# Supplementary material for: Core-periphery structure in sectoral international trade networks: A new approach to an old theory
Source: PLoS One. 2020 Apr 2;15(4):e0229547. doi: 10.1371/journal.pone.0229547 (PMC7117750; doi:10.1371/journal.pone.0229547)
Supplement: S1 File — (XLSX) [file pone.0229547.s001.xlsx]

## Sheet: 2000
Industry	Number of nodes_core_level 1	k1	l1	Density_core_level 1	Nodes (countries) in the core_level 1	Number of nodes_core_level 2	k2	l2	Density_core_level 2	Nodes (countries) in the core_level 2	Number of nodes_core_level 3	k3	l3	Density_core_level 3	Nodes (countries) in the core_level 3	Number of nodes_core_level 4	k4	l4	Density_core_level 4	Nodes (countries) in the core_level 4	Number of nodes_core_level 5	k5	l5	Density_core_level 5	Nodes (countries) in the core_level 5	Number of nodes_core_level 6	k6	l6	Density_core_level 6	Nodes (countries) in the core_level 6	Number of nodes_core_level 7	k7	l7	Density_core_level 7	Nodes (countries) in the core_level 7	Number of nodes_core_level 8	k8	l8	Density_core_level 8	Nodes (countries) in the core_level 8	Number of nodes_core_level 9	k9	l9	Density_core_level 9	Nodes (countries) in the core_level 9
00	24	11	10	0.719	['AUT', 'USA', 'POL', 'BEL', 'ISR', 'HUN', 'CHE', 'NLD', 'CAN', 'MYS', 'SWE', 'DNK', 'IRL', 'GBR', 'ESP', 'CZE', 'JPN', 'ITA', 'CHN', 'FRA', 'DEU', 'RUS', 'SVK', 'ROU']	5	3	3	0.85	['CRI', 'MEX', 'SLV', 'PAN', 'NIC']	8	3	2	0.4821	['ARG', 'BRA', 'CHL', 'PRY', 'SAU', 'ZAF', 'ARE', 'JOR']	6	2	1	0.6	['HKG', 'SGP', 'THA', 'AUS', 'IDN', 'KOR']	18	1	1	0.1078	['GRC', 'MUS', 'HRV', 'SVN', 'MKD', 'SRB', 'FIN', 'CIV', 'UGA', 'BFA', 'NOR', 'EST', 'LVA', 'LTU', 'TZA', 'MDG', 'PAK', 'NER']	48	0	0	0.0142	['ALB', 'BOL', 'COL', 'ECU', 'PER', 'URY', 'LKA', 'PSE', 'LBN', 'OMN', 'NZL', 'PHL', 'IND', 'VNM', 'EGY', 'DZA', 'TUR', 'UKR', 'BGR', 'CMR', 'GMB', 'GHA', 'MRT', 'MAR', 'PRT', 'SEN', 'TGO', 'TUN', 'BWA', 'MDA', 'BLR', 'KHM', 'JAM', 'GTM', 'HND', 'ETH', 'CAF', 'BEN', 'GEO', 'KAZ', 'ZWE', 'ARM', 'NAM', 'MOZ', 'KGZ', 'MWI', 'BDI', 'AZE']
01	20	13	14	0.897	['POL', 'USA', 'SWE', 'AUT', 'ITA', 'DNK', 'NLD', 'CHN', 'FRA', 'ARG', 'DEU', 'IRL', 'GBR', 'AUS', 'BEL', 'CAN', 'HUN', 'THA', 'ESP', 'BRA']	12	4	5	0.6439	['HKG', 'IDN', 'JPN', 'MYS', 'PHL', 'SGP', 'ZAF', 'CHE', 'ARE', 'KOR', 'NZL', 'IND']	15	4	2	0.3429	['MKD', 'RUS', 'BGR', 'GRC', 'MEX', 'PAN', 'ROU', 'TUR', 'UKR', 'SRB', 'MDA', 'GTM', 'SLV', 'HND', 'NIC']	11	2	2	0.2727	['CHL', 'FIN', 'NOR', 'PRY', 'SAU', 'URY', 'EST', 'JOR', 'LVA', 'OMN', 'LTU']	13	1	1	0.1154	['DZA', 'TUN', 'BOL', 'CZE', 'GHA', 'PER', 'TGO', 'HRV', 'MAR', 'NAM', 'SVN', 'SVK', 'ZWE']	38	0	0	0.01	['ALB', 'AZE', 'COL', 'BEN', 'ECU', 'PSE', 'ISR', 'CIV', 'JAM', 'LBN', 'PRT', 'KHM', 'CMR', 'LKA', 'GEO', 'KAZ', 'MUS', 'PAK', 'SEN', 'VNM', 'EGY', 'BLR', 'ARM', 'GMB', 'MRT', 'BWA', 'TZA', 'CRI', 'KGZ', 'ETH', 'MWI', 'CAF', 'MDG', 'NER', 'BFA', 'UGA', 'BDI', 'MOZ']
02	26	15	15	0.834	['AUT', 'USA', 'POL', 'AUS', 'BEL', 'GRC', 'HUN', 'ISR', 'FIN', 'CHE', 'NLD', 'CAN', 'NOR', 'SWE', 'DNK', 'IRL', 'GBR', 'LTU', 'ESP', 'EST', 'CZE', 'ITA', 'FRA', 'RUS', 'DEU', 'SVK']	11	6	5	0.8091	['CHN', 'JPN', 'PHL', 'SGP', 'THA', 'HKG', 'IDN', 'KOR', 'MYS', 'NZL', 'IND']	24	3	3	0.2554	['ARG', 'BRA', 'CHL', 'JOR', 'LBN', 'MEX', 'MAR', 'OMN', 'SAU', 'ZAF', 'ARE', 'EGY', 'URY', 'BGR', 'SLV', 'GTM', 'HND', 'NIC', 'PAN', 'TUR', 'UKR', 'ROU', 'MDA', 'CRI']	16	1	1	0.1042	['ALB', 'SRB', 'COL', 'CIV', 'MDG', 'SEN', 'MWI', 'MUS', 'NAM', 'ZWE', 'HRV', 'SVN', 'MKD', 'ECU', 'KAZ', 'KGZ']	32	0	0	0.0151	['DZA', 'BOL', 'CMR', 'BEN', 'GMB', 'GHA', 'JAM', 'MRT', 'PRY', 'PER', 'VNM', 'TGO', 'AZE', 'ARM', 'KHM', 'LKA', 'GEO', 'LVA', 'MOZ', 'NER', 'PAK', 'TUN', 'TZA', 'BLR', 'PRT', 'BDI', 'CAF', 'UGA', 'BFA', 'BWA', 'ETH', 'PSE']
03	26	19	20	0.942	['USA', 'PRT', 'AUS', 'THA', 'ZAF', 'NLD', 'CAN', 'MYS', 'NOR', 'SWE', 'IDN', 'DNK', 'IRL', 'HKG', 'GBR', 'PHL', 'ESP', 'ITA', 'JPN', 'CHN', 'FRA', 'RUS', 'DEU', 'NZL', 'SGP', 'KOR']	14	5	5	0.6099	['GRC', 'BEL', 'BGR', 'HUN', 'ISR', 'LTU', 'POL', 'SVN', 'TUR', 'AUT', 'HRV', 'CZE', 'SVK', 'UKR']	10	4	4	0.7111	['ARG', 'BRA', 'CHL', 'COL', 'CRI', 'ECU', 'MEX', 'PAN', 'PER', 'URY']	11	3	1	0.3909	['TUN', 'CHE', 'JOR', 'LBN', 'MAR', 'EGY', 'ARE', 'GHA', 'SEN', 'TGO', 'CIV']	3	2	2	1	['SLV', 'GTM', 'NIC']	9	2	1	0.3472	['LKA', 'MUS', 'IND', 'VNM', 'EST', 'FIN', 'TZA', 'OMN', 'MDG']	4	1	1	0.3333	['MKD', 'SRB', 'NAM', 'MOZ']	32	0	0	0.0192	['ALB', 'DZA', 'AZE', 'KAZ', 'BOL', 'JAM', 'PRY', 'SAU', 'HND', 'ROU', 'ARM', 'GMB', 'BWA', 'BLR', 'BDI', 'MDA', 'KHM', 'CMR', 'ETH', 'CAF', 'NER', 'LVA', 'BEN', 'GEO', 'PSE', 'BFA', 'UGA', 'MWI', 'KGZ', 'PAK', 'MRT', 'ZWE']
04	33	20	20	0.861	['AUT', 'USA', 'PRT', 'AUS', 'BEL', 'GRC', 'HUN', 'ISR', 'ZAF', 'IND', 'THA', 'CHE', 'NLD', 'CAN', 'MYS', 'NOR', 'SWE', 'IDN', 'DNK', 'TUR', 'GBR', 'HKG', 'PHL', 'ESP', 'ITA', 'JPN', 'CHN', 'FRA', 'ARG', 'DEU', 'SGP', 'KOR', 'ARE']	10	6	6	0.8667	['RUS', 'SRB', 'BGR', 'POL', 'SVN', 'HRV', 'CZE', 'ROU', 'SVK', 'UKR']	10	4	4	0.6889	['BRA', 'CHL', 'COL', 'CRI', 'SLV', 'GTM', 'HND', 'MEX', 'NIC', 'PER']	21	2	3	0.2452	['MOZ', 'LKA', 'JOR', 'LBN', 'LVA', 'OMN', 'SAU', 'TUN', 'EGY', 'TZA', 'IRL', 'MWI', 'PAK', 'EST', 'FIN', 'LTU', 'KAZ', 'ZWE', 'UGA', 'MDA', 'BLR']	4	2	2	0.9167	['CIV', 'GHA', 'TGO', 'BFA']	4	1	1	0.3333	['AZE', 'GEO', 'BEN', 'NER']	27	0	0	0.0299	['ALB', 'DZA', 'BOL', 'ECU', 'GMB', 'JAM', 'MUS', 'MAR', 'NZL', 'PAN', 'PRY', 'SEN', 'VNM', 'URY', 'KHM', 'MDG', 'ETH', 'PSE', 'MKD', 'ARM', 'BDI', 'CMR', 'MRT', 'NAM', 'BWA', 'CAF', 'KGZ']
05	37	28	25	0.923	['AUT', 'USA', 'POL', 'PRT', 'AUS', 'GRC', 'BEL', 'HUN', 'ISR', 'ZAF', 'IND', 'THA', 'BRA', 'CHE', 'NLD', 'CHL', 'CAN', 'LBN', 'MYS', 'SWE', 'IDN', 'DNK', 'TUR', 'HKG', 'GBR', 'PHL', 'ESP', 'EGY', 'ITA', 'JPN', 'CHN', 'FRA', 'ARG', 'DEU', 'NZL', 'SGP', 'ARE']	13	7	5	0.6923	['BGR', 'HRV', 'SRB', 'ROU', 'BLR', 'CZE', 'LVA', 'LTU', 'MDA', 'RUS', 'SVK', 'SVN', 'UKR']	6	4	4	0.9667	['CRI', 'GTM', 'HND', 'MEX', 'NIC', 'SLV']	15	3	2	0.281	['MAR', 'SAU', 'BOL', 'COL', 'GHA', 'JOR', 'KOR', 'OMN', 'PRY', 'PER', 'URY', 'LKA', 'CIV', 'BFA', 'NER']	3	2	2	1	['EST', 'FIN', 'NOR']	8	2	1	0.3214	['DZA', 'TUN', 'MUS', 'MOZ', 'PAK', 'MWI', 'TZA', 'ZWE']	5	1	1	0.35	['ALB', 'MKD', 'AZE', 'GEO', 'ARM']	22	0	0	0.0303	['KAZ', 'ECU', 'JAM', 'PAN', 'VNM', 'KHM', 'ETH', 'IRL', 'NAM', 'CMR', 'BEN', 'GMB', 'MRT', 'SEN', 'BWA', 'KGZ', 'UGA', 'PSE', 'MDG', 'BDI', 'CAF', 'TGO']
06	33	19	18	0.8	['AUT', 'POL', 'USA', 'PAK', 'AUS', 'BEL', 'ISR', 'ZAF', 'GRC', 'THA', 'IND', 'HUN', 'FIN', 'CHE', 'NLD', 'CAN', 'MYS', 'SWE', 'IDN', 'DNK', 'TUR', 'IRL', 'HKG', 'GBR', 'ESP', 'CZE', 'ITA', 'JPN', 'CHN', 'FRA', 'DEU', 'NZL', 'KOR']	6	5	5	1	['ARG', 'BRA', 'CHL', 'COL', 'ECU', 'MEX']	31	3	3	0.1871	['MKD', 'SRB', 'TUN', 'AZE', 'LVA', 'RUS', 'ARE', 'CRI', 'SLV', 'EST', 'GTM', 'HND', 'JOR', 'LBN', 'LTU', 'MAR', 'NIC', 'NOR', 'PRT', 'SAU', 'SGP', 'VNM', 'EGY', 'PHL', 'BGR', 'HRV', 'MDA', 'ROU', 'SVN', 'BLR', 'UKR']	14	1	1	0.1154	['BOL', 'GHA', 'PER', 'SEN', 'LKA', 'OMN', 'CIV', 'NAM', 'NER', 'TGO', 'TZA', 'BFA', 'BWA', 'MWI']	25	0	0	0.01	['ALB', 'DZA', 'CMR', 'GMB', 'JAM', 'MDG', 'PAN', 'PRY', 'URY', 'MUS', 'ZWE', 'KAZ', 'SVK', 'ARM', 'CAF', 'BEN', 'ETH', 'MRT', 'MOZ', 'KGZ', 'BDI', 'UGA', 'KHM', 'GEO', 'PSE']
07	38	22	22	0.829	['POL', 'USA', 'AUT', 'PAK', 'COL', 'AUS', 'GRC', 'HUN', 'ISR', 'ZAF', 'BEL', 'IND', 'THA', 'BRA', 'CHE', 'NLD', 'CAN', 'MEX', 'MYS', 'SWE', 'IDN', 'DNK', 'TUR', 'IRL', 'HKG', 'GBR', 'BGR', 'ESP', 'EGY', 'ITA', 'JPN', 'CHN', 'FRA', 'ARG', 'DEU', 'SGP', 'ARE', 'LKA']	16	4	4	0.425	['GEO', 'RUS', 'UKR', 'CRI', 'CZE', 'SLV', 'EST', 'FIN', 'GTM', 'HND', 'NIC', 'PAN', 'LVA', 'LTU', 'MDA', 'BLR']	4	3	3	1	['MKD', 'SRB', 'HRV', 'SVN']	10	3	2	0.3889	['JOR', 'GHA', 'KOR', 'LBN', 'NZL', 'PHL', 'SAU', 'CIV', 'OMN', 'TGO']	4	2	2	0.75	['BOL', 'CHL', 'PRY', 'PER']	12	1	1	0.1515	['AZE', 'KGZ', 'CMR', 'MOZ', 'PRT', 'NOR', 'BDI', 'ZWE', 'TZA', 'CAF', 'ETH', 'MWI']	25	0	0	0.0567	['ALB', 'DZA', 'KAZ', 'ECU', 'JAM', 'VNM', 'TUN', 'URY', 'MUS', 'ARM', 'ROU', 'SVK', 'MAR', 'SEN', 'BWA', 'GMB', 'MRT', 'BEN', 'PSE', 'KHM', 'NER', 'MDG', 'BFA', 'NAM', 'UGA']
08	32	18	14	0.76	['POL', 'USA', 'AUT', 'AUS', 'BEL', 'HUN', 'THA', 'IND', 'BRA', 'CHE', 'NLD', 'SVN', 'CHL', 'MEX', 'CAN', 'NOR', 'SWE', 'IDN', 'DNK', 'IRL', 'GBR', 'LTU', 'ESP', 'CZE', 'ITA', 'JPN', 'CHN', 'FRA', 'ARG', 'RUS', 'DEU', 'KOR']	9	2	3	0.5556	['COL', 'ECU', 'PER', 'PAN', 'CRI', 'SLV', 'GTM', 'HND', 'NIC']	30	2	2	0.1609	['GRC', 'ISR', 'JOR', 'LBN', 'MYS', 'OMN', 'PHL', 'PRT', 'ROU', 'SAU', 'ZAF', 'ARE', 'TUR', 'EGY', 'LKA', 'HKG', 'NZL', 'PAK', 'SGP', 'BGR', 'HRV', 'EST', 'FIN', 'LVA', 'SVK', 'SRB', 'ZWE', 'UKR', 'MWI', 'MOZ']	6	1	1	0.2	['MUS', 'PRY', 'URY', 'GHA', 'MDG', 'TGO']	30	0	0	0.0172	['ALB', 'DZA', 'AZE', 'GEO', 'BOL', 'MAR', 'VNM', 'TUN', 'MKD', 'ARM', 'BLR', 'CMR', 'BEN', 'CIV', 'JAM', 'KAZ', 'MRT', 'TZA', 'BWA', 'KHM', 'SEN', 'BFA', 'PSE', 'MDA', 'UGA', 'ETH', 'KGZ', 'NAM', 'GMB', 'NER']
09	27	23	23	0.967	['AUT', 'USA', 'AUS', 'BEL', 'ISR', 'THA', 'IND', 'CHE', 'NLD', 'CAN', 'MYS', 'SWE', 'IDN', 'DNK', 'TUR', 'IRL', 'GBR', 'HKG', 'PHL', 'ESP', 'ITA', 'JPN', 'CHN', 'FRA', 'DEU', 'SGP', 'KOR']	10	5	7	0.8778	['SRB', 'RUS', 'CZE', 'HRV', 'GRC', 'BGR', 'HUN', 'POL', 'SVK', 'SVN']	11	5	5	0.7636	['ARG', 'BRA', 'CHL', 'COL', 'CRI', 'SLV', 'MEX', 'PAN', 'GTM', 'HND', 'NIC']	6	4	3	0.9	['JOR', 'LBN', 'OMN', 'SAU', 'ARE', 'EGY']	4	3	3	1	['UKR', 'EST', 'LVA', 'LTU']	11	2	2	0.3273	['MAR', 'ZAF', 'LKA', 'FIN', 'NZL', 'NOR', 'PRT', 'TUN', 'CIV', 'ZWE', 'MWI']	12	1	1	0.1364	['ALB', 'MKD', 'AZE', 'GEO', 'BOL', 'ECU', 'PRY', 'PER', 'URY', 'BLR', 'MDA', 'ROU']	28	0	0	0.0397	['DZA', 'SEN', 'JAM', 'VNM', 'KHM', 'MRT', 'MUS', 'PAK', 'ARM', 'KAZ', 'BDI', 'CMR', 'CAF', 'BEN', 'ETH', 'GMB', 'GHA', 'MDG', 'MOZ', 'NER', 'TGO', 'TZA', 'BFA', 'BWA', 'NAM', 'KGZ', 'UGA', 'PSE']
11	33	23	20	0.887	['AUT', 'USA', 'POL', 'AUS', 'BEL', 'GRC', 'HUN', 'ISR', 'ZAF', 'THA', 'BRA', 'FIN', 'CHE', 'NLD', 'CAN', 'MEX', 'MYS', 'SWE', 'DNK', 'IRL', 'GBR', 'ESP', 'CZE', 'ITA', 'JPN', 'CHN', 'FRA', 'ARG', 'DEU', 'RUS', 'NZL', 'SGP', 'KOR']	8	4	4	0.7679	['CHL', 'COL', 'CRI', 'SLV', 'GTM', 'NIC', 'PAN', 'PER']	15	4	3	0.3762	['HRV', 'SVN', 'SRB', 'UKR', 'ARE', 'SAU', 'TUR', 'EGY', 'BGR', 'JOR', 'LBN', 'MDA', 'ROU', 'SVK', 'MKD']	15	2	2	0.2381	['IDN', 'EST', 'LVA', 'HKG', 'LTU', 'NOR', 'PHL', 'PRT', 'GHA', 'IND', 'CMR', 'CIV', 'MAR', 'TGO', 'BFA']	8	1	1	0.2679	['AZE', 'BLR', 'GEO', 'KAZ', 'KGZ', 'ZWE', 'NAM', 'BWA']	30	0	0	0.0207	['ALB', 'DZA', 'BOL', 'ECU', 'HND', 'JAM', 'MUS', 'PRY', 'VNM', 'URY', 'KHM', 'LKA', 'OMN', 'PAK', 'GMB', 'TUN', 'UGA', 'TZA', 'ARM', 'BDI', 'CAF', 'BEN', 'ETH', 'NER', 'SEN', 'MRT', 'MDG', 'MWI', 'MOZ', 'PSE']
12	27	15	13	0.778	['AUT', 'USA', 'GRC', 'BEL', 'ZAF', 'BRA', 'CHE', 'NLD', 'CAN', 'MYS', 'SWE', 'IDN', 'DNK', 'TUR', 'BGR', 'HKG', 'GBR', 'PHL', 'ESP', 'ITA', 'CHN', 'FRA', 'ARG', 'DEU', 'SGP', 'KOR', 'ARE']	4	3	3	1	['PAN', 'CRI', 'HND', 'NIC']	16	2	3	0.2917	['MKD', 'BLR', 'RUS', 'FIN', 'NOR', 'UKR', 'CZE', 'EST', 'HUN', 'MDA', 'SVN', 'LVA', 'POL', 'ROU', 'HRV', 'KGZ']	3	2	2	1	['CHL', 'URY', 'MEX']	13	2	1	0.2436	['CMR', 'JPN', 'NZL', 'PRT', 'EGY', 'AUS', 'VNM', 'LKA', 'IRL', 'JOR', 'THA', 'KHM', 'ZWE']	8	1	1	0.25	['AZE', 'GEO', 'CIV', 'SEN', 'ARM', 'NER', 'BFA', 'BEN']	38	0	0	0.0313	['ALB', 'SRB', 'DZA', 'BOL', 'ISR', 'PRY', 'SVK', 'OMN', 'SAU', 'KAZ', 'LBN', 'LTU', 'MAR', 'TGO', 'TUN', 'BWA', 'COL', 'ECU', 'ETH', 'GHA', 'GTM', 'JAM', 'MDG', 'PAK', 'PER', 'IND', 'BDI', 'UGA', 'CAF', 'NAM', 'GMB', 'SLV', 'MRT', 'MUS', 'PSE', 'TZA', 'MOZ', 'MWI']
21	14	10	11	0.94	['POL', 'USA', 'FIN', 'CZE', 'ITA', 'DNK', 'NLD', 'FRA', 'RUS', 'DEU', 'GBR', 'BEL', 'CAN', 'ESP']	28	3	4	0.2725	['TUR', 'BRA', 'CHN', 'HKG', 'JPN', 'MEX', 'PRT', 'URY', 'AUS', 'BGR', 'GRC', 'HUN', 'IDN', 'KOR', 'MYS', 'NOR', 'SGP', 'ZAF', 'SWE', 'CHE', 'THA', 'MKD', 'AUT', 'UKR', 'COL', 'LTU', 'EST', 'ARE']	11	1	1	0.1455	['HRV', 'ISR', 'VNM', 'SVN', 'ROU', 'SVK', 'KHM', 'PAN', 'CRI', 'NIC', 'HND']	53	0	0	0.0138	['ALB', 'DZA', 'TUN', 'AZE', 'GEO', 'ARG', 'PRY', 'IND', 'KAZ', 'NZL', 'PAK', 'SRB', 'ARM', 'IRL', 'BOL', 'CHL', 'ECU', 'BWA', 'NAM', 'ZWE', 'BLR', 'BDI', 'LVA', 'CMR', 'TZA', 'BEN', 'NER', 'SLV', 'ETH', 'MDG', 'MAR', 'SAU', 'GMB', 'KGZ', 'GTM', 'GHA', 'PHL', 'EGY', 'CIV', 'JAM', 'JOR', 'LBN', 'LKA', 'MWI', 'MDA', 'MOZ', 'OMN', 'PER', 'SEN', 'MRT', 'MUS', 'UGA', 'BFA']
22	18	11	11	0.846	['AUT', 'USA', 'CZE', 'ITA', 'NLD', 'CHN', 'FRA', 'TUR', 'DEU', 'RUS', 'GBR', 'UKR', 'BEL', 'CAN', 'GRC', 'HUN', 'ROU', 'ESP']	14	4	4	0.5165	['ARG', 'AUS', 'BRA', 'IDN', 'MYS', 'MEX', 'ZAF', 'THA', 'ARE', 'HKG', 'NZL', 'PAK', 'IND', 'SGP']	7	3	2	0.6667	['DNK', 'EST', 'LVA', 'POL', 'SWE', 'NOR', 'LTU']	4	2	2	0.8333	['CRI', 'GTM', 'SLV', 'NIC']	5	2	1	0.55	['BGR', 'ISR', 'CHE', 'MKD', 'SRB']	16	1	1	0.0875	['BOL', 'COL', 'PRY', 'PRT', 'ZWE', 'EGY', 'HRV', 'SVN', 'ECU', 'KHM', 'VNM', 'MWI', 'BEN', 'NER', 'CIV', 'BFA']	43	0	0	0.0177	['CHL', 'IRL', 'JPN', 'JOR', 'LBN', 'PER', 'PHL', 'SAU', 'URY', 'LKA', 'JAM', 'KOR', 'SVK', 'CMR', 'FIN', 'TUN', 'BWA', 'MAR', 'ALB', 'BLR', 'DZA', 'HND', 'MRT', 'MUS', 'PAN', 'SEN', 'TGO', 'ETH', 'GEO', 'AZE', 'ARM', 'GMB', 'PSE', 'KAZ', 'GHA', 'MDA', 'KGZ', 'MDG', 'MOZ', 'OMN', 'TZA', 'UGA', 'BDI']
23	22	16	15	0.924	['USA', 'BEL', 'THA', 'IND', 'BRA', 'NLD', 'CAN', 'MEX', 'MYS', 'IDN', 'GBR', 'HKG', 'ESP', 'VNM', 'ITA', 'JPN', 'CHN', 'FRA', 'DEU', 'SGP', 'KOR', 'LKA']	14	5	4	0.5659	['RUS', 'UKR', 'TUR', 'SWE', 'AUT', 'CZE', 'HUN', 'POL', 'ROU', 'SVK', 'CHE', 'BGR', 'DNK', 'FIN']	10	2	1	0.2778	['ARG', 'CHL', 'COL', 'ECU', 'PAK', 'PER', 'ZAF', 'AUS', 'NZL', 'ARE']	6	1	1	0.3	['SRB', 'CRI', 'HRV', 'SVN', 'GTM', 'SLV']	51	0	0	0.0102	['ALB', 'AZE', 'GEO', 'BOL', 'ISR', 'MAR', 'PRY', 'PRT', 'ZWE', 'URY', 'PHL', 'ARM', 'BLR', 'KAZ', 'DZA', 'EST', 'GRC', 'IRL', 'CIV', 'JOR', 'LBN', 'LVA', 'MDG', 'NOR', 'SAU', 'SEN', 'TUN', 'MKD', 'EGY', 'NIC', 'CMR', 'KHM', 'JAM', 'ETH', 'LTU', 'UGA', 'HND', 'BEN', 'GHA', 'MUS', 'TGO', 'BFA', 'MDA', 'PAN', 'MWI', 'OMN', 'TZA', 'MOZ', 'KGZ', 'MRT', 'NER']
24	30	17	18	0.844	['AUT', 'USA', 'POL', 'PRT', 'AUS', 'BEL', 'THA', 'ZAF', 'HUN', 'FIN', 'CHE', 'NLD', 'SVN', 'CAN', 'HRV', 'MYS', 'NOR', 'SWE', 'IDN', 'DNK', 'GBR', 'ESP', 'CZE', 'ITA', 'CHN', 'FRA', 'DEU', 'RUS', 'SGP', 'SVK']	6	3	4	0.9	['GRC', 'MKD', 'SRB', 'TUR', 'BGR', 'ROU']	11	3	3	0.4909	['ARG', 'BRA', 'CHL', 'HKG', 'JPN', 'KOR', 'MEX', 'URY', 'GTM', 'VNM', 'HND']	5	2	2	0.85	['LVA', 'LTU', 'UKR', 'BLR', 'EST']	22	1	1	0.1299	['DZA', 'IND', 'ISR', 'PAN', 'LKA', 'IRL', 'ARE', 'LBN', 'MOZ', 'OMN', 'SAU', 'EGY', 'JOR', 'CIV', 'SLV', 'CRI', 'TGO', 'ZWE', 'NIC', 'BFA', 'MWI', 'TZA']	34	0	0	0.0214	['ALB', 'KHM', 'AZE', 'MAR', 'NZL', 'PRY', 'PER', 'MUS', 'PHL', 'PAK', 'ARM', 'MDA', 'TUN', 'BOL', 'COL', 'BWA', 'GMB', 'JAM', 'GEO', 'KAZ', 'CMR', 'SEN', 'NER', 'CAF', 'BEN', 'ECU', 'MDG', 'MRT', 'UGA', 'PSE', 'KGZ', 'NAM', 'GHA', 'ETH']
25	19	9	11	0.807	['AUT', 'USA', 'CHE', 'CZE', 'FIN', 'SWE', 'ITA', 'DNK', 'NLD', 'FRA', 'PRT', 'DEU', 'RUS', 'GBR', 'BEL', 'CAN', 'ZAF', 'ESP', 'NOR']	8	5	5	0.8929	['JPN', 'CHN', 'HKG', 'IDN', 'KOR', 'PHL', 'SGP', 'THA']	5	3	3	0.85	['HUN', 'ROU', 'SVK', 'SRB', 'BGR']	11	3	1	0.3545	['ARG', 'BRA', 'CHL', 'URY', 'MEX', 'GTM', 'PER', 'COL', 'CRI', 'ECU', 'SLV']	9	2	2	0.2917	['AUS', 'MYS', 'NZL', 'SAU', 'GRC', 'ARE', 'EST', 'LTU', 'LVA']	13	1	1	0.1346	['TUR', 'IND', 'HRV', 'JOR', 'LBN', 'POL', 'SVN', 'EGY', 'UKR', 'ISR', 'LKA', 'MUS', 'MDA']	39	0	0	0.0054	['DZA', 'TUN', 'AZE', 'BOL', 'PAK', 'VNM', 'IRL', 'MAR', 'OMN', 'BWA', 'ZWE', 'PRY', 'MKD', 'BLR', 'KHM', 'JAM', 'GHA', 'NIC', 'PAN', 'GMB', 'SEN', 'HND', 'BDI', 'CMR', 'CIV', 'TZA', 'ETH', 'MDG', 'BEN', 'KAZ', 'UGA', 'MWI', 'NAM', 'GEO', 'MOZ', 'MRT', 'ALB', 'KGZ', 'NER']
26	33	23	19	0.858	['POL', 'USA', 'PAK', 'PRT', 'AUS', 'BEL', 'GRC', 'HUN', 'ISR', 'ZAF', 'IND', 'THA', 'BRA', 'CHE', 'NLD', 'CAN', 'MEX', 'MYS', 'SWE', 'IDN', 'TUR', 'IRL', 'GBR', 'HKG', 'ESP', 'EGY', 'JPN', 'ITA', 'CHN', 'FRA', 'ARG', 'DEU', 'KOR']	15	5	5	0.5857	['BLR', 'LVA', 'LTU', 'ROU', 'RUS', 'BGR', 'CZE', 'UKR', 'DNK', 'SVK', 'AUT', 'EST', 'FIN', 'KAZ', 'KGZ']	14	3	3	0.3242	['BOL', 'CHL', 'COL', 'ECU', 'PER', 'PHL', 'SGP', 'ARE', 'URY', 'LKA', 'JOR', 'NZL', 'SAU', 'TZA']	4	2	2	0.9167	['HND', 'SLV', 'GTM', 'NIC']	6	2	1	0.4667	['MUS', 'MAR', 'TUN', 'CMR', 'CIV', 'MDG']	15	1	1	0.1238	['ALB', 'MKD', 'SRB', 'AZE', 'GEO', 'NOR', 'BEN', 'MWI', 'MOZ', 'SVN', 'UGA', 'HRV', 'NER', 'BWA', 'ZWE']	22	0	0	0.0216	['PRY', 'VNM', 'GMB', 'GHA', 'PAN', 'TGO', 'MDA', 'DZA', 'ARM', 'BDI', 'CAF', 'ETH', 'LBN', 'MRT', 'NAM', 'SEN', 'BFA', 'KHM', 'CRI', 'JAM', 'OMN', 'PSE']
27	26	21	18	0.938	['AUT', 'USA', 'PRT', 'AUS', 'GRC', 'BEL', 'ISR', 'ZAF', 'IND', 'FIN', 'CHE', 'NLD', 'CAN', 'NOR', 'SWE', 'DNK', 'TUR', 'IRL', 'GBR', 'ESP', 'ITA', 'JPN', 'CHN', 'FRA', 'DEU', 'RUS']	8	5	6	0.9464	['IDN', 'MYS', 'KOR', 'NZL', 'THA', 'HKG', 'PHL', 'SGP']	13	5	5	0.641	['HRV', 'MKD', 'SRB', 'BLR', 'POL', 'BGR', 'CZE', 'HUN', 'ROU', 'SVK', 'SVN', 'UKR', 'MDA']	5	4	4	1	['BRA', 'ARG', 'BOL', 'CHL', 'PER']	6	3	4	0.8667	['LBN', 'PAK', 'SAU', 'ARE', 'EGY', 'JOR']	4	3	3	1	['CRI', 'SLV', 'GTM', 'HND']	3	2	2	1	['EST', 'LTU', 'LVA']	17	1	1	0.136	['DZA', 'TUN', 'AZE', 'GEO', 'COL', 'ECU', 'MEX', 'MAR', 'ARM', 'CMR', 'CIV', 'SEN', 'BWA', 'ZWE', 'KAZ', 'KGZ', 'NAM']	27	0	0	0.0171	['ALB', 'NER', 'PRY', 'URY', 'LKA', 'MUS', 'VNM', 'TZA', 'ETH', 'GHA', 'MRT', 'MOZ', 'MWI', 'JAM', 'NIC', 'PAN', 'CAF', 'KHM', 'BEN', 'TGO', 'OMN', 'PSE', 'MDG', 'BFA', 'BDI', 'GMB', 'UGA']
28	31	18	17	0.804	['POL', 'USA', 'AUS', 'GRC', 'BEL', 'THA', 'ZAF', 'IND', 'BRA', 'FIN', 'CHE', 'NLD', 'CAN', 'MYS', 'NOR', 'SWE', 'IDN', 'TUR', 'GBR', 'PHL', 'ESP', 'ITA', 'JPN', 'CHN', 'FRA', 'DEU', 'RUS', 'SGP', 'KOR', 'ARE', 'ROU']	11	2	4	0.4818	['HRV', 'EST', 'LVA', 'UKR', 'AUT', 'CZE', 'HUN', 'SVK', 'SVN', 'BLR', 'LTU']	13	2	2	0.2692	['SRB', 'ARG', 'CHL', 'MEX', 'PRY', 'COL', 'BGR', 'MKD', 'GTM', 'HND', 'PER', 'ECU', 'SLV']	21	1	1	0.1452	['LBN', 'AZE', 'GEO', 'PAK', 'HKG', 'LKA', 'DNK', 'NZL', 'VNM', 'EGY', 'IRL', 'ARM', 'CRI', 'MAR', 'SAU', 'ZWE', 'BWA', 'NIC', 'JOR', 'OMN', 'MOZ']	33	0	0	0.0133	['ALB', 'DZA', 'KHM', 'TUN', 'BOL', 'ISR', 'URY', 'JAM', 'KAZ', 'MDG', 'MWI', 'PRT', 'TZA', 'PAN', 'GHA', 'BDI', 'CMR', 'NAM', 'BEN', 'NER', 'ETH', 'MUS', 'SEN', 'PSE', 'MDA', 'CIV', 'KGZ', 'MRT', 'CAF', 'UGA', 'GMB', 'TGO', 'BFA']
29	37	25	23	0.883	['USA', 'PAK', 'PRT', 'AUS', 'GRC', 'HUN', 'BEL', 'ISR', 'ZAF', 'IND', 'THA', 'BRA', 'CHE', 'NLD', 'CHL', 'CAN', 'MEX', 'NOR', 'SWE', 'DNK', 'TUR', 'IRL', 'HKG', 'GBR', 'PHL', 'MAR', 'ESP', 'EGY', 'ITA', 'JPN', 'CHN', 'FRA', 'ARG', 'DEU', 'NZL', 'SGP', 'KOR']	11	6	6	0.7909	['AUT', 'CZE', 'MKD', 'SRB', 'POL', 'RUS', 'BGR', 'ROU', 'SVK', 'SVN', 'UKR']	7	4	3	0.7619	['COL', 'PAN', 'CRI', 'ECU', 'SLV', 'GTM', 'HND']	4	3	3	1	['ARE', 'JOR', 'SAU', 'LBN']	5	2	2	0.8	['BLR', 'FIN', 'LVA', 'LTU', 'EST']	9	1	1	0.2639	['BOL', 'IDN', 'MYS', 'PRY', 'PER', 'URY', 'LKA', 'VNM', 'KHM']	36	0	0	0.0183	['ALB', 'DZA', 'AZE', 'MDG', 'MUS', 'OMN', 'ZWE', 'TUN', 'HRV', 'KAZ', 'ARM', 'MDA', 'BWA', 'NIC', 'BDI', 'CMR', 'CIV', 'JAM', 'CAF', 'MOZ', 'BEN', 'ETH', 'NER', 'SEN', 'GEO', 'GHA', 'KGZ', 'MRT', 'NAM', 'TGO', 'BFA', 'PSE', 'GMB', 'UGA', 'TZA', 'MWI']
32	10	6	7	0.889	['USA', 'NLD', 'CHN', 'DEU', 'IRL', 'GBR', 'AUS', 'BEL', 'CAN', 'ZAF']	17	3	3	0.5037	['DNK', 'FRA', 'ITA', 'ESP', 'SWE', 'AUT', 'HUN', 'SVK', 'FIN', 'PRT', 'CZE', 'LTU', 'POL', 'RUS', 'UKR', 'EST', 'LVA']	9	2	2	0.4167	['ARG', 'BRA', 'CHL', 'IDN', 'JPN', 'KOR', 'MYS', 'IND', 'VNM']	12	1	1	0.1667	['ALB', 'GRC', 'MKD', 'TUR', 'HRV', 'SVN', 'BGR', 'ROU', 'SRB', 'EGY', 'ZWE', 'MOZ']	46	0	0	0.0072	['PRY', 'URY', 'DZA', 'LKA', 'HKG', 'ISR', 'MEX', 'MAR', 'OMN', 'NZL', 'NOR', 'PAK', 'PHL', 'SGP', 'THA', 'CHE', 'CMR', 'SAU', 'TUN', 'TZA', 'BOL', 'BLR', 'COL', 'CRI', 'ECU', 'GTM', 'JAM', 'PER', 'ARE', 'KAZ', 'JOR', 'SLV', 'HND', 'PAN', 'LBN', 'CIV', 'GEO', 'ARM', 'MDG', 'MDA', 'SEN', 'AZE', 'KGZ', 'MUS', 'MWI', 'KHM']
33	39	21	17	0.729	['AUT', 'USA', 'POL', 'AUS', 'GRC', 'BEL', 'ZAF', 'HUN', 'IND', 'FIN', 'CHE', 'NLD', 'UKR', 'CAN', 'HRV', 'MYS', 'NOR', 'SWE', 'IDN', 'DNK', 'TUR', 'HKG', 'GBR', 'BGR', 'PHL', 'LTU', 'ESP', 'EGY', 'CZE', 'ITA', 'JPN', 'CHN', 'FRA', 'DEU', 'RUS', 'SGP', 'KOR', 'ARE', 'ROU']	8	5	5	0.9107	['ARG', 'BRA', 'COL', 'ECU', 'MEX', 'CHL', 'CRI', 'PER']	20	2	2	0.1895	['MKD', 'DZA', 'HND', 'MAR', 'NIC', 'PAN', 'PRT', 'TUN', 'AZE', 'BLR', 'GEO', 'KAZ', 'SVN', 'SLV', 'GTM', 'SVK', 'EST', 'CIV', 'LVA', 'NER']	13	1	1	0.1538	['JOR', 'ISR', 'NZL', 'LKA', 'OMN', 'VNM', 'THA', 'PAK', 'MWI', 'ZWE', 'UGA', 'TZA', 'PSE']	29	0	0	0.0259	['ALB', 'SRB', 'LBN', 'MRT', 'SEN', 'BOL', 'PRY', 'URY', 'GHA', 'MUS', 'SAU', 'MDA', 'ARM', 'BDI', 'CMR', 'CAF', 'BEN', 'ETH', 'GMB', 'IRL', 'JAM', 'KGZ', 'MDG', 'NAM', 'TGO', 'BFA', 'BWA', 'KHM', 'MOZ']
34	11	8	7	0.945	['USA', 'SWE', 'CHE', 'ITA', 'DNK', 'NLD', 'FRA', 'DEU', 'GBR', 'BEL', 'NOR']	9	4	3	0.6528	['CHN', 'JPN', 'KOR', 'AUS', 'IDN', 'THA', 'PHL', 'SGP', 'MYS']	5	2	3	0.85	['AUT', 'HRV', 'CZE', 'HUN', 'POL']	19	1	1	0.0965	['ARG', 'CHL', 'FIN', 'PRT', 'ZAF', 'ESP', 'EGY', 'RUS', 'BOL', 'BLR', 'LVA', 'UKR', 'SLV', 'HND', 'EST', 'ARE', 'LTU', 'OMN', 'ZWE']	61	0	0	0.0139	['DZA', 'BRA', 'ECU', 'GRC', 'KGZ', 'LBN', 'MEX', 'MAR', 'PAN', 'PER', 'IND', 'SVN', 'TUN', 'TUR', 'MKD', 'PRY', 'URY', 'HKG', 'NZL', 'ROU', 'SVK', 'CIV', 'MDA', 'CMR', 'CAF', 'CAN', 'PAK', 'COL', 'CRI', 'JAM', 'NIC', 'SRB', 'GHA', 'ISR', 'MDG', 'MRT', 'MUS', 'NER', 'SAU', 'SEN', 'TGO', 'BFA', 'GEO', 'ARM', 'IRL', 'BEN', 'ALB', 'BGR', 'GTM', 'LKA', 'VNM', 'NAM', 'BWA', 'MOZ', 'KAZ', 'GMB', 'MWI',…
35	21	2	2	0.183	['AUT', 'POL', 'LVA', 'BEL', 'HUN', 'FIN', 'NLD', 'SVN', 'HRV', 'NOR', 'SWE', 'DNK', 'GEO', 'LTU', 'EST', 'AZE', 'CZE', 'FRA', 'RUS', 'DEU', 'SVK']	12	1	1	0.0985	['ARG', 'URY', 'GBR', 'ESP', 'BLR', 'UKR', 'CAN', 'USA', 'CHN', 'HKG', 'IRL', 'PRT']	32	0	0	0.0161	['DZA', 'MAR', 'BRA', 'CHL', 'ITA', 'CHE', 'ARM', 'JPN', 'SLV', 'GTM', 'TUR', 'GHA', 'TGO', 'SRB', 'EGY', 'KAZ', 'KGZ', 'MYS', 'THA', 'MEX', 'MOZ', 'ZAF', 'ZWE', 'NAM', 'PRY', 'ROU', 'ALB', 'BGR', 'MDA', 'UGA', 'TZA', 'MKD']
41	16	9	8	0.8	['USA', 'JPN', 'ITA', 'DNK', 'NLD', 'CHN', 'FRA', 'DEU', 'NZL', 'SGP', 'AUS', 'BEL', 'GBR', 'ZAF', 'ESP', 'NOR']	6	1	3	0.7	['ARG', 'BRA', 'CHL', 'URY', 'CAN', 'PER']	3	2	2	1	['KOR', 'IND', 'THA']	8	2	1	0.4107	['HRV', 'CZE', 'HUN', 'POL', 'SVK', 'SVN', 'MKD', 'SRB']	9	1	1	0.1528	['HKG', 'IDN', 'MYS', 'FIN', 'SWE', 'COL', 'SLV', 'HND', 'ECU']	57	0	0	0.0138	['BOL', 'ISR', 'MAR', 'PRY', 'RUS', 'SEN', 'LKA', 'MDG', 'MUS', 'MEX', 'MOZ', 'PAK', 'PHL', 'VNM', 'ZWE', 'AUT', 'BGR', 'EST', 'LVA', 'ROU', 'CHE', 'ALB', 'ARM', 'BLR', 'CRI', 'GRC', 'GTM', 'IRL', 'CIV', 'LTU', 'MDA', 'PRT', 'ARE', 'UKR', 'EGY', 'BWA', 'TUR', 'DZA', 'JAM', 'NIC', 'PAN', 'AZE', 'CMR', 'JOR', 'SAU', 'TUN', 'GEO', 'KAZ', 'LBN', 'TZA', 'OMN', 'NAM', 'KGZ', 'GMB', 'MWI', 'UGA', 'GHA']
42	23	15	14	0.864	['USA', 'AUS', 'BEL', 'GRC', 'IND', 'BRA', 'NLD', 'CAN', 'LBN', 'MYS', 'IDN', 'TUR', 'HKG', 'GBR', 'PHL', 'ESP', 'ITA', 'JPN', 'CHN', 'FRA', 'ARG', 'DEU', 'SGP']	14	5	3	0.4835	['RUS', 'EST', 'LVA', 'POL', 'AUT', 'HRV', 'CZE', 'HUN', 'SVK', 'SVN', 'CHE', 'UKR', 'SRB', 'LTU']	5	3	3	0.85	['CRI', 'SLV', 'GTM', 'HND', 'MEX']	13	2	2	0.25	['OMN', 'SAU', 'ZAF', 'ARE', 'EGY', 'DNK', 'FIN', 'SWE', 'CIV', 'JOR', 'PRT', 'BFA', 'PSE']	17	1	1	0.1066	['AZE', 'KGZ', 'BOL', 'BGR', 'CHL', 'COL', 'ECU', 'ISR', 'PRY', 'PER', 'URY', 'THA', 'ROU', 'GHA', 'TGO', 'MKD', 'MDA']	37	0	0	0.0158	['ALB', 'DZA', 'TUN', 'GEO', 'ARM', 'JAM', 'KOR', 'MDG', 'MUS', 'MAR', 'MOZ', 'NZL', 'NIC', 'PAK', 'PAN', 'SEN', 'TZA', 'IRL', 'VNM', 'BLR', 'NOR', 'BDI', 'CMR', 'LKA', 'BEN', 'ETH', 'GMB', 'KAZ', 'MRT', 'NAM', 'UGA', 'BWA', 'MWI', 'CAF', 'KHM', 'NER', 'ZWE']
43	14	12	12	0.973	['USA', 'SWE', 'JPN', 'ITA', 'IDN', 'NLD', 'CHN', 'FRA', 'DEU', 'GBR', 'BEL', 'IND', 'ESP', 'MYS']	5	4	4	1	['THA', 'AUS', 'KOR', 'NZL', 'SGP']	19	4	3	0.2895	['ARG', 'BRA', 'CHL', 'COL', 'PER', 'TUR', 'URY', 'AUT', 'BGR', 'CZE', 'DNK', 'GRC', 'HUN', 'ROU', 'CHE', 'MKD', 'SRB', 'MEX', 'ECU']	9	2	2	0.25	['RUS', 'ARE', 'LTU', 'UKR', 'GTM', 'HND', 'SLV', 'SAU', 'OMN']	17	1	1	0.0993	['DZA', 'TUN', 'ZAF', 'HKG', 'LBN', 'PHL', 'ZWE', 'HRV', 'NOR', 'POL', 'SVN', 'EST', 'FIN', 'JOR', 'TZA', 'BWA', 'CAN']	43	0	0	0.0089	['AZE', 'GEO', 'BOL', 'PRY', 'LKA', 'CRI', 'PAK', 'VNM', 'ARM', 'SVK', 'BLR', 'CMR', 'IRL', 'ISR', 'CIV', 'KAZ', 'LVA', 'MDG', 'MUS', 'MDA', 'MAR', 'PAN', 'PRT', 'EGY', 'JAM', 'GHA', 'CAF', 'NIC', 'ETH', 'MRT', 'SEN', 'NER', 'ALB', 'MOZ', 'UGA', 'BFA', 'KGZ', 'BEN', 'BDI', 'MWI', 'KHM', 'TGO', 'PSE']
51	43	30	27	0.887	['POL', 'USA', 'AUT', 'PRT', 'AUS', 'BEL', 'ISR', 'HUN', 'ZAF', 'THA', 'IND', 'GRC', 'BRA', 'FIN', 'CHE', 'NLD', 'UKR', 'SVN', 'CAN', 'MEX', 'MYS', 'NOR', 'SWE', 'IDN', 'DNK', 'TUR', 'IRL', 'BGR', 'HKG', 'GBR', 'ESP', 'CZE', 'ITA', 'JPN', 'CHN', 'FRA', 'ARG', 'DEU', 'RUS', 'SGP', 'SVK', 'KOR', 'ROU']	5	4	4	1	['CRI', 'SLV', 'GTM', 'HND', 'NIC']	4	3	3	1	['SAU', 'JOR', 'ARE', 'EGY']	5	3	2	0.85	['BOL', 'CHL', 'COL', 'ECU', 'PER']	3	2	2	1	['LVA', 'EST', 'LTU']	18	1	1	0.098	['DZA', 'TUN', 'MKD', 'AZE', 'GEO', 'CIV', 'MAR', 'PAK', 'SEN', 'LKA', 'GHA', 'NZL', 'PHL', 'VNM', 'HRV', 'SRB', 'OMN', 'BFA']	31	0	0	0.0075	['KAZ', 'CMR', 'BEN', 'JAM', 'MUS', 'PAN', 'PRY', 'TZA', 'URY', 'LBN', 'BLR', 'MDA', 'MOZ', 'ARM', 'ALB', 'BDI', 'KHM', 'CAF', 'ETH', 'GMB', 'MDG', 'MRT', 'NER', 'ZWE', 'TGO', 'UGA', 'BWA', 'PSE', 'KGZ', 'MWI', 'NAM']
52	38	25	23	0.862	['AUT', 'USA', 'POL', 'AUS', 'BEL', 'ISR', 'ZAF', 'THA', 'HUN', 'IND', 'BRA', 'FIN', 'CHE', 'NLD', 'UKR', 'CHL', 'CAN', 'MEX', 'MYS', 'NOR', 'SWE', 'IDN', 'DNK', 'TUR', 'IRL', 'GBR', 'HKG', 'ESP', 'CZE', 'JPN', 'ITA', 'CHN', 'FRA', 'DEU', 'RUS', 'SGP', 'KOR', 'ROU']	5	4	4	1	['GRC', 'JOR', 'SAU', 'EGY', 'LBN']	6	4	3	0.8667	['CRI', 'SLV', 'GTM', 'HND', 'NIC', 'PAN']	14	3	3	0.2802	['MKD', 'SRB', 'ARG', 'COL', 'PER', 'URY', 'BGR', 'BLR', 'HRV', 'LTU', 'SVK', 'SVN', 'EST', 'LVA']	3	2	2	1	['MAR', 'TUN', 'PRT']	19	1	1	0.0906	['AZE', 'GEO', 'ARE', 'MUS', 'NZL', 'PAK', 'ZWE', 'ARM', 'GHA', 'PHL', 'KAZ', 'GMB', 'CIV', 'MDG', 'OMN', 'SEN', 'BFA', 'BWA', 'KGZ']	24	0	0	0.0054	['ALB', 'DZA', 'BOL', 'ECU', 'JAM', 'PRY', 'LKA', 'ETH', 'MOZ', 'VNM', 'TZA', 'BDI', 'CMR', 'CAF', 'BEN', 'MRT', 'NAM', 'NER', 'TGO', 'UGA', 'MDA', 'KHM', 'PSE', 'MWI']
53	35	25	26	0.927	['AUT', 'USA', 'PRT', 'AUS', 'BEL', 'GRC', 'ISR', 'ZAF', 'THA', 'IND', 'HUN', 'BRA', 'FIN', 'CHE', 'NLD', 'CAN', 'MYS', 'NOR', 'SWE', 'IDN', 'DNK', 'TUR', 'IRL', 'HKG', 'GBR', 'ESP', 'CZE', 'ITA', 'JPN', 'CHN', 'FRA', 'ARG', 'DEU', 'SGP', 'KOR']	6	5	5	1	['RUS', 'EST', 'POL', 'UKR', 'LVA', 'LTU']	10	4	4	0.6778	['CHL', 'COL', 'CRI', 'ECU', 'SLV', 'GTM', 'MEX', 'PAN', 'PER', 'URY']	5	3	3	0.95	['LBN', 'SAU', 'EGY', 'JOR', 'ARE']	7	2	2	0.6429	['SRB', 'ROU', 'SVN', 'HRV', 'BGR', 'SVK', 'MKD']	16	1	1	0.1125	['DZA', 'TUN', 'AZE', 'GEO', 'HND', 'NIC', 'NER', 'ZWE', 'ARM', 'BEN', 'GHA', 'CIV', 'TGO', 'BWA', 'MWI', 'MOZ']	30	0	0	0.0241	['ALB', 'KAZ', 'BOL', 'MAR', 'NZL', 'PAK', 'PRY', 'PHL', 'KHM', 'LKA', 'MRT', 'MUS', 'VNM', 'TZA', 'BLR', 'ETH', 'MDA', 'OMN', 'BDI', 'CMR', 'GMB', 'MDG', 'SEN', 'UGA', 'BFA', 'JAM', 'KGZ', 'CAF', 'PSE', 'NAM']
54	36	29	28	0.956	['AUT', 'USA', 'PRT', 'AUS', 'BEL', 'HUN', 'ISR', 'ZAF', 'THA', 'IND', 'GRC', 'BRA', 'FIN', 'CHE', 'NLD', 'CAN', 'MEX', 'MYS', 'NOR', 'SWE', 'DNK', 'TUR', 'IRL', 'GBR', 'HKG', 'ESP', 'CZE', 'ITA', 'JPN', 'CHN', 'FRA', 'ARG', 'DEU', 'NZL', 'SGP', 'KOR']	11	6	6	0.8182	['SRB', 'BLR', 'LVA', 'ROU', 'UKR', 'SVN', 'POL', 'BGR', 'EST', 'LTU', 'RUS']	10	5	5	0.8	['CHL', 'COL', 'CRI', 'ECU', 'SLV', 'GTM', 'PAN', 'PRY', 'PER', 'URY']	7	3	3	0.7857	['JOR', 'LBN', 'PAK', 'ARE', 'TUN', 'EGY', 'SAU']	26	1	1	0.1169	['DZA', 'MAR', 'AZE', 'GEO', 'HND', 'MUS', 'NIC', 'PHL', 'KHM', 'LKA', 'HRV', 'IDN', 'VNM', 'MKD', 'BFA', 'ARM', 'BWA', 'CMR', 'BEN', 'GHA', 'CIV', 'SEN', 'SVK', 'ZWE', 'TGO', 'NER']	19	0	0	0.0146	['TZA', 'KAZ', 'MDA', 'ETH', 'PSE', 'MDG', 'UGA', 'MWI', 'MOZ', 'KGZ', 'JAM', 'ALB', 'GMB', 'NAM', 'BDI', 'OMN', 'MRT', 'CAF', 'BOL']
55	39	29	24	0.893	['AUT', 'USA', 'POL', 'PRT', 'AUS', 'GRC', 'BEL', 'ISR', 'ZAF', 'THA', 'IND', 'HUN', 'BRA', 'FIN', 'CHE', 'NLD', 'CAN', 'MYS', 'NOR', 'SWE', 'IDN', 'DNK', 'TUR', 'IRL', 'HKG', 'GBR', 'BGR', 'JOR', 'ESP', 'CZE', 'ITA', 'JPN', 'CHN', 'FRA', 'DEU', 'SGP', 'NZL', 'KOR', 'ARE']	11	5	4	0.7273	['CHL', 'COL', 'CRI', 'ECU', 'SLV', 'GTM', 'MEX', 'PAN', 'PER', 'HND', 'NIC']	12	4	4	0.6061	['SRB', 'RUS', 'LVA', 'UKR', 'BLR', 'HRV', 'EST', 'LTU', 'MDA', 'ROU', 'SVK', 'SVN']	9	3	1	0.4722	['BEN', 'GHA', 'CMR', 'GMB', 'CIV', 'SEN', 'TGO', 'BFA', 'NER']	11	2	2	0.3091	['TUN', 'ARG', 'PRY', 'URY', 'LKA', 'OMN', 'PAK', 'SAU', 'EGY', 'LBN', 'MAR']	12	1	1	0.1667	['AZE', 'GEO', 'PHL', 'MUS', 'VNM', 'ARM', 'ZWE', 'UGA', 'MDG', 'TZA', 'BWA', 'MWI']	15	0	0	0.0095	['ALB', 'DZA', 'BOL', 'JAM', 'KHM', 'MOZ', 'KAZ', 'MKD', 'BDI', 'CAF', 'ETH', 'MRT', 'KGZ', 'NAM', 'PSE']
56	23	11	7	0.636	['AUS', 'BEL', 'GRC', 'ZAF', 'IND', 'CHE', 'NLD', 'CAN', 'MYS', 'IDN', 'GBR', 'SAU', 'JOR', 'ESP', 'EGY', 'ITA', 'JPN', 'CHN', 'FRA', 'DEU', 'SGP', 'KOR', 'ARE']	11	4	5	0.7	['DNK', 'EST', 'FIN', 'ISR', 'LVA', 'LTU', 'POL', 'SWE', 'UKR', 'BLR', 'RUS']	5	3	3	0.85	['CHL', 'COL', 'CRI', 'GTM', 'MEX']	6	3	2	0.7333	['AUT', 'HRV', 'HUN', 'SVN', 'MKD', 'SRB']	3	2	2	1	['ARG', 'BRA', 'URY']	20	1	1	0.1263	['AZE', 'GEO', 'HKG', 'PHL', 'VNM', 'THA', 'CZE', 'ROU', 'SVK', 'TUR', 'BGR', 'SLV', 'GHA', 'HND', 'IRL', 'CIV', 'MAR', 'PAK', 'PRT', 'SEN']	41	0	0	0.0122	['DZA', 'USA', 'BOL', 'PRY', 'LKA', 'GMB', 'MUS', 'MOZ', 'NZL', 'ARM', 'ALB', 'CMR', 'ECU', 'ETH', 'JAM', 'LBN', 'MDG', 'OMN', 'NIC', 'NER', 'NOR', 'PER', 'TGO', 'TUN', 'UGA', 'TZA', 'BWA', 'MRT', 'MDA', 'ZWE', 'CAF', 'PAN', 'KHM', 'BEN', 'MWI', 'PSE', 'KAZ', 'BFA', 'BDI', 'NAM', 'KGZ']
57	40	27	25	0.877	['AUT', 'USA', 'POL', 'PRT', 'AUS', 'GRC', 'BEL', 'ZAF', 'THA', 'ISR', 'IND', 'HUN', 'BRA', 'FIN', 'CHE', 'NLD', 'SVN', 'CAN', 'MEX', 'MYS', 'NOR', 'SWE', 'IDN', 'DNK', 'TUR', 'IRL', 'HKG', 'GBR', 'SAU', 'ESP', 'CZE', 'ITA', 'JPN', 'CHN', 'FRA', 'DEU', 'RUS', 'SGP', 'KOR', 'ROU']	6	3	4	0.8667	['UKR', 'BGR', 'BLR', 'HRV', 'SVK', 'SRB']	12	4	2	0.4924	['ARG', 'BOL', 'CHL', 'COL', 'CRI', 'ECU', 'GTM', 'PER', 'SLV', 'HND', 'PAN', 'NIC']	8	3	3	0.5	['DZA', 'MAR', 'PHL', 'TUN', 'ARE', 'EGY', 'LKA', 'PAK']	3	2	2	1	['EST', 'LVA', 'LTU']	9	1	1	0.1944	['AZE', 'GEO', 'CIV', 'SEN', 'LBN', 'JOR', 'ARM', 'CMR', 'PSE']	31	0	0	0.014	['ALB', 'VNM', 'GHA', 'PRY', 'ZWE', 'URY', 'MUS', 'MOZ', 'NZL', 'OMN', 'MKD', 'BDI', 'BEN', 'ETH', 'GMB', 'KAZ', 'MDG', 'MWI', 'MRT', 'MDA', 'NER', 'TGO', 'UGA', 'TZA', 'BFA', 'BWA', 'JAM', 'KHM', 'KGZ', 'CAF', 'NAM']
58	31	27	26	0.976	['AUT', 'USA', 'PRT', 'AUS', 'GRC', 'BEL', 'ISR', 'THA', 'HUN', 'IND', 'FIN', 'CHE', 'NLD', 'CAN', 'MYS', 'NOR', 'SWE', 'DNK', 'TUR', 'IRL', 'HKG', 'GBR', 'ESP', 'CZE', 'ITA', 'JPN', 'CHN', 'FRA', 'DEU', 'SGP', 'KOR']	17	5	5	0.4412	['SRB', 'RUS', 'ARG', 'BRA', 'CHL', 'COL', 'ECU', 'MEX', 'POL', 'ROU', 'BGR', 'BLR', 'EST', 'LVA', 'LTU', 'SVK', 'UKR']	22	3	3	0.2835	['CRI', 'SLV', 'GTM', 'JOR', 'PAN', 'PER', 'PHL', 'SAU', 'ZAF', 'ARE', 'EGY', 'URY', 'LKA', 'IDN', 'LBN', 'OMN', 'NZL', 'VNM', 'MAR', 'TUN', 'HND', 'NIC']	3	2	2	1	['HRV', 'SVN', 'MKD']	8	1	1	0.25	['SEN', 'CMR', 'GHA', 'CIV', 'MDG', 'ZWE', 'TGO', 'BWA']	28	0	0	0.0053	['ALB', 'DZA', 'AZE', 'BOL', 'BEN', 'PRY', 'KHM', 'MUS', 'PAK', 'TZA', 'ARM', 'BDI', 'GEO', 'KAZ', 'KGZ', 'MDA', 'UGA', 'JAM', 'MRT', 'MOZ', 'NER', 'MWI', 'CAF', 'ETH', 'PSE', 'NAM', 'BFA', 'GMB']
59	39	31	28	0.94	['AUT', 'POL', 'USA', 'PRT', 'AUS', 'BEL', 'ISR', 'ZAF', 'THA', 'GRC', 'IND', 'HUN', 'BRA', 'FIN', 'CHE', 'NLD', 'CAN', 'MEX', 'MYS', 'NOR', 'SWE', 'IDN', 'DNK', 'TUR', 'IRL', 'HKG', 'GBR', 'ESP', 'CZE', 'ITA', 'JPN', 'CHN', 'FRA', 'ARG', 'RUS', 'DEU', 'NZL', 'SGP', 'KOR']	25	4	4	0.2617	['MKD', 'SRB', 'EGY', 'BLR', 'CHL', 'COL', 'CRI', 'ECU', 'SLV', 'GTM', 'HND', 'JOR', 'LBN', 'PER', 'SAU', 'URY', 'HRV', 'NIC', 'ROU', 'ARE', 'BGR', 'EST', 'LVA', 'LTU', 'UKR']	3	2	2	1	['CIV', 'CMR', 'SEN']	18	1	1	0.1046	['DZA', 'TGO', 'TUN', 'AZE', 'GEO', 'BOL', 'LKA', 'PAK', 'PRY', 'PHL', 'GHA', 'MUS', 'VNM', 'MAR', 'SVK', 'SVN', 'MDG', 'ZWE']	24	0	0	0.0109	['ALB', 'KAZ', 'JAM', 'PAN', 'KHM', 'CAF', 'OMN', 'TZA', 'MDA', 'ARM', 'BDI', 'BEN', 'ETH', 'GMB', 'MWI', 'MRT', 'MOZ', 'NAM', 'NER', 'UGA', 'BFA', 'BWA', 'KGZ', 'PSE']
61	26	21	21	0.96	['AUT', 'USA', 'PRT', 'AUS', 'GRC', 'BEL', 'ZAF', 'THA', 'IND', 'FIN', 'CHE', 'NLD', 'CAN', 'NOR', 'SWE', 'DNK', 'TUR', 'HKG', 'GBR', 'ESP', 'ITA', 'JPN', 'CHN', 'FRA', 'DEU', 'KOR']	17	5	5	0.4412	['CZE', 'RUS', 'ARG', 'BRA', 'CHL', 'COL', 'HUN', 'IDN', 'MEX', 'PRY', 'ROU', 'URY', 'BGR', 'POL', 'SVK', 'SVN', 'UKR']	13	3	1	0.3333	['PAK', 'MYS', 'NZL', 'PHL', 'SGP', 'VNM', 'ARE', 'SAU', 'MKD', 'BLR', 'EST', 'LTU', 'JOR']	3	2	2	1	['PAN', 'CRI', 'NIC']	5	1	1	0.35	['DZA', 'TUN', 'BOL', 'ECU', 'PER']	42	0	0	0.011	['ALB', 'SRB', 'AZE', 'KHM', 'SLV', 'GTM', 'HND', 'IRL', 'ISR', 'MUS', 'NAM', 'TZA', 'HRV', 'EGY', 'LBN', 'MAR', 'LKA', 'ZWE', 'MDA', 'CMR', 'ETH', 'KAZ', 'LVA', 'CIV', 'BEN', 'NER', 'MDG', 'OMN', 'SEN', 'TGO', 'GEO', 'PSE', 'ARM', 'GHA', 'KGZ', 'JAM', 'MWI', 'MOZ', 'MRT', 'BWA', 'UGA', 'BFA']
62	39	29	29	0.935	['POL', 'USA', 'AUT', 'PRT', 'AUS', 'BEL', 'ISR', 'ZAF', 'HUN', 'THA', 'IND', 'BRA', 'FIN', 'CHE', 'NLD', 'SVN', 'CAN', 'MYS', 'NOR', 'SWE', 'DNK', 'TUR', 'IRL', 'GBR', 'HKG', 'PHL', 'ESP', 'CZE', 'ITA', 'JPN', 'CHN', 'FRA', 'RUS', 'DEU', 'SGP', 'SVK', 'KOR', 'LKA', 'ROU']	8	5	5	0.8929	['ARG', 'CHL', 'COL', 'ECU', 'GTM', 'MEX', 'PER', 'CRI']	5	4	4	1	['BLR', 'EST', 'LVA', 'LTU', 'UKR']	9	3	3	0.5833	['SRB', 'GRC', 'SAU', 'ARE', 'EGY', 'LBN', 'BGR', 'JOR', 'MKD']	3	2	2	1	['PAN', 'SLV', 'HND']	16	1	1	0.15	['GHA', 'MWI', 'MAR', 'PRY', 'TUN', 'URY', 'NZL', 'VNM', 'TZA', 'HRV', 'CIV', 'OMN', 'NER', 'TGO', 'BFA', 'UGA']	29	0	0	0.0271	['ALB', 'DZA', 'AZE', 'KAZ', 'BOL', 'BDI', 'ETH', 'JAM', 'MDG', 'MOZ', 'PAK', 'IDN', 'MUS', 'PSE', 'MDA', 'ARM', 'CMR', 'CAF', 'BEN', 'KGZ', 'MRT', 'NAM', 'NIC', 'SEN', 'ZWE', 'BWA', 'KHM', 'GMB', 'GEO']
63	40	24	26	0.857	['AUT', 'USA', 'POL', 'LVA', 'PRT', 'AUS', 'BEL', 'THA', 'ZAF', 'HUN', 'IND', 'BRA', 'FIN', 'CHE', 'NLD', 'UKR', 'SVN', 'CAN', 'MYS', 'NOR', 'SWE', 'IDN', 'DNK', 'IRL', 'HKG', 'GBR', 'LTU', 'ESP', 'EST', 'CZE', 'ITA', 'JPN', 'CHN', 'FRA', 'DEU', 'RUS', 'SGP', 'SVK', 'KOR', 'ROU']	13	5	3	0.5321	['ALB', 'HRV', 'GRC', 'SRB', 'ARE', 'SAU', 'ISR', 'TUR', 'BGR', 'JOR', 'LBN', 'MKD', 'EGY']	7	4	4	0.8333	['ARG', 'BOL', 'CHL', 'COL', 'ECU', 'MEX', 'PER']	5	3	3	0.95	['CRI', 'GTM', 'SLV', 'HND', 'NIC']	17	1	1	0.1213	['DZA', 'TUN', 'LKA', 'MUS', 'NZL', 'PAK', 'PHL', 'VNM', 'BLR', 'MAR', 'MDG', 'MDA', 'GHA', 'CIV', 'KHM', 'ZWE', 'MWI']	27	0	0	0.0085	['PAN', 'PRY', 'URY', 'OMN', 'BWA', 'ETH', 'JAM', 'KAZ', 'KGZ', 'NAM', 'ARM', 'BDI', 'SEN', 'UGA', 'BEN', 'GMB', 'AZE', 'GEO', 'TZA', 'CMR', 'NER', 'PSE', 'MRT', 'TGO', 'BFA', 'CAF', 'MOZ']
64	38	30	29	0.937	['AUT', 'USA', 'POL', 'PRT', 'AUS', 'GRC', 'BEL', 'HUN', 'ZAF', 'ISR', 'IND', 'THA', 'BRA', 'FIN', 'CHE', 'NLD', 'CAN', 'MEX', 'MYS', 'NOR', 'SWE', 'IDN', 'DNK', 'TUR', 'IRL', 'HKG', 'GBR', 'PHL', 'ESP', 'CZE', 'ITA', 'JPN', 'CHN', 'FRA', 'DEU', 'RUS', 'SGP', 'KOR']	18	6	4	0.4935	['SRB', 'ARE', 'LBN', 'OMN', 'SAU', 'BGR', 'BLR', 'HRV', 'EST', 'JOR', 'LVA', 'LTU', 'ROU', 'SVK', 'SVN', 'UKR', 'MKD', 'EGY']	6	5	5	1	['CRI', 'SLV', 'GTM', 'NIC', 'PAN', 'HND']	5	3	3	0.95	['ARG', 'CHL', 'COL', 'ECU', 'PER']	25	1	1	0.0917	['DZA', 'TUN', 'AZE', 'GEO', 'KGZ', 'NZL', 'PAK', 'PRY', 'URY', 'LKA', 'MUS', 'VNM', 'TZA', 'ARM', 'BWA', 'GHA', 'CIV', 'KAZ', 'MDG', 'MWI', 'MAR', 'SEN', 'ZWE', 'UGA', 'TGO']	17	0	0	0.0147	['BFA', 'MDA', 'ETH', 'PSE', 'NER', 'MOZ', 'KHM', 'JAM', 'CMR', 'ALB', 'GMB', 'NAM', 'BDI', 'BEN', 'MRT', 'CAF', 'BOL']
65	43	37	36	0.972	['AUT', 'USA', 'PAK', 'PRT', 'AUS', 'GRC', 'BEL', 'HUN', 'ZAF', 'ISR', 'IND', 'THA', 'BRA', 'FIN', 'CHE', 'NLD', 'SVN', 'CAN', 'MEX', 'MYS', 'NOR', 'SWE', 'IDN', 'DNK', 'TUR', 'IRL', 'GBR', 'HKG', 'PHL', 'ESP', 'EGY', 'VNM', 'CZE', 'ITA', 'JPN', 'CHN', 'FRA', 'DEU', 'NZL', 'SGP', 'KOR', 'ARE', 'LKA']	11	8	8	0.9182	['RUS', 'POL', 'BGR', 'ROU', 'UKR', 'BLR', 'EST', 'LVA', 'LTU', 'MDA', 'SVK']	11	6	5	0.7727	['ARG', 'BOL', 'CHL', 'COL', 'ECU', 'SLV', 'GTM', 'HND', 'PER', 'URY', 'CRI']	6	4	4	0.9333	['BEN', 'GHA', 'CIV', 'NER', 'TGO', 'BFA']	14	2	2	0.2637	['MKD', 'SRB', 'TUN', 'LBN', 'HRV', 'MUS', 'MAR', 'OMN', 'SAU', 'TZA', 'JOR', 'BWA', 'MWI', 'ZWE']	4	1	1	0.3333	['ARM', 'KAZ', 'GEO', 'KGZ']	20	0	0	0.0237	['ALB', 'DZA', 'AZE', 'PAN', 'PRY', 'KHM', 'MOZ', 'CAF', 'GMB', 'MRT', 'NIC', 'SEN', 'UGA', 'BDI', 'CMR', 'ETH', 'JAM', 'MDG', 'NAM', 'PSE']
66	41	34	34	0.97	['AUT', 'USA', 'POL', 'PRT', 'AUS', 'GRC', 'BEL', 'ISR', 'ZAF', 'THA', 'HUN', 'IND', 'BRA', 'FIN', 'CHE', 'NLD', 'CAN', 'MEX', 'MYS', 'NOR', 'SWE', 'IDN', 'DNK', 'TUR', 'IRL', 'GBR', 'HKG', 'PHL', 'ESP', 'EGY', 'CZE', 'ITA', 'JPN', 'CHN', 'FRA', 'RUS', 'DEU', 'SGP', 'KOR', 'ARE', 'LKA']	13	6	5	0.6474	['SRB', 'ROU', 'BGR', 'BLR', 'HRV', 'EST', 'LVA', 'LTU', 'MDA', 'SVK', 'SVN', 'UKR', 'MKD']	13	5	4	0.6538	['ARG', 'BOL', 'CHL', 'COL', 'CRI', 'ECU', 'SLV', 'GTM', 'HND', 'PAN', 'PER', 'URY', 'NIC']	12	2	2	0.4394	['LBN', 'GHA', 'JOR', 'OMN', 'PAK', 'SAU', 'CIV', 'MAR', 'TUN', 'CMR', 'SEN', 'TGO']	8	1	1	0.2143	['AZE', 'GEO', 'MUS', 'NAM', 'ZWE', 'ARM', 'BWA', 'MDG']	22	0	0	0.0216	['ALB', 'DZA', 'JAM', 'MOZ', 'NZL', 'PRY', 'KHM', 'ETH', 'VNM', 'TZA', 'KAZ', 'BDI', 'BEN', 'GMB', 'MRT', 'NER', 'UGA', 'BFA', 'KGZ', 'CAF', 'PSE', 'MWI']
67	45	27	25	0.854	['AUT', 'USA', 'POL', 'PRT', 'AUS', 'GRC', 'BEL', 'THA', 'ZAF', 'ISR', 'IND', 'HUN', 'BRA', 'FIN', 'CHE', 'NLD', 'UKR', 'SVN', 'CAN', 'MEX', 'HRV', 'MYS', 'NOR', 'SWE', 'IDN', 'DNK', 'TUR', 'IRL', 'GBR', 'HKG', 'BGR', 'ESP', 'CZE', 'ITA', 'JPN', 'CHN', 'FRA', 'ARG', 'DEU', 'RUS', 'SGP', 'SVK', 'KOR', 'ARE', 'ROU']	5	4	4	1	['CRI', 'GTM', 'SLV', 'HND', 'NIC']	8	3	3	0.4464	['CHL', 'COL', 'ECU', 'PER', 'BLR', 'EST', 'LVA', 'LTU']	7	3	2	0.5714	['DZA', 'LBN', 'MAR', 'TUN', 'SAU', 'EGY', 'JOR']	4	2	1	0.6667	['CIV', 'GHA', 'TGO', 'BFA']	16	1	1	0.1	['ALB', 'MKD', 'SRB', 'AZE', 'GEO', 'NZL', 'PAK', 'PRY', 'TZA', 'URY', 'LKA', 'BWA', 'NAM', 'ZWE', 'MWI', 'MOZ']	24	0	0	0.0163	['KAZ', 'BOL', 'OMN', 'PHL', 'VNM', 'JAM', 'MDG', 'MUS', 'PAN', 'MDA', 'UGA', 'ARM', 'BDI', 'CMR', 'CAF', 'BEN', 'ETH', 'GMB', 'MRT', 'NER', 'SEN', 'KHM', 'KGZ', 'PSE']
68	37	27	26	0.914	['AUT', 'USA', 'POL', 'AUS', 'GRC', 'BEL', 'THA', 'ISR', 'ZAF', 'IND', 'HUN', 'BRA', 'FIN', 'CHE', 'NLD', 'UKR', 'CAN', 'MYS', 'NOR', 'SWE', 'IDN', 'DNK', 'TUR', 'IRL', 'GBR', 'HKG', 'ESP', 'CZE', 'ITA', 'JPN', 'CHN', 'FRA', 'DEU', 'RUS', 'SGP', 'KOR', 'ROU']	13	5	3	0.5769	['ARG', 'BOL', 'CHL', 'COL', 'ECU', 'GTM', 'MEX', 'PER', 'HND', 'NIC', 'CRI', 'SLV', 'PAN']	11	4	4	0.4545	['SRB', 'ARE', 'EGY', 'JOR', 'SAU', 'SVN', 'BGR', 'HRV', 'LBN', 'SVK', 'MKD']	4	2	2	0.8333	['BLR', 'EST', 'LVA', 'LTU']	14	1	1	0.1648	['DZA', 'MAR', 'TUN', 'PAK', 'LKA', 'GHA', 'MUS', 'NZL', 'PHL', 'PRT', 'CMR', 'CIV', 'MDG', 'SEN']	30	0	0	0.0092	['ALB', 'AZE', 'KAZ', 'PRY', 'URY', 'CAF', 'JAM', 'MOZ', 'OMN', 'VNM', 'ZWE', 'ARM', 'GEO', 'MDA', 'BEN', 'GMB', 'TGO', 'BFA', 'BWA', 'KHM', 'ETH', 'PSE', 'MWI', 'NAM', 'UGA', 'TZA', 'MRT', 'NER', 'KGZ', 'BDI']
69	40	35	35	0.986	['AUT', 'USA', 'POL', 'PRT', 'AUS', 'GRC', 'BEL', 'HUN', 'ISR', 'ZAF', 'IND', 'THA', 'BRA', 'FIN', 'CHE', 'NLD', 'CAN', 'MEX', 'MYS', 'NOR', 'SWE', 'IDN', 'DNK', 'TUR', 'IRL', 'GBR', 'HKG', 'PHL', 'ESP', 'CZE', 'ITA', 'JPN', 'CHN', 'FRA', 'DEU', 'RUS', 'SGP', 'NZL', 'KOR', 'ARE']	28	7	5	0.3347	['MKD', 'SRB', 'TUN', 'ARG', 'CHL', 'COL', 'CRI', 'ECU', 'SLV', 'GTM', 'HND', 'LBN', 'NIC', 'PAN', 'UKR', 'EGY', 'JOR', 'SAU', 'BGR', 'BLR', 'HRV', 'EST', 'LVA', 'LTU', 'MAR', 'ROU', 'SVK', 'SVN']	6	2	2	0.7	['CIV', 'GHA', 'SEN', 'BFA', 'CMR', 'TGO']	5	2	1	0.55	['MWI', 'MUS', 'ZWE', 'BWA', 'NAM']	16	1	1	0.1167	['AZE', 'GEO', 'BOL', 'PAK', 'PRY', 'PER', 'URY', 'LKA', 'OMN', 'VNM', 'ARM', 'KHM', 'BEN', 'KAZ', 'KGZ', 'NER']	14	0	0	0.0165	['TZA', 'PSE', 'MDA', 'ETH', 'MDG', 'UGA', 'MOZ', 'JAM', 'ALB', 'DZA', 'GMB', 'BDI', 'MRT', 'CAF']
71	37	30	29	0.956	['AUT', 'USA', 'POL', 'PRT', 'AUS', 'GRC', 'BEL', 'ZAF', 'HUN', 'THA', 'IND', 'BRA', 'FIN', 'CHE', 'NLD', 'CAN', 'MEX', 'MYS', 'NOR', 'SWE', 'IDN', 'DNK', 'TUR', 'IRL', 'GBR', 'HKG', 'ESP', 'CZE', 'ITA', 'JPN', 'CHN', 'FRA', 'RUS', 'DEU', 'SGP', 'NZL', 'KOR']	11	5	4	0.6818	['MKD', 'SRB', 'AZE', 'BGR', 'SVK', 'UKR', 'HRV', 'ROU', 'SVN', 'BLR', 'LTU']	16	3	3	0.3167	['ARE', 'ARG', 'BOL', 'CHL', 'COL', 'CRI', 'ECU', 'SLV', 'GTM', 'HND', 'OMN', 'PER', 'SAU', 'JOR', 'LBN', 'NIC']	18	1	1	0.1013	['DZA', 'TUN', 'GHA', 'ISR', 'CIV', 'MUS', 'MOZ', 'ZWE', 'BWA', 'EST', 'LVA', 'MAR', 'CMR', 'BEN', 'MDG', 'MWI', 'SEN', 'BFA']	27	0	0	0.0157	['ALB', 'GEO', 'VNM', 'JAM', 'PAN', 'PRY', 'PHL', 'EGY', 'URY', 'KHM', 'LKA', 'ETH', 'PAK', 'UGA', 'TZA', 'KAZ', 'MDA', 'ARM', 'BDI', 'CAF', 'GMB', 'KGZ', 'MRT', 'NAM', 'NER', 'TGO', 'PSE']
72	39	34	33	0.981	['AUT', 'USA', 'POL', 'PRT', 'AUS', 'GRC', 'ISR', 'ZAF', 'THA', 'BEL', 'IND', 'HUN', 'BRA', 'FIN', 'CHE', 'NLD', 'CAN', 'MEX', 'MYS', 'NOR', 'SWE', 'IDN', 'DNK', 'TUR', 'IRL', 'GBR', 'HKG', 'ESP', 'CZE', 'ITA', 'JPN', 'CHN', 'FRA', 'DEU', 'RUS', 'NZL', 'SGP', 'KOR', 'ARE']	12	5	5	0.697	['SRB', 'BGR', 'UKR', 'BLR', 'EST', 'ROU', 'SVN', 'HRV', 'LVA', 'LTU', 'MDA', 'SVK']	10	5	4	0.6778	['ARG', 'BOL', 'COL', 'CRI', 'ECU', 'SLV', 'GTM', 'HND', 'PER', 'NIC']	7	3	3	0.7381	['MAR', 'SAU', 'EGY', 'JOR', 'LBN', 'OMN', 'PAK']	8	2	2	0.3929	['ZWE', 'BWA', 'CIV', 'MWI', 'MOZ', 'NAM', 'SEN', 'BFA']	18	1	1	0.1013	['ALB', 'MKD', 'DZA', 'TUN', 'AZE', 'GEO', 'VNM', 'CHL', 'PRY', 'URY', 'ARM', 'KHM', 'CMR', 'LKA', 'MUS', 'PHL', 'MDG', 'CAF']	15	0	0	0.0238	['TZA', 'KAZ', 'ETH', 'TGO', 'PSE', 'NER', 'UGA', 'PAN', 'KGZ', 'JAM', 'GMB', 'BDI', 'BEN', 'MRT', 'GHA']
73	38	26	26	0.906	['AUT', 'USA', 'POL', 'PRT', 'AUS', 'BEL', 'HUN', 'ISR', 'ZAF', 'THA', 'IND', 'BRA', 'FIN', 'CHE', 'NLD', 'SVN', 'CAN', 'MYS', 'NOR', 'SWE', 'DNK', 'TUR', 'IRL', 'GBR', 'HKG', 'BGR', 'ESP', 'CZE', 'ITA', 'JPN', 'CHN', 'FRA', 'DEU', 'RUS', 'SGP', 'SVK', 'KOR', 'ROU']	5	3	3	0.9	['UKR', 'BLR', 'EST', 'LVA', 'LTU']	9	3	2	0.5139	['ARG', 'CHL', 'COL', 'MEX', 'PER', 'CRI', 'SLV', 'GTM', 'HND']	5	2	1	0.6	['SAU', 'ARE', 'EGY', 'JOR', 'PSE']	10	1	1	0.2111	['GRC', 'IDN', 'MUS', 'NZL', 'PHL', 'HRV', 'MKD', 'SRB', 'BWA', 'MDA']	42	0	0	0.0122	['DZA', 'AZE', 'BOL', 'ECU', 'PRY', 'URY', 'LKA', 'GHA', 'OMN', 'PAK', 'VNM', 'TZA', 'BEN', 'ETH', 'JAM', 'KAZ', 'LBN', 'MAR', 'PAN', 'TUN', 'ARM', 'BDI', 'CMR', 'CIV', 'MRT', 'NAM', 'SEN', 'ZWE', 'TGO', 'BFA', 'NIC', 'GEO', 'KHM', 'ALB', 'KGZ', 'MDG', 'UGA', 'CAF', 'GMB', 'NER', 'MWI', 'MOZ']
74	43	37	35	0.972	['AUT', 'USA', 'POL', 'PRT', 'AUS', 'GRC', 'BEL', 'HUN', 'ISR', 'ZAF', 'IND', 'THA', 'BRA', 'FIN', 'CHE', 'NLD', 'UKR', 'SVN', 'CAN', 'MEX', 'MYS', 'NOR', 'SWE', 'IDN', 'DNK', 'TUR', 'IRL', 'GBR', 'BGR', 'HKG', 'ESP', 'CZE', 'ITA', 'JPN', 'CHN', 'FRA', 'ARG', 'DEU', 'RUS', 'SGP', 'NZL', 'KOR', 'ROU']	8	5	4	0.8214	['JOR', 'MAR', 'TUN', 'OMN', 'EGY', 'LBN', 'SAU', 'ARE']	14	4	4	0.4341	['CHL', 'COL', 'CRI', 'ECU', 'SLV', 'GTM', 'HND', 'NIC', 'PER', 'BLR', 'EST', 'LVA', 'LTU', 'SVK']	4	2	2	0.8333	['ALB', 'MKD', 'SRB', 'HRV']	5	2	1	0.6	['CIV', 'CMR', 'GHA', 'TGO', 'BFA']	16	1	1	0.1167	['AZE', 'GEO', 'VNM', 'LKA', 'PRY', 'TZA', 'URY', 'BWA', 'MWI', 'MUS', 'NAM', 'SEN', 'ZWE', 'UGA', 'MDG', 'MOZ']	19	0	0	0.0117	['DZA', 'KAZ', 'BOL', 'BEN', 'ETH', 'JAM', 'PAN', 'PHL', 'KHM', 'PAK', 'ARM', 'MRT', 'MDA', 'BDI', 'CAF', 'GMB', 'KGZ', 'NER', 'PSE']
75	34	30	30	0.988	['AUT', 'USA', 'AUS', 'BEL', 'HUN', 'ZAF', 'ISR', 'THA', 'IND', 'FIN', 'CHE', 'NLD', 'CAN', 'MEX', 'MYS', 'NOR', 'SWE', 'IDN', 'DNK', 'IRL', 'GBR', 'HKG', 'PHL', 'ESP', 'CZE', 'ITA', 'JPN', 'CHN', 'FRA', 'DEU', 'NZL', 'SGP', 'KOR', 'ARE']	5	4	4	1	['ARG', 'BRA', 'CHL', 'COL', 'PER']	9	4	3	0.6667	['TUR', 'POL', 'BGR', 'GRC', 'LTU', 'ROU', 'RUS', 'UKR', 'LVA']	5	3	2	0.85	['CRI', 'SLV', 'HND', 'GTM', 'NIC']	3	2	2	1	['HRV', 'SVK', 'SVN']	16	1	1	0.0958	['ALB', 'SRB', 'DZA', 'TUN', 'BOL', 'PRY', 'URY', 'JOR', 'LBN', 'MDG', 'MUS', 'PRT', 'MAR', 'MOZ', 'ZWE', 'BWA']	37	0	0	0.0135	['AZE', 'GEO', 'PAN', 'SAU', 'BLR', 'KHM', 'LKA', 'GHA', 'MRT', 'NER', 'PAK', 'VNM', 'UGA', 'EGY', 'TZA', 'ETH', 'EST', 'KAZ', 'MWI', 'MDA', 'OMN', 'MKD', 'BFA', 'ARM', 'BDI', 'CMR', 'CAF', 'BEN', 'ECU', 'GMB', 'CIV', 'JAM', 'KGZ', 'SEN', 'TGO', 'NAM', 'PSE']
76	38	33	32	0.973	['AUT', 'USA', 'POL', 'PRT', 'AUS', 'GRC', 'BEL', 'HUN', 'ISR', 'ZAF', 'IND', 'THA', 'BRA', 'FIN', 'CHE', 'NLD', 'CAN', 'MEX', 'MYS', 'NOR', 'SWE', 'DNK', 'TUR', 'IRL', 'GBR', 'HKG', 'PHL', 'ESP', 'CZE', 'ITA', 'JPN', 'CHN', 'FRA', 'DEU', 'NZL', 'SGP', 'KOR', 'ARE']	9	3	4	0.7083	['RUS', 'LVA', 'SVK', 'SVN', 'BGR', 'BLR', 'EST', 'LTU', 'UKR']	11	3	3	0.4636	['ARG', 'BOL', 'CHL', 'COL', 'ECU', 'PER', 'CRI', 'SLV', 'GTM', 'HND', 'NIC']	3	2	2	1	['JOR', 'LBN', 'SAU']	12	1	1	0.1364	['SRB', 'BWA', 'HRV', 'CIV', 'MDG', 'MUS', 'ROU', 'ZWE', 'TUN', 'MDA', 'MAR', 'MKD']	36	0	0	0.0294	['ALB', 'DZA', 'AZE', 'PAN', 'PRY', 'EGY', 'URY', 'BDI', 'KHM', 'CMR', 'LKA', 'ETH', 'GEO', 'GHA', 'IDN', 'JAM', 'KAZ', 'KGZ', 'MWI', 'MOZ', 'OMN', 'NAM', 'NER', 'PAK', 'VNM', 'UGA', 'TZA', 'BEN', 'SEN', 'ARM', 'GMB', 'MRT', 'TGO', 'BFA', 'PSE', 'CAF']
77	44	38	37	0.975	['AUT', 'USA', 'POL', 'PRT', 'AUS', 'GRC', 'BEL', 'ISR', 'ZAF', 'THA', 'IND', 'HUN', 'BRA', 'FIN', 'CHE', 'NLD', 'SVN', 'CAN', 'MEX', 'HRV', 'MYS', 'NOR', 'SWE', 'IDN', 'DNK', 'TUR', 'IRL', 'GBR', 'HKG', 'BGR', 'PHL', 'ESP', 'CZE', 'ITA', 'JPN', 'CHN', 'FRA', 'DEU', 'RUS', 'SGP', 'NZL', 'SVK', 'KOR', 'ROU']	6	5	5	1	['ARG', 'CHL', 'COL', 'CRI', 'ECU', 'PER']	12	4	4	0.5227	['SRB', 'BLR', 'ARE', 'UKR', 'SAU', 'EGY', 'JOR', 'LBN', 'LVA', 'LTU', 'OMN', 'EST']	4	3	3	1	['SLV', 'GTM', 'HND', 'NIC']	8	2	2	0.4107	['MAR', 'TUN', 'BOL', 'PRY', 'URY', 'CIV', 'SEN', 'BFA']	4	2	1	0.6667	['MWI', 'NAM', 'ZWE', 'BWA']	8	1	1	0.2321	['ALB', 'MKD', 'AZE', 'GEO', 'KAZ', 'KGZ', 'MDG', 'MUS']	23	0	0	0.0198	['DZA', 'JAM', 'PAN', 'KHM', 'CMR', 'LKA', 'ETH', 'GHA', 'PAK', 'VNM', 'TZA', 'BDI', 'MDA', 'MOZ', 'UGA', 'ARM', 'CAF', 'BEN', 'GMB', 'MRT', 'NER', 'TGO', 'PSE']
78	37	31	31	0.972	['AUT', 'USA', 'POL', 'PRT', 'AUS', 'BEL', 'HUN', 'ZAF', 'THA', 'IND', 'BRA', 'FIN', 'CHE', 'NLD', 'SVN', 'CAN', 'MEX', 'MYS', 'NOR', 'SWE', 'IDN', 'DNK', 'TUR', 'IRL', 'GBR', 'HKG', 'ESP', 'CZE', 'JPN', 'ITA', 'CHN', 'FRA', 'RUS', 'DEU', 'SGP', 'KOR', 'ARE']	24	5	5	0.3569	['MKD', 'SRB', 'ARG', 'BOL', 'CHL', 'COL', 'CRI', 'SLV', 'GRC', 'GTM', 'HND', 'ISR', 'NIC', 'PAN', 'PER', 'EST', 'ROU', 'UKR', 'BGR', 'BLR', 'HRV', 'LVA', 'LTU', 'SVK']	13	4	3	0.4615	['TUN', 'MAR', 'SAU', 'EGY', 'GHA', 'JOR', 'LBN', 'CMR', 'BEN', 'CIV', 'SEN', 'TGO', 'BFA']	8	2	2	0.5357	['BWA', 'MUS', 'NAM', 'ZWE', 'MDG', 'MWI', 'UGA', 'MOZ']	11	1	1	0.1818	['AZE', 'GEO', 'PRY', 'URY', 'KHM', 'OMN', 'PAK', 'PHL', 'VNM', 'ARM', 'KGZ']	16	0	0	0.0083	['ALB', 'DZA', 'BDI', 'KAZ', 'ECU', 'JAM', 'NZL', 'LKA', 'ETH', 'TZA', 'CAF', 'PSE', 'MRT', 'MDA', 'NER', 'GMB']
79	31	23	21	0.922	['AUT', 'USA', 'AUS', 'BEL', 'GRC', 'ZAF', 'THA', 'IND', 'CHE', 'NLD', 'CAN', 'MYS', 'NOR', 'SWE', 'IDN', 'DNK', 'TUR', 'IRL', 'GBR', 'HKG', 'PHL', 'ESP', 'ITA', 'JPN', 'CHN', 'FRA', 'RUS', 'DEU', 'NZL', 'SGP', 'KOR']	14	6	5	0.6538	['LVA', 'SVK', 'UKR', 'FIN', 'LTU', 'BGR', 'HRV', 'CZE', 'EST', 'HUN', 'POL', 'ROU', 'SVN', 'SRB']	4	3	3	1	['ARG', 'BOL', 'BRA', 'CHL']	15	2	1	0.1714	['LKA', 'ARE', 'SLV', 'ISR', 'JOR', 'MEX', 'PRT', 'SAU', 'EGY', 'TUN', 'CRI', 'LBN', 'GTM', 'PAK', 'HND']	5	1	1	0.35	['AZE', 'GEO', 'BLR', 'KAZ', 'MDA']	40	0	0	0.016	['DZA', 'COL', 'JAM', 'NAM', 'PRY', 'PER', 'URY', 'OMN', 'PAN', 'VNM', 'TZA', 'ALB', 'BWA', 'MUS', 'MKD', 'ARM', 'CMR', 'ETH', 'MDG', 'MAR', 'MOZ', 'NER', 'SEN', 'ZWE', 'UGA', 'MRT', 'KHM', 'GHA', 'ECU', 'CIV', 'KGZ', 'NIC', 'BDI', 'CAF', 'BEN', 'MWI', 'TGO', 'BFA', 'PSE', 'GMB']
81	38	25	25	0.878	['AUT', 'USA', 'POL', 'PRT', 'AUS', 'GRC', 'BEL', 'ISR', 'HUN', 'IND', 'FIN', 'CHE', 'NLD', 'SVN', 'CAN', 'MYS', 'NOR', 'SWE', 'DNK', 'TUR', 'IRL', 'GBR', 'HKG', 'PHL', 'ESP', 'EGY', 'CZE', 'ITA', 'JPN', 'CHN', 'FRA', 'DEU', 'RUS', 'NZL', 'SVK', 'KOR', 'ARE', 'ROU']	9	5	4	0.7778	['ARG', 'BRA', 'CHL', 'ECU', 'MEX', 'PER', 'URY', 'COL', 'CRI']	4	3	3	1	['BLR', 'LVA', 'LTU', 'UKR']	15	2	2	0.2667	['DZA', 'MAR', 'TUN', 'SLV', 'GTM', 'PAK', 'SAU', 'SGP', 'ZAF', 'THA', 'JOR', 'LBN', 'OMN', 'HND', 'NIC']	12	1	1	0.1667	['ALB', 'SRB', 'HRV', 'BWA', 'BGR', 'GEO', 'KAZ', 'MKD', 'NAM', 'ZWE', 'KGZ', 'MWI']	31	0	0	0.0172	['AZE', 'BOL', 'JAM', 'PRY', 'LKA', 'IDN', 'MUS', 'VNM', 'TZA', 'ARM', 'CMR', 'EST', 'GHA', 'CIV', 'MDA', 'NER', 'TGO', 'BFA', 'BDI', 'KHM', 'CAF', 'ETH', 'MDG', 'SEN', 'UGA', 'MOZ', 'PAN', 'BEN', 'GMB', 'PSE', 'MRT']
82	36	27	28	0.94	['AUT', 'USA', 'POL', 'PRT', 'AUS', 'GRC', 'BEL', 'ISR', 'ZAF', 'THA', 'IND', 'HUN', 'BRA', 'FIN', 'CHE', 'NLD', 'CAN', 'MEX', 'MYS', 'NOR', 'SWE', 'DNK', 'TUR', 'IRL', 'HKG', 'GBR', 'ESP', 'CZE', 'ITA', 'JPN', 'CHN', 'FRA', 'DEU', 'SGP', 'KOR', 'ROU']	20	4	5	0.4289	['SVN', 'MKD', 'SRB', 'ARE', 'IDN', 'PHL', 'BGR', 'HRV', 'JOR', 'OMN', 'SAU', 'EGY', 'BLR', 'EST', 'LBN', 'LTU', 'MDA', 'RUS', 'SVK', 'UKR']	5	4	4	1	['CRI', 'GTM', 'NIC', 'SLV', 'HND']	7	4	3	0.7857	['ARG', 'BOL', 'CHL', 'COL', 'ECU', 'PER', 'URY']	5	2	2	0.65	['GHA', 'CIV', 'SEN', 'TGO', 'BFA']	7	1	1	0.2381	['MUS', 'MAR', 'TUN', 'MDG', 'BWA', 'MWI', 'ZWE']	29	0	0	0.0209	['ALB', 'DZA', 'AZE', 'JAM', 'PAN', 'PRY', 'LKA', 'ETH', 'KGZ', 'NZL', 'PAK', 'VNM', 'TZA', 'GEO', 'KAZ', 'LVA', 'ARM', 'BDI', 'CMR', 'BEN', 'GMB', 'MRT', 'MOZ', 'NAM', 'UGA', 'KHM', 'NER', 'PSE', 'CAF']
83	31	18	17	0.852	['AUT', 'USA', 'PRT', 'AUS', 'BEL', 'GRC', 'ZAF', 'ISR', 'THA', 'IND', 'FIN', 'CHE', 'NLD', 'CAN', 'MYS', 'SWE', 'DNK', 'TUR', 'IRL', 'GBR', 'HKG', 'ESP', 'CZE', 'JPN', 'ITA', 'CHN', 'FRA', 'DEU', 'SGP', 'KOR', 'ARE']	7	3	3	0.7857	['ARG', 'BOL', 'CHL', 'COL', 'MEX', 'PER', 'ECU']	10	2	2	0.4333	['HUN', 'NOR', 'POL', 'RUS', 'SVK', 'SVN', 'SRB', 'EST', 'LVA', 'LTU']	8	1	1	0.1786	['GTM', 'IDN', 'ROU', 'MDA', 'PHL', 'VNM', 'CRI', 'SLV']	53	0	0	0.0105	['ALB', 'BRA', 'PRY', 'URY', 'GHA', 'NZL', 'ZWE', 'BGR', 'HRV', 'LBN', 'TUN', 'UKR', 'ARM', 'CMR', 'ETH', 'GEO', 'GMB', 'CIV', 'JOR', 'MAR', 'OMN', 'PAK', 'PAN', 'SAU', 'UGA', 'MKD', 'EGY', 'TZA', 'BWA', 'NAM', 'JAM', 'BLR', 'KHM', 'LKA', 'DZA', 'BDI', 'BEN', 'PSE', 'HND', 'KAZ', 'KGZ', 'MDG', 'MWI', 'MRT', 'MUS', 'MOZ', 'NIC', 'NER', 'SEN', 'TGO', 'CAF', 'BFA', 'AZE']
84	46	28	29	0.882	['AUT', 'USA', 'POL', 'PAK', 'PRT', 'AUS', 'BEL', 'GRC', 'ISR', 'ZAF', 'THA', 'IND', 'HUN', 'FIN', 'CHE', 'NLD', 'SVN', 'CAN', 'MEX', 'MYS', 'NOR', 'TUN', 'SWE', 'IDN', 'DNK', 'TUR', 'IRL', 'HKG', 'GBR', 'BGR', 'PHL', 'MAR', 'ESP', 'CZE', 'ITA', 'JPN', 'CHN', 'FRA', 'DEU', 'RUS', 'NZL', 'SGP', 'KOR', 'ARE', 'LKA', 'ROU']	8	7	7	1	['ARG', 'BOL', 'BRA', 'CHL', 'COL', 'ECU', 'PRY', 'PER']	10	4	4	0.4444	['BLR', 'PAN', 'CRI', 'GTM', 'SLV', 'EST', 'HND', 'LVA', 'LTU', 'UKR']	8	2	2	0.3929	['SRB', 'SAU', 'JOR', 'LBN', 'EGY', 'HRV', 'OMN', 'MKD']	5	2	1	0.55	['ZWE', 'TZA', 'BWA', 'NAM', 'MWI']	7	1	1	0.1905	['SVK', 'VNM', 'CIV', 'SEN', 'MDG', 'MUS', 'BFA']	25	0	0	0.0067	['ALB', 'DZA', 'AZE', 'GEO', 'URY', 'GHA', 'ARM', 'BEN', 'KAZ', 'MDA', 'BDI', 'CMR', 'TGO', 'MOZ', 'NER', 'KHM', 'MRT', 'CAF', 'ETH', 'GMB', 'PSE', 'JAM', 'KGZ', 'NIC', 'UGA']
85	39	21	22	0.825	['AUT', 'USA', 'POL', 'PRT', 'AUS', 'GRC', 'BEL', 'ZAF', 'THA', 'HUN', 'IND', 'BRA', 'FIN', 'CHE', 'NLD', 'SVN', 'CAN', 'MYS', 'SWE', 'IDN', 'DNK', 'TUR', 'GBR', 'HKG', 'BGR', 'PHL', 'ESP', 'EST', 'CZE', 'ITA', 'JPN', 'CHN', 'FRA', 'DEU', 'SGP', 'SVK', 'KOR', 'ARE', 'ROU']	11	4	4	0.5818	['BOL', 'CHL', 'MEX', 'PER', 'COL', 'ECU', 'NIC', 'CRI', 'SLV', 'GTM', 'HND']	5	3	3	0.9	['BLR', 'LVA', 'LTU', 'RUS', 'UKR']	3	2	2	1	['ARG', 'PRY', 'URY']	10	1	2	0.2333	['LBN', 'SAU', 'EGY', 'JOR', 'MDG', 'MAR', 'TUN', 'ZWE', 'MUS', 'PSE']	12	1	1	0.1742	['VNM', 'LKA', 'GHA', 'IRL', 'HRV', 'MKD', 'SRB', 'PAK', 'NAM', 'KHM', 'CIV', 'TGO']	29	0	0	0.016	['ALB', 'PAN', 'DZA', 'ARM', 'ISR', 'MOZ', 'NZL', 'TZA', 'KAZ', 'NOR', 'BDI', 'CMR', 'SEN', 'BWA', 'BEN', 'JAM', 'OMN', 'GEO', 'MDA', 'CAF', 'NER', 'ETH', 'GMB', 'KGZ', 'MWI', 'MRT', 'UGA', 'BFA', 'AZE']
87	36	33	33	0.991	['AUT', 'USA', 'PAK', 'PRT', 'AUS', 'BEL', 'ISR', 'ZAF', 'THA', 'HUN', 'IND', 'BRA', 'FIN', 'CHE', 'NLD', 'CAN', 'MEX', 'MYS', 'NOR', 'SWE', 'DNK', 'TUR', 'IRL', 'GBR', 'HKG', 'ESP', 'CZE', 'ITA', 'JPN', 'CHN', 'FRA', 'DEU', 'RUS', 'NZL', 'SGP', 'KOR']	9	4	5	0.7639	['UKR', 'GRC', 'POL', 'SVN', 'BLR', 'EST', 'LVA', 'LTU', 'SVK']	6	3	4	0.8667	['ARG', 'BOL', 'CHL', 'COL', 'PER', 'URY']	6	3	3	0.8667	['SAU', 'ARE', 'JOR', 'LBN', 'OMN', 'EGY']	3	2	2	1	['GTM', 'SLV', 'HND']	23	1	1	0.1087	['DZA', 'NER', 'TUN', 'AZE', 'GEO', 'KAZ', 'CRI', 'IDN', 'PHL', 'ROU', 'BGR', 'KHM', 'HRV', 'CIV', 'MAR', 'NIC', 'SEN', 'VNM', 'SRB', 'ARM', 'KGZ', 'MDA', 'MKD']	26	0	0	0.0138	['ALB', 'ECU', 'JAM', 'PAN', 'PRY', 'CAF', 'LKA', 'ETH', 'GHA', 'MDG', 'MWI', 'MUS', 'NAM', 'ZWE', 'UGA', 'TZA', 'CMR', 'BFA', 'BWA', 'BDI', 'BEN', 'GMB', 'MRT', 'MOZ', 'TGO', 'PSE']
88	33	28	25	0.955	['AUT', 'USA', 'PRT', 'AUS', 'BEL', 'THA', 'ZAF', 'ISR', 'HUN', 'IND', 'FIN', 'CHE', 'NLD', 'CAN', 'MYS', 'NOR', 'SWE', 'DNK', 'TUR', 'IRL', 'HKG', 'GBR', 'ESP', 'CZE', 'ITA', 'JPN', 'CHN', 'FRA', 'DEU', 'RUS', 'SGP', 'KOR', 'ARE']	6	3	3	0.9	['ARG', 'BRA', 'CHL', 'COL', 'MEX', 'PER']	6	3	2	0.7	['UKR', 'BLR', 'EST', 'LVA', 'LTU', 'POL']	7	2	2	0.5714	['GRC', 'BGR', 'SVN', 'HRV', 'SVK', 'MKD', 'SRB']	18	1	1	0.1242	['JOR', 'LBN', 'PHL', 'SAU', 'GTM', 'IDN', 'NIC', 'PAK', 'VNM', 'ZWE', 'SLV', 'HND', 'MUS', 'MDA', 'ROU', 'MDG', 'MOZ', 'MWI']	39	0	0	0.0094	['ALB', 'DZA', 'AZE', 'BOL', 'ECU', 'PAN', 'PRY', 'EGY', 'URY', 'LKA', 'GHA', 'MAR', 'OMN', 'NZL', 'TUN', 'TZA', 'CMR', 'CRI', 'ETH', 'GEO', 'KAZ', 'NAM', 'ARM', 'BDI', 'BEN', 'CIV', 'JAM', 'MRT', 'SEN', 'TGO', 'UGA', 'BFA', 'BWA', 'KHM', 'GMB', 'KGZ', 'NER', 'CAF', 'PSE']
89	46	37	37	0.967	['AUT', 'USA', 'POL', 'PAK', 'PRT', 'AUS', 'GRC', 'BEL', 'ISR', 'ZAF', 'THA', 'IND', 'HUN', 'BRA', 'FIN', 'CHE', 'NLD', 'SVN', 'CAN', 'MEX', 'MYS', 'NOR', 'SWE', 'IDN', 'DNK', 'TUR', 'IRL', 'GBR', 'HKG', 'PHL', 'ESP', 'VNM', 'CZE', 'ITA', 'JPN', 'CHN', 'FRA', 'ARG', 'DEU', 'RUS', 'NZL', 'SGP', 'SVK', 'KOR', 'ARE', 'LKA']	13	6	5	0.7051	['BOL', 'CHL', 'COL', 'CRI', 'ECU', 'SLV', 'GTM', 'HND', 'NIC', 'PAN', 'PRY', 'PER', 'URY']	9	5	5	0.8194	['SRB', 'BGR', 'LTU', 'ROU', 'UKR', 'BLR', 'EST', 'LVA', 'MDA']	8	5	4	0.8571	['DZA', 'JOR', 'OMN', 'SAU', 'TUN', 'EGY', 'LBN', 'MAR']	6	3	3	0.8667	['GHA', 'CIV', 'SEN', 'BEN', 'TGO', 'BFA']	12	2	1	0.2045	['AZE', 'GEO', 'KGZ', 'KAZ', 'MWI', 'NAM', 'ZWE', 'UGA', 'TZA', 'ARM', 'BWA', 'MOZ']	5	1	1	0.35	['ALB', 'MKD', 'HRV', 'MDG', 'MUS']	10	0	0	0.0111	['JAM', 'KHM', 'ETH', 'BDI', 'CMR', 'CAF', 'GMB', 'MRT', 'NER', 'PSE']

## Sheet: 2005
Industry	Number of nodes_core_level 1	k1	l1	Density_core_level 1	Nodes (countries) in the core_level 1	Number of nodes_core_level 2	k2	l2	Density_core_level 2	Nodes (countries) in the core_level 2	Number of nodes_core_level 3	k3	l3	Density_core_level 3	Nodes (countries) in the core_level 3	Number of nodes_core_level 4	k4	l4	Density_core_level 4	Nodes (countries) in the core_level 4	Number of nodes_core_level 5	k5	l5	Density_core_level 5	Nodes (countries) in the core_level 5	Number of nodes_core_level 6	k6	l6	Density_core_level 6	Nodes (countries) in the core_level 6	Number of nodes_core_level 7	k7	l7	Density_core_level 7	Nodes (countries) in the core_level 7	Number of nodes_core_level 8	k8	l8	Density_core_level 8	Nodes (countries) in the core_level 8	Number of nodes_core_level 9	k9	l9	Density_core_level 9	Nodes (countries) in the core_level 9
00	16	12	12	0.942	['DNK', 'FRA', 'CHE', 'IRL', 'ESP', 'AUT', 'ITA', 'GBR', 'USA', 'BEL', 'SVK', 'DEU', 'POL', 'HUN', 'CZE', 'NLD']	7	4	4	0.7619	['MYS', 'SGP', 'THA', 'CHN', 'JPN', 'KOR', 'PHL']	22	3	3	0.2359	['RUS', 'BRA', 'ARG', 'CAN', 'CHL', 'COL', 'CRI', 'GTM', 'PER', 'ZAF', 'SWE', 'URY', 'AUS', 'UKR', 'BLR', 'LTU', 'FIN', 'NOR', 'SLV', 'PAN', 'HND', 'NIC']	12	2	2	0.3106	['GRC', 'JOR', 'SAU', 'ARE', 'LBN', 'OMN', 'EGY', 'BGR', 'ROU', 'ETH', 'TZA', 'MDA']	7	1	1	0.1905	['SRB', 'HRV', 'MKD', 'GHA', 'BFA', 'BWA', 'NAM']	44	0	0	0.019	['ALB', 'DZA', 'BOL', 'ECU', 'HKG', 'MEX', 'PAK', 'PRY', 'PRT', 'IND', 'ARM', 'GEO', 'IDN', 'ISR', 'KAZ', 'NZL', 'VNM', 'MAR', 'SVN', 'BDI', 'CMR', 'BEN', 'SEN', 'TUN', 'TUR', 'UGA', 'CIV', 'TGO', 'EST', 'LVA', 'MDG', 'CAF', 'LKA', 'MRT', 'MUS', 'ZWE', 'AZE', 'KGZ', 'MWI', 'MOZ', 'NER', 'GMB', 'KHM', 'JAM']
01	24	15	14	0.837	['SVN', 'LTU', 'ESP', 'USA', 'GBR', 'HRV', 'BEL', 'POL', 'SWE', 'NOR', 'AUT', 'ITA', 'NLD', 'ROU', 'PRT', 'DEU', 'HUN', 'CZE', 'DNK', 'FIN', 'FRA', 'GRC', 'IRL', 'SVK']	12	7	8	0.8864	['AUS', 'CAN', 'CHN', 'HKG', 'JPN', 'KOR', 'MYS', 'SGP', 'VNM', 'THA', 'IDN', 'PHL']	16	4	4	0.3875	['ARG', 'BRA', 'CHL', 'LBN', 'MEX', 'PAN', 'SAU', 'ARE', 'TUR', 'EGY', 'GTM', 'JOR', 'CRI', 'HND', 'SLV', 'NIC']	11	2	2	0.3636	['SRB', 'AZE', 'BGR', 'BLR', 'GEO', 'MDA', 'RUS', 'UKR', 'ARM', 'KAZ', 'KGZ']	23	1	1	0.1186	['DZA', 'TUN', 'BOL', 'EST', 'PSE', 'GHA', 'ISR', 'CIV', 'LVA', 'OMN', 'NAM', 'PAK', 'PRY', 'PER', 'ZAF', 'CHE', 'LKA', 'MUS', 'SEN', 'IND', 'BWA', 'MDG', 'ZWE']	23	0	0	0.0257	['ALB', 'CMR', 'COL', 'BEN', 'ECU', 'GMB', 'MRT', 'MAR', 'MOZ', 'TGO', 'MKD', 'URY', 'KHM', 'JAM', 'NZL', 'NER', 'CAF', 'UGA', 'TZA', 'MWI', 'ETH', 'BFA', 'BDI']
02	19	16	16	0.985	['DNK', 'FIN', 'FRA', 'SWE', 'GRC', 'CHE', 'IRL', 'CZE', 'ESP', 'AUT', 'PRT', 'ITA', 'USA', 'BEL', 'GBR', 'DEU', 'HUN', 'POL', 'NLD']	11	8	8	0.9455	['AUS', 'CAN', 'CHN', 'IDN', 'JPN', 'KOR', 'MYS', 'PHL', 'SGP', 'THA', 'NZL']	7	5	5	0.9524	['JOR', 'LBN', 'SAU', 'ARE', 'TUR', 'EGY', 'IND']	5	4	4	1	['CRI', 'SLV', 'GTM', 'HND', 'NIC']	11	3	3	0.4273	['ARG', 'BRA', 'CHL', 'MEX', 'RUS', 'URY', 'UKR', 'BGR', 'KAZ', 'ROU', 'MDA']	8	2	2	0.4464	['SRB', 'HRV', 'LTU', 'MKD', 'LVA', 'SVK', 'SVN', 'EST']	27	1	1	0.114	['DZA', 'GHA', 'TUN', 'BOL', 'CMR', 'COL', 'BEN', 'ECU', 'GMB', 'HKG', 'CIV', 'MUS', 'MAR', 'OMN', 'NER', 'PAK', 'PER', 'SEN', 'VNM', 'ZAF', 'TGO', 'UGA', 'ARM', 'GEO', 'ZWE', 'TZA', 'BWA']	21	0	0	0.0143	['MRT', 'JAM', 'LKA', 'PAN', 'MOZ', 'ETH', 'NOR', 'BLR', 'KGZ', 'NAM', 'BFA', 'AZE', 'ISR', 'BDI', 'MWI', 'PSE', 'ALB', 'CAF', 'PRY', 'MDG', 'KHM']
03	36	22	21	0.85	['AUS', 'MYS', 'ARE', 'LTU', 'NZL', 'ESP', 'EST', 'SGP', 'USA', 'GBR', 'IND', 'BEL', 'POL', 'SWE', 'NOR', 'HKG', 'CHN', 'THA', 'ITA', 'TUR', 'ISR', 'NLD', 'CHE', 'PRT', 'CAN', 'DEU', 'JPN', 'CZE', 'DNK', 'FRA', 'GRC', 'IRL', 'VNM', 'ZAF', 'KOR', 'RUS']	16	5	4	0.5375	['ARG', 'BRA', 'CHL', 'COL', 'CRI', 'ECU', 'IDN', 'MEX', 'PER', 'URY', 'PHL', 'PAN', 'HND', 'SLV', 'GTM', 'NIC']	4	3	3	1	['AUT', 'HRV', 'HUN', 'SVK']	24	2	2	0.1866	['ARM', 'BLR', 'FIN', 'GEO', 'GHA', 'CIV', 'LVA', 'MUS', 'MAR', 'NAM', 'TGO', 'UKR', 'LKA', 'SEN', 'EGY', 'AZE', 'KAZ', 'MOZ', 'MDG', 'OMN', 'PAK', 'GMB', 'MRT', 'TZA']	11	1	1	0.1818	['SRB', 'DZA', 'TUN', 'BGR', 'JOR', 'LBN', 'MDA', 'ROU', 'SVN', 'MKD', 'SAU']	18	0	0	0.0163	['ALB', 'BOL', 'CMR', 'BEN', 'PSE', 'PRY', 'BWA', 'BDI', 'BFA', 'NER', 'KHM', 'CAF', 'JAM', 'KGZ', 'ETH', 'UGA', 'MWI', 'ZWE']
04	41	26	26	0.846	['EGY', 'AUS', 'MYS', 'ARE', 'ESP', 'SGP', 'USA', 'GBR', 'IND', 'BEL', 'POL', 'SWE', 'NOR', 'HKG', 'CHN', 'THA', 'ITA', 'UKR', 'AUT', 'TUR', 'ISR', 'NLD', 'CHE', 'PRT', 'CAN', 'DEU', 'PHL', 'HUN', 'JPN', 'DNK', 'FIN', 'FRA', 'BRA', 'GRC', 'PAK', 'BGR', 'VNM', 'IDN', 'KOR', 'ZAF', 'RUS']	7	5	5	0.9286	['ARG', 'BOL', 'CHL', 'COL', 'ECU', 'MEX', 'PER']	11	4	4	0.4364	['SRB', 'CRI', 'HRV', 'SLV', 'GTM', 'HND', 'NIC', 'SVN', 'MKD', 'CZE', 'SVK']	18	3	3	0.3007	['TUN', 'EST', 'GHA', 'CIV', 'JOR', 'LBN', 'LVA', 'LTU', 'MAR', 'OMN', 'ROU', 'SAU', 'SEN', 'TGO', 'BLR', 'MDA', 'KAZ', 'BFA']	4	1	2	0.75	['MWI', 'MOZ', 'TZA', 'ZWE']	7	1	1	0.1905	['GEO', 'MUS', 'PRY', 'URY', 'ARM', 'AZE', 'MDG']	21	0	0	0.0214	['ALB', 'DZA', 'CMR', 'LKA', 'BEN', 'GMB', 'IRL', 'JAM', 'MRT', 'NAM', 'NER', 'PAN', 'UGA', 'KHM', 'NZL', 'KGZ', 'BDI', 'CAF', 'ETH', 'PSE', 'BWA']
05	41	31	28	0.909	['EGY', 'AUS', 'MYS', 'ARE', 'MEX', 'NZL', 'ESP', 'SGP', 'USA', 'GBR', 'IND', 'BEL', 'POL', 'SWE', 'HKG', 'AUT', 'CHN', 'ITA', 'THA', 'UKR', 'TUR', 'ISR', 'NLD', 'CHE', 'PRT', 'LBN', 'CAN', 'DEU', 'PHL', 'HUN', 'CZE', 'JPN', 'DNK', 'FRA', 'BRA', 'GRC', 'BGR', 'VNM', 'IDN', 'ZAF', 'RUS']	14	5	4	0.5549	['MKD', 'SRB', 'BLR', 'HRV', 'EST', 'FIN', 'IRL', 'LVA', 'LTU', 'ROU', 'SVN', 'AZE', 'MDA', 'SVK']	12	4	4	0.6288	['ARG', 'BOL', 'CHL', 'COL', 'CRI', 'ECU', 'SLV', 'GTM', 'HND', 'NIC', 'PAN', 'PER']	5	3	3	0.9	['MAR', 'TUN', 'CIV', 'SAU', 'SEN']	5	2	2	0.65	['KOR', 'OMN', 'LKA', 'PAK', 'TZA']	4	2	1	0.75	['MOZ', 'BWA', 'ZWE', 'MWI']	11	1	1	0.1455	['GEO', 'JOR', 'MUS', 'ARM', 'KAZ', 'NER', 'TGO', 'BFA', 'PSE', 'KGZ', 'MDG']	17	0	0	0.0257	['ALB', 'DZA', 'MRT', 'ETH', 'GHA', 'JAM', 'NOR', 'PRY', 'URY', 'KHM', 'CMR', 'NAM', 'BDI', 'BEN', 'GMB', 'CAF', 'UGA']
06	35	22	22	0.85	['AUS', 'MYS', 'NZL', 'ESP', 'SGP', 'USA', 'GBR', 'IND', 'BEL', 'POL', 'SWE', 'HKG', 'AUT', 'CHN', 'ITA', 'THA', 'TUR', 'ISR', 'NLD', 'CHE', 'CAN', 'DEU', 'PHL', 'HUN', 'JPN', 'CZE', 'DNK', 'FRA', 'GRC', 'PAK', 'IRL', 'VNM', 'IDN', 'KOR', 'ZAF']	7	6	6	1	['ARG', 'BRA', 'CHL', 'COL', 'ECU', 'GTM', 'MEX']	8	5	4	0.7679	['EST', 'LVA', 'LTU', 'RUS', 'BLR', 'KAZ', 'MDA', 'UKR']	5	4	4	1	['HRV', 'SVN', 'SRB', 'SVK', 'MKD']	5	3	3	0.95	['JOR', 'LBN', 'SAU', 'ARE', 'EGY']	3	2	2	1	['CRI', 'SLV', 'HND']	11	2	1	0.2182	['BEN', 'GMB', 'CIV', 'SEN', 'NAM', 'NER', 'TZA', 'BFA', 'BWA', 'ZWE', 'MWI']	16	1	1	0.1292	['DZA', 'PRT', 'BOL', 'BGR', 'FIN', 'GEO', 'MDG', 'MAR', 'NIC', 'NOR', 'PER', 'ROU', 'TUN', 'ARM', 'MUS', 'AZE']	19	0	0	0.0175	['CMR', 'GHA', 'JAM', 'MRT', 'MOZ', 'OMN', 'PAN', 'PRY', 'TGO', 'URY', 'LKA', 'ALB', 'BDI', 'CAF', 'ETH', 'PSE', 'UGA', 'KHM', 'KGZ']
07	41	24	25	0.837	['EGY', 'AUS', 'ARE', 'MYS', 'MEX', 'PER', 'ESP', 'SGP', 'USA', 'GBR', 'LKA', 'IND', 'BEL', 'POL', 'SWE', 'HKG', 'CHN', 'THA', 'ITA', 'AUT', 'TUR', 'COL', 'NLD', 'CHE', 'GTM', 'CAN', 'CRI', 'DEU', 'JPN', 'DNK', 'FRA', 'ECU', 'BRA', 'GRC', 'CHL', 'IRL', 'VNM', 'IDN', 'KOR', 'ZAF', 'ARG']	17	7	6	0.614	['BGR', 'HRV', 'SVN', 'SRB', 'CZE', 'EST', 'GEO', 'HUN', 'ISR', 'LVA', 'LTU', 'ROU', 'RUS', 'UKR', 'BLR', 'MDA', 'SVK']	4	3	3	1	['JOR', 'LBN', 'SAU', 'OMN']	5	1	2	0.6	['MOZ', 'PAK', 'ZWE', 'TZA', 'MWI']	27	1	1	0.1026	['ALB', 'MKD', 'BOL', 'BEN', 'SLV', 'FIN', 'GHA', 'HND', 'CIV', 'MDG', 'MAR', 'NZL', 'NIC', 'PAN', 'PRY', 'PHL', 'SEN', 'TGO', 'URY', 'GMB', 'MUS', 'AZE', 'KAZ', 'NOR', 'PRT', 'CMR', 'KGZ']	15	0	0	0.0238	['ETH', 'BDI', 'TUN', 'BWA', 'DZA', 'NER', 'CAF', 'MRT', 'JAM', 'NAM', 'ARM', 'PSE', 'BFA', 'KHM', 'UGA']
08	31	17	16	0.799	['AUS', 'MYS', 'NZL', 'ESP', 'USA', 'GBR', 'IND', 'BEL', 'POL', 'SWE', 'NOR', 'CHN', 'THA', 'ITA', 'AUT', 'NLD', 'CHE', 'CAN', 'DEU', 'HUN', 'JPN', 'CZE', 'DNK', 'FRA', 'BRA', 'CHL', 'IRL', 'BGR', 'IDN', 'KOR', 'ZAF']	13	4	4	0.4103	['UKR', 'CRI', 'HND', 'LVA', 'PAN', 'RUS', 'BLR', 'EST', 'FIN', 'GTM', 'LTU', 'NIC', 'SLV']	31	3	3	0.214	['ALB', 'GRC', 'MKD', 'SRB', 'ARG', 'BOL', 'COL', 'HRV', 'ECU', 'ISR', 'JOR', 'LBN', 'MEX', 'MAR', 'PRY', 'PER', 'PHL', 'PRT', 'ROU', 'SAU', 'VNM', 'SVN', 'ARE', 'TUR', 'EGY', 'URY', 'LKA', 'HKG', 'OMN', 'PAK', 'SGP']	12	1	1	0.1515	['MUS', 'BEN', 'CIV', 'MDG', 'MOZ', 'SEN', 'TGO', 'BFA', 'BWA', 'MWI', 'NAM', 'TZA']	21	0	0	0.0143	['DZA', 'GHA', 'TUN', 'ARM', 'AZE', 'KAZ', 'SVK', 'GEO', 'KHM', 'CMR', 'JAM', 'MRT', 'ZWE', 'NER', 'ETH', 'KGZ', 'BDI', 'MDA', 'UGA', 'GMB', 'PSE']
09	38	28	26	0.908	['AUS', 'MYS', 'NZL', 'ESP', 'SGP', 'USA', 'GBR', 'IND', 'BEL', 'POL', 'SWE', 'NOR', 'HKG', 'CHN', 'THA', 'ITA', 'AUT', 'TUR', 'ISR', 'NLD', 'CHE', 'PRT', 'CAN', 'DEU', 'PHL', 'HUN', 'JPN', 'CZE', 'DNK', 'FIN', 'FRA', 'BRA', 'GRC', 'IRL', 'VNM', 'IDN', 'ZAF', 'KOR']	21	5	5	0.4262	['SRB', 'TUN', 'BGR', 'JOR', 'LBN', 'LTU', 'ROU', 'RUS', 'SAU', 'ARE', 'UKR', 'HRV', 'OMN', 'SVN', 'EGY', 'BLR', 'EST', 'LVA', 'MDA', 'SVK', 'MKD']	10	4	4	0.6778	['CHL', 'COL', 'CRI', 'ECU', 'SLV', 'GTM', 'HND', 'MEX', 'PER', 'NIC']	6	2	2	0.4667	['ARG', 'GHA', 'PRY', 'SEN', 'URY', 'CIV']	11	1	1	0.1636	['MOZ', 'PAK', 'BWA', 'LKA', 'ZWE', 'AZE', 'GEO', 'KAZ', 'KGZ', 'MWI', 'TZA']	23	0	0	0.0395	['ALB', 'DZA', 'BEN', 'MRT', 'NER', 'BOL', 'CMR', 'JAM', 'NAM', 'PAN', 'TGO', 'ARM', 'KHM', 'MUS', 'PSE', 'BDI', 'CAF', 'ETH', 'GMB', 'MDG', 'MAR', 'UGA', 'BFA']
11	41	26	24	0.859	['AUS', 'MYS', 'ARE', 'SVN', 'MEX', 'NZL', 'ESP', 'SGP', 'USA', 'GBR', 'IND', 'BEL', 'POL', 'SWE', 'NOR', 'AUT', 'CHN', 'ITA', 'THA', 'UKR', 'LVA', 'TUR', 'ISR', 'NLD', 'CHE', 'PRT', 'CAN', 'DEU', 'HUN', 'CZE', 'JPN', 'DNK', 'FIN', 'FRA', 'BRA', 'GRC', 'IRL', 'BGR', 'ZAF', 'KOR', 'RUS']	10	5	4	0.6889	['CHL', 'COL', 'CRI', 'ECU', 'SLV', 'GTM', 'HND', 'NIC', 'PAN', 'PER']	14	3	3	0.3352	['BLR', 'EST', 'HKG', 'LTU', 'MDA', 'PHL', 'ROU', 'VNM', 'ARM', 'GEO', 'IDN', 'OMN', 'SAU', 'SVK']	4	2	2	0.9167	['ALB', 'MKD', 'SRB', 'HRV']	5	2	1	0.55	['NER', 'TGO', 'BEN', 'CIV', 'BFA']	17	1	1	0.1103	['ARG', 'KAZ', 'MUS', 'PRY', 'URY', 'LBN', 'JOR', 'UGA', 'EGY', 'PSE', 'NAM', 'TZA', 'KGZ', 'MDG', 'BWA', 'MWI', 'ZWE']	18	0	0	0.0392	['DZA', 'BOL', 'LKA', 'GMB', 'GHA', 'JAM', 'SEN', 'KHM', 'MAR', 'PAK', 'AZE', 'CMR', 'ETH', 'MRT', 'MOZ', 'TUN', 'BDI', 'CAF']
12	27	16	15	0.806	['MYS', 'ARE', 'ESP', 'SGP', 'USA', 'GBR', 'IND', 'BEL', 'POL', 'HKG', 'CHN', 'THA', 'ITA', 'TUR', 'NLD', 'CHE', 'CAN', 'DEU', 'PHL', 'JPN', 'DNK', 'FRA', 'GRC', 'VNM', 'IDN', 'KOR', 'ZAF']	14	4	4	0.5385	['SRB', 'AUT', 'BRA', 'BGR', 'KAZ', 'ROU', 'RUS', 'UKR', 'MDA', 'HRV', 'CZE', 'HUN', 'SVK', 'MKD']	32	2	2	0.1401	['ARG', 'ARM', 'CHL', 'COL', 'ECU', 'CIV', 'LTU', 'MEX', 'PAK', 'PRY', 'PRT', 'SWE', 'URY', 'LVA', 'EST', 'NOR', 'FIN', 'LBN', 'BEN', 'NER', 'BFA', 'CRI', 'GTM', 'HND', 'NIC', 'PER', 'SEN', 'UGA', 'ZWE', 'TZA', 'MOZ', 'MWI']	5	1	1	0.35	['AUS', 'NZL', 'EGY', 'SAU', 'TUN']	30	0	0	0.0172	['ALB', 'DZA', 'AZE', 'BOL', 'BLR', 'GEO', 'IRL', 'ISR', 'MAR', 'GHA', 'GMB', 'SVN', 'PAN', 'LKA', 'JOR', 'TGO', 'BWA', 'KHM', 'ETH', 'KGZ', 'MDG', 'MRT', 'BDI', 'CMR', 'SLV', 'MUS', 'NAM', 'PSE', 'OMN', 'JAM']
21	17	10	10	0.853	['DNK', 'FIN', 'FRA', 'SWE', 'GRC', 'CHE', 'ESP', 'AUT', 'ITA', 'USA', 'CAN', 'GBR', 'IND', 'DEU', 'RUS', 'POL', 'NLD']	23	4	5	0.3538	['TUR', 'SRB', 'ARG', 'BEL', 'CHN', 'CZE', 'HKG', 'JPN', 'URY', 'AUS', 'HRV', 'IDN', 'KOR', 'MYS', 'NZL', 'SGP', 'VNM', 'ZAF', 'THA', 'MKD', 'ROU', 'SVN', 'BGR']	5	2	2	0.6	['UKR', 'EST', 'LVA', 'LTU', 'MDA']	22	1	1	0.1017	['EGY', 'BRA', 'HUN', 'LBN', 'SVK', 'ARE', 'BLR', 'PAN', 'IRL', 'ECU', 'PER', 'CHL', 'COL', 'SEN', 'KAZ', 'CRI', 'SLV', 'GTM', 'HND', 'NIC', 'SAU', 'KGZ']	41	0	0	0.0134	['ALB', 'DZA', 'PRT', 'TUN', 'MEX', 'ARM', 'ISR', 'NOR', 'PAK', 'AZE', 'BOL', 'PRY', 'BWA', 'NAM', 'BDI', 'BFA', 'KHM', 'CMR', 'OMN', 'CAF', 'PHL', 'CIV', 'ETH', 'MDG', 'GEO', 'MRT', 'MUS', 'MAR', 'GMB', 'JOR', 'GHA', 'JAM', 'MWI', 'ZWE', 'MOZ', 'LKA', 'TZA', 'UGA', 'TGO', 'NER', 'PSE']
22	19	13	13	0.904	['FRA', 'ROU', 'SRB', 'GRC', 'RUS', 'ESP', 'AUT', 'ITA', 'BGR', 'BEL', 'UKR', 'GBR', 'USA', 'TUR', 'DEU', 'POL', 'HUN', 'CZE', 'NLD']	15	6	7	0.6619	['ARG', 'AUS', 'BRA', 'CAN', 'CHN', 'GTM', 'IDN', 'MYS', 'MEX', 'NZL', 'THA', 'ARE', 'PAK', 'IND', 'VNM']	5	1	3	0.8	['DNK', 'EST', 'LVA', 'LTU', 'SWE']	3	2	2	1	['ZAF', 'MOZ', 'MWI']	30	1	1	0.0828	['ALB', 'MKD', 'BOL', 'CHL', 'COL', 'CRI', 'HRV', 'HND', 'ISR', 'JPN', 'JOR', 'LBN', 'PRY', 'PER', 'SVN', 'EGY', 'URY', 'ECU', 'KOR', 'BEN', 'SLV', 'BFA', 'CIV', 'NER', 'TGO', 'KAZ', 'NIC', 'UGA', 'PSE', 'KGZ']	36	0	0	0.0254	['DZA', 'FIN', 'HKG', 'IRL', 'MAR', 'NOR', 'PAN', 'PHL', 'PRT', 'SAU', 'CHE', 'OMN', 'SGP', 'SVK', 'BLR', 'MDA', 'CMR', 'SEN', 'GHA', 'BWA', 'KHM', 'LKA', 'GEO', 'JAM', 'MUS', 'TUN', 'ARM', 'BDI', 'ETH', 'GMB', 'MDG', 'ZWE', 'AZE', 'NAM', 'MRT', 'TZA']
23	21	18	17	0.976	['MYS', 'MEX', 'ESP', 'SGP', 'USA', 'GBR', 'IND', 'BEL', 'CHN', 'THA', 'ITA', 'NLD', 'CAN', 'DEU', 'JPN', 'FRA', 'BRA', 'VNM', 'IDN', 'KOR', 'RUS']	10	5	4	0.7444	['TUR', 'POL', 'AUT', 'BGR', 'CZE', 'HUN', 'ROU', 'SVK', 'SRB', 'GRC']	14	2	2	0.2308	['HKG', 'UKR', 'ARE', 'LVA', 'BLR', 'LTU', 'DNK', 'FIN', 'NOR', 'PAK', 'PHL', 'SAU', 'SWE', 'EGY']	7	1	2	0.4048	['ARG', 'COL', 'ECU', 'PRT', 'ZAF', 'LKA', 'GTM']	4	1	1	0.3333	['AUS', 'NZL', 'CIV', 'SEN']	50	0	0	0.0061	['ALB', 'BOL', 'CHL', 'ISR', 'PRY', 'PER', 'URY', 'ARM', 'GEO', 'KAZ', 'HRV', 'SVN', 'CHE', 'DZA', 'BEN', 'ETH', 'EST', 'GHA', 'IRL', 'JOR', 'LBN', 'MDA', 'MAR', 'ZWE', 'TUN', 'BWA', 'CRI', 'MKD', 'KHM', 'CMR', 'PAN', 'HND', 'MOZ', 'OMN', 'BFA', 'TZA', 'SLV', 'GMB', 'MDG', 'MUS', 'NIC', 'NER', 'TGO', 'AZE', 'CAF', 'UGA', 'PSE', 'MWI', 'NAM', 'JAM']
24	29	22	21	0.935	['MYS', 'SVN', 'LTU', 'ESP', 'EST', 'USA', 'GBR', 'HRV', 'BEL', 'POL', 'SWE', 'NOR', 'CHN', 'AUT', 'ITA', 'LVA', 'NLD', 'ROU', 'PRT', 'CAN', 'DEU', 'HUN', 'CZE', 'DNK', 'FIN', 'FRA', 'IDN', 'SVK', 'RUS']	10	5	5	0.8111	['AUS', 'HKG', 'JPN', 'KOR', 'VNM', 'ZAF', 'THA', 'PHL', 'IND', 'SGP']	5	4	4	1	['GRC', 'SRB', 'BGR', 'TUR', 'MKD']	6	3	3	0.9	['ARG', 'BOL', 'BRA', 'CHL', 'PRY', 'URY']	5	2	2	0.7	['ARE', 'SAU', 'JOR', 'LBN', 'OMN']	6	2	1	0.5667	['CRI', 'MEX', 'GTM', 'HND', 'SLV', 'NIC']	17	1	1	0.1654	['NZL', 'CHE', 'UKR', 'GMB', 'MDA', 'MOZ', 'BLR', 'EGY', 'SEN', 'BWA', 'ZWE', 'CMR', 'GHA', 'CIV', 'MUS', 'MWI', 'NAM']	30	0	0	0.023	['ALB', 'DZA', 'TUN', 'ISR', 'JAM', 'MRT', 'MAR', 'PER', 'ARM', 'LKA', 'PAK', 'IRL', 'KAZ', 'AZE', 'KGZ', 'ECU', 'BEN', 'TGO', 'COL', 'CAF', 'GEO', 'PAN', 'KHM', 'NER', 'TZA', 'PSE', 'ETH', 'MDG', 'BFA', 'UGA']
25	20	12	10	0.805	['SWE', 'FIN', 'FRA', 'BRA', 'CHE', 'ESP', 'CHN', 'THA', 'USA', 'GBR', 'BEL', 'AUT', 'ZAF', 'ITA', 'SVK', 'DEU', 'POL', 'ISR', 'CZE', 'NLD']	8	4	3	0.7143	['JPN', 'AUS', 'IDN', 'KOR', 'MYS', 'PHL', 'SGP', 'VNM']	4	3	3	1	['CHL', 'SLV', 'CRI', 'PAN']	16	2	2	0.2667	['BGR', 'SVN', 'DZA', 'CAN', 'SAU', 'ARE', 'TUR', 'GRC', 'HUN', 'IRL', 'JOR', 'ROU', 'SRB', 'AZE', 'RUS', 'MKD']	19	1	1	0.1053	['IND', 'ARG', 'URY', 'LKA', 'LTU', 'UKR', 'EGY', 'DNK', 'EST', 'BOL', 'COL', 'ECU', 'PER', 'MEX', 'GTM', 'NOR', 'LVA', 'HND', 'NIC']	39	0	0	0.0094	['ALB', 'TUN', 'HKG', 'NZL', 'PAK', 'HRV', 'MDA', 'BLR', 'ETH', 'MAR', 'BWA', 'ZWE', 'PRY', 'KHM', 'LBN', 'PRT', 'UGA', 'CIV', 'GHA', 'CMR', 'SEN', 'MDG', 'TGO', 'TZA', 'BEN', 'KAZ', 'MWI', 'MUS', 'NAM', 'ARM', 'JAM', 'OMN', 'GEO', 'KGZ', 'BDI', 'GMB', 'CAF', 'MOZ', 'NER']
26	35	22	24	0.861	['EGY', 'AUS', 'MYS', 'ARE', 'MEX', 'NZL', 'ESP', 'TZA', 'USA', 'GBR', 'IND', 'BEL', 'POL', 'SWE', 'CHN', 'THA', 'ITA', 'TUR', 'NLD', 'CHE', 'PRT', 'CAN', 'DEU', 'CZE', 'JPN', 'DNK', 'FRA', 'BRA', 'GRC', 'PAK', 'BGR', 'IDN', 'KOR', 'ZAF', 'ARG']	17	4	4	0.4632	['AUT', 'NOR', 'ROU', 'HUN', 'KAZ', 'RUS', 'LVA', 'LTU', 'SVK', 'UKR', 'BLR', 'HRV', 'EST', 'SVN', 'SRB', 'KGZ', 'FIN']	31	3	2	0.1871	['ALB', 'KHM', 'JOR', 'BOL', 'CHL', 'COL', 'ECU', 'HKG', 'ISR', 'PER', 'PHL', 'VNM', 'URY', 'LKA', 'BEN', 'GHA', 'LBN', 'MDG', 'MUS', 'MOZ', 'SEN', 'SGP', 'ZWE', 'TGO', 'TUN', 'UGA', 'IRL', 'CIV', 'CMR', 'SAU', 'BFA']	5	2	2	0.65	['SLV', 'HND', 'GTM', 'CRI', 'NIC']	4	1	1	0.4167	['DZA', 'MAR', 'AZE', 'GEO']
27	32	25	23	0.922	['EGY', 'AUS', 'MEX', 'ESP', 'USA', 'GBR', 'IND', 'BEL', 'POL', 'SWE', 'NOR', 'AUT', 'CHN', 'ITA', 'THA', 'TUR', 'ISR', 'NLD', 'CHE', 'PRT', 'CAN', 'DEU', 'JPN', 'CZE', 'DNK', 'FIN', 'FRA', 'BRA', 'GRC', 'IRL', 'ZAF', 'RUS']	22	6	4	0.3939	['ROU', 'SVN', 'SRB', 'MYS', 'PHL', 'IDN', 'KOR', 'NZL', 'UKR', 'LKA', 'HKG', 'LBN', 'PAK', 'SAU', 'SGP', 'VNM', 'ARE', 'BGR', 'HRV', 'HUN', 'SVK', 'JOR']	9	3	3	0.5694	['BOL', 'CHL', 'COL', 'PER', 'GTM', 'NIC', 'CRI', 'SLV', 'HND']	7	2	2	0.5	['BLR', 'EST', 'KAZ', 'LVA', 'LTU', 'KGZ', 'MDA']	6	2	1	0.5333	['DZA', 'TUN', 'MAR', 'CIV', 'SEN', 'BFA']	13	1	1	0.109	['ALB', 'MKD', 'ARG', 'PRY', 'URY', 'ARM', 'GEO', 'AZE', 'MDG', 'MUS', 'ZWE', 'MOZ', 'MWI']	20	0	0	0.0237	['NER', 'BEN', 'ECU', 'GHA', 'TZA', 'BDI', 'KHM', 'CMR', 'CAF', 'ETH', 'GMB', 'MRT', 'OMN', 'BWA', 'JAM', 'PAN', 'PSE', 'NAM', 'TGO', 'UGA']
28	42	19	19	0.717	['AUS', 'ARE', 'MYS', 'SVN', 'MEX', 'ESP', 'SGP', 'USA', 'GBR', 'IND', 'BEL', 'POL', 'SWE', 'NOR', 'HKG', 'CHN', 'THA', 'ITA', 'AUT', 'UKR', 'TUR', 'NLD', 'ROU', 'CHE', 'CAN', 'DEU', 'PHL', 'HUN', 'CZE', 'JPN', 'FIN', 'DNK', 'FRA', 'BRA', 'GRC', 'PAK', 'IRL', 'BGR', 'IDN', 'KOR', 'ZAF', 'RUS']	12	2	2	0.2652	['EST', 'CHL', 'LVA', 'COL', 'LTU', 'PER', 'ECU', 'HND', 'CRI', 'SLV', 'GTM', 'NIC']	9	1	2	0.2778	['MKD', 'JOR', 'SAU', 'EGY', 'SRB', 'HRV', 'SVK', 'ISR', 'MAR']	13	1	1	0.0962	['LKA', 'ARG', 'PRY', 'ARM', 'MUS', 'BWA', 'ZWE', 'KAZ', 'ETH', 'MDG', 'GMB', 'SEN', 'KGZ']	32	0	0	0.0262	['ALB', 'DZA', 'LBN', 'NZL', 'TUN', 'URY', 'GEO', 'OMN', 'VNM', 'AZE', 'BLR', 'BEN', 'BOL', 'BDI', 'UGA', 'BFA', 'GHA', 'TGO', 'KHM', 'CMR', 'PAN', 'PRT', 'CIV', 'TZA', 'MDA', 'NAM', 'JAM', 'MWI', 'MOZ', 'MRT', 'NER', 'PSE']
29	42	29	27	0.882	['EGY', 'AUS', 'MEX', 'NZL', 'ESP', 'SGP', 'USA', 'GBR', 'IND', 'BEL', 'POL', 'SWE', 'NOR', 'HKG', 'AUT', 'CHN', 'ITA', 'MAR', 'THA', 'TUR', 'ISR', 'COL', 'NLD', 'CHE', 'PRT', 'CAN', 'DEU', 'PHL', 'HUN', 'JPN', 'CZE', 'DNK', 'FRA', 'BRA', 'GRC', 'PAK', 'CHL', 'IRL', 'IDN', 'KOR', 'ZAF', 'ARG']	15	3	4	0.4619	['ALB', 'BGR', 'ROU', 'SVK', 'SVN', 'MKD', 'SRB', 'EST', 'RUS', 'UKR', 'BLR', 'LVA', 'MDA', 'LTU', 'FIN']	4	3	3	1	['JOR', 'SAU', 'ARE', 'LBN']	8	1	3	0.5357	['BOL', 'CRI', 'ECU', 'PAN', 'PER', 'GTM', 'HND', 'NIC']	3	2	2	1	['MYS', 'VNM', 'KHM']	9	1	1	0.1389	['DZA', 'TUN', 'KAZ', 'BWA', 'ZWE', 'SEN', 'BFA', 'KGZ', 'ETH']	28	0	0	0.0159	['HRV', 'GHA', 'PRY', 'URY', 'ARM', 'LKA', 'MDG', 'MUS', 'OMN', 'NER', 'UGA', 'AZE', 'CMR', 'GEO', 'BEN', 'TGO', 'SLV', 'CIV', 'BDI', 'JAM', 'TZA', 'GMB', 'PSE', 'MWI', 'MOZ', 'MRT', 'NAM', 'CAF']
32	22	6	7	0.641	['AUS', 'LTU', 'ESP', 'EST', 'USA', 'GBR', 'BEL', 'POL', 'SWE', 'CHN', 'ITA', 'UKR', 'LVA', 'NLD', 'CAN', 'DEU', 'DNK', 'FIN', 'FRA', 'IRL', 'ZAF', 'RUS']	4	3	3	1	['JPN', 'KOR', 'MYS', 'IDN']	9	2	2	0.4028	['ALB', 'GRC', 'MKD', 'BGR', 'AUT', 'CZE', 'HUN', 'SVK', 'SVN']	6	1	2	0.5333	['ARG', 'BRA', 'CHL', 'MEX', 'COL', 'PER']	12	1	1	0.1288	['OMN', 'NZL', 'PAK', 'PHL', 'IND', 'SGP', 'MDA', 'BWA', 'ZWE', 'ROU', 'ARE', 'MOZ']	47	0	0	0.0093	['PRY', 'URY', 'DZA', 'CMR', 'LKA', 'GMB', 'ISR', 'PRT', 'VNM', 'TUR', 'EGY', 'HRV', 'CHE', 'SRB', 'BLR', 'LBN', 'MAR', 'NOR', 'SEN', 'TUN', 'CRI', 'ECU', 'SLV', 'GTM', 'HND', 'HKG', 'JAM', 'JOR', 'NIC', 'PAN', 'SAU', 'THA', 'AZE', 'KAZ', 'KGZ', 'TZA', 'GEO', 'ARM', 'ETH', 'MRT', 'GHA', 'MUS', 'MWI', 'NAM', 'BOL', 'MDG', 'CIV']
33	31	23	22	0.905	['LTU', 'EST', 'ESP', 'USA', 'GBR', 'HRV', 'BEL', 'POL', 'SWE', 'NOR', 'CHN', 'AUT', 'ITA', 'UKR', 'LVA', 'TUR', 'NLD', 'ROU', 'CHE', 'CAN', 'DEU', 'HUN', 'CZE', 'DNK', 'FIN', 'FRA', 'KAZ', 'GRC', 'BGR', 'SVK', 'RUS']	14	10	10	0.9341	['AUS', 'IDN', 'KOR', 'IND', 'ZAF', 'THA', 'HKG', 'JPN', 'MYS', 'PHL', 'SGP', 'VNM', 'ARE', 'EGY']	13	5	4	0.6923	['PAN', 'BRA', 'NIC', 'PER', 'ARG', 'BOL', 'CHL', 'COL', 'CRI', 'ECU', 'SLV', 'GTM', 'MEX']	12	2	2	0.2803	['ALB', 'MKD', 'SRB', 'DZA', 'MAR', 'PRT', 'CIV', 'SVN', 'CMR', 'NER', 'SEN', 'TUN']	8	1	1	0.1607	['ARM', 'GEO', 'TZA', 'ISR', 'JOR', 'NAM', 'UGA', 'BWA']	31	0	0	0.0172	['LBN', 'HND', 'PRY', 'URY', 'LKA', 'NZL', 'PAK', 'SAU', 'AZE', 'BLR', 'IRL', 'MDA', 'KGZ', 'CAF', 'BEN', 'ETH', 'GMB', 'GHA', 'JAM', 'MDG', 'MWI', 'MRT', 'MUS', 'OMN', 'ZWE', 'TGO', 'BFA', 'KHM', 'BDI', 'MOZ', 'PSE']
34	10	8	8	0.967	['DNK', 'SWE', 'FRA', 'NOR', 'ITA', 'GBR', 'USA', 'DEU', 'BEL', 'NLD']	8	4	4	0.8393	['KOR', 'AUS', 'IDN', 'JPN', 'MYS', 'PHL', 'SGP', 'THA']	5	3	3	0.9	['AUT', 'CZE', 'HUN', 'POL', 'ROU']	3	2	2	1	['SLV', 'HND', 'GTM']	33	1	1	0.0966	['DZA', 'CHN', 'GRC', 'PRT', 'ESP', 'TUN', 'TUR', 'EGY', 'ARG', 'BRA', 'CHL', 'URY', 'BGR', 'HRV', 'CHE', 'AZE', 'RUS', 'BLR', 'LVA', 'LTU', 'UKR', 'FIN', 'BOL', 'PER', 'ZAF', 'IND', 'MKD', 'CAN', 'HKG', 'EST', 'ARE', 'KAZ', 'MOZ']	48	0	0	0.0049	['ALB', 'SRB', 'ECU', 'MEX', 'MAR', 'SVN', 'ZWE', 'PRY', 'NZL', 'SVK', 'GEO', 'CIV', 'BWA', 'ISR', 'PAK', 'PAN', 'COL', 'JAM', 'CRI', 'PSE', 'JOR', 'CMR', 'CAF', 'BEN', 'IRL', 'LBN', 'MRT', 'SEN', 'TGO', 'BFA', 'ARM', 'SAU', 'NIC', 'VNM', 'NER', 'OMN', 'KGZ', 'MDA', 'LKA', 'MUS', 'MDG', 'NAM', 'GMB', 'GHA', 'MWI', 'TZA', 'KHM', 'UGA']
35	9	3	3	0.639	['FRA', 'SVN', 'CHE', 'AUT', 'ITA', 'HRV', 'DEU', 'HUN', 'CZE']	8	2	2	0.4286	['RUS', 'DNK', 'NOR', 'SWE', 'EST', 'LVA', 'LTU', 'FIN']	12	1	1	0.0985	['ARG', 'URY', 'ESP', 'GBR', 'CAN', 'USA', 'CHN', 'HKG', 'ROU', 'SRB', 'IRL', 'PRT']	40	0	0	0.0173	['BRA', 'CHL', 'ARM', 'GEO', 'BGR', 'GRC', 'NLD', 'SVK', 'AZE', 'BLR', 'POL', 'BEL', 'VNM', 'COL', 'ECU', 'SLV', 'GTM', 'HND', 'TUR', 'ALB', 'CRI', 'IND', 'MYS', 'KAZ', 'KGZ', 'MWI', 'MOZ', 'THA', 'MEX', 'MDA', 'ZAF', 'ZWE', 'PRY', 'MAR', 'MKD', 'UKR', 'UGA', 'TZA', 'ARE', 'SAU']
41	19	10	10	0.766	['SWE', 'DNK', 'FRA', 'NOR', 'BRA', 'AUS', 'NZL', 'ESP', 'SGP', 'CHN', 'USA', 'GBR', 'BEL', 'CAN', 'ITA', 'IND', 'DEU', 'JPN', 'NLD']	10	3	2	0.4222	['CHE', 'CZE', 'AUT', 'HRV', 'EST', 'HUN', 'LTU', 'POL', 'SVK', 'IRL']	11	2	2	0.4455	['ARG', 'CHL', 'ECU', 'KOR', 'PER', 'URY', 'HKG', 'IDN', 'MYS', 'VNM', 'THA']	7	1	1	0.1905	['BOL', 'PRY', 'RUS', 'UKR', 'GTM', 'SLV', 'HND']	55	0	0	0.0084	['ISR', 'PAK', 'ZAF', 'LKA', 'MDG', 'MEX', 'MOZ', 'NER', 'PAN', 'PHL', 'SAU', 'SVN', 'ARE', 'BGR', 'ROU', 'MKD', 'SRB', 'BLR', 'DZA', 'AZE', 'ARM', 'FIN', 'GRC', 'LVA', 'MDA', 'MAR', 'PRT', 'TUR', 'EGY', 'BWA', 'NAM', 'ZWE', 'ALB', 'COL', 'GEO', 'KAZ', 'SEN', 'CRI', 'NIC', 'KGZ', 'TGO', 'CIV', 'MUS', 'TUN', 'LBN', 'UGA', 'GMB', 'GHA', 'JOR', 'OMN', 'BEN', 'JAM', 'TZA', 'CMR', 'MRT']
42	22	16	15	0.905	['AUS', 'MYS', 'ESP', 'SGP', 'USA', 'GBR', 'IND', 'BEL', 'SWE', 'HKG', 'CHN', 'THA', 'ITA', 'NLD', 'CAN', 'DEU', 'PHL', 'JPN', 'DNK', 'FRA', 'GRC', 'IDN']	29	5	4	0.3054	['HUN', 'CHE', 'SRB', 'HRV', 'ARG', 'BRA', 'CHL', 'COL', 'JOR', 'LBN', 'LTU', 'MEX', 'MAR', 'OMN', 'PRT', 'RUS', 'ARE', 'TUN', 'TUR', 'EGY', 'SAU', 'AUT', 'BGR', 'CZE', 'POL', 'ROU', 'SVK', 'SVN', 'UKR']	5	3	3	0.9	['CRI', 'SLV', 'GTM', 'HND', 'NIC']	8	2	1	0.3571	['LVA', 'MWI', 'MOZ', 'ZAF', 'EST', 'FIN', 'TZA', 'UGA']	11	1	1	0.1727	['BEN', 'CIV', 'KOR', 'VNM', 'TGO', 'BLR', 'MDA', 'NER', 'KAZ', 'KGZ', 'BFA']	34	0	0	0.016	['ALB', 'DZA', 'BOL', 'BWA', 'BDI', 'CMR', 'LKA', 'ECU', 'GEO', 'GMB', 'PSE', 'GHA', 'ISR', 'JAM', 'MDG', 'MUS', 'NAM', 'NZL', 'NOR', 'PAK', 'PAN', 'PRY', 'PER', 'URY', 'ARM', 'IRL', 'MKD', 'AZE', 'CAF', 'ETH', 'SEN', 'MRT', 'KHM', 'ZWE']
43	18	14	12	0.931	['FRA', 'AUS', 'MYS', 'ESP', 'CHN', 'SGP', 'USA', 'ITA', 'BEL', 'THA', 'IDN', 'KOR', 'GBR', 'IND', 'DEU', 'PHL', 'JPN', 'NLD']	17	3	4	0.3603	['ARG', 'BRA', 'CHL', 'COL', 'TUR', 'POL', 'AUT', 'CZE', 'HUN', 'SVK', 'CHE', 'DNK', 'FIN', 'GRC', 'ROU', 'SWE', 'ECU']	10	2	2	0.3	['CRI', 'UKR', 'RUS', 'BLR', 'LTU', 'LVA', 'GTM', 'NIC', 'SLV', 'HND']	7	2	1	0.381	['ZAF', 'JOR', 'PAK', 'SAU', 'ARE', 'EGY', 'MUS']	7	1	1	0.3095	['TZA', 'HRV', 'SVN', 'SRB', 'BGR', 'MKD', 'UGA']	49	0	0	0.0174	['DZA', 'NZL', 'BOL', 'CIV', 'MEX', 'MAR', 'PRY', 'PER', 'TGO', 'TUN', 'URY', 'KHM', 'CAN', 'LKA', 'HKG', 'PAN', 'PRT', 'VNM', 'ZWE', 'NOR', 'AZE', 'GEO', 'BDI', 'EST', 'GHA', 'IRL', 'ISR', 'JAM', 'SEN', 'ALB', 'ETH', 'MOZ', 'BFA', 'CAF', 'KAZ', 'KGZ', 'GMB', 'NER', 'LBN', 'CMR', 'MRT', 'MDA', 'OMN', 'PSE', 'MDG', 'ARM', 'BEN', 'MWI', 'NAM']
51	39	29	30	0.939	['MYS', 'MEX', 'SVN', 'LTU', 'ESP', 'SGP', 'USA', 'GBR', 'IND', 'BEL', 'POL', 'SWE', 'NOR', 'CHN', 'THA', 'ITA', 'UKR', 'AUT', 'TUR', 'ISR', 'NLD', 'ROU', 'CHE', 'CAN', 'DEU', 'HUN', 'CZE', 'JPN', 'DNK', 'FIN', 'FRA', 'BRA', 'IRL', 'IDN', 'KOR', 'ZAF', 'SVK', 'RUS', 'ARG']	8	4	5	0.7857	['AUS', 'GRC', 'HKG', 'NZL', 'PHL', 'SAU', 'ARE', 'VNM']	5	4	4	1	['CRI', 'SLV', 'GTM', 'HND', 'NIC']	9	3	3	0.4444	['SRB', 'BOL', 'CHL', 'COL', 'ECU', 'PER', 'BGR', 'HRV', 'MKD']	9	2	2	0.3611	['DZA', 'PRT', 'TUN', 'EGY', 'BLR', 'AZE', 'EST', 'LVA', 'MAR']	10	1	1	0.1778	['CIV', 'PAK', 'LKA', 'JOR', 'LBN', 'CMR', 'KAZ', 'OMN', 'BFA', 'KGZ']	29	0	0	0.0209	['ALB', 'GHA', 'MRT', 'MUS', 'PAN', 'PRY', 'TZA', 'URY', 'ARM', 'MDA', 'GEO', 'BDI', 'KHM', 'CAF', 'BEN', 'ETH', 'GMB', 'JAM', 'MDG', 'MWI', 'MOZ', 'NER', 'SEN', 'ZWE', 'TGO', 'UGA', 'BWA', 'PSE', 'NAM']
52	38	29	24	0.902	['AUS', 'MYS', 'MEX', 'SVN', 'ESP', 'SGP', 'USA', 'GBR', 'IND', 'BEL', 'POL', 'SWE', 'NOR', 'AUT', 'CHN', 'ITA', 'TUR', 'ISR', 'NLD', 'ROU', 'CHE', 'CAN', 'DEU', 'HUN', 'JPN', 'CZE', 'DNK', 'FIN', 'FRA', 'BRA', 'GRC', 'CHL', 'IRL', 'IDN', 'ZAF', 'KOR', 'RUS', 'ARG']	12	4	4	0.447	['EGY', 'CRI', 'SLV', 'GTM', 'HND', 'NIC', 'PAK', 'SAU', 'THA', 'ARE', 'JOR', 'OMN']	11	3	3	0.4909	['ALB', 'BGR', 'MKD', 'SRB', 'UKR', 'LVA', 'EST', 'LTU', 'SVK', 'BLR', 'KAZ']	12	3	2	0.3182	['DZA', 'MAR', 'TUN', 'BOL', 'COL', 'ECU', 'HKG', 'NZL', 'PER', 'VNM', 'PHL', 'PRT']	7	1	1	0.1905	['ARM', 'GEO', 'GHA', 'ZWE', 'AZE', 'CIV', 'MOZ']	29	0	0	0.0197	['MRT', 'SEN', 'JAM', 'MUS', 'PAN', 'PRY', 'URY', 'LKA', 'GMB', 'NAM', 'TZA', 'HRV', 'LBN', 'MDA', 'KGZ', 'BDI', 'CMR', 'CAF', 'BEN', 'ETH', 'MDG', 'NER', 'TGO', 'UGA', 'BFA', 'BWA', 'KHM', 'MWI', 'PSE']
53	33	29	27	0.965	['AUS', 'MYS', 'ESP', 'SGP', 'USA', 'GBR', 'IND', 'BEL', 'POL', 'SWE', 'HKG', 'AUT', 'CHN', 'ITA', 'THA', 'UKR', 'TUR', 'ISR', 'NLD', 'CHE', 'PRT', 'CAN', 'DEU', 'JPN', 'CZE', 'DNK', 'FIN', 'FRA', 'BRA', 'GRC', 'ZAF', 'KOR', 'ARG']	11	5	6	0.7636	['SRB', 'HUN', 'NOR', 'ROU', 'RUS', 'BGR', 'HRV', 'EST', 'LTU', 'SVK', 'SVN']	16	5	4	0.4708	['CHL', 'COL', 'ECU', 'IDN', 'MEX', 'PAK', 'PER', 'PHL', 'SAU', 'VNM', 'ARE', 'EGY', 'URY', 'JOR', 'LBN', 'TZA']	4	3	3	1	['CRI', 'SLV', 'GTM', 'HND']	3	2	2	1	['DZA', 'MAR', 'TUN']	13	1	1	0.1218	['NZL', 'IRL', 'BLR', 'KAZ', 'LVA', 'CMR', 'CIV', 'KGZ', 'SEN', 'TGO', 'BEN', 'BWA', 'ZWE']	29	0	0	0.0111	['ALB', 'BOL', 'NIC', 'PAN', 'PRY', 'ARM', 'GEO', 'AZE', 'LKA', 'GHA', 'JAM', 'MUS', 'OMN', 'MDA', 'MKD', 'BDI', 'ETH', 'GMB', 'MDG', 'MRT', 'MOZ', 'NER', 'UGA', 'BFA', 'NAM', 'CAF', 'KHM', 'PSE', 'MWI']
54	37	32	31	0.973	['AUS', 'MEX', 'SVN', 'NZL', 'ESP', 'SGP', 'USA', 'GBR', 'IND', 'BEL', 'POL', 'SWE', 'NOR', 'HKG', 'AUT', 'CHN', 'ITA', 'THA', 'TUR', 'ISR', 'NLD', 'CHE', 'PRT', 'CAN', 'DEU', 'HUN', 'JPN', 'CZE', 'DNK', 'FIN', 'FRA', 'BRA', 'GRC', 'PAK', 'IRL', 'ZAF', 'KOR']	29	8	5	0.3658	['ARG', 'BGR', 'BLR', 'CHL', 'COL', 'CRI', 'ECU', 'SLV', 'GTM', 'HND', 'IDN', 'KAZ', 'JOR', 'LVA', 'MYS', 'NIC', 'PAN', 'PER', 'PHL', 'ROU', 'RUS', 'VNM', 'ARE', 'EGY', 'ARM', 'GEO', 'UKR', 'LTU', 'MDA']	9	2	2	0.3889	['ALB', 'MKD', 'SRB', 'DZA', 'MAR', 'SAU', 'TUN', 'HRV', 'SVK']	14	1	1	0.1648	['BFA', 'BOL', 'PRY', 'URY', 'TZA', 'CMR', 'ZWE', 'TGO', 'BWA', 'BEN', 'CIV', 'MDG', 'NER', 'SEN']	20	0	0	0.0132	['AZE', 'LKA', 'LBN', 'MRT', 'MUS', 'OMN', 'KHM', 'EST', 'GHA', 'UGA', 'BDI', 'PSE', 'JAM', 'KGZ', 'CAF', 'ETH', 'GMB', 'MWI', 'MOZ', 'NAM']
55	37	31	30	0.963	['EGY', 'AUS', 'MYS', 'ARE', 'MEX', 'ESP', 'SGP', 'USA', 'GBR', 'IND', 'BEL', 'POL', 'SWE', 'NOR', 'HKG', 'CHN', 'THA', 'ITA', 'AUT', 'TUR', 'ISR', 'NLD', 'CHE', 'CAN', 'DEU', 'PHL', 'HUN', 'JPN', 'CZE', 'DNK', 'FRA', 'BRA', 'GRC', 'IRL', 'ZAF', 'KOR', 'IDN']	14	5	6	0.6484	['SRB', 'EST', 'LTU', 'RUS', 'SVN', 'UKR', 'FIN', 'LVA', 'BGR', 'BLR', 'HRV', 'MDA', 'ROU', 'SVK']	13	5	4	0.6667	['ARG', 'CHL', 'COL', 'CRI', 'ECU', 'SLV', 'GTM', 'HND', 'NIC', 'PAN', 'PRY', 'PER', 'URY']	7	3	4	0.8333	['MAR', 'SAU', 'JOR', 'PAK', 'LBN', 'OMN', 'TUN']	6	3	1	0.6	['SEN', 'BFA', 'GHA', 'BEN', 'CIV', 'TGO']	3	2	2	1	['TZA', 'MWI', 'ZWE']	13	1	1	0.1346	['ALB', 'MKD', 'PRT', 'ARM', 'GEO', 'LKA', 'KAZ', 'MDG', 'MUS', 'NZL', 'VNM', 'KGZ', 'MOZ']	16	0	0	0.0083	['DZA', 'BOL', 'ETH', 'JAM', 'KHM', 'CMR', 'AZE', 'BDI', 'MRT', 'NER', 'UGA', 'BWA', 'CAF', 'GMB', 'NAM', 'PSE']
56	36	13	10	0.565	['EGY', 'AUS', 'ARE', 'ESP', 'GBR', 'IND', 'BEL', 'POL', 'SWE', 'TUN', 'CHN', 'AUT', 'ITA', 'MAR', 'UKR', 'TUR', 'ISR', 'NLD', 'ROU', 'CHE', 'PRT', 'CAN', 'DEU', 'HUN', 'JPN', 'CZE', 'DNK', 'FIN', 'FRA', 'JOR', 'GRC', 'BGR', 'ZAF', 'SVK', 'SAU', 'RUS']	6	3	4	0.9	['IDN', 'KOR', 'MYS', 'PHL', 'SGP', 'THA']	4	3	3	1	['HND', 'CRI', 'SLV', 'GTM']	11	2	2	0.3636	['ARG', 'BRA', 'CHL', 'URY', 'COL', 'PER', 'EST', 'LVA', 'LTU', 'MEX', 'ECU']	5	1	1	0.45	['ALB', 'SRB', 'HRV', 'SVN', 'MKD']	47	0	0	0.0208	['DZA', 'USA', 'BOL', 'PRY', 'GMB', 'GHA', 'HKG', 'MUS', 'NZL', 'PAK', 'PAN', 'VNM', 'BLR', 'BDI', 'CMR', 'LKA', 'CIV', 'MDA', 'NOR', 'SEN', 'TZA', 'BFA', 'CAF', 'BEN', 'ETH', 'IRL', 'KAZ', 'LBN', 'MDG', 'MRT', 'OMN', 'NIC', 'NER', 'TGO', 'UGA', 'BWA', 'KHM', 'JAM', 'AZE', 'KGZ', 'MOZ', 'MWI', 'GEO', 'ARM', 'ZWE', 'NAM', 'PSE']
57	37	29	30	0.946	['AUS', 'MYS', 'SVN', 'ESP', 'SGP', 'USA', 'GBR', 'IND', 'BEL', 'POL', 'SWE', 'HKG', 'CHN', 'THA', 'ITA', 'AUT', 'TUR', 'ISR', 'NLD', 'ROU', 'CHE', 'PRT', 'CAN', 'DEU', 'HUN', 'CZE', 'JPN', 'DNK', 'FIN', 'FRA', 'BRA', 'GRC', 'IRL', 'ZAF', 'KOR', 'IDN', 'RUS']	21	5	5	0.4071	['BGR', 'SRB', 'LKA', 'HRV', 'LBN', 'OMN', 'NZL', 'PAK', 'PHL', 'SAU', 'VNM', 'ARE', 'UKR', 'EGY', 'BLR', 'EST', 'LVA', 'LTU', 'NOR', 'SVK', 'AZE']	7	5	4	0.9048	['COL', 'CRI', 'SLV', 'GTM', 'HND', 'MEX', 'PAN']	4	3	3	1	['ARG', 'CHL', 'PRY', 'URY']	3	2	2	1	['DZA', 'MAR', 'TUN']	9	1	1	0.1806	['BOL', 'ECU', 'GHA', 'PER', 'MUS', 'CIV', 'MDG', 'SEN', 'TGO']	28	0	0	0.0198	['ALB', 'JAM', 'ARM', 'GEO', 'JOR', 'MKD', 'TZA', 'KAZ', 'MDA', 'NIC', 'KGZ', 'BDI', 'KHM', 'CMR', 'CAF', 'BEN', 'ETH', 'GMB', 'MWI', 'MRT', 'MOZ', 'NAM', 'NER', 'ZWE', 'UGA', 'BFA', 'BWA', 'PSE']
58	37	32	30	0.965	['AUS', 'MYS', 'MEX', 'NZL', 'ESP', 'SGP', 'USA', 'GBR', 'IND', 'BEL', 'POL', 'SWE', 'NOR', 'HKG', 'CHN', 'THA', 'ITA', 'AUT', 'TUR', 'ISR', 'NLD', 'CHE', 'PRT', 'CAN', 'DEU', 'HUN', 'CZE', 'JPN', 'FIN', 'DNK', 'FRA', 'BRA', 'GRC', 'IRL', 'VNM', 'IDN', 'KOR']	15	6	6	0.5905	['SRB', 'JOR', 'LBN', 'RUS', 'SAU', 'ZAF', 'ARE', 'EGY', 'OMN', 'ROU', 'SVN', 'BGR', 'HRV', 'SVK', 'UKR']	8	4	5	0.8214	['ARG', 'BOL', 'CHL', 'COL', 'ECU', 'PRY', 'PER', 'URY']	5	4	4	1	['CRI', 'SLV', 'GTM', 'HND', 'NIC']	4	2	2	0.9167	['EST', 'LVA', 'BLR', 'LTU']	5	2	1	0.5	['GHA', 'SEN', 'CMR', 'CIV', 'TGO']	16	1	1	0.0958	['DZA', 'TUN', 'MUS', 'PAN', 'TZA', 'ARM', 'GEO', 'MAR', 'AZE', 'KAZ', 'KGZ', 'MDG', 'ZWE', 'JAM', 'MWI', 'UGA']	19	0	0	0.038	['ALB', 'LKA', 'MOZ', 'PAK', 'PHL', 'MRT', 'BDI', 'ETH', 'MDA', 'MKD', 'BEN', 'GMB', 'NER', 'BFA', 'BWA', 'NAM', 'KHM', 'CAF', 'PSE']
59	40	33	31	0.953	['AUS', 'MYS', 'MEX', 'ESP', 'SGP', 'USA', 'GBR', 'IND', 'BEL', 'POL', 'SWE', 'NOR', 'HKG', 'AUT', 'CHN', 'ITA', 'THA', 'TUR', 'ISR', 'NLD', 'CHE', 'PRT', 'CAN', 'DEU', 'PHL', 'HUN', 'JPN', 'CZE', 'FIN', 'DNK', 'FRA', 'BRA', 'GRC', 'CHL', 'IRL', 'IDN', 'KOR', 'ZAF', 'RUS', 'ARG']	9	5	5	0.8194	['ROU', 'SRB', 'BGR', 'LTU', 'UKR', 'BLR', 'HRV', 'SVK', 'SVN']	19	5	4	0.4094	['DZA', 'MAR', 'ARE', 'TUN', 'EGY', 'LKA', 'COL', 'CRI', 'SLV', 'GTM', 'HND', 'JOR', 'LBN', 'NZL', 'NIC', 'PAK', 'PER', 'SAU', 'OMN']	4	2	2	0.8333	['CMR', 'GHA', 'SEN', 'CIV']	19	1	1	0.1053	['ALB', 'MKD', 'BOL', 'ECU', 'PRY', 'VNM', 'TZA', 'URY', 'ARM', 'GEO', 'AZE', 'KHM', 'EST', 'ZWE', 'KAZ', 'KGZ', 'LVA', 'MWI', 'UGA']	18	0	0	0.0229	['ETH', 'BEN', 'BDI', 'BWA', 'NER', 'CAF', 'MRT', 'JAM', 'TGO', 'MDA', 'NAM', 'PSE', 'BFA', 'GMB', 'PAN', 'MDG', 'MUS', 'MOZ']
61	39	25	22	0.835	['AUS', 'MEX', 'ESP', 'SGP', 'USA', 'GBR', 'IND', 'BEL', 'POL', 'SWE', 'NOR', 'HKG', 'AUT', 'CHN', 'ITA', 'THA', 'UKR', 'TUR', 'NLD', 'ROU', 'CHE', 'PRT', 'CAN', 'DEU', 'HUN', 'JPN', 'CZE', 'DNK', 'FIN', 'FRA', 'BRA', 'GRC', 'PAK', 'VNM', 'IDN', 'KOR', 'ZAF', 'SVK', 'RUS']	6	3	4	0.8667	['ARG', 'BOL', 'CHL', 'PRY', 'PER', 'URY']	8	3	2	0.5	['SRB', 'BLR', 'HRV', 'EST', 'LTU', 'SVN', 'LVA', 'MKD']	5	2	2	0.7	['LBN', 'MYS', 'NZL', 'ARE', 'SAU']	4	2	1	0.6667	['SLV', 'GTM', 'HND', 'PAN']	8	1	1	0.2321	['DZA', 'TUN', 'COL', 'CRI', 'ECU', 'MAR', 'JOR', 'PSE']	36	0	0	0.0095	['ALB', 'EGY', 'KHM', 'IRL', 'ISR', 'PHL', 'LKA', 'BGR', 'AZE', 'ARM', 'KAZ', 'MDA', 'MUS', 'NIC', 'BWA', 'NAM', 'BFA', 'TGO', 'CMR', 'OMN', 'BEN', 'ETH', 'GHA', 'JAM', 'MDG', 'UGA', 'CIV', 'TZA', 'GEO', 'SEN', 'MOZ', 'KGZ', 'ZWE', 'MWI', 'NER', 'MRT']
62	43	33	31	0.94	['AUS', 'ARE', 'MYS', 'MEX', 'SVN', 'ESP', 'SGP', 'USA', 'GBR', 'IND', 'BEL', 'POL', 'SWE', 'NOR', 'HKG', 'CHN', 'THA', 'ITA', 'AUT', 'TUR', 'ISR', 'NLD', 'ROU', 'CHE', 'PRT', 'CAN', 'DEU', 'PHL', 'HUN', 'JPN', 'CZE', 'DNK', 'FIN', 'FRA', 'BRA', 'GRC', 'IRL', 'IDN', 'ZAF', 'KOR', 'SVK', 'RUS', 'ARG']	5	4	4	1	['EST', 'LVA', 'LTU', 'UKR', 'BLR']	8	4	3	0.7143	['CHL', 'COL', 'CRI', 'ECU', 'GTM', 'HND', 'PER', 'SLV']	6	3	3	0.7667	['DZA', 'SAU', 'TUN', 'EGY', 'LBN', 'MAR']	3	2	2	1	['SRB', 'BGR', 'MKD']	16	1	1	0.1625	['SEN', 'GHA', 'CIV', 'NZL', 'PAK', 'ARM', 'GEO', 'AZE', 'LKA', 'KAZ', 'JOR', 'VNM', 'BFA', 'KGZ', 'BEN', 'NER']	28	0	0	0.0185	['ALB', 'CMR', 'BOL', 'BDI', 'MDG', 'PAN', 'PRY', 'UGA', 'TZA', 'URY', 'JAM', 'MRT', 'NAM', 'HRV', 'ETH', 'MDA', 'OMN', 'NIC', 'CAF', 'GMB', 'MUS', 'ZWE', 'TGO', 'BWA', 'MWI', 'MOZ', 'KHM', 'PSE']
63	43	27	29	0.905	['AUS', 'MYS', 'SVN', 'LTU', 'ESP', 'EST', 'USA', 'GBR', 'HRV', 'IND', 'BEL', 'POL', 'SWE', 'NOR', 'HKG', 'AUT', 'CHN', 'ITA', 'UKR', 'THA', 'LVA', 'TUR', 'NLD', 'ROU', 'CHE', 'PRT', 'CAN', 'DEU', 'HUN', 'JPN', 'CZE', 'DNK', 'FIN', 'FRA', 'BRA', 'GRC', 'IRL', 'VNM', 'BGR', 'ZAF', 'IDN', 'SVK', 'RUS']	18	5	4	0.4085	['CHL', 'COL', 'CRI', 'ECU', 'SLV', 'GTM', 'HND', 'KOR', 'MEX', 'PER', 'SAU', 'ARE', 'NZL', 'PAK', 'SGP', 'MAR', 'NIC', 'EGY']	3	2	2	1	['ALB', 'MKD', 'SRB']	27	1	1	0.0855	['DZA', 'ARG', 'TUN', 'BOL', 'ISR', 'PRY', 'URY', 'LKA', 'LBN', 'MDG', 'MUS', 'PHL', 'ZWE', 'AZE', 'BLR', 'GEO', 'KAZ', 'JOR', 'KGZ', 'MDA', 'OMN', 'NAM', 'SEN', 'BWA', 'MWI', 'PSE', 'TZA']	18	0	0	0.049	['ETH', 'CMR', 'BEN', 'NER', 'BDI', 'CAF', 'MRT', 'JAM', 'TGO', 'MOZ', 'ARM', 'BFA', 'GMB', 'PAN', 'KHM', 'UGA', 'GHA', 'CIV']
64	54	36	28	0.849	['EGY', 'AUS', 'ARE', 'MYS', 'MEX', 'SVN', 'NZL', 'LTU', 'ESP', 'SGP', 'EST', 'USA', 'LKA', 'GBR', 'HRV', 'IND', 'BEL', 'POL', 'SWE', 'NOR', 'SRB', 'HKG', 'AUT', 'CHN', 'ITA', 'UKR', 'THA', 'TUR', 'ISR', 'NLD', 'ROU', 'CHE', 'PRT', 'CAN', 'DEU', 'PHL', 'HUN', 'JPN', 'CZE', 'FIN', 'DNK', 'FRA', 'BRA', 'GRC', 'CHL', 'IRL', 'BGR', 'IDN', 'KOR', 'ZAF', 'SAU', 'SVK', 'RUS', 'ARG']	6	5	5	1	['CRI', 'SLV', 'GTM', 'HND', 'NIC', 'PAN']	10	2	2	0.3667	['DZA', 'MAR', 'TUN', 'COL', 'ECU', 'CIV', 'JOR', 'LBN', 'PER', 'SEN']	26	1	1	0.0862	['BFA', 'ARM', 'CMR', 'BEN', 'GHA', 'PAK', 'PRY', 'TGO', 'TZA', 'URY', 'GEO', 'VNM', 'BWA', 'BLR', 'KHM', 'MUS', 'KAZ', 'LVA', 'MWI', 'MDA', 'OMN', 'UGA', 'AZE', 'KGZ', 'MOZ', 'ZWE']	13	0	0	0.0064	['ETH', 'BDI', 'NER', 'CAF', 'BOL', 'MRT', 'JAM', 'NAM', 'PSE', 'GMB', 'MDG', 'MKD', 'ALB']
65	48	40	40	0.967	['EGY', 'AUS', 'MYS', 'ARE', 'MEX', 'SVN', 'LTU', 'ESP', 'SGP', 'USA', 'GBR', 'LKA', 'IND', 'BEL', 'POL', 'SWE', 'NOR', 'HKG', 'AUT', 'CHN', 'ITA', 'THA', 'LVA', 'TUR', 'ISR', 'NLD', 'ROU', 'CHE', 'PRT', 'CAN', 'DEU', 'HUN', 'JPN', 'CZE', 'FIN', 'DNK', 'FRA', 'BRA', 'GRC', 'PAK', 'IRL', 'VNM', 'BGR', 'ZAF', 'KOR', 'IDN', 'SVK', 'RUS']	10	6	5	0.8222	['ARG', 'BOL', 'CHL', 'COL', 'CRI', 'ECU', 'GTM', 'PRY', 'PER', 'URY']	10	4	4	0.6222	['MAR', 'TUN', 'JOR', 'PHL', 'LBN', 'OMN', 'NZL', 'SAU', 'TZA', 'UKR']	8	3	3	0.6429	['GHA', 'SEN', 'CMR', 'BEN', 'CIV', 'TGO', 'BFA', 'NER']	12	2	2	0.2803	['SLV', 'HND', 'NIC', 'ARM', 'GEO', 'KAZ', 'MDA', 'HRV', 'MKD', 'BLR', 'EST', 'SRB']	7	1	1	0.4048	['MDG', 'MUS', 'NAM', 'ZWE', 'UGA', 'BWA', 'MWI']	14	0	0	0.011	['ALB', 'DZA', 'JAM', 'PAN', 'KHM', 'MRT', 'MOZ', 'AZE', 'ETH', 'KGZ', 'BDI', 'CAF', 'GMB', 'PSE']
66	46	37	36	0.963	['EGY', 'AUS', 'ARE', 'MYS', 'MEX', 'SVN', 'ESP', 'SGP', 'USA', 'GBR', 'HRV', 'IND', 'BEL', 'POL', 'SWE', 'NOR', 'HKG', 'AUT', 'CHN', 'ITA', 'THA', 'TUR', 'ISR', 'NLD', 'ROU', 'CHE', 'PRT', 'CAN', 'DEU', 'PHL', 'HUN', 'JPN', 'CZE', 'FIN', 'DNK', 'FRA', 'BRA', 'GRC', 'PAK', 'IRL', 'VNM', 'ZAF', 'KOR', 'IDN', 'SVK', 'RUS']	14	5	4	0.6538	['PAN', 'ARG', 'BOL', 'CHL', 'COL', 'CRI', 'ECU', 'SLV', 'GTM', 'HND', 'NIC', 'PRY', 'PER', 'URY']	8	4	4	0.7679	['BGR', 'LVA', 'ARM', 'BLR', 'MDA', 'UKR', 'EST', 'LTU']	5	3	3	0.9	['JOR', 'TUN', 'SAU', 'LBN', 'OMN']	8	2	2	0.3393	['ALB', 'MKD', 'SRB', 'MOZ', 'TZA', 'ZWE', 'UGA', 'MWI']	17	1	1	0.1324	['KGZ', 'NAM', 'NZL', 'GEO', 'KAZ', 'LKA', 'MUS', 'SEN', 'TGO', 'AZE', 'CMR', 'CIV', 'MAR', 'BWA', 'CAF', 'BEN', 'MDG']	11	0	0	0.0182	['ETH', 'BDI', 'DZA', 'NER', 'MRT', 'JAM', 'PSE', 'BFA', 'GMB', 'KHM', 'GHA']
67	38	32	30	0.962	['AUS', 'MYS', 'SVN', 'MEX', 'ESP', 'SGP', 'USA', 'GBR', 'IND', 'BEL', 'POL', 'SWE', 'NOR', 'AUT', 'CHN', 'ITA', 'THA', 'UKR', 'TUR', 'ISR', 'NLD', 'ROU', 'CHE', 'PRT', 'CAN', 'DEU', 'CZE', 'JPN', 'DNK', 'FIN', 'FRA', 'BRA', 'GRC', 'BGR', 'ZAF', 'KOR', 'RUS', 'ARG']	8	6	5	0.9286	['KAZ', 'LVA', 'BLR', 'EST', 'HUN', 'LTU', 'MDA', 'SVK']	24	4	4	0.3043	['DZA', 'MAR', 'PAK', 'SAU', 'ARE', 'TUN', 'CHL', 'COL', 'CRI', 'ECU', 'SLV', 'GTM', 'HND', 'IDN', 'OMN', 'NZL', 'NIC', 'PER', 'VNM', 'EGY', 'HKG', 'PHL', 'IRL', 'LBN']	4	2	2	0.9167	['ALB', 'MKD', 'SRB', 'HRV']	7	2	1	0.4524	['GHA', 'CIV', 'TGO', 'SEN', 'BEN', 'NER', 'BFA']	12	1	1	0.1212	['JOR', 'MWI', 'PRY', 'URY', 'GEO', 'TZA', 'AZE', 'MOZ', 'BWA', 'ZWE', 'UGA', 'PSE']	16	0	0	0.0208	['BOL', 'KHM', 'CMR', 'ARM', 'LKA', 'ETH', 'MRT', 'MUS', 'KGZ', 'BDI', 'CAF', 'GMB', 'JAM', 'MDG', 'PAN', 'NAM']
68	39	30	29	0.93	['AUS', 'MYS', 'ARE', 'SVN', 'ESP', 'SGP', 'USA', 'GBR', 'IND', 'BEL', 'POL', 'SWE', 'NOR', 'HKG', 'AUT', 'CHN', 'ITA', 'THA', 'UKR', 'TUR', 'ISR', 'NLD', 'ROU', 'CHE', 'CAN', 'DEU', 'HUN', 'JPN', 'CZE', 'DNK', 'FIN', 'FRA', 'BRA', 'GRC', 'IRL', 'BGR', 'ZAF', 'KOR', 'RUS']	9	5	4	0.8056	['ARG', 'BOL', 'CHL', 'COL', 'ECU', 'MEX', 'PER', 'CRI', 'GTM']	8	3	3	0.5714	['NZL', 'EGY', 'IDN', 'JOR', 'LBN', 'PHL', 'SAU', 'VNM']	12	3	2	0.3409	['MKD', 'SRB', 'DZA', 'MAR', 'TUN', 'BLR', 'HRV', 'EST', 'KAZ', 'LVA', 'LTU', 'SVK']	15	1	1	0.1	['HND', 'PAN', 'ARM', 'GEO', 'LKA', 'PAK', 'SLV', 'CMR', 'CIV', 'SEN', 'BWA', 'ZWE', 'NIC', 'BFA', 'MWI']	26	0	0	0.0154	['ALB', 'PRY', 'URY', 'GHA', 'MUS', 'MDA', 'TZA', 'AZE', 'PRT', 'BDI', 'GMB', 'JAM', 'MDG', 'OMN', 'NAM', 'CAF', 'MOZ', 'TGO', 'KHM', 'BEN', 'ETH', 'PSE', 'KGZ', 'MRT', 'NER', 'UGA']
69	48	40	40	0.971	['AUS', 'MYS', 'ARE', 'MEX', 'SVN', 'NZL', 'LTU', 'ESP', 'SGP', 'USA', 'GBR', 'IND', 'BEL', 'POL', 'SWE', 'NOR', 'HKG', 'AUT', 'CHN', 'ITA', 'THA', 'UKR', 'TUR', 'ISR', 'NLD', 'ROU', 'CHE', 'PRT', 'CAN', 'DEU', 'PHL', 'HUN', 'CZE', 'JPN', 'DNK', 'FIN', 'FRA', 'BRA', 'GRC', 'PAK', 'IRL', 'BGR', 'VNM', 'IDN', 'KOR', 'ZAF', 'SVK', 'RUS']	9	5	5	0.875	['GTM', 'ARG', 'CHL', 'COL', 'CRI', 'ECU', 'SLV', 'HND', 'PER']	6	4	4	0.9333	['MAR', 'TUN', 'JOR', 'LBN', 'SAU', 'EGY']	5	3	3	0.9	['GHA', 'CIV', 'SEN', 'BFA', 'TGO']	15	2	2	0.2857	['ALB', 'MKD', 'SRB', 'ARM', 'BOL', 'GEO', 'KAZ', 'PRY', 'URY', 'AZE', 'HRV', 'EST', 'LVA', 'BLR', 'MDA']	15	1	1	0.1333	['NIC', 'PAN', 'NAM', 'BWA', 'MUS', 'NER', 'ZWE', 'UGA', 'TZA', 'CMR', 'CAF', 'BEN', 'MDG', 'MOZ', 'MWI']	11	0	0	0.0182	['OMN', 'ETH', 'BDI', 'DZA', 'KGZ', 'MRT', 'JAM', 'PSE', 'LKA', 'GMB', 'KHM']
71	45	33	33	0.937	['AUS', 'MYS', 'ARE', 'MEX', 'SVN', 'NZL', 'ESP', 'SGP', 'USA', 'GBR', 'HRV', 'IND', 'BEL', 'POL', 'SWE', 'NOR', 'HKG', 'AUT', 'CHN', 'ITA', 'THA', 'UKR', 'TUR', 'ISR', 'NLD', 'ROU', 'CHE', 'PRT', 'CAN', 'DEU', 'HUN', 'JPN', 'CZE', 'DNK', 'FIN', 'FRA', 'BRA', 'GRC', 'IRL', 'BGR', 'IDN', 'KOR', 'ZAF', 'SVK', 'RUS']	5	4	4	1	['ARG', 'CHL', 'COL', 'ECU', 'PER']	8	3	3	0.4464	['CRI', 'SLV', 'GTM', 'LTU', 'BLR', 'EST', 'LVA', 'NIC']	4	2	2	0.75	['PAK', 'SAU', 'LKA', 'PHL']	25	1	1	0.0733	['ALB', 'MKD', 'SRB', 'VNM', 'AZE', 'GHA', 'KAZ', 'MUS', 'MOZ', 'SEN', 'TGO', 'TUN', 'UGA', 'TZA', 'GEO', 'MWI', 'MAR', 'KGZ', 'BEN', 'CIV', 'NAM', 'NER', 'ZWE', 'BFA', 'BWA']	22	0	0	0.0325	['CMR', 'EGY', 'MRT', 'JAM', 'PAN', 'URY', 'ETH', 'DZA', 'HND', 'ARM', 'BDI', 'BOL', 'LBN', 'PSE', 'GMB', 'OMN', 'CAF', 'JOR', 'MDA', 'PRY', 'KHM', 'MDG']
72	47	41	34	0.958	['AUS', 'ARE', 'MYS', 'MEX', 'SVN', 'NZL', 'ESP', 'SGP', 'USA', 'GBR', 'IND', 'BEL', 'POL', 'SWE', 'NOR', 'HKG', 'AUT', 'CHN', 'ITA', 'THA', 'UKR', 'TUR', 'ISR', 'NLD', 'ROU', 'CHE', 'PRT', 'CAN', 'DEU', 'PHL', 'HUN', 'CZE', 'JPN', 'DNK', 'FIN', 'FRA', 'BRA', 'GRC', 'IRL', 'BGR', 'VNM', 'IDN', 'KOR', 'ZAF', 'SVK', 'RUS', 'ARG']	8	4	5	0.8929	['BOL', 'CHL', 'COL', 'CRI', 'ECU', 'GTM', 'PER', 'URY']	18	4	4	0.402	['SRB', 'DZA', 'HRV', 'JOR', 'MAR', 'TUN', 'EGY', 'BLR', 'EST', 'LBN', 'LTU', 'PAK', 'SAU', 'KAZ', 'AZE', 'LVA', 'OMN', 'MDA']	15	2	2	0.219	['SLV', 'GHA', 'HND', 'NIC', 'BWA', 'CMR', 'CIV', 'MOZ', 'NAM', 'NER', 'SEN', 'ZWE', 'TZA', 'MWI', 'TGO']	7	1	1	0.1905	['ALB', 'MKD', 'ARM', 'GEO', 'LKA', 'MUS', 'MDG']	14	0	0	0.0165	['JAM', 'PAN', 'PRY', 'KHM', 'CAF', 'ETH', 'MRT', 'UGA', 'BFA', 'BDI', 'BEN', 'KGZ', 'GMB', 'PSE']
73	35	29	27	0.963	['AUS', 'MYS', 'ESP', 'SGP', 'USA', 'GBR', 'IND', 'BEL', 'POL', 'SWE', 'NOR', 'HKG', 'AUT', 'CHN', 'ITA', 'THA', 'TUR', 'ISR', 'NLD', 'ROU', 'CHE', 'PRT', 'CAN', 'DEU', 'HUN', 'JPN', 'CZE', 'DNK', 'FIN', 'FRA', 'BRA', 'ZAF', 'KOR', 'SVK', 'RUS']	10	4	4	0.6333	['MKD', 'BGR', 'UKR', 'GRC', 'LVA', 'LTU', 'BLR', 'HRV', 'SVN', 'SRB']	14	3	3	0.3571	['ARG', 'BOL', 'CHL', 'COL', 'CRI', 'ECU', 'MEX', 'PER', 'SAU', 'ARE', 'SLV', 'GTM', 'LBN', 'JOR']	3	2	2	1	['IDN', 'PHL', 'VNM']	13	1	1	0.1282	['KAZ', 'NZL', 'PAK', 'TUN', 'AZE', 'BWA', 'IRL', 'MAR', 'MOZ', 'NAM', 'ZWE', 'KGZ', 'MWI']	34	0	0	0.0053	['ALB', 'HND', 'PAN', 'PRY', 'URY', 'ARM', 'LKA', 'EST', 'GHA', 'OMN', 'SEN', 'EGY', 'TZA', 'DZA', 'CMR', 'ETH', 'CIV', 'MDA', 'UGA', 'BDI', 'GMB', 'JAM', 'MDG', 'MRT', 'MUS', 'NER', 'TGO', 'BEN', 'CAF', 'NIC', 'BFA', 'KHM', 'GEO', 'PSE']
74	46	42	38	0.983	['AUS', 'MYS', 'ARE', 'MEX', 'SVN', 'NZL', 'LTU', 'ESP', 'SGP', 'USA', 'GBR', 'HRV', 'IND', 'BEL', 'POL', 'SWE', 'NOR', 'HKG', 'AUT', 'CHN', 'ITA', 'THA', 'UKR', 'TUR', 'ISR', 'NLD', 'ROU', 'CHE', 'PRT', 'CAN', 'DEU', 'HUN', 'JPN', 'CZE', 'DNK', 'FIN', 'FRA', 'BRA', 'GRC', 'IRL', 'BGR', 'IDN', 'KOR', 'ZAF', 'RUS', 'ARG']	6	5	5	1	['COL', 'CRI', 'ECU', 'SLV', 'GTM', 'PER']	6	4	4	0.9333	['TUN', 'LBN', 'OMN', 'SAU', 'EGY', 'JOR']	4	3	3	1	['BLR', 'LVA', 'EST', 'SVK']	26	2	2	0.1323	['ALB', 'MKD', 'SRB', 'SEN', 'BOL', 'CMR', 'CHL', 'CIV', 'KAZ', 'MAR', 'PAK', 'PRY', 'VNM', 'URY', 'GEO', 'AZE', 'BWA', 'GHA', 'MWI', 'MOZ', 'NAM', 'ZWE', 'BFA', 'BEN', 'KGZ', 'TGO']	7	1	1	0.2143	['TZA', 'UGA', 'HND', 'MUS', 'BDI', 'NIC', 'MDG']	14	0	0	0.0275	['MRT', 'JAM', 'LKA', 'PAN', 'ETH', 'DZA', 'NER', 'ARM', 'PSE', 'GMB', 'PHL', 'CAF', 'MDA', 'KHM']
75	41	34	32	0.965	['AUS', 'MYS', 'ARE', 'MEX', 'NZL', 'LTU', 'ESP', 'SGP', 'USA', 'GBR', 'IND', 'BEL', 'POL', 'SWE', 'NOR', 'HKG', 'AUT', 'CHN', 'ITA', 'THA', 'ISR', 'NLD', 'CHE', 'PRT', 'CAN', 'DEU', 'PHL', 'HUN', 'JPN', 'CZE', 'FIN', 'DNK', 'FRA', 'BRA', 'IRL', 'BGR', 'ZAF', 'KOR', 'IDN', 'SVK', 'RUS']	8	4	4	0.7679	['ARG', 'CHL', 'COL', 'ECU', 'SLV', 'GTM', 'PER', 'CRI']	14	4	3	0.4396	['SRB', 'ROU', 'SAU', 'HRV', 'GRC', 'JOR', 'LBN', 'OMN', 'SVN', 'TUR', 'UKR', 'MKD', 'EGY', 'EST']	10	1	1	0.1778	['TUN', 'BWA', 'KAZ', 'MAR', 'ZWE', 'UGA', 'TZA', 'KGZ', 'SEN', 'MOZ']	36	0	0	0.0183	['ALB', 'DZA', 'BOL', 'HND', 'NIC', 'PAN', 'PRY', 'URY', 'ARM', 'BLR', 'KHM', 'CMR', 'LKA', 'ETH', 'GEO', 'GHA', 'JAM', 'LVA', 'MRT', 'MUS', 'PAK', 'VNM', 'AZE', 'MDG', 'MDA', 'BFA', 'BDI', 'CAF', 'BEN', 'GMB', 'CIV', 'MWI', 'NAM', 'NER', 'TGO', 'PSE']
76	47	37	35	0.951	['AUS', 'ARE', 'MYS', 'MEX', 'SVN', 'NZL', 'LTU', 'ESP', 'SGP', 'EST', 'USA', 'GBR', 'IND', 'BEL', 'POL', 'SWE', 'NOR', 'HKG', 'CHN', 'THA', 'ITA', 'AUT', 'LVA', 'TUR', 'ISR', 'NLD', 'ROU', 'CHE', 'PRT', 'CAN', 'DEU', 'PHL', 'HUN', 'CZE', 'JPN', 'FIN', 'DNK', 'FRA', 'BRA', 'GRC', 'IRL', 'BGR', 'IDN', 'ZAF', 'KOR', 'SVK', 'RUS']	9	5	4	0.7083	['ARG', 'BOL', 'CHL', 'COL', 'CRI', 'ECU', 'PRY', 'PER', 'URY']	16	2	2	0.2208	['ALB', 'MKD', 'SRB', 'SLV', 'GTM', 'NIC', 'HRV', 'JOR', 'LBN', 'OMN', 'PAK', 'SAU', 'VNM', 'UKR', 'EGY', 'BLR']	17	1	1	0.114	['DZA', 'TUN', 'KAZ', 'AZE', 'BWA', 'CIV', 'KGZ', 'MDG', 'MUS', 'MAR', 'NAM', 'ZWE', 'TGO', 'UGA', 'TZA', 'MWI', 'SEN']	20	0	0	0.0026	['PAN', 'ARM', 'BDI', 'KHM', 'CAF', 'LKA', 'ETH', 'GEO', 'GHA', 'JAM', 'MRT', 'MOZ', 'NER', 'HND', 'MDA', 'CMR', 'BEN', 'GMB', 'BFA', 'PSE']
77	46	42	41	0.989	['AUS', 'MYS', 'ARE', 'MEX', 'SVN', 'NZL', 'ESP', 'SGP', 'USA', 'GBR', 'IND', 'BEL', 'POL', 'SWE', 'NOR', 'HKG', 'AUT', 'CHN', 'ITA', 'THA', 'UKR', 'TUR', 'ISR', 'NLD', 'ROU', 'CHE', 'PRT', 'CAN', 'DEU', 'PHL', 'HUN', 'JPN', 'CZE', 'DNK', 'FIN', 'FRA', 'BRA', 'GRC', 'IRL', 'BGR', 'VNM', 'IDN', 'KOR', 'ZAF', 'SVK', 'RUS']	11	5	4	0.7727	['ARG', 'BOL', 'CHL', 'COL', 'CRI', 'ECU', 'SLV', 'GTM', 'HND', 'NIC', 'PER']	15	4	4	0.4286	['SRB', 'JOR', 'TUN', 'BLR', 'LBN', 'LVA', 'PAK', 'SAU', 'EGY', 'LKA', 'EST', 'KAZ', 'LTU', 'OMN', 'MDA']	3	2	2	1	['CIV', 'SEN', 'BEN']	5	2	1	0.55	['MWI', 'MOZ', 'BWA', 'NAM', 'ZWE']	15	1	1	0.1286	['ALB', 'MKD', 'ARM', 'MUS', 'MAR', 'PRY', 'URY', 'GEO', 'AZE', 'HRV', 'UGA', 'TZA', 'MDG', 'TGO', 'BFA']	14	0	0	0.0055	['ETH', 'CMR', 'BDI', 'DZA', 'NER', 'CAF', 'KGZ', 'MRT', 'JAM', 'PSE', 'GMB', 'PAN', 'KHM', 'GHA']
78	37	34	35	0.992	['AUS', 'MYS', 'ARE', 'SVN', 'MEX', 'ESP', 'SGP', 'USA', 'GBR', 'IND', 'BEL', 'POL', 'SWE', 'NOR', 'HKG', 'CHN', 'THA', 'ITA', 'AUT', 'TUR', 'NLD', 'CHE', 'PRT', 'CAN', 'DEU', 'PHL', 'HUN', 'CZE', 'JPN', 'DNK', 'FIN', 'FRA', 'BRA', 'IRL', 'ZAF', 'KOR', 'IDN']	10	6	8	0.9222	['SRB', 'BGR', 'LTU', 'RUS', 'HRV', 'SVK', 'UKR', 'BLR', 'EST', 'ROU']	27	4	4	0.2692	['GRC', 'JOR', 'ARG', 'BOL', 'CHL', 'COL', 'CRI', 'SLV', 'GTM', 'HND', 'ISR', 'CIV', 'LBN', 'MAR', 'NIC', 'PAK', 'PER', 'SAU', 'TUN', 'EGY', 'BWA', 'SEN', 'ZWE', 'TZA', 'UGA', 'MWI', 'MOZ']	7	2	2	0.381	['NER', 'GEO', 'AZE', 'KAZ', 'BFA', 'BEN', 'TGO']	13	1	1	0.1474	['ALB', 'MKD', 'ARM', 'NZL', 'VNM', 'KGZ', 'KHM', 'LKA', 'LVA', 'MUS', 'CMR', 'MDG', 'CAF']	15	0	0	0.0143	['DZA', 'ECU', 'JAM', 'PAN', 'PRY', 'URY', 'GHA', 'MRT', 'OMN', 'BDI', 'ETH', 'MDA', 'NAM', 'GMB', 'PSE']
79	38	27	27	0.912	['AUS', 'MYS', 'ARE', 'NZL', 'ESP', 'SGP', 'USA', 'GBR', 'IND', 'BEL', 'POL', 'SWE', 'NOR', 'HKG', 'AUT', 'THA', 'ITA', 'CHN', 'TUR', 'ISR', 'NLD', 'CHE', 'PRT', 'CAN', 'DEU', 'PHL', 'JPN', 'CZE', 'DNK', 'FIN', 'FRA', 'BRA', 'GRC', 'IRL', 'ZAF', 'IDN', 'KOR', 'RUS']	9	6	6	0.875	['UKR', 'HRV', 'HUN', 'ROU', 'SVN', 'BGR', 'SVK', 'MKD', 'SRB']	4	3	3	1	['BLR', 'EST', 'LVA', 'LTU']	10	2	2	0.4444	['ARG', 'CHL', 'COL', 'GTM', 'MEX', 'PER', 'URY', 'CRI', 'ECU', 'NIC']	4	2	1	0.6667	['PAK', 'JOR', 'SAU', 'EGY']	12	1	1	0.1439	['BWA', 'ARM', 'GEO', 'KAZ', 'MDA', 'SEN', 'VNM', 'AZE', 'CIV', 'NAM', 'KHM', 'KGZ']	31	0	0	0.0086	['ALB', 'DZA', 'BOL', 'PRY', 'TZA', 'LKA', 'MDG', 'MAR', 'OMN', 'PAN', 'TGO', 'TUN', 'UGA', 'CMR', 'BEN', 'ETH', 'GMB', 'GHA', 'LBN', 'ZWE', 'MRT', 'BDI', 'BFA', 'JAM', 'MUS', 'MOZ', 'SLV', 'HND', 'MWI', 'CAF', 'NER']
81	42	28	29	0.893	['EGY', 'AUS', 'MYS', 'ARE', 'SVN', 'NZL', 'ESP', 'SGP', 'USA', 'GBR', 'IND', 'BEL', 'POL', 'SWE', 'NOR', 'HKG', 'AUT', 'CHN', 'ITA', 'THA', 'TUR', 'ISR', 'NLD', 'ROU', 'CHE', 'PRT', 'CAN', 'DEU', 'PHL', 'HUN', 'JPN', 'CZE', 'FIN', 'DNK', 'FRA', 'GRC', 'BGR', 'VNM', 'IDN', 'KOR', 'SVK', 'RUS']	6	4	4	0.9667	['CHL', 'COL', 'CRI', 'ECU', 'MEX', 'PER']	5	3	3	0.95	['LVA', 'UKR', 'BLR', 'EST', 'LTU']	8	3	1	0.4821	['DZA', 'TUN', 'LBN', 'LKA', 'JOR', 'OMN', 'PAK', 'SAU']	11	2	2	0.2545	['ALB', 'MKD', 'SRB', 'HRV', 'SLV', 'GTM', 'HND', 'MOZ', 'NIC', 'ZAF', 'ZWE']	12	1	1	0.197	['MAR', 'ARG', 'BOL', 'BRA', 'PRY', 'URY', 'KAZ', 'MUS', 'AZE', 'GEO', 'KGZ', 'MDG']	25	0	0	0.0133	['PAN', 'KHM', 'GHA', 'IRL', 'MRT', 'TZA', 'CMR', 'ETH', 'MDA', 'SEN', 'TGO', 'UGA', 'BFA', 'ARM', 'BDI', 'BEN', 'GMB', 'CIV', 'NAM', 'NER', 'BWA', 'JAM', 'CAF', 'PSE', 'MWI']
82	44	32	32	0.923	['EGY', 'AUS', 'MYS', 'ARE', 'SVN', 'MEX', 'LTU', 'ESP', 'SGP', 'EST', 'USA', 'GBR', 'IND', 'BEL', 'POL', 'SWE', 'NOR', 'HKG', 'AUT', 'CHN', 'ITA', 'UKR', 'LVA', 'TUR', 'ISR', 'NLD', 'ROU', 'CHE', 'PRT', 'CAN', 'DEU', 'HUN', 'JPN', 'CZE', 'DNK', 'FIN', 'FRA', 'GRC', 'IRL', 'BGR', 'ZAF', 'KOR', 'SVK', 'RUS']	15	7	5	0.6048	['ARG', 'BRA', 'CHL', 'COL', 'ECU', 'NZL', 'PER', 'VNM', 'IDN', 'OMN', 'PHL', 'SAU', 'THA', 'JOR', 'PAK']	5	4	4	1	['CRI', 'SLV', 'GTM', 'HND', 'NIC']	4	3	3	1	['ALB', 'HRV', 'MKD', 'SRB']	5	2	2	0.8	['BFA', 'BEN', 'CIV', 'SEN', 'TGO']	19	1	1	0.1023	['URY', 'ARM', 'PRY', 'GEO', 'KAZ', 'GHA', 'LBN', 'MUS', 'MAR', 'TZA', 'AZE', 'TUN', 'KGZ', 'MDG', 'NAM', 'UGA', 'BWA', 'MWI', 'ZWE']	17	0	0	0.011	['ETH', 'CMR', 'BDI', 'DZA', 'NER', 'CAF', 'BLR', 'BOL', 'MRT', 'JAM', 'MDA', 'PSE', 'LKA', 'GMB', 'PAN', 'KHM', 'MOZ']
83	34	21	20	0.878	['AUS', 'MYS', 'ARE', 'ESP', 'SGP', 'USA', 'GBR', 'IND', 'BEL', 'POL', 'SWE', 'HKG', 'CHN', 'THA', 'ITA', 'AUT', 'TUR', 'ISR', 'NLD', 'CHE', 'PRT', 'CAN', 'DEU', 'HUN', 'JPN', 'CZE', 'DNK', 'FIN', 'FRA', 'BRA', 'GRC', 'ZAF', 'IDN', 'KOR']	9	3	3	0.4306	['ARG', 'CHL', 'COL', 'MEX', 'PER', 'EST', 'LVA', 'LTU', 'RUS']	16	2	2	0.1958	['CRI', 'GTM', 'BGR', 'HRV', 'LBN', 'ROU', 'SAU', 'SVK', 'SVN', 'UKR', 'EGY', 'SRB', 'MDA', 'SLV', 'NIC', 'HND']	8	1	1	0.2143	['IRL', 'NOR', 'VNM', 'KAZ', 'PHL', 'KGZ', 'MDG', 'MUS']	42	0	0	0.0093	['ALB', 'DZA', 'BOL', 'ECU', 'NZL', 'PRY', 'URY', 'GHA', 'AZE', 'BLR', 'JOR', 'MAR', 'MKD', 'GEO', 'BDI', 'CMR', 'LKA', 'MRT', 'OMN', 'PAN', 'TUN', 'BWA', 'ETH', 'KHM', 'JAM', 'PAK', 'ARM', 'BEN', 'GMB', 'PSE', 'CIV', 'MWI', 'MOZ', 'NAM', 'NER', 'SEN', 'ZWE', 'TGO', 'UGA', 'TZA', 'BFA', 'CAF']
84	47	31	34	0.918	['AUS', 'ARE', 'MYS', 'MEX', 'SVN', 'NZL', 'LTU', 'ESP', 'SGP', 'USA', 'GBR', 'LKA', 'IND', 'BEL', 'POL', 'SWE', 'NOR', 'HKG', 'CHN', 'AUT', 'ITA', 'THA', 'MAR', 'TUR', 'ISR', 'NLD', 'ROU', 'CHE', 'PRT', 'CAN', 'DEU', 'PHL', 'HUN', 'JPN', 'CZE', 'DNK', 'FIN', 'FRA', 'BRA', 'GRC', 'PAK', 'IRL', 'VNM', 'BGR', 'ZAF', 'KOR', 'IDN']	12	6	5	0.7348	['ARG', 'BOL', 'CHL', 'COL', 'CRI', 'ECU', 'SLV', 'GTM', 'PAN', 'PRY', 'PER', 'URY']	6	4	3	0.8667	['RUS', 'EST', 'UKR', 'LVA', 'MDA', 'SVK']	4	3	3	1	['LBN', 'SAU', 'JOR', 'EGY']	3	2	2	1	['SRB', 'HRV', 'MKD']	14	2	1	0.2033	['ZWE', 'BWA', 'MUS', 'TZA', 'NAM', 'SEN', 'CMR', 'CIV', 'MDG', 'NER', 'BFA', 'TGO', 'MWI', 'UGA']	5	1	1	0.3	['ARM', 'HND', 'NIC', 'KAZ', 'KGZ']	18	0	0	0.0392	['ALB', 'GEO', 'DZA', 'KHM', 'MRT', 'OMN', 'TUN', 'AZE', 'BDI', 'BLR', 'BEN', 'GHA', 'JAM', 'ETH', 'GMB', 'MOZ', 'CAF', 'PSE']
85	36	24	25	0.895	['AUS', 'ARE', 'MYS', 'SVN', 'ESP', 'SGP', 'USA', 'GBR', 'IND', 'BEL', 'POL', 'SWE', 'HKG', 'CHN', 'THA', 'ITA', 'AUT', 'TUR', 'ISR', 'NLD', 'ROU', 'CHE', 'PRT', 'CAN', 'DEU', 'JPN', 'CZE', 'DNK', 'FIN', 'FRA', 'BRA', 'GRC', 'PAK', 'IDN', 'KOR', 'SVK']	10	4	4	0.6778	['BOL', 'CHL', 'COL', 'CRI', 'SLV', 'GTM', 'MEX', 'NIC', 'PER', 'HND']	10	3	4	0.5889	['SRB', 'RUS', 'HUN', 'BGR', 'BLR', 'EST', 'LVA', 'LTU', 'NOR', 'UKR']	4	3	3	1	['LBN', 'SAU', 'EGY', 'JOR']	9	2	1	0.2639	['ARG', 'PRY', 'ZAF', 'URY', 'MUS', 'TZA', 'MDG', 'UGA', 'ZWE']	12	1	1	0.1364	['ALB', 'MKD', 'GHA', 'HRV', 'KAZ', 'MAR', 'TUN', 'BWA', 'NAM', 'CIV', 'KGZ', 'TGO']	28	0	0	0.0331	['DZA', 'ECU', 'IRL', 'PAN', 'ARM', 'LKA', 'NZL', 'PHL', 'VNM', 'AZE', 'BEN', 'GEO', 'JAM', 'MDA', 'BDI', 'CMR', 'SEN', 'CAF', 'MRT', 'MOZ', 'OMN', 'KHM', 'ETH', 'MWI', 'GMB', 'PSE', 'NER', 'BFA']
87	43	36	38	0.983	['AUS', 'MYS', 'MEX', 'SVN', 'NZL', 'LTU', 'ESP', 'SGP', 'USA', 'GBR', 'IND', 'BEL', 'POL', 'SWE', 'NOR', 'HKG', 'CHN', 'AUT', 'ITA', 'THA', 'TUR', 'ISR', 'NLD', 'CHE', 'PRT', 'CAN', 'DEU', 'HUN', 'JPN', 'CZE', 'DNK', 'FIN', 'FRA', 'BRA', 'GRC', 'PAK', 'IRL', 'BGR', 'SVK', 'KOR', 'ZAF', 'RUS', 'ARG']	7	4	4	0.8571	['ARM', 'KAZ', 'ARE', 'UKR', 'BLR', 'GEO', 'AZE']	10	3	3	0.6333	['BOL', 'CHL', 'COL', 'CRI', 'ECU', 'SLV', 'GTM', 'NIC', 'PER', 'URY']	8	1	3	0.5179	['EST', 'IDN', 'JOR', 'MDA', 'ROU', 'SAU', 'EGY', 'OMN']	6	2	2	0.5	['SRB', 'DZA', 'MAR', 'TUN', 'HRV', 'MKD']	7	1	1	0.2143	['PHL', 'VNM', 'KHM', 'CIV', 'MDG', 'MUS', 'SEN']	28	0	0	0.0053	['ALB', 'CMR', 'HND', 'JAM', 'LBN', 'MWI', 'PAN', 'PRY', 'BWA', 'BDI', 'LKA', 'ETH', 'GHA', 'MRT', 'MOZ', 'NAM', 'TGO', 'UGA', 'TZA', 'PSE', 'KGZ', 'LVA', 'ZWE', 'BFA', 'CAF', 'BEN', 'GMB', 'NER']
88	43	28	27	0.879	['AUS', 'ARE', 'MYS', 'MEX', 'SVN', 'LTU', 'NZL', 'ESP', 'SGP', 'USA', 'GBR', 'IND', 'BEL', 'POL', 'SWE', 'NOR', 'HKG', 'CHN', 'AUT', 'ITA', 'THA', 'TUR', 'ISR', 'NLD', 'CHE', 'PRT', 'CAN', 'DEU', 'PHL', 'HUN', 'JPN', 'CZE', 'DNK', 'FIN', 'FRA', 'BRA', 'IRL', 'BGR', 'ZAF', 'KOR', 'IDN', 'SVK', 'RUS']	4	3	3	1	['ARG', 'CHL', 'COL', 'PER']	14	2	2	0.1813	['SRB', 'CRI', 'SLV', 'GTM', 'JOR', 'LBN', 'SAU', 'BLR', 'HRV', 'EST', 'GRC', 'LVA', 'ROU', 'MKD']	5	1	1	0.3	['DZA', 'TUN', 'ARM', 'UKR', 'GEO']	43	0	0	0.0122	['ALB', 'BOL', 'ECU', 'PAN', 'PRY', 'EGY', 'URY', 'KAZ', 'BWA', 'LKA', 'GHA', 'MAR', 'PAK', 'VNM', 'ZWE', 'TZA', 'AZE', 'ETH', 'HND', 'MUS', 'MDA', 'OMN', 'NAM', 'NIC', 'SEN', 'BDI', 'CMR', 'CAF', 'BEN', 'GMB', 'CIV', 'JAM', 'KGZ', 'MDG', 'MRT', 'MOZ', 'NER', 'TGO', 'UGA', 'BFA', 'KHM', 'PSE', 'MWI']
89	49	42	43	0.982	['AUS', 'MYS', 'ARE', 'MEX', 'SVN', 'NZL', 'ESP', 'SGP', 'EST', 'USA', 'GBR', 'LKA', 'IND', 'BEL', 'POL', 'SWE', 'NOR', 'HKG', 'AUT', 'CHN', 'ITA', 'THA', 'TUR', 'ISR', 'NLD', 'ROU', 'CHE', 'PRT', 'CAN', 'DEU', 'PHL', 'HUN', 'CZE', 'JPN', 'DNK', 'FIN', 'FRA', 'BRA', 'GRC', 'PAK', 'IRL', 'BGR', 'VNM', 'ZAF', 'IDN', 'KOR', 'SVK', 'RUS', 'ARG']	7	6	6	1	['CHL', 'COL', 'CRI', 'ECU', 'SLV', 'GTM', 'PER']	11	5	5	0.6545	['LTU', 'SRB', 'TUN', 'JOR', 'LBN', 'LVA', 'SAU', 'UKR', 'EGY', 'MAR', 'BLR']	5	3	3	0.95	['GHA', 'SEN', 'TGO', 'CIV', 'BFA']	11	2	2	0.3	['HND', 'JAM', 'MOZ', 'NIC', 'PAN', 'URY', 'NAM', 'ZWE', 'TZA', 'MWI', 'BWA']	15	1	1	0.1286	['ALB', 'MKD', 'ARM', 'BOL', 'CMR', 'MDG', 'PRY', 'GEO', 'KAZ', 'MDA', 'HRV', 'KGZ', 'MUS', 'AZE', 'CAF']	11	0	0	0.0455	['OMN', 'ETH', 'BEN', 'BDI', 'DZA', 'NER', 'MRT', 'PSE', 'GMB', 'KHM', 'UGA']

## Sheet: 2009
Industry	Number of nodes_core_level 1	k1	l1	Density_core_level 1	Nodes (countries) in the core_level 1	Number of nodes_core_level 2	k2	l2	Density_core_level 2	Nodes (countries) in the core_level 2	Number of nodes_core_level 3	k3	l3	Density_core_level 3	Nodes (countries) in the core_level 3	Number of nodes_core_level 4	k4	l4	Density_core_level 4	Nodes (countries) in the core_level 4	Number of nodes_core_level 5	k5	l5	Density_core_level 5	Nodes (countries) in the core_level 5	Number of nodes_core_level 6	k6	l6	Density_core_level 6	Nodes (countries) in the core_level 6	Number of nodes_core_level 7	k7	l7	Density_core_level 7	Nodes (countries) in the core_level 7	Number of nodes_core_level 8	k8	l8	Density_core_level 8	Nodes (countries) in the core_level 8	Number of nodes_core_level 9	k9	l9	Density_core_level 9	Nodes (countries) in the core_level 9
00	16	12	12	0.933	['USA', 'SVK', 'GBR', 'BEL', 'IRL', 'HUN', 'POL', 'ITA', 'AUT', 'DNK', 'NLD', 'CZE', 'CHE', 'FRA', 'CAN', 'DEU']	8	4	3	0.7321	['KOR', 'MYS', 'SGP', 'ESP', 'THA', 'CHN', 'HKG', 'JPN']	24	3	3	0.2174	['ARG', 'BRA', 'CHL', 'COL', 'MEX', 'PER', 'SAU', 'ZAF', 'ARE', 'URY', 'JOR', 'RUS', 'LTU', 'EST', 'FIN', 'LVA', 'NOR', 'SWE', 'EGY', 'NIC', 'CRI', 'GTM', 'HND', 'SLV']	7	2	2	0.5714	['SVN', 'BGR', 'HRV', 'GRC', 'ROU', 'SRB', 'MKD']	21	1	1	0.0976	['ARM', 'GEO', 'AUS', 'IDN', 'ISR', 'NZL', 'PAK', 'PHL', 'IND', 'TUR', 'UKR', 'AZE', 'BLR', 'UGA', 'BWA', 'NAM', 'ZWE', 'MDA', 'MUS', 'TZA', 'MWI']	33	0	0	0.0161	['ALB', 'BOL', 'ECU', 'LBN', 'PAN', 'PRY', 'OMN', 'VNM', 'TGO', 'DZA', 'BDI', 'CMR', 'GMB', 'GHA', 'CIV', 'MAR', 'PRT', 'TUN', 'BFA', 'BEN', 'NER', 'KHM', 'JAM', 'KAZ', 'KGZ', 'ETH', 'CAF', 'LKA', 'MDG', 'SEN', 'MRT', 'MOZ', 'PSE']
01	25	16	17	0.882	['BEL', 'IRL', 'PRT', 'POL', 'CZE', 'HUN', 'ITA', 'GRC', 'ESP', 'CAN', 'AUS', 'NOR', 'FIN', 'AUT', 'USA', 'SWE', 'DEU', 'SVN', 'GBR', 'ROU', 'LTU', 'BGR', 'NLD', 'DNK', 'FRA']	17	7	7	0.6324	['BRA', 'CHN', 'JPN', 'JOR', 'KOR', 'MYS', 'NZL', 'SAU', 'SGP', 'VNM', 'CHE', 'THA', 'ARE', 'TUR', 'IDN', 'PHL', 'IND']	5	3	3	0.9	['MEX', 'GTM', 'PAN', 'CRI', 'NIC']	20	2	2	0.2368	['ARG', 'AZE', 'ARM', 'CHL', 'HRV', 'GEO', 'ISR', 'LBN', 'NAM', 'PRY', 'RUS', 'SRB', 'ZAF', 'ZWE', 'UKR', 'MKD', 'EGY', 'URY', 'MDA', 'BWA']	10	1	1	0.1889	['COL', 'ECU', 'HKG', 'PER', 'SLV', 'MUS', 'EST', 'LVA', 'MDG', 'HND']	32	0	0	0.0242	['ALB', 'SVK', 'DZA', 'TUN', 'BOL', 'BEN', 'GMB', 'PSE', 'GHA', 'CIV', 'JAM', 'KAZ', 'KGZ', 'MRT', 'MAR', 'MOZ', 'OMN', 'PAK', 'SEN', 'TGO', 'KHM', 'LKA', 'TZA', 'BLR', 'BDI', 'CMR', 'NER', 'CAF', 'MWI', 'ETH', 'UGA', 'BFA']
02	20	17	18	0.984	['GBR', 'BEL', 'IRL', 'HUN', 'POL', 'SWE', 'ESP', 'ITA', 'CHE', 'FIN', 'AUT', 'DNK', 'NLD', 'GRC', 'CZE', 'USA', 'FRA', 'LTU', 'PRT', 'DEU']	12	10	10	0.9773	['AUS', 'CAN', 'CHN', 'IDN', 'JPN', 'KOR', 'MYS', 'PHL', 'SGP', 'THA', 'ARE', 'NZL']	18	4	3	0.366	['ALB', 'ROU', 'SRB', 'SVK', 'SAU', 'BGR', 'HRV', 'ISR', 'JOR', 'LBN', 'MAR', 'OMN', 'ZAF', 'TUR', 'UKR', 'MKD', 'EGY', 'PSE']	14	3	3	0.4451	['ARG', 'BRA', 'CHL', 'COL', 'ECU', 'MEX', 'PER', 'URY', 'CRI', 'SLV', 'GTM', 'HND', 'PAN', 'NIC']	5	2	2	0.65	['RUS', 'EST', 'LVA', 'KAZ', 'KGZ']	13	2	1	0.2244	['NER', 'BEN', 'GMB', 'GHA', 'HKG', 'CIV', 'SEN', 'IND', 'VNM', 'BFA', 'TGO', 'UGA', 'TZA']	6	1	1	0.2667	['AZE', 'ARM', 'MWI', 'GEO', 'ZWE', 'BWA']	21	0	0	0.0286	['DZA', 'MDG', 'BOL', 'KHM', 'CMR', 'CAF', 'JAM', 'MRT', 'MUS', 'MOZ', 'NAM', 'PAK', 'PRY', 'TUN', 'LKA', 'ETH', 'MDA', 'NOR', 'SVN', 'BLR', 'BDI']
03	35	24	22	0.89	['ARE', 'BEL', 'HKG', 'IRL', 'IND', 'PRT', 'POL', 'CZE', 'SGP', 'ZAF', 'ITA', 'JPN', 'RUS', 'GRC', 'ESP', 'CAN', 'KOR', 'AUS', 'MYS', 'CHN', 'NOR', 'VNM', 'USA', 'SWE', 'NZL', 'PHL', 'DEU', 'THA', 'GBR', 'IDN', 'DNK', 'NLD', 'ISR', 'CHE', 'FRA']	10	5	5	0.7667	['ARG', 'BRA', 'CHL', 'COL', 'CRI', 'ECU', 'MEX', 'PAN', 'PER', 'URY']	14	4	3	0.4945	['HRV', 'SVK', 'TUR', 'BGR', 'BLR', 'EST', 'HUN', 'KAZ', 'LVA', 'LTU', 'ROU', 'SVN', 'UKR', 'AUT']	23	2	2	0.2253	['TUN', 'BEN', 'SLV', 'GHA', 'CIV', 'LBN', 'MUS', 'MAR', 'OMN', 'NAM', 'SAU', 'TGO', 'LKA', 'EGY', 'SEN', 'GTM', 'HND', 'NIC', 'TZA', 'PAK', 'UGA', 'MRT', 'GMB']	7	1	1	0.2143	['ALB', 'SRB', 'MKD', 'AZE', 'GEO', 'BWA', 'ZWE']	20	0	0	0.0132	['DZA', 'BOL', 'CMR', 'PSE', 'JOR', 'MDA', 'PRY', 'ARM', 'KHM', 'FIN', 'JAM', 'BDI', 'BFA', 'NER', 'CAF', 'KGZ', 'MDG', 'MOZ', 'ETH', 'MWI']
04	41	27	26	0.868	['HRV', 'ARE', 'BEL', 'IND', 'PRT', 'TUR', 'POL', 'CZE', 'PAK', 'HUN', 'SGP', 'ITA', 'JPN', 'RUS', 'GRC', 'ESP', 'CAN', 'KOR', 'AUS', 'MYS', 'CHN', 'UKR', 'EGY', 'NOR', 'VNM', 'FIN', 'AUT', 'USA', 'SWE', 'DEU', 'THA', 'GBR', 'ROU', 'LTU', 'IDN', 'BGR', 'NLD', 'DNK', 'ISR', 'CHE', 'FRA']	10	6	6	0.8778	['ARG', 'BOL', 'BRA', 'CHL', 'COL', 'ECU', 'MEX', 'PRY', 'PER', 'URY']	5	4	4	1	['CRI', 'SLV', 'GTM', 'HND', 'NIC']	7	3	4	0.8095	['JOR', 'LBN', 'OMN', 'PHL', 'SAU', 'ZAF', 'LKA']	5	3	3	0.9	['ALB', 'SRB', 'SVK', 'MKD', 'SVN']	20	2	2	0.1921	['DZA', 'BEN', 'CIV', 'SEN', 'TUN', 'EST', 'GHA', 'LVA', 'MWI', 'MAR', 'MOZ', 'TGO', 'TZA', 'AZE', 'BLR', 'KAZ', 'KGZ', 'MDA', 'BFA', 'ZWE']	7	1	1	0.2143	['ARM', 'GEO', 'HKG', 'MDG', 'MUS', 'NZL', 'KHM']	14	0	0	0.022	['MRT', 'NER', 'CMR', 'ETH', 'GMB', 'IRL', 'JAM', 'NAM', 'PAN', 'UGA', 'BWA', 'BDI', 'CAF', 'PSE']
05	43	32	30	0.924	['ARE', 'TUN', 'BEL', 'HKG', 'IND', 'LBN', 'PRT', 'TUR', 'POL', 'MAR', 'PAK', 'HUN', 'CHL', 'SGP', 'ZAF', 'ITA', 'JPN', 'ARG', 'GRC', 'ESP', 'MEX', 'CAN', 'AUS', 'KOR', 'MYS', 'CHN', 'UKR', 'EGY', 'VNM', 'BRA', 'AUT', 'USA', 'NZL', 'DEU', 'PHL', 'THA', 'GBR', 'IDN', 'DNK', 'NLD', 'ISR', 'CHE', 'FRA']	15	8	8	0.7429	['BGR', 'HRV', 'ROU', 'RUS', 'SRB', 'SVK', 'BLR', 'CZE', 'EST', 'GEO', 'LVA', 'LTU', 'MDA', 'SVN', 'SWE']	5	4	4	1	['CRI', 'SLV', 'GTM', 'HND', 'NIC']	4	3	3	1	['NER', 'GHA', 'BFA', 'CIV']	9	1	3	0.5	['DZA', 'JOR', 'SAU', 'URY', 'BOL', 'COL', 'ECU', 'PER', 'LKA']	3	2	2	1	['MOZ', 'ZWE', 'MWI']	4	2	1	0.6667	['OMN', 'UGA', 'TZA', 'BDI']	15	1	1	0.119	['ALB', 'MKD', 'MDG', 'NOR', 'AZE', 'FIN', 'IRL', 'KAZ', 'MUS', 'PAN', 'SEN', 'KGZ', 'GMB', 'NAM', 'BWA']	11	0	0	0.0091	['CAF', 'BEN', 'MRT', 'TGO', 'PSE', 'ETH', 'KHM', 'PRY', 'CMR', 'ARM', 'JAM']
06	39	23	22	0.812	['ARE', 'BEL', 'HKG', 'IRL', 'IND', 'TUR', 'POL', 'CZE', 'HUN', 'ZAF', 'ITA', 'JPN', 'GRC', 'ESP', 'MEX', 'AUS', 'KOR', 'CAN', 'MYS', 'CHN', 'EGY', 'VNM', 'BRA', 'AUT', 'USA', 'SWE', 'NZL', 'DEU', 'PHL', 'THA', 'GBR', 'ROU', 'LTU', 'BGR', 'NLD', 'DNK', 'ISR', 'CHE', 'FRA']	10	6	4	0.7778	['ARG', 'CHL', 'COL', 'CRI', 'ECU', 'SLV', 'GTM', 'HND', 'PAN', 'PER']	16	4	3	0.3333	['SVK', 'HRV', 'EST', 'FIN', 'JOR', 'LBN', 'LVA', 'MAR', 'NOR', 'PAK', 'RUS', 'SAU', 'SRB', 'SGP', 'OMN', 'SVN']	8	2	2	0.3393	['GHA', 'CIV', 'SEN', 'ZWE', 'TGO', 'MWI', 'TZA', 'UGA']	7	2	1	0.5	['ARM', 'GEO', 'KAZ', 'UKR', 'BLR', 'MDA', 'AZE']	4	1	1	0.3333	['DZA', 'TUN', 'MDG', 'MUS']	25	0	0	0.03	['ALB', 'BOL', 'BWA', 'CMR', 'BEN', 'GMB', 'IDN', 'JAM', 'MRT', 'MOZ', 'NAM', 'NIC', 'PRY', 'PRT', 'BFA', 'URY', 'LKA', 'KGZ', 'MKD', 'BDI', 'KHM', 'CAF', 'ETH', 'PSE', 'NER']
07	41	28	26	0.871	['ARE', 'BEL', 'HKG', 'IRL', 'IND', 'LBN', 'PRT', 'TUR', 'POL', 'CZE', 'MAR', 'HUN', 'ZAF', 'SGP', 'ITA', 'JPN', 'GRC', 'ESP', 'MEX', 'CAN', 'KOR', 'AUS', 'MYS', 'CHN', 'EGY', 'VNM', 'BRA', 'AUT', 'USA', 'NLD', 'SWE', 'DEU', 'THA', 'GBR', 'ROU', 'IDN', 'BGR', 'DNK', 'ISR', 'CHE', 'FRA']	16	5	5	0.4833	['SVK', 'UKR', 'CRI', 'SLV', 'EST', 'FIN', 'GEO', 'GTM', 'HND', 'LVA', 'LTU', 'NIC', 'PAN', 'RUS', 'BLR', 'MDA']	8	4	4	0.7857	['ARG', 'BOL', 'CHL', 'COL', 'ECU', 'PRY', 'PER', 'URY']	4	3	3	1	['SRB', 'MKD', 'HRV', 'SVN']	17	2	2	0.2831	['GHA', 'JOR', 'MDG', 'MWI', 'NZL', 'PAK', 'PHL', 'SAU', 'ZWE', 'LKA', 'ETH', 'MUS', 'TUN', 'PSE', 'CIV', 'OMN', 'TZA']	8	1	1	0.2321	['DZA', 'SEN', 'GMB', 'AZE', 'KAZ', 'KGZ', 'CMR', 'CAF']	15	0	0	0.019	['ALB', 'MOZ', 'NAM', 'ARM', 'KHM', 'NOR', 'BDI', 'BEN', 'MRT', 'UGA', 'BWA', 'JAM', 'TGO', 'BFA', 'NER']
08	28	20	17	0.874	['BEL', 'IRL', 'IND', 'POL', 'CZE', 'HUN', 'ITA', 'JPN', 'ESP', 'CAN', 'AUS', 'MYS', 'CHN', 'UKR', 'NOR', 'BRA', 'AUT', 'USA', 'SWE', 'DEU', 'THA', 'GBR', 'LTU', 'BGR', 'NLD', 'DNK', 'CHE', 'FRA']	27	6	5	0.3746	['TUR', 'EGY', 'CHL', 'COL', 'CRI', 'ECU', 'GRC', 'GTM', 'HND', 'HKG', 'IDN', 'ISR', 'JOR', 'KOR', 'MEX', 'NZL', 'PAN', 'PER', 'PHL', 'RUS', 'VNM', 'ARE', 'LKA', 'PAK', 'SGP', 'SLV', 'NIC']	6	3	1	0.6333	['HRV', 'MKD', 'ROU', 'SVN', 'SRB', 'SVK']	17	2	2	0.2059	['ARG', 'CIV', 'LVA', 'MUS', 'MAR', 'MOZ', 'PRY', 'PRT', 'SEN', 'ZAF', 'URY', 'BLR', 'EST', 'FIN', 'TZA', 'BFA', 'ZWE']	5	1	1	0.3	['ARM', 'GEO', 'AZE', 'BWA', 'NAM']	26	0	0	0.0169	['ALB', 'DZA', 'BOL', 'CMR', 'GHA', 'JAM', 'LBN', 'SAU', 'TUN', 'OMN', 'KAZ', 'BEN', 'ETH', 'GMB', 'KGZ', 'MDG', 'MDA', 'TGO', 'UGA', 'NER', 'MWI', 'MRT', 'KHM', 'CAF', 'PSE', 'BDI']
09	48	31	26	0.84	['ARE', 'SVK', 'HRV', 'BEL', 'HKG', 'IRL', 'SRB', 'IND', 'TUR', 'PRT', 'POL', 'CZE', 'HUN', 'ZAF', 'SGP', 'ITA', 'JPN', 'RUS', 'GRC', 'ESP', 'AUS', 'KOR', 'CAN', 'MYS', 'CHN', 'EGY', 'NOR', 'VNM', 'BRA', 'AUT', 'FIN', 'USA', 'SWE', 'EST', 'NZL', 'DEU', 'PHL', 'THA', 'GBR', 'ROU', 'LTU', 'IDN', 'BGR', 'NLD', 'DNK', 'ISR', 'CHE', 'FRA']	11	6	5	0.7636	['CHL', 'COL', 'CRI', 'ECU', 'SLV', 'GTM', 'HND', 'MEX', 'NIC', 'PAN', 'PER']	13	4	3	0.4872	['DZA', 'CIV', 'LBN', 'SEN', 'TUN', 'GHA', 'JOR', 'MAR', 'OMN', 'PAK', 'SAU', 'TGO', 'BFA']	12	2	2	0.3712	['ARG', 'ARM', 'PRY', 'UKR', 'URY', 'GEO', 'KAZ', 'AZE', 'BLR', 'KGZ', 'LVA', 'MDA']	11	1	1	0.1727	['CMR', 'SVN', 'UGA', 'TZA', 'MKD', 'BDI', 'CAF', 'MWI', 'MOZ', 'ZWE', 'BWA']	14	0	0	0.011	['ALB', 'BEN', 'MRT', 'NER', 'BOL', 'LKA', 'JAM', 'MUS', 'KHM', 'ETH', 'GMB', 'MDG', 'PSE', 'NAM']
11	38	30	27	0.922	['ARE', 'LVA', 'BEL', 'IRL', 'TUR', 'POL', 'CZE', 'HUN', 'CHL', 'ZAF', 'SGP', 'ITA', 'JPN', 'RUS', 'GRC', 'ESP', 'MEX', 'AUS', 'CAN', 'KOR', 'MYS', 'CHN', 'BRA', 'AUT', 'FIN', 'USA', 'NLD', 'SWE', 'NZL', 'DEU', 'THA', 'GBR', 'ROU', 'BGR', 'DNK', 'ISR', 'CHE', 'FRA']	24	5	4	0.3297	['HRV', 'SRB', 'SVK', 'SVN', 'ARG', 'BLR', 'COL', 'CRI', 'ECU', 'SLV', 'EST', 'GTM', 'HKG', 'JAM', 'LTU', 'NIC', 'NOR', 'PAN', 'PER', 'PHL', 'PRT', 'VNM', 'UKR', 'URY']	4	3	3	1	['LBN', 'JOR', 'SAU', 'EGY']	3	2	2	1	['CIV', 'TGO', 'BFA']	21	1	1	0.1262	['ALB', 'MKD', 'KAZ', 'MDG', 'MUS', 'MOZ', 'IND', 'TZA', 'ARM', 'GEO', 'KGZ', 'MDA', 'MAR', 'OMN', 'UGA', 'AZE', 'NAM', 'TUN', 'BWA', 'ZWE', 'MWI']	19	0	0	0.0526	['HND', 'DZA', 'CAF', 'GMB', 'BEN', 'LKA', 'MRT', 'PSE', 'ETH', 'BDI', 'PRY', 'KHM', 'NER', 'CMR', 'IDN', 'BOL', 'GHA', 'SEN', 'PAK']
12	27	18	17	0.838	['ARE', 'BEL', 'HKG', 'IND', 'TUR', 'POL', 'ZAF', 'SGP', 'ITA', 'GRC', 'ESP', 'AUS', 'KOR', 'MYS', 'CHN', 'EGY', 'VNM', 'USA', 'PHL', 'DEU', 'THA', 'GBR', 'IDN', 'DNK', 'NLD', 'CHE', 'FRA']	30	5	4	0.3057	['ARG', 'ARM', 'BRA', 'BGR', 'CHL', 'COL', 'CRI', 'GTM', 'HUN', 'IRL', 'LTU', 'MEX', 'PRY', 'PRT', 'ROU', 'RUS', 'SRB', 'SWE', 'UKR', 'URY', 'MDA', 'AUT', 'HRV', 'CZE', 'JOR', 'LVA', 'PAN', 'HND', 'NIC', 'MKD']	13	2	1	0.2115	['AZE', 'BLR', 'GMB', 'SEN', 'BEN', 'CIV', 'BWA', 'MOZ', 'ZWE', 'NER', 'TGO', 'BFA', 'MWI']	5	1	1	0.3	['EST', 'FIN', 'BDI', 'UGA', 'TZA']	34	0	0	0.0187	['ALB', 'SVK', 'DZA', 'CAN', 'BOL', 'ECU', 'MAR', 'NZL', 'PER', 'TUN', 'GEO', 'ISR', 'JPN', 'KAZ', 'SVN', 'LKA', 'ETH', 'LBN', 'NOR', 'KHM', 'KGZ', 'MDG', 'MRT', 'NAM', 'PAK', 'CMR', 'CAF', 'SLV', 'MUS', 'PSE', 'OMN', 'SAU', 'GHA', 'JAM']
21	16	9	9	0.821	['GBR', 'BEL', 'POL', 'NLD', 'SWE', 'ITA', 'IND', 'FIN', 'GRC', 'DNK', 'ESP', 'AUT', 'CZE', 'USA', 'FRA', 'DEU']	19	3	4	0.3246	['SRB', 'SVK', 'TUR', 'BRA', 'HRV', 'HKG', 'HUN', 'JPN', 'VNM', 'AUS', 'CAN', 'RUS', 'SGP', 'ROU', 'SVN', 'LTU', 'BGR', 'ARE', 'MYS']	37	1	1	0.0811	['ALB', 'MKD', 'PRT', 'EGY', 'ARG', 'CHN', 'PRY', 'URY', 'COL', 'IDN', 'ISR', 'KOR', 'PAK', 'PHL', 'THA', 'UKR', 'BLR', 'EST', 'KAZ', 'MDA', 'BOL', 'MEX', 'SAU', 'ZAF', 'CRI', 'LBN', 'NOR', 'CHE', 'SLV', 'GTM', 'HND', 'NIC', 'PAN', 'LVA', 'TUN', 'KGZ', 'JOR']	32	0	0	0.0081	['IRL', 'TZA', 'PSE', 'ETH', 'NAM', 'GHA', 'CIV', 'MAR', 'PER', 'MOZ', 'MDG', 'CHL', 'LKA', 'BWA', 'NER', 'CMR', 'ARM', 'GEO', 'SEN', 'MWI', 'JAM', 'BDI', 'KHM', 'ZWE', 'OMN', 'UGA', 'NZL', 'MUS', 'DZA', 'MRT', 'ECU', 'AZE']
22	26	12	16	0.798	['BEL', 'SRB', 'MDA', 'IND', 'TUR', 'POL', 'CZE', 'HUN', 'ITA', 'RUS', 'GRC', 'ESP', 'CAN', 'CHN', 'UKR', 'EGY', 'BRA', 'AUT', 'USA', 'DEU', 'GBR', 'ROU', 'BGR', 'NLD', 'ISR', 'FRA']	11	4	4	0.7	['ARG', 'AUS', 'IDN', 'JPN', 'MYS', 'NZL', 'PAK', 'SGP', 'VNM', 'ZAF', 'THA']	7	3	3	0.7619	['BLR', 'DNK', 'EST', 'FIN', 'LVA', 'LTU', 'SWE']	4	2	2	0.75	['COL', 'GTM', 'HND', 'MEX']	29	1	1	0.0874	['BOL', 'CHL', 'CRI', 'HRV', 'ECU', 'JOR', 'LBN', 'NIC', 'PAN', 'PRY', 'PER', 'SAU', 'SVN', 'ARE', 'TUN', 'HKG', 'KAZ', 'MAR', 'BEN', 'TGO', 'ZWE', 'MOZ', 'KGZ', 'ETH', 'OMN', 'LKA', 'MWI', 'TZA', 'UGA']	32	0	0	0.0202	['DZA', 'GEO', 'IRL', 'MUS', 'NOR', 'PHL', 'PRT', 'CHE', 'URY', 'KOR', 'SVK', 'AZE', 'MKD', 'BDI', 'BWA', 'CIV', 'JAM', 'ALB', 'BFA', 'CAF', 'PSE', 'GHA', 'NER', 'KHM', 'SLV', 'SEN', 'ARM', 'CMR', 'MDG', 'GMB', 'NAM', 'MRT']
23	23	18	18	0.966	['BEL', 'IND', 'POL', 'LKA', 'SGP', 'ITA', 'RUS', 'JPN', 'ESP', 'MEX', 'CAN', 'KOR', 'MYS', 'CHN', 'VNM', 'BRA', 'USA', 'DEU', 'THA', 'GBR', 'IDN', 'NLD', 'FRA']	7	5	5	0.9286	['TUR', 'AUT', 'CZE', 'HUN', 'SRB', 'SVK', 'SVN']	4	3	3	1	['NOR', 'SWE', 'DNK', 'FIN']	8	3	1	0.4821	['ARG', 'CHL', 'AUS', 'SAU', 'ZAF', 'ARE', 'EGY', 'PAK']	4	2	1	0.6667	['ROU', 'BGR', 'GRC', 'MKD']	14	1	1	0.1923	['COL', 'ECU', 'PER', 'PAN', 'UKR', 'PRT', 'BLR', 'EST', 'CIV', 'LTU', 'CRI', 'GTM', 'GHA', 'HND']	47	0	0	0.0046	['ALB', 'BOL', 'PRY', 'URY', 'ARM', 'ISR', 'KAZ', 'HKG', 'NZL', 'HRV', 'MDA', 'CHE', 'DZA', 'CMR', 'IRL', 'JOR', 'LBN', 'LVA', 'MRT', 'MAR', 'OMN', 'PHL', 'TUN', 'UGA', 'KHM', 'NER', 'GEO', 'PSE', 'KGZ', 'MUS', 'SEN', 'ZWE', 'TGO', 'TZA', 'NIC', 'BFA', 'ETH', 'BEN', 'GMB', 'AZE', 'SLV', 'MWI', 'BWA', 'NAM', 'MOZ', 'JAM', 'MDG']
24	35	23	19	0.866	['HRV', 'SVK', 'LVA', 'BEL', 'SRB', 'IND', 'PRT', 'TUR', 'POL', 'CZE', 'HUN', 'ITA', 'RUS', 'ESP', 'CAN', 'MYS', 'CHN', 'UKR', 'NOR', 'VNM', 'FIN', 'AUT', 'USA', 'SWE', 'EST', 'DEU', 'SVN', 'GBR', 'ROU', 'LTU', 'BGR', 'NLD', 'DNK', 'CHE', 'FRA']	10	5	5	0.7889	['AUS', 'HKG', 'IDN', 'JPN', 'KOR', 'NZL', 'ZAF', 'THA', 'PHL', 'SGP']	21	4	3	0.35	['GRC', 'MEX', 'ARG', 'BOL', 'BRA', 'CHL', 'COL', 'CRI', 'GTM', 'ISR', 'PAN', 'PRY', 'PER', 'SAU', 'ARE', 'URY', 'LBN', 'EGY', 'JOR', 'HND', 'NIC']	5	2	1	0.55	['BWA', 'ZWE', 'TZA', 'MOZ', 'MWI']	6	1	1	0.2333	['ALB', 'MKD', 'DZA', 'TUN', 'GHA', 'TGO']	32	0	0	0.0363	['IRL', 'JAM', 'MUS', 'NAM', 'ARM', 'KHM', 'LKA', 'MAR', 'AZE', 'BLR', 'CMR', 'ETH', 'GEO', 'KAZ', 'MDA', 'OMN', 'PAK', 'KGZ', 'BEN', 'CIV', 'MDG', 'MRT', 'SEN', 'ECU', 'GMB', 'BDI', 'SLV', 'BFA', 'CAF', 'NER', 'PSE', 'UGA']
25	18	11	11	0.856	['CHN', 'GBR', 'BEL', 'POL', 'ZAF', 'NLD', 'SWE', 'ITA', 'BRA', 'AUT', 'DNK', 'ESP', 'FIN', 'CZE', 'CHE', 'FRA', 'USA', 'DEU']	9	5	3	0.7361	['IDN', 'SAU', 'IND', 'ARE', 'KOR', 'PHL', 'SGP', 'THA', 'JPN']	15	3	2	0.3476	['TUR', 'BGR', 'HRV', 'GRC', 'HUN', 'LTU', 'ROU', 'SVK', 'UKR', 'MKD', 'BLR', 'RUS', 'LVA', 'SRB', 'EST']	7	2	3	0.6667	['CHL', 'MEX', 'ECU', 'GTM', 'SLV', 'PAN', 'HND']	17	1	1	0.1765	['DZA', 'TUN', 'ARG', 'CAN', 'URY', 'AUS', 'HKG', 'ISR', 'MYS', 'NZL', 'PAK', 'VNM', 'IRL', 'JOR', 'CRI', 'NIC', 'MUS']	40	0	0	0.0115	['ALB', 'SVN', 'BOL', 'PRY', 'CAF', 'LKA', 'KAZ', 'BDI', 'MAR', 'OMN', 'NOR', 'PER', 'SEN', 'TGO', 'EGY', 'BWA', 'ZWE', 'COL', 'KHM', 'LBN', 'CIV', 'GHA', 'GMB', 'CMR', 'GEO', 'PRT', 'MDG', 'AZE', 'BEN', 'ETH', 'PSE', 'MDA', 'BFA', 'JAM', 'KGZ', 'MWI', 'MOZ', 'NAM', 'TZA', 'ARM']
26	39	21	23	0.813	['ARE', 'BEL', 'IRL', 'TZA', 'IND', 'PRT', 'TUR', 'POL', 'CZE', 'PAK', 'HUN', 'ZAF', 'ITA', 'JPN', 'ARG', 'GRC', 'ESP', 'CAN', 'KOR', 'AUS', 'MYS', 'CHN', 'EGY', 'VNM', 'BRA', 'AUT', 'USA', 'SWE', 'NZL', 'DEU', 'THA', 'GBR', 'IDN', 'LTU', 'DNK', 'NLD', 'BGR', 'CHE', 'FRA']	7	2	4	0.7857	['RUS', 'UKR', 'BLR', 'KAZ', 'KGZ', 'LVA', 'FIN']	22	3	3	0.2208	['URY', 'MAR', 'CHL', 'COL', 'MEX', 'PER', 'BEN', 'GHA', 'HKG', 'CIV', 'MDG', 'MUS', 'PHL', 'SGP', 'TGO', 'TUN', 'NER', 'PAN', 'GTM', 'KHM', 'HND', 'SLV']	9	2	2	0.3472	['ISR', 'SRB', 'SVK', 'ROU', 'JOR', 'SAU', 'SVN', 'LBN', 'LKA']	9	1	1	0.2083	['MWI', 'MOZ', 'UGA', 'EST', 'GEO', 'NOR', 'AZE', 'BWA', 'ZWE']	22	0	0	0.0087	['ALB', 'DZA', 'BOL', 'ECU', 'PRY', 'ARM', 'OMN', 'CMR', 'HRV', 'MDA', 'MKD', 'BDI', 'CAF', 'ETH', 'GMB', 'MRT', 'NAM', 'NIC', 'SEN', 'BFA', 'CRI', 'JAM']
27	35	25	23	0.897	['BEL', 'IRL', 'IND', 'TUR', 'PRT', 'POL', 'CZE', 'ZAF', 'SGP', 'ITA', 'JPN', 'RUS', 'GRC', 'ESP', 'MEX', 'AUS', 'KOR', 'CAN', 'CHN', 'EGY', 'NOR', 'BRA', 'AUT', 'FIN', 'USA', 'SWE', 'DEU', 'THA', 'GBR', 'IDN', 'DNK', 'NLD', 'ISR', 'CHE', 'FRA']	10	5	6	0.8	['HRV', 'SRB', 'SVK', 'MKD', 'BGR', 'SVN', 'UKR', 'BLR', 'ROU', 'HUN']	15	4	4	0.4429	['MYS', 'PHL', 'ARG', 'CHL', 'COL', 'NZL', 'PER', 'LKA', 'HKG', 'PAK', 'SAU', 'VNM', 'ARE', 'MAR', 'OMN']	6	3	3	0.8333	['CRI', 'SLV', 'GTM', 'PAN', 'HND', 'NIC']	13	2	2	0.2436	['GEO', 'KAZ', 'AZE', 'GHA', 'LBN', 'CIV', 'LTU', 'EST', 'LVA', 'BEN', 'SEN', 'TGO', 'BFA']	10	1	1	0.2333	['DZA', 'TUN', 'TZA', 'BWA', 'BDI', 'MWI', 'ZWE', 'MOZ', 'NAM', 'UGA']	20	0	0	0.0158	['ALB', 'NER', 'BOL', 'ECU', 'PRY', 'URY', 'ARM', 'MUS', 'KGZ', 'MDA', 'KHM', 'CMR', 'CAF', 'ETH', 'JOR', 'MDG', 'MRT', 'JAM', 'PSE', 'GMB']
28	42	18	19	0.717	['ARE', 'SAU', 'BEL', 'IND', 'TUR', 'PRT', 'POL', 'CZE', 'MAR', 'PAK', 'HUN', 'SGP', 'ZAF', 'ITA', 'JPN', 'RUS', 'GRC', 'ESP', 'MEX', 'AUS', 'KOR', 'CAN', 'MYS', 'CHN', 'UKR', 'NOR', 'BRA', 'AUT', 'FIN', 'USA', 'SWE', 'SVN', 'DEU', 'THA', 'GBR', 'ROU', 'IDN', 'BGR', 'NLD', 'DNK', 'CHE', 'FRA']	12	2	3	0.3712	['ARG', 'BOL', 'CHL', 'PER', 'COL', 'PAN', 'ECU', 'GTM', 'NIC', 'CRI', 'HND', 'SLV']	8	2	2	0.4107	['ALB', 'SRB', 'SVK', 'MKD', 'HRV', 'EST', 'LTU', 'LVA']	18	1	1	0.134	['HKG', 'JOR', 'PHL', 'ARM', 'GEO', 'LKA', 'ISR', 'NZL', 'VNM', 'TGO', 'SEN', 'TUN', 'KAZ', 'BFA', 'CIV', 'KHM', 'GHA', 'KGZ']	28	0	0	0.0198	['DZA', 'LBN', 'EGY', 'PRY', 'CMR', 'OMN', 'IRL', 'MDA', 'AZE', 'BLR', 'NAM', 'BEN', 'ETH', 'BWA', 'ZWE', 'URY', 'BDI', 'UGA', 'TZA', 'MDG', 'MUS', 'GMB', 'MWI', 'JAM', 'MRT', 'MOZ', 'NER', 'PSE']
29	42	30	28	0.902	['BEL', 'CRI', 'HKG', 'IRL', 'IND', 'TUR', 'POL', 'CZE', 'PAK', 'HUN', 'CHL', 'SGP', 'ZAF', 'ITA', 'JPN', 'ARG', 'ESP', 'MEX', 'CAN', 'KOR', 'AUS', 'MYS', 'CHN', 'EGY', 'NOR', 'VNM', 'BRA', 'AUT', 'USA', 'SWE', 'NZL', 'DEU', 'PHL', 'THA', 'GBR', 'COL', 'IDN', 'DNK', 'NLD', 'ISR', 'CHE', 'FRA']	8	5	5	0.875	['ALB', 'BGR', 'HRV', 'GRC', 'ROU', 'SRB', 'MKD', 'SVN']	6	4	4	0.9	['LVA', 'RUS', 'UKR', 'BLR', 'EST', 'LTU']	9	3	3	0.5417	['ECU', 'GTM', 'PAN', 'PRY', 'PER', 'URY', 'NIC', 'SLV', 'HND']	8	2	2	0.5714	['LBN', 'MAR', 'TUN', 'ETH', 'SAU', 'ARE', 'JOR', 'PSE']	16	1	1	0.1167	['SVK', 'CIV', 'PRT', 'ARM', 'GEO', 'LKA', 'MDG', 'MUS', 'FIN', 'KAZ', 'MDA', 'AZE', 'BFA', 'MOZ', 'MWI', 'ZWE']	20	0	0	0.0289	['DZA', 'BOL', 'BEN', 'GHA', 'NAM', 'TZA', 'CMR', 'OMN', 'UGA', 'MRT', 'SEN', 'BWA', 'TGO', 'BDI', 'KHM', 'JAM', 'KGZ', 'CAF', 'GMB', 'NER']
32	16	8	8	0.775	['CHN', 'GBR', 'BEL', 'POL', 'ZAF', 'ESP', 'ITA', 'RUS', 'FIN', 'DNK', 'NLD', 'SWE', 'USA', 'CAN', 'AUS', 'DEU']	6	3	3	0.8	['IDN', 'JPN', 'KOR', 'MYS', 'IND', 'VNM']	5	2	3	0.85	['BLR', 'EST', 'LVA', 'LTU', 'UKR']	4	2	2	0.9167	['AUT', 'CZE', 'HUN', 'SVK']	25	1	1	0.1	['ALB', 'GRC', 'ARG', 'BRA', 'CHL', 'HRV', 'FRA', 'HKG', 'MEX', 'SGP', 'THA', 'TUR', 'EGY', 'SRB', 'SVN', 'CHE', 'BGR', 'COL', 'BWA', 'ZWE', 'PER', 'ROU', 'MKD', 'IRL', 'MOZ']	46	0	0	0.0048	['SLV', 'PRY', 'URY', 'LKA', 'ISR', 'OMN', 'NZL', 'PAK', 'SAU', 'DZA', 'MAR', 'NOR', 'PRT', 'SEN', 'ECU', 'ARE', 'ARM', 'CRI', 'GTM', 'HND', 'JAM', 'NIC', 'PHL', 'TUN', 'KAZ', 'NER', 'PAN', 'JOR', 'LBN', 'MDA', 'ETH', 'AZE', 'GEO', 'KHM', 'BEN', 'MUS', 'MDG', 'KGZ', 'PSE', 'MWI', 'TZA', 'NAM', 'UGA', 'BOL', 'CMR', 'CIV']
33	42	26	22	0.818	['ARE', 'SVK', 'HRV', 'LVA', 'BEL', 'SRB', 'IND', 'TUR', 'POL', 'CZE', 'HUN', 'ZAF', 'SGP', 'ITA', 'JPN', 'RUS', 'GRC', 'ESP', 'CAN', 'KOR', 'KAZ', 'CHN', 'UKR', 'EGY', 'BLR', 'NOR', 'FIN', 'AUT', 'USA', 'EST', 'SWE', 'DEU', 'DZA', 'GBR', 'ROU', 'LTU', 'BGR', 'NLD', 'DNK', 'ISR', 'CHE', 'FRA']	8	6	6	0.9643	['AUS', 'HKG', 'IDN', 'THA', 'MYS', 'NZL', 'PHL', 'VNM']	11	6	5	0.8091	['BRA', 'ARG', 'BOL', 'CHL', 'COL', 'CRI', 'ECU', 'SLV', 'GTM', 'MEX', 'PER']	4	2	2	0.8333	['GHA', 'CIV', 'TGO', 'BFA']	6	2	1	0.4333	['BDI', 'MOZ', 'ZWE', 'UGA', 'TZA', 'MWI']	22	1	1	0.119	['ALB', 'MKD', 'PAN', 'PRT', 'SAU', 'HND', 'ARM', 'GEO', 'PAK', 'JOR', 'LBN', 'MDA', 'SVN', 'AZE', 'MAR', 'MDG', 'MUS', 'OMN', 'NIC', 'TUN', 'BWA', 'NAM']	16	0	0	0.0333	['CAF', 'GMB', 'BEN', 'IRL', 'LKA', 'KGZ', 'MRT', 'PSE', 'ETH', 'KHM', 'PRY', 'NER', 'CMR', 'JAM', 'URY', 'SEN']
34	11	7	7	0.927	['GBR', 'BEL', 'NOR', 'ITA', 'DNK', 'NLD', 'SWE', 'CHE', 'FRA', 'USA', 'DEU']	7	4	4	0.9048	['CHN', 'KOR', 'AUS', 'IDN', 'MYS', 'PHL', 'SGP']	6	3	3	0.8667	['SVK', 'AUT', 'HRV', 'CZE', 'HUN', 'POL']	20	2	2	0.2342	['ALB', 'GRC', 'SRB', 'MKD', 'ROU', 'TUR', 'EGY', 'GTM', 'BGR', 'RUS', 'BLR', 'EST', 'FIN', 'LVA', 'LTU', 'MDA', 'UKR', 'SLV', 'HND', 'KAZ']	20	1	1	0.1026	['DZA', 'BRA', 'JPN', 'PRT', 'IND', 'ESP', 'TUN', 'ARG', 'BOL', 'CHL', 'URY', 'VNM', 'BWA', 'NAM', 'PAK', 'ZAF', 'OMN', 'ARE', 'THA', 'MOZ']	41	0	0	0.0073	['ECU', 'MEX', 'MAR', 'NER', 'SVN', 'PRY', 'NZL', 'TZA', 'AZE', 'GEO', 'HKG', 'IRL', 'CIV', 'ZWE', 'CAN', 'ARM', 'KHM', 'LKA', 'PAN', 'COL', 'CRI', 'NIC', 'LBN', 'GHA', 'BFA', 'SEN', 'JOR', 'CMR', 'GMB', 'ISR', 'MRT', 'MUS', 'SAU', 'BEN', 'TGO', 'UGA', 'KGZ', 'PER', 'MWI', 'ETH', 'JAM']
35	10	4	4	0.6	['HRV', 'HUN', 'SRB', 'ROU', 'ITA', 'GRC', 'AUT', 'BGR', 'CZE', 'SVN']	16	2	2	0.225	['SVK', 'CHE', 'DNK', 'DEU', 'NLD', 'POL', 'RUS', 'LTU', 'BEL', 'FRA', 'NOR', 'SWE', 'EST', 'FIN', 'LVA', 'UKR']	15	1	1	0.0857	['ARG', 'BRA', 'URY', 'ESP', 'CAN', 'USA', 'CHN', 'HKG', 'EGY', 'JOR', 'MYS', 'THA', 'MOZ', 'ZAF', 'PRT']	34	0	0	0.0134	['ALB', 'DZA', 'MAR', 'CHL', 'MKD', 'GBR', 'AZE', 'GEO', 'TUR', 'BLR', 'BOL', 'VNM', 'COL', 'ECU', 'SLV', 'CRI', 'GTM', 'HND', 'PAN', 'LBN', 'GHA', 'BEN', 'BFA', 'IRL', 'KAZ', 'PSE', 'KGZ', 'MEX', 'ZWE', 'PRY', 'KHM', 'UGA', 'TZA', 'MDA']
41	15	10	10	0.886	['GBR', 'CHN', 'BEL', 'NOR', 'ESP', 'ITA', 'JPN', 'CHE', 'DNK', 'NLD', 'SWE', 'USA', 'FRA', 'CAN', 'DEU']	26	4	3	0.2569	['ARG', 'BRA', 'CHL', 'HKG', 'IDN', 'RUS', 'VNM', 'URY', 'AUS', 'HUN', 'KOR', 'MYS', 'PHL', 'IND', 'SGP', 'THA', 'AUT', 'CZE', 'POL', 'ROU', 'SVK', 'SVN', 'EST', 'LVA', 'LTU', 'MEX']	14	1	1	0.1484	['ISR', 'PER', 'ZAF', 'NZL', 'BLR', 'KAZ', 'KGZ', 'UKR', 'CRI', 'ECU', 'GTM', 'SLV', 'NIC', 'HND']	49	0	0	0.0179	['DZA', 'SEN', 'BOL', 'HRV', 'JOR', 'PAK', 'PRY', 'LKA', 'GHA', 'IRL', 'LBN', 'MDG', 'MRT', 'ARE', 'BGR', 'FIN', 'SRB', 'MKD', 'AZE', 'ARM', 'GRC', 'MAR', 'PRT', 'TUN', 'TUR', 'EGY', 'BWA', 'ZWE', 'COL', 'BEN', 'GEO', 'JAM', 'NAM', 'PAN', 'CMR', 'CIV', 'UGA', 'TZA', 'SAU', 'ETH', 'PSE', 'MUS', 'OMN', 'TGO', 'MDA', 'ALB', 'MOZ', 'NER', 'KHM']
42	23	18	17	0.917	['BEL', 'HKG', 'IND', 'TUR', 'SGP', 'ITA', 'JPN', 'GRC', 'ESP', 'AUS', 'MYS', 'CHN', 'BRA', 'USA', 'SWE', 'PHL', 'DEU', 'THA', 'GBR', 'IDN', 'NLD', 'CHE', 'FRA']	11	5	7	0.8091	['SVK', 'LTU', 'RUS', 'AUT', 'CZE', 'HUN', 'MDA', 'POL', 'ROU', 'UKR', 'BLR']	6	5	5	1	['ARG', 'BOL', 'CHL', 'COL', 'ECU', 'PER']	20	4	3	0.3158	['CAN', 'ARE', 'CRI', 'SLV', 'GTM', 'HND', 'JOR', 'KOR', 'MEX', 'MAR', 'OMN', 'NZL', 'PAK', 'PAN', 'ZAF', 'TUN', 'EGY', 'DNK', 'LBN', 'SAU']	5	2	3	0.85	['SRB', 'BGR', 'HRV', 'SVN', 'MKD']	14	1	1	0.1209	['SEN', 'EST', 'LVA', 'NOR', 'PRY', 'TZA', 'URY', 'FIN', 'CMR', 'GMB', 'IRL', 'TGO', 'BFA', 'UGA']	30	0	0	0.031	['ALB', 'DZA', 'CIV', 'MRT', 'NER', 'ARM', 'GEO', 'GHA', 'ISR', 'JAM', 'MDG', 'MUS', 'MOZ', 'NAM', 'NIC', 'VNM', 'AZE', 'KAZ', 'BDI', 'LKA', 'BEN', 'ETH', 'PRT', 'BWA', 'ZWE', 'KHM', 'CAF', 'KGZ', 'MWI', 'PSE']
43	20	15	14	0.934	['THA', 'MYS', 'GBR', 'CHN', 'BEL', 'SGP', 'ISR', 'ESP', 'ITA', 'JPN', 'BRA', 'IDN', 'IND', 'NLD', 'SWE', 'TUR', 'USA', 'FRA', 'AUS', 'DEU']	12	4	4	0.5	['POL', 'AUT', 'CZE', 'HUN', 'ROU', 'SVK', 'RUS', 'BLR', 'LVA', 'LTU', 'UKR', 'EST']	6	3	3	0.7333	['ARG', 'CHL', 'COL', 'MEX', 'PER', 'ECU']	21	2	2	0.1881	['CRI', 'ARE', 'TUN', 'CAN', 'GTM', 'HKG', 'JOR', 'KOR', 'NZL', 'PAK', 'PHL', 'SAU', 'VNM', 'EGY', 'CHE', 'MAR', 'PAN', 'SLV', 'NIC', 'HND', 'OMN']	15	1	1	0.1524	['ZAF', 'HRV', 'ZWE', 'TZA', 'BGR', 'NOR', 'SRB', 'SVN', 'DNK', 'FIN', 'GRC', 'PRT', 'MKD', 'UGA', 'MOZ']	35	0	0	0.0151	['DZA', 'BOL', 'PRY', 'URY', 'CIV', 'SEN', 'TGO', 'AZE', 'GEO', 'KAZ', 'CMR', 'LKA', 'GHA', 'IRL', 'LBN', 'MUS', 'BEN', 'NER', 'BWA', 'ALB', 'CAF', 'KHM', 'MDG', 'JAM', 'BFA', 'PSE', 'ETH', 'MDA', 'MWI', 'MRT', 'KGZ', 'ARM', 'GMB', 'NAM', 'BDI']
51	38	30	29	0.954	['SVK', 'BEL', 'HKG', 'IRL', 'IND', 'TUR', 'POL', 'CZE', 'HUN', 'SGP', 'ZAF', 'ITA', 'JPN', 'ARG', 'RUS', 'ESP', 'MEX', 'CAN', 'KOR', 'MYS', 'CHN', 'NOR', 'BRA', 'FIN', 'AUT', 'USA', 'SWE', 'DEU', 'THA', 'GBR', 'ROU', 'IDN', 'DNK', 'NLD', 'BGR', 'ISR', 'CHE', 'FRA']	10	5	5	0.7333	['CHL', 'COL', 'CRI', 'ECU', 'GTM', 'HND', 'PAN', 'PER', 'SLV', 'NIC']	23	4	4	0.3538	['DZA', 'GRC', 'PRT', 'ARE', 'TUN', 'EGY', 'AUS', 'JOR', 'LTU', 'OMN', 'PAK', 'PHL', 'VNM', 'UKR', 'BLR', 'LVA', 'SAU', 'SVN', 'HRV', 'EST', 'LBN', 'SRB', 'MKD']	7	2	1	0.4048	['GHA', 'SEN', 'TZA', 'CMR', 'CIV', 'TGO', 'UGA']	6	1	1	0.2667	['PRY', 'URY', 'GEO', 'AZE', 'KAZ', 'KGZ']	25	0	0	0.0117	['ALB', 'BOL', 'JAM', 'MAR', 'NZL', 'ARM', 'LKA', 'MUS', 'MDA', 'BDI', 'KHM', 'CAF', 'BEN', 'ETH', 'GMB', 'MDG', 'MRT', 'NER', 'BFA', 'BWA', 'MOZ', 'PSE', 'MWI', 'NAM', 'ZWE']
52	37	29	26	0.928	['BEL', 'IRL', 'HKG', 'IND', 'TUR', 'POL', 'PER', 'CHL', 'SGP', 'ZAF', 'ITA', 'JPN', 'ARG', 'RUS', 'ESP', 'MEX', 'CAN', 'AUS', 'KOR', 'MYS', 'CHN', 'EGY', 'NOR', 'VNM', 'BRA', 'AUT', 'USA', 'SWE', 'DEU', 'THA', 'GBR', 'IDN', 'DNK', 'NLD', 'ISR', 'CHE', 'FRA']	16	8	5	0.6625	['BGR', 'GRC', 'SRB', 'SVK', 'MKD', 'ROU', 'SVN', 'BLR', 'EST', 'HRV', 'CZE', 'FIN', 'HUN', 'LVA', 'LTU', 'UKR']	6	4	4	0.9333	['CRI', 'SLV', 'GTM', 'HND', 'NIC', 'PAN']	8	3	3	0.7143	['MAR', 'TUN', 'LKA', 'PAK', 'SAU', 'JOR', 'OMN', 'ARE']	3	2	2	1	['GEO', 'AZE', 'KAZ']	13	1	2	0.1731	['PRT', 'BOL', 'COL', 'NZL', 'URY', 'TZA', 'NAM', 'PHL', 'ZWE', 'BWA', 'MWI', 'MOZ', 'UGA']	7	1	1	0.4048	['SEN', 'GHA', 'CMR', 'BEN', 'GMB', 'CIV', 'TGO']	19	0	0	0.0117	['ALB', 'DZA', 'ECU', 'JAM', 'PRY', 'ARM', 'MRT', 'BFA', 'LBN', 'MDA', 'BDI', 'CAF', 'ETH', 'MDG', 'MUS', 'NER', 'KHM', 'PSE', 'KGZ']
53	35	28	28	0.943	['BEL', 'HKG', 'IND', 'PRT', 'TUR', 'POL', 'CZE', 'ZAF', 'ITA', 'ARG', 'JPN', 'GRC', 'ESP', 'MEX', 'CAN', 'KOR', 'AUS', 'MYS', 'CHN', 'UKR', 'NOR', 'BRA', 'AUT', 'FIN', 'USA', 'SWE', 'DEU', 'THA', 'GBR', 'IDN', 'DNK', 'NLD', 'ISR', 'CHE', 'FRA']	26	6	5	0.3338	['BGR', 'SRB', 'SVK', 'MKD', 'CHL', 'COL', 'CRI', 'SLV', 'GTM', 'HND', 'LBN', 'PAK', 'PAN', 'PER', 'ROU', 'RUS', 'SAU', 'ARE', 'EGY', 'URY', 'HRV', 'JOR', 'LVA', 'HUN', 'SVN', 'NIC']	6	2	2	0.4	['PHL', 'SGP', 'VNM', 'BLR', 'EST', 'LTU']	21	1	1	0.1024	['MAR', 'MOZ', 'NZL', 'ARM', 'GEO', 'GHA', 'IRL', 'CIV', 'MUS', 'SEN', 'TZA', 'AZE', 'KAZ', 'OMN', 'BEN', 'KGZ', 'TGO', 'UGA', 'BFA', 'BWA', 'ZWE']	21	0	0	0.0214	['ALB', 'DZA', 'BOL', 'ECU', 'PRY', 'TUN', 'KHM', 'LKA', 'ETH', 'MDA', 'BDI', 'CMR', 'CAF', 'GMB', 'PSE', 'MDG', 'MRT', 'NAM', 'MWI', 'NER', 'JAM']
54	41	33	31	0.95	['HRV', 'SVK', 'BEL', 'HKG', 'IRL', 'IND', 'PRT', 'TUR', 'POL', 'CZE', 'HUN', 'SGP', 'ZAF', 'ITA', 'ARG', 'JPN', 'GRC', 'ESP', 'MEX', 'CAN', 'KOR', 'AUS', 'CHN', 'NOR', 'BRA', 'AUT', 'FIN', 'USA', 'SWE', 'NZL', 'DEU', 'SVN', 'THA', 'GBR', 'ROU', 'DNK', 'NLD', 'BGR', 'ISR', 'CHE', 'FRA']	9	8	8	1	['CHL', 'COL', 'CRI', 'ECU', 'GTM', 'PAN', 'PRY', 'PER', 'URY']	19	6	5	0.5117	['JOR', 'SAU', 'BLR', 'LKA', 'GEO', 'IDN', 'LVA', 'MYS', 'PAK', 'PHL', 'RUS', 'VNM', 'ARE', 'UKR', 'EGY', 'ARM', 'MDA', 'EST', 'LTU']	6	3	1	0.6667	['CIV', 'SEN', 'BFA', 'GHA', 'TGO', 'BEN']	9	2	2	0.2917	['ALB', 'SRB', 'MKD', 'DZA', 'MAR', 'TUN', 'SLV', 'HND', 'NIC']	12	1	1	0.1742	['AZE', 'KAZ', 'LBN', 'MUS', 'OMN', 'TZA', 'ETH', 'KGZ', 'ZWE', 'UGA', 'BWA', 'MWI']	13	0	0	0.0192	['MRT', 'NER', 'BOL', 'MOZ', 'KHM', 'PSE', 'JAM', 'BDI', 'CMR', 'CAF', 'GMB', 'MDG', 'NAM']
55	37	33	32	0.977	['ARE', 'BEL', 'HKG', 'IRL', 'IND', 'TUR', 'POL', 'CZE', 'HUN', 'SGP', 'ZAF', 'ITA', 'JPN', 'GRC', 'ESP', 'MEX', 'CAN', 'KOR', 'AUS', 'MYS', 'CHN', 'NOR', 'BRA', 'AUT', 'FIN', 'USA', 'SWE', 'DEU', 'THA', 'GBR', 'IDN', 'DNK', 'NLD', 'BGR', 'ISR', 'CHE', 'FRA']	13	5	6	0.6538	['SVK', 'MAR', 'TUN', 'EGY', 'JOR', 'LBN', 'RUS', 'SAU', 'SVN', 'UKR', 'LVA', 'HRV', 'ROU']	11	6	5	0.8182	['ARG', 'CHL', 'COL', 'CRI', 'ECU', 'SLV', 'GTM', 'HND', 'NIC', 'PAN', 'PER']	12	3	3	0.3712	['SEN', 'BEN', 'PHL', 'VNM', 'LKA', 'GHA', 'MUS', 'NZL', 'PAK', 'CMR', 'CIV', 'TGO']	8	2	2	0.375	['EST', 'LTU', 'TZA', 'BLR', 'BWA', 'MOZ', 'ZWE', 'MWI']	11	1	1	0.1545	['ALB', 'SRB', 'BOL', 'PRY', 'URY', 'ARM', 'GEO', 'KAZ', 'MKD', 'AZE', 'KGZ']	17	0	0	0.0257	['DZA', 'ETH', 'JAM', 'KHM', 'OMN', 'UGA', 'GMB', 'MDA', 'PRT', 'BDI', 'CAF', 'MDG', 'MRT', 'NER', 'BFA', 'NAM', 'PSE']
56	34	16	14	0.679	['JOR', 'TUN', 'SVK', 'BEL', 'IND', 'TUR', 'PRT', 'POL', 'CZE', 'HUN', 'ZAF', 'ITA', 'JPN', 'RUS', 'GRC', 'ESP', 'MEX', 'AUS', 'CAN', 'CHN', 'UKR', 'EGY', 'FIN', 'AUT', 'USA', 'SWE', 'DEU', 'GBR', 'ROU', 'LTU', 'NLD', 'ISR', 'CHE', 'FRA']	10	4	4	0.7222	['HKG', 'IDN', 'KOR', 'MYS', 'PHL', 'SGP', 'VNM', 'THA', 'ARE', 'SAU']	10	3	3	0.5889	['BRA', 'CHL', 'PER', 'COL', 'ECU', 'GTM', 'CRI', 'SLV', 'HND', 'PAN']	3	2	2	1	['HRV', 'SRB', 'SVN']	19	1	1	0.1404	['ARG', 'PRY', 'URY', 'GHA', 'DNK', 'AZE', 'GEO', 'BLR', 'CMR', 'EST', 'CIV', 'LVA', 'NOR', 'SEN', 'TGO', 'BGR', 'IRL', 'MAR', 'BFA']	33	0	0	0.0095	['DZA', 'BOL', 'LKA', 'LBN', 'MUS', 'NZL', 'PAK', 'TZA', 'MDA', 'MOZ', 'OMN', 'NIC', 'ALB', 'ARM', 'KHM', 'BEN', 'ETH', 'JAM', 'MDG', 'MWI', 'NER', 'MKD', 'CAF', 'KAZ', 'UGA', 'PSE', 'MRT', 'GMB', 'KGZ', 'ZWE', 'NAM', 'BWA', 'BDI']
57	42	32	34	0.939	['ARE', 'SAU', 'BEL', 'HKG', 'IRL', 'IND', 'PRT', 'TUR', 'POL', 'CZE', 'HUN', 'SGP', 'ZAF', 'ITA', 'JPN', 'RUS', 'GRC', 'ESP', 'MEX', 'AUS', 'KOR', 'CAN', 'MYS', 'CHN', 'EGY', 'BRA', 'AUT', 'FIN', 'USA', 'SWE', 'OMN', 'DEU', 'SVN', 'THA', 'GBR', 'ROU', 'IDN', 'DNK', 'NLD', 'ISR', 'CHE', 'FRA']	9	6	6	0.8889	['ARG', 'CHL', 'COL', 'CRI', 'SLV', 'GTM', 'HND', 'PAN', 'PER']	9	4	4	0.7639	['BGR', 'SRB', 'SVK', 'LVA', 'UKR', 'LTU', 'BLR', 'HRV', 'EST']	4	3	3	1	['NZL', 'VNM', 'LKA', 'PHL']	12	2	1	0.3409	['DZA', 'TUN', 'GHA', 'CIV', 'TGO', 'SEN', 'TZA', 'CMR', 'LBN', 'MAR', 'BEN', 'UGA']	12	1	1	0.1288	['ALB', 'MKD', 'BOL', 'JOR', 'PRY', 'URY', 'ARM', 'GEO', 'KAZ', 'AZE', 'PSE', 'KGZ']	21	0	0	0.0286	['ECU', 'JAM', 'NAM', 'PAK', 'ETH', 'GMB', 'MUS', 'MDA', 'NOR', 'BDI', 'KHM', 'CAF', 'MDG', 'MRT', 'MOZ', 'NIC', 'NER', 'BFA', 'BWA', 'MWI', 'ZWE']
58	46	35	31	0.921	['ARE', 'SVK', 'SAU', 'BEL', 'HKG', 'IRL', 'IND', 'PRT', 'TUR', 'POL', 'CZE', 'HUN', 'SGP', 'ZAF', 'ITA', 'ARG', 'RUS', 'GRC', 'JPN', 'ESP', 'MEX', 'CAN', 'AUS', 'KOR', 'MYS', 'CHN', 'UKR', 'EGY', 'NOR', 'VNM', 'BRA', 'AUT', 'FIN', 'USA', 'SWE', 'NZL', 'DEU', 'THA', 'GBR', 'ROU', 'IDN', 'DNK', 'NLD', 'ISR', 'CHE', 'FRA']	10	5	5	0.8333	['CHL', 'COL', 'CRI', 'ECU', 'SLV', 'GTM', 'HND', 'NIC', 'PAN', 'PER']	5	4	4	1	['BGR', 'SRB', 'SVN', 'HRV', 'MKD']	13	3	3	0.3333	['MAR', 'TUN', 'EST', 'LBN', 'LVA', 'LTU', 'TGO', 'GHA', 'CIV', 'JOR', 'OMN', 'SEN', 'BLR']	16	1	1	0.0875	['BOL', 'PRY', 'TZA', 'URY', 'ARM', 'GEO', 'KAZ', 'MUS', 'BFA', 'AZE', 'KGZ', 'MDG', 'NER', 'ZWE', 'UGA', 'MWI']	19	0	0	0.0292	['ALB', 'DZA', 'CMR', 'MOZ', 'PHL', 'KHM', 'LKA', 'MRT', 'PAK', 'ETH', 'MDA', 'BDI', 'CAF', 'BEN', 'BWA', 'JAM', 'NAM', 'GMB', 'PSE']
59	46	37	32	0.933	['ARE', 'BEL', 'HKG', 'IRL', 'IND', 'TUR', 'PRT', 'POL', 'CZE', 'HUN', 'CHL', 'LKA', 'SGP', 'ZAF', 'ITA', 'ARG', 'JPN', 'RUS', 'GRC', 'ESP', 'MEX', 'CAN', 'AUS', 'KOR', 'MYS', 'CHN', 'UKR', 'NOR', 'VNM', 'BRA', 'AUT', 'FIN', 'USA', 'SWE', 'NZL', 'DEU', 'PHL', 'THA', 'GBR', 'COL', 'IDN', 'DNK', 'NLD', 'ISR', 'CHE', 'FRA']	23	5	5	0.3182	['SRB', 'SVK', 'MKD', 'JOR', 'OMN', 'BGR', 'CRI', 'SLV', 'GTM', 'HND', 'LTU', 'NIC', 'PAK', 'PAN', 'PER', 'ROU', 'TUN', 'EGY', 'BLR', 'HRV', 'LVA', 'SAU', 'SVN']	9	2	1	0.3333	['BEN', 'GHA', 'CIV', 'TGO', 'SEN', 'TZA', 'CMR', 'UGA', 'GMB']	16	1	1	0.1083	['DZA', 'LBN', 'BOL', 'ECU', 'MAR', 'PRY', 'URY', 'ARM', 'GEO', 'AZE', 'KAZ', 'KGZ', 'BWA', 'MWI', 'NAM', 'ZWE']	15	0	0	0.0143	['MOZ', 'CAF', 'MDG', 'MRT', 'PSE', 'ETH', 'BDI', 'KHM', 'MDA', 'BFA', 'NER', 'EST', 'ALB', 'JAM', 'MUS']
61	34	23	23	0.886	['SVK', 'BEL', 'HKG', 'IND', 'TUR', 'PRT', 'POL', 'CZE', 'HUN', 'SGP', 'ZAF', 'ITA', 'GRC', 'ESP', 'MEX', 'CAN', 'KOR', 'AUS', 'MYS', 'CHN', 'VNM', 'FIN', 'AUT', 'USA', 'SWE', 'NZL', 'DEU', 'THA', 'GBR', 'IDN', 'DNK', 'NLD', 'CHE', 'FRA']	17	4	4	0.4044	['URY', 'ARG', 'BOL', 'BRA', 'CHL', 'COL', 'EST', 'LVA', 'NOR', 'PAK', 'PAN', 'PRY', 'PER', 'RUS', 'UKR', 'BLR', 'LTU']	6	2	3	0.7333	['SRB', 'HRV', 'BGR', 'ROU', 'SVN', 'MKD']	5	2	2	0.65	['LBN', 'SAU', 'ARE', 'EGY', 'JOR']	12	1	1	0.1894	['DZA', 'TUN', 'CRI', 'SLV', 'GTM', 'HND', 'JPN', 'PHL', 'BWA', 'NAM', 'NIC', 'ETH']	34	0	0	0.0053	['ALB', 'KHM', 'ECU', 'IRL', 'ISR', 'JAM', 'MAR', 'ARM', 'LKA', 'AZE', 'KAZ', 'MDA', 'MRT', 'BFA', 'BDI', 'CMR', 'MUS', 'GHA', 'CIV', 'KGZ', 'MOZ', 'SEN', 'TGO', 'TZA', 'PSE', 'MDG', 'OMN', 'GEO', 'ZWE', 'MWI', 'NER', 'BEN', 'UGA', 'GMB']
62	42	34	33	0.967	['ARE', 'BEL', 'HKG', 'IRL', 'IND', 'TUR', 'PRT', 'POL', 'CZE', 'HUN', 'LKA', 'ZAF', 'SGP', 'ITA', 'JPN', 'RUS', 'ESP', 'MEX', 'CAN', 'AUS', 'KOR', 'MYS', 'CHN', 'NOR', 'VNM', 'BRA', 'AUT', 'FIN', 'USA', 'SWE', 'DEU', 'PHL', 'THA', 'SVN', 'GBR', 'ROU', 'IDN', 'DNK', 'NLD', 'ISR', 'CHE', 'FRA']	15	5	6	0.4857	['GRC', 'SRB', 'SVK', 'ARG', 'CHL', 'COL', 'CRI', 'ECU', 'PAN', 'PER', 'UKR', 'URY', 'BGR', 'BLR', 'LTU']	4	3	3	1	['SLV', 'GTM', 'HND', 'NIC']	6	2	2	0.6333	['DZA', 'SAU', 'TUN', 'EGY', 'LBN', 'MAR']	24	1	1	0.0797	['CMR', 'OMN', 'NER', 'UGA', 'TZA', 'GHA', 'KAZ', 'LVA', 'PAK', 'ARM', 'GEO', 'CIV', 'NAM', 'SEN', 'ZWE', 'HRV', 'BEN', 'EST', 'KGZ', 'TGO', 'MKD', 'BFA', 'BDI', 'BWA']	18	0	0	0.0131	['MOZ', 'JOR', 'CAF', 'MDG', 'GMB', 'MWI', 'MRT', 'AZE', 'PSE', 'ETH', 'KHM', 'PRY', 'MDA', 'MUS', 'BOL', 'ALB', 'JAM', 'NZL']
63	47	32	26	0.88	['HRV', 'SVK', 'ARE', 'LVA', 'BEL', 'IRL', 'HKG', 'SRB', 'IND', 'PRT', 'TUR', 'POL', 'CZE', 'HUN', 'ZAF', 'SGP', 'ITA', 'JPN', 'RUS', 'GRC', 'ESP', 'CAN', 'AUS', 'KOR', 'MYS', 'CHN', 'UKR', 'NOR', 'VNM', 'BRA', 'AUT', 'FIN', 'USA', 'EST', 'SWE', 'DEU', 'SVN', 'THA', 'GBR', 'ROU', 'IDN', 'LTU', 'DNK', 'NLD', 'BGR', 'CHE', 'FRA']	9	6	6	0.8889	['CHL', 'COL', 'CRI', 'ECU', 'GTM', 'HND', 'MEX', 'PAN', 'PER']	5	3	3	0.85	['MAR', 'JOR', 'LBN', 'SAU', 'EGY']	28	1	1	0.078	['DZA', 'TUN', 'ARG', 'BOL', 'SLV', 'ISR', 'PAK', 'PRY', 'PHL', 'URY', 'ARM', 'GEO', 'LKA', 'MUS', 'NZL', 'AZE', 'GHA', 'KAZ', 'KGZ', 'NAM', 'TZA', 'BWA', 'ZWE', 'UGA', 'NIC', 'BDI', 'MDG', 'MWI']	20	0	0	0.0395	['MOZ', 'CAF', 'GMB', 'BEN', 'MRT', 'TGO', 'MKD', 'PSE', 'ETH', 'BLR', 'KHM', 'MDA', 'BFA', 'NER', 'CMR', 'OMN', 'ALB', 'JAM', 'CIV', 'SEN']
64	50	37	28	0.884	['HRV', 'ARE', 'SAU', 'BEL', 'HKG', 'IRL', 'IND', 'LBN', 'TUR', 'PRT', 'POL', 'CZE', 'PAK', 'HUN', 'CHL', 'ZAF', 'SGP', 'ITA', 'JPN', 'RUS', 'GRC', 'ESP', 'MEX', 'CAN', 'KOR', 'AUS', 'MYS', 'CHN', 'EGY', 'NOR', 'BRA', 'AUT', 'FIN', 'USA', 'SWE', 'NZL', 'DEU', 'PHL', 'SVN', 'THA', 'GBR', 'ROU', 'IDN', 'LTU', 'DNK', 'NLD', 'BGR', 'ISR', 'CHE', 'FRA']	9	5	5	0.8611	['ARG', 'COL', 'CRI', 'ECU', 'SLV', 'GTM', 'HND', 'PAN', 'PER']	6	3	3	0.9	['SRB', 'SVK', 'BLR', 'EST', 'LVA', 'UKR']	9	2	2	0.5	['DZA', 'CIV', 'JOR', 'MAR', 'TUN', 'BEN', 'GHA', 'SEN', 'TGO']	21	1	1	0.1024	['BOL', 'BWA', 'LKA', 'GEO', 'PRY', 'UGA', 'TZA', 'URY', 'ARM', 'MDA', 'KHM', 'MUS', 'MOZ', 'NAM', 'VNM', 'AZE', 'KAZ', 'KGZ', 'MDG', 'MWI', 'ZWE']	14	0	0	0.0165	['CAF', 'GMB', 'MRT', 'MKD', 'PSE', 'ETH', 'BDI', 'BFA', 'NER', 'CMR', 'NIC', 'OMN', 'ALB', 'JAM']
65	51	41	41	0.954	['ARE', 'SVK', 'SAU', 'BEL', 'HKG', 'IRL', 'IND', 'TUR', 'PRT', 'POL', 'CZE', 'MAR', 'PAK', 'HUN', 'LKA', 'ZAF', 'SGP', 'ITA', 'JPN', 'RUS', 'GRC', 'ESP', 'MEX', 'AUS', 'KOR', 'CAN', 'MYS', 'CHN', 'EGY', 'NOR', 'VNM', 'BRA', 'AUT', 'FIN', 'USA', 'SWE', 'NZL', 'PHL', 'DEU', 'THA', 'SVN', 'GBR', 'ROU', 'IDN', 'LTU', 'BGR', 'NLD', 'DNK', 'ISR', 'CHE', 'FRA']	11	6	7	0.8364	['ARG', 'CHL', 'COL', 'CRI', 'ECU', 'SLV', 'GTM', 'PAN', 'PER', 'URY', 'HND']	6	4	4	0.9	['GHA', 'BEN', 'CIV', 'TGO', 'BFA', 'NER']	9	4	3	0.6667	['MKD', 'KAZ', 'AZE', 'BLR', 'HRV', 'EST', 'LVA', 'SRB', 'UKR']	10	2	2	0.4333	['TZA', 'LBN', 'MUS', 'MOZ', 'JOR', 'MDG', 'ZWE', 'TUN', 'MWI', 'BWA']	7	1	1	0.2381	['DZA', 'SEN', 'GMB', 'ARM', 'GEO', 'CMR', 'NAM']	15	0	0	0.019	['ALB', 'MRT', 'BOL', 'ETH', 'PRY', 'KHM', 'OMN', 'KGZ', 'MDA', 'BDI', 'CAF', 'PSE', 'JAM', 'UGA', 'NIC']
66	46	37	39	0.969	['HRV', 'SVK', 'ARE', 'BEL', 'HKG', 'IRL', 'IND', 'TUR', 'PRT', 'POL', 'CZE', 'PAK', 'HUN', 'ZAF', 'ITA', 'JPN', 'RUS', 'GRC', 'ESP', 'MEX', 'CAN', 'AUS', 'KOR', 'MYS', 'CHN', 'UKR', 'EGY', 'NOR', 'VNM', 'BRA', 'AUT', 'FIN', 'USA', 'SWE', 'DEU', 'SVN', 'THA', 'GBR', 'ROU', 'IDN', 'BGR', 'NLD', 'DNK', 'ISR', 'CHE', 'FRA']	11	7	6	0.8364	['CHL', 'ARG', 'COL', 'CRI', 'ECU', 'SLV', 'GTM', 'HND', 'PAN', 'PER', 'URY']	7	5	5	0.9286	['DZA', 'JOR', 'LBN', 'MAR', 'SAU', 'TUN', 'OMN']	9	3	3	0.4722	['LTU', 'NZL', 'SGP', 'LVA', 'LKA', 'PHL', 'BLR', 'EST', 'MDA']	5	3	2	0.85	['GHA', 'CIV', 'BFA', 'CMR', 'TGO']	3	2	2	1	['ALB', 'SRB', 'MKD']	19	1	1	0.0965	['BOL', 'MOZ', 'NAM', 'PRY', 'ARM', 'GEO', 'BWA', 'MUS', 'SEN', 'UGA', 'TZA', 'AZE', 'GMB', 'KAZ', 'KGZ', 'BDI', 'MDG', 'ZWE', 'MWI']	9	0	0	0.0139	['CAF', 'BEN', 'MRT', 'PSE', 'ETH', 'KHM', 'NER', 'NIC', 'JAM']
67	40	32	33	0.96	['ARE', 'BEL', 'IRL', 'IND', 'TUR', 'PRT', 'POL', 'CZE', 'HUN', 'SGP', 'ZAF', 'ITA', 'ARG', 'JPN', 'RUS', 'ESP', 'MEX', 'CAN', 'KOR', 'AUS', 'MYS', 'CHN', 'UKR', 'NOR', 'VNM', 'BRA', 'FIN', 'AUT', 'USA', 'SWE', 'DEU', 'THA', 'GBR', 'ROU', 'IDN', 'DNK', 'NLD', 'ISR', 'CHE', 'FRA']	20	6	5	0.4184	['ALB', 'BGR', 'GRC', 'SRB', 'SVK', 'MKD', 'CHL', 'COL', 'CRI', 'HRV', 'ECU', 'GTM', 'PAN', 'PER', 'LVA', 'LTU', 'SVN', 'SLV', 'HND', 'NIC']	15	4	3	0.4238	['DZA', 'MAR', 'TUN', 'EGY', 'OMN', 'PAK', 'SAU', 'SEN', 'GHA', 'CIV', 'LBN', 'TGO', 'BFA', 'JOR', 'BEN']	6	2	2	0.6667	['ARM', 'KAZ', 'GEO', 'MDA', 'AZE', 'BLR']	14	1	1	0.1484	['MUS', 'NZL', 'PRY', 'PHL', 'TZA', 'URY', 'HKG', 'MDG', 'NAM', 'ZWE', 'UGA', 'BWA', 'MWI', 'MOZ']	14	0	0	0.0055	['BOL', 'KHM', 'CMR', 'LKA', 'MRT', 'ETH', 'EST', 'GMB', 'BDI', 'CAF', 'KGZ', 'NER', 'JAM', 'PSE']
68	41	32	28	0.92	['ARE', 'SVK', 'BEL', 'IRL', 'HKG', 'IND', 'TUR', 'PRT', 'POL', 'CZE', 'HUN', 'ZAF', 'SGP', 'ITA', 'JPN', 'RUS', 'GRC', 'ESP', 'MEX', 'CAN', 'KOR', 'AUS', 'MYS', 'CHN', 'UKR', 'NOR', 'BRA', 'AUT', 'FIN', 'USA', 'SWE', 'SVN', 'DEU', 'THA', 'GBR', 'ROU', 'DNK', 'NLD', 'ISR', 'CHE', 'FRA']	17	4	4	0.3824	['DZA', 'IDN', 'JOR', 'LBN', 'MAR', 'SAU', 'TUN', 'ARG', 'BOL', 'CHL', 'COL', 'CRI', 'PER', 'EGY', 'OMN', 'NZL', 'VNM']	4	3	3	1	['ALB', 'BGR', 'SRB', 'MKD']	12	2	2	0.2424	['SLV', 'PAN', 'LVA', 'GHA', 'GTM', 'LTU', 'BLR', 'EST', 'KAZ', 'KGZ', 'CIV', 'TGO']	12	1	1	0.0985	['SEN', 'ARM', 'GEO', 'LKA', 'MUS', 'PAK', 'BDI', 'GMB', 'MDG', 'UGA', 'BWA', 'NAM']	23	0	0	0.0217	['ECU', 'PRY', 'URY', 'KHM', 'PHL', 'TZA', 'AZE', 'HRV', 'ETH', 'MDA', 'NIC', 'CMR', 'CAF', 'HND', 'MRT', 'BFA', 'ZWE', 'MOZ', 'BEN', 'JAM', 'PSE', 'MWI', 'NER']
69	51	44	40	0.966	['ARE', 'SVK', 'HRV', 'BEL', 'HKG', 'IRL', 'IND', 'TUR', 'PRT', 'POL', 'CZE', 'PAK', 'HUN', 'SGP', 'ZAF', 'ITA', 'ARG', 'JPN', 'GRC', 'RUS', 'ESP', 'MEX', 'CAN', 'AUS', 'KOR', 'MYS', 'CHN', 'UKR', 'EGY', 'NOR', 'VNM', 'BRA', 'AUT', 'FIN', 'NLD', 'SWE', 'USA', 'EST', 'NZL', 'SVN', 'DEU', 'THA', 'GBR', 'ROU', 'IDN', 'LTU', 'BGR', 'DNK', 'ISR', 'CHE', 'FRA']	9	7	7	0.9722	['CHL', 'COL', 'CRI', 'ECU', 'SLV', 'GTM', 'HND', 'PAN', 'PER']	12	4	4	0.5833	['DZA', 'LBN', 'SAU', 'SEN', 'TUN', 'JOR', 'MAR', 'CMR', 'GHA', 'CIV', 'BFA', 'TGO']	20	2	2	0.1895	['ALB', 'SRB', 'MKD', 'KAZ', 'ARM', 'GEO', 'OMN', 'KGZ', 'AZE', 'BWA', 'MDG', 'MUS', 'MOZ', 'NAM', 'ZWE', 'UGA', 'TZA', 'BLR', 'MDA', 'MWI']	4	1	1	0.3333	['LKA', 'PRY', 'URY', 'PHL']	13	0	0	0.0192	['LVA', 'CAF', 'GMB', 'BEN', 'MRT', 'PSE', 'ETH', 'KHM', 'BDI', 'NER', 'NIC', 'BOL', 'JAM']
71	40	36	34	0.976	['ARE', 'BEL', 'HKG', 'IND', 'PRT', 'TUR', 'POL', 'CZE', 'HUN', 'SGP', 'ZAF', 'ITA', 'JPN', 'RUS', 'GRC', 'ESP', 'MEX', 'CAN', 'KOR', 'AUS', 'MYS', 'CHN', 'NOR', 'VNM', 'BRA', 'AUT', 'FIN', 'USA', 'SWE', 'NZL', 'DEU', 'THA', 'GBR', 'ROU', 'IDN', 'DNK', 'NLD', 'ISR', 'CHE', 'FRA']	11	6	7	0.7909	['SRB', 'SVK', 'SVN', 'IRL', 'BGR', 'BLR', 'HRV', 'EST', 'LVA', 'LTU', 'UKR']	6	5	5	1	['CRI', 'SLV', 'GTM', 'HND', 'NIC', 'PAN']	11	3	3	0.4364	['ECU', 'ARG', 'CHL', 'COL', 'PER', 'SAU', 'EGY', 'JOR', 'LBN', 'OMN', 'PAK']	15	2	1	0.2	['DZA', 'TUN', 'MAR', 'BWA', 'GHA', 'CIV', 'MOZ', 'NAM', 'SEN', 'ZWE', 'TZA', 'BFA', 'UGA', 'NER', 'MWI']	5	1	1	0.45	['ARM', 'GEO', 'KAZ', 'AZE', 'KGZ']	21	0	0	0.0238	['ALB', 'BOL', 'PRY', 'URY', 'KHM', 'LKA', 'GMB', 'MDG', 'MRT', 'MUS', 'PHL', 'BDI', 'CMR', 'ETH', 'JAM', 'MDA', 'TGO', 'MKD', 'CAF', 'BEN', 'PSE']
72	44	38	38	0.979	['ARE', 'SVK', 'BEL', 'IRL', 'HKG', 'IND', 'TUR', 'PRT', 'POL', 'CZE', 'HUN', 'SGP', 'ZAF', 'ITA', 'ARG', 'JPN', 'GRC', 'RUS', 'ESP', 'MEX', 'CAN', 'AUS', 'KOR', 'MYS', 'CHN', 'NOR', 'BRA', 'AUT', 'FIN', 'USA', 'SWE', 'NLD', 'NZL', 'DEU', 'SVN', 'THA', 'GBR', 'ROU', 'IDN', 'BGR', 'DNK', 'ISR', 'CHE', 'FRA']	19	5	7	0.4737	['KAZ', 'SRB', 'CHL', 'COL', 'CRI', 'SLV', 'GTM', 'HND', 'LVA', 'LTU', 'PAK', 'PAN', 'PER', 'VNM', 'UKR', 'BLR', 'HRV', 'EST', 'MDA']	13	5	4	0.5449	['DZA', 'GHA', 'JOR', 'MAR', 'SAU', 'TGO', 'TUN', 'OMN', 'EGY', 'CIV', 'LBN', 'SEN', 'BEN']	4	3	3	1	['MOZ', 'ZWE', 'TZA', 'MWI']	19	1	1	0.0906	['ALB', 'MKD', 'ECU', 'ARM', 'BOL', 'NIC', 'PRY', 'PHL', 'UGA', 'URY', 'GEO', 'AZE', 'CMR', 'ETH', 'MDG', 'MUS', 'NAM', 'BWA', 'CAF']	10	0	0	0.0111	['GMB', 'LKA', 'MRT', 'KGZ', 'PSE', 'BDI', 'KHM', 'BFA', 'NER', 'JAM']
73	40	30	30	0.927	['SVK', 'BEL', 'HKG', 'IRL', 'IND', 'TUR', 'PRT', 'POL', 'CZE', 'HUN', 'ZAF', 'SGP', 'ITA', 'RUS', 'JPN', 'GRC', 'ESP', 'CAN', 'KOR', 'AUS', 'MYS', 'CHN', 'UKR', 'NOR', 'BRA', 'AUT', 'FIN', 'USA', 'SWE', 'DEU', 'SVN', 'THA', 'GBR', 'ROU', 'DNK', 'NLD', 'BGR', 'ISR', 'CHE', 'FRA']	7	4	4	0.9048	['CHL', 'COL', 'ECU', 'MEX', 'PAN', 'PER', 'CRI']	10	3	3	0.4667	['EGY', 'KAZ', 'ARE', 'SAU', 'BLR', 'EST', 'JOR', 'LBN', 'LVA', 'LTU']	6	2	2	0.4	['IDN', 'PHL', 'VNM', 'NIC', 'HND', 'SLV']	27	1	1	0.0655	['ALB', 'MKD', 'ARG', 'PRY', 'URY', 'ARM', 'GEO', 'LKA', 'GHA', 'CIV', 'MUS', 'OMN', 'PAK', 'SEN', 'TZA', 'AZE', 'CMR', 'HRV', 'ETH', 'MWI', 'SRB', 'UGA', 'BEN', 'MDG', 'MOZ', 'TGO', 'ZWE']	19	0	0	0.0234	['DZA', 'TUN', 'CAF', 'GMB', 'GTM', 'MAR', 'KGZ', 'MRT', 'BWA', 'PSE', 'BDI', 'KHM', 'BFA', 'MDA', 'NAM', 'NER', 'BOL', 'JAM', 'NZL']
74	47	43	42	0.988	['ARE', 'SVK', 'HRV', 'BEL', 'HKG', 'IRL', 'IND', 'TUR', 'PRT', 'POL', 'CZE', 'HUN', 'SGP', 'ZAF', 'ITA', 'ARG', 'JPN', 'GRC', 'RUS', 'ESP', 'MEX', 'CAN', 'AUS', 'KOR', 'MYS', 'CHN', 'UKR', 'NOR', 'BRA', 'AUT', 'FIN', 'USA', 'EST', 'NLD', 'SWE', 'DEU', 'SVN', 'THA', 'GBR', 'ROU', 'IDN', 'LTU', 'BGR', 'DNK', 'ISR', 'CHE', 'FRA']	10	7	6	0.9	['ECU', 'CHL', 'COL', 'CRI', 'SLV', 'GTM', 'HND', 'NIC', 'PAN', 'PER']	14	3	6	0.533	['SRB', 'JOR', 'MAR', 'TUN', 'EGY', 'KAZ', 'LVA', 'NZL', 'PAK', 'PHL', 'SAU', 'VNM', 'BLR', 'LBN']	12	2	2	0.3182	['CMR', 'CIV', 'MOZ', 'SEN', 'TZA', 'GHA', 'MWI', 'NAM', 'BFA', 'BEN', 'TGO', 'ZWE']	14	1	1	0.1209	['ALB', 'MKD', 'ARM', 'ETH', 'OMN', 'PRY', 'UGA', 'URY', 'GEO', 'MDA', 'AZE', 'MDG', 'MUS', 'KGZ']	12	0	0	0.0303	['DZA', 'CAF', 'GMB', 'MRT', 'LKA', 'BWA', 'PSE', 'BDI', 'KHM', 'NER', 'BOL', 'JAM']
75	46	38	36	0.952	['HRV', 'SVK', 'ARE', 'BEL', 'HKG', 'IRL', 'SRB', 'IND', 'TUR', 'PRT', 'POL', 'CZE', 'HUN', 'SGP', 'ZAF', 'ITA', 'JPN', 'RUS', 'GRC', 'ESP', 'MEX', 'CAN', 'AUS', 'KOR', 'MYS', 'CHN', 'NOR', 'VNM', 'FIN', 'AUT', 'USA', 'SWE', 'NZL', 'DEU', 'PHL', 'SVN', 'THA', 'GBR', 'ROU', 'IDN', 'DNK', 'NLD', 'BGR', 'ISR', 'CHE', 'FRA']	6	5	5	1	['ARG', 'BRA', 'CHL', 'COL', 'PAN', 'PER']	5	4	4	1	['CRI', 'HND', 'SLV', 'GTM', 'NIC']	4	3	3	1	['LVA', 'EST', 'LTU', 'UKR']	8	2	2	0.5179	['MAR', 'EGY', 'CIV', 'JOR', 'LBN', 'SAU', 'SEN', 'TUN']	15	1	1	0.0952	['ALB', 'MKD', 'BWA', 'KAZ', 'MWI', 'NAM', 'ZWE', 'UGA', 'TZA', 'BLR', 'GEO', 'KGZ', 'MUS', 'BDI', 'MDG']	25	0	0	0.01	['DZA', 'BOL', 'ECU', 'PAK', 'PRY', 'URY', 'ARM', 'KHM', 'LKA', 'GHA', 'JAM', 'MRT', 'MOZ', 'OMN', 'AZE', 'BEN', 'ETH', 'MDA', 'BFA', 'CMR', 'CAF', 'GMB', 'NER', 'TGO', 'PSE']
76	47	39	40	0.971	['ARE', 'SVK', 'LVA', 'BEL', 'HKG', 'IRL', 'IND', 'PRT', 'TUR', 'POL', 'CZE', 'HUN', 'ZAF', 'SGP', 'ITA', 'RUS', 'JPN', 'GRC', 'ESP', 'MEX', 'CAN', 'AUS', 'KOR', 'MYS', 'CHN', 'NOR', 'VNM', 'BRA', 'AUT', 'FIN', 'USA', 'SWE', 'NZL', 'SVN', 'DEU', 'THA', 'PHL', 'GBR', 'ROU', 'IDN', 'LTU', 'BGR', 'NLD', 'DNK', 'ISR', 'CHE', 'FRA']	8	5	5	0.8929	['ARG', 'CHL', 'COL', 'CRI', 'SLV', 'GTM', 'PAN', 'PER']	4	3	3	1	['JOR', 'LBN', 'SAU', 'EGY']	8	3	2	0.4464	['ALB', 'SRB', 'MKD', 'UKR', 'GEO', 'KAZ', 'BLR', 'HRV']	6	2	1	0.5333	['CMR', 'CIV', 'SEN', 'BEN', 'TGO', 'BFA']	13	1	1	0.1346	['MAR', 'NIC', 'PRY', 'URY', 'BWA', 'MWI', 'NAM', 'ZWE', 'UGA', 'TZA', 'TUN', 'BDI', 'HND']	23	0	0	0.0217	['DZA', 'BOL', 'ECU', 'ARM', 'AZE', 'KHM', 'CAF', 'LKA', 'ETH', 'GHA', 'JAM', 'MRT', 'MUS', 'MOZ', 'OMN', 'NER', 'PAK', 'EST', 'GMB', 'KGZ', 'MDA', 'MDG', 'PSE']
77	50	45	42	0.979	['HRV', 'SVK', 'ARE', 'BEL', 'HKG', 'IRL', 'IND', 'TUR', 'PRT', 'POL', 'CZE', 'HUN', 'SGP', 'ZAF', 'ITA', 'ARG', 'JPN', 'GRC', 'RUS', 'ESP', 'MEX', 'AUS', 'KOR', 'CAN', 'MYS', 'CHN', 'UKR', 'NOR', 'VNM', 'BRA', 'AUT', 'FIN', 'USA', 'SWE', 'EST', 'NZL', 'DEU', 'PHL', 'THA', 'SVN', 'GBR', 'ROU', 'IDN', 'LTU', 'BGR', 'NLD', 'DNK', 'ISR', 'CHE', 'FRA']	20	5	5	0.4395	['ECU', 'JOR', 'TUN', 'BOL', 'CHL', 'COL', 'CRI', 'SLV', 'GTM', 'HND', 'LBN', 'OMN', 'NIC', 'PAK', 'PAN', 'PRY', 'PER', 'SAU', 'EGY', 'URY']	5	1	3	0.75	['MAR', 'GHA', 'CIV', 'SEN', 'BFA']	11	2	2	0.4636	['ALB', 'SRB', 'MKD', 'BLR', 'ARM', 'GEO', 'AZE', 'KAZ', 'LVA', 'KGZ', 'MDA']	13	1	1	0.1987	['DZA', 'BEN', 'MUS', 'MOZ', 'BWA', 'CMR', 'ETH', 'MDG', 'MWI', 'NAM', 'ZWE', 'UGA', 'TZA']
78	44	37	35	0.971	['ARE', 'SVK', 'BEL', 'IRL', 'HKG', 'IND', 'TUR', 'PRT', 'POL', 'CZE', 'HUN', 'ZAF', 'SGP', 'ITA', 'ARG', 'JPN', 'GRC', 'RUS', 'ESP', 'MEX', 'CAN', 'AUS', 'KOR', 'MYS', 'CHN', 'NOR', 'VNM', 'BRA', 'AUT', 'FIN', 'USA', 'SWE', 'NZL', 'DEU', 'SVN', 'THA', 'GBR', 'ROU', 'IDN', 'DNK', 'NLD', 'ISR', 'CHE', 'FRA']	21	5	7	0.4952	['SRB', 'EGY', 'TUN', 'BLR', 'HRV', 'BEN', 'ETH', 'GHA', 'CIV', 'LBN', 'LTU', 'MAR', 'SAU', 'SEN', 'TGO', 'UKR', 'BFA', 'BGR', 'LVA', 'CMR', 'EST']	8	5	6	0.9464	['CHL', 'COL', 'CRI', 'SLV', 'GTM', 'HND', 'NIC', 'PAN']	6	3	3	0.8333	['BWA', 'MOZ', 'NAM', 'ZWE', 'TZA', 'MWI']	3	2	2	1	['KAZ', 'GEO', 'AZE']	6	2	1	0.4333	['PAK', 'LKA', 'JOR', 'MUS', 'PHL', 'MDG']	8	1	1	0.1964	['ALB', 'MKD', 'URY', 'ECU', 'PRY', 'PER', 'UGA', 'BDI']	13	0	0	0.0256	['DZA', 'GMB', 'MRT', 'NER', 'BOL', 'JAM', 'MDA', 'OMN', 'ARM', 'KHM', 'KGZ', 'CAF', 'PSE']
79	39	30	29	0.929	['ARE', 'BEL', 'IRL', 'IND', 'PRT', 'TUR', 'POL', 'CZE', 'HUN', 'ZAF', 'SGP', 'ITA', 'JPN', 'RUS', 'GRC', 'ESP', 'MEX', 'CAN', 'AUS', 'KOR', 'MYS', 'CHN', 'UKR', 'NOR', 'BRA', 'AUT', 'FIN', 'USA', 'SWE', 'NZL', 'DEU', 'THA', 'GBR', 'IDN', 'DNK', 'NLD', 'ISR', 'CHE', 'FRA']	7	4	4	0.8571	['BGR', 'ROU', 'HRV', 'SRB', 'SVK', 'SVN', 'MKD']	5	2	3	0.85	['ARG', 'CHL', 'COL', 'PER', 'ECU']	6	2	2	0.6333	['EST', 'BLR', 'KAZ', 'LVA', 'LTU', 'KGZ']	10	2	1	0.2778	['LKA', 'HKG', 'LBN', 'MUS', 'OMN', 'PHL', 'SAU', 'VNM', 'JOR', 'PAK']	16	1	1	0.0917	['DZA', 'EGY', 'CRI', 'GTM', 'ARM', 'GEO', 'BWA', 'CIV', 'TUN', 'MAR', 'NAM', 'SEN', 'ZWE', 'MOZ', 'SLV', 'NIC']	25	0	0	0.0083	['ALB', 'BOL', 'PAN', 'PRY', 'URY', 'KHM', 'MRT', 'TZA', 'BEN', 'ETH', 'AZE', 'MDA', 'CMR', 'GMB', 'GHA', 'JAM', 'MDG', 'NER', 'UGA', 'BFA', 'MWI', 'TGO', 'HND', 'CAF', 'BDI']
81	43	33	27	0.905	['ARE', 'SVK', 'HRV', 'BEL', 'HKG', 'IRL', 'IND', 'TUR', 'PRT', 'POL', 'CZE', 'HUN', 'SGP', 'ITA', 'RUS', 'JPN', 'GRC', 'ESP', 'CAN', 'AUS', 'KOR', 'MYS', 'CHN', 'EGY', 'NOR', 'FIN', 'AUT', 'USA', 'EST', 'NLD', 'SWE', 'NZL', 'DEU', 'SVN', 'THA', 'GBR', 'ROU', 'LTU', 'BGR', 'DNK', 'ISR', 'CHE', 'FRA']	9	5	6	0.9028	['ARG', 'BRA', 'CHL', 'COL', 'CRI', 'ECU', 'MEX', 'PAN', 'PER']	7	3	2	0.6429	['DZA', 'MAR', 'TUN', 'JOR', 'LBN', 'SAU', 'OMN']	13	2	2	0.25	['ALB', 'SRB', 'MKD', 'SLV', 'GTM', 'IDN', 'PHL', 'LVA', 'VNM', 'BLR', 'UKR', 'HND', 'NIC']	20	1	1	0.1132	['MOZ', 'PRY', 'ZAF', 'URY', 'AZE', 'GHA', 'CIV', 'KAZ', 'MUS', 'PAK', 'SEN', 'TZA', 'BFA', 'UGA', 'KGZ', 'MDG', 'BWA', 'NAM', 'MWI', 'ZWE']	17	0	0	0.0147	['CAF', 'GMB', 'BEN', 'LKA', 'TGO', 'MRT', 'PSE', 'ETH', 'BDI', 'KHM', 'MDA', 'NER', 'CMR', 'ARM', 'GEO', 'BOL', 'JAM']
82	44	35	33	0.938	['ARE', 'SVK', 'LVA', 'BEL', 'HKG', 'IRL', 'IND', 'PRT', 'TUR', 'POL', 'CZE', 'HUN', 'ZAF', 'SGP', 'ITA', 'RUS', 'JPN', 'GRC', 'ESP', 'AUS', 'CAN', 'KOR', 'MYS', 'CHN', 'UKR', 'EGY', 'NOR', 'BRA', 'FIN', 'AUT', 'USA', 'EST', 'NLD', 'SWE', 'SVN', 'DEU', 'GBR', 'ROU', 'LTU', 'BGR', 'DNK', 'ISR', 'CHE', 'FRA']	8	7	7	1	['CHL', 'COL', 'CRI', 'GTM', 'HND', 'MEX', 'PAN', 'SLV']	12	5	4	0.7121	['MAR', 'SAU', 'VNM', 'LKA', 'IDN', 'JOR', 'LBN', 'NZL', 'PAK', 'PHL', 'THA', 'OMN']	5	3	3	0.9	['BEN', 'CIV', 'TGO', 'BFA', 'NER']	10	2	2	0.3556	['ALB', 'SRB', 'MKD', 'ARG', 'BOL', 'ECU', 'PRY', 'PER', 'URY', 'HRV']	9	2	1	0.3611	['ETH', 'GHA', 'TZA', 'NAM', 'BDI', 'BWA', 'MWI', 'ZWE', 'UGA']	11	1	1	0.2182	['MDA', 'DZA', 'TUN', 'ARM', 'GEO', 'MUS', 'AZE', 'BLR', 'KAZ', 'KGZ', 'MDG']	10	0	0	0.0222	['MOZ', 'CAF', 'GMB', 'MRT', 'PSE', 'KHM', 'NIC', 'CMR', 'JAM', 'SEN']
83	34	23	20	0.873	['ARE', 'SVK', 'BEL', 'HKG', 'IRL', 'IND', 'PRT', 'TUR', 'POL', 'CZE', 'HUN', 'ZAF', 'SGP', 'ITA', 'JPN', 'GRC', 'ESP', 'AUS', 'KOR', 'CAN', 'CHN', 'NOR', 'FIN', 'AUT', 'USA', 'SWE', 'DEU', 'GBR', 'ROU', 'DNK', 'NLD', 'ISR', 'CHE', 'FRA']	7	5	5	0.9762	['ARG', 'BRA', 'CHL', 'COL', 'MEX', 'PAN', 'PER']	15	4	3	0.4	['IDN', 'MYS', 'RUS', 'THA', 'BGR', 'BLR', 'HRV', 'EST', 'LVA', 'LTU', 'SRB', 'VNM', 'SVN', 'UKR', 'PHL']	5	3	3	0.9	['CRI', 'GTM', 'SLV', 'HND', 'NIC']	15	1	1	0.1238	['ARM', 'GEO', 'GHA', 'NZL', 'SAU', 'TZA', 'KAZ', 'LBN', 'MAR', 'ETH', 'JOR', 'TUN', 'EGY', 'LKA', 'KGZ']	32	0	0	0.0101	['ALB', 'BOL', 'ECU', 'PRY', 'URY', 'OMN', 'AZE', 'JAM', 'MDA', 'SEN', 'MKD', 'DZA', 'CMR', 'CIV', 'MRT', 'MUS', 'PAK', 'UGA', 'BWA', 'MOZ', 'BDI', 'KHM', 'BEN', 'GMB', 'PSE', 'MDG', 'MWI', 'NAM', 'NER', 'ZWE', 'TGO', 'BFA']
84	53	36	34	0.886	['ARE', 'SVK', 'HRV', 'JOR', 'LVA', 'BEL', 'HKG', 'IRL', 'SRB', 'IND', 'PRT', 'TUR', 'POL', 'CZE', 'PAK', 'HUN', 'ZAF', 'SGP', 'ITA', 'ARG', 'JPN', 'GRC', 'RUS', 'ESP', 'MEX', 'AUS', 'CAN', 'KOR', 'MYS', 'CHN', 'EGY', 'NOR', 'VNM', 'BRA', 'AUT', 'FIN', 'USA', 'SWE', 'NZL', 'DEU', 'SVN', 'THA', 'PHL', 'GBR', 'ROU', 'IDN', 'LTU', 'DNK', 'NLD', 'BGR', 'ISR', 'CHE', 'FRA']	13	7	5	0.7115	['BOL', 'CHL', 'COL', 'CRI', 'ECU', 'SLV', 'GTM', 'HND', 'NIC', 'PAN', 'PRY', 'PER', 'URY']	19	2	2	0.2339	['MAR', 'EST', 'LBN', 'SAU', 'UKR', 'ARM', 'BLR', 'GEO', 'KAZ', 'LKA', 'MDG', 'MUS', 'OMN', 'ZWE', 'TZA', 'BWA', 'KGZ', 'MDA', 'TUN']	7	1	1	0.4286	['NER', 'GHA', 'CIV', 'TGO', 'CMR', 'BEN', 'BFA']	17	0	0	0.0257	['ALB', 'DZA', 'AZE', 'MWI', 'MOZ', 'SEN', 'UGA', 'JAM', 'MKD', 'BDI', 'CAF', 'ETH', 'GMB', 'MRT', 'NAM', 'KHM', 'PSE']
85	38	26	26	0.895	['ARE', 'SVK', 'BEL', 'HKG', 'SRB', 'IND', 'TUR', 'PRT', 'POL', 'CZE', 'SGP', 'ITA', 'JPN', 'GRC', 'ESP', 'CAN', 'AUS', 'KOR', 'MYS', 'CHN', 'VNM', 'FIN', 'AUT', 'BRA', 'USA', 'SWE', 'NZL', 'SVN', 'DEU', 'PHL', 'THA', 'GBR', 'ROU', 'IDN', 'DNK', 'NLD', 'CHE', 'FRA']	9	5	5	0.8611	['CHL', 'COL', 'CRI', 'GTM', 'MEX', 'PAN', 'SLV', 'HND', 'NIC']	7	4	4	0.8571	['EST', 'RUS', 'NOR', 'UKR', 'BLR', 'LVA', 'LTU']	4	3	3	1	['SAU', 'LBN', 'JOR', 'EGY']	13	2	2	0.25	['BGR', 'HRV', 'MKD', 'ZAF', 'MUS', 'TZA', 'HUN', 'IRL', 'MAR', 'OMN', 'TUN', 'PAK', 'UGA']	6	2	1	0.5	['ARG', 'BOL', 'ECU', 'PRY', 'PER', 'URY']	14	1	1	0.1319	['GHA', 'AZE', 'GEO', 'CIV', 'KAZ', 'KGZ', 'GMB', 'SEN', 'ZWE', 'BWA', 'NAM', 'BFA', 'MWI', 'TGO']	18	0	0	0.0196	['ALB', 'ISR', 'DZA', 'ARM', 'BEN', 'JAM', 'MDA', 'BDI', 'CMR', 'ETH', 'MRT', 'NER', 'MOZ', 'KHM', 'MDG', 'LKA', 'PSE', 'CAF']
87	45	41	39	0.988	['ARE', 'SVK', 'BEL', 'HKG', 'IRL', 'IND', 'PRT', 'TUR', 'POL', 'CZE', 'PAK', 'HUN', 'SGP', 'ZAF', 'ITA', 'RUS', 'ARG', 'GRC', 'JPN', 'ESP', 'MEX', 'AUS', 'KOR', 'CAN', 'MYS', 'CHN', 'NOR', 'BRA', 'AUT', 'FIN', 'USA', 'SWE', 'NZL', 'DEU', 'SVN', 'THA', 'GBR', 'ROU', 'IDN', 'BGR', 'NLD', 'DNK', 'ISR', 'CHE', 'FRA']	22	5	5	0.3766	['SRB', 'BOL', 'CHL', 'COL', 'CRI', 'ECU', 'SLV', 'EST', 'GTM', 'HND', 'NIC', 'PAN', 'PER', 'VNM', 'UKR', 'EGY', 'BLR', 'LTU', 'MDA', 'HRV', 'KAZ', 'LVA']	12	2	1	0.2727	['DZA', 'SEN', 'TUN', 'JOR', 'LBN', 'SAU', 'CMR', 'GHA', 'CIV', 'OMN', 'BFA', 'BEN']	11	1	1	0.1636	['ALB', 'MKD', 'TZA', 'ARM', 'GEO', 'AZE', 'BWA', 'NAM', 'ZWE', 'UGA', 'MOZ']	19	0	0	0.0292	['MRT', 'NER', 'MAR', 'PRY', 'PHL', 'URY', 'KHM', 'LKA', 'ETH', 'JAM', 'KGZ', 'MDG', 'MWI', 'MUS', 'CAF', 'TGO', 'BDI', 'GMB', 'PSE']
88	36	29	29	0.96	['ARE', 'BEL', 'IRL', 'HKG', 'IND', 'TUR', 'PRT', 'POL', 'CZE', 'HUN', 'SGP', 'ZAF', 'ITA', 'JPN', 'ESP', 'AUS', 'CAN', 'KOR', 'MYS', 'CHN', 'NOR', 'BRA', 'AUT', 'FIN', 'USA', 'SWE', 'DEU', 'SVN', 'THA', 'GBR', 'LTU', 'DNK', 'NLD', 'ISR', 'CHE', 'FRA']	6	5	5	1	['ARG', 'CHL', 'COL', 'MEX', 'PAN', 'PER']	6	3	4	0.8333	['RUS', 'BGR', 'GRC', 'ROU', 'SRB', 'SVK']	15	2	2	0.2143	['CRI', 'SLV', 'GTM', 'JOR', 'LBN', 'NIC', 'SAU', 'EGY', 'EST', 'IDN', 'PHL', 'VNM', 'BLR', 'LVA', 'UKR']	2	1	1	1	['HRV', 'MKD']	44	0	0	0.019	['ALB', 'DZA', 'BOL', 'ECU', 'HND', 'PRY', 'URY', 'ARM', 'KHM', 'LKA', 'GEO', 'GHA', 'OMN', 'NZL', 'PAK', 'SEN', 'TZA', 'AZE', 'BWA', 'KAZ', 'KGZ', 'MUS', 'MDA', 'MAR', 'NER', 'TUN', 'UGA', 'BDI', 'CMR', 'BEN', 'ETH', 'GMB', 'CIV', 'JAM', 'MDG', 'MRT', 'ZWE', 'TGO', 'BFA', 'MOZ', 'CAF', 'PSE', 'MWI', 'NAM']
89	51	43	45	0.978	['ARE', 'SVK', 'BEL', 'HKG', 'IRL', 'IND', 'PRT', 'TUR', 'POL', 'CZE', 'PAK', 'HUN', 'LKA', 'SGP', 'ZAF', 'ITA', 'JPN', 'RUS', 'GRC', 'ESP', 'MEX', 'AUS', 'CAN', 'KOR', 'MYS', 'CHN', 'UKR', 'EGY', 'NOR', 'VNM', 'FIN', 'AUT', 'BRA', 'USA', 'SWE', 'EST', 'NZL', 'SVN', 'DEU', 'PHL', 'THA', 'GBR', 'ROU', 'LTU', 'IDN', 'DNK', 'NLD', 'BGR', 'ISR', 'CHE', 'FRA']	10	8	8	0.9889	['ARG', 'CHL', 'COL', 'CRI', 'ECU', 'SLV', 'GTM', 'HND', 'PAN', 'PER']	13	4	4	0.5962	['DZA', 'CMR', 'CIV', 'MAR', 'SEN', 'TUN', 'GHA', 'LBN', 'SAU', 'TGO', 'ETH', 'JOR', 'OMN']	4	3	3	1	['ALB', 'HRV', 'SRB', 'MKD']	16	2	2	0.2875	['ARM', 'BLR', 'MUS', 'MOZ', 'UGA', 'TZA', 'GEO', 'KAZ', 'MDA', 'BWA', 'LVA', 'MWI', 'NAM', 'ZWE', 'AZE', 'MDG']	6	1	1	0.3	['PRY', 'BFA', 'NER', 'NIC', 'BOL', 'URY']

## Sheet: 2012
Industry	Number of nodes_core_level 1	k1	l1	Density_core_level 1	Nodes (countries) in the core_level 1	Number of nodes_core_level 2	k2	l2	Density_core_level 2	Nodes (countries) in the core_level 2	Number of nodes_core_level 3	k3	l3	Density_core_level 3	Nodes (countries) in the core_level 3	Number of nodes_core_level 4	k4	l4	Density_core_level 4	Nodes (countries) in the core_level 4	Number of nodes_core_level 5	k5	l5	Density_core_level 5	Nodes (countries) in the core_level 5	Number of nodes_core_level 6	k6	l6	Density_core_level 6	Nodes (countries) in the core_level 6	Number of nodes_core_level 7	k7	l7	Density_core_level 7	Nodes (countries) in the core_level 7	Number of nodes_core_level 8	k8	l8	Density_core_level 8	Nodes (countries) in the core_level 8	Number of nodes_core_level 9	k9	l9	Density_core_level 9	Nodes (countries) in the core_level 9
00	17	12	13	0.941	['SVK', 'ESP', 'BEL', 'IRL', 'CZE', 'HUN', 'GBR', 'ITA', 'FRA', 'DEU', 'POL', 'CHE', 'USA', 'NLD', 'DNK', 'AUT', 'CAN']	24	4	3	0.279	['ARG', 'BRA', 'CHL', 'CRI', 'GTM', 'JPN', 'MYS', 'MEX', 'PAK', 'SGP', 'ZAF', 'THA', 'ARE', 'URY', 'AUS', 'CHN', 'IDN', 'ISR', 'RUS', 'VNM', 'UKR', 'HND', 'SLV', 'NIC']	9	2	2	0.375	['BGR', 'NOR', 'ROU', 'FIN', 'GRC', 'LVA', 'SWE', 'EST', 'LTU']	31	1	1	0.0753	['NER', 'COL', 'HKG', 'LBN', 'PER', 'PHL', 'ARM', 'GEO', 'KAZ', 'JOR', 'MUS', 'OMN', 'NZL', 'SAU', 'TUR', 'EGY', 'HRV', 'MDA', 'SRB', 'SVN', 'MKD', 'GHA', 'UGA', 'BFA', 'BWA', 'NAM', 'ZWE', 'KGZ', 'MWI', 'TZA', 'MOZ']	28	0	0	0.004	['CIV', 'JAM', 'IND', 'PSE', 'MAR', 'ETH', 'BOL', 'DZA', 'CAF', 'SEN', 'BEN', 'KHM', 'CMR', 'KOR', 'AZE', 'PRY', 'LKA', 'TGO', 'ALB', 'MRT', 'BDI', 'TUN', 'ECU', 'MDG', 'GMB', 'BLR', 'PAN', 'PRT']
01	25	18	17	0.887	['SWE', 'CZE', 'ROU', 'USA', 'HUN', 'DNK', 'THA', 'LTU', 'FIN', 'BEL', 'IRL', 'GBR', 'FRA', 'NLD', 'AUT', 'EST', 'ESP', 'LVA', 'GRC', 'BGR', 'NOR', 'ITA', 'DEU', 'PRT', 'POL']	14	7	8	0.8187	['VNM', 'BRA', 'CAN', 'CHN', 'HKG', 'JPN', 'KOR', 'MYS', 'SAU', 'SGP', 'AUS', 'IDN', 'NZL', 'PHL']	12	4	3	0.4318	['SRB', 'MKD', 'JOR', 'LBN', 'RUS', 'CHE', 'ARE', 'TUR', 'HRV', 'KGZ', 'UKR', 'SVN']	13	3	2	0.3333	['ARG', 'CHL', 'ISR', 'MEX', 'NAM', 'ZAF', 'URY', 'GTM', 'BWA', 'ZWE', 'CRI', 'SLV', 'HND']	21	1	1	0.1095	['DZA', 'TUN', 'AZE', 'ARM', 'BOL', 'BLR', 'COL', 'ECU', 'GEO', 'OMN', 'PAK', 'PAN', 'PER', 'SEN', 'TGO', 'EGY', 'LKA', 'IND', 'MDA', 'GMB', 'ETH']	24	0	0	0.0308	['ALB', 'BEN', 'PSE', 'GHA', 'CIV', 'KAZ', 'MRT', 'MAR', 'MOZ', 'PRY', 'UGA', 'KHM', 'JAM', 'MUS', 'SVK', 'BDI', 'CMR', 'TZA', 'BFA', 'CAF', 'MDG', 'NER', 'NIC', 'MWI']
02	23	18	18	0.958	['SWE', 'SVK', 'CZE', 'ROU', 'CHE', 'USA', 'HUN', 'DNK', 'LTU', 'BEL', 'IRL', 'GBR', 'FRA', 'NLD', 'AUT', 'ESP', 'SVN', 'GRC', 'BGR', 'ITA', 'DEU', 'POL', 'PRT']	13	10	10	0.9487	['CAN', 'CHN', 'IDN', 'JPN', 'KOR', 'MYS', 'NZL', 'PHL', 'SGP', 'VNM', 'THA', 'AUS', 'IND']	5	4	4	1	['JOR', 'SAU', 'OMN', 'ARE', 'EGY']	10	3	3	0.5111	['ARG', 'BRA', 'CHL', 'MEX', 'URY', 'CRI', 'SLV', 'GTM', 'NIC', 'HND']	27	2	2	0.1738	['ALB', 'HRV', 'SRB', 'TUN', 'AZE', 'ARM', 'BOL', 'COL', 'GEO', 'NAM', 'NOR', 'PER', 'RUS', 'ZAF', 'ZWE', 'TUR', 'UKR', 'MKD', 'EST', 'FIN', 'LVA', 'MDA', 'BLR', 'ETH', 'UGA', 'TZA', 'BWA']	12	1	1	0.197	['GMB', 'CIV', 'KAZ', 'LBN', 'MUS', 'MAR', 'PRY', 'SEN', 'TGO', 'GHA', 'MDG', 'KGZ']	19	0	0	0.0263	['DZA', 'CMR', 'BEN', 'ECU', 'ISR', 'JAM', 'MRT', 'MOZ', 'NER', 'PAK', 'BFA', 'KHM', 'LKA', 'HKG', 'MWI', 'PAN', 'BDI', 'CAF', 'PSE']
03	31	23	24	0.935	['VNM', 'IND', 'SWE', 'SGP', 'HKG', 'USA', 'KOR', 'TUR', 'DNK', 'THA', 'JPN', 'AUS', 'CHN', 'BEL', 'IRL', 'PHL', 'GBR', 'FRA', 'NLD', 'CAN', 'ESP', 'IDN', 'GRC', 'NOR', 'NZL', 'MYS', 'ITA', 'DEU', 'POL', 'PRT', 'ZAF']	27	7	5	0.4217	['HRV', 'ARG', 'ARM', 'BRA', 'BGR', 'BLR', 'CHL', 'COL', 'CRI', 'CZE', 'ECU', 'EST', 'HUN', 'ISR', 'KAZ', 'LVA', 'LTU', 'MEX', 'PER', 'ROU', 'RUS', 'SVK', 'SVN', 'UKR', 'URY', 'AUT', 'FIN']	13	3	3	0.4359	['SAU', 'TUN', 'SLV', 'LBN', 'MAR', 'SEN', 'ARE', 'EGY', 'GTM', 'HND', 'OMN', 'NIC', 'UGA']	16	1	1	0.1333	['SRB', 'MKD', 'CMR', 'LKA', 'BEN', 'MUS', 'MOZ', 'NAM', 'TGO', 'BDI', 'BWA', 'TZA', 'MDG', 'PAK', 'ZWE', 'MWI']	22	0	0	0.0238	['ALB', 'DZA', 'AZE', 'BOL', 'GEO', 'PSE', 'GHA', 'CIV', 'JOR', 'MDA', 'NER', 'PRY', 'KHM', 'CHE', 'ETH', 'GMB', 'BFA', 'CAF', 'JAM', 'PAN', 'KGZ', 'MRT']
04	42	28	26	0.873	['VNM', 'IND', 'SWE', 'SVK', 'SGP', 'CZE', 'HKG', 'ROU', 'CHE', 'USA', 'KOR', 'TUR', 'HUN', 'DNK', 'EGY', 'THA', 'LTU', 'JPN', 'AUS', 'RUS', 'FIN', 'CHN', 'UKR', 'BEL', 'GBR', 'FRA', 'NLD', 'ISR', 'AUT', 'CAN', 'ESP', 'HRV', 'GRC', 'BGR', 'NOR', 'BRA', 'ARE', 'MYS', 'ITA', 'DEU', 'POL', 'PRT']	14	6	7	0.7308	['ARG', 'BOL', 'CHL', 'COL', 'CRI', 'ECU', 'SLV', 'GTM', 'HND', 'MEX', 'NIC', 'PRY', 'PER', 'URY']	8	4	4	0.8036	['LKA', 'IDN', 'LBN', 'OMN', 'PAK', 'PHL', 'SAU', 'ZAF']	5	2	3	0.85	['EST', 'LVA', 'BLR', 'KAZ', 'MDA']	20	2	2	0.2105	['ALB', 'SRB', 'MKD', 'DZA', 'NER', 'TUN', 'BEN', 'GHA', 'CIV', 'JOR', 'MWI', 'MAR', 'MOZ', 'NAM', 'SEN', 'ZWE', 'TGO', 'BFA', 'SVN', 'BWA']	7	1	1	0.2143	['AZE', 'GEO', 'MUS', 'UGA', 'TZA', 'ARM', 'MDG']	13	0	0	0.0385	['KHM', 'CMR', 'ETH', 'IRL', 'JAM', 'MRT', 'NZL', 'PAN', 'GMB', 'KGZ', 'BDI', 'CAF', 'PSE']
05	50	35	32	0.896	['VNM', 'IND', 'SWE', 'MAR', 'SGP', 'SAU', 'CZE', 'HKG', 'ROU', 'CHE', 'PAK', 'USA', 'KOR', 'TUR', 'MEX', 'HUN', 'DNK', 'JOR', 'EGY', 'THA', 'JPN', 'RUS', 'AUS', 'LKA', 'CHN', 'UKR', 'BEL', 'LBN', 'PHL', 'GBR', 'FRA', 'NLD', 'TUN', 'ISR', 'AUT', 'CAN', 'ESP', 'IDN', 'GRC', 'BGR', 'BRA', 'ARE', 'CHL', 'NZL', 'MYS', 'ITA', 'DEU', 'POL', 'PRT', 'ZAF']	28	5	5	0.3677	['ALB', 'HRV', 'LVA', 'LTU', 'SRB', 'SVK', 'SVN', 'MKD', 'DZA', 'BLR', 'COL', 'CRI', 'GTM', 'URY', 'ARG', 'AZE', 'ECU', 'SLV', 'EST', 'GEO', 'HND', 'IRL', 'KAZ', 'KGZ', 'MDA', 'NIC', 'PAN', 'PER']	6	3	4	0.9	['NER', 'SEN', 'GHA', 'BFA', 'BEN', 'CIV']	5	1	2	0.55	['MUS', 'ZWE', 'BWA', 'NAM', 'MWI']	6	1	1	0.4	['MOZ', 'OMN', 'BDI', 'TZA', 'PSE', 'UGA']	14	0	0	0.033	['KHM', 'MRT', 'ARM', 'BOL', 'FIN', 'GMB', 'JAM', 'NOR', 'PRY', 'CMR', 'ETH', 'CAF', 'MDG', 'TGO']
06	45	26	22	0.795	['VNM', 'IND', 'SWE', 'SGP', 'CZE', 'HKG', 'ROU', 'CHE', 'USA', 'KOR', 'TUR', 'MEX', 'HUN', 'DNK', 'EGY', 'THA', 'LTU', 'JPN', 'AUS', 'RUS', 'FIN', 'CHN', 'UKR', 'BEL', 'IRL', 'LBN', 'PHL', 'GBR', 'FRA', 'NLD', 'ISR', 'AUT', 'CAN', 'ESP', 'IDN', 'GRC', 'BGR', 'BRA', 'ARE', 'NZL', 'MYS', 'ITA', 'DEU', 'POL', 'ZAF']	10	6	6	0.8111	['CHL', 'COL', 'CRI', 'ECU', 'SLV', 'GTM', 'HND', 'NIC', 'PAN', 'PER']	5	3	3	0.9	['SRB', 'MKD', 'HRV', 'SVK', 'SVN']	21	2	2	0.2024	['DZA', 'JOR', 'SAU', 'TUN', 'ARG', 'AZE', 'EST', 'KGZ', 'LVA', 'MAR', 'NOR', 'PRY', 'URY', 'MUS', 'OMN', 'PAK', 'BLR', 'KAZ', 'PRT', 'ETH', 'PSE']	7	2	1	0.4762	['CMR', 'GMB', 'GHA', 'CIV', 'SEN', 'TGO', 'BFA']	7	1	1	0.2619	['ARM', 'GEO', 'TZA', 'UGA', 'BWA', 'ZWE', 'MWI']	14	0	0	0.0055	['ALB', 'NER', 'BOL', 'JAM', 'MDG', 'MRT', 'MOZ', 'LKA', 'MDA', 'NAM', 'BDI', 'CAF', 'BEN', 'KHM']
07	45	31	29	0.878	['VNM', 'IND', 'SWE', 'MAR', 'SGP', 'CZE', 'HKG', 'ROU', 'CHE', 'USA', 'KOR', 'TUR', 'MEX', 'HUN', 'DNK', 'EGY', 'THA', 'JPN', 'AUS', 'RUS', 'FIN', 'CHN', 'LKA', 'UKR', 'BEL', 'IRL', 'LBN', 'GBR', 'FRA', 'NLD', 'ISR', 'AUT', 'CAN', 'ESP', 'IDN', 'GRC', 'BGR', 'BRA', 'ARE', 'MYS', 'ITA', 'DEU', 'POL', 'PRT', 'ZAF']	10	6	6	0.8222	['CHL', 'COL', 'CRI', 'ECU', 'SLV', 'GTM', 'HND', 'NIC', 'PAN', 'PER']	11	3	4	0.5364	['LVA', 'SRB', 'MKD', 'EST', 'GEO', 'BLR', 'HRV', 'LTU', 'MDA', 'SVK', 'SVN']	17	2	3	0.3162	['DZA', 'JOR', 'SAU', 'TUN', 'ARG', 'GHA', 'CIV', 'MDG', 'NZL', 'PAK', 'PHL', 'URY', 'ETH', 'OMN', 'UGA', 'TZA', 'PSE']	13	1	1	0.1346	['AZE', 'BOL', 'BEN', 'PRY', 'SEN', 'CMR', 'KAZ', 'KGZ', 'GMB', 'ZWE', 'BWA', 'BFA', 'MWI']	13	0	0	0.0128	['ALB', 'ARM', 'JAM', 'MRT', 'MOZ', 'NAM', 'NOR', 'TGO', 'KHM', 'MUS', 'BDI', 'CAF', 'NER']
08	39	26	18	0.804	['VNM', 'IND', 'SWE', 'SGP', 'CZE', 'CHE', 'USA', 'KOR', 'TUR', 'HUN', 'DNK', 'THA', 'LTU', 'JPN', 'AUS', 'RUS', 'FIN', 'CHN', 'UKR', 'BEL', 'IRL', 'GBR', 'FRA', 'NLD', 'AUT', 'CAN', 'ESP', 'IDN', 'LVA', 'GRC', 'BGR', 'NOR', 'BRA', 'NZL', 'MYS', 'ITA', 'DEU', 'POL', 'ZAF']	8	4	5	0.8214	['ARG', 'BOL', 'CHL', 'COL', 'ECU', 'MEX', 'PER', 'URY']	6	4	4	0.9333	['CRI', 'SLV', 'GTM', 'HND', 'PAN', 'NIC']	5	3	3	0.95	['JOR', 'SAU', 'ARE', 'EGY', 'OMN']	14	3	1	0.2802	['ALB', 'MAR', 'MKD', 'HRV', 'LBN', 'ROU', 'SVN', 'ARM', 'GEO', 'AZE', 'BLR', 'MDA', 'SRB', 'SVK']	7	2	2	0.5714	['GHA', 'CIV', 'SEN', 'BEN', 'MRT', 'TGO', 'BFA']	9	1	1	0.2222	['PHL', 'BWA', 'LKA', 'HKG', 'PAK', 'ZWE', 'UGA', 'TZA', 'MWI']	21	0	0	0.0238	['DZA', 'CMR', 'ISR', 'MUS', 'MOZ', 'PRY', 'PRT', 'TUN', 'KHM', 'EST', 'KAZ', 'BDI', 'ETH', 'GMB', 'JAM', 'KGZ', 'MDG', 'NER', 'CAF', 'NAM', 'PSE']
09	50	33	30	0.856	['VNM', 'IND', 'SWE', 'SVK', 'SGP', 'CZE', 'HKG', 'ROU', 'CHE', 'USA', 'KOR', 'TUR', 'SRB', 'MEX', 'HUN', 'DNK', 'THA', 'LTU', 'JPN', 'RUS', 'AUS', 'FIN', 'CHN', 'BEL', 'IRL', 'LBN', 'PHL', 'GBR', 'FRA', 'NLD', 'ISR', 'AUT', 'CAN', 'EST', 'ESP', 'IDN', 'HRV', 'SVN', 'GRC', 'BGR', 'NOR', 'BRA', 'ARE', 'NZL', 'MYS', 'ITA', 'DEU', 'POL', 'PRT', 'ZAF']	10	6	5	0.8	['CHL', 'COL', 'CRI', 'SLV', 'GTM', 'HND', 'NIC', 'PAN', 'PER', 'URY']	6	3	4	0.9	['SAU', 'TUN', 'JOR', 'MAR', 'EGY', 'OMN']	8	3	3	0.6786	['ARM', 'GEO', 'KAZ', 'UKR', 'AZE', 'BLR', 'LVA', 'MDA']	6	3	1	0.7	['NER', 'CMR', 'BEN', 'CIV', 'TGO', 'BFA']	18	1	1	0.1405	['ALB', 'MKD', 'DZA', 'SEN', 'ARG', 'GHA', 'MDG', 'MWI', 'MUS', 'PRY', 'TZA', 'ETH', 'GMB', 'NAM', 'ZWE', 'UGA', 'BWA', 'MOZ']	11	0	0	0.0273	['KHM', 'JAM', 'PSE', 'ECU', 'BOL', 'CAF', 'MRT', 'PAK', 'KGZ', 'BDI', 'LKA']
11	45	31	31	0.907	['SWE', 'SVK', 'SGP', 'CZE', 'ROU', 'CHE', 'USA', 'KOR', 'TUR', 'MEX', 'HUN', 'DNK', 'THA', 'LTU', 'JPN', 'AUS', 'RUS', 'FIN', 'CHN', 'UKR', 'BEL', 'IRL', 'GBR', 'FRA', 'NLD', 'ISR', 'AUT', 'CAN', 'EST', 'ESP', 'SVN', 'LVA', 'GRC', 'BGR', 'NOR', 'BRA', 'ARE', 'CHL', 'NZL', 'MYS', 'ITA', 'DEU', 'POL', 'PRT', 'ZAF']	8	5	4	0.7857	['COL', 'CRI', 'ECU', 'SLV', 'GTM', 'JAM', 'PAN', 'PER']	9	3	3	0.5972	['SAU', 'HKG', 'IDN', 'PHL', 'IND', 'VNM', 'LBN', 'JOR', 'EGY']	14	2	2	0.2527	['ALB', 'SRB', 'MKD', 'GHA', 'ARM', 'BLR', 'HRV', 'BEN', 'TGO', 'GEO', 'AZE', 'CIV', 'MDA', 'BFA']	10	2	1	0.2333	['ARG', 'BOL', 'HND', 'MDG', 'MUS', 'MOZ', 'NIC', 'TZA', 'URY', 'ZWE']	9	1	1	0.1528	['DZA', 'TUN', 'CMR', 'KAZ', 'SEN', 'KGZ', 'NAM', 'BWA', 'CAF']	14	0	0	0.033	['GMB', 'MRT', 'OMN', 'NER', 'KHM', 'LKA', 'PRY', 'PAK', 'UGA', 'ETH', 'MAR', 'BDI', 'PSE', 'MWI']
12	30	18	17	0.809	['VNM', 'IND', 'SGP', 'HKG', 'ROU', 'CHE', 'USA', 'KOR', 'TUR', 'SRB', 'HUN', 'DNK', 'EGY', 'THA', 'CHN', 'BEL', 'PHL', 'GBR', 'FRA', 'NLD', 'ESP', 'IDN', 'GRC', 'BGR', 'ARE', 'MYS', 'ITA', 'DEU', 'POL', 'PRT']	13	5	5	0.6346	['ARG', 'BRA', 'CHL', 'COL', 'CRI', 'ECU', 'GTM', 'MEX', 'PRY', 'URY', 'PAN', 'HND', 'NIC']	11	3	3	0.4364	['BLR', 'KAZ', 'RUS', 'SWE', 'UKR', 'MDA', 'LVA', 'KGZ', 'LTU', 'EST', 'FIN']	6	2	2	0.6333	['ZAF', 'UGA', 'MWI', 'ZWE', 'TZA', 'MOZ']	14	1	1	0.1484	['AUS', 'CZE', 'JOR', 'ISR', 'NZL', 'HRV', 'SVK', 'SVN', 'CIV', 'MKD', 'BFA', 'SAU', 'PSE', 'OMN']	34	0	0	0.0223	['ALB', 'DZA', 'CAN', 'ARM', 'BOL', 'GEO', 'IRL', 'JPN', 'LBN', 'AUT', 'AZE', 'LKA', 'BEN', 'GHA', 'MDG', 'MUS', 'MAR', 'NER', 'NOR', 'PAK', 'SEN', 'TGO', 'TUN', 'BWA', 'NAM', 'KHM', 'ETH', 'GMB', 'CMR', 'SLV', 'PER', 'MRT', 'JAM', 'BDI']
21	21	9	9	0.688	['SVK', 'CZE', 'CHE', 'USA', 'SRB', 'HUN', 'DNK', 'RUS', 'FIN', 'BEL', 'GBR', 'FRA', 'NLD', 'AUT', 'ESP', 'SVN', 'HRV', 'GRC', 'ITA', 'DEU', 'POL']	9	4	4	0.7083	['CHN', 'HKG', 'IDN', 'JPN', 'KOR', 'SGP', 'VNM', 'THA', 'MYS']	20	2	2	0.2079	['BGR', 'TUR', 'ARG', 'PRT', 'URY', 'BRA', 'CHL', 'ISR', 'MEX', 'IND', 'SWE', 'EST', 'LTU', 'LBN', 'NOR', 'CAN', 'ARE', 'UKR', 'EGY', 'LVA']	12	1	1	0.1818	['AUS', 'NZL', 'BWA', 'NAM', 'ZAF', 'COL', 'HND', 'CRI', 'GTM', 'NIC', 'MOZ', 'ZWE']	43	0	0	0.0144	['ALB', 'MKD', 'ARM', 'MAR', 'PAK', 'TGO', 'AZE', 'BLR', 'MDA', 'CMR', 'GHA', 'ROU', 'SEN', 'BOL', 'ECU', 'PRY', 'BDI', 'BFA', 'NER', 'KHM', 'PER', 'TUN', 'SLV', 'DZA', 'IRL', 'CIV', 'MUS', 'GEO', 'PHL', 'SAU', 'KAZ', 'KGZ', 'JOR', 'MDG', 'MWI', 'UGA', 'TZA', 'MRT', 'OMN', 'PAN', 'ETH', 'LKA', 'PSE']
22	23	15	16	0.895	['CZE', 'ROU', 'USA', 'TUR', 'SRB', 'HUN', 'DNK', 'RUS', 'CHN', 'UKR', 'BEL', 'GBR', 'FRA', 'NLD', 'MDA', 'AUT', 'CAN', 'ESP', 'GRC', 'BGR', 'ITA', 'DEU', 'POL']	15	6	5	0.6048	['AUS', 'BRA', 'CHL', 'ISR', 'JPN', 'MYS', 'PAK', 'SGP', 'VNM', 'ZAF', 'THA', 'ARE', 'EGY', 'IDN', 'IND']	10	3	3	0.4444	['COL', 'CRI', 'EST', 'FIN', 'GTM', 'HND', 'LVA', 'LTU', 'SWE', 'NIC']	8	2	2	0.4286	['ARG', 'BOL', 'MEX', 'PRY', 'URY', 'MOZ', 'MWI', 'ZWE']	24	1	1	0.0797	['HRV', 'ECU', 'IRL', 'KAZ', 'JOR', 'LBN', 'NZL', 'PER', 'PRT', 'SAU', 'SVK', 'LKA', 'HKG', 'SVN', 'SEN', 'MKD', 'BEN', 'GHA', 'BFA', 'CIV', 'KGZ', 'PSE', 'TZA', 'UGA']	27	0	0	0.0199	['ALB', 'DZA', 'SLV', 'GEO', 'JAM', 'KOR', 'MUS', 'NOR', 'PAN', 'PHL', 'CHE', 'TUN', 'OMN', 'MAR', 'BLR', 'BWA', 'TGO', 'KHM', 'CMR', 'AZE', 'ARM', 'ETH', 'MDG', 'GMB', 'NAM', 'NER', 'BDI']
23	24	20	20	0.975	['VNM', 'IND', 'SGP', 'USA', 'KOR', 'MEX', 'THA', 'JPN', 'RUS', 'LKA', 'CHN', 'BEL', 'GBR', 'FRA', 'NLD', 'CAN', 'ESP', 'IDN', 'BRA', 'ARE', 'MYS', 'ITA', 'DEU', 'POL']	7	5	4	0.9286	['TUR', 'BGR', 'CZE', 'HUN', 'ROU', 'SRB', 'GRC']	5	3	2	0.85	['SWE', 'DNK', 'EST', 'FIN', 'NOR']	23	2	2	0.1917	['ARG', 'CHL', 'COL', 'PER', 'UKR', 'AUS', 'GHA', 'HKG', 'PRT', 'ZAF', 'AUT', 'HRV', 'SVK', 'SVN', 'CHE', 'BLR', 'LVA', 'LTU', 'ECU', 'CIV', 'PHL', 'EGY', 'GTM']	2	1	1	1	['CRI', 'PAN']	46	0	0	0.0087	['ALB', 'BOL', 'PRY', 'URY', 'ARM', 'SLV', 'NZL', 'KAZ', 'PAK', 'DZA', 'BEN', 'GEO', 'IRL', 'ISR', 'JOR', 'LBN', 'MDA', 'MAR', 'SAU', 'TUN', 'NIC', 'AZE', 'MKD', 'KHM', 'CMR', 'BFA', 'ETH', 'JAM', 'KGZ', 'MDG', 'MWI', 'MRT', 'MUS', 'OMN', 'SEN', 'TGO', 'TZA', 'HND', 'NER', 'GMB', 'UGA', 'ZWE', 'NAM', 'BWA', 'MOZ', 'PSE']
24	35	24	23	0.895	['VNM', 'IND', 'SWE', 'SVK', 'CZE', 'ROU', 'CHE', 'USA', 'SRB', 'HUN', 'DNK', 'LTU', 'RUS', 'FIN', 'CHN', 'UKR', 'BEL', 'GBR', 'FRA', 'NLD', 'AUT', 'CAN', 'EST', 'ESP', 'IDN', 'HRV', 'LVA', 'SVN', 'BGR', 'NOR', 'MYS', 'ITA', 'DEU', 'POL', 'PRT']	7	5	4	0.9048	['AUS', 'HKG', 'JPN', 'THA', 'KOR', 'PHL', 'SGP']	7	4	4	0.9048	['ARG', 'BOL', 'BRA', 'CHL', 'PRY', 'PER', 'URY']	8	4	2	0.6607	['GRC', 'ARE', 'TUR', 'SAU', 'GEO', 'JOR', 'LBN', 'EGY']	5	3	2	0.8	['CRI', 'MEX', 'GTM', 'HND', 'NIC']	5	2	2	0.75	['NAM', 'ZAF', 'BWA', 'ZWE', 'MOZ']	7	1	1	0.2143	['ALB', 'MKD', 'IRL', 'LKA', 'NZL', 'GHA', 'BFA']	35	0	0	0.037	['DZA', 'COL', 'ISR', 'ARM', 'OMN', 'TZA', 'AZE', 'BLR', 'KAZ', 'MRT', 'MDA', 'MAR', 'PAK', 'TUN', 'KGZ', 'CMR', 'BEN', 'ECU', 'CIV', 'MUS', 'SEN', 'TGO', 'PAN', 'GMB', 'JAM', 'PSE', 'KHM', 'SLV', 'CAF', 'ETH', 'MDG', 'NER', 'MWI', 'BDI', 'UGA']
25	17	10	12	0.864	['SWE', 'ESP', 'CAN', 'BEL', 'BRA', 'GBR', 'ITA', 'DEU', 'DNK', 'FRA', 'PRT', 'USA', 'NLD', 'RUS', 'AUT', 'FIN', 'CHN']	8	5	5	0.9107	['IDN', 'THA', 'KOR', 'MYS', 'PHL', 'SGP', 'VNM', 'JPN']	8	5	3	0.8393	['SRB', 'BGR', 'CZE', 'HUN', 'POL', 'ROU', 'SVK', 'SVN']	21	2	2	0.2095	['TUR', 'SAU', 'IND', 'ARE', 'CHL', 'COL', 'MEX', 'ZAF', 'AUS', 'LKA', 'NZL', 'JOR', 'LTU', 'GTM', 'PER', 'ECU', 'LVA', 'SLV', 'EST', 'HND', 'TZA']	5	1	1	0.3	['ARG', 'URY', 'HRV', 'ISR', 'CHE']	46	0	0	0.0169	['ALB', 'DZA', 'PAK', 'TUN', 'BOL', 'HKG', 'GRC', 'MAR', 'UKR', 'MKD', 'EGY', 'BLR', 'IRL', 'LBN', 'NOR', 'SEN', 'TGO', 'BWA', 'ZWE', 'MOZ', 'PRY', 'KHM', 'CMR', 'CRI', 'JAM', 'ETH', 'KGZ', 'UGA', 'PAN', 'CIV', 'GEO', 'AZE', 'ARM', 'KAZ', 'MDA', 'OMN', 'GHA', 'BEN', 'BFA', 'PSE', 'MDG', 'MWI', 'MUS', 'NAM', 'NIC', 'GMB']
26	41	24	21	0.796	['VNM', 'IND', 'SWE', 'SGP', 'CZE', 'HKG', 'PAK', 'CHE', 'USA', 'KOR', 'TUR', 'MEX', 'HUN', 'DNK', 'EGY', 'THA', 'LTU', 'JPN', 'AUS', 'CHN', 'BEL', 'PHL', 'GBR', 'FRA', 'NLD', 'TUN', 'AUT', 'GHA', 'CAN', 'ESP', 'IDN', 'BGR', 'BRA', 'ARE', 'MYS', 'ITA', 'DEU', 'POL', 'PRT', 'ZAF', 'TZA']	6	4	3	0.9	['ARG', 'CHL', 'COL', 'ECU', 'PER', 'URY']	10	3	3	0.5333	['ROU', 'RUS', 'SVK', 'UKR', 'BLR', 'EST', 'FIN', 'KAZ', 'KGZ', 'LVA']	4	2	2	0.9167	['GTM', 'SLV', 'HND', 'NIC']	9	2	1	0.3056	['MAR', 'CMR', 'BEN', 'JOR', 'OMN', 'CIV', 'LBN', 'SAU', 'UGA']	10	1	2	0.3556	['ALB', 'GRC', 'SRB', 'LKA', 'NZL', 'SVN', 'HRV', 'NOR', 'MKD', 'IRL']	6	1	1	0.2333	['GMB', 'MDG', 'MUS', 'TGO', 'SEN', 'BFA']	23	0	0	0.0336	['DZA', 'BOL', 'ISR', 'PRY', 'ARM', 'MDA', 'GEO', 'MWI', 'MOZ', 'AZE', 'BDI', 'KHM', 'CAF', 'JAM', 'MRT', 'NAM', 'NER', 'BWA', 'CRI', 'ZWE', 'ETH', 'PSE', 'PAN']
27	35	25	24	0.904	['IND', 'SWE', 'CZE', 'CHE', 'USA', 'KOR', 'TUR', 'MEX', 'HUN', 'DNK', 'EGY', 'JPN', 'AUS', 'RUS', 'FIN', 'CHN', 'UKR', 'BEL', 'IRL', 'GBR', 'FRA', 'NLD', 'ISR', 'AUT', 'CAN', 'ESP', 'GRC', 'BGR', 'NOR', 'BRA', 'ITA', 'DEU', 'POL', 'PRT', 'ZAF']	10	7	6	0.8889	['HKG', 'IDN', 'NZL', 'THA', 'ARE', 'MYS', 'PAK', 'PHL', 'SGP', 'VNM']	12	3	4	0.4773	['SRB', 'MKD', 'HRV', 'SVN', 'TUN', 'BLR', 'KAZ', 'SVK', 'LTU', 'LVA', 'MAR', 'ROU']	12	3	3	0.5758	['ARG', 'BOL', 'CHL', 'COL', 'ECU', 'PAN', 'PER', 'CRI', 'SLV', 'GTM', 'NIC', 'HND']	12	2	2	0.3182	['DZA', 'CIV', 'NER', 'LBN', 'GHA', 'OMN', 'SAU', 'BFA', 'JOR', 'SEN', 'TGO', 'BEN']	6	2	1	0.5	['BWA', 'ZWE', 'TZA', 'NAM', 'MWI', 'MOZ']	5	1	1	0.3	['AZE', 'ARM', 'GEO', 'MUS', 'MDG']	17	0	0	0.011	['ALB', 'URY', 'PRY', 'KHM', 'LKA', 'ETH', 'EST', 'MRT', 'UGA', 'KGZ', 'MDA', 'BDI', 'CMR', 'CAF', 'GMB', 'JAM', 'PSE']
28	37	20	22	0.806	['IND', 'SWE', 'SGP', 'SAU', 'CZE', 'ROU', 'CHE', 'PAK', 'USA', 'KOR', 'TUR', 'HUN', 'THA', 'JPN', 'AUS', 'RUS', 'FIN', 'CHN', 'UKR', 'BEL', 'GBR', 'FRA', 'NLD', 'AUT', 'CAN', 'ESP', 'SVN', 'LVA', 'GRC', 'BGR', 'NOR', 'BRA', 'ARE', 'ITA', 'DEU', 'POL', 'ZAF']	10	4	3	0.6444	['HKG', 'ARG', 'BOL', 'CHL', 'PER', 'VNM', 'IDN', 'MYS', 'MEX', 'PHL']	12	2	2	0.2273	['ALB', 'SRB', 'MKD', 'LTU', 'EST', 'KAZ', 'BLR', 'SLV', 'GTM', 'NIC', 'CRI', 'HND']	15	1	1	0.1333	['ISR', 'JOR', 'ARM', 'GEO', 'LKA', 'NZL', 'EGY', 'AZE', 'PSE', 'MUS', 'MAR', 'BWA', 'ZWE', 'MDG', 'MOZ']	35	0	0	0.0176	['DZA', 'URY', 'COL', 'LBN', 'MRT', 'HRV', 'IRL', 'SVK', 'TUN', 'CMR', 'DNK', 'PAN', 'PRT', 'SEN', 'BEN', 'PRY', 'ECU', 'OMN', 'NAM', 'BDI', 'UGA', 'BFA', 'TGO', 'KHM', 'GHA', 'KGZ', 'CAF', 'ETH', 'NER', 'CIV', 'GMB', 'JAM', 'MDA', 'MWI', 'TZA']
29	40	29	29	0.928	['VNM', 'IND', 'SWE', 'SGP', 'ARG', 'CZE', 'HKG', 'PAK', 'CHE', 'USA', 'KOR', 'TUR', 'MEX', 'DNK', 'EGY', 'THA', 'JPN', 'AUS', 'CHN', 'PER', 'BEL', 'IRL', 'COL', 'PHL', 'GBR', 'FRA', 'NLD', 'ISR', 'CAN', 'ESP', 'IDN', 'ECU', 'BRA', 'CHL', 'NZL', 'ITA', 'DEU', 'POL', 'ZAF', 'CRI']	11	7	7	0.8909	['ALB', 'AUT', 'BGR', 'HRV', 'GRC', 'HUN', 'ROU', 'SRB', 'SVK', 'MKD', 'SVN']	7	4	4	0.881	['LVA', 'RUS', 'UKR', 'BLR', 'EST', 'FIN', 'LTU']	6	4	2	0.8333	['MAR', 'TUN', 'LBN', 'JOR', 'SAU', 'ARE']	5	3	3	0.95	['PAN', 'NIC', 'GTM', 'HND', 'SLV']	22	1	1	0.1104	['DZA', 'SEN', 'BOL', 'MYS', 'PRY', 'PRT', 'URY', 'ARM', 'GEO', 'LKA', 'MUS', 'MOZ', 'NOR', 'ZWE', 'UGA', 'TZA', 'MDA', 'AZE', 'MDG', 'MWI', 'NAM', 'ETH']	18	0	0	0.0294	['CIV', 'JAM', 'PSE', 'OMN', 'KHM', 'CMR', 'TGO', 'BWA', 'CAF', 'GMB', 'BFA', 'MRT', 'KAZ', 'NER', 'BEN', 'KGZ', 'BDI', 'GHA']
32	20	7	9	0.726	['RUS', 'SWE', 'UKR', 'ESP', 'LVA', 'BEL', 'IRL', 'EST', 'LTU', 'DNK', 'ITA', 'DEU', 'POL', 'GBR', 'ZAF', 'USA', 'NLD', 'AUS', 'FIN', 'CAN']	9	5	4	0.7778	['CHN', 'IDN', 'JPN', 'KOR', 'MYS', 'PHL', 'IND', 'VNM', 'THA']	9	2	2	0.4861	['GRC', 'AUT', 'CZE', 'HUN', 'ROU', 'BGR', 'SVK', 'SRB', 'SVN']	5	1	2	0.6	['ARG', 'BRA', 'CHL', 'COL', 'PER']	14	1	1	0.1264	['ARM', 'GEO', 'SAU', 'TUR', 'ARE', 'BWA', 'MOZ', 'ZWE', 'SGP', 'EGY', 'KAZ', 'TZA', 'KGZ', 'MWI']	46	0	0	0.0092	['ALB', 'MKD', 'SLV', 'PRY', 'URY', 'LKA', 'FRA', 'HKG', 'ISR', 'MEX', 'OMN', 'NZL', 'PAK', 'HRV', 'CHE', 'BLR', 'AZE', 'MDA', 'DZA', 'ECU', 'ETH', 'MAR', 'NOR', 'PRT', 'SEN', 'NAM', 'KHM', 'BOL', 'CRI', 'GTM', 'HND', 'JAM', 'NIC', 'PAN', 'MDG', 'NER', 'PSE', 'JOR', 'LBN', 'TUN', 'CMR', 'GHA', 'CAF', 'MUS', 'TGO', 'CIV']
33	39	27	22	0.852	['IND', 'SWE', 'SVK', 'SGP', 'CZE', 'ROU', 'CHE', 'USA', 'KOR', 'TUR', 'SRB', 'AZE', 'HUN', 'KAZ', 'DNK', 'LTU', 'RUS', 'FIN', 'CHN', 'UKR', 'BEL', 'GBR', 'FRA', 'NLD', 'ISR', 'AUT', 'CAN', 'ESP', 'SVN', 'HRV', 'GRC', 'BGR', 'NOR', 'ARE', 'BLR', 'ITA', 'DEU', 'POL', 'ZAF']	8	7	7	1	['AUS', 'HKG', 'IDN', 'JPN', 'THA', 'MYS', 'PHL', 'VNM']	14	6	4	0.5989	['PAN', 'BRA', 'ARG', 'BOL', 'CHL', 'COL', 'CRI', 'ECU', 'MEX', 'SLV', 'GTM', 'HND', 'NIC', 'PER']	5	4	4	1	['GHA', 'CIV', 'SEN', 'TGO', 'BFA']	8	3	2	0.4464	['DZA', 'PRT', 'TUN', 'EGY', 'MAR', 'MOZ', 'TZA', 'MWI']	19	1	1	0.1023	['ALB', 'MKD', 'JOR', 'LBN', 'SAU', 'PAK', 'EST', 'GEO', 'LVA', 'KGZ', 'MDG', 'MRT', 'MUS', 'NAM', 'NER', 'UGA', 'BWA', 'BDI', 'PSE']	16	0	0	0.0167	['KHM', 'JAM', 'OMN', 'CMR', 'ETH', 'IRL', 'ZWE', 'CAF', 'GMB', 'NZL', 'URY', 'PRY', 'ARM', 'BEN', 'MDA', 'LKA']
34	10	7	7	0.944	['SWE', 'BEL', 'NOR', 'GBR', 'ITA', 'DEU', 'FRA', 'CHE', 'USA', 'NLD']	9	5	4	0.8056	['CHN', 'JPN', 'AUS', 'HKG', 'KOR', 'SGP', 'THA', 'IDN', 'MYS']	11	4	3	0.6091	['SRB', 'GRC', 'AUT', 'BGR', 'HRV', 'CZE', 'HUN', 'POL', 'ROU', 'SVK', 'MKD']	11	2	2	0.3364	['PRY', 'ARG', 'BOL', 'RUS', 'BLR', 'EST', 'FIN', 'LVA', 'LTU', 'UKR', 'KAZ']	7	2	1	0.3571	['PRT', 'IND', 'ESP', 'TUN', 'TUR', 'EGY', 'ARE']	9	1	1	0.1944	['ZAF', 'BWA', 'BFA', 'NER', 'SLV', 'GTM', 'NIC', 'NAM', 'MOZ']	50	0	0	0.0127	['ALB', 'DZA', 'BRA', 'ECU', 'GHA', 'MRT', 'MEX', 'MAR', 'SVN', 'CHL', 'CRI', 'BEN', 'SEN', 'URY', 'ARM', 'GEO', 'MUS', 'OMN', 'NZL', 'AZE', 'MDA', 'CMR', 'CAN', 'DNK', 'IRL', 'LBN', 'PAN', 'TGO', 'KHM', 'PAK', 'PHL', 'VNM', 'COL', 'JOR', 'HND', 'ISR', 'CIV', 'SAU', 'PER', 'KGZ', 'ZWE', 'UGA', 'TZA', 'MDG', 'GMB', 'LKA', 'MWI', 'BDI', 'ETH', 'JAM']
35	12	4	3	0.515	['SVN', 'HRV', 'SRB', 'BGR', 'CZE', 'HUN', 'ITA', 'FRA', 'CHE', 'DEU', 'ROU', 'AUT']	7	2	2	0.4524	['SWE', 'EST', 'LVA', 'LTU', 'DNK', 'NOR', 'FIN']	37	1	1	0.045	['ALB', 'GRC', 'DZA', 'MAR', 'ARG', 'BRA', 'URY', 'SVK', 'AZE', 'RUS', 'TUR', 'BLR', 'BEL', 'NLD', 'MKD', 'CAN', 'USA', 'CHN', 'HKG', 'ECU', 'GBR', 'POL', 'ESP', 'PER', 'EGY', 'JOR', 'SLV', 'GTM', 'MEX', 'IRL', 'KAZ', 'MYS', 'THA', 'MOZ', 'ZAF', 'PRT', 'UKR']	26	0	0	0.0108	['VNM', 'CIV', 'IND', 'JAM', 'PSE', 'BOL', 'NIC', 'BWA', 'HND', 'BEN', 'KHM', 'PRY', 'KGZ', 'BFA', 'LBN', 'COL', 'ARM', 'NAM', 'MDA', 'GEO', 'GHA', 'UGA', 'ZWE', 'CHL', 'CRI', 'TZA']
41	19	13	10	0.839	['SWE', 'ESP', 'SGP', 'BEL', 'NOR', 'NZL', 'CHN', 'USA', 'GBR', 'ITA', 'DEU', 'DNK', 'POL', 'CHE', 'JPN', 'NLD', 'FRA', 'AUS', 'CAN']	18	3	3	0.2876	['ARG', 'BRA', 'CHL', 'PRY', 'PER', 'URY', 'IND', 'AUT', 'BGR', 'CZE', 'FIN', 'HUN', 'ROU', 'SVK', 'SVN', 'COL', 'MEX', 'ECU']	8	2	2	0.3393	['KOR', 'MYS', 'PHL', 'VNM', 'THA', 'EST', 'LVA', 'LTU']	18	1	1	0.0948	['RUS', 'ZAF', 'JOR', 'TUR', 'BLR', 'SRB', 'CRI', 'GRC', 'GTM', 'MAR', 'EGY', 'BWA', 'SAU', 'SLV', 'PAN', 'HND', 'NIC', 'NAM']	39	0	0	0.0067	['BOL', 'ISR', 'KAZ', 'LKA', 'HKG', 'IDN', 'IRL', 'LBN', 'MDG', 'PAK', 'ALB', 'HRV', 'MKD', 'KGZ', 'DZA', 'AZE', 'ARM', 'GEO', 'CIV', 'MDA', 'PRT', 'SEN', 'ARE', 'TUN', 'UKR', 'JAM', 'MUS', 'UGA', 'TZA', 'PSE', 'GHA', 'MWI', 'MRT', 'MOZ', 'GMB', 'ZWE', 'OMN', 'NER', 'KHM']
42	31	19	19	0.839	['IND', 'SWE', 'SGP', 'HKG', 'CHE', 'USA', 'TUR', 'MEX', 'EGY', 'THA', 'JPN', 'RUS', 'AUS', 'CHN', 'UKR', 'BEL', 'LBN', 'PHL', 'GBR', 'FRA', 'NLD', 'ISR', 'CAN', 'ESP', 'IDN', 'GRC', 'BRA', 'ARE', 'MYS', 'ITA', 'DEU']	9	4	6	0.8611	['SRB', 'AUT', 'BGR', 'CZE', 'HUN', 'POL', 'ROU', 'SVK', 'SVN']	5	4	4	1	['ARG', 'CHL', 'COL', 'ECU', 'PER']	5	3	3	0.95	['CRI', 'SLV', 'GTM', 'HND', 'NIC']	6	2	3	0.7667	['EST', 'LVA', 'LTU', 'DNK', 'FIN', 'BLR']	16	2	2	0.2375	['SAU', 'GHA', 'CIV', 'KOR', 'MAR', 'MOZ', 'PAK', 'ZAF', 'TZA', 'LKA', 'JOR', 'PRT', 'TGO', 'ZWE', 'OMN', 'NAM']	4	1	1	0.3333	['SEN', 'ARM', 'GEO', 'GMB']	33	0	0	0.0237	['ALB', 'DZA', 'NER', 'AZE', 'BOL', 'CMR', 'BEN', 'JAM', 'MDG', 'MUS', 'NZL', 'NOR', 'PAN', 'PRY', 'VNM', 'TUN', 'URY', 'KHM', 'MRT', 'HRV', 'KAZ', 'BDI', 'IRL', 'MWI', 'UGA', 'BWA', 'MKD', 'BFA', 'CAF', 'KGZ', 'MDA', 'ETH', 'PSE']
43	21	15	15	0.919	['IND', 'SWE', 'SGP', 'USA', 'DNK', 'THA', 'JPN', 'AUS', 'CHN', 'BEL', 'PHL', 'GBR', 'FRA', 'NLD', 'ISR', 'ESP', 'IDN', 'BRA', 'MYS', 'ITA', 'DEU']	12	4	5	0.6364	['SRB', 'POL', 'AUT', 'BGR', 'HRV', 'CZE', 'HUN', 'SVK', 'SVN', 'LTU', 'ROU', 'UKR']	12	4	3	0.5303	['ARG', 'CHL', 'COL', 'CRI', 'ECU', 'MEX', 'PAN', 'PER', 'SLV', 'GTM', 'NIC', 'HND']	24	2	2	0.1993	['TUR', 'DZA', 'CAN', 'TUN', 'ZAF', 'HKG', 'KOR', 'NZL', 'SAU', 'ARE', 'EGY', 'EST', 'IRL', 'NOR', 'RUS', 'CHE', 'KAZ', 'BLR', 'LVA', 'FIN', 'GRC', 'JOR', 'LBN', 'MAR']	2	1	1	1	['SEN', 'GMB']	38	0	0	0.0128	['ALB', 'BOL', 'PRY', 'URY', 'LKA', 'PAK', 'VNM', 'ZWE', 'TZA', 'AZE', 'GEO', 'MDA', 'CMR', 'ETH', 'PRT', 'CIV', 'MOZ', 'MKD', 'BFA', 'CAF', 'KHM', 'BEN', 'GHA', 'MDG', 'OMN', 'TGO', 'JAM', 'NER', 'PSE', 'MUS', 'KGZ', 'MWI', 'MRT', 'UGA', 'ARM', 'NAM', 'BWA', 'BDI']
51	38	32	30	0.964	['IND', 'SWE', 'SGP', 'ARG', 'CZE', 'HKG', 'ROU', 'CHE', 'USA', 'KOR', 'TUR', 'MEX', 'HUN', 'DNK', 'THA', 'LTU', 'JPN', 'RUS', 'FIN', 'CHN', 'UKR', 'BEL', 'IRL', 'GBR', 'FRA', 'NLD', 'ISR', 'AUT', 'CAN', 'ESP', 'IDN', 'BRA', 'ARE', 'MYS', 'ITA', 'DEU', 'POL', 'ZAF']	9	4	5	0.7778	['BOL', 'CHL', 'COL', 'CRI', 'ECU', 'GTM', 'PAN', 'PER', 'URY']	12	5	3	0.5455	['TUN', 'AUS', 'JOR', 'MAR', 'PAK', 'PHL', 'PRT', 'VNM', 'EGY', 'SAU', 'LBN', 'OMN']	5	4	4	1	['SVN', 'BGR', 'HRV', 'SRB', 'MKD']	4	3	3	1	['LVA', 'BLR', 'EST', 'SVK']	4	2	2	0.8333	['GHA', 'CIV', 'SEN', 'TGO']	9	1	1	0.1667	['SLV', 'HND', 'KAZ', 'ARM', 'GEO', 'TZA', 'KGZ', 'NIC', 'MWI']	28	0	0	0.0185	['ALB', 'DZA', 'GRC', 'MRT', 'NER', 'LKA', 'NZL', 'PRY', 'MDG', 'MUS', 'MOZ', 'NAM', 'AZE', 'MDA', 'NOR', 'BDI', 'KHM', 'CMR', 'CAF', 'BEN', 'ETH', 'GMB', 'JAM', 'ZWE', 'UGA', 'BFA', 'BWA', 'PSE']
52	41	30	29	0.917	['IND', 'SWE', 'SGP', 'CZE', 'HKG', 'ROU', 'CHE', 'USA', 'KOR', 'TUR', 'MEX', 'HUN', 'DNK', 'EGY', 'THA', 'JPN', 'AUS', 'RUS', 'FIN', 'CHN', 'PER', 'UKR', 'BEL', 'IRL', 'GBR', 'FRA', 'NLD', 'ISR', 'AUT', 'CAN', 'ESP', 'IDN', 'SVN', 'NOR', 'BRA', 'CHL', 'MYS', 'ITA', 'DEU', 'POL', 'ZAF']	31	5	3	0.2656	['BGR', 'GRC', 'SRB', 'DZA', 'MAR', 'PRT', 'ARE', 'TUN', 'ARG', 'COL', 'CRI', 'ECU', 'SLV', 'GTM', 'HND', 'NIC', 'PAK', 'PAN', 'VNM', 'BLR', 'GEO', 'CMR', 'LKA', 'LVA', 'SAU', 'SEN', 'EST', 'JOR', 'LTU', 'KAZ', 'OMN']	3	2	2	1	['GHA', 'CIV', 'TGO']	10	1	1	0.1556	['ALB', 'MKD', 'BOL', 'PRY', 'NAM', 'TZA', 'HRV', 'ZWE', 'MWI', 'UGA']	24	0	0	0.0181	['MRT', 'JAM', 'NZL', 'URY', 'ARM', 'AZE', 'LBN', 'MOZ', 'NER', 'PHL', 'BFA', 'SVK', 'BWA', 'BDI', 'CAF', 'BEN', 'ETH', 'GMB', 'MDG', 'MUS', 'MDA', 'KHM', 'KGZ', 'PSE']
53	46	33	28	0.89	['VNM', 'IND', 'SWE', 'SGP', 'ARG', 'SAU', 'CZE', 'HKG', 'ROU', 'CHE', 'USA', 'KOR', 'TUR', 'MEX', 'HUN', 'DNK', 'THA', 'JPN', 'AUS', 'RUS', 'FIN', 'CHN', 'PER', 'UKR', 'BEL', 'IRL', 'PHL', 'GBR', 'FRA', 'NLD', 'ISR', 'AUT', 'CAN', 'ESP', 'IDN', 'GRC', 'NOR', 'BRA', 'NZL', 'ARE', 'MYS', 'ITA', 'DEU', 'PRT', 'POL', 'ZAF']	8	5	4	0.8571	['CHL', 'COL', 'CRI', 'ECU', 'SLV', 'GTM', 'HND', 'PAN']	9	3	4	0.6806	['SRB', 'MKD', 'HRV', 'LTU', 'BGR', 'EST', 'LVA', 'SVK', 'SVN']	13	3	2	0.4295	['LBN', 'DZA', 'GHA', 'TUN', 'MAR', 'PAK', 'EGY', 'CIV', 'SEN', 'TZA', 'BEN', 'TGO', 'BFA']	15	1	1	0.1238	['BOL', 'PRY', 'URY', 'ARM', 'GEO', 'KAZ', 'JOR', 'OMN', 'AZE', 'BLR', 'MDA', 'BWA', 'KGZ', 'ZWE', 'PSE']	18	0	0	0.0163	['ALB', 'NER', 'LKA', 'ETH', 'MOZ', 'NIC', 'MUS', 'BDI', 'CMR', 'GMB', 'MDG', 'MRT', 'NAM', 'UGA', 'KHM', 'CAF', 'JAM', 'MWI']
54	44	35	33	0.951	['VNM', 'IND', 'SWE', 'SVK', 'SGP', 'ARG', 'CZE', 'HKG', 'ROU', 'CHE', 'USA', 'KOR', 'TUR', 'MEX', 'HUN', 'DNK', 'EGY', 'THA', 'JPN', 'AUS', 'FIN', 'CHN', 'BEL', 'IRL', 'GBR', 'FRA', 'NLD', 'ISR', 'AUT', 'CAN', 'ESP', 'SVN', 'HRV', 'GRC', 'BGR', 'NOR', 'BRA', 'NZL', 'MYS', 'ITA', 'DEU', 'POL', 'PRT', 'ZAF']	9	7	7	0.9722	['CHL', 'COL', 'CRI', 'ECU', 'SLV', 'PAN', 'PRY', 'PER', 'URY']	8	6	6	0.9821	['ARM', 'GEO', 'LVA', 'LTU', 'MDA', 'RUS', 'UKR', 'BLR']	10	4	4	0.7444	['JOR', 'MAR', 'SAU', 'IDN', 'LBN', 'OMN', 'PAK', 'PHL', 'ARE', 'TUN']	9	2	2	0.2917	['ALB', 'SRB', 'MKD', 'AZE', 'GTM', 'HND', 'KAZ', 'KGZ', 'NIC']	4	1	2	0.75	['SEN', 'GHA', 'BEN', 'TGO']	10	1	1	0.2	['CMR', 'ETH', 'UGA', 'TZA', 'CIV', 'MWI', 'BWA', 'CAF', 'NAM', 'ZWE']	15	0	0	0.0476	['DZA', 'MRT', 'NER', 'BOL', 'KHM', 'LKA', 'MUS', 'MOZ', 'EST', 'PSE', 'JAM', 'BDI', 'GMB', 'MDG', 'BFA']
55	48	36	33	0.921	['VNM', 'IND', 'SWE', 'MAR', 'SGP', 'CZE', 'HKG', 'ROU', 'CHE', 'USA', 'KOR', 'TUR', 'MEX', 'HUN', 'JOR', 'EGY', 'DNK', 'THA', 'JPN', 'AUS', 'RUS', 'FIN', 'CHN', 'BEL', 'IRL', 'PHL', 'GBR', 'FRA', 'NLD', 'ISR', 'AUT', 'CAN', 'ESP', 'IDN', 'SVN', 'LVA', 'GRC', 'BGR', 'NOR', 'BRA', 'ARE', 'NZL', 'MYS', 'ITA', 'DEU', 'POL', 'PRT', 'ZAF']	7	6	6	1	['ARG', 'CHL', 'COL', 'ECU', 'GTM', 'PAN', 'PER']	7	3	4	0.8333	['SRB', 'UKR', 'LTU', 'SVK', 'BLR', 'HRV', 'MDA']	14	3	3	0.3462	['SEN', 'TUN', 'CRI', 'SLV', 'HND', 'LBN', 'NIC', 'PAK', 'SAU', 'GHA', 'OMN', 'CMR', 'CIV', 'TGO']	3	2	2	1	['TZA', 'UGA', 'BDI']	16	1	1	0.1	['ALB', 'MKD', 'BOL', 'PRY', 'URY', 'ARM', 'GEO', 'KGZ', 'AZE', 'KAZ', 'MUS', 'MDG', 'ZWE', 'BWA', 'NAM', 'MWI']	14	0	0	0.011	['KHM', 'JAM', 'PSE', 'EST', 'MOZ', 'ETH', 'DZA', 'CAF', 'GMB', 'MRT', 'NER', 'BEN', 'LKA', 'BFA']
56	38	17	13	0.659	['IND', 'SVK', 'MAR', 'SAU', 'CZE', 'ROU', 'USA', 'KOR', 'TUR', 'MEX', 'HUN', 'JOR', 'EGY', 'LTU', 'JPN', 'AUS', 'RUS', 'FIN', 'CHN', 'UKR', 'BEL', 'GBR', 'FRA', 'NLD', 'ISR', 'AUT', 'CAN', 'ESP', 'SVN', 'HRV', 'GRC', 'BGR', 'ARE', 'ITA', 'DEU', 'POL', 'PRT', 'ZAF']	6	4	4	0.9667	['IDN', 'MYS', 'PHL', 'SGP', 'VNM', 'THA']	11	4	3	0.5182	['ARG', 'BRA', 'CHL', 'URY', 'CRI', 'ECU', 'PAN', 'PER', 'COL', 'GTM', 'HND']	5	2	3	0.85	['BLR', 'DNK', 'EST', 'LVA', 'SWE']	3	2	2	1	['CIV', 'TGO', 'BFA']	15	1	1	0.1	['ALB', 'SRB', 'DZA', 'TUN', 'MUS', 'MKD', 'AZE', 'GEO', 'SLV', 'MDG', 'MWI', 'MOZ', 'ZWE', 'LBN', 'NIC']	31	0	0	0.0151	['BOL', 'PRY', 'GHA', 'HKG', 'NZL', 'NOR', 'PAK', 'CHE', 'CMR', 'LKA', 'IRL', 'MDA', 'OMN', 'NER', 'SEN', 'TZA', 'ARM', 'BEN', 'ETH', 'GMB', 'JAM', 'KAZ', 'KGZ', 'MRT', 'NAM', 'UGA', 'BWA', 'KHM', 'CAF', 'PSE', 'BDI']
57	48	37	30	0.906	['VNM', 'IND', 'SWE', 'SVK', 'SGP', 'ARG', 'SAU', 'CZE', 'HKG', 'ROU', 'CHE', 'PAK', 'USA', 'KOR', 'TUR', 'MEX', 'HUN', 'DNK', 'EGY', 'THA', 'LTU', 'JPN', 'AUS', 'RUS', 'FIN', 'CHN', 'BEL', 'IRL', 'PHL', 'GBR', 'FRA', 'NLD', 'ISR', 'AUT', 'CAN', 'ESP', 'IDN', 'SVN', 'GRC', 'BGR', 'BRA', 'ARE', 'MYS', 'ITA', 'DEU', 'POL', 'PRT', 'ZAF']	9	6	6	0.9167	['CHL', 'COL', 'CRI', 'ECU', 'GTM', 'HND', 'PAN', 'PER', 'SLV']	5	3	3	0.9	['LVA', 'UKR', 'AZE', 'BLR', 'EST']	6	2	3	0.6667	['TUN', 'LBN', 'SEN', 'CMR', 'CIV', 'MAR']	4	2	2	0.9167	['ALB', 'SRB', 'MKD', 'HRV']	18	1	1	0.0948	['BOL', 'NZL', 'PRY', 'URY', 'ARM', 'GEO', 'LKA', 'GHA', 'BFA', 'KAZ', 'KGZ', 'MDA', 'BEN', 'MOZ', 'ZWE', 'TGO', 'BWA', 'MWI']	19	0	0	0.038	['DZA', 'JOR', 'OMN', 'KHM', 'NAM', 'TZA', 'ETH', 'NOR', 'BDI', 'CAF', 'MDG', 'MRT', 'MUS', 'NER', 'UGA', 'JAM', 'NIC', 'GMB', 'PSE']
58	45	38	32	0.941	['IND', 'SWE', 'SVK', 'SGP', 'SAU', 'CZE', 'HKG', 'ROU', 'CHE', 'USA', 'KOR', 'TUR', 'MEX', 'HUN', 'DNK', 'EGY', 'THA', 'LTU', 'JPN', 'RUS', 'AUS', 'FIN', 'CHN', 'UKR', 'BEL', 'IRL', 'GBR', 'FRA', 'NLD', 'ISR', 'AUT', 'CAN', 'EST', 'ESP', 'GRC', 'BGR', 'NOR', 'BRA', 'ARE', 'MYS', 'ITA', 'DEU', 'POL', 'PRT', 'ZAF']	10	7	6	0.8778	['ARG', 'BOL', 'CHL', 'COL', 'CRI', 'ECU', 'PAN', 'PRY', 'PER', 'URY']	23	3	3	0.2569	['SRB', 'MAR', 'TUN', 'SLV', 'GTM', 'HND', 'LBN', 'NZL', 'NIC', 'VNM', 'LKA', 'GHA', 'IDN', 'CIV', 'JOR', 'OMN', 'PAK', 'PHL', 'SEN', 'SVN', 'HRV', 'TGO', 'MKD']	18	1	1	0.1176	['NER', 'GEO', 'KAZ', 'TZA', 'ARM', 'KGZ', 'MDG', 'MUS', 'NAM', 'BFA', 'AZE', 'BLR', 'LVA', 'MDA', 'UGA', 'MWI', 'ZWE', 'BWA']	13	0	0	0.0256	['KHM', 'MOZ', 'JAM', 'PSE', 'CMR', 'ETH', 'ALB', 'DZA', 'CAF', 'GMB', 'MRT', 'BEN', 'BDI']
59	50	37	35	0.92	['VNM', 'IND', 'SWE', 'SVK', 'SGP', 'ARG', 'CZE', 'HKG', 'CHE', 'USA', 'KOR', 'TUR', 'MEX', 'HUN', 'DNK', 'THA', 'LTU', 'JPN', 'LKA', 'AUS', 'RUS', 'CHN', 'FIN', 'UKR', 'BEL', 'IRL', 'PHL', 'GBR', 'FRA', 'NLD', 'ISR', 'AUT', 'CAN', 'EST', 'ESP', 'IDN', 'SVN', 'LVA', 'GRC', 'BGR', 'NOR', 'BRA', 'CHL', 'NZL', 'MYS', 'ITA', 'DEU', 'POL', 'PRT', 'ZAF']	19	6	5	0.4327	['ARE', 'TUN', 'BOL', 'COL', 'CRI', 'ECU', 'SLV', 'GTM', 'HND', 'JOR', 'LBN', 'PAK', 'PAN', 'PRY', 'PER', 'SAU', 'EGY', 'URY', 'OMN']	6	4	3	0.9	['GHA', 'BFA', 'CIV', 'SEN', 'TGO', 'BEN']	5	3	3	0.95	['ALB', 'HRV', 'SRB', 'MKD', 'ROU']	10	2	2	0.2778	['KAZ', 'MOZ', 'ZWE', 'TZA', 'AZE', 'BLR', 'KGZ', 'BWA', 'MWI', 'NAM']	2	1	1	1	['ARM', 'GEO']	17	0	0	0.0294	['DZA', 'CMR', 'PSE', 'JAM', 'MUS', 'MAR', 'NIC', 'KHM', 'ETH', 'MRT', 'MDA', 'UGA', 'BDI', 'CAF', 'GMB', 'MDG', 'NER']
61	39	24	24	0.848	['VNM', 'IND', 'SWE', 'SVK', 'SGP', 'CZE', 'HKG', 'ROU', 'PAK', 'CHE', 'USA', 'KOR', 'TUR', 'MEX', 'HUN', 'DNK', 'THA', 'JPN', 'AUS', 'FIN', 'CHN', 'BEL', 'GBR', 'FRA', 'NLD', 'AUT', 'CAN', 'ESP', 'IDN', 'SVN', 'GRC', 'BRA', 'NZL', 'MYS', 'ITA', 'DEU', 'PRT', 'POL', 'ZAF']	18	4	4	0.3497	['ARG', 'BOL', 'BLR', 'CHL', 'COL', 'CRI', 'ECU', 'SLV', 'EST', 'GTM', 'NIC', 'PAN', 'PRY', 'PER', 'RUS', 'URY', 'LTU', 'UKR']	9	2	2	0.3056	['DZA', 'ARE', 'TUN', 'HRV', 'LBN', 'SRB', 'MKD', 'EGY', 'JOR']	2	1	1	1	['KAZ', 'KGZ']	39	0	0	0.0135	['ALB', 'KHM', 'ETH', 'IRL', 'ISR', 'LVA', 'NOR', 'PHL', 'SAU', 'ARM', 'LKA', 'OMN', 'BGR', 'MAR', 'AZE', 'MDA', 'GHA', 'SEN', 'BEN', 'BDI', 'BFA', 'CIV', 'CMR', 'HND', 'JAM', 'MUS', 'GEO', 'MWI', 'MOZ', 'ZWE', 'TGO', 'TZA', 'UGA', 'MDG', 'MRT', 'NAM', 'BWA', 'NER', 'PSE']
62	42	35	36	0.977	['VNM', 'IND', 'SWE', 'SVK', 'SGP', 'CZE', 'HKG', 'ROU', 'CHE', 'USA', 'KOR', 'TUR', 'MEX', 'HUN', 'DNK', 'THA', 'JPN', 'AUS', 'RUS', 'FIN', 'CHN', 'BEL', 'IRL', 'PHL', 'GBR', 'FRA', 'NLD', 'ISR', 'AUT', 'CAN', 'ESP', 'IDN', 'SVN', 'NOR', 'BRA', 'ARE', 'MYS', 'ITA', 'DEU', 'POL', 'PRT', 'ZAF']	6	5	5	1	['ARG', 'CHL', 'COL', 'CRI', 'PAN', 'PER']	7	4	4	0.8571	['SRB', 'BGR', 'UKR', 'LTU', 'BLR', 'EST', 'LVA']	16	3	1	0.2833	['DZA', 'CMR', 'OMN', 'SAU', 'EGY', 'GHA', 'CIV', 'SEN', 'TGO', 'TZA', 'BFA', 'JOR', 'LBN', 'MAR', 'TUN', 'UGA']	4	2	2	0.9167	['SLV', 'GTM', 'HND', 'NIC']	8	2	1	0.3036	['ALB', 'GRC', 'NZL', 'ARM', 'GEO', 'HRV', 'MUS', 'MKD']	10	1	1	0.1778	['LKA', 'NAM', 'PAK', 'PRY', 'URY', 'AZE', 'BWA', 'KAZ', 'KGZ', 'ZWE']	16	0	0	0.0083	['MRT', 'BOL', 'ECU', 'ETH', 'MDG', 'MOZ', 'JAM', 'MWI', 'BEN', 'MDA', 'NER', 'BDI', 'CAF', 'GMB', 'KHM', 'PSE']
63	52	35	26	0.853	['VNM', 'IND', 'SWE', 'SVK', 'SGP', 'CZE', 'HKG', 'ROU', 'CHE', 'USA', 'KOR', 'TUR', 'MEX', 'SRB', 'HUN', 'DNK', 'THA', 'LTU', 'JPN', 'RUS', 'AUS', 'FIN', 'CHN', 'UKR', 'BEL', 'IRL', 'PHL', 'GBR', 'FRA', 'NLD', 'ISR', 'AUT', 'CAN', 'EST', 'ESP', 'IDN', 'HRV', 'LVA', 'SVN', 'GRC', 'BGR', 'NOR', 'BRA', 'CHL', 'NZL', 'ARE', 'MYS', 'ITA', 'DEU', 'POL', 'PRT', 'ZAF']	6	4	4	0.9667	['CRI', 'SLV', 'GTM', 'HND', 'PAN', 'NIC']	6	3	3	0.8333	['ARG', 'BOL', 'COL', 'ECU', 'PER', 'URY']	6	3	2	0.7667	['LBN', 'SAU', 'JOR', 'MAR', 'TUN', 'EGY']	25	1	1	0.0783	['ALB', 'MKD', 'ARM', 'GEO', 'MDA', 'LKA', 'GHA', 'MOZ', 'TZA', 'AZE', 'BLR', 'CIV', 'KAZ', 'KGZ', 'NAM', 'PAK', 'MDG', 'MUS', 'SEN', 'BWA', 'ZWE', 'GMB', 'TGO', 'BDI', 'UGA']	13	0	0	0.0064	['KHM', 'JAM', 'PSE', 'OMN', 'CMR', 'ETH', 'DZA', 'MWI', 'PRY', 'MRT', 'NER', 'BEN', 'BFA']
64	47	37	32	0.927	['VNM', 'IND', 'SWE', 'SGP', 'CZE', 'HKG', 'ROU', 'CHE', 'USA', 'KOR', 'TUR', 'MEX', 'HUN', 'DNK', 'EGY', 'THA', 'LTU', 'JPN', 'RUS', 'AUS', 'LKA', 'CHN', 'FIN', 'BEL', 'IRL', 'PHL', 'GBR', 'FRA', 'NLD', 'ISR', 'AUT', 'CAN', 'EST', 'ESP', 'SVN', 'IDN', 'GRC', 'BGR', 'NOR', 'BRA', 'ARE', 'MYS', 'ITA', 'DEU', 'PRT', 'POL', 'ZAF']	11	7	6	0.8636	['ARG', 'CHL', 'COL', 'CRI', 'ECU', 'SLV', 'GTM', 'HND', 'PAN', 'PER', 'NIC']	18	3	3	0.3431	['SRB', 'DZA', 'JOR', 'LBN', 'MAR', 'SAU', 'TUN', 'GHA', 'CIV', 'SEN', 'BLR', 'OMN', 'NZL', 'PAK', 'UKR', 'HRV', 'LVA', 'SVK']	23	1	1	0.0751	['ALB', 'MKD', 'BOL', 'CMR', 'PRY', 'UGA', 'TZA', 'URY', 'ARM', 'GEO', 'MDG', 'MUS', 'AZE', 'BWA', 'BEN', 'KAZ', 'KGZ', 'MWI', 'NER', 'TGO', 'BFA', 'CAF', 'ZWE']
65	50	42	42	0.969	['VNM', 'IND', 'SWE', 'SVK', 'SGP', 'CZE', 'HKG', 'ROU', 'CHE', 'PAK', 'USA', 'KOR', 'TUR', 'MEX', 'HUN', 'DNK', 'EGY', 'THA', 'LTU', 'JPN', 'AUS', 'LKA', 'FIN', 'CHN', 'RUS', 'BEL', 'IRL', 'PHL', 'GBR', 'FRA', 'NLD', 'ISR', 'AUT', 'CAN', 'ESP', 'IDN', 'LVA', 'SVN', 'GRC', 'BGR', 'NOR', 'BRA', 'NZL', 'ARE', 'MYS', 'ITA', 'DEU', 'POL', 'PRT', 'ZAF']	13	8	7	0.8013	['ARG', 'BOL', 'CHL', 'COL', 'CRI', 'ECU', 'SLV', 'GTM', 'NIC', 'PAN', 'PRY', 'PER', 'URY']	7	4	4	0.8571	['NER', 'BFA', 'CMR', 'GHA', 'CIV', 'TGO', 'BEN']	6	3	4	0.8667	['SRB', 'EST', 'BLR', 'HRV', 'MDA', 'UKR']	8	3	3	0.5357	['MAR', 'SAU', 'TZA', 'JOR', 'LBN', 'ZWE', 'MOZ', 'MWI']	14	1	1	0.1209	['ALB', 'MKD', 'ARM', 'SEN', 'GEO', 'KAZ', 'MDG', 'MUS', 'TUN', 'AZE', 'GMB', 'KGZ', 'BWA', 'NAM']	11	0	0	0.0182	['KHM', 'JAM', 'PSE', 'OMN', 'ETH', 'UGA', 'DZA', 'CAF', 'MRT', 'HND', 'BDI']
66	47	41	40	0.975	['VNM', 'IND', 'SWE', 'SVK', 'SGP', 'CZE', 'HKG', 'ROU', 'CHE', 'USA', 'KOR', 'TUR', 'MEX', 'HUN', 'DNK', 'EGY', 'THA', 'LTU', 'JPN', 'AUS', 'RUS', 'FIN', 'CHN', 'UKR', 'BEL', 'IRL', 'GBR', 'FRA', 'NLD', 'ISR', 'AUT', 'CAN', 'ESP', 'IDN', 'HRV', 'SVN', 'GRC', 'BGR', 'NOR', 'BRA', 'ARE', 'MYS', 'ITA', 'DEU', 'POL', 'PRT', 'ZAF']	12	6	6	0.8182	['COL', 'ARG', 'BOL', 'CHL', 'CRI', 'ECU', 'SLV', 'GTM', 'HND', 'NIC', 'PAN', 'PER']	10	4	4	0.6667	['MAR', 'OMN', 'TUN', 'SAU', 'LBN', 'LKA', 'PAK', 'PHL', 'TZA', 'JOR']	11	3	2	0.4545	['ALB', 'SRB', 'MKD', 'ARM', 'BLR', 'GEO', 'KAZ', 'LVA', 'MDA', 'AZE', 'EST']	4	2	2	0.6667	['BEN', 'GHA', 'CIV', 'TGO']	16	1	1	0.1042	['CMR', 'MOZ', 'SEN', 'PRY', 'URY', 'MDG', 'MUS', 'NAM', 'BFA', 'UGA', 'BWA', 'BDI', 'GMB', 'NER', 'ZWE', 'MWI']	9	0	0	0.0278	['KHM', 'JAM', 'PSE', 'ETH', 'DZA', 'CAF', 'NZL', 'MRT', 'KGZ']
67	49	37	31	0.903	['VNM', 'IND', 'SWE', 'SVK', 'SGP', 'ARG', 'SAU', 'CZE', 'HKG', 'ROU', 'CHE', 'USA', 'KOR', 'TUR', 'MEX', 'HUN', 'DNK', 'EGY', 'THA', 'JPN', 'AUS', 'RUS', 'FIN', 'CHN', 'UKR', 'BEL', 'IRL', 'GBR', 'FRA', 'NLD', 'ISR', 'AUT', 'CAN', 'ESP', 'IDN', 'SVN', 'HRV', 'LVA', 'GRC', 'BGR', 'NOR', 'BRA', 'ARE', 'MYS', 'ITA', 'DEU', 'POL', 'PRT', 'ZAF']	10	5	5	0.8222	['CHL', 'COL', 'ECU', 'GTM', 'NIC', 'PER', 'PAN', 'CRI', 'SLV', 'HND']	7	2	3	0.6429	['SRB', 'MKD', 'BLR', 'EST', 'KAZ', 'LTU', 'MDA']	7	3	2	0.6667	['CMR', 'TGO', 'GHA', 'CIV', 'SEN', 'BFA', 'BEN']	13	2	2	0.2692	['DZA', 'MAR', 'TUN', 'OMN', 'MOZ', 'NAM', 'ZWE', 'TZA', 'JOR', 'LBN', 'UGA', 'BWA', 'MWI']	8	1	1	0.2143	['BOL', 'PAK', 'PRY', 'URY', 'ARM', 'GEO', 'LKA', 'AZE']	15	0	0	0.019	['ALB', 'NER', 'NZL', 'PHL', 'KHM', 'ETH', 'JAM', 'MDG', 'MRT', 'BDI', 'CAF', 'GMB', 'MUS', 'KGZ', 'PSE']
68	47	34	30	0.894	['VNM', 'IND', 'SWE', 'SVK', 'SGP', 'CZE', 'HKG', 'ROU', 'CHE', 'USA', 'KOR', 'TUR', 'MEX', 'HUN', 'DNK', 'EGY', 'THA', 'JPN', 'AUS', 'RUS', 'FIN', 'CHN', 'PER', 'UKR', 'BEL', 'IRL', 'GBR', 'FRA', 'NLD', 'ISR', 'AUT', 'CAN', 'ESP', 'SVN', 'IDN', 'GRC', 'BGR', 'NOR', 'BRA', 'ARE', 'NZL', 'MYS', 'ITA', 'DEU', 'POL', 'PRT', 'ZAF']	6	4	3	0.8667	['COL', 'CRI', 'GTM', 'PAN', 'SLV', 'HND']	5	3	3	0.85	['LVA', 'KAZ', 'LTU', 'BLR', 'EST']	14	2	2	0.2747	['ALB', 'SRB', 'TUN', 'MKD', 'DZA', 'MAR', 'ARG', 'BOL', 'CHL', 'URY', 'SAU', 'JOR', 'OMN', 'LBN']	11	1	1	0.1727	['ARM', 'HRV', 'GEO', 'LKA', 'GHA', 'PAK', 'SEN', 'AZE', 'CMR', 'CIV', 'TGO']	26	0	0	0.0169	['ECU', 'NIC', 'PRY', 'KHM', 'MUS', 'PHL', 'TZA', 'BWA', 'ETH', 'MDG', 'MDA', 'KGZ', 'BDI', 'CAF', 'BEN', 'MWI', 'MRT', 'NAM', 'UGA', 'BFA', 'ZWE', 'MOZ', 'NER', 'JAM', 'GMB', 'PSE']
69	52	44	42	0.97	['VNM', 'IND', 'SWE', 'SVK', 'SGP', 'ARG', 'CZE', 'HKG', 'ROU', 'CHE', 'PAK', 'USA', 'KOR', 'TUR', 'MEX', 'HUN', 'DNK', 'EGY', 'THA', 'LTU', 'JPN', 'RUS', 'AUS', 'FIN', 'CHN', 'UKR', 'BEL', 'IRL', 'PHL', 'GBR', 'FRA', 'NLD', 'ISR', 'AUT', 'CAN', 'EST', 'ESP', 'SVN', 'IDN', 'LVA', 'GRC', 'BGR', 'NOR', 'BRA', 'ARE', 'NZL', 'MYS', 'ITA', 'DEU', 'POL', 'PRT', 'ZAF']	9	7	7	0.9861	['CHL', 'COL', 'CRI', 'ECU', 'SLV', 'GTM', 'HND', 'PAN', 'PER']	12	4	4	0.6364	['OMN', 'MAR', 'SEN', 'TUN', 'CIV', 'JOR', 'SAU', 'GHA', 'LBN', 'TGO', 'BFA', 'BEN']	6	3	2	0.7667	['MOZ', 'BWA', 'NAM', 'ZWE', 'TZA', 'MWI']	10	2	2	0.5111	['ALB', 'ARM', 'SRB', 'MKD', 'HRV', 'GEO', 'KAZ', 'AZE', 'BLR', 'MDA']	7	1	1	0.3095	['BOL', 'MUS', 'PRY', 'URY', 'ETH', 'MDG', 'UGA']	13	0	0	0.0256	['DZA', 'LKA', 'JAM', 'MRT', 'NIC', 'KHM', 'CMR', 'KGZ', 'BDI', 'GMB', 'CAF', 'PSE', 'NER']
71	43	35	36	0.97	['VNM', 'IND', 'SWE', 'SVK', 'SGP', 'CZE', 'HKG', 'ROU', 'CHE', 'USA', 'KOR', 'TUR', 'MEX', 'HUN', 'DNK', 'THA', 'JPN', 'AUS', 'RUS', 'FIN', 'CHN', 'UKR', 'BEL', 'IRL', 'GBR', 'FRA', 'NLD', 'ISR', 'AUT', 'CAN', 'ESP', 'SVN', 'HRV', 'GRC', 'BGR', 'NOR', 'BRA', 'ARE', 'MYS', 'ITA', 'DEU', 'POL', 'PRT']	12	5	4	0.6894	['ARG', 'BOL', 'CHL', 'COL', 'CRI', 'ECU', 'SLV', 'GTM', 'HND', 'NIC', 'PAN', 'PER']	12	4	2	0.4394	['SAU', 'ZAF', 'GHA', 'CIV', 'LBN', 'MOZ', 'OMN', 'PAK', 'TZA', 'BFA', 'JOR', 'TGO']	4	3	3	1	['BLR', 'EST', 'LVA', 'LTU']	3	2	2	1	['PHL', 'LKA', 'IDN']	18	1	1	0.1111	['ALB', 'SRB', 'MKD', 'DZA', 'MAR', 'CMR', 'KAZ', 'MUS', 'NAM', 'NZL', 'SEN', 'TUN', 'AZE', 'GMB', 'KGZ', 'MDG', 'BWA', 'CAF']	17	0	0	0.0221	['KHM', 'JAM', 'PSE', 'ETH', 'UGA', 'ZWE', 'MWI', 'URY', 'PRY', 'MRT', 'EGY', 'NER', 'BEN', 'ARM', 'BDI', 'MDA', 'GEO']
72	49	42	38	0.968	['VNM', 'IND', 'SWE', 'SGP', 'ARG', 'CZE', 'HKG', 'ROU', 'CHE', 'USA', 'KOR', 'TUR', 'MEX', 'HUN', 'DNK', 'THA', 'LTU', 'JPN', 'AUS', 'RUS', 'FIN', 'CHN', 'UKR', 'BEL', 'IRL', 'PHL', 'GBR', 'FRA', 'NLD', 'ISR', 'AUT', 'CAN', 'EST', 'ESP', 'IDN', 'LVA', 'GRC', 'BGR', 'NOR', 'BRA', 'CHL', 'NZL', 'ARE', 'MYS', 'ITA', 'DEU', 'PRT', 'POL', 'ZAF']	9	6	6	0.9444	['COL', 'CRI', 'ECU', 'SLV', 'GTM', 'HND', 'NIC', 'PAN', 'PER']	12	6	5	0.6212	['TUN', 'GHA', 'MAR', 'SAU', 'EGY', 'CMR', 'CIV', 'JOR', 'LBN', 'SEN', 'TZA', 'BFA']	5	4	4	1	['ALB', 'HRV', 'SRB', 'SVN', 'MKD']	5	2	3	0.8	['MOZ', 'NAM', 'ZWE', 'BWA', 'UGA']	13	2	2	0.25	['BOL', 'GEO', 'KAZ', 'OMN', 'PAK', 'PRY', 'URY', 'ARM', 'BLR', 'AZE', 'LKA', 'MDG', 'MUS']	2	1	1	1	['BEN', 'TGO']	14	0	0	0.044	['DZA', 'MRT', 'ETH', 'MDA', 'KHM', 'GMB', 'JAM', 'KGZ', 'MWI', 'NER', 'SVK', 'BDI', 'PSE', 'CAF']
73	41	30	30	0.93	['IND', 'SWE', 'SVK', 'SGP', 'CZE', 'HKG', 'ROU', 'CHE', 'USA', 'KOR', 'TUR', 'MEX', 'HUN', 'DNK', 'THA', 'JPN', 'AUS', 'RUS', 'FIN', 'CHN', 'UKR', 'BEL', 'IRL', 'GBR', 'FRA', 'NLD', 'ISR', 'AUT', 'CAN', 'ESP', 'SVN', 'GRC', 'BGR', 'NOR', 'BRA', 'ARE', 'MYS', 'ITA', 'DEU', 'POL', 'PRT']	10	4	4	0.6222	['ARG', 'BOL', 'CHL', 'COL', 'PAN', 'PER', 'GTM', 'CRI', 'SLV', 'NIC']	10	2	3	0.4222	['ZAF', 'IDN', 'NZL', 'PAK', 'PHL', 'SAU', 'VNM', 'TZA', 'LBN', 'OMN']	8	2	2	0.4821	['SRB', 'MKD', 'BLR', 'HRV', 'EST', 'KAZ', 'LVA', 'LTU']	4	1	2	0.75	['GHA', 'CIV', 'BFA', 'BEN']	4	1	1	0.3333	['ARM', 'GEO', 'NAM', 'BWA']	32	0	0	0.0202	['ALB', 'ECU', 'PRY', 'TUN', 'URY', 'KHM', 'LKA', 'MRT', 'MOZ', 'SEN', 'EGY', 'DZA', 'AZE', 'ETH', 'JOR', 'MDA', 'MAR', 'UGA', 'BDI', 'CMR', 'CAF', 'GMB', 'HND', 'MUS', 'NER', 'TGO', 'JAM', 'KGZ', 'MDG', 'PSE', 'MWI', 'ZWE']
74	50	45	44	0.988	['VNM', 'IND', 'SWE', 'SVK', 'SGP', 'ARG', 'CZE', 'HKG', 'ROU', 'CHE', 'USA', 'KOR', 'TUR', 'MEX', 'HUN', 'DNK', 'THA', 'LTU', 'JPN', 'AUS', 'RUS', 'FIN', 'CHN', 'UKR', 'BEL', 'IRL', 'GBR', 'FRA', 'NLD', 'ISR', 'AUT', 'CAN', 'EST', 'ESP', 'IDN', 'HRV', 'LVA', 'SVN', 'GRC', 'BGR', 'NOR', 'BRA', 'ARE', 'NZL', 'MYS', 'ITA', 'DEU', 'POL', 'PRT', 'ZAF']	10	6	6	0.8889	['BOL', 'CHL', 'COL', 'CRI', 'ECU', 'SLV', 'GTM', 'PAN', 'PER', 'URY']	7	5	5	0.9286	['JOR', 'TUN', 'LBN', 'MAR', 'OMN', 'SAU', 'EGY']	16	3	3	0.3083	['SEN', 'ARM', 'BLR', 'GEO', 'GHA', 'CIV', 'KAZ', 'NAM', 'PAK', 'TZA', 'AZE', 'TGO', 'BFA', 'CMR', 'BEN', 'CAF']	6	2	2	0.4	['ALB', 'SRB', 'MKD', 'MWI', 'MOZ', 'ZWE']	9	1	1	0.1667	['LKA', 'ETH', 'HND', 'MDG', 'MUS', 'NIC', 'PHL', 'UGA', 'BDI']	11	0	0	0.0091	['DZA', 'MRT', 'JAM', 'MDA', 'PRY', 'BWA', 'KHM', 'KGZ', 'NER', 'GMB', 'PSE']
75	45	37	38	0.97	['VNM', 'IND', 'SWE', 'SVK', 'SGP', 'CZE', 'HKG', 'ROU', 'CHE', 'USA', 'KOR', 'TUR', 'MEX', 'HUN', 'DNK', 'THA', 'LTU', 'JPN', 'RUS', 'AUS', 'FIN', 'CHN', 'BEL', 'IRL', 'PHL', 'GBR', 'FRA', 'NLD', 'ISR', 'AUT', 'CAN', 'ESP', 'IDN', 'LVA', 'BGR', 'NOR', 'BRA', 'ARE', 'NZL', 'MYS', 'ITA', 'DEU', 'POL', 'PRT', 'ZAF']	8	6	5	0.9286	['ARG', 'CHL', 'COL', 'CRI', 'SLV', 'GTM', 'PAN', 'PER']	6	4	4	0.9333	['ALB', 'HRV', 'GRC', 'SRB', 'SVN', 'MKD']	4	3	3	1	['JOR', 'LBN', 'SAU', 'EGY']	4	2	2	0.9167	['EST', 'KAZ', 'UKR', 'BLR']	21	1	1	0.1333	['ARM', 'PRY', 'URY', 'GEO', 'BWA', 'ETH', 'GHA', 'CIV', 'MDG', 'MWI', 'MUS', 'MOZ', 'NAM', 'SEN', 'ZWE', 'UGA', 'TZA', 'AZE', 'CMR', 'MAR', 'TUN']	21	0	0	0.0143	['DZA', 'NER', 'BOL', 'ECU', 'NIC', 'KHM', 'LKA', 'KGZ', 'MRT', 'OMN', 'PAK', 'BFA', 'HND', 'MDA', 'BDI', 'CAF', 'BEN', 'GMB', 'JAM', 'TGO', 'PSE']
76	48	41	42	0.978	['VNM', 'IND', 'SWE', 'SVK', 'SGP', 'CZE', 'HKG', 'ROU', 'CHE', 'USA', 'KOR', 'TUR', 'MEX', 'HUN', 'DNK', 'THA', 'LTU', 'JPN', 'AUS', 'RUS', 'FIN', 'CHN', 'BEL', 'IRL', 'PHL', 'GBR', 'FRA', 'NLD', 'ISR', 'AUT', 'CAN', 'EST', 'ESP', 'IDN', 'LVA', 'SVN', 'GRC', 'BGR', 'NOR', 'BRA', 'ARE', 'NZL', 'MYS', 'ITA', 'DEU', 'POL', 'PRT', 'ZAF']	8	4	5	0.8393	['ARG', 'CHL', 'COL', 'CRI', 'PAN', 'PER', 'URY', 'GTM']	4	3	3	1	['ALB', 'HRV', 'SRB', 'MKD']	23	2	2	0.1759	['JOR', 'ARM', 'GEO', 'UKR', 'BWA', 'CMR', 'ETH', 'GHA', 'CIV', 'LBN', 'MAR', 'OMN', 'NAM', 'PAK', 'SAU', 'SEN', 'ZWE', 'TGO', 'TUN', 'UGA', 'EGY', 'TZA', 'BFA']	26	0	0	0.0231	['DZA', 'BOL', 'ECU', 'HND', 'MOZ', 'NIC', 'PRY', 'AZE', 'BDI', 'BLR', 'KHM', 'LKA', 'JAM', 'KAZ', 'MDG', 'MWI', 'MRT', 'MUS', 'NER', 'BEN', 'GMB', 'KGZ', 'MDA', 'CAF', 'SLV', 'PSE']
77	51	46	46	0.987	['VNM', 'IND', 'SWE', 'SVK', 'SGP', 'CZE', 'HKG', 'ROU', 'CHE', 'USA', 'KOR', 'TUR', 'SRB', 'MEX', 'HUN', 'DNK', 'THA', 'LTU', 'JPN', 'AUS', 'RUS', 'FIN', 'CHN', 'UKR', 'BEL', 'IRL', 'PHL', 'GBR', 'FRA', 'NLD', 'ISR', 'AUT', 'CAN', 'EST', 'ESP', 'IDN', 'HRV', 'LVA', 'SVN', 'GRC', 'BGR', 'NOR', 'BRA', 'NZL', 'ARE', 'MYS', 'ITA', 'DEU', 'POL', 'PRT', 'ZAF']	9	6	7	0.9583	['ARG', 'CHL', 'COL', 'CRI', 'ECU', 'GTM', 'HND', 'PAN', 'PER']	8	5	4	0.8393	['JOR', 'TUN', 'EGY', 'LKA', 'LBN', 'OMN', 'PAK', 'SAU']	6	3	2	0.7333	['GEO', 'ARM', 'BLR', 'AZE', 'KAZ', 'KGZ']	8	1	3	0.5179	['DZA', 'CMR', 'MAR', 'BFA', 'GHA', 'CIV', 'SEN', 'TZA']	3	2	2	1	['BOL', 'PRY', 'URY']	11	1	1	0.1636	['ALB', 'MKD', 'SLV', 'MUS', 'NIC', 'BWA', 'MDG', 'MWI', 'NAM', 'ZWE', 'UGA']	13	0	0	0.0192	['BEN', 'MRT', 'MDA', 'MOZ', 'BDI', 'KHM', 'ETH', 'JAM', 'TGO', 'CAF', 'GMB', 'NER', 'PSE']
78	46	40	39	0.977	['VNM', 'IND', 'SWE', 'SVK', 'SGP', 'ARG', 'CZE', 'HKG', 'ROU', 'CHE', 'USA', 'KOR', 'TUR', 'MEX', 'HUN', 'DNK', 'THA', 'JPN', 'AUS', 'RUS', 'FIN', 'CHN', 'BEL', 'IRL', 'PHL', 'GBR', 'FRA', 'NLD', 'ISR', 'AUT', 'CAN', 'ESP', 'IDN', 'SVN', 'GRC', 'BGR', 'NOR', 'BRA', 'NZL', 'ARE', 'MYS', 'ITA', 'DEU', 'POL', 'PRT', 'ZAF']	13	5	6	0.7244	['MAR', 'EGY', 'CMR', 'ETH', 'GHA', 'LBN', 'SAU', 'SEN', 'TUN', 'CIV', 'BFA', 'BEN', 'TGO']	9	6	5	0.8472	['CHL', 'COL', 'CRI', 'ECU', 'SLV', 'GTM', 'HND', 'PAN', 'PER']	8	5	5	0.8929	['GEO', 'UKR', 'KAZ', 'LVA', 'LTU', 'BLR', 'EST', 'MDA']	10	3	3	0.4333	['ALB', 'HRV', 'SRB', 'MKD', 'MWI', 'MOZ', 'ZWE', 'TZA', 'BWA', 'UGA']	7	1	1	0.1905	['JOR', 'BOL', 'PRY', 'URY', 'MDG', 'MUS', 'PSE']	16	0	0	0.0375	['DZA', 'GMB', 'JAM', 'OMN', 'NAM', 'NIC', 'ARM', 'AZE', 'KHM', 'LKA', 'MRT', 'PAK', 'KGZ', 'NER', 'BDI', 'CAF']
79	43	33	27	0.904	['VNM', 'IND', 'SWE', 'SGP', 'CZE', 'HKG', 'ROU', 'CHE', 'USA', 'KOR', 'TUR', 'MEX', 'HUN', 'DNK', 'THA', 'JPN', 'RUS', 'AUS', 'FIN', 'CHN', 'UKR', 'BEL', 'IRL', 'PHL', 'GBR', 'FRA', 'NLD', 'ISR', 'AUT', 'CAN', 'ESP', 'IDN', 'GRC', 'NOR', 'BRA', 'NZL', 'ARE', 'MYS', 'ITA', 'DEU', 'POL', 'PRT', 'ZAF']	6	4	4	0.9667	['HRV', 'SVK', 'BGR', 'SRB', 'SVN', 'MKD']	13	3	3	0.3654	['ARG', 'CHL', 'COL', 'CRI', 'PER', 'URY', 'KAZ', 'ECU', 'LTU', 'PAN', 'BLR', 'EST', 'LVA']	23	1	1	0.085	['DZA', 'LBN', 'MOZ', 'ARM', 'GEO', 'GHA', 'GTM', 'JOR', 'MUS', 'NAM', 'SAU', 'TUN', 'EGY', 'TZA', 'AZE', 'MAR', 'UGA', 'CIV', 'BWA', 'MWI', 'ZWE', 'SLV', 'NIC']	23	0	0	0.0059	['ALB', 'BOL', 'PRY', 'KHM', 'LKA', 'ETH', 'MDG', 'MRT', 'OMN', 'PAK', 'SEN', 'NER', 'BFA', 'MDA', 'CMR', 'CAF', 'GMB', 'TGO', 'BEN', 'HND', 'JAM', 'KGZ', 'BDI']
81	41	31	32	0.937	['VNM', 'IND', 'SWE', 'SVK', 'SGP', 'CZE', 'HKG', 'ROU', 'CHE', 'USA', 'KOR', 'TUR', 'HUN', 'DNK', 'EGY', 'THA', 'LTU', 'JPN', 'RUS', 'AUS', 'FIN', 'CHN', 'BEL', 'IRL', 'GBR', 'FRA', 'NLD', 'ISR', 'AUT', 'CAN', 'EST', 'ESP', 'SVN', 'GRC', 'NOR', 'ARE', 'MYS', 'ITA', 'DEU', 'POL', 'PRT']	8	5	6	0.9286	['BRA', 'CHL', 'COL', 'CRI', 'ECU', 'MEX', 'PAN', 'PER']	14	3	4	0.3956	['SRB', 'MAR', 'BGR', 'LBN', 'PAK', 'PHL', 'SAU', 'ZAF', 'IDN', 'LVA', 'OMN', 'NZL', 'BLR', 'UKR']	3	2	2	1	['ARG', 'PRY', 'URY']	25	1	1	0.0683	['ALB', 'MKD', 'DZA', 'TUN', 'ARM', 'GEO', 'AZE', 'GHA', 'CIV', 'KAZ', 'MUS', 'MOZ', 'NAM', 'SEN', 'TZA', 'BFA', 'BEN', 'GTM', 'MDG', 'KGZ', 'CMR', 'SLV', 'BWA', 'ZWE', 'HND']	18	0	0	0.0131	['KHM', 'PSE', 'JAM', 'TGO', 'ETH', 'HRV', 'NIC', 'BOL', 'UGA', 'CAF', 'GMB', 'MWI', 'MRT', 'JOR', 'NER', 'BDI', 'MDA', 'LKA']
82	46	35	33	0.926	['IND', 'SWE', 'SVK', 'SGP', 'CZE', 'HKG', 'ROU', 'CHE', 'USA', 'KOR', 'TUR', 'MEX', 'HUN', 'DNK', 'EGY', 'THA', 'LTU', 'JPN', 'RUS', 'AUS', 'FIN', 'CHN', 'UKR', 'BEL', 'IRL', 'GBR', 'FRA', 'NLD', 'ISR', 'AUT', 'CAN', 'EST', 'ESP', 'SVN', 'HRV', 'LVA', 'GRC', 'BGR', 'NOR', 'BRA', 'ARE', 'ITA', 'DEU', 'PRT', 'POL', 'ZAF']	10	6	5	0.8111	['ARG', 'BOL', 'CHL', 'COL', 'CRI', 'ECU', 'SLV', 'GTM', 'PAN', 'PER']	12	5	4	0.6894	['PAK', 'LBN', 'SAU', 'IDN', 'MYS', 'OMN', 'NZL', 'PHL', 'VNM', 'JOR', 'MAR', 'LKA']	10	2	2	0.3667	['ALB', 'SEN', 'SRB', 'MKD', 'NER', 'GHA', 'TGO', 'BEN', 'CIV', 'BFA']	5	1	2	0.6	['MWI', 'TZA', 'BWA', 'NAM', 'ZWE']	11	1	1	0.2091	['PRY', 'URY', 'ARM', 'GEO', 'MUS', 'AZE', 'BLR', 'KAZ', 'KGZ', 'MDA', 'MDG']	15	0	0	0.0619	['DZA', 'HND', 'MRT', 'NIC', 'KHM', 'GMB', 'TUN', 'BDI', 'CMR', 'ETH', 'MOZ', 'UGA', 'JAM', 'CAF', 'PSE']
83	38	25	22	0.87	['IND', 'SWE', 'SVK', 'SGP', 'CZE', 'HKG', 'ROU', 'CHE', 'USA', 'KOR', 'TUR', 'MEX', 'HUN', 'DNK', 'THA', 'JPN', 'AUS', 'FIN', 'CHN', 'BEL', 'IRL', 'PHL', 'GBR', 'FRA', 'NLD', 'ISR', 'AUT', 'CAN', 'ESP', 'SVN', 'GRC', 'BRA', 'ARE', 'MYS', 'ITA', 'DEU', 'POL', 'PRT']	9	4	4	0.7222	['ARG', 'CHL', 'COL', 'CRI', 'ECU', 'PER', 'PAN', 'SLV', 'GTM']	12	3	3	0.4621	['IDN', 'NZL', 'VNM', 'BGR', 'BLR', 'HRV', 'EST', 'LVA', 'LTU', 'RUS', 'SRB', 'PAK']	17	1	1	0.1176	['ARM', 'GEO', 'ZAF', 'KAZ', 'JOR', 'LBN', 'MUS', 'MAR', 'SAU', 'TUN', 'UKR', 'MDG', 'EGY', 'BWA', 'KGZ', 'NAM', 'ZWE']	33	0	0	0.0152	['ALB', 'DZA', 'MRT', 'NER', 'BFA', 'BOL', 'NOR', 'PRY', 'URY', 'BEN', 'MOZ', 'AZE', 'MDA', 'MKD', 'CMR', 'CIV', 'SEN', 'UGA', 'BDI', 'KHM', 'GHA', 'JAM', 'OMN', 'TGO', 'TZA', 'CAF', 'LKA', 'ETH', 'GMB', 'PSE', 'HND', 'MWI', 'NIC']
84	47	37	35	0.94	['VNM', 'IND', 'SWE', 'SVK', 'SGP', 'CZE', 'HKG', 'ROU', 'CHE', 'USA', 'KOR', 'TUR', 'MEX', 'HUN', 'DNK', 'EGY', 'THA', 'LTU', 'JPN', 'AUS', 'FIN', 'CHN', 'BEL', 'IRL', 'GBR', 'FRA', 'NLD', 'ISR', 'AUT', 'CAN', 'ESP', 'SVN', 'IDN', 'LVA', 'HRV', 'GRC', 'BGR', 'NOR', 'BRA', 'ARE', 'NZL', 'MYS', 'ITA', 'DEU', 'PRT', 'POL', 'ZAF']	12	8	7	0.8788	['ARG', 'CHL', 'COL', 'CRI', 'GTM', 'HND', 'PAN', 'PRY', 'PER', 'URY', 'SLV', 'NIC']	14	4	4	0.522	['SRB', 'LBN', 'RUS', 'SAU', 'BLR', 'LKA', 'EST', 'JOR', 'MAR', 'OMN', 'PAK', 'PHL', 'UKR', 'TUN']	22	1	1	0.1169	['ALB', 'MKD', 'ARM', 'GEO', 'AZE', 'BWA', 'GHA', 'CIV', 'KAZ', 'MDG', 'MUS', 'MOZ', 'SEN', 'ZWE', 'TGO', 'TZA', 'BFA', 'KGZ', 'UGA', 'MWI', 'NAM', 'NER']	14	0	0	0.033	['KHM', 'JAM', 'PSE', 'CMR', 'ETH', 'BOL', 'ECU', 'DZA', 'CAF', 'GMB', 'MRT', 'BEN', 'BDI', 'MDA']
85	42	26	26	0.879	['VNM', 'IND', 'SWE', 'SVK', 'SGP', 'CZE', 'HKG', 'ROU', 'CHE', 'USA', 'KOR', 'TUR', 'SRB', 'MEX', 'HUN', 'DNK', 'THA', 'JPN', 'RUS', 'AUS', 'FIN', 'CHN', 'BEL', 'GBR', 'FRA', 'NLD', 'ISR', 'AUT', 'CAN', 'ESP', 'SVN', 'IDN', 'GRC', 'BGR', 'NOR', 'BRA', 'ARE', 'MYS', 'ITA', 'DEU', 'PRT', 'POL']	6	5	5	1	['CRI', 'GTM', 'HND', 'PAN', 'SLV', 'NIC']	7	2	4	0.7619	['LBN', 'SAU', 'EGY', 'OMN', 'MAR', 'JOR', 'TUN']	9	3	3	0.4306	['LTU', 'CHL', 'COL', 'ECU', 'PER', 'BLR', 'EST', 'LVA', 'UKR']	3	2	2	1	['ZAF', 'BWA', 'ZWE']	25	1	1	0.0817	['HRV', 'KAZ', 'MKD', 'ARG', 'BOL', 'PRY', 'URY', 'ARM', 'GEO', 'LKA', 'BEN', 'GMB', 'GHA', 'MDG', 'MUS', 'NZL', 'PHL', 'SEN', 'TGO', 'TZA', 'KGZ', 'CIV', 'PAK', 'BFA', 'UGA']	17	0	0	0.011	['KHM', 'MOZ', 'JAM', 'PSE', 'CMR', 'ETH', 'ALB', 'IRL', 'AZE', 'DZA', 'CAF', 'MWI', 'MRT', 'NER', 'NAM', 'BDI', 'MDA']
87	48	41	43	0.983	['IND', 'SWE', 'SVK', 'SGP', 'ARG', 'CZE', 'HKG', 'ROU', 'CHE', 'PAK', 'USA', 'KOR', 'TUR', 'MEX', 'HUN', 'DNK', 'THA', 'LTU', 'JPN', 'AUS', 'RUS', 'FIN', 'CHN', 'UKR', 'BEL', 'IRL', 'GBR', 'FRA', 'NLD', 'ISR', 'AUT', 'CAN', 'EST', 'ESP', 'SVN', 'LVA', 'GRC', 'BGR', 'NOR', 'BRA', 'NZL', 'ARE', 'MYS', 'ITA', 'DEU', 'POL', 'PRT', 'ZAF']	10	6	5	0.8	['BOL', 'CHL', 'COL', 'CRI', 'ECU', 'SLV', 'GTM', 'NIC', 'PAN', 'PER']	20	3	3	0.3	['ALB', 'HRV', 'SRB', 'MKD', 'CIV', 'MAR', 'GHA', 'IDN', 'JOR', 'LBN', 'MOZ', 'PHL', 'SAU', 'VNM', 'TUN', 'EGY', 'KAZ', 'SEN', 'TZA', 'CMR']	10	1	1	0.2	['BWA', 'GEO', 'MUS', 'ARM', 'BLR', 'MDG', 'MDA', 'NAM', 'UGA', 'AZE']	21	0	0	0.0095	['DZA', 'MRT', 'LKA', 'HND', 'JAM', 'OMN', 'PRY', 'BFA', 'URY', 'KHM', 'ETH', 'GMB', 'KGZ', 'MWI', 'NER', 'ZWE', 'BEN', 'PSE', 'TGO', 'BDI', 'CAF']
88	43	31	29	0.909	['VNM', 'IND', 'SWE', 'SVK', 'SGP', 'CZE', 'HKG', 'CHE', 'USA', 'KOR', 'TUR', 'MEX', 'HUN', 'DNK', 'THA', 'LTU', 'JPN', 'AUS', 'RUS', 'FIN', 'CHN', 'BEL', 'IRL', 'PHL', 'GBR', 'FRA', 'NLD', 'ISR', 'AUT', 'CAN', 'ESP', 'SVN', 'IDN', 'BGR', 'NOR', 'BRA', 'ARE', 'NZL', 'MYS', 'ITA', 'DEU', 'POL', 'PRT']	5	4	4	1	['CRI', 'SLV', 'GTM', 'NIC', 'PAN']	12	4	2	0.3939	['ARG', 'BOL', 'CHL', 'COL', 'ECU', 'JOR', 'LBN', 'PRY', 'PER', 'SAU', 'EGY', 'URY']	8	3	2	0.5357	['MKD', 'GRC', 'HRV', 'LVA', 'MDA', 'ROU', 'SRB', 'UKR']	14	1	1	0.1538	['BLR', 'GHA', 'MUS', 'ZAF', 'TZA', 'CMR', 'ETH', 'CIV', 'MAR', 'BWA', 'MDG', 'MOZ', 'NAM', 'UGA']	27	0	0	0.0171	['ALB', 'HND', 'ARM', 'KHM', 'LKA', 'KAZ', 'MRT', 'SEN', 'BFA', 'DZA', 'AZE', 'EST', 'GEO', 'KGZ', 'OMN', 'PAK', 'TUN', 'BDI', 'BEN', 'PSE', 'JAM', 'NER', 'ZWE', 'TGO', 'GMB', 'CAF', 'MWI']
89	49	46	45	0.992	['VNM', 'IND', 'SWE', 'SVK', 'SGP', 'CZE', 'HKG', 'ROU', 'CHE', 'USA', 'KOR', 'TUR', 'MEX', 'HUN', 'DNK', 'THA', 'LTU', 'JPN', 'AUS', 'RUS', 'FIN', 'CHN', 'UKR', 'BEL', 'IRL', 'GBR', 'FRA', 'NLD', 'ISR', 'AUT', 'CAN', 'EST', 'LVA', 'SVN', 'HRV', 'ESP', 'IDN', 'GRC', 'BGR', 'NOR', 'BRA', 'ARE', 'NZL', 'MYS', 'ITA', 'DEU', 'POL', 'PRT', 'ZAF']	9	8	8	1	['CHL', 'COL', 'CRI', 'ECU', 'SLV', 'GTM', 'HND', 'PAN', 'PER']	12	5	5	0.75	['LBN', 'MAR', 'TUN', 'EGY', 'ARG', 'LKA', 'JOR', 'PHL', 'SAU', 'BLR', 'OMN', 'PAK']	5	4	4	1	['SEN', 'GHA', 'CIV', 'TGO', 'BEN']	6	3	3	0.8	['MOZ', 'BWA', 'NAM', 'ZWE', 'TZA', 'MWI']	12	2	2	0.2955	['ALB', 'SRB', 'MKD', 'ARM', 'BOL', 'PRY', 'URY', 'GEO', 'KAZ', 'AZE', 'KGZ', 'MDA']	7	1	1	0.2619	['NER', 'MUS', 'ETH', 'MDG', 'UGA', 'BFA', 'BDI']	9	0	0	0.0417	['DZA', 'MRT', 'JAM', 'NIC', 'KHM', 'CMR', 'GMB', 'CAF', 'PSE']

## Sheet: 2016
Industry	Number of nodes_core_level 1	k1	l1	Density_core_level 1	Nodes (countries) in the core_level 1	Number of nodes_core_level 2	k2	l2	Density_core_level 2	Nodes (countries) in the core_level 2	Number of nodes_core_level 3	k3	l3	Density_core_level 3	Nodes (countries) in the core_level 3	Number of nodes_core_level 4	k4	l4	Density_core_level 4	Nodes (countries) in the core_level 4	Number of nodes_core_level 5	k5	l5	Density_core_level 5	Nodes (countries) in the core_level 5	Number of nodes_core_level 6	k6	l6	Density_core_level 6	Nodes (countries) in the core_level 6	Number of nodes_core_level 7	k7	l7	Density_core_level 7	Nodes (countries) in the core_level 7	Number of nodes_core_level 8	k8	l8	Density_core_level 8	Nodes (countries) in the core_level 8	Number of nodes_core_level 9	k9	l9	Density_core_level 9	Nodes (countries) in the core_level 9
00	18	12	13	0.928	['CHE', 'DEU', 'ROU', 'DNK', 'ITA', 'FRA', 'BEL', 'POL', 'USA', 'HUN', 'IRL', 'ESP', 'NLD', 'GBR', 'CZE', 'CAN', 'SVK', 'AUT']	12	5	4	0.6667	['AUS', 'CHN', 'HKG', 'IDN', 'JPN', 'KOR', 'MYS', 'PHL', 'SGP', 'THA', 'ARE', 'VNM']	4	3	3	1	['GTM', 'SLV', 'HND', 'NIC']	25	2	2	0.1833	['SRB', 'ARG', 'BRA', 'CHL', 'COL', 'PER', 'PRT', 'ZAF', 'SWE', 'URY', 'ISR', 'JOR', 'RUS', 'TUR', 'BGR', 'HRV', 'GRC', 'LVA', 'NOR', 'SVN', 'UKR', 'EGY', 'EST', 'FIN', 'LTU']	10	1	1	0.1556	['AZE', 'KAZ', 'CRI', 'MEX', 'PAN', 'OMN', 'SAU', 'ZWE', 'KGZ', 'MWI']	40	0	0	0.0122	['ALB', 'DZA', 'BOL', 'ECU', 'GHA', 'LBN', 'PAK', 'PRY', 'KHM', 'NZL', 'ARM', 'MDA', 'MAR', 'MKD', 'BDI', 'BLR', 'CMR', 'BEN', 'ETH', 'GEO', 'GMB', 'CIV', 'MDG', 'NAM', 'NER', 'SEN', 'TGO', 'TUN', 'UGA', 'TZA', 'BFA', 'BWA', 'IND', 'JAM', 'LKA', 'CAF', 'PSE', 'MRT', 'MUS', 'MOZ']
01	31	19	17	0.83	['DNK', 'DEU', 'ITA', 'PRT', 'FIN', 'CHN', 'NOR', 'ROU', 'EST', 'HRV', 'BGR', 'UKR', 'USA', 'HUN', 'ESP', 'NLD', 'GBR', 'AUS', 'CAN', 'AUT', 'GRC', 'BEL', 'CZE', 'SVK', 'THA', 'SWE', 'FRA', 'POL', 'LTU', 'IRL', 'SVN']	16	6	7	0.6542	['HKG', 'VNM', 'PAK', 'BRA', 'JPN', 'JOR', 'KOR', 'MYS', 'NZL', 'SAU', 'SGP', 'ARE', 'IDN', 'PHL', 'IND', 'TUR']	7	4	4	0.8333	['MEX', 'PAN', 'CRI', 'HND', 'SLV', 'GTM', 'NIC']	3	2	2	1	['NAM', 'ZAF', 'BWA']	22	2	1	0.21	['ALB', 'SRB', 'AZE', 'GEO', 'ARM', 'CHL', 'COL', 'GHA', 'ISR', 'CIV', 'KAZ', 'LBN', 'MAR', 'PRY', 'PER', 'RUS', 'SEN', 'CHE', 'TGO', 'URY', 'MKD', 'BLR']	30	0	0	0.0195	['DZA', 'TUN', 'ARG', 'BOL', 'CAF', 'BEN', 'GMB', 'MOZ', 'OMN', 'KHM', 'LKA', 'JAM', 'MRT', 'MUS', 'UGA', 'EGY', 'TZA', 'LVA', 'MDA', 'CMR', 'NER', 'ECU', 'ZWE', 'ETH', 'PSE', 'KGZ', 'BFA', 'BDI', 'MDG', 'MWI']
02	26	19	18	0.928	['DNK', 'DEU', 'ITA', 'PRT', 'FIN', 'ROU', 'HRV', 'BGR', 'USA', 'HUN', 'ESP', 'NLD', 'GBR', 'AUT', 'SRB', 'CHE', 'GRC', 'BEL', 'CZE', 'SVK', 'SWE', 'FRA', 'POL', 'LTU', 'IRL', 'SVN']	20	10	9	0.7763	['HKG', 'ARE', 'CAN', 'CHN', 'IDN', 'JPN', 'KOR', 'MYS', 'PHL', 'SAU', 'IND', 'SGP', 'VNM', 'ZAF', 'THA', 'EGY', 'AUS', 'OMN', 'NZL', 'TUR']	11	4	4	0.6	['ARG', 'BRA', 'CHL', 'CRI', 'MEX', 'URY', 'SLV', 'GTM', 'NIC', 'PAN', 'HND']	5	3	3	0.95	['RUS', 'UKR', 'EST', 'LVA', 'BLR']	7	2	1	0.4524	['CIV', 'NER', 'SEN', 'BFA', 'GHA', 'GMB', 'TGO']	17	1	1	0.1029	['AZE', 'GEO', 'BOL', 'COL', 'JOR', 'LBN', 'MAR', 'PRY', 'PER', 'KAZ', 'NOR', 'ARM', 'ECU', 'MWI', 'MOZ', 'ZWE', 'KGZ']	23	0	0	0.0277	['ALB', 'DZA', 'MRT', 'CMR', 'BEN', 'ISR', 'JAM', 'MDG', 'MUS', 'MKD', 'KHM', 'LKA', 'PAK', 'TZA', 'ETH', 'MDA', 'NAM', 'TUN', 'BDI', 'CAF', 'BWA', 'PSE', 'UGA']
03	34	23	24	0.905	['DNK', 'RUS', 'DEU', 'TUR', 'ITA', 'IND', 'PRT', 'CHN', 'NOR', 'ZAF', 'JPN', 'IDN', 'USA', 'ESP', 'NLD', 'GBR', 'AUS', 'CAN', 'GRC', 'BEL', 'KOR', 'MYS', 'VNM', 'CZE', 'SGP', 'THA', 'SWE', 'FRA', 'POL', 'LTU', 'BRA', 'PHL', 'IRL', 'NZL']	28	6	5	0.3743	['HRV', 'EST', 'ROU', 'HKG', 'BGR', 'BLR', 'CHL', 'COL', 'CRI', 'ECU', 'SLV', 'GTM', 'HUN', 'LVA', 'MEX', 'MAR', 'PER', 'SVK', 'SVN', 'CHE', 'ARE', 'UKR', 'LKA', 'AUT', 'KAZ', 'PAN', 'HND', 'NIC']	11	2	2	0.3727	['DZA', 'SAU', 'TUN', 'EGY', 'LBN', 'MOZ', 'NAM', 'SEN', 'URY', 'TZA', 'OMN']	12	1	1	0.1364	['ALB', 'SRB', 'MKD', 'ARM', 'GEO', 'GHA', 'ISR', 'CIV', 'MUS', 'TGO', 'MDG', 'UGA']	24	0	0	0.0326	['AZE', 'ARG', 'BOL', 'CMR', 'BEN', 'PSE', 'JOR', 'MDA', 'PRY', 'KHM', 'BDI', 'CAF', 'ETH', 'FIN', 'BWA', 'KGZ', 'GMB', 'JAM', 'BFA', 'PAK', 'NER', 'MRT', 'MWI', 'ZWE']
04	43	30	28	0.888	['DNK', 'RUS', 'DEU', 'TUR', 'ITA', 'IND', 'PRT', 'FIN', 'CHN', 'NOR', 'ROU', 'LKA', 'BGR', 'JPN', 'LVA', 'IDN', 'UKR', 'USA', 'HUN', 'ESP', 'NLD', 'GBR', 'AUS', 'CAN', 'AUT', 'CHE', 'GRC', 'BEL', 'KOR', 'ISR', 'MYS', 'VNM', 'CZE', 'SGP', 'THA', 'SWE', 'POL', 'FRA', 'LTU', 'BRA', 'PAK', 'ARE', 'IRL']	14	6	6	0.7747	['ARG', 'BOL', 'CHL', 'COL', 'CRI', 'SLV', 'GTM', 'HND', 'MEX', 'NIC', 'PAN', 'PRY', 'PER', 'URY']	13	5	4	0.5769	['LBN', 'DZA', 'GHA', 'CIV', 'JOR', 'TUN', 'MAR', 'OMN', 'NER', 'SAU', 'SEN', 'EGY', 'BFA']	5	4	4	1	['HRV', 'SRB', 'MKD', 'SVN', 'SVK']	8	3	2	0.5179	['HKG', 'MWI', 'MUS', 'MOZ', 'NZL', 'PHL', 'ZAF', 'ZWE']	8	2	1	0.3929	['AZE', 'GEO', 'ARM', 'EST', 'BLR', 'KAZ', 'KGZ', 'MDA']	4	1	1	0.3333	['TGO', 'BEN', 'UGA', 'TZA']	14	0	0	0.0275	['ALB', 'GMB', 'MRT', 'BDI', 'CMR', 'ECU', 'ETH', 'JAM', 'MDG', 'NAM', 'KHM', 'PSE', 'BWA', 'CAF']
05	56	37	34	0.875	['AUT', 'BGR', 'HRV', 'CZE', 'DNK', 'DEU', 'GRC', 'HUN', 'ITA', 'LTU', 'POL', 'ROU', 'SRB', 'SVN', 'SWE', 'CHE', 'AUS', 'BEL', 'CAN', 'CHN', 'FRA', 'GEO', 'HKG', 'IDN', 'JOR', 'KOR', 'LBN', 'MYS', 'MAR', 'NLD', 'NZL', 'RUS', 'IND', 'ESP', 'THA', 'ARE', 'TUR', 'UKR', 'EGY', 'GBR', 'USA', 'ISR', 'JPN', 'LVA', 'SGP', 'ARG', 'BRA', 'LKA', 'CHL', 'IRL', 'MEX', 'PAK', 'PHL', 'PRT', 'VNM', 'ZAF']	8	4	5	0.875	['COL', 'SLV', 'HND', 'PAN', 'CRI', 'PER', 'GTM', 'NIC']	6	3	4	0.9	['BFA', 'GHA', 'SEN', 'NER', 'BEN', 'CIV']	12	3	3	0.4621	['DZA', 'EST', 'ALB', 'AZE', 'KAZ', 'MDA', 'SAU', 'ARM', 'MKD', 'KGZ', 'TUN', 'BLR']	6	2	1	0.5	['TZA', 'MUS', 'MOZ', 'OMN', 'MDG', 'MWI']	8	1	1	0.2679	['FIN', 'NOR', 'URY', 'PRY', 'SVK', 'ECU', 'ZWE', 'ETH']	13	0	0	0.0256	['MRT', 'BDI', 'BOL', 'KHM', 'CMR', 'GMB', 'TGO', 'PSE', 'JAM', 'UGA', 'CAF', 'NAM', 'BWA']
06	44	27	24	0.814	['DNK', 'RUS', 'TUR', 'DEU', 'ITA', 'IND', 'CHN', 'ROU', 'ZAF', 'HRV', 'HKG', 'BGR', 'JPN', 'UKR', 'IDN', 'USA', 'HUN', 'ESP', 'NLD', 'GBR', 'AUS', 'CAN', 'AUT', 'CHE', 'GRC', 'BEL', 'KOR', 'ISR', 'MYS', 'VNM', 'CZE', 'SGP', 'EGY', 'THA', 'SWE', 'FRA', 'POL', 'BRA', 'PAK', 'PHL', 'ARE', 'IRL', 'NZL', 'SVN']	10	6	5	0.8667	['ARG', 'CHL', 'COL', 'CRI', 'ECU', 'SLV', 'GTM', 'HND', 'MEX', 'PAN']	10	4	2	0.5111	['GEO', 'AZE', 'KAZ', 'KGZ', 'LVA', 'FIN', 'NOR', 'BLR', 'EST', 'LTU']	6	3	3	0.8333	['DZA', 'JOR', 'LBN', 'SAU', 'TUN', 'MAR']	8	3	1	0.4821	['BEN', 'GHA', 'TGO', 'CIV', 'SEN', 'GMB', 'NER', 'BFA']	3	2	2	1	['ALB', 'SRB', 'MKD']	14	1	1	0.1484	['TZA', 'BOL', 'LKA', 'MDG', 'MOZ', 'PRY', 'PER', 'PRT', 'URY', 'MUS', 'OMN', 'SVK', 'ZWE', 'MWI']	14	0	0	0.022	['CMR', 'MRT', 'JAM', 'NIC', 'KHM', 'ARM', 'MDA', 'BDI', 'ETH', 'PSE', 'UGA', 'BWA', 'NAM', 'CAF']
07	41	29	31	0.918	['DNK', 'DEU', 'RUS', 'TUR', 'ITA', 'IND', 'PRT', 'CHN', 'MEX', 'ROU', 'ZAF', 'LKA', 'BGR', 'JPN', 'UKR', 'IDN', 'USA', 'HUN', 'ESP', 'NLD', 'GBR', 'CAN', 'COL', 'AUT', 'CHE', 'GRC', 'BEL', 'KOR', 'MYS', 'VNM', 'CZE', 'SGP', 'THA', 'EGY', 'SWE', 'FRA', 'PER', 'POL', 'BRA', 'ARE', 'IRL']	9	4	6	0.8611	['ARG', 'CHL', 'CRI', 'ECU', 'SLV', 'GTM', 'PAN', 'HND', 'NIC']	23	4	5	0.33	['SRB', 'JOR', 'LBN', 'MAR', 'AZE', 'BLR', 'GEO', 'LVA', 'LTU', 'SAU', 'AUS', 'HKG', 'ISR', 'PHL', 'HRV', 'EST', 'FIN', 'MDA', 'SVK', 'SVN', 'CMR', 'GHA', 'CIV']	21	1	1	0.1119	['ALB', 'MKD', 'DZA', 'TUN', 'KAZ', 'KGZ', 'BOL', 'MDG', 'MUS', 'NZL', 'PAK', 'PRY', 'URY', 'OMN', 'GMB', 'SEN', 'UGA', 'TZA', 'TGO', 'BFA', 'MWI']	15	0	0	0.0238	['JAM', 'MRT', 'BDI', 'MOZ', 'CAF', 'ZWE', 'NOR', 'BEN', 'KHM', 'NAM', 'NER', 'PSE', 'BWA', 'ETH', 'ARM']
08	41	24	22	0.812	['DNK', 'DEU', 'TUR', 'RUS', 'ITA', 'IND', 'PRT', 'FIN', 'CHN', 'NOR', 'ROU', 'HRV', 'JPN', 'BGR', 'UKR', 'IDN', 'USA', 'HUN', 'ESP', 'NLD', 'GBR', 'AUS', 'CAN', 'SRB', 'AUT', 'CHE', 'GRC', 'BEL', 'MYS', 'VNM', 'CZE', 'SVK', 'THA', 'SWE', 'FRA', 'POL', 'LTU', 'BRA', 'IRL', 'NZL', 'SVN']	12	6	5	0.7576	['BOL', 'CHL', 'COL', 'CRI', 'ECU', 'GTM', 'HND', 'MEX', 'PAN', 'PER', 'SLV', 'NIC']	9	4	4	0.7222	['JOR', 'KOR', 'OMN', 'PAK', 'SAU', 'SGP', 'ARE', 'EGY', 'LKA']	10	2	3	0.4111	['ARG', 'GHA', 'CIV', 'PRY', 'SEN', 'ZAF', 'URY', 'BEN', 'TGO', 'BFA']	5	1	2	0.5	['BLR', 'LVA', 'MAR', 'KAZ', 'MRT']	11	1	1	0.1364	['AZE', 'GEO', 'MOZ', 'PHL', 'BWA', 'HKG', 'ARM', 'TZA', 'UGA', 'NAM', 'ZWE']	21	0	0	0.0238	['ALB', 'DZA', 'CMR', 'ISR', 'JAM', 'LBN', 'MUS', 'TUN', 'KHM', 'EST', 'MDA', 'MKD', 'ETH', 'GMB', 'KGZ', 'MDG', 'NER', 'BDI', 'CAF', 'PSE', 'MWI']
09	49	33	33	0.889	['DNK', 'RUS', 'DEU', 'TUR', 'ITA', 'IND', 'PRT', 'CHN', 'MEX', 'NOR', 'ROU', 'ZAF', 'EST', 'LKA', 'HRV', 'HKG', 'BGR', 'JPN', 'UKR', 'IDN', 'USA', 'HUN', 'ESP', 'NLD', 'GBR', 'AUS', 'CAN', 'SRB', 'AUT', 'CHE', 'GRC', 'KOR', 'BEL', 'ISR', 'MYS', 'VNM', 'CZE', 'SVK', 'SGP', 'THA', 'SWE', 'FRA', 'POL', 'LTU', 'BRA', 'ARE', 'IRL', 'NZL', 'SVN']	11	7	6	0.8545	['ARG', 'CHL', 'COL', 'CRI', 'ECU', 'SLV', 'GTM', 'HND', 'NIC', 'PAN', 'PER']	6	5	5	1	['TUN', 'JOR', 'LBN', 'MAR', 'EGY', 'OMN']	8	4	3	0.6607	['CMR', 'BEN', 'GHA', 'CIV', 'SEN', 'NER', 'BFA', 'TGO']	4	3	3	1	['GEO', 'LVA', 'BLR', 'MDA']	3	2	2	1	['MWI', 'MOZ', 'ZWE']	17	1	1	0.1029	['ALB', 'MKD', 'AZE', 'KAZ', 'BOL', 'PAK', 'PRY', 'PHL', 'SAU', 'URY', 'MUS', 'ARM', 'KGZ', 'MDG', 'NAM', 'BWA', 'PSE']	11	0	0	0.0455	['TZA', 'MRT', 'FIN', 'CAF', 'DZA', 'KHM', 'BDI', 'JAM', 'ETH', 'GMB', 'UGA']
11	45	34	31	0.917	['DNK', 'DEU', 'RUS', 'TUR', 'ITA', 'IND', 'PRT', 'FIN', 'CHN', 'MEX', 'NOR', 'ROU', 'EST', 'ZAF', 'LVA', 'BGR', 'UKR', 'JPN', 'USA', 'HUN', 'ESP', 'NLD', 'GBR', 'AUS', 'CAN', 'AUT', 'CHE', 'GRC', 'BEL', 'KOR', 'ISR', 'VNM', 'SVK', 'CZE', 'SGP', 'THA', 'SWE', 'FRA', 'POL', 'LTU', 'BRA', 'IRL', 'NZL', 'SVN', 'CHL']	6	5	5	1	['CRI', 'SLV', 'GTM', 'HND', 'NIC', 'PAN']	15	4	3	0.4	['GHA', 'CIV', 'SAU', 'ARE', 'TUN', 'HKG', 'LBN', 'MYS', 'MUS', 'SEN', 'TGO', 'OMN', 'JOR', 'EGY', 'BFA']	11	3	2	0.4273	['ALB', 'SRB', 'MKD', 'AZE', 'BLR', 'GEO', 'ARM', 'HRV', 'KAZ', 'KGZ', 'MDA']	5	2	2	0.8	['ARG', 'COL', 'ECU', 'PER', 'URY']	7	1	1	0.4048	['TZA', 'MOZ', 'NAM', 'ZWE', 'BWA', 'BDI', 'MWI']	20	0	0	0.0474	['DZA', 'GMB', 'MRT', 'PAK', 'BOL', 'KHM', 'LKA', 'BEN', 'IDN', 'JAM', 'MDG', 'NER', 'PRY', 'PHL', 'CMR', 'ETH', 'PSE', 'MAR', 'UGA', 'CAF']
12	32	18	18	0.794	['DNK', 'RUS', 'DEU', 'TUR', 'ITA', 'IND', 'CHN', 'ROU', 'HKG', 'BGR', 'IDN', 'USA', 'HUN', 'ESP', 'NLD', 'JOR', 'GBR', 'SRB', 'CHE', 'GRC', 'BEL', 'KOR', 'MYS', 'VNM', 'CZE', 'SGP', 'EGY', 'FRA', 'POL', 'LTU', 'PHL', 'ARE']	10	5	5	0.7444	['ARG', 'BRA', 'CHL', 'COL', 'MEX', 'PRY', 'URY', 'HND', 'PAN', 'NIC']	4	3	3	1	['MOZ', 'ZAF', 'MWI', 'ZWE']	11	2	2	0.3091	['GEO', 'ARM', 'KAZ', 'SWE', 'UKR', 'EST', 'FIN', 'IRL', 'LVA', 'NOR', 'SVK']	14	1	1	0.1484	['KHM', 'CAN', 'CRI', 'CIV', 'NZL', 'PRT', 'SEN', 'AUS', 'THA', 'HRV', 'LBN', 'NER', 'SVN', 'MKD']	38	0	0	0.0185	['ALB', 'DZA', 'AZE', 'BLR', 'BOL', 'MAR', 'TUN', 'JPN', 'AUT', 'LKA', 'BEN', 'ETH', 'GMB', 'GHA', 'ISR', 'MDG', 'MUS', 'MDA', 'PAK', 'PER', 'TGO', 'TZA', 'BWA', 'NAM', 'ECU', 'PSE', 'MRT', 'CMR', 'CAF', 'GTM', 'SLV', 'SAU', 'OMN', 'JAM', 'KGZ', 'UGA', 'BFA', 'BDI']
21	19	9	10	0.76	['DNK', 'DEU', 'RUS', 'HRV', 'ITA', 'GRC', 'FRA', 'BEL', 'POL', 'SVK', 'USA', 'FIN', 'ESP', 'NLD', 'GBR', 'CZE', 'AUT', 'SRB', 'SVN']	8	4	3	0.6607	['CHN', 'HKG', 'JPN', 'IND', 'VNM', 'THA', 'SGP', 'KOR']	4	2	2	0.8333	['BRA', 'MEX', 'URY', 'COL']	27	1	1	0.1111	['TUR', 'UKR', 'ARG', 'CHL', 'AUS', 'ISR', 'LBN', 'NZL', 'ZAF', 'CAN', 'SWE', 'BWA', 'NOR', 'BGR', 'ROU', 'SAU', 'EST', 'LVA', 'LTU', 'MYS', 'CRI', 'HND', 'NIC', 'ARE', 'MKD', 'OMN', 'NAM']	46	0	0	0.0242	['ALB', 'AZE', 'GEO', 'HUN', 'PRT', 'DZA', 'CMR', 'IDN', 'PAK', 'TGO', 'ARM', 'KAZ', 'GHA', 'IRL', 'MAR', 'BOL', 'ECU', 'PER', 'BDI', 'UGA', 'BLR', 'KHM', 'PHL', 'GTM', 'SLV', 'BEN', 'PAN', 'CHE', 'MDG', 'MUS', 'SEN', 'TUN', 'JOR', 'JAM', 'CIV', 'EGY', 'KGZ', 'MWI', 'MRT', 'MDA', 'MOZ', 'PRY', 'ETH', 'ZWE', 'TZA', 'BFA']
22	21	15	17	0.943	['DEU', 'RUS', 'TUR', 'ITA', 'CHN', 'ROU', 'BGR', 'UKR', 'USA', 'HUN', 'ESP', 'NLD', 'GBR', 'CAN', 'SRB', 'AUT', 'GRC', 'BEL', 'CZE', 'FRA', 'POL']	12	6	4	0.697	['AUS', 'IDN', 'JPN', 'KOR', 'MYS', 'PAK', 'IND', 'SGP', 'VNM', 'THA', 'ARE', 'HKG']	9	4	4	0.7361	['ISR', 'ARG', 'BOL', 'BRA', 'CHL', 'GTM', 'MEX', 'PRY', 'PER']	6	4	3	0.8667	['DNK', 'EST', 'FIN', 'LVA', 'LTU', 'SWE']	16	2	2	0.2125	['HRV', 'JOR', 'LBN', 'MAR', 'ZAF', 'EGY', 'CIV', 'SEN', 'SVK', 'SVN', 'MOZ', 'MWI', 'BEN', 'TGO', 'ZWE', 'BFA']	6	2	1	0.4667	['COL', 'CRI', 'ECU', 'SLV', 'HND', 'NIC']	5	1	1	0.25	['BLR', 'KAZ', 'MDA', 'BDI', 'TZA']	34	0	0	0.0089	['AZE', 'ALB', 'DZA', 'LKA', 'GEO', 'IRL', 'JAM', 'MUS', 'OMN', 'NZL', 'NOR', 'PAN', 'PHL', 'PRT', 'SAU', 'TUN', 'MKD', 'URY', 'CHE', 'MDG', 'BWA', 'KHM', 'CMR', 'GHA', 'ARM', 'ETH', 'UGA', 'CAF', 'NER', 'GMB', 'PSE', 'KGZ', 'NAM', 'MRT']
23	22	20	18	0.987	['DEU', 'RUS', 'ITA', 'IND', 'CHN', 'MEX', 'JPN', 'IDN', 'USA', 'ESP', 'NLD', 'GBR', 'CAN', 'BEL', 'KOR', 'MYS', 'VNM', 'SGP', 'THA', 'POL', 'FRA', 'BRA']	8	5	5	0.8571	['TUR', 'AUT', 'CZE', 'HUN', 'ROU', 'SRB', 'SVK', 'SVN']	13	4	1	0.3397	['ARG', 'CHL', 'COL', 'PER', 'AUS', 'HKG', 'ZAF', 'ARE', 'LKA', 'MAR', 'PAK', 'SAU', 'EGY']	8	2	2	0.6071	['NOR', 'CHE', 'DNK', 'EST', 'FIN', 'LVA', 'LTU', 'SWE']	12	1	1	0.1818	['BGR', 'UKR', 'BLR', 'CRI', 'ECU', 'GRC', 'ISR', 'CIV', 'PRT', 'GTM', 'PAN', 'GHA']	44	0	0	0.0042	['ALB', 'DZA', 'BOL', 'PRY', 'URY', 'OMN', 'NZL', 'PHL', 'HRV', 'BDI', 'KHM', 'IRL', 'KAZ', 'JOR', 'LBN', 'SEN', 'TUN', 'MKD', 'BFA', 'NIC', 'MDA', 'CMR', 'CAF', 'MDG', 'JAM', 'ZWE', 'AZE', 'ARM', 'BEN', 'SLV', 'ETH', 'GEO', 'HND', 'KGZ', 'MRT', 'MUS', 'MOZ', 'TZA', 'PSE', 'MWI', 'BWA', 'GMB', 'NAM', 'UGA']
24	29	24	21	0.947	['DNK', 'RUS', 'DEU', 'ITA', 'PRT', 'FIN', 'CHN', 'NOR', 'ROU', 'EST', 'HRV', 'LVA', 'USA', 'HUN', 'ESP', 'NLD', 'GBR', 'CAN', 'AUT', 'CHE', 'BEL', 'MYS', 'CZE', 'SVK', 'SWE', 'FRA', 'POL', 'LTU', 'SVN']	9	6	6	0.9167	['IND', 'AUS', 'JPN', 'SGP', 'VNM', 'IDN', 'KOR', 'PHL', 'THA']	19	4	4	0.4064	['GRC', 'MKD', 'TUR', 'ARG', 'BOL', 'BRA', 'CHL', 'PRY', 'PER', 'ARE', 'URY', 'ZAF', 'BGR', 'ECU', 'SRB', 'EGY', 'GHA', 'COL', 'CIV']	3	2	2	1	['GTM', 'NIC', 'HND']	27	1	1	0.1054	['AZE', 'UKR', 'JOR', 'MEX', 'SAU', 'LKA', 'HKG', 'NZL', 'TZA', 'ARM', 'GEO', 'IRL', 'KAZ', 'LBN', 'OMN', 'PAN', 'TUN', 'BLR', 'SEN', 'BWA', 'NAM', 'GMB', 'MUS', 'MOZ', 'MDG', 'MWI', 'ZWE']	22	0	0	0.0238	['MRT', 'BDI', 'DZA', 'KHM', 'CMR', 'ALB', 'NER', 'PSE', 'TGO', 'MDA', 'JAM', 'UGA', 'ISR', 'SLV', 'CRI', 'CAF', 'PAK', 'BEN', 'KGZ', 'MAR', 'BFA', 'ETH']
25	19	11	11	0.836	['CHE', 'DEU', 'RUS', 'ITA', 'SWE', 'FRA', 'BEL', 'POL', 'BRA', 'USA', 'FIN', 'PRT', 'CHN', 'ESP', 'NLD', 'GBR', 'CAN', 'CZE', 'AUT']	11	5	4	0.7364	['IDN', 'MYS', 'VNM', 'THA', 'ARE', 'HKG', 'KOR', 'SGP', 'JPN', 'PHL', 'ZAF']	6	4	4	0.9333	['CHL', 'SLV', 'GTM', 'CRI', 'HND', 'PAN']	6	3	3	0.8	['SRB', 'MKD', 'BGR', 'HRV', 'HUN', 'SVN']	9	2	2	0.3333	['MEX', 'DNK', 'LTU', 'ECU', 'EST', 'NOR', 'PER', 'COL', 'LVA']	4	2	1	0.6667	['PAK', 'SAU', 'IND', 'LKA']	9	1	1	0.2361	['GRC', 'UKR', 'DZA', 'TUR', 'AUS', 'NZL', 'ROU', 'GEO', 'MDA']	41	0	0	0.0104	['ALB', 'TUN', 'ARG', 'BOL', 'NAM', 'BLR', 'ISR', 'JOR', 'SVK', 'CMR', 'IRL', 'LBN', 'TGO', 'PRY', 'BWA', 'ZWE', 'MAR', 'EGY', 'URY', 'KGZ', 'KHM', 'JAM', 'TZA', 'MOZ', 'GHA', 'MWI', 'UGA', 'NIC', 'BEN', 'CIV', 'OMN', 'SEN', 'AZE', 'ETH', 'KAZ', 'BFA', 'MDG', 'MUS', 'MRT', 'GMB', 'ARM']
26	39	23	22	0.818	['DNK', 'DEU', 'TUR', 'ITA', 'IND', 'PRT', 'CHN', 'MEX', 'ROU', 'ZAF', 'HKG', 'BGR', 'JPN', 'IDN', 'USA', 'HUN', 'ESP', 'NLD', 'GBR', 'AUS', 'CAN', 'AUT', 'CHE', 'GRC', 'BEL', 'KOR', 'MYS', 'VNM', 'CZE', 'EGY', 'THA', 'SWE', 'FRA', 'POL', 'LTU', 'BRA', 'PAK', 'ARE', 'IRL']	25	4	3	0.2683	['TUN', 'RUS', 'MAR', 'BEN', 'GHA', 'JOR', 'MWI', 'MOZ', 'SGP', 'SVK', 'TGO', 'TZA', 'EST', 'FIN', 'SEN', 'SVN', 'BLR', 'CIV', 'KGZ', 'LVA', 'NER', 'SAU', 'UGA', 'UKR', 'BFA']	4	3	3	1	['GTM', 'CRI', 'HND', 'NIC']	5	2	2	0.75	['ARG', 'CHL', 'COL', 'PER', 'URY']	11	1	1	0.1364	['MKD', 'DZA', 'LBN', 'PHL', 'CMR', 'MUS', 'HRV', 'SRB', 'ISR', 'MDG', 'KHM']	25	0	0	0.03	['ALB', 'AZE', 'GEO', 'KAZ', 'BOL', 'ECU', 'PRY', 'LKA', 'OMN', 'NZL', 'GMB', 'MDA', 'NOR', 'ARM', 'BDI', 'CAF', 'ETH', 'JAM', 'MRT', 'BWA', 'ZWE', 'SLV', 'PAN', 'PSE', 'NAM']
27	35	26	24	0.908	['DNK', 'DEU', 'TUR', 'RUS', 'ITA', 'IND', 'PRT', 'FIN', 'CHN', 'MEX', 'ZAF', 'BGR', 'JPN', 'UKR', 'USA', 'HUN', 'ESP', 'NLD', 'GBR', 'AUS', 'CAN', 'AUT', 'CHE', 'GRC', 'BEL', 'KOR', 'ISR', 'CZE', 'EGY', 'SWE', 'FRA', 'POL', 'BRA', 'PAK', 'IRL']	9	6	6	0.9306	['NZL', 'IDN', 'MYS', 'THA', 'HKG', 'PHL', 'SGP', 'VNM', 'ARE']	17	4	4	0.386	['SRB', 'MKD', 'HRV', 'ARG', 'BOL', 'CHL', 'COL', 'ECU', 'GTM', 'PAN', 'PER', 'ROU', 'SVK', 'SVN', 'CRI', 'SLV', 'NIC']	4	3	3	1	['BLR', 'EST', 'LVA', 'LTU']	24	2	1	0.163	['CMR', 'DZA', 'GHA', 'TUN', 'JOR', 'LBN', 'MOZ', 'MRT', 'MUS', 'OMN', 'SAU', 'SEN', 'TZA', 'BFA', 'MAR', 'NOR', 'BWA', 'BEN', 'CIV', 'MDG', 'TGO', 'MWI', 'NAM', 'ZWE']	7	1	1	0.2619	['GEO', 'URY', 'AZE', 'KAZ', 'PRY', 'ARM', 'KGZ']	13	0	0	0.0064	['ALB', 'BDI', 'ETH', 'HND', 'GMB', 'UGA', 'KHM', 'NER', 'PSE', 'MDA', 'JAM', 'CAF', 'LKA']
28	33	20	19	0.828	['DEU', 'TUR', 'RUS', 'ITA', 'IND', 'CHN', 'MEX', 'ROU', 'HKG', 'BGR', 'JPN', 'USA', 'HUN', 'ESP', 'NLD', 'GBR', 'AUS', 'CAN', 'AUT', 'CHE', 'GRC', 'BEL', 'KOR', 'CZE', 'SGP', 'THA', 'SWE', 'FRA', 'POL', 'BRA', 'PAK', 'ARE', 'SVN']	12	4	4	0.5	['EST', 'FIN', 'IDN', 'MYS', 'NOR', 'PHL', 'SAU', 'VNM', 'ZAF', 'LVA', 'LTU', 'MAR']	13	2	2	0.2564	['ALB', 'SRB', 'MKD', 'PER', 'PAN', 'UKR', 'HRV', 'SVK', 'ECU', 'COL', 'HND', 'GTM', 'SLV']	18	1	1	0.0882	['JOR', 'AZE', 'GEO', 'ARG', 'CHL', 'MOZ', 'OMN', 'EGY', 'ARM', 'BOL', 'PRY', 'GHA', 'KAZ', 'PSE', 'NER', 'BFA', 'KGZ', 'ZWE']	33	0	0	0.0189	['DZA', 'LKA', 'ISR', 'NZL', 'PRT', 'DNK', 'IRL', 'BLR', 'CMR', 'CRI', 'SEN', 'BWA', 'URY', 'NAM', 'BDI', 'UGA', 'KHM', 'CIV', 'MDG', 'NIC', 'CAF', 'ETH', 'TZA', 'BEN', 'MRT', 'MUS', 'TUN', 'GMB', 'LBN', 'TGO', 'JAM', 'MDA', 'MWI']
29	47	33	30	0.883	['DNK', 'DEU', 'TUR', 'RUS', 'ITA', 'IND', 'PRT', 'CHN', 'MEX', 'NOR', 'ROU', 'ZAF', 'HKG', 'BGR', 'JPN', 'UKR', 'IDN', 'USA', 'HUN', 'ESP', 'NLD', 'GBR', 'AUS', 'CAN', 'AUT', 'CHE', 'GRC', 'BEL', 'KOR', 'ISR', 'VNM', 'CZE', 'ARG', 'SGP', 'EGY', 'THA', 'SWE', 'FRA', 'POL', 'BRA', 'PAK', 'PHL', 'IRL', 'MAR', 'NZL', 'SVN', 'CHL']	8	5	5	0.8571	['COL', 'CRI', 'ECU', 'HND', 'PER', 'PAN', 'NIC', 'GTM']	13	3	3	0.3141	['ALB', 'HRV', 'LVA', 'SRB', 'MKD', 'BLR', 'LBN', 'SAU', 'ARE', 'EST', 'FIN', 'JOR', 'LTU']	3	2	2	1	['ZWE', 'MWI', 'MOZ']	13	1	1	0.1538	['SVK', 'AZE', 'GEO', 'GHA', 'CIV', 'KAZ', 'PRY', 'URY', 'MYS', 'MUS', 'ARM', 'SEN', 'BFA']	25	0	0	0.0283	['LKA', 'DZA', 'BOL', 'TUN', 'SLV', 'ETH', 'OMN', 'UGA', 'MDA', 'CMR', 'KGZ', 'NER', 'TGO', 'BWA', 'NAM', 'BEN', 'GMB', 'TZA', 'BDI', 'KHM', 'JAM', 'CAF', 'PSE', 'MDG', 'MRT']
32	15	7	9	0.8	['DEU', 'RUS', 'ITA', 'POL', 'BEL', 'FIN', 'USA', 'CHN', 'IRL', 'ESP', 'NLD', 'GBR', 'AUS', 'CAN', 'ZAF']	9	4	2	0.6389	['IDN', 'JPN', 'KOR', 'MYS', 'PHL', 'IND', 'SGP', 'VNM', 'THA']	5	3	3	0.9	['UKR', 'BLR', 'EST', 'LVA', 'LTU']	17	2	2	0.2426	['ARG', 'BRA', 'CHL', 'HRV', 'FRA', 'SVN', 'SWE', 'AUT', 'CZE', 'HUN', 'DNK', 'NOR', 'SRB', 'SVK', 'BGR', 'GRC', 'MKD']	2	1	1	1	['OMN', 'ARE']	58	0	0	0.0191	['MEX', 'PRY', 'URY', 'LKA', 'HKG', 'NZL', 'ROU', 'TUR', 'EGY', 'CHE', 'ARM', 'ALB', 'DZA', 'COL', 'ECU', 'ETH', 'PRT', 'SEN', 'BWA', 'ZWE', 'AZE', 'MDA', 'KHM', 'BOL', 'CRI', 'SLV', 'GTM', 'HND', 'ISR', 'JAM', 'NIC', 'PAN', 'PER', 'GHA', 'KAZ', 'JOR', 'KGZ', 'MDG', 'MOZ', 'PAK', 'SAU', 'TUN', 'GEO', 'MAR', 'MUS', 'PSE', 'LBN', 'TZA', 'CMR', 'BFA', 'CIV', 'MWI', 'MRT', 'NAM', 'CAF', 'BEN', 'TGO',…
33	38	28	23	0.877	['DNK', 'DEU', 'RUS', 'TUR', 'ITA', 'IND', 'FIN', 'CHN', 'NOR', 'ROU', 'ZAF', 'EST', 'JPN', 'BGR', 'UKR', 'LVA', 'USA', 'AZE', 'HUN', 'ESP', 'NLD', 'GBR', 'KAZ', 'CAN', 'AUT', 'CHE', 'GRC', 'BEL', 'KOR', 'MYS', 'CZE', 'SGP', 'SWE', 'FRA', 'POL', 'LTU', 'ARE', 'SVN']	8	6	6	0.9464	['BRA', 'ARG', 'BOL', 'CHL', 'COL', 'ECU', 'MEX', 'PER']	6	5	5	1	['AUS', 'HKG', 'IDN', 'THA', 'VNM', 'PHL']	5	4	4	1	['SEN', 'BEN', 'CIV', 'TGO', 'BFA']	15	3	3	0.3	['ALB', 'SRB', 'MKD', 'EGY', 'DZA', 'PAN', 'PRT', 'TUN', 'HRV', 'ISR', 'CRI', 'MAR', 'SLV', 'GTM', 'NIC']	3	2	2	1	['MOZ', 'TZA', 'MWI']	19	1	1	0.114	['NER', 'BLR', 'LBN', 'PAK', 'SAU', 'SVK', 'PRY', 'URY', 'GHA', 'MUS', 'JOR', 'CMR', 'LKA', 'KGZ', 'MDG', 'OMN', 'NAM', 'BWA', 'PSE']	15	0	0	0.0048	['GEO', 'JAM', 'MRT', 'CAF', 'ZWE', 'IRL', 'HND', 'GMB', 'KHM', 'BDI', 'MDA', 'NZL', 'ETH', 'ARM', 'UGA']
34	12	8	8	0.894	['CHE', 'DEU', 'ITA', 'SWE', 'FRA', 'BEL', 'POL', 'USA', 'ESP', 'NLD', 'GBR', 'NOR']	7	4	5	0.9048	['CHN', 'KOR', 'AUS', 'IDN', 'MYS', 'SGP', 'THA']	12	4	3	0.5152	['ALB', 'GRC', 'SRB', 'MKD', 'TUR', 'BGR', 'AUT', 'HRV', 'CZE', 'HUN', 'ROU', 'SVK']	3	2	2	1	['SLV', 'GTM', 'NIC']	20	2	1	0.15	['JPN', 'MEX', 'ARE', 'EGY', 'RUS', 'MOZ', 'KAZ', 'IRL', 'BWA', 'NAM', 'BLR', 'LTU', 'UKR', 'CAN', 'EST', 'LVA', 'FIN', 'ZAF', 'KGZ', 'MUS']	4	1	1	0.5	['ARG', 'BRA', 'CHL', 'PER']	48	0	0	0.0155	['CIV', 'LBN', 'PRT', 'SAU', 'DZA', 'JOR', 'MAR', 'SEN', 'IND', 'TUN', 'AZE', 'GEO', 'PAK', 'GHA', 'MRT', 'PRY', 'URY', 'HKG', 'NZL', 'PHL', 'SVN', 'ARM', 'DNK', 'ISR', 'PAN', 'BOL', 'MDA', 'CMR', 'CAF', 'KHM', 'COL', 'GMB', 'VNM', 'CRI', 'BEN', 'TGO', 'HND', 'ETH', 'BFA', 'NER', 'OMN', 'LKA', 'MDG', 'ECU', 'MWI', 'ZWE', 'TZA', 'JAM']
35	15	3	3	0.414	['CHE', 'DEU', 'HRV', 'BGR', 'ALB', 'GRC', 'ITA', 'FRA', 'MKD', 'HUN', 'CZE', 'ROU', 'SRB', 'AUT', 'SVN']	10	2	2	0.3222	['DNK', 'AZE', 'GEO', 'RUS', 'LVA', 'LTU', 'NOR', 'SWE', 'EST', 'FIN']	26	1	1	0.0492	['ARG', 'BRA', 'CHL', 'SVK', 'GBR', 'UKR', 'CAN', 'USA', 'CHN', 'HKG', 'COL', 'ECU', 'POL', 'PER', 'SLV', 'GTM', 'ESP', 'MEX', 'IRL', 'KAZ', 'KGZ', 'MYS', 'THA', 'MOZ', 'ZAF', 'PRT']	32	0	0	0.0141	['DZA', 'MAR', 'TUR', 'ARM', 'BEL', 'NLD', 'BLR', 'VNM', 'CRI', 'HND', 'PAN', 'GHA', 'BEN', 'BFA', 'NIC', 'CIV', 'TGO', 'JOR', 'PSE', 'KOR', 'BWA', 'NAM', 'ZWE', 'PRY', 'KHM', 'PAK', 'ARE', 'OMN', 'UGA', 'TZA', 'MDA', 'EGY']
41	25	12	10	0.708	['DNK', 'DEU', 'ITA', 'CHN', 'NOR', 'ROU', 'JPN', 'USA', 'HUN', 'ESP', 'NLD', 'GBR', 'AUS', 'CAN', 'AUT', 'CHE', 'BEL', 'CZE', 'SGP', 'SWE', 'FRA', 'POL', 'IRL', 'NZL', 'CHL']	4	3	3	1	['IDN', 'KOR', 'MYS', 'VNM']	22	2	2	0.1775	['ARG', 'BRA', 'BLR', 'PRY', 'RUS', 'URY', 'EST', 'SRB', 'TUR', 'UKR', 'GEO', 'GTM', 'LTU', 'MEX', 'PER', 'CRI', 'KAZ', 'PAN', 'HND', 'LVA', 'SLV', 'NIC']	20	1	1	0.1132	['ALB', 'GRC', 'ISR', 'ZAF', 'HKG', 'PHL', 'SAU', 'IND', 'THA', 'BGR', 'HRV', 'SVK', 'SVN', 'BWA', 'JOR', 'ARE', 'PSE', 'EGY', 'NAM', 'OMN']	34	0	0	0.0089	['BOL', 'LKA', 'MDG', 'PAK', 'MKD', 'FIN', 'MDA', 'ARM', 'DZA', 'AZE', 'CMR', 'LBN', 'MAR', 'PRT', 'SEN', 'TGO', 'TUN', 'COL', 'KGZ', 'JAM', 'ECU', 'CIV', 'UGA', 'TZA', 'MUS', 'GMB', 'GHA', 'ETH', 'MRT', 'MOZ', 'ZWE', 'KHM', 'MWI', 'CAF']
42	44	21	20	0.724	['DNK', 'DEU', 'RUS', 'TUR', 'ITA', 'IND', 'PRT', 'CHN', 'MEX', 'ROU', 'HKG', 'JPN', 'BGR', 'UKR', 'IDN', 'USA', 'HUN', 'ESP', 'NLD', 'GBR', 'AUS', 'CAN', 'AUT', 'CHE', 'GRC', 'BEL', 'KOR', 'ISR', 'MYS', 'VNM', 'CZE', 'SGP', 'THA', 'EGY', 'SWE', 'FRA', 'POL', 'LTU', 'BRA', 'PHL', 'LBN', 'ARE', 'MAR', 'CHL']	11	4	3	0.5091	['ARG', 'BOL', 'COL', 'CRI', 'ECU', 'SLV', 'GTM', 'HND', 'NIC', 'PAN', 'PER']	7	3	2	0.6429	['SEN', 'GHA', 'CIV', 'TGO', 'BFA', 'BEN', 'NER']	12	2	2	0.2424	['ALB', 'SRB', 'MKD', 'SAU', 'JOR', 'OMN', 'HRV', 'EST', 'FIN', 'LVA', 'SVK', 'SVN']	7	2	1	0.381	['MDG', 'MUS', 'ZAF', 'TZA', 'MWI', 'UGA', 'ZWE']	4	1	1	0.4167	['NZL', 'PAK', 'TUN', 'LKA']	24	0	0	0.0217	['DZA', 'AZE', 'BLR', 'GEO', 'KAZ', 'KGZ', 'MOZ', 'NOR', 'PRY', 'URY', 'IRL', 'BDI', 'CMR', 'ETH', 'GMB', 'PSE', 'JAM', 'MRT', 'MDA', 'BWA', 'CAF', 'KHM', 'ARM', 'NAM']
43	30	17	13	0.766	['DNK', 'DEU', 'TUR', 'ITA', 'IND', 'CHN', 'MEX', 'JPN', 'IDN', 'USA', 'ESP', 'NLD', 'GBR', 'AUS', 'CAN', 'CHE', 'KOR', 'BEL', 'ISR', 'SAU', 'MYS', 'ARG', 'SGP', 'THA', 'SWE', 'FRA', 'BRA', 'PHL', 'ARE', 'CHL']	13	5	5	0.6603	['AUT', 'BGR', 'CZE', 'HUN', 'POL', 'RUS', 'SRB', 'SVK', 'UKR', 'LVA', 'LTU', 'ROU', 'BLR']	10	2	2	0.3667	['COL', 'CRI', 'NIC', 'PAN', 'PER', 'URY', 'ECU', 'SLV', 'GTM', 'HND']	18	1	1	0.1046	['DZA', 'TUN', 'BOL', 'PRY', 'PRT', 'ZAF', 'HRV', 'SVN', 'GRC', 'LBN', 'MAR', 'EGY', 'MKD', 'BFA', 'GHA', 'OMN', 'SEN', 'TGO']	38	0	0	0.0149	['ALB', 'AZE', 'GEO', 'KAZ', 'KGZ', 'MUS', 'VNM', 'HKG', 'NZL', 'PAK', 'IRL', 'ARM', 'CMR', 'ETH', 'EST', 'FIN', 'JOR', 'NOR', 'CIV', 'BDI', 'KHM', 'LKA', 'BEN', 'MWI', 'TZA', 'MDA', 'ZWE', 'UGA', 'MDG', 'NER', 'MOZ', 'GMB', 'MRT', 'PSE', 'CAF', 'JAM', 'BWA', 'NAM']
51	39	32	30	0.955	['DNK', 'RUS', 'TUR', 'DEU', 'ITA', 'IND', 'PRT', 'FIN', 'CHN', 'MEX', 'ROU', 'ZAF', 'HRV', 'JPN', 'BGR', 'IDN', 'USA', 'HUN', 'ESP', 'NLD', 'GBR', 'CAN', 'AUT', 'CHE', 'GRC', 'BEL', 'KOR', 'ISR', 'MYS', 'CZE', 'ARG', 'SGP', 'THA', 'SWE', 'FRA', 'POL', 'BRA', 'IRL', 'SVN']	18	5	5	0.4542	['AUS', 'BOL', 'CHL', 'COL', 'ECU', 'NZL', 'PAK', 'PER', 'PHL', 'VNM', 'ARE', 'EGY', 'URY', 'HKG', 'OMN', 'SAU', 'PAN', 'LBN']	6	4	4	0.9333	['UKR', 'LVA', 'BLR', 'EST', 'LTU', 'SVK']	4	3	3	1	['CRI', 'SLV', 'GTM', 'NIC']	4	2	2	0.8333	['SEN', 'GHA', 'CIV', 'BFA']	17	1	1	0.1176	['ALB', 'SRB', 'DZA', 'TUN', 'AZE', 'GEO', 'JOR', 'MAR', 'BEN', 'MDA', 'MKD', 'ARM', 'MOZ', 'TGO', 'UGA', 'TZA', 'MWI']	21	0	0	0.0143	['KAZ', 'LKA', 'HND', 'PRY', 'NOR', 'KGZ', 'BDI', 'CMR', 'CAF', 'ETH', 'GMB', 'JAM', 'MDG', 'MRT', 'MUS', 'NER', 'ZWE', 'BWA', 'KHM', 'NAM', 'PSE']
52	39	30	29	0.939	['DNK', 'DEU', 'TUR', 'RUS', 'ITA', 'IND', 'FIN', 'CHN', 'NOR', 'MEX', 'ROU', 'ZAF', 'HKG', 'JPN', 'IDN', 'USA', 'HUN', 'ESP', 'NLD', 'GBR', 'AUS', 'CAN', 'AUT', 'CHE', 'BEL', 'KOR', 'ISR', 'MYS', 'VNM', 'CZE', 'SGP', 'THA', 'SWE', 'FRA', 'PER', 'POL', 'BRA', 'IRL', 'CHL']	25	5	5	0.37	['BGR', 'GRC', 'SRB', 'MKD', 'DZA', 'JOR', 'MAR', 'PRT', 'ARE', 'TUN', 'EGY', 'LTU', 'ARG', 'COL', 'UKR', 'LKA', 'HRV', 'GEO', 'KAZ', 'LVA', 'SAU', 'SVK', 'BLR', 'EST', 'SVN']	6	4	4	0.9333	['CRI', 'SLV', 'GTM', 'HND', 'NIC', 'PAN']	3	2	2	1	['SEN', 'GHA', 'CIV']	4	1	1	0.3333	['PAK', 'PRY', 'URY', 'PHL']	32	0	0	0.0202	['ALB', 'NER', 'AZE', 'BOL', 'ECU', 'NZL', 'LBN', 'MUS', 'ZWE', 'BFA', 'ARM', 'BDI', 'CMR', 'CAF', 'BEN', 'ETH', 'GMB', 'JAM', 'MDG', 'MRT', 'MDA', 'OMN', 'NAM', 'TGO', 'UGA', 'TZA', 'BWA', 'KHM', 'KGZ', 'PSE', 'MWI', 'MOZ']
53	48	33	28	0.873	['DNK', 'RUS', 'DEU', 'TUR', 'ITA', 'IND', 'PRT', 'FIN', 'CHN', 'MEX', 'NOR', 'ROU', 'ZAF', 'EST', 'HRV', 'HKG', 'JPN', 'LVA', 'UKR', 'USA', 'HUN', 'ESP', 'NLD', 'GBR', 'AUS', 'CAN', 'AUT', 'CHE', 'GRC', 'BEL', 'KOR', 'ISR', 'MYS', 'VNM', 'CZE', 'SVK', 'ARG', 'SGP', 'THA', 'SWE', 'FRA', 'PER', 'LTU', 'BRA', 'POL', 'ARE', 'IRL', 'SVN']	7	5	5	0.9762	['COL', 'CRI', 'SLV', 'GTM', 'HND', 'NIC', 'PAN']	10	4	3	0.5556	['TUN', 'LKA', 'IDN', 'MAR', 'PAK', 'SAU', 'EGY', 'JOR', 'PHL', 'SEN']	11	2	2	0.2909	['ALB', 'SRB', 'MKD', 'MDA', 'BOL', 'CHL', 'ECU', 'PRY', 'URY', 'BGR', 'BLR']	5	2	1	0.55	['GHA', 'CIV', 'CMR', 'BEN', 'TGO']	7	1	1	0.1905	['AZE', 'GEO', 'ARM', 'KAZ', 'KGZ', 'ZWE', 'BWA']	21	0	0	0.0357	['LBN', 'DZA', 'ETH', 'MOZ', 'NZL', 'MUS', 'OMN', 'UGA', 'TZA', 'BDI', 'GMB', 'JAM', 'MDG', 'MRT', 'NAM', 'NER', 'BFA', 'KHM', 'CAF', 'PSE', 'MWI']
54	48	36	33	0.929	['DNK', 'DEU', 'TUR', 'RUS', 'ITA', 'IND', 'PRT', 'FIN', 'CHN', 'MEX', 'NOR', 'ROU', 'ZAF', 'HRV', 'HKG', 'LVA', 'BGR', 'JPN', 'IDN', 'USA', 'HUN', 'ESP', 'NLD', 'GBR', 'AUS', 'CAN', 'AUT', 'CHE', 'GRC', 'BEL', 'KOR', 'ISR', 'MYS', 'VNM', 'CZE', 'SVK', 'ARG', 'SGP', 'THA', 'EGY', 'SWE', 'FRA', 'POL', 'LTU', 'BRA', 'IRL', 'NZL', 'SVN']	10	7	7	0.9444	['CHL', 'COL', 'CRI', 'ECU', 'SLV', 'GTM', 'PAN', 'PRY', 'PER', 'URY']	8	5	5	0.8929	['DZA', 'JOR', 'LBN', 'MAR', 'SAU', 'TUN', 'OMN', 'ARE']	5	4	4	1	['GEO', 'MDA', 'UKR', 'ARM', 'BLR']	8	2	2	0.3393	['CIV', 'SEN', 'BWA', 'NAM', 'ZWE', 'CMR', 'BEN', 'TGO']	18	1	1	0.1209	['ALB', 'SRB', 'LKA', 'GHA', 'HND', 'KAZ', 'KGZ', 'MUS', 'NIC', 'PAK', 'PHL', 'UGA', 'KHM', 'ETH', 'MKD', 'TZA', 'BFA', 'NER']	12	0	0	0.0076	['MRT', 'BDI', 'MOZ', 'EST', 'AZE', 'BOL', 'MWI', 'PSE', 'MDG', 'JAM', 'CAF', 'GMB']
55	44	38	36	0.963	['DNK', 'DEU', 'RUS', 'TUR', 'ITA', 'IND', 'PRT', 'FIN', 'CHN', 'MEX', 'NOR', 'ROU', 'ZAF', 'HRV', 'HKG', 'JPN', 'LVA', 'BGR', 'USA', 'HUN', 'ESP', 'NLD', 'GBR', 'AUS', 'CAN', 'AUT', 'CHE', 'GRC', 'BEL', 'KOR', 'ISR', 'MYS', 'CZE', 'SGP', 'THA', 'EGY', 'SWE', 'FRA', 'POL', 'BRA', 'ARE', 'IRL', 'MAR', 'SVN']	13	7	6	0.7821	['ARG', 'CHL', 'COL', 'CRI', 'ECU', 'SLV', 'GTM', 'HND', 'NIC', 'PAN', 'PRY', 'PER', 'URY']	11	5	5	0.7	['TUN', 'PHL', 'LKA', 'IDN', 'JOR', 'LBN', 'OMN', 'NZL', 'PAK', 'SAU', 'VNM']	6	3	4	0.9	['SRB', 'EST', 'LTU', 'SVK', 'BLR', 'UKR']	5	3	3	0.95	['CIV', 'SEN', 'GHA', 'CMR', 'TGO']	17	1	1	0.1176	['ALB', 'MKD', 'AZE', 'GEO', 'KAZ', 'MUS', 'TZA', 'ARM', 'KGZ', 'ZWE', 'UGA', 'BDI', 'MDG', 'MWI', 'MOZ', 'NAM', 'BWA']	13	0	0	0.0192	['BFA', 'MRT', 'CAF', 'DZA', 'BOL', 'BEN', 'KHM', 'NER', 'PSE', 'MDA', 'JAM', 'ETH', 'GMB']
56	34	19	14	0.704	['DEU', 'TUR', 'RUS', 'ITA', 'IND', 'CHN', 'MEX', 'ROU', 'ZAF', 'HRV', 'BGR', 'JPN', 'UKR', 'USA', 'HUN', 'ESP', 'NLD', 'GBR', 'AUS', 'JOR', 'SRB', 'AUT', 'GRC', 'BEL', 'KOR', 'ISR', 'CZE', 'EGY', 'FRA', 'POL', 'LTU', 'MAR', 'SVN', 'CHL']	15	4	4	0.4286	['CAN', 'CRI', 'HKG', 'IDN', 'MYS', 'NZL', 'NIC', 'PHL', 'SGP', 'VNM', 'THA', 'COL', 'GTM', 'HND', 'SLV']	7	2	3	0.6667	['SVK', 'BLR', 'DNK', 'EST', 'FIN', 'LVA', 'SWE']	7	2	2	0.381	['BRA', 'ARG', 'PRY', 'URY', 'MOZ', 'ZWE', 'MWI']	19	1	1	0.1316	['DZA', 'PRT', 'AZE', 'GEO', 'ECU', 'ARE', 'GHA', 'CIV', 'LBN', 'MDG', 'MUS', 'PER', 'SAU', 'SEN', 'TGO', 'TUN', 'BFA', 'KAZ', 'NER']	27	0	0	0.0128	['ALB', 'IRL', 'BOL', 'LKA', 'PAK', 'CHE', 'MKD', 'ARM', 'CMR', 'ETH', 'KGZ', 'MRT', 'MDA', 'OMN', 'NOR', 'TZA', 'BWA', 'BEN', 'PAN', 'UGA', 'KHM', 'JAM', 'GMB', 'PSE', 'NAM', 'BDI', 'CAF']
57	44	36	32	0.942	['DNK', 'RUS', 'TUR', 'DEU', 'ITA', 'IND', 'PRT', 'FIN', 'CHN', 'MEX', 'ROU', 'ZAF', 'HKG', 'JPN', 'IDN', 'USA', 'HUN', 'ESP', 'NLD', 'GBR', 'AUS', 'CAN', 'AUT', 'CHE', 'GRC', 'BEL', 'KOR', 'ISR', 'SAU', 'MYS', 'VNM', 'CZE', 'SVK', 'SGP', 'EGY', 'THA', 'SWE', 'FRA', 'POL', 'LTU', 'BRA', 'ARE', 'IRL', 'SVN']	10	7	6	0.9	['CHL', 'COL', 'CRI', 'ECU', 'PAN', 'PER', 'SLV', 'GTM', 'HND', 'NIC']	9	3	3	0.5972	['ALB', 'BGR', 'SRB', 'MKD', 'BLR', 'LVA', 'UKR', 'HRV', 'EST']	16	2	2	0.2625	['TUN', 'PAK', 'ARG', 'BOL', 'JOR', 'MAR', 'PRY', 'PHL', 'URY', 'LKA', 'GHA', 'SEN', 'CIV', 'LBN', 'OMN', 'BFA']	9	1	1	0.1667	['AZE', 'GEO', 'KHM', 'MDG', 'MUS', 'NOR', 'ARM', 'MWI', 'MOZ']	21	0	0	0.0167	['DZA', 'KAZ', 'NZL', 'ETH', 'NAM', 'KGZ', 'MDA', 'TGO', 'UGA', 'BDI', 'CMR', 'BEN', 'GMB', 'PSE', 'MRT', 'NER', 'ZWE', 'TZA', 'BWA', 'JAM', 'CAF']
58	46	38	37	0.958	['DNK', 'RUS', 'TUR', 'DEU', 'ITA', 'IND', 'PRT', 'FIN', 'CHN', 'MEX', 'NOR', 'ROU', 'HKG', 'BGR', 'JPN', 'UKR', 'IDN', 'USA', 'HUN', 'ESP', 'NLD', 'GBR', 'AUS', 'CAN', 'AUT', 'CHE', 'GRC', 'BEL', 'KOR', 'ISR', 'SAU', 'MYS', 'VNM', 'CZE', 'SVK', 'SGP', 'EGY', 'THA', 'SWE', 'FRA', 'POL', 'LTU', 'BRA', 'ARE', 'IRL', 'SVN']	9	6	6	0.9167	['ARG', 'CHL', 'COL', 'CRI', 'ECU', 'PAN', 'PRY', 'PER', 'URY']	11	4	3	0.5545	['CMR', 'MAR', 'ZAF', 'TUN', 'GHA', 'CIV', 'JOR', 'LBN', 'OMN', 'PAK', 'TGO']	4	3	3	1	['SLV', 'GTM', 'NIC', 'HND']	9	3	2	0.4722	['ALB', 'SRB', 'MKD', 'HRV', 'KAZ', 'BLR', 'EST', 'LVA', 'MDA']	11	1	1	0.1273	['AZE', 'GEO', 'NZL', 'TZA', 'MDG', 'MUS', 'PHL', 'ARM', 'UGA', 'BWA', 'NAM']	19	0	0	0.0292	['DZA', 'BOL', 'MOZ', 'LKA', 'SEN', 'BFA', 'KHM', 'BEN', 'ETH', 'KGZ', 'BDI', 'CAF', 'JAM', 'MWI', 'MRT', 'ZWE', 'NER', 'GMB', 'PSE']
59	46	39	36	0.961	['DNK', 'DEU', 'RUS', 'TUR', 'ITA', 'IND', 'PRT', 'FIN', 'CHN', 'MEX', 'NOR', 'ROU', 'ZAF', 'EST', 'HKG', 'JPN', 'BGR', 'LVA', 'IDN', 'USA', 'HUN', 'ESP', 'NLD', 'GBR', 'AUS', 'CAN', 'AUT', 'CHE', 'GRC', 'BEL', 'KOR', 'ISR', 'MYS', 'VNM', 'CZE', 'ARG', 'SGP', 'THA', 'SWE', 'FRA', 'POL', 'BRA', 'PHL', 'IRL', 'SVN', 'CHL']	8	6	6	0.9643	['COL', 'CRI', 'SLV', 'GTM', 'HND', 'NIC', 'PAN', 'PER']	8	6	5	0.9107	['LBN', 'ARE', 'SAU', 'PAK', 'TUN', 'EGY', 'JOR', 'OMN']	5	4	4	1	['UKR', 'SVK', 'BLR', 'LTU', 'MDA']	20	2	2	0.1842	['ALB', 'SRB', 'MKD', 'SEN', 'AZE', 'GEO', 'KAZ', 'BOL', 'ECU', 'GHA', 'MAR', 'PRY', 'URY', 'CIV', 'BFA', 'HRV', 'MOZ', 'NER', 'ZWE', 'MWI']	6	1	1	0.2	['LKA', 'MUS', 'NZL', 'MDG', 'BWA', 'NAM']	16	0	0	0.025	['DZA', 'UGA', 'ARM', 'KHM', 'ETH', 'MRT', 'TZA', 'CMR', 'CAF', 'BEN', 'KGZ', 'BDI', 'GMB', 'PSE', 'JAM', 'TGO']
61	38	24	24	0.869	['DNK', 'DEU', 'TUR', 'ITA', 'IND', 'PRT', 'FIN', 'CHN', 'MEX', 'ROU', 'ZAF', 'HRV', 'HKG', 'IDN', 'USA', 'HUN', 'ESP', 'NLD', 'GBR', 'AUS', 'CAN', 'AUT', 'CHE', 'GRC', 'BEL', 'KOR', 'VNM', 'SVK', 'CZE', 'SGP', 'THA', 'SWE', 'FRA', 'POL', 'BRA', 'PAK', 'NZL', 'SVN']	12	4	3	0.5152	['ARG', 'CHL', 'COL', 'GTM', 'NIC', 'PRY', 'PER', 'URY', 'BOL', 'CRI', 'SLV', 'PAN']	7	3	3	0.7143	['LTU', 'BLR', 'UKR', 'EST', 'RUS', 'LVA', 'MDA']	15	2	2	0.2286	['SRB', 'ARE', 'KHM', 'IRL', 'JPN', 'MYS', 'MAR', 'BGR', 'PHL', 'SAU', 'LBN', 'MKD', 'EGY', 'ETH', 'JOR']	2	1	1	1	['ARM', 'GEO']	34	0	0	0.0107	['ALB', 'DZA', 'TUN', 'AZE', 'KAZ', 'ECU', 'ISR', 'LKA', 'NOR', 'GHA', 'OMN', 'BDI', 'CMR', 'HND', 'KGZ', 'BWA', 'BEN', 'GMB', 'PSE', 'CIV', 'JAM', 'MDG', 'MWI', 'MRT', 'MUS', 'MOZ', 'SEN', 'TGO', 'UGA', 'TZA', 'ZWE', 'BFA', 'NAM', 'NER']
62	42	35	36	0.978	['DNK', 'DEU', 'RUS', 'TUR', 'ITA', 'IND', 'PRT', 'FIN', 'CHN', 'NOR', 'MEX', 'ROU', 'LKA', 'HKG', 'JPN', 'IDN', 'USA', 'HUN', 'ESP', 'NLD', 'GBR', 'AUS', 'CAN', 'AUT', 'CHE', 'BEL', 'KOR', 'ISR', 'MYS', 'VNM', 'CZE', 'SVK', 'SGP', 'THA', 'SWE', 'FRA', 'POL', 'LTU', 'BRA', 'ARE', 'IRL', 'SVN']	11	5	4	0.7091	['ARG', 'CHL', 'COL', 'CRI', 'ECU', 'GTM', 'PAN', 'PRY', 'PER', 'ZAF', 'URY']	5	4	4	1	['UKR', 'EST', 'LVA', 'BGR', 'BLR']	6	3	3	0.8	['LBN', 'OMN', 'PAK', 'SAU', 'JOR', 'EGY']	4	2	2	0.9167	['ALB', 'GRC', 'SRB', 'MKD']	6	2	1	0.6333	['GHA', 'CIV', 'SEN', 'TGO', 'BFA', 'BEN']	16	1	1	0.1	['AZE', 'GEO', 'KAZ', 'SLV', 'HND', 'NIC', 'ETH', 'KGZ', 'MAR', 'MOZ', 'TZA', 'ARM', 'MWI', 'TUN', 'UGA', 'ZWE']	19	0	0	0.0205	['DZA', 'BOL', 'MDA', 'CMR', 'GMB', 'JAM', 'MRT', 'NAM', 'NZL', 'PHL', 'CAF', 'HRV', 'BWA', 'BDI', 'PSE', 'MDG', 'MUS', 'NER', 'KHM']
63	46	34	28	0.903	['DNK', 'DEU', 'TUR', 'RUS', 'ITA', 'IND', 'PRT', 'FIN', 'CHN', 'NOR', 'ROU', 'ZAF', 'EST', 'HRV', 'HKG', 'BGR', 'JPN', 'LVA', 'IDN', 'UKR', 'USA', 'HUN', 'ESP', 'NLD', 'GBR', 'CAN', 'AUT', 'CHE', 'GRC', 'BEL', 'KOR', 'ISR', 'MYS', 'VNM', 'CZE', 'SVK', 'SGP', 'THA', 'SWE', 'FRA', 'POL', 'LTU', 'BRA', 'IRL', 'SVN', 'CHL']	7	5	5	0.9762	['CRI', 'SLV', 'GTM', 'MEX', 'PAN', 'HND', 'NIC']	5	4	4	1	['SAU', 'ARE', 'JOR', 'LBN', 'EGY']	5	3	2	0.8	['ARG', 'BOL', 'COL', 'ECU', 'PER']	10	2	2	0.3222	['ALB', 'SRB', 'MKD', 'BLR', 'PHL', 'AUS', 'NZL', 'MDA', 'MAR', 'TUN']	20	1	1	0.0868	['AZE', 'GEO', 'KAZ', 'PRY', 'URY', 'MUS', 'ARM', 'GHA', 'CIV', 'KGZ', 'TGO', 'UGA', 'CMR', 'MDG', 'BWA', 'MWI', 'ZWE', 'TZA', 'BDI', 'BFA']	16	0	0	0.0208	['OMN', 'MRT', 'MOZ', 'PAK', 'DZA', 'ETH', 'SEN', 'BEN', 'KHM', 'NAM', 'NER', 'PSE', 'LKA', 'JAM', 'CAF', 'GMB']
64	50	37	33	0.91	['DNK', 'DEU', 'TUR', 'RUS', 'ITA', 'IND', 'PRT', 'FIN', 'CHN', 'MEX', 'NOR', 'ROU', 'ZAF', 'EST', 'HRV', 'HKG', 'BGR', 'JPN', 'LVA', 'IDN', 'UKR', 'USA', 'HUN', 'ESP', 'NLD', 'GBR', 'AUS', 'CAN', 'SRB', 'AUT', 'CHE', 'GRC', 'BEL', 'KOR', 'ISR', 'MYS', 'VNM', 'CZE', 'SGP', 'THA', 'SWE', 'FRA', 'POL', 'LTU', 'BRA', 'PHL', 'PAK', 'ARE', 'IRL', 'SVN']	9	6	6	0.9583	['ARG', 'CHL', 'COL', 'CRI', 'ECU', 'SLV', 'GTM', 'PAN', 'PER']	6	4	4	0.9333	['MAR', 'TUN', 'JOR', 'LBN', 'SAU', 'EGY']	4	3	3	1	['GEO', 'KAZ', 'ARM', 'BLR']	6	3	2	0.6333	['TGO', 'BFA', 'SEN', 'CMR', 'GHA', 'CIV']	20	1	1	0.1158	['ALB', 'MKD', 'BOL', 'LKA', 'HND', 'NIC', 'PRY', 'UGA', 'TZA', 'URY', 'KHM', 'MDG', 'MUS', 'NZL', 'OMN', 'SVK', 'ZWE', 'BDI', 'MWI', 'MOZ']	14	0	0	0.022	['JAM', 'MRT', 'CAF', 'DZA', 'AZE', 'BEN', 'NAM', 'KGZ', 'NER', 'PSE', 'MDA', 'BWA', 'ETH', 'GMB']
65	51	42	41	0.964	['DNK', 'DEU', 'TUR', 'RUS', 'ITA', 'IND', 'PRT', 'FIN', 'CHN', 'NOR', 'MEX', 'ROU', 'ZAF', 'LKA', 'HKG', 'BGR', 'LVA', 'JPN', 'IDN', 'USA', 'HUN', 'ESP', 'NLD', 'GBR', 'AUS', 'CAN', 'AUT', 'CHE', 'GRC', 'BEL', 'KOR', 'ISR', 'MYS', 'VNM', 'CZE', 'SVK', 'SGP', 'THA', 'EGY', 'SWE', 'FRA', 'POL', 'LTU', 'BRA', 'PAK', 'PHL', 'ARE', 'IRL', 'MAR', 'NZL', 'SVN']	13	8	6	0.8077	['ARG', 'BOL', 'CHL', 'COL', 'CRI', 'ECU', 'SLV', 'GTM', 'NIC', 'PAN', 'PRY', 'PER', 'URY']	21	4	3	0.3024	['SRB', 'MKD', 'CIV', 'TUN', 'AZE', 'BLR', 'GEO', 'KAZ', 'UKR', 'SEN', 'EST', 'GHA', 'JOR', 'LBN', 'SAU', 'ARM', 'HRV', 'BEN', 'MDA', 'NER', 'TGO']	7	2	1	0.4524	['MUS', 'ZWE', 'TZA', 'MDG', 'UGA', 'MWI', 'MOZ']	2	1	1	1	['NAM', 'BWA']	15	0	0	0.0286	['ALB', 'DZA', 'ETH', 'HND', 'JAM', 'OMN', 'KHM', 'CMR', 'CAF', 'GMB', 'KGZ', 'MRT', 'BFA', 'BDI', 'PSE']
66	50	41	39	0.958	['DNK', 'DEU', 'TUR', 'RUS', 'ITA', 'IND', 'PRT', 'FIN', 'CHN', 'MEX', 'NOR', 'ROU', 'ZAF', 'LKA', 'HRV', 'HKG', 'JPN', 'BGR', 'UKR', 'IDN', 'USA', 'HUN', 'ESP', 'NLD', 'GBR', 'AUS', 'CAN', 'AUT', 'CHE', 'GRC', 'BEL', 'KOR', 'ISR', 'MYS', 'VNM', 'CZE', 'SVK', 'SGP', 'THA', 'EGY', 'SWE', 'FRA', 'POL', 'LTU', 'BRA', 'PAK', 'PHL', 'ARE', 'IRL', 'SVN']	11	7	6	0.8818	['ARG', 'BOL', 'CHL', 'COL', 'CRI', 'ECU', 'SLV', 'GTM', 'HND', 'PAN', 'PER']	6	5	5	1	['JOR', 'MAR', 'TUN', 'SAU', 'LBN', 'OMN']	11	3	3	0.3727	['SRB', 'CMR', 'BEN', 'GHA', 'CIV', 'SEN', 'TGO', 'LVA', 'BLR', 'EST', 'MDA']	5	2	2	0.7	['TZA', 'BDI', 'MOZ', 'UGA', 'MWI']	14	1	1	0.1374	['ALB', 'MKD', 'AZE', 'GEO', 'KAZ', 'PRY', 'URY', 'MDG', 'NAM', 'ARM', 'BWA', 'KGZ', 'MUS', 'ZWE']	12	0	0	0.0227	['MRT', 'PSE', 'CAF', 'DZA', 'NIC', 'KHM', 'NZL', 'NER', 'BFA', 'JAM', 'ETH', 'GMB']
67	40	34	33	0.971	['DNK', 'DEU', 'RUS', 'TUR', 'ITA', 'IND', 'PRT', 'FIN', 'CHN', 'MEX', 'NOR', 'ROU', 'ZAF', 'JPN', 'UKR', 'IDN', 'USA', 'HUN', 'ESP', 'NLD', 'GBR', 'CAN', 'AUT', 'CHE', 'GRC', 'BEL', 'KOR', 'ISR', 'MYS', 'VNM', 'CZE', 'SGP', 'THA', 'SWE', 'FRA', 'POL', 'BRA', 'ARE', 'IRL', 'SVN']	20	6	5	0.3921	['AUS', 'EST', 'GEO', 'KAZ', 'CHL', 'COL', 'ECU', 'GTM', 'HND', 'PER', 'EGY', 'SLV', 'LVA', 'PAN', 'BGR', 'BLR', 'CRI', 'LTU', 'SVK', 'NIC']	4	3	3	1	['GHA', 'CIV', 'BFA', 'TGO']	14	2	2	0.2033	['ALB', 'SRB', 'MKD', 'ARG', 'OMN', 'PAK', 'PRY', 'SAU', 'URY', 'HRV', 'TZA', 'JOR', 'MWI', 'MOZ']	12	1	1	0.1818	['HKG', 'NAM', 'NZL', 'PHL', 'SEN', 'LBN', 'MAR', 'TUN', 'CMR', 'BEN', 'BWA', 'ZWE']	19	0	0	0.0175	['DZA', 'AZE', 'BOL', 'LKA', 'ETH', 'JAM', 'MRT', 'MUS', 'UGA', 'PSE', 'MDA', 'ARM', 'BDI', 'CAF', 'GMB', 'KGZ', 'MDG', 'NER', 'KHM']
68	42	33	31	0.934	['DNK', 'DEU', 'TUR', 'RUS', 'ITA', 'IND', 'PRT', 'FIN', 'CHN', 'MEX', 'NOR', 'ROU', 'ZAF', 'EST', 'HKG', 'JPN', 'USA', 'HUN', 'ESP', 'NLD', 'GBR', 'AUS', 'CAN', 'AUT', 'CHE', 'GRC', 'BEL', 'KOR', 'ISR', 'MYS', 'VNM', 'CZE', 'SVK', 'SGP', 'THA', 'SWE', 'POL', 'FRA', 'BRA', 'ARE', 'IRL', 'SVN']	8	5	4	0.8214	['CHL', 'COL', 'CRI', 'ECU', 'PAN', 'PER', 'SLV', 'GTM']	20	4	3	0.3158	['ALB', 'HRV', 'SRB', 'MKD', 'AZE', 'BGR', 'BLR', 'GEO', 'KAZ', 'JOR', 'UKR', 'IDN', 'OMN', 'PAK', 'SAU', 'EGY', 'LVA', 'LTU', 'TUN', 'LBN']	14	1	1	0.1484	['ARG', 'BOL', 'PRY', 'URY', 'TZA', 'GHA', 'BDI', 'CMR', 'CIV', 'SEN', 'UGA', 'BFA', 'ZWE', 'MOZ']	25	0	0	0.0217	['DZA', 'MRT', 'KGZ', 'NIC', 'KHM', 'LKA', 'MAR', 'NZL', 'PHL', 'MDA', 'ARM', 'BEN', 'ETH', 'MDG', 'MUS', 'NAM', 'TGO', 'BWA', 'HND', 'PSE', 'CAF', 'JAM', 'GMB', 'MWI', 'NER']
69	52	45	43	0.976	['DNK', 'DEU', 'RUS', 'TUR', 'ITA', 'IND', 'PRT', 'FIN', 'CHN', 'MEX', 'NOR', 'ROU', 'ZAF', 'EST', 'HRV', 'HKG', 'BGR', 'JPN', 'UKR', 'IDN', 'LVA', 'USA', 'HUN', 'ESP', 'NLD', 'GBR', 'AUS', 'CAN', 'AUT', 'SRB', 'CHE', 'GRC', 'BEL', 'KOR', 'ISR', 'MYS', 'VNM', 'CZE', 'SVK', 'SGP', 'THA', 'EGY', 'SWE', 'FRA', 'POL', 'LTU', 'BRA', 'PAK', 'ARE', 'IRL', 'NZL', 'SVN']	10	8	8	0.9778	['ARG', 'CHL', 'COL', 'CRI', 'ECU', 'SLV', 'GTM', 'HND', 'PAN', 'PER']	13	4	4	0.5641	['TUN', 'CIV', 'SAU', 'CMR', 'LKA', 'OMN', 'GHA', 'JOR', 'LBN', 'MAR', 'SEN', 'TGO', 'BFA']	15	2	2	0.2095	['AZE', 'GEO', 'KAZ', 'BOL', 'MOZ', 'PRY', 'URY', 'ZWE', 'UGA', 'TZA', 'BWA', 'BLR', 'MWI', 'MDA', 'NAM']	6	1	1	0.2333	['ALB', 'MKD', 'KHM', 'MDG', 'MUS', 'PHL']	13	0	0	0.0192	['DZA', 'KGZ', 'ETH', 'NIC', 'JAM', 'MRT', 'ARM', 'BEN', 'PSE', 'BDI', 'CAF', 'GMB', 'NER']
71	46	37	38	0.956	['DNK', 'RUS', 'DEU', 'TUR', 'ITA', 'IND', 'PRT', 'FIN', 'CHN', 'NOR', 'MEX', 'ROU', 'EST', 'HRV', 'HKG', 'JPN', 'BGR', 'UKR', 'LVA', 'USA', 'HUN', 'ESP', 'NLD', 'GBR', 'AUS', 'CAN', 'SRB', 'AUT', 'CHE', 'GRC', 'BEL', 'KOR', 'ISR', 'VNM', 'CZE', 'SVK', 'SGP', 'THA', 'SWE', 'FRA', 'POL', 'LTU', 'BRA', 'ARE', 'IRL', 'SVN']	12	6	5	0.7121	['OMN', 'ARG', 'CHL', 'COL', 'ECU', 'IDN', 'MYS', 'PAN', 'PER', 'ZAF', 'PAK', 'SAU']	4	3	3	1	['CRI', 'SLV', 'GTM', 'NIC']	16	2	2	0.2875	['EGY', 'CMR', 'GHA', 'CIV', 'JOR', 'LBN', 'MAR', 'MOZ', 'NZL', 'SEN', 'TGO', 'TUN', 'UGA', 'TZA', 'BFA', 'BEN']	15	1	1	0.1333	['AZE', 'BLR', 'GEO', 'KAZ', 'BOL', 'MUS', 'PRY', 'URY', 'ARM', 'KGZ', 'MDG', 'NAM', 'MDA', 'BWA', 'ZWE']	16	0	0	0.0167	['ALB', 'DZA', 'HND', 'LKA', 'MRT', 'PHL', 'KHM', 'ETH', 'GMB', 'JAM', 'MWI', 'MKD', 'BDI', 'CAF', 'NER', 'PSE']
72	47	42	42	0.987	['DNK', 'DEU', 'RUS', 'TUR', 'ITA', 'IND', 'PRT', 'FIN', 'CHN', 'NOR', 'MEX', 'ROU', 'ZAF', 'EST', 'HRV', 'HKG', 'BGR', 'JPN', 'UKR', 'LVA', 'USA', 'HUN', 'ESP', 'NLD', 'GBR', 'AUS', 'CAN', 'SRB', 'AUT', 'CHE', 'GRC', 'BEL', 'KOR', 'ISR', 'MYS', 'VNM', 'CZE', 'SVK', 'SGP', 'THA', 'SWE', 'FRA', 'POL', 'LTU', 'BRA', 'IRL', 'SVN']	21	8	8	0.6214	['ARE', 'COL', 'OMN', 'PER', 'SAU', 'TUN', 'EGY', 'ARG', 'BOL', 'CHL', 'CRI', 'ECU', 'SLV', 'GTM', 'IDN', 'NZL', 'PAK', 'PAN', 'PHL', 'LBN', 'MAR']	6	3	4	0.8667	['GHA', 'CIV', 'SEN', 'TGO', 'BFA', 'BEN']	6	2	3	0.6667	['BWA', 'MOZ', 'ZWE', 'NAM', 'TZA', 'MWI']	5	2	2	0.75	['AZE', 'BLR', 'GEO', 'KAZ', 'ARM']	13	1	1	0.1154	['ALB', 'MKD', 'HND', 'JOR', 'NIC', 'PRY', 'URY', 'KHM', 'LKA', 'ETH', 'MDG', 'MUS', 'PSE']	11	0	0	0.0545	['MRT', 'DZA', 'CMR', 'KGZ', 'NER', 'BDI', 'MDA', 'JAM', 'CAF', 'GMB', 'UGA']
73	41	32	31	0.944	['DNK', 'RUS', 'TUR', 'DEU', 'ITA', 'IND', 'PRT', 'FIN', 'CHN', 'MEX', 'NOR', 'ROU', 'ZAF', 'HKG', 'JPN', 'BGR', 'USA', 'HUN', 'ESP', 'NLD', 'GBR', 'AUS', 'CAN', 'SRB', 'AUT', 'CHE', 'GRC', 'BEL', 'KOR', 'ISR', 'MYS', 'CZE', 'SVK', 'SGP', 'THA', 'SWE', 'FRA', 'POL', 'BRA', 'IRL', 'SVN']	19	4	4	0.307	['ARG', 'CHL', 'COL', 'PAN', 'PER', 'IDN', 'JOR', 'LBN', 'NZL', 'PHL', 'SAU', 'VNM', 'ARE', 'BLR', 'CRI', 'EST', 'LVA', 'LTU', 'UKR']	3	2	2	1	['GHA', 'CIV', 'BFA']	4	2	1	0.75	['SLV', 'GTM', 'HND', 'NIC']	18	1	1	0.085	['AZE', 'GEO', 'BOL', 'ECU', 'KAZ', 'MAR', 'SEN', 'TZA', 'ARM', 'HRV', 'ETH', 'NAM', 'TUN', 'MKD', 'ZWE', 'TGO', 'BWA', 'UGA']	24	0	0	0.0163	['ALB', 'PRY', 'EGY', 'URY', 'LKA', 'OMN', 'PAK', 'DZA', 'CMR', 'MWI', 'MUS', 'MDA', 'KHM', 'BEN', 'GMB', 'MDG', 'MRT', 'MOZ', 'CAF', 'JAM', 'BDI', 'PSE', 'KGZ', 'NER']
74	51	44	44	0.985	['DNK', 'DEU', 'RUS', 'TUR', 'ITA', 'IND', 'PRT', 'FIN', 'CHN', 'NOR', 'MEX', 'ROU', 'ZAF', 'EST', 'HRV', 'HKG', 'JPN', 'BGR', 'UKR', 'IDN', 'LVA', 'USA', 'HUN', 'ESP', 'NLD', 'GBR', 'AUS', 'CAN', 'AUT', 'CHE', 'GRC', 'BEL', 'KOR', 'ISR', 'MYS', 'VNM', 'CZE', 'SVK', 'ARG', 'SGP', 'THA', 'SWE', 'FRA', 'POL', 'LTU', 'BRA', 'PHL', 'ARE', 'IRL', 'NZL', 'SVN']	13	8	6	0.7756	['BOL', 'CHL', 'COL', 'CRI', 'ECU', 'SLV', 'GTM', 'HND', 'NIC', 'PAN', 'PRY', 'PER', 'URY']	14	6	5	0.6099	['CIV', 'MAR', 'TUN', 'OMN', 'SAU', 'EGY', 'GHA', 'JOR', 'LBN', 'PAK', 'BEN', 'TGO', 'BFA', 'CMR']	6	2	3	0.6667	['MOZ', 'NAM', 'TZA', 'BWA', 'MWI', 'ZWE']	10	2	2	0.4556	['ALB', 'KGZ', 'SRB', 'MKD', 'AZE', 'GEO', 'KAZ', 'ARM', 'BLR', 'MDA']	6	1	1	0.2	['MUS', 'UGA', 'MDG', 'SEN', 'BDI', 'GMB']	9	0	0	0.0417	['DZA', 'MRT', 'LKA', 'ETH', 'JAM', 'KHM', 'CAF', 'PSE', 'NER']
75	46	40	37	0.974	['DNK', 'DEU', 'RUS', 'TUR', 'ITA', 'IND', 'PRT', 'FIN', 'CHN', 'NOR', 'MEX', 'ROU', 'EST', 'ZAF', 'HRV', 'HKG', 'BGR', 'JPN', 'LVA', 'USA', 'HUN', 'ESP', 'NLD', 'GBR', 'AUS', 'CAN', 'AUT', 'CHE', 'GRC', 'BEL', 'KOR', 'ISR', 'MYS', 'VNM', 'CZE', 'SVK', 'SGP', 'THA', 'SWE', 'FRA', 'POL', 'LTU', 'PHL', 'ARE', 'IRL', 'SVN']	12	6	5	0.7121	['PER', 'ARG', 'BRA', 'CHL', 'COL', 'ECU', 'SLV', 'GTM', 'PAN', 'PRY', 'URY', 'CRI']	22	2	2	0.1775	['ALB', 'SRB', 'MKD', 'AZE', 'BLR', 'GEO', 'SAU', 'SEN', 'LKA', 'GHA', 'IDN', 'CIV', 'KAZ', 'JOR', 'MAR', 'PAK', 'UKR', 'EGY', 'ARM', 'LBN', 'MDA', 'TUN']	7	1	1	0.2143	['HND', 'NIC', 'UGA', 'TZA', 'CMR', 'ETH', 'CAF']	22	0	0	0.0281	['DZA', 'BOL', 'BWA', 'KHM', 'MUS', 'MOZ', 'OMN', 'NAM', 'NZL', 'BFA', 'KGZ', 'ZWE', 'BDI', 'BEN', 'GMB', 'PSE', 'JAM', 'MDG', 'MWI', 'MRT', 'NER', 'TGO']
76	49	42	44	0.982	['DNK', 'DEU', 'RUS', 'TUR', 'ITA', 'IND', 'PRT', 'FIN', 'CHN', 'NOR', 'MEX', 'ROU', 'ZAF', 'EST', 'HRV', 'HKG', 'BGR', 'JPN', 'LVA', 'IDN', 'USA', 'HUN', 'ESP', 'NLD', 'GBR', 'AUS', 'CAN', 'AUT', 'CHE', 'GRC', 'BEL', 'KOR', 'ISR', 'MYS', 'VNM', 'SVK', 'CZE', 'SGP', 'THA', 'SWE', 'FRA', 'POL', 'LTU', 'BRA', 'PHL', 'ARE', 'IRL', 'NZL', 'SVN']	9	6	5	0.8611	['ARG', 'BOL', 'CHL', 'COL', 'ECU', 'PAN', 'PRY', 'PER', 'URY']	4	3	3	1	['CRI', 'SLV', 'GTM', 'NIC']	15	3	2	0.2905	['AZE', 'BLR', 'UKR', 'CIV', 'KAZ', 'JOR', 'LBN', 'MAR', 'PAK', 'SAU', 'SEN', 'TUN', 'EGY', 'GEO', 'MDA']	3	2	2	1	['ALB', 'SRB', 'MKD']	5	1	1	0.4	['BWA', 'UGA', 'TZA', 'MOZ', 'ZWE']	24	0	0	0.0254	['DZA', 'MRT', 'HND', 'ARM', 'KHM', 'CMR', 'CAF', 'LKA', 'ETH', 'GHA', 'KGZ', 'MUS', 'OMN', 'NAM', 'BFA', 'BEN', 'GMB', 'MWI', 'TGO', 'BDI', 'MDG', 'NER', 'JAM', 'PSE']
77	51	45	45	0.988	['DNK', 'DEU', 'TUR', 'RUS', 'ITA', 'IND', 'PRT', 'FIN', 'CHN', 'NOR', 'MEX', 'ROU', 'ZAF', 'EST', 'HRV', 'HKG', 'JPN', 'BGR', 'UKR', 'IDN', 'LVA', 'USA', 'HUN', 'ESP', 'NLD', 'GBR', 'AUS', 'CAN', 'SRB', 'AUT', 'CHE', 'GRC', 'BEL', 'KOR', 'ISR', 'MYS', 'VNM', 'CZE', 'SVK', 'SGP', 'THA', 'SWE', 'FRA', 'POL', 'LTU', 'BRA', 'PHL', 'ARE', 'IRL', 'NZL', 'SVN']	14	8	7	0.8077	['ARG', 'BOL', 'CHL', 'COL', 'CRI', 'ECU', 'SLV', 'GTM', 'HND', 'NIC', 'PAN', 'PRY', 'PER', 'URY']	11	5	4	0.6727	['DZA', 'JOR', 'MAR', 'SAU', 'TUN', 'EGY', 'OMN', 'PAK', 'CMR', 'CIV', 'LBN']	6	3	3	0.8333	['AZE', 'GEO', 'KAZ', 'KGZ', 'ARM', 'BLR']	3	2	2	1	['MOZ', 'ZWE', 'MWI']	5	2	1	0.65	['BEN', 'GHA', 'TGO', 'BFA', 'NER']	10	1	1	0.1667	['ALB', 'MKD', 'SEN', 'BWA', 'BDI', 'MUS', 'NAM', 'UGA', 'TZA', 'GMB']	9	0	0	0.0278	['MDA', 'MRT', 'CAF', 'ETH', 'KHM', 'PSE', 'MDG', 'JAM', 'LKA']
78	46	41	39	0.98	['DNK', 'DEU', 'TUR', 'RUS', 'ITA', 'IND', 'PRT', 'FIN', 'CHN', 'MEX', 'NOR', 'ROU', 'ZAF', 'EST', 'HKG', 'BGR', 'JPN', 'LVA', 'IDN', 'USA', 'HUN', 'ESP', 'NLD', 'GBR', 'AUS', 'CAN', 'AUT', 'CHE', 'GRC', 'BEL', 'KOR', 'ISR', 'MYS', 'CZE', 'SVK', 'SGP', 'THA', 'SWE', 'FRA', 'POL', 'LTU', 'BRA', 'ARE', 'IRL', 'NZL', 'SVN']	11	6	5	0.7818	['ARG', 'BOL', 'CHL', 'COL', 'CRI', 'ECU', 'SLV', 'GTM', 'NIC', 'PAN', 'PER']	14	4	5	0.6264	['EGY', 'TUN', 'LBN', 'MAR', 'SEN', 'CMR', 'BEN', 'GHA', 'CIV', 'JOR', 'SAU', 'BFA', 'ETH', 'TGO']	6	4	4	0.9667	['AZE', 'GEO', 'KAZ', 'KGZ', 'UKR', 'BLR']	5	3	3	0.95	['ZWE', 'TZA', 'MOZ', 'UGA', 'MWI']	8	2	2	0.375	['SRB', 'HRV', 'KHM', 'LKA', 'PAK', 'PHL', 'VNM', 'MKD']	6	1	1	0.2	['PRY', 'URY', 'BWA', 'MDG', 'MUS', 'NAM']	13	0	0	0.0064	['ALB', 'DZA', 'PSE', 'HND', 'JAM', 'MRT', 'OMN', 'ARM', 'CAF', 'GMB', 'MDA', 'BDI', 'NER']
79	41	31	29	0.924	['DNK', 'RUS', 'TUR', 'DEU', 'ITA', 'IND', 'PRT', 'CHN', 'MEX', 'NOR', 'ZAF', 'HKG', 'JPN', 'UKR', 'IDN', 'USA', 'HUN', 'ESP', 'NLD', 'GBR', 'AUS', 'CAN', 'AUT', 'CHE', 'GRC', 'BEL', 'KOR', 'MYS', 'VNM', 'CZE', 'SGP', 'THA', 'SWE', 'POL', 'FRA', 'LTU', 'BRA', 'PHL', 'ARE', 'IRL', 'NZL']	6	4	4	0.9333	['BGR', 'HRV', 'SVK', 'SVN', 'MKD', 'SRB']	4	3	3	1	['CHL', 'COL', 'PER', 'ECU']	5	2	2	0.8	['FIN', 'KAZ', 'LVA', 'BLR', 'EST']	5	1	2	0.55	['MAR', 'OMN', 'ROU', 'SAU', 'TUN']	20	1	1	0.0947	['AZE', 'GEO', 'ARG', 'BOL', 'PRY', 'URY', 'LKA', 'ISR', 'LBN', 'NAM', 'PAK', 'PAN', 'SEN', 'GTM', 'CRI', 'CIV', 'ZWE', 'BWA', 'KGZ', 'HND']	27	0	0	0.0085	['ALB', 'DZA', 'MOZ', 'CAF', 'ETH', 'MUS', 'UGA', 'TZA', 'CMR', 'SLV', 'JOR', 'MDA', 'EGY', 'ARM', 'BDI', 'BEN', 'GMB', 'GHA', 'MDG', 'MRT', 'NER', 'TGO', 'BFA', 'MWI', 'KHM', 'JAM', 'NIC']
81	42	31	34	0.949	['DNK', 'DEU', 'TUR', 'RUS', 'ITA', 'IND', 'PRT', 'FIN', 'CHN', 'NOR', 'ROU', 'EST', 'HRV', 'HKG', 'JPN', 'BGR', 'UKR', 'USA', 'HUN', 'ESP', 'NLD', 'GBR', 'AUS', 'CAN', 'AUT', 'CHE', 'GRC', 'BEL', 'KOR', 'ISR', 'VNM', 'CZE', 'SVK', 'EGY', 'THA', 'SWE', 'POL', 'FRA', 'LTU', 'ARE', 'IRL', 'SVN']	15	6	6	0.6524	['ARG', 'BRA', 'CHL', 'COL', 'ECU', 'GTM', 'MEX', 'PAN', 'PER', 'PHL', 'SGP', 'IDN', 'NZL', 'ZAF', 'CRI']	6	2	2	0.6333	['DZA', 'MAR', 'TUN', 'LBN', 'PAK', 'SAU']	22	1	1	0.1082	['ALB', 'SRB', 'AZE', 'GEO', 'SLV', 'PRY', 'URY', 'CIV', 'KAZ', 'LVA', 'MYS', 'BFA', 'ARM', 'BLR', 'KHM', 'BEN', 'MDA', 'NIC', 'MKD', 'HND', 'KGZ', 'TGO']	24	0	0	0.0254	['BOL', 'LKA', 'GHA', 'JAM', 'JOR', 'MRT', 'MUS', 'MOZ', 'OMN', 'SEN', 'TZA', 'CMR', 'ETH', 'MDG', 'NAM', 'BDI', 'CAF', 'GMB', 'PSE', 'NER', 'ZWE', 'BWA', 'MWI', 'UGA']
82	49	37	36	0.927	['DNK', 'DEU', 'RUS', 'TUR', 'ITA', 'IND', 'PRT', 'FIN', 'CHN', 'MEX', 'NOR', 'ROU', 'ZAF', 'EST', 'HRV', 'HKG', 'JPN', 'LVA', 'UKR', 'USA', 'HUN', 'ESP', 'NLD', 'GBR', 'AUS', 'CAN', 'AUT', 'CHE', 'GRC', 'BEL', 'KOR', 'ISR', 'MYS', 'VNM', 'CZE', 'SVK', 'SGP', 'THA', 'EGY', 'SWE', 'FRA', 'POL', 'LTU', 'BRA', 'PHL', 'ARE', 'IRL', 'MAR', 'SVN']	10	6	5	0.8556	['CHL', 'COL', 'CRI', 'ECU', 'GTM', 'PAN', 'PER', 'HND', 'NIC', 'SLV']	26	3	3	0.2477	['ALB', 'BGR', 'SRB', 'MKD', 'TUN', 'AZE', 'GEO', 'KAZ', 'OMN', 'LKA', 'IDN', 'CIV', 'JOR', 'LBN', 'NZL', 'PAK', 'SAU', 'ARM', 'BLR', 'GHA', 'MDA', 'BEN', 'ETH', 'NER', 'TGO', 'BFA']	7	2	2	0.4048	['MOZ', 'BOL', 'URY', 'PRY', 'ARG', 'ZWE', 'MWI']	2	1	1	1	['NAM', 'BWA']	15	0	0	0.0286	['TZA', 'MRT', 'MUS', 'DZA', 'KHM', 'CMR', 'GMB', 'SEN', 'PSE', 'MDG', 'JAM', 'UGA', 'CAF', 'KGZ', 'BDI']
83	41	26	25	0.866	['DNK', 'DEU', 'TUR', 'ITA', 'IND', 'PRT', 'FIN', 'CHN', 'ROU', 'HRV', 'HKG', 'JPN', 'BGR', 'IDN', 'USA', 'HUN', 'ESP', 'NLD', 'GBR', 'AUS', 'CAN', 'AUT', 'CHE', 'GRC', 'BEL', 'KOR', 'ISR', 'MYS', 'VNM', 'CZE', 'SVK', 'SGP', 'THA', 'SWE', 'FRA', 'POL', 'BRA', 'PHL', 'ARE', 'IRL', 'SVN']	8	5	4	0.8393	['CHL', 'MEX', 'PER', 'PAN', 'COL', 'ECU', 'SLV', 'GTM']	5	4	4	1	['EST', 'LVA', 'LTU', 'RUS', 'UKR']	4	2	1	0.75	['ARG', 'BOL', 'PRY', 'URY']	24	1	1	0.0888	['CRI', 'MDG', 'ZAF', 'ARM', 'BLR', 'GEO', 'KAZ', 'LBN', 'MAR', 'SAU', 'SRB', 'TUN', 'MKD', 'EGY', 'ETH', 'JOR', 'MUS', 'BWA', 'BDI', 'UGA', 'NIC', 'KGZ', 'NAM', 'ZWE']	27	0	0	0.0256	['ALB', 'AZE', 'NOR', 'GHA', 'NZL', 'PAK', 'SEN', 'TZA', 'KHM', 'MDA', 'OMN', 'DZA', 'CMR', 'LKA', 'CIV', 'HND', 'MOZ', 'BEN', 'JAM', 'CAF', 'GMB', 'PSE', 'MWI', 'MRT', 'NER', 'TGO', 'BFA']
84	45	37	38	0.962	['DNK', 'DEU', 'TUR', 'RUS', 'ITA', 'IND', 'PRT', 'FIN', 'CHN', 'NOR', 'ROU', 'HRV', 'HKG', 'BGR', 'JPN', 'UKR', 'LVA', 'USA', 'HUN', 'ESP', 'NLD', 'GBR', 'AUS', 'CAN', 'AUT', 'CHE', 'GRC', 'BEL', 'KOR', 'ISR', 'MYS', 'VNM', 'SVK', 'CZE', 'SGP', 'THA', 'EGY', 'SWE', 'FRA', 'POL', 'LTU', 'BRA', 'ARE', 'IRL', 'SVN']	11	8	8	0.9364	['ARG', 'CHL', 'COL', 'CRI', 'ECU', 'GTM', 'MEX', 'PAN', 'PER', 'SLV', 'NIC']	13	5	5	0.6603	['TUN', 'JOR', 'NZL', 'SAU', 'LKA', 'IDN', 'LBN', 'MUS', 'PHL', 'ZAF', 'MAR', 'PAK', 'MDG']	4	2	2	0.8333	['GEO', 'KAZ', 'ARM', 'BLR']	4	2	1	0.6667	['CIV', 'SEN', 'BFA', 'BEN']	10	1	1	0.1667	['ALB', 'SRB', 'PRY', 'URY', 'MKD', 'TZA', 'MDA', 'NAM', 'BWA', 'ZWE']	22	0	0	0.0281	['DZA', 'AZE', 'BOL', 'OMN', 'GHA', 'JAM', 'MRT', 'TGO', 'KHM', 'CMR', 'ETH', 'EST', 'HND', 'KGZ', 'MOZ', 'BDI', 'CAF', 'GMB', 'NER', 'UGA', 'PSE', 'MWI']
85	42	27	25	0.886	['DNK', 'DEU', 'RUS', 'TUR', 'ITA', 'IND', 'PRT', 'FIN', 'CHN', 'MEX', 'ROU', 'HRV', 'HKG', 'BGR', 'JPN', 'IDN', 'USA', 'HUN', 'ESP', 'NLD', 'GBR', 'AUS', 'CAN', 'SRB', 'AUT', 'CHE', 'GRC', 'BEL', 'KOR', 'MYS', 'VNM', 'CZE', 'SVK', 'SGP', 'THA', 'SWE', 'FRA', 'POL', 'LTU', 'BRA', 'ARE', 'SVN']	12	5	5	0.6439	['BOL', 'CHL', 'COL', 'GTM', 'PRY', 'PER', 'CRI', 'PAN', 'ECU', 'SLV', 'HND', 'NIC']	4	3	3	1	['BLR', 'EST', 'LVA', 'UKR']	18	2	2	0.2255	['TUN', 'LBN', 'GHA', 'IRL', 'ISR', 'MAR', 'OMN', 'ZAF', 'SAU', 'CIV', 'JOR', 'EGY', 'BWA', 'ZWE', 'PSE', 'TGO', 'BEN', 'NER']	13	1	1	0.109	['ALB', 'MKD', 'ARG', 'URY', 'TZA', 'ARM', 'GEO', 'KAZ', 'KGZ', 'MUS', 'UGA', 'MDG', 'MWI']	20	0	0	0.0474	['DZA', 'AZE', 'LKA', 'MOZ', 'NZL', 'NOR', 'PAK', 'PHL', 'ETH', 'MDA', 'NAM', 'CMR', 'MRT', 'SEN', 'BFA', 'KHM', 'CAF', 'JAM', 'BDI', 'GMB']
87	49	44	43	0.988	['DNK', 'DEU', 'RUS', 'TUR', 'ITA', 'IND', 'PRT', 'FIN', 'CHN', 'NOR', 'MEX', 'ROU', 'ZAF', 'EST', 'HRV', 'HKG', 'JPN', 'BGR', 'UKR', 'LVA', 'USA', 'HUN', 'ESP', 'NLD', 'GBR', 'AUS', 'CAN', 'AUT', 'CHE', 'GRC', 'BEL', 'KOR', 'ISR', 'MYS', 'VNM', 'CZE', 'SVK', 'SGP', 'THA', 'SWE', 'FRA', 'POL', 'LTU', 'BRA', 'PAK', 'ARE', 'IRL', 'NZL', 'SVN']	11	7	5	0.8091	['ARG', 'BOL', 'CHL', 'COL', 'CRI', 'ECU', 'SLV', 'GTM', 'NIC', 'PAN', 'PER']	6	3	4	0.8333	['SAU', 'JOR', 'LBN', 'EGY', 'CIV', 'TUN']	11	2	2	0.3818	['SRB', 'AZE', 'GEO', 'IDN', 'KAZ', 'LKA', 'PHL', 'KGZ', 'ARM', 'BLR', 'MDA']	17	1	1	0.1397	['OMN', 'MAR', 'BWA', 'CMR', 'ETH', 'GHA', 'MDG', 'MUS', 'MOZ', 'NAM', 'SEN', 'ZWE', 'TGO', 'UGA', 'TZA', 'BFA', 'BEN']	15	0	0	0.0095	['ALB', 'MRT', 'URY', 'BDI', 'DZA', 'MKD', 'HND', 'KHM', 'PRY', 'NER', 'PSE', 'MWI', 'JAM', 'CAF', 'GMB']
88	42	32	32	0.943	['DNK', 'DEU', 'TUR', 'RUS', 'ITA', 'IND', 'PRT', 'FIN', 'CHN', 'NOR', 'ROU', 'HKG', 'JPN', 'BGR', 'IDN', 'USA', 'HUN', 'ESP', 'NLD', 'GBR', 'AUS', 'CAN', 'AUT', 'CHE', 'GRC', 'BEL', 'KOR', 'ISR', 'MYS', 'VNM', 'CZE', 'SVK', 'SGP', 'THA', 'SWE', 'FRA', 'POL', 'LTU', 'BRA', 'ARE', 'IRL', 'SVN']	7	5	5	0.9286	['ARG', 'CHL', 'ECU', 'MEX', 'PAN', 'PER', 'COL']	11	2	2	0.2455	['HRV', 'ZAF', 'UKR', 'MKD', 'ARM', 'BLR', 'GEO', 'LVA', 'SRB', 'BWA', 'NAM']	4	2	1	0.75	['CRI', 'SLV', 'GTM', 'NIC']	15	1	1	0.1476	['JOR', 'LBN', 'PRY', 'URY', 'GHA', 'OMN', 'NZL', 'PHL', 'SAU', 'TUN', 'EGY', 'EST', 'CIV', 'MAR', 'TGO']	30	0	0	0.0057	['AZE', 'BOL', 'ALB', 'KHM', 'MDG', 'MRT', 'MUS', 'SEN', 'TZA', 'BFA', 'DZA', 'CMR', 'LKA', 'ETH', 'KAZ', 'KGZ', 'MDA', 'PAK', 'BDI', 'BEN', 'PSE', 'HND', 'JAM', 'MWI', 'MOZ', 'NER', 'ZWE', 'UGA', 'CAF', 'GMB']
89	51	47	45	0.99	['DNK', 'DEU', 'RUS', 'TUR', 'ITA', 'IND', 'PRT', 'FIN', 'CHN', 'NOR', 'MEX', 'ROU', 'EST', 'ZAF', 'HRV', 'HKG', 'JPN', 'LVA', 'UKR', 'IDN', 'BGR', 'USA', 'HUN', 'ESP', 'NLD', 'GBR', 'AUS', 'CAN', 'AUT', 'CHE', 'GRC', 'BEL', 'KOR', 'ISR', 'MYS', 'VNM', 'CZE', 'SVK', 'SGP', 'EGY', 'THA', 'SWE', 'POL', 'FRA', 'LTU', 'BRA', 'PAK', 'ARE', 'IRL', 'NZL', 'SVN']	11	8	8	0.9636	['ARG', 'CHL', 'COL', 'CRI', 'ECU', 'SLV', 'GTM', 'HND', 'PAN', 'PER', 'URY']	9	5	5	0.8194	['DZA', 'LBN', 'MAR', 'OMN', 'PHL', 'SAU', 'TUN', 'LKA', 'JOR']	6	4	3	0.9	['CIV', 'GHA', 'SEN', 'BFA', 'BEN', 'TGO']	10	3	3	0.4111	['AZE', 'GEO', 'KAZ', 'MDA', 'ARM', 'ZWE', 'TZA', 'BLR', 'MWI', 'MOZ']	3	2	2	1	['ALB', 'SRB', 'MKD']	11	1	1	0.1545	['BOL', 'PRY', 'CAF', 'MDG', 'MUS', 'NAM', 'BWA', 'BDI', 'CMR', 'ETH', 'UGA']	8	0	0	0.0179	['MRT', 'NIC', 'KHM', 'KGZ', 'NER', 'PSE', 'JAM', 'GMB']
