# Supplementary material for: Core-periphery structure in sectoral international trade networks: A new approach to an old theory
Source: PLoS One. 2020 Apr 2;15(4):e0229547. doi: 10.1371/journal.pone.0229547 (PMC7117750; doi:10.1371/journal.pone.0229547)
Supplement: S2 File — (XLSX) [file pone.0229547.s002.xlsx]

## Sheet: 2000
Country code	Number of industries in core	Industries in core	Industries not in core
DEU	63	['00', '01', '02', '03', '04', '05', '06', '07', '08', '09', '11', '12', '21', '22', '23', '24', '25', '26', '27', '28', '29', '32', '33', '34', '35', '41', '42', '43', '51', '52', '53', '54', '55', '56', '57', '58', '59', '61', '62', '63', '64', '65', '66', '67', '68', '69', '71', '72', '73', '74', '75', '76', '77', '78', '79', '81', '82', '83', '84', '85', '87', '88', '89']	[]
NLD	63	['00', '01', '02', '03', '04', '05', '06', '07', '08', '09', '11', '12', '21', '22', '23', '24', '25', '26', '27', '28', '29', '32', '33', '34', '35', '41', '42', '43', '51', '52', '53', '54', '55', '56', '57', '58', '59', '61', '62', '63', '64', '65', '66', '67', '68', '69', '71', '72', '73', '74', '75', '76', '77', '78', '79', '81', '82', '83', '84', '85', '87', '88', '89']	[]
BEL	62	['00', '01', '02', '04', '05', '06', '07', '08', '09', '11', '12', '21', '22', '23', '24', '25', '26', '27', '28', '29', '32', '33', '34', '35', '41', '42', '43', '51', '52', '53', '54', '55', '56', '57', '58', '59', '61', '62', '63', '64', '65', '66', '67', '68', '69', '71', '72', '73', '74', '75', '76', '77', '78', '79', '81', '82', '83', '84', '85', '87', '88', '89']	['03']
GBR	62	['00', '01', '02', '03', '04', '05', '06', '07', '08', '09', '11', '12', '21', '22', '23', '24', '25', '26', '27', '28', '29', '32', '33', '34', '41', '42', '43', '51', '52', '53', '54', '55', '56', '57', '58', '59', '61', '62', '63', '64', '65', '66', '67', '68', '69', '71', '72', '73', '74', '75', '76', '77', '78', '79', '81', '82', '83', '84', '85', '87', '88', '89']	['35']
FRA	62	['00', '01', '02', '03', '04', '05', '06', '07', '08', '09', '11', '12', '21', '22', '23', '24', '25', '26', '27', '28', '29', '33', '34', '35', '41', '42', '43', '51', '52', '53', '54', '55', '56', '57', '58', '59', '61', '62', '63', '64', '65', '66', '67', '68', '69', '71', '72', '73', '74', '75', '76', '77', '78', '79', '81', '82', '83', '84', '85', '87', '88', '89']	['32']
ITA	61	['00', '01', '02', '03', '04', '05', '06', '07', '08', '09', '11', '12', '21', '22', '23', '24', '25', '26', '27', '28', '29', '33', '34', '41', '42', '43', '51', '52', '53', '54', '55', '56', '57', '58', '59', '61', '62', '63', '64', '65', '66', '67', '68', '69', '71', '72', '73', '74', '75', '76', '77', '78', '79', '81', '82', '83', '84', '85', '87', '88', '89']	['35', '32']
USA	61	['00', '01', '02', '03', '04', '05', '06', '07', '08', '09', '11', '12', '21', '22', '23', '24', '25', '26', '27', '28', '29', '32', '33', '34', '41', '42', '43', '51', '52', '53', '54', '55', '57', '58', '59', '61', '62', '63', '64', '65', '66', '67', '68', '69', '71', '72', '73', '74', '75', '76', '77', '78', '79', '81', '82', '83', '84', '85', '87', '88', '89']	['35', '56']
ESP	60	['00', '01', '02', '03', '04', '05', '06', '07', '08', '09', '11', '12', '21', '22', '23', '24', '25', '26', '27', '28', '29', '33', '41', '42', '43', '51', '52', '53', '54', '55', '56', '57', '58', '59', '61', '62', '63', '64', '65', '66', '67', '68', '69', '71', '72', '73', '74', '75', '76', '77', '78', '79', '81', '82', '83', '84', '85', '87', '88', '89']	['35', '34', '32']
CAN	59	['00', '01', '02', '03', '04', '05', '06', '07', '08', '09', '11', '12', '21', '22', '23', '24', '25', '26', '27', '28', '29', '32', '33', '42', '51', '52', '53', '54', '55', '56', '57', '58', '59', '61', '62', '63', '64', '65', '66', '67', '68', '69', '71', '72', '73', '74', '75', '76', '77', '78', '79', '81', '82', '83', '84', '85', '87', '88', '89']	['35', '41', '34', '43']
CHN	58	['00', '01', '03', '04', '05', '06', '07', '08', '09', '11', '12', '22', '23', '24', '26', '27', '28', '29', '32', '33', '41', '42', '43', '51', '52', '53', '54', '55', '56', '57', '58', '59', '61', '62', '63', '64', '65', '66', '67', '68', '69', '71', '72', '73', '74', '75', '76', '77', '78', '79', '81', '82', '83', '84', '85', '87', '88', '89']	['25', '21', '35', '34', '02']
SWE	56	['00', '01', '02', '03', '04', '05', '06', '07', '08', '09', '11', '12', '24', '25', '26', '27', '28', '29', '33', '34', '35', '43', '51', '52', '53', '54', '55', '57', '58', '59', '61', '62', '63', '64', '65', '66', '67', '68', '69', '71', '72', '73', '74', '75', '76', '77', '78', '79', '81', '82', '83', '84', '85', '87', '88', '89']	['23', '42', '32', '41', '56', '21', '22']
DNK	55	['00', '01', '02', '03', '04', '05', '06', '07', '08', '09', '11', '12', '21', '24', '25', '27', '29', '33', '34', '35', '41', '51', '52', '53', '54', '55', '57', '58', '59', '61', '62', '63', '64', '65', '66', '67', '68', '69', '71', '72', '73', '74', '75', '76', '77', '78', '79', '81', '82', '83', '84', '85', '87', '88', '89']	['23', '42', '32', '56', '28', '43', '22', '26']
AUS	54	['01', '02', '03', '04', '05', '06', '07', '08', '09', '11', '24', '26', '27', '28', '29', '32', '33', '41', '42', '51', '52', '53', '54', '55', '56', '57', '58', '59', '61', '62', '63', '64', '65', '66', '67', '68', '69', '71', '72', '73', '74', '75', '76', '77', '78', '79', '81', '82', '83', '84', '85', '87', '88', '89']	['12', '23', '25', '35', '34', '43', '21', '22', '00']
CHE	53	['00', '02', '04', '05', '06', '07', '08', '09', '11', '12', '24', '25', '26', '27', '28', '29', '33', '34', '51', '52', '53', '54', '55', '56', '57', '58', '59', '61', '62', '63', '64', '65', '66', '67', '68', '69', '71', '72', '73', '74', '75', '76', '77', '78', '79', '81', '82', '83', '84', '85', '87', '88', '89']	['23', '42', '32', '01', '41', '35', '03', '21', '22', '43']
JPN	53	['00', '03', '04', '05', '06', '07', '08', '09', '11', '23', '26', '27', '28', '29', '33', '41', '42', '43', '51', '52', '53', '54', '55', '56', '57', '58', '59', '61', '62', '63', '64', '65', '66', '67', '68', '69', '71', '72', '73', '74', '75', '76', '77', '78', '79', '81', '82', '83', '84', '85', '87', '88', '89']	['12', '24', '32', '25', '21', '01', '35', '34', '02', '22']
AUT	51	['00', '01', '02', '04', '05', '06', '07', '08', '09', '11', '12', '22', '24', '25', '27', '33', '35', '51', '52', '53', '54', '55', '57', '58', '59', '61', '62', '63', '64', '65', '66', '67', '68', '69', '71', '72', '73', '74', '75', '76', '77', '78', '79', '81', '82', '83', '84', '85', '87', '88', '89']	['03', '23', '42', '32', '41', '56', '28', '34', '43', '21', '29', '26']
MYS	50	['00', '03', '04', '05', '06', '07', '09', '11', '12', '23', '24', '26', '28', '33', '42', '43', '51', '52', '53', '54', '55', '56', '57', '58', '59', '62', '63', '64', '65', '66', '67', '68', '69', '71', '72', '73', '74', '75', '76', '77', '78', '79', '81', '82', '83', '84', '85', '87', '88', '89']	['61', '27', '32', '25', '21', '01', '41', '35', '34', '02', '22', '29', '08']
IND	49	['04', '05', '06', '07', '08', '09', '23', '26', '27', '28', '29', '33', '42', '43', '51', '52', '53', '54', '55', '56', '57', '58', '59', '61', '62', '63', '64', '65', '66', '67', '68', '69', '71', '72', '73', '74', '75', '76', '77', '78', '79', '81', '82', '83', '84', '85', '87', '88', '89']	['12', '24', '32', '25', '21', '01', '41', '11', '35', '34', '03', '02', '22', '00']
ZAF	49	['03', '04', '05', '06', '07', '11', '12', '24', '25', '26', '27', '28', '29', '32', '33', '41', '51', '52', '53', '54', '55', '56', '57', '59', '61', '62', '63', '64', '65', '66', '67', '68', '69', '71', '72', '73', '74', '75', '76', '77', '78', '79', '82', '83', '84', '85', '87', '88', '89']	['23', '42', '21', '01', '09', '58', '08', '35', '34', '43', '02', '22', '00', '81']
SGP	47	['03', '04', '05', '07', '09', '11', '12', '23', '24', '28', '29', '33', '41', '42', '51', '52', '53', '54', '55', '56', '57', '58', '59', '62', '63', '64', '65', '66', '67', '68', '69', '71', '72', '73', '74', '75', '76', '77', '78', '79', '82', '83', '84', '85', '87', '88', '89']	['61', '27', '32', '25', '21', '01', '06', '08', '35', '34', '43', '02', '22', '00', '26', '81']
KOR	47	['03', '04', '06', '08', '09', '11', '12', '23', '26', '28', '29', '33', '51', '52', '53', '54', '55', '56', '57', '58', '59', '61', '62', '63', '64', '65', '66', '67', '68', '69', '71', '72', '73', '74', '75', '76', '77', '78', '79', '81', '82', '83', '84', '85', '87', '88', '89']	['24', '07', '27', '42', '25', '32', '01', '21', '41', '05', '35', '34', '43', '02', '22', '00']
THA	47	['01', '03', '04', '05', '06', '07', '08', '09', '11', '23', '24', '26', '28', '29', '51', '52', '53', '54', '55', '57', '58', '59', '61', '62', '63', '64', '65', '66', '67', '68', '69', '71', '72', '73', '74', '75', '76', '77', '78', '79', '82', '83', '84', '85', '87', '88', '89']	['12', '27', '42', '25', '32', '21', '33', '41', '56', '35', '34', '43', '02', '22', '00', '81']
HKG	46	['03', '04', '05', '06', '07', '09', '12', '23', '26', '29', '33', '42', '51', '52', '53', '54', '55', '57', '58', '59', '61', '62', '63', '64', '65', '66', '67', '68', '69', '71', '72', '73', '74', '75', '76', '77', '78', '79', '81', '82', '83', '84', '85', '87', '88', '89']	['24', '27', '32', '25', '21', '01', '56', '41', '11', '35', '28', '34', '43', '02', '22', '00', '08']
HUN	46	['00', '01', '02', '04', '05', '06', '07', '08', '11', '22', '24', '26', '29', '33', '35', '51', '52', '53', '54', '55', '57', '58', '59', '62', '63', '64', '65', '66', '67', '68', '69', '71', '72', '73', '74', '75', '76', '77', '78', '81', '82', '84', '85', '87', '88', '89']	['12', '03', '61', '23', '27', '42', '79', '25', '32', '83', '09', '56', '41', '28', '34', '43', '21']
NOR	45	['02', '03', '04', '08', '24', '25', '27', '28', '29', '33', '34', '35', '41', '51', '52', '53', '54', '55', '57', '58', '59', '61', '62', '63', '64', '65', '66', '67', '68', '69', '71', '72', '73', '74', '75', '76', '77', '78', '79', '81', '82', '84', '87', '88', '89']	['12', '07', '23', '42', '32', '83', '01', '09', '56', '06', '05', '11', '85', '43', '21', '22', '00', '26']
TUR	45	['04', '05', '06', '07', '09', '12', '22', '26', '27', '28', '29', '33', '42', '51', '52', '53', '54', '55', '57', '58', '59', '61', '62', '64', '65', '66', '67', '68', '69', '71', '72', '73', '74', '76', '77', '78', '79', '81', '82', '83', '84', '85', '87', '88', '89']	['24', '63', '03', '23', '32', '25', '75', '01', '21', '56', '41', '11', '35', '34', '43', '02', '00', '08']
IRL	45	['00', '01', '02', '03', '06', '07', '08', '09', '11', '26', '27', '29', '32', '51', '52', '53', '54', '55', '57', '58', '59', '62', '63', '64', '65', '66', '67', '68', '69', '71', '72', '73', '74', '75', '76', '77', '78', '79', '81', '82', '83', '84', '87', '88', '89']	['12', '24', '61', '23', '42', '04', '25', '33', '56', '41', '05', '85', '35', '28', '34', '43', '21', '22']
FIN	43	['02', '06', '11', '21', '24', '25', '27', '28', '33', '35', '51', '52', '53', '54', '55', '57', '58', '59', '61', '62', '63', '64', '65', '66', '67', '68', '69', '71', '72', '73', '74', '75', '76', '77', '78', '81', '82', '83', '84', '85', '87', '88', '89']	['12', '03', '07', '23', '42', '79', '04', '01', '32', '09', '56', '41', '05', '34', '43', '22', '29', '00', '26', '08']
CZE	43	['00', '02', '06', '08', '11', '21', '22', '24', '25', '33', '35', '51', '52', '53', '54', '55', '57', '58', '59', '62', '63', '64', '65', '66', '67', '68', '69', '71', '72', '73', '74', '75', '76', '77', '78', '81', '82', '83', '84', '85', '87', '88', '89']	['12', '03', '07', '61', '23', '27', '42', '04', '79', '01', '32', '09', '56', '41', '05', '28', '34', '43', '29', '26']
GRC	41	['02', '04', '05', '06', '07', '11', '12', '22', '26', '27', '28', '29', '33', '42', '51', '53', '54', '55', '56', '57', '58', '59', '61', '64', '65', '66', '67', '68', '69', '71', '72', '74', '76', '77', '79', '81', '82', '83', '84', '85', '89']	['62', '34', '43', '24', '63', '75', '01', '41', '03', '08', '23', '25', '73', '09', '87', '35', '00', '52', '32', '88', '78', '21']
IDN	39	['03', '04', '05', '06', '07', '08', '09', '12', '23', '24', '26', '28', '33', '42', '43', '51', '52', '53', '55', '56', '57', '59', '63', '64', '65', '66', '67', '68', '69', '71', '72', '74', '75', '77', '78', '79', '84', '85', '89']	['11', '62', '34', '81', '01', '41', '02', '22', '29', '27', '25', '73', '87', '35', '54', '00', '61', '32', '83', '88', '58', '82', '76', '21']
ISR	39	['00', '02', '04', '05', '06', '07', '09', '11', '26', '27', '29', '51', '52', '53', '54', '55', '57', '58', '59', '62', '64', '65', '66', '67', '68', '69', '72', '73', '74', '75', '76', '77', '81', '82', '83', '84', '87', '88', '89']	['56', '28', '34', '43', '24', '63', '79', '01', '41', '03', '22', '08', '12', '23', '42', '25', '71', '35', '33', '61', '32', '85', '78', '21']
PRT	38	['03', '04', '05', '24', '25', '26', '27', '29', '51', '53', '54', '55', '57', '58', '59', '61', '62', '63', '64', '65', '66', '67', '69', '71', '72', '73', '74', '76', '77', '78', '81', '82', '83', '84', '85', '87', '88', '89']	['56', '11', '28', '34', '43', '79', '75', '01', '41', '06', '02', '22', '08', '12', '07', '23', '42', '09', '35', '33', '00', '52', '32', '21', '68']
POL	38	['00', '01', '02', '05', '06', '07', '08', '11', '21', '24', '26', '28', '33', '35', '51', '52', '55', '57', '59', '62', '63', '64', '66', '67', '68', '69', '71', '72', '73', '74', '76', '77', '78', '81', '82', '84', '85', '89']	['04', '56', '34', '43', '65', '79', '75', '41', '03', '22', '29', '53', '12', '23', '27', '42', '25', '09', '87', '54', '61', '32', '83', '88', '58']
BRA	37	['01', '05', '07', '08', '11', '12', '23', '26', '28', '29', '42', '51', '52', '53', '54', '55', '57', '59', '62', '63', '64', '65', '66', '67', '68', '69', '71', '72', '73', '74', '76', '77', '78', '82', '85', '87', '89']	['04', '56', '34', '43', '81', '24', '79', '75', '41', '06', '03', '02', '22', '84', '27', '25', '09', '35', '33', '00', '61', '32', '83', '88', '58', '21']
RUS	36	['00', '02', '03', '08', '11', '21', '22', '24', '25', '27', '28', '33', '35', '51', '52', '57', '59', '62', '63', '64', '66', '67', '68', '69', '71', '72', '73', '74', '77', '78', '79', '81', '84', '87', '88', '89']	['04', '56', '34', '43', '55', '65', '75', '01', '41', '06', '29', '53', '12', '07', '23', '42', '09', '05', '54', '26', '61', '32', '83', '58', '82', '85', '76']
MEX	27	['07', '08', '11', '23', '26', '29', '51', '52', '54', '57', '59', '64', '65', '66', '67', '69', '71', '72', '74', '75', '76', '77', '78', '82', '84', '87', '89']	['04', '56', '62', '28', '34', '43', '81', '24', '63', '55', '79', '01', '41', '06', '03', '02', '22', '53', '12', '27', '42', '25', '73', '09', '05', '35', '33', '00', '61', '32', '83', '88', '58', '85', '21', '68']
PHL	22	['03', '04', '05', '09', '12', '28', '29', '33', '42', '62', '64', '65', '66', '69', '75', '76', '77', '79', '81', '84', '85', '89']	['74', '56', '11', '51', '34', '43', '24', '63', '55', '01', '41', '06', '57', '02', '22', '08', '53', '07', '23', '27', '25', '59', '72', '73', '71', '87', '35', '54', '00', '26', '67', '52', '61', '32', '83', '88', '58', '82', '78', '21', '68']
ARE	22	['04', '05', '07', '12', '28', '33', '55', '56', '65', '66', '67', '69', '72', '75', '76', '78', '81', '83', '84', '85', '88', '89']	['64', '74', '77', '11', '51', '62', '34', '43', '24', '63', '79', '01', '41', '06', '57', '03', '02', '22', '29', '08', '53', '23', '27', '42', '25', '59', '73', '71', '09', '87', '35', '54', '00', '26', '52', '61', '32', '58', '82', '21', '68']
NZL	22	['03', '05', '06', '11', '29', '41', '54', '55', '59', '65', '69', '71', '72', '74', '75', '76', '77', '79', '81', '84', '87', '89']	['64', '04', '56', '51', '62', '28', '34', '43', '24', '63', '01', '57', '02', '22', '08', '12', '53', '07', '23', '27', '42', '25', '73', '09', '35', '33', '00', '26', '67', '52', '61', '32', '83', '66', '88', '58', '82', '85', '78', '21', '68']
ROU	18	['00', '22', '28', '33', '51', '52', '57', '62', '63', '67', '68', '73', '74', '77', '81', '82', '84', '85']	['64', '04', '56', '11', '34', '43', '89', '24', '55', '65', '79', '75', '01', '41', '06', '03', '02', '29', '08', '12', '53', '07', '23', '27', '42', '25', '59', '69', '72', '71', '09', '87', '05', '35', '54', '26', '61', '32', '83', '66', '88', '58', '78', '76', '21']
SVN	17	['08', '24', '35', '51', '57', '62', '63', '65', '67', '73', '74', '77', '78', '81', '84', '85', '89']	['64', '04', '56', '11', '28', '34', '43', '55', '79', '75', '01', '41', '06', '03', '02', '22', '29', '53', '12', '07', '23', '27', '42', '25', '59', '69', '72', '71', '09', '87', '05', '54', '33', '00', '26', '52', '61', '32', '83', '66', '88', '58', '82', '76', '21', '68']
ARG	17	['01', '04', '05', '07', '08', '11', '12', '26', '29', '42', '51', '53', '54', '59', '67', '74', '89']	['64', '77', '56', '62', '28', '34', '43', '81', '24', '63', '55', '65', '79', '75', '41', '06', '57', '03', '02', '22', '84', '23', '27', '69', '25', '72', '73', '71', '09', '87', '35', '33', '00', '52', '61', '32', '83', '66', '88', '58', '82', '85', '78', '76', '21', '68']
SVK	13	['00', '02', '24', '35', '51', '62', '63', '67', '73', '77', '81', '85', '89']	['64', '04', '74', '56', '11', '28', '34', '43', '55', '65', '79', '75', '01', '41', '06', '57', '03', '22', '29', '84', '53', '12', '08', '07', '23', '27', '42', '25', '59', '69', '72', '71', '87', '09', '05', '54', '33', '26', '52', '61', '32', '83', '66', '88', '58', '82', '78', '76', '21', '68']
BGR	11	['07', '12', '33', '51', '55', '67', '73', '74', '77', '84', '85']	['64', '04', '56', '11', '62', '28', '34', '43', '89', '81', '24', '63', '65', '79', '75', '01', '41', '06', '57', '03', '02', '22', '29', '53', '08', '23', '27', '42', '25', '59', '69', '72', '71', '87', '09', '05', '35', '54', '00', '26', '52', '61', '32', '83', '66', '88', '58', '82', '78', '76', '21', '68']
EGY	9	['05', '07', '26', '29', '33', '56', '65', '66', '81']	['64', '04', '74', '77', '11', '51', '62', '28', '34', '43', '89', '24', '63', '55', '79', '75', '01', '41', '06', '57', '03', '02', '22', '84', '53', '12', '08', '23', '27', '42', '25', '59', '69', '72', '71', '73', '87', '09', '35', '54', '00', '67', '52', '61', '32', '83', '88', '58', '82', '85', '78', '76', '21', '68']
PAK	8	['06', '07', '26', '29', '65', '84', '87', '89']	['64', '04', '74', '77', '56', '11', '51', '62', '28', '34', '43', '81', '24', '63', '55', '79', '75', '01', '41', '57', '03', '02', '22', '53', '12', '08', '23', '27', '42', '25', '59', '69', '72', '71', '73', '09', '05', '35', '54', '33', '00', '67', '52', '61', '32', '83', '66', '88', '58', '82', '85', '78', '76', '21', '68']
UKR	8	['22', '33', '51', '52', '63', '67', '68', '74']	['64', '04', '77', '56', '11', '62', '28', '34', '43', '89', '81', '24', '55', '65', '79', '75', '01', '41', '06', '57', '03', '02', '29', '84', '53', '12', '08', '07', '23', '27', '42', '25', '59', '69', '72', '71', '73', '87', '09', '05', '35', '54', '00', '26', '61', '32', '83', '66', '88', '58', '82', '85', '78', '76', '21']
LKA	7	['07', '23', '62', '65', '66', '84', '89']	['64', '04', '74', '77', '56', '11', '51', '28', '34', '43', '81', '24', '63', '55', '79', '75', '01', '41', '06', '57', '03', '02', '22', '29', '53', '12', '08', '27', '42', '25', '59', '69', '72', '71', '73', '87', '09', '05', '35', '54', '33', '00', '26', '67', '52', '61', '32', '83', '88', '58', '82', '85', '78', '76', '21', '68']
HRV	5	['24', '33', '35', '67', '77']	['64', '04', '74', '56', '11', '51', '62', '28', '34', '43', '89', '81', '63', '55', '65', '79', '75', '01', '41', '06', '57', '03', '02', '22', '29', '84', '53', '12', '08', '07', '23', '27', '42', '25', '59', '69', '72', '71', '73', '87', '09', '05', '54', '00', '26', '52', '61', '32', '83', '66', '88', '58', '82', '85', '78', '76', '21', '68']
LTU	5	['02', '08', '33', '35', '63']	['64', '04', '74', '77', '56', '11', '51', '62', '28', '34', '43', '89', '81', '24', '55', '65', '79', '75', '01', '41', '06', '57', '03', '22', '29', '84', '53', '12', '07', '23', '27', '42', '25', '59', '69', '72', '71', '73', '87', '09', '05', '54', '00', '26', '67', '52', '61', '32', '83', '66', '88', '58', '82', '85', '78', '76', '21', '68']
CHL	4	['05', '08', '29', '52']	['64', '04', '74', '77', '56', '11', '51', '62', '28', '34', '43', '89', '81', '24', '63', '55', '65', '79', '75', '01', '41', '06', '57', '03', '02', '22', '84', '53', '12', '07', '23', '27', '42', '25', '59', '69', '72', '71', '73', '87', '09', '35', '54', '33', '00', '26', '67', '61', '32', '83', '66', '88', '58', '82', '85', '78', '76', '21', '68']
EST	4	['02', '35', '63', '85']	['64', '04', '74', '77', '56', '11', '51', '62', '28', '34', '43', '89', '81', '24', '55', '65', '79', '75', '01', '41', '06', '57', '03', '22', '29', '84', '53', '12', '08', '07', '23', '27', '42', '25', '59', '69', '72', '71', '73', '87', '09', '05', '54', '33', '00', '26', '67', '52', '61', '32', '83', '66', '88', '58', '82', '78', '76', '21', '68']
VNM	3	['23', '65', '89']	['64', '04', '74', '77', '56', '11', '51', '62', '28', '34', '43', '81', '24', '63', '55', '79', '75', '01', '41', '06', '57', '03', '02', '22', '29', '84', '53', '12', '08', '07', '27', '42', '25', '59', '69', '72', '71', '73', '87', '09', '05', '35', '54', '33', '00', '26', '67', '52', '61', '32', '83', '66', '88', '58', '82', '85', '78', '76', '21', '68']
SAU	2	['56', '57']	['64', '04', '74', '77', '11', '51', '62', '28', '34', '43', '89', '81', '24', '63', '55', '65', '79', '75', '01', '41', '06', '03', '02', '22', '29', '84', '53', '12', '08', '07', '23', '27', '42', '25', '59', '69', '72', '71', '73', '87', '09', '05', '35', '54', '33', '00', '26', '67', '52', '61', '32', '83', '66', '88', '58', '82', '85', '78', '76', '21', '68']
JOR	2	['55', '56']	['64', '04', '74', '77', '11', '51', '62', '28', '34', '43', '89', '81', '24', '63', '65', '79', '75', '01', '41', '06', '57', '03', '02', '22', '29', '84', '53', '12', '08', '07', '23', '27', '42', '25', '59', '69', '72', '71', '73', '87', '09', '05', '35', '54', '33', '00', '26', '67', '52', '61', '32', '83', '66', '88', '58', '82', '85', '78', '76', '21', '68']
LBN	2	['05', '42']	['64', '04', '74', '77', '56', '11', '51', '62', '28', '34', '43', '89', '81', '24', '63', '55', '65', '79', '75', '01', '41', '06', '57', '03', '02', '22', '29', '84', '53', '12', '08', '07', '23', '27', '25', '59', '69', '72', '71', '73', '87', '09', '35', '54', '33', '00', '26', '67', '52', '61', '32', '83', '66', '88', '58', '82', '85', '78', '76', '21', '68']
LVA	2	['35', '63']	['64', '04', '74', '77', '56', '11', '51', '62', '28', '34', '43', '89', '81', '24', '55', '65', '79', '75', '01', '41', '06', '57', '03', '02', '22', '29', '84', '53', '12', '08', '07', '23', '27', '42', '25', '59', '69', '72', '71', '73', '87', '09', '05', '54', '33', '00', '26', '67', '52', '61', '32', '83', '66', '88', '58', '82', '85', '78', '76', '21', '68']
MAR	2	['29', '84']	['64', '04', '74', '77', '56', '11', '51', '62', '28', '34', '43', '89', '81', '24', '63', '55', '65', '79', '75', '01', '41', '06', '57', '03', '02', '22', '53', '12', '08', '07', '23', '27', '42', '25', '59', '69', '72', '71', '73', '87', '09', '05', '35', '54', '33', '00', '26', '67', '52', '61', '32', '83', '66', '88', '58', '82', '85', '78', '76', '21', '68']
TUN	1	['84']	['64', '04', '74', '77', '56', '11', '51', '62', '28', '34', '43', '89', '81', '24', '63', '55', '65', '79', '75', '01', '41', '06', '57', '03', '02', '22', '29', '53', '12', '08', '07', '23', '27', '42', '25', '59', '69', '72', '71', '73', '87', '09', '05', '35', '54', '33', '00', '26', '67', '52', '61', '32', '83', '66', '88', '58', '82', '85', '78', '76', '21', '68']
COL	1	['07']	['64', '04', '74', '77', '56', '11', '51', '62', '28', '34', '43', '89', '81', '24', '63', '55', '65', '79', '75', '01', '41', '06', '57', '03', '02', '22', '29', '84', '53', '12', '08', '23', '27', '42', '25', '59', '69', '72', '71', '73', '87', '09', '05', '35', '54', '33', '00', '26', '67', '52', '61', '32', '83', '66', '88', '58', '82', '85', '78', '76', '21', '68']
GEO	1	['35']	['64', '04', '74', '77', '56', '11', '51', '62', '28', '34', '43', '89', '81', '24', '63', '55', '65', '79', '75', '01', '41', '06', '57', '03', '02', '22', '29', '84', '53', '12', '08', '07', '23', '27', '42', '25', '59', '69', '72', '71', '73', '87', '09', '05', '54', '33', '00', '26', '67', '52', '61', '32', '83', '66', '88', '58', '82', '85', '78', '76', '21', '68']
AZE	1	['35']	['64', '04', '74', '77', '56', '11', '51', '62', '28', '34', '43', '89', '81', '24', '63', '55', '65', '79', '75', '01', '41', '06', '57', '03', '02', '22', '29', '84', '53', '12', '08', '07', '23', '27', '42', '25', '59', '69', '72', '71', '73', '87', '09', '05', '54', '33', '00', '26', '67', '52', '61', '32', '83', '66', '88', '58', '82', '85', '78', '76', '21', '68']

## Sheet: 2005
Country code	Number of industries in core	Industries in core	Industries not in core
DEU	63	['00', '01', '02', '03', '04', '05', '06', '07', '08', '09', '11', '12', '21', '22', '23', '24', '25', '26', '27', '28', '29', '32', '33', '34', '35', '41', '42', '43', '51', '52', '53', '54', '55', '56', '57', '58', '59', '61', '62', '63', '64', '65', '66', '67', '68', '69', '71', '72', '73', '74', '75', '76', '77', '78', '79', '81', '82', '83', '84', '85', '87', '88', '89']	[]
ITA	63	['00', '01', '02', '03', '04', '05', '06', '07', '08', '09', '11', '12', '21', '22', '23', '24', '25', '26', '27', '28', '29', '32', '33', '34', '35', '41', '42', '43', '51', '52', '53', '54', '55', '56', '57', '58', '59', '61', '62', '63', '64', '65', '66', '67', '68', '69', '71', '72', '73', '74', '75', '76', '77', '78', '79', '81', '82', '83', '84', '85', '87', '88', '89']	[]
FRA	63	['00', '01', '02', '03', '04', '05', '06', '07', '08', '09', '11', '12', '21', '22', '23', '24', '25', '26', '27', '28', '29', '32', '33', '34', '35', '41', '42', '43', '51', '52', '53', '54', '55', '56', '57', '58', '59', '61', '62', '63', '64', '65', '66', '67', '68', '69', '71', '72', '73', '74', '75', '76', '77', '78', '79', '81', '82', '83', '84', '85', '87', '88', '89']	[]
NLD	62	['00', '01', '02', '03', '04', '05', '06', '07', '08', '09', '11', '12', '21', '22', '23', '24', '25', '26', '27', '28', '29', '32', '33', '34', '41', '42', '43', '51', '52', '53', '54', '55', '56', '57', '58', '59', '61', '62', '63', '64', '65', '66', '67', '68', '69', '71', '72', '73', '74', '75', '76', '77', '78', '79', '81', '82', '83', '84', '85', '87', '88', '89']	['35']
GBR	62	['00', '01', '02', '03', '04', '05', '06', '07', '08', '09', '11', '12', '21', '22', '23', '24', '25', '26', '27', '28', '29', '32', '33', '34', '41', '42', '43', '51', '52', '53', '54', '55', '56', '57', '58', '59', '61', '62', '63', '64', '65', '66', '67', '68', '69', '71', '72', '73', '74', '75', '76', '77', '78', '79', '81', '82', '83', '84', '85', '87', '88', '89']	['35']
BEL	61	['00', '01', '02', '03', '04', '05', '06', '07', '08', '09', '11', '12', '22', '23', '24', '25', '26', '27', '28', '29', '32', '33', '34', '41', '42', '43', '51', '52', '53', '54', '55', '56', '57', '58', '59', '61', '62', '63', '64', '65', '66', '67', '68', '69', '71', '72', '73', '74', '75', '76', '77', '78', '79', '81', '82', '83', '84', '85', '87', '88', '89']	['21', '35']
USA	61	['00', '01', '02', '03', '04', '05', '06', '07', '08', '09', '11', '12', '21', '22', '23', '24', '25', '26', '27', '28', '29', '32', '33', '34', '41', '42', '43', '51', '52', '53', '54', '55', '57', '58', '59', '61', '62', '63', '64', '65', '66', '67', '68', '69', '71', '72', '73', '74', '75', '76', '77', '78', '79', '81', '82', '83', '84', '85', '87', '88', '89']	['35', '56']
ESP	61	['00', '01', '02', '03', '04', '05', '06', '07', '08', '09', '11', '12', '21', '22', '23', '24', '25', '26', '27', '28', '29', '32', '33', '41', '42', '43', '51', '52', '53', '54', '55', '56', '57', '58', '59', '61', '62', '63', '64', '65', '66', '67', '68', '69', '71', '72', '73', '74', '75', '76', '77', '78', '79', '81', '82', '83', '84', '85', '87', '88', '89']	['35', '34']
DNK	58	['00', '01', '02', '03', '04', '05', '06', '07', '08', '09', '11', '12', '21', '24', '26', '27', '28', '29', '32', '33', '34', '41', '42', '51', '52', '53', '54', '55', '56', '57', '58', '59', '61', '62', '63', '64', '65', '66', '67', '68', '69', '71', '72', '73', '74', '75', '76', '77', '78', '79', '81', '82', '83', '84', '85', '87', '88', '89']	['23', '25', '35', '43', '22']
SWE	57	['01', '02', '03', '04', '05', '06', '07', '08', '09', '11', '21', '24', '25', '26', '27', '28', '29', '32', '33', '34', '41', '42', '51', '52', '53', '54', '55', '56', '57', '58', '59', '61', '62', '63', '64', '65', '66', '67', '68', '69', '71', '72', '73', '74', '75', '76', '77', '78', '79', '81', '82', '83', '84', '85', '87', '88', '89']	['12', '23', '35', '43', '22', '00']
POL	57	['00', '01', '02', '03', '04', '05', '06', '07', '08', '09', '11', '12', '21', '22', '24', '25', '26', '27', '28', '29', '32', '33', '51', '52', '53', '54', '55', '56', '57', '58', '59', '61', '62', '63', '64', '65', '66', '67', '68', '69', '71', '72', '73', '74', '75', '76', '77', '78', '79', '81', '82', '83', '84', '85', '87', '88', '89']	['23', '42', '41', '35', '34', '43']
CHN	56	['03', '04', '05', '06', '07', '08', '09', '11', '12', '23', '24', '25', '26', '27', '28', '29', '32', '33', '41', '42', '43', '51', '52', '53', '54', '55', '56', '57', '58', '59', '61', '62', '63', '64', '65', '66', '67', '68', '69', '71', '72', '73', '74', '75', '76', '77', '78', '79', '81', '82', '83', '84', '85', '87', '88', '89']	['21', '01', '35', '34', '02', '22', '00']
CAN	55	['03', '04', '05', '06', '07', '08', '09', '11', '12', '21', '23', '24', '26', '27', '28', '29', '32', '33', '41', '42', '51', '52', '53', '54', '55', '56', '57', '58', '59', '61', '62', '63', '64', '65', '66', '67', '68', '69', '71', '72', '73', '74', '75', '76', '77', '78', '79', '81', '82', '83', '84', '85', '87', '88', '89']	['25', '01', '35', '34', '43', '02', '22', '00']
AUT	54	['00', '01', '02', '04', '05', '06', '07', '08', '09', '11', '21', '22', '24', '25', '27', '28', '29', '33', '35', '51', '52', '53', '54', '55', '56', '57', '58', '59', '61', '62', '63', '64', '65', '66', '67', '68', '69', '71', '72', '73', '74', '75', '76', '77', '78', '79', '81', '82', '83', '84', '85', '87', '88', '89']	['12', '23', '42', '32', '41', '26', '34', '03', '43']
CHE	54	['00', '02', '03', '04', '05', '06', '07', '08', '09', '11', '12', '21', '25', '26', '27', '28', '29', '33', '35', '51', '52', '53', '54', '55', '56', '57', '58', '59', '61', '62', '63', '64', '65', '66', '67', '68', '69', '71', '72', '73', '74', '75', '76', '77', '78', '79', '81', '82', '83', '84', '85', '87', '88', '89']	['24', '23', '42', '32', '01', '41', '34', '43', '22']
IND	53	['03', '04', '05', '06', '07', '08', '09', '11', '12', '21', '23', '26', '27', '28', '29', '41', '42', '43', '51', '52', '53', '54', '55', '56', '57', '58', '59', '61', '62', '63', '64', '65', '66', '67', '68', '69', '71', '72', '73', '74', '75', '76', '77', '78', '79', '81', '82', '83', '84', '85', '87', '88', '89']	['24', '32', '25', '01', '35', '34', '33', '02', '22', '00']
CZE	53	['00', '01', '02', '03', '05', '06', '08', '09', '11', '22', '24', '25', '26', '27', '28', '29', '33', '35', '51', '52', '53', '54', '55', '56', '57', '58', '59', '61', '62', '63', '64', '65', '66', '67', '68', '69', '71', '72', '73', '74', '75', '76', '77', '78', '79', '81', '82', '83', '84', '85', '87', '88', '89']	['12', '07', '23', '42', '04', '32', '41', '34', '43', '21']
JPN	52	['03', '04', '05', '06', '07', '08', '09', '11', '12', '23', '26', '27', '28', '29', '41', '42', '43', '51', '52', '53', '54', '55', '56', '57', '58', '59', '61', '62', '63', '64', '65', '66', '67', '68', '69', '71', '72', '73', '74', '75', '76', '77', '78', '79', '81', '82', '83', '84', '85', '87', '88', '89']	['24', '32', '25', '21', '01', '35', '34', '33', '02', '22', '00']
AUS	50	['03', '04', '05', '06', '07', '08', '09', '11', '26', '27', '28', '29', '32', '41', '42', '43', '52', '53', '54', '55', '56', '57', '58', '59', '61', '62', '63', '64', '65', '66', '67', '68', '69', '71', '72', '73', '74', '75', '76', '77', '78', '79', '81', '82', '83', '84', '85', '87', '88', '89']	['12', '24', '23', '25', '21', '01', '51', '35', '34', '33', '02', '22', '00']
THA	49	['03', '04', '05', '06', '07', '08', '09', '11', '12', '23', '25', '26', '27', '28', '29', '42', '43', '51', '53', '54', '55', '57', '58', '59', '61', '62', '63', '64', '65', '66', '67', '68', '69', '71', '72', '73', '74', '75', '76', '77', '78', '79', '81', '83', '84', '85', '87', '88', '89']	['24', '32', '21', '01', '41', '56', '82', '35', '34', '33', '02', '22', '00', '52']
TUR	48	['03', '04', '05', '06', '07', '09', '11', '12', '22', '26', '27', '28', '29', '33', '51', '52', '53', '54', '55', '56', '57', '58', '59', '61', '62', '63', '64', '65', '66', '67', '68', '69', '71', '72', '73', '74', '76', '77', '78', '79', '81', '82', '83', '84', '85', '87', '88', '89']	['24', '23', '42', '25', '75', '01', '32', '21', '41', '35', '34', '43', '02', '00', '08']
GRC	48	['01', '02', '03', '04', '05', '06', '07', '09', '11', '12', '21', '22', '26', '27', '28', '29', '33', '42', '52', '53', '54', '55', '56', '57', '58', '59', '61', '62', '63', '64', '65', '66', '67', '68', '69', '71', '72', '74', '76', '77', '79', '81', '82', '83', '84', '85', '87', '89']	['24', '23', '32', '25', '75', '73', '88', '41', '51', '78', '35', '34', '43', '00', '08']
ZAF	47	['03', '04', '05', '06', '07', '08', '09', '11', '12', '25', '26', '27', '28', '29', '32', '51', '52', '53', '54', '55', '56', '57', '59', '61', '62', '63', '64', '65', '66', '67', '68', '69', '71', '72', '73', '74', '75', '76', '77', '78', '79', '82', '83', '84', '87', '88', '89']	['24', '23', '42', '21', '01', '33', '41', '58', '85', '35', '34', '43', '02', '22', '00', '81']
SGP	47	['03', '04', '05', '06', '07', '09', '11', '12', '23', '28', '29', '41', '42', '43', '51', '52', '53', '54', '55', '57', '58', '59', '61', '62', '64', '65', '66', '67', '68', '69', '71', '72', '73', '74', '75', '76', '77', '78', '79', '81', '82', '83', '84', '85', '87', '88', '89']	['24', '63', '27', '32', '25', '21', '01', '56', '35', '34', '33', '02', '22', '00', '26', '08']
MYS	47	['03', '04', '05', '06', '07', '08', '09', '11', '12', '23', '24', '26', '28', '42', '43', '51', '52', '53', '55', '57', '58', '59', '62', '63', '64', '65', '66', '67', '68', '69', '71', '72', '73', '74', '75', '76', '77', '78', '79', '81', '82', '83', '84', '85', '87', '88', '89']	['61', '27', '32', '25', '21', '01', '41', '56', '35', '34', '54', '33', '02', '22', '29', '00']
KOR	46	['03', '04', '06', '07', '08', '09', '11', '12', '23', '26', '28', '29', '43', '51', '52', '53', '54', '55', '57', '58', '59', '61', '62', '64', '65', '66', '67', '68', '69', '71', '72', '73', '74', '75', '76', '77', '78', '79', '81', '82', '83', '84', '85', '87', '88', '89']	['24', '63', '27', '42', '25', '32', '01', '21', '56', '41', '05', '35', '34', '33', '02', '22', '00']
FIN	46	['01', '02', '04', '09', '11', '21', '24', '25', '27', '28', '32', '33', '51', '52', '53', '54', '56', '57', '58', '59', '61', '62', '63', '64', '65', '66', '67', '68', '69', '71', '72', '73', '74', '75', '76', '77', '78', '79', '81', '82', '83', '84', '85', '87', '88', '89']	['12', '03', '07', '55', '23', '42', '41', '06', '05', '35', '34', '43', '22', '29', '00', '26', '08']
HUN	46	['00', '01', '02', '04', '05', '06', '08', '09', '11', '22', '24', '28', '29', '33', '35', '51', '52', '54', '55', '56', '57', '58', '59', '61', '62', '63', '64', '65', '66', '68', '69', '71', '72', '73', '74', '75', '76', '77', '78', '81', '82', '83', '84', '87', '88', '89']	['12', '07', '23', '27', '42', '79', '25', '32', '41', '85', '26', '34', '03', '21', '43', '67', '53']
BRA	45	['04', '05', '07', '08', '09', '11', '23', '25', '26', '27', '28', '29', '41', '51', '52', '53', '54', '55', '57', '58', '59', '61', '62', '63', '64', '65', '66', '67', '68', '69', '71', '72', '73', '74', '75', '76', '77', '78', '79', '83', '84', '85', '87', '88', '89']	['12', '24', '03', '42', '32', '21', '01', '33', '56', '82', '06', '35', '34', '43', '02', '22', '00', '81']
NOR	43	['01', '03', '04', '08', '09', '11', '24', '27', '28', '29', '33', '34', '41', '51', '52', '54', '55', '58', '59', '61', '62', '63', '64', '65', '66', '67', '68', '69', '71', '72', '73', '74', '75', '76', '77', '78', '79', '81', '82', '84', '87', '88', '89']	['12', '07', '23', '42', '25', '32', '83', '21', '56', '06', '05', '85', '57', '35', '43', '02', '22', '00', '26', '53']
PRT	42	['01', '02', '03', '04', '05', '09', '11', '24', '26', '27', '29', '53', '54', '56', '57', '58', '59', '61', '62', '63', '64', '65', '66', '67', '69', '71', '72', '73', '74', '75', '76', '77', '78', '79', '81', '82', '83', '84', '85', '87', '88', '89']	['51', '28', '34', '43', '55', '41', '06', '22', '08', '12', '07', '23', '42', '25', '35', '33', '00', '52', '32', '21', '68']
IDN	41	['04', '05', '06', '07', '08', '09', '12', '23', '24', '26', '28', '29', '42', '43', '51', '52', '55', '57', '58', '59', '61', '62', '63', '64', '65', '66', '69', '71', '72', '74', '75', '76', '77', '78', '79', '81', '83', '84', '85', '88', '89']	['56', '11', '34', '01', '41', '03', '02', '22', '53', '27', '25', '73', '87', '35', '54', '33', '00', '67', '32', '82', '21', '68']
HKG	41	['03', '04', '05', '06', '07', '09', '12', '28', '29', '42', '53', '54', '55', '57', '58', '59', '61', '62', '63', '64', '65', '66', '68', '69', '71', '72', '73', '74', '75', '76', '77', '78', '79', '81', '82', '83', '84', '85', '87', '88', '89']	['56', '11', '51', '34', '43', '24', '01', '41', '02', '22', '08', '23', '27', '25', '35', '33', '00', '26', '67', '52', '32', '21']
ISR	41	['03', '04', '05', '06', '09', '11', '25', '27', '29', '51', '52', '53', '54', '55', '56', '57', '58', '59', '62', '64', '65', '66', '67', '68', '69', '71', '72', '73', '74', '75', '76', '77', '79', '81', '82', '83', '84', '85', '87', '88', '89']	['28', '34', '43', '24', '63', '01', '41', '02', '22', '08', '12', '07', '23', '42', '35', '33', '00', '26', '61', '32', '78', '21']
IRL	40	['00', '01', '02', '03', '06', '07', '08', '09', '11', '27', '28', '29', '32', '51', '52', '54', '55', '57', '58', '59', '62', '63', '64', '65', '66', '68', '69', '71', '72', '74', '75', '76', '77', '78', '79', '82', '84', '87', '88', '89']	['04', '56', '34', '43', '81', '24', '41', '22', '53', '12', '23', '42', '25', '73', '05', '35', '33', '26', '67', '61', '83', '85', '21']
RUS	39	['03', '04', '05', '11', '21', '22', '23', '24', '27', '28', '32', '33', '51', '52', '56', '57', '59', '61', '62', '63', '64', '65', '66', '67', '68', '69', '71', '72', '73', '74', '75', '76', '77', '79', '81', '82', '87', '88', '89']	['34', '43', '55', '01', '41', '06', '02', '29', '84', '08', '12', '53', '07', '42', '25', '09', '35', '54', '00', '26', '83', '58', '85', '78']
MEX	33	['05', '07', '11', '23', '26', '27', '28', '29', '51', '52', '54', '55', '58', '59', '61', '62', '64', '65', '66', '67', '69', '71', '72', '74', '75', '76', '77', '78', '82', '84', '87', '88', '89']	['04', '56', '34', '43', '81', '24', '63', '79', '01', '41', '06', '57', '03', '02', '22', '08', '12', '53', '42', '25', '73', '09', '35', '33', '00', '32', '83', '85', '21', '68']
ARE	31	['03', '04', '05', '07', '11', '12', '26', '28', '55', '56', '62', '64', '65', '66', '68', '69', '71', '72', '74', '75', '76', '77', '78', '79', '81', '82', '83', '84', '85', '88', '89']	['51', '34', '43', '24', '63', '01', '41', '06', '57', '02', '22', '29', '08', '53', '23', '27', '42', '25', '59', '73', '09', '87', '35', '54', '33', '00', '67', '52', '61', '32', '58', '21']
SVN	30	['01', '11', '24', '28', '35', '51', '52', '54', '57', '62', '63', '64', '65', '66', '67', '68', '69', '71', '72', '74', '76', '77', '78', '81', '82', '84', '85', '87', '88', '89']	['04', '56', '34', '43', '55', '79', '75', '41', '06', '03', '02', '22', '29', '08', '12', '53', '07', '23', '27', '42', '25', '59', '73', '09', '05', '33', '00', '26', '61', '32', '83', '58', '21']
ROU	29	['01', '22', '24', '28', '33', '51', '52', '56', '57', '61', '62', '63', '64', '65', '66', '67', '68', '69', '71', '72', '73', '74', '76', '77', '81', '82', '84', '85', '89']	['04', '11', '34', '43', '55', '79', '75', '41', '06', '03', '02', '29', '08', '12', '53', '07', '23', '27', '42', '25', '59', '09', '87', '05', '35', '54', '00', '26', '32', '83', '88', '58', '78', '21']
BGR	27	['04', '05', '08', '11', '22', '26', '28', '33', '56', '63', '64', '65', '67', '68', '69', '71', '72', '74', '75', '76', '77', '81', '82', '84', '87', '88', '89']	['51', '62', '34', '43', '24', '55', '79', '01', '41', '06', '57', '03', '02', '29', '53', '12', '07', '23', '27', '42', '25', '59', '73', '09', '35', '54', '00', '52', '61', '32', '83', '66', '58', '85', '78', '21']
SVK	26	['00', '01', '24', '25', '33', '51', '56', '61', '62', '63', '64', '65', '66', '69', '71', '72', '73', '75', '76', '77', '81', '82', '85', '87', '88', '89']	['74', '04', '11', '28', '34', '43', '55', '79', '41', '06', '57', '03', '02', '22', '29', '84', '08', '12', '53', '07', '23', '27', '42', '59', '09', '05', '35', '54', '26', '67', '52', '32', '83', '58', '78', '21', '68']
PHL	25	['04', '05', '06', '09', '12', '28', '29', '42', '43', '55', '59', '62', '64', '66', '69', '72', '75', '76', '77', '78', '79', '81', '84', '88', '89']	['74', '56', '11', '51', '34', '24', '63', '65', '01', '41', '57', '03', '02', '22', '08', '53', '07', '23', '27', '25', '73', '71', '87', '35', '54', '33', '00', '26', '67', '52', '61', '32', '83', '58', '82', '85', '21', '68']
NZL	25	['03', '05', '06', '08', '09', '11', '26', '29', '41', '54', '58', '64', '69', '71', '72', '74', '75', '76', '77', '79', '81', '84', '87', '88', '89']	['04', '56', '51', '62', '28', '34', '43', '24', '63', '55', '65', '01', '57', '02', '22', '53', '12', '07', '23', '27', '42', '25', '59', '73', '35', '33', '00', '67', '52', '61', '32', '83', '66', '82', '85', '78', '21', '68']
UKR	21	['04', '05', '11', '22', '28', '32', '33', '51', '53', '56', '61', '63', '64', '67', '68', '69', '71', '72', '74', '77', '82']	['62', '34', '43', '89', '81', '24', '55', '65', '79', '75', '01', '41', '06', '57', '03', '02', '29', '84', '08', '12', '07', '23', '27', '42', '25', '59', '73', '09', '87', '35', '54', '00', '26', '52', '83', '66', '88', '58', '85', '78', '76', '21']
VNM	19	['03', '04', '05', '06', '07', '09', '12', '23', '58', '61', '63', '65', '66', '69', '72', '77', '81', '84', '89']	['64', '74', '56', '11', '51', '62', '28', '34', '43', '24', '55', '79', '75', '01', '41', '57', '02', '22', '29', '08', '53', '27', '42', '25', '59', '73', '71', '87', '35', '54', '33', '00', '26', '67', '52', '32', '83', '88', '82', '85', '78', '76', '21', '68']
LTU	17	['01', '03', '24', '32', '33', '51', '63', '64', '65', '69', '74', '75', '76', '82', '84', '87', '88']	['04', '77', '56', '11', '62', '28', '34', '43', '89', '81', '55', '79', '41', '06', '57', '02', '22', '29', '08', '12', '53', '07', '23', '27', '42', '25', '59', '72', '73', '71', '09', '05', '35', '54', '00', '26', '67', '52', '61', '83', '66', '58', '85', '78', '21', '68']
ARG	14	['07', '26', '29', '51', '52', '53', '59', '62', '64', '67', '72', '74', '87', '89']	['04', '77', '56', '11', '28', '34', '43', '81', '24', '63', '55', '65', '79', '75', '01', '41', '06', '57', '03', '02', '22', '84', '12', '08', '23', '27', '42', '25', '69', '71', '73', '09', '05', '35', '54', '33', '00', '61', '32', '83', '66', '88', '58', '82', '85', '78', '76', '21', '68']
PAK	14	['04', '06', '26', '28', '29', '54', '61', '65', '66', '69', '84', '85', '87', '89']	['64', '74', '77', '56', '11', '51', '62', '34', '43', '81', '24', '63', '55', '79', '75', '01', '41', '57', '03', '02', '22', '53', '12', '08', '07', '23', '27', '42', '25', '59', '72', '71', '73', '09', '05', '35', '33', '00', '67', '52', '32', '83', '88', '58', '82', '78', '76', '21', '68']
EGY	13	['04', '05', '07', '26', '27', '29', '55', '56', '64', '65', '66', '81', '82']	['74', '77', '11', '51', '62', '28', '34', '43', '89', '24', '63', '79', '75', '01', '41', '06', '57', '03', '02', '22', '84', '53', '12', '08', '23', '42', '25', '59', '69', '72', '71', '73', '87', '09', '35', '54', '33', '00', '67', '52', '61', '32', '83', '88', '58', '85', '78', '76', '21', '68']
EST	9	['03', '24', '32', '33', '63', '64', '76', '82', '89']	['04', '74', '77', '56', '11', '51', '62', '28', '34', '43', '81', '55', '65', '79', '75', '01', '41', '06', '57', '02', '22', '29', '84', '53', '12', '08', '07', '23', '27', '42', '25', '59', '69', '72', '71', '73', '87', '09', '05', '35', '54', '00', '26', '67', '52', '61', '83', '66', '88', '58', '85', '78', '21', '68']
HRV	9	['01', '24', '33', '35', '63', '64', '66', '71', '74']	['04', '77', '56', '11', '51', '62', '28', '34', '43', '89', '81', '55', '65', '79', '75', '41', '06', '57', '03', '02', '22', '29', '84', '53', '12', '08', '07', '23', '27', '42', '25', '59', '69', '72', '73', '87', '09', '05', '54', '00', '26', '67', '52', '61', '32', '83', '88', '58', '82', '85', '78', '76', '21', '68']
LVA	8	['11', '24', '32', '33', '63', '65', '76', '82']	['64', '04', '74', '77', '56', '51', '62', '28', '34', '43', '89', '81', '55', '79', '75', '01', '41', '06', '57', '03', '02', '22', '29', '84', '53', '12', '08', '07', '23', '27', '42', '25', '59', '69', '72', '71', '73', '87', '09', '05', '35', '54', '00', '26', '67', '52', '61', '83', '66', '88', '58', '85', '78', '21', '68']
CHL	6	['07', '08', '29', '52', '59', '64']	['04', '74', '77', '56', '11', '51', '62', '28', '34', '43', '89', '81', '24', '63', '55', '65', '79', '75', '01', '41', '06', '57', '03', '02', '22', '84', '53', '12', '23', '27', '42', '25', '69', '72', '71', '73', '87', '09', '05', '35', '54', '33', '00', '26', '67', '61', '32', '83', '66', '88', '58', '82', '85', '78', '76', '21', '68']
LKA	5	['07', '64', '65', '84', '89']	['04', '74', '77', '56', '11', '51', '62', '28', '34', '43', '81', '24', '63', '55', '79', '75', '01', '41', '06', '57', '03', '02', '22', '29', '53', '12', '08', '23', '27', '42', '25', '59', '69', '72', '71', '73', '87', '09', '05', '35', '54', '33', '00', '26', '67', '52', '61', '32', '83', '66', '88', '58', '82', '85', '78', '76', '21', '68']
MAR	3	['29', '56', '84']	['64', '04', '74', '77', '11', '51', '62', '28', '34', '43', '89', '81', '24', '63', '55', '65', '79', '75', '01', '41', '06', '57', '03', '02', '22', '53', '12', '08', '07', '23', '27', '42', '25', '59', '69', '72', '71', '73', '87', '09', '05', '35', '54', '33', '00', '26', '67', '52', '61', '32', '83', '66', '88', '58', '82', '85', '78', '76', '21', '68']
SAU	2	['56', '64']	['04', '74', '77', '11', '51', '62', '28', '34', '43', '89', '81', '24', '63', '55', '65', '79', '75', '01', '41', '06', '57', '03', '02', '22', '29', '84', '53', '12', '08', '07', '23', '27', '42', '25', '59', '69', '72', '71', '73', '87', '09', '05', '35', '54', '33', '00', '26', '67', '52', '61', '32', '83', '66', '88', '58', '82', '85', '78', '76', '21', '68']
COL	2	['07', '29']	['64', '04', '74', '77', '56', '11', '51', '62', '28', '34', '43', '89', '81', '24', '63', '55', '65', '79', '75', '01', '41', '06', '57', '03', '02', '22', '84', '53', '12', '08', '23', '27', '42', '25', '59', '69', '72', '71', '73', '87', '09', '05', '35', '54', '33', '00', '26', '67', '52', '61', '32', '83', '66', '88', '58', '82', '85', '78', '76', '21', '68']
SRB	2	['22', '64']	['04', '74', '77', '56', '11', '51', '62', '28', '34', '43', '89', '81', '24', '63', '55', '65', '79', '75', '01', '41', '06', '57', '03', '02', '29', '84', '53', '12', '08', '07', '23', '27', '42', '25', '59', '69', '72', '71', '73', '87', '09', '05', '35', '54', '33', '00', '26', '67', '52', '61', '32', '83', '66', '88', '58', '82', '85', '78', '76', '21', '68']
ECU	1	['07']	['64', '04', '74', '77', '56', '11', '51', '62', '28', '34', '43', '89', '81', '24', '63', '55', '65', '79', '75', '01', '41', '06', '57', '03', '02', '22', '29', '84', '53', '12', '08', '23', '27', '42', '25', '59', '69', '72', '71', '73', '87', '09', '05', '35', '54', '33', '00', '26', '67', '52', '61', '32', '83', '66', '88', '58', '82', '85', '78', '76', '21', '68']
CRI	1	['07']	['64', '04', '74', '77', '56', '11', '51', '62', '28', '34', '43', '89', '81', '24', '63', '55', '65', '79', '75', '01', '41', '06', '57', '03', '02', '22', '29', '84', '53', '12', '08', '23', '27', '42', '25', '59', '69', '72', '71', '73', '87', '09', '05', '35', '54', '33', '00', '26', '67', '52', '61', '32', '83', '66', '88', '58', '82', '85', '78', '76', '21', '68']
GTM	1	['07']	['64', '04', '74', '77', '56', '11', '51', '62', '28', '34', '43', '89', '81', '24', '63', '55', '65', '79', '75', '01', '41', '06', '57', '03', '02', '22', '29', '84', '53', '12', '08', '23', '27', '42', '25', '59', '69', '72', '71', '73', '87', '09', '05', '35', '54', '33', '00', '26', '67', '52', '61', '32', '83', '66', '88', '58', '82', '85', '78', '76', '21', '68']
PER	1	['07']	['64', '04', '74', '77', '56', '11', '51', '62', '28', '34', '43', '89', '81', '24', '63', '55', '65', '79', '75', '01', '41', '06', '57', '03', '02', '22', '29', '84', '53', '12', '08', '23', '27', '42', '25', '59', '69', '72', '71', '73', '87', '09', '05', '35', '54', '33', '00', '26', '67', '52', '61', '32', '83', '66', '88', '58', '82', '85', '78', '76', '21', '68']
JOR	1	['56']	['64', '04', '74', '77', '11', '51', '62', '28', '34', '43', '89', '81', '24', '63', '55', '65', '79', '75', '01', '41', '06', '57', '03', '02', '22', '29', '84', '53', '12', '08', '07', '23', '27', '42', '25', '59', '69', '72', '71', '73', '87', '09', '05', '35', '54', '33', '00', '26', '67', '52', '61', '32', '83', '66', '88', '58', '82', '85', '78', '76', '21', '68']
TUN	1	['56']	['64', '04', '74', '77', '11', '51', '62', '28', '34', '43', '89', '81', '24', '63', '55', '65', '79', '75', '01', '41', '06', '57', '03', '02', '22', '29', '84', '53', '12', '08', '07', '23', '27', '42', '25', '59', '69', '72', '71', '73', '87', '09', '05', '35', '54', '33', '00', '26', '67', '52', '61', '32', '83', '66', '88', '58', '82', '85', '78', '76', '21', '68']
LBN	1	['05']	['64', '04', '74', '77', '56', '11', '51', '62', '28', '34', '43', '89', '81', '24', '63', '55', '65', '79', '75', '01', '41', '06', '57', '03', '02', '22', '29', '84', '53', '12', '08', '07', '23', '27', '42', '25', '59', '69', '72', '71', '73', '87', '09', '35', '54', '33', '00', '26', '67', '52', '61', '32', '83', '66', '88', '58', '82', '85', '78', '76', '21', '68']
KAZ	1	['33']	['64', '04', '74', '77', '56', '11', '51', '62', '28', '34', '43', '89', '81', '24', '63', '55', '65', '79', '75', '01', '41', '06', '57', '03', '02', '22', '29', '84', '53', '12', '08', '07', '23', '27', '42', '25', '59', '69', '72', '71', '73', '87', '09', '05', '35', '54', '00', '26', '67', '52', '61', '32', '83', '66', '88', '58', '82', '85', '78', '76', '21', '68']
TZA	1	['26']	['64', '04', '74', '77', '56', '11', '51', '62', '28', '34', '43', '89', '81', '24', '63', '55', '65', '79', '75', '01', '41', '06', '57', '03', '02', '22', '29', '84', '53', '12', '08', '07', '23', '27', '42', '25', '59', '69', '72', '71', '73', '87', '09', '05', '35', '54', '33', '00', '67', '52', '61', '32', '83', '66', '88', '58', '82', '85', '78', '76', '21', '68']

## Sheet: 2009
Country code	Number of industries in core	Industries in core	Industries not in core
ITA	63	['00', '01', '02', '03', '04', '05', '06', '07', '08', '09', '11', '12', '21', '22', '23', '24', '25', '26', '27', '28', '29', '32', '33', '34', '35', '41', '42', '43', '51', '52', '53', '54', '55', '56', '57', '58', '59', '61', '62', '63', '64', '65', '66', '67', '68', '69', '71', '72', '73', '74', '75', '76', '77', '78', '79', '81', '82', '83', '84', '85', '87', '88', '89']	[]
DEU	62	['00', '01', '02', '03', '04', '05', '06', '07', '08', '09', '11', '12', '21', '22', '23', '24', '25', '26', '27', '28', '29', '32', '33', '34', '41', '42', '43', '51', '52', '53', '54', '55', '56', '57', '58', '59', '61', '62', '63', '64', '65', '66', '67', '68', '69', '71', '72', '73', '74', '75', '76', '77', '78', '79', '81', '82', '83', '84', '85', '87', '88', '89']	['35']
NLD	62	['00', '01', '02', '03', '04', '05', '06', '07', '08', '09', '11', '12', '21', '22', '23', '24', '25', '26', '27', '28', '29', '32', '33', '34', '41', '42', '43', '51', '52', '53', '54', '55', '56', '57', '58', '59', '61', '62', '63', '64', '65', '66', '67', '68', '69', '71', '72', '73', '74', '75', '76', '77', '78', '79', '81', '82', '83', '84', '85', '87', '88', '89']	['35']
BEL	62	['00', '01', '02', '03', '04', '05', '06', '07', '08', '09', '11', '12', '21', '22', '23', '24', '25', '26', '27', '28', '29', '32', '33', '34', '41', '42', '43', '51', '52', '53', '54', '55', '56', '57', '58', '59', '61', '62', '63', '64', '65', '66', '67', '68', '69', '71', '72', '73', '74', '75', '76', '77', '78', '79', '81', '82', '83', '84', '85', '87', '88', '89']	['35']
GBR	62	['00', '01', '02', '03', '04', '05', '06', '07', '08', '09', '11', '12', '21', '22', '23', '24', '25', '26', '27', '28', '29', '32', '33', '34', '41', '42', '43', '51', '52', '53', '54', '55', '56', '57', '58', '59', '61', '62', '63', '64', '65', '66', '67', '68', '69', '71', '72', '73', '74', '75', '76', '77', '78', '79', '81', '82', '83', '84', '85', '87', '88', '89']	['35']
USA	62	['00', '01', '02', '03', '04', '05', '06', '07', '08', '09', '11', '12', '21', '22', '23', '24', '25', '26', '27', '28', '29', '32', '33', '34', '41', '42', '43', '51', '52', '53', '54', '55', '56', '57', '58', '59', '61', '62', '63', '64', '65', '66', '67', '68', '69', '71', '72', '73', '74', '75', '76', '77', '78', '79', '81', '82', '83', '84', '85', '87', '88', '89']	['35']
FRA	61	['00', '01', '02', '03', '04', '05', '06', '07', '08', '09', '11', '12', '21', '22', '23', '24', '25', '26', '27', '28', '29', '33', '34', '41', '42', '43', '51', '52', '53', '54', '55', '56', '57', '58', '59', '61', '62', '63', '64', '65', '66', '67', '68', '69', '71', '72', '73', '74', '75', '76', '77', '78', '79', '81', '82', '83', '84', '85', '87', '88', '89']	['35', '32']
ESP	60	['01', '02', '03', '04', '05', '06', '07', '08', '09', '11', '12', '21', '22', '23', '24', '25', '26', '27', '28', '29', '32', '33', '41', '42', '43', '51', '52', '53', '54', '55', '56', '57', '58', '59', '61', '62', '63', '64', '65', '66', '67', '68', '69', '71', '72', '73', '74', '75', '76', '77', '78', '79', '81', '82', '83', '84', '85', '87', '88', '89']	['35', '34', '00']
POL	58	['00', '01', '02', '03', '04', '05', '06', '07', '08', '09', '11', '12', '21', '22', '23', '24', '25', '26', '27', '28', '29', '32', '33', '51', '52', '53', '54', '55', '56', '57', '58', '59', '61', '62', '63', '64', '65', '66', '67', '68', '69', '71', '72', '73', '74', '75', '76', '77', '78', '79', '81', '82', '83', '84', '85', '87', '88', '89']	['42', '41', '35', '34', '43']
CHN	57	['03', '04', '05', '06', '07', '08', '09', '11', '12', '22', '23', '24', '25', '26', '27', '28', '29', '32', '33', '41', '42', '43', '51', '52', '53', '54', '55', '56', '57', '58', '59', '61', '62', '63', '64', '65', '66', '67', '68', '69', '71', '72', '73', '74', '75', '76', '77', '78', '79', '81', '82', '83', '84', '85', '87', '88', '89']	['21', '01', '35', '34', '02', '00']
SWE	57	['01', '02', '03', '04', '06', '07', '08', '09', '11', '21', '24', '25', '26', '27', '28', '29', '32', '33', '34', '41', '42', '43', '51', '52', '53', '54', '55', '56', '57', '58', '59', '61', '62', '63', '64', '65', '66', '67', '68', '69', '71', '72', '73', '74', '75', '76', '77', '78', '79', '81', '82', '83', '84', '85', '87', '88', '89']	['12', '23', '05', '35', '22', '00']
DNK	57	['00', '01', '02', '03', '04', '05', '06', '07', '08', '09', '11', '12', '21', '24', '25', '26', '27', '28', '29', '32', '33', '34', '41', '51', '52', '53', '54', '55', '57', '58', '59', '61', '62', '63', '64', '65', '66', '67', '68', '69', '71', '72', '73', '74', '75', '76', '77', '78', '79', '81', '82', '83', '84', '85', '87', '88', '89']	['23', '42', '56', '35', '43', '22']
CHE	56	['00', '02', '03', '04', '05', '06', '07', '08', '09', '11', '12', '24', '25', '26', '27', '28', '29', '33', '34', '41', '42', '51', '52', '53', '54', '55', '56', '57', '58', '59', '61', '62', '63', '64', '65', '66', '67', '68', '69', '71', '72', '73', '74', '75', '76', '77', '78', '79', '81', '82', '83', '84', '85', '87', '88', '89']	['23', '32', '01', '35', '43', '21', '22']
CAN	55	['00', '01', '03', '04', '05', '06', '07', '08', '09', '11', '22', '23', '24', '26', '27', '28', '29', '32', '33', '41', '51', '52', '53', '54', '55', '56', '57', '58', '59', '61', '62', '63', '64', '65', '66', '67', '68', '69', '71', '72', '73', '74', '75', '76', '77', '78', '79', '81', '82', '83', '84', '85', '87', '88', '89']	['12', '42', '25', '21', '35', '34', '43', '02']
AUT	55	['00', '01', '02', '04', '05', '06', '07', '08', '09', '11', '21', '22', '24', '25', '26', '27', '28', '29', '33', '35', '51', '52', '53', '54', '55', '56', '57', '58', '59', '61', '62', '63', '64', '65', '66', '67', '68', '69', '71', '72', '73', '74', '75', '76', '77', '78', '79', '81', '82', '83', '84', '85', '87', '88', '89']	['12', '23', '42', '32', '41', '34', '03', '43']
IND	54	['03', '04', '05', '06', '07', '08', '09', '12', '21', '22', '23', '24', '26', '27', '28', '29', '33', '42', '43', '51', '52', '53', '54', '55', '56', '57', '58', '59', '61', '62', '63', '64', '65', '66', '67', '68', '69', '71', '72', '73', '74', '75', '76', '77', '78', '79', '81', '82', '83', '84', '85', '87', '88', '89']	['32', '25', '01', '41', '11', '35', '34', '02', '00']
CZE	54	['00', '01', '02', '03', '04', '06', '07', '08', '09', '11', '21', '22', '24', '25', '26', '27', '28', '29', '33', '35', '51', '53', '54', '55', '56', '57', '58', '59', '61', '62', '63', '64', '65', '66', '67', '68', '69', '71', '72', '73', '74', '75', '76', '77', '78', '79', '81', '82', '83', '84', '85', '87', '88', '89']	['12', '23', '42', '32', '41', '05', '34', '43', '52']
JPN	51	['03', '04', '05', '06', '07', '08', '09', '11', '23', '26', '27', '28', '29', '33', '41', '42', '43', '51', '52', '53', '54', '55', '56', '57', '58', '59', '62', '63', '64', '65', '66', '67', '68', '69', '71', '72', '73', '74', '75', '76', '77', '78', '79', '81', '82', '83', '84', '85', '87', '88', '89']	['12', '24', '61', '32', '25', '21', '01', '35', '34', '02', '22', '00']
TUR	51	['04', '05', '06', '07', '09', '11', '12', '22', '24', '26', '27', '28', '29', '33', '42', '43', '51', '52', '53', '54', '55', '56', '57', '58', '59', '61', '62', '63', '64', '65', '66', '67', '68', '69', '71', '72', '73', '74', '75', '76', '77', '78', '79', '81', '82', '83', '84', '85', '87', '88', '89']	['23', '32', '25', '21', '01', '41', '35', '34', '03', '02', '00', '08']
AUS	51	['01', '03', '04', '05', '06', '07', '08', '09', '11', '12', '26', '27', '28', '29', '32', '42', '43', '52', '53', '54', '55', '56', '57', '58', '59', '61', '62', '63', '64', '65', '66', '67', '68', '69', '71', '72', '73', '74', '75', '76', '77', '78', '79', '81', '82', '83', '84', '85', '87', '88', '89']	['24', '23', '25', '21', '41', '51', '35', '34', '33', '02', '22', '00']
HUN	49	['00', '01', '02', '04', '05', '06', '07', '08', '09', '11', '22', '24', '26', '28', '29', '33', '35', '51', '54', '55', '56', '57', '58', '59', '61', '62', '63', '64', '65', '66', '67', '68', '69', '71', '72', '73', '74', '75', '76', '77', '78', '79', '81', '82', '83', '84', '87', '88', '89']	['12', '23', '27', '42', '25', '32', '41', '85', '34', '03', '21', '43', '52', '53']
THA	48	['03', '04', '05', '06', '07', '08', '09', '11', '12', '23', '26', '27', '28', '29', '42', '43', '51', '52', '53', '54', '55', '57', '58', '59', '61', '62', '63', '64', '65', '66', '67', '68', '69', '71', '72', '73', '74', '75', '76', '77', '78', '79', '81', '84', '85', '87', '88', '89']	['24', '32', '25', '83', '01', '21', '41', '56', '82', '35', '34', '33', '02', '22', '00']
MYS	48	['03', '04', '05', '06', '07', '08', '09', '11', '12', '23', '24', '26', '28', '29', '42', '43', '51', '52', '53', '55', '57', '58', '59', '61', '62', '63', '64', '65', '66', '67', '68', '69', '71', '72', '73', '74', '75', '76', '77', '78', '79', '81', '82', '84', '85', '87', '88', '89']	['27', '32', '25', '83', '01', '21', '41', '56', '35', '34', '54', '33', '02', '22', '00']
KOR	48	['03', '04', '05', '06', '07', '09', '11', '12', '23', '26', '27', '28', '29', '33', '51', '52', '53', '54', '55', '57', '58', '59', '61', '62', '63', '64', '65', '66', '67', '68', '69', '71', '72', '73', '74', '75', '76', '77', '78', '79', '81', '82', '83', '84', '85', '87', '88', '89']	['24', '42', '25', '32', '01', '21', '56', '41', '35', '34', '43', '02', '22', '00', '08']
GRC	48	['01', '02', '03', '04', '05', '06', '07', '09', '11', '12', '21', '22', '26', '27', '28', '33', '35', '42', '53', '54', '55', '56', '57', '58', '59', '61', '63', '64', '65', '66', '68', '69', '71', '72', '73', '74', '75', '76', '77', '78', '79', '81', '82', '83', '84', '85', '87', '89']	['24', '23', '32', '25', '88', '41', '51', '62', '34', '43', '29', '00', '67', '52', '08']
ZAF	47	['03', '05', '06', '07', '09', '11', '12', '25', '26', '27', '28', '29', '32', '33', '51', '52', '53', '54', '55', '56', '57', '58', '59', '61', '62', '63', '64', '65', '66', '67', '68', '69', '71', '72', '73', '74', '75', '76', '77', '78', '79', '82', '83', '84', '87', '88', '89']	['24', '23', '42', '04', '21', '01', '41', '85', '08', '35', '34', '43', '02', '22', '00', '81']
SGP	46	['03', '04', '05', '07', '09', '11', '12', '23', '27', '28', '29', '33', '42', '43', '51', '52', '54', '55', '57', '58', '59', '61', '62', '63', '64', '65', '67', '68', '69', '71', '72', '73', '74', '75', '76', '77', '78', '79', '81', '82', '83', '84', '85', '87', '88', '89']	['24', '32', '25', '21', '01', '66', '41', '56', '06', '08', '35', '34', '02', '22', '00', '26', '53']
FIN	46	['01', '02', '04', '09', '11', '21', '24', '25', '27', '28', '32', '33', '51', '53', '54', '55', '56', '57', '58', '59', '61', '62', '63', '64', '65', '66', '67', '68', '69', '71', '72', '73', '74', '75', '76', '77', '78', '79', '81', '82', '83', '84', '85', '87', '88', '89']	['12', '07', '23', '42', '41', '06', '05', '35', '26', '34', '03', '22', '29', '00', '43', '52', '08']
BRA	45	['05', '06', '07', '08', '09', '11', '22', '23', '25', '26', '27', '28', '29', '42', '43', '51', '52', '53', '54', '55', '57', '58', '59', '62', '63', '64', '65', '66', '67', '68', '69', '71', '72', '73', '74', '76', '77', '78', '79', '82', '84', '85', '87', '88', '89']	['12', '24', '61', '32', '04', '75', '01', '33', '83', '21', '56', '41', '35', '34', '03', '02', '00', '81']
ISR	44	['03', '04', '05', '06', '07', '09', '11', '22', '27', '29', '33', '43', '51', '52', '53', '54', '55', '56', '57', '58', '59', '62', '64', '65', '66', '67', '68', '69', '71', '72', '73', '74', '75', '76', '77', '78', '79', '81', '82', '83', '84', '87', '88', '89']	['12', '24', '63', '61', '23', '42', '25', '32', '01', '21', '41', '85', '35', '28', '34', '02', '00', '26', '08']
NOR	43	['01', '03', '04', '08', '09', '24', '27', '28', '29', '33', '34', '41', '51', '52', '53', '54', '55', '58', '59', '62', '63', '64', '65', '66', '67', '68', '69', '71', '72', '73', '74', '75', '76', '77', '78', '79', '81', '82', '83', '84', '87', '88', '89']	['12', '61', '07', '23', '42', '25', '32', '21', '56', '06', '05', '11', '85', '57', '35', '43', '02', '22', '00', '26']
PRT	43	['01', '02', '03', '04', '05', '07', '09', '24', '26', '27', '28', '53', '54', '56', '57', '58', '59', '61', '62', '63', '64', '65', '66', '67', '68', '69', '71', '72', '73', '74', '75', '76', '77', '78', '79', '81', '82', '83', '84', '85', '87', '88', '89']	['12', '55', '23', '42', '25', '32', '33', '41', '06', '11', '51', '35', '34', '43', '21', '22', '29', '00', '52', '08']
IRL	42	['00', '01', '02', '03', '06', '07', '08', '09', '11', '26', '27', '29', '51', '52', '54', '55', '57', '58', '59', '62', '63', '64', '65', '66', '67', '68', '69', '72', '73', '74', '75', '76', '77', '78', '79', '81', '82', '83', '84', '87', '88', '89']	['04', '56', '28', '34', '43', '24', '41', '22', '53', '12', '23', '42', '25', '71', '05', '35', '33', '61', '32', '85', '21']
IDN	40	['03', '04', '05', '07', '09', '12', '23', '26', '27', '28', '29', '42', '43', '51', '52', '53', '55', '57', '58', '59', '61', '62', '63', '64', '65', '66', '67', '69', '71', '72', '74', '75', '76', '77', '78', '79', '84', '85', '87', '89']	['56', '11', '34', '81', '24', '01', '41', '06', '02', '22', '08', '25', '73', '35', '54', '33', '00', '32', '83', '88', '82', '21', '68']
HKG	40	['03', '05', '06', '07', '09', '12', '29', '42', '51', '52', '53', '54', '55', '57', '58', '59', '61', '62', '63', '64', '65', '66', '68', '69', '71', '72', '73', '74', '75', '76', '77', '78', '81', '82', '83', '84', '85', '87', '88', '89']	['04', '56', '11', '28', '34', '43', '24', '79', '01', '41', '02', '22', '08', '23', '27', '25', '35', '33', '00', '26', '67', '32', '21']
RUS	39	['03', '04', '09', '11', '22', '23', '24', '27', '28', '32', '33', '51', '52', '56', '57', '58', '59', '62', '63', '64', '65', '66', '67', '68', '69', '71', '72', '73', '74', '75', '76', '77', '78', '79', '81', '82', '84', '87', '89']	['34', '43', '55', '01', '41', '06', '02', '29', '08', '12', '53', '07', '42', '25', '05', '35', '54', '00', '26', '61', '83', '88', '85', '21']
ARE	39	['03', '04', '05', '06', '07', '09', '11', '12', '26', '28', '33', '55', '57', '58', '59', '62', '63', '64', '65', '66', '67', '68', '69', '71', '72', '74', '75', '76', '77', '78', '79', '81', '82', '83', '84', '85', '87', '88', '89']	['56', '51', '34', '43', '24', '01', '41', '02', '22', '29', '08', '53', '23', '27', '42', '25', '73', '35', '54', '00', '52', '61', '32', '21']
ROU	39	['01', '04', '06', '07', '09', '11', '22', '24', '28', '33', '35', '51', '54', '56', '57', '58', '62', '63', '64', '65', '66', '67', '68', '69', '71', '72', '73', '74', '75', '76', '77', '78', '81', '82', '83', '84', '85', '87', '89']	['34', '43', '55', '79', '41', '03', '02', '29', '08', '12', '53', '23', '27', '42', '25', '59', '05', '00', '26', '52', '61', '32', '88', '21']
MEX	36	['05', '06', '07', '11', '23', '27', '28', '29', '51', '52', '53', '54', '55', '56', '57', '58', '59', '61', '62', '64', '65', '66', '67', '68', '69', '71', '72', '74', '75', '76', '77', '78', '79', '84', '87', '89']	['04', '34', '43', '81', '24', '63', '01', '41', '03', '02', '22', '08', '12', '42', '25', '73', '09', '35', '33', '00', '26', '32', '83', '88', '82', '85', '21']
BGR	32	['01', '04', '06', '07', '08', '09', '11', '22', '24', '26', '28', '33', '35', '51', '54', '55', '63', '64', '65', '66', '69', '72', '73', '74', '75', '76', '77', '81', '82', '84', '87', '89']	['56', '62', '34', '43', '79', '41', '57', '03', '02', '29', '53', '12', '23', '27', '42', '25', '59', '71', '05', '00', '67', '52', '61', '32', '83', '88', '58', '85', '78', '21', '68']
VNM	29	['03', '04', '05', '06', '07', '09', '12', '23', '24', '26', '29', '52', '58', '59', '61', '62', '63', '65', '66', '67', '69', '71', '75', '76', '77', '78', '84', '85', '89']	['64', '74', '56', '11', '51', '28', '34', '43', '81', '55', '79', '01', '41', '57', '02', '22', '08', '53', '27', '42', '25', '72', '73', '87', '35', '54', '33', '00', '32', '83', '88', '82', '21', '68']
SVK	28	['00', '09', '24', '33', '51', '54', '56', '58', '61', '63', '65', '66', '68', '69', '72', '73', '74', '75', '76', '77', '78', '81', '82', '83', '84', '85', '87', '89']	['64', '04', '11', '62', '28', '34', '43', '55', '79', '01', '41', '06', '57', '03', '02', '22', '29', '08', '12', '53', '07', '23', '27', '42', '25', '59', '71', '05', '35', '26', '67', '52', '32', '88', '21']
SVN	27	['01', '24', '28', '35', '54', '57', '62', '63', '64', '65', '66', '68', '69', '72', '73', '74', '75', '76', '77', '78', '81', '82', '84', '85', '87', '88', '89']	['04', '56', '11', '51', '34', '43', '55', '79', '41', '06', '03', '02', '22', '29', '08', '12', '53', '07', '23', '27', '42', '25', '59', '71', '09', '05', '33', '00', '26', '67', '52', '61', '32', '83', '58', '21']
NZL	26	['03', '05', '06', '09', '11', '26', '29', '54', '58', '59', '61', '64', '65', '69', '71', '72', '75', '76', '77', '78', '79', '81', '84', '85', '87', '89']	['74', '04', '56', '51', '62', '28', '34', '43', '24', '63', '55', '01', '41', '57', '02', '22', '08', '12', '53', '07', '23', '27', '42', '25', '73', '35', '33', '00', '67', '52', '32', '83', '66', '88', '82', '21', '68']
EGY	23	['04', '05', '06', '07', '09', '12', '22', '26', '27', '29', '33', '52', '56', '57', '58', '64', '65', '66', '69', '81', '82', '84', '89']	['74', '77', '11', '51', '62', '28', '34', '43', '24', '63', '55', '79', '75', '01', '41', '03', '02', '08', '53', '23', '42', '25', '59', '72', '73', '71', '87', '35', '54', '00', '67', '61', '32', '83', '88', '85', '78', '76', '21', '68']
UKR	22	['04', '05', '08', '22', '24', '28', '33', '53', '56', '58', '59', '63', '66', '67', '68', '69', '73', '74', '77', '79', '82', '89']	['64', '11', '51', '62', '34', '43', '81', '55', '65', '75', '01', '41', '06', '57', '03', '02', '29', '84', '12', '07', '23', '27', '42', '25', '72', '71', '09', '87', '35', '54', '00', '26', '52', '61', '32', '83', '88', '85', '78', '76', '21']
LTU	22	['01', '02', '04', '06', '08', '09', '24', '26', '33', '56', '63', '64', '65', '69', '74', '76', '77', '81', '82', '84', '88', '89']	['11', '51', '62', '28', '34', '43', '55', '79', '75', '41', '57', '03', '22', '29', '53', '12', '07', '23', '27', '42', '25', '59', '72', '73', '71', '87', '05', '35', '54', '00', '67', '52', '61', '32', '83', '66', '58', '85', '78', '21', '68']
ARG	17	['05', '26', '29', '51', '52', '53', '54', '58', '59', '67', '69', '72', '74', '77', '78', '84', '87']	['64', '04', '56', '11', '62', '28', '34', '43', '89', '81', '24', '63', '55', '65', '79', '75', '01', '41', '06', '57', '03', '02', '22', '08', '12', '07', '23', '27', '42', '25', '73', '71', '09', '35', '33', '00', '61', '32', '83', '66', '88', '82', '85', '76', '21', '68']
PHL	17	['03', '05', '06', '09', '12', '29', '42', '59', '62', '64', '65', '75', '76', '77', '84', '85', '89']	['74', '04', '56', '11', '51', '28', '34', '43', '81', '24', '63', '55', '79', '01', '41', '57', '02', '22', '08', '53', '07', '23', '27', '69', '25', '72', '73', '71', '87', '35', '54', '33', '00', '26', '67', '52', '61', '32', '83', '66', '88', '58', '82', '78', '21', '68']
HRV	15	['04', '09', '24', '33', '35', '54', '63', '64', '66', '69', '74', '75', '77', '81', '84']	['56', '11', '51', '62', '28', '34', '43', '89', '55', '65', '79', '01', '41', '06', '57', '03', '02', '22', '29', '53', '12', '08', '07', '23', '27', '42', '25', '59', '72', '73', '71', '87', '05', '00', '26', '67', '52', '61', '32', '83', '88', '58', '82', '85', '78', '76', '21', '68']
PAK	12	['04', '05', '26', '28', '29', '64', '65', '66', '69', '84', '87', '89']	['74', '77', '56', '11', '51', '62', '34', '43', '81', '24', '63', '55', '79', '75', '01', '41', '06', '57', '03', '02', '22', '53', '12', '08', '07', '23', '27', '42', '25', '59', '72', '71', '73', '09', '35', '54', '33', '00', '67', '52', '61', '32', '83', '88', '58', '82', '85', '78', '76', '21', '68']
EST	10	['09', '24', '33', '63', '69', '74', '77', '81', '82', '89']	['64', '04', '56', '11', '51', '62', '28', '34', '43', '55', '65', '79', '75', '01', '41', '06', '57', '03', '02', '22', '29', '84', '53', '12', '08', '07', '23', '27', '42', '25', '59', '72', '71', '73', '87', '05', '35', '54', '00', '26', '67', '52', '61', '32', '83', '66', '88', '58', '85', '78', '76', '21', '68']
SRB	9	['09', '22', '24', '33', '35', '63', '75', '84', '85']	['64', '04', '74', '77', '56', '11', '51', '62', '28', '34', '43', '89', '81', '55', '65', '79', '01', '41', '06', '57', '03', '02', '29', '53', '12', '08', '07', '23', '27', '42', '25', '59', '69', '72', '71', '73', '87', '05', '54', '00', '26', '67', '52', '61', '32', '83', '66', '88', '58', '82', '78', '76', '21', '68']
LVA	7	['11', '24', '33', '63', '76', '82', '84']	['64', '04', '74', '77', '56', '51', '62', '28', '34', '43', '89', '81', '55', '65', '79', '75', '01', '41', '06', '57', '03', '02', '22', '29', '53', '12', '08', '07', '23', '27', '42', '25', '59', '69', '72', '71', '73', '87', '09', '05', '35', '54', '00', '26', '67', '52', '61', '32', '83', '66', '88', '58', '85', '78', '21', '68']
CHL	6	['05', '11', '29', '52', '59', '64']	['04', '74', '77', '56', '51', '62', '28', '34', '43', '89', '81', '24', '63', '55', '65', '79', '75', '01', '41', '06', '57', '03', '02', '22', '84', '53', '12', '08', '07', '23', '27', '42', '25', '69', '72', '71', '73', '87', '09', '35', '54', '33', '00', '26', '67', '61', '32', '83', '66', '88', '58', '82', '85', '78', '76', '21', '68']
SAU	5	['28', '57', '58', '64', '65']	['04', '74', '77', '56', '11', '51', '62', '34', '43', '89', '81', '24', '63', '55', '79', '75', '01', '41', '06', '03', '02', '22', '29', '84', '53', '12', '08', '07', '23', '27', '42', '25', '59', '69', '72', '71', '73', '87', '09', '05', '35', '54', '33', '00', '26', '67', '52', '61', '32', '83', '66', '88', '82', '85', '78', '76', '21', '68']
LKA	5	['23', '59', '62', '65', '89']	['64', '04', '74', '77', '56', '11', '51', '28', '34', '43', '81', '24', '63', '55', '79', '75', '01', '41', '06', '57', '03', '02', '22', '29', '84', '53', '12', '08', '07', '27', '42', '25', '69', '72', '71', '73', '87', '09', '05', '35', '54', '33', '00', '26', '67', '52', '61', '32', '83', '66', '88', '58', '82', '85', '78', '76', '21', '68']
MAR	4	['05', '07', '28', '65']	['64', '04', '74', '77', '56', '11', '51', '62', '34', '43', '89', '81', '24', '63', '55', '79', '75', '01', '41', '06', '57', '03', '02', '22', '29', '84', '53', '12', '08', '23', '27', '42', '25', '59', '69', '72', '71', '73', '87', '09', '35', '54', '33', '00', '26', '67', '52', '61', '32', '83', '66', '88', '58', '82', '85', '78', '76', '21', '68']
LBN	3	['05', '07', '64']	['04', '74', '77', '56', '11', '51', '62', '28', '34', '43', '89', '81', '24', '63', '55', '65', '79', '75', '01', '41', '06', '57', '03', '02', '22', '29', '84', '53', '12', '08', '23', '27', '42', '25', '59', '69', '72', '71', '73', '87', '09', '35', '54', '33', '00', '26', '67', '52', '61', '32', '83', '66', '88', '58', '82', '85', '78', '76', '21', '68']
JOR	2	['56', '84']	['64', '04', '74', '77', '11', '51', '62', '28', '34', '43', '89', '81', '24', '63', '55', '65', '79', '75', '01', '41', '06', '57', '03', '02', '22', '29', '53', '12', '08', '07', '23', '27', '42', '25', '59', '69', '72', '71', '73', '87', '09', '05', '35', '54', '33', '00', '26', '67', '52', '61', '32', '83', '66', '88', '58', '82', '85', '78', '76', '21', '68']
TUN	2	['05', '56']	['64', '04', '74', '77', '11', '51', '62', '28', '34', '43', '89', '81', '24', '63', '55', '65', '79', '75', '01', '41', '06', '57', '03', '02', '22', '29', '84', '53', '12', '08', '07', '23', '27', '42', '25', '59', '69', '72', '71', '73', '87', '09', '35', '54', '33', '00', '26', '67', '52', '61', '32', '83', '66', '88', '58', '82', '85', '78', '76', '21', '68']
COL	2	['29', '59']	['64', '04', '74', '77', '56', '11', '51', '62', '28', '34', '43', '89', '81', '24', '63', '55', '65', '79', '75', '01', '41', '06', '57', '03', '02', '22', '84', '53', '12', '08', '07', '23', '27', '42', '25', '69', '72', '71', '73', '87', '09', '05', '35', '54', '33', '00', '26', '67', '52', '61', '32', '83', '66', '88', '58', '82', '85', '78', '76', '21', '68']
OMN	1	['57']	['64', '04', '74', '77', '56', '11', '51', '62', '28', '34', '43', '89', '81', '24', '63', '55', '65', '79', '75', '01', '41', '06', '03', '02', '22', '29', '84', '53', '12', '08', '07', '23', '27', '42', '25', '59', '69', '72', '71', '73', '87', '09', '05', '35', '54', '33', '00', '26', '67', '52', '61', '32', '83', '66', '88', '58', '82', '85', '78', '76', '21', '68']
PER	1	['52']	['64', '04', '74', '77', '56', '11', '51', '62', '28', '34', '43', '89', '81', '24', '63', '55', '65', '79', '75', '01', '41', '06', '57', '03', '02', '22', '29', '84', '53', '12', '08', '07', '23', '27', '42', '25', '59', '69', '72', '71', '73', '87', '09', '05', '35', '54', '33', '00', '26', '67', '61', '32', '83', '66', '88', '58', '82', '85', '78', '76', '21', '68']
DZA	1	['33']	['64', '04', '74', '77', '56', '11', '51', '62', '28', '34', '43', '89', '81', '24', '63', '55', '65', '79', '75', '01', '41', '06', '57', '03', '02', '22', '29', '84', '53', '12', '08', '07', '23', '27', '42', '25', '59', '69', '72', '71', '73', '87', '09', '05', '35', '54', '00', '26', '67', '52', '61', '32', '83', '66', '88', '58', '82', '85', '78', '76', '21', '68']
BLR	1	['33']	['64', '04', '74', '77', '56', '11', '51', '62', '28', '34', '43', '89', '81', '24', '63', '55', '65', '79', '75', '01', '41', '06', '57', '03', '02', '22', '29', '84', '53', '12', '08', '07', '23', '27', '42', '25', '59', '69', '72', '71', '73', '87', '09', '05', '35', '54', '00', '26', '67', '52', '61', '32', '83', '66', '88', '58', '82', '85', '78', '76', '21', '68']
KAZ	1	['33']	['64', '04', '74', '77', '56', '11', '51', '62', '28', '34', '43', '89', '81', '24', '63', '55', '65', '79', '75', '01', '41', '06', '57', '03', '02', '22', '29', '84', '53', '12', '08', '07', '23', '27', '42', '25', '59', '69', '72', '71', '73', '87', '09', '05', '35', '54', '00', '26', '67', '52', '61', '32', '83', '66', '88', '58', '82', '85', '78', '76', '21', '68']
CRI	1	['29']	['64', '04', '74', '77', '56', '11', '51', '62', '28', '34', '43', '89', '81', '24', '63', '55', '65', '79', '75', '01', '41', '06', '57', '03', '02', '22', '84', '53', '12', '08', '07', '23', '27', '42', '25', '59', '69', '72', '71', '73', '87', '09', '05', '35', '54', '33', '00', '26', '67', '52', '61', '32', '83', '66', '88', '58', '82', '85', '78', '76', '21', '68']
TZA	1	['26']	['64', '04', '74', '77', '56', '11', '51', '62', '28', '34', '43', '89', '81', '24', '63', '55', '65', '79', '75', '01', '41', '06', '57', '03', '02', '22', '29', '84', '53', '12', '08', '07', '23', '27', '42', '25', '59', '69', '72', '71', '73', '87', '09', '05', '35', '54', '33', '00', '67', '52', '61', '32', '83', '66', '88', '58', '82', '85', '78', '76', '21', '68']
MDA	1	['22']	['64', '04', '74', '77', '56', '11', '51', '62', '28', '34', '43', '89', '81', '24', '63', '55', '65', '79', '75', '01', '41', '06', '57', '03', '02', '29', '84', '53', '12', '08', '07', '23', '27', '42', '25', '59', '69', '72', '71', '73', '87', '09', '05', '35', '54', '33', '00', '26', '67', '52', '61', '32', '83', '66', '88', '58', '82', '85', '78', '76', '21', '68']

## Sheet: 2012
Country code	Number of industries in core	Industries in core	Industries not in core
DEU	63	['00', '01', '02', '03', '04', '05', '06', '07', '08', '09', '11', '12', '21', '22', '23', '24', '25', '26', '27', '28', '29', '32', '33', '34', '35', '41', '42', '43', '51', '52', '53', '54', '55', '56', '57', '58', '59', '61', '62', '63', '64', '65', '66', '67', '68', '69', '71', '72', '73', '74', '75', '76', '77', '78', '79', '81', '82', '83', '84', '85', '87', '88', '89']	[]
ITA	63	['00', '01', '02', '03', '04', '05', '06', '07', '08', '09', '11', '12', '21', '22', '23', '24', '25', '26', '27', '28', '29', '32', '33', '34', '35', '41', '42', '43', '51', '52', '53', '54', '55', '56', '57', '58', '59', '61', '62', '63', '64', '65', '66', '67', '68', '69', '71', '72', '73', '74', '75', '76', '77', '78', '79', '81', '82', '83', '84', '85', '87', '88', '89']	[]
NLD	62	['00', '01', '02', '03', '04', '05', '06', '07', '08', '09', '11', '12', '21', '22', '23', '24', '25', '26', '27', '28', '29', '32', '33', '34', '41', '42', '43', '51', '52', '53', '54', '55', '56', '57', '58', '59', '61', '62', '63', '64', '65', '66', '67', '68', '69', '71', '72', '73', '74', '75', '76', '77', '78', '79', '81', '82', '83', '84', '85', '87', '88', '89']	['35']
USA	62	['00', '01', '02', '03', '04', '05', '06', '07', '08', '09', '11', '12', '21', '22', '23', '24', '25', '26', '27', '28', '29', '32', '33', '34', '41', '42', '43', '51', '52', '53', '54', '55', '56', '57', '58', '59', '61', '62', '63', '64', '65', '66', '67', '68', '69', '71', '72', '73', '74', '75', '76', '77', '78', '79', '81', '82', '83', '84', '85', '87', '88', '89']	['35']
FRA	62	['00', '01', '02', '03', '04', '05', '06', '07', '08', '09', '11', '12', '21', '22', '23', '24', '25', '26', '27', '28', '29', '33', '34', '35', '41', '42', '43', '51', '52', '53', '54', '55', '56', '57', '58', '59', '61', '62', '63', '64', '65', '66', '67', '68', '69', '71', '72', '73', '74', '75', '76', '77', '78', '79', '81', '82', '83', '84', '85', '87', '88', '89']	['32']
GBR	62	['00', '01', '02', '03', '04', '05', '06', '07', '08', '09', '11', '12', '21', '22', '23', '24', '25', '26', '27', '28', '29', '32', '33', '34', '41', '42', '43', '51', '52', '53', '54', '55', '56', '57', '58', '59', '61', '62', '63', '64', '65', '66', '67', '68', '69', '71', '72', '73', '74', '75', '76', '77', '78', '79', '81', '82', '83', '84', '85', '87', '88', '89']	['35']
BEL	62	['00', '01', '02', '03', '04', '05', '06', '07', '08', '09', '11', '12', '21', '22', '23', '24', '25', '26', '27', '28', '29', '32', '33', '34', '41', '42', '43', '51', '52', '53', '54', '55', '56', '57', '58', '59', '61', '62', '63', '64', '65', '66', '67', '68', '69', '71', '72', '73', '74', '75', '76', '77', '78', '79', '81', '82', '83', '84', '85', '87', '88', '89']	['35']
ESP	61	['00', '01', '02', '03', '04', '05', '06', '07', '08', '09', '11', '12', '21', '22', '23', '24', '25', '26', '27', '28', '29', '32', '33', '41', '42', '43', '51', '52', '53', '54', '55', '56', '57', '58', '59', '61', '62', '63', '64', '65', '66', '67', '68', '69', '71', '72', '73', '74', '75', '76', '77', '78', '79', '81', '82', '83', '84', '85', '87', '88', '89']	['35', '34']
POL	58	['00', '01', '02', '03', '04', '05', '06', '07', '08', '09', '11', '12', '21', '22', '23', '24', '26', '27', '28', '29', '32', '33', '41', '51', '52', '53', '54', '55', '56', '57', '58', '59', '61', '62', '63', '64', '65', '66', '67', '68', '69', '71', '72', '73', '74', '75', '76', '77', '78', '79', '81', '82', '83', '84', '85', '87', '88', '89']	['42', '25', '35', '34', '43']
DNK	57	['00', '01', '02', '03', '04', '05', '06', '07', '08', '09', '11', '12', '21', '22', '24', '25', '26', '27', '29', '32', '33', '41', '43', '51', '52', '53', '54', '55', '57', '58', '59', '61', '62', '63', '64', '65', '66', '67', '68', '69', '71', '72', '73', '74', '75', '76', '77', '78', '79', '81', '82', '83', '84', '85', '87', '88', '89']	['23', '42', '56', '35', '28', '34']
CHN	56	['03', '04', '05', '06', '07', '08', '09', '11', '12', '22', '23', '24', '25', '26', '27', '28', '29', '33', '41', '42', '43', '51', '52', '53', '54', '55', '56', '57', '58', '59', '61', '62', '63', '64', '65', '66', '67', '68', '69', '71', '72', '73', '74', '75', '76', '77', '78', '79', '81', '82', '83', '84', '85', '87', '88', '89']	['32', '21', '01', '35', '34', '02', '00']
SWE	56	['01', '02', '03', '04', '05', '06', '07', '08', '09', '11', '24', '25', '26', '27', '28', '29', '32', '33', '34', '41', '42', '43', '51', '52', '53', '54', '55', '57', '58', '59', '61', '62', '63', '64', '65', '66', '67', '68', '69', '71', '72', '73', '74', '75', '76', '77', '78', '79', '81', '82', '83', '84', '85', '87', '88', '89']	['12', '23', '56', '35', '21', '22', '00']
CAN	56	['00', '03', '04', '05', '06', '07', '08', '09', '11', '22', '23', '24', '25', '26', '27', '28', '29', '32', '33', '41', '42', '51', '52', '53', '54', '55', '56', '57', '58', '59', '61', '62', '63', '64', '65', '66', '67', '68', '69', '71', '72', '73', '74', '75', '76', '77', '78', '79', '81', '82', '83', '84', '85', '87', '88', '89']	['12', '21', '01', '35', '34', '43', '02']
CHE	55	['00', '02', '04', '05', '06', '07', '08', '09', '11', '12', '21', '24', '26', '27', '28', '29', '33', '34', '35', '41', '42', '51', '52', '53', '54', '55', '57', '58', '59', '61', '62', '63', '64', '65', '66', '67', '68', '69', '71', '72', '73', '74', '75', '76', '77', '78', '79', '81', '82', '83', '84', '85', '87', '88', '89']	['23', '32', '25', '01', '56', '03', '22', '43']
AUT	54	['00', '01', '02', '04', '05', '06', '07', '08', '09', '11', '21', '22', '24', '25', '26', '27', '28', '33', '35', '51', '52', '53', '54', '55', '56', '57', '58', '59', '61', '62', '63', '64', '65', '66', '67', '68', '69', '71', '72', '73', '74', '75', '76', '77', '78', '79', '81', '82', '83', '84', '85', '87', '88', '89']	['12', '23', '42', '32', '41', '34', '03', '29', '43']
HUN	54	['00', '01', '02', '04', '05', '06', '07', '08', '09', '11', '12', '21', '22', '24', '26', '27', '28', '33', '35', '51', '52', '53', '54', '55', '56', '57', '58', '59', '61', '62', '63', '64', '65', '66', '67', '68', '69', '71', '72', '73', '74', '75', '76', '77', '78', '79', '81', '82', '83', '84', '85', '87', '88', '89']	['23', '42', '25', '32', '41', '34', '03', '29', '43']
CZE	54	['00', '01', '02', '04', '05', '06', '07', '08', '09', '11', '21', '22', '24', '26', '27', '28', '29', '33', '35', '51', '52', '53', '54', '55', '56', '57', '58', '59', '61', '62', '63', '64', '65', '66', '67', '68', '69', '71', '72', '73', '74', '75', '76', '77', '78', '79', '81', '82', '83', '84', '85', '87', '88', '89']	['12', '23', '42', '25', '32', '41', '34', '03', '43']
IND	52	['03', '04', '05', '06', '07', '08', '09', '12', '23', '24', '26', '27', '28', '29', '33', '42', '43', '51', '52', '53', '54', '55', '56', '57', '58', '59', '61', '62', '63', '64', '65', '66', '67', '68', '69', '71', '72', '73', '74', '75', '76', '77', '78', '79', '81', '82', '83', '84', '85', '87', '88', '89']	['32', '25', '21', '01', '41', '11', '35', '34', '02', '22', '00']
JPN	51	['03', '04', '05', '06', '07', '08', '09', '11', '23', '26', '27', '28', '29', '41', '42', '43', '51', '52', '53', '54', '55', '56', '57', '58', '59', '61', '62', '63', '64', '65', '66', '67', '68', '69', '71', '72', '73', '74', '75', '76', '77', '78', '79', '81', '82', '83', '84', '85', '87', '88', '89']	['12', '24', '32', '25', '21', '01', '35', '34', '33', '02', '22', '00']
TUR	51	['03', '04', '05', '06', '07', '08', '09', '11', '12', '22', '26', '27', '28', '29', '33', '42', '51', '52', '53', '54', '55', '56', '57', '58', '59', '61', '62', '63', '64', '65', '66', '67', '68', '69', '71', '72', '73', '74', '75', '76', '77', '78', '79', '81', '82', '83', '84', '85', '87', '88', '89']	['24', '23', '32', '25', '21', '01', '41', '35', '34', '43', '02', '00']
SGP	51	['03', '04', '05', '06', '07', '08', '09', '11', '12', '23', '26', '28', '29', '33', '41', '42', '43', '51', '52', '53', '54', '55', '57', '58', '59', '61', '62', '63', '64', '65', '66', '67', '68', '69', '71', '72', '73', '74', '75', '76', '77', '78', '79', '81', '82', '83', '84', '85', '87', '88', '89']	['24', '27', '32', '25', '21', '01', '56', '35', '34', '02', '22', '00']
AUS	50	['03', '04', '05', '06', '07', '08', '09', '11', '26', '27', '28', '29', '32', '41', '42', '43', '52', '53', '54', '55', '56', '57', '58', '59', '61', '62', '63', '64', '65', '66', '67', '68', '69', '71', '72', '73', '74', '75', '76', '77', '78', '79', '81', '82', '83', '84', '85', '87', '88', '89']	['12', '24', '23', '25', '21', '01', '51', '35', '34', '33', '02', '22', '00']
KOR	50	['03', '04', '05', '06', '07', '08', '09', '11', '12', '23', '26', '27', '28', '29', '33', '51', '52', '53', '54', '55', '56', '57', '58', '59', '61', '62', '63', '64', '65', '66', '67', '68', '69', '71', '72', '73', '74', '75', '76', '77', '78', '79', '81', '82', '83', '84', '85', '87', '88', '89']	['24', '42', '25', '32', '01', '21', '41', '35', '34', '43', '02', '22', '00']
THA	50	['01', '03', '04', '05', '06', '07', '08', '09', '11', '12', '23', '26', '28', '29', '42', '43', '51', '52', '53', '54', '55', '57', '58', '59', '61', '62', '63', '64', '65', '66', '67', '68', '69', '71', '72', '73', '74', '75', '76', '77', '78', '79', '81', '82', '83', '84', '85', '87', '88', '89']	['24', '27', '32', '25', '21', '41', '56', '35', '34', '33', '02', '22', '00']
FIN	49	['01', '04', '06', '07', '08', '09', '11', '21', '24', '25', '27', '28', '32', '33', '51', '52', '53', '54', '55', '56', '57', '58', '59', '61', '62', '63', '64', '65', '66', '67', '68', '69', '71', '72', '73', '74', '75', '76', '77', '78', '79', '81', '82', '83', '84', '85', '87', '88', '89']	['12', '23', '42', '41', '05', '35', '26', '34', '03', '02', '22', '29', '00', '43']
BRA	48	['04', '05', '06', '07', '08', '09', '11', '23', '25', '26', '27', '28', '29', '42', '43', '51', '52', '53', '54', '55', '57', '58', '59', '61', '62', '63', '64', '65', '66', '67', '68', '69', '71', '72', '73', '74', '75', '76', '77', '78', '79', '82', '83', '84', '85', '87', '88', '89']	['12', '24', '32', '21', '01', '33', '56', '41', '35', '34', '03', '02', '22', '00', '81']
RUS	48	['04', '05', '06', '07', '08', '09', '11', '21', '22', '23', '24', '25', '27', '28', '32', '33', '42', '51', '52', '53', '55', '56', '57', '58', '59', '62', '63', '64', '65', '66', '67', '68', '69', '71', '72', '73', '74', '75', '76', '77', '78', '79', '81', '82', '85', '87', '88', '89']	['12', '61', '84', '83', '01', '41', '35', '26', '34', '54', '03', '02', '29', '00', '43']
MYS	47	['03', '04', '05', '06', '07', '08', '09', '11', '12', '23', '24', '26', '42', '43', '51', '52', '53', '54', '55', '57', '58', '59', '61', '62', '63', '64', '65', '66', '67', '68', '69', '71', '72', '73', '74', '75', '76', '77', '78', '79', '81', '83', '84', '85', '87', '88', '89']	['27', '32', '25', '21', '01', '41', '56', '82', '35', '28', '34', '33', '02', '22', '29', '00']
GRC	47	['01', '02', '03', '04', '05', '06', '07', '08', '09', '11', '12', '21', '22', '27', '28', '33', '42', '53', '54', '55', '56', '57', '58', '59', '61', '63', '64', '65', '66', '67', '68', '69', '71', '72', '73', '74', '76', '77', '78', '79', '81', '82', '83', '84', '85', '87', '89']	['24', '23', '32', '25', '75', '88', '41', '51', '62', '35', '34', '43', '29', '00', '26', '52']
ROU	47	['01', '02', '04', '05', '06', '07', '09', '11', '12', '22', '24', '28', '33', '35', '51', '52', '53', '54', '55', '56', '57', '58', '61', '62', '63', '64', '65', '66', '67', '68', '69', '71', '72', '73', '74', '75', '76', '77', '78', '79', '81', '82', '83', '84', '85', '87', '89']	['23', '27', '42', '25', '59', '32', '88', '41', '26', '34', '03', '21', '29', '00', '43', '08']
PRT	46	['01', '02', '03', '04', '05', '07', '09', '11', '12', '24', '25', '26', '27', '53', '54', '55', '56', '57', '58', '59', '61', '62', '63', '64', '65', '66', '67', '68', '69', '71', '72', '73', '74', '75', '76', '77', '78', '79', '81', '82', '83', '84', '85', '87', '88', '89']	['23', '42', '32', '33', '41', '06', '51', '35', '28', '34', '43', '21', '22', '29', '00', '52', '08']
ISR	45	['04', '05', '06', '07', '09', '11', '27', '29', '33', '42', '43', '51', '52', '53', '54', '55', '56', '57', '58', '59', '62', '63', '64', '65', '66', '67', '68', '69', '71', '72', '73', '74', '75', '76', '77', '78', '79', '81', '82', '83', '84', '85', '87', '88', '89']	['12', '24', '61', '23', '32', '25', '21', '01', '41', '35', '28', '34', '03', '02', '22', '00', '26', '08']
HKG	44	['03', '04', '05', '06', '07', '09', '12', '26', '29', '42', '51', '52', '53', '54', '55', '57', '58', '59', '61', '62', '63', '64', '65', '66', '67', '68', '69', '71', '72', '73', '74', '75', '76', '77', '78', '79', '81', '82', '83', '84', '85', '87', '88', '89']	['24', '23', '27', '32', '25', '21', '01', '33', '56', '41', '11', '35', '28', '34', '43', '02', '22', '00', '08']
MEX	44	['05', '06', '07', '09', '11', '23', '26', '27', '29', '42', '51', '52', '53', '54', '55', '56', '57', '58', '59', '61', '62', '63', '64', '65', '66', '67', '68', '69', '71', '72', '73', '74', '75', '76', '77', '78', '79', '82', '83', '84', '85', '87', '88', '89']	['12', '24', '03', '32', '04', '25', '01', '33', '21', '41', '08', '28', '34', '35', '43', '02', '22', '00', '81']
BGR	44	['01', '02', '04', '05', '06', '07', '08', '09', '11', '12', '22', '24', '26', '27', '28', '33', '35', '54', '55', '56', '57', '58', '59', '63', '64', '65', '66', '67', '68', '69', '71', '72', '73', '74', '75', '76', '77', '78', '82', '84', '85', '87', '88', '89']	['61', '03', '23', '42', '79', '25', '32', '83', '41', '51', '62', '34', '43', '21', '53', '29', '00', '52', '81']
IRL	44	['00', '01', '02', '03', '06', '07', '08', '09', '11', '27', '29', '32', '51', '52', '53', '54', '55', '57', '58', '59', '62', '63', '64', '65', '66', '67', '68', '69', '71', '72', '73', '74', '75', '76', '77', '78', '79', '81', '82', '83', '84', '87', '88', '89']	['12', '24', '61', '23', '42', '04', '25', '33', '56', '41', '05', '85', '35', '28', '34', '43', '21', '22', '26']
ARE	43	['04', '05', '06', '07', '09', '11', '12', '23', '26', '28', '33', '42', '51', '53', '55', '56', '57', '58', '62', '63', '64', '65', '66', '67', '68', '69', '71', '72', '73', '74', '75', '76', '77', '78', '79', '81', '82', '83', '84', '85', '87', '88', '89']	['61', '24', '03', '27', '32', '25', '59', '01', '21', '41', '35', '34', '54', '43', '02', '22', '29', '00', '52', '08']
ZAF	42	['03', '05', '06', '07', '08', '09', '11', '26', '27', '28', '29', '32', '33', '51', '52', '53', '54', '55', '56', '57', '58', '59', '61', '62', '63', '64', '65', '66', '67', '68', '69', '72', '74', '75', '76', '77', '78', '79', '82', '84', '87', '89']	['04', '34', '43', '81', '24', '01', '41', '02', '22', '12', '23', '42', '25', '73', '71', '35', '00', '83', '88', '85', '21']
NOR	42	['01', '03', '04', '08', '09', '11', '24', '27', '28', '33', '34', '41', '52', '53', '54', '55', '58', '59', '62', '63', '64', '65', '66', '67', '68', '69', '71', '72', '73', '74', '75', '76', '77', '78', '79', '81', '82', '84', '85', '87', '88', '89']	['56', '51', '43', '06', '57', '02', '22', '29', '12', '07', '23', '42', '25', '05', '35', '00', '26', '61', '32', '83', '21']
IDN	39	['03', '05', '06', '07', '08', '09', '12', '23', '24', '26', '29', '42', '43', '51', '52', '53', '55', '57', '59', '61', '62', '63', '64', '65', '66', '67', '68', '69', '72', '74', '75', '76', '77', '78', '79', '84', '85', '88', '89']	['04', '56', '11', '28', '34', '81', '01', '41', '02', '22', '27', '25', '73', '71', '87', '35', '54', '33', '00', '32', '83', '58', '82', '21']
VNM	39	['03', '04', '05', '06', '07', '08', '09', '12', '23', '24', '26', '29', '53', '54', '55', '57', '59', '61', '62', '63', '64', '65', '66', '67', '68', '69', '71', '72', '74', '75', '76', '77', '78', '79', '81', '84', '85', '88', '89']	['56', '11', '51', '28', '34', '43', '01', '41', '02', '22', '27', '42', '25', '73', '87', '35', '33', '00', '52', '32', '83', '58', '82', '21']
SVN	37	['02', '09', '11', '21', '24', '28', '33', '35', '52', '54', '55', '56', '57', '59', '61', '62', '63', '64', '65', '66', '67', '68', '69', '71', '73', '74', '76', '77', '78', '81', '82', '83', '84', '85', '87', '88', '89']	['04', '51', '34', '43', '79', '75', '01', '41', '06', '03', '22', '29', '08', '12', '53', '07', '23', '27', '42', '25', '72', '05', '00', '26', '32', '58']
SVK	36	['00', '02', '04', '09', '11', '21', '24', '33', '54', '56', '57', '58', '59', '61', '62', '63', '65', '66', '67', '68', '69', '71', '73', '74', '75', '76', '77', '78', '81', '82', '83', '84', '85', '87', '88', '89']	['64', '51', '28', '34', '43', '55', '79', '01', '41', '06', '03', '22', '29', '08', '12', '53', '07', '23', '27', '42', '25', '72', '05', '35', '26', '52', '32']
UKR	33	['04', '05', '06', '07', '08', '11', '22', '24', '27', '28', '32', '33', '42', '51', '52', '53', '56', '58', '59', '63', '66', '67', '68', '69', '71', '72', '73', '74', '77', '79', '82', '87', '89']	['64', '62', '34', '43', '81', '55', '65', '75', '01', '41', '57', '03', '02', '29', '84', '12', '23', '25', '09', '35', '54', '00', '26', '61', '83', '88', '85', '78', '76', '21']
LTU	32	['01', '02', '04', '06', '08', '09', '11', '24', '26', '32', '33', '51', '56', '57', '58', '59', '63', '64', '65', '66', '69', '72', '74', '75', '76', '77', '81', '82', '84', '87', '88', '89']	['62', '28', '34', '43', '55', '79', '41', '03', '22', '29', '53', '12', '07', '23', '27', '42', '25', '73', '71', '05', '35', '54', '00', '67', '52', '61', '83', '85', '78', '21', '68']
NZL	28	['03', '05', '06', '08', '09', '11', '29', '41', '53', '54', '55', '59', '61', '63', '65', '68', '69', '72', '74', '75', '76', '77', '78', '79', '84', '87', '88', '89']	['64', '04', '56', '51', '62', '28', '34', '43', '81', '24', '01', '57', '02', '22', '12', '07', '23', '27', '42', '25', '73', '71', '35', '33', '00', '26', '67', '52', '32', '83', '66', '58', '82', '85', '21']
PHL	26	['03', '05', '06', '09', '12', '26', '29', '42', '43', '53', '55', '57', '59', '62', '63', '64', '65', '69', '72', '75', '76', '77', '78', '79', '83', '88']	['74', '04', '56', '11', '51', '28', '34', '89', '81', '24', '01', '41', '02', '22', '84', '08', '07', '23', '27', '25', '73', '71', '87', '35', '54', '33', '00', '67', '52', '61', '32', '66', '58', '82', '85', '21', '68']
EGY	24	['04', '05', '06', '07', '12', '26', '27', '29', '42', '52', '54', '55', '56', '57', '58', '64', '65', '66', '67', '68', '69', '81', '82', '84']	['74', '77', '11', '51', '62', '28', '34', '43', '89', '24', '63', '79', '75', '01', '41', '03', '02', '22', '08', '53', '23', '25', '59', '72', '73', '71', '09', '87', '35', '33', '00', '61', '32', '83', '88', '85', '78', '76', '21']
LVA	21	['01', '08', '11', '24', '28', '32', '55', '59', '63', '65', '67', '69', '72', '74', '75', '76', '77', '82', '84', '87', '89']	['64', '04', '56', '51', '62', '34', '43', '81', '79', '41', '06', '57', '03', '02', '22', '29', '53', '12', '07', '23', '27', '42', '25', '73', '71', '09', '05', '35', '54', '33', '00', '26', '52', '61', '83', '66', '88', '58', '85', '78', '21', '68']
EST	18	['01', '09', '11', '24', '32', '58', '59', '63', '64', '69', '72', '74', '76', '77', '81', '82', '87', '89']	['04', '56', '51', '62', '28', '34', '43', '55', '65', '79', '75', '41', '06', '57', '03', '02', '22', '29', '84', '53', '12', '08', '07', '23', '27', '42', '25', '73', '71', '05', '35', '54', '33', '00', '26', '67', '52', '61', '83', '66', '88', '85', '78', '21', '68']
HRV	17	['04', '09', '21', '24', '33', '35', '54', '56', '63', '66', '67', '71', '74', '77', '82', '84', '89']	['64', '11', '51', '62', '28', '34', '43', '81', '55', '65', '79', '75', '01', '41', '06', '57', '03', '02', '22', '29', '53', '12', '08', '07', '23', '27', '42', '25', '59', '69', '72', '73', '87', '05', '00', '26', '52', '61', '32', '83', '88', '58', '85', '78', '76', '68']
ARG	12	['29', '51', '53', '54', '57', '59', '67', '69', '72', '74', '78', '87']	['64', '04', '77', '56', '11', '62', '28', '34', '43', '89', '81', '24', '63', '55', '65', '79', '75', '01', '41', '06', '03', '02', '22', '84', '12', '08', '07', '23', '27', '42', '25', '71', '73', '09', '05', '35', '33', '00', '26', '52', '61', '32', '83', '66', '88', '58', '82', '85', '76', '21', '68']
SRB	10	['09', '12', '21', '22', '24', '33', '35', '63', '77', '85']	['64', '04', '74', '56', '11', '51', '62', '28', '34', '43', '89', '81', '55', '65', '79', '75', '01', '41', '06', '57', '03', '02', '29', '84', '53', '08', '07', '23', '27', '42', '25', '59', '69', '72', '71', '73', '87', '05', '54', '00', '26', '67', '52', '61', '32', '83', '66', '88', '58', '82', '78', '76', '68']
PAK	9	['05', '26', '28', '29', '57', '61', '65', '69', '87']	['64', '04', '74', '77', '56', '11', '51', '62', '34', '43', '89', '81', '24', '63', '55', '79', '75', '01', '41', '06', '03', '02', '22', '84', '53', '12', '08', '07', '23', '27', '42', '25', '59', '72', '71', '73', '09', '35', '54', '33', '00', '67', '52', '32', '83', '66', '88', '58', '82', '85', '78', '76', '21', '68']
SAU	7	['05', '28', '53', '56', '57', '58', '67']	['64', '04', '74', '77', '11', '51', '62', '34', '43', '89', '81', '24', '63', '55', '65', '79', '75', '01', '41', '06', '03', '02', '22', '29', '84', '12', '08', '07', '23', '27', '42', '25', '59', '69', '72', '71', '73', '87', '09', '35', '54', '33', '00', '26', '52', '61', '32', '83', '66', '88', '82', '85', '78', '76', '21', '68']
CHL	7	['05', '11', '29', '52', '59', '63', '72']	['64', '04', '74', '77', '56', '51', '62', '28', '34', '43', '89', '81', '24', '55', '65', '79', '75', '01', '41', '06', '57', '03', '02', '22', '84', '53', '12', '08', '07', '23', '27', '42', '25', '69', '71', '73', '87', '09', '35', '54', '33', '00', '26', '67', '61', '32', '83', '66', '88', '58', '82', '85', '78', '76', '21', '68']
LKA	6	['05', '07', '23', '59', '64', '65']	['04', '74', '77', '56', '11', '51', '62', '28', '34', '43', '89', '81', '24', '63', '55', '79', '75', '01', '41', '06', '57', '03', '02', '22', '29', '84', '53', '12', '08', '27', '42', '25', '69', '72', '71', '73', '87', '09', '35', '54', '33', '00', '26', '67', '52', '61', '32', '83', '66', '88', '58', '82', '85', '78', '76', '21', '68']
LBN	5	['05', '06', '07', '09', '42']	['64', '04', '74', '77', '56', '11', '51', '62', '28', '34', '43', '89', '81', '24', '63', '55', '65', '79', '75', '01', '41', '57', '03', '02', '22', '29', '84', '53', '12', '08', '23', '27', '25', '59', '69', '72', '71', '73', '87', '35', '54', '33', '00', '26', '67', '52', '61', '32', '83', '66', '88', '58', '82', '85', '78', '76', '21', '68']
MAR	4	['05', '07', '55', '56']	['64', '04', '74', '77', '11', '51', '62', '28', '34', '43', '89', '81', '24', '63', '65', '79', '75', '01', '41', '06', '57', '03', '02', '22', '29', '84', '53', '12', '08', '23', '27', '42', '25', '59', '69', '72', '71', '73', '87', '09', '35', '54', '33', '00', '26', '67', '52', '61', '32', '83', '66', '88', '58', '82', '85', '78', '76', '21', '68']
PER	4	['29', '52', '53', '68']	['64', '04', '74', '77', '56', '11', '51', '62', '28', '34', '43', '89', '81', '24', '63', '55', '65', '79', '75', '01', '41', '06', '57', '03', '02', '22', '84', '12', '08', '07', '23', '27', '42', '25', '59', '69', '72', '71', '73', '87', '09', '05', '35', '54', '33', '00', '26', '67', '61', '32', '83', '66', '88', '58', '82', '85', '78', '76', '21']
JOR	3	['05', '55', '56']	['64', '04', '74', '77', '11', '51', '62', '28', '34', '43', '89', '81', '24', '63', '65', '79', '75', '01', '41', '06', '57', '03', '02', '22', '29', '84', '53', '12', '08', '07', '23', '27', '42', '25', '59', '69', '72', '71', '73', '87', '09', '35', '54', '33', '00', '26', '67', '52', '61', '32', '83', '66', '88', '58', '82', '85', '78', '76', '21', '68']
TUN	2	['05', '26']	['64', '04', '74', '77', '56', '11', '51', '62', '28', '34', '43', '89', '81', '24', '63', '55', '65', '79', '75', '01', '41', '06', '57', '03', '02', '22', '29', '84', '53', '12', '08', '07', '23', '27', '42', '25', '59', '69', '72', '71', '73', '87', '09', '35', '54', '33', '00', '67', '52', '61', '32', '83', '66', '88', '58', '82', '85', '78', '76', '21', '68']
BLR	1	['33']	['64', '04', '74', '77', '56', '11', '51', '62', '28', '34', '43', '89', '81', '24', '63', '55', '65', '79', '75', '01', '41', '06', '57', '03', '02', '22', '29', '84', '53', '12', '08', '07', '23', '27', '42', '25', '59', '69', '72', '71', '73', '87', '09', '05', '35', '54', '00', '26', '67', '52', '61', '32', '83', '66', '88', '58', '82', '85', '78', '76', '21', '68']
KAZ	1	['33']	['64', '04', '74', '77', '56', '11', '51', '62', '28', '34', '43', '89', '81', '24', '63', '55', '65', '79', '75', '01', '41', '06', '57', '03', '02', '22', '29', '84', '53', '12', '08', '07', '23', '27', '42', '25', '59', '69', '72', '71', '73', '87', '09', '05', '35', '54', '00', '26', '67', '52', '61', '32', '83', '66', '88', '58', '82', '85', '78', '76', '21', '68']
AZE	1	['33']	['64', '04', '74', '77', '56', '11', '51', '62', '28', '34', '43', '89', '81', '24', '63', '55', '65', '79', '75', '01', '41', '06', '57', '03', '02', '22', '29', '84', '53', '12', '08', '07', '23', '27', '42', '25', '59', '69', '72', '71', '73', '87', '09', '05', '35', '54', '00', '26', '67', '52', '61', '32', '83', '66', '88', '58', '82', '85', '78', '76', '21', '68']
CRI	1	['29']	['64', '04', '74', '77', '56', '11', '51', '62', '28', '34', '43', '89', '81', '24', '63', '55', '65', '79', '75', '01', '41', '06', '57', '03', '02', '22', '84', '53', '12', '08', '07', '23', '27', '42', '25', '59', '69', '72', '71', '73', '87', '09', '05', '35', '54', '33', '00', '26', '67', '52', '61', '32', '83', '66', '88', '58', '82', '85', '78', '76', '21', '68']
ECU	1	['29']	['64', '04', '74', '77', '56', '11', '51', '62', '28', '34', '43', '89', '81', '24', '63', '55', '65', '79', '75', '01', '41', '06', '57', '03', '02', '22', '84', '53', '12', '08', '07', '23', '27', '42', '25', '59', '69', '72', '71', '73', '87', '09', '05', '35', '54', '33', '00', '26', '67', '52', '61', '32', '83', '66', '88', '58', '82', '85', '78', '76', '21', '68']
COL	1	['29']	['64', '04', '74', '77', '56', '11', '51', '62', '28', '34', '43', '89', '81', '24', '63', '55', '65', '79', '75', '01', '41', '06', '57', '03', '02', '22', '84', '53', '12', '08', '07', '23', '27', '42', '25', '59', '69', '72', '71', '73', '87', '09', '05', '35', '54', '33', '00', '26', '67', '52', '61', '32', '83', '66', '88', '58', '82', '85', '78', '76', '21', '68']
TZA	1	['26']	['64', '04', '74', '77', '56', '11', '51', '62', '28', '34', '43', '89', '81', '24', '63', '55', '65', '79', '75', '01', '41', '06', '57', '03', '02', '22', '29', '84', '53', '12', '08', '07', '23', '27', '42', '25', '59', '69', '72', '71', '73', '87', '09', '05', '35', '54', '33', '00', '67', '52', '61', '32', '83', '66', '88', '58', '82', '85', '78', '76', '21', '68']
GHA	1	['26']	['64', '04', '74', '77', '56', '11', '51', '62', '28', '34', '43', '89', '81', '24', '63', '55', '65', '79', '75', '01', '41', '06', '57', '03', '02', '22', '29', '84', '53', '12', '08', '07', '23', '27', '42', '25', '59', '69', '72', '71', '73', '87', '09', '05', '35', '54', '33', '00', '67', '52', '61', '32', '83', '66', '88', '58', '82', '85', '78', '76', '21', '68']
MDA	1	['22']	['64', '04', '74', '77', '56', '11', '51', '62', '28', '34', '43', '89', '81', '24', '63', '55', '65', '79', '75', '01', '41', '06', '57', '03', '02', '29', '84', '53', '12', '08', '07', '23', '27', '42', '25', '59', '69', '72', '71', '73', '87', '09', '05', '35', '54', '33', '00', '26', '67', '52', '61', '32', '83', '66', '88', '58', '82', '85', '78', '76', '21', '68']

## Sheet: 2016
Country code	Number of industries in core	Industries in core	Industries not in core
ITA	63	['00', '01', '02', '03', '04', '05', '06', '07', '08', '09', '11', '12', '21', '22', '23', '24', '25', '26', '27', '28', '29', '32', '33', '34', '35', '41', '42', '43', '51', '52', '53', '54', '55', '56', '57', '58', '59', '61', '62', '63', '64', '65', '66', '67', '68', '69', '71', '72', '73', '74', '75', '76', '77', '78', '79', '81', '82', '83', '84', '85', '87', '88', '89']	[]
DEU	63	['00', '01', '02', '03', '04', '05', '06', '07', '08', '09', '11', '12', '21', '22', '23', '24', '25', '26', '27', '28', '29', '32', '33', '34', '35', '41', '42', '43', '51', '52', '53', '54', '55', '56', '57', '58', '59', '61', '62', '63', '64', '65', '66', '67', '68', '69', '71', '72', '73', '74', '75', '76', '77', '78', '79', '81', '82', '83', '84', '85', '87', '88', '89']	[]
GBR	62	['00', '01', '02', '03', '04', '05', '06', '07', '08', '09', '11', '12', '21', '22', '23', '24', '25', '26', '27', '28', '29', '32', '33', '34', '41', '42', '43', '51', '52', '53', '54', '55', '56', '57', '58', '59', '61', '62', '63', '64', '65', '66', '67', '68', '69', '71', '72', '73', '74', '75', '76', '77', '78', '79', '81', '82', '83', '84', '85', '87', '88', '89']	['35']
NLD	62	['00', '01', '02', '03', '04', '05', '06', '07', '08', '09', '11', '12', '21', '22', '23', '24', '25', '26', '27', '28', '29', '32', '33', '34', '41', '42', '43', '51', '52', '53', '54', '55', '56', '57', '58', '59', '61', '62', '63', '64', '65', '66', '67', '68', '69', '71', '72', '73', '74', '75', '76', '77', '78', '79', '81', '82', '83', '84', '85', '87', '88', '89']	['35']
ESP	62	['00', '01', '02', '03', '04', '05', '06', '07', '08', '09', '11', '12', '21', '22', '23', '24', '25', '26', '27', '28', '29', '32', '33', '34', '41', '42', '43', '51', '52', '53', '54', '55', '56', '57', '58', '59', '61', '62', '63', '64', '65', '66', '67', '68', '69', '71', '72', '73', '74', '75', '76', '77', '78', '79', '81', '82', '83', '84', '85', '87', '88', '89']	['35']
USA	62	['00', '01', '02', '03', '04', '05', '06', '07', '08', '09', '11', '12', '21', '22', '23', '24', '25', '26', '27', '28', '29', '32', '33', '34', '41', '42', '43', '51', '52', '53', '54', '55', '56', '57', '58', '59', '61', '62', '63', '64', '65', '66', '67', '68', '69', '71', '72', '73', '74', '75', '76', '77', '78', '79', '81', '82', '83', '84', '85', '87', '88', '89']	['35']
BEL	62	['00', '01', '02', '03', '04', '05', '06', '07', '08', '09', '11', '12', '21', '22', '23', '24', '25', '26', '27', '28', '29', '32', '33', '34', '41', '42', '43', '51', '52', '53', '54', '55', '56', '57', '58', '59', '61', '62', '63', '64', '65', '66', '67', '68', '69', '71', '72', '73', '74', '75', '76', '77', '78', '79', '81', '82', '83', '84', '85', '87', '88', '89']	['35']
FRA	62	['00', '01', '02', '03', '04', '05', '06', '07', '08', '09', '11', '12', '21', '22', '23', '24', '25', '26', '27', '28', '29', '33', '34', '35', '41', '42', '43', '51', '52', '53', '54', '55', '56', '57', '58', '59', '61', '62', '63', '64', '65', '66', '67', '68', '69', '71', '72', '73', '74', '75', '76', '77', '78', '79', '81', '82', '83', '84', '85', '87', '88', '89']	['32']
POL	61	['00', '01', '02', '03', '04', '05', '06', '07', '08', '09', '11', '12', '21', '22', '23', '24', '25', '26', '27', '28', '29', '32', '33', '34', '41', '42', '51', '52', '53', '54', '55', '56', '57', '58', '59', '61', '62', '63', '64', '65', '66', '67', '68', '69', '71', '72', '73', '74', '75', '76', '77', '78', '79', '81', '82', '83', '84', '85', '87', '88', '89']	['35', '43']
CZE	59	['00', '01', '02', '03', '04', '05', '06', '07', '08', '09', '11', '12', '21', '22', '24', '25', '26', '27', '28', '29', '33', '35', '41', '42', '51', '52', '53', '54', '55', '56', '57', '58', '59', '61', '62', '63', '64', '65', '66', '67', '68', '69', '71', '72', '73', '74', '75', '76', '77', '78', '79', '81', '82', '83', '84', '85', '87', '88', '89']	['23', '34', '32', '43']
CHN	58	['01', '03', '04', '05', '06', '07', '08', '09', '11', '12', '22', '23', '24', '25', '26', '27', '28', '29', '32', '33', '41', '42', '43', '51', '52', '53', '54', '55', '56', '57', '58', '59', '61', '62', '63', '64', '65', '66', '67', '68', '69', '71', '72', '73', '74', '75', '76', '77', '78', '79', '81', '82', '83', '84', '85', '87', '88', '89']	['21', '35', '34', '02', '00']
AUT	57	['00', '01', '02', '04', '05', '06', '07', '08', '09', '11', '21', '22', '24', '25', '26', '27', '28', '29', '33', '35', '41', '42', '51', '52', '53', '54', '55', '56', '57', '58', '59', '61', '62', '63', '64', '65', '66', '67', '68', '69', '71', '72', '73', '74', '75', '76', '77', '78', '79', '81', '82', '83', '84', '85', '87', '88', '89']	['12', '23', '32', '34', '03', '43']
CAN	57	['00', '01', '03', '04', '05', '06', '07', '08', '09', '11', '22', '23', '24', '25', '26', '27', '28', '29', '32', '33', '41', '42', '43', '51', '52', '53', '54', '55', '57', '58', '59', '61', '62', '63', '64', '65', '66', '67', '68', '69', '71', '72', '73', '74', '75', '76', '77', '78', '79', '81', '82', '83', '84', '85', '87', '88', '89']	['12', '21', '56', '35', '34', '02']
HUN	56	['00', '01', '02', '04', '05', '06', '07', '08', '09', '11', '12', '22', '24', '26', '27', '28', '29', '33', '35', '41', '42', '51', '52', '53', '54', '55', '56', '57', '58', '59', '61', '62', '63', '64', '65', '66', '67', '68', '69', '71', '72', '73', '74', '75', '76', '77', '78', '79', '81', '82', '83', '84', '85', '87', '88', '89']	['23', '32', '25', '34', '03', '21', '43']
CHE	56	['00', '02', '04', '05', '06', '07', '08', '09', '11', '12', '24', '25', '26', '27', '28', '29', '33', '34', '35', '41', '42', '43', '51', '52', '53', '54', '55', '57', '58', '59', '61', '62', '63', '64', '65', '66', '67', '68', '69', '71', '72', '73', '74', '75', '76', '77', '78', '79', '81', '82', '83', '84', '85', '87', '88', '89']	['23', '32', '01', '56', '03', '21', '22']
SWE	55	['01', '02', '03', '04', '05', '06', '07', '08', '09', '11', '24', '25', '26', '27', '28', '29', '33', '34', '41', '42', '43', '51', '52', '53', '54', '55', '57', '58', '59', '61', '62', '63', '64', '65', '66', '67', '68', '69', '71', '72', '73', '74', '75', '76', '77', '78', '79', '81', '82', '83', '84', '85', '87', '88', '89']	['12', '23', '32', '56', '35', '21', '22', '00']
DNK	55	['00', '01', '02', '03', '04', '05', '06', '07', '08', '09', '11', '12', '21', '24', '26', '27', '29', '33', '41', '42', '43', '51', '52', '53', '54', '55', '57', '58', '59', '61', '62', '63', '64', '65', '66', '67', '68', '69', '71', '72', '73', '74', '75', '76', '77', '78', '79', '81', '82', '83', '84', '85', '87', '88', '89']	['23', '32', '25', '56', '35', '28', '34', '22']
ROU	54	['00', '01', '02', '04', '05', '06', '07', '08', '09', '11', '12', '22', '24', '26', '28', '29', '33', '35', '41', '42', '51', '52', '53', '54', '55', '56', '57', '58', '59', '61', '62', '63', '64', '65', '66', '67', '68', '69', '71', '72', '73', '74', '75', '76', '77', '78', '81', '82', '83', '84', '85', '87', '88', '89']	['23', '27', '32', '79', '25', '34', '03', '21', '43']
RUS	53	['03', '04', '05', '06', '07', '08', '09', '11', '12', '21', '22', '23', '24', '25', '27', '28', '29', '32', '33', '42', '51', '52', '53', '54', '55', '56', '57', '58', '59', '62', '63', '64', '65', '66', '67', '68', '69', '71', '72', '73', '74', '75', '76', '77', '78', '79', '81', '82', '84', '85', '87', '88', '89']	['61', '83', '01', '41', '35', '34', '43', '02', '00', '26']
GRC	53	['01', '02', '03', '04', '05', '06', '07', '08', '09', '11', '12', '21', '22', '26', '27', '28', '29', '33', '35', '42', '51', '53', '54', '55', '56', '57', '58', '59', '61', '63', '64', '65', '66', '67', '68', '69', '71', '72', '73', '74', '75', '76', '77', '78', '79', '81', '82', '83', '84', '85', '87', '88', '89']	['24', '23', '32', '25', '41', '62', '34', '43', '00', '52']
IND	52	['03', '04', '05', '06', '07', '08', '09', '11', '12', '23', '26', '27', '28', '29', '33', '42', '43', '51', '52', '53', '54', '55', '56', '57', '58', '59', '61', '62', '63', '64', '65', '66', '67', '68', '69', '71', '72', '73', '74', '75', '76', '77', '78', '79', '81', '82', '83', '84', '85', '87', '88', '89']	['24', '32', '25', '21', '01', '41', '35', '34', '02', '22', '00']
TUR	52	['03', '04', '05', '06', '07', '08', '09', '11', '12', '22', '26', '27', '28', '29', '33', '42', '43', '51', '52', '53', '54', '55', '56', '57', '58', '59', '61', '62', '63', '64', '65', '66', '67', '68', '69', '71', '72', '73', '74', '75', '76', '77', '78', '79', '81', '82', '83', '84', '85', '87', '88', '89']	['24', '23', '32', '25', '21', '01', '41', '35', '34', '02', '00']
KOR	51	['03', '04', '05', '06', '07', '09', '11', '12', '23', '26', '27', '28', '29', '33', '42', '43', '51', '52', '53', '54', '55', '56', '57', '58', '59', '61', '62', '63', '64', '65', '66', '67', '68', '69', '71', '72', '73', '74', '75', '76', '77', '78', '79', '81', '82', '83', '84', '85', '87', '88', '89']	['24', '32', '25', '21', '01', '41', '35', '34', '02', '22', '00', '08']
JPN	51	['03', '04', '05', '06', '07', '08', '09', '11', '23', '26', '27', '28', '29', '33', '41', '42', '43', '51', '52', '53', '54', '55', '56', '57', '58', '59', '62', '63', '64', '65', '66', '67', '68', '69', '71', '72', '73', '74', '75', '76', '77', '78', '79', '81', '82', '83', '84', '85', '87', '88', '89']	['12', '24', '61', '32', '25', '21', '01', '35', '34', '02', '22', '00']
THA	49	['01', '03', '04', '05', '06', '07', '08', '09', '11', '23', '26', '28', '29', '42', '43', '51', '52', '53', '54', '55', '57', '58', '59', '61', '62', '63', '64', '65', '66', '67', '68', '69', '71', '72', '73', '74', '75', '76', '77', '78', '79', '81', '82', '83', '84', '85', '87', '88', '89']	['12', '24', '27', '32', '25', '21', '41', '56', '35', '34', '33', '02', '22', '00']
BRA	48	['03', '04', '05', '06', '07', '08', '09', '11', '23', '25', '26', '27', '28', '29', '42', '43', '51', '52', '53', '54', '55', '57', '58', '59', '61', '62', '63', '64', '65', '66', '67', '68', '69', '71', '72', '73', '74', '76', '77', '78', '79', '82', '83', '84', '85', '87', '88', '89']	['12', '24', '32', '75', '01', '21', '56', '41', '35', '34', '33', '02', '22', '00', '81']
SGP	48	['03', '04', '05', '06', '07', '09', '11', '12', '23', '28', '29', '33', '41', '42', '43', '51', '52', '53', '54', '55', '57', '58', '59', '61', '62', '63', '64', '65', '66', '67', '68', '69', '71', '72', '73', '74', '75', '76', '77', '78', '79', '82', '83', '84', '85', '87', '88', '89']	['24', '27', '32', '25', '21', '01', '56', '08', '35', '34', '02', '22', '00', '26', '81']
AUS	48	['01', '03', '04', '05', '06', '08', '09', '11', '26', '27', '28', '29', '32', '41', '42', '43', '52', '53', '54', '55', '56', '57', '58', '59', '61', '62', '64', '65', '66', '68', '69', '71', '72', '73', '74', '75', '76', '77', '78', '79', '81', '82', '83', '84', '85', '87', '88', '89']	['12', '24', '63', '07', '23', '25', '21', '51', '35', '34', '33', '02', '22', '00', '67']
PRT	48	['01', '02', '03', '04', '05', '07', '08', '09', '11', '24', '25', '26', '27', '29', '42', '51', '53', '54', '55', '57', '58', '59', '61', '62', '63', '64', '65', '66', '67', '68', '69', '71', '72', '73', '74', '75', '76', '77', '78', '79', '81', '82', '83', '84', '85', '87', '88', '89']	['12', '23', '32', '33', '41', '56', '06', '35', '28', '34', '43', '21', '22', '00', '52']
IRL	48	['00', '01', '02', '03', '04', '05', '06', '07', '08', '09', '11', '26', '27', '29', '32', '41', '51', '52', '53', '54', '55', '57', '58', '59', '62', '63', '64', '65', '66', '67', '68', '69', '71', '72', '73', '74', '75', '76', '77', '78', '79', '81', '82', '83', '84', '87', '88', '89']	['12', '24', '61', '23', '42', '25', '33', '56', '85', '35', '28', '34', '43', '21', '22']
SVN	46	['01', '02', '05', '06', '08', '09', '11', '21', '24', '28', '29', '33', '35', '51', '53', '54', '55', '56', '57', '58', '59', '61', '62', '63', '64', '65', '66', '67', '68', '69', '71', '72', '73', '74', '75', '76', '77', '78', '81', '82', '83', '84', '85', '87', '88', '89']	['12', '03', '07', '23', '27', '42', '79', '04', '25', '32', '41', '34', '43', '22', '00', '26', '52']
MYS	45	['03', '04', '05', '06', '07', '08', '09', '12', '23', '24', '26', '33', '42', '43', '51', '52', '53', '54', '55', '57', '58', '59', '62', '63', '64', '65', '66', '67', '68', '69', '72', '73', '74', '75', '76', '77', '78', '79', '82', '83', '84', '85', '87', '88', '89']	['61', '27', '32', '25', '21', '01', '71', '56', '41', '11', '35', '28', '34', '02', '22', '29', '00', '81']
BGR	44	['01', '02', '04', '05', '06', '07', '08', '09', '11', '12', '22', '26', '27', '28', '29', '33', '35', '42', '51', '54', '55', '56', '58', '59', '63', '64', '65', '66', '69', '71', '72', '73', '74', '75', '76', '77', '78', '81', '83', '84', '85', '87', '88', '89']	['61', '24', '03', '23', '32', '79', '25', '68', '41', '82', '62', '57', '34', '43', '21', '00', '67', '52', '53']
FIN	44	['01', '02', '04', '08', '11', '21', '24', '25', '27', '32', '33', '51', '52', '53', '54', '55', '57', '58', '59', '61', '62', '63', '64', '65', '66', '67', '68', '69', '71', '72', '73', '74', '75', '76', '77', '78', '81', '82', '83', '84', '85', '87', '88', '89']	['12', '03', '07', '23', '42', '79', '09', '56', '41', '06', '05', '35', '28', '34', '43', '22', '29', '00', '26']
VNM	43	['03', '04', '05', '06', '07', '08', '09', '11', '12', '23', '26', '29', '42', '52', '53', '54', '57', '58', '59', '61', '62', '63', '64', '65', '66', '67', '68', '69', '71', '72', '74', '75', '76', '77', '79', '81', '82', '83', '84', '85', '87', '88', '89']	['24', '55', '27', '32', '25', '21', '01', '73', '33', '56', '41', '51', '78', '35', '28', '34', '43', '02', '22', '00']
ISR	41	['04', '05', '06', '09', '11', '27', '29', '42', '43', '51', '52', '53', '54', '55', '56', '57', '58', '59', '62', '63', '64', '65', '66', '67', '68', '69', '71', '72', '73', '74', '75', '76', '77', '78', '81', '82', '83', '84', '87', '88', '89']	['28', '34', '24', '79', '01', '41', '03', '02', '22', '08', '12', '07', '23', '25', '35', '33', '00', '26', '61', '32', '85', '21']
MEX	41	['05', '07', '09', '11', '23', '26', '27', '28', '29', '42', '43', '51', '52', '53', '54', '55', '56', '57', '58', '59', '61', '62', '64', '65', '66', '67', '68', '69', '71', '72', '73', '74', '75', '76', '77', '78', '79', '82', '85', '87', '89']	['04', '34', '81', '24', '63', '01', '41', '06', '03', '02', '22', '84', '08', '12', '25', '35', '33', '00', '32', '83', '88', '21']
HKG	40	['05', '06', '09', '12', '26', '28', '29', '42', '52', '53', '54', '55', '57', '58', '59', '61', '62', '63', '64', '65', '66', '68', '69', '71', '72', '73', '74', '75', '76', '77', '78', '79', '81', '82', '83', '84', '85', '87', '88', '89']	['04', '56', '11', '51', '34', '43', '24', '01', '41', '03', '02', '22', '08', '07', '23', '27', '25', '35', '33', '00', '67', '32', '21']
NOR	40	['01', '03', '04', '08', '09', '11', '24', '29', '33', '34', '41', '52', '53', '54', '55', '58', '59', '62', '63', '64', '65', '66', '67', '68', '69', '71', '72', '73', '74', '75', '76', '77', '78', '79', '81', '82', '84', '87', '88', '89']	['56', '51', '28', '43', '06', '57', '02', '22', '12', '07', '23', '27', '42', '25', '05', '35', '00', '26', '61', '32', '83', '85', '21']
LTU	39	['01', '02', '03', '04', '05', '08', '09', '11', '12', '24', '26', '33', '42', '53', '54', '56', '57', '58', '62', '63', '64', '65', '66', '69', '71', '72', '74', '75', '76', '77', '78', '79', '81', '82', '84', '85', '87', '88', '89']	['51', '28', '34', '43', '55', '41', '06', '22', '29', '07', '23', '27', '25', '59', '73', '35', '00', '67', '52', '61', '32', '83', '21', '68']
ZAF	38	['03', '05', '06', '07', '09', '11', '26', '27', '29', '32', '33', '51', '52', '53', '54', '55', '56', '57', '59', '61', '63', '64', '65', '66', '67', '68', '69', '72', '73', '74', '75', '76', '77', '78', '79', '82', '87', '89']	['04', '62', '28', '34', '43', '81', '24', '01', '41', '02', '22', '84', '08', '12', '23', '42', '25', '71', '35', '00', '83', '88', '58', '85', '21']
ARE	37	['04', '05', '06', '07', '09', '12', '26', '28', '33', '42', '43', '53', '55', '57', '58', '62', '64', '65', '66', '67', '68', '69', '71', '74', '75', '76', '77', '78', '79', '81', '82', '83', '84', '85', '87', '88', '89']	['56', '11', '51', '34', '24', '63', '01', '41', '03', '02', '22', '29', '08', '23', '27', '25', '59', '72', '73', '35', '54', '00', '52', '61', '32', '21']
IDN	36	['03', '04', '05', '06', '07', '08', '09', '12', '23', '26', '29', '42', '43', '51', '52', '54', '57', '58', '59', '61', '62', '63', '64', '65', '66', '67', '69', '74', '76', '77', '78', '79', '83', '85', '88', '89']	['56', '11', '28', '34', '81', '24', '55', '75', '01', '41', '02', '22', '84', '53', '27', '25', '72', '73', '71', '87', '35', '33', '00', '32', '82', '21', '68']
SVK	35	['00', '01', '02', '08', '09', '11', '21', '24', '53', '54', '57', '58', '61', '62', '63', '65', '66', '68', '69', '71', '72', '73', '74', '75', '76', '77', '78', '81', '82', '83', '84', '85', '87', '88', '89']	['64', '04', '56', '51', '28', '34', '43', '55', '79', '41', '06', '03', '22', '29', '12', '07', '23', '27', '42', '25', '59', '05', '35', '33', '26', '67', '52', '32']
HRV	32	['01', '02', '05', '06', '08', '09', '21', '24', '35', '51', '53', '54', '55', '56', '61', '63', '64', '66', '69', '71', '72', '74', '75', '76', '77', '81', '82', '83', '84', '85', '87', '89']	['04', '11', '62', '28', '34', '43', '65', '79', '41', '57', '03', '22', '29', '12', '07', '23', '27', '42', '25', '59', '73', '33', '00', '26', '67', '52', '32', '88', '58', '78', '68']
UKR	31	['01', '04', '05', '06', '07', '08', '09', '11', '22', '27', '29', '33', '42', '53', '56', '58', '63', '64', '66', '67', '69', '71', '72', '74', '77', '79', '81', '82', '84', '87', '89']	['51', '62', '28', '34', '43', '24', '55', '65', '75', '41', '57', '03', '02', '12', '23', '25', '59', '73', '35', '54', '00', '26', '52', '61', '32', '83', '88', '85', '78', '76', '21', '68']
LVA	24	['04', '05', '11', '24', '33', '53', '54', '55', '59', '63', '64', '65', '69', '71', '72', '74', '75', '76', '77', '78', '82', '84', '87', '89']	['56', '51', '62', '28', '34', '43', '81', '79', '01', '41', '06', '57', '03', '02', '22', '29', '08', '12', '07', '23', '27', '42', '25', '73', '09', '35', '00', '26', '67', '52', '61', '32', '83', '66', '88', '58', '85', '21', '68']
EST	22	['01', '09', '11', '24', '33', '53', '59', '63', '64', '68', '69', '71', '72', '74', '75', '76', '77', '78', '81', '82', '87', '89']	['04', '56', '51', '62', '28', '34', '43', '55', '65', '79', '41', '06', '57', '03', '02', '22', '29', '84', '08', '12', '07', '23', '27', '42', '25', '73', '05', '35', '54', '00', '26', '67', '52', '61', '32', '83', '66', '88', '58', '85', '21']
EGY	20	['05', '06', '07', '12', '26', '27', '29', '42', '54', '55', '56', '57', '58', '65', '66', '69', '81', '82', '84', '89']	['64', '74', '04', '77', '11', '51', '62', '28', '34', '43', '24', '63', '79', '75', '01', '41', '03', '02', '22', '08', '53', '23', '25', '59', '72', '73', '71', '09', '87', '35', '33', '00', '67', '52', '61', '32', '83', '88', '85', '78', '76', '21', '68']
NZL	19	['03', '05', '06', '08', '09', '11', '29', '41', '54', '61', '65', '69', '74', '76', '77', '78', '79', '87', '89']	['64', '04', '56', '51', '62', '28', '34', '43', '81', '24', '63', '55', '75', '01', '57', '02', '22', '84', '53', '12', '07', '23', '27', '42', '25', '59', '72', '73', '71', '35', '33', '00', '26', '67', '52', '32', '83', '66', '88', '58', '82', '85', '21', '68']
PHL	18	['03', '05', '06', '12', '29', '42', '43', '59', '64', '65', '66', '74', '75', '76', '77', '79', '82', '83']	['04', '56', '11', '51', '62', '28', '34', '89', '81', '24', '63', '55', '01', '41', '57', '02', '22', '84', '53', '08', '07', '23', '27', '69', '25', '72', '73', '71', '09', '87', '35', '54', '33', '00', '26', '67', '52', '61', '32', '88', '58', '85', '78', '21', '68']
SRB	16	['02', '05', '08', '09', '12', '21', '22', '35', '56', '64', '69', '71', '72', '73', '77', '85']	['74', '04', '11', '51', '62', '28', '34', '43', '89', '81', '24', '63', '55', '65', '79', '75', '01', '41', '06', '57', '03', '29', '84', '53', '07', '23', '27', '42', '25', '59', '87', '54', '33', '00', '26', '67', '52', '61', '32', '83', '66', '88', '58', '82', '78', '76', '68']
PAK	14	['04', '05', '06', '26', '27', '28', '29', '61', '64', '65', '66', '69', '87', '89']	['74', '77', '56', '11', '51', '62', '34', '43', '81', '24', '63', '55', '79', '75', '01', '41', '57', '03', '02', '22', '84', '53', '12', '08', '07', '23', '42', '25', '59', '72', '71', '73', '09', '35', '54', '33', '00', '67', '52', '32', '83', '88', '58', '82', '85', '78', '76', '21', '68']
CHL	10	['05', '11', '29', '41', '42', '43', '52', '56', '59', '63']	['64', '04', '74', '77', '51', '62', '28', '34', '89', '81', '24', '55', '65', '79', '75', '01', '06', '57', '03', '02', '22', '84', '53', '12', '08', '07', '23', '27', '25', '69', '72', '71', '73', '87', '09', '35', '54', '33', '00', '26', '67', '61', '32', '83', '66', '88', '58', '82', '85', '78', '76', '21', '68']
ARG	8	['05', '29', '43', '51', '53', '54', '59', '74']	['64', '04', '77', '56', '11', '62', '28', '34', '89', '81', '24', '63', '55', '65', '79', '75', '01', '41', '06', '57', '03', '02', '22', '84', '12', '08', '07', '23', '27', '42', '25', '69', '72', '71', '73', '87', '09', '35', '33', '00', '26', '67', '52', '61', '32', '83', '66', '88', '58', '82', '85', '78', '76', '21', '68']
LKA	7	['04', '05', '07', '09', '62', '65', '66']	['64', '74', '77', '56', '11', '51', '28', '34', '43', '89', '81', '24', '63', '55', '79', '75', '01', '41', '06', '57', '03', '02', '22', '29', '84', '53', '12', '08', '23', '27', '42', '25', '59', '69', '72', '71', '73', '87', '35', '54', '33', '00', '26', '67', '52', '61', '32', '83', '88', '58', '82', '85', '78', '76', '21', '68']
MAR	7	['05', '29', '42', '55', '56', '65', '82']	['64', '04', '74', '77', '11', '51', '62', '28', '34', '43', '89', '81', '24', '63', '79', '75', '01', '41', '06', '57', '03', '02', '22', '84', '53', '12', '08', '07', '23', '27', '25', '59', '69', '72', '71', '73', '87', '09', '35', '54', '33', '00', '26', '67', '52', '61', '32', '83', '66', '88', '58', '85', '78', '76', '21', '68']
PER	3	['07', '52', '53']	['64', '04', '74', '77', '56', '11', '51', '62', '28', '34', '43', '89', '81', '24', '63', '55', '65', '79', '75', '01', '41', '06', '57', '03', '02', '22', '29', '84', '12', '08', '23', '27', '42', '25', '59', '69', '72', '71', '73', '87', '09', '05', '35', '54', '33', '00', '26', '67', '61', '32', '83', '66', '88', '58', '82', '85', '78', '76', '21', '68']
SAU	3	['43', '57', '58']	['64', '04', '74', '77', '56', '11', '51', '62', '28', '34', '89', '81', '24', '63', '55', '65', '79', '75', '01', '41', '06', '03', '02', '22', '29', '84', '53', '12', '08', '07', '23', '27', '42', '25', '59', '69', '72', '71', '73', '87', '09', '05', '35', '54', '33', '00', '26', '67', '52', '61', '32', '83', '66', '88', '82', '85', '78', '76', '21', '68']
JOR	3	['05', '12', '56']	['64', '04', '74', '77', '11', '51', '62', '28', '34', '43', '89', '81', '24', '63', '55', '65', '79', '75', '01', '41', '06', '57', '03', '02', '22', '29', '84', '53', '08', '07', '23', '27', '42', '25', '59', '69', '72', '71', '73', '87', '09', '35', '54', '33', '00', '26', '67', '52', '61', '32', '83', '66', '88', '58', '82', '85', '78', '76', '21', '68']
LBN	2	['05', '42']	['64', '04', '74', '77', '56', '11', '51', '62', '28', '34', '43', '89', '81', '24', '63', '55', '65', '79', '75', '01', '41', '06', '57', '03', '02', '22', '29', '84', '53', '12', '08', '07', '23', '27', '25', '59', '69', '72', '71', '73', '87', '09', '35', '54', '33', '00', '26', '67', '52', '61', '32', '83', '66', '88', '58', '82', '85', '78', '76', '21', '68']
COL	1	['07']	['64', '04', '74', '77', '56', '11', '51', '62', '28', '34', '43', '89', '81', '24', '63', '55', '65', '79', '75', '01', '41', '06', '57', '03', '02', '22', '29', '84', '53', '12', '08', '23', '27', '42', '25', '59', '69', '72', '71', '73', '87', '09', '05', '35', '54', '33', '00', '26', '67', '52', '61', '32', '83', '66', '88', '58', '82', '85', '78', '76', '21', '68']
GEO	1	['05']	['64', '04', '74', '77', '56', '11', '51', '62', '28', '34', '43', '89', '81', '24', '63', '55', '65', '79', '75', '01', '41', '06', '57', '03', '02', '22', '29', '84', '53', '12', '08', '07', '23', '27', '42', '25', '59', '69', '72', '71', '73', '87', '09', '35', '54', '33', '00', '26', '67', '52', '61', '32', '83', '66', '88', '58', '82', '85', '78', '76', '21', '68']
MKD	1	['35']	['64', '04', '74', '77', '56', '11', '51', '62', '28', '34', '43', '89', '81', '24', '63', '55', '65', '79', '75', '01', '41', '06', '57', '03', '02', '22', '29', '84', '53', '12', '08', '07', '23', '27', '42', '25', '59', '69', '72', '71', '73', '87', '09', '05', '54', '33', '00', '26', '67', '52', '61', '32', '83', '66', '88', '58', '82', '85', '78', '76', '21', '68']
ALB	1	['35']	['64', '04', '74', '77', '56', '11', '51', '62', '28', '34', '43', '89', '81', '24', '63', '55', '65', '79', '75', '01', '41', '06', '57', '03', '02', '22', '29', '84', '53', '12', '08', '07', '23', '27', '42', '25', '59', '69', '72', '71', '73', '87', '09', '05', '54', '33', '00', '26', '67', '52', '61', '32', '83', '66', '88', '58', '82', '85', '78', '76', '21', '68']
KAZ	1	['33']	['64', '04', '74', '77', '56', '11', '51', '62', '28', '34', '43', '89', '81', '24', '63', '55', '65', '79', '75', '01', '41', '06', '57', '03', '02', '22', '29', '84', '53', '12', '08', '07', '23', '27', '42', '25', '59', '69', '72', '71', '73', '87', '09', '05', '35', '54', '00', '26', '67', '52', '61', '32', '83', '66', '88', '58', '82', '85', '78', '76', '21', '68']
AZE	1	['33']	['64', '04', '74', '77', '56', '11', '51', '62', '28', '34', '43', '89', '81', '24', '63', '55', '65', '79', '75', '01', '41', '06', '57', '03', '02', '22', '29', '84', '53', '12', '08', '07', '23', '27', '42', '25', '59', '69', '72', '71', '73', '87', '09', '05', '35', '54', '00', '26', '67', '52', '61', '32', '83', '66', '88', '58', '82', '85', '78', '76', '21', '68']
