# Supplementary material for: Core-periphery structure in sectoral international trade networks: A new approach to an old theory
Source: PLoS One. 2020 Apr 2;15(4):e0229547. doi: 10.1371/journal.pone.0229547 (PMC7117750; doi:10.1371/journal.pone.0229547)
Supplement: S3 File — (XLSX) [file pone.0229547.s003.xlsx]

## Sheet: 2000
Industry	Average GNI per capita_Core_level 1	Average GNI per capita_Core_level 2	Average GNI per capita_Core_level 3	Average GNI per capita_Core_level 4	Average GNI per capita_Core_level 5	Average GNI per capita_Core_level 6	Average GNI per capita_Core_level 7	Average GNI per capita_Core_level 8	Average GNI per capita_Core_level 9
0	19750	3306	7774	14172	6296	1931	0	0	0
1	19544	16279	2859	9464	3078	1857	0	0	0
2	20633	10935	4594	2180	1310	0	0	0	0
3	18758	9493	4305	8019	1510	4880	1495	1172	0
4	18938	4035	2861	4398	385	495	2000	0	0
5	16525	3382	2552	3005	22377	1200	1018	2100	0
6	17835	4427	5574	1375	1466	0	0	0	0
7	16051	3838	4995	4882	2362	4345	1682	0	0
8	17274	2097	7607	2217	1009	0	0	0	0
9	20015	5594	3456	9052	2842	8919	1742	884	0
11	18146	2670	5432	6143	1285	1324	0	0	0
12	18453	2360	6919	6110	8883	522	2301	0	0
21	21648	12996	4825	2295	0	0	0	0	0
22	16214	10345	16536	2020	13554	2452	4041	0	0
23	15808	13703	8854	4198	3578	0	0	0	0
24	17831	4072	9703	2550	5151	1515	0	0	0
25	23777	12788	3016	3883	11357	4511	1745	0	0
26	15561	7800	7174	1388	1520	4267	1553	0	0
27	21732	10334	3614	3882	7953	2035	3557	1581	1344
28	17215	6600	2748	6394	2047	0	0	0	0
29	16740	5801	2277	11455	7694	1897	1203	0	0
32	21800	13297	7591	3690	5996	0	0	0	0
33	16340	4010	2896	3740	2342	0	0	0	0
34	30615	11106	9538	6774	3740	0	0	0	0
35	14818	15352	4808	0	0	0	0	0	0
41	23555	8040	4387	5145	10609	4647	0	0	0
42	16504	8760	2870	12126	2866	3266	0	0	0
43	20111	14320	9153	6314	9207	2337	0	0	0
51	15967	1820	10660	2380	3557	2298	1341	0	0
52	16848	5834	2168	4146	5267	3589	807	0	0
53	18660	2957	3522	9448	4123	868	1592	0	0
54	18689	3210	3045	7141	1311	1113	0	0	0
55	17925	2740	3345	449	3838	1032	1053	0	0
56	17181	11687	3766	8573	6153	4706	3347	0	0
57	16984	2670	2698	5080	3557	1318	1705	0	0
58	20582	3299	4556	6150	818	872	0	0	0
59	17430	3964	653	1900	1199	0	0	0	0
61	21528	4255	7323	2807	1672	2351	0	0	0
62	16890	3728	2550	7296	2277	2594	983	0	0
63	16128	7343	3654	1820	1775	1421	0	0	0
64	17353	5329	2168	3678	1753	778	0	0	0
65	16582	2580	3143	350	2999	752	1037	0	0
66	16905	3230	3034	2353	1521	1311	0	0	0
67	16071	1820	2871	3013	385	2292	1218	0	0
68	17359	2968	6763	3012	2892	1200	0	0	0
69	17623	3234	477	2000	1548	766	0	0	0
71	17652	3160	5085	2393	1166	0	0	0	0
72	18043	3340	2341	3540	990	1688	902	0	0
73	17323	2550	3466	8838	4534	1240	0	0	0
74	16166	7246	2685	2445	442	1441	951	0	0
75	19554	4154	3842	1820	7353	2742	1313	0	0
76	18490	3659	2588	4807	1908	1179	0	0	0
77	15885	3657	5716	1388	1835	1525	1265	778	0
78	18065	3901	1750	1350	1849	1741	0	0	0
79	19032	5743	4360	6434	888	1376	0	0	0
81	18037	4349	2150	4100	1657	944	0	0	0
82	18268	4740	1820	3776	438	1664	1449	0	0
83	20364	3654	7662	1428	1866	0	0	0	0
84	15666	3092	2480	3949	1302	1660	956	0	0
85	16088	2474	2062	5323	2571	3198	3407	0	0
87	18172	5284	4147	9052	1530	1294	1096	0	0
88	20027	4497	2902	5783	1658	1748	0	0	0
89	15890	2570	2002	3520	430	890	2480	759	0

## Sheet: 2005
Industry	Average GNI per capita_Core_level 1	Average GNI per capita_Core_level 2	Average GNI per capita_Core_level 3	Average GNI per capita_Core_level 4	Average GNI per capita_Core_level 5	Average GNI per capita_Core_level 6	Average GNI per capita_Core_level 7	Average GNI per capita_Core_level 8	Average GNI per capita_Core_level 9
0	33428	14060	12562	8430	3741	4320	0	0	0
1	29327	16148	6512	2264	6440	2341	0	0	0
2	34228	17245	9436	2298	4065	8902	3079	5336	0
3	25958	3414	17672	3713	5394	1135	0	0	0
4	22879	3993	6405	4118	405	2351	4764	0	0
5	21132	11763	3019	3962	6164	1515	1583	5132	0
6	24156	4343	4665	9310	11716	2773	1209	9561	1884
7	20758	7729	7618	464	7011	1607	0	0	0
8	26188	6916	8778	1573	1695	0	0	0	0
9	25558	7663	3416	2148	1333	1516	0	0	0
11	24880	3095	6766	4868	522	2348	1164	0	0
12	24206	7949	7719	14558	4790	0	0	0	0
21	33294	12929	5420	7488	4217	0	0	0	0
22	21824	10597	23938	1883	5389	10215	0	0	0
23	21389	12116	21474	5270	14420	5237	0	0	0
24	24161	15692	7996	3622	13594	3257	6618	3641	0
25	27534	15754	4522	13277	9141	3718	0	0	0
26	21384	13966	5973	2298	1892	0	0	0	0
27	27029	10545	2694	4540	1713	2112	1900	0	0
28	23415	4232	7537	1905	3173	0	0	0	0
29	22636	8075	14338	2544	2120	1804	2020	0	0
32	26718	16210	13719	4675	9646	6472	0	0	0
33	24408	14439	3615	4781	4506	4177	0	0	0
34	43170	16024	14570	1903	11173	4609	0	0	0
35	28437	28504	21612	6374	0	0	0	0	0
41	32817	21388	7018	2034	5389	0	0	0	0
42	26939	11057	2298	7954	2558	6239	0	0	0
43	23860	19457	3526	9284	5687	6601	0	0	0
51	23145	19951	2298	4029	5431	2548	1528	0	0
52	24702	6608	5125	7692	934	1913	0	0	0
53	25136	13386	5653	2582	2647	7145	1736	0	0
54	26751	4246	5709	1291	2317	0	0	0	0
55	25223	8977	3188	5200	637	420	4935	1418	0
56	21787	9553	2582	5484	7570	5927	0	0	0
57	24503	10444	3744	4178	2647	1682	1312	0	0
58	26292	8759	3268	2298	6872	764	1984	1252	0
59	24202	7019	6395	850	2274	1628	0	0	0
61	23156	3378	7840	17148	2638	2801	3418	0	0
62	24022	5806	3119	4450	3487	2605	2247	0	0
63	22197	8909	3103	3238	951	0	0	0	0
64	20670	2722	2548	2032	1375	0	0	0	0
65	21870	3277	6461	635	3428	2204	1421	0	0
66	22640	3034	4404	6726	1405	3151	1012	0	0
67	23761	6642	8489	4868	581	1657	1592	0	0
68	25473	3842	6225	5546	1581	2331	0	0	0
69	22258	3246	4385	644	3653	1633	2026	0	0
71	23737	3776	4712	3998	1657	2114	0	0	0
72	22646	3374	4822	1268	2253	1126	0	0	0
73	25567	8108	6739	1093	6933	1911	0	0	0
74	23233	2910	5810	7802	1800	1326	1455	0	0
75	24725	3491	7970	1620	1646	0	0	0	0
76	23034	3418	3903	1817	1100	0	0	0	0
77	23045	2854	4787	843	1918	2396	1240	0	0
78	26078	5895	4017	1060	3842	2601	0	0	0
79	26369	7359	6872	3944	4225	1676	1769	0	0
81	23767	4548	5806	4781	2923	2472	2963	0	0
82	23874	5379	2298	4868	672	2130	1338	0	0
83	25674	5908	5243	14955	2359	0	0	0	0
84	22433	3336	5878	5270	5617	1425	1476	1877	0
85	24769	3230	11523	5270	2517	2890	3966	0	0
87	23871	7020	3057	5315	4132	1477	1603	0	0
88	24160	4000	6591	2094	1653	0	0	0	0
89	21927	3381	4485	644	2352	2278	1637	0	0

## Sheet: 2009
Industry	Average GNI per capita_Core_level 1	Average GNI per capita_Core_level 2	Average GNI per capita_Core_level 3	Average GNI per capita_Core_level 4	Average GNI per capita_Core_level 5	Average GNI per capita_Core_level 6	Average GNI per capita_Core_level 7	Average GNI per capita_Core_level 8	Average GNI per capita_Core_level 9
0	40509	22212	15435	13554	7509	3256	0	0	0
1	37230	17255	5222	6608	8663	2729	0	0	0
2	39285	22413	8947	5614	9068	3238	2873	7492	0
3	31315	7015	14261	3607	4120	3934	0	0	0
4	28003	6193	2986	7999	11342	3348	11031	5319	0
5	23445	13922	2986	808	5682	440	4780	15411	1678
6	27081	5126	20208	779	3990	4142	2994	0	0
7	26435	9406	5599	12402	5442	2554	7643	0	0
8	33334	11051	12642	8634	4134	3125	0	0	0
9	27241	4878	4838	5238	3524	2186	0	0	0
11	29577	12417	7562	747	3585	1399	0	0	0
12	27088	12058	1721	12888	11070	0	0	0	0
21	38812	19487	10683	5216	0	0	0	0	0
22	23232	16312	29586	4548	7250	10541	0	0	0
23	23947	19777	62110	15460	12470	6520	7514	0	0
24	28062	21766	9459	1464	3162	4111	0	0	0
25	37709	17748	11278	5241	16296	5824	0	0	0
26	25916	12566	6470	12713	13031	3705	0	0	0
27	31844	10445	11754	3622	5221	2065	2538	0	0
28	27599	4522	10940	6744	4769	0	0	0	0
29	26695	12395	9772	3948	9062	7572	2407	0	0
32	36559	11953	9880	24522	15842	7641	0	0	0
33	27140	15408	5600	858	450	6824	4708	0	0
34	53386	16871	20805	9747	10761	7629	0	0	0
35	20900	36814	15405	6094	0	0	0	0	0
41	47048	15038	7280	7255	0	0	0	0	0
42	30119	13775	5422	14001	11272	16394	3788	0	0
43	29284	14868	6622	14560	20870	3819	0	0	0
51	29218	4484	12646	960	4608	3038	0	0	0
52	28588	15122	3622	10495	4843	6342	981	2476	0
53	30560	9040	12192	6508	1993	0	0	0	0
54	30629	5698	7414	927	3600	4380	1375	0	0
55	31767	9851	4785	4177	4985	4358	3664	0	0
56	26736	16077	5178	15000	14342	3553	0	0	0
57	28192	5244	10431	8745	2136	3910	5887	0	0
58	28007	4484	11272	6592	2731	1968	0	0	0
59	27422	8112	894	3821	2609	0	0	0	0
61	29268	11964	10925	13050	6190	4478	0	0	0
62	28814	8901	2110	6357	4107	3749	0	0	0
63	27391	5496	6626	4872	2498	0	0	0	0
64	26749	4590	10078	2178	2771	2806	0	0	0
65	26065	5461	758	8207	2983	2573	2710	0	0
66	26998	5461	8159	13269	950	5113	2430	1282	0
67	28997	8914	4387	4182	6919	2171	0	0	0
68	30536	7474	5522	5777	2472	2444	0	0	0
69	26346	4829	3788	3966	4132	2146	0	0	0
71	29844	15004	3622	7265	1860	3744	2345	0	0
72	29444	6308	4942	498	3263	1271	0	0	0
73	30372	6460	11859	1873	3661	3554	0	0	0
74	27868	4484	7434	1094	4390	1918	0	0	0
75	28334	6995	2986	10935	4962	3009	2700	0	0
76	28030	5698	7562	5972	948	2616	3286	0	0
77	26855	5590	1424	5026	2080	0	0	0	0
78	29313	5614	4601	1930	4843	2807	3736	2998	0
79	30792	11800	6182	9033	9231	2871	1895	0	0
81	30368	6816	8159	3977	2806	1424	0	0	0
82	29290	5531	7586	672	5928	1481	3865	1377	0
83	34903	7256	8503	2986	5667	2840	0	0	0
84	25517	4517	5503	839	2046	0	0	0	0
85	28722	5070	20933	7562	9716	4952	2223	3074	0
87	28812	5819	5048	2877	2081	0	0	0	0
88	32998	7078	13000	5730	9420	3253	0	0	0
89	25997	5126	4845	7392	3712	2690	0	0	0

## Sheet: 2012
Industry	Average GNI per capita_Core_level 1	Average GNI per capita_Core_level 2	Average GNI per capita_Core_level 3	Average GNI per capita_Core_level 4	Average GNI per capita_Core_level 5	Average GNI per capita_Core_level 6	Average GNI per capita_Core_level 7	Average GNI per capita_Core_level 8	Average GNI per capita_Core_level 9
0	41291	15269	32286	8272	4282	0	0	0
1	34627	26478	17722	9343	4480	2948	0	0
2	35094	23458	17824	8112	11223	3455	5711	0
3	33189	15020	8620	2801	6549	0	0	0
4	31377	6731	8710	9964	3818	3674	7821	0
5	24940	9405	992	4922	4107	12129	0	0
6	28355	6148	12998	13269	1026	2667	2027	0
7	27771	6148	11176	7680	2957	10171	0	0
8	32025	8798	4777	17824	8013	1074	6077	5896
9	29343	6946	9497	6339	838	3429	2207	0
11	31683	6056	9337	4070	4360	4111	2825	0
12	26251	8070	17165	1857	18525	11265	0	0
21	35150	20982	22130	11902	5025	0	0	0
22	27893	19564	17485	5555	11042	11633	0	0
23	26953	12854	56926	17774	9355	6207	0	0
24	29471	32969	9253	14585	5188	4544	13204	4300
25	39572	18692	13564	13564	31168	7855	0	0
26	26568	9680	14032	2488	6853	25564	2172	4668
27	33659	18899	10446	6302	5530	2737	4854	3544
28	31798	9894	6825	7901	7413	0	0	0
29	27290	15644	16730	13597	3902	8965	3124	0
32	35509	11692	18761	10336	11375	11651	0	0
33	30207	21226	7002	1068	4758	5811	8477	0
34	56266	27500	16105	13268	15774	3404	9148	0
35	29354	44646	16175	3562	0	0	0	0
41	48548	15259	11194	8047	7672	0	0	0
42	29946	17619	8942	3820	26963	7462	2415	8903
43	33601	15804	6952	25659	905	3658	0	0
51	30134	7806	12636	10972	13728	1172	2994	8105
52	31351	9164	1120	3830	5175	0	0	0
53	30568	6750	13022	2373	5986	2077	0	0
54	31317	8097	7739	10870	4372	1070	2008	3346
55	29473	8196	9130	5596	567	4987	2822	0
56	25464	12585	8564	31444	823	3964	12220	0
57	27649	6643	9460	3098	7168	5296	8343	0
58	31165	8380	6484	4209	1861	0	0	0
59	28778	8833	1027	7490	4051	3925	2156	0
61	30118	8136	9653	5490	8086	0	0	0
62	31937	9672	9781	4868	2488	12525	5471	1546
63	28677	4777	7663	7533	3205	3354	0	0
64	29615	6670	9444	3475	0	0	0	0
65	28886	7062	939	8193	5149	4554	3507	0
66	29856	6302	7007	7209	1045	3051	6014	0
67	29364	6148	8709	1074	4609	4904	4492	0
68	30173	5710	12280	8854	3489	2277	0	0
69	28331	6643	5658	2737	6209	4487	1886	0
71	31980	6302	5732	12865	3303	6044	2684	0
72	29446	5237	4343	10360	3158	6553	705	2789
73	33173	6828	10539	10714	1060	5335	2821	0
74	29594	7346	9224	2918	2885	2361	2943	0
75	30894	8042	12550	9530	9252	3448	2757	0
76	30287	9312	7168	4360	3004	0	0	0
77	28958	7608	8269	5323	1884	6793	3607	1292
78	30889	3806	6643	8924	4004	5290	3545	0
79	31730	12068	10630	4437	2403	0	0	0
81	33223	9242	10249	10007	3391	2275	0	0
82	30839	7198	9765	2173	3174	5688	1826	0
83	32618	7748	11248	5864	5802	0	0	0
84	30569	7176	8279	3051	2103	0	0	0
85	31590	4777	9224	9753	5493	5266	4673	0
87	30464	6178	4936	4759	3093	0	0	0
88	32168	5342	8601	9550	3374	3650	0	0
89	29955	6643	7555	1102	2737	5280	1759	2166

## Sheet: 2016
Industry	Average GNI per capita_Core_level 1	Average GNI per capita_Core_level 2	Average GNI per capita_Core_level 3	Average GNI per capita_Core_level 4	Average GNI per capita_Core_level 5	Average GNI per capita_Core_level 6	Average GNI per capita_Core_level 7	Average GNI per capita_Core_level 8	Average GNI per capita_Core_level 9
0	38025	24065	2855	17992	8658	3739	0	0
1	31212	19304	6284	5777	10538	3367	0	0
2	32351	21582	8504	10112	976	8640	4349	0
3	29051	15178	7205	6225	4330	0	0	0
4	28891	7544	5306	12340	13022	6085	765	2575
5	23263	5895	1070	6992	4823	21536	2244	0
6	27067	7990	19901	7303	956	4997	7176	2416
7	24990	7337	14970	5895	7457	0	0	0
8	28328	6570	19010	4472	6610	6741	5110	0
9	27613	7146	6232	1051	6635	707	6123	5493
11	29062	5763	11076	5248	9118	2174	2177	0
12	24760	8731	1898	27534	16041	6736	0	0
21	31411	22341	9945	20233	6529	0	0	0
22	25627	23342	10977	34168	5061	5110	3634	12315
23	25711	17716	16507	46095	10578	5726	0	0
24	32492	20968	9344	2637	10026	3794	0	0
25	35825	21077	7667	10878	23868	7132	16248	6164
26	27103	9205	4670	10640	8023	8934	0	0
27	29202	22247	8869	13325	7364	6089	1915	0
28	29424	18662	6678	4881	9122	0	0	0
29	26968	6182	15352	707	6489	2703	0	0
32	35052	16061	11122	25392	28325	7840	0	0
33	29272	8176	18650	966	8715	600	6743	7699
34	46850	23104	14012	3103	16884	10172	8051	0
35	23929	30497	16486	8513	0	0	0	0
41	40351	10800	8477	13932	4454	0	0	0
42	25572	6203	1004	15511	2824	12100	8995	0
43	30939	13552	6795	7442	9588	0	0	0
51	27901	16379	12093	5020	1308	2864	6717	0
52	30662	11177	5763	1543	6340	4087	0	0
53	28576	5863	4912	6667	1234	4346	4708	0
54	28296	8265	12559	3604	2345	3038	3151	0
55	29836	7614	9667	10612	1324	3439	1825	0
56	21753	15484	30397	6234	7583	11047	0	0
57	28468	6639	8416	5224	11886	4062	0	0
58	29101	9729	4197	2855	8573	7259	1568	0
59	28403	5895	12260	8438	4228	11020	1622	0
61	28372	7842	9696	13622	3790	6417	0	0
62	30681	8803	9678	8962	8470	1110	2558	5344
63	27686	6284	15360	6730	12694	3501	2853	0
64	27160	8278	7150	5500	1203	6464	2620	0
65	27174	7685	5519	2113	5930	2819	0	0
66	26873	7241	9257	4922	546	5436	4898	0
67	29564	10725	1142	7486	9706	2511	0	0
68	31173	7785	7528	3280	4104	0	0	0
69	27197	7661	5121	4303	4175	1813	0	0
71	29371	9538	5020	4429	5199	2260	0	0
72	28213	10522	1110	2492	5352	4448	1585	0
73	30770	12568	1320	2855	3961	3481	0	0
74	27833	6908	4799	2492	4537	2310	2217	0
75	29418	8650	4670	1170	4667	0	0	0
76	28672	8870	5020	4997	4997	2058	2730	0
77	27705	7287	6155	4645	707	846	3559	2012
78	30151	7231	3686	4405	750	4381	7212	3386
79	29858	11547	7952	18578	10778	6964	2066	0
81	30081	12913	6885	4667	2897	0	0	0
82	27821	6639	6113	5393	5930	2162	0	0
83	29551	7615	11948	8908	5029	6741	0	0
84	29581	7810	8274	5500	1055	5199	3080	0
85	27574	6235	10202	9491	5154	7951	0	0
87	28606	7231	6923	4259	3086	3233	0	0
88	30996	9404	6405	5020	9641	2259	0	0
89	27619	8326	7478	1110	3236	4997	3155	1802
