# Supplementary material for: Core-periphery structure in sectoral international trade networks: A new approach to an old theory
Source: PLoS One. 2020 Apr 2;15(4):e0229547. doi: 10.1371/journal.pone.0229547 (PMC7117750; doi:10.1371/journal.pone.0229547)
Supplement: S4 File — (XLSX) [file pone.0229547.s004.xlsx]

## Sheet: 2000
year	industry	density_graph	density_core	density_periphery	density_core_periphery	density_periphery_core	trade flows_core	trade flows_periphery	trade flows_core_to_periphery	trade flows_periphery_to_core
2000	00	0.124	0.719	0.041	0.2363	0.1402	0.6739	0.0849	0.175	0.0662
2000	01	0.188	0.897	0.073	0.5275	0.2034	0.5238	0.0418	0.3669	0.0676
2000	02	0.209	0.834	0.087	0.4917	0.1214	0.6684	0.1004	0.1916	0.0396
2000	03	0.256	0.942	0.11	0.4032	0.3605	0.6889	0.0223	0.059	0.2298
2000	04	0.266	0.861	0.106	0.4541	0.1938	0.6205	0.0406	0.3016	0.0373
2000	05	0.34	0.923	0.112	0.4711	0.354	0.7585	0.0151	0.0866	0.1398
2000	06	0.237	0.8	0.094	0.36	0.2014	0.5545	0.1569	0.1559	0.1327
2000	07	0.305	0.829	0.1	0.4177	0.2973	0.6614	0.0317	0.1052	0.2017
2000	08	0.197	0.76	0.057	0.3521	0.1342	0.7552	0.0279	0.1587	0.0582
2000	09	0.273	0.967	0.111	0.5822	0.2272	0.6714	0.0764	0.2085	0.0437
2000	11	0.256	0.887	0.078	0.4183	0.2325	0.8526	0.0113	0.0825	0.0537
2000	12	0.188	0.778	0.065	0.3767	0.1816	0.5483	0.0501	0.3233	0.0784
2000	21	0.123	0.94	0.058	0.2764	0.2772	0.2887	0.1792	0.4037	0.1284
2000	22	0.136	0.846	0.067	0.2603	0.2122	0.3572	0.1092	0.2957	0.2378
2000	23	0.164	0.924	0.051	0.4046	0.138	0.81	0.0278	0.1106	0.0516
2000	24	0.225	0.844	0.084	0.3115	0.2709	0.6058	0.0472	0.23	0.117
2000	25	0.127	0.807	0.056	0.3276	0.0978	0.546	0.1021	0.2607	0.0912
2000	26	0.265	0.858	0.086	0.4115	0.2747	0.7679	0.0262	0.1079	0.098
2000	27	0.233	0.938	0.092	0.4486	0.253	0.6132	0.0783	0.1533	0.1552
2000	28	0.195	0.804	0.05	0.2018	0.3143	0.6894	0.0251	0.0567	0.2287
2000	29	0.279	0.883	0.078	0.3656	0.2767	0.82	0.0085	0.0806	0.0909
2000	32	0.107	0.889	0.062	0.3714	0.1321	0.1864	0.1992	0.5179	0.0964
2000	33	0.246	0.729	0.07	0.3685	0.1707	0.6858	0.0355	0.0736	0.2052
2000	34	0.063	0.945	0.032	0.234	0.0561	0.2352	0.2984	0.0589	0.4075
2000	35	0.038	0.183	0.02	0.0346	0.0108	0.2191	0.5369	0.2355	0.0085
2000	41	0.102	0.8	0.035	0.311	0.1099	0.4136	0.0877	0.344	0.1546
2000	42	0.168	0.864	0.061	0.4065	0.1481	0.6588	0.0554	0.2362	0.0496
2000	43	0.128	0.973	0.051	0.4593	0.1828	0.4906	0.0729	0.3242	0.1123
2000	51	0.298	0.887	0.046	0.4679	0.135	0.939	0.0039	0.0334	0.0238
2000	52	0.267	0.862	0.064	0.4348	0.1646	0.8727	0.0118	0.063	0.0524
2000	53	0.275	0.927	0.076	0.5116	0.1525	0.816	0.0186	0.1315	0.0339
2000	54	0.343	0.956	0.119	0.6457	0.1937	0.8854	0.0134	0.0951	0.0062
2000	55	0.313	0.893	0.087	0.5275	0.1846	0.8236	0.027	0.1241	0.0253
2000	56	0.141	0.636	0.076	0.2594	0.1385	0.2783	0.2306	0.2723	0.2188
2000	57	0.282	0.877	0.062	0.4736	0.1275	0.9141	0.0053	0.0681	0.0125
2000	58	0.289	0.976	0.101	0.5914	0.1911	0.8035	0.0223	0.1482	0.026
2000	59	0.326	0.94	0.081	0.5703	0.1813	0.9054	0.0067	0.0784	0.0095
2000	61	0.227	0.96	0.075	0.3519	0.3346	0.6308	0.0389	0.1458	0.1845
2000	62	0.332	0.935	0.096	0.5993	0.1568	0.8295	0.0096	0.1231	0.0378
2000	63	0.289	0.857	0.082	0.3862	0.2243	0.8792	0.0086	0.0572	0.055
2000	64	0.343	0.937	0.109	0.5997	0.2064	0.8978	0.0124	0.0723	0.0175
2000	65	0.428	0.972	0.134	0.6342	0.3206	0.8401	0.0101	0.1278	0.022
2000	66	0.386	0.97	0.105	0.5922	0.2934	0.9145	0.0059	0.0371	0.0424
2000	67	0.318	0.854	0.058	0.4844	0.149	0.9216	0.0042	0.0608	0.0133
2000	68	0.279	0.914	0.064	0.4369	0.2162	0.8251	0.0125	0.0528	0.1096
2000	69	0.415	0.986	0.124	0.7007	0.3	0.916	0.0058	0.0612	0.017
2000	71	0.329	0.956	0.077	0.6002	0.2286	0.9268	0.0012	0.0609	0.011
2000	72	0.394	0.981	0.109	0.6857	0.2883	0.9001	0.0023	0.0875	0.0101
2000	73	0.256	0.906	0.043	0.4388	0.1294	0.9064	0.0016	0.0829	0.0092
2000	74	0.41	0.972	0.096	0.6966	0.2414	0.9237	0.0015	0.0687	0.006
2000	75	0.315	0.988	0.062	0.6596	0.2275	0.9449	0.0014	0.0447	0.009
2000	76	0.347	0.973	0.067	0.6635	0.2176	0.9258	0.0016	0.0536	0.019
2000	77	0.421	0.975	0.102	0.7087	0.2301	0.9677	0.0012	0.025	0.0061
2000	78	0.387	0.972	0.118	0.7012	0.2954	0.9266	0.0016	0.0588	0.0131
2000	79	0.236	0.922	0.07	0.397	0.2246	0.7549	0.0074	0.1724	0.0653
2000	81	0.267	0.878	0.075	0.4255	0.1449	0.846	0.01	0.0701	0.0739
2000	82	0.319	0.94	0.102	0.4981	0.2763	0.8757	0.0083	0.0495	0.0665
2000	83	0.195	0.852	0.04	0.3648	0.1551	0.8562	0.0031	0.0652	0.0755
2000	84	0.364	0.882	0.082	0.4879	0.2505	0.8969	0.003	0.0504	0.0496
2000	85	0.259	0.825	0.064	0.3949	0.1634	0.839	0.0081	0.0902	0.0627
2000	87	0.358	0.991	0.083	0.6895	0.2721	0.9235	0.0019	0.0638	0.0108
2000	88	0.269	0.955	0.05	0.5562	0.191	0.8937	0.0049	0.0734	0.0279
2000	89	0.452	0.967	0.121	0.6818	0.3009	0.9529	0.0028	0.0358	0.0085

## Sheet: 2005
year	industry	density_graph	density_core	density_periphery	density_core_periphery	density_periphery_core	trade flows_core	trade flows_periphery	trade flows_core_to_periphery	trade flows_periphery_to_core
2005	00	0.134	0.942	0.059	0.3614	0.2004	0.549	0.1374	0.1375	0.1761
2005	01	0.204	0.837	0.125	0.3397	0.176	0.4656	0.242	0.1395	0.1529
2005	02	0.235	0.985	0.138	0.5801	0.1953	0.6299	0.1892	0.1343	0.0465
2005	03	0.294	0.85	0.115	0.3383	0.3398	0.7652	0.014	0.0424	0.1784
2005	04	0.315	0.846	0.104	0.4634	0.2009	0.6809	0.0374	0.2151	0.0666
2005	05	0.391	0.909	0.127	0.505	0.4042	0.8033	0.0113	0.0668	0.1186
2005	06	0.278	0.85	0.115	0.3946	0.2405	0.5313	0.1827	0.1006	0.1854
2005	07	0.345	0.837	0.118	0.4735	0.2977	0.7111	0.0371	0.1231	0.1287
2005	08	0.218	0.799	0.083	0.3846	0.1571	0.639	0.0603	0.1401	0.1607
2005	09	0.321	0.908	0.113	0.5311	0.1883	0.7621	0.0481	0.1627	0.0271
2005	11	0.312	0.859	0.085	0.4301	0.2446	0.8871	0.012	0.0566	0.0444
2005	12	0.212	0.806	0.085	0.3745	0.2323	0.6165	0.0703	0.1581	0.1551
2005	21	0.125	0.853	0.066	0.2172	0.2211	0.2646	0.2041	0.428	0.1033
2005	22	0.165	0.904	0.1	0.2407	0.2419	0.1522	0.3713	0.284	0.1926
2005	23	0.169	0.976	0.051	0.4476	0.172	0.7905	0.017	0.1459	0.0465
2005	24	0.257	0.935	0.118	0.3667	0.2824	0.6401	0.0689	0.1856	0.1053
2005	25	0.134	0.805	0.057	0.3041	0.143	0.4396	0.1024	0.1509	0.3071
2005	26	0.304	0.861	0.1	0.4521	0.317	0.7591	0.0363	0.123	0.0815
2005	27	0.263	0.922	0.087	0.4347	0.2447	0.7171	0.048	0.1219	0.113
2005	28	0.232	0.717	0.043	0.1569	0.2987	0.7673	0.0111	0.0281	0.1935
2005	29	0.317	0.882	0.074	0.3898	0.279	0.8824	0.0052	0.0666	0.0458
2005	32	0.112	0.641	0.036	0.2949	0.0542	0.3268	0.1072	0.4875	0.0785
2005	33	0.281	0.905	0.138	0.4648	0.2105	0.547	0.2094	0.0682	0.1754
2005	34	0.073	0.967	0.042	0.2649	0.0907	0.2516	0.2671	0.073	0.4083
2005	35	0.041	0.639	0.027	0.05	0.0463	0.4376	0.4327	0.0746	0.0551
2005	41	0.112	0.766	0.035	0.3158	0.1002	0.4681	0.0685	0.364	0.0994
2005	42	0.197	0.905	0.088	0.4289	0.2173	0.5489	0.1102	0.1891	0.1518
2005	43	0.139	0.931	0.056	0.3864	0.1506	0.5743	0.0699	0.2454	0.1104
2005	51	0.329	0.939	0.077	0.5711	0.2011	0.9127	0.0041	0.051	0.0321
2005	52	0.304	0.902	0.092	0.4885	0.199	0.8056	0.0152	0.0963	0.083
2005	53	0.316	0.965	0.106	0.6132	0.2241	0.7775	0.021	0.1751	0.0265
2005	54	0.379	0.973	0.14	0.6873	0.232	0.9126	0.0074	0.0756	0.0044
2005	55	0.357	0.963	0.109	0.6359	0.2504	0.8235	0.0262	0.1341	0.0162
2005	56	0.164	0.565	0.053	0.2903	0.0654	0.4455	0.093	0.3849	0.0766
2005	57	0.334	0.946	0.099	0.5702	0.2414	0.8334	0.0151	0.109	0.0425
2005	58	0.344	0.965	0.12	0.5912	0.2177	0.8586	0.0197	0.1074	0.0143
2005	59	0.375	0.953	0.108	0.646	0.2322	0.8975	0.0068	0.0793	0.0164
2005	61	0.25	0.835	0.05	0.2606	0.2457	0.842	0.0084	0.0502	0.0994
2005	62	0.371	0.94	0.089	0.6205	0.1853	0.8982	0.0057	0.0741	0.022
2005	63	0.332	0.905	0.094	0.4063	0.2509	0.8741	0.0094	0.0721	0.0444
2005	64	0.387	0.849	0.081	0.5118	0.1229	0.9496	0.0049	0.0403	0.0052
2005	65	0.455	0.967	0.125	0.6062	0.3197	0.8689	0.0053	0.1104	0.0154
2005	66	0.422	0.963	0.113	0.5977	0.2757	0.9193	0.0059	0.0391	0.0356
2005	67	0.369	0.962	0.118	0.6145	0.2776	0.8103	0.0115	0.1315	0.0468
2005	68	0.314	0.93	0.076	0.4707	0.2454	0.7847	0.0098	0.0646	0.1409
2005	69	0.455	0.971	0.12	0.6609	0.2708	0.9357	0.0043	0.0494	0.0106
2005	71	0.372	0.937	0.063	0.5781	0.2108	0.946	0.0007	0.0477	0.0056
2005	72	0.445	0.958	0.113	0.6709	0.269	0.9126	0.0022	0.079	0.0062
2005	73	0.285	0.963	0.063	0.529	0.1907	0.8804	0.003	0.1006	0.016
2005	74	0.458	0.983	0.11	0.7402	0.2709	0.9279	0.0012	0.0621	0.0088
2005	75	0.368	0.965	0.073	0.6521	0.2152	0.9618	0.0004	0.0329	0.0049
2005	76	0.407	0.951	0.065	0.6503	0.2025	0.9476	0.0007	0.0489	0.0028
2005	77	0.462	0.989	0.109	0.7419	0.2788	0.9597	0.0013	0.0292	0.0099
2005	78	0.43	0.992	0.157	0.7545	0.3457	0.892	0.0068	0.0879	0.0133
2005	79	0.275	0.912	0.061	0.3835	0.2177	0.8289	0.0073	0.1273	0.0365
2005	81	0.31	0.893	0.082	0.4744	0.1493	0.8291	0.0063	0.0944	0.0703
2005	82	0.364	0.923	0.119	0.4601	0.2566	0.8938	0.0057	0.031	0.0695
2005	83	0.229	0.878	0.046	0.3949	0.1769	0.8878	0.0033	0.0733	0.0356
2005	84	0.41	0.918	0.109	0.5343	0.301	0.8574	0.0043	0.075	0.0633
2005	85	0.274	0.895	0.076	0.446	0.2021	0.7764	0.0098	0.1324	0.0814
2005	87	0.411	0.983	0.083	0.6875	0.265	0.9401	0.0012	0.05	0.0087
2005	88	0.297	0.879	0.035	0.4937	0.1258	0.9583	0.0009	0.0372	0.0036
2005	89	0.502	0.982	0.141	0.7122	0.3422	0.9469	0.0039	0.0367	0.0126

## Sheet: 2009
year	industry	density_graph	density_core	density_periphery	density_core_periphery	density_periphery_core	trade flows_core	trade flows_periphery	trade flows_core_to_periphery	trade flows_periphery_to_core
2009	00	0.133	0.933	0.061	0.3777	0.1767	0.6127	0.1809	0.1506	0.0559
2009	01	0.223	0.882	0.122	0.3957	0.1986	0.5241	0.1807	0.2088	0.0864
2009	02	0.247	0.984	0.153	0.5685	0.1787	0.6271	0.197	0.1431	0.0329
2009	03	0.308	0.89	0.124	0.3954	0.3375	0.774	0.0232	0.0577	0.1451
2009	04	0.348	0.868	0.133	0.5039	0.2346	0.6497	0.0637	0.2399	0.0467
2009	05	0.426	0.924	0.151	0.5578	0.3925	0.7896	0.0232	0.1209	0.0663
2009	06	0.296	0.812	0.111	0.4004	0.2377	0.6294	0.0624	0.2146	0.0935
2009	07	0.369	0.871	0.133	0.4566	0.3727	0.6549	0.0467	0.0972	0.2012
2009	08	0.239	0.874	0.103	0.463	0.1927	0.5198	0.1031	0.2114	0.1657
2009	09	0.361	0.84	0.116	0.4795	0.179	0.8332	0.0347	0.1094	0.0227
2009	11	0.342	0.922	0.111	0.5126	0.2943	0.8421	0.0189	0.0898	0.0492
2009	12	0.223	0.838	0.096	0.3762	0.2534	0.5126	0.0916	0.1845	0.2112
2009	21	0.125	0.821	0.065	0.2287	0.2251	0.1715	0.2754	0.4676	0.0855
2009	22	0.174	0.798	0.077	0.2743	0.1886	0.6626	0.0329	0.2222	0.0823
2009	23	0.186	0.966	0.055	0.4519	0.1884	0.823	0.0125	0.1203	0.0442
2009	24	0.271	0.866	0.117	0.3274	0.2614	0.6305	0.0691	0.1944	0.106
2009	25	0.143	0.856	0.07	0.3371	0.1641	0.4686	0.103	0.1566	0.2717
2009	26	0.306	0.813	0.085	0.4537	0.2635	0.7404	0.0239	0.1626	0.0731
2009	27	0.286	0.897	0.097	0.4301	0.2533	0.6993	0.0402	0.124	0.1365
2009	28	0.241	0.717	0.053	0.1789	0.2983	0.778	0.0086	0.0292	0.1842
2009	29	0.343	0.902	0.096	0.4396	0.2935	0.8346	0.0093	0.099	0.0571
2009	32	0.118	0.775	0.06	0.3249	0.1083	0.2299	0.1627	0.4929	0.1145
2009	33	0.308	0.818	0.107	0.4449	0.1741	0.686	0.0425	0.1266	0.1449
2009	34	0.086	0.927	0.051	0.2756	0.1025	0.3176	0.3442	0.0871	0.2511
2009	35	0.046	0.6	0.03	0.0892	0.0277	0.0506	0.6507	0.1415	0.1572
2009	41	0.122	0.886	0.054	0.379	0.1468	0.4027	0.0956	0.3239	0.1778
2009	42	0.223	0.917	0.104	0.457	0.2523	0.562	0.0896	0.2004	0.1479
2009	43	0.146	0.934	0.048	0.4213	0.1343	0.612	0.0685	0.2862	0.0333
2009	51	0.345	0.954	0.094	0.6053	0.2305	0.9089	0.0035	0.0607	0.0269
2009	52	0.324	0.928	0.112	0.5034	0.2474	0.8265	0.0196	0.0713	0.0826
2009	53	0.333	0.943	0.118	0.6023	0.232	0.7593	0.0382	0.1673	0.0352
2009	54	0.404	0.95	0.154	0.6736	0.2231	0.9078	0.0082	0.0753	0.0088
2009	55	0.391	0.977	0.135	0.6798	0.2999	0.786	0.0336	0.1573	0.0231
2009	56	0.195	0.679	0.063	0.3675	0.0973	0.5527	0.1042	0.2674	0.0757
2009	57	0.361	0.939	0.093	0.5697	0.2193	0.8879	0.0064	0.0876	0.0182
2009	58	0.368	0.921	0.091	0.5407	0.1725	0.9126	0.0094	0.0631	0.0149
2009	59	0.404	0.933	0.109	0.6159	0.2133	0.9118	0.0062	0.0714	0.0106
2009	61	0.244	0.886	0.068	0.3076	0.2695	0.6711	0.0185	0.1105	0.2
2009	62	0.393	0.967	0.103	0.6844	0.2075	0.8603	0.0076	0.1033	0.0288
2009	63	0.344	0.88	0.088	0.4043	0.2203	0.8636	0.0131	0.0714	0.052
2009	64	0.4	0.884	0.098	0.5668	0.182	0.8964	0.0102	0.0718	0.0216
2009	65	0.455	0.954	0.116	0.5842	0.2752	0.8774	0.0073	0.1039	0.0114
2009	66	0.441	0.969	0.124	0.6284	0.3026	0.8959	0.0071	0.0652	0.0318
2009	67	0.379	0.96	0.122	0.6	0.2649	0.8121	0.0135	0.132	0.0423
2009	68	0.333	0.92	0.083	0.467	0.2604	0.7809	0.0084	0.0465	0.1642
2009	69	0.492	0.966	0.13	0.6815	0.2968	0.9174	0.005	0.0672	0.0104
2009	71	0.4	0.976	0.108	0.6685	0.3033	0.8917	0.0023	0.0869	0.0192
2009	72	0.477	0.979	0.158	0.7455	0.3395	0.8596	0.0048	0.1246	0.011
2009	73	0.307	0.927	0.064	0.5069	0.1696	0.8799	0.002	0.1079	0.0102
2009	74	0.492	0.988	0.14	0.7639	0.3095	0.8998	0.0018	0.0921	0.0063
2009	75	0.401	0.952	0.083	0.6332	0.2057	0.9587	0.0014	0.0365	0.0034
2009	76	0.436	0.971	0.08	0.6778	0.2605	0.9469	0.0015	0.0475	0.0041
2009	77	0.506	0.979	0.134	0.7464	0.3024	0.957	0.0016	0.0324	0.009
2009	78	0.465	0.971	0.151	0.729	0.3213	0.9168	0.0035	0.0725	0.0072
2009	79	0.3	0.929	0.052	0.4467	0.2415	0.7866	0.0049	0.179	0.0295
2009	81	0.332	0.905	0.1	0.4898	0.1589	0.8566	0.0075	0.0912	0.0447
2009	82	0.392	0.938	0.139	0.515	0.2769	0.8485	0.0056	0.0598	0.0861
2009	83	0.259	0.873	0.074	0.4257	0.2178	0.8429	0.0087	0.1129	0.0354
2009	84	0.432	0.886	0.115	0.4865	0.2834	0.8801	0.0041	0.0529	0.0629
2009	85	0.296	0.895	0.086	0.4737	0.1935	0.8008	0.0131	0.1515	0.0346
2009	87	0.456	0.988	0.097	0.7399	0.3069	0.9441	0.0012	0.0461	0.0085
2009	88	0.311	0.96	0.064	0.5731	0.2336	0.8776	0.0033	0.0859	0.0332
2009	89	0.533	0.978	0.169	0.7177	0.3688	0.9392	0.0052	0.0387	0.0169

## Sheet: 2012
year	industry	density_graph	density_core	density_periphery	density_core_periphery	density_periphery_core	trade flows_core	trade flows_periphery	trade flows_core_to_periphery	trade flows_periphery_to_core
2012	00	0.144	0.941	0.064	0.4022	0.1777	0.5979	0.1677	0.1682	0.0663
2012	01	0.232	0.887	0.143	0.401	0.1743	0.4154	0.265	0.2217	0.0979
2012	02	0.256	0.958	0.162	0.5354	0.1436	0.5575	0.2459	0.1736	0.023
2012	03	0.324	0.935	0.143	0.4868	0.3734	0.7218	0.0319	0.1006	0.1457
2012	04	0.37	0.873	0.149	0.5185	0.2612	0.6129	0.0713	0.2409	0.0749
2012	05	0.456	0.896	0.139	0.5159	0.3993	0.8468	0.0093	0.0558	0.0882
2012	06	0.316	0.795	0.102	0.3854	0.2163	0.7035	0.0402	0.1693	0.0869
2012	07	0.396	0.878	0.121	0.4781	0.3663	0.7069	0.0214	0.0868	0.1849
2012	08	0.267	0.804	0.089	0.3722	0.1857	0.6536	0.0554	0.1218	0.1692
2012	09	0.387	0.856	0.119	0.5122	0.182	0.8427	0.0301	0.112	0.0152
2012	11	0.365	0.907	0.105	0.4733	0.2472	0.8663	0.0144	0.0865	0.0328
2012	12	0.233	0.809	0.093	0.3701	0.2415	0.5381	0.1165	0.1881	0.1573
2012	21	0.129	0.688	0.071	0.182	0.1684	0.1999	0.2499	0.4698	0.0804
2012	22	0.2	0.895	0.108	0.3085	0.2428	0.4235	0.0799	0.1863	0.3103
2012	23	0.2	0.975	0.061	0.4629	0.1983	0.8139	0.0127	0.1258	0.0476
2012	24	0.283	0.895	0.121	0.3703	0.2552	0.6217	0.0634	0.2026	0.1123
2012	25	0.153	0.864	0.076	0.3984	0.1705	0.613	0.0768	0.1793	0.131
2012	26	0.312	0.796	0.082	0.4297	0.2859	0.8095	0.0125	0.0839	0.0941
2012	27	0.307	0.904	0.111	0.4884	0.261	0.6482	0.0737	0.1286	0.1495
2012	28	0.251	0.806	0.069	0.2237	0.3491	0.7191	0.0096	0.0463	0.2249
2012	29	0.365	0.928	0.12	0.5047	0.3232	0.8352	0.0088	0.1177	0.0382
2012	32	0.124	0.726	0.043	0.3777	0.0657	0.1787	0.25	0.5209	0.0504
2012	33	0.321	0.852	0.128	0.489	0.2073	0.6169	0.0544	0.1802	0.1485
2012	34	0.087	0.944	0.054	0.301	0.1175	0.3194	0.4242	0.107	0.1495
2012	35	0.039	0.515	0.026	0.0381	0.0381	0.4435	0.3718	0.1276	0.0571
2012	41	0.139	0.839	0.049	0.3621	0.1497	0.4736	0.0711	0.3081	0.1472
2012	42	0.241	0.839	0.085	0.4057	0.2324	0.6903	0.0663	0.1608	0.0827
2012	43	0.169	0.919	0.063	0.4334	0.1737	0.6848	0.0532	0.2201	0.0419
2012	51	0.362	0.964	0.093	0.6538	0.2513	0.8735	0.0046	0.0657	0.0562
2012	52	0.349	0.917	0.106	0.538	0.2235	0.82	0.012	0.0735	0.0946
2012	53	0.356	0.89	0.095	0.5262	0.1546	0.8518	0.0311	0.0816	0.0355
2012	54	0.421	0.951	0.15	0.672	0.215	0.8998	0.0096	0.0868	0.0038
2012	55	0.413	0.921	0.12	0.5796	0.2206	0.8535	0.022	0.1055	0.019
2012	56	0.218	0.659	0.069	0.3792	0.103	0.5543	0.0712	0.312	0.0626
2012	57	0.381	0.906	0.085	0.5372	0.1909	0.9247	0.0033	0.0626	0.0094
2012	58	0.395	0.941	0.116	0.5865	0.217	0.8794	0.0132	0.085	0.0224
2012	59	0.434	0.92	0.121	0.6373	0.1885	0.9006	0.0072	0.0737	0.0185
2012	61	0.258	0.848	0.055	0.2986	0.2372	0.8155	0.0121	0.0738	0.0986
2012	62	0.414	0.977	0.117	0.7168	0.2356	0.8556	0.0084	0.1106	0.0254
2012	63	0.366	0.853	0.08	0.3977	0.1916	0.9119	0.0068	0.0673	0.0141
2012	64	0.417	0.927	0.114	0.6428	0.2073	0.8594	0.0184	0.097	0.0252
2012	65	0.471	0.969	0.135	0.6234	0.2956	0.8463	0.0083	0.1318	0.0136
2012	66	0.458	0.975	0.131	0.6431	0.3143	0.8978	0.0082	0.0627	0.0314
2012	67	0.394	0.903	0.094	0.5435	0.199	0.878	0.005	0.09	0.0271
2012	68	0.351	0.894	0.067	0.4492	0.2169	0.8376	0.0028	0.0374	0.1222
2012	69	0.516	0.97	0.142	0.7072	0.3195	0.9154	0.0049	0.0695	0.0102
2012	71	0.42	0.97	0.107	0.6832	0.2822	0.8896	0.0021	0.0956	0.0128
2012	72	0.513	0.968	0.167	0.7374	0.3422	0.8915	0.0029	0.0938	0.0118
2012	73	0.322	0.93	0.069	0.5312	0.1707	0.9065	0.0021	0.0827	0.0087
2012	74	0.522	0.988	0.153	0.7871	0.2997	0.9121	0.0018	0.0809	0.0053
2012	75	0.424	0.97	0.085	0.7139	0.2354	0.9604	0.0005	0.0374	0.0016
2012	76	0.457	0.978	0.082	0.7227	0.2582	0.9325	0.0014	0.0612	0.0049
2012	77	0.532	0.987	0.15	0.7924	0.3073	0.9528	0.0018	0.0353	0.01
2012	78	0.489	0.977	0.16	0.746	0.3275	0.904	0.0035	0.086	0.0066
2012	79	0.324	0.904	0.061	0.4358	0.2301	0.8531	0.0032	0.1285	0.0153
2012	81	0.347	0.937	0.102	0.5646	0.1851	0.8183	0.0088	0.1276	0.0453
2012	82	0.403	0.926	0.14	0.5273	0.2612	0.8464	0.007	0.0864	0.0602
2012	83	0.277	0.87	0.07	0.4329	0.1916	0.8611	0.0062	0.0996	0.0332
2012	84	0.449	0.94	0.147	0.5714	0.3542	0.8165	0.0092	0.0981	0.0763
2012	85	0.314	0.879	0.082	0.4577	0.1905	0.8415	0.012	0.1246	0.022
2012	87	0.491	0.983	0.108	0.7534	0.3268	0.9339	0.001	0.0544	0.0108
2012	88	0.33	0.909	0.062	0.5282	0.1709	0.9499	0.0024	0.044	0.0038
2012	89	0.554	0.992	0.2	0.7585	0.4228	0.9259	0.0056	0.0521	0.0164

## Sheet: 2016
year	industry	density_graph	density_core	density_periphery	density_core_periphery	density_periphery_core	trade flows_core	trade flows_periphery	trade flows_core_to_periphery	trade flows_periphery_to_core
2016	00	0.153	0.928	0.067	0.417	0.174	0.5852	0.2068	0.1408	0.0672
2016	01	0.239	0.83	0.122	0.3933	0.1476	0.5054	0.1587	0.2334	0.1026
2016	02	0.26	0.928	0.159	0.513	0.126	0.5699	0.2351	0.1744	0.0206
2016	03	0.333	0.905	0.141	0.4773	0.3549	0.7341	0.0213	0.0999	0.1447
2016	04	0.394	0.888	0.148	0.5687	0.2787	0.6142	0.048	0.2586	0.0792
2016	05	0.481	0.875	0.13	0.4704	0.4063	0.8601	0.0046	0.0519	0.0834
2016	06	0.328	0.814	0.113	0.4052	0.2402	0.6592	0.0433	0.1771	0.1204
2016	07	0.412	0.918	0.137	0.5642	0.4139	0.7054	0.0204	0.1243	0.1499
2016	08	0.285	0.812	0.106	0.3945	0.1571	0.6224	0.0764	0.1439	0.1573
2016	09	0.414	0.889	0.134	0.5602	0.2235	0.8296	0.0246	0.1293	0.0165
2016	11	0.383	0.917	0.115	0.508	0.2667	0.8395	0.0158	0.1014	0.0433
2016	12	0.229	0.794	0.08	0.3567	0.2281	0.5442	0.0834	0.2241	0.1483
2016	21	0.125	0.76	0.066	0.2006	0.1746	0.2705	0.1956	0.4374	0.0965
2016	22	0.207	0.943	0.107	0.3793	0.2814	0.4128	0.074	0.1669	0.3463
2016	23	0.197	0.987	0.062	0.5011	0.2118	0.8195	0.0104	0.1205	0.0497
2016	24	0.284	0.947	0.143	0.4397	0.2797	0.5888	0.0924	0.1607	0.1581
2016	25	0.156	0.836	0.078	0.3666	0.1542	0.6168	0.0745	0.1758	0.1329
2016	26	0.311	0.818	0.092	0.4634	0.2714	0.7828	0.0214	0.1082	0.0876
2016	27	0.311	0.908	0.112	0.4869	0.2734	0.6535	0.0659	0.1424	0.1383
2016	28	0.241	0.828	0.065	0.2368	0.3995	0.6376	0.0232	0.055	0.2843
2016	29	0.38	0.883	0.091	0.4362	0.324	0.8563	0.005	0.054	0.0847
2016	32	0.118	0.8	0.059	0.3656	0.1158	0.2182	0.1805	0.5059	0.0954
2016	33	0.331	0.877	0.116	0.5567	0.2157	0.6401	0.0301	0.1951	0.1347
2016	34	0.092	0.894	0.054	0.2713	0.1073	0.3233	0.3226	0.1507	0.2034
2016	35	0.036	0.414	0.025	0.0245	0.0176	0.3579	0.4628	0.1371	0.0422
2016	41	0.136	0.708	0.045	0.279	0.1085	0.6481	0.045	0.187	0.1198
2016	42	0.258	0.724	0.06	0.3213	0.1752	0.7444	0.0326	0.1243	0.0987
2016	43	0.168	0.766	0.047	0.3076	0.1253	0.7933	0.0302	0.1456	0.0309
2016	51	0.361	0.955	0.107	0.6084	0.2429	0.8836	0.0048	0.0654	0.0462
2016	52	0.341	0.939	0.105	0.5473	0.2256	0.81	0.0174	0.082	0.0906
2016	53	0.362	0.873	0.095	0.5225	0.1428	0.8706	0.0092	0.1056	0.0146
2016	54	0.431	0.929	0.141	0.6609	0.1817	0.9324	0.0074	0.0576	0.0026
2016	55	0.433	0.963	0.143	0.6434	0.2937	0.8323	0.0212	0.1171	0.0294
2016	56	0.222	0.704	0.085	0.3831	0.1482	0.4272	0.1012	0.3125	0.1592
2016	57	0.384	0.942	0.094	0.5937	0.2283	0.9049	0.0041	0.0796	0.0114
2016	58	0.41	0.958	0.11	0.6263	0.206	0.899	0.011	0.0757	0.0144
2016	59	0.447	0.961	0.137	0.6943	0.2522	0.8813	0.0071	0.0846	0.027
2016	61	0.26	0.869	0.058	0.3192	0.2485	0.8019	0.0101	0.0883	0.0997
2016	62	0.422	0.978	0.115	0.7413	0.2459	0.8562	0.0074	0.1152	0.0212
2016	63	0.362	0.903	0.095	0.4879	0.2088	0.8128	0.0095	0.1054	0.0724
2016	64	0.421	0.91	0.122	0.6085	0.1753	0.8768	0.0161	0.0893	0.0178
2016	65	0.477	0.964	0.134	0.6264	0.2907	0.866	0.007	0.1151	0.0119
2016	66	0.464	0.958	0.131	0.621	0.2837	0.905	0.0106	0.0545	0.0299
2016	67	0.389	0.971	0.11	0.6442	0.279	0.8108	0.0101	0.1432	0.0359
2016	68	0.356	0.934	0.088	0.4957	0.2843	0.8021	0.0063	0.0564	0.1352
2016	69	0.523	0.976	0.151	0.7173	0.3232	0.9134	0.0047	0.0724	0.0095
2016	71	0.435	0.956	0.125	0.6646	0.2519	0.8899	0.0024	0.0964	0.0113
2016	72	0.521	0.987	0.2	0.7735	0.3387	0.867	0.006	0.118	0.009
2016	73	0.331	0.944	0.076	0.5423	0.1768	0.8964	0.002	0.093	0.0086
2016	74	0.533	0.985	0.16	0.7792	0.3127	0.92	0.0016	0.0737	0.0046
2016	75	0.428	0.974	0.09	0.7015	0.2208	0.9526	0.0007	0.0412	0.0055
2016	76	0.463	0.982	0.088	0.717	0.2456	0.9445	0.0016	0.0506	0.0033
2016	77	0.542	0.988	0.157	0.8009	0.3303	0.9562	0.0013	0.0332	0.0092
2016	78	0.494	0.98	0.161	0.7557	0.3326	0.9069	0.0025	0.078	0.0126
2016	79	0.332	0.924	0.066	0.4842	0.2563	0.8804	0.0022	0.0927	0.0247
2016	81	0.361	0.949	0.11	0.5771	0.1798	0.7947	0.008	0.1452	0.0521
2016	82	0.414	0.927	0.119	0.551	0.2214	0.9218	0.0032	0.0518	0.0232
2016	83	0.29	0.866	0.069	0.4254	0.175	0.8989	0.004	0.0866	0.0104
2016	84	0.454	0.962	0.171	0.5806	0.3743	0.7995	0.0069	0.0835	0.1101
2016	85	0.321	0.886	0.081	0.4794	0.1933	0.8559	0.0086	0.1128	0.0227
2016	87	0.509	0.988	0.126	0.7622	0.3344	0.9364	0.001	0.0499	0.0126
2016	88	0.334	0.943	0.058	0.5476	0.1827	0.9204	0.0019	0.0565	0.0212
2016	89	0.561	0.99	0.184	0.76	0.4131	0.9297	0.005	0.0547	0.0106
