# Supplementary material for: Core-periphery structure in sectoral international trade networks: A new approach to an old theory
Source: PLoS One. 2020 Apr 2;15(4):e0229547. doi: 10.1371/journal.pone.0229547 (PMC7117750; doi:10.1371/journal.pone.0229547)
Supplement: S5 File — (XLSX) [file pone.0229547.s005.xlsx]

## Sheet: Sheet1
Industry	Movement of countries_2000-2005_New in the first-level core	Movement of countries_2000-2005_Left from the first-level core	Movement of countries_2005-2009_New in the first-level core	Movement of countries_2005-2009_Left from the first-level core	Movement of countries_2009-2012_New in the first-level core	Movement of countries_2009-2012_Left from the first-level core	Movement of countries_2012-2016_New in the first-level core	Movement of countries_2012-2016_Left from the first-level core	Movement of countries_2000-2016_New in the first-level core	Movement of countries_2000-2016_Left from the first-level core
00	[]	['CAN', 'JPN', 'ROU', 'RUS', 'ISR', 'CHN', 'MYS', 'SWE']	['CAN']	['ESP']	['ESP']	[]	['ROU']	[]	[]	['JPN', 'SWE', 'RUS', 'MYS', 'CHN', 'ISR']
01	['FIN', 'HRV', 'ROU', 'SVK', 'PRT', 'LTU', 'NOR', 'GRC', 'SVN', 'CZE']	['BRA', 'CAN', 'THA', 'AUS', 'CHN', 'ARG']	['BGR', 'AUS', 'CAN']	['HRV', 'SVK']	['EST', 'THA', 'LVA']	['SVN', 'AUS', 'CAN']	['CAN', 'HRV', 'SVK', 'AUS', 'CHN', 'UKR', 'SVN']	['LVA']	['GRC', 'SVK', 'HRV', 'LTU', 'EST', 'ROU', 'FIN', 'PRT', 'UKR', 'BGR', 'SVN', 'NOR', 'CZE']	['BRA', 'ARG']
02	['PRT']	['CAN', 'EST', 'SVK', 'LTU', 'RUS', 'NOR', 'ISR', 'AUS']	['LTU']	[]	['BGR', 'SVN', 'ROU', 'SVK']	['FIN']	['FIN', 'HRV', 'SRB']	[]	['HRV', 'ROU', 'PRT', 'SVN', 'BGR', 'SRB']	['CAN', 'RUS', 'EST', 'AUS', 'ISR', 'NOR']
03	['TUR', 'EST', 'LTU', 'VNM', 'POL', 'GRC', 'ISR', 'ARE', 'IND', 'BEL', 'CHE', 'CZE']	['IDN', 'PHL']	['IDN', 'PHL']	['TUR', 'EST', 'LTU']	['TUR']	['RUS', 'ISR', 'ARE', 'CHE', 'CZE']	['RUS', 'BRA', 'LTU', 'CZE']	['HKG']	['BRA', 'GRC', 'POL', 'VNM', 'LTU', 'TUR', 'IND', 'CZE', 'BEL']	['HKG']
04	['BRA', 'FIN', 'VNM', 'RUS', 'POL', 'EGY', 'BGR', 'UKR', 'PAK']	['ARG']	['HRV', 'ROU', 'LTU', 'CZE']	['ZAF', 'PHL', 'BRA', 'HKG']	['SVK', 'BRA', 'HKG']	['IDN', 'PAK']	['PAK', 'IDN', 'IRL', 'LKA', 'LVA']	['HRV', 'EGY', 'SVK', 'HKG']	['BRA', 'POL', 'VNM', 'RUS', 'LTU', 'PAK', 'ROU', 'FIN', 'UKR', 'BGR', 'CZE', 'IRL', 'LVA', 'LKA']	['PHL', 'ZAF', 'HKG', 'ARG']
05	['VNM', 'RUS', 'BGR', 'UKR', 'MEX', 'CZE']	['ARG', 'CHL']	['MAR', 'KOR', 'TUN', 'PAK', 'ARG', 'CHL']	['RUS', 'BGR', 'SWE', 'CZE']	['JOR', 'ROU', 'RUS', 'BGR', 'SAU', 'SWE', 'LKA', 'CZE']	['ARG']	['GEO', 'HRV', 'LTU', 'SRB', 'SVN', 'ARG', 'IRL', 'LVA']	['SAU', 'TUN']	['VNM', 'RUS', 'LTU', 'HRV', 'PAK', 'ROU', 'GEO', 'JOR', 'UKR', 'BGR', 'SVN', 'IRL', 'CZE', 'KOR', 'SRB', 'MEX', 'LVA', 'LKA', 'MAR']	[]
06	['PHL', 'SGP', 'VNM']	['FIN']	['BRA', 'ROU', 'LTU', 'BGR', 'EGY', 'ARE', 'MEX']	['IDN', 'PAK', 'SGP']	['LBN', 'SGP', 'FIN', 'RUS', 'UKR', 'IDN']	[]	['PAK', 'HRV', 'SVN']	['FIN', 'LBN', 'MEX', 'LTU']	['BRA', 'VNM', 'RUS', 'HRV', 'ROU', 'EGY', 'UKR', 'BGR', 'SVN', 'PHL', 'ARE', 'SGP']	['FIN']
07	['ECU', 'CRI', 'PER', 'KOR', 'VNM', 'GTM', 'CHL']	['BGR', 'HUN', 'ISR', 'PAK']	['HUN', 'LBN', 'MAR', 'ROU', 'PRT', 'BGR', 'ISR', 'CZE']	['ECU', 'COL', 'CRI', 'CHL', 'PER', 'GTM', 'ARG', 'LKA']	['RUS', 'FIN', 'UKR', 'LKA']	[]	['PER', 'COL']	['LBN', 'HKG', 'FIN', 'MAR', 'ISR', 'AUS']	['VNM', 'RUS', 'ROU', 'PRT', 'UKR', 'CZE', 'KOR', 'PER']	['PAK', 'AUS', 'ISR', 'ARG', 'HKG']
08	['BGR', 'ZAF', 'MYS', 'NZL']	['LTU', 'RUS', 'MEX', 'SVN', 'ARG']	['UKR', 'LTU']	['ZAF', 'KOR', 'IDN', 'NZL', 'CHL']	['TUR', 'ZAF', 'SGP', 'FIN', 'KOR', 'VNM', 'RUS', 'GRC', 'IDN', 'NZL', 'LVA']	[]	['HRV', 'ROU', 'SVK', 'PRT', 'SRB', 'SVN']	['ZAF', 'KOR', 'SGP', 'LVA']	['GRC', 'SVK', 'VNM', 'HRV', 'ROU', 'MYS', 'FIN', 'PRT', 'UKR', 'BGR', 'TUR', 'SRB', 'NZL']	['MEX', 'CHL', 'ARG', 'KOR']
09	['HUN', 'ZAF', 'BRA', 'FIN', 'PRT', 'VNM', 'NOR', 'GRC', 'POL', 'NZL', 'CZE']	[]	['HRV', 'EST', 'SVK', 'ROU', 'LTU', 'RUS', 'BGR', 'EGY', 'SRB', 'ARE']	[]	['SVN', 'LBN', 'MEX']	['EGY']	['UKR', 'LKA']	['FIN', 'PHL', 'LBN']	['POL', 'VNM', 'UKR', 'BGR', 'ARE', 'GRC', 'ZAF', 'RUS', 'EST', 'HUN', 'SRB', 'NZL', 'BRA', 'SVK', 'LTU', 'SVN', 'NOR', 'CZE', 'MEX', 'LKA', 'HRV', 'ROU', 'PRT']	['PHL']
11	['TUR', 'PRT', 'NOR', 'BGR', 'UKR', 'ARE', 'IND', 'SVN', 'LVA']	['ARG']	['ROU', 'CHL']	['PRT', 'NOR', 'UKR', 'IND', 'SVN']	['EST', 'SVK', 'PRT', 'LTU', 'NOR', 'UKR', 'SVN']	[]	['IND', 'VNM']	['ARE', 'MYS']	['CHL', 'SVK', 'VNM', 'LTU', 'EST', 'ROU', 'PRT', 'UKR', 'BGR', 'SVN', 'TUR', 'IND', 'NOR', 'LVA']	['MYS', 'ARG']
12	['JPN', 'POL', 'VNM', 'THA', 'IND']	['BRA', 'BGR', 'AUT', 'SWE', 'ARG']	['EGY', 'AUS']	['JPN', 'CAN']	['HUN', 'ROU', 'PRT', 'BGR', 'SRB']	['ZAF', 'AUS']	['RUS', 'JOR', 'LTU', 'CZE']	['THA', 'PRT']	['POL', 'RUS', 'VNM', 'LTU', 'EGY', 'ROU', 'HUN', 'JOR', 'IND', 'CZE', 'SRB']	['BRA', 'CAN', 'ZAF', 'SWE', 'ARG', 'AUT']
21	['GRC', 'IND', 'AUT', 'SWE', 'CHE']	['BEL', 'CZE']	['BEL', 'CZE']	['RUS', 'CHE', 'CAN']	['HUN', 'HRV', 'SVK', 'RUS', 'SRB', 'SVN', 'CHE']	['IND', 'SWE']	[]	['HUN', 'CHE']	['GRC', 'SVK', 'HRV', 'SVN', 'SRB', 'AUT']	['CAN']
22	['BGR', 'SRB', 'POL']	['CHN', 'CAN']	['BRA', 'CAN', 'EGY', 'ISR', 'CHN', 'IND', 'MDA']	[]	['DNK']	['IND', 'EGY', 'BRA', 'ISR']	[]	['MDA', 'DNK']	['SRB', 'BGR', 'POL']	[]
23	['RUS']	['LKA', 'HKG']	['LKA', 'POL']	[]	['ARE']	[]	[]	['ARE', 'LKA']	['RUS', 'POL']	['LKA', 'HKG']
24	['EST', 'ROU', 'LTU', 'LVA']	['ZAF', 'SGP', 'THA', 'AUS', 'CHE']	['TUR', 'VNM', 'BGR', 'UKR', 'SRB', 'IND', 'CHE']	['IDN']	['IDN']	['TUR']	[]	['VNM', 'BGR', 'UKR', 'SRB', 'IND', 'IDN']	['LTU', 'EST', 'LVA', 'ROU']	['THA', 'ZAF', 'AUS', 'SGP', 'IDN']
25	['BRA', 'SVK', 'POL', 'ISR', 'THA', 'CHN']	['CAN', 'DNK', 'PRT', 'RUS', 'NOR']	['DNK']	['ISR', 'THA', 'SVK']	['RUS', 'PRT', 'CAN']	['ZAF', 'CHE', 'CZE', 'POL']	['CZE', 'CHE', 'POL']	['DNK']	['BRA', 'CHN', 'POL']	['NOR', 'ZAF', 'DNK']
26	['TZA', 'DNK', 'BGR', 'ARE', 'NZL', 'CZE']	['HUN', 'ISR', 'IRL', 'HKG']	['HUN', 'LTU', 'VNM', 'AUT', 'IRL']	['MEX']	['HKG', 'SGP', 'PHL', 'MEX', 'TUN', 'GHA']	['GRC', 'NZL', 'ARG', 'IRL']	['GRC', 'ROU', 'IRL']	['TZA', 'SGP', 'PHL', 'TUN', 'GHA']	['VNM', 'LTU', 'ROU', 'BGR', 'ARE', 'CZE', 'DNK', 'AUT']	['ISR', 'ARG']
27	['BRA', 'POL', 'EGY', 'THA', 'MEX', 'CZE']	[]	['IDN', 'KOR', 'SGP']	[]	['BGR', 'HUN', 'UKR']	['IDN', 'THA', 'SGP']	['PAK']	['NOR']	['BRA', 'POL', 'PAK', 'EGY', 'HUN', 'UKR', 'BGR', 'CZE', 'KOR', 'MEX']	['NOR']
28	['HUN', 'HKG', 'DNK', 'BGR', 'UKR', 'MEX', 'AUT', 'PAK', 'SVN', 'IRL', 'CZE']	[]	['MAR', 'SAU', 'PRT']	['PHL', 'IRL', 'HKG']	['LVA']	['DNK', 'MAR', 'PRT', 'MEX', 'MYS', 'IDN']	['HKG', 'MEX']	['ZAF', 'FIN', 'NOR', 'SAU', 'UKR', 'LVA']	['PAK', 'HUN', 'HKG', 'BGR', 'SVN', 'CZE', 'MEX', 'AUT']	['ZAF', 'MYS', 'FIN', 'NOR', 'PHL', 'IDN']
29	['COL', 'POL', 'AUT', 'IDN', 'CZE']	[]	['CRI', 'MYS', 'VNM']	['GRC', 'MAR', 'PRT']	['ECU', 'PER']	['NOR', 'HUN', 'AUT', 'MYS']	['HUN', 'MAR', 'ROU', 'PRT', 'RUS', 'NOR', 'GRC', 'BGR', 'UKR', 'AUT', 'SVN']	['ECU', 'PER', 'COL', 'CRI']	['POL', 'RUS', 'VNM', 'ROU', 'UKR', 'IDN', 'BGR', 'SVN', 'CZE', 'AUT']	[]
32	['ITA', 'DNK', 'FIN', 'EST', 'LTU', 'POL', 'RUS', 'FRA', 'UKR', 'SWE', 'ESP', 'LVA']	[]	[]	['EST', 'LTU', 'FRA', 'UKR', 'IRL', 'LVA']	['EST', 'LTU', 'UKR', 'IRL', 'LVA']	['CHN']	['CHN']	['DNK', 'EST', 'LTU', 'UKR', 'SWE', 'LVA']	['ESP', 'POL', 'RUS', 'ITA', 'FIN']	[]
33	['EST', 'KAZ', 'SVK', 'LVA']	['ZAF', 'HKG', 'SGP', 'JPN', 'KOR', 'PHL', 'EGY', 'AUS', 'ARE', 'IND', 'MYS', 'IDN']	['ZAF', 'BLR', 'SGP', 'JPN', 'KOR', 'DZA', 'EGY', 'ISR', 'SRB', 'ARE', 'IND']	[]	['SVN', 'AZE']	['JPN', 'EST', 'DZA', 'EGY', 'LVA']	['JPN', 'EST', 'MYS', 'LVA']	['BLR', 'HRV', 'SVK', 'ISR', 'SRB']	['KAZ', 'EST', 'SVN', 'LVA', 'AZE']	['HRV', 'EGY', 'IDN', 'AUS', 'PHL', 'HKG']
34	[]	['CHE']	['CHE']	[]	[]	['DNK']	['ESP', 'POL']	[]	['ESP', 'POL']	['DNK']
35	['ITA', 'CHE']	['DNK', 'FIN', 'GEO', 'EST', 'SVK', 'AZE', 'LTU', 'POL', 'RUS', 'NOR', 'NLD', 'SWE', 'BEL', 'LVA']	['BGR', 'GRC', 'ROU', 'SRB']	['DEU', 'FRA', 'CHE']	['DEU', 'FRA', 'CHE']	['GRC']	['GRC', 'MKD', 'ALB']	[]	['GRC', 'CHE', 'ALB', 'ITA', 'ROU', 'BGR', 'MKD', 'SRB']	['SVK', 'SWE', 'BEL', 'POL', 'RUS', 'LTU', 'EST', 'FIN', 'GEO', 'NOR', 'NLD', 'LVA', 'DNK', 'AZE']
41	['IND', 'BRA', 'SWE', 'CAN']	['ZAF']	['CHE']	['BRA', 'SGP', 'AUS', 'IND', 'NZL']	['NZL', 'AUS', 'SGP', 'POL']	[]	['HUN', 'ROU', 'AUT', 'IRL', 'CHL', 'CZE']	[]	['CAN', 'CHL', 'SWE', 'POL', 'CHE', 'ROU', 'HUN', 'CZE', 'IRL', 'AUT']	['ZAF']
42	['THA', 'SWE', 'DNK']	['TUR', 'ARG', 'LBN', 'BRA']	['TUR', 'BRA', 'CHE']	['DNK', 'CAN']	['LBN', 'CAN', 'RUS', 'EGY', 'ISR', 'UKR', 'MEX', 'ARE']	[]	['HUN', 'DNK', 'KOR', 'MAR', 'PRT', 'ROU', 'LTU', 'VNM', 'POL', 'BGR', 'AUT', 'CHL', 'CZE']	[]	['VNM', 'POL', 'CHE', 'UKR', 'BGR', 'ARE', 'RUS', 'EGY', 'HUN', 'ISR', 'KOR', 'DNK', 'AUT', 'THA', 'CHL', 'SWE', 'LTU', 'CZE', 'MAR', 'MEX', 'ROU', 'PRT']	['ARG']
43	['SGP', 'KOR', 'PHL', 'THA', 'AUS']	['SWE']	['TUR', 'ISR', 'BRA', 'SWE']	['KOR', 'PHL']	['PHL', 'DNK']	['TUR']	['TUR', 'CHL', 'CAN', 'KOR', 'SAU', 'ARE', 'MEX', 'ARG', 'CHE']	[]	['THA', 'CAN', 'BRA', 'CHL', 'SGP', 'CHE', 'SAU', 'ARG', 'AUS', 'ISR', 'TUR', 'ARE', 'PHL', 'MEX', 'DNK', 'KOR']	[]
51	['LTU']	['HKG', 'PRT', 'BGR', 'GRC', 'AUS']	['BGR', 'HKG']	['SVN', 'UKR', 'LTU']	['ARE', 'UKR', 'LTU']	['NOR', 'BGR', 'SVK']	['HRV', 'PRT', 'BGR', 'GRC', 'SVN']	['ARE', 'UKR', 'HKG', 'LTU']	['HRV']	['SVK', 'UKR', 'NOR', 'AUS', 'HKG']
52	['GRC', 'SVN', 'ARG']	['THA', 'UKR', 'HKG']	['HKG', 'PER', 'VNM', 'EGY', 'THA']	['HUN', 'FIN', 'ROU', 'GRC', 'SVN', 'CZE']	['HUN', 'FIN', 'ROU', 'UKR', 'SVN', 'CZE']	['ARG', 'VNM']	['VNM']	['EGY', 'SVN', 'UKR']	['PER', 'VNM']	['UKR']
53	['UKR', 'POL']	['NOR', 'HUN', 'IRL', 'IDN']	['NOR', 'IDN', 'MEX']	['SGP']	['HUN', 'SGP', 'PER', 'ROU', 'VNM', 'RUS', 'PHL', 'SAU', 'ARE', 'NZL', 'IRL']	[]	['HRV', 'EST', 'SVK', 'LTU', 'SVN', 'LVA']	['IDN', 'PHL', 'SAU', 'NZL']	['SVK', 'POL', 'VNM', 'RUS', 'EST', 'LTU', 'HRV', 'ROU', 'UKR', 'SVN', 'ARE', 'PER', 'LVA', 'MEX']	['IDN']
54	['PAK', 'SVN', 'POL']	['ARG', 'MYS']	['HRV', 'ROU', 'SVK', 'BGR', 'ARG']	['PAK']	['EGY', 'MYS', 'VNM']	[]	['RUS', 'IDN', 'LTU', 'LVA']	[]	['SVK', 'POL', 'RUS', 'VNM', 'LTU', 'EGY', 'HRV', 'ROU', 'BGR', 'SVN', 'LVA', 'IDN']	[]
55	['EGY', 'PHL', 'MEX']	['JOR', 'FIN', 'PRT', 'BGR', 'NZL']	['BGR', 'FIN']	['EGY', 'PHL']	['JOR', 'MAR', 'ROU', 'PRT', 'VNM', 'RUS', 'EGY', 'PHL', 'SVN', 'NZL', 'LVA']	[]	['HRV']	['JOR', 'VNM', 'PHL', 'IDN', 'NZL']	['RUS', 'HRV', 'ROU', 'EGY', 'SVN', 'MAR', 'MEX', 'LVA']	['JOR', 'NZL', 'IDN']
56	['TUR', 'HUN', 'DNK', 'FIN', 'MAR', 'ROU', 'SVK', 'PRT', 'POL', 'RUS', 'BGR', 'ISR', 'UKR', 'AUT', 'TUN', 'SWE', 'CZE']	['IDN', 'KOR', 'MYS', 'SGP']	['USA', 'MEX', 'LTU']	['DNK', 'MAR', 'BGR', 'SAU', 'ARE']	['HRV', 'MAR', 'KOR', 'BGR', 'SAU', 'ARE', 'SVN']	['SWE', 'CHE', 'TUN']	['SRB', 'CHL']	['CAN', 'FIN', 'SVK', 'PRT', 'SAU', 'ARE']	['CHL', 'POL', 'RUS', 'LTU', 'HRV', 'ROU', 'HUN', 'UKR', 'BGR', 'USA', 'TUR', 'ISR', 'SVN', 'SRB', 'CZE', 'MEX', 'AUT', 'MAR']	['CAN', 'CHE', 'SAU', 'MYS', 'ARE', 'SGP', 'IDN']
57	[]	['NOR', 'SAU', 'MEX']	['OMN', 'EGY', 'SAU', 'ARE', 'MEX']	[]	['SVK', 'LTU', 'VNM', 'BGR', 'PHL', 'PAK', 'ARG']	['OMN']	[]	['BGR', 'PAK', 'PHL', 'ARG']	['SVK', 'VNM', 'LTU', 'EGY', 'ARE']	['NOR']
58	['BRA', 'VNM', 'POL', 'MEX', 'IDN', 'NZL']	[]	['ZAF', 'ROU', 'SVK', 'RUS', 'EGY', 'SAU', 'UKR', 'ARE', 'ARG']	[]	['BGR', 'EST', 'LTU']	['IDN', 'NZL', 'ARG', 'VNM']	['IDN', 'SVN', 'VNM']	['ZAF', 'EST']	['BRA', 'SVK', 'POL', 'VNM', 'RUS', 'SAU', 'EGY', 'LTU', 'ROU', 'UKR', 'BGR', 'SVN', 'ARE', 'MEX', 'IDN']	[]
59	['PHL', 'CHL']	['NZL']	['COL', 'VNM', 'ARE', 'UKR', 'NZL', 'LKA']	[]	['EST', 'SVK', 'LTU', 'BGR', 'SVN', 'LVA']	['ARE', 'COL']	['ROU']	['SVK', 'LTU', 'UKR', 'NZL', 'LKA']	['CHL', 'VNM', 'EST', 'ROU', 'BGR', 'SVN', 'PHL', 'LVA']	['NZL']
61	['HUN', 'PAK', 'BRA', 'SGP', 'ROU', 'SVK', 'VNM', 'RUS', 'POL', 'UKR', 'MEX', 'IDN', 'CZE']	[]	['NZL', 'MYS']	['BRA', 'JPN', 'ROU', 'RUS', 'NOR', 'UKR', 'PAK']	['BRA', 'JPN', 'ROU', 'PAK', 'SVN']	[]	['HRV']	['JPN', 'MYS']	['BRA', 'SGP', 'SVK', 'POL', 'VNM', 'HRV', 'ROU', 'PAK', 'HUN', 'SVN', 'CZE', 'MEX', 'NZL', 'IDN']	['JPN', 'NOR']
62	['GRC', 'ARE', 'MEX', 'IDN', 'ARG']	['LKA']	['LKA', 'VNM']	['GRC', 'ARG', 'SVK']	['SVK']	['LKA']	['LKA', 'LTU']	['ZAF', 'PHL']	['VNM', 'LTU', 'ARE', 'MEX', 'IDN']	['PHL', 'ZAF']
63	['TUR', 'HRV', 'VNM', 'BGR', 'GRC']	['KOR', 'SGP']	['ARE', 'KOR', 'SRB', 'SGP']	[]	['ISR', 'PHL', 'MEX', 'NZL', 'CHL']	[]	[]	['PHL', 'AUS', 'MEX', 'SRB', 'ARE', 'NZL']	['CHL', 'GRC', 'VNM', 'HRV', 'BGR', 'ISR', 'TUR']	['AUS']
64	['CHL', 'HRV', 'EST', 'SVK', 'ROU', 'LTU', 'BGR', 'EGY', 'SAU', 'SRB', 'SVN', 'UKR', 'ARE', 'NZL', 'ARG', 'LKA']	[]	['PAK', 'LBN']	['EST', 'SVK', 'SRB', 'UKR', 'ARG', 'LKA']	['EST', 'LKA', 'VNM']	['LBN', 'HRV', 'SAU', 'PAK', 'NZL', 'CHL']	['HRV', 'UKR', 'SRB', 'PAK', 'LVA']	['EGY', 'LKA']	['VNM', 'HRV', 'LTU', 'EST', 'PAK', 'ROU', 'UKR', 'BGR', 'SVN', 'ARE', 'SRB', 'LVA']	[]
65	['ROU', 'SVK', 'LTU', 'POL', 'RUS', 'BGR', 'LVA']	['PHL', 'NZL']	['MAR', 'PHL', 'SAU', 'NZL']	['LVA']	['LVA']	['MAR', 'SAU']	['MAR']	[]	['SVK', 'POL', 'RUS', 'LTU', 'ROU', 'BGR', 'MAR', 'LVA']	[]
66	['HRV', 'ROU', 'SVK', 'VNM', 'PAK', 'SVN']	['LKA']	['BGR', 'UKR']	['PHL', 'SGP']	['LTU', 'SGP']	['PAK']	['PAK', 'PHL', 'LKA']	[]	['SVK', 'VNM', 'HRV', 'LTU', 'ROU', 'PAK', 'UKR', 'BGR', 'SVN']	[]
67	[]	['HUN', 'HKG', 'HRV', 'SVK', 'ARE', 'IDN', 'IRL']	['HUN', 'VNM', 'ARE', 'IDN', 'IRL']	['BGR', 'GRC', 'SVN']	['HKG', 'HRV', 'SVK', 'BGR', 'GRC', 'EGY', 'SAU', 'SVN', 'LVA']	[]	[]	['HKG', 'HRV', 'SVK', 'BGR', 'EGY', 'SAU', 'AUS', 'ARG', 'LVA']	['VNM']	['SVK', 'HRV', 'BGR', 'AUS', 'ARG', 'HKG']
68	['BGR', 'SVN', 'ARE']	['IDN']	['SVK', 'MEX', 'PRT']	['BGR']	['PER', 'VNM', 'BGR', 'EGY', 'IDN', 'NZL']	[]	['EST']	['PER', 'BGR', 'EGY', 'UKR', 'IDN', 'NZL']	['SVK', 'VNM', 'EST', 'PRT', 'SVN', 'ARE', 'MEX']	['UKR', 'IDN']
69	['ROU', 'SVK', 'LTU', 'VNM', 'BGR', 'UKR', 'PAK', 'SVN']	[]	['HRV', 'EGY', 'EST', 'ARG']	['PHL']	['PHL', 'LVA']	['HRV']	['HRV', 'SRB']	['PHL', 'ARG']	['SVK', 'VNM', 'HRV', 'LTU', 'EST', 'EGY', 'PAK', 'ROU', 'UKR', 'BGR', 'SVN', 'SRB', 'LVA']	['PHL']
71	['HRV', 'ROU', 'SVK', 'BGR', 'ISR', 'UKR', 'ARE', 'SVN']	[]	['VNM']	['HRV', 'SVK', 'BGR', 'UKR', 'SVN', 'IRL']	['HRV', 'SVK', 'BGR', 'UKR', 'SVN', 'IRL']	['IDN', 'ZAF', 'NZL']	['EST', 'SRB', 'LTU', 'LVA']	['MYS']	['SVK', 'VNM', 'HRV', 'LTU', 'EST', 'ROU', 'UKR', 'BGR', 'SVN', 'ISR', 'ARE', 'SRB', 'LVA']	['MYS', 'ZAF', 'IDN', 'NZL']
72	['ROU', 'SVK', 'VNM', 'BGR', 'PHL', 'UKR', 'SVN', 'ARG']	[]	[]	['PHL', 'UKR', 'VNM']	['EST', 'LTU', 'VNM', 'PHL', 'UKR', 'CHL', 'LVA']	['SVN', 'SVK']	['HRV', 'SVN', 'SVK', 'SRB']	['PHL', 'ARE', 'IDN', 'NZL', 'ARG', 'CHL']	['SVK', 'VNM', 'HRV', 'LTU', 'EST', 'ROU', 'UKR', 'BGR', 'SVN', 'SRB', 'LVA']	['IDN', 'NZL', 'ARE']
73	[]	['BGR', 'SVN', 'IRL']	['BGR', 'GRC', 'UKR', 'SVN', 'IRL']	[]	['ARE', 'MEX']	['ZAF']	['ZAF', 'SRB']	['ARE', 'UKR']	['SRB', 'MEX', 'GRC']	[]
74	['HRV', 'ARE', 'LTU']	[]	['EST', 'SVK']	['NZL']	['LVA', 'NZL', 'VNM']	[]	['PHL']	[]	['SVK', 'VNM', 'HRV', 'LTU', 'EST', 'PHL', 'ARE', 'LVA']	[]
75	['BRA', 'SVK', 'PRT', 'LTU', 'POL', 'RUS', 'BGR']	[]	['TUR', 'HRV', 'ROU', 'VNM', 'GRC', 'SRB', 'SVN']	['BRA', 'LTU']	['BRA', 'LTU', 'LVA']	['GRC', 'HRV', 'SRB', 'SVN']	['GRC', 'HRV', 'EST', 'SVN']	['IDN', 'NZL', 'BRA']	['GRC', 'SVK', 'POL', 'VNM', 'RUS', 'EST', 'LTU', 'HRV', 'ROU', 'PRT', 'BGR', 'SVN', 'TUR', 'LVA']	['NZL', 'IDN']
76	['EST', 'SVK', 'ROU', 'LTU', 'RUS', 'BGR', 'IDN', 'SVN', 'LVA']	[]	['VNM']	['EST']	['EST']	[]	['HRV']	[]	['SVK', 'VNM', 'RUS', 'LTU', 'EST', 'HRV', 'ROU', 'BGR', 'SVN', 'LVA', 'IDN']	[]
77	['ARE', 'UKR', 'VNM']	['HRV']	['HRV', 'EST', 'ARG', 'LTU']	[]	['SRB', 'LVA']	['ARG']	[]	[]	['VNM', 'LTU', 'EST', 'UKR', 'ARE', 'SRB', 'LVA']	[]
78	['PHL']	['RUS']	['ROU', 'SVK', 'VNM', 'RUS', 'GRC', 'ISR', 'NZL', 'ARG']	['PHL']	['BGR', 'PHL']	[]	['EST', 'LTU', 'LVA']	['PHL', 'ARG', 'VNM']	['GRC', 'SVK', 'LTU', 'EST', 'ROU', 'BGR', 'ISR', 'LVA', 'NZL']	[]
79	['BRA', 'FIN', 'PRT', 'POL', 'ISR', 'ARE', 'CZE']	[]	['HUN', 'UKR', 'MEX']	['PHL', 'HKG']	['PHL', 'ROU', 'HKG', 'VNM']	[]	['LTU']	['FIN', 'ISR', 'ROU']	['BRA', 'POL', 'VNM', 'LTU', 'HUN', 'PRT', 'UKR', 'ARE', 'CZE', 'MEX']	[]
81	['SGP', 'VNM', 'BGR', 'THA', 'IDN']	['IRL']	['HRV', 'EST', 'IRL', 'LTU']	['IDN', 'PHL', 'VNM']	['VNM']	['HRV', 'NZL', 'BGR']	['BGR', 'HRV', 'UKR']	['MYS', 'SGP']	['THA', 'VNM', 'HRV', 'LTU', 'EST', 'UKR', 'BGR']	['MYS', 'PHL', 'NZL']
82	['EST', 'SVK', 'LTU', 'RUS', 'BGR', 'EGY', 'UKR', 'ARE', 'SVN', 'LVA']	['THA', 'BRA']	['BRA']	['MEX']	['HRV', 'THA', 'MEX']	['MYS']	['MAR', 'PHL', 'MYS', 'VNM']	['BGR']	['SVK', 'VNM', 'RUS', 'LTU', 'EST', 'EGY', 'HRV', 'UKR', 'SVN', 'PHL', 'ARE', 'MAR', 'LVA']	[]
83	['HUN', 'POL', 'BRA', 'IDN']	['IRL']	['NOR', 'ROU', 'SVK', 'IRL']	['IDN', 'THA', 'BRA', 'MYS']	['BRA', 'PHL', 'THA', 'MEX', 'MYS', 'SVN']	['NOR', 'ZAF']	['BGR', 'IDN', 'HRV', 'VNM']	['MEX']	['BRA', 'SVK', 'POL', 'VNM', 'HRV', 'ROU', 'HUN', 'BGR', 'SVN', 'PHL', 'IDN']	['ZAF']
84	['BRA', 'LTU', 'VNM']	['RUS', 'TUN']	['JOR', 'HRV', 'SVK', 'RUS', 'EGY', 'SRB', 'ARG', 'LVA']	['MAR', 'LKA']	[]	['JOR', 'RUS', 'PHL', 'SRB', 'PAK', 'ARG']	['RUS', 'UKR']	['IDN', 'ZAF', 'MEX', 'NZL']	['BRA', 'SVK', 'VNM', 'HRV', 'LTU', 'EGY', 'UKR', 'LVA']	['ZAF', 'PAK', 'TUN', 'PHL', 'MAR', 'MEX', 'LKA', 'NZL', 'IDN']
85	['PAK', 'ISR']	['HUN', 'ZAF', 'EST', 'BGR', 'PHL']	['NZL', 'PHL', 'SRB', 'VNM']	['PAK', 'ISR']	['HUN', 'RUS', 'BGR', 'NOR', 'ISR', 'MEX']	['PHL', 'NZL']	['HRV', 'LTU']	['NOR', 'ISR']	['VNM', 'RUS', 'LTU', 'HRV', 'SRB', 'MEX']	['EST', 'PHL', 'ZAF']
87	['SVK', 'LTU', 'POL', 'BGR', 'GRC', 'SVN', 'ARG']	[]	['IDN', 'ROU', 'ARE']	['LTU']	['EST', 'UKR', 'LTU', 'LVA']	['IDN']	['HRV', 'VNM']	['ARG']	['GRC', 'SVK', 'POL', 'VNM', 'LTU', 'EST', 'HRV', 'ROU', 'UKR', 'BGR', 'SVN', 'ARE', 'LVA']	[]
88	['BRA', 'SVK', 'LTU', 'POL', 'BGR', 'PHL', 'SVN', 'MEX', 'IDN', 'NZL']	[]	[]	['SVK', 'RUS', 'BGR', 'PHL', 'MEX', 'IDN', 'NZL']	['SVK', 'VNM', 'RUS', 'BGR', 'PHL', 'MEX', 'IDN', 'NZL']	['ZAF']	['GRC', 'ROU']	['PHL', 'MEX', 'NZL']	['BRA', 'GRC', 'SVK', 'POL', 'VNM', 'LTU', 'ROU', 'BGR', 'SVN', 'IDN']	['ZAF']
89	['BGR', 'EST', 'ROU']	[]	['EGY', 'UKR', 'LTU']	['ARG']	['HRV', 'LVA']	['PAK', 'EGY', 'PHL', 'LKA']	['PAK', 'EGY']	[]	['HRV', 'LTU', 'EST', 'EGY', 'ROU', 'UKR', 'BGR', 'LVA']	['LKA', 'ARG', 'PHL']
