# Supplementary material for: Core-periphery structure in sectoral international trade networks: A new approach to an old theory
Source: PLoS One. 2020 Apr 2;15(4):e0229547. doi: 10.1371/journal.pone.0229547 (PMC7117750; doi:10.1371/journal.pone.0229547)
Supplement: S6 File — (XLSX) [file pone.0229547.s006.xlsx]

## Sheet: country_code_region
ISO	Country	Region
ALB	Albania	Southern Europe
DZA	Algeria	Northern Africa
ARG	Argentina	South America
ARM	Armenia	Western Asia
AUS	Australia	Australia
AUT	Austria	Western Europe
AZE	Azerbaijan	Western Asia
BLR	Belarus	Eastern Europe
BEL	Belgium	Western Europe
BEN	Benin	West Africa
BOL	Bolivia (Plurinational State of)	South America
BWA	Botswana	Southern Africa
BRA	Brazil	South America
BGR	Bulgaria	Eastern Europe
BFA	Burkina Faso	West Africa
BDI	Burundi	Eastern Africa
KHM	Cambodia	South-East Asia
CMR	Cameroon	Central Africa
CAN	Canada	North America
CAF	Central African Rep.	Central Africa
CHL	Chile	South America
CHN	China	Eastern Asia
COL	Colombia	South America
CRI	Costa Rica	Central America
CIV	Cote d'Ivoire	West Africa
HRV	Croatia	Southern Europe
CZE	Czechia	Eastern Europe
DNK	Denmark	Northern Europe
ECU	Ecuador	South America
EGY	Egypt	Middle East
SLV	El Salvador	Central America
EST	Estonia	Northern Europe
ETH	Ethiopia	Eastern Africa
FIN	Finland	Northern Europe
FRA	France	Western Europe
GMB	Gambia	West Africa
GEO	Georgia	Western Asia
DEU	Germany	Western Europe
GHA	Ghana	West Africa
GRC	Greece	Southern Europe
GTM	Guatemala	Central America
HND	Honduras	Central America
HKG	China, Hong Kong SAR	Eastern Asia
HUN	Hungary	Eastern Europe
IND	India	South-Central Asia
IDN	Indonesia	South-East Asia
IRQ	Iraq	Western Asia
IRL	Ireland	Northern Europe
ISR	Israel	Western Asia
ITA	Italy	Southern Europe
JAM	Jamaica	Central America
JPN	Japan	Eastern Asia
JOR	Jordan	Western Asia
KAZ	Kazakhstan	Central Asia
KOR	Rep. of Korea	Eastern Asia
KGZ	Kyrgyzstan	Central Asia
LVA	Latvia	Northern Europe
LBN	Lebanon	Western Asia
LTU	Lithuania	Northern Europe
MKD	TFYR of Macedonia	Southern Europe
MDG	Madagascar	Eastern Africa
MWI	Malawi	Eastern Africa
MYS	Malaysia	South-East Asia
MRT	Mauritania	West Africa
MUS	Mauritius	Eastern Africa
MEX	Mexico	North America
MDA	Rep. of Moldova	Eastern Europe
MAR	Morocco	Northern Africa
MOZ	Mozambique	Eastern Africa
NAM	Namibia	Southern Africa
NLD	Netherlands	Western Europe
NZL	New Zealand	Australia
NIC	Nicaragua	Central America
NER	Niger	West Africa
NOR	Norway	Northern Europe
OMN	Oman	Middle East
PAK	Pakistan	South-Central Asia
PAN	Panama	Central America
PRY	Paraguay	South America
PER	Peru	South America
PHL	Philippines	South-East Asia
POL	Poland	Eastern Europe
PRT	Portugal	Southern Europe
ROU	Romania	Eastern Europe
RUS	Russian Federation	Eastern Europe
SAU	Saudi Arabia	Middle East
SEN	Senegal	West Africa
SRB	Serbia and Montenegro	Southern Europe
SGP	Singapore	South-East Asia
SVK	Slovakia	Eastern Europe
SVN	Slovenia	Southern Europe
ZAF	South Africa	Southern Africa
ESP	Spain	Southern Europe
LKA	Sri Lanka	South-Central Asia
SWE	Sweden	Northern Europe
CHE	Switzerland	Western Europe
TZA	United Rep. of Tanzania	Eastern Africa
THA	Thailand	South-East Asia
TGO	Togo	West Africa
TUN	Tunisia	Northern Africa
TUR	Turkey	Western Asia
UGA	Uganda	Eastern Africa
UKR	Ukraine	Eastern Europe
ARE	United Arab Emirates	Middle East
GBR	United Kingdom	Northern Europe
USA	USA	North America
URY	Uruguay	South America
VNM	Viet Nam	South-East Asia
PSE	State of Palestine	Western Asia
ZWE	Zimbabwe	Eastern Africa
