# Supplementary material for: Core-periphery structure in sectoral international trade networks: A new approach to an old theory
Source: PLoS One. 2020 Apr 2;15(4):e0229547. doi: 10.1371/journal.pone.0229547 (PMC7117750; doi:10.1371/journal.pone.0229547)
Supplement: S7 File — (ZIP) [file pone.0229547.s007.zip]

Archive with 327 entries (321 files):
- S7_File/
- S7_File/RawData 2000/
- S7_File/RawData 2000/comtrade (1).csv
- S7_File/RawData 2000/comtrade (10).csv
- S7_File/RawData 2000/comtrade (11).csv
- S7_File/RawData 2000/comtrade (12).csv
- S7_File/RawData 2000/comtrade (13).csv
- S7_File/RawData 2000/comtrade (14).csv
- S7_File/RawData 2000/comtrade (15).csv
- S7_File/RawData 2000/comtrade (16).csv
- S7_File/RawData 2000/comtrade (17).csv
- S7_File/RawData 2000/comtrade (18).csv
- S7_File/RawData 2000/comtrade (19).csv
- S7_File/RawData 2000/comtrade (2).csv
- S7_File/RawData 2000/comtrade (20).csv
- S7_File/RawData 2000/comtrade (21).csv
- S7_File/RawData 2000/comtrade (22).csv
- S7_File/RawData 2000/comtrade (23).csv
- S7_File/RawData 2000/comtrade (24).csv
- S7_File/RawData 2000/comtrade (25).csv
- S7_File/RawData 2000/comtrade (26).csv
- S7_File/RawData 2000/comtrade (27).csv
- S7_File/RawData 2000/comtrade (28).csv
- S7_File/RawData 2000/comtrade (29).csv
- S7_File/RawData 2000/comtrade (3).csv
- S7_File/RawData 2000/comtrade (30).csv
- S7_File/RawData 2000/comtrade (31).csv
- S7_File/RawData 2000/comtrade (32).csv
- S7_File/RawData 2000/comtrade (33).csv
- S7_File/RawData 2000/comtrade (34).csv
- S7_File/RawData 2000/comtrade (35).csv
- S7_File/RawData 2000/comtrade (36).csv
- S7_File/RawData 2000/comtrade (37).csv
- S7_File/RawData 2000/comtrade (38).csv
- S7_File/RawData 2000/comtrade (39).csv
- S7_File/RawData 2000/comtrade (4).csv
- S7_File/RawData 2000/comtrade (40).csv
- S7_File/RawData 2000/comtrade (41).csv
- S7_File/RawData 2000/comtrade (42).csv
- S7_File/RawData 2000/comtrade (43).csv
- S7_File/RawData 2000/comtrade (44).csv
- S7_File/RawData 2000/comtrade (45).csv
- S7_File/RawData 2000/comtrade (46).csv
- S7_File/RawData 2000/comtrade (47).csv
- S7_File/RawData 2000/comtrade (48).csv
- S7_File/RawData 2000/comtrade (49).csv
- S7_File/RawData 2000/comtrade (5).csv
- S7_File/RawData 2000/comtrade (50).csv
- S7_File/RawData 2000/comtrade (51).csv
- S7_File/RawData 2000/comtrade (52).csv
- S7_File/RawData 2000/comtrade (53).csv
- S7_File/RawData 2000/comtrade (54).csv
- S7_File/RawData 2000/comtrade (55).csv
- S7_File/RawData 2000/comtrade (56).csv
- S7_File/RawData 2000/comtrade (57).csv
- S7_File/RawData 2000/comtrade (58).csv
- S7_File/RawData 2000/comtrade (59).csv
- S7_File/RawData 2000/comtrade (6).csv
- S7_File/RawData 2000/comtrade (60).csv
- S7_File/RawData 2000/comtrade (61).csv
- S7_File/RawData 2000/comtrade (62).csv
- S7_File/RawData 2000/comtrade (63).csv
- S7_File/RawData 2000/comtrade (64).csv
- S7_File/RawData 2000/comtrade (65).csv
- S7_File/RawData 2000/comtrade (66).csv
- S7_File/RawData 2000/comtrade (67).csv
- S7_File/RawData 2000/comtrade (68).csv
- S7_File/RawData 2000/comtrade (69).csv
- S7_File/RawData 2000/comtrade (7).csv
- S7_File/RawData 2000/comtrade (70).csv
- S7_File/RawData 2000/comtrade (71).csv
- S7_File/RawData 2000/comtrade (72).csv
- S7_File/RawData 2000/comtrade (73).csv
- S7_File/RawData 2000/comtrade (74).csv
- S7_File/RawData 2000/comtrade (75).csv
- S7_File/RawData 2000/comtrade (76).csv
- S7_File/RawData 2000/comtrade (77).csv
- S7_File/RawData 2000/comtrade (8).csv
- S7_File/RawData 2000/comtrade (9).csv
- S7_File/RawData 2016/
- S7_File/RawData 2016/comtrade (1).csv
- S7_File/RawData 2016/comtrade (10).csv
- S7_File/RawData 2016/comtrade (11).csv
- S7_File/RawData 2016/comtrade (12).csv
- S7_File/RawData 2016/comtrade (13).csv
- S7_File/RawData 2016/comtrade (14).csv
- S7_File/RawData 2016/comtrade (15).csv
- S7_File/RawData 2016/comtrade (16).csv
- S7_File/RawData 2016/comtrade (17).csv
- S7_File/RawData 2016/comtrade (18).csv
- S7_File/RawData 2016/comtrade (19).csv
- S7_File/RawData 2016/comtrade (2).csv
- S7_File/RawData 2016/comtrade (20).csv
- S7_File/RawData 2016/comtrade (21).csv
- S7_File/RawData 2016/comtrade (22).csv
- S7_File/RawData 2016/comtrade (23).csv
- S7_File/RawData 2016/comtrade (24).csv
- S7_File/RawData 2016/comtrade (25).csv
- S7_File/RawData 2016/comtrade (26).csv
- S7_File/RawData 2016/comtrade (27).csv
- S7_File/RawData 2016/comtrade (28).csv
- S7_File/RawData 2016/comtrade (29).csv
- S7_File/RawData 2016/comtrade (3).csv
- S7_File/RawData 2016/comtrade (30).csv
- S7_File/RawData 2016/comtrade (31).csv
- S7_File/RawData 2016/comtrade (32).csv
- S7_File/RawData 2016/comtrade (33).csv
- S7_File/RawData 2016/comtrade (34).csv
- S7_File/RawData 2016/comtrade (35).csv
- S7_File/RawData 2016/comtrade (36).csv
- S7_File/RawData 2016/comtrade (37).csv
- S7_File/RawData 2016/comtrade (38).csv
- S7_File/RawData 2016/comtrade (39).csv
- S7_File/RawData 2016/comtrade (4).csv
- S7_File/RawData 2016/comtrade (40).csv
- S7_File/RawData 2016/comtrade (41).csv
- S7_File/RawData 2016/comtrade (42).csv
- S7_File/RawData 2016/comtrade (43).csv
- S7_File/RawData 2016/comtrade (44).csv
- S7_File/RawData 2016/comtrade (45).csv
- S7_File/RawData 2016/comtrade (46).csv
- S7_File/RawData 2016/comtrade (47).csv
- S7_File/RawData 2016/comtrade (48).csv
- S7_File/RawData 2016/comtrade (49).csv
- S7_File/RawData 2016/comtrade (5).csv
- S7_File/RawData 2016/comtrade (50).csv
- S7_File/RawData 2016/comtrade (51).csv
- S7_File/RawData 2016/comtrade (52).csv
- S7_File/RawData 2016/comtrade (53).csv
- S7_File/RawData 2016/comtrade (54).csv
- S7_File/RawData 2016/comtrade (55).csv
- S7_File/RawData 2016/comtrade (56).csv
- S7_File/RawData 2016/comtrade (57).csv
- S7_File/RawData 2016/comtrade (58).csv
- S7_File/RawData 2016/comtrade (59).csv
- S7_File/RawData 2016/comtrade (6).csv
- S7_File/RawData 2016/comtrade (60).csv
- S7_File/RawData 2016/comtrade (61).csv
- S7_File/RawData 2016/comtrade (62).csv
- S7_File/RawData 2016/comtrade (63).csv
- S7_File/RawData 2016/comtrade (64).csv
- S7_File/RawData 2016/comtrade (65).csv
- S7_File/RawData 2016/comtrade (66).csv
- S7_File/RawData 2016/comtrade (67).csv
- S7_File/RawData 2016/comtrade (68).csv
- S7_File/RawData 2016/comtrade (69).csv
- S7_File/RawData 2016/comtrade (7).csv
- S7_File/RawData 2016/comtrade (70).csv
- S7_File/RawData 2016/comtrade (71).csv
- S7_File/RawData 2016/comtrade (72).csv
- S7_File/RawData 2016/comtrade (73).csv
- S7_File/RawData 2016/comtrade (74).csv
- S7_File/RawData 2016/comtrade (75).csv
- S7_File/RawData 2016/comtrade (76).csv
- S7_File/RawData 2016/comtrade (77).csv
- S7_File/RawData 2016/comtrade (78).csv
- S7_File/RawData 2016/comtrade (8).csv
- S7_File/RawData 2016/comtrade (9).csv
- S7_File/RawData 2009/
- S7_File/RawData 2009/comtrade (1).csv
- S7_File/RawData 2009/comtrade (10).csv
- S7_File/RawData 2009/comtrade (11).csv
- S7_File/RawData 2009/comtrade (12).csv
- S7_File/RawData 2009/comtrade (13).csv
- S7_File/RawData 2009/comtrade (14).csv
- S7_File/RawData 2009/comtrade (15).csv
- S7_File/RawData 2009/comtrade (16).csv
- S7_File/RawData 2009/comtrade (17).csv
- S7_File/RawData 2009/comtrade (18).csv
- S7_File/RawData 2009/comtrade (19).csv
- S7_File/RawData 2009/comtrade (2).csv
- S7_File/RawData 2009/comtrade (20).csv
- S7_File/RawData 2009/comtrade (21).csv
- S7_File/RawData 2009/comtrade (22).csv
- S7_File/RawData 2009/comtrade (23).csv
- S7_File/RawData 2009/comtrade (24).csv
- S7_File/RawData 2009/comtrade (25).csv
- S7_File/RawData 2009/comtrade (26).csv
- S7_File/RawData 2009/comtrade (27).csv
- S7_File/RawData 2009/comtrade (28).csv
- S7_File/RawData 2009/comtrade (29).csv
- S7_File/RawData 2009/comtrade (3).csv
- S7_File/RawData 2009/comtrade (30).csv
- S7_File/RawData 2009/comtrade (31).csv
- S7_File/RawData 2009/comtrade (32).csv
- S7_File/RawData 2009/comtrade (33).csv
- S7_File/RawData 2009/comtrade (34).csv
- S7_File/RawData 2009/comtrade (35).csv
- S7_File/RawData 2009/comtrade (36).csv
- S7_File/RawData 2009/comtrade (37).csv
- S7_File/RawData 2009/comtrade (38).csv
- S7_File/RawData 2009/comtrade (39).csv
- S7_File/RawData 2009/comtrade (4).csv
- S7_File/RawData 2009/comtrade (40).csv
- S7_File/RawData 2009/comtrade (41).csv
- S7_File/RawData 2009/comtrade (42).csv
- S7_File/RawData 2009/comtrade (43).csv
- S7_File/RawData 2009/comtrade (44).csv
- S7_File/RawData 2009/comtrade (45).csv
- S7_File/RawData 2009/comtrade (46).csv
- S7_File/RawData 2009/comtrade (47).csv
- S7_File/RawData 2009/comtrade (48).csv
- S7_File/RawData 2009/comtrade (49).csv
- S7_File/RawData 2009/comtrade (5).csv
- S7_File/RawData 2009/comtrade (50).csv
- S7_File/RawData 2009/comtrade (51).csv
- S7_File/RawData 2009/comtrade (52).csv
- S7_File/RawData 2009/comtrade (53).csv
- S7_File/RawData 2009/comtrade (54).csv
- S7_File/RawData 2009/comtrade (55).csv
- S7_File/RawData 2009/comtrade (6).csv
- S7_File/RawData 2009/comtrade (7).csv
- S7_File/RawData 2009/comtrade (8).csv
- S7_File/RawData 2009/comtrade (9).csv
- S7_File/RawData 2012/
- S7_File/RawData 2012/comtrade (10).csv
- S7_File/RawData 2012/comtrade (11).csv
- S7_File/RawData 2012/comtrade (1).csv
- S7_File/RawData 2012/comtrade (12).csv
- S7_File/RawData 2012/comtrade (13).csv
- S7_File/RawData 2012/comtrade (14).csv
- S7_File/RawData 2012/comtrade (15).csv
- S7_File/RawData 2012/comtrade (16).csv
- S7_File/RawData 2012/comtrade (17).csv
- S7_File/RawData 2012/comtrade (18).csv
- S7_File/RawData 2012/comtrade (19).csv
- S7_File/RawData 2012/comtrade (2).csv
- S7_File/RawData 2012/comtrade (20).csv
- S7_File/RawData 2012/comtrade (21).csv
- S7_File/RawData 2012/comtrade (22).csv
- S7_File/RawData 2012/comtrade (23).csv
- S7_File/RawData 2012/comtrade (24).csv
- S7_File/RawData 2012/comtrade (25).csv
- S7_File/RawData 2012/comtrade (26).csv
- S7_File/RawData 2012/comtrade (27).csv
- S7_File/RawData 2012/comtrade (28).csv
- S7_File/RawData 2012/comtrade (29).csv
- S7_File/RawData 2012/comtrade (3).csv
- S7_File/RawData 2012/comtrade (30).csv
- S7_File/RawData 2012/comtrade (31).csv
- S7_File/RawData 2012/comtrade (32).csv
- S7_File/RawData 2012/comtrade (33).csv
- S7_File/RawData 2012/comtrade (34).csv
- S7_File/RawData 2012/comtrade (35).csv
- S7_File/RawData 2012/comtrade (36).csv
- S7_File/RawData 2012/comtrade (37).csv
- S7_File/RawData 2012/comtrade (38).csv
- S7_File/RawData 2012/comtrade (39).csv
- S7_File/RawData 2012/comtrade (4).csv
- S7_File/RawData 2012/comtrade (40).csv
- S7_File/RawData 2012/comtrade (41).csv
- S7_File/RawData 2012/comtrade (42).csv
- S7_File/RawData 2012/comtrade (43).csv
- S7_File/RawData 2012/comtrade (44).csv
- S7_File/RawData 2012/comtrade (45).csv
- S7_File/RawData 2012/comtrade (46).csv
- S7_File/RawData 2012/comtrade (47).csv
- S7_File/RawData 2012/comtrade (48).csv
- S7_File/RawData 2012/comtrade (49).csv
- S7_File/RawData 2012/comtrade (5).csv
- S7_File/RawData 2012/comtrade (50).csv
- S7_File/RawData 2012/comtrade (51).csv
- S7_File/RawData 2012/comtrade (52).csv
- S7_File/RawData 2012/comtrade (53).csv
- S7_File/RawData 2012/comtrade (54).csv
- S7_File/RawData 2012/comtrade (55).csv
- S7_File/RawData 2012/comtrade (6).csv
- S7_File/RawData 2012/comtrade (7).csv
- S7_File/RawData 2012/comtrade (8).csv
- S7_File/RawData 2012/comtrade (9).csv
- S7_File/RawData 2005/
- S7_File/RawData 2005/comtrade (1).csv
- S7_File/RawData 2005/comtrade (10).csv
- S7_File/RawData 2005/comtrade (11).csv
- S7_File/RawData 2005/comtrade (12).csv
- S7_File/RawData 2005/comtrade (13).csv
- S7_File/RawData 2005/comtrade (14).csv
- S7_File/RawData 2005/comtrade (15).csv
- S7_File/RawData 2005/comtrade (16).csv
- S7_File/RawData 2005/comtrade (17).csv
- S7_File/RawData 2005/comtrade (18).csv
- S7_File/RawData 2005/comtrade (19).csv
- S7_File/RawData 2005/comtrade (2).csv
- S7_File/RawData 2005/comtrade (20).csv
- S7_File/RawData 2005/comtrade (21).csv
- S7_File/RawData 2005/comtrade (22).csv
- S7_File/RawData 2005/comtrade (23).csv
- S7_File/RawData 2005/comtrade (24).csv
- S7_File/RawData 2005/comtrade (25).csv
- S7_File/RawData 2005/comtrade (26).csv
- S7_File/RawData 2005/comtrade (27).csv
- S7_File/RawData 2005/comtrade (28).csv
- S7_File/RawData 2005/comtrade (29).csv
- S7_File/RawData 2005/comtrade (3).csv
- S7_File/RawData 2005/comtrade (30).csv
- S7_File/RawData 2005/comtrade (31).csv
- S7_File/RawData 2005/comtrade (32).csv
- S7_File/RawData 2005/comtrade (33).csv
- S7_File/RawData 2005/comtrade (34).csv
- S7_File/RawData 2005/comtrade (35).csv
[truncated: 27 more entries]
