# Supplementary material for: Core-periphery structure in sectoral international trade networks: A new approach to an old theory
Source: PLoS One. 2020 Apr 2;15(4):e0229547. doi: 10.1371/journal.pone.0229547 (PMC7117750; doi:10.1371/journal.pone.0229547)
Supplement: S7 File — (ZIP) [file pone.0229547.s007.zip › S7_File/RawData 2000/comtrade (1).csv]

Classification	Year	Period	Period Desc.	Aggregate Level	Is Leaf Code	Trade Flow Code	Trade Flow	Reporter Code	Reporter	Reporter ISO	Partner Code	Partner	Partner ISO	2nd Partner Code	2nd Partner	2nd Partner ISO	Customs Proc. Code	Customs	Mode of Transport Code	Mode of Transport	Commodity Code	Commodity	Qty Unit Code	Qty Unit	Qty	Alt Qty Unit Code	Alt Qty Unit	Alt Qty	Netweight (kg)	Gross weight (kg)	Trade Value (US$)	CIF Trade Value (US$)	FOB Trade Value (US$)	Flag
S3	2000	2000	2000	2	0	2	Export	8	Albania	ALB	0	World	WLD								00	LIVE ANIMALS	1	No Quantity							31194			0
S3	2000	2000	2000	2	0	2	Export	8	Albania	ALB	251	France	FRA								00	LIVE ANIMALS	1	No Quantity							29848			0
S3	2000	2000	2000	2	0	2	Export	8	Albania	ALB	891	Serbia and Montenegro	SCG								00	LIVE ANIMALS	1	No Quantity							1346			0
S3	2000	2000	2000	2	0	2	Export	8	Albania	ALB	0	World	WLD								01	MEAT, MEAT PREPARATIONS	1	No Quantity							231023			0
S3	2000	2000	2000	2	0	2	Export	8	Albania	ALB	251	France	FRA								01	MEAT, MEAT PREPARATIONS	1	No Quantity							8863			0
S3	2000	2000	2000	2	0	2	Export	8	Albania	ALB	381	Italy	ITA								01	MEAT, MEAT PREPARATIONS	1	No Quantity							142946			0
S3	2000	2000	2000	2	0	2	Export	8	Albania	ALB	807	North Macedonia	MKD								01	MEAT, MEAT PREPARATIONS	1	No Quantity							77644			0
S3	2000	2000	2000	2	0	2	Export	8	Albania	ALB	891	Serbia and Montenegro	SCG								01	MEAT, MEAT PREPARATIONS	1	No Quantity							1571			0
S3	2000	2000	2000	2	0	2	Export	8	Albania	ALB	0	World	WLD								02	DAIRY PRODUCTS,BIRD EGGS	1	No Quantity							191976			0
S3	2000	2000	2000	2	0	2	Export	8	Albania	ALB	891	Serbia and Montenegro	SCG								02	DAIRY PRODUCTS,BIRD EGGS	1	No Quantity							191976			0
S3	2000	2000	2000	2	0	2	Export	8	Albania	ALB	0	World	WLD								03	FISH,CRUSTACEANS,MOLLUSC	1	No Quantity							5412988			0
S3	2000	2000	2000	2	0	2	Export	8	Albania	ALB	112	Belarus	BLR								03	FISH,CRUSTACEANS,MOLLUSC	1	No Quantity							402			0
S3	2000	2000	2000	2	0	2	Export	8	Albania	ALB	251	France	FRA								03	FISH,CRUSTACEANS,MOLLUSC	1	No Quantity							384430			0
S3	2000	2000	2000	2	0	2	Export	8	Albania	ALB	300	Greece	GRC								03	FISH,CRUSTACEANS,MOLLUSC	1	No Quantity							514350			0
S3	2000	2000	2000	2	0	2	Export	8	Albania	ALB	381	Italy	ITA								03	FISH,CRUSTACEANS,MOLLUSC	1	No Quantity							4509230			0
S3	2000	2000	2000	2	0	2	Export	8	Albania	ALB	891	Serbia and Montenegro	SCG								03	FISH,CRUSTACEANS,MOLLUSC	1	No Quantity							4577			0
S3	2000	2000	2000	2	0	2	Export	8	Albania	ALB	0	World	WLD								04	CEREALS,CEREAL PREPRTNS.	1	No Quantity							301182			0
S3	2000	2000	2000	2	0	2	Export	8	Albania	ALB	100	Bulgaria	BGR								04	CEREALS,CEREAL PREPRTNS.	1	No Quantity							6009			0
S3	2000	2000	2000	2	0	2	Export	8	Albania	ALB	360	Indonesia	IDN								04	CEREALS,CEREAL PREPRTNS.	1	No Quantity							23443			0
S3	2000	2000	2000	2	0	2	Export	8	Albania	ALB	508	Mozambique	MOZ								04	CEREALS,CEREAL PREPRTNS.	1	No Quantity							81480			0
S3	2000	2000	2000	2	0	2	Export	8	Albania	ALB	643	Russian Federation	RUS								04	CEREALS,CEREAL PREPRTNS.	1	No Quantity							154802			0
S3	2000	2000	2000	2	0	2	Export	8	Albania	ALB	792	Turkey	TUR								04	CEREALS,CEREAL PREPRTNS.	1	No Quantity							8304			0
S3	2000	2000	2000	2	0	2	Export	8	Albania	ALB	807	North Macedonia	MKD								04	CEREALS,CEREAL PREPRTNS.	1	No Quantity							1309			0
S3	2000	2000	2000	2	0	2	Export	8	Albania	ALB	891	Serbia and Montenegro	SCG								04	CEREALS,CEREAL PREPRTNS.	1	No Quantity							25834			0
S3	2000	2000	2000	2	0	2	Export	8	Albania	ALB	0	World	WLD								05	VEGETABLES AND FRUIT	1	No Quantity							2053109			0
S3	2000	2000	2000	2	0	2	Export	8	Albania	ALB	100	Bulgaria	BGR								05	VEGETABLES AND FRUIT	1	No Quantity							42305			0
S3	2000	2000	2000	2	0	2	Export	8	Albania	ALB	191	Croatia	HRV								05	VEGETABLES AND FRUIT	1	No Quantity							27741			0
S3	2000	2000	2000	2	0	2	Export	8	Albania	ALB	276	Germany	DEU								05	VEGETABLES AND FRUIT	1	No Quantity							5510			0
S3	2000	2000	2000	2	0	2	Export	8	Albania	ALB	300	Greece	GRC								05	VEGETABLES AND FRUIT	1	No Quantity							623304			0
S3	2000	2000	2000	2	0	2	Export	8	Albania	ALB	348	Hungary	HUN								05	VEGETABLES AND FRUIT	1	No Quantity							2314			0
S3	2000	2000	2000	2	0	2	Export	8	Albania	ALB	381	Italy	ITA								05	VEGETABLES AND FRUIT	1	No Quantity							417955			0
S3	2000	2000	2000	2	0	2	Export	8	Albania	ALB	528	Netherlands	NLD								05	VEGETABLES AND FRUIT	1	No Quantity							5961			0
S3	2000	2000	2000	2	0	2	Export	8	Albania	ALB	705	Slovenia	SVN								05	VEGETABLES AND FRUIT	1	No Quantity							3079			0
S3	2000	2000	2000	2	0	2	Export	8	Albania	ALB	757	Switzerland	CHE								05	VEGETABLES AND FRUIT	1	No Quantity							26853			0
S3	2000	2000	2000	2	0	2	Export	8	Albania	ALB	807	North Macedonia	MKD								05	VEGETABLES AND FRUIT	1	No Quantity							13612			0
S3	2000	2000	2000	2	0	2	Export	8	Albania	ALB	891	Serbia and Montenegro	SCG								05	VEGETABLES AND FRUIT	1	No Quantity							884475			0
S3	2000	2000	2000	2	0	2	Export	8	Albania	ALB	0	World	WLD								06	SUGAR,SUGR.PREPTNS,HONEY	1	No Quantity							157787			0
S3	2000	2000	2000	2	0	2	Export	8	Albania	ALB	682	Saudi Arabia	SAU								06	SUGAR,SUGR.PREPTNS,HONEY	1	No Quantity							2288			0
S3	2000	2000	2000	2	0	2	Export	8	Albania	ALB	807	North Macedonia	MKD								06	SUGAR,SUGR.PREPTNS,HONEY	1	No Quantity							17883			0
S3	2000	2000	2000	2	0	2	Export	8	Albania	ALB	891	Serbia and Montenegro	SCG								06	SUGAR,SUGR.PREPTNS,HONEY	1	No Quantity							137616			0
S3	2000	2000	2000	2	0	2	Export	8	Albania	ALB	0	World	WLD								07	COFFEE,TEA,COCOA,SPICES	1	No Quantity							412795			0
S3	2000	2000	2000	2	0	2	Export	8	Albania	ALB	208	Denmark	DNK								07	COFFEE,TEA,COCOA,SPICES	1	No Quantity							188			0
S3	2000	2000	2000	2	0	2	Export	8	Albania	ALB	276	Germany	DEU								07	COFFEE,TEA,COCOA,SPICES	1	No Quantity							118416			0
S3	2000	2000	2000	2	0	2	Export	8	Albania	ALB	300	Greece	GRC								07	COFFEE,TEA,COCOA,SPICES	1	No Quantity							86193			0
S3	2000	2000	2000	2	0	2	Export	8	Albania	ALB	381	Italy	ITA								07	COFFEE,TEA,COCOA,SPICES	1	No Quantity							36095			0
S3	2000	2000	2000	2	0	2	Export	8	Albania	ALB	757	Switzerland	CHE								07	COFFEE,TEA,COCOA,SPICES	1	No Quantity							43385			0
S3	2000	2000	2000	2	0	2	Export	8	Albania	ALB	807	North Macedonia	MKD								07	COFFEE,TEA,COCOA,SPICES	1	No Quantity							12720			0
S3	2000	2000	2000	2	0	2	Export	8	Albania	ALB	891	Serbia and Montenegro	SCG								07	COFFEE,TEA,COCOA,SPICES	1	No Quantity							115797			0
S3	2000	2000	2000	2	0	2	Export	8	Albania	ALB	0	World	WLD								08	ANIMAL FEED STUFF	1	No Quantity							33119			0
S3	2000	2000	2000	2	0	2	Export	8	Albania	ALB	300	Greece	GRC								08	ANIMAL FEED STUFF	1	No Quantity							30319			0
S3	2000	2000	2000	2	0	2	Export	8	Albania	ALB	807	North Macedonia	MKD								08	ANIMAL FEED STUFF	1	No Quantity							1045			0
S3	2000	2000	2000	2	0	2	Export	8	Albania	ALB	891	Serbia and Montenegro	SCG								08	ANIMAL FEED STUFF	1	No Quantity							1755			0
S3	2000	2000	2000	2	0	2	Export	8	Albania	ALB	0	World	WLD								09	MISC.EDIBLE PRODUCTS ETC	1	No Quantity							302848			0
S3	2000	2000	2000	2	0	2	Export	8	Albania	ALB	381	Italy	ITA								09	MISC.EDIBLE PRODUCTS ETC	1	No Quantity							79874			0
S3	2000	2000	2000	2	0	2	Export	8	Albania	ALB	807	North Macedonia	MKD								09	MISC.EDIBLE PRODUCTS ETC	1	No Quantity							170348			0
S3	2000	2000	2000	2	0	2	Export	8	Albania	ALB	891	Serbia and Montenegro	SCG								09	MISC.EDIBLE PRODUCTS ETC	1	No Quantity							52626			0
S3	2000	2000	2000	2	0	2	Export	8	Albania	ALB	0	World	WLD								11	BEVERAGES	1	No Quantity							1030136			0
S3	2000	2000	2000	2	0	2	Export	8	Albania	ALB	191	Croatia	HRV								11	BEVERAGES	1	No Quantity							12421			0
S3	2000	2000	2000	2	0	2	Export	8	Albania	ALB	276	Germany	DEU								11	BEVERAGES	1	No Quantity							1361			0
S3	2000	2000	2000	2	0	2	Export	8	Albania	ALB	300	Greece	GRC								11	BEVERAGES	1	No Quantity							5300			0
S3	2000	2000	2000	2	0	2	Export	8	Albania	ALB	381	Italy	ITA								11	BEVERAGES	1	No Quantity							61			0
S3	2000	2000	2000	2	0	2	Export	8	Albania	ALB	705	Slovenia	SVN								11	BEVERAGES	1	No Quantity							22847			0
S3	2000	2000	2000	2	0	2	Export	8	Albania	ALB	891	Serbia and Montenegro	SCG								11	BEVERAGES	1	No Quantity							988147			0
S3	2000	2000	2000	2	0	2	Export	8	Albania	ALB	0	World	WLD								12	TOBACCO,TOBACCO MANUFACT	1	No Quantity							7127876			0
S3	2000	2000	2000	2	0	2	Export	8	Albania	ALB	300	Greece	GRC								12	TOBACCO,TOBACCO MANUFACT	1	No Quantity							6907130			0
S3	2000	2000	2000	2	0	2	Export	8	Albania	ALB	381	Italy	ITA								12	TOBACCO,TOBACCO MANUFACT	1	No Quantity							51422			0
S3	2000	2000	2000	2	0	2	Export	8	Albania	ALB	807	North Macedonia	MKD								12	TOBACCO,TOBACCO MANUFACT	1	No Quantity							25073			0
S3	2000	2000	2000	2	0	2	Export	8	Albania	ALB	891	Serbia and Montenegro	SCG								12	TOBACCO,TOBACCO MANUFACT	1	No Quantity							144250			0
S3	2000	2000	2000	2	0	2	Export	8	Albania	ALB	0	World	WLD								21	HIDES,SKINS,FURSKINS,RAW	1	No Quantity							325426			0
S3	2000	2000	2000	2	0	2	Export	8	Albania	ALB	276	Germany	DEU								21	HIDES,SKINS,FURSKINS,RAW	1	No Quantity							11912			0
S3	2000	2000	2000	2	0	2	Export	8	Albania	ALB	381	Italy	ITA								21	HIDES,SKINS,FURSKINS,RAW	1	No Quantity							133802			0
S3	2000	2000	2000	2	0	2	Export	8	Albania	ALB	643	Russian Federation	RUS								21	HIDES,SKINS,FURSKINS,RAW	1	No Quantity							12285			0
S3	2000	2000	2000	2	0	2	Export	8	Albania	ALB	757	Switzerland	CHE								21	HIDES,SKINS,FURSKINS,RAW	1	No Quantity							82			0
S3	2000	2000	2000	2	0	2	Export	8	Albania	ALB	792	Turkey	TUR								21	HIDES,SKINS,FURSKINS,RAW	1	No Quantity							167346			0
S3	2000	2000	2000	2	0	2	Export	8	Albania	ALB	0	World	WLD								23	CRUDE RUBBER	1	No Quantity							11639			0
S3	2000	2000	2000	2	0	2	Export	8	Albania	ALB	891	Serbia and Montenegro	SCG								23	CRUDE RUBBER	1	No Quantity							11639			0
S3	2000	2000	2000	2	0	2	Export	8	Albania	ALB	0	World	WLD								24	CORK AND WOOD	1	No Quantity							4550097			0
S3	2000	2000	2000	2	0	2	Export	8	Albania	ALB	300	Greece	GRC								24	CORK AND WOOD	1	No Quantity							520922			0
S3	2000	2000	2000	2	0	2	Export	8	Albania	ALB	381	Italy	ITA								24	CORK AND WOOD	1	No Quantity							3824867			0
S3	2000	2000	2000	2	0	2	Export	8	Albania	ALB	528	Netherlands	NLD								24	CORK AND WOOD	1	No Quantity							1515			0
S3	2000	2000	2000	2	0	2	Export	8	Albania	ALB	705	Slovenia	SVN								24	CORK AND WOOD	1	No Quantity							19718			0
S3	2000	2000	2000	2	0	2	Export	8	Albania	ALB	807	North Macedonia	MKD								24	CORK AND WOOD	1	No Quantity							38249			0
S3	2000	2000	2000	2	0	2	Export	8	Albania	ALB	891	Serbia and Montenegro	SCG								24	CORK AND WOOD	1	No Quantity							144826			0
S3	2000	2000	2000	2	0	2	Export	8	Albania	ALB	0	World	WLD								25	PULP AND WASTE PAPER	1	No Quantity							276			0
S3	2000	2000	2000	2	0	2	Export	8	Albania	ALB	891	Serbia and Montenegro	SCG								25	PULP AND WASTE PAPER	1	No Quantity							276			0
S3	2000	2000	2000	2	0	2	Export	8	Albania	ALB	0	World	WLD								26	TEXTILE FIBRES	1	No Quantity							97522			0
S3	2000	2000	2000	2	0	2	Export	8	Albania	ALB	40	Austria	AUT								26	TEXTILE FIBRES	1	No Quantity							1476			0
S3	2000	2000	2000	2	0	2	Export	8	Albania	ALB	191	Croatia	HRV								26	TEXTILE FIBRES	1	No Quantity							9461			0
S3	2000	2000	2000	2	0	2	Export	8	Albania	ALB	300	Greece	GRC								26	TEXTILE FIBRES	1	No Quantity							9231			0
S3	2000	2000	2000	2	0	2	Export	8	Albania	ALB	381	Italy	ITA								26	TEXTILE FIBRES	1	No Quantity							29368			0
S3	2000	2000	2000	2	0	2	Export	8	Albania	ALB	458	Malaysia	MYS								26	TEXTILE FIBRES	1	No Quantity							12989			0
S3	2000	2000	2000	2	0	2	Export	8	Albania	ALB	528	Netherlands	NLD								26	TEXTILE FIBRES	1	No Quantity							1045			0
S3	2000	2000	2000	2	0	2	Export	8	Albania	ALB	724	Spain	ESP								26	TEXTILE FIBRES	1	No Quantity							348			0
S3	2000	2000	2000	2	0	2	Export	8	Albania	ALB	757	Switzerland	CHE								26	TEXTILE FIBRES	1	No Quantity							8963			0
S3	2000	2000	2000	2	0	2	Export	8	Albania	ALB	807	North Macedonia	MKD								26	TEXTILE FIBRES	1	No Quantity							10429			0
S3	2000	2000	2000	2	0	2	Export	8	Albania	ALB	891	Serbia and Montenegro	SCG								26	TEXTILE FIBRES	1	No Quantity							14211			0
S3	2000	2000	2000	2	0	2	Export	8	Albania	ALB	0	World	WLD								27	CRUDE FERTILIZER,MINERAL	1	No Quantity							523488			0
S3	2000	2000	2000	2	0	2	Export	8	Albania	ALB	40	Austria	AUT								27	CRUDE FERTILIZER,MINERAL	1	No Quantity							2210			0
S3	2000	2000	2000	2	0	2	Export	8	Albania	ALB	100	Bulgaria	BGR								27	CRUDE FERTILIZER,MINERAL	1	No Quantity							1093			0
S3	2000	2000	2000	2	0	2	Export	8	Albania	ALB	191	Croatia	HRV								27	CRUDE FERTILIZER,MINERAL	1	No Quantity							32447			0
S3	2000	2000	2000	2	0	2	Export	8	Albania	ALB	276	Germany	DEU								27	CRUDE FERTILIZER,MINERAL	1	No Quantity							4017			0
S3	2000	2000	2000	2	0	2	Export	8	Albania	ALB	300	Greece	GRC								27	CRUDE FERTILIZER,MINERAL	1	No Quantity							52586			0
S3	2000	2000	2000	2	0	2	Export	8	Albania	ALB	381	Italy	ITA								27	CRUDE FERTILIZER,MINERAL	1	No Quantity							358734			0
S3	2000	2000	2000	2	0	2	Export	8	Albania	ALB	528	Netherlands	NLD								27	CRUDE FERTILIZER,MINERAL	1	No Quantity							1471			0
S3	2000	2000	2000	2	0	2	Export	8	Albania	ALB	705	Slovenia	SVN								27	CRUDE FERTILIZER,MINERAL	1	No Quantity							1			0
S3	2000	2000	2000	2	0	2	Export	8	Albania	ALB	792	Turkey	TUR								27	CRUDE FERTILIZER,MINERAL	1	No Quantity							49			0
S3	2000	2000	2000	2	0	2	Export	8	Albania	ALB	807	North Macedonia	MKD								27	CRUDE FERTILIZER,MINERAL	1	No Quantity							17870			0
S3	2000	2000	2000	2	0	2	Export	8	Albania	ALB	891	Serbia and Montenegro	SCG								27	CRUDE FERTILIZER,MINERAL	1	No Quantity							53011			0
S3	2000	2000	2000	2	0	2	Export	8	Albania	ALB	0	World	WLD								28	METALLIFEROUS ORE,SCRAP	1	No Quantity							6412997			0
S3	2000	2000	2000	2	0	2	Export	8	Albania	ALB	191	Croatia	HRV								28	METALLIFEROUS ORE,SCRAP	1	No Quantity							1127687			0
S3	2000	2000	2000	2	0	2	Export	8	Albania	ALB	251	France	FRA								28	METALLIFEROUS ORE,SCRAP	1	No Quantity							163103			0
S3	2000	2000	2000	2	0	2	Export	8	Albania	ALB	276	Germany	DEU								28	METALLIFEROUS ORE,SCRAP	1	No Quantity							128933			0
S3	2000	2000	2000	2	0	2	Export	8	Albania	ALB	300	Greece	GRC								28	METALLIFEROUS ORE,SCRAP	1	No Quantity							414666			0
S3	2000	2000	2000	2	0	2	Export	8	Albania	ALB	381	Italy	ITA								28	METALLIFEROUS ORE,SCRAP	1	No Quantity							3861944			0
S3	2000	2000	2000	2	0	2	Export	8	Albania	ALB	752	Sweden	SWE								28	METALLIFEROUS ORE,SCRAP	1	No Quantity							641534			0
S3	2000	2000	2000	2	0	2	Export	8	Albania	ALB	807	North Macedonia	MKD								28	METALLIFEROUS ORE,SCRAP	1	No Quantity							5687			0
S3	2000	2000	2000	2	0	2	Export	8	Albania	ALB	842	USA	USA								28	METALLIFEROUS ORE,SCRAP	1	No Quantity							6823			0
S3	2000	2000	2000	2	0	2	Export	8	Albania	ALB	891	Serbia and Montenegro	SCG								28	METALLIFEROUS ORE,SCRAP	1	No Quantity							49194			0
S3	2000	2000	2000	2	0	2	Export	8	Albania	ALB	899	Areas, nes									28	METALLIFEROUS ORE,SCRAP	1	No Quantity							13428			0
S3	2000	2000	2000	2	0	2	Export	8	Albania	ALB	0	World	WLD								29	CRUDE ANIMAL,VEG.MATERL.	1	No Quantity							10626953			0
S3	2000	2000	2000	2	0	2	Export	8	Albania	ALB	40	Austria	AUT								29	CRUDE ANIMAL,VEG.MATERL.	1	No Quantity							358541			0
S3	2000	2000	2000	2	0	2	Export	8	Albania	ALB	112	Belarus	BLR								29	CRUDE ANIMAL,VEG.MATERL.	1	No Quantity							19033			0
S3	2000	2000	2000	2	0	2	Export	8	Albania	ALB	203	Czechia	CZE								29	CRUDE ANIMAL,VEG.MATERL.	1	No Quantity							40961			0
S3	2000	2000	2000	2	0	2	Export	8	Albania	ALB	251	France	FRA								29	CRUDE ANIMAL,VEG.MATERL.	1	No Quantity							1254788			0
S3	2000	2000	2000	2	0	2	Export	8	Albania	ALB	276	Germany	DEU								29	CRUDE ANIMAL,VEG.MATERL.	1	No Quantity							4321127			0
S3	2000	2000	2000	2	0	2	Export	8	Albania	ALB	300	Greece	GRC								29	CRUDE ANIMAL,VEG.MATERL.	1	No Quantity							530753			0
S3	2000	2000	2000	2	0	2	Export	8	Albania	ALB	348	Hungary	HUN								29	CRUDE ANIMAL,VEG.MATERL.	1	No Quantity							31788			0
S3	2000	2000	2000	2	0	2	Export	8	Albania	ALB	381	Italy	ITA								29	CRUDE ANIMAL,VEG.MATERL.	1	No Quantity							1188197			0
S3	2000	2000	2000	2	0	2	Export	8	Albania	ALB	392	Japan	JPN								29	CRUDE ANIMAL,VEG.MATERL.	1	No Quantity							136564			0
S3	2000	2000	2000	2	0	2	Export	8	Albania	ALB	724	Spain	ESP								29	CRUDE ANIMAL,VEG.MATERL.	1	No Quantity							115138			0
S3	2000	2000	2000	2	0	2	Export	8	Albania	ALB	757	Switzerland	CHE								29	CRUDE ANIMAL,VEG.MATERL.	1	No Quantity							41138			0
S3	2000	2000	2000	2	0	2	Export	8	Albania	ALB	792	Turkey	TUR								29	CRUDE ANIMAL,VEG.MATERL.	1	No Quantity							542451			0
S3	2000	2000	2000	2	0	2	Export	8	Albania	ALB	807	North Macedonia	MKD								29	CRUDE ANIMAL,VEG.MATERL.	1	No Quantity							262741			0
S3	2000	2000	2000	2	0	2	Export	8	Albania	ALB	842	USA	USA								29	CRUDE ANIMAL,VEG.MATERL.	1	No Quantity							1716799			0
S3	2000	2000	2000	2	0	2	Export	8	Albania	ALB	891	Serbia and Montenegro	SCG								29	CRUDE ANIMAL,VEG.MATERL.	1	No Quantity							66933			0
S3	2000	2000	2000	2	0	2	Export	8	Albania	ALB	0	World	WLD								32	COAL, COKE, BRIQUETTES	1	No Quantity							155630			0
S3	2000	2000	2000	2	0	2	Export	8	Albania	ALB	300	Greece	GRC								32	COAL, COKE, BRIQUETTES	1	No Quantity							28313			0
S3	2000	2000	2000	2	0	2	Export	8	Albania	ALB	381	Italy	ITA								32	COAL, COKE, BRIQUETTES	1	No Quantity							5258			0
S3	2000	2000	2000	2	0	2	Export	8	Albania	ALB	807	North Macedonia	MKD								32	COAL, COKE, BRIQUETTES	1	No Quantity							121161			0
S3	2000	2000	2000	2	0	2	Export	8	Albania	ALB	891	Serbia and Montenegro	SCG								32	COAL, COKE, BRIQUETTES	1	No Quantity							897			0
S3	2000	2000	2000	2	0	2	Export	8	Albania	ALB	0	World	WLD								33	PETROLEUM,PETROL.PRODUCT	1	No Quantity							4684457			0
S3	2000	2000	2000	2	0	2	Export	8	Albania	ALB	40	Austria	AUT								33	PETROLEUM,PETROL.PRODUCT	1	No Quantity							245094			0
S3	2000	2000	2000	2	0	2	Export	8	Albania	ALB	276	Germany	DEU								33	PETROLEUM,PETROL.PRODUCT	1	No Quantity							119			0
S3	2000	2000	2000	2	0	2	Export	8	Albania	ALB	300	Greece	GRC								33	PETROLEUM,PETROL.PRODUCT	1	No Quantity							234534			0
S3	2000	2000	2000	2	0	2	Export	8	Albania	ALB	381	Italy	ITA								33	PETROLEUM,PETROL.PRODUCT	1	No Quantity							2874967			0
S3	2000	2000	2000	2	0	2	Export	8	Albania	ALB	807	North Macedonia	MKD								33	PETROLEUM,PETROL.PRODUCT	1	No Quantity							526912			0
S3	2000	2000	2000	2	0	2	Export	8	Albania	ALB	891	Serbia and Montenegro	SCG								33	PETROLEUM,PETROL.PRODUCT	1	No Quantity							771119			0
S3	2000	2000	2000	2	0	2	Export	8	Albania	ALB	899	Areas, nes									33	PETROLEUM,PETROL.PRODUCT	1	No Quantity							31714			0
S3	2000	2000	2000	2	0	2	Export	8	Albania	ALB	0	World	WLD								34	GAS,NATURAL,MANUFACTURED	1	No Quantity							1433			0
S3	2000	2000	2000	2	0	2	Export	8	Albania	ALB	891	Serbia and Montenegro	SCG								34	GAS,NATURAL,MANUFACTURED	1	No Quantity							1433			0
S3	2000	2000	2000	2	0	2	Export	8	Albania	ALB	0	World	WLD								42	FIXED VEG. FATS AND OILS	1	No Quantity							44454			0
S3	2000	2000	2000	2	0	2	Export	8	Albania	ALB	381	Italy	ITA								42	FIXED VEG. FATS AND OILS	1	No Quantity							43758			0
S3	2000	2000	2000	2	0	2	Export	8	Albania	ALB	891	Serbia and Montenegro	SCG								42	FIXED VEG. FATS AND OILS	1	No Quantity							696			0
S3	2000	2000	2000	2	0	2	Export	8	Albania	ALB	0	World	WLD								51	ORGANIC CHEMICALS	1	No Quantity							1914			0
S3	2000	2000	2000	2	0	2	Export	8	Albania	ALB	891	Serbia and Montenegro	SCG								51	ORGANIC CHEMICALS	1	No Quantity							1914			0
S3	2000	2000	2000	2	0	2	Export	8	Albania	ALB	0	World	WLD								52	INORGANIC CHEMICALS	1	No Quantity							357016			0
S3	2000	2000	2000	2	0	2	Export	8	Albania	ALB	40	Austria	AUT								52	INORGANIC CHEMICALS	1	No Quantity							21			0
S3	2000	2000	2000	2	0	2	Export	8	Albania	ALB	100	Bulgaria	BGR								52	INORGANIC CHEMICALS	1	No Quantity							7895			0
S3	2000	2000	2000	2	0	2	Export	8	Albania	ALB	276	Germany	DEU								52	INORGANIC CHEMICALS	1	No Quantity							26743			0
S3	2000	2000	2000	2	0	2	Export	8	Albania	ALB	300	Greece	GRC								52	INORGANIC CHEMICALS	1	No Quantity							291732			0
S3	2000	2000	2000	2	0	2	Export	8	Albania	ALB	757	Switzerland	CHE								52	INORGANIC CHEMICALS	1	No Quantity							3153			0
S3	2000	2000	2000	2	0	2	Export	8	Albania	ALB	807	North Macedonia	MKD								52	INORGANIC CHEMICALS	1	No Quantity							10214			0
S3	2000	2000	2000	2	0	2	Export	8	Albania	ALB	891	Serbia and Montenegro	SCG								52	INORGANIC CHEMICALS	1	No Quantity							17259			0
S3	2000	2000	2000	2	0	2	Export	8	Albania	ALB	0	World	WLD								53	DYES,COLOURING MATERIALS	1	No Quantity							253023			0
S3	2000	2000	2000	2	0	2	Export	8	Albania	ALB	300	Greece	GRC								53	DYES,COLOURING MATERIALS	1	No Quantity							6416			0
S3	2000	2000	2000	2	0	2	Export	8	Albania	ALB	381	Italy	ITA								53	DYES,COLOURING MATERIALS	1	No Quantity							36574			0
S3	2000	2000	2000	2	0	2	Export	8	Albania	ALB	807	North Macedonia	MKD								53	DYES,COLOURING MATERIALS	1	No Quantity							1730			0
S3	2000	2000	2000	2	0	2	Export	8	Albania	ALB	891	Serbia and Montenegro	SCG								53	DYES,COLOURING MATERIALS	1	No Quantity							208302			0
S3	2000	2000	2000	2	0	2	Export	8	Albania	ALB	0	World	WLD								54	MEDICINAL,PHARM.PRODUCTS	1	No Quantity							339697			0
S3	2000	2000	2000	2	0	2	Export	8	Albania	ALB	196	Cyprus	CYP								54	MEDICINAL,PHARM.PRODUCTS	1	No Quantity							19624			0
S3	2000	2000	2000	2	0	2	Export	8	Albania	ALB	276	Germany	DEU								54	MEDICINAL,PHARM.PRODUCTS	1	No Quantity							185237			0
S3	2000	2000	2000	2	0	2	Export	8	Albania	ALB	381	Italy	ITA								54	MEDICINAL,PHARM.PRODUCTS	1	No Quantity							227			0
S3	2000	2000	2000	2	0	2	Export	8	Albania	ALB	528	Netherlands	NLD								54	MEDICINAL,PHARM.PRODUCTS	1	No Quantity							67649			0
S3	2000	2000	2000	2	0	2	Export	8	Albania	ALB	705	Slovenia	SVN								54	MEDICINAL,PHARM.PRODUCTS	1	No Quantity							296			0
S3	2000	2000	2000	2	0	2	Export	8	Albania	ALB	807	North Macedonia	MKD								54	MEDICINAL,PHARM.PRODUCTS	1	No Quantity							2783			0
S3	2000	2000	2000	2	0	2	Export	8	Albania	ALB	891	Serbia and Montenegro	SCG								54	MEDICINAL,PHARM.PRODUCTS	1	No Quantity							63880			0
S3	2000	2000	2000	2	0	2	Export	8	Albania	ALB	0	World	WLD								55	ESSENTL.OILS,PERFUME,ETC	1	No Quantity							317753			0
S3	2000	2000	2000	2	0	2	Export	8	Albania	ALB	40	Austria	AUT								55	ESSENTL.OILS,PERFUME,ETC	1	No Quantity							54341			0
S3	2000	2000	2000	2	0	2	Export	8	Albania	ALB	251	France	FRA								55	ESSENTL.OILS,PERFUME,ETC	1	No Quantity							8958			0
S3	2000	2000	2000	2	0	2	Export	8	Albania	ALB	300	Greece	GRC								55	ESSENTL.OILS,PERFUME,ETC	1	No Quantity							28962			0
S3	2000	2000	2000	2	0	2	Export	8	Albania	ALB	381	Italy	ITA								55	ESSENTL.OILS,PERFUME,ETC	1	No Quantity							17524			0
S3	2000	2000	2000	2	0	2	Export	8	Albania	ALB	528	Netherlands	NLD								55	ESSENTL.OILS,PERFUME,ETC	1	No Quantity							36042			0
S3	2000	2000	2000	2	0	2	Export	8	Albania	ALB	792	Turkey	TUR								55	ESSENTL.OILS,PERFUME,ETC	1	No Quantity							4638			0
S3	2000	2000	2000	2	0	2	Export	8	Albania	ALB	891	Serbia and Montenegro	SCG								55	ESSENTL.OILS,PERFUME,ETC	1	No Quantity							167288			0
S3	2000	2000	2000	2	0	2	Export	8	Albania	ALB	0	World	WLD								57	PLASTICS IN PRIMARY FORM	1	No Quantity							111974			0
S3	2000	2000	2000	2	0	2	Export	8	Albania	ALB	300	Greece	GRC								57	PLASTICS IN PRIMARY FORM	1	No Quantity							74718			0
S3	2000	2000	2000	2	0	2	Export	8	Albania	ALB	381	Italy	ITA								57	PLASTICS IN PRIMARY FORM	1	No Quantity							30011			0
S3	2000	2000	2000	2	0	2	Export	8	Albania	ALB	807	North Macedonia	MKD								57	PLASTICS IN PRIMARY FORM	1	No Quantity							5391			0
S3	2000	2000	2000	2	0	2	Export	8	Albania	ALB	891	Serbia and Montenegro	SCG								57	PLASTICS IN PRIMARY FORM	1	No Quantity							1854			0
S3	2000	2000	2000	2	0	2	Export	8	Albania	ALB	0	World	WLD								58	PLASTIC,NON-PRIMARY FORM	1	No Quantity							209457			0
S3	2000	2000	2000	2	0	2	Export	8	Albania	ALB	40	Austria	AUT								58	PLASTIC,NON-PRIMARY FORM	1	No Quantity							8210			0
S3	2000	2000	2000	2	0	2	Export	8	Albania	ALB	300	Greece	GRC								58	PLASTIC,NON-PRIMARY FORM	1	No Quantity							80654			0
S3	2000	2000	2000	2	0	2	Export	8	Albania	ALB	381	Italy	ITA								58	PLASTIC,NON-PRIMARY FORM	1	No Quantity							4884			0
S3	2000	2000	2000	2	0	2	Export	8	Albania	ALB	807	North Macedonia	MKD								58	PLASTIC,NON-PRIMARY FORM	1	No Quantity							1082			0
S3	2000	2000	2000	2	0	2	Export	8	Albania	ALB	891	Serbia and Montenegro	SCG								58	PLASTIC,NON-PRIMARY FORM	1	No Quantity							114627			0
S3	2000	2000	2000	2	0	2	Export	8	Albania	ALB	0	World	WLD								59	CHEMICAL MATERIALS NES	1	No Quantity							151403			0
S3	2000	2000	2000	2	0	2	Export	8	Albania	ALB	300	Greece	GRC								59	CHEMICAL MATERIALS NES	1	No Quantity							2456			0
S3	2000	2000	2000	2	0	2	Export	8	Albania	ALB	807	North Macedonia	MKD								59	CHEMICAL MATERIALS NES	1	No Quantity							86496			0
S3	2000	2000	2000	2	0	2	Export	8	Albania	ALB	891	Serbia and Montenegro	SCG								59	CHEMICAL MATERIALS NES	1	No Quantity							62452			0
S3	2000	2000	2000	2	0	2	Export	8	Albania	ALB	0	World	WLD								61	LEATHER, LEATHER GOODS	1	No Quantity							7433903			0
S3	2000	2000	2000	2	0	2	Export	8	Albania	ALB	203	Czechia	CZE								61	LEATHER, LEATHER GOODS	1	No Quantity							179161			0
S3	2000	2000	2000	2	0	2	Export	8	Albania	ALB	276	Germany	DEU								61	LEATHER, LEATHER GOODS	1	No Quantity							12130			0
S3	2000	2000	2000	2	0	2	Export	8	Albania	ALB	300	Greece	GRC								61	LEATHER, LEATHER GOODS	1	No Quantity							217948			0
S3	2000	2000	2000	2	0	2	Export	8	Albania	ALB	381	Italy	ITA								61	LEATHER, LEATHER GOODS	1	No Quantity							5934600			0
S3	2000	2000	2000	2	0	2	Export	8	Albania	ALB	643	Russian Federation	RUS								61	LEATHER, LEATHER GOODS	1	No Quantity							53937			0
S3	2000	2000	2000	2	0	2	Export	8	Albania	ALB	792	Turkey	TUR								61	LEATHER, LEATHER GOODS	1	No Quantity							955704			0
S3	2000	2000	2000	2	0	2	Export	8	Albania	ALB	807	North Macedonia	MKD								61	LEATHER, LEATHER GOODS	1	No Quantity							1117			0
S3	2000	2000	2000	2	0	2	Export	8	Albania	ALB	891	Serbia and Montenegro	SCG								61	LEATHER, LEATHER GOODS	1	No Quantity							79306			0
S3	2000	2000	2000	2	0	2	Export	8	Albania	ALB	0	World	WLD								62	RUBBER MANUFACTURES, NES	1	No Quantity							73363			0
S3	2000	2000	2000	2	0	2	Export	8	Albania	ALB	381	Italy	ITA								62	RUBBER MANUFACTURES, NES	1	No Quantity							58014			0
S3	2000	2000	2000	2	0	2	Export	8	Albania	ALB	807	North Macedonia	MKD								62	RUBBER MANUFACTURES, NES	1	No Quantity							2497			0
S3	2000	2000	2000	2	0	2	Export	8	Albania	ALB	891	Serbia and Montenegro	SCG								62	RUBBER MANUFACTURES, NES	1	No Quantity							12851			0
S3	2000	2000	2000	2	0	2	Export	8	Albania	ALB	0	World	WLD								63	CORK, WOOD MANUFACTURES	1	No Quantity							2809618			0
S3	2000	2000	2000	2	0	2	Export	8	Albania	ALB	56	Belgium	BEL								63	CORK, WOOD MANUFACTURES	1	No Quantity							1173			0
S3	2000	2000	2000	2	0	2	Export	8	Albania	ALB	191	Croatia	HRV								63	CORK, WOOD MANUFACTURES	1	No Quantity							15677			0
S3	2000	2000	2000	2	0	2	Export	8	Albania	ALB	208	Denmark	DNK								63	CORK, WOOD MANUFACTURES	1	No Quantity							28945			0
S3	2000	2000	2000	2	0	2	Export	8	Albania	ALB	251	France	FRA								63	CORK, WOOD MANUFACTURES	1	No Quantity							74104			0
S3	2000	2000	2000	2	0	2	Export	8	Albania	ALB	276	Germany	DEU								63	CORK, WOOD MANUFACTURES	1	No Quantity							186304			0
S3	2000	2000	2000	2	0	2	Export	8	Albania	ALB	300	Greece	GRC								63	CORK, WOOD MANUFACTURES	1	No Quantity							159626			0
S3	2000	2000	2000	2	0	2	Export	8	Albania	ALB	381	Italy	ITA								63	CORK, WOOD MANUFACTURES	1	No Quantity							2317200			0
S3	2000	2000	2000	2	0	2	Export	8	Albania	ALB	807	North Macedonia	MKD								63	CORK, WOOD MANUFACTURES	1	No Quantity							5537			0
S3	2000	2000	2000	2	0	2	Export	8	Albania	ALB	891	Serbia and Montenegro	SCG								63	CORK, WOOD MANUFACTURES	1	No Quantity							21051			0
S3	2000	2000	2000	2	0	2	Export	8	Albania	ALB	0	World	WLD								64	PAPER,PAPERBOARD,ETC.	1	No Quantity							1583426			0
S3	2000	2000	2000	2	0	2	Export	8	Albania	ALB	40	Austria	AUT								64	PAPER,PAPERBOARD,ETC.	1	No Quantity							16			0
S3	2000	2000	2000	2	0	2	Export	8	Albania	ALB	300	Greece	GRC								64	PAPER,PAPERBOARD,ETC.	1	No Quantity							348989			0
S3	2000	2000	2000	2	0	2	Export	8	Albania	ALB	381	Italy	ITA								64	PAPER,PAPERBOARD,ETC.	1	No Quantity							1023904			0
S3	2000	2000	2000	2	0	2	Export	8	Albania	ALB	528	Netherlands	NLD								64	PAPER,PAPERBOARD,ETC.	1	No Quantity							276			0
S3	2000	2000	2000	2	0	2	Export	8	Albania	ALB	792	Turkey	TUR								64	PAPER,PAPERBOARD,ETC.	1	No Quantity							50550			0
S3	2000	2000	2000	2	0	2	Export	8	Albania	ALB	807	North Macedonia	MKD								64	PAPER,PAPERBOARD,ETC.	1	No Quantity							2318			0
S3	2000	2000	2000	2	0	2	Export	8	Albania	ALB	842	USA	USA								64	PAPER,PAPERBOARD,ETC.	1	No Quantity							47			0
S3	2000	2000	2000	2	0	2	Export	8	Albania	ALB	891	Serbia and Montenegro	SCG								64	PAPER,PAPERBOARD,ETC.	1	No Quantity							157326			0
S3	2000	2000	2000	2	0	2	Export	8	Albania	ALB	0	World	WLD								65	TEXTILE YARN,FABRIC,ETC.	1	No Quantity							1122999			0
S3	2000	2000	2000	2	0	2	Export	8	Albania	ALB	40	Austria	AUT								65	TEXTILE YARN,FABRIC,ETC.	1	No Quantity							202899			0
S3	2000	2000	2000	2	0	2	Export	8	Albania	ALB	100	Bulgaria	BGR								65	TEXTILE YARN,FABRIC,ETC.	1	No Quantity							3365			0
S3	2000	2000	2000	2	0	2	Export	8	Albania	ALB	276	Germany	DEU								65	TEXTILE YARN,FABRIC,ETC.	1	No Quantity							25052			0
S3	2000	2000	2000	2	0	2	Export	8	Albania	ALB	300	Greece	GRC								65	TEXTILE YARN,FABRIC,ETC.	1	No Quantity							52754			0
S3	2000	2000	2000	2	0	2	Export	8	Albania	ALB	381	Italy	ITA								65	TEXTILE YARN,FABRIC,ETC.	1	No Quantity							804724			0
S3	2000	2000	2000	2	0	2	Export	8	Albania	ALB	642	Romania	ROU								65	TEXTILE YARN,FABRIC,ETC.	1	No Quantity							2969			0
S3	2000	2000	2000	2	0	2	Export	8	Albania	ALB	807	North Macedonia	MKD								65	TEXTILE YARN,FABRIC,ETC.	1	No Quantity							11622			0
S3	2000	2000	2000	2	0	2	Export	8	Albania	ALB	891	Serbia and Montenegro	SCG								65	TEXTILE YARN,FABRIC,ETC.	1	No Quantity							19614			0
S3	2000	2000	2000	2	0	2	Export	8	Albania	ALB	0	World	WLD								66	NON-METAL.MINERAL MANFCT	1	No Quantity							796143			0
S3	2000	2000	2000	2	0	2	Export	8	Albania	ALB	40	Austria	AUT								66	NON-METAL.MINERAL MANFCT	1	No Quantity							74349			0
S3	2000	2000	2000	2	0	2	Export	8	Albania	ALB	276	Germany	DEU								66	NON-METAL.MINERAL MANFCT	1	No Quantity							40			0
S3	2000	2000	2000	2	0	2	Export	8	Albania	ALB	300	Greece	GRC								66	NON-METAL.MINERAL MANFCT	1	No Quantity							78646			0
S3	2000	2000	2000	2	0	2	Export	8	Albania	ALB	381	Italy	ITA								66	NON-METAL.MINERAL MANFCT	1	No Quantity							468698			0
S3	2000	2000	2000	2	0	2	Export	8	Albania	ALB	528	Netherlands	NLD								66	NON-METAL.MINERAL MANFCT	1	No Quantity							1163			0
S3	2000	2000	2000	2	0	2	Export	8	Albania	ALB	724	Spain	ESP								66	NON-METAL.MINERAL MANFCT	1	No Quantity							38999			0
S3	2000	2000	2000	2	0	2	Export	8	Albania	ALB	807	North Macedonia	MKD								66	NON-METAL.MINERAL MANFCT	1	No Quantity							4804			0
S3	2000	2000	2000	2	0	2	Export	8	Albania	ALB	842	USA	USA								66	NON-METAL.MINERAL MANFCT	1	No Quantity							70			0
S3	2000	2000	2000	2	0	2	Export	8	Albania	ALB	891	Serbia and Montenegro	SCG								66	NON-METAL.MINERAL MANFCT	1	No Quantity							129374			0
S3	2000	2000	2000	2	0	2	Export	8	Albania	ALB	0	World	WLD								67	IRON AND STEEL	1	No Quantity							8018147			0
S3	2000	2000	2000	2	0	2	Export	8	Albania	ALB	100	Bulgaria	BGR								67	IRON AND STEEL	1	No Quantity							8989			0
S3	2000	2000	2000	2	0	2	Export	8	Albania	ALB	191	Croatia	HRV								67	IRON AND STEEL	1	No Quantity							256552			0
S3	2000	2000	2000	2	0	2	Export	8	Albania	ALB	251	France	FRA								67	IRON AND STEEL	1	No Quantity							19774			0
S3	2000	2000	2000	2	0	2	Export	8	Albania	ALB	276	Germany	DEU								67	IRON AND STEEL	1	No Quantity							192064			0
S3	2000	2000	2000	2	0	2	Export	8	Albania	ALB	300	Greece	GRC								67	IRON AND STEEL	1	No Quantity							56092			0
S3	2000	2000	2000	2	0	2	Export	8	Albania	ALB	381	Italy	ITA								67	IRON AND STEEL	1	No Quantity							7352799			0
S3	2000	2000	2000	2	0	2	Export	8	Albania	ALB	807	North Macedonia	MKD								67	IRON AND STEEL	1	No Quantity							120575			0
S3	2000	2000	2000	2	0	2	Export	8	Albania	ALB	891	Serbia and Montenegro	SCG								67	IRON AND STEEL	1	No Quantity							11302			0
S3	2000	2000	2000	2	0	2	Export	8	Albania	ALB	0	World	WLD								68	NON-FERROUS METALS	1	No Quantity							2784984			0
S3	2000	2000	2000	2	0	2	Export	8	Albania	ALB	100	Bulgaria	BGR								68	NON-FERROUS METALS	1	No Quantity							7801			0
S3	2000	2000	2000	2	0	2	Export	8	Albania	ALB	276	Germany	DEU								68	NON-FERROUS METALS	1	No Quantity							42081			0
S3	2000	2000	2000	2	0	2	Export	8	Albania	ALB	300	Greece	GRC								68	NON-FERROUS METALS	1	No Quantity							20531			0
S3	2000	2000	2000	2	0	2	Export	8	Albania	ALB	381	Italy	ITA								68	NON-FERROUS METALS	1	No Quantity							2565638			0
S3	2000	2000	2000	2	0	2	Export	8	Albania	ALB	826	United Kingdom	GBR								68	NON-FERROUS METALS	1	No Quantity							126399			0
S3	2000	2000	2000	2	0	2	Export	8	Albania	ALB	891	Serbia and Montenegro	SCG								68	NON-FERROUS METALS	1	No Quantity							22535			0
S3	2000	2000	2000	2	0	2	Export	8	Albania	ALB	0	World	WLD								69	METALS MANUFACTURES,NES	1	No Quantity							6273250			0
S3	2000	2000	2000	2	0	2	Export	8	Albania	ALB	4	Afghanistan	AFG								69	METALS MANUFACTURES,NES	1	No Quantity							209			0
S3	2000	2000	2000	2	0	2	Export	8	Albania	ALB	40	Austria	AUT								69	METALS MANUFACTURES,NES	1	No Quantity							11438			0
S3	2000	2000	2000	2	0	2	Export	8	Albania	ALB	100	Bulgaria	BGR								69	METALS MANUFACTURES,NES	1	No Quantity							205			0
S3	2000	2000	2000	2	0	2	Export	8	Albania	ALB	208	Denmark	DNK								69	METALS MANUFACTURES,NES	1	No Quantity							374			0
S3	2000	2000	2000	2	0	2	Export	8	Albania	ALB	268	Georgia	GEO								69	METALS MANUFACTURES,NES	1	No Quantity							6594			0
S3	2000	2000	2000	2	0	2	Export	8	Albania	ALB	276	Germany	DEU								69	METALS MANUFACTURES,NES	1	No Quantity							15438			0
S3	2000	2000	2000	2	0	2	Export	8	Albania	ALB	300	Greece	GRC								69	METALS MANUFACTURES,NES	1	No Quantity							466266			0
S3	2000	2000	2000	2	0	2	Export	8	Albania	ALB	381	Italy	ITA								69	METALS MANUFACTURES,NES	1	No Quantity							5642151			0
S3	2000	2000	2000	2	0	2	Export	8	Albania	ALB	757	Switzerland	CHE								69	METALS MANUFACTURES,NES	1	No Quantity							7242			0
S3	2000	2000	2000	2	0	2	Export	8	Albania	ALB	792	Turkey	TUR								69	METALS MANUFACTURES,NES	1	No Quantity							836			0
S3	2000	2000	2000	2	0	2	Export	8	Albania	ALB	807	North Macedonia	MKD								69	METALS MANUFACTURES,NES	1	No Quantity							18917			0
S3	2000	2000	2000	2	0	2	Export	8	Albania	ALB	891	Serbia and Montenegro	SCG								69	METALS MANUFACTURES,NES	1	No Quantity							103580			0
S3	2000	2000	2000	2	0	2	Export	8	Albania	ALB	0	World	WLD								71	POWER GENERATNG.MACHINES	1	No Quantity							320137			0
S3	2000	2000	2000	2	0	2	Export	8	Albania	ALB	40	Austria	AUT								71	POWER GENERATNG.MACHINES	1	No Quantity							47			0
S3	2000	2000	2000	2	0	2	Export	8	Albania	ALB	300	Greece	GRC								71	POWER GENERATNG.MACHINES	1	No Quantity							41487			0
S3	2000	2000	2000	2	0	2	Export	8	Albania	ALB	376	Israel	ISR								71	POWER GENERATNG.MACHINES	1	No Quantity							6265			0
S3	2000	2000	2000	2	0	2	Export	8	Albania	ALB	381	Italy	ITA								71	POWER GENERATNG.MACHINES	1	No Quantity							247482			0
S3	2000	2000	2000	2	0	2	Export	8	Albania	ALB	792	Turkey	TUR								71	POWER GENERATNG.MACHINES	1	No Quantity							2463			0
S3	2000	2000	2000	2	0	2	Export	8	Albania	ALB	807	North Macedonia	MKD								71	POWER GENERATNG.MACHINES	1	No Quantity							10638			0
S3	2000	2000	2000	2	0	2	Export	8	Albania	ALB	891	Serbia and Montenegro	SCG								71	POWER GENERATNG.MACHINES	1	No Quantity							11756			0
S3	2000	2000	2000	2	0	2	Export	8	Albania	ALB	0	World	WLD								72	SPECIAL.INDUST.MACHINERY	1	No Quantity							1266030			0
S3	2000	2000	2000	2	0	2	Export	8	Albania	ALB	203	Czechia	CZE								72	SPECIAL.INDUST.MACHINERY	1	No Quantity							72			0
S3	2000	2000	2000	2	0	2	Export	8	Albania	ALB	300	Greece	GRC								72	SPECIAL.INDUST.MACHINERY	1	No Quantity							269312			0
S3	2000	2000	2000	2	0	2	Export	8	Albania	ALB	348	Hungary	HUN								72	SPECIAL.INDUST.MACHINERY	1	No Quantity							2509			0
S3	2000	2000	2000	2	0	2	Export	8	Albania	ALB	381	Italy	ITA								72	SPECIAL.INDUST.MACHINERY	1	No Quantity							488750			0
S3	2000	2000	2000	2	0	2	Export	8	Albania	ALB	642	Romania	ROU								72	SPECIAL.INDUST.MACHINERY	1	No Quantity							991			0
S3	2000	2000	2000	2	0	2	Export	8	Albania	ALB	757	Switzerland	CHE								72	SPECIAL.INDUST.MACHINERY	1	No Quantity							449			0
S3	2000	2000	2000	2	0	2	Export	8	Albania	ALB	807	North Macedonia	MKD								72	SPECIAL.INDUST.MACHINERY	1	No Quantity							420240			0
S3	2000	2000	2000	2	0	2	Export	8	Albania	ALB	891	Serbia and Montenegro	SCG								72	SPECIAL.INDUST.MACHINERY	1	No Quantity							83707			0
S3	2000	2000	2000	2	0	2	Export	8	Albania	ALB	0	World	WLD								73	METALWORKING MACHINERY	1	No Quantity							314			0
S3	2000	2000	2000	2	0	2	Export	8	Albania	ALB	300	Greece	GRC								73	METALWORKING MACHINERY	1	No Quantity							314			0
S3	2000	2000	2000	2	0	2	Export	8	Albania	ALB	0	World	WLD								74	GENERAL INDUSTL.MACH.NES	1	No Quantity							206697			0
S3	2000	2000	2000	2	0	2	Export	8	Albania	ALB	40	Austria	AUT								74	GENERAL INDUSTL.MACH.NES	1	No Quantity							1201			0
S3	2000	2000	2000	2	0	2	Export	8	Albania	ALB	276	Germany	DEU								74	GENERAL INDUSTL.MACH.NES	1	No Quantity							510			0
S3	2000	2000	2000	2	0	2	Export	8	Albania	ALB	300	Greece	GRC								74	GENERAL INDUSTL.MACH.NES	1	No Quantity							70013			0
S3	2000	2000	2000	2	0	2	Export	8	Albania	ALB	381	Italy	ITA								74	GENERAL INDUSTL.MACH.NES	1	No Quantity							13431			0
S3	2000	2000	2000	2	0	2	Export	8	Albania	ALB	528	Netherlands	NLD								74	GENERAL INDUSTL.MACH.NES	1	No Quantity							96			0
S3	2000	2000	2000	2	0	2	Export	8	Albania	ALB	807	North Macedonia	MKD								74	GENERAL INDUSTL.MACH.NES	1	No Quantity							78164			0
S3	2000	2000	2000	2	0	2	Export	8	Albania	ALB	891	Serbia and Montenegro	SCG								74	GENERAL INDUSTL.MACH.NES	1	No Quantity							43280			0
S3	2000	2000	2000	2	0	2	Export	8	Albania	ALB	0	World	WLD								75	OFFICE MACHINES,ADP MACH	1	No Quantity							33654			0
S3	2000	2000	2000	2	0	2	Export	8	Albania	ALB	40	Austria	AUT								75	OFFICE MACHINES,ADP MACH	1	No Quantity							18489			0
S3	2000	2000	2000	2	0	2	Export	8	Albania	ALB	276	Germany	DEU								75	OFFICE MACHINES,ADP MACH	1	No Quantity							858			0
S3	2000	2000	2000	2	0	2	Export	8	Albania	ALB	381	Italy	ITA								75	OFFICE MACHINES,ADP MACH	1	No Quantity							2205			0
S3	2000	2000	2000	2	0	2	Export	8	Albania	ALB	705	Slovenia	SVN								75	OFFICE MACHINES,ADP MACH	1	No Quantity							800			0
S3	2000	2000	2000	2	0	2	Export	8	Albania	ALB	842	USA	USA								75	OFFICE MACHINES,ADP MACH	1	No Quantity							218			0
S3	2000	2000	2000	2	0	2	Export	8	Albania	ALB	891	Serbia and Montenegro	SCG								75	OFFICE MACHINES,ADP MACH	1	No Quantity							11085			0
S3	2000	2000	2000	2	0	2	Export	8	Albania	ALB	0	World	WLD								76	TELECOMM.SOUND EQUIP ETC	1	No Quantity							1004322			0
S3	2000	2000	2000	2	0	2	Export	8	Albania	ALB	100	Bulgaria	BGR								76	TELECOMM.SOUND EQUIP ETC	1	No Quantity							536			0
S3	2000	2000	2000	2	0	2	Export	8	Albania	ALB	300	Greece	GRC								76	TELECOMM.SOUND EQUIP ETC	1	No Quantity							283410			0
S3	2000	2000	2000	2	0	2	Export	8	Albania	ALB	381	Italy	ITA								76	TELECOMM.SOUND EQUIP ETC	1	No Quantity							516754			0
S3	2000	2000	2000	2	0	2	Export	8	Albania	ALB	891	Serbia and Montenegro	SCG								76	TELECOMM.SOUND EQUIP ETC	1	No Quantity							203621			0
S3	2000	2000	2000	2	0	2	Export	8	Albania	ALB	0	World	WLD								77	ELEC MCH APPAR,PARTS,NES	1	No Quantity							1906256			0
S3	2000	2000	2000	2	0	2	Export	8	Albania	ALB	40	Austria	AUT								77	ELEC MCH APPAR,PARTS,NES	1	No Quantity							3134			0
S3	2000	2000	2000	2	0	2	Export	8	Albania	ALB	300	Greece	GRC								77	ELEC MCH APPAR,PARTS,NES	1	No Quantity							230765			0
S3	2000	2000	2000	2	0	2	Export	8	Albania	ALB	381	Italy	ITA								77	ELEC MCH APPAR,PARTS,NES	1	No Quantity							1420434			0
S3	2000	2000	2000	2	0	2	Export	8	Albania	ALB	528	Netherlands	NLD								77	ELEC MCH APPAR,PARTS,NES	1	No Quantity							12014			0
S3	2000	2000	2000	2	0	2	Export	8	Albania	ALB	705	Slovenia	SVN								77	ELEC MCH APPAR,PARTS,NES	1	No Quantity							41412			0
S3	2000	2000	2000	2	0	2	Export	8	Albania	ALB	792	Turkey	TUR								77	ELEC MCH APPAR,PARTS,NES	1	No Quantity							436			0
S3	2000	2000	2000	2	0	2	Export	8	Albania	ALB	807	North Macedonia	MKD								77	ELEC MCH APPAR,PARTS,NES	1	No Quantity							53807			0
S3	2000	2000	2000	2	0	2	Export	8	Albania	ALB	891	Serbia and Montenegro	SCG								77	ELEC MCH APPAR,PARTS,NES	1	No Quantity							143747			0
S3	2000	2000	2000	2	0	2	Export	8	Albania	ALB	899	Areas, nes									77	ELEC MCH APPAR,PARTS,NES	1	No Quantity							508			0
S3	2000	2000	2000	2	0	2	Export	8	Albania	ALB	0	World	WLD								78	ROAD VEHICLES	1	No Quantity							314366			0
S3	2000	2000	2000	2	0	2	Export	8	Albania	ALB	300	Greece	GRC								78	ROAD VEHICLES	1	No Quantity							1741			0
S3	2000	2000	2000	2	0	2	Export	8	Albania	ALB	381	Italy	ITA								78	ROAD VEHICLES	1	No Quantity							45291			0
S3	2000	2000	2000	2	0	2	Export	8	Albania	ALB	807	North Macedonia	MKD								78	ROAD VEHICLES	1	No Quantity							233880			0
S3	2000	2000	2000	2	0	2	Export	8	Albania	ALB	826	United Kingdom	GBR								78	ROAD VEHICLES	1	No Quantity							20453			0
S3	2000	2000	2000	2	0	2	Export	8	Albania	ALB	891	Serbia and Montenegro	SCG								78	ROAD VEHICLES	1	No Quantity							13001			0
S3	2000	2000	2000	2	0	2	Export	8	Albania	ALB	0	World	WLD								79	OTHR.TRANSPORT EQUIPMENT	1	No Quantity							3401			0
S3	2000	2000	2000	2	0	2	Export	8	Albania	ALB	124	Canada	CAN								79	OTHR.TRANSPORT EQUIPMENT	1	No Quantity							390			0
S3	2000	2000	2000	2	0	2	Export	8	Albania	ALB	842	USA	USA								79	OTHR.TRANSPORT EQUIPMENT	1	No Quantity							3011			0
S3	2000	2000	2000	2	0	2	Export	8	Albania	ALB	0	World	WLD								81	PREFAB BUILDGS,FTTNG ETC	1	No Quantity							305564			0
S3	2000	2000	2000	2	0	2	Export	8	Albania	ALB	40	Austria	AUT								81	PREFAB BUILDGS,FTTNG ETC	1	No Quantity							20984			0
S3	2000	2000	2000	2	0	2	Export	8	Albania	ALB	300	Greece	GRC								81	PREFAB BUILDGS,FTTNG ETC	1	No Quantity							56066			0
S3	2000	2000	2000	2	0	2	Export	8	Albania	ALB	381	Italy	ITA								81	PREFAB BUILDGS,FTTNG ETC	1	No Quantity							199802			0
S3	2000	2000	2000	2	0	2	Export	8	Albania	ALB	642	Romania	ROU								81	PREFAB BUILDGS,FTTNG ETC	1	No Quantity							70			0
S3	2000	2000	2000	2	0	2	Export	8	Albania	ALB	826	United Kingdom	GBR								81	PREFAB BUILDGS,FTTNG ETC	1	No Quantity							16990			0
S3	2000	2000	2000	2	0	2	Export	8	Albania	ALB	891	Serbia and Montenegro	SCG								81	PREFAB BUILDGS,FTTNG ETC	1	No Quantity							11653			0
S3	2000	2000	2000	2	0	2	Export	8	Albania	ALB	0	World	WLD								82	FURNITURE,BEDDING,ETC.	1	No Quantity							5245528			0
S3	2000	2000	2000	2	0	2	Export	8	Albania	ALB	251	France	FRA								82	FURNITURE,BEDDING,ETC.	1	No Quantity							348			0
S3	2000	2000	2000	2	0	2	Export	8	Albania	ALB	276	Germany	DEU								82	FURNITURE,BEDDING,ETC.	1	No Quantity							54482			0
S3	2000	2000	2000	2	0	2	Export	8	Albania	ALB	300	Greece	GRC								82	FURNITURE,BEDDING,ETC.	1	No Quantity							163594			0
S3	2000	2000	2000	2	0	2	Export	8	Albania	ALB	381	Italy	ITA								82	FURNITURE,BEDDING,ETC.	1	No Quantity							3589690			0
S3	2000	2000	2000	2	0	2	Export	8	Albania	ALB	528	Netherlands	NLD								82	FURNITURE,BEDDING,ETC.	1	No Quantity							70			0
S3	2000	2000	2000	2	0	2	Export	8	Albania	ALB	705	Slovenia	SVN								82	FURNITURE,BEDDING,ETC.	1	No Quantity							68470			0
S3	2000	2000	2000	2	0	2	Export	8	Albania	ALB	792	Turkey	TUR								82	FURNITURE,BEDDING,ETC.	1	No Quantity							418			0
S3	2000	2000	2000	2	0	2	Export	8	Albania	ALB	807	North Macedonia	MKD								82	FURNITURE,BEDDING,ETC.	1	No Quantity							15429			0
S3	2000	2000	2000	2	0	2	Export	8	Albania	ALB	891	Serbia and Montenegro	SCG								82	FURNITURE,BEDDING,ETC.	1	No Quantity							1353027			0
S3	2000	2000	2000	2	0	2	Export	8	Albania	ALB	0	World	WLD								83	TRAVEL GOODS,HANDBGS ETC	1	No Quantity							398146			0
S3	2000	2000	2000	2	0	2	Export	8	Albania	ALB	276	Germany	DEU								83	TRAVEL GOODS,HANDBGS ETC	1	No Quantity							382			0
S3	2000	2000	2000	2	0	2	Export	8	Albania	ALB	344	China, Hong Kong SAR	HKG								83	TRAVEL GOODS,HANDBGS ETC	1	No Quantity							3702			0
S3	2000	2000	2000	2	0	2	Export	8	Albania	ALB	381	Italy	ITA								83	TRAVEL GOODS,HANDBGS ETC	1	No Quantity							378339			0
S3	2000	2000	2000	2	0	2	Export	8	Albania	ALB	392	Japan	JPN								83	TRAVEL GOODS,HANDBGS ETC	1	No Quantity							11757			0
S3	2000	2000	2000	2	0	2	Export	8	Albania	ALB	842	USA	USA								83	TRAVEL GOODS,HANDBGS ETC	1	No Quantity							3966			0
S3	2000	2000	2000	2	0	2	Export	8	Albania	ALB	0	World	WLD								84	CLOTHING AND ACCESSORIES	1	No Quantity							96896106			0
S3	2000	2000	2000	2	0	2	Export	8	Albania	ALB	40	Austria	AUT								84	CLOTHING AND ACCESSORIES	1	No Quantity							246610			0
S3	2000	2000	2000	2	0	2	Export	8	Albania	ALB	56	Belgium	BEL								84	CLOTHING AND ACCESSORIES	1	No Quantity							265471			0
S3	2000	2000	2000	2	0	2	Export	8	Albania	ALB	112	Belarus	BLR								84	CLOTHING AND ACCESSORIES	1	No Quantity							1216724			0
S3	2000	2000	2000	2	0	2	Export	8	Albania	ALB	208	Denmark	DNK								84	CLOTHING AND ACCESSORIES	1	No Quantity							2566180			0
S3	2000	2000	2000	2	0	2	Export	8	Albania	ALB	251	France	FRA								84	CLOTHING AND ACCESSORIES	1	No Quantity							27326			0
S3	2000	2000	2000	2	0	2	Export	8	Albania	ALB	276	Germany	DEU								84	CLOTHING AND ACCESSORIES	1	No Quantity							11783037			0
S3	2000	2000	2000	2	0	2	Export	8	Albania	ALB	300	Greece	GRC								84	CLOTHING AND ACCESSORIES	1	No Quantity							19949949			0
S3	2000	2000	2000	2	0	2	Export	8	Albania	ALB	381	Italy	ITA								84	CLOTHING AND ACCESSORIES	1	No Quantity							60497255			0
S3	2000	2000	2000	2	0	2	Export	8	Albania	ALB	591	Panama	PAN								84	CLOTHING AND ACCESSORIES	1	No Quantity							66379			0
S3	2000	2000	2000	2	0	2	Export	8	Albania	ALB	643	Russian Federation	RUS								84	CLOTHING AND ACCESSORIES	1	No Quantity							236816			0
S3	2000	2000	2000	2	0	2	Export	8	Albania	ALB	792	Turkey	TUR								84	CLOTHING AND ACCESSORIES	1	No Quantity							14421			0
S3	2000	2000	2000	2	0	2	Export	8	Albania	ALB	891	Serbia and Montenegro	SCG								84	CLOTHING AND ACCESSORIES	1	No Quantity							25938			0
S3	2000	2000	2000	2	0	2	Export	8	Albania	ALB	0	World	WLD								85	FOOTWEAR	1	No Quantity							70225887			0
S3	2000	2000	2000	2	0	2	Export	8	Albania	ALB	40	Austria	AUT								85	FOOTWEAR	1	No Quantity							303979			0
S3	2000	2000	2000	2	0	2	Export	8	Albania	ALB	300	Greece	GRC								85	FOOTWEAR	1	No Quantity							102847			0
S3	2000	2000	2000	2	0	2	Export	8	Albania	ALB	381	Italy	ITA								85	FOOTWEAR	1	No Quantity							69795453			0
S3	2000	2000	2000	2	0	2	Export	8	Albania	ALB	528	Netherlands	NLD								85	FOOTWEAR	1	No Quantity							3794			0
S3	2000	2000	2000	2	0	2	Export	8	Albania	ALB	591	Panama	PAN								85	FOOTWEAR	1	No Quantity							15011			0
S3	2000	2000	2000	2	0	2	Export	8	Albania	ALB	891	Serbia and Montenegro	SCG								85	FOOTWEAR	1	No Quantity							4802			0
S3	2000	2000	2000	2	0	2	Export	8	Albania	ALB	0	World	WLD								87	SCIENTIFIC EQUIPMENT NES	1	No Quantity							420252			0
S3	2000	2000	2000	2	0	2	Export	8	Albania	ALB	36	Australia	AUS								87	SCIENTIFIC EQUIPMENT NES	1	No Quantity							22288			0
S3	2000	2000	2000	2	0	2	Export	8	Albania	ALB	381	Italy	ITA								87	SCIENTIFIC EQUIPMENT NES	1	No Quantity							362260			0
S3	2000	2000	2000	2	0	2	Export	8	Albania	ALB	528	Netherlands	NLD								87	SCIENTIFIC EQUIPMENT NES	1	No Quantity							29932			0
S3	2000	2000	2000	2	0	2	Export	8	Albania	ALB	643	Russian Federation	RUS								87	SCIENTIFIC EQUIPMENT NES	1	No Quantity							1416			0
S3	2000	2000	2000	2	0	2	Export	8	Albania	ALB	807	North Macedonia	MKD								87	SCIENTIFIC EQUIPMENT NES	1	No Quantity							1222			0
S3	2000	2000	2000	2	0	2	Export	8	Albania	ALB	891	Serbia and Montenegro	SCG								87	SCIENTIFIC EQUIPMENT NES	1	No Quantity							3134			0
S3	2000	2000	2000	2	0	2	Export	8	Albania	ALB	0	World	WLD								88	PHOTO.APPARAT.NES;CLOCKS	1	No Quantity							109932			0
S3	2000	2000	2000	2	0	2	Export	8	Albania	ALB	300	Greece	GRC								88	PHOTO.APPARAT.NES;CLOCKS	1	No Quantity							11525			0
S3	2000	2000	2000	2	0	2	Export	8	Albania	ALB	381	Italy	ITA								88	PHOTO.APPARAT.NES;CLOCKS	1	No Quantity							82804			0
S3	2000	2000	2000	2	0	2	Export	8	Albania	ALB	792	Turkey	TUR								88	PHOTO.APPARAT.NES;CLOCKS	1	No Quantity							12157			0
S3	2000	2000	2000	2	0	2	Export	8	Albania	ALB	891	Serbia and Montenegro	SCG								88	PHOTO.APPARAT.NES;CLOCKS	1	No Quantity							3446			0
S3	2000	2000	2000	2	0	2	Export	8	Albania	ALB	0	World	WLD								89	MISC MANUFCTRD GOODS NES	1	No Quantity							5460714			0
S3	2000	2000	2000	2	0	2	Export	8	Albania	ALB	40	Austria	AUT								89	MISC MANUFCTRD GOODS NES	1	No Quantity							228783			0
S3	2000	2000	2000	2	0	2	Export	8	Albania	ALB	100	Bulgaria	BGR								89	MISC MANUFCTRD GOODS NES	1	No Quantity							2729			0
S3	2000	2000	2000	2	0	2	Export	8	Albania	ALB	156	China	CHN								89	MISC MANUFCTRD GOODS NES	1	No Quantity							1013			0
S3	2000	2000	2000	2	0	2	Export	8	Albania	ALB	208	Denmark	DNK								89	MISC MANUFCTRD GOODS NES	1	No Quantity							95907			0
S3	2000	2000	2000	2	0	2	Export	8	Albania	ALB	246	Finland	FIN								89	MISC MANUFCTRD GOODS NES	1	No Quantity							11428			0
S3	2000	2000	2000	2	0	2	Export	8	Albania	ALB	276	Germany	DEU								89	MISC MANUFCTRD GOODS NES	1	No Quantity							41241			0
S3	2000	2000	2000	2	0	2	Export	8	Albania	ALB	300	Greece	GRC								89	MISC MANUFCTRD GOODS NES	1	No Quantity							283386			0
S3	2000	2000	2000	2	0	2	Export	8	Albania	ALB	344	China, Hong Kong SAR	HKG								89	MISC MANUFCTRD GOODS NES	1	No Quantity							6057			0
S3	2000	2000	2000	2	0	2	Export	8	Albania	ALB	376	Israel	ISR								89	MISC MANUFCTRD GOODS NES	1	No Quantity							51			0
S3	2000	2000	2000	2	0	2	Export	8	Albania	ALB	381	Italy	ITA								89	MISC MANUFCTRD GOODS NES	1	No Quantity							3160780			0
S3	2000	2000	2000	2	0	2	Export	8	Albania	ALB	528	Netherlands	NLD								89	MISC MANUFCTRD GOODS NES	1	No Quantity							24233			0
S3	2000	2000	2000	2	0	2	Export	8	Albania	ALB	705	Slovenia	SVN								89	MISC MANUFCTRD GOODS NES	1	No Quantity							196			0
S3	2000	2000	2000	2	0	2	Export	8	Albania	ALB	752	Sweden	SWE								89	MISC MANUFCTRD GOODS NES	1	No Quantity							755			0
S3	2000	2000	2000	2	0	2	Export	8	Albania	ALB	757	Switzerland	CHE								89	MISC MANUFCTRD GOODS NES	1	No Quantity							587056			0
S3	2000	2000	2000	2	0	2	Export	8	Albania	ALB	792	Turkey	TUR								89	MISC MANUFCTRD GOODS NES	1	No Quantity							70			0
S3	2000	2000	2000	2	0	2	Export	8	Albania	ALB	807	North Macedonia	MKD								89	MISC MANUFCTRD GOODS NES	1	No Quantity							30232			0
S3	2000	2000	2000	2	0	2	Export	8	Albania	ALB	826	United Kingdom	GBR								89	MISC MANUFCTRD GOODS NES	1	No Quantity							15107			0
S3	2000	2000	2000	2	0	2	Export	8	Albania	ALB	842	USA	USA								89	MISC MANUFCTRD GOODS NES	1	No Quantity							603367			0
S3	2000	2000	2000	2	0	2	Export	8	Albania	ALB	891	Serbia and Montenegro	SCG								89	MISC MANUFCTRD GOODS NES	1	No Quantity							368325			0
