# Supplementary material for: Core-periphery structure in sectoral international trade networks: A new approach to an old theory
Source: PLoS One. 2020 Apr 2;15(4):e0229547. doi: 10.1371/journal.pone.0229547 (PMC7117750; doi:10.1371/journal.pone.0229547)
Supplement: S7 File — (ZIP) [file pone.0229547.s007.zip › S7_File/RawData 2000/comtrade (11).csv]

Classification	Year	Period	Period Desc.	Aggregate Level	Is Leaf Code	Trade Flow Code	Trade Flow	Reporter Code	Reporter	Reporter ISO	Partner Code	Partner	Partner ISO	2nd Partner Code	2nd Partner	2nd Partner ISO	Customs Proc. Code	Customs	Mode of Transport Code	Mode of Transport	Commodity Code	Commodity	Qty Unit Code	Qty Unit	Qty	Alt Qty Unit Code	Alt Qty Unit	Alt Qty	Netweight (kg)	Gross weight (kg)	Trade Value (US$)	CIF Trade Value (US$)	FOB Trade Value (US$)	Flag
S3	2000	2000	2000	2	0	2	Export	100	Bulgaria	BGR	0	World	WLD								00	LIVE ANIMALS	1	No Quantity							12634866			0
S3	2000	2000	2000	2	0	2	Export	100	Bulgaria	BGR	12	Algeria	DZA								00	LIVE ANIMALS	1	No Quantity							188			0
S3	2000	2000	2000	2	0	2	Export	100	Bulgaria	BGR	56	Belgium	BEL								00	LIVE ANIMALS	1	No Quantity							10934			0
S3	2000	2000	2000	2	0	2	Export	100	Bulgaria	BGR	196	Cyprus	CYP								00	LIVE ANIMALS	1	No Quantity							141			0
S3	2000	2000	2000	2	0	2	Export	100	Bulgaria	BGR	203	Czechia	CZE								00	LIVE ANIMALS	1	No Quantity							274			0
S3	2000	2000	2000	2	0	2	Export	100	Bulgaria	BGR	251	France	FRA								00	LIVE ANIMALS	1	No Quantity							1805			0
S3	2000	2000	2000	2	0	2	Export	100	Bulgaria	BGR	276	Germany	DEU								00	LIVE ANIMALS	1	No Quantity							8821			0
S3	2000	2000	2000	2	0	2	Export	100	Bulgaria	BGR	300	Greece	GRC								00	LIVE ANIMALS	1	No Quantity							20267			0
S3	2000	2000	2000	2	0	2	Export	100	Bulgaria	BGR	372	Ireland	IRL								00	LIVE ANIMALS	1	No Quantity							1166			0
S3	2000	2000	2000	2	0	2	Export	100	Bulgaria	BGR	381	Italy	ITA								00	LIVE ANIMALS	1	No Quantity							89657			0
S3	2000	2000	2000	2	0	2	Export	100	Bulgaria	BGR	392	Japan	JPN								00	LIVE ANIMALS	1	No Quantity							474			0
S3	2000	2000	2000	2	0	2	Export	100	Bulgaria	BGR	400	Jordan	JOR								00	LIVE ANIMALS	1	No Quantity							3767248			0
S3	2000	2000	2000	2	0	2	Export	100	Bulgaria	BGR	422	Lebanon	LBN								00	LIVE ANIMALS	1	No Quantity							7050661			0
S3	2000	2000	2000	2	0	2	Export	100	Bulgaria	BGR	498	Rep. of Moldova	MDA								00	LIVE ANIMALS	1	No Quantity							11178			0
S3	2000	2000	2000	2	0	2	Export	100	Bulgaria	BGR	528	Netherlands	NLD								00	LIVE ANIMALS	1	No Quantity							2675			0
S3	2000	2000	2000	2	0	2	Export	100	Bulgaria	BGR	724	Spain	ESP								00	LIVE ANIMALS	1	No Quantity							50			0
S3	2000	2000	2000	2	0	2	Export	100	Bulgaria	BGR	792	Turkey	TUR								00	LIVE ANIMALS	1	No Quantity							21306			0
S3	2000	2000	2000	2	0	2	Export	100	Bulgaria	BGR	804	Ukraine	UKR								00	LIVE ANIMALS	1	No Quantity							8			0
S3	2000	2000	2000	2	0	2	Export	100	Bulgaria	BGR	807	North Macedonia	MKD								00	LIVE ANIMALS	1	No Quantity							117313			0
S3	2000	2000	2000	2	0	2	Export	100	Bulgaria	BGR	842	USA	USA								00	LIVE ANIMALS	1	No Quantity							5049			0
S3	2000	2000	2000	2	0	2	Export	100	Bulgaria	BGR	891	Serbia and Montenegro	SCG								00	LIVE ANIMALS	1	No Quantity							1525606			0
S3	2000	2000	2000	2	0	2	Export	100	Bulgaria	BGR	899	Areas, nes									00	LIVE ANIMALS	1	No Quantity							47			0
S3	2000	2000	2000	2	0	2	Export	100	Bulgaria	BGR	0	World	WLD								01	MEAT, MEAT PREPARATIONS	1	No Quantity							42795940			0
S3	2000	2000	2000	2	0	2	Export	100	Bulgaria	BGR	28	Antigua and Barbuda	ATG								01	MEAT, MEAT PREPARATIONS	1	No Quantity							2450			0
S3	2000	2000	2000	2	0	2	Export	100	Bulgaria	BGR	31	Azerbaijan	AZE								01	MEAT, MEAT PREPARATIONS	1	No Quantity							19381			0
S3	2000	2000	2000	2	0	2	Export	100	Bulgaria	BGR	40	Austria	AUT								01	MEAT, MEAT PREPARATIONS	1	No Quantity							128088			0
S3	2000	2000	2000	2	0	2	Export	100	Bulgaria	BGR	44	Bahamas	BHS								01	MEAT, MEAT PREPARATIONS	1	No Quantity							6092			0
S3	2000	2000	2000	2	0	2	Export	100	Bulgaria	BGR	56	Belgium	BEL								01	MEAT, MEAT PREPARATIONS	1	No Quantity							2219783			0
S3	2000	2000	2000	2	0	2	Export	100	Bulgaria	BGR	68	Bolivia (Plurinational State of)	BOL								01	MEAT, MEAT PREPARATIONS	1	No Quantity							726			0
S3	2000	2000	2000	2	0	2	Export	100	Bulgaria	BGR	84	Belize	BLZ								01	MEAT, MEAT PREPARATIONS	1	No Quantity							8605			0
S3	2000	2000	2000	2	0	2	Export	100	Bulgaria	BGR	116	Cambodia	KHM								01	MEAT, MEAT PREPARATIONS	1	No Quantity							2311			0
S3	2000	2000	2000	2	0	2	Export	100	Bulgaria	BGR	136	Cayman Isds	CYM								01	MEAT, MEAT PREPARATIONS	1	No Quantity							1245			0
S3	2000	2000	2000	2	0	2	Export	100	Bulgaria	BGR	156	China	CHN								01	MEAT, MEAT PREPARATIONS	1	No Quantity							91766			0
S3	2000	2000	2000	2	0	2	Export	100	Bulgaria	BGR	191	Croatia	HRV								01	MEAT, MEAT PREPARATIONS	1	No Quantity							73803			0
S3	2000	2000	2000	2	0	2	Export	100	Bulgaria	BGR	196	Cyprus	CYP								01	MEAT, MEAT PREPARATIONS	1	No Quantity							62281			0
S3	2000	2000	2000	2	0	2	Export	100	Bulgaria	BGR	203	Czechia	CZE								01	MEAT, MEAT PREPARATIONS	1	No Quantity							324			0
S3	2000	2000	2000	2	0	2	Export	100	Bulgaria	BGR	208	Denmark	DNK								01	MEAT, MEAT PREPARATIONS	1	No Quantity							442			0
S3	2000	2000	2000	2	0	2	Export	100	Bulgaria	BGR	251	France	FRA								01	MEAT, MEAT PREPARATIONS	1	No Quantity							16891154			0
S3	2000	2000	2000	2	0	2	Export	100	Bulgaria	BGR	268	Georgia	GEO								01	MEAT, MEAT PREPARATIONS	1	No Quantity							264656			0
S3	2000	2000	2000	2	0	2	Export	100	Bulgaria	BGR	276	Germany	DEU								01	MEAT, MEAT PREPARATIONS	1	No Quantity							196993			0
S3	2000	2000	2000	2	0	2	Export	100	Bulgaria	BGR	292	Gibraltar	GIB								01	MEAT, MEAT PREPARATIONS	1	No Quantity							73			0
S3	2000	2000	2000	2	0	2	Export	100	Bulgaria	BGR	300	Greece	GRC								01	MEAT, MEAT PREPARATIONS	1	No Quantity							16256692			0
S3	2000	2000	2000	2	0	2	Export	100	Bulgaria	BGR	340	Honduras	HND								01	MEAT, MEAT PREPARATIONS	1	No Quantity							2095			0
S3	2000	2000	2000	2	0	2	Export	100	Bulgaria	BGR	344	China, Hong Kong SAR	HKG								01	MEAT, MEAT PREPARATIONS	1	No Quantity							2287			0
S3	2000	2000	2000	2	0	2	Export	100	Bulgaria	BGR	348	Hungary	HUN								01	MEAT, MEAT PREPARATIONS	1	No Quantity							102003			0
S3	2000	2000	2000	2	0	2	Export	100	Bulgaria	BGR	372	Ireland	IRL								01	MEAT, MEAT PREPARATIONS	1	No Quantity							152868			0
S3	2000	2000	2000	2	0	2	Export	100	Bulgaria	BGR	381	Italy	ITA								01	MEAT, MEAT PREPARATIONS	1	No Quantity							2781088			0
S3	2000	2000	2000	2	0	2	Export	100	Bulgaria	BGR	408	Dem. People's Rep. of Korea	PRK								01	MEAT, MEAT PREPARATIONS	1	No Quantity							372			0
S3	2000	2000	2000	2	0	2	Export	100	Bulgaria	BGR	410	Rep. of Korea	KOR								01	MEAT, MEAT PREPARATIONS	1	No Quantity							36			0
S3	2000	2000	2000	2	0	2	Export	100	Bulgaria	BGR	422	Lebanon	LBN								01	MEAT, MEAT PREPARATIONS	1	No Quantity							65687			0
S3	2000	2000	2000	2	0	2	Export	100	Bulgaria	BGR	428	Latvia	LVA								01	MEAT, MEAT PREPARATIONS	1	No Quantity							511			0
S3	2000	2000	2000	2	0	2	Export	100	Bulgaria	BGR	430	Liberia	LBR								01	MEAT, MEAT PREPARATIONS	1	No Quantity							5655			0
S3	2000	2000	2000	2	0	2	Export	100	Bulgaria	BGR	434	Libya	LBY								01	MEAT, MEAT PREPARATIONS	1	No Quantity							226			0
S3	2000	2000	2000	2	0	2	Export	100	Bulgaria	BGR	440	Lithuania	LTU								01	MEAT, MEAT PREPARATIONS	1	No Quantity							3907			0
S3	2000	2000	2000	2	0	2	Export	100	Bulgaria	BGR	446	China, Macao SAR	MAC								01	MEAT, MEAT PREPARATIONS	1	No Quantity							553			0
S3	2000	2000	2000	2	0	2	Export	100	Bulgaria	BGR	470	Malta	MLT								01	MEAT, MEAT PREPARATIONS	1	No Quantity							139993			0
S3	2000	2000	2000	2	0	2	Export	100	Bulgaria	BGR	498	Rep. of Moldova	MDA								01	MEAT, MEAT PREPARATIONS	1	No Quantity							93073			0
S3	2000	2000	2000	2	0	2	Export	100	Bulgaria	BGR	528	Netherlands	NLD								01	MEAT, MEAT PREPARATIONS	1	No Quantity							10172			0
S3	2000	2000	2000	2	0	2	Export	100	Bulgaria	BGR	566	Nigeria	NGA								01	MEAT, MEAT PREPARATIONS	1	No Quantity							82			0
S3	2000	2000	2000	2	0	2	Export	100	Bulgaria	BGR	579	Norway	NOR								01	MEAT, MEAT PREPARATIONS	1	No Quantity							2681			0
S3	2000	2000	2000	2	0	2	Export	100	Bulgaria	BGR	591	Panama	PAN								01	MEAT, MEAT PREPARATIONS	1	No Quantity							13552			0
S3	2000	2000	2000	2	0	2	Export	100	Bulgaria	BGR	616	Poland	POL								01	MEAT, MEAT PREPARATIONS	1	No Quantity							14472			0
S3	2000	2000	2000	2	0	2	Export	100	Bulgaria	BGR	642	Romania	ROU								01	MEAT, MEAT PREPARATIONS	1	No Quantity							18594			0
S3	2000	2000	2000	2	0	2	Export	100	Bulgaria	BGR	643	Russian Federation	RUS								01	MEAT, MEAT PREPARATIONS	1	No Quantity							168362			0
S3	2000	2000	2000	2	0	2	Export	100	Bulgaria	BGR	670	Saint Vincent and the Grenadines	VCT								01	MEAT, MEAT PREPARATIONS	1	No Quantity							64397			0
S3	2000	2000	2000	2	0	2	Export	100	Bulgaria	BGR	699	India	IND								01	MEAT, MEAT PREPARATIONS	1	No Quantity							1562			0
S3	2000	2000	2000	2	0	2	Export	100	Bulgaria	BGR	702	Singapore	SGP								01	MEAT, MEAT PREPARATIONS	1	No Quantity							1506			0
S3	2000	2000	2000	2	0	2	Export	100	Bulgaria	BGR	710	South Africa	ZAF								01	MEAT, MEAT PREPARATIONS	1	No Quantity							24			0
S3	2000	2000	2000	2	0	2	Export	100	Bulgaria	BGR	724	Spain	ESP								01	MEAT, MEAT PREPARATIONS	1	No Quantity							75703			0
S3	2000	2000	2000	2	0	2	Export	100	Bulgaria	BGR	752	Sweden	SWE								01	MEAT, MEAT PREPARATIONS	1	No Quantity							38			0
S3	2000	2000	2000	2	0	2	Export	100	Bulgaria	BGR	757	Switzerland	CHE								01	MEAT, MEAT PREPARATIONS	1	No Quantity							588			0
S3	2000	2000	2000	2	0	2	Export	100	Bulgaria	BGR	784	United Arab Emirates	ARE								01	MEAT, MEAT PREPARATIONS	1	No Quantity							3212			0
S3	2000	2000	2000	2	0	2	Export	100	Bulgaria	BGR	792	Turkey	TUR								01	MEAT, MEAT PREPARATIONS	1	No Quantity							343699			0
S3	2000	2000	2000	2	0	2	Export	100	Bulgaria	BGR	804	Ukraine	UKR								01	MEAT, MEAT PREPARATIONS	1	No Quantity							103132			0
S3	2000	2000	2000	2	0	2	Export	100	Bulgaria	BGR	807	North Macedonia	MKD								01	MEAT, MEAT PREPARATIONS	1	No Quantity							267048			0
S3	2000	2000	2000	2	0	2	Export	100	Bulgaria	BGR	826	United Kingdom	GBR								01	MEAT, MEAT PREPARATIONS	1	No Quantity							67577			0
S3	2000	2000	2000	2	0	2	Export	100	Bulgaria	BGR	842	USA	USA								01	MEAT, MEAT PREPARATIONS	1	No Quantity							4164			0
S3	2000	2000	2000	2	0	2	Export	100	Bulgaria	BGR	891	Serbia and Montenegro	SCG								01	MEAT, MEAT PREPARATIONS	1	No Quantity							340861			0
S3	2000	2000	2000	2	0	2	Export	100	Bulgaria	BGR	899	Areas, nes									01	MEAT, MEAT PREPARATIONS	1	No Quantity							1717297			0
S3	2000	2000	2000	2	0	2	Export	100	Bulgaria	BGR	0	World	WLD								02	DAIRY PRODUCTS,BIRD EGGS	1	No Quantity							19728456			0
S3	2000	2000	2000	2	0	2	Export	100	Bulgaria	BGR	8	Albania	ALB								02	DAIRY PRODUCTS,BIRD EGGS	1	No Quantity							366419			0
S3	2000	2000	2000	2	0	2	Export	100	Bulgaria	BGR	24	Angola	AGO								02	DAIRY PRODUCTS,BIRD EGGS	1	No Quantity							32			0
S3	2000	2000	2000	2	0	2	Export	100	Bulgaria	BGR	28	Antigua and Barbuda	ATG								02	DAIRY PRODUCTS,BIRD EGGS	1	No Quantity							1321			0
S3	2000	2000	2000	2	0	2	Export	100	Bulgaria	BGR	31	Azerbaijan	AZE								02	DAIRY PRODUCTS,BIRD EGGS	1	No Quantity							80115			0
S3	2000	2000	2000	2	0	2	Export	100	Bulgaria	BGR	36	Australia	AUS								02	DAIRY PRODUCTS,BIRD EGGS	1	No Quantity							1740336			0
S3	2000	2000	2000	2	0	2	Export	100	Bulgaria	BGR	44	Bahamas	BHS								02	DAIRY PRODUCTS,BIRD EGGS	1	No Quantity							1361			0
S3	2000	2000	2000	2	0	2	Export	100	Bulgaria	BGR	68	Bolivia (Plurinational State of)	BOL								02	DAIRY PRODUCTS,BIRD EGGS	1	No Quantity							336			0
S3	2000	2000	2000	2	0	2	Export	100	Bulgaria	BGR	70	Bosnia Herzegovina	BIH								02	DAIRY PRODUCTS,BIRD EGGS	1	No Quantity							83			0
S3	2000	2000	2000	2	0	2	Export	100	Bulgaria	BGR	84	Belize	BLZ								02	DAIRY PRODUCTS,BIRD EGGS	1	No Quantity							2380			0
S3	2000	2000	2000	2	0	2	Export	100	Bulgaria	BGR	116	Cambodia	KHM								02	DAIRY PRODUCTS,BIRD EGGS	1	No Quantity							1201			0
S3	2000	2000	2000	2	0	2	Export	100	Bulgaria	BGR	124	Canada	CAN								02	DAIRY PRODUCTS,BIRD EGGS	1	No Quantity							553911			0
S3	2000	2000	2000	2	0	2	Export	100	Bulgaria	BGR	136	Cayman Isds	CYM								02	DAIRY PRODUCTS,BIRD EGGS	1	No Quantity							698			0
S3	2000	2000	2000	2	0	2	Export	100	Bulgaria	BGR	156	China	CHN								02	DAIRY PRODUCTS,BIRD EGGS	1	No Quantity							583			0
S3	2000	2000	2000	2	0	2	Export	100	Bulgaria	BGR	192	Cuba	CUB								02	DAIRY PRODUCTS,BIRD EGGS	1	No Quantity							1			0
S3	2000	2000	2000	2	0	2	Export	100	Bulgaria	BGR	196	Cyprus	CYP								02	DAIRY PRODUCTS,BIRD EGGS	1	No Quantity							24085			0
S3	2000	2000	2000	2	0	2	Export	100	Bulgaria	BGR	203	Czechia	CZE								02	DAIRY PRODUCTS,BIRD EGGS	1	No Quantity							9035			0
S3	2000	2000	2000	2	0	2	Export	100	Bulgaria	BGR	208	Denmark	DNK								02	DAIRY PRODUCTS,BIRD EGGS	1	No Quantity							57261			0
S3	2000	2000	2000	2	0	2	Export	100	Bulgaria	BGR	251	France	FRA								02	DAIRY PRODUCTS,BIRD EGGS	1	No Quantity							70481			0
S3	2000	2000	2000	2	0	2	Export	100	Bulgaria	BGR	268	Georgia	GEO								02	DAIRY PRODUCTS,BIRD EGGS	1	No Quantity							872			0
S3	2000	2000	2000	2	0	2	Export	100	Bulgaria	BGR	276	Germany	DEU								02	DAIRY PRODUCTS,BIRD EGGS	1	No Quantity							595262			0
S3	2000	2000	2000	2	0	2	Export	100	Bulgaria	BGR	292	Gibraltar	GIB								02	DAIRY PRODUCTS,BIRD EGGS	1	No Quantity							79			0
S3	2000	2000	2000	2	0	2	Export	100	Bulgaria	BGR	300	Greece	GRC								02	DAIRY PRODUCTS,BIRD EGGS	1	No Quantity							31688			0
S3	2000	2000	2000	2	0	2	Export	100	Bulgaria	BGR	340	Honduras	HND								02	DAIRY PRODUCTS,BIRD EGGS	1	No Quantity							455			0
S3	2000	2000	2000	2	0	2	Export	100	Bulgaria	BGR	344	China, Hong Kong SAR	HKG								02	DAIRY PRODUCTS,BIRD EGGS	1	No Quantity							1162			0
S3	2000	2000	2000	2	0	2	Export	100	Bulgaria	BGR	348	Hungary	HUN								02	DAIRY PRODUCTS,BIRD EGGS	1	No Quantity							353131			0
S3	2000	2000	2000	2	0	2	Export	100	Bulgaria	BGR	368	Iraq	IRQ								02	DAIRY PRODUCTS,BIRD EGGS	1	No Quantity							2082316			0
S3	2000	2000	2000	2	0	2	Export	100	Bulgaria	BGR	376	Israel	ISR								02	DAIRY PRODUCTS,BIRD EGGS	1	No Quantity							67152			0
S3	2000	2000	2000	2	0	2	Export	100	Bulgaria	BGR	381	Italy	ITA								02	DAIRY PRODUCTS,BIRD EGGS	1	No Quantity							11489			0
S3	2000	2000	2000	2	0	2	Export	100	Bulgaria	BGR	392	Japan	JPN								02	DAIRY PRODUCTS,BIRD EGGS	1	No Quantity							66			0
S3	2000	2000	2000	2	0	2	Export	100	Bulgaria	BGR	400	Jordan	JOR								02	DAIRY PRODUCTS,BIRD EGGS	1	No Quantity							56686			0
S3	2000	2000	2000	2	0	2	Export	100	Bulgaria	BGR	408	Dem. People's Rep. of Korea	PRK								02	DAIRY PRODUCTS,BIRD EGGS	1	No Quantity							374			0
S3	2000	2000	2000	2	0	2	Export	100	Bulgaria	BGR	410	Rep. of Korea	KOR								02	DAIRY PRODUCTS,BIRD EGGS	1	No Quantity							11			0
S3	2000	2000	2000	2	0	2	Export	100	Bulgaria	BGR	414	Kuwait	KWT								02	DAIRY PRODUCTS,BIRD EGGS	1	No Quantity							38528			0
S3	2000	2000	2000	2	0	2	Export	100	Bulgaria	BGR	422	Lebanon	LBN								02	DAIRY PRODUCTS,BIRD EGGS	1	No Quantity							2554189			0
S3	2000	2000	2000	2	0	2	Export	100	Bulgaria	BGR	428	Latvia	LVA								02	DAIRY PRODUCTS,BIRD EGGS	1	No Quantity							233			0
S3	2000	2000	2000	2	0	2	Export	100	Bulgaria	BGR	430	Liberia	LBR								02	DAIRY PRODUCTS,BIRD EGGS	1	No Quantity							1601			0
S3	2000	2000	2000	2	0	2	Export	100	Bulgaria	BGR	434	Libya	LBY								02	DAIRY PRODUCTS,BIRD EGGS	1	No Quantity							78			0
S3	2000	2000	2000	2	0	2	Export	100	Bulgaria	BGR	440	Lithuania	LTU								02	DAIRY PRODUCTS,BIRD EGGS	1	No Quantity							1783			0
S3	2000	2000	2000	2	0	2	Export	100	Bulgaria	BGR	442	Luxembourg	LUX								02	DAIRY PRODUCTS,BIRD EGGS	1	No Quantity							33157			0
S3	2000	2000	2000	2	0	2	Export	100	Bulgaria	BGR	446	China, Macao SAR	MAC								02	DAIRY PRODUCTS,BIRD EGGS	1	No Quantity							254			0
S3	2000	2000	2000	2	0	2	Export	100	Bulgaria	BGR	470	Malta	MLT								02	DAIRY PRODUCTS,BIRD EGGS	1	No Quantity							57082			0
S3	2000	2000	2000	2	0	2	Export	100	Bulgaria	BGR	498	Rep. of Moldova	MDA								02	DAIRY PRODUCTS,BIRD EGGS	1	No Quantity							11984			0
S3	2000	2000	2000	2	0	2	Export	100	Bulgaria	BGR	528	Netherlands	NLD								02	DAIRY PRODUCTS,BIRD EGGS	1	No Quantity							229104			0
S3	2000	2000	2000	2	0	2	Export	100	Bulgaria	BGR	566	Nigeria	NGA								02	DAIRY PRODUCTS,BIRD EGGS	1	No Quantity							250			0
S3	2000	2000	2000	2	0	2	Export	100	Bulgaria	BGR	579	Norway	NOR								02	DAIRY PRODUCTS,BIRD EGGS	1	No Quantity							764			0
S3	2000	2000	2000	2	0	2	Export	100	Bulgaria	BGR	591	Panama	PAN								02	DAIRY PRODUCTS,BIRD EGGS	1	No Quantity							5232			0
S3	2000	2000	2000	2	0	2	Export	100	Bulgaria	BGR	616	Poland	POL								02	DAIRY PRODUCTS,BIRD EGGS	1	No Quantity							4589			0
S3	2000	2000	2000	2	0	2	Export	100	Bulgaria	BGR	642	Romania	ROU								02	DAIRY PRODUCTS,BIRD EGGS	1	No Quantity							121515			0
S3	2000	2000	2000	2	0	2	Export	100	Bulgaria	BGR	643	Russian Federation	RUS								02	DAIRY PRODUCTS,BIRD EGGS	1	No Quantity							89302			0
S3	2000	2000	2000	2	0	2	Export	100	Bulgaria	BGR	670	Saint Vincent and the Grenadines	VCT								02	DAIRY PRODUCTS,BIRD EGGS	1	No Quantity							25639			0
S3	2000	2000	2000	2	0	2	Export	100	Bulgaria	BGR	682	Saudi Arabia	SAU								02	DAIRY PRODUCTS,BIRD EGGS	1	No Quantity							44030			0
S3	2000	2000	2000	2	0	2	Export	100	Bulgaria	BGR	699	India	IND								02	DAIRY PRODUCTS,BIRD EGGS	1	No Quantity							1052			0
S3	2000	2000	2000	2	0	2	Export	100	Bulgaria	BGR	702	Singapore	SGP								02	DAIRY PRODUCTS,BIRD EGGS	1	No Quantity							453			0
S3	2000	2000	2000	2	0	2	Export	100	Bulgaria	BGR	703	Slovakia	SVK								02	DAIRY PRODUCTS,BIRD EGGS	1	No Quantity							9339			0
S3	2000	2000	2000	2	0	2	Export	100	Bulgaria	BGR	752	Sweden	SWE								02	DAIRY PRODUCTS,BIRD EGGS	1	No Quantity							17			0
S3	2000	2000	2000	2	0	2	Export	100	Bulgaria	BGR	757	Switzerland	CHE								02	DAIRY PRODUCTS,BIRD EGGS	1	No Quantity							56			0
S3	2000	2000	2000	2	0	2	Export	100	Bulgaria	BGR	784	United Arab Emirates	ARE								02	DAIRY PRODUCTS,BIRD EGGS	1	No Quantity							235862			0
S3	2000	2000	2000	2	0	2	Export	100	Bulgaria	BGR	792	Turkey	TUR								02	DAIRY PRODUCTS,BIRD EGGS	1	No Quantity							2451			0
S3	2000	2000	2000	2	0	2	Export	100	Bulgaria	BGR	804	Ukraine	UKR								02	DAIRY PRODUCTS,BIRD EGGS	1	No Quantity							350533			0
S3	2000	2000	2000	2	0	2	Export	100	Bulgaria	BGR	807	North Macedonia	MKD								02	DAIRY PRODUCTS,BIRD EGGS	1	No Quantity							1373965			0
S3	2000	2000	2000	2	0	2	Export	100	Bulgaria	BGR	818	Egypt	EGY								02	DAIRY PRODUCTS,BIRD EGGS	1	No Quantity							8286			0
S3	2000	2000	2000	2	0	2	Export	100	Bulgaria	BGR	826	United Kingdom	GBR								02	DAIRY PRODUCTS,BIRD EGGS	1	No Quantity							18091			0
S3	2000	2000	2000	2	0	2	Export	100	Bulgaria	BGR	842	USA	USA								02	DAIRY PRODUCTS,BIRD EGGS	1	No Quantity							5719927			0
S3	2000	2000	2000	2	0	2	Export	100	Bulgaria	BGR	891	Serbia and Montenegro	SCG								02	DAIRY PRODUCTS,BIRD EGGS	1	No Quantity							2313632			0
S3	2000	2000	2000	2	0	2	Export	100	Bulgaria	BGR	899	Areas, nes									02	DAIRY PRODUCTS,BIRD EGGS	1	No Quantity							365098			0
S3	2000	2000	2000	2	0	2	Export	100	Bulgaria	BGR	0	World	WLD								03	FISH,CRUSTACEANS,MOLLUSC	1	No Quantity							7230670			0
S3	2000	2000	2000	2	0	2	Export	100	Bulgaria	BGR	12	Algeria	DZA								03	FISH,CRUSTACEANS,MOLLUSC	1	No Quantity							718			0
S3	2000	2000	2000	2	0	2	Export	100	Bulgaria	BGR	28	Antigua and Barbuda	ATG								03	FISH,CRUSTACEANS,MOLLUSC	1	No Quantity							324			0
S3	2000	2000	2000	2	0	2	Export	100	Bulgaria	BGR	40	Austria	AUT								03	FISH,CRUSTACEANS,MOLLUSC	1	No Quantity							15981			0
S3	2000	2000	2000	2	0	2	Export	100	Bulgaria	BGR	44	Bahamas	BHS								03	FISH,CRUSTACEANS,MOLLUSC	1	No Quantity							1076			0
S3	2000	2000	2000	2	0	2	Export	100	Bulgaria	BGR	68	Bolivia (Plurinational State of)	BOL								03	FISH,CRUSTACEANS,MOLLUSC	1	No Quantity							51			0
S3	2000	2000	2000	2	0	2	Export	100	Bulgaria	BGR	70	Bosnia Herzegovina	BIH								03	FISH,CRUSTACEANS,MOLLUSC	1	No Quantity							24069			0
S3	2000	2000	2000	2	0	2	Export	100	Bulgaria	BGR	84	Belize	BLZ								03	FISH,CRUSTACEANS,MOLLUSC	1	No Quantity							342			0
S3	2000	2000	2000	2	0	2	Export	100	Bulgaria	BGR	116	Cambodia	KHM								03	FISH,CRUSTACEANS,MOLLUSC	1	No Quantity							238			0
S3	2000	2000	2000	2	0	2	Export	100	Bulgaria	BGR	136	Cayman Isds	CYM								03	FISH,CRUSTACEANS,MOLLUSC	1	No Quantity							234			0
S3	2000	2000	2000	2	0	2	Export	100	Bulgaria	BGR	156	China	CHN								03	FISH,CRUSTACEANS,MOLLUSC	1	No Quantity							94			0
S3	2000	2000	2000	2	0	2	Export	100	Bulgaria	BGR	196	Cyprus	CYP								03	FISH,CRUSTACEANS,MOLLUSC	1	No Quantity							8639			0
S3	2000	2000	2000	2	0	2	Export	100	Bulgaria	BGR	203	Czechia	CZE								03	FISH,CRUSTACEANS,MOLLUSC	1	No Quantity							120474			0
S3	2000	2000	2000	2	0	2	Export	100	Bulgaria	BGR	208	Denmark	DNK								03	FISH,CRUSTACEANS,MOLLUSC	1	No Quantity							278			0
S3	2000	2000	2000	2	0	2	Export	100	Bulgaria	BGR	251	France	FRA								03	FISH,CRUSTACEANS,MOLLUSC	1	No Quantity							377974			0
S3	2000	2000	2000	2	0	2	Export	100	Bulgaria	BGR	268	Georgia	GEO								03	FISH,CRUSTACEANS,MOLLUSC	1	No Quantity							1015			0
S3	2000	2000	2000	2	0	2	Export	100	Bulgaria	BGR	276	Germany	DEU								03	FISH,CRUSTACEANS,MOLLUSC	1	No Quantity							190095			0
S3	2000	2000	2000	2	0	2	Export	100	Bulgaria	BGR	292	Gibraltar	GIB								03	FISH,CRUSTACEANS,MOLLUSC	1	No Quantity							40			0
S3	2000	2000	2000	2	0	2	Export	100	Bulgaria	BGR	300	Greece	GRC								03	FISH,CRUSTACEANS,MOLLUSC	1	No Quantity							4056			0
S3	2000	2000	2000	2	0	2	Export	100	Bulgaria	BGR	340	Honduras	HND								03	FISH,CRUSTACEANS,MOLLUSC	1	No Quantity							320			0
S3	2000	2000	2000	2	0	2	Export	100	Bulgaria	BGR	344	China, Hong Kong SAR	HKG								03	FISH,CRUSTACEANS,MOLLUSC	1	No Quantity							143			0
S3	2000	2000	2000	2	0	2	Export	100	Bulgaria	BGR	381	Italy	ITA								03	FISH,CRUSTACEANS,MOLLUSC	1	No Quantity							4695			0
S3	2000	2000	2000	2	0	2	Export	100	Bulgaria	BGR	392	Japan	JPN								03	FISH,CRUSTACEANS,MOLLUSC	1	No Quantity							4749920			0
S3	2000	2000	2000	2	0	2	Export	100	Bulgaria	BGR	422	Lebanon	LBN								03	FISH,CRUSTACEANS,MOLLUSC	1	No Quantity							281			0
S3	2000	2000	2000	2	0	2	Export	100	Bulgaria	BGR	430	Liberia	LBR								03	FISH,CRUSTACEANS,MOLLUSC	1	No Quantity							732			0
S3	2000	2000	2000	2	0	2	Export	100	Bulgaria	BGR	434	Libya	LBY								03	FISH,CRUSTACEANS,MOLLUSC	1	No Quantity							15			0
S3	2000	2000	2000	2	0	2	Export	100	Bulgaria	BGR	440	Lithuania	LTU								03	FISH,CRUSTACEANS,MOLLUSC	1	No Quantity							143788			0
S3	2000	2000	2000	2	0	2	Export	100	Bulgaria	BGR	470	Malta	MLT								03	FISH,CRUSTACEANS,MOLLUSC	1	No Quantity							12089			0
S3	2000	2000	2000	2	0	2	Export	100	Bulgaria	BGR	528	Netherlands	NLD								03	FISH,CRUSTACEANS,MOLLUSC	1	No Quantity							404			0
S3	2000	2000	2000	2	0	2	Export	100	Bulgaria	BGR	579	Norway	NOR								03	FISH,CRUSTACEANS,MOLLUSC	1	No Quantity							4335			0
S3	2000	2000	2000	2	0	2	Export	100	Bulgaria	BGR	591	Panama	PAN								03	FISH,CRUSTACEANS,MOLLUSC	1	No Quantity							3026			0
S3	2000	2000	2000	2	0	2	Export	100	Bulgaria	BGR	616	Poland	POL								03	FISH,CRUSTACEANS,MOLLUSC	1	No Quantity							59232			0
S3	2000	2000	2000	2	0	2	Export	100	Bulgaria	BGR	642	Romania	ROU								03	FISH,CRUSTACEANS,MOLLUSC	1	No Quantity							331482			0
S3	2000	2000	2000	2	0	2	Export	100	Bulgaria	BGR	643	Russian Federation	RUS								03	FISH,CRUSTACEANS,MOLLUSC	1	No Quantity							3783			0
S3	2000	2000	2000	2	0	2	Export	100	Bulgaria	BGR	670	Saint Vincent and the Grenadines	VCT								03	FISH,CRUSTACEANS,MOLLUSC	1	No Quantity							3467			0
S3	2000	2000	2000	2	0	2	Export	100	Bulgaria	BGR	699	India	IND								03	FISH,CRUSTACEANS,MOLLUSC	1	No Quantity							61			0
S3	2000	2000	2000	2	0	2	Export	100	Bulgaria	BGR	757	Switzerland	CHE								03	FISH,CRUSTACEANS,MOLLUSC	1	No Quantity							90139			0
S3	2000	2000	2000	2	0	2	Export	100	Bulgaria	BGR	792	Turkey	TUR								03	FISH,CRUSTACEANS,MOLLUSC	1	No Quantity							546871			0
S3	2000	2000	2000	2	0	2	Export	100	Bulgaria	BGR	804	Ukraine	UKR								03	FISH,CRUSTACEANS,MOLLUSC	1	No Quantity							26605			0
S3	2000	2000	2000	2	0	2	Export	100	Bulgaria	BGR	807	North Macedonia	MKD								03	FISH,CRUSTACEANS,MOLLUSC	1	No Quantity							184298			0
S3	2000	2000	2000	2	0	2	Export	100	Bulgaria	BGR	818	Egypt	EGY								03	FISH,CRUSTACEANS,MOLLUSC	1	No Quantity							1			0
S3	2000	2000	2000	2	0	2	Export	100	Bulgaria	BGR	826	United Kingdom	GBR								03	FISH,CRUSTACEANS,MOLLUSC	1	No Quantity							10774			0
S3	2000	2000	2000	2	0	2	Export	100	Bulgaria	BGR	842	USA	USA								03	FISH,CRUSTACEANS,MOLLUSC	1	No Quantity							127633			0
S3	2000	2000	2000	2	0	2	Export	100	Bulgaria	BGR	891	Serbia and Montenegro	SCG								03	FISH,CRUSTACEANS,MOLLUSC	1	No Quantity							151182			0
S3	2000	2000	2000	2	0	2	Export	100	Bulgaria	BGR	899	Areas, nes									03	FISH,CRUSTACEANS,MOLLUSC	1	No Quantity							29696			0
S3	2000	2000	2000	2	0	2	Export	100	Bulgaria	BGR	0	World	WLD								04	CEREALS,CEREAL PREPRTNS.	1	No Quantity							94732690			0
S3	2000	2000	2000	2	0	2	Export	100	Bulgaria	BGR	8	Albania	ALB								04	CEREALS,CEREAL PREPRTNS.	1	No Quantity							6057937			0
S3	2000	2000	2000	2	0	2	Export	100	Bulgaria	BGR	12	Algeria	DZA								04	CEREALS,CEREAL PREPRTNS.	1	No Quantity							1405344			0
S3	2000	2000	2000	2	0	2	Export	100	Bulgaria	BGR	24	Angola	AGO								04	CEREALS,CEREAL PREPRTNS.	1	No Quantity							53202			0
S3	2000	2000	2000	2	0	2	Export	100	Bulgaria	BGR	28	Antigua and Barbuda	ATG								04	CEREALS,CEREAL PREPRTNS.	1	No Quantity							425			0
S3	2000	2000	2000	2	0	2	Export	100	Bulgaria	BGR	31	Azerbaijan	AZE								04	CEREALS,CEREAL PREPRTNS.	1	No Quantity							36583			0
S3	2000	2000	2000	2	0	2	Export	100	Bulgaria	BGR	40	Austria	AUT								04	CEREALS,CEREAL PREPRTNS.	1	No Quantity							55165			0
S3	2000	2000	2000	2	0	2	Export	100	Bulgaria	BGR	44	Bahamas	BHS								04	CEREALS,CEREAL PREPRTNS.	1	No Quantity							415			0
S3	2000	2000	2000	2	0	2	Export	100	Bulgaria	BGR	51	Armenia	ARM								04	CEREALS,CEREAL PREPRTNS.	1	No Quantity							577559			0
S3	2000	2000	2000	2	0	2	Export	100	Bulgaria	BGR	56	Belgium	BEL								04	CEREALS,CEREAL PREPRTNS.	1	No Quantity							25			0
S3	2000	2000	2000	2	0	2	Export	100	Bulgaria	BGR	68	Bolivia (Plurinational State of)	BOL								04	CEREALS,CEREAL PREPRTNS.	1	No Quantity							61			0
S3	2000	2000	2000	2	0	2	Export	100	Bulgaria	BGR	70	Bosnia Herzegovina	BIH								04	CEREALS,CEREAL PREPRTNS.	1	No Quantity							325514			0
S3	2000	2000	2000	2	0	2	Export	100	Bulgaria	BGR	84	Belize	BLZ								04	CEREALS,CEREAL PREPRTNS.	1	No Quantity							1077			0
S3	2000	2000	2000	2	0	2	Export	100	Bulgaria	BGR	116	Cambodia	KHM								04	CEREALS,CEREAL PREPRTNS.	1	No Quantity							559			0
S3	2000	2000	2000	2	0	2	Export	100	Bulgaria	BGR	120	Cameroon	CMR								04	CEREALS,CEREAL PREPRTNS.	1	No Quantity							385			0
S3	2000	2000	2000	2	0	2	Export	100	Bulgaria	BGR	136	Cayman Isds	CYM								04	CEREALS,CEREAL PREPRTNS.	1	No Quantity							201			0
S3	2000	2000	2000	2	0	2	Export	100	Bulgaria	BGR	156	China	CHN								04	CEREALS,CEREAL PREPRTNS.	1	No Quantity							922			0
S3	2000	2000	2000	2	0	2	Export	100	Bulgaria	BGR	191	Croatia	HRV								04	CEREALS,CEREAL PREPRTNS.	1	No Quantity							4560			0
S3	2000	2000	2000	2	0	2	Export	100	Bulgaria	BGR	196	Cyprus	CYP								04	CEREALS,CEREAL PREPRTNS.	1	No Quantity							1494045			0
S3	2000	2000	2000	2	0	2	Export	100	Bulgaria	BGR	203	Czechia	CZE								04	CEREALS,CEREAL PREPRTNS.	1	No Quantity							244218			0
S3	2000	2000	2000	2	0	2	Export	100	Bulgaria	BGR	208	Denmark	DNK								04	CEREALS,CEREAL PREPRTNS.	1	No Quantity							4754			0
S3	2000	2000	2000	2	0	2	Export	100	Bulgaria	BGR	231	Ethiopia	ETH								04	CEREALS,CEREAL PREPRTNS.	1	No Quantity							1304627			0
S3	2000	2000	2000	2	0	2	Export	100	Bulgaria	BGR	246	Finland	FIN								04	CEREALS,CEREAL PREPRTNS.	1	No Quantity							39			0
S3	2000	2000	2000	2	0	2	Export	100	Bulgaria	BGR	251	France	FRA								04	CEREALS,CEREAL PREPRTNS.	1	No Quantity							4243117			0
S3	2000	2000	2000	2	0	2	Export	100	Bulgaria	BGR	268	Georgia	GEO								04	CEREALS,CEREAL PREPRTNS.	1	No Quantity							4984128			0
S3	2000	2000	2000	2	0	2	Export	100	Bulgaria	BGR	276	Germany	DEU								04	CEREALS,CEREAL PREPRTNS.	1	No Quantity							3026895			0
S3	2000	2000	2000	2	0	2	Export	100	Bulgaria	BGR	300	Greece	GRC								04	CEREALS,CEREAL PREPRTNS.	1	No Quantity							484765			0
S3	2000	2000	2000	2	0	2	Export	100	Bulgaria	BGR	324	Guinea	GIN								04	CEREALS,CEREAL PREPRTNS.	1	No Quantity							5			0
S3	2000	2000	2000	2	0	2	Export	100	Bulgaria	BGR	340	Honduras	HND								04	CEREALS,CEREAL PREPRTNS.	1	No Quantity							182			0
S3	2000	2000	2000	2	0	2	Export	100	Bulgaria	BGR	344	China, Hong Kong SAR	HKG								04	CEREALS,CEREAL PREPRTNS.	1	No Quantity							591			0
S3	2000	2000	2000	2	0	2	Export	100	Bulgaria	BGR	348	Hungary	HUN								04	CEREALS,CEREAL PREPRTNS.	1	No Quantity							637542			0
S3	2000	2000	2000	2	0	2	Export	100	Bulgaria	BGR	360	Indonesia	IDN								04	CEREALS,CEREAL PREPRTNS.	1	No Quantity							100984			0
S3	2000	2000	2000	2	0	2	Export	100	Bulgaria	BGR	364	Iran	IRN								04	CEREALS,CEREAL PREPRTNS.	1	No Quantity							18545426			0
S3	2000	2000	2000	2	0	2	Export	100	Bulgaria	BGR	376	Israel	ISR								04	CEREALS,CEREAL PREPRTNS.	1	No Quantity							3661655			0
S3	2000	2000	2000	2	0	2	Export	100	Bulgaria	BGR	381	Italy	ITA								04	CEREALS,CEREAL PREPRTNS.	1	No Quantity							13811			0
S3	2000	2000	2000	2	0	2	Export	100	Bulgaria	BGR	400	Jordan	JOR								04	CEREALS,CEREAL PREPRTNS.	1	No Quantity							1211772			0
S3	2000	2000	2000	2	0	2	Export	100	Bulgaria	BGR	422	Lebanon	LBN								04	CEREALS,CEREAL PREPRTNS.	1	No Quantity							40764			0
S3	2000	2000	2000	2	0	2	Export	100	Bulgaria	BGR	428	Latvia	LVA								04	CEREALS,CEREAL PREPRTNS.	1	No Quantity							106098			0
S3	2000	2000	2000	2	0	2	Export	100	Bulgaria	BGR	430	Liberia	LBR								04	CEREALS,CEREAL PREPRTNS.	1	No Quantity							1165			0
S3	2000	2000	2000	2	0	2	Export	100	Bulgaria	BGR	434	Libya	LBY								04	CEREALS,CEREAL PREPRTNS.	1	No Quantity							531273			0
S3	2000	2000	2000	2	0	2	Export	100	Bulgaria	BGR	440	Lithuania	LTU								04	CEREALS,CEREAL PREPRTNS.	1	No Quantity							646			0
S3	2000	2000	2000	2	0	2	Export	100	Bulgaria	BGR	446	China, Macao SAR	MAC								04	CEREALS,CEREAL PREPRTNS.	1	No Quantity							32			0
S3	2000	2000	2000	2	0	2	Export	100	Bulgaria	BGR	470	Malta	MLT								04	CEREALS,CEREAL PREPRTNS.	1	No Quantity							1624680			0
S3	2000	2000	2000	2	0	2	Export	100	Bulgaria	BGR	496	Mongolia	MNG								04	CEREALS,CEREAL PREPRTNS.	1	No Quantity							7195			0
S3	2000	2000	2000	2	0	2	Export	100	Bulgaria	BGR	498	Rep. of Moldova	MDA								04	CEREALS,CEREAL PREPRTNS.	1	No Quantity							250042			0
S3	2000	2000	2000	2	0	2	Export	100	Bulgaria	BGR	504	Morocco	MAR								04	CEREALS,CEREAL PREPRTNS.	1	No Quantity							5045092			0
S3	2000	2000	2000	2	0	2	Export	100	Bulgaria	BGR	528	Netherlands	NLD								04	CEREALS,CEREAL PREPRTNS.	1	No Quantity							7552			0
S3	2000	2000	2000	2	0	2	Export	100	Bulgaria	BGR	566	Nigeria	NGA								04	CEREALS,CEREAL PREPRTNS.	1	No Quantity							11			0
S3	2000	2000	2000	2	0	2	Export	100	Bulgaria	BGR	579	Norway	NOR								04	CEREALS,CEREAL PREPRTNS.	1	No Quantity							34411			0
S3	2000	2000	2000	2	0	2	Export	100	Bulgaria	BGR	591	Panama	PAN								04	CEREALS,CEREAL PREPRTNS.	1	No Quantity							2958			0
S3	2000	2000	2000	2	0	2	Export	100	Bulgaria	BGR	600	Paraguay	PRY								04	CEREALS,CEREAL PREPRTNS.	1	No Quantity							1			0
S3	2000	2000	2000	2	0	2	Export	100	Bulgaria	BGR	616	Poland	POL								04	CEREALS,CEREAL PREPRTNS.	1	No Quantity							1905500			0
S3	2000	2000	2000	2	0	2	Export	100	Bulgaria	BGR	620	Portugal	PRT								04	CEREALS,CEREAL PREPRTNS.	1	No Quantity							105410			0
S3	2000	2000	2000	2	0	2	Export	100	Bulgaria	BGR	634	Qatar	QAT								04	CEREALS,CEREAL PREPRTNS.	1	No Quantity							13622			0
S3	2000	2000	2000	2	0	2	Export	100	Bulgaria	BGR	642	Romania	ROU								04	CEREALS,CEREAL PREPRTNS.	1	No Quantity							7610405			0
S3	2000	2000	2000	2	0	2	Export	100	Bulgaria	BGR	643	Russian Federation	RUS								04	CEREALS,CEREAL PREPRTNS.	1	No Quantity							3647803			0
S3	2000	2000	2000	2	0	2	Export	100	Bulgaria	BGR	670	Saint Vincent and the Grenadines	VCT								04	CEREALS,CEREAL PREPRTNS.	1	No Quantity							8903			0
S3	2000	2000	2000	2	0	2	Export	100	Bulgaria	BGR	682	Saudi Arabia	SAU								04	CEREALS,CEREAL PREPRTNS.	1	No Quantity							4999861			0
S3	2000	2000	2000	2	0	2	Export	100	Bulgaria	BGR	699	India	IND								04	CEREALS,CEREAL PREPRTNS.	1	No Quantity							1335920			0
S3	2000	2000	2000	2	0	2	Export	100	Bulgaria	BGR	702	Singapore	SGP								04	CEREALS,CEREAL PREPRTNS.	1	No Quantity							183			0
S3	2000	2000	2000	2	0	2	Export	100	Bulgaria	BGR	703	Slovakia	SVK								04	CEREALS,CEREAL PREPRTNS.	1	No Quantity							163615			0
S3	2000	2000	2000	2	0	2	Export	100	Bulgaria	BGR	705	Slovenia	SVN								04	CEREALS,CEREAL PREPRTNS.	1	No Quantity							204198			0
S3	2000	2000	2000	2	0	2	Export	100	Bulgaria	BGR	710	South Africa	ZAF								04	CEREALS,CEREAL PREPRTNS.	1	No Quantity							2			0
S3	2000	2000	2000	2	0	2	Export	100	Bulgaria	BGR	724	Spain	ESP								04	CEREALS,CEREAL PREPRTNS.	1	No Quantity							24158			0
S3	2000	2000	2000	2	0	2	Export	100	Bulgaria	BGR	752	Sweden	SWE								04	CEREALS,CEREAL PREPRTNS.	1	No Quantity							38			0
S3	2000	2000	2000	2	0	2	Export	100	Bulgaria	BGR	757	Switzerland	CHE								04	CEREALS,CEREAL PREPRTNS.	1	No Quantity							586132			0
S3	2000	2000	2000	2	0	2	Export	100	Bulgaria	BGR	760	Syria	SYR								04	CEREALS,CEREAL PREPRTNS.	1	No Quantity							2202192			0
S3	2000	2000	2000	2	0	2	Export	100	Bulgaria	BGR	762	Tajikistan	TJK								04	CEREALS,CEREAL PREPRTNS.	1	No Quantity							62502			0
S3	2000	2000	2000	2	0	2	Export	100	Bulgaria	BGR	784	United Arab Emirates	ARE								04	CEREALS,CEREAL PREPRTNS.	1	No Quantity							6791			0
S3	2000	2000	2000	2	0	2	Export	100	Bulgaria	BGR	792	Turkey	TUR								04	CEREALS,CEREAL PREPRTNS.	1	No Quantity							7914098			0
S3	2000	2000	2000	2	0	2	Export	100	Bulgaria	BGR	804	Ukraine	UKR								04	CEREALS,CEREAL PREPRTNS.	1	No Quantity							3717258			0
S3	2000	2000	2000	2	0	2	Export	100	Bulgaria	BGR	807	North Macedonia	MKD								04	CEREALS,CEREAL PREPRTNS.	1	No Quantity							1484820			0
S3	2000	2000	2000	2	0	2	Export	100	Bulgaria	BGR	826	United Kingdom	GBR								04	CEREALS,CEREAL PREPRTNS.	1	No Quantity							19931			0
S3	2000	2000	2000	2	0	2	Export	100	Bulgaria	BGR	842	USA	USA								04	CEREALS,CEREAL PREPRTNS.	1	No Quantity							8335			0
S3	2000	2000	2000	2	0	2	Export	100	Bulgaria	BGR	891	Serbia and Montenegro	SCG								04	CEREALS,CEREAL PREPRTNS.	1	No Quantity							2475683			0
S3	2000	2000	2000	2	0	2	Export	100	Bulgaria	BGR	899	Areas, nes									04	CEREALS,CEREAL PREPRTNS.	1	No Quantity							104921			0
S3	2000	2000	2000	2	0	2	Export	100	Bulgaria	BGR	0	World	WLD								05	VEGETABLES AND FRUIT	1	No Quantity							53762116			0
S3	2000	2000	2000	2	0	2	Export	100	Bulgaria	BGR	8	Albania	ALB								05	VEGETABLES AND FRUIT	1	No Quantity							579855			0
S3	2000	2000	2000	2	0	2	Export	100	Bulgaria	BGR	28	Antigua and Barbuda	ATG								05	VEGETABLES AND FRUIT	1	No Quantity							1512			0
S3	2000	2000	2000	2	0	2	Export	100	Bulgaria	BGR	31	Azerbaijan	AZE								05	VEGETABLES AND FRUIT	1	No Quantity							162374			0
S3	2000	2000	2000	2	0	2	Export	100	Bulgaria	BGR	36	Australia	AUS								05	VEGETABLES AND FRUIT	1	No Quantity							113692			0
S3	2000	2000	2000	2	0	2	Export	100	Bulgaria	BGR	40	Austria	AUT								05	VEGETABLES AND FRUIT	1	No Quantity							4308312			0
S3	2000	2000	2000	2	0	2	Export	100	Bulgaria	BGR	44	Bahamas	BHS								05	VEGETABLES AND FRUIT	1	No Quantity							3535			0
S3	2000	2000	2000	2	0	2	Export	100	Bulgaria	BGR	48	Bahrain	BHR								05	VEGETABLES AND FRUIT	1	No Quantity							25747			0
S3	2000	2000	2000	2	0	2	Export	100	Bulgaria	BGR	51	Armenia	ARM								05	VEGETABLES AND FRUIT	1	No Quantity							338732			0
S3	2000	2000	2000	2	0	2	Export	100	Bulgaria	BGR	56	Belgium	BEL								05	VEGETABLES AND FRUIT	1	No Quantity							236224			0
S3	2000	2000	2000	2	0	2	Export	100	Bulgaria	BGR	68	Bolivia (Plurinational State of)	BOL								05	VEGETABLES AND FRUIT	1	No Quantity							398			0
S3	2000	2000	2000	2	0	2	Export	100	Bulgaria	BGR	70	Bosnia Herzegovina	BIH								05	VEGETABLES AND FRUIT	1	No Quantity							491288			0
S3	2000	2000	2000	2	0	2	Export	100	Bulgaria	BGR	84	Belize	BLZ								05	VEGETABLES AND FRUIT	1	No Quantity							3548			0
S3	2000	2000	2000	2	0	2	Export	100	Bulgaria	BGR	112	Belarus	BLR								05	VEGETABLES AND FRUIT	1	No Quantity							220655			0
S3	2000	2000	2000	2	0	2	Export	100	Bulgaria	BGR	116	Cambodia	KHM								05	VEGETABLES AND FRUIT	1	No Quantity							2012			0
S3	2000	2000	2000	2	0	2	Export	100	Bulgaria	BGR	124	Canada	CAN								05	VEGETABLES AND FRUIT	1	No Quantity							531852			0
S3	2000	2000	2000	2	0	2	Export	100	Bulgaria	BGR	136	Cayman Isds	CYM								05	VEGETABLES AND FRUIT	1	No Quantity							958			0
S3	2000	2000	2000	2	0	2	Export	100	Bulgaria	BGR	144	Sri Lanka	LKA								05	VEGETABLES AND FRUIT	1	No Quantity							64345			0
S3	2000	2000	2000	2	0	2	Export	100	Bulgaria	BGR	156	China	CHN								05	VEGETABLES AND FRUIT	1	No Quantity							288			0
S3	2000	2000	2000	2	0	2	Export	100	Bulgaria	BGR	191	Croatia	HRV								05	VEGETABLES AND FRUIT	1	No Quantity							429311			0
S3	2000	2000	2000	2	0	2	Export	100	Bulgaria	BGR	192	Cuba	CUB								05	VEGETABLES AND FRUIT	1	No Quantity							1			0
S3	2000	2000	2000	2	0	2	Export	100	Bulgaria	BGR	196	Cyprus	CYP								05	VEGETABLES AND FRUIT	1	No Quantity							111034			0
S3	2000	2000	2000	2	0	2	Export	100	Bulgaria	BGR	203	Czechia	CZE								05	VEGETABLES AND FRUIT	1	No Quantity							1661547			0
S3	2000	2000	2000	2	0	2	Export	100	Bulgaria	BGR	208	Denmark	DNK								05	VEGETABLES AND FRUIT	1	No Quantity							1227			0
S3	2000	2000	2000	2	0	2	Export	100	Bulgaria	BGR	233	Estonia	EST								05	VEGETABLES AND FRUIT	1	No Quantity							29682			0
S3	2000	2000	2000	2	0	2	Export	100	Bulgaria	BGR	246	Finland	FIN								05	VEGETABLES AND FRUIT	1	No Quantity							44064			0
S3	2000	2000	2000	2	0	2	Export	100	Bulgaria	BGR	251	France	FRA								05	VEGETABLES AND FRUIT	1	No Quantity							1151401			0
S3	2000	2000	2000	2	0	2	Export	100	Bulgaria	BGR	268	Georgia	GEO								05	VEGETABLES AND FRUIT	1	No Quantity							375448			0
S3	2000	2000	2000	2	0	2	Export	100	Bulgaria	BGR	276	Germany	DEU								05	VEGETABLES AND FRUIT	1	No Quantity							10717107			0
S3	2000	2000	2000	2	0	2	Export	100	Bulgaria	BGR	292	Gibraltar	GIB								05	VEGETABLES AND FRUIT	1	No Quantity							263			0
S3	2000	2000	2000	2	0	2	Export	100	Bulgaria	BGR	300	Greece	GRC								05	VEGETABLES AND FRUIT	1	No Quantity							5335736			0
S3	2000	2000	2000	2	0	2	Export	100	Bulgaria	BGR	324	Guinea	GIN								05	VEGETABLES AND FRUIT	1	No Quantity							28			0
S3	2000	2000	2000	2	0	2	Export	100	Bulgaria	BGR	340	Honduras	HND								05	VEGETABLES AND FRUIT	1	No Quantity							799			0
S3	2000	2000	2000	2	0	2	Export	100	Bulgaria	BGR	344	China, Hong Kong SAR	HKG								05	VEGETABLES AND FRUIT	1	No Quantity							2046			0
S3	2000	2000	2000	2	0	2	Export	100	Bulgaria	BGR	348	Hungary	HUN								05	VEGETABLES AND FRUIT	1	No Quantity							136004			0
S3	2000	2000	2000	2	0	2	Export	100	Bulgaria	BGR	364	Iran	IRN								05	VEGETABLES AND FRUIT	1	No Quantity							49432			0
S3	2000	2000	2000	2	0	2	Export	100	Bulgaria	BGR	372	Ireland	IRL								05	VEGETABLES AND FRUIT	1	No Quantity							9563			0
S3	2000	2000	2000	2	0	2	Export	100	Bulgaria	BGR	376	Israel	ISR								05	VEGETABLES AND FRUIT	1	No Quantity							682064			0
S3	2000	2000	2000	2	0	2	Export	100	Bulgaria	BGR	381	Italy	ITA								05	VEGETABLES AND FRUIT	1	No Quantity							6548470			0
S3	2000	2000	2000	2	0	2	Export	100	Bulgaria	BGR	384	Côte d'Ivoire	CIV								05	VEGETABLES AND FRUIT	1	No Quantity							4965			0
S3	2000	2000	2000	2	0	2	Export	100	Bulgaria	BGR	392	Japan	JPN								05	VEGETABLES AND FRUIT	1	No Quantity							326043			0
S3	2000	2000	2000	2	0	2	Export	100	Bulgaria	BGR	398	Kazakhstan	KAZ								05	VEGETABLES AND FRUIT	1	No Quantity							29685			0
S3	2000	2000	2000	2	0	2	Export	100	Bulgaria	BGR	400	Jordan	JOR								05	VEGETABLES AND FRUIT	1	No Quantity							391497			0
S3	2000	2000	2000	2	0	2	Export	100	Bulgaria	BGR	408	Dem. People's Rep. of Korea	PRK								05	VEGETABLES AND FRUIT	1	No Quantity							292			0
S3	2000	2000	2000	2	0	2	Export	100	Bulgaria	BGR	410	Rep. of Korea	KOR								05	VEGETABLES AND FRUIT	1	No Quantity							6044			0
S3	2000	2000	2000	2	0	2	Export	100	Bulgaria	BGR	414	Kuwait	KWT								05	VEGETABLES AND FRUIT	1	No Quantity							1777			0
S3	2000	2000	2000	2	0	2	Export	100	Bulgaria	BGR	422	Lebanon	LBN								05	VEGETABLES AND FRUIT	1	No Quantity							134813			0
S3	2000	2000	2000	2	0	2	Export	100	Bulgaria	BGR	428	Latvia	LVA								05	VEGETABLES AND FRUIT	1	No Quantity							47654			0
S3	2000	2000	2000	2	0	2	Export	100	Bulgaria	BGR	430	Liberia	LBR								05	VEGETABLES AND FRUIT	1	No Quantity							4937			0
S3	2000	2000	2000	2	0	2	Export	100	Bulgaria	BGR	434	Libya	LBY								05	VEGETABLES AND FRUIT	1	No Quantity							267			0
S3	2000	2000	2000	2	0	2	Export	100	Bulgaria	BGR	440	Lithuania	LTU								05	VEGETABLES AND FRUIT	1	No Quantity							18947			0
S3	2000	2000	2000	2	0	2	Export	100	Bulgaria	BGR	446	China, Macao SAR	MAC								05	VEGETABLES AND FRUIT	1	No Quantity							863			0
S3	2000	2000	2000	2	0	2	Export	100	Bulgaria	BGR	470	Malta	MLT								05	VEGETABLES AND FRUIT	1	No Quantity							256604			0
S3	2000	2000	2000	2	0	2	Export	100	Bulgaria	BGR	484	Mexico	MEX								05	VEGETABLES AND FRUIT	1	No Quantity							264958			0
S3	2000	2000	2000	2	0	2	Export	100	Bulgaria	BGR	496	Mongolia	MNG								05	VEGETABLES AND FRUIT	1	No Quantity							145769			0
S3	2000	2000	2000	2	0	2	Export	100	Bulgaria	BGR	498	Rep. of Moldova	MDA								05	VEGETABLES AND FRUIT	1	No Quantity							172658			0
S3	2000	2000	2000	2	0	2	Export	100	Bulgaria	BGR	528	Netherlands	NLD								05	VEGETABLES AND FRUIT	1	No Quantity							643301			0
S3	2000	2000	2000	2	0	2	Export	100	Bulgaria	BGR	579	Norway	NOR								05	VEGETABLES AND FRUIT	1	No Quantity							1069			0
S3	2000	2000	2000	2	0	2	Export	100	Bulgaria	BGR	591	Panama	PAN								05	VEGETABLES AND FRUIT	1	No Quantity							9062			0
S3	2000	2000	2000	2	0	2	Export	100	Bulgaria	BGR	616	Poland	POL								05	VEGETABLES AND FRUIT	1	No Quantity							1010340			0
S3	2000	2000	2000	2	0	2	Export	100	Bulgaria	BGR	642	Romania	ROU								05	VEGETABLES AND FRUIT	1	No Quantity							1081683			0
S3	2000	2000	2000	2	0	2	Export	100	Bulgaria	BGR	643	Russian Federation	RUS								05	VEGETABLES AND FRUIT	1	No Quantity							2222074			0
S3	2000	2000	2000	2	0	2	Export	100	Bulgaria	BGR	670	Saint Vincent and the Grenadines	VCT								05	VEGETABLES AND FRUIT	1	No Quantity							31451			0
S3	2000	2000	2000	2	0	2	Export	100	Bulgaria	BGR	699	India	IND								05	VEGETABLES AND FRUIT	1	No Quantity							10756			0
S3	2000	2000	2000	2	0	2	Export	100	Bulgaria	BGR	702	Singapore	SGP								05	VEGETABLES AND FRUIT	1	No Quantity							483			0
S3	2000	2000	2000	2	0	2	Export	100	Bulgaria	BGR	703	Slovakia	SVK								05	VEGETABLES AND FRUIT	1	No Quantity							113858			0
S3	2000	2000	2000	2	0	2	Export	100	Bulgaria	BGR	704	Viet Nam	VNM								05	VEGETABLES AND FRUIT	1	No Quantity							49554			0
S3	2000	2000	2000	2	0	2	Export	100	Bulgaria	BGR	705	Slovenia	SVN								05	VEGETABLES AND FRUIT	1	No Quantity							289844			0
S3	2000	2000	2000	2	0	2	Export	100	Bulgaria	BGR	710	South Africa	ZAF								05	VEGETABLES AND FRUIT	1	No Quantity							40573			0
S3	2000	2000	2000	2	0	2	Export	100	Bulgaria	BGR	724	Spain	ESP								05	VEGETABLES AND FRUIT	1	No Quantity							722435			0
S3	2000	2000	2000	2	0	2	Export	100	Bulgaria	BGR	748	Swaziland	SWZ								05	VEGETABLES AND FRUIT	1	No Quantity							23893			0
S3	2000	2000	2000	2	0	2	Export	100	Bulgaria	BGR	752	Sweden	SWE								05	VEGETABLES AND FRUIT	1	No Quantity							135064			0
S3	2000	2000	2000	2	0	2	Export	100	Bulgaria	BGR	757	Switzerland	CHE								05	VEGETABLES AND FRUIT	1	No Quantity							604825			0
S3	2000	2000	2000	2	0	2	Export	100	Bulgaria	BGR	760	Syria	SYR								05	VEGETABLES AND FRUIT	1	No Quantity							120629			0
S3	2000	2000	2000	2	0	2	Export	100	Bulgaria	BGR	784	United Arab Emirates	ARE								05	VEGETABLES AND FRUIT	1	No Quantity							16			0
S3	2000	2000	2000	2	0	2	Export	100	Bulgaria	BGR	788	Tunisia	TUN								05	VEGETABLES AND FRUIT	1	No Quantity							6			0
S3	2000	2000	2000	2	0	2	Export	100	Bulgaria	BGR	792	Turkey	TUR								05	VEGETABLES AND FRUIT	1	No Quantity							2193003			0
S3	2000	2000	2000	2	0	2	Export	100	Bulgaria	BGR	795	Turkmenistan	TKM								05	VEGETABLES AND FRUIT	1	No Quantity							17037			0
S3	2000	2000	2000	2	0	2	Export	100	Bulgaria	BGR	804	Ukraine	UKR								05	VEGETABLES AND FRUIT	1	No Quantity							79064			0
S3	2000	2000	2000	2	0	2	Export	100	Bulgaria	BGR	807	North Macedonia	MKD								05	VEGETABLES AND FRUIT	1	No Quantity							1269764			0
S3	2000	2000	2000	2	0	2	Export	100	Bulgaria	BGR	818	Egypt	EGY								05	VEGETABLES AND FRUIT	1	No Quantity							7435			0
S3	2000	2000	2000	2	0	2	Export	100	Bulgaria	BGR	826	United Kingdom	GBR								05	VEGETABLES AND FRUIT	1	No Quantity							292579			0
S3	2000	2000	2000	2	0	2	Export	100	Bulgaria	BGR	842	USA	USA								05	VEGETABLES AND FRUIT	1	No Quantity							1996744			0
S3	2000	2000	2000	2	0	2	Export	100	Bulgaria	BGR	862	Venezuela	VEN								05	VEGETABLES AND FRUIT	1	No Quantity							10120			0
S3	2000	2000	2000	2	0	2	Export	100	Bulgaria	BGR	891	Serbia and Montenegro	SCG								05	VEGETABLES AND FRUIT	1	No Quantity							3298341			0
S3	2000	2000	2000	2	0	2	Export	100	Bulgaria	BGR	899	Areas, nes									05	VEGETABLES AND FRUIT	1	No Quantity							1308786			0
S3	2000	2000	2000	2	0	2	Export	100	Bulgaria	BGR	0	World	WLD								06	SUGAR,SUGR.PREPTNS,HONEY	1	No Quantity							13740922			0
S3	2000	2000	2000	2	0	2	Export	100	Bulgaria	BGR	8	Albania	ALB								06	SUGAR,SUGR.PREPTNS,HONEY	1	No Quantity							105541			0
S3	2000	2000	2000	2	0	2	Export	100	Bulgaria	BGR	28	Antigua and Barbuda	ATG								06	SUGAR,SUGR.PREPTNS,HONEY	1	No Quantity							47			0
S3	2000	2000	2000	2	0	2	Export	100	Bulgaria	BGR	31	Azerbaijan	AZE								06	SUGAR,SUGR.PREPTNS,HONEY	1	No Quantity							414			0
S3	2000	2000	2000	2	0	2	Export	100	Bulgaria	BGR	32	Argentina	ARG								06	SUGAR,SUGR.PREPTNS,HONEY	1	No Quantity							136985			0
S3	2000	2000	2000	2	0	2	Export	100	Bulgaria	BGR	36	Australia	AUS								06	SUGAR,SUGR.PREPTNS,HONEY	1	No Quantity							67271			0
S3	2000	2000	2000	2	0	2	Export	100	Bulgaria	BGR	40	Austria	AUT								06	SUGAR,SUGR.PREPTNS,HONEY	1	No Quantity							431233			0
S3	2000	2000	2000	2	0	2	Export	100	Bulgaria	BGR	44	Bahamas	BHS								06	SUGAR,SUGR.PREPTNS,HONEY	1	No Quantity							149			0
S3	2000	2000	2000	2	0	2	Export	100	Bulgaria	BGR	50	Bangladesh	BGD								06	SUGAR,SUGR.PREPTNS,HONEY	1	No Quantity							40245			0
S3	2000	2000	2000	2	0	2	Export	100	Bulgaria	BGR	56	Belgium	BEL								06	SUGAR,SUGR.PREPTNS,HONEY	1	No Quantity							165633			0
S3	2000	2000	2000	2	0	2	Export	100	Bulgaria	BGR	68	Bolivia (Plurinational State of)	BOL								06	SUGAR,SUGR.PREPTNS,HONEY	1	No Quantity							24			0
S3	2000	2000	2000	2	0	2	Export	100	Bulgaria	BGR	70	Bosnia Herzegovina	BIH								06	SUGAR,SUGR.PREPTNS,HONEY	1	No Quantity							11523			0
S3	2000	2000	2000	2	0	2	Export	100	Bulgaria	BGR	84	Belize	BLZ								06	SUGAR,SUGR.PREPTNS,HONEY	1	No Quantity							359			0
S3	2000	2000	2000	2	0	2	Export	100	Bulgaria	BGR	116	Cambodia	KHM								06	SUGAR,SUGR.PREPTNS,HONEY	1	No Quantity							159			0
S3	2000	2000	2000	2	0	2	Export	100	Bulgaria	BGR	120	Cameroon	CMR								06	SUGAR,SUGR.PREPTNS,HONEY	1	No Quantity							6480			0
S3	2000	2000	2000	2	0	2	Export	100	Bulgaria	BGR	124	Canada	CAN								06	SUGAR,SUGR.PREPTNS,HONEY	1	No Quantity							15054			0
S3	2000	2000	2000	2	0	2	Export	100	Bulgaria	BGR	136	Cayman Isds	CYM								06	SUGAR,SUGR.PREPTNS,HONEY	1	No Quantity							47			0
S3	2000	2000	2000	2	0	2	Export	100	Bulgaria	BGR	144	Sri Lanka	LKA								06	SUGAR,SUGR.PREPTNS,HONEY	1	No Quantity							29389			0
S3	2000	2000	2000	2	0	2	Export	100	Bulgaria	BGR	156	China	CHN								06	SUGAR,SUGR.PREPTNS,HONEY	1	No Quantity							33			0
S3	2000	2000	2000	2	0	2	Export	100	Bulgaria	BGR	196	Cyprus	CYP								06	SUGAR,SUGR.PREPTNS,HONEY	1	No Quantity							58634			0
S3	2000	2000	2000	2	0	2	Export	100	Bulgaria	BGR	203	Czechia	CZE								06	SUGAR,SUGR.PREPTNS,HONEY	1	No Quantity							27852			0
S3	2000	2000	2000	2	0	2	Export	100	Bulgaria	BGR	233	Estonia	EST								06	SUGAR,SUGR.PREPTNS,HONEY	1	No Quantity							13356			0
S3	2000	2000	2000	2	0	2	Export	100	Bulgaria	BGR	251	France	FRA								06	SUGAR,SUGR.PREPTNS,HONEY	1	No Quantity							362361			0
S3	2000	2000	2000	2	0	2	Export	100	Bulgaria	BGR	268	Georgia	GEO								06	SUGAR,SUGR.PREPTNS,HONEY	1	No Quantity							2247			0
S3	2000	2000	2000	2	0	2	Export	100	Bulgaria	BGR	276	Germany	DEU								06	SUGAR,SUGR.PREPTNS,HONEY	1	No Quantity							1838405			0
S3	2000	2000	2000	2	0	2	Export	100	Bulgaria	BGR	288	Ghana	GHA								06	SUGAR,SUGR.PREPTNS,HONEY	1	No Quantity							14475			0
S3	2000	2000	2000	2	0	2	Export	100	Bulgaria	BGR	292	Gibraltar	GIB								06	SUGAR,SUGR.PREPTNS,HONEY	1	No Quantity							17			0
S3	2000	2000	2000	2	0	2	Export	100	Bulgaria	BGR	300	Greece	GRC								06	SUGAR,SUGR.PREPTNS,HONEY	1	No Quantity							1004214			0
S3	2000	2000	2000	2	0	2	Export	100	Bulgaria	BGR	340	Honduras	HND								06	SUGAR,SUGR.PREPTNS,HONEY	1	No Quantity							103			0
S3	2000	2000	2000	2	0	2	Export	100	Bulgaria	BGR	344	China, Hong Kong SAR	HKG								06	SUGAR,SUGR.PREPTNS,HONEY	1	No Quantity							22			0
S3	2000	2000	2000	2	0	2	Export	100	Bulgaria	BGR	348	Hungary	HUN								06	SUGAR,SUGR.PREPTNS,HONEY	1	No Quantity							199			0
S3	2000	2000	2000	2	0	2	Export	100	Bulgaria	BGR	364	Iran	IRN								06	SUGAR,SUGR.PREPTNS,HONEY	1	No Quantity							6428			0
S3	2000	2000	2000	2	0	2	Export	100	Bulgaria	BGR	372	Ireland	IRL								06	SUGAR,SUGR.PREPTNS,HONEY	1	No Quantity							231889			0
S3	2000	2000	2000	2	0	2	Export	100	Bulgaria	BGR	376	Israel	ISR								06	SUGAR,SUGR.PREPTNS,HONEY	1	No Quantity							244937			0
S3	2000	2000	2000	2	0	2	Export	100	Bulgaria	BGR	381	Italy	ITA								06	SUGAR,SUGR.PREPTNS,HONEY	1	No Quantity							518273			0
S3	2000	2000	2000	2	0	2	Export	100	Bulgaria	BGR	384	Côte d'Ivoire	CIV								06	SUGAR,SUGR.PREPTNS,HONEY	1	No Quantity							4018			0
S3	2000	2000	2000	2	0	2	Export	100	Bulgaria	BGR	392	Japan	JPN								06	SUGAR,SUGR.PREPTNS,HONEY	1	No Quantity							6			0
S3	2000	2000	2000	2	0	2	Export	100	Bulgaria	BGR	400	Jordan	JOR								06	SUGAR,SUGR.PREPTNS,HONEY	1	No Quantity							191702			0
S3	2000	2000	2000	2	0	2	Export	100	Bulgaria	BGR	404	Kenya	KEN								06	SUGAR,SUGR.PREPTNS,HONEY	1	No Quantity							183347			0
S3	2000	2000	2000	2	0	2	Export	100	Bulgaria	BGR	414	Kuwait	KWT								06	SUGAR,SUGR.PREPTNS,HONEY	1	No Quantity							61813			0
S3	2000	2000	2000	2	0	2	Export	100	Bulgaria	BGR	422	Lebanon	LBN								06	SUGAR,SUGR.PREPTNS,HONEY	1	No Quantity							19632			0
S3	2000	2000	2000	2	0	2	Export	100	Bulgaria	BGR	428	Latvia	LVA								06	SUGAR,SUGR.PREPTNS,HONEY	1	No Quantity							15			0
S3	2000	2000	2000	2	0	2	Export	100	Bulgaria	BGR	430	Liberia	LBR								06	SUGAR,SUGR.PREPTNS,HONEY	1	No Quantity							274			0
S3	2000	2000	2000	2	0	2	Export	100	Bulgaria	BGR	434	Libya	LBY								06	SUGAR,SUGR.PREPTNS,HONEY	1	No Quantity							12609			0
S3	2000	2000	2000	2	0	2	Export	100	Bulgaria	BGR	440	Lithuania	LTU								06	SUGAR,SUGR.PREPTNS,HONEY	1	No Quantity							70			0
S3	2000	2000	2000	2	0	2	Export	100	Bulgaria	BGR	458	Malaysia	MYS								06	SUGAR,SUGR.PREPTNS,HONEY	1	No Quantity							70973			0
S3	2000	2000	2000	2	0	2	Export	100	Bulgaria	BGR	470	Malta	MLT								06	SUGAR,SUGR.PREPTNS,HONEY	1	No Quantity							10228			0
S3	2000	2000	2000	2	0	2	Export	100	Bulgaria	BGR	484	Mexico	MEX								06	SUGAR,SUGR.PREPTNS,HONEY	1	No Quantity							45326			0
S3	2000	2000	2000	2	0	2	Export	100	Bulgaria	BGR	496	Mongolia	MNG								06	SUGAR,SUGR.PREPTNS,HONEY	1	No Quantity							6799			0
S3	2000	2000	2000	2	0	2	Export	100	Bulgaria	BGR	498	Rep. of Moldova	MDA								06	SUGAR,SUGR.PREPTNS,HONEY	1	No Quantity							7783			0
S3	2000	2000	2000	2	0	2	Export	100	Bulgaria	BGR	504	Morocco	MAR								06	SUGAR,SUGR.PREPTNS,HONEY	1	No Quantity							6996			0
S3	2000	2000	2000	2	0	2	Export	100	Bulgaria	BGR	512	Oman	OMN								06	SUGAR,SUGR.PREPTNS,HONEY	1	No Quantity							5654			0
S3	2000	2000	2000	2	0	2	Export	100	Bulgaria	BGR	524	Nepal	NPL								06	SUGAR,SUGR.PREPTNS,HONEY	1	No Quantity							32561			0
S3	2000	2000	2000	2	0	2	Export	100	Bulgaria	BGR	528	Netherlands	NLD								06	SUGAR,SUGR.PREPTNS,HONEY	1	No Quantity							8689			0
S3	2000	2000	2000	2	0	2	Export	100	Bulgaria	BGR	554	New Zealand	NZL								06	SUGAR,SUGR.PREPTNS,HONEY	1	No Quantity							15025			0
S3	2000	2000	2000	2	0	2	Export	100	Bulgaria	BGR	566	Nigeria	NGA								06	SUGAR,SUGR.PREPTNS,HONEY	1	No Quantity							361158			0
S3	2000	2000	2000	2	0	2	Export	100	Bulgaria	BGR	579	Norway	NOR								06	SUGAR,SUGR.PREPTNS,HONEY	1	No Quantity							1142			0
S3	2000	2000	2000	2	0	2	Export	100	Bulgaria	BGR	591	Panama	PAN								06	SUGAR,SUGR.PREPTNS,HONEY	1	No Quantity							526			0
S3	2000	2000	2000	2	0	2	Export	100	Bulgaria	BGR	608	Philippines	PHL								06	SUGAR,SUGR.PREPTNS,HONEY	1	No Quantity							67658			0
S3	2000	2000	2000	2	0	2	Export	100	Bulgaria	BGR	616	Poland	POL								06	SUGAR,SUGR.PREPTNS,HONEY	1	No Quantity							520133			0
S3	2000	2000	2000	2	0	2	Export	100	Bulgaria	BGR	620	Portugal	PRT								06	SUGAR,SUGR.PREPTNS,HONEY	1	No Quantity							57013			0
S3	2000	2000	2000	2	0	2	Export	100	Bulgaria	BGR	642	Romania	ROU								06	SUGAR,SUGR.PREPTNS,HONEY	1	No Quantity							184120			0
S3	2000	2000	2000	2	0	2	Export	100	Bulgaria	BGR	643	Russian Federation	RUS								06	SUGAR,SUGR.PREPTNS,HONEY	1	No Quantity							342413			0
S3	2000	2000	2000	2	0	2	Export	100	Bulgaria	BGR	670	Saint Vincent and the Grenadines	VCT								06	SUGAR,SUGR.PREPTNS,HONEY	1	No Quantity							2280			0
S3	2000	2000	2000	2	0	2	Export	100	Bulgaria	BGR	682	Saudi Arabia	SAU								06	SUGAR,SUGR.PREPTNS,HONEY	1	No Quantity							203596			0
S3	2000	2000	2000	2	0	2	Export	100	Bulgaria	BGR	694	Sierra Leone	SLE								06	SUGAR,SUGR.PREPTNS,HONEY	1	No Quantity							16507			0
S3	2000	2000	2000	2	0	2	Export	100	Bulgaria	BGR	699	India	IND								06	SUGAR,SUGR.PREPTNS,HONEY	1	No Quantity							136403			0
S3	2000	2000	2000	2	0	2	Export	100	Bulgaria	BGR	702	Singapore	SGP								06	SUGAR,SUGR.PREPTNS,HONEY	1	No Quantity							7190			0
S3	2000	2000	2000	2	0	2	Export	100	Bulgaria	BGR	703	Slovakia	SVK								06	SUGAR,SUGR.PREPTNS,HONEY	1	No Quantity							5462			0
S3	2000	2000	2000	2	0	2	Export	100	Bulgaria	BGR	704	Viet Nam	VNM								06	SUGAR,SUGR.PREPTNS,HONEY	1	No Quantity							21634			0
S3	2000	2000	2000	2	0	2	Export	100	Bulgaria	BGR	705	Slovenia	SVN								06	SUGAR,SUGR.PREPTNS,HONEY	1	No Quantity							147476			0
S3	2000	2000	2000	2	0	2	Export	100	Bulgaria	BGR	710	South Africa	ZAF								06	SUGAR,SUGR.PREPTNS,HONEY	1	No Quantity							322224			0
S3	2000	2000	2000	2	0	2	Export	100	Bulgaria	BGR	724	Spain	ESP								06	SUGAR,SUGR.PREPTNS,HONEY	1	No Quantity							290360			0
S3	2000	2000	2000	2	0	2	Export	100	Bulgaria	BGR	736	Fmr Sudan	SDN								06	SUGAR,SUGR.PREPTNS,HONEY	1	No Quantity							52627			0
S3	2000	2000	2000	2	0	2	Export	100	Bulgaria	BGR	752	Sweden	SWE								06	SUGAR,SUGR.PREPTNS,HONEY	1	No Quantity							1			0
S3	2000	2000	2000	2	0	2	Export	100	Bulgaria	BGR	784	United Arab Emirates	ARE								06	SUGAR,SUGR.PREPTNS,HONEY	1	No Quantity							407096			0
S3	2000	2000	2000	2	0	2	Export	100	Bulgaria	BGR	792	Turkey	TUR								06	SUGAR,SUGR.PREPTNS,HONEY	1	No Quantity							995346			0
S3	2000	2000	2000	2	0	2	Export	100	Bulgaria	BGR	804	Ukraine	UKR								06	SUGAR,SUGR.PREPTNS,HONEY	1	No Quantity							47534			0
S3	2000	2000	2000	2	0	2	Export	100	Bulgaria	BGR	807	North Macedonia	MKD								06	SUGAR,SUGR.PREPTNS,HONEY	1	No Quantity							2409539			0
S3	2000	2000	2000	2	0	2	Export	100	Bulgaria	BGR	818	Egypt	EGY								06	SUGAR,SUGR.PREPTNS,HONEY	1	No Quantity							499539			0
S3	2000	2000	2000	2	0	2	Export	100	Bulgaria	BGR	826	United Kingdom	GBR								06	SUGAR,SUGR.PREPTNS,HONEY	1	No Quantity							53			0
S3	2000	2000	2000	2	0	2	Export	100	Bulgaria	BGR	842	USA	USA								06	SUGAR,SUGR.PREPTNS,HONEY	1	No Quantity							90700			0
S3	2000	2000	2000	2	0	2	Export	100	Bulgaria	BGR	860	Uzbekistan	UZB								06	SUGAR,SUGR.PREPTNS,HONEY	1	No Quantity							52834			0
S3	2000	2000	2000	2	0	2	Export	100	Bulgaria	BGR	891	Serbia and Montenegro	SCG								06	SUGAR,SUGR.PREPTNS,HONEY	1	No Quantity							328281			0
S3	2000	2000	2000	2	0	2	Export	100	Bulgaria	BGR	899	Areas, nes									06	SUGAR,SUGR.PREPTNS,HONEY	1	No Quantity							152559			0
S3	2000	2000	2000	2	0	2	Export	100	Bulgaria	BGR	0	World	WLD								07	COFFEE,TEA,COCOA,SPICES	1	No Quantity							12644803			0
S3	2000	2000	2000	2	0	2	Export	100	Bulgaria	BGR	8	Albania	ALB								07	COFFEE,TEA,COCOA,SPICES	1	No Quantity							81912			0
S3	2000	2000	2000	2	0	2	Export	100	Bulgaria	BGR	12	Algeria	DZA								07	COFFEE,TEA,COCOA,SPICES	1	No Quantity							7			0
S3	2000	2000	2000	2	0	2	Export	100	Bulgaria	BGR	28	Antigua and Barbuda	ATG								07	COFFEE,TEA,COCOA,SPICES	1	No Quantity							677			0
S3	2000	2000	2000	2	0	2	Export	100	Bulgaria	BGR	31	Azerbaijan	AZE								07	COFFEE,TEA,COCOA,SPICES	1	No Quantity							15028			0
S3	2000	2000	2000	2	0	2	Export	100	Bulgaria	BGR	36	Australia	AUS								07	COFFEE,TEA,COCOA,SPICES	1	No Quantity							265			0
S3	2000	2000	2000	2	0	2	Export	100	Bulgaria	BGR	40	Austria	AUT								07	COFFEE,TEA,COCOA,SPICES	1	No Quantity							39505			0
S3	2000	2000	2000	2	0	2	Export	100	Bulgaria	BGR	44	Bahamas	BHS								07	COFFEE,TEA,COCOA,SPICES	1	No Quantity							959			0
S3	2000	2000	2000	2	0	2	Export	100	Bulgaria	BGR	51	Armenia	ARM								07	COFFEE,TEA,COCOA,SPICES	1	No Quantity							142769			0
S3	2000	2000	2000	2	0	2	Export	100	Bulgaria	BGR	56	Belgium	BEL								07	COFFEE,TEA,COCOA,SPICES	1	No Quantity							6662			0
S3	2000	2000	2000	2	0	2	Export	100	Bulgaria	BGR	68	Bolivia (Plurinational State of)	BOL								07	COFFEE,TEA,COCOA,SPICES	1	No Quantity							69			0
S3	2000	2000	2000	2	0	2	Export	100	Bulgaria	BGR	70	Bosnia Herzegovina	BIH								07	COFFEE,TEA,COCOA,SPICES	1	No Quantity							11263			0
S3	2000	2000	2000	2	0	2	Export	100	Bulgaria	BGR	76	Brazil	BRA								07	COFFEE,TEA,COCOA,SPICES	1	No Quantity							21141			0
S3	2000	2000	2000	2	0	2	Export	100	Bulgaria	BGR	84	Belize	BLZ								07	COFFEE,TEA,COCOA,SPICES	1	No Quantity							480			0
S3	2000	2000	2000	2	0	2	Export	100	Bulgaria	BGR	116	Cambodia	KHM								07	COFFEE,TEA,COCOA,SPICES	1	No Quantity							699			0
S3	2000	2000	2000	2	0	2	Export	100	Bulgaria	BGR	120	Cameroon	CMR								07	COFFEE,TEA,COCOA,SPICES	1	No Quantity							11588			0
S3	2000	2000	2000	2	0	2	Export	100	Bulgaria	BGR	136	Cayman Isds	CYM								07	COFFEE,TEA,COCOA,SPICES	1	No Quantity							179			0
S3	2000	2000	2000	2	0	2	Export	100	Bulgaria	BGR	144	Sri Lanka	LKA								07	COFFEE,TEA,COCOA,SPICES	1	No Quantity							1323479			0
S3	2000	2000	2000	2	0	2	Export	100	Bulgaria	BGR	191	Croatia	HRV								07	COFFEE,TEA,COCOA,SPICES	1	No Quantity							21463			0
S3	2000	2000	2000	2	0	2	Export	100	Bulgaria	BGR	196	Cyprus	CYP								07	COFFEE,TEA,COCOA,SPICES	1	No Quantity							80018			0
S3	2000	2000	2000	2	0	2	Export	100	Bulgaria	BGR	208	Denmark	DNK								07	COFFEE,TEA,COCOA,SPICES	1	No Quantity							15535			0
S3	2000	2000	2000	2	0	2	Export	100	Bulgaria	BGR	251	France	FRA								07	COFFEE,TEA,COCOA,SPICES	1	No Quantity							20715			0
S3	2000	2000	2000	2	0	2	Export	100	Bulgaria	BGR	268	Georgia	GEO								07	COFFEE,TEA,COCOA,SPICES	1	No Quantity							5376202			0
S3	2000	2000	2000	2	0	2	Export	100	Bulgaria	BGR	276	Germany	DEU								07	COFFEE,TEA,COCOA,SPICES	1	No Quantity							685507			0
S3	2000	2000	2000	2	0	2	Export	100	Bulgaria	BGR	288	Ghana	GHA								07	COFFEE,TEA,COCOA,SPICES	1	No Quantity							5147			0
S3	2000	2000	2000	2	0	2	Export	100	Bulgaria	BGR	300	Greece	GRC								07	COFFEE,TEA,COCOA,SPICES	1	No Quantity							304775			0
S3	2000	2000	2000	2	0	2	Export	100	Bulgaria	BGR	340	Honduras	HND								07	COFFEE,TEA,COCOA,SPICES	1	No Quantity							173			0
S3	2000	2000	2000	2	0	2	Export	100	Bulgaria	BGR	344	China, Hong Kong SAR	HKG								07	COFFEE,TEA,COCOA,SPICES	1	No Quantity							36291			0
S3	2000	2000	2000	2	0	2	Export	100	Bulgaria	BGR	348	Hungary	HUN								07	COFFEE,TEA,COCOA,SPICES	1	No Quantity							432			0
S3	2000	2000	2000	2	0	2	Export	100	Bulgaria	BGR	360	Indonesia	IDN								07	COFFEE,TEA,COCOA,SPICES	1	No Quantity							793079			0
S3	2000	2000	2000	2	0	2	Export	100	Bulgaria	BGR	372	Ireland	IRL								07	COFFEE,TEA,COCOA,SPICES	1	No Quantity							11495			0
S3	2000	2000	2000	2	0	2	Export	100	Bulgaria	BGR	376	Israel	ISR								07	COFFEE,TEA,COCOA,SPICES	1	No Quantity							12383			0
S3	2000	2000	2000	2	0	2	Export	100	Bulgaria	BGR	381	Italy	ITA								07	COFFEE,TEA,COCOA,SPICES	1	No Quantity							23394			0
S3	2000	2000	2000	2	0	2	Export	100	Bulgaria	BGR	388	Jamaica	JAM								07	COFFEE,TEA,COCOA,SPICES	1	No Quantity							4762			0
S3	2000	2000	2000	2	0	2	Export	100	Bulgaria	BGR	392	Japan	JPN								07	COFFEE,TEA,COCOA,SPICES	1	No Quantity							54643			0
S3	2000	2000	2000	2	0	2	Export	100	Bulgaria	BGR	400	Jordan	JOR								07	COFFEE,TEA,COCOA,SPICES	1	No Quantity							4930			0
S3	2000	2000	2000	2	0	2	Export	100	Bulgaria	BGR	422	Lebanon	LBN								07	COFFEE,TEA,COCOA,SPICES	1	No Quantity							52437			0
S3	2000	2000	2000	2	0	2	Export	100	Bulgaria	BGR	430	Liberia	LBR								07	COFFEE,TEA,COCOA,SPICES	1	No Quantity							1503			0
S3	2000	2000	2000	2	0	2	Export	100	Bulgaria	BGR	434	Libya	LBY								07	COFFEE,TEA,COCOA,SPICES	1	No Quantity							242			0
S3	2000	2000	2000	2	0	2	Export	100	Bulgaria	BGR	440	Lithuania	LTU								07	COFFEE,TEA,COCOA,SPICES	1	No Quantity							25470			0
S3	2000	2000	2000	2	0	2	Export	100	Bulgaria	BGR	458	Malaysia	MYS								07	COFFEE,TEA,COCOA,SPICES	1	No Quantity							254968			0
S3	2000	2000	2000	2	0	2	Export	100	Bulgaria	BGR	470	Malta	MLT								07	COFFEE,TEA,COCOA,SPICES	1	No Quantity							36334			0
S3	2000	2000	2000	2	0	2	Export	100	Bulgaria	BGR	480	Mauritius	MUS								07	COFFEE,TEA,COCOA,SPICES	1	No Quantity							4490			0
S3	2000	2000	2000	2	0	2	Export	100	Bulgaria	BGR	496	Mongolia	MNG								07	COFFEE,TEA,COCOA,SPICES	1	No Quantity							2715			0
S3	2000	2000	2000	2	0	2	Export	100	Bulgaria	BGR	498	Rep. of Moldova	MDA								07	COFFEE,TEA,COCOA,SPICES	1	No Quantity							242448			0
S3	2000	2000	2000	2	0	2	Export	100	Bulgaria	BGR	528	Netherlands	NLD								07	COFFEE,TEA,COCOA,SPICES	1	No Quantity							73354			0
S3	2000	2000	2000	2	0	2	Export	100	Bulgaria	BGR	566	Nigeria	NGA								07	COFFEE,TEA,COCOA,SPICES	1	No Quantity							22			0
S3	2000	2000	2000	2	0	2	Export	100	Bulgaria	BGR	579	Norway	NOR								07	COFFEE,TEA,COCOA,SPICES	1	No Quantity							140			0
S3	2000	2000	2000	2	0	2	Export	100	Bulgaria	BGR	591	Panama	PAN								07	COFFEE,TEA,COCOA,SPICES	1	No Quantity							1547			0
S3	2000	2000	2000	2	0	2	Export	100	Bulgaria	BGR	616	Poland	POL								07	COFFEE,TEA,COCOA,SPICES	1	No Quantity							37131			0
S3	2000	2000	2000	2	0	2	Export	100	Bulgaria	BGR	620	Portugal	PRT								07	COFFEE,TEA,COCOA,SPICES	1	No Quantity							47			0
S3	2000	2000	2000	2	0	2	Export	100	Bulgaria	BGR	642	Romania	ROU								07	COFFEE,TEA,COCOA,SPICES	1	No Quantity							209000			0
S3	2000	2000	2000	2	0	2	Export	100	Bulgaria	BGR	643	Russian Federation	RUS								07	COFFEE,TEA,COCOA,SPICES	1	No Quantity							24104			0
S3	2000	2000	2000	2	0	2	Export	100	Bulgaria	BGR	670	Saint Vincent and the Grenadines	VCT								07	COFFEE,TEA,COCOA,SPICES	1	No Quantity							8760			0
S3	2000	2000	2000	2	0	2	Export	100	Bulgaria	BGR	699	India	IND								07	COFFEE,TEA,COCOA,SPICES	1	No Quantity							7425			0
S3	2000	2000	2000	2	0	2	Export	100	Bulgaria	BGR	702	Singapore	SGP								07	COFFEE,TEA,COCOA,SPICES	1	No Quantity							390168			0
S3	2000	2000	2000	2	0	2	Export	100	Bulgaria	BGR	704	Viet Nam	VNM								07	COFFEE,TEA,COCOA,SPICES	1	No Quantity							57151			0
S3	2000	2000	2000	2	0	2	Export	100	Bulgaria	BGR	705	Slovenia	SVN								07	COFFEE,TEA,COCOA,SPICES	1	No Quantity							46			0
S3	2000	2000	2000	2	0	2	Export	100	Bulgaria	BGR	710	South Africa	ZAF								07	COFFEE,TEA,COCOA,SPICES	1	No Quantity							224432			0
S3	2000	2000	2000	2	0	2	Export	100	Bulgaria	BGR	724	Spain	ESP								07	COFFEE,TEA,COCOA,SPICES	1	No Quantity							25839			0
S3	2000	2000	2000	2	0	2	Export	100	Bulgaria	BGR	736	Fmr Sudan	SDN								07	COFFEE,TEA,COCOA,SPICES	1	No Quantity							6			0
S3	2000	2000	2000	2	0	2	Export	100	Bulgaria	BGR	752	Sweden	SWE								07	COFFEE,TEA,COCOA,SPICES	1	No Quantity							5829			0
S3	2000	2000	2000	2	0	2	Export	100	Bulgaria	BGR	757	Switzerland	CHE								07	COFFEE,TEA,COCOA,SPICES	1	No Quantity							10555			0
S3	2000	2000	2000	2	0	2	Export	100	Bulgaria	BGR	764	Thailand	THA								07	COFFEE,TEA,COCOA,SPICES	1	No Quantity							3932			0
S3	2000	2000	2000	2	0	2	Export	100	Bulgaria	BGR	784	United Arab Emirates	ARE								07	COFFEE,TEA,COCOA,SPICES	1	No Quantity							2535			0
S3	2000	2000	2000	2	0	2	Export	100	Bulgaria	BGR	792	Turkey	TUR								07	COFFEE,TEA,COCOA,SPICES	1	No Quantity							240148			0
S3	2000	2000	2000	2	0	2	Export	100	Bulgaria	BGR	804	Ukraine	UKR								07	COFFEE,TEA,COCOA,SPICES	1	No Quantity							66705			0
S3	2000	2000	2000	2	0	2	Export	100	Bulgaria	BGR	807	North Macedonia	MKD								07	COFFEE,TEA,COCOA,SPICES	1	No Quantity							85006			0
S3	2000	2000	2000	2	0	2	Export	100	Bulgaria	BGR	826	United Kingdom	GBR								07	COFFEE,TEA,COCOA,SPICES	1	No Quantity							352139			0
S3	2000	2000	2000	2	0	2	Export	100	Bulgaria	BGR	842	USA	USA								07	COFFEE,TEA,COCOA,SPICES	1	No Quantity							130138			0
S3	2000	2000	2000	2	0	2	Export	100	Bulgaria	BGR	891	Serbia and Montenegro	SCG								07	COFFEE,TEA,COCOA,SPICES	1	No Quantity							757047			0
S3	2000	2000	2000	2	0	2	Export	100	Bulgaria	BGR	899	Areas, nes									07	COFFEE,TEA,COCOA,SPICES	1	No Quantity							203365			0
S3	2000	2000	2000	2	0	2	Export	100	Bulgaria	BGR	0	World	WLD								08	ANIMAL FEED STUFF	1	No Quantity							26936796			0
S3	2000	2000	2000	2	0	2	Export	100	Bulgaria	BGR	8	Albania	ALB								08	ANIMAL FEED STUFF	1	No Quantity							219029			0
S3	2000	2000	2000	2	0	2	Export	100	Bulgaria	BGR	32	Argentina	ARG								08	ANIMAL FEED STUFF	1	No Quantity							35434			0
S3	2000	2000	2000	2	0	2	Export	100	Bulgaria	BGR	56	Belgium	BEL								08	ANIMAL FEED STUFF	1	No Quantity							2739004			0
S3	2000	2000	2000	2	0	2	Export	100	Bulgaria	BGR	124	Canada	CAN								08	ANIMAL FEED STUFF	1	No Quantity							2013560			0
S3	2000	2000	2000	2	0	2	Export	100	Bulgaria	BGR	156	China	CHN								08	ANIMAL FEED STUFF	1	No Quantity							113299			0
S3	2000	2000	2000	2	0	2	Export	100	Bulgaria	BGR	170	Colombia	COL								08	ANIMAL FEED STUFF	1	No Quantity							29782			0
S3	2000	2000	2000	2	0	2	Export	100	Bulgaria	BGR	191	Croatia	HRV								08	ANIMAL FEED STUFF	1	No Quantity							19289			0
S3	2000	2000	2000	2	0	2	Export	100	Bulgaria	BGR	196	Cyprus	CYP								08	ANIMAL FEED STUFF	1	No Quantity							23436			0
S3	2000	2000	2000	2	0	2	Export	100	Bulgaria	BGR	208	Denmark	DNK								08	ANIMAL FEED STUFF	1	No Quantity							1886			0
S3	2000	2000	2000	2	0	2	Export	100	Bulgaria	BGR	251	France	FRA								08	ANIMAL FEED STUFF	1	No Quantity							4201			0
S3	2000	2000	2000	2	0	2	Export	100	Bulgaria	BGR	268	Georgia	GEO								08	ANIMAL FEED STUFF	1	No Quantity							369449			0
S3	2000	2000	2000	2	0	2	Export	100	Bulgaria	BGR	276	Germany	DEU								08	ANIMAL FEED STUFF	1	No Quantity							339060			0
S3	2000	2000	2000	2	0	2	Export	100	Bulgaria	BGR	300	Greece	GRC								08	ANIMAL FEED STUFF	1	No Quantity							124957			0
S3	2000	2000	2000	2	0	2	Export	100	Bulgaria	BGR	348	Hungary	HUN								08	ANIMAL FEED STUFF	1	No Quantity							336856			0
S3	2000	2000	2000	2	0	2	Export	100	Bulgaria	BGR	360	Indonesia	IDN								08	ANIMAL FEED STUFF	1	No Quantity							36607			0
S3	2000	2000	2000	2	0	2	Export	100	Bulgaria	BGR	376	Israel	ISR								08	ANIMAL FEED STUFF	1	No Quantity							204015			0
S3	2000	2000	2000	2	0	2	Export	100	Bulgaria	BGR	381	Italy	ITA								08	ANIMAL FEED STUFF	1	No Quantity							1593546			0
S3	2000	2000	2000	2	0	2	Export	100	Bulgaria	BGR	400	Jordan	JOR								08	ANIMAL FEED STUFF	1	No Quantity							44046			0
S3	2000	2000	2000	2	0	2	Export	100	Bulgaria	BGR	408	Dem. People's Rep. of Korea	PRK								08	ANIMAL FEED STUFF	1	No Quantity							61946			0
S3	2000	2000	2000	2	0	2	Export	100	Bulgaria	BGR	410	Rep. of Korea	KOR								08	ANIMAL FEED STUFF	1	No Quantity							82356			0
S3	2000	2000	2000	2	0	2	Export	100	Bulgaria	BGR	422	Lebanon	LBN								08	ANIMAL FEED STUFF	1	No Quantity							58052			0
S3	2000	2000	2000	2	0	2	Export	100	Bulgaria	BGR	458	Malaysia	MYS								08	ANIMAL FEED STUFF	1	No Quantity							20270			0
S3	2000	2000	2000	2	0	2	Export	100	Bulgaria	BGR	470	Malta	MLT								08	ANIMAL FEED STUFF	1	No Quantity							564			0
S3	2000	2000	2000	2	0	2	Export	100	Bulgaria	BGR	484	Mexico	MEX								08	ANIMAL FEED STUFF	1	No Quantity							369503			0
S3	2000	2000	2000	2	0	2	Export	100	Bulgaria	BGR	490	Other Asia, nes									08	ANIMAL FEED STUFF	1	No Quantity							125328			0
S3	2000	2000	2000	2	0	2	Export	100	Bulgaria	BGR	504	Morocco	MAR								08	ANIMAL FEED STUFF	1	No Quantity							278631			0
S3	2000	2000	2000	2	0	2	Export	100	Bulgaria	BGR	528	Netherlands	NLD								08	ANIMAL FEED STUFF	1	No Quantity							763234			0
S3	2000	2000	2000	2	0	2	Export	100	Bulgaria	BGR	608	Philippines	PHL								08	ANIMAL FEED STUFF	1	No Quantity							29782			0
S3	2000	2000	2000	2	0	2	Export	100	Bulgaria	BGR	616	Poland	POL								08	ANIMAL FEED STUFF	1	No Quantity							574451			0
S3	2000	2000	2000	2	0	2	Export	100	Bulgaria	BGR	642	Romania	ROU								08	ANIMAL FEED STUFF	1	No Quantity							14897			0
S3	2000	2000	2000	2	0	2	Export	100	Bulgaria	BGR	643	Russian Federation	RUS								08	ANIMAL FEED STUFF	1	No Quantity							39874			0
S3	2000	2000	2000	2	0	2	Export	100	Bulgaria	BGR	699	India	IND								08	ANIMAL FEED STUFF	1	No Quantity							72044			0
S3	2000	2000	2000	2	0	2	Export	100	Bulgaria	BGR	702	Singapore	SGP								08	ANIMAL FEED STUFF	1	No Quantity							219699			0
S3	2000	2000	2000	2	0	2	Export	100	Bulgaria	BGR	703	Slovakia	SVK								08	ANIMAL FEED STUFF	1	No Quantity							40482			0
S3	2000	2000	2000	2	0	2	Export	100	Bulgaria	BGR	705	Slovenia	SVN								08	ANIMAL FEED STUFF	1	No Quantity							18658			0
S3	2000	2000	2000	2	0	2	Export	100	Bulgaria	BGR	724	Spain	ESP								08	ANIMAL FEED STUFF	1	No Quantity							4143772			0
S3	2000	2000	2000	2	0	2	Export	100	Bulgaria	BGR	757	Switzerland	CHE								08	ANIMAL FEED STUFF	1	No Quantity							122257			0
S3	2000	2000	2000	2	0	2	Export	100	Bulgaria	BGR	764	Thailand	THA								08	ANIMAL FEED STUFF	1	No Quantity							243684			0
S3	2000	2000	2000	2	0	2	Export	100	Bulgaria	BGR	792	Turkey	TUR								08	ANIMAL FEED STUFF	1	No Quantity							7442804			0
S3	2000	2000	2000	2	0	2	Export	100	Bulgaria	BGR	795	Turkmenistan	TKM								08	ANIMAL FEED STUFF	1	No Quantity							4230			0
S3	2000	2000	2000	2	0	2	Export	100	Bulgaria	BGR	807	North Macedonia	MKD								08	ANIMAL FEED STUFF	1	No Quantity							401313			0
S3	2000	2000	2000	2	0	2	Export	100	Bulgaria	BGR	826	United Kingdom	GBR								08	ANIMAL FEED STUFF	1	No Quantity							496011			0
S3	2000	2000	2000	2	0	2	Export	100	Bulgaria	BGR	891	Serbia and Montenegro	SCG								08	ANIMAL FEED STUFF	1	No Quantity							606322			0
S3	2000	2000	2000	2	0	2	Export	100	Bulgaria	BGR	899	Areas, nes									08	ANIMAL FEED STUFF	1	No Quantity							2459178			0
S3	2000	2000	2000	2	0	2	Export	100	Bulgaria	BGR	0	World	WLD								09	MISC.EDIBLE PRODUCTS ETC	1	No Quantity							4941238			0
S3	2000	2000	2000	2	0	2	Export	100	Bulgaria	BGR	8	Albania	ALB								09	MISC.EDIBLE PRODUCTS ETC	1	No Quantity							22125			0
S3	2000	2000	2000	2	0	2	Export	100	Bulgaria	BGR	12	Algeria	DZA								09	MISC.EDIBLE PRODUCTS ETC	1	No Quantity							31825			0
S3	2000	2000	2000	2	0	2	Export	100	Bulgaria	BGR	28	Antigua and Barbuda	ATG								09	MISC.EDIBLE PRODUCTS ETC	1	No Quantity							304			0
S3	2000	2000	2000	2	0	2	Export	100	Bulgaria	BGR	31	Azerbaijan	AZE								09	MISC.EDIBLE PRODUCTS ETC	1	No Quantity							52537			0
S3	2000	2000	2000	2	0	2	Export	100	Bulgaria	BGR	40	Austria	AUT								09	MISC.EDIBLE PRODUCTS ETC	1	No Quantity							21810			0
S3	2000	2000	2000	2	0	2	Export	100	Bulgaria	BGR	44	Bahamas	BHS								09	MISC.EDIBLE PRODUCTS ETC	1	No Quantity							433			0
S3	2000	2000	2000	2	0	2	Export	100	Bulgaria	BGR	51	Armenia	ARM								09	MISC.EDIBLE PRODUCTS ETC	1	No Quantity							4964			0
S3	2000	2000	2000	2	0	2	Export	100	Bulgaria	BGR	56	Belgium	BEL								09	MISC.EDIBLE PRODUCTS ETC	1	No Quantity							140			0
S3	2000	2000	2000	2	0	2	Export	100	Bulgaria	BGR	68	Bolivia (Plurinational State of)	BOL								09	MISC.EDIBLE PRODUCTS ETC	1	No Quantity							66			0
S3	2000	2000	2000	2	0	2	Export	100	Bulgaria	BGR	70	Bosnia Herzegovina	BIH								09	MISC.EDIBLE PRODUCTS ETC	1	No Quantity							11407			0
S3	2000	2000	2000	2	0	2	Export	100	Bulgaria	BGR	84	Belize	BLZ								09	MISC.EDIBLE PRODUCTS ETC	1	No Quantity							644			0
S3	2000	2000	2000	2	0	2	Export	100	Bulgaria	BGR	112	Belarus	BLR								09	MISC.EDIBLE PRODUCTS ETC	1	No Quantity							21183			0
S3	2000	2000	2000	2	0	2	Export	100	Bulgaria	BGR	116	Cambodia	KHM								09	MISC.EDIBLE PRODUCTS ETC	1	No Quantity							447			0
S3	2000	2000	2000	2	0	2	Export	100	Bulgaria	BGR	124	Canada	CAN								09	MISC.EDIBLE PRODUCTS ETC	1	No Quantity							150958			0
S3	2000	2000	2000	2	0	2	Export	100	Bulgaria	BGR	136	Cayman Isds	CYM								09	MISC.EDIBLE PRODUCTS ETC	1	No Quantity							193			0
S3	2000	2000	2000	2	0	2	Export	100	Bulgaria	BGR	191	Croatia	HRV								09	MISC.EDIBLE PRODUCTS ETC	1	No Quantity							32799			0
S3	2000	2000	2000	2	0	2	Export	100	Bulgaria	BGR	196	Cyprus	CYP								09	MISC.EDIBLE PRODUCTS ETC	1	No Quantity							6333			0
S3	2000	2000	2000	2	0	2	Export	100	Bulgaria	BGR	203	Czechia	CZE								09	MISC.EDIBLE PRODUCTS ETC	1	No Quantity							113983			0
S3	2000	2000	2000	2	0	2	Export	100	Bulgaria	BGR	208	Denmark	DNK								09	MISC.EDIBLE PRODUCTS ETC	1	No Quantity							83			0
S3	2000	2000	2000	2	0	2	Export	100	Bulgaria	BGR	233	Estonia	EST								09	MISC.EDIBLE PRODUCTS ETC	1	No Quantity							10990			0
S3	2000	2000	2000	2	0	2	Export	100	Bulgaria	BGR	251	France	FRA								09	MISC.EDIBLE PRODUCTS ETC	1	No Quantity							15464			0
S3	2000	2000	2000	2	0	2	Export	100	Bulgaria	BGR	268	Georgia	GEO								09	MISC.EDIBLE PRODUCTS ETC	1	No Quantity							914061			0
S3	2000	2000	2000	2	0	2	Export	100	Bulgaria	BGR	276	Germany	DEU								09	MISC.EDIBLE PRODUCTS ETC	1	No Quantity							290689			0
S3	2000	2000	2000	2	0	2	Export	100	Bulgaria	BGR	300	Greece	GRC								09	MISC.EDIBLE PRODUCTS ETC	1	No Quantity							261212			0
S3	2000	2000	2000	2	0	2	Export	100	Bulgaria	BGR	324	Guinea	GIN								09	MISC.EDIBLE PRODUCTS ETC	1	No Quantity							7			0
S3	2000	2000	2000	2	0	2	Export	100	Bulgaria	BGR	340	Honduras	HND								09	MISC.EDIBLE PRODUCTS ETC	1	No Quantity							564			0
S3	2000	2000	2000	2	0	2	Export	100	Bulgaria	BGR	344	China, Hong Kong SAR	HKG								09	MISC.EDIBLE PRODUCTS ETC	1	No Quantity							222			0
S3	2000	2000	2000	2	0	2	Export	100	Bulgaria	BGR	348	Hungary	HUN								09	MISC.EDIBLE PRODUCTS ETC	1	No Quantity							80950			0
S3	2000	2000	2000	2	0	2	Export	100	Bulgaria	BGR	360	Indonesia	IDN								09	MISC.EDIBLE PRODUCTS ETC	1	No Quantity							138			0
S3	2000	2000	2000	2	0	2	Export	100	Bulgaria	BGR	376	Israel	ISR								09	MISC.EDIBLE PRODUCTS ETC	1	No Quantity							55216			0
S3	2000	2000	2000	2	0	2	Export	100	Bulgaria	BGR	381	Italy	ITA								09	MISC.EDIBLE PRODUCTS ETC	1	No Quantity							64657			0
S3	2000	2000	2000	2	0	2	Export	100	Bulgaria	BGR	384	Côte d'Ivoire	CIV								09	MISC.EDIBLE PRODUCTS ETC	1	No Quantity							9923			0
S3	2000	2000	2000	2	0	2	Export	100	Bulgaria	BGR	392	Japan	JPN								09	MISC.EDIBLE PRODUCTS ETC	1	No Quantity							4			0
S3	2000	2000	2000	2	0	2	Export	100	Bulgaria	BGR	398	Kazakhstan	KAZ								09	MISC.EDIBLE PRODUCTS ETC	1	No Quantity							269			0
S3	2000	2000	2000	2	0	2	Export	100	Bulgaria	BGR	400	Jordan	JOR								09	MISC.EDIBLE PRODUCTS ETC	1	No Quantity							55259			0
S3	2000	2000	2000	2	0	2	Export	100	Bulgaria	BGR	410	Rep. of Korea	KOR								09	MISC.EDIBLE PRODUCTS ETC	1	No Quantity							2			0
S3	2000	2000	2000	2	0	2	Export	100	Bulgaria	BGR	422	Lebanon	LBN								09	MISC.EDIBLE PRODUCTS ETC	1	No Quantity							1321			0
S3	2000	2000	2000	2	0	2	Export	100	Bulgaria	BGR	428	Latvia	LVA								09	MISC.EDIBLE PRODUCTS ETC	1	No Quantity							20			0
S3	2000	2000	2000	2	0	2	Export	100	Bulgaria	BGR	430	Liberia	LBR								09	MISC.EDIBLE PRODUCTS ETC	1	No Quantity							125			0
S3	2000	2000	2000	2	0	2	Export	100	Bulgaria	BGR	440	Lithuania	LTU								09	MISC.EDIBLE PRODUCTS ETC	1	No Quantity							12642			0
S3	2000	2000	2000	2	0	2	Export	100	Bulgaria	BGR	446	China, Macao SAR	MAC								09	MISC.EDIBLE PRODUCTS ETC	1	No Quantity							22			0
S3	2000	2000	2000	2	0	2	Export	100	Bulgaria	BGR	470	Malta	MLT								09	MISC.EDIBLE PRODUCTS ETC	1	No Quantity							118235			0
S3	2000	2000	2000	2	0	2	Export	100	Bulgaria	BGR	496	Mongolia	MNG								09	MISC.EDIBLE PRODUCTS ETC	1	No Quantity							210			0
S3	2000	2000	2000	2	0	2	Export	100	Bulgaria	BGR	498	Rep. of Moldova	MDA								09	MISC.EDIBLE PRODUCTS ETC	1	No Quantity							21836			0
S3	2000	2000	2000	2	0	2	Export	100	Bulgaria	BGR	528	Netherlands	NLD								09	MISC.EDIBLE PRODUCTS ETC	1	No Quantity							727			0
S3	2000	2000	2000	2	0	2	Export	100	Bulgaria	BGR	566	Nigeria	NGA								09	MISC.EDIBLE PRODUCTS ETC	1	No Quantity							1413			0
S3	2000	2000	2000	2	0	2	Export	100	Bulgaria	BGR	579	Norway	NOR								09	MISC.EDIBLE PRODUCTS ETC	1	No Quantity							170			0
S3	2000	2000	2000	2	0	2	Export	100	Bulgaria	BGR	591	Panama	PAN								09	MISC.EDIBLE PRODUCTS ETC	1	No Quantity							1212			0
S3	2000	2000	2000	2	0	2	Export	100	Bulgaria	BGR	616	Poland	POL								09	MISC.EDIBLE PRODUCTS ETC	1	No Quantity							6447			0
S3	2000	2000	2000	2	0	2	Export	100	Bulgaria	BGR	642	Romania	ROU								09	MISC.EDIBLE PRODUCTS ETC	1	No Quantity							146700			0
S3	2000	2000	2000	2	0	2	Export	100	Bulgaria	BGR	643	Russian Federation	RUS								09	MISC.EDIBLE PRODUCTS ETC	1	No Quantity							251919			0
S3	2000	2000	2000	2	0	2	Export	100	Bulgaria	BGR	670	Saint Vincent and the Grenadines	VCT								09	MISC.EDIBLE PRODUCTS ETC	1	No Quantity							6990			0
S3	2000	2000	2000	2	0	2	Export	100	Bulgaria	BGR	699	India	IND								09	MISC.EDIBLE PRODUCTS ETC	1	No Quantity							163352			0
S3	2000	2000	2000	2	0	2	Export	100	Bulgaria	BGR	703	Slovakia	SVK								09	MISC.EDIBLE PRODUCTS ETC	1	No Quantity							106568			0
S3	2000	2000	2000	2	0	2	Export	100	Bulgaria	BGR	705	Slovenia	SVN								09	MISC.EDIBLE PRODUCTS ETC	1	No Quantity							2920			0
S3	2000	2000	2000	2	0	2	Export	100	Bulgaria	BGR	710	South Africa	ZAF								09	MISC.EDIBLE PRODUCTS ETC	1	No Quantity							22503			0
S3	2000	2000	2000	2	0	2	Export	100	Bulgaria	BGR	724	Spain	ESP								09	MISC.EDIBLE PRODUCTS ETC	1	No Quantity							13			0
S3	2000	2000	2000	2	0	2	Export	100	Bulgaria	BGR	752	Sweden	SWE								09	MISC.EDIBLE PRODUCTS ETC	1	No Quantity							194701			0
S3	2000	2000	2000	2	0	2	Export	100	Bulgaria	BGR	757	Switzerland	CHE								09	MISC.EDIBLE PRODUCTS ETC	1	No Quantity							6446			0
S3	2000	2000	2000	2	0	2	Export	100	Bulgaria	BGR	760	Syria	SYR								09	MISC.EDIBLE PRODUCTS ETC	1	No Quantity							6207			0
S3	2000	2000	2000	2	0	2	Export	100	Bulgaria	BGR	784	United Arab Emirates	ARE								09	MISC.EDIBLE PRODUCTS ETC	1	No Quantity							22779			0
S3	2000	2000	2000	2	0	2	Export	100	Bulgaria	BGR	792	Turkey	TUR								09	MISC.EDIBLE PRODUCTS ETC	1	No Quantity							19672			0
S3	2000	2000	2000	2	0	2	Export	100	Bulgaria	BGR	804	Ukraine	UKR								09	MISC.EDIBLE PRODUCTS ETC	1	No Quantity							19909			0
S3	2000	2000	2000	2	0	2	Export	100	Bulgaria	BGR	807	North Macedonia	MKD								09	MISC.EDIBLE PRODUCTS ETC	1	No Quantity							195714			0
S3	2000	2000	2000	2	0	2	Export	100	Bulgaria	BGR	818	Egypt	EGY								09	MISC.EDIBLE PRODUCTS ETC	1	No Quantity							74642			0
S3	2000	2000	2000	2	0	2	Export	100	Bulgaria	BGR	826	United Kingdom	GBR								09	MISC.EDIBLE PRODUCTS ETC	1	No Quantity							7761			0
S3	2000	2000	2000	2	0	2	Export	100	Bulgaria	BGR	842	USA	USA								09	MISC.EDIBLE PRODUCTS ETC	1	No Quantity							268874			0
S3	2000	2000	2000	2	0	2	Export	100	Bulgaria	BGR	862	Venezuela	VEN								09	MISC.EDIBLE PRODUCTS ETC	1	No Quantity							7339			0
S3	2000	2000	2000	2	0	2	Export	100	Bulgaria	BGR	891	Serbia and Montenegro	SCG								09	MISC.EDIBLE PRODUCTS ETC	1	No Quantity							324272			0
S3	2000	2000	2000	2	0	2	Export	100	Bulgaria	BGR	899	Areas, nes									09	MISC.EDIBLE PRODUCTS ETC	1	No Quantity							695720			0
S3	2000	2000	2000	2	0	2	Export	100	Bulgaria	BGR	0	World	WLD								11	BEVERAGES	1	No Quantity							75910329			0
S3	2000	2000	2000	2	0	2	Export	100	Bulgaria	BGR	8	Albania	ALB								11	BEVERAGES	1	No Quantity							58337			0
S3	2000	2000	2000	2	0	2	Export	100	Bulgaria	BGR	12	Algeria	DZA								11	BEVERAGES	1	No Quantity							285			0
S3	2000	2000	2000	2	0	2	Export	100	Bulgaria	BGR	24	Angola	AGO								11	BEVERAGES	1	No Quantity							30224			0
S3	2000	2000	2000	2	0	2	Export	100	Bulgaria	BGR	28	Antigua and Barbuda	ATG								11	BEVERAGES	1	No Quantity							749			0
S3	2000	2000	2000	2	0	2	Export	100	Bulgaria	BGR	31	Azerbaijan	AZE								11	BEVERAGES	1	No Quantity							298117			0
S3	2000	2000	2000	2	0	2	Export	100	Bulgaria	BGR	36	Australia	AUS								11	BEVERAGES	1	No Quantity							22445			0
S3	2000	2000	2000	2	0	2	Export	100	Bulgaria	BGR	40	Austria	AUT								11	BEVERAGES	1	No Quantity							290726			0
S3	2000	2000	2000	2	0	2	Export	100	Bulgaria	BGR	44	Bahamas	BHS								11	BEVERAGES	1	No Quantity							1432			0
S3	2000	2000	2000	2	0	2	Export	100	Bulgaria	BGR	52	Barbados	BRB								11	BEVERAGES	1	No Quantity							87			0
S3	2000	2000	2000	2	0	2	Export	100	Bulgaria	BGR	56	Belgium	BEL								11	BEVERAGES	1	No Quantity							605632			0
S3	2000	2000	2000	2	0	2	Export	100	Bulgaria	BGR	68	Bolivia (Plurinational State of)	BOL								11	BEVERAGES	1	No Quantity							229			0
S3	2000	2000	2000	2	0	2	Export	100	Bulgaria	BGR	70	Bosnia Herzegovina	BIH								11	BEVERAGES	1	No Quantity							1231530			0
S3	2000	2000	2000	2	0	2	Export	100	Bulgaria	BGR	84	Belize	BLZ								11	BEVERAGES	1	No Quantity							1060			0
S3	2000	2000	2000	2	0	2	Export	100	Bulgaria	BGR	112	Belarus	BLR								11	BEVERAGES	1	No Quantity							570278			0
S3	2000	2000	2000	2	0	2	Export	100	Bulgaria	BGR	116	Cambodia	KHM								11	BEVERAGES	1	No Quantity							2630			0
S3	2000	2000	2000	2	0	2	Export	100	Bulgaria	BGR	124	Canada	CAN								11	BEVERAGES	1	No Quantity							1869554			0
S3	2000	2000	2000	2	0	2	Export	100	Bulgaria	BGR	136	Cayman Isds	CYM								11	BEVERAGES	1	No Quantity							267			0
S3	2000	2000	2000	2	0	2	Export	100	Bulgaria	BGR	156	China	CHN								11	BEVERAGES	1	No Quantity							10301			0
S3	2000	2000	2000	2	0	2	Export	100	Bulgaria	BGR	191	Croatia	HRV								11	BEVERAGES	1	No Quantity							131707			0
S3	2000	2000	2000	2	0	2	Export	100	Bulgaria	BGR	192	Cuba	CUB								11	BEVERAGES	1	No Quantity							5			0
S3	2000	2000	2000	2	0	2	Export	100	Bulgaria	BGR	196	Cyprus	CYP								11	BEVERAGES	1	No Quantity							73270			0
S3	2000	2000	2000	2	0	2	Export	100	Bulgaria	BGR	203	Czechia	CZE								11	BEVERAGES	1	No Quantity							734690			0
S3	2000	2000	2000	2	0	2	Export	100	Bulgaria	BGR	208	Denmark	DNK								11	BEVERAGES	1	No Quantity							945691			0
S3	2000	2000	2000	2	0	2	Export	100	Bulgaria	BGR	218	Ecuador	ECU								11	BEVERAGES	1	No Quantity							11			0
S3	2000	2000	2000	2	0	2	Export	100	Bulgaria	BGR	233	Estonia	EST								11	BEVERAGES	1	No Quantity							2704431			0
S3	2000	2000	2000	2	0	2	Export	100	Bulgaria	BGR	242	Fiji	FJI								11	BEVERAGES	1	No Quantity							10			0
S3	2000	2000	2000	2	0	2	Export	100	Bulgaria	BGR	246	Finland	FIN								11	BEVERAGES	1	No Quantity							859564			0
S3	2000	2000	2000	2	0	2	Export	100	Bulgaria	BGR	251	France	FRA								11	BEVERAGES	1	No Quantity							801045			0
S3	2000	2000	2000	2	0	2	Export	100	Bulgaria	BGR	268	Georgia	GEO								11	BEVERAGES	1	No Quantity							12764			0
S3	2000	2000	2000	2	0	2	Export	100	Bulgaria	BGR	276	Germany	DEU								11	BEVERAGES	1	No Quantity							10607620			0
S3	2000	2000	2000	2	0	2	Export	100	Bulgaria	BGR	292	Gibraltar	GIB								11	BEVERAGES	1	No Quantity							1709			0
S3	2000	2000	2000	2	0	2	Export	100	Bulgaria	BGR	300	Greece	GRC								11	BEVERAGES	1	No Quantity							80953			0
S3	2000	2000	2000	2	0	2	Export	100	Bulgaria	BGR	340	Honduras	HND								11	BEVERAGES	1	No Quantity							3702			0
S3	2000	2000	2000	2	0	2	Export	100	Bulgaria	BGR	344	China, Hong Kong SAR	HKG								11	BEVERAGES	1	No Quantity							11820			0
S3	2000	2000	2000	2	0	2	Export	100	Bulgaria	BGR	348	Hungary	HUN								11	BEVERAGES	1	No Quantity							13500			0
S3	2000	2000	2000	2	0	2	Export	100	Bulgaria	BGR	368	Iraq	IRQ								11	BEVERAGES	1	No Quantity							13748			0
S3	2000	2000	2000	2	0	2	Export	100	Bulgaria	BGR	372	Ireland	IRL								11	BEVERAGES	1	No Quantity							53621			0
S3	2000	2000	2000	2	0	2	Export	100	Bulgaria	BGR	376	Israel	ISR								11	BEVERAGES	1	No Quantity							407167			0
S3	2000	2000	2000	2	0	2	Export	100	Bulgaria	BGR	381	Italy	ITA								11	BEVERAGES	1	No Quantity							32068			0
S3	2000	2000	2000	2	0	2	Export	100	Bulgaria	BGR	388	Jamaica	JAM								11	BEVERAGES	1	No Quantity							19460			0
S3	2000	2000	2000	2	0	2	Export	100	Bulgaria	BGR	392	Japan	JPN								11	BEVERAGES	1	No Quantity							2875033			0
S3	2000	2000	2000	2	0	2	Export	100	Bulgaria	BGR	398	Kazakhstan	KAZ								11	BEVERAGES	1	No Quantity							18			0
S3	2000	2000	2000	2	0	2	Export	100	Bulgaria	BGR	400	Jordan	JOR								11	BEVERAGES	1	No Quantity							18499			0
S3	2000	2000	2000	2	0	2	Export	100	Bulgaria	BGR	408	Dem. People's Rep. of Korea	PRK								11	BEVERAGES	1	No Quantity							4389			0
S3	2000	2000	2000	2	0	2	Export	100	Bulgaria	BGR	410	Rep. of Korea	KOR								11	BEVERAGES	1	No Quantity							17290			0
S3	2000	2000	2000	2	0	2	Export	100	Bulgaria	BGR	414	Kuwait	KWT								11	BEVERAGES	1	No Quantity							106			0
S3	2000	2000	2000	2	0	2	Export	100	Bulgaria	BGR	417	Kyrgyzstan	KGZ								11	BEVERAGES	1	No Quantity							44547			0
S3	2000	2000	2000	2	0	2	Export	100	Bulgaria	BGR	422	Lebanon	LBN								11	BEVERAGES	1	No Quantity							65010			0
S3	2000	2000	2000	2	0	2	Export	100	Bulgaria	BGR	428	Latvia	LVA								11	BEVERAGES	1	No Quantity							4200721			0
S3	2000	2000	2000	2	0	2	Export	100	Bulgaria	BGR	430	Liberia	LBR								11	BEVERAGES	1	No Quantity							5444			0
S3	2000	2000	2000	2	0	2	Export	100	Bulgaria	BGR	434	Libya	LBY								11	BEVERAGES	1	No Quantity							302			0
S3	2000	2000	2000	2	0	2	Export	100	Bulgaria	BGR	440	Lithuania	LTU								11	BEVERAGES	1	No Quantity							2411726			0
S3	2000	2000	2000	2	0	2	Export	100	Bulgaria	BGR	446	China, Macao SAR	MAC								11	BEVERAGES	1	No Quantity							246			0
S3	2000	2000	2000	2	0	2	Export	100	Bulgaria	BGR	458	Malaysia	MYS								11	BEVERAGES	1	No Quantity							49445			0
S3	2000	2000	2000	2	0	2	Export	100	Bulgaria	BGR	470	Malta	MLT								11	BEVERAGES	1	No Quantity							53432			0
S3	2000	2000	2000	2	0	2	Export	100	Bulgaria	BGR	484	Mexico	MEX								11	BEVERAGES	1	No Quantity							19016			0
S3	2000	2000	2000	2	0	2	Export	100	Bulgaria	BGR	496	Mongolia	MNG								11	BEVERAGES	1	No Quantity							140840			0
S3	2000	2000	2000	2	0	2	Export	100	Bulgaria	BGR	498	Rep. of Moldova	MDA								11	BEVERAGES	1	No Quantity							265077			0
S3	2000	2000	2000	2	0	2	Export	100	Bulgaria	BGR	528	Netherlands	NLD								11	BEVERAGES	1	No Quantity							2371606			0
S3	2000	2000	2000	2	0	2	Export	100	Bulgaria	BGR	530	Neth. Antilles	ANT								11	BEVERAGES	1	No Quantity							335			0
S3	2000	2000	2000	2	0	2	Export	100	Bulgaria	BGR	566	Nigeria	NGA								11	BEVERAGES	1	No Quantity							53544			0
S3	2000	2000	2000	2	0	2	Export	100	Bulgaria	BGR	579	Norway	NOR								11	BEVERAGES	1	No Quantity							591961			0
S3	2000	2000	2000	2	0	2	Export	100	Bulgaria	BGR	591	Panama	PAN								11	BEVERAGES	1	No Quantity							18258			0
S3	2000	2000	2000	2	0	2	Export	100	Bulgaria	BGR	608	Philippines	PHL								11	BEVERAGES	1	No Quantity							39196			0
S3	2000	2000	2000	2	0	2	Export	100	Bulgaria	BGR	616	Poland	POL								11	BEVERAGES	1	No Quantity							9833663			0
S3	2000	2000	2000	2	0	2	Export	100	Bulgaria	BGR	620	Portugal	PRT								11	BEVERAGES	1	No Quantity							56338			0
S3	2000	2000	2000	2	0	2	Export	100	Bulgaria	BGR	642	Romania	ROU								11	BEVERAGES	1	No Quantity							1088			0
S3	2000	2000	2000	2	0	2	Export	100	Bulgaria	BGR	643	Russian Federation	RUS								11	BEVERAGES	1	No Quantity							2068698			0
S3	2000	2000	2000	2	0	2	Export	100	Bulgaria	BGR	660	Anguilla	AIA								11	BEVERAGES	1	No Quantity							258			0
S3	2000	2000	2000	2	0	2	Export	100	Bulgaria	BGR	670	Saint Vincent and the Grenadines	VCT								11	BEVERAGES	1	No Quantity							21389			0
S3	2000	2000	2000	2	0	2	Export	100	Bulgaria	BGR	678	Sao Tome and Principe	STP								11	BEVERAGES	1	No Quantity							940			0
S3	2000	2000	2000	2	0	2	Export	100	Bulgaria	BGR	699	India	IND								11	BEVERAGES	1	No Quantity							1090			0
S3	2000	2000	2000	2	0	2	Export	100	Bulgaria	BGR	702	Singapore	SGP								11	BEVERAGES	1	No Quantity							860			0
S3	2000	2000	2000	2	0	2	Export	100	Bulgaria	BGR	703	Slovakia	SVK								11	BEVERAGES	1	No Quantity							108262			0
S3	2000	2000	2000	2	0	2	Export	100	Bulgaria	BGR	704	Viet Nam	VNM								11	BEVERAGES	1	No Quantity							387484			0
S3	2000	2000	2000	2	0	2	Export	100	Bulgaria	BGR	710	South Africa	ZAF								11	BEVERAGES	1	No Quantity							19			0
S3	2000	2000	2000	2	0	2	Export	100	Bulgaria	BGR	716	Zimbabwe	ZWE								11	BEVERAGES	1	No Quantity							271			0
S3	2000	2000	2000	2	0	2	Export	100	Bulgaria	BGR	724	Spain	ESP								11	BEVERAGES	1	No Quantity							1928			0
S3	2000	2000	2000	2	0	2	Export	100	Bulgaria	BGR	752	Sweden	SWE								11	BEVERAGES	1	No Quantity							2975139			0
S3	2000	2000	2000	2	0	2	Export	100	Bulgaria	BGR	757	Switzerland	CHE								11	BEVERAGES	1	No Quantity							418642			0
S3	2000	2000	2000	2	0	2	Export	100	Bulgaria	BGR	760	Syria	SYR								11	BEVERAGES	1	No Quantity							1526			0
S3	2000	2000	2000	2	0	2	Export	100	Bulgaria	BGR	764	Thailand	THA								11	BEVERAGES	1	No Quantity							111249			0
S3	2000	2000	2000	2	0	2	Export	100	Bulgaria	BGR	784	United Arab Emirates	ARE								11	BEVERAGES	1	No Quantity							17204			0
S3	2000	2000	2000	2	0	2	Export	100	Bulgaria	BGR	792	Turkey	TUR								11	BEVERAGES	1	No Quantity							131473			0
S3	2000	2000	2000	2	0	2	Export	100	Bulgaria	BGR	795	Turkmenistan	TKM								11	BEVERAGES	1	No Quantity							89805			0
S3	2000	2000	2000	2	0	2	Export	100	Bulgaria	BGR	804	Ukraine	UKR								11	BEVERAGES	1	No Quantity							1479535			0
S3	2000	2000	2000	2	0	2	Export	100	Bulgaria	BGR	807	North Macedonia	MKD								11	BEVERAGES	1	No Quantity							15891			0
S3	2000	2000	2000	2	0	2	Export	100	Bulgaria	BGR	818	Egypt	EGY								11	BEVERAGES	1	No Quantity							341			0
S3	2000	2000	2000	2	0	2	Export	100	Bulgaria	BGR	826	United Kingdom	GBR								11	BEVERAGES	1	No Quantity							14356243			0
S3	2000	2000	2000	2	0	2	Export	100	Bulgaria	BGR	842	USA	USA								11	BEVERAGES	1	No Quantity							872926			0
S3	2000	2000	2000	2	0	2	Export	100	Bulgaria	BGR	891	Serbia and Montenegro	SCG								11	BEVERAGES	1	No Quantity							6023394			0
S3	2000	2000	2000	2	0	2	Export	100	Bulgaria	BGR	894	Zambia	ZMB								11	BEVERAGES	1	No Quantity							6			0
S3	2000	2000	2000	2	0	2	Export	100	Bulgaria	BGR	899	Areas, nes									11	BEVERAGES	1	No Quantity							1186190			0
S3	2000	2000	2000	2	0	2	Export	100	Bulgaria	BGR	0	World	WLD								12	TOBACCO,TOBACCO MANUFACT	1	No Quantity							78530928			0
S3	2000	2000	2000	2	0	2	Export	100	Bulgaria	BGR	4	Afghanistan	AFG								12	TOBACCO,TOBACCO MANUFACT	1	No Quantity							8297661			0
S3	2000	2000	2000	2	0	2	Export	100	Bulgaria	BGR	8	Albania	ALB								12	TOBACCO,TOBACCO MANUFACT	1	No Quantity							29660			0
S3	2000	2000	2000	2	0	2	Export	100	Bulgaria	BGR	12	Algeria	DZA								12	TOBACCO,TOBACCO MANUFACT	1	No Quantity							75			0
S3	2000	2000	2000	2	0	2	Export	100	Bulgaria	BGR	31	Azerbaijan	AZE								12	TOBACCO,TOBACCO MANUFACT	1	No Quantity							240440			0
S3	2000	2000	2000	2	0	2	Export	100	Bulgaria	BGR	40	Austria	AUT								12	TOBACCO,TOBACCO MANUFACT	1	No Quantity							2092739			0
S3	2000	2000	2000	2	0	2	Export	100	Bulgaria	BGR	51	Armenia	ARM								12	TOBACCO,TOBACCO MANUFACT	1	No Quantity							479780			0
S3	2000	2000	2000	2	0	2	Export	100	Bulgaria	BGR	56	Belgium	BEL								12	TOBACCO,TOBACCO MANUFACT	1	No Quantity							696143			0
S3	2000	2000	2000	2	0	2	Export	100	Bulgaria	BGR	116	Cambodia	KHM								12	TOBACCO,TOBACCO MANUFACT	1	No Quantity							364			0
S3	2000	2000	2000	2	0	2	Export	100	Bulgaria	BGR	152	Chile	CHL								12	TOBACCO,TOBACCO MANUFACT	1	No Quantity							98905			0
S3	2000	2000	2000	2	0	2	Export	100	Bulgaria	BGR	156	China	CHN								12	TOBACCO,TOBACCO MANUFACT	1	No Quantity							341			0
S3	2000	2000	2000	2	0	2	Export	100	Bulgaria	BGR	196	Cyprus	CYP								12	TOBACCO,TOBACCO MANUFACT	1	No Quantity							245897			0
S3	2000	2000	2000	2	0	2	Export	100	Bulgaria	BGR	203	Czechia	CZE								12	TOBACCO,TOBACCO MANUFACT	1	No Quantity							471905			0
S3	2000	2000	2000	2	0	2	Export	100	Bulgaria	BGR	204	Benin	BEN								12	TOBACCO,TOBACCO MANUFACT	1	No Quantity							140			0
S3	2000	2000	2000	2	0	2	Export	100	Bulgaria	BGR	251	France	FRA								12	TOBACCO,TOBACCO MANUFACT	1	No Quantity							91871			0
S3	2000	2000	2000	2	0	2	Export	100	Bulgaria	BGR	268	Georgia	GEO								12	TOBACCO,TOBACCO MANUFACT	1	No Quantity							663094			0
S3	2000	2000	2000	2	0	2	Export	100	Bulgaria	BGR	276	Germany	DEU								12	TOBACCO,TOBACCO MANUFACT	1	No Quantity							4247287			0
S3	2000	2000	2000	2	0	2	Export	100	Bulgaria	BGR	300	Greece	GRC								12	TOBACCO,TOBACCO MANUFACT	1	No Quantity							3649308			0
S3	2000	2000	2000	2	0	2	Export	100	Bulgaria	BGR	344	China, Hong Kong SAR	HKG								12	TOBACCO,TOBACCO MANUFACT	1	No Quantity							787			0
S3	2000	2000	2000	2	0	2	Export	100	Bulgaria	BGR	348	Hungary	HUN								12	TOBACCO,TOBACCO MANUFACT	1	No Quantity							409438			0
S3	2000	2000	2000	2	0	2	Export	100	Bulgaria	BGR	360	Indonesia	IDN								12	TOBACCO,TOBACCO MANUFACT	1	No Quantity							1436590			0
S3	2000	2000	2000	2	0	2	Export	100	Bulgaria	BGR	364	Iran	IRN								12	TOBACCO,TOBACCO MANUFACT	1	No Quantity							10			0
S3	2000	2000	2000	2	0	2	Export	100	Bulgaria	BGR	376	Israel	ISR								12	TOBACCO,TOBACCO MANUFACT	1	No Quantity							2087314			0
S3	2000	2000	2000	2	0	2	Export	100	Bulgaria	BGR	381	Italy	ITA								12	TOBACCO,TOBACCO MANUFACT	1	No Quantity							624716			0
S3	2000	2000	2000	2	0	2	Export	100	Bulgaria	BGR	392	Japan	JPN								12	TOBACCO,TOBACCO MANUFACT	1	No Quantity							1019646			0
S3	2000	2000	2000	2	0	2	Export	100	Bulgaria	BGR	400	Jordan	JOR								12	TOBACCO,TOBACCO MANUFACT	1	No Quantity							71874			0
S3	2000	2000	2000	2	0	2	Export	100	Bulgaria	BGR	408	Dem. People's Rep. of Korea	PRK								12	TOBACCO,TOBACCO MANUFACT	1	No Quantity							37			0
S3	2000	2000	2000	2	0	2	Export	100	Bulgaria	BGR	410	Rep. of Korea	KOR								12	TOBACCO,TOBACCO MANUFACT	1	No Quantity							664046			0
S3	2000	2000	2000	2	0	2	Export	100	Bulgaria	BGR	470	Malta	MLT								12	TOBACCO,TOBACCO MANUFACT	1	No Quantity							2051			0
S3	2000	2000	2000	2	0	2	Export	100	Bulgaria	BGR	496	Mongolia	MNG								12	TOBACCO,TOBACCO MANUFACT	1	No Quantity							1422644			0
S3	2000	2000	2000	2	0	2	Export	100	Bulgaria	BGR	498	Rep. of Moldova	MDA								12	TOBACCO,TOBACCO MANUFACT	1	No Quantity							220798			0
S3	2000	2000	2000	2	0	2	Export	100	Bulgaria	BGR	528	Netherlands	NLD								12	TOBACCO,TOBACCO MANUFACT	1	No Quantity							156555			0
S3	2000	2000	2000	2	0	2	Export	100	Bulgaria	BGR	562	Niger	NER								12	TOBACCO,TOBACCO MANUFACT	1	No Quantity							2080766			0
S3	2000	2000	2000	2	0	2	Export	100	Bulgaria	BGR	579	Norway	NOR								12	TOBACCO,TOBACCO MANUFACT	1	No Quantity							59836			0
S3	2000	2000	2000	2	0	2	Export	100	Bulgaria	BGR	591	Panama	PAN								12	TOBACCO,TOBACCO MANUFACT	1	No Quantity							210			0
S3	2000	2000	2000	2	0	2	Export	100	Bulgaria	BGR	616	Poland	POL								12	TOBACCO,TOBACCO MANUFACT	1	No Quantity							282166			0
S3	2000	2000	2000	2	0	2	Export	100	Bulgaria	BGR	642	Romania	ROU								12	TOBACCO,TOBACCO MANUFACT	1	No Quantity							504586			0
S3	2000	2000	2000	2	0	2	Export	100	Bulgaria	BGR	643	Russian Federation	RUS								12	TOBACCO,TOBACCO MANUFACT	1	No Quantity							9536796			0
S3	2000	2000	2000	2	0	2	Export	100	Bulgaria	BGR	670	Saint Vincent and the Grenadines	VCT								12	TOBACCO,TOBACCO MANUFACT	1	No Quantity							295			0
S3	2000	2000	2000	2	0	2	Export	100	Bulgaria	BGR	702	Singapore	SGP								12	TOBACCO,TOBACCO MANUFACT	1	No Quantity							166383			0
S3	2000	2000	2000	2	0	2	Export	100	Bulgaria	BGR	703	Slovakia	SVK								12	TOBACCO,TOBACCO MANUFACT	1	No Quantity							16014			0
S3	2000	2000	2000	2	0	2	Export	100	Bulgaria	BGR	704	Viet Nam	VNM								12	TOBACCO,TOBACCO MANUFACT	1	No Quantity							20416			0
S3	2000	2000	2000	2	0	2	Export	100	Bulgaria	BGR	705	Slovenia	SVN								12	TOBACCO,TOBACCO MANUFACT	1	No Quantity							242051			0
S3	2000	2000	2000	2	0	2	Export	100	Bulgaria	BGR	710	South Africa	ZAF								12	TOBACCO,TOBACCO MANUFACT	1	No Quantity							210676			0
S3	2000	2000	2000	2	0	2	Export	100	Bulgaria	BGR	716	Zimbabwe	ZWE								12	TOBACCO,TOBACCO MANUFACT	1	No Quantity							30031			0
S3	2000	2000	2000	2	0	2	Export	100	Bulgaria	BGR	757	Switzerland	CHE								12	TOBACCO,TOBACCO MANUFACT	1	No Quantity							64763			0
S3	2000	2000	2000	2	0	2	Export	100	Bulgaria	BGR	762	Tajikistan	TJK								12	TOBACCO,TOBACCO MANUFACT	1	No Quantity							122471			0
S3	2000	2000	2000	2	0	2	Export	100	Bulgaria	BGR	784	United Arab Emirates	ARE								12	TOBACCO,TOBACCO MANUFACT	1	No Quantity							71106			0
S3	2000	2000	2000	2	0	2	Export	100	Bulgaria	BGR	792	Turkey	TUR								12	TOBACCO,TOBACCO MANUFACT	1	No Quantity							1642092			0
S3	2000	2000	2000	2	0	2	Export	100	Bulgaria	BGR	795	Turkmenistan	TKM								12	TOBACCO,TOBACCO MANUFACT	1	No Quantity							598806			0
S3	2000	2000	2000	2	0	2	Export	100	Bulgaria	BGR	804	Ukraine	UKR								12	TOBACCO,TOBACCO MANUFACT	1	No Quantity							1799977			0
S3	2000	2000	2000	2	0	2	Export	100	Bulgaria	BGR	807	North Macedonia	MKD								12	TOBACCO,TOBACCO MANUFACT	1	No Quantity							12			0
S3	2000	2000	2000	2	0	2	Export	100	Bulgaria	BGR	818	Egypt	EGY								12	TOBACCO,TOBACCO MANUFACT	1	No Quantity							10516182			0
S3	2000	2000	2000	2	0	2	Export	100	Bulgaria	BGR	826	United Kingdom	GBR								12	TOBACCO,TOBACCO MANUFACT	1	No Quantity							66			0
S3	2000	2000	2000	2	0	2	Export	100	Bulgaria	BGR	842	USA	USA								12	TOBACCO,TOBACCO MANUFACT	1	No Quantity							16439561			0
S3	2000	2000	2000	2	0	2	Export	100	Bulgaria	BGR	858	Uruguay	URY								12	TOBACCO,TOBACCO MANUFACT	1	No Quantity							247657			0
S3	2000	2000	2000	2	0	2	Export	100	Bulgaria	BGR	860	Uzbekistan	UZB								12	TOBACCO,TOBACCO MANUFACT	1	No Quantity							24604			0
S3	2000	2000	2000	2	0	2	Export	100	Bulgaria	BGR	862	Venezuela	VEN								12	TOBACCO,TOBACCO MANUFACT	1	No Quantity							327479			0
S3	2000	2000	2000	2	0	2	Export	100	Bulgaria	BGR	891	Serbia and Montenegro	SCG								12	TOBACCO,TOBACCO MANUFACT	1	No Quantity							398870			0
S3	2000	2000	2000	2	0	2	Export	100	Bulgaria	BGR	899	Areas, nes									12	TOBACCO,TOBACCO MANUFACT	1	No Quantity							3704940			0
S3	2000	2000	2000	2	0	2	Export	100	Bulgaria	BGR	0	World	WLD								21	HIDES,SKINS,FURSKINS,RAW	1	No Quantity							10270535			0
S3	2000	2000	2000	2	0	2	Export	100	Bulgaria	BGR	40	Austria	AUT								21	HIDES,SKINS,FURSKINS,RAW	1	No Quantity							211			0
S3	2000	2000	2000	2	0	2	Export	100	Bulgaria	BGR	56	Belgium	BEL								21	HIDES,SKINS,FURSKINS,RAW	1	No Quantity							80			0
S3	2000	2000	2000	2	0	2	Export	100	Bulgaria	BGR	76	Brazil	BRA								21	HIDES,SKINS,FURSKINS,RAW	1	No Quantity							13211			0
S3	2000	2000	2000	2	0	2	Export	100	Bulgaria	BGR	208	Denmark	DNK								21	HIDES,SKINS,FURSKINS,RAW	1	No Quantity							3885			0
S3	2000	2000	2000	2	0	2	Export	100	Bulgaria	BGR	251	France	FRA								21	HIDES,SKINS,FURSKINS,RAW	1	No Quantity							16185			0
S3	2000	2000	2000	2	0	2	Export	100	Bulgaria	BGR	276	Germany	DEU								21	HIDES,SKINS,FURSKINS,RAW	1	No Quantity							440122			0
S3	2000	2000	2000	2	0	2	Export	100	Bulgaria	BGR	300	Greece	GRC								21	HIDES,SKINS,FURSKINS,RAW	1	No Quantity							11191			0
S3	2000	2000	2000	2	0	2	Export	100	Bulgaria	BGR	348	Hungary	HUN								21	HIDES,SKINS,FURSKINS,RAW	1	No Quantity							738506			0
S3	2000	2000	2000	2	0	2	Export	100	Bulgaria	BGR	381	Italy	ITA								21	HIDES,SKINS,FURSKINS,RAW	1	No Quantity							2187009			0
S3	2000	2000	2000	2	0	2	Export	100	Bulgaria	BGR	504	Morocco	MAR								21	HIDES,SKINS,FURSKINS,RAW	1	No Quantity							100			0
S3	2000	2000	2000	2	0	2	Export	100	Bulgaria	BGR	528	Netherlands	NLD								21	HIDES,SKINS,FURSKINS,RAW	1	No Quantity							184181			0
S3	2000	2000	2000	2	0	2	Export	100	Bulgaria	BGR	616	Poland	POL								21	HIDES,SKINS,FURSKINS,RAW	1	No Quantity							44420			0
S3	2000	2000	2000	2	0	2	Export	100	Bulgaria	BGR	620	Portugal	PRT								21	HIDES,SKINS,FURSKINS,RAW	1	No Quantity							3619			0
S3	2000	2000	2000	2	0	2	Export	100	Bulgaria	BGR	699	India	IND								21	HIDES,SKINS,FURSKINS,RAW	1	No Quantity							22457			0
S3	2000	2000	2000	2	0	2	Export	100	Bulgaria	BGR	724	Spain	ESP								21	HIDES,SKINS,FURSKINS,RAW	1	No Quantity							154247			0
S3	2000	2000	2000	2	0	2	Export	100	Bulgaria	BGR	792	Turkey	TUR								21	HIDES,SKINS,FURSKINS,RAW	1	No Quantity							6142466			0
S3	2000	2000	2000	2	0	2	Export	100	Bulgaria	BGR	807	North Macedonia	MKD								21	HIDES,SKINS,FURSKINS,RAW	1	No Quantity							300060			0
S3	2000	2000	2000	2	0	2	Export	100	Bulgaria	BGR	842	USA	USA								21	HIDES,SKINS,FURSKINS,RAW	1	No Quantity							72			0
S3	2000	2000	2000	2	0	2	Export	100	Bulgaria	BGR	891	Serbia and Montenegro	SCG								21	HIDES,SKINS,FURSKINS,RAW	1	No Quantity							4853			0
S3	2000	2000	2000	2	0	2	Export	100	Bulgaria	BGR	899	Areas, nes									21	HIDES,SKINS,FURSKINS,RAW	1	No Quantity							3661			0
S3	2000	2000	2000	2	0	2	Export	100	Bulgaria	BGR	0	World	WLD								22	OIL SEED,OLEAGINUS FRUIT	1	No Quantity							18082209			0
S3	2000	2000	2000	2	0	2	Export	100	Bulgaria	BGR	8	Albania	ALB								22	OIL SEED,OLEAGINUS FRUIT	1	No Quantity							26274			0
S3	2000	2000	2000	2	0	2	Export	100	Bulgaria	BGR	40	Austria	AUT								22	OIL SEED,OLEAGINUS FRUIT	1	No Quantity							580998			0
S3	2000	2000	2000	2	0	2	Export	100	Bulgaria	BGR	56	Belgium	BEL								22	OIL SEED,OLEAGINUS FRUIT	1	No Quantity							342876			0
S3	2000	2000	2000	2	0	2	Export	100	Bulgaria	BGR	70	Bosnia Herzegovina	BIH								22	OIL SEED,OLEAGINUS FRUIT	1	No Quantity							4121			0
S3	2000	2000	2000	2	0	2	Export	100	Bulgaria	BGR	196	Cyprus	CYP								22	OIL SEED,OLEAGINUS FRUIT	1	No Quantity							6517			0
S3	2000	2000	2000	2	0	2	Export	100	Bulgaria	BGR	208	Denmark	DNK								22	OIL SEED,OLEAGINUS FRUIT	1	No Quantity							394301			0
S3	2000	2000	2000	2	0	2	Export	100	Bulgaria	BGR	246	Finland	FIN								22	OIL SEED,OLEAGINUS FRUIT	1	No Quantity							872324			0
S3	2000	2000	2000	2	0	2	Export	100	Bulgaria	BGR	251	France	FRA								22	OIL SEED,OLEAGINUS FRUIT	1	No Quantity							131163			0
S3	2000	2000	2000	2	0	2	Export	100	Bulgaria	BGR	276	Germany	DEU								22	OIL SEED,OLEAGINUS FRUIT	1	No Quantity							1662503			0
S3	2000	2000	2000	2	0	2	Export	100	Bulgaria	BGR	300	Greece	GRC								22	OIL SEED,OLEAGINUS FRUIT	1	No Quantity							563953			0
S3	2000	2000	2000	2	0	2	Export	100	Bulgaria	BGR	348	Hungary	HUN								22	OIL SEED,OLEAGINUS FRUIT	1	No Quantity							247144			0
S3	2000	2000	2000	2	0	2	Export	100	Bulgaria	BGR	364	Iran	IRN								22	OIL SEED,OLEAGINUS FRUIT	1	No Quantity							3745			0
S3	2000	2000	2000	2	0	2	Export	100	Bulgaria	BGR	376	Israel	ISR								22	OIL SEED,OLEAGINUS FRUIT	1	No Quantity							356253			0
S3	2000	2000	2000	2	0	2	Export	100	Bulgaria	BGR	381	Italy	ITA								22	OIL SEED,OLEAGINUS FRUIT	1	No Quantity							613175			0
S3	2000	2000	2000	2	0	2	Export	100	Bulgaria	BGR	470	Malta	MLT								22	OIL SEED,OLEAGINUS FRUIT	1	No Quantity							53399			0
S3	2000	2000	2000	2	0	2	Export	100	Bulgaria	BGR	484	Mexico	MEX								22	OIL SEED,OLEAGINUS FRUIT	1	No Quantity							4743430			0
S3	2000	2000	2000	2	0	2	Export	100	Bulgaria	BGR	528	Netherlands	NLD								22	OIL SEED,OLEAGINUS FRUIT	1	No Quantity							504081			0
S3	2000	2000	2000	2	0	2	Export	100	Bulgaria	BGR	579	Norway	NOR								22	OIL SEED,OLEAGINUS FRUIT	1	No Quantity							78225			0
S3	2000	2000	2000	2	0	2	Export	100	Bulgaria	BGR	591	Panama	PAN								22	OIL SEED,OLEAGINUS FRUIT	1	No Quantity							40			0
S3	2000	2000	2000	2	0	2	Export	100	Bulgaria	BGR	616	Poland	POL								22	OIL SEED,OLEAGINUS FRUIT	1	No Quantity							43447			0
S3	2000	2000	2000	2	0	2	Export	100	Bulgaria	BGR	620	Portugal	PRT								22	OIL SEED,OLEAGINUS FRUIT	1	No Quantity							85432			0
S3	2000	2000	2000	2	0	2	Export	100	Bulgaria	BGR	642	Romania	ROU								22	OIL SEED,OLEAGINUS FRUIT	1	No Quantity							559475			0
S3	2000	2000	2000	2	0	2	Export	100	Bulgaria	BGR	643	Russian Federation	RUS								22	OIL SEED,OLEAGINUS FRUIT	1	No Quantity							1244			0
S3	2000	2000	2000	2	0	2	Export	100	Bulgaria	BGR	670	Saint Vincent and the Grenadines	VCT								22	OIL SEED,OLEAGINUS FRUIT	1	No Quantity							6			0
S3	2000	2000	2000	2	0	2	Export	100	Bulgaria	BGR	702	Singapore	SGP								22	OIL SEED,OLEAGINUS FRUIT	1	No Quantity							80517			0
S3	2000	2000	2000	2	0	2	Export	100	Bulgaria	BGR	705	Slovenia	SVN								22	OIL SEED,OLEAGINUS FRUIT	1	No Quantity							14173			0
S3	2000	2000	2000	2	0	2	Export	100	Bulgaria	BGR	724	Spain	ESP								22	OIL SEED,OLEAGINUS FRUIT	1	No Quantity							33321			0
S3	2000	2000	2000	2	0	2	Export	100	Bulgaria	BGR	752	Sweden	SWE								22	OIL SEED,OLEAGINUS FRUIT	1	No Quantity							181069			0
S3	2000	2000	2000	2	0	2	Export	100	Bulgaria	BGR	757	Switzerland	CHE								22	OIL SEED,OLEAGINUS FRUIT	1	No Quantity							249042			0
S3	2000	2000	2000	2	0	2	Export	100	Bulgaria	BGR	792	Turkey	TUR								22	OIL SEED,OLEAGINUS FRUIT	1	No Quantity							4812702			0
S3	2000	2000	2000	2	0	2	Export	100	Bulgaria	BGR	804	Ukraine	UKR								22	OIL SEED,OLEAGINUS FRUIT	1	No Quantity							16866			0
S3	2000	2000	2000	2	0	2	Export	100	Bulgaria	BGR	807	North Macedonia	MKD								22	OIL SEED,OLEAGINUS FRUIT	1	No Quantity							22448			0
S3	2000	2000	2000	2	0	2	Export	100	Bulgaria	BGR	826	United Kingdom	GBR								22	OIL SEED,OLEAGINUS FRUIT	1	No Quantity							517118			0
S3	2000	2000	2000	2	0	2	Export	100	Bulgaria	BGR	842	USA	USA								22	OIL SEED,OLEAGINUS FRUIT	1	No Quantity							259188			0
S3	2000	2000	2000	2	0	2	Export	100	Bulgaria	BGR	891	Serbia and Montenegro	SCG								22	OIL SEED,OLEAGINUS FRUIT	1	No Quantity							21489			0
S3	2000	2000	2000	2	0	2	Export	100	Bulgaria	BGR	899	Areas, nes									22	OIL SEED,OLEAGINUS FRUIT	1	No Quantity							147			0
S3	2000	2000	2000	2	0	2	Export	100	Bulgaria	BGR	0	World	WLD								23	CRUDE RUBBER	1	No Quantity							19353717			0
S3	2000	2000	2000	2	0	2	Export	100	Bulgaria	BGR	36	Australia	AUS								23	CRUDE RUBBER	1	No Quantity							21609			0
S3	2000	2000	2000	2	0	2	Export	100	Bulgaria	BGR	40	Austria	AUT								23	CRUDE RUBBER	1	No Quantity							1274140			0
S3	2000	2000	2000	2	0	2	Export	100	Bulgaria	BGR	56	Belgium	BEL								23	CRUDE RUBBER	1	No Quantity							5453379			0
S3	2000	2000	2000	2	0	2	Export	100	Bulgaria	BGR	191	Croatia	HRV								23	CRUDE RUBBER	1	No Quantity							6556			0
S3	2000	2000	2000	2	0	2	Export	100	Bulgaria	BGR	203	Czechia	CZE								23	CRUDE RUBBER	1	No Quantity							404475			0
S3	2000	2000	2000	2	0	2	Export	100	Bulgaria	BGR	208	Denmark	DNK								23	CRUDE RUBBER	1	No Quantity							245035			0
S3	2000	2000	2000	2	0	2	Export	100	Bulgaria	BGR	251	France	FRA								23	CRUDE RUBBER	1	No Quantity							20504			0
S3	2000	2000	2000	2	0	2	Export	100	Bulgaria	BGR	276	Germany	DEU								23	CRUDE RUBBER	1	No Quantity							170393			0
S3	2000	2000	2000	2	0	2	Export	100	Bulgaria	BGR	300	Greece	GRC								23	CRUDE RUBBER	1	No Quantity							1047785			0
S3	2000	2000	2000	2	0	2	Export	100	Bulgaria	BGR	348	Hungary	HUN								23	CRUDE RUBBER	1	No Quantity							1448562			0
S3	2000	2000	2000	2	0	2	Export	100	Bulgaria	BGR	381	Italy	ITA								23	CRUDE RUBBER	1	No Quantity							3783346			0
S3	2000	2000	2000	2	0	2	Export	100	Bulgaria	BGR	458	Malaysia	MYS								23	CRUDE RUBBER	1	No Quantity							21142			0
S3	2000	2000	2000	2	0	2	Export	100	Bulgaria	BGR	528	Netherlands	NLD								23	CRUDE RUBBER	1	No Quantity							175225			0
S3	2000	2000	2000	2	0	2	Export	100	Bulgaria	BGR	642	Romania	ROU								23	CRUDE RUBBER	1	No Quantity							907938			0
S3	2000	2000	2000	2	0	2	Export	100	Bulgaria	BGR	643	Russian Federation	RUS								23	CRUDE RUBBER	1	No Quantity							256895			0
S3	2000	2000	2000	2	0	2	Export	100	Bulgaria	BGR	670	Saint Vincent and the Grenadines	VCT								23	CRUDE RUBBER	1	No Quantity							15			0
S3	2000	2000	2000	2	0	2	Export	100	Bulgaria	BGR	724	Spain	ESP								23	CRUDE RUBBER	1	No Quantity							698698			0
S3	2000	2000	2000	2	0	2	Export	100	Bulgaria	BGR	757	Switzerland	CHE								23	CRUDE RUBBER	1	No Quantity							13925			0
S3	2000	2000	2000	2	0	2	Export	100	Bulgaria	BGR	760	Syria	SYR								23	CRUDE RUBBER	1	No Quantity							99586			0
S3	2000	2000	2000	2	0	2	Export	100	Bulgaria	BGR	792	Turkey	TUR								23	CRUDE RUBBER	1	No Quantity							145483			0
S3	2000	2000	2000	2	0	2	Export	100	Bulgaria	BGR	804	Ukraine	UKR								23	CRUDE RUBBER	1	No Quantity							9497			0
S3	2000	2000	2000	2	0	2	Export	100	Bulgaria	BGR	807	North Macedonia	MKD								23	CRUDE RUBBER	1	No Quantity							86480			0
S3	2000	2000	2000	2	0	2	Export	100	Bulgaria	BGR	818	Egypt	EGY								23	CRUDE RUBBER	1	No Quantity							15313			0
S3	2000	2000	2000	2	0	2	Export	100	Bulgaria	BGR	826	United Kingdom	GBR								23	CRUDE RUBBER	1	No Quantity							1938234			0
S3	2000	2000	2000	2	0	2	Export	100	Bulgaria	BGR	891	Serbia and Montenegro	SCG								23	CRUDE RUBBER	1	No Quantity							1093915			0
S3	2000	2000	2000	2	0	2	Export	100	Bulgaria	BGR	899	Areas, nes									23	CRUDE RUBBER	1	No Quantity							15587			0
S3	2000	2000	2000	2	0	2	Export	100	Bulgaria	BGR	0	World	WLD								24	CORK AND WOOD	1	No Quantity							49708199			0
S3	2000	2000	2000	2	0	2	Export	100	Bulgaria	BGR	8	Albania	ALB								24	CORK AND WOOD	1	No Quantity							44016			0
S3	2000	2000	2000	2	0	2	Export	100	Bulgaria	BGR	12	Algeria	DZA								24	CORK AND WOOD	1	No Quantity							32885			0
S3	2000	2000	2000	2	0	2	Export	100	Bulgaria	BGR	28	Antigua and Barbuda	ATG								24	CORK AND WOOD	1	No Quantity							6			0
S3	2000	2000	2000	2	0	2	Export	100	Bulgaria	BGR	36	Australia	AUS								24	CORK AND WOOD	1	No Quantity							9119			0
S3	2000	2000	2000	2	0	2	Export	100	Bulgaria	BGR	40	Austria	AUT								24	CORK AND WOOD	1	No Quantity							203550			0
S3	2000	2000	2000	2	0	2	Export	100	Bulgaria	BGR	44	Bahamas	BHS								24	CORK AND WOOD	1	No Quantity							1034			0
S3	2000	2000	2000	2	0	2	Export	100	Bulgaria	BGR	51	Armenia	ARM								24	CORK AND WOOD	1	No Quantity							1070			0
S3	2000	2000	2000	2	0	2	Export	100	Bulgaria	BGR	56	Belgium	BEL								24	CORK AND WOOD	1	No Quantity							35748			0
S3	2000	2000	2000	2	0	2	Export	100	Bulgaria	BGR	70	Bosnia Herzegovina	BIH								24	CORK AND WOOD	1	No Quantity							10772			0
S3	2000	2000	2000	2	0	2	Export	100	Bulgaria	BGR	156	China	CHN								24	CORK AND WOOD	1	No Quantity							1182338			0
S3	2000	2000	2000	2	0	2	Export	100	Bulgaria	BGR	192	Cuba	CUB								24	CORK AND WOOD	1	No Quantity							20021			0
S3	2000	2000	2000	2	0	2	Export	100	Bulgaria	BGR	196	Cyprus	CYP								24	CORK AND WOOD	1	No Quantity							364733			0
S3	2000	2000	2000	2	0	2	Export	100	Bulgaria	BGR	203	Czechia	CZE								24	CORK AND WOOD	1	No Quantity							122129			0
S3	2000	2000	2000	2	0	2	Export	100	Bulgaria	BGR	208	Denmark	DNK								24	CORK AND WOOD	1	No Quantity							25644			0
S3	2000	2000	2000	2	0	2	Export	100	Bulgaria	BGR	246	Finland	FIN								24	CORK AND WOOD	1	No Quantity							68876			0
S3	2000	2000	2000	2	0	2	Export	100	Bulgaria	BGR	251	France	FRA								24	CORK AND WOOD	1	No Quantity							1068854			0
S3	2000	2000	2000	2	0	2	Export	100	Bulgaria	BGR	276	Germany	DEU								24	CORK AND WOOD	1	No Quantity							589653			0
S3	2000	2000	2000	2	0	2	Export	100	Bulgaria	BGR	300	Greece	GRC								24	CORK AND WOOD	1	No Quantity							17634919			0
S3	2000	2000	2000	2	0	2	Export	100	Bulgaria	BGR	344	China, Hong Kong SAR	HKG								24	CORK AND WOOD	1	No Quantity							96591			0
S3	2000	2000	2000	2	0	2	Export	100	Bulgaria	BGR	348	Hungary	HUN								24	CORK AND WOOD	1	No Quantity							26532			0
S3	2000	2000	2000	2	0	2	Export	100	Bulgaria	BGR	376	Israel	ISR								24	CORK AND WOOD	1	No Quantity							381951			0
S3	2000	2000	2000	2	0	2	Export	100	Bulgaria	BGR	381	Italy	ITA								24	CORK AND WOOD	1	No Quantity							5783415			0
S3	2000	2000	2000	2	0	2	Export	100	Bulgaria	BGR	392	Japan	JPN								24	CORK AND WOOD	1	No Quantity							263464			0
S3	2000	2000	2000	2	0	2	Export	100	Bulgaria	BGR	398	Kazakhstan	KAZ								24	CORK AND WOOD	1	No Quantity							3651			0
S3	2000	2000	2000	2	0	2	Export	100	Bulgaria	BGR	400	Jordan	JOR								24	CORK AND WOOD	1	No Quantity							582396			0
S3	2000	2000	2000	2	0	2	Export	100	Bulgaria	BGR	408	Dem. People's Rep. of Korea	PRK								24	CORK AND WOOD	1	No Quantity							710			0
S3	2000	2000	2000	2	0	2	Export	100	Bulgaria	BGR	422	Lebanon	LBN								24	CORK AND WOOD	1	No Quantity							75881			0
S3	2000	2000	2000	2	0	2	Export	100	Bulgaria	BGR	434	Libya	LBY								24	CORK AND WOOD	1	No Quantity							868			0
S3	2000	2000	2000	2	0	2	Export	100	Bulgaria	BGR	458	Malaysia	MYS								24	CORK AND WOOD	1	No Quantity							25734			0
S3	2000	2000	2000	2	0	2	Export	100	Bulgaria	BGR	470	Malta	MLT								24	CORK AND WOOD	1	No Quantity							14216			0
S3	2000	2000	2000	2	0	2	Export	100	Bulgaria	BGR	490	Other Asia, nes									24	CORK AND WOOD	1	No Quantity							84596			0
S3	2000	2000	2000	2	0	2	Export	100	Bulgaria	BGR	498	Rep. of Moldova	MDA								24	CORK AND WOOD	1	No Quantity							970			0
S3	2000	2000	2000	2	0	2	Export	100	Bulgaria	BGR	528	Netherlands	NLD								24	CORK AND WOOD	1	No Quantity							96083			0
S3	2000	2000	2000	2	0	2	Export	100	Bulgaria	BGR	591	Panama	PAN								24	CORK AND WOOD	1	No Quantity							75			0
S3	2000	2000	2000	2	0	2	Export	100	Bulgaria	BGR	616	Poland	POL								24	CORK AND WOOD	1	No Quantity							18			0
S3	2000	2000	2000	2	0	2	Export	100	Bulgaria	BGR	620	Portugal	PRT								24	CORK AND WOOD	1	No Quantity							3481			0
S3	2000	2000	2000	2	0	2	Export	100	Bulgaria	BGR	642	Romania	ROU								24	CORK AND WOOD	1	No Quantity							53032			0
S3	2000	2000	2000	2	0	2	Export	100	Bulgaria	BGR	643	Russian Federation	RUS								24	CORK AND WOOD	1	No Quantity							25095			0
S3	2000	2000	2000	2	0	2	Export	100	Bulgaria	BGR	670	Saint Vincent and the Grenadines	VCT								24	CORK AND WOOD	1	No Quantity							773			0
S3	2000	2000	2000	2	0	2	Export	100	Bulgaria	BGR	705	Slovenia	SVN								24	CORK AND WOOD	1	No Quantity							122497			0
S3	2000	2000	2000	2	0	2	Export	100	Bulgaria	BGR	710	South Africa	ZAF								24	CORK AND WOOD	1	No Quantity							30730			0
S3	2000	2000	2000	2	0	2	Export	100	Bulgaria	BGR	724	Spain	ESP								24	CORK AND WOOD	1	No Quantity							62831			0
S3	2000	2000	2000	2	0	2	Export	100	Bulgaria	BGR	736	Fmr Sudan	SDN								24	CORK AND WOOD	1	No Quantity							17172			0
S3	2000	2000	2000	2	0	2	Export	100	Bulgaria	BGR	752	Sweden	SWE								24	CORK AND WOOD	1	No Quantity							26345			0
S3	2000	2000	2000	2	0	2	Export	100	Bulgaria	BGR	757	Switzerland	CHE								24	CORK AND WOOD	1	No Quantity							106572			0
S3	2000	2000	2000	2	0	2	Export	100	Bulgaria	BGR	760	Syria	SYR								24	CORK AND WOOD	1	No Quantity							233135			0
S3	2000	2000	2000	2	0	2	Export	100	Bulgaria	BGR	762	Tajikistan	TJK								24	CORK AND WOOD	1	No Quantity							6105			0
S3	2000	2000	2000	2	0	2	Export	100	Bulgaria	BGR	764	Thailand	THA								24	CORK AND WOOD	1	No Quantity							80204			0
S3	2000	2000	2000	2	0	2	Export	100	Bulgaria	BGR	784	United Arab Emirates	ARE								24	CORK AND WOOD	1	No Quantity							5377			0
S3	2000	2000	2000	2	0	2	Export	100	Bulgaria	BGR	792	Turkey	TUR								24	CORK AND WOOD	1	No Quantity							9299066			0
S3	2000	2000	2000	2	0	2	Export	100	Bulgaria	BGR	795	Turkmenistan	TKM								24	CORK AND WOOD	1	No Quantity							56			0
S3	2000	2000	2000	2	0	2	Export	100	Bulgaria	BGR	796	Turks and Caicos Isds	TCA								24	CORK AND WOOD	1	No Quantity							4787			0
S3	2000	2000	2000	2	0	2	Export	100	Bulgaria	BGR	804	Ukraine	UKR								24	CORK AND WOOD	1	No Quantity							569			0
S3	2000	2000	2000	2	0	2	Export	100	Bulgaria	BGR	807	North Macedonia	MKD								24	CORK AND WOOD	1	No Quantity							6204126			0
S3	2000	2000	2000	2	0	2	Export	100	Bulgaria	BGR	818	Egypt	EGY								24	CORK AND WOOD	1	No Quantity							215104			0
S3	2000	2000	2000	2	0	2	Export	100	Bulgaria	BGR	826	United Kingdom	GBR								24	CORK AND WOOD	1	No Quantity							58687			0
S3	2000	2000	2000	2	0	2	Export	100	Bulgaria	BGR	842	USA	USA								24	CORK AND WOOD	1	No Quantity							2731			0
S3	2000	2000	2000	2	0	2	Export	100	Bulgaria	BGR	862	Venezuela	VEN								24	CORK AND WOOD	1	No Quantity							6424			0
S3	2000	2000	2000	2	0	2	Export	100	Bulgaria	BGR	891	Serbia and Montenegro	SCG								24	CORK AND WOOD	1	No Quantity							4252106			0
S3	2000	2000	2000	2	0	2	Export	100	Bulgaria	BGR	899	Areas, nes									24	CORK AND WOOD	1	No Quantity							38675			0
S3	2000	2000	2000	2	0	2	Export	100	Bulgaria	BGR	0	World	WLD								25	PULP AND WASTE PAPER	1	No Quantity							21014514			0
S3	2000	2000	2000	2	0	2	Export	100	Bulgaria	BGR	40	Austria	AUT								25	PULP AND WASTE PAPER	1	No Quantity							701301			0
S3	2000	2000	2000	2	0	2	Export	100	Bulgaria	BGR	191	Croatia	HRV								25	PULP AND WASTE PAPER	1	No Quantity							22249			0
S3	2000	2000	2000	2	0	2	Export	100	Bulgaria	BGR	251	France	FRA								25	PULP AND WASTE PAPER	1	No Quantity							18705			0
S3	2000	2000	2000	2	0	2	Export	100	Bulgaria	BGR	276	Germany	DEU								25	PULP AND WASTE PAPER	1	No Quantity							389747			0
S3	2000	2000	2000	2	0	2	Export	100	Bulgaria	BGR	300	Greece	GRC								25	PULP AND WASTE PAPER	1	No Quantity							1617288			0
S3	2000	2000	2000	2	0	2	Export	100	Bulgaria	BGR	348	Hungary	HUN								25	PULP AND WASTE PAPER	1	No Quantity							2984509			0
S3	2000	2000	2000	2	0	2	Export	100	Bulgaria	BGR	381	Italy	ITA								25	PULP AND WASTE PAPER	1	No Quantity							8815640			0
S3	2000	2000	2000	2	0	2	Export	100	Bulgaria	BGR	400	Jordan	JOR								25	PULP AND WASTE PAPER	1	No Quantity							127031			0
S3	2000	2000	2000	2	0	2	Export	100	Bulgaria	BGR	422	Lebanon	LBN								25	PULP AND WASTE PAPER	1	No Quantity							770444			0
S3	2000	2000	2000	2	0	2	Export	100	Bulgaria	BGR	616	Poland	POL								25	PULP AND WASTE PAPER	1	No Quantity							103			0
S3	2000	2000	2000	2	0	2	Export	100	Bulgaria	BGR	642	Romania	ROU								25	PULP AND WASTE PAPER	1	No Quantity							56364			0
S3	2000	2000	2000	2	0	2	Export	100	Bulgaria	BGR	643	Russian Federation	RUS								25	PULP AND WASTE PAPER	1	No Quantity							32			0
S3	2000	2000	2000	2	0	2	Export	100	Bulgaria	BGR	670	Saint Vincent and the Grenadines	VCT								25	PULP AND WASTE PAPER	1	No Quantity							47			0
S3	2000	2000	2000	2	0	2	Export	100	Bulgaria	BGR	704	Viet Nam	VNM								25	PULP AND WASTE PAPER	1	No Quantity							9892			0
S3	2000	2000	2000	2	0	2	Export	100	Bulgaria	BGR	705	Slovenia	SVN								25	PULP AND WASTE PAPER	1	No Quantity							2101761			0
S3	2000	2000	2000	2	0	2	Export	100	Bulgaria	BGR	752	Sweden	SWE								25	PULP AND WASTE PAPER	1	No Quantity							33			0
S3	2000	2000	2000	2	0	2	Export	100	Bulgaria	BGR	792	Turkey	TUR								25	PULP AND WASTE PAPER	1	No Quantity							2795242			0
S3	2000	2000	2000	2	0	2	Export	100	Bulgaria	BGR	804	Ukraine	UKR								25	PULP AND WASTE PAPER	1	No Quantity							35137			0
S3	2000	2000	2000	2	0	2	Export	100	Bulgaria	BGR	807	North Macedonia	MKD								25	PULP AND WASTE PAPER	1	No Quantity							236439			0
S3	2000	2000	2000	2	0	2	Export	100	Bulgaria	BGR	818	Egypt	EGY								25	PULP AND WASTE PAPER	1	No Quantity							284437			0
S3	2000	2000	2000	2	0	2	Export	100	Bulgaria	BGR	826	United Kingdom	GBR								25	PULP AND WASTE PAPER	1	No Quantity							171			0
S3	2000	2000	2000	2	0	2	Export	100	Bulgaria	BGR	842	USA	USA								25	PULP AND WASTE PAPER	1	No Quantity							18			0
S3	2000	2000	2000	2	0	2	Export	100	Bulgaria	BGR	891	Serbia and Montenegro	SCG								25	PULP AND WASTE PAPER	1	No Quantity							47923			0
S3	2000	2000	2000	2	0	2	Export	100	Bulgaria	BGR	0	World	WLD								26	TEXTILE FIBRES	1	No Quantity							13155170			0
S3	2000	2000	2000	2	0	2	Export	100	Bulgaria	BGR	8	Albania	ALB								26	TEXTILE FIBRES	1	No Quantity							437			0
S3	2000	2000	2000	2	0	2	Export	100	Bulgaria	BGR	24	Angola	AGO								26	TEXTILE FIBRES	1	No Quantity							4890			0
S3	2000	2000	2000	2	0	2	Export	100	Bulgaria	BGR	28	Antigua and Barbuda	ATG								26	TEXTILE FIBRES	1	No Quantity							75			0
S3	2000	2000	2000	2	0	2	Export	100	Bulgaria	BGR	40	Austria	AUT								26	TEXTILE FIBRES	1	No Quantity							10047			0
S3	2000	2000	2000	2	0	2	Export	100	Bulgaria	BGR	44	Bahamas	BHS								26	TEXTILE FIBRES	1	No Quantity							271			0
S3	2000	2000	2000	2	0	2	Export	100	Bulgaria	BGR	51	Armenia	ARM								26	TEXTILE FIBRES	1	No Quantity							33			0
S3	2000	2000	2000	2	0	2	Export	100	Bulgaria	BGR	56	Belgium	BEL								26	TEXTILE FIBRES	1	No Quantity							120008			0
S3	2000	2000	2000	2	0	2	Export	100	Bulgaria	BGR	70	Bosnia Herzegovina	BIH								26	TEXTILE FIBRES	1	No Quantity							11			0
S3	2000	2000	2000	2	0	2	Export	100	Bulgaria	BGR	76	Brazil	BRA								26	TEXTILE FIBRES	1	No Quantity							651			0
S3	2000	2000	2000	2	0	2	Export	100	Bulgaria	BGR	84	Belize	BLZ								26	TEXTILE FIBRES	1	No Quantity							307			0
S3	2000	2000	2000	2	0	2	Export	100	Bulgaria	BGR	112	Belarus	BLR								26	TEXTILE FIBRES	1	No Quantity							61			0
S3	2000	2000	2000	2	0	2	Export	100	Bulgaria	BGR	116	Cambodia	KHM								26	TEXTILE FIBRES	1	No Quantity							124			0
S3	2000	2000	2000	2	0	2	Export	100	Bulgaria	BGR	124	Canada	CAN								26	TEXTILE FIBRES	1	No Quantity							18867			0
S3	2000	2000	2000	2	0	2	Export	100	Bulgaria	BGR	136	Cayman Isds	CYM								26	TEXTILE FIBRES	1	No Quantity							136			0
S3	2000	2000	2000	2	0	2	Export	100	Bulgaria	BGR	196	Cyprus	CYP								26	TEXTILE FIBRES	1	No Quantity							32367			0
S3	2000	2000	2000	2	0	2	Export	100	Bulgaria	BGR	203	Czechia	CZE								26	TEXTILE FIBRES	1	No Quantity							1628			0
S3	2000	2000	2000	2	0	2	Export	100	Bulgaria	BGR	208	Denmark	DNK								26	TEXTILE FIBRES	1	No Quantity							74580			0
S3	2000	2000	2000	2	0	2	Export	100	Bulgaria	BGR	246	Finland	FIN								26	TEXTILE FIBRES	1	No Quantity							1544			0
S3	2000	2000	2000	2	0	2	Export	100	Bulgaria	BGR	251	France	FRA								26	TEXTILE FIBRES	1	No Quantity							286113			0
S3	2000	2000	2000	2	0	2	Export	100	Bulgaria	BGR	268	Georgia	GEO								26	TEXTILE FIBRES	1	No Quantity							21354			0
S3	2000	2000	2000	2	0	2	Export	100	Bulgaria	BGR	276	Germany	DEU								26	TEXTILE FIBRES	1	No Quantity							572226			0
S3	2000	2000	2000	2	0	2	Export	100	Bulgaria	BGR	300	Greece	GRC								26	TEXTILE FIBRES	1	No Quantity							103292			0
S3	2000	2000	2000	2	0	2	Export	100	Bulgaria	BGR	324	Guinea	GIN								26	TEXTILE FIBRES	1	No Quantity							116261			0
S3	2000	2000	2000	2	0	2	Export	100	Bulgaria	BGR	340	Honduras	HND								26	TEXTILE FIBRES	1	No Quantity							66			0
S3	2000	2000	2000	2	0	2	Export	100	Bulgaria	BGR	344	China, Hong Kong SAR	HKG								26	TEXTILE FIBRES	1	No Quantity							8			0
S3	2000	2000	2000	2	0	2	Export	100	Bulgaria	BGR	348	Hungary	HUN								26	TEXTILE FIBRES	1	No Quantity							39823			0
S3	2000	2000	2000	2	0	2	Export	100	Bulgaria	BGR	364	Iran	IRN								26	TEXTILE FIBRES	1	No Quantity							71			0
S3	2000	2000	2000	2	0	2	Export	100	Bulgaria	BGR	376	Israel	ISR								26	TEXTILE FIBRES	1	No Quantity							4352			0
S3	2000	2000	2000	2	0	2	Export	100	Bulgaria	BGR	381	Italy	ITA								26	TEXTILE FIBRES	1	No Quantity							1960324			0
S3	2000	2000	2000	2	0	2	Export	100	Bulgaria	BGR	392	Japan	JPN								26	TEXTILE FIBRES	1	No Quantity							2360			0
S3	2000	2000	2000	2	0	2	Export	100	Bulgaria	BGR	408	Dem. People's Rep. of Korea	PRK								26	TEXTILE FIBRES	1	No Quantity							1089			0
S3	2000	2000	2000	2	0	2	Export	100	Bulgaria	BGR	410	Rep. of Korea	KOR								26	TEXTILE FIBRES	1	No Quantity							453			0
S3	2000	2000	2000	2	0	2	Export	100	Bulgaria	BGR	422	Lebanon	LBN								26	TEXTILE FIBRES	1	No Quantity							29			0
S3	2000	2000	2000	2	0	2	Export	100	Bulgaria	BGR	428	Latvia	LVA								26	TEXTILE FIBRES	1	No Quantity							101			0
S3	2000	2000	2000	2	0	2	Export	100	Bulgaria	BGR	434	Libya	LBY								26	TEXTILE FIBRES	1	No Quantity							19			0
S3	2000	2000	2000	2	0	2	Export	100	Bulgaria	BGR	442	Luxembourg	LUX								26	TEXTILE FIBRES	1	No Quantity							94			0
S3	2000	2000	2000	2	0	2	Export	100	Bulgaria	BGR	466	Mali	MLI								26	TEXTILE FIBRES	1	No Quantity							20861			0
S3	2000	2000	2000	2	0	2	Export	100	Bulgaria	BGR	470	Malta	MLT								26	TEXTILE FIBRES	1	No Quantity							920			0
S3	2000	2000	2000	2	0	2	Export	100	Bulgaria	BGR	484	Mexico	MEX								26	TEXTILE FIBRES	1	No Quantity							259			0
S3	2000	2000	2000	2	0	2	Export	100	Bulgaria	BGR	498	Rep. of Moldova	MDA								26	TEXTILE FIBRES	1	No Quantity							566			0
S3	2000	2000	2000	2	0	2	Export	100	Bulgaria	BGR	528	Netherlands	NLD								26	TEXTILE FIBRES	1	No Quantity							782			0
S3	2000	2000	2000	2	0	2	Export	100	Bulgaria	BGR	579	Norway	NOR								26	TEXTILE FIBRES	1	No Quantity							493			0
S3	2000	2000	2000	2	0	2	Export	100	Bulgaria	BGR	591	Panama	PAN								26	TEXTILE FIBRES	1	No Quantity							372			0
S3	2000	2000	2000	2	0	2	Export	100	Bulgaria	BGR	616	Poland	POL								26	TEXTILE FIBRES	1	No Quantity							3427			0
S3	2000	2000	2000	2	0	2	Export	100	Bulgaria	BGR	642	Romania	ROU								26	TEXTILE FIBRES	1	No Quantity							189753			0
S3	2000	2000	2000	2	0	2	Export	100	Bulgaria	BGR	643	Russian Federation	RUS								26	TEXTILE FIBRES	1	No Quantity							18917			0
S3	2000	2000	2000	2	0	2	Export	100	Bulgaria	BGR	670	Saint Vincent and the Grenadines	VCT								26	TEXTILE FIBRES	1	No Quantity							2170			0
S3	2000	2000	2000	2	0	2	Export	100	Bulgaria	BGR	699	India	IND								26	TEXTILE FIBRES	1	No Quantity							907809			0
S3	2000	2000	2000	2	0	2	Export	100	Bulgaria	BGR	702	Singapore	SGP								26	TEXTILE FIBRES	1	No Quantity							17			0
S3	2000	2000	2000	2	0	2	Export	100	Bulgaria	BGR	705	Slovenia	SVN								26	TEXTILE FIBRES	1	No Quantity							55941			0
S3	2000	2000	2000	2	0	2	Export	100	Bulgaria	BGR	724	Spain	ESP								26	TEXTILE FIBRES	1	No Quantity							37629			0
S3	2000	2000	2000	2	0	2	Export	100	Bulgaria	BGR	752	Sweden	SWE								26	TEXTILE FIBRES	1	No Quantity							1854			0
S3	2000	2000	2000	2	0	2	Export	100	Bulgaria	BGR	757	Switzerland	CHE								26	TEXTILE FIBRES	1	No Quantity							1458			0
S3	2000	2000	2000	2	0	2	Export	100	Bulgaria	BGR	760	Syria	SYR								26	TEXTILE FIBRES	1	No Quantity							31401			0
S3	2000	2000	2000	2	0	2	Export	100	Bulgaria	BGR	764	Thailand	THA								26	TEXTILE FIBRES	1	No Quantity							53			0
S3	2000	2000	2000	2	0	2	Export	100	Bulgaria	BGR	792	Turkey	TUR								26	TEXTILE FIBRES	1	No Quantity							4165443			0
S3	2000	2000	2000	2	0	2	Export	100	Bulgaria	BGR	804	Ukraine	UKR								26	TEXTILE FIBRES	1	No Quantity							145067			0
S3	2000	2000	2000	2	0	2	Export	100	Bulgaria	BGR	807	North Macedonia	MKD								26	TEXTILE FIBRES	1	No Quantity							1507847			0
S3	2000	2000	2000	2	0	2	Export	100	Bulgaria	BGR	826	United Kingdom	GBR								26	TEXTILE FIBRES	1	No Quantity							16223			0
S3	2000	2000	2000	2	0	2	Export	100	Bulgaria	BGR	842	USA	USA								26	TEXTILE FIBRES	1	No Quantity							186526			0
S3	2000	2000	2000	2	0	2	Export	100	Bulgaria	BGR	891	Serbia and Montenegro	SCG								26	TEXTILE FIBRES	1	No Quantity							1093072			0
S3	2000	2000	2000	2	0	2	Export	100	Bulgaria	BGR	899	Areas, nes									26	TEXTILE FIBRES	1	No Quantity							1392239			0
S3	2000	2000	2000	2	0	2	Export	100	Bulgaria	BGR	0	World	WLD								27	CRUDE FERTILIZER,MINERAL	1	No Quantity							26449837			0
S3	2000	2000	2000	2	0	2	Export	100	Bulgaria	BGR	8	Albania	ALB								27	CRUDE FERTILIZER,MINERAL	1	No Quantity							1945			0
S3	2000	2000	2000	2	0	2	Export	100	Bulgaria	BGR	12	Algeria	DZA								27	CRUDE FERTILIZER,MINERAL	1	No Quantity							34			0
S3	2000	2000	2000	2	0	2	Export	100	Bulgaria	BGR	24	Angola	AGO								27	CRUDE FERTILIZER,MINERAL	1	No Quantity							853			0
S3	2000	2000	2000	2	0	2	Export	100	Bulgaria	BGR	28	Antigua and Barbuda	ATG								27	CRUDE FERTILIZER,MINERAL	1	No Quantity							84			0
S3	2000	2000	2000	2	0	2	Export	100	Bulgaria	BGR	40	Austria	AUT								27	CRUDE FERTILIZER,MINERAL	1	No Quantity							1993689			0
S3	2000	2000	2000	2	0	2	Export	100	Bulgaria	BGR	44	Bahamas	BHS								27	CRUDE FERTILIZER,MINERAL	1	No Quantity							10			0
S3	2000	2000	2000	2	0	2	Export	100	Bulgaria	BGR	50	Bangladesh	BGD								27	CRUDE FERTILIZER,MINERAL	1	No Quantity							25042			0
S3	2000	2000	2000	2	0	2	Export	100	Bulgaria	BGR	56	Belgium	BEL								27	CRUDE FERTILIZER,MINERAL	1	No Quantity							1115			0
S3	2000	2000	2000	2	0	2	Export	100	Bulgaria	BGR	68	Bolivia (Plurinational State of)	BOL								27	CRUDE FERTILIZER,MINERAL	1	No Quantity							1747			0
S3	2000	2000	2000	2	0	2	Export	100	Bulgaria	BGR	70	Bosnia Herzegovina	BIH								27	CRUDE FERTILIZER,MINERAL	1	No Quantity							12898			0
S3	2000	2000	2000	2	0	2	Export	100	Bulgaria	BGR	84	Belize	BLZ								27	CRUDE FERTILIZER,MINERAL	1	No Quantity							117			0
S3	2000	2000	2000	2	0	2	Export	100	Bulgaria	BGR	92	Br. Virgin Isds	VGB								27	CRUDE FERTILIZER,MINERAL	1	No Quantity							4			0
S3	2000	2000	2000	2	0	2	Export	100	Bulgaria	BGR	104	Myanmar	MMR								27	CRUDE FERTILIZER,MINERAL	1	No Quantity							3876			0
S3	2000	2000	2000	2	0	2	Export	100	Bulgaria	BGR	108	Burundi	BDI								27	CRUDE FERTILIZER,MINERAL	1	No Quantity							771			0
S3	2000	2000	2000	2	0	2	Export	100	Bulgaria	BGR	112	Belarus	BLR								27	CRUDE FERTILIZER,MINERAL	1	No Quantity							45310			0
S3	2000	2000	2000	2	0	2	Export	100	Bulgaria	BGR	116	Cambodia	KHM								27	CRUDE FERTILIZER,MINERAL	1	No Quantity							2465			0
S3	2000	2000	2000	2	0	2	Export	100	Bulgaria	BGR	136	Cayman Isds	CYM								27	CRUDE FERTILIZER,MINERAL	1	No Quantity							10			0
S3	2000	2000	2000	2	0	2	Export	100	Bulgaria	BGR	156	China	CHN								27	CRUDE FERTILIZER,MINERAL	1	No Quantity							4374			0
S3	2000	2000	2000	2	0	2	Export	100	Bulgaria	BGR	188	Costa Rica	CRI								27	CRUDE FERTILIZER,MINERAL	1	No Quantity							3021			0
S3	2000	2000	2000	2	0	2	Export	100	Bulgaria	BGR	191	Croatia	HRV								27	CRUDE FERTILIZER,MINERAL	1	No Quantity							52338			0
S3	2000	2000	2000	2	0	2	Export	100	Bulgaria	BGR	192	Cuba	CUB								27	CRUDE FERTILIZER,MINERAL	1	No Quantity							759			0
S3	2000	2000	2000	2	0	2	Export	100	Bulgaria	BGR	196	Cyprus	CYP								27	CRUDE FERTILIZER,MINERAL	1	No Quantity							10411			0
S3	2000	2000	2000	2	0	2	Export	100	Bulgaria	BGR	203	Czechia	CZE								27	CRUDE FERTILIZER,MINERAL	1	No Quantity							20614			0
S3	2000	2000	2000	2	0	2	Export	100	Bulgaria	BGR	204	Benin	BEN								27	CRUDE FERTILIZER,MINERAL	1	No Quantity							1336			0
S3	2000	2000	2000	2	0	2	Export	100	Bulgaria	BGR	208	Denmark	DNK								27	CRUDE FERTILIZER,MINERAL	1	No Quantity							272857			0
S3	2000	2000	2000	2	0	2	Export	100	Bulgaria	BGR	212	Dominica	DMA								27	CRUDE FERTILIZER,MINERAL	1	No Quantity							15			0
S3	2000	2000	2000	2	0	2	Export	100	Bulgaria	BGR	214	Dominican Rep.	DOM								27	CRUDE FERTILIZER,MINERAL	1	No Quantity							1091			0
S3	2000	2000	2000	2	0	2	Export	100	Bulgaria	BGR	222	El Salvador	SLV								27	CRUDE FERTILIZER,MINERAL	1	No Quantity							2821			0
S3	2000	2000	2000	2	0	2	Export	100	Bulgaria	BGR	242	Fiji	FJI								27	CRUDE FERTILIZER,MINERAL	1	No Quantity							945			0
S3	2000	2000	2000	2	0	2	Export	100	Bulgaria	BGR	246	Finland	FIN								27	CRUDE FERTILIZER,MINERAL	1	No Quantity							10787			0
S3	2000	2000	2000	2	0	2	Export	100	Bulgaria	BGR	251	France	FRA								27	CRUDE FERTILIZER,MINERAL	1	No Quantity							88376			0
S3	2000	2000	2000	2	0	2	Export	100	Bulgaria	BGR	266	Gabon	GAB								27	CRUDE FERTILIZER,MINERAL	1	No Quantity							613			0
S3	2000	2000	2000	2	0	2	Export	100	Bulgaria	BGR	268	Georgia	GEO								27	CRUDE FERTILIZER,MINERAL	1	No Quantity							407			0
S3	2000	2000	2000	2	0	2	Export	100	Bulgaria	BGR	276	Germany	DEU								27	CRUDE FERTILIZER,MINERAL	1	No Quantity							2774426			0
S3	2000	2000	2000	2	0	2	Export	100	Bulgaria	BGR	300	Greece	GRC								27	CRUDE FERTILIZER,MINERAL	1	No Quantity							1798025			0
S3	2000	2000	2000	2	0	2	Export	100	Bulgaria	BGR	320	Guatemala	GTM								27	CRUDE FERTILIZER,MINERAL	1	No Quantity							168			0
S3	2000	2000	2000	2	0	2	Export	100	Bulgaria	BGR	324	Guinea	GIN								27	CRUDE FERTILIZER,MINERAL	1	No Quantity							1247			0
S3	2000	2000	2000	2	0	2	Export	100	Bulgaria	BGR	340	Honduras	HND								27	CRUDE FERTILIZER,MINERAL	1	No Quantity							1013			0
S3	2000	2000	2000	2	0	2	Export	100	Bulgaria	BGR	348	Hungary	HUN								27	CRUDE FERTILIZER,MINERAL	1	No Quantity							175763			0
S3	2000	2000	2000	2	0	2	Export	100	Bulgaria	BGR	368	Iraq	IRQ								27	CRUDE FERTILIZER,MINERAL	1	No Quantity							35854			0
S3	2000	2000	2000	2	0	2	Export	100	Bulgaria	BGR	372	Ireland	IRL								27	CRUDE FERTILIZER,MINERAL	1	No Quantity							80			0
S3	2000	2000	2000	2	0	2	Export	100	Bulgaria	BGR	376	Israel	ISR								27	CRUDE FERTILIZER,MINERAL	1	No Quantity							310433			0
S3	2000	2000	2000	2	0	2	Export	100	Bulgaria	BGR	381	Italy	ITA								27	CRUDE FERTILIZER,MINERAL	1	No Quantity							4921226			0
S3	2000	2000	2000	2	0	2	Export	100	Bulgaria	BGR	388	Jamaica	JAM								27	CRUDE FERTILIZER,MINERAL	1	No Quantity							128			0
S3	2000	2000	2000	2	0	2	Export	100	Bulgaria	BGR	392	Japan	JPN								27	CRUDE FERTILIZER,MINERAL	1	No Quantity							15700			0
S3	2000	2000	2000	2	0	2	Export	100	Bulgaria	BGR	398	Kazakhstan	KAZ								27	CRUDE FERTILIZER,MINERAL	1	No Quantity							1425			0
S3	2000	2000	2000	2	0	2	Export	100	Bulgaria	BGR	400	Jordan	JOR								27	CRUDE FERTILIZER,MINERAL	1	No Quantity							21230			0
S3	2000	2000	2000	2	0	2	Export	100	Bulgaria	BGR	404	Kenya	KEN								27	CRUDE FERTILIZER,MINERAL	1	No Quantity							6690			0
S3	2000	2000	2000	2	0	2	Export	100	Bulgaria	BGR	414	Kuwait	KWT								27	CRUDE FERTILIZER,MINERAL	1	No Quantity							10			0
S3	2000	2000	2000	2	0	2	Export	100	Bulgaria	BGR	422	Lebanon	LBN								27	CRUDE FERTILIZER,MINERAL	1	No Quantity							10919			0
S3	2000	2000	2000	2	0	2	Export	100	Bulgaria	BGR	428	Latvia	LVA								27	CRUDE FERTILIZER,MINERAL	1	No Quantity							2019			0
S3	2000	2000	2000	2	0	2	Export	100	Bulgaria	BGR	430	Liberia	LBR								27	CRUDE FERTILIZER,MINERAL	1	No Quantity							12			0
S3	2000	2000	2000	2	0	2	Export	100	Bulgaria	BGR	440	Lithuania	LTU								27	CRUDE FERTILIZER,MINERAL	1	No Quantity							15427			0
S3	2000	2000	2000	2	0	2	Export	100	Bulgaria	BGR	466	Mali	MLI								27	CRUDE FERTILIZER,MINERAL	1	No Quantity							1044			0
S3	2000	2000	2000	2	0	2	Export	100	Bulgaria	BGR	470	Malta	MLT								27	CRUDE FERTILIZER,MINERAL	1	No Quantity							1374			0
S3	2000	2000	2000	2	0	2	Export	100	Bulgaria	BGR	498	Rep. of Moldova	MDA								27	CRUDE FERTILIZER,MINERAL	1	No Quantity							15735			0
S3	2000	2000	2000	2	0	2	Export	100	Bulgaria	BGR	528	Netherlands	NLD								27	CRUDE FERTILIZER,MINERAL	1	No Quantity							3306299			0
S3	2000	2000	2000	2	0	2	Export	100	Bulgaria	BGR	558	Nicaragua	NIC								27	CRUDE FERTILIZER,MINERAL	1	No Quantity							760			0
S3	2000	2000	2000	2	0	2	Export	100	Bulgaria	BGR	562	Niger	NER								27	CRUDE FERTILIZER,MINERAL	1	No Quantity							866			0
S3	2000	2000	2000	2	0	2	Export	100	Bulgaria	BGR	586	Pakistan	PAK								27	CRUDE FERTILIZER,MINERAL	1	No Quantity							20493			0
S3	2000	2000	2000	2	0	2	Export	100	Bulgaria	BGR	591	Panama	PAN								27	CRUDE FERTILIZER,MINERAL	1	No Quantity							173			0
S3	2000	2000	2000	2	0	2	Export	100	Bulgaria	BGR	598	Papua New Guinea	PNG								27	CRUDE FERTILIZER,MINERAL	1	No Quantity							4306			0
S3	2000	2000	2000	2	0	2	Export	100	Bulgaria	BGR	608	Philippines	PHL								27	CRUDE FERTILIZER,MINERAL	1	No Quantity							3664			0
S3	2000	2000	2000	2	0	2	Export	100	Bulgaria	BGR	616	Poland	POL								27	CRUDE FERTILIZER,MINERAL	1	No Quantity							38768			0
S3	2000	2000	2000	2	0	2	Export	100	Bulgaria	BGR	620	Portugal	PRT								27	CRUDE FERTILIZER,MINERAL	1	No Quantity							45752			0
S3	2000	2000	2000	2	0	2	Export	100	Bulgaria	BGR	642	Romania	ROU								27	CRUDE FERTILIZER,MINERAL	1	No Quantity							2761521			0
S3	2000	2000	2000	2	0	2	Export	100	Bulgaria	BGR	643	Russian Federation	RUS								27	CRUDE FERTILIZER,MINERAL	1	No Quantity							2486001			0
S3	2000	2000	2000	2	0	2	Export	100	Bulgaria	BGR	646	Rwanda	RWA								27	CRUDE FERTILIZER,MINERAL	1	No Quantity							757			0
S3	2000	2000	2000	2	0	2	Export	100	Bulgaria	BGR	662	Saint Lucia	LCA								27	CRUDE FERTILIZER,MINERAL	1	No Quantity							26			0
S3	2000	2000	2000	2	0	2	Export	100	Bulgaria	BGR	670	Saint Vincent and the Grenadines	VCT								27	CRUDE FERTILIZER,MINERAL	1	No Quantity							229			0
S3	2000	2000	2000	2	0	2	Export	100	Bulgaria	BGR	699	India	IND								27	CRUDE FERTILIZER,MINERAL	1	No Quantity							25390			0
S3	2000	2000	2000	2	0	2	Export	100	Bulgaria	BGR	702	Singapore	SGP								27	CRUDE FERTILIZER,MINERAL	1	No Quantity							12			0
S3	2000	2000	2000	2	0	2	Export	100	Bulgaria	BGR	703	Slovakia	SVK								27	CRUDE FERTILIZER,MINERAL	1	No Quantity							35704			0
S3	2000	2000	2000	2	0	2	Export	100	Bulgaria	BGR	704	Viet Nam	VNM								27	CRUDE FERTILIZER,MINERAL	1	No Quantity							1750			0
S3	2000	2000	2000	2	0	2	Export	100	Bulgaria	BGR	705	Slovenia	SVN								27	CRUDE FERTILIZER,MINERAL	1	No Quantity							7070			0
S3	2000	2000	2000	2	0	2	Export	100	Bulgaria	BGR	710	South Africa	ZAF								27	CRUDE FERTILIZER,MINERAL	1	No Quantity							2			0
S3	2000	2000	2000	2	0	2	Export	100	Bulgaria	BGR	724	Spain	ESP								27	CRUDE FERTILIZER,MINERAL	1	No Quantity							4			0
S3	2000	2000	2000	2	0	2	Export	100	Bulgaria	BGR	736	Fmr Sudan	SDN								27	CRUDE FERTILIZER,MINERAL	1	No Quantity							1675			0
S3	2000	2000	2000	2	0	2	Export	100	Bulgaria	BGR	752	Sweden	SWE								27	CRUDE FERTILIZER,MINERAL	1	No Quantity							5379			0
S3	2000	2000	2000	2	0	2	Export	100	Bulgaria	BGR	757	Switzerland	CHE								27	CRUDE FERTILIZER,MINERAL	1	No Quantity							163			0
S3	2000	2000	2000	2	0	2	Export	100	Bulgaria	BGR	760	Syria	SYR								27	CRUDE FERTILIZER,MINERAL	1	No Quantity							58241			0
S3	2000	2000	2000	2	0	2	Export	100	Bulgaria	BGR	784	United Arab Emirates	ARE								27	CRUDE FERTILIZER,MINERAL	1	No Quantity							26747			0
S3	2000	2000	2000	2	0	2	Export	100	Bulgaria	BGR	788	Tunisia	TUN								27	CRUDE FERTILIZER,MINERAL	1	No Quantity							71261			0
S3	2000	2000	2000	2	0	2	Export	100	Bulgaria	BGR	792	Turkey	TUR								27	CRUDE FERTILIZER,MINERAL	1	No Quantity							1421853			0
S3	2000	2000	2000	2	0	2	Export	100	Bulgaria	BGR	795	Turkmenistan	TKM								27	CRUDE FERTILIZER,MINERAL	1	No Quantity							1190			0
S3	2000	2000	2000	2	0	2	Export	100	Bulgaria	BGR	800	Uganda	UGA								27	CRUDE FERTILIZER,MINERAL	1	No Quantity							9032			0
S3	2000	2000	2000	2	0	2	Export	100	Bulgaria	BGR	804	Ukraine	UKR								27	CRUDE FERTILIZER,MINERAL	1	No Quantity							1131976			0
S3	2000	2000	2000	2	0	2	Export	100	Bulgaria	BGR	807	North Macedonia	MKD								27	CRUDE FERTILIZER,MINERAL	1	No Quantity							466633			0
S3	2000	2000	2000	2	0	2	Export	100	Bulgaria	BGR	826	United Kingdom	GBR								27	CRUDE FERTILIZER,MINERAL	1	No Quantity							169438			0
S3	2000	2000	2000	2	0	2	Export	100	Bulgaria	BGR	842	USA	USA								27	CRUDE FERTILIZER,MINERAL	1	No Quantity							720709			0
S3	2000	2000	2000	2	0	2	Export	100	Bulgaria	BGR	854	Burkina Faso	BFA								27	CRUDE FERTILIZER,MINERAL	1	No Quantity							918			0
S3	2000	2000	2000	2	0	2	Export	100	Bulgaria	BGR	862	Venezuela	VEN								27	CRUDE FERTILIZER,MINERAL	1	No Quantity							9944			0
S3	2000	2000	2000	2	0	2	Export	100	Bulgaria	BGR	887	Yemen	YEM								27	CRUDE FERTILIZER,MINERAL	1	No Quantity							24882			0
S3	2000	2000	2000	2	0	2	Export	100	Bulgaria	BGR	891	Serbia and Montenegro	SCG								27	CRUDE FERTILIZER,MINERAL	1	No Quantity							906008			0
S3	2000	2000	2000	2	0	2	Export	100	Bulgaria	BGR	894	Zambia	ZMB								27	CRUDE FERTILIZER,MINERAL	1	No Quantity							1807			0
S3	2000	2000	2000	2	0	2	Export	100	Bulgaria	BGR	899	Areas, nes									27	CRUDE FERTILIZER,MINERAL	1	No Quantity							11754			0
S3	2000	2000	2000	2	0	2	Export	100	Bulgaria	BGR	0	World	WLD								28	METALLIFEROUS ORE,SCRAP	1	No Quantity							106990769			0
S3	2000	2000	2000	2	0	2	Export	100	Bulgaria	BGR	36	Australia	AUS								28	METALLIFEROUS ORE,SCRAP	1	No Quantity							4			0
S3	2000	2000	2000	2	0	2	Export	100	Bulgaria	BGR	40	Austria	AUT								28	METALLIFEROUS ORE,SCRAP	1	No Quantity							2599905			0
S3	2000	2000	2000	2	0	2	Export	100	Bulgaria	BGR	56	Belgium	BEL								28	METALLIFEROUS ORE,SCRAP	1	No Quantity							637342			0
S3	2000	2000	2000	2	0	2	Export	100	Bulgaria	BGR	76	Brazil	BRA								28	METALLIFEROUS ORE,SCRAP	1	No Quantity							9			0
S3	2000	2000	2000	2	0	2	Export	100	Bulgaria	BGR	124	Canada	CAN								28	METALLIFEROUS ORE,SCRAP	1	No Quantity							8509017			0
S3	2000	2000	2000	2	0	2	Export	100	Bulgaria	BGR	156	China	CHN								28	METALLIFEROUS ORE,SCRAP	1	No Quantity							5588047			0
S3	2000	2000	2000	2	0	2	Export	100	Bulgaria	BGR	196	Cyprus	CYP								28	METALLIFEROUS ORE,SCRAP	1	No Quantity							1863012			0
S3	2000	2000	2000	2	0	2	Export	100	Bulgaria	BGR	246	Finland	FIN								28	METALLIFEROUS ORE,SCRAP	1	No Quantity							3535359			0
S3	2000	2000	2000	2	0	2	Export	100	Bulgaria	BGR	251	France	FRA								28	METALLIFEROUS ORE,SCRAP	1	No Quantity							20837			0
S3	2000	2000	2000	2	0	2	Export	100	Bulgaria	BGR	276	Germany	DEU								28	METALLIFEROUS ORE,SCRAP	1	No Quantity							9099849			0
S3	2000	2000	2000	2	0	2	Export	100	Bulgaria	BGR	300	Greece	GRC								28	METALLIFEROUS ORE,SCRAP	1	No Quantity							27426002			0
S3	2000	2000	2000	2	0	2	Export	100	Bulgaria	BGR	372	Ireland	IRL								28	METALLIFEROUS ORE,SCRAP	1	No Quantity							732555			0
S3	2000	2000	2000	2	0	2	Export	100	Bulgaria	BGR	381	Italy	ITA								28	METALLIFEROUS ORE,SCRAP	1	No Quantity							3080678			0
S3	2000	2000	2000	2	0	2	Export	100	Bulgaria	BGR	392	Japan	JPN								28	METALLIFEROUS ORE,SCRAP	1	No Quantity							3472486			0
S3	2000	2000	2000	2	0	2	Export	100	Bulgaria	BGR	410	Rep. of Korea	KOR								28	METALLIFEROUS ORE,SCRAP	1	No Quantity							3498628			0
S3	2000	2000	2000	2	0	2	Export	100	Bulgaria	BGR	458	Malaysia	MYS								28	METALLIFEROUS ORE,SCRAP	1	No Quantity							564132			0
S3	2000	2000	2000	2	0	2	Export	100	Bulgaria	BGR	470	Malta	MLT								28	METALLIFEROUS ORE,SCRAP	1	No Quantity							16			0
S3	2000	2000	2000	2	0	2	Export	100	Bulgaria	BGR	490	Other Asia, nes									28	METALLIFEROUS ORE,SCRAP	1	No Quantity							717039			0
S3	2000	2000	2000	2	0	2	Export	100	Bulgaria	BGR	528	Netherlands	NLD								28	METALLIFEROUS ORE,SCRAP	1	No Quantity							3204565			0
S3	2000	2000	2000	2	0	2	Export	100	Bulgaria	BGR	586	Pakistan	PAK								28	METALLIFEROUS ORE,SCRAP	1	No Quantity							56748			0
S3	2000	2000	2000	2	0	2	Export	100	Bulgaria	BGR	604	Peru	PER								28	METALLIFEROUS ORE,SCRAP	1	No Quantity							1840550			0
S3	2000	2000	2000	2	0	2	Export	100	Bulgaria	BGR	616	Poland	POL								28	METALLIFEROUS ORE,SCRAP	1	No Quantity							226693			0
S3	2000	2000	2000	2	0	2	Export	100	Bulgaria	BGR	642	Romania	ROU								28	METALLIFEROUS ORE,SCRAP	1	No Quantity							196579			0
S3	2000	2000	2000	2	0	2	Export	100	Bulgaria	BGR	670	Saint Vincent and the Grenadines	VCT								28	METALLIFEROUS ORE,SCRAP	1	No Quantity							105			0
S3	2000	2000	2000	2	0	2	Export	100	Bulgaria	BGR	699	India	IND								28	METALLIFEROUS ORE,SCRAP	1	No Quantity							882587			0
S3	2000	2000	2000	2	0	2	Export	100	Bulgaria	BGR	702	Singapore	SGP								28	METALLIFEROUS ORE,SCRAP	1	No Quantity							136031			0
S3	2000	2000	2000	2	0	2	Export	100	Bulgaria	BGR	705	Slovenia	SVN								28	METALLIFEROUS ORE,SCRAP	1	No Quantity							26125			0
S3	2000	2000	2000	2	0	2	Export	100	Bulgaria	BGR	710	South Africa	ZAF								28	METALLIFEROUS ORE,SCRAP	1	No Quantity							11			0
S3	2000	2000	2000	2	0	2	Export	100	Bulgaria	BGR	724	Spain	ESP								28	METALLIFEROUS ORE,SCRAP	1	No Quantity							3572541			0
S3	2000	2000	2000	2	0	2	Export	100	Bulgaria	BGR	752	Sweden	SWE								28	METALLIFEROUS ORE,SCRAP	1	No Quantity							442409			0
S3	2000	2000	2000	2	0	2	Export	100	Bulgaria	BGR	757	Switzerland	CHE								28	METALLIFEROUS ORE,SCRAP	1	No Quantity							218296			0
S3	2000	2000	2000	2	0	2	Export	100	Bulgaria	BGR	764	Thailand	THA								28	METALLIFEROUS ORE,SCRAP	1	No Quantity							613815			0
S3	2000	2000	2000	2	0	2	Export	100	Bulgaria	BGR	792	Turkey	TUR								28	METALLIFEROUS ORE,SCRAP	1	No Quantity							12154000			0
S3	2000	2000	2000	2	0	2	Export	100	Bulgaria	BGR	804	Ukraine	UKR								28	METALLIFEROUS ORE,SCRAP	1	No Quantity							15			0
S3	2000	2000	2000	2	0	2	Export	100	Bulgaria	BGR	807	North Macedonia	MKD								28	METALLIFEROUS ORE,SCRAP	1	No Quantity							1956057			0
S3	2000	2000	2000	2	0	2	Export	100	Bulgaria	BGR	826	United Kingdom	GBR								28	METALLIFEROUS ORE,SCRAP	1	No Quantity							2952344			0
S3	2000	2000	2000	2	0	2	Export	100	Bulgaria	BGR	842	USA	USA								28	METALLIFEROUS ORE,SCRAP	1	No Quantity							578201			0
S3	2000	2000	2000	2	0	2	Export	100	Bulgaria	BGR	891	Serbia and Montenegro	SCG								28	METALLIFEROUS ORE,SCRAP	1	No Quantity							5559256			0
S3	2000	2000	2000	2	0	2	Export	100	Bulgaria	BGR	899	Areas, nes									28	METALLIFEROUS ORE,SCRAP	1	No Quantity							1028930			0
S3	2000	2000	2000	2	0	2	Export	100	Bulgaria	BGR	0	World	WLD								29	CRUDE ANIMAL,VEG.MATERL.	1	No Quantity							18633567			0
S3	2000	2000	2000	2	0	2	Export	100	Bulgaria	BGR	8	Albania	ALB								29	CRUDE ANIMAL,VEG.MATERL.	1	No Quantity							23720			0
S3	2000	2000	2000	2	0	2	Export	100	Bulgaria	BGR	12	Algeria	DZA								29	CRUDE ANIMAL,VEG.MATERL.	1	No Quantity							2			0
S3	2000	2000	2000	2	0	2	Export	100	Bulgaria	BGR	32	Argentina	ARG								29	CRUDE ANIMAL,VEG.MATERL.	1	No Quantity							114316			0
S3	2000	2000	2000	2	0	2	Export	100	Bulgaria	BGR	36	Australia	AUS								29	CRUDE ANIMAL,VEG.MATERL.	1	No Quantity							11199			0
S3	2000	2000	2000	2	0	2	Export	100	Bulgaria	BGR	40	Austria	AUT								29	CRUDE ANIMAL,VEG.MATERL.	1	No Quantity							208288			0
S3	2000	2000	2000	2	0	2	Export	100	Bulgaria	BGR	51	Armenia	ARM								29	CRUDE ANIMAL,VEG.MATERL.	1	No Quantity							9330			0
S3	2000	2000	2000	2	0	2	Export	100	Bulgaria	BGR	56	Belgium	BEL								29	CRUDE ANIMAL,VEG.MATERL.	1	No Quantity							58260			0
S3	2000	2000	2000	2	0	2	Export	100	Bulgaria	BGR	70	Bosnia Herzegovina	BIH								29	CRUDE ANIMAL,VEG.MATERL.	1	No Quantity							2886			0
S3	2000	2000	2000	2	0	2	Export	100	Bulgaria	BGR	76	Brazil	BRA								29	CRUDE ANIMAL,VEG.MATERL.	1	No Quantity							13764			0
S3	2000	2000	2000	2	0	2	Export	100	Bulgaria	BGR	156	China	CHN								29	CRUDE ANIMAL,VEG.MATERL.	1	No Quantity							49570			0
S3	2000	2000	2000	2	0	2	Export	100	Bulgaria	BGR	191	Croatia	HRV								29	CRUDE ANIMAL,VEG.MATERL.	1	No Quantity							15803			0
S3	2000	2000	2000	2	0	2	Export	100	Bulgaria	BGR	196	Cyprus	CYP								29	CRUDE ANIMAL,VEG.MATERL.	1	No Quantity							57440			0
S3	2000	2000	2000	2	0	2	Export	100	Bulgaria	BGR	203	Czechia	CZE								29	CRUDE ANIMAL,VEG.MATERL.	1	No Quantity							288092			0
S3	2000	2000	2000	2	0	2	Export	100	Bulgaria	BGR	208	Denmark	DNK								29	CRUDE ANIMAL,VEG.MATERL.	1	No Quantity							23402			0
S3	2000	2000	2000	2	0	2	Export	100	Bulgaria	BGR	251	France	FRA								29	CRUDE ANIMAL,VEG.MATERL.	1	No Quantity							1878932			0
S3	2000	2000	2000	2	0	2	Export	100	Bulgaria	BGR	268	Georgia	GEO								29	CRUDE ANIMAL,VEG.MATERL.	1	No Quantity							2971			0
S3	2000	2000	2000	2	0	2	Export	100	Bulgaria	BGR	276	Germany	DEU								29	CRUDE ANIMAL,VEG.MATERL.	1	No Quantity							9931137			0
S3	2000	2000	2000	2	0	2	Export	100	Bulgaria	BGR	288	Ghana	GHA								29	CRUDE ANIMAL,VEG.MATERL.	1	No Quantity							161			0
S3	2000	2000	2000	2	0	2	Export	100	Bulgaria	BGR	300	Greece	GRC								29	CRUDE ANIMAL,VEG.MATERL.	1	No Quantity							407880			0
S3	2000	2000	2000	2	0	2	Export	100	Bulgaria	BGR	348	Hungary	HUN								29	CRUDE ANIMAL,VEG.MATERL.	1	No Quantity							119304			0
S3	2000	2000	2000	2	0	2	Export	100	Bulgaria	BGR	372	Ireland	IRL								29	CRUDE ANIMAL,VEG.MATERL.	1	No Quantity							45910			0
S3	2000	2000	2000	2	0	2	Export	100	Bulgaria	BGR	381	Italy	ITA								29	CRUDE ANIMAL,VEG.MATERL.	1	No Quantity							671322			0
S3	2000	2000	2000	2	0	2	Export	100	Bulgaria	BGR	392	Japan	JPN								29	CRUDE ANIMAL,VEG.MATERL.	1	No Quantity							8676			0
S3	2000	2000	2000	2	0	2	Export	100	Bulgaria	BGR	400	Jordan	JOR								29	CRUDE ANIMAL,VEG.MATERL.	1	No Quantity							9348			0
S3	2000	2000	2000	2	0	2	Export	100	Bulgaria	BGR	410	Rep. of Korea	KOR								29	CRUDE ANIMAL,VEG.MATERL.	1	No Quantity							40226			0
S3	2000	2000	2000	2	0	2	Export	100	Bulgaria	BGR	422	Lebanon	LBN								29	CRUDE ANIMAL,VEG.MATERL.	1	No Quantity							22846			0
S3	2000	2000	2000	2	0	2	Export	100	Bulgaria	BGR	428	Latvia	LVA								29	CRUDE ANIMAL,VEG.MATERL.	1	No Quantity							1491			0
S3	2000	2000	2000	2	0	2	Export	100	Bulgaria	BGR	430	Liberia	LBR								29	CRUDE ANIMAL,VEG.MATERL.	1	No Quantity							4			0
S3	2000	2000	2000	2	0	2	Export	100	Bulgaria	BGR	470	Malta	MLT								29	CRUDE ANIMAL,VEG.MATERL.	1	No Quantity							262			0
S3	2000	2000	2000	2	0	2	Export	100	Bulgaria	BGR	498	Rep. of Moldova	MDA								29	CRUDE ANIMAL,VEG.MATERL.	1	No Quantity							15794			0
S3	2000	2000	2000	2	0	2	Export	100	Bulgaria	BGR	504	Morocco	MAR								29	CRUDE ANIMAL,VEG.MATERL.	1	No Quantity							319			0
S3	2000	2000	2000	2	0	2	Export	100	Bulgaria	BGR	528	Netherlands	NLD								29	CRUDE ANIMAL,VEG.MATERL.	1	No Quantity							245286			0
S3	2000	2000	2000	2	0	2	Export	100	Bulgaria	BGR	579	Norway	NOR								29	CRUDE ANIMAL,VEG.MATERL.	1	No Quantity							375			0
S3	2000	2000	2000	2	0	2	Export	100	Bulgaria	BGR	591	Panama	PAN								29	CRUDE ANIMAL,VEG.MATERL.	1	No Quantity							28210			0
S3	2000	2000	2000	2	0	2	Export	100	Bulgaria	BGR	616	Poland	POL								29	CRUDE ANIMAL,VEG.MATERL.	1	No Quantity							193582			0
S3	2000	2000	2000	2	0	2	Export	100	Bulgaria	BGR	620	Portugal	PRT								29	CRUDE ANIMAL,VEG.MATERL.	1	No Quantity							77043			0
S3	2000	2000	2000	2	0	2	Export	100	Bulgaria	BGR	642	Romania	ROU								29	CRUDE ANIMAL,VEG.MATERL.	1	No Quantity							46537			0
S3	2000	2000	2000	2	0	2	Export	100	Bulgaria	BGR	643	Russian Federation	RUS								29	CRUDE ANIMAL,VEG.MATERL.	1	No Quantity							147946			0
S3	2000	2000	2000	2	0	2	Export	100	Bulgaria	BGR	670	Saint Vincent and the Grenadines	VCT								29	CRUDE ANIMAL,VEG.MATERL.	1	No Quantity							731			0
S3	2000	2000	2000	2	0	2	Export	100	Bulgaria	BGR	699	India	IND								29	CRUDE ANIMAL,VEG.MATERL.	1	No Quantity							8426			0
S3	2000	2000	2000	2	0	2	Export	100	Bulgaria	BGR	703	Slovakia	SVK								29	CRUDE ANIMAL,VEG.MATERL.	1	No Quantity							47779			0
S3	2000	2000	2000	2	0	2	Export	100	Bulgaria	BGR	724	Spain	ESP								29	CRUDE ANIMAL,VEG.MATERL.	1	No Quantity							1701864			0
S3	2000	2000	2000	2	0	2	Export	100	Bulgaria	BGR	752	Sweden	SWE								29	CRUDE ANIMAL,VEG.MATERL.	1	No Quantity							1593			0
S3	2000	2000	2000	2	0	2	Export	100	Bulgaria	BGR	757	Switzerland	CHE								29	CRUDE ANIMAL,VEG.MATERL.	1	No Quantity							276712			0
S3	2000	2000	2000	2	0	2	Export	100	Bulgaria	BGR	760	Syria	SYR								29	CRUDE ANIMAL,VEG.MATERL.	1	No Quantity							10883			0
S3	2000	2000	2000	2	0	2	Export	100	Bulgaria	BGR	788	Tunisia	TUN								29	CRUDE ANIMAL,VEG.MATERL.	1	No Quantity							7153			0
S3	2000	2000	2000	2	0	2	Export	100	Bulgaria	BGR	792	Turkey	TUR								29	CRUDE ANIMAL,VEG.MATERL.	1	No Quantity							763493			0
S3	2000	2000	2000	2	0	2	Export	100	Bulgaria	BGR	804	Ukraine	UKR								29	CRUDE ANIMAL,VEG.MATERL.	1	No Quantity							44352			0
S3	2000	2000	2000	2	0	2	Export	100	Bulgaria	BGR	807	North Macedonia	MKD								29	CRUDE ANIMAL,VEG.MATERL.	1	No Quantity							445344			0
S3	2000	2000	2000	2	0	2	Export	100	Bulgaria	BGR	818	Egypt	EGY								29	CRUDE ANIMAL,VEG.MATERL.	1	No Quantity							31275			0
S3	2000	2000	2000	2	0	2	Export	100	Bulgaria	BGR	826	United Kingdom	GBR								29	CRUDE ANIMAL,VEG.MATERL.	1	No Quantity							4786			0
S3	2000	2000	2000	2	0	2	Export	100	Bulgaria	BGR	842	USA	USA								29	CRUDE ANIMAL,VEG.MATERL.	1	No Quantity							457726			0
S3	2000	2000	2000	2	0	2	Export	100	Bulgaria	BGR	891	Serbia and Montenegro	SCG								29	CRUDE ANIMAL,VEG.MATERL.	1	No Quantity							25567			0
S3	2000	2000	2000	2	0	2	Export	100	Bulgaria	BGR	899	Areas, nes									29	CRUDE ANIMAL,VEG.MATERL.	1	No Quantity							34249			0
S3	2000	2000	2000	2	0	2	Export	100	Bulgaria	BGR	0	World	WLD								32	COAL, COKE, BRIQUETTES	1	No Quantity							15615464			0
S3	2000	2000	2000	2	0	2	Export	100	Bulgaria	BGR	70	Bosnia Herzegovina	BIH								32	COAL, COKE, BRIQUETTES	1	No Quantity							3215			0
S3	2000	2000	2000	2	0	2	Export	100	Bulgaria	BGR	251	France	FRA								32	COAL, COKE, BRIQUETTES	1	No Quantity							2104353			0
S3	2000	2000	2000	2	0	2	Export	100	Bulgaria	BGR	276	Germany	DEU								32	COAL, COKE, BRIQUETTES	1	No Quantity							9			0
S3	2000	2000	2000	2	0	2	Export	100	Bulgaria	BGR	300	Greece	GRC								32	COAL, COKE, BRIQUETTES	1	No Quantity							10426			0
S3	2000	2000	2000	2	0	2	Export	100	Bulgaria	BGR	642	Romania	ROU								32	COAL, COKE, BRIQUETTES	1	No Quantity							817803			0
S3	2000	2000	2000	2	0	2	Export	100	Bulgaria	BGR	643	Russian Federation	RUS								32	COAL, COKE, BRIQUETTES	1	No Quantity							17			0
S3	2000	2000	2000	2	0	2	Export	100	Bulgaria	BGR	736	Fmr Sudan	SDN								32	COAL, COKE, BRIQUETTES	1	No Quantity							1390			0
S3	2000	2000	2000	2	0	2	Export	100	Bulgaria	BGR	752	Sweden	SWE								32	COAL, COKE, BRIQUETTES	1	No Quantity							58			0
S3	2000	2000	2000	2	0	2	Export	100	Bulgaria	BGR	807	North Macedonia	MKD								32	COAL, COKE, BRIQUETTES	1	No Quantity							1928038			0
S3	2000	2000	2000	2	0	2	Export	100	Bulgaria	BGR	826	United Kingdom	GBR								32	COAL, COKE, BRIQUETTES	1	No Quantity							7			0
S3	2000	2000	2000	2	0	2	Export	100	Bulgaria	BGR	891	Serbia and Montenegro	SCG								32	COAL, COKE, BRIQUETTES	1	No Quantity							10737069			0
S3	2000	2000	2000	2	0	2	Export	100	Bulgaria	BGR	899	Areas, nes									32	COAL, COKE, BRIQUETTES	1	No Quantity							13079			0
S3	2000	2000	2000	2	0	2	Export	100	Bulgaria	BGR	0	World	WLD								33	PETROLEUM,PETROL.PRODUCT	1	No Quantity							547847046			0
S3	2000	2000	2000	2	0	2	Export	100	Bulgaria	BGR	8	Albania	ALB								33	PETROLEUM,PETROL.PRODUCT	1	No Quantity							35429			0
S3	2000	2000	2000	2	0	2	Export	100	Bulgaria	BGR	28	Antigua and Barbuda	ATG								33	PETROLEUM,PETROL.PRODUCT	1	No Quantity							41043			0
S3	2000	2000	2000	2	0	2	Export	100	Bulgaria	BGR	31	Azerbaijan	AZE								33	PETROLEUM,PETROL.PRODUCT	1	No Quantity							26554			0
S3	2000	2000	2000	2	0	2	Export	100	Bulgaria	BGR	40	Austria	AUT								33	PETROLEUM,PETROL.PRODUCT	1	No Quantity							6916			0
S3	2000	2000	2000	2	0	2	Export	100	Bulgaria	BGR	44	Bahamas	BHS								33	PETROLEUM,PETROL.PRODUCT	1	No Quantity							14765			0
S3	2000	2000	2000	2	0	2	Export	100	Bulgaria	BGR	51	Armenia	ARM								33	PETROLEUM,PETROL.PRODUCT	1	No Quantity							9290			0
S3	2000	2000	2000	2	0	2	Export	100	Bulgaria	BGR	56	Belgium	BEL								33	PETROLEUM,PETROL.PRODUCT	1	No Quantity							29			0
S3	2000	2000	2000	2	0	2	Export	100	Bulgaria	BGR	64	Bhutan	BTN								33	PETROLEUM,PETROL.PRODUCT	1	No Quantity							7547			0
S3	2000	2000	2000	2	0	2	Export	100	Bulgaria	BGR	68	Bolivia (Plurinational State of)	BOL								33	PETROLEUM,PETROL.PRODUCT	1	No Quantity							62449			0
S3	2000	2000	2000	2	0	2	Export	100	Bulgaria	BGR	70	Bosnia Herzegovina	BIH								33	PETROLEUM,PETROL.PRODUCT	1	No Quantity							215695			0
S3	2000	2000	2000	2	0	2	Export	100	Bulgaria	BGR	84	Belize	BLZ								33	PETROLEUM,PETROL.PRODUCT	1	No Quantity							234194			0
S3	2000	2000	2000	2	0	2	Export	100	Bulgaria	BGR	116	Cambodia	KHM								33	PETROLEUM,PETROL.PRODUCT	1	No Quantity							125427			0
S3	2000	2000	2000	2	0	2	Export	100	Bulgaria	BGR	124	Canada	CAN								33	PETROLEUM,PETROL.PRODUCT	1	No Quantity							7682			0
S3	2000	2000	2000	2	0	2	Export	100	Bulgaria	BGR	136	Cayman Isds	CYM								33	PETROLEUM,PETROL.PRODUCT	1	No Quantity							39			0
S3	2000	2000	2000	2	0	2	Export	100	Bulgaria	BGR	144	Sri Lanka	LKA								33	PETROLEUM,PETROL.PRODUCT	1	No Quantity							2589			0
S3	2000	2000	2000	2	0	2	Export	100	Bulgaria	BGR	156	China	CHN								33	PETROLEUM,PETROL.PRODUCT	1	No Quantity							52765			0
S3	2000	2000	2000	2	0	2	Export	100	Bulgaria	BGR	191	Croatia	HRV								33	PETROLEUM,PETROL.PRODUCT	1	No Quantity							27651			0
S3	2000	2000	2000	2	0	2	Export	100	Bulgaria	BGR	192	Cuba	CUB								33	PETROLEUM,PETROL.PRODUCT	1	No Quantity							11329498			0
S3	2000	2000	2000	2	0	2	Export	100	Bulgaria	BGR	196	Cyprus	CYP								33	PETROLEUM,PETROL.PRODUCT	1	No Quantity							12155706			0
S3	2000	2000	2000	2	0	2	Export	100	Bulgaria	BGR	204	Benin	BEN								33	PETROLEUM,PETROL.PRODUCT	1	No Quantity							36415			0
S3	2000	2000	2000	2	0	2	Export	100	Bulgaria	BGR	208	Denmark	DNK								33	PETROLEUM,PETROL.PRODUCT	1	No Quantity							6417			0
S3	2000	2000	2000	2	0	2	Export	100	Bulgaria	BGR	226	Equatorial Guinea	GNQ								33	PETROLEUM,PETROL.PRODUCT	1	No Quantity							15506			0
S3	2000	2000	2000	2	0	2	Export	100	Bulgaria	BGR	251	France	FRA								33	PETROLEUM,PETROL.PRODUCT	1	No Quantity							40758			0
S3	2000	2000	2000	2	0	2	Export	100	Bulgaria	BGR	268	Georgia	GEO								33	PETROLEUM,PETROL.PRODUCT	1	No Quantity							33145420			0
S3	2000	2000	2000	2	0	2	Export	100	Bulgaria	BGR	276	Germany	DEU								33	PETROLEUM,PETROL.PRODUCT	1	No Quantity							1160302			0
S3	2000	2000	2000	2	0	2	Export	100	Bulgaria	BGR	300	Greece	GRC								33	PETROLEUM,PETROL.PRODUCT	1	No Quantity							2805248			0
S3	2000	2000	2000	2	0	2	Export	100	Bulgaria	BGR	340	Honduras	HND								33	PETROLEUM,PETROL.PRODUCT	1	No Quantity							35084			0
S3	2000	2000	2000	2	0	2	Export	100	Bulgaria	BGR	344	China, Hong Kong SAR	HKG								33	PETROLEUM,PETROL.PRODUCT	1	No Quantity							7332			0
S3	2000	2000	2000	2	0	2	Export	100	Bulgaria	BGR	348	Hungary	HUN								33	PETROLEUM,PETROL.PRODUCT	1	No Quantity							258818			0
S3	2000	2000	2000	2	0	2	Export	100	Bulgaria	BGR	376	Israel	ISR								33	PETROLEUM,PETROL.PRODUCT	1	No Quantity							8142808			0
S3	2000	2000	2000	2	0	2	Export	100	Bulgaria	BGR	381	Italy	ITA								33	PETROLEUM,PETROL.PRODUCT	1	No Quantity							48916341			0
S3	2000	2000	2000	2	0	2	Export	100	Bulgaria	BGR	398	Kazakhstan	KAZ								33	PETROLEUM,PETROL.PRODUCT	1	No Quantity							804			0
S3	2000	2000	2000	2	0	2	Export	100	Bulgaria	BGR	422	Lebanon	LBN								33	PETROLEUM,PETROL.PRODUCT	1	No Quantity							286196			0
S3	2000	2000	2000	2	0	2	Export	100	Bulgaria	BGR	430	Liberia	LBR								33	PETROLEUM,PETROL.PRODUCT	1	No Quantity							62813			0
S3	2000	2000	2000	2	0	2	Export	100	Bulgaria	BGR	440	Lithuania	LTU								33	PETROLEUM,PETROL.PRODUCT	1	No Quantity							20820			0
S3	2000	2000	2000	2	0	2	Export	100	Bulgaria	BGR	470	Malta	MLT								33	PETROLEUM,PETROL.PRODUCT	1	No Quantity							6458947			0
S3	2000	2000	2000	2	0	2	Export	100	Bulgaria	BGR	498	Rep. of Moldova	MDA								33	PETROLEUM,PETROL.PRODUCT	1	No Quantity							36867			0
S3	2000	2000	2000	2	0	2	Export	100	Bulgaria	BGR	528	Netherlands	NLD								33	PETROLEUM,PETROL.PRODUCT	1	No Quantity							122356			0
S3	2000	2000	2000	2	0	2	Export	100	Bulgaria	BGR	566	Nigeria	NGA								33	PETROLEUM,PETROL.PRODUCT	1	No Quantity							9375107			0
S3	2000	2000	2000	2	0	2	Export	100	Bulgaria	BGR	579	Norway	NOR								33	PETROLEUM,PETROL.PRODUCT	1	No Quantity							21844			0
S3	2000	2000	2000	2	0	2	Export	100	Bulgaria	BGR	591	Panama	PAN								33	PETROLEUM,PETROL.PRODUCT	1	No Quantity							147857			0
S3	2000	2000	2000	2	0	2	Export	100	Bulgaria	BGR	608	Philippines	PHL								33	PETROLEUM,PETROL.PRODUCT	1	No Quantity							9143			0
S3	2000	2000	2000	2	0	2	Export	100	Bulgaria	BGR	616	Poland	POL								33	PETROLEUM,PETROL.PRODUCT	1	No Quantity							126			0
S3	2000	2000	2000	2	0	2	Export	100	Bulgaria	BGR	620	Portugal	PRT								33	PETROLEUM,PETROL.PRODUCT	1	No Quantity							11594			0
S3	2000	2000	2000	2	0	2	Export	100	Bulgaria	BGR	642	Romania	ROU								33	PETROLEUM,PETROL.PRODUCT	1	No Quantity							18837801			0
S3	2000	2000	2000	2	0	2	Export	100	Bulgaria	BGR	643	Russian Federation	RUS								33	PETROLEUM,PETROL.PRODUCT	1	No Quantity							441693			0
S3	2000	2000	2000	2	0	2	Export	100	Bulgaria	BGR	670	Saint Vincent and the Grenadines	VCT								33	PETROLEUM,PETROL.PRODUCT	1	No Quantity							370917			0
S3	2000	2000	2000	2	0	2	Export	100	Bulgaria	BGR	678	Sao Tome and Principe	STP								33	PETROLEUM,PETROL.PRODUCT	1	No Quantity							19049			0
S3	2000	2000	2000	2	0	2	Export	100	Bulgaria	BGR	694	Sierra Leone	SLE								33	PETROLEUM,PETROL.PRODUCT	1	No Quantity							88			0
S3	2000	2000	2000	2	0	2	Export	100	Bulgaria	BGR	702	Singapore	SGP								33	PETROLEUM,PETROL.PRODUCT	1	No Quantity							11206603			0
S3	2000	2000	2000	2	0	2	Export	100	Bulgaria	BGR	703	Slovakia	SVK								33	PETROLEUM,PETROL.PRODUCT	1	No Quantity							428216			0
S3	2000	2000	2000	2	0	2	Export	100	Bulgaria	BGR	705	Slovenia	SVN								33	PETROLEUM,PETROL.PRODUCT	1	No Quantity							19840901			0
S3	2000	2000	2000	2	0	2	Export	100	Bulgaria	BGR	724	Spain	ESP								33	PETROLEUM,PETROL.PRODUCT	1	No Quantity							5341998			0
S3	2000	2000	2000	2	0	2	Export	100	Bulgaria	BGR	736	Fmr Sudan	SDN								33	PETROLEUM,PETROL.PRODUCT	1	No Quantity							85			0
S3	2000	2000	2000	2	0	2	Export	100	Bulgaria	BGR	752	Sweden	SWE								33	PETROLEUM,PETROL.PRODUCT	1	No Quantity							37			0
S3	2000	2000	2000	2	0	2	Export	100	Bulgaria	BGR	757	Switzerland	CHE								33	PETROLEUM,PETROL.PRODUCT	1	No Quantity							3			0
S3	2000	2000	2000	2	0	2	Export	100	Bulgaria	BGR	760	Syria	SYR								33	PETROLEUM,PETROL.PRODUCT	1	No Quantity							28396			0
S3	2000	2000	2000	2	0	2	Export	100	Bulgaria	BGR	792	Turkey	TUR								33	PETROLEUM,PETROL.PRODUCT	1	No Quantity							61040411			0
S3	2000	2000	2000	2	0	2	Export	100	Bulgaria	BGR	795	Turkmenistan	TKM								33	PETROLEUM,PETROL.PRODUCT	1	No Quantity							28448			0
S3	2000	2000	2000	2	0	2	Export	100	Bulgaria	BGR	796	Turks and Caicos Isds	TCA								33	PETROLEUM,PETROL.PRODUCT	1	No Quantity							4154578			0
S3	2000	2000	2000	2	0	2	Export	100	Bulgaria	BGR	800	Uganda	UGA								33	PETROLEUM,PETROL.PRODUCT	1	No Quantity							6671			0
S3	2000	2000	2000	2	0	2	Export	100	Bulgaria	BGR	804	Ukraine	UKR								33	PETROLEUM,PETROL.PRODUCT	1	No Quantity							5670626			0
S3	2000	2000	2000	2	0	2	Export	100	Bulgaria	BGR	807	North Macedonia	MKD								33	PETROLEUM,PETROL.PRODUCT	1	No Quantity							21172073			0
S3	2000	2000	2000	2	0	2	Export	100	Bulgaria	BGR	818	Egypt	EGY								33	PETROLEUM,PETROL.PRODUCT	1	No Quantity							68735			0
S3	2000	2000	2000	2	0	2	Export	100	Bulgaria	BGR	826	United Kingdom	GBR								33	PETROLEUM,PETROL.PRODUCT	1	No Quantity							1557521			0
S3	2000	2000	2000	2	0	2	Export	100	Bulgaria	BGR	842	USA	USA								33	PETROLEUM,PETROL.PRODUCT	1	No Quantity							74520			0
S3	2000	2000	2000	2	0	2	Export	100	Bulgaria	BGR	860	Uzbekistan	UZB								33	PETROLEUM,PETROL.PRODUCT	1	No Quantity							9217			0
S3	2000	2000	2000	2	0	2	Export	100	Bulgaria	BGR	862	Venezuela	VEN								33	PETROLEUM,PETROL.PRODUCT	1	No Quantity							4868			0
S3	2000	2000	2000	2	0	2	Export	100	Bulgaria	BGR	891	Serbia and Montenegro	SCG								33	PETROLEUM,PETROL.PRODUCT	1	No Quantity							244122237			0
S3	2000	2000	2000	2	0	2	Export	100	Bulgaria	BGR	899	Areas, nes									33	PETROLEUM,PETROL.PRODUCT	1	No Quantity							17941162			0
S3	2000	2000	2000	2	0	2	Export	100	Bulgaria	BGR	0	World	WLD								41	ANIMAL OILS AND FATS	1	No Quantity							308570			0
S3	2000	2000	2000	2	0	2	Export	100	Bulgaria	BGR	8	Albania	ALB								41	ANIMAL OILS AND FATS	1	No Quantity							100971			0
S3	2000	2000	2000	2	0	2	Export	100	Bulgaria	BGR	56	Belgium	BEL								41	ANIMAL OILS AND FATS	1	No Quantity							290			0
S3	2000	2000	2000	2	0	2	Export	100	Bulgaria	BGR	116	Cambodia	KHM								41	ANIMAL OILS AND FATS	1	No Quantity							4			0
S3	2000	2000	2000	2	0	2	Export	100	Bulgaria	BGR	196	Cyprus	CYP								41	ANIMAL OILS AND FATS	1	No Quantity							36			0
S3	2000	2000	2000	2	0	2	Export	100	Bulgaria	BGR	251	France	FRA								41	ANIMAL OILS AND FATS	1	No Quantity							186782			0
S3	2000	2000	2000	2	0	2	Export	100	Bulgaria	BGR	372	Ireland	IRL								41	ANIMAL OILS AND FATS	1	No Quantity							70			0
S3	2000	2000	2000	2	0	2	Export	100	Bulgaria	BGR	470	Malta	MLT								41	ANIMAL OILS AND FATS	1	No Quantity							56			0
S3	2000	2000	2000	2	0	2	Export	100	Bulgaria	BGR	643	Russian Federation	RUS								41	ANIMAL OILS AND FATS	1	No Quantity							15			0
S3	2000	2000	2000	2	0	2	Export	100	Bulgaria	BGR	670	Saint Vincent and the Grenadines	VCT								41	ANIMAL OILS AND FATS	1	No Quantity							93			0
S3	2000	2000	2000	2	0	2	Export	100	Bulgaria	BGR	792	Turkey	TUR								41	ANIMAL OILS AND FATS	1	No Quantity							13455			0
S3	2000	2000	2000	2	0	2	Export	100	Bulgaria	BGR	804	Ukraine	UKR								41	ANIMAL OILS AND FATS	1	No Quantity							76			0
S3	2000	2000	2000	2	0	2	Export	100	Bulgaria	BGR	807	North Macedonia	MKD								41	ANIMAL OILS AND FATS	1	No Quantity							5948			0
S3	2000	2000	2000	2	0	2	Export	100	Bulgaria	BGR	842	USA	USA								41	ANIMAL OILS AND FATS	1	No Quantity							10			0
S3	2000	2000	2000	2	0	2	Export	100	Bulgaria	BGR	899	Areas, nes									41	ANIMAL OILS AND FATS	1	No Quantity							766			0
S3	2000	2000	2000	2	0	2	Export	100	Bulgaria	BGR	0	World	WLD								42	FIXED VEG. FATS AND OILS	1	No Quantity							10619071			0
S3	2000	2000	2000	2	0	2	Export	100	Bulgaria	BGR	8	Albania	ALB								42	FIXED VEG. FATS AND OILS	1	No Quantity							2590763			0
S3	2000	2000	2000	2	0	2	Export	100	Bulgaria	BGR	28	Antigua and Barbuda	ATG								42	FIXED VEG. FATS AND OILS	1	No Quantity							164			0
S3	2000	2000	2000	2	0	2	Export	100	Bulgaria	BGR	40	Austria	AUT								42	FIXED VEG. FATS AND OILS	1	No Quantity							21915			0
S3	2000	2000	2000	2	0	2	Export	100	Bulgaria	BGR	44	Bahamas	BHS								42	FIXED VEG. FATS AND OILS	1	No Quantity							240			0
S3	2000	2000	2000	2	0	2	Export	100	Bulgaria	BGR	68	Bolivia (Plurinational State of)	BOL								42	FIXED VEG. FATS AND OILS	1	No Quantity							29			0
S3	2000	2000	2000	2	0	2	Export	100	Bulgaria	BGR	84	Belize	BLZ								42	FIXED VEG. FATS AND OILS	1	No Quantity							259			0
S3	2000	2000	2000	2	0	2	Export	100	Bulgaria	BGR	112	Belarus	BLR								42	FIXED VEG. FATS AND OILS	1	No Quantity							42393			0
S3	2000	2000	2000	2	0	2	Export	100	Bulgaria	BGR	116	Cambodia	KHM								42	FIXED VEG. FATS AND OILS	1	No Quantity							160			0
S3	2000	2000	2000	2	0	2	Export	100	Bulgaria	BGR	124	Canada	CAN								42	FIXED VEG. FATS AND OILS	1	No Quantity							582269			0
S3	2000	2000	2000	2	0	2	Export	100	Bulgaria	BGR	136	Cayman Isds	CYM								42	FIXED VEG. FATS AND OILS	1	No Quantity							95			0
S3	2000	2000	2000	2	0	2	Export	100	Bulgaria	BGR	156	China	CHN								42	FIXED VEG. FATS AND OILS	1	No Quantity							58			0
S3	2000	2000	2000	2	0	2	Export	100	Bulgaria	BGR	191	Croatia	HRV								42	FIXED VEG. FATS AND OILS	1	No Quantity							15347			0
S3	2000	2000	2000	2	0	2	Export	100	Bulgaria	BGR	196	Cyprus	CYP								42	FIXED VEG. FATS AND OILS	1	No Quantity							2470			0
S3	2000	2000	2000	2	0	2	Export	100	Bulgaria	BGR	208	Denmark	DNK								42	FIXED VEG. FATS AND OILS	1	No Quantity							54			0
S3	2000	2000	2000	2	0	2	Export	100	Bulgaria	BGR	246	Finland	FIN								42	FIXED VEG. FATS AND OILS	1	No Quantity							689			0
S3	2000	2000	2000	2	0	2	Export	100	Bulgaria	BGR	268	Georgia	GEO								42	FIXED VEG. FATS AND OILS	1	No Quantity							18829			0
S3	2000	2000	2000	2	0	2	Export	100	Bulgaria	BGR	276	Germany	DEU								42	FIXED VEG. FATS AND OILS	1	No Quantity							315			0
S3	2000	2000	2000	2	0	2	Export	100	Bulgaria	BGR	300	Greece	GRC								42	FIXED VEG. FATS AND OILS	1	No Quantity							220			0
S3	2000	2000	2000	2	0	2	Export	100	Bulgaria	BGR	340	Honduras	HND								42	FIXED VEG. FATS AND OILS	1	No Quantity							36			0
S3	2000	2000	2000	2	0	2	Export	100	Bulgaria	BGR	381	Italy	ITA								42	FIXED VEG. FATS AND OILS	1	No Quantity							448			0
S3	2000	2000	2000	2	0	2	Export	100	Bulgaria	BGR	400	Jordan	JOR								42	FIXED VEG. FATS AND OILS	1	No Quantity							43729			0
S3	2000	2000	2000	2	0	2	Export	100	Bulgaria	BGR	422	Lebanon	LBN								42	FIXED VEG. FATS AND OILS	1	No Quantity							6145			0
S3	2000	2000	2000	2	0	2	Export	100	Bulgaria	BGR	430	Liberia	LBR								42	FIXED VEG. FATS AND OILS	1	No Quantity							285			0
S3	2000	2000	2000	2	0	2	Export	100	Bulgaria	BGR	440	Lithuania	LTU								42	FIXED VEG. FATS AND OILS	1	No Quantity							133			0
S3	2000	2000	2000	2	0	2	Export	100	Bulgaria	BGR	470	Malta	MLT								42	FIXED VEG. FATS AND OILS	1	No Quantity							5538			0
S3	2000	2000	2000	2	0	2	Export	100	Bulgaria	BGR	498	Rep. of Moldova	MDA								42	FIXED VEG. FATS AND OILS	1	No Quantity							1438			0
S3	2000	2000	2000	2	0	2	Export	100	Bulgaria	BGR	528	Netherlands	NLD								42	FIXED VEG. FATS AND OILS	1	No Quantity							156			0
S3	2000	2000	2000	2	0	2	Export	100	Bulgaria	BGR	579	Norway	NOR								42	FIXED VEG. FATS AND OILS	1	No Quantity							47			0
S3	2000	2000	2000	2	0	2	Export	100	Bulgaria	BGR	591	Panama	PAN								42	FIXED VEG. FATS AND OILS	1	No Quantity							285			0
S3	2000	2000	2000	2	0	2	Export	100	Bulgaria	BGR	642	Romania	ROU								42	FIXED VEG. FATS AND OILS	1	No Quantity							2790			0
S3	2000	2000	2000	2	0	2	Export	100	Bulgaria	BGR	643	Russian Federation	RUS								42	FIXED VEG. FATS AND OILS	1	No Quantity							42789			0
S3	2000	2000	2000	2	0	2	Export	100	Bulgaria	BGR	670	Saint Vincent and the Grenadines	VCT								42	FIXED VEG. FATS AND OILS	1	No Quantity							2427			0
S3	2000	2000	2000	2	0	2	Export	100	Bulgaria	BGR	702	Singapore	SGP								42	FIXED VEG. FATS AND OILS	1	No Quantity							40			0
S3	2000	2000	2000	2	0	2	Export	100	Bulgaria	BGR	760	Syria	SYR								42	FIXED VEG. FATS AND OILS	1	No Quantity							13067			0
S3	2000	2000	2000	2	0	2	Export	100	Bulgaria	BGR	792	Turkey	TUR								42	FIXED VEG. FATS AND OILS	1	No Quantity							957796			0
S3	2000	2000	2000	2	0	2	Export	100	Bulgaria	BGR	804	Ukraine	UKR								42	FIXED VEG. FATS AND OILS	1	No Quantity							49787			0
S3	2000	2000	2000	2	0	2	Export	100	Bulgaria	BGR	807	North Macedonia	MKD								42	FIXED VEG. FATS AND OILS	1	No Quantity							2927499			0
S3	2000	2000	2000	2	0	2	Export	100	Bulgaria	BGR	826	United Kingdom	GBR								42	FIXED VEG. FATS AND OILS	1	No Quantity							98			0
S3	2000	2000	2000	2	0	2	Export	100	Bulgaria	BGR	842	USA	USA								42	FIXED VEG. FATS AND OILS	1	No Quantity							48			0
S3	2000	2000	2000	2	0	2	Export	100	Bulgaria	BGR	860	Uzbekistan	UZB								42	FIXED VEG. FATS AND OILS	1	No Quantity							61136			0
S3	2000	2000	2000	2	0	2	Export	100	Bulgaria	BGR	891	Serbia and Montenegro	SCG								42	FIXED VEG. FATS AND OILS	1	No Quantity							3207377			0
S3	2000	2000	2000	2	0	2	Export	100	Bulgaria	BGR	899	Areas, nes									42	FIXED VEG. FATS AND OILS	1	No Quantity							19706			0
S3	2000	2000	2000	2	0	2	Export	100	Bulgaria	BGR	0	World	WLD								43	ANIMAL,VEG.FATS,OILS,NES	1	No Quantity							499390			0
S3	2000	2000	2000	2	0	2	Export	100	Bulgaria	BGR	8	Albania	ALB								43	ANIMAL,VEG.FATS,OILS,NES	1	No Quantity							3250			0
S3	2000	2000	2000	2	0	2	Export	100	Bulgaria	BGR	28	Antigua and Barbuda	ATG								43	ANIMAL,VEG.FATS,OILS,NES	1	No Quantity							46			0
S3	2000	2000	2000	2	0	2	Export	100	Bulgaria	BGR	44	Bahamas	BHS								43	ANIMAL,VEG.FATS,OILS,NES	1	No Quantity							275			0
S3	2000	2000	2000	2	0	2	Export	100	Bulgaria	BGR	84	Belize	BLZ								43	ANIMAL,VEG.FATS,OILS,NES	1	No Quantity							134			0
S3	2000	2000	2000	2	0	2	Export	100	Bulgaria	BGR	116	Cambodia	KHM								43	ANIMAL,VEG.FATS,OILS,NES	1	No Quantity							15			0
S3	2000	2000	2000	2	0	2	Export	100	Bulgaria	BGR	124	Canada	CAN								43	ANIMAL,VEG.FATS,OILS,NES	1	No Quantity							5			0
S3	2000	2000	2000	2	0	2	Export	100	Bulgaria	BGR	196	Cyprus	CYP								43	ANIMAL,VEG.FATS,OILS,NES	1	No Quantity							498			0
S3	2000	2000	2000	2	0	2	Export	100	Bulgaria	BGR	208	Denmark	DNK								43	ANIMAL,VEG.FATS,OILS,NES	1	No Quantity							15			0
S3	2000	2000	2000	2	0	2	Export	100	Bulgaria	BGR	276	Germany	DEU								43	ANIMAL,VEG.FATS,OILS,NES	1	No Quantity							201659			0
S3	2000	2000	2000	2	0	2	Export	100	Bulgaria	BGR	300	Greece	GRC								43	ANIMAL,VEG.FATS,OILS,NES	1	No Quantity							10089			0
S3	2000	2000	2000	2	0	2	Export	100	Bulgaria	BGR	381	Italy	ITA								43	ANIMAL,VEG.FATS,OILS,NES	1	No Quantity							14167			0
S3	2000	2000	2000	2	0	2	Export	100	Bulgaria	BGR	428	Latvia	LVA								43	ANIMAL,VEG.FATS,OILS,NES	1	No Quantity							17			0
S3	2000	2000	2000	2	0	2	Export	100	Bulgaria	BGR	430	Liberia	LBR								43	ANIMAL,VEG.FATS,OILS,NES	1	No Quantity							34			0
S3	2000	2000	2000	2	0	2	Export	100	Bulgaria	BGR	440	Lithuania	LTU								43	ANIMAL,VEG.FATS,OILS,NES	1	No Quantity							34			0
S3	2000	2000	2000	2	0	2	Export	100	Bulgaria	BGR	446	China, Macao SAR	MAC								43	ANIMAL,VEG.FATS,OILS,NES	1	No Quantity							49			0
S3	2000	2000	2000	2	0	2	Export	100	Bulgaria	BGR	470	Malta	MLT								43	ANIMAL,VEG.FATS,OILS,NES	1	No Quantity							1580			0
S3	2000	2000	2000	2	0	2	Export	100	Bulgaria	BGR	528	Netherlands	NLD								43	ANIMAL,VEG.FATS,OILS,NES	1	No Quantity							424			0
S3	2000	2000	2000	2	0	2	Export	100	Bulgaria	BGR	579	Norway	NOR								43	ANIMAL,VEG.FATS,OILS,NES	1	No Quantity							50			0
S3	2000	2000	2000	2	0	2	Export	100	Bulgaria	BGR	591	Panama	PAN								43	ANIMAL,VEG.FATS,OILS,NES	1	No Quantity							405			0
S3	2000	2000	2000	2	0	2	Export	100	Bulgaria	BGR	643	Russian Federation	RUS								43	ANIMAL,VEG.FATS,OILS,NES	1	No Quantity							205			0
S3	2000	2000	2000	2	0	2	Export	100	Bulgaria	BGR	670	Saint Vincent and the Grenadines	VCT								43	ANIMAL,VEG.FATS,OILS,NES	1	No Quantity							3091			0
S3	2000	2000	2000	2	0	2	Export	100	Bulgaria	BGR	699	India	IND								43	ANIMAL,VEG.FATS,OILS,NES	1	No Quantity							247			0
S3	2000	2000	2000	2	0	2	Export	100	Bulgaria	BGR	705	Slovenia	SVN								43	ANIMAL,VEG.FATS,OILS,NES	1	No Quantity							6167			0
S3	2000	2000	2000	2	0	2	Export	100	Bulgaria	BGR	757	Switzerland	CHE								43	ANIMAL,VEG.FATS,OILS,NES	1	No Quantity							16			0
S3	2000	2000	2000	2	0	2	Export	100	Bulgaria	BGR	792	Turkey	TUR								43	ANIMAL,VEG.FATS,OILS,NES	1	No Quantity							150424			0
S3	2000	2000	2000	2	0	2	Export	100	Bulgaria	BGR	804	Ukraine	UKR								43	ANIMAL,VEG.FATS,OILS,NES	1	No Quantity							352			0
S3	2000	2000	2000	2	0	2	Export	100	Bulgaria	BGR	807	North Macedonia	MKD								43	ANIMAL,VEG.FATS,OILS,NES	1	No Quantity							39746			0
S3	2000	2000	2000	2	0	2	Export	100	Bulgaria	BGR	891	Serbia and Montenegro	SCG								43	ANIMAL,VEG.FATS,OILS,NES	1	No Quantity							60517			0
S3	2000	2000	2000	2	0	2	Export	100	Bulgaria	BGR	899	Areas, nes									43	ANIMAL,VEG.FATS,OILS,NES	1	No Quantity							5880			0
S3	2000	2000	2000	2	0	2	Export	100	Bulgaria	BGR	0	World	WLD								51	ORGANIC CHEMICALS	1	No Quantity							96521580			0
S3	2000	2000	2000	2	0	2	Export	100	Bulgaria	BGR	8	Albania	ALB								51	ORGANIC CHEMICALS	1	No Quantity							18812			0
S3	2000	2000	2000	2	0	2	Export	100	Bulgaria	BGR	28	Antigua and Barbuda	ATG								51	ORGANIC CHEMICALS	1	No Quantity							4			0
S3	2000	2000	2000	2	0	2	Export	100	Bulgaria	BGR	31	Azerbaijan	AZE								51	ORGANIC CHEMICALS	1	No Quantity							77325			0
S3	2000	2000	2000	2	0	2	Export	100	Bulgaria	BGR	32	Argentina	ARG								51	ORGANIC CHEMICALS	1	No Quantity							26879			0
S3	2000	2000	2000	2	0	2	Export	100	Bulgaria	BGR	40	Austria	AUT								51	ORGANIC CHEMICALS	1	No Quantity							497251			0
S3	2000	2000	2000	2	0	2	Export	100	Bulgaria	BGR	44	Bahamas	BHS								51	ORGANIC CHEMICALS	1	No Quantity							1769			0
S3	2000	2000	2000	2	0	2	Export	100	Bulgaria	BGR	50	Bangladesh	BGD								51	ORGANIC CHEMICALS	1	No Quantity							5849			0
S3	2000	2000	2000	2	0	2	Export	100	Bulgaria	BGR	51	Armenia	ARM								51	ORGANIC CHEMICALS	1	No Quantity							10458			0
S3	2000	2000	2000	2	0	2	Export	100	Bulgaria	BGR	56	Belgium	BEL								51	ORGANIC CHEMICALS	1	No Quantity							1876180			0
S3	2000	2000	2000	2	0	2	Export	100	Bulgaria	BGR	70	Bosnia Herzegovina	BIH								51	ORGANIC CHEMICALS	1	No Quantity							59759			0
S3	2000	2000	2000	2	0	2	Export	100	Bulgaria	BGR	84	Belize	BLZ								51	ORGANIC CHEMICALS	1	No Quantity							119			0
S3	2000	2000	2000	2	0	2	Export	100	Bulgaria	BGR	112	Belarus	BLR								51	ORGANIC CHEMICALS	1	No Quantity							17018			0
S3	2000	2000	2000	2	0	2	Export	100	Bulgaria	BGR	116	Cambodia	KHM								51	ORGANIC CHEMICALS	1	No Quantity							120			0
S3	2000	2000	2000	2	0	2	Export	100	Bulgaria	BGR	124	Canada	CAN								51	ORGANIC CHEMICALS	1	No Quantity							129954			0
S3	2000	2000	2000	2	0	2	Export	100	Bulgaria	BGR	156	China	CHN								51	ORGANIC CHEMICALS	1	No Quantity							2339342			0
S3	2000	2000	2000	2	0	2	Export	100	Bulgaria	BGR	191	Croatia	HRV								51	ORGANIC CHEMICALS	1	No Quantity							1838255			0
S3	2000	2000	2000	2	0	2	Export	100	Bulgaria	BGR	196	Cyprus	CYP								51	ORGANIC CHEMICALS	1	No Quantity							6313			0
S3	2000	2000	2000	2	0	2	Export	100	Bulgaria	BGR	203	Czechia	CZE								51	ORGANIC CHEMICALS	1	No Quantity							52145			0
S3	2000	2000	2000	2	0	2	Export	100	Bulgaria	BGR	208	Denmark	DNK								51	ORGANIC CHEMICALS	1	No Quantity							107			0
S3	2000	2000	2000	2	0	2	Export	100	Bulgaria	BGR	233	Estonia	EST								51	ORGANIC CHEMICALS	1	No Quantity							388			0
S3	2000	2000	2000	2	0	2	Export	100	Bulgaria	BGR	251	France	FRA								51	ORGANIC CHEMICALS	1	No Quantity							179874			0
S3	2000	2000	2000	2	0	2	Export	100	Bulgaria	BGR	268	Georgia	GEO								51	ORGANIC CHEMICALS	1	No Quantity							84573			0
S3	2000	2000	2000	2	0	2	Export	100	Bulgaria	BGR	276	Germany	DEU								51	ORGANIC CHEMICALS	1	No Quantity							1003584			0
S3	2000	2000	2000	2	0	2	Export	100	Bulgaria	BGR	300	Greece	GRC								51	ORGANIC CHEMICALS	1	No Quantity							2519924			0
S3	2000	2000	2000	2	0	2	Export	100	Bulgaria	BGR	340	Honduras	HND								51	ORGANIC CHEMICALS	1	No Quantity							96			0
S3	2000	2000	2000	2	0	2	Export	100	Bulgaria	BGR	344	China, Hong Kong SAR	HKG								51	ORGANIC CHEMICALS	1	No Quantity							131			0
S3	2000	2000	2000	2	0	2	Export	100	Bulgaria	BGR	348	Hungary	HUN								51	ORGANIC CHEMICALS	1	No Quantity							1882645			0
S3	2000	2000	2000	2	0	2	Export	100	Bulgaria	BGR	360	Indonesia	IDN								51	ORGANIC CHEMICALS	1	No Quantity							719031			0
S3	2000	2000	2000	2	0	2	Export	100	Bulgaria	BGR	372	Ireland	IRL								51	ORGANIC CHEMICALS	1	No Quantity							4910			0
S3	2000	2000	2000	2	0	2	Export	100	Bulgaria	BGR	381	Italy	ITA								51	ORGANIC CHEMICALS	1	No Quantity							15774708			0
S3	2000	2000	2000	2	0	2	Export	100	Bulgaria	BGR	398	Kazakhstan	KAZ								51	ORGANIC CHEMICALS	1	No Quantity							23242			0
S3	2000	2000	2000	2	0	2	Export	100	Bulgaria	BGR	410	Rep. of Korea	KOR								51	ORGANIC CHEMICALS	1	No Quantity							51			0
S3	2000	2000	2000	2	0	2	Export	100	Bulgaria	BGR	422	Lebanon	LBN								51	ORGANIC CHEMICALS	1	No Quantity							341			0
S3	2000	2000	2000	2	0	2	Export	100	Bulgaria	BGR	430	Liberia	LBR								51	ORGANIC CHEMICALS	1	No Quantity							5			0
S3	2000	2000	2000	2	0	2	Export	100	Bulgaria	BGR	434	Libya	LBY								51	ORGANIC CHEMICALS	1	No Quantity							160			0
S3	2000	2000	2000	2	0	2	Export	100	Bulgaria	BGR	458	Malaysia	MYS								51	ORGANIC CHEMICALS	1	No Quantity							6630			0
S3	2000	2000	2000	2	0	2	Export	100	Bulgaria	BGR	470	Malta	MLT								51	ORGANIC CHEMICALS	1	No Quantity							11217			0
S3	2000	2000	2000	2	0	2	Export	100	Bulgaria	BGR	490	Other Asia, nes									51	ORGANIC CHEMICALS	1	No Quantity							465918			0
S3	2000	2000	2000	2	0	2	Export	100	Bulgaria	BGR	498	Rep. of Moldova	MDA								51	ORGANIC CHEMICALS	1	No Quantity							250969			0
S3	2000	2000	2000	2	0	2	Export	100	Bulgaria	BGR	528	Netherlands	NLD								51	ORGANIC CHEMICALS	1	No Quantity							6692940			0
S3	2000	2000	2000	2	0	2	Export	100	Bulgaria	BGR	579	Norway	NOR								51	ORGANIC CHEMICALS	1	No Quantity							966033			0
S3	2000	2000	2000	2	0	2	Export	100	Bulgaria	BGR	586	Pakistan	PAK								51	ORGANIC CHEMICALS	1	No Quantity							441170			0
S3	2000	2000	2000	2	0	2	Export	100	Bulgaria	BGR	591	Panama	PAN								51	ORGANIC CHEMICALS	1	No Quantity							1061			0
S3	2000	2000	2000	2	0	2	Export	100	Bulgaria	BGR	616	Poland	POL								51	ORGANIC CHEMICALS	1	No Quantity							27600			0
S3	2000	2000	2000	2	0	2	Export	100	Bulgaria	BGR	620	Portugal	PRT								51	ORGANIC CHEMICALS	1	No Quantity							1771454			0
S3	2000	2000	2000	2	0	2	Export	100	Bulgaria	BGR	642	Romania	ROU								51	ORGANIC CHEMICALS	1	No Quantity							5516396			0
S3	2000	2000	2000	2	0	2	Export	100	Bulgaria	BGR	643	Russian Federation	RUS								51	ORGANIC CHEMICALS	1	No Quantity							239883			0
S3	2000	2000	2000	2	0	2	Export	100	Bulgaria	BGR	670	Saint Vincent and the Grenadines	VCT								51	ORGANIC CHEMICALS	1	No Quantity							8692			0
S3	2000	2000	2000	2	0	2	Export	100	Bulgaria	BGR	699	India	IND								51	ORGANIC CHEMICALS	1	No Quantity							3812695			0
S3	2000	2000	2000	2	0	2	Export	100	Bulgaria	BGR	702	Singapore	SGP								51	ORGANIC CHEMICALS	1	No Quantity							13157			0
S3	2000	2000	2000	2	0	2	Export	100	Bulgaria	BGR	703	Slovakia	SVK								51	ORGANIC CHEMICALS	1	No Quantity							15504			0
S3	2000	2000	2000	2	0	2	Export	100	Bulgaria	BGR	704	Viet Nam	VNM								51	ORGANIC CHEMICALS	1	No Quantity							286169			0
S3	2000	2000	2000	2	0	2	Export	100	Bulgaria	BGR	705	Slovenia	SVN								51	ORGANIC CHEMICALS	1	No Quantity							48198			0
S3	2000	2000	2000	2	0	2	Export	100	Bulgaria	BGR	724	Spain	ESP								51	ORGANIC CHEMICALS	1	No Quantity							3486577			0
S3	2000	2000	2000	2	0	2	Export	100	Bulgaria	BGR	736	Fmr Sudan	SDN								51	ORGANIC CHEMICALS	1	No Quantity							666			0
S3	2000	2000	2000	2	0	2	Export	100	Bulgaria	BGR	752	Sweden	SWE								51	ORGANIC CHEMICALS	1	No Quantity							27074			0
S3	2000	2000	2000	2	0	2	Export	100	Bulgaria	BGR	757	Switzerland	CHE								51	ORGANIC CHEMICALS	1	No Quantity							26685			0
S3	2000	2000	2000	2	0	2	Export	100	Bulgaria	BGR	792	Turkey	TUR								51	ORGANIC CHEMICALS	1	No Quantity							38814750			0
S3	2000	2000	2000	2	0	2	Export	100	Bulgaria	BGR	804	Ukraine	UKR								51	ORGANIC CHEMICALS	1	No Quantity							195870			0
S3	2000	2000	2000	2	0	2	Export	100	Bulgaria	BGR	807	North Macedonia	MKD								51	ORGANIC CHEMICALS	1	No Quantity							1401299			0
S3	2000	2000	2000	2	0	2	Export	100	Bulgaria	BGR	818	Egypt	EGY								51	ORGANIC CHEMICALS	1	No Quantity							171937			0
S3	2000	2000	2000	2	0	2	Export	100	Bulgaria	BGR	826	United Kingdom	GBR								51	ORGANIC CHEMICALS	1	No Quantity							640287			0
S3	2000	2000	2000	2	0	2	Export	100	Bulgaria	BGR	891	Serbia and Montenegro	SCG								51	ORGANIC CHEMICALS	1	No Quantity							1683004			0
S3	2000	2000	2000	2	0	2	Export	100	Bulgaria	BGR	899	Areas, nes									51	ORGANIC CHEMICALS	1	No Quantity							346421			0
S3	2000	2000	2000	2	0	2	Export	100	Bulgaria	BGR	0	World	WLD								52	INORGANIC CHEMICALS	1	No Quantity							25947149			0
S3	2000	2000	2000	2	0	2	Export	100	Bulgaria	BGR	8	Albania	ALB								52	INORGANIC CHEMICALS	1	No Quantity							167234			0
S3	2000	2000	2000	2	0	2	Export	100	Bulgaria	BGR	28	Antigua and Barbuda	ATG								52	INORGANIC CHEMICALS	1	No Quantity							214			0
S3	2000	2000	2000	2	0	2	Export	100	Bulgaria	BGR	31	Azerbaijan	AZE								52	INORGANIC CHEMICALS	1	No Quantity							21009			0
S3	2000	2000	2000	2	0	2	Export	100	Bulgaria	BGR	40	Austria	AUT								52	INORGANIC CHEMICALS	1	No Quantity							1104866			0
S3	2000	2000	2000	2	0	2	Export	100	Bulgaria	BGR	44	Bahamas	BHS								52	INORGANIC CHEMICALS	1	No Quantity							389			0
S3	2000	2000	2000	2	0	2	Export	100	Bulgaria	BGR	51	Armenia	ARM								52	INORGANIC CHEMICALS	1	No Quantity							3304			0
S3	2000	2000	2000	2	0	2	Export	100	Bulgaria	BGR	70	Bosnia Herzegovina	BIH								52	INORGANIC CHEMICALS	1	No Quantity							84227			0
S3	2000	2000	2000	2	0	2	Export	100	Bulgaria	BGR	76	Brazil	BRA								52	INORGANIC CHEMICALS	1	No Quantity							3224			0
S3	2000	2000	2000	2	0	2	Export	100	Bulgaria	BGR	84	Belize	BLZ								52	INORGANIC CHEMICALS	1	No Quantity							38			0
S3	2000	2000	2000	2	0	2	Export	100	Bulgaria	BGR	112	Belarus	BLR								52	INORGANIC CHEMICALS	1	No Quantity							316643			0
S3	2000	2000	2000	2	0	2	Export	100	Bulgaria	BGR	116	Cambodia	KHM								52	INORGANIC CHEMICALS	1	No Quantity							5			0
S3	2000	2000	2000	2	0	2	Export	100	Bulgaria	BGR	136	Cayman Isds	CYM								52	INORGANIC CHEMICALS	1	No Quantity							194			0
S3	2000	2000	2000	2	0	2	Export	100	Bulgaria	BGR	196	Cyprus	CYP								52	INORGANIC CHEMICALS	1	No Quantity							69342			0
S3	2000	2000	2000	2	0	2	Export	100	Bulgaria	BGR	203	Czechia	CZE								52	INORGANIC CHEMICALS	1	No Quantity							32650			0
S3	2000	2000	2000	2	0	2	Export	100	Bulgaria	BGR	214	Dominican Rep.	DOM								52	INORGANIC CHEMICALS	1	No Quantity							9290			0
S3	2000	2000	2000	2	0	2	Export	100	Bulgaria	BGR	268	Georgia	GEO								52	INORGANIC CHEMICALS	1	No Quantity							16559			0
S3	2000	2000	2000	2	0	2	Export	100	Bulgaria	BGR	276	Germany	DEU								52	INORGANIC CHEMICALS	1	No Quantity							12860			0
S3	2000	2000	2000	2	0	2	Export	100	Bulgaria	BGR	300	Greece	GRC								52	INORGANIC CHEMICALS	1	No Quantity							8851675			0
S3	2000	2000	2000	2	0	2	Export	100	Bulgaria	BGR	340	Honduras	HND								52	INORGANIC CHEMICALS	1	No Quantity							9			0
S3	2000	2000	2000	2	0	2	Export	100	Bulgaria	BGR	344	China, Hong Kong SAR	HKG								52	INORGANIC CHEMICALS	1	No Quantity							245			0
S3	2000	2000	2000	2	0	2	Export	100	Bulgaria	BGR	348	Hungary	HUN								52	INORGANIC CHEMICALS	1	No Quantity							60728			0
S3	2000	2000	2000	2	0	2	Export	100	Bulgaria	BGR	360	Indonesia	IDN								52	INORGANIC CHEMICALS	1	No Quantity							13512			0
S3	2000	2000	2000	2	0	2	Export	100	Bulgaria	BGR	376	Israel	ISR								52	INORGANIC CHEMICALS	1	No Quantity							369492			0
S3	2000	2000	2000	2	0	2	Export	100	Bulgaria	BGR	381	Italy	ITA								52	INORGANIC CHEMICALS	1	No Quantity							294474			0
S3	2000	2000	2000	2	0	2	Export	100	Bulgaria	BGR	392	Japan	JPN								52	INORGANIC CHEMICALS	1	No Quantity							19671			0
S3	2000	2000	2000	2	0	2	Export	100	Bulgaria	BGR	400	Jordan	JOR								52	INORGANIC CHEMICALS	1	No Quantity							1110346			0
S3	2000	2000	2000	2	0	2	Export	100	Bulgaria	BGR	408	Dem. People's Rep. of Korea	PRK								52	INORGANIC CHEMICALS	1	No Quantity							6289			0
S3	2000	2000	2000	2	0	2	Export	100	Bulgaria	BGR	410	Rep. of Korea	KOR								52	INORGANIC CHEMICALS	1	No Quantity							5399			0
S3	2000	2000	2000	2	0	2	Export	100	Bulgaria	BGR	422	Lebanon	LBN								52	INORGANIC CHEMICALS	1	No Quantity							7945			0
S3	2000	2000	2000	2	0	2	Export	100	Bulgaria	BGR	430	Liberia	LBR								52	INORGANIC CHEMICALS	1	No Quantity							243			0
S3	2000	2000	2000	2	0	2	Export	100	Bulgaria	BGR	434	Libya	LBY								52	INORGANIC CHEMICALS	1	No Quantity							5667			0
S3	2000	2000	2000	2	0	2	Export	100	Bulgaria	BGR	470	Malta	MLT								52	INORGANIC CHEMICALS	1	No Quantity							19408			0
S3	2000	2000	2000	2	0	2	Export	100	Bulgaria	BGR	480	Mauritius	MUS								52	INORGANIC CHEMICALS	1	No Quantity							4493			0
S3	2000	2000	2000	2	0	2	Export	100	Bulgaria	BGR	490	Other Asia, nes									52	INORGANIC CHEMICALS	1	No Quantity							38363			0
S3	2000	2000	2000	2	0	2	Export	100	Bulgaria	BGR	498	Rep. of Moldova	MDA								52	INORGANIC CHEMICALS	1	No Quantity							36493			0
S3	2000	2000	2000	2	0	2	Export	100	Bulgaria	BGR	504	Morocco	MAR								52	INORGANIC CHEMICALS	1	No Quantity							39486			0
S3	2000	2000	2000	2	0	2	Export	100	Bulgaria	BGR	528	Netherlands	NLD								52	INORGANIC CHEMICALS	1	No Quantity							16985			0
S3	2000	2000	2000	2	0	2	Export	100	Bulgaria	BGR	591	Panama	PAN								52	INORGANIC CHEMICALS	1	No Quantity							9451			0
S3	2000	2000	2000	2	0	2	Export	100	Bulgaria	BGR	616	Poland	POL								52	INORGANIC CHEMICALS	1	No Quantity							141041			0
S3	2000	2000	2000	2	0	2	Export	100	Bulgaria	BGR	620	Portugal	PRT								52	INORGANIC CHEMICALS	1	No Quantity							7382			0
S3	2000	2000	2000	2	0	2	Export	100	Bulgaria	BGR	642	Romania	ROU								52	INORGANIC CHEMICALS	1	No Quantity							2873351			0
S3	2000	2000	2000	2	0	2	Export	100	Bulgaria	BGR	643	Russian Federation	RUS								52	INORGANIC CHEMICALS	1	No Quantity							125646			0
S3	2000	2000	2000	2	0	2	Export	100	Bulgaria	BGR	670	Saint Vincent and the Grenadines	VCT								52	INORGANIC CHEMICALS	1	No Quantity							5668			0
S3	2000	2000	2000	2	0	2	Export	100	Bulgaria	BGR	699	India	IND								52	INORGANIC CHEMICALS	1	No Quantity							436			0
S3	2000	2000	2000	2	0	2	Export	100	Bulgaria	BGR	702	Singapore	SGP								52	INORGANIC CHEMICALS	1	No Quantity							962			0
S3	2000	2000	2000	2	0	2	Export	100	Bulgaria	BGR	703	Slovakia	SVK								52	INORGANIC CHEMICALS	1	No Quantity							23923			0
S3	2000	2000	2000	2	0	2	Export	100	Bulgaria	BGR	724	Spain	ESP								52	INORGANIC CHEMICALS	1	No Quantity							108432			0
S3	2000	2000	2000	2	0	2	Export	100	Bulgaria	BGR	736	Fmr Sudan	SDN								52	INORGANIC CHEMICALS	1	No Quantity							142863			0
S3	2000	2000	2000	2	0	2	Export	100	Bulgaria	BGR	757	Switzerland	CHE								52	INORGANIC CHEMICALS	1	No Quantity							47909			0
S3	2000	2000	2000	2	0	2	Export	100	Bulgaria	BGR	760	Syria	SYR								52	INORGANIC CHEMICALS	1	No Quantity							258232			0
S3	2000	2000	2000	2	0	2	Export	100	Bulgaria	BGR	788	Tunisia	TUN								52	INORGANIC CHEMICALS	1	No Quantity							20989			0
S3	2000	2000	2000	2	0	2	Export	100	Bulgaria	BGR	792	Turkey	TUR								52	INORGANIC CHEMICALS	1	No Quantity							4295384			0
S3	2000	2000	2000	2	0	2	Export	100	Bulgaria	BGR	795	Turkmenistan	TKM								52	INORGANIC CHEMICALS	1	No Quantity							252			0
S3	2000	2000	2000	2	0	2	Export	100	Bulgaria	BGR	804	Ukraine	UKR								52	INORGANIC CHEMICALS	1	No Quantity							1072738			0
S3	2000	2000	2000	2	0	2	Export	100	Bulgaria	BGR	807	North Macedonia	MKD								52	INORGANIC CHEMICALS	1	No Quantity							1792341			0
S3	2000	2000	2000	2	0	2	Export	100	Bulgaria	BGR	818	Egypt	EGY								52	INORGANIC CHEMICALS	1	No Quantity							555			0
S3	2000	2000	2000	2	0	2	Export	100	Bulgaria	BGR	826	United Kingdom	GBR								52	INORGANIC CHEMICALS	1	No Quantity							10195			0
S3	2000	2000	2000	2	0	2	Export	100	Bulgaria	BGR	834	United Rep. of Tanzania	TZA								52	INORGANIC CHEMICALS	1	No Quantity							2217			0
S3	2000	2000	2000	2	0	2	Export	100	Bulgaria	BGR	842	USA	USA								52	INORGANIC CHEMICALS	1	No Quantity							42196			0
S3	2000	2000	2000	2	0	2	Export	100	Bulgaria	BGR	858	Uruguay	URY								52	INORGANIC CHEMICALS	1	No Quantity							9722			0
S3	2000	2000	2000	2	0	2	Export	100	Bulgaria	BGR	887	Yemen	YEM								52	INORGANIC CHEMICALS	1	No Quantity							179279			0
S3	2000	2000	2000	2	0	2	Export	100	Bulgaria	BGR	891	Serbia and Montenegro	SCG								52	INORGANIC CHEMICALS	1	No Quantity							1410491			0
S3	2000	2000	2000	2	0	2	Export	100	Bulgaria	BGR	899	Areas, nes									52	INORGANIC CHEMICALS	1	No Quantity							622525			0
S3	2000	2000	2000	2	0	2	Export	100	Bulgaria	BGR	0	World	WLD								53	DYES,COLOURING MATERIALS	1	No Quantity							4775600			0
S3	2000	2000	2000	2	0	2	Export	100	Bulgaria	BGR	8	Albania	ALB								53	DYES,COLOURING MATERIALS	1	No Quantity							25828			0
S3	2000	2000	2000	2	0	2	Export	100	Bulgaria	BGR	31	Azerbaijan	AZE								53	DYES,COLOURING MATERIALS	1	No Quantity							3247			0
S3	2000	2000	2000	2	0	2	Export	100	Bulgaria	BGR	40	Austria	AUT								53	DYES,COLOURING MATERIALS	1	No Quantity							1113			0
S3	2000	2000	2000	2	0	2	Export	100	Bulgaria	BGR	44	Bahamas	BHS								53	DYES,COLOURING MATERIALS	1	No Quantity							616			0
S3	2000	2000	2000	2	0	2	Export	100	Bulgaria	BGR	51	Armenia	ARM								53	DYES,COLOURING MATERIALS	1	No Quantity							2739			0
S3	2000	2000	2000	2	0	2	Export	100	Bulgaria	BGR	56	Belgium	BEL								53	DYES,COLOURING MATERIALS	1	No Quantity							303			0
S3	2000	2000	2000	2	0	2	Export	100	Bulgaria	BGR	70	Bosnia Herzegovina	BIH								53	DYES,COLOURING MATERIALS	1	No Quantity							38035			0
S3	2000	2000	2000	2	0	2	Export	100	Bulgaria	BGR	84	Belize	BLZ								53	DYES,COLOURING MATERIALS	1	No Quantity							6564			0
S3	2000	2000	2000	2	0	2	Export	100	Bulgaria	BGR	136	Cayman Isds	CYM								53	DYES,COLOURING MATERIALS	1	No Quantity							52			0
S3	2000	2000	2000	2	0	2	Export	100	Bulgaria	BGR	196	Cyprus	CYP								53	DYES,COLOURING MATERIALS	1	No Quantity							24850			0
S3	2000	2000	2000	2	0	2	Export	100	Bulgaria	BGR	203	Czechia	CZE								53	DYES,COLOURING MATERIALS	1	No Quantity							183			0
S3	2000	2000	2000	2	0	2	Export	100	Bulgaria	BGR	208	Denmark	DNK								53	DYES,COLOURING MATERIALS	1	No Quantity							498			0
S3	2000	2000	2000	2	0	2	Export	100	Bulgaria	BGR	251	France	FRA								53	DYES,COLOURING MATERIALS	1	No Quantity							4086			0
S3	2000	2000	2000	2	0	2	Export	100	Bulgaria	BGR	268	Georgia	GEO								53	DYES,COLOURING MATERIALS	1	No Quantity							157692			0
S3	2000	2000	2000	2	0	2	Export	100	Bulgaria	BGR	276	Germany	DEU								53	DYES,COLOURING MATERIALS	1	No Quantity							58049			0
S3	2000	2000	2000	2	0	2	Export	100	Bulgaria	BGR	300	Greece	GRC								53	DYES,COLOURING MATERIALS	1	No Quantity							29827			0
S3	2000	2000	2000	2	0	2	Export	100	Bulgaria	BGR	340	Honduras	HND								53	DYES,COLOURING MATERIALS	1	No Quantity							5528			0
S3	2000	2000	2000	2	0	2	Export	100	Bulgaria	BGR	344	China, Hong Kong SAR	HKG								53	DYES,COLOURING MATERIALS	1	No Quantity							173			0
S3	2000	2000	2000	2	0	2	Export	100	Bulgaria	BGR	381	Italy	ITA								53	DYES,COLOURING MATERIALS	1	No Quantity							74975			0
S3	2000	2000	2000	2	0	2	Export	100	Bulgaria	BGR	398	Kazakhstan	KAZ								53	DYES,COLOURING MATERIALS	1	No Quantity							375			0
S3	2000	2000	2000	2	0	2	Export	100	Bulgaria	BGR	417	Kyrgyzstan	KGZ								53	DYES,COLOURING MATERIALS	1	No Quantity							12			0
S3	2000	2000	2000	2	0	2	Export	100	Bulgaria	BGR	422	Lebanon	LBN								53	DYES,COLOURING MATERIALS	1	No Quantity							24			0
S3	2000	2000	2000	2	0	2	Export	100	Bulgaria	BGR	428	Latvia	LVA								53	DYES,COLOURING MATERIALS	1	No Quantity							1224			0
S3	2000	2000	2000	2	0	2	Export	100	Bulgaria	BGR	434	Libya	LBY								53	DYES,COLOURING MATERIALS	1	No Quantity							178			0
S3	2000	2000	2000	2	0	2	Export	100	Bulgaria	BGR	440	Lithuania	LTU								53	DYES,COLOURING MATERIALS	1	No Quantity							6			0
S3	2000	2000	2000	2	0	2	Export	100	Bulgaria	BGR	470	Malta	MLT								53	DYES,COLOURING MATERIALS	1	No Quantity							7923			0
S3	2000	2000	2000	2	0	2	Export	100	Bulgaria	BGR	498	Rep. of Moldova	MDA								53	DYES,COLOURING MATERIALS	1	No Quantity							3166667			0
S3	2000	2000	2000	2	0	2	Export	100	Bulgaria	BGR	528	Netherlands	NLD								53	DYES,COLOURING MATERIALS	1	No Quantity							4416			0
S3	2000	2000	2000	2	0	2	Export	100	Bulgaria	BGR	579	Norway	NOR								53	DYES,COLOURING MATERIALS	1	No Quantity							54			0
S3	2000	2000	2000	2	0	2	Export	100	Bulgaria	BGR	591	Panama	PAN								53	DYES,COLOURING MATERIALS	1	No Quantity							410			0
S3	2000	2000	2000	2	0	2	Export	100	Bulgaria	BGR	616	Poland	POL								53	DYES,COLOURING MATERIALS	1	No Quantity							5787			0
S3	2000	2000	2000	2	0	2	Export	100	Bulgaria	BGR	642	Romania	ROU								53	DYES,COLOURING MATERIALS	1	No Quantity							97070			0
S3	2000	2000	2000	2	0	2	Export	100	Bulgaria	BGR	643	Russian Federation	RUS								53	DYES,COLOURING MATERIALS	1	No Quantity							90746			0
S3	2000	2000	2000	2	0	2	Export	100	Bulgaria	BGR	670	Saint Vincent and the Grenadines	VCT								53	DYES,COLOURING MATERIALS	1	No Quantity							6595			0
S3	2000	2000	2000	2	0	2	Export	100	Bulgaria	BGR	678	Sao Tome and Principe	STP								53	DYES,COLOURING MATERIALS	1	No Quantity							8			0
S3	2000	2000	2000	2	0	2	Export	100	Bulgaria	BGR	702	Singapore	SGP								53	DYES,COLOURING MATERIALS	1	No Quantity							237			0
S3	2000	2000	2000	2	0	2	Export	100	Bulgaria	BGR	736	Fmr Sudan	SDN								53	DYES,COLOURING MATERIALS	1	No Quantity							521			0
S3	2000	2000	2000	2	0	2	Export	100	Bulgaria	BGR	757	Switzerland	CHE								53	DYES,COLOURING MATERIALS	1	No Quantity							71737			0
S3	2000	2000	2000	2	0	2	Export	100	Bulgaria	BGR	760	Syria	SYR								53	DYES,COLOURING MATERIALS	1	No Quantity							517			0
S3	2000	2000	2000	2	0	2	Export	100	Bulgaria	BGR	762	Tajikistan	TJK								53	DYES,COLOURING MATERIALS	1	No Quantity							19			0
S3	2000	2000	2000	2	0	2	Export	100	Bulgaria	BGR	792	Turkey	TUR								53	DYES,COLOURING MATERIALS	1	No Quantity							205461			0
S3	2000	2000	2000	2	0	2	Export	100	Bulgaria	BGR	795	Turkmenistan	TKM								53	DYES,COLOURING MATERIALS	1	No Quantity							13674			0
S3	2000	2000	2000	2	0	2	Export	100	Bulgaria	BGR	804	Ukraine	UKR								53	DYES,COLOURING MATERIALS	1	No Quantity							131225			0
S3	2000	2000	2000	2	0	2	Export	100	Bulgaria	BGR	807	North Macedonia	MKD								53	DYES,COLOURING MATERIALS	1	No Quantity							194491			0
S3	2000	2000	2000	2	0	2	Export	100	Bulgaria	BGR	826	United Kingdom	GBR								53	DYES,COLOURING MATERIALS	1	No Quantity							33732			0
S3	2000	2000	2000	2	0	2	Export	100	Bulgaria	BGR	842	USA	USA								53	DYES,COLOURING MATERIALS	1	No Quantity							3975			0
S3	2000	2000	2000	2	0	2	Export	100	Bulgaria	BGR	860	Uzbekistan	UZB								53	DYES,COLOURING MATERIALS	1	No Quantity							509			0
S3	2000	2000	2000	2	0	2	Export	100	Bulgaria	BGR	891	Serbia and Montenegro	SCG								53	DYES,COLOURING MATERIALS	1	No Quantity							142688			0
S3	2000	2000	2000	2	0	2	Export	100	Bulgaria	BGR	899	Areas, nes									53	DYES,COLOURING MATERIALS	1	No Quantity							160960			0
S3	2000	2000	2000	2	0	2	Export	100	Bulgaria	BGR	0	World	WLD								54	MEDICINAL,PHARM.PRODUCTS	1	No Quantity							87332278			0
S3	2000	2000	2000	2	0	2	Export	100	Bulgaria	BGR	8	Albania	ALB								54	MEDICINAL,PHARM.PRODUCTS	1	No Quantity							404932			0
S3	2000	2000	2000	2	0	2	Export	100	Bulgaria	BGR	12	Algeria	DZA								54	MEDICINAL,PHARM.PRODUCTS	1	No Quantity							322			0
S3	2000	2000	2000	2	0	2	Export	100	Bulgaria	BGR	24	Angola	AGO								54	MEDICINAL,PHARM.PRODUCTS	1	No Quantity							11098			0
S3	2000	2000	2000	2	0	2	Export	100	Bulgaria	BGR	28	Antigua and Barbuda	ATG								54	MEDICINAL,PHARM.PRODUCTS	1	No Quantity							19			0
S3	2000	2000	2000	2	0	2	Export	100	Bulgaria	BGR	31	Azerbaijan	AZE								54	MEDICINAL,PHARM.PRODUCTS	1	No Quantity							329913			0
S3	2000	2000	2000	2	0	2	Export	100	Bulgaria	BGR	40	Austria	AUT								54	MEDICINAL,PHARM.PRODUCTS	1	No Quantity							484421			0
S3	2000	2000	2000	2	0	2	Export	100	Bulgaria	BGR	50	Bangladesh	BGD								54	MEDICINAL,PHARM.PRODUCTS	1	No Quantity							235538			0
S3	2000	2000	2000	2	0	2	Export	100	Bulgaria	BGR	51	Armenia	ARM								54	MEDICINAL,PHARM.PRODUCTS	1	No Quantity							105692			0
S3	2000	2000	2000	2	0	2	Export	100	Bulgaria	BGR	56	Belgium	BEL								54	MEDICINAL,PHARM.PRODUCTS	1	No Quantity							393292			0
S3	2000	2000	2000	2	0	2	Export	100	Bulgaria	BGR	68	Bolivia (Plurinational State of)	BOL								54	MEDICINAL,PHARM.PRODUCTS	1	No Quantity							16435			0
S3	2000	2000	2000	2	0	2	Export	100	Bulgaria	BGR	70	Bosnia Herzegovina	BIH								54	MEDICINAL,PHARM.PRODUCTS	1	No Quantity							19567			0
S3	2000	2000	2000	2	0	2	Export	100	Bulgaria	BGR	84	Belize	BLZ								54	MEDICINAL,PHARM.PRODUCTS	1	No Quantity							1558			0
S3	2000	2000	2000	2	0	2	Export	100	Bulgaria	BGR	92	Br. Virgin Isds	VGB								54	MEDICINAL,PHARM.PRODUCTS	1	No Quantity							39			0
S3	2000	2000	2000	2	0	2	Export	100	Bulgaria	BGR	104	Myanmar	MMR								54	MEDICINAL,PHARM.PRODUCTS	1	No Quantity							36452			0
S3	2000	2000	2000	2	0	2	Export	100	Bulgaria	BGR	108	Burundi	BDI								54	MEDICINAL,PHARM.PRODUCTS	1	No Quantity							7248			0
S3	2000	2000	2000	2	0	2	Export	100	Bulgaria	BGR	112	Belarus	BLR								54	MEDICINAL,PHARM.PRODUCTS	1	No Quantity							397544			0
S3	2000	2000	2000	2	0	2	Export	100	Bulgaria	BGR	116	Cambodia	KHM								54	MEDICINAL,PHARM.PRODUCTS	1	No Quantity							23384			0
S3	2000	2000	2000	2	0	2	Export	100	Bulgaria	BGR	124	Canada	CAN								54	MEDICINAL,PHARM.PRODUCTS	1	No Quantity							35068			0
S3	2000	2000	2000	2	0	2	Export	100	Bulgaria	BGR	136	Cayman Isds	CYM								54	MEDICINAL,PHARM.PRODUCTS	1	No Quantity							76			0
S3	2000	2000	2000	2	0	2	Export	100	Bulgaria	BGR	156	China	CHN								54	MEDICINAL,PHARM.PRODUCTS	1	No Quantity							13353			0
S3	2000	2000	2000	2	0	2	Export	100	Bulgaria	BGR	188	Costa Rica	CRI								54	MEDICINAL,PHARM.PRODUCTS	1	No Quantity							8828			0
S3	2000	2000	2000	2	0	2	Export	100	Bulgaria	BGR	191	Croatia	HRV								54	MEDICINAL,PHARM.PRODUCTS	1	No Quantity							5595			0
S3	2000	2000	2000	2	0	2	Export	100	Bulgaria	BGR	192	Cuba	CUB								54	MEDICINAL,PHARM.PRODUCTS	1	No Quantity							7310			0
S3	2000	2000	2000	2	0	2	Export	100	Bulgaria	BGR	196	Cyprus	CYP								54	MEDICINAL,PHARM.PRODUCTS	1	No Quantity							415501			0
S3	2000	2000	2000	2	0	2	Export	100	Bulgaria	BGR	203	Czechia	CZE								54	MEDICINAL,PHARM.PRODUCTS	1	No Quantity							6358			0
S3	2000	2000	2000	2	0	2	Export	100	Bulgaria	BGR	204	Benin	BEN								54	MEDICINAL,PHARM.PRODUCTS	1	No Quantity							26430			0
S3	2000	2000	2000	2	0	2	Export	100	Bulgaria	BGR	208	Denmark	DNK								54	MEDICINAL,PHARM.PRODUCTS	1	No Quantity							106918			0
S3	2000	2000	2000	2	0	2	Export	100	Bulgaria	BGR	212	Dominica	DMA								54	MEDICINAL,PHARM.PRODUCTS	1	No Quantity							151			0
S3	2000	2000	2000	2	0	2	Export	100	Bulgaria	BGR	214	Dominican Rep.	DOM								54	MEDICINAL,PHARM.PRODUCTS	1	No Quantity							10268			0
S3	2000	2000	2000	2	0	2	Export	100	Bulgaria	BGR	218	Ecuador	ECU								54	MEDICINAL,PHARM.PRODUCTS	1	No Quantity							11272			0
S3	2000	2000	2000	2	0	2	Export	100	Bulgaria	BGR	222	El Salvador	SLV								54	MEDICINAL,PHARM.PRODUCTS	1	No Quantity							41485			0
S3	2000	2000	2000	2	0	2	Export	100	Bulgaria	BGR	231	Ethiopia	ETH								54	MEDICINAL,PHARM.PRODUCTS	1	No Quantity							50097			0
S3	2000	2000	2000	2	0	2	Export	100	Bulgaria	BGR	233	Estonia	EST								54	MEDICINAL,PHARM.PRODUCTS	1	No Quantity							1873			0
S3	2000	2000	2000	2	0	2	Export	100	Bulgaria	BGR	242	Fiji	FJI								54	MEDICINAL,PHARM.PRODUCTS	1	No Quantity							20378			0
S3	2000	2000	2000	2	0	2	Export	100	Bulgaria	BGR	246	Finland	FIN								54	MEDICINAL,PHARM.PRODUCTS	1	No Quantity							666			0
S3	2000	2000	2000	2	0	2	Export	100	Bulgaria	BGR	251	France	FRA								54	MEDICINAL,PHARM.PRODUCTS	1	No Quantity							818667			0
S3	2000	2000	2000	2	0	2	Export	100	Bulgaria	BGR	262	Djibouti	DJI								54	MEDICINAL,PHARM.PRODUCTS	1	No Quantity							4669			0
S3	2000	2000	2000	2	0	2	Export	100	Bulgaria	BGR	266	Gabon	GAB								54	MEDICINAL,PHARM.PRODUCTS	1	No Quantity							6836			0
S3	2000	2000	2000	2	0	2	Export	100	Bulgaria	BGR	268	Georgia	GEO								54	MEDICINAL,PHARM.PRODUCTS	1	No Quantity							417682			0
S3	2000	2000	2000	2	0	2	Export	100	Bulgaria	BGR	276	Germany	DEU								54	MEDICINAL,PHARM.PRODUCTS	1	No Quantity							268472			0
S3	2000	2000	2000	2	0	2	Export	100	Bulgaria	BGR	288	Ghana	GHA								54	MEDICINAL,PHARM.PRODUCTS	1	No Quantity							10431			0
S3	2000	2000	2000	2	0	2	Export	100	Bulgaria	BGR	300	Greece	GRC								54	MEDICINAL,PHARM.PRODUCTS	1	No Quantity							94356			0
S3	2000	2000	2000	2	0	2	Export	100	Bulgaria	BGR	320	Guatemala	GTM								54	MEDICINAL,PHARM.PRODUCTS	1	No Quantity							3170			0
S3	2000	2000	2000	2	0	2	Export	100	Bulgaria	BGR	324	Guinea	GIN								54	MEDICINAL,PHARM.PRODUCTS	1	No Quantity							11784			0
S3	2000	2000	2000	2	0	2	Export	100	Bulgaria	BGR	340	Honduras	HND								54	MEDICINAL,PHARM.PRODUCTS	1	No Quantity							9555			0
S3	2000	2000	2000	2	0	2	Export	100	Bulgaria	BGR	344	China, Hong Kong SAR	HKG								54	MEDICINAL,PHARM.PRODUCTS	1	No Quantity							3917			0
S3	2000	2000	2000	2	0	2	Export	100	Bulgaria	BGR	348	Hungary	HUN								54	MEDICINAL,PHARM.PRODUCTS	1	No Quantity							144604			0
S3	2000	2000	2000	2	0	2	Export	100	Bulgaria	BGR	360	Indonesia	IDN								54	MEDICINAL,PHARM.PRODUCTS	1	No Quantity							1798			0
S3	2000	2000	2000	2	0	2	Export	100	Bulgaria	BGR	368	Iraq	IRQ								54	MEDICINAL,PHARM.PRODUCTS	1	No Quantity							11880			0
S3	2000	2000	2000	2	0	2	Export	100	Bulgaria	BGR	372	Ireland	IRL								54	MEDICINAL,PHARM.PRODUCTS	1	No Quantity							72834			0
S3	2000	2000	2000	2	0	2	Export	100	Bulgaria	BGR	376	Israel	ISR								54	MEDICINAL,PHARM.PRODUCTS	1	No Quantity							2			0
S3	2000	2000	2000	2	0	2	Export	100	Bulgaria	BGR	381	Italy	ITA								54	MEDICINAL,PHARM.PRODUCTS	1	No Quantity							8015539			0
S3	2000	2000	2000	2	0	2	Export	100	Bulgaria	BGR	388	Jamaica	JAM								54	MEDICINAL,PHARM.PRODUCTS	1	No Quantity							1191			0
S3	2000	2000	2000	2	0	2	Export	100	Bulgaria	BGR	392	Japan	JPN								54	MEDICINAL,PHARM.PRODUCTS	1	No Quantity							1086			0
S3	2000	2000	2000	2	0	2	Export	100	Bulgaria	BGR	398	Kazakhstan	KAZ								54	MEDICINAL,PHARM.PRODUCTS	1	No Quantity							407683			0
S3	2000	2000	2000	2	0	2	Export	100	Bulgaria	BGR	400	Jordan	JOR								54	MEDICINAL,PHARM.PRODUCTS	1	No Quantity							90025			0
S3	2000	2000	2000	2	0	2	Export	100	Bulgaria	BGR	404	Kenya	KEN								54	MEDICINAL,PHARM.PRODUCTS	1	No Quantity							67538			0
S3	2000	2000	2000	2	0	2	Export	100	Bulgaria	BGR	408	Dem. People's Rep. of Korea	PRK								54	MEDICINAL,PHARM.PRODUCTS	1	No Quantity							16994			0
S3	2000	2000	2000	2	0	2	Export	100	Bulgaria	BGR	410	Rep. of Korea	KOR								54	MEDICINAL,PHARM.PRODUCTS	1	No Quantity							5727			0
S3	2000	2000	2000	2	0	2	Export	100	Bulgaria	BGR	417	Kyrgyzstan	KGZ								54	MEDICINAL,PHARM.PRODUCTS	1	No Quantity							31500			0
S3	2000	2000	2000	2	0	2	Export	100	Bulgaria	BGR	422	Lebanon	LBN								54	MEDICINAL,PHARM.PRODUCTS	1	No Quantity							9885			0
S3	2000	2000	2000	2	0	2	Export	100	Bulgaria	BGR	428	Latvia	LVA								54	MEDICINAL,PHARM.PRODUCTS	1	No Quantity							638001			0
S3	2000	2000	2000	2	0	2	Export	100	Bulgaria	BGR	440	Lithuania	LTU								54	MEDICINAL,PHARM.PRODUCTS	1	No Quantity							419015			0
S3	2000	2000	2000	2	0	2	Export	100	Bulgaria	BGR	466	Mali	MLI								54	MEDICINAL,PHARM.PRODUCTS	1	No Quantity							9823			0
S3	2000	2000	2000	2	0	2	Export	100	Bulgaria	BGR	470	Malta	MLT								54	MEDICINAL,PHARM.PRODUCTS	1	No Quantity							864			0
S3	2000	2000	2000	2	0	2	Export	100	Bulgaria	BGR	484	Mexico	MEX								54	MEDICINAL,PHARM.PRODUCTS	1	No Quantity							15432			0
S3	2000	2000	2000	2	0	2	Export	100	Bulgaria	BGR	490	Other Asia, nes									54	MEDICINAL,PHARM.PRODUCTS	1	No Quantity							153653			0
S3	2000	2000	2000	2	0	2	Export	100	Bulgaria	BGR	496	Mongolia	MNG								54	MEDICINAL,PHARM.PRODUCTS	1	No Quantity							200245			0
S3	2000	2000	2000	2	0	2	Export	100	Bulgaria	BGR	498	Rep. of Moldova	MDA								54	MEDICINAL,PHARM.PRODUCTS	1	No Quantity							423887			0
S3	2000	2000	2000	2	0	2	Export	100	Bulgaria	BGR	512	Oman	OMN								54	MEDICINAL,PHARM.PRODUCTS	1	No Quantity							8			0
S3	2000	2000	2000	2	0	2	Export	100	Bulgaria	BGR	528	Netherlands	NLD								54	MEDICINAL,PHARM.PRODUCTS	1	No Quantity							191372			0
S3	2000	2000	2000	2	0	2	Export	100	Bulgaria	BGR	558	Nicaragua	NIC								54	MEDICINAL,PHARM.PRODUCTS	1	No Quantity							18822			0
S3	2000	2000	2000	2	0	2	Export	100	Bulgaria	BGR	562	Niger	NER								54	MEDICINAL,PHARM.PRODUCTS	1	No Quantity							8111			0
S3	2000	2000	2000	2	0	2	Export	100	Bulgaria	BGR	566	Nigeria	NGA								54	MEDICINAL,PHARM.PRODUCTS	1	No Quantity							2697			0
S3	2000	2000	2000	2	0	2	Export	100	Bulgaria	BGR	579	Norway	NOR								54	MEDICINAL,PHARM.PRODUCTS	1	No Quantity							182			0
S3	2000	2000	2000	2	0	2	Export	100	Bulgaria	BGR	586	Pakistan	PAK								54	MEDICINAL,PHARM.PRODUCTS	1	No Quantity							192754			0
S3	2000	2000	2000	2	0	2	Export	100	Bulgaria	BGR	591	Panama	PAN								54	MEDICINAL,PHARM.PRODUCTS	1	No Quantity							117597			0
S3	2000	2000	2000	2	0	2	Export	100	Bulgaria	BGR	598	Papua New Guinea	PNG								54	MEDICINAL,PHARM.PRODUCTS	1	No Quantity							40503			0
S3	2000	2000	2000	2	0	2	Export	100	Bulgaria	BGR	604	Peru	PER								54	MEDICINAL,PHARM.PRODUCTS	1	No Quantity							33820			0
S3	2000	2000	2000	2	0	2	Export	100	Bulgaria	BGR	608	Philippines	PHL								54	MEDICINAL,PHARM.PRODUCTS	1	No Quantity							60473			0
S3	2000	2000	2000	2	0	2	Export	100	Bulgaria	BGR	616	Poland	POL								54	MEDICINAL,PHARM.PRODUCTS	1	No Quantity							1513458			0
S3	2000	2000	2000	2	0	2	Export	100	Bulgaria	BGR	620	Portugal	PRT								54	MEDICINAL,PHARM.PRODUCTS	1	No Quantity							21328			0
S3	2000	2000	2000	2	0	2	Export	100	Bulgaria	BGR	642	Romania	ROU								54	MEDICINAL,PHARM.PRODUCTS	1	No Quantity							424218			0
S3	2000	2000	2000	2	0	2	Export	100	Bulgaria	BGR	643	Russian Federation	RUS								54	MEDICINAL,PHARM.PRODUCTS	1	No Quantity							23868106			0
S3	2000	2000	2000	2	0	2	Export	100	Bulgaria	BGR	646	Rwanda	RWA								54	MEDICINAL,PHARM.PRODUCTS	1	No Quantity							7123			0
S3	2000	2000	2000	2	0	2	Export	100	Bulgaria	BGR	662	Saint Lucia	LCA								54	MEDICINAL,PHARM.PRODUCTS	1	No Quantity							238			0
S3	2000	2000	2000	2	0	2	Export	100	Bulgaria	BGR	670	Saint Vincent and the Grenadines	VCT								54	MEDICINAL,PHARM.PRODUCTS	1	No Quantity							1040			0
S3	2000	2000	2000	2	0	2	Export	100	Bulgaria	BGR	678	Sao Tome and Principe	STP								54	MEDICINAL,PHARM.PRODUCTS	1	No Quantity							3			0
S3	2000	2000	2000	2	0	2	Export	100	Bulgaria	BGR	682	Saudi Arabia	SAU								54	MEDICINAL,PHARM.PRODUCTS	1	No Quantity							83			0
S3	2000	2000	2000	2	0	2	Export	100	Bulgaria	BGR	690	Seychelles	SYC								54	MEDICINAL,PHARM.PRODUCTS	1	No Quantity							130260			0
S3	2000	2000	2000	2	0	2	Export	100	Bulgaria	BGR	699	India	IND								54	MEDICINAL,PHARM.PRODUCTS	1	No Quantity							165836			0
S3	2000	2000	2000	2	0	2	Export	100	Bulgaria	BGR	702	Singapore	SGP								54	MEDICINAL,PHARM.PRODUCTS	1	No Quantity							103067			0
S3	2000	2000	2000	2	0	2	Export	100	Bulgaria	BGR	703	Slovakia	SVK								54	MEDICINAL,PHARM.PRODUCTS	1	No Quantity							64604			0
S3	2000	2000	2000	2	0	2	Export	100	Bulgaria	BGR	704	Viet Nam	VNM								54	MEDICINAL,PHARM.PRODUCTS	1	No Quantity							437186			0
S3	2000	2000	2000	2	0	2	Export	100	Bulgaria	BGR	705	Slovenia	SVN								54	MEDICINAL,PHARM.PRODUCTS	1	No Quantity							41599			0
S3	2000	2000	2000	2	0	2	Export	100	Bulgaria	BGR	710	South Africa	ZAF								54	MEDICINAL,PHARM.PRODUCTS	1	No Quantity							15621			0
S3	2000	2000	2000	2	0	2	Export	100	Bulgaria	BGR	716	Zimbabwe	ZWE								54	MEDICINAL,PHARM.PRODUCTS	1	No Quantity							35			0
S3	2000	2000	2000	2	0	2	Export	100	Bulgaria	BGR	724	Spain	ESP								54	MEDICINAL,PHARM.PRODUCTS	1	No Quantity							838248			0
S3	2000	2000	2000	2	0	2	Export	100	Bulgaria	BGR	736	Fmr Sudan	SDN								54	MEDICINAL,PHARM.PRODUCTS	1	No Quantity							5253			0
S3	2000	2000	2000	2	0	2	Export	100	Bulgaria	BGR	752	Sweden	SWE								54	MEDICINAL,PHARM.PRODUCTS	1	No Quantity							25			0
S3	2000	2000	2000	2	0	2	Export	100	Bulgaria	BGR	757	Switzerland	CHE								54	MEDICINAL,PHARM.PRODUCTS	1	No Quantity							319098			0
S3	2000	2000	2000	2	0	2	Export	100	Bulgaria	BGR	760	Syria	SYR								54	MEDICINAL,PHARM.PRODUCTS	1	No Quantity							860			0
S3	2000	2000	2000	2	0	2	Export	100	Bulgaria	BGR	764	Thailand	THA								54	MEDICINAL,PHARM.PRODUCTS	1	No Quantity							26617			0
S3	2000	2000	2000	2	0	2	Export	100	Bulgaria	BGR	784	United Arab Emirates	ARE								54	MEDICINAL,PHARM.PRODUCTS	1	No Quantity							283772			0
S3	2000	2000	2000	2	0	2	Export	100	Bulgaria	BGR	788	Tunisia	TUN								54	MEDICINAL,PHARM.PRODUCTS	1	No Quantity							34906			0
S3	2000	2000	2000	2	0	2	Export	100	Bulgaria	BGR	792	Turkey	TUR								54	MEDICINAL,PHARM.PRODUCTS	1	No Quantity							52935			0
S3	2000	2000	2000	2	0	2	Export	100	Bulgaria	BGR	795	Turkmenistan	TKM								54	MEDICINAL,PHARM.PRODUCTS	1	No Quantity							1126			0
S3	2000	2000	2000	2	0	2	Export	100	Bulgaria	BGR	800	Uganda	UGA								54	MEDICINAL,PHARM.PRODUCTS	1	No Quantity							84946			0
S3	2000	2000	2000	2	0	2	Export	100	Bulgaria	BGR	804	Ukraine	UKR								54	MEDICINAL,PHARM.PRODUCTS	1	No Quantity							5625031			0
S3	2000	2000	2000	2	0	2	Export	100	Bulgaria	BGR	807	North Macedonia	MKD								54	MEDICINAL,PHARM.PRODUCTS	1	No Quantity							186333			0
S3	2000	2000	2000	2	0	2	Export	100	Bulgaria	BGR	818	Egypt	EGY								54	MEDICINAL,PHARM.PRODUCTS	1	No Quantity							42101			0
S3	2000	2000	2000	2	0	2	Export	100	Bulgaria	BGR	826	United Kingdom	GBR								54	MEDICINAL,PHARM.PRODUCTS	1	No Quantity							59726			0
S3	2000	2000	2000	2	0	2	Export	100	Bulgaria	BGR	842	USA	USA								54	MEDICINAL,PHARM.PRODUCTS	1	No Quantity							728570			0
S3	2000	2000	2000	2	0	2	Export	100	Bulgaria	BGR	854	Burkina Faso	BFA								54	MEDICINAL,PHARM.PRODUCTS	1	No Quantity							8631			0
S3	2000	2000	2000	2	0	2	Export	100	Bulgaria	BGR	860	Uzbekistan	UZB								54	MEDICINAL,PHARM.PRODUCTS	1	No Quantity							117571			0
S3	2000	2000	2000	2	0	2	Export	100	Bulgaria	BGR	887	Yemen	YEM								54	MEDICINAL,PHARM.PRODUCTS	1	No Quantity							665			0
S3	2000	2000	2000	2	0	2	Export	100	Bulgaria	BGR	891	Serbia and Montenegro	SCG								54	MEDICINAL,PHARM.PRODUCTS	1	No Quantity							412161			0
S3	2000	2000	2000	2	0	2	Export	100	Bulgaria	BGR	894	Zambia	ZMB								54	MEDICINAL,PHARM.PRODUCTS	1	No Quantity							17006			0
S3	2000	2000	2000	2	0	2	Export	100	Bulgaria	BGR	899	Areas, nes									54	MEDICINAL,PHARM.PRODUCTS	1	No Quantity							35408732			0
S3	2000	2000	2000	2	0	2	Export	100	Bulgaria	BGR	0	World	WLD								55	ESSENTL.OILS,PERFUME,ETC	1	No Quantity							87758183			0
S3	2000	2000	2000	2	0	2	Export	100	Bulgaria	BGR	8	Albania	ALB								55	ESSENTL.OILS,PERFUME,ETC	1	No Quantity							745106			0
S3	2000	2000	2000	2	0	2	Export	100	Bulgaria	BGR	12	Algeria	DZA								55	ESSENTL.OILS,PERFUME,ETC	1	No Quantity							474415			0
S3	2000	2000	2000	2	0	2	Export	100	Bulgaria	BGR	24	Angola	AGO								55	ESSENTL.OILS,PERFUME,ETC	1	No Quantity							310			0
S3	2000	2000	2000	2	0	2	Export	100	Bulgaria	BGR	28	Antigua and Barbuda	ATG								55	ESSENTL.OILS,PERFUME,ETC	1	No Quantity							344			0
S3	2000	2000	2000	2	0	2	Export	100	Bulgaria	BGR	31	Azerbaijan	AZE								55	ESSENTL.OILS,PERFUME,ETC	1	No Quantity							546849			0
S3	2000	2000	2000	2	0	2	Export	100	Bulgaria	BGR	36	Australia	AUS								55	ESSENTL.OILS,PERFUME,ETC	1	No Quantity							22989			0
S3	2000	2000	2000	2	0	2	Export	100	Bulgaria	BGR	40	Austria	AUT								55	ESSENTL.OILS,PERFUME,ETC	1	No Quantity							352141			0
S3	2000	2000	2000	2	0	2	Export	100	Bulgaria	BGR	44	Bahamas	BHS								55	ESSENTL.OILS,PERFUME,ETC	1	No Quantity							566			0
S3	2000	2000	2000	2	0	2	Export	100	Bulgaria	BGR	48	Bahrain	BHR								55	ESSENTL.OILS,PERFUME,ETC	1	No Quantity							37363			0
S3	2000	2000	2000	2	0	2	Export	100	Bulgaria	BGR	51	Armenia	ARM								55	ESSENTL.OILS,PERFUME,ETC	1	No Quantity							651596			0
S3	2000	2000	2000	2	0	2	Export	100	Bulgaria	BGR	56	Belgium	BEL								55	ESSENTL.OILS,PERFUME,ETC	1	No Quantity							25387			0
S3	2000	2000	2000	2	0	2	Export	100	Bulgaria	BGR	64	Bhutan	BTN								55	ESSENTL.OILS,PERFUME,ETC	1	No Quantity							28592			0
S3	2000	2000	2000	2	0	2	Export	100	Bulgaria	BGR	68	Bolivia (Plurinational State of)	BOL								55	ESSENTL.OILS,PERFUME,ETC	1	No Quantity							44			0
S3	2000	2000	2000	2	0	2	Export	100	Bulgaria	BGR	70	Bosnia Herzegovina	BIH								55	ESSENTL.OILS,PERFUME,ETC	1	No Quantity							327726			0
S3	2000	2000	2000	2	0	2	Export	100	Bulgaria	BGR	84	Belize	BLZ								55	ESSENTL.OILS,PERFUME,ETC	1	No Quantity							348			0
S3	2000	2000	2000	2	0	2	Export	100	Bulgaria	BGR	112	Belarus	BLR								55	ESSENTL.OILS,PERFUME,ETC	1	No Quantity							59007			0
S3	2000	2000	2000	2	0	2	Export	100	Bulgaria	BGR	116	Cambodia	KHM								55	ESSENTL.OILS,PERFUME,ETC	1	No Quantity							341			0
S3	2000	2000	2000	2	0	2	Export	100	Bulgaria	BGR	124	Canada	CAN								55	ESSENTL.OILS,PERFUME,ETC	1	No Quantity							12357			0
S3	2000	2000	2000	2	0	2	Export	100	Bulgaria	BGR	136	Cayman Isds	CYM								55	ESSENTL.OILS,PERFUME,ETC	1	No Quantity							168			0
S3	2000	2000	2000	2	0	2	Export	100	Bulgaria	BGR	156	China	CHN								55	ESSENTL.OILS,PERFUME,ETC	1	No Quantity							19178			0
S3	2000	2000	2000	2	0	2	Export	100	Bulgaria	BGR	170	Colombia	COL								55	ESSENTL.OILS,PERFUME,ETC	1	No Quantity							28662			0
S3	2000	2000	2000	2	0	2	Export	100	Bulgaria	BGR	191	Croatia	HRV								55	ESSENTL.OILS,PERFUME,ETC	1	No Quantity							265438			0
S3	2000	2000	2000	2	0	2	Export	100	Bulgaria	BGR	192	Cuba	CUB								55	ESSENTL.OILS,PERFUME,ETC	1	No Quantity							12			0
S3	2000	2000	2000	2	0	2	Export	100	Bulgaria	BGR	196	Cyprus	CYP								55	ESSENTL.OILS,PERFUME,ETC	1	No Quantity							220346			0
S3	2000	2000	2000	2	0	2	Export	100	Bulgaria	BGR	203	Czechia	CZE								55	ESSENTL.OILS,PERFUME,ETC	1	No Quantity							994425			0
S3	2000	2000	2000	2	0	2	Export	100	Bulgaria	BGR	204	Benin	BEN								55	ESSENTL.OILS,PERFUME,ETC	1	No Quantity							5123			0
S3	2000	2000	2000	2	0	2	Export	100	Bulgaria	BGR	208	Denmark	DNK								55	ESSENTL.OILS,PERFUME,ETC	1	No Quantity							6942			0
S3	2000	2000	2000	2	0	2	Export	100	Bulgaria	BGR	214	Dominican Rep.	DOM								55	ESSENTL.OILS,PERFUME,ETC	1	No Quantity							121			0
S3	2000	2000	2000	2	0	2	Export	100	Bulgaria	BGR	233	Estonia	EST								55	ESSENTL.OILS,PERFUME,ETC	1	No Quantity							127170			0
S3	2000	2000	2000	2	0	2	Export	100	Bulgaria	BGR	246	Finland	FIN								55	ESSENTL.OILS,PERFUME,ETC	1	No Quantity							26678			0
S3	2000	2000	2000	2	0	2	Export	100	Bulgaria	BGR	251	France	FRA								55	ESSENTL.OILS,PERFUME,ETC	1	No Quantity							3094296			0
S3	2000	2000	2000	2	0	2	Export	100	Bulgaria	BGR	268	Georgia	GEO								55	ESSENTL.OILS,PERFUME,ETC	1	No Quantity							1689244			0
S3	2000	2000	2000	2	0	2	Export	100	Bulgaria	BGR	276	Germany	DEU								55	ESSENTL.OILS,PERFUME,ETC	1	No Quantity							262091			0
S3	2000	2000	2000	2	0	2	Export	100	Bulgaria	BGR	292	Gibraltar	GIB								55	ESSENTL.OILS,PERFUME,ETC	1	No Quantity							24			0
S3	2000	2000	2000	2	0	2	Export	100	Bulgaria	BGR	300	Greece	GRC								55	ESSENTL.OILS,PERFUME,ETC	1	No Quantity							229964			0
S3	2000	2000	2000	2	0	2	Export	100	Bulgaria	BGR	324	Guinea	GIN								55	ESSENTL.OILS,PERFUME,ETC	1	No Quantity							35			0
S3	2000	2000	2000	2	0	2	Export	100	Bulgaria	BGR	340	Honduras	HND								55	ESSENTL.OILS,PERFUME,ETC	1	No Quantity							226			0
S3	2000	2000	2000	2	0	2	Export	100	Bulgaria	BGR	344	China, Hong Kong SAR	HKG								55	ESSENTL.OILS,PERFUME,ETC	1	No Quantity							81819			0
S3	2000	2000	2000	2	0	2	Export	100	Bulgaria	BGR	348	Hungary	HUN								55	ESSENTL.OILS,PERFUME,ETC	1	No Quantity							554192			0
S3	2000	2000	2000	2	0	2	Export	100	Bulgaria	BGR	364	Iran	IRN								55	ESSENTL.OILS,PERFUME,ETC	1	No Quantity							4724			0
S3	2000	2000	2000	2	0	2	Export	100	Bulgaria	BGR	372	Ireland	IRL								55	ESSENTL.OILS,PERFUME,ETC	1	No Quantity							80314			0
S3	2000	2000	2000	2	0	2	Export	100	Bulgaria	BGR	376	Israel	ISR								55	ESSENTL.OILS,PERFUME,ETC	1	No Quantity							14022			0
S3	2000	2000	2000	2	0	2	Export	100	Bulgaria	BGR	381	Italy	ITA								55	ESSENTL.OILS,PERFUME,ETC	1	No Quantity							87145			0
S3	2000	2000	2000	2	0	2	Export	100	Bulgaria	BGR	384	Côte d'Ivoire	CIV								55	ESSENTL.OILS,PERFUME,ETC	1	No Quantity							30542			0
S3	2000	2000	2000	2	0	2	Export	100	Bulgaria	BGR	392	Japan	JPN								55	ESSENTL.OILS,PERFUME,ETC	1	No Quantity							139300			0
S3	2000	2000	2000	2	0	2	Export	100	Bulgaria	BGR	398	Kazakhstan	KAZ								55	ESSENTL.OILS,PERFUME,ETC	1	No Quantity							1300171			0
S3	2000	2000	2000	2	0	2	Export	100	Bulgaria	BGR	400	Jordan	JOR								55	ESSENTL.OILS,PERFUME,ETC	1	No Quantity							59186			0
S3	2000	2000	2000	2	0	2	Export	100	Bulgaria	BGR	410	Rep. of Korea	KOR								55	ESSENTL.OILS,PERFUME,ETC	1	No Quantity							12250			0
S3	2000	2000	2000	2	0	2	Export	100	Bulgaria	BGR	414	Kuwait	KWT								55	ESSENTL.OILS,PERFUME,ETC	1	No Quantity							42966			0
S3	2000	2000	2000	2	0	2	Export	100	Bulgaria	BGR	417	Kyrgyzstan	KGZ								55	ESSENTL.OILS,PERFUME,ETC	1	No Quantity							127537			0
S3	2000	2000	2000	2	0	2	Export	100	Bulgaria	BGR	422	Lebanon	LBN								55	ESSENTL.OILS,PERFUME,ETC	1	No Quantity							21732			0
S3	2000	2000	2000	2	0	2	Export	100	Bulgaria	BGR	428	Latvia	LVA								55	ESSENTL.OILS,PERFUME,ETC	1	No Quantity							419604			0
S3	2000	2000	2000	2	0	2	Export	100	Bulgaria	BGR	430	Liberia	LBR								55	ESSENTL.OILS,PERFUME,ETC	1	No Quantity							864			0
S3	2000	2000	2000	2	0	2	Export	100	Bulgaria	BGR	434	Libya	LBY								55	ESSENTL.OILS,PERFUME,ETC	1	No Quantity							29302			0
S3	2000	2000	2000	2	0	2	Export	100	Bulgaria	BGR	440	Lithuania	LTU								55	ESSENTL.OILS,PERFUME,ETC	1	No Quantity							528668			0
S3	2000	2000	2000	2	0	2	Export	100	Bulgaria	BGR	446	China, Macao SAR	MAC								55	ESSENTL.OILS,PERFUME,ETC	1	No Quantity							131			0
S3	2000	2000	2000	2	0	2	Export	100	Bulgaria	BGR	470	Malta	MLT								55	ESSENTL.OILS,PERFUME,ETC	1	No Quantity							10901			0
S3	2000	2000	2000	2	0	2	Export	100	Bulgaria	BGR	484	Mexico	MEX								55	ESSENTL.OILS,PERFUME,ETC	1	No Quantity							215			0
S3	2000	2000	2000	2	0	2	Export	100	Bulgaria	BGR	490	Other Asia, nes									55	ESSENTL.OILS,PERFUME,ETC	1	No Quantity							64428			0
S3	2000	2000	2000	2	0	2	Export	100	Bulgaria	BGR	496	Mongolia	MNG								55	ESSENTL.OILS,PERFUME,ETC	1	No Quantity							10731			0
S3	2000	2000	2000	2	0	2	Export	100	Bulgaria	BGR	498	Rep. of Moldova	MDA								55	ESSENTL.OILS,PERFUME,ETC	1	No Quantity							1435630			0
S3	2000	2000	2000	2	0	2	Export	100	Bulgaria	BGR	504	Morocco	MAR								55	ESSENTL.OILS,PERFUME,ETC	1	No Quantity							24883			0
S3	2000	2000	2000	2	0	2	Export	100	Bulgaria	BGR	528	Netherlands	NLD								55	ESSENTL.OILS,PERFUME,ETC	1	No Quantity							1019054			0
S3	2000	2000	2000	2	0	2	Export	100	Bulgaria	BGR	554	New Zealand	NZL								55	ESSENTL.OILS,PERFUME,ETC	1	No Quantity							7279			0
S3	2000	2000	2000	2	0	2	Export	100	Bulgaria	BGR	558	Nicaragua	NIC								55	ESSENTL.OILS,PERFUME,ETC	1	No Quantity							857			0
S3	2000	2000	2000	2	0	2	Export	100	Bulgaria	BGR	579	Norway	NOR								55	ESSENTL.OILS,PERFUME,ETC	1	No Quantity							1716			0
S3	2000	2000	2000	2	0	2	Export	100	Bulgaria	BGR	591	Panama	PAN								55	ESSENTL.OILS,PERFUME,ETC	1	No Quantity							5109			0
S3	2000	2000	2000	2	0	2	Export	100	Bulgaria	BGR	604	Peru	PER								55	ESSENTL.OILS,PERFUME,ETC	1	No Quantity							48333			0
S3	2000	2000	2000	2	0	2	Export	100	Bulgaria	BGR	616	Poland	POL								55	ESSENTL.OILS,PERFUME,ETC	1	No Quantity							456320			0
S3	2000	2000	2000	2	0	2	Export	100	Bulgaria	BGR	620	Portugal	PRT								55	ESSENTL.OILS,PERFUME,ETC	1	No Quantity							11			0
S3	2000	2000	2000	2	0	2	Export	100	Bulgaria	BGR	642	Romania	ROU								55	ESSENTL.OILS,PERFUME,ETC	1	No Quantity							1631052			0
S3	2000	2000	2000	2	0	2	Export	100	Bulgaria	BGR	643	Russian Federation	RUS								55	ESSENTL.OILS,PERFUME,ETC	1	No Quantity							27109842			0
S3	2000	2000	2000	2	0	2	Export	100	Bulgaria	BGR	670	Saint Vincent and the Grenadines	VCT								55	ESSENTL.OILS,PERFUME,ETC	1	No Quantity							4828			0
S3	2000	2000	2000	2	0	2	Export	100	Bulgaria	BGR	699	India	IND								55	ESSENTL.OILS,PERFUME,ETC	1	No Quantity							75556			0
S3	2000	2000	2000	2	0	2	Export	100	Bulgaria	BGR	702	Singapore	SGP								55	ESSENTL.OILS,PERFUME,ETC	1	No Quantity							340			0
S3	2000	2000	2000	2	0	2	Export	100	Bulgaria	BGR	703	Slovakia	SVK								55	ESSENTL.OILS,PERFUME,ETC	1	No Quantity							116187			0
S3	2000	2000	2000	2	0	2	Export	100	Bulgaria	BGR	705	Slovenia	SVN								55	ESSENTL.OILS,PERFUME,ETC	1	No Quantity							13558			0
S3	2000	2000	2000	2	0	2	Export	100	Bulgaria	BGR	710	South Africa	ZAF								55	ESSENTL.OILS,PERFUME,ETC	1	No Quantity							6715			0
S3	2000	2000	2000	2	0	2	Export	100	Bulgaria	BGR	724	Spain	ESP								55	ESSENTL.OILS,PERFUME,ETC	1	No Quantity							175808			0
S3	2000	2000	2000	2	0	2	Export	100	Bulgaria	BGR	752	Sweden	SWE								55	ESSENTL.OILS,PERFUME,ETC	1	No Quantity							340			0
S3	2000	2000	2000	2	0	2	Export	100	Bulgaria	BGR	757	Switzerland	CHE								55	ESSENTL.OILS,PERFUME,ETC	1	No Quantity							456326			0
S3	2000	2000	2000	2	0	2	Export	100	Bulgaria	BGR	760	Syria	SYR								55	ESSENTL.OILS,PERFUME,ETC	1	No Quantity							221			0
S3	2000	2000	2000	2	0	2	Export	100	Bulgaria	BGR	784	United Arab Emirates	ARE								55	ESSENTL.OILS,PERFUME,ETC	1	No Quantity							575697			0
S3	2000	2000	2000	2	0	2	Export	100	Bulgaria	BGR	792	Turkey	TUR								55	ESSENTL.OILS,PERFUME,ETC	1	No Quantity							438174			0
S3	2000	2000	2000	2	0	2	Export	100	Bulgaria	BGR	795	Turkmenistan	TKM								55	ESSENTL.OILS,PERFUME,ETC	1	No Quantity							102694			0
S3	2000	2000	2000	2	0	2	Export	100	Bulgaria	BGR	804	Ukraine	UKR								55	ESSENTL.OILS,PERFUME,ETC	1	No Quantity							13953901			0
S3	2000	2000	2000	2	0	2	Export	100	Bulgaria	BGR	807	North Macedonia	MKD								55	ESSENTL.OILS,PERFUME,ETC	1	No Quantity							1029923			0
S3	2000	2000	2000	2	0	2	Export	100	Bulgaria	BGR	818	Egypt	EGY								55	ESSENTL.OILS,PERFUME,ETC	1	No Quantity							8137			0
S3	2000	2000	2000	2	0	2	Export	100	Bulgaria	BGR	826	United Kingdom	GBR								55	ESSENTL.OILS,PERFUME,ETC	1	No Quantity							715759			0
S3	2000	2000	2000	2	0	2	Export	100	Bulgaria	BGR	842	USA	USA								55	ESSENTL.OILS,PERFUME,ETC	1	No Quantity							2780206			0
S3	2000	2000	2000	2	0	2	Export	100	Bulgaria	BGR	860	Uzbekistan	UZB								55	ESSENTL.OILS,PERFUME,ETC	1	No Quantity							533487			0
S3	2000	2000	2000	2	0	2	Export	100	Bulgaria	BGR	891	Serbia and Montenegro	SCG								55	ESSENTL.OILS,PERFUME,ETC	1	No Quantity							1895249			0
S3	2000	2000	2000	2	0	2	Export	100	Bulgaria	BGR	899	Areas, nes									55	ESSENTL.OILS,PERFUME,ETC	1	No Quantity							19258625			0
S3	2000	2000	2000	2	0	2	Export	100	Bulgaria	BGR	0	World	WLD								56	FERTILIZER,EXCEPT GRP272	1	No Quantity							95079194			0
S3	2000	2000	2000	2	0	2	Export	100	Bulgaria	BGR	8	Albania	ALB								56	FERTILIZER,EXCEPT GRP272	1	No Quantity							32934			0
S3	2000	2000	2000	2	0	2	Export	100	Bulgaria	BGR	12	Algeria	DZA								56	FERTILIZER,EXCEPT GRP272	1	No Quantity							401362			0
S3	2000	2000	2000	2	0	2	Export	100	Bulgaria	BGR	40	Austria	AUT								56	FERTILIZER,EXCEPT GRP272	1	No Quantity							1468754			0
S3	2000	2000	2000	2	0	2	Export	100	Bulgaria	BGR	50	Bangladesh	BGD								56	FERTILIZER,EXCEPT GRP272	1	No Quantity							1724962			0
S3	2000	2000	2000	2	0	2	Export	100	Bulgaria	BGR	56	Belgium	BEL								56	FERTILIZER,EXCEPT GRP272	1	No Quantity							2268789			0
S3	2000	2000	2000	2	0	2	Export	100	Bulgaria	BGR	70	Bosnia Herzegovina	BIH								56	FERTILIZER,EXCEPT GRP272	1	No Quantity							42			0
S3	2000	2000	2000	2	0	2	Export	100	Bulgaria	BGR	76	Brazil	BRA								56	FERTILIZER,EXCEPT GRP272	1	No Quantity							2039300			0
S3	2000	2000	2000	2	0	2	Export	100	Bulgaria	BGR	251	France	FRA								56	FERTILIZER,EXCEPT GRP272	1	No Quantity							31737342			0
S3	2000	2000	2000	2	0	2	Export	100	Bulgaria	BGR	276	Germany	DEU								56	FERTILIZER,EXCEPT GRP272	1	No Quantity							10682			0
S3	2000	2000	2000	2	0	2	Export	100	Bulgaria	BGR	288	Ghana	GHA								56	FERTILIZER,EXCEPT GRP272	1	No Quantity							397063			0
S3	2000	2000	2000	2	0	2	Export	100	Bulgaria	BGR	300	Greece	GRC								56	FERTILIZER,EXCEPT GRP272	1	No Quantity							3854329			0
S3	2000	2000	2000	2	0	2	Export	100	Bulgaria	BGR	364	Iran	IRN								56	FERTILIZER,EXCEPT GRP272	1	No Quantity							2194795			0
S3	2000	2000	2000	2	0	2	Export	100	Bulgaria	BGR	376	Israel	ISR								56	FERTILIZER,EXCEPT GRP272	1	No Quantity							319194			0
S3	2000	2000	2000	2	0	2	Export	100	Bulgaria	BGR	381	Italy	ITA								56	FERTILIZER,EXCEPT GRP272	1	No Quantity							11677774			0
S3	2000	2000	2000	2	0	2	Export	100	Bulgaria	BGR	422	Lebanon	LBN								56	FERTILIZER,EXCEPT GRP272	1	No Quantity							179160			0
S3	2000	2000	2000	2	0	2	Export	100	Bulgaria	BGR	484	Mexico	MEX								56	FERTILIZER,EXCEPT GRP272	1	No Quantity							3698705			0
S3	2000	2000	2000	2	0	2	Export	100	Bulgaria	BGR	504	Morocco	MAR								56	FERTILIZER,EXCEPT GRP272	1	No Quantity							21167			0
S3	2000	2000	2000	2	0	2	Export	100	Bulgaria	BGR	528	Netherlands	NLD								56	FERTILIZER,EXCEPT GRP272	1	No Quantity							28			0
S3	2000	2000	2000	2	0	2	Export	100	Bulgaria	BGR	566	Nigeria	NGA								56	FERTILIZER,EXCEPT GRP272	1	No Quantity							760332			0
S3	2000	2000	2000	2	0	2	Export	100	Bulgaria	BGR	604	Peru	PER								56	FERTILIZER,EXCEPT GRP272	1	No Quantity							2211920			0
S3	2000	2000	2000	2	0	2	Export	100	Bulgaria	BGR	642	Romania	ROU								56	FERTILIZER,EXCEPT GRP272	1	No Quantity							53051			0
S3	2000	2000	2000	2	0	2	Export	100	Bulgaria	BGR	682	Saudi Arabia	SAU								56	FERTILIZER,EXCEPT GRP272	1	No Quantity							1102155			0
S3	2000	2000	2000	2	0	2	Export	100	Bulgaria	BGR	724	Spain	ESP								56	FERTILIZER,EXCEPT GRP272	1	No Quantity							4435139			0
S3	2000	2000	2000	2	0	2	Export	100	Bulgaria	BGR	760	Syria	SYR								56	FERTILIZER,EXCEPT GRP272	1	No Quantity							343480			0
S3	2000	2000	2000	2	0	2	Export	100	Bulgaria	BGR	792	Turkey	TUR								56	FERTILIZER,EXCEPT GRP272	1	No Quantity							3797632			0
S3	2000	2000	2000	2	0	2	Export	100	Bulgaria	BGR	807	North Macedonia	MKD								56	FERTILIZER,EXCEPT GRP272	1	No Quantity							5095435			0
S3	2000	2000	2000	2	0	2	Export	100	Bulgaria	BGR	826	United Kingdom	GBR								56	FERTILIZER,EXCEPT GRP272	1	No Quantity							8419630			0
S3	2000	2000	2000	2	0	2	Export	100	Bulgaria	BGR	842	USA	USA								56	FERTILIZER,EXCEPT GRP272	1	No Quantity							5052209			0
S3	2000	2000	2000	2	0	2	Export	100	Bulgaria	BGR	887	Yemen	YEM								56	FERTILIZER,EXCEPT GRP272	1	No Quantity							189190			0
S3	2000	2000	2000	2	0	2	Export	100	Bulgaria	BGR	891	Serbia and Montenegro	SCG								56	FERTILIZER,EXCEPT GRP272	1	No Quantity							1592638			0
S3	2000	2000	2000	2	0	2	Export	100	Bulgaria	BGR	0	World	WLD								57	PLASTICS IN PRIMARY FORM	1	No Quantity							62959538			0
S3	2000	2000	2000	2	0	2	Export	100	Bulgaria	BGR	8	Albania	ALB								57	PLASTICS IN PRIMARY FORM	1	No Quantity							1485874			0
S3	2000	2000	2000	2	0	2	Export	100	Bulgaria	BGR	28	Antigua and Barbuda	ATG								57	PLASTICS IN PRIMARY FORM	1	No Quantity							50			0
S3	2000	2000	2000	2	0	2	Export	100	Bulgaria	BGR	40	Austria	AUT								57	PLASTICS IN PRIMARY FORM	1	No Quantity							679240			0
S3	2000	2000	2000	2	0	2	Export	100	Bulgaria	BGR	44	Bahamas	BHS								57	PLASTICS IN PRIMARY FORM	1	No Quantity							174			0
S3	2000	2000	2000	2	0	2	Export	100	Bulgaria	BGR	51	Armenia	ARM								57	PLASTICS IN PRIMARY FORM	1	No Quantity							477691			0
S3	2000	2000	2000	2	0	2	Export	100	Bulgaria	BGR	56	Belgium	BEL								57	PLASTICS IN PRIMARY FORM	1	No Quantity							1661308			0
S3	2000	2000	2000	2	0	2	Export	100	Bulgaria	BGR	70	Bosnia Herzegovina	BIH								57	PLASTICS IN PRIMARY FORM	1	No Quantity							2863			0
S3	2000	2000	2000	2	0	2	Export	100	Bulgaria	BGR	84	Belize	BLZ								57	PLASTICS IN PRIMARY FORM	1	No Quantity							145			0
S3	2000	2000	2000	2	0	2	Export	100	Bulgaria	BGR	92	Br. Virgin Isds	VGB								57	PLASTICS IN PRIMARY FORM	1	No Quantity							46338			0
S3	2000	2000	2000	2	0	2	Export	100	Bulgaria	BGR	116	Cambodia	KHM								57	PLASTICS IN PRIMARY FORM	1	No Quantity							33			0
S3	2000	2000	2000	2	0	2	Export	100	Bulgaria	BGR	124	Canada	CAN								57	PLASTICS IN PRIMARY FORM	1	No Quantity							61118			0
S3	2000	2000	2000	2	0	2	Export	100	Bulgaria	BGR	191	Croatia	HRV								57	PLASTICS IN PRIMARY FORM	1	No Quantity							15900			0
S3	2000	2000	2000	2	0	2	Export	100	Bulgaria	BGR	196	Cyprus	CYP								57	PLASTICS IN PRIMARY FORM	1	No Quantity							6363			0
S3	2000	2000	2000	2	0	2	Export	100	Bulgaria	BGR	203	Czechia	CZE								57	PLASTICS IN PRIMARY FORM	1	No Quantity							16708			0
S3	2000	2000	2000	2	0	2	Export	100	Bulgaria	BGR	208	Denmark	DNK								57	PLASTICS IN PRIMARY FORM	1	No Quantity							10770			0
S3	2000	2000	2000	2	0	2	Export	100	Bulgaria	BGR	251	France	FRA								57	PLASTICS IN PRIMARY FORM	1	No Quantity							13			0
S3	2000	2000	2000	2	0	2	Export	100	Bulgaria	BGR	268	Georgia	GEO								57	PLASTICS IN PRIMARY FORM	1	No Quantity							77865			0
S3	2000	2000	2000	2	0	2	Export	100	Bulgaria	BGR	276	Germany	DEU								57	PLASTICS IN PRIMARY FORM	1	No Quantity							2402036			0
S3	2000	2000	2000	2	0	2	Export	100	Bulgaria	BGR	300	Greece	GRC								57	PLASTICS IN PRIMARY FORM	1	No Quantity							13026737			0
S3	2000	2000	2000	2	0	2	Export	100	Bulgaria	BGR	344	China, Hong Kong SAR	HKG								57	PLASTICS IN PRIMARY FORM	1	No Quantity							14783			0
S3	2000	2000	2000	2	0	2	Export	100	Bulgaria	BGR	348	Hungary	HUN								57	PLASTICS IN PRIMARY FORM	1	No Quantity							356376			0
S3	2000	2000	2000	2	0	2	Export	100	Bulgaria	BGR	364	Iran	IRN								57	PLASTICS IN PRIMARY FORM	1	No Quantity							9			0
S3	2000	2000	2000	2	0	2	Export	100	Bulgaria	BGR	372	Ireland	IRL								57	PLASTICS IN PRIMARY FORM	1	No Quantity							937			0
S3	2000	2000	2000	2	0	2	Export	100	Bulgaria	BGR	381	Italy	ITA								57	PLASTICS IN PRIMARY FORM	1	No Quantity							7741009			0
S3	2000	2000	2000	2	0	2	Export	100	Bulgaria	BGR	398	Kazakhstan	KAZ								57	PLASTICS IN PRIMARY FORM	1	No Quantity							699			0
S3	2000	2000	2000	2	0	2	Export	100	Bulgaria	BGR	417	Kyrgyzstan	KGZ								57	PLASTICS IN PRIMARY FORM	1	No Quantity							3343			0
S3	2000	2000	2000	2	0	2	Export	100	Bulgaria	BGR	422	Lebanon	LBN								57	PLASTICS IN PRIMARY FORM	1	No Quantity							5			0
S3	2000	2000	2000	2	0	2	Export	100	Bulgaria	BGR	428	Latvia	LVA								57	PLASTICS IN PRIMARY FORM	1	No Quantity							26			0
S3	2000	2000	2000	2	0	2	Export	100	Bulgaria	BGR	430	Liberia	LBR								57	PLASTICS IN PRIMARY FORM	1	No Quantity							34			0
S3	2000	2000	2000	2	0	2	Export	100	Bulgaria	BGR	470	Malta	MLT								57	PLASTICS IN PRIMARY FORM	1	No Quantity							440			0
S3	2000	2000	2000	2	0	2	Export	100	Bulgaria	BGR	490	Other Asia, nes									57	PLASTICS IN PRIMARY FORM	1	No Quantity							2222			0
S3	2000	2000	2000	2	0	2	Export	100	Bulgaria	BGR	498	Rep. of Moldova	MDA								57	PLASTICS IN PRIMARY FORM	1	No Quantity							71687			0
S3	2000	2000	2000	2	0	2	Export	100	Bulgaria	BGR	516	Namibia	NAM								57	PLASTICS IN PRIMARY FORM	1	No Quantity							5636			0
S3	2000	2000	2000	2	0	2	Export	100	Bulgaria	BGR	528	Netherlands	NLD								57	PLASTICS IN PRIMARY FORM	1	No Quantity							15288			0
S3	2000	2000	2000	2	0	2	Export	100	Bulgaria	BGR	591	Panama	PAN								57	PLASTICS IN PRIMARY FORM	1	No Quantity							33			0
S3	2000	2000	2000	2	0	2	Export	100	Bulgaria	BGR	616	Poland	POL								57	PLASTICS IN PRIMARY FORM	1	No Quantity							853511			0
S3	2000	2000	2000	2	0	2	Export	100	Bulgaria	BGR	642	Romania	ROU								57	PLASTICS IN PRIMARY FORM	1	No Quantity							270732			0
S3	2000	2000	2000	2	0	2	Export	100	Bulgaria	BGR	643	Russian Federation	RUS								57	PLASTICS IN PRIMARY FORM	1	No Quantity							1038017			0
S3	2000	2000	2000	2	0	2	Export	100	Bulgaria	BGR	670	Saint Vincent and the Grenadines	VCT								57	PLASTICS IN PRIMARY FORM	1	No Quantity							1997			0
S3	2000	2000	2000	2	0	2	Export	100	Bulgaria	BGR	702	Singapore	SGP								57	PLASTICS IN PRIMARY FORM	1	No Quantity							19			0
S3	2000	2000	2000	2	0	2	Export	100	Bulgaria	BGR	703	Slovakia	SVK								57	PLASTICS IN PRIMARY FORM	1	No Quantity							17920			0
S3	2000	2000	2000	2	0	2	Export	100	Bulgaria	BGR	705	Slovenia	SVN								57	PLASTICS IN PRIMARY FORM	1	No Quantity							77110			0
S3	2000	2000	2000	2	0	2	Export	100	Bulgaria	BGR	724	Spain	ESP								57	PLASTICS IN PRIMARY FORM	1	No Quantity							71334			0
S3	2000	2000	2000	2	0	2	Export	100	Bulgaria	BGR	736	Fmr Sudan	SDN								57	PLASTICS IN PRIMARY FORM	1	No Quantity							32			0
S3	2000	2000	2000	2	0	2	Export	100	Bulgaria	BGR	752	Sweden	SWE								57	PLASTICS IN PRIMARY FORM	1	No Quantity							11			0
S3	2000	2000	2000	2	0	2	Export	100	Bulgaria	BGR	757	Switzerland	CHE								57	PLASTICS IN PRIMARY FORM	1	No Quantity							13263			0
S3	2000	2000	2000	2	0	2	Export	100	Bulgaria	BGR	760	Syria	SYR								57	PLASTICS IN PRIMARY FORM	1	No Quantity							336			0
S3	2000	2000	2000	2	0	2	Export	100	Bulgaria	BGR	784	United Arab Emirates	ARE								57	PLASTICS IN PRIMARY FORM	1	No Quantity							190074			0
S3	2000	2000	2000	2	0	2	Export	100	Bulgaria	BGR	788	Tunisia	TUN								57	PLASTICS IN PRIMARY FORM	1	No Quantity							17057			0
S3	2000	2000	2000	2	0	2	Export	100	Bulgaria	BGR	792	Turkey	TUR								57	PLASTICS IN PRIMARY FORM	1	No Quantity							19579187			0
S3	2000	2000	2000	2	0	2	Export	100	Bulgaria	BGR	795	Turkmenistan	TKM								57	PLASTICS IN PRIMARY FORM	1	No Quantity							616			0
S3	2000	2000	2000	2	0	2	Export	100	Bulgaria	BGR	804	Ukraine	UKR								57	PLASTICS IN PRIMARY FORM	1	No Quantity							1303509			0
S3	2000	2000	2000	2	0	2	Export	100	Bulgaria	BGR	807	North Macedonia	MKD								57	PLASTICS IN PRIMARY FORM	1	No Quantity							4531058			0
S3	2000	2000	2000	2	0	2	Export	100	Bulgaria	BGR	818	Egypt	EGY								57	PLASTICS IN PRIMARY FORM	1	No Quantity							11761			0
S3	2000	2000	2000	2	0	2	Export	100	Bulgaria	BGR	826	United Kingdom	GBR								57	PLASTICS IN PRIMARY FORM	1	No Quantity							1101033			0
S3	2000	2000	2000	2	0	2	Export	100	Bulgaria	BGR	842	USA	USA								57	PLASTICS IN PRIMARY FORM	1	No Quantity							71342			0
S3	2000	2000	2000	2	0	2	Export	100	Bulgaria	BGR	891	Serbia and Montenegro	SCG								57	PLASTICS IN PRIMARY FORM	1	No Quantity							5163533			0
S3	2000	2000	2000	2	0	2	Export	100	Bulgaria	BGR	899	Areas, nes									57	PLASTICS IN PRIMARY FORM	1	No Quantity							462330			0
S3	2000	2000	2000	2	0	2	Export	100	Bulgaria	BGR	0	World	WLD								58	PLASTIC,NON-PRIMARY FORM	1	No Quantity							12549325			0
S3	2000	2000	2000	2	0	2	Export	100	Bulgaria	BGR	8	Albania	ALB								58	PLASTIC,NON-PRIMARY FORM	1	No Quantity							710668			0
S3	2000	2000	2000	2	0	2	Export	100	Bulgaria	BGR	12	Algeria	DZA								58	PLASTIC,NON-PRIMARY FORM	1	No Quantity							1			0
S3	2000	2000	2000	2	0	2	Export	100	Bulgaria	BGR	24	Angola	AGO								58	PLASTIC,NON-PRIMARY FORM	1	No Quantity							5060			0
S3	2000	2000	2000	2	0	2	Export	100	Bulgaria	BGR	28	Antigua and Barbuda	ATG								58	PLASTIC,NON-PRIMARY FORM	1	No Quantity							47			0
S3	2000	2000	2000	2	0	2	Export	100	Bulgaria	BGR	31	Azerbaijan	AZE								58	PLASTIC,NON-PRIMARY FORM	1	No Quantity							699			0
S3	2000	2000	2000	2	0	2	Export	100	Bulgaria	BGR	32	Argentina	ARG								58	PLASTIC,NON-PRIMARY FORM	1	No Quantity							10			0
S3	2000	2000	2000	2	0	2	Export	100	Bulgaria	BGR	36	Australia	AUS								58	PLASTIC,NON-PRIMARY FORM	1	No Quantity							2367			0
S3	2000	2000	2000	2	0	2	Export	100	Bulgaria	BGR	40	Austria	AUT								58	PLASTIC,NON-PRIMARY FORM	1	No Quantity							14516			0
S3	2000	2000	2000	2	0	2	Export	100	Bulgaria	BGR	44	Bahamas	BHS								58	PLASTIC,NON-PRIMARY FORM	1	No Quantity							178			0
S3	2000	2000	2000	2	0	2	Export	100	Bulgaria	BGR	51	Armenia	ARM								58	PLASTIC,NON-PRIMARY FORM	1	No Quantity							50014			0
S3	2000	2000	2000	2	0	2	Export	100	Bulgaria	BGR	52	Barbados	BRB								58	PLASTIC,NON-PRIMARY FORM	1	No Quantity							13381			0
S3	2000	2000	2000	2	0	2	Export	100	Bulgaria	BGR	56	Belgium	BEL								58	PLASTIC,NON-PRIMARY FORM	1	No Quantity							8974			0
S3	2000	2000	2000	2	0	2	Export	100	Bulgaria	BGR	70	Bosnia Herzegovina	BIH								58	PLASTIC,NON-PRIMARY FORM	1	No Quantity							68281			0
S3	2000	2000	2000	2	0	2	Export	100	Bulgaria	BGR	76	Brazil	BRA								58	PLASTIC,NON-PRIMARY FORM	1	No Quantity							87526			0
S3	2000	2000	2000	2	0	2	Export	100	Bulgaria	BGR	84	Belize	BLZ								58	PLASTIC,NON-PRIMARY FORM	1	No Quantity							32			0
S3	2000	2000	2000	2	0	2	Export	100	Bulgaria	BGR	112	Belarus	BLR								58	PLASTIC,NON-PRIMARY FORM	1	No Quantity							18731			0
S3	2000	2000	2000	2	0	2	Export	100	Bulgaria	BGR	116	Cambodia	KHM								58	PLASTIC,NON-PRIMARY FORM	1	No Quantity							5			0
S3	2000	2000	2000	2	0	2	Export	100	Bulgaria	BGR	124	Canada	CAN								58	PLASTIC,NON-PRIMARY FORM	1	No Quantity							7740			0
S3	2000	2000	2000	2	0	2	Export	100	Bulgaria	BGR	136	Cayman Isds	CYM								58	PLASTIC,NON-PRIMARY FORM	1	No Quantity							254			0
S3	2000	2000	2000	2	0	2	Export	100	Bulgaria	BGR	152	Chile	CHL								58	PLASTIC,NON-PRIMARY FORM	1	No Quantity							10458			0
S3	2000	2000	2000	2	0	2	Export	100	Bulgaria	BGR	156	China	CHN								58	PLASTIC,NON-PRIMARY FORM	1	No Quantity							8470			0
S3	2000	2000	2000	2	0	2	Export	100	Bulgaria	BGR	170	Colombia	COL								58	PLASTIC,NON-PRIMARY FORM	1	No Quantity							12864			0
S3	2000	2000	2000	2	0	2	Export	100	Bulgaria	BGR	188	Costa Rica	CRI								58	PLASTIC,NON-PRIMARY FORM	1	No Quantity							40243			0
S3	2000	2000	2000	2	0	2	Export	100	Bulgaria	BGR	191	Croatia	HRV								58	PLASTIC,NON-PRIMARY FORM	1	No Quantity							14913			0
S3	2000	2000	2000	2	0	2	Export	100	Bulgaria	BGR	196	Cyprus	CYP								58	PLASTIC,NON-PRIMARY FORM	1	No Quantity							5300			0
S3	2000	2000	2000	2	0	2	Export	100	Bulgaria	BGR	203	Czechia	CZE								58	PLASTIC,NON-PRIMARY FORM	1	No Quantity							28706			0
S3	2000	2000	2000	2	0	2	Export	100	Bulgaria	BGR	208	Denmark	DNK								58	PLASTIC,NON-PRIMARY FORM	1	No Quantity							1084			0
S3	2000	2000	2000	2	0	2	Export	100	Bulgaria	BGR	214	Dominican Rep.	DOM								58	PLASTIC,NON-PRIMARY FORM	1	No Quantity							6360			0
S3	2000	2000	2000	2	0	2	Export	100	Bulgaria	BGR	218	Ecuador	ECU								58	PLASTIC,NON-PRIMARY FORM	1	No Quantity							58063			0
S3	2000	2000	2000	2	0	2	Export	100	Bulgaria	BGR	222	El Salvador	SLV								58	PLASTIC,NON-PRIMARY FORM	1	No Quantity							16			0
S3	2000	2000	2000	2	0	2	Export	100	Bulgaria	BGR	246	Finland	FIN								58	PLASTIC,NON-PRIMARY FORM	1	No Quantity							4704			0
S3	2000	2000	2000	2	0	2	Export	100	Bulgaria	BGR	251	France	FRA								58	PLASTIC,NON-PRIMARY FORM	1	No Quantity							501824			0
S3	2000	2000	2000	2	0	2	Export	100	Bulgaria	BGR	268	Georgia	GEO								58	PLASTIC,NON-PRIMARY FORM	1	No Quantity							165946			0
S3	2000	2000	2000	2	0	2	Export	100	Bulgaria	BGR	276	Germany	DEU								58	PLASTIC,NON-PRIMARY FORM	1	No Quantity							816308			0
S3	2000	2000	2000	2	0	2	Export	100	Bulgaria	BGR	300	Greece	GRC								58	PLASTIC,NON-PRIMARY FORM	1	No Quantity							238170			0
S3	2000	2000	2000	2	0	2	Export	100	Bulgaria	BGR	320	Guatemala	GTM								58	PLASTIC,NON-PRIMARY FORM	1	No Quantity							21			0
S3	2000	2000	2000	2	0	2	Export	100	Bulgaria	BGR	340	Honduras	HND								58	PLASTIC,NON-PRIMARY FORM	1	No Quantity							25278			0
S3	2000	2000	2000	2	0	2	Export	100	Bulgaria	BGR	348	Hungary	HUN								58	PLASTIC,NON-PRIMARY FORM	1	No Quantity							99046			0
S3	2000	2000	2000	2	0	2	Export	100	Bulgaria	BGR	360	Indonesia	IDN								58	PLASTIC,NON-PRIMARY FORM	1	No Quantity							14			0
S3	2000	2000	2000	2	0	2	Export	100	Bulgaria	BGR	364	Iran	IRN								58	PLASTIC,NON-PRIMARY FORM	1	No Quantity							45385			0
S3	2000	2000	2000	2	0	2	Export	100	Bulgaria	BGR	376	Israel	ISR								58	PLASTIC,NON-PRIMARY FORM	1	No Quantity							118017			0
S3	2000	2000	2000	2	0	2	Export	100	Bulgaria	BGR	381	Italy	ITA								58	PLASTIC,NON-PRIMARY FORM	1	No Quantity							1055015			0
S3	2000	2000	2000	2	0	2	Export	100	Bulgaria	BGR	388	Jamaica	JAM								58	PLASTIC,NON-PRIMARY FORM	1	No Quantity							44			0
S3	2000	2000	2000	2	0	2	Export	100	Bulgaria	BGR	392	Japan	JPN								58	PLASTIC,NON-PRIMARY FORM	1	No Quantity							42443			0
S3	2000	2000	2000	2	0	2	Export	100	Bulgaria	BGR	398	Kazakhstan	KAZ								58	PLASTIC,NON-PRIMARY FORM	1	No Quantity							3106			0
S3	2000	2000	2000	2	0	2	Export	100	Bulgaria	BGR	400	Jordan	JOR								58	PLASTIC,NON-PRIMARY FORM	1	No Quantity							2007			0
S3	2000	2000	2000	2	0	2	Export	100	Bulgaria	BGR	404	Kenya	KEN								58	PLASTIC,NON-PRIMARY FORM	1	No Quantity							27044			0
S3	2000	2000	2000	2	0	2	Export	100	Bulgaria	BGR	410	Rep. of Korea	KOR								58	PLASTIC,NON-PRIMARY FORM	1	No Quantity							19785			0
S3	2000	2000	2000	2	0	2	Export	100	Bulgaria	BGR	422	Lebanon	LBN								58	PLASTIC,NON-PRIMARY FORM	1	No Quantity							644			0
S3	2000	2000	2000	2	0	2	Export	100	Bulgaria	BGR	428	Latvia	LVA								58	PLASTIC,NON-PRIMARY FORM	1	No Quantity							1179			0
S3	2000	2000	2000	2	0	2	Export	100	Bulgaria	BGR	430	Liberia	LBR								58	PLASTIC,NON-PRIMARY FORM	1	No Quantity							46			0
S3	2000	2000	2000	2	0	2	Export	100	Bulgaria	BGR	440	Lithuania	LTU								58	PLASTIC,NON-PRIMARY FORM	1	No Quantity							3783			0
S3	2000	2000	2000	2	0	2	Export	100	Bulgaria	BGR	470	Malta	MLT								58	PLASTIC,NON-PRIMARY FORM	1	No Quantity							7765			0
S3	2000	2000	2000	2	0	2	Export	100	Bulgaria	BGR	484	Mexico	MEX								58	PLASTIC,NON-PRIMARY FORM	1	No Quantity							66			0
S3	2000	2000	2000	2	0	2	Export	100	Bulgaria	BGR	490	Other Asia, nes									58	PLASTIC,NON-PRIMARY FORM	1	No Quantity							41			0
S3	2000	2000	2000	2	0	2	Export	100	Bulgaria	BGR	496	Mongolia	MNG								58	PLASTIC,NON-PRIMARY FORM	1	No Quantity							248			0
S3	2000	2000	2000	2	0	2	Export	100	Bulgaria	BGR	498	Rep. of Moldova	MDA								58	PLASTIC,NON-PRIMARY FORM	1	No Quantity							57014			0
S3	2000	2000	2000	2	0	2	Export	100	Bulgaria	BGR	504	Morocco	MAR								58	PLASTIC,NON-PRIMARY FORM	1	No Quantity							20107			0
S3	2000	2000	2000	2	0	2	Export	100	Bulgaria	BGR	528	Netherlands	NLD								58	PLASTIC,NON-PRIMARY FORM	1	No Quantity							404781			0
S3	2000	2000	2000	2	0	2	Export	100	Bulgaria	BGR	554	New Zealand	NZL								58	PLASTIC,NON-PRIMARY FORM	1	No Quantity							9			0
S3	2000	2000	2000	2	0	2	Export	100	Bulgaria	BGR	579	Norway	NOR								58	PLASTIC,NON-PRIMARY FORM	1	No Quantity							9887			0
S3	2000	2000	2000	2	0	2	Export	100	Bulgaria	BGR	586	Pakistan	PAK								58	PLASTIC,NON-PRIMARY FORM	1	No Quantity							41			0
S3	2000	2000	2000	2	0	2	Export	100	Bulgaria	BGR	591	Panama	PAN								58	PLASTIC,NON-PRIMARY FORM	1	No Quantity							235			0
S3	2000	2000	2000	2	0	2	Export	100	Bulgaria	BGR	600	Paraguay	PRY								58	PLASTIC,NON-PRIMARY FORM	1	No Quantity							6294			0
S3	2000	2000	2000	2	0	2	Export	100	Bulgaria	BGR	604	Peru	PER								58	PLASTIC,NON-PRIMARY FORM	1	No Quantity							27289			0
S3	2000	2000	2000	2	0	2	Export	100	Bulgaria	BGR	608	Philippines	PHL								58	PLASTIC,NON-PRIMARY FORM	1	No Quantity							19109			0
S3	2000	2000	2000	2	0	2	Export	100	Bulgaria	BGR	616	Poland	POL								58	PLASTIC,NON-PRIMARY FORM	1	No Quantity							13377			0
S3	2000	2000	2000	2	0	2	Export	100	Bulgaria	BGR	620	Portugal	PRT								58	PLASTIC,NON-PRIMARY FORM	1	No Quantity							22556			0
S3	2000	2000	2000	2	0	2	Export	100	Bulgaria	BGR	642	Romania	ROU								58	PLASTIC,NON-PRIMARY FORM	1	No Quantity							146009			0
S3	2000	2000	2000	2	0	2	Export	100	Bulgaria	BGR	643	Russian Federation	RUS								58	PLASTIC,NON-PRIMARY FORM	1	No Quantity							108911			0
S3	2000	2000	2000	2	0	2	Export	100	Bulgaria	BGR	670	Saint Vincent and the Grenadines	VCT								58	PLASTIC,NON-PRIMARY FORM	1	No Quantity							2373			0
S3	2000	2000	2000	2	0	2	Export	100	Bulgaria	BGR	674	San Marino	SMR								58	PLASTIC,NON-PRIMARY FORM	1	No Quantity							3630			0
S3	2000	2000	2000	2	0	2	Export	100	Bulgaria	BGR	682	Saudi Arabia	SAU								58	PLASTIC,NON-PRIMARY FORM	1	No Quantity							6457			0
S3	2000	2000	2000	2	0	2	Export	100	Bulgaria	BGR	699	India	IND								58	PLASTIC,NON-PRIMARY FORM	1	No Quantity							50			0
S3	2000	2000	2000	2	0	2	Export	100	Bulgaria	BGR	702	Singapore	SGP								58	PLASTIC,NON-PRIMARY FORM	1	No Quantity							109066			0
S3	2000	2000	2000	2	0	2	Export	100	Bulgaria	BGR	703	Slovakia	SVK								58	PLASTIC,NON-PRIMARY FORM	1	No Quantity							2323			0
S3	2000	2000	2000	2	0	2	Export	100	Bulgaria	BGR	705	Slovenia	SVN								58	PLASTIC,NON-PRIMARY FORM	1	No Quantity							11248			0
S3	2000	2000	2000	2	0	2	Export	100	Bulgaria	BGR	710	South Africa	ZAF								58	PLASTIC,NON-PRIMARY FORM	1	No Quantity							19362			0
S3	2000	2000	2000	2	0	2	Export	100	Bulgaria	BGR	724	Spain	ESP								58	PLASTIC,NON-PRIMARY FORM	1	No Quantity							137368			0
S3	2000	2000	2000	2	0	2	Export	100	Bulgaria	BGR	752	Sweden	SWE								58	PLASTIC,NON-PRIMARY FORM	1	No Quantity							10035			0
S3	2000	2000	2000	2	0	2	Export	100	Bulgaria	BGR	757	Switzerland	CHE								58	PLASTIC,NON-PRIMARY FORM	1	No Quantity							4661			0
S3	2000	2000	2000	2	0	2	Export	100	Bulgaria	BGR	760	Syria	SYR								58	PLASTIC,NON-PRIMARY FORM	1	No Quantity							743			0
S3	2000	2000	2000	2	0	2	Export	100	Bulgaria	BGR	762	Tajikistan	TJK								58	PLASTIC,NON-PRIMARY FORM	1	No Quantity							425			0
S3	2000	2000	2000	2	0	2	Export	100	Bulgaria	BGR	764	Thailand	THA								58	PLASTIC,NON-PRIMARY FORM	1	No Quantity							67371			0
S3	2000	2000	2000	2	0	2	Export	100	Bulgaria	BGR	784	United Arab Emirates	ARE								58	PLASTIC,NON-PRIMARY FORM	1	No Quantity							28268			0
S3	2000	2000	2000	2	0	2	Export	100	Bulgaria	BGR	788	Tunisia	TUN								58	PLASTIC,NON-PRIMARY FORM	1	No Quantity							33422			0
S3	2000	2000	2000	2	0	2	Export	100	Bulgaria	BGR	792	Turkey	TUR								58	PLASTIC,NON-PRIMARY FORM	1	No Quantity							1072876			0
S3	2000	2000	2000	2	0	2	Export	100	Bulgaria	BGR	795	Turkmenistan	TKM								58	PLASTIC,NON-PRIMARY FORM	1	No Quantity							22468			0
S3	2000	2000	2000	2	0	2	Export	100	Bulgaria	BGR	804	Ukraine	UKR								58	PLASTIC,NON-PRIMARY FORM	1	No Quantity							133272			0
S3	2000	2000	2000	2	0	2	Export	100	Bulgaria	BGR	807	North Macedonia	MKD								58	PLASTIC,NON-PRIMARY FORM	1	No Quantity							884659			0
S3	2000	2000	2000	2	0	2	Export	100	Bulgaria	BGR	826	United Kingdom	GBR								58	PLASTIC,NON-PRIMARY FORM	1	No Quantity							229518			0
S3	2000	2000	2000	2	0	2	Export	100	Bulgaria	BGR	842	USA	USA								58	PLASTIC,NON-PRIMARY FORM	1	No Quantity							622563			0
S3	2000	2000	2000	2	0	2	Export	100	Bulgaria	BGR	858	Uruguay	URY								58	PLASTIC,NON-PRIMARY FORM	1	No Quantity							5883			0
S3	2000	2000	2000	2	0	2	Export	100	Bulgaria	BGR	860	Uzbekistan	UZB								58	PLASTIC,NON-PRIMARY FORM	1	No Quantity							10953			0
S3	2000	2000	2000	2	0	2	Export	100	Bulgaria	BGR	862	Venezuela	VEN								58	PLASTIC,NON-PRIMARY FORM	1	No Quantity							29			0
S3	2000	2000	2000	2	0	2	Export	100	Bulgaria	BGR	891	Serbia and Montenegro	SCG								58	PLASTIC,NON-PRIMARY FORM	1	No Quantity							3645321			0
S3	2000	2000	2000	2	0	2	Export	100	Bulgaria	BGR	899	Areas, nes									58	PLASTIC,NON-PRIMARY FORM	1	No Quantity							296467			0
S3	2000	2000	2000	2	0	2	Export	100	Bulgaria	BGR	0	World	WLD								59	CHEMICAL MATERIALS NES	1	No Quantity							12950666			0
S3	2000	2000	2000	2	0	2	Export	100	Bulgaria	BGR	8	Albania	ALB								59	CHEMICAL MATERIALS NES	1	No Quantity							394922			0
S3	2000	2000	2000	2	0	2	Export	100	Bulgaria	BGR	28	Antigua and Barbuda	ATG								59	CHEMICAL MATERIALS NES	1	No Quantity							173			0
S3	2000	2000	2000	2	0	2	Export	100	Bulgaria	BGR	31	Azerbaijan	AZE								59	CHEMICAL MATERIALS NES	1	No Quantity							5633			0
S3	2000	2000	2000	2	0	2	Export	100	Bulgaria	BGR	32	Argentina	ARG								59	CHEMICAL MATERIALS NES	1	No Quantity							240159			0
S3	2000	2000	2000	2	0	2	Export	100	Bulgaria	BGR	36	Australia	AUS								59	CHEMICAL MATERIALS NES	1	No Quantity							30410			0
S3	2000	2000	2000	2	0	2	Export	100	Bulgaria	BGR	40	Austria	AUT								59	CHEMICAL MATERIALS NES	1	No Quantity							67002			0
S3	2000	2000	2000	2	0	2	Export	100	Bulgaria	BGR	44	Bahamas	BHS								59	CHEMICAL MATERIALS NES	1	No Quantity							306			0
S3	2000	2000	2000	2	0	2	Export	100	Bulgaria	BGR	50	Bangladesh	BGD								59	CHEMICAL MATERIALS NES	1	No Quantity							6469			0
S3	2000	2000	2000	2	0	2	Export	100	Bulgaria	BGR	51	Armenia	ARM								59	CHEMICAL MATERIALS NES	1	No Quantity							6301			0
S3	2000	2000	2000	2	0	2	Export	100	Bulgaria	BGR	56	Belgium	BEL								59	CHEMICAL MATERIALS NES	1	No Quantity							430729			0
S3	2000	2000	2000	2	0	2	Export	100	Bulgaria	BGR	70	Bosnia Herzegovina	BIH								59	CHEMICAL MATERIALS NES	1	No Quantity							23535			0
S3	2000	2000	2000	2	0	2	Export	100	Bulgaria	BGR	76	Brazil	BRA								59	CHEMICAL MATERIALS NES	1	No Quantity							1			0
S3	2000	2000	2000	2	0	2	Export	100	Bulgaria	BGR	84	Belize	BLZ								59	CHEMICAL MATERIALS NES	1	No Quantity							1964			0
S3	2000	2000	2000	2	0	2	Export	100	Bulgaria	BGR	112	Belarus	BLR								59	CHEMICAL MATERIALS NES	1	No Quantity							367791			0
S3	2000	2000	2000	2	0	2	Export	100	Bulgaria	BGR	116	Cambodia	KHM								59	CHEMICAL MATERIALS NES	1	No Quantity							851			0
S3	2000	2000	2000	2	0	2	Export	100	Bulgaria	BGR	124	Canada	CAN								59	CHEMICAL MATERIALS NES	1	No Quantity							63032			0
S3	2000	2000	2000	2	0	2	Export	100	Bulgaria	BGR	136	Cayman Isds	CYM								59	CHEMICAL MATERIALS NES	1	No Quantity							274			0
S3	2000	2000	2000	2	0	2	Export	100	Bulgaria	BGR	156	China	CHN								59	CHEMICAL MATERIALS NES	1	No Quantity							51928			0
S3	2000	2000	2000	2	0	2	Export	100	Bulgaria	BGR	191	Croatia	HRV								59	CHEMICAL MATERIALS NES	1	No Quantity							13938			0
S3	2000	2000	2000	2	0	2	Export	100	Bulgaria	BGR	192	Cuba	CUB								59	CHEMICAL MATERIALS NES	1	No Quantity							275701			0
S3	2000	2000	2000	2	0	2	Export	100	Bulgaria	BGR	196	Cyprus	CYP								59	CHEMICAL MATERIALS NES	1	No Quantity							117173			0
S3	2000	2000	2000	2	0	2	Export	100	Bulgaria	BGR	203	Czechia	CZE								59	CHEMICAL MATERIALS NES	1	No Quantity							15430			0
S3	2000	2000	2000	2	0	2	Export	100	Bulgaria	BGR	208	Denmark	DNK								59	CHEMICAL MATERIALS NES	1	No Quantity							61472			0
S3	2000	2000	2000	2	0	2	Export	100	Bulgaria	BGR	233	Estonia	EST								59	CHEMICAL MATERIALS NES	1	No Quantity							319			0
S3	2000	2000	2000	2	0	2	Export	100	Bulgaria	BGR	246	Finland	FIN								59	CHEMICAL MATERIALS NES	1	No Quantity							9			0
S3	2000	2000	2000	2	0	2	Export	100	Bulgaria	BGR	251	France	FRA								59	CHEMICAL MATERIALS NES	1	No Quantity							106243			0
S3	2000	2000	2000	2	0	2	Export	100	Bulgaria	BGR	268	Georgia	GEO								59	CHEMICAL MATERIALS NES	1	No Quantity							27596			0
S3	2000	2000	2000	2	0	2	Export	100	Bulgaria	BGR	276	Germany	DEU								59	CHEMICAL MATERIALS NES	1	No Quantity							372953			0
S3	2000	2000	2000	2	0	2	Export	100	Bulgaria	BGR	300	Greece	GRC								59	CHEMICAL MATERIALS NES	1	No Quantity							1009338			0
S3	2000	2000	2000	2	0	2	Export	100	Bulgaria	BGR	340	Honduras	HND								59	CHEMICAL MATERIALS NES	1	No Quantity							401			0
S3	2000	2000	2000	2	0	2	Export	100	Bulgaria	BGR	344	China, Hong Kong SAR	HKG								59	CHEMICAL MATERIALS NES	1	No Quantity							58			0
S3	2000	2000	2000	2	0	2	Export	100	Bulgaria	BGR	348	Hungary	HUN								59	CHEMICAL MATERIALS NES	1	No Quantity							327174			0
S3	2000	2000	2000	2	0	2	Export	100	Bulgaria	BGR	360	Indonesia	IDN								59	CHEMICAL MATERIALS NES	1	No Quantity							39099			0
S3	2000	2000	2000	2	0	2	Export	100	Bulgaria	BGR	364	Iran	IRN								59	CHEMICAL MATERIALS NES	1	No Quantity							151545			0
S3	2000	2000	2000	2	0	2	Export	100	Bulgaria	BGR	376	Israel	ISR								59	CHEMICAL MATERIALS NES	1	No Quantity							10			0
S3	2000	2000	2000	2	0	2	Export	100	Bulgaria	BGR	381	Italy	ITA								59	CHEMICAL MATERIALS NES	1	No Quantity							33914			0
S3	2000	2000	2000	2	0	2	Export	100	Bulgaria	BGR	384	Côte d'Ivoire	CIV								59	CHEMICAL MATERIALS NES	1	No Quantity							9970			0
S3	2000	2000	2000	2	0	2	Export	100	Bulgaria	BGR	398	Kazakhstan	KAZ								59	CHEMICAL MATERIALS NES	1	No Quantity							134561			0
S3	2000	2000	2000	2	0	2	Export	100	Bulgaria	BGR	400	Jordan	JOR								59	CHEMICAL MATERIALS NES	1	No Quantity							61093			0
S3	2000	2000	2000	2	0	2	Export	100	Bulgaria	BGR	408	Dem. People's Rep. of Korea	PRK								59	CHEMICAL MATERIALS NES	1	No Quantity							97			0
S3	2000	2000	2000	2	0	2	Export	100	Bulgaria	BGR	410	Rep. of Korea	KOR								59	CHEMICAL MATERIALS NES	1	No Quantity							5930			0
[truncated: 2,206 more rows]
