# Supplementary material for: Core-periphery structure in sectoral international trade networks: A new approach to an old theory
Source: PLoS One. 2020 Apr 2;15(4):e0229547. doi: 10.1371/journal.pone.0229547 (PMC7117750; doi:10.1371/journal.pone.0229547)
Supplement: S7 File — (ZIP) [file pone.0229547.s007.zip › S7_File/RawData 2000/comtrade (12).csv]

Classification	Year	Period	Period Desc.	Aggregate Level	Is Leaf Code	Trade Flow Code	Trade Flow	Reporter Code	Reporter	Reporter ISO	Partner Code	Partner	Partner ISO	2nd Partner Code	2nd Partner	2nd Partner ISO	Customs Proc. Code	Customs	Mode of Transport Code	Mode of Transport	Commodity Code	Commodity	Qty Unit Code	Qty Unit	Qty	Alt Qty Unit Code	Alt Qty Unit	Alt Qty	Netweight (kg)	Gross weight (kg)	Trade Value (US$)	CIF Trade Value (US$)	FOB Trade Value (US$)	Flag
S3	2000	2000	2000	2	0	2	Export	112	Belarus	BLR	0	World	WLD								00	LIVE ANIMALS	1	No Quantity							1525200			0
S3	2000	2000	2000	2	0	2	Export	112	Belarus	BLR	0	World	WLD								01	MEAT, MEAT PREPARATIONS	1	No Quantity							49431600			0
S3	2000	2000	2000	2	0	2	Export	112	Belarus	BLR	0	World	WLD								02	DAIRY PRODUCTS,BIRD EGGS	1	No Quantity							137917000			0
S3	2000	2000	2000	2	0	2	Export	108	Burundi	BDI	0	World	WLD								03	FISH,CRUSTACEANS,MOLLUSC	1	No Quantity							134018			0
S3	2000	2000	2000	2	0	2	Export	112	Belarus	BLR	0	World	WLD								03	FISH,CRUSTACEANS,MOLLUSC	1	No Quantity							18880600			0
S3	2000	2000	2000	2	0	2	Export	112	Belarus	BLR	0	World	WLD								04	CEREALS,CEREAL PREPRTNS.	1	No Quantity							24501800			0
S3	2000	2000	2000	2	0	2	Export	108	Burundi	BDI	0	World	WLD								00	LIVE ANIMALS	1	No Quantity							2870			0
S3	2000	2000	2000	2	0	2	Export	108	Burundi	BDI	0	World	WLD								01	MEAT, MEAT PREPARATIONS	1	No Quantity							4820			0
S3	2000	2000	2000	2	0	2	Export	108	Burundi	BDI	0	World	WLD								05	VEGETABLES AND FRUIT	1	No Quantity							11339			0
S3	2000	2000	2000	2	0	2	Export	112	Belarus	BLR	0	World	WLD								05	VEGETABLES AND FRUIT	1	No Quantity							58199800			0
S3	2000	2000	2000	2	0	2	Export	108	Burundi	BDI	0	World	WLD								07	COFFEE,TEA,COCOA,SPICES	1	No Quantity							34448309			0
S3	2000	2000	2000	2	0	2	Export	112	Belarus	BLR	0	World	WLD								06	SUGAR,SUGR.PREPTNS,HONEY	1	No Quantity							110216600			0
S3	2000	2000	2000	2	0	2	Export	112	Belarus	BLR	0	World	WLD								07	COFFEE,TEA,COCOA,SPICES	1	No Quantity							24984400			0
S3	2000	2000	2000	2	0	2	Export	108	Burundi	BDI	0	World	WLD								06	SUGAR,SUGR.PREPTNS,HONEY	1	No Quantity							2089361			0
S3	2000	2000	2000	2	0	2	Export	112	Belarus	BLR	0	World	WLD								08	ANIMAL FEED STUFF	1	No Quantity							683300			0
S3	2000	2000	2000	2	0	2	Export	112	Belarus	BLR	0	World	WLD								09	MISC.EDIBLE PRODUCTS ETC	1	No Quantity							18582700			0
S3	2000	2000	2000	2	0	2	Export	112	Belarus	BLR	0	World	WLD								11	BEVERAGES	1	No Quantity							32624300			0
S3	2000	2000	2000	2	0	2	Export	112	Belarus	BLR	0	World	WLD								12	TOBACCO,TOBACCO MANUFACT	1	No Quantity							13953700			0
S3	2000	2000	2000	2	0	2	Export	108	Burundi	BDI	0	World	WLD								11	BEVERAGES	1	No Quantity							2878			0
S3	2000	2000	2000	2	0	2	Export	108	Burundi	BDI	0	World	WLD								12	TOBACCO,TOBACCO MANUFACT	1	No Quantity							73637			0
S3	2000	2000	2000	2	0	2	Export	108	Burundi	BDI	0	World	WLD								21	HIDES,SKINS,FURSKINS,RAW	1	No Quantity							2900845			0
S3	2000	2000	2000	2	0	2	Export	112	Belarus	BLR	0	World	WLD								24	CORK AND WOOD	1	No Quantity							94437200			0
S3	2000	2000	2000	2	0	2	Export	112	Belarus	BLR	0	World	WLD								26	TEXTILE FIBRES	1	No Quantity							148827000			0
S3	2000	2000	2000	2	0	2	Export	112	Belarus	BLR	0	World	WLD								21	HIDES,SKINS,FURSKINS,RAW	1	No Quantity							17147100			0
S3	2000	2000	2000	2	0	2	Export	112	Belarus	BLR	0	World	WLD								22	OIL SEED,OLEAGINUS FRUIT	1	No Quantity							1040500			0
S3	2000	2000	2000	2	0	2	Export	112	Belarus	BLR	0	World	WLD								23	CRUDE RUBBER	1	No Quantity							372300			0
S3	2000	2000	2000	2	0	2	Export	112	Belarus	BLR	0	World	WLD								27	CRUDE FERTILIZER,MINERAL	1	No Quantity							19474800			0
S3	2000	2000	2000	2	0	2	Export	108	Burundi	BDI	0	World	WLD								22	OIL SEED,OLEAGINUS FRUIT	1	No Quantity							532			0
S3	2000	2000	2000	2	0	2	Export	108	Burundi	BDI	0	World	WLD								24	CORK AND WOOD	1	No Quantity							22149			0
S3	2000	2000	2000	2	0	2	Export	112	Belarus	BLR	0	World	WLD								25	PULP AND WASTE PAPER	1	No Quantity							302000			0
S3	2000	2000	2000	2	0	2	Export	112	Belarus	BLR	0	World	WLD								28	METALLIFEROUS ORE,SCRAP	1	No Quantity							20927200			0
S3	2000	2000	2000	2	0	2	Export	112	Belarus	BLR	0	World	WLD								29	CRUDE ANIMAL,VEG.MATERL.	1	No Quantity							4546700			0
S3	2000	2000	2000	2	0	2	Export	112	Belarus	BLR	0	World	WLD								32	COAL, COKE, BRIQUETTES	1	No Quantity							754700			0
S3	2000	2000	2000	2	0	2	Export	112	Belarus	BLR	0	World	WLD								33	PETROLEUM,PETROL.PRODUCT	1	No Quantity							1435760300			0
S3	2000	2000	2000	2	0	2	Export	108	Burundi	BDI	0	World	WLD								26	TEXTILE FIBRES	1	No Quantity							942			0
S3	2000	2000	2000	2	0	2	Export	108	Burundi	BDI	0	World	WLD								28	METALLIFEROUS ORE,SCRAP	1	No Quantity							316198			0
S3	2000	2000	2000	2	0	2	Export	108	Burundi	BDI	0	World	WLD								29	CRUDE ANIMAL,VEG.MATERL.	1	No Quantity							136997			0
S3	2000	2000	2000	2	0	2	Export	112	Belarus	BLR	0	World	WLD								34	GAS,NATURAL,MANUFACTURED	1	No Quantity							15763800			0
S3	2000	2000	2000	2	0	2	Export	112	Belarus	BLR	0	World	WLD								35	ELECTRIC CURRENT	1	No Quantity							161000			0
S3	2000	2000	2000	2	0	2	Export	112	Belarus	BLR	0	World	WLD								41	ANIMAL OILS AND FATS	1	No Quantity							263200			0
S3	2000	2000	2000	2	0	2	Export	112	Belarus	BLR	0	World	WLD								42	FIXED VEG. FATS AND OILS	1	No Quantity							1715800			0
S3	2000	2000	2000	2	0	2	Export	108	Burundi	BDI	0	World	WLD								42	FIXED VEG. FATS AND OILS	1	No Quantity							11018			0
S3	2000	2000	2000	2	0	2	Export	112	Belarus	BLR	0	World	WLD								43	ANIMAL,VEG.FATS,OILS,NES	1	No Quantity							468300			0
S3	2000	2000	2000	2	0	2	Export	112	Belarus	BLR	0	World	WLD								51	ORGANIC CHEMICALS	1	No Quantity							12692600			0
S3	2000	2000	2000	2	0	2	Export	112	Belarus	BLR	0	World	WLD								52	INORGANIC CHEMICALS	1	No Quantity							18288800			0
S3	2000	2000	2000	2	0	2	Export	112	Belarus	BLR	0	World	WLD								53	DYES,COLOURING MATERIALS	1	No Quantity							46780600			0
S3	2000	2000	2000	2	0	2	Export	112	Belarus	BLR	0	World	WLD								54	MEDICINAL,PHARM.PRODUCTS	1	No Quantity							59673600			0
S3	2000	2000	2000	2	0	2	Export	112	Belarus	BLR	0	World	WLD								55	ESSENTL.OILS,PERFUME,ETC	1	No Quantity							30607500			0
S3	2000	2000	2000	2	0	2	Export	112	Belarus	BLR	0	World	WLD								56	FERTILIZER,EXCEPT GRP272	1	No Quantity							487029700			0
S3	2000	2000	2000	2	0	2	Export	112	Belarus	BLR	0	World	WLD								57	PLASTICS IN PRIMARY FORM	1	No Quantity							120141600			0
S3	2000	2000	2000	2	0	2	Export	112	Belarus	BLR	0	World	WLD								58	PLASTIC,NON-PRIMARY FORM	1	No Quantity							28782700			0
S3	2000	2000	2000	2	0	2	Export	112	Belarus	BLR	0	World	WLD								59	CHEMICAL MATERIALS NES	1	No Quantity							41538900			0
S3	2000	2000	2000	2	0	2	Export	112	Belarus	BLR	0	World	WLD								62	RUBBER MANUFACTURES, NES	1	No Quantity							125801200			0
S3	2000	2000	2000	2	0	2	Export	112	Belarus	BLR	0	World	WLD								63	CORK, WOOD MANUFACTURES	1	No Quantity							83927200			0
S3	2000	2000	2000	2	0	2	Export	112	Belarus	BLR	0	World	WLD								64	PAPER,PAPERBOARD,ETC.	1	No Quantity							117088100			0
S3	2000	2000	2000	2	0	2	Export	112	Belarus	BLR	0	World	WLD								65	TEXTILE YARN,FABRIC,ETC.	1	No Quantity							410155000			0
S3	2000	2000	2000	2	0	2	Export	112	Belarus	BLR	0	World	WLD								66	NON-METAL.MINERAL MANFCT	1	No Quantity							169805200			0
S3	2000	2000	2000	2	0	2	Export	112	Belarus	BLR	0	World	WLD								61	LEATHER, LEATHER GOODS	1	No Quantity							22056300			0
S3	2000	2000	2000	2	0	2	Export	108	Burundi	BDI	0	World	WLD								52	INORGANIC CHEMICALS	1	No Quantity							1365			0
S3	2000	2000	2000	2	0	2	Export	108	Burundi	BDI	0	World	WLD								54	MEDICINAL,PHARM.PRODUCTS	1	No Quantity							381			0
S3	2000	2000	2000	2	0	2	Export	108	Burundi	BDI	0	World	WLD								63	CORK, WOOD MANUFACTURES	1	No Quantity							2987			0
S3	2000	2000	2000	2	0	2	Export	108	Burundi	BDI	0	World	WLD								55	ESSENTL.OILS,PERFUME,ETC	1	No Quantity							2947			0
S3	2000	2000	2000	2	0	2	Export	108	Burundi	BDI	0	World	WLD								65	TEXTILE YARN,FABRIC,ETC.	1	No Quantity							23543			0
S3	2000	2000	2000	2	0	2	Export	108	Burundi	BDI	0	World	WLD								66	NON-METAL.MINERAL MANFCT	1	No Quantity							38890			0
S3	2000	2000	2000	2	0	2	Export	108	Burundi	BDI	0	World	WLD								67	IRON AND STEEL	1	No Quantity							5179			0
S3	2000	2000	2000	2	0	2	Export	112	Belarus	BLR	0	World	WLD								67	IRON AND STEEL	1	No Quantity							273188300			0
S3	2000	2000	2000	2	0	2	Export	112	Belarus	BLR	0	World	WLD								69	METALS MANUFACTURES,NES	1	No Quantity							213455800			0
S3	2000	2000	2000	2	0	2	Export	112	Belarus	BLR	0	World	WLD								71	POWER GENERATNG.MACHINES	1	No Quantity							108630100			0
S3	2000	2000	2000	2	0	2	Export	112	Belarus	BLR	0	World	WLD								72	SPECIAL.INDUST.MACHINERY	1	No Quantity							313207200			0
S3	2000	2000	2000	2	0	2	Export	112	Belarus	BLR	0	World	WLD								73	METALWORKING MACHINERY	1	No Quantity							24952300			0
S3	2000	2000	2000	2	0	2	Export	112	Belarus	BLR	0	World	WLD								74	GENERAL INDUSTL.MACH.NES	1	No Quantity							165132900			0
S3	2000	2000	2000	2	0	2	Export	112	Belarus	BLR	0	World	WLD								68	NON-FERROUS METALS	1	No Quantity							14686700			0
S3	2000	2000	2000	2	0	2	Export	112	Belarus	BLR	0	World	WLD								75	OFFICE MACHINES,ADP MACH	1	No Quantity							7721500			0
S3	2000	2000	2000	2	0	2	Export	112	Belarus	BLR	0	World	WLD								76	TELECOMM.SOUND EQUIP ETC	1	No Quantity							58562800			0
S3	2000	2000	2000	2	0	2	Export	112	Belarus	BLR	0	World	WLD								77	ELEC MCH APPAR,PARTS,NES	1	No Quantity							325808400			0
S3	2000	2000	2000	2	0	2	Export	112	Belarus	BLR	0	World	WLD								78	ROAD VEHICLES	1	No Quantity							746879000			0
S3	2000	2000	2000	2	0	2	Export	112	Belarus	BLR	0	World	WLD								81	PREFAB BUILDGS,FTTNG ETC	1	No Quantity							43014900			0
S3	2000	2000	2000	2	0	2	Export	112	Belarus	BLR	0	World	WLD								82	FURNITURE,BEDDING,ETC.	1	No Quantity							133271600			0
S3	2000	2000	2000	2	0	2	Export	108	Burundi	BDI	0	World	WLD								68	NON-FERROUS METALS	1	No Quantity							14			0
S3	2000	2000	2000	2	0	2	Export	108	Burundi	BDI	0	World	WLD								69	METALS MANUFACTURES,NES	1	No Quantity							327			0
S3	2000	2000	2000	2	0	2	Export	108	Burundi	BDI	0	World	WLD								73	METALWORKING MACHINERY	1	No Quantity							873			0
S3	2000	2000	2000	2	0	2	Export	108	Burundi	BDI	0	World	WLD								74	GENERAL INDUSTL.MACH.NES	1	No Quantity							639			0
S3	2000	2000	2000	2	0	2	Export	112	Belarus	BLR	0	World	WLD								79	OTHR.TRANSPORT EQUIPMENT	1	No Quantity							4357300			0
S3	2000	2000	2000	2	0	2	Export	108	Burundi	BDI	0	World	WLD								76	TELECOMM.SOUND EQUIP ETC	1	No Quantity							1136			0
S3	2000	2000	2000	2	0	2	Export	108	Burundi	BDI	0	World	WLD								77	ELEC MCH APPAR,PARTS,NES	1	No Quantity							880			0
S3	2000	2000	2000	2	0	2	Export	108	Burundi	BDI	0	World	WLD								78	ROAD VEHICLES	1	No Quantity							113379			0
S3	2000	2000	2000	2	0	2	Export	108	Burundi	BDI	0	World	WLD								81	PREFAB BUILDGS,FTTNG ETC	1	No Quantity							710			0
S3	2000	2000	2000	2	0	2	Export	112	Belarus	BLR	0	World	WLD								83	TRAVEL GOODS,HANDBGS ETC	1	No Quantity							2916500			0
S3	2000	2000	2000	2	0	2	Export	112	Belarus	BLR	0	World	WLD								84	CLOTHING AND ACCESSORIES	1	No Quantity							261856800			0
S3	2000	2000	2000	2	0	2	Export	112	Belarus	BLR	0	World	WLD								87	SCIENTIFIC EQUIPMENT NES	1	No Quantity							83690500			0
S3	2000	2000	2000	2	0	2	Export	112	Belarus	BLR	0	World	WLD								89	MISC MANUFCTRD GOODS NES	1	No Quantity							114955300			0
S3	2000	2000	2000	2	0	2	Export	112	Belarus	BLR	0	World	WLD								88	PHOTO.APPARAT.NES;CLOCKS	1	No Quantity							24606300			0
S3	2000	2000	2000	2	0	2	Export	112	Belarus	BLR	0	World	WLD								85	FOOTWEAR	1	No Quantity							92051500			0
S3	2000	2000	2000	2	0	2	Export	108	Burundi	BDI	0	World	WLD								93	SPEC.TRANSACT.NOT CLASSD	1	No Quantity							62741			0
S3	2000	2000	2000	2	0	2	Export	112	Belarus	BLR	0	World	WLD								93	SPEC.TRANSACT.NOT CLASSD	1	No Quantity							290252500			0
S3	2000	2000	2000	2	0	2	Export	108	Burundi	BDI	0	World	WLD								82	FURNITURE,BEDDING,ETC.	1	No Quantity							398			0
S3	2000	2000	2000	2	0	2	Export	108	Burundi	BDI	0	World	WLD								84	CLOTHING AND ACCESSORIES	1	No Quantity							298			0
S3	2000	2000	2000	2	0	2	Export	108	Burundi	BDI	0	World	WLD								87	SCIENTIFIC EQUIPMENT NES	1	No Quantity							14			0
S3	2000	2000	2000	2	0	2	Export	108	Burundi	BDI	0	World	WLD								89	MISC MANUFCTRD GOODS NES	1	No Quantity							1			0
S3	2000	2000	2000	2	0	2	Export	108	Burundi	BDI	0	World	WLD								97	GOLD,NONMONTRY EXCL ORES	1	No Quantity							2442135			0
S3	2000	2000	2000	2	0	2	Export	112	Belarus	BLR	0	World	WLD								97	GOLD,NONMONTRY EXCL ORES	1	No Quantity							28900			0
S3	2000	2000	2000	2	0	2	Export	112	Belarus	BLR	4	Afghanistan	AFG								85	FOOTWEAR	1	No Quantity							9500			0
S3	2000	2000	2000	2	0	2	Export	112	Belarus	BLR	4	Afghanistan	AFG								89	MISC MANUFCTRD GOODS NES	1	No Quantity							6000			0
S3	2000	2000	2000	2	0	2	Export	112	Belarus	BLR	4	Afghanistan	AFG								87	SCIENTIFIC EQUIPMENT NES	1	No Quantity							400			0
S3	2000	2000	2000	2	0	2	Export	112	Belarus	BLR	4	Afghanistan	AFG								78	ROAD VEHICLES	1	No Quantity							156300			0
S3	2000	2000	2000	2	0	2	Export	112	Belarus	BLR	4	Afghanistan	AFG								77	ELEC MCH APPAR,PARTS,NES	1	No Quantity							248100			0
S3	2000	2000	2000	2	0	2	Export	112	Belarus	BLR	4	Afghanistan	AFG								74	GENERAL INDUSTL.MACH.NES	1	No Quantity							124700			0
S3	2000	2000	2000	2	0	2	Export	112	Belarus	BLR	4	Afghanistan	AFG								71	POWER GENERATNG.MACHINES	1	No Quantity							24600			0
S3	2000	2000	2000	2	0	2	Export	112	Belarus	BLR	4	Afghanistan	AFG								69	METALS MANUFACTURES,NES	1	No Quantity							3300			0
S3	2000	2000	2000	2	0	2	Export	112	Belarus	BLR	4	Afghanistan	AFG								65	TEXTILE YARN,FABRIC,ETC.	1	No Quantity							396100			0
S3	2000	2000	2000	2	0	2	Export	112	Belarus	BLR	4	Afghanistan	AFG								62	RUBBER MANUFACTURES, NES	1	No Quantity							52900			0
S3	2000	2000	2000	2	0	2	Export	112	Belarus	BLR	4	Afghanistan	AFG								58	PLASTIC,NON-PRIMARY FORM	1	No Quantity							1900			0
S3	2000	2000	2000	2	0	2	Export	112	Belarus	BLR	12	Algeria	DZA								56	FERTILIZER,EXCEPT GRP272	1	No Quantity							977000			0
S3	2000	2000	2000	2	0	2	Export	112	Belarus	BLR	12	Algeria	DZA								66	NON-METAL.MINERAL MANFCT	1	No Quantity							306600			0
S3	2000	2000	2000	2	0	2	Export	112	Belarus	BLR	12	Algeria	DZA								67	IRON AND STEEL	1	No Quantity							1547600			0
S3	2000	2000	2000	2	0	2	Export	112	Belarus	BLR	12	Algeria	DZA								71	POWER GENERATNG.MACHINES	1	No Quantity							8104800			0
S3	2000	2000	2000	2	0	2	Export	112	Belarus	BLR	12	Algeria	DZA								77	ELEC MCH APPAR,PARTS,NES	1	No Quantity							592300			0
S3	2000	2000	2000	2	0	2	Export	112	Belarus	BLR	12	Algeria	DZA								76	TELECOMM.SOUND EQUIP ETC	1	No Quantity							12800			0
S3	2000	2000	2000	2	0	2	Export	112	Belarus	BLR	12	Algeria	DZA								75	OFFICE MACHINES,ADP MACH	1	No Quantity							107800			0
S3	2000	2000	2000	2	0	2	Export	112	Belarus	BLR	12	Algeria	DZA								87	SCIENTIFIC EQUIPMENT NES	1	No Quantity							5485000			0
S3	2000	2000	2000	2	0	2	Export	112	Belarus	BLR	12	Algeria	DZA								88	PHOTO.APPARAT.NES;CLOCKS	1	No Quantity							1400			0
S3	2000	2000	2000	2	0	2	Export	112	Belarus	BLR	12	Algeria	DZA								93	SPEC.TRANSACT.NOT CLASSD	1	No Quantity							50384700			0
S3	2000	2000	2000	2	0	2	Export	112	Belarus	BLR	24	Angola	AGO								93	SPEC.TRANSACT.NOT CLASSD	1	No Quantity							7414000			0
S3	2000	2000	2000	2	0	2	Export	112	Belarus	BLR	24	Angola	AGO								88	PHOTO.APPARAT.NES;CLOCKS	1	No Quantity							46800			0
S3	2000	2000	2000	2	0	2	Export	108	Burundi	BDI	24	Angola	AGO								93	SPEC.TRANSACT.NOT CLASSD	1	No Quantity							1066			0
S3	2000	2000	2000	2	0	2	Export	112	Belarus	BLR	24	Angola	AGO								87	SCIENTIFIC EQUIPMENT NES	1	No Quantity							28500			0
S3	2000	2000	2000	2	0	2	Export	112	Belarus	BLR	24	Angola	AGO								76	TELECOMM.SOUND EQUIP ETC	1	No Quantity							140400			0
S3	2000	2000	2000	2	0	2	Export	112	Belarus	BLR	24	Angola	AGO								77	ELEC MCH APPAR,PARTS,NES	1	No Quantity							276700			0
S3	2000	2000	2000	2	0	2	Export	112	Belarus	BLR	24	Angola	AGO								71	POWER GENERATNG.MACHINES	1	No Quantity							7000			0
S3	2000	2000	2000	2	0	2	Export	112	Belarus	BLR	24	Angola	AGO								69	METALS MANUFACTURES,NES	1	No Quantity							2000			0
S3	2000	2000	2000	2	0	2	Export	112	Belarus	BLR	24	Angola	AGO								74	GENERAL INDUSTL.MACH.NES	1	No Quantity							3000			0
S3	2000	2000	2000	2	0	2	Export	112	Belarus	BLR	24	Angola	AGO								62	RUBBER MANUFACTURES, NES	1	No Quantity							3600			0
S3	2000	2000	2000	2	0	2	Export	112	Belarus	BLR	31	Azerbaijan	AZE								62	RUBBER MANUFACTURES, NES	1	No Quantity							2100			0
S3	2000	2000	2000	2	0	2	Export	112	Belarus	BLR	31	Azerbaijan	AZE								64	PAPER,PAPERBOARD,ETC.	1	No Quantity							41100			0
S3	2000	2000	2000	2	0	2	Export	112	Belarus	BLR	31	Azerbaijan	AZE								63	CORK, WOOD MANUFACTURES	1	No Quantity							932600			0
S3	2000	2000	2000	2	0	2	Export	112	Belarus	BLR	31	Azerbaijan	AZE								67	IRON AND STEEL	1	No Quantity							366200			0
S3	2000	2000	2000	2	0	2	Export	112	Belarus	BLR	31	Azerbaijan	AZE								66	NON-METAL.MINERAL MANFCT	1	No Quantity							15500			0
S3	2000	2000	2000	2	0	2	Export	112	Belarus	BLR	31	Azerbaijan	AZE								65	TEXTILE YARN,FABRIC,ETC.	1	No Quantity							334800			0
S3	2000	2000	2000	2	0	2	Export	112	Belarus	BLR	31	Azerbaijan	AZE								74	GENERAL INDUSTL.MACH.NES	1	No Quantity							287300			0
S3	2000	2000	2000	2	0	2	Export	112	Belarus	BLR	31	Azerbaijan	AZE								73	METALWORKING MACHINERY	1	No Quantity							1000			0
S3	2000	2000	2000	2	0	2	Export	112	Belarus	BLR	31	Azerbaijan	AZE								72	SPECIAL.INDUST.MACHINERY	1	No Quantity							3200			0
S3	2000	2000	2000	2	0	2	Export	112	Belarus	BLR	31	Azerbaijan	AZE								69	METALS MANUFACTURES,NES	1	No Quantity							615100			0
S3	2000	2000	2000	2	0	2	Export	112	Belarus	BLR	31	Azerbaijan	AZE								71	POWER GENERATNG.MACHINES	1	No Quantity							622100			0
S3	2000	2000	2000	2	0	2	Export	112	Belarus	BLR	31	Azerbaijan	AZE								55	ESSENTL.OILS,PERFUME,ETC	1	No Quantity							1500			0
S3	2000	2000	2000	2	0	2	Export	112	Belarus	BLR	31	Azerbaijan	AZE								54	MEDICINAL,PHARM.PRODUCTS	1	No Quantity							1230700			0
S3	2000	2000	2000	2	0	2	Export	112	Belarus	BLR	31	Azerbaijan	AZE								58	PLASTIC,NON-PRIMARY FORM	1	No Quantity							100			0
S3	2000	2000	2000	2	0	2	Export	112	Belarus	BLR	31	Azerbaijan	AZE								59	CHEMICAL MATERIALS NES	1	No Quantity							4100			0
S3	2000	2000	2000	2	0	2	Export	112	Belarus	BLR	31	Azerbaijan	AZE								33	PETROLEUM,PETROL.PRODUCT	1	No Quantity							1800			0
S3	2000	2000	2000	2	0	2	Export	112	Belarus	BLR	31	Azerbaijan	AZE								29	CRUDE ANIMAL,VEG.MATERL.	1	No Quantity							100			0
S3	2000	2000	2000	2	0	2	Export	112	Belarus	BLR	31	Azerbaijan	AZE								27	CRUDE FERTILIZER,MINERAL	1	No Quantity							2500			0
S3	2000	2000	2000	2	0	2	Export	112	Belarus	BLR	31	Azerbaijan	AZE								05	VEGETABLES AND FRUIT	1	No Quantity							21600			0
S3	2000	2000	2000	2	0	2	Export	112	Belarus	BLR	31	Azerbaijan	AZE								04	CEREALS,CEREAL PREPRTNS.	1	No Quantity							80100			0
S3	2000	2000	2000	2	0	2	Export	112	Belarus	BLR	31	Azerbaijan	AZE								03	FISH,CRUSTACEANS,MOLLUSC	1	No Quantity							23800			0
S3	2000	2000	2000	2	0	2	Export	112	Belarus	BLR	31	Azerbaijan	AZE								77	ELEC MCH APPAR,PARTS,NES	1	No Quantity							1445200			0
S3	2000	2000	2000	2	0	2	Export	112	Belarus	BLR	31	Azerbaijan	AZE								76	TELECOMM.SOUND EQUIP ETC	1	No Quantity							95700			0
S3	2000	2000	2000	2	0	2	Export	112	Belarus	BLR	31	Azerbaijan	AZE								68	NON-FERROUS METALS	1	No Quantity							100			0
S3	2000	2000	2000	2	0	2	Export	112	Belarus	BLR	31	Azerbaijan	AZE								78	ROAD VEHICLES	1	No Quantity							308600			0
S3	2000	2000	2000	2	0	2	Export	112	Belarus	BLR	31	Azerbaijan	AZE								82	FURNITURE,BEDDING,ETC.	1	No Quantity							114500			0
S3	2000	2000	2000	2	0	2	Export	112	Belarus	BLR	31	Azerbaijan	AZE								87	SCIENTIFIC EQUIPMENT NES	1	No Quantity							95300			0
S3	2000	2000	2000	2	0	2	Export	112	Belarus	BLR	31	Azerbaijan	AZE								84	CLOTHING AND ACCESSORIES	1	No Quantity							38500			0
S3	2000	2000	2000	2	0	2	Export	112	Belarus	BLR	31	Azerbaijan	AZE								89	MISC MANUFCTRD GOODS NES	1	No Quantity							117800			0
S3	2000	2000	2000	2	0	2	Export	112	Belarus	BLR	31	Azerbaijan	AZE								93	SPEC.TRANSACT.NOT CLASSD	1	No Quantity							6600			0
S3	2000	2000	2000	2	0	2	Export	112	Belarus	BLR	32	Argentina	ARG								84	CLOTHING AND ACCESSORIES	1	No Quantity							42700			0
S3	2000	2000	2000	2	0	2	Export	112	Belarus	BLR	32	Argentina	ARG								87	SCIENTIFIC EQUIPMENT NES	1	No Quantity							600			0
S3	2000	2000	2000	2	0	2	Export	112	Belarus	BLR	32	Argentina	ARG								78	ROAD VEHICLES	1	No Quantity							2200			0
S3	2000	2000	2000	2	0	2	Export	112	Belarus	BLR	32	Argentina	ARG								71	POWER GENERATNG.MACHINES	1	No Quantity							2900			0
S3	2000	2000	2000	2	0	2	Export	112	Belarus	BLR	32	Argentina	ARG								69	METALS MANUFACTURES,NES	1	No Quantity							200			0
S3	2000	2000	2000	2	0	2	Export	112	Belarus	BLR	32	Argentina	ARG								72	SPECIAL.INDUST.MACHINERY	1	No Quantity							74400			0
S3	2000	2000	2000	2	0	2	Export	112	Belarus	BLR	32	Argentina	ARG								74	GENERAL INDUSTL.MACH.NES	1	No Quantity							1100			0
S3	2000	2000	2000	2	0	2	Export	112	Belarus	BLR	32	Argentina	ARG								62	RUBBER MANUFACTURES, NES	1	No Quantity							16700			0
S3	2000	2000	2000	2	0	2	Export	112	Belarus	BLR	36	Australia	AUS								65	TEXTILE YARN,FABRIC,ETC.	1	No Quantity							12000			0
S3	2000	2000	2000	2	0	2	Export	112	Belarus	BLR	36	Australia	AUS								66	NON-METAL.MINERAL MANFCT	1	No Quantity							6700			0
S3	2000	2000	2000	2	0	2	Export	112	Belarus	BLR	36	Australia	AUS								72	SPECIAL.INDUST.MACHINERY	1	No Quantity							1986700			0
S3	2000	2000	2000	2	0	2	Export	112	Belarus	BLR	36	Australia	AUS								73	METALWORKING MACHINERY	1	No Quantity							37800			0
S3	2000	2000	2000	2	0	2	Export	112	Belarus	BLR	36	Australia	AUS								71	POWER GENERATNG.MACHINES	1	No Quantity							800			0
S3	2000	2000	2000	2	0	2	Export	112	Belarus	BLR	36	Australia	AUS								78	ROAD VEHICLES	1	No Quantity							1600			0
S3	2000	2000	2000	2	0	2	Export	112	Belarus	BLR	36	Australia	AUS								77	ELEC MCH APPAR,PARTS,NES	1	No Quantity							128100			0
S3	2000	2000	2000	2	0	2	Export	112	Belarus	BLR	36	Australia	AUS								89	MISC MANUFCTRD GOODS NES	1	No Quantity							600			0
S3	2000	2000	2000	2	0	2	Export	112	Belarus	BLR	40	Austria	AUT								89	MISC MANUFCTRD GOODS NES	1	No Quantity							722400			0
S3	2000	2000	2000	2	0	2	Export	112	Belarus	BLR	40	Austria	AUT								87	SCIENTIFIC EQUIPMENT NES	1	No Quantity							57000			0
S3	2000	2000	2000	2	0	2	Export	112	Belarus	BLR	40	Austria	AUT								84	CLOTHING AND ACCESSORIES	1	No Quantity							318100			0
S3	2000	2000	2000	2	0	2	Export	112	Belarus	BLR	40	Austria	AUT								83	TRAVEL GOODS,HANDBGS ETC	1	No Quantity							1200			0
S3	2000	2000	2000	2	0	2	Export	112	Belarus	BLR	40	Austria	AUT								77	ELEC MCH APPAR,PARTS,NES	1	No Quantity							320600			0
S3	2000	2000	2000	2	0	2	Export	112	Belarus	BLR	40	Austria	AUT								75	OFFICE MACHINES,ADP MACH	1	No Quantity							8000			0
S3	2000	2000	2000	2	0	2	Export	112	Belarus	BLR	40	Austria	AUT								76	TELECOMM.SOUND EQUIP ETC	1	No Quantity							1500			0
S3	2000	2000	2000	2	0	2	Export	112	Belarus	BLR	40	Austria	AUT								82	FURNITURE,BEDDING,ETC.	1	No Quantity							1180200			0
S3	2000	2000	2000	2	0	2	Export	112	Belarus	BLR	40	Austria	AUT								71	POWER GENERATNG.MACHINES	1	No Quantity							28900			0
S3	2000	2000	2000	2	0	2	Export	112	Belarus	BLR	40	Austria	AUT								69	METALS MANUFACTURES,NES	1	No Quantity							7772900			0
S3	2000	2000	2000	2	0	2	Export	112	Belarus	BLR	40	Austria	AUT								73	METALWORKING MACHINERY	1	No Quantity							400			0
S3	2000	2000	2000	2	0	2	Export	112	Belarus	BLR	40	Austria	AUT								72	SPECIAL.INDUST.MACHINERY	1	No Quantity							101500			0
S3	2000	2000	2000	2	0	2	Export	112	Belarus	BLR	40	Austria	AUT								74	GENERAL INDUSTL.MACH.NES	1	No Quantity							154200			0
S3	2000	2000	2000	2	0	2	Export	112	Belarus	BLR	40	Austria	AUT								65	TEXTILE YARN,FABRIC,ETC.	1	No Quantity							2292200			0
S3	2000	2000	2000	2	0	2	Export	112	Belarus	BLR	40	Austria	AUT								67	IRON AND STEEL	1	No Quantity							1699900			0
S3	2000	2000	2000	2	0	2	Export	112	Belarus	BLR	40	Austria	AUT								63	CORK, WOOD MANUFACTURES	1	No Quantity							305600			0
S3	2000	2000	2000	2	0	2	Export	112	Belarus	BLR	40	Austria	AUT								64	PAPER,PAPERBOARD,ETC.	1	No Quantity							25700			0
S3	2000	2000	2000	2	0	2	Export	112	Belarus	BLR	40	Austria	AUT								02	DAIRY PRODUCTS,BIRD EGGS	1	No Quantity							64200			0
S3	2000	2000	2000	2	0	2	Export	112	Belarus	BLR	40	Austria	AUT								00	LIVE ANIMALS	1	No Quantity							1300			0
S3	2000	2000	2000	2	0	2	Export	112	Belarus	BLR	40	Austria	AUT								05	VEGETABLES AND FRUIT	1	No Quantity							482900			0
S3	2000	2000	2000	2	0	2	Export	112	Belarus	BLR	40	Austria	AUT								24	CORK AND WOOD	1	No Quantity							710200			0
S3	2000	2000	2000	2	0	2	Export	112	Belarus	BLR	40	Austria	AUT								32	COAL, COKE, BRIQUETTES	1	No Quantity							174900			0
S3	2000	2000	2000	2	0	2	Export	112	Belarus	BLR	40	Austria	AUT								52	INORGANIC CHEMICALS	1	No Quantity							45700			0
S3	2000	2000	2000	2	0	2	Export	112	Belarus	BLR	40	Austria	AUT								57	PLASTICS IN PRIMARY FORM	1	No Quantity							13100			0
S3	2000	2000	2000	2	0	2	Export	112	Belarus	BLR	40	Austria	AUT								54	MEDICINAL,PHARM.PRODUCTS	1	No Quantity							800			0
S3	2000	2000	2000	2	0	2	Export	112	Belarus	BLR	44	Bahamas	BHS								63	CORK, WOOD MANUFACTURES	1	No Quantity							2900			0
S3	2000	2000	2000	2	0	2	Export	112	Belarus	BLR	50	Bangladesh	BGD								65	TEXTILE YARN,FABRIC,ETC.	1	No Quantity							39800			0
S3	2000	2000	2000	2	0	2	Export	112	Belarus	BLR	50	Bangladesh	BGD								56	FERTILIZER,EXCEPT GRP272	1	No Quantity							7456400			0
S3	2000	2000	2000	2	0	2	Export	112	Belarus	BLR	50	Bangladesh	BGD								87	SCIENTIFIC EQUIPMENT NES	1	No Quantity							2000			0
S3	2000	2000	2000	2	0	2	Export	112	Belarus	BLR	51	Armenia	ARM								87	SCIENTIFIC EQUIPMENT NES	1	No Quantity							102500			0
S3	2000	2000	2000	2	0	2	Export	112	Belarus	BLR	51	Armenia	ARM								84	CLOTHING AND ACCESSORIES	1	No Quantity							47600			0
S3	2000	2000	2000	2	0	2	Export	112	Belarus	BLR	51	Armenia	ARM								89	MISC MANUFCTRD GOODS NES	1	No Quantity							5600			0
S3	2000	2000	2000	2	0	2	Export	112	Belarus	BLR	51	Armenia	ARM								77	ELEC MCH APPAR,PARTS,NES	1	No Quantity							2400			0
S3	2000	2000	2000	2	0	2	Export	112	Belarus	BLR	51	Armenia	ARM								93	SPEC.TRANSACT.NOT CLASSD	1	No Quantity							900			0
S3	2000	2000	2000	2	0	2	Export	112	Belarus	BLR	51	Armenia	ARM								54	MEDICINAL,PHARM.PRODUCTS	1	No Quantity							287800			0
S3	2000	2000	2000	2	0	2	Export	112	Belarus	BLR	51	Armenia	ARM								57	PLASTICS IN PRIMARY FORM	1	No Quantity							29500			0
S3	2000	2000	2000	2	0	2	Export	112	Belarus	BLR	51	Armenia	ARM								59	CHEMICAL MATERIALS NES	1	No Quantity							72600			0
S3	2000	2000	2000	2	0	2	Export	112	Belarus	BLR	51	Armenia	ARM								33	PETROLEUM,PETROL.PRODUCT	1	No Quantity							13400			0
S3	2000	2000	2000	2	0	2	Export	112	Belarus	BLR	51	Armenia	ARM								02	DAIRY PRODUCTS,BIRD EGGS	1	No Quantity							44500			0
S3	2000	2000	2000	2	0	2	Export	112	Belarus	BLR	51	Armenia	ARM								65	TEXTILE YARN,FABRIC,ETC.	1	No Quantity							14000			0
S3	2000	2000	2000	2	0	2	Export	112	Belarus	BLR	51	Armenia	ARM								66	NON-METAL.MINERAL MANFCT	1	No Quantity							15500			0
S3	2000	2000	2000	2	0	2	Export	112	Belarus	BLR	51	Armenia	ARM								63	CORK, WOOD MANUFACTURES	1	No Quantity							13000			0
S3	2000	2000	2000	2	0	2	Export	112	Belarus	BLR	51	Armenia	ARM								64	PAPER,PAPERBOARD,ETC.	1	No Quantity							34900			0
S3	2000	2000	2000	2	0	2	Export	112	Belarus	BLR	51	Armenia	ARM								74	GENERAL INDUSTL.MACH.NES	1	No Quantity							1200			0
S3	2000	2000	2000	2	0	2	Export	112	Belarus	BLR	51	Armenia	ARM								73	METALWORKING MACHINERY	1	No Quantity							1400			0
S3	2000	2000	2000	2	0	2	Export	112	Belarus	BLR	51	Armenia	ARM								69	METALS MANUFACTURES,NES	1	No Quantity							9400			0
S3	2000	2000	2000	2	0	2	Export	112	Belarus	BLR	51	Armenia	ARM								71	POWER GENERATNG.MACHINES	1	No Quantity							2700			0
S3	2000	2000	2000	2	0	2	Export	112	Belarus	BLR	56	Belgium	BEL								71	POWER GENERATNG.MACHINES	1	No Quantity							5600			0
S3	2000	2000	2000	2	0	2	Export	112	Belarus	BLR	56	Belgium	BEL								69	METALS MANUFACTURES,NES	1	No Quantity							757400			0
S3	2000	2000	2000	2	0	2	Export	112	Belarus	BLR	56	Belgium	BEL								72	SPECIAL.INDUST.MACHINERY	1	No Quantity							114500			0
S3	2000	2000	2000	2	0	2	Export	112	Belarus	BLR	56	Belgium	BEL								74	GENERAL INDUSTL.MACH.NES	1	No Quantity							900			0
S3	2000	2000	2000	2	0	2	Export	112	Belarus	BLR	56	Belgium	BEL								64	PAPER,PAPERBOARD,ETC.	1	No Quantity							900			0
S3	2000	2000	2000	2	0	2	Export	112	Belarus	BLR	56	Belgium	BEL								63	CORK, WOOD MANUFACTURES	1	No Quantity							2153100			0
S3	2000	2000	2000	2	0	2	Export	112	Belarus	BLR	56	Belgium	BEL								66	NON-METAL.MINERAL MANFCT	1	No Quantity							108500			0
S3	2000	2000	2000	2	0	2	Export	112	Belarus	BLR	56	Belgium	BEL								65	TEXTILE YARN,FABRIC,ETC.	1	No Quantity							1171900			0
S3	2000	2000	2000	2	0	2	Export	112	Belarus	BLR	56	Belgium	BEL								67	IRON AND STEEL	1	No Quantity							315200			0
S3	2000	2000	2000	2	0	2	Export	108	Burundi	BDI	56	Belgium	BEL								67	IRON AND STEEL	1	No Quantity							2			0
S3	2000	2000	2000	2	0	2	Export	108	Burundi	BDI	56	Belgium	BEL								63	CORK, WOOD MANUFACTURES	1	No Quantity							1234			0
S3	2000	2000	2000	2	0	2	Export	112	Belarus	BLR	56	Belgium	BEL								03	FISH,CRUSTACEANS,MOLLUSC	1	No Quantity							31800			0
S3	2000	2000	2000	2	0	2	Export	108	Burundi	BDI	56	Belgium	BEL								03	FISH,CRUSTACEANS,MOLLUSC	1	No Quantity							5354			0
S3	2000	2000	2000	2	0	2	Export	108	Burundi	BDI	56	Belgium	BEL								05	VEGETABLES AND FRUIT	1	No Quantity							8670			0
S3	2000	2000	2000	2	0	2	Export	112	Belarus	BLR	56	Belgium	BEL								05	VEGETABLES AND FRUIT	1	No Quantity							26900			0
S3	2000	2000	2000	2	0	2	Export	108	Burundi	BDI	56	Belgium	BEL								07	COFFEE,TEA,COCOA,SPICES	1	No Quantity							2571411			0
S3	2000	2000	2000	2	0	2	Export	108	Burundi	BDI	56	Belgium	BEL								06	SUGAR,SUGR.PREPTNS,HONEY	1	No Quantity							52			0
S3	2000	2000	2000	2	0	2	Export	112	Belarus	BLR	56	Belgium	BEL								24	CORK AND WOOD	1	No Quantity							4055600			0
S3	2000	2000	2000	2	0	2	Export	112	Belarus	BLR	56	Belgium	BEL								11	BEVERAGES	1	No Quantity							500			0
S3	2000	2000	2000	2	0	2	Export	112	Belarus	BLR	56	Belgium	BEL								26	TEXTILE FIBRES	1	No Quantity							257100			0
S3	2000	2000	2000	2	0	2	Export	112	Belarus	BLR	56	Belgium	BEL								33	PETROLEUM,PETROL.PRODUCT	1	No Quantity							7452800			0
S3	2000	2000	2000	2	0	2	Export	112	Belarus	BLR	56	Belgium	BEL								32	COAL, COKE, BRIQUETTES	1	No Quantity							7500			0
S3	2000	2000	2000	2	0	2	Export	112	Belarus	BLR	56	Belgium	BEL								28	METALLIFEROUS ORE,SCRAP	1	No Quantity							319500			0
S3	2000	2000	2000	2	0	2	Export	112	Belarus	BLR	56	Belgium	BEL								52	INORGANIC CHEMICALS	1	No Quantity							1800			0
S3	2000	2000	2000	2	0	2	Export	108	Burundi	BDI	56	Belgium	BEL								29	CRUDE ANIMAL,VEG.MATERL.	1	No Quantity							5915			0
S3	2000	2000	2000	2	0	2	Export	108	Burundi	BDI	56	Belgium	BEL								28	METALLIFEROUS ORE,SCRAP	1	No Quantity							313918			0
S3	2000	2000	2000	2	0	2	Export	112	Belarus	BLR	56	Belgium	BEL								57	PLASTICS IN PRIMARY FORM	1	No Quantity							930700			0
S3	2000	2000	2000	2	0	2	Export	112	Belarus	BLR	56	Belgium	BEL								56	FERTILIZER,EXCEPT GRP272	1	No Quantity							3357100			0
S3	2000	2000	2000	2	0	2	Export	112	Belarus	BLR	56	Belgium	BEL								93	SPEC.TRANSACT.NOT CLASSD	1	No Quantity							11114700			0
S3	2000	2000	2000	2	0	2	Export	108	Burundi	BDI	56	Belgium	BEL								97	GOLD,NONMONTRY EXCL ORES	1	No Quantity							2442135			0
S3	2000	2000	2000	2	0	2	Export	112	Belarus	BLR	56	Belgium	BEL								77	ELEC MCH APPAR,PARTS,NES	1	No Quantity							1200			0
S3	2000	2000	2000	2	0	2	Export	112	Belarus	BLR	56	Belgium	BEL								82	FURNITURE,BEDDING,ETC.	1	No Quantity							374000			0
S3	2000	2000	2000	2	0	2	Export	112	Belarus	BLR	56	Belgium	BEL								81	PREFAB BUILDGS,FTTNG ETC	1	No Quantity							264100			0
S3	2000	2000	2000	2	0	2	Export	112	Belarus	BLR	56	Belgium	BEL								78	ROAD VEHICLES	1	No Quantity							45500			0
S3	2000	2000	2000	2	0	2	Export	112	Belarus	BLR	56	Belgium	BEL								89	MISC MANUFCTRD GOODS NES	1	No Quantity							135300			0
S3	2000	2000	2000	2	0	2	Export	108	Burundi	BDI	56	Belgium	BEL								93	SPEC.TRANSACT.NOT CLASSD	1	No Quantity							13325			0
S3	2000	2000	2000	2	0	2	Export	112	Belarus	BLR	56	Belgium	BEL								85	FOOTWEAR	1	No Quantity							18700			0
S3	2000	2000	2000	2	0	2	Export	112	Belarus	BLR	56	Belgium	BEL								88	PHOTO.APPARAT.NES;CLOCKS	1	No Quantity							2000			0
S3	2000	2000	2000	2	0	2	Export	112	Belarus	BLR	56	Belgium	BEL								84	CLOTHING AND ACCESSORIES	1	No Quantity							6800			0
S3	2000	2000	2000	2	0	2	Export	112	Belarus	BLR	56	Belgium	BEL								87	SCIENTIFIC EQUIPMENT NES	1	No Quantity							1100			0
S3	2000	2000	2000	2	0	2	Export	112	Belarus	BLR	70	Bosnia Herzegovina	BIH								87	SCIENTIFIC EQUIPMENT NES	1	No Quantity							400			0
S3	2000	2000	2000	2	0	2	Export	112	Belarus	BLR	70	Bosnia Herzegovina	BIH								78	ROAD VEHICLES	1	No Quantity							76600			0
S3	2000	2000	2000	2	0	2	Export	112	Belarus	BLR	70	Bosnia Herzegovina	BIH								77	ELEC MCH APPAR,PARTS,NES	1	No Quantity							800			0
S3	2000	2000	2000	2	0	2	Export	112	Belarus	BLR	70	Bosnia Herzegovina	BIH								71	POWER GENERATNG.MACHINES	1	No Quantity							1200			0
S3	2000	2000	2000	2	0	2	Export	112	Belarus	BLR	76	Brazil	BRA								74	GENERAL INDUSTL.MACH.NES	1	No Quantity							267600			0
S3	2000	2000	2000	2	0	2	Export	112	Belarus	BLR	76	Brazil	BRA								65	TEXTILE YARN,FABRIC,ETC.	1	No Quantity							65700			0
S3	2000	2000	2000	2	0	2	Export	112	Belarus	BLR	76	Brazil	BRA								56	FERTILIZER,EXCEPT GRP272	1	No Quantity							65415000			0
S3	2000	2000	2000	2	0	2	Export	112	Belarus	BLR	76	Brazil	BRA								84	CLOTHING AND ACCESSORIES	1	No Quantity							128400			0
S3	2000	2000	2000	2	0	2	Export	112	Belarus	BLR	92	Br. Virgin Isds	VGB								84	CLOTHING AND ACCESSORIES	1	No Quantity							5028300			0
S3	2000	2000	2000	2	0	2	Export	112	Belarus	BLR	92	Br. Virgin Isds	VGB								33	PETROLEUM,PETROL.PRODUCT	1	No Quantity							194700			0
S3	2000	2000	2000	2	0	2	Export	112	Belarus	BLR	100	Bulgaria	BGR								32	COAL, COKE, BRIQUETTES	1	No Quantity							2400			0
S3	2000	2000	2000	2	0	2	Export	112	Belarus	BLR	100	Bulgaria	BGR								53	DYES,COLOURING MATERIALS	1	No Quantity							600			0
S3	2000	2000	2000	2	0	2	Export	112	Belarus	BLR	100	Bulgaria	BGR								56	FERTILIZER,EXCEPT GRP272	1	No Quantity							416800			0
S3	2000	2000	2000	2	0	2	Export	112	Belarus	BLR	100	Bulgaria	BGR								57	PLASTICS IN PRIMARY FORM	1	No Quantity							45500			0
S3	2000	2000	2000	2	0	2	Export	112	Belarus	BLR	100	Bulgaria	BGR								26	TEXTILE FIBRES	1	No Quantity							923000			0
S3	2000	2000	2000	2	0	2	Export	112	Belarus	BLR	100	Bulgaria	BGR								27	CRUDE FERTILIZER,MINERAL	1	No Quantity							295800			0
S3	2000	2000	2000	2	0	2	Export	112	Belarus	BLR	100	Bulgaria	BGR								24	CORK AND WOOD	1	No Quantity							7500			0
S3	2000	2000	2000	2	0	2	Export	112	Belarus	BLR	100	Bulgaria	BGR								09	MISC.EDIBLE PRODUCTS ETC	1	No Quantity							500			0
S3	2000	2000	2000	2	0	2	Export	112	Belarus	BLR	100	Bulgaria	BGR								02	DAIRY PRODUCTS,BIRD EGGS	1	No Quantity							80600			0
S3	2000	2000	2000	2	0	2	Export	112	Belarus	BLR	100	Bulgaria	BGR								65	TEXTILE YARN,FABRIC,ETC.	1	No Quantity							892300			0
S3	2000	2000	2000	2	0	2	Export	112	Belarus	BLR	100	Bulgaria	BGR								66	NON-METAL.MINERAL MANFCT	1	No Quantity							925100			0
S3	2000	2000	2000	2	0	2	Export	112	Belarus	BLR	100	Bulgaria	BGR								67	IRON AND STEEL	1	No Quantity							3300			0
S3	2000	2000	2000	2	0	2	Export	112	Belarus	BLR	100	Bulgaria	BGR								63	CORK, WOOD MANUFACTURES	1	No Quantity							11600			0
S3	2000	2000	2000	2	0	2	Export	112	Belarus	BLR	100	Bulgaria	BGR								64	PAPER,PAPERBOARD,ETC.	1	No Quantity							54300			0
S3	2000	2000	2000	2	0	2	Export	112	Belarus	BLR	100	Bulgaria	BGR								62	RUBBER MANUFACTURES, NES	1	No Quantity							934600			0
S3	2000	2000	2000	2	0	2	Export	112	Belarus	BLR	100	Bulgaria	BGR								74	GENERAL INDUSTL.MACH.NES	1	No Quantity							587300			0
S3	2000	2000	2000	2	0	2	Export	112	Belarus	BLR	100	Bulgaria	BGR								72	SPECIAL.INDUST.MACHINERY	1	No Quantity							989400			0
S3	2000	2000	2000	2	0	2	Export	112	Belarus	BLR	100	Bulgaria	BGR								73	METALWORKING MACHINERY	1	No Quantity							19900			0
S3	2000	2000	2000	2	0	2	Export	112	Belarus	BLR	100	Bulgaria	BGR								71	POWER GENERATNG.MACHINES	1	No Quantity							244500			0
S3	2000	2000	2000	2	0	2	Export	112	Belarus	BLR	100	Bulgaria	BGR								69	METALS MANUFACTURES,NES	1	No Quantity							138500			0
S3	2000	2000	2000	2	0	2	Export	112	Belarus	BLR	100	Bulgaria	BGR								84	CLOTHING AND ACCESSORIES	1	No Quantity							18700			0
S3	2000	2000	2000	2	0	2	Export	112	Belarus	BLR	100	Bulgaria	BGR								87	SCIENTIFIC EQUIPMENT NES	1	No Quantity							55800			0
S3	2000	2000	2000	2	0	2	Export	112	Belarus	BLR	100	Bulgaria	BGR								89	MISC MANUFCTRD GOODS NES	1	No Quantity							13000			0
S3	2000	2000	2000	2	0	2	Export	112	Belarus	BLR	100	Bulgaria	BGR								77	ELEC MCH APPAR,PARTS,NES	1	No Quantity							515900			0
S3	2000	2000	2000	2	0	2	Export	112	Belarus	BLR	100	Bulgaria	BGR								76	TELECOMM.SOUND EQUIP ETC	1	No Quantity							21800			0
S3	2000	2000	2000	2	0	2	Export	112	Belarus	BLR	100	Bulgaria	BGR								75	OFFICE MACHINES,ADP MACH	1	No Quantity							300			0
S3	2000	2000	2000	2	0	2	Export	112	Belarus	BLR	100	Bulgaria	BGR								78	ROAD VEHICLES	1	No Quantity							766800			0
S3	2000	2000	2000	2	0	2	Export	112	Belarus	BLR	100	Bulgaria	BGR								81	PREFAB BUILDGS,FTTNG ETC	1	No Quantity							128700			0
S3	2000	2000	2000	2	0	2	Export	112	Belarus	BLR	100	Bulgaria	BGR								82	FURNITURE,BEDDING,ETC.	1	No Quantity							25800			0
S3	2000	2000	2000	2	0	2	Export	112	Belarus	BLR	100	Bulgaria	BGR								93	SPEC.TRANSACT.NOT CLASSD	1	No Quantity							639800			0
S3	2000	2000	2000	2	0	2	Export	112	Belarus	BLR	120	Cameroon	CMR								89	MISC MANUFCTRD GOODS NES	1	No Quantity							17400			0
S3	2000	2000	2000	2	0	2	Export	112	Belarus	BLR	120	Cameroon	CMR								87	SCIENTIFIC EQUIPMENT NES	1	No Quantity							1900			0
S3	2000	2000	2000	2	0	2	Export	112	Belarus	BLR	120	Cameroon	CMR								62	RUBBER MANUFACTURES, NES	1	No Quantity							16300			0
S3	2000	2000	2000	2	0	2	Export	112	Belarus	BLR	120	Cameroon	CMR								56	FERTILIZER,EXCEPT GRP272	1	No Quantity							1774400			0
S3	2000	2000	2000	2	0	2	Export	112	Belarus	BLR	124	Canada	CAN								04	CEREALS,CEREAL PREPRTNS.	1	No Quantity							1300			0
S3	2000	2000	2000	2	0	2	Export	112	Belarus	BLR	124	Canada	CAN								09	MISC.EDIBLE PRODUCTS ETC	1	No Quantity							3600			0
S3	2000	2000	2000	2	0	2	Export	112	Belarus	BLR	124	Canada	CAN								24	CORK AND WOOD	1	No Quantity							584000			0
S3	2000	2000	2000	2	0	2	Export	112	Belarus	BLR	124	Canada	CAN								62	RUBBER MANUFACTURES, NES	1	No Quantity							122000			0
S3	2000	2000	2000	2	0	2	Export	112	Belarus	BLR	124	Canada	CAN								64	PAPER,PAPERBOARD,ETC.	1	No Quantity							200			0
S3	2000	2000	2000	2	0	2	Export	112	Belarus	BLR	124	Canada	CAN								63	CORK, WOOD MANUFACTURES	1	No Quantity							37100			0
S3	2000	2000	2000	2	0	2	Export	112	Belarus	BLR	124	Canada	CAN								66	NON-METAL.MINERAL MANFCT	1	No Quantity							1400			0
S3	2000	2000	2000	2	0	2	Export	112	Belarus	BLR	124	Canada	CAN								71	POWER GENERATNG.MACHINES	1	No Quantity							13500			0
S3	2000	2000	2000	2	0	2	Export	112	Belarus	BLR	124	Canada	CAN								73	METALWORKING MACHINERY	1	No Quantity							4600			0
S3	2000	2000	2000	2	0	2	Export	112	Belarus	BLR	124	Canada	CAN								74	GENERAL INDUSTL.MACH.NES	1	No Quantity							10700			0
S3	2000	2000	2000	2	0	2	Export	112	Belarus	BLR	124	Canada	CAN								87	SCIENTIFIC EQUIPMENT NES	1	No Quantity							139400			0
S3	2000	2000	2000	2	0	2	Export	112	Belarus	BLR	124	Canada	CAN								84	CLOTHING AND ACCESSORIES	1	No Quantity							35700			0
S3	2000	2000	2000	2	0	2	Export	112	Belarus	BLR	124	Canada	CAN								89	MISC MANUFCTRD GOODS NES	1	No Quantity							15000			0
S3	2000	2000	2000	2	0	2	Export	112	Belarus	BLR	124	Canada	CAN								88	PHOTO.APPARAT.NES;CLOCKS	1	No Quantity							132800			0
S3	2000	2000	2000	2	0	2	Export	108	Burundi	BDI	124	Canada	CAN								93	SPEC.TRANSACT.NOT CLASSD	1	No Quantity							498			0
S3	2000	2000	2000	2	0	2	Export	112	Belarus	BLR	124	Canada	CAN								82	FURNITURE,BEDDING,ETC.	1	No Quantity							49900			0
S3	2000	2000	2000	2	0	2	Export	112	Belarus	BLR	124	Canada	CAN								78	ROAD VEHICLES	1	No Quantity							43500			0
S3	2000	2000	2000	2	0	2	Export	112	Belarus	BLR	124	Canada	CAN								77	ELEC MCH APPAR,PARTS,NES	1	No Quantity							16700			0
S3	2000	2000	2000	2	0	2	Export	112	Belarus	BLR	144	Sri Lanka	LKA								82	FURNITURE,BEDDING,ETC.	1	No Quantity							8600			0
S3	2000	2000	2000	2	0	2	Export	112	Belarus	BLR	144	Sri Lanka	LKA								93	SPEC.TRANSACT.NOT CLASSD	1	No Quantity							1305000			0
S3	2000	2000	2000	2	0	2	Export	112	Belarus	BLR	144	Sri Lanka	LKA								65	TEXTILE YARN,FABRIC,ETC.	1	No Quantity							23200			0
S3	2000	2000	2000	2	0	2	Export	112	Belarus	BLR	144	Sri Lanka	LKA								56	FERTILIZER,EXCEPT GRP272	1	No Quantity							961300			0
S3	2000	2000	2000	2	0	2	Export	112	Belarus	BLR	152	Chile	CHL								56	FERTILIZER,EXCEPT GRP272	1	No Quantity							1009500			0
S3	2000	2000	2000	2	0	2	Export	112	Belarus	BLR	152	Chile	CHL								67	IRON AND STEEL	1	No Quantity							200			0
S3	2000	2000	2000	2	0	2	Export	112	Belarus	BLR	152	Chile	CHL								74	GENERAL INDUSTL.MACH.NES	1	No Quantity							500			0
S3	2000	2000	2000	2	0	2	Export	112	Belarus	BLR	152	Chile	CHL								78	ROAD VEHICLES	1	No Quantity							4200			0
S3	2000	2000	2000	2	0	2	Export	112	Belarus	BLR	152	Chile	CHL								77	ELEC MCH APPAR,PARTS,NES	1	No Quantity							100			0
S3	2000	2000	2000	2	0	2	Export	112	Belarus	BLR	156	China	CHN								77	ELEC MCH APPAR,PARTS,NES	1	No Quantity							7282100			0
S3	2000	2000	2000	2	0	2	Export	112	Belarus	BLR	156	China	CHN								75	OFFICE MACHINES,ADP MACH	1	No Quantity							30000			0
S3	2000	2000	2000	2	0	2	Export	112	Belarus	BLR	156	China	CHN								76	TELECOMM.SOUND EQUIP ETC	1	No Quantity							285700			0
S3	2000	2000	2000	2	0	2	Export	112	Belarus	BLR	156	China	CHN								78	ROAD VEHICLES	1	No Quantity							13417900			0
S3	2000	2000	2000	2	0	2	Export	112	Belarus	BLR	156	China	CHN								88	PHOTO.APPARAT.NES;CLOCKS	1	No Quantity							156200			0
S3	2000	2000	2000	2	0	2	Export	112	Belarus	BLR	156	China	CHN								89	MISC MANUFCTRD GOODS NES	1	No Quantity							2622900			0
S3	2000	2000	2000	2	0	2	Export	112	Belarus	BLR	156	China	CHN								87	SCIENTIFIC EQUIPMENT NES	1	No Quantity							977300			0
S3	2000	2000	2000	2	0	2	Export	112	Belarus	BLR	156	China	CHN								93	SPEC.TRANSACT.NOT CLASSD	1	No Quantity							8549600			0
S3	2000	2000	2000	2	0	2	Export	112	Belarus	BLR	156	China	CHN								74	GENERAL INDUSTL.MACH.NES	1	No Quantity							323900			0
S3	2000	2000	2000	2	0	2	Export	112	Belarus	BLR	156	China	CHN								72	SPECIAL.INDUST.MACHINERY	1	No Quantity							327200			0
S3	2000	2000	2000	2	0	2	Export	112	Belarus	BLR	156	China	CHN								71	POWER GENERATNG.MACHINES	1	No Quantity							10400			0
S3	2000	2000	2000	2	0	2	Export	112	Belarus	BLR	156	China	CHN								69	METALS MANUFACTURES,NES	1	No Quantity							492300			0
S3	2000	2000	2000	2	0	2	Export	112	Belarus	BLR	156	China	CHN								67	IRON AND STEEL	1	No Quantity							10273700			0
S3	2000	2000	2000	2	0	2	Export	112	Belarus	BLR	156	China	CHN								65	TEXTILE YARN,FABRIC,ETC.	1	No Quantity							67200			0
S3	2000	2000	2000	2	0	2	Export	112	Belarus	BLR	156	China	CHN								66	NON-METAL.MINERAL MANFCT	1	No Quantity							4000			0
S3	2000	2000	2000	2	0	2	Export	112	Belarus	BLR	156	China	CHN								62	RUBBER MANUFACTURES, NES	1	No Quantity							212000			0
S3	2000	2000	2000	2	0	2	Export	112	Belarus	BLR	156	China	CHN								56	FERTILIZER,EXCEPT GRP272	1	No Quantity							91185400			0
S3	2000	2000	2000	2	0	2	Export	112	Belarus	BLR	156	China	CHN								57	PLASTICS IN PRIMARY FORM	1	No Quantity							200			0
S3	2000	2000	2000	2	0	2	Export	112	Belarus	BLR	170	Colombia	COL								56	FERTILIZER,EXCEPT GRP272	1	No Quantity							4184400			0
S3	2000	2000	2000	2	0	2	Export	112	Belarus	BLR	170	Colombia	COL								62	RUBBER MANUFACTURES, NES	1	No Quantity							18300			0
S3	2000	2000	2000	2	0	2	Export	108	Burundi	BDI	178	Congo	COG								06	SUGAR,SUGR.PREPTNS,HONEY	1	No Quantity							3634			0
S3	2000	2000	2000	2	0	2	Export	112	Belarus	BLR	178	Congo	COG								93	SPEC.TRANSACT.NOT CLASSD	1	No Quantity							20200			0
S3	2000	2000	2000	2	0	2	Export	112	Belarus	BLR	178	Congo	COG								87	SCIENTIFIC EQUIPMENT NES	1	No Quantity							1900			0
S3	2000	2000	2000	2	0	2	Export	112	Belarus	BLR	178	Congo	COG								89	MISC MANUFCTRD GOODS NES	1	No Quantity							16800			0
S3	2000	2000	2000	2	0	2	Export	108	Burundi	BDI	178	Congo	COG								93	SPEC.TRANSACT.NOT CLASSD	1	No Quantity							5497			0
S3	2000	2000	2000	2	0	2	Export	108	Burundi	BDI	180	Dem. Rep. of the Congo	COD								93	SPEC.TRANSACT.NOT CLASSD	1	No Quantity							12961			0
S3	2000	2000	2000	2	0	2	Export	108	Burundi	BDI	180	Dem. Rep. of the Congo	COD								81	PREFAB BUILDGS,FTTNG ETC	1	No Quantity							710			0
S3	2000	2000	2000	2	0	2	Export	108	Burundi	BDI	180	Dem. Rep. of the Congo	COD								77	ELEC MCH APPAR,PARTS,NES	1	No Quantity							880			0
S3	2000	2000	2000	2	0	2	Export	108	Burundi	BDI	180	Dem. Rep. of the Congo	COD								74	GENERAL INDUSTL.MACH.NES	1	No Quantity							639			0
S3	2000	2000	2000	2	0	2	Export	108	Burundi	BDI	180	Dem. Rep. of the Congo	COD								73	METALWORKING MACHINERY	1	No Quantity							873			0
S3	2000	2000	2000	2	0	2	Export	108	Burundi	BDI	180	Dem. Rep. of the Congo	COD								69	METALS MANUFACTURES,NES	1	No Quantity							142			0
S3	2000	2000	2000	2	0	2	Export	112	Belarus	BLR	180	Dem. Rep. of the Congo	COD								78	ROAD VEHICLES	1	No Quantity							425000			0
S3	2000	2000	2000	2	0	2	Export	108	Burundi	BDI	180	Dem. Rep. of the Congo	COD								89	MISC MANUFCTRD GOODS NES	1	No Quantity							1			0
S3	2000	2000	2000	2	0	2	Export	108	Burundi	BDI	180	Dem. Rep. of the Congo	COD								87	SCIENTIFIC EQUIPMENT NES	1	No Quantity							14			0
S3	2000	2000	2000	2	0	2	Export	108	Burundi	BDI	180	Dem. Rep. of the Congo	COD								84	CLOTHING AND ACCESSORIES	1	No Quantity							14			0
S3	2000	2000	2000	2	0	2	Export	108	Burundi	BDI	180	Dem. Rep. of the Congo	COD								82	FURNITURE,BEDDING,ETC.	1	No Quantity							398			0
S3	2000	2000	2000	2	0	2	Export	108	Burundi	BDI	180	Dem. Rep. of the Congo	COD								06	SUGAR,SUGR.PREPTNS,HONEY	1	No Quantity							26599			0
S3	2000	2000	2000	2	0	2	Export	108	Burundi	BDI	180	Dem. Rep. of the Congo	COD								11	BEVERAGES	1	No Quantity							2878			0
S3	2000	2000	2000	2	0	2	Export	108	Burundi	BDI	180	Dem. Rep. of the Congo	COD								26	TEXTILE FIBRES	1	No Quantity							170			0
S3	2000	2000	2000	2	0	2	Export	108	Burundi	BDI	180	Dem. Rep. of the Congo	COD								42	FIXED VEG. FATS AND OILS	1	No Quantity							7751			0
S3	2000	2000	2000	2	0	2	Export	108	Burundi	BDI	180	Dem. Rep. of the Congo	COD								22	OIL SEED,OLEAGINUS FRUIT	1	No Quantity							532			0
S3	2000	2000	2000	2	0	2	Export	108	Burundi	BDI	180	Dem. Rep. of the Congo	COD								52	INORGANIC CHEMICALS	1	No Quantity							1123			0
S3	2000	2000	2000	2	0	2	Export	108	Burundi	BDI	180	Dem. Rep. of the Congo	COD								55	ESSENTL.OILS,PERFUME,ETC	1	No Quantity							2947			0
S3	2000	2000	2000	2	0	2	Export	112	Belarus	BLR	188	Costa Rica	CRI								56	FERTILIZER,EXCEPT GRP272	1	No Quantity							2971900			0
S3	2000	2000	2000	2	0	2	Export	112	Belarus	BLR	191	Croatia	HRV								56	FERTILIZER,EXCEPT GRP272	1	No Quantity							12631200			0
S3	2000	2000	2000	2	0	2	Export	112	Belarus	BLR	191	Croatia	HRV								57	PLASTICS IN PRIMARY FORM	1	No Quantity							195300			0
S3	2000	2000	2000	2	0	2	Export	112	Belarus	BLR	191	Croatia	HRV								26	TEXTILE FIBRES	1	No Quantity							294900			0
S3	2000	2000	2000	2	0	2	Export	112	Belarus	BLR	191	Croatia	HRV								61	LEATHER, LEATHER GOODS	1	No Quantity							33200			0
S3	2000	2000	2000	2	0	2	Export	112	Belarus	BLR	191	Croatia	HRV								65	TEXTILE YARN,FABRIC,ETC.	1	No Quantity							237400			0
S3	2000	2000	2000	2	0	2	Export	112	Belarus	BLR	191	Croatia	HRV								62	RUBBER MANUFACTURES, NES	1	No Quantity							19700			0
S3	2000	2000	2000	2	0	2	Export	112	Belarus	BLR	191	Croatia	HRV								63	CORK, WOOD MANUFACTURES	1	No Quantity							39700			0
S3	2000	2000	2000	2	0	2	Export	112	Belarus	BLR	191	Croatia	HRV								71	POWER GENERATNG.MACHINES	1	No Quantity							13000			0
S3	2000	2000	2000	2	0	2	Export	112	Belarus	BLR	191	Croatia	HRV								72	SPECIAL.INDUST.MACHINERY	1	No Quantity							266400			0
S3	2000	2000	2000	2	0	2	Export	112	Belarus	BLR	191	Croatia	HRV								74	GENERAL INDUSTL.MACH.NES	1	No Quantity							200			0
S3	2000	2000	2000	2	0	2	Export	112	Belarus	BLR	191	Croatia	HRV								93	SPEC.TRANSACT.NOT CLASSD	1	No Quantity							51600			0
S3	2000	2000	2000	2	0	2	Export	112	Belarus	BLR	191	Croatia	HRV								77	ELEC MCH APPAR,PARTS,NES	1	No Quantity							500			0
S3	2000	2000	2000	2	0	2	Export	112	Belarus	BLR	192	Cuba	CUB								77	ELEC MCH APPAR,PARTS,NES	1	No Quantity							5900			0
S3	2000	2000	2000	2	0	2	Export	112	Belarus	BLR	192	Cuba	CUB								78	ROAD VEHICLES	1	No Quantity							300900			0
S3	2000	2000	2000	2	0	2	Export	112	Belarus	BLR	192	Cuba	CUB								87	SCIENTIFIC EQUIPMENT NES	1	No Quantity							246400			0
S3	2000	2000	2000	2	0	2	Export	112	Belarus	BLR	192	Cuba	CUB								89	MISC MANUFCTRD GOODS NES	1	No Quantity							1200			0
S3	2000	2000	2000	2	0	2	Export	112	Belarus	BLR	192	Cuba	CUB								74	GENERAL INDUSTL.MACH.NES	1	No Quantity							15500			0
S3	2000	2000	2000	2	0	2	Export	112	Belarus	BLR	192	Cuba	CUB								72	SPECIAL.INDUST.MACHINERY	1	No Quantity							410300			0
S3	2000	2000	2000	2	0	2	Export	112	Belarus	BLR	192	Cuba	CUB								71	POWER GENERATNG.MACHINES	1	No Quantity							813600			0
S3	2000	2000	2000	2	0	2	Export	112	Belarus	BLR	192	Cuba	CUB								69	METALS MANUFACTURES,NES	1	No Quantity							7800			0
S3	2000	2000	2000	2	0	2	Export	112	Belarus	BLR	192	Cuba	CUB								64	PAPER,PAPERBOARD,ETC.	1	No Quantity							200			0
S3	2000	2000	2000	2	0	2	Export	112	Belarus	BLR	192	Cuba	CUB								62	RUBBER MANUFACTURES, NES	1	No Quantity							3705900			0
S3	2000	2000	2000	2	0	2	Export	112	Belarus	BLR	196	Cyprus	CYP								63	CORK, WOOD MANUFACTURES	1	No Quantity							34800			0
S3	2000	2000	2000	2	0	2	Export	112	Belarus	BLR	196	Cyprus	CYP								66	NON-METAL.MINERAL MANFCT	1	No Quantity							327000			0
S3	2000	2000	2000	2	0	2	Export	112	Belarus	BLR	196	Cyprus	CYP								61	LEATHER, LEATHER GOODS	1	No Quantity							1400			0
S3	2000	2000	2000	2	0	2	Export	112	Belarus	BLR	196	Cyprus	CYP								74	GENERAL INDUSTL.MACH.NES	1	No Quantity							62900			0
S3	2000	2000	2000	2	0	2	Export	112	Belarus	BLR	196	Cyprus	CYP								11	BEVERAGES	1	No Quantity							74900			0
S3	2000	2000	2000	2	0	2	Export	112	Belarus	BLR	196	Cyprus	CYP								24	CORK AND WOOD	1	No Quantity							29200			0
S3	2000	2000	2000	2	0	2	Export	112	Belarus	BLR	196	Cyprus	CYP								33	PETROLEUM,PETROL.PRODUCT	1	No Quantity							6246800			0
S3	2000	2000	2000	2	0	2	Export	112	Belarus	BLR	196	Cyprus	CYP								89	MISC MANUFCTRD GOODS NES	1	No Quantity							4900			0
S3	2000	2000	2000	2	0	2	Export	112	Belarus	BLR	196	Cyprus	CYP								88	PHOTO.APPARAT.NES;CLOCKS	1	No Quantity							600			0
S3	2000	2000	2000	2	0	2	Export	112	Belarus	BLR	196	Cyprus	CYP								84	CLOTHING AND ACCESSORIES	1	No Quantity							13000			0
S3	2000	2000	2000	2	0	2	Export	112	Belarus	BLR	196	Cyprus	CYP								78	ROAD VEHICLES	1	No Quantity							5300			0
S3	2000	2000	2000	2	0	2	Export	112	Belarus	BLR	196	Cyprus	CYP								82	FURNITURE,BEDDING,ETC.	1	No Quantity							42500			0
S3	2000	2000	2000	2	0	2	Export	112	Belarus	BLR	196	Cyprus	CYP								81	PREFAB BUILDGS,FTTNG ETC	1	No Quantity							2700			0
S3	2000	2000	2000	2	0	2	Export	112	Belarus	BLR	196	Cyprus	CYP								77	ELEC MCH APPAR,PARTS,NES	1	No Quantity							300			0
S3	2000	2000	2000	2	0	2	Export	112	Belarus	BLR	203	Czechia	CZE								77	ELEC MCH APPAR,PARTS,NES	1	No Quantity							2015600			0
S3	2000	2000	2000	2	0	2	Export	112	Belarus	BLR	203	Czechia	CZE								76	TELECOMM.SOUND EQUIP ETC	1	No Quantity							3600			0
S3	2000	2000	2000	2	0	2	Export	112	Belarus	BLR	203	Czechia	CZE								75	OFFICE MACHINES,ADP MACH	1	No Quantity							4500			0
S3	2000	2000	2000	2	0	2	Export	112	Belarus	BLR	203	Czechia	CZE								81	PREFAB BUILDGS,FTTNG ETC	1	No Quantity							7000			0
S3	2000	2000	2000	2	0	2	Export	112	Belarus	BLR	203	Czechia	CZE								82	FURNITURE,BEDDING,ETC.	1	No Quantity							62100			0
S3	2000	2000	2000	2	0	2	Export	112	Belarus	BLR	203	Czechia	CZE								78	ROAD VEHICLES	1	No Quantity							2681900			0
S3	2000	2000	2000	2	0	2	Export	112	Belarus	BLR	203	Czechia	CZE								84	CLOTHING AND ACCESSORIES	1	No Quantity							1823400			0
S3	2000	2000	2000	2	0	2	Export	112	Belarus	BLR	203	Czechia	CZE								83	TRAVEL GOODS,HANDBGS ETC	1	No Quantity							1600			0
S3	2000	2000	2000	2	0	2	Export	112	Belarus	BLR	203	Czechia	CZE								87	SCIENTIFIC EQUIPMENT NES	1	No Quantity							112400			0
S3	2000	2000	2000	2	0	2	Export	112	Belarus	BLR	203	Czechia	CZE								88	PHOTO.APPARAT.NES;CLOCKS	1	No Quantity							2600			0
S3	2000	2000	2000	2	0	2	Export	112	Belarus	BLR	203	Czechia	CZE								89	MISC MANUFCTRD GOODS NES	1	No Quantity							2255500			0
S3	2000	2000	2000	2	0	2	Export	112	Belarus	BLR	203	Czechia	CZE								93	SPEC.TRANSACT.NOT CLASSD	1	No Quantity							100			0
S3	2000	2000	2000	2	0	2	Export	112	Belarus	BLR	203	Czechia	CZE								33	PETROLEUM,PETROL.PRODUCT	1	No Quantity							271000			0
S3	2000	2000	2000	2	0	2	Export	112	Belarus	BLR	203	Czechia	CZE								32	COAL, COKE, BRIQUETTES	1	No Quantity							54700			0
S3	2000	2000	2000	2	0	2	Export	112	Belarus	BLR	203	Czechia	CZE								28	METALLIFEROUS ORE,SCRAP	1	No Quantity							218800			0
S3	2000	2000	2000	2	0	2	Export	112	Belarus	BLR	203	Czechia	CZE								29	CRUDE ANIMAL,VEG.MATERL.	1	No Quantity							3100			0
S3	2000	2000	2000	2	0	2	Export	112	Belarus	BLR	203	Czechia	CZE								34	GAS,NATURAL,MANUFACTURED	1	No Quantity							79100			0
S3	2000	2000	2000	2	0	2	Export	112	Belarus	BLR	203	Czechia	CZE								52	INORGANIC CHEMICALS	1	No Quantity							98700			0
S3	2000	2000	2000	2	0	2	Export	112	Belarus	BLR	203	Czechia	CZE								57	PLASTICS IN PRIMARY FORM	1	No Quantity							609900			0
S3	2000	2000	2000	2	0	2	Export	112	Belarus	BLR	203	Czechia	CZE								59	CHEMICAL MATERIALS NES	1	No Quantity							68500			0
S3	2000	2000	2000	2	0	2	Export	112	Belarus	BLR	203	Czechia	CZE								58	PLASTIC,NON-PRIMARY FORM	1	No Quantity							3500			0
S3	2000	2000	2000	2	0	2	Export	112	Belarus	BLR	203	Czechia	CZE								56	FERTILIZER,EXCEPT GRP272	1	No Quantity							3948700			0
S3	2000	2000	2000	2	0	2	Export	112	Belarus	BLR	203	Czechia	CZE								55	ESSENTL.OILS,PERFUME,ETC	1	No Quantity							1400			0
S3	2000	2000	2000	2	0	2	Export	112	Belarus	BLR	203	Czechia	CZE								24	CORK AND WOOD	1	No Quantity							764200			0
S3	2000	2000	2000	2	0	2	Export	112	Belarus	BLR	203	Czechia	CZE								26	TEXTILE FIBRES	1	No Quantity							592300			0
S3	2000	2000	2000	2	0	2	Export	112	Belarus	BLR	203	Czechia	CZE								21	HIDES,SKINS,FURSKINS,RAW	1	No Quantity							90000			0
S3	2000	2000	2000	2	0	2	Export	112	Belarus	BLR	203	Czechia	CZE								07	COFFEE,TEA,COCOA,SPICES	1	No Quantity							1700			0
S3	2000	2000	2000	2	0	2	Export	112	Belarus	BLR	203	Czechia	CZE								05	VEGETABLES AND FRUIT	1	No Quantity							101500			0
S3	2000	2000	2000	2	0	2	Export	112	Belarus	BLR	203	Czechia	CZE								03	FISH,CRUSTACEANS,MOLLUSC	1	No Quantity							13800			0
S3	2000	2000	2000	2	0	2	Export	112	Belarus	BLR	203	Czechia	CZE								02	DAIRY PRODUCTS,BIRD EGGS	1	No Quantity							458200			0
S3	2000	2000	2000	2	0	2	Export	112	Belarus	BLR	203	Czechia	CZE								00	LIVE ANIMALS	1	No Quantity							1200			0
S3	2000	2000	2000	2	0	2	Export	112	Belarus	BLR	203	Czechia	CZE								74	GENERAL INDUSTL.MACH.NES	1	No Quantity							140000			0
S3	2000	2000	2000	2	0	2	Export	112	Belarus	BLR	203	Czechia	CZE								72	SPECIAL.INDUST.MACHINERY	1	No Quantity							321600			0
S3	2000	2000	2000	2	0	2	Export	112	Belarus	BLR	203	Czechia	CZE								73	METALWORKING MACHINERY	1	No Quantity							36500			0
S3	2000	2000	2000	2	0	2	Export	112	Belarus	BLR	203	Czechia	CZE								69	METALS MANUFACTURES,NES	1	No Quantity							4022800			0
S3	2000	2000	2000	2	0	2	Export	112	Belarus	BLR	203	Czechia	CZE								71	POWER GENERATNG.MACHINES	1	No Quantity							164400			0
S3	2000	2000	2000	2	0	2	Export	112	Belarus	BLR	203	Czechia	CZE								61	LEATHER, LEATHER GOODS	1	No Quantity							400100			0
S3	2000	2000	2000	2	0	2	Export	112	Belarus	BLR	203	Czechia	CZE								67	IRON AND STEEL	1	No Quantity							620700			0
S3	2000	2000	2000	2	0	2	Export	112	Belarus	BLR	203	Czechia	CZE								66	NON-METAL.MINERAL MANFCT	1	No Quantity							221400			0
S3	2000	2000	2000	2	0	2	Export	112	Belarus	BLR	203	Czechia	CZE								65	TEXTILE YARN,FABRIC,ETC.	1	No Quantity							6259300			0
S3	2000	2000	2000	2	0	2	Export	112	Belarus	BLR	203	Czechia	CZE								63	CORK, WOOD MANUFACTURES	1	No Quantity							1964300			0
S3	2000	2000	2000	2	0	2	Export	112	Belarus	BLR	203	Czechia	CZE								64	PAPER,PAPERBOARD,ETC.	1	No Quantity							3700			0
S3	2000	2000	2000	2	0	2	Export	112	Belarus	BLR	203	Czechia	CZE								62	RUBBER MANUFACTURES, NES	1	No Quantity							404600			0
S3	2000	2000	2000	2	0	2	Export	108	Burundi	BDI	204	Benin	BEN								93	SPEC.TRANSACT.NOT CLASSD	1	No Quantity							611			0
S3	2000	2000	2000	2	0	2	Export	112	Belarus	BLR	208	Denmark	DNK								89	MISC MANUFCTRD GOODS NES	1	No Quantity							44200			0
S3	2000	2000	2000	2	0	2	Export	112	Belarus	BLR	208	Denmark	DNK								87	SCIENTIFIC EQUIPMENT NES	1	No Quantity							3181900			0
S3	2000	2000	2000	2	0	2	Export	112	Belarus	BLR	208	Denmark	DNK								84	CLOTHING AND ACCESSORIES	1	No Quantity							5275100			0
S3	2000	2000	2000	2	0	2	Export	112	Belarus	BLR	208	Denmark	DNK								78	ROAD VEHICLES	1	No Quantity							1700			0
S3	2000	2000	2000	2	0	2	Export	112	Belarus	BLR	208	Denmark	DNK								82	FURNITURE,BEDDING,ETC.	1	No Quantity							3313200			0
S3	2000	2000	2000	2	0	2	Export	112	Belarus	BLR	208	Denmark	DNK								81	PREFAB BUILDGS,FTTNG ETC	1	No Quantity							223200			0
S3	2000	2000	2000	2	0	2	Export	112	Belarus	BLR	208	Denmark	DNK								77	ELEC MCH APPAR,PARTS,NES	1	No Quantity							10300			0
S3	2000	2000	2000	2	0	2	Export	112	Belarus	BLR	208	Denmark	DNK								62	RUBBER MANUFACTURES, NES	1	No Quantity							9400			0
S3	2000	2000	2000	2	0	2	Export	112	Belarus	BLR	208	Denmark	DNK								64	PAPER,PAPERBOARD,ETC.	1	No Quantity							4400			0
S3	2000	2000	2000	2	0	2	Export	112	Belarus	BLR	208	Denmark	DNK								63	CORK, WOOD MANUFACTURES	1	No Quantity							978900			0
S3	2000	2000	2000	2	0	2	Export	112	Belarus	BLR	208	Denmark	DNK								65	TEXTILE YARN,FABRIC,ETC.	1	No Quantity							2183100			0
S3	2000	2000	2000	2	0	2	Export	112	Belarus	BLR	208	Denmark	DNK								66	NON-METAL.MINERAL MANFCT	1	No Quantity							39800			0
S3	2000	2000	2000	2	0	2	Export	112	Belarus	BLR	208	Denmark	DNK								69	METALS MANUFACTURES,NES	1	No Quantity							8700			0
S3	2000	2000	2000	2	0	2	Export	112	Belarus	BLR	208	Denmark	DNK								72	SPECIAL.INDUST.MACHINERY	1	No Quantity							76400			0
S3	2000	2000	2000	2	0	2	Export	112	Belarus	BLR	208	Denmark	DNK								74	GENERAL INDUSTL.MACH.NES	1	No Quantity							1400			0
S3	2000	2000	2000	2	0	2	Export	112	Belarus	BLR	208	Denmark	DNK								00	LIVE ANIMALS	1	No Quantity							59100			0
S3	2000	2000	2000	2	0	2	Export	112	Belarus	BLR	208	Denmark	DNK								24	CORK AND WOOD	1	No Quantity							1501400			0
S3	2000	2000	2000	2	0	2	Export	112	Belarus	BLR	208	Denmark	DNK								56	FERTILIZER,EXCEPT GRP272	1	No Quantity							2594900			0
S3	2000	2000	2000	2	0	2	Export	112	Belarus	BLR	208	Denmark	DNK								59	CHEMICAL MATERIALS NES	1	No Quantity							200			0
S3	2000	2000	2000	2	0	2	Export	112	Belarus	BLR	214	Dominican Rep.	DOM								67	IRON AND STEEL	1	No Quantity							8846800			0
S3	2000	2000	2000	2	0	2	Export	112	Belarus	BLR	218	Ecuador	ECU								67	IRON AND STEEL	1	No Quantity							2775700			0
S3	2000	2000	2000	2	0	2	Export	112	Belarus	BLR	218	Ecuador	ECU								56	FERTILIZER,EXCEPT GRP272	1	No Quantity							1474400			0
S3	2000	2000	2000	2	0	2	Export	112	Belarus	BLR	222	El Salvador	SLV								56	FERTILIZER,EXCEPT GRP272	1	No Quantity							1121800			0
S3	2000	2000	2000	2	0	2	Export	112	Belarus	BLR	231	Ethiopia	ETH								64	PAPER,PAPERBOARD,ETC.	1	No Quantity							200			0
S3	2000	2000	2000	2	0	2	Export	112	Belarus	BLR	231	Ethiopia	ETH								62	RUBBER MANUFACTURES, NES	1	No Quantity							77900			0
S3	2000	2000	2000	2	0	2	Export	112	Belarus	BLR	231	Ethiopia	ETH								74	GENERAL INDUSTL.MACH.NES	1	No Quantity							14200			0
S3	2000	2000	2000	2	0	2	Export	112	Belarus	BLR	231	Ethiopia	ETH								72	SPECIAL.INDUST.MACHINERY	1	No Quantity							15500			0
S3	2000	2000	2000	2	0	2	Export	112	Belarus	BLR	231	Ethiopia	ETH								69	METALS MANUFACTURES,NES	1	No Quantity							2600			0
S3	2000	2000	2000	2	0	2	Export	112	Belarus	BLR	231	Ethiopia	ETH								71	POWER GENERATNG.MACHINES	1	No Quantity							24400			0
S3	2000	2000	2000	2	0	2	Export	112	Belarus	BLR	231	Ethiopia	ETH								77	ELEC MCH APPAR,PARTS,NES	1	No Quantity							2200			0
S3	2000	2000	2000	2	0	2	Export	112	Belarus	BLR	231	Ethiopia	ETH								75	OFFICE MACHINES,ADP MACH	1	No Quantity							46000			0
S3	2000	2000	2000	2	0	2	Export	112	Belarus	BLR	231	Ethiopia	ETH								76	TELECOMM.SOUND EQUIP ETC	1	No Quantity							95000			0
S3	2000	2000	2000	2	0	2	Export	112	Belarus	BLR	231	Ethiopia	ETH								78	ROAD VEHICLES	1	No Quantity							350100			0
S3	2000	2000	2000	2	0	2	Export	112	Belarus	BLR	231	Ethiopia	ETH								87	SCIENTIFIC EQUIPMENT NES	1	No Quantity							151800			0
S3	2000	2000	2000	2	0	2	Export	112	Belarus	BLR	231	Ethiopia	ETH								89	MISC MANUFCTRD GOODS NES	1	No Quantity							400			0
S3	2000	2000	2000	2	0	2	Export	112	Belarus	BLR	231	Ethiopia	ETH								93	SPEC.TRANSACT.NOT CLASSD	1	No Quantity							7134800			0
S3	2000	2000	2000	2	0	2	Export	112	Belarus	BLR	233	Estonia	EST								93	SPEC.TRANSACT.NOT CLASSD	1	No Quantity							438100			0
S3	2000	2000	2000	2	0	2	Export	112	Belarus	BLR	233	Estonia	EST								89	MISC MANUFCTRD GOODS NES	1	No Quantity							89200			0
S3	2000	2000	2000	2	0	2	Export	112	Belarus	BLR	233	Estonia	EST								85	FOOTWEAR	1	No Quantity							30200			0
S3	2000	2000	2000	2	0	2	Export	112	Belarus	BLR	233	Estonia	EST								88	PHOTO.APPARAT.NES;CLOCKS	1	No Quantity							5600			0
S3	2000	2000	2000	2	0	2	Export	112	Belarus	BLR	233	Estonia	EST								87	SCIENTIFIC EQUIPMENT NES	1	No Quantity							103800			0
S3	2000	2000	2000	2	0	2	Export	112	Belarus	BLR	233	Estonia	EST								84	CLOTHING AND ACCESSORIES	1	No Quantity							71800			0
S3	2000	2000	2000	2	0	2	Export	112	Belarus	BLR	233	Estonia	EST								79	OTHR.TRANSPORT EQUIPMENT	1	No Quantity							100			0
S3	2000	2000	2000	2	0	2	Export	112	Belarus	BLR	233	Estonia	EST								78	ROAD VEHICLES	1	No Quantity							1118700			0
S3	2000	2000	2000	2	0	2	Export	112	Belarus	BLR	233	Estonia	EST								81	PREFAB BUILDGS,FTTNG ETC	1	No Quantity							5500			0
S3	2000	2000	2000	2	0	2	Export	112	Belarus	BLR	233	Estonia	EST								82	FURNITURE,BEDDING,ETC.	1	No Quantity							67300			0
S3	2000	2000	2000	2	0	2	Export	112	Belarus	BLR	233	Estonia	EST								75	OFFICE MACHINES,ADP MACH	1	No Quantity							3600			0
S3	2000	2000	2000	2	0	2	Export	112	Belarus	BLR	233	Estonia	EST								77	ELEC MCH APPAR,PARTS,NES	1	No Quantity							1398100			0
S3	2000	2000	2000	2	0	2	Export	112	Belarus	BLR	233	Estonia	EST								71	POWER GENERATNG.MACHINES	1	No Quantity							212900			0
S3	2000	2000	2000	2	0	2	Export	112	Belarus	BLR	233	Estonia	EST								69	METALS MANUFACTURES,NES	1	No Quantity							222800			0
S3	2000	2000	2000	2	0	2	Export	112	Belarus	BLR	233	Estonia	EST								72	SPECIAL.INDUST.MACHINERY	1	No Quantity							860400			0
S3	2000	2000	2000	2	0	2	Export	112	Belarus	BLR	233	Estonia	EST								73	METALWORKING MACHINERY	1	No Quantity							57500			0
S3	2000	2000	2000	2	0	2	Export	112	Belarus	BLR	233	Estonia	EST								74	GENERAL INDUSTL.MACH.NES	1	No Quantity							268300			0
S3	2000	2000	2000	2	0	2	Export	112	Belarus	BLR	233	Estonia	EST								62	RUBBER MANUFACTURES, NES	1	No Quantity							483400			0
S3	2000	2000	2000	2	0	2	Export	112	Belarus	BLR	233	Estonia	EST								64	PAPER,PAPERBOARD,ETC.	1	No Quantity							1005600			0
S3	2000	2000	2000	2	0	2	Export	112	Belarus	BLR	233	Estonia	EST								63	CORK, WOOD MANUFACTURES	1	No Quantity							975300			0
S3	2000	2000	2000	2	0	2	Export	112	Belarus	BLR	233	Estonia	EST								67	IRON AND STEEL	1	No Quantity							202600			0
S3	2000	2000	2000	2	0	2	Export	112	Belarus	BLR	233	Estonia	EST								61	LEATHER, LEATHER GOODS	1	No Quantity							115900			0
S3	2000	2000	2000	2	0	2	Export	112	Belarus	BLR	233	Estonia	EST								66	NON-METAL.MINERAL MANFCT	1	No Quantity							702400			0
S3	2000	2000	2000	2	0	2	Export	112	Belarus	BLR	233	Estonia	EST								65	TEXTILE YARN,FABRIC,ETC.	1	No Quantity							342200			0
S3	2000	2000	2000	2	0	2	Export	112	Belarus	BLR	233	Estonia	EST								56	FERTILIZER,EXCEPT GRP272	1	No Quantity							1471800			0
S3	2000	2000	2000	2	0	2	Export	112	Belarus	BLR	233	Estonia	EST								55	ESSENTL.OILS,PERFUME,ETC	1	No Quantity							22300			0
S3	2000	2000	2000	2	0	2	Export	112	Belarus	BLR	233	Estonia	EST								54	MEDICINAL,PHARM.PRODUCTS	1	No Quantity							10600			0
S3	2000	2000	2000	2	0	2	Export	112	Belarus	BLR	233	Estonia	EST								59	CHEMICAL MATERIALS NES	1	No Quantity							149800			0
S3	2000	2000	2000	2	0	2	Export	112	Belarus	BLR	233	Estonia	EST								58	PLASTIC,NON-PRIMARY FORM	1	No Quantity							7000			0
S3	2000	2000	2000	2	0	2	Export	112	Belarus	BLR	233	Estonia	EST								57	PLASTICS IN PRIMARY FORM	1	No Quantity							167100			0
S3	2000	2000	2000	2	0	2	Export	112	Belarus	BLR	233	Estonia	EST								52	INORGANIC CHEMICALS	1	No Quantity							303200			0
S3	2000	2000	2000	2	0	2	Export	112	Belarus	BLR	233	Estonia	EST								53	DYES,COLOURING MATERIALS	1	No Quantity							5600			0
S3	2000	2000	2000	2	0	2	Export	112	Belarus	BLR	233	Estonia	EST								29	CRUDE ANIMAL,VEG.MATERL.	1	No Quantity							10600			0
S3	2000	2000	2000	2	0	2	Export	112	Belarus	BLR	233	Estonia	EST								33	PETROLEUM,PETROL.PRODUCT	1	No Quantity							135331800			0
S3	2000	2000	2000	2	0	2	Export	112	Belarus	BLR	233	Estonia	EST								24	CORK AND WOOD	1	No Quantity							147600			0
S3	2000	2000	2000	2	0	2	Export	112	Belarus	BLR	233	Estonia	EST								11	BEVERAGES	1	No Quantity							31900			0
S3	2000	2000	2000	2	0	2	Export	112	Belarus	BLR	233	Estonia	EST								27	CRUDE FERTILIZER,MINERAL	1	No Quantity							511300			0
S3	2000	2000	2000	2	0	2	Export	112	Belarus	BLR	233	Estonia	EST								26	TEXTILE FIBRES	1	No Quantity							157400			0
S3	2000	2000	2000	2	0	2	Export	112	Belarus	BLR	233	Estonia	EST								02	DAIRY PRODUCTS,BIRD EGGS	1	No Quantity							209400			0
S3	2000	2000	2000	2	0	2	Export	112	Belarus	BLR	233	Estonia	EST								05	VEGETABLES AND FRUIT	1	No Quantity							39900			0
S3	2000	2000	2000	2	0	2	Export	112	Belarus	BLR	246	Finland	FIN								00	LIVE ANIMALS	1	No Quantity							500			0
S3	2000	2000	2000	2	0	2	Export	112	Belarus	BLR	246	Finland	FIN								26	TEXTILE FIBRES	1	No Quantity							27400			0
S3	2000	2000	2000	2	0	2	Export	112	Belarus	BLR	246	Finland	FIN								24	CORK AND WOOD	1	No Quantity							1185800			0
S3	2000	2000	2000	2	0	2	Export	112	Belarus	BLR	246	Finland	FIN								33	PETROLEUM,PETROL.PRODUCT	1	No Quantity							34900			0
S3	2000	2000	2000	2	0	2	Export	112	Belarus	BLR	246	Finland	FIN								52	INORGANIC CHEMICALS	1	No Quantity							3000			0
S3	2000	2000	2000	2	0	2	Export	112	Belarus	BLR	246	Finland	FIN								66	NON-METAL.MINERAL MANFCT	1	No Quantity							9200			0
S3	2000	2000	2000	2	0	2	Export	112	Belarus	BLR	246	Finland	FIN								67	IRON AND STEEL	1	No Quantity							307500			0
S3	2000	2000	2000	2	0	2	Export	112	Belarus	BLR	246	Finland	FIN								63	CORK, WOOD MANUFACTURES	1	No Quantity							38900			0
S3	2000	2000	2000	2	0	2	Export	112	Belarus	BLR	246	Finland	FIN								64	PAPER,PAPERBOARD,ETC.	1	No Quantity							1300			0
S3	2000	2000	2000	2	0	2	Export	112	Belarus	BLR	246	Finland	FIN								62	RUBBER MANUFACTURES, NES	1	No Quantity							13600			0
S3	2000	2000	2000	2	0	2	Export	112	Belarus	BLR	246	Finland	FIN								74	GENERAL INDUSTL.MACH.NES	1	No Quantity							243000			0
S3	2000	2000	2000	2	0	2	Export	112	Belarus	BLR	246	Finland	FIN								73	METALWORKING MACHINERY	1	No Quantity							13200			0
S3	2000	2000	2000	2	0	2	Export	112	Belarus	BLR	246	Finland	FIN								72	SPECIAL.INDUST.MACHINERY	1	No Quantity							64000			0
S3	2000	2000	2000	2	0	2	Export	112	Belarus	BLR	246	Finland	FIN								69	METALS MANUFACTURES,NES	1	No Quantity							878800			0
S3	2000	2000	2000	2	0	2	Export	112	Belarus	BLR	246	Finland	FIN								71	POWER GENERATNG.MACHINES	1	No Quantity							1600			0
S3	2000	2000	2000	2	0	2	Export	112	Belarus	BLR	246	Finland	FIN								77	ELEC MCH APPAR,PARTS,NES	1	No Quantity							197900			0
S3	2000	2000	2000	2	0	2	Export	112	Belarus	BLR	246	Finland	FIN								75	OFFICE MACHINES,ADP MACH	1	No Quantity							1900			0
S3	2000	2000	2000	2	0	2	Export	112	Belarus	BLR	246	Finland	FIN								68	NON-FERROUS METALS	1	No Quantity							1000			0
S3	2000	2000	2000	2	0	2	Export	112	Belarus	BLR	246	Finland	FIN								78	ROAD VEHICLES	1	No Quantity							54200			0
S3	2000	2000	2000	2	0	2	Export	112	Belarus	BLR	246	Finland	FIN								84	CLOTHING AND ACCESSORIES	1	No Quantity							320900			0
S3	2000	2000	2000	2	0	2	Export	112	Belarus	BLR	246	Finland	FIN								87	SCIENTIFIC EQUIPMENT NES	1	No Quantity							30700			0
S3	2000	2000	2000	2	0	2	Export	112	Belarus	BLR	246	Finland	FIN								88	PHOTO.APPARAT.NES;CLOCKS	1	No Quantity							5000			0
S3	2000	2000	2000	2	0	2	Export	112	Belarus	BLR	246	Finland	FIN								89	MISC MANUFCTRD GOODS NES	1	No Quantity							3600			0
S3	2000	2000	2000	2	0	2	Export	112	Belarus	BLR	246	Finland	FIN								93	SPEC.TRANSACT.NOT CLASSD	1	No Quantity							14935900			0
S3	2000	2000	2000	2	0	2	Export	112	Belarus	BLR	251	France	FRA								89	MISC MANUFCTRD GOODS NES	1	No Quantity							1122900			0
S3	2000	2000	2000	2	0	2	Export	112	Belarus	BLR	251	France	FRA								88	PHOTO.APPARAT.NES;CLOCKS	1	No Quantity							74700			0
S3	2000	2000	2000	2	0	2	Export	108	Burundi	BDI	251	France	FRA								93	SPEC.TRANSACT.NOT CLASSD	1	No Quantity							10563			0
S3	2000	2000	2000	2	0	2	Export	112	Belarus	BLR	251	France	FRA								87	SCIENTIFIC EQUIPMENT NES	1	No Quantity							1600			0
S3	2000	2000	2000	2	0	2	Export	112	Belarus	BLR	251	France	FRA								84	CLOTHING AND ACCESSORIES	1	No Quantity							5621700			0
S3	2000	2000	2000	2	0	2	Export	112	Belarus	BLR	251	France	FRA								83	TRAVEL GOODS,HANDBGS ETC	1	No Quantity							5800			0
S3	2000	2000	2000	2	0	2	Export	112	Belarus	BLR	251	France	FRA								78	ROAD VEHICLES	1	No Quantity							366200			0
S3	2000	2000	2000	2	0	2	Export	112	Belarus	BLR	251	France	FRA								82	FURNITURE,BEDDING,ETC.	1	No Quantity							5726500			0
S3	2000	2000	2000	2	0	2	Export	112	Belarus	BLR	251	France	FRA								81	PREFAB BUILDGS,FTTNG ETC	1	No Quantity							93900			0
S3	2000	2000	2000	2	0	2	Export	112	Belarus	BLR	251	France	FRA								75	OFFICE MACHINES,ADP MACH	1	No Quantity							66400			0
S3	2000	2000	2000	2	0	2	Export	112	Belarus	BLR	251	France	FRA								77	ELEC MCH APPAR,PARTS,NES	1	No Quantity							7781800			0
S3	2000	2000	2000	2	0	2	Export	112	Belarus	BLR	251	France	FRA								71	POWER GENERATNG.MACHINES	1	No Quantity							38900			0
S3	2000	2000	2000	2	0	2	Export	112	Belarus	BLR	251	France	FRA								69	METALS MANUFACTURES,NES	1	No Quantity							5060700			0
S3	2000	2000	2000	2	0	2	Export	112	Belarus	BLR	251	France	FRA								72	SPECIAL.INDUST.MACHINERY	1	No Quantity							4129300			0
S3	2000	2000	2000	2	0	2	Export	112	Belarus	BLR	251	France	FRA								73	METALWORKING MACHINERY	1	No Quantity							152100			0
S3	2000	2000	2000	2	0	2	Export	112	Belarus	BLR	251	France	FRA								74	GENERAL INDUSTL.MACH.NES	1	No Quantity							129500			0
S3	2000	2000	2000	2	0	2	Export	112	Belarus	BLR	251	France	FRA								62	RUBBER MANUFACTURES, NES	1	No Quantity							600			0
S3	2000	2000	2000	2	0	2	Export	112	Belarus	BLR	251	France	FRA								64	PAPER,PAPERBOARD,ETC.	1	No Quantity							100			0
S3	2000	2000	2000	2	0	2	Export	112	Belarus	BLR	251	France	FRA								63	CORK, WOOD MANUFACTURES	1	No Quantity							1391500			0
S3	2000	2000	2000	2	0	2	Export	112	Belarus	BLR	251	France	FRA								67	IRON AND STEEL	1	No Quantity							205800			0
S3	2000	2000	2000	2	0	2	Export	112	Belarus	BLR	251	France	FRA								66	NON-METAL.MINERAL MANFCT	1	No Quantity							682300			0
S3	2000	2000	2000	2	0	2	Export	112	Belarus	BLR	251	France	FRA								65	TEXTILE YARN,FABRIC,ETC.	1	No Quantity							669600			0
S3	2000	2000	2000	2	0	2	Export	112	Belarus	BLR	251	France	FRA								52	INORGANIC CHEMICALS	1	No Quantity							200			0
S3	2000	2000	2000	2	0	2	Export	108	Burundi	BDI	251	France	FRA								29	CRUDE ANIMAL,VEG.MATERL.	1	No Quantity							36682			0
S3	2000	2000	2000	2	0	2	Export	112	Belarus	BLR	251	France	FRA								57	PLASTICS IN PRIMARY FORM	1	No Quantity							504000			0
S3	2000	2000	2000	2	0	2	Export	112	Belarus	BLR	251	France	FRA								58	PLASTIC,NON-PRIMARY FORM	1	No Quantity							6800			0
S3	2000	2000	2000	2	0	2	Export	112	Belarus	BLR	251	France	FRA								59	CHEMICAL MATERIALS NES	1	No Quantity							450700			0
S3	2000	2000	2000	2	0	2	Export	112	Belarus	BLR	251	France	FRA								55	ESSENTL.OILS,PERFUME,ETC	1	No Quantity							500			0
S3	2000	2000	2000	2	0	2	Export	112	Belarus	BLR	251	France	FRA								24	CORK AND WOOD	1	No Quantity							1476400			0
S3	2000	2000	2000	2	0	2	Export	112	Belarus	BLR	251	France	FRA								26	TEXTILE FIBRES	1	No Quantity							15700			0
S3	2000	2000	2000	2	0	2	Export	108	Burundi	BDI	251	France	FRA								03	FISH,CRUSTACEANS,MOLLUSC	1	No Quantity							13981			0
S3	2000	2000	2000	2	0	2	Export	112	Belarus	BLR	251	France	FRA								04	CEREALS,CEREAL PREPRTNS.	1	No Quantity							400			0
S3	2000	2000	2000	2	0	2	Export	108	Burundi	BDI	251	France	FRA								00	LIVE ANIMALS	1	No Quantity							2870			0
S3	2000	2000	2000	2	0	2	Export	112	Belarus	BLR	251	France	FRA								05	VEGETABLES AND FRUIT	1	No Quantity							693100			0
S3	2000	2000	2000	2	0	2	Export	112	Belarus	BLR	268	Georgia	GEO								05	VEGETABLES AND FRUIT	1	No Quantity							7900			0
S3	2000	2000	2000	2	0	2	Export	112	Belarus	BLR	268	Georgia	GEO								27	CRUDE FERTILIZER,MINERAL	1	No Quantity							300			0
S3	2000	2000	2000	2	0	2	Export	112	Belarus	BLR	268	Georgia	GEO								24	CORK AND WOOD	1	No Quantity							532100			0
S3	2000	2000	2000	2	0	2	Export	112	Belarus	BLR	268	Georgia	GEO								54	MEDICINAL,PHARM.PRODUCTS	1	No Quantity							135900			0
S3	2000	2000	2000	2	0	2	Export	112	Belarus	BLR	268	Georgia	GEO								59	CHEMICAL MATERIALS NES	1	No Quantity							2000			0
S3	2000	2000	2000	2	0	2	Export	112	Belarus	BLR	268	Georgia	GEO								53	DYES,COLOURING MATERIALS	1	No Quantity							1800			0
S3	2000	2000	2000	2	0	2	Export	112	Belarus	BLR	268	Georgia	GEO								65	TEXTILE YARN,FABRIC,ETC.	1	No Quantity							340200			0
S3	2000	2000	2000	2	0	2	Export	112	Belarus	BLR	268	Georgia	GEO								66	NON-METAL.MINERAL MANFCT	1	No Quantity							1700			0
S3	2000	2000	2000	2	0	2	Export	112	Belarus	BLR	268	Georgia	GEO								63	CORK, WOOD MANUFACTURES	1	No Quantity							23900			0
S3	2000	2000	2000	2	0	2	Export	112	Belarus	BLR	268	Georgia	GEO								64	PAPER,PAPERBOARD,ETC.	1	No Quantity							100			0
S3	2000	2000	2000	2	0	2	Export	112	Belarus	BLR	268	Georgia	GEO								74	GENERAL INDUSTL.MACH.NES	1	No Quantity							13200			0
S3	2000	2000	2000	2	0	2	Export	112	Belarus	BLR	268	Georgia	GEO								73	METALWORKING MACHINERY	1	No Quantity							12600			0
S3	2000	2000	2000	2	0	2	Export	112	Belarus	BLR	268	Georgia	GEO								69	METALS MANUFACTURES,NES	1	No Quantity							8600			0
S3	2000	2000	2000	2	0	2	Export	112	Belarus	BLR	268	Georgia	GEO								71	POWER GENERATNG.MACHINES	1	No Quantity							2100			0
S3	2000	2000	2000	2	0	2	Export	112	Belarus	BLR	268	Georgia	GEO								77	ELEC MCH APPAR,PARTS,NES	1	No Quantity							387200			0
S3	2000	2000	2000	2	0	2	Export	112	Belarus	BLR	268	Georgia	GEO								81	PREFAB BUILDGS,FTTNG ETC	1	No Quantity							2900			0
S3	2000	2000	2000	2	0	2	Export	112	Belarus	BLR	268	Georgia	GEO								82	FURNITURE,BEDDING,ETC.	1	No Quantity							9300			0
S3	2000	2000	2000	2	0	2	Export	112	Belarus	BLR	268	Georgia	GEO								78	ROAD VEHICLES	1	No Quantity							11900			0
S3	2000	2000	2000	2	0	2	Export	112	Belarus	BLR	268	Georgia	GEO								84	CLOTHING AND ACCESSORIES	1	No Quantity							200			0
S3	2000	2000	2000	2	0	2	Export	112	Belarus	BLR	268	Georgia	GEO								87	SCIENTIFIC EQUIPMENT NES	1	No Quantity							500			0
S3	2000	2000	2000	2	0	2	Export	112	Belarus	BLR	268	Georgia	GEO								89	MISC MANUFCTRD GOODS NES	1	No Quantity							18300			0
S3	2000	2000	2000	2	0	2	Export	112	Belarus	BLR	268	Georgia	GEO								93	SPEC.TRANSACT.NOT CLASSD	1	No Quantity							14500			0
S3	2000	2000	2000	2	0	2	Export	112	Belarus	BLR	276	Germany	DEU								93	SPEC.TRANSACT.NOT CLASSD	1	No Quantity							4161200			0
S3	2000	2000	2000	2	0	2	Export	108	Burundi	BDI	276	Germany	DEU								84	CLOTHING AND ACCESSORIES	1	No Quantity							284			0
S3	2000	2000	2000	2	0	2	Export	112	Belarus	BLR	276	Germany	DEU								89	MISC MANUFCTRD GOODS NES	1	No Quantity							1387500			0
S3	2000	2000	2000	2	0	2	Export	108	Burundi	BDI	276	Germany	DEU								93	SPEC.TRANSACT.NOT CLASSD	1	No Quantity							554			0
S3	2000	2000	2000	2	0	2	Export	112	Belarus	BLR	276	Germany	DEU								85	FOOTWEAR	1	No Quantity							226000			0
S3	2000	2000	2000	2	0	2	Export	112	Belarus	BLR	276	Germany	DEU								88	PHOTO.APPARAT.NES;CLOCKS	1	No Quantity							4369000			0
S3	2000	2000	2000	2	0	2	Export	112	Belarus	BLR	276	Germany	DEU								87	SCIENTIFIC EQUIPMENT NES	1	No Quantity							23692400			0
S3	2000	2000	2000	2	0	2	Export	112	Belarus	BLR	276	Germany	DEU								84	CLOTHING AND ACCESSORIES	1	No Quantity							40080900			0
S3	2000	2000	2000	2	0	2	Export	112	Belarus	BLR	276	Germany	DEU								83	TRAVEL GOODS,HANDBGS ETC	1	No Quantity							3900			0
S3	2000	2000	2000	2	0	2	Export	112	Belarus	BLR	276	Germany	DEU								78	ROAD VEHICLES	1	No Quantity							2757700			0
S3	2000	2000	2000	2	0	2	Export	112	Belarus	BLR	276	Germany	DEU								82	FURNITURE,BEDDING,ETC.	1	No Quantity							12460900			0
S3	2000	2000	2000	2	0	2	Export	112	Belarus	BLR	276	Germany	DEU								81	PREFAB BUILDGS,FTTNG ETC	1	No Quantity							46600			0
S3	2000	2000	2000	2	0	2	Export	112	Belarus	BLR	276	Germany	DEU								77	ELEC MCH APPAR,PARTS,NES	1	No Quantity							7407800			0
S3	2000	2000	2000	2	0	2	Export	112	Belarus	BLR	276	Germany	DEU								75	OFFICE MACHINES,ADP MACH	1	No Quantity							15800			0
S3	2000	2000	2000	2	0	2	Export	112	Belarus	BLR	276	Germany	DEU								68	NON-FERROUS METALS	1	No Quantity							310600			0
S3	2000	2000	2000	2	0	2	Export	112	Belarus	BLR	276	Germany	DEU								76	TELECOMM.SOUND EQUIP ETC	1	No Quantity							2000			0
S3	2000	2000	2000	2	0	2	Export	112	Belarus	BLR	276	Germany	DEU								71	POWER GENERATNG.MACHINES	1	No Quantity							1258400			0
S3	2000	2000	2000	2	0	2	Export	112	Belarus	BLR	276	Germany	DEU								69	METALS MANUFACTURES,NES	1	No Quantity							7238600			0
S3	2000	2000	2000	2	0	2	Export	112	Belarus	BLR	276	Germany	DEU								73	METALWORKING MACHINERY	1	No Quantity							913600			0
S3	2000	2000	2000	2	0	2	Export	112	Belarus	BLR	276	Germany	DEU								72	SPECIAL.INDUST.MACHINERY	1	No Quantity							4231700			0
S3	2000	2000	2000	2	0	2	Export	112	Belarus	BLR	276	Germany	DEU								74	GENERAL INDUSTL.MACH.NES	1	No Quantity							1064400			0
S3	2000	2000	2000	2	0	2	Export	112	Belarus	BLR	276	Germany	DEU								64	PAPER,PAPERBOARD,ETC.	1	No Quantity							42800			0
S3	2000	2000	2000	2	0	2	Export	112	Belarus	BLR	276	Germany	DEU								63	CORK, WOOD MANUFACTURES	1	No Quantity							14792800			0
S3	2000	2000	2000	2	0	2	Export	112	Belarus	BLR	276	Germany	DEU								62	RUBBER MANUFACTURES, NES	1	No Quantity							999400			0
S3	2000	2000	2000	2	0	2	Export	112	Belarus	BLR	276	Germany	DEU								66	NON-METAL.MINERAL MANFCT	1	No Quantity							1522400			0
S3	2000	2000	2000	2	0	2	Export	112	Belarus	BLR	276	Germany	DEU								65	TEXTILE YARN,FABRIC,ETC.	1	No Quantity							22237800			0
S3	2000	2000	2000	2	0	2	Export	112	Belarus	BLR	276	Germany	DEU								67	IRON AND STEEL	1	No Quantity							12039500			0
S3	2000	2000	2000	2	0	2	Export	112	Belarus	BLR	276	Germany	DEU								61	LEATHER, LEATHER GOODS	1	No Quantity							85600			0
S3	2000	2000	2000	2	0	2	Export	108	Burundi	BDI	276	Germany	DEU								63	CORK, WOOD MANUFACTURES	1	No Quantity							1000			0
S3	2000	2000	2000	2	0	2	Export	112	Belarus	BLR	276	Germany	DEU								53	DYES,COLOURING MATERIALS	1	No Quantity							25300			0
S3	2000	2000	2000	2	0	2	Export	112	Belarus	BLR	276	Germany	DEU								52	INORGANIC CHEMICALS	1	No Quantity							1531200			0
S3	2000	2000	2000	2	0	2	Export	108	Burundi	BDI	276	Germany	DEU								29	CRUDE ANIMAL,VEG.MATERL.	1	No Quantity							68207			0
S3	2000	2000	2000	2	0	2	Export	112	Belarus	BLR	276	Germany	DEU								42	FIXED VEG. FATS AND OILS	1	No Quantity							400			0
S3	2000	2000	2000	2	0	2	Export	112	Belarus	BLR	276	Germany	DEU								33	PETROLEUM,PETROL.PRODUCT	1	No Quantity							27600			0
S3	2000	2000	2000	2	0	2	Export	112	Belarus	BLR	276	Germany	DEU								32	COAL, COKE, BRIQUETTES	1	No Quantity							30900			0
S3	2000	2000	2000	2	0	2	Export	112	Belarus	BLR	276	Germany	DEU								29	CRUDE ANIMAL,VEG.MATERL.	1	No Quantity							289300			0
S3	2000	2000	2000	2	0	2	Export	112	Belarus	BLR	276	Germany	DEU								28	METALLIFEROUS ORE,SCRAP	1	No Quantity							10811300			0
S3	2000	2000	2000	2	0	2	Export	112	Belarus	BLR	276	Germany	DEU								59	CHEMICAL MATERIALS NES	1	No Quantity							2368700			0
S3	2000	2000	2000	2	0	2	Export	112	Belarus	BLR	276	Germany	DEU								58	PLASTIC,NON-PRIMARY FORM	1	No Quantity							69300			0
S3	2000	2000	2000	2	0	2	Export	112	Belarus	BLR	276	Germany	DEU								57	PLASTICS IN PRIMARY FORM	1	No Quantity							2180900			0
S3	2000	2000	2000	2	0	2	Export	112	Belarus	BLR	276	Germany	DEU								54	MEDICINAL,PHARM.PRODUCTS	1	No Quantity							11200			0
S3	2000	2000	2000	2	0	2	Export	112	Belarus	BLR	276	Germany	DEU								55	ESSENTL.OILS,PERFUME,ETC	1	No Quantity							100			0
S3	2000	2000	2000	2	0	2	Export	112	Belarus	BLR	276	Germany	DEU								24	CORK AND WOOD	1	No Quantity							36368900			0
S3	2000	2000	2000	2	0	2	Export	112	Belarus	BLR	276	Germany	DEU								11	BEVERAGES	1	No Quantity							208900			0
S3	2000	2000	2000	2	0	2	Export	112	Belarus	BLR	276	Germany	DEU								27	CRUDE FERTILIZER,MINERAL	1	No Quantity							2300			0
S3	2000	2000	2000	2	0	2	Export	112	Belarus	BLR	276	Germany	DEU								21	HIDES,SKINS,FURSKINS,RAW	1	No Quantity							731500			0
S3	2000	2000	2000	2	0	2	Export	112	Belarus	BLR	276	Germany	DEU								23	CRUDE RUBBER	1	No Quantity							1200			0
S3	2000	2000	2000	2	0	2	Export	112	Belarus	BLR	276	Germany	DEU								22	OIL SEED,OLEAGINUS FRUIT	1	No Quantity							2000			0
S3	2000	2000	2000	2	0	2	Export	112	Belarus	BLR	276	Germany	DEU								26	TEXTILE FIBRES	1	No Quantity							4271000			0
S3	2000	2000	2000	2	0	2	Export	112	Belarus	BLR	276	Germany	DEU								05	VEGETABLES AND FRUIT	1	No Quantity							9093600			0
S3	2000	2000	2000	2	0	2	Export	108	Burundi	BDI	276	Germany	DEU								07	COFFEE,TEA,COCOA,SPICES	1	No Quantity							819078			0
S3	2000	2000	2000	2	0	2	Export	112	Belarus	BLR	276	Germany	DEU								09	MISC.EDIBLE PRODUCTS ETC	1	No Quantity							31300			0
S3	2000	2000	2000	2	0	2	Export	112	Belarus	BLR	276	Germany	DEU								04	CEREALS,CEREAL PREPRTNS.	1	No Quantity							21200			0
S3	2000	2000	2000	2	0	2	Export	108	Burundi	BDI	276	Germany	DEU								03	FISH,CRUSTACEANS,MOLLUSC	1	No Quantity							47131			0
S3	2000	2000	2000	2	0	2	Export	112	Belarus	BLR	276	Germany	DEU								03	FISH,CRUSTACEANS,MOLLUSC	1	No Quantity							31100			0
S3	2000	2000	2000	2	0	2	Export	112	Belarus	BLR	276	Germany	DEU								00	LIVE ANIMALS	1	No Quantity							26600			0
S3	2000	2000	2000	2	0	2	Export	112	Belarus	BLR	276	Germany	DEU								02	DAIRY PRODUCTS,BIRD EGGS	1	No Quantity							241000			0
S3	2000	2000	2000	2	0	2	Export	112	Belarus	BLR	288	Ghana	GHA								62	RUBBER MANUFACTURES, NES	1	No Quantity							18900			0
S3	2000	2000	2000	2	0	2	Export	112	Belarus	BLR	288	Ghana	GHA								72	SPECIAL.INDUST.MACHINERY	1	No Quantity							30700			0
S3	2000	2000	2000	2	0	2	Export	112	Belarus	BLR	300	Greece	GRC								72	SPECIAL.INDUST.MACHINERY	1	No Quantity							1056300			0
S3	2000	2000	2000	2	0	2	Export	112	Belarus	BLR	300	Greece	GRC								74	GENERAL INDUSTL.MACH.NES	1	No Quantity							46300			0
S3	2000	2000	2000	2	0	2	Export	112	Belarus	BLR	300	Greece	GRC								69	METALS MANUFACTURES,NES	1	No Quantity							2000			0
S3	2000	2000	2000	2	0	2	Export	112	Belarus	BLR	300	Greece	GRC								71	POWER GENERATNG.MACHINES	1	No Quantity							68600			0
S3	2000	2000	2000	2	0	2	Export	112	Belarus	BLR	300	Greece	GRC								62	RUBBER MANUFACTURES, NES	1	No Quantity							10600			0
S3	2000	2000	2000	2	0	2	Export	112	Belarus	BLR	300	Greece	GRC								63	CORK, WOOD MANUFACTURES	1	No Quantity							9800			0
S3	2000	2000	2000	2	0	2	Export	112	Belarus	BLR	300	Greece	GRC								64	PAPER,PAPERBOARD,ETC.	1	No Quantity							100			0
S3	2000	2000	2000	2	0	2	Export	112	Belarus	BLR	300	Greece	GRC								65	TEXTILE YARN,FABRIC,ETC.	1	No Quantity							476900			0
S3	2000	2000	2000	2	0	2	Export	112	Belarus	BLR	300	Greece	GRC								66	NON-METAL.MINERAL MANFCT	1	No Quantity							413700			0
S3	2000	2000	2000	2	0	2	Export	112	Belarus	BLR	300	Greece	GRC								11	BEVERAGES	1	No Quantity							28600			0
S3	2000	2000	2000	2	0	2	Export	112	Belarus	BLR	300	Greece	GRC								24	CORK AND WOOD	1	No Quantity							131500			0
S3	2000	2000	2000	2	0	2	Export	112	Belarus	BLR	300	Greece	GRC								58	PLASTIC,NON-PRIMARY FORM	1	No Quantity							100			0
S3	2000	2000	2000	2	0	2	Export	112	Belarus	BLR	300	Greece	GRC								32	COAL, COKE, BRIQUETTES	1	No Quantity							5800			0
S3	2000	2000	2000	2	0	2	Export	112	Belarus	BLR	300	Greece	GRC								77	ELEC MCH APPAR,PARTS,NES	1	No Quantity							18900			0
S3	2000	2000	2000	2	0	2	Export	112	Belarus	BLR	300	Greece	GRC								81	PREFAB BUILDGS,FTTNG ETC	1	No Quantity							6700			0
S3	2000	2000	2000	2	0	2	Export	112	Belarus	BLR	300	Greece	GRC								78	ROAD VEHICLES	1	No Quantity							89700			0
S3	2000	2000	2000	2	0	2	Export	112	Belarus	BLR	300	Greece	GRC								84	CLOTHING AND ACCESSORIES	1	No Quantity							12300			0
S3	2000	2000	2000	2	0	2	Export	112	Belarus	BLR	300	Greece	GRC								87	SCIENTIFIC EQUIPMENT NES	1	No Quantity							1600			0
S3	2000	2000	2000	2	0	2	Export	112	Belarus	BLR	300	Greece	GRC								88	PHOTO.APPARAT.NES;CLOCKS	1	No Quantity							100			0
S3	2000	2000	2000	2	0	2	Export	112	Belarus	BLR	300	Greece	GRC								85	FOOTWEAR	1	No Quantity							3800			0
S3	2000	2000	2000	2	0	2	Export	108	Burundi	BDI	300	Greece	GRC								93	SPEC.TRANSACT.NOT CLASSD	1	No Quantity							142			0
S3	2000	2000	2000	2	0	2	Export	112	Belarus	BLR	300	Greece	GRC								89	MISC MANUFCTRD GOODS NES	1	No Quantity							40000			0
S3	2000	2000	2000	2	0	2	Export	112	Belarus	BLR	320	Guatemala	GTM								56	FERTILIZER,EXCEPT GRP272	1	No Quantity							739000			0
S3	2000	2000	2000	2	0	2	Export	112	Belarus	BLR	324	Guinea	GIN								64	PAPER,PAPERBOARD,ETC.	1	No Quantity							100			0
S3	2000	2000	2000	2	0	2	Export	112	Belarus	BLR	324	Guinea	GIN								63	CORK, WOOD MANUFACTURES	1	No Quantity							16100			0
S3	2000	2000	2000	2	0	2	Export	112	Belarus	BLR	324	Guinea	GIN								62	RUBBER MANUFACTURES, NES	1	No Quantity							19400			0
S3	2000	2000	2000	2	0	2	Export	112	Belarus	BLR	324	Guinea	GIN								71	POWER GENERATNG.MACHINES	1	No Quantity							12100			0
S3	2000	2000	2000	2	0	2	Export	112	Belarus	BLR	324	Guinea	GIN								69	METALS MANUFACTURES,NES	1	No Quantity							4400			0
S3	2000	2000	2000	2	0	2	Export	112	Belarus	BLR	324	Guinea	GIN								74	GENERAL INDUSTL.MACH.NES	1	No Quantity							2800			0
S3	2000	2000	2000	2	0	2	Export	112	Belarus	BLR	324	Guinea	GIN								87	SCIENTIFIC EQUIPMENT NES	1	No Quantity							3000			0
S3	2000	2000	2000	2	0	2	Export	112	Belarus	BLR	324	Guinea	GIN								78	ROAD VEHICLES	1	No Quantity							92400			0
S3	2000	2000	2000	2	0	2	Export	112	Belarus	BLR	324	Guinea	GIN								77	ELEC MCH APPAR,PARTS,NES	1	No Quantity							10200			0
S3	2000	2000	2000	2	0	2	Export	112	Belarus	BLR	344	China, Hong Kong SAR	HKG								77	ELEC MCH APPAR,PARTS,NES	1	No Quantity							3015700			0
S3	2000	2000	2000	2	0	2	Export	112	Belarus	BLR	344	China, Hong Kong SAR	HKG								75	OFFICE MACHINES,ADP MACH	1	No Quantity							1000			0
S3	2000	2000	2000	2	0	2	Export	112	Belarus	BLR	344	China, Hong Kong SAR	HKG								87	SCIENTIFIC EQUIPMENT NES	1	No Quantity							600			0
S3	2000	2000	2000	2	0	2	Export	112	Belarus	BLR	344	China, Hong Kong SAR	HKG								61	LEATHER, LEATHER GOODS	1	No Quantity							500			0
S3	2000	2000	2000	2	0	2	Export	112	Belarus	BLR	344	China, Hong Kong SAR	HKG								67	IRON AND STEEL	1	No Quantity							9171200			0
S3	2000	2000	2000	2	0	2	Export	112	Belarus	BLR	344	China, Hong Kong SAR	HKG								57	PLASTICS IN PRIMARY FORM	1	No Quantity							500			0
S3	2000	2000	2000	2	0	2	Export	112	Belarus	BLR	344	China, Hong Kong SAR	HKG								11	BEVERAGES	1	No Quantity							1100			0
S3	2000	2000	2000	2	0	2	Export	112	Belarus	BLR	348	Hungary	HUN								24	CORK AND WOOD	1	No Quantity							1433100			0
S3	2000	2000	2000	2	0	2	Export	112	Belarus	BLR	348	Hungary	HUN								26	TEXTILE FIBRES	1	No Quantity							2557600			0
S3	2000	2000	2000	2	0	2	Export	112	Belarus	BLR	348	Hungary	HUN								27	CRUDE FERTILIZER,MINERAL	1	No Quantity							793100			0
S3	2000	2000	2000	2	0	2	Export	112	Belarus	BLR	348	Hungary	HUN								05	VEGETABLES AND FRUIT	1	No Quantity							45500			0
S3	2000	2000	2000	2	0	2	Export	112	Belarus	BLR	348	Hungary	HUN								57	PLASTICS IN PRIMARY FORM	1	No Quantity							72200			0
S3	2000	2000	2000	2	0	2	Export	112	Belarus	BLR	348	Hungary	HUN								58	PLASTIC,NON-PRIMARY FORM	1	No Quantity							28900			0
S3	2000	2000	2000	2	0	2	Export	112	Belarus	BLR	348	Hungary	HUN								59	CHEMICAL MATERIALS NES	1	No Quantity							722400			0
S3	2000	2000	2000	2	0	2	Export	112	Belarus	BLR	348	Hungary	HUN								56	FERTILIZER,EXCEPT GRP272	1	No Quantity							29500			0
S3	2000	2000	2000	2	0	2	Export	112	Belarus	BLR	348	Hungary	HUN								32	COAL, COKE, BRIQUETTES	1	No Quantity							400			0
S3	2000	2000	2000	2	0	2	Export	112	Belarus	BLR	348	Hungary	HUN								33	PETROLEUM,PETROL.PRODUCT	1	No Quantity							45463600			0
S3	2000	2000	2000	2	0	2	Export	112	Belarus	BLR	348	Hungary	HUN								29	CRUDE ANIMAL,VEG.MATERL.	1	No Quantity							2900			0
S3	2000	2000	2000	2	0	2	Export	112	Belarus	BLR	348	Hungary	HUN								52	INORGANIC CHEMICALS	1	No Quantity							8300			0
S3	2000	2000	2000	2	0	2	Export	112	Belarus	BLR	348	Hungary	HUN								53	DYES,COLOURING MATERIALS	1	No Quantity							100			0
S3	2000	2000	2000	2	0	2	Export	112	Belarus	BLR	348	Hungary	HUN								67	IRON AND STEEL	1	No Quantity							302200			0
S3	2000	2000	2000	2	0	2	Export	112	Belarus	BLR	348	Hungary	HUN								66	NON-METAL.MINERAL MANFCT	1	No Quantity							149500			0
S3	2000	2000	2000	2	0	2	Export	112	Belarus	BLR	348	Hungary	HUN								65	TEXTILE YARN,FABRIC,ETC.	1	No Quantity							771600			0
S3	2000	2000	2000	2	0	2	Export	112	Belarus	BLR	348	Hungary	HUN								62	RUBBER MANUFACTURES, NES	1	No Quantity							555800			0
S3	2000	2000	2000	2	0	2	Export	112	Belarus	BLR	348	Hungary	HUN								63	CORK, WOOD MANUFACTURES	1	No Quantity							1263800			0
S3	2000	2000	2000	2	0	2	Export	112	Belarus	BLR	348	Hungary	HUN								64	PAPER,PAPERBOARD,ETC.	1	No Quantity							4100			0
S3	2000	2000	2000	2	0	2	Export	112	Belarus	BLR	348	Hungary	HUN								74	GENERAL INDUSTL.MACH.NES	1	No Quantity							181900			0
S3	2000	2000	2000	2	0	2	Export	112	Belarus	BLR	348	Hungary	HUN								72	SPECIAL.INDUST.MACHINERY	1	No Quantity							3591200			0
S3	2000	2000	2000	2	0	2	Export	112	Belarus	BLR	348	Hungary	HUN								69	METALS MANUFACTURES,NES	1	No Quantity							856900			0
S3	2000	2000	2000	2	0	2	Export	112	Belarus	BLR	348	Hungary	HUN								71	POWER GENERATNG.MACHINES	1	No Quantity							457700			0
S3	2000	2000	2000	2	0	2	Export	112	Belarus	BLR	348	Hungary	HUN								87	SCIENTIFIC EQUIPMENT NES	1	No Quantity							4200			0
S3	2000	2000	2000	2	0	2	Export	112	Belarus	BLR	348	Hungary	HUN								89	MISC MANUFCTRD GOODS NES	1	No Quantity							135900			0
S3	2000	2000	2000	2	0	2	Export	112	Belarus	BLR	348	Hungary	HUN								76	TELECOMM.SOUND EQUIP ETC	1	No Quantity							11100			0
S3	2000	2000	2000	2	0	2	Export	112	Belarus	BLR	348	Hungary	HUN								77	ELEC MCH APPAR,PARTS,NES	1	No Quantity							393100			0
S3	2000	2000	2000	2	0	2	Export	112	Belarus	BLR	348	Hungary	HUN								78	ROAD VEHICLES	1	No Quantity							904700			0
S3	2000	2000	2000	2	0	2	Export	112	Belarus	BLR	348	Hungary	HUN								81	PREFAB BUILDGS,FTTNG ETC	1	No Quantity							18000			0
S3	2000	2000	2000	2	0	2	Export	112	Belarus	BLR	348	Hungary	HUN								82	FURNITURE,BEDDING,ETC.	1	No Quantity							127300			0
S3	2000	2000	2000	2	0	2	Export	112	Belarus	BLR	348	Hungary	HUN								93	SPEC.TRANSACT.NOT CLASSD	1	No Quantity							804900			0
S3	2000	2000	2000	2	0	2	Export	112	Belarus	BLR	352	Iceland	ISL								78	ROAD VEHICLES	1	No Quantity							100			0
S3	2000	2000	2000	2	0	2	Export	112	Belarus	BLR	352	Iceland	ISL								67	IRON AND STEEL	1	No Quantity							1740100			0
S3	2000	2000	2000	2	0	2	Export	112	Belarus	BLR	352	Iceland	ISL								33	PETROLEUM,PETROL.PRODUCT	1	No Quantity							32400			0
S3	2000	2000	2000	2	0	2	Export	112	Belarus	BLR	360	Indonesia	IDN								56	FERTILIZER,EXCEPT GRP272	1	No Quantity							4624800			0
S3	2000	2000	2000	2	0	2	Export	112	Belarus	BLR	360	Indonesia	IDN								65	TEXTILE YARN,FABRIC,ETC.	1	No Quantity							153000			0
S3	2000	2000	2000	2	0	2	Export	112	Belarus	BLR	360	Indonesia	IDN								87	SCIENTIFIC EQUIPMENT NES	1	No Quantity							7200			0
S3	2000	2000	2000	2	0	2	Export	112	Belarus	BLR	364	Iran	IRN								87	SCIENTIFIC EQUIPMENT NES	1	No Quantity							28100			0
S3	2000	2000	2000	2	0	2	Export	112	Belarus	BLR	364	Iran	IRN								89	MISC MANUFCTRD GOODS NES	1	No Quantity							104100			0
S3	2000	2000	2000	2	0	2	Export	112	Belarus	BLR	364	Iran	IRN								88	PHOTO.APPARAT.NES;CLOCKS	1	No Quantity							2400			0
S3	2000	2000	2000	2	0	2	Export	112	Belarus	BLR	364	Iran	IRN								78	ROAD VEHICLES	1	No Quantity							232100			0
S3	2000	2000	2000	2	0	2	Export	112	Belarus	BLR	364	Iran	IRN								81	PREFAB BUILDGS,FTTNG ETC	1	No Quantity							1600			0
S3	2000	2000	2000	2	0	2	Export	112	Belarus	BLR	364	Iran	IRN								77	ELEC MCH APPAR,PARTS,NES	1	No Quantity							803300			0
S3	2000	2000	2000	2	0	2	Export	112	Belarus	BLR	364	Iran	IRN								75	OFFICE MACHINES,ADP MACH	1	No Quantity							9000			0
S3	2000	2000	2000	2	0	2	Export	112	Belarus	BLR	364	Iran	IRN								93	SPEC.TRANSACT.NOT CLASSD	1	No Quantity							3288400			0
S3	2000	2000	2000	2	0	2	Export	112	Belarus	BLR	364	Iran	IRN								65	TEXTILE YARN,FABRIC,ETC.	1	No Quantity							852200			0
S3	2000	2000	2000	2	0	2	Export	112	Belarus	BLR	364	Iran	IRN								66	NON-METAL.MINERAL MANFCT	1	No Quantity							500			0
S3	2000	2000	2000	2	0	2	Export	112	Belarus	BLR	364	Iran	IRN								67	IRON AND STEEL	1	No Quantity							6629300			0
S3	2000	2000	2000	2	0	2	Export	112	Belarus	BLR	364	Iran	IRN								63	CORK, WOOD MANUFACTURES	1	No Quantity							25800			0
S3	2000	2000	2000	2	0	2	Export	112	Belarus	BLR	364	Iran	IRN								71	POWER GENERATNG.MACHINES	1	No Quantity							3614900			0
S3	2000	2000	2000	2	0	2	Export	112	Belarus	BLR	364	Iran	IRN								69	METALS MANUFACTURES,NES	1	No Quantity							108800			0
S3	2000	2000	2000	2	0	2	Export	112	Belarus	BLR	364	Iran	IRN								73	METALWORKING MACHINERY	1	No Quantity							40700			0
S3	2000	2000	2000	2	0	2	Export	112	Belarus	BLR	364	Iran	IRN								74	GENERAL INDUSTL.MACH.NES	1	No Quantity							250700			0
S3	2000	2000	2000	2	0	2	Export	112	Belarus	BLR	364	Iran	IRN								56	FERTILIZER,EXCEPT GRP272	1	No Quantity							2785700			0
S3	2000	2000	2000	2	0	2	Export	112	Belarus	BLR	364	Iran	IRN								57	PLASTICS IN PRIMARY FORM	1	No Quantity							176000			0
S3	2000	2000	2000	2	0	2	Export	112	Belarus	BLR	364	Iran	IRN								33	PETROLEUM,PETROL.PRODUCT	1	No Quantity							190400			0
S3	2000	2000	2000	2	0	2	Export	112	Belarus	BLR	364	Iran	IRN								26	TEXTILE FIBRES	1	No Quantity							5347300			0
S3	2000	2000	2000	2	0	2	Export	112	Belarus	BLR	364	Iran	IRN								24	CORK AND WOOD	1	No Quantity							30000			0
S3	2000	2000	2000	2	0	2	Export	112	Belarus	BLR	368	Iraq	IRQ								74	GENERAL INDUSTL.MACH.NES	1	No Quantity							87000			0
S3	2000	2000	2000	2	0	2	Export	112	Belarus	BLR	368	Iraq	IRQ								72	SPECIAL.INDUST.MACHINERY	1	No Quantity							2261500			0
S3	2000	2000	2000	2	0	2	Export	112	Belarus	BLR	368	Iraq	IRQ								69	METALS MANUFACTURES,NES	1	No Quantity							7200			0
S3	2000	2000	2000	2	0	2	Export	112	Belarus	BLR	368	Iraq	IRQ								71	POWER GENERATNG.MACHINES	1	No Quantity							206300			0
S3	2000	2000	2000	2	0	2	Export	112	Belarus	BLR	368	Iraq	IRQ								62	RUBBER MANUFACTURES, NES	1	No Quantity							1483300			0
S3	2000	2000	2000	2	0	2	Export	112	Belarus	BLR	368	Iraq	IRQ								67	IRON AND STEEL	1	No Quantity							2500			0
S3	2000	2000	2000	2	0	2	Export	112	Belarus	BLR	368	Iraq	IRQ								77	ELEC MCH APPAR,PARTS,NES	1	No Quantity							59400			0
S3	2000	2000	2000	2	0	2	Export	112	Belarus	BLR	368	Iraq	IRQ								78	ROAD VEHICLES	1	No Quantity							3727900			0
S3	2000	2000	2000	2	0	2	Export	112	Belarus	BLR	368	Iraq	IRQ								89	MISC MANUFCTRD GOODS NES	1	No Quantity							1000			0
S3	2000	2000	2000	2	0	2	Export	112	Belarus	BLR	368	Iraq	IRQ								87	SCIENTIFIC EQUIPMENT NES	1	No Quantity							2500			0
S3	2000	2000	2000	2	0	2	Export	112	Belarus	BLR	372	Ireland	IRL								84	CLOTHING AND ACCESSORIES	1	No Quantity							150800			0
S3	2000	2000	2000	2	0	2	Export	112	Belarus	BLR	372	Ireland	IRL								89	MISC MANUFCTRD GOODS NES	1	No Quantity							600			0
S3	2000	2000	2000	2	0	2	Export	112	Belarus	BLR	372	Ireland	IRL								78	ROAD VEHICLES	1	No Quantity							78900			0
S3	2000	2000	2000	2	0	2	Export	112	Belarus	BLR	372	Ireland	IRL								82	FURNITURE,BEDDING,ETC.	1	No Quantity							2800			0
S3	2000	2000	2000	2	0	2	Export	112	Belarus	BLR	372	Ireland	IRL								77	ELEC MCH APPAR,PARTS,NES	1	No Quantity							4500			0
S3	2000	2000	2000	2	0	2	Export	112	Belarus	BLR	372	Ireland	IRL								75	OFFICE MACHINES,ADP MACH	1	No Quantity							16800			0
S3	2000	2000	2000	2	0	2	Export	112	Belarus	BLR	372	Ireland	IRL								76	TELECOMM.SOUND EQUIP ETC	1	No Quantity							100			0
S3	2000	2000	2000	2	0	2	Export	112	Belarus	BLR	372	Ireland	IRL								66	NON-METAL.MINERAL MANFCT	1	No Quantity							12700			0
S3	2000	2000	2000	2	0	2	Export	112	Belarus	BLR	372	Ireland	IRL								63	CORK, WOOD MANUFACTURES	1	No Quantity							600			0
S3	2000	2000	2000	2	0	2	Export	112	Belarus	BLR	372	Ireland	IRL								64	PAPER,PAPERBOARD,ETC.	1	No Quantity							14200			0
S3	2000	2000	2000	2	0	2	Export	112	Belarus	BLR	372	Ireland	IRL								71	POWER GENERATNG.MACHINES	1	No Quantity							1200			0
S3	2000	2000	2000	2	0	2	Export	112	Belarus	BLR	372	Ireland	IRL								69	METALS MANUFACTURES,NES	1	No Quantity							2700			0
S3	2000	2000	2000	2	0	2	Export	112	Belarus	BLR	372	Ireland	IRL								72	SPECIAL.INDUST.MACHINERY	1	No Quantity							60900			0
S3	2000	2000	2000	2	0	2	Export	112	Belarus	BLR	372	Ireland	IRL								73	METALWORKING MACHINERY	1	No Quantity							6000			0
S3	2000	2000	2000	2	0	2	Export	112	Belarus	BLR	372	Ireland	IRL								74	GENERAL INDUSTL.MACH.NES	1	No Quantity							1700			0
S3	2000	2000	2000	2	0	2	Export	112	Belarus	BLR	372	Ireland	IRL								24	CORK AND WOOD	1	No Quantity							498600			0
S3	2000	2000	2000	2	0	2	Export	112	Belarus	BLR	376	Israel	ISR								24	CORK AND WOOD	1	No Quantity							3800			0
S3	2000	2000	2000	2	0	2	Export	112	Belarus	BLR	376	Israel	ISR								11	BEVERAGES	1	No Quantity							31000			0
S3	2000	2000	2000	2	0	2	Export	112	Belarus	BLR	376	Israel	ISR								05	VEGETABLES AND FRUIT	1	No Quantity							3900			0
S3	2000	2000	2000	2	0	2	Export	112	Belarus	BLR	376	Israel	ISR								06	SUGAR,SUGR.PREPTNS,HONEY	1	No Quantity							1700			0
S3	2000	2000	2000	2	0	2	Export	112	Belarus	BLR	376	Israel	ISR								59	CHEMICAL MATERIALS NES	1	No Quantity							300			0
S3	2000	2000	2000	2	0	2	Export	112	Belarus	BLR	376	Israel	ISR								74	GENERAL INDUSTL.MACH.NES	1	No Quantity							7100			0
S3	2000	2000	2000	2	0	2	Export	112	Belarus	BLR	376	Israel	ISR								73	METALWORKING MACHINERY	1	No Quantity							4100			0
S3	2000	2000	2000	2	0	2	Export	112	Belarus	BLR	376	Israel	ISR								72	SPECIAL.INDUST.MACHINERY	1	No Quantity							1800			0
S3	2000	2000	2000	2	0	2	Export	112	Belarus	BLR	376	Israel	ISR								69	METALS MANUFACTURES,NES	1	No Quantity							1300			0
S3	2000	2000	2000	2	0	2	Export	112	Belarus	BLR	376	Israel	ISR								63	CORK, WOOD MANUFACTURES	1	No Quantity							18800			0
S3	2000	2000	2000	2	0	2	Export	112	Belarus	BLR	376	Israel	ISR								66	NON-METAL.MINERAL MANFCT	1	No Quantity							100			0
S3	2000	2000	2000	2	0	2	Export	112	Belarus	BLR	376	Israel	ISR								65	TEXTILE YARN,FABRIC,ETC.	1	No Quantity							105300			0
S3	2000	2000	2000	2	0	2	Export	112	Belarus	BLR	376	Israel	ISR								67	IRON AND STEEL	1	No Quantity							462600			0
S3	2000	2000	2000	2	0	2	Export	112	Belarus	BLR	376	Israel	ISR								75	OFFICE MACHINES,ADP MACH	1	No Quantity							2300			0
S3	2000	2000	2000	2	0	2	Export	112	Belarus	BLR	376	Israel	ISR								77	ELEC MCH APPAR,PARTS,NES	1	No Quantity							1000			0
S3	2000	2000	2000	2	0	2	Export	112	Belarus	BLR	376	Israel	ISR								82	FURNITURE,BEDDING,ETC.	1	No Quantity							15300			0
S3	2000	2000	2000	2	0	2	Export	112	Belarus	BLR	376	Israel	ISR								78	ROAD VEHICLES	1	No Quantity							15800			0
S3	2000	2000	2000	2	0	2	Export	112	Belarus	BLR	376	Israel	ISR								89	MISC MANUFCTRD GOODS NES	1	No Quantity							61300			0
S3	2000	2000	2000	2	0	2	Export	112	Belarus	BLR	376	Israel	ISR								88	PHOTO.APPARAT.NES;CLOCKS	1	No Quantity							13900			0
S3	2000	2000	2000	2	0	2	Export	112	Belarus	BLR	376	Israel	ISR								84	CLOTHING AND ACCESSORIES	1	No Quantity							49300			0
S3	2000	2000	2000	2	0	2	Export	112	Belarus	BLR	376	Israel	ISR								87	SCIENTIFIC EQUIPMENT NES	1	No Quantity							1500			0
S3	2000	2000	2000	2	0	2	Export	112	Belarus	BLR	376	Israel	ISR								93	SPEC.TRANSACT.NOT CLASSD	1	No Quantity							300			0
S3	2000	2000	2000	2	0	2	Export	112	Belarus	BLR	381	Italy	ITA								87	SCIENTIFIC EQUIPMENT NES	1	No Quantity							10800			0
S3	2000	2000	2000	2	0	2	Export	112	Belarus	BLR	381	Italy	ITA								84	CLOTHING AND ACCESSORIES	1	No Quantity							36353400			0
S3	2000	2000	2000	2	0	2	Export	112	Belarus	BLR	381	Italy	ITA								88	PHOTO.APPARAT.NES;CLOCKS	1	No Quantity							105300			0
S3	2000	2000	2000	2	0	2	Export	108	Burundi	BDI	381	Italy	ITA								93	SPEC.TRANSACT.NOT CLASSD	1	No Quantity							3054			0
S3	2000	2000	2000	2	0	2	Export	112	Belarus	BLR	381	Italy	ITA								85	FOOTWEAR	1	No Quantity							19000			0
S3	2000	2000	2000	2	0	2	Export	112	Belarus	BLR	381	Italy	ITA								89	MISC MANUFCTRD GOODS NES	1	No Quantity							2043200			0
S3	2000	2000	2000	2	0	2	Export	112	Belarus	BLR	381	Italy	ITA								78	ROAD VEHICLES	1	No Quantity							34100			0
S3	2000	2000	2000	2	0	2	Export	112	Belarus	BLR	381	Italy	ITA								82	FURNITURE,BEDDING,ETC.	1	No Quantity							141500			0
S3	2000	2000	2000	2	0	2	Export	112	Belarus	BLR	381	Italy	ITA								81	PREFAB BUILDGS,FTTNG ETC	1	No Quantity							348000			0
S3	2000	2000	2000	2	0	2	Export	112	Belarus	BLR	381	Italy	ITA								77	ELEC MCH APPAR,PARTS,NES	1	No Quantity							551100			0
S3	2000	2000	2000	2	0	2	Export	112	Belarus	BLR	381	Italy	ITA								75	OFFICE MACHINES,ADP MACH	1	No Quantity							7800			0
S3	2000	2000	2000	2	0	2	Export	112	Belarus	BLR	381	Italy	ITA								68	NON-FERROUS METALS	1	No Quantity							100			0
S3	2000	2000	2000	2	0	2	Export	112	Belarus	BLR	381	Italy	ITA								76	TELECOMM.SOUND EQUIP ETC	1	No Quantity							31200			0
S3	2000	2000	2000	2	0	2	Export	112	Belarus	BLR	381	Italy	ITA								67	IRON AND STEEL	1	No Quantity							11874600			0
S3	2000	2000	2000	2	0	2	Export	112	Belarus	BLR	381	Italy	ITA								61	LEATHER, LEATHER GOODS	1	No Quantity							1034700			0
S3	2000	2000	2000	2	0	2	Export	112	Belarus	BLR	381	Italy	ITA								65	TEXTILE YARN,FABRIC,ETC.	1	No Quantity							5620700			0
S3	2000	2000	2000	2	0	2	Export	112	Belarus	BLR	381	Italy	ITA								66	NON-METAL.MINERAL MANFCT	1	No Quantity							47300			0
S3	2000	2000	2000	2	0	2	Export	112	Belarus	BLR	381	Italy	ITA								63	CORK, WOOD MANUFACTURES	1	No Quantity							3266600			0
S3	2000	2000	2000	2	0	2	Export	112	Belarus	BLR	381	Italy	ITA								64	PAPER,PAPERBOARD,ETC.	1	No Quantity							86200			0
S3	2000	2000	2000	2	0	2	Export	112	Belarus	BLR	381	Italy	ITA								62	RUBBER MANUFACTURES, NES	1	No Quantity							2000			0
S3	2000	2000	2000	2	0	2	Export	112	Belarus	BLR	381	Italy	ITA								69	METALS MANUFACTURES,NES	1	No Quantity							2850200			0
S3	2000	2000	2000	2	0	2	Export	112	Belarus	BLR	381	Italy	ITA								71	POWER GENERATNG.MACHINES	1	No Quantity							112900			0
S3	2000	2000	2000	2	0	2	Export	112	Belarus	BLR	381	Italy	ITA								72	SPECIAL.INDUST.MACHINERY	1	No Quantity							710100			0
S3	2000	2000	2000	2	0	2	Export	112	Belarus	BLR	381	Italy	ITA								73	METALWORKING MACHINERY	1	No Quantity							983000			0
S3	2000	2000	2000	2	0	2	Export	112	Belarus	BLR	381	Italy	ITA								74	GENERAL INDUSTL.MACH.NES	1	No Quantity							338700			0
S3	2000	2000	2000	2	0	2	Export	112	Belarus	BLR	381	Italy	ITA								59	CHEMICAL MATERIALS NES	1	No Quantity							14600			0
S3	2000	2000	2000	2	0	2	Export	112	Belarus	BLR	381	Italy	ITA								58	PLASTIC,NON-PRIMARY FORM	1	No Quantity							14900			0
S3	2000	2000	2000	2	0	2	Export	112	Belarus	BLR	381	Italy	ITA								57	PLASTICS IN PRIMARY FORM	1	No Quantity							587200			0
S3	2000	2000	2000	2	0	2	Export	112	Belarus	BLR	381	Italy	ITA								33	PETROLEUM,PETROL.PRODUCT	1	No Quantity							1190800			0
S3	2000	2000	2000	2	0	2	Export	112	Belarus	BLR	381	Italy	ITA								32	COAL, COKE, BRIQUETTES	1	No Quantity							123400			0
S3	2000	2000	2000	2	0	2	Export	112	Belarus	BLR	381	Italy	ITA								28	METALLIFEROUS ORE,SCRAP	1	No Quantity							680700			0
S3	2000	2000	2000	2	0	2	Export	112	Belarus	BLR	381	Italy	ITA								53	DYES,COLOURING MATERIALS	1	No Quantity							100			0
S3	2000	2000	2000	2	0	2	Export	112	Belarus	BLR	381	Italy	ITA								52	INORGANIC CHEMICALS	1	No Quantity							179900			0
S3	2000	2000	2000	2	0	2	Export	112	Belarus	BLR	381	Italy	ITA								05	VEGETABLES AND FRUIT	1	No Quantity							122900			0
S3	2000	2000	2000	2	0	2	Export	112	Belarus	BLR	381	Italy	ITA								00	LIVE ANIMALS	1	No Quantity							804800			0
S3	2000	2000	2000	2	0	2	Export	108	Burundi	BDI	381	Italy	ITA								21	HIDES,SKINS,FURSKINS,RAW	1	No Quantity							34342			0
S3	2000	2000	2000	2	0	2	Export	112	Belarus	BLR	381	Italy	ITA								24	CORK AND WOOD	1	No Quantity							2983800			0
S3	2000	2000	2000	2	0	2	Export	112	Belarus	BLR	381	Italy	ITA								26	TEXTILE FIBRES	1	No Quantity							780900			0
S3	2000	2000	2000	2	0	2	Export	112	Belarus	BLR	381	Italy	ITA								21	HIDES,SKINS,FURSKINS,RAW	1	No Quantity							1994000			0
S3	2000	2000	2000	2	0	2	Export	112	Belarus	BLR	384	Côte d'Ivoire	CIV								56	FERTILIZER,EXCEPT GRP272	1	No Quantity							1566900			0
S3	2000	2000	2000	2	0	2	Export	112	Belarus	BLR	384	Côte d'Ivoire	CIV								62	RUBBER MANUFACTURES, NES	1	No Quantity							1100			0
S3	2000	2000	2000	2	0	2	Export	112	Belarus	BLR	384	Côte d'Ivoire	CIV								89	MISC MANUFCTRD GOODS NES	1	No Quantity							21000			0
S3	2000	2000	2000	2	0	2	Export	112	Belarus	BLR	392	Japan	JPN								89	MISC MANUFCTRD GOODS NES	1	No Quantity							10100			0
S3	2000	2000	2000	2	0	2	Export	112	Belarus	BLR	392	Japan	JPN								88	PHOTO.APPARAT.NES;CLOCKS	1	No Quantity							196400			0
S3	2000	2000	2000	2	0	2	Export	112	Belarus	BLR	392	Japan	JPN								87	SCIENTIFIC EQUIPMENT NES	1	No Quantity							895100			0
S3	2000	2000	2000	2	0	2	Export	112	Belarus	BLR	392	Japan	JPN								77	ELEC MCH APPAR,PARTS,NES	1	No Quantity							22700			0
S3	2000	2000	2000	2	0	2	Export	112	Belarus	BLR	392	Japan	JPN								65	TEXTILE YARN,FABRIC,ETC.	1	No Quantity							279900			0
S3	2000	2000	2000	2	0	2	Export	112	Belarus	BLR	392	Japan	JPN								67	IRON AND STEEL	1	No Quantity							11500			0
S3	2000	2000	2000	2	0	2	Export	112	Belarus	BLR	392	Japan	JPN								56	FERTILIZER,EXCEPT GRP272	1	No Quantity							4600400			0
S3	2000	2000	2000	2	0	2	Export	112	Belarus	BLR	392	Japan	JPN								52	INORGANIC CHEMICALS	1	No Quantity							100			0
S3	2000	2000	2000	2	0	2	Export	112	Belarus	BLR	392	Japan	JPN								11	BEVERAGES	1	No Quantity							100			0
S3	2000	2000	2000	2	0	2	Export	112	Belarus	BLR	392	Japan	JPN								02	DAIRY PRODUCTS,BIRD EGGS	1	No Quantity							78400			0
S3	2000	2000	2000	2	0	2	Export	108	Burundi	BDI	392	Japan	JPN								07	COFFEE,TEA,COCOA,SPICES	1	No Quantity							137490			0
S3	2000	2000	2000	2	0	2	Export	112	Belarus	BLR	398	Kazakhstan	KAZ								05	VEGETABLES AND FRUIT	1	No Quantity							22100			0
S3	2000	2000	2000	2	0	2	Export	112	Belarus	BLR	398	Kazakhstan	KAZ								06	SUGAR,SUGR.PREPTNS,HONEY	1	No Quantity							19300			0
S3	2000	2000	2000	2	0	2	Export	112	Belarus	BLR	398	Kazakhstan	KAZ								07	COFFEE,TEA,COCOA,SPICES	1	No Quantity							44000			0
S3	2000	2000	2000	2	0	2	Export	112	Belarus	BLR	398	Kazakhstan	KAZ								02	DAIRY PRODUCTS,BIRD EGGS	1	No Quantity							30100			0
S3	2000	2000	2000	2	0	2	Export	112	Belarus	BLR	398	Kazakhstan	KAZ								04	CEREALS,CEREAL PREPRTNS.	1	No Quantity							122400			0
S3	2000	2000	2000	2	0	2	Export	112	Belarus	BLR	398	Kazakhstan	KAZ								11	BEVERAGES	1	No Quantity							15700			0
S3	2000	2000	2000	2	0	2	Export	112	Belarus	BLR	398	Kazakhstan	KAZ								24	CORK AND WOOD	1	No Quantity							183600			0
S3	2000	2000	2000	2	0	2	Export	112	Belarus	BLR	398	Kazakhstan	KAZ								27	CRUDE FERTILIZER,MINERAL	1	No Quantity							9700			0
S3	2000	2000	2000	2	0	2	Export	112	Belarus	BLR	398	Kazakhstan	KAZ								26	TEXTILE FIBRES	1	No Quantity							418000			0
S3	2000	2000	2000	2	0	2	Export	112	Belarus	BLR	398	Kazakhstan	KAZ								53	DYES,COLOURING MATERIALS	1	No Quantity							13400			0
S3	2000	2000	2000	2	0	2	Export	112	Belarus	BLR	398	Kazakhstan	KAZ								29	CRUDE ANIMAL,VEG.MATERL.	1	No Quantity							1700			0
S3	2000	2000	2000	2	0	2	Export	112	Belarus	BLR	398	Kazakhstan	KAZ								55	ESSENTL.OILS,PERFUME,ETC	1	No Quantity							29100			0
S3	2000	2000	2000	2	0	2	Export	112	Belarus	BLR	398	Kazakhstan	KAZ								54	MEDICINAL,PHARM.PRODUCTS	1	No Quantity							2688800			0
S3	2000	2000	2000	2	0	2	Export	112	Belarus	BLR	398	Kazakhstan	KAZ								57	PLASTICS IN PRIMARY FORM	1	No Quantity							60100			0
S3	2000	2000	2000	2	0	2	Export	112	Belarus	BLR	398	Kazakhstan	KAZ								58	PLASTIC,NON-PRIMARY FORM	1	No Quantity							86500			0
S3	2000	2000	2000	2	0	2	Export	112	Belarus	BLR	398	Kazakhstan	KAZ								59	CHEMICAL MATERIALS NES	1	No Quantity							1400			0
S3	2000	2000	2000	2	0	2	Export	112	Belarus	BLR	398	Kazakhstan	KAZ								67	IRON AND STEEL	1	No Quantity							11200			0
S3	2000	2000	2000	2	0	2	Export	112	Belarus	BLR	398	Kazakhstan	KAZ								65	TEXTILE YARN,FABRIC,ETC.	1	No Quantity							50800			0
S3	2000	2000	2000	2	0	2	Export	112	Belarus	BLR	398	Kazakhstan	KAZ								66	NON-METAL.MINERAL MANFCT	1	No Quantity							316800			0
S3	2000	2000	2000	2	0	2	Export	112	Belarus	BLR	398	Kazakhstan	KAZ								62	RUBBER MANUFACTURES, NES	1	No Quantity							1731800			0
S3	2000	2000	2000	2	0	2	Export	112	Belarus	BLR	398	Kazakhstan	KAZ								64	PAPER,PAPERBOARD,ETC.	1	No Quantity							122300			0
S3	2000	2000	2000	2	0	2	Export	112	Belarus	BLR	398	Kazakhstan	KAZ								63	CORK, WOOD MANUFACTURES	1	No Quantity							276600			0
S3	2000	2000	2000	2	0	2	Export	112	Belarus	BLR	398	Kazakhstan	KAZ								74	GENERAL INDUSTL.MACH.NES	1	No Quantity							284700			0
S3	2000	2000	2000	2	0	2	Export	112	Belarus	BLR	398	Kazakhstan	KAZ								73	METALWORKING MACHINERY	1	No Quantity							131900			0
S3	2000	2000	2000	2	0	2	Export	112	Belarus	BLR	398	Kazakhstan	KAZ								72	SPECIAL.INDUST.MACHINERY	1	No Quantity							3358300			0
S3	2000	2000	2000	2	0	2	Export	112	Belarus	BLR	398	Kazakhstan	KAZ								71	POWER GENERATNG.MACHINES	1	No Quantity							107700			0
S3	2000	2000	2000	2	0	2	Export	112	Belarus	BLR	398	Kazakhstan	KAZ								69	METALS MANUFACTURES,NES	1	No Quantity							1519600			0
S3	2000	2000	2000	2	0	2	Export	112	Belarus	BLR	398	Kazakhstan	KAZ								77	ELEC MCH APPAR,PARTS,NES	1	No Quantity							1460800			0
S3	2000	2000	2000	2	0	2	Export	112	Belarus	BLR	398	Kazakhstan	KAZ								76	TELECOMM.SOUND EQUIP ETC	1	No Quantity							69800			0
S3	2000	2000	2000	2	0	2	Export	112	Belarus	BLR	398	Kazakhstan	KAZ								68	NON-FERROUS METALS	1	No Quantity							4700			0
S3	2000	2000	2000	2	0	2	Export	112	Belarus	BLR	398	Kazakhstan	KAZ								81	PREFAB BUILDGS,FTTNG ETC	1	No Quantity							43800			0
S3	2000	2000	2000	2	0	2	Export	112	Belarus	BLR	398	Kazakhstan	KAZ								82	FURNITURE,BEDDING,ETC.	1	No Quantity							1363700			0
S3	2000	2000	2000	2	0	2	Export	112	Belarus	BLR	398	Kazakhstan	KAZ								78	ROAD VEHICLES	1	No Quantity							3495600			0
S3	2000	2000	2000	2	0	2	Export	112	Belarus	BLR	398	Kazakhstan	KAZ								87	SCIENTIFIC EQUIPMENT NES	1	No Quantity							139200			0
S3	2000	2000	2000	2	0	2	Export	112	Belarus	BLR	398	Kazakhstan	KAZ								84	CLOTHING AND ACCESSORIES	1	No Quantity							64500			0
S3	2000	2000	2000	2	0	2	Export	112	Belarus	BLR	398	Kazakhstan	KAZ								88	PHOTO.APPARAT.NES;CLOCKS	1	No Quantity							2600			0
S3	2000	2000	2000	2	0	2	Export	112	Belarus	BLR	398	Kazakhstan	KAZ								85	FOOTWEAR	1	No Quantity							3600			0
S3	2000	2000	2000	2	0	2	Export	112	Belarus	BLR	398	Kazakhstan	KAZ								89	MISC MANUFCTRD GOODS NES	1	No Quantity							1263000			0
S3	2000	2000	2000	2	0	2	Export	112	Belarus	BLR	398	Kazakhstan	KAZ								93	SPEC.TRANSACT.NOT CLASSD	1	No Quantity							1100			0
S3	2000	2000	2000	2	0	2	Export	112	Belarus	BLR	400	Jordan	JOR								89	MISC MANUFCTRD GOODS NES	1	No Quantity							5800			0
S3	2000	2000	2000	2	0	2	Export	112	Belarus	BLR	400	Jordan	JOR								87	SCIENTIFIC EQUIPMENT NES	1	No Quantity							1500			0
S3	2000	2000	2000	2	0	2	Export	112	Belarus	BLR	400	Jordan	JOR								78	ROAD VEHICLES	1	No Quantity							1100			0
S3	2000	2000	2000	2	0	2	Export	112	Belarus	BLR	400	Jordan	JOR								69	METALS MANUFACTURES,NES	1	No Quantity							500			0
S3	2000	2000	2000	2	0	2	Export	112	Belarus	BLR	400	Jordan	JOR								71	POWER GENERATNG.MACHINES	1	No Quantity							400			0
S3	2000	2000	2000	2	0	2	Export	112	Belarus	BLR	400	Jordan	JOR								74	GENERAL INDUSTL.MACH.NES	1	No Quantity							100			0
S3	2000	2000	2000	2	0	2	Export	112	Belarus	BLR	400	Jordan	JOR								62	RUBBER MANUFACTURES, NES	1	No Quantity							200			0
S3	2000	2000	2000	2	0	2	Export	112	Belarus	BLR	400	Jordan	JOR								32	COAL, COKE, BRIQUETTES	1	No Quantity							4100			0
S3	2000	2000	2000	2	0	2	Export	108	Burundi	BDI	404	Kenya	KEN								28	METALLIFEROUS ORE,SCRAP	1	No Quantity							2280			0
S3	2000	2000	2000	2	0	2	Export	108	Burundi	BDI	404	Kenya	KEN								07	COFFEE,TEA,COCOA,SPICES	1	No Quantity							2764914			0
S3	2000	2000	2000	2	0	2	Export	112	Belarus	BLR	404	Kenya	KEN								62	RUBBER MANUFACTURES, NES	1	No Quantity							17300			0
S3	2000	2000	2000	2	0	2	Export	108	Burundi	BDI	404	Kenya	KEN								63	CORK, WOOD MANUFACTURES	1	No Quantity							142			0
S3	2000	2000	2000	2	0	2	Export	112	Belarus	BLR	404	Kenya	KEN								89	MISC MANUFCTRD GOODS NES	1	No Quantity							36800			0
S3	2000	2000	2000	2	0	2	Export	108	Burundi	BDI	404	Kenya	KEN								93	SPEC.TRANSACT.NOT CLASSD	1	No Quantity							3549			0
S3	2000	2000	2000	2	0	2	Export	112	Belarus	BLR	408	Dem. People's Rep. of Korea	PRK								87	SCIENTIFIC EQUIPMENT NES	1	No Quantity							95000			0
S3	2000	2000	2000	2	0	2	Export	112	Belarus	BLR	408	Dem. People's Rep. of Korea	PRK								78	ROAD VEHICLES	1	No Quantity							1880900			0
S3	2000	2000	2000	2	0	2	Export	112	Belarus	BLR	408	Dem. People's Rep. of Korea	PRK								76	TELECOMM.SOUND EQUIP ETC	1	No Quantity							112500			0
S3	2000	2000	2000	2	0	2	Export	112	Belarus	BLR	408	Dem. People's Rep. of Korea	PRK								77	ELEC MCH APPAR,PARTS,NES	1	No Quantity							7800			0
S3	2000	2000	2000	2	0	2	Export	112	Belarus	BLR	408	Dem. People's Rep. of Korea	PRK								93	SPEC.TRANSACT.NOT CLASSD	1	No Quantity							1173000			0
S3	2000	2000	2000	2	0	2	Export	112	Belarus	BLR	408	Dem. People's Rep. of Korea	PRK								66	NON-METAL.MINERAL MANFCT	1	No Quantity							300			0
S3	2000	2000	2000	2	0	2	Export	112	Belarus	BLR	408	Dem. People's Rep. of Korea	PRK								65	TEXTILE YARN,FABRIC,ETC.	1	No Quantity							100			0
S3	2000	2000	2000	2	0	2	Export	112	Belarus	BLR	408	Dem. People's Rep. of Korea	PRK								62	RUBBER MANUFACTURES, NES	1	No Quantity							2400			0
S3	2000	2000	2000	2	0	2	Export	112	Belarus	BLR	408	Dem. People's Rep. of Korea	PRK								74	GENERAL INDUSTL.MACH.NES	1	No Quantity							27000			0
S3	2000	2000	2000	2	0	2	Export	112	Belarus	BLR	408	Dem. People's Rep. of Korea	PRK								72	SPECIAL.INDUST.MACHINERY	1	No Quantity							16000			0
S3	2000	2000	2000	2	0	2	Export	112	Belarus	BLR	408	Dem. People's Rep. of Korea	PRK								71	POWER GENERATNG.MACHINES	1	No Quantity							90200			0
S3	2000	2000	2000	2	0	2	Export	112	Belarus	BLR	410	Rep. of Korea	KOR								71	POWER GENERATNG.MACHINES	1	No Quantity							4000			0
S3	2000	2000	2000	2	0	2	Export	112	Belarus	BLR	410	Rep. of Korea	KOR								69	METALS MANUFACTURES,NES	1	No Quantity							1400			0
S3	2000	2000	2000	2	0	2	Export	112	Belarus	BLR	410	Rep. of Korea	KOR								73	METALWORKING MACHINERY	1	No Quantity							86700			0
S3	2000	2000	2000	2	0	2	Export	112	Belarus	BLR	410	Rep. of Korea	KOR								74	GENERAL INDUSTL.MACH.NES	1	No Quantity							223100			0
S3	2000	2000	2000	2	0	2	Export	112	Belarus	BLR	410	Rep. of Korea	KOR								65	TEXTILE YARN,FABRIC,ETC.	1	No Quantity							9028100			0
S3	2000	2000	2000	2	0	2	Export	112	Belarus	BLR	410	Rep. of Korea	KOR								66	NON-METAL.MINERAL MANFCT	1	No Quantity							600			0
S3	2000	2000	2000	2	0	2	Export	112	Belarus	BLR	410	Rep. of Korea	KOR								67	IRON AND STEEL	1	No Quantity							6525700			0
S3	2000	2000	2000	2	0	2	Export	112	Belarus	BLR	410	Rep. of Korea	KOR								08	ANIMAL FEED STUFF	1	No Quantity							1600			0
S3	2000	2000	2000	2	0	2	Export	112	Belarus	BLR	410	Rep. of Korea	KOR								57	PLASTICS IN PRIMARY FORM	1	No Quantity							28900			0
S3	2000	2000	2000	2	0	2	Export	112	Belarus	BLR	410	Rep. of Korea	KOR								56	FERTILIZER,EXCEPT GRP272	1	No Quantity							1689300			0
S3	2000	2000	2000	2	0	2	Export	112	Belarus	BLR	410	Rep. of Korea	KOR								93	SPEC.TRANSACT.NOT CLASSD	1	No Quantity							346300			0
S3	2000	2000	2000	2	0	2	Export	112	Belarus	BLR	410	Rep. of Korea	KOR								77	ELEC MCH APPAR,PARTS,NES	1	No Quantity							1766300			0
S3	2000	2000	2000	2	0	2	Export	112	Belarus	BLR	410	Rep. of Korea	KOR								75	OFFICE MACHINES,ADP MACH	1	No Quantity							4100			0
S3	2000	2000	2000	2	0	2	Export	112	Belarus	BLR	410	Rep. of Korea	KOR								87	SCIENTIFIC EQUIPMENT NES	1	No Quantity							84100			0
S3	2000	2000	2000	2	0	2	Export	112	Belarus	BLR	410	Rep. of Korea	KOR								88	PHOTO.APPARAT.NES;CLOCKS	1	No Quantity							17500			0
S3	2000	2000	2000	2	0	2	Export	112	Belarus	BLR	410	Rep. of Korea	KOR								89	MISC MANUFCTRD GOODS NES	1	No Quantity							3500			0
S3	2000	2000	2000	2	0	2	Export	112	Belarus	BLR	414	Kuwait	KWT								87	SCIENTIFIC EQUIPMENT NES	1	No Quantity							375500			0
S3	2000	2000	2000	2	0	2	Export	112	Belarus	BLR	417	Kyrgyzstan	KGZ								87	SCIENTIFIC EQUIPMENT NES	1	No Quantity							2300			0
S3	2000	2000	2000	2	0	2	Export	112	Belarus	BLR	417	Kyrgyzstan	KGZ								84	CLOTHING AND ACCESSORIES	1	No Quantity							2500			0
S3	2000	2000	2000	2	0	2	Export	112	Belarus	BLR	417	Kyrgyzstan	KGZ								89	MISC MANUFCTRD GOODS NES	1	No Quantity							95100			0
S3	2000	2000	2000	2	0	2	Export	112	Belarus	BLR	417	Kyrgyzstan	KGZ								76	TELECOMM.SOUND EQUIP ETC	1	No Quantity							103700			0
S3	2000	2000	2000	2	0	2	Export	112	Belarus	BLR	417	Kyrgyzstan	KGZ								77	ELEC MCH APPAR,PARTS,NES	1	No Quantity							343900			0
S3	2000	2000	2000	2	0	2	Export	112	Belarus	BLR	417	Kyrgyzstan	KGZ								78	ROAD VEHICLES	1	No Quantity							1337100			0
S3	2000	2000	2000	2	0	2	Export	112	Belarus	BLR	417	Kyrgyzstan	KGZ								82	FURNITURE,BEDDING,ETC.	1	No Quantity							225500			0
S3	2000	2000	2000	2	0	2	Export	112	Belarus	BLR	417	Kyrgyzstan	KGZ								81	PREFAB BUILDGS,FTTNG ETC	1	No Quantity							70400			0
S3	2000	2000	2000	2	0	2	Export	112	Belarus	BLR	417	Kyrgyzstan	KGZ								54	MEDICINAL,PHARM.PRODUCTS	1	No Quantity							183000			0
S3	2000	2000	2000	2	0	2	Export	112	Belarus	BLR	417	Kyrgyzstan	KGZ								55	ESSENTL.OILS,PERFUME,ETC	1	No Quantity							2100			0
S3	2000	2000	2000	2	0	2	Export	112	Belarus	BLR	417	Kyrgyzstan	KGZ								58	PLASTIC,NON-PRIMARY FORM	1	No Quantity							1100			0
S3	2000	2000	2000	2	0	2	Export	112	Belarus	BLR	417	Kyrgyzstan	KGZ								53	DYES,COLOURING MATERIALS	1	No Quantity							61500			0
S3	2000	2000	2000	2	0	2	Export	112	Belarus	BLR	417	Kyrgyzstan	KGZ								29	CRUDE ANIMAL,VEG.MATERL.	1	No Quantity							700			0
S3	2000	2000	2000	2	0	2	Export	112	Belarus	BLR	417	Kyrgyzstan	KGZ								07	COFFEE,TEA,COCOA,SPICES	1	No Quantity							10600			0
S3	2000	2000	2000	2	0	2	Export	112	Belarus	BLR	417	Kyrgyzstan	KGZ								06	SUGAR,SUGR.PREPTNS,HONEY	1	No Quantity							294200			0
S3	2000	2000	2000	2	0	2	Export	112	Belarus	BLR	417	Kyrgyzstan	KGZ								26	TEXTILE FIBRES	1	No Quantity							115500			0
S3	2000	2000	2000	2	0	2	Export	112	Belarus	BLR	417	Kyrgyzstan	KGZ								67	IRON AND STEEL	1	No Quantity							4300			0
S3	2000	2000	2000	2	0	2	Export	112	Belarus	BLR	417	Kyrgyzstan	KGZ								66	NON-METAL.MINERAL MANFCT	1	No Quantity							208400			0
S3	2000	2000	2000	2	0	2	Export	112	Belarus	BLR	417	Kyrgyzstan	KGZ								65	TEXTILE YARN,FABRIC,ETC.	1	No Quantity							301600			0
S3	2000	2000	2000	2	0	2	Export	112	Belarus	BLR	417	Kyrgyzstan	KGZ								62	RUBBER MANUFACTURES, NES	1	No Quantity							83000			0
S3	2000	2000	2000	2	0	2	Export	112	Belarus	BLR	417	Kyrgyzstan	KGZ								63	CORK, WOOD MANUFACTURES	1	No Quantity							119900			0
S3	2000	2000	2000	2	0	2	Export	112	Belarus	BLR	417	Kyrgyzstan	KGZ								64	PAPER,PAPERBOARD,ETC.	1	No Quantity							17400			0
S3	2000	2000	2000	2	0	2	Export	112	Belarus	BLR	417	Kyrgyzstan	KGZ								74	GENERAL INDUSTL.MACH.NES	1	No Quantity							25200			0
S3	2000	2000	2000	2	0	2	Export	112	Belarus	BLR	417	Kyrgyzstan	KGZ								72	SPECIAL.INDUST.MACHINERY	1	No Quantity							362600			0
S3	2000	2000	2000	2	0	2	Export	112	Belarus	BLR	417	Kyrgyzstan	KGZ								69	METALS MANUFACTURES,NES	1	No Quantity							56100			0
S3	2000	2000	2000	2	0	2	Export	112	Belarus	BLR	417	Kyrgyzstan	KGZ								71	POWER GENERATNG.MACHINES	1	No Quantity							2500			0
S3	2000	2000	2000	2	0	2	Export	112	Belarus	BLR	422	Lebanon	LBN								62	RUBBER MANUFACTURES, NES	1	No Quantity							36700			0
S3	2000	2000	2000	2	0	2	Export	112	Belarus	BLR	422	Lebanon	LBN								66	NON-METAL.MINERAL MANFCT	1	No Quantity							7800			0
S3	2000	2000	2000	2	0	2	Export	112	Belarus	BLR	422	Lebanon	LBN								84	CLOTHING AND ACCESSORIES	1	No Quantity							7100			0
S3	2000	2000	2000	2	0	2	Export	112	Belarus	BLR	428	Latvia	LVA								84	CLOTHING AND ACCESSORIES	1	No Quantity							1483200			0
S3	2000	2000	2000	2	0	2	Export	112	Belarus	BLR	428	Latvia	LVA								83	TRAVEL GOODS,HANDBGS ETC	1	No Quantity							18700			0
S3	2000	2000	2000	2	0	2	Export	112	Belarus	BLR	428	Latvia	LVA								79	OTHR.TRANSPORT EQUIPMENT	1	No Quantity							55600			0
S3	2000	2000	2000	2	0	2	Export	112	Belarus	BLR	428	Latvia	LVA								87	SCIENTIFIC EQUIPMENT NES	1	No Quantity							138800			0
S3	2000	2000	2000	2	0	2	Export	112	Belarus	BLR	428	Latvia	LVA								89	MISC MANUFCTRD GOODS NES	1	No Quantity							502000			0
S3	2000	2000	2000	2	0	2	Export	112	Belarus	BLR	428	Latvia	LVA								88	PHOTO.APPARAT.NES;CLOCKS	1	No Quantity							23200			0
S3	2000	2000	2000	2	0	2	Export	112	Belarus	BLR	428	Latvia	LVA								85	FOOTWEAR	1	No Quantity							843400			0
S3	2000	2000	2000	2	0	2	Export	112	Belarus	BLR	428	Latvia	LVA								81	PREFAB BUILDGS,FTTNG ETC	1	No Quantity							212500			0
S3	2000	2000	2000	2	0	2	Export	112	Belarus	BLR	428	Latvia	LVA								82	FURNITURE,BEDDING,ETC.	1	No Quantity							1052100			0
S3	2000	2000	2000	2	0	2	Export	112	Belarus	BLR	428	Latvia	LVA								78	ROAD VEHICLES	1	No Quantity							3777800			0
S3	2000	2000	2000	2	0	2	Export	112	Belarus	BLR	428	Latvia	LVA								77	ELEC MCH APPAR,PARTS,NES	1	No Quantity							1688400			0
S3	2000	2000	2000	2	0	2	Export	112	Belarus	BLR	428	Latvia	LVA								76	TELECOMM.SOUND EQUIP ETC	1	No Quantity							341800			0
S3	2000	2000	2000	2	0	2	Export	112	Belarus	BLR	428	Latvia	LVA								75	OFFICE MACHINES,ADP MACH	1	No Quantity							1900			0
S3	2000	2000	2000	2	0	2	Export	112	Belarus	BLR	428	Latvia	LVA								68	NON-FERROUS METALS	1	No Quantity							82000			0
S3	2000	2000	2000	2	0	2	Export	112	Belarus	BLR	428	Latvia	LVA								93	SPEC.TRANSACT.NOT CLASSD	1	No Quantity							5911500			0
S3	2000	2000	2000	2	0	2	Export	112	Belarus	BLR	428	Latvia	LVA								66	NON-METAL.MINERAL MANFCT	1	No Quantity							4473500			0
S3	2000	2000	2000	2	0	2	Export	112	Belarus	BLR	428	Latvia	LVA								65	TEXTILE YARN,FABRIC,ETC.	1	No Quantity							3610900			0
S3	2000	2000	2000	2	0	2	Export	112	Belarus	BLR	428	Latvia	LVA								67	IRON AND STEEL	1	No Quantity							11928900			0
S3	2000	2000	2000	2	0	2	Export	112	Belarus	BLR	428	Latvia	LVA								61	LEATHER, LEATHER GOODS	1	No Quantity							7200			0
S3	2000	2000	2000	2	0	2	Export	112	Belarus	BLR	428	Latvia	LVA								62	RUBBER MANUFACTURES, NES	1	No Quantity							173900			0
S3	2000	2000	2000	2	0	2	Export	112	Belarus	BLR	428	Latvia	LVA								64	PAPER,PAPERBOARD,ETC.	1	No Quantity							596800			0
S3	2000	2000	2000	2	0	2	Export	112	Belarus	BLR	428	Latvia	LVA								63	CORK, WOOD MANUFACTURES	1	No Quantity							1084300			0
S3	2000	2000	2000	2	0	2	Export	112	Belarus	BLR	428	Latvia	LVA								71	POWER GENERATNG.MACHINES	1	No Quantity							501000			0
S3	2000	2000	2000	2	0	2	Export	112	Belarus	BLR	428	Latvia	LVA								69	METALS MANUFACTURES,NES	1	No Quantity							1089300			0
S3	2000	2000	2000	2	0	2	Export	112	Belarus	BLR	428	Latvia	LVA								72	SPECIAL.INDUST.MACHINERY	1	No Quantity							8158100			0
S3	2000	2000	2000	2	0	2	Export	112	Belarus	BLR	428	Latvia	LVA								73	METALWORKING MACHINERY	1	No Quantity							45300			0
S3	2000	2000	2000	2	0	2	Export	112	Belarus	BLR	428	Latvia	LVA								74	GENERAL INDUSTL.MACH.NES	1	No Quantity							591300			0
S3	2000	2000	2000	2	0	2	Export	112	Belarus	BLR	428	Latvia	LVA								26	TEXTILE FIBRES	1	No Quantity							1792300			0
S3	2000	2000	2000	2	0	2	Export	112	Belarus	BLR	428	Latvia	LVA								27	CRUDE FERTILIZER,MINERAL	1	No Quantity							1850400			0
S3	2000	2000	2000	2	0	2	Export	112	Belarus	BLR	428	Latvia	LVA								21	HIDES,SKINS,FURSKINS,RAW	1	No Quantity							117700			0
S3	2000	2000	2000	2	0	2	Export	112	Belarus	BLR	428	Latvia	LVA								22	OIL SEED,OLEAGINUS FRUIT	1	No Quantity							51700			0
S3	2000	2000	2000	2	0	2	Export	112	Belarus	BLR	428	Latvia	LVA								24	CORK AND WOOD	1	No Quantity							6776000			0
S3	2000	2000	2000	2	0	2	Export	112	Belarus	BLR	428	Latvia	LVA								11	BEVERAGES	1	No Quantity							1863000			0
S3	2000	2000	2000	2	0	2	Export	112	Belarus	BLR	428	Latvia	LVA								12	TOBACCO,TOBACCO MANUFACT	1	No Quantity							3325400			0
S3	2000	2000	2000	2	0	2	Export	112	Belarus	BLR	428	Latvia	LVA								06	SUGAR,SUGR.PREPTNS,HONEY	1	No Quantity							56800			0
S3	2000	2000	2000	2	0	2	Export	112	Belarus	BLR	428	Latvia	LVA								07	COFFEE,TEA,COCOA,SPICES	1	No Quantity							17200			0
S3	2000	2000	2000	2	0	2	Export	112	Belarus	BLR	428	Latvia	LVA								09	MISC.EDIBLE PRODUCTS ETC	1	No Quantity							12100			0
S3	2000	2000	2000	2	0	2	Export	112	Belarus	BLR	428	Latvia	LVA								05	VEGETABLES AND FRUIT	1	No Quantity							412400			0
S3	2000	2000	2000	2	0	2	Export	112	Belarus	BLR	428	Latvia	LVA								04	CEREALS,CEREAL PREPRTNS.	1	No Quantity							45400			0
S3	2000	2000	2000	2	0	2	Export	112	Belarus	BLR	428	Latvia	LVA								03	FISH,CRUSTACEANS,MOLLUSC	1	No Quantity							8700			0
S3	2000	2000	2000	2	0	2	Export	112	Belarus	BLR	428	Latvia	LVA								02	DAIRY PRODUCTS,BIRD EGGS	1	No Quantity							294300			0
S3	2000	2000	2000	2	0	2	Export	112	Belarus	BLR	428	Latvia	LVA								01	MEAT, MEAT PREPARATIONS	1	No Quantity							21100			0
S3	2000	2000	2000	2	0	2	Export	112	Belarus	BLR	428	Latvia	LVA								29	CRUDE ANIMAL,VEG.MATERL.	1	No Quantity							121500			0
S3	2000	2000	2000	2	0	2	Export	112	Belarus	BLR	428	Latvia	LVA								28	METALLIFEROUS ORE,SCRAP	1	No Quantity							3373300			0
S3	2000	2000	2000	2	0	2	Export	112	Belarus	BLR	428	Latvia	LVA								33	PETROLEUM,PETROL.PRODUCT	1	No Quantity							376025400			0
S3	2000	2000	2000	2	0	2	Export	112	Belarus	BLR	428	Latvia	LVA								53	DYES,COLOURING MATERIALS	1	No Quantity							135700			0
S3	2000	2000	2000	2	0	2	Export	112	Belarus	BLR	428	Latvia	LVA								52	INORGANIC CHEMICALS	1	No Quantity							2754300			0
S3	2000	2000	2000	2	0	2	Export	112	Belarus	BLR	428	Latvia	LVA								34	GAS,NATURAL,MANUFACTURED	1	No Quantity							261200			0
S3	2000	2000	2000	2	0	2	Export	112	Belarus	BLR	428	Latvia	LVA								35	ELECTRIC CURRENT	1	No Quantity							3000			0
S3	2000	2000	2000	2	0	2	Export	112	Belarus	BLR	428	Latvia	LVA								58	PLASTIC,NON-PRIMARY FORM	1	No Quantity							134600			0
S3	2000	2000	2000	2	0	2	Export	112	Belarus	BLR	428	Latvia	LVA								59	CHEMICAL MATERIALS NES	1	No Quantity							562500			0
S3	2000	2000	2000	2	0	2	Export	112	Belarus	BLR	428	Latvia	LVA								57	PLASTICS IN PRIMARY FORM	1	No Quantity							1246800			0
S3	2000	2000	2000	2	0	2	Export	112	Belarus	BLR	428	Latvia	LVA								55	ESSENTL.OILS,PERFUME,ETC	1	No Quantity							1281900			0
S3	2000	2000	2000	2	0	2	Export	112	Belarus	BLR	428	Latvia	LVA								54	MEDICINAL,PHARM.PRODUCTS	1	No Quantity							927700			0
S3	2000	2000	2000	2	0	2	Export	112	Belarus	BLR	428	Latvia	LVA								56	FERTILIZER,EXCEPT GRP272	1	No Quantity							15445500			0
S3	2000	2000	2000	2	0	2	Export	112	Belarus	BLR	434	Libya	LBY								55	ESSENTL.OILS,PERFUME,ETC	1	No Quantity							1800			0
S3	2000	2000	2000	2	0	2	Export	112	Belarus	BLR	434	Libya	LBY								59	CHEMICAL MATERIALS NES	1	No Quantity							83700			0
S3	2000	2000	2000	2	0	2	Export	112	Belarus	BLR	434	Libya	LBY								58	PLASTIC,NON-PRIMARY FORM	1	No Quantity							8200			0
S3	2000	2000	2000	2	0	2	Export	112	Belarus	BLR	434	Libya	LBY								52	INORGANIC CHEMICALS	1	No Quantity							64200			0
S3	2000	2000	2000	2	0	2	Export	112	Belarus	BLR	434	Libya	LBY								27	CRUDE FERTILIZER,MINERAL	1	No Quantity							31900			0
S3	2000	2000	2000	2	0	2	Export	112	Belarus	BLR	434	Libya	LBY								74	GENERAL INDUSTL.MACH.NES	1	No Quantity							78900			0
S3	2000	2000	2000	2	0	2	Export	112	Belarus	BLR	434	Libya	LBY								73	METALWORKING MACHINERY	1	No Quantity							1600			0
S3	2000	2000	2000	2	0	2	Export	112	Belarus	BLR	434	Libya	LBY								69	METALS MANUFACTURES,NES	1	No Quantity							145300			0
S3	2000	2000	2000	2	0	2	Export	112	Belarus	BLR	434	Libya	LBY								64	PAPER,PAPERBOARD,ETC.	1	No Quantity							3500			0
S3	2000	2000	2000	2	0	2	Export	112	Belarus	BLR	434	Libya	LBY								62	RUBBER MANUFACTURES, NES	1	No Quantity							88600			0
S3	2000	2000	2000	2	0	2	Export	112	Belarus	BLR	434	Libya	LBY								66	NON-METAL.MINERAL MANFCT	1	No Quantity							7300			0
S3	2000	2000	2000	2	0	2	Export	112	Belarus	BLR	434	Libya	LBY								93	SPEC.TRANSACT.NOT CLASSD	1	No Quantity							100			0
S3	2000	2000	2000	2	0	2	Export	112	Belarus	BLR	434	Libya	LBY								68	NON-FERROUS METALS	1	No Quantity							204700			0
S3	2000	2000	2000	2	0	2	Export	112	Belarus	BLR	434	Libya	LBY								76	TELECOMM.SOUND EQUIP ETC	1	No Quantity							200			0
S3	2000	2000	2000	2	0	2	Export	112	Belarus	BLR	434	Libya	LBY								77	ELEC MCH APPAR,PARTS,NES	1	No Quantity							307600			0
S3	2000	2000	2000	2	0	2	Export	112	Belarus	BLR	434	Libya	LBY								81	PREFAB BUILDGS,FTTNG ETC	1	No Quantity							100			0
S3	2000	2000	2000	2	0	2	Export	112	Belarus	BLR	434	Libya	LBY								88	PHOTO.APPARAT.NES;CLOCKS	1	No Quantity							1552500			0
S3	2000	2000	2000	2	0	2	Export	112	Belarus	BLR	434	Libya	LBY								87	SCIENTIFIC EQUIPMENT NES	1	No Quantity							65600			0
S3	2000	2000	2000	2	0	2	Export	112	Belarus	BLR	440	Lithuania	LTU								87	SCIENTIFIC EQUIPMENT NES	1	No Quantity							247300			0
S3	2000	2000	2000	2	0	2	Export	112	Belarus	BLR	440	Lithuania	LTU								79	OTHR.TRANSPORT EQUIPMENT	1	No Quantity							39800			0
S3	2000	2000	2000	2	0	2	Export	112	Belarus	BLR	440	Lithuania	LTU								83	TRAVEL GOODS,HANDBGS ETC	1	No Quantity							11700			0
S3	2000	2000	2000	2	0	2	Export	112	Belarus	BLR	440	Lithuania	LTU								84	CLOTHING AND ACCESSORIES	1	No Quantity							1135900			0
S3	2000	2000	2000	2	0	2	Export	112	Belarus	BLR	440	Lithuania	LTU								88	PHOTO.APPARAT.NES;CLOCKS	1	No Quantity							61200			0
S3	2000	2000	2000	2	0	2	Export	112	Belarus	BLR	440	Lithuania	LTU								85	FOOTWEAR	1	No Quantity							83000			0
S3	2000	2000	2000	2	0	2	Export	112	Belarus	BLR	440	Lithuania	LTU								89	MISC MANUFCTRD GOODS NES	1	No Quantity							355600			0
S3	2000	2000	2000	2	0	2	Export	112	Belarus	BLR	440	Lithuania	LTU								81	PREFAB BUILDGS,FTTNG ETC	1	No Quantity							615900			0
S3	2000	2000	2000	2	0	2	Export	112	Belarus	BLR	440	Lithuania	LTU								82	FURNITURE,BEDDING,ETC.	1	No Quantity							73400			0
S3	2000	2000	2000	2	0	2	Export	112	Belarus	BLR	440	Lithuania	LTU								78	ROAD VEHICLES	1	No Quantity							2342500			0
S3	2000	2000	2000	2	0	2	Export	112	Belarus	BLR	440	Lithuania	LTU								77	ELEC MCH APPAR,PARTS,NES	1	No Quantity							2689100			0
S3	2000	2000	2000	2	0	2	Export	112	Belarus	BLR	440	Lithuania	LTU								76	TELECOMM.SOUND EQUIP ETC	1	No Quantity							171600			0
S3	2000	2000	2000	2	0	2	Export	112	Belarus	BLR	440	Lithuania	LTU								68	NON-FERROUS METALS	1	No Quantity							17700			0
S3	2000	2000	2000	2	0	2	Export	112	Belarus	BLR	440	Lithuania	LTU								75	OFFICE MACHINES,ADP MACH	1	No Quantity							507700			0
S3	2000	2000	2000	2	0	2	Export	112	Belarus	BLR	440	Lithuania	LTU								93	SPEC.TRANSACT.NOT CLASSD	1	No Quantity							1923700			0
S3	2000	2000	2000	2	0	2	Export	112	Belarus	BLR	440	Lithuania	LTU								66	NON-METAL.MINERAL MANFCT	1	No Quantity							8389200			0
S3	2000	2000	2000	2	0	2	Export	112	Belarus	BLR	440	Lithuania	LTU								65	TEXTILE YARN,FABRIC,ETC.	1	No Quantity							14217100			0
S3	2000	2000	2000	2	0	2	Export	112	Belarus	BLR	440	Lithuania	LTU								61	LEATHER, LEATHER GOODS	1	No Quantity							600600			0
S3	2000	2000	2000	2	0	2	Export	112	Belarus	BLR	440	Lithuania	LTU								67	IRON AND STEEL	1	No Quantity							2190400			0
S3	2000	2000	2000	2	0	2	Export	112	Belarus	BLR	440	Lithuania	LTU								62	RUBBER MANUFACTURES, NES	1	No Quantity							636500			0
S3	2000	2000	2000	2	0	2	Export	112	Belarus	BLR	440	Lithuania	LTU								64	PAPER,PAPERBOARD,ETC.	1	No Quantity							1157400			0
S3	2000	2000	2000	2	0	2	Export	112	Belarus	BLR	440	Lithuania	LTU								63	CORK, WOOD MANUFACTURES	1	No Quantity							2222400			0
S3	2000	2000	2000	2	0	2	Export	112	Belarus	BLR	440	Lithuania	LTU								69	METALS MANUFACTURES,NES	1	No Quantity							1749300			0
S3	2000	2000	2000	2	0	2	Export	112	Belarus	BLR	440	Lithuania	LTU								71	POWER GENERATNG.MACHINES	1	No Quantity							1699400			0
S3	2000	2000	2000	2	0	2	Export	112	Belarus	BLR	440	Lithuania	LTU								73	METALWORKING MACHINERY	1	No Quantity							98200			0
S3	2000	2000	2000	2	0	2	Export	112	Belarus	BLR	440	Lithuania	LTU								72	SPECIAL.INDUST.MACHINERY	1	No Quantity							6133900			0
S3	2000	2000	2000	2	0	2	Export	112	Belarus	BLR	440	Lithuania	LTU								74	GENERAL INDUSTL.MACH.NES	1	No Quantity							1915800			0
S3	2000	2000	2000	2	0	2	Export	112	Belarus	BLR	440	Lithuania	LTU								27	CRUDE FERTILIZER,MINERAL	1	No Quantity							3504700			0
S3	2000	2000	2000	2	0	2	Export	112	Belarus	BLR	440	Lithuania	LTU								22	OIL SEED,OLEAGINUS FRUIT	1	No Quantity							783900			0
S3	2000	2000	2000	2	0	2	Export	112	Belarus	BLR	440	Lithuania	LTU								21	HIDES,SKINS,FURSKINS,RAW	1	No Quantity							953600			0
S3	2000	2000	2000	2	0	2	Export	112	Belarus	BLR	440	Lithuania	LTU								26	TEXTILE FIBRES	1	No Quantity							7888800			0
S3	2000	2000	2000	2	0	2	Export	112	Belarus	BLR	440	Lithuania	LTU								12	TOBACCO,TOBACCO MANUFACT	1	No Quantity							354200			0
S3	2000	2000	2000	2	0	2	Export	112	Belarus	BLR	440	Lithuania	LTU								11	BEVERAGES	1	No Quantity							2304400			0
S3	2000	2000	2000	2	0	2	Export	112	Belarus	BLR	440	Lithuania	LTU								24	CORK AND WOOD	1	No Quantity							5180800			0
S3	2000	2000	2000	2	0	2	Export	112	Belarus	BLR	440	Lithuania	LTU								01	MEAT, MEAT PREPARATIONS	1	No Quantity							41100			0
S3	2000	2000	2000	2	0	2	Export	112	Belarus	BLR	440	Lithuania	LTU								00	LIVE ANIMALS	1	No Quantity							3000			0
S3	2000	2000	2000	2	0	2	Export	112	Belarus	BLR	440	Lithuania	LTU								02	DAIRY PRODUCTS,BIRD EGGS	1	No Quantity							7786500			0
S3	2000	2000	2000	2	0	2	Export	112	Belarus	BLR	440	Lithuania	LTU								03	FISH,CRUSTACEANS,MOLLUSC	1	No Quantity							223300			0
S3	2000	2000	2000	2	0	2	Export	112	Belarus	BLR	440	Lithuania	LTU								04	CEREALS,CEREAL PREPRTNS.	1	No Quantity							682000			0
S3	2000	2000	2000	2	0	2	Export	112	Belarus	BLR	440	Lithuania	LTU								05	VEGETABLES AND FRUIT	1	No Quantity							1459800			0
S3	2000	2000	2000	2	0	2	Export	112	Belarus	BLR	440	Lithuania	LTU								09	MISC.EDIBLE PRODUCTS ETC	1	No Quantity							34500			0
S3	2000	2000	2000	2	0	2	Export	112	Belarus	BLR	440	Lithuania	LTU								08	ANIMAL FEED STUFF	1	No Quantity							191300			0
S3	2000	2000	2000	2	0	2	Export	112	Belarus	BLR	440	Lithuania	LTU								07	COFFEE,TEA,COCOA,SPICES	1	No Quantity							35900			0
S3	2000	2000	2000	2	0	2	Export	112	Belarus	BLR	440	Lithuania	LTU								06	SUGAR,SUGR.PREPTNS,HONEY	1	No Quantity							11000			0
S3	2000	2000	2000	2	0	2	Export	112	Belarus	BLR	440	Lithuania	LTU								52	INORGANIC CHEMICALS	1	No Quantity							5824100			0
S3	2000	2000	2000	2	0	2	Export	112	Belarus	BLR	440	Lithuania	LTU								53	DYES,COLOURING MATERIALS	1	No Quantity							414400			0
S3	2000	2000	2000	2	0	2	Export	112	Belarus	BLR	440	Lithuania	LTU								42	FIXED VEG. FATS AND OILS	1	No Quantity							3400			0
S3	2000	2000	2000	2	0	2	Export	112	Belarus	BLR	440	Lithuania	LTU								51	ORGANIC CHEMICALS	1	No Quantity							400			0
S3	2000	2000	2000	2	0	2	Export	112	Belarus	BLR	440	Lithuania	LTU								33	PETROLEUM,PETROL.PRODUCT	1	No Quantity							209106800			0
S3	2000	2000	2000	2	0	2	Export	112	Belarus	BLR	440	Lithuania	LTU								32	COAL, COKE, BRIQUETTES	1	No Quantity							44600			0
S3	2000	2000	2000	2	0	2	Export	112	Belarus	BLR	440	Lithuania	LTU								28	METALLIFEROUS ORE,SCRAP	1	No Quantity							905400			0
S3	2000	2000	2000	2	0	2	Export	112	Belarus	BLR	440	Lithuania	LTU								25	PULP AND WASTE PAPER	1	No Quantity							36500			0
S3	2000	2000	2000	2	0	2	Export	112	Belarus	BLR	440	Lithuania	LTU								29	CRUDE ANIMAL,VEG.MATERL.	1	No Quantity							97100			0
S3	2000	2000	2000	2	0	2	Export	112	Belarus	BLR	440	Lithuania	LTU								58	PLASTIC,NON-PRIMARY FORM	1	No Quantity							335100			0
S3	2000	2000	2000	2	0	2	Export	112	Belarus	BLR	440	Lithuania	LTU								59	CHEMICAL MATERIALS NES	1	No Quantity							1987700			0
S3	2000	2000	2000	2	0	2	Export	112	Belarus	BLR	440	Lithuania	LTU								57	PLASTICS IN PRIMARY FORM	1	No Quantity							4171500			0
S3	2000	2000	2000	2	0	2	Export	112	Belarus	BLR	440	Lithuania	LTU								55	ESSENTL.OILS,PERFUME,ETC	1	No Quantity							283100			0
S3	2000	2000	2000	2	0	2	Export	112	Belarus	BLR	440	Lithuania	LTU								54	MEDICINAL,PHARM.PRODUCTS	1	No Quantity							780900			0
S3	2000	2000	2000	2	0	2	Export	112	Belarus	BLR	440	Lithuania	LTU								56	FERTILIZER,EXCEPT GRP272	1	No Quantity							42060900			0
S3	2000	2000	2000	2	0	2	Export	112	Belarus	BLR	442	Luxembourg	LUX								57	PLASTICS IN PRIMARY FORM	1	No Quantity							4000			0
S3	2000	2000	2000	2	0	2	Export	112	Belarus	BLR	442	Luxembourg	LUX								32	COAL, COKE, BRIQUETTES	1	No Quantity							1000			0
S3	2000	2000	2000	2	0	2	Export	112	Belarus	BLR	442	Luxembourg	LUX								24	CORK AND WOOD	1	No Quantity							13500			0
S3	2000	2000	2000	2	0	2	Export	112	Belarus	BLR	442	Luxembourg	LUX								72	SPECIAL.INDUST.MACHINERY	1	No Quantity							88300			0
S3	2000	2000	2000	2	0	2	Export	112	Belarus	BLR	442	Luxembourg	LUX								73	METALWORKING MACHINERY	1	No Quantity							9100			0
S3	2000	2000	2000	2	0	2	Export	112	Belarus	BLR	442	Luxembourg	LUX								71	POWER GENERATNG.MACHINES	1	No Quantity							900			0
S3	2000	2000	2000	2	0	2	Export	112	Belarus	BLR	442	Luxembourg	LUX								69	METALS MANUFACTURES,NES	1	No Quantity							4014300			0
S3	2000	2000	2000	2	0	2	Export	112	Belarus	BLR	442	Luxembourg	LUX								63	CORK, WOOD MANUFACTURES	1	No Quantity							63100			0
S3	2000	2000	2000	2	0	2	Export	112	Belarus	BLR	442	Luxembourg	LUX								67	IRON AND STEEL	1	No Quantity							600			0
S3	2000	2000	2000	2	0	2	Export	112	Belarus	BLR	442	Luxembourg	LUX								84	CLOTHING AND ACCESSORIES	1	No Quantity							8300			0
S3	2000	2000	2000	2	0	2	Export	112	Belarus	BLR	442	Luxembourg	LUX								87	SCIENTIFIC EQUIPMENT NES	1	No Quantity							1200			0
S3	2000	2000	2000	2	0	2	Export	108	Burundi	BDI	454	Malawi	MWI								01	MEAT, MEAT PREPARATIONS	1	No Quantity							4816			0
S3	2000	2000	2000	2	0	2	Export	112	Belarus	BLR	458	Malaysia	MYS								52	INORGANIC CHEMICALS	1	No Quantity							2400			0
S3	2000	2000	2000	2	0	2	Export	112	Belarus	BLR	458	Malaysia	MYS								56	FERTILIZER,EXCEPT GRP272	1	No Quantity							22714100			0
S3	2000	2000	2000	2	0	2	Export	112	Belarus	BLR	458	Malaysia	MYS								67	IRON AND STEEL	1	No Quantity							162100			0
S3	2000	2000	2000	2	0	2	Export	112	Belarus	BLR	458	Malaysia	MYS								63	CORK, WOOD MANUFACTURES	1	No Quantity							18100			0
S3	2000	2000	2000	2	0	2	Export	112	Belarus	BLR	458	Malaysia	MYS								64	PAPER,PAPERBOARD,ETC.	1	No Quantity							1200			0
S3	2000	2000	2000	2	0	2	Export	112	Belarus	BLR	458	Malaysia	MYS								62	RUBBER MANUFACTURES, NES	1	No Quantity							1000			0
S3	2000	2000	2000	2	0	2	Export	112	Belarus	BLR	458	Malaysia	MYS								71	POWER GENERATNG.MACHINES	1	No Quantity							2000			0
S3	2000	2000	2000	2	0	2	Export	112	Belarus	BLR	458	Malaysia	MYS								74	GENERAL INDUSTL.MACH.NES	1	No Quantity							400			0
S3	2000	2000	2000	2	0	2	Export	112	Belarus	BLR	458	Malaysia	MYS								89	MISC MANUFCTRD GOODS NES	1	No Quantity							59600			0
S3	2000	2000	2000	2	0	2	Export	112	Belarus	BLR	458	Malaysia	MYS								78	ROAD VEHICLES	1	No Quantity							4300			0
S3	2000	2000	2000	2	0	2	Export	112	Belarus	BLR	466	Mali	MLI								77	ELEC MCH APPAR,PARTS,NES	1	No Quantity							14900			0
S3	2000	2000	2000	2	0	2	Export	108	Burundi	BDI	466	Mali	MLI								93	SPEC.TRANSACT.NOT CLASSD	1	No Quantity							661			0
S3	2000	2000	2000	2	0	2	Export	112	Belarus	BLR	466	Mali	MLI								93	SPEC.TRANSACT.NOT CLASSD	1	No Quantity							10000			0
S3	2000	2000	2000	2	0	2	Export	112	Belarus	BLR	466	Mali	MLI								74	GENERAL INDUSTL.MACH.NES	1	No Quantity							300			0
S3	2000	2000	2000	2	0	2	Export	112	Belarus	BLR	466	Mali	MLI								71	POWER GENERATNG.MACHINES	1	No Quantity							3100			0
S3	2000	2000	2000	2	0	2	Export	112	Belarus	BLR	466	Mali	MLI								62	RUBBER MANUFACTURES, NES	1	No Quantity							3200			0
S3	2000	2000	2000	2	0	2	Export	112	Belarus	BLR	466	Mali	MLI								56	FERTILIZER,EXCEPT GRP272	1	No Quantity							1645500			0
S3	2000	2000	2000	2	0	2	Export	112	Belarus	BLR	478	Mauritania	MRT								56	FERTILIZER,EXCEPT GRP272	1	No Quantity							103600			0
S3	2000	2000	2000	2	0	2	Export	112	Belarus	BLR	484	Mexico	MEX								56	FERTILIZER,EXCEPT GRP272	1	No Quantity							1932000			0
S3	2000	2000	2000	2	0	2	Export	112	Belarus	BLR	484	Mexico	MEX								52	INORGANIC CHEMICALS	1	No Quantity							6400			0
S3	2000	2000	2000	2	0	2	Export	112	Belarus	BLR	484	Mexico	MEX								64	PAPER,PAPERBOARD,ETC.	1	No Quantity							4000			0
S3	2000	2000	2000	2	0	2	Export	112	Belarus	BLR	484	Mexico	MEX								63	CORK, WOOD MANUFACTURES	1	No Quantity							1700			0
S3	2000	2000	2000	2	0	2	Export	112	Belarus	BLR	484	Mexico	MEX								65	TEXTILE YARN,FABRIC,ETC.	1	No Quantity							1900			0
S3	2000	2000	2000	2	0	2	Export	112	Belarus	BLR	484	Mexico	MEX								71	POWER GENERATNG.MACHINES	1	No Quantity							400			0
S3	2000	2000	2000	2	0	2	Export	112	Belarus	BLR	484	Mexico	MEX								69	METALS MANUFACTURES,NES	1	No Quantity							1511900			0
S3	2000	2000	2000	2	0	2	Export	112	Belarus	BLR	484	Mexico	MEX								73	METALWORKING MACHINERY	1	No Quantity							10600			0
S3	2000	2000	2000	2	0	2	Export	108	Burundi	BDI	484	Mexico	MEX								93	SPEC.TRANSACT.NOT CLASSD	1	No Quantity							1420			0
S3	2000	2000	2000	2	0	2	Export	112	Belarus	BLR	484	Mexico	MEX								89	MISC MANUFCTRD GOODS NES	1	No Quantity							36600			0
S3	2000	2000	2000	2	0	2	Export	112	Belarus	BLR	484	Mexico	MEX								87	SCIENTIFIC EQUIPMENT NES	1	No Quantity							9000			0
S3	2000	2000	2000	2	0	2	Export	112	Belarus	BLR	484	Mexico	MEX								77	ELEC MCH APPAR,PARTS,NES	1	No Quantity							700			0
S3	2000	2000	2000	2	0	2	Export	112	Belarus	BLR	484	Mexico	MEX								78	ROAD VEHICLES	1	No Quantity							16800			0
S3	2000	2000	2000	2	0	2	Export	112	Belarus	BLR	490	Other Asia, nes									77	ELEC MCH APPAR,PARTS,NES	1	No Quantity							128500			0
S3	2000	2000	2000	2	0	2	Export	112	Belarus	BLR	490	Other Asia, nes									75	OFFICE MACHINES,ADP MACH	1	No Quantity							1700			0
S3	2000	2000	2000	2	0	2	Export	112	Belarus	BLR	490	Other Asia, nes									87	SCIENTIFIC EQUIPMENT NES	1	No Quantity							30600			0
S3	2000	2000	2000	2	0	2	Export	112	Belarus	BLR	490	Other Asia, nes									89	MISC MANUFCTRD GOODS NES	1	No Quantity							200			0
S3	2000	2000	2000	2	0	2	Export	112	Belarus	BLR	490	Other Asia, nes									74	GENERAL INDUSTL.MACH.NES	1	No Quantity							2706000			0
S3	2000	2000	2000	2	0	2	Export	112	Belarus	BLR	490	Other Asia, nes									69	METALS MANUFACTURES,NES	1	No Quantity							8200			0
S3	2000	2000	2000	2	0	2	Export	112	Belarus	BLR	490	Other Asia, nes									71	POWER GENERATNG.MACHINES	1	No Quantity							98800			0
S3	2000	2000	2000	2	0	2	Export	112	Belarus	BLR	490	Other Asia, nes									65	TEXTILE YARN,FABRIC,ETC.	1	No Quantity							5088000			0
S3	2000	2000	2000	2	0	2	Export	112	Belarus	BLR	490	Other Asia, nes									66	NON-METAL.MINERAL MANFCT	1	No Quantity							100			0
S3	2000	2000	2000	2	0	2	Export	112	Belarus	BLR	490	Other Asia, nes									67	IRON AND STEEL	1	No Quantity							26362900			0
S3	2000	2000	2000	2	0	2	Export	112	Belarus	BLR	490	Other Asia, nes									56	FERTILIZER,EXCEPT GRP272	1	No Quantity							1171600			0
S3	2000	2000	2000	2	0	2	Export	112	Belarus	BLR	490	Other Asia, nes									59	CHEMICAL MATERIALS NES	1	No Quantity							10800			0
S3	2000	2000	2000	2	0	2	Export	112	Belarus	BLR	496	Mongolia	MNG								54	MEDICINAL,PHARM.PRODUCTS	1	No Quantity							2100			0
S3	2000	2000	2000	2	0	2	Export	112	Belarus	BLR	496	Mongolia	MNG								67	IRON AND STEEL	1	No Quantity							1700			0
S3	2000	2000	2000	2	0	2	Export	112	Belarus	BLR	496	Mongolia	MNG								66	NON-METAL.MINERAL MANFCT	1	No Quantity							2700			0
S3	2000	2000	2000	2	0	2	Export	112	Belarus	BLR	496	Mongolia	MNG								65	TEXTILE YARN,FABRIC,ETC.	1	No Quantity							2200			0
S3	2000	2000	2000	2	0	2	Export	112	Belarus	BLR	496	Mongolia	MNG								63	CORK, WOOD MANUFACTURES	1	No Quantity							400			0
S3	2000	2000	2000	2	0	2	Export	112	Belarus	BLR	496	Mongolia	MNG								62	RUBBER MANUFACTURES, NES	1	No Quantity							356700			0
S3	2000	2000	2000	2	0	2	Export	112	Belarus	BLR	496	Mongolia	MNG								71	POWER GENERATNG.MACHINES	1	No Quantity							639000			0
S3	2000	2000	2000	2	0	2	Export	112	Belarus	BLR	496	Mongolia	MNG								69	METALS MANUFACTURES,NES	1	No Quantity							20200			0
S3	2000	2000	2000	2	0	2	Export	112	Belarus	BLR	496	Mongolia	MNG								74	GENERAL INDUSTL.MACH.NES	1	No Quantity							598100			0
S3	2000	2000	2000	2	0	2	Export	112	Belarus	BLR	496	Mongolia	MNG								72	SPECIAL.INDUST.MACHINERY	1	No Quantity							180500			0
S3	2000	2000	2000	2	0	2	Export	112	Belarus	BLR	496	Mongolia	MNG								85	FOOTWEAR	1	No Quantity							1000			0
S3	2000	2000	2000	2	0	2	Export	112	Belarus	BLR	496	Mongolia	MNG								88	PHOTO.APPARAT.NES;CLOCKS	1	No Quantity							400			0
S3	2000	2000	2000	2	0	2	Export	112	Belarus	BLR	496	Mongolia	MNG								87	SCIENTIFIC EQUIPMENT NES	1	No Quantity							1700			0
S3	2000	2000	2000	2	0	2	Export	112	Belarus	BLR	496	Mongolia	MNG								77	ELEC MCH APPAR,PARTS,NES	1	No Quantity							64400			0
S3	2000	2000	2000	2	0	2	Export	112	Belarus	BLR	496	Mongolia	MNG								78	ROAD VEHICLES	1	No Quantity							3379400			0
S3	2000	2000	2000	2	0	2	Export	112	Belarus	BLR	496	Mongolia	MNG								82	FURNITURE,BEDDING,ETC.	1	No Quantity							54800			0
S3	2000	2000	2000	2	0	2	Export	112	Belarus	BLR	498	Rep. of Moldova	MDA								82	FURNITURE,BEDDING,ETC.	1	No Quantity							146300			0
S3	2000	2000	2000	2	0	2	Export	112	Belarus	BLR	498	Rep. of Moldova	MDA								81	PREFAB BUILDGS,FTTNG ETC	1	No Quantity							120400			0
S3	2000	2000	2000	2	0	2	Export	112	Belarus	BLR	498	Rep. of Moldova	MDA								78	ROAD VEHICLES	1	No Quantity							541100			0
S3	2000	2000	2000	2	0	2	Export	112	Belarus	BLR	498	Rep. of Moldova	MDA								77	ELEC MCH APPAR,PARTS,NES	1	No Quantity							1914700			0
S3	2000	2000	2000	2	0	2	Export	112	Belarus	BLR	498	Rep. of Moldova	MDA								75	OFFICE MACHINES,ADP MACH	1	No Quantity							8100			0
S3	2000	2000	2000	2	0	2	Export	112	Belarus	BLR	498	Rep. of Moldova	MDA								68	NON-FERROUS METALS	1	No Quantity							3100			0
S3	2000	2000	2000	2	0	2	Export	112	Belarus	BLR	498	Rep. of Moldova	MDA								76	TELECOMM.SOUND EQUIP ETC	1	No Quantity							43700			0
S3	2000	2000	2000	2	0	2	Export	112	Belarus	BLR	498	Rep. of Moldova	MDA								87	SCIENTIFIC EQUIPMENT NES	1	No Quantity							235500			0
S3	2000	2000	2000	2	0	2	Export	112	Belarus	BLR	498	Rep. of Moldova	MDA								84	CLOTHING AND ACCESSORIES	1	No Quantity							244600			0
S3	2000	2000	2000	2	0	2	Export	112	Belarus	BLR	498	Rep. of Moldova	MDA								83	TRAVEL GOODS,HANDBGS ETC	1	No Quantity							3500			0
S3	2000	2000	2000	2	0	2	Export	112	Belarus	BLR	498	Rep. of Moldova	MDA								79	OTHR.TRANSPORT EQUIPMENT	1	No Quantity							21200			0
S3	2000	2000	2000	2	0	2	Export	112	Belarus	BLR	498	Rep. of Moldova	MDA								88	PHOTO.APPARAT.NES;CLOCKS	1	No Quantity							15300			0
S3	2000	2000	2000	2	0	2	Export	112	Belarus	BLR	498	Rep. of Moldova	MDA								85	FOOTWEAR	1	No Quantity							195800			0
S3	2000	2000	2000	2	0	2	Export	112	Belarus	BLR	498	Rep. of Moldova	MDA								89	MISC MANUFCTRD GOODS NES	1	No Quantity							683400			0
S3	2000	2000	2000	2	0	2	Export	112	Belarus	BLR	498	Rep. of Moldova	MDA								93	SPEC.TRANSACT.NOT CLASSD	1	No Quantity							31800			0
S3	2000	2000	2000	2	0	2	Export	112	Belarus	BLR	498	Rep. of Moldova	MDA								72	SPECIAL.INDUST.MACHINERY	1	No Quantity							526000			0
S3	2000	2000	2000	2	0	2	Export	112	Belarus	BLR	498	Rep. of Moldova	MDA								73	METALWORKING MACHINERY	1	No Quantity							49500			0
S3	2000	2000	2000	2	0	2	Export	112	Belarus	BLR	498	Rep. of Moldova	MDA								74	GENERAL INDUSTL.MACH.NES	1	No Quantity							257100			0
S3	2000	2000	2000	2	0	2	Export	112	Belarus	BLR	498	Rep. of Moldova	MDA								69	METALS MANUFACTURES,NES	1	No Quantity							736900			0
S3	2000	2000	2000	2	0	2	Export	112	Belarus	BLR	498	Rep. of Moldova	MDA								71	POWER GENERATNG.MACHINES	1	No Quantity							250400			0
S3	2000	2000	2000	2	0	2	Export	112	Belarus	BLR	498	Rep. of Moldova	MDA								62	RUBBER MANUFACTURES, NES	1	No Quantity							203400			0
S3	2000	2000	2000	2	0	2	Export	112	Belarus	BLR	498	Rep. of Moldova	MDA								63	CORK, WOOD MANUFACTURES	1	No Quantity							1104400			0
S3	2000	2000	2000	2	0	2	Export	112	Belarus	BLR	498	Rep. of Moldova	MDA								64	PAPER,PAPERBOARD,ETC.	1	No Quantity							964700			0
S3	2000	2000	2000	2	0	2	Export	112	Belarus	BLR	498	Rep. of Moldova	MDA								65	TEXTILE YARN,FABRIC,ETC.	1	No Quantity							2361700			0
S3	2000	2000	2000	2	0	2	Export	112	Belarus	BLR	498	Rep. of Moldova	MDA								66	NON-METAL.MINERAL MANFCT	1	No Quantity							1502800			0
S3	2000	2000	2000	2	0	2	Export	112	Belarus	BLR	498	Rep. of Moldova	MDA								67	IRON AND STEEL	1	No Quantity							146800			0
S3	2000	2000	2000	2	0	2	Export	112	Belarus	BLR	498	Rep. of Moldova	MDA								61	LEATHER, LEATHER GOODS	1	No Quantity							517300			0
S3	2000	2000	2000	2	0	2	Export	112	Belarus	BLR	498	Rep. of Moldova	MDA								54	MEDICINAL,PHARM.PRODUCTS	1	No Quantity							990900			0
S3	2000	2000	2000	2	0	2	Export	112	Belarus	BLR	498	Rep. of Moldova	MDA								55	ESSENTL.OILS,PERFUME,ETC	1	No Quantity							139200			0
S3	2000	2000	2000	2	0	2	Export	112	Belarus	BLR	498	Rep. of Moldova	MDA								56	FERTILIZER,EXCEPT GRP272	1	No Quantity							16000			0
S3	2000	2000	2000	2	0	2	Export	112	Belarus	BLR	498	Rep. of Moldova	MDA								59	CHEMICAL MATERIALS NES	1	No Quantity							171800			0
S3	2000	2000	2000	2	0	2	Export	112	Belarus	BLR	498	Rep. of Moldova	MDA								58	PLASTIC,NON-PRIMARY FORM	1	No Quantity							476500			0
S3	2000	2000	2000	2	0	2	Export	112	Belarus	BLR	498	Rep. of Moldova	MDA								57	PLASTICS IN PRIMARY FORM	1	No Quantity							240200			0
S3	2000	2000	2000	2	0	2	Export	112	Belarus	BLR	498	Rep. of Moldova	MDA								52	INORGANIC CHEMICALS	1	No Quantity							39700			0
S3	2000	2000	2000	2	0	2	Export	112	Belarus	BLR	498	Rep. of Moldova	MDA								53	DYES,COLOURING MATERIALS	1	No Quantity							320300			0
S3	2000	2000	2000	2	0	2	Export	112	Belarus	BLR	498	Rep. of Moldova	MDA								34	GAS,NATURAL,MANUFACTURED	1	No Quantity							106100			0
S3	2000	2000	2000	2	0	2	Export	112	Belarus	BLR	498	Rep. of Moldova	MDA								32	COAL, COKE, BRIQUETTES	1	No Quantity							4400			0
S3	2000	2000	2000	2	0	2	Export	112	Belarus	BLR	498	Rep. of Moldova	MDA								33	PETROLEUM,PETROL.PRODUCT	1	No Quantity							21505900			0
S3	2000	2000	2000	2	0	2	Export	112	Belarus	BLR	498	Rep. of Moldova	MDA								29	CRUDE ANIMAL,VEG.MATERL.	1	No Quantity							800			0
S3	2000	2000	2000	2	0	2	Export	112	Belarus	BLR	498	Rep. of Moldova	MDA								04	CEREALS,CEREAL PREPRTNS.	1	No Quantity							70700			0
S3	2000	2000	2000	2	0	2	Export	112	Belarus	BLR	498	Rep. of Moldova	MDA								03	FISH,CRUSTACEANS,MOLLUSC	1	No Quantity							35800			0
S3	2000	2000	2000	2	0	2	Export	112	Belarus	BLR	498	Rep. of Moldova	MDA								02	DAIRY PRODUCTS,BIRD EGGS	1	No Quantity							57600			0
S3	2000	2000	2000	2	0	2	Export	112	Belarus	BLR	498	Rep. of Moldova	MDA								07	COFFEE,TEA,COCOA,SPICES	1	No Quantity							20900			0
S3	2000	2000	2000	2	0	2	Export	112	Belarus	BLR	498	Rep. of Moldova	MDA								09	MISC.EDIBLE PRODUCTS ETC	1	No Quantity							23400			0
S3	2000	2000	2000	2	0	2	Export	112	Belarus	BLR	498	Rep. of Moldova	MDA								05	VEGETABLES AND FRUIT	1	No Quantity							960300			0
S3	2000	2000	2000	2	0	2	Export	112	Belarus	BLR	498	Rep. of Moldova	MDA								24	CORK AND WOOD	1	No Quantity							261100			0
S3	2000	2000	2000	2	0	2	Export	112	Belarus	BLR	498	Rep. of Moldova	MDA								11	BEVERAGES	1	No Quantity							3000			0
S3	2000	2000	2000	2	0	2	Export	112	Belarus	BLR	498	Rep. of Moldova	MDA								26	TEXTILE FIBRES	1	No Quantity							108800			0
S3	2000	2000	2000	2	0	2	Export	112	Belarus	BLR	498	Rep. of Moldova	MDA								27	CRUDE FERTILIZER,MINERAL	1	No Quantity							25100			0
S3	2000	2000	2000	2	0	2	Export	112	Belarus	BLR	504	Morocco	MAR								67	IRON AND STEEL	1	No Quantity							4947500			0
S3	2000	2000	2000	2	0	2	Export	112	Belarus	BLR	504	Morocco	MAR								66	NON-METAL.MINERAL MANFCT	1	No Quantity							100			0
S3	2000	2000	2000	2	0	2	Export	112	Belarus	BLR	504	Morocco	MAR								64	PAPER,PAPERBOARD,ETC.	1	No Quantity							500			0
S3	2000	2000	2000	2	0	2	Export	112	Belarus	BLR	504	Morocco	MAR								63	CORK, WOOD MANUFACTURES	1	No Quantity							50200			0
S3	2000	2000	2000	2	0	2	Export	112	Belarus	BLR	504	Morocco	MAR								62	RUBBER MANUFACTURES, NES	1	No Quantity							2900			0
S3	2000	2000	2000	2	0	2	Export	112	Belarus	BLR	504	Morocco	MAR								71	POWER GENERATNG.MACHINES	1	No Quantity							9900			0
S3	2000	2000	2000	2	0	2	Export	112	Belarus	BLR	504	Morocco	MAR								69	METALS MANUFACTURES,NES	1	No Quantity							203400			0
S3	2000	2000	2000	2	0	2	Export	112	Belarus	BLR	504	Morocco	MAR								74	GENERAL INDUSTL.MACH.NES	1	No Quantity							1300			0
S3	2000	2000	2000	2	0	2	Export	112	Belarus	BLR	504	Morocco	MAR								72	SPECIAL.INDUST.MACHINERY	1	No Quantity							215400			0
S3	2000	2000	2000	2	0	2	Export	112	Belarus	BLR	504	Morocco	MAR								93	SPEC.TRANSACT.NOT CLASSD	1	No Quantity							14092000			0
S3	2000	2000	2000	2	0	2	Export	112	Belarus	BLR	504	Morocco	MAR								89	MISC MANUFCTRD GOODS NES	1	No Quantity							2800			0
S3	2000	2000	2000	2	0	2	Export	112	Belarus	BLR	504	Morocco	MAR								87	SCIENTIFIC EQUIPMENT NES	1	No Quantity							1900			0
S3	2000	2000	2000	2	0	2	Export	112	Belarus	BLR	504	Morocco	MAR								77	ELEC MCH APPAR,PARTS,NES	1	No Quantity							3100			0
S3	2000	2000	2000	2	0	2	Export	112	Belarus	BLR	504	Morocco	MAR								78	ROAD VEHICLES	1	No Quantity							8100			0
S3	2000	2000	2000	2	0	2	Export	108	Burundi	BDI	512	Oman	OMN								93	SPEC.TRANSACT.NOT CLASSD	1	No Quantity							227			0
S3	2000	2000	2000	2	0	2	Export	108	Burundi	BDI	516	Namibia	NAM								93	SPEC.TRANSACT.NOT CLASSD	1	No Quantity							2642			0
S3	2000	2000	2000	2	0	2	Export	112	Belarus	BLR	528	Netherlands	NLD								88	PHOTO.APPARAT.NES;CLOCKS	1	No Quantity							1800			0
S3	2000	2000	2000	2	0	2	Export	112	Belarus	BLR	528	Netherlands	NLD								89	MISC MANUFCTRD GOODS NES	1	No Quantity							1200400			0
S3	2000	2000	2000	2	0	2	Export	112	Belarus	BLR	528	Netherlands	NLD								87	SCIENTIFIC EQUIPMENT NES	1	No Quantity							37200			0
S3	2000	2000	2000	2	0	2	Export	112	Belarus	BLR	528	Netherlands	NLD								79	OTHR.TRANSPORT EQUIPMENT	1	No Quantity							1007400			0
S3	2000	2000	2000	2	0	2	Export	112	Belarus	BLR	528	Netherlands	NLD								83	TRAVEL GOODS,HANDBGS ETC	1	No Quantity							400			0
S3	2000	2000	2000	2	0	2	Export	112	Belarus	BLR	528	Netherlands	NLD								84	CLOTHING AND ACCESSORIES	1	No Quantity							22007100			0
S3	2000	2000	2000	2	0	2	Export	112	Belarus	BLR	528	Netherlands	NLD								78	ROAD VEHICLES	1	No Quantity							93700			0
S3	2000	2000	2000	2	0	2	Export	112	Belarus	BLR	528	Netherlands	NLD								81	PREFAB BUILDGS,FTTNG ETC	1	No Quantity							47500			0
S3	2000	2000	2000	2	0	2	Export	112	Belarus	BLR	528	Netherlands	NLD								82	FURNITURE,BEDDING,ETC.	1	No Quantity							507500			0
S3	2000	2000	2000	2	0	2	Export	112	Belarus	BLR	528	Netherlands	NLD								77	ELEC MCH APPAR,PARTS,NES	1	No Quantity							901700			0
S3	2000	2000	2000	2	0	2	Export	112	Belarus	BLR	528	Netherlands	NLD								76	TELECOMM.SOUND EQUIP ETC	1	No Quantity							6300			0
S3	2000	2000	2000	2	0	2	Export	112	Belarus	BLR	528	Netherlands	NLD								75	OFFICE MACHINES,ADP MACH	1	No Quantity							35300			0
S3	2000	2000	2000	2	0	2	Export	112	Belarus	BLR	528	Netherlands	NLD								93	SPEC.TRANSACT.NOT CLASSD	1	No Quantity							22978200			0
S3	2000	2000	2000	2	0	2	Export	112	Belarus	BLR	528	Netherlands	NLD								72	SPECIAL.INDUST.MACHINERY	1	No Quantity							607100			0
S3	2000	2000	2000	2	0	2	Export	112	Belarus	BLR	528	Netherlands	NLD								74	GENERAL INDUSTL.MACH.NES	1	No Quantity							19400			0
S3	2000	2000	2000	2	0	2	Export	112	Belarus	BLR	528	Netherlands	NLD								69	METALS MANUFACTURES,NES	1	No Quantity							746900			0
S3	2000	2000	2000	2	0	2	Export	112	Belarus	BLR	528	Netherlands	NLD								71	POWER GENERATNG.MACHINES	1	No Quantity							38500			0
S3	2000	2000	2000	2	0	2	Export	112	Belarus	BLR	528	Netherlands	NLD								62	RUBBER MANUFACTURES, NES	1	No Quantity							2031400			0
S3	2000	2000	2000	2	0	2	Export	112	Belarus	BLR	528	Netherlands	NLD								63	CORK, WOOD MANUFACTURES	1	No Quantity							2849500			0
S3	2000	2000	2000	2	0	2	Export	112	Belarus	BLR	528	Netherlands	NLD								64	PAPER,PAPERBOARD,ETC.	1	No Quantity							28500			0
S3	2000	2000	2000	2	0	2	Export	112	Belarus	BLR	528	Netherlands	NLD								66	NON-METAL.MINERAL MANFCT	1	No Quantity							1080700			0
S3	2000	2000	2000	2	0	2	Export	112	Belarus	BLR	528	Netherlands	NLD								65	TEXTILE YARN,FABRIC,ETC.	1	No Quantity							8850600			0
S3	2000	2000	2000	2	0	2	Export	112	Belarus	BLR	528	Netherlands	NLD								67	IRON AND STEEL	1	No Quantity							173500			0
S3	2000	2000	2000	2	0	2	Export	112	Belarus	BLR	528	Netherlands	NLD								61	LEATHER, LEATHER GOODS	1	No Quantity							12200			0
S3	2000	2000	2000	2	0	2	Export	112	Belarus	BLR	528	Netherlands	NLD								23	CRUDE RUBBER	1	No Quantity							1200			0
S3	2000	2000	2000	2	0	2	Export	112	Belarus	BLR	528	Netherlands	NLD								24	CORK AND WOOD	1	No Quantity							4911300			0
S3	2000	2000	2000	2	0	2	Export	112	Belarus	BLR	528	Netherlands	NLD								05	VEGETABLES AND FRUIT	1	No Quantity							347200			0
S3	2000	2000	2000	2	0	2	Export	108	Burundi	BDI	528	Netherlands	NLD								07	COFFEE,TEA,COCOA,SPICES	1	No Quantity							3745903			0
S3	2000	2000	2000	2	0	2	Export	112	Belarus	BLR	528	Netherlands	NLD								02	DAIRY PRODUCTS,BIRD EGGS	1	No Quantity							690300			0
S3	2000	2000	2000	2	0	2	Export	112	Belarus	BLR	528	Netherlands	NLD								00	LIVE ANIMALS	1	No Quantity							14500			0
S3	2000	2000	2000	2	0	2	Export	112	Belarus	BLR	528	Netherlands	NLD								03	FISH,CRUSTACEANS,MOLLUSC	1	No Quantity							2874000			0
S3	2000	2000	2000	2	0	2	Export	108	Burundi	BDI	528	Netherlands	NLD								03	FISH,CRUSTACEANS,MOLLUSC	1	No Quantity							5932			0
S3	2000	2000	2000	2	0	2	Export	108	Burundi	BDI	528	Netherlands	NLD								05	VEGETABLES AND FRUIT	1	No Quantity							2068			0
S3	2000	2000	2000	2	0	2	Export	112	Belarus	BLR	528	Netherlands	NLD								29	CRUDE ANIMAL,VEG.MATERL.	1	No Quantity							40900			0
S3	2000	2000	2000	2	0	2	Export	112	Belarus	BLR	528	Netherlands	NLD								33	PETROLEUM,PETROL.PRODUCT	1	No Quantity							55633600			0
S3	2000	2000	2000	2	0	2	Export	112	Belarus	BLR	528	Netherlands	NLD								32	COAL, COKE, BRIQUETTES	1	No Quantity							18200			0
S3	2000	2000	2000	2	0	2	Export	112	Belarus	BLR	528	Netherlands	NLD								52	INORGANIC CHEMICALS	1	No Quantity							90200			0
S3	2000	2000	2000	2	0	2	Export	112	Belarus	BLR	528	Netherlands	NLD								57	PLASTICS IN PRIMARY FORM	1	No Quantity							393200			0
S3	2000	2000	2000	2	0	2	Export	112	Belarus	BLR	528	Netherlands	NLD								58	PLASTIC,NON-PRIMARY FORM	1	No Quantity							100			0
S3	2000	2000	2000	2	0	2	Export	112	Belarus	BLR	528	Netherlands	NLD								59	CHEMICAL MATERIALS NES	1	No Quantity							100			0
S3	2000	2000	2000	2	0	2	Export	112	Belarus	BLR	528	Netherlands	NLD								54	MEDICINAL,PHARM.PRODUCTS	1	No Quantity							2100			0
S3	2000	2000	2000	2	0	2	Export	112	Belarus	BLR	554	New Zealand	NZL								62	RUBBER MANUFACTURES, NES	1	No Quantity							100			0
S3	2000	2000	2000	2	0	2	Export	112	Belarus	BLR	554	New Zealand	NZL								71	POWER GENERATNG.MACHINES	1	No Quantity							1500			0
S3	2000	2000	2000	2	0	2	Export	112	Belarus	BLR	554	New Zealand	NZL								74	GENERAL INDUSTL.MACH.NES	1	No Quantity							100			0
S3	2000	2000	2000	2	0	2	Export	112	Belarus	BLR	554	New Zealand	NZL								72	SPECIAL.INDUST.MACHINERY	1	No Quantity							148400			0
S3	2000	2000	2000	2	0	2	Export	112	Belarus	BLR	554	New Zealand	NZL								78	ROAD VEHICLES	1	No Quantity							2900			0
S3	2000	2000	2000	2	0	2	Export	112	Belarus	BLR	554	New Zealand	NZL								87	SCIENTIFIC EQUIPMENT NES	1	No Quantity							4400			0
S3	2000	2000	2000	2	0	2	Export	112	Belarus	BLR	558	Nicaragua	NIC								87	SCIENTIFIC EQUIPMENT NES	1	No Quantity							400			0
S3	2000	2000	2000	2	0	2	Export	112	Belarus	BLR	558	Nicaragua	NIC								89	MISC MANUFCTRD GOODS NES	1	No Quantity							500			0
S3	2000	2000	2000	2	0	2	Export	112	Belarus	BLR	558	Nicaragua	NIC								78	ROAD VEHICLES	1	No Quantity							17600			0
S3	2000	2000	2000	2	0	2	Export	112	Belarus	BLR	558	Nicaragua	NIC								77	ELEC MCH APPAR,PARTS,NES	1	No Quantity							4100			0
S3	2000	2000	2000	2	0	2	Export	112	Belarus	BLR	558	Nicaragua	NIC								72	SPECIAL.INDUST.MACHINERY	1	No Quantity							467000			0
S3	2000	2000	2000	2	0	2	Export	112	Belarus	BLR	558	Nicaragua	NIC								74	GENERAL INDUSTL.MACH.NES	1	No Quantity							11100			0
S3	2000	2000	2000	2	0	2	Export	112	Belarus	BLR	558	Nicaragua	NIC								71	POWER GENERATNG.MACHINES	1	No Quantity							40400			0
S3	2000	2000	2000	2	0	2	Export	112	Belarus	BLR	558	Nicaragua	NIC								69	METALS MANUFACTURES,NES	1	No Quantity							3800			0
S3	2000	2000	2000	2	0	2	Export	112	Belarus	BLR	558	Nicaragua	NIC								62	RUBBER MANUFACTURES, NES	1	No Quantity							37900			0
S3	2000	2000	2000	2	0	2	Export	112	Belarus	BLR	558	Nicaragua	NIC								64	PAPER,PAPERBOARD,ETC.	1	No Quantity							800			0
S3	2000	2000	2000	2	0	2	Export	112	Belarus	BLR	558	Nicaragua	NIC								66	NON-METAL.MINERAL MANFCT	1	No Quantity							200			0
S3	2000	2000	2000	2	0	2	Export	112	Belarus	BLR	558	Nicaragua	NIC								56	FERTILIZER,EXCEPT GRP272	1	No Quantity							529200			0
S3	2000	2000	2000	2	0	2	Export	112	Belarus	BLR	566	Nigeria	NGA								56	FERTILIZER,EXCEPT GRP272	1	No Quantity							1630400			0
S3	2000	2000	2000	2	0	2	Export	112	Belarus	BLR	566	Nigeria	NGA								67	IRON AND STEEL	1	No Quantity							2390000			0
S3	2000	2000	2000	2	0	2	Export	112	Belarus	BLR	566	Nigeria	NGA								63	CORK, WOOD MANUFACTURES	1	No Quantity							95300			0
S3	2000	2000	2000	2	0	2	Export	112	Belarus	BLR	566	Nigeria	NGA								89	MISC MANUFCTRD GOODS NES	1	No Quantity							336500			0
S3	2000	2000	2000	2	0	2	Export	112	Belarus	BLR	566	Nigeria	NGA								88	PHOTO.APPARAT.NES;CLOCKS	1	No Quantity							345200			0
S3	2000	2000	2000	2	0	2	Export	112	Belarus	BLR	566	Nigeria	NGA								87	SCIENTIFIC EQUIPMENT NES	1	No Quantity							51400			0
S3	2000	2000	2000	2	0	2	Export	112	Belarus	BLR	566	Nigeria	NGA								84	CLOTHING AND ACCESSORIES	1	No Quantity							100			0
S3	2000	2000	2000	2	0	2	Export	112	Belarus	BLR	566	Nigeria	NGA								93	SPEC.TRANSACT.NOT CLASSD	1	No Quantity							26800			0
S3	2000	2000	2000	2	0	2	Export	112	Belarus	BLR	579	Norway	NOR								87	SCIENTIFIC EQUIPMENT NES	1	No Quantity							100			0
S3	2000	2000	2000	2	0	2	Export	112	Belarus	BLR	579	Norway	NOR								88	PHOTO.APPARAT.NES;CLOCKS	1	No Quantity							6100			0
S3	2000	2000	2000	2	0	2	Export	108	Burundi	BDI	579	Norway	NOR								93	SPEC.TRANSACT.NOT CLASSD	1	No Quantity							330			0
S3	2000	2000	2000	2	0	2	Export	112	Belarus	BLR	579	Norway	NOR								89	MISC MANUFCTRD GOODS NES	1	No Quantity							200			0
S3	2000	2000	2000	2	0	2	Export	112	Belarus	BLR	579	Norway	NOR								77	ELEC MCH APPAR,PARTS,NES	1	No Quantity							2800			0
S3	2000	2000	2000	2	0	2	Export	112	Belarus	BLR	579	Norway	NOR								78	ROAD VEHICLES	1	No Quantity							36400			0
S3	2000	2000	2000	2	0	2	Export	112	Belarus	BLR	579	Norway	NOR								81	PREFAB BUILDGS,FTTNG ETC	1	No Quantity							4600			0
S3	2000	2000	2000	2	0	2	Export	112	Belarus	BLR	579	Norway	NOR								63	CORK, WOOD MANUFACTURES	1	No Quantity							4100			0
S3	2000	2000	2000	2	0	2	Export	112	Belarus	BLR	579	Norway	NOR								62	RUBBER MANUFACTURES, NES	1	No Quantity							100			0
S3	2000	2000	2000	2	0	2	Export	112	Belarus	BLR	579	Norway	NOR								67	IRON AND STEEL	1	No Quantity							373800			0
S3	2000	2000	2000	2	0	2	Export	112	Belarus	BLR	579	Norway	NOR								66	NON-METAL.MINERAL MANFCT	1	No Quantity							13600			0
S3	2000	2000	2000	2	0	2	Export	112	Belarus	BLR	579	Norway	NOR								71	POWER GENERATNG.MACHINES	1	No Quantity							5600			0
S3	2000	2000	2000	2	0	2	Export	112	Belarus	BLR	579	Norway	NOR								74	GENERAL INDUSTL.MACH.NES	1	No Quantity							1700			0
S3	2000	2000	2000	2	0	2	Export	112	Belarus	BLR	579	Norway	NOR								72	SPECIAL.INDUST.MACHINERY	1	No Quantity							1134100			0
S3	2000	2000	2000	2	0	2	Export	112	Belarus	BLR	579	Norway	NOR								73	METALWORKING MACHINERY	1	No Quantity							4800			0
S3	2000	2000	2000	2	0	2	Export	112	Belarus	BLR	579	Norway	NOR								56	FERTILIZER,EXCEPT GRP272	1	No Quantity							19386300			0
S3	2000	2000	2000	2	0	2	Export	112	Belarus	BLR	579	Norway	NOR								24	CORK AND WOOD	1	No Quantity							6900			0
S3	2000	2000	2000	2	0	2	Export	112	Belarus	BLR	586	Pakistan	PAK								26	TEXTILE FIBRES	1	No Quantity							2145100			0
S3	2000	2000	2000	2	0	2	Export	112	Belarus	BLR	586	Pakistan	PAK								02	DAIRY PRODUCTS,BIRD EGGS	1	No Quantity							132000			0
S3	2000	2000	2000	2	0	2	Export	112	Belarus	BLR	586	Pakistan	PAK								56	FERTILIZER,EXCEPT GRP272	1	No Quantity							1022700			0
S3	2000	2000	2000	2	0	2	Export	112	Belarus	BLR	586	Pakistan	PAK								74	GENERAL INDUSTL.MACH.NES	1	No Quantity							14700			0
S3	2000	2000	2000	2	0	2	Export	112	Belarus	BLR	586	Pakistan	PAK								71	POWER GENERATNG.MACHINES	1	No Quantity							67100			0
S3	2000	2000	2000	2	0	2	Export	112	Belarus	BLR	586	Pakistan	PAK								69	METALS MANUFACTURES,NES	1	No Quantity							18600			0
S3	2000	2000	2000	2	0	2	Export	112	Belarus	BLR	586	Pakistan	PAK								65	TEXTILE YARN,FABRIC,ETC.	1	No Quantity							236700			0
S3	2000	2000	2000	2	0	2	Export	112	Belarus	BLR	586	Pakistan	PAK								67	IRON AND STEEL	1	No Quantity							1400			0
S3	2000	2000	2000	2	0	2	Export	112	Belarus	BLR	586	Pakistan	PAK								62	RUBBER MANUFACTURES, NES	1	No Quantity							57600			0
S3	2000	2000	2000	2	0	2	Export	112	Belarus	BLR	586	Pakistan	PAK								78	ROAD VEHICLES	1	No Quantity							3029200			0
S3	2000	2000	2000	2	0	2	Export	112	Belarus	BLR	586	Pakistan	PAK								77	ELEC MCH APPAR,PARTS,NES	1	No Quantity							3400			0
S3	2000	2000	2000	2	0	2	Export	112	Belarus	BLR	586	Pakistan	PAK								89	MISC MANUFCTRD GOODS NES	1	No Quantity							400			0
S3	2000	2000	2000	2	0	2	Export	112	Belarus	BLR	591	Panama	PAN								77	ELEC MCH APPAR,PARTS,NES	1	No Quantity							1500			0
S3	2000	2000	2000	2	0	2	Export	112	Belarus	BLR	591	Panama	PAN								78	ROAD VEHICLES	1	No Quantity							36500			0
S3	2000	2000	2000	2	0	2	Export	112	Belarus	BLR	591	Panama	PAN								62	RUBBER MANUFACTURES, NES	1	No Quantity							13000			0
S3	2000	2000	2000	2	0	2	Export	112	Belarus	BLR	591	Panama	PAN								69	METALS MANUFACTURES,NES	1	No Quantity							100			0
S3	2000	2000	2000	2	0	2	Export	112	Belarus	BLR	591	Panama	PAN								74	GENERAL INDUSTL.MACH.NES	1	No Quantity							1900			0
S3	2000	2000	2000	2	0	2	Export	112	Belarus	BLR	604	Peru	PER								56	FERTILIZER,EXCEPT GRP272	1	No Quantity							655200			0
S3	2000	2000	2000	2	0	2	Export	112	Belarus	BLR	604	Peru	PER								77	ELEC MCH APPAR,PARTS,NES	1	No Quantity							3800			0
S3	2000	2000	2000	2	0	2	Export	112	Belarus	BLR	608	Philippines	PHL								77	ELEC MCH APPAR,PARTS,NES	1	No Quantity							446500			0
S3	2000	2000	2000	2	0	2	Export	112	Belarus	BLR	608	Philippines	PHL								87	SCIENTIFIC EQUIPMENT NES	1	No Quantity							700			0
S3	2000	2000	2000	2	0	2	Export	112	Belarus	BLR	608	Philippines	PHL								56	FERTILIZER,EXCEPT GRP272	1	No Quantity							1804200			0
S3	2000	2000	2000	2	0	2	Export	112	Belarus	BLR	608	Philippines	PHL								63	CORK, WOOD MANUFACTURES	1	No Quantity							10300			0
S3	2000	2000	2000	2	0	2	Export	112	Belarus	BLR	616	Poland	POL								63	CORK, WOOD MANUFACTURES	1	No Quantity							10124200			0
S3	2000	2000	2000	2	0	2	Export	112	Belarus	BLR	616	Poland	POL								64	PAPER,PAPERBOARD,ETC.	1	No Quantity							811700			0
S3	2000	2000	2000	2	0	2	Export	112	Belarus	BLR	616	Poland	POL								62	RUBBER MANUFACTURES, NES	1	No Quantity							2638100			0
S3	2000	2000	2000	2	0	2	Export	112	Belarus	BLR	616	Poland	POL								67	IRON AND STEEL	1	No Quantity							1859200			0
S3	2000	2000	2000	2	0	2	Export	112	Belarus	BLR	616	Poland	POL								61	LEATHER, LEATHER GOODS	1	No Quantity							198700			0
S3	2000	2000	2000	2	0	2	Export	112	Belarus	BLR	616	Poland	POL								65	TEXTILE YARN,FABRIC,ETC.	1	No Quantity							8478400			0
S3	2000	2000	2000	2	0	2	Export	112	Belarus	BLR	616	Poland	POL								66	NON-METAL.MINERAL MANFCT	1	No Quantity							2176800			0
S3	2000	2000	2000	2	0	2	Export	112	Belarus	BLR	616	Poland	POL								74	GENERAL INDUSTL.MACH.NES	1	No Quantity							2098200			0
S3	2000	2000	2000	2	0	2	Export	112	Belarus	BLR	616	Poland	POL								73	METALWORKING MACHINERY	1	No Quantity							39300			0
S3	2000	2000	2000	2	0	2	Export	112	Belarus	BLR	616	Poland	POL								72	SPECIAL.INDUST.MACHINERY	1	No Quantity							1050500			0
S3	2000	2000	2000	2	0	2	Export	112	Belarus	BLR	616	Poland	POL								69	METALS MANUFACTURES,NES	1	No Quantity							3737400			0
S3	2000	2000	2000	2	0	2	Export	112	Belarus	BLR	616	Poland	POL								71	POWER GENERATNG.MACHINES	1	No Quantity							2011600			0
S3	2000	2000	2000	2	0	2	Export	112	Belarus	BLR	616	Poland	POL								56	FERTILIZER,EXCEPT GRP272	1	No Quantity							49567300			0
S3	2000	2000	2000	2	0	2	Export	112	Belarus	BLR	616	Poland	POL								54	MEDICINAL,PHARM.PRODUCTS	1	No Quantity							10900			0
S3	2000	2000	2000	2	0	2	Export	112	Belarus	BLR	616	Poland	POL								55	ESSENTL.OILS,PERFUME,ETC	1	No Quantity							138400			0
S3	2000	2000	2000	2	0	2	Export	112	Belarus	BLR	616	Poland	POL								59	CHEMICAL MATERIALS NES	1	No Quantity							3331700			0
S3	2000	2000	2000	2	0	2	Export	112	Belarus	BLR	616	Poland	POL								58	PLASTIC,NON-PRIMARY FORM	1	No Quantity							68800			0
S3	2000	2000	2000	2	0	2	Export	112	Belarus	BLR	616	Poland	POL								57	PLASTICS IN PRIMARY FORM	1	No Quantity							2103900			0
S3	2000	2000	2000	2	0	2	Export	112	Belarus	BLR	616	Poland	POL								52	INORGANIC CHEMICALS	1	No Quantity							105400			0
S3	2000	2000	2000	2	0	2	Export	112	Belarus	BLR	616	Poland	POL								53	DYES,COLOURING MATERIALS	1	No Quantity							2800			0
S3	2000	2000	2000	2	0	2	Export	112	Belarus	BLR	616	Poland	POL								34	GAS,NATURAL,MANUFACTURED	1	No Quantity							12692800			0
S3	2000	2000	2000	2	0	2	Export	112	Belarus	BLR	616	Poland	POL								51	ORGANIC CHEMICALS	1	No Quantity							3300			0
S3	2000	2000	2000	2	0	2	Export	112	Belarus	BLR	616	Poland	POL								32	COAL, COKE, BRIQUETTES	1	No Quantity							60300			0
S3	2000	2000	2000	2	0	2	Export	112	Belarus	BLR	616	Poland	POL								33	PETROLEUM,PETROL.PRODUCT	1	No Quantity							69633100			0
S3	2000	2000	2000	2	0	2	Export	112	Belarus	BLR	616	Poland	POL								29	CRUDE ANIMAL,VEG.MATERL.	1	No Quantity							1018900			0
S3	2000	2000	2000	2	0	2	Export	112	Belarus	BLR	616	Poland	POL								28	METALLIFEROUS ORE,SCRAP	1	No Quantity							539300			0
S3	2000	2000	2000	2	0	2	Export	112	Belarus	BLR	616	Poland	POL								02	DAIRY PRODUCTS,BIRD EGGS	1	No Quantity							15416300			0
S3	2000	2000	2000	2	0	2	Export	112	Belarus	BLR	616	Poland	POL								00	LIVE ANIMALS	1	No Quantity							9300			0
S3	2000	2000	2000	2	0	2	Export	112	Belarus	BLR	616	Poland	POL								01	MEAT, MEAT PREPARATIONS	1	No Quantity							131100			0
S3	2000	2000	2000	2	0	2	Export	112	Belarus	BLR	616	Poland	POL								04	CEREALS,CEREAL PREPRTNS.	1	No Quantity							1600			0
S3	2000	2000	2000	2	0	2	Export	112	Belarus	BLR	616	Poland	POL								03	FISH,CRUSTACEANS,MOLLUSC	1	No Quantity							2562200			0
S3	2000	2000	2000	2	0	2	Export	112	Belarus	BLR	616	Poland	POL								05	VEGETABLES AND FRUIT	1	No Quantity							1068300			0
S3	2000	2000	2000	2	0	2	Export	112	Belarus	BLR	616	Poland	POL								09	MISC.EDIBLE PRODUCTS ETC	1	No Quantity							5300			0
S3	2000	2000	2000	2	0	2	Export	112	Belarus	BLR	616	Poland	POL								08	ANIMAL FEED STUFF	1	No Quantity							25500			0
S3	2000	2000	2000	2	0	2	Export	112	Belarus	BLR	616	Poland	POL								07	COFFEE,TEA,COCOA,SPICES	1	No Quantity							36200			0
S3	2000	2000	2000	2	0	2	Export	112	Belarus	BLR	616	Poland	POL								06	SUGAR,SUGR.PREPTNS,HONEY	1	No Quantity							17500			0
S3	2000	2000	2000	2	0	2	Export	112	Belarus	BLR	616	Poland	POL								26	TEXTILE FIBRES	1	No Quantity							5504600			0
S3	2000	2000	2000	2	0	2	Export	112	Belarus	BLR	616	Poland	POL								21	HIDES,SKINS,FURSKINS,RAW	1	No Quantity							799700			0
S3	2000	2000	2000	2	0	2	Export	112	Belarus	BLR	616	Poland	POL								27	CRUDE FERTILIZER,MINERAL	1	No Quantity							1491600			0
S3	2000	2000	2000	2	0	2	Export	112	Belarus	BLR	616	Poland	POL								24	CORK AND WOOD	1	No Quantity							9939200			0
S3	2000	2000	2000	2	0	2	Export	112	Belarus	BLR	616	Poland	POL								11	BEVERAGES	1	No Quantity							3279100			0
S3	2000	2000	2000	2	0	2	Export	112	Belarus	BLR	616	Poland	POL								12	TOBACCO,TOBACCO MANUFACT	1	No Quantity							3590900			0
S3	2000	2000	2000	2	0	2	Export	112	Belarus	BLR	616	Poland	POL								87	SCIENTIFIC EQUIPMENT NES	1	No Quantity							278000			0
S3	2000	2000	2000	2	0	2	Export	112	Belarus	BLR	616	Poland	POL								84	CLOTHING AND ACCESSORIES	1	No Quantity							960500			0
S3	2000	2000	2000	2	0	2	Export	112	Belarus	BLR	616	Poland	POL								79	OTHR.TRANSPORT EQUIPMENT	1	No Quantity							174900			0
S3	2000	2000	2000	2	0	2	Export	112	Belarus	BLR	616	Poland	POL								89	MISC MANUFCTRD GOODS NES	1	No Quantity							244500			0
S3	2000	2000	2000	2	0	2	Export	112	Belarus	BLR	616	Poland	POL								85	FOOTWEAR	1	No Quantity							183800			0
S3	2000	2000	2000	2	0	2	Export	112	Belarus	BLR	616	Poland	POL								88	PHOTO.APPARAT.NES;CLOCKS	1	No Quantity							21600			0
S3	2000	2000	2000	2	0	2	Export	112	Belarus	BLR	616	Poland	POL								77	ELEC MCH APPAR,PARTS,NES	1	No Quantity							788900			0
S3	2000	2000	2000	2	0	2	Export	112	Belarus	BLR	616	Poland	POL								75	OFFICE MACHINES,ADP MACH	1	No Quantity							3700			0
S3	2000	2000	2000	2	0	2	Export	112	Belarus	BLR	616	Poland	POL								68	NON-FERROUS METALS	1	No Quantity							46200			0
S3	2000	2000	2000	2	0	2	Export	112	Belarus	BLR	616	Poland	POL								76	TELECOMM.SOUND EQUIP ETC	1	No Quantity							55500			0
S3	2000	2000	2000	2	0	2	Export	112	Belarus	BLR	616	Poland	POL								78	ROAD VEHICLES	1	No Quantity							5480900			0
S3	2000	2000	2000	2	0	2	Export	112	Belarus	BLR	616	Poland	POL								81	PREFAB BUILDGS,FTTNG ETC	1	No Quantity							78200			0
S3	2000	2000	2000	2	0	2	Export	112	Belarus	BLR	616	Poland	POL								82	FURNITURE,BEDDING,ETC.	1	No Quantity							271100			0
S3	2000	2000	2000	2	0	2	Export	112	Belarus	BLR	616	Poland	POL								93	SPEC.TRANSACT.NOT CLASSD	1	No Quantity							49785900			0
S3	2000	2000	2000	2	0	2	Export	112	Belarus	BLR	620	Portugal	PRT								78	ROAD VEHICLES	1	No Quantity							82000			0
S3	2000	2000	2000	2	0	2	Export	112	Belarus	BLR	620	Portugal	PRT								89	MISC MANUFCTRD GOODS NES	1	No Quantity							700			0
S3	2000	2000	2000	2	0	2	Export	112	Belarus	BLR	620	Portugal	PRT								87	SCIENTIFIC EQUIPMENT NES	1	No Quantity							17300			0
S3	2000	2000	2000	2	0	2	Export	112	Belarus	BLR	620	Portugal	PRT								65	TEXTILE YARN,FABRIC,ETC.	1	No Quantity							299800			0
S3	2000	2000	2000	2	0	2	Export	112	Belarus	BLR	620	Portugal	PRT								67	IRON AND STEEL	1	No Quantity							1453900			0
S3	2000	2000	2000	2	0	2	Export	112	Belarus	BLR	620	Portugal	PRT								63	CORK, WOOD MANUFACTURES	1	No Quantity							7800			0
S3	2000	2000	2000	2	0	2	Export	112	Belarus	BLR	624	Guinea-Bissau	GNB								72	SPECIAL.INDUST.MACHINERY	1	No Quantity							9000			0
S3	2000	2000	2000	2	0	2	Export	112	Belarus	BLR	642	Romania	ROU								72	SPECIAL.INDUST.MACHINERY	1	No Quantity							87600			0
S3	2000	2000	2000	2	0	2	Export	112	Belarus	BLR	642	Romania	ROU								74	GENERAL INDUSTL.MACH.NES	1	No Quantity							96800			0
S3	2000	2000	2000	2	0	2	Export	112	Belarus	BLR	642	Romania	ROU								71	POWER GENERATNG.MACHINES	1	No Quantity							27600			0
S3	2000	2000	2000	2	0	2	Export	112	Belarus	BLR	642	Romania	ROU								69	METALS MANUFACTURES,NES	1	No Quantity							8600			0
S3	2000	2000	2000	2	0	2	Export	112	Belarus	BLR	642	Romania	ROU								62	RUBBER MANUFACTURES, NES	1	No Quantity							142600			0
S3	2000	2000	2000	2	0	2	Export	112	Belarus	BLR	642	Romania	ROU								67	IRON AND STEEL	1	No Quantity							12555400			0
S3	2000	2000	2000	2	0	2	Export	112	Belarus	BLR	642	Romania	ROU								65	TEXTILE YARN,FABRIC,ETC.	1	No Quantity							440700			0
S3	2000	2000	2000	2	0	2	Export	112	Belarus	BLR	642	Romania	ROU								11	BEVERAGES	1	No Quantity							100			0
S3	2000	2000	2000	2	0	2	Export	112	Belarus	BLR	642	Romania	ROU								27	CRUDE FERTILIZER,MINERAL	1	No Quantity							95300			0
S3	2000	2000	2000	2	0	2	Export	112	Belarus	BLR	642	Romania	ROU								26	TEXTILE FIBRES	1	No Quantity							192600			0
S3	2000	2000	2000	2	0	2	Export	112	Belarus	BLR	642	Romania	ROU								33	PETROLEUM,PETROL.PRODUCT	1	No Quantity							2777300			0
S3	2000	2000	2000	2	0	2	Export	112	Belarus	BLR	642	Romania	ROU								57	PLASTICS IN PRIMARY FORM	1	No Quantity							8813800			0
S3	2000	2000	2000	2	0	2	Export	112	Belarus	BLR	642	Romania	ROU								56	FERTILIZER,EXCEPT GRP272	1	No Quantity							171600			0
S3	2000	2000	2000	2	0	2	Export	112	Belarus	BLR	642	Romania	ROU								87	SCIENTIFIC EQUIPMENT NES	1	No Quantity							5400			0
S3	2000	2000	2000	2	0	2	Export	112	Belarus	BLR	642	Romania	ROU								89	MISC MANUFCTRD GOODS NES	1	No Quantity							27800			0
S3	2000	2000	2000	2	0	2	Export	112	Belarus	BLR	642	Romania	ROU								88	PHOTO.APPARAT.NES;CLOCKS	1	No Quantity							3400			0
S3	2000	2000	2000	2	0	2	Export	112	Belarus	BLR	642	Romania	ROU								78	ROAD VEHICLES	1	No Quantity							600			0
S3	2000	2000	2000	2	0	2	Export	112	Belarus	BLR	642	Romania	ROU								81	PREFAB BUILDGS,FTTNG ETC	1	No Quantity							84900			0
S3	2000	2000	2000	2	0	2	Export	112	Belarus	BLR	642	Romania	ROU								77	ELEC MCH APPAR,PARTS,NES	1	No Quantity							12200			0
S3	2000	2000	2000	2	0	2	Export	112	Belarus	BLR	642	Romania	ROU								93	SPEC.TRANSACT.NOT CLASSD	1	No Quantity							151600			0
S3	2000	2000	2000	2	0	2	Export	112	Belarus	BLR	643	Russian Federation	RUS								93	SPEC.TRANSACT.NOT CLASSD	1	No Quantity							67294200			0
S3	2000	2000	2000	2	0	2	Export	112	Belarus	BLR	643	Russian Federation	RUS								97	GOLD,NONMONTRY EXCL ORES	1	No Quantity							28900			0
S3	2000	2000	2000	2	0	2	Export	112	Belarus	BLR	643	Russian Federation	RUS								77	ELEC MCH APPAR,PARTS,NES	1	No Quantity							255691200			0
S3	2000	2000	2000	2	0	2	Export	112	Belarus	BLR	643	Russian Federation	RUS								76	TELECOMM.SOUND EQUIP ETC	1	No Quantity							55446800			0
S3	2000	2000	2000	2	0	2	Export	112	Belarus	BLR	643	Russian Federation	RUS								68	NON-FERROUS METALS	1	No Quantity							13819000			0
S3	2000	2000	2000	2	0	2	Export	112	Belarus	BLR	643	Russian Federation	RUS								75	OFFICE MACHINES,ADP MACH	1	No Quantity							6716700			0
S3	2000	2000	2000	2	0	2	Export	112	Belarus	BLR	643	Russian Federation	RUS								81	PREFAB BUILDGS,FTTNG ETC	1	No Quantity							39765500			0
S3	2000	2000	2000	2	0	2	Export	112	Belarus	BLR	643	Russian Federation	RUS								82	FURNITURE,BEDDING,ETC.	1	No Quantity							102186500			0
S3	2000	2000	2000	2	0	2	Export	112	Belarus	BLR	643	Russian Federation	RUS								78	ROAD VEHICLES	1	No Quantity							626766100			0
S3	2000	2000	2000	2	0	2	Export	112	Belarus	BLR	643	Russian Federation	RUS								88	PHOTO.APPARAT.NES;CLOCKS	1	No Quantity							16762700			0
S3	2000	2000	2000	2	0	2	Export	112	Belarus	BLR	643	Russian Federation	RUS								85	FOOTWEAR	1	No Quantity							89989500			0
S3	2000	2000	2000	2	0	2	Export	112	Belarus	BLR	643	Russian Federation	RUS								89	MISC MANUFCTRD GOODS NES	1	No Quantity							86819600			0
S3	2000	2000	2000	2	0	2	Export	112	Belarus	BLR	643	Russian Federation	RUS								87	SCIENTIFIC EQUIPMENT NES	1	No Quantity							31929100			0
S3	2000	2000	2000	2	0	2	Export	112	Belarus	BLR	643	Russian Federation	RUS								79	OTHR.TRANSPORT EQUIPMENT	1	No Quantity							1639000			0
S3	2000	2000	2000	2	0	2	Export	112	Belarus	BLR	643	Russian Federation	RUS								83	TRAVEL GOODS,HANDBGS ETC	1	No Quantity							2862300			0
S3	2000	2000	2000	2	0	2	Export	112	Belarus	BLR	643	Russian Federation	RUS								84	CLOTHING AND ACCESSORIES	1	No Quantity							88597100			0
S3	2000	2000	2000	2	0	2	Export	112	Belarus	BLR	643	Russian Federation	RUS								56	FERTILIZER,EXCEPT GRP272	1	No Quantity							17393900			0
S3	2000	2000	2000	2	0	2	Export	112	Belarus	BLR	643	Russian Federation	RUS								55	ESSENTL.OILS,PERFUME,ETC	1	No Quantity							27552400			0
S3	2000	2000	2000	2	0	2	Export	112	Belarus	BLR	643	Russian Federation	RUS								54	MEDICINAL,PHARM.PRODUCTS	1	No Quantity							48745300			0
S3	2000	2000	2000	2	0	2	Export	112	Belarus	BLR	643	Russian Federation	RUS								57	PLASTICS IN PRIMARY FORM	1	No Quantity							88748000			0
S3	2000	2000	2000	2	0	2	Export	112	Belarus	BLR	643	Russian Federation	RUS								58	PLASTIC,NON-PRIMARY FORM	1	No Quantity							26762100			0
S3	2000	2000	2000	2	0	2	Export	112	Belarus	BLR	643	Russian Federation	RUS								59	CHEMICAL MATERIALS NES	1	No Quantity							28158300			0
S3	2000	2000	2000	2	0	2	Export	112	Belarus	BLR	643	Russian Federation	RUS								33	PETROLEUM,PETROL.PRODUCT	1	No Quantity							65931300			0
S3	2000	2000	2000	2	0	2	Export	112	Belarus	BLR	643	Russian Federation	RUS								32	COAL, COKE, BRIQUETTES	1	No Quantity							105400			0
S3	2000	2000	2000	2	0	2	Export	112	Belarus	BLR	643	Russian Federation	RUS								28	METALLIFEROUS ORE,SCRAP	1	No Quantity							3383800			0
S3	2000	2000	2000	2	0	2	Export	112	Belarus	BLR	643	Russian Federation	RUS								25	PULP AND WASTE PAPER	1	No Quantity							264000			0
S3	2000	2000	2000	2	0	2	Export	112	Belarus	BLR	643	Russian Federation	RUS								29	CRUDE ANIMAL,VEG.MATERL.	1	No Quantity							2886300			0
S3	2000	2000	2000	2	0	2	Export	112	Belarus	BLR	643	Russian Federation	RUS								51	ORGANIC CHEMICALS	1	No Quantity							12523400			0
S3	2000	2000	2000	2	0	2	Export	112	Belarus	BLR	643	Russian Federation	RUS								42	FIXED VEG. FATS AND OILS	1	No Quantity							1665200			0
S3	2000	2000	2000	2	0	2	Export	112	Belarus	BLR	643	Russian Federation	RUS								43	ANIMAL,VEG.FATS,OILS,NES	1	No Quantity							468300			0
S3	2000	2000	2000	2	0	2	Export	112	Belarus	BLR	643	Russian Federation	RUS								34	GAS,NATURAL,MANUFACTURED	1	No Quantity							2462200			0
S3	2000	2000	2000	2	0	2	Export	112	Belarus	BLR	643	Russian Federation	RUS								41	ANIMAL OILS AND FATS	1	No Quantity							263200			0
S3	2000	2000	2000	2	0	2	Export	112	Belarus	BLR	643	Russian Federation	RUS								53	DYES,COLOURING MATERIALS	1	No Quantity							43220300			0
S3	2000	2000	2000	2	0	2	Export	112	Belarus	BLR	643	Russian Federation	RUS								52	INORGANIC CHEMICALS	1	No Quantity							6047000			0
S3	2000	2000	2000	2	0	2	Export	112	Belarus	BLR	643	Russian Federation	RUS								26	TEXTILE FIBRES	1	No Quantity							106405500			0
S3	2000	2000	2000	2	0	2	Export	112	Belarus	BLR	643	Russian Federation	RUS								27	CRUDE FERTILIZER,MINERAL	1	No Quantity							8621200			0
S3	2000	2000	2000	2	0	2	Export	112	Belarus	BLR	643	Russian Federation	RUS								21	HIDES,SKINS,FURSKINS,RAW	1	No Quantity							12456100			0
S3	2000	2000	2000	2	0	2	Export	112	Belarus	BLR	643	Russian Federation	RUS								23	CRUDE RUBBER	1	No Quantity							369700			0
S3	2000	2000	2000	2	0	2	Export	112	Belarus	BLR	643	Russian Federation	RUS								22	OIL SEED,OLEAGINUS FRUIT	1	No Quantity							193000			0
S3	2000	2000	2000	2	0	2	Export	112	Belarus	BLR	643	Russian Federation	RUS								11	BEVERAGES	1	No Quantity							15477400			0
S3	2000	2000	2000	2	0	2	Export	112	Belarus	BLR	643	Russian Federation	RUS								12	TOBACCO,TOBACCO MANUFACT	1	No Quantity							1820400			0
S3	2000	2000	2000	2	0	2	Export	112	Belarus	BLR	643	Russian Federation	RUS								24	CORK AND WOOD	1	No Quantity							11405800			0
S3	2000	2000	2000	2	0	2	Export	112	Belarus	BLR	643	Russian Federation	RUS								06	SUGAR,SUGR.PREPTNS,HONEY	1	No Quantity							94847200			0
S3	2000	2000	2000	2	0	2	Export	112	Belarus	BLR	643	Russian Federation	RUS								07	COFFEE,TEA,COCOA,SPICES	1	No Quantity							24510800			0
S3	2000	2000	2000	2	0	2	Export	112	Belarus	BLR	643	Russian Federation	RUS								08	ANIMAL FEED STUFF	1	No Quantity							356500			0
S3	2000	2000	2000	2	0	2	Export	112	Belarus	BLR	643	Russian Federation	RUS								09	MISC.EDIBLE PRODUCTS ETC	1	No Quantity							18326700			0
S3	2000	2000	2000	2	0	2	Export	112	Belarus	BLR	643	Russian Federation	RUS								05	VEGETABLES AND FRUIT	1	No Quantity							41704000			0
S3	2000	2000	2000	2	0	2	Export	112	Belarus	BLR	643	Russian Federation	RUS								03	FISH,CRUSTACEANS,MOLLUSC	1	No Quantity							12732000			0
S3	2000	2000	2000	2	0	2	Export	112	Belarus	BLR	643	Russian Federation	RUS								04	CEREALS,CEREAL PREPRTNS.	1	No Quantity							23298700			0
S3	2000	2000	2000	2	0	2	Export	112	Belarus	BLR	643	Russian Federation	RUS								01	MEAT, MEAT PREPARATIONS	1	No Quantity							49203700			0
S3	2000	2000	2000	2	0	2	Export	112	Belarus	BLR	643	Russian Federation	RUS								00	LIVE ANIMALS	1	No Quantity							499100			0
S3	2000	2000	2000	2	0	2	Export	112	Belarus	BLR	643	Russian Federation	RUS								02	DAIRY PRODUCTS,BIRD EGGS	1	No Quantity							111875300			0
S3	2000	2000	2000	2	0	2	Export	112	Belarus	BLR	643	Russian Federation	RUS								65	TEXTILE YARN,FABRIC,ETC.	1	No Quantity							276334800			0
S3	2000	2000	2000	2	0	2	Export	112	Belarus	BLR	643	Russian Federation	RUS								66	NON-METAL.MINERAL MANFCT	1	No Quantity							134343900			0
S3	2000	2000	2000	2	0	2	Export	112	Belarus	BLR	643	Russian Federation	RUS								67	IRON AND STEEL	1	No Quantity							82436500			0
S3	2000	2000	2000	2	0	2	Export	112	Belarus	BLR	643	Russian Federation	RUS								61	LEATHER, LEATHER GOODS	1	No Quantity							16705400			0
S3	2000	2000	2000	2	0	2	Export	112	Belarus	BLR	643	Russian Federation	RUS								62	RUBBER MANUFACTURES, NES	1	No Quantity							93819700			0
S3	2000	2000	2000	2	0	2	Export	112	Belarus	BLR	643	Russian Federation	RUS								63	CORK, WOOD MANUFACTURES	1	No Quantity							31336100			0
S3	2000	2000	2000	2	0	2	Export	112	Belarus	BLR	643	Russian Federation	RUS								64	PAPER,PAPERBOARD,ETC.	1	No Quantity							99221500			0
S3	2000	2000	2000	2	0	2	Export	112	Belarus	BLR	643	Russian Federation	RUS								69	METALS MANUFACTURES,NES	1	No Quantity							145953000			0
S3	2000	2000	2000	2	0	2	Export	112	Belarus	BLR	643	Russian Federation	RUS								71	POWER GENERATNG.MACHINES	1	No Quantity							81317500			0
S3	2000	2000	2000	2	0	2	Export	112	Belarus	BLR	643	Russian Federation	RUS								74	GENERAL INDUSTL.MACH.NES	1	No Quantity							135972800			0
S3	2000	2000	2000	2	0	2	Export	112	Belarus	BLR	643	Russian Federation	RUS								72	SPECIAL.INDUST.MACHINERY	1	No Quantity							201444700			0
S3	2000	2000	2000	2	0	2	Export	112	Belarus	BLR	643	Russian Federation	RUS								73	METALWORKING MACHINERY	1	No Quantity							19813200			0
S3	2000	2000	2000	2	0	2	Export	108	Burundi	BDI	646	Rwanda	RWA								52	INORGANIC CHEMICALS	1	No Quantity							242			0
S3	2000	2000	2000	2	0	2	Export	108	Burundi	BDI	646	Rwanda	RWA								54	MEDICINAL,PHARM.PRODUCTS	1	No Quantity							381			0
S3	2000	2000	2000	2	0	2	Export	108	Burundi	BDI	646	Rwanda	RWA								65	TEXTILE YARN,FABRIC,ETC.	1	No Quantity							4566			0
S3	2000	2000	2000	2	0	2	Export	108	Burundi	BDI	646	Rwanda	RWA								67	IRON AND STEEL	1	No Quantity							5177			0
S3	2000	2000	2000	2	0	2	Export	108	Burundi	BDI	646	Rwanda	RWA								66	NON-METAL.MINERAL MANFCT	1	No Quantity							37638			0
S3	2000	2000	2000	2	0	2	Export	108	Burundi	BDI	646	Rwanda	RWA								05	VEGETABLES AND FRUIT	1	No Quantity							601			0
S3	2000	2000	2000	2	0	2	Export	108	Burundi	BDI	646	Rwanda	RWA								01	MEAT, MEAT PREPARATIONS	1	No Quantity							4			0
S3	2000	2000	2000	2	0	2	Export	108	Burundi	BDI	646	Rwanda	RWA								03	FISH,CRUSTACEANS,MOLLUSC	1	No Quantity							1022			0
S3	2000	2000	2000	2	0	2	Export	108	Burundi	BDI	646	Rwanda	RWA								07	COFFEE,TEA,COCOA,SPICES	1	No Quantity							973			0
S3	2000	2000	2000	2	0	2	Export	108	Burundi	BDI	646	Rwanda	RWA								06	SUGAR,SUGR.PREPTNS,HONEY	1	No Quantity							1966396			0
S3	2000	2000	2000	2	0	2	Export	108	Burundi	BDI	646	Rwanda	RWA								21	HIDES,SKINS,FURSKINS,RAW	1	No Quantity							2762			0
S3	2000	2000	2000	2	0	2	Export	108	Burundi	BDI	646	Rwanda	RWA								12	TOBACCO,TOBACCO MANUFACT	1	No Quantity							59443			0
S3	2000	2000	2000	2	0	2	Export	108	Burundi	BDI	646	Rwanda	RWA								29	CRUDE ANIMAL,VEG.MATERL.	1	No Quantity							26193			0
S3	2000	2000	2000	2	0	2	Export	108	Burundi	BDI	646	Rwanda	RWA								42	FIXED VEG. FATS AND OILS	1	No Quantity							3267			0
S3	2000	2000	2000	2	0	2	Export	108	Burundi	BDI	646	Rwanda	RWA								24	CORK AND WOOD	1	No Quantity							22149			0
S3	2000	2000	2000	2	0	2	Export	108	Burundi	BDI	646	Rwanda	RWA								76	TELECOMM.SOUND EQUIP ETC	1	No Quantity							1136			0
S3	2000	2000	2000	2	0	2	Export	108	Burundi	BDI	646	Rwanda	RWA								78	ROAD VEHICLES	1	No Quantity							113379			0
S3	2000	2000	2000	2	0	2	Export	108	Burundi	BDI	646	Rwanda	RWA								93	SPEC.TRANSACT.NOT CLASSD	1	No Quantity							994			0
S3	2000	2000	2000	2	0	2	Export	112	Belarus	BLR	682	Saudi Arabia	SAU								81	PREFAB BUILDGS,FTTNG ETC	1	No Quantity							100			0
S3	2000	2000	2000	2	0	2	Export	112	Belarus	BLR	682	Saudi Arabia	SAU								66	NON-METAL.MINERAL MANFCT	1	No Quantity							22800			0
S3	2000	2000	2000	2	0	2	Export	112	Belarus	BLR	682	Saudi Arabia	SAU								62	RUBBER MANUFACTURES, NES	1	No Quantity							35200			0
S3	2000	2000	2000	2	0	2	Export	112	Belarus	BLR	682	Saudi Arabia	SAU								73	METALWORKING MACHINERY	1	No Quantity							11500			0
S3	2000	2000	2000	2	0	2	Export	112	Belarus	BLR	686	Senegal	SEN								56	FERTILIZER,EXCEPT GRP272	1	No Quantity							1230000			0
S3	2000	2000	2000	2	0	2	Export	112	Belarus	BLR	686	Senegal	SEN								77	ELEC MCH APPAR,PARTS,NES	1	No Quantity							14900			0
S3	2000	2000	2000	2	0	2	Export	112	Belarus	BLR	690	Seychelles	SYC								33	PETROLEUM,PETROL.PRODUCT	1	No Quantity							1034200			0
S3	2000	2000	2000	2	0	2	Export	112	Belarus	BLR	699	India	IND								52	INORGANIC CHEMICALS	1	No Quantity							200			0
S3	2000	2000	2000	2	0	2	Export	112	Belarus	BLR	699	India	IND								56	FERTILIZER,EXCEPT GRP272	1	No Quantity							30543200			0
S3	2000	2000	2000	2	0	2	Export	112	Belarus	BLR	699	India	IND								54	MEDICINAL,PHARM.PRODUCTS	1	No Quantity							78000			0
S3	2000	2000	2000	2	0	2	Export	112	Belarus	BLR	699	India	IND								59	CHEMICAL MATERIALS NES	1	No Quantity							900			0
S3	2000	2000	2000	2	0	2	Export	112	Belarus	BLR	699	India	IND								11	BEVERAGES	1	No Quantity							100			0
S3	2000	2000	2000	2	0	2	Export	112	Belarus	BLR	699	India	IND								26	TEXTILE FIBRES	1	No Quantity							168000			0
S3	2000	2000	2000	2	0	2	Export	112	Belarus	BLR	699	India	IND								73	METALWORKING MACHINERY	1	No Quantity							136300			0
S3	2000	2000	2000	2	0	2	Export	112	Belarus	BLR	699	India	IND								72	SPECIAL.INDUST.MACHINERY	1	No Quantity							32000			0
S3	2000	2000	2000	2	0	2	Export	112	Belarus	BLR	699	India	IND								74	GENERAL INDUSTL.MACH.NES	1	No Quantity							304100			0
S3	2000	2000	2000	2	0	2	Export	112	Belarus	BLR	699	India	IND								71	POWER GENERATNG.MACHINES	1	No Quantity							184200			0
S3	2000	2000	2000	2	0	2	Export	112	Belarus	BLR	699	India	IND								69	METALS MANUFACTURES,NES	1	No Quantity							1100			0
S3	2000	2000	2000	2	0	2	Export	112	Belarus	BLR	699	India	IND								62	RUBBER MANUFACTURES, NES	1	No Quantity							6300			0
S3	2000	2000	2000	2	0	2	Export	112	Belarus	BLR	699	India	IND								64	PAPER,PAPERBOARD,ETC.	1	No Quantity							100			0
S3	2000	2000	2000	2	0	2	Export	112	Belarus	BLR	699	India	IND								63	CORK, WOOD MANUFACTURES	1	No Quantity							100			0
S3	2000	2000	2000	2	0	2	Export	112	Belarus	BLR	699	India	IND								66	NON-METAL.MINERAL MANFCT	1	No Quantity							34700			0
S3	2000	2000	2000	2	0	2	Export	112	Belarus	BLR	699	India	IND								65	TEXTILE YARN,FABRIC,ETC.	1	No Quantity							263700			0
S3	2000	2000	2000	2	0	2	Export	112	Belarus	BLR	699	India	IND								67	IRON AND STEEL	1	No Quantity							12900			0
S3	2000	2000	2000	2	0	2	Export	112	Belarus	BLR	699	India	IND								77	ELEC MCH APPAR,PARTS,NES	1	No Quantity							17500			0
S3	2000	2000	2000	2	0	2	Export	112	Belarus	BLR	699	India	IND								75	OFFICE MACHINES,ADP MACH	1	No Quantity							80000			0
S3	2000	2000	2000	2	0	2	Export	112	Belarus	BLR	699	India	IND								76	TELECOMM.SOUND EQUIP ETC	1	No Quantity							371800			0
S3	2000	2000	2000	2	0	2	Export	112	Belarus	BLR	699	India	IND								81	PREFAB BUILDGS,FTTNG ETC	1	No Quantity							5500			0
S3	2000	2000	2000	2	0	2	Export	112	Belarus	BLR	699	India	IND								78	ROAD VEHICLES	1	No Quantity							6200			0
S3	2000	2000	2000	2	0	2	Export	112	Belarus	BLR	699	India	IND								88	PHOTO.APPARAT.NES;CLOCKS	1	No Quantity							148600			0
S3	2000	2000	2000	2	0	2	Export	112	Belarus	BLR	699	India	IND								89	MISC MANUFCTRD GOODS NES	1	No Quantity							201700			0
S3	2000	2000	2000	2	0	2	Export	112	Belarus	BLR	699	India	IND								87	SCIENTIFIC EQUIPMENT NES	1	No Quantity							692600			0
S3	2000	2000	2000	2	0	2	Export	112	Belarus	BLR	699	India	IND								93	SPEC.TRANSACT.NOT CLASSD	1	No Quantity							74600			0
S3	2000	2000	2000	2	0	2	Export	112	Belarus	BLR	702	Singapore	SGP								87	SCIENTIFIC EQUIPMENT NES	1	No Quantity							32400			0
S3	2000	2000	2000	2	0	2	Export	112	Belarus	BLR	702	Singapore	SGP								78	ROAD VEHICLES	1	No Quantity							1000			0
S3	2000	2000	2000	2	0	2	Export	112	Belarus	BLR	702	Singapore	SGP								77	ELEC MCH APPAR,PARTS,NES	1	No Quantity							701000			0
S3	2000	2000	2000	2	0	2	Export	112	Belarus	BLR	702	Singapore	SGP								24	CORK AND WOOD	1	No Quantity							6100			0
S3	2000	2000	2000	2	0	2	Export	112	Belarus	BLR	703	Slovakia	SVK								24	CORK AND WOOD	1	No Quantity							9900			0
S3	2000	2000	2000	2	0	2	Export	112	Belarus	BLR	703	Slovakia	SVK								26	TEXTILE FIBRES	1	No Quantity							102500			0
S3	2000	2000	2000	2	0	2	Export	112	Belarus	BLR	703	Slovakia	SVK								27	CRUDE FERTILIZER,MINERAL	1	No Quantity							6100			0
S3	2000	2000	2000	2	0	2	Export	112	Belarus	BLR	703	Slovakia	SVK								57	PLASTICS IN PRIMARY FORM	1	No Quantity							2381100			0
S3	2000	2000	2000	2	0	2	Export	112	Belarus	BLR	703	Slovakia	SVK								56	FERTILIZER,EXCEPT GRP272	1	No Quantity							3261700			0
S3	2000	2000	2000	2	0	2	Export	112	Belarus	BLR	703	Slovakia	SVK								52	INORGANIC CHEMICALS	1	No Quantity							29500			0
S3	2000	2000	2000	2	0	2	Export	112	Belarus	BLR	703	Slovakia	SVK								33	PETROLEUM,PETROL.PRODUCT	1	No Quantity							762700			0
S3	2000	2000	2000	2	0	2	Export	112	Belarus	BLR	703	Slovakia	SVK								28	METALLIFEROUS ORE,SCRAP	1	No Quantity							37800			0
S3	2000	2000	2000	2	0	2	Export	112	Belarus	BLR	703	Slovakia	SVK								67	IRON AND STEEL	1	No Quantity							587700			0
S3	2000	2000	2000	2	0	2	Export	112	Belarus	BLR	703	Slovakia	SVK								61	LEATHER, LEATHER GOODS	1	No Quantity							1742500			0
S3	2000	2000	2000	2	0	2	Export	112	Belarus	BLR	703	Slovakia	SVK								65	TEXTILE YARN,FABRIC,ETC.	1	No Quantity							1870000			0
S3	2000	2000	2000	2	0	2	Export	112	Belarus	BLR	703	Slovakia	SVK								66	NON-METAL.MINERAL MANFCT	1	No Quantity							11900			0
S3	2000	2000	2000	2	0	2	Export	112	Belarus	BLR	703	Slovakia	SVK								63	CORK, WOOD MANUFACTURES	1	No Quantity							24100			0
S3	2000	2000	2000	2	0	2	Export	112	Belarus	BLR	703	Slovakia	SVK								64	PAPER,PAPERBOARD,ETC.	1	No Quantity							12600			0
S3	2000	2000	2000	2	0	2	Export	112	Belarus	BLR	703	Slovakia	SVK								62	RUBBER MANUFACTURES, NES	1	No Quantity							87300			0
S3	2000	2000	2000	2	0	2	Export	112	Belarus	BLR	703	Slovakia	SVK								69	METALS MANUFACTURES,NES	1	No Quantity							3749800			0
S3	2000	2000	2000	2	0	2	Export	112	Belarus	BLR	703	Slovakia	SVK								71	POWER GENERATNG.MACHINES	1	No Quantity							106200			0
S3	2000	2000	2000	2	0	2	Export	112	Belarus	BLR	703	Slovakia	SVK								74	GENERAL INDUSTL.MACH.NES	1	No Quantity							150600			0
S3	2000	2000	2000	2	0	2	Export	112	Belarus	BLR	703	Slovakia	SVK								72	SPECIAL.INDUST.MACHINERY	1	No Quantity							485800			0
S3	2000	2000	2000	2	0	2	Export	112	Belarus	BLR	703	Slovakia	SVK								73	METALWORKING MACHINERY	1	No Quantity							24200			0
S3	2000	2000	2000	2	0	2	Export	112	Belarus	BLR	703	Slovakia	SVK								77	ELEC MCH APPAR,PARTS,NES	1	No Quantity							2067300			0
S3	2000	2000	2000	2	0	2	Export	112	Belarus	BLR	703	Slovakia	SVK								76	TELECOMM.SOUND EQUIP ETC	1	No Quantity							9600			0
S3	2000	2000	2000	2	0	2	Export	112	Belarus	BLR	703	Slovakia	SVK								75	OFFICE MACHINES,ADP MACH	1	No Quantity							200			0
S3	2000	2000	2000	2	0	2	Export	112	Belarus	BLR	703	Slovakia	SVK								78	ROAD VEHICLES	1	No Quantity							217900			0
S3	2000	2000	2000	2	0	2	Export	112	Belarus	BLR	703	Slovakia	SVK								82	FURNITURE,BEDDING,ETC.	1	No Quantity							5700			0
S3	2000	2000	2000	2	0	2	Export	112	Belarus	BLR	703	Slovakia	SVK								87	SCIENTIFIC EQUIPMENT NES	1	No Quantity							9700			0
S3	2000	2000	2000	2	0	2	Export	112	Belarus	BLR	703	Slovakia	SVK								84	CLOTHING AND ACCESSORIES	1	No Quantity							7100			0
S3	2000	2000	2000	2	0	2	Export	112	Belarus	BLR	703	Slovakia	SVK								89	MISC MANUFCTRD GOODS NES	1	No Quantity							1002800			0
S3	2000	2000	2000	2	0	2	Export	112	Belarus	BLR	703	Slovakia	SVK								93	SPEC.TRANSACT.NOT CLASSD	1	No Quantity							407400			0
S3	2000	2000	2000	2	0	2	Export	112	Belarus	BLR	704	Viet Nam	VNM								89	MISC MANUFCTRD GOODS NES	1	No Quantity							900			0
S3	2000	2000	2000	2	0	2	Export	112	Belarus	BLR	704	Viet Nam	VNM								79	OTHR.TRANSPORT EQUIPMENT	1	No Quantity							1380000			0
S3	2000	2000	2000	2	0	2	Export	112	Belarus	BLR	704	Viet Nam	VNM								87	SCIENTIFIC EQUIPMENT NES	1	No Quantity							12600			0
S3	2000	2000	2000	2	0	2	Export	112	Belarus	BLR	704	Viet Nam	VNM								78	ROAD VEHICLES	1	No Quantity							11535000			0
S3	2000	2000	2000	2	0	2	Export	112	Belarus	BLR	704	Viet Nam	VNM								76	TELECOMM.SOUND EQUIP ETC	1	No Quantity							410700			0
S3	2000	2000	2000	2	0	2	Export	112	Belarus	BLR	704	Viet Nam	VNM								77	ELEC MCH APPAR,PARTS,NES	1	No Quantity							259300			0
S3	2000	2000	2000	2	0	2	Export	112	Belarus	BLR	704	Viet Nam	VNM								72	SPECIAL.INDUST.MACHINERY	1	No Quantity							375300			0
S3	2000	2000	2000	2	0	2	Export	112	Belarus	BLR	704	Viet Nam	VNM								74	GENERAL INDUSTL.MACH.NES	1	No Quantity							323800			0
S3	2000	2000	2000	2	0	2	Export	112	Belarus	BLR	704	Viet Nam	VNM								71	POWER GENERATNG.MACHINES	1	No Quantity							451800			0
S3	2000	2000	2000	2	0	2	Export	112	Belarus	BLR	704	Viet Nam	VNM								69	METALS MANUFACTURES,NES	1	No Quantity							23300			0
S3	2000	2000	2000	2	0	2	Export	112	Belarus	BLR	704	Viet Nam	VNM								62	RUBBER MANUFACTURES, NES	1	No Quantity							251300			0
S3	2000	2000	2000	2	0	2	Export	112	Belarus	BLR	704	Viet Nam	VNM								64	PAPER,PAPERBOARD,ETC.	1	No Quantity							600			0
S3	2000	2000	2000	2	0	2	Export	112	Belarus	BLR	704	Viet Nam	VNM								66	NON-METAL.MINERAL MANFCT	1	No Quantity							1200			0
S3	2000	2000	2000	2	0	2	Export	112	Belarus	BLR	704	Viet Nam	VNM								65	TEXTILE YARN,FABRIC,ETC.	1	No Quantity							321100			0
S3	2000	2000	2000	2	0	2	Export	112	Belarus	BLR	704	Viet Nam	VNM								67	IRON AND STEEL	1	No Quantity							1554600			0
S3	2000	2000	2000	2	0	2	Export	112	Belarus	BLR	704	Viet Nam	VNM								56	FERTILIZER,EXCEPT GRP272	1	No Quantity							6474500			0
S3	2000	2000	2000	2	0	2	Export	112	Belarus	BLR	704	Viet Nam	VNM								11	BEVERAGES	1	No Quantity							37900			0
S3	2000	2000	2000	2	0	2	Export	112	Belarus	BLR	705	Slovenia	SVN								24	CORK AND WOOD	1	No Quantity							205400			0
S3	2000	2000	2000	2	0	2	Export	112	Belarus	BLR	705	Slovenia	SVN								26	TEXTILE FIBRES	1	No Quantity							36300			0
S3	2000	2000	2000	2	0	2	Export	112	Belarus	BLR	705	Slovenia	SVN								57	PLASTICS IN PRIMARY FORM	1	No Quantity							229300			0
S3	2000	2000	2000	2	0	2	Export	112	Belarus	BLR	705	Slovenia	SVN								32	COAL, COKE, BRIQUETTES	1	No Quantity							18300			0
S3	2000	2000	2000	2	0	2	Export	112	Belarus	BLR	705	Slovenia	SVN								52	INORGANIC CHEMICALS	1	No Quantity							6300			0
S3	2000	2000	2000	2	0	2	Export	112	Belarus	BLR	705	Slovenia	SVN								61	LEATHER, LEATHER GOODS	1	No Quantity							16800			0
S3	2000	2000	2000	2	0	2	Export	112	Belarus	BLR	705	Slovenia	SVN								65	TEXTILE YARN,FABRIC,ETC.	1	No Quantity							1134700			0
S3	2000	2000	2000	2	0	2	Export	112	Belarus	BLR	705	Slovenia	SVN								66	NON-METAL.MINERAL MANFCT	1	No Quantity							1700			0
S3	2000	2000	2000	2	0	2	Export	112	Belarus	BLR	705	Slovenia	SVN								64	PAPER,PAPERBOARD,ETC.	1	No Quantity							3000			0
S3	2000	2000	2000	2	0	2	Export	112	Belarus	BLR	705	Slovenia	SVN								63	CORK, WOOD MANUFACTURES	1	No Quantity							108500			0
S3	2000	2000	2000	2	0	2	Export	112	Belarus	BLR	705	Slovenia	SVN								69	METALS MANUFACTURES,NES	1	No Quantity							818200			0
S3	2000	2000	2000	2	0	2	Export	112	Belarus	BLR	705	Slovenia	SVN								71	POWER GENERATNG.MACHINES	1	No Quantity							1200			0
S3	2000	2000	2000	2	0	2	Export	112	Belarus	BLR	705	Slovenia	SVN								73	METALWORKING MACHINERY	1	No Quantity							300			0
S3	2000	2000	2000	2	0	2	Export	112	Belarus	BLR	705	Slovenia	SVN								68	NON-FERROUS METALS	1	No Quantity							9500			0
S3	2000	2000	2000	2	0	2	Export	112	Belarus	BLR	705	Slovenia	SVN								84	CLOTHING AND ACCESSORIES	1	No Quantity							19400			0
S3	2000	2000	2000	2	0	2	Export	112	Belarus	BLR	705	Slovenia	SVN								89	MISC MANUFCTRD GOODS NES	1	No Quantity							12200			0
S3	2000	2000	2000	2	0	2	Export	108	Burundi	BDI	710	South Africa	ZAF								93	SPEC.TRANSACT.NOT CLASSD	1	No Quantity							852			0
S3	2000	2000	2000	2	0	2	Export	112	Belarus	BLR	710	South Africa	ZAF								84	CLOTHING AND ACCESSORIES	1	No Quantity							2000			0
S3	2000	2000	2000	2	0	2	Export	108	Burundi	BDI	710	South Africa	ZAF								68	NON-FERROUS METALS	1	No Quantity							14			0
S3	2000	2000	2000	2	0	2	Export	112	Belarus	BLR	710	South Africa	ZAF								76	TELECOMM.SOUND EQUIP ETC	1	No Quantity							400			0
S3	2000	2000	2000	2	0	2	Export	112	Belarus	BLR	710	South Africa	ZAF								77	ELEC MCH APPAR,PARTS,NES	1	No Quantity							39200			0
S3	2000	2000	2000	2	0	2	Export	112	Belarus	BLR	710	South Africa	ZAF								78	ROAD VEHICLES	1	No Quantity							800			0
S3	2000	2000	2000	2	0	2	Export	112	Belarus	BLR	710	South Africa	ZAF								82	FURNITURE,BEDDING,ETC.	1	No Quantity							2000			0
S3	2000	2000	2000	2	0	2	Export	112	Belarus	BLR	710	South Africa	ZAF								72	SPECIAL.INDUST.MACHINERY	1	No Quantity							197000			0
S3	2000	2000	2000	2	0	2	Export	112	Belarus	BLR	710	South Africa	ZAF								74	GENERAL INDUSTL.MACH.NES	1	No Quantity							600			0
S3	2000	2000	2000	2	0	2	Export	112	Belarus	BLR	710	South Africa	ZAF								65	TEXTILE YARN,FABRIC,ETC.	1	No Quantity							39300			0
S3	2000	2000	2000	2	0	2	Export	112	Belarus	BLR	710	South Africa	ZAF								58	PLASTIC,NON-PRIMARY FORM	1	No Quantity							100			0
S3	2000	2000	2000	2	0	2	Export	112	Belarus	BLR	710	South Africa	ZAF								56	FERTILIZER,EXCEPT GRP272	1	No Quantity							2202100			0
S3	2000	2000	2000	2	0	2	Export	108	Burundi	BDI	710	South Africa	ZAF								07	COFFEE,TEA,COCOA,SPICES	1	No Quantity							30247			0
S3	2000	2000	2000	2	0	2	Export	108	Burundi	BDI	710	South Africa	ZAF								03	FISH,CRUSTACEANS,MOLLUSC	1	No Quantity							2215			0
S3	2000	2000	2000	2	0	2	Export	112	Belarus	BLR	716	Zimbabwe	ZWE								56	FERTILIZER,EXCEPT GRP272	1	No Quantity							1160900			0
S3	2000	2000	2000	2	0	2	Export	112	Belarus	BLR	724	Spain	ESP								56	FERTILIZER,EXCEPT GRP272	1	No Quantity							4188800			0
S3	2000	2000	2000	2	0	2	Export	112	Belarus	BLR	724	Spain	ESP								32	COAL, COKE, BRIQUETTES	1	No Quantity							44000			0
S3	2000	2000	2000	2	0	2	Export	112	Belarus	BLR	724	Spain	ESP								01	MEAT, MEAT PREPARATIONS	1	No Quantity							33400			0
S3	2000	2000	2000	2	0	2	Export	112	Belarus	BLR	724	Spain	ESP								26	TEXTILE FIBRES	1	No Quantity							20000			0
S3	2000	2000	2000	2	0	2	Export	112	Belarus	BLR	724	Spain	ESP								24	CORK AND WOOD	1	No Quantity							475200			0
S3	2000	2000	2000	2	0	2	Export	108	Burundi	BDI	724	Spain	ESP								21	HIDES,SKINS,FURSKINS,RAW	1	No Quantity							2851780			0
S3	2000	2000	2000	2	0	2	Export	112	Belarus	BLR	724	Spain	ESP								65	TEXTILE YARN,FABRIC,ETC.	1	No Quantity							104900			0
S3	2000	2000	2000	2	0	2	Export	112	Belarus	BLR	724	Spain	ESP								66	NON-METAL.MINERAL MANFCT	1	No Quantity							3300			0
S3	2000	2000	2000	2	0	2	Export	112	Belarus	BLR	724	Spain	ESP								61	LEATHER, LEATHER GOODS	1	No Quantity							129200			0
S3	2000	2000	2000	2	0	2	Export	112	Belarus	BLR	724	Spain	ESP								67	IRON AND STEEL	1	No Quantity							2437400			0
S3	2000	2000	2000	2	0	2	Export	112	Belarus	BLR	724	Spain	ESP								63	CORK, WOOD MANUFACTURES	1	No Quantity							70000			0
S3	2000	2000	2000	2	0	2	Export	112	Belarus	BLR	724	Spain	ESP								62	RUBBER MANUFACTURES, NES	1	No Quantity							200			0
S3	2000	2000	2000	2	0	2	Export	112	Belarus	BLR	724	Spain	ESP								74	GENERAL INDUSTL.MACH.NES	1	No Quantity							71200			0
S3	2000	2000	2000	2	0	2	Export	112	Belarus	BLR	724	Spain	ESP								72	SPECIAL.INDUST.MACHINERY	1	No Quantity							520500			0
S3	2000	2000	2000	2	0	2	Export	112	Belarus	BLR	724	Spain	ESP								73	METALWORKING MACHINERY	1	No Quantity							591900			0
S3	2000	2000	2000	2	0	2	Export	112	Belarus	BLR	724	Spain	ESP								71	POWER GENERATNG.MACHINES	1	No Quantity							42700			0
S3	2000	2000	2000	2	0	2	Export	112	Belarus	BLR	724	Spain	ESP								69	METALS MANUFACTURES,NES	1	No Quantity							39800			0
S3	2000	2000	2000	2	0	2	Export	112	Belarus	BLR	724	Spain	ESP								82	FURNITURE,BEDDING,ETC.	1	No Quantity							21200			0
S3	2000	2000	2000	2	0	2	Export	112	Belarus	BLR	724	Spain	ESP								81	PREFAB BUILDGS,FTTNG ETC	1	No Quantity							30400			0
S3	2000	2000	2000	2	0	2	Export	112	Belarus	BLR	724	Spain	ESP								78	ROAD VEHICLES	1	No Quantity							14800			0
S3	2000	2000	2000	2	0	2	Export	112	Belarus	BLR	724	Spain	ESP								77	ELEC MCH APPAR,PARTS,NES	1	No Quantity							87400			0
S3	2000	2000	2000	2	0	2	Export	112	Belarus	BLR	724	Spain	ESP								84	CLOTHING AND ACCESSORIES	1	No Quantity							7500			0
S3	2000	2000	2000	2	0	2	Export	112	Belarus	BLR	724	Spain	ESP								87	SCIENTIFIC EQUIPMENT NES	1	No Quantity							121900			0
S3	2000	2000	2000	2	0	2	Export	108	Burundi	BDI	724	Spain	ESP								93	SPEC.TRANSACT.NOT CLASSD	1	No Quantity							1640			0
S3	2000	2000	2000	2	0	2	Export	112	Belarus	BLR	724	Spain	ESP								85	FOOTWEAR	1	No Quantity							107000			0
S3	2000	2000	2000	2	0	2	Export	112	Belarus	BLR	724	Spain	ESP								88	PHOTO.APPARAT.NES;CLOCKS	1	No Quantity							300			0
S3	2000	2000	2000	2	0	2	Export	112	Belarus	BLR	724	Spain	ESP								89	MISC MANUFCTRD GOODS NES	1	No Quantity							41400			0
S3	2000	2000	2000	2	0	2	Export	112	Belarus	BLR	736	Fmr Sudan	SDN								87	SCIENTIFIC EQUIPMENT NES	1	No Quantity							310000			0
S3	2000	2000	2000	2	0	2	Export	112	Belarus	BLR	736	Fmr Sudan	SDN								93	SPEC.TRANSACT.NOT CLASSD	1	No Quantity							606000			0
S3	2000	2000	2000	2	0	2	Export	112	Belarus	BLR	736	Fmr Sudan	SDN								71	POWER GENERATNG.MACHINES	1	No Quantity							340000			0
S3	2000	2000	2000	2	0	2	Export	112	Belarus	BLR	736	Fmr Sudan	SDN								67	IRON AND STEEL	1	No Quantity							800			0
S3	2000	2000	2000	2	0	2	Export	108	Burundi	BDI	748	Swaziland	SWZ								07	COFFEE,TEA,COCOA,SPICES	1	No Quantity							97069			0
S3	2000	2000	2000	2	0	2	Export	112	Belarus	BLR	752	Sweden	SWE								05	VEGETABLES AND FRUIT	1	No Quantity							532600			0
S3	2000	2000	2000	2	0	2	Export	108	Burundi	BDI	752	Sweden	SWE								03	FISH,CRUSTACEANS,MOLLUSC	1	No Quantity							4766			0
S3	2000	2000	2000	2	0	2	Export	112	Belarus	BLR	752	Sweden	SWE								24	CORK AND WOOD	1	No Quantity							315300			0
S3	2000	2000	2000	2	0	2	Export	112	Belarus	BLR	752	Sweden	SWE								21	HIDES,SKINS,FURSKINS,RAW	1	No Quantity							500			0
S3	2000	2000	2000	2	0	2	Export	112	Belarus	BLR	752	Sweden	SWE								29	CRUDE ANIMAL,VEG.MATERL.	1	No Quantity							22600			0
S3	2000	2000	2000	2	0	2	Export	112	Belarus	BLR	752	Sweden	SWE								51	ORGANIC CHEMICALS	1	No Quantity							40100			0
S3	2000	2000	2000	2	0	2	Export	112	Belarus	BLR	752	Sweden	SWE								56	FERTILIZER,EXCEPT GRP272	1	No Quantity							2825800			0
S3	2000	2000	2000	2	0	2	Export	112	Belarus	BLR	752	Sweden	SWE								54	MEDICINAL,PHARM.PRODUCTS	1	No Quantity							300			0
S3	2000	2000	2000	2	0	2	Export	112	Belarus	BLR	752	Sweden	SWE								55	ESSENTL.OILS,PERFUME,ETC	1	No Quantity							100			0
S3	2000	2000	2000	2	0	2	Export	112	Belarus	BLR	752	Sweden	SWE								57	PLASTICS IN PRIMARY FORM	1	No Quantity							16300			0
S3	2000	2000	2000	2	0	2	Export	112	Belarus	BLR	752	Sweden	SWE								67	IRON AND STEEL	1	No Quantity							2427700			0
S3	2000	2000	2000	2	0	2	Export	112	Belarus	BLR	752	Sweden	SWE								61	LEATHER, LEATHER GOODS	1	No Quantity							500			0
S3	2000	2000	2000	2	0	2	Export	112	Belarus	BLR	752	Sweden	SWE								66	NON-METAL.MINERAL MANFCT	1	No Quantity							4500			0
S3	2000	2000	2000	2	0	2	Export	112	Belarus	BLR	752	Sweden	SWE								65	TEXTILE YARN,FABRIC,ETC.	1	No Quantity							699000			0
S3	2000	2000	2000	2	0	2	Export	112	Belarus	BLR	752	Sweden	SWE								62	RUBBER MANUFACTURES, NES	1	No Quantity							4114300			0
S3	2000	2000	2000	2	0	2	Export	112	Belarus	BLR	752	Sweden	SWE								63	CORK, WOOD MANUFACTURES	1	No Quantity							133600			0
S3	2000	2000	2000	2	0	2	Export	112	Belarus	BLR	752	Sweden	SWE								64	PAPER,PAPERBOARD,ETC.	1	No Quantity							300			0
S3	2000	2000	2000	2	0	2	Export	112	Belarus	BLR	752	Sweden	SWE								71	POWER GENERATNG.MACHINES	1	No Quantity							4200			0
S3	2000	2000	2000	2	0	2	Export	112	Belarus	BLR	752	Sweden	SWE								69	METALS MANUFACTURES,NES	1	No Quantity							4500			0
S3	2000	2000	2000	2	0	2	Export	112	Belarus	BLR	752	Sweden	SWE								72	SPECIAL.INDUST.MACHINERY	1	No Quantity							36600			0
S3	2000	2000	2000	2	0	2	Export	112	Belarus	BLR	752	Sweden	SWE								74	GENERAL INDUSTL.MACH.NES	1	No Quantity							27200			0
S3	2000	2000	2000	2	0	2	Export	112	Belarus	BLR	752	Sweden	SWE								87	SCIENTIFIC EQUIPMENT NES	1	No Quantity							15000			0
S3	2000	2000	2000	2	0	2	Export	112	Belarus	BLR	752	Sweden	SWE								84	CLOTHING AND ACCESSORIES	1	No Quantity							428300			0
S3	2000	2000	2000	2	0	2	Export	112	Belarus	BLR	752	Sweden	SWE								83	TRAVEL GOODS,HANDBGS ETC	1	No Quantity							1200			0
S3	2000	2000	2000	2	0	2	Export	112	Belarus	BLR	752	Sweden	SWE								89	MISC MANUFCTRD GOODS NES	1	No Quantity							3000			0
S3	2000	2000	2000	2	0	2	Export	112	Belarus	BLR	752	Sweden	SWE								88	PHOTO.APPARAT.NES;CLOCKS	1	No Quantity							9300			0
S3	2000	2000	2000	2	0	2	Export	108	Burundi	BDI	752	Sweden	SWE								93	SPEC.TRANSACT.NOT CLASSD	1	No Quantity							909			0
S3	2000	2000	2000	2	0	2	Export	112	Belarus	BLR	752	Sweden	SWE								77	ELEC MCH APPAR,PARTS,NES	1	No Quantity							118600			0
S3	2000	2000	2000	2	0	2	Export	112	Belarus	BLR	752	Sweden	SWE								76	TELECOMM.SOUND EQUIP ETC	1	No Quantity							200			0
S3	2000	2000	2000	2	0	2	Export	112	Belarus	BLR	752	Sweden	SWE								78	ROAD VEHICLES	1	No Quantity							72600			0
S3	2000	2000	2000	2	0	2	Export	112	Belarus	BLR	752	Sweden	SWE								82	FURNITURE,BEDDING,ETC.	1	No Quantity							1229700			0
S3	2000	2000	2000	2	0	2	Export	112	Belarus	BLR	757	Switzerland	CHE								82	FURNITURE,BEDDING,ETC.	1	No Quantity							28500			0
S3	2000	2000	2000	2	0	2	Export	112	Belarus	BLR	757	Switzerland	CHE								78	ROAD VEHICLES	1	No Quantity							57700			0
S3	2000	2000	2000	2	0	2	Export	112	Belarus	BLR	757	Switzerland	CHE								77	ELEC MCH APPAR,PARTS,NES	1	No Quantity							32300			0
S3	2000	2000	2000	2	0	2	Export	112	Belarus	BLR	757	Switzerland	CHE								88	PHOTO.APPARAT.NES;CLOCKS	1	No Quantity							42000			0
S3	2000	2000	2000	2	0	2	Export	112	Belarus	BLR	757	Switzerland	CHE								89	MISC MANUFCTRD GOODS NES	1	No Quantity							44400			0
S3	2000	2000	2000	2	0	2	Export	112	Belarus	BLR	757	Switzerland	CHE								87	SCIENTIFIC EQUIPMENT NES	1	No Quantity							54000			0
S3	2000	2000	2000	2	0	2	Export	112	Belarus	BLR	757	Switzerland	CHE								93	SPEC.TRANSACT.NOT CLASSD	1	No Quantity							1300			0
S3	2000	2000	2000	2	0	2	Export	112	Belarus	BLR	757	Switzerland	CHE								74	GENERAL INDUSTL.MACH.NES	1	No Quantity							64400			0
S3	2000	2000	2000	2	0	2	Export	112	Belarus	BLR	757	Switzerland	CHE								72	SPECIAL.INDUST.MACHINERY	1	No Quantity							8800			0
S3	2000	2000	2000	2	0	2	Export	112	Belarus	BLR	757	Switzerland	CHE								69	METALS MANUFACTURES,NES	1	No Quantity							800			0
S3	2000	2000	2000	2	0	2	Export	112	Belarus	BLR	757	Switzerland	CHE								71	POWER GENERATNG.MACHINES	1	No Quantity							24000			0
S3	2000	2000	2000	2	0	2	Export	112	Belarus	BLR	757	Switzerland	CHE								64	PAPER,PAPERBOARD,ETC.	1	No Quantity							47500			0
S3	2000	2000	2000	2	0	2	Export	112	Belarus	BLR	757	Switzerland	CHE								63	CORK, WOOD MANUFACTURES	1	No Quantity							30200			0
S3	2000	2000	2000	2	0	2	Export	112	Belarus	BLR	757	Switzerland	CHE								65	TEXTILE YARN,FABRIC,ETC.	1	No Quantity							2300			0
S3	2000	2000	2000	2	0	2	Export	112	Belarus	BLR	757	Switzerland	CHE								57	PLASTICS IN PRIMARY FORM	1	No Quantity							641900			0
S3	2000	2000	2000	2	0	2	Export	112	Belarus	BLR	757	Switzerland	CHE								58	PLASTIC,NON-PRIMARY FORM	1	No Quantity							110500			0
S3	2000	2000	2000	2	0	2	Export	112	Belarus	BLR	757	Switzerland	CHE								56	FERTILIZER,EXCEPT GRP272	1	No Quantity							487700			0
S3	2000	2000	2000	2	0	2	Export	112	Belarus	BLR	757	Switzerland	CHE								24	CORK AND WOOD	1	No Quantity							12300			0
S3	2000	2000	2000	2	0	2	Export	108	Burundi	BDI	757	Switzerland	CHE								21	HIDES,SKINS,FURSKINS,RAW	1	No Quantity							9225			0
S3	2000	2000	2000	2	0	2	Export	112	Belarus	BLR	757	Switzerland	CHE								05	VEGETABLES AND FRUIT	1	No Quantity							432000			0
S3	2000	2000	2000	2	0	2	Export	108	Burundi	BDI	757	Switzerland	CHE								07	COFFEE,TEA,COCOA,SPICES	1	No Quantity							11137188			0
S3	2000	2000	2000	2	0	2	Export	112	Belarus	BLR	757	Switzerland	CHE								08	ANIMAL FEED STUFF	1	No Quantity							108000			0
S3	2000	2000	2000	2	0	2	Export	112	Belarus	BLR	760	Syria	SYR								63	CORK, WOOD MANUFACTURES	1	No Quantity							799000			0
S3	2000	2000	2000	2	0	2	Export	112	Belarus	BLR	760	Syria	SYR								64	PAPER,PAPERBOARD,ETC.	1	No Quantity							1400			0
S3	2000	2000	2000	2	0	2	Export	112	Belarus	BLR	760	Syria	SYR								62	RUBBER MANUFACTURES, NES	1	No Quantity							11500			0
S3	2000	2000	2000	2	0	2	Export	112	Belarus	BLR	760	Syria	SYR								71	POWER GENERATNG.MACHINES	1	No Quantity							100200			0
S3	2000	2000	2000	2	0	2	Export	112	Belarus	BLR	760	Syria	SYR								69	METALS MANUFACTURES,NES	1	No Quantity							3500			0
S3	2000	2000	2000	2	0	2	Export	112	Belarus	BLR	760	Syria	SYR								72	SPECIAL.INDUST.MACHINERY	1	No Quantity							11274600			0
S3	2000	2000	2000	2	0	2	Export	112	Belarus	BLR	760	Syria	SYR								74	GENERAL INDUSTL.MACH.NES	1	No Quantity							68300			0
S3	2000	2000	2000	2	0	2	Export	112	Belarus	BLR	760	Syria	SYR								87	SCIENTIFIC EQUIPMENT NES	1	No Quantity							11500			0
S3	2000	2000	2000	2	0	2	Export	112	Belarus	BLR	760	Syria	SYR								89	MISC MANUFCTRD GOODS NES	1	No Quantity							38800			0
S3	2000	2000	2000	2	0	2	Export	112	Belarus	BLR	760	Syria	SYR								77	ELEC MCH APPAR,PARTS,NES	1	No Quantity							4300			0
S3	2000	2000	2000	2	0	2	Export	112	Belarus	BLR	760	Syria	SYR								78	ROAD VEHICLES	1	No Quantity							740000			0
S3	2000	2000	2000	2	0	2	Export	112	Belarus	BLR	762	Tajikistan	TJK								78	ROAD VEHICLES	1	No Quantity							644200			0
S3	2000	2000	2000	2	0	2	Export	112	Belarus	BLR	762	Tajikistan	TJK								82	FURNITURE,BEDDING,ETC.	1	No Quantity							81100			0
S3	2000	2000	2000	2	0	2	Export	112	Belarus	BLR	762	Tajikistan	TJK								77	ELEC MCH APPAR,PARTS,NES	1	No Quantity							374200			0
S3	2000	2000	2000	2	0	2	Export	112	Belarus	BLR	762	Tajikistan	TJK								76	TELECOMM.SOUND EQUIP ETC	1	No Quantity							1000			0
S3	2000	2000	2000	2	0	2	Export	112	Belarus	BLR	762	Tajikistan	TJK								89	MISC MANUFCTRD GOODS NES	1	No Quantity							174100			0
S3	2000	2000	2000	2	0	2	Export	112	Belarus	BLR	762	Tajikistan	TJK								85	FOOTWEAR	1	No Quantity							56300			0
S3	2000	2000	2000	2	0	2	Export	112	Belarus	BLR	762	Tajikistan	TJK								87	SCIENTIFIC EQUIPMENT NES	1	No Quantity							4700			0
S3	2000	2000	2000	2	0	2	Export	112	Belarus	BLR	762	Tajikistan	TJK								84	CLOTHING AND ACCESSORIES	1	No Quantity							15500			0
S3	2000	2000	2000	2	0	2	Export	112	Belarus	BLR	762	Tajikistan	TJK								93	SPEC.TRANSACT.NOT CLASSD	1	No Quantity							453000			0
S3	2000	2000	2000	2	0	2	Export	112	Belarus	BLR	762	Tajikistan	TJK								69	METALS MANUFACTURES,NES	1	No Quantity							12100			0
S3	2000	2000	2000	2	0	2	Export	112	Belarus	BLR	762	Tajikistan	TJK								62	RUBBER MANUFACTURES, NES	1	No Quantity							100			0
S3	2000	2000	2000	2	0	2	Export	112	Belarus	BLR	762	Tajikistan	TJK								64	PAPER,PAPERBOARD,ETC.	1	No Quantity							12100			0
S3	2000	2000	2000	2	0	2	Export	112	Belarus	BLR	762	Tajikistan	TJK								63	CORK, WOOD MANUFACTURES	1	No Quantity							42400			0
S3	2000	2000	2000	2	0	2	Export	112	Belarus	BLR	762	Tajikistan	TJK								65	TEXTILE YARN,FABRIC,ETC.	1	No Quantity							9500			0
S3	2000	2000	2000	2	0	2	Export	112	Belarus	BLR	762	Tajikistan	TJK								66	NON-METAL.MINERAL MANFCT	1	No Quantity							3500			0
S3	2000	2000	2000	2	0	2	Export	112	Belarus	BLR	762	Tajikistan	TJK								67	IRON AND STEEL	1	No Quantity							77600			0
S3	2000	2000	2000	2	0	2	Export	112	Belarus	BLR	762	Tajikistan	TJK								06	SUGAR,SUGR.PREPTNS,HONEY	1	No Quantity							28200			0
S3	2000	2000	2000	2	0	2	Export	112	Belarus	BLR	762	Tajikistan	TJK								02	DAIRY PRODUCTS,BIRD EGGS	1	No Quantity							27700			0
S3	2000	2000	2000	2	0	2	Export	112	Belarus	BLR	762	Tajikistan	TJK								24	CORK AND WOOD	1	No Quantity							3500			0
S3	2000	2000	2000	2	0	2	Export	112	Belarus	BLR	762	Tajikistan	TJK								54	MEDICINAL,PHARM.PRODUCTS	1	No Quantity							375500			0
S3	2000	2000	2000	2	0	2	Export	112	Belarus	BLR	762	Tajikistan	TJK								29	CRUDE ANIMAL,VEG.MATERL.	1	No Quantity							200			0
S3	2000	2000	2000	2	0	2	Export	112	Belarus	BLR	764	Thailand	THA								52	INORGANIC CHEMICALS	1	No Quantity							3000			0
S3	2000	2000	2000	2	0	2	Export	112	Belarus	BLR	764	Thailand	THA								67	IRON AND STEEL	1	No Quantity							8904000			0
S3	2000	2000	2000	2	0	2	Export	108	Burundi	BDI	764	Thailand	THA								66	NON-METAL.MINERAL MANFCT	1	No Quantity							1252			0
S3	2000	2000	2000	2	0	2	Export	112	Belarus	BLR	764	Thailand	THA								63	CORK, WOOD MANUFACTURES	1	No Quantity							1600			0
S3	2000	2000	2000	2	0	2	Export	112	Belarus	BLR	764	Thailand	THA								64	PAPER,PAPERBOARD,ETC.	1	No Quantity							1600			0
S3	2000	2000	2000	2	0	2	Export	112	Belarus	BLR	764	Thailand	THA								73	METALWORKING MACHINERY	1	No Quantity							11400			0
S3	2000	2000	2000	2	0	2	Export	112	Belarus	BLR	764	Thailand	THA								89	MISC MANUFCTRD GOODS NES	1	No Quantity							78400			0
S3	2000	2000	2000	2	0	2	Export	112	Belarus	BLR	768	Togo	TGO								89	MISC MANUFCTRD GOODS NES	1	No Quantity							15600			0
S3	2000	2000	2000	2	0	2	Export	108	Burundi	BDI	768	Togo	TGO								93	SPEC.TRANSACT.NOT CLASSD	1	No Quantity							226			0
S3	2000	2000	2000	2	0	2	Export	108	Burundi	BDI	784	United Arab Emirates	ARE								93	SPEC.TRANSACT.NOT CLASSD	1	No Quantity							64			0
S3	2000	2000	2000	2	0	2	Export	112	Belarus	BLR	784	United Arab Emirates	ARE								84	CLOTHING AND ACCESSORIES	1	No Quantity							147500			0
S3	2000	2000	2000	2	0	2	Export	112	Belarus	BLR	784	United Arab Emirates	ARE								87	SCIENTIFIC EQUIPMENT NES	1	No Quantity							10528900			0
S3	2000	2000	2000	2	0	2	Export	112	Belarus	BLR	784	United Arab Emirates	ARE								78	ROAD VEHICLES	1	No Quantity							30100			0
S3	2000	2000	2000	2	0	2	Export	112	Belarus	BLR	784	United Arab Emirates	ARE								93	SPEC.TRANSACT.NOT CLASSD	1	No Quantity							1500			0
S3	2000	2000	2000	2	0	2	Export	112	Belarus	BLR	784	United Arab Emirates	ARE								72	SPECIAL.INDUST.MACHINERY	1	No Quantity							6900			0
S3	2000	2000	2000	2	0	2	Export	112	Belarus	BLR	784	United Arab Emirates	ARE								74	GENERAL INDUSTL.MACH.NES	1	No Quantity							1720700			0
S3	2000	2000	2000	2	0	2	Export	112	Belarus	BLR	784	United Arab Emirates	ARE								69	METALS MANUFACTURES,NES	1	No Quantity							900			0
S3	2000	2000	2000	2	0	2	Export	112	Belarus	BLR	784	United Arab Emirates	ARE								71	POWER GENERATNG.MACHINES	1	No Quantity							13700			0
S3	2000	2000	2000	2	0	2	Export	112	Belarus	BLR	784	United Arab Emirates	ARE								62	RUBBER MANUFACTURES, NES	1	No Quantity							36300			0
S3	2000	2000	2000	2	0	2	Export	108	Burundi	BDI	784	United Arab Emirates	ARE								07	COFFEE,TEA,COCOA,SPICES	1	No Quantity							40539			0
S3	2000	2000	2000	2	0	2	Export	112	Belarus	BLR	788	Tunisia	TUN								52	INORGANIC CHEMICALS	1	No Quantity							100			0
S3	2000	2000	2000	2	0	2	Export	112	Belarus	BLR	788	Tunisia	TUN								69	METALS MANUFACTURES,NES	1	No Quantity							29700			0
S3	2000	2000	2000	2	0	2	Export	112	Belarus	BLR	788	Tunisia	TUN								73	METALWORKING MACHINERY	1	No Quantity							11100			0
S3	2000	2000	2000	2	0	2	Export	112	Belarus	BLR	788	Tunisia	TUN								87	SCIENTIFIC EQUIPMENT NES	1	No Quantity							10000			0
S3	2000	2000	2000	2	0	2	Export	112	Belarus	BLR	788	Tunisia	TUN								89	MISC MANUFCTRD GOODS NES	1	No Quantity							200			0
S3	2000	2000	2000	2	0	2	Export	112	Belarus	BLR	792	Turkey	TUR								89	MISC MANUFCTRD GOODS NES	1	No Quantity							155500			0
S3	2000	2000	2000	2	0	2	Export	112	Belarus	BLR	792	Turkey	TUR								87	SCIENTIFIC EQUIPMENT NES	1	No Quantity							14300			0
S3	2000	2000	2000	2	0	2	Export	112	Belarus	BLR	792	Turkey	TUR								78	ROAD VEHICLES	1	No Quantity							14032300			0
S3	2000	2000	2000	2	0	2	Export	112	Belarus	BLR	792	Turkey	TUR								81	PREFAB BUILDGS,FTTNG ETC	1	No Quantity							2900			0
S3	2000	2000	2000	2	0	2	Export	112	Belarus	BLR	792	Turkey	TUR								76	TELECOMM.SOUND EQUIP ETC	1	No Quantity							57800			0
S3	2000	2000	2000	2	0	2	Export	112	Belarus	BLR	792	Turkey	TUR								75	OFFICE MACHINES,ADP MACH	1	No Quantity							300			0
S3	2000	2000	2000	2	0	2	Export	112	Belarus	BLR	792	Turkey	TUR								77	ELEC MCH APPAR,PARTS,NES	1	No Quantity							129400			0
S3	2000	2000	2000	2	0	2	Export	112	Belarus	BLR	792	Turkey	TUR								93	SPEC.TRANSACT.NOT CLASSD	1	No Quantity							480700			0
S3	2000	2000	2000	2	0	2	Export	112	Belarus	BLR	792	Turkey	TUR								73	METALWORKING MACHINERY	1	No Quantity							728300			0
S3	2000	2000	2000	2	0	2	Export	112	Belarus	BLR	792	Turkey	TUR								72	SPECIAL.INDUST.MACHINERY	1	No Quantity							42000			0
S3	2000	2000	2000	2	0	2	Export	112	Belarus	BLR	792	Turkey	TUR								74	GENERAL INDUSTL.MACH.NES	1	No Quantity							211300			0
S3	2000	2000	2000	2	0	2	Export	112	Belarus	BLR	792	Turkey	TUR								69	METALS MANUFACTURES,NES	1	No Quantity							104300			0
S3	2000	2000	2000	2	0	2	Export	112	Belarus	BLR	792	Turkey	TUR								71	POWER GENERATNG.MACHINES	1	No Quantity							56900			0
S3	2000	2000	2000	2	0	2	Export	112	Belarus	BLR	792	Turkey	TUR								62	RUBBER MANUFACTURES, NES	1	No Quantity							237600			0
S3	2000	2000	2000	2	0	2	Export	112	Belarus	BLR	792	Turkey	TUR								63	CORK, WOOD MANUFACTURES	1	No Quantity							887400			0
S3	2000	2000	2000	2	0	2	Export	112	Belarus	BLR	792	Turkey	TUR								67	IRON AND STEEL	1	No Quantity							100			0
S3	2000	2000	2000	2	0	2	Export	112	Belarus	BLR	792	Turkey	TUR								66	NON-METAL.MINERAL MANFCT	1	No Quantity							46800			0
S3	2000	2000	2000	2	0	2	Export	112	Belarus	BLR	792	Turkey	TUR								65	TEXTILE YARN,FABRIC,ETC.	1	No Quantity							7055300			0
S3	2000	2000	2000	2	0	2	Export	112	Belarus	BLR	792	Turkey	TUR								32	COAL, COKE, BRIQUETTES	1	No Quantity							37800			0
S3	2000	2000	2000	2	0	2	Export	112	Belarus	BLR	792	Turkey	TUR								56	FERTILIZER,EXCEPT GRP272	1	No Quantity							5512600			0
S3	2000	2000	2000	2	0	2	Export	112	Belarus	BLR	792	Turkey	TUR								57	PLASTICS IN PRIMARY FORM	1	No Quantity							213100			0
S3	2000	2000	2000	2	0	2	Export	112	Belarus	BLR	792	Turkey	TUR								24	CORK AND WOOD	1	No Quantity							3100			0
S3	2000	2000	2000	2	0	2	Export	112	Belarus	BLR	792	Turkey	TUR								26	TEXTILE FIBRES	1	No Quantity							295300			0
S3	2000	2000	2000	2	0	2	Export	112	Belarus	BLR	795	Turkmenistan	TKM								26	TEXTILE FIBRES	1	No Quantity							13200			0
S3	2000	2000	2000	2	0	2	Export	112	Belarus	BLR	795	Turkmenistan	TKM								06	SUGAR,SUGR.PREPTNS,HONEY	1	No Quantity							118600			0
S3	2000	2000	2000	2	0	2	Export	112	Belarus	BLR	795	Turkmenistan	TKM								02	DAIRY PRODUCTS,BIRD EGGS	1	No Quantity							314400			0
S3	2000	2000	2000	2	0	2	Export	112	Belarus	BLR	795	Turkmenistan	TKM								65	TEXTILE YARN,FABRIC,ETC.	1	No Quantity							400900			0
S3	2000	2000	2000	2	0	2	Export	112	Belarus	BLR	795	Turkmenistan	TKM								66	NON-METAL.MINERAL MANFCT	1	No Quantity							156700			0
S3	2000	2000	2000	2	0	2	Export	112	Belarus	BLR	795	Turkmenistan	TKM								63	CORK, WOOD MANUFACTURES	1	No Quantity							63200			0
S3	2000	2000	2000	2	0	2	Export	112	Belarus	BLR	795	Turkmenistan	TKM								64	PAPER,PAPERBOARD,ETC.	1	No Quantity							320200			0
S3	2000	2000	2000	2	0	2	Export	112	Belarus	BLR	795	Turkmenistan	TKM								62	RUBBER MANUFACTURES, NES	1	No Quantity							1729400			0
S3	2000	2000	2000	2	0	2	Export	112	Belarus	BLR	795	Turkmenistan	TKM								71	POWER GENERATNG.MACHINES	1	No Quantity							24400			0
S3	2000	2000	2000	2	0	2	Export	112	Belarus	BLR	795	Turkmenistan	TKM								69	METALS MANUFACTURES,NES	1	No Quantity							116300			0
S3	2000	2000	2000	2	0	2	Export	112	Belarus	BLR	795	Turkmenistan	TKM								74	GENERAL INDUSTL.MACH.NES	1	No Quantity							33400			0
S3	2000	2000	2000	2	0	2	Export	112	Belarus	BLR	795	Turkmenistan	TKM								72	SPECIAL.INDUST.MACHINERY	1	No Quantity							29228200			0
S3	2000	2000	2000	2	0	2	Export	112	Belarus	BLR	795	Turkmenistan	TKM								77	ELEC MCH APPAR,PARTS,NES	1	No Quantity							373700			0
S3	2000	2000	2000	2	0	2	Export	112	Belarus	BLR	795	Turkmenistan	TKM								81	PREFAB BUILDGS,FTTNG ETC	1	No Quantity							147000			0
S3	2000	2000	2000	2	0	2	Export	112	Belarus	BLR	795	Turkmenistan	TKM								82	FURNITURE,BEDDING,ETC.	1	No Quantity							19300			0
S3	2000	2000	2000	2	0	2	Export	112	Belarus	BLR	795	Turkmenistan	TKM								78	ROAD VEHICLES	1	No Quantity							11483400			0
S3	2000	2000	2000	2	0	2	Export	112	Belarus	BLR	795	Turkmenistan	TKM								87	SCIENTIFIC EQUIPMENT NES	1	No Quantity							500			0
S3	2000	2000	2000	2	0	2	Export	112	Belarus	BLR	795	Turkmenistan	TKM								89	MISC MANUFCTRD GOODS NES	1	No Quantity							603200			0
S3	2000	2000	2000	2	0	2	Export	112	Belarus	BLR	795	Turkmenistan	TKM								88	PHOTO.APPARAT.NES;CLOCKS	1	No Quantity							86400			0
S3	2000	2000	2000	2	0	2	Export	112	Belarus	BLR	800	Uganda	UGA								88	PHOTO.APPARAT.NES;CLOCKS	1	No Quantity							900			0
S3	2000	2000	2000	2	0	2	Export	112	Belarus	BLR	800	Uganda	UGA								89	MISC MANUFCTRD GOODS NES	1	No Quantity							4500			0
S3	2000	2000	2000	2	0	2	Export	112	Belarus	BLR	800	Uganda	UGA								78	ROAD VEHICLES	1	No Quantity							53900			0
S3	2000	2000	2000	2	0	2	Export	112	Belarus	BLR	800	Uganda	UGA								93	SPEC.TRANSACT.NOT CLASSD	1	No Quantity							1825200			0
S3	2000	2000	2000	2	0	2	Export	112	Belarus	BLR	800	Uganda	UGA								74	GENERAL INDUSTL.MACH.NES	1	No Quantity							2500			0
S3	2000	2000	2000	2	0	2	Export	112	Belarus	BLR	800	Uganda	UGA								71	POWER GENERATNG.MACHINES	1	No Quantity							5300			0
S3	2000	2000	2000	2	0	2	Export	112	Belarus	BLR	800	Uganda	UGA								62	RUBBER MANUFACTURES, NES	1	No Quantity							500			0
S3	2000	2000	2000	2	0	2	Export	108	Burundi	BDI	800	Uganda	UGA								06	SUGAR,SUGR.PREPTNS,HONEY	1	No Quantity							43524			0
S3	2000	2000	2000	2	0	2	Export	108	Burundi	BDI	800	Uganda	UGA								21	HIDES,SKINS,FURSKINS,RAW	1	No Quantity							2486			0
S3	2000	2000	2000	2	0	2	Export	108	Burundi	BDI	800	Uganda	UGA								12	TOBACCO,TOBACCO MANUFACT	1	No Quantity							14194			0
S3	2000	2000	2000	2	0	2	Export	112	Belarus	BLR	804	Ukraine	UKR								12	TOBACCO,TOBACCO MANUFACT	1	No Quantity							42700			0
S3	2000	2000	2000	2	0	2	Export	112	Belarus	BLR	804	Ukraine	UKR								11	BEVERAGES	1	No Quantity							8300			0
S3	2000	2000	2000	2	0	2	Export	112	Belarus	BLR	804	Ukraine	UKR								24	CORK AND WOOD	1	No Quantity							1707000			0
S3	2000	2000	2000	2	0	2	Export	112	Belarus	BLR	804	Ukraine	UKR								26	TEXTILE FIBRES	1	No Quantity							7109900			0
S3	2000	2000	2000	2	0	2	Export	112	Belarus	BLR	804	Ukraine	UKR								21	HIDES,SKINS,FURSKINS,RAW	1	No Quantity							4000			0
S3	2000	2000	2000	2	0	2	Export	112	Belarus	BLR	804	Ukraine	UKR								22	OIL SEED,OLEAGINUS FRUIT	1	No Quantity							400			0
S3	2000	2000	2000	2	0	2	Export	112	Belarus	BLR	804	Ukraine	UKR								27	CRUDE FERTILIZER,MINERAL	1	No Quantity							274300			0
S3	2000	2000	2000	2	0	2	Export	112	Belarus	BLR	804	Ukraine	UKR								08	ANIMAL FEED STUFF	1	No Quantity							400			0
S3	2000	2000	2000	2	0	2	Export	112	Belarus	BLR	804	Ukraine	UKR								09	MISC.EDIBLE PRODUCTS ETC	1	No Quantity							144100			0
S3	2000	2000	2000	2	0	2	Export	112	Belarus	BLR	804	Ukraine	UKR								06	SUGAR,SUGR.PREPTNS,HONEY	1	No Quantity							14731300			0
S3	2000	2000	2000	2	0	2	Export	112	Belarus	BLR	804	Ukraine	UKR								07	COFFEE,TEA,COCOA,SPICES	1	No Quantity							116500			0
S3	2000	2000	2000	2	0	2	Export	112	Belarus	BLR	804	Ukraine	UKR								05	VEGETABLES AND FRUIT	1	No Quantity							420500			0
S3	2000	2000	2000	2	0	2	Export	112	Belarus	BLR	804	Ukraine	UKR								02	DAIRY PRODUCTS,BIRD EGGS	1	No Quantity							75800			0
S3	2000	2000	2000	2	0	2	Export	112	Belarus	BLR	804	Ukraine	UKR								01	MEAT, MEAT PREPARATIONS	1	No Quantity							1100			0
S3	2000	2000	2000	2	0	2	Export	112	Belarus	BLR	804	Ukraine	UKR								03	FISH,CRUSTACEANS,MOLLUSC	1	No Quantity							344100			0
S3	2000	2000	2000	2	0	2	Export	112	Belarus	BLR	804	Ukraine	UKR								04	CEREALS,CEREAL PREPRTNS.	1	No Quantity							161800			0
S3	2000	2000	2000	2	0	2	Export	112	Belarus	BLR	804	Ukraine	UKR								57	PLASTICS IN PRIMARY FORM	1	No Quantity							5308500			0
S3	2000	2000	2000	2	0	2	Export	112	Belarus	BLR	804	Ukraine	UKR								58	PLASTIC,NON-PRIMARY FORM	1	No Quantity							630100			0
S3	2000	2000	2000	2	0	2	Export	112	Belarus	BLR	804	Ukraine	UKR								59	CHEMICAL MATERIALS NES	1	No Quantity							2869300			0
S3	2000	2000	2000	2	0	2	Export	112	Belarus	BLR	804	Ukraine	UKR								56	FERTILIZER,EXCEPT GRP272	1	No Quantity							2834400			0
S3	2000	2000	2000	2	0	2	Export	112	Belarus	BLR	804	Ukraine	UKR								54	MEDICINAL,PHARM.PRODUCTS	1	No Quantity							1563000			0
S3	2000	2000	2000	2	0	2	Export	112	Belarus	BLR	804	Ukraine	UKR								55	ESSENTL.OILS,PERFUME,ETC	1	No Quantity							377900			0
S3	2000	2000	2000	2	0	2	Export	112	Belarus	BLR	804	Ukraine	UKR								32	COAL, COKE, BRIQUETTES	1	No Quantity							16600			0
S3	2000	2000	2000	2	0	2	Export	112	Belarus	BLR	804	Ukraine	UKR								33	PETROLEUM,PETROL.PRODUCT	1	No Quantity							372051200			0
S3	2000	2000	2000	2	0	2	Export	112	Belarus	BLR	804	Ukraine	UKR								29	CRUDE ANIMAL,VEG.MATERL.	1	No Quantity							2500			0
S3	2000	2000	2000	2	0	2	Export	112	Belarus	BLR	804	Ukraine	UKR								28	METALLIFEROUS ORE,SCRAP	1	No Quantity							655800			0
S3	2000	2000	2000	2	0	2	Export	112	Belarus	BLR	804	Ukraine	UKR								25	PULP AND WASTE PAPER	1	No Quantity							1500			0
S3	2000	2000	2000	2	0	2	Export	112	Belarus	BLR	804	Ukraine	UKR								52	INORGANIC CHEMICALS	1	No Quantity							1053900			0
S3	2000	2000	2000	2	0	2	Export	112	Belarus	BLR	804	Ukraine	UKR								53	DYES,COLOURING MATERIALS	1	No Quantity							2011700			0
S3	2000	2000	2000	2	0	2	Export	112	Belarus	BLR	804	Ukraine	UKR								51	ORGANIC CHEMICALS	1	No Quantity							36400			0
S3	2000	2000	2000	2	0	2	Export	112	Belarus	BLR	804	Ukraine	UKR								42	FIXED VEG. FATS AND OILS	1	No Quantity							7600			0
S3	2000	2000	2000	2	0	2	Export	112	Belarus	BLR	804	Ukraine	UKR								35	ELECTRIC CURRENT	1	No Quantity							158000			0
S3	2000	2000	2000	2	0	2	Export	112	Belarus	BLR	804	Ukraine	UKR								34	GAS,NATURAL,MANUFACTURED	1	No Quantity							162400			0
S3	2000	2000	2000	2	0	2	Export	112	Belarus	BLR	804	Ukraine	UKR								62	RUBBER MANUFACTURES, NES	1	No Quantity							5818300			0
S3	2000	2000	2000	2	0	2	Export	112	Belarus	BLR	804	Ukraine	UKR								64	PAPER,PAPERBOARD,ETC.	1	No Quantity							10680100			0
S3	2000	2000	2000	2	0	2	Export	112	Belarus	BLR	804	Ukraine	UKR								63	CORK, WOOD MANUFACTURES	1	No Quantity							1525800			0
S3	2000	2000	2000	2	0	2	Export	112	Belarus	BLR	804	Ukraine	UKR								66	NON-METAL.MINERAL MANFCT	1	No Quantity							10350400			0
S3	2000	2000	2000	2	0	2	Export	112	Belarus	BLR	804	Ukraine	UKR								65	TEXTILE YARN,FABRIC,ETC.	1	No Quantity							14874100			0
S3	2000	2000	2000	2	0	2	Export	112	Belarus	BLR	804	Ukraine	UKR								67	IRON AND STEEL	1	No Quantity							4994000			0
S3	2000	2000	2000	2	0	2	Export	112	Belarus	BLR	804	Ukraine	UKR								61	LEATHER, LEATHER GOODS	1	No Quantity							355800			0
S3	2000	2000	2000	2	0	2	Export	112	Belarus	BLR	804	Ukraine	UKR								71	POWER GENERATNG.MACHINES	1	No Quantity							2941500			0
S3	2000	2000	2000	2	0	2	Export	112	Belarus	BLR	804	Ukraine	UKR								69	METALS MANUFACTURES,NES	1	No Quantity							9124500			0
S3	2000	2000	2000	2	0	2	Export	112	Belarus	BLR	804	Ukraine	UKR								74	GENERAL INDUSTL.MACH.NES	1	No Quantity							10550100			0
S3	2000	2000	2000	2	0	2	Export	112	Belarus	BLR	804	Ukraine	UKR								72	SPECIAL.INDUST.MACHINERY	1	No Quantity							14771400			0
S3	2000	2000	2000	2	0	2	Export	112	Belarus	BLR	804	Ukraine	UKR								73	METALWORKING MACHINERY	1	No Quantity							700400			0
S3	2000	2000	2000	2	0	2	Export	112	Belarus	BLR	804	Ukraine	UKR								93	SPEC.TRANSACT.NOT CLASSD	1	No Quantity							4087500			0
S3	2000	2000	2000	2	0	2	Export	112	Belarus	BLR	804	Ukraine	UKR								78	ROAD VEHICLES	1	No Quantity							25280400			0
S3	2000	2000	2000	2	0	2	Export	112	Belarus	BLR	804	Ukraine	UKR								82	FURNITURE,BEDDING,ETC.	1	No Quantity							1815700			0
S3	2000	2000	2000	2	0	2	Export	112	Belarus	BLR	804	Ukraine	UKR								81	PREFAB BUILDGS,FTTNG ETC	1	No Quantity							529900			0
S3	2000	2000	2000	2	0	2	Export	112	Belarus	BLR	804	Ukraine	UKR								77	ELEC MCH APPAR,PARTS,NES	1	No Quantity							15698500			0
S3	2000	2000	2000	2	0	2	Export	112	Belarus	BLR	804	Ukraine	UKR								75	OFFICE MACHINES,ADP MACH	1	No Quantity							1700			0
S3	2000	2000	2000	2	0	2	Export	112	Belarus	BLR	804	Ukraine	UKR								68	NON-FERROUS METALS	1	No Quantity							185800			0
S3	2000	2000	2000	2	0	2	Export	112	Belarus	BLR	804	Ukraine	UKR								76	TELECOMM.SOUND EQUIP ETC	1	No Quantity							569700			0
S3	2000	2000	2000	2	0	2	Export	112	Belarus	BLR	804	Ukraine	UKR								89	MISC MANUFCTRD GOODS NES	1	No Quantity							7997100			0
S3	2000	2000	2000	2	0	2	Export	112	Belarus	BLR	804	Ukraine	UKR								88	PHOTO.APPARAT.NES;CLOCKS	1	No Quantity							200700			0
S3	2000	2000	2000	2	0	2	Export	112	Belarus	BLR	804	Ukraine	UKR								85	FOOTWEAR	1	No Quantity							225300			0
S3	2000	2000	2000	2	0	2	Export	112	Belarus	BLR	804	Ukraine	UKR								87	SCIENTIFIC EQUIPMENT NES	1	No Quantity							1182300			0
S3	2000	2000	2000	2	0	2	Export	112	Belarus	BLR	804	Ukraine	UKR								84	CLOTHING AND ACCESSORIES	1	No Quantity							343500			0
S3	2000	2000	2000	2	0	2	Export	112	Belarus	BLR	804	Ukraine	UKR								83	TRAVEL GOODS,HANDBGS ETC	1	No Quantity							1100			0
S3	2000	2000	2000	2	0	2	Export	112	Belarus	BLR	804	Ukraine	UKR								79	OTHR.TRANSPORT EQUIPMENT	1	No Quantity							39300			0
S3	2000	2000	2000	2	0	2	Export	112	Belarus	BLR	807	North Macedonia	MKD								77	ELEC MCH APPAR,PARTS,NES	1	No Quantity							300			0
S3	2000	2000	2000	2	0	2	Export	112	Belarus	BLR	807	North Macedonia	MKD								78	ROAD VEHICLES	1	No Quantity							24400			0
S3	2000	2000	2000	2	0	2	Export	112	Belarus	BLR	807	North Macedonia	MKD								74	GENERAL INDUSTL.MACH.NES	1	No Quantity							1100			0
S3	2000	2000	2000	2	0	2	Export	112	Belarus	BLR	807	North Macedonia	MKD								69	METALS MANUFACTURES,NES	1	No Quantity							21900			0
S3	2000	2000	2000	2	0	2	Export	112	Belarus	BLR	807	North Macedonia	MKD								71	POWER GENERATNG.MACHINES	1	No Quantity							100			0
S3	2000	2000	2000	2	0	2	Export	112	Belarus	BLR	807	North Macedonia	MKD								61	LEATHER, LEATHER GOODS	1	No Quantity							97000			0
S3	2000	2000	2000	2	0	2	Export	112	Belarus	BLR	807	North Macedonia	MKD								63	CORK, WOOD MANUFACTURES	1	No Quantity							37900			0
S3	2000	2000	2000	2	0	2	Export	112	Belarus	BLR	807	North Macedonia	MKD								62	RUBBER MANUFACTURES, NES	1	No Quantity							83200			0
S3	2000	2000	2000	2	0	2	Export	112	Belarus	BLR	807	North Macedonia	MKD								56	FERTILIZER,EXCEPT GRP272	1	No Quantity							585900			0
S3	2000	2000	2000	2	0	2	Export	112	Belarus	BLR	807	North Macedonia	MKD								26	TEXTILE FIBRES	1	No Quantity							39400			0
S3	2000	2000	2000	2	0	2	Export	112	Belarus	BLR	818	Egypt	EGY								26	TEXTILE FIBRES	1	No Quantity							121300			0
S3	2000	2000	2000	2	0	2	Export	112	Belarus	BLR	818	Egypt	EGY								27	CRUDE FERTILIZER,MINERAL	1	No Quantity							1100			0
S3	2000	2000	2000	2	0	2	Export	112	Belarus	BLR	818	Egypt	EGY								62	RUBBER MANUFACTURES, NES	1	No Quantity							15400			0
S3	2000	2000	2000	2	0	2	Export	112	Belarus	BLR	818	Egypt	EGY								63	CORK, WOOD MANUFACTURES	1	No Quantity							67600			0
S3	2000	2000	2000	2	0	2	Export	112	Belarus	BLR	818	Egypt	EGY								67	IRON AND STEEL	1	No Quantity							922900			0
S3	2000	2000	2000	2	0	2	Export	112	Belarus	BLR	818	Egypt	EGY								66	NON-METAL.MINERAL MANFCT	1	No Quantity							569600			0
S3	2000	2000	2000	2	0	2	Export	112	Belarus	BLR	818	Egypt	EGY								71	POWER GENERATNG.MACHINES	1	No Quantity							676700			0
S3	2000	2000	2000	2	0	2	Export	112	Belarus	BLR	818	Egypt	EGY								69	METALS MANUFACTURES,NES	1	No Quantity							8900			0
S3	2000	2000	2000	2	0	2	Export	112	Belarus	BLR	818	Egypt	EGY								74	GENERAL INDUSTL.MACH.NES	1	No Quantity							145500			0
S3	2000	2000	2000	2	0	2	Export	112	Belarus	BLR	818	Egypt	EGY								73	METALWORKING MACHINERY	1	No Quantity							31400			0
S3	2000	2000	2000	2	0	2	Export	112	Belarus	BLR	818	Egypt	EGY								72	SPECIAL.INDUST.MACHINERY	1	No Quantity							2328100			0
S3	2000	2000	2000	2	0	2	Export	112	Belarus	BLR	818	Egypt	EGY								78	ROAD VEHICLES	1	No Quantity							1458400			0
S3	2000	2000	2000	2	0	2	Export	112	Belarus	BLR	818	Egypt	EGY								82	FURNITURE,BEDDING,ETC.	1	No Quantity							1500			0
S3	2000	2000	2000	2	0	2	Export	112	Belarus	BLR	818	Egypt	EGY								77	ELEC MCH APPAR,PARTS,NES	1	No Quantity							16300			0
S3	2000	2000	2000	2	0	2	Export	112	Belarus	BLR	818	Egypt	EGY								76	TELECOMM.SOUND EQUIP ETC	1	No Quantity							1600			0
S3	2000	2000	2000	2	0	2	Export	112	Belarus	BLR	818	Egypt	EGY								87	SCIENTIFIC EQUIPMENT NES	1	No Quantity							29100			0
S3	2000	2000	2000	2	0	2	Export	112	Belarus	BLR	818	Egypt	EGY								88	PHOTO.APPARAT.NES;CLOCKS	1	No Quantity							500			0
S3	2000	2000	2000	2	0	2	Export	112	Belarus	BLR	818	Egypt	EGY								89	MISC MANUFCTRD GOODS NES	1	No Quantity							2700			0
S3	2000	2000	2000	2	0	2	Export	112	Belarus	BLR	826	United Kingdom	GBR								89	MISC MANUFCTRD GOODS NES	1	No Quantity							105800			0
S3	2000	2000	2000	2	0	2	Export	112	Belarus	BLR	826	United Kingdom	GBR								88	PHOTO.APPARAT.NES;CLOCKS	1	No Quantity							23100			0
S3	2000	2000	2000	2	0	2	Export	108	Burundi	BDI	826	United Kingdom	GBR								93	SPEC.TRANSACT.NOT CLASSD	1	No Quantity							284			0
S3	2000	2000	2000	2	0	2	Export	112	Belarus	BLR	826	United Kingdom	GBR								87	SCIENTIFIC EQUIPMENT NES	1	No Quantity							349000			0
S3	2000	2000	2000	2	0	2	Export	112	Belarus	BLR	826	United Kingdom	GBR								84	CLOTHING AND ACCESSORIES	1	No Quantity							18057600			0
S3	2000	2000	2000	2	0	2	Export	112	Belarus	BLR	826	United Kingdom	GBR								76	TELECOMM.SOUND EQUIP ETC	1	No Quantity							29400			0
S3	2000	2000	2000	2	0	2	Export	112	Belarus	BLR	826	United Kingdom	GBR								75	OFFICE MACHINES,ADP MACH	1	No Quantity							1500			0
S3	2000	2000	2000	2	0	2	Export	112	Belarus	BLR	826	United Kingdom	GBR								77	ELEC MCH APPAR,PARTS,NES	1	No Quantity							1269700			0
S3	2000	2000	2000	2	0	2	Export	112	Belarus	BLR	826	United Kingdom	GBR								82	FURNITURE,BEDDING,ETC.	1	No Quantity							8100			0
S3	2000	2000	2000	2	0	2	Export	112	Belarus	BLR	826	United Kingdom	GBR								81	PREFAB BUILDGS,FTTNG ETC	1	No Quantity							74700			0
S3	2000	2000	2000	2	0	2	Export	112	Belarus	BLR	826	United Kingdom	GBR								78	ROAD VEHICLES	1	No Quantity							11900			0
S3	2000	2000	2000	2	0	2	Export	112	Belarus	BLR	826	United Kingdom	GBR								93	SPEC.TRANSACT.NOT CLASSD	1	No Quantity							21200			0
S3	2000	2000	2000	2	0	2	Export	112	Belarus	BLR	826	United Kingdom	GBR								72	SPECIAL.INDUST.MACHINERY	1	No Quantity							326500			0
S3	2000	2000	2000	2	0	2	Export	112	Belarus	BLR	826	United Kingdom	GBR								73	METALWORKING MACHINERY	1	No Quantity							68700			0
S3	2000	2000	2000	2	0	2	Export	112	Belarus	BLR	826	United Kingdom	GBR								74	GENERAL INDUSTL.MACH.NES	1	No Quantity							135100			0
S3	2000	2000	2000	2	0	2	Export	112	Belarus	BLR	826	United Kingdom	GBR								69	METALS MANUFACTURES,NES	1	No Quantity							291300			0
S3	2000	2000	2000	2	0	2	Export	112	Belarus	BLR	826	United Kingdom	GBR								71	POWER GENERATNG.MACHINES	1	No Quantity							78000			0
S3	2000	2000	2000	2	0	2	Export	112	Belarus	BLR	826	United Kingdom	GBR								66	NON-METAL.MINERAL MANFCT	1	No Quantity							148400			0
S3	2000	2000	2000	2	0	2	Export	112	Belarus	BLR	826	United Kingdom	GBR								65	TEXTILE YARN,FABRIC,ETC.	1	No Quantity							185700			0
S3	2000	2000	2000	2	0	2	Export	112	Belarus	BLR	826	United Kingdom	GBR								67	IRON AND STEEL	1	No Quantity							7161300			0
S3	2000	2000	2000	2	0	2	Export	112	Belarus	BLR	826	United Kingdom	GBR								63	CORK, WOOD MANUFACTURES	1	No Quantity							2085100			0
S3	2000	2000	2000	2	0	2	Export	112	Belarus	BLR	826	United Kingdom	GBR								64	PAPER,PAPERBOARD,ETC.	1	No Quantity							1600			0
S3	2000	2000	2000	2	0	2	Export	112	Belarus	BLR	826	United Kingdom	GBR								62	RUBBER MANUFACTURES, NES	1	No Quantity							495000			0
S3	2000	2000	2000	2	0	2	Export	112	Belarus	BLR	826	United Kingdom	GBR								22	OIL SEED,OLEAGINUS FRUIT	1	No Quantity							9500			0
S3	2000	2000	2000	2	0	2	Export	112	Belarus	BLR	826	United Kingdom	GBR								26	TEXTILE FIBRES	1	No Quantity							1000			0
S3	2000	2000	2000	2	0	2	Export	112	Belarus	BLR	826	United Kingdom	GBR								24	CORK AND WOOD	1	No Quantity							92100			0
S3	2000	2000	2000	2	0	2	Export	112	Belarus	BLR	826	United Kingdom	GBR								11	BEVERAGES	1	No Quantity							400			0
S3	2000	2000	2000	2	0	2	Export	108	Burundi	BDI	826	United Kingdom	GBR								03	FISH,CRUSTACEANS,MOLLUSC	1	No Quantity							7542			0
S3	2000	2000	2000	2	0	2	Export	112	Belarus	BLR	826	United Kingdom	GBR								00	LIVE ANIMALS	1	No Quantity							43800			0
S3	2000	2000	2000	2	0	2	Export	112	Belarus	BLR	826	United Kingdom	GBR								02	DAIRY PRODUCTS,BIRD EGGS	1	No Quantity							28800			0
S3	2000	2000	2000	2	0	2	Export	112	Belarus	BLR	826	United Kingdom	GBR								05	VEGETABLES AND FRUIT	1	No Quantity							45900			0
S3	2000	2000	2000	2	0	2	Export	108	Burundi	BDI	826	United Kingdom	GBR								07	COFFEE,TEA,COCOA,SPICES	1	No Quantity							5393822			0
S3	2000	2000	2000	2	0	2	Export	112	Belarus	BLR	826	United Kingdom	GBR								51	ORGANIC CHEMICALS	1	No Quantity							88400			0
S3	2000	2000	2000	2	0	2	Export	112	Belarus	BLR	826	United Kingdom	GBR								53	DYES,COLOURING MATERIALS	1	No Quantity							23100			0
S3	2000	2000	2000	2	0	2	Export	112	Belarus	BLR	826	United Kingdom	GBR								52	INORGANIC CHEMICALS	1	No Quantity							3200			0
S3	2000	2000	2000	2	0	2	Export	112	Belarus	BLR	826	United Kingdom	GBR								28	METALLIFEROUS ORE,SCRAP	1	No Quantity							1500			0
S3	2000	2000	2000	2	0	2	Export	112	Belarus	BLR	826	United Kingdom	GBR								33	PETROLEUM,PETROL.PRODUCT	1	No Quantity							64628800			0
S3	2000	2000	2000	2	0	2	Export	108	Burundi	BDI	834	United Rep. of Tanzania	TZA								26	TEXTILE FIBRES	1	No Quantity							772			0
S3	2000	2000	2000	2	0	2	Export	108	Burundi	BDI	834	United Rep. of Tanzania	TZA								07	COFFEE,TEA,COCOA,SPICES	1	No Quantity							804160			0
S3	2000	2000	2000	2	0	2	Export	108	Burundi	BDI	834	United Rep. of Tanzania	TZA								06	SUGAR,SUGR.PREPTNS,HONEY	1	No Quantity							49156			0
S3	2000	2000	2000	2	0	2	Export	108	Burundi	BDI	834	United Rep. of Tanzania	TZA								21	HIDES,SKINS,FURSKINS,RAW	1	No Quantity							249			0
S3	2000	2000	2000	2	0	2	Export	112	Belarus	BLR	834	United Rep. of Tanzania	TZA								62	RUBBER MANUFACTURES, NES	1	No Quantity							37200			0
S3	2000	2000	2000	2	0	2	Export	112	Belarus	BLR	834	United Rep. of Tanzania	TZA								63	CORK, WOOD MANUFACTURES	1	No Quantity							119500			0
S3	2000	2000	2000	2	0	2	Export	108	Burundi	BDI	834	United Rep. of Tanzania	TZA								65	TEXTILE YARN,FABRIC,ETC.	1	No Quantity							18977			0
S3	2000	2000	2000	2	0	2	Export	108	Burundi	BDI	834	United Rep. of Tanzania	TZA								69	METALS MANUFACTURES,NES	1	No Quantity							185			0
S3	2000	2000	2000	2	0	2	Export	112	Belarus	BLR	834	United Rep. of Tanzania	TZA								88	PHOTO.APPARAT.NES;CLOCKS	1	No Quantity							3900			0
S3	2000	2000	2000	2	0	2	Export	112	Belarus	BLR	842	USA	USA								88	PHOTO.APPARAT.NES;CLOCKS	1	No Quantity							151500			0
S3	2000	2000	2000	2	0	2	Export	112	Belarus	BLR	842	USA	USA								85	FOOTWEAR	1	No Quantity							55600			0
S3	2000	2000	2000	2	0	2	Export	112	Belarus	BLR	842	USA	USA								89	MISC MANUFCTRD GOODS NES	1	No Quantity							1522600			0
S3	2000	2000	2000	2	0	2	Export	112	Belarus	BLR	842	USA	USA								83	TRAVEL GOODS,HANDBGS ETC	1	No Quantity							300			0
S3	2000	2000	2000	2	0	2	Export	112	Belarus	BLR	842	USA	USA								84	CLOTHING AND ACCESSORIES	1	No Quantity							32859300			0
S3	2000	2000	2000	2	0	2	Export	112	Belarus	BLR	842	USA	USA								87	SCIENTIFIC EQUIPMENT NES	1	No Quantity							1059800			0
S3	2000	2000	2000	2	0	2	Export	112	Belarus	BLR	842	USA	USA								78	ROAD VEHICLES	1	No Quantity							81800			0
S3	2000	2000	2000	2	0	2	Export	112	Belarus	BLR	842	USA	USA								81	PREFAB BUILDGS,FTTNG ETC	1	No Quantity							300			0
S3	2000	2000	2000	2	0	2	Export	112	Belarus	BLR	842	USA	USA								82	FURNITURE,BEDDING,ETC.	1	No Quantity							266200			0
S3	2000	2000	2000	2	0	2	Export	112	Belarus	BLR	842	USA	USA								77	ELEC MCH APPAR,PARTS,NES	1	No Quantity							93600			0
S3	2000	2000	2000	2	0	2	Export	112	Belarus	BLR	842	USA	USA								75	OFFICE MACHINES,ADP MACH	1	No Quantity							1900			0
S3	2000	2000	2000	2	0	2	Export	112	Belarus	BLR	842	USA	USA								68	NON-FERROUS METALS	1	No Quantity							100			0
S3	2000	2000	2000	2	0	2	Export	112	Belarus	BLR	842	USA	USA								76	TELECOMM.SOUND EQUIP ETC	1	No Quantity							26600			0
S3	2000	2000	2000	2	0	2	Export	112	Belarus	BLR	842	USA	USA								93	SPEC.TRANSACT.NOT CLASSD	1	No Quantity							11700			0
S3	2000	2000	2000	2	0	2	Export	108	Burundi	BDI	842	USA	USA								63	CORK, WOOD MANUFACTURES	1	No Quantity							611			0
S3	2000	2000	2000	2	0	2	Export	112	Belarus	BLR	842	USA	USA								61	LEATHER, LEATHER GOODS	1	No Quantity							1700			0
S3	2000	2000	2000	2	0	2	Export	112	Belarus	BLR	842	USA	USA								67	IRON AND STEEL	1	No Quantity							21149700			0
S3	2000	2000	2000	2	0	2	Export	112	Belarus	BLR	842	USA	USA								65	TEXTILE YARN,FABRIC,ETC.	1	No Quantity							7459700			0
S3	2000	2000	2000	2	0	2	Export	112	Belarus	BLR	842	USA	USA								66	NON-METAL.MINERAL MANFCT	1	No Quantity							281000			0
S3	2000	2000	2000	2	0	2	Export	112	Belarus	BLR	842	USA	USA								63	CORK, WOOD MANUFACTURES	1	No Quantity							80200			0
S3	2000	2000	2000	2	0	2	Export	112	Belarus	BLR	842	USA	USA								64	PAPER,PAPERBOARD,ETC.	1	No Quantity							10300			0
S3	2000	2000	2000	2	0	2	Export	112	Belarus	BLR	842	USA	USA								62	RUBBER MANUFACTURES, NES	1	No Quantity							370600			0
S3	2000	2000	2000	2	0	2	Export	112	Belarus	BLR	842	USA	USA								71	POWER GENERATNG.MACHINES	1	No Quantity							104000			0
S3	2000	2000	2000	2	0	2	Export	112	Belarus	BLR	842	USA	USA								69	METALS MANUFACTURES,NES	1	No Quantity							4968300			0
S3	2000	2000	2000	2	0	2	Export	112	Belarus	BLR	842	USA	USA								74	GENERAL INDUSTL.MACH.NES	1	No Quantity							1138400			0
S3	2000	2000	2000	2	0	2	Export	112	Belarus	BLR	842	USA	USA								73	METALWORKING MACHINERY	1	No Quantity							62200			0
S3	2000	2000	2000	2	0	2	Export	112	Belarus	BLR	842	USA	USA								72	SPECIAL.INDUST.MACHINERY	1	No Quantity							781400			0
S3	2000	2000	2000	2	0	2	Export	112	Belarus	BLR	842	USA	USA								12	TOBACCO,TOBACCO MANUFACT	1	No Quantity							400			0
S3	2000	2000	2000	2	0	2	Export	112	Belarus	BLR	842	USA	USA								11	BEVERAGES	1	No Quantity							45600			0
S3	2000	2000	2000	2	0	2	Export	112	Belarus	BLR	842	USA	USA								24	CORK AND WOOD	1	No Quantity							484700			0
S3	2000	2000	2000	2	0	2	Export	112	Belarus	BLR	842	USA	USA								23	CRUDE RUBBER	1	No Quantity							200			0
S3	2000	2000	2000	2	0	2	Export	108	Burundi	BDI	842	USA	USA								07	COFFEE,TEA,COCOA,SPICES	1	No Quantity							324211			0
S3	2000	2000	2000	2	0	2	Export	112	Belarus	BLR	842	USA	USA								05	VEGETABLES AND FRUIT	1	No Quantity							800			0
S3	2000	2000	2000	2	0	2	Export	108	Burundi	BDI	842	USA	USA								03	FISH,CRUSTACEANS,MOLLUSC	1	No Quantity							46074			0
[truncated: 105 more rows]
