# Supplementary material for: Core-periphery structure in sectoral international trade networks: A new approach to an old theory
Source: PLoS One. 2020 Apr 2;15(4):e0229547. doi: 10.1371/journal.pone.0229547 (PMC7117750; doi:10.1371/journal.pone.0229547)
Supplement: S7 File — (ZIP) [file pone.0229547.s007.zip › S7_File/RawData 2000/comtrade (13).csv]

Classification	Year	Period	Period Desc.	Aggregate Level	Is Leaf Code	Trade Flow Code	Trade Flow	Reporter Code	Reporter	Reporter ISO	Partner Code	Partner	Partner ISO	2nd Partner Code	2nd Partner	2nd Partner ISO	Customs Proc. Code	Customs	Mode of Transport Code	Mode of Transport	Commodity Code	Commodity	Qty Unit Code	Qty Unit	Qty	Alt Qty Unit Code	Alt Qty Unit	Alt Qty	Netweight (kg)	Gross weight (kg)	Trade Value (US$)	CIF Trade Value (US$)	FOB Trade Value (US$)	Flag
S3	2000	2000	2000	2	0	2	Export	120	Cameroon	CMR	0	World	WLD								00	LIVE ANIMALS	1	No Quantity							87967			0
S3	2000	2000	2000	2	0	2	Export	116	Cambodia	KHM	0	World	WLD								00	LIVE ANIMALS	1	No Quantity							48248			0
S3	2000	2000	2000	2	0	2	Export	116	Cambodia	KHM	0	World	WLD								01	MEAT, MEAT PREPARATIONS	1	No Quantity							14108			0
S3	2000	2000	2000	2	0	2	Export	120	Cameroon	CMR	0	World	WLD								01	MEAT, MEAT PREPARATIONS	1	No Quantity							10238			0
S3	2000	2000	2000	2	0	2	Export	116	Cambodia	KHM	0	World	WLD								02	DAIRY PRODUCTS,BIRD EGGS	1	No Quantity							2701025			0
S3	2000	2000	2000	2	0	2	Export	120	Cameroon	CMR	0	World	WLD								02	DAIRY PRODUCTS,BIRD EGGS	1	No Quantity							2192948			0
S3	2000	2000	2000	2	0	2	Export	116	Cambodia	KHM	0	World	WLD								03	FISH,CRUSTACEANS,MOLLUSC	1	No Quantity							5981722			0
S3	2000	2000	2000	2	0	2	Export	120	Cameroon	CMR	0	World	WLD								03	FISH,CRUSTACEANS,MOLLUSC	1	No Quantity							931896			0
S3	2000	2000	2000	2	0	2	Export	116	Cambodia	KHM	0	World	WLD								04	CEREALS,CEREAL PREPRTNS.	1	No Quantity							937198			0
S3	2000	2000	2000	2	0	2	Export	120	Cameroon	CMR	0	World	WLD								04	CEREALS,CEREAL PREPRTNS.	1	No Quantity							722669			0
S3	2000	2000	2000	2	0	2	Export	116	Cambodia	KHM	0	World	WLD								05	VEGETABLES AND FRUIT	1	No Quantity							294106			0
S3	2000	2000	2000	2	0	2	Export	120	Cameroon	CMR	0	World	WLD								05	VEGETABLES AND FRUIT	1	No Quantity							51319837			0
S3	2000	2000	2000	2	0	2	Export	120	Cameroon	CMR	0	World	WLD								07	COFFEE,TEA,COCOA,SPICES	1	No Quantity							198452915			0
S3	2000	2000	2000	2	0	2	Export	120	Cameroon	CMR	0	World	WLD								06	SUGAR,SUGR.PREPTNS,HONEY	1	No Quantity							1528342			0
S3	2000	2000	2000	2	0	2	Export	116	Cambodia	KHM	0	World	WLD								07	COFFEE,TEA,COCOA,SPICES	1	No Quantity							577			0
S3	2000	2000	2000	2	0	2	Export	116	Cambodia	KHM	0	World	WLD								08	ANIMAL FEED STUFF	1	No Quantity							57900			0
S3	2000	2000	2000	2	0	2	Export	120	Cameroon	CMR	0	World	WLD								08	ANIMAL FEED STUFF	1	No Quantity							154460			0
S3	2000	2000	2000	2	0	2	Export	120	Cameroon	CMR	0	World	WLD								09	MISC.EDIBLE PRODUCTS ETC	1	No Quantity							6840906			0
S3	2000	2000	2000	2	0	2	Export	120	Cameroon	CMR	0	World	WLD								11	BEVERAGES	1	No Quantity							5017895			0
S3	2000	2000	2000	2	0	2	Export	116	Cambodia	KHM	0	World	WLD								11	BEVERAGES	1	No Quantity							326942			0
S3	2000	2000	2000	2	0	2	Export	116	Cambodia	KHM	0	World	WLD								12	TOBACCO,TOBACCO MANUFACT	1	No Quantity							2407185			0
S3	2000	2000	2000	2	0	2	Export	120	Cameroon	CMR	0	World	WLD								12	TOBACCO,TOBACCO MANUFACT	1	No Quantity							708326			0
S3	2000	2000	2000	2	0	2	Export	116	Cambodia	KHM	0	World	WLD								21	HIDES,SKINS,FURSKINS,RAW	1	No Quantity							295379			0
S3	2000	2000	2000	2	0	2	Export	120	Cameroon	CMR	0	World	WLD								21	HIDES,SKINS,FURSKINS,RAW	1	No Quantity							29900			0
S3	2000	2000	2000	2	0	2	Export	120	Cameroon	CMR	0	World	WLD								22	OIL SEED,OLEAGINUS FRUIT	1	No Quantity							239900			0
S3	2000	2000	2000	2	0	2	Export	116	Cambodia	KHM	0	World	WLD								23	CRUDE RUBBER	1	No Quantity							32426946			0
S3	2000	2000	2000	2	0	2	Export	120	Cameroon	CMR	0	World	WLD								24	CORK AND WOOD	1	No Quantity							75729236			0
S3	2000	2000	2000	2	0	2	Export	120	Cameroon	CMR	0	World	WLD								23	CRUDE RUBBER	1	No Quantity							20094333			0
S3	2000	2000	2000	2	0	2	Export	116	Cambodia	KHM	0	World	WLD								24	CORK AND WOOD	1	No Quantity							5943615			0
S3	2000	2000	2000	2	0	2	Export	116	Cambodia	KHM	0	World	WLD								22	OIL SEED,OLEAGINUS FRUIT	1	No Quantity							558520			0
S3	2000	2000	2000	2	0	2	Export	116	Cambodia	KHM	0	World	WLD								09	MISC.EDIBLE PRODUCTS ETC	1	No Quantity							1667			0
S3	2000	2000	2000	2	0	2	Export	116	Cambodia	KHM	0	World	WLD								25	PULP AND WASTE PAPER	1	No Quantity							21134			0
S3	2000	2000	2000	2	0	2	Export	120	Cameroon	CMR	0	World	WLD								26	TEXTILE FIBRES	1	No Quantity							68148169			0
S3	2000	2000	2000	2	0	2	Export	116	Cambodia	KHM	0	World	WLD								26	TEXTILE FIBRES	1	No Quantity							1141251			0
S3	2000	2000	2000	2	0	2	Export	120	Cameroon	CMR	0	World	WLD								27	CRUDE FERTILIZER,MINERAL	1	No Quantity							103316			0
S3	2000	2000	2000	2	0	2	Export	116	Cambodia	KHM	0	World	WLD								27	CRUDE FERTILIZER,MINERAL	1	No Quantity							2536			0
S3	2000	2000	2000	2	0	2	Export	116	Cambodia	KHM	0	World	WLD								28	METALLIFEROUS ORE,SCRAP	1	No Quantity							32635			0
S3	2000	2000	2000	2	0	2	Export	116	Cambodia	KHM	0	World	WLD								29	CRUDE ANIMAL,VEG.MATERL.	1	No Quantity							89504			0
S3	2000	2000	2000	2	0	2	Export	120	Cameroon	CMR	0	World	WLD								29	CRUDE ANIMAL,VEG.MATERL.	1	No Quantity							1826947			0
S3	2000	2000	2000	2	0	2	Export	120	Cameroon	CMR	0	World	WLD								28	METALLIFEROUS ORE,SCRAP	1	No Quantity							425850			0
S3	2000	2000	2000	2	0	2	Export	120	Cameroon	CMR	0	World	WLD								25	PULP AND WASTE PAPER	1	No Quantity							29539			0
S3	2000	2000	2000	2	0	2	Export	116	Cambodia	KHM	0	World	WLD								33	PETROLEUM,PETROL.PRODUCT	1	No Quantity							14344			0
S3	2000	2000	2000	2	0	2	Export	120	Cameroon	CMR	0	World	WLD								33	PETROLEUM,PETROL.PRODUCT	1	No Quantity							984787130			0
S3	2000	2000	2000	2	0	2	Export	120	Cameroon	CMR	0	World	WLD								42	FIXED VEG. FATS AND OILS	1	No Quantity							4107648			0
S3	2000	2000	2000	2	0	2	Export	120	Cameroon	CMR	0	World	WLD								51	ORGANIC CHEMICALS	1	No Quantity							487180			0
S3	2000	2000	2000	2	0	2	Export	120	Cameroon	CMR	0	World	WLD								34	GAS,NATURAL,MANUFACTURED	1	No Quantity							2176938			0
S3	2000	2000	2000	2	0	2	Export	116	Cambodia	KHM	0	World	WLD								51	ORGANIC CHEMICALS	1	No Quantity							1804			0
S3	2000	2000	2000	2	0	2	Export	116	Cambodia	KHM	0	World	WLD								52	INORGANIC CHEMICALS	1	No Quantity							10242			0
S3	2000	2000	2000	2	0	2	Export	120	Cameroon	CMR	0	World	WLD								52	INORGANIC CHEMICALS	1	No Quantity							365316			0
S3	2000	2000	2000	2	0	2	Export	120	Cameroon	CMR	0	World	WLD								53	DYES,COLOURING MATERIALS	1	No Quantity							555359			0
S3	2000	2000	2000	2	0	2	Export	116	Cambodia	KHM	0	World	WLD								54	MEDICINAL,PHARM.PRODUCTS	1	No Quantity							87698			0
S3	2000	2000	2000	2	0	2	Export	120	Cameroon	CMR	0	World	WLD								54	MEDICINAL,PHARM.PRODUCTS	1	No Quantity							66850			0
S3	2000	2000	2000	2	0	2	Export	120	Cameroon	CMR	0	World	WLD								55	ESSENTL.OILS,PERFUME,ETC	1	No Quantity							5032932			0
S3	2000	2000	2000	2	0	2	Export	116	Cambodia	KHM	0	World	WLD								55	ESSENTL.OILS,PERFUME,ETC	1	No Quantity							37197			0
S3	2000	2000	2000	2	0	2	Export	120	Cameroon	CMR	0	World	WLD								56	FERTILIZER,EXCEPT GRP272	1	No Quantity							390220			0
S3	2000	2000	2000	2	0	2	Export	120	Cameroon	CMR	0	World	WLD								57	PLASTICS IN PRIMARY FORM	1	No Quantity							348549			0
S3	2000	2000	2000	2	0	2	Export	116	Cambodia	KHM	0	World	WLD								58	PLASTIC,NON-PRIMARY FORM	1	No Quantity							5792			0
S3	2000	2000	2000	2	0	2	Export	120	Cameroon	CMR	0	World	WLD								58	PLASTIC,NON-PRIMARY FORM	1	No Quantity							570967			0
S3	2000	2000	2000	2	0	2	Export	120	Cameroon	CMR	0	World	WLD								59	CHEMICAL MATERIALS NES	1	No Quantity							364699			0
S3	2000	2000	2000	2	0	2	Export	116	Cambodia	KHM	0	World	WLD								59	CHEMICAL MATERIALS NES	1	No Quantity							34582			0
S3	2000	2000	2000	2	0	2	Export	116	Cambodia	KHM	0	World	WLD								61	LEATHER, LEATHER GOODS	1	No Quantity							17435			0
S3	2000	2000	2000	2	0	2	Export	120	Cameroon	CMR	0	World	WLD								61	LEATHER, LEATHER GOODS	1	No Quantity							328304			0
S3	2000	2000	2000	2	0	2	Export	116	Cambodia	KHM	0	World	WLD								57	PLASTICS IN PRIMARY FORM	1	No Quantity							14972			0
S3	2000	2000	2000	2	0	2	Export	116	Cambodia	KHM	0	World	WLD								62	RUBBER MANUFACTURES, NES	1	No Quantity							485			0
S3	2000	2000	2000	2	0	2	Export	120	Cameroon	CMR	0	World	WLD								63	CORK, WOOD MANUFACTURES	1	No Quantity							18710688			0
S3	2000	2000	2000	2	0	2	Export	120	Cameroon	CMR	0	World	WLD								62	RUBBER MANUFACTURES, NES	1	No Quantity							138467			0
S3	2000	2000	2000	2	0	2	Export	116	Cambodia	KHM	0	World	WLD								63	CORK, WOOD MANUFACTURES	1	No Quantity							28658679			0
S3	2000	2000	2000	2	0	2	Export	116	Cambodia	KHM	0	World	WLD								64	PAPER,PAPERBOARD,ETC.	1	No Quantity							15435			0
S3	2000	2000	2000	2	0	2	Export	120	Cameroon	CMR	0	World	WLD								64	PAPER,PAPERBOARD,ETC.	1	No Quantity							1183329			0
S3	2000	2000	2000	2	0	2	Export	116	Cambodia	KHM	0	World	WLD								65	TEXTILE YARN,FABRIC,ETC.	1	No Quantity							13084295			0
S3	2000	2000	2000	2	0	2	Export	120	Cameroon	CMR	0	World	WLD								65	TEXTILE YARN,FABRIC,ETC.	1	No Quantity							3615214			0
S3	2000	2000	2000	2	0	2	Export	120	Cameroon	CMR	0	World	WLD								66	NON-METAL.MINERAL MANFCT	1	No Quantity							11558732			0
S3	2000	2000	2000	2	0	2	Export	116	Cambodia	KHM	0	World	WLD								66	NON-METAL.MINERAL MANFCT	1	No Quantity							38993			0
S3	2000	2000	2000	2	0	2	Export	120	Cameroon	CMR	0	World	WLD								67	IRON AND STEEL	1	No Quantity							624120			0
S3	2000	2000	2000	2	0	2	Export	116	Cambodia	KHM	0	World	WLD								67	IRON AND STEEL	1	No Quantity							31699			0
S3	2000	2000	2000	2	0	2	Export	116	Cambodia	KHM	0	World	WLD								68	NON-FERROUS METALS	1	No Quantity							39772			0
S3	2000	2000	2000	2	0	2	Export	120	Cameroon	CMR	0	World	WLD								68	NON-FERROUS METALS	1	No Quantity							101390313			0
S3	2000	2000	2000	2	0	2	Export	120	Cameroon	CMR	0	World	WLD								69	METALS MANUFACTURES,NES	1	No Quantity							4667820			0
S3	2000	2000	2000	2	0	2	Export	116	Cambodia	KHM	0	World	WLD								69	METALS MANUFACTURES,NES	1	No Quantity							1898398			0
S3	2000	2000	2000	2	0	2	Export	116	Cambodia	KHM	0	World	WLD								71	POWER GENERATNG.MACHINES	1	No Quantity							262889			0
S3	2000	2000	2000	2	0	2	Export	120	Cameroon	CMR	0	World	WLD								71	POWER GENERATNG.MACHINES	1	No Quantity							633370			0
S3	2000	2000	2000	2	0	2	Export	120	Cameroon	CMR	0	World	WLD								72	SPECIAL.INDUST.MACHINERY	1	No Quantity							3450716			0
S3	2000	2000	2000	2	0	2	Export	116	Cambodia	KHM	0	World	WLD								72	SPECIAL.INDUST.MACHINERY	1	No Quantity							3296390			0
S3	2000	2000	2000	2	0	2	Export	116	Cambodia	KHM	0	World	WLD								73	METALWORKING MACHINERY	1	No Quantity							14224			0
S3	2000	2000	2000	2	0	2	Export	120	Cameroon	CMR	0	World	WLD								73	METALWORKING MACHINERY	1	No Quantity							99943			0
S3	2000	2000	2000	2	0	2	Export	120	Cameroon	CMR	0	World	WLD								74	GENERAL INDUSTL.MACH.NES	1	No Quantity							1534826			0
S3	2000	2000	2000	2	0	2	Export	116	Cambodia	KHM	0	World	WLD								74	GENERAL INDUSTL.MACH.NES	1	No Quantity							355852			0
S3	2000	2000	2000	2	0	2	Export	120	Cameroon	CMR	0	World	WLD								75	OFFICE MACHINES,ADP MACH	1	No Quantity							38013			0
S3	2000	2000	2000	2	0	2	Export	116	Cambodia	KHM	0	World	WLD								76	TELECOMM.SOUND EQUIP ETC	1	No Quantity							226004			0
S3	2000	2000	2000	2	0	2	Export	120	Cameroon	CMR	0	World	WLD								76	TELECOMM.SOUND EQUIP ETC	1	No Quantity							53963			0
S3	2000	2000	2000	2	0	2	Export	120	Cameroon	CMR	0	World	WLD								77	ELEC MCH APPAR,PARTS,NES	1	No Quantity							790650			0
S3	2000	2000	2000	2	0	2	Export	116	Cambodia	KHM	0	World	WLD								78	ROAD VEHICLES	1	No Quantity							4545590			0
S3	2000	2000	2000	2	0	2	Export	120	Cameroon	CMR	0	World	WLD								78	ROAD VEHICLES	1	No Quantity							1337329			0
S3	2000	2000	2000	2	0	2	Export	116	Cambodia	KHM	0	World	WLD								77	ELEC MCH APPAR,PARTS,NES	1	No Quantity							678433			0
S3	2000	2000	2000	2	0	2	Export	116	Cambodia	KHM	0	World	WLD								75	OFFICE MACHINES,ADP MACH	1	No Quantity							12450			0
S3	2000	2000	2000	2	0	2	Export	116	Cambodia	KHM	0	World	WLD								79	OTHR.TRANSPORT EQUIPMENT	1	No Quantity							367108			0
S3	2000	2000	2000	2	0	2	Export	120	Cameroon	CMR	0	World	WLD								79	OTHR.TRANSPORT EQUIPMENT	1	No Quantity							472374			0
S3	2000	2000	2000	2	0	2	Export	120	Cameroon	CMR	0	World	WLD								81	PREFAB BUILDGS,FTTNG ETC	1	No Quantity							28601			0
S3	2000	2000	2000	2	0	2	Export	116	Cambodia	KHM	0	World	WLD								84	CLOTHING AND ACCESSORIES	1	No Quantity							970026682			0
S3	2000	2000	2000	2	0	2	Export	116	Cambodia	KHM	0	World	WLD								82	FURNITURE,BEDDING,ETC.	1	No Quantity							193441			0
S3	2000	2000	2000	2	0	2	Export	120	Cameroon	CMR	0	World	WLD								82	FURNITURE,BEDDING,ETC.	1	No Quantity							50655			0
S3	2000	2000	2000	2	0	2	Export	116	Cambodia	KHM	0	World	WLD								81	PREFAB BUILDGS,FTTNG ETC	1	No Quantity							22956			0
S3	2000	2000	2000	2	0	2	Export	116	Cambodia	KHM	0	World	WLD								83	TRAVEL GOODS,HANDBGS ETC	1	No Quantity							2167717			0
S3	2000	2000	2000	2	0	2	Export	120	Cameroon	CMR	0	World	WLD								84	CLOTHING AND ACCESSORIES	1	No Quantity							30068			0
S3	2000	2000	2000	2	0	2	Export	116	Cambodia	KHM	0	World	WLD								85	FOOTWEAR	1	No Quantity							28828291			0
S3	2000	2000	2000	2	0	2	Export	120	Cameroon	CMR	0	World	WLD								85	FOOTWEAR	1	No Quantity							281798			0
S3	2000	2000	2000	2	0	2	Export	116	Cambodia	KHM	0	World	WLD								87	SCIENTIFIC EQUIPMENT NES	1	No Quantity							321729			0
S3	2000	2000	2000	2	0	2	Export	120	Cameroon	CMR	0	World	WLD								87	SCIENTIFIC EQUIPMENT NES	1	No Quantity							182544			0
S3	2000	2000	2000	2	0	2	Export	120	Cameroon	CMR	0	World	WLD								88	PHOTO.APPARAT.NES;CLOCKS	1	No Quantity							7853			0
S3	2000	2000	2000	2	0	2	Export	120	Cameroon	CMR	0	World	WLD								89	MISC MANUFCTRD GOODS NES	1	No Quantity							1435446			0
S3	2000	2000	2000	2	0	2	Export	116	Cambodia	KHM	0	World	WLD								93	SPEC.TRANSACT.NOT CLASSD	1	No Quantity							1202632			0
S3	2000	2000	2000	2	0	2	Export	120	Cameroon	CMR	0	World	WLD								93	SPEC.TRANSACT.NOT CLASSD	1	No Quantity							236128782			0
S3	2000	2000	2000	2	0	2	Export	116	Cambodia	KHM	0	World	WLD								89	MISC MANUFCTRD GOODS NES	1	No Quantity							273148454			0
S3	2000	2000	2000	2	0	2	Export	116	Cambodia	KHM	0	World	WLD								88	PHOTO.APPARAT.NES;CLOCKS	1	No Quantity							552051			0
S3	2000	2000	2000	2	0	2	Export	120	Cameroon	CMR	0	World	WLD								83	TRAVEL GOODS,HANDBGS ETC	1	No Quantity							421			0
S3	2000	2000	2000	2	0	2	Export	116	Cambodia	KHM	0	World	WLD								97	GOLD,NONMONTRY EXCL ORES	1	No Quantity							5957824			0
S3	2000	2000	2000	2	0	2	Export	116	Cambodia	KHM	12	Algeria	DZA								93	SPEC.TRANSACT.NOT CLASSD	1	No Quantity							2516			0
S3	2000	2000	2000	2	0	2	Export	120	Cameroon	CMR	12	Algeria	DZA								24	CORK AND WOOD	1	No Quantity							5584			0
S3	2000	2000	2000	2	0	2	Export	120	Cameroon	CMR	12	Algeria	DZA								07	COFFEE,TEA,COCOA,SPICES	1	No Quantity							1823658			0
S3	2000	2000	2000	2	0	2	Export	120	Cameroon	CMR	24	Angola	AGO								04	CEREALS,CEREAL PREPRTNS.	1	No Quantity							34779			0
S3	2000	2000	2000	2	0	2	Export	120	Cameroon	CMR	24	Angola	AGO								11	BEVERAGES	1	No Quantity							73625			0
S3	2000	2000	2000	2	0	2	Export	120	Cameroon	CMR	24	Angola	AGO								63	CORK, WOOD MANUFACTURES	1	No Quantity							22461			0
S3	2000	2000	2000	2	0	2	Export	120	Cameroon	CMR	24	Angola	AGO								33	PETROLEUM,PETROL.PRODUCT	1	No Quantity							20476916			0
S3	2000	2000	2000	2	0	2	Export	120	Cameroon	CMR	24	Angola	AGO								89	MISC MANUFCTRD GOODS NES	1	No Quantity							60438			0
S3	2000	2000	2000	2	0	2	Export	120	Cameroon	CMR	24	Angola	AGO								81	PREFAB BUILDGS,FTTNG ETC	1	No Quantity							21			0
S3	2000	2000	2000	2	0	2	Export	120	Cameroon	CMR	24	Angola	AGO								77	ELEC MCH APPAR,PARTS,NES	1	No Quantity							98			0
S3	2000	2000	2000	2	0	2	Export	120	Cameroon	CMR	24	Angola	AGO								74	GENERAL INDUSTL.MACH.NES	1	No Quantity							140			0
S3	2000	2000	2000	2	0	2	Export	120	Cameroon	CMR	24	Angola	AGO								72	SPECIAL.INDUST.MACHINERY	1	No Quantity							470898			0
S3	2000	2000	2000	2	0	2	Export	120	Cameroon	CMR	24	Angola	AGO								69	METALS MANUFACTURES,NES	1	No Quantity							57905			0
S3	2000	2000	2000	2	0	2	Export	116	Cambodia	KHM	24	Angola	AGO								93	SPEC.TRANSACT.NOT CLASSD	1	No Quantity							1925			0
S3	2000	2000	2000	2	0	2	Export	116	Cambodia	KHM	32	Argentina	ARG								84	CLOTHING AND ACCESSORIES	1	No Quantity							104900			0
S3	2000	2000	2000	2	0	2	Export	116	Cambodia	KHM	36	Australia	AUS								84	CLOTHING AND ACCESSORIES	1	No Quantity							669078			0
S3	2000	2000	2000	2	0	2	Export	116	Cambodia	KHM	36	Australia	AUS								79	OTHR.TRANSPORT EQUIPMENT	1	No Quantity							26874			0
S3	2000	2000	2000	2	0	2	Export	116	Cambodia	KHM	36	Australia	AUS								75	OFFICE MACHINES,ADP MACH	1	No Quantity							2523			0
S3	2000	2000	2000	2	0	2	Export	116	Cambodia	KHM	36	Australia	AUS								78	ROAD VEHICLES	1	No Quantity							4533			0
S3	2000	2000	2000	2	0	2	Export	116	Cambodia	KHM	36	Australia	AUS								85	FOOTWEAR	1	No Quantity							84333			0
S3	2000	2000	2000	2	0	2	Export	116	Cambodia	KHM	36	Australia	AUS								81	PREFAB BUILDGS,FTTNG ETC	1	No Quantity							17536			0
S3	2000	2000	2000	2	0	2	Export	120	Cameroon	CMR	36	Australia	AUS								82	FURNITURE,BEDDING,ETC.	1	No Quantity							70			0
S3	2000	2000	2000	2	0	2	Export	116	Cambodia	KHM	36	Australia	AUS								65	TEXTILE YARN,FABRIC,ETC.	1	No Quantity							18111			0
S3	2000	2000	2000	2	0	2	Export	116	Cambodia	KHM	36	Australia	AUS								63	CORK, WOOD MANUFACTURES	1	No Quantity							1515			0
S3	2000	2000	2000	2	0	2	Export	120	Cameroon	CMR	36	Australia	AUS								72	SPECIAL.INDUST.MACHINERY	1	No Quantity							17443			0
S3	2000	2000	2000	2	0	2	Export	116	Cambodia	KHM	36	Australia	AUS								71	POWER GENERATNG.MACHINES	1	No Quantity							304			0
S3	2000	2000	2000	2	0	2	Export	116	Cambodia	KHM	36	Australia	AUS								76	TELECOMM.SOUND EQUIP ETC	1	No Quantity							1418			0
S3	2000	2000	2000	2	0	2	Export	116	Cambodia	KHM	36	Australia	AUS								26	TEXTILE FIBRES	1	No Quantity							40428			0
S3	2000	2000	2000	2	0	2	Export	120	Cameroon	CMR	36	Australia	AUS								63	CORK, WOOD MANUFACTURES	1	No Quantity							9805			0
S3	2000	2000	2000	2	0	2	Export	116	Cambodia	KHM	36	Australia	AUS								05	VEGETABLES AND FRUIT	1	No Quantity							377			0
S3	2000	2000	2000	2	0	2	Export	116	Cambodia	KHM	36	Australia	AUS								03	FISH,CRUSTACEANS,MOLLUSC	1	No Quantity							89891			0
S3	2000	2000	2000	2	0	2	Export	116	Cambodia	KHM	36	Australia	AUS								93	SPEC.TRANSACT.NOT CLASSD	1	No Quantity							67057			0
S3	2000	2000	2000	2	0	2	Export	116	Cambodia	KHM	36	Australia	AUS								89	MISC MANUFCTRD GOODS NES	1	No Quantity							8211			0
S3	2000	2000	2000	2	0	2	Export	120	Cameroon	CMR	36	Australia	AUS								93	SPEC.TRANSACT.NOT CLASSD	1	No Quantity							28131			0
S3	2000	2000	2000	2	0	2	Export	116	Cambodia	KHM	40	Austria	AUT								85	FOOTWEAR	1	No Quantity							157220			0
S3	2000	2000	2000	2	0	2	Export	116	Cambodia	KHM	40	Austria	AUT								84	CLOTHING AND ACCESSORIES	1	No Quantity							1325517			0
S3	2000	2000	2000	2	0	2	Export	120	Cameroon	CMR	44	Bahamas	BHS								93	SPEC.TRANSACT.NOT CLASSD	1	No Quantity							13126			0
S3	2000	2000	2000	2	0	2	Export	116	Cambodia	KHM	48	Bahrain	BHR								93	SPEC.TRANSACT.NOT CLASSD	1	No Quantity							997			0
S3	2000	2000	2000	2	0	2	Export	116	Cambodia	KHM	50	Bangladesh	BGD								93	SPEC.TRANSACT.NOT CLASSD	1	No Quantity							1520			0
S3	2000	2000	2000	2	0	2	Export	116	Cambodia	KHM	50	Bangladesh	BGD								89	MISC MANUFCTRD GOODS NES	1	No Quantity							5026			0
S3	2000	2000	2000	2	0	2	Export	116	Cambodia	KHM	50	Bangladesh	BGD								84	CLOTHING AND ACCESSORIES	1	No Quantity							1121			0
S3	2000	2000	2000	2	0	2	Export	116	Cambodia	KHM	50	Bangladesh	BGD								65	TEXTILE YARN,FABRIC,ETC.	1	No Quantity							18827			0
S3	2000	2000	2000	2	0	2	Export	116	Cambodia	KHM	50	Bangladesh	BGD								58	PLASTIC,NON-PRIMARY FORM	1	No Quantity							815			0
S3	2000	2000	2000	2	0	2	Export	120	Cameroon	CMR	50	Bangladesh	BGD								26	TEXTILE FIBRES	1	No Quantity							3153935			0
S3	2000	2000	2000	2	0	2	Export	120	Cameroon	CMR	56	Belgium	BEL								26	TEXTILE FIBRES	1	No Quantity							4055610			0
S3	2000	2000	2000	2	0	2	Export	120	Cameroon	CMR	56	Belgium	BEL								27	CRUDE FERTILIZER,MINERAL	1	No Quantity							978			0
S3	2000	2000	2000	2	0	2	Export	120	Cameroon	CMR	56	Belgium	BEL								23	CRUDE RUBBER	1	No Quantity							2063899			0
S3	2000	2000	2000	2	0	2	Export	120	Cameroon	CMR	56	Belgium	BEL								42	FIXED VEG. FATS AND OILS	1	No Quantity							754			0
S3	2000	2000	2000	2	0	2	Export	120	Cameroon	CMR	56	Belgium	BEL								29	CRUDE ANIMAL,VEG.MATERL.	1	No Quantity							75198			0
S3	2000	2000	2000	2	0	2	Export	116	Cambodia	KHM	56	Belgium	BEL								27	CRUDE FERTILIZER,MINERAL	1	No Quantity							1074			0
S3	2000	2000	2000	2	0	2	Export	120	Cameroon	CMR	56	Belgium	BEL								54	MEDICINAL,PHARM.PRODUCTS	1	No Quantity							279			0
S3	2000	2000	2000	2	0	2	Export	120	Cameroon	CMR	56	Belgium	BEL								52	INORGANIC CHEMICALS	1	No Quantity							210			0
S3	2000	2000	2000	2	0	2	Export	120	Cameroon	CMR	56	Belgium	BEL								63	CORK, WOOD MANUFACTURES	1	No Quantity							256019			0
S3	2000	2000	2000	2	0	2	Export	120	Cameroon	CMR	56	Belgium	BEL								59	CHEMICAL MATERIALS NES	1	No Quantity							629			0
S3	2000	2000	2000	2	0	2	Export	120	Cameroon	CMR	56	Belgium	BEL								03	FISH,CRUSTACEANS,MOLLUSC	1	No Quantity							56581			0
S3	2000	2000	2000	2	0	2	Export	120	Cameroon	CMR	56	Belgium	BEL								00	LIVE ANIMALS	1	No Quantity							4209			0
S3	2000	2000	2000	2	0	2	Export	120	Cameroon	CMR	56	Belgium	BEL								05	VEGETABLES AND FRUIT	1	No Quantity							4519610			0
S3	2000	2000	2000	2	0	2	Export	120	Cameroon	CMR	56	Belgium	BEL								07	COFFEE,TEA,COCOA,SPICES	1	No Quantity							12591207			0
S3	2000	2000	2000	2	0	2	Export	120	Cameroon	CMR	56	Belgium	BEL								11	BEVERAGES	1	No Quantity							98			0
S3	2000	2000	2000	2	0	2	Export	120	Cameroon	CMR	56	Belgium	BEL								09	MISC.EDIBLE PRODUCTS ETC	1	No Quantity							3414			0
S3	2000	2000	2000	2	0	2	Export	120	Cameroon	CMR	56	Belgium	BEL								24	CORK AND WOOD	1	No Quantity							7565016			0
S3	2000	2000	2000	2	0	2	Export	120	Cameroon	CMR	56	Belgium	BEL								22	OIL SEED,OLEAGINUS FRUIT	1	No Quantity							28			0
S3	2000	2000	2000	2	0	2	Export	120	Cameroon	CMR	56	Belgium	BEL								62	RUBBER MANUFACTURES, NES	1	No Quantity							140			0
S3	2000	2000	2000	2	0	2	Export	120	Cameroon	CMR	56	Belgium	BEL								69	METALS MANUFACTURES,NES	1	No Quantity							1870			0
S3	2000	2000	2000	2	0	2	Export	116	Cambodia	KHM	56	Belgium	BEL								66	NON-METAL.MINERAL MANFCT	1	No Quantity							11647			0
S3	2000	2000	2000	2	0	2	Export	120	Cameroon	CMR	56	Belgium	BEL								77	ELEC MCH APPAR,PARTS,NES	1	No Quantity							35			0
S3	2000	2000	2000	2	0	2	Export	120	Cameroon	CMR	56	Belgium	BEL								74	GENERAL INDUSTL.MACH.NES	1	No Quantity							848			0
S3	2000	2000	2000	2	0	2	Export	120	Cameroon	CMR	56	Belgium	BEL								71	POWER GENERATNG.MACHINES	1	No Quantity							9187			0
S3	2000	2000	2000	2	0	2	Export	120	Cameroon	CMR	56	Belgium	BEL								72	SPECIAL.INDUST.MACHINERY	1	No Quantity							22346			0
S3	2000	2000	2000	2	0	2	Export	116	Cambodia	KHM	56	Belgium	BEL								84	CLOTHING AND ACCESSORIES	1	No Quantity							2292687			0
S3	2000	2000	2000	2	0	2	Export	120	Cameroon	CMR	56	Belgium	BEL								78	ROAD VEHICLES	1	No Quantity							12330			0
S3	2000	2000	2000	2	0	2	Export	120	Cameroon	CMR	56	Belgium	BEL								81	PREFAB BUILDGS,FTTNG ETC	1	No Quantity							10478			0
S3	2000	2000	2000	2	0	2	Export	116	Cambodia	KHM	56	Belgium	BEL								85	FOOTWEAR	1	No Quantity							694903			0
S3	2000	2000	2000	2	0	2	Export	120	Cameroon	CMR	56	Belgium	BEL								89	MISC MANUFCTRD GOODS NES	1	No Quantity							112888			0
S3	2000	2000	2000	2	0	2	Export	116	Cambodia	KHM	56	Belgium	BEL								89	MISC MANUFCTRD GOODS NES	1	No Quantity							1303			0
S3	2000	2000	2000	2	0	2	Export	120	Cameroon	CMR	56	Belgium	BEL								93	SPEC.TRANSACT.NOT CLASSD	1	No Quantity							7681732			0
S3	2000	2000	2000	2	0	2	Export	116	Cambodia	KHM	56	Belgium	BEL								93	SPEC.TRANSACT.NOT CLASSD	1	No Quantity							28371			0
S3	2000	2000	2000	2	0	2	Export	120	Cameroon	CMR	76	Brazil	BRA								78	ROAD VEHICLES	1	No Quantity							54485			0
S3	2000	2000	2000	2	0	2	Export	120	Cameroon	CMR	76	Brazil	BRA								72	SPECIAL.INDUST.MACHINERY	1	No Quantity							166180			0
S3	2000	2000	2000	2	0	2	Export	120	Cameroon	CMR	76	Brazil	BRA								74	GENERAL INDUSTL.MACH.NES	1	No Quantity							22702			0
S3	2000	2000	2000	2	0	2	Export	116	Cambodia	KHM	96	Brunei Darussalam	BRN								72	SPECIAL.INDUST.MACHINERY	1	No Quantity							398			0
S3	2000	2000	2000	2	0	2	Export	116	Cambodia	KHM	96	Brunei Darussalam	BRN								65	TEXTILE YARN,FABRIC,ETC.	1	No Quantity							63851			0
S3	2000	2000	2000	2	0	2	Export	116	Cambodia	KHM	96	Brunei Darussalam	BRN								84	CLOTHING AND ACCESSORIES	1	No Quantity							1262			0
S3	2000	2000	2000	2	0	2	Export	116	Cambodia	KHM	96	Brunei Darussalam	BRN								93	SPEC.TRANSACT.NOT CLASSD	1	No Quantity							1			0
S3	2000	2000	2000	2	0	2	Export	116	Cambodia	KHM	104	Myanmar	MMR								65	TEXTILE YARN,FABRIC,ETC.	1	No Quantity							5728			0
S3	2000	2000	2000	2	0	2	Export	116	Cambodia	KHM	104	Myanmar	MMR								74	GENERAL INDUSTL.MACH.NES	1	No Quantity							10104			0
S3	2000	2000	2000	2	0	2	Export	116	Cambodia	KHM	124	Canada	CAN								65	TEXTILE YARN,FABRIC,ETC.	1	No Quantity							23675			0
S3	2000	2000	2000	2	0	2	Export	116	Cambodia	KHM	124	Canada	CAN								84	CLOTHING AND ACCESSORIES	1	No Quantity							4798594			0
S3	2000	2000	2000	2	0	2	Export	120	Cameroon	CMR	124	Canada	CAN								89	MISC MANUFCTRD GOODS NES	1	No Quantity							342			0
S3	2000	2000	2000	2	0	2	Export	116	Cambodia	KHM	124	Canada	CAN								85	FOOTWEAR	1	No Quantity							50797			0
S3	2000	2000	2000	2	0	2	Export	116	Cambodia	KHM	124	Canada	CAN								83	TRAVEL GOODS,HANDBGS ETC	1	No Quantity							45709			0
S3	2000	2000	2000	2	0	2	Export	120	Cameroon	CMR	124	Canada	CAN								07	COFFEE,TEA,COCOA,SPICES	1	No Quantity							16570			0
S3	2000	2000	2000	2	0	2	Export	120	Cameroon	CMR	124	Canada	CAN								04	CEREALS,CEREAL PREPRTNS.	1	No Quantity							56			0
S3	2000	2000	2000	2	0	2	Export	120	Cameroon	CMR	124	Canada	CAN								63	CORK, WOOD MANUFACTURES	1	No Quantity							38743			0
S3	2000	2000	2000	2	0	2	Export	120	Cameroon	CMR	124	Canada	CAN								33	PETROLEUM,PETROL.PRODUCT	1	No Quantity							11420267			0
S3	2000	2000	2000	2	0	2	Export	120	Cameroon	CMR	124	Canada	CAN								23	CRUDE RUBBER	1	No Quantity							185606			0
S3	2000	2000	2000	2	0	2	Export	120	Cameroon	CMR	124	Canada	CAN								26	TEXTILE FIBRES	1	No Quantity							332644			0
S3	2000	2000	2000	2	0	2	Export	116	Cambodia	KHM	124	Canada	CAN								93	SPEC.TRANSACT.NOT CLASSD	1	No Quantity							27697			0
S3	2000	2000	2000	2	0	2	Export	120	Cameroon	CMR	124	Canada	CAN								93	SPEC.TRANSACT.NOT CLASSD	1	No Quantity							11575			0
S3	2000	2000	2000	2	0	2	Export	116	Cambodia	KHM	124	Canada	CAN								89	MISC MANUFCTRD GOODS NES	1	No Quantity							2861			0
S3	2000	2000	2000	2	0	2	Export	120	Cameroon	CMR	140	Central African Rep.	CAF								93	SPEC.TRANSACT.NOT CLASSD	1	No Quantity							1			0
S3	2000	2000	2000	2	0	2	Export	120	Cameroon	CMR	140	Central African Rep.	CAF								33	PETROLEUM,PETROL.PRODUCT	1	No Quantity							4374957			0
S3	2000	2000	2000	2	0	2	Export	120	Cameroon	CMR	140	Central African Rep.	CAF								42	FIXED VEG. FATS AND OILS	1	No Quantity							52530			0
S3	2000	2000	2000	2	0	2	Export	120	Cameroon	CMR	140	Central African Rep.	CAF								51	ORGANIC CHEMICALS	1	No Quantity							7944			0
S3	2000	2000	2000	2	0	2	Export	120	Cameroon	CMR	140	Central African Rep.	CAF								29	CRUDE ANIMAL,VEG.MATERL.	1	No Quantity							105			0
S3	2000	2000	2000	2	0	2	Export	120	Cameroon	CMR	140	Central African Rep.	CAF								59	CHEMICAL MATERIALS NES	1	No Quantity							56208			0
S3	2000	2000	2000	2	0	2	Export	120	Cameroon	CMR	140	Central African Rep.	CAF								58	PLASTIC,NON-PRIMARY FORM	1	No Quantity							88068			0
S3	2000	2000	2000	2	0	2	Export	120	Cameroon	CMR	140	Central African Rep.	CAF								52	INORGANIC CHEMICALS	1	No Quantity							44028			0
S3	2000	2000	2000	2	0	2	Export	120	Cameroon	CMR	140	Central African Rep.	CAF								34	GAS,NATURAL,MANUFACTURED	1	No Quantity							82543			0
S3	2000	2000	2000	2	0	2	Export	120	Cameroon	CMR	140	Central African Rep.	CAF								53	DYES,COLOURING MATERIALS	1	No Quantity							112480			0
S3	2000	2000	2000	2	0	2	Export	120	Cameroon	CMR	140	Central African Rep.	CAF								54	MEDICINAL,PHARM.PRODUCTS	1	No Quantity							1292			0
S3	2000	2000	2000	2	0	2	Export	120	Cameroon	CMR	140	Central African Rep.	CAF								55	ESSENTL.OILS,PERFUME,ETC	1	No Quantity							94956			0
S3	2000	2000	2000	2	0	2	Export	120	Cameroon	CMR	140	Central African Rep.	CAF								57	PLASTICS IN PRIMARY FORM	1	No Quantity							31			0
S3	2000	2000	2000	2	0	2	Export	120	Cameroon	CMR	140	Central African Rep.	CAF								56	FERTILIZER,EXCEPT GRP272	1	No Quantity							277037			0
S3	2000	2000	2000	2	0	2	Export	120	Cameroon	CMR	140	Central African Rep.	CAF								04	CEREALS,CEREAL PREPRTNS.	1	No Quantity							20312			0
S3	2000	2000	2000	2	0	2	Export	120	Cameroon	CMR	140	Central African Rep.	CAF								05	VEGETABLES AND FRUIT	1	No Quantity							461			0
S3	2000	2000	2000	2	0	2	Export	120	Cameroon	CMR	140	Central African Rep.	CAF								07	COFFEE,TEA,COCOA,SPICES	1	No Quantity							13139			0
S3	2000	2000	2000	2	0	2	Export	120	Cameroon	CMR	140	Central African Rep.	CAF								01	MEAT, MEAT PREPARATIONS	1	No Quantity							1955			0
S3	2000	2000	2000	2	0	2	Export	120	Cameroon	CMR	140	Central African Rep.	CAF								03	FISH,CRUSTACEANS,MOLLUSC	1	No Quantity							294			0
S3	2000	2000	2000	2	0	2	Export	120	Cameroon	CMR	140	Central African Rep.	CAF								02	DAIRY PRODUCTS,BIRD EGGS	1	No Quantity							7846			0
S3	2000	2000	2000	2	0	2	Export	120	Cameroon	CMR	140	Central African Rep.	CAF								12	TOBACCO,TOBACCO MANUFACT	1	No Quantity							15438			0
S3	2000	2000	2000	2	0	2	Export	120	Cameroon	CMR	140	Central African Rep.	CAF								09	MISC.EDIBLE PRODUCTS ETC	1	No Quantity							113564			0
S3	2000	2000	2000	2	0	2	Export	120	Cameroon	CMR	140	Central African Rep.	CAF								06	SUGAR,SUGR.PREPTNS,HONEY	1	No Quantity							63510			0
S3	2000	2000	2000	2	0	2	Export	120	Cameroon	CMR	140	Central African Rep.	CAF								11	BEVERAGES	1	No Quantity							55065			0
S3	2000	2000	2000	2	0	2	Export	120	Cameroon	CMR	140	Central African Rep.	CAF								84	CLOTHING AND ACCESSORIES	1	No Quantity							140			0
S3	2000	2000	2000	2	0	2	Export	120	Cameroon	CMR	140	Central African Rep.	CAF								89	MISC MANUFCTRD GOODS NES	1	No Quantity							92040			0
S3	2000	2000	2000	2	0	2	Export	120	Cameroon	CMR	140	Central African Rep.	CAF								88	PHOTO.APPARAT.NES;CLOCKS	1	No Quantity							5449			0
S3	2000	2000	2000	2	0	2	Export	120	Cameroon	CMR	140	Central African Rep.	CAF								85	FOOTWEAR	1	No Quantity							27281			0
S3	2000	2000	2000	2	0	2	Export	120	Cameroon	CMR	140	Central African Rep.	CAF								78	ROAD VEHICLES	1	No Quantity							62090			0
S3	2000	2000	2000	2	0	2	Export	120	Cameroon	CMR	140	Central African Rep.	CAF								65	TEXTILE YARN,FABRIC,ETC.	1	No Quantity							19404			0
S3	2000	2000	2000	2	0	2	Export	120	Cameroon	CMR	140	Central African Rep.	CAF								62	RUBBER MANUFACTURES, NES	1	No Quantity							29000			0
S3	2000	2000	2000	2	0	2	Export	120	Cameroon	CMR	140	Central African Rep.	CAF								64	PAPER,PAPERBOARD,ETC.	1	No Quantity							56860			0
S3	2000	2000	2000	2	0	2	Export	120	Cameroon	CMR	140	Central African Rep.	CAF								67	IRON AND STEEL	1	No Quantity							17120			0
S3	2000	2000	2000	2	0	2	Export	120	Cameroon	CMR	140	Central African Rep.	CAF								66	NON-METAL.MINERAL MANFCT	1	No Quantity							3898			0
S3	2000	2000	2000	2	0	2	Export	120	Cameroon	CMR	140	Central African Rep.	CAF								69	METALS MANUFACTURES,NES	1	No Quantity							79282			0
S3	2000	2000	2000	2	0	2	Export	120	Cameroon	CMR	140	Central African Rep.	CAF								68	NON-FERROUS METALS	1	No Quantity							381771			0
S3	2000	2000	2000	2	0	2	Export	120	Cameroon	CMR	140	Central African Rep.	CAF								75	OFFICE MACHINES,ADP MACH	1	No Quantity							3053			0
S3	2000	2000	2000	2	0	2	Export	120	Cameroon	CMR	140	Central African Rep.	CAF								74	GENERAL INDUSTL.MACH.NES	1	No Quantity							8720			0
S3	2000	2000	2000	2	0	2	Export	120	Cameroon	CMR	140	Central African Rep.	CAF								77	ELEC MCH APPAR,PARTS,NES	1	No Quantity							43956			0
S3	2000	2000	2000	2	0	2	Export	120	Cameroon	CMR	140	Central African Rep.	CAF								76	TELECOMM.SOUND EQUIP ETC	1	No Quantity							699			0
S3	2000	2000	2000	2	0	2	Export	120	Cameroon	CMR	140	Central African Rep.	CAF								72	SPECIAL.INDUST.MACHINERY	1	No Quantity							24897			0
S3	2000	2000	2000	2	0	2	Export	116	Cambodia	KHM	144	Sri Lanka	LKA								72	SPECIAL.INDUST.MACHINERY	1	No Quantity							856			0
S3	2000	2000	2000	2	0	2	Export	116	Cambodia	KHM	144	Sri Lanka	LKA								69	METALS MANUFACTURES,NES	1	No Quantity							379			0
S3	2000	2000	2000	2	0	2	Export	116	Cambodia	KHM	144	Sri Lanka	LKA								65	TEXTILE YARN,FABRIC,ETC.	1	No Quantity							286174			0
S3	2000	2000	2000	2	0	2	Export	116	Cambodia	KHM	144	Sri Lanka	LKA								12	TOBACCO,TOBACCO MANUFACT	1	No Quantity							519379			0
S3	2000	2000	2000	2	0	2	Export	116	Cambodia	KHM	144	Sri Lanka	LKA								89	MISC MANUFCTRD GOODS NES	1	No Quantity							21308			0
S3	2000	2000	2000	2	0	2	Export	116	Cambodia	KHM	144	Sri Lanka	LKA								93	SPEC.TRANSACT.NOT CLASSD	1	No Quantity							94			0
S3	2000	2000	2000	2	0	2	Export	120	Cameroon	CMR	148	Chad	TCD								11	BEVERAGES	1	No Quantity							77804			0
S3	2000	2000	2000	2	0	2	Export	120	Cameroon	CMR	148	Chad	TCD								06	SUGAR,SUGR.PREPTNS,HONEY	1	No Quantity							7335			0
S3	2000	2000	2000	2	0	2	Export	120	Cameroon	CMR	148	Chad	TCD								09	MISC.EDIBLE PRODUCTS ETC	1	No Quantity							822639			0
S3	2000	2000	2000	2	0	2	Export	120	Cameroon	CMR	148	Chad	TCD								12	TOBACCO,TOBACCO MANUFACT	1	No Quantity							59615			0
S3	2000	2000	2000	2	0	2	Export	120	Cameroon	CMR	148	Chad	TCD								02	DAIRY PRODUCTS,BIRD EGGS	1	No Quantity							1417263			0
S3	2000	2000	2000	2	0	2	Export	120	Cameroon	CMR	148	Chad	TCD								03	FISH,CRUSTACEANS,MOLLUSC	1	No Quantity							893			0
S3	2000	2000	2000	2	0	2	Export	120	Cameroon	CMR	148	Chad	TCD								00	LIVE ANIMALS	1	No Quantity							9612			0
S3	2000	2000	2000	2	0	2	Export	120	Cameroon	CMR	148	Chad	TCD								07	COFFEE,TEA,COCOA,SPICES	1	No Quantity							290051			0
S3	2000	2000	2000	2	0	2	Export	120	Cameroon	CMR	148	Chad	TCD								04	CEREALS,CEREAL PREPRTNS.	1	No Quantity							72647			0
S3	2000	2000	2000	2	0	2	Export	120	Cameroon	CMR	148	Chad	TCD								55	ESSENTL.OILS,PERFUME,ETC	1	No Quantity							67893			0
S3	2000	2000	2000	2	0	2	Export	120	Cameroon	CMR	148	Chad	TCD								53	DYES,COLOURING MATERIALS	1	No Quantity							58			0
S3	2000	2000	2000	2	0	2	Export	120	Cameroon	CMR	148	Chad	TCD								52	INORGANIC CHEMICALS	1	No Quantity							61166			0
S3	2000	2000	2000	2	0	2	Export	120	Cameroon	CMR	148	Chad	TCD								59	CHEMICAL MATERIALS NES	1	No Quantity							22143			0
S3	2000	2000	2000	2	0	2	Export	120	Cameroon	CMR	148	Chad	TCD								63	CORK, WOOD MANUFACTURES	1	No Quantity							18061			0
S3	2000	2000	2000	2	0	2	Export	120	Cameroon	CMR	148	Chad	TCD								33	PETROLEUM,PETROL.PRODUCT	1	No Quantity							2679608			0
S3	2000	2000	2000	2	0	2	Export	120	Cameroon	CMR	148	Chad	TCD								65	TEXTILE YARN,FABRIC,ETC.	1	No Quantity							115468			0
S3	2000	2000	2000	2	0	2	Export	120	Cameroon	CMR	148	Chad	TCD								64	PAPER,PAPERBOARD,ETC.	1	No Quantity							110518			0
S3	2000	2000	2000	2	0	2	Export	120	Cameroon	CMR	148	Chad	TCD								62	RUBBER MANUFACTURES, NES	1	No Quantity							102			0
S3	2000	2000	2000	2	0	2	Export	120	Cameroon	CMR	148	Chad	TCD								69	METALS MANUFACTURES,NES	1	No Quantity							649			0
S3	2000	2000	2000	2	0	2	Export	120	Cameroon	CMR	148	Chad	TCD								66	NON-METAL.MINERAL MANFCT	1	No Quantity							3691450			0
S3	2000	2000	2000	2	0	2	Export	120	Cameroon	CMR	148	Chad	TCD								71	POWER GENERATNG.MACHINES	1	No Quantity							379			0
S3	2000	2000	2000	2	0	2	Export	120	Cameroon	CMR	148	Chad	TCD								73	METALWORKING MACHINERY	1	No Quantity							1448			0
S3	2000	2000	2000	2	0	2	Export	120	Cameroon	CMR	148	Chad	TCD								72	SPECIAL.INDUST.MACHINERY	1	No Quantity							73841			0
S3	2000	2000	2000	2	0	2	Export	120	Cameroon	CMR	148	Chad	TCD								76	TELECOMM.SOUND EQUIP ETC	1	No Quantity							72			0
S3	2000	2000	2000	2	0	2	Export	120	Cameroon	CMR	148	Chad	TCD								77	ELEC MCH APPAR,PARTS,NES	1	No Quantity							372538			0
S3	2000	2000	2000	2	0	2	Export	120	Cameroon	CMR	148	Chad	TCD								74	GENERAL INDUSTL.MACH.NES	1	No Quantity							8614			0
S3	2000	2000	2000	2	0	2	Export	120	Cameroon	CMR	148	Chad	TCD								78	ROAD VEHICLES	1	No Quantity							2036			0
S3	2000	2000	2000	2	0	2	Export	120	Cameroon	CMR	148	Chad	TCD								81	PREFAB BUILDGS,FTTNG ETC	1	No Quantity							1084			0
S3	2000	2000	2000	2	0	2	Export	120	Cameroon	CMR	148	Chad	TCD								85	FOOTWEAR	1	No Quantity							101994			0
S3	2000	2000	2000	2	0	2	Export	120	Cameroon	CMR	148	Chad	TCD								89	MISC MANUFCTRD GOODS NES	1	No Quantity							20436			0
S3	2000	2000	2000	2	0	2	Export	120	Cameroon	CMR	148	Chad	TCD								84	CLOTHING AND ACCESSORIES	1	No Quantity							1333			0
S3	2000	2000	2000	2	0	2	Export	120	Cameroon	CMR	148	Chad	TCD								82	FURNITURE,BEDDING,ETC.	1	No Quantity							24105			0
S3	2000	2000	2000	2	0	2	Export	116	Cambodia	KHM	152	Chile	CHL								84	CLOTHING AND ACCESSORIES	1	No Quantity							58280			0
S3	2000	2000	2000	2	0	2	Export	116	Cambodia	KHM	152	Chile	CHL								93	SPEC.TRANSACT.NOT CLASSD	1	No Quantity							8467			0
S3	2000	2000	2000	2	0	2	Export	116	Cambodia	KHM	156	China	CHN								93	SPEC.TRANSACT.NOT CLASSD	1	No Quantity							2509			0
S3	2000	2000	2000	2	0	2	Export	116	Cambodia	KHM	156	China	CHN								89	MISC MANUFCTRD GOODS NES	1	No Quantity							3778			0
S3	2000	2000	2000	2	0	2	Export	120	Cameroon	CMR	156	China	CHN								93	SPEC.TRANSACT.NOT CLASSD	1	No Quantity							12554487			0
S3	2000	2000	2000	2	0	2	Export	116	Cambodia	KHM	156	China	CHN								84	CLOTHING AND ACCESSORIES	1	No Quantity							248			0
S3	2000	2000	2000	2	0	2	Export	116	Cambodia	KHM	156	China	CHN								77	ELEC MCH APPAR,PARTS,NES	1	No Quantity							84269			0
S3	2000	2000	2000	2	0	2	Export	116	Cambodia	KHM	156	China	CHN								78	ROAD VEHICLES	1	No Quantity							25587			0
S3	2000	2000	2000	2	0	2	Export	116	Cambodia	KHM	156	China	CHN								82	FURNITURE,BEDDING,ETC.	1	No Quantity							55334			0
S3	2000	2000	2000	2	0	2	Export	116	Cambodia	KHM	156	China	CHN								72	SPECIAL.INDUST.MACHINERY	1	No Quantity							20821			0
S3	2000	2000	2000	2	0	2	Export	116	Cambodia	KHM	156	China	CHN								66	NON-METAL.MINERAL MANFCT	1	No Quantity							771			0
S3	2000	2000	2000	2	0	2	Export	116	Cambodia	KHM	156	China	CHN								68	NON-FERROUS METALS	1	No Quantity							3305			0
S3	2000	2000	2000	2	0	2	Export	116	Cambodia	KHM	156	China	CHN								63	CORK, WOOD MANUFACTURES	1	No Quantity							20654676			0
S3	2000	2000	2000	2	0	2	Export	116	Cambodia	KHM	156	China	CHN								65	TEXTILE YARN,FABRIC,ETC.	1	No Quantity							753584			0
S3	2000	2000	2000	2	0	2	Export	120	Cameroon	CMR	156	China	CHN								33	PETROLEUM,PETROL.PRODUCT	1	No Quantity							97239962			0
S3	2000	2000	2000	2	0	2	Export	116	Cambodia	KHM	156	China	CHN								29	CRUDE ANIMAL,VEG.MATERL.	1	No Quantity							3615			0
S3	2000	2000	2000	2	0	2	Export	116	Cambodia	KHM	156	China	CHN								24	CORK AND WOOD	1	No Quantity							1115388			0
S3	2000	2000	2000	2	0	2	Export	120	Cameroon	CMR	156	China	CHN								63	CORK, WOOD MANUFACTURES	1	No Quantity							65094			0
S3	2000	2000	2000	2	0	2	Export	116	Cambodia	KHM	156	China	CHN								59	CHEMICAL MATERIALS NES	1	No Quantity							4205			0
S3	2000	2000	2000	2	0	2	Export	116	Cambodia	KHM	156	China	CHN								54	MEDICINAL,PHARM.PRODUCTS	1	No Quantity							12905			0
S3	2000	2000	2000	2	0	2	Export	116	Cambodia	KHM	156	China	CHN								00	LIVE ANIMALS	1	No Quantity							11065			0
S3	2000	2000	2000	2	0	2	Export	116	Cambodia	KHM	156	China	CHN								03	FISH,CRUSTACEANS,MOLLUSC	1	No Quantity							1161183			0
S3	2000	2000	2000	2	0	2	Export	116	Cambodia	KHM	156	China	CHN								23	CRUDE RUBBER	1	No Quantity							242052			0
S3	2000	2000	2000	2	0	2	Export	120	Cameroon	CMR	156	China	CHN								24	CORK AND WOOD	1	No Quantity							3505994			0
S3	2000	2000	2000	2	0	2	Export	116	Cambodia	KHM	170	Colombia	COL								75	OFFICE MACHINES,ADP MACH	1	No Quantity							1013			0
S3	2000	2000	2000	2	0	2	Export	116	Cambodia	KHM	170	Colombia	COL								84	CLOTHING AND ACCESSORIES	1	No Quantity							14235			0
S3	2000	2000	2000	2	0	2	Export	116	Cambodia	KHM	170	Colombia	COL								93	SPEC.TRANSACT.NOT CLASSD	1	No Quantity							4732			0
S3	2000	2000	2000	2	0	2	Export	120	Cameroon	CMR	178	Congo	COG								93	SPEC.TRANSACT.NOT CLASSD	1	No Quantity							14877			0
S3	2000	2000	2000	2	0	2	Export	120	Cameroon	CMR	178	Congo	COG								81	PREFAB BUILDGS,FTTNG ETC	1	No Quantity							8478			0
S3	2000	2000	2000	2	0	2	Export	120	Cameroon	CMR	178	Congo	COG								79	OTHR.TRANSPORT EQUIPMENT	1	No Quantity							2520			0
S3	2000	2000	2000	2	0	2	Export	120	Cameroon	CMR	178	Congo	COG								78	ROAD VEHICLES	1	No Quantity							645528			0
S3	2000	2000	2000	2	0	2	Export	120	Cameroon	CMR	178	Congo	COG								82	FURNITURE,BEDDING,ETC.	1	No Quantity							4810			0
S3	2000	2000	2000	2	0	2	Export	120	Cameroon	CMR	178	Congo	COG								84	CLOTHING AND ACCESSORIES	1	No Quantity							1062			0
S3	2000	2000	2000	2	0	2	Export	120	Cameroon	CMR	178	Congo	COG								89	MISC MANUFCTRD GOODS NES	1	No Quantity							336515			0
S3	2000	2000	2000	2	0	2	Export	120	Cameroon	CMR	178	Congo	COG								85	FOOTWEAR	1	No Quantity							11359			0
S3	2000	2000	2000	2	0	2	Export	120	Cameroon	CMR	178	Congo	COG								87	SCIENTIFIC EQUIPMENT NES	1	No Quantity							2628			0
S3	2000	2000	2000	2	0	2	Export	120	Cameroon	CMR	178	Congo	COG								65	TEXTILE YARN,FABRIC,ETC.	1	No Quantity							232321			0
S3	2000	2000	2000	2	0	2	Export	120	Cameroon	CMR	178	Congo	COG								62	RUBBER MANUFACTURES, NES	1	No Quantity							14327			0
S3	2000	2000	2000	2	0	2	Export	120	Cameroon	CMR	178	Congo	COG								64	PAPER,PAPERBOARD,ETC.	1	No Quantity							604927			0
S3	2000	2000	2000	2	0	2	Export	120	Cameroon	CMR	178	Congo	COG								68	NON-FERROUS METALS	1	No Quantity							2359882			0
S3	2000	2000	2000	2	0	2	Export	120	Cameroon	CMR	178	Congo	COG								69	METALS MANUFACTURES,NES	1	No Quantity							664363			0
S3	2000	2000	2000	2	0	2	Export	120	Cameroon	CMR	178	Congo	COG								67	IRON AND STEEL	1	No Quantity							158734			0
S3	2000	2000	2000	2	0	2	Export	120	Cameroon	CMR	178	Congo	COG								66	NON-METAL.MINERAL MANFCT	1	No Quantity							371336			0
S3	2000	2000	2000	2	0	2	Export	120	Cameroon	CMR	178	Congo	COG								73	METALWORKING MACHINERY	1	No Quantity							32869			0
S3	2000	2000	2000	2	0	2	Export	120	Cameroon	CMR	178	Congo	COG								72	SPECIAL.INDUST.MACHINERY	1	No Quantity							979109			0
S3	2000	2000	2000	2	0	2	Export	120	Cameroon	CMR	178	Congo	COG								71	POWER GENERATNG.MACHINES	1	No Quantity							12108			0
S3	2000	2000	2000	2	0	2	Export	120	Cameroon	CMR	178	Congo	COG								74	GENERAL INDUSTL.MACH.NES	1	No Quantity							16477			0
S3	2000	2000	2000	2	0	2	Export	120	Cameroon	CMR	178	Congo	COG								75	OFFICE MACHINES,ADP MACH	1	No Quantity							3147			0
S3	2000	2000	2000	2	0	2	Export	120	Cameroon	CMR	178	Congo	COG								77	ELEC MCH APPAR,PARTS,NES	1	No Quantity							2387			0
S3	2000	2000	2000	2	0	2	Export	120	Cameroon	CMR	178	Congo	COG								76	TELECOMM.SOUND EQUIP ETC	1	No Quantity							6632			0
S3	2000	2000	2000	2	0	2	Export	120	Cameroon	CMR	178	Congo	COG								22	OIL SEED,OLEAGINUS FRUIT	1	No Quantity							13257			0
S3	2000	2000	2000	2	0	2	Export	120	Cameroon	CMR	178	Congo	COG								12	TOBACCO,TOBACCO MANUFACT	1	No Quantity							24516			0
S3	2000	2000	2000	2	0	2	Export	120	Cameroon	CMR	178	Congo	COG								09	MISC.EDIBLE PRODUCTS ETC	1	No Quantity							2604820			0
S3	2000	2000	2000	2	0	2	Export	120	Cameroon	CMR	178	Congo	COG								06	SUGAR,SUGR.PREPTNS,HONEY	1	No Quantity							596611			0
S3	2000	2000	2000	2	0	2	Export	120	Cameroon	CMR	178	Congo	COG								08	ANIMAL FEED STUFF	1	No Quantity							48320			0
S3	2000	2000	2000	2	0	2	Export	120	Cameroon	CMR	178	Congo	COG								11	BEVERAGES	1	No Quantity							2913356			0
S3	2000	2000	2000	2	0	2	Export	120	Cameroon	CMR	178	Congo	COG								02	DAIRY PRODUCTS,BIRD EGGS	1	No Quantity							356255			0
S3	2000	2000	2000	2	0	2	Export	120	Cameroon	CMR	178	Congo	COG								03	FISH,CRUSTACEANS,MOLLUSC	1	No Quantity							182			0
S3	2000	2000	2000	2	0	2	Export	120	Cameroon	CMR	178	Congo	COG								01	MEAT, MEAT PREPARATIONS	1	No Quantity							231			0
S3	2000	2000	2000	2	0	2	Export	120	Cameroon	CMR	178	Congo	COG								00	LIVE ANIMALS	1	No Quantity							5442			0
S3	2000	2000	2000	2	0	2	Export	120	Cameroon	CMR	178	Congo	COG								04	CEREALS,CEREAL PREPRTNS.	1	No Quantity							120275			0
S3	2000	2000	2000	2	0	2	Export	120	Cameroon	CMR	178	Congo	COG								05	VEGETABLES AND FRUIT	1	No Quantity							319034			0
S3	2000	2000	2000	2	0	2	Export	120	Cameroon	CMR	178	Congo	COG								07	COFFEE,TEA,COCOA,SPICES	1	No Quantity							400391			0
S3	2000	2000	2000	2	0	2	Export	120	Cameroon	CMR	178	Congo	COG								53	DYES,COLOURING MATERIALS	1	No Quantity							324217			0
S3	2000	2000	2000	2	0	2	Export	120	Cameroon	CMR	178	Congo	COG								52	INORGANIC CHEMICALS	1	No Quantity							46712			0
S3	2000	2000	2000	2	0	2	Export	120	Cameroon	CMR	178	Congo	COG								34	GAS,NATURAL,MANUFACTURED	1	No Quantity							2089341			0
S3	2000	2000	2000	2	0	2	Export	120	Cameroon	CMR	178	Congo	COG								55	ESSENTL.OILS,PERFUME,ETC	1	No Quantity							337455			0
S3	2000	2000	2000	2	0	2	Export	120	Cameroon	CMR	178	Congo	COG								54	MEDICINAL,PHARM.PRODUCTS	1	No Quantity							38057			0
S3	2000	2000	2000	2	0	2	Export	120	Cameroon	CMR	178	Congo	COG								56	FERTILIZER,EXCEPT GRP272	1	No Quantity							29506			0
S3	2000	2000	2000	2	0	2	Export	120	Cameroon	CMR	178	Congo	COG								59	CHEMICAL MATERIALS NES	1	No Quantity							8917			0
S3	2000	2000	2000	2	0	2	Export	120	Cameroon	CMR	178	Congo	COG								58	PLASTIC,NON-PRIMARY FORM	1	No Quantity							189319			0
S3	2000	2000	2000	2	0	2	Export	120	Cameroon	CMR	178	Congo	COG								63	CORK, WOOD MANUFACTURES	1	No Quantity							381914			0
S3	2000	2000	2000	2	0	2	Export	120	Cameroon	CMR	178	Congo	COG								27	CRUDE FERTILIZER,MINERAL	1	No Quantity							279			0
S3	2000	2000	2000	2	0	2	Export	120	Cameroon	CMR	178	Congo	COG								28	METALLIFEROUS ORE,SCRAP	1	No Quantity							683			0
S3	2000	2000	2000	2	0	2	Export	120	Cameroon	CMR	178	Congo	COG								33	PETROLEUM,PETROL.PRODUCT	1	No Quantity							596488			0
S3	2000	2000	2000	2	0	2	Export	120	Cameroon	CMR	178	Congo	COG								51	ORGANIC CHEMICALS	1	No Quantity							74723			0
S3	2000	2000	2000	2	0	2	Export	120	Cameroon	CMR	178	Congo	COG								42	FIXED VEG. FATS AND OILS	1	No Quantity							45884			0
S3	2000	2000	2000	2	0	2	Export	120	Cameroon	CMR	180	Dem. Rep. of the Congo	COD								33	PETROLEUM,PETROL.PRODUCT	1	No Quantity							20093056			0
S3	2000	2000	2000	2	0	2	Export	120	Cameroon	CMR	180	Dem. Rep. of the Congo	COD								26	TEXTILE FIBRES	1	No Quantity							991663			0
S3	2000	2000	2000	2	0	2	Export	120	Cameroon	CMR	180	Dem. Rep. of the Congo	COD								58	PLASTIC,NON-PRIMARY FORM	1	No Quantity							272			0
S3	2000	2000	2000	2	0	2	Export	120	Cameroon	CMR	180	Dem. Rep. of the Congo	COD								57	PLASTICS IN PRIMARY FORM	1	No Quantity							108130			0
S3	2000	2000	2000	2	0	2	Export	120	Cameroon	CMR	180	Dem. Rep. of the Congo	COD								55	ESSENTL.OILS,PERFUME,ETC	1	No Quantity							5741			0
S3	2000	2000	2000	2	0	2	Export	120	Cameroon	CMR	180	Dem. Rep. of the Congo	COD								53	DYES,COLOURING MATERIALS	1	No Quantity							6586			0
S3	2000	2000	2000	2	0	2	Export	120	Cameroon	CMR	180	Dem. Rep. of the Congo	COD								07	COFFEE,TEA,COCOA,SPICES	1	No Quantity							28560			0
S3	2000	2000	2000	2	0	2	Export	120	Cameroon	CMR	180	Dem. Rep. of the Congo	COD								05	VEGETABLES AND FRUIT	1	No Quantity							39984			0
S3	2000	2000	2000	2	0	2	Export	120	Cameroon	CMR	180	Dem. Rep. of the Congo	COD								04	CEREALS,CEREAL PREPRTNS.	1	No Quantity							202987			0
S3	2000	2000	2000	2	0	2	Export	120	Cameroon	CMR	180	Dem. Rep. of the Congo	COD								02	DAIRY PRODUCTS,BIRD EGGS	1	No Quantity							265546			0
S3	2000	2000	2000	2	0	2	Export	120	Cameroon	CMR	180	Dem. Rep. of the Congo	COD								11	BEVERAGES	1	No Quantity							547368			0
S3	2000	2000	2000	2	0	2	Export	120	Cameroon	CMR	180	Dem. Rep. of the Congo	COD								09	MISC.EDIBLE PRODUCTS ETC	1	No Quantity							992920			0
S3	2000	2000	2000	2	0	2	Export	120	Cameroon	CMR	180	Dem. Rep. of the Congo	COD								77	ELEC MCH APPAR,PARTS,NES	1	No Quantity							5193			0
S3	2000	2000	2000	2	0	2	Export	120	Cameroon	CMR	180	Dem. Rep. of the Congo	COD								74	GENERAL INDUSTL.MACH.NES	1	No Quantity							8173			0
S3	2000	2000	2000	2	0	2	Export	120	Cameroon	CMR	180	Dem. Rep. of the Congo	COD								71	POWER GENERATNG.MACHINES	1	No Quantity							10059			0
S3	2000	2000	2000	2	0	2	Export	120	Cameroon	CMR	180	Dem. Rep. of the Congo	COD								72	SPECIAL.INDUST.MACHINERY	1	No Quantity							240786			0
S3	2000	2000	2000	2	0	2	Export	120	Cameroon	CMR	180	Dem. Rep. of the Congo	COD								73	METALWORKING MACHINERY	1	No Quantity							629			0
S3	2000	2000	2000	2	0	2	Export	120	Cameroon	CMR	180	Dem. Rep. of the Congo	COD								69	METALS MANUFACTURES,NES	1	No Quantity							41958			0
S3	2000	2000	2000	2	0	2	Export	120	Cameroon	CMR	180	Dem. Rep. of the Congo	COD								68	NON-FERROUS METALS	1	No Quantity							70913			0
S3	2000	2000	2000	2	0	2	Export	120	Cameroon	CMR	180	Dem. Rep. of the Congo	COD								64	PAPER,PAPERBOARD,ETC.	1	No Quantity							3492			0
S3	2000	2000	2000	2	0	2	Export	120	Cameroon	CMR	180	Dem. Rep. of the Congo	COD								62	RUBBER MANUFACTURES, NES	1	No Quantity							164			0
S3	2000	2000	2000	2	0	2	Export	120	Cameroon	CMR	180	Dem. Rep. of the Congo	COD								65	TEXTILE YARN,FABRIC,ETC.	1	No Quantity							283408			0
S3	2000	2000	2000	2	0	2	Export	120	Cameroon	CMR	180	Dem. Rep. of the Congo	COD								89	MISC MANUFCTRD GOODS NES	1	No Quantity							67803			0
S3	2000	2000	2000	2	0	2	Export	120	Cameroon	CMR	180	Dem. Rep. of the Congo	COD								84	CLOTHING AND ACCESSORIES	1	No Quantity							6880			0
S3	2000	2000	2000	2	0	2	Export	120	Cameroon	CMR	180	Dem. Rep. of the Congo	COD								81	PREFAB BUILDGS,FTTNG ETC	1	No Quantity							1105			0
S3	2000	2000	2000	2	0	2	Export	116	Cambodia	KHM	188	Costa Rica	CRI								84	CLOTHING AND ACCESSORIES	1	No Quantity							9279			0
S3	2000	2000	2000	2	0	2	Export	116	Cambodia	KHM	191	Croatia	HRV								87	SCIENTIFIC EQUIPMENT NES	1	No Quantity							186594			0
S3	2000	2000	2000	2	0	2	Export	120	Cameroon	CMR	196	Cyprus	CYP								24	CORK AND WOOD	1	No Quantity							92902			0
S3	2000	2000	2000	2	0	2	Export	116	Cambodia	KHM	203	Czechia	CZE								85	FOOTWEAR	1	No Quantity							53208			0
S3	2000	2000	2000	2	0	2	Export	116	Cambodia	KHM	203	Czechia	CZE								84	CLOTHING AND ACCESSORIES	1	No Quantity							23796			0
S3	2000	2000	2000	2	0	2	Export	120	Cameroon	CMR	204	Benin	BEN								78	ROAD VEHICLES	1	No Quantity							116986			0
S3	2000	2000	2000	2	0	2	Export	120	Cameroon	CMR	204	Benin	BEN								89	MISC MANUFCTRD GOODS NES	1	No Quantity							3336			0
S3	2000	2000	2000	2	0	2	Export	120	Cameroon	CMR	204	Benin	BEN								65	TEXTILE YARN,FABRIC,ETC.	1	No Quantity							26307			0
S3	2000	2000	2000	2	0	2	Export	120	Cameroon	CMR	204	Benin	BEN								64	PAPER,PAPERBOARD,ETC.	1	No Quantity							10223			0
S3	2000	2000	2000	2	0	2	Export	120	Cameroon	CMR	204	Benin	BEN								69	METALS MANUFACTURES,NES	1	No Quantity							139719			0
S3	2000	2000	2000	2	0	2	Export	120	Cameroon	CMR	204	Benin	BEN								66	NON-METAL.MINERAL MANFCT	1	No Quantity							445645			0
S3	2000	2000	2000	2	0	2	Export	120	Cameroon	CMR	204	Benin	BEN								74	GENERAL INDUSTL.MACH.NES	1	No Quantity							23749			0
S3	2000	2000	2000	2	0	2	Export	120	Cameroon	CMR	204	Benin	BEN								09	MISC.EDIBLE PRODUCTS ETC	1	No Quantity							209151			0
S3	2000	2000	2000	2	0	2	Export	120	Cameroon	CMR	204	Benin	BEN								07	COFFEE,TEA,COCOA,SPICES	1	No Quantity							13983			0
S3	2000	2000	2000	2	0	2	Export	120	Cameroon	CMR	204	Benin	BEN								58	PLASTIC,NON-PRIMARY FORM	1	No Quantity							4630			0
S3	2000	2000	2000	2	0	2	Export	120	Cameroon	CMR	204	Benin	BEN								63	CORK, WOOD MANUFACTURES	1	No Quantity							5397			0
S3	2000	2000	2000	2	0	2	Export	120	Cameroon	CMR	204	Benin	BEN								26	TEXTILE FIBRES	1	No Quantity							6287			0
S3	2000	2000	2000	2	0	2	Export	120	Cameroon	CMR	204	Benin	BEN								33	PETROLEUM,PETROL.PRODUCT	1	No Quantity							1318437			0
S3	2000	2000	2000	2	0	2	Export	120	Cameroon	CMR	204	Benin	BEN								93	SPEC.TRANSACT.NOT CLASSD	1	No Quantity							6775			0
S3	2000	2000	2000	2	0	2	Export	120	Cameroon	CMR	208	Denmark	DNK								93	SPEC.TRANSACT.NOT CLASSD	1	No Quantity							393515			0
S3	2000	2000	2000	2	0	2	Export	116	Cambodia	KHM	208	Denmark	DNK								93	SPEC.TRANSACT.NOT CLASSD	1	No Quantity							5666			0
S3	2000	2000	2000	2	0	2	Export	120	Cameroon	CMR	208	Denmark	DNK								63	CORK, WOOD MANUFACTURES	1	No Quantity							308570			0
S3	2000	2000	2000	2	0	2	Export	120	Cameroon	CMR	208	Denmark	DNK								07	COFFEE,TEA,COCOA,SPICES	1	No Quantity							598917			0
S3	2000	2000	2000	2	0	2	Export	120	Cameroon	CMR	208	Denmark	DNK								11	BEVERAGES	1	No Quantity							2			0
S3	2000	2000	2000	2	0	2	Export	120	Cameroon	CMR	208	Denmark	DNK								24	CORK AND WOOD	1	No Quantity							10984			0
S3	2000	2000	2000	2	0	2	Export	116	Cambodia	KHM	208	Denmark	DNK								74	GENERAL INDUSTL.MACH.NES	1	No Quantity							101			0
S3	2000	2000	2000	2	0	2	Export	116	Cambodia	KHM	208	Denmark	DNK								76	TELECOMM.SOUND EQUIP ETC	1	No Quantity							7812			0
S3	2000	2000	2000	2	0	2	Export	116	Cambodia	KHM	208	Denmark	DNK								85	FOOTWEAR	1	No Quantity							500975			0
S3	2000	2000	2000	2	0	2	Export	116	Cambodia	KHM	208	Denmark	DNK								84	CLOTHING AND ACCESSORIES	1	No Quantity							1496529			0
S3	2000	2000	2000	2	0	2	Export	116	Cambodia	KHM	212	Dominica	DMA								93	SPEC.TRANSACT.NOT CLASSD	1	No Quantity							4781			0
S3	2000	2000	2000	2	0	2	Export	116	Cambodia	KHM	214	Dominican Rep.	DOM								93	SPEC.TRANSACT.NOT CLASSD	1	No Quantity							3459			0
S3	2000	2000	2000	2	0	2	Export	120	Cameroon	CMR	214	Dominican Rep.	DOM								12	TOBACCO,TOBACCO MANUFACT	1	No Quantity							9656			0
S3	2000	2000	2000	2	0	2	Export	116	Cambodia	KHM	218	Ecuador	ECU								84	CLOTHING AND ACCESSORIES	1	No Quantity							11777			0
S3	2000	2000	2000	2	0	2	Export	120	Cameroon	CMR	226	Equatorial Guinea	GNQ								78	ROAD VEHICLES	1	No Quantity							22041			0
S3	2000	2000	2000	2	0	2	Export	120	Cameroon	CMR	226	Equatorial Guinea	GNQ								81	PREFAB BUILDGS,FTTNG ETC	1	No Quantity							5530			0
S3	2000	2000	2000	2	0	2	Export	120	Cameroon	CMR	226	Equatorial Guinea	GNQ								84	CLOTHING AND ACCESSORIES	1	No Quantity							2183			0
S3	2000	2000	2000	2	0	2	Export	120	Cameroon	CMR	226	Equatorial Guinea	GNQ								82	FURNITURE,BEDDING,ETC.	1	No Quantity							9295			0
S3	2000	2000	2000	2	0	2	Export	120	Cameroon	CMR	226	Equatorial Guinea	GNQ								89	MISC MANUFCTRD GOODS NES	1	No Quantity							165647			0
S3	2000	2000	2000	2	0	2	Export	120	Cameroon	CMR	226	Equatorial Guinea	GNQ								85	FOOTWEAR	1	No Quantity							3569			0
S3	2000	2000	2000	2	0	2	Export	120	Cameroon	CMR	226	Equatorial Guinea	GNQ								87	SCIENTIFIC EQUIPMENT NES	1	No Quantity							8662			0
S3	2000	2000	2000	2	0	2	Export	120	Cameroon	CMR	226	Equatorial Guinea	GNQ								88	PHOTO.APPARAT.NES;CLOCKS	1	No Quantity							13			0
S3	2000	2000	2000	2	0	2	Export	120	Cameroon	CMR	226	Equatorial Guinea	GNQ								76	TELECOMM.SOUND EQUIP ETC	1	No Quantity							894			0
S3	2000	2000	2000	2	0	2	Export	120	Cameroon	CMR	226	Equatorial Guinea	GNQ								77	ELEC MCH APPAR,PARTS,NES	1	No Quantity							63132			0
S3	2000	2000	2000	2	0	2	Export	120	Cameroon	CMR	226	Equatorial Guinea	GNQ								75	OFFICE MACHINES,ADP MACH	1	No Quantity							2391			0
S3	2000	2000	2000	2	0	2	Export	120	Cameroon	CMR	226	Equatorial Guinea	GNQ								74	GENERAL INDUSTL.MACH.NES	1	No Quantity							132042			0
S3	2000	2000	2000	2	0	2	Export	120	Cameroon	CMR	226	Equatorial Guinea	GNQ								73	METALWORKING MACHINERY	1	No Quantity							3983			0
S3	2000	2000	2000	2	0	2	Export	120	Cameroon	CMR	226	Equatorial Guinea	GNQ								72	SPECIAL.INDUST.MACHINERY	1	No Quantity							295186			0
S3	2000	2000	2000	2	0	2	Export	120	Cameroon	CMR	226	Equatorial Guinea	GNQ								71	POWER GENERATNG.MACHINES	1	No Quantity							48466			0
S3	2000	2000	2000	2	0	2	Export	120	Cameroon	CMR	226	Equatorial Guinea	GNQ								66	NON-METAL.MINERAL MANFCT	1	No Quantity							3068141			0
S3	2000	2000	2000	2	0	2	Export	120	Cameroon	CMR	226	Equatorial Guinea	GNQ								67	IRON AND STEEL	1	No Quantity							21323			0
S3	2000	2000	2000	2	0	2	Export	120	Cameroon	CMR	226	Equatorial Guinea	GNQ								69	METALS MANUFACTURES,NES	1	No Quantity							989460			0
S3	2000	2000	2000	2	0	2	Export	120	Cameroon	CMR	226	Equatorial Guinea	GNQ								68	NON-FERROUS METALS	1	No Quantity							7011			0
S3	2000	2000	2000	2	0	2	Export	120	Cameroon	CMR	226	Equatorial Guinea	GNQ								64	PAPER,PAPERBOARD,ETC.	1	No Quantity							28686			0
S3	2000	2000	2000	2	0	2	Export	120	Cameroon	CMR	226	Equatorial Guinea	GNQ								62	RUBBER MANUFACTURES, NES	1	No Quantity							15056			0
S3	2000	2000	2000	2	0	2	Export	120	Cameroon	CMR	226	Equatorial Guinea	GNQ								65	TEXTILE YARN,FABRIC,ETC.	1	No Quantity							2315			0
S3	2000	2000	2000	2	0	2	Export	120	Cameroon	CMR	226	Equatorial Guinea	GNQ								12	TOBACCO,TOBACCO MANUFACT	1	No Quantity							115418			0
S3	2000	2000	2000	2	0	2	Export	120	Cameroon	CMR	226	Equatorial Guinea	GNQ								24	CORK AND WOOD	1	No Quantity							29925			0
S3	2000	2000	2000	2	0	2	Export	120	Cameroon	CMR	226	Equatorial Guinea	GNQ								11	BEVERAGES	1	No Quantity							764204			0
S3	2000	2000	2000	2	0	2	Export	120	Cameroon	CMR	226	Equatorial Guinea	GNQ								09	MISC.EDIBLE PRODUCTS ETC	1	No Quantity							216514			0
S3	2000	2000	2000	2	0	2	Export	120	Cameroon	CMR	226	Equatorial Guinea	GNQ								06	SUGAR,SUGR.PREPTNS,HONEY	1	No Quantity							298406			0
S3	2000	2000	2000	2	0	2	Export	120	Cameroon	CMR	226	Equatorial Guinea	GNQ								07	COFFEE,TEA,COCOA,SPICES	1	No Quantity							89018			0
S3	2000	2000	2000	2	0	2	Export	120	Cameroon	CMR	226	Equatorial Guinea	GNQ								04	CEREALS,CEREAL PREPRTNS.	1	No Quantity							32172			0
S3	2000	2000	2000	2	0	2	Export	120	Cameroon	CMR	226	Equatorial Guinea	GNQ								05	VEGETABLES AND FRUIT	1	No Quantity							16935			0
S3	2000	2000	2000	2	0	2	Export	120	Cameroon	CMR	226	Equatorial Guinea	GNQ								02	DAIRY PRODUCTS,BIRD EGGS	1	No Quantity							2857			0
S3	2000	2000	2000	2	0	2	Export	120	Cameroon	CMR	226	Equatorial Guinea	GNQ								00	LIVE ANIMALS	1	No Quantity							10478			0
S3	2000	2000	2000	2	0	2	Export	120	Cameroon	CMR	226	Equatorial Guinea	GNQ								01	MEAT, MEAT PREPARATIONS	1	No Quantity							6709			0
S3	2000	2000	2000	2	0	2	Export	120	Cameroon	CMR	226	Equatorial Guinea	GNQ								63	CORK, WOOD MANUFACTURES	1	No Quantity							24335			0
S3	2000	2000	2000	2	0	2	Export	120	Cameroon	CMR	226	Equatorial Guinea	GNQ								58	PLASTIC,NON-PRIMARY FORM	1	No Quantity							241982			0
S3	2000	2000	2000	2	0	2	Export	120	Cameroon	CMR	226	Equatorial Guinea	GNQ								59	CHEMICAL MATERIALS NES	1	No Quantity							29499			0
S3	2000	2000	2000	2	0	2	Export	120	Cameroon	CMR	226	Equatorial Guinea	GNQ								53	DYES,COLOURING MATERIALS	1	No Quantity							40283			0
S3	2000	2000	2000	2	0	2	Export	120	Cameroon	CMR	226	Equatorial Guinea	GNQ								34	GAS,NATURAL,MANUFACTURED	1	No Quantity							3517			0
S3	2000	2000	2000	2	0	2	Export	120	Cameroon	CMR	226	Equatorial Guinea	GNQ								52	INORGANIC CHEMICALS	1	No Quantity							30383			0
S3	2000	2000	2000	2	0	2	Export	120	Cameroon	CMR	226	Equatorial Guinea	GNQ								55	ESSENTL.OILS,PERFUME,ETC	1	No Quantity							29750			0
S3	2000	2000	2000	2	0	2	Export	120	Cameroon	CMR	226	Equatorial Guinea	GNQ								54	MEDICINAL,PHARM.PRODUCTS	1	No Quantity							646			0
S3	2000	2000	2000	2	0	2	Export	120	Cameroon	CMR	226	Equatorial Guinea	GNQ								57	PLASTICS IN PRIMARY FORM	1	No Quantity							375			0
S3	2000	2000	2000	2	0	2	Export	120	Cameroon	CMR	226	Equatorial Guinea	GNQ								33	PETROLEUM,PETROL.PRODUCT	1	No Quantity							407518			0
S3	2000	2000	2000	2	0	2	Export	120	Cameroon	CMR	226	Equatorial Guinea	GNQ								51	ORGANIC CHEMICALS	1	No Quantity							17772			0
S3	2000	2000	2000	2	0	2	Export	120	Cameroon	CMR	226	Equatorial Guinea	GNQ								29	CRUDE ANIMAL,VEG.MATERL.	1	No Quantity							24			0
S3	2000	2000	2000	2	0	2	Export	120	Cameroon	CMR	226	Equatorial Guinea	GNQ								26	TEXTILE FIBRES	1	No Quantity							749			0
S3	2000	2000	2000	2	0	2	Export	120	Cameroon	CMR	226	Equatorial Guinea	GNQ								27	CRUDE FERTILIZER,MINERAL	1	No Quantity							33378			0
S3	2000	2000	2000	2	0	2	Export	120	Cameroon	CMR	226	Equatorial Guinea	GNQ								93	SPEC.TRANSACT.NOT CLASSD	1	No Quantity							1020			0
S3	2000	2000	2000	2	0	2	Export	120	Cameroon	CMR	226	Equatorial Guinea	GNQ								83	TRAVEL GOODS,HANDBGS ETC	1	No Quantity							211			0
S3	2000	2000	2000	2	0	2	Export	116	Cambodia	KHM	231	Ethiopia	ETH								03	FISH,CRUSTACEANS,MOLLUSC	1	No Quantity							90578			0
S3	2000	2000	2000	2	0	2	Export	120	Cameroon	CMR	246	Finland	FIN								07	COFFEE,TEA,COCOA,SPICES	1	No Quantity							241856			0
S3	2000	2000	2000	2	0	2	Export	120	Cameroon	CMR	246	Finland	FIN								24	CORK AND WOOD	1	No Quantity							90724			0
S3	2000	2000	2000	2	0	2	Export	116	Cambodia	KHM	246	Finland	FIN								85	FOOTWEAR	1	No Quantity							138593			0
S3	2000	2000	2000	2	0	2	Export	116	Cambodia	KHM	246	Finland	FIN								84	CLOTHING AND ACCESSORIES	1	No Quantity							396793			0
S3	2000	2000	2000	2	0	2	Export	120	Cameroon	CMR	246	Finland	FIN								93	SPEC.TRANSACT.NOT CLASSD	1	No Quantity							39582			0
S3	2000	2000	2000	2	0	2	Export	116	Cambodia	KHM	246	Finland	FIN								93	SPEC.TRANSACT.NOT CLASSD	1	No Quantity							9859			0
S3	2000	2000	2000	2	0	2	Export	116	Cambodia	KHM	251	France	FRA								93	SPEC.TRANSACT.NOT CLASSD	1	No Quantity							298747			0
S3	2000	2000	2000	2	0	2	Export	120	Cameroon	CMR	251	France	FRA								93	SPEC.TRANSACT.NOT CLASSD	1	No Quantity							18668032			0
S3	2000	2000	2000	2	0	2	Export	120	Cameroon	CMR	251	France	FRA								83	TRAVEL GOODS,HANDBGS ETC	1	No Quantity							210			0
S3	2000	2000	2000	2	0	2	Export	116	Cambodia	KHM	251	France	FRA								88	PHOTO.APPARAT.NES;CLOCKS	1	No Quantity							493			0
S3	2000	2000	2000	2	0	2	Export	116	Cambodia	KHM	251	France	FRA								89	MISC MANUFCTRD GOODS NES	1	No Quantity							39196			0
S3	2000	2000	2000	2	0	2	Export	116	Cambodia	KHM	251	France	FRA								84	CLOTHING AND ACCESSORIES	1	No Quantity							22849692			0
S3	2000	2000	2000	2	0	2	Export	120	Cameroon	CMR	251	France	FRA								81	PREFAB BUILDGS,FTTNG ETC	1	No Quantity							366			0
S3	2000	2000	2000	2	0	2	Export	120	Cameroon	CMR	251	France	FRA								79	OTHR.TRANSPORT EQUIPMENT	1	No Quantity							26024			0
S3	2000	2000	2000	2	0	2	Export	116	Cambodia	KHM	251	France	FRA								79	OTHR.TRANSPORT EQUIPMENT	1	No Quantity							24007			0
S3	2000	2000	2000	2	0	2	Export	120	Cameroon	CMR	251	France	FRA								78	ROAD VEHICLES	1	No Quantity							81317			0
S3	2000	2000	2000	2	0	2	Export	116	Cambodia	KHM	251	France	FRA								78	ROAD VEHICLES	1	No Quantity							225			0
S3	2000	2000	2000	2	0	2	Export	116	Cambodia	KHM	251	France	FRA								85	FOOTWEAR	1	No Quantity							4711970			0
S3	2000	2000	2000	2	0	2	Export	120	Cameroon	CMR	251	France	FRA								82	FURNITURE,BEDDING,ETC.	1	No Quantity							4298			0
S3	2000	2000	2000	2	0	2	Export	116	Cambodia	KHM	251	France	FRA								82	FURNITURE,BEDDING,ETC.	1	No Quantity							1170			0
S3	2000	2000	2000	2	0	2	Export	120	Cameroon	CMR	251	France	FRA								84	CLOTHING AND ACCESSORIES	1	No Quantity							1460			0
S3	2000	2000	2000	2	0	2	Export	120	Cameroon	CMR	251	France	FRA								88	PHOTO.APPARAT.NES;CLOCKS	1	No Quantity							21			0
S3	2000	2000	2000	2	0	2	Export	120	Cameroon	CMR	251	France	FRA								87	SCIENTIFIC EQUIPMENT NES	1	No Quantity							15799			0
S3	2000	2000	2000	2	0	2	Export	120	Cameroon	CMR	251	France	FRA								85	FOOTWEAR	1	No Quantity							26			0
S3	2000	2000	2000	2	0	2	Export	116	Cambodia	KHM	251	France	FRA								87	SCIENTIFIC EQUIPMENT NES	1	No Quantity							3750			0
S3	2000	2000	2000	2	0	2	Export	120	Cameroon	CMR	251	France	FRA								89	MISC MANUFCTRD GOODS NES	1	No Quantity							247671			0
S3	2000	2000	2000	2	0	2	Export	120	Cameroon	CMR	251	France	FRA								65	TEXTILE YARN,FABRIC,ETC.	1	No Quantity							1325678			0
S3	2000	2000	2000	2	0	2	Export	116	Cambodia	KHM	251	France	FRA								65	TEXTILE YARN,FABRIC,ETC.	1	No Quantity							99262			0
S3	2000	2000	2000	2	0	2	Export	120	Cameroon	CMR	251	France	FRA								62	RUBBER MANUFACTURES, NES	1	No Quantity							170			0
S3	2000	2000	2000	2	0	2	Export	116	Cambodia	KHM	251	France	FRA								63	CORK, WOOD MANUFACTURES	1	No Quantity							21808			0
S3	2000	2000	2000	2	0	2	Export	120	Cameroon	CMR	251	France	FRA								64	PAPER,PAPERBOARD,ETC.	1	No Quantity							25099			0
S3	2000	2000	2000	2	0	2	Export	116	Cambodia	KHM	251	France	FRA								64	PAPER,PAPERBOARD,ETC.	1	No Quantity							135			0
S3	2000	2000	2000	2	0	2	Export	120	Cameroon	CMR	251	France	FRA								68	NON-FERROUS METALS	1	No Quantity							83649794			0
S3	2000	2000	2000	2	0	2	Export	120	Cameroon	CMR	251	France	FRA								69	METALS MANUFACTURES,NES	1	No Quantity							12822			0
S3	2000	2000	2000	2	0	2	Export	120	Cameroon	CMR	251	France	FRA								67	IRON AND STEEL	1	No Quantity							1768			0
S3	2000	2000	2000	2	0	2	Export	116	Cambodia	KHM	251	France	FRA								66	NON-METAL.MINERAL MANFCT	1	No Quantity							9663			0
S3	2000	2000	2000	2	0	2	Export	120	Cameroon	CMR	251	France	FRA								71	POWER GENERATNG.MACHINES	1	No Quantity							227778			0
S3	2000	2000	2000	2	0	2	Export	116	Cambodia	KHM	251	France	FRA								69	METALS MANUFACTURES,NES	1	No Quantity							7639			0
S3	2000	2000	2000	2	0	2	Export	120	Cameroon	CMR	251	France	FRA								72	SPECIAL.INDUST.MACHINERY	1	No Quantity							239857			0
S3	2000	2000	2000	2	0	2	Export	120	Cameroon	CMR	251	France	FRA								73	METALWORKING MACHINERY	1	No Quantity							50072			0
S3	2000	2000	2000	2	0	2	Export	120	Cameroon	CMR	251	France	FRA								74	GENERAL INDUSTL.MACH.NES	1	No Quantity							835374			0
S3	2000	2000	2000	2	0	2	Export	120	Cameroon	CMR	251	France	FRA								75	OFFICE MACHINES,ADP MACH	1	No Quantity							9695			0
S3	2000	2000	2000	2	0	2	Export	120	Cameroon	CMR	251	France	FRA								77	ELEC MCH APPAR,PARTS,NES	1	No Quantity							38903			0
S3	2000	2000	2000	2	0	2	Export	120	Cameroon	CMR	251	France	FRA								76	TELECOMM.SOUND EQUIP ETC	1	No Quantity							36260			0
S3	2000	2000	2000	2	0	2	Export	116	Cambodia	KHM	251	France	FRA								76	TELECOMM.SOUND EQUIP ETC	1	No Quantity							41543			0
S3	2000	2000	2000	2	0	2	Export	120	Cameroon	CMR	251	France	FRA								24	CORK AND WOOD	1	No Quantity							18486020			0
S3	2000	2000	2000	2	0	2	Export	120	Cameroon	CMR	251	France	FRA								12	TOBACCO,TOBACCO MANUFACT	1	No Quantity							20756			0
S3	2000	2000	2000	2	0	2	Export	120	Cameroon	CMR	251	France	FRA								22	OIL SEED,OLEAGINUS FRUIT	1	No Quantity							3746			0
S3	2000	2000	2000	2	0	2	Export	120	Cameroon	CMR	251	France	FRA								06	SUGAR,SUGR.PREPTNS,HONEY	1	No Quantity							5476			0
S3	2000	2000	2000	2	0	2	Export	120	Cameroon	CMR	251	France	FRA								08	ANIMAL FEED STUFF	1	No Quantity							3			0
S3	2000	2000	2000	2	0	2	Export	120	Cameroon	CMR	251	France	FRA								09	MISC.EDIBLE PRODUCTS ETC	1	No Quantity							83069			0
S3	2000	2000	2000	2	0	2	Export	120	Cameroon	CMR	251	France	FRA								11	BEVERAGES	1	No Quantity							107879			0
S3	2000	2000	2000	2	0	2	Export	116	Cambodia	KHM	251	France	FRA								11	BEVERAGES	1	No Quantity							7339			0
S3	2000	2000	2000	2	0	2	Export	120	Cameroon	CMR	251	France	FRA								07	COFFEE,TEA,COCOA,SPICES	1	No Quantity							30156993			0
S3	2000	2000	2000	2	0	2	Export	120	Cameroon	CMR	251	France	FRA								05	VEGETABLES AND FRUIT	1	No Quantity							38853399			0
S3	2000	2000	2000	2	0	2	Export	120	Cameroon	CMR	251	France	FRA								03	FISH,CRUSTACEANS,MOLLUSC	1	No Quantity							471234			0
S3	2000	2000	2000	2	0	2	Export	120	Cameroon	CMR	251	France	FRA								01	MEAT, MEAT PREPARATIONS	1	No Quantity							360			0
S3	2000	2000	2000	2	0	2	Export	120	Cameroon	CMR	251	France	FRA								00	LIVE ANIMALS	1	No Quantity							17813			0
S3	2000	2000	2000	2	0	2	Export	120	Cameroon	CMR	251	France	FRA								27	CRUDE FERTILIZER,MINERAL	1	No Quantity							2771			0
S3	2000	2000	2000	2	0	2	Export	120	Cameroon	CMR	251	France	FRA								26	TEXTILE FIBRES	1	No Quantity							801654			0
S3	2000	2000	2000	2	0	2	Export	120	Cameroon	CMR	251	France	FRA								23	CRUDE RUBBER	1	No Quantity							3433623			0
S3	2000	2000	2000	2	0	2	Export	120	Cameroon	CMR	251	France	FRA								29	CRUDE ANIMAL,VEG.MATERL.	1	No Quantity							1250457			0
S3	2000	2000	2000	2	0	2	Export	120	Cameroon	CMR	251	France	FRA								28	METALLIFEROUS ORE,SCRAP	1	No Quantity							205026			0
S3	2000	2000	2000	2	0	2	Export	120	Cameroon	CMR	251	France	FRA								25	PULP AND WASTE PAPER	1	No Quantity							1878			0
S3	2000	2000	2000	2	0	2	Export	116	Cambodia	KHM	251	France	FRA								29	CRUDE ANIMAL,VEG.MATERL.	1	No Quantity							155			0
S3	2000	2000	2000	2	0	2	Export	120	Cameroon	CMR	251	France	FRA								51	ORGANIC CHEMICALS	1	No Quantity							51300			0
S3	2000	2000	2000	2	0	2	Export	120	Cameroon	CMR	251	France	FRA								42	FIXED VEG. FATS AND OILS	1	No Quantity							10130			0
S3	2000	2000	2000	2	0	2	Export	120	Cameroon	CMR	251	France	FRA								33	PETROLEUM,PETROL.PRODUCT	1	No Quantity							36144787			0
S3	2000	2000	2000	2	0	2	Export	120	Cameroon	CMR	251	France	FRA								55	ESSENTL.OILS,PERFUME,ETC	1	No Quantity							110			0
S3	2000	2000	2000	2	0	2	Export	120	Cameroon	CMR	251	France	FRA								52	INORGANIC CHEMICALS	1	No Quantity							98			0
S3	2000	2000	2000	2	0	2	Export	120	Cameroon	CMR	251	France	FRA								34	GAS,NATURAL,MANUFACTURED	1	No Quantity							978			0
S3	2000	2000	2000	2	0	2	Export	116	Cambodia	KHM	251	France	FRA								54	MEDICINAL,PHARM.PRODUCTS	1	No Quantity							8531			0
S3	2000	2000	2000	2	0	2	Export	120	Cameroon	CMR	251	France	FRA								59	CHEMICAL MATERIALS NES	1	No Quantity							182			0
S3	2000	2000	2000	2	0	2	Export	120	Cameroon	CMR	251	France	FRA								58	PLASTIC,NON-PRIMARY FORM	1	No Quantity							35			0
S3	2000	2000	2000	2	0	2	Export	116	Cambodia	KHM	251	France	FRA								59	CHEMICAL MATERIALS NES	1	No Quantity							15891			0
S3	2000	2000	2000	2	0	2	Export	120	Cameroon	CMR	251	France	FRA								61	LEATHER, LEATHER GOODS	1	No Quantity							103468			0
S3	2000	2000	2000	2	0	2	Export	120	Cameroon	CMR	251	France	FRA								63	CORK, WOOD MANUFACTURES	1	No Quantity							2774981			0
S3	2000	2000	2000	2	0	2	Export	120	Cameroon	CMR	266	Gabon	GAB								63	CORK, WOOD MANUFACTURES	1	No Quantity							52703			0
S3	2000	2000	2000	2	0	2	Export	120	Cameroon	CMR	266	Gabon	GAB								58	PLASTIC,NON-PRIMARY FORM	1	No Quantity							15138			0
S3	2000	2000	2000	2	0	2	Export	120	Cameroon	CMR	266	Gabon	GAB								59	CHEMICAL MATERIALS NES	1	No Quantity							32260			0
S3	2000	2000	2000	2	0	2	Export	120	Cameroon	CMR	266	Gabon	GAB								53	DYES,COLOURING MATERIALS	1	No Quantity							13457			0
S3	2000	2000	2000	2	0	2	Export	120	Cameroon	CMR	266	Gabon	GAB								34	GAS,NATURAL,MANUFACTURED	1	No Quantity							559			0
S3	2000	2000	2000	2	0	2	Export	120	Cameroon	CMR	266	Gabon	GAB								52	INORGANIC CHEMICALS	1	No Quantity							156598			0
S3	2000	2000	2000	2	0	2	Export	120	Cameroon	CMR	266	Gabon	GAB								55	ESSENTL.OILS,PERFUME,ETC	1	No Quantity							506247			0
S3	2000	2000	2000	2	0	2	Export	120	Cameroon	CMR	266	Gabon	GAB								57	PLASTICS IN PRIMARY FORM	1	No Quantity							225689			0
S3	2000	2000	2000	2	0	2	Export	120	Cameroon	CMR	266	Gabon	GAB								56	FERTILIZER,EXCEPT GRP272	1	No Quantity							78647			0
S3	2000	2000	2000	2	0	2	Export	120	Cameroon	CMR	266	Gabon	GAB								33	PETROLEUM,PETROL.PRODUCT	1	No Quantity							568898			0
S3	2000	2000	2000	2	0	2	Export	120	Cameroon	CMR	266	Gabon	GAB								42	FIXED VEG. FATS AND OILS	1	No Quantity							1770894			0
S3	2000	2000	2000	2	0	2	Export	120	Cameroon	CMR	266	Gabon	GAB								51	ORGANIC CHEMICALS	1	No Quantity							18798			0
S3	2000	2000	2000	2	0	2	Export	120	Cameroon	CMR	266	Gabon	GAB								25	PULP AND WASTE PAPER	1	No Quantity							27662			0
S3	2000	2000	2000	2	0	2	Export	120	Cameroon	CMR	266	Gabon	GAB								28	METALLIFEROUS ORE,SCRAP	1	No Quantity							27243			0
S3	2000	2000	2000	2	0	2	Export	120	Cameroon	CMR	266	Gabon	GAB								27	CRUDE FERTILIZER,MINERAL	1	No Quantity							4768			0
S3	2000	2000	2000	2	0	2	Export	120	Cameroon	CMR	266	Gabon	GAB								00	LIVE ANIMALS	1	No Quantity							16239			0
S3	2000	2000	2000	2	0	2	Export	120	Cameroon	CMR	266	Gabon	GAB								01	MEAT, MEAT PREPARATIONS	1	No Quantity							754			0
S3	2000	2000	2000	2	0	2	Export	120	Cameroon	CMR	266	Gabon	GAB								03	FISH,CRUSTACEANS,MOLLUSC	1	No Quantity							24			0
S3	2000	2000	2000	2	0	2	Export	120	Cameroon	CMR	266	Gabon	GAB								02	DAIRY PRODUCTS,BIRD EGGS	1	No Quantity							36047			0
S3	2000	2000	2000	2	0	2	Export	120	Cameroon	CMR	266	Gabon	GAB								05	VEGETABLES AND FRUIT	1	No Quantity							32261			0
S3	2000	2000	2000	2	0	2	Export	120	Cameroon	CMR	266	Gabon	GAB								04	CEREALS,CEREAL PREPRTNS.	1	No Quantity							238323			0
S3	2000	2000	2000	2	0	2	Export	120	Cameroon	CMR	266	Gabon	GAB								07	COFFEE,TEA,COCOA,SPICES	1	No Quantity							367323			0
S3	2000	2000	2000	2	0	2	Export	120	Cameroon	CMR	266	Gabon	GAB								11	BEVERAGES	1	No Quantity							83647			0
S3	2000	2000	2000	2	0	2	Export	120	Cameroon	CMR	266	Gabon	GAB								09	MISC.EDIBLE PRODUCTS ETC	1	No Quantity							1594806			0
S3	2000	2000	2000	2	0	2	Export	120	Cameroon	CMR	266	Gabon	GAB								08	ANIMAL FEED STUFF	1	No Quantity							14420			0
S3	2000	2000	2000	2	0	2	Export	120	Cameroon	CMR	266	Gabon	GAB								06	SUGAR,SUGR.PREPTNS,HONEY	1	No Quantity							553279			0
S3	2000	2000	2000	2	0	2	Export	120	Cameroon	CMR	266	Gabon	GAB								22	OIL SEED,OLEAGINUS FRUIT	1	No Quantity							1187			0
S3	2000	2000	2000	2	0	2	Export	120	Cameroon	CMR	266	Gabon	GAB								76	TELECOMM.SOUND EQUIP ETC	1	No Quantity							591			0
S3	2000	2000	2000	2	0	2	Export	120	Cameroon	CMR	266	Gabon	GAB								77	ELEC MCH APPAR,PARTS,NES	1	No Quantity							126500			0
S3	2000	2000	2000	2	0	2	Export	120	Cameroon	CMR	266	Gabon	GAB								74	GENERAL INDUSTL.MACH.NES	1	No Quantity							301043			0
S3	2000	2000	2000	2	0	2	Export	120	Cameroon	CMR	266	Gabon	GAB								73	METALWORKING MACHINERY	1	No Quantity							10942			0
S3	2000	2000	2000	2	0	2	Export	120	Cameroon	CMR	266	Gabon	GAB								72	SPECIAL.INDUST.MACHINERY	1	No Quantity							343226			0
S3	2000	2000	2000	2	0	2	Export	120	Cameroon	CMR	266	Gabon	GAB								71	POWER GENERATNG.MACHINES	1	No Quantity							6457			0
S3	2000	2000	2000	2	0	2	Export	120	Cameroon	CMR	266	Gabon	GAB								67	IRON AND STEEL	1	No Quantity							178821			0
S3	2000	2000	2000	2	0	2	Export	120	Cameroon	CMR	266	Gabon	GAB								66	NON-METAL.MINERAL MANFCT	1	No Quantity							2339241			0
S3	2000	2000	2000	2	0	2	Export	120	Cameroon	CMR	266	Gabon	GAB								69	METALS MANUFACTURES,NES	1	No Quantity							157815			0
S3	2000	2000	2000	2	0	2	Export	120	Cameroon	CMR	266	Gabon	GAB								68	NON-FERROUS METALS	1	No Quantity							3384691			0
S3	2000	2000	2000	2	0	2	Export	120	Cameroon	CMR	266	Gabon	GAB								64	PAPER,PAPERBOARD,ETC.	1	No Quantity							321149			0
S3	2000	2000	2000	2	0	2	Export	120	Cameroon	CMR	266	Gabon	GAB								62	RUBBER MANUFACTURES, NES	1	No Quantity							77155			0
S3	2000	2000	2000	2	0	2	Export	120	Cameroon	CMR	266	Gabon	GAB								65	TEXTILE YARN,FABRIC,ETC.	1	No Quantity							461466			0
S3	2000	2000	2000	2	0	2	Export	120	Cameroon	CMR	266	Gabon	GAB								89	MISC MANUFCTRD GOODS NES	1	No Quantity							200123			0
S3	2000	2000	2000	2	0	2	Export	120	Cameroon	CMR	266	Gabon	GAB								85	FOOTWEAR	1	No Quantity							2039			0
S3	2000	2000	2000	2	0	2	Export	120	Cameroon	CMR	266	Gabon	GAB								87	SCIENTIFIC EQUIPMENT NES	1	No Quantity							1266			0
S3	2000	2000	2000	2	0	2	Export	120	Cameroon	CMR	266	Gabon	GAB								88	PHOTO.APPARAT.NES;CLOCKS	1	No Quantity							67			0
S3	2000	2000	2000	2	0	2	Export	120	Cameroon	CMR	266	Gabon	GAB								84	CLOTHING AND ACCESSORIES	1	No Quantity							11383			0
S3	2000	2000	2000	2	0	2	Export	120	Cameroon	CMR	266	Gabon	GAB								78	ROAD VEHICLES	1	No Quantity							49063			0
S3	2000	2000	2000	2	0	2	Export	120	Cameroon	CMR	266	Gabon	GAB								79	OTHR.TRANSPORT EQUIPMENT	1	No Quantity							417675			0
S3	2000	2000	2000	2	0	2	Export	120	Cameroon	CMR	266	Gabon	GAB								81	PREFAB BUILDGS,FTTNG ETC	1	No Quantity							391			0
S3	2000	2000	2000	2	0	2	Export	120	Cameroon	CMR	266	Gabon	GAB								93	SPEC.TRANSACT.NOT CLASSD	1	No Quantity							248			0
S3	2000	2000	2000	2	0	2	Export	120	Cameroon	CMR	270	Gambia	GMB								93	SPEC.TRANSACT.NOT CLASSD	1	No Quantity							42661			0
S3	2000	2000	2000	2	0	2	Export	120	Cameroon	CMR	270	Gambia	GMB								69	METALS MANUFACTURES,NES	1	No Quantity							391			0
S3	2000	2000	2000	2	0	2	Export	120	Cameroon	CMR	270	Gambia	GMB								66	NON-METAL.MINERAL MANFCT	1	No Quantity							29222			0
S3	2000	2000	2000	2	0	2	Export	120	Cameroon	CMR	270	Gambia	GMB								24	CORK AND WOOD	1	No Quantity							10091			0
S3	2000	2000	2000	2	0	2	Export	120	Cameroon	CMR	276	Germany	DEU								24	CORK AND WOOD	1	No Quantity							964943			0
S3	2000	2000	2000	2	0	2	Export	120	Cameroon	CMR	276	Germany	DEU								22	OIL SEED,OLEAGINUS FRUIT	1	No Quantity							14			0
S3	2000	2000	2000	2	0	2	Export	120	Cameroon	CMR	276	Germany	DEU								09	MISC.EDIBLE PRODUCTS ETC	1	No Quantity							91			0
S3	2000	2000	2000	2	0	2	Export	120	Cameroon	CMR	276	Germany	DEU								11	BEVERAGES	1	No Quantity							1			0
S3	2000	2000	2000	2	0	2	Export	120	Cameroon	CMR	276	Germany	DEU								07	COFFEE,TEA,COCOA,SPICES	1	No Quantity							9617710			0
S3	2000	2000	2000	2	0	2	Export	120	Cameroon	CMR	276	Germany	DEU								05	VEGETABLES AND FRUIT	1	No Quantity							161			0
S3	2000	2000	2000	2	0	2	Export	120	Cameroon	CMR	276	Germany	DEU								03	FISH,CRUSTACEANS,MOLLUSC	1	No Quantity							251			0
S3	2000	2000	2000	2	0	2	Export	120	Cameroon	CMR	276	Germany	DEU								26	TEXTILE FIBRES	1	No Quantity							9502142			0
S3	2000	2000	2000	2	0	2	Export	120	Cameroon	CMR	276	Germany	DEU								23	CRUDE RUBBER	1	No Quantity							957844			0
S3	2000	2000	2000	2	0	2	Export	120	Cameroon	CMR	276	Germany	DEU								29	CRUDE ANIMAL,VEG.MATERL.	1	No Quantity							4471			0
S3	2000	2000	2000	2	0	2	Export	120	Cameroon	CMR	276	Germany	DEU								33	PETROLEUM,PETROL.PRODUCT	1	No Quantity							7			0
S3	2000	2000	2000	2	0	2	Export	116	Cambodia	KHM	276	Germany	DEU								54	MEDICINAL,PHARM.PRODUCTS	1	No Quantity							1541			0
S3	2000	2000	2000	2	0	2	Export	120	Cameroon	CMR	276	Germany	DEU								63	CORK, WOOD MANUFACTURES	1	No Quantity							92147			0
S3	2000	2000	2000	2	0	2	Export	116	Cambodia	KHM	276	Germany	DEU								66	NON-METAL.MINERAL MANFCT	1	No Quantity							6748			0
S3	2000	2000	2000	2	0	2	Export	120	Cameroon	CMR	276	Germany	DEU								69	METALS MANUFACTURES,NES	1	No Quantity							125884			0
S3	2000	2000	2000	2	0	2	Export	120	Cameroon	CMR	276	Germany	DEU								65	TEXTILE YARN,FABRIC,ETC.	1	No Quantity							55			0
S3	2000	2000	2000	2	0	2	Export	116	Cambodia	KHM	276	Germany	DEU								65	TEXTILE YARN,FABRIC,ETC.	1	No Quantity							2376			0
S3	2000	2000	2000	2	0	2	Export	120	Cameroon	CMR	276	Germany	DEU								71	POWER GENERATNG.MACHINES	1	No Quantity							222612			0
S3	2000	2000	2000	2	0	2	Export	116	Cambodia	KHM	276	Germany	DEU								71	POWER GENERATNG.MACHINES	1	No Quantity							3366			0
S3	2000	2000	2000	2	0	2	Export	120	Cameroon	CMR	276	Germany	DEU								72	SPECIAL.INDUST.MACHINERY	1	No Quantity							66520			0
S3	2000	2000	2000	2	0	2	Export	116	Cambodia	KHM	276	Germany	DEU								72	SPECIAL.INDUST.MACHINERY	1	No Quantity							1727404			0
S3	2000	2000	2000	2	0	2	Export	120	Cameroon	CMR	276	Germany	DEU								74	GENERAL INDUSTL.MACH.NES	1	No Quantity							62713			0
S3	2000	2000	2000	2	0	2	Export	120	Cameroon	CMR	276	Germany	DEU								75	OFFICE MACHINES,ADP MACH	1	No Quantity							10908			0
S3	2000	2000	2000	2	0	2	Export	120	Cameroon	CMR	276	Germany	DEU								77	ELEC MCH APPAR,PARTS,NES	1	No Quantity							44290			0
S3	2000	2000	2000	2	0	2	Export	120	Cameroon	CMR	276	Germany	DEU								76	TELECOMM.SOUND EQUIP ETC	1	No Quantity							745			0
S3	2000	2000	2000	2	0	2	Export	116	Cambodia	KHM	276	Germany	DEU								76	TELECOMM.SOUND EQUIP ETC	1	No Quantity							6585			0
S3	2000	2000	2000	2	0	2	Export	116	Cambodia	KHM	276	Germany	DEU								77	ELEC MCH APPAR,PARTS,NES	1	No Quantity							39751			0
S3	2000	2000	2000	2	0	2	Export	120	Cameroon	CMR	276	Germany	DEU								78	ROAD VEHICLES	1	No Quantity							763			0
S3	2000	2000	2000	2	0	2	Export	116	Cambodia	KHM	276	Germany	DEU								78	ROAD VEHICLES	1	No Quantity							11985			0
S3	2000	2000	2000	2	0	2	Export	116	Cambodia	KHM	276	Germany	DEU								84	CLOTHING AND ACCESSORIES	1	No Quantity							54929727			0
S3	2000	2000	2000	2	0	2	Export	120	Cameroon	CMR	276	Germany	DEU								84	CLOTHING AND ACCESSORIES	1	No Quantity							279			0
S3	2000	2000	2000	2	0	2	Export	116	Cambodia	KHM	276	Germany	DEU								82	FURNITURE,BEDDING,ETC.	1	No Quantity							63860			0
S3	2000	2000	2000	2	0	2	Export	120	Cameroon	CMR	276	Germany	DEU								82	FURNITURE,BEDDING,ETC.	1	No Quantity							1327			0
S3	2000	2000	2000	2	0	2	Export	116	Cambodia	KHM	276	Germany	DEU								85	FOOTWEAR	1	No Quantity							10205123			0
S3	2000	2000	2000	2	0	2	Export	120	Cameroon	CMR	276	Germany	DEU								88	PHOTO.APPARAT.NES;CLOCKS	1	No Quantity							175			0
S3	2000	2000	2000	2	0	2	Export	120	Cameroon	CMR	276	Germany	DEU								87	SCIENTIFIC EQUIPMENT NES	1	No Quantity							74780			0
S3	2000	2000	2000	2	0	2	Export	116	Cambodia	KHM	276	Germany	DEU								87	SCIENTIFIC EQUIPMENT NES	1	No Quantity							2546			0
S3	2000	2000	2000	2	0	2	Export	120	Cameroon	CMR	276	Germany	DEU								89	MISC MANUFCTRD GOODS NES	1	No Quantity							3852			0
S3	2000	2000	2000	2	0	2	Export	120	Cameroon	CMR	276	Germany	DEU								93	SPEC.TRANSACT.NOT CLASSD	1	No Quantity							5292260			0
S3	2000	2000	2000	2	0	2	Export	116	Cambodia	KHM	276	Germany	DEU								89	MISC MANUFCTRD GOODS NES	1	No Quantity							18908			0
S3	2000	2000	2000	2	0	2	Export	116	Cambodia	KHM	276	Germany	DEU								93	SPEC.TRANSACT.NOT CLASSD	1	No Quantity							12515			0
S3	2000	2000	2000	2	0	2	Export	116	Cambodia	KHM	288	Ghana	GHA								93	SPEC.TRANSACT.NOT CLASSD	1	No Quantity							3446			0
S3	2000	2000	2000	2	0	2	Export	116	Cambodia	KHM	288	Ghana	GHA								78	ROAD VEHICLES	1	No Quantity							2157			0
S3	2000	2000	2000	2	0	2	Export	120	Cameroon	CMR	288	Ghana	GHA								78	ROAD VEHICLES	1	No Quantity							183759			0
S3	2000	2000	2000	2	0	2	Export	120	Cameroon	CMR	288	Ghana	GHA								79	OTHR.TRANSPORT EQUIPMENT	1	No Quantity							19666			0
S3	2000	2000	2000	2	0	2	Export	120	Cameroon	CMR	288	Ghana	GHA								74	GENERAL INDUSTL.MACH.NES	1	No Quantity							41646			0
S3	2000	2000	2000	2	0	2	Export	120	Cameroon	CMR	288	Ghana	GHA								72	SPECIAL.INDUST.MACHINERY	1	No Quantity							109464			0
S3	2000	2000	2000	2	0	2	Export	120	Cameroon	CMR	288	Ghana	GHA								71	POWER GENERATNG.MACHINES	1	No Quantity							13619			0
S3	2000	2000	2000	2	0	2	Export	120	Cameroon	CMR	288	Ghana	GHA								65	TEXTILE YARN,FABRIC,ETC.	1	No Quantity							8505			0
S3	2000	2000	2000	2	0	2	Export	120	Cameroon	CMR	288	Ghana	GHA								68	NON-FERROUS METALS	1	No Quantity							37440			0
S3	2000	2000	2000	2	0	2	Export	120	Cameroon	CMR	292	Gibraltar	GIB								33	PETROLEUM,PETROL.PRODUCT	1	No Quantity							19569182			0
S3	2000	2000	2000	2	0	2	Export	120	Cameroon	CMR	300	Greece	GRC								23	CRUDE RUBBER	1	No Quantity							261181			0
S3	2000	2000	2000	2	0	2	Export	120	Cameroon	CMR	300	Greece	GRC								63	CORK, WOOD MANUFACTURES	1	No Quantity							130446			0
S3	2000	2000	2000	2	0	2	Export	120	Cameroon	CMR	300	Greece	GRC								03	FISH,CRUSTACEANS,MOLLUSC	1	No Quantity							21689			0
S3	2000	2000	2000	2	0	2	Export	120	Cameroon	CMR	300	Greece	GRC								00	LIVE ANIMALS	1	No Quantity							978			0
S3	2000	2000	2000	2	0	2	Export	120	Cameroon	CMR	300	Greece	GRC								07	COFFEE,TEA,COCOA,SPICES	1	No Quantity							163572			0
S3	2000	2000	2000	2	0	2	Export	120	Cameroon	CMR	300	Greece	GRC								24	CORK AND WOOD	1	No Quantity							830135			0
S3	2000	2000	2000	2	0	2	Export	120	Cameroon	CMR	300	Greece	GRC								72	SPECIAL.INDUST.MACHINERY	1	No Quantity							349			0
S3	2000	2000	2000	2	0	2	Export	120	Cameroon	CMR	300	Greece	GRC								74	GENERAL INDUSTL.MACH.NES	1	No Quantity							480			0
S3	2000	2000	2000	2	0	2	Export	116	Cambodia	KHM	300	Greece	GRC								84	CLOTHING AND ACCESSORIES	1	No Quantity							51103			0
S3	2000	2000	2000	2	0	2	Export	116	Cambodia	KHM	300	Greece	GRC								85	FOOTWEAR	1	No Quantity							236268			0
S3	2000	2000	2000	2	0	2	Export	116	Cambodia	KHM	300	Greece	GRC								93	SPEC.TRANSACT.NOT CLASSD	1	No Quantity							2721			0
S3	2000	2000	2000	2	0	2	Export	120	Cameroon	CMR	300	Greece	GRC								93	SPEC.TRANSACT.NOT CLASSD	1	No Quantity							2965496			0
S3	2000	2000	2000	2	0	2	Export	120	Cameroon	CMR	320	Guatemala	GTM								26	TEXTILE FIBRES	1	No Quantity							272372			0
S3	2000	2000	2000	2	0	2	Export	120	Cameroon	CMR	324	Guinea	GIN								55	ESSENTL.OILS,PERFUME,ETC	1	No Quantity							29			0
S3	2000	2000	2000	2	0	2	Export	120	Cameroon	CMR	324	Guinea	GIN								54	MEDICINAL,PHARM.PRODUCTS	1	No Quantity							7526			0
S3	2000	2000	2000	2	0	2	Export	120	Cameroon	CMR	324	Guinea	GIN								05	VEGETABLES AND FRUIT	1	No Quantity							39			0
S3	2000	2000	2000	2	0	2	Export	120	Cameroon	CMR	324	Guinea	GIN								89	MISC MANUFCTRD GOODS NES	1	No Quantity							908			0
S3	2000	2000	2000	2	0	2	Export	120	Cameroon	CMR	324	Guinea	GIN								85	FOOTWEAR	1	No Quantity							23930			0
S3	2000	2000	2000	2	0	2	Export	120	Cameroon	CMR	324	Guinea	GIN								78	ROAD VEHICLES	1	No Quantity							699			0
S3	2000	2000	2000	2	0	2	Export	120	Cameroon	CMR	324	Guinea	GIN								65	TEXTILE YARN,FABRIC,ETC.	1	No Quantity							7			0
S3	2000	2000	2000	2	0	2	Export	120	Cameroon	CMR	324	Guinea	GIN								64	PAPER,PAPERBOARD,ETC.	1	No Quantity							3698			0
S3	2000	2000	2000	2	0	2	Export	120	Cameroon	CMR	324	Guinea	GIN								93	SPEC.TRANSACT.NOT CLASSD	1	No Quantity							49			0
S3	2000	2000	2000	2	0	2	Export	120	Cameroon	CMR	344	China, Hong Kong SAR	HKG								93	SPEC.TRANSACT.NOT CLASSD	1	No Quantity							1425954			0
S3	2000	2000	2000	2	0	2	Export	116	Cambodia	KHM	344	China, Hong Kong SAR	HKG								89	MISC MANUFCTRD GOODS NES	1	No Quantity							258982356			0
S3	2000	2000	2000	2	0	2	Export	116	Cambodia	KHM	344	China, Hong Kong SAR	HKG								93	SPEC.TRANSACT.NOT CLASSD	1	No Quantity							10644			0
S3	2000	2000	2000	2	0	2	Export	116	Cambodia	KHM	344	China, Hong Kong SAR	HKG								64	PAPER,PAPERBOARD,ETC.	1	No Quantity							654			0
S3	2000	2000	2000	2	0	2	Export	116	Cambodia	KHM	344	China, Hong Kong SAR	HKG								63	CORK, WOOD MANUFACTURES	1	No Quantity							1143086			0
S3	2000	2000	2000	2	0	2	Export	116	Cambodia	KHM	344	China, Hong Kong SAR	HKG								65	TEXTILE YARN,FABRIC,ETC.	1	No Quantity							2095675			0
S3	2000	2000	2000	2	0	2	Export	120	Cameroon	CMR	344	China, Hong Kong SAR	HKG								69	METALS MANUFACTURES,NES	1	No Quantity							730			0
S3	2000	2000	2000	2	0	2	Export	116	Cambodia	KHM	344	China, Hong Kong SAR	HKG								74	GENERAL INDUSTL.MACH.NES	1	No Quantity							19100			0
S3	2000	2000	2000	2	0	2	Export	116	Cambodia	KHM	344	China, Hong Kong SAR	HKG								76	TELECOMM.SOUND EQUIP ETC	1	No Quantity							300			0
S3	2000	2000	2000	2	0	2	Export	116	Cambodia	KHM	344	China, Hong Kong SAR	HKG								72	SPECIAL.INDUST.MACHINERY	1	No Quantity							337810			0
S3	2000	2000	2000	2	0	2	Export	116	Cambodia	KHM	344	China, Hong Kong SAR	HKG								71	POWER GENERATNG.MACHINES	1	No Quantity							2003			0
S3	2000	2000	2000	2	0	2	Export	116	Cambodia	KHM	344	China, Hong Kong SAR	HKG								69	METALS MANUFACTURES,NES	1	No Quantity							1030			0
S3	2000	2000	2000	2	0	2	Export	116	Cambodia	KHM	344	China, Hong Kong SAR	HKG								78	ROAD VEHICLES	1	No Quantity							2496			0
S3	2000	2000	2000	2	0	2	Export	116	Cambodia	KHM	344	China, Hong Kong SAR	HKG								84	CLOTHING AND ACCESSORIES	1	No Quantity							941963			0
S3	2000	2000	2000	2	0	2	Export	116	Cambodia	KHM	344	China, Hong Kong SAR	HKG								87	SCIENTIFIC EQUIPMENT NES	1	No Quantity							734			0
S3	2000	2000	2000	2	0	2	Export	116	Cambodia	KHM	344	China, Hong Kong SAR	HKG								85	FOOTWEAR	1	No Quantity							10259			0
S3	2000	2000	2000	2	0	2	Export	116	Cambodia	KHM	344	China, Hong Kong SAR	HKG								81	PREFAB BUILDGS,FTTNG ETC	1	No Quantity							1216			0
S3	2000	2000	2000	2	0	2	Export	116	Cambodia	KHM	344	China, Hong Kong SAR	HKG								05	VEGETABLES AND FRUIT	1	No Quantity							16834			0
S3	2000	2000	2000	2	0	2	Export	116	Cambodia	KHM	344	China, Hong Kong SAR	HKG								01	MEAT, MEAT PREPARATIONS	1	No Quantity							10293			0
S3	2000	2000	2000	2	0	2	Export	116	Cambodia	KHM	344	China, Hong Kong SAR	HKG								04	CEREALS,CEREAL PREPRTNS.	1	No Quantity							3582			0
S3	2000	2000	2000	2	0	2	Export	116	Cambodia	KHM	344	China, Hong Kong SAR	HKG								03	FISH,CRUSTACEANS,MOLLUSC	1	No Quantity							2371248			0
S3	2000	2000	2000	2	0	2	Export	120	Cameroon	CMR	344	China, Hong Kong SAR	HKG								24	CORK AND WOOD	1	No Quantity							1364321			0
S3	2000	2000	2000	2	0	2	Export	120	Cameroon	CMR	344	China, Hong Kong SAR	HKG								21	HIDES,SKINS,FURSKINS,RAW	1	No Quantity							18950			0
S3	2000	2000	2000	2	0	2	Export	116	Cambodia	KHM	344	China, Hong Kong SAR	HKG								21	HIDES,SKINS,FURSKINS,RAW	1	No Quantity							19656			0
S3	2000	2000	2000	2	0	2	Export	116	Cambodia	KHM	344	China, Hong Kong SAR	HKG								11	BEVERAGES	1	No Quantity							273528			0
S3	2000	2000	2000	2	0	2	Export	116	Cambodia	KHM	344	China, Hong Kong SAR	HKG								12	TOBACCO,TOBACCO MANUFACT	1	No Quantity							60782			0
S3	2000	2000	2000	2	0	2	Export	116	Cambodia	KHM	344	China, Hong Kong SAR	HKG								55	ESSENTL.OILS,PERFUME,ETC	1	No Quantity							253			0
S3	2000	2000	2000	2	0	2	Export	116	Cambodia	KHM	344	China, Hong Kong SAR	HKG								58	PLASTIC,NON-PRIMARY FORM	1	No Quantity							157			0
S3	2000	2000	2000	2	0	2	Export	120	Cameroon	CMR	344	China, Hong Kong SAR	HKG								63	CORK, WOOD MANUFACTURES	1	No Quantity							472630			0
S3	2000	2000	2000	2	0	2	Export	116	Cambodia	KHM	344	China, Hong Kong SAR	HKG								61	LEATHER, LEATHER GOODS	1	No Quantity							863			0
S3	2000	2000	2000	2	0	2	Export	116	Cambodia	KHM	344	China, Hong Kong SAR	HKG								26	TEXTILE FIBRES	1	No Quantity							166			0
S3	2000	2000	2000	2	0	2	Export	116	Cambodia	KHM	344	China, Hong Kong SAR	HKG								29	CRUDE ANIMAL,VEG.MATERL.	1	No Quantity							8104			0
S3	2000	2000	2000	2	0	2	Export	120	Cameroon	CMR	348	Hungary	HUN								00	LIVE ANIMALS	1	No Quantity							1118			0
S3	2000	2000	2000	2	0	2	Export	116	Cambodia	KHM	348	Hungary	HUN								85	FOOTWEAR	1	No Quantity							15055			0
S3	2000	2000	2000	2	0	2	Export	116	Cambodia	KHM	348	Hungary	HUN								84	CLOTHING AND ACCESSORIES	1	No Quantity							82040			0
S3	2000	2000	2000	2	0	2	Export	116	Cambodia	KHM	348	Hungary	HUN								93	SPEC.TRANSACT.NOT CLASSD	1	No Quantity							1			0
S3	2000	2000	2000	2	0	2	Export	116	Cambodia	KHM	352	Iceland	ISL								84	CLOTHING AND ACCESSORIES	1	No Quantity							1539			0
S3	2000	2000	2000	2	0	2	Export	116	Cambodia	KHM	352	Iceland	ISL								85	FOOTWEAR	1	No Quantity							5093			0
S3	2000	2000	2000	2	0	2	Export	116	Cambodia	KHM	360	Indonesia	IDN								85	FOOTWEAR	1	No Quantity							135392			0
S3	2000	2000	2000	2	0	2	Export	116	Cambodia	KHM	360	Indonesia	IDN								84	CLOTHING AND ACCESSORIES	1	No Quantity							375103			0
S3	2000	2000	2000	2	0	2	Export	116	Cambodia	KHM	360	Indonesia	IDN								69	METALS MANUFACTURES,NES	1	No Quantity							73			0
S3	2000	2000	2000	2	0	2	Export	116	Cambodia	KHM	360	Indonesia	IDN								65	TEXTILE YARN,FABRIC,ETC.	1	No Quantity							622884			0
S3	2000	2000	2000	2	0	2	Export	116	Cambodia	KHM	360	Indonesia	IDN								04	CEREALS,CEREAL PREPRTNS.	1	No Quantity							166669			0
S3	2000	2000	2000	2	0	2	Export	116	Cambodia	KHM	360	Indonesia	IDN								12	TOBACCO,TOBACCO MANUFACT	1	No Quantity							185987			0
S3	2000	2000	2000	2	0	2	Export	116	Cambodia	KHM	360	Indonesia	IDN								23	CRUDE RUBBER	1	No Quantity							116568			0
S3	2000	2000	2000	2	0	2	Export	120	Cameroon	CMR	360	Indonesia	IDN								26	TEXTILE FIBRES	1	No Quantity							700949			0
S3	2000	2000	2000	2	0	2	Export	116	Cambodia	KHM	360	Indonesia	IDN								61	LEATHER, LEATHER GOODS	1	No Quantity							6082			0
S3	2000	2000	2000	2	0	2	Export	116	Cambodia	KHM	360	Indonesia	IDN								93	SPEC.TRANSACT.NOT CLASSD	1	No Quantity							61203			0
S3	2000	2000	2000	2	0	2	Export	116	Cambodia	KHM	360	Indonesia	IDN								89	MISC MANUFCTRD GOODS NES	1	No Quantity							31079			0
S3	2000	2000	2000	2	0	2	Export	120	Cameroon	CMR	360	Indonesia	IDN								93	SPEC.TRANSACT.NOT CLASSD	1	No Quantity							6561			0
S3	2000	2000	2000	2	0	2	Export	116	Cambodia	KHM	364	Iran	IRN								84	CLOTHING AND ACCESSORIES	1	No Quantity							4629			0
S3	2000	2000	2000	2	0	2	Export	116	Cambodia	KHM	372	Ireland	IRL								84	CLOTHING AND ACCESSORIES	1	No Quantity							11731763			0
S3	2000	2000	2000	2	0	2	Export	116	Cambodia	KHM	372	Ireland	IRL								85	FOOTWEAR	1	No Quantity							71140			0
S3	2000	2000	2000	2	0	2	Export	120	Cameroon	CMR	372	Ireland	IRL								69	METALS MANUFACTURES,NES	1	No Quantity							2253			0
S3	2000	2000	2000	2	0	2	Export	120	Cameroon	CMR	372	Ireland	IRL								63	CORK, WOOD MANUFACTURES	1	No Quantity							27854			0
S3	2000	2000	2000	2	0	2	Export	120	Cameroon	CMR	372	Ireland	IRL								22	OIL SEED,OLEAGINUS FRUIT	1	No Quantity							28			0
S3	2000	2000	2000	2	0	2	Export	120	Cameroon	CMR	372	Ireland	IRL								24	CORK AND WOOD	1	No Quantity							293271			0
S3	2000	2000	2000	2	0	2	Export	120	Cameroon	CMR	372	Ireland	IRL								08	ANIMAL FEED STUFF	1	No Quantity							78794			0
S3	2000	2000	2000	2	0	2	Export	120	Cameroon	CMR	372	Ireland	IRL								05	VEGETABLES AND FRUIT	1	No Quantity							286			0
S3	2000	2000	2000	2	0	2	Export	120	Cameroon	CMR	372	Ireland	IRL								93	SPEC.TRANSACT.NOT CLASSD	1	No Quantity							10901987			0
S3	2000	2000	2000	2	0	2	Export	116	Cambodia	KHM	372	Ireland	IRL								93	SPEC.TRANSACT.NOT CLASSD	1	No Quantity							8011			0
S3	2000	2000	2000	2	0	2	Export	120	Cameroon	CMR	376	Israel	ISR								93	SPEC.TRANSACT.NOT CLASSD	1	No Quantity							123180			0
S3	2000	2000	2000	2	0	2	Export	120	Cameroon	CMR	376	Israel	ISR								07	COFFEE,TEA,COCOA,SPICES	1	No Quantity							472252			0
S3	2000	2000	2000	2	0	2	Export	120	Cameroon	CMR	376	Israel	ISR								63	CORK, WOOD MANUFACTURES	1	No Quantity							148525			0
S3	2000	2000	2000	2	0	2	Export	116	Cambodia	KHM	376	Israel	ISR								85	FOOTWEAR	1	No Quantity							7951			0
S3	2000	2000	2000	2	0	2	Export	120	Cameroon	CMR	376	Israel	ISR								82	FURNITURE,BEDDING,ETC.	1	No Quantity							3612			0
S3	2000	2000	2000	2	0	2	Export	116	Cambodia	KHM	381	Italy	ITA								85	FOOTWEAR	1	No Quantity							201864			0
S3	2000	2000	2000	2	0	2	Export	120	Cameroon	CMR	381	Italy	ITA								85	FOOTWEAR	1	No Quantity							286			0
S3	2000	2000	2000	2	0	2	Export	120	Cameroon	CMR	381	Italy	ITA								87	SCIENTIFIC EQUIPMENT NES	1	No Quantity							880			0
S3	2000	2000	2000	2	0	2	Export	120	Cameroon	CMR	381	Italy	ITA								89	MISC MANUFCTRD GOODS NES	1	No Quantity							36371			0
S3	2000	2000	2000	2	0	2	Export	116	Cambodia	KHM	381	Italy	ITA								84	CLOTHING AND ACCESSORIES	1	No Quantity							1868519			0
S3	2000	2000	2000	2	0	2	Export	120	Cameroon	CMR	381	Italy	ITA								78	ROAD VEHICLES	1	No Quantity							559			0
S3	2000	2000	2000	2	0	2	Export	120	Cameroon	CMR	381	Italy	ITA								69	METALS MANUFACTURES,NES	1	No Quantity							7595			0
S3	2000	2000	2000	2	0	2	Export	120	Cameroon	CMR	381	Italy	ITA								68	NON-FERROUS METALS	1	No Quantity							6663992			0
S3	2000	2000	2000	2	0	2	Export	116	Cambodia	KHM	381	Italy	ITA								67	IRON AND STEEL	1	No Quantity							1337			0
S3	2000	2000	2000	2	0	2	Export	120	Cameroon	CMR	381	Italy	ITA								67	IRON AND STEEL	1	No Quantity							2169			0
S3	2000	2000	2000	2	0	2	Export	116	Cambodia	KHM	381	Italy	ITA								65	TEXTILE YARN,FABRIC,ETC.	1	No Quantity							34372			0
S3	2000	2000	2000	2	0	2	Export	120	Cameroon	CMR	381	Italy	ITA								65	TEXTILE YARN,FABRIC,ETC.	1	No Quantity							1015468			0
S3	2000	2000	2000	2	0	2	Export	120	Cameroon	CMR	381	Italy	ITA								71	POWER GENERATNG.MACHINES	1	No Quantity							52700			0
S3	2000	2000	2000	2	0	2	Export	120	Cameroon	CMR	381	Italy	ITA								72	SPECIAL.INDUST.MACHINERY	1	No Quantity							35430			0
S3	2000	2000	2000	2	0	2	Export	116	Cambodia	KHM	381	Italy	ITA								76	TELECOMM.SOUND EQUIP ETC	1	No Quantity							6027			0
S3	2000	2000	2000	2	0	2	Export	120	Cameroon	CMR	381	Italy	ITA								76	TELECOMM.SOUND EQUIP ETC	1	No Quantity							86			0
S3	2000	2000	2000	2	0	2	Export	120	Cameroon	CMR	381	Italy	ITA								77	ELEC MCH APPAR,PARTS,NES	1	No Quantity							9409			0
S3	2000	2000	2000	2	0	2	Export	120	Cameroon	CMR	381	Italy	ITA								74	GENERAL INDUSTL.MACH.NES	1	No Quantity							14591			0
S3	2000	2000	2000	2	0	2	Export	120	Cameroon	CMR	381	Italy	ITA								63	CORK, WOOD MANUFACTURES	1	No Quantity							9722475			0
S3	2000	2000	2000	2	0	2	Export	120	Cameroon	CMR	381	Italy	ITA								61	LEATHER, LEATHER GOODS	1	No Quantity							32898			0
S3	2000	2000	2000	2	0	2	Export	120	Cameroon	CMR	381	Italy	ITA								59	CHEMICAL MATERIALS NES	1	No Quantity							86			0
S3	2000	2000	2000	2	0	2	Export	120	Cameroon	CMR	381	Italy	ITA								58	PLASTIC,NON-PRIMARY FORM	1	No Quantity							43			0
S3	2000	2000	2000	2	0	2	Export	120	Cameroon	CMR	381	Italy	ITA								26	TEXTILE FIBRES	1	No Quantity							5045910			0
S3	2000	2000	2000	2	0	2	Export	120	Cameroon	CMR	381	Italy	ITA								23	CRUDE RUBBER	1	No Quantity							1629179			0
S3	2000	2000	2000	2	0	2	Export	120	Cameroon	CMR	381	Italy	ITA								29	CRUDE ANIMAL,VEG.MATERL.	1	No Quantity							1493			0
S3	2000	2000	2000	2	0	2	Export	120	Cameroon	CMR	381	Italy	ITA								33	PETROLEUM,PETROL.PRODUCT	1	No Quantity							381334080			0
S3	2000	2000	2000	2	0	2	Export	120	Cameroon	CMR	381	Italy	ITA								07	COFFEE,TEA,COCOA,SPICES	1	No Quantity							38184613			0
S3	2000	2000	2000	2	0	2	Export	120	Cameroon	CMR	381	Italy	ITA								05	VEGETABLES AND FRUIT	1	No Quantity							31869			0
S3	2000	2000	2000	2	0	2	Export	116	Cambodia	KHM	381	Italy	ITA								11	BEVERAGES	1	No Quantity							50			0
S3	2000	2000	2000	2	0	2	Export	120	Cameroon	CMR	381	Italy	ITA								24	CORK AND WOOD	1	No Quantity							11471873			0
S3	2000	2000	2000	2	0	2	Export	120	Cameroon	CMR	381	Italy	ITA								93	SPEC.TRANSACT.NOT CLASSD	1	No Quantity							72480897			0
S3	2000	2000	2000	2	0	2	Export	116	Cambodia	KHM	381	Italy	ITA								89	MISC MANUFCTRD GOODS NES	1	No Quantity							1743			0
S3	2000	2000	2000	2	0	2	Export	116	Cambodia	KHM	381	Italy	ITA								93	SPEC.TRANSACT.NOT CLASSD	1	No Quantity							4556			0
S3	2000	2000	2000	2	0	2	Export	116	Cambodia	KHM	384	Côte d'Ivoire	CIV								93	SPEC.TRANSACT.NOT CLASSD	1	No Quantity							1013			0
S3	2000	2000	2000	2	0	2	Export	120	Cameroon	CMR	384	Côte d'Ivoire	CIV								24	CORK AND WOOD	1	No Quantity							13789			0
S3	2000	2000	2000	2	0	2	Export	120	Cameroon	CMR	384	Côte d'Ivoire	CIV								11	BEVERAGES	1	No Quantity							4506			0
S3	2000	2000	2000	2	0	2	Export	120	Cameroon	CMR	384	Côte d'Ivoire	CIV								02	DAIRY PRODUCTS,BIRD EGGS	1	No Quantity							5078			0
S3	2000	2000	2000	2	0	2	Export	120	Cameroon	CMR	384	Côte d'Ivoire	CIV								33	PETROLEUM,PETROL.PRODUCT	1	No Quantity							13963			0
S3	2000	2000	2000	2	0	2	Export	120	Cameroon	CMR	384	Côte d'Ivoire	CIV								29	CRUDE ANIMAL,VEG.MATERL.	1	No Quantity							15802			0
S3	2000	2000	2000	2	0	2	Export	120	Cameroon	CMR	384	Côte d'Ivoire	CIV								26	TEXTILE FIBRES	1	No Quantity							11176			0
S3	2000	2000	2000	2	0	2	Export	120	Cameroon	CMR	384	Côte d'Ivoire	CIV								27	CRUDE FERTILIZER,MINERAL	1	No Quantity							59634			0
S3	2000	2000	2000	2	0	2	Export	120	Cameroon	CMR	384	Côte d'Ivoire	CIV								59	CHEMICAL MATERIALS NES	1	No Quantity							30391			0
S3	2000	2000	2000	2	0	2	Export	120	Cameroon	CMR	384	Côte d'Ivoire	CIV								57	PLASTICS IN PRIMARY FORM	1	No Quantity							14323			0
S3	2000	2000	2000	2	0	2	Export	120	Cameroon	CMR	384	Côte d'Ivoire	CIV								54	MEDICINAL,PHARM.PRODUCTS	1	No Quantity							17131			0
S3	2000	2000	2000	2	0	2	Export	120	Cameroon	CMR	384	Côte d'Ivoire	CIV								55	ESSENTL.OILS,PERFUME,ETC	1	No Quantity							17321			0
S3	2000	2000	2000	2	0	2	Export	120	Cameroon	CMR	384	Côte d'Ivoire	CIV								74	GENERAL INDUSTL.MACH.NES	1	No Quantity							10104			0
S3	2000	2000	2000	2	0	2	Export	120	Cameroon	CMR	384	Côte d'Ivoire	CIV								77	ELEC MCH APPAR,PARTS,NES	1	No Quantity							4890			0
S3	2000	2000	2000	2	0	2	Export	120	Cameroon	CMR	384	Côte d'Ivoire	CIV								76	TELECOMM.SOUND EQUIP ETC	1	No Quantity							838			0
S3	2000	2000	2000	2	0	2	Export	120	Cameroon	CMR	384	Côte d'Ivoire	CIV								72	SPECIAL.INDUST.MACHINERY	1	No Quantity							50860			0
S3	2000	2000	2000	2	0	2	Export	120	Cameroon	CMR	384	Côte d'Ivoire	CIV								71	POWER GENERATNG.MACHINES	1	No Quantity							140			0
S3	2000	2000	2000	2	0	2	Export	120	Cameroon	CMR	384	Côte d'Ivoire	CIV								65	TEXTILE YARN,FABRIC,ETC.	1	No Quantity							1397			0
S3	2000	2000	2000	2	0	2	Export	120	Cameroon	CMR	384	Côte d'Ivoire	CIV								67	IRON AND STEEL	1	No Quantity							1044			0
S3	2000	2000	2000	2	0	2	Export	120	Cameroon	CMR	384	Côte d'Ivoire	CIV								66	NON-METAL.MINERAL MANFCT	1	No Quantity							655687			0
S3	2000	2000	2000	2	0	2	Export	120	Cameroon	CMR	384	Côte d'Ivoire	CIV								68	NON-FERROUS METALS	1	No Quantity							1110068			0
S3	2000	2000	2000	2	0	2	Export	120	Cameroon	CMR	384	Côte d'Ivoire	CIV								69	METALS MANUFACTURES,NES	1	No Quantity							802315			0
S3	2000	2000	2000	2	0	2	Export	120	Cameroon	CMR	384	Côte d'Ivoire	CIV								78	ROAD VEHICLES	1	No Quantity							13440			0
S3	2000	2000	2000	2	0	2	Export	120	Cameroon	CMR	384	Côte d'Ivoire	CIV								89	MISC MANUFCTRD GOODS NES	1	No Quantity							39808			0
S3	2000	2000	2000	2	0	2	Export	120	Cameroon	CMR	384	Côte d'Ivoire	CIV								87	SCIENTIFIC EQUIPMENT NES	1	No Quantity							1248			0
S3	2000	2000	2000	2	0	2	Export	120	Cameroon	CMR	384	Côte d'Ivoire	CIV								84	CLOTHING AND ACCESSORIES	1	No Quantity							3353			0
S3	2000	2000	2000	2	0	2	Export	116	Cambodia	KHM	392	Japan	JPN								82	FURNITURE,BEDDING,ETC.	1	No Quantity							5507			0
S3	2000	2000	2000	2	0	2	Export	116	Cambodia	KHM	392	Japan	JPN								85	FOOTWEAR	1	No Quantity							7317722			0
S3	2000	2000	2000	2	0	2	Export	120	Cameroon	CMR	392	Japan	JPN								78	ROAD VEHICLES	1	No Quantity							35			0
S3	2000	2000	2000	2	0	2	Export	116	Cambodia	KHM	392	Japan	JPN								78	ROAD VEHICLES	1	No Quantity							320692			0
S3	2000	2000	2000	2	0	2	Export	116	Cambodia	KHM	392	Japan	JPN								77	ELEC MCH APPAR,PARTS,NES	1	No Quantity							214723			0
S3	2000	2000	2000	2	0	2	Export	116	Cambodia	KHM	392	Japan	JPN								79	OTHR.TRANSPORT EQUIPMENT	1	No Quantity							56098			0
S3	2000	2000	2000	2	0	2	Export	116	Cambodia	KHM	392	Japan	JPN								84	CLOTHING AND ACCESSORIES	1	No Quantity							1245378			0
S3	2000	2000	2000	2	0	2	Export	120	Cameroon	CMR	392	Japan	JPN								69	METALS MANUFACTURES,NES	1	No Quantity							140			0
S3	2000	2000	2000	2	0	2	Export	116	Cambodia	KHM	392	Japan	JPN								63	CORK, WOOD MANUFACTURES	1	No Quantity							76219			0
S3	2000	2000	2000	2	0	2	Export	120	Cameroon	CMR	392	Japan	JPN								62	RUBBER MANUFACTURES, NES	1	No Quantity							307			0
S3	2000	2000	2000	2	0	2	Export	116	Cambodia	KHM	392	Japan	JPN								69	METALS MANUFACTURES,NES	1	No Quantity							39081			0
S3	2000	2000	2000	2	0	2	Export	116	Cambodia	KHM	392	Japan	JPN								71	POWER GENERATNG.MACHINES	1	No Quantity							184507			0
S3	2000	2000	2000	2	0	2	Export	116	Cambodia	KHM	392	Japan	JPN								72	SPECIAL.INDUST.MACHINERY	1	No Quantity							240634			0
S3	2000	2000	2000	2	0	2	Export	116	Cambodia	KHM	392	Japan	JPN								76	TELECOMM.SOUND EQUIP ETC	1	No Quantity							501			0
S3	2000	2000	2000	2	0	2	Export	116	Cambodia	KHM	392	Japan	JPN								74	GENERAL INDUSTL.MACH.NES	1	No Quantity							90224			0
S3	2000	2000	2000	2	0	2	Export	120	Cameroon	CMR	392	Japan	JPN								63	CORK, WOOD MANUFACTURES	1	No Quantity							952			0
S3	2000	2000	2000	2	0	2	Export	120	Cameroon	CMR	392	Japan	JPN								26	TEXTILE FIBRES	1	No Quantity							459208			0
S3	2000	2000	2000	2	0	2	Export	116	Cambodia	KHM	392	Japan	JPN								24	CORK AND WOOD	1	No Quantity							959542			0
S3	2000	2000	2000	2	0	2	Export	116	Cambodia	KHM	392	Japan	JPN								03	FISH,CRUSTACEANS,MOLLUSC	1	No Quantity							81089			0
S3	2000	2000	2000	2	0	2	Export	120	Cameroon	CMR	392	Japan	JPN								00	LIVE ANIMALS	1	No Quantity							577			0
S3	2000	2000	2000	2	0	2	Export	120	Cameroon	CMR	392	Japan	JPN								07	COFFEE,TEA,COCOA,SPICES	1	No Quantity							141064			0
S3	2000	2000	2000	2	0	2	Export	116	Cambodia	KHM	392	Japan	JPN								11	BEVERAGES	1	No Quantity							11410			0
S3	2000	2000	2000	2	0	2	Export	116	Cambodia	KHM	392	Japan	JPN								07	COFFEE,TEA,COCOA,SPICES	1	No Quantity							577			0
S3	2000	2000	2000	2	0	2	Export	120	Cameroon	CMR	392	Japan	JPN								24	CORK AND WOOD	1	No Quantity							148583			0
S3	2000	2000	2000	2	0	2	Export	116	Cambodia	KHM	392	Japan	JPN								23	CRUDE RUBBER	1	No Quantity							35590			0
S3	2000	2000	2000	2	0	2	Export	116	Cambodia	KHM	392	Japan	JPN								93	SPEC.TRANSACT.NOT CLASSD	1	No Quantity							10293			0
S3	2000	2000	2000	2	0	2	Export	116	Cambodia	KHM	392	Japan	JPN								89	MISC MANUFCTRD GOODS NES	1	No Quantity							18492			0
S3	2000	2000	2000	2	0	2	Export	116	Cambodia	KHM	392	Japan	JPN								88	PHOTO.APPARAT.NES;CLOCKS	1	No Quantity							986			0
S3	2000	2000	2000	2	0	2	Export	120	Cameroon	CMR	392	Japan	JPN								93	SPEC.TRANSACT.NOT CLASSD	1	No Quantity							1141076			0
S3	2000	2000	2000	2	0	2	Export	120	Cameroon	CMR	400	Jordan	JOR								93	SPEC.TRANSACT.NOT CLASSD	1	No Quantity							21642			0
S3	2000	2000	2000	2	0	2	Export	116	Cambodia	KHM	400	Jordan	JOR								93	SPEC.TRANSACT.NOT CLASSD	1	No Quantity							3523			0
S3	2000	2000	2000	2	0	2	Export	120	Cameroon	CMR	404	Kenya	KEN								89	MISC MANUFCTRD GOODS NES	1	No Quantity							56			0
S3	2000	2000	2000	2	0	2	Export	116	Cambodia	KHM	408	Dem. People's Rep. of Korea	PRK								84	CLOTHING AND ACCESSORIES	1	No Quantity							10115			0
S3	2000	2000	2000	2	0	2	Export	116	Cambodia	KHM	408	Dem. People's Rep. of Korea	PRK								23	CRUDE RUBBER	1	No Quantity							11115			0
S3	2000	2000	2000	2	0	2	Export	116	Cambodia	KHM	408	Dem. People's Rep. of Korea	PRK								28	METALLIFEROUS ORE,SCRAP	1	No Quantity							13784			0
S3	2000	2000	2000	2	0	2	Export	116	Cambodia	KHM	410	Rep. of Korea	KOR								27	CRUDE FERTILIZER,MINERAL	1	No Quantity							1313			0
S3	2000	2000	2000	2	0	2	Export	116	Cambodia	KHM	410	Rep. of Korea	KOR								29	CRUDE ANIMAL,VEG.MATERL.	1	No Quantity							4925			0
S3	2000	2000	2000	2	0	2	Export	116	Cambodia	KHM	410	Rep. of Korea	KOR								24	CORK AND WOOD	1	No Quantity							811			0
S3	2000	2000	2000	2	0	2	Export	116	Cambodia	KHM	410	Rep. of Korea	KOR								26	TEXTILE FIBRES	1	No Quantity							7372			0
S3	2000	2000	2000	2	0	2	Export	120	Cameroon	CMR	410	Rep. of Korea	KOR								63	CORK, WOOD MANUFACTURES	1	No Quantity							350624			0
S3	2000	2000	2000	2	0	2	Export	116	Cambodia	KHM	410	Rep. of Korea	KOR								23	CRUDE RUBBER	1	No Quantity							306786			0
S3	2000	2000	2000	2	0	2	Export	120	Cameroon	CMR	410	Rep. of Korea	KOR								24	CORK AND WOOD	1	No Quantity							64530			0
S3	2000	2000	2000	2	0	2	Export	116	Cambodia	KHM	410	Rep. of Korea	KOR								05	VEGETABLES AND FRUIT	1	No Quantity							138843			0
S3	2000	2000	2000	2	0	2	Export	116	Cambodia	KHM	410	Rep. of Korea	KOR								01	MEAT, MEAT PREPARATIONS	1	No Quantity							1019			0
S3	2000	2000	2000	2	0	2	Export	116	Cambodia	KHM	410	Rep. of Korea	KOR								04	CEREALS,CEREAL PREPRTNS.	1	No Quantity							13308			0
S3	2000	2000	2000	2	0	2	Export	116	Cambodia	KHM	410	Rep. of Korea	KOR								84	CLOTHING AND ACCESSORIES	1	No Quantity							36490			0
S3	2000	2000	2000	2	0	2	Export	116	Cambodia	KHM	410	Rep. of Korea	KOR								75	OFFICE MACHINES,ADP MACH	1	No Quantity							1061			0
S3	2000	2000	2000	2	0	2	Export	116	Cambodia	KHM	410	Rep. of Korea	KOR								77	ELEC MCH APPAR,PARTS,NES	1	No Quantity							40626			0
S3	2000	2000	2000	2	0	2	Export	116	Cambodia	KHM	410	Rep. of Korea	KOR								78	ROAD VEHICLES	1	No Quantity							4052			0
S3	2000	2000	2000	2	0	2	Export	120	Cameroon	CMR	410	Rep. of Korea	KOR								65	TEXTILE YARN,FABRIC,ETC.	1	No Quantity							4191			0
S3	2000	2000	2000	2	0	2	Export	116	Cambodia	KHM	410	Rep. of Korea	KOR								65	TEXTILE YARN,FABRIC,ETC.	1	No Quantity							161886			0
S3	2000	2000	2000	2	0	2	Export	116	Cambodia	KHM	410	Rep. of Korea	KOR								93	SPEC.TRANSACT.NOT CLASSD	1	No Quantity							5146			0
S3	2000	2000	2000	2	0	2	Export	120	Cameroon	CMR	410	Rep. of Korea	KOR								93	SPEC.TRANSACT.NOT CLASSD	1	No Quantity							118186			0
S3	2000	2000	2000	2	0	2	Export	116	Cambodia	KHM	410	Rep. of Korea	KOR								89	MISC MANUFCTRD GOODS NES	1	No Quantity							71138			0
S3	2000	2000	2000	2	0	2	Export	120	Cameroon	CMR	414	Kuwait	KWT								93	SPEC.TRANSACT.NOT CLASSD	1	No Quantity							131961			0
S3	2000	2000	2000	2	0	2	Export	116	Cambodia	KHM	418	Lao People's Dem. Rep.	LAO								89	MISC MANUFCTRD GOODS NES	1	No Quantity							490			0
S3	2000	2000	2000	2	0	2	Export	116	Cambodia	KHM	418	Lao People's Dem. Rep.	LAO								97	GOLD,NONMONTRY EXCL ORES	1	No Quantity							2136095			0
S3	2000	2000	2000	2	0	2	Export	116	Cambodia	KHM	418	Lao People's Dem. Rep.	LAO								93	SPEC.TRANSACT.NOT CLASSD	1	No Quantity							40030			0
S3	2000	2000	2000	2	0	2	Export	116	Cambodia	KHM	418	Lao People's Dem. Rep.	LAO								78	ROAD VEHICLES	1	No Quantity							1992			0
S3	2000	2000	2000	2	0	2	Export	116	Cambodia	KHM	418	Lao People's Dem. Rep.	LAO								02	DAIRY PRODUCTS,BIRD EGGS	1	No Quantity							1003609			0
S3	2000	2000	2000	2	0	2	Export	116	Cambodia	KHM	418	Lao People's Dem. Rep.	LAO								12	TOBACCO,TOBACCO MANUFACT	1	No Quantity							346			0
S3	2000	2000	2000	2	0	2	Export	116	Cambodia	KHM	418	Lao People's Dem. Rep.	LAO								58	PLASTIC,NON-PRIMARY FORM	1	No Quantity							1076			0
S3	2000	2000	2000	2	0	2	Export	120	Cameroon	CMR	422	Lebanon	LBN								24	CORK AND WOOD	1	No Quantity							140526			0
S3	2000	2000	2000	2	0	2	Export	120	Cameroon	CMR	422	Lebanon	LBN								07	COFFEE,TEA,COCOA,SPICES	1	No Quantity							29925			0
S3	2000	2000	2000	2	0	2	Export	116	Cambodia	KHM	422	Lebanon	LBN								84	CLOTHING AND ACCESSORIES	1	No Quantity							7377			0
S3	2000	2000	2000	2	0	2	Export	116	Cambodia	KHM	422	Lebanon	LBN								85	FOOTWEAR	1	No Quantity							14271			0
S3	2000	2000	2000	2	0	2	Export	120	Cameroon	CMR	422	Lebanon	LBN								93	SPEC.TRANSACT.NOT CLASSD	1	No Quantity							203171			0
S3	2000	2000	2000	2	0	2	Export	116	Cambodia	KHM	428	Latvia	LVA								93	SPEC.TRANSACT.NOT CLASSD	1	No Quantity							6747			0
S3	2000	2000	2000	2	0	2	Export	116	Cambodia	KHM	428	Latvia	LVA								84	CLOTHING AND ACCESSORIES	1	No Quantity							14132			0
S3	2000	2000	2000	2	0	2	Export	120	Cameroon	CMR	430	Liberia	LBR								33	PETROLEUM,PETROL.PRODUCT	1	No Quantity							3734522			0
S3	2000	2000	2000	2	0	2	Export	120	Cameroon	CMR	434	Libya	LBY								82	FURNITURE,BEDDING,ETC.	1	No Quantity							210			0
S3	2000	2000	2000	2	0	2	Export	120	Cameroon	CMR	434	Libya	LBY								93	SPEC.TRANSACT.NOT CLASSD	1	No Quantity							806809			0
S3	2000	2000	2000	2	0	2	Export	116	Cambodia	KHM	442	Luxembourg	LUX								84	CLOTHING AND ACCESSORIES	1	No Quantity							89149			0
S3	2000	2000	2000	2	0	2	Export	120	Cameroon	CMR	450	Madagascar	MDG								62	RUBBER MANUFACTURES, NES	1	No Quantity							2046			0
S3	2000	2000	2000	2	0	2	Export	120	Cameroon	CMR	450	Madagascar	MDG								29	CRUDE ANIMAL,VEG.MATERL.	1	No Quantity							33377			0
S3	2000	2000	2000	2	0	2	Export	120	Cameroon	CMR	450	Madagascar	MDG								93	SPEC.TRANSACT.NOT CLASSD	1	No Quantity							10020			0
S3	2000	2000	2000	2	0	2	Export	116	Cambodia	KHM	450	Madagascar	MDG								93	SPEC.TRANSACT.NOT CLASSD	1	No Quantity							3592			0
S3	2000	2000	2000	2	0	2	Export	120	Cameroon	CMR	454	Malawi	MWI								89	MISC MANUFCTRD GOODS NES	1	No Quantity							140			0
S3	2000	2000	2000	2	0	2	Export	116	Cambodia	KHM	458	Malaysia	MYS								87	SCIENTIFIC EQUIPMENT NES	1	No Quantity							48651			0
S3	2000	2000	2000	2	0	2	Export	116	Cambodia	KHM	458	Malaysia	MYS								85	FOOTWEAR	1	No Quantity							57959			0
S3	2000	2000	2000	2	0	2	Export	116	Cambodia	KHM	458	Malaysia	MYS								84	CLOTHING AND ACCESSORIES	1	No Quantity							369400			0
S3	2000	2000	2000	2	0	2	Export	116	Cambodia	KHM	458	Malaysia	MYS								78	ROAD VEHICLES	1	No Quantity							1823			0
S3	2000	2000	2000	2	0	2	Export	116	Cambodia	KHM	458	Malaysia	MYS								64	PAPER,PAPERBOARD,ETC.	1	No Quantity							1649			0
S3	2000	2000	2000	2	0	2	Export	116	Cambodia	KHM	458	Malaysia	MYS								65	TEXTILE YARN,FABRIC,ETC.	1	No Quantity							159479			0
S3	2000	2000	2000	2	0	2	Export	120	Cameroon	CMR	458	Malaysia	MYS								69	METALS MANUFACTURES,NES	1	No Quantity							16429			0
S3	2000	2000	2000	2	0	2	Export	116	Cambodia	KHM	458	Malaysia	MYS								74	GENERAL INDUSTL.MACH.NES	1	No Quantity							2519			0
S3	2000	2000	2000	2	0	2	Export	116	Cambodia	KHM	458	Malaysia	MYS								72	SPECIAL.INDUST.MACHINERY	1	No Quantity							12682			0
S3	2000	2000	2000	2	0	2	Export	116	Cambodia	KHM	458	Malaysia	MYS								73	METALWORKING MACHINERY	1	No Quantity							13455			0
S3	2000	2000	2000	2	0	2	Export	116	Cambodia	KHM	458	Malaysia	MYS								71	POWER GENERATNG.MACHINES	1	No Quantity							39058			0
S3	2000	2000	2000	2	0	2	Export	116	Cambodia	KHM	458	Malaysia	MYS								69	METALS MANUFACTURES,NES	1	No Quantity							104636			0
S3	2000	2000	2000	2	0	2	Export	116	Cambodia	KHM	458	Malaysia	MYS								33	PETROLEUM,PETROL.PRODUCT	1	No Quantity							14344			0
S3	2000	2000	2000	2	0	2	Export	116	Cambodia	KHM	458	Malaysia	MYS								29	CRUDE ANIMAL,VEG.MATERL.	1	No Quantity							19100			0
S3	2000	2000	2000	2	0	2	Export	116	Cambodia	KHM	458	Malaysia	MYS								28	METALLIFEROUS ORE,SCRAP	1	No Quantity							5456			0
S3	2000	2000	2000	2	0	2	Export	116	Cambodia	KHM	458	Malaysia	MYS								26	TEXTILE FIBRES	1	No Quantity							96753			0
S3	2000	2000	2000	2	0	2	Export	120	Cameroon	CMR	458	Malaysia	MYS								26	TEXTILE FIBRES	1	No Quantity							3347469			0
S3	2000	2000	2000	2	0	2	Export	116	Cambodia	KHM	458	Malaysia	MYS								55	ESSENTL.OILS,PERFUME,ETC	1	No Quantity							4590			0
S3	2000	2000	2000	2	0	2	Export	116	Cambodia	KHM	458	Malaysia	MYS								52	INORGANIC CHEMICALS	1	No Quantity							9323			0
S3	2000	2000	2000	2	0	2	Export	116	Cambodia	KHM	458	Malaysia	MYS								51	ORGANIC CHEMICALS	1	No Quantity							1804			0
S3	2000	2000	2000	2	0	2	Export	116	Cambodia	KHM	458	Malaysia	MYS								59	CHEMICAL MATERIALS NES	1	No Quantity							9663			0
S3	2000	2000	2000	2	0	2	Export	116	Cambodia	KHM	458	Malaysia	MYS								05	VEGETABLES AND FRUIT	1	No Quantity							12469			0
S3	2000	2000	2000	2	0	2	Export	116	Cambodia	KHM	458	Malaysia	MYS								02	DAIRY PRODUCTS,BIRD EGGS	1	No Quantity							1094			0
S3	2000	2000	2000	2	0	2	Export	116	Cambodia	KHM	458	Malaysia	MYS								04	CEREALS,CEREAL PREPRTNS.	1	No Quantity							247733			0
S3	2000	2000	2000	2	0	2	Export	116	Cambodia	KHM	458	Malaysia	MYS								03	FISH,CRUSTACEANS,MOLLUSC	1	No Quantity							47308			0
S3	2000	2000	2000	2	0	2	Export	116	Cambodia	KHM	458	Malaysia	MYS								23	CRUDE RUBBER	1	No Quantity							8609161			0
S3	2000	2000	2000	2	0	2	Export	116	Cambodia	KHM	458	Malaysia	MYS								12	TOBACCO,TOBACCO MANUFACT	1	No Quantity							2149			0
S3	2000	2000	2000	2	0	2	Export	116	Cambodia	KHM	458	Malaysia	MYS								11	BEVERAGES	1	No Quantity							3127			0
S3	2000	2000	2000	2	0	2	Export	116	Cambodia	KHM	458	Malaysia	MYS								93	SPEC.TRANSACT.NOT CLASSD	1	No Quantity							50119			0
S3	2000	2000	2000	2	0	2	Export	116	Cambodia	KHM	458	Malaysia	MYS								89	MISC MANUFCTRD GOODS NES	1	No Quantity							35951			0
S3	2000	2000	2000	2	0	2	Export	120	Cameroon	CMR	466	Mali	MLI								69	METALS MANUFACTURES,NES	1	No Quantity							73			0
S3	2000	2000	2000	2	0	2	Export	120	Cameroon	CMR	470	Malta	MLT								93	SPEC.TRANSACT.NOT CLASSD	1	No Quantity							12350			0
S3	2000	2000	2000	2	0	2	Export	120	Cameroon	CMR	480	Mauritius	MUS								93	SPEC.TRANSACT.NOT CLASSD	1	No Quantity							814972			0
S3	2000	2000	2000	2	0	2	Export	120	Cameroon	CMR	480	Mauritius	MUS								24	CORK AND WOOD	1	No Quantity							65376			0
S3	2000	2000	2000	2	0	2	Export	120	Cameroon	CMR	484	Mexico	MEX								26	TEXTILE FIBRES	1	No Quantity							3863191			0
S3	2000	2000	2000	2	0	2	Export	116	Cambodia	KHM	484	Mexico	MEX								84	CLOTHING AND ACCESSORIES	1	No Quantity							334024			0
S3	2000	2000	2000	2	0	2	Export	116	Cambodia	KHM	484	Mexico	MEX								93	SPEC.TRANSACT.NOT CLASSD	1	No Quantity							2887			0
S3	2000	2000	2000	2	0	2	Export	116	Cambodia	KHM	490	Other Asia, nes									93	SPEC.TRANSACT.NOT CLASSD	1	No Quantity							12582			0
S3	2000	2000	2000	2	0	2	Export	120	Cameroon	CMR	490	Other Asia, nes									93	SPEC.TRANSACT.NOT CLASSD	1	No Quantity							108085			0
S3	2000	2000	2000	2	0	2	Export	116	Cambodia	KHM	490	Other Asia, nes									89	MISC MANUFCTRD GOODS NES	1	No Quantity							112131			0
S3	2000	2000	2000	2	0	2	Export	116	Cambodia	KHM	490	Other Asia, nes									84	CLOTHING AND ACCESSORIES	1	No Quantity							1398086			0
S3	2000	2000	2000	2	0	2	Export	116	Cambodia	KHM	490	Other Asia, nes									85	FOOTWEAR	1	No Quantity							69971			0
S3	2000	2000	2000	2	0	2	Export	116	Cambodia	KHM	490	Other Asia, nes									82	FURNITURE,BEDDING,ETC.	1	No Quantity							30985			0
S3	2000	2000	2000	2	0	2	Export	116	Cambodia	KHM	490	Other Asia, nes									66	NON-METAL.MINERAL MANFCT	1	No Quantity							1364			0
S3	2000	2000	2000	2	0	2	Export	116	Cambodia	KHM	490	Other Asia, nes									65	TEXTILE YARN,FABRIC,ETC.	1	No Quantity							2145904			0
S3	2000	2000	2000	2	0	2	Export	116	Cambodia	KHM	490	Other Asia, nes									63	CORK, WOOD MANUFACTURES	1	No Quantity							5672464			0
S3	2000	2000	2000	2	0	2	Export	116	Cambodia	KHM	490	Other Asia, nes									69	METALS MANUFACTURES,NES	1	No Quantity							26995			0
S3	2000	2000	2000	2	0	2	Export	116	Cambodia	KHM	490	Other Asia, nes									72	SPECIAL.INDUST.MACHINERY	1	No Quantity							38715			0
S3	2000	2000	2000	2	0	2	Export	116	Cambodia	KHM	490	Other Asia, nes									74	GENERAL INDUSTL.MACH.NES	1	No Quantity							23600			0
S3	2000	2000	2000	2	0	2	Export	120	Cameroon	CMR	490	Other Asia, nes									26	TEXTILE FIBRES	1	No Quantity							82796			0
S3	2000	2000	2000	2	0	2	Export	116	Cambodia	KHM	490	Other Asia, nes									26	TEXTILE FIBRES	1	No Quantity							7843			0
S3	2000	2000	2000	2	0	2	Export	116	Cambodia	KHM	490	Other Asia, nes									24	CORK AND WOOD	1	No Quantity							28642			0
S3	2000	2000	2000	2	0	2	Export	116	Cambodia	KHM	490	Other Asia, nes									09	MISC.EDIBLE PRODUCTS ETC	1	No Quantity							1667			0
S3	2000	2000	2000	2	0	2	Export	116	Cambodia	KHM	490	Other Asia, nes									22	OIL SEED,OLEAGINUS FRUIT	1	No Quantity							76655			0
S3	2000	2000	2000	2	0	2	Export	116	Cambodia	KHM	490	Other Asia, nes									29	CRUDE ANIMAL,VEG.MATERL.	1	No Quantity							27745			0
S3	2000	2000	2000	2	0	2	Export	120	Cameroon	CMR	490	Other Asia, nes									33	PETROLEUM,PETROL.PRODUCT	1	No Quantity							202231675			0
S3	2000	2000	2000	2	0	2	Export	116	Cambodia	KHM	490	Other Asia, nes									61	LEATHER, LEATHER GOODS	1	No Quantity							10490			0
S3	2000	2000	2000	2	0	2	Export	116	Cambodia	KHM	490	Other Asia, nes									57	PLASTICS IN PRIMARY FORM	1	No Quantity							14972			0
S3	2000	2000	2000	2	0	2	Export	116	Cambodia	KHM	490	Other Asia, nes									58	PLASTIC,NON-PRIMARY FORM	1	No Quantity							210			0
S3	2000	2000	2000	2	0	2	Export	120	Cameroon	CMR	490	Other Asia, nes									24	CORK AND WOOD	1	No Quantity							131472			0
S3	2000	2000	2000	2	0	2	Export	116	Cambodia	KHM	490	Other Asia, nes									08	ANIMAL FEED STUFF	1	No Quantity							4200			0
S3	2000	2000	2000	2	0	2	Export	116	Cambodia	KHM	490	Other Asia, nes									03	FISH,CRUSTACEANS,MOLLUSC	1	No Quantity							12690			0
S3	2000	2000	2000	2	0	2	Export	116	Cambodia	KHM	490	Other Asia, nes									04	CEREALS,CEREAL PREPRTNS.	1	No Quantity							22811			0
S3	2000	2000	2000	2	0	2	Export	116	Cambodia	KHM	490	Other Asia, nes									02	DAIRY PRODUCTS,BIRD EGGS	1	No Quantity							74206			0
S3	2000	2000	2000	2	0	2	Export	116	Cambodia	KHM	490	Other Asia, nes									05	VEGETABLES AND FRUIT	1	No Quantity							112916			0
S3	2000	2000	2000	2	0	2	Export	120	Cameroon	CMR	504	Morocco	MAR								07	COFFEE,TEA,COCOA,SPICES	1	No Quantity							426860			0
S3	2000	2000	2000	2	0	2	Export	120	Cameroon	CMR	504	Morocco	MAR								24	CORK AND WOOD	1	No Quantity							1348384			0
S3	2000	2000	2000	2	0	2	Export	120	Cameroon	CMR	504	Morocco	MAR								63	CORK, WOOD MANUFACTURES	1	No Quantity							14669			0
S3	2000	2000	2000	2	0	2	Export	120	Cameroon	CMR	504	Morocco	MAR								23	CRUDE RUBBER	1	No Quantity							817559			0
S3	2000	2000	2000	2	0	2	Export	120	Cameroon	CMR	504	Morocco	MAR								26	TEXTILE FIBRES	1	No Quantity							2415471			0
S3	2000	2000	2000	2	0	2	Export	120	Cameroon	CMR	504	Morocco	MAR								65	TEXTILE YARN,FABRIC,ETC.	1	No Quantity							7			0
S3	2000	2000	2000	2	0	2	Export	120	Cameroon	CMR	504	Morocco	MAR								66	NON-METAL.MINERAL MANFCT	1	No Quantity							87415			0
S3	2000	2000	2000	2	0	2	Export	120	Cameroon	CMR	504	Morocco	MAR								69	METALS MANUFACTURES,NES	1	No Quantity							150429			0
S3	2000	2000	2000	2	0	2	Export	120	Cameroon	CMR	504	Morocco	MAR								93	SPEC.TRANSACT.NOT CLASSD	1	No Quantity							1539092			0
S3	2000	2000	2000	2	0	2	Export	116	Cambodia	KHM	508	Mozambique	MOZ								93	SPEC.TRANSACT.NOT CLASSD	1	No Quantity							2127			0
S3	2000	2000	2000	2	0	2	Export	116	Cambodia	KHM	512	Oman	OMN								93	SPEC.TRANSACT.NOT CLASSD	1	No Quantity							1510			0
S3	2000	2000	2000	2	0	2	Export	116	Cambodia	KHM	524	Nepal	NPL								93	SPEC.TRANSACT.NOT CLASSD	1	No Quantity							2342			0
S3	2000	2000	2000	2	0	2	Export	116	Cambodia	KHM	524	Nepal	NPL								89	MISC MANUFCTRD GOODS NES	1	No Quantity							432			0
S3	2000	2000	2000	2	0	2	Export	116	Cambodia	KHM	528	Netherlands	NLD								89	MISC MANUFCTRD GOODS NES	1	No Quantity							1750			0
S3	2000	2000	2000	2	0	2	Export	120	Cameroon	CMR	528	Netherlands	NLD								93	SPEC.TRANSACT.NOT CLASSD	1	No Quantity							22088930			0
S3	2000	2000	2000	2	0	2	Export	116	Cambodia	KHM	528	Netherlands	NLD								93	SPEC.TRANSACT.NOT CLASSD	1	No Quantity							10460			0
S3	2000	2000	2000	2	0	2	Export	120	Cameroon	CMR	528	Netherlands	NLD								66	NON-METAL.MINERAL MANFCT	1	No Quantity							42			0
S3	2000	2000	2000	2	0	2	Export	120	Cameroon	CMR	528	Netherlands	NLD								65	TEXTILE YARN,FABRIC,ETC.	1	No Quantity							77207			0
S3	2000	2000	2000	2	0	2	Export	116	Cambodia	KHM	528	Netherlands	NLD								65	TEXTILE YARN,FABRIC,ETC.	1	No Quantity							161804			0
S3	2000	2000	2000	2	0	2	Export	120	Cameroon	CMR	528	Netherlands	NLD								72	SPECIAL.INDUST.MACHINERY	1	No Quantity							2360			0
S3	2000	2000	2000	2	0	2	Export	120	Cameroon	CMR	528	Netherlands	NLD								82	FURNITURE,BEDDING,ETC.	1	No Quantity							503			0
S3	2000	2000	2000	2	0	2	Export	116	Cambodia	KHM	528	Netherlands	NLD								83	TRAVEL GOODS,HANDBGS ETC	1	No Quantity							18336			0
S3	2000	2000	2000	2	0	2	Export	116	Cambodia	KHM	528	Netherlands	NLD								85	FOOTWEAR	1	No Quantity							1370449			0
S3	2000	2000	2000	2	0	2	Export	120	Cameroon	CMR	528	Netherlands	NLD								89	MISC MANUFCTRD GOODS NES	1	No Quantity							2249			0
S3	2000	2000	2000	2	0	2	Export	116	Cambodia	KHM	528	Netherlands	NLD								84	CLOTHING AND ACCESSORIES	1	No Quantity							19189495			0
S3	2000	2000	2000	2	0	2	Export	120	Cameroon	CMR	528	Netherlands	NLD								79	OTHR.TRANSPORT EQUIPMENT	1	No Quantity							2950			0
S3	2000	2000	2000	2	0	2	Export	120	Cameroon	CMR	528	Netherlands	NLD								23	CRUDE RUBBER	1	No Quantity							802029			0
S3	2000	2000	2000	2	0	2	Export	120	Cameroon	CMR	528	Netherlands	NLD								33	PETROLEUM,PETROL.PRODUCT	1	No Quantity							30393683			0
S3	2000	2000	2000	2	0	2	Export	120	Cameroon	CMR	528	Netherlands	NLD								42	FIXED VEG. FATS AND OILS	1	No Quantity							2039411			0
S3	2000	2000	2000	2	0	2	Export	116	Cambodia	KHM	528	Netherlands	NLD								29	CRUDE ANIMAL,VEG.MATERL.	1	No Quantity							21311			0
S3	2000	2000	2000	2	0	2	Export	120	Cameroon	CMR	528	Netherlands	NLD								28	METALLIFEROUS ORE,SCRAP	1	No Quantity							50294			0
S3	2000	2000	2000	2	0	2	Export	120	Cameroon	CMR	528	Netherlands	NLD								63	CORK, WOOD MANUFACTURES	1	No Quantity							114107			0
S3	2000	2000	2000	2	0	2	Export	120	Cameroon	CMR	528	Netherlands	NLD								54	MEDICINAL,PHARM.PRODUCTS	1	No Quantity							1708			0
S3	2000	2000	2000	2	0	2	Export	116	Cambodia	KHM	528	Netherlands	NLD								54	MEDICINAL,PHARM.PRODUCTS	1	No Quantity							7908			0
S3	2000	2000	2000	2	0	2	Export	120	Cameroon	CMR	528	Netherlands	NLD								24	CORK AND WOOD	1	No Quantity							1580770			0
S3	2000	2000	2000	2	0	2	Export	120	Cameroon	CMR	528	Netherlands	NLD								12	TOBACCO,TOBACCO MANUFACT	1	No Quantity							328620			0
S3	2000	2000	2000	2	0	2	Export	120	Cameroon	CMR	528	Netherlands	NLD								11	BEVERAGES	1	No Quantity							8			0
S3	2000	2000	2000	2	0	2	Export	120	Cameroon	CMR	528	Netherlands	NLD								07	COFFEE,TEA,COCOA,SPICES	1	No Quantity							75714331			0
S3	2000	2000	2000	2	0	2	Export	120	Cameroon	CMR	528	Netherlands	NLD								00	LIVE ANIMALS	1	No Quantity							3076			0
S3	2000	2000	2000	2	0	2	Export	120	Cameroon	CMR	528	Netherlands	NLD								03	FISH,CRUSTACEANS,MOLLUSC	1	No Quantity							307109			0
S3	2000	2000	2000	2	0	2	Export	116	Cambodia	KHM	530	Neth. Antilles	ANT								84	CLOTHING AND ACCESSORIES	1	No Quantity							1823			0
S3	2000	2000	2000	2	0	2	Export	116	Cambodia	KHM	540	New Caledonia	NCL								93	SPEC.TRANSACT.NOT CLASSD	1	No Quantity							3047			0
S3	2000	2000	2000	2	0	2	Export	116	Cambodia	KHM	554	New Zealand	NZL								93	SPEC.TRANSACT.NOT CLASSD	1	No Quantity							19567			0
S3	2000	2000	2000	2	0	2	Export	120	Cameroon	CMR	554	New Zealand	NZL								93	SPEC.TRANSACT.NOT CLASSD	1	No Quantity							50776			0
S3	2000	2000	2000	2	0	2	Export	116	Cambodia	KHM	554	New Zealand	NZL								84	CLOTHING AND ACCESSORIES	1	No Quantity							729992			0
S3	2000	2000	2000	2	0	2	Export	116	Cambodia	KHM	554	New Zealand	NZL								77	ELEC MCH APPAR,PARTS,NES	1	No Quantity							68539			0
S3	2000	2000	2000	2	0	2	Export	116	Cambodia	KHM	554	New Zealand	NZL								87	SCIENTIFIC EQUIPMENT NES	1	No Quantity							499			0
S3	2000	2000	2000	2	0	2	Export	120	Cameroon	CMR	554	New Zealand	NZL								24	CORK AND WOOD	1	No Quantity							31403			0
S3	2000	2000	2000	2	0	2	Export	116	Cambodia	KHM	554	New Zealand	NZL								26	TEXTILE FIBRES	1	No Quantity							63852			0
S3	2000	2000	2000	2	0	2	Export	116	Cambodia	KHM	558	Nicaragua	NIC								11	BEVERAGES	1	No Quantity							455			0
S3	2000	2000	2000	2	0	2	Export	116	Cambodia	KHM	558	Nicaragua	NIC								81	PREFAB BUILDGS,FTTNG ETC	1	No Quantity							152			0
S3	2000	2000	2000	2	0	2	Export	116	Cambodia	KHM	558	Nicaragua	NIC								77	ELEC MCH APPAR,PARTS,NES	1	No Quantity							9691			0
S3	2000	2000	2000	2	0	2	Export	116	Cambodia	KHM	558	Nicaragua	NIC								84	CLOTHING AND ACCESSORIES	1	No Quantity							71			0
S3	2000	2000	2000	2	0	2	Export	116	Cambodia	KHM	558	Nicaragua	NIC								72	SPECIAL.INDUST.MACHINERY	1	No Quantity							72725			0
S3	2000	2000	2000	2	0	2	Export	116	Cambodia	KHM	558	Nicaragua	NIC								73	METALWORKING MACHINERY	1	No Quantity							172			0
S3	2000	2000	2000	2	0	2	Export	116	Cambodia	KHM	558	Nicaragua	NIC								69	METALS MANUFACTURES,NES	1	No Quantity							182			0
S3	2000	2000	2000	2	0	2	Export	116	Cambodia	KHM	558	Nicaragua	NIC								65	TEXTILE YARN,FABRIC,ETC.	1	No Quantity							1342			0
S3	2000	2000	2000	2	0	2	Export	116	Cambodia	KHM	558	Nicaragua	NIC								68	NON-FERROUS METALS	1	No Quantity							30749			0
S3	2000	2000	2000	2	0	2	Export	116	Cambodia	KHM	558	Nicaragua	NIC								89	MISC MANUFCTRD GOODS NES	1	No Quantity							56			0
S3	2000	2000	2000	2	0	2	Export	116	Cambodia	KHM	558	Nicaragua	NIC								93	SPEC.TRANSACT.NOT CLASSD	1	No Quantity							1			0
S3	2000	2000	2000	2	0	2	Export	120	Cameroon	CMR	562	Niger	NER								66	NON-METAL.MINERAL MANFCT	1	No Quantity							38713			0
S3	2000	2000	2000	2	0	2	Export	120	Cameroon	CMR	562	Niger	NER								77	ELEC MCH APPAR,PARTS,NES	1	No Quantity							1118			0
S3	2000	2000	2000	2	0	2	Export	120	Cameroon	CMR	566	Nigeria	NGA								77	ELEC MCH APPAR,PARTS,NES	1	No Quantity							7781			0
S3	2000	2000	2000	2	0	2	Export	120	Cameroon	CMR	566	Nigeria	NGA								76	TELECOMM.SOUND EQUIP ETC	1	No Quantity							3217			0
S3	2000	2000	2000	2	0	2	Export	120	Cameroon	CMR	566	Nigeria	NGA								75	OFFICE MACHINES,ADP MACH	1	No Quantity							3238			0
S3	2000	2000	2000	2	0	2	Export	120	Cameroon	CMR	566	Nigeria	NGA								74	GENERAL INDUSTL.MACH.NES	1	No Quantity							3907			0
S3	2000	2000	2000	2	0	2	Export	116	Cambodia	KHM	566	Nigeria	NGA								71	POWER GENERATNG.MACHINES	1	No Quantity							14334			0
S3	2000	2000	2000	2	0	2	Export	120	Cameroon	CMR	566	Nigeria	NGA								71	POWER GENERATNG.MACHINES	1	No Quantity							10245			0
S3	2000	2000	2000	2	0	2	Export	120	Cameroon	CMR	566	Nigeria	NGA								72	SPECIAL.INDUST.MACHINERY	1	No Quantity							21826			0
S3	2000	2000	2000	2	0	2	Export	120	Cameroon	CMR	566	Nigeria	NGA								66	NON-METAL.MINERAL MANFCT	1	No Quantity							6349			0
S3	2000	2000	2000	2	0	2	Export	120	Cameroon	CMR	566	Nigeria	NGA								67	IRON AND STEEL	1	No Quantity							184413			0
S3	2000	2000	2000	2	0	2	Export	120	Cameroon	CMR	566	Nigeria	NGA								68	NON-FERROUS METALS	1	No Quantity							1329635			0
S3	2000	2000	2000	2	0	2	Export	120	Cameroon	CMR	566	Nigeria	NGA								69	METALS MANUFACTURES,NES	1	No Quantity							51818			0
S3	2000	2000	2000	2	0	2	Export	120	Cameroon	CMR	566	Nigeria	NGA								65	TEXTILE YARN,FABRIC,ETC.	1	No Quantity							40789			0
S3	2000	2000	2000	2	0	2	Export	120	Cameroon	CMR	566	Nigeria	NGA								64	PAPER,PAPERBOARD,ETC.	1	No Quantity							279			0
S3	2000	2000	2000	2	0	2	Export	120	Cameroon	CMR	566	Nigeria	NGA								81	PREFAB BUILDGS,FTTNG ETC	1	No Quantity							707			0
S3	2000	2000	2000	2	0	2	Export	120	Cameroon	CMR	566	Nigeria	NGA								78	ROAD VEHICLES	1	No Quantity							36478			0
S3	2000	2000	2000	2	0	2	Export	120	Cameroon	CMR	566	Nigeria	NGA								84	CLOTHING AND ACCESSORIES	1	No Quantity							1834			0
S3	2000	2000	2000	2	0	2	Export	120	Cameroon	CMR	566	Nigeria	NGA								82	FURNITURE,BEDDING,ETC.	1	No Quantity							401			0
S3	2000	2000	2000	2	0	2	Export	120	Cameroon	CMR	566	Nigeria	NGA								85	FOOTWEAR	1	No Quantity							9000			0
S3	2000	2000	2000	2	0	2	Export	120	Cameroon	CMR	566	Nigeria	NGA								88	PHOTO.APPARAT.NES;CLOCKS	1	No Quantity							7			0
S3	2000	2000	2000	2	0	2	Export	120	Cameroon	CMR	566	Nigeria	NGA								89	MISC MANUFCTRD GOODS NES	1	No Quantity							3573			0
S3	2000	2000	2000	2	0	2	Export	120	Cameroon	CMR	566	Nigeria	NGA								08	ANIMAL FEED STUFF	1	No Quantity							12923			0
S3	2000	2000	2000	2	0	2	Export	120	Cameroon	CMR	566	Nigeria	NGA								09	MISC.EDIBLE PRODUCTS ETC	1	No Quantity							1278			0
S3	2000	2000	2000	2	0	2	Export	120	Cameroon	CMR	566	Nigeria	NGA								24	CORK AND WOOD	1	No Quantity							30374			0
S3	2000	2000	2000	2	0	2	Export	120	Cameroon	CMR	566	Nigeria	NGA								21	HIDES,SKINS,FURSKINS,RAW	1	No Quantity							1355			0
S3	2000	2000	2000	2	0	2	Export	120	Cameroon	CMR	566	Nigeria	NGA								22	OIL SEED,OLEAGINUS FRUIT	1	No Quantity							221564			0
S3	2000	2000	2000	2	0	2	Export	120	Cameroon	CMR	566	Nigeria	NGA								03	FISH,CRUSTACEANS,MOLLUSC	1	No Quantity							60821			0
S3	2000	2000	2000	2	0	2	Export	120	Cameroon	CMR	566	Nigeria	NGA								07	COFFEE,TEA,COCOA,SPICES	1	No Quantity							22389			0
S3	2000	2000	2000	2	0	2	Export	120	Cameroon	CMR	566	Nigeria	NGA								04	CEREALS,CEREAL PREPRTNS.	1	No Quantity							1118			0
S3	2000	2000	2000	2	0	2	Export	120	Cameroon	CMR	566	Nigeria	NGA								05	VEGETABLES AND FRUIT	1	No Quantity							114366			0
S3	2000	2000	2000	2	0	2	Export	120	Cameroon	CMR	566	Nigeria	NGA								51	ORGANIC CHEMICALS	1	No Quantity							3702			0
S3	2000	2000	2000	2	0	2	Export	120	Cameroon	CMR	566	Nigeria	NGA								33	PETROLEUM,PETROL.PRODUCT	1	No Quantity							7477373			0
S3	2000	2000	2000	2	0	2	Export	120	Cameroon	CMR	566	Nigeria	NGA								53	DYES,COLOURING MATERIALS	1	No Quantity							55274			0
S3	2000	2000	2000	2	0	2	Export	120	Cameroon	CMR	566	Nigeria	NGA								55	ESSENTL.OILS,PERFUME,ETC	1	No Quantity							3960156			0
S3	2000	2000	2000	2	0	2	Export	120	Cameroon	CMR	566	Nigeria	NGA								56	FERTILIZER,EXCEPT GRP272	1	No Quantity							5029			0
S3	2000	2000	2000	2	0	2	Export	120	Cameroon	CMR	566	Nigeria	NGA								59	CHEMICAL MATERIALS NES	1	No Quantity							167647			0
S3	2000	2000	2000	2	0	2	Export	120	Cameroon	CMR	566	Nigeria	NGA								58	PLASTIC,NON-PRIMARY FORM	1	No Quantity							16346			0
S3	2000	2000	2000	2	0	2	Export	116	Cambodia	KHM	566	Nigeria	NGA								93	SPEC.TRANSACT.NOT CLASSD	1	No Quantity							10601			0
S3	2000	2000	2000	2	0	2	Export	120	Cameroon	CMR	566	Nigeria	NGA								93	SPEC.TRANSACT.NOT CLASSD	1	No Quantity							5693			0
S3	2000	2000	2000	2	0	2	Export	116	Cambodia	KHM	574	Norfolk Isds	NFK								93	SPEC.TRANSACT.NOT CLASSD	1	No Quantity							1834			0
S3	2000	2000	2000	2	0	2	Export	116	Cambodia	KHM	574	Norfolk Isds	NFK								84	CLOTHING AND ACCESSORIES	1	No Quantity							1841			0
S3	2000	2000	2000	2	0	2	Export	116	Cambodia	KHM	579	Norway	NOR								84	CLOTHING AND ACCESSORIES	1	No Quantity							2170374			0
S3	2000	2000	2000	2	0	2	Export	116	Cambodia	KHM	579	Norway	NOR								85	FOOTWEAR	1	No Quantity							29917			0
S3	2000	2000	2000	2	0	2	Export	120	Cameroon	CMR	579	Norway	NOR								72	SPECIAL.INDUST.MACHINERY	1	No Quantity							21210			0
S3	2000	2000	2000	2	0	2	Export	120	Cameroon	CMR	579	Norway	NOR								63	CORK, WOOD MANUFACTURES	1	No Quantity							7335			0
S3	2000	2000	2000	2	0	2	Export	116	Cambodia	KHM	579	Norway	NOR								93	SPEC.TRANSACT.NOT CLASSD	1	No Quantity							2792			0
S3	2000	2000	2000	2	0	2	Export	116	Cambodia	KHM	581	United States Minor Outlying Islands	UMI								82	FURNITURE,BEDDING,ETC.	1	No Quantity							9705			0
S3	2000	2000	2000	2	0	2	Export	116	Cambodia	KHM	581	United States Minor Outlying Islands	UMI								84	CLOTHING AND ACCESSORIES	1	No Quantity							82808			0
S3	2000	2000	2000	2	0	2	Export	120	Cameroon	CMR	586	Pakistan	PAK								63	CORK, WOOD MANUFACTURES	1	No Quantity							48861			0
S3	2000	2000	2000	2	0	2	Export	120	Cameroon	CMR	586	Pakistan	PAK								26	TEXTILE FIBRES	1	No Quantity							46932			0
S3	2000	2000	2000	2	0	2	Export	120	Cameroon	CMR	586	Pakistan	PAK								93	SPEC.TRANSACT.NOT CLASSD	1	No Quantity							222760			0
S3	2000	2000	2000	2	0	2	Export	116	Cambodia	KHM	591	Panama	PAN								93	SPEC.TRANSACT.NOT CLASSD	1	No Quantity							1			0
S3	2000	2000	2000	2	0	2	Export	116	Cambodia	KHM	591	Panama	PAN								84	CLOTHING AND ACCESSORIES	1	No Quantity							107956			0
S3	2000	2000	2000	2	0	2	Export	116	Cambodia	KHM	598	Papua New Guinea	PNG								93	SPEC.TRANSACT.NOT CLASSD	1	No Quantity							1527			0
S3	2000	2000	2000	2	0	2	Export	116	Cambodia	KHM	608	Philippines	PHL								93	SPEC.TRANSACT.NOT CLASSD	1	No Quantity							23140			0
S3	2000	2000	2000	2	0	2	Export	116	Cambodia	KHM	608	Philippines	PHL								89	MISC MANUFCTRD GOODS NES	1	No Quantity							103			0
S3	2000	2000	2000	2	0	2	Export	116	Cambodia	KHM	608	Philippines	PHL								84	CLOTHING AND ACCESSORIES	1	No Quantity							44392			0
S3	2000	2000	2000	2	0	2	Export	116	Cambodia	KHM	608	Philippines	PHL								78	ROAD VEHICLES	1	No Quantity							21338			0
S3	2000	2000	2000	2	0	2	Export	116	Cambodia	KHM	608	Philippines	PHL								76	TELECOMM.SOUND EQUIP ETC	1	No Quantity							110			0
S3	2000	2000	2000	2	0	2	Export	116	Cambodia	KHM	608	Philippines	PHL								63	CORK, WOOD MANUFACTURES	1	No Quantity							295753			0
S3	2000	2000	2000	2	0	2	Export	116	Cambodia	KHM	608	Philippines	PHL								65	TEXTILE YARN,FABRIC,ETC.	1	No Quantity							788176			0
S3	2000	2000	2000	2	0	2	Export	120	Cameroon	CMR	608	Philippines	PHL								26	TEXTILE FIBRES	1	No Quantity							523556			0
S3	2000	2000	2000	2	0	2	Export	116	Cambodia	KHM	608	Philippines	PHL								54	MEDICINAL,PHARM.PRODUCTS	1	No Quantity							12897			0
S3	2000	2000	2000	2	0	2	Export	120	Cameroon	CMR	616	Poland	POL								07	COFFEE,TEA,COCOA,SPICES	1	No Quantity							1087008			0
S3	2000	2000	2000	2	0	2	Export	120	Cameroon	CMR	616	Poland	POL								24	CORK AND WOOD	1	No Quantity							18722			0
S3	2000	2000	2000	2	0	2	Export	116	Cambodia	KHM	616	Poland	POL								65	TEXTILE YARN,FABRIC,ETC.	1	No Quantity							59059			0
S3	2000	2000	2000	2	0	2	Export	116	Cambodia	KHM	616	Poland	POL								84	CLOTHING AND ACCESSORIES	1	No Quantity							186260			0
S3	2000	2000	2000	2	0	2	Export	120	Cameroon	CMR	616	Poland	POL								89	MISC MANUFCTRD GOODS NES	1	No Quantity							725			0
S3	2000	2000	2000	2	0	2	Export	120	Cameroon	CMR	620	Portugal	PRT								89	MISC MANUFCTRD GOODS NES	1	No Quantity							716			0
S3	2000	2000	2000	2	0	2	Export	116	Cambodia	KHM	620	Portugal	PRT								85	FOOTWEAR	1	No Quantity							28050			0
S3	2000	2000	2000	2	0	2	Export	116	Cambodia	KHM	620	Portugal	PRT								84	CLOTHING AND ACCESSORIES	1	No Quantity							78493			0
S3	2000	2000	2000	2	0	2	Export	120	Cameroon	CMR	620	Portugal	PRT								68	NON-FERROUS METALS	1	No Quantity							641695			0
S3	2000	2000	2000	2	0	2	Export	120	Cameroon	CMR	620	Portugal	PRT								24	CORK AND WOOD	1	No Quantity							5090827			0
S3	2000	2000	2000	2	0	2	Export	120	Cameroon	CMR	620	Portugal	PRT								11	BEVERAGES	1	No Quantity							25063			0
S3	2000	2000	2000	2	0	2	Export	120	Cameroon	CMR	620	Portugal	PRT								07	COFFEE,TEA,COCOA,SPICES	1	No Quantity							2552658			0
S3	2000	2000	2000	2	0	2	Export	120	Cameroon	CMR	620	Portugal	PRT								00	LIVE ANIMALS	1	No Quantity							10059			0
S3	2000	2000	2000	2	0	2	Export	120	Cameroon	CMR	620	Portugal	PRT								63	CORK, WOOD MANUFACTURES	1	No Quantity							184251			0
S3	2000	2000	2000	2	0	2	Export	120	Cameroon	CMR	620	Portugal	PRT								26	TEXTILE FIBRES	1	No Quantity							12635583			0
S3	2000	2000	2000	2	0	2	Export	116	Cambodia	KHM	620	Portugal	PRT								89	MISC MANUFCTRD GOODS NES	1	No Quantity							479			0
S3	2000	2000	2000	2	0	2	Export	120	Cameroon	CMR	620	Portugal	PRT								93	SPEC.TRANSACT.NOT CLASSD	1	No Quantity							6223737			0
S3	2000	2000	2000	2	0	2	Export	120	Cameroon	CMR	634	Qatar	QAT								67	IRON AND STEEL	1	No Quantity							3772			0
S3	2000	2000	2000	2	0	2	Export	120	Cameroon	CMR	634	Qatar	QAT								77	ELEC MCH APPAR,PARTS,NES	1	No Quantity							645			0
S3	2000	2000	2000	2	0	2	Export	120	Cameroon	CMR	642	Romania	ROU								26	TEXTILE FIBRES	1	No Quantity							127969			0
S3	2000	2000	2000	2	0	2	Export	120	Cameroon	CMR	642	Romania	ROU								23	CRUDE RUBBER	1	No Quantity							13378			0
S3	2000	2000	2000	2	0	2	Export	120	Cameroon	CMR	643	Russian Federation	RUS								23	CRUDE RUBBER	1	No Quantity							103810			0
S3	2000	2000	2000	2	0	2	Export	120	Cameroon	CMR	643	Russian Federation	RUS								26	TEXTILE FIBRES	1	No Quantity							313511			0
S3	2000	2000	2000	2	0	2	Export	120	Cameroon	CMR	643	Russian Federation	RUS								07	COFFEE,TEA,COCOA,SPICES	1	No Quantity							149132			0
S3	2000	2000	2000	2	0	2	Export	116	Cambodia	KHM	643	Russian Federation	RUS								84	CLOTHING AND ACCESSORIES	1	No Quantity							65887			0
S3	2000	2000	2000	2	0	2	Export	116	Cambodia	KHM	643	Russian Federation	RUS								93	SPEC.TRANSACT.NOT CLASSD	1	No Quantity							7783			0
S3	2000	2000	2000	2	0	2	Export	120	Cameroon	CMR	646	Rwanda	RWA								89	MISC MANUFCTRD GOODS NES	1	No Quantity							56			0
S3	2000	2000	2000	2	0	2	Export	120	Cameroon	CMR	646	Rwanda	RWA								85	FOOTWEAR	1	No Quantity							93318			0
S3	2000	2000	2000	2	0	2	Export	120	Cameroon	CMR	646	Rwanda	RWA								65	TEXTILE YARN,FABRIC,ETC.	1	No Quantity							699			0
S3	2000	2000	2000	2	0	2	Export	120	Cameroon	CMR	678	Sao Tome and Principe	STP								66	NON-METAL.MINERAL MANFCT	1	No Quantity							103382			0
S3	2000	2000	2000	2	0	2	Export	120	Cameroon	CMR	678	Sao Tome and Principe	STP								72	SPECIAL.INDUST.MACHINERY	1	No Quantity							1565			0
S3	2000	2000	2000	2	0	2	Export	120	Cameroon	CMR	678	Sao Tome and Principe	STP								88	PHOTO.APPARAT.NES;CLOCKS	1	No Quantity							2037			0
S3	2000	2000	2000	2	0	2	Export	120	Cameroon	CMR	678	Sao Tome and Principe	STP								89	MISC MANUFCTRD GOODS NES	1	No Quantity							309			0
S3	2000	2000	2000	2	0	2	Export	120	Cameroon	CMR	678	Sao Tome and Principe	STP								11	BEVERAGES	1	No Quantity							111953			0
S3	2000	2000	2000	2	0	2	Export	120	Cameroon	CMR	678	Sao Tome and Principe	STP								12	TOBACCO,TOBACCO MANUFACT	1	No Quantity							16737			0
S3	2000	2000	2000	2	0	2	Export	120	Cameroon	CMR	678	Sao Tome and Principe	STP								55	ESSENTL.OILS,PERFUME,ETC	1	No Quantity							6289			0
S3	2000	2000	2000	2	0	2	Export	120	Cameroon	CMR	678	Sao Tome and Principe	STP								93	SPEC.TRANSACT.NOT CLASSD	1	No Quantity							1			0
S3	2000	2000	2000	2	0	2	Export	120	Cameroon	CMR	682	Saudi Arabia	SAU								93	SPEC.TRANSACT.NOT CLASSD	1	No Quantity							828264			0
S3	2000	2000	2000	2	0	2	Export	120	Cameroon	CMR	682	Saudi Arabia	SAU								24	CORK AND WOOD	1	No Quantity							1262524			0
S3	2000	2000	2000	2	0	2	Export	116	Cambodia	KHM	682	Saudi Arabia	SAU								84	CLOTHING AND ACCESSORIES	1	No Quantity							2569			0
S3	2000	2000	2000	2	0	2	Export	120	Cameroon	CMR	686	Senegal	SEN								78	ROAD VEHICLES	1	No Quantity							6426			0
S3	2000	2000	2000	2	0	2	Export	120	Cameroon	CMR	686	Senegal	SEN								89	MISC MANUFCTRD GOODS NES	1	No Quantity							7214			0
S3	2000	2000	2000	2	0	2	Export	120	Cameroon	CMR	686	Senegal	SEN								87	SCIENTIFIC EQUIPMENT NES	1	No Quantity							1118			0
S3	2000	2000	2000	2	0	2	Export	120	Cameroon	CMR	686	Senegal	SEN								71	POWER GENERATNG.MACHINES	1	No Quantity							13665			0
S3	2000	2000	2000	2	0	2	Export	120	Cameroon	CMR	686	Senegal	SEN								77	ELEC MCH APPAR,PARTS,NES	1	No Quantity							699			0
S3	2000	2000	2000	2	0	2	Export	120	Cameroon	CMR	686	Senegal	SEN								74	GENERAL INDUSTL.MACH.NES	1	No Quantity							1048			0
S3	2000	2000	2000	2	0	2	Export	120	Cameroon	CMR	686	Senegal	SEN								75	OFFICE MACHINES,ADP MACH	1	No Quantity							2096			0
S3	2000	2000	2000	2	0	2	Export	120	Cameroon	CMR	686	Senegal	SEN								66	NON-METAL.MINERAL MANFCT	1	No Quantity							566342			0
S3	2000	2000	2000	2	0	2	Export	120	Cameroon	CMR	686	Senegal	SEN								68	NON-FERROUS METALS	1	No Quantity							637304			0
S3	2000	2000	2000	2	0	2	Export	120	Cameroon	CMR	686	Senegal	SEN								69	METALS MANUFACTURES,NES	1	No Quantity							1076633			0
S3	2000	2000	2000	2	0	2	Export	120	Cameroon	CMR	686	Senegal	SEN								65	TEXTILE YARN,FABRIC,ETC.	1	No Quantity							21			0
S3	2000	2000	2000	2	0	2	Export	120	Cameroon	CMR	686	Senegal	SEN								24	CORK AND WOOD	1	No Quantity							572449			0
S3	2000	2000	2000	2	0	2	Export	120	Cameroon	CMR	686	Senegal	SEN								07	COFFEE,TEA,COCOA,SPICES	1	No Quantity							56353			0
S3	2000	2000	2000	2	0	2	Export	120	Cameroon	CMR	686	Senegal	SEN								54	MEDICINAL,PHARM.PRODUCTS	1	No Quantity							210			0
S3	2000	2000	2000	2	0	2	Export	120	Cameroon	CMR	686	Senegal	SEN								53	DYES,COLOURING MATERIALS	1	No Quantity							3004			0
S3	2000	2000	2000	2	0	2	Export	120	Cameroon	CMR	686	Senegal	SEN								63	CORK, WOOD MANUFACTURES	1	No Quantity							524869			0
S3	2000	2000	2000	2	0	2	Export	120	Cameroon	CMR	686	Senegal	SEN								59	CHEMICAL MATERIALS NES	1	No Quantity							16738			0
S3	2000	2000	2000	2	0	2	Export	120	Cameroon	CMR	686	Senegal	SEN								23	CRUDE RUBBER	1	No Quantity							11350			0
S3	2000	2000	2000	2	0	2	Export	120	Cameroon	CMR	686	Senegal	SEN								93	SPEC.TRANSACT.NOT CLASSD	1	No Quantity							3172814			0
S3	2000	2000	2000	2	0	2	Export	120	Cameroon	CMR	699	India	IND								93	SPEC.TRANSACT.NOT CLASSD	1	No Quantity							811141			0
S3	2000	2000	2000	2	0	2	Export	116	Cambodia	KHM	699	India	IND								93	SPEC.TRANSACT.NOT CLASSD	1	No Quantity							14022			0
S3	2000	2000	2000	2	0	2	Export	120	Cameroon	CMR	699	India	IND								26	TEXTILE FIBRES	1	No Quantity							5789779			0
S3	2000	2000	2000	2	0	2	Export	120	Cameroon	CMR	699	India	IND								29	CRUDE ANIMAL,VEG.MATERL.	1	No Quantity							7915			0
S3	2000	2000	2000	2	0	2	Export	120	Cameroon	CMR	699	India	IND								63	CORK, WOOD MANUFACTURES	1	No Quantity							97302			0
S3	2000	2000	2000	2	0	2	Export	116	Cambodia	KHM	699	India	IND								02	DAIRY PRODUCTS,BIRD EGGS	1	No Quantity							56983			0
S3	2000	2000	2000	2	0	2	Export	120	Cameroon	CMR	699	India	IND								24	CORK AND WOOD	1	No Quantity							2187621			0
S3	2000	2000	2000	2	0	2	Export	116	Cambodia	KHM	699	India	IND								65	TEXTILE YARN,FABRIC,ETC.	1	No Quantity							21788			0
S3	2000	2000	2000	2	0	2	Export	116	Cambodia	KHM	699	India	IND								76	TELECOMM.SOUND EQUIP ETC	1	No Quantity							41040			0
S3	2000	2000	2000	2	0	2	Export	120	Cameroon	CMR	699	India	IND								72	SPECIAL.INDUST.MACHINERY	1	No Quantity							609			0
S3	2000	2000	2000	2	0	2	Export	120	Cameroon	CMR	699	India	IND								88	PHOTO.APPARAT.NES;CLOCKS	1	No Quantity							84			0
S3	2000	2000	2000	2	0	2	Export	116	Cambodia	KHM	699	India	IND								84	CLOTHING AND ACCESSORIES	1	No Quantity							16944			0
S3	2000	2000	2000	2	0	2	Export	116	Cambodia	KHM	702	Singapore	SGP								84	CLOTHING AND ACCESSORIES	1	No Quantity							682960			0
S3	2000	2000	2000	2	0	2	Export	116	Cambodia	KHM	702	Singapore	SGP								78	ROAD VEHICLES	1	No Quantity							1014130			0
S3	2000	2000	2000	2	0	2	Export	116	Cambodia	KHM	702	Singapore	SGP								77	ELEC MCH APPAR,PARTS,NES	1	No Quantity							41085			0
S3	2000	2000	2000	2	0	2	Export	116	Cambodia	KHM	702	Singapore	SGP								75	OFFICE MACHINES,ADP MACH	1	No Quantity							7854			0
S3	2000	2000	2000	2	0	2	Export	116	Cambodia	KHM	702	Singapore	SGP								79	OTHR.TRANSPORT EQUIPMENT	1	No Quantity							206954			0
S3	2000	2000	2000	2	0	2	Export	116	Cambodia	KHM	702	Singapore	SGP								87	SCIENTIFIC EQUIPMENT NES	1	No Quantity							11367			0
S3	2000	2000	2000	2	0	2	Export	116	Cambodia	KHM	702	Singapore	SGP								82	FURNITURE,BEDDING,ETC.	1	No Quantity							5557			0
S3	2000	2000	2000	2	0	2	Export	116	Cambodia	KHM	702	Singapore	SGP								72	SPECIAL.INDUST.MACHINERY	1	No Quantity							228241			0
S3	2000	2000	2000	2	0	2	Export	116	Cambodia	KHM	702	Singapore	SGP								71	POWER GENERATNG.MACHINES	1	No Quantity							1586			0
S3	2000	2000	2000	2	0	2	Export	116	Cambodia	KHM	702	Singapore	SGP								69	METALS MANUFACTURES,NES	1	No Quantity							3485			0
S3	2000	2000	2000	2	0	2	Export	116	Cambodia	KHM	702	Singapore	SGP								76	TELECOMM.SOUND EQUIP ETC	1	No Quantity							15887			0
S3	2000	2000	2000	2	0	2	Export	116	Cambodia	KHM	702	Singapore	SGP								74	GENERAL INDUSTL.MACH.NES	1	No Quantity							58242			0
S3	2000	2000	2000	2	0	2	Export	116	Cambodia	KHM	702	Singapore	SGP								65	TEXTILE YARN,FABRIC,ETC.	1	No Quantity							486772			0
S3	2000	2000	2000	2	0	2	Export	116	Cambodia	KHM	702	Singapore	SGP								63	CORK, WOOD MANUFACTURES	1	No Quantity							293878			0
S3	2000	2000	2000	2	0	2	Export	116	Cambodia	KHM	702	Singapore	SGP								64	PAPER,PAPERBOARD,ETC.	1	No Quantity							4430			0
S3	2000	2000	2000	2	0	2	Export	116	Cambodia	KHM	702	Singapore	SGP								67	IRON AND STEEL	1	No Quantity							10263			0
S3	2000	2000	2000	2	0	2	Export	116	Cambodia	KHM	702	Singapore	SGP								23	CRUDE RUBBER	1	No Quantity							9266863			0
S3	2000	2000	2000	2	0	2	Export	116	Cambodia	KHM	702	Singapore	SGP								11	BEVERAGES	1	No Quantity							14176			0
S3	2000	2000	2000	2	0	2	Export	116	Cambodia	KHM	702	Singapore	SGP								12	TOBACCO,TOBACCO MANUFACT	1	No Quantity							423648			0
S3	2000	2000	2000	2	0	2	Export	116	Cambodia	KHM	702	Singapore	SGP								01	MEAT, MEAT PREPARATIONS	1	No Quantity							2796			0
S3	2000	2000	2000	2	0	2	Export	116	Cambodia	KHM	702	Singapore	SGP								04	CEREALS,CEREAL PREPRTNS.	1	No Quantity							138899			0
S3	2000	2000	2000	2	0	2	Export	116	Cambodia	KHM	702	Singapore	SGP								03	FISH,CRUSTACEANS,MOLLUSC	1	No Quantity							942512			0
S3	2000	2000	2000	2	0	2	Export	120	Cameroon	CMR	702	Singapore	SGP								07	COFFEE,TEA,COCOA,SPICES	1	No Quantity							49711			0
S3	2000	2000	2000	2	0	2	Export	116	Cambodia	KHM	702	Singapore	SGP								05	VEGETABLES AND FRUIT	1	No Quantity							10668			0
S3	2000	2000	2000	2	0	2	Export	116	Cambodia	KHM	702	Singapore	SGP								52	INORGANIC CHEMICALS	1	No Quantity							919			0
S3	2000	2000	2000	2	0	2	Export	116	Cambodia	KHM	702	Singapore	SGP								26	TEXTILE FIBRES	1	No Quantity							356775			0
S3	2000	2000	2000	2	0	2	Export	116	Cambodia	KHM	702	Singapore	SGP								22	OIL SEED,OLEAGINUS FRUIT	1	No Quantity							4037			0
S3	2000	2000	2000	2	0	2	Export	116	Cambodia	KHM	702	Singapore	SGP								24	CORK AND WOOD	1	No Quantity							24374			0
S3	2000	2000	2000	2	0	2	Export	116	Cambodia	KHM	702	Singapore	SGP								93	SPEC.TRANSACT.NOT CLASSD	1	No Quantity							126646			0
S3	2000	2000	2000	2	0	2	Export	116	Cambodia	KHM	702	Singapore	SGP								89	MISC MANUFCTRD GOODS NES	1	No Quantity							67890			0
S3	2000	2000	2000	2	0	2	Export	116	Cambodia	KHM	702	Singapore	SGP								97	GOLD,NONMONTRY EXCL ORES	1	No Quantity							3821729			0
S3	2000	2000	2000	2	0	2	Export	116	Cambodia	KHM	703	Slovakia	SVK								85	FOOTWEAR	1	No Quantity							9255			0
S3	2000	2000	2000	2	0	2	Export	116	Cambodia	KHM	704	Viet Nam	VNM								85	FOOTWEAR	1	No Quantity							7906			0
S3	2000	2000	2000	2	0	2	Export	116	Cambodia	KHM	704	Viet Nam	VNM								87	SCIENTIFIC EQUIPMENT NES	1	No Quantity							6086			0
S3	2000	2000	2000	2	0	2	Export	116	Cambodia	KHM	704	Viet Nam	VNM								78	ROAD VEHICLES	1	No Quantity							497131			0
S3	2000	2000	2000	2	0	2	Export	116	Cambodia	KHM	704	Viet Nam	VNM								84	CLOTHING AND ACCESSORIES	1	No Quantity							4823			0
S3	2000	2000	2000	2	0	2	Export	116	Cambodia	KHM	704	Viet Nam	VNM								66	NON-METAL.MINERAL MANFCT	1	No Quantity							6596			0
S3	2000	2000	2000	2	0	2	Export	116	Cambodia	KHM	704	Viet Nam	VNM								64	PAPER,PAPERBOARD,ETC.	1	No Quantity							2170			0
S3	2000	2000	2000	2	0	2	Export	116	Cambodia	KHM	704	Viet Nam	VNM								63	CORK, WOOD MANUFACTURES	1	No Quantity							321253			0
S3	2000	2000	2000	2	0	2	Export	116	Cambodia	KHM	704	Viet Nam	VNM								65	TEXTILE YARN,FABRIC,ETC.	1	No Quantity							73726			0
S3	2000	2000	2000	2	0	2	Export	116	Cambodia	KHM	704	Viet Nam	VNM								74	GENERAL INDUSTL.MACH.NES	1	No Quantity							8325			0
S3	2000	2000	2000	2	0	2	Export	116	Cambodia	KHM	704	Viet Nam	VNM								69	METALS MANUFACTURES,NES	1	No Quantity							18886			0
S3	2000	2000	2000	2	0	2	Export	116	Cambodia	KHM	704	Viet Nam	VNM								71	POWER GENERATNG.MACHINES	1	No Quantity							5180			0
S3	2000	2000	2000	2	0	2	Export	116	Cambodia	KHM	704	Viet Nam	VNM								72	SPECIAL.INDUST.MACHINERY	1	No Quantity							364776			0
S3	2000	2000	2000	2	0	2	Export	116	Cambodia	KHM	704	Viet Nam	VNM								73	METALWORKING MACHINERY	1	No Quantity							598			0
S3	2000	2000	2000	2	0	2	Export	116	Cambodia	KHM	704	Viet Nam	VNM								24	CORK AND WOOD	1	No Quantity							3791981			0
S3	2000	2000	2000	2	0	2	Export	116	Cambodia	KHM	704	Viet Nam	VNM								22	OIL SEED,OLEAGINUS FRUIT	1	No Quantity							455152			0
S3	2000	2000	2000	2	0	2	Export	116	Cambodia	KHM	704	Viet Nam	VNM								25	PULP AND WASTE PAPER	1	No Quantity							21134			0
S3	2000	2000	2000	2	0	2	Export	120	Cameroon	CMR	704	Viet Nam	VNM								26	TEXTILE FIBRES	1	No Quantity							1270596			0
S3	2000	2000	2000	2	0	2	Export	116	Cambodia	KHM	704	Viet Nam	VNM								29	CRUDE ANIMAL,VEG.MATERL.	1	No Quantity							996			0
S3	2000	2000	2000	2	0	2	Export	116	Cambodia	KHM	704	Viet Nam	VNM								54	MEDICINAL,PHARM.PRODUCTS	1	No Quantity							40876			0
S3	2000	2000	2000	2	0	2	Export	116	Cambodia	KHM	704	Viet Nam	VNM								58	PLASTIC,NON-PRIMARY FORM	1	No Quantity							3535			0
S3	2000	2000	2000	2	0	2	Export	116	Cambodia	KHM	704	Viet Nam	VNM								59	CHEMICAL MATERIALS NES	1	No Quantity							302			0
S3	2000	2000	2000	2	0	2	Export	116	Cambodia	KHM	704	Viet Nam	VNM								03	FISH,CRUSTACEANS,MOLLUSC	1	No Quantity							211743			0
S3	2000	2000	2000	2	0	2	Export	116	Cambodia	KHM	704	Viet Nam	VNM								00	LIVE ANIMALS	1	No Quantity							7962			0
S3	2000	2000	2000	2	0	2	Export	116	Cambodia	KHM	704	Viet Nam	VNM								08	ANIMAL FEED STUFF	1	No Quantity							53700			0
S3	2000	2000	2000	2	0	2	Export	116	Cambodia	KHM	704	Viet Nam	VNM								23	CRUDE RUBBER	1	No Quantity							13838810			0
S3	2000	2000	2000	2	0	2	Export	116	Cambodia	KHM	704	Viet Nam	VNM								21	HIDES,SKINS,FURSKINS,RAW	1	No Quantity							75295			0
S3	2000	2000	2000	2	0	2	Export	116	Cambodia	KHM	704	Viet Nam	VNM								89	MISC MANUFCTRD GOODS NES	1	No Quantity							12763			0
S3	2000	2000	2000	2	0	2	Export	116	Cambodia	KHM	704	Viet Nam	VNM								93	SPEC.TRANSACT.NOT CLASSD	1	No Quantity							7877			0
S3	2000	2000	2000	2	0	2	Export	116	Cambodia	KHM	705	Slovenia	SVN								84	CLOTHING AND ACCESSORIES	1	No Quantity							6280			0
S3	2000	2000	2000	2	0	2	Export	116	Cambodia	KHM	710	South Africa	ZAF								84	CLOTHING AND ACCESSORIES	1	No Quantity							6806			0
S3	2000	2000	2000	2	0	2	Export	120	Cameroon	CMR	710	South Africa	ZAF								78	ROAD VEHICLES	1	No Quantity							21746			0
S3	2000	2000	2000	2	0	2	Export	120	Cameroon	CMR	710	South Africa	ZAF								79	OTHR.TRANSPORT EQUIPMENT	1	No Quantity							3512			0
S3	2000	2000	2000	2	0	2	Export	120	Cameroon	CMR	710	South Africa	ZAF								87	SCIENTIFIC EQUIPMENT NES	1	No Quantity							1002			0
S3	2000	2000	2000	2	0	2	Export	120	Cameroon	CMR	710	South Africa	ZAF								89	MISC MANUFCTRD GOODS NES	1	No Quantity							3309			0
S3	2000	2000	2000	2	0	2	Export	116	Cambodia	KHM	710	South Africa	ZAF								85	FOOTWEAR	1	No Quantity							1332			0
S3	2000	2000	2000	2	0	2	Export	120	Cameroon	CMR	710	South Africa	ZAF								72	SPECIAL.INDUST.MACHINERY	1	No Quantity							770			0
S3	2000	2000	2000	2	0	2	Export	120	Cameroon	CMR	710	South Africa	ZAF								71	POWER GENERATNG.MACHINES	1	No Quantity							492			0
S3	2000	2000	2000	2	0	2	Export	120	Cameroon	CMR	710	South Africa	ZAF								74	GENERAL INDUSTL.MACH.NES	1	No Quantity							1133			0
S3	2000	2000	2000	2	0	2	Export	120	Cameroon	CMR	710	South Africa	ZAF								64	PAPER,PAPERBOARD,ETC.	1	No Quantity							17699			0
S3	2000	2000	2000	2	0	2	Export	120	Cameroon	CMR	710	South Africa	ZAF								67	IRON AND STEEL	1	No Quantity							1056			0
S3	2000	2000	2000	2	0	2	Export	120	Cameroon	CMR	710	South Africa	ZAF								68	NON-FERROUS METALS	1	No Quantity							9217			0
S3	2000	2000	2000	2	0	2	Export	120	Cameroon	CMR	710	South Africa	ZAF								69	METALS MANUFACTURES,NES	1	No Quantity							32119			0
S3	2000	2000	2000	2	0	2	Export	120	Cameroon	CMR	710	South Africa	ZAF								24	CORK AND WOOD	1	No Quantity							73324			0
S3	2000	2000	2000	2	0	2	Export	120	Cameroon	CMR	710	South Africa	ZAF								00	LIVE ANIMALS	1	No Quantity							4540			0
S3	2000	2000	2000	2	0	2	Export	120	Cameroon	CMR	710	South Africa	ZAF								02	DAIRY PRODUCTS,BIRD EGGS	1	No Quantity							102055			0
S3	2000	2000	2000	2	0	2	Export	120	Cameroon	CMR	710	South Africa	ZAF								07	COFFEE,TEA,COCOA,SPICES	1	No Quantity							756			0
S3	2000	2000	2000	2	0	2	Export	120	Cameroon	CMR	710	South Africa	ZAF								63	CORK, WOOD MANUFACTURES	1	No Quantity							10875			0
S3	2000	2000	2000	2	0	2	Export	120	Cameroon	CMR	710	South Africa	ZAF								26	TEXTILE FIBRES	1	No Quantity							6324			0
S3	2000	2000	2000	2	0	2	Export	120	Cameroon	CMR	710	South Africa	ZAF								23	CRUDE RUBBER	1	No Quantity							22306			0
S3	2000	2000	2000	2	0	2	Export	116	Cambodia	KHM	710	South Africa	ZAF								93	SPEC.TRANSACT.NOT CLASSD	1	No Quantity							3537			0
S3	2000	2000	2000	2	0	2	Export	120	Cameroon	CMR	710	South Africa	ZAF								93	SPEC.TRANSACT.NOT CLASSD	1	No Quantity							47327			0
S3	2000	2000	2000	2	0	2	Export	120	Cameroon	CMR	716	Zimbabwe	ZWE								12	TOBACCO,TOBACCO MANUFACT	1	No Quantity							98074			0
S3	2000	2000	2000	2	0	2	Export	120	Cameroon	CMR	716	Zimbabwe	ZWE								75	OFFICE MACHINES,ADP MACH	1	No Quantity							1217			0
S3	2000	2000	2000	2	0	2	Export	120	Cameroon	CMR	724	Spain	ESP								69	METALS MANUFACTURES,NES	1	No Quantity							253427			0
S3	2000	2000	2000	2	0	2	Export	116	Cambodia	KHM	724	Spain	ESP								85	FOOTWEAR	1	No Quantity							51297			0
S3	2000	2000	2000	2	0	2	Export	120	Cameroon	CMR	724	Spain	ESP								82	FURNITURE,BEDDING,ETC.	1	No Quantity							1615			0
S3	2000	2000	2000	2	0	2	Export	120	Cameroon	CMR	724	Spain	ESP								89	MISC MANUFCTRD GOODS NES	1	No Quantity							3500			0
S3	2000	2000	2000	2	0	2	Export	116	Cambodia	KHM	724	Spain	ESP								84	CLOTHING AND ACCESSORIES	1	No Quantity							6393136			0
S3	2000	2000	2000	2	0	2	Export	120	Cameroon	CMR	724	Spain	ESP								21	HIDES,SKINS,FURSKINS,RAW	1	No Quantity							9595			0
S3	2000	2000	2000	2	0	2	Export	120	Cameroon	CMR	724	Spain	ESP								24	CORK AND WOOD	1	No Quantity							13304905			0
S3	2000	2000	2000	2	0	2	Export	120	Cameroon	CMR	724	Spain	ESP								11	BEVERAGES	1	No Quantity							1			0
S3	2000	2000	2000	2	0	2	Export	120	Cameroon	CMR	724	Spain	ESP								07	COFFEE,TEA,COCOA,SPICES	1	No Quantity							8671663			0
S3	2000	2000	2000	2	0	2	Export	120	Cameroon	CMR	724	Spain	ESP								05	VEGETABLES AND FRUIT	1	No Quantity							5080			0
S3	2000	2000	2000	2	0	2	Export	120	Cameroon	CMR	724	Spain	ESP								03	FISH,CRUSTACEANS,MOLLUSC	1	No Quantity							12713			0
S3	2000	2000	2000	2	0	2	Export	120	Cameroon	CMR	724	Spain	ESP								00	LIVE ANIMALS	1	No Quantity							3444			0
S3	2000	2000	2000	2	0	2	Export	120	Cameroon	CMR	724	Spain	ESP								23	CRUDE RUBBER	1	No Quantity							4980216			0
S3	2000	2000	2000	2	0	2	Export	120	Cameroon	CMR	724	Spain	ESP								26	TEXTILE FIBRES	1	No Quantity							912265			0
S3	2000	2000	2000	2	0	2	Export	120	Cameroon	CMR	724	Spain	ESP								29	CRUDE ANIMAL,VEG.MATERL.	1	No Quantity							435326			0
S3	2000	2000	2000	2	0	2	Export	120	Cameroon	CMR	724	Spain	ESP								28	METALLIFEROUS ORE,SCRAP	1	No Quantity							91612			0
S3	2000	2000	2000	2	0	2	Export	120	Cameroon	CMR	724	Spain	ESP								33	PETROLEUM,PETROL.PRODUCT	1	No Quantity							70331074			0
S3	2000	2000	2000	2	0	2	Export	120	Cameroon	CMR	724	Spain	ESP								63	CORK, WOOD MANUFACTURES	1	No Quantity							1417486			0
S3	2000	2000	2000	2	0	2	Export	120	Cameroon	CMR	724	Spain	ESP								61	LEATHER, LEATHER GOODS	1	No Quantity							191937			0
S3	2000	2000	2000	2	0	2	Export	116	Cambodia	KHM	724	Spain	ESP								54	MEDICINAL,PHARM.PRODUCTS	1	No Quantity							495			0
S3	2000	2000	2000	2	0	2	Export	120	Cameroon	CMR	724	Spain	ESP								93	SPEC.TRANSACT.NOT CLASSD	1	No Quantity							39178011			0
S3	2000	2000	2000	2	0	2	Export	116	Cambodia	KHM	724	Spain	ESP								89	MISC MANUFCTRD GOODS NES	1	No Quantity							2294			0
S3	2000	2000	2000	2	0	2	Export	116	Cambodia	KHM	724	Spain	ESP								88	PHOTO.APPARAT.NES;CLOCKS	1	No Quantity							1296			0
S3	2000	2000	2000	2	0	2	Export	116	Cambodia	KHM	724	Spain	ESP								93	SPEC.TRANSACT.NOT CLASSD	1	No Quantity							5033			0
S3	2000	2000	2000	2	0	2	Export	120	Cameroon	CMR	748	Swaziland	SWZ								93	SPEC.TRANSACT.NOT CLASSD	1	No Quantity							34236			0
S3	2000	2000	2000	2	0	2	Export	116	Cambodia	KHM	748	Swaziland	SWZ								84	CLOTHING AND ACCESSORIES	1	No Quantity							65396			0
S3	2000	2000	2000	2	0	2	Export	116	Cambodia	KHM	748	Swaziland	SWZ								85	FOOTWEAR	1	No Quantity							19661			0
S3	2000	2000	2000	2	0	2	Export	116	Cambodia	KHM	752	Sweden	SWE								85	FOOTWEAR	1	No Quantity							873758			0
S3	2000	2000	2000	2	0	2	Export	116	Cambodia	KHM	752	Sweden	SWE								87	SCIENTIFIC EQUIPMENT NES	1	No Quantity							37664			0
S3	2000	2000	2000	2	0	2	Export	116	Cambodia	KHM	752	Sweden	SWE								84	CLOTHING AND ACCESSORIES	1	No Quantity							6926082			0
S3	2000	2000	2000	2	0	2	Export	116	Cambodia	KHM	752	Sweden	SWE								65	TEXTILE YARN,FABRIC,ETC.	1	No Quantity							12209			0
S3	2000	2000	2000	2	0	2	Export	120	Cameroon	CMR	752	Sweden	SWE								74	GENERAL INDUSTL.MACH.NES	1	No Quantity							1044			0
S3	2000	2000	2000	2	0	2	Export	120	Cameroon	CMR	752	Sweden	SWE								23	CRUDE RUBBER	1	No Quantity							27082			0
S3	2000	2000	2000	2	0	2	Export	120	Cameroon	CMR	752	Sweden	SWE								93	SPEC.TRANSACT.NOT CLASSD	1	No Quantity							81572			0
S3	2000	2000	2000	2	0	2	Export	116	Cambodia	KHM	752	Sweden	SWE								89	MISC MANUFCTRD GOODS NES	1	No Quantity							6916			0
S3	2000	2000	2000	2	0	2	Export	116	Cambodia	KHM	752	Sweden	SWE								93	SPEC.TRANSACT.NOT CLASSD	1	No Quantity							16563			0
S3	2000	2000	2000	2	0	2	Export	116	Cambodia	KHM	757	Switzerland	CHE								93	SPEC.TRANSACT.NOT CLASSD	1	No Quantity							7694			0
S3	2000	2000	2000	2	0	2	Export	116	Cambodia	KHM	757	Switzerland	CHE								89	MISC MANUFCTRD GOODS NES	1	No Quantity							753			0
S3	2000	2000	2000	2	0	2	Export	116	Cambodia	KHM	757	Switzerland	CHE								88	PHOTO.APPARAT.NES;CLOCKS	1	No Quantity							10904			0
S3	2000	2000	2000	2	0	2	Export	120	Cameroon	CMR	757	Switzerland	CHE								93	SPEC.TRANSACT.NOT CLASSD	1	No Quantity							73795			0
S3	2000	2000	2000	2	0	2	Export	120	Cameroon	CMR	757	Switzerland	CHE								27	CRUDE FERTILIZER,MINERAL	1	No Quantity							42			0
S3	2000	2000	2000	2	0	2	Export	120	Cameroon	CMR	757	Switzerland	CHE								29	CRUDE ANIMAL,VEG.MATERL.	1	No Quantity							931			0
S3	2000	2000	2000	2	0	2	Export	120	Cameroon	CMR	757	Switzerland	CHE								63	CORK, WOOD MANUFACTURES	1	No Quantity							140			0
S3	2000	2000	2000	2	0	2	Export	120	Cameroon	CMR	757	Switzerland	CHE								00	LIVE ANIMALS	1	No Quantity							35			0
S3	2000	2000	2000	2	0	2	Export	120	Cameroon	CMR	757	Switzerland	CHE								05	VEGETABLES AND FRUIT	1	No Quantity							4464			0
S3	2000	2000	2000	2	0	2	Export	120	Cameroon	CMR	757	Switzerland	CHE								09	MISC.EDIBLE PRODUCTS ETC	1	No Quantity							49			0
S3	2000	2000	2000	2	0	2	Export	120	Cameroon	CMR	757	Switzerland	CHE								24	CORK AND WOOD	1	No Quantity							12677			0
S3	2000	2000	2000	2	0	2	Export	120	Cameroon	CMR	757	Switzerland	CHE								74	GENERAL INDUSTL.MACH.NES	1	No Quantity							559			0
S3	2000	2000	2000	2	0	2	Export	120	Cameroon	CMR	757	Switzerland	CHE								72	SPECIAL.INDUST.MACHINERY	1	No Quantity							256			0
S3	2000	2000	2000	2	0	2	Export	116	Cambodia	KHM	757	Switzerland	CHE								64	PAPER,PAPERBOARD,ETC.	1	No Quantity							589			0
S3	2000	2000	2000	2	0	2	Export	116	Cambodia	KHM	757	Switzerland	CHE								84	CLOTHING AND ACCESSORIES	1	No Quantity							1753123			0
S3	2000	2000	2000	2	0	2	Export	116	Cambodia	KHM	757	Switzerland	CHE								77	ELEC MCH APPAR,PARTS,NES	1	No Quantity							23672			0
S3	2000	2000	2000	2	0	2	Export	120	Cameroon	CMR	757	Switzerland	CHE								78	ROAD VEHICLES	1	No Quantity							56			0
S3	2000	2000	2000	2	0	2	Export	120	Cameroon	CMR	757	Switzerland	CHE								87	SCIENTIFIC EQUIPMENT NES	1	No Quantity							70			0
S3	2000	2000	2000	2	0	2	Export	120	Cameroon	CMR	757	Switzerland	CHE								89	MISC MANUFCTRD GOODS NES	1	No Quantity							1439			0
S3	2000	2000	2000	2	0	2	Export	116	Cambodia	KHM	757	Switzerland	CHE								85	FOOTWEAR	1	No Quantity							197971			0
S3	2000	2000	2000	2	0	2	Export	120	Cameroon	CMR	760	Syria	SYR								24	CORK AND WOOD	1	No Quantity							24611			0
S3	2000	2000	2000	2	0	2	Export	120	Cameroon	CMR	760	Syria	SYR								07	COFFEE,TEA,COCOA,SPICES	1	No Quantity							1137151			0
S3	2000	2000	2000	2	0	2	Export	120	Cameroon	CMR	760	Syria	SYR								63	CORK, WOOD MANUFACTURES	1	No Quantity							229205			0
S3	2000	2000	2000	2	0	2	Export	120	Cameroon	CMR	760	Syria	SYR								93	SPEC.TRANSACT.NOT CLASSD	1	No Quantity							10419			0
S3	2000	2000	2000	2	0	2	Export	120	Cameroon	CMR	764	Thailand	THA								93	SPEC.TRANSACT.NOT CLASSD	1	No Quantity							2550802			0
S3	2000	2000	2000	2	0	2	Export	116	Cambodia	KHM	764	Thailand	THA								88	PHOTO.APPARAT.NES;CLOCKS	1	No Quantity							413001			0
S3	2000	2000	2000	2	0	2	Export	116	Cambodia	KHM	764	Thailand	THA								89	MISC MANUFCTRD GOODS NES	1	No Quantity							13544816			0
S3	2000	2000	2000	2	0	2	Export	116	Cambodia	KHM	764	Thailand	THA								93	SPEC.TRANSACT.NOT CLASSD	1	No Quantity							39647			0
S3	2000	2000	2000	2	0	2	Export	120	Cameroon	CMR	764	Thailand	THA								63	CORK, WOOD MANUFACTURES	1	No Quantity							23449			0
S3	2000	2000	2000	2	0	2	Export	116	Cambodia	KHM	764	Thailand	THA								62	RUBBER MANUFACTURES, NES	1	No Quantity							485			0
S3	2000	2000	2000	2	0	2	Export	116	Cambodia	KHM	764	Thailand	THA								59	CHEMICAL MATERIALS NES	1	No Quantity							4522			0
S3	2000	2000	2000	2	0	2	Export	116	Cambodia	KHM	764	Thailand	THA								55	ESSENTL.OILS,PERFUME,ETC	1	No Quantity							23588			0
S3	2000	2000	2000	2	0	2	Export	116	Cambodia	KHM	764	Thailand	THA								28	METALLIFEROUS ORE,SCRAP	1	No Quantity							13390			0
S3	2000	2000	2000	2	0	2	Export	116	Cambodia	KHM	764	Thailand	THA								26	TEXTILE FIBRES	1	No Quantity							568063			0
S3	2000	2000	2000	2	0	2	Export	120	Cameroon	CMR	764	Thailand	THA								26	TEXTILE FIBRES	1	No Quantity							11343840			0
S3	2000	2000	2000	2	0	2	Export	116	Cambodia	KHM	764	Thailand	THA								22	OIL SEED,OLEAGINUS FRUIT	1	No Quantity							22676			0
S3	2000	2000	2000	2	0	2	Export	116	Cambodia	KHM	764	Thailand	THA								24	CORK AND WOOD	1	No Quantity							13772			0
S3	2000	2000	2000	2	0	2	Export	116	Cambodia	KHM	764	Thailand	THA								05	VEGETABLES AND FRUIT	1	No Quantity							499			0
S3	2000	2000	2000	2	0	2	Export	116	Cambodia	KHM	764	Thailand	THA								00	LIVE ANIMALS	1	No Quantity							29119			0
S3	2000	2000	2000	2	0	2	Export	116	Cambodia	KHM	764	Thailand	THA								02	DAIRY PRODUCTS,BIRD EGGS	1	No Quantity							1565133			0
S3	2000	2000	2000	2	0	2	Export	116	Cambodia	KHM	764	Thailand	THA								04	CEREALS,CEREAL PREPRTNS.	1	No Quantity							341168			0
S3	2000	2000	2000	2	0	2	Export	116	Cambodia	KHM	764	Thailand	THA								03	FISH,CRUSTACEANS,MOLLUSC	1	No Quantity							807329			0
S3	2000	2000	2000	2	0	2	Export	116	Cambodia	KHM	764	Thailand	THA								21	HIDES,SKINS,FURSKINS,RAW	1	No Quantity							200428			0
S3	2000	2000	2000	2	0	2	Export	116	Cambodia	KHM	764	Thailand	THA								12	TOBACCO,TOBACCO MANUFACT	1	No Quantity							620788			0
S3	2000	2000	2000	2	0	2	Export	116	Cambodia	KHM	764	Thailand	THA								85	FOOTWEAR	1	No Quantity							75314			0
S3	2000	2000	2000	2	0	2	Export	116	Cambodia	KHM	764	Thailand	THA								81	PREFAB BUILDGS,FTTNG ETC	1	No Quantity							4052			0
S3	2000	2000	2000	2	0	2	Export	116	Cambodia	KHM	764	Thailand	THA								87	SCIENTIFIC EQUIPMENT NES	1	No Quantity							15090			0
S3	2000	2000	2000	2	0	2	Export	116	Cambodia	KHM	764	Thailand	THA								78	ROAD VEHICLES	1	No Quantity							2567270			0
S3	2000	2000	2000	2	0	2	Export	116	Cambodia	KHM	764	Thailand	THA								77	ELEC MCH APPAR,PARTS,NES	1	No Quantity							2451			0
S3	2000	2000	2000	2	0	2	Export	116	Cambodia	KHM	764	Thailand	THA								79	OTHR.TRANSPORT EQUIPMENT	1	No Quantity							52365			0
S3	2000	2000	2000	2	0	2	Export	116	Cambodia	KHM	764	Thailand	THA								84	CLOTHING AND ACCESSORIES	1	No Quantity							6377			0
S3	2000	2000	2000	2	0	2	Export	116	Cambodia	KHM	764	Thailand	THA								64	PAPER,PAPERBOARD,ETC.	1	No Quantity							3225			0
S3	2000	2000	2000	2	0	2	Export	116	Cambodia	KHM	764	Thailand	THA								63	CORK, WOOD MANUFACTURES	1	No Quantity							172255			0
S3	2000	2000	2000	2	0	2	Export	116	Cambodia	KHM	764	Thailand	THA								65	TEXTILE YARN,FABRIC,ETC.	1	No Quantity							807			0
S3	2000	2000	2000	2	0	2	Export	116	Cambodia	KHM	764	Thailand	THA								67	IRON AND STEEL	1	No Quantity							20098			0
S3	2000	2000	2000	2	0	2	Export	116	Cambodia	KHM	764	Thailand	THA								72	SPECIAL.INDUST.MACHINERY	1	No Quantity							251329			0
S3	2000	2000	2000	2	0	2	Export	116	Cambodia	KHM	764	Thailand	THA								69	METALS MANUFACTURES,NES	1	No Quantity							1656306			0
S3	2000	2000	2000	2	0	2	Export	116	Cambodia	KHM	764	Thailand	THA								74	GENERAL INDUSTL.MACH.NES	1	No Quantity							125500			0
S3	2000	2000	2000	2	0	2	Export	116	Cambodia	KHM	764	Thailand	THA								76	TELECOMM.SOUND EQUIP ETC	1	No Quantity							90585			0
S3	2000	2000	2000	2	0	2	Export	120	Cameroon	CMR	768	Togo	TGO								77	ELEC MCH APPAR,PARTS,NES	1	No Quantity							431			0
S3	2000	2000	2000	2	0	2	Export	120	Cameroon	CMR	768	Togo	TGO								75	OFFICE MACHINES,ADP MACH	1	No Quantity							1118			0
S3	2000	2000	2000	2	0	2	Export	120	Cameroon	CMR	768	Togo	TGO								74	GENERAL INDUSTL.MACH.NES	1	No Quantity							1438			0
S3	2000	2000	2000	2	0	2	Export	120	Cameroon	CMR	768	Togo	TGO								71	POWER GENERATNG.MACHINES	1	No Quantity							1629			0
S3	2000	2000	2000	2	0	2	Export	120	Cameroon	CMR	768	Togo	TGO								68	NON-FERROUS METALS	1	No Quantity							1106902			0
S3	2000	2000	2000	2	0	2	Export	120	Cameroon	CMR	768	Togo	TGO								69	METALS MANUFACTURES,NES	1	No Quantity							1383			0
S3	2000	2000	2000	2	0	2	Export	120	Cameroon	CMR	768	Togo	TGO								67	IRON AND STEEL	1	No Quantity							54			0
S3	2000	2000	2000	2	0	2	Export	120	Cameroon	CMR	768	Togo	TGO								66	NON-METAL.MINERAL MANFCT	1	No Quantity							151869			0
S3	2000	2000	2000	2	0	2	Export	120	Cameroon	CMR	768	Togo	TGO								65	TEXTILE YARN,FABRIC,ETC.	1	No Quantity							502			0
S3	2000	2000	2000	2	0	2	Export	120	Cameroon	CMR	768	Togo	TGO								78	ROAD VEHICLES	1	No Quantity							361			0
S3	2000	2000	2000	2	0	2	Export	120	Cameroon	CMR	768	Togo	TGO								89	MISC MANUFCTRD GOODS NES	1	No Quantity							3			0
S3	2000	2000	2000	2	0	2	Export	120	Cameroon	CMR	768	Togo	TGO								84	CLOTHING AND ACCESSORIES	1	No Quantity							35			0
S3	2000	2000	2000	2	0	2	Export	120	Cameroon	CMR	768	Togo	TGO								11	BEVERAGES	1	No Quantity							253317			0
S3	2000	2000	2000	2	0	2	Export	120	Cameroon	CMR	768	Togo	TGO								09	MISC.EDIBLE PRODUCTS ETC	1	No Quantity							196468			0
S3	2000	2000	2000	2	0	2	Export	120	Cameroon	CMR	768	Togo	TGO								06	SUGAR,SUGR.PREPTNS,HONEY	1	No Quantity							3726			0
S3	2000	2000	2000	2	0	2	Export	120	Cameroon	CMR	768	Togo	TGO								07	COFFEE,TEA,COCOA,SPICES	1	No Quantity							31144			0
S3	2000	2000	2000	2	0	2	Export	120	Cameroon	CMR	768	Togo	TGO								33	PETROLEUM,PETROL.PRODUCT	1	No Quantity							4728524			0
S3	2000	2000	2000	2	0	2	Export	120	Cameroon	CMR	768	Togo	TGO								51	ORGANIC CHEMICALS	1	No Quantity							312941			0
S3	2000	2000	2000	2	0	2	Export	120	Cameroon	CMR	768	Togo	TGO								55	ESSENTL.OILS,PERFUME,ETC	1	No Quantity							6985			0
S3	2000	2000	2000	2	0	2	Export	120	Cameroon	CMR	768	Togo	TGO								58	PLASTIC,NON-PRIMARY FORM	1	No Quantity							15134			0
S3	2000	2000	2000	2	0	2	Export	120	Cameroon	CMR	768	Togo	TGO								93	SPEC.TRANSACT.NOT CLASSD	1	No Quantity							23542			0
S3	2000	2000	2000	2	0	2	Export	120	Cameroon	CMR	784	United Arab Emirates	ARE								93	SPEC.TRANSACT.NOT CLASSD	1	No Quantity							648077			0
S3	2000	2000	2000	2	0	2	Export	116	Cambodia	KHM	784	United Arab Emirates	ARE								24	CORK AND WOOD	1	No Quantity							3988			0
S3	2000	2000	2000	2	0	2	Export	120	Cameroon	CMR	784	United Arab Emirates	ARE								24	CORK AND WOOD	1	No Quantity							58538			0
S3	2000	2000	2000	2	0	2	Export	116	Cambodia	KHM	784	United Arab Emirates	ARE								85	FOOTWEAR	1	No Quantity							18709			0
S3	2000	2000	2000	2	0	2	Export	116	Cambodia	KHM	784	United Arab Emirates	ARE								84	CLOTHING AND ACCESSORIES	1	No Quantity							9134			0
S3	2000	2000	2000	2	0	2	Export	116	Cambodia	KHM	788	Tunisia	TUN								84	CLOTHING AND ACCESSORIES	1	No Quantity							1222			0
S3	2000	2000	2000	2	0	2	Export	120	Cameroon	CMR	788	Tunisia	TUN								24	CORK AND WOOD	1	No Quantity							267697			0
S3	2000	2000	2000	2	0	2	Export	120	Cameroon	CMR	788	Tunisia	TUN								07	COFFEE,TEA,COCOA,SPICES	1	No Quantity							2253554			0
S3	2000	2000	2000	2	0	2	Export	120	Cameroon	CMR	788	Tunisia	TUN								63	CORK, WOOD MANUFACTURES	1	No Quantity							587397			0
S3	2000	2000	2000	2	0	2	Export	120	Cameroon	CMR	788	Tunisia	TUN								93	SPEC.TRANSACT.NOT CLASSD	1	No Quantity							1938218			0
S3	2000	2000	2000	2	0	2	Export	120	Cameroon	CMR	792	Turkey	TUR								93	SPEC.TRANSACT.NOT CLASSD	1	No Quantity							2002900			0
S3	2000	2000	2000	2	0	2	Export	116	Cambodia	KHM	792	Turkey	TUR								93	SPEC.TRANSACT.NOT CLASSD	1	No Quantity							2992			0
S3	2000	2000	2000	2	0	2	Export	120	Cameroon	CMR	792	Turkey	TUR								63	CORK, WOOD MANUFACTURES	1	No Quantity							7579			0
S3	2000	2000	2000	2	0	2	Export	120	Cameroon	CMR	792	Turkey	TUR								52	INORGANIC CHEMICALS	1	No Quantity							24942			0
S3	2000	2000	2000	2	0	2	Export	120	Cameroon	CMR	792	Turkey	TUR								23	CRUDE RUBBER	1	No Quantity							188657			0
S3	2000	2000	2000	2	0	2	Export	120	Cameroon	CMR	792	Turkey	TUR								26	TEXTILE FIBRES	1	No Quantity							134587			0
S3	2000	2000	2000	2	0	2	Export	120	Cameroon	CMR	792	Turkey	TUR								24	CORK AND WOOD	1	No Quantity							3770017			0
S3	2000	2000	2000	2	0	2	Export	116	Cambodia	KHM	792	Turkey	TUR								84	CLOTHING AND ACCESSORIES	1	No Quantity							420149			0
S3	2000	2000	2000	2	0	2	Export	120	Cameroon	CMR	792	Turkey	TUR								78	ROAD VEHICLES	1	No Quantity							7			0
S3	2000	2000	2000	2	0	2	Export	116	Cambodia	KHM	792	Turkey	TUR								85	FOOTWEAR	1	No Quantity							22997			0
S3	2000	2000	2000	2	0	2	Export	116	Cambodia	KHM	800	Uganda	UGA								69	METALS MANUFACTURES,NES	1	No Quantity							21626			0
S3	2000	2000	2000	2	0	2	Export	116	Cambodia	KHM	800	Uganda	UGA								93	SPEC.TRANSACT.NOT CLASSD	1	No Quantity							7668			0
S3	2000	2000	2000	2	0	2	Export	116	Cambodia	KHM	807	North Macedonia	MKD								93	SPEC.TRANSACT.NOT CLASSD	1	No Quantity							554			0
S3	2000	2000	2000	2	0	2	Export	116	Cambodia	KHM	818	Egypt	EGY								93	SPEC.TRANSACT.NOT CLASSD	1	No Quantity							2836			0
S3	2000	2000	2000	2	0	2	Export	120	Cameroon	CMR	818	Egypt	EGY								93	SPEC.TRANSACT.NOT CLASSD	1	No Quantity							209035			0
S3	2000	2000	2000	2	0	2	Export	120	Cameroon	CMR	818	Egypt	EGY								07	COFFEE,TEA,COCOA,SPICES	1	No Quantity							609589			0
S3	2000	2000	2000	2	0	2	Export	120	Cameroon	CMR	818	Egypt	EGY								63	CORK, WOOD MANUFACTURES	1	No Quantity							74721			0
S3	2000	2000	2000	2	0	2	Export	120	Cameroon	CMR	826	United Kingdom	GBR								63	CORK, WOOD MANUFACTURES	1	No Quantity							185134			0
S3	2000	2000	2000	2	0	2	Export	120	Cameroon	CMR	826	United Kingdom	GBR								27	CRUDE FERTILIZER,MINERAL	1	No Quantity							239			0
S3	2000	2000	2000	2	0	2	Export	120	Cameroon	CMR	826	United Kingdom	GBR								23	CRUDE RUBBER	1	No Quantity							2989012			0
S3	2000	2000	2000	2	0	2	Export	120	Cameroon	CMR	826	United Kingdom	GBR								42	FIXED VEG. FATS AND OILS	1	No Quantity							1118			0
S3	2000	2000	2000	2	0	2	Export	120	Cameroon	CMR	826	United Kingdom	GBR								33	PETROLEUM,PETROL.PRODUCT	1	No Quantity							1172			0
S3	2000	2000	2000	2	0	2	Export	120	Cameroon	CMR	826	United Kingdom	GBR								29	CRUDE ANIMAL,VEG.MATERL.	1	No Quantity							1849			0
S3	2000	2000	2000	2	0	2	Export	120	Cameroon	CMR	826	United Kingdom	GBR								28	METALLIFEROUS ORE,SCRAP	1	No Quantity							50993			0
S3	2000	2000	2000	2	0	2	Export	120	Cameroon	CMR	826	United Kingdom	GBR								07	COFFEE,TEA,COCOA,SPICES	1	No Quantity							3087531			0
S3	2000	2000	2000	2	0	2	Export	120	Cameroon	CMR	826	United Kingdom	GBR								05	VEGETABLES AND FRUIT	1	No Quantity							7380462			0
S3	2000	2000	2000	2	0	2	Export	120	Cameroon	CMR	826	United Kingdom	GBR								00	LIVE ANIMALS	1	No Quantity							349			0
S3	2000	2000	2000	2	0	2	Export	120	Cameroon	CMR	826	United Kingdom	GBR								24	CORK AND WOOD	1	No Quantity							165742			0
S3	2000	2000	2000	2	0	2	Export	120	Cameroon	CMR	826	United Kingdom	GBR								22	OIL SEED,OLEAGINUS FRUIT	1	No Quantity							77			0
S3	2000	2000	2000	2	0	2	Export	120	Cameroon	CMR	826	United Kingdom	GBR								09	MISC.EDIBLE PRODUCTS ETC	1	No Quantity							1467			0
S3	2000	2000	2000	2	0	2	Export	116	Cambodia	KHM	826	United Kingdom	GBR								12	TOBACCO,TOBACCO MANUFACT	1	No Quantity							90645			0
S3	2000	2000	2000	2	0	2	Export	116	Cambodia	KHM	826	United Kingdom	GBR								69	METALS MANUFACTURES,NES	1	No Quantity							16549			0
S3	2000	2000	2000	2	0	2	Export	120	Cameroon	CMR	826	United Kingdom	GBR								71	POWER GENERATNG.MACHINES	1	No Quantity							3835			0
S3	2000	2000	2000	2	0	2	Export	120	Cameroon	CMR	826	United Kingdom	GBR								72	SPECIAL.INDUST.MACHINERY	1	No Quantity							165017			0
S3	2000	2000	2000	2	0	2	Export	120	Cameroon	CMR	826	United Kingdom	GBR								74	GENERAL INDUSTL.MACH.NES	1	No Quantity							23687			0
S3	2000	2000	2000	2	0	2	Export	120	Cameroon	CMR	826	United Kingdom	GBR								75	OFFICE MACHINES,ADP MACH	1	No Quantity							1152			0
S3	2000	2000	2000	2	0	2	Export	116	Cambodia	KHM	826	United Kingdom	GBR								74	GENERAL INDUSTL.MACH.NES	1	No Quantity							497			0
S3	2000	2000	2000	2	0	2	Export	120	Cameroon	CMR	826	United Kingdom	GBR								77	ELEC MCH APPAR,PARTS,NES	1	No Quantity							44589			0
S3	2000	2000	2000	2	0	2	Export	116	Cambodia	KHM	826	United Kingdom	GBR								76	TELECOMM.SOUND EQUIP ETC	1	No Quantity							2197			0
S3	2000	2000	2000	2	0	2	Export	120	Cameroon	CMR	826	United Kingdom	GBR								76	TELECOMM.SOUND EQUIP ETC	1	No Quantity							1746			0
S3	2000	2000	2000	2	0	2	Export	116	Cambodia	KHM	826	United Kingdom	GBR								65	TEXTILE YARN,FABRIC,ETC.	1	No Quantity							29876			0
S3	2000	2000	2000	2	0	2	Export	120	Cameroon	CMR	826	United Kingdom	GBR								67	IRON AND STEEL	1	No Quantity							53844			0
S3	2000	2000	2000	2	0	2	Export	120	Cameroon	CMR	826	United Kingdom	GBR								69	METALS MANUFACTURES,NES	1	No Quantity							230			0
S3	2000	2000	2000	2	0	2	Export	116	Cambodia	KHM	826	United Kingdom	GBR								85	FOOTWEAR	1	No Quantity							1246952			0
S3	2000	2000	2000	2	0	2	Export	116	Cambodia	KHM	826	United Kingdom	GBR								82	FURNITURE,BEDDING,ETC.	1	No Quantity							2594			0
S3	2000	2000	2000	2	0	2	Export	120	Cameroon	CMR	826	United Kingdom	GBR								89	MISC MANUFCTRD GOODS NES	1	No Quantity							84			0
S3	2000	2000	2000	2	0	2	Export	116	Cambodia	KHM	826	United Kingdom	GBR								87	SCIENTIFIC EQUIPMENT NES	1	No Quantity							8749			0
S3	2000	2000	2000	2	0	2	Export	120	Cameroon	CMR	826	United Kingdom	GBR								87	SCIENTIFIC EQUIPMENT NES	1	No Quantity							75090			0
S3	2000	2000	2000	2	0	2	Export	120	Cameroon	CMR	826	United Kingdom	GBR								81	PREFAB BUILDGS,FTTNG ETC	1	No Quantity							344			0
S3	2000	2000	2000	2	0	2	Export	116	Cambodia	KHM	826	United Kingdom	GBR								84	CLOTHING AND ACCESSORIES	1	No Quantity							81266293			0
S3	2000	2000	2000	2	0	2	Export	120	Cameroon	CMR	826	United Kingdom	GBR								93	SPEC.TRANSACT.NOT CLASSD	1	No Quantity							14688155			0
S3	2000	2000	2000	2	0	2	Export	116	Cambodia	KHM	826	United Kingdom	GBR								89	MISC MANUFCTRD GOODS NES	1	No Quantity							53199			0
S3	2000	2000	2000	2	0	2	Export	116	Cambodia	KHM	826	United Kingdom	GBR								88	PHOTO.APPARAT.NES;CLOCKS	1	No Quantity							125370			0
S3	2000	2000	2000	2	0	2	Export	116	Cambodia	KHM	826	United Kingdom	GBR								93	SPEC.TRANSACT.NOT CLASSD	1	No Quantity							52629			0
S3	2000	2000	2000	2	0	2	Export	116	Cambodia	KHM	834	United Rep. of Tanzania	TZA								93	SPEC.TRANSACT.NOT CLASSD	1	No Quantity							7256			0
S3	2000	2000	2000	2	0	2	Export	120	Cameroon	CMR	834	United Rep. of Tanzania	TZA								85	FOOTWEAR	1	No Quantity							8996			0
S3	2000	2000	2000	2	0	2	Export	120	Cameroon	CMR	837	Bunkers									33	PETROLEUM,PETROL.PRODUCT	1	No Quantity							9916332			0
S3	2000	2000	2000	2	0	2	Export	120	Cameroon	CMR	842	USA	USA								33	PETROLEUM,PETROL.PRODUCT	1	No Quantity							13641019			0
S3	2000	2000	2000	2	0	2	Export	120	Cameroon	CMR	842	USA	USA								42	FIXED VEG. FATS AND OILS	1	No Quantity							1257			0
S3	2000	2000	2000	2	0	2	Export	116	Cambodia	KHM	842	USA	USA								28	METALLIFEROUS ORE,SCRAP	1	No Quantity							5			0
S3	2000	2000	2000	2	0	2	Export	116	Cambodia	KHM	842	USA	USA								27	CRUDE FERTILIZER,MINERAL	1	No Quantity							149			0
S3	2000	2000	2000	2	0	2	Export	116	Cambodia	KHM	842	USA	USA								29	CRUDE ANIMAL,VEG.MATERL.	1	No Quantity							3552			0
S3	2000	2000	2000	2	0	2	Export	120	Cameroon	CMR	842	USA	USA								23	CRUDE RUBBER	1	No Quantity							1607600			0
S3	2000	2000	2000	2	0	2	Export	116	Cambodia	KHM	842	USA	USA								24	CORK AND WOOD	1	No Quantity							5118			0
S3	2000	2000	2000	2	0	2	Export	120	Cameroon	CMR	842	USA	USA								27	CRUDE FERTILIZER,MINERAL	1	No Quantity							1227			0
S3	2000	2000	2000	2	0	2	Export	120	Cameroon	CMR	842	USA	USA								63	CORK, WOOD MANUFACTURES	1	No Quantity							272600			0
S3	2000	2000	2000	2	0	2	Export	120	Cameroon	CMR	842	USA	USA								52	INORGANIC CHEMICALS	1	No Quantity							1180			0
S3	2000	2000	2000	2	0	2	Export	116	Cambodia	KHM	842	USA	USA								54	MEDICINAL,PHARM.PRODUCTS	1	No Quantity							2546			0
S3	2000	2000	2000	2	0	2	Export	116	Cambodia	KHM	842	USA	USA								55	ESSENTL.OILS,PERFUME,ETC	1	No Quantity							8766			0
S3	2000	2000	2000	2	0	2	Export	116	Cambodia	KHM	842	USA	USA								12	TOBACCO,TOBACCO MANUFACT	1	No Quantity							503461			0
S3	2000	2000	2000	2	0	2	Export	116	Cambodia	KHM	842	USA	USA								11	BEVERAGES	1	No Quantity							16857			0
S3	2000	2000	2000	2	0	2	Export	120	Cameroon	CMR	842	USA	USA								09	MISC.EDIBLE PRODUCTS ETC	1	No Quantity							657			0
S3	2000	2000	2000	2	0	2	Export	120	Cameroon	CMR	842	USA	USA								12	TOBACCO,TOBACCO MANUFACT	1	No Quantity							19497			0
S3	2000	2000	2000	2	0	2	Export	120	Cameroon	CMR	842	USA	USA								24	CORK AND WOOD	1	No Quantity							637604			0
S3	2000	2000	2000	2	0	2	Export	120	Cameroon	CMR	842	USA	USA								01	MEAT, MEAT PREPARATIONS	1	No Quantity							228			0
S3	2000	2000	2000	2	0	2	Export	116	Cambodia	KHM	842	USA	USA								00	LIVE ANIMALS	1	No Quantity							102			0
S3	2000	2000	2000	2	0	2	Export	116	Cambodia	KHM	842	USA	USA								03	FISH,CRUSTACEANS,MOLLUSC	1	No Quantity							166153			0
S3	2000	2000	2000	2	0	2	Export	116	Cambodia	KHM	842	USA	USA								04	CEREALS,CEREAL PREPRTNS.	1	No Quantity							3027			0
S3	2000	2000	2000	2	0	2	Export	120	Cameroon	CMR	842	USA	USA								03	FISH,CRUSTACEANS,MOLLUSC	1	No Quantity							105			0
S3	2000	2000	2000	2	0	2	Export	120	Cameroon	CMR	842	USA	USA								05	VEGETABLES AND FRUIT	1	No Quantity							1426			0
S3	2000	2000	2000	2	0	2	Export	116	Cambodia	KHM	842	USA	USA								05	VEGETABLES AND FRUIT	1	No Quantity							1498			0
S3	2000	2000	2000	2	0	2	Export	120	Cameroon	CMR	842	USA	USA								07	COFFEE,TEA,COCOA,SPICES	1	No Quantity							7278838			0
S3	2000	2000	2000	2	0	2	Export	120	Cameroon	CMR	842	USA	USA								89	MISC MANUFCTRD GOODS NES	1	No Quantity							23685			0
S3	2000	2000	2000	2	0	2	Export	116	Cambodia	KHM	842	USA	USA								82	FURNITURE,BEDDING,ETC.	1	No Quantity							18728			0
S3	2000	2000	2000	2	0	2	Export	120	Cameroon	CMR	842	USA	USA								82	FURNITURE,BEDDING,ETC.	1	No Quantity							409			0
S3	2000	2000	2000	2	0	2	Export	120	Cameroon	CMR	842	USA	USA								84	CLOTHING AND ACCESSORIES	1	No Quantity							126			0
S3	2000	2000	2000	2	0	2	Export	116	Cambodia	KHM	842	USA	USA								83	TRAVEL GOODS,HANDBGS ETC	1	No Quantity							2103672			0
S3	2000	2000	2000	2	0	2	Export	116	Cambodia	KHM	842	USA	USA								85	FOOTWEAR	1	No Quantity							126416			0
S3	2000	2000	2000	2	0	2	Export	116	Cambodia	KHM	842	USA	USA								84	CLOTHING AND ACCESSORIES	1	No Quantity							742132919			0
S3	2000	2000	2000	2	0	2	Export	120	Cameroon	CMR	842	USA	USA								81	PREFAB BUILDGS,FTTNG ETC	1	No Quantity							96			0
S3	2000	2000	2000	2	0	2	Export	120	Cameroon	CMR	842	USA	USA								79	OTHR.TRANSPORT EQUIPMENT	1	No Quantity							27			0
S3	2000	2000	2000	2	0	2	Export	116	Cambodia	KHM	842	USA	USA								79	OTHR.TRANSPORT EQUIPMENT	1	No Quantity							810			0
S3	2000	2000	2000	2	0	2	Export	116	Cambodia	KHM	842	USA	USA								77	ELEC MCH APPAR,PARTS,NES	1	No Quantity							153626			0
S3	2000	2000	2000	2	0	2	Export	120	Cameroon	CMR	842	USA	USA								78	ROAD VEHICLES	1	No Quantity							27124			0
S3	2000	2000	2000	2	0	2	Export	116	Cambodia	KHM	842	USA	USA								78	ROAD VEHICLES	1	No Quantity							70178			0
S3	2000	2000	2000	2	0	2	Export	120	Cameroon	CMR	842	USA	USA								69	METALS MANUFACTURES,NES	1	No Quantity							128			0
S3	2000	2000	2000	2	0	2	Export	116	Cambodia	KHM	842	USA	USA								68	NON-FERROUS METALS	1	No Quantity							5718			0
S3	2000	2000	2000	2	0	2	Export	116	Cambodia	KHM	842	USA	USA								66	NON-METAL.MINERAL MANFCT	1	No Quantity							2204			0
S3	2000	2000	2000	2	0	2	Export	116	Cambodia	KHM	842	USA	USA								65	TEXTILE YARN,FABRIC,ETC.	1	No Quantity							4956948			0
S3	2000	2000	2000	2	0	2	Export	116	Cambodia	KHM	842	USA	USA								63	CORK, WOOD MANUFACTURES	1	No Quantity							5773			0
S3	2000	2000	2000	2	0	2	Export	116	Cambodia	KHM	842	USA	USA								64	PAPER,PAPERBOARD,ETC.	1	No Quantity							2581			0
S3	2000	2000	2000	2	0	2	Export	120	Cameroon	CMR	842	USA	USA								76	TELECOMM.SOUND EQUIP ETC	1	No Quantity							2183			0
S3	2000	2000	2000	2	0	2	Export	116	Cambodia	KHM	842	USA	USA								76	TELECOMM.SOUND EQUIP ETC	1	No Quantity							11999			0
S3	2000	2000	2000	2	0	2	Export	120	Cameroon	CMR	842	USA	USA								77	ELEC MCH APPAR,PARTS,NES	1	No Quantity							24056			0
S3	2000	2000	2000	2	0	2	Export	116	Cambodia	KHM	842	USA	USA								74	GENERAL INDUSTL.MACH.NES	1	No Quantity							17639			0
S3	2000	2000	2000	2	0	2	Export	120	Cameroon	CMR	842	USA	USA								74	GENERAL INDUSTL.MACH.NES	1	No Quantity							14593			0
S3	2000	2000	2000	2	0	2	Export	120	Cameroon	CMR	842	USA	USA								72	SPECIAL.INDUST.MACHINERY	1	No Quantity							98238			0
S3	2000	2000	2000	2	0	2	Export	116	Cambodia	KHM	842	USA	USA								69	METALS MANUFACTURES,NES	1	No Quantity							1531			0
S3	2000	2000	2000	2	0	2	Export	116	Cambodia	KHM	842	USA	USA								71	POWER GENERATNG.MACHINES	1	No Quantity							12551			0
S3	2000	2000	2000	2	0	2	Export	116	Cambodia	KHM	842	USA	USA								93	SPEC.TRANSACT.NOT CLASSD	1	No Quantity							103139			0
S3	2000	2000	2000	2	0	2	Export	116	Cambodia	KHM	842	USA	USA								89	MISC MANUFCTRD GOODS NES	1	No Quantity							97155			0
S3	2000	2000	2000	2	0	2	Export	120	Cameroon	CMR	842	USA	USA								93	SPEC.TRANSACT.NOT CLASSD	1	No Quantity							3647705			0
S3	2000	2000	2000	2	0	2	Export	120	Cameroon	CMR	854	Burkina Faso	BFA								64	PAPER,PAPERBOARD,ETC.	1	No Quantity							699			0
S3	2000	2000	2000	2	0	2	Export	120	Cameroon	CMR	854	Burkina Faso	BFA								89	MISC MANUFCTRD GOODS NES	1	No Quantity							210			0
S3	2000	2000	2000	2	0	2	Export	116	Cambodia	KHM	858	Uruguay	URY								85	FOOTWEAR	1	No Quantity							8242			0
S3	2000	2000	2000	2	0	2	Export	116	Cambodia	KHM	858	Uruguay	URY								84	CLOTHING AND ACCESSORIES	1	No Quantity							8082			0
S3	2000	2000	2000	2	0	2	Export	116	Cambodia	KHM	860	Uzbekistan	UZB								93	SPEC.TRANSACT.NOT CLASSD	1	No Quantity							7549			0
S3	2000	2000	2000	2	0	2	Export	120	Cameroon	CMR	862	Venezuela	VEN								93	SPEC.TRANSACT.NOT CLASSD	1	No Quantity							31362			0
S3	2000	2000	2000	2	0	2	Export	116	Cambodia	KHM	862	Venezuela	VEN								84	CLOTHING AND ACCESSORIES	1	No Quantity							120672			0
S3	2000	2000	2000	2	0	2	Export	120	Cameroon	CMR	862	Venezuela	VEN								24	CORK AND WOOD	1	No Quantity							4988			0
S3	2000	2000	2000	2	0	2	Export	120	Cameroon	CMR	862	Venezuela	VEN								63	CORK, WOOD MANUFACTURES	1	No Quantity							6971			0
S3	2000	2000	2000	2	0	2	Export	116	Cambodia	KHM	887	Yemen	YEM								93	SPEC.TRANSACT.NOT CLASSD	1	No Quantity							2836			0
S3	2000	2000	2000	2	0	2	Export	120	Cameroon	CMR	891	Serbia and Montenegro	SCG								07	COFFEE,TEA,COCOA,SPICES	1	No Quantity							83443			0
S3	2000	2000	2000	2	0	2	Export	120	Cameroon	CMR	899	Areas, nes									42	FIXED VEG. FATS AND OILS	1	No Quantity							185669			0
S3	2000	2000	2000	2	0	2	Export	120	Cameroon	CMR	899	Areas, nes									33	PETROLEUM,PETROL.PRODUCT	1	No Quantity							46093629			0
S3	2000	2000	2000	2	0	2	Export	120	Cameroon	CMR	899	Areas, nes									72	SPECIAL.INDUST.MACHINERY	1	No Quantity							2472			0
S3	2000	2000	2000	2	0	2	Export	116	Cambodia	KHM	899	Areas, nes									93	SPEC.TRANSACT.NOT CLASSD	1	No Quantity							1			0
S3	2000	2000	2000	2	0	2	Export	120	Cameroon	CMR	899	Areas, nes									93	SPEC.TRANSACT.NOT CLASSD	1	No Quantity							1			0
S3	2000	2000	2000	2	0	2	Export	116	Cambodia	KHM	899	Areas, nes									89	MISC MANUFCTRD GOODS NES	1	No Quantity							5877			0
