# Supplementary material for: Core-periphery structure in sectoral international trade networks: A new approach to an old theory
Source: PLoS One. 2020 Apr 2;15(4):e0229547. doi: 10.1371/journal.pone.0229547 (PMC7117750; doi:10.1371/journal.pone.0229547)
Supplement: S7 File — (ZIP) [file pone.0229547.s007.zip › S7_File/RawData 2000/comtrade (14).csv]

Classification	Year	Period	Period Desc.	Aggregate Level	Is Leaf Code	Trade Flow Code	Trade Flow	Reporter Code	Reporter	Reporter ISO	Partner Code	Partner	Partner ISO	2nd Partner Code	2nd Partner	2nd Partner ISO	Customs Proc. Code	Customs	Mode of Transport Code	Mode of Transport	Commodity Code	Commodity	Qty Unit Code	Qty Unit	Qty	Alt Qty Unit Code	Alt Qty Unit	Alt Qty	Netweight (kg)	Gross weight (kg)	Trade Value (US$)	CIF Trade Value (US$)	FOB Trade Value (US$)	Flag
S3	2000	2000	2000	2	0	2	Export	124	Canada	CAN	0	World	WLD								00	LIVE ANIMALS	1	No Quantity							1172112047			0
S3	2000	2000	2000	2	0	2	Export	124	Canada	CAN	32	Argentina	ARG								00	LIVE ANIMALS	1	No Quantity							35684			0
S3	2000	2000	2000	2	0	2	Export	124	Canada	CAN	36	Australia	AUS								00	LIVE ANIMALS	1	No Quantity							12116			0
S3	2000	2000	2000	2	0	2	Export	124	Canada	CAN	40	Austria	AUT								00	LIVE ANIMALS	1	No Quantity							8216			0
S3	2000	2000	2000	2	0	2	Export	124	Canada	CAN	56	Belgium	BEL								00	LIVE ANIMALS	1	No Quantity							119102			0
S3	2000	2000	2000	2	0	2	Export	124	Canada	CAN	76	Brazil	BRA								00	LIVE ANIMALS	1	No Quantity							138180			0
S3	2000	2000	2000	2	0	2	Export	124	Canada	CAN	144	Sri Lanka	LKA								00	LIVE ANIMALS	1	No Quantity							27323			0
S3	2000	2000	2000	2	0	2	Export	124	Canada	CAN	152	Chile	CHL								00	LIVE ANIMALS	1	No Quantity							190716			0
S3	2000	2000	2000	2	0	2	Export	124	Canada	CAN	156	China	CHN								00	LIVE ANIMALS	1	No Quantity							781640			0
S3	2000	2000	2000	2	0	2	Export	124	Canada	CAN	170	Colombia	COL								00	LIVE ANIMALS	1	No Quantity							9020			0
S3	2000	2000	2000	2	0	2	Export	124	Canada	CAN	192	Cuba	CUB								00	LIVE ANIMALS	1	No Quantity							27496			0
S3	2000	2000	2000	2	0	2	Export	124	Canada	CAN	203	Czechia	CZE								00	LIVE ANIMALS	1	No Quantity							12553			0
S3	2000	2000	2000	2	0	2	Export	124	Canada	CAN	208	Denmark	DNK								00	LIVE ANIMALS	1	No Quantity							17501			0
S3	2000	2000	2000	2	0	2	Export	124	Canada	CAN	251	France	FRA								00	LIVE ANIMALS	1	No Quantity							387005			0
S3	2000	2000	2000	2	0	2	Export	124	Canada	CAN	276	Germany	DEU								00	LIVE ANIMALS	1	No Quantity							1104960			0
S3	2000	2000	2000	2	0	2	Export	124	Canada	CAN	344	China, Hong Kong SAR	HKG								00	LIVE ANIMALS	1	No Quantity							102			0
S3	2000	2000	2000	2	0	2	Export	124	Canada	CAN	348	Hungary	HUN								00	LIVE ANIMALS	1	No Quantity							32981			0
S3	2000	2000	2000	2	0	2	Export	124	Canada	CAN	352	Iceland	ISL								00	LIVE ANIMALS	1	No Quantity							57			0
S3	2000	2000	2000	2	0	2	Export	124	Canada	CAN	372	Ireland	IRL								00	LIVE ANIMALS	1	No Quantity							105677			0
S3	2000	2000	2000	2	0	2	Export	124	Canada	CAN	376	Israel	ISR								00	LIVE ANIMALS	1	No Quantity							173658			0
S3	2000	2000	2000	2	0	2	Export	124	Canada	CAN	381	Italy	ITA								00	LIVE ANIMALS	1	No Quantity							28167			0
S3	2000	2000	2000	2	0	2	Export	124	Canada	CAN	388	Jamaica	JAM								00	LIVE ANIMALS	1	No Quantity							59477			0
S3	2000	2000	2000	2	0	2	Export	124	Canada	CAN	392	Japan	JPN								00	LIVE ANIMALS	1	No Quantity							4961553			0
S3	2000	2000	2000	2	0	2	Export	124	Canada	CAN	400	Jordan	JOR								00	LIVE ANIMALS	1	No Quantity							57173			0
S3	2000	2000	2000	2	0	2	Export	124	Canada	CAN	410	Rep. of Korea	KOR								00	LIVE ANIMALS	1	No Quantity							269665			0
S3	2000	2000	2000	2	0	2	Export	124	Canada	CAN	422	Lebanon	LBN								00	LIVE ANIMALS	1	No Quantity							1			0
S3	2000	2000	2000	2	0	2	Export	124	Canada	CAN	446	China, Macao SAR	MAC								00	LIVE ANIMALS	1	No Quantity							182904			0
S3	2000	2000	2000	2	0	2	Export	124	Canada	CAN	484	Mexico	MEX								00	LIVE ANIMALS	1	No Quantity							515557			0
S3	2000	2000	2000	2	0	2	Export	124	Canada	CAN	490	Other Asia, nes									00	LIVE ANIMALS	1	No Quantity							19045			0
S3	2000	2000	2000	2	0	2	Export	124	Canada	CAN	528	Netherlands	NLD								00	LIVE ANIMALS	1	No Quantity							165960			0
S3	2000	2000	2000	2	0	2	Export	124	Canada	CAN	579	Norway	NOR								00	LIVE ANIMALS	1	No Quantity							109810			0
S3	2000	2000	2000	2	0	2	Export	124	Canada	CAN	608	Philippines	PHL								00	LIVE ANIMALS	1	No Quantity							258082			0
S3	2000	2000	2000	2	0	2	Export	124	Canada	CAN	616	Poland	POL								00	LIVE ANIMALS	1	No Quantity							107387			0
S3	2000	2000	2000	2	0	2	Export	124	Canada	CAN	682	Saudi Arabia	SAU								00	LIVE ANIMALS	1	No Quantity							199199			0
S3	2000	2000	2000	2	0	2	Export	124	Canada	CAN	699	India	IND								00	LIVE ANIMALS	1	No Quantity							6731			0
S3	2000	2000	2000	2	0	2	Export	124	Canada	CAN	724	Spain	ESP								00	LIVE ANIMALS	1	No Quantity							323612			0
S3	2000	2000	2000	2	0	2	Export	124	Canada	CAN	757	Switzerland	CHE								00	LIVE ANIMALS	1	No Quantity							112278			0
S3	2000	2000	2000	2	0	2	Export	124	Canada	CAN	780	Trinidad and Tobago	TTO								00	LIVE ANIMALS	1	No Quantity							9558			0
S3	2000	2000	2000	2	0	2	Export	124	Canada	CAN	788	Tunisia	TUN								00	LIVE ANIMALS	1	No Quantity							240508			0
S3	2000	2000	2000	2	0	2	Export	124	Canada	CAN	826	United Kingdom	GBR								00	LIVE ANIMALS	1	No Quantity							1817801			0
S3	2000	2000	2000	2	0	2	Export	124	Canada	CAN	842	USA	USA								00	LIVE ANIMALS	1	No Quantity							1159483594			0
S3	2000	2000	2000	2	0	2	Export	124	Canada	CAN	0	World	WLD								01	MEAT, MEAT PREPARATIONS	1	No Quantity							2615495100			0
S3	2000	2000	2000	2	0	2	Export	124	Canada	CAN	8	Albania	ALB								01	MEAT, MEAT PREPARATIONS	1	No Quantity							330231			0
S3	2000	2000	2000	2	0	2	Export	124	Canada	CAN	24	Angola	AGO								01	MEAT, MEAT PREPARATIONS	1	No Quantity							110144			0
S3	2000	2000	2000	2	0	2	Export	124	Canada	CAN	28	Antigua and Barbuda	ATG								01	MEAT, MEAT PREPARATIONS	1	No Quantity							149660			0
S3	2000	2000	2000	2	0	2	Export	124	Canada	CAN	31	Azerbaijan	AZE								01	MEAT, MEAT PREPARATIONS	1	No Quantity							48175			0
S3	2000	2000	2000	2	0	2	Export	124	Canada	CAN	32	Argentina	ARG								01	MEAT, MEAT PREPARATIONS	1	No Quantity							740068			0
S3	2000	2000	2000	2	0	2	Export	124	Canada	CAN	36	Australia	AUS								01	MEAT, MEAT PREPARATIONS	1	No Quantity							22858516			0
S3	2000	2000	2000	2	0	2	Export	124	Canada	CAN	40	Austria	AUT								01	MEAT, MEAT PREPARATIONS	1	No Quantity							27189			0
S3	2000	2000	2000	2	0	2	Export	124	Canada	CAN	44	Bahamas	BHS								01	MEAT, MEAT PREPARATIONS	1	No Quantity							542961			0
S3	2000	2000	2000	2	0	2	Export	124	Canada	CAN	51	Armenia	ARM								01	MEAT, MEAT PREPARATIONS	1	No Quantity							667413			0
S3	2000	2000	2000	2	0	2	Export	124	Canada	CAN	52	Barbados	BRB								01	MEAT, MEAT PREPARATIONS	1	No Quantity							2482011			0
S3	2000	2000	2000	2	0	2	Export	124	Canada	CAN	56	Belgium	BEL								01	MEAT, MEAT PREPARATIONS	1	No Quantity							2229751			0
S3	2000	2000	2000	2	0	2	Export	124	Canada	CAN	60	Bermuda	BMU								01	MEAT, MEAT PREPARATIONS	1	No Quantity							49019			0
S3	2000	2000	2000	2	0	2	Export	124	Canada	CAN	70	Bosnia Herzegovina	BIH								01	MEAT, MEAT PREPARATIONS	1	No Quantity							4517			0
S3	2000	2000	2000	2	0	2	Export	124	Canada	CAN	76	Brazil	BRA								01	MEAT, MEAT PREPARATIONS	1	No Quantity							105648			0
S3	2000	2000	2000	2	0	2	Export	124	Canada	CAN	84	Belize	BLZ								01	MEAT, MEAT PREPARATIONS	1	No Quantity							30112			0
S3	2000	2000	2000	2	0	2	Export	124	Canada	CAN	92	Br. Virgin Isds	VGB								01	MEAT, MEAT PREPARATIONS	1	No Quantity							30262			0
S3	2000	2000	2000	2	0	2	Export	124	Canada	CAN	100	Bulgaria	BGR								01	MEAT, MEAT PREPARATIONS	1	No Quantity							397257			0
S3	2000	2000	2000	2	0	2	Export	124	Canada	CAN	112	Belarus	BLR								01	MEAT, MEAT PREPARATIONS	1	No Quantity							72350			0
S3	2000	2000	2000	2	0	2	Export	124	Canada	CAN	120	Cameroon	CMR								01	MEAT, MEAT PREPARATIONS	1	No Quantity							103344			0
S3	2000	2000	2000	2	0	2	Export	124	Canada	CAN	136	Cayman Isds	CYM								01	MEAT, MEAT PREPARATIONS	1	No Quantity							107612			0
S3	2000	2000	2000	2	0	2	Export	124	Canada	CAN	152	Chile	CHL								01	MEAT, MEAT PREPARATIONS	1	No Quantity							1613297			0
S3	2000	2000	2000	2	0	2	Export	124	Canada	CAN	156	China	CHN								01	MEAT, MEAT PREPARATIONS	1	No Quantity							14031550			0
S3	2000	2000	2000	2	0	2	Export	124	Canada	CAN	170	Colombia	COL								01	MEAT, MEAT PREPARATIONS	1	No Quantity							1025193			0
S3	2000	2000	2000	2	0	2	Export	124	Canada	CAN	178	Congo	COG								01	MEAT, MEAT PREPARATIONS	1	No Quantity							21347			0
S3	2000	2000	2000	2	0	2	Export	124	Canada	CAN	188	Costa Rica	CRI								01	MEAT, MEAT PREPARATIONS	1	No Quantity							101324			0
S3	2000	2000	2000	2	0	2	Export	124	Canada	CAN	192	Cuba	CUB								01	MEAT, MEAT PREPARATIONS	1	No Quantity							24181153			0
S3	2000	2000	2000	2	0	2	Export	124	Canada	CAN	203	Czechia	CZE								01	MEAT, MEAT PREPARATIONS	1	No Quantity							144500			0
S3	2000	2000	2000	2	0	2	Export	124	Canada	CAN	204	Benin	BEN								01	MEAT, MEAT PREPARATIONS	1	No Quantity							376705			0
S3	2000	2000	2000	2	0	2	Export	124	Canada	CAN	208	Denmark	DNK								01	MEAT, MEAT PREPARATIONS	1	No Quantity							18270			0
S3	2000	2000	2000	2	0	2	Export	124	Canada	CAN	212	Dominica	DMA								01	MEAT, MEAT PREPARATIONS	1	No Quantity							30075			0
S3	2000	2000	2000	2	0	2	Export	124	Canada	CAN	214	Dominican Rep.	DOM								01	MEAT, MEAT PREPARATIONS	1	No Quantity							693910			0
S3	2000	2000	2000	2	0	2	Export	124	Canada	CAN	218	Ecuador	ECU								01	MEAT, MEAT PREPARATIONS	1	No Quantity							14674			0
S3	2000	2000	2000	2	0	2	Export	124	Canada	CAN	222	El Salvador	SLV								01	MEAT, MEAT PREPARATIONS	1	No Quantity							51358			0
S3	2000	2000	2000	2	0	2	Export	124	Canada	CAN	233	Estonia	EST								01	MEAT, MEAT PREPARATIONS	1	No Quantity							488609			0
S3	2000	2000	2000	2	0	2	Export	124	Canada	CAN	246	Finland	FIN								01	MEAT, MEAT PREPARATIONS	1	No Quantity							106897			0
S3	2000	2000	2000	2	0	2	Export	124	Canada	CAN	251	France	FRA								01	MEAT, MEAT PREPARATIONS	1	No Quantity							16015839			0
S3	2000	2000	2000	2	0	2	Export	124	Canada	CAN	258	French Polynesia	PYF								01	MEAT, MEAT PREPARATIONS	1	No Quantity							480480			0
S3	2000	2000	2000	2	0	2	Export	124	Canada	CAN	266	Gabon	GAB								01	MEAT, MEAT PREPARATIONS	1	No Quantity							200832			0
S3	2000	2000	2000	2	0	2	Export	124	Canada	CAN	268	Georgia	GEO								01	MEAT, MEAT PREPARATIONS	1	No Quantity							23163			0
S3	2000	2000	2000	2	0	2	Export	124	Canada	CAN	276	Germany	DEU								01	MEAT, MEAT PREPARATIONS	1	No Quantity							103839			0
S3	2000	2000	2000	2	0	2	Export	124	Canada	CAN	288	Ghana	GHA								01	MEAT, MEAT PREPARATIONS	1	No Quantity							56777			0
S3	2000	2000	2000	2	0	2	Export	124	Canada	CAN	300	Greece	GRC								01	MEAT, MEAT PREPARATIONS	1	No Quantity							186421			0
S3	2000	2000	2000	2	0	2	Export	124	Canada	CAN	308	Grenada	GRD								01	MEAT, MEAT PREPARATIONS	1	No Quantity							176202			0
S3	2000	2000	2000	2	0	2	Export	124	Canada	CAN	316	Guam	GUM								01	MEAT, MEAT PREPARATIONS	1	No Quantity							85386			0
S3	2000	2000	2000	2	0	2	Export	124	Canada	CAN	320	Guatemala	GTM								01	MEAT, MEAT PREPARATIONS	1	No Quantity							389741			0
S3	2000	2000	2000	2	0	2	Export	124	Canada	CAN	328	Guyana	GUY								01	MEAT, MEAT PREPARATIONS	1	No Quantity							54509			0
S3	2000	2000	2000	2	0	2	Export	124	Canada	CAN	332	Haiti	HTI								01	MEAT, MEAT PREPARATIONS	1	No Quantity							2745659			0
S3	2000	2000	2000	2	0	2	Export	124	Canada	CAN	340	Honduras	HND								01	MEAT, MEAT PREPARATIONS	1	No Quantity							911657			0
S3	2000	2000	2000	2	0	2	Export	124	Canada	CAN	344	China, Hong Kong SAR	HKG								01	MEAT, MEAT PREPARATIONS	1	No Quantity							15808140			0
S3	2000	2000	2000	2	0	2	Export	124	Canada	CAN	348	Hungary	HUN								01	MEAT, MEAT PREPARATIONS	1	No Quantity							108314			0
S3	2000	2000	2000	2	0	2	Export	124	Canada	CAN	352	Iceland	ISL								01	MEAT, MEAT PREPARATIONS	1	No Quantity							5737			0
S3	2000	2000	2000	2	0	2	Export	124	Canada	CAN	360	Indonesia	IDN								01	MEAT, MEAT PREPARATIONS	1	No Quantity							94403			0
S3	2000	2000	2000	2	0	2	Export	124	Canada	CAN	376	Israel	ISR								01	MEAT, MEAT PREPARATIONS	1	No Quantity							16257			0
S3	2000	2000	2000	2	0	2	Export	124	Canada	CAN	381	Italy	ITA								01	MEAT, MEAT PREPARATIONS	1	No Quantity							4391226			0
S3	2000	2000	2000	2	0	2	Export	124	Canada	CAN	384	Côte d'Ivoire	CIV								01	MEAT, MEAT PREPARATIONS	1	No Quantity							379690			0
S3	2000	2000	2000	2	0	2	Export	124	Canada	CAN	388	Jamaica	JAM								01	MEAT, MEAT PREPARATIONS	1	No Quantity							3652657			0
S3	2000	2000	2000	2	0	2	Export	124	Canada	CAN	392	Japan	JPN								01	MEAT, MEAT PREPARATIONS	1	No Quantity							410116355			0
S3	2000	2000	2000	2	0	2	Export	124	Canada	CAN	398	Kazakhstan	KAZ								01	MEAT, MEAT PREPARATIONS	1	No Quantity							133194			0
S3	2000	2000	2000	2	0	2	Export	124	Canada	CAN	408	Dem. People's Rep. of Korea	PRK								01	MEAT, MEAT PREPARATIONS	1	No Quantity							595450			0
S3	2000	2000	2000	2	0	2	Export	124	Canada	CAN	410	Rep. of Korea	KOR								01	MEAT, MEAT PREPARATIONS	1	No Quantity							71422600			0
S3	2000	2000	2000	2	0	2	Export	124	Canada	CAN	417	Kyrgyzstan	KGZ								01	MEAT, MEAT PREPARATIONS	1	No Quantity							17927			0
S3	2000	2000	2000	2	0	2	Export	124	Canada	CAN	428	Latvia	LVA								01	MEAT, MEAT PREPARATIONS	1	No Quantity							663307			0
S3	2000	2000	2000	2	0	2	Export	124	Canada	CAN	446	China, Macao SAR	MAC								01	MEAT, MEAT PREPARATIONS	1	No Quantity							93798			0
S3	2000	2000	2000	2	0	2	Export	124	Canada	CAN	458	Malaysia	MYS								01	MEAT, MEAT PREPARATIONS	1	No Quantity							439516			0
S3	2000	2000	2000	2	0	2	Export	124	Canada	CAN	470	Malta	MLT								01	MEAT, MEAT PREPARATIONS	1	No Quantity							42694			0
S3	2000	2000	2000	2	0	2	Export	124	Canada	CAN	484	Mexico	MEX								01	MEAT, MEAT PREPARATIONS	1	No Quantity							109835051			0
S3	2000	2000	2000	2	0	2	Export	124	Canada	CAN	490	Other Asia, nes									01	MEAT, MEAT PREPARATIONS	1	No Quantity							12290955			0
S3	2000	2000	2000	2	0	2	Export	124	Canada	CAN	516	Namibia	NAM								01	MEAT, MEAT PREPARATIONS	1	No Quantity							42572			0
S3	2000	2000	2000	2	0	2	Export	124	Canada	CAN	528	Netherlands	NLD								01	MEAT, MEAT PREPARATIONS	1	No Quantity							454577			0
S3	2000	2000	2000	2	0	2	Export	124	Canada	CAN	530	Neth. Antilles	ANT								01	MEAT, MEAT PREPARATIONS	1	No Quantity							728634			0
S3	2000	2000	2000	2	0	2	Export	124	Canada	CAN	540	New Caledonia	NCL								01	MEAT, MEAT PREPARATIONS	1	No Quantity							30115			0
S3	2000	2000	2000	2	0	2	Export	124	Canada	CAN	554	New Zealand	NZL								01	MEAT, MEAT PREPARATIONS	1	No Quantity							16100569			0
S3	2000	2000	2000	2	0	2	Export	124	Canada	CAN	558	Nicaragua	NIC								01	MEAT, MEAT PREPARATIONS	1	No Quantity							7146			0
S3	2000	2000	2000	2	0	2	Export	124	Canada	CAN	570	Niue	NIU								01	MEAT, MEAT PREPARATIONS	1	No Quantity							11972			0
S3	2000	2000	2000	2	0	2	Export	124	Canada	CAN	591	Panama	PAN								01	MEAT, MEAT PREPARATIONS	1	No Quantity							4929743			0
S3	2000	2000	2000	2	0	2	Export	124	Canada	CAN	598	Papua New Guinea	PNG								01	MEAT, MEAT PREPARATIONS	1	No Quantity							29220			0
S3	2000	2000	2000	2	0	2	Export	124	Canada	CAN	604	Peru	PER								01	MEAT, MEAT PREPARATIONS	1	No Quantity							1949051			0
S3	2000	2000	2000	2	0	2	Export	124	Canada	CAN	608	Philippines	PHL								01	MEAT, MEAT PREPARATIONS	1	No Quantity							5219765			0
S3	2000	2000	2000	2	0	2	Export	124	Canada	CAN	616	Poland	POL								01	MEAT, MEAT PREPARATIONS	1	No Quantity							6376855			0
S3	2000	2000	2000	2	0	2	Export	124	Canada	CAN	642	Romania	ROU								01	MEAT, MEAT PREPARATIONS	1	No Quantity							46113			0
S3	2000	2000	2000	2	0	2	Export	124	Canada	CAN	643	Russian Federation	RUS								01	MEAT, MEAT PREPARATIONS	1	No Quantity							13025393			0
S3	2000	2000	2000	2	0	2	Export	124	Canada	CAN	659	Saint Kitts and Nevis	KNA								01	MEAT, MEAT PREPARATIONS	1	No Quantity							47518			0
S3	2000	2000	2000	2	0	2	Export	124	Canada	CAN	660	Anguilla	AIA								01	MEAT, MEAT PREPARATIONS	1	No Quantity							18050			0
S3	2000	2000	2000	2	0	2	Export	124	Canada	CAN	662	Saint Lucia	LCA								01	MEAT, MEAT PREPARATIONS	1	No Quantity							380570			0
S3	2000	2000	2000	2	0	2	Export	124	Canada	CAN	666	Saint Pierre and Miquelon	SPM								01	MEAT, MEAT PREPARATIONS	1	No Quantity							138547			0
S3	2000	2000	2000	2	0	2	Export	124	Canada	CAN	670	Saint Vincent and the Grenadines	VCT								01	MEAT, MEAT PREPARATIONS	1	No Quantity							50369			0
S3	2000	2000	2000	2	0	2	Export	124	Canada	CAN	682	Saudi Arabia	SAU								01	MEAT, MEAT PREPARATIONS	1	No Quantity							90715			0
S3	2000	2000	2000	2	0	2	Export	124	Canada	CAN	702	Singapore	SGP								01	MEAT, MEAT PREPARATIONS	1	No Quantity							992261			0
S3	2000	2000	2000	2	0	2	Export	124	Canada	CAN	710	South Africa	ZAF								01	MEAT, MEAT PREPARATIONS	1	No Quantity							3617188			0
S3	2000	2000	2000	2	0	2	Export	124	Canada	CAN	724	Spain	ESP								01	MEAT, MEAT PREPARATIONS	1	No Quantity							308604			0
S3	2000	2000	2000	2	0	2	Export	124	Canada	CAN	740	Suriname	SUR								01	MEAT, MEAT PREPARATIONS	1	No Quantity							401184			0
S3	2000	2000	2000	2	0	2	Export	124	Canada	CAN	748	Swaziland	SWZ								01	MEAT, MEAT PREPARATIONS	1	No Quantity							6142			0
S3	2000	2000	2000	2	0	2	Export	124	Canada	CAN	757	Switzerland	CHE								01	MEAT, MEAT PREPARATIONS	1	No Quantity							9606731			0
S3	2000	2000	2000	2	0	2	Export	124	Canada	CAN	764	Thailand	THA								01	MEAT, MEAT PREPARATIONS	1	No Quantity							200330			0
S3	2000	2000	2000	2	0	2	Export	124	Canada	CAN	768	Togo	TGO								01	MEAT, MEAT PREPARATIONS	1	No Quantity							48273			0
S3	2000	2000	2000	2	0	2	Export	124	Canada	CAN	780	Trinidad and Tobago	TTO								01	MEAT, MEAT PREPARATIONS	1	No Quantity							1336814			0
S3	2000	2000	2000	2	0	2	Export	124	Canada	CAN	784	United Arab Emirates	ARE								01	MEAT, MEAT PREPARATIONS	1	No Quantity							112354			0
S3	2000	2000	2000	2	0	2	Export	124	Canada	CAN	792	Turkey	TUR								01	MEAT, MEAT PREPARATIONS	1	No Quantity							45224			0
S3	2000	2000	2000	2	0	2	Export	124	Canada	CAN	795	Turkmenistan	TKM								01	MEAT, MEAT PREPARATIONS	1	No Quantity							114302			0
S3	2000	2000	2000	2	0	2	Export	124	Canada	CAN	796	Turks and Caicos Isds	TCA								01	MEAT, MEAT PREPARATIONS	1	No Quantity							34966			0
S3	2000	2000	2000	2	0	2	Export	124	Canada	CAN	807	North Macedonia	MKD								01	MEAT, MEAT PREPARATIONS	1	No Quantity							181080			0
S3	2000	2000	2000	2	0	2	Export	124	Canada	CAN	818	Egypt	EGY								01	MEAT, MEAT PREPARATIONS	1	No Quantity							147778			0
S3	2000	2000	2000	2	0	2	Export	124	Canada	CAN	826	United Kingdom	GBR								01	MEAT, MEAT PREPARATIONS	1	No Quantity							360870			0
S3	2000	2000	2000	2	0	2	Export	124	Canada	CAN	842	USA	USA								01	MEAT, MEAT PREPARATIONS	1	No Quantity							1821397610			0
S3	2000	2000	2000	2	0	2	Export	124	Canada	CAN	858	Uruguay	URY								01	MEAT, MEAT PREPARATIONS	1	No Quantity							473085			0
S3	2000	2000	2000	2	0	2	Export	124	Canada	CAN	860	Uzbekistan	UZB								01	MEAT, MEAT PREPARATIONS	1	No Quantity							540635			0
S3	2000	2000	2000	2	0	2	Export	124	Canada	CAN	862	Venezuela	VEN								01	MEAT, MEAT PREPARATIONS	1	No Quantity							369297			0
S3	2000	2000	2000	2	0	2	Export	132	Cabo Verde	CPV	0	World	WLD								01	MEAT, MEAT PREPARATIONS	1	No Quantity							79413			0
S3	2000	2000	2000	2	0	2	Export	132	Cabo Verde	CPV	724	Spain	ESP								01	MEAT, MEAT PREPARATIONS	1	No Quantity							7120			0
S3	2000	2000	2000	2	0	2	Export	132	Cabo Verde	CPV	837	Bunkers									01	MEAT, MEAT PREPARATIONS	1	No Quantity							72293			0
S3	2000	2000	2000	2	0	2	Export	124	Canada	CAN	0	World	WLD								02	DAIRY PRODUCTS,BIRD EGGS	1	No Quantity							230256410			0
S3	2000	2000	2000	2	0	2	Export	124	Canada	CAN	12	Algeria	DZA								02	DAIRY PRODUCTS,BIRD EGGS	1	No Quantity							1722134			0
S3	2000	2000	2000	2	0	2	Export	124	Canada	CAN	28	Antigua and Barbuda	ATG								02	DAIRY PRODUCTS,BIRD EGGS	1	No Quantity							857534			0
S3	2000	2000	2000	2	0	2	Export	124	Canada	CAN	31	Azerbaijan	AZE								02	DAIRY PRODUCTS,BIRD EGGS	1	No Quantity							39811			0
S3	2000	2000	2000	2	0	2	Export	124	Canada	CAN	32	Argentina	ARG								02	DAIRY PRODUCTS,BIRD EGGS	1	No Quantity							78875			0
S3	2000	2000	2000	2	0	2	Export	124	Canada	CAN	36	Australia	AUS								02	DAIRY PRODUCTS,BIRD EGGS	1	No Quantity							559004			0
S3	2000	2000	2000	2	0	2	Export	124	Canada	CAN	40	Austria	AUT								02	DAIRY PRODUCTS,BIRD EGGS	1	No Quantity							2278286			0
S3	2000	2000	2000	2	0	2	Export	124	Canada	CAN	44	Bahamas	BHS								02	DAIRY PRODUCTS,BIRD EGGS	1	No Quantity							1785044			0
S3	2000	2000	2000	2	0	2	Export	124	Canada	CAN	50	Bangladesh	BGD								02	DAIRY PRODUCTS,BIRD EGGS	1	No Quantity							7572			0
S3	2000	2000	2000	2	0	2	Export	124	Canada	CAN	52	Barbados	BRB								02	DAIRY PRODUCTS,BIRD EGGS	1	No Quantity							188375			0
S3	2000	2000	2000	2	0	2	Export	124	Canada	CAN	56	Belgium	BEL								02	DAIRY PRODUCTS,BIRD EGGS	1	No Quantity							3276015			0
S3	2000	2000	2000	2	0	2	Export	124	Canada	CAN	60	Bermuda	BMU								02	DAIRY PRODUCTS,BIRD EGGS	1	No Quantity							280450			0
S3	2000	2000	2000	2	0	2	Export	124	Canada	CAN	68	Bolivia (Plurinational State of)	BOL								02	DAIRY PRODUCTS,BIRD EGGS	1	No Quantity							124844			0
S3	2000	2000	2000	2	0	2	Export	124	Canada	CAN	76	Brazil	BRA								02	DAIRY PRODUCTS,BIRD EGGS	1	No Quantity							3326646			0
S3	2000	2000	2000	2	0	2	Export	124	Canada	CAN	84	Belize	BLZ								02	DAIRY PRODUCTS,BIRD EGGS	1	No Quantity							637026			0
S3	2000	2000	2000	2	0	2	Export	124	Canada	CAN	92	Br. Virgin Isds	VGB								02	DAIRY PRODUCTS,BIRD EGGS	1	No Quantity							138858			0
S3	2000	2000	2000	2	0	2	Export	124	Canada	CAN	96	Brunei Darussalam	BRN								02	DAIRY PRODUCTS,BIRD EGGS	1	No Quantity							13953			0
S3	2000	2000	2000	2	0	2	Export	124	Canada	CAN	136	Cayman Isds	CYM								02	DAIRY PRODUCTS,BIRD EGGS	1	No Quantity							161150			0
S3	2000	2000	2000	2	0	2	Export	124	Canada	CAN	144	Sri Lanka	LKA								02	DAIRY PRODUCTS,BIRD EGGS	1	No Quantity							24289			0
S3	2000	2000	2000	2	0	2	Export	124	Canada	CAN	152	Chile	CHL								02	DAIRY PRODUCTS,BIRD EGGS	1	No Quantity							1423609			0
S3	2000	2000	2000	2	0	2	Export	124	Canada	CAN	156	China	CHN								02	DAIRY PRODUCTS,BIRD EGGS	1	No Quantity							3755277			0
S3	2000	2000	2000	2	0	2	Export	124	Canada	CAN	170	Colombia	COL								02	DAIRY PRODUCTS,BIRD EGGS	1	No Quantity							257263			0
S3	2000	2000	2000	2	0	2	Export	124	Canada	CAN	180	Dem. Rep. of the Congo	COD								02	DAIRY PRODUCTS,BIRD EGGS	1	No Quantity							56918			0
S3	2000	2000	2000	2	0	2	Export	124	Canada	CAN	191	Croatia	HRV								02	DAIRY PRODUCTS,BIRD EGGS	1	No Quantity							399474			0
S3	2000	2000	2000	2	0	2	Export	124	Canada	CAN	192	Cuba	CUB								02	DAIRY PRODUCTS,BIRD EGGS	1	No Quantity							7803907			0
S3	2000	2000	2000	2	0	2	Export	124	Canada	CAN	203	Czechia	CZE								02	DAIRY PRODUCTS,BIRD EGGS	1	No Quantity							45362			0
S3	2000	2000	2000	2	0	2	Export	124	Canada	CAN	208	Denmark	DNK								02	DAIRY PRODUCTS,BIRD EGGS	1	No Quantity							10953			0
S3	2000	2000	2000	2	0	2	Export	124	Canada	CAN	212	Dominica	DMA								02	DAIRY PRODUCTS,BIRD EGGS	1	No Quantity							240597			0
S3	2000	2000	2000	2	0	2	Export	124	Canada	CAN	214	Dominican Rep.	DOM								02	DAIRY PRODUCTS,BIRD EGGS	1	No Quantity							54068			0
S3	2000	2000	2000	2	0	2	Export	124	Canada	CAN	222	El Salvador	SLV								02	DAIRY PRODUCTS,BIRD EGGS	1	No Quantity							317331			0
S3	2000	2000	2000	2	0	2	Export	124	Canada	CAN	251	France	FRA								02	DAIRY PRODUCTS,BIRD EGGS	1	No Quantity							119612			0
S3	2000	2000	2000	2	0	2	Export	124	Canada	CAN	270	Gambia	GMB								02	DAIRY PRODUCTS,BIRD EGGS	1	No Quantity							44276			0
S3	2000	2000	2000	2	0	2	Export	124	Canada	CAN	276	Germany	DEU								02	DAIRY PRODUCTS,BIRD EGGS	1	No Quantity							6879952			0
S3	2000	2000	2000	2	0	2	Export	124	Canada	CAN	308	Grenada	GRD								02	DAIRY PRODUCTS,BIRD EGGS	1	No Quantity							181023			0
S3	2000	2000	2000	2	0	2	Export	124	Canada	CAN	320	Guatemala	GTM								02	DAIRY PRODUCTS,BIRD EGGS	1	No Quantity							51406			0
S3	2000	2000	2000	2	0	2	Export	124	Canada	CAN	328	Guyana	GUY								02	DAIRY PRODUCTS,BIRD EGGS	1	No Quantity							108204			0
S3	2000	2000	2000	2	0	2	Export	124	Canada	CAN	332	Haiti	HTI								02	DAIRY PRODUCTS,BIRD EGGS	1	No Quantity							3233850			0
S3	2000	2000	2000	2	0	2	Export	124	Canada	CAN	340	Honduras	HND								02	DAIRY PRODUCTS,BIRD EGGS	1	No Quantity							23750			0
S3	2000	2000	2000	2	0	2	Export	124	Canada	CAN	344	China, Hong Kong SAR	HKG								02	DAIRY PRODUCTS,BIRD EGGS	1	No Quantity							629816			0
S3	2000	2000	2000	2	0	2	Export	124	Canada	CAN	348	Hungary	HUN								02	DAIRY PRODUCTS,BIRD EGGS	1	No Quantity							751496			0
S3	2000	2000	2000	2	0	2	Export	124	Canada	CAN	352	Iceland	ISL								02	DAIRY PRODUCTS,BIRD EGGS	1	No Quantity							6143			0
S3	2000	2000	2000	2	0	2	Export	124	Canada	CAN	360	Indonesia	IDN								02	DAIRY PRODUCTS,BIRD EGGS	1	No Quantity							142976			0
S3	2000	2000	2000	2	0	2	Export	124	Canada	CAN	364	Iran	IRN								02	DAIRY PRODUCTS,BIRD EGGS	1	No Quantity							167350			0
S3	2000	2000	2000	2	0	2	Export	124	Canada	CAN	376	Israel	ISR								02	DAIRY PRODUCTS,BIRD EGGS	1	No Quantity							117680			0
S3	2000	2000	2000	2	0	2	Export	124	Canada	CAN	381	Italy	ITA								02	DAIRY PRODUCTS,BIRD EGGS	1	No Quantity							168034			0
S3	2000	2000	2000	2	0	2	Export	124	Canada	CAN	388	Jamaica	JAM								02	DAIRY PRODUCTS,BIRD EGGS	1	No Quantity							931213			0
S3	2000	2000	2000	2	0	2	Export	124	Canada	CAN	392	Japan	JPN								02	DAIRY PRODUCTS,BIRD EGGS	1	No Quantity							19689778			0
S3	2000	2000	2000	2	0	2	Export	124	Canada	CAN	400	Jordan	JOR								02	DAIRY PRODUCTS,BIRD EGGS	1	No Quantity							165274			0
S3	2000	2000	2000	2	0	2	Export	124	Canada	CAN	410	Rep. of Korea	KOR								02	DAIRY PRODUCTS,BIRD EGGS	1	No Quantity							2441483			0
S3	2000	2000	2000	2	0	2	Export	124	Canada	CAN	414	Kuwait	KWT								02	DAIRY PRODUCTS,BIRD EGGS	1	No Quantity							5954242			0
S3	2000	2000	2000	2	0	2	Export	124	Canada	CAN	422	Lebanon	LBN								02	DAIRY PRODUCTS,BIRD EGGS	1	No Quantity							338148			0
S3	2000	2000	2000	2	0	2	Export	124	Canada	CAN	430	Liberia	LBR								02	DAIRY PRODUCTS,BIRD EGGS	1	No Quantity							14681			0
S3	2000	2000	2000	2	0	2	Export	124	Canada	CAN	434	Libya	LBY								02	DAIRY PRODUCTS,BIRD EGGS	1	No Quantity							264429			0
S3	2000	2000	2000	2	0	2	Export	124	Canada	CAN	458	Malaysia	MYS								02	DAIRY PRODUCTS,BIRD EGGS	1	No Quantity							45216			0
S3	2000	2000	2000	2	0	2	Export	124	Canada	CAN	470	Malta	MLT								02	DAIRY PRODUCTS,BIRD EGGS	1	No Quantity							11820			0
S3	2000	2000	2000	2	0	2	Export	124	Canada	CAN	484	Mexico	MEX								02	DAIRY PRODUCTS,BIRD EGGS	1	No Quantity							20653163			0
S3	2000	2000	2000	2	0	2	Export	124	Canada	CAN	490	Other Asia, nes									02	DAIRY PRODUCTS,BIRD EGGS	1	No Quantity							551717			0
S3	2000	2000	2000	2	0	2	Export	124	Canada	CAN	500	Montserrat	MSR								02	DAIRY PRODUCTS,BIRD EGGS	1	No Quantity							78322			0
S3	2000	2000	2000	2	0	2	Export	124	Canada	CAN	504	Morocco	MAR								02	DAIRY PRODUCTS,BIRD EGGS	1	No Quantity							186416			0
S3	2000	2000	2000	2	0	2	Export	124	Canada	CAN	512	Oman	OMN								02	DAIRY PRODUCTS,BIRD EGGS	1	No Quantity							170072			0
S3	2000	2000	2000	2	0	2	Export	124	Canada	CAN	516	Namibia	NAM								02	DAIRY PRODUCTS,BIRD EGGS	1	No Quantity							11237			0
S3	2000	2000	2000	2	0	2	Export	124	Canada	CAN	524	Nepal	NPL								02	DAIRY PRODUCTS,BIRD EGGS	1	No Quantity							657			0
S3	2000	2000	2000	2	0	2	Export	124	Canada	CAN	528	Netherlands	NLD								02	DAIRY PRODUCTS,BIRD EGGS	1	No Quantity							2247449			0
S3	2000	2000	2000	2	0	2	Export	124	Canada	CAN	530	Neth. Antilles	ANT								02	DAIRY PRODUCTS,BIRD EGGS	1	No Quantity							1068847			0
S3	2000	2000	2000	2	0	2	Export	124	Canada	CAN	554	New Zealand	NZL								02	DAIRY PRODUCTS,BIRD EGGS	1	No Quantity							919037			0
S3	2000	2000	2000	2	0	2	Export	124	Canada	CAN	566	Nigeria	NGA								02	DAIRY PRODUCTS,BIRD EGGS	1	No Quantity							535197			0
S3	2000	2000	2000	2	0	2	Export	124	Canada	CAN	579	Norway	NOR								02	DAIRY PRODUCTS,BIRD EGGS	1	No Quantity							30988			0
S3	2000	2000	2000	2	0	2	Export	124	Canada	CAN	591	Panama	PAN								02	DAIRY PRODUCTS,BIRD EGGS	1	No Quantity							121132			0
S3	2000	2000	2000	2	0	2	Export	124	Canada	CAN	604	Peru	PER								02	DAIRY PRODUCTS,BIRD EGGS	1	No Quantity							397985			0
S3	2000	2000	2000	2	0	2	Export	124	Canada	CAN	608	Philippines	PHL								02	DAIRY PRODUCTS,BIRD EGGS	1	No Quantity							715984			0
S3	2000	2000	2000	2	0	2	Export	124	Canada	CAN	616	Poland	POL								02	DAIRY PRODUCTS,BIRD EGGS	1	No Quantity							153682			0
S3	2000	2000	2000	2	0	2	Export	124	Canada	CAN	624	Guinea-Bissau	GNB								02	DAIRY PRODUCTS,BIRD EGGS	1	No Quantity							68508			0
S3	2000	2000	2000	2	0	2	Export	124	Canada	CAN	634	Qatar	QAT								02	DAIRY PRODUCTS,BIRD EGGS	1	No Quantity							195490			0
S3	2000	2000	2000	2	0	2	Export	124	Canada	CAN	646	Rwanda	RWA								02	DAIRY PRODUCTS,BIRD EGGS	1	No Quantity							49497			0
S3	2000	2000	2000	2	0	2	Export	124	Canada	CAN	659	Saint Kitts and Nevis	KNA								02	DAIRY PRODUCTS,BIRD EGGS	1	No Quantity							376053			0
S3	2000	2000	2000	2	0	2	Export	124	Canada	CAN	660	Anguilla	AIA								02	DAIRY PRODUCTS,BIRD EGGS	1	No Quantity							25288			0
S3	2000	2000	2000	2	0	2	Export	124	Canada	CAN	662	Saint Lucia	LCA								02	DAIRY PRODUCTS,BIRD EGGS	1	No Quantity							1596669			0
S3	2000	2000	2000	2	0	2	Export	124	Canada	CAN	666	Saint Pierre and Miquelon	SPM								02	DAIRY PRODUCTS,BIRD EGGS	1	No Quantity							31225			0
S3	2000	2000	2000	2	0	2	Export	124	Canada	CAN	670	Saint Vincent and the Grenadines	VCT								02	DAIRY PRODUCTS,BIRD EGGS	1	No Quantity							109561			0
S3	2000	2000	2000	2	0	2	Export	124	Canada	CAN	682	Saudi Arabia	SAU								02	DAIRY PRODUCTS,BIRD EGGS	1	No Quantity							2052123			0
S3	2000	2000	2000	2	0	2	Export	124	Canada	CAN	690	Seychelles	SYC								02	DAIRY PRODUCTS,BIRD EGGS	1	No Quantity							34613			0
S3	2000	2000	2000	2	0	2	Export	124	Canada	CAN	699	India	IND								02	DAIRY PRODUCTS,BIRD EGGS	1	No Quantity							50720			0
S3	2000	2000	2000	2	0	2	Export	124	Canada	CAN	702	Singapore	SGP								02	DAIRY PRODUCTS,BIRD EGGS	1	No Quantity							62063			0
S3	2000	2000	2000	2	0	2	Export	124	Canada	CAN	704	Viet Nam	VNM								02	DAIRY PRODUCTS,BIRD EGGS	1	No Quantity							291415			0
S3	2000	2000	2000	2	0	2	Export	124	Canada	CAN	705	Slovenia	SVN								02	DAIRY PRODUCTS,BIRD EGGS	1	No Quantity							74060			0
S3	2000	2000	2000	2	0	2	Export	124	Canada	CAN	710	South Africa	ZAF								02	DAIRY PRODUCTS,BIRD EGGS	1	No Quantity							423028			0
S3	2000	2000	2000	2	0	2	Export	124	Canada	CAN	724	Spain	ESP								02	DAIRY PRODUCTS,BIRD EGGS	1	No Quantity							324737			0
S3	2000	2000	2000	2	0	2	Export	124	Canada	CAN	740	Suriname	SUR								02	DAIRY PRODUCTS,BIRD EGGS	1	No Quantity							115603			0
S3	2000	2000	2000	2	0	2	Export	124	Canada	CAN	752	Sweden	SWE								02	DAIRY PRODUCTS,BIRD EGGS	1	No Quantity							7473			0
S3	2000	2000	2000	2	0	2	Export	124	Canada	CAN	757	Switzerland	CHE								02	DAIRY PRODUCTS,BIRD EGGS	1	No Quantity							2101			0
S3	2000	2000	2000	2	0	2	Export	124	Canada	CAN	764	Thailand	THA								02	DAIRY PRODUCTS,BIRD EGGS	1	No Quantity							618007			0
S3	2000	2000	2000	2	0	2	Export	124	Canada	CAN	768	Togo	TGO								02	DAIRY PRODUCTS,BIRD EGGS	1	No Quantity							13861			0
S3	2000	2000	2000	2	0	2	Export	124	Canada	CAN	780	Trinidad and Tobago	TTO								02	DAIRY PRODUCTS,BIRD EGGS	1	No Quantity							1967261			0
S3	2000	2000	2000	2	0	2	Export	124	Canada	CAN	784	United Arab Emirates	ARE								02	DAIRY PRODUCTS,BIRD EGGS	1	No Quantity							1029572			0
S3	2000	2000	2000	2	0	2	Export	124	Canada	CAN	792	Turkey	TUR								02	DAIRY PRODUCTS,BIRD EGGS	1	No Quantity							1312986			0
S3	2000	2000	2000	2	0	2	Export	124	Canada	CAN	796	Turks and Caicos Isds	TCA								02	DAIRY PRODUCTS,BIRD EGGS	1	No Quantity							70179			0
S3	2000	2000	2000	2	0	2	Export	124	Canada	CAN	804	Ukraine	UKR								02	DAIRY PRODUCTS,BIRD EGGS	1	No Quantity							23278			0
S3	2000	2000	2000	2	0	2	Export	124	Canada	CAN	807	North Macedonia	MKD								02	DAIRY PRODUCTS,BIRD EGGS	1	No Quantity							18129			0
S3	2000	2000	2000	2	0	2	Export	124	Canada	CAN	818	Egypt	EGY								02	DAIRY PRODUCTS,BIRD EGGS	1	No Quantity							533757			0
S3	2000	2000	2000	2	0	2	Export	124	Canada	CAN	826	United Kingdom	GBR								02	DAIRY PRODUCTS,BIRD EGGS	1	No Quantity							24952578			0
S3	2000	2000	2000	2	0	2	Export	124	Canada	CAN	834	United Rep. of Tanzania	TZA								02	DAIRY PRODUCTS,BIRD EGGS	1	No Quantity							142637			0
S3	2000	2000	2000	2	0	2	Export	124	Canada	CAN	842	USA	USA								02	DAIRY PRODUCTS,BIRD EGGS	1	No Quantity							91883751			0
S3	2000	2000	2000	2	0	2	Export	124	Canada	CAN	862	Venezuela	VEN								02	DAIRY PRODUCTS,BIRD EGGS	1	No Quantity							1611829			0
S3	2000	2000	2000	2	0	2	Export	132	Cabo Verde	CPV	0	World	WLD								02	DAIRY PRODUCTS,BIRD EGGS	1	No Quantity							42354			0
S3	2000	2000	2000	2	0	2	Export	132	Cabo Verde	CPV	724	Spain	ESP								02	DAIRY PRODUCTS,BIRD EGGS	1	No Quantity							1558			0
S3	2000	2000	2000	2	0	2	Export	132	Cabo Verde	CPV	837	Bunkers									02	DAIRY PRODUCTS,BIRD EGGS	1	No Quantity							40795			0
S3	2000	2000	2000	2	0	2	Export	124	Canada	CAN	0	World	WLD								03	FISH,CRUSTACEANS,MOLLUSC	1	No Quantity							2807105239			0
S3	2000	2000	2000	2	0	2	Export	124	Canada	CAN	28	Antigua and Barbuda	ATG								03	FISH,CRUSTACEANS,MOLLUSC	1	No Quantity							222592			0
S3	2000	2000	2000	2	0	2	Export	124	Canada	CAN	32	Argentina	ARG								03	FISH,CRUSTACEANS,MOLLUSC	1	No Quantity							76606			0
S3	2000	2000	2000	2	0	2	Export	124	Canada	CAN	36	Australia	AUS								03	FISH,CRUSTACEANS,MOLLUSC	1	No Quantity							6152544			0
S3	2000	2000	2000	2	0	2	Export	124	Canada	CAN	40	Austria	AUT								03	FISH,CRUSTACEANS,MOLLUSC	1	No Quantity							97487			0
S3	2000	2000	2000	2	0	2	Export	124	Canada	CAN	44	Bahamas	BHS								03	FISH,CRUSTACEANS,MOLLUSC	1	No Quantity							2816			0
S3	2000	2000	2000	2	0	2	Export	124	Canada	CAN	48	Bahrain	BHR								03	FISH,CRUSTACEANS,MOLLUSC	1	No Quantity							22824			0
S3	2000	2000	2000	2	0	2	Export	124	Canada	CAN	52	Barbados	BRB								03	FISH,CRUSTACEANS,MOLLUSC	1	No Quantity							492995			0
S3	2000	2000	2000	2	0	2	Export	124	Canada	CAN	56	Belgium	BEL								03	FISH,CRUSTACEANS,MOLLUSC	1	No Quantity							22921539			0
S3	2000	2000	2000	2	0	2	Export	124	Canada	CAN	60	Bermuda	BMU								03	FISH,CRUSTACEANS,MOLLUSC	1	No Quantity							84520			0
S3	2000	2000	2000	2	0	2	Export	124	Canada	CAN	76	Brazil	BRA								03	FISH,CRUSTACEANS,MOLLUSC	1	No Quantity							21626			0
S3	2000	2000	2000	2	0	2	Export	124	Canada	CAN	92	Br. Virgin Isds	VGB								03	FISH,CRUSTACEANS,MOLLUSC	1	No Quantity							25967			0
S3	2000	2000	2000	2	0	2	Export	124	Canada	CAN	136	Cayman Isds	CYM								03	FISH,CRUSTACEANS,MOLLUSC	1	No Quantity							1799			0
S3	2000	2000	2000	2	0	2	Export	124	Canada	CAN	144	Sri Lanka	LKA								03	FISH,CRUSTACEANS,MOLLUSC	1	No Quantity							13661			0
S3	2000	2000	2000	2	0	2	Export	124	Canada	CAN	156	China	CHN								03	FISH,CRUSTACEANS,MOLLUSC	1	No Quantity							72835515			0
S3	2000	2000	2000	2	0	2	Export	124	Canada	CAN	178	Congo	COG								03	FISH,CRUSTACEANS,MOLLUSC	1	No Quantity							245315			0
S3	2000	2000	2000	2	0	2	Export	124	Canada	CAN	180	Dem. Rep. of the Congo	COD								03	FISH,CRUSTACEANS,MOLLUSC	1	No Quantity							78955			0
S3	2000	2000	2000	2	0	2	Export	124	Canada	CAN	192	Cuba	CUB								03	FISH,CRUSTACEANS,MOLLUSC	1	No Quantity							466794			0
S3	2000	2000	2000	2	0	2	Export	124	Canada	CAN	203	Czechia	CZE								03	FISH,CRUSTACEANS,MOLLUSC	1	No Quantity							261237			0
S3	2000	2000	2000	2	0	2	Export	124	Canada	CAN	208	Denmark	DNK								03	FISH,CRUSTACEANS,MOLLUSC	1	No Quantity							47398172			0
S3	2000	2000	2000	2	0	2	Export	124	Canada	CAN	212	Dominica	DMA								03	FISH,CRUSTACEANS,MOLLUSC	1	No Quantity							72291			0
S3	2000	2000	2000	2	0	2	Export	124	Canada	CAN	214	Dominican Rep.	DOM								03	FISH,CRUSTACEANS,MOLLUSC	1	No Quantity							8097732			0
S3	2000	2000	2000	2	0	2	Export	124	Canada	CAN	242	Fiji	FJI								03	FISH,CRUSTACEANS,MOLLUSC	1	No Quantity							23849			0
S3	2000	2000	2000	2	0	2	Export	124	Canada	CAN	246	Finland	FIN								03	FISH,CRUSTACEANS,MOLLUSC	1	No Quantity							2926896			0
S3	2000	2000	2000	2	0	2	Export	124	Canada	CAN	251	France	FRA								03	FISH,CRUSTACEANS,MOLLUSC	1	No Quantity							25749588			0
S3	2000	2000	2000	2	0	2	Export	124	Canada	CAN	258	French Polynesia	PYF								03	FISH,CRUSTACEANS,MOLLUSC	1	No Quantity							2974			0
S3	2000	2000	2000	2	0	2	Export	124	Canada	CAN	268	Georgia	GEO								03	FISH,CRUSTACEANS,MOLLUSC	1	No Quantity							8607			0
S3	2000	2000	2000	2	0	2	Export	124	Canada	CAN	276	Germany	DEU								03	FISH,CRUSTACEANS,MOLLUSC	1	No Quantity							29396161			0
S3	2000	2000	2000	2	0	2	Export	124	Canada	CAN	300	Greece	GRC								03	FISH,CRUSTACEANS,MOLLUSC	1	No Quantity							651361			0
S3	2000	2000	2000	2	0	2	Export	124	Canada	CAN	308	Grenada	GRD								03	FISH,CRUSTACEANS,MOLLUSC	1	No Quantity							84380			0
S3	2000	2000	2000	2	0	2	Export	124	Canada	CAN	328	Guyana	GUY								03	FISH,CRUSTACEANS,MOLLUSC	1	No Quantity							21083			0
S3	2000	2000	2000	2	0	2	Export	124	Canada	CAN	332	Haiti	HTI								03	FISH,CRUSTACEANS,MOLLUSC	1	No Quantity							786699			0
S3	2000	2000	2000	2	0	2	Export	124	Canada	CAN	340	Honduras	HND								03	FISH,CRUSTACEANS,MOLLUSC	1	No Quantity							10635			0
S3	2000	2000	2000	2	0	2	Export	124	Canada	CAN	344	China, Hong Kong SAR	HKG								03	FISH,CRUSTACEANS,MOLLUSC	1	No Quantity							48046948			0
S3	2000	2000	2000	2	0	2	Export	124	Canada	CAN	348	Hungary	HUN								03	FISH,CRUSTACEANS,MOLLUSC	1	No Quantity							43231			0
S3	2000	2000	2000	2	0	2	Export	124	Canada	CAN	352	Iceland	ISL								03	FISH,CRUSTACEANS,MOLLUSC	1	No Quantity							238954			0
S3	2000	2000	2000	2	0	2	Export	124	Canada	CAN	360	Indonesia	IDN								03	FISH,CRUSTACEANS,MOLLUSC	1	No Quantity							66762			0
S3	2000	2000	2000	2	0	2	Export	124	Canada	CAN	372	Ireland	IRL								03	FISH,CRUSTACEANS,MOLLUSC	1	No Quantity							1056524			0
S3	2000	2000	2000	2	0	2	Export	124	Canada	CAN	376	Israel	ISR								03	FISH,CRUSTACEANS,MOLLUSC	1	No Quantity							188945			0
S3	2000	2000	2000	2	0	2	Export	124	Canada	CAN	381	Italy	ITA								03	FISH,CRUSTACEANS,MOLLUSC	1	No Quantity							9243496			0
S3	2000	2000	2000	2	0	2	Export	124	Canada	CAN	388	Jamaica	JAM								03	FISH,CRUSTACEANS,MOLLUSC	1	No Quantity							9725695			0
S3	2000	2000	2000	2	0	2	Export	124	Canada	CAN	392	Japan	JPN								03	FISH,CRUSTACEANS,MOLLUSC	1	No Quantity							354981780			0
S3	2000	2000	2000	2	0	2	Export	124	Canada	CAN	398	Kazakhstan	KAZ								03	FISH,CRUSTACEANS,MOLLUSC	1	No Quantity							138290			0
S3	2000	2000	2000	2	0	2	Export	124	Canada	CAN	408	Dem. People's Rep. of Korea	PRK								03	FISH,CRUSTACEANS,MOLLUSC	1	No Quantity							954282			0
S3	2000	2000	2000	2	0	2	Export	124	Canada	CAN	410	Rep. of Korea	KOR								03	FISH,CRUSTACEANS,MOLLUSC	1	No Quantity							8892292			0
S3	2000	2000	2000	2	0	2	Export	124	Canada	CAN	414	Kuwait	KWT								03	FISH,CRUSTACEANS,MOLLUSC	1	No Quantity							19519			0
S3	2000	2000	2000	2	0	2	Export	124	Canada	CAN	440	Lithuania	LTU								03	FISH,CRUSTACEANS,MOLLUSC	1	No Quantity							551591			0
S3	2000	2000	2000	2	0	2	Export	124	Canada	CAN	446	China, Macao SAR	MAC								03	FISH,CRUSTACEANS,MOLLUSC	1	No Quantity							59009			0
S3	2000	2000	2000	2	0	2	Export	124	Canada	CAN	458	Malaysia	MYS								03	FISH,CRUSTACEANS,MOLLUSC	1	No Quantity							732855			0
S3	2000	2000	2000	2	0	2	Export	124	Canada	CAN	470	Malta	MLT								03	FISH,CRUSTACEANS,MOLLUSC	1	No Quantity							36476			0
S3	2000	2000	2000	2	0	2	Export	124	Canada	CAN	484	Mexico	MEX								03	FISH,CRUSTACEANS,MOLLUSC	1	No Quantity							1030834			0
S3	2000	2000	2000	2	0	2	Export	124	Canada	CAN	490	Other Asia, nes									03	FISH,CRUSTACEANS,MOLLUSC	1	No Quantity							18406621			0
S3	2000	2000	2000	2	0	2	Export	124	Canada	CAN	524	Nepal	NPL								03	FISH,CRUSTACEANS,MOLLUSC	1	No Quantity							220276			0
S3	2000	2000	2000	2	0	2	Export	124	Canada	CAN	528	Netherlands	NLD								03	FISH,CRUSTACEANS,MOLLUSC	1	No Quantity							6383691			0
S3	2000	2000	2000	2	0	2	Export	124	Canada	CAN	530	Neth. Antilles	ANT								03	FISH,CRUSTACEANS,MOLLUSC	1	No Quantity							71673			0
S3	2000	2000	2000	2	0	2	Export	124	Canada	CAN	554	New Zealand	NZL								03	FISH,CRUSTACEANS,MOLLUSC	1	No Quantity							3998508			0
S3	2000	2000	2000	2	0	2	Export	124	Canada	CAN	579	Norway	NOR								03	FISH,CRUSTACEANS,MOLLUSC	1	No Quantity							8453339			0
S3	2000	2000	2000	2	0	2	Export	124	Canada	CAN	591	Panama	PAN								03	FISH,CRUSTACEANS,MOLLUSC	1	No Quantity							13576			0
S3	2000	2000	2000	2	0	2	Export	124	Canada	CAN	604	Peru	PER								03	FISH,CRUSTACEANS,MOLLUSC	1	No Quantity							33627			0
S3	2000	2000	2000	2	0	2	Export	124	Canada	CAN	608	Philippines	PHL								03	FISH,CRUSTACEANS,MOLLUSC	1	No Quantity							49207			0
S3	2000	2000	2000	2	0	2	Export	124	Canada	CAN	616	Poland	POL								03	FISH,CRUSTACEANS,MOLLUSC	1	No Quantity							430859			0
S3	2000	2000	2000	2	0	2	Export	124	Canada	CAN	620	Portugal	PRT								03	FISH,CRUSTACEANS,MOLLUSC	1	No Quantity							9862663			0
S3	2000	2000	2000	2	0	2	Export	124	Canada	CAN	643	Russian Federation	RUS								03	FISH,CRUSTACEANS,MOLLUSC	1	No Quantity							886115			0
S3	2000	2000	2000	2	0	2	Export	124	Canada	CAN	659	Saint Kitts and Nevis	KNA								03	FISH,CRUSTACEANS,MOLLUSC	1	No Quantity							253302			0
S3	2000	2000	2000	2	0	2	Export	124	Canada	CAN	660	Anguilla	AIA								03	FISH,CRUSTACEANS,MOLLUSC	1	No Quantity							37395			0
S3	2000	2000	2000	2	0	2	Export	124	Canada	CAN	662	Saint Lucia	LCA								03	FISH,CRUSTACEANS,MOLLUSC	1	No Quantity							45052			0
S3	2000	2000	2000	2	0	2	Export	124	Canada	CAN	666	Saint Pierre and Miquelon	SPM								03	FISH,CRUSTACEANS,MOLLUSC	1	No Quantity							44662			0
S3	2000	2000	2000	2	0	2	Export	124	Canada	CAN	670	Saint Vincent and the Grenadines	VCT								03	FISH,CRUSTACEANS,MOLLUSC	1	No Quantity							8146			0
S3	2000	2000	2000	2	0	2	Export	124	Canada	CAN	699	India	IND								03	FISH,CRUSTACEANS,MOLLUSC	1	No Quantity							68722			0
S3	2000	2000	2000	2	0	2	Export	124	Canada	CAN	702	Singapore	SGP								03	FISH,CRUSTACEANS,MOLLUSC	1	No Quantity							1399662			0
S3	2000	2000	2000	2	0	2	Export	124	Canada	CAN	704	Viet Nam	VNM								03	FISH,CRUSTACEANS,MOLLUSC	1	No Quantity							281661			0
S3	2000	2000	2000	2	0	2	Export	124	Canada	CAN	710	South Africa	ZAF								03	FISH,CRUSTACEANS,MOLLUSC	1	No Quantity							333532			0
S3	2000	2000	2000	2	0	2	Export	124	Canada	CAN	724	Spain	ESP								03	FISH,CRUSTACEANS,MOLLUSC	1	No Quantity							1725368			0
S3	2000	2000	2000	2	0	2	Export	124	Canada	CAN	740	Suriname	SUR								03	FISH,CRUSTACEANS,MOLLUSC	1	No Quantity							37277			0
S3	2000	2000	2000	2	0	2	Export	124	Canada	CAN	752	Sweden	SWE								03	FISH,CRUSTACEANS,MOLLUSC	1	No Quantity							6289018			0
S3	2000	2000	2000	2	0	2	Export	124	Canada	CAN	757	Switzerland	CHE								03	FISH,CRUSTACEANS,MOLLUSC	1	No Quantity							3457933			0
S3	2000	2000	2000	2	0	2	Export	124	Canada	CAN	762	Tajikistan	TJK								03	FISH,CRUSTACEANS,MOLLUSC	1	No Quantity							116490			0
S3	2000	2000	2000	2	0	2	Export	124	Canada	CAN	764	Thailand	THA								03	FISH,CRUSTACEANS,MOLLUSC	1	No Quantity							16636127			0
S3	2000	2000	2000	2	0	2	Export	124	Canada	CAN	780	Trinidad and Tobago	TTO								03	FISH,CRUSTACEANS,MOLLUSC	1	No Quantity							2638699			0
S3	2000	2000	2000	2	0	2	Export	124	Canada	CAN	784	United Arab Emirates	ARE								03	FISH,CRUSTACEANS,MOLLUSC	1	No Quantity							182539			0
S3	2000	2000	2000	2	0	2	Export	124	Canada	CAN	792	Turkey	TUR								03	FISH,CRUSTACEANS,MOLLUSC	1	No Quantity							33375			0
S3	2000	2000	2000	2	0	2	Export	124	Canada	CAN	796	Turks and Caicos Isds	TCA								03	FISH,CRUSTACEANS,MOLLUSC	1	No Quantity							3143			0
S3	2000	2000	2000	2	0	2	Export	124	Canada	CAN	826	United Kingdom	GBR								03	FISH,CRUSTACEANS,MOLLUSC	1	No Quantity							65352818			0
S3	2000	2000	2000	2	0	2	Export	124	Canada	CAN	834	United Rep. of Tanzania	TZA								03	FISH,CRUSTACEANS,MOLLUSC	1	No Quantity							193424			0
S3	2000	2000	2000	2	0	2	Export	124	Canada	CAN	842	USA	USA								03	FISH,CRUSTACEANS,MOLLUSC	1	No Quantity							2003849736			0
S3	2000	2000	2000	2	0	2	Export	124	Canada	CAN	858	Uruguay	URY								03	FISH,CRUSTACEANS,MOLLUSC	1	No Quantity							44300			0
S3	2000	2000	2000	2	0	2	Export	132	Cabo Verde	CPV	0	World	WLD								03	FISH,CRUSTACEANS,MOLLUSC	1	No Quantity							1346389			0
S3	2000	2000	2000	2	0	2	Export	132	Cabo Verde	CPV	24	Angola	AGO								03	FISH,CRUSTACEANS,MOLLUSC	1	No Quantity							33069			0
S3	2000	2000	2000	2	0	2	Export	132	Cabo Verde	CPV	276	Germany	DEU								03	FISH,CRUSTACEANS,MOLLUSC	1	No Quantity							7371			0
S3	2000	2000	2000	2	0	2	Export	132	Cabo Verde	CPV	344	China, Hong Kong SAR	HKG								03	FISH,CRUSTACEANS,MOLLUSC	1	No Quantity							4429			0
S3	2000	2000	2000	2	0	2	Export	132	Cabo Verde	CPV	381	Italy	ITA								03	FISH,CRUSTACEANS,MOLLUSC	1	No Quantity							52266			0
S3	2000	2000	2000	2	0	2	Export	132	Cabo Verde	CPV	478	Mauritania	MRT								03	FISH,CRUSTACEANS,MOLLUSC	1	No Quantity							7172			0
S3	2000	2000	2000	2	0	2	Export	132	Cabo Verde	CPV	528	Netherlands	NLD								03	FISH,CRUSTACEANS,MOLLUSC	1	No Quantity							3574			0
S3	2000	2000	2000	2	0	2	Export	132	Cabo Verde	CPV	620	Portugal	PRT								03	FISH,CRUSTACEANS,MOLLUSC	1	No Quantity							180967			0
S3	2000	2000	2000	2	0	2	Export	132	Cabo Verde	CPV	678	Sao Tome and Principe	STP								03	FISH,CRUSTACEANS,MOLLUSC	1	No Quantity							10554			0
S3	2000	2000	2000	2	0	2	Export	132	Cabo Verde	CPV	682	Saudi Arabia	SAU								03	FISH,CRUSTACEANS,MOLLUSC	1	No Quantity							235616			0
S3	2000	2000	2000	2	0	2	Export	132	Cabo Verde	CPV	686	Senegal	SEN								03	FISH,CRUSTACEANS,MOLLUSC	1	No Quantity							25389			0
S3	2000	2000	2000	2	0	2	Export	132	Cabo Verde	CPV	710	South Africa	ZAF								03	FISH,CRUSTACEANS,MOLLUSC	1	No Quantity							56809			0
S3	2000	2000	2000	2	0	2	Export	132	Cabo Verde	CPV	724	Spain	ESP								03	FISH,CRUSTACEANS,MOLLUSC	1	No Quantity							436439			0
S3	2000	2000	2000	2	0	2	Export	132	Cabo Verde	CPV	752	Sweden	SWE								03	FISH,CRUSTACEANS,MOLLUSC	1	No Quantity							13			0
S3	2000	2000	2000	2	0	2	Export	132	Cabo Verde	CPV	826	United Kingdom	GBR								03	FISH,CRUSTACEANS,MOLLUSC	1	No Quantity							2934			0
S3	2000	2000	2000	2	0	2	Export	132	Cabo Verde	CPV	837	Bunkers									03	FISH,CRUSTACEANS,MOLLUSC	1	No Quantity							169613			0
S3	2000	2000	2000	2	0	2	Export	132	Cabo Verde	CPV	842	USA	USA								03	FISH,CRUSTACEANS,MOLLUSC	1	No Quantity							120173			0
S3	2000	2000	2000	2	0	2	Export	124	Canada	CAN	0	World	WLD								04	CEREALS,CEREAL PREPRTNS.	1	No Quantity							4056680677			0
S3	2000	2000	2000	2	0	2	Export	124	Canada	CAN	12	Algeria	DZA								04	CEREALS,CEREAL PREPRTNS.	1	No Quantity							237105264			0
S3	2000	2000	2000	2	0	2	Export	124	Canada	CAN	24	Angola	AGO								04	CEREALS,CEREAL PREPRTNS.	1	No Quantity							7753			0
S3	2000	2000	2000	2	0	2	Export	124	Canada	CAN	28	Antigua and Barbuda	ATG								04	CEREALS,CEREAL PREPRTNS.	1	No Quantity							29458			0
S3	2000	2000	2000	2	0	2	Export	124	Canada	CAN	32	Argentina	ARG								04	CEREALS,CEREAL PREPRTNS.	1	No Quantity							84575			0
S3	2000	2000	2000	2	0	2	Export	124	Canada	CAN	36	Australia	AUS								04	CEREALS,CEREAL PREPRTNS.	1	No Quantity							1143545			0
S3	2000	2000	2000	2	0	2	Export	124	Canada	CAN	40	Austria	AUT								04	CEREALS,CEREAL PREPRTNS.	1	No Quantity							41186			0
S3	2000	2000	2000	2	0	2	Export	124	Canada	CAN	44	Bahamas	BHS								04	CEREALS,CEREAL PREPRTNS.	1	No Quantity							1619104			0
S3	2000	2000	2000	2	0	2	Export	124	Canada	CAN	48	Bahrain	BHR								04	CEREALS,CEREAL PREPRTNS.	1	No Quantity							43694			0
S3	2000	2000	2000	2	0	2	Export	124	Canada	CAN	50	Bangladesh	BGD								04	CEREALS,CEREAL PREPRTNS.	1	No Quantity							17516608			0
S3	2000	2000	2000	2	0	2	Export	124	Canada	CAN	52	Barbados	BRB								04	CEREALS,CEREAL PREPRTNS.	1	No Quantity							123163			0
S3	2000	2000	2000	2	0	2	Export	124	Canada	CAN	56	Belgium	BEL								04	CEREALS,CEREAL PREPRTNS.	1	No Quantity							19129929			0
S3	2000	2000	2000	2	0	2	Export	124	Canada	CAN	60	Bermuda	BMU								04	CEREALS,CEREAL PREPRTNS.	1	No Quantity							521057			0
S3	2000	2000	2000	2	0	2	Export	124	Canada	CAN	68	Bolivia (Plurinational State of)	BOL								04	CEREALS,CEREAL PREPRTNS.	1	No Quantity							6685739			0
S3	2000	2000	2000	2	0	2	Export	124	Canada	CAN	72	Botswana	BWA								04	CEREALS,CEREAL PREPRTNS.	1	No Quantity							1055055			0
S3	2000	2000	2000	2	0	2	Export	124	Canada	CAN	76	Brazil	BRA								04	CEREALS,CEREAL PREPRTNS.	1	No Quantity							40538801			0
S3	2000	2000	2000	2	0	2	Export	124	Canada	CAN	92	Br. Virgin Isds	VGB								04	CEREALS,CEREAL PREPRTNS.	1	No Quantity							226511			0
S3	2000	2000	2000	2	0	2	Export	124	Canada	CAN	96	Brunei Darussalam	BRN								04	CEREALS,CEREAL PREPRTNS.	1	No Quantity							4746			0
S3	2000	2000	2000	2	0	2	Export	124	Canada	CAN	120	Cameroon	CMR								04	CEREALS,CEREAL PREPRTNS.	1	No Quantity							9948903			0
S3	2000	2000	2000	2	0	2	Export	124	Canada	CAN	136	Cayman Isds	CYM								04	CEREALS,CEREAL PREPRTNS.	1	No Quantity							113139			0
S3	2000	2000	2000	2	0	2	Export	124	Canada	CAN	144	Sri Lanka	LKA								04	CEREALS,CEREAL PREPRTNS.	1	No Quantity							19191587			0
S3	2000	2000	2000	2	0	2	Export	124	Canada	CAN	152	Chile	CHL								04	CEREALS,CEREAL PREPRTNS.	1	No Quantity							39423880			0
S3	2000	2000	2000	2	0	2	Export	124	Canada	CAN	156	China	CHN								04	CEREALS,CEREAL PREPRTNS.	1	No Quantity							132309352			0
S3	2000	2000	2000	2	0	2	Export	124	Canada	CAN	170	Colombia	COL								04	CEREALS,CEREAL PREPRTNS.	1	No Quantity							66060412			0
S3	2000	2000	2000	2	0	2	Export	124	Canada	CAN	174	Comoros	COM								04	CEREALS,CEREAL PREPRTNS.	1	No Quantity							18641			0
S3	2000	2000	2000	2	0	2	Export	124	Canada	CAN	180	Dem. Rep. of the Congo	COD								04	CEREALS,CEREAL PREPRTNS.	1	No Quantity							22815			0
S3	2000	2000	2000	2	0	2	Export	124	Canada	CAN	188	Costa Rica	CRI								04	CEREALS,CEREAL PREPRTNS.	1	No Quantity							14810003			0
S3	2000	2000	2000	2	0	2	Export	124	Canada	CAN	192	Cuba	CUB								04	CEREALS,CEREAL PREPRTNS.	1	No Quantity							22194536			0
S3	2000	2000	2000	2	0	2	Export	124	Canada	CAN	196	Cyprus	CYP								04	CEREALS,CEREAL PREPRTNS.	1	No Quantity							3389384			0
S3	2000	2000	2000	2	0	2	Export	124	Canada	CAN	208	Denmark	DNK								04	CEREALS,CEREAL PREPRTNS.	1	No Quantity							297092			0
S3	2000	2000	2000	2	0	2	Export	124	Canada	CAN	212	Dominica	DMA								04	CEREALS,CEREAL PREPRTNS.	1	No Quantity							21035			0
S3	2000	2000	2000	2	0	2	Export	124	Canada	CAN	214	Dominican Rep.	DOM								04	CEREALS,CEREAL PREPRTNS.	1	No Quantity							7212030			0
S3	2000	2000	2000	2	0	2	Export	124	Canada	CAN	218	Ecuador	ECU								04	CEREALS,CEREAL PREPRTNS.	1	No Quantity							33905569			0
S3	2000	2000	2000	2	0	2	Export	124	Canada	CAN	222	El Salvador	SLV								04	CEREALS,CEREAL PREPRTNS.	1	No Quantity							1768837			0
S3	2000	2000	2000	2	0	2	Export	124	Canada	CAN	231	Ethiopia	ETH								04	CEREALS,CEREAL PREPRTNS.	1	No Quantity							3485684			0
S3	2000	2000	2000	2	0	2	Export	124	Canada	CAN	251	France	FRA								04	CEREALS,CEREAL PREPRTNS.	1	No Quantity							748122			0
S3	2000	2000	2000	2	0	2	Export	124	Canada	CAN	258	French Polynesia	PYF								04	CEREALS,CEREAL PREPRTNS.	1	No Quantity							28509			0
S3	2000	2000	2000	2	0	2	Export	124	Canada	CAN	266	Gabon	GAB								04	CEREALS,CEREAL PREPRTNS.	1	No Quantity							12722			0
S3	2000	2000	2000	2	0	2	Export	124	Canada	CAN	276	Germany	DEU								04	CEREALS,CEREAL PREPRTNS.	1	No Quantity							525603			0
S3	2000	2000	2000	2	0	2	Export	124	Canada	CAN	288	Ghana	GHA								04	CEREALS,CEREAL PREPRTNS.	1	No Quantity							21812700			0
S3	2000	2000	2000	2	0	2	Export	124	Canada	CAN	300	Greece	GRC								04	CEREALS,CEREAL PREPRTNS.	1	No Quantity							9736571			0
S3	2000	2000	2000	2	0	2	Export	124	Canada	CAN	308	Grenada	GRD								04	CEREALS,CEREAL PREPRTNS.	1	No Quantity							30562			0
S3	2000	2000	2000	2	0	2	Export	124	Canada	CAN	320	Guatemala	GTM								04	CEREALS,CEREAL PREPRTNS.	1	No Quantity							44602128			0
S3	2000	2000	2000	2	0	2	Export	124	Canada	CAN	324	Guinea	GIN								04	CEREALS,CEREAL PREPRTNS.	1	No Quantity							12065			0
S3	2000	2000	2000	2	0	2	Export	124	Canada	CAN	328	Guyana	GUY								04	CEREALS,CEREAL PREPRTNS.	1	No Quantity							15728			0
S3	2000	2000	2000	2	0	2	Export	124	Canada	CAN	332	Haiti	HTI								04	CEREALS,CEREAL PREPRTNS.	1	No Quantity							2319720			0
S3	2000	2000	2000	2	0	2	Export	124	Canada	CAN	340	Honduras	HND								04	CEREALS,CEREAL PREPRTNS.	1	No Quantity							864739			0
S3	2000	2000	2000	2	0	2	Export	124	Canada	CAN	344	China, Hong Kong SAR	HKG								04	CEREALS,CEREAL PREPRTNS.	1	No Quantity							3351179			0
S3	2000	2000	2000	2	0	2	Export	124	Canada	CAN	348	Hungary	HUN								04	CEREALS,CEREAL PREPRTNS.	1	No Quantity							11513			0
S3	2000	2000	2000	2	0	2	Export	124	Canada	CAN	352	Iceland	ISL								04	CEREALS,CEREAL PREPRTNS.	1	No Quantity							105444			0
S3	2000	2000	2000	2	0	2	Export	124	Canada	CAN	360	Indonesia	IDN								04	CEREALS,CEREAL PREPRTNS.	1	No Quantity							94887884			0
S3	2000	2000	2000	2	0	2	Export	124	Canada	CAN	364	Iran	IRN								04	CEREALS,CEREAL PREPRTNS.	1	No Quantity							370292948			0
S3	2000	2000	2000	2	0	2	Export	124	Canada	CAN	368	Iraq	IRQ								04	CEREALS,CEREAL PREPRTNS.	1	No Quantity							45194505			0
S3	2000	2000	2000	2	0	2	Export	124	Canada	CAN	372	Ireland	IRL								04	CEREALS,CEREAL PREPRTNS.	1	No Quantity							1132383			0
S3	2000	2000	2000	2	0	2	Export	124	Canada	CAN	376	Israel	ISR								04	CEREALS,CEREAL PREPRTNS.	1	No Quantity							4179646			0
S3	2000	2000	2000	2	0	2	Export	124	Canada	CAN	381	Italy	ITA								04	CEREALS,CEREAL PREPRTNS.	1	No Quantity							44841539			0
S3	2000	2000	2000	2	0	2	Export	124	Canada	CAN	384	Côte d'Ivoire	CIV								04	CEREALS,CEREAL PREPRTNS.	1	No Quantity							4546917			0
S3	2000	2000	2000	2	0	2	Export	124	Canada	CAN	388	Jamaica	JAM								04	CEREALS,CEREAL PREPRTNS.	1	No Quantity							2623020			0
S3	2000	2000	2000	2	0	2	Export	124	Canada	CAN	392	Japan	JPN								04	CEREALS,CEREAL PREPRTNS.	1	No Quantity							315874361			0
S3	2000	2000	2000	2	0	2	Export	124	Canada	CAN	400	Jordan	JOR								04	CEREALS,CEREAL PREPRTNS.	1	No Quantity							675110			0
S3	2000	2000	2000	2	0	2	Export	124	Canada	CAN	404	Kenya	KEN								04	CEREALS,CEREAL PREPRTNS.	1	No Quantity							2096637			0
S3	2000	2000	2000	2	0	2	Export	124	Canada	CAN	408	Dem. People's Rep. of Korea	PRK								04	CEREALS,CEREAL PREPRTNS.	1	No Quantity							12292529			0
S3	2000	2000	2000	2	0	2	Export	124	Canada	CAN	410	Rep. of Korea	KOR								04	CEREALS,CEREAL PREPRTNS.	1	No Quantity							37522671			0
S3	2000	2000	2000	2	0	2	Export	124	Canada	CAN	414	Kuwait	KWT								04	CEREALS,CEREAL PREPRTNS.	1	No Quantity							206103			0
S3	2000	2000	2000	2	0	2	Export	124	Canada	CAN	422	Lebanon	LBN								04	CEREALS,CEREAL PREPRTNS.	1	No Quantity							368644			0
S3	2000	2000	2000	2	0	2	Export	124	Canada	CAN	428	Latvia	LVA								04	CEREALS,CEREAL PREPRTNS.	1	No Quantity							482642			0
S3	2000	2000	2000	2	0	2	Export	124	Canada	CAN	434	Libya	LBY								04	CEREALS,CEREAL PREPRTNS.	1	No Quantity							5023442			0
S3	2000	2000	2000	2	0	2	Export	124	Canada	CAN	440	Lithuania	LTU								04	CEREALS,CEREAL PREPRTNS.	1	No Quantity							1372483			0
S3	2000	2000	2000	2	0	2	Export	124	Canada	CAN	458	Malaysia	MYS								04	CEREALS,CEREAL PREPRTNS.	1	No Quantity							39645109			0
S3	2000	2000	2000	2	0	2	Export	124	Canada	CAN	470	Malta	MLT								04	CEREALS,CEREAL PREPRTNS.	1	No Quantity							381985			0
S3	2000	2000	2000	2	0	2	Export	124	Canada	CAN	478	Mauritania	MRT								04	CEREALS,CEREAL PREPRTNS.	1	No Quantity							1671236			0
S3	2000	2000	2000	2	0	2	Export	124	Canada	CAN	480	Mauritius	MUS								04	CEREALS,CEREAL PREPRTNS.	1	No Quantity							3219			0
S3	2000	2000	2000	2	0	2	Export	124	Canada	CAN	484	Mexico	MEX								04	CEREALS,CEREAL PREPRTNS.	1	No Quantity							155349333			0
S3	2000	2000	2000	2	0	2	Export	124	Canada	CAN	490	Other Asia, nes									04	CEREALS,CEREAL PREPRTNS.	1	No Quantity							4988877			0
S3	2000	2000	2000	2	0	2	Export	124	Canada	CAN	504	Morocco	MAR								04	CEREALS,CEREAL PREPRTNS.	1	No Quantity							120886435			0
S3	2000	2000	2000	2	0	2	Export	124	Canada	CAN	508	Mozambique	MOZ								04	CEREALS,CEREAL PREPRTNS.	1	No Quantity							1115165			0
S3	2000	2000	2000	2	0	2	Export	124	Canada	CAN	512	Oman	OMN								04	CEREALS,CEREAL PREPRTNS.	1	No Quantity							6032			0
S3	2000	2000	2000	2	0	2	Export	124	Canada	CAN	516	Namibia	NAM								04	CEREALS,CEREAL PREPRTNS.	1	No Quantity							2098142			0
S3	2000	2000	2000	2	0	2	Export	124	Canada	CAN	528	Netherlands	NLD								04	CEREALS,CEREAL PREPRTNS.	1	No Quantity							9999344			0
S3	2000	2000	2000	2	0	2	Export	124	Canada	CAN	530	Neth. Antilles	ANT								04	CEREALS,CEREAL PREPRTNS.	1	No Quantity							239188			0
S3	2000	2000	2000	2	0	2	Export	124	Canada	CAN	554	New Zealand	NZL								04	CEREALS,CEREAL PREPRTNS.	1	No Quantity							4657427			0
S3	2000	2000	2000	2	0	2	Export	124	Canada	CAN	558	Nicaragua	NIC								04	CEREALS,CEREAL PREPRTNS.	1	No Quantity							473957			0
S3	2000	2000	2000	2	0	2	Export	124	Canada	CAN	566	Nigeria	NGA								04	CEREALS,CEREAL PREPRTNS.	1	No Quantity							24147734			0
S3	2000	2000	2000	2	0	2	Export	124	Canada	CAN	579	Norway	NOR								04	CEREALS,CEREAL PREPRTNS.	1	No Quantity							2600117			0
S3	2000	2000	2000	2	0	2	Export	124	Canada	CAN	586	Pakistan	PAK								04	CEREALS,CEREAL PREPRTNS.	1	No Quantity							12650			0
S3	2000	2000	2000	2	0	2	Export	124	Canada	CAN	591	Panama	PAN								04	CEREALS,CEREAL PREPRTNS.	1	No Quantity							1186220			0
S3	2000	2000	2000	2	0	2	Export	124	Canada	CAN	604	Peru	PER								04	CEREALS,CEREAL PREPRTNS.	1	No Quantity							65904919			0
S3	2000	2000	2000	2	0	2	Export	124	Canada	CAN	608	Philippines	PHL								04	CEREALS,CEREAL PREPRTNS.	1	No Quantity							77413824			0
S3	2000	2000	2000	2	0	2	Export	124	Canada	CAN	616	Poland	POL								04	CEREALS,CEREAL PREPRTNS.	1	No Quantity							3072100			0
S3	2000	2000	2000	2	0	2	Export	124	Canada	CAN	620	Portugal	PRT								04	CEREALS,CEREAL PREPRTNS.	1	No Quantity							1241563			0
S3	2000	2000	2000	2	0	2	Export	124	Canada	CAN	634	Qatar	QAT								04	CEREALS,CEREAL PREPRTNS.	1	No Quantity							19851			0
S3	2000	2000	2000	2	0	2	Export	124	Canada	CAN	643	Russian Federation	RUS								04	CEREALS,CEREAL PREPRTNS.	1	No Quantity							13735			0
S3	2000	2000	2000	2	0	2	Export	124	Canada	CAN	662	Saint Lucia	LCA								04	CEREALS,CEREAL PREPRTNS.	1	No Quantity							333416			0
S3	2000	2000	2000	2	0	2	Export	124	Canada	CAN	666	Saint Pierre and Miquelon	SPM								04	CEREALS,CEREAL PREPRTNS.	1	No Quantity							11214			0
S3	2000	2000	2000	2	0	2	Export	124	Canada	CAN	682	Saudi Arabia	SAU								04	CEREALS,CEREAL PREPRTNS.	1	No Quantity							29445271			0
S3	2000	2000	2000	2	0	2	Export	124	Canada	CAN	686	Senegal	SEN								04	CEREALS,CEREAL PREPRTNS.	1	No Quantity							1046186			0
S3	2000	2000	2000	2	0	2	Export	124	Canada	CAN	694	Sierra Leone	SLE								04	CEREALS,CEREAL PREPRTNS.	1	No Quantity							227769			0
S3	2000	2000	2000	2	0	2	Export	124	Canada	CAN	699	India	IND								04	CEREALS,CEREAL PREPRTNS.	1	No Quantity							109961			0
S3	2000	2000	2000	2	0	2	Export	124	Canada	CAN	702	Singapore	SGP								04	CEREALS,CEREAL PREPRTNS.	1	No Quantity							1580279			0
S3	2000	2000	2000	2	0	2	Export	124	Canada	CAN	703	Slovakia	SVK								04	CEREALS,CEREAL PREPRTNS.	1	No Quantity							68504			0
S3	2000	2000	2000	2	0	2	Export	124	Canada	CAN	704	Viet Nam	VNM								04	CEREALS,CEREAL PREPRTNS.	1	No Quantity							2238			0
S3	2000	2000	2000	2	0	2	Export	124	Canada	CAN	705	Slovenia	SVN								04	CEREALS,CEREAL PREPRTNS.	1	No Quantity							94234			0
S3	2000	2000	2000	2	0	2	Export	124	Canada	CAN	710	South Africa	ZAF								04	CEREALS,CEREAL PREPRTNS.	1	No Quantity							34309156			0
S3	2000	2000	2000	2	0	2	Export	124	Canada	CAN	724	Spain	ESP								04	CEREALS,CEREAL PREPRTNS.	1	No Quantity							23248303			0
S3	2000	2000	2000	2	0	2	Export	124	Canada	CAN	736	Fmr Sudan	SDN								04	CEREALS,CEREAL PREPRTNS.	1	No Quantity							4290654			0
S3	2000	2000	2000	2	0	2	Export	124	Canada	CAN	748	Swaziland	SWZ								04	CEREALS,CEREAL PREPRTNS.	1	No Quantity							725989			0
S3	2000	2000	2000	2	0	2	Export	124	Canada	CAN	752	Sweden	SWE								04	CEREALS,CEREAL PREPRTNS.	1	No Quantity							1131610			0
S3	2000	2000	2000	2	0	2	Export	124	Canada	CAN	757	Switzerland	CHE								04	CEREALS,CEREAL PREPRTNS.	1	No Quantity							7609905			0
S3	2000	2000	2000	2	0	2	Export	124	Canada	CAN	764	Thailand	THA								04	CEREALS,CEREAL PREPRTNS.	1	No Quantity							21389857			0
S3	2000	2000	2000	2	0	2	Export	124	Canada	CAN	768	Togo	TGO								04	CEREALS,CEREAL PREPRTNS.	1	No Quantity							6571785			0
S3	2000	2000	2000	2	0	2	Export	124	Canada	CAN	780	Trinidad and Tobago	TTO								04	CEREALS,CEREAL PREPRTNS.	1	No Quantity							682992			0
S3	2000	2000	2000	2	0	2	Export	124	Canada	CAN	784	United Arab Emirates	ARE								04	CEREALS,CEREAL PREPRTNS.	1	No Quantity							43060344			0
S3	2000	2000	2000	2	0	2	Export	124	Canada	CAN	788	Tunisia	TUN								04	CEREALS,CEREAL PREPRTNS.	1	No Quantity							1293949			0
S3	2000	2000	2000	2	0	2	Export	124	Canada	CAN	792	Turkey	TUR								04	CEREALS,CEREAL PREPRTNS.	1	No Quantity							4602746			0
S3	2000	2000	2000	2	0	2	Export	124	Canada	CAN	796	Turks and Caicos Isds	TCA								04	CEREALS,CEREAL PREPRTNS.	1	No Quantity							69314			0
S3	2000	2000	2000	2	0	2	Export	124	Canada	CAN	800	Uganda	UGA								04	CEREALS,CEREAL PREPRTNS.	1	No Quantity							48384			0
S3	2000	2000	2000	2	0	2	Export	124	Canada	CAN	818	Egypt	EGY								04	CEREALS,CEREAL PREPRTNS.	1	No Quantity							7566654			0
S3	2000	2000	2000	2	0	2	Export	124	Canada	CAN	826	United Kingdom	GBR								04	CEREALS,CEREAL PREPRTNS.	1	No Quantity							66969448			0
S3	2000	2000	2000	2	0	2	Export	124	Canada	CAN	842	USA	USA								04	CEREALS,CEREAL PREPRTNS.	1	No Quantity							1451834811			0
S3	2000	2000	2000	2	0	2	Export	124	Canada	CAN	858	Uruguay	URY								04	CEREALS,CEREAL PREPRTNS.	1	No Quantity							48064			0
S3	2000	2000	2000	2	0	2	Export	124	Canada	CAN	862	Venezuela	VEN								04	CEREALS,CEREAL PREPRTNS.	1	No Quantity							123339621			0
S3	2000	2000	2000	2	0	2	Export	132	Cabo Verde	CPV	0	World	WLD								04	CEREALS,CEREAL PREPRTNS.	1	No Quantity							12923			0
S3	2000	2000	2000	2	0	2	Export	132	Cabo Verde	CPV	251	France	FRA								04	CEREALS,CEREAL PREPRTNS.	1	No Quantity							1943			0
S3	2000	2000	2000	2	0	2	Export	132	Cabo Verde	CPV	528	Netherlands	NLD								04	CEREALS,CEREAL PREPRTNS.	1	No Quantity							3462			0
S3	2000	2000	2000	2	0	2	Export	132	Cabo Verde	CPV	724	Spain	ESP								04	CEREALS,CEREAL PREPRTNS.	1	No Quantity							631			0
S3	2000	2000	2000	2	0	2	Export	132	Cabo Verde	CPV	837	Bunkers									04	CEREALS,CEREAL PREPRTNS.	1	No Quantity							6886			0
S3	2000	2000	2000	2	0	2	Export	124	Canada	CAN	0	World	WLD								05	VEGETABLES AND FRUIT	1	No Quantity							1978986520			0
S3	2000	2000	2000	2	0	2	Export	124	Canada	CAN	12	Algeria	DZA								05	VEGETABLES AND FRUIT	1	No Quantity							27707616			0
S3	2000	2000	2000	2	0	2	Export	124	Canada	CAN	24	Angola	AGO								05	VEGETABLES AND FRUIT	1	No Quantity							1341788			0
S3	2000	2000	2000	2	0	2	Export	124	Canada	CAN	28	Antigua and Barbuda	ATG								05	VEGETABLES AND FRUIT	1	No Quantity							172652			0
S3	2000	2000	2000	2	0	2	Export	124	Canada	CAN	32	Argentina	ARG								05	VEGETABLES AND FRUIT	1	No Quantity							1145812			0
S3	2000	2000	2000	2	0	2	Export	124	Canada	CAN	36	Australia	AUS								05	VEGETABLES AND FRUIT	1	No Quantity							6216720			0
S3	2000	2000	2000	2	0	2	Export	124	Canada	CAN	40	Austria	AUT								05	VEGETABLES AND FRUIT	1	No Quantity							240539			0
S3	2000	2000	2000	2	0	2	Export	124	Canada	CAN	44	Bahamas	BHS								05	VEGETABLES AND FRUIT	1	No Quantity							1152274			0
S3	2000	2000	2000	2	0	2	Export	124	Canada	CAN	48	Bahrain	BHR								05	VEGETABLES AND FRUIT	1	No Quantity							63763			0
S3	2000	2000	2000	2	0	2	Export	124	Canada	CAN	50	Bangladesh	BGD								05	VEGETABLES AND FRUIT	1	No Quantity							44499887			0
S3	2000	2000	2000	2	0	2	Export	124	Canada	CAN	52	Barbados	BRB								05	VEGETABLES AND FRUIT	1	No Quantity							1727730			0
S3	2000	2000	2000	2	0	2	Export	124	Canada	CAN	56	Belgium	BEL								05	VEGETABLES AND FRUIT	1	No Quantity							25079631			0
S3	2000	2000	2000	2	0	2	Export	124	Canada	CAN	60	Bermuda	BMU								05	VEGETABLES AND FRUIT	1	No Quantity							565144			0
S3	2000	2000	2000	2	0	2	Export	124	Canada	CAN	68	Bolivia (Plurinational State of)	BOL								05	VEGETABLES AND FRUIT	1	No Quantity							231467			0
S3	2000	2000	2000	2	0	2	Export	124	Canada	CAN	70	Bosnia Herzegovina	BIH								05	VEGETABLES AND FRUIT	1	No Quantity							46287			0
S3	2000	2000	2000	2	0	2	Export	124	Canada	CAN	76	Brazil	BRA								05	VEGETABLES AND FRUIT	1	No Quantity							9819099			0
S3	2000	2000	2000	2	0	2	Export	124	Canada	CAN	84	Belize	BLZ								05	VEGETABLES AND FRUIT	1	No Quantity							10437			0
S3	2000	2000	2000	2	0	2	Export	124	Canada	CAN	96	Brunei Darussalam	BRN								05	VEGETABLES AND FRUIT	1	No Quantity							46627			0
S3	2000	2000	2000	2	0	2	Export	124	Canada	CAN	100	Bulgaria	BGR								05	VEGETABLES AND FRUIT	1	No Quantity							841473			0
S3	2000	2000	2000	2	0	2	Export	124	Canada	CAN	104	Myanmar	MMR								05	VEGETABLES AND FRUIT	1	No Quantity							12675			0
S3	2000	2000	2000	2	0	2	Export	124	Canada	CAN	132	Cabo Verde	CPV								05	VEGETABLES AND FRUIT	1	No Quantity							16644			0
S3	2000	2000	2000	2	0	2	Export	124	Canada	CAN	136	Cayman Isds	CYM								05	VEGETABLES AND FRUIT	1	No Quantity							124594			0
S3	2000	2000	2000	2	0	2	Export	124	Canada	CAN	144	Sri Lanka	LKA								05	VEGETABLES AND FRUIT	1	No Quantity							2146608			0
S3	2000	2000	2000	2	0	2	Export	124	Canada	CAN	152	Chile	CHL								05	VEGETABLES AND FRUIT	1	No Quantity							6928300			0
S3	2000	2000	2000	2	0	2	Export	124	Canada	CAN	156	China	CHN								05	VEGETABLES AND FRUIT	1	No Quantity							14081212			0
S3	2000	2000	2000	2	0	2	Export	124	Canada	CAN	170	Colombia	COL								05	VEGETABLES AND FRUIT	1	No Quantity							33417619			0
S3	2000	2000	2000	2	0	2	Export	124	Canada	CAN	178	Congo	COG								05	VEGETABLES AND FRUIT	1	No Quantity							17600			0
S3	2000	2000	2000	2	0	2	Export	124	Canada	CAN	180	Dem. Rep. of the Congo	COD								05	VEGETABLES AND FRUIT	1	No Quantity							196896			0
S3	2000	2000	2000	2	0	2	Export	124	Canada	CAN	188	Costa Rica	CRI								05	VEGETABLES AND FRUIT	1	No Quantity							1325577			0
S3	2000	2000	2000	2	0	2	Export	124	Canada	CAN	191	Croatia	HRV								05	VEGETABLES AND FRUIT	1	No Quantity							588581			0
S3	2000	2000	2000	2	0	2	Export	124	Canada	CAN	192	Cuba	CUB								05	VEGETABLES AND FRUIT	1	No Quantity							10999335			0
S3	2000	2000	2000	2	0	2	Export	124	Canada	CAN	196	Cyprus	CYP								05	VEGETABLES AND FRUIT	1	No Quantity							358959			0
S3	2000	2000	2000	2	0	2	Export	124	Canada	CAN	203	Czechia	CZE								05	VEGETABLES AND FRUIT	1	No Quantity							251838			0
S3	2000	2000	2000	2	0	2	Export	124	Canada	CAN	208	Denmark	DNK								05	VEGETABLES AND FRUIT	1	No Quantity							187762			0
S3	2000	2000	2000	2	0	2	Export	124	Canada	CAN	212	Dominica	DMA								05	VEGETABLES AND FRUIT	1	No Quantity							71127			0
S3	2000	2000	2000	2	0	2	Export	124	Canada	CAN	214	Dominican Rep.	DOM								05	VEGETABLES AND FRUIT	1	No Quantity							2369432			0
S3	2000	2000	2000	2	0	2	Export	124	Canada	CAN	218	Ecuador	ECU								05	VEGETABLES AND FRUIT	1	No Quantity							5496186			0
S3	2000	2000	2000	2	0	2	Export	124	Canada	CAN	222	El Salvador	SLV								05	VEGETABLES AND FRUIT	1	No Quantity							348973			0
S3	2000	2000	2000	2	0	2	Export	124	Canada	CAN	231	Ethiopia	ETH								05	VEGETABLES AND FRUIT	1	No Quantity							1090461			0
S3	2000	2000	2000	2	0	2	Export	124	Canada	CAN	246	Finland	FIN								05	VEGETABLES AND FRUIT	1	No Quantity							231294			0
S3	2000	2000	2000	2	0	2	Export	124	Canada	CAN	251	France	FRA								05	VEGETABLES AND FRUIT	1	No Quantity							18287546			0
S3	2000	2000	2000	2	0	2	Export	124	Canada	CAN	258	French Polynesia	PYF								05	VEGETABLES AND FRUIT	1	No Quantity							116990			0
S3	2000	2000	2000	2	0	2	Export	124	Canada	CAN	268	Georgia	GEO								05	VEGETABLES AND FRUIT	1	No Quantity							64763			0
S3	2000	2000	2000	2	0	2	Export	124	Canada	CAN	276	Germany	DEU								05	VEGETABLES AND FRUIT	1	No Quantity							23732534			0
S3	2000	2000	2000	2	0	2	Export	124	Canada	CAN	288	Ghana	GHA								05	VEGETABLES AND FRUIT	1	No Quantity							2055651			0
S3	2000	2000	2000	2	0	2	Export	124	Canada	CAN	300	Greece	GRC								05	VEGETABLES AND FRUIT	1	No Quantity							6301138			0
S3	2000	2000	2000	2	0	2	Export	124	Canada	CAN	308	Grenada	GRD								05	VEGETABLES AND FRUIT	1	No Quantity							80420			0
S3	2000	2000	2000	2	0	2	Export	124	Canada	CAN	320	Guatemala	GTM								05	VEGETABLES AND FRUIT	1	No Quantity							1504393			0
S3	2000	2000	2000	2	0	2	Export	124	Canada	CAN	324	Guinea	GIN								05	VEGETABLES AND FRUIT	1	No Quantity							46573			0
S3	2000	2000	2000	2	0	2	Export	124	Canada	CAN	328	Guyana	GUY								05	VEGETABLES AND FRUIT	1	No Quantity							563483			0
S3	2000	2000	2000	2	0	2	Export	124	Canada	CAN	332	Haiti	HTI								05	VEGETABLES AND FRUIT	1	No Quantity							137894			0
S3	2000	2000	2000	2	0	2	Export	124	Canada	CAN	340	Honduras	HND								05	VEGETABLES AND FRUIT	1	No Quantity							702800			0
S3	2000	2000	2000	2	0	2	Export	124	Canada	CAN	344	China, Hong Kong SAR	HKG								05	VEGETABLES AND FRUIT	1	No Quantity							2002705			0
S3	2000	2000	2000	2	0	2	Export	124	Canada	CAN	348	Hungary	HUN								05	VEGETABLES AND FRUIT	1	No Quantity							86827			0
S3	2000	2000	2000	2	0	2	Export	124	Canada	CAN	352	Iceland	ISL								05	VEGETABLES AND FRUIT	1	No Quantity							644088			0
S3	2000	2000	2000	2	0	2	Export	124	Canada	CAN	360	Indonesia	IDN								05	VEGETABLES AND FRUIT	1	No Quantity							1787648			0
S3	2000	2000	2000	2	0	2	Export	124	Canada	CAN	364	Iran	IRN								05	VEGETABLES AND FRUIT	1	No Quantity							3208271			0
S3	2000	2000	2000	2	0	2	Export	124	Canada	CAN	372	Ireland	IRL								05	VEGETABLES AND FRUIT	1	No Quantity							5856358			0
S3	2000	2000	2000	2	0	2	Export	124	Canada	CAN	376	Israel	ISR								05	VEGETABLES AND FRUIT	1	No Quantity							3812379			0
S3	2000	2000	2000	2	0	2	Export	124	Canada	CAN	381	Italy	ITA								05	VEGETABLES AND FRUIT	1	No Quantity							22195751			0
S3	2000	2000	2000	2	0	2	Export	124	Canada	CAN	388	Jamaica	JAM								05	VEGETABLES AND FRUIT	1	No Quantity							2405589			0
S3	2000	2000	2000	2	0	2	Export	124	Canada	CAN	392	Japan	JPN								05	VEGETABLES AND FRUIT	1	No Quantity							62562044			0
S3	2000	2000	2000	2	0	2	Export	124	Canada	CAN	400	Jordan	JOR								05	VEGETABLES AND FRUIT	1	No Quantity							1923677			0
S3	2000	2000	2000	2	0	2	Export	124	Canada	CAN	404	Kenya	KEN								05	VEGETABLES AND FRUIT	1	No Quantity							945461			0
S3	2000	2000	2000	2	0	2	Export	124	Canada	CAN	408	Dem. People's Rep. of Korea	PRK								05	VEGETABLES AND FRUIT	1	No Quantity							58989			0
S3	2000	2000	2000	2	0	2	Export	124	Canada	CAN	410	Rep. of Korea	KOR								05	VEGETABLES AND FRUIT	1	No Quantity							5843039			0
S3	2000	2000	2000	2	0	2	Export	124	Canada	CAN	414	Kuwait	KWT								05	VEGETABLES AND FRUIT	1	No Quantity							1257745			0
S3	2000	2000	2000	2	0	2	Export	124	Canada	CAN	417	Kyrgyzstan	KGZ								05	VEGETABLES AND FRUIT	1	No Quantity							92350			0
S3	2000	2000	2000	2	0	2	Export	124	Canada	CAN	422	Lebanon	LBN								05	VEGETABLES AND FRUIT	1	No Quantity							3015835			0
S3	2000	2000	2000	2	0	2	Export	124	Canada	CAN	428	Latvia	LVA								05	VEGETABLES AND FRUIT	1	No Quantity							10112			0
S3	2000	2000	2000	2	0	2	Export	124	Canada	CAN	434	Libya	LBY								05	VEGETABLES AND FRUIT	1	No Quantity							50456			0
S3	2000	2000	2000	2	0	2	Export	124	Canada	CAN	442	Luxembourg	LUX								05	VEGETABLES AND FRUIT	1	No Quantity							294044			0
S3	2000	2000	2000	2	0	2	Export	124	Canada	CAN	446	China, Macao SAR	MAC								05	VEGETABLES AND FRUIT	1	No Quantity							46800			0
S3	2000	2000	2000	2	0	2	Export	124	Canada	CAN	458	Malaysia	MYS								05	VEGETABLES AND FRUIT	1	No Quantity							2436627			0
S3	2000	2000	2000	2	0	2	Export	124	Canada	CAN	470	Malta	MLT								05	VEGETABLES AND FRUIT	1	No Quantity							76678			0
S3	2000	2000	2000	2	0	2	Export	124	Canada	CAN	480	Mauritius	MUS								05	VEGETABLES AND FRUIT	1	No Quantity							298984			0
S3	2000	2000	2000	2	0	2	Export	124	Canada	CAN	484	Mexico	MEX								05	VEGETABLES AND FRUIT	1	No Quantity							12508031			0
S3	2000	2000	2000	2	0	2	Export	124	Canada	CAN	490	Other Asia, nes									05	VEGETABLES AND FRUIT	1	No Quantity							4975586			0
S3	2000	2000	2000	2	0	2	Export	124	Canada	CAN	500	Montserrat	MSR								05	VEGETABLES AND FRUIT	1	No Quantity							12781			0
S3	2000	2000	2000	2	0	2	Export	124	Canada	CAN	504	Morocco	MAR								05	VEGETABLES AND FRUIT	1	No Quantity							15073045			0
S3	2000	2000	2000	2	0	2	Export	124	Canada	CAN	508	Mozambique	MOZ								05	VEGETABLES AND FRUIT	1	No Quantity							13148			0
S3	2000	2000	2000	2	0	2	Export	124	Canada	CAN	512	Oman	OMN								05	VEGETABLES AND FRUIT	1	No Quantity							58000			0
S3	2000	2000	2000	2	0	2	Export	124	Canada	CAN	516	Namibia	NAM								05	VEGETABLES AND FRUIT	1	No Quantity							5773			0
S3	2000	2000	2000	2	0	2	Export	124	Canada	CAN	524	Nepal	NPL								05	VEGETABLES AND FRUIT	1	No Quantity							71416			0
S3	2000	2000	2000	2	0	2	Export	124	Canada	CAN	528	Netherlands	NLD								05	VEGETABLES AND FRUIT	1	No Quantity							12589171			0
S3	2000	2000	2000	2	0	2	Export	124	Canada	CAN	530	Neth. Antilles	ANT								05	VEGETABLES AND FRUIT	1	No Quantity							1240931			0
S3	2000	2000	2000	2	0	2	Export	124	Canada	CAN	554	New Zealand	NZL								05	VEGETABLES AND FRUIT	1	No Quantity							1017196			0
S3	2000	2000	2000	2	0	2	Export	124	Canada	CAN	558	Nicaragua	NIC								05	VEGETABLES AND FRUIT	1	No Quantity							268722			0
S3	2000	2000	2000	2	0	2	Export	124	Canada	CAN	566	Nigeria	NGA								05	VEGETABLES AND FRUIT	1	No Quantity							22124			0
S3	2000	2000	2000	2	0	2	Export	124	Canada	CAN	579	Norway	NOR								05	VEGETABLES AND FRUIT	1	No Quantity							1251463			0
S3	2000	2000	2000	2	0	2	Export	124	Canada	CAN	586	Pakistan	PAK								05	VEGETABLES AND FRUIT	1	No Quantity							17757642			0
S3	2000	2000	2000	2	0	2	Export	124	Canada	CAN	591	Panama	PAN								05	VEGETABLES AND FRUIT	1	No Quantity							3008382			0
S3	2000	2000	2000	2	0	2	Export	124	Canada	CAN	600	Paraguay	PRY								05	VEGETABLES AND FRUIT	1	No Quantity							8089			0
S3	2000	2000	2000	2	0	2	Export	124	Canada	CAN	604	Peru	PER								05	VEGETABLES AND FRUIT	1	No Quantity							6286443			0
S3	2000	2000	2000	2	0	2	Export	124	Canada	CAN	608	Philippines	PHL								05	VEGETABLES AND FRUIT	1	No Quantity							9904552			0
S3	2000	2000	2000	2	0	2	Export	124	Canada	CAN	616	Poland	POL								05	VEGETABLES AND FRUIT	1	No Quantity							562615			0
S3	2000	2000	2000	2	0	2	Export	124	Canada	CAN	620	Portugal	PRT								05	VEGETABLES AND FRUIT	1	No Quantity							4842834			0
S3	2000	2000	2000	2	0	2	Export	124	Canada	CAN	634	Qatar	QAT								05	VEGETABLES AND FRUIT	1	No Quantity							197913			0
S3	2000	2000	2000	2	0	2	Export	124	Canada	CAN	642	Romania	ROU								05	VEGETABLES AND FRUIT	1	No Quantity							66762			0
S3	2000	2000	2000	2	0	2	Export	124	Canada	CAN	643	Russian Federation	RUS								05	VEGETABLES AND FRUIT	1	No Quantity							586644			0
S3	2000	2000	2000	2	0	2	Export	124	Canada	CAN	646	Rwanda	RWA								05	VEGETABLES AND FRUIT	1	No Quantity							29343			0
S3	2000	2000	2000	2	0	2	Export	124	Canada	CAN	659	Saint Kitts and Nevis	KNA								05	VEGETABLES AND FRUIT	1	No Quantity							73872			0
S3	2000	2000	2000	2	0	2	Export	124	Canada	CAN	660	Anguilla	AIA								05	VEGETABLES AND FRUIT	1	No Quantity							24821			0
S3	2000	2000	2000	2	0	2	Export	124	Canada	CAN	662	Saint Lucia	LCA								05	VEGETABLES AND FRUIT	1	No Quantity							170434			0
S3	2000	2000	2000	2	0	2	Export	124	Canada	CAN	666	Saint Pierre and Miquelon	SPM								05	VEGETABLES AND FRUIT	1	No Quantity							23960			0
S3	2000	2000	2000	2	0	2	Export	124	Canada	CAN	670	Saint Vincent and the Grenadines	VCT								05	VEGETABLES AND FRUIT	1	No Quantity							1010			0
S3	2000	2000	2000	2	0	2	Export	124	Canada	CAN	682	Saudi Arabia	SAU								05	VEGETABLES AND FRUIT	1	No Quantity							3662669			0
S3	2000	2000	2000	2	0	2	Export	124	Canada	CAN	694	Sierra Leone	SLE								05	VEGETABLES AND FRUIT	1	No Quantity							24824			0
S3	2000	2000	2000	2	0	2	Export	124	Canada	CAN	699	India	IND								05	VEGETABLES AND FRUIT	1	No Quantity							72448047			0
S3	2000	2000	2000	2	0	2	Export	124	Canada	CAN	702	Singapore	SGP								05	VEGETABLES AND FRUIT	1	No Quantity							1596403			0
S3	2000	2000	2000	2	0	2	Export	124	Canada	CAN	703	Slovakia	SVK								05	VEGETABLES AND FRUIT	1	No Quantity							107441			0
S3	2000	2000	2000	2	0	2	Export	124	Canada	CAN	704	Viet Nam	VNM								05	VEGETABLES AND FRUIT	1	No Quantity							12152			0
S3	2000	2000	2000	2	0	2	Export	124	Canada	CAN	705	Slovenia	SVN								05	VEGETABLES AND FRUIT	1	No Quantity							536659			0
S3	2000	2000	2000	2	0	2	Export	124	Canada	CAN	706	Somalia	SOM								05	VEGETABLES AND FRUIT	1	No Quantity							13477			0
S3	2000	2000	2000	2	0	2	Export	124	Canada	CAN	710	South Africa	ZAF								05	VEGETABLES AND FRUIT	1	No Quantity							3427008			0
S3	2000	2000	2000	2	0	2	Export	124	Canada	CAN	724	Spain	ESP								05	VEGETABLES AND FRUIT	1	No Quantity							68017771			0
S3	2000	2000	2000	2	0	2	Export	124	Canada	CAN	736	Fmr Sudan	SDN								05	VEGETABLES AND FRUIT	1	No Quantity							177200			0
S3	2000	2000	2000	2	0	2	Export	124	Canada	CAN	740	Suriname	SUR								05	VEGETABLES AND FRUIT	1	No Quantity							239417			0
S3	2000	2000	2000	2	0	2	Export	124	Canada	CAN	748	Swaziland	SWZ								05	VEGETABLES AND FRUIT	1	No Quantity							67310			0
S3	2000	2000	2000	2	0	2	Export	124	Canada	CAN	752	Sweden	SWE								05	VEGETABLES AND FRUIT	1	No Quantity							1155801			0
S3	2000	2000	2000	2	0	2	Export	124	Canada	CAN	757	Switzerland	CHE								05	VEGETABLES AND FRUIT	1	No Quantity							1777583			0
S3	2000	2000	2000	2	0	2	Export	124	Canada	CAN	764	Thailand	THA								05	VEGETABLES AND FRUIT	1	No Quantity							882754			0
S3	2000	2000	2000	2	0	2	Export	124	Canada	CAN	780	Trinidad and Tobago	TTO								05	VEGETABLES AND FRUIT	1	No Quantity							4764292			0
S3	2000	2000	2000	2	0	2	Export	124	Canada	CAN	784	United Arab Emirates	ARE								05	VEGETABLES AND FRUIT	1	No Quantity							5526196			0
S3	2000	2000	2000	2	0	2	Export	124	Canada	CAN	788	Tunisia	TUN								05	VEGETABLES AND FRUIT	1	No Quantity							271751			0
S3	2000	2000	2000	2	0	2	Export	124	Canada	CAN	792	Turkey	TUR								05	VEGETABLES AND FRUIT	1	No Quantity							43624405			0
S3	2000	2000	2000	2	0	2	Export	124	Canada	CAN	800	Uganda	UGA								05	VEGETABLES AND FRUIT	1	No Quantity							104136			0
S3	2000	2000	2000	2	0	2	Export	124	Canada	CAN	807	North Macedonia	MKD								05	VEGETABLES AND FRUIT	1	No Quantity							100617			0
S3	2000	2000	2000	2	0	2	Export	124	Canada	CAN	818	Egypt	EGY								05	VEGETABLES AND FRUIT	1	No Quantity							10926334			0
S3	2000	2000	2000	2	0	2	Export	124	Canada	CAN	826	United Kingdom	GBR								05	VEGETABLES AND FRUIT	1	No Quantity							48121101			0
S3	2000	2000	2000	2	0	2	Export	124	Canada	CAN	834	United Rep. of Tanzania	TZA								05	VEGETABLES AND FRUIT	1	No Quantity							1016295			0
S3	2000	2000	2000	2	0	2	Export	124	Canada	CAN	842	USA	USA								05	VEGETABLES AND FRUIT	1	No Quantity							1216166636			0
S3	2000	2000	2000	2	0	2	Export	124	Canada	CAN	858	Uruguay	URY								05	VEGETABLES AND FRUIT	1	No Quantity							2651075			0
S3	2000	2000	2000	2	0	2	Export	124	Canada	CAN	862	Venezuela	VEN								05	VEGETABLES AND FRUIT	1	No Quantity							23023326			0
S3	2000	2000	2000	2	0	2	Export	124	Canada	CAN	887	Yemen	YEM								05	VEGETABLES AND FRUIT	1	No Quantity							213880			0
S3	2000	2000	2000	2	0	2	Export	132	Cabo Verde	CPV	0	World	WLD								05	VEGETABLES AND FRUIT	1	No Quantity							52798			0
S3	2000	2000	2000	2	0	2	Export	132	Cabo Verde	CPV	28	Antigua and Barbuda	ATG								05	VEGETABLES AND FRUIT	1	No Quantity							33			0
S3	2000	2000	2000	2	0	2	Export	132	Cabo Verde	CPV	620	Portugal	PRT								05	VEGETABLES AND FRUIT	1	No Quantity							1171			0
S3	2000	2000	2000	2	0	2	Export	132	Cabo Verde	CPV	710	South Africa	ZAF								05	VEGETABLES AND FRUIT	1	No Quantity							14			0
S3	2000	2000	2000	2	0	2	Export	132	Cabo Verde	CPV	724	Spain	ESP								05	VEGETABLES AND FRUIT	1	No Quantity							1228			0
S3	2000	2000	2000	2	0	2	Export	132	Cabo Verde	CPV	837	Bunkers									05	VEGETABLES AND FRUIT	1	No Quantity							50353			0
S3	2000	2000	2000	2	0	2	Export	124	Canada	CAN	0	World	WLD								06	SUGAR,SUGR.PREPTNS,HONEY	1	No Quantity							375902724			0
S3	2000	2000	2000	2	0	2	Export	124	Canada	CAN	32	Argentina	ARG								06	SUGAR,SUGR.PREPTNS,HONEY	1	No Quantity							25761			0
S3	2000	2000	2000	2	0	2	Export	124	Canada	CAN	36	Australia	AUS								06	SUGAR,SUGR.PREPTNS,HONEY	1	No Quantity							3501714			0
S3	2000	2000	2000	2	0	2	Export	124	Canada	CAN	40	Austria	AUT								06	SUGAR,SUGR.PREPTNS,HONEY	1	No Quantity							90921			0
S3	2000	2000	2000	2	0	2	Export	124	Canada	CAN	44	Bahamas	BHS								06	SUGAR,SUGR.PREPTNS,HONEY	1	No Quantity							230544			0
S3	2000	2000	2000	2	0	2	Export	124	Canada	CAN	48	Bahrain	BHR								06	SUGAR,SUGR.PREPTNS,HONEY	1	No Quantity							29394			0
S3	2000	2000	2000	2	0	2	Export	124	Canada	CAN	52	Barbados	BRB								06	SUGAR,SUGR.PREPTNS,HONEY	1	No Quantity							10278			0
S3	2000	2000	2000	2	0	2	Export	124	Canada	CAN	56	Belgium	BEL								06	SUGAR,SUGR.PREPTNS,HONEY	1	No Quantity							1078050			0
S3	2000	2000	2000	2	0	2	Export	124	Canada	CAN	60	Bermuda	BMU								06	SUGAR,SUGR.PREPTNS,HONEY	1	No Quantity							457940			0
S3	2000	2000	2000	2	0	2	Export	124	Canada	CAN	76	Brazil	BRA								06	SUGAR,SUGR.PREPTNS,HONEY	1	No Quantity							170557			0
S3	2000	2000	2000	2	0	2	Export	124	Canada	CAN	92	Br. Virgin Isds	VGB								06	SUGAR,SUGR.PREPTNS,HONEY	1	No Quantity							108			0
S3	2000	2000	2000	2	0	2	Export	124	Canada	CAN	120	Cameroon	CMR								06	SUGAR,SUGR.PREPTNS,HONEY	1	No Quantity							22626			0
S3	2000	2000	2000	2	0	2	Export	124	Canada	CAN	152	Chile	CHL								06	SUGAR,SUGR.PREPTNS,HONEY	1	No Quantity							197415			0
S3	2000	2000	2000	2	0	2	Export	124	Canada	CAN	156	China	CHN								06	SUGAR,SUGR.PREPTNS,HONEY	1	No Quantity							97817			0
S3	2000	2000	2000	2	0	2	Export	124	Canada	CAN	170	Colombia	COL								06	SUGAR,SUGR.PREPTNS,HONEY	1	No Quantity							260951			0
S3	2000	2000	2000	2	0	2	Export	124	Canada	CAN	192	Cuba	CUB								06	SUGAR,SUGR.PREPTNS,HONEY	1	No Quantity							8436			0
S3	2000	2000	2000	2	0	2	Export	124	Canada	CAN	203	Czechia	CZE								06	SUGAR,SUGR.PREPTNS,HONEY	1	No Quantity							36502			0
S3	2000	2000	2000	2	0	2	Export	124	Canada	CAN	208	Denmark	DNK								06	SUGAR,SUGR.PREPTNS,HONEY	1	No Quantity							821872			0
S3	2000	2000	2000	2	0	2	Export	124	Canada	CAN	214	Dominican Rep.	DOM								06	SUGAR,SUGR.PREPTNS,HONEY	1	No Quantity							48695			0
S3	2000	2000	2000	2	0	2	Export	124	Canada	CAN	222	El Salvador	SLV								06	SUGAR,SUGR.PREPTNS,HONEY	1	No Quantity							63066			0
S3	2000	2000	2000	2	0	2	Export	124	Canada	CAN	246	Finland	FIN								06	SUGAR,SUGR.PREPTNS,HONEY	1	No Quantity							184973			0
S3	2000	2000	2000	2	0	2	Export	124	Canada	CAN	251	France	FRA								06	SUGAR,SUGR.PREPTNS,HONEY	1	No Quantity							2103297			0
S3	2000	2000	2000	2	0	2	Export	124	Canada	CAN	276	Germany	DEU								06	SUGAR,SUGR.PREPTNS,HONEY	1	No Quantity							6995478			0
S3	2000	2000	2000	2	0	2	Export	124	Canada	CAN	300	Greece	GRC								06	SUGAR,SUGR.PREPTNS,HONEY	1	No Quantity							158669			0
S3	2000	2000	2000	2	0	2	Export	124	Canada	CAN	304	Greenland	GRL								06	SUGAR,SUGR.PREPTNS,HONEY	1	No Quantity							1513			0
S3	2000	2000	2000	2	0	2	Export	124	Canada	CAN	320	Guatemala	GTM								06	SUGAR,SUGR.PREPTNS,HONEY	1	No Quantity							12969			0
S3	2000	2000	2000	2	0	2	Export	124	Canada	CAN	344	China, Hong Kong SAR	HKG								06	SUGAR,SUGR.PREPTNS,HONEY	1	No Quantity							1770695			0
S3	2000	2000	2000	2	0	2	Export	124	Canada	CAN	348	Hungary	HUN								06	SUGAR,SUGR.PREPTNS,HONEY	1	No Quantity							36836			0
S3	2000	2000	2000	2	0	2	Export	124	Canada	CAN	360	Indonesia	IDN								06	SUGAR,SUGR.PREPTNS,HONEY	1	No Quantity							7471			0
S3	2000	2000	2000	2	0	2	Export	124	Canada	CAN	372	Ireland	IRL								06	SUGAR,SUGR.PREPTNS,HONEY	1	No Quantity							93170			0
S3	2000	2000	2000	2	0	2	Export	124	Canada	CAN	376	Israel	ISR								06	SUGAR,SUGR.PREPTNS,HONEY	1	No Quantity							597625			0
S3	2000	2000	2000	2	0	2	Export	124	Canada	CAN	381	Italy	ITA								06	SUGAR,SUGR.PREPTNS,HONEY	1	No Quantity							165118			0
S3	2000	2000	2000	2	0	2	Export	124	Canada	CAN	388	Jamaica	JAM								06	SUGAR,SUGR.PREPTNS,HONEY	1	No Quantity							31898			0
S3	2000	2000	2000	2	0	2	Export	124	Canada	CAN	392	Japan	JPN								06	SUGAR,SUGR.PREPTNS,HONEY	1	No Quantity							4761803			0
S3	2000	2000	2000	2	0	2	Export	124	Canada	CAN	410	Rep. of Korea	KOR								06	SUGAR,SUGR.PREPTNS,HONEY	1	No Quantity							164804			0
S3	2000	2000	2000	2	0	2	Export	124	Canada	CAN	414	Kuwait	KWT								06	SUGAR,SUGR.PREPTNS,HONEY	1	No Quantity							28081			0
S3	2000	2000	2000	2	0	2	Export	124	Canada	CAN	422	Lebanon	LBN								06	SUGAR,SUGR.PREPTNS,HONEY	1	No Quantity							26023			0
S3	2000	2000	2000	2	0	2	Export	124	Canada	CAN	458	Malaysia	MYS								06	SUGAR,SUGR.PREPTNS,HONEY	1	No Quantity							35464			0
S3	2000	2000	2000	2	0	2	Export	124	Canada	CAN	484	Mexico	MEX								06	SUGAR,SUGR.PREPTNS,HONEY	1	No Quantity							2353666			0
S3	2000	2000	2000	2	0	2	Export	124	Canada	CAN	490	Other Asia, nes									06	SUGAR,SUGR.PREPTNS,HONEY	1	No Quantity							155580			0
S3	2000	2000	2000	2	0	2	Export	124	Canada	CAN	508	Mozambique	MOZ								06	SUGAR,SUGR.PREPTNS,HONEY	1	No Quantity							30195			0
S3	2000	2000	2000	2	0	2	Export	124	Canada	CAN	524	Nepal	NPL								06	SUGAR,SUGR.PREPTNS,HONEY	1	No Quantity							2654			0
S3	2000	2000	2000	2	0	2	Export	124	Canada	CAN	528	Netherlands	NLD								06	SUGAR,SUGR.PREPTNS,HONEY	1	No Quantity							861984			0
S3	2000	2000	2000	2	0	2	Export	124	Canada	CAN	530	Neth. Antilles	ANT								06	SUGAR,SUGR.PREPTNS,HONEY	1	No Quantity							379940			0
S3	2000	2000	2000	2	0	2	Export	124	Canada	CAN	554	New Zealand	NZL								06	SUGAR,SUGR.PREPTNS,HONEY	1	No Quantity							490276			0
S3	2000	2000	2000	2	0	2	Export	124	Canada	CAN	558	Nicaragua	NIC								06	SUGAR,SUGR.PREPTNS,HONEY	1	No Quantity							62023			0
S3	2000	2000	2000	2	0	2	Export	124	Canada	CAN	579	Norway	NOR								06	SUGAR,SUGR.PREPTNS,HONEY	1	No Quantity							40982			0
S3	2000	2000	2000	2	0	2	Export	124	Canada	CAN	591	Panama	PAN								06	SUGAR,SUGR.PREPTNS,HONEY	1	No Quantity							142743			0
S3	2000	2000	2000	2	0	2	Export	124	Canada	CAN	608	Philippines	PHL								06	SUGAR,SUGR.PREPTNS,HONEY	1	No Quantity							83504			0
S3	2000	2000	2000	2	0	2	Export	124	Canada	CAN	616	Poland	POL								06	SUGAR,SUGR.PREPTNS,HONEY	1	No Quantity							123963			0
S3	2000	2000	2000	2	0	2	Export	124	Canada	CAN	620	Portugal	PRT								06	SUGAR,SUGR.PREPTNS,HONEY	1	No Quantity							90282			0
S3	2000	2000	2000	2	0	2	Export	124	Canada	CAN	643	Russian Federation	RUS								06	SUGAR,SUGR.PREPTNS,HONEY	1	No Quantity							62079			0
S3	2000	2000	2000	2	0	2	Export	124	Canada	CAN	660	Anguilla	AIA								06	SUGAR,SUGR.PREPTNS,HONEY	1	No Quantity							13130			0
S3	2000	2000	2000	2	0	2	Export	124	Canada	CAN	666	Saint Pierre and Miquelon	SPM								06	SUGAR,SUGR.PREPTNS,HONEY	1	No Quantity							45782			0
S3	2000	2000	2000	2	0	2	Export	124	Canada	CAN	682	Saudi Arabia	SAU								06	SUGAR,SUGR.PREPTNS,HONEY	1	No Quantity							362711			0
S3	2000	2000	2000	2	0	2	Export	124	Canada	CAN	699	India	IND								06	SUGAR,SUGR.PREPTNS,HONEY	1	No Quantity							13015			0
S3	2000	2000	2000	2	0	2	Export	124	Canada	CAN	702	Singapore	SGP								06	SUGAR,SUGR.PREPTNS,HONEY	1	No Quantity							47471			0
S3	2000	2000	2000	2	0	2	Export	124	Canada	CAN	710	South Africa	ZAF								06	SUGAR,SUGR.PREPTNS,HONEY	1	No Quantity							326542			0
S3	2000	2000	2000	2	0	2	Export	124	Canada	CAN	724	Spain	ESP								06	SUGAR,SUGR.PREPTNS,HONEY	1	No Quantity							365459			0
S3	2000	2000	2000	2	0	2	Export	124	Canada	CAN	752	Sweden	SWE								06	SUGAR,SUGR.PREPTNS,HONEY	1	No Quantity							327075			0
S3	2000	2000	2000	2	0	2	Export	124	Canada	CAN	757	Switzerland	CHE								06	SUGAR,SUGR.PREPTNS,HONEY	1	No Quantity							1414570			0
S3	2000	2000	2000	2	0	2	Export	124	Canada	CAN	764	Thailand	THA								06	SUGAR,SUGR.PREPTNS,HONEY	1	No Quantity							76243			0
S3	2000	2000	2000	2	0	2	Export	124	Canada	CAN	780	Trinidad and Tobago	TTO								06	SUGAR,SUGR.PREPTNS,HONEY	1	No Quantity							34052			0
S3	2000	2000	2000	2	0	2	Export	124	Canada	CAN	784	United Arab Emirates	ARE								06	SUGAR,SUGR.PREPTNS,HONEY	1	No Quantity							186841			0
S3	2000	2000	2000	2	0	2	Export	124	Canada	CAN	792	Turkey	TUR								06	SUGAR,SUGR.PREPTNS,HONEY	1	No Quantity							474538			0
S3	2000	2000	2000	2	0	2	Export	124	Canada	CAN	796	Turks and Caicos Isds	TCA								06	SUGAR,SUGR.PREPTNS,HONEY	1	No Quantity							1601			0
S3	2000	2000	2000	2	0	2	Export	124	Canada	CAN	818	Egypt	EGY								06	SUGAR,SUGR.PREPTNS,HONEY	1	No Quantity							133413			0
S3	2000	2000	2000	2	0	2	Export	124	Canada	CAN	826	United Kingdom	GBR								06	SUGAR,SUGR.PREPTNS,HONEY	1	No Quantity							2597399			0
S3	2000	2000	2000	2	0	2	Export	124	Canada	CAN	842	USA	USA								06	SUGAR,SUGR.PREPTNS,HONEY	1	No Quantity							340019574			0
S3	2000	2000	2000	2	0	2	Export	124	Canada	CAN	862	Venezuela	VEN								06	SUGAR,SUGR.PREPTNS,HONEY	1	No Quantity							254903			0
S3	2000	2000	2000	2	0	2	Export	132	Cabo Verde	CPV	0	World	WLD								06	SUGAR,SUGR.PREPTNS,HONEY	1	No Quantity							2726			0
S3	2000	2000	2000	2	0	2	Export	132	Cabo Verde	CPV	528	Netherlands	NLD								06	SUGAR,SUGR.PREPTNS,HONEY	1	No Quantity							140			0
S3	2000	2000	2000	2	0	2	Export	132	Cabo Verde	CPV	724	Spain	ESP								06	SUGAR,SUGR.PREPTNS,HONEY	1	No Quantity							256			0
S3	2000	2000	2000	2	0	2	Export	132	Cabo Verde	CPV	837	Bunkers									06	SUGAR,SUGR.PREPTNS,HONEY	1	No Quantity							2331			0
S3	2000	2000	2000	2	0	2	Export	124	Canada	CAN	0	World	WLD								07	COFFEE,TEA,COCOA,SPICES	1	No Quantity							644680623			0
S3	2000	2000	2000	2	0	2	Export	124	Canada	CAN	28	Antigua and Barbuda	ATG								07	COFFEE,TEA,COCOA,SPICES	1	No Quantity							18578			0
S3	2000	2000	2000	2	0	2	Export	124	Canada	CAN	32	Argentina	ARG								07	COFFEE,TEA,COCOA,SPICES	1	No Quantity							442029			0
S3	2000	2000	2000	2	0	2	Export	124	Canada	CAN	36	Australia	AUS								07	COFFEE,TEA,COCOA,SPICES	1	No Quantity							1660299			0
S3	2000	2000	2000	2	0	2	Export	124	Canada	CAN	40	Austria	AUT								07	COFFEE,TEA,COCOA,SPICES	1	No Quantity							46801			0
S3	2000	2000	2000	2	0	2	Export	124	Canada	CAN	44	Bahamas	BHS								07	COFFEE,TEA,COCOA,SPICES	1	No Quantity							7251			0
S3	2000	2000	2000	2	0	2	Export	124	Canada	CAN	52	Barbados	BRB								07	COFFEE,TEA,COCOA,SPICES	1	No Quantity							160577			0
S3	2000	2000	2000	2	0	2	Export	124	Canada	CAN	56	Belgium	BEL								07	COFFEE,TEA,COCOA,SPICES	1	No Quantity							23532			0
S3	2000	2000	2000	2	0	2	Export	124	Canada	CAN	60	Bermuda	BMU								07	COFFEE,TEA,COCOA,SPICES	1	No Quantity							33469			0
S3	2000	2000	2000	2	0	2	Export	124	Canada	CAN	68	Bolivia (Plurinational State of)	BOL								07	COFFEE,TEA,COCOA,SPICES	1	No Quantity							19393			0
S3	2000	2000	2000	2	0	2	Export	124	Canada	CAN	76	Brazil	BRA								07	COFFEE,TEA,COCOA,SPICES	1	No Quantity							14198			0
S3	2000	2000	2000	2	0	2	Export	124	Canada	CAN	84	Belize	BLZ								07	COFFEE,TEA,COCOA,SPICES	1	No Quantity							25617			0
S3	2000	2000	2000	2	0	2	Export	124	Canada	CAN	144	Sri Lanka	LKA								07	COFFEE,TEA,COCOA,SPICES	1	No Quantity							86652			0
S3	2000	2000	2000	2	0	2	Export	124	Canada	CAN	152	Chile	CHL								07	COFFEE,TEA,COCOA,SPICES	1	No Quantity							1389699			0
S3	2000	2000	2000	2	0	2	Export	124	Canada	CAN	156	China	CHN								07	COFFEE,TEA,COCOA,SPICES	1	No Quantity							49565			0
S3	2000	2000	2000	2	0	2	Export	124	Canada	CAN	170	Colombia	COL								07	COFFEE,TEA,COCOA,SPICES	1	No Quantity							93248			0
S3	2000	2000	2000	2	0	2	Export	124	Canada	CAN	188	Costa Rica	CRI								07	COFFEE,TEA,COCOA,SPICES	1	No Quantity							9931			0
S3	2000	2000	2000	2	0	2	Export	124	Canada	CAN	192	Cuba	CUB								07	COFFEE,TEA,COCOA,SPICES	1	No Quantity							170269			0
S3	2000	2000	2000	2	0	2	Export	124	Canada	CAN	196	Cyprus	CYP								07	COFFEE,TEA,COCOA,SPICES	1	No Quantity							9860			0
S3	2000	2000	2000	2	0	2	Export	124	Canada	CAN	203	Czechia	CZE								07	COFFEE,TEA,COCOA,SPICES	1	No Quantity							97150			0
S3	2000	2000	2000	2	0	2	Export	124	Canada	CAN	214	Dominican Rep.	DOM								07	COFFEE,TEA,COCOA,SPICES	1	No Quantity							122225			0
S3	2000	2000	2000	2	0	2	Export	124	Canada	CAN	222	El Salvador	SLV								07	COFFEE,TEA,COCOA,SPICES	1	No Quantity							13809			0
S3	2000	2000	2000	2	0	2	Export	124	Canada	CAN	246	Finland	FIN								07	COFFEE,TEA,COCOA,SPICES	1	No Quantity							340881			0
S3	2000	2000	2000	2	0	2	Export	124	Canada	CAN	251	France	FRA								07	COFFEE,TEA,COCOA,SPICES	1	No Quantity							1483489			0
S3	2000	2000	2000	2	0	2	Export	124	Canada	CAN	276	Germany	DEU								07	COFFEE,TEA,COCOA,SPICES	1	No Quantity							626660			0
S3	2000	2000	2000	2	0	2	Export	124	Canada	CAN	300	Greece	GRC								07	COFFEE,TEA,COCOA,SPICES	1	No Quantity							77101			0
S3	2000	2000	2000	2	0	2	Export	124	Canada	CAN	320	Guatemala	GTM								07	COFFEE,TEA,COCOA,SPICES	1	No Quantity							27893			0
S3	2000	2000	2000	2	0	2	Export	124	Canada	CAN	328	Guyana	GUY								07	COFFEE,TEA,COCOA,SPICES	1	No Quantity							74092			0
S3	2000	2000	2000	2	0	2	Export	124	Canada	CAN	344	China, Hong Kong SAR	HKG								07	COFFEE,TEA,COCOA,SPICES	1	No Quantity							370887			0
S3	2000	2000	2000	2	0	2	Export	124	Canada	CAN	360	Indonesia	IDN								07	COFFEE,TEA,COCOA,SPICES	1	No Quantity							18406			0
S3	2000	2000	2000	2	0	2	Export	124	Canada	CAN	372	Ireland	IRL								07	COFFEE,TEA,COCOA,SPICES	1	No Quantity							59667			0
S3	2000	2000	2000	2	0	2	Export	124	Canada	CAN	376	Israel	ISR								07	COFFEE,TEA,COCOA,SPICES	1	No Quantity							17087			0
S3	2000	2000	2000	2	0	2	Export	124	Canada	CAN	381	Italy	ITA								07	COFFEE,TEA,COCOA,SPICES	1	No Quantity							17539			0
S3	2000	2000	2000	2	0	2	Export	124	Canada	CAN	388	Jamaica	JAM								07	COFFEE,TEA,COCOA,SPICES	1	No Quantity							201903			0
S3	2000	2000	2000	2	0	2	Export	124	Canada	CAN	392	Japan	JPN								07	COFFEE,TEA,COCOA,SPICES	1	No Quantity							2034222			0
S3	2000	2000	2000	2	0	2	Export	124	Canada	CAN	410	Rep. of Korea	KOR								07	COFFEE,TEA,COCOA,SPICES	1	No Quantity							189777			0
S3	2000	2000	2000	2	0	2	Export	124	Canada	CAN	414	Kuwait	KWT								07	COFFEE,TEA,COCOA,SPICES	1	No Quantity							82424			0
S3	2000	2000	2000	2	0	2	Export	124	Canada	CAN	428	Latvia	LVA								07	COFFEE,TEA,COCOA,SPICES	1	No Quantity							21316			0
S3	2000	2000	2000	2	0	2	Export	124	Canada	CAN	458	Malaysia	MYS								07	COFFEE,TEA,COCOA,SPICES	1	No Quantity							80113			0
S3	2000	2000	2000	2	0	2	Export	124	Canada	CAN	470	Malta	MLT								07	COFFEE,TEA,COCOA,SPICES	1	No Quantity							19760			0
S3	2000	2000	2000	2	0	2	Export	124	Canada	CAN	484	Mexico	MEX								07	COFFEE,TEA,COCOA,SPICES	1	No Quantity							4413067			0
S3	2000	2000	2000	2	0	2	Export	124	Canada	CAN	490	Other Asia, nes									07	COFFEE,TEA,COCOA,SPICES	1	No Quantity							387861			0
S3	2000	2000	2000	2	0	2	Export	124	Canada	CAN	504	Morocco	MAR								07	COFFEE,TEA,COCOA,SPICES	1	No Quantity							10385			0
S3	2000	2000	2000	2	0	2	Export	124	Canada	CAN	524	Nepal	NPL								07	COFFEE,TEA,COCOA,SPICES	1	No Quantity							7183			0
S3	2000	2000	2000	2	0	2	Export	124	Canada	CAN	528	Netherlands	NLD								07	COFFEE,TEA,COCOA,SPICES	1	No Quantity							913768			0
S3	2000	2000	2000	2	0	2	Export	124	Canada	CAN	530	Neth. Antilles	ANT								07	COFFEE,TEA,COCOA,SPICES	1	No Quantity							30765			0
S3	2000	2000	2000	2	0	2	Export	124	Canada	CAN	554	New Zealand	NZL								07	COFFEE,TEA,COCOA,SPICES	1	No Quantity							311582			0
S3	2000	2000	2000	2	0	2	Export	124	Canada	CAN	579	Norway	NOR								07	COFFEE,TEA,COCOA,SPICES	1	No Quantity							34733			0
S3	2000	2000	2000	2	0	2	Export	124	Canada	CAN	604	Peru	PER								07	COFFEE,TEA,COCOA,SPICES	1	No Quantity							5512			0
S3	2000	2000	2000	2	0	2	Export	124	Canada	CAN	642	Romania	ROU								07	COFFEE,TEA,COCOA,SPICES	1	No Quantity							9689			0
S3	2000	2000	2000	2	0	2	Export	124	Canada	CAN	643	Russian Federation	RUS								07	COFFEE,TEA,COCOA,SPICES	1	No Quantity							54884			0
S3	2000	2000	2000	2	0	2	Export	124	Canada	CAN	662	Saint Lucia	LCA								07	COFFEE,TEA,COCOA,SPICES	1	No Quantity							2899			0
S3	2000	2000	2000	2	0	2	Export	124	Canada	CAN	666	Saint Pierre and Miquelon	SPM								07	COFFEE,TEA,COCOA,SPICES	1	No Quantity							5087			0
S3	2000	2000	2000	2	0	2	Export	124	Canada	CAN	699	India	IND								07	COFFEE,TEA,COCOA,SPICES	1	No Quantity							40394			0
S3	2000	2000	2000	2	0	2	Export	124	Canada	CAN	702	Singapore	SGP								07	COFFEE,TEA,COCOA,SPICES	1	No Quantity							176659			0
S3	2000	2000	2000	2	0	2	Export	124	Canada	CAN	710	South Africa	ZAF								07	COFFEE,TEA,COCOA,SPICES	1	No Quantity							122524			0
S3	2000	2000	2000	2	0	2	Export	124	Canada	CAN	724	Spain	ESP								07	COFFEE,TEA,COCOA,SPICES	1	No Quantity							108697			0
S3	2000	2000	2000	2	0	2	Export	124	Canada	CAN	752	Sweden	SWE								07	COFFEE,TEA,COCOA,SPICES	1	No Quantity							90288			0
S3	2000	2000	2000	2	0	2	Export	124	Canada	CAN	757	Switzerland	CHE								07	COFFEE,TEA,COCOA,SPICES	1	No Quantity							102345			0
S3	2000	2000	2000	2	0	2	Export	124	Canada	CAN	780	Trinidad and Tobago	TTO								07	COFFEE,TEA,COCOA,SPICES	1	No Quantity							586894			0
S3	2000	2000	2000	2	0	2	Export	124	Canada	CAN	826	United Kingdom	GBR								07	COFFEE,TEA,COCOA,SPICES	1	No Quantity							2789188			0
S3	2000	2000	2000	2	0	2	Export	124	Canada	CAN	842	USA	USA								07	COFFEE,TEA,COCOA,SPICES	1	No Quantity							624179357			0
S3	2000	2000	2000	2	0	2	Export	124	Canada	CAN	862	Venezuela	VEN								07	COFFEE,TEA,COCOA,SPICES	1	No Quantity							59491			0
S3	2000	2000	2000	2	0	2	Export	132	Cabo Verde	CPV	0	World	WLD								07	COFFEE,TEA,COCOA,SPICES	1	No Quantity							81424			0
S3	2000	2000	2000	2	0	2	Export	132	Cabo Verde	CPV	620	Portugal	PRT								07	COFFEE,TEA,COCOA,SPICES	1	No Quantity							72034			0
S3	2000	2000	2000	2	0	2	Export	132	Cabo Verde	CPV	686	Senegal	SEN								07	COFFEE,TEA,COCOA,SPICES	1	No Quantity							2693			0
S3	2000	2000	2000	2	0	2	Export	132	Cabo Verde	CPV	724	Spain	ESP								07	COFFEE,TEA,COCOA,SPICES	1	No Quantity							861			0
S3	2000	2000	2000	2	0	2	Export	132	Cabo Verde	CPV	837	Bunkers									07	COFFEE,TEA,COCOA,SPICES	1	No Quantity							5836			0
S3	2000	2000	2000	2	0	2	Export	124	Canada	CAN	0	World	WLD								08	ANIMAL FEED STUFF	1	No Quantity							623144633			0
S3	2000	2000	2000	2	0	2	Export	124	Canada	CAN	12	Algeria	DZA								08	ANIMAL FEED STUFF	1	No Quantity							2633524			0
S3	2000	2000	2000	2	0	2	Export	124	Canada	CAN	28	Antigua and Barbuda	ATG								08	ANIMAL FEED STUFF	1	No Quantity							15228			0
S3	2000	2000	2000	2	0	2	Export	124	Canada	CAN	32	Argentina	ARG								08	ANIMAL FEED STUFF	1	No Quantity							578224			0
S3	2000	2000	2000	2	0	2	Export	124	Canada	CAN	36	Australia	AUS								08	ANIMAL FEED STUFF	1	No Quantity							1228321			0
S3	2000	2000	2000	2	0	2	Export	124	Canada	CAN	40	Austria	AUT								08	ANIMAL FEED STUFF	1	No Quantity							30290			0
S3	2000	2000	2000	2	0	2	Export	124	Canada	CAN	50	Bangladesh	BGD								08	ANIMAL FEED STUFF	1	No Quantity							15212			0
S3	2000	2000	2000	2	0	2	Export	124	Canada	CAN	52	Barbados	BRB								08	ANIMAL FEED STUFF	1	No Quantity							21541			0
S3	2000	2000	2000	2	0	2	Export	124	Canada	CAN	56	Belgium	BEL								08	ANIMAL FEED STUFF	1	No Quantity							2599207			0
S3	2000	2000	2000	2	0	2	Export	124	Canada	CAN	60	Bermuda	BMU								08	ANIMAL FEED STUFF	1	No Quantity							96516			0
S3	2000	2000	2000	2	0	2	Export	124	Canada	CAN	68	Bolivia (Plurinational State of)	BOL								08	ANIMAL FEED STUFF	1	No Quantity							26426			0
S3	2000	2000	2000	2	0	2	Export	124	Canada	CAN	76	Brazil	BRA								08	ANIMAL FEED STUFF	1	No Quantity							1056245			0
S3	2000	2000	2000	2	0	2	Export	124	Canada	CAN	100	Bulgaria	BGR								08	ANIMAL FEED STUFF	1	No Quantity							90036			0
S3	2000	2000	2000	2	0	2	Export	124	Canada	CAN	136	Cayman Isds	CYM								08	ANIMAL FEED STUFF	1	No Quantity							8278			0
S3	2000	2000	2000	2	0	2	Export	124	Canada	CAN	152	Chile	CHL								08	ANIMAL FEED STUFF	1	No Quantity							3293227			0
S3	2000	2000	2000	2	0	2	Export	124	Canada	CAN	156	China	CHN								08	ANIMAL FEED STUFF	1	No Quantity							2655642			0
S3	2000	2000	2000	2	0	2	Export	124	Canada	CAN	170	Colombia	COL								08	ANIMAL FEED STUFF	1	No Quantity							147574			0
S3	2000	2000	2000	2	0	2	Export	124	Canada	CAN	188	Costa Rica	CRI								08	ANIMAL FEED STUFF	1	No Quantity							126382			0
S3	2000	2000	2000	2	0	2	Export	124	Canada	CAN	191	Croatia	HRV								08	ANIMAL FEED STUFF	1	No Quantity							261562			0
S3	2000	2000	2000	2	0	2	Export	124	Canada	CAN	192	Cuba	CUB								08	ANIMAL FEED STUFF	1	No Quantity							103712			0
S3	2000	2000	2000	2	0	2	Export	124	Canada	CAN	196	Cyprus	CYP								08	ANIMAL FEED STUFF	1	No Quantity							48182			0
S3	2000	2000	2000	2	0	2	Export	124	Canada	CAN	203	Czechia	CZE								08	ANIMAL FEED STUFF	1	No Quantity							2238296			0
S3	2000	2000	2000	2	0	2	Export	124	Canada	CAN	204	Benin	BEN								08	ANIMAL FEED STUFF	1	No Quantity							27788			0
S3	2000	2000	2000	2	0	2	Export	124	Canada	CAN	208	Denmark	DNK								08	ANIMAL FEED STUFF	1	No Quantity							164883			0
S3	2000	2000	2000	2	0	2	Export	124	Canada	CAN	214	Dominican Rep.	DOM								08	ANIMAL FEED STUFF	1	No Quantity							162240			0
S3	2000	2000	2000	2	0	2	Export	124	Canada	CAN	218	Ecuador	ECU								08	ANIMAL FEED STUFF	1	No Quantity							80328			0
S3	2000	2000	2000	2	0	2	Export	124	Canada	CAN	233	Estonia	EST								08	ANIMAL FEED STUFF	1	No Quantity							29767			0
S3	2000	2000	2000	2	0	2	Export	124	Canada	CAN	246	Finland	FIN								08	ANIMAL FEED STUFF	1	No Quantity							45253			0
S3	2000	2000	2000	2	0	2	Export	124	Canada	CAN	251	France	FRA								08	ANIMAL FEED STUFF	1	No Quantity							851302			0
S3	2000	2000	2000	2	0	2	Export	124	Canada	CAN	276	Germany	DEU								08	ANIMAL FEED STUFF	1	No Quantity							1392075			0
S3	2000	2000	2000	2	0	2	Export	124	Canada	CAN	300	Greece	GRC								08	ANIMAL FEED STUFF	1	No Quantity							349620			0
S3	2000	2000	2000	2	0	2	Export	124	Canada	CAN	308	Grenada	GRD								08	ANIMAL FEED STUFF	1	No Quantity							1922			0
S3	2000	2000	2000	2	0	2	Export	124	Canada	CAN	320	Guatemala	GTM								08	ANIMAL FEED STUFF	1	No Quantity							215170			0
S3	2000	2000	2000	2	0	2	Export	124	Canada	CAN	328	Guyana	GUY								08	ANIMAL FEED STUFF	1	No Quantity							23090			0
S3	2000	2000	2000	2	0	2	Export	124	Canada	CAN	332	Haiti	HTI								08	ANIMAL FEED STUFF	1	No Quantity							6942			0
S3	2000	2000	2000	2	0	2	Export	124	Canada	CAN	340	Honduras	HND								08	ANIMAL FEED STUFF	1	No Quantity							10231			0
S3	2000	2000	2000	2	0	2	Export	124	Canada	CAN	344	China, Hong Kong SAR	HKG								08	ANIMAL FEED STUFF	1	No Quantity							1559234			0
S3	2000	2000	2000	2	0	2	Export	124	Canada	CAN	348	Hungary	HUN								08	ANIMAL FEED STUFF	1	No Quantity							305895			0
S3	2000	2000	2000	2	0	2	Export	124	Canada	CAN	360	Indonesia	IDN								08	ANIMAL FEED STUFF	1	No Quantity							1694243			0
S3	2000	2000	2000	2	0	2	Export	124	Canada	CAN	364	Iran	IRN								08	ANIMAL FEED STUFF	1	No Quantity							1735974			0
S3	2000	2000	2000	2	0	2	Export	124	Canada	CAN	372	Ireland	IRL								08	ANIMAL FEED STUFF	1	No Quantity							673530			0
S3	2000	2000	2000	2	0	2	Export	124	Canada	CAN	376	Israel	ISR								08	ANIMAL FEED STUFF	1	No Quantity							814864			0
S3	2000	2000	2000	2	0	2	Export	124	Canada	CAN	381	Italy	ITA								08	ANIMAL FEED STUFF	1	No Quantity							2376527			0
S3	2000	2000	2000	2	0	2	Export	124	Canada	CAN	388	Jamaica	JAM								08	ANIMAL FEED STUFF	1	No Quantity							31681			0
S3	2000	2000	2000	2	0	2	Export	124	Canada	CAN	392	Japan	JPN								08	ANIMAL FEED STUFF	1	No Quantity							92454738			0
S3	2000	2000	2000	2	0	2	Export	124	Canada	CAN	400	Jordan	JOR								08	ANIMAL FEED STUFF	1	No Quantity							86177			0
S3	2000	2000	2000	2	0	2	Export	124	Canada	CAN	408	Dem. People's Rep. of Korea	PRK								08	ANIMAL FEED STUFF	1	No Quantity							46227			0
S3	2000	2000	2000	2	0	2	Export	124	Canada	CAN	410	Rep. of Korea	KOR								08	ANIMAL FEED STUFF	1	No Quantity							11868320			0
S3	2000	2000	2000	2	0	2	Export	124	Canada	CAN	422	Lebanon	LBN								08	ANIMAL FEED STUFF	1	No Quantity							33010			0
S3	2000	2000	2000	2	0	2	Export	124	Canada	CAN	428	Latvia	LVA								08	ANIMAL FEED STUFF	1	No Quantity							683981			0
S3	2000	2000	2000	2	0	2	Export	124	Canada	CAN	458	Malaysia	MYS								08	ANIMAL FEED STUFF	1	No Quantity							319287			0
S3	2000	2000	2000	2	0	2	Export	124	Canada	CAN	470	Malta	MLT								08	ANIMAL FEED STUFF	1	No Quantity							64689			0
S3	2000	2000	2000	2	0	2	Export	124	Canada	CAN	480	Mauritius	MUS								08	ANIMAL FEED STUFF	1	No Quantity							9899			0
S3	2000	2000	2000	2	0	2	Export	124	Canada	CAN	484	Mexico	MEX								08	ANIMAL FEED STUFF	1	No Quantity							2286243			0
S3	2000	2000	2000	2	0	2	Export	124	Canada	CAN	490	Other Asia, nes									08	ANIMAL FEED STUFF	1	No Quantity							13901820			0
S3	2000	2000	2000	2	0	2	Export	124	Canada	CAN	504	Morocco	MAR								08	ANIMAL FEED STUFF	1	No Quantity							3261459			0
S3	2000	2000	2000	2	0	2	Export	124	Canada	CAN	528	Netherlands	NLD								08	ANIMAL FEED STUFF	1	No Quantity							589869			0
S3	2000	2000	2000	2	0	2	Export	124	Canada	CAN	530	Neth. Antilles	ANT								08	ANIMAL FEED STUFF	1	No Quantity							8139			0
S3	2000	2000	2000	2	0	2	Export	124	Canada	CAN	554	New Zealand	NZL								08	ANIMAL FEED STUFF	1	No Quantity							361063			0
S3	2000	2000	2000	2	0	2	Export	124	Canada	CAN	566	Nigeria	NGA								08	ANIMAL FEED STUFF	1	No Quantity							9551			0
S3	2000	2000	2000	2	0	2	Export	124	Canada	CAN	579	Norway	NOR								08	ANIMAL FEED STUFF	1	No Quantity							68367			0
S3	2000	2000	2000	2	0	2	Export	124	Canada	CAN	586	Pakistan	PAK								08	ANIMAL FEED STUFF	1	No Quantity							110670			0
S3	2000	2000	2000	2	0	2	Export	124	Canada	CAN	591	Panama	PAN								08	ANIMAL FEED STUFF	1	No Quantity							90726			0
S3	2000	2000	2000	2	0	2	Export	124	Canada	CAN	604	Peru	PER								08	ANIMAL FEED STUFF	1	No Quantity							94160			0
S3	2000	2000	2000	2	0	2	Export	124	Canada	CAN	608	Philippines	PHL								08	ANIMAL FEED STUFF	1	No Quantity							243276			0
S3	2000	2000	2000	2	0	2	Export	124	Canada	CAN	616	Poland	POL								08	ANIMAL FEED STUFF	1	No Quantity							147613			0
S3	2000	2000	2000	2	0	2	Export	124	Canada	CAN	620	Portugal	PRT								08	ANIMAL FEED STUFF	1	No Quantity							161076			0
S3	2000	2000	2000	2	0	2	Export	124	Canada	CAN	634	Qatar	QAT								08	ANIMAL FEED STUFF	1	No Quantity							18341			0
S3	2000	2000	2000	2	0	2	Export	124	Canada	CAN	642	Romania	ROU								08	ANIMAL FEED STUFF	1	No Quantity							76190			0
S3	2000	2000	2000	2	0	2	Export	124	Canada	CAN	643	Russian Federation	RUS								08	ANIMAL FEED STUFF	1	No Quantity							466691			0
S3	2000	2000	2000	2	0	2	Export	124	Canada	CAN	666	Saint Pierre and Miquelon	SPM								08	ANIMAL FEED STUFF	1	No Quantity							15903			0
S3	2000	2000	2000	2	0	2	Export	124	Canada	CAN	670	Saint Vincent and the Grenadines	VCT								08	ANIMAL FEED STUFF	1	No Quantity							46337			0
S3	2000	2000	2000	2	0	2	Export	124	Canada	CAN	682	Saudi Arabia	SAU								08	ANIMAL FEED STUFF	1	No Quantity							728040			0
S3	2000	2000	2000	2	0	2	Export	124	Canada	CAN	686	Senegal	SEN								08	ANIMAL FEED STUFF	1	No Quantity							14326			0
S3	2000	2000	2000	2	0	2	Export	124	Canada	CAN	694	Sierra Leone	SLE								08	ANIMAL FEED STUFF	1	No Quantity							14637			0
S3	2000	2000	2000	2	0	2	Export	124	Canada	CAN	699	India	IND								08	ANIMAL FEED STUFF	1	No Quantity							126284			0
S3	2000	2000	2000	2	0	2	Export	124	Canada	CAN	702	Singapore	SGP								08	ANIMAL FEED STUFF	1	No Quantity							29069			0
S3	2000	2000	2000	2	0	2	Export	124	Canada	CAN	703	Slovakia	SVK								08	ANIMAL FEED STUFF	1	No Quantity							438657			0
S3	2000	2000	2000	2	0	2	Export	124	Canada	CAN	704	Viet Nam	VNM								08	ANIMAL FEED STUFF	1	No Quantity							76686			0
S3	2000	2000	2000	2	0	2	Export	124	Canada	CAN	705	Slovenia	SVN								08	ANIMAL FEED STUFF	1	No Quantity							156876			0
S3	2000	2000	2000	2	0	2	Export	124	Canada	CAN	710	South Africa	ZAF								08	ANIMAL FEED STUFF	1	No Quantity							168390			0
S3	2000	2000	2000	2	0	2	Export	124	Canada	CAN	724	Spain	ESP								08	ANIMAL FEED STUFF	1	No Quantity							916740			0
S3	2000	2000	2000	2	0	2	Export	124	Canada	CAN	752	Sweden	SWE								08	ANIMAL FEED STUFF	1	No Quantity							241545			0
S3	2000	2000	2000	2	0	2	Export	124	Canada	CAN	757	Switzerland	CHE								08	ANIMAL FEED STUFF	1	No Quantity							926963			0
S3	2000	2000	2000	2	0	2	Export	124	Canada	CAN	760	Syria	SYR								08	ANIMAL FEED STUFF	1	No Quantity							238602			0
S3	2000	2000	2000	2	0	2	Export	124	Canada	CAN	764	Thailand	THA								08	ANIMAL FEED STUFF	1	No Quantity							410831			0
S3	2000	2000	2000	2	0	2	Export	124	Canada	CAN	780	Trinidad and Tobago	TTO								08	ANIMAL FEED STUFF	1	No Quantity							49377			0
S3	2000	2000	2000	2	0	2	Export	124	Canada	CAN	784	United Arab Emirates	ARE								08	ANIMAL FEED STUFF	1	No Quantity							366186			0
S3	2000	2000	2000	2	0	2	Export	124	Canada	CAN	792	Turkey	TUR								08	ANIMAL FEED STUFF	1	No Quantity							382240			0
S3	2000	2000	2000	2	0	2	Export	124	Canada	CAN	804	Ukraine	UKR								08	ANIMAL FEED STUFF	1	No Quantity							19337			0
S3	2000	2000	2000	2	0	2	Export	124	Canada	CAN	807	North Macedonia	MKD								08	ANIMAL FEED STUFF	1	No Quantity							9736			0
S3	2000	2000	2000	2	0	2	Export	124	Canada	CAN	818	Egypt	EGY								08	ANIMAL FEED STUFF	1	No Quantity							194823			0
S3	2000	2000	2000	2	0	2	Export	124	Canada	CAN	826	United Kingdom	GBR								08	ANIMAL FEED STUFF	1	No Quantity							2822919			0
S3	2000	2000	2000	2	0	2	Export	124	Canada	CAN	834	United Rep. of Tanzania	TZA								08	ANIMAL FEED STUFF	1	No Quantity							25198			0
S3	2000	2000	2000	2	0	2	Export	124	Canada	CAN	842	USA	USA								08	ANIMAL FEED STUFF	1	No Quantity							457084519			0
S3	2000	2000	2000	2	0	2	Export	124	Canada	CAN	858	Uruguay	URY								08	ANIMAL FEED STUFF	1	No Quantity							330343			0
S3	2000	2000	2000	2	0	2	Export	124	Canada	CAN	862	Venezuela	VEN								08	ANIMAL FEED STUFF	1	No Quantity							22305			0
S3	2000	2000	2000	2	0	2	Export	124	Canada	CAN	0	World	WLD								09	MISC.EDIBLE PRODUCTS ETC	1	No Quantity							545755783			0
S3	2000	2000	2000	2	0	2	Export	124	Canada	CAN	12	Algeria	DZA								09	MISC.EDIBLE PRODUCTS ETC	1	No Quantity							482299			0
S3	2000	2000	2000	2	0	2	Export	124	Canada	CAN	24	Angola	AGO								09	MISC.EDIBLE PRODUCTS ETC	1	No Quantity							4037			0
S3	2000	2000	2000	2	0	2	Export	124	Canada	CAN	28	Antigua and Barbuda	ATG								09	MISC.EDIBLE PRODUCTS ETC	1	No Quantity							149888			0
S3	2000	2000	2000	2	0	2	Export	124	Canada	CAN	32	Argentina	ARG								09	MISC.EDIBLE PRODUCTS ETC	1	No Quantity							305220			0
S3	2000	2000	2000	2	0	2	Export	124	Canada	CAN	36	Australia	AUS								09	MISC.EDIBLE PRODUCTS ETC	1	No Quantity							2846199			0
S3	2000	2000	2000	2	0	2	Export	124	Canada	CAN	40	Austria	AUT								09	MISC.EDIBLE PRODUCTS ETC	1	No Quantity							13509			0
S3	2000	2000	2000	2	0	2	Export	124	Canada	CAN	44	Bahamas	BHS								09	MISC.EDIBLE PRODUCTS ETC	1	No Quantity							254164			0
S3	2000	2000	2000	2	0	2	Export	124	Canada	CAN	48	Bahrain	BHR								09	MISC.EDIBLE PRODUCTS ETC	1	No Quantity							38995			0
S3	2000	2000	2000	2	0	2	Export	124	Canada	CAN	50	Bangladesh	BGD								09	MISC.EDIBLE PRODUCTS ETC	1	No Quantity							17203			0
S3	2000	2000	2000	2	0	2	Export	124	Canada	CAN	52	Barbados	BRB								09	MISC.EDIBLE PRODUCTS ETC	1	No Quantity							408164			0
S3	2000	2000	2000	2	0	2	Export	124	Canada	CAN	56	Belgium	BEL								09	MISC.EDIBLE PRODUCTS ETC	1	No Quantity							878725			0
S3	2000	2000	2000	2	0	2	Export	124	Canada	CAN	60	Bermuda	BMU								09	MISC.EDIBLE PRODUCTS ETC	1	No Quantity							106295			0
S3	2000	2000	2000	2	0	2	Export	124	Canada	CAN	68	Bolivia (Plurinational State of)	BOL								09	MISC.EDIBLE PRODUCTS ETC	1	No Quantity							25555			0
S3	2000	2000	2000	2	0	2	Export	124	Canada	CAN	72	Botswana	BWA								09	MISC.EDIBLE PRODUCTS ETC	1	No Quantity							63080			0
S3	2000	2000	2000	2	0	2	Export	124	Canada	CAN	76	Brazil	BRA								09	MISC.EDIBLE PRODUCTS ETC	1	No Quantity							1991212			0
S3	2000	2000	2000	2	0	2	Export	124	Canada	CAN	96	Brunei Darussalam	BRN								09	MISC.EDIBLE PRODUCTS ETC	1	No Quantity							33655			0
S3	2000	2000	2000	2	0	2	Export	124	Canada	CAN	100	Bulgaria	BGR								09	MISC.EDIBLE PRODUCTS ETC	1	No Quantity							17972			0
S3	2000	2000	2000	2	0	2	Export	124	Canada	CAN	108	Burundi	BDI								09	MISC.EDIBLE PRODUCTS ETC	1	No Quantity							10507			0
S3	2000	2000	2000	2	0	2	Export	124	Canada	CAN	136	Cayman Isds	CYM								09	MISC.EDIBLE PRODUCTS ETC	1	No Quantity							134131			0
S3	2000	2000	2000	2	0	2	Export	124	Canada	CAN	152	Chile	CHL								09	MISC.EDIBLE PRODUCTS ETC	1	No Quantity							374575			0
S3	2000	2000	2000	2	0	2	Export	124	Canada	CAN	156	China	CHN								09	MISC.EDIBLE PRODUCTS ETC	1	No Quantity							506845			0
S3	2000	2000	2000	2	0	2	Export	124	Canada	CAN	170	Colombia	COL								09	MISC.EDIBLE PRODUCTS ETC	1	No Quantity							636025			0
S3	2000	2000	2000	2	0	2	Export	124	Canada	CAN	188	Costa Rica	CRI								09	MISC.EDIBLE PRODUCTS ETC	1	No Quantity							74187			0
S3	2000	2000	2000	2	0	2	Export	124	Canada	CAN	191	Croatia	HRV								09	MISC.EDIBLE PRODUCTS ETC	1	No Quantity							7416			0
S3	2000	2000	2000	2	0	2	Export	124	Canada	CAN	192	Cuba	CUB								09	MISC.EDIBLE PRODUCTS ETC	1	No Quantity							1381915			0
S3	2000	2000	2000	2	0	2	Export	124	Canada	CAN	196	Cyprus	CYP								09	MISC.EDIBLE PRODUCTS ETC	1	No Quantity							46355			0
S3	2000	2000	2000	2	0	2	Export	124	Canada	CAN	203	Czechia	CZE								09	MISC.EDIBLE PRODUCTS ETC	1	No Quantity							898006			0
S3	2000	2000	2000	2	0	2	Export	124	Canada	CAN	208	Denmark	DNK								09	MISC.EDIBLE PRODUCTS ETC	1	No Quantity							2633559			0
S3	2000	2000	2000	2	0	2	Export	124	Canada	CAN	214	Dominican Rep.	DOM								09	MISC.EDIBLE PRODUCTS ETC	1	No Quantity							67600			0
S3	2000	2000	2000	2	0	2	Export	124	Canada	CAN	222	El Salvador	SLV								09	MISC.EDIBLE PRODUCTS ETC	1	No Quantity							13945			0
S3	2000	2000	2000	2	0	2	Export	124	Canada	CAN	231	Ethiopia	ETH								09	MISC.EDIBLE PRODUCTS ETC	1	No Quantity							99378			0
S3	2000	2000	2000	2	0	2	Export	124	Canada	CAN	242	Fiji	FJI								09	MISC.EDIBLE PRODUCTS ETC	1	No Quantity							7968			0
S3	2000	2000	2000	2	0	2	Export	124	Canada	CAN	246	Finland	FIN								09	MISC.EDIBLE PRODUCTS ETC	1	No Quantity							211591			0
S3	2000	2000	2000	2	0	2	Export	124	Canada	CAN	251	France	FRA								09	MISC.EDIBLE PRODUCTS ETC	1	No Quantity							5292755			0
S3	2000	2000	2000	2	0	2	Export	124	Canada	CAN	268	Georgia	GEO								09	MISC.EDIBLE PRODUCTS ETC	1	No Quantity							16509			0
S3	2000	2000	2000	2	0	2	Export	124	Canada	CAN	276	Germany	DEU								09	MISC.EDIBLE PRODUCTS ETC	1	No Quantity							757740			0
S3	2000	2000	2000	2	0	2	Export	124	Canada	CAN	288	Ghana	GHA								09	MISC.EDIBLE PRODUCTS ETC	1	No Quantity							22427			0
S3	2000	2000	2000	2	0	2	Export	124	Canada	CAN	292	Gibraltar	GIB								09	MISC.EDIBLE PRODUCTS ETC	1	No Quantity							7718			0
S3	2000	2000	2000	2	0	2	Export	124	Canada	CAN	300	Greece	GRC								09	MISC.EDIBLE PRODUCTS ETC	1	No Quantity							44596			0
S3	2000	2000	2000	2	0	2	Export	124	Canada	CAN	304	Greenland	GRL								09	MISC.EDIBLE PRODUCTS ETC	1	No Quantity							8986			0
S3	2000	2000	2000	2	0	2	Export	124	Canada	CAN	308	Grenada	GRD								09	MISC.EDIBLE PRODUCTS ETC	1	No Quantity							8987			0
S3	2000	2000	2000	2	0	2	Export	124	Canada	CAN	320	Guatemala	GTM								09	MISC.EDIBLE PRODUCTS ETC	1	No Quantity							20204			0
S3	2000	2000	2000	2	0	2	Export	124	Canada	CAN	328	Guyana	GUY								09	MISC.EDIBLE PRODUCTS ETC	1	No Quantity							84860			0
S3	2000	2000	2000	2	0	2	Export	124	Canada	CAN	332	Haiti	HTI								09	MISC.EDIBLE PRODUCTS ETC	1	No Quantity							8536			0
S3	2000	2000	2000	2	0	2	Export	124	Canada	CAN	344	China, Hong Kong SAR	HKG								09	MISC.EDIBLE PRODUCTS ETC	1	No Quantity							1715575			0
S3	2000	2000	2000	2	0	2	Export	124	Canada	CAN	348	Hungary	HUN								09	MISC.EDIBLE PRODUCTS ETC	1	No Quantity							54241			0
S3	2000	2000	2000	2	0	2	Export	124	Canada	CAN	352	Iceland	ISL								09	MISC.EDIBLE PRODUCTS ETC	1	No Quantity							120646			0
S3	2000	2000	2000	2	0	2	Export	124	Canada	CAN	360	Indonesia	IDN								09	MISC.EDIBLE PRODUCTS ETC	1	No Quantity							350562			0
S3	2000	2000	2000	2	0	2	Export	124	Canada	CAN	372	Ireland	IRL								09	MISC.EDIBLE PRODUCTS ETC	1	No Quantity							176679			0
S3	2000	2000	2000	2	0	2	Export	124	Canada	CAN	376	Israel	ISR								09	MISC.EDIBLE PRODUCTS ETC	1	No Quantity							1435762			0
S3	2000	2000	2000	2	0	2	Export	124	Canada	CAN	381	Italy	ITA								09	MISC.EDIBLE PRODUCTS ETC	1	No Quantity							318246			0
S3	2000	2000	2000	2	0	2	Export	124	Canada	CAN	384	Côte d'Ivoire	CIV								09	MISC.EDIBLE PRODUCTS ETC	1	No Quantity							57148			0
S3	2000	2000	2000	2	0	2	Export	124	Canada	CAN	388	Jamaica	JAM								09	MISC.EDIBLE PRODUCTS ETC	1	No Quantity							1173117			0
S3	2000	2000	2000	2	0	2	Export	124	Canada	CAN	392	Japan	JPN								09	MISC.EDIBLE PRODUCTS ETC	1	No Quantity							4323416			0
S3	2000	2000	2000	2	0	2	Export	124	Canada	CAN	400	Jordan	JOR								09	MISC.EDIBLE PRODUCTS ETC	1	No Quantity							69740			0
S3	2000	2000	2000	2	0	2	Export	124	Canada	CAN	410	Rep. of Korea	KOR								09	MISC.EDIBLE PRODUCTS ETC	1	No Quantity							1133054			0
S3	2000	2000	2000	2	0	2	Export	124	Canada	CAN	414	Kuwait	KWT								09	MISC.EDIBLE PRODUCTS ETC	1	No Quantity							265408			0
S3	2000	2000	2000	2	0	2	Export	124	Canada	CAN	422	Lebanon	LBN								09	MISC.EDIBLE PRODUCTS ETC	1	No Quantity							396627			0
S3	2000	2000	2000	2	0	2	Export	124	Canada	CAN	428	Latvia	LVA								09	MISC.EDIBLE PRODUCTS ETC	1	No Quantity							62074			0
S3	2000	2000	2000	2	0	2	Export	124	Canada	CAN	450	Madagascar	MDG								09	MISC.EDIBLE PRODUCTS ETC	1	No Quantity							56539			0
S3	2000	2000	2000	2	0	2	Export	124	Canada	CAN	454	Malawi	MWI								09	MISC.EDIBLE PRODUCTS ETC	1	No Quantity							2686			0
S3	2000	2000	2000	2	0	2	Export	124	Canada	CAN	458	Malaysia	MYS								09	MISC.EDIBLE PRODUCTS ETC	1	No Quantity							205992			0
S3	2000	2000	2000	2	0	2	Export	124	Canada	CAN	470	Malta	MLT								09	MISC.EDIBLE PRODUCTS ETC	1	No Quantity							18988			0
S3	2000	2000	2000	2	0	2	Export	124	Canada	CAN	480	Mauritius	MUS								09	MISC.EDIBLE PRODUCTS ETC	1	No Quantity							20157			0
S3	2000	2000	2000	2	0	2	Export	124	Canada	CAN	484	Mexico	MEX								09	MISC.EDIBLE PRODUCTS ETC	1	No Quantity							161931			0
S3	2000	2000	2000	2	0	2	Export	124	Canada	CAN	490	Other Asia, nes									09	MISC.EDIBLE PRODUCTS ETC	1	No Quantity							5358006			0
S3	2000	2000	2000	2	0	2	Export	124	Canada	CAN	508	Mozambique	MOZ								09	MISC.EDIBLE PRODUCTS ETC	1	No Quantity							4712			0
S3	2000	2000	2000	2	0	2	Export	124	Canada	CAN	512	Oman	OMN								09	MISC.EDIBLE PRODUCTS ETC	1	No Quantity							127418			0
S3	2000	2000	2000	2	0	2	Export	124	Canada	CAN	524	Nepal	NPL								09	MISC.EDIBLE PRODUCTS ETC	1	No Quantity							223			0
S3	2000	2000	2000	2	0	2	Export	124	Canada	CAN	528	Netherlands	NLD								09	MISC.EDIBLE PRODUCTS ETC	1	No Quantity							3623297			0
S3	2000	2000	2000	2	0	2	Export	124	Canada	CAN	530	Neth. Antilles	ANT								09	MISC.EDIBLE PRODUCTS ETC	1	No Quantity							71062			0
S3	2000	2000	2000	2	0	2	Export	124	Canada	CAN	540	New Caledonia	NCL								09	MISC.EDIBLE PRODUCTS ETC	1	No Quantity							330008			0
S3	2000	2000	2000	2	0	2	Export	124	Canada	CAN	554	New Zealand	NZL								09	MISC.EDIBLE PRODUCTS ETC	1	No Quantity							884166			0
S3	2000	2000	2000	2	0	2	Export	124	Canada	CAN	558	Nicaragua	NIC								09	MISC.EDIBLE PRODUCTS ETC	1	No Quantity							2020			0
S3	2000	2000	2000	2	0	2	Export	124	Canada	CAN	566	Nigeria	NGA								09	MISC.EDIBLE PRODUCTS ETC	1	No Quantity							62749			0
S3	2000	2000	2000	2	0	2	Export	124	Canada	CAN	579	Norway	NOR								09	MISC.EDIBLE PRODUCTS ETC	1	No Quantity							391483			0
S3	2000	2000	2000	2	0	2	Export	124	Canada	CAN	581	United States Minor Outlying Islands	UMI								09	MISC.EDIBLE PRODUCTS ETC	1	No Quantity							7580			0
S3	2000	2000	2000	2	0	2	Export	124	Canada	CAN	591	Panama	PAN								09	MISC.EDIBLE PRODUCTS ETC	1	No Quantity							97459			0
S3	2000	2000	2000	2	0	2	Export	124	Canada	CAN	604	Peru	PER								09	MISC.EDIBLE PRODUCTS ETC	1	No Quantity							45391			0
S3	2000	2000	2000	2	0	2	Export	124	Canada	CAN	608	Philippines	PHL								09	MISC.EDIBLE PRODUCTS ETC	1	No Quantity							480411			0
S3	2000	2000	2000	2	0	2	Export	124	Canada	CAN	616	Poland	POL								09	MISC.EDIBLE PRODUCTS ETC	1	No Quantity							224594			0
S3	2000	2000	2000	2	0	2	Export	124	Canada	CAN	634	Qatar	QAT								09	MISC.EDIBLE PRODUCTS ETC	1	No Quantity							134228			0
S3	2000	2000	2000	2	0	2	Export	124	Canada	CAN	643	Russian Federation	RUS								09	MISC.EDIBLE PRODUCTS ETC	1	No Quantity							75699			0
S3	2000	2000	2000	2	0	2	Export	124	Canada	CAN	662	Saint Lucia	LCA								09	MISC.EDIBLE PRODUCTS ETC	1	No Quantity							21411			0
S3	2000	2000	2000	2	0	2	Export	124	Canada	CAN	666	Saint Pierre and Miquelon	SPM								09	MISC.EDIBLE PRODUCTS ETC	1	No Quantity							29985			0
S3	2000	2000	2000	2	0	2	Export	124	Canada	CAN	670	Saint Vincent and the Grenadines	VCT								09	MISC.EDIBLE PRODUCTS ETC	1	No Quantity							32466			0
S3	2000	2000	2000	2	0	2	Export	124	Canada	CAN	682	Saudi Arabia	SAU								09	MISC.EDIBLE PRODUCTS ETC	1	No Quantity							864063			0
S3	2000	2000	2000	2	0	2	Export	124	Canada	CAN	699	India	IND								09	MISC.EDIBLE PRODUCTS ETC	1	No Quantity							259654			0
S3	2000	2000	2000	2	0	2	Export	124	Canada	CAN	702	Singapore	SGP								09	MISC.EDIBLE PRODUCTS ETC	1	No Quantity							848957			0
S3	2000	2000	2000	2	0	2	Export	124	Canada	CAN	704	Viet Nam	VNM								09	MISC.EDIBLE PRODUCTS ETC	1	No Quantity							202955			0
S3	2000	2000	2000	2	0	2	Export	124	Canada	CAN	705	Slovenia	SVN								09	MISC.EDIBLE PRODUCTS ETC	1	No Quantity							12144			0
S3	2000	2000	2000	2	0	2	Export	124	Canada	CAN	710	South Africa	ZAF								09	MISC.EDIBLE PRODUCTS ETC	1	No Quantity							1997811			0
S3	2000	2000	2000	2	0	2	Export	124	Canada	CAN	716	Zimbabwe	ZWE								09	MISC.EDIBLE PRODUCTS ETC	1	No Quantity							20162			0
S3	2000	2000	2000	2	0	2	Export	124	Canada	CAN	724	Spain	ESP								09	MISC.EDIBLE PRODUCTS ETC	1	No Quantity							264162			0
S3	2000	2000	2000	2	0	2	Export	124	Canada	CAN	740	Suriname	SUR								09	MISC.EDIBLE PRODUCTS ETC	1	No Quantity							4152			0
S3	2000	2000	2000	2	0	2	Export	124	Canada	CAN	752	Sweden	SWE								09	MISC.EDIBLE PRODUCTS ETC	1	No Quantity							133354			0
S3	2000	2000	2000	2	0	2	Export	124	Canada	CAN	757	Switzerland	CHE								09	MISC.EDIBLE PRODUCTS ETC	1	No Quantity							1591			0
S3	2000	2000	2000	2	0	2	Export	124	Canada	CAN	764	Thailand	THA								09	MISC.EDIBLE PRODUCTS ETC	1	No Quantity							279901			0
S3	2000	2000	2000	2	0	2	Export	124	Canada	CAN	780	Trinidad and Tobago	TTO								09	MISC.EDIBLE PRODUCTS ETC	1	No Quantity							450501			0
S3	2000	2000	2000	2	0	2	Export	124	Canada	CAN	784	United Arab Emirates	ARE								09	MISC.EDIBLE PRODUCTS ETC	1	No Quantity							80878			0
S3	2000	2000	2000	2	0	2	Export	124	Canada	CAN	792	Turkey	TUR								09	MISC.EDIBLE PRODUCTS ETC	1	No Quantity							302008			0
S3	2000	2000	2000	2	0	2	Export	124	Canada	CAN	804	Ukraine	UKR								09	MISC.EDIBLE PRODUCTS ETC	1	No Quantity							26458			0
S3	2000	2000	2000	2	0	2	Export	124	Canada	CAN	818	Egypt	EGY								09	MISC.EDIBLE PRODUCTS ETC	1	No Quantity							144685			0
S3	2000	2000	2000	2	0	2	Export	124	Canada	CAN	826	United Kingdom	GBR								09	MISC.EDIBLE PRODUCTS ETC	1	No Quantity							5655518			0
S3	2000	2000	2000	2	0	2	Export	124	Canada	CAN	834	United Rep. of Tanzania	TZA								09	MISC.EDIBLE PRODUCTS ETC	1	No Quantity							2692			0
S3	2000	2000	2000	2	0	2	Export	124	Canada	CAN	842	USA	USA								09	MISC.EDIBLE PRODUCTS ETC	1	No Quantity							488856611			0
S3	2000	2000	2000	2	0	2	Export	124	Canada	CAN	858	Uruguay	URY								09	MISC.EDIBLE PRODUCTS ETC	1	No Quantity							38640			0
S3	2000	2000	2000	2	0	2	Export	124	Canada	CAN	862	Venezuela	VEN								09	MISC.EDIBLE PRODUCTS ETC	1	No Quantity							135866			0
S3	2000	2000	2000	2	0	2	Export	124	Canada	CAN	894	Zambia	ZMB								09	MISC.EDIBLE PRODUCTS ETC	1	No Quantity							36575			0
S3	2000	2000	2000	2	0	2	Export	132	Cabo Verde	CPV	0	World	WLD								09	MISC.EDIBLE PRODUCTS ETC	1	No Quantity							16426			0
S3	2000	2000	2000	2	0	2	Export	132	Cabo Verde	CPV	251	France	FRA								09	MISC.EDIBLE PRODUCTS ETC	1	No Quantity							288			0
S3	2000	2000	2000	2	0	2	Export	132	Cabo Verde	CPV	710	South Africa	ZAF								09	MISC.EDIBLE PRODUCTS ETC	1	No Quantity							17			0
S3	2000	2000	2000	2	0	2	Export	132	Cabo Verde	CPV	724	Spain	ESP								09	MISC.EDIBLE PRODUCTS ETC	1	No Quantity							650			0
S3	2000	2000	2000	2	0	2	Export	132	Cabo Verde	CPV	837	Bunkers									09	MISC.EDIBLE PRODUCTS ETC	1	No Quantity							15470			0
S3	2000	2000	2000	2	0	2	Export	124	Canada	CAN	0	World	WLD								11	BEVERAGES	1	No Quantity							954942855			0
S3	2000	2000	2000	2	0	2	Export	124	Canada	CAN	28	Antigua and Barbuda	ATG								11	BEVERAGES	1	No Quantity							147144			0
S3	2000	2000	2000	2	0	2	Export	124	Canada	CAN	36	Australia	AUS								11	BEVERAGES	1	No Quantity							760919			0
S3	2000	2000	2000	2	0	2	Export	124	Canada	CAN	40	Austria	AUT								11	BEVERAGES	1	No Quantity							53386			0
S3	2000	2000	2000	2	0	2	Export	124	Canada	CAN	44	Bahamas	BHS								11	BEVERAGES	1	No Quantity							497509			0
S3	2000	2000	2000	2	0	2	Export	124	Canada	CAN	48	Bahrain	BHR								11	BEVERAGES	1	No Quantity							49088			0
S3	2000	2000	2000	2	0	2	Export	124	Canada	CAN	50	Bangladesh	BGD								11	BEVERAGES	1	No Quantity							11036			0
S3	2000	2000	2000	2	0	2	Export	124	Canada	CAN	52	Barbados	BRB								11	BEVERAGES	1	No Quantity							66885			0
S3	2000	2000	2000	2	0	2	Export	124	Canada	CAN	56	Belgium	BEL								11	BEVERAGES	1	No Quantity							2981691			0
S3	2000	2000	2000	2	0	2	Export	124	Canada	CAN	60	Bermuda	BMU								11	BEVERAGES	1	No Quantity							297804			0
S3	2000	2000	2000	2	0	2	Export	124	Canada	CAN	76	Brazil	BRA								11	BEVERAGES	1	No Quantity							105300			0
S3	2000	2000	2000	2	0	2	Export	124	Canada	CAN	92	Br. Virgin Isds	VGB								11	BEVERAGES	1	No Quantity							60039			0
S3	2000	2000	2000	2	0	2	Export	124	Canada	CAN	96	Brunei Darussalam	BRN								11	BEVERAGES	1	No Quantity							1081			0
S3	2000	2000	2000	2	0	2	Export	124	Canada	CAN	100	Bulgaria	BGR								11	BEVERAGES	1	No Quantity							88039			0
S3	2000	2000	2000	2	0	2	Export	124	Canada	CAN	136	Cayman Isds	CYM								11	BEVERAGES	1	No Quantity							210571			0
S3	2000	2000	2000	2	0	2	Export	124	Canada	CAN	152	Chile	CHL								11	BEVERAGES	1	No Quantity							171967			0
S3	2000	2000	2000	2	0	2	Export	124	Canada	CAN	156	China	CHN								11	BEVERAGES	1	No Quantity							155936			0
S3	2000	2000	2000	2	0	2	Export	124	Canada	CAN	192	Cuba	CUB								11	BEVERAGES	1	No Quantity							327846			0
S3	2000	2000	2000	2	0	2	Export	124	Canada	CAN	196	Cyprus	CYP								11	BEVERAGES	1	No Quantity							70901			0
S3	2000	2000	2000	2	0	2	Export	124	Canada	CAN	203	Czechia	CZE								11	BEVERAGES	1	No Quantity							436735			0
S3	2000	2000	2000	2	0	2	Export	124	Canada	CAN	208	Denmark	DNK								11	BEVERAGES	1	No Quantity							67025			0
S3	2000	2000	2000	2	0	2	Export	124	Canada	CAN	212	Dominica	DMA								11	BEVERAGES	1	No Quantity							27290			0
S3	2000	2000	2000	2	0	2	Export	124	Canada	CAN	214	Dominican Rep.	DOM								11	BEVERAGES	1	No Quantity							219438			0
S3	2000	2000	2000	2	0	2	Export	124	Canada	CAN	246	Finland	FIN								11	BEVERAGES	1	No Quantity							725041			0
S3	2000	2000	2000	2	0	2	Export	124	Canada	CAN	251	France	FRA								11	BEVERAGES	1	No Quantity							2731127			0
S3	2000	2000	2000	2	0	2	Export	124	Canada	CAN	260	Fr. South Antarctic Terr.	ATF								11	BEVERAGES	1	No Quantity							9939			0
S3	2000	2000	2000	2	0	2	Export	124	Canada	CAN	276	Germany	DEU								11	BEVERAGES	1	No Quantity							783943			0
S3	2000	2000	2000	2	0	2	Export	124	Canada	CAN	300	Greece	GRC								11	BEVERAGES	1	No Quantity							105178			0
S3	2000	2000	2000	2	0	2	Export	124	Canada	CAN	304	Greenland	GRL								11	BEVERAGES	1	No Quantity							2450			0
S3	2000	2000	2000	2	0	2	Export	124	Canada	CAN	308	Grenada	GRD								11	BEVERAGES	1	No Quantity							10191			0
S3	2000	2000	2000	2	0	2	Export	124	Canada	CAN	316	Guam	GUM								11	BEVERAGES	1	No Quantity							7033			0
S3	2000	2000	2000	2	0	2	Export	124	Canada	CAN	320	Guatemala	GTM								11	BEVERAGES	1	No Quantity							7937			0
S3	2000	2000	2000	2	0	2	Export	124	Canada	CAN	328	Guyana	GUY								11	BEVERAGES	1	No Quantity							6731			0
S3	2000	2000	2000	2	0	2	Export	124	Canada	CAN	332	Haiti	HTI								11	BEVERAGES	1	No Quantity							10794			0
S3	2000	2000	2000	2	0	2	Export	124	Canada	CAN	344	China, Hong Kong SAR	HKG								11	BEVERAGES	1	No Quantity							1132415			0
S3	2000	2000	2000	2	0	2	Export	124	Canada	CAN	348	Hungary	HUN								11	BEVERAGES	1	No Quantity							57469			0
S3	2000	2000	2000	2	0	2	Export	124	Canada	CAN	352	Iceland	ISL								11	BEVERAGES	1	No Quantity							30880			0
S3	2000	2000	2000	2	0	2	Export	124	Canada	CAN	360	Indonesia	IDN								11	BEVERAGES	1	No Quantity							22422			0
S3	2000	2000	2000	2	0	2	Export	124	Canada	CAN	364	Iran	IRN								11	BEVERAGES	1	No Quantity							14538			0
S3	2000	2000	2000	2	0	2	Export	124	Canada	CAN	376	Israel	ISR								11	BEVERAGES	1	No Quantity							292742			0
S3	2000	2000	2000	2	0	2	Export	124	Canada	CAN	381	Italy	ITA								11	BEVERAGES	1	No Quantity							668054			0
S3	2000	2000	2000	2	0	2	Export	124	Canada	CAN	388	Jamaica	JAM								11	BEVERAGES	1	No Quantity							277431			0
S3	2000	2000	2000	2	0	2	Export	124	Canada	CAN	392	Japan	JPN								11	BEVERAGES	1	No Quantity							12496532			0
S3	2000	2000	2000	2	0	2	Export	124	Canada	CAN	400	Jordan	JOR								11	BEVERAGES	1	No Quantity							21669			0
S3	2000	2000	2000	2	0	2	Export	124	Canada	CAN	404	Kenya	KEN								11	BEVERAGES	1	No Quantity							10149			0
S3	2000	2000	2000	2	0	2	Export	124	Canada	CAN	410	Rep. of Korea	KOR								11	BEVERAGES	1	No Quantity							517225			0
S3	2000	2000	2000	2	0	2	Export	124	Canada	CAN	414	Kuwait	KWT								11	BEVERAGES	1	No Quantity							51387			0
S3	2000	2000	2000	2	0	2	Export	124	Canada	CAN	428	Latvia	LVA								11	BEVERAGES	1	No Quantity							30373			0
S3	2000	2000	2000	2	0	2	Export	124	Canada	CAN	434	Libya	LBY								11	BEVERAGES	1	No Quantity							27345			0
S3	2000	2000	2000	2	0	2	Export	124	Canada	CAN	458	Malaysia	MYS								11	BEVERAGES	1	No Quantity							164232			0
S3	2000	2000	2000	2	0	2	Export	124	Canada	CAN	480	Mauritius	MUS								11	BEVERAGES	1	No Quantity							3747			0
S3	2000	2000	2000	2	0	2	Export	124	Canada	CAN	484	Mexico	MEX								11	BEVERAGES	1	No Quantity							409530			0
S3	2000	2000	2000	2	0	2	Export	124	Canada	CAN	490	Other Asia, nes									11	BEVERAGES	1	No Quantity							3058196			0
S3	2000	2000	2000	2	0	2	Export	124	Canada	CAN	500	Montserrat	MSR								11	BEVERAGES	1	No Quantity							35892			0
S3	2000	2000	2000	2	0	2	Export	124	Canada	CAN	524	Nepal	NPL								11	BEVERAGES	1	No Quantity							799			0
S3	2000	2000	2000	2	0	2	Export	124	Canada	CAN	528	Netherlands	NLD								11	BEVERAGES	1	No Quantity							1107738			0
S3	2000	2000	2000	2	0	2	Export	124	Canada	CAN	530	Neth. Antilles	ANT								11	BEVERAGES	1	No Quantity							317540			0
S3	2000	2000	2000	2	0	2	Export	124	Canada	CAN	554	New Zealand	NZL								11	BEVERAGES	1	No Quantity							14715			0
S3	2000	2000	2000	2	0	2	Export	124	Canada	CAN	566	Nigeria	NGA								11	BEVERAGES	1	No Quantity							16021			0
S3	2000	2000	2000	2	0	2	Export	124	Canada	CAN	579	Norway	NOR								11	BEVERAGES	1	No Quantity							35861			0
S3	2000	2000	2000	2	0	2	Export	124	Canada	CAN	591	Panama	PAN								11	BEVERAGES	1	No Quantity							130626			0
S3	2000	2000	2000	2	0	2	Export	124	Canada	CAN	608	Philippines	PHL								11	BEVERAGES	1	No Quantity							157329			0
S3	2000	2000	2000	2	0	2	Export	124	Canada	CAN	616	Poland	POL								11	BEVERAGES	1	No Quantity							113612			0
S3	2000	2000	2000	2	0	2	Export	124	Canada	CAN	620	Portugal	PRT								11	BEVERAGES	1	No Quantity							4307			0
S3	2000	2000	2000	2	0	2	Export	124	Canada	CAN	634	Qatar	QAT								11	BEVERAGES	1	No Quantity							9388			0
S3	2000	2000	2000	2	0	2	Export	124	Canada	CAN	642	Romania	ROU								11	BEVERAGES	1	No Quantity							20091			0
S3	2000	2000	2000	2	0	2	Export	124	Canada	CAN	643	Russian Federation	RUS								11	BEVERAGES	1	No Quantity							39446			0
S3	2000	2000	2000	2	0	2	Export	124	Canada	CAN	659	Saint Kitts and Nevis	KNA								11	BEVERAGES	1	No Quantity							139203			0
S3	2000	2000	2000	2	0	2	Export	124	Canada	CAN	660	Anguilla	AIA								11	BEVERAGES	1	No Quantity							116094			0
S3	2000	2000	2000	2	0	2	Export	124	Canada	CAN	662	Saint Lucia	LCA								11	BEVERAGES	1	No Quantity							45130			0
S3	2000	2000	2000	2	0	2	Export	124	Canada	CAN	666	Saint Pierre and Miquelon	SPM								11	BEVERAGES	1	No Quantity							209902			0
S3	2000	2000	2000	2	0	2	Export	124	Canada	CAN	682	Saudi Arabia	SAU								11	BEVERAGES	1	No Quantity							73561			0
S3	2000	2000	2000	2	0	2	Export	124	Canada	CAN	702	Singapore	SGP								11	BEVERAGES	1	No Quantity							61567			0
S3	2000	2000	2000	2	0	2	Export	124	Canada	CAN	705	Slovenia	SVN								11	BEVERAGES	1	No Quantity							19113			0
S3	2000	2000	2000	2	0	2	Export	124	Canada	CAN	710	South Africa	ZAF								11	BEVERAGES	1	No Quantity							660742			0
S3	2000	2000	2000	2	0	2	Export	124	Canada	CAN	724	Spain	ESP								11	BEVERAGES	1	No Quantity							183289			0
S3	2000	2000	2000	2	0	2	Export	124	Canada	CAN	752	Sweden	SWE								11	BEVERAGES	1	No Quantity							3732964			0
S3	2000	2000	2000	2	0	2	Export	124	Canada	CAN	757	Switzerland	CHE								11	BEVERAGES	1	No Quantity							337805			0
S3	2000	2000	2000	2	0	2	Export	124	Canada	CAN	764	Thailand	THA								11	BEVERAGES	1	No Quantity							59178			0
S3	2000	2000	2000	2	0	2	Export	124	Canada	CAN	780	Trinidad and Tobago	TTO								11	BEVERAGES	1	No Quantity							26981			0
S3	2000	2000	2000	2	0	2	Export	124	Canada	CAN	784	United Arab Emirates	ARE								11	BEVERAGES	1	No Quantity							143738			0
S3	2000	2000	2000	2	0	2	Export	124	Canada	CAN	792	Turkey	TUR								11	BEVERAGES	1	No Quantity							378470			0
S3	2000	2000	2000	2	0	2	Export	124	Canada	CAN	818	Egypt	EGY								11	BEVERAGES	1	No Quantity							69235			0
S3	2000	2000	2000	2	0	2	Export	124	Canada	CAN	826	United Kingdom	GBR								11	BEVERAGES	1	No Quantity							12682669			0
S3	2000	2000	2000	2	0	2	Export	124	Canada	CAN	842	USA	USA								11	BEVERAGES	1	No Quantity							903505514			0
S3	2000	2000	2000	2	0	2	Export	132	Cabo Verde	CPV	0	World	WLD								11	BEVERAGES	1	No Quantity							314546			0
S3	2000	2000	2000	2	0	2	Export	132	Cabo Verde	CPV	28	Antigua and Barbuda	ATG								11	BEVERAGES	1	No Quantity							444			0
S3	2000	2000	2000	2	0	2	Export	132	Cabo Verde	CPV	251	France	FRA								11	BEVERAGES	1	No Quantity							7580			0
S3	2000	2000	2000	2	0	2	Export	132	Cabo Verde	CPV	528	Netherlands	NLD								11	BEVERAGES	1	No Quantity							22621			0
S3	2000	2000	2000	2	0	2	Export	132	Cabo Verde	CPV	620	Portugal	PRT								11	BEVERAGES	1	No Quantity							9783			0
S3	2000	2000	2000	2	0	2	Export	132	Cabo Verde	CPV	624	Guinea-Bissau	GNB								11	BEVERAGES	1	No Quantity							42198			0
S3	2000	2000	2000	2	0	2	Export	132	Cabo Verde	CPV	670	Saint Vincent and the Grenadines	VCT								11	BEVERAGES	1	No Quantity							1031			0
S3	2000	2000	2000	2	0	2	Export	132	Cabo Verde	CPV	686	Senegal	SEN								11	BEVERAGES	1	No Quantity							628			0
S3	2000	2000	2000	2	0	2	Export	132	Cabo Verde	CPV	710	South Africa	ZAF								11	BEVERAGES	1	No Quantity							119			0
S3	2000	2000	2000	2	0	2	Export	132	Cabo Verde	CPV	724	Spain	ESP								11	BEVERAGES	1	No Quantity							2091			0
S3	2000	2000	2000	2	0	2	Export	132	Cabo Verde	CPV	826	United Kingdom	GBR								11	BEVERAGES	1	No Quantity							3271			0
S3	2000	2000	2000	2	0	2	Export	132	Cabo Verde	CPV	837	Bunkers									11	BEVERAGES	1	No Quantity							113735			0
S3	2000	2000	2000	2	0	2	Export	132	Cabo Verde	CPV	842	USA	USA								11	BEVERAGES	1	No Quantity							77429			0
S3	2000	2000	2000	2	0	2	Export	132	Cabo Verde	CPV	899	Areas, nes									11	BEVERAGES	1	No Quantity							33615			0
S3	2000	2000	2000	2	0	2	Export	124	Canada	CAN	0	World	WLD								12	TOBACCO,TOBACCO MANUFACT	1	No Quantity							97266478			0
S3	2000	2000	2000	2	0	2	Export	124	Canada	CAN	32	Argentina	ARG								12	TOBACCO,TOBACCO MANUFACT	1	No Quantity							20142			0
S3	2000	2000	2000	2	0	2	Export	124	Canada	CAN	36	Australia	AUS								12	TOBACCO,TOBACCO MANUFACT	1	No Quantity							2117480			0
S3	2000	2000	2000	2	0	2	Export	124	Canada	CAN	44	Bahamas	BHS								12	TOBACCO,TOBACCO MANUFACT	1	No Quantity							622824			0
S3	2000	2000	2000	2	0	2	Export	124	Canada	CAN	50	Bangladesh	BGD								12	TOBACCO,TOBACCO MANUFACT	1	No Quantity							162878			0
S3	2000	2000	2000	2	0	2	Export	124	Canada	CAN	52	Barbados	BRB								12	TOBACCO,TOBACCO MANUFACT	1	No Quantity							28508			0
S3	2000	2000	2000	2	0	2	Export	124	Canada	CAN	56	Belgium	BEL								12	TOBACCO,TOBACCO MANUFACT	1	No Quantity							1630807			0
S3	2000	2000	2000	2	0	2	Export	124	Canada	CAN	60	Bermuda	BMU								12	TOBACCO,TOBACCO MANUFACT	1	No Quantity							7699			0
S3	2000	2000	2000	2	0	2	Export	124	Canada	CAN	136	Cayman Isds	CYM								12	TOBACCO,TOBACCO MANUFACT	1	No Quantity							15097			0
S3	2000	2000	2000	2	0	2	Export	124	Canada	CAN	152	Chile	CHL								12	TOBACCO,TOBACCO MANUFACT	1	No Quantity							131676			0
S3	2000	2000	2000	2	0	2	Export	124	Canada	CAN	251	France	FRA								12	TOBACCO,TOBACCO MANUFACT	1	No Quantity							106665			0
S3	2000	2000	2000	2	0	2	Export	124	Canada	CAN	276	Germany	DEU								12	TOBACCO,TOBACCO MANUFACT	1	No Quantity							7198993			0
S3	2000	2000	2000	2	0	2	Export	124	Canada	CAN	332	Haiti	HTI								12	TOBACCO,TOBACCO MANUFACT	1	No Quantity							25657			0
S3	2000	2000	2000	2	0	2	Export	124	Canada	CAN	360	Indonesia	IDN								12	TOBACCO,TOBACCO MANUFACT	1	No Quantity							176115			0
S3	2000	2000	2000	2	0	2	Export	124	Canada	CAN	384	Côte d'Ivoire	CIV								12	TOBACCO,TOBACCO MANUFACT	1	No Quantity							8777			0
S3	2000	2000	2000	2	0	2	Export	124	Canada	CAN	388	Jamaica	JAM								12	TOBACCO,TOBACCO MANUFACT	1	No Quantity							12399			0
S3	2000	2000	2000	2	0	2	Export	124	Canada	CAN	392	Japan	JPN								12	TOBACCO,TOBACCO MANUFACT	1	No Quantity							9273			0
S3	2000	2000	2000	2	0	2	Export	124	Canada	CAN	458	Malaysia	MYS								12	TOBACCO,TOBACCO MANUFACT	1	No Quantity							813348			0
S3	2000	2000	2000	2	0	2	Export	124	Canada	CAN	490	Other Asia, nes									12	TOBACCO,TOBACCO MANUFACT	1	No Quantity							187596			0
S3	2000	2000	2000	2	0	2	Export	124	Canada	CAN	528	Netherlands	NLD								12	TOBACCO,TOBACCO MANUFACT	1	No Quantity							1957569			0
S3	2000	2000	2000	2	0	2	Export	124	Canada	CAN	530	Neth. Antilles	ANT								12	TOBACCO,TOBACCO MANUFACT	1	No Quantity							14001			0
S3	2000	2000	2000	2	0	2	Export	124	Canada	CAN	591	Panama	PAN								12	TOBACCO,TOBACCO MANUFACT	1	No Quantity							941056			0
S3	2000	2000	2000	2	0	2	Export	124	Canada	CAN	600	Paraguay	PRY								12	TOBACCO,TOBACCO MANUFACT	1	No Quantity							924615			0
S3	2000	2000	2000	2	0	2	Export	124	Canada	CAN	608	Philippines	PHL								12	TOBACCO,TOBACCO MANUFACT	1	No Quantity							4883387			0
S3	2000	2000	2000	2	0	2	Export	124	Canada	CAN	643	Russian Federation	RUS								12	TOBACCO,TOBACCO MANUFACT	1	No Quantity							13519745			0
S3	2000	2000	2000	2	0	2	Export	124	Canada	CAN	666	Saint Pierre and Miquelon	SPM								12	TOBACCO,TOBACCO MANUFACT	1	No Quantity							119681			0
S3	2000	2000	2000	2	0	2	Export	124	Canada	CAN	704	Viet Nam	VNM								12	TOBACCO,TOBACCO MANUFACT	1	No Quantity							181345			0
S3	2000	2000	2000	2	0	2	Export	124	Canada	CAN	710	South Africa	ZAF								12	TOBACCO,TOBACCO MANUFACT	1	No Quantity							1786271			0
S3	2000	2000	2000	2	0	2	Export	124	Canada	CAN	724	Spain	ESP								12	TOBACCO,TOBACCO MANUFACT	1	No Quantity							2020468			0
S3	2000	2000	2000	2	0	2	Export	124	Canada	CAN	757	Switzerland	CHE								12	TOBACCO,TOBACCO MANUFACT	1	No Quantity							239394			0
S3	2000	2000	2000	2	0	2	Export	124	Canada	CAN	780	Trinidad and Tobago	TTO								12	TOBACCO,TOBACCO MANUFACT	1	No Quantity							420821			0
S3	2000	2000	2000	2	0	2	Export	124	Canada	CAN	792	Turkey	TUR								12	TOBACCO,TOBACCO MANUFACT	1	No Quantity							1146936			0
S3	2000	2000	2000	2	0	2	Export	124	Canada	CAN	804	Ukraine	UKR								12	TOBACCO,TOBACCO MANUFACT	1	No Quantity							115778			0
S3	2000	2000	2000	2	0	2	Export	124	Canada	CAN	818	Egypt	EGY								12	TOBACCO,TOBACCO MANUFACT	1	No Quantity							259878			0
S3	2000	2000	2000	2	0	2	Export	124	Canada	CAN	826	United Kingdom	GBR								12	TOBACCO,TOBACCO MANUFACT	1	No Quantity							8967486			0
S3	2000	2000	2000	2	0	2	Export	124	Canada	CAN	842	USA	USA								12	TOBACCO,TOBACCO MANUFACT	1	No Quantity							46492112			0
S3	2000	2000	2000	2	0	2	Export	132	Cabo Verde	CPV	0	World	WLD								12	TOBACCO,TOBACCO MANUFACT	1	No Quantity							19934			0
S3	2000	2000	2000	2	0	2	Export	132	Cabo Verde	CPV	392	Japan	JPN								12	TOBACCO,TOBACCO MANUFACT	1	No Quantity							13			0
S3	2000	2000	2000	2	0	2	Export	132	Cabo Verde	CPV	620	Portugal	PRT								12	TOBACCO,TOBACCO MANUFACT	1	No Quantity							1217			0
S3	2000	2000	2000	2	0	2	Export	132	Cabo Verde	CPV	837	Bunkers									12	TOBACCO,TOBACCO MANUFACT	1	No Quantity							18704			0
S3	2000	2000	2000	2	0	2	Export	124	Canada	CAN	0	World	WLD								21	HIDES,SKINS,FURSKINS,RAW	1	No Quantity							285895040			0
S3	2000	2000	2000	2	0	2	Export	124	Canada	CAN	12	Algeria	DZA								21	HIDES,SKINS,FURSKINS,RAW	1	No Quantity							714005			0
S3	2000	2000	2000	2	0	2	Export	124	Canada	CAN	36	Australia	AUS								21	HIDES,SKINS,FURSKINS,RAW	1	No Quantity							88366			0
S3	2000	2000	2000	2	0	2	Export	124	Canada	CAN	40	Austria	AUT								21	HIDES,SKINS,FURSKINS,RAW	1	No Quantity							653906			0
S3	2000	2000	2000	2	0	2	Export	124	Canada	CAN	56	Belgium	BEL								21	HIDES,SKINS,FURSKINS,RAW	1	No Quantity							52458			0
S3	2000	2000	2000	2	0	2	Export	124	Canada	CAN	76	Brazil	BRA								21	HIDES,SKINS,FURSKINS,RAW	1	No Quantity							41887			0
S3	2000	2000	2000	2	0	2	Export	124	Canada	CAN	156	China	CHN								21	HIDES,SKINS,FURSKINS,RAW	1	No Quantity							23150481			0
S3	2000	2000	2000	2	0	2	Export	124	Canada	CAN	203	Czechia	CZE								21	HIDES,SKINS,FURSKINS,RAW	1	No Quantity							72189			0
S3	2000	2000	2000	2	0	2	Export	124	Canada	CAN	208	Denmark	DNK								21	HIDES,SKINS,FURSKINS,RAW	1	No Quantity							209935			0
S3	2000	2000	2000	2	0	2	Export	124	Canada	CAN	214	Dominican Rep.	DOM								21	HIDES,SKINS,FURSKINS,RAW	1	No Quantity							91831			0
S3	2000	2000	2000	2	0	2	Export	124	Canada	CAN	246	Finland	FIN								21	HIDES,SKINS,FURSKINS,RAW	1	No Quantity							279152			0
S3	2000	2000	2000	2	0	2	Export	124	Canada	CAN	251	France	FRA								21	HIDES,SKINS,FURSKINS,RAW	1	No Quantity							2306586			0
S3	2000	2000	2000	2	0	2	Export	124	Canada	CAN	276	Germany	DEU								21	HIDES,SKINS,FURSKINS,RAW	1	No Quantity							6881100			0
S3	2000	2000	2000	2	0	2	Export	124	Canada	CAN	300	Greece	GRC								21	HIDES,SKINS,FURSKINS,RAW	1	No Quantity							4724039			0
S3	2000	2000	2000	2	0	2	Export	124	Canada	CAN	344	China, Hong Kong SAR	HKG								21	HIDES,SKINS,FURSKINS,RAW	1	No Quantity							47281253			0
S3	2000	2000	2000	2	0	2	Export	124	Canada	CAN	348	Hungary	HUN								21	HIDES,SKINS,FURSKINS,RAW	1	No Quantity							114890			0
S3	2000	2000	2000	2	0	2	Export	124	Canada	CAN	372	Ireland	IRL								21	HIDES,SKINS,FURSKINS,RAW	1	No Quantity							120986			0
S3	2000	2000	2000	2	0	2	Export	124	Canada	CAN	376	Israel	ISR								21	HIDES,SKINS,FURSKINS,RAW	1	No Quantity							9231			0
S3	2000	2000	2000	2	0	2	Export	124	Canada	CAN	381	Italy	ITA								21	HIDES,SKINS,FURSKINS,RAW	1	No Quantity							13052259			0
S3	2000	2000	2000	2	0	2	Export	124	Canada	CAN	392	Japan	JPN								21	HIDES,SKINS,FURSKINS,RAW	1	No Quantity							3069834			0
S3	2000	2000	2000	2	0	2	Export	124	Canada	CAN	408	Dem. People's Rep. of Korea	PRK								21	HIDES,SKINS,FURSKINS,RAW	1	No Quantity							99759			0
S3	2000	2000	2000	2	0	2	Export	124	Canada	CAN	410	Rep. of Korea	KOR								21	HIDES,SKINS,FURSKINS,RAW	1	No Quantity							25633190			0
S3	2000	2000	2000	2	0	2	Export	124	Canada	CAN	484	Mexico	MEX								21	HIDES,SKINS,FURSKINS,RAW	1	No Quantity							90018			0
S3	2000	2000	2000	2	0	2	Export	124	Canada	CAN	490	Other Asia, nes									21	HIDES,SKINS,FURSKINS,RAW	1	No Quantity							22441669			0
S3	2000	2000	2000	2	0	2	Export	124	Canada	CAN	528	Netherlands	NLD								21	HIDES,SKINS,FURSKINS,RAW	1	No Quantity							134312			0
S3	2000	2000	2000	2	0	2	Export	124	Canada	CAN	579	Norway	NOR								21	HIDES,SKINS,FURSKINS,RAW	1	No Quantity							256380			0
S3	2000	2000	2000	2	0	2	Export	124	Canada	CAN	586	Pakistan	PAK								21	HIDES,SKINS,FURSKINS,RAW	1	No Quantity							37146			0
S3	2000	2000	2000	2	0	2	Export	124	Canada	CAN	591	Panama	PAN								21	HIDES,SKINS,FURSKINS,RAW	1	No Quantity							32276			0
S3	2000	2000	2000	2	0	2	Export	124	Canada	CAN	616	Poland	POL								21	HIDES,SKINS,FURSKINS,RAW	1	No Quantity							1351239			0
S3	2000	2000	2000	2	0	2	Export	124	Canada	CAN	620	Portugal	PRT								21	HIDES,SKINS,FURSKINS,RAW	1	No Quantity							514527			0
S3	2000	2000	2000	2	0	2	Export	124	Canada	CAN	642	Romania	ROU								21	HIDES,SKINS,FURSKINS,RAW	1	No Quantity							71888			0
S3	2000	2000	2000	2	0	2	Export	124	Canada	CAN	643	Russian Federation	RUS								21	HIDES,SKINS,FURSKINS,RAW	1	No Quantity							125938			0
S3	2000	2000	2000	2	0	2	Export	124	Canada	CAN	699	India	IND								21	HIDES,SKINS,FURSKINS,RAW	1	No Quantity							162640			0
S3	2000	2000	2000	2	0	2	Export	124	Canada	CAN	704	Viet Nam	VNM								21	HIDES,SKINS,FURSKINS,RAW	1	No Quantity							29265			0
S3	2000	2000	2000	2	0	2	Export	124	Canada	CAN	705	Slovenia	SVN								21	HIDES,SKINS,FURSKINS,RAW	1	No Quantity							122943			0
S3	2000	2000	2000	2	0	2	Export	124	Canada	CAN	710	South Africa	ZAF								21	HIDES,SKINS,FURSKINS,RAW	1	No Quantity							2073021			0
S3	2000	2000	2000	2	0	2	Export	124	Canada	CAN	724	Spain	ESP								21	HIDES,SKINS,FURSKINS,RAW	1	No Quantity							2051837			0
S3	2000	2000	2000	2	0	2	Export	124	Canada	CAN	752	Sweden	SWE								21	HIDES,SKINS,FURSKINS,RAW	1	No Quantity							5292			0
S3	2000	2000	2000	2	0	2	Export	124	Canada	CAN	757	Switzerland	CHE								21	HIDES,SKINS,FURSKINS,RAW	1	No Quantity							269295			0
S3	2000	2000	2000	2	0	2	Export	124	Canada	CAN	764	Thailand	THA								21	HIDES,SKINS,FURSKINS,RAW	1	No Quantity							4713658			0
S3	2000	2000	2000	2	0	2	Export	124	Canada	CAN	780	Trinidad and Tobago	TTO								21	HIDES,SKINS,FURSKINS,RAW	1	No Quantity							30070			0
S3	2000	2000	2000	2	0	2	Export	124	Canada	CAN	792	Turkey	TUR								21	HIDES,SKINS,FURSKINS,RAW	1	No Quantity							531667			0
S3	2000	2000	2000	2	0	2	Export	124	Canada	CAN	826	United Kingdom	GBR								21	HIDES,SKINS,FURSKINS,RAW	1	No Quantity							1281818			0
S3	2000	2000	2000	2	0	2	Export	124	Canada	CAN	834	United Rep. of Tanzania	TZA								21	HIDES,SKINS,FURSKINS,RAW	1	No Quantity							14688			0
S3	2000	2000	2000	2	0	2	Export	124	Canada	CAN	842	USA	USA								21	HIDES,SKINS,FURSKINS,RAW	1	No Quantity							120906114			0
S3	2000	2000	2000	2	0	2	Export	132	Cabo Verde	CPV	0	World	WLD								21	HIDES,SKINS,FURSKINS,RAW	1	No Quantity							3544			0
S3	2000	2000	2000	2	0	2	Export	132	Cabo Verde	CPV	620	Portugal	PRT								21	HIDES,SKINS,FURSKINS,RAW	1	No Quantity							3544			0
S3	2000	2000	2000	2	0	2	Export	124	Canada	CAN	0	World	WLD								22	OIL SEED,OLEAGINUS FRUIT	1	No Quantity							1137290176			0
S3	2000	2000	2000	2	0	2	Export	124	Canada	CAN	12	Algeria	DZA								22	OIL SEED,OLEAGINUS FRUIT	1	No Quantity							2826742			0
S3	2000	2000	2000	2	0	2	Export	124	Canada	CAN	32	Argentina	ARG								22	OIL SEED,OLEAGINUS FRUIT	1	No Quantity							38949			0
S3	2000	2000	2000	2	0	2	Export	124	Canada	CAN	36	Australia	AUS								22	OIL SEED,OLEAGINUS FRUIT	1	No Quantity							167467			0
S3	2000	2000	2000	2	0	2	Export	124	Canada	CAN	40	Austria	AUT								22	OIL SEED,OLEAGINUS FRUIT	1	No Quantity							24318			0
S3	2000	2000	2000	2	0	2	Export	124	Canada	CAN	44	Bahamas	BHS								22	OIL SEED,OLEAGINUS FRUIT	1	No Quantity							18645			0
S3	2000	2000	2000	2	0	2	Export	124	Canada	CAN	50	Bangladesh	BGD								22	OIL SEED,OLEAGINUS FRUIT	1	No Quantity							7643566			0
S3	2000	2000	2000	2	0	2	Export	124	Canada	CAN	56	Belgium	BEL								22	OIL SEED,OLEAGINUS FRUIT	1	No Quantity							74323361			0
S3	2000	2000	2000	2	0	2	Export	124	Canada	CAN	76	Brazil	BRA								22	OIL SEED,OLEAGINUS FRUIT	1	No Quantity							834586			0
S3	2000	2000	2000	2	0	2	Export	124	Canada	CAN	144	Sri Lanka	LKA								22	OIL SEED,OLEAGINUS FRUIT	1	No Quantity							202911			0
S3	2000	2000	2000	2	0	2	Export	124	Canada	CAN	152	Chile	CHL								22	OIL SEED,OLEAGINUS FRUIT	1	No Quantity							51200			0
S3	2000	2000	2000	2	0	2	Export	124	Canada	CAN	156	China	CHN								22	OIL SEED,OLEAGINUS FRUIT	1	No Quantity							203988662			0
S3	2000	2000	2000	2	0	2	Export	124	Canada	CAN	170	Colombia	COL								22	OIL SEED,OLEAGINUS FRUIT	1	No Quantity							94889			0
S3	2000	2000	2000	2	0	2	Export	124	Canada	CAN	188	Costa Rica	CRI								22	OIL SEED,OLEAGINUS FRUIT	1	No Quantity							203151			0
S3	2000	2000	2000	2	0	2	Export	124	Canada	CAN	192	Cuba	CUB								22	OIL SEED,OLEAGINUS FRUIT	1	No Quantity							908002			0
S3	2000	2000	2000	2	0	2	Export	124	Canada	CAN	203	Czechia	CZE								22	OIL SEED,OLEAGINUS FRUIT	1	No Quantity							37458			0
S3	2000	2000	2000	2	0	2	Export	124	Canada	CAN	208	Denmark	DNK								22	OIL SEED,OLEAGINUS FRUIT	1	No Quantity							19714808			0
S3	2000	2000	2000	2	0	2	Export	124	Canada	CAN	214	Dominican Rep.	DOM								22	OIL SEED,OLEAGINUS FRUIT	1	No Quantity							39066			0
S3	2000	2000	2000	2	0	2	Export	124	Canada	CAN	218	Ecuador	ECU								22	OIL SEED,OLEAGINUS FRUIT	1	No Quantity							50184			0
S3	2000	2000	2000	2	0	2	Export	124	Canada	CAN	222	El Salvador	SLV								22	OIL SEED,OLEAGINUS FRUIT	1	No Quantity							40098			0
S3	2000	2000	2000	2	0	2	Export	124	Canada	CAN	246	Finland	FIN								22	OIL SEED,OLEAGINUS FRUIT	1	No Quantity							180760			0
S3	2000	2000	2000	2	0	2	Export	124	Canada	CAN	251	France	FRA								22	OIL SEED,OLEAGINUS FRUIT	1	No Quantity							480062			0
S3	2000	2000	2000	2	0	2	Export	124	Canada	CAN	258	French Polynesia	PYF								22	OIL SEED,OLEAGINUS FRUIT	1	No Quantity							4937			0
S3	2000	2000	2000	2	0	2	Export	124	Canada	CAN	276	Germany	DEU								22	OIL SEED,OLEAGINUS FRUIT	1	No Quantity							8339834			0
S3	2000	2000	2000	2	0	2	Export	124	Canada	CAN	300	Greece	GRC								22	OIL SEED,OLEAGINUS FRUIT	1	No Quantity							53271			0
S3	2000	2000	2000	2	0	2	Export	124	Canada	CAN	308	Grenada	GRD								22	OIL SEED,OLEAGINUS FRUIT	1	No Quantity							1091			0
S3	2000	2000	2000	2	0	2	Export	124	Canada	CAN	320	Guatemala	GTM								22	OIL SEED,OLEAGINUS FRUIT	1	No Quantity							282622			0
S3	2000	2000	2000	2	0	2	Export	124	Canada	CAN	340	Honduras	HND								22	OIL SEED,OLEAGINUS FRUIT	1	No Quantity							10700			0
S3	2000	2000	2000	2	0	2	Export	124	Canada	CAN	344	China, Hong Kong SAR	HKG								22	OIL SEED,OLEAGINUS FRUIT	1	No Quantity							7197273			0
S3	2000	2000	2000	2	0	2	Export	124	Canada	CAN	360	Indonesia	IDN								22	OIL SEED,OLEAGINUS FRUIT	1	No Quantity							3884856			0
S3	2000	2000	2000	2	0	2	Export	124	Canada	CAN	364	Iran	IRN								22	OIL SEED,OLEAGINUS FRUIT	1	No Quantity							22817936			0
S3	2000	2000	2000	2	0	2	Export	124	Canada	CAN	372	Ireland	IRL								22	OIL SEED,OLEAGINUS FRUIT	1	No Quantity							1289909			0
S3	2000	2000	2000	2	0	2	Export	124	Canada	CAN	376	Israel	ISR								22	OIL SEED,OLEAGINUS FRUIT	1	No Quantity							208384			0
S3	2000	2000	2000	2	0	2	Export	124	Canada	CAN	381	Italy	ITA								22	OIL SEED,OLEAGINUS FRUIT	1	No Quantity							904259			0
S3	2000	2000	2000	2	0	2	Export	124	Canada	CAN	388	Jamaica	JAM								22	OIL SEED,OLEAGINUS FRUIT	1	No Quantity							99553			0
S3	2000	2000	2000	2	0	2	Export	124	Canada	CAN	392	Japan	JPN								22	OIL SEED,OLEAGINUS FRUIT	1	No Quantity							420100983			0
S3	2000	2000	2000	2	0	2	Export	124	Canada	CAN	400	Jordan	JOR								22	OIL SEED,OLEAGINUS FRUIT	1	No Quantity							378372			0
S3	2000	2000	2000	2	0	2	Export	124	Canada	CAN	408	Dem. People's Rep. of Korea	PRK								22	OIL SEED,OLEAGINUS FRUIT	1	No Quantity							5569			0
S3	2000	2000	2000	2	0	2	Export	124	Canada	CAN	410	Rep. of Korea	KOR								22	OIL SEED,OLEAGINUS FRUIT	1	No Quantity							7867360			0
S3	2000	2000	2000	2	0	2	Export	124	Canada	CAN	414	Kuwait	KWT								22	OIL SEED,OLEAGINUS FRUIT	1	No Quantity							56865			0
S3	2000	2000	2000	2	0	2	Export	124	Canada	CAN	422	Lebanon	LBN								22	OIL SEED,OLEAGINUS FRUIT	1	No Quantity							347920			0
S3	2000	2000	2000	2	0	2	Export	124	Canada	CAN	442	Luxembourg	LUX								22	OIL SEED,OLEAGINUS FRUIT	1	No Quantity							5239			0
S3	2000	2000	2000	2	0	2	Export	124	Canada	CAN	454	Malawi	MWI								22	OIL SEED,OLEAGINUS FRUIT	1	No Quantity							29269			0
S3	2000	2000	2000	2	0	2	Export	124	Canada	CAN	458	Malaysia	MYS								22	OIL SEED,OLEAGINUS FRUIT	1	No Quantity							17291855			0
S3	2000	2000	2000	2	0	2	Export	124	Canada	CAN	470	Malta	MLT								22	OIL SEED,OLEAGINUS FRUIT	1	No Quantity							12339			0
S3	2000	2000	2000	2	0	2	Export	124	Canada	CAN	478	Mauritania	MRT								22	OIL SEED,OLEAGINUS FRUIT	1	No Quantity							11851			0
S3	2000	2000	2000	2	0	2	Export	124	Canada	CAN	480	Mauritius	MUS								22	OIL SEED,OLEAGINUS FRUIT	1	No Quantity							36961			0
S3	2000	2000	2000	2	0	2	Export	124	Canada	CAN	484	Mexico	MEX								22	OIL SEED,OLEAGINUS FRUIT	1	No Quantity							153842439			0
S3	2000	2000	2000	2	0	2	Export	124	Canada	CAN	490	Other Asia, nes									22	OIL SEED,OLEAGINUS FRUIT	1	No Quantity							108077			0
S3	2000	2000	2000	2	0	2	Export	124	Canada	CAN	504	Morocco	MAR								22	OIL SEED,OLEAGINUS FRUIT	1	No Quantity							78864			0
S3	2000	2000	2000	2	0	2	Export	124	Canada	CAN	524	Nepal	NPL								22	OIL SEED,OLEAGINUS FRUIT	1	No Quantity							143272			0
S3	2000	2000	2000	2	0	2	Export	124	Canada	CAN	528	Netherlands	NLD								22	OIL SEED,OLEAGINUS FRUIT	1	No Quantity							16422897			0
S3	2000	2000	2000	2	0	2	Export	124	Canada	CAN	530	Neth. Antilles	ANT								22	OIL SEED,OLEAGINUS FRUIT	1	No Quantity							4457281			0
S3	2000	2000	2000	2	0	2	Export	124	Canada	CAN	554	New Zealand	NZL								22	OIL SEED,OLEAGINUS FRUIT	1	No Quantity							21956			0
S3	2000	2000	2000	2	0	2	Export	124	Canada	CAN	558	Nicaragua	NIC								22	OIL SEED,OLEAGINUS FRUIT	1	No Quantity							5243			0
S3	2000	2000	2000	2	0	2	Export	124	Canada	CAN	579	Norway	NOR								22	OIL SEED,OLEAGINUS FRUIT	1	No Quantity							40739			0
S3	2000	2000	2000	2	0	2	Export	124	Canada	CAN	591	Panama	PAN								22	OIL SEED,OLEAGINUS FRUIT	1	No Quantity							58897			0
S3	2000	2000	2000	2	0	2	Export	124	Canada	CAN	604	Peru	PER								22	OIL SEED,OLEAGINUS FRUIT	1	No Quantity							155277			0
S3	2000	2000	2000	2	0	2	Export	124	Canada	CAN	608	Philippines	PHL								22	OIL SEED,OLEAGINUS FRUIT	1	No Quantity							2132734			0
S3	2000	2000	2000	2	0	2	Export	124	Canada	CAN	616	Poland	POL								22	OIL SEED,OLEAGINUS FRUIT	1	No Quantity							96732			0
S3	2000	2000	2000	2	0	2	Export	124	Canada	CAN	620	Portugal	PRT								22	OIL SEED,OLEAGINUS FRUIT	1	No Quantity							26531			0
S3	2000	2000	2000	2	0	2	Export	124	Canada	CAN	634	Qatar	QAT								22	OIL SEED,OLEAGINUS FRUIT	1	No Quantity							49423			0
S3	2000	2000	2000	2	0	2	Export	124	Canada	CAN	642	Romania	ROU								22	OIL SEED,OLEAGINUS FRUIT	1	No Quantity							104160			0
S3	2000	2000	2000	2	0	2	Export	124	Canada	CAN	654	Saint Helena	SHN								22	OIL SEED,OLEAGINUS FRUIT	1	No Quantity							12213			0
S3	2000	2000	2000	2	0	2	Export	124	Canada	CAN	662	Saint Lucia	LCA								22	OIL SEED,OLEAGINUS FRUIT	1	No Quantity							10			0
S3	2000	2000	2000	2	0	2	Export	124	Canada	CAN	670	Saint Vincent and the Grenadines	VCT								22	OIL SEED,OLEAGINUS FRUIT	1	No Quantity							3769			0
S3	2000	2000	2000	2	0	2	Export	124	Canada	CAN	682	Saudi Arabia	SAU								22	OIL SEED,OLEAGINUS FRUIT	1	No Quantity							327632			0
S3	2000	2000	2000	2	0	2	Export	124	Canada	CAN	686	Senegal	SEN								22	OIL SEED,OLEAGINUS FRUIT	1	No Quantity							26208			0
S3	2000	2000	2000	2	0	2	Export	124	Canada	CAN	694	Sierra Leone	SLE								22	OIL SEED,OLEAGINUS FRUIT	1	No Quantity							9415			0
S3	2000	2000	2000	2	0	2	Export	124	Canada	CAN	699	India	IND								22	OIL SEED,OLEAGINUS FRUIT	1	No Quantity							561822			0
S3	2000	2000	2000	2	0	2	Export	124	Canada	CAN	702	Singapore	SGP								22	OIL SEED,OLEAGINUS FRUIT	1	No Quantity							3446104			0
S3	2000	2000	2000	2	0	2	Export	124	Canada	CAN	703	Slovakia	SVK								22	OIL SEED,OLEAGINUS FRUIT	1	No Quantity							51492			0
S3	2000	2000	2000	2	0	2	Export	124	Canada	CAN	710	South Africa	ZAF								22	OIL SEED,OLEAGINUS FRUIT	1	No Quantity							63038			0
S3	2000	2000	2000	2	0	2	Export	124	Canada	CAN	724	Spain	ESP								22	OIL SEED,OLEAGINUS FRUIT	1	No Quantity							186183			0
S3	2000	2000	2000	2	0	2	Export	124	Canada	CAN	752	Sweden	SWE								22	OIL SEED,OLEAGINUS FRUIT	1	No Quantity							314404			0
S3	2000	2000	2000	2	0	2	Export	124	Canada	CAN	757	Switzerland	CHE								22	OIL SEED,OLEAGINUS FRUIT	1	No Quantity							39486			0
S3	2000	2000	2000	2	0	2	Export	124	Canada	CAN	764	Thailand	THA								22	OIL SEED,OLEAGINUS FRUIT	1	No Quantity							2094600			0
S3	2000	2000	2000	2	0	2	Export	124	Canada	CAN	780	Trinidad and Tobago	TTO								22	OIL SEED,OLEAGINUS FRUIT	1	No Quantity							45055			0
S3	2000	2000	2000	2	0	2	Export	124	Canada	CAN	784	United Arab Emirates	ARE								22	OIL SEED,OLEAGINUS FRUIT	1	No Quantity							514239			0
S3	2000	2000	2000	2	0	2	Export	124	Canada	CAN	792	Turkey	TUR								22	OIL SEED,OLEAGINUS FRUIT	1	No Quantity							426833			0
S3	2000	2000	2000	2	0	2	Export	124	Canada	CAN	818	Egypt	EGY								22	OIL SEED,OLEAGINUS FRUIT	1	No Quantity							5553591			0
S3	2000	2000	2000	2	0	2	Export	124	Canada	CAN	826	United Kingdom	GBR								22	OIL SEED,OLEAGINUS FRUIT	1	No Quantity							463233			0
S3	2000	2000	2000	2	0	2	Export	124	Canada	CAN	842	USA	USA								22	OIL SEED,OLEAGINUS FRUIT	1	No Quantity							141124707			0
S3	2000	2000	2000	2	0	2	Export	124	Canada	CAN	862	Venezuela	VEN								22	OIL SEED,OLEAGINUS FRUIT	1	No Quantity							1173529			0
S3	2000	2000	2000	2	0	2	Export	124	Canada	CAN	0	World	WLD								23	CRUDE RUBBER	1	No Quantity							367071253			0
S3	2000	2000	2000	2	0	2	Export	124	Canada	CAN	32	Argentina	ARG								23	CRUDE RUBBER	1	No Quantity							599106			0
S3	2000	2000	2000	2	0	2	Export	124	Canada	CAN	36	Australia	AUS								23	CRUDE RUBBER	1	No Quantity							1473313			0
S3	2000	2000	2000	2	0	2	Export	124	Canada	CAN	40	Austria	AUT								23	CRUDE RUBBER	1	No Quantity							7666			0
S3	2000	2000	2000	2	0	2	Export	124	Canada	CAN	56	Belgium	BEL								23	CRUDE RUBBER	1	No Quantity							20517240			0
S3	2000	2000	2000	2	0	2	Export	124	Canada	CAN	76	Brazil	BRA								23	CRUDE RUBBER	1	No Quantity							5058063			0
S3	2000	2000	2000	2	0	2	Export	124	Canada	CAN	144	Sri Lanka	LKA								23	CRUDE RUBBER	1	No Quantity							116500			0
S3	2000	2000	2000	2	0	2	Export	124	Canada	CAN	152	Chile	CHL								23	CRUDE RUBBER	1	No Quantity							498276			0
S3	2000	2000	2000	2	0	2	Export	124	Canada	CAN	156	China	CHN								23	CRUDE RUBBER	1	No Quantity							14370260			0
S3	2000	2000	2000	2	0	2	Export	124	Canada	CAN	170	Colombia	COL								23	CRUDE RUBBER	1	No Quantity							1688045			0
S3	2000	2000	2000	2	0	2	Export	124	Canada	CAN	180	Dem. Rep. of the Congo	COD								23	CRUDE RUBBER	1	No Quantity							572			0
S3	2000	2000	2000	2	0	2	Export	124	Canada	CAN	218	Ecuador	ECU								23	CRUDE RUBBER	1	No Quantity							53524			0
S3	2000	2000	2000	2	0	2	Export	124	Canada	CAN	246	Finland	FIN								23	CRUDE RUBBER	1	No Quantity							418290			0
S3	2000	2000	2000	2	0	2	Export	124	Canada	CAN	251	France	FRA								23	CRUDE RUBBER	1	No Quantity							276042			0
S3	2000	2000	2000	2	0	2	Export	124	Canada	CAN	276	Germany	DEU								23	CRUDE RUBBER	1	No Quantity							56253			0
S3	2000	2000	2000	2	0	2	Export	124	Canada	CAN	320	Guatemala	GTM								23	CRUDE RUBBER	1	No Quantity							9234			0
S3	2000	2000	2000	2	0	2	Export	124	Canada	CAN	344	China, Hong Kong SAR	HKG								23	CRUDE RUBBER	1	No Quantity							3135849			0
S3	2000	2000	2000	2	0	2	Export	124	Canada	CAN	360	Indonesia	IDN								23	CRUDE RUBBER	1	No Quantity							1279437			0
S3	2000	2000	2000	2	0	2	Export	124	Canada	CAN	381	Italy	ITA								23	CRUDE RUBBER	1	No Quantity							218717			0
S3	2000	2000	2000	2	0	2	Export	124	Canada	CAN	388	Jamaica	JAM								23	CRUDE RUBBER	1	No Quantity							38686			0
S3	2000	2000	2000	2	0	2	Export	124	Canada	CAN	392	Japan	JPN								23	CRUDE RUBBER	1	No Quantity							9219538			0
S3	2000	2000	2000	2	0	2	Export	124	Canada	CAN	410	Rep. of Korea	KOR								23	CRUDE RUBBER	1	No Quantity							4992618			0
S3	2000	2000	2000	2	0	2	Export	124	Canada	CAN	458	Malaysia	MYS								23	CRUDE RUBBER	1	No Quantity							933528			0
S3	2000	2000	2000	2	0	2	Export	124	Canada	CAN	484	Mexico	MEX								23	CRUDE RUBBER	1	No Quantity							6747139			0
S3	2000	2000	2000	2	0	2	Export	124	Canada	CAN	490	Other Asia, nes									23	CRUDE RUBBER	1	No Quantity							3163682			0
S3	2000	2000	2000	2	0	2	Export	124	Canada	CAN	528	Netherlands	NLD								23	CRUDE RUBBER	1	No Quantity							354597			0
S3	2000	2000	2000	2	0	2	Export	124	Canada	CAN	586	Pakistan	PAK								23	CRUDE RUBBER	1	No Quantity							45441			0
S3	2000	2000	2000	2	0	2	Export	124	Canada	CAN	608	Philippines	PHL								23	CRUDE RUBBER	1	No Quantity							292257			0
S3	2000	2000	2000	2	0	2	Export	124	Canada	CAN	634	Qatar	QAT								23	CRUDE RUBBER	1	No Quantity							87539			0
S3	2000	2000	2000	2	0	2	Export	124	Canada	CAN	699	India	IND								23	CRUDE RUBBER	1	No Quantity							12308269			0
S3	2000	2000	2000	2	0	2	Export	124	Canada	CAN	702	Singapore	SGP								23	CRUDE RUBBER	1	No Quantity							223723			0
S3	2000	2000	2000	2	0	2	Export	124	Canada	CAN	704	Viet Nam	VNM								23	CRUDE RUBBER	1	No Quantity							176074			0
S3	2000	2000	2000	2	0	2	Export	124	Canada	CAN	710	South Africa	ZAF								23	CRUDE RUBBER	1	No Quantity							43600			0
S3	2000	2000	2000	2	0	2	Export	124	Canada	CAN	724	Spain	ESP								23	CRUDE RUBBER	1	No Quantity							548467			0
S3	2000	2000	2000	2	0	2	Export	124	Canada	CAN	752	Sweden	SWE								23	CRUDE RUBBER	1	No Quantity							975200			0
S3	2000	2000	2000	2	0	2	Export	124	Canada	CAN	764	Thailand	THA								23	CRUDE RUBBER	1	No Quantity							5801792			0
S3	2000	2000	2000	2	0	2	Export	124	Canada	CAN	788	Tunisia	TUN								23	CRUDE RUBBER	1	No Quantity							20866			0
S3	2000	2000	2000	2	0	2	Export	124	Canada	CAN	792	Turkey	TUR								23	CRUDE RUBBER	1	No Quantity							81188			0
S3	2000	2000	2000	2	0	2	Export	124	Canada	CAN	818	Egypt	EGY								23	CRUDE RUBBER	1	No Quantity							231302			0
S3	2000	2000	2000	2	0	2	Export	124	Canada	CAN	826	United Kingdom	GBR								23	CRUDE RUBBER	1	No Quantity							1041098			0
S3	2000	2000	2000	2	0	2	Export	124	Canada	CAN	842	USA	USA								23	CRUDE RUBBER	1	No Quantity							269572003			0
S3	2000	2000	2000	2	0	2	Export	124	Canada	CAN	858	Uruguay	URY								23	CRUDE RUBBER	1	No Quantity							25474			0
S3	2000	2000	2000	2	0	2	Export	124	Canada	CAN	862	Venezuela	VEN								23	CRUDE RUBBER	1	No Quantity							370787			0
S3	2000	2000	2000	2	0	2	Export	124	Canada	CAN	0	World	WLD								24	CORK AND WOOD	1	No Quantity							9022637698			0
S3	2000	2000	2000	2	0	2	Export	124	Canada	CAN	16	American Samoa	ASM								24	CORK AND WOOD	1	No Quantity							621449			0
S3	2000	2000	2000	2	0	2	Export	124	Canada	CAN	28	Antigua and Barbuda	ATG								24	CORK AND WOOD	1	No Quantity							125316			0
S3	2000	2000	2000	2	0	2	Export	124	Canada	CAN	32	Argentina	ARG								24	CORK AND WOOD	1	No Quantity							311427			0
S3	2000	2000	2000	2	0	2	Export	124	Canada	CAN	36	Australia	AUS								24	CORK AND WOOD	1	No Quantity							77385908			0
S3	2000	2000	2000	2	0	2	Export	124	Canada	CAN	40	Austria	AUT								24	CORK AND WOOD	1	No Quantity							1996720			0
S3	2000	2000	2000	2	0	2	Export	124	Canada	CAN	44	Bahamas	BHS								24	CORK AND WOOD	1	No Quantity							27234			0
S3	2000	2000	2000	2	0	2	Export	124	Canada	CAN	48	Bahrain	BHR								24	CORK AND WOOD	1	No Quantity							200649			0
S3	2000	2000	2000	2	0	2	Export	124	Canada	CAN	52	Barbados	BRB								24	CORK AND WOOD	1	No Quantity							251884			0
S3	2000	2000	2000	2	0	2	Export	124	Canada	CAN	56	Belgium	BEL								24	CORK AND WOOD	1	No Quantity							50276708			0
S3	2000	2000	2000	2	0	2	Export	124	Canada	CAN	60	Bermuda	BMU								24	CORK AND WOOD	1	No Quantity							843004			0
S3	2000	2000	2000	2	0	2	Export	124	Canada	CAN	76	Brazil	BRA								24	CORK AND WOOD	1	No Quantity							1022135			0
S3	2000	2000	2000	2	0	2	Export	124	Canada	CAN	144	Sri Lanka	LKA								24	CORK AND WOOD	1	No Quantity							30502			0
S3	2000	2000	2000	2	0	2	Export	124	Canada	CAN	152	Chile	CHL								24	CORK AND WOOD	1	No Quantity							828584			0
S3	2000	2000	2000	2	0	2	Export	124	Canada	CAN	156	China	CHN								24	CORK AND WOOD	1	No Quantity							10937195			0
S3	2000	2000	2000	2	0	2	Export	124	Canada	CAN	170	Colombia	COL								24	CORK AND WOOD	1	No Quantity							40808			0
S3	2000	2000	2000	2	0	2	Export	124	Canada	CAN	191	Croatia	HRV								24	CORK AND WOOD	1	No Quantity							169792			0
S3	2000	2000	2000	2	0	2	Export	124	Canada	CAN	192	Cuba	CUB								24	CORK AND WOOD	1	No Quantity							145032			0
S3	2000	2000	2000	2	0	2	Export	124	Canada	CAN	196	Cyprus	CYP								24	CORK AND WOOD	1	No Quantity							434101			0
S3	2000	2000	2000	2	0	2	Export	124	Canada	CAN	203	Czechia	CZE								24	CORK AND WOOD	1	No Quantity							380098			0
S3	2000	2000	2000	2	0	2	Export	124	Canada	CAN	208	Denmark	DNK								24	CORK AND WOOD	1	No Quantity							6543401			0
S3	2000	2000	2000	2	0	2	Export	124	Canada	CAN	212	Dominica	DMA								24	CORK AND WOOD	1	No Quantity							139520			0
S3	2000	2000	2000	2	0	2	Export	124	Canada	CAN	214	Dominican Rep.	DOM								24	CORK AND WOOD	1	No Quantity							112622			0
S3	2000	2000	2000	2	0	2	Export	124	Canada	CAN	222	El Salvador	SLV								24	CORK AND WOOD	1	No Quantity							331305			0
S3	2000	2000	2000	2	0	2	Export	124	Canada	CAN	246	Finland	FIN								24	CORK AND WOOD	1	No Quantity							5714607			0
S3	2000	2000	2000	2	0	2	Export	124	Canada	CAN	251	France	FRA								24	CORK AND WOOD	1	No Quantity							35486437			0
S3	2000	2000	2000	2	0	2	Export	124	Canada	CAN	258	French Polynesia	PYF								24	CORK AND WOOD	1	No Quantity							1830478			0
S3	2000	2000	2000	2	0	2	Export	124	Canada	CAN	276	Germany	DEU								24	CORK AND WOOD	1	No Quantity							66175721			0
S3	2000	2000	2000	2	0	2	Export	124	Canada	CAN	300	Greece	GRC								24	CORK AND WOOD	1	No Quantity							447870			0
S3	2000	2000	2000	2	0	2	Export	124	Canada	CAN	308	Grenada	GRD								24	CORK AND WOOD	1	No Quantity							115710			0
S3	2000	2000	2000	2	0	2	Export	124	Canada	CAN	332	Haiti	HTI								24	CORK AND WOOD	1	No Quantity							156408			0
S3	2000	2000	2000	2	0	2	Export	124	Canada	CAN	344	China, Hong Kong SAR	HKG								24	CORK AND WOOD	1	No Quantity							19189753			0
S3	2000	2000	2000	2	0	2	Export	124	Canada	CAN	348	Hungary	HUN								24	CORK AND WOOD	1	No Quantity							123788			0
S3	2000	2000	2000	2	0	2	Export	124	Canada	CAN	352	Iceland	ISL								24	CORK AND WOOD	1	No Quantity							66348			0
S3	2000	2000	2000	2	0	2	Export	124	Canada	CAN	360	Indonesia	IDN								24	CORK AND WOOD	1	No Quantity							1159198			0
S3	2000	2000	2000	2	0	2	Export	124	Canada	CAN	372	Ireland	IRL								24	CORK AND WOOD	1	No Quantity							15143073			0
S3	2000	2000	2000	2	0	2	Export	124	Canada	CAN	376	Israel	ISR								24	CORK AND WOOD	1	No Quantity							3664551			0
S3	2000	2000	2000	2	0	2	Export	124	Canada	CAN	381	Italy	ITA								24	CORK AND WOOD	1	No Quantity							59252468			0
S3	2000	2000	2000	2	0	2	Export	124	Canada	CAN	384	Côte d'Ivoire	CIV								24	CORK AND WOOD	1	No Quantity							25986			0
S3	2000	2000	2000	2	0	2	Export	124	Canada	CAN	388	Jamaica	JAM								24	CORK AND WOOD	1	No Quantity							305880			0
S3	2000	2000	2000	2	0	2	Export	124	Canada	CAN	392	Japan	JPN								24	CORK AND WOOD	1	No Quantity							1310428011			0
S3	2000	2000	2000	2	0	2	Export	124	Canada	CAN	398	Kazakhstan	KAZ								24	CORK AND WOOD	1	No Quantity							48930			0
S3	2000	2000	2000	2	0	2	Export	124	Canada	CAN	400	Jordan	JOR								24	CORK AND WOOD	1	No Quantity							337590			0
S3	2000	2000	2000	2	0	2	Export	124	Canada	CAN	404	Kenya	KEN								24	CORK AND WOOD	1	No Quantity							1893			0
S3	2000	2000	2000	2	0	2	Export	124	Canada	CAN	408	Dem. People's Rep. of Korea	PRK								24	CORK AND WOOD	1	No Quantity							18574			0
S3	2000	2000	2000	2	0	2	Export	124	Canada	CAN	410	Rep. of Korea	KOR								24	CORK AND WOOD	1	No Quantity							16280183			0
S3	2000	2000	2000	2	0	2	Export	124	Canada	CAN	414	Kuwait	KWT								24	CORK AND WOOD	1	No Quantity							988963			0
S3	2000	2000	2000	2	0	2	Export	124	Canada	CAN	422	Lebanon	LBN								24	CORK AND WOOD	1	No Quantity							2177245			0
S3	2000	2000	2000	2	0	2	Export	124	Canada	CAN	440	Lithuania	LTU								24	CORK AND WOOD	1	No Quantity							12042			0
S3	2000	2000	2000	2	0	2	Export	124	Canada	CAN	446	China, Macao SAR	MAC								24	CORK AND WOOD	1	No Quantity							11308			0
S3	2000	2000	2000	2	0	2	Export	124	Canada	CAN	458	Malaysia	MYS								24	CORK AND WOOD	1	No Quantity							3758218			0
S3	2000	2000	2000	2	0	2	Export	124	Canada	CAN	470	Malta	MLT								24	CORK AND WOOD	1	No Quantity							179084			0
S3	2000	2000	2000	2	0	2	Export	124	Canada	CAN	480	Mauritius	MUS								24	CORK AND WOOD	1	No Quantity							12508			0
S3	2000	2000	2000	2	0	2	Export	124	Canada	CAN	484	Mexico	MEX								24	CORK AND WOOD	1	No Quantity							614840			0
S3	2000	2000	2000	2	0	2	Export	124	Canada	CAN	490	Other Asia, nes									24	CORK AND WOOD	1	No Quantity							36978564			0
S3	2000	2000	2000	2	0	2	Export	124	Canada	CAN	504	Morocco	MAR								24	CORK AND WOOD	1	No Quantity							2879360			0
S3	2000	2000	2000	2	0	2	Export	124	Canada	CAN	512	Oman	OMN								24	CORK AND WOOD	1	No Quantity							98084			0
S3	2000	2000	2000	2	0	2	Export	124	Canada	CAN	524	Nepal	NPL								24	CORK AND WOOD	1	No Quantity							67846			0
S3	2000	2000	2000	2	0	2	Export	124	Canada	CAN	528	Netherlands	NLD								24	CORK AND WOOD	1	No Quantity							34992435			0
S3	2000	2000	2000	2	0	2	Export	124	Canada	CAN	540	New Caledonia	NCL								24	CORK AND WOOD	1	No Quantity							18840			0
S3	2000	2000	2000	2	0	2	Export	124	Canada	CAN	554	New Zealand	NZL								24	CORK AND WOOD	1	No Quantity							12879241			0
S3	2000	2000	2000	2	0	2	Export	124	Canada	CAN	562	Niger	NER								24	CORK AND WOOD	1	No Quantity							40992			0
S3	2000	2000	2000	2	0	2	Export	124	Canada	CAN	579	Norway	NOR								24	CORK AND WOOD	1	No Quantity							9470005			0
S3	2000	2000	2000	2	0	2	Export	124	Canada	CAN	586	Pakistan	PAK								24	CORK AND WOOD	1	No Quantity							17834			0
S3	2000	2000	2000	2	0	2	Export	124	Canada	CAN	591	Panama	PAN								24	CORK AND WOOD	1	No Quantity							30529			0
S3	2000	2000	2000	2	0	2	Export	124	Canada	CAN	600	Paraguay	PRY								24	CORK AND WOOD	1	No Quantity							21832			0
S3	2000	2000	2000	2	0	2	Export	124	Canada	CAN	604	Peru	PER								24	CORK AND WOOD	1	No Quantity							20597			0
S3	2000	2000	2000	2	0	2	Export	124	Canada	CAN	608	Philippines	PHL								24	CORK AND WOOD	1	No Quantity							10192653			0
S3	2000	2000	2000	2	0	2	Export	124	Canada	CAN	616	Poland	POL								24	CORK AND WOOD	1	No Quantity							451750			0
S3	2000	2000	2000	2	0	2	Export	124	Canada	CAN	620	Portugal	PRT								24	CORK AND WOOD	1	No Quantity							5872219			0
S3	2000	2000	2000	2	0	2	Export	124	Canada	CAN	634	Qatar	QAT								24	CORK AND WOOD	1	No Quantity							414254			0
S3	2000	2000	2000	2	0	2	Export	124	Canada	CAN	643	Russian Federation	RUS								24	CORK AND WOOD	1	No Quantity							10204			0
S3	2000	2000	2000	2	0	2	Export	124	Canada	CAN	659	Saint Kitts and Nevis	KNA								24	CORK AND WOOD	1	No Quantity							122969			0
S3	2000	2000	2000	2	0	2	Export	124	Canada	CAN	666	Saint Pierre and Miquelon	SPM								24	CORK AND WOOD	1	No Quantity							432495			0
S3	2000	2000	2000	2	0	2	Export	124	Canada	CAN	670	Saint Vincent and the Grenadines	VCT								24	CORK AND WOOD	1	No Quantity							68776			0
S3	2000	2000	2000	2	0	2	Export	124	Canada	CAN	682	Saudi Arabia	SAU								24	CORK AND WOOD	1	No Quantity							8597950			0
S3	2000	2000	2000	2	0	2	Export	124	Canada	CAN	686	Senegal	SEN								24	CORK AND WOOD	1	No Quantity							425660			0
S3	2000	2000	2000	2	0	2	Export	124	Canada	CAN	699	India	IND								24	CORK AND WOOD	1	No Quantity							920684			0
S3	2000	2000	2000	2	0	2	Export	124	Canada	CAN	702	Singapore	SGP								24	CORK AND WOOD	1	No Quantity							1141297			0
S3	2000	2000	2000	2	0	2	Export	124	Canada	CAN	704	Viet Nam	VNM								24	CORK AND WOOD	1	No Quantity							45309			0
S3	2000	2000	2000	2	0	2	Export	124	Canada	CAN	705	Slovenia	SVN								24	CORK AND WOOD	1	No Quantity							87035			0
S3	2000	2000	2000	2	0	2	Export	124	Canada	CAN	710	South Africa	ZAF								24	CORK AND WOOD	1	No Quantity							3781058			0
S3	2000	2000	2000	2	0	2	Export	124	Canada	CAN	724	Spain	ESP								24	CORK AND WOOD	1	No Quantity							15016658			0
S3	2000	2000	2000	2	0	2	Export	124	Canada	CAN	752	Sweden	SWE								24	CORK AND WOOD	1	No Quantity							14455207			0
S3	2000	2000	2000	2	0	2	Export	124	Canada	CAN	757	Switzerland	CHE								24	CORK AND WOOD	1	No Quantity							5031107			0
S3	2000	2000	2000	2	0	2	Export	124	Canada	CAN	760	Syria	SYR								24	CORK AND WOOD	1	No Quantity							1374551			0
S3	2000	2000	2000	2	0	2	Export	124	Canada	CAN	764	Thailand	THA								24	CORK AND WOOD	1	No Quantity							2120604			0
S3	2000	2000	2000	2	0	2	Export	124	Canada	CAN	780	Trinidad and Tobago	TTO								24	CORK AND WOOD	1	No Quantity							775784			0
S3	2000	2000	2000	2	0	2	Export	124	Canada	CAN	784	United Arab Emirates	ARE								24	CORK AND WOOD	1	No Quantity							5268129			0
S3	2000	2000	2000	2	0	2	Export	124	Canada	CAN	788	Tunisia	TUN								24	CORK AND WOOD	1	No Quantity							127394			0
S3	2000	2000	2000	2	0	2	Export	124	Canada	CAN	792	Turkey	TUR								24	CORK AND WOOD	1	No Quantity							14347			0
S3	2000	2000	2000	2	0	2	Export	124	Canada	CAN	807	North Macedonia	MKD								24	CORK AND WOOD	1	No Quantity							74214			0
S3	2000	2000	2000	2	0	2	Export	124	Canada	CAN	818	Egypt	EGY								24	CORK AND WOOD	1	No Quantity							583211			0
S3	2000	2000	2000	2	0	2	Export	124	Canada	CAN	826	United Kingdom	GBR								24	CORK AND WOOD	1	No Quantity							95732331			0
S3	2000	2000	2000	2	0	2	Export	124	Canada	CAN	834	United Rep. of Tanzania	TZA								24	CORK AND WOOD	1	No Quantity							4477			0
S3	2000	2000	2000	2	0	2	Export	124	Canada	CAN	842	USA	USA								24	CORK AND WOOD	1	No Quantity							7054795091			0
S3	2000	2000	2000	2	0	2	Export	124	Canada	CAN	882	Samoa	WSM								24	CORK AND WOOD	1	No Quantity							301063			0
S3	2000	2000	2000	2	0	2	Export	132	Cabo Verde	CPV	0	World	WLD								24	CORK AND WOOD	1	No Quantity							19746			0
S3	2000	2000	2000	2	0	2	Export	132	Cabo Verde	CPV	528	Netherlands	NLD								24	CORK AND WOOD	1	No Quantity							17			0
S3	2000	2000	2000	2	0	2	Export	132	Cabo Verde	CPV	620	Portugal	PRT								24	CORK AND WOOD	1	No Quantity							6644			0
S3	2000	2000	2000	2	0	2	Export	132	Cabo Verde	CPV	842	USA	USA								24	CORK AND WOOD	1	No Quantity							13085			0
S3	2000	2000	2000	2	0	2	Export	124	Canada	CAN	0	World	WLD								25	PULP AND WASTE PAPER	1	No Quantity							6757822281			0
S3	2000	2000	2000	2	0	2	Export	124	Canada	CAN	32	Argentina	ARG								25	PULP AND WASTE PAPER	1	No Quantity							364403			0
S3	2000	2000	2000	2	0	2	Export	124	Canada	CAN	36	Australia	AUS								25	PULP AND WASTE PAPER	1	No Quantity							32039730			0
S3	2000	2000	2000	2	0	2	Export	124	Canada	CAN	40	Austria	AUT								25	PULP AND WASTE PAPER	1	No Quantity							34111622			0
S3	2000	2000	2000	2	0	2	Export	124	Canada	CAN	48	Bahrain	BHR								25	PULP AND WASTE PAPER	1	No Quantity							1452672			0
S3	2000	2000	2000	2	0	2	Export	124	Canada	CAN	50	Bangladesh	BGD								25	PULP AND WASTE PAPER	1	No Quantity							3180936			0
S3	2000	2000	2000	2	0	2	Export	124	Canada	CAN	56	Belgium	BEL								25	PULP AND WASTE PAPER	1	No Quantity							249591449			0
S3	2000	2000	2000	2	0	2	Export	124	Canada	CAN	76	Brazil	BRA								25	PULP AND WASTE PAPER	1	No Quantity							8215330			0
S3	2000	2000	2000	2	0	2	Export	124	Canada	CAN	100	Bulgaria	BGR								25	PULP AND WASTE PAPER	1	No Quantity							228331			0
S3	2000	2000	2000	2	0	2	Export	124	Canada	CAN	112	Belarus	BLR								25	PULP AND WASTE PAPER	1	No Quantity							185669			0
S3	2000	2000	2000	2	0	2	Export	124	Canada	CAN	152	Chile	CHL								25	PULP AND WASTE PAPER	1	No Quantity							1921996			0
S3	2000	2000	2000	2	0	2	Export	124	Canada	CAN	156	China	CHN								25	PULP AND WASTE PAPER	1	No Quantity							394041190			0
S3	2000	2000	2000	2	0	2	Export	124	Canada	CAN	170	Colombia	COL								25	PULP AND WASTE PAPER	1	No Quantity							353736			0
S3	2000	2000	2000	2	0	2	Export	124	Canada	CAN	192	Cuba	CUB								25	PULP AND WASTE PAPER	1	No Quantity							2611615			0
S3	2000	2000	2000	2	0	2	Export	124	Canada	CAN	203	Czechia	CZE								25	PULP AND WASTE PAPER	1	No Quantity							162993			0
S3	2000	2000	2000	2	0	2	Export	124	Canada	CAN	233	Estonia	EST								25	PULP AND WASTE PAPER	1	No Quantity							990707			0
S3	2000	2000	2000	2	0	2	Export	124	Canada	CAN	246	Finland	FIN								25	PULP AND WASTE PAPER	1	No Quantity							19027601			0
S3	2000	2000	2000	2	0	2	Export	124	Canada	CAN	251	France	FRA								25	PULP AND WASTE PAPER	1	No Quantity							209115739			0
S3	2000	2000	2000	2	0	2	Export	124	Canada	CAN	276	Germany	DEU								25	PULP AND WASTE PAPER	1	No Quantity							452736368			0
S3	2000	2000	2000	2	0	2	Export	124	Canada	CAN	300	Greece	GRC								25	PULP AND WASTE PAPER	1	No Quantity							9369464			0
S3	2000	2000	2000	2	0	2	Export	124	Canada	CAN	344	China, Hong Kong SAR	HKG								25	PULP AND WASTE PAPER	1	No Quantity							3444962			0
S3	2000	2000	2000	2	0	2	Export	124	Canada	CAN	360	Indonesia	IDN								25	PULP AND WASTE PAPER	1	No Quantity							227918740			0
S3	2000	2000	2000	2	0	2	Export	124	Canada	CAN	364	Iran	IRN								25	PULP AND WASTE PAPER	1	No Quantity							14432577			0
S3	2000	2000	2000	2	0	2	Export	124	Canada	CAN	372	Ireland	IRL								25	PULP AND WASTE PAPER	1	No Quantity							9997752			0
S3	2000	2000	2000	2	0	2	Export	124	Canada	CAN	376	Israel	ISR								25	PULP AND WASTE PAPER	1	No Quantity							1357055			0
S3	2000	2000	2000	2	0	2	Export	124	Canada	CAN	381	Italy	ITA								25	PULP AND WASTE PAPER	1	No Quantity							404683933			0
S3	2000	2000	2000	2	0	2	Export	124	Canada	CAN	388	Jamaica	JAM								25	PULP AND WASTE PAPER	1	No Quantity							42207			0
S3	2000	2000	2000	2	0	2	Export	124	Canada	CAN	392	Japan	JPN								25	PULP AND WASTE PAPER	1	No Quantity							730255831			0
S3	2000	2000	2000	2	0	2	Export	124	Canada	CAN	408	Dem. People's Rep. of Korea	PRK								25	PULP AND WASTE PAPER	1	No Quantity							10635			0
S3	2000	2000	2000	2	0	2	Export	124	Canada	CAN	410	Rep. of Korea	KOR								25	PULP AND WASTE PAPER	1	No Quantity							414452621			0
S3	2000	2000	2000	2	0	2	Export	124	Canada	CAN	414	Kuwait	KWT								25	PULP AND WASTE PAPER	1	No Quantity							1226352			0
S3	2000	2000	2000	2	0	2	Export	124	Canada	CAN	422	Lebanon	LBN								25	PULP AND WASTE PAPER	1	No Quantity							449096			0
S3	2000	2000	2000	2	0	2	Export	124	Canada	CAN	458	Malaysia	MYS								25	PULP AND WASTE PAPER	1	No Quantity							4191020			0
S3	2000	2000	2000	2	0	2	Export	124	Canada	CAN	484	Mexico	MEX								25	PULP AND WASTE PAPER	1	No Quantity							26176965			0
S3	2000	2000	2000	2	0	2	Export	124	Canada	CAN	490	Other Asia, nes									25	PULP AND WASTE PAPER	1	No Quantity							137699593			0
S3	2000	2000	2000	2	0	2	Export	124	Canada	CAN	528	Netherlands	NLD								25	PULP AND WASTE PAPER	1	No Quantity							62006746			0
S3	2000	2000	2000	2	0	2	Export	124	Canada	CAN	554	New Zealand	NZL								25	PULP AND WASTE PAPER	1	No Quantity							48899			0
S3	2000	2000	2000	2	0	2	Export	124	Canada	CAN	579	Norway	NOR								25	PULP AND WASTE PAPER	1	No Quantity							2718392			0
S3	2000	2000	2000	2	0	2	Export	124	Canada	CAN	586	Pakistan	PAK								25	PULP AND WASTE PAPER	1	No Quantity							5335979			0
S3	2000	2000	2000	2	0	2	Export	124	Canada	CAN	608	Philippines	PHL								25	PULP AND WASTE PAPER	1	No Quantity							5937989			0
S3	2000	2000	2000	2	0	2	Export	124	Canada	CAN	616	Poland	POL								25	PULP AND WASTE PAPER	1	No Quantity							3062019			0
S3	2000	2000	2000	2	0	2	Export	124	Canada	CAN	620	Portugal	PRT								25	PULP AND WASTE PAPER	1	No Quantity							1899728			0
S3	2000	2000	2000	2	0	2	Export	124	Canada	CAN	643	Russian Federation	RUS								25	PULP AND WASTE PAPER	1	No Quantity							1691005			0
S3	2000	2000	2000	2	0	2	Export	124	Canada	CAN	662	Saint Lucia	LCA								25	PULP AND WASTE PAPER	1	No Quantity							28934			0
S3	2000	2000	2000	2	0	2	Export	124	Canada	CAN	682	Saudi Arabia	SAU								25	PULP AND WASTE PAPER	1	No Quantity							5499950			0
S3	2000	2000	2000	2	0	2	Export	124	Canada	CAN	699	India	IND								25	PULP AND WASTE PAPER	1	No Quantity							46198443			0
S3	2000	2000	2000	2	0	2	Export	124	Canada	CAN	703	Slovakia	SVK								25	PULP AND WASTE PAPER	1	No Quantity							936426			0
S3	2000	2000	2000	2	0	2	Export	124	Canada	CAN	704	Viet Nam	VNM								25	PULP AND WASTE PAPER	1	No Quantity							1866261			0
S3	2000	2000	2000	2	0	2	Export	124	Canada	CAN	705	Slovenia	SVN								25	PULP AND WASTE PAPER	1	No Quantity							29211			0
S3	2000	2000	2000	2	0	2	Export	124	Canada	CAN	710	South Africa	ZAF								25	PULP AND WASTE PAPER	1	No Quantity							9329098			0
S3	2000	2000	2000	2	0	2	Export	124	Canada	CAN	724	Spain	ESP								25	PULP AND WASTE PAPER	1	No Quantity							56178593			0
S3	2000	2000	2000	2	0	2	Export	124	Canada	CAN	752	Sweden	SWE								25	PULP AND WASTE PAPER	1	No Quantity							2740620			0
S3	2000	2000	2000	2	0	2	Export	124	Canada	CAN	757	Switzerland	CHE								25	PULP AND WASTE PAPER	1	No Quantity							41177914			0
S3	2000	2000	2000	2	0	2	Export	124	Canada	CAN	760	Syria	SYR								25	PULP AND WASTE PAPER	1	No Quantity							633970			0
S3	2000	2000	2000	2	0	2	Export	124	Canada	CAN	764	Thailand	THA								25	PULP AND WASTE PAPER	1	No Quantity							59685239			0
S3	2000	2000	2000	2	0	2	Export	124	Canada	CAN	780	Trinidad and Tobago	TTO								25	PULP AND WASTE PAPER	1	No Quantity							13462			0
S3	2000	2000	2000	2	0	2	Export	124	Canada	CAN	784	United Arab Emirates	ARE								25	PULP AND WASTE PAPER	1	No Quantity							855397			0
S3	2000	2000	2000	2	0	2	Export	124	Canada	CAN	788	Tunisia	TUN								25	PULP AND WASTE PAPER	1	No Quantity							230838			0
S3	2000	2000	2000	2	0	2	Export	124	Canada	CAN	792	Turkey	TUR								25	PULP AND WASTE PAPER	1	No Quantity							7810069			0
S3	2000	2000	2000	2	0	2	Export	124	Canada	CAN	826	United Kingdom	GBR								25	PULP AND WASTE PAPER	1	No Quantity							192798024			0
S3	2000	2000	2000	2	0	2	Export	124	Canada	CAN	842	USA	USA								25	PULP AND WASTE PAPER	1	No Quantity							2841973551			0
S3	2000	2000	2000	2	0	2	Export	124	Canada	CAN	862	Venezuela	VEN								25	PULP AND WASTE PAPER	1	No Quantity							11094636			0
S3	2000	2000	2000	2	0	2	Export	124	Canada	CAN	0	World	WLD								26	TEXTILE FIBRES	1	No Quantity							182898380			0
S3	2000	2000	2000	2	0	2	Export	124	Canada	CAN	16	American Samoa	ASM								26	TEXTILE FIBRES	1	No Quantity							4831			0
S3	2000	2000	2000	2	0	2	Export	124	Canada	CAN	24	Angola	AGO								26	TEXTILE FIBRES	1	No Quantity							1898618			0
S3	2000	2000	2000	2	0	2	Export	124	Canada	CAN	28	Antigua and Barbuda	ATG								26	TEXTILE FIBRES	1	No Quantity							15371			0
S3	2000	2000	2000	2	0	2	Export	124	Canada	CAN	31	Azerbaijan	AZE								26	TEXTILE FIBRES	1	No Quantity							3096			0
S3	2000	2000	2000	2	0	2	Export	124	Canada	CAN	32	Argentina	ARG								26	TEXTILE FIBRES	1	No Quantity							7772			0
S3	2000	2000	2000	2	0	2	Export	124	Canada	CAN	36	Australia	AUS								26	TEXTILE FIBRES	1	No Quantity							1342443			0
S3	2000	2000	2000	2	0	2	Export	124	Canada	CAN	50	Bangladesh	BGD								26	TEXTILE FIBRES	1	No Quantity							527705			0
S3	2000	2000	2000	2	0	2	Export	124	Canada	CAN	51	Armenia	ARM								26	TEXTILE FIBRES	1	No Quantity							50651			0
S3	2000	2000	2000	2	0	2	Export	124	Canada	CAN	52	Barbados	BRB								26	TEXTILE FIBRES	1	No Quantity							3345			0
S3	2000	2000	2000	2	0	2	Export	124	Canada	CAN	56	Belgium	BEL								26	TEXTILE FIBRES	1	No Quantity							511364			0
S3	2000	2000	2000	2	0	2	Export	124	Canada	CAN	60	Bermuda	BMU								26	TEXTILE FIBRES	1	No Quantity							28515			0
S3	2000	2000	2000	2	0	2	Export	124	Canada	CAN	68	Bolivia (Plurinational State of)	BOL								26	TEXTILE FIBRES	1	No Quantity							7173			0
S3	2000	2000	2000	2	0	2	Export	124	Canada	CAN	100	Bulgaria	BGR								26	TEXTILE FIBRES	1	No Quantity							20136			0
S3	2000	2000	2000	2	0	2	Export	124	Canada	CAN	108	Burundi	BDI								26	TEXTILE FIBRES	1	No Quantity							35893			0
S3	2000	2000	2000	2	0	2	Export	124	Canada	CAN	116	Cambodia	KHM								26	TEXTILE FIBRES	1	No Quantity							1095306			0
S3	2000	2000	2000	2	0	2	Export	124	Canada	CAN	120	Cameroon	CMR								26	TEXTILE FIBRES	1	No Quantity							10529			0
S3	2000	2000	2000	2	0	2	Export	124	Canada	CAN	148	Chad	TCD								26	TEXTILE FIBRES	1	No Quantity							11827			0
S3	2000	2000	2000	2	0	2	Export	124	Canada	CAN	152	Chile	CHL								26	TEXTILE FIBRES	1	No Quantity							881267			0
S3	2000	2000	2000	2	0	2	Export	124	Canada	CAN	156	China	CHN								26	TEXTILE FIBRES	1	No Quantity							63950652			0
S3	2000	2000	2000	2	0	2	Export	124	Canada	CAN	170	Colombia	COL								26	TEXTILE FIBRES	1	No Quantity							165560			0
S3	2000	2000	2000	2	0	2	Export	124	Canada	CAN	178	Congo	COG								26	TEXTILE FIBRES	1	No Quantity							1430363			0
S3	2000	2000	2000	2	0	2	Export	124	Canada	CAN	180	Dem. Rep. of the Congo	COD								26	TEXTILE FIBRES	1	No Quantity							2504896			0
S3	2000	2000	2000	2	0	2	Export	124	Canada	CAN	188	Costa Rica	CRI								26	TEXTILE FIBRES	1	No Quantity							137115			0
S3	2000	2000	2000	2	0	2	Export	124	Canada	CAN	192	Cuba	CUB								26	TEXTILE FIBRES	1	No Quantity							3151574			0
S3	2000	2000	2000	2	0	2	Export	124	Canada	CAN	204	Benin	BEN								26	TEXTILE FIBRES	1	No Quantity							364073			0
S3	2000	2000	2000	2	0	2	Export	124	Canada	CAN	208	Denmark	DNK								26	TEXTILE FIBRES	1	No Quantity							2657			0
S3	2000	2000	2000	2	0	2	Export	124	Canada	CAN	214	Dominican Rep.	DOM								26	TEXTILE FIBRES	1	No Quantity							28555			0
S3	2000	2000	2000	2	0	2	Export	124	Canada	CAN	218	Ecuador	ECU								26	TEXTILE FIBRES	1	No Quantity							23953			0
S3	2000	2000	2000	2	0	2	Export	124	Canada	CAN	246	Finland	FIN								26	TEXTILE FIBRES	1	No Quantity							25125			0
S3	2000	2000	2000	2	0	2	Export	124	Canada	CAN	251	France	FRA								26	TEXTILE FIBRES	1	No Quantity							263695			0
S3	2000	2000	2000	2	0	2	Export	124	Canada	CAN	262	Djibouti	DJI								26	TEXTILE FIBRES	1	No Quantity							38926			0
S3	2000	2000	2000	2	0	2	Export	124	Canada	CAN	266	Gabon	GAB								26	TEXTILE FIBRES	1	No Quantity							4942			0
S3	2000	2000	2000	2	0	2	Export	124	Canada	CAN	268	Georgia	GEO								26	TEXTILE FIBRES	1	No Quantity							16828			0
S3	2000	2000	2000	2	0	2	Export	124	Canada	CAN	276	Germany	DEU								26	TEXTILE FIBRES	1	No Quantity							36587			0
S3	2000	2000	2000	2	0	2	Export	124	Canada	CAN	288	Ghana	GHA								26	TEXTILE FIBRES	1	No Quantity							4007383			0
S3	2000	2000	2000	2	0	2	Export	124	Canada	CAN	324	Guinea	GIN								26	TEXTILE FIBRES	1	No Quantity							7754			0
S3	2000	2000	2000	2	0	2	Export	124	Canada	CAN	328	Guyana	GUY								26	TEXTILE FIBRES	1	No Quantity							164002			0
S3	2000	2000	2000	2	0	2	Export	124	Canada	CAN	332	Haiti	HTI								26	TEXTILE FIBRES	1	No Quantity							129112			0
S3	2000	2000	2000	2	0	2	Export	124	Canada	CAN	340	Honduras	HND								26	TEXTILE FIBRES	1	No Quantity							13558			0
S3	2000	2000	2000	2	0	2	Export	124	Canada	CAN	344	China, Hong Kong SAR	HKG								26	TEXTILE FIBRES	1	No Quantity							11985061			0
S3	2000	2000	2000	2	0	2	Export	124	Canada	CAN	348	Hungary	HUN								26	TEXTILE FIBRES	1	No Quantity							213575			0
S3	2000	2000	2000	2	0	2	Export	124	Canada	CAN	352	Iceland	ISL								26	TEXTILE FIBRES	1	No Quantity							19282			0
S3	2000	2000	2000	2	0	2	Export	124	Canada	CAN	360	Indonesia	IDN								26	TEXTILE FIBRES	1	No Quantity							1754617			0
S3	2000	2000	2000	2	0	2	Export	124	Canada	CAN	372	Ireland	IRL								26	TEXTILE FIBRES	1	No Quantity							35824			0
S3	2000	2000	2000	2	0	2	Export	124	Canada	CAN	376	Israel	ISR								26	TEXTILE FIBRES	1	No Quantity							50046			0
S3	2000	2000	2000	2	0	2	Export	124	Canada	CAN	381	Italy	ITA								26	TEXTILE FIBRES	1	No Quantity							1757964			0
S3	2000	2000	2000	2	0	2	Export	124	Canada	CAN	384	Côte d'Ivoire	CIV								26	TEXTILE FIBRES	1	No Quantity							301755			0
S3	2000	2000	2000	2	0	2	Export	124	Canada	CAN	388	Jamaica	JAM								26	TEXTILE FIBRES	1	No Quantity							38142			0
S3	2000	2000	2000	2	0	2	Export	124	Canada	CAN	392	Japan	JPN								26	TEXTILE FIBRES	1	No Quantity							343921			0
S3	2000	2000	2000	2	0	2	Export	124	Canada	CAN	400	Jordan	JOR								26	TEXTILE FIBRES	1	No Quantity							162202			0
S3	2000	2000	2000	2	0	2	Export	124	Canada	CAN	404	Kenya	KEN								26	TEXTILE FIBRES	1	No Quantity							4435877			0
S3	2000	2000	2000	2	0	2	Export	124	Canada	CAN	410	Rep. of Korea	KOR								26	TEXTILE FIBRES	1	No Quantity							3841425			0
S3	2000	2000	2000	2	0	2	Export	124	Canada	CAN	414	Kuwait	KWT								26	TEXTILE FIBRES	1	No Quantity							18336			0
S3	2000	2000	2000	2	0	2	Export	124	Canada	CAN	417	Kyrgyzstan	KGZ								26	TEXTILE FIBRES	1	No Quantity							229169			0
S3	2000	2000	2000	2	0	2	Export	124	Canada	CAN	422	Lebanon	LBN								26	TEXTILE FIBRES	1	No Quantity							155492			0
S3	2000	2000	2000	2	0	2	Export	124	Canada	CAN	428	Latvia	LVA								26	TEXTILE FIBRES	1	No Quantity							3544			0
S3	2000	2000	2000	2	0	2	Export	124	Canada	CAN	430	Liberia	LBR								26	TEXTILE FIBRES	1	No Quantity							236192			0
S3	2000	2000	2000	2	0	2	Export	124	Canada	CAN	434	Libya	LBY								26	TEXTILE FIBRES	1	No Quantity							10867			0
S3	2000	2000	2000	2	0	2	Export	124	Canada	CAN	446	China, Macao SAR	MAC								26	TEXTILE FIBRES	1	No Quantity							35281			0
S3	2000	2000	2000	2	0	2	Export	124	Canada	CAN	450	Madagascar	MDG								26	TEXTILE FIBRES	1	No Quantity							128798			0
S3	2000	2000	2000	2	0	2	Export	124	Canada	CAN	454	Malawi	MWI								26	TEXTILE FIBRES	1	No Quantity							1801139			0
S3	2000	2000	2000	2	0	2	Export	124	Canada	CAN	458	Malaysia	MYS								26	TEXTILE FIBRES	1	No Quantity							5613992			0
S3	2000	2000	2000	2	0	2	Export	124	Canada	CAN	466	Mali	MLI								26	TEXTILE FIBRES	1	No Quantity							24355			0
S3	2000	2000	2000	2	0	2	Export	124	Canada	CAN	478	Mauritania	MRT								26	TEXTILE FIBRES	1	No Quantity							13126			0
S3	2000	2000	2000	2	0	2	Export	124	Canada	CAN	480	Mauritius	MUS								26	TEXTILE FIBRES	1	No Quantity							40134			0
S3	2000	2000	2000	2	0	2	Export	124	Canada	CAN	484	Mexico	MEX								26	TEXTILE FIBRES	1	No Quantity							796104			0
S3	2000	2000	2000	2	0	2	Export	124	Canada	CAN	498	Rep. of Moldova	MDA								26	TEXTILE FIBRES	1	No Quantity							15145			0
S3	2000	2000	2000	2	0	2	Export	124	Canada	CAN	508	Mozambique	MOZ								26	TEXTILE FIBRES	1	No Quantity							2548727			0
S3	2000	2000	2000	2	0	2	Export	124	Canada	CAN	528	Netherlands	NLD								26	TEXTILE FIBRES	1	No Quantity							128877			0
S3	2000	2000	2000	2	0	2	Export	124	Canada	CAN	586	Pakistan	PAK								26	TEXTILE FIBRES	1	No Quantity							1124709			0
S3	2000	2000	2000	2	0	2	Export	124	Canada	CAN	591	Panama	PAN								26	TEXTILE FIBRES	1	No Quantity							15789			0
S3	2000	2000	2000	2	0	2	Export	124	Canada	CAN	600	Paraguay	PRY								26	TEXTILE FIBRES	1	No Quantity							6731			0
S3	2000	2000	2000	2	0	2	Export	124	Canada	CAN	604	Peru	PER								26	TEXTILE FIBRES	1	No Quantity							118232			0
S3	2000	2000	2000	2	0	2	Export	124	Canada	CAN	608	Philippines	PHL								26	TEXTILE FIBRES	1	No Quantity							372634			0
S3	2000	2000	2000	2	0	2	Export	124	Canada	CAN	616	Poland	POL								26	TEXTILE FIBRES	1	No Quantity							247119			0
S3	2000	2000	2000	2	0	2	Export	124	Canada	CAN	624	Guinea-Bissau	GNB								26	TEXTILE FIBRES	1	No Quantity							15306			0
S3	2000	2000	2000	2	0	2	Export	124	Canada	CAN	642	Romania	ROU								26	TEXTILE FIBRES	1	No Quantity							410610			0
S3	2000	2000	2000	2	0	2	Export	124	Canada	CAN	643	Russian Federation	RUS								26	TEXTILE FIBRES	1	No Quantity							271858			0
S3	2000	2000	2000	2	0	2	Export	124	Canada	CAN	646	Rwanda	RWA								26	TEXTILE FIBRES	1	No Quantity							185785			0
S3	2000	2000	2000	2	0	2	Export	124	Canada	CAN	682	Saudi Arabia	SAU								26	TEXTILE FIBRES	1	No Quantity							197999			0
S3	2000	2000	2000	2	0	2	Export	124	Canada	CAN	686	Senegal	SEN								26	TEXTILE FIBRES	1	No Quantity							44307			0
S3	2000	2000	2000	2	0	2	Export	124	Canada	CAN	694	Sierra Leone	SLE								26	TEXTILE FIBRES	1	No Quantity							108181			0
S3	2000	2000	2000	2	0	2	Export	124	Canada	CAN	699	India	IND								26	TEXTILE FIBRES	1	No Quantity							2353176			0
S3	2000	2000	2000	2	0	2	Export	124	Canada	CAN	702	Singapore	SGP								26	TEXTILE FIBRES	1	No Quantity							322850			0
S3	2000	2000	2000	2	0	2	Export	124	Canada	CAN	704	Viet Nam	VNM								26	TEXTILE FIBRES	1	No Quantity							2081117			0
S3	2000	2000	2000	2	0	2	Export	124	Canada	CAN	706	Somalia	SOM								26	TEXTILE FIBRES	1	No Quantity							29588			0
S3	2000	2000	2000	2	0	2	Export	124	Canada	CAN	710	South Africa	ZAF								26	TEXTILE FIBRES	1	No Quantity							195092			0
S3	2000	2000	2000	2	0	2	Export	124	Canada	CAN	724	Spain	ESP								26	TEXTILE FIBRES	1	No Quantity							988061			0
S3	2000	2000	2000	2	0	2	Export	124	Canada	CAN	757	Switzerland	CHE								26	TEXTILE FIBRES	1	No Quantity							19845			0
S3	2000	2000	2000	2	0	2	Export	124	Canada	CAN	764	Thailand	THA								26	TEXTILE FIBRES	1	No Quantity							1294768			0
S3	2000	2000	2000	2	0	2	Export	124	Canada	CAN	768	Togo	TGO								26	TEXTILE FIBRES	1	No Quantity							39760			0
S3	2000	2000	2000	2	0	2	Export	124	Canada	CAN	780	Trinidad and Tobago	TTO								26	TEXTILE FIBRES	1	No Quantity							131687			0
S3	2000	2000	2000	2	0	2	Export	124	Canada	CAN	784	United Arab Emirates	ARE								26	TEXTILE FIBRES	1	No Quantity							85226			0
S3	2000	2000	2000	2	0	2	Export	124	Canada	CAN	788	Tunisia	TUN								26	TEXTILE FIBRES	1	No Quantity							409994			0
S3	2000	2000	2000	2	0	2	Export	124	Canada	CAN	792	Turkey	TUR								26	TEXTILE FIBRES	1	No Quantity							204793			0
S3	2000	2000	2000	2	0	2	Export	124	Canada	CAN	800	Uganda	UGA								26	TEXTILE FIBRES	1	No Quantity							861863			0
S3	2000	2000	2000	2	0	2	Export	124	Canada	CAN	804	Ukraine	UKR								26	TEXTILE FIBRES	1	No Quantity							1426879			0
S3	2000	2000	2000	2	0	2	Export	124	Canada	CAN	807	North Macedonia	MKD								26	TEXTILE FIBRES	1	No Quantity							13368			0
S3	2000	2000	2000	2	0	2	Export	124	Canada	CAN	826	United Kingdom	GBR								26	TEXTILE FIBRES	1	No Quantity							1124732			0
S3	2000	2000	2000	2	0	2	Export	124	Canada	CAN	834	United Rep. of Tanzania	TZA								26	TEXTILE FIBRES	1	No Quantity							2876817			0
S3	2000	2000	2000	2	0	2	Export	124	Canada	CAN	842	USA	USA								26	TEXTILE FIBRES	1	No Quantity							44469403			0
S3	2000	2000	2000	2	0	2	Export	124	Canada	CAN	854	Burkina Faso	BFA								26	TEXTILE FIBRES	1	No Quantity							25016			0
S3	2000	2000	2000	2	0	2	Export	124	Canada	CAN	858	Uruguay	URY								26	TEXTILE FIBRES	1	No Quantity							13208			0
S3	2000	2000	2000	2	0	2	Export	124	Canada	CAN	862	Venezuela	VEN								26	TEXTILE FIBRES	1	No Quantity							44794			0
S3	2000	2000	2000	2	0	2	Export	124	Canada	CAN	887	Yemen	YEM								26	TEXTILE FIBRES	1	No Quantity							54059			0
S3	2000	2000	2000	2	0	2	Export	124	Canada	CAN	894	Zambia	ZMB								26	TEXTILE FIBRES	1	No Quantity							1050907			0
S3	2000	2000	2000	2	0	2	Export	132	Cabo Verde	CPV	0	World	WLD								26	TEXTILE FIBRES	1	No Quantity							2543			0
S3	2000	2000	2000	2	0	2	Export	132	Cabo Verde	CPV	620	Portugal	PRT								26	TEXTILE FIBRES	1	No Quantity							2183			0
S3	2000	2000	2000	2	0	2	Export	132	Cabo Verde	CPV	686	Senegal	SEN								26	TEXTILE FIBRES	1	No Quantity							232			0
S3	2000	2000	2000	2	0	2	Export	132	Cabo Verde	CPV	724	Spain	ESP								26	TEXTILE FIBRES	1	No Quantity							128			0
S3	2000	2000	2000	2	0	2	Export	124	Canada	CAN	0	World	WLD								27	CRUDE FERTILIZER,MINERAL	1	No Quantity							735855103			0
S3	2000	2000	2000	2	0	2	Export	124	Canada	CAN	8	Albania	ALB								27	CRUDE FERTILIZER,MINERAL	1	No Quantity							1038			0
S3	2000	2000	2000	2	0	2	Export	124	Canada	CAN	12	Algeria	DZA								27	CRUDE FERTILIZER,MINERAL	1	No Quantity							462341			0
S3	2000	2000	2000	2	0	2	Export	124	Canada	CAN	24	Angola	AGO								27	CRUDE FERTILIZER,MINERAL	1	No Quantity							664511			0
S3	2000	2000	2000	2	0	2	Export	124	Canada	CAN	28	Antigua and Barbuda	ATG								27	CRUDE FERTILIZER,MINERAL	1	No Quantity							1537			0
S3	2000	2000	2000	2	0	2	Export	124	Canada	CAN	32	Argentina	ARG								27	CRUDE FERTILIZER,MINERAL	1	No Quantity							1766305			0
S3	2000	2000	2000	2	0	2	Export	124	Canada	CAN	36	Australia	AUS								27	CRUDE FERTILIZER,MINERAL	1	No Quantity							12852569			0
S3	2000	2000	2000	2	0	2	Export	124	Canada	CAN	40	Austria	AUT								27	CRUDE FERTILIZER,MINERAL	1	No Quantity							45079			0
S3	2000	2000	2000	2	0	2	Export	124	Canada	CAN	44	Bahamas	BHS								27	CRUDE FERTILIZER,MINERAL	1	No Quantity							1572774			0
S3	2000	2000	2000	2	0	2	Export	124	Canada	CAN	50	Bangladesh	BGD								27	CRUDE FERTILIZER,MINERAL	1	No Quantity							584358			0
S3	2000	2000	2000	2	0	2	Export	124	Canada	CAN	52	Barbados	BRB								27	CRUDE FERTILIZER,MINERAL	1	No Quantity							40171			0
S3	2000	2000	2000	2	0	2	Export	124	Canada	CAN	56	Belgium	BEL								27	CRUDE FERTILIZER,MINERAL	1	No Quantity							827854			0
S3	2000	2000	2000	2	0	2	Export	124	Canada	CAN	60	Bermuda	BMU								27	CRUDE FERTILIZER,MINERAL	1	No Quantity							181250			0
S3	2000	2000	2000	2	0	2	Export	124	Canada	CAN	68	Bolivia (Plurinational State of)	BOL								27	CRUDE FERTILIZER,MINERAL	1	No Quantity							24523			0
S3	2000	2000	2000	2	0	2	Export	124	Canada	CAN	76	Brazil	BRA								27	CRUDE FERTILIZER,MINERAL	1	No Quantity							37212543			0
S3	2000	2000	2000	2	0	2	Export	124	Canada	CAN	100	Bulgaria	BGR								27	CRUDE FERTILIZER,MINERAL	1	No Quantity							23557			0
S3	2000	2000	2000	2	0	2	Export	124	Canada	CAN	104	Myanmar	MMR								27	CRUDE FERTILIZER,MINERAL	1	No Quantity							60310			0
S3	2000	2000	2000	2	0	2	Export	124	Canada	CAN	144	Sri Lanka	LKA								27	CRUDE FERTILIZER,MINERAL	1	No Quantity							3519679			0
S3	2000	2000	2000	2	0	2	Export	124	Canada	CAN	152	Chile	CHL								27	CRUDE FERTILIZER,MINERAL	1	No Quantity							2112063			0
S3	2000	2000	2000	2	0	2	Export	124	Canada	CAN	156	China	CHN								27	CRUDE FERTILIZER,MINERAL	1	No Quantity							58069986			0
S3	2000	2000	2000	2	0	2	Export	124	Canada	CAN	170	Colombia	COL								27	CRUDE FERTILIZER,MINERAL	1	No Quantity							3670108			0
S3	2000	2000	2000	2	0	2	Export	124	Canada	CAN	188	Costa Rica	CRI								27	CRUDE FERTILIZER,MINERAL	1	No Quantity							223166			0
S3	2000	2000	2000	2	0	2	Export	124	Canada	CAN	192	Cuba	CUB								27	CRUDE FERTILIZER,MINERAL	1	No Quantity							12977591			0
S3	2000	2000	2000	2	0	2	Export	124	Canada	CAN	203	Czechia	CZE								27	CRUDE FERTILIZER,MINERAL	1	No Quantity							8116			0
S3	2000	2000	2000	2	0	2	Export	124	Canada	CAN	208	Denmark	DNK								27	CRUDE FERTILIZER,MINERAL	1	No Quantity							52542			0
S3	2000	2000	2000	2	0	2	Export	124	Canada	CAN	212	Dominica	DMA								27	CRUDE FERTILIZER,MINERAL	1	No Quantity							7632			0
S3	2000	2000	2000	2	0	2	Export	124	Canada	CAN	214	Dominican Rep.	DOM								27	CRUDE FERTILIZER,MINERAL	1	No Quantity							346116			0
S3	2000	2000	2000	2	0	2	Export	124	Canada	CAN	218	Ecuador	ECU								27	CRUDE FERTILIZER,MINERAL	1	No Quantity							2256920			0
S3	2000	2000	2000	2	0	2	Export	124	Canada	CAN	222	El Salvador	SLV								27	CRUDE FERTILIZER,MINERAL	1	No Quantity							894176			0
S3	2000	2000	2000	2	0	2	Export	124	Canada	CAN	246	Finland	FIN								27	CRUDE FERTILIZER,MINERAL	1	No Quantity							55950			0
S3	2000	2000	2000	2	0	2	Export	124	Canada	CAN	251	France	FRA								27	CRUDE FERTILIZER,MINERAL	1	No Quantity							209975			0
S3	2000	2000	2000	2	0	2	Export	124	Canada	CAN	276	Germany	DEU								27	CRUDE FERTILIZER,MINERAL	1	No Quantity							4580429			0
S3	2000	2000	2000	2	0	2	Export	124	Canada	CAN	300	Greece	GRC								27	CRUDE FERTILIZER,MINERAL	1	No Quantity							30461			0
S3	2000	2000	2000	2	0	2	Export	124	Canada	CAN	320	Guatemala	GTM								27	CRUDE FERTILIZER,MINERAL	1	No Quantity							243086			0
S3	2000	2000	2000	2	0	2	Export	124	Canada	CAN	344	China, Hong Kong SAR	HKG								27	CRUDE FERTILIZER,MINERAL	1	No Quantity							427608			0
S3	2000	2000	2000	2	0	2	Export	124	Canada	CAN	348	Hungary	HUN								27	CRUDE FERTILIZER,MINERAL	1	No Quantity							141755			0
S3	2000	2000	2000	2	0	2	Export	124	Canada	CAN	360	Indonesia	IDN								27	CRUDE FERTILIZER,MINERAL	1	No Quantity							11594104			0
S3	2000	2000	2000	2	0	2	Export	124	Canada	CAN	364	Iran	IRN								27	CRUDE FERTILIZER,MINERAL	1	No Quantity							49357			0
S3	2000	2000	2000	2	0	2	Export	124	Canada	CAN	372	Ireland	IRL								27	CRUDE FERTILIZER,MINERAL	1	No Quantity							57806			0
S3	2000	2000	2000	2	0	2	Export	124	Canada	CAN	376	Israel	ISR								27	CRUDE FERTILIZER,MINERAL	1	No Quantity							5826649			0
S3	2000	2000	2000	2	0	2	Export	124	Canada	CAN	381	Italy	ITA								27	CRUDE FERTILIZER,MINERAL	1	No Quantity							4890510			0
S3	2000	2000	2000	2	0	2	Export	124	Canada	CAN	388	Jamaica	JAM								27	CRUDE FERTILIZER,MINERAL	1	No Quantity							809319			0
S3	2000	2000	2000	2	0	2	Export	124	Canada	CAN	392	Japan	JPN								27	CRUDE FERTILIZER,MINERAL	1	No Quantity							26974968			0
S3	2000	2000	2000	2	0	2	Export	124	Canada	CAN	400	Jordan	JOR								27	CRUDE FERTILIZER,MINERAL	1	No Quantity							24450			0
S3	2000	2000	2000	2	0	2	Export	124	Canada	CAN	408	Dem. People's Rep. of Korea	PRK								27	CRUDE FERTILIZER,MINERAL	1	No Quantity							15751			0
S3	2000	2000	2000	2	0	2	Export	124	Canada	CAN	410	Rep. of Korea	KOR								27	CRUDE FERTILIZER,MINERAL	1	No Quantity							7906965			0
S3	2000	2000	2000	2	0	2	Export	124	Canada	CAN	422	Lebanon	LBN								27	CRUDE FERTILIZER,MINERAL	1	No Quantity							334626			0
S3	2000	2000	2000	2	0	2	Export	124	Canada	CAN	458	Malaysia	MYS								27	CRUDE FERTILIZER,MINERAL	1	No Quantity							5667858			0
S3	2000	2000	2000	2	0	2	Export	124	Canada	CAN	484	Mexico	MEX								27	CRUDE FERTILIZER,MINERAL	1	No Quantity							24103503			0
S3	2000	2000	2000	2	0	2	Export	124	Canada	CAN	490	Other Asia, nes									27	CRUDE FERTILIZER,MINERAL	1	No Quantity							2725893			0
S3	2000	2000	2000	2	0	2	Export	124	Canada	CAN	504	Morocco	MAR								27	CRUDE FERTILIZER,MINERAL	1	No Quantity							9644270			0
S3	2000	2000	2000	2	0	2	Export	124	Canada	CAN	528	Netherlands	NLD								27	CRUDE FERTILIZER,MINERAL	1	No Quantity							366316			0
S3	2000	2000	2000	2	0	2	Export	124	Canada	CAN	554	New Zealand	NZL								27	CRUDE FERTILIZER,MINERAL	1	No Quantity							5918795			0
S3	2000	2000	2000	2	0	2	Export	124	Canada	CAN	558	Nicaragua	NIC								27	CRUDE FERTILIZER,MINERAL	1	No Quantity							165286			0
S3	2000	2000	2000	2	0	2	Export	124	Canada	CAN	562	Niger	NER								27	CRUDE FERTILIZER,MINERAL	1	No Quantity							7160			0
S3	2000	2000	2000	2	0	2	Export	124	Canada	CAN	566	Nigeria	NGA								27	CRUDE FERTILIZER,MINERAL	1	No Quantity							1172010			0
S3	2000	2000	2000	2	0	2	Export	124	Canada	CAN	579	Norway	NOR								27	CRUDE FERTILIZER,MINERAL	1	No Quantity							625555			0
S3	2000	2000	2000	2	0	2	Export	124	Canada	CAN	586	Pakistan	PAK								27	CRUDE FERTILIZER,MINERAL	1	No Quantity							676458			0
S3	2000	2000	2000	2	0	2	Export	124	Canada	CAN	591	Panama	PAN								27	CRUDE FERTILIZER,MINERAL	1	No Quantity							1346508			0
S3	2000	2000	2000	2	0	2	Export	124	Canada	CAN	604	Peru	PER								27	CRUDE FERTILIZER,MINERAL	1	No Quantity							555482			0
S3	2000	2000	2000	2	0	2	Export	124	Canada	CAN	608	Philippines	PHL								27	CRUDE FERTILIZER,MINERAL	1	No Quantity							4220633			0
S3	2000	2000	2000	2	0	2	Export	124	Canada	CAN	616	Poland	POL								27	CRUDE FERTILIZER,MINERAL	1	No Quantity							572911			0
S3	2000	2000	2000	2	0	2	Export	124	Canada	CAN	620	Portugal	PRT								27	CRUDE FERTILIZER,MINERAL	1	No Quantity							1325153			0
S3	2000	2000	2000	2	0	2	Export	124	Canada	CAN	634	Qatar	QAT								27	CRUDE FERTILIZER,MINERAL	1	No Quantity							4998			0
S3	2000	2000	2000	2	0	2	Export	124	Canada	CAN	642	Romania	ROU								27	CRUDE FERTILIZER,MINERAL	1	No Quantity							9345			0
S3	2000	2000	2000	2	0	2	Export	124	Canada	CAN	659	Saint Kitts and Nevis	KNA								27	CRUDE FERTILIZER,MINERAL	1	No Quantity							3495			0
S3	2000	2000	2000	2	0	2	Export	124	Canada	CAN	662	Saint Lucia	LCA								27	CRUDE FERTILIZER,MINERAL	1	No Quantity							5663			0
S3	2000	2000	2000	2	0	2	Export	124	Canada	CAN	666	Saint Pierre and Miquelon	SPM								27	CRUDE FERTILIZER,MINERAL	1	No Quantity							67157			0
S3	2000	2000	2000	2	0	2	Export	124	Canada	CAN	682	Saudi Arabia	SAU								27	CRUDE FERTILIZER,MINERAL	1	No Quantity							32579			0
S3	2000	2000	2000	2	0	2	Export	124	Canada	CAN	686	Senegal	SEN								27	CRUDE FERTILIZER,MINERAL	1	No Quantity							5533358			0
S3	2000	2000	2000	2	0	2	Export	124	Canada	CAN	699	India	IND								27	CRUDE FERTILIZER,MINERAL	1	No Quantity							22299249			0
S3	2000	2000	2000	2	0	2	Export	124	Canada	CAN	702	Singapore	SGP								27	CRUDE FERTILIZER,MINERAL	1	No Quantity							67792			0
S3	2000	2000	2000	2	0	2	Export	124	Canada	CAN	704	Viet Nam	VNM								27	CRUDE FERTILIZER,MINERAL	1	No Quantity							23178			0
S3	2000	2000	2000	2	0	2	Export	124	Canada	CAN	705	Slovenia	SVN								27	CRUDE FERTILIZER,MINERAL	1	No Quantity							189990			0
S3	2000	2000	2000	2	0	2	Export	124	Canada	CAN	710	South Africa	ZAF								27	CRUDE FERTILIZER,MINERAL	1	No Quantity							15170221			0
S3	2000	2000	2000	2	0	2	Export	124	Canada	CAN	724	Spain	ESP								27	CRUDE FERTILIZER,MINERAL	1	No Quantity							6154863			0
S3	2000	2000	2000	2	0	2	Export	124	Canada	CAN	752	Sweden	SWE								27	CRUDE FERTILIZER,MINERAL	1	No Quantity							19464			0
S3	2000	2000	2000	2	0	2	Export	124	Canada	CAN	757	Switzerland	CHE								27	CRUDE FERTILIZER,MINERAL	1	No Quantity							114803			0
S3	2000	2000	2000	2	0	2	Export	124	Canada	CAN	764	Thailand	THA								27	CRUDE FERTILIZER,MINERAL	1	No Quantity							15718362			0
S3	2000	2000	2000	2	0	2	Export	124	Canada	CAN	780	Trinidad and Tobago	TTO								27	CRUDE FERTILIZER,MINERAL	1	No Quantity							1421943			0
S3	2000	2000	2000	2	0	2	Export	124	Canada	CAN	784	United Arab Emirates	ARE								27	CRUDE FERTILIZER,MINERAL	1	No Quantity							880307			0
S3	2000	2000	2000	2	0	2	Export	124	Canada	CAN	788	Tunisia	TUN								27	CRUDE FERTILIZER,MINERAL	1	No Quantity							218691			0
S3	2000	2000	2000	2	0	2	Export	124	Canada	CAN	792	Turkey	TUR								27	CRUDE FERTILIZER,MINERAL	1	No Quantity							1698613			0
S3	2000	2000	2000	2	0	2	Export	124	Canada	CAN	818	Egypt	EGY								27	CRUDE FERTILIZER,MINERAL	1	No Quantity							307182			0
S3	2000	2000	2000	2	0	2	Export	124	Canada	CAN	826	United Kingdom	GBR								27	CRUDE FERTILIZER,MINERAL	1	No Quantity							1374823			0
S3	2000	2000	2000	2	0	2	Export	124	Canada	CAN	842	USA	USA								27	CRUDE FERTILIZER,MINERAL	1	No Quantity							397018133			0
S3	2000	2000	2000	2	0	2	Export	124	Canada	CAN	862	Venezuela	VEN								27	CRUDE FERTILIZER,MINERAL	1	No Quantity							3794513			0
S3	2000	2000	2000	2	0	2	Export	132	Cabo Verde	CPV	0	World	WLD								27	CRUDE FERTILIZER,MINERAL	1	No Quantity							87			0
S3	2000	2000	2000	2	0	2	Export	132	Cabo Verde	CPV	724	Spain	ESP								27	CRUDE FERTILIZER,MINERAL	1	No Quantity							40			0
S3	2000	2000	2000	2	0	2	Export	132	Cabo Verde	CPV	837	Bunkers									27	CRUDE FERTILIZER,MINERAL	1	No Quantity							47			0
S3	2000	2000	2000	2	0	2	Export	124	Canada	CAN	0	World	WLD								28	METALLIFEROUS ORE,SCRAP	1	No Quantity							3101718820			0
S3	2000	2000	2000	2	0	2	Export	124	Canada	CAN	36	Australia	AUS								28	METALLIFEROUS ORE,SCRAP	1	No Quantity							23798579			0
S3	2000	2000	2000	2	0	2	Export	124	Canada	CAN	50	Bangladesh	BGD								28	METALLIFEROUS ORE,SCRAP	1	No Quantity							27			0
S3	2000	2000	2000	2	0	2	Export	124	Canada	CAN	56	Belgium	BEL								28	METALLIFEROUS ORE,SCRAP	1	No Quantity							93038539			0
S3	2000	2000	2000	2	0	2	Export	124	Canada	CAN	76	Brazil	BRA								28	METALLIFEROUS ORE,SCRAP	1	No Quantity							148506			0
S3	2000	2000	2000	2	0	2	Export	124	Canada	CAN	116	Cambodia	KHM								28	METALLIFEROUS ORE,SCRAP	1	No Quantity							9019			0
S3	2000	2000	2000	2	0	2	Export	124	Canada	CAN	152	Chile	CHL								28	METALLIFEROUS ORE,SCRAP	1	No Quantity							178726			0
S3	2000	2000	2000	2	0	2	Export	124	Canada	CAN	156	China	CHN								28	METALLIFEROUS ORE,SCRAP	1	No Quantity							137192841			0
S3	2000	2000	2000	2	0	2	Export	124	Canada	CAN	246	Finland	FIN								28	METALLIFEROUS ORE,SCRAP	1	No Quantity							44358513			0
S3	2000	2000	2000	2	0	2	Export	124	Canada	CAN	251	France	FRA								28	METALLIFEROUS ORE,SCRAP	1	No Quantity							35997485			0
S3	2000	2000	2000	2	0	2	Export	124	Canada	CAN	276	Germany	DEU								28	METALLIFEROUS ORE,SCRAP	1	No Quantity							157831016			0
S3	2000	2000	2000	2	0	2	Export	124	Canada	CAN	300	Greece	GRC								28	METALLIFEROUS ORE,SCRAP	1	No Quantity							3413			0
S3	2000	2000	2000	2	0	2	Export	124	Canada	CAN	344	China, Hong Kong SAR	HKG								28	METALLIFEROUS ORE,SCRAP	1	No Quantity							2936912			0
S3	2000	2000	2000	2	0	2	Export	124	Canada	CAN	348	Hungary	HUN								28	METALLIFEROUS ORE,SCRAP	1	No Quantity							92126			0
S3	2000	2000	2000	2	0	2	Export	124	Canada	CAN	360	Indonesia	IDN								28	METALLIFEROUS ORE,SCRAP	1	No Quantity							38670			0
S3	2000	2000	2000	2	0	2	Export	124	Canada	CAN	376	Israel	ISR								28	METALLIFEROUS ORE,SCRAP	1	No Quantity							8589			0
S3	2000	2000	2000	2	0	2	Export	124	Canada	CAN	381	Italy	ITA								28	METALLIFEROUS ORE,SCRAP	1	No Quantity							85565948			0
S3	2000	2000	2000	2	0	2	Export	124	Canada	CAN	392	Japan	JPN								28	METALLIFEROUS ORE,SCRAP	1	No Quantity							245644819			0
S3	2000	2000	2000	2	0	2	Export	124	Canada	CAN	410	Rep. of Korea	KOR								28	METALLIFEROUS ORE,SCRAP	1	No Quantity							46496167			0
S3	2000	2000	2000	2	0	2	Export	124	Canada	CAN	458	Malaysia	MYS								28	METALLIFEROUS ORE,SCRAP	1	No Quantity							2813919			0
S3	2000	2000	2000	2	0	2	Export	124	Canada	CAN	484	Mexico	MEX								28	METALLIFEROUS ORE,SCRAP	1	No Quantity							15883			0
S3	2000	2000	2000	2	0	2	Export	124	Canada	CAN	490	Other Asia, nes									28	METALLIFEROUS ORE,SCRAP	1	No Quantity							18424401			0
S3	2000	2000	2000	2	0	2	Export	124	Canada	CAN	528	Netherlands	NLD								28	METALLIFEROUS ORE,SCRAP	1	No Quantity							61906318			0
S3	2000	2000	2000	2	0	2	Export	124	Canada	CAN	579	Norway	NOR								28	METALLIFEROUS ORE,SCRAP	1	No Quantity							367932734			0
S3	2000	2000	2000	2	0	2	Export	124	Canada	CAN	586	Pakistan	PAK								28	METALLIFEROUS ORE,SCRAP	1	No Quantity							320194			0
S3	2000	2000	2000	2	0	2	Export	124	Canada	CAN	604	Peru	PER								28	METALLIFEROUS ORE,SCRAP	1	No Quantity							6048132			0
S3	2000	2000	2000	2	0	2	Export	124	Canada	CAN	608	Philippines	PHL								28	METALLIFEROUS ORE,SCRAP	1	No Quantity							31140934			0
S3	2000	2000	2000	2	0	2	Export	124	Canada	CAN	616	Poland	POL								28	METALLIFEROUS ORE,SCRAP	1	No Quantity							2753670			0
S3	2000	2000	2000	2	0	2	Export	124	Canada	CAN	620	Portugal	PRT								28	METALLIFEROUS ORE,SCRAP	1	No Quantity							4874118			0
S3	2000	2000	2000	2	0	2	Export	124	Canada	CAN	642	Romania	ROU								28	METALLIFEROUS ORE,SCRAP	1	No Quantity							3877772			0
S3	2000	2000	2000	2	0	2	Export	124	Canada	CAN	643	Russian Federation	RUS								28	METALLIFEROUS ORE,SCRAP	1	No Quantity							21484			0
S3	2000	2000	2000	2	0	2	Export	124	Canada	CAN	682	Saudi Arabia	SAU								28	METALLIFEROUS ORE,SCRAP	1	No Quantity							17441			0
S3	2000	2000	2000	2	0	2	Export	124	Canada	CAN	699	India	IND								28	METALLIFEROUS ORE,SCRAP	1	No Quantity							13227513			0
S3	2000	2000	2000	2	0	2	Export	124	Canada	CAN	702	Singapore	SGP								28	METALLIFEROUS ORE,SCRAP	1	No Quantity							319041			0
S3	2000	2000	2000	2	0	2	Export	124	Canada	CAN	710	South Africa	ZAF								28	METALLIFEROUS ORE,SCRAP	1	No Quantity							193093			0
S3	2000	2000	2000	2	0	2	Export	124	Canada	CAN	724	Spain	ESP								28	METALLIFEROUS ORE,SCRAP	1	No Quantity							28237271			0
S3	2000	2000	2000	2	0	2	Export	124	Canada	CAN	752	Sweden	SWE								28	METALLIFEROUS ORE,SCRAP	1	No Quantity							58393779			0
S3	2000	2000	2000	2	0	2	Export	124	Canada	CAN	757	Switzerland	CHE								28	METALLIFEROUS ORE,SCRAP	1	No Quantity							15508253			0
S3	2000	2000	2000	2	0	2	Export	124	Canada	CAN	764	Thailand	THA								28	METALLIFEROUS ORE,SCRAP	1	No Quantity							67759			0
S3	2000	2000	2000	2	0	2	Export	124	Canada	CAN	780	Trinidad and Tobago	TTO								28	METALLIFEROUS ORE,SCRAP	1	No Quantity							3536			0
S3	2000	2000	2000	2	0	2	Export	124	Canada	CAN	784	United Arab Emirates	ARE								28	METALLIFEROUS ORE,SCRAP	1	No Quantity							23559			0
S3	2000	2000	2000	2	0	2	Export	124	Canada	CAN	792	Turkey	TUR								28	METALLIFEROUS ORE,SCRAP	1	No Quantity							7623672			0
S3	2000	2000	2000	2	0	2	Export	124	Canada	CAN	826	United Kingdom	GBR								28	METALLIFEROUS ORE,SCRAP	1	No Quantity							462336904			0
S3	2000	2000	2000	2	0	2	Export	124	Canada	CAN	842	USA	USA								28	METALLIFEROUS ORE,SCRAP	1	No Quantity							1142292048			0
S3	2000	2000	2000	2	0	2	Export	124	Canada	CAN	862	Venezuela	VEN								28	METALLIFEROUS ORE,SCRAP	1	No Quantity							5497			0
S3	2000	2000	2000	2	0	2	Export	124	Canada	CAN	0	World	WLD								29	CRUDE ANIMAL,VEG.MATERL.	1	No Quantity							547872986			0
S3	2000	2000	2000	2	0	2	Export	124	Canada	CAN	32	Argentina	ARG								29	CRUDE ANIMAL,VEG.MATERL.	1	No Quantity							2194224			0
S3	2000	2000	2000	2	0	2	Export	124	Canada	CAN	36	Australia	AUS								29	CRUDE ANIMAL,VEG.MATERL.	1	No Quantity							959185			0
S3	2000	2000	2000	2	0	2	Export	124	Canada	CAN	40	Austria	AUT								29	CRUDE ANIMAL,VEG.MATERL.	1	No Quantity							49083			0
S3	2000	2000	2000	2	0	2	Export	124	Canada	CAN	48	Bahrain	BHR								29	CRUDE ANIMAL,VEG.MATERL.	1	No Quantity							29590			0
S3	2000	2000	2000	2	0	2	Export	124	Canada	CAN	52	Barbados	BRB								29	CRUDE ANIMAL,VEG.MATERL.	1	No Quantity							90885			0
S3	2000	2000	2000	2	0	2	Export	124	Canada	CAN	56	Belgium	BEL								29	CRUDE ANIMAL,VEG.MATERL.	1	No Quantity							2380477			0
S3	2000	2000	2000	2	0	2	Export	124	Canada	CAN	76	Brazil	BRA								29	CRUDE ANIMAL,VEG.MATERL.	1	No Quantity							860059			0
S3	2000	2000	2000	2	0	2	Export	124	Canada	CAN	100	Bulgaria	BGR								29	CRUDE ANIMAL,VEG.MATERL.	1	No Quantity							30104			0
S3	2000	2000	2000	2	0	2	Export	124	Canada	CAN	136	Cayman Isds	CYM								29	CRUDE ANIMAL,VEG.MATERL.	1	No Quantity							23559			0
S3	2000	2000	2000	2	0	2	Export	124	Canada	CAN	152	Chile	CHL								29	CRUDE ANIMAL,VEG.MATERL.	1	No Quantity							487354			0
S3	2000	2000	2000	2	0	2	Export	124	Canada	CAN	156	China	CHN								29	CRUDE ANIMAL,VEG.MATERL.	1	No Quantity							8916777			0
S3	2000	2000	2000	2	0	2	Export	124	Canada	CAN	170	Colombia	COL								29	CRUDE ANIMAL,VEG.MATERL.	1	No Quantity							329622			0
S3	2000	2000	2000	2	0	2	Export	124	Canada	CAN	180	Dem. Rep. of the Congo	COD								29	CRUDE ANIMAL,VEG.MATERL.	1	No Quantity							9134			0
S3	2000	2000	2000	2	0	2	Export	124	Canada	CAN	188	Costa Rica	CRI								29	CRUDE ANIMAL,VEG.MATERL.	1	No Quantity							34729			0
S3	2000	2000	2000	2	0	2	Export	124	Canada	CAN	191	Croatia	HRV								29	CRUDE ANIMAL,VEG.MATERL.	1	No Quantity							6731			0
S3	2000	2000	2000	2	0	2	Export	124	Canada	CAN	192	Cuba	CUB								29	CRUDE ANIMAL,VEG.MATERL.	1	No Quantity							47157			0
S3	2000	2000	2000	2	0	2	Export	124	Canada	CAN	196	Cyprus	CYP								29	CRUDE ANIMAL,VEG.MATERL.	1	No Quantity							32527			0
S3	2000	2000	2000	2	0	2	Export	124	Canada	CAN	203	Czechia	CZE								29	CRUDE ANIMAL,VEG.MATERL.	1	No Quantity							228831			0
S3	2000	2000	2000	2	0	2	Export	124	Canada	CAN	208	Denmark	DNK								29	CRUDE ANIMAL,VEG.MATERL.	1	No Quantity							1642657			0
S3	2000	2000	2000	2	0	2	Export	124	Canada	CAN	214	Dominican Rep.	DOM								29	CRUDE ANIMAL,VEG.MATERL.	1	No Quantity							91700			0
S3	2000	2000	2000	2	0	2	Export	124	Canada	CAN	218	Ecuador	ECU								29	CRUDE ANIMAL,VEG.MATERL.	1	No Quantity							11450			0
S3	2000	2000	2000	2	0	2	Export	124	Canada	CAN	246	Finland	FIN								29	CRUDE ANIMAL,VEG.MATERL.	1	No Quantity							261626			0
S3	2000	2000	2000	2	0	2	Export	124	Canada	CAN	251	France	FRA								29	CRUDE ANIMAL,VEG.MATERL.	1	No Quantity							2341997			0
S3	2000	2000	2000	2	0	2	Export	124	Canada	CAN	276	Germany	DEU								29	CRUDE ANIMAL,VEG.MATERL.	1	No Quantity							9490532			0
S3	2000	2000	2000	2	0	2	Export	124	Canada	CAN	300	Greece	GRC								29	CRUDE ANIMAL,VEG.MATERL.	1	No Quantity							18468			0
S3	2000	2000	2000	2	0	2	Export	124	Canada	CAN	320	Guatemala	GTM								29	CRUDE ANIMAL,VEG.MATERL.	1	No Quantity							37532			0
S3	2000	2000	2000	2	0	2	Export	124	Canada	CAN	332	Haiti	HTI								29	CRUDE ANIMAL,VEG.MATERL.	1	No Quantity							47164			0
S3	2000	2000	2000	2	0	2	Export	124	Canada	CAN	344	China, Hong Kong SAR	HKG								29	CRUDE ANIMAL,VEG.MATERL.	1	No Quantity							23076705			0
S3	2000	2000	2000	2	0	2	Export	124	Canada	CAN	348	Hungary	HUN								29	CRUDE ANIMAL,VEG.MATERL.	1	No Quantity							289219			0
S3	2000	2000	2000	2	0	2	Export	124	Canada	CAN	352	Iceland	ISL								29	CRUDE ANIMAL,VEG.MATERL.	1	No Quantity							67535			0
S3	2000	2000	2000	2	0	2	Export	124	Canada	CAN	360	Indonesia	IDN								29	CRUDE ANIMAL,VEG.MATERL.	1	No Quantity							150169			0
S3	2000	2000	2000	2	0	2	Export	124	Canada	CAN	364	Iran	IRN								29	CRUDE ANIMAL,VEG.MATERL.	1	No Quantity							634620			0
S3	2000	2000	2000	2	0	2	Export	124	Canada	CAN	372	Ireland	IRL								29	CRUDE ANIMAL,VEG.MATERL.	1	No Quantity							112856			0
S3	2000	2000	2000	2	0	2	Export	124	Canada	CAN	376	Israel	ISR								29	CRUDE ANIMAL,VEG.MATERL.	1	No Quantity							58046			0
S3	2000	2000	2000	2	0	2	Export	124	Canada	CAN	381	Italy	ITA								29	CRUDE ANIMAL,VEG.MATERL.	1	No Quantity							1128357			0
S3	2000	2000	2000	2	0	2	Export	124	Canada	CAN	388	Jamaica	JAM								29	CRUDE ANIMAL,VEG.MATERL.	1	No Quantity							42175			0
S3	2000	2000	2000	2	0	2	Export	124	Canada	CAN	392	Japan	JPN								29	CRUDE ANIMAL,VEG.MATERL.	1	No Quantity							6978867			0
S3	2000	2000	2000	2	0	2	Export	124	Canada	CAN	400	Jordan	JOR								29	CRUDE ANIMAL,VEG.MATERL.	1	No Quantity							25411			0
S3	2000	2000	2000	2	0	2	Export	124	Canada	CAN	408	Dem. People's Rep. of Korea	PRK								29	CRUDE ANIMAL,VEG.MATERL.	1	No Quantity							21055			0
S3	2000	2000	2000	2	0	2	Export	124	Canada	CAN	410	Rep. of Korea	KOR								29	CRUDE ANIMAL,VEG.MATERL.	1	No Quantity							3156666			0
S3	2000	2000	2000	2	0	2	Export	124	Canada	CAN	422	Lebanon	LBN								29	CRUDE ANIMAL,VEG.MATERL.	1	No Quantity							25424			0
S3	2000	2000	2000	2	0	2	Export	124	Canada	CAN	434	Libya	LBY								29	CRUDE ANIMAL,VEG.MATERL.	1	No Quantity							2431			0
S3	2000	2000	2000	2	0	2	Export	124	Canada	CAN	446	China, Macao SAR	MAC								29	CRUDE ANIMAL,VEG.MATERL.	1	No Quantity							8548			0
S3	2000	2000	2000	2	0	2	Export	124	Canada	CAN	458	Malaysia	MYS								29	CRUDE ANIMAL,VEG.MATERL.	1	No Quantity							116970			0
S3	2000	2000	2000	2	0	2	Export	124	Canada	CAN	484	Mexico	MEX								29	CRUDE ANIMAL,VEG.MATERL.	1	No Quantity							2577431			0
S3	2000	2000	2000	2	0	2	Export	124	Canada	CAN	490	Other Asia, nes									29	CRUDE ANIMAL,VEG.MATERL.	1	No Quantity							2657301			0
S3	2000	2000	2000	2	0	2	Export	124	Canada	CAN	504	Morocco	MAR								29	CRUDE ANIMAL,VEG.MATERL.	1	No Quantity							51960			0
S3	2000	2000	2000	2	0	2	Export	124	Canada	CAN	524	Nepal	NPL								29	CRUDE ANIMAL,VEG.MATERL.	1	No Quantity							1622			0
S3	2000	2000	2000	2	0	2	Export	124	Canada	CAN	528	Netherlands	NLD								29	CRUDE ANIMAL,VEG.MATERL.	1	No Quantity							6599887			0
S3	2000	2000	2000	2	0	2	Export	124	Canada	CAN	530	Neth. Antilles	ANT								29	CRUDE ANIMAL,VEG.MATERL.	1	No Quantity							38366			0
S3	2000	2000	2000	2	0	2	Export	124	Canada	CAN	540	New Caledonia	NCL								29	CRUDE ANIMAL,VEG.MATERL.	1	No Quantity							3769			0
S3	2000	2000	2000	2	0	2	Export	124	Canada	CAN	554	New Zealand	NZL								29	CRUDE ANIMAL,VEG.MATERL.	1	No Quantity							1196669			0
S3	2000	2000	2000	2	0	2	Export	124	Canada	CAN	558	Nicaragua	NIC								29	CRUDE ANIMAL,VEG.MATERL.	1	No Quantity							23545			0
S3	2000	2000	2000	2	0	2	Export	124	Canada	CAN	579	Norway	NOR								29	CRUDE ANIMAL,VEG.MATERL.	1	No Quantity							10930			0
S3	2000	2000	2000	2	0	2	Export	124	Canada	CAN	586	Pakistan	PAK								29	CRUDE ANIMAL,VEG.MATERL.	1	No Quantity							8408			0
S3	2000	2000	2000	2	0	2	Export	124	Canada	CAN	591	Panama	PAN								29	CRUDE ANIMAL,VEG.MATERL.	1	No Quantity							126788			0
S3	2000	2000	2000	2	0	2	Export	124	Canada	CAN	600	Paraguay	PRY								29	CRUDE ANIMAL,VEG.MATERL.	1	No Quantity							10648			0
S3	2000	2000	2000	2	0	2	Export	124	Canada	CAN	604	Peru	PER								29	CRUDE ANIMAL,VEG.MATERL.	1	No Quantity							370103			0
S3	2000	2000	2000	2	0	2	Export	124	Canada	CAN	608	Philippines	PHL								29	CRUDE ANIMAL,VEG.MATERL.	1	No Quantity							35104			0
S3	2000	2000	2000	2	0	2	Export	124	Canada	CAN	616	Poland	POL								29	CRUDE ANIMAL,VEG.MATERL.	1	No Quantity							1173908			0
S3	2000	2000	2000	2	0	2	Export	124	Canada	CAN	620	Portugal	PRT								29	CRUDE ANIMAL,VEG.MATERL.	1	No Quantity							286802			0
S3	2000	2000	2000	2	0	2	Export	124	Canada	CAN	642	Romania	ROU								29	CRUDE ANIMAL,VEG.MATERL.	1	No Quantity							70378			0
S3	2000	2000	2000	2	0	2	Export	124	Canada	CAN	643	Russian Federation	RUS								29	CRUDE ANIMAL,VEG.MATERL.	1	No Quantity							718193			0
S3	2000	2000	2000	2	0	2	Export	124	Canada	CAN	662	Saint Lucia	LCA								29	CRUDE ANIMAL,VEG.MATERL.	1	No Quantity							674			0
S3	2000	2000	2000	2	0	2	Export	124	Canada	CAN	666	Saint Pierre and Miquelon	SPM								29	CRUDE ANIMAL,VEG.MATERL.	1	No Quantity							25293			0
S3	2000	2000	2000	2	0	2	Export	124	Canada	CAN	682	Saudi Arabia	SAU								29	CRUDE ANIMAL,VEG.MATERL.	1	No Quantity							24582			0
S3	2000	2000	2000	2	0	2	Export	124	Canada	CAN	699	India	IND								29	CRUDE ANIMAL,VEG.MATERL.	1	No Quantity							52896			0
S3	2000	2000	2000	2	0	2	Export	124	Canada	CAN	702	Singapore	SGP								29	CRUDE ANIMAL,VEG.MATERL.	1	No Quantity							229508			0
S3	2000	2000	2000	2	0	2	Export	124	Canada	CAN	703	Slovakia	SVK								29	CRUDE ANIMAL,VEG.MATERL.	1	No Quantity							97435			0
S3	2000	2000	2000	2	0	2	Export	124	Canada	CAN	704	Viet Nam	VNM								29	CRUDE ANIMAL,VEG.MATERL.	1	No Quantity							311597			0
S3	2000	2000	2000	2	0	2	Export	124	Canada	CAN	710	South Africa	ZAF								29	CRUDE ANIMAL,VEG.MATERL.	1	No Quantity							408569			0
S3	2000	2000	2000	2	0	2	Export	124	Canada	CAN	724	Spain	ESP								29	CRUDE ANIMAL,VEG.MATERL.	1	No Quantity							2086875			0
S3	2000	2000	2000	2	0	2	Export	124	Canada	CAN	740	Suriname	SUR								29	CRUDE ANIMAL,VEG.MATERL.	1	No Quantity							32804			0
S3	2000	2000	2000	2	0	2	Export	124	Canada	CAN	752	Sweden	SWE								29	CRUDE ANIMAL,VEG.MATERL.	1	No Quantity							481130			0
S3	2000	2000	2000	2	0	2	Export	124	Canada	CAN	757	Switzerland	CHE								29	CRUDE ANIMAL,VEG.MATERL.	1	No Quantity							747984			0
S3	2000	2000	2000	2	0	2	Export	124	Canada	CAN	764	Thailand	THA								29	CRUDE ANIMAL,VEG.MATERL.	1	No Quantity							243905			0
S3	2000	2000	2000	2	0	2	Export	124	Canada	CAN	780	Trinidad and Tobago	TTO								29	CRUDE ANIMAL,VEG.MATERL.	1	No Quantity							29032			0
S3	2000	2000	2000	2	0	2	Export	124	Canada	CAN	784	United Arab Emirates	ARE								29	CRUDE ANIMAL,VEG.MATERL.	1	No Quantity							39747			0
S3	2000	2000	2000	2	0	2	Export	124	Canada	CAN	792	Turkey	TUR								29	CRUDE ANIMAL,VEG.MATERL.	1	No Quantity							93739			0
S3	2000	2000	2000	2	0	2	Export	124	Canada	CAN	826	United Kingdom	GBR								29	CRUDE ANIMAL,VEG.MATERL.	1	No Quantity							5289438			0
S3	2000	2000	2000	2	0	2	Export	124	Canada	CAN	842	USA	USA								29	CRUDE ANIMAL,VEG.MATERL.	1	No Quantity							454819792			0
S3	2000	2000	2000	2	0	2	Export	124	Canada	CAN	858	Uruguay	URY								29	CRUDE ANIMAL,VEG.MATERL.	1	No Quantity							278681			0
S3	2000	2000	2000	2	0	2	Export	124	Canada	CAN	862	Venezuela	VEN								29	CRUDE ANIMAL,VEG.MATERL.	1	No Quantity							69283			0
S3	2000	2000	2000	2	0	2	Export	132	Cabo Verde	CPV	0	World	WLD								29	CRUDE ANIMAL,VEG.MATERL.	1	No Quantity							70			0
S3	2000	2000	2000	2	0	2	Export	132	Cabo Verde	CPV	837	Bunkers									29	CRUDE ANIMAL,VEG.MATERL.	1	No Quantity							70			0
S3	2000	2000	2000	2	0	2	Export	124	Canada	CAN	0	World	WLD								32	COAL, COKE, BRIQUETTES	1	No Quantity							1367208125			0
S3	2000	2000	2000	2	0	2	Export	124	Canada	CAN	28	Antigua and Barbuda	ATG								32	COAL, COKE, BRIQUETTES	1	No Quantity							10237			0
S3	2000	2000	2000	2	0	2	Export	124	Canada	CAN	32	Argentina	ARG								32	COAL, COKE, BRIQUETTES	1	No Quantity							213873			0
S3	2000	2000	2000	2	0	2	Export	124	Canada	CAN	36	Australia	AUS								32	COAL, COKE, BRIQUETTES	1	No Quantity							684962			0
S3	2000	2000	2000	2	0	2	Export	124	Canada	CAN	40	Austria	AUT								32	COAL, COKE, BRIQUETTES	1	No Quantity							13233			0
S3	2000	2000	2000	2	0	2	Export	124	Canada	CAN	48	Bahrain	BHR								32	COAL, COKE, BRIQUETTES	1	No Quantity							8052			0
S3	2000	2000	2000	2	0	2	Export	124	Canada	CAN	52	Barbados	BRB								32	COAL, COKE, BRIQUETTES	1	No Quantity							18737			0
S3	2000	2000	2000	2	0	2	Export	124	Canada	CAN	56	Belgium	BEL								32	COAL, COKE, BRIQUETTES	1	No Quantity							13319230			0
S3	2000	2000	2000	2	0	2	Export	124	Canada	CAN	76	Brazil	BRA								32	COAL, COKE, BRIQUETTES	1	No Quantity							47526420			0
S3	2000	2000	2000	2	0	2	Export	124	Canada	CAN	152	Chile	CHL								32	COAL, COKE, BRIQUETTES	1	No Quantity							23559449			0
S3	2000	2000	2000	2	0	2	Export	124	Canada	CAN	156	China	CHN								32	COAL, COKE, BRIQUETTES	1	No Quantity							41537			0
S3	2000	2000	2000	2	0	2	Export	124	Canada	CAN	170	Colombia	COL								32	COAL, COKE, BRIQUETTES	1	No Quantity							181242			0
S3	2000	2000	2000	2	0	2	Export	124	Canada	CAN	188	Costa Rica	CRI								32	COAL, COKE, BRIQUETTES	1	No Quantity							53146			0
S3	2000	2000	2000	2	0	2	Export	124	Canada	CAN	208	Denmark	DNK								32	COAL, COKE, BRIQUETTES	1	No Quantity							125460			0
S3	2000	2000	2000	2	0	2	Export	124	Canada	CAN	214	Dominican Rep.	DOM								32	COAL, COKE, BRIQUETTES	1	No Quantity							126307			0
S3	2000	2000	2000	2	0	2	Export	124	Canada	CAN	218	Ecuador	ECU								32	COAL, COKE, BRIQUETTES	1	No Quantity							39758			0
S3	2000	2000	2000	2	0	2	Export	124	Canada	CAN	251	France	FRA								32	COAL, COKE, BRIQUETTES	1	No Quantity							13925125			0
S3	2000	2000	2000	2	0	2	Export	124	Canada	CAN	276	Germany	DEU								32	COAL, COKE, BRIQUETTES	1	No Quantity							23229316			0
S3	2000	2000	2000	2	0	2	Export	124	Canada	CAN	300	Greece	GRC								32	COAL, COKE, BRIQUETTES	1	No Quantity							29047			0
S3	2000	2000	2000	2	0	2	Export	124	Canada	CAN	316	Guam	GUM								32	COAL, COKE, BRIQUETTES	1	No Quantity							6965			0
S3	2000	2000	2000	2	0	2	Export	124	Canada	CAN	320	Guatemala	GTM								32	COAL, COKE, BRIQUETTES	1	No Quantity							197114			0
S3	2000	2000	2000	2	0	2	Export	124	Canada	CAN	332	Haiti	HTI								32	COAL, COKE, BRIQUETTES	1	No Quantity							8980			0
S3	2000	2000	2000	2	0	2	Export	124	Canada	CAN	344	China, Hong Kong SAR	HKG								32	COAL, COKE, BRIQUETTES	1	No Quantity							68763			0
S3	2000	2000	2000	2	0	2	Export	124	Canada	CAN	360	Indonesia	IDN								32	COAL, COKE, BRIQUETTES	1	No Quantity							68489			0
S3	2000	2000	2000	2	0	2	Export	124	Canada	CAN	364	Iran	IRN								32	COAL, COKE, BRIQUETTES	1	No Quantity							1594322			0
S3	2000	2000	2000	2	0	2	Export	124	Canada	CAN	372	Ireland	IRL								32	COAL, COKE, BRIQUETTES	1	No Quantity							108			0
S3	2000	2000	2000	2	0	2	Export	124	Canada	CAN	376	Israel	ISR								32	COAL, COKE, BRIQUETTES	1	No Quantity							118997			0
S3	2000	2000	2000	2	0	2	Export	124	Canada	CAN	381	Italy	ITA								32	COAL, COKE, BRIQUETTES	1	No Quantity							41755219			0
S3	2000	2000	2000	2	0	2	Export	124	Canada	CAN	388	Jamaica	JAM								32	COAL, COKE, BRIQUETTES	1	No Quantity							106658			0
S3	2000	2000	2000	2	0	2	Export	124	Canada	CAN	392	Japan	JPN								32	COAL, COKE, BRIQUETTES	1	No Quantity							509559460			0
S3	2000	2000	2000	2	0	2	Export	124	Canada	CAN	410	Rep. of Korea	KOR								32	COAL, COKE, BRIQUETTES	1	No Quantity							191725129			0
S3	2000	2000	2000	2	0	2	Export	124	Canada	CAN	440	Lithuania	LTU								32	COAL, COKE, BRIQUETTES	1	No Quantity							24941			0
S3	2000	2000	2000	2	0	2	Export	124	Canada	CAN	446	China, Macao SAR	MAC								32	COAL, COKE, BRIQUETTES	1	No Quantity							11282			0
S3	2000	2000	2000	2	0	2	Export	124	Canada	CAN	484	Mexico	MEX								32	COAL, COKE, BRIQUETTES	1	No Quantity							10882397			0
S3	2000	2000	2000	2	0	2	Export	124	Canada	CAN	490	Other Asia, nes									32	COAL, COKE, BRIQUETTES	1	No Quantity							44461002			0
S3	2000	2000	2000	2	0	2	Export	124	Canada	CAN	528	Netherlands	NLD								32	COAL, COKE, BRIQUETTES	1	No Quantity							29923789			0
S3	2000	2000	2000	2	0	2	Export	124	Canada	CAN	530	Neth. Antilles	ANT								32	COAL, COKE, BRIQUETTES	1	No Quantity							6973			0
S3	2000	2000	2000	2	0	2	Export	124	Canada	CAN	554	New Zealand	NZL								32	COAL, COKE, BRIQUETTES	1	No Quantity							7609			0
S3	2000	2000	2000	2	0	2	Export	124	Canada	CAN	586	Pakistan	PAK								32	COAL, COKE, BRIQUETTES	1	No Quantity							6622341			0
S3	2000	2000	2000	2	0	2	Export	124	Canada	CAN	604	Peru	PER								32	COAL, COKE, BRIQUETTES	1	No Quantity							10380			0
S3	2000	2000	2000	2	0	2	Export	124	Canada	CAN	620	Portugal	PRT								32	COAL, COKE, BRIQUETTES	1	No Quantity							7431588			0
S3	2000	2000	2000	2	0	2	Export	124	Canada	CAN	642	Romania	ROU								32	COAL, COKE, BRIQUETTES	1	No Quantity							10754551			0
S3	2000	2000	2000	2	0	2	Export	124	Canada	CAN	682	Saudi Arabia	SAU								32	COAL, COKE, BRIQUETTES	1	No Quantity							216626			0
S3	2000	2000	2000	2	0	2	Export	124	Canada	CAN	699	India	IND								32	COAL, COKE, BRIQUETTES	1	No Quantity							1888326			0
S3	2000	2000	2000	2	0	2	Export	124	Canada	CAN	702	Singapore	SGP								32	COAL, COKE, BRIQUETTES	1	No Quantity							6805			0
S3	2000	2000	2000	2	0	2	Export	124	Canada	CAN	704	Viet Nam	VNM								32	COAL, COKE, BRIQUETTES	1	No Quantity							10720			0
S3	2000	2000	2000	2	0	2	Export	124	Canada	CAN	710	South Africa	ZAF								32	COAL, COKE, BRIQUETTES	1	No Quantity							9075111			0
S3	2000	2000	2000	2	0	2	Export	124	Canada	CAN	724	Spain	ESP								32	COAL, COKE, BRIQUETTES	1	No Quantity							11187226			0
S3	2000	2000	2000	2	0	2	Export	124	Canada	CAN	752	Sweden	SWE								32	COAL, COKE, BRIQUETTES	1	No Quantity							6019327			0
S3	2000	2000	2000	2	0	2	Export	124	Canada	CAN	757	Switzerland	CHE								32	COAL, COKE, BRIQUETTES	1	No Quantity							4339			0
S3	2000	2000	2000	2	0	2	Export	124	Canada	CAN	780	Trinidad and Tobago	TTO								32	COAL, COKE, BRIQUETTES	1	No Quantity							24961			0
S3	2000	2000	2000	2	0	2	Export	124	Canada	CAN	784	United Arab Emirates	ARE								32	COAL, COKE, BRIQUETTES	1	No Quantity							76819			0
S3	2000	2000	2000	2	0	2	Export	124	Canada	CAN	792	Turkey	TUR								32	COAL, COKE, BRIQUETTES	1	No Quantity							34825953			0
S3	2000	2000	2000	2	0	2	Export	124	Canada	CAN	818	Egypt	EGY								32	COAL, COKE, BRIQUETTES	1	No Quantity							8628665			0
S3	2000	2000	2000	2	0	2	Export	124	Canada	CAN	826	United Kingdom	GBR								32	COAL, COKE, BRIQUETTES	1	No Quantity							37771338			0
S3	2000	2000	2000	2	0	2	Export	124	Canada	CAN	842	USA	USA								32	COAL, COKE, BRIQUETTES	1	No Quantity							278587109			0
S3	2000	2000	2000	2	0	2	Export	124	Canada	CAN	858	Uruguay	URY								32	COAL, COKE, BRIQUETTES	1	No Quantity							122783			0
S3	2000	2000	2000	2	0	2	Export	124	Canada	CAN	862	Venezuela	VEN								32	COAL, COKE, BRIQUETTES	1	No Quantity							305954			0
S3	2000	2000	2000	2	0	2	Export	124	Canada	CAN	894	Zambia	ZMB								32	COAL, COKE, BRIQUETTES	1	No Quantity							3875			0
S3	2000	2000	2000	2	0	2	Export	124	Canada	CAN	0	World	WLD								33	PETROLEUM,PETROL.PRODUCT	1	No Quantity							17150108546			0
S3	2000	2000	2000	2	0	2	Export	124	Canada	CAN	12	Algeria	DZA								33	PETROLEUM,PETROL.PRODUCT	1	No Quantity							106673			0
S3	2000	2000	2000	2	0	2	Export	124	Canada	CAN	32	Argentina	ARG								33	PETROLEUM,PETROL.PRODUCT	1	No Quantity							68596			0
S3	2000	2000	2000	2	0	2	Export	124	Canada	CAN	36	Australia	AUS								33	PETROLEUM,PETROL.PRODUCT	1	No Quantity							11303			0
S3	2000	2000	2000	2	0	2	Export	124	Canada	CAN	40	Austria	AUT								33	PETROLEUM,PETROL.PRODUCT	1	No Quantity							555			0
S3	2000	2000	2000	2	0	2	Export	124	Canada	CAN	44	Bahamas	BHS								33	PETROLEUM,PETROL.PRODUCT	1	No Quantity							45027			0
S3	2000	2000	2000	2	0	2	Export	124	Canada	CAN	48	Bahrain	BHR								33	PETROLEUM,PETROL.PRODUCT	1	No Quantity							766			0
S3	2000	2000	2000	2	0	2	Export	124	Canada	CAN	52	Barbados	BRB								33	PETROLEUM,PETROL.PRODUCT	1	No Quantity							18210			0
S3	2000	2000	2000	2	0	2	Export	124	Canada	CAN	56	Belgium	BEL								33	PETROLEUM,PETROL.PRODUCT	1	No Quantity							58556			0
S3	2000	2000	2000	2	0	2	Export	124	Canada	CAN	60	Bermuda	BMU								33	PETROLEUM,PETROL.PRODUCT	1	No Quantity							26588			0
S3	2000	2000	2000	2	0	2	Export	124	Canada	CAN	68	Bolivia (Plurinational State of)	BOL								33	PETROLEUM,PETROL.PRODUCT	1	No Quantity							12099			0
S3	2000	2000	2000	2	0	2	Export	124	Canada	CAN	76	Brazil	BRA								33	PETROLEUM,PETROL.PRODUCT	1	No Quantity							647628			0
S3	2000	2000	2000	2	0	2	Export	124	Canada	CAN	92	Br. Virgin Isds	VGB								33	PETROLEUM,PETROL.PRODUCT	1	No Quantity							1803			0
S3	2000	2000	2000	2	0	2	Export	124	Canada	CAN	100	Bulgaria	BGR								33	PETROLEUM,PETROL.PRODUCT	1	No Quantity							16612			0
S3	2000	2000	2000	2	0	2	Export	124	Canada	CAN	152	Chile	CHL								33	PETROLEUM,PETROL.PRODUCT	1	No Quantity							133199			0
S3	2000	2000	2000	2	0	2	Export	124	Canada	CAN	156	China	CHN								33	PETROLEUM,PETROL.PRODUCT	1	No Quantity							277074			0
S3	2000	2000	2000	2	0	2	Export	124	Canada	CAN	170	Colombia	COL								33	PETROLEUM,PETROL.PRODUCT	1	No Quantity							54517			0
S3	2000	2000	2000	2	0	2	Export	124	Canada	CAN	188	Costa Rica	CRI								33	PETROLEUM,PETROL.PRODUCT	1	No Quantity							304007			0
S3	2000	2000	2000	2	0	2	Export	124	Canada	CAN	191	Croatia	HRV								33	PETROLEUM,PETROL.PRODUCT	1	No Quantity							47180			0
S3	2000	2000	2000	2	0	2	Export	124	Canada	CAN	192	Cuba	CUB								33	PETROLEUM,PETROL.PRODUCT	1	No Quantity							244264			0
S3	2000	2000	2000	2	0	2	Export	124	Canada	CAN	203	Czechia	CZE								33	PETROLEUM,PETROL.PRODUCT	1	No Quantity							80095			0
S3	2000	2000	2000	2	0	2	Export	124	Canada	CAN	208	Denmark	DNK								33	PETROLEUM,PETROL.PRODUCT	1	No Quantity							24233			0
S3	2000	2000	2000	2	0	2	Export	124	Canada	CAN	214	Dominican Rep.	DOM								33	PETROLEUM,PETROL.PRODUCT	1	No Quantity							144068			0
S3	2000	2000	2000	2	0	2	Export	124	Canada	CAN	218	Ecuador	ECU								33	PETROLEUM,PETROL.PRODUCT	1	No Quantity							107065			0
S3	2000	2000	2000	2	0	2	Export	124	Canada	CAN	222	El Salvador	SLV								33	PETROLEUM,PETROL.PRODUCT	1	No Quantity							8738			0
S3	2000	2000	2000	2	0	2	Export	124	Canada	CAN	246	Finland	FIN								33	PETROLEUM,PETROL.PRODUCT	1	No Quantity							133416			0
S3	2000	2000	2000	2	0	2	Export	124	Canada	CAN	251	France	FRA								33	PETROLEUM,PETROL.PRODUCT	1	No Quantity							377353			0
S3	2000	2000	2000	2	0	2	Export	124	Canada	CAN	276	Germany	DEU								33	PETROLEUM,PETROL.PRODUCT	1	No Quantity							278732			0
S3	2000	2000	2000	2	0	2	Export	124	Canada	CAN	300	Greece	GRC								33	PETROLEUM,PETROL.PRODUCT	1	No Quantity							280193			0
S3	2000	2000	2000	2	0	2	Export	124	Canada	CAN	304	Greenland	GRL								33	PETROLEUM,PETROL.PRODUCT	1	No Quantity							33894			0
S3	2000	2000	2000	2	0	2	Export	124	Canada	CAN	308	Grenada	GRD								33	PETROLEUM,PETROL.PRODUCT	1	No Quantity							31041			0
S3	2000	2000	2000	2	0	2	Export	124	Canada	CAN	320	Guatemala	GTM								33	PETROLEUM,PETROL.PRODUCT	1	No Quantity							185890			0
S3	2000	2000	2000	2	0	2	Export	124	Canada	CAN	324	Guinea	GIN								33	PETROLEUM,PETROL.PRODUCT	1	No Quantity							12222			0
S3	2000	2000	2000	2	0	2	Export	124	Canada	CAN	340	Honduras	HND								33	PETROLEUM,PETROL.PRODUCT	1	No Quantity							11271			0
S3	2000	2000	2000	2	0	2	Export	124	Canada	CAN	344	China, Hong Kong SAR	HKG								33	PETROLEUM,PETROL.PRODUCT	1	No Quantity							809964			0
S3	2000	2000	2000	2	0	2	Export	124	Canada	CAN	352	Iceland	ISL								33	PETROLEUM,PETROL.PRODUCT	1	No Quantity							15919			0
S3	2000	2000	2000	2	0	2	Export	124	Canada	CAN	360	Indonesia	IDN								33	PETROLEUM,PETROL.PRODUCT	1	No Quantity							97664			0
S3	2000	2000	2000	2	0	2	Export	124	Canada	CAN	364	Iran	IRN								33	PETROLEUM,PETROL.PRODUCT	1	No Quantity							28830			0
S3	2000	2000	2000	2	0	2	Export	124	Canada	CAN	372	Ireland	IRL								33	PETROLEUM,PETROL.PRODUCT	1	No Quantity							22379			0
S3	2000	2000	2000	2	0	2	Export	124	Canada	CAN	376	Israel	ISR								33	PETROLEUM,PETROL.PRODUCT	1	No Quantity							36311			0
S3	2000	2000	2000	2	0	2	Export	124	Canada	CAN	381	Italy	ITA								33	PETROLEUM,PETROL.PRODUCT	1	No Quantity							249588			0
S3	2000	2000	2000	2	0	2	Export	124	Canada	CAN	388	Jamaica	JAM								33	PETROLEUM,PETROL.PRODUCT	1	No Quantity							70834			0
S3	2000	2000	2000	2	0	2	Export	124	Canada	CAN	392	Japan	JPN								33	PETROLEUM,PETROL.PRODUCT	1	No Quantity							1635175			0
S3	2000	2000	2000	2	0	2	Export	124	Canada	CAN	400	Jordan	JOR								33	PETROLEUM,PETROL.PRODUCT	1	No Quantity							1863			0
S3	2000	2000	2000	2	0	2	Export	124	Canada	CAN	404	Kenya	KEN								33	PETROLEUM,PETROL.PRODUCT	1	No Quantity							75902			0
S3	2000	2000	2000	2	0	2	Export	124	Canada	CAN	410	Rep. of Korea	KOR								33	PETROLEUM,PETROL.PRODUCT	1	No Quantity							97787			0
S3	2000	2000	2000	2	0	2	Export	124	Canada	CAN	422	Lebanon	LBN								33	PETROLEUM,PETROL.PRODUCT	1	No Quantity							10877			0
S3	2000	2000	2000	2	0	2	Export	124	Canada	CAN	434	Libya	LBY								33	PETROLEUM,PETROL.PRODUCT	1	No Quantity							2579			0
S3	2000	2000	2000	2	0	2	Export	124	Canada	CAN	446	China, Macao SAR	MAC								33	PETROLEUM,PETROL.PRODUCT	1	No Quantity							36917			0
S3	2000	2000	2000	2	0	2	Export	124	Canada	CAN	458	Malaysia	MYS								33	PETROLEUM,PETROL.PRODUCT	1	No Quantity							92688			0
S3	2000	2000	2000	2	0	2	Export	124	Canada	CAN	484	Mexico	MEX								33	PETROLEUM,PETROL.PRODUCT	1	No Quantity							58812			0
S3	2000	2000	2000	2	0	2	Export	124	Canada	CAN	490	Other Asia, nes									33	PETROLEUM,PETROL.PRODUCT	1	No Quantity							814521			0
S3	2000	2000	2000	2	0	2	Export	124	Canada	CAN	512	Oman	OMN								33	PETROLEUM,PETROL.PRODUCT	1	No Quantity							77260			0
S3	2000	2000	2000	2	0	2	Export	124	Canada	CAN	528	Netherlands	NLD								33	PETROLEUM,PETROL.PRODUCT	1	No Quantity							10254254			0
S3	2000	2000	2000	2	0	2	Export	124	Canada	CAN	530	Neth. Antilles	ANT								33	PETROLEUM,PETROL.PRODUCT	1	No Quantity							1072			0
S3	2000	2000	2000	2	0	2	Export	124	Canada	CAN	554	New Zealand	NZL								33	PETROLEUM,PETROL.PRODUCT	1	No Quantity							64143			0
S3	2000	2000	2000	2	0	2	Export	124	Canada	CAN	558	Nicaragua	NIC								33	PETROLEUM,PETROL.PRODUCT	1	No Quantity							283049			0
S3	2000	2000	2000	2	0	2	Export	124	Canada	CAN	579	Norway	NOR								33	PETROLEUM,PETROL.PRODUCT	1	No Quantity							8467			0
S3	2000	2000	2000	2	0	2	Export	124	Canada	CAN	586	Pakistan	PAK								33	PETROLEUM,PETROL.PRODUCT	1	No Quantity							179456			0
S3	2000	2000	2000	2	0	2	Export	124	Canada	CAN	600	Paraguay	PRY								33	PETROLEUM,PETROL.PRODUCT	1	No Quantity							4466			0
S3	2000	2000	2000	2	0	2	Export	124	Canada	CAN	604	Peru	PER								33	PETROLEUM,PETROL.PRODUCT	1	No Quantity							231455			0
S3	2000	2000	2000	2	0	2	Export	124	Canada	CAN	616	Poland	POL								33	PETROLEUM,PETROL.PRODUCT	1	No Quantity							24610			0
S3	2000	2000	2000	2	0	2	Export	124	Canada	CAN	634	Qatar	QAT								33	PETROLEUM,PETROL.PRODUCT	1	No Quantity							29497			0
S3	2000	2000	2000	2	0	2	Export	124	Canada	CAN	642	Romania	ROU								33	PETROLEUM,PETROL.PRODUCT	1	No Quantity							827735			0
S3	2000	2000	2000	2	0	2	Export	124	Canada	CAN	643	Russian Federation	RUS								33	PETROLEUM,PETROL.PRODUCT	1	No Quantity							175685			0
S3	2000	2000	2000	2	0	2	Export	124	Canada	CAN	662	Saint Lucia	LCA								33	PETROLEUM,PETROL.PRODUCT	1	No Quantity							15783			0
S3	2000	2000	2000	2	0	2	Export	124	Canada	CAN	666	Saint Pierre and Miquelon	SPM								33	PETROLEUM,PETROL.PRODUCT	1	No Quantity							1705151			0
S3	2000	2000	2000	2	0	2	Export	124	Canada	CAN	670	Saint Vincent and the Grenadines	VCT								33	PETROLEUM,PETROL.PRODUCT	1	No Quantity							19979			0
S3	2000	2000	2000	2	0	2	Export	124	Canada	CAN	699	India	IND								33	PETROLEUM,PETROL.PRODUCT	1	No Quantity							3279			0
S3	2000	2000	2000	2	0	2	Export	124	Canada	CAN	702	Singapore	SGP								33	PETROLEUM,PETROL.PRODUCT	1	No Quantity							325397			0
S3	2000	2000	2000	2	0	2	Export	124	Canada	CAN	704	Viet Nam	VNM								33	PETROLEUM,PETROL.PRODUCT	1	No Quantity							556			0
S3	2000	2000	2000	2	0	2	Export	124	Canada	CAN	705	Slovenia	SVN								33	PETROLEUM,PETROL.PRODUCT	1	No Quantity							50666			0
S3	2000	2000	2000	2	0	2	Export	124	Canada	CAN	710	South Africa	ZAF								33	PETROLEUM,PETROL.PRODUCT	1	No Quantity							58008			0
S3	2000	2000	2000	2	0	2	Export	124	Canada	CAN	724	Spain	ESP								33	PETROLEUM,PETROL.PRODUCT	1	No Quantity							73812			0
S3	2000	2000	2000	2	0	2	Export	124	Canada	CAN	736	Fmr Sudan	SDN								33	PETROLEUM,PETROL.PRODUCT	1	No Quantity							12726			0
S3	2000	2000	2000	2	0	2	Export	124	Canada	CAN	752	Sweden	SWE								33	PETROLEUM,PETROL.PRODUCT	1	No Quantity							81312			0
S3	2000	2000	2000	2	0	2	Export	124	Canada	CAN	757	Switzerland	CHE								33	PETROLEUM,PETROL.PRODUCT	1	No Quantity							34842888			0
S3	2000	2000	2000	2	0	2	Export	124	Canada	CAN	760	Syria	SYR								33	PETROLEUM,PETROL.PRODUCT	1	No Quantity							46822			0
S3	2000	2000	2000	2	0	2	Export	124	Canada	CAN	764	Thailand	THA								33	PETROLEUM,PETROL.PRODUCT	1	No Quantity							253563			0
S3	2000	2000	2000	2	0	2	Export	124	Canada	CAN	784	United Arab Emirates	ARE								33	PETROLEUM,PETROL.PRODUCT	1	No Quantity							122262			0
S3	2000	2000	2000	2	0	2	Export	124	Canada	CAN	792	Turkey	TUR								33	PETROLEUM,PETROL.PRODUCT	1	No Quantity							208500			0
S3	2000	2000	2000	2	0	2	Export	124	Canada	CAN	804	Ukraine	UKR								33	PETROLEUM,PETROL.PRODUCT	1	No Quantity							60293			0
S3	2000	2000	2000	2	0	2	Export	124	Canada	CAN	826	United Kingdom	GBR								33	PETROLEUM,PETROL.PRODUCT	1	No Quantity							539637			0
S3	2000	2000	2000	2	0	2	Export	124	Canada	CAN	842	USA	USA								33	PETROLEUM,PETROL.PRODUCT	1	No Quantity							17091419852			0
S3	2000	2000	2000	2	0	2	Export	124	Canada	CAN	858	Uruguay	URY								33	PETROLEUM,PETROL.PRODUCT	1	No Quantity							95866			0
S3	2000	2000	2000	2	0	2	Export	124	Canada	CAN	862	Venezuela	VEN								33	PETROLEUM,PETROL.PRODUCT	1	No Quantity							69567			0
S3	2000	2000	2000	2	0	2	Export	132	Cabo Verde	CPV	0	World	WLD								33	PETROLEUM,PETROL.PRODUCT	1	No Quantity							23911597			0
S3	2000	2000	2000	2	0	2	Export	132	Cabo Verde	CPV	56	Belgium	BEL								33	PETROLEUM,PETROL.PRODUCT	1	No Quantity							1089			0
S3	2000	2000	2000	2	0	2	Export	132	Cabo Verde	CPV	270	Gambia	GMB								33	PETROLEUM,PETROL.PRODUCT	1	No Quantity							211440			0
S3	2000	2000	2000	2	0	2	Export	132	Cabo Verde	CPV	276	Germany	DEU								33	PETROLEUM,PETROL.PRODUCT	1	No Quantity							18482			0
S3	2000	2000	2000	2	0	2	Export	132	Cabo Verde	CPV	381	Italy	ITA								33	PETROLEUM,PETROL.PRODUCT	1	No Quantity							156528			0
S3	2000	2000	2000	2	0	2	Export	132	Cabo Verde	CPV	470	Malta	MLT								33	PETROLEUM,PETROL.PRODUCT	1	No Quantity							2668			0
S3	2000	2000	2000	2	0	2	Export	132	Cabo Verde	CPV	528	Netherlands	NLD								33	PETROLEUM,PETROL.PRODUCT	1	No Quantity							10330			0
S3	2000	2000	2000	2	0	2	Export	132	Cabo Verde	CPV	620	Portugal	PRT								33	PETROLEUM,PETROL.PRODUCT	1	No Quantity							18358141			0
S3	2000	2000	2000	2	0	2	Export	132	Cabo Verde	CPV	643	Russian Federation	RUS								33	PETROLEUM,PETROL.PRODUCT	1	No Quantity							8917			0
S3	2000	2000	2000	2	0	2	Export	132	Cabo Verde	CPV	724	Spain	ESP								33	PETROLEUM,PETROL.PRODUCT	1	No Quantity							15064			0
S3	2000	2000	2000	2	0	2	Export	132	Cabo Verde	CPV	837	Bunkers									33	PETROLEUM,PETROL.PRODUCT	1	No Quantity							5128937			0
S3	2000	2000	2000	2	0	2	Export	124	Canada	CAN	0	World	WLD								34	GAS,NATURAL,MANUFACTURED	1	No Quantity							15340279574			0
S3	2000	2000	2000	2	0	2	Export	124	Canada	CAN	579	Norway	NOR								34	GAS,NATURAL,MANUFACTURED	1	No Quantity							82173			0
S3	2000	2000	2000	2	0	2	Export	124	Canada	CAN	666	Saint Pierre and Miquelon	SPM								34	GAS,NATURAL,MANUFACTURED	1	No Quantity							31739			0
S3	2000	2000	2000	2	0	2	Export	124	Canada	CAN	780	Trinidad and Tobago	TTO								34	GAS,NATURAL,MANUFACTURED	1	No Quantity							2289			0
S3	2000	2000	2000	2	0	2	Export	124	Canada	CAN	792	Turkey	TUR								34	GAS,NATURAL,MANUFACTURED	1	No Quantity							67834			0
S3	2000	2000	2000	2	0	2	Export	124	Canada	CAN	842	USA	USA								34	GAS,NATURAL,MANUFACTURED	1	No Quantity							15340095539			0
S3	2000	2000	2000	2	0	2	Export	124	Canada	CAN	0	World	WLD								35	ELECTRIC CURRENT	1	No Quantity							2732155973			0
S3	2000	2000	2000	2	0	2	Export	124	Canada	CAN	842	USA	USA								35	ELECTRIC CURRENT	1	No Quantity							2732155973			0
S3	2000	2000	2000	2	0	2	Export	124	Canada	CAN	0	World	WLD								41	ANIMAL OILS AND FATS	1	No Quantity							82610815			0
S3	2000	2000	2000	2	0	2	Export	124	Canada	CAN	12	Algeria	DZA								41	ANIMAL OILS AND FATS	1	No Quantity							1355986			0
S3	2000	2000	2000	2	0	2	Export	124	Canada	CAN	32	Argentina	ARG								41	ANIMAL OILS AND FATS	1	No Quantity							189523			0
S3	2000	2000	2000	2	0	2	Export	124	Canada	CAN	36	Australia	AUS								41	ANIMAL OILS AND FATS	1	No Quantity							17721			0
S3	2000	2000	2000	2	0	2	Export	124	Canada	CAN	44	Bahamas	BHS								41	ANIMAL OILS AND FATS	1	No Quantity							12620			0
S3	2000	2000	2000	2	0	2	Export	124	Canada	CAN	51	Armenia	ARM								41	ANIMAL OILS AND FATS	1	No Quantity							15159			0
S3	2000	2000	2000	2	0	2	Export	124	Canada	CAN	52	Barbados	BRB								41	ANIMAL OILS AND FATS	1	No Quantity							146764			0
S3	2000	2000	2000	2	0	2	Export	124	Canada	CAN	56	Belgium	BEL								41	ANIMAL OILS AND FATS	1	No Quantity							12811219			0
S3	2000	2000	2000	2	0	2	Export	124	Canada	CAN	76	Brazil	BRA								41	ANIMAL OILS AND FATS	1	No Quantity							22386			0
S3	2000	2000	2000	2	0	2	Export	124	Canada	CAN	100	Bulgaria	BGR								41	ANIMAL OILS AND FATS	1	No Quantity							35734			0
S3	2000	2000	2000	2	0	2	Export	124	Canada	CAN	152	Chile	CHL								41	ANIMAL OILS AND FATS	1	No Quantity							215629			0
S3	2000	2000	2000	2	0	2	Export	124	Canada	CAN	156	China	CHN								41	ANIMAL OILS AND FATS	1	No Quantity							18744644			0
S3	2000	2000	2000	2	0	2	Export	124	Canada	CAN	170	Colombia	COL								41	ANIMAL OILS AND FATS	1	No Quantity							396380			0
S3	2000	2000	2000	2	0	2	Export	124	Canada	CAN	188	Costa Rica	CRI								41	ANIMAL OILS AND FATS	1	No Quantity							14510			0
S3	2000	2000	2000	2	0	2	Export	124	Canada	CAN	192	Cuba	CUB								41	ANIMAL OILS AND FATS	1	No Quantity							565745			0
S3	2000	2000	2000	2	0	2	Export	124	Canada	CAN	214	Dominican Rep.	DOM								41	ANIMAL OILS AND FATS	1	No Quantity							16570			0
S3	2000	2000	2000	2	0	2	Export	124	Canada	CAN	222	El Salvador	SLV								41	ANIMAL OILS AND FATS	1	No Quantity							1468114			0
S3	2000	2000	2000	2	0	2	Export	124	Canada	CAN	233	Estonia	EST								41	ANIMAL OILS AND FATS	1	No Quantity							48535			0
S3	2000	2000	2000	2	0	2	Export	124	Canada	CAN	276	Germany	DEU								41	ANIMAL OILS AND FATS	1	No Quantity							377258			0
S3	2000	2000	2000	2	0	2	Export	124	Canada	CAN	300	Greece	GRC								41	ANIMAL OILS AND FATS	1	No Quantity							10023			0
S3	2000	2000	2000	2	0	2	Export	124	Canada	CAN	320	Guatemala	GTM								41	ANIMAL OILS AND FATS	1	No Quantity							37644			0
S3	2000	2000	2000	2	0	2	Export	124	Canada	CAN	332	Haiti	HTI								41	ANIMAL OILS AND FATS	1	No Quantity							89851			0
S3	2000	2000	2000	2	0	2	Export	124	Canada	CAN	340	Honduras	HND								41	ANIMAL OILS AND FATS	1	No Quantity							21920			0
S3	2000	2000	2000	2	0	2	Export	124	Canada	CAN	344	China, Hong Kong SAR	HKG								41	ANIMAL OILS AND FATS	1	No Quantity							4160750			0
S3	2000	2000	2000	2	0	2	Export	124	Canada	CAN	376	Israel	ISR								41	ANIMAL OILS AND FATS	1	No Quantity							3024			0
S3	2000	2000	2000	2	0	2	Export	124	Canada	CAN	381	Italy	ITA								41	ANIMAL OILS AND FATS	1	No Quantity							416726			0
S3	2000	2000	2000	2	0	2	Export	124	Canada	CAN	388	Jamaica	JAM								41	ANIMAL OILS AND FATS	1	No Quantity							179800			0
S3	2000	2000	2000	2	0	2	Export	124	Canada	CAN	392	Japan	JPN								41	ANIMAL OILS AND FATS	1	No Quantity							17440606			0
S3	2000	2000	2000	2	0	2	Export	124	Canada	CAN	408	Dem. People's Rep. of Korea	PRK								41	ANIMAL OILS AND FATS	1	No Quantity							12358			0
S3	2000	2000	2000	2	0	2	Export	124	Canada	CAN	410	Rep. of Korea	KOR								41	ANIMAL OILS AND FATS	1	No Quantity							1448193			0
S3	2000	2000	2000	2	0	2	Export	124	Canada	CAN	458	Malaysia	MYS								41	ANIMAL OILS AND FATS	1	No Quantity							38304			0
S3	2000	2000	2000	2	0	2	Export	124	Canada	CAN	484	Mexico	MEX								41	ANIMAL OILS AND FATS	1	No Quantity							707632			0
S3	2000	2000	2000	2	0	2	Export	124	Canada	CAN	490	Other Asia, nes									41	ANIMAL OILS AND FATS	1	No Quantity							1271111			0
S3	2000	2000	2000	2	0	2	Export	124	Canada	CAN	528	Netherlands	NLD								41	ANIMAL OILS AND FATS	1	No Quantity							1451433			0
S3	2000	2000	2000	2	0	2	Export	124	Canada	CAN	530	Neth. Antilles	ANT								41	ANIMAL OILS AND FATS	1	No Quantity							216652			0
S3	2000	2000	2000	2	0	2	Export	124	Canada	CAN	554	New Zealand	NZL								41	ANIMAL OILS AND FATS	1	No Quantity							315139			0
S3	2000	2000	2000	2	0	2	Export	124	Canada	CAN	558	Nicaragua	NIC								41	ANIMAL OILS AND FATS	1	No Quantity							1014861			0
S3	2000	2000	2000	2	0	2	Export	124	Canada	CAN	579	Norway	NOR								41	ANIMAL OILS AND FATS	1	No Quantity							14091			0
S3	2000	2000	2000	2	0	2	Export	124	Canada	CAN	591	Panama	PAN								41	ANIMAL OILS AND FATS	1	No Quantity							48489			0
S3	2000	2000	2000	2	0	2	Export	124	Canada	CAN	600	Paraguay	PRY								41	ANIMAL OILS AND FATS	1	No Quantity							17806			0
S3	2000	2000	2000	2	0	2	Export	124	Canada	CAN	604	Peru	PER								41	ANIMAL OILS AND FATS	1	No Quantity							36385			0
S3	2000	2000	2000	2	0	2	Export	124	Canada	CAN	608	Philippines	PHL								41	ANIMAL OILS AND FATS	1	No Quantity							827015			0
S3	2000	2000	2000	2	0	2	Export	124	Canada	CAN	616	Poland	POL								41	ANIMAL OILS AND FATS	1	No Quantity							41646			0
S3	2000	2000	2000	2	0	2	Export	124	Canada	CAN	642	Romania	ROU								41	ANIMAL OILS AND FATS	1	No Quantity							40442			0
S3	2000	2000	2000	2	0	2	Export	124	Canada	CAN	643	Russian Federation	RUS								41	ANIMAL OILS AND FATS	1	No Quantity							790178			0
[truncated: 4,502 more rows]
