# Supplementary material for: Core-periphery structure in sectoral international trade networks: A new approach to an old theory
Source: PLoS One. 2020 Apr 2;15(4):e0229547. doi: 10.1371/journal.pone.0229547 (PMC7117750; doi:10.1371/journal.pone.0229547)
Supplement: S7 File — (ZIP) [file pone.0229547.s007.zip › S7_File/RawData 2000/comtrade (15).csv]

Classification	Year	Period	Period Desc.	Aggregate Level	Is Leaf Code	Trade Flow Code	Trade Flow	Reporter Code	Reporter	Reporter ISO	Partner Code	Partner	Partner ISO	2nd Partner Code	2nd Partner	2nd Partner ISO	Customs Proc. Code	Customs	Mode of Transport Code	Mode of Transport	Commodity Code	Commodity	Qty Unit Code	Qty Unit	Qty	Alt Qty Unit Code	Alt Qty Unit	Alt Qty	Netweight (kg)	Gross weight (kg)	Trade Value (US$)	CIF Trade Value (US$)	FOB Trade Value (US$)	Flag
S3	2000	2000	2000	2	0	2	Export	140	Central African Rep.	CAF	0	World	WLD								00	LIVE ANIMALS	1	No Quantity							75559			0
S3	2000	2000	2000	2	0	2	Export	140	Central African Rep.	CAF	178	Congo	COG								00	LIVE ANIMALS	1	No Quantity							73212			0
S3	2000	2000	2000	2	0	2	Export	140	Central African Rep.	CAF	716	Zimbabwe	ZWE								00	LIVE ANIMALS	1	No Quantity							781			0
S3	2000	2000	2000	2	0	2	Export	140	Central African Rep.	CAF	899	Areas, nes									00	LIVE ANIMALS	1	No Quantity							1567			0
S3	2000	2000	2000	2	0	2	Export	144	Sri Lanka	LKA	0	World	WLD								00	LIVE ANIMALS	1	No Quantity							629			0
S3	2000	2000	2000	2	0	2	Export	144	Sri Lanka	LKA	124	Canada	CAN								00	LIVE ANIMALS	1	No Quantity							32			0
S3	2000	2000	2000	2	0	2	Export	144	Sri Lanka	LKA	344	China, Hong Kong SAR	HKG								00	LIVE ANIMALS	1	No Quantity							19			0
S3	2000	2000	2000	2	0	2	Export	144	Sri Lanka	LKA	398	Kazakhstan	KAZ								00	LIVE ANIMALS	1	No Quantity							6			0
S3	2000	2000	2000	2	0	2	Export	144	Sri Lanka	LKA	458	Malaysia	MYS								00	LIVE ANIMALS	1	No Quantity							52			0
S3	2000	2000	2000	2	0	2	Export	144	Sri Lanka	LKA	608	Philippines	PHL								00	LIVE ANIMALS	1	No Quantity							26			0
S3	2000	2000	2000	2	0	2	Export	144	Sri Lanka	LKA	784	United Arab Emirates	ARE								00	LIVE ANIMALS	1	No Quantity							70			0
S3	2000	2000	2000	2	0	2	Export	144	Sri Lanka	LKA	826	United Kingdom	GBR								00	LIVE ANIMALS	1	No Quantity							323			0
S3	2000	2000	2000	2	0	2	Export	144	Sri Lanka	LKA	842	USA	USA								00	LIVE ANIMALS	1	No Quantity							100			0
S3	2000	2000	2000	2	0	2	Export	140	Central African Rep.	CAF	0	World	WLD								01	MEAT, MEAT PREPARATIONS	1	No Quantity							1189			0
S3	2000	2000	2000	2	0	2	Export	140	Central African Rep.	CAF	178	Congo	COG								01	MEAT, MEAT PREPARATIONS	1	No Quantity							1189			0
S3	2000	2000	2000	2	0	2	Export	144	Sri Lanka	LKA	0	World	WLD								01	MEAT, MEAT PREPARATIONS	1	No Quantity							781394			0
S3	2000	2000	2000	2	0	2	Export	144	Sri Lanka	LKA	36	Australia	AUS								01	MEAT, MEAT PREPARATIONS	1	No Quantity							41			0
S3	2000	2000	2000	2	0	2	Export	144	Sri Lanka	LKA	50	Bangladesh	BGD								01	MEAT, MEAT PREPARATIONS	1	No Quantity							1190			0
S3	2000	2000	2000	2	0	2	Export	144	Sri Lanka	LKA	124	Canada	CAN								01	MEAT, MEAT PREPARATIONS	1	No Quantity							76			0
S3	2000	2000	2000	2	0	2	Export	144	Sri Lanka	LKA	180	Dem. Rep. of the Congo	COD								01	MEAT, MEAT PREPARATIONS	1	No Quantity							2347			0
S3	2000	2000	2000	2	0	2	Export	144	Sri Lanka	LKA	276	Germany	DEU								01	MEAT, MEAT PREPARATIONS	1	No Quantity							89			0
S3	2000	2000	2000	2	0	2	Export	144	Sri Lanka	LKA	458	Malaysia	MYS								01	MEAT, MEAT PREPARATIONS	1	No Quantity							1012			0
S3	2000	2000	2000	2	0	2	Export	144	Sri Lanka	LKA	462	Maldives	MDV								01	MEAT, MEAT PREPARATIONS	1	No Quantity							661414			0
S3	2000	2000	2000	2	0	2	Export	144	Sri Lanka	LKA	699	India	IND								01	MEAT, MEAT PREPARATIONS	1	No Quantity							18220			0
S3	2000	2000	2000	2	0	2	Export	144	Sri Lanka	LKA	784	United Arab Emirates	ARE								01	MEAT, MEAT PREPARATIONS	1	No Quantity							97003			0
S3	2000	2000	2000	2	0	2	Export	144	Sri Lanka	LKA	842	USA	USA								01	MEAT, MEAT PREPARATIONS	1	No Quantity							3			0
S3	2000	2000	2000	2	0	2	Export	140	Central African Rep.	CAF	0	World	WLD								02	DAIRY PRODUCTS,BIRD EGGS	1	No Quantity							27740			0
S3	2000	2000	2000	2	0	2	Export	140	Central African Rep.	CAF	528	Netherlands	NLD								02	DAIRY PRODUCTS,BIRD EGGS	1	No Quantity							27740			0
S3	2000	2000	2000	2	0	2	Export	144	Sri Lanka	LKA	0	World	WLD								02	DAIRY PRODUCTS,BIRD EGGS	1	No Quantity							1235246			0
S3	2000	2000	2000	2	0	2	Export	144	Sri Lanka	LKA	36	Australia	AUS								02	DAIRY PRODUCTS,BIRD EGGS	1	No Quantity							2			0
S3	2000	2000	2000	2	0	2	Export	144	Sri Lanka	LKA	40	Austria	AUT								02	DAIRY PRODUCTS,BIRD EGGS	1	No Quantity							4			0
S3	2000	2000	2000	2	0	2	Export	144	Sri Lanka	LKA	48	Bahrain	BHR								02	DAIRY PRODUCTS,BIRD EGGS	1	No Quantity							105			0
S3	2000	2000	2000	2	0	2	Export	144	Sri Lanka	LKA	50	Bangladesh	BGD								02	DAIRY PRODUCTS,BIRD EGGS	1	No Quantity							26			0
S3	2000	2000	2000	2	0	2	Export	144	Sri Lanka	LKA	124	Canada	CAN								02	DAIRY PRODUCTS,BIRD EGGS	1	No Quantity							19255			0
S3	2000	2000	2000	2	0	2	Export	144	Sri Lanka	LKA	196	Cyprus	CYP								02	DAIRY PRODUCTS,BIRD EGGS	1	No Quantity							31			0
S3	2000	2000	2000	2	0	2	Export	144	Sri Lanka	LKA	208	Denmark	DNK								02	DAIRY PRODUCTS,BIRD EGGS	1	No Quantity							402			0
S3	2000	2000	2000	2	0	2	Export	144	Sri Lanka	LKA	251	France	FRA								02	DAIRY PRODUCTS,BIRD EGGS	1	No Quantity							1503			0
S3	2000	2000	2000	2	0	2	Export	144	Sri Lanka	LKA	276	Germany	DEU								02	DAIRY PRODUCTS,BIRD EGGS	1	No Quantity							14			0
S3	2000	2000	2000	2	0	2	Export	144	Sri Lanka	LKA	300	Greece	GRC								02	DAIRY PRODUCTS,BIRD EGGS	1	No Quantity							7			0
S3	2000	2000	2000	2	0	2	Export	144	Sri Lanka	LKA	376	Israel	ISR								02	DAIRY PRODUCTS,BIRD EGGS	1	No Quantity							15842			0
S3	2000	2000	2000	2	0	2	Export	144	Sri Lanka	LKA	381	Italy	ITA								02	DAIRY PRODUCTS,BIRD EGGS	1	No Quantity							22824			0
S3	2000	2000	2000	2	0	2	Export	144	Sri Lanka	LKA	392	Japan	JPN								02	DAIRY PRODUCTS,BIRD EGGS	1	No Quantity							2439			0
S3	2000	2000	2000	2	0	2	Export	144	Sri Lanka	LKA	400	Jordan	JOR								02	DAIRY PRODUCTS,BIRD EGGS	1	No Quantity							4			0
S3	2000	2000	2000	2	0	2	Export	144	Sri Lanka	LKA	422	Lebanon	LBN								02	DAIRY PRODUCTS,BIRD EGGS	1	No Quantity							1972			0
S3	2000	2000	2000	2	0	2	Export	144	Sri Lanka	LKA	458	Malaysia	MYS								02	DAIRY PRODUCTS,BIRD EGGS	1	No Quantity							1530			0
S3	2000	2000	2000	2	0	2	Export	144	Sri Lanka	LKA	462	Maldives	MDV								02	DAIRY PRODUCTS,BIRD EGGS	1	No Quantity							1065905			0
S3	2000	2000	2000	2	0	2	Export	144	Sri Lanka	LKA	466	Mali	MLI								02	DAIRY PRODUCTS,BIRD EGGS	1	No Quantity							1263			0
S3	2000	2000	2000	2	0	2	Export	144	Sri Lanka	LKA	480	Mauritius	MUS								02	DAIRY PRODUCTS,BIRD EGGS	1	No Quantity							4852			0
S3	2000	2000	2000	2	0	2	Export	144	Sri Lanka	LKA	512	Oman	OMN								02	DAIRY PRODUCTS,BIRD EGGS	1	No Quantity							37			0
S3	2000	2000	2000	2	0	2	Export	144	Sri Lanka	LKA	528	Netherlands	NLD								02	DAIRY PRODUCTS,BIRD EGGS	1	No Quantity							828			0
S3	2000	2000	2000	2	0	2	Export	144	Sri Lanka	LKA	554	New Zealand	NZL								02	DAIRY PRODUCTS,BIRD EGGS	1	No Quantity							31			0
S3	2000	2000	2000	2	0	2	Export	144	Sri Lanka	LKA	579	Norway	NOR								02	DAIRY PRODUCTS,BIRD EGGS	1	No Quantity							4162			0
S3	2000	2000	2000	2	0	2	Export	144	Sri Lanka	LKA	586	Pakistan	PAK								02	DAIRY PRODUCTS,BIRD EGGS	1	No Quantity							127			0
S3	2000	2000	2000	2	0	2	Export	144	Sri Lanka	LKA	682	Saudi Arabia	SAU								02	DAIRY PRODUCTS,BIRD EGGS	1	No Quantity							194			0
S3	2000	2000	2000	2	0	2	Export	144	Sri Lanka	LKA	699	India	IND								02	DAIRY PRODUCTS,BIRD EGGS	1	No Quantity							54853			0
S3	2000	2000	2000	2	0	2	Export	144	Sri Lanka	LKA	702	Singapore	SGP								02	DAIRY PRODUCTS,BIRD EGGS	1	No Quantity							123			0
S3	2000	2000	2000	2	0	2	Export	144	Sri Lanka	LKA	757	Switzerland	CHE								02	DAIRY PRODUCTS,BIRD EGGS	1	No Quantity							27876			0
S3	2000	2000	2000	2	0	2	Export	144	Sri Lanka	LKA	784	United Arab Emirates	ARE								02	DAIRY PRODUCTS,BIRD EGGS	1	No Quantity							1848			0
S3	2000	2000	2000	2	0	2	Export	144	Sri Lanka	LKA	826	United Kingdom	GBR								02	DAIRY PRODUCTS,BIRD EGGS	1	No Quantity							2758			0
S3	2000	2000	2000	2	0	2	Export	144	Sri Lanka	LKA	842	USA	USA								02	DAIRY PRODUCTS,BIRD EGGS	1	No Quantity							4429			0
S3	2000	2000	2000	2	0	2	Export	140	Central African Rep.	CAF	0	World	WLD								03	FISH,CRUSTACEANS,MOLLUSC	1	No Quantity							40435			0
S3	2000	2000	2000	2	0	2	Export	140	Central African Rep.	CAF	504	Morocco	MAR								03	FISH,CRUSTACEANS,MOLLUSC	1	No Quantity							39723			0
S3	2000	2000	2000	2	0	2	Export	140	Central African Rep.	CAF	768	Togo	TGO								03	FISH,CRUSTACEANS,MOLLUSC	1	No Quantity							712			0
S3	2000	2000	2000	2	0	2	Export	144	Sri Lanka	LKA	0	World	WLD								03	FISH,CRUSTACEANS,MOLLUSC	1	No Quantity							133664392			0
S3	2000	2000	2000	2	0	2	Export	144	Sri Lanka	LKA	4	Afghanistan	AFG								03	FISH,CRUSTACEANS,MOLLUSC	1	No Quantity							624			0
S3	2000	2000	2000	2	0	2	Export	144	Sri Lanka	LKA	36	Australia	AUS								03	FISH,CRUSTACEANS,MOLLUSC	1	No Quantity							280175			0
S3	2000	2000	2000	2	0	2	Export	144	Sri Lanka	LKA	40	Austria	AUT								03	FISH,CRUSTACEANS,MOLLUSC	1	No Quantity							51728			0
S3	2000	2000	2000	2	0	2	Export	144	Sri Lanka	LKA	48	Bahrain	BHR								03	FISH,CRUSTACEANS,MOLLUSC	1	No Quantity							19643			0
S3	2000	2000	2000	2	0	2	Export	144	Sri Lanka	LKA	50	Bangladesh	BGD								03	FISH,CRUSTACEANS,MOLLUSC	1	No Quantity							733			0
S3	2000	2000	2000	2	0	2	Export	144	Sri Lanka	LKA	56	Belgium	BEL								03	FISH,CRUSTACEANS,MOLLUSC	1	No Quantity							196630			0
S3	2000	2000	2000	2	0	2	Export	144	Sri Lanka	LKA	124	Canada	CAN								03	FISH,CRUSTACEANS,MOLLUSC	1	No Quantity							164077			0
S3	2000	2000	2000	2	0	2	Export	144	Sri Lanka	LKA	156	China	CHN								03	FISH,CRUSTACEANS,MOLLUSC	1	No Quantity							166511			0
S3	2000	2000	2000	2	0	2	Export	144	Sri Lanka	LKA	178	Congo	COG								03	FISH,CRUSTACEANS,MOLLUSC	1	No Quantity							3073			0
S3	2000	2000	2000	2	0	2	Export	144	Sri Lanka	LKA	180	Dem. Rep. of the Congo	COD								03	FISH,CRUSTACEANS,MOLLUSC	1	No Quantity							6149			0
S3	2000	2000	2000	2	0	2	Export	144	Sri Lanka	LKA	196	Cyprus	CYP								03	FISH,CRUSTACEANS,MOLLUSC	1	No Quantity							14676			0
S3	2000	2000	2000	2	0	2	Export	144	Sri Lanka	LKA	203	Czechia	CZE								03	FISH,CRUSTACEANS,MOLLUSC	1	No Quantity							2444			0
S3	2000	2000	2000	2	0	2	Export	144	Sri Lanka	LKA	208	Denmark	DNK								03	FISH,CRUSTACEANS,MOLLUSC	1	No Quantity							17004			0
S3	2000	2000	2000	2	0	2	Export	144	Sri Lanka	LKA	233	Estonia	EST								03	FISH,CRUSTACEANS,MOLLUSC	1	No Quantity							1098			0
S3	2000	2000	2000	2	0	2	Export	144	Sri Lanka	LKA	246	Finland	FIN								03	FISH,CRUSTACEANS,MOLLUSC	1	No Quantity							3389			0
S3	2000	2000	2000	2	0	2	Export	144	Sri Lanka	LKA	251	France	FRA								03	FISH,CRUSTACEANS,MOLLUSC	1	No Quantity							6441672			0
S3	2000	2000	2000	2	0	2	Export	144	Sri Lanka	LKA	276	Germany	DEU								03	FISH,CRUSTACEANS,MOLLUSC	1	No Quantity							3028079			0
S3	2000	2000	2000	2	0	2	Export	144	Sri Lanka	LKA	300	Greece	GRC								03	FISH,CRUSTACEANS,MOLLUSC	1	No Quantity							18985			0
S3	2000	2000	2000	2	0	2	Export	144	Sri Lanka	LKA	344	China, Hong Kong SAR	HKG								03	FISH,CRUSTACEANS,MOLLUSC	1	No Quantity							5524068			0
S3	2000	2000	2000	2	0	2	Export	144	Sri Lanka	LKA	348	Hungary	HUN								03	FISH,CRUSTACEANS,MOLLUSC	1	No Quantity							10290			0
S3	2000	2000	2000	2	0	2	Export	144	Sri Lanka	LKA	372	Ireland	IRL								03	FISH,CRUSTACEANS,MOLLUSC	1	No Quantity							22119			0
S3	2000	2000	2000	2	0	2	Export	144	Sri Lanka	LKA	376	Israel	ISR								03	FISH,CRUSTACEANS,MOLLUSC	1	No Quantity							65878			0
S3	2000	2000	2000	2	0	2	Export	144	Sri Lanka	LKA	381	Italy	ITA								03	FISH,CRUSTACEANS,MOLLUSC	1	No Quantity							513832			0
S3	2000	2000	2000	2	0	2	Export	144	Sri Lanka	LKA	392	Japan	JPN								03	FISH,CRUSTACEANS,MOLLUSC	1	No Quantity							81659943			0
S3	2000	2000	2000	2	0	2	Export	144	Sri Lanka	LKA	400	Jordan	JOR								03	FISH,CRUSTACEANS,MOLLUSC	1	No Quantity							9824			0
S3	2000	2000	2000	2	0	2	Export	144	Sri Lanka	LKA	410	Rep. of Korea	KOR								03	FISH,CRUSTACEANS,MOLLUSC	1	No Quantity							344183			0
S3	2000	2000	2000	2	0	2	Export	144	Sri Lanka	LKA	414	Kuwait	KWT								03	FISH,CRUSTACEANS,MOLLUSC	1	No Quantity							42600			0
S3	2000	2000	2000	2	0	2	Export	144	Sri Lanka	LKA	422	Lebanon	LBN								03	FISH,CRUSTACEANS,MOLLUSC	1	No Quantity							86388			0
S3	2000	2000	2000	2	0	2	Export	144	Sri Lanka	LKA	442	Luxembourg	LUX								03	FISH,CRUSTACEANS,MOLLUSC	1	No Quantity							6853			0
S3	2000	2000	2000	2	0	2	Export	144	Sri Lanka	LKA	446	China, Macao SAR	MAC								03	FISH,CRUSTACEANS,MOLLUSC	1	No Quantity							66			0
S3	2000	2000	2000	2	0	2	Export	144	Sri Lanka	LKA	458	Malaysia	MYS								03	FISH,CRUSTACEANS,MOLLUSC	1	No Quantity							189301			0
S3	2000	2000	2000	2	0	2	Export	144	Sri Lanka	LKA	462	Maldives	MDV								03	FISH,CRUSTACEANS,MOLLUSC	1	No Quantity							285388			0
S3	2000	2000	2000	2	0	2	Export	144	Sri Lanka	LKA	470	Malta	MLT								03	FISH,CRUSTACEANS,MOLLUSC	1	No Quantity							12096			0
S3	2000	2000	2000	2	0	2	Export	144	Sri Lanka	LKA	490	Other Asia, nes									03	FISH,CRUSTACEANS,MOLLUSC	1	No Quantity							1161710			0
S3	2000	2000	2000	2	0	2	Export	144	Sri Lanka	LKA	512	Oman	OMN								03	FISH,CRUSTACEANS,MOLLUSC	1	No Quantity							19806			0
S3	2000	2000	2000	2	0	2	Export	144	Sri Lanka	LKA	524	Nepal	NPL								03	FISH,CRUSTACEANS,MOLLUSC	1	No Quantity							27039			0
S3	2000	2000	2000	2	0	2	Export	144	Sri Lanka	LKA	528	Netherlands	NLD								03	FISH,CRUSTACEANS,MOLLUSC	1	No Quantity							669426			0
S3	2000	2000	2000	2	0	2	Export	144	Sri Lanka	LKA	530	Neth. Antilles	ANT								03	FISH,CRUSTACEANS,MOLLUSC	1	No Quantity							4584			0
S3	2000	2000	2000	2	0	2	Export	144	Sri Lanka	LKA	554	New Zealand	NZL								03	FISH,CRUSTACEANS,MOLLUSC	1	No Quantity							13739			0
S3	2000	2000	2000	2	0	2	Export	144	Sri Lanka	LKA	579	Norway	NOR								03	FISH,CRUSTACEANS,MOLLUSC	1	No Quantity							9455			0
S3	2000	2000	2000	2	0	2	Export	144	Sri Lanka	LKA	620	Portugal	PRT								03	FISH,CRUSTACEANS,MOLLUSC	1	No Quantity							73532			0
S3	2000	2000	2000	2	0	2	Export	144	Sri Lanka	LKA	634	Qatar	QAT								03	FISH,CRUSTACEANS,MOLLUSC	1	No Quantity							3487			0
S3	2000	2000	2000	2	0	2	Export	144	Sri Lanka	LKA	642	Romania	ROU								03	FISH,CRUSTACEANS,MOLLUSC	1	No Quantity							2214			0
S3	2000	2000	2000	2	0	2	Export	144	Sri Lanka	LKA	643	Russian Federation	RUS								03	FISH,CRUSTACEANS,MOLLUSC	1	No Quantity							10331			0
S3	2000	2000	2000	2	0	2	Export	144	Sri Lanka	LKA	682	Saudi Arabia	SAU								03	FISH,CRUSTACEANS,MOLLUSC	1	No Quantity							65327			0
S3	2000	2000	2000	2	0	2	Export	144	Sri Lanka	LKA	690	Seychelles	SYC								03	FISH,CRUSTACEANS,MOLLUSC	1	No Quantity							4			0
S3	2000	2000	2000	2	0	2	Export	144	Sri Lanka	LKA	694	Sierra Leone	SLE								03	FISH,CRUSTACEANS,MOLLUSC	1	No Quantity							32			0
S3	2000	2000	2000	2	0	2	Export	144	Sri Lanka	LKA	699	India	IND								03	FISH,CRUSTACEANS,MOLLUSC	1	No Quantity							2205			0
S3	2000	2000	2000	2	0	2	Export	144	Sri Lanka	LKA	702	Singapore	SGP								03	FISH,CRUSTACEANS,MOLLUSC	1	No Quantity							7457639			0
S3	2000	2000	2000	2	0	2	Export	144	Sri Lanka	LKA	705	Slovenia	SVN								03	FISH,CRUSTACEANS,MOLLUSC	1	No Quantity							5248			0
S3	2000	2000	2000	2	0	2	Export	144	Sri Lanka	LKA	710	South Africa	ZAF								03	FISH,CRUSTACEANS,MOLLUSC	1	No Quantity							22975			0
S3	2000	2000	2000	2	0	2	Export	144	Sri Lanka	LKA	716	Zimbabwe	ZWE								03	FISH,CRUSTACEANS,MOLLUSC	1	No Quantity							5135			0
S3	2000	2000	2000	2	0	2	Export	144	Sri Lanka	LKA	724	Spain	ESP								03	FISH,CRUSTACEANS,MOLLUSC	1	No Quantity							58051			0
S3	2000	2000	2000	2	0	2	Export	144	Sri Lanka	LKA	748	Swaziland	SWZ								03	FISH,CRUSTACEANS,MOLLUSC	1	No Quantity							6700			0
S3	2000	2000	2000	2	0	2	Export	144	Sri Lanka	LKA	752	Sweden	SWE								03	FISH,CRUSTACEANS,MOLLUSC	1	No Quantity							335038			0
S3	2000	2000	2000	2	0	2	Export	144	Sri Lanka	LKA	757	Switzerland	CHE								03	FISH,CRUSTACEANS,MOLLUSC	1	No Quantity							1151360			0
S3	2000	2000	2000	2	0	2	Export	144	Sri Lanka	LKA	764	Thailand	THA								03	FISH,CRUSTACEANS,MOLLUSC	1	No Quantity							1569470			0
S3	2000	2000	2000	2	0	2	Export	144	Sri Lanka	LKA	784	United Arab Emirates	ARE								03	FISH,CRUSTACEANS,MOLLUSC	1	No Quantity							169149			0
S3	2000	2000	2000	2	0	2	Export	144	Sri Lanka	LKA	804	Ukraine	UKR								03	FISH,CRUSTACEANS,MOLLUSC	1	No Quantity							5760			0
S3	2000	2000	2000	2	0	2	Export	144	Sri Lanka	LKA	826	United Kingdom	GBR								03	FISH,CRUSTACEANS,MOLLUSC	1	No Quantity							4243371			0
S3	2000	2000	2000	2	0	2	Export	144	Sri Lanka	LKA	842	USA	USA								03	FISH,CRUSTACEANS,MOLLUSC	1	No Quantity							17382073			0
S3	2000	2000	2000	2	0	2	Export	144	Sri Lanka	LKA	894	Zambia	ZMB								03	FISH,CRUSTACEANS,MOLLUSC	1	No Quantity							13			0
S3	2000	2000	2000	2	0	2	Export	144	Sri Lanka	LKA	0	World	WLD								04	CEREALS,CEREAL PREPRTNS.	1	No Quantity							2424781			0
S3	2000	2000	2000	2	0	2	Export	144	Sri Lanka	LKA	36	Australia	AUS								04	CEREALS,CEREAL PREPRTNS.	1	No Quantity							239894			0
S3	2000	2000	2000	2	0	2	Export	144	Sri Lanka	LKA	40	Austria	AUT								04	CEREALS,CEREAL PREPRTNS.	1	No Quantity							285			0
S3	2000	2000	2000	2	0	2	Export	144	Sri Lanka	LKA	48	Bahrain	BHR								04	CEREALS,CEREAL PREPRTNS.	1	No Quantity							6629			0
S3	2000	2000	2000	2	0	2	Export	144	Sri Lanka	LKA	50	Bangladesh	BGD								04	CEREALS,CEREAL PREPRTNS.	1	No Quantity							9505			0
S3	2000	2000	2000	2	0	2	Export	144	Sri Lanka	LKA	72	Botswana	BWA								04	CEREALS,CEREAL PREPRTNS.	1	No Quantity							2			0
S3	2000	2000	2000	2	0	2	Export	144	Sri Lanka	LKA	84	Belize	BLZ								04	CEREALS,CEREAL PREPRTNS.	1	No Quantity							564			0
S3	2000	2000	2000	2	0	2	Export	144	Sri Lanka	LKA	96	Brunei Darussalam	BRN								04	CEREALS,CEREAL PREPRTNS.	1	No Quantity							12			0
S3	2000	2000	2000	2	0	2	Export	144	Sri Lanka	LKA	124	Canada	CAN								04	CEREALS,CEREAL PREPRTNS.	1	No Quantity							400448			0
S3	2000	2000	2000	2	0	2	Export	144	Sri Lanka	LKA	156	China	CHN								04	CEREALS,CEREAL PREPRTNS.	1	No Quantity							4528			0
S3	2000	2000	2000	2	0	2	Export	144	Sri Lanka	LKA	196	Cyprus	CYP								04	CEREALS,CEREAL PREPRTNS.	1	No Quantity							881			0
S3	2000	2000	2000	2	0	2	Export	144	Sri Lanka	LKA	208	Denmark	DNK								04	CEREALS,CEREAL PREPRTNS.	1	No Quantity							38732			0
S3	2000	2000	2000	2	0	2	Export	144	Sri Lanka	LKA	251	France	FRA								04	CEREALS,CEREAL PREPRTNS.	1	No Quantity							164541			0
S3	2000	2000	2000	2	0	2	Export	144	Sri Lanka	LKA	276	Germany	DEU								04	CEREALS,CEREAL PREPRTNS.	1	No Quantity							76987			0
S3	2000	2000	2000	2	0	2	Export	144	Sri Lanka	LKA	300	Greece	GRC								04	CEREALS,CEREAL PREPRTNS.	1	No Quantity							361			0
S3	2000	2000	2000	2	0	2	Export	144	Sri Lanka	LKA	344	China, Hong Kong SAR	HKG								04	CEREALS,CEREAL PREPRTNS.	1	No Quantity							14790			0
S3	2000	2000	2000	2	0	2	Export	144	Sri Lanka	LKA	364	Iran	IRN								04	CEREALS,CEREAL PREPRTNS.	1	No Quantity							5354			0
S3	2000	2000	2000	2	0	2	Export	144	Sri Lanka	LKA	381	Italy	ITA								04	CEREALS,CEREAL PREPRTNS.	1	No Quantity							158264			0
S3	2000	2000	2000	2	0	2	Export	144	Sri Lanka	LKA	392	Japan	JPN								04	CEREALS,CEREAL PREPRTNS.	1	No Quantity							7173			0
S3	2000	2000	2000	2	0	2	Export	144	Sri Lanka	LKA	400	Jordan	JOR								04	CEREALS,CEREAL PREPRTNS.	1	No Quantity							4			0
S3	2000	2000	2000	2	0	2	Export	144	Sri Lanka	LKA	404	Kenya	KEN								04	CEREALS,CEREAL PREPRTNS.	1	No Quantity							1924			0
S3	2000	2000	2000	2	0	2	Export	144	Sri Lanka	LKA	410	Rep. of Korea	KOR								04	CEREALS,CEREAL PREPRTNS.	1	No Quantity							1050			0
S3	2000	2000	2000	2	0	2	Export	144	Sri Lanka	LKA	414	Kuwait	KWT								04	CEREALS,CEREAL PREPRTNS.	1	No Quantity							29426			0
S3	2000	2000	2000	2	0	2	Export	144	Sri Lanka	LKA	422	Lebanon	LBN								04	CEREALS,CEREAL PREPRTNS.	1	No Quantity							38518			0
S3	2000	2000	2000	2	0	2	Export	144	Sri Lanka	LKA	458	Malaysia	MYS								04	CEREALS,CEREAL PREPRTNS.	1	No Quantity							67			0
S3	2000	2000	2000	2	0	2	Export	144	Sri Lanka	LKA	462	Maldives	MDV								04	CEREALS,CEREAL PREPRTNS.	1	No Quantity							130843			0
S3	2000	2000	2000	2	0	2	Export	144	Sri Lanka	LKA	478	Mauritania	MRT								04	CEREALS,CEREAL PREPRTNS.	1	No Quantity							949			0
S3	2000	2000	2000	2	0	2	Export	144	Sri Lanka	LKA	480	Mauritius	MUS								04	CEREALS,CEREAL PREPRTNS.	1	No Quantity							1378			0
S3	2000	2000	2000	2	0	2	Export	144	Sri Lanka	LKA	512	Oman	OMN								04	CEREALS,CEREAL PREPRTNS.	1	No Quantity							14821			0
S3	2000	2000	2000	2	0	2	Export	144	Sri Lanka	LKA	528	Netherlands	NLD								04	CEREALS,CEREAL PREPRTNS.	1	No Quantity							34250			0
S3	2000	2000	2000	2	0	2	Export	144	Sri Lanka	LKA	554	New Zealand	NZL								04	CEREALS,CEREAL PREPRTNS.	1	No Quantity							37232			0
S3	2000	2000	2000	2	0	2	Export	144	Sri Lanka	LKA	579	Norway	NOR								04	CEREALS,CEREAL PREPRTNS.	1	No Quantity							32285			0
S3	2000	2000	2000	2	0	2	Export	144	Sri Lanka	LKA	620	Portugal	PRT								04	CEREALS,CEREAL PREPRTNS.	1	No Quantity							25			0
S3	2000	2000	2000	2	0	2	Export	144	Sri Lanka	LKA	634	Qatar	QAT								04	CEREALS,CEREAL PREPRTNS.	1	No Quantity							1263			0
S3	2000	2000	2000	2	0	2	Export	144	Sri Lanka	LKA	643	Russian Federation	RUS								04	CEREALS,CEREAL PREPRTNS.	1	No Quantity							9025			0
S3	2000	2000	2000	2	0	2	Export	144	Sri Lanka	LKA	682	Saudi Arabia	SAU								04	CEREALS,CEREAL PREPRTNS.	1	No Quantity							19722			0
S3	2000	2000	2000	2	0	2	Export	144	Sri Lanka	LKA	690	Seychelles	SYC								04	CEREALS,CEREAL PREPRTNS.	1	No Quantity							19168			0
S3	2000	2000	2000	2	0	2	Export	144	Sri Lanka	LKA	694	Sierra Leone	SLE								04	CEREALS,CEREAL PREPRTNS.	1	No Quantity							91			0
S3	2000	2000	2000	2	0	2	Export	144	Sri Lanka	LKA	699	India	IND								04	CEREALS,CEREAL PREPRTNS.	1	No Quantity							63221			0
S3	2000	2000	2000	2	0	2	Export	144	Sri Lanka	LKA	702	Singapore	SGP								04	CEREALS,CEREAL PREPRTNS.	1	No Quantity							19663			0
S3	2000	2000	2000	2	0	2	Export	144	Sri Lanka	LKA	752	Sweden	SWE								04	CEREALS,CEREAL PREPRTNS.	1	No Quantity							1			0
S3	2000	2000	2000	2	0	2	Export	144	Sri Lanka	LKA	757	Switzerland	CHE								04	CEREALS,CEREAL PREPRTNS.	1	No Quantity							175125			0
S3	2000	2000	2000	2	0	2	Export	144	Sri Lanka	LKA	784	United Arab Emirates	ARE								04	CEREALS,CEREAL PREPRTNS.	1	No Quantity							250987			0
S3	2000	2000	2000	2	0	2	Export	144	Sri Lanka	LKA	792	Turkey	TUR								04	CEREALS,CEREAL PREPRTNS.	1	No Quantity							10764			0
S3	2000	2000	2000	2	0	2	Export	144	Sri Lanka	LKA	826	United Kingdom	GBR								04	CEREALS,CEREAL PREPRTNS.	1	No Quantity							233970			0
S3	2000	2000	2000	2	0	2	Export	144	Sri Lanka	LKA	842	USA	USA								04	CEREALS,CEREAL PREPRTNS.	1	No Quantity							170052			0
S3	2000	2000	2000	2	0	2	Export	144	Sri Lanka	LKA	894	Zambia	ZMB								04	CEREALS,CEREAL PREPRTNS.	1	No Quantity							6			0
S3	2000	2000	2000	2	0	2	Export	140	Central African Rep.	CAF	0	World	WLD								05	VEGETABLES AND FRUIT	1	No Quantity							9486			0
S3	2000	2000	2000	2	0	2	Export	140	Central African Rep.	CAF	178	Congo	COG								05	VEGETABLES AND FRUIT	1	No Quantity							2991			0
S3	2000	2000	2000	2	0	2	Export	140	Central African Rep.	CAF	180	Dem. Rep. of the Congo	COD								05	VEGETABLES AND FRUIT	1	No Quantity							6495			0
S3	2000	2000	2000	2	0	2	Export	144	Sri Lanka	LKA	0	World	WLD								05	VEGETABLES AND FRUIT	1	No Quantity							96390616			0
S3	2000	2000	2000	2	0	2	Export	144	Sri Lanka	LKA	32	Argentina	ARG								05	VEGETABLES AND FRUIT	1	No Quantity							1408233			0
S3	2000	2000	2000	2	0	2	Export	144	Sri Lanka	LKA	36	Australia	AUS								05	VEGETABLES AND FRUIT	1	No Quantity							1530526			0
S3	2000	2000	2000	2	0	2	Export	144	Sri Lanka	LKA	40	Austria	AUT								05	VEGETABLES AND FRUIT	1	No Quantity							235343			0
S3	2000	2000	2000	2	0	2	Export	144	Sri Lanka	LKA	44	Bahamas	BHS								05	VEGETABLES AND FRUIT	1	No Quantity							626			0
S3	2000	2000	2000	2	0	2	Export	144	Sri Lanka	LKA	48	Bahrain	BHR								05	VEGETABLES AND FRUIT	1	No Quantity							652648			0
S3	2000	2000	2000	2	0	2	Export	144	Sri Lanka	LKA	50	Bangladesh	BGD								05	VEGETABLES AND FRUIT	1	No Quantity							18228			0
S3	2000	2000	2000	2	0	2	Export	144	Sri Lanka	LKA	56	Belgium	BEL								05	VEGETABLES AND FRUIT	1	No Quantity							1218819			0
S3	2000	2000	2000	2	0	2	Export	144	Sri Lanka	LKA	64	Bhutan	BTN								05	VEGETABLES AND FRUIT	1	No Quantity							220			0
S3	2000	2000	2000	2	0	2	Export	144	Sri Lanka	LKA	68	Bolivia (Plurinational State of)	BOL								05	VEGETABLES AND FRUIT	1	No Quantity							103840			0
S3	2000	2000	2000	2	0	2	Export	144	Sri Lanka	LKA	72	Botswana	BWA								05	VEGETABLES AND FRUIT	1	No Quantity							5			0
S3	2000	2000	2000	2	0	2	Export	144	Sri Lanka	LKA	76	Brazil	BRA								05	VEGETABLES AND FRUIT	1	No Quantity							1481743			0
S3	2000	2000	2000	2	0	2	Export	144	Sri Lanka	LKA	84	Belize	BLZ								05	VEGETABLES AND FRUIT	1	No Quantity							17038			0
S3	2000	2000	2000	2	0	2	Export	144	Sri Lanka	LKA	96	Brunei Darussalam	BRN								05	VEGETABLES AND FRUIT	1	No Quantity							527			0
S3	2000	2000	2000	2	0	2	Export	144	Sri Lanka	LKA	100	Bulgaria	BGR								05	VEGETABLES AND FRUIT	1	No Quantity							40262			0
S3	2000	2000	2000	2	0	2	Export	144	Sri Lanka	LKA	104	Myanmar	MMR								05	VEGETABLES AND FRUIT	1	No Quantity							633			0
S3	2000	2000	2000	2	0	2	Export	144	Sri Lanka	LKA	124	Canada	CAN								05	VEGETABLES AND FRUIT	1	No Quantity							1014774			0
S3	2000	2000	2000	2	0	2	Export	144	Sri Lanka	LKA	132	Cabo Verde	CPV								05	VEGETABLES AND FRUIT	1	No Quantity							11094			0
S3	2000	2000	2000	2	0	2	Export	144	Sri Lanka	LKA	152	Chile	CHL								05	VEGETABLES AND FRUIT	1	No Quantity							300309			0
S3	2000	2000	2000	2	0	2	Export	144	Sri Lanka	LKA	156	China	CHN								05	VEGETABLES AND FRUIT	1	No Quantity							86147			0
S3	2000	2000	2000	2	0	2	Export	144	Sri Lanka	LKA	170	Colombia	COL								05	VEGETABLES AND FRUIT	1	No Quantity							24544			0
S3	2000	2000	2000	2	0	2	Export	144	Sri Lanka	LKA	180	Dem. Rep. of the Congo	COD								05	VEGETABLES AND FRUIT	1	No Quantity							29482			0
S3	2000	2000	2000	2	0	2	Export	144	Sri Lanka	LKA	191	Croatia	HRV								05	VEGETABLES AND FRUIT	1	No Quantity							462043			0
S3	2000	2000	2000	2	0	2	Export	144	Sri Lanka	LKA	196	Cyprus	CYP								05	VEGETABLES AND FRUIT	1	No Quantity							62038			0
S3	2000	2000	2000	2	0	2	Export	144	Sri Lanka	LKA	203	Czechia	CZE								05	VEGETABLES AND FRUIT	1	No Quantity							172961			0
S3	2000	2000	2000	2	0	2	Export	144	Sri Lanka	LKA	208	Denmark	DNK								05	VEGETABLES AND FRUIT	1	No Quantity							145972			0
S3	2000	2000	2000	2	0	2	Export	144	Sri Lanka	LKA	214	Dominican Rep.	DOM								05	VEGETABLES AND FRUIT	1	No Quantity							34220			0
S3	2000	2000	2000	2	0	2	Export	144	Sri Lanka	LKA	222	El Salvador	SLV								05	VEGETABLES AND FRUIT	1	No Quantity							9			0
S3	2000	2000	2000	2	0	2	Export	144	Sri Lanka	LKA	246	Finland	FIN								05	VEGETABLES AND FRUIT	1	No Quantity							27159			0
S3	2000	2000	2000	2	0	2	Export	144	Sri Lanka	LKA	251	France	FRA								05	VEGETABLES AND FRUIT	1	No Quantity							4035660			0
S3	2000	2000	2000	2	0	2	Export	144	Sri Lanka	LKA	276	Germany	DEU								05	VEGETABLES AND FRUIT	1	No Quantity							7136295			0
S3	2000	2000	2000	2	0	2	Export	144	Sri Lanka	LKA	300	Greece	GRC								05	VEGETABLES AND FRUIT	1	No Quantity							899910			0
S3	2000	2000	2000	2	0	2	Export	144	Sri Lanka	LKA	324	Guinea	GIN								05	VEGETABLES AND FRUIT	1	No Quantity							29185			0
S3	2000	2000	2000	2	0	2	Export	144	Sri Lanka	LKA	344	China, Hong Kong SAR	HKG								05	VEGETABLES AND FRUIT	1	No Quantity							194584			0
S3	2000	2000	2000	2	0	2	Export	144	Sri Lanka	LKA	348	Hungary	HUN								05	VEGETABLES AND FRUIT	1	No Quantity							97815			0
S3	2000	2000	2000	2	0	2	Export	144	Sri Lanka	LKA	364	Iran	IRN								05	VEGETABLES AND FRUIT	1	No Quantity							429025			0
S3	2000	2000	2000	2	0	2	Export	144	Sri Lanka	LKA	368	Iraq	IRQ								05	VEGETABLES AND FRUIT	1	No Quantity							7180			0
S3	2000	2000	2000	2	0	2	Export	144	Sri Lanka	LKA	372	Ireland	IRL								05	VEGETABLES AND FRUIT	1	No Quantity							8443			0
S3	2000	2000	2000	2	0	2	Export	144	Sri Lanka	LKA	376	Israel	ISR								05	VEGETABLES AND FRUIT	1	No Quantity							265141			0
S3	2000	2000	2000	2	0	2	Export	144	Sri Lanka	LKA	381	Italy	ITA								05	VEGETABLES AND FRUIT	1	No Quantity							811372			0
S3	2000	2000	2000	2	0	2	Export	144	Sri Lanka	LKA	388	Jamaica	JAM								05	VEGETABLES AND FRUIT	1	No Quantity							263770			0
S3	2000	2000	2000	2	0	2	Export	144	Sri Lanka	LKA	392	Japan	JPN								05	VEGETABLES AND FRUIT	1	No Quantity							2362571			0
S3	2000	2000	2000	2	0	2	Export	144	Sri Lanka	LKA	400	Jordan	JOR								05	VEGETABLES AND FRUIT	1	No Quantity							911989			0
S3	2000	2000	2000	2	0	2	Export	144	Sri Lanka	LKA	404	Kenya	KEN								05	VEGETABLES AND FRUIT	1	No Quantity							17192			0
S3	2000	2000	2000	2	0	2	Export	144	Sri Lanka	LKA	410	Rep. of Korea	KOR								05	VEGETABLES AND FRUIT	1	No Quantity							145576			0
S3	2000	2000	2000	2	0	2	Export	144	Sri Lanka	LKA	414	Kuwait	KWT								05	VEGETABLES AND FRUIT	1	No Quantity							1177139			0
S3	2000	2000	2000	2	0	2	Export	144	Sri Lanka	LKA	422	Lebanon	LBN								05	VEGETABLES AND FRUIT	1	No Quantity							1002417			0
S3	2000	2000	2000	2	0	2	Export	144	Sri Lanka	LKA	428	Latvia	LVA								05	VEGETABLES AND FRUIT	1	No Quantity							30266			0
S3	2000	2000	2000	2	0	2	Export	144	Sri Lanka	LKA	434	Libya	LBY								05	VEGETABLES AND FRUIT	1	No Quantity							21058			0
S3	2000	2000	2000	2	0	2	Export	144	Sri Lanka	LKA	440	Lithuania	LTU								05	VEGETABLES AND FRUIT	1	No Quantity							21414			0
S3	2000	2000	2000	2	0	2	Export	144	Sri Lanka	LKA	458	Malaysia	MYS								05	VEGETABLES AND FRUIT	1	No Quantity							19511			0
S3	2000	2000	2000	2	0	2	Export	144	Sri Lanka	LKA	462	Maldives	MDV								05	VEGETABLES AND FRUIT	1	No Quantity							3815085			0
S3	2000	2000	2000	2	0	2	Export	144	Sri Lanka	LKA	466	Mali	MLI								05	VEGETABLES AND FRUIT	1	No Quantity							1518			0
S3	2000	2000	2000	2	0	2	Export	144	Sri Lanka	LKA	470	Malta	MLT								05	VEGETABLES AND FRUIT	1	No Quantity							109886			0
S3	2000	2000	2000	2	0	2	Export	144	Sri Lanka	LKA	480	Mauritius	MUS								05	VEGETABLES AND FRUIT	1	No Quantity							460608			0
S3	2000	2000	2000	2	0	2	Export	144	Sri Lanka	LKA	490	Other Asia, nes									05	VEGETABLES AND FRUIT	1	No Quantity							93615			0
S3	2000	2000	2000	2	0	2	Export	144	Sri Lanka	LKA	504	Morocco	MAR								05	VEGETABLES AND FRUIT	1	No Quantity							278745			0
S3	2000	2000	2000	2	0	2	Export	144	Sri Lanka	LKA	508	Mozambique	MOZ								05	VEGETABLES AND FRUIT	1	No Quantity							1075			0
S3	2000	2000	2000	2	0	2	Export	144	Sri Lanka	LKA	512	Oman	OMN								05	VEGETABLES AND FRUIT	1	No Quantity							577017			0
S3	2000	2000	2000	2	0	2	Export	144	Sri Lanka	LKA	520	Nauru	NRU								05	VEGETABLES AND FRUIT	1	No Quantity							5532			0
S3	2000	2000	2000	2	0	2	Export	144	Sri Lanka	LKA	528	Netherlands	NLD								05	VEGETABLES AND FRUIT	1	No Quantity							4349823			0
S3	2000	2000	2000	2	0	2	Export	144	Sri Lanka	LKA	554	New Zealand	NZL								05	VEGETABLES AND FRUIT	1	No Quantity							262920			0
S3	2000	2000	2000	2	0	2	Export	144	Sri Lanka	LKA	579	Norway	NOR								05	VEGETABLES AND FRUIT	1	No Quantity							141612			0
S3	2000	2000	2000	2	0	2	Export	144	Sri Lanka	LKA	586	Pakistan	PAK								05	VEGETABLES AND FRUIT	1	No Quantity							3738161			0
S3	2000	2000	2000	2	0	2	Export	144	Sri Lanka	LKA	591	Panama	PAN								05	VEGETABLES AND FRUIT	1	No Quantity							57359			0
S3	2000	2000	2000	2	0	2	Export	144	Sri Lanka	LKA	598	Papua New Guinea	PNG								05	VEGETABLES AND FRUIT	1	No Quantity							58638			0
S3	2000	2000	2000	2	0	2	Export	144	Sri Lanka	LKA	600	Paraguay	PRY								05	VEGETABLES AND FRUIT	1	No Quantity							58743			0
S3	2000	2000	2000	2	0	2	Export	144	Sri Lanka	LKA	604	Peru	PER								05	VEGETABLES AND FRUIT	1	No Quantity							128114			0
S3	2000	2000	2000	2	0	2	Export	144	Sri Lanka	LKA	616	Poland	POL								05	VEGETABLES AND FRUIT	1	No Quantity							3166038			0
S3	2000	2000	2000	2	0	2	Export	144	Sri Lanka	LKA	620	Portugal	PRT								05	VEGETABLES AND FRUIT	1	No Quantity							1173167			0
S3	2000	2000	2000	2	0	2	Export	144	Sri Lanka	LKA	634	Qatar	QAT								05	VEGETABLES AND FRUIT	1	No Quantity							572256			0
S3	2000	2000	2000	2	0	2	Export	144	Sri Lanka	LKA	642	Romania	ROU								05	VEGETABLES AND FRUIT	1	No Quantity							143639			0
S3	2000	2000	2000	2	0	2	Export	144	Sri Lanka	LKA	643	Russian Federation	RUS								05	VEGETABLES AND FRUIT	1	No Quantity							943335			0
S3	2000	2000	2000	2	0	2	Export	144	Sri Lanka	LKA	646	Rwanda	RWA								05	VEGETABLES AND FRUIT	1	No Quantity							224			0
S3	2000	2000	2000	2	0	2	Export	144	Sri Lanka	LKA	682	Saudi Arabia	SAU								05	VEGETABLES AND FRUIT	1	No Quantity							3272549			0
S3	2000	2000	2000	2	0	2	Export	144	Sri Lanka	LKA	694	Sierra Leone	SLE								05	VEGETABLES AND FRUIT	1	No Quantity							296			0
S3	2000	2000	2000	2	0	2	Export	144	Sri Lanka	LKA	699	India	IND								05	VEGETABLES AND FRUIT	1	No Quantity							2187917			0
S3	2000	2000	2000	2	0	2	Export	144	Sri Lanka	LKA	702	Singapore	SGP								05	VEGETABLES AND FRUIT	1	No Quantity							835619			0
S3	2000	2000	2000	2	0	2	Export	144	Sri Lanka	LKA	704	Viet Nam	VNM								05	VEGETABLES AND FRUIT	1	No Quantity							245			0
S3	2000	2000	2000	2	0	2	Export	144	Sri Lanka	LKA	705	Slovenia	SVN								05	VEGETABLES AND FRUIT	1	No Quantity							139190			0
S3	2000	2000	2000	2	0	2	Export	144	Sri Lanka	LKA	710	South Africa	ZAF								05	VEGETABLES AND FRUIT	1	No Quantity							1503526			0
S3	2000	2000	2000	2	0	2	Export	144	Sri Lanka	LKA	724	Spain	ESP								05	VEGETABLES AND FRUIT	1	No Quantity							3631733			0
S3	2000	2000	2000	2	0	2	Export	144	Sri Lanka	LKA	736	Fmr Sudan	SDN								05	VEGETABLES AND FRUIT	1	No Quantity							16555			0
S3	2000	2000	2000	2	0	2	Export	144	Sri Lanka	LKA	740	Suriname	SUR								05	VEGETABLES AND FRUIT	1	No Quantity							34596			0
S3	2000	2000	2000	2	0	2	Export	144	Sri Lanka	LKA	748	Swaziland	SWZ								05	VEGETABLES AND FRUIT	1	No Quantity							2312			0
S3	2000	2000	2000	2	0	2	Export	144	Sri Lanka	LKA	752	Sweden	SWE								05	VEGETABLES AND FRUIT	1	No Quantity							197752			0
S3	2000	2000	2000	2	0	2	Export	144	Sri Lanka	LKA	757	Switzerland	CHE								05	VEGETABLES AND FRUIT	1	No Quantity							625117			0
S3	2000	2000	2000	2	0	2	Export	144	Sri Lanka	LKA	760	Syria	SYR								05	VEGETABLES AND FRUIT	1	No Quantity							2242581			0
S3	2000	2000	2000	2	0	2	Export	144	Sri Lanka	LKA	780	Trinidad and Tobago	TTO								05	VEGETABLES AND FRUIT	1	No Quantity							130704			0
S3	2000	2000	2000	2	0	2	Export	144	Sri Lanka	LKA	784	United Arab Emirates	ARE								05	VEGETABLES AND FRUIT	1	No Quantity							14745899			0
S3	2000	2000	2000	2	0	2	Export	144	Sri Lanka	LKA	792	Turkey	TUR								05	VEGETABLES AND FRUIT	1	No Quantity							168411			0
S3	2000	2000	2000	2	0	2	Export	144	Sri Lanka	LKA	804	Ukraine	UKR								05	VEGETABLES AND FRUIT	1	No Quantity							879			0
S3	2000	2000	2000	2	0	2	Export	144	Sri Lanka	LKA	818	Egypt	EGY								05	VEGETABLES AND FRUIT	1	No Quantity							10099888			0
S3	2000	2000	2000	2	0	2	Export	144	Sri Lanka	LKA	826	United Kingdom	GBR								05	VEGETABLES AND FRUIT	1	No Quantity							4751636			0
S3	2000	2000	2000	2	0	2	Export	144	Sri Lanka	LKA	842	USA	USA								05	VEGETABLES AND FRUIT	1	No Quantity							1856511			0
S3	2000	2000	2000	2	0	2	Export	144	Sri Lanka	LKA	858	Uruguay	URY								05	VEGETABLES AND FRUIT	1	No Quantity							747857			0
S3	2000	2000	2000	2	0	2	Export	144	Sri Lanka	LKA	887	Yemen	YEM								05	VEGETABLES AND FRUIT	1	No Quantity							94777			0
S3	2000	2000	2000	2	0	2	Export	140	Central African Rep.	CAF	0	World	WLD								06	SUGAR,SUGR.PREPTNS,HONEY	1	No Quantity							6985			0
S3	2000	2000	2000	2	0	2	Export	140	Central African Rep.	CAF	180	Dem. Rep. of the Congo	COD								06	SUGAR,SUGR.PREPTNS,HONEY	1	No Quantity							6481			0
S3	2000	2000	2000	2	0	2	Export	140	Central African Rep.	CAF	566	Nigeria	NGA								06	SUGAR,SUGR.PREPTNS,HONEY	1	No Quantity							504			0
S3	2000	2000	2000	2	0	2	Export	144	Sri Lanka	LKA	0	World	WLD								06	SUGAR,SUGR.PREPTNS,HONEY	1	No Quantity							649272			0
S3	2000	2000	2000	2	0	2	Export	144	Sri Lanka	LKA	36	Australia	AUS								06	SUGAR,SUGR.PREPTNS,HONEY	1	No Quantity							80764			0
S3	2000	2000	2000	2	0	2	Export	144	Sri Lanka	LKA	48	Bahrain	BHR								06	SUGAR,SUGR.PREPTNS,HONEY	1	No Quantity							4915			0
S3	2000	2000	2000	2	0	2	Export	144	Sri Lanka	LKA	50	Bangladesh	BGD								06	SUGAR,SUGR.PREPTNS,HONEY	1	No Quantity							3			0
S3	2000	2000	2000	2	0	2	Export	144	Sri Lanka	LKA	124	Canada	CAN								06	SUGAR,SUGR.PREPTNS,HONEY	1	No Quantity							87324			0
S3	2000	2000	2000	2	0	2	Export	144	Sri Lanka	LKA	156	China	CHN								06	SUGAR,SUGR.PREPTNS,HONEY	1	No Quantity							199			0
S3	2000	2000	2000	2	0	2	Export	144	Sri Lanka	LKA	196	Cyprus	CYP								06	SUGAR,SUGR.PREPTNS,HONEY	1	No Quantity							4031			0
S3	2000	2000	2000	2	0	2	Export	144	Sri Lanka	LKA	208	Denmark	DNK								06	SUGAR,SUGR.PREPTNS,HONEY	1	No Quantity							2559			0
S3	2000	2000	2000	2	0	2	Export	144	Sri Lanka	LKA	251	France	FRA								06	SUGAR,SUGR.PREPTNS,HONEY	1	No Quantity							25693			0
S3	2000	2000	2000	2	0	2	Export	144	Sri Lanka	LKA	276	Germany	DEU								06	SUGAR,SUGR.PREPTNS,HONEY	1	No Quantity							65740			0
S3	2000	2000	2000	2	0	2	Export	144	Sri Lanka	LKA	300	Greece	GRC								06	SUGAR,SUGR.PREPTNS,HONEY	1	No Quantity							43			0
S3	2000	2000	2000	2	0	2	Export	144	Sri Lanka	LKA	381	Italy	ITA								06	SUGAR,SUGR.PREPTNS,HONEY	1	No Quantity							12819			0
S3	2000	2000	2000	2	0	2	Export	144	Sri Lanka	LKA	392	Japan	JPN								06	SUGAR,SUGR.PREPTNS,HONEY	1	No Quantity							8058			0
S3	2000	2000	2000	2	0	2	Export	144	Sri Lanka	LKA	414	Kuwait	KWT								06	SUGAR,SUGR.PREPTNS,HONEY	1	No Quantity							1720			0
S3	2000	2000	2000	2	0	2	Export	144	Sri Lanka	LKA	422	Lebanon	LBN								06	SUGAR,SUGR.PREPTNS,HONEY	1	No Quantity							3374			0
S3	2000	2000	2000	2	0	2	Export	144	Sri Lanka	LKA	458	Malaysia	MYS								06	SUGAR,SUGR.PREPTNS,HONEY	1	No Quantity							226			0
S3	2000	2000	2000	2	0	2	Export	144	Sri Lanka	LKA	462	Maldives	MDV								06	SUGAR,SUGR.PREPTNS,HONEY	1	No Quantity							73082			0
S3	2000	2000	2000	2	0	2	Export	144	Sri Lanka	LKA	512	Oman	OMN								06	SUGAR,SUGR.PREPTNS,HONEY	1	No Quantity							38713			0
S3	2000	2000	2000	2	0	2	Export	144	Sri Lanka	LKA	528	Netherlands	NLD								06	SUGAR,SUGR.PREPTNS,HONEY	1	No Quantity							1891			0
S3	2000	2000	2000	2	0	2	Export	144	Sri Lanka	LKA	554	New Zealand	NZL								06	SUGAR,SUGR.PREPTNS,HONEY	1	No Quantity							2796			0
S3	2000	2000	2000	2	0	2	Export	144	Sri Lanka	LKA	579	Norway	NOR								06	SUGAR,SUGR.PREPTNS,HONEY	1	No Quantity							4045			0
S3	2000	2000	2000	2	0	2	Export	144	Sri Lanka	LKA	620	Portugal	PRT								06	SUGAR,SUGR.PREPTNS,HONEY	1	No Quantity							9			0
S3	2000	2000	2000	2	0	2	Export	144	Sri Lanka	LKA	634	Qatar	QAT								06	SUGAR,SUGR.PREPTNS,HONEY	1	No Quantity							426			0
S3	2000	2000	2000	2	0	2	Export	144	Sri Lanka	LKA	643	Russian Federation	RUS								06	SUGAR,SUGR.PREPTNS,HONEY	1	No Quantity							898			0
S3	2000	2000	2000	2	0	2	Export	144	Sri Lanka	LKA	682	Saudi Arabia	SAU								06	SUGAR,SUGR.PREPTNS,HONEY	1	No Quantity							2374			0
S3	2000	2000	2000	2	0	2	Export	144	Sri Lanka	LKA	694	Sierra Leone	SLE								06	SUGAR,SUGR.PREPTNS,HONEY	1	No Quantity							41			0
S3	2000	2000	2000	2	0	2	Export	144	Sri Lanka	LKA	699	India	IND								06	SUGAR,SUGR.PREPTNS,HONEY	1	No Quantity							77271			0
S3	2000	2000	2000	2	0	2	Export	144	Sri Lanka	LKA	702	Singapore	SGP								06	SUGAR,SUGR.PREPTNS,HONEY	1	No Quantity							343			0
S3	2000	2000	2000	2	0	2	Export	144	Sri Lanka	LKA	752	Sweden	SWE								06	SUGAR,SUGR.PREPTNS,HONEY	1	No Quantity							1			0
S3	2000	2000	2000	2	0	2	Export	144	Sri Lanka	LKA	757	Switzerland	CHE								06	SUGAR,SUGR.PREPTNS,HONEY	1	No Quantity							25535			0
S3	2000	2000	2000	2	0	2	Export	144	Sri Lanka	LKA	784	United Arab Emirates	ARE								06	SUGAR,SUGR.PREPTNS,HONEY	1	No Quantity							53100			0
S3	2000	2000	2000	2	0	2	Export	144	Sri Lanka	LKA	826	United Kingdom	GBR								06	SUGAR,SUGR.PREPTNS,HONEY	1	No Quantity							43359			0
S3	2000	2000	2000	2	0	2	Export	144	Sri Lanka	LKA	842	USA	USA								06	SUGAR,SUGR.PREPTNS,HONEY	1	No Quantity							27918			0
S3	2000	2000	2000	2	0	2	Export	140	Central African Rep.	CAF	0	World	WLD								07	COFFEE,TEA,COCOA,SPICES	1	No Quantity							8208797			0
S3	2000	2000	2000	2	0	2	Export	140	Central African Rep.	CAF	56	Belgium	BEL								07	COFFEE,TEA,COCOA,SPICES	1	No Quantity							618346			0
S3	2000	2000	2000	2	0	2	Export	140	Central African Rep.	CAF	120	Cameroon	CMR								07	COFFEE,TEA,COCOA,SPICES	1	No Quantity							336803			0
S3	2000	2000	2000	2	0	2	Export	140	Central African Rep.	CAF	156	China	CHN								07	COFFEE,TEA,COCOA,SPICES	1	No Quantity							22324			0
S3	2000	2000	2000	2	0	2	Export	140	Central African Rep.	CAF	251	France	FRA								07	COFFEE,TEA,COCOA,SPICES	1	No Quantity							4658770			0
S3	2000	2000	2000	2	0	2	Export	140	Central African Rep.	CAF	566	Nigeria	NGA								07	COFFEE,TEA,COCOA,SPICES	1	No Quantity							1344			0
S3	2000	2000	2000	2	0	2	Export	140	Central African Rep.	CAF	736	Fmr Sudan	SDN								07	COFFEE,TEA,COCOA,SPICES	1	No Quantity							2466342			0
S3	2000	2000	2000	2	0	2	Export	140	Central African Rep.	CAF	757	Switzerland	CHE								07	COFFEE,TEA,COCOA,SPICES	1	No Quantity							70890			0
S3	2000	2000	2000	2	0	2	Export	140	Central African Rep.	CAF	899	Areas, nes									07	COFFEE,TEA,COCOA,SPICES	1	No Quantity							33978			0
S3	2000	2000	2000	2	0	2	Export	144	Sri Lanka	LKA	0	World	WLD								07	COFFEE,TEA,COCOA,SPICES	1	No Quantity							764018728			0
S3	2000	2000	2000	2	0	2	Export	144	Sri Lanka	LKA	4	Afghanistan	AFG								07	COFFEE,TEA,COCOA,SPICES	1	No Quantity							171736			0
S3	2000	2000	2000	2	0	2	Export	144	Sri Lanka	LKA	8	Albania	ALB								07	COFFEE,TEA,COCOA,SPICES	1	No Quantity							49993			0
S3	2000	2000	2000	2	0	2	Export	144	Sri Lanka	LKA	12	Algeria	DZA								07	COFFEE,TEA,COCOA,SPICES	1	No Quantity							565643			0
S3	2000	2000	2000	2	0	2	Export	144	Sri Lanka	LKA	24	Angola	AGO								07	COFFEE,TEA,COCOA,SPICES	1	No Quantity							231995			0
S3	2000	2000	2000	2	0	2	Export	144	Sri Lanka	LKA	31	Azerbaijan	AZE								07	COFFEE,TEA,COCOA,SPICES	1	No Quantity							664555			0
S3	2000	2000	2000	2	0	2	Export	144	Sri Lanka	LKA	32	Argentina	ARG								07	COFFEE,TEA,COCOA,SPICES	1	No Quantity							549289			0
S3	2000	2000	2000	2	0	2	Export	144	Sri Lanka	LKA	36	Australia	AUS								07	COFFEE,TEA,COCOA,SPICES	1	No Quantity							16470753			0
S3	2000	2000	2000	2	0	2	Export	144	Sri Lanka	LKA	40	Austria	AUT								07	COFFEE,TEA,COCOA,SPICES	1	No Quantity							243378			0
S3	2000	2000	2000	2	0	2	Export	144	Sri Lanka	LKA	44	Bahamas	BHS								07	COFFEE,TEA,COCOA,SPICES	1	No Quantity							120395			0
S3	2000	2000	2000	2	0	2	Export	144	Sri Lanka	LKA	48	Bahrain	BHR								07	COFFEE,TEA,COCOA,SPICES	1	No Quantity							212640			0
S3	2000	2000	2000	2	0	2	Export	144	Sri Lanka	LKA	50	Bangladesh	BGD								07	COFFEE,TEA,COCOA,SPICES	1	No Quantity							123170			0
S3	2000	2000	2000	2	0	2	Export	144	Sri Lanka	LKA	51	Armenia	ARM								07	COFFEE,TEA,COCOA,SPICES	1	No Quantity							79330			0
S3	2000	2000	2000	2	0	2	Export	144	Sri Lanka	LKA	52	Barbados	BRB								07	COFFEE,TEA,COCOA,SPICES	1	No Quantity							307246			0
S3	2000	2000	2000	2	0	2	Export	144	Sri Lanka	LKA	56	Belgium	BEL								07	COFFEE,TEA,COCOA,SPICES	1	No Quantity							807511			0
S3	2000	2000	2000	2	0	2	Export	144	Sri Lanka	LKA	60	Bermuda	BMU								07	COFFEE,TEA,COCOA,SPICES	1	No Quantity							83400			0
S3	2000	2000	2000	2	0	2	Export	144	Sri Lanka	LKA	68	Bolivia (Plurinational State of)	BOL								07	COFFEE,TEA,COCOA,SPICES	1	No Quantity							473248			0
S3	2000	2000	2000	2	0	2	Export	144	Sri Lanka	LKA	70	Bosnia Herzegovina	BIH								07	COFFEE,TEA,COCOA,SPICES	1	No Quantity							11190			0
S3	2000	2000	2000	2	0	2	Export	144	Sri Lanka	LKA	72	Botswana	BWA								07	COFFEE,TEA,COCOA,SPICES	1	No Quantity							5			0
S3	2000	2000	2000	2	0	2	Export	144	Sri Lanka	LKA	76	Brazil	BRA								07	COFFEE,TEA,COCOA,SPICES	1	No Quantity							142384			0
S3	2000	2000	2000	2	0	2	Export	144	Sri Lanka	LKA	84	Belize	BLZ								07	COFFEE,TEA,COCOA,SPICES	1	No Quantity							72949			0
S3	2000	2000	2000	2	0	2	Export	144	Sri Lanka	LKA	96	Brunei Darussalam	BRN								07	COFFEE,TEA,COCOA,SPICES	1	No Quantity							30430			0
S3	2000	2000	2000	2	0	2	Export	144	Sri Lanka	LKA	100	Bulgaria	BGR								07	COFFEE,TEA,COCOA,SPICES	1	No Quantity							316333			0
S3	2000	2000	2000	2	0	2	Export	144	Sri Lanka	LKA	104	Myanmar	MMR								07	COFFEE,TEA,COCOA,SPICES	1	No Quantity							78049			0
S3	2000	2000	2000	2	0	2	Export	144	Sri Lanka	LKA	112	Belarus	BLR								07	COFFEE,TEA,COCOA,SPICES	1	No Quantity							368023			0
S3	2000	2000	2000	2	0	2	Export	144	Sri Lanka	LKA	124	Canada	CAN								07	COFFEE,TEA,COCOA,SPICES	1	No Quantity							6057789			0
S3	2000	2000	2000	2	0	2	Export	144	Sri Lanka	LKA	152	Chile	CHL								07	COFFEE,TEA,COCOA,SPICES	1	No Quantity							11894905			0
S3	2000	2000	2000	2	0	2	Export	144	Sri Lanka	LKA	156	China	CHN								07	COFFEE,TEA,COCOA,SPICES	1	No Quantity							702792			0
S3	2000	2000	2000	2	0	2	Export	144	Sri Lanka	LKA	170	Colombia	COL								07	COFFEE,TEA,COCOA,SPICES	1	No Quantity							2365759			0
S3	2000	2000	2000	2	0	2	Export	144	Sri Lanka	LKA	188	Costa Rica	CRI								07	COFFEE,TEA,COCOA,SPICES	1	No Quantity							83975			0
S3	2000	2000	2000	2	0	2	Export	144	Sri Lanka	LKA	191	Croatia	HRV								07	COFFEE,TEA,COCOA,SPICES	1	No Quantity							1184056			0
S3	2000	2000	2000	2	0	2	Export	144	Sri Lanka	LKA	196	Cyprus	CYP								07	COFFEE,TEA,COCOA,SPICES	1	No Quantity							6394747			0
S3	2000	2000	2000	2	0	2	Export	144	Sri Lanka	LKA	203	Czechia	CZE								07	COFFEE,TEA,COCOA,SPICES	1	No Quantity							892394			0
S3	2000	2000	2000	2	0	2	Export	144	Sri Lanka	LKA	204	Benin	BEN								07	COFFEE,TEA,COCOA,SPICES	1	No Quantity							13440			0
S3	2000	2000	2000	2	0	2	Export	144	Sri Lanka	LKA	208	Denmark	DNK								07	COFFEE,TEA,COCOA,SPICES	1	No Quantity							726496			0
S3	2000	2000	2000	2	0	2	Export	144	Sri Lanka	LKA	218	Ecuador	ECU								07	COFFEE,TEA,COCOA,SPICES	1	No Quantity							1341237			0
S3	2000	2000	2000	2	0	2	Export	144	Sri Lanka	LKA	222	El Salvador	SLV								07	COFFEE,TEA,COCOA,SPICES	1	No Quantity							346880			0
S3	2000	2000	2000	2	0	2	Export	144	Sri Lanka	LKA	226	Equatorial Guinea	GNQ								07	COFFEE,TEA,COCOA,SPICES	1	No Quantity							26677			0
S3	2000	2000	2000	2	0	2	Export	144	Sri Lanka	LKA	231	Ethiopia	ETH								07	COFFEE,TEA,COCOA,SPICES	1	No Quantity							15070			0
S3	2000	2000	2000	2	0	2	Export	144	Sri Lanka	LKA	233	Estonia	EST								07	COFFEE,TEA,COCOA,SPICES	1	No Quantity							248085			0
S3	2000	2000	2000	2	0	2	Export	144	Sri Lanka	LKA	238	Falkland Isds (Malvinas)	FLK								07	COFFEE,TEA,COCOA,SPICES	1	No Quantity							38718			0
S3	2000	2000	2000	2	0	2	Export	144	Sri Lanka	LKA	242	Fiji	FJI								07	COFFEE,TEA,COCOA,SPICES	1	No Quantity							636778			0
S3	2000	2000	2000	2	0	2	Export	144	Sri Lanka	LKA	246	Finland	FIN								07	COFFEE,TEA,COCOA,SPICES	1	No Quantity							4569322			0
S3	2000	2000	2000	2	0	2	Export	144	Sri Lanka	LKA	251	France	FRA								07	COFFEE,TEA,COCOA,SPICES	1	No Quantity							4580662			0
S3	2000	2000	2000	2	0	2	Export	144	Sri Lanka	LKA	258	French Polynesia	PYF								07	COFFEE,TEA,COCOA,SPICES	1	No Quantity							3782			0
S3	2000	2000	2000	2	0	2	Export	144	Sri Lanka	LKA	266	Gabon	GAB								07	COFFEE,TEA,COCOA,SPICES	1	No Quantity							40602			0
S3	2000	2000	2000	2	0	2	Export	144	Sri Lanka	LKA	268	Georgia	GEO								07	COFFEE,TEA,COCOA,SPICES	1	No Quantity							379953			0
S3	2000	2000	2000	2	0	2	Export	144	Sri Lanka	LKA	270	Gambia	GMB								07	COFFEE,TEA,COCOA,SPICES	1	No Quantity							37109			0
S3	2000	2000	2000	2	0	2	Export	144	Sri Lanka	LKA	275	State of Palestine	PSE								07	COFFEE,TEA,COCOA,SPICES	1	No Quantity							39711			0
S3	2000	2000	2000	2	0	2	Export	144	Sri Lanka	LKA	276	Germany	DEU								07	COFFEE,TEA,COCOA,SPICES	1	No Quantity							13335377			0
S3	2000	2000	2000	2	0	2	Export	144	Sri Lanka	LKA	288	Ghana	GHA								07	COFFEE,TEA,COCOA,SPICES	1	No Quantity							12589			0
S3	2000	2000	2000	2	0	2	Export	144	Sri Lanka	LKA	292	Gibraltar	GIB								07	COFFEE,TEA,COCOA,SPICES	1	No Quantity							28788			0
S3	2000	2000	2000	2	0	2	Export	144	Sri Lanka	LKA	300	Greece	GRC								07	COFFEE,TEA,COCOA,SPICES	1	No Quantity							5169285			0
S3	2000	2000	2000	2	0	2	Export	144	Sri Lanka	LKA	316	Guam	GUM								07	COFFEE,TEA,COCOA,SPICES	1	No Quantity							2047			0
S3	2000	2000	2000	2	0	2	Export	144	Sri Lanka	LKA	320	Guatemala	GTM								07	COFFEE,TEA,COCOA,SPICES	1	No Quantity							2101984			0
S3	2000	2000	2000	2	0	2	Export	144	Sri Lanka	LKA	324	Guinea	GIN								07	COFFEE,TEA,COCOA,SPICES	1	No Quantity							496195			0
S3	2000	2000	2000	2	0	2	Export	144	Sri Lanka	LKA	328	Guyana	GUY								07	COFFEE,TEA,COCOA,SPICES	1	No Quantity							55287			0
S3	2000	2000	2000	2	0	2	Export	144	Sri Lanka	LKA	340	Honduras	HND								07	COFFEE,TEA,COCOA,SPICES	1	No Quantity							276565			0
S3	2000	2000	2000	2	0	2	Export	144	Sri Lanka	LKA	344	China, Hong Kong SAR	HKG								07	COFFEE,TEA,COCOA,SPICES	1	No Quantity							9237923			0
S3	2000	2000	2000	2	0	2	Export	144	Sri Lanka	LKA	348	Hungary	HUN								07	COFFEE,TEA,COCOA,SPICES	1	No Quantity							1448364			0
S3	2000	2000	2000	2	0	2	Export	144	Sri Lanka	LKA	352	Iceland	ISL								07	COFFEE,TEA,COCOA,SPICES	1	No Quantity							134052			0
S3	2000	2000	2000	2	0	2	Export	144	Sri Lanka	LKA	360	Indonesia	IDN								07	COFFEE,TEA,COCOA,SPICES	1	No Quantity							461572			0
S3	2000	2000	2000	2	0	2	Export	144	Sri Lanka	LKA	364	Iran	IRN								07	COFFEE,TEA,COCOA,SPICES	1	No Quantity							31381132			0
S3	2000	2000	2000	2	0	2	Export	144	Sri Lanka	LKA	368	Iraq	IRQ								07	COFFEE,TEA,COCOA,SPICES	1	No Quantity							17839182			0
S3	2000	2000	2000	2	0	2	Export	144	Sri Lanka	LKA	372	Ireland	IRL								07	COFFEE,TEA,COCOA,SPICES	1	No Quantity							3771102			0
S3	2000	2000	2000	2	0	2	Export	144	Sri Lanka	LKA	376	Israel	ISR								07	COFFEE,TEA,COCOA,SPICES	1	No Quantity							7768827			0
S3	2000	2000	2000	2	0	2	Export	144	Sri Lanka	LKA	381	Italy	ITA								07	COFFEE,TEA,COCOA,SPICES	1	No Quantity							4216348			0
S3	2000	2000	2000	2	0	2	Export	144	Sri Lanka	LKA	384	Côte d'Ivoire	CIV								07	COFFEE,TEA,COCOA,SPICES	1	No Quantity							317351			0
S3	2000	2000	2000	2	0	2	Export	144	Sri Lanka	LKA	388	Jamaica	JAM								07	COFFEE,TEA,COCOA,SPICES	1	No Quantity							535101			0
S3	2000	2000	2000	2	0	2	Export	144	Sri Lanka	LKA	392	Japan	JPN								07	COFFEE,TEA,COCOA,SPICES	1	No Quantity							24968205			0
S3	2000	2000	2000	2	0	2	Export	144	Sri Lanka	LKA	398	Kazakhstan	KAZ								07	COFFEE,TEA,COCOA,SPICES	1	No Quantity							1778417			0
S3	2000	2000	2000	2	0	2	Export	144	Sri Lanka	LKA	400	Jordan	JOR								07	COFFEE,TEA,COCOA,SPICES	1	No Quantity							18601704			0
S3	2000	2000	2000	2	0	2	Export	144	Sri Lanka	LKA	404	Kenya	KEN								07	COFFEE,TEA,COCOA,SPICES	1	No Quantity							578418			0
S3	2000	2000	2000	2	0	2	Export	144	Sri Lanka	LKA	410	Rep. of Korea	KOR								07	COFFEE,TEA,COCOA,SPICES	1	No Quantity							692989			0
S3	2000	2000	2000	2	0	2	Export	144	Sri Lanka	LKA	414	Kuwait	KWT								07	COFFEE,TEA,COCOA,SPICES	1	No Quantity							5676157			0
S3	2000	2000	2000	2	0	2	Export	144	Sri Lanka	LKA	417	Kyrgyzstan	KGZ								07	COFFEE,TEA,COCOA,SPICES	1	No Quantity							163606			0
S3	2000	2000	2000	2	0	2	Export	144	Sri Lanka	LKA	422	Lebanon	LBN								07	COFFEE,TEA,COCOA,SPICES	1	No Quantity							4624198			0
S3	2000	2000	2000	2	0	2	Export	144	Sri Lanka	LKA	428	Latvia	LVA								07	COFFEE,TEA,COCOA,SPICES	1	No Quantity							814859			0
S3	2000	2000	2000	2	0	2	Export	144	Sri Lanka	LKA	430	Liberia	LBR								07	COFFEE,TEA,COCOA,SPICES	1	No Quantity							361612			0
S3	2000	2000	2000	2	0	2	Export	144	Sri Lanka	LKA	434	Libya	LBY								07	COFFEE,TEA,COCOA,SPICES	1	No Quantity							20087304			0
S3	2000	2000	2000	2	0	2	Export	144	Sri Lanka	LKA	440	Lithuania	LTU								07	COFFEE,TEA,COCOA,SPICES	1	No Quantity							1668413			0
S3	2000	2000	2000	2	0	2	Export	144	Sri Lanka	LKA	446	China, Macao SAR	MAC								07	COFFEE,TEA,COCOA,SPICES	1	No Quantity							260738			0
S3	2000	2000	2000	2	0	2	Export	144	Sri Lanka	LKA	458	Malaysia	MYS								07	COFFEE,TEA,COCOA,SPICES	1	No Quantity							611894			0
S3	2000	2000	2000	2	0	2	Export	144	Sri Lanka	LKA	462	Maldives	MDV								07	COFFEE,TEA,COCOA,SPICES	1	No Quantity							1263124			0
S3	2000	2000	2000	2	0	2	Export	144	Sri Lanka	LKA	466	Mali	MLI								07	COFFEE,TEA,COCOA,SPICES	1	No Quantity							81515			0
S3	2000	2000	2000	2	0	2	Export	144	Sri Lanka	LKA	470	Malta	MLT								07	COFFEE,TEA,COCOA,SPICES	1	No Quantity							50426			0
S3	2000	2000	2000	2	0	2	Export	144	Sri Lanka	LKA	480	Mauritius	MUS								07	COFFEE,TEA,COCOA,SPICES	1	No Quantity							35222			0
S3	2000	2000	2000	2	0	2	Export	144	Sri Lanka	LKA	484	Mexico	MEX								07	COFFEE,TEA,COCOA,SPICES	1	No Quantity							24069326			0
S3	2000	2000	2000	2	0	2	Export	144	Sri Lanka	LKA	490	Other Asia, nes									07	COFFEE,TEA,COCOA,SPICES	1	No Quantity							3687806			0
S3	2000	2000	2000	2	0	2	Export	144	Sri Lanka	LKA	496	Mongolia	MNG								07	COFFEE,TEA,COCOA,SPICES	1	No Quantity							14791			0
S3	2000	2000	2000	2	0	2	Export	144	Sri Lanka	LKA	498	Rep. of Moldova	MDA								07	COFFEE,TEA,COCOA,SPICES	1	No Quantity							722377			0
S3	2000	2000	2000	2	0	2	Export	144	Sri Lanka	LKA	504	Morocco	MAR								07	COFFEE,TEA,COCOA,SPICES	1	No Quantity							770948			0
S3	2000	2000	2000	2	0	2	Export	144	Sri Lanka	LKA	508	Mozambique	MOZ								07	COFFEE,TEA,COCOA,SPICES	1	No Quantity							9064			0
S3	2000	2000	2000	2	0	2	Export	144	Sri Lanka	LKA	512	Oman	OMN								07	COFFEE,TEA,COCOA,SPICES	1	No Quantity							105168			0
S3	2000	2000	2000	2	0	2	Export	144	Sri Lanka	LKA	524	Nepal	NPL								07	COFFEE,TEA,COCOA,SPICES	1	No Quantity							6714			0
S3	2000	2000	2000	2	0	2	Export	144	Sri Lanka	LKA	528	Netherlands	NLD								07	COFFEE,TEA,COCOA,SPICES	1	No Quantity							8489078			0
S3	2000	2000	2000	2	0	2	Export	144	Sri Lanka	LKA	530	Neth. Antilles	ANT								07	COFFEE,TEA,COCOA,SPICES	1	No Quantity							148568			0
S3	2000	2000	2000	2	0	2	Export	144	Sri Lanka	LKA	533	Aruba	ABW								07	COFFEE,TEA,COCOA,SPICES	1	No Quantity							20125			0
S3	2000	2000	2000	2	0	2	Export	144	Sri Lanka	LKA	554	New Zealand	NZL								07	COFFEE,TEA,COCOA,SPICES	1	No Quantity							3269192			0
S3	2000	2000	2000	2	0	2	Export	144	Sri Lanka	LKA	558	Nicaragua	NIC								07	COFFEE,TEA,COCOA,SPICES	1	No Quantity							355014			0
S3	2000	2000	2000	2	0	2	Export	144	Sri Lanka	LKA	566	Nigeria	NGA								07	COFFEE,TEA,COCOA,SPICES	1	No Quantity							8645			0
S3	2000	2000	2000	2	0	2	Export	144	Sri Lanka	LKA	577	Other Africa, nes									07	COFFEE,TEA,COCOA,SPICES	1	No Quantity							30868			0
S3	2000	2000	2000	2	0	2	Export	144	Sri Lanka	LKA	579	Norway	NOR								07	COFFEE,TEA,COCOA,SPICES	1	No Quantity							211134			0
S3	2000	2000	2000	2	0	2	Export	144	Sri Lanka	LKA	584	Marshall Isds	MHL								07	COFFEE,TEA,COCOA,SPICES	1	No Quantity							39			0
S3	2000	2000	2000	2	0	2	Export	144	Sri Lanka	LKA	586	Pakistan	PAK								07	COFFEE,TEA,COCOA,SPICES	1	No Quantity							8840128			0
S3	2000	2000	2000	2	0	2	Export	144	Sri Lanka	LKA	591	Panama	PAN								07	COFFEE,TEA,COCOA,SPICES	1	No Quantity							381727			0
S3	2000	2000	2000	2	0	2	Export	144	Sri Lanka	LKA	604	Peru	PER								07	COFFEE,TEA,COCOA,SPICES	1	No Quantity							2443967			0
S3	2000	2000	2000	2	0	2	Export	144	Sri Lanka	LKA	608	Philippines	PHL								07	COFFEE,TEA,COCOA,SPICES	1	No Quantity							217221			0
S3	2000	2000	2000	2	0	2	Export	144	Sri Lanka	LKA	616	Poland	POL								07	COFFEE,TEA,COCOA,SPICES	1	No Quantity							7296668			0
S3	2000	2000	2000	2	0	2	Export	144	Sri Lanka	LKA	620	Portugal	PRT								07	COFFEE,TEA,COCOA,SPICES	1	No Quantity							16			0
S3	2000	2000	2000	2	0	2	Export	144	Sri Lanka	LKA	634	Qatar	QAT								07	COFFEE,TEA,COCOA,SPICES	1	No Quantity							347596			0
S3	2000	2000	2000	2	0	2	Export	144	Sri Lanka	LKA	642	Romania	ROU								07	COFFEE,TEA,COCOA,SPICES	1	No Quantity							379737			0
S3	2000	2000	2000	2	0	2	Export	144	Sri Lanka	LKA	643	Russian Federation	RUS								07	COFFEE,TEA,COCOA,SPICES	1	No Quantity							105321726			0
S3	2000	2000	2000	2	0	2	Export	144	Sri Lanka	LKA	662	Saint Lucia	LCA								07	COFFEE,TEA,COCOA,SPICES	1	No Quantity							83777			0
S3	2000	2000	2000	2	0	2	Export	144	Sri Lanka	LKA	682	Saudi Arabia	SAU								07	COFFEE,TEA,COCOA,SPICES	1	No Quantity							32158546			0
S3	2000	2000	2000	2	0	2	Export	144	Sri Lanka	LKA	686	Senegal	SEN								07	COFFEE,TEA,COCOA,SPICES	1	No Quantity							56012			0
S3	2000	2000	2000	2	0	2	Export	144	Sri Lanka	LKA	690	Seychelles	SYC								07	COFFEE,TEA,COCOA,SPICES	1	No Quantity							74118			0
S3	2000	2000	2000	2	0	2	Export	144	Sri Lanka	LKA	694	Sierra Leone	SLE								07	COFFEE,TEA,COCOA,SPICES	1	No Quantity							82287			0
S3	2000	2000	2000	2	0	2	Export	144	Sri Lanka	LKA	699	India	IND								07	COFFEE,TEA,COCOA,SPICES	1	No Quantity							18094252			0
S3	2000	2000	2000	2	0	2	Export	144	Sri Lanka	LKA	702	Singapore	SGP								07	COFFEE,TEA,COCOA,SPICES	1	No Quantity							3940422			0
S3	2000	2000	2000	2	0	2	Export	144	Sri Lanka	LKA	703	Slovakia	SVK								07	COFFEE,TEA,COCOA,SPICES	1	No Quantity							15690			0
S3	2000	2000	2000	2	0	2	Export	144	Sri Lanka	LKA	704	Viet Nam	VNM								07	COFFEE,TEA,COCOA,SPICES	1	No Quantity							597278			0
S3	2000	2000	2000	2	0	2	Export	144	Sri Lanka	LKA	705	Slovenia	SVN								07	COFFEE,TEA,COCOA,SPICES	1	No Quantity							34752			0
S3	2000	2000	2000	2	0	2	Export	144	Sri Lanka	LKA	710	South Africa	ZAF								07	COFFEE,TEA,COCOA,SPICES	1	No Quantity							3083002			0
S3	2000	2000	2000	2	0	2	Export	144	Sri Lanka	LKA	724	Spain	ESP								07	COFFEE,TEA,COCOA,SPICES	1	No Quantity							2149743			0
S3	2000	2000	2000	2	0	2	Export	144	Sri Lanka	LKA	740	Suriname	SUR								07	COFFEE,TEA,COCOA,SPICES	1	No Quantity							75731			0
S3	2000	2000	2000	2	0	2	Export	144	Sri Lanka	LKA	752	Sweden	SWE								07	COFFEE,TEA,COCOA,SPICES	1	No Quantity							1021517			0
S3	2000	2000	2000	2	0	2	Export	144	Sri Lanka	LKA	757	Switzerland	CHE								07	COFFEE,TEA,COCOA,SPICES	1	No Quantity							910379			0
S3	2000	2000	2000	2	0	2	Export	144	Sri Lanka	LKA	760	Syria	SYR								07	COFFEE,TEA,COCOA,SPICES	1	No Quantity							47706440			0
S3	2000	2000	2000	2	0	2	Export	144	Sri Lanka	LKA	762	Tajikistan	TJK								07	COFFEE,TEA,COCOA,SPICES	1	No Quantity							35175			0
S3	2000	2000	2000	2	0	2	Export	144	Sri Lanka	LKA	764	Thailand	THA								07	COFFEE,TEA,COCOA,SPICES	1	No Quantity							157543			0
S3	2000	2000	2000	2	0	2	Export	144	Sri Lanka	LKA	768	Togo	TGO								07	COFFEE,TEA,COCOA,SPICES	1	No Quantity							49412			0
S3	2000	2000	2000	2	0	2	Export	144	Sri Lanka	LKA	772	Tokelau	TKL								07	COFFEE,TEA,COCOA,SPICES	1	No Quantity							32870			0
S3	2000	2000	2000	2	0	2	Export	144	Sri Lanka	LKA	780	Trinidad and Tobago	TTO								07	COFFEE,TEA,COCOA,SPICES	1	No Quantity							1070368			0
S3	2000	2000	2000	2	0	2	Export	144	Sri Lanka	LKA	784	United Arab Emirates	ARE								07	COFFEE,TEA,COCOA,SPICES	1	No Quantity							94036609			0
S3	2000	2000	2000	2	0	2	Export	144	Sri Lanka	LKA	788	Tunisia	TUN								07	COFFEE,TEA,COCOA,SPICES	1	No Quantity							11731054			0
S3	2000	2000	2000	2	0	2	Export	144	Sri Lanka	LKA	792	Turkey	TUR								07	COFFEE,TEA,COCOA,SPICES	1	No Quantity							48790997			0
S3	2000	2000	2000	2	0	2	Export	144	Sri Lanka	LKA	795	Turkmenistan	TKM								07	COFFEE,TEA,COCOA,SPICES	1	No Quantity							51109			0
S3	2000	2000	2000	2	0	2	Export	144	Sri Lanka	LKA	804	Ukraine	UKR								07	COFFEE,TEA,COCOA,SPICES	1	No Quantity							22455922			0
S3	2000	2000	2000	2	0	2	Export	144	Sri Lanka	LKA	818	Egypt	EGY								07	COFFEE,TEA,COCOA,SPICES	1	No Quantity							19474992			0
S3	2000	2000	2000	2	0	2	Export	144	Sri Lanka	LKA	826	United Kingdom	GBR								07	COFFEE,TEA,COCOA,SPICES	1	No Quantity							22971056			0
S3	2000	2000	2000	2	0	2	Export	144	Sri Lanka	LKA	842	USA	USA								07	COFFEE,TEA,COCOA,SPICES	1	No Quantity							17000598			0
S3	2000	2000	2000	2	0	2	Export	144	Sri Lanka	LKA	858	Uruguay	URY								07	COFFEE,TEA,COCOA,SPICES	1	No Quantity							542338			0
S3	2000	2000	2000	2	0	2	Export	144	Sri Lanka	LKA	860	Uzbekistan	UZB								07	COFFEE,TEA,COCOA,SPICES	1	No Quantity							1682097			0
S3	2000	2000	2000	2	0	2	Export	144	Sri Lanka	LKA	862	Venezuela	VEN								07	COFFEE,TEA,COCOA,SPICES	1	No Quantity							37			0
S3	2000	2000	2000	2	0	2	Export	144	Sri Lanka	LKA	887	Yemen	YEM								07	COFFEE,TEA,COCOA,SPICES	1	No Quantity							1002499			0
S3	2000	2000	2000	2	0	2	Export	144	Sri Lanka	LKA	894	Zambia	ZMB								07	COFFEE,TEA,COCOA,SPICES	1	No Quantity							6			0
S3	2000	2000	2000	2	0	2	Export	140	Central African Rep.	CAF	0	World	WLD								08	ANIMAL FEED STUFF	1	No Quantity							3383			0
S3	2000	2000	2000	2	0	2	Export	140	Central African Rep.	CAF	120	Cameroon	CMR								08	ANIMAL FEED STUFF	1	No Quantity							3383			0
S3	2000	2000	2000	2	0	2	Export	144	Sri Lanka	LKA	0	World	WLD								08	ANIMAL FEED STUFF	1	No Quantity							1766788			0
S3	2000	2000	2000	2	0	2	Export	144	Sri Lanka	LKA	56	Belgium	BEL								08	ANIMAL FEED STUFF	1	No Quantity							18762			0
S3	2000	2000	2000	2	0	2	Export	144	Sri Lanka	LKA	76	Brazil	BRA								08	ANIMAL FEED STUFF	1	No Quantity							66975			0
S3	2000	2000	2000	2	0	2	Export	144	Sri Lanka	LKA	156	China	CHN								08	ANIMAL FEED STUFF	1	No Quantity							1474			0
S3	2000	2000	2000	2	0	2	Export	144	Sri Lanka	LKA	191	Croatia	HRV								08	ANIMAL FEED STUFF	1	No Quantity							69057			0
S3	2000	2000	2000	2	0	2	Export	144	Sri Lanka	LKA	196	Cyprus	CYP								08	ANIMAL FEED STUFF	1	No Quantity							4539			0
S3	2000	2000	2000	2	0	2	Export	144	Sri Lanka	LKA	208	Denmark	DNK								08	ANIMAL FEED STUFF	1	No Quantity							82			0
S3	2000	2000	2000	2	0	2	Export	144	Sri Lanka	LKA	300	Greece	GRC								08	ANIMAL FEED STUFF	1	No Quantity							35717			0
S3	2000	2000	2000	2	0	2	Export	144	Sri Lanka	LKA	364	Iran	IRN								08	ANIMAL FEED STUFF	1	No Quantity							30890			0
S3	2000	2000	2000	2	0	2	Export	144	Sri Lanka	LKA	376	Israel	ISR								08	ANIMAL FEED STUFF	1	No Quantity							29763			0
S3	2000	2000	2000	2	0	2	Export	144	Sri Lanka	LKA	392	Japan	JPN								08	ANIMAL FEED STUFF	1	No Quantity							58			0
S3	2000	2000	2000	2	0	2	Export	144	Sri Lanka	LKA	400	Jordan	JOR								08	ANIMAL FEED STUFF	1	No Quantity							43337			0
S3	2000	2000	2000	2	0	2	Export	144	Sri Lanka	LKA	422	Lebanon	LBN								08	ANIMAL FEED STUFF	1	No Quantity							13834			0
S3	2000	2000	2000	2	0	2	Export	144	Sri Lanka	LKA	428	Latvia	LVA								08	ANIMAL FEED STUFF	1	No Quantity							23405			0
S3	2000	2000	2000	2	0	2	Export	144	Sri Lanka	LKA	458	Malaysia	MYS								08	ANIMAL FEED STUFF	1	No Quantity							1831			0
S3	2000	2000	2000	2	0	2	Export	144	Sri Lanka	LKA	462	Maldives	MDV								08	ANIMAL FEED STUFF	1	No Quantity							14495			0
S3	2000	2000	2000	2	0	2	Export	144	Sri Lanka	LKA	480	Mauritius	MUS								08	ANIMAL FEED STUFF	1	No Quantity							232			0
S3	2000	2000	2000	2	0	2	Export	144	Sri Lanka	LKA	528	Netherlands	NLD								08	ANIMAL FEED STUFF	1	No Quantity							13802			0
S3	2000	2000	2000	2	0	2	Export	144	Sri Lanka	LKA	586	Pakistan	PAK								08	ANIMAL FEED STUFF	1	No Quantity							298391			0
S3	2000	2000	2000	2	0	2	Export	144	Sri Lanka	LKA	642	Romania	ROU								08	ANIMAL FEED STUFF	1	No Quantity							9529			0
S3	2000	2000	2000	2	0	2	Export	144	Sri Lanka	LKA	643	Russian Federation	RUS								08	ANIMAL FEED STUFF	1	No Quantity							63429			0
S3	2000	2000	2000	2	0	2	Export	144	Sri Lanka	LKA	682	Saudi Arabia	SAU								08	ANIMAL FEED STUFF	1	No Quantity							4201			0
S3	2000	2000	2000	2	0	2	Export	144	Sri Lanka	LKA	699	India	IND								08	ANIMAL FEED STUFF	1	No Quantity							678049			0
S3	2000	2000	2000	2	0	2	Export	144	Sri Lanka	LKA	784	United Arab Emirates	ARE								08	ANIMAL FEED STUFF	1	No Quantity							188236			0
S3	2000	2000	2000	2	0	2	Export	144	Sri Lanka	LKA	792	Turkey	TUR								08	ANIMAL FEED STUFF	1	No Quantity							83851			0
S3	2000	2000	2000	2	0	2	Export	144	Sri Lanka	LKA	826	United Kingdom	GBR								08	ANIMAL FEED STUFF	1	No Quantity							62000			0
S3	2000	2000	2000	2	0	2	Export	144	Sri Lanka	LKA	842	USA	USA								08	ANIMAL FEED STUFF	1	No Quantity							10848			0
S3	2000	2000	2000	2	0	2	Export	140	Central African Rep.	CAF	0	World	WLD								09	MISC.EDIBLE PRODUCTS ETC	1	No Quantity							17047			0
S3	2000	2000	2000	2	0	2	Export	140	Central African Rep.	CAF	251	France	FRA								09	MISC.EDIBLE PRODUCTS ETC	1	No Quantity							17047			0
S3	2000	2000	2000	2	0	2	Export	144	Sri Lanka	LKA	0	World	WLD								09	MISC.EDIBLE PRODUCTS ETC	1	No Quantity							2480999			0
S3	2000	2000	2000	2	0	2	Export	144	Sri Lanka	LKA	36	Australia	AUS								09	MISC.EDIBLE PRODUCTS ETC	1	No Quantity							351113			0
S3	2000	2000	2000	2	0	2	Export	144	Sri Lanka	LKA	40	Austria	AUT								09	MISC.EDIBLE PRODUCTS ETC	1	No Quantity							653			0
S3	2000	2000	2000	2	0	2	Export	144	Sri Lanka	LKA	48	Bahrain	BHR								09	MISC.EDIBLE PRODUCTS ETC	1	No Quantity							4588			0
S3	2000	2000	2000	2	0	2	Export	144	Sri Lanka	LKA	50	Bangladesh	BGD								09	MISC.EDIBLE PRODUCTS ETC	1	No Quantity							347			0
S3	2000	2000	2000	2	0	2	Export	144	Sri Lanka	LKA	56	Belgium	BEL								09	MISC.EDIBLE PRODUCTS ETC	1	No Quantity							13785			0
S3	2000	2000	2000	2	0	2	Export	144	Sri Lanka	LKA	60	Bermuda	BMU								09	MISC.EDIBLE PRODUCTS ETC	1	No Quantity							3			0
S3	2000	2000	2000	2	0	2	Export	144	Sri Lanka	LKA	72	Botswana	BWA								09	MISC.EDIBLE PRODUCTS ETC	1	No Quantity							4			0
S3	2000	2000	2000	2	0	2	Export	144	Sri Lanka	LKA	84	Belize	BLZ								09	MISC.EDIBLE PRODUCTS ETC	1	No Quantity							327			0
S3	2000	2000	2000	2	0	2	Export	144	Sri Lanka	LKA	124	Canada	CAN								09	MISC.EDIBLE PRODUCTS ETC	1	No Quantity							123135			0
S3	2000	2000	2000	2	0	2	Export	144	Sri Lanka	LKA	156	China	CHN								09	MISC.EDIBLE PRODUCTS ETC	1	No Quantity							157			0
S3	2000	2000	2000	2	0	2	Export	144	Sri Lanka	LKA	191	Croatia	HRV								09	MISC.EDIBLE PRODUCTS ETC	1	No Quantity							325			0
S3	2000	2000	2000	2	0	2	Export	144	Sri Lanka	LKA	196	Cyprus	CYP								09	MISC.EDIBLE PRODUCTS ETC	1	No Quantity							2099			0
S3	2000	2000	2000	2	0	2	Export	144	Sri Lanka	LKA	208	Denmark	DNK								09	MISC.EDIBLE PRODUCTS ETC	1	No Quantity							6014			0
S3	2000	2000	2000	2	0	2	Export	144	Sri Lanka	LKA	251	France	FRA								09	MISC.EDIBLE PRODUCTS ETC	1	No Quantity							49494			0
S3	2000	2000	2000	2	0	2	Export	144	Sri Lanka	LKA	276	Germany	DEU								09	MISC.EDIBLE PRODUCTS ETC	1	No Quantity							91760			0
S3	2000	2000	2000	2	0	2	Export	144	Sri Lanka	LKA	300	Greece	GRC								09	MISC.EDIBLE PRODUCTS ETC	1	No Quantity							528			0
S3	2000	2000	2000	2	0	2	Export	144	Sri Lanka	LKA	360	Indonesia	IDN								09	MISC.EDIBLE PRODUCTS ETC	1	No Quantity							7298			0
S3	2000	2000	2000	2	0	2	Export	144	Sri Lanka	LKA	381	Italy	ITA								09	MISC.EDIBLE PRODUCTS ETC	1	No Quantity							75189			0
S3	2000	2000	2000	2	0	2	Export	144	Sri Lanka	LKA	392	Japan	JPN								09	MISC.EDIBLE PRODUCTS ETC	1	No Quantity							40450			0
S3	2000	2000	2000	2	0	2	Export	144	Sri Lanka	LKA	404	Kenya	KEN								09	MISC.EDIBLE PRODUCTS ETC	1	No Quantity							587			0
S3	2000	2000	2000	2	0	2	Export	144	Sri Lanka	LKA	410	Rep. of Korea	KOR								09	MISC.EDIBLE PRODUCTS ETC	1	No Quantity							1968			0
S3	2000	2000	2000	2	0	2	Export	144	Sri Lanka	LKA	414	Kuwait	KWT								09	MISC.EDIBLE PRODUCTS ETC	1	No Quantity							2789			0
S3	2000	2000	2000	2	0	2	Export	144	Sri Lanka	LKA	422	Lebanon	LBN								09	MISC.EDIBLE PRODUCTS ETC	1	No Quantity							83152			0
S3	2000	2000	2000	2	0	2	Export	144	Sri Lanka	LKA	458	Malaysia	MYS								09	MISC.EDIBLE PRODUCTS ETC	1	No Quantity							9192			0
S3	2000	2000	2000	2	0	2	Export	144	Sri Lanka	LKA	462	Maldives	MDV								09	MISC.EDIBLE PRODUCTS ETC	1	No Quantity							339692			0
S3	2000	2000	2000	2	0	2	Export	144	Sri Lanka	LKA	466	Mali	MLI								09	MISC.EDIBLE PRODUCTS ETC	1	No Quantity							19			0
S3	2000	2000	2000	2	0	2	Export	144	Sri Lanka	LKA	512	Oman	OMN								09	MISC.EDIBLE PRODUCTS ETC	1	No Quantity							4333			0
S3	2000	2000	2000	2	0	2	Export	144	Sri Lanka	LKA	528	Netherlands	NLD								09	MISC.EDIBLE PRODUCTS ETC	1	No Quantity							44516			0
S3	2000	2000	2000	2	0	2	Export	144	Sri Lanka	LKA	554	New Zealand	NZL								09	MISC.EDIBLE PRODUCTS ETC	1	No Quantity							11252			0
S3	2000	2000	2000	2	0	2	Export	144	Sri Lanka	LKA	579	Norway	NOR								09	MISC.EDIBLE PRODUCTS ETC	1	No Quantity							14031			0
S3	2000	2000	2000	2	0	2	Export	144	Sri Lanka	LKA	586	Pakistan	PAK								09	MISC.EDIBLE PRODUCTS ETC	1	No Quantity							61			0
S3	2000	2000	2000	2	0	2	Export	144	Sri Lanka	LKA	634	Qatar	QAT								09	MISC.EDIBLE PRODUCTS ETC	1	No Quantity							1498			0
S3	2000	2000	2000	2	0	2	Export	144	Sri Lanka	LKA	643	Russian Federation	RUS								09	MISC.EDIBLE PRODUCTS ETC	1	No Quantity							22148			0
S3	2000	2000	2000	2	0	2	Export	144	Sri Lanka	LKA	682	Saudi Arabia	SAU								09	MISC.EDIBLE PRODUCTS ETC	1	No Quantity							725895			0
S3	2000	2000	2000	2	0	2	Export	144	Sri Lanka	LKA	694	Sierra Leone	SLE								09	MISC.EDIBLE PRODUCTS ETC	1	No Quantity							123			0
S3	2000	2000	2000	2	0	2	Export	144	Sri Lanka	LKA	699	India	IND								09	MISC.EDIBLE PRODUCTS ETC	1	No Quantity							432			0
S3	2000	2000	2000	2	0	2	Export	144	Sri Lanka	LKA	702	Singapore	SGP								09	MISC.EDIBLE PRODUCTS ETC	1	No Quantity							5063			0
S3	2000	2000	2000	2	0	2	Export	144	Sri Lanka	LKA	710	South Africa	ZAF								09	MISC.EDIBLE PRODUCTS ETC	1	No Quantity							256			0
S3	2000	2000	2000	2	0	2	Export	144	Sri Lanka	LKA	752	Sweden	SWE								09	MISC.EDIBLE PRODUCTS ETC	1	No Quantity							9401			0
S3	2000	2000	2000	2	0	2	Export	144	Sri Lanka	LKA	757	Switzerland	CHE								09	MISC.EDIBLE PRODUCTS ETC	1	No Quantity							84720			0
S3	2000	2000	2000	2	0	2	Export	144	Sri Lanka	LKA	784	United Arab Emirates	ARE								09	MISC.EDIBLE PRODUCTS ETC	1	No Quantity							54207			0
S3	2000	2000	2000	2	0	2	Export	144	Sri Lanka	LKA	826	United Kingdom	GBR								09	MISC.EDIBLE PRODUCTS ETC	1	No Quantity							179406			0
S3	2000	2000	2000	2	0	2	Export	144	Sri Lanka	LKA	842	USA	USA								09	MISC.EDIBLE PRODUCTS ETC	1	No Quantity							118876			0
S3	2000	2000	2000	2	0	2	Export	144	Sri Lanka	LKA	860	Uzbekistan	UZB								09	MISC.EDIBLE PRODUCTS ETC	1	No Quantity							115			0
S3	2000	2000	2000	2	0	2	Export	140	Central African Rep.	CAF	0	World	WLD								11	BEVERAGES	1	No Quantity							50662			0
S3	2000	2000	2000	2	0	2	Export	140	Central African Rep.	CAF	120	Cameroon	CMR								11	BEVERAGES	1	No Quantity							1170			0
S3	2000	2000	2000	2	0	2	Export	140	Central African Rep.	CAF	178	Congo	COG								11	BEVERAGES	1	No Quantity							18808			0
S3	2000	2000	2000	2	0	2	Export	140	Central African Rep.	CAF	180	Dem. Rep. of the Congo	COD								11	BEVERAGES	1	No Quantity							30683			0
S3	2000	2000	2000	2	0	2	Export	144	Sri Lanka	LKA	0	World	WLD								11	BEVERAGES	1	No Quantity							1529585			0
S3	2000	2000	2000	2	0	2	Export	144	Sri Lanka	LKA	36	Australia	AUS								11	BEVERAGES	1	No Quantity							14967			0
S3	2000	2000	2000	2	0	2	Export	144	Sri Lanka	LKA	48	Bahrain	BHR								11	BEVERAGES	1	No Quantity							65			0
S3	2000	2000	2000	2	0	2	Export	144	Sri Lanka	LKA	50	Bangladesh	BGD								11	BEVERAGES	1	No Quantity							171			0
S3	2000	2000	2000	2	0	2	Export	144	Sri Lanka	LKA	124	Canada	CAN								11	BEVERAGES	1	No Quantity							21972			0
S3	2000	2000	2000	2	0	2	Export	144	Sri Lanka	LKA	208	Denmark	DNK								11	BEVERAGES	1	No Quantity							187			0
S3	2000	2000	2000	2	0	2	Export	144	Sri Lanka	LKA	251	France	FRA								11	BEVERAGES	1	No Quantity							144021			0
S3	2000	2000	2000	2	0	2	Export	144	Sri Lanka	LKA	276	Germany	DEU								11	BEVERAGES	1	No Quantity							84065			0
S3	2000	2000	2000	2	0	2	Export	144	Sri Lanka	LKA	381	Italy	ITA								11	BEVERAGES	1	No Quantity							12456			0
S3	2000	2000	2000	2	0	2	Export	144	Sri Lanka	LKA	388	Jamaica	JAM								11	BEVERAGES	1	No Quantity							21			0
S3	2000	2000	2000	2	0	2	Export	144	Sri Lanka	LKA	392	Japan	JPN								11	BEVERAGES	1	No Quantity							19925			0
S3	2000	2000	2000	2	0	2	Export	144	Sri Lanka	LKA	404	Kenya	KEN								11	BEVERAGES	1	No Quantity							161			0
S3	2000	2000	2000	2	0	2	Export	144	Sri Lanka	LKA	422	Lebanon	LBN								11	BEVERAGES	1	No Quantity							27731			0
S3	2000	2000	2000	2	0	2	Export	144	Sri Lanka	LKA	458	Malaysia	MYS								11	BEVERAGES	1	No Quantity							56695			0
S3	2000	2000	2000	2	0	2	Export	144	Sri Lanka	LKA	462	Maldives	MDV								11	BEVERAGES	1	No Quantity							660452			0
S3	2000	2000	2000	2	0	2	Export	144	Sri Lanka	LKA	466	Mali	MLI								11	BEVERAGES	1	No Quantity							3813			0
S3	2000	2000	2000	2	0	2	Export	144	Sri Lanka	LKA	484	Mexico	MEX								11	BEVERAGES	1	No Quantity							3887			0
S3	2000	2000	2000	2	0	2	Export	144	Sri Lanka	LKA	490	Other Asia, nes									11	BEVERAGES	1	No Quantity							2874			0
S3	2000	2000	2000	2	0	2	Export	144	Sri Lanka	LKA	512	Oman	OMN								11	BEVERAGES	1	No Quantity							304			0
S3	2000	2000	2000	2	0	2	Export	144	Sri Lanka	LKA	528	Netherlands	NLD								11	BEVERAGES	1	No Quantity							3947			0
S3	2000	2000	2000	2	0	2	Export	144	Sri Lanka	LKA	554	New Zealand	NZL								11	BEVERAGES	1	No Quantity							2			0
S3	2000	2000	2000	2	0	2	Export	144	Sri Lanka	LKA	579	Norway	NOR								11	BEVERAGES	1	No Quantity							2333			0
S3	2000	2000	2000	2	0	2	Export	144	Sri Lanka	LKA	586	Pakistan	PAK								11	BEVERAGES	1	No Quantity							40			0
S3	2000	2000	2000	2	0	2	Export	144	Sri Lanka	LKA	643	Russian Federation	RUS								11	BEVERAGES	1	No Quantity							418			0
S3	2000	2000	2000	2	0	2	Export	144	Sri Lanka	LKA	694	Sierra Leone	SLE								11	BEVERAGES	1	No Quantity							118			0
S3	2000	2000	2000	2	0	2	Export	144	Sri Lanka	LKA	699	India	IND								11	BEVERAGES	1	No Quantity							7926			0
S3	2000	2000	2000	2	0	2	Export	144	Sri Lanka	LKA	702	Singapore	SGP								11	BEVERAGES	1	No Quantity							143441			0
S3	2000	2000	2000	2	0	2	Export	144	Sri Lanka	LKA	752	Sweden	SWE								11	BEVERAGES	1	No Quantity							2519			0
S3	2000	2000	2000	2	0	2	Export	144	Sri Lanka	LKA	757	Switzerland	CHE								11	BEVERAGES	1	No Quantity							36142			0
S3	2000	2000	2000	2	0	2	Export	144	Sri Lanka	LKA	764	Thailand	THA								11	BEVERAGES	1	No Quantity							20			0
S3	2000	2000	2000	2	0	2	Export	144	Sri Lanka	LKA	784	United Arab Emirates	ARE								11	BEVERAGES	1	No Quantity							8403			0
S3	2000	2000	2000	2	0	2	Export	144	Sri Lanka	LKA	826	United Kingdom	GBR								11	BEVERAGES	1	No Quantity							134428			0
S3	2000	2000	2000	2	0	2	Export	144	Sri Lanka	LKA	842	USA	USA								11	BEVERAGES	1	No Quantity							136081			0
S3	2000	2000	2000	2	0	2	Export	140	Central African Rep.	CAF	0	World	WLD								12	TOBACCO,TOBACCO MANUFACT	1	No Quantity							21830			0
S3	2000	2000	2000	2	0	2	Export	140	Central African Rep.	CAF	180	Dem. Rep. of the Congo	COD								12	TOBACCO,TOBACCO MANUFACT	1	No Quantity							21830			0
S3	2000	2000	2000	2	0	2	Export	144	Sri Lanka	LKA	0	World	WLD								12	TOBACCO,TOBACCO MANUFACT	1	No Quantity							38906806			0
S3	2000	2000	2000	2	0	2	Export	144	Sri Lanka	LKA	36	Australia	AUS								12	TOBACCO,TOBACCO MANUFACT	1	No Quantity							302			0
S3	2000	2000	2000	2	0	2	Export	144	Sri Lanka	LKA	40	Austria	AUT								12	TOBACCO,TOBACCO MANUFACT	1	No Quantity							565449			0
S3	2000	2000	2000	2	0	2	Export	144	Sri Lanka	LKA	56	Belgium	BEL								12	TOBACCO,TOBACCO MANUFACT	1	No Quantity							9294942			0
S3	2000	2000	2000	2	0	2	Export	144	Sri Lanka	LKA	124	Canada	CAN								12	TOBACCO,TOBACCO MANUFACT	1	No Quantity							8565			0
S3	2000	2000	2000	2	0	2	Export	144	Sri Lanka	LKA	203	Czechia	CZE								12	TOBACCO,TOBACCO MANUFACT	1	No Quantity							1157			0
S3	2000	2000	2000	2	0	2	Export	144	Sri Lanka	LKA	208	Denmark	DNK								12	TOBACCO,TOBACCO MANUFACT	1	No Quantity							1052186			0
S3	2000	2000	2000	2	0	2	Export	144	Sri Lanka	LKA	251	France	FRA								12	TOBACCO,TOBACCO MANUFACT	1	No Quantity							513			0
S3	2000	2000	2000	2	0	2	Export	144	Sri Lanka	LKA	276	Germany	DEU								12	TOBACCO,TOBACCO MANUFACT	1	No Quantity							204228			0
S3	2000	2000	2000	2	0	2	Export	144	Sri Lanka	LKA	344	China, Hong Kong SAR	HKG								12	TOBACCO,TOBACCO MANUFACT	1	No Quantity							133571			0
S3	2000	2000	2000	2	0	2	Export	144	Sri Lanka	LKA	360	Indonesia	IDN								12	TOBACCO,TOBACCO MANUFACT	1	No Quantity							225715			0
S3	2000	2000	2000	2	0	2	Export	144	Sri Lanka	LKA	364	Iran	IRN								12	TOBACCO,TOBACCO MANUFACT	1	No Quantity							117958			0
S3	2000	2000	2000	2	0	2	Export	144	Sri Lanka	LKA	372	Ireland	IRL								12	TOBACCO,TOBACCO MANUFACT	1	No Quantity							401055			0
S3	2000	2000	2000	2	0	2	Export	144	Sri Lanka	LKA	381	Italy	ITA								12	TOBACCO,TOBACCO MANUFACT	1	No Quantity							1415			0
S3	2000	2000	2000	2	0	2	Export	144	Sri Lanka	LKA	414	Kuwait	KWT								12	TOBACCO,TOBACCO MANUFACT	1	No Quantity							16615			0
S3	2000	2000	2000	2	0	2	Export	144	Sri Lanka	LKA	512	Oman	OMN								12	TOBACCO,TOBACCO MANUFACT	1	No Quantity							38000			0
S3	2000	2000	2000	2	0	2	Export	144	Sri Lanka	LKA	528	Netherlands	NLD								12	TOBACCO,TOBACCO MANUFACT	1	No Quantity							15498428			0
S3	2000	2000	2000	2	0	2	Export	144	Sri Lanka	LKA	634	Qatar	QAT								12	TOBACCO,TOBACCO MANUFACT	1	No Quantity							29470			0
S3	2000	2000	2000	2	0	2	Export	144	Sri Lanka	LKA	682	Saudi Arabia	SAU								12	TOBACCO,TOBACCO MANUFACT	1	No Quantity							303438			0
S3	2000	2000	2000	2	0	2	Export	144	Sri Lanka	LKA	724	Spain	ESP								12	TOBACCO,TOBACCO MANUFACT	1	No Quantity							5210316			0
S3	2000	2000	2000	2	0	2	Export	144	Sri Lanka	LKA	757	Switzerland	CHE								12	TOBACCO,TOBACCO MANUFACT	1	No Quantity							273			0
S3	2000	2000	2000	2	0	2	Export	144	Sri Lanka	LKA	784	United Arab Emirates	ARE								12	TOBACCO,TOBACCO MANUFACT	1	No Quantity							1107391			0
S3	2000	2000	2000	2	0	2	Export	144	Sri Lanka	LKA	826	United Kingdom	GBR								12	TOBACCO,TOBACCO MANUFACT	1	No Quantity							4429833			0
S3	2000	2000	2000	2	0	2	Export	144	Sri Lanka	LKA	842	USA	USA								12	TOBACCO,TOBACCO MANUFACT	1	No Quantity							265985			0
S3	2000	2000	2000	2	0	2	Export	140	Central African Rep.	CAF	0	World	WLD								21	HIDES,SKINS,FURSKINS,RAW	1	No Quantity							9743			0
S3	2000	2000	2000	2	0	2	Export	140	Central African Rep.	CAF	566	Nigeria	NGA								21	HIDES,SKINS,FURSKINS,RAW	1	No Quantity							9743			0
S3	2000	2000	2000	2	0	2	Export	140	Central African Rep.	CAF	0	World	WLD								22	OIL SEED,OLEAGINUS FRUIT	1	No Quantity							13453			0
S3	2000	2000	2000	2	0	2	Export	140	Central African Rep.	CAF	120	Cameroon	CMR								22	OIL SEED,OLEAGINUS FRUIT	1	No Quantity							499			0
S3	2000	2000	2000	2	0	2	Export	140	Central African Rep.	CAF	178	Congo	COG								22	OIL SEED,OLEAGINUS FRUIT	1	No Quantity							2208			0
S3	2000	2000	2000	2	0	2	Export	140	Central African Rep.	CAF	180	Dem. Rep. of the Congo	COD								22	OIL SEED,OLEAGINUS FRUIT	1	No Quantity							8795			0
S3	2000	2000	2000	2	0	2	Export	140	Central African Rep.	CAF	899	Areas, nes									22	OIL SEED,OLEAGINUS FRUIT	1	No Quantity							1951			0
S3	2000	2000	2000	2	0	2	Export	144	Sri Lanka	LKA	0	World	WLD								22	OIL SEED,OLEAGINUS FRUIT	1	No Quantity							7674709			0
S3	2000	2000	2000	2	0	2	Export	144	Sri Lanka	LKA	36	Australia	AUS								22	OIL SEED,OLEAGINUS FRUIT	1	No Quantity							1250			0
S3	2000	2000	2000	2	0	2	Export	144	Sri Lanka	LKA	40	Austria	AUT								22	OIL SEED,OLEAGINUS FRUIT	1	No Quantity							57			0
S3	2000	2000	2000	2	0	2	Export	144	Sri Lanka	LKA	48	Bahrain	BHR								22	OIL SEED,OLEAGINUS FRUIT	1	No Quantity							40966			0
S3	2000	2000	2000	2	0	2	Export	144	Sri Lanka	LKA	50	Bangladesh	BGD								22	OIL SEED,OLEAGINUS FRUIT	1	No Quantity							71687			0
S3	2000	2000	2000	2	0	2	Export	144	Sri Lanka	LKA	124	Canada	CAN								22	OIL SEED,OLEAGINUS FRUIT	1	No Quantity							51			0
S3	2000	2000	2000	2	0	2	Export	144	Sri Lanka	LKA	208	Denmark	DNK								22	OIL SEED,OLEAGINUS FRUIT	1	No Quantity							147			0
S3	2000	2000	2000	2	0	2	Export	144	Sri Lanka	LKA	251	France	FRA								22	OIL SEED,OLEAGINUS FRUIT	1	No Quantity							7239			0
S3	2000	2000	2000	2	0	2	Export	144	Sri Lanka	LKA	276	Germany	DEU								22	OIL SEED,OLEAGINUS FRUIT	1	No Quantity							16457			0
S3	2000	2000	2000	2	0	2	Export	144	Sri Lanka	LKA	381	Italy	ITA								22	OIL SEED,OLEAGINUS FRUIT	1	No Quantity							6450			0
S3	2000	2000	2000	2	0	2	Export	144	Sri Lanka	LKA	392	Japan	JPN								22	OIL SEED,OLEAGINUS FRUIT	1	No Quantity							148			0
S3	2000	2000	2000	2	0	2	Export	144	Sri Lanka	LKA	410	Rep. of Korea	KOR								22	OIL SEED,OLEAGINUS FRUIT	1	No Quantity							13			0
S3	2000	2000	2000	2	0	2	Export	144	Sri Lanka	LKA	422	Lebanon	LBN								22	OIL SEED,OLEAGINUS FRUIT	1	No Quantity							14292			0
S3	2000	2000	2000	2	0	2	Export	144	Sri Lanka	LKA	458	Malaysia	MYS								22	OIL SEED,OLEAGINUS FRUIT	1	No Quantity							8670			0
S3	2000	2000	2000	2	0	2	Export	144	Sri Lanka	LKA	462	Maldives	MDV								22	OIL SEED,OLEAGINUS FRUIT	1	No Quantity							1483			0
S3	2000	2000	2000	2	0	2	Export	144	Sri Lanka	LKA	512	Oman	OMN								22	OIL SEED,OLEAGINUS FRUIT	1	No Quantity							27			0
S3	2000	2000	2000	2	0	2	Export	144	Sri Lanka	LKA	524	Nepal	NPL								22	OIL SEED,OLEAGINUS FRUIT	1	No Quantity							131530			0
S3	2000	2000	2000	2	0	2	Export	144	Sri Lanka	LKA	528	Netherlands	NLD								22	OIL SEED,OLEAGINUS FRUIT	1	No Quantity							53519			0
S3	2000	2000	2000	2	0	2	Export	144	Sri Lanka	LKA	579	Norway	NOR								22	OIL SEED,OLEAGINUS FRUIT	1	No Quantity							546			0
S3	2000	2000	2000	2	0	2	Export	144	Sri Lanka	LKA	586	Pakistan	PAK								22	OIL SEED,OLEAGINUS FRUIT	1	No Quantity							7212643			0
S3	2000	2000	2000	2	0	2	Export	144	Sri Lanka	LKA	634	Qatar	QAT								22	OIL SEED,OLEAGINUS FRUIT	1	No Quantity							8			0
S3	2000	2000	2000	2	0	2	Export	144	Sri Lanka	LKA	694	Sierra Leone	SLE								22	OIL SEED,OLEAGINUS FRUIT	1	No Quantity							5			0
S3	2000	2000	2000	2	0	2	Export	144	Sri Lanka	LKA	699	India	IND								22	OIL SEED,OLEAGINUS FRUIT	1	No Quantity							77060			0
S3	2000	2000	2000	2	0	2	Export	144	Sri Lanka	LKA	724	Spain	ESP								22	OIL SEED,OLEAGINUS FRUIT	1	No Quantity							36			0
S3	2000	2000	2000	2	0	2	Export	144	Sri Lanka	LKA	757	Switzerland	CHE								22	OIL SEED,OLEAGINUS FRUIT	1	No Quantity							396			0
S3	2000	2000	2000	2	0	2	Export	144	Sri Lanka	LKA	826	United Kingdom	GBR								22	OIL SEED,OLEAGINUS FRUIT	1	No Quantity							30030			0
S3	2000	2000	2000	2	0	2	Export	144	Sri Lanka	LKA	0	World	WLD								23	CRUDE RUBBER	1	No Quantity							29156305			0
S3	2000	2000	2000	2	0	2	Export	144	Sri Lanka	LKA	12	Algeria	DZA								23	CRUDE RUBBER	1	No Quantity							16657			0
S3	2000	2000	2000	2	0	2	Export	144	Sri Lanka	LKA	32	Argentina	ARG								23	CRUDE RUBBER	1	No Quantity							470131			0
S3	2000	2000	2000	2	0	2	Export	144	Sri Lanka	LKA	36	Australia	AUS								23	CRUDE RUBBER	1	No Quantity							74642			0
S3	2000	2000	2000	2	0	2	Export	144	Sri Lanka	LKA	50	Bangladesh	BGD								23	CRUDE RUBBER	1	No Quantity							1060353			0
S3	2000	2000	2000	2	0	2	Export	144	Sri Lanka	LKA	56	Belgium	BEL								23	CRUDE RUBBER	1	No Quantity							51105			0
S3	2000	2000	2000	2	0	2	Export	144	Sri Lanka	LKA	76	Brazil	BRA								23	CRUDE RUBBER	1	No Quantity							90257			0
S3	2000	2000	2000	2	0	2	Export	144	Sri Lanka	LKA	84	Belize	BLZ								23	CRUDE RUBBER	1	No Quantity							13979			0
S3	2000	2000	2000	2	0	2	Export	144	Sri Lanka	LKA	124	Canada	CAN								23	CRUDE RUBBER	1	No Quantity							214529			0
S3	2000	2000	2000	2	0	2	Export	144	Sri Lanka	LKA	152	Chile	CHL								23	CRUDE RUBBER	1	No Quantity							72435			0
S3	2000	2000	2000	2	0	2	Export	144	Sri Lanka	LKA	156	China	CHN								23	CRUDE RUBBER	1	No Quantity							348664			0
S3	2000	2000	2000	2	0	2	Export	144	Sri Lanka	LKA	170	Colombia	COL								23	CRUDE RUBBER	1	No Quantity							133927			0
S3	2000	2000	2000	2	0	2	Export	144	Sri Lanka	LKA	191	Croatia	HRV								23	CRUDE RUBBER	1	No Quantity							1241			0
S3	2000	2000	2000	2	0	2	Export	144	Sri Lanka	LKA	208	Denmark	DNK								23	CRUDE RUBBER	1	No Quantity							80541			0
S3	2000	2000	2000	2	0	2	Export	144	Sri Lanka	LKA	231	Ethiopia	ETH								23	CRUDE RUBBER	1	No Quantity							1301338			0
S3	2000	2000	2000	2	0	2	Export	144	Sri Lanka	LKA	246	Finland	FIN								23	CRUDE RUBBER	1	No Quantity							55597			0
S3	2000	2000	2000	2	0	2	Export	144	Sri Lanka	LKA	251	France	FRA								23	CRUDE RUBBER	1	No Quantity							371305			0
S3	2000	2000	2000	2	0	2	Export	144	Sri Lanka	LKA	266	Gabon	GAB								23	CRUDE RUBBER	1	No Quantity							13152			0
S3	2000	2000	2000	2	0	2	Export	144	Sri Lanka	LKA	276	Germany	DEU								23	CRUDE RUBBER	1	No Quantity							4221967			0
S3	2000	2000	2000	2	0	2	Export	144	Sri Lanka	LKA	300	Greece	GRC								23	CRUDE RUBBER	1	No Quantity							90206			0
S3	2000	2000	2000	2	0	2	Export	144	Sri Lanka	LKA	344	China, Hong Kong SAR	HKG								23	CRUDE RUBBER	1	No Quantity							1063786			0
S3	2000	2000	2000	2	0	2	Export	144	Sri Lanka	LKA	364	Iran	IRN								23	CRUDE RUBBER	1	No Quantity							284470			0
S3	2000	2000	2000	2	0	2	Export	144	Sri Lanka	LKA	372	Ireland	IRL								23	CRUDE RUBBER	1	No Quantity							79055			0
S3	2000	2000	2000	2	0	2	Export	144	Sri Lanka	LKA	376	Israel	ISR								23	CRUDE RUBBER	1	No Quantity							34533			0
S3	2000	2000	2000	2	0	2	Export	144	Sri Lanka	LKA	381	Italy	ITA								23	CRUDE RUBBER	1	No Quantity							1618340			0
S3	2000	2000	2000	2	0	2	Export	144	Sri Lanka	LKA	392	Japan	JPN								23	CRUDE RUBBER	1	No Quantity							3267246			0
S3	2000	2000	2000	2	0	2	Export	144	Sri Lanka	LKA	404	Kenya	KEN								23	CRUDE RUBBER	1	No Quantity							570161			0
S3	2000	2000	2000	2	0	2	Export	144	Sri Lanka	LKA	410	Rep. of Korea	KOR								23	CRUDE RUBBER	1	No Quantity							159381			0
S3	2000	2000	2000	2	0	2	Export	144	Sri Lanka	LKA	440	Lithuania	LTU								23	CRUDE RUBBER	1	No Quantity							14877			0
S3	2000	2000	2000	2	0	2	Export	144	Sri Lanka	LKA	458	Malaysia	MYS								23	CRUDE RUBBER	1	No Quantity							96306			0
S3	2000	2000	2000	2	0	2	Export	144	Sri Lanka	LKA	462	Maldives	MDV								23	CRUDE RUBBER	1	No Quantity							36			0
S3	2000	2000	2000	2	0	2	Export	144	Sri Lanka	LKA	470	Malta	MLT								23	CRUDE RUBBER	1	No Quantity							18526			0
S3	2000	2000	2000	2	0	2	Export	144	Sri Lanka	LKA	484	Mexico	MEX								23	CRUDE RUBBER	1	No Quantity							722050			0
S3	2000	2000	2000	2	0	2	Export	144	Sri Lanka	LKA	490	Other Asia, nes									23	CRUDE RUBBER	1	No Quantity							970628			0
S3	2000	2000	2000	2	0	2	Export	144	Sri Lanka	LKA	524	Nepal	NPL								23	CRUDE RUBBER	1	No Quantity							22725			0
S3	2000	2000	2000	2	0	2	Export	144	Sri Lanka	LKA	528	Netherlands	NLD								23	CRUDE RUBBER	1	No Quantity							721050			0
S3	2000	2000	2000	2	0	2	Export	144	Sri Lanka	LKA	554	New Zealand	NZL								23	CRUDE RUBBER	1	No Quantity							13245			0
S3	2000	2000	2000	2	0	2	Export	144	Sri Lanka	LKA	586	Pakistan	PAK								23	CRUDE RUBBER	1	No Quantity							3565321			0
S3	2000	2000	2000	2	0	2	Export	144	Sri Lanka	LKA	604	Peru	PER								23	CRUDE RUBBER	1	No Quantity							28774			0
S3	2000	2000	2000	2	0	2	Export	144	Sri Lanka	LKA	616	Poland	POL								23	CRUDE RUBBER	1	No Quantity							179740			0
S3	2000	2000	2000	2	0	2	Export	144	Sri Lanka	LKA	642	Romania	ROU								23	CRUDE RUBBER	1	No Quantity							63565			0
S3	2000	2000	2000	2	0	2	Export	144	Sri Lanka	LKA	682	Saudi Arabia	SAU								23	CRUDE RUBBER	1	No Quantity							20803			0
S3	2000	2000	2000	2	0	2	Export	144	Sri Lanka	LKA	699	India	IND								23	CRUDE RUBBER	1	No Quantity							487683			0
S3	2000	2000	2000	2	0	2	Export	144	Sri Lanka	LKA	702	Singapore	SGP								23	CRUDE RUBBER	1	No Quantity							566891			0
S3	2000	2000	2000	2	0	2	Export	144	Sri Lanka	LKA	704	Viet Nam	VNM								23	CRUDE RUBBER	1	No Quantity							151179			0
S3	2000	2000	2000	2	0	2	Export	144	Sri Lanka	LKA	710	South Africa	ZAF								23	CRUDE RUBBER	1	No Quantity							131077			0
S3	2000	2000	2000	2	0	2	Export	144	Sri Lanka	LKA	716	Zimbabwe	ZWE								23	CRUDE RUBBER	1	No Quantity							29855			0
S3	2000	2000	2000	2	0	2	Export	144	Sri Lanka	LKA	724	Spain	ESP								23	CRUDE RUBBER	1	No Quantity							599800			0
S3	2000	2000	2000	2	0	2	Export	144	Sri Lanka	LKA	752	Sweden	SWE								23	CRUDE RUBBER	1	No Quantity							39200			0
S3	2000	2000	2000	2	0	2	Export	144	Sri Lanka	LKA	757	Switzerland	CHE								23	CRUDE RUBBER	1	No Quantity							53355			0
S3	2000	2000	2000	2	0	2	Export	144	Sri Lanka	LKA	760	Syria	SYR								23	CRUDE RUBBER	1	No Quantity							378605			0
S3	2000	2000	2000	2	0	2	Export	144	Sri Lanka	LKA	784	United Arab Emirates	ARE								23	CRUDE RUBBER	1	No Quantity							9619			0
S3	2000	2000	2000	2	0	2	Export	144	Sri Lanka	LKA	792	Turkey	TUR								23	CRUDE RUBBER	1	No Quantity							12534			0
S3	2000	2000	2000	2	0	2	Export	144	Sri Lanka	LKA	800	Uganda	UGA								23	CRUDE RUBBER	1	No Quantity							15130			0
S3	2000	2000	2000	2	0	2	Export	144	Sri Lanka	LKA	818	Egypt	EGY								23	CRUDE RUBBER	1	No Quantity							138551			0
S3	2000	2000	2000	2	0	2	Export	144	Sri Lanka	LKA	826	United Kingdom	GBR								23	CRUDE RUBBER	1	No Quantity							1582649			0
S3	2000	2000	2000	2	0	2	Export	144	Sri Lanka	LKA	842	USA	USA								23	CRUDE RUBBER	1	No Quantity							2692274			0
S3	2000	2000	2000	2	0	2	Export	144	Sri Lanka	LKA	858	Uruguay	URY								23	CRUDE RUBBER	1	No Quantity							14817			0
S3	2000	2000	2000	2	0	2	Export	144	Sri Lanka	LKA	862	Venezuela	VEN								23	CRUDE RUBBER	1	No Quantity							29469			0
S3	2000	2000	2000	2	0	2	Export	144	Sri Lanka	LKA	894	Zambia	ZMB								23	CRUDE RUBBER	1	No Quantity							26977			0
S3	2000	2000	2000	2	0	2	Export	140	Central African Rep.	CAF	0	World	WLD								24	CORK AND WOOD	1	No Quantity							7479025			0
S3	2000	2000	2000	2	0	2	Export	140	Central African Rep.	CAF	56	Belgium	BEL								24	CORK AND WOOD	1	No Quantity							31126			0
S3	2000	2000	2000	2	0	2	Export	140	Central African Rep.	CAF	120	Cameroon	CMR								24	CORK AND WOOD	1	No Quantity							49577			0
S3	2000	2000	2000	2	0	2	Export	140	Central African Rep.	CAF	148	Chad	TCD								24	CORK AND WOOD	1	No Quantity							12077			0
S3	2000	2000	2000	2	0	2	Export	140	Central African Rep.	CAF	178	Congo	COG								24	CORK AND WOOD	1	No Quantity							11458			0
S3	2000	2000	2000	2	0	2	Export	140	Central African Rep.	CAF	251	France	FRA								24	CORK AND WOOD	1	No Quantity							45848			0
S3	2000	2000	2000	2	0	2	Export	140	Central African Rep.	CAF	276	Germany	DEU								24	CORK AND WOOD	1	No Quantity							2504786			0
S3	2000	2000	2000	2	0	2	Export	140	Central African Rep.	CAF	528	Netherlands	NLD								24	CORK AND WOOD	1	No Quantity							35725			0
S3	2000	2000	2000	2	0	2	Export	140	Central African Rep.	CAF	736	Fmr Sudan	SDN								24	CORK AND WOOD	1	No Quantity							8217			0
S3	2000	2000	2000	2	0	2	Export	140	Central African Rep.	CAF	826	United Kingdom	GBR								24	CORK AND WOOD	1	No Quantity							4760765			0
S3	2000	2000	2000	2	0	2	Export	140	Central African Rep.	CAF	899	Areas, nes									24	CORK AND WOOD	1	No Quantity							19448			0
S3	2000	2000	2000	2	0	2	Export	144	Sri Lanka	LKA	0	World	WLD								24	CORK AND WOOD	1	No Quantity							1839726			0
S3	2000	2000	2000	2	0	2	Export	144	Sri Lanka	LKA	36	Australia	AUS								24	CORK AND WOOD	1	No Quantity							6919			0
S3	2000	2000	2000	2	0	2	Export	144	Sri Lanka	LKA	124	Canada	CAN								24	CORK AND WOOD	1	No Quantity							25604			0
S3	2000	2000	2000	2	0	2	Export	144	Sri Lanka	LKA	156	China	CHN								24	CORK AND WOOD	1	No Quantity							5164			0
S3	2000	2000	2000	2	0	2	Export	144	Sri Lanka	LKA	251	France	FRA								24	CORK AND WOOD	1	No Quantity							1176995			0
S3	2000	2000	2000	2	0	2	Export	144	Sri Lanka	LKA	276	Germany	DEU								24	CORK AND WOOD	1	No Quantity							74178			0
S3	2000	2000	2000	2	0	2	Export	144	Sri Lanka	LKA	300	Greece	GRC								24	CORK AND WOOD	1	No Quantity							15430			0
S3	2000	2000	2000	2	0	2	Export	144	Sri Lanka	LKA	381	Italy	ITA								24	CORK AND WOOD	1	No Quantity							41875			0
S3	2000	2000	2000	2	0	2	Export	144	Sri Lanka	LKA	392	Japan	JPN								24	CORK AND WOOD	1	No Quantity							103281			0
S3	2000	2000	2000	2	0	2	Export	144	Sri Lanka	LKA	410	Rep. of Korea	KOR								24	CORK AND WOOD	1	No Quantity							2386			0
S3	2000	2000	2000	2	0	2	Export	144	Sri Lanka	LKA	458	Malaysia	MYS								24	CORK AND WOOD	1	No Quantity							18763			0
S3	2000	2000	2000	2	0	2	Export	144	Sri Lanka	LKA	462	Maldives	MDV								24	CORK AND WOOD	1	No Quantity							21180			0
S3	2000	2000	2000	2	0	2	Export	144	Sri Lanka	LKA	466	Mali	MLI								24	CORK AND WOOD	1	No Quantity							11810			0
S3	2000	2000	2000	2	0	2	Export	144	Sri Lanka	LKA	528	Netherlands	NLD								24	CORK AND WOOD	1	No Quantity							224247			0
S3	2000	2000	2000	2	0	2	Export	144	Sri Lanka	LKA	579	Norway	NOR								24	CORK AND WOOD	1	No Quantity							11489			0
S3	2000	2000	2000	2	0	2	Export	144	Sri Lanka	LKA	702	Singapore	SGP								24	CORK AND WOOD	1	No Quantity							20036			0
S3	2000	2000	2000	2	0	2	Export	144	Sri Lanka	LKA	752	Sweden	SWE								24	CORK AND WOOD	1	No Quantity							19027			0
S3	2000	2000	2000	2	0	2	Export	144	Sri Lanka	LKA	757	Switzerland	CHE								24	CORK AND WOOD	1	No Quantity							137			0
S3	2000	2000	2000	2	0	2	Export	144	Sri Lanka	LKA	784	United Arab Emirates	ARE								24	CORK AND WOOD	1	No Quantity							13485			0
S3	2000	2000	2000	2	0	2	Export	144	Sri Lanka	LKA	826	United Kingdom	GBR								24	CORK AND WOOD	1	No Quantity							128			0
S3	2000	2000	2000	2	0	2	Export	144	Sri Lanka	LKA	842	USA	USA								24	CORK AND WOOD	1	No Quantity							47591			0
S3	2000	2000	2000	2	0	2	Export	144	Sri Lanka	LKA	0	World	WLD								25	PULP AND WASTE PAPER	1	No Quantity							3691641			0
S3	2000	2000	2000	2	0	2	Export	144	Sri Lanka	LKA	300	Greece	GRC								25	PULP AND WASTE PAPER	1	No Quantity							10			0
S3	2000	2000	2000	2	0	2	Export	144	Sri Lanka	LKA	381	Italy	ITA								25	PULP AND WASTE PAPER	1	No Quantity							18			0
S3	2000	2000	2000	2	0	2	Export	144	Sri Lanka	LKA	392	Japan	JPN								25	PULP AND WASTE PAPER	1	No Quantity							104			0
S3	2000	2000	2000	2	0	2	Export	144	Sri Lanka	LKA	458	Malaysia	MYS								25	PULP AND WASTE PAPER	1	No Quantity							9297			0
S3	2000	2000	2000	2	0	2	Export	144	Sri Lanka	LKA	462	Maldives	MDV								25	PULP AND WASTE PAPER	1	No Quantity							10			0
S3	2000	2000	2000	2	0	2	Export	144	Sri Lanka	LKA	699	India	IND								25	PULP AND WASTE PAPER	1	No Quantity							3682199			0
S3	2000	2000	2000	2	0	2	Export	144	Sri Lanka	LKA	752	Sweden	SWE								25	PULP AND WASTE PAPER	1	No Quantity							4			0
S3	2000	2000	2000	2	0	2	Export	140	Central African Rep.	CAF	0	World	WLD								26	TEXTILE FIBRES	1	No Quantity							2818877			0
S3	2000	2000	2000	2	0	2	Export	140	Central African Rep.	CAF	56	Belgium	BEL								26	TEXTILE FIBRES	1	No Quantity							2047367			0
S3	2000	2000	2000	2	0	2	Export	140	Central African Rep.	CAF	178	Congo	COG								26	TEXTILE FIBRES	1	No Quantity							1282			0
S3	2000	2000	2000	2	0	2	Export	140	Central African Rep.	CAF	276	Germany	DEU								26	TEXTILE FIBRES	1	No Quantity							48721			0
S3	2000	2000	2000	2	0	2	Export	140	Central African Rep.	CAF	360	Indonesia	IDN								26	TEXTILE FIBRES	1	No Quantity							98851			0
S3	2000	2000	2000	2	0	2	Export	140	Central African Rep.	CAF	458	Malaysia	MYS								26	TEXTILE FIBRES	1	No Quantity							369294			0
S3	2000	2000	2000	2	0	2	Export	140	Central African Rep.	CAF	608	Philippines	PHL								26	TEXTILE FIBRES	1	No Quantity							253362			0
S3	2000	2000	2000	2	0	2	Export	144	Sri Lanka	LKA	0	World	WLD								26	TEXTILE FIBRES	1	No Quantity							31540633			0
S3	2000	2000	2000	2	0	2	Export	144	Sri Lanka	LKA	24	Angola	AGO								26	TEXTILE FIBRES	1	No Quantity							19225			0
S3	2000	2000	2000	2	0	2	Export	144	Sri Lanka	LKA	32	Argentina	ARG								26	TEXTILE FIBRES	1	No Quantity							8871			0
S3	2000	2000	2000	2	0	2	Export	144	Sri Lanka	LKA	36	Australia	AUS								26	TEXTILE FIBRES	1	No Quantity							759748			0
S3	2000	2000	2000	2	0	2	Export	144	Sri Lanka	LKA	40	Austria	AUT								26	TEXTILE FIBRES	1	No Quantity							2072			0
S3	2000	2000	2000	2	0	2	Export	144	Sri Lanka	LKA	48	Bahrain	BHR								26	TEXTILE FIBRES	1	No Quantity							10325			0
S3	2000	2000	2000	2	0	2	Export	144	Sri Lanka	LKA	50	Bangladesh	BGD								26	TEXTILE FIBRES	1	No Quantity							32			0
S3	2000	2000	2000	2	0	2	Export	144	Sri Lanka	LKA	56	Belgium	BEL								26	TEXTILE FIBRES	1	No Quantity							251730			0
S3	2000	2000	2000	2	0	2	Export	144	Sri Lanka	LKA	72	Botswana	BWA								26	TEXTILE FIBRES	1	No Quantity							175			0
S3	2000	2000	2000	2	0	2	Export	144	Sri Lanka	LKA	76	Brazil	BRA								26	TEXTILE FIBRES	1	No Quantity							73314			0
S3	2000	2000	2000	2	0	2	Export	144	Sri Lanka	LKA	124	Canada	CAN								26	TEXTILE FIBRES	1	No Quantity							560718			0
S3	2000	2000	2000	2	0	2	Export	144	Sri Lanka	LKA	132	Cabo Verde	CPV								26	TEXTILE FIBRES	1	No Quantity							9			0
S3	2000	2000	2000	2	0	2	Export	144	Sri Lanka	LKA	156	China	CHN								26	TEXTILE FIBRES	1	No Quantity							106325			0
S3	2000	2000	2000	2	0	2	Export	144	Sri Lanka	LKA	170	Colombia	COL								26	TEXTILE FIBRES	1	No Quantity							8423			0
S3	2000	2000	2000	2	0	2	Export	144	Sri Lanka	LKA	180	Dem. Rep. of the Congo	COD								26	TEXTILE FIBRES	1	No Quantity							410			0
S3	2000	2000	2000	2	0	2	Export	144	Sri Lanka	LKA	191	Croatia	HRV								26	TEXTILE FIBRES	1	No Quantity							336009			0
S3	2000	2000	2000	2	0	2	Export	144	Sri Lanka	LKA	196	Cyprus	CYP								26	TEXTILE FIBRES	1	No Quantity							40929			0
S3	2000	2000	2000	2	0	2	Export	144	Sri Lanka	LKA	208	Denmark	DNK								26	TEXTILE FIBRES	1	No Quantity							135			0
S3	2000	2000	2000	2	0	2	Export	144	Sri Lanka	LKA	246	Finland	FIN								26	TEXTILE FIBRES	1	No Quantity							4555			0
S3	2000	2000	2000	2	0	2	Export	144	Sri Lanka	LKA	251	France	FRA								26	TEXTILE FIBRES	1	No Quantity							1461639			0
S3	2000	2000	2000	2	0	2	Export	144	Sri Lanka	LKA	276	Germany	DEU								26	TEXTILE FIBRES	1	No Quantity							3750828			0
S3	2000	2000	2000	2	0	2	Export	144	Sri Lanka	LKA	300	Greece	GRC								26	TEXTILE FIBRES	1	No Quantity							294270			0
S3	2000	2000	2000	2	0	2	Export	144	Sri Lanka	LKA	344	China, Hong Kong SAR	HKG								26	TEXTILE FIBRES	1	No Quantity							173805			0
S3	2000	2000	2000	2	0	2	Export	144	Sri Lanka	LKA	360	Indonesia	IDN								26	TEXTILE FIBRES	1	No Quantity							9011			0
S3	2000	2000	2000	2	0	2	Export	144	Sri Lanka	LKA	364	Iran	IRN								26	TEXTILE FIBRES	1	No Quantity							49250			0
S3	2000	2000	2000	2	0	2	Export	144	Sri Lanka	LKA	372	Ireland	IRL								26	TEXTILE FIBRES	1	No Quantity							224591			0
S3	2000	2000	2000	2	0	2	Export	144	Sri Lanka	LKA	376	Israel	ISR								26	TEXTILE FIBRES	1	No Quantity							297434			0
S3	2000	2000	2000	2	0	2	Export	144	Sri Lanka	LKA	381	Italy	ITA								26	TEXTILE FIBRES	1	No Quantity							467527			0
S3	2000	2000	2000	2	0	2	Export	144	Sri Lanka	LKA	392	Japan	JPN								26	TEXTILE FIBRES	1	No Quantity							5981973			0
S3	2000	2000	2000	2	0	2	Export	144	Sri Lanka	LKA	398	Kazakhstan	KAZ								26	TEXTILE FIBRES	1	No Quantity							2405			0
S3	2000	2000	2000	2	0	2	Export	144	Sri Lanka	LKA	400	Jordan	JOR								26	TEXTILE FIBRES	1	No Quantity							13814			0
S3	2000	2000	2000	2	0	2	Export	144	Sri Lanka	LKA	404	Kenya	KEN								26	TEXTILE FIBRES	1	No Quantity							81104			0
S3	2000	2000	2000	2	0	2	Export	144	Sri Lanka	LKA	410	Rep. of Korea	KOR								26	TEXTILE FIBRES	1	No Quantity							3399975			0
S3	2000	2000	2000	2	0	2	Export	144	Sri Lanka	LKA	414	Kuwait	KWT								26	TEXTILE FIBRES	1	No Quantity							49927			0
S3	2000	2000	2000	2	0	2	Export	144	Sri Lanka	LKA	422	Lebanon	LBN								26	TEXTILE FIBRES	1	No Quantity							1			0
S3	2000	2000	2000	2	0	2	Export	144	Sri Lanka	LKA	446	China, Macao SAR	MAC								26	TEXTILE FIBRES	1	No Quantity							9892			0
S3	2000	2000	2000	2	0	2	Export	144	Sri Lanka	LKA	454	Malawi	MWI								26	TEXTILE FIBRES	1	No Quantity							3090			0
S3	2000	2000	2000	2	0	2	Export	144	Sri Lanka	LKA	458	Malaysia	MYS								26	TEXTILE FIBRES	1	No Quantity							290196			0
S3	2000	2000	2000	2	0	2	Export	144	Sri Lanka	LKA	462	Maldives	MDV								26	TEXTILE FIBRES	1	No Quantity							16897			0
S3	2000	2000	2000	2	0	2	Export	144	Sri Lanka	LKA	470	Malta	MLT								26	TEXTILE FIBRES	1	No Quantity							17731			0
S3	2000	2000	2000	2	0	2	Export	144	Sri Lanka	LKA	480	Mauritius	MUS								26	TEXTILE FIBRES	1	No Quantity							520			0
S3	2000	2000	2000	2	0	2	Export	144	Sri Lanka	LKA	490	Other Asia, nes									26	TEXTILE FIBRES	1	No Quantity							174761			0
S3	2000	2000	2000	2	0	2	Export	144	Sri Lanka	LKA	504	Morocco	MAR								26	TEXTILE FIBRES	1	No Quantity							69241			0
S3	2000	2000	2000	2	0	2	Export	144	Sri Lanka	LKA	512	Oman	OMN								26	TEXTILE FIBRES	1	No Quantity							18640			0
S3	2000	2000	2000	2	0	2	Export	144	Sri Lanka	LKA	528	Netherlands	NLD								26	TEXTILE FIBRES	1	No Quantity							3068046			0
S3	2000	2000	2000	2	0	2	Export	144	Sri Lanka	LKA	554	New Zealand	NZL								26	TEXTILE FIBRES	1	No Quantity							108302			0
S3	2000	2000	2000	2	0	2	Export	144	Sri Lanka	LKA	579	Norway	NOR								26	TEXTILE FIBRES	1	No Quantity							49871			0
S3	2000	2000	2000	2	0	2	Export	144	Sri Lanka	LKA	586	Pakistan	PAK								26	TEXTILE FIBRES	1	No Quantity							299107			0
S3	2000	2000	2000	2	0	2	Export	144	Sri Lanka	LKA	608	Philippines	PHL								26	TEXTILE FIBRES	1	No Quantity							41			0
S3	2000	2000	2000	2	0	2	Export	144	Sri Lanka	LKA	616	Poland	POL								26	TEXTILE FIBRES	1	No Quantity							450172			0
S3	2000	2000	2000	2	0	2	Export	144	Sri Lanka	LKA	620	Portugal	PRT								26	TEXTILE FIBRES	1	No Quantity							528068			0
S3	2000	2000	2000	2	0	2	Export	144	Sri Lanka	LKA	634	Qatar	QAT								26	TEXTILE FIBRES	1	No Quantity							5800			0
S3	2000	2000	2000	2	0	2	Export	144	Sri Lanka	LKA	642	Romania	ROU								26	TEXTILE FIBRES	1	No Quantity							2146			0
S3	2000	2000	2000	2	0	2	Export	144	Sri Lanka	LKA	643	Russian Federation	RUS								26	TEXTILE FIBRES	1	No Quantity							2984			0
S3	2000	2000	2000	2	0	2	Export	144	Sri Lanka	LKA	682	Saudi Arabia	SAU								26	TEXTILE FIBRES	1	No Quantity							195594			0
S3	2000	2000	2000	2	0	2	Export	144	Sri Lanka	LKA	690	Seychelles	SYC								26	TEXTILE FIBRES	1	No Quantity							48			0
S3	2000	2000	2000	2	0	2	Export	144	Sri Lanka	LKA	699	India	IND								26	TEXTILE FIBRES	1	No Quantity							102275			0
S3	2000	2000	2000	2	0	2	Export	144	Sri Lanka	LKA	702	Singapore	SGP								26	TEXTILE FIBRES	1	No Quantity							3055			0
S3	2000	2000	2000	2	0	2	Export	144	Sri Lanka	LKA	703	Slovakia	SVK								26	TEXTILE FIBRES	1	No Quantity							3125			0
S3	2000	2000	2000	2	0	2	Export	144	Sri Lanka	LKA	705	Slovenia	SVN								26	TEXTILE FIBRES	1	No Quantity							48853			0
S3	2000	2000	2000	2	0	2	Export	144	Sri Lanka	LKA	706	Somalia	SOM								26	TEXTILE FIBRES	1	No Quantity							3159			0
S3	2000	2000	2000	2	0	2	Export	144	Sri Lanka	LKA	710	South Africa	ZAF								26	TEXTILE FIBRES	1	No Quantity							410084			0
S3	2000	2000	2000	2	0	2	Export	144	Sri Lanka	LKA	716	Zimbabwe	ZWE								26	TEXTILE FIBRES	1	No Quantity							8120			0
S3	2000	2000	2000	2	0	2	Export	144	Sri Lanka	LKA	724	Spain	ESP								26	TEXTILE FIBRES	1	No Quantity							1152679			0
S3	2000	2000	2000	2	0	2	Export	144	Sri Lanka	LKA	752	Sweden	SWE								26	TEXTILE FIBRES	1	No Quantity							75231			0
S3	2000	2000	2000	2	0	2	Export	144	Sri Lanka	LKA	757	Switzerland	CHE								26	TEXTILE FIBRES	1	No Quantity							13756			0
S3	2000	2000	2000	2	0	2	Export	144	Sri Lanka	LKA	760	Syria	SYR								26	TEXTILE FIBRES	1	No Quantity							4728			0
S3	2000	2000	2000	2	0	2	Export	144	Sri Lanka	LKA	764	Thailand	THA								26	TEXTILE FIBRES	1	No Quantity							89005			0
S3	2000	2000	2000	2	0	2	Export	144	Sri Lanka	LKA	784	United Arab Emirates	ARE								26	TEXTILE FIBRES	1	No Quantity							95054			0
S3	2000	2000	2000	2	0	2	Export	144	Sri Lanka	LKA	792	Turkey	TUR								26	TEXTILE FIBRES	1	No Quantity							115286			0
S3	2000	2000	2000	2	0	2	Export	144	Sri Lanka	LKA	818	Egypt	EGY								26	TEXTILE FIBRES	1	No Quantity							250789			0
S3	2000	2000	2000	2	0	2	Export	144	Sri Lanka	LKA	826	United Kingdom	GBR								26	TEXTILE FIBRES	1	No Quantity							1953096			0
S3	2000	2000	2000	2	0	2	Export	144	Sri Lanka	LKA	834	United Rep. of Tanzania	TZA								26	TEXTILE FIBRES	1	No Quantity							10118			0
S3	2000	2000	2000	2	0	2	Export	144	Sri Lanka	LKA	842	USA	USA								26	TEXTILE FIBRES	1	No Quantity							3432919			0
S3	2000	2000	2000	2	0	2	Export	144	Sri Lanka	LKA	894	Zambia	ZMB								26	TEXTILE FIBRES	1	No Quantity							17593			0
S3	2000	2000	2000	2	0	2	Export	140	Central African Rep.	CAF	0	World	WLD								27	CRUDE FERTILIZER,MINERAL	1	No Quantity							6037961			0
S3	2000	2000	2000	2	0	2	Export	140	Central African Rep.	CAF	56	Belgium	BEL								27	CRUDE FERTILIZER,MINERAL	1	No Quantity							6033973			0
S3	2000	2000	2000	2	0	2	Export	140	Central African Rep.	CAF	180	Dem. Rep. of the Congo	COD								27	CRUDE FERTILIZER,MINERAL	1	No Quantity							3988			0
S3	2000	2000	2000	2	0	2	Export	144	Sri Lanka	LKA	0	World	WLD								27	CRUDE FERTILIZER,MINERAL	1	No Quantity							4733133			0
S3	2000	2000	2000	2	0	2	Export	144	Sri Lanka	LKA	36	Australia	AUS								27	CRUDE FERTILIZER,MINERAL	1	No Quantity							85478			0
S3	2000	2000	2000	2	0	2	Export	144	Sri Lanka	LKA	40	Austria	AUT								27	CRUDE FERTILIZER,MINERAL	1	No Quantity							13			0
S3	2000	2000	2000	2	0	2	Export	144	Sri Lanka	LKA	48	Bahrain	BHR								27	CRUDE FERTILIZER,MINERAL	1	No Quantity							1405			0
S3	2000	2000	2000	2	0	2	Export	144	Sri Lanka	LKA	50	Bangladesh	BGD								27	CRUDE FERTILIZER,MINERAL	1	No Quantity							6981			0
S3	2000	2000	2000	2	0	2	Export	144	Sri Lanka	LKA	56	Belgium	BEL								27	CRUDE FERTILIZER,MINERAL	1	No Quantity							90657			0
S3	2000	2000	2000	2	0	2	Export	144	Sri Lanka	LKA	124	Canada	CAN								27	CRUDE FERTILIZER,MINERAL	1	No Quantity							2325			0
S3	2000	2000	2000	2	0	2	Export	144	Sri Lanka	LKA	156	China	CHN								27	CRUDE FERTILIZER,MINERAL	1	No Quantity							446			0
S3	2000	2000	2000	2	0	2	Export	144	Sri Lanka	LKA	208	Denmark	DNK								27	CRUDE FERTILIZER,MINERAL	1	No Quantity							96			0
S3	2000	2000	2000	2	0	2	Export	144	Sri Lanka	LKA	251	France	FRA								27	CRUDE FERTILIZER,MINERAL	1	No Quantity							6797			0
S3	2000	2000	2000	2	0	2	Export	144	Sri Lanka	LKA	276	Germany	DEU								27	CRUDE FERTILIZER,MINERAL	1	No Quantity							49969			0
S3	2000	2000	2000	2	0	2	Export	144	Sri Lanka	LKA	300	Greece	GRC								27	CRUDE FERTILIZER,MINERAL	1	No Quantity							4176			0
S3	2000	2000	2000	2	0	2	Export	144	Sri Lanka	LKA	376	Israel	ISR								27	CRUDE FERTILIZER,MINERAL	1	No Quantity							42383			0
S3	2000	2000	2000	2	0	2	Export	144	Sri Lanka	LKA	381	Italy	ITA								27	CRUDE FERTILIZER,MINERAL	1	No Quantity							30415			0
S3	2000	2000	2000	2	0	2	Export	144	Sri Lanka	LKA	392	Japan	JPN								27	CRUDE FERTILIZER,MINERAL	1	No Quantity							2154444			0
S3	2000	2000	2000	2	0	2	Export	144	Sri Lanka	LKA	410	Rep. of Korea	KOR								27	CRUDE FERTILIZER,MINERAL	1	No Quantity							104385			0
S3	2000	2000	2000	2	0	2	Export	144	Sri Lanka	LKA	458	Malaysia	MYS								27	CRUDE FERTILIZER,MINERAL	1	No Quantity							378902			0
S3	2000	2000	2000	2	0	2	Export	144	Sri Lanka	LKA	462	Maldives	MDV								27	CRUDE FERTILIZER,MINERAL	1	No Quantity							32079			0
S3	2000	2000	2000	2	0	2	Export	144	Sri Lanka	LKA	490	Other Asia, nes									27	CRUDE FERTILIZER,MINERAL	1	No Quantity							56145			0
S3	2000	2000	2000	2	0	2	Export	144	Sri Lanka	LKA	579	Norway	NOR								27	CRUDE FERTILIZER,MINERAL	1	No Quantity							78			0
S3	2000	2000	2000	2	0	2	Export	144	Sri Lanka	LKA	586	Pakistan	PAK								27	CRUDE FERTILIZER,MINERAL	1	No Quantity							252260			0
S3	2000	2000	2000	2	0	2	Export	144	Sri Lanka	LKA	608	Philippines	PHL								27	CRUDE FERTILIZER,MINERAL	1	No Quantity							719			0
S3	2000	2000	2000	2	0	2	Export	144	Sri Lanka	LKA	699	India	IND								27	CRUDE FERTILIZER,MINERAL	1	No Quantity							25400			0
S3	2000	2000	2000	2	0	2	Export	144	Sri Lanka	LKA	702	Singapore	SGP								27	CRUDE FERTILIZER,MINERAL	1	No Quantity							7586			0
S3	2000	2000	2000	2	0	2	Export	144	Sri Lanka	LKA	757	Switzerland	CHE								27	CRUDE FERTILIZER,MINERAL	1	No Quantity							350441			0
S3	2000	2000	2000	2	0	2	Export	144	Sri Lanka	LKA	764	Thailand	THA								27	CRUDE FERTILIZER,MINERAL	1	No Quantity							38023			0
S3	2000	2000	2000	2	0	2	Export	144	Sri Lanka	LKA	792	Turkey	TUR								27	CRUDE FERTILIZER,MINERAL	1	No Quantity							9390			0
S3	2000	2000	2000	2	0	2	Export	144	Sri Lanka	LKA	826	United Kingdom	GBR								27	CRUDE FERTILIZER,MINERAL	1	No Quantity							769765			0
S3	2000	2000	2000	2	0	2	Export	144	Sri Lanka	LKA	842	USA	USA								27	CRUDE FERTILIZER,MINERAL	1	No Quantity							232377			0
S3	2000	2000	2000	2	0	2	Export	140	Central African Rep.	CAF	0	World	WLD								28	METALLIFEROUS ORE,SCRAP	1	No Quantity							8861			0
S3	2000	2000	2000	2	0	2	Export	140	Central African Rep.	CAF	120	Cameroon	CMR								28	METALLIFEROUS ORE,SCRAP	1	No Quantity							8861			0
S3	2000	2000	2000	2	0	2	Export	144	Sri Lanka	LKA	0	World	WLD								28	METALLIFEROUS ORE,SCRAP	1	No Quantity							7114114			0
S3	2000	2000	2000	2	0	2	Export	144	Sri Lanka	LKA	156	China	CHN								28	METALLIFEROUS ORE,SCRAP	1	No Quantity							5890			0
S3	2000	2000	2000	2	0	2	Export	144	Sri Lanka	LKA	251	France	FRA								28	METALLIFEROUS ORE,SCRAP	1	No Quantity							6			0
S3	2000	2000	2000	2	0	2	Export	144	Sri Lanka	LKA	276	Germany	DEU								28	METALLIFEROUS ORE,SCRAP	1	No Quantity							14955			0
S3	2000	2000	2000	2	0	2	Export	144	Sri Lanka	LKA	344	China, Hong Kong SAR	HKG								28	METALLIFEROUS ORE,SCRAP	1	No Quantity							21811			0
S3	2000	2000	2000	2	0	2	Export	144	Sri Lanka	LKA	392	Japan	JPN								28	METALLIFEROUS ORE,SCRAP	1	No Quantity							30840			0
S3	2000	2000	2000	2	0	2	Export	144	Sri Lanka	LKA	410	Rep. of Korea	KOR								28	METALLIFEROUS ORE,SCRAP	1	No Quantity							58928			0
S3	2000	2000	2000	2	0	2	Export	144	Sri Lanka	LKA	458	Malaysia	MYS								28	METALLIFEROUS ORE,SCRAP	1	No Quantity							13325			0
S3	2000	2000	2000	2	0	2	Export	144	Sri Lanka	LKA	512	Oman	OMN								28	METALLIFEROUS ORE,SCRAP	1	No Quantity							9506			0
S3	2000	2000	2000	2	0	2	Export	144	Sri Lanka	LKA	528	Netherlands	NLD								28	METALLIFEROUS ORE,SCRAP	1	No Quantity							60175			0
S3	2000	2000	2000	2	0	2	Export	144	Sri Lanka	LKA	554	New Zealand	NZL								28	METALLIFEROUS ORE,SCRAP	1	No Quantity							27897			0
S3	2000	2000	2000	2	0	2	Export	144	Sri Lanka	LKA	608	Philippines	PHL								28	METALLIFEROUS ORE,SCRAP	1	No Quantity							79586			0
S3	2000	2000	2000	2	0	2	Export	144	Sri Lanka	LKA	699	India	IND								28	METALLIFEROUS ORE,SCRAP	1	No Quantity							6412105			0
S3	2000	2000	2000	2	0	2	Export	144	Sri Lanka	LKA	702	Singapore	SGP								28	METALLIFEROUS ORE,SCRAP	1	No Quantity							64529			0
S3	2000	2000	2000	2	0	2	Export	144	Sri Lanka	LKA	764	Thailand	THA								28	METALLIFEROUS ORE,SCRAP	1	No Quantity							23465			0
S3	2000	2000	2000	2	0	2	Export	144	Sri Lanka	LKA	784	United Arab Emirates	ARE								28	METALLIFEROUS ORE,SCRAP	1	No Quantity							27062			0
S3	2000	2000	2000	2	0	2	Export	144	Sri Lanka	LKA	818	Egypt	EGY								28	METALLIFEROUS ORE,SCRAP	1	No Quantity							264033			0
S3	2000	2000	2000	2	0	2	Export	140	Central African Rep.	CAF	0	World	WLD								29	CRUDE ANIMAL,VEG.MATERL.	1	No Quantity							165921			0
S3	2000	2000	2000	2	0	2	Export	140	Central African Rep.	CAF	56	Belgium	BEL								29	CRUDE ANIMAL,VEG.MATERL.	1	No Quantity							121956			0
S3	2000	2000	2000	2	0	2	Export	140	Central African Rep.	CAF	120	Cameroon	CMR								29	CRUDE ANIMAL,VEG.MATERL.	1	No Quantity							4246			0
S3	2000	2000	2000	2	0	2	Export	140	Central African Rep.	CAF	251	France	FRA								29	CRUDE ANIMAL,VEG.MATERL.	1	No Quantity							37190			0
S3	2000	2000	2000	2	0	2	Export	140	Central African Rep.	CAF	899	Areas, nes									29	CRUDE ANIMAL,VEG.MATERL.	1	No Quantity							2528			0
S3	2000	2000	2000	2	0	2	Export	144	Sri Lanka	LKA	0	World	WLD								29	CRUDE ANIMAL,VEG.MATERL.	1	No Quantity							16038777			0
S3	2000	2000	2000	2	0	2	Export	144	Sri Lanka	LKA	16	American Samoa	ASM								29	CRUDE ANIMAL,VEG.MATERL.	1	No Quantity							3636			0
S3	2000	2000	2000	2	0	2	Export	144	Sri Lanka	LKA	36	Australia	AUS								29	CRUDE ANIMAL,VEG.MATERL.	1	No Quantity							439681			0
S3	2000	2000	2000	2	0	2	Export	144	Sri Lanka	LKA	40	Austria	AUT								29	CRUDE ANIMAL,VEG.MATERL.	1	No Quantity							4300			0
S3	2000	2000	2000	2	0	2	Export	144	Sri Lanka	LKA	48	Bahrain	BHR								29	CRUDE ANIMAL,VEG.MATERL.	1	No Quantity							35257			0
S3	2000	2000	2000	2	0	2	Export	144	Sri Lanka	LKA	50	Bangladesh	BGD								29	CRUDE ANIMAL,VEG.MATERL.	1	No Quantity							414313			0
S3	2000	2000	2000	2	0	2	Export	144	Sri Lanka	LKA	56	Belgium	BEL								29	CRUDE ANIMAL,VEG.MATERL.	1	No Quantity							543778			0
S3	2000	2000	2000	2	0	2	Export	144	Sri Lanka	LKA	84	Belize	BLZ								29	CRUDE ANIMAL,VEG.MATERL.	1	No Quantity							1111			0
S3	2000	2000	2000	2	0	2	Export	144	Sri Lanka	LKA	100	Bulgaria	BGR								29	CRUDE ANIMAL,VEG.MATERL.	1	No Quantity							3782			0
S3	2000	2000	2000	2	0	2	Export	144	Sri Lanka	LKA	112	Belarus	BLR								29	CRUDE ANIMAL,VEG.MATERL.	1	No Quantity							14743			0
S3	2000	2000	2000	2	0	2	Export	144	Sri Lanka	LKA	124	Canada	CAN								29	CRUDE ANIMAL,VEG.MATERL.	1	No Quantity							66650			0
S3	2000	2000	2000	2	0	2	Export	144	Sri Lanka	LKA	156	China	CHN								29	CRUDE ANIMAL,VEG.MATERL.	1	No Quantity							4146			0
S3	2000	2000	2000	2	0	2	Export	144	Sri Lanka	LKA	191	Croatia	HRV								29	CRUDE ANIMAL,VEG.MATERL.	1	No Quantity							1018			0
S3	2000	2000	2000	2	0	2	Export	144	Sri Lanka	LKA	196	Cyprus	CYP								29	CRUDE ANIMAL,VEG.MATERL.	1	No Quantity							31341			0
S3	2000	2000	2000	2	0	2	Export	144	Sri Lanka	LKA	203	Czechia	CZE								29	CRUDE ANIMAL,VEG.MATERL.	1	No Quantity							10260			0
S3	2000	2000	2000	2	0	2	Export	144	Sri Lanka	LKA	208	Denmark	DNK								29	CRUDE ANIMAL,VEG.MATERL.	1	No Quantity							493596			0
S3	2000	2000	2000	2	0	2	Export	144	Sri Lanka	LKA	246	Finland	FIN								29	CRUDE ANIMAL,VEG.MATERL.	1	No Quantity							1104			0
S3	2000	2000	2000	2	0	2	Export	144	Sri Lanka	LKA	251	France	FRA								29	CRUDE ANIMAL,VEG.MATERL.	1	No Quantity							470070			0
S3	2000	2000	2000	2	0	2	Export	144	Sri Lanka	LKA	276	Germany	DEU								29	CRUDE ANIMAL,VEG.MATERL.	1	No Quantity							990603			0
S3	2000	2000	2000	2	0	2	Export	144	Sri Lanka	LKA	300	Greece	GRC								29	CRUDE ANIMAL,VEG.MATERL.	1	No Quantity							28581			0
S3	2000	2000	2000	2	0	2	Export	144	Sri Lanka	LKA	344	China, Hong Kong SAR	HKG								29	CRUDE ANIMAL,VEG.MATERL.	1	No Quantity							58445			0
S3	2000	2000	2000	2	0	2	Export	144	Sri Lanka	LKA	348	Hungary	HUN								29	CRUDE ANIMAL,VEG.MATERL.	1	No Quantity							9462			0
S3	2000	2000	2000	2	0	2	Export	144	Sri Lanka	LKA	376	Israel	ISR								29	CRUDE ANIMAL,VEG.MATERL.	1	No Quantity							13875			0
S3	2000	2000	2000	2	0	2	Export	144	Sri Lanka	LKA	381	Italy	ITA								29	CRUDE ANIMAL,VEG.MATERL.	1	No Quantity							355634			0
S3	2000	2000	2000	2	0	2	Export	144	Sri Lanka	LKA	392	Japan	JPN								29	CRUDE ANIMAL,VEG.MATERL.	1	No Quantity							2170521			0
S3	2000	2000	2000	2	0	2	Export	144	Sri Lanka	LKA	400	Jordan	JOR								29	CRUDE ANIMAL,VEG.MATERL.	1	No Quantity							638			0
S3	2000	2000	2000	2	0	2	Export	144	Sri Lanka	LKA	410	Rep. of Korea	KOR								29	CRUDE ANIMAL,VEG.MATERL.	1	No Quantity							91771			0
S3	2000	2000	2000	2	0	2	Export	144	Sri Lanka	LKA	414	Kuwait	KWT								29	CRUDE ANIMAL,VEG.MATERL.	1	No Quantity							241831			0
S3	2000	2000	2000	2	0	2	Export	144	Sri Lanka	LKA	422	Lebanon	LBN								29	CRUDE ANIMAL,VEG.MATERL.	1	No Quantity							2950			0
S3	2000	2000	2000	2	0	2	Export	144	Sri Lanka	LKA	458	Malaysia	MYS								29	CRUDE ANIMAL,VEG.MATERL.	1	No Quantity							39918			0
S3	2000	2000	2000	2	0	2	Export	144	Sri Lanka	LKA	462	Maldives	MDV								29	CRUDE ANIMAL,VEG.MATERL.	1	No Quantity							102397			0
S3	2000	2000	2000	2	0	2	Export	144	Sri Lanka	LKA	480	Mauritius	MUS								29	CRUDE ANIMAL,VEG.MATERL.	1	No Quantity							23142			0
S3	2000	2000	2000	2	0	2	Export	144	Sri Lanka	LKA	490	Other Asia, nes									29	CRUDE ANIMAL,VEG.MATERL.	1	No Quantity							40093			0
S3	2000	2000	2000	2	0	2	Export	144	Sri Lanka	LKA	512	Oman	OMN								29	CRUDE ANIMAL,VEG.MATERL.	1	No Quantity							11697			0
S3	2000	2000	2000	2	0	2	Export	144	Sri Lanka	LKA	524	Nepal	NPL								29	CRUDE ANIMAL,VEG.MATERL.	1	No Quantity							259			0
S3	2000	2000	2000	2	0	2	Export	144	Sri Lanka	LKA	528	Netherlands	NLD								29	CRUDE ANIMAL,VEG.MATERL.	1	No Quantity							3359884			0
S3	2000	2000	2000	2	0	2	Export	144	Sri Lanka	LKA	554	New Zealand	NZL								29	CRUDE ANIMAL,VEG.MATERL.	1	No Quantity							8124			0
S3	2000	2000	2000	2	0	2	Export	144	Sri Lanka	LKA	558	Nicaragua	NIC								29	CRUDE ANIMAL,VEG.MATERL.	1	No Quantity							923			0
S3	2000	2000	2000	2	0	2	Export	144	Sri Lanka	LKA	579	Norway	NOR								29	CRUDE ANIMAL,VEG.MATERL.	1	No Quantity							2116			0
S3	2000	2000	2000	2	0	2	Export	144	Sri Lanka	LKA	586	Pakistan	PAK								29	CRUDE ANIMAL,VEG.MATERL.	1	No Quantity							2501001			0
S3	2000	2000	2000	2	0	2	Export	144	Sri Lanka	LKA	616	Poland	POL								29	CRUDE ANIMAL,VEG.MATERL.	1	No Quantity							42445			0
S3	2000	2000	2000	2	0	2	Export	144	Sri Lanka	LKA	620	Portugal	PRT								29	CRUDE ANIMAL,VEG.MATERL.	1	No Quantity							3607			0
S3	2000	2000	2000	2	0	2	Export	144	Sri Lanka	LKA	634	Qatar	QAT								29	CRUDE ANIMAL,VEG.MATERL.	1	No Quantity							57989			0
S3	2000	2000	2000	2	0	2	Export	144	Sri Lanka	LKA	642	Romania	ROU								29	CRUDE ANIMAL,VEG.MATERL.	1	No Quantity							128			0
S3	2000	2000	2000	2	0	2	Export	144	Sri Lanka	LKA	643	Russian Federation	RUS								29	CRUDE ANIMAL,VEG.MATERL.	1	No Quantity							42533			0
S3	2000	2000	2000	2	0	2	Export	144	Sri Lanka	LKA	682	Saudi Arabia	SAU								29	CRUDE ANIMAL,VEG.MATERL.	1	No Quantity							122885			0
S3	2000	2000	2000	2	0	2	Export	144	Sri Lanka	LKA	699	India	IND								29	CRUDE ANIMAL,VEG.MATERL.	1	No Quantity							1097138			0
S3	2000	2000	2000	2	0	2	Export	144	Sri Lanka	LKA	702	Singapore	SGP								29	CRUDE ANIMAL,VEG.MATERL.	1	No Quantity							66644			0
S3	2000	2000	2000	2	0	2	Export	144	Sri Lanka	LKA	704	Viet Nam	VNM								29	CRUDE ANIMAL,VEG.MATERL.	1	No Quantity							30016			0
S3	2000	2000	2000	2	0	2	Export	144	Sri Lanka	LKA	724	Spain	ESP								29	CRUDE ANIMAL,VEG.MATERL.	1	No Quantity							63			0
S3	2000	2000	2000	2	0	2	Export	144	Sri Lanka	LKA	752	Sweden	SWE								29	CRUDE ANIMAL,VEG.MATERL.	1	No Quantity							179929			0
S3	2000	2000	2000	2	0	2	Export	144	Sri Lanka	LKA	757	Switzerland	CHE								29	CRUDE ANIMAL,VEG.MATERL.	1	No Quantity							109781			0
S3	2000	2000	2000	2	0	2	Export	144	Sri Lanka	LKA	760	Syria	SYR								29	CRUDE ANIMAL,VEG.MATERL.	1	No Quantity							2			0
S3	2000	2000	2000	2	0	2	Export	144	Sri Lanka	LKA	764	Thailand	THA								29	CRUDE ANIMAL,VEG.MATERL.	1	No Quantity							10384			0
S3	2000	2000	2000	2	0	2	Export	144	Sri Lanka	LKA	780	Trinidad and Tobago	TTO								29	CRUDE ANIMAL,VEG.MATERL.	1	No Quantity							37260			0
S3	2000	2000	2000	2	0	2	Export	144	Sri Lanka	LKA	784	United Arab Emirates	ARE								29	CRUDE ANIMAL,VEG.MATERL.	1	No Quantity							230253			0
S3	2000	2000	2000	2	0	2	Export	144	Sri Lanka	LKA	792	Turkey	TUR								29	CRUDE ANIMAL,VEG.MATERL.	1	No Quantity							21299			0
S3	2000	2000	2000	2	0	2	Export	144	Sri Lanka	LKA	804	Ukraine	UKR								29	CRUDE ANIMAL,VEG.MATERL.	1	No Quantity							19046			0
S3	2000	2000	2000	2	0	2	Export	144	Sri Lanka	LKA	826	United Kingdom	GBR								29	CRUDE ANIMAL,VEG.MATERL.	1	No Quantity							468843			0
S3	2000	2000	2000	2	0	2	Export	144	Sri Lanka	LKA	842	USA	USA								29	CRUDE ANIMAL,VEG.MATERL.	1	No Quantity							892026			0
S3	2000	2000	2000	2	0	2	Export	144	Sri Lanka	LKA	862	Venezuela	VEN								29	CRUDE ANIMAL,VEG.MATERL.	1	No Quantity							986			0
S3	2000	2000	2000	2	0	2	Export	144	Sri Lanka	LKA	887	Yemen	YEM								29	CRUDE ANIMAL,VEG.MATERL.	1	No Quantity							12489			0
S3	2000	2000	2000	2	0	2	Export	144	Sri Lanka	LKA	899	Areas, nes									29	CRUDE ANIMAL,VEG.MATERL.	1	No Quantity							382			0
S3	2000	2000	2000	2	0	2	Export	140	Central African Rep.	CAF	0	World	WLD								33	PETROLEUM,PETROL.PRODUCT	1	No Quantity							364175			0
S3	2000	2000	2000	2	0	2	Export	140	Central African Rep.	CAF	178	Congo	COG								33	PETROLEUM,PETROL.PRODUCT	1	No Quantity							97710			0
S3	2000	2000	2000	2	0	2	Export	140	Central African Rep.	CAF	180	Dem. Rep. of the Congo	COD								33	PETROLEUM,PETROL.PRODUCT	1	No Quantity							215207			0
S3	2000	2000	2000	2	0	2	Export	140	Central African Rep.	CAF	736	Fmr Sudan	SDN								33	PETROLEUM,PETROL.PRODUCT	1	No Quantity							2944			0
S3	2000	2000	2000	2	0	2	Export	140	Central African Rep.	CAF	899	Areas, nes									33	PETROLEUM,PETROL.PRODUCT	1	No Quantity							48313			0
S3	2000	2000	2000	2	0	2	Export	144	Sri Lanka	LKA	0	World	WLD								33	PETROLEUM,PETROL.PRODUCT	1	No Quantity							26111145			0
S3	2000	2000	2000	2	0	2	Export	144	Sri Lanka	LKA	251	France	FRA								33	PETROLEUM,PETROL.PRODUCT	1	No Quantity							75921			0
S3	2000	2000	2000	2	0	2	Export	144	Sri Lanka	LKA	276	Germany	DEU								33	PETROLEUM,PETROL.PRODUCT	1	No Quantity							2			0
S3	2000	2000	2000	2	0	2	Export	144	Sri Lanka	LKA	344	China, Hong Kong SAR	HKG								33	PETROLEUM,PETROL.PRODUCT	1	No Quantity							39339			0
S3	2000	2000	2000	2	0	2	Export	144	Sri Lanka	LKA	360	Indonesia	IDN								33	PETROLEUM,PETROL.PRODUCT	1	No Quantity							165019			0
S3	2000	2000	2000	2	0	2	Export	144	Sri Lanka	LKA	392	Japan	JPN								33	PETROLEUM,PETROL.PRODUCT	1	No Quantity							23			0
S3	2000	2000	2000	2	0	2	Export	144	Sri Lanka	LKA	462	Maldives	MDV								33	PETROLEUM,PETROL.PRODUCT	1	No Quantity							229458			0
S3	2000	2000	2000	2	0	2	Export	144	Sri Lanka	LKA	699	India	IND								33	PETROLEUM,PETROL.PRODUCT	1	No Quantity							5258161			0
S3	2000	2000	2000	2	0	2	Export	144	Sri Lanka	LKA	702	Singapore	SGP								33	PETROLEUM,PETROL.PRODUCT	1	No Quantity							12120922			0
S3	2000	2000	2000	2	0	2	Export	144	Sri Lanka	LKA	764	Thailand	THA								33	PETROLEUM,PETROL.PRODUCT	1	No Quantity							8222245			0
S3	2000	2000	2000	2	0	2	Export	144	Sri Lanka	LKA	784	United Arab Emirates	ARE								33	PETROLEUM,PETROL.PRODUCT	1	No Quantity							17			0
S3	2000	2000	2000	2	0	2	Export	144	Sri Lanka	LKA	834	United Rep. of Tanzania	TZA								33	PETROLEUM,PETROL.PRODUCT	1	No Quantity							39			0
S3	2000	2000	2000	2	0	2	Export	144	Sri Lanka	LKA	0	World	WLD								41	ANIMAL OILS AND FATS	1	No Quantity							88745			0
S3	2000	2000	2000	2	0	2	Export	144	Sri Lanka	LKA	392	Japan	JPN								41	ANIMAL OILS AND FATS	1	No Quantity							88358			0
S3	2000	2000	2000	2	0	2	Export	144	Sri Lanka	LKA	757	Switzerland	CHE								41	ANIMAL OILS AND FATS	1	No Quantity							387			0
S3	2000	2000	2000	2	0	2	Export	144	Sri Lanka	LKA	0	World	WLD								42	FIXED VEG. FATS AND OILS	1	No Quantity							3455906			0
S3	2000	2000	2000	2	0	2	Export	144	Sri Lanka	LKA	36	Australia	AUS								42	FIXED VEG. FATS AND OILS	1	No Quantity							22185			0
S3	2000	2000	2000	2	0	2	Export	144	Sri Lanka	LKA	40	Austria	AUT								42	FIXED VEG. FATS AND OILS	1	No Quantity							58			0
S3	2000	2000	2000	2	0	2	Export	144	Sri Lanka	LKA	48	Bahrain	BHR								42	FIXED VEG. FATS AND OILS	1	No Quantity							109407			0
S3	2000	2000	2000	2	0	2	Export	144	Sri Lanka	LKA	50	Bangladesh	BGD								42	FIXED VEG. FATS AND OILS	1	No Quantity							2022751			0
S3	2000	2000	2000	2	0	2	Export	144	Sri Lanka	LKA	56	Belgium	BEL								42	FIXED VEG. FATS AND OILS	1	No Quantity							20510			0
S3	2000	2000	2000	2	0	2	Export	144	Sri Lanka	LKA	124	Canada	CAN								42	FIXED VEG. FATS AND OILS	1	No Quantity							33426			0
S3	2000	2000	2000	2	0	2	Export	144	Sri Lanka	LKA	156	China	CHN								42	FIXED VEG. FATS AND OILS	1	No Quantity							522			0
S3	2000	2000	2000	2	0	2	Export	144	Sri Lanka	LKA	208	Denmark	DNK								42	FIXED VEG. FATS AND OILS	1	No Quantity							3002			0
S3	2000	2000	2000	2	0	2	Export	144	Sri Lanka	LKA	251	France	FRA								42	FIXED VEG. FATS AND OILS	1	No Quantity							15649			0
S3	2000	2000	2000	2	0	2	Export	144	Sri Lanka	LKA	276	Germany	DEU								42	FIXED VEG. FATS AND OILS	1	No Quantity							11854			0
S3	2000	2000	2000	2	0	2	Export	144	Sri Lanka	LKA	381	Italy	ITA								42	FIXED VEG. FATS AND OILS	1	No Quantity							189			0
S3	2000	2000	2000	2	0	2	Export	144	Sri Lanka	LKA	392	Japan	JPN								42	FIXED VEG. FATS AND OILS	1	No Quantity							974			0
S3	2000	2000	2000	2	0	2	Export	144	Sri Lanka	LKA	422	Lebanon	LBN								42	FIXED VEG. FATS AND OILS	1	No Quantity							3211			0
S3	2000	2000	2000	2	0	2	Export	144	Sri Lanka	LKA	458	Malaysia	MYS								42	FIXED VEG. FATS AND OILS	1	No Quantity							49686			0
S3	2000	2000	2000	2	0	2	Export	144	Sri Lanka	LKA	462	Maldives	MDV								42	FIXED VEG. FATS AND OILS	1	No Quantity							7870			0
S3	2000	2000	2000	2	0	2	Export	144	Sri Lanka	LKA	512	Oman	OMN								42	FIXED VEG. FATS AND OILS	1	No Quantity							5			0
S3	2000	2000	2000	2	0	2	Export	144	Sri Lanka	LKA	528	Netherlands	NLD								42	FIXED VEG. FATS AND OILS	1	No Quantity							20433			0
S3	2000	2000	2000	2	0	2	Export	144	Sri Lanka	LKA	554	New Zealand	NZL								42	FIXED VEG. FATS AND OILS	1	No Quantity							2177			0
S3	2000	2000	2000	2	0	2	Export	144	Sri Lanka	LKA	579	Norway	NOR								42	FIXED VEG. FATS AND OILS	1	No Quantity							2731			0
S3	2000	2000	2000	2	0	2	Export	144	Sri Lanka	LKA	586	Pakistan	PAK								42	FIXED VEG. FATS AND OILS	1	No Quantity							875555			0
S3	2000	2000	2000	2	0	2	Export	144	Sri Lanka	LKA	620	Portugal	PRT								42	FIXED VEG. FATS AND OILS	1	No Quantity							50			0
S3	2000	2000	2000	2	0	2	Export	144	Sri Lanka	LKA	634	Qatar	QAT								42	FIXED VEG. FATS AND OILS	1	No Quantity							49			0
S3	2000	2000	2000	2	0	2	Export	144	Sri Lanka	LKA	643	Russian Federation	RUS								42	FIXED VEG. FATS AND OILS	1	No Quantity							3			0
S3	2000	2000	2000	2	0	2	Export	144	Sri Lanka	LKA	682	Saudi Arabia	SAU								42	FIXED VEG. FATS AND OILS	1	No Quantity							14936			0
S3	2000	2000	2000	2	0	2	Export	144	Sri Lanka	LKA	699	India	IND								42	FIXED VEG. FATS AND OILS	1	No Quantity							20056			0
S3	2000	2000	2000	2	0	2	Export	144	Sri Lanka	LKA	702	Singapore	SGP								42	FIXED VEG. FATS AND OILS	1	No Quantity							6942			0
S3	2000	2000	2000	2	0	2	Export	144	Sri Lanka	LKA	757	Switzerland	CHE								42	FIXED VEG. FATS AND OILS	1	No Quantity							13728			0
S3	2000	2000	2000	2	0	2	Export	144	Sri Lanka	LKA	784	United Arab Emirates	ARE								42	FIXED VEG. FATS AND OILS	1	No Quantity							145997			0
S3	2000	2000	2000	2	0	2	Export	144	Sri Lanka	LKA	826	United Kingdom	GBR								42	FIXED VEG. FATS AND OILS	1	No Quantity							43969			0
S3	2000	2000	2000	2	0	2	Export	144	Sri Lanka	LKA	842	USA	USA								42	FIXED VEG. FATS AND OILS	1	No Quantity							7986			0
S3	2000	2000	2000	2	0	2	Export	140	Central African Rep.	CAF	0	World	WLD								43	ANIMAL,VEG.FATS,OILS,NES	1	No Quantity							51663			0
S3	2000	2000	2000	2	0	2	Export	140	Central African Rep.	CAF	56	Belgium	BEL								43	ANIMAL,VEG.FATS,OILS,NES	1	No Quantity							4948			0
S3	2000	2000	2000	2	0	2	Export	140	Central African Rep.	CAF	120	Cameroon	CMR								43	ANIMAL,VEG.FATS,OILS,NES	1	No Quantity							5594			0
S3	2000	2000	2000	2	0	2	Export	140	Central African Rep.	CAF	251	France	FRA								43	ANIMAL,VEG.FATS,OILS,NES	1	No Quantity							38272			0
S3	2000	2000	2000	2	0	2	Export	140	Central African Rep.	CAF	736	Fmr Sudan	SDN								43	ANIMAL,VEG.FATS,OILS,NES	1	No Quantity							2849			0
S3	2000	2000	2000	2	0	2	Export	144	Sri Lanka	LKA	0	World	WLD								43	ANIMAL,VEG.FATS,OILS,NES	1	No Quantity							1306			0
S3	2000	2000	2000	2	0	2	Export	144	Sri Lanka	LKA	36	Australia	AUS								43	ANIMAL,VEG.FATS,OILS,NES	1	No Quantity							5			0
S3	2000	2000	2000	2	0	2	Export	144	Sri Lanka	LKA	124	Canada	CAN								43	ANIMAL,VEG.FATS,OILS,NES	1	No Quantity							469			0
S3	2000	2000	2000	2	0	2	Export	144	Sri Lanka	LKA	208	Denmark	DNK								43	ANIMAL,VEG.FATS,OILS,NES	1	No Quantity							195			0
S3	2000	2000	2000	2	0	2	Export	144	Sri Lanka	LKA	276	Germany	DEU								43	ANIMAL,VEG.FATS,OILS,NES	1	No Quantity							8			0
S3	2000	2000	2000	2	0	2	Export	144	Sri Lanka	LKA	462	Maldives	MDV								43	ANIMAL,VEG.FATS,OILS,NES	1	No Quantity							628			0
S3	2000	2000	2000	2	0	2	Export	144	Sri Lanka	LKA	826	United Kingdom	GBR								43	ANIMAL,VEG.FATS,OILS,NES	1	No Quantity							1			0
S3	2000	2000	2000	2	0	2	Export	144	Sri Lanka	LKA	0	World	WLD								51	ORGANIC CHEMICALS	1	No Quantity							3710806			0
S3	2000	2000	2000	2	0	2	Export	144	Sri Lanka	LKA	36	Australia	AUS								51	ORGANIC CHEMICALS	1	No Quantity							838			0
S3	2000	2000	2000	2	0	2	Export	144	Sri Lanka	LKA	48	Bahrain	BHR								51	ORGANIC CHEMICALS	1	No Quantity							23			0
S3	2000	2000	2000	2	0	2	Export	144	Sri Lanka	LKA	50	Bangladesh	BGD								51	ORGANIC CHEMICALS	1	No Quantity							358661			0
S3	2000	2000	2000	2	0	2	Export	144	Sri Lanka	LKA	56	Belgium	BEL								51	ORGANIC CHEMICALS	1	No Quantity							25130			0
S3	2000	2000	2000	2	0	2	Export	144	Sri Lanka	LKA	124	Canada	CAN								51	ORGANIC CHEMICALS	1	No Quantity							600			0
S3	2000	2000	2000	2	0	2	Export	144	Sri Lanka	LKA	208	Denmark	DNK								51	ORGANIC CHEMICALS	1	No Quantity							667			0
S3	2000	2000	2000	2	0	2	Export	144	Sri Lanka	LKA	251	France	FRA								51	ORGANIC CHEMICALS	1	No Quantity							2088			0
S3	2000	2000	2000	2	0	2	Export	144	Sri Lanka	LKA	276	Germany	DEU								51	ORGANIC CHEMICALS	1	No Quantity							3623			0
S3	2000	2000	2000	2	0	2	Export	144	Sri Lanka	LKA	381	Italy	ITA								51	ORGANIC CHEMICALS	1	No Quantity							213			0
S3	2000	2000	2000	2	0	2	Export	144	Sri Lanka	LKA	392	Japan	JPN								51	ORGANIC CHEMICALS	1	No Quantity							2007			0
S3	2000	2000	2000	2	0	2	Export	144	Sri Lanka	LKA	422	Lebanon	LBN								51	ORGANIC CHEMICALS	1	No Quantity							239			0
S3	2000	2000	2000	2	0	2	Export	144	Sri Lanka	LKA	458	Malaysia	MYS								51	ORGANIC CHEMICALS	1	No Quantity							4813			0
S3	2000	2000	2000	2	0	2	Export	144	Sri Lanka	LKA	462	Maldives	MDV								51	ORGANIC CHEMICALS	1	No Quantity							10514			0
S3	2000	2000	2000	2	0	2	Export	144	Sri Lanka	LKA	480	Mauritius	MUS								51	ORGANIC CHEMICALS	1	No Quantity							1808			0
S3	2000	2000	2000	2	0	2	Export	144	Sri Lanka	LKA	512	Oman	OMN								51	ORGANIC CHEMICALS	1	No Quantity							106643			0
S3	2000	2000	2000	2	0	2	Export	144	Sri Lanka	LKA	524	Nepal	NPL								51	ORGANIC CHEMICALS	1	No Quantity							2136			0
S3	2000	2000	2000	2	0	2	Export	144	Sri Lanka	LKA	528	Netherlands	NLD								51	ORGANIC CHEMICALS	1	No Quantity							171			0
S3	2000	2000	2000	2	0	2	Export	144	Sri Lanka	LKA	579	Norway	NOR								51	ORGANIC CHEMICALS	1	No Quantity							252			0
S3	2000	2000	2000	2	0	2	Export	144	Sri Lanka	LKA	586	Pakistan	PAK								51	ORGANIC CHEMICALS	1	No Quantity							50			0
S3	2000	2000	2000	2	0	2	Export	144	Sri Lanka	LKA	608	Philippines	PHL								51	ORGANIC CHEMICALS	1	No Quantity							402737			0
S3	2000	2000	2000	2	0	2	Export	144	Sri Lanka	LKA	620	Portugal	PRT								51	ORGANIC CHEMICALS	1	No Quantity							8			0
S3	2000	2000	2000	2	0	2	Export	144	Sri Lanka	LKA	699	India	IND								51	ORGANIC CHEMICALS	1	No Quantity							2311662			0
S3	2000	2000	2000	2	0	2	Export	144	Sri Lanka	LKA	702	Singapore	SGP								51	ORGANIC CHEMICALS	1	No Quantity							5550			0
S3	2000	2000	2000	2	0	2	Export	144	Sri Lanka	LKA	710	South Africa	ZAF								51	ORGANIC CHEMICALS	1	No Quantity							461736			0
S3	2000	2000	2000	2	0	2	Export	144	Sri Lanka	LKA	757	Switzerland	CHE								51	ORGANIC CHEMICALS	1	No Quantity							1834			0
S3	2000	2000	2000	2	0	2	Export	144	Sri Lanka	LKA	764	Thailand	THA								51	ORGANIC CHEMICALS	1	No Quantity							1530			0
S3	2000	2000	2000	2	0	2	Export	144	Sri Lanka	LKA	826	United Kingdom	GBR								51	ORGANIC CHEMICALS	1	No Quantity							874			0
S3	2000	2000	2000	2	0	2	Export	144	Sri Lanka	LKA	842	USA	USA								51	ORGANIC CHEMICALS	1	No Quantity							4399			0
S3	2000	2000	2000	2	0	2	Export	140	Central African Rep.	CAF	0	World	WLD								52	INORGANIC CHEMICALS	1	No Quantity							1824			0
S3	2000	2000	2000	2	0	2	Export	140	Central African Rep.	CAF	148	Chad	TCD								52	INORGANIC CHEMICALS	1	No Quantity							1824			0
S3	2000	2000	2000	2	0	2	Export	144	Sri Lanka	LKA	0	World	WLD								52	INORGANIC CHEMICALS	1	No Quantity							96450			0
S3	2000	2000	2000	2	0	2	Export	144	Sri Lanka	LKA	50	Bangladesh	BGD								52	INORGANIC CHEMICALS	1	No Quantity							2405			0
S3	2000	2000	2000	2	0	2	Export	144	Sri Lanka	LKA	56	Belgium	BEL								52	INORGANIC CHEMICALS	1	No Quantity							1275			0
S3	2000	2000	2000	2	0	2	Export	144	Sri Lanka	LKA	381	Italy	ITA								52	INORGANIC CHEMICALS	1	No Quantity							4			0
S3	2000	2000	2000	2	0	2	Export	144	Sri Lanka	LKA	392	Japan	JPN								52	INORGANIC CHEMICALS	1	No Quantity							17			0
S3	2000	2000	2000	2	0	2	Export	144	Sri Lanka	LKA	458	Malaysia	MYS								52	INORGANIC CHEMICALS	1	No Quantity							38588			0
S3	2000	2000	2000	2	0	2	Export	144	Sri Lanka	LKA	462	Maldives	MDV								52	INORGANIC CHEMICALS	1	No Quantity							42588			0
S3	2000	2000	2000	2	0	2	Export	144	Sri Lanka	LKA	480	Mauritius	MUS								52	INORGANIC CHEMICALS	1	No Quantity							1442			0
S3	2000	2000	2000	2	0	2	Export	144	Sri Lanka	LKA	528	Netherlands	NLD								52	INORGANIC CHEMICALS	1	No Quantity							50			0
S3	2000	2000	2000	2	0	2	Export	144	Sri Lanka	LKA	586	Pakistan	PAK								52	INORGANIC CHEMICALS	1	No Quantity							4			0
S3	2000	2000	2000	2	0	2	Export	144	Sri Lanka	LKA	682	Saudi Arabia	SAU								52	INORGANIC CHEMICALS	1	No Quantity							3991			0
S3	2000	2000	2000	2	0	2	Export	144	Sri Lanka	LKA	699	India	IND								52	INORGANIC CHEMICALS	1	No Quantity							67			0
S3	2000	2000	2000	2	0	2	Export	144	Sri Lanka	LKA	764	Thailand	THA								52	INORGANIC CHEMICALS	1	No Quantity							96			0
S3	2000	2000	2000	2	0	2	Export	144	Sri Lanka	LKA	784	United Arab Emirates	ARE								52	INORGANIC CHEMICALS	1	No Quantity							5922			0
S3	2000	2000	2000	2	0	2	Export	140	Central African Rep.	CAF	0	World	WLD								53	DYES,COLOURING MATERIALS	1	No Quantity							3642			0
S3	2000	2000	2000	2	0	2	Export	140	Central African Rep.	CAF	180	Dem. Rep. of the Congo	COD								53	DYES,COLOURING MATERIALS	1	No Quantity							1437			0
S3	2000	2000	2000	2	0	2	Export	140	Central African Rep.	CAF	566	Nigeria	NGA								53	DYES,COLOURING MATERIALS	1	No Quantity							2205			0
S3	2000	2000	2000	2	0	2	Export	144	Sri Lanka	LKA	0	World	WLD								53	DYES,COLOURING MATERIALS	1	No Quantity							1239667			0
S3	2000	2000	2000	2	0	2	Export	144	Sri Lanka	LKA	50	Bangladesh	BGD								53	DYES,COLOURING MATERIALS	1	No Quantity							226568			0
S3	2000	2000	2000	2	0	2	Export	144	Sri Lanka	LKA	56	Belgium	BEL								53	DYES,COLOURING MATERIALS	1	No Quantity							34494			0
S3	2000	2000	2000	2	0	2	Export	144	Sri Lanka	LKA	104	Myanmar	MMR								53	DYES,COLOURING MATERIALS	1	No Quantity							137283			0
S3	2000	2000	2000	2	0	2	Export	144	Sri Lanka	LKA	124	Canada	CAN								53	DYES,COLOURING MATERIALS	1	No Quantity							113			0
S3	2000	2000	2000	2	0	2	Export	144	Sri Lanka	LKA	156	China	CHN								53	DYES,COLOURING MATERIALS	1	No Quantity							35818			0
S3	2000	2000	2000	2	0	2	Export	144	Sri Lanka	LKA	242	Fiji	FJI								53	DYES,COLOURING MATERIALS	1	No Quantity							77			0
S3	2000	2000	2000	2	0	2	Export	144	Sri Lanka	LKA	251	France	FRA								53	DYES,COLOURING MATERIALS	1	No Quantity							102			0
S3	2000	2000	2000	2	0	2	Export	144	Sri Lanka	LKA	276	Germany	DEU								53	DYES,COLOURING MATERIALS	1	No Quantity							11754			0
S3	2000	2000	2000	2	0	2	Export	144	Sri Lanka	LKA	344	China, Hong Kong SAR	HKG								53	DYES,COLOURING MATERIALS	1	No Quantity							159			0
S3	2000	2000	2000	2	0	2	Export	144	Sri Lanka	LKA	381	Italy	ITA								53	DYES,COLOURING MATERIALS	1	No Quantity							105			0
S3	2000	2000	2000	2	0	2	Export	144	Sri Lanka	LKA	392	Japan	JPN								53	DYES,COLOURING MATERIALS	1	No Quantity							410			0
S3	2000	2000	2000	2	0	2	Export	144	Sri Lanka	LKA	404	Kenya	KEN								53	DYES,COLOURING MATERIALS	1	No Quantity							10991			0
S3	2000	2000	2000	2	0	2	Export	144	Sri Lanka	LKA	410	Rep. of Korea	KOR								53	DYES,COLOURING MATERIALS	1	No Quantity							21370			0
S3	2000	2000	2000	2	0	2	Export	144	Sri Lanka	LKA	458	Malaysia	MYS								53	DYES,COLOURING MATERIALS	1	No Quantity							2271			0
S3	2000	2000	2000	2	0	2	Export	144	Sri Lanka	LKA	462	Maldives	MDV								53	DYES,COLOURING MATERIALS	1	No Quantity							388609			0
S3	2000	2000	2000	2	0	2	Export	144	Sri Lanka	LKA	554	New Zealand	NZL								53	DYES,COLOURING MATERIALS	1	No Quantity							88			0
S3	2000	2000	2000	2	0	2	Export	144	Sri Lanka	LKA	586	Pakistan	PAK								53	DYES,COLOURING MATERIALS	1	No Quantity							467			0
S3	2000	2000	2000	2	0	2	Export	144	Sri Lanka	LKA	699	India	IND								53	DYES,COLOURING MATERIALS	1	No Quantity							130493			0
S3	2000	2000	2000	2	0	2	Export	144	Sri Lanka	LKA	702	Singapore	SGP								53	DYES,COLOURING MATERIALS	1	No Quantity							193480			0
S3	2000	2000	2000	2	0	2	Export	144	Sri Lanka	LKA	748	Swaziland	SWZ								53	DYES,COLOURING MATERIALS	1	No Quantity							21			0
S3	2000	2000	2000	2	0	2	Export	144	Sri Lanka	LKA	752	Sweden	SWE								53	DYES,COLOURING MATERIALS	1	No Quantity							1394			0
S3	2000	2000	2000	2	0	2	Export	144	Sri Lanka	LKA	764	Thailand	THA								53	DYES,COLOURING MATERIALS	1	No Quantity							80			0
S3	2000	2000	2000	2	0	2	Export	144	Sri Lanka	LKA	826	United Kingdom	GBR								53	DYES,COLOURING MATERIALS	1	No Quantity							3105			0
S3	2000	2000	2000	2	0	2	Export	144	Sri Lanka	LKA	842	USA	USA								53	DYES,COLOURING MATERIALS	1	No Quantity							40415			0
S3	2000	2000	2000	2	0	2	Export	140	Central African Rep.	CAF	0	World	WLD								54	MEDICINAL,PHARM.PRODUCTS	1	No Quantity							32007			0
S3	2000	2000	2000	2	0	2	Export	140	Central African Rep.	CAF	251	France	FRA								54	MEDICINAL,PHARM.PRODUCTS	1	No Quantity							1338			0
S3	2000	2000	2000	2	0	2	Export	140	Central African Rep.	CAF	276	Germany	DEU								54	MEDICINAL,PHARM.PRODUCTS	1	No Quantity							683			0
S3	2000	2000	2000	2	0	2	Export	140	Central African Rep.	CAF	528	Netherlands	NLD								54	MEDICINAL,PHARM.PRODUCTS	1	No Quantity							10202			0
S3	2000	2000	2000	2	0	2	Export	140	Central African Rep.	CAF	566	Nigeria	NGA								54	MEDICINAL,PHARM.PRODUCTS	1	No Quantity							13461			0
S3	2000	2000	2000	2	0	2	Export	140	Central African Rep.	CAF	842	USA	USA								54	MEDICINAL,PHARM.PRODUCTS	1	No Quantity							6322			0
S3	2000	2000	2000	2	0	2	Export	144	Sri Lanka	LKA	0	World	WLD								54	MEDICINAL,PHARM.PRODUCTS	1	No Quantity							1794925			0
S3	2000	2000	2000	2	0	2	Export	144	Sri Lanka	LKA	16	American Samoa	ASM								54	MEDICINAL,PHARM.PRODUCTS	1	No Quantity							461			0
S3	2000	2000	2000	2	0	2	Export	144	Sri Lanka	LKA	36	Australia	AUS								54	MEDICINAL,PHARM.PRODUCTS	1	No Quantity							9583			0
S3	2000	2000	2000	2	0	2	Export	144	Sri Lanka	LKA	40	Austria	AUT								54	MEDICINAL,PHARM.PRODUCTS	1	No Quantity							136			0
S3	2000	2000	2000	2	0	2	Export	144	Sri Lanka	LKA	48	Bahrain	BHR								54	MEDICINAL,PHARM.PRODUCTS	1	No Quantity							73			0
S3	2000	2000	2000	2	0	2	Export	144	Sri Lanka	LKA	50	Bangladesh	BGD								54	MEDICINAL,PHARM.PRODUCTS	1	No Quantity							24			0
S3	2000	2000	2000	2	0	2	Export	144	Sri Lanka	LKA	52	Barbados	BRB								54	MEDICINAL,PHARM.PRODUCTS	1	No Quantity							41			0
S3	2000	2000	2000	2	0	2	Export	144	Sri Lanka	LKA	100	Bulgaria	BGR								54	MEDICINAL,PHARM.PRODUCTS	1	No Quantity							1959			0
S3	2000	2000	2000	2	0	2	Export	144	Sri Lanka	LKA	104	Myanmar	MMR								54	MEDICINAL,PHARM.PRODUCTS	1	No Quantity							10992			0
S3	2000	2000	2000	2	0	2	Export	144	Sri Lanka	LKA	124	Canada	CAN								54	MEDICINAL,PHARM.PRODUCTS	1	No Quantity							1602			0
S3	2000	2000	2000	2	0	2	Export	144	Sri Lanka	LKA	196	Cyprus	CYP								54	MEDICINAL,PHARM.PRODUCTS	1	No Quantity							4334			0
S3	2000	2000	2000	2	0	2	Export	144	Sri Lanka	LKA	208	Denmark	DNK								54	MEDICINAL,PHARM.PRODUCTS	1	No Quantity							442			0
S3	2000	2000	2000	2	0	2	Export	144	Sri Lanka	LKA	251	France	FRA								54	MEDICINAL,PHARM.PRODUCTS	1	No Quantity							221			0
S3	2000	2000	2000	2	0	2	Export	144	Sri Lanka	LKA	276	Germany	DEU								54	MEDICINAL,PHARM.PRODUCTS	1	No Quantity							205815			0
S3	2000	2000	2000	2	0	2	Export	144	Sri Lanka	LKA	344	China, Hong Kong SAR	HKG								54	MEDICINAL,PHARM.PRODUCTS	1	No Quantity							63107			0
S3	2000	2000	2000	2	0	2	Export	144	Sri Lanka	LKA	360	Indonesia	IDN								54	MEDICINAL,PHARM.PRODUCTS	1	No Quantity							88			0
S3	2000	2000	2000	2	0	2	Export	144	Sri Lanka	LKA	372	Ireland	IRL								54	MEDICINAL,PHARM.PRODUCTS	1	No Quantity							20			0
S3	2000	2000	2000	2	0	2	Export	144	Sri Lanka	LKA	381	Italy	ITA								54	MEDICINAL,PHARM.PRODUCTS	1	No Quantity							661			0
S3	2000	2000	2000	2	0	2	Export	144	Sri Lanka	LKA	392	Japan	JPN								54	MEDICINAL,PHARM.PRODUCTS	1	No Quantity							574707			0
S3	2000	2000	2000	2	0	2	Export	144	Sri Lanka	LKA	410	Rep. of Korea	KOR								54	MEDICINAL,PHARM.PRODUCTS	1	No Quantity							3			0
S3	2000	2000	2000	2	0	2	Export	144	Sri Lanka	LKA	422	Lebanon	LBN								54	MEDICINAL,PHARM.PRODUCTS	1	No Quantity							1731			0
S3	2000	2000	2000	2	0	2	Export	144	Sri Lanka	LKA	458	Malaysia	MYS								54	MEDICINAL,PHARM.PRODUCTS	1	No Quantity							67271			0
S3	2000	2000	2000	2	0	2	Export	144	Sri Lanka	LKA	462	Maldives	MDV								54	MEDICINAL,PHARM.PRODUCTS	1	No Quantity							728611			0
S3	2000	2000	2000	2	0	2	Export	144	Sri Lanka	LKA	466	Mali	MLI								54	MEDICINAL,PHARM.PRODUCTS	1	No Quantity							3320			0
S3	2000	2000	2000	2	0	2	Export	144	Sri Lanka	LKA	512	Oman	OMN								54	MEDICINAL,PHARM.PRODUCTS	1	No Quantity							622			0
S3	2000	2000	2000	2	0	2	Export	144	Sri Lanka	LKA	528	Netherlands	NLD								54	MEDICINAL,PHARM.PRODUCTS	1	No Quantity							283			0
S3	2000	2000	2000	2	0	2	Export	144	Sri Lanka	LKA	548	Vanuatu	VUT								54	MEDICINAL,PHARM.PRODUCTS	1	No Quantity							369			0
S3	2000	2000	2000	2	0	2	Export	144	Sri Lanka	LKA	554	New Zealand	NZL								54	MEDICINAL,PHARM.PRODUCTS	1	No Quantity							66			0
S3	2000	2000	2000	2	0	2	Export	144	Sri Lanka	LKA	570	Niue	NIU								54	MEDICINAL,PHARM.PRODUCTS	1	No Quantity							18			0
S3	2000	2000	2000	2	0	2	Export	144	Sri Lanka	LKA	579	Norway	NOR								54	MEDICINAL,PHARM.PRODUCTS	1	No Quantity							1043			0
S3	2000	2000	2000	2	0	2	Export	144	Sri Lanka	LKA	608	Philippines	PHL								54	MEDICINAL,PHARM.PRODUCTS	1	No Quantity							10358			0
S3	2000	2000	2000	2	0	2	Export	144	Sri Lanka	LKA	620	Portugal	PRT								54	MEDICINAL,PHARM.PRODUCTS	1	No Quantity							4363			0
S3	2000	2000	2000	2	0	2	Export	144	Sri Lanka	LKA	699	India	IND								54	MEDICINAL,PHARM.PRODUCTS	1	No Quantity							47525			0
S3	2000	2000	2000	2	0	2	Export	144	Sri Lanka	LKA	702	Singapore	SGP								54	MEDICINAL,PHARM.PRODUCTS	1	No Quantity							3307			0
S3	2000	2000	2000	2	0	2	Export	144	Sri Lanka	LKA	704	Viet Nam	VNM								54	MEDICINAL,PHARM.PRODUCTS	1	No Quantity							285			0
S3	2000	2000	2000	2	0	2	Export	144	Sri Lanka	LKA	757	Switzerland	CHE								54	MEDICINAL,PHARM.PRODUCTS	1	No Quantity							1384			0
S3	2000	2000	2000	2	0	2	Export	144	Sri Lanka	LKA	784	United Arab Emirates	ARE								54	MEDICINAL,PHARM.PRODUCTS	1	No Quantity							6455			0
S3	2000	2000	2000	2	0	2	Export	144	Sri Lanka	LKA	818	Egypt	EGY								54	MEDICINAL,PHARM.PRODUCTS	1	No Quantity							9285			0
S3	2000	2000	2000	2	0	2	Export	144	Sri Lanka	LKA	826	United Kingdom	GBR								54	MEDICINAL,PHARM.PRODUCTS	1	No Quantity							11753			0
S3	2000	2000	2000	2	0	2	Export	144	Sri Lanka	LKA	842	USA	USA								54	MEDICINAL,PHARM.PRODUCTS	1	No Quantity							21685			0
S3	2000	2000	2000	2	0	2	Export	144	Sri Lanka	LKA	882	Samoa	WSM								54	MEDICINAL,PHARM.PRODUCTS	1	No Quantity							923			0
S3	2000	2000	2000	2	0	2	Export	140	Central African Rep.	CAF	0	World	WLD								55	ESSENTL.OILS,PERFUME,ETC	1	No Quantity							24599			0
S3	2000	2000	2000	2	0	2	Export	140	Central African Rep.	CAF	180	Dem. Rep. of the Congo	COD								55	ESSENTL.OILS,PERFUME,ETC	1	No Quantity							24599			0
S3	2000	2000	2000	2	0	2	Export	144	Sri Lanka	LKA	0	World	WLD								55	ESSENTL.OILS,PERFUME,ETC	1	No Quantity							5001317			0
S3	2000	2000	2000	2	0	2	Export	144	Sri Lanka	LKA	36	Australia	AUS								55	ESSENTL.OILS,PERFUME,ETC	1	No Quantity							56245			0
S3	2000	2000	2000	2	0	2	Export	144	Sri Lanka	LKA	40	Austria	AUT								55	ESSENTL.OILS,PERFUME,ETC	1	No Quantity							162			0
S3	2000	2000	2000	2	0	2	Export	144	Sri Lanka	LKA	48	Bahrain	BHR								55	ESSENTL.OILS,PERFUME,ETC	1	No Quantity							31			0
S3	2000	2000	2000	2	0	2	Export	144	Sri Lanka	LKA	50	Bangladesh	BGD								55	ESSENTL.OILS,PERFUME,ETC	1	No Quantity							9337			0
S3	2000	2000	2000	2	0	2	Export	144	Sri Lanka	LKA	52	Barbados	BRB								55	ESSENTL.OILS,PERFUME,ETC	1	No Quantity							62			0
S3	2000	2000	2000	2	0	2	Export	144	Sri Lanka	LKA	56	Belgium	BEL								55	ESSENTL.OILS,PERFUME,ETC	1	No Quantity							27440			0
S3	2000	2000	2000	2	0	2	Export	144	Sri Lanka	LKA	124	Canada	CAN								55	ESSENTL.OILS,PERFUME,ETC	1	No Quantity							237824			0
S3	2000	2000	2000	2	0	2	Export	144	Sri Lanka	LKA	156	China	CHN								55	ESSENTL.OILS,PERFUME,ETC	1	No Quantity							11085			0
S3	2000	2000	2000	2	0	2	Export	144	Sri Lanka	LKA	208	Denmark	DNK								55	ESSENTL.OILS,PERFUME,ETC	1	No Quantity							2631			0
S3	2000	2000	2000	2	0	2	Export	144	Sri Lanka	LKA	242	Fiji	FJI								55	ESSENTL.OILS,PERFUME,ETC	1	No Quantity							4673			0
S3	2000	2000	2000	2	0	2	Export	144	Sri Lanka	LKA	251	France	FRA								55	ESSENTL.OILS,PERFUME,ETC	1	No Quantity							987008			0
S3	2000	2000	2000	2	0	2	Export	144	Sri Lanka	LKA	276	Germany	DEU								55	ESSENTL.OILS,PERFUME,ETC	1	No Quantity							165129			0
S3	2000	2000	2000	2	0	2	Export	144	Sri Lanka	LKA	300	Greece	GRC								55	ESSENTL.OILS,PERFUME,ETC	1	No Quantity							10218			0
S3	2000	2000	2000	2	0	2	Export	144	Sri Lanka	LKA	344	China, Hong Kong SAR	HKG								55	ESSENTL.OILS,PERFUME,ETC	1	No Quantity							201149			0
S3	2000	2000	2000	2	0	2	Export	144	Sri Lanka	LKA	360	Indonesia	IDN								55	ESSENTL.OILS,PERFUME,ETC	1	No Quantity							19898			0
S3	2000	2000	2000	2	0	2	Export	144	Sri Lanka	LKA	381	Italy	ITA								55	ESSENTL.OILS,PERFUME,ETC	1	No Quantity							67448			0
S3	2000	2000	2000	2	0	2	Export	144	Sri Lanka	LKA	392	Japan	JPN								55	ESSENTL.OILS,PERFUME,ETC	1	No Quantity							104566			0
S3	2000	2000	2000	2	0	2	Export	144	Sri Lanka	LKA	400	Jordan	JOR								55	ESSENTL.OILS,PERFUME,ETC	1	No Quantity							199			0
S3	2000	2000	2000	2	0	2	Export	144	Sri Lanka	LKA	422	Lebanon	LBN								55	ESSENTL.OILS,PERFUME,ETC	1	No Quantity							7438			0
S3	2000	2000	2000	2	0	2	Export	144	Sri Lanka	LKA	458	Malaysia	MYS								55	ESSENTL.OILS,PERFUME,ETC	1	No Quantity							14714			0
S3	2000	2000	2000	2	0	2	Export	144	Sri Lanka	LKA	462	Maldives	MDV								55	ESSENTL.OILS,PERFUME,ETC	1	No Quantity							193907			0
S3	2000	2000	2000	2	0	2	Export	144	Sri Lanka	LKA	480	Mauritius	MUS								55	ESSENTL.OILS,PERFUME,ETC	1	No Quantity							34400			0
S3	2000	2000	2000	2	0	2	Export	144	Sri Lanka	LKA	490	Other Asia, nes									55	ESSENTL.OILS,PERFUME,ETC	1	No Quantity							6277			0
S3	2000	2000	2000	2	0	2	Export	144	Sri Lanka	LKA	512	Oman	OMN								55	ESSENTL.OILS,PERFUME,ETC	1	No Quantity							69722			0
S3	2000	2000	2000	2	0	2	Export	144	Sri Lanka	LKA	528	Netherlands	NLD								55	ESSENTL.OILS,PERFUME,ETC	1	No Quantity							85553			0
S3	2000	2000	2000	2	0	2	Export	144	Sri Lanka	LKA	554	New Zealand	NZL								55	ESSENTL.OILS,PERFUME,ETC	1	No Quantity							3173			0
S3	2000	2000	2000	2	0	2	Export	144	Sri Lanka	LKA	579	Norway	NOR								55	ESSENTL.OILS,PERFUME,ETC	1	No Quantity							2922			0
S3	2000	2000	2000	2	0	2	Export	144	Sri Lanka	LKA	586	Pakistan	PAK								55	ESSENTL.OILS,PERFUME,ETC	1	No Quantity							296			0
S3	2000	2000	2000	2	0	2	Export	144	Sri Lanka	LKA	620	Portugal	PRT								55	ESSENTL.OILS,PERFUME,ETC	1	No Quantity							389			0
S3	2000	2000	2000	2	0	2	Export	144	Sri Lanka	LKA	634	Qatar	QAT								55	ESSENTL.OILS,PERFUME,ETC	1	No Quantity							265			0
S3	2000	2000	2000	2	0	2	Export	144	Sri Lanka	LKA	643	Russian Federation	RUS								55	ESSENTL.OILS,PERFUME,ETC	1	No Quantity							503			0
S3	2000	2000	2000	2	0	2	Export	144	Sri Lanka	LKA	690	Seychelles	SYC								55	ESSENTL.OILS,PERFUME,ETC	1	No Quantity							201			0
S3	2000	2000	2000	2	0	2	Export	144	Sri Lanka	LKA	699	India	IND								55	ESSENTL.OILS,PERFUME,ETC	1	No Quantity							43262			0
S3	2000	2000	2000	2	0	2	Export	144	Sri Lanka	LKA	702	Singapore	SGP								55	ESSENTL.OILS,PERFUME,ETC	1	No Quantity							716645			0
S3	2000	2000	2000	2	0	2	Export	144	Sri Lanka	LKA	724	Spain	ESP								55	ESSENTL.OILS,PERFUME,ETC	1	No Quantity							101534			0
S3	2000	2000	2000	2	0	2	Export	144	Sri Lanka	LKA	752	Sweden	SWE								55	ESSENTL.OILS,PERFUME,ETC	1	No Quantity							87			0
S3	2000	2000	2000	2	0	2	Export	144	Sri Lanka	LKA	757	Switzerland	CHE								55	ESSENTL.OILS,PERFUME,ETC	1	No Quantity							112903			0
S3	2000	2000	2000	2	0	2	Export	144	Sri Lanka	LKA	764	Thailand	THA								55	ESSENTL.OILS,PERFUME,ETC	1	No Quantity							3230			0
S3	2000	2000	2000	2	0	2	Export	144	Sri Lanka	LKA	784	United Arab Emirates	ARE								55	ESSENTL.OILS,PERFUME,ETC	1	No Quantity							27929			0
S3	2000	2000	2000	2	0	2	Export	144	Sri Lanka	LKA	818	Egypt	EGY								55	ESSENTL.OILS,PERFUME,ETC	1	No Quantity							15231			0
S3	2000	2000	2000	2	0	2	Export	144	Sri Lanka	LKA	826	United Kingdom	GBR								55	ESSENTL.OILS,PERFUME,ETC	1	No Quantity							561429			0
S3	2000	2000	2000	2	0	2	Export	144	Sri Lanka	LKA	842	USA	USA								55	ESSENTL.OILS,PERFUME,ETC	1	No Quantity							1094205			0
S3	2000	2000	2000	2	0	2	Export	144	Sri Lanka	LKA	0	World	WLD								56	FERTILIZER,EXCEPT GRP272	1	No Quantity							807931			0
S3	2000	2000	2000	2	0	2	Export	144	Sri Lanka	LKA	104	Myanmar	MMR								56	FERTILIZER,EXCEPT GRP272	1	No Quantity							76820			0
S3	2000	2000	2000	2	0	2	Export	144	Sri Lanka	LKA	392	Japan	JPN								56	FERTILIZER,EXCEPT GRP272	1	No Quantity							226			0
S3	2000	2000	2000	2	0	2	Export	144	Sri Lanka	LKA	458	Malaysia	MYS								56	FERTILIZER,EXCEPT GRP272	1	No Quantity							172			0
S3	2000	2000	2000	2	0	2	Export	144	Sri Lanka	LKA	462	Maldives	MDV								56	FERTILIZER,EXCEPT GRP272	1	No Quantity							48344			0
S3	2000	2000	2000	2	0	2	Export	144	Sri Lanka	LKA	512	Oman	OMN								56	FERTILIZER,EXCEPT GRP272	1	No Quantity							297			0
S3	2000	2000	2000	2	0	2	Export	144	Sri Lanka	LKA	690	Seychelles	SYC								56	FERTILIZER,EXCEPT GRP272	1	No Quantity							21009			0
S3	2000	2000	2000	2	0	2	Export	144	Sri Lanka	LKA	702	Singapore	SGP								56	FERTILIZER,EXCEPT GRP272	1	No Quantity							660941			0
S3	2000	2000	2000	2	0	2	Export	144	Sri Lanka	LKA	784	United Arab Emirates	ARE								56	FERTILIZER,EXCEPT GRP272	1	No Quantity							122			0
S3	2000	2000	2000	2	0	2	Export	144	Sri Lanka	LKA	0	World	WLD								57	PLASTICS IN PRIMARY FORM	1	No Quantity							1176252			0
S3	2000	2000	2000	2	0	2	Export	144	Sri Lanka	LKA	36	Australia	AUS								57	PLASTICS IN PRIMARY FORM	1	No Quantity							161			0
S3	2000	2000	2000	2	0	2	Export	144	Sri Lanka	LKA	50	Bangladesh	BGD								57	PLASTICS IN PRIMARY FORM	1	No Quantity							30614			0
S3	2000	2000	2000	2	0	2	Export	144	Sri Lanka	LKA	56	Belgium	BEL								57	PLASTICS IN PRIMARY FORM	1	No Quantity							45			0
S3	2000	2000	2000	2	0	2	Export	144	Sri Lanka	LKA	156	China	CHN								57	PLASTICS IN PRIMARY FORM	1	No Quantity							687			0
S3	2000	2000	2000	2	0	2	Export	144	Sri Lanka	LKA	276	Germany	DEU								57	PLASTICS IN PRIMARY FORM	1	No Quantity							8666			0
S3	2000	2000	2000	2	0	2	Export	144	Sri Lanka	LKA	344	China, Hong Kong SAR	HKG								57	PLASTICS IN PRIMARY FORM	1	No Quantity							6209			0
S3	2000	2000	2000	2	0	2	Export	144	Sri Lanka	LKA	360	Indonesia	IDN								57	PLASTICS IN PRIMARY FORM	1	No Quantity							18			0
S3	2000	2000	2000	2	0	2	Export	144	Sri Lanka	LKA	392	Japan	JPN								57	PLASTICS IN PRIMARY FORM	1	No Quantity							1902			0
S3	2000	2000	2000	2	0	2	Export	144	Sri Lanka	LKA	410	Rep. of Korea	KOR								57	PLASTICS IN PRIMARY FORM	1	No Quantity							127894			0
S3	2000	2000	2000	2	0	2	Export	144	Sri Lanka	LKA	458	Malaysia	MYS								57	PLASTICS IN PRIMARY FORM	1	No Quantity							8532			0
S3	2000	2000	2000	2	0	2	Export	144	Sri Lanka	LKA	462	Maldives	MDV								57	PLASTICS IN PRIMARY FORM	1	No Quantity							67825			0
S3	2000	2000	2000	2	0	2	Export	144	Sri Lanka	LKA	466	Mali	MLI								57	PLASTICS IN PRIMARY FORM	1	No Quantity							1280			0
S3	2000	2000	2000	2	0	2	Export	144	Sri Lanka	LKA	512	Oman	OMN								57	PLASTICS IN PRIMARY FORM	1	No Quantity							72296			0
S3	2000	2000	2000	2	0	2	Export	144	Sri Lanka	LKA	554	New Zealand	NZL								57	PLASTICS IN PRIMARY FORM	1	No Quantity							22605			0
S3	2000	2000	2000	2	0	2	Export	144	Sri Lanka	LKA	586	Pakistan	PAK								57	PLASTICS IN PRIMARY FORM	1	No Quantity							94244			0
S3	2000	2000	2000	2	0	2	Export	144	Sri Lanka	LKA	608	Philippines	PHL								57	PLASTICS IN PRIMARY FORM	1	No Quantity							193663			0
S3	2000	2000	2000	2	0	2	Export	144	Sri Lanka	LKA	634	Qatar	QAT								57	PLASTICS IN PRIMARY FORM	1	No Quantity							10818			0
S3	2000	2000	2000	2	0	2	Export	144	Sri Lanka	LKA	699	India	IND								57	PLASTICS IN PRIMARY FORM	1	No Quantity							84665			0
S3	2000	2000	2000	2	0	2	Export	144	Sri Lanka	LKA	702	Singapore	SGP								57	PLASTICS IN PRIMARY FORM	1	No Quantity							6400			0
S3	2000	2000	2000	2	0	2	Export	144	Sri Lanka	LKA	724	Spain	ESP								57	PLASTICS IN PRIMARY FORM	1	No Quantity							85932			0
S3	2000	2000	2000	2	0	2	Export	144	Sri Lanka	LKA	760	Syria	SYR								57	PLASTICS IN PRIMARY FORM	1	No Quantity							103317			0
S3	2000	2000	2000	2	0	2	Export	144	Sri Lanka	LKA	784	United Arab Emirates	ARE								57	PLASTICS IN PRIMARY FORM	1	No Quantity							118846			0
S3	2000	2000	2000	2	0	2	Export	144	Sri Lanka	LKA	826	United Kingdom	GBR								57	PLASTICS IN PRIMARY FORM	1	No Quantity							128229			0
S3	2000	2000	2000	2	0	2	Export	144	Sri Lanka	LKA	842	USA	USA								57	PLASTICS IN PRIMARY FORM	1	No Quantity							1405			0
S3	2000	2000	2000	2	0	2	Export	144	Sri Lanka	LKA	0	World	WLD								58	PLASTIC,NON-PRIMARY FORM	1	No Quantity							738828			0
S3	2000	2000	2000	2	0	2	Export	144	Sri Lanka	LKA	31	Azerbaijan	AZE								58	PLASTIC,NON-PRIMARY FORM	1	No Quantity							172			0
S3	2000	2000	2000	2	0	2	Export	144	Sri Lanka	LKA	36	Australia	AUS								58	PLASTIC,NON-PRIMARY FORM	1	No Quantity							5			0
S3	2000	2000	2000	2	0	2	Export	144	Sri Lanka	LKA	50	Bangladesh	BGD								58	PLASTIC,NON-PRIMARY FORM	1	No Quantity							145270			0
S3	2000	2000	2000	2	0	2	Export	144	Sri Lanka	LKA	56	Belgium	BEL								58	PLASTIC,NON-PRIMARY FORM	1	No Quantity							39856			0
S3	2000	2000	2000	2	0	2	Export	144	Sri Lanka	LKA	124	Canada	CAN								58	PLASTIC,NON-PRIMARY FORM	1	No Quantity							3911			0
S3	2000	2000	2000	2	0	2	Export	144	Sri Lanka	LKA	156	China	CHN								58	PLASTIC,NON-PRIMARY FORM	1	No Quantity							11610			0
S3	2000	2000	2000	2	0	2	Export	144	Sri Lanka	LKA	208	Denmark	DNK								58	PLASTIC,NON-PRIMARY FORM	1	No Quantity							16984			0
S3	2000	2000	2000	2	0	2	Export	144	Sri Lanka	LKA	246	Finland	FIN								58	PLASTIC,NON-PRIMARY FORM	1	No Quantity							5835			0
S3	2000	2000	2000	2	0	2	Export	144	Sri Lanka	LKA	251	France	FRA								58	PLASTIC,NON-PRIMARY FORM	1	No Quantity							79			0
S3	2000	2000	2000	2	0	2	Export	144	Sri Lanka	LKA	276	Germany	DEU								58	PLASTIC,NON-PRIMARY FORM	1	No Quantity							21494			0
S3	2000	2000	2000	2	0	2	Export	144	Sri Lanka	LKA	344	China, Hong Kong SAR	HKG								58	PLASTIC,NON-PRIMARY FORM	1	No Quantity							2809			0
S3	2000	2000	2000	2	0	2	Export	144	Sri Lanka	LKA	360	Indonesia	IDN								58	PLASTIC,NON-PRIMARY FORM	1	No Quantity							10547			0
S3	2000	2000	2000	2	0	2	Export	144	Sri Lanka	LKA	381	Italy	ITA								58	PLASTIC,NON-PRIMARY FORM	1	No Quantity							4			0
S3	2000	2000	2000	2	0	2	Export	144	Sri Lanka	LKA	392	Japan	JPN								58	PLASTIC,NON-PRIMARY FORM	1	No Quantity							16542			0
S3	2000	2000	2000	2	0	2	Export	144	Sri Lanka	LKA	404	Kenya	KEN								58	PLASTIC,NON-PRIMARY FORM	1	No Quantity							1774			0
S3	2000	2000	2000	2	0	2	Export	144	Sri Lanka	LKA	458	Malaysia	MYS								58	PLASTIC,NON-PRIMARY FORM	1	No Quantity							1572			0
S3	2000	2000	2000	2	0	2	Export	144	Sri Lanka	LKA	462	Maldives	MDV								58	PLASTIC,NON-PRIMARY FORM	1	No Quantity							143847			0
S3	2000	2000	2000	2	0	2	Export	144	Sri Lanka	LKA	466	Mali	MLI								58	PLASTIC,NON-PRIMARY FORM	1	No Quantity							70			0
S3	2000	2000	2000	2	0	2	Export	144	Sri Lanka	LKA	490	Other Asia, nes									58	PLASTIC,NON-PRIMARY FORM	1	No Quantity							75745			0
S3	2000	2000	2000	2	0	2	Export	144	Sri Lanka	LKA	528	Netherlands	NLD								58	PLASTIC,NON-PRIMARY FORM	1	No Quantity							63554			0
S3	2000	2000	2000	2	0	2	Export	144	Sri Lanka	LKA	554	New Zealand	NZL								58	PLASTIC,NON-PRIMARY FORM	1	No Quantity							22484			0
S3	2000	2000	2000	2	0	2	Export	144	Sri Lanka	LKA	586	Pakistan	PAK								58	PLASTIC,NON-PRIMARY FORM	1	No Quantity							27			0
S3	2000	2000	2000	2	0	2	Export	144	Sri Lanka	LKA	598	Papua New Guinea	PNG								58	PLASTIC,NON-PRIMARY FORM	1	No Quantity							2158			0
S3	2000	2000	2000	2	0	2	Export	144	Sri Lanka	LKA	608	Philippines	PHL								58	PLASTIC,NON-PRIMARY FORM	1	No Quantity							326			0
S3	2000	2000	2000	2	0	2	Export	144	Sri Lanka	LKA	616	Poland	POL								58	PLASTIC,NON-PRIMARY FORM	1	No Quantity							31			0
S3	2000	2000	2000	2	0	2	Export	144	Sri Lanka	LKA	620	Portugal	PRT								58	PLASTIC,NON-PRIMARY FORM	1	No Quantity							88			0
S3	2000	2000	2000	2	0	2	Export	144	Sri Lanka	LKA	643	Russian Federation	RUS								58	PLASTIC,NON-PRIMARY FORM	1	No Quantity							126			0
S3	2000	2000	2000	2	0	2	Export	144	Sri Lanka	LKA	682	Saudi Arabia	SAU								58	PLASTIC,NON-PRIMARY FORM	1	No Quantity							523			0
S3	2000	2000	2000	2	0	2	Export	144	Sri Lanka	LKA	699	India	IND								58	PLASTIC,NON-PRIMARY FORM	1	No Quantity							16816			0
S3	2000	2000	2000	2	0	2	Export	144	Sri Lanka	LKA	702	Singapore	SGP								58	PLASTIC,NON-PRIMARY FORM	1	No Quantity							6659			0
S3	2000	2000	2000	2	0	2	Export	144	Sri Lanka	LKA	704	Viet Nam	VNM								58	PLASTIC,NON-PRIMARY FORM	1	No Quantity							149			0
S3	2000	2000	2000	2	0	2	Export	144	Sri Lanka	LKA	710	South Africa	ZAF								58	PLASTIC,NON-PRIMARY FORM	1	No Quantity							14			0
S3	2000	2000	2000	2	0	2	Export	144	Sri Lanka	LKA	752	Sweden	SWE								58	PLASTIC,NON-PRIMARY FORM	1	No Quantity							3626			0
S3	2000	2000	2000	2	0	2	Export	144	Sri Lanka	LKA	764	Thailand	THA								58	PLASTIC,NON-PRIMARY FORM	1	No Quantity							80			0
S3	2000	2000	2000	2	0	2	Export	144	Sri Lanka	LKA	784	United Arab Emirates	ARE								58	PLASTIC,NON-PRIMARY FORM	1	No Quantity							19902			0
S3	2000	2000	2000	2	0	2	Export	144	Sri Lanka	LKA	792	Turkey	TUR								58	PLASTIC,NON-PRIMARY FORM	1	No Quantity							175			0
S3	2000	2000	2000	2	0	2	Export	144	Sri Lanka	LKA	826	United Kingdom	GBR								58	PLASTIC,NON-PRIMARY FORM	1	No Quantity							103701			0
S3	2000	2000	2000	2	0	2	Export	144	Sri Lanka	LKA	842	USA	USA								58	PLASTIC,NON-PRIMARY FORM	1	No Quantity							266			0
S3	2000	2000	2000	2	0	2	Export	144	Sri Lanka	LKA	0	World	WLD								59	CHEMICAL MATERIALS NES	1	No Quantity							18451945			0
S3	2000	2000	2000	2	0	2	Export	144	Sri Lanka	LKA	36	Australia	AUS								59	CHEMICAL MATERIALS NES	1	No Quantity							1230616			0
S3	2000	2000	2000	2	0	2	Export	144	Sri Lanka	LKA	40	Austria	AUT								59	CHEMICAL MATERIALS NES	1	No Quantity							1844			0
S3	2000	2000	2000	2	0	2	Export	144	Sri Lanka	LKA	50	Bangladesh	BGD								59	CHEMICAL MATERIALS NES	1	No Quantity							528276			0
S3	2000	2000	2000	2	0	2	Export	144	Sri Lanka	LKA	56	Belgium	BEL								59	CHEMICAL MATERIALS NES	1	No Quantity							121480			0
S3	2000	2000	2000	2	0	2	Export	144	Sri Lanka	LKA	76	Brazil	BRA								59	CHEMICAL MATERIALS NES	1	No Quantity							35765			0
S3	2000	2000	2000	2	0	2	Export	144	Sri Lanka	LKA	104	Myanmar	MMR								59	CHEMICAL MATERIALS NES	1	No Quantity							5087			0
S3	2000	2000	2000	2	0	2	Export	144	Sri Lanka	LKA	124	Canada	CAN								59	CHEMICAL MATERIALS NES	1	No Quantity							236495			0
S3	2000	2000	2000	2	0	2	Export	144	Sri Lanka	LKA	152	Chile	CHL								59	CHEMICAL MATERIALS NES	1	No Quantity							8920			0
S3	2000	2000	2000	2	0	2	Export	144	Sri Lanka	LKA	156	China	CHN								59	CHEMICAL MATERIALS NES	1	No Quantity							62565			0
S3	2000	2000	2000	2	0	2	Export	144	Sri Lanka	LKA	208	Denmark	DNK								59	CHEMICAL MATERIALS NES	1	No Quantity							20005			0
S3	2000	2000	2000	2	0	2	Export	144	Sri Lanka	LKA	231	Ethiopia	ETH								59	CHEMICAL MATERIALS NES	1	No Quantity							64268			0
S3	2000	2000	2000	2	0	2	Export	144	Sri Lanka	LKA	242	Fiji	FJI								59	CHEMICAL MATERIALS NES	1	No Quantity							11469			0
S3	2000	2000	2000	2	0	2	Export	144	Sri Lanka	LKA	251	France	FRA								59	CHEMICAL MATERIALS NES	1	No Quantity							303050			0
S3	2000	2000	2000	2	0	2	Export	144	Sri Lanka	LKA	276	Germany	DEU								59	CHEMICAL MATERIALS NES	1	No Quantity							496541			0
S3	2000	2000	2000	2	0	2	Export	144	Sri Lanka	LKA	324	Guinea	GIN								59	CHEMICAL MATERIALS NES	1	No Quantity							17712			0
S3	2000	2000	2000	2	0	2	Export	144	Sri Lanka	LKA	344	China, Hong Kong SAR	HKG								59	CHEMICAL MATERIALS NES	1	No Quantity							9716			0
S3	2000	2000	2000	2	0	2	Export	144	Sri Lanka	LKA	360	Indonesia	IDN								59	CHEMICAL MATERIALS NES	1	No Quantity							298097			0
S3	2000	2000	2000	2	0	2	Export	144	Sri Lanka	LKA	364	Iran	IRN								59	CHEMICAL MATERIALS NES	1	No Quantity							38466			0
S3	2000	2000	2000	2	0	2	Export	144	Sri Lanka	LKA	381	Italy	ITA								59	CHEMICAL MATERIALS NES	1	No Quantity							86156			0
S3	2000	2000	2000	2	0	2	Export	144	Sri Lanka	LKA	392	Japan	JPN								59	CHEMICAL MATERIALS NES	1	No Quantity							671636			0
S3	2000	2000	2000	2	0	2	Export	144	Sri Lanka	LKA	400	Jordan	JOR								59	CHEMICAL MATERIALS NES	1	No Quantity							4824			0
S3	2000	2000	2000	2	0	2	Export	144	Sri Lanka	LKA	410	Rep. of Korea	KOR								59	CHEMICAL MATERIALS NES	1	No Quantity							377115			0
S3	2000	2000	2000	2	0	2	Export	144	Sri Lanka	LKA	458	Malaysia	MYS								59	CHEMICAL MATERIALS NES	1	No Quantity							53997			0
S3	2000	2000	2000	2	0	2	Export	144	Sri Lanka	LKA	462	Maldives	MDV								59	CHEMICAL MATERIALS NES	1	No Quantity							178698			0
S3	2000	2000	2000	2	0	2	Export	144	Sri Lanka	LKA	466	Mali	MLI								59	CHEMICAL MATERIALS NES	1	No Quantity							20313			0
S3	2000	2000	2000	2	0	2	Export	144	Sri Lanka	LKA	470	Malta	MLT								59	CHEMICAL MATERIALS NES	1	No Quantity							2			0
S3	2000	2000	2000	2	0	2	Export	144	Sri Lanka	LKA	490	Other Asia, nes									59	CHEMICAL MATERIALS NES	1	No Quantity							265627			0
S3	2000	2000	2000	2	0	2	Export	144	Sri Lanka	LKA	528	Netherlands	NLD								59	CHEMICAL MATERIALS NES	1	No Quantity							228124			0
S3	2000	2000	2000	2	0	2	Export	144	Sri Lanka	LKA	554	New Zealand	NZL								59	CHEMICAL MATERIALS NES	1	No Quantity							86783			0
S3	2000	2000	2000	2	0	2	Export	144	Sri Lanka	LKA	558	Nicaragua	NIC								59	CHEMICAL MATERIALS NES	1	No Quantity							30663			0
S3	2000	2000	2000	2	0	2	Export	144	Sri Lanka	LKA	579	Norway	NOR								59	CHEMICAL MATERIALS NES	1	No Quantity							78			0
S3	2000	2000	2000	2	0	2	Export	144	Sri Lanka	LKA	586	Pakistan	PAK								59	CHEMICAL MATERIALS NES	1	No Quantity							40461			0
S3	2000	2000	2000	2	0	2	Export	144	Sri Lanka	LKA	598	Papua New Guinea	PNG								59	CHEMICAL MATERIALS NES	1	No Quantity							55574			0
S3	2000	2000	2000	2	0	2	Export	144	Sri Lanka	LKA	600	Paraguay	PRY								59	CHEMICAL MATERIALS NES	1	No Quantity							17661			0
S3	2000	2000	2000	2	0	2	Export	144	Sri Lanka	LKA	616	Poland	POL								59	CHEMICAL MATERIALS NES	1	No Quantity							20			0
S3	2000	2000	2000	2	0	2	Export	144	Sri Lanka	LKA	620	Portugal	PRT								59	CHEMICAL MATERIALS NES	1	No Quantity							18			0
S3	2000	2000	2000	2	0	2	Export	144	Sri Lanka	LKA	634	Qatar	QAT								59	CHEMICAL MATERIALS NES	1	No Quantity							22434			0
S3	2000	2000	2000	2	0	2	Export	144	Sri Lanka	LKA	643	Russian Federation	RUS								59	CHEMICAL MATERIALS NES	1	No Quantity							167			0
S3	2000	2000	2000	2	0	2	Export	144	Sri Lanka	LKA	682	Saudi Arabia	SAU								59	CHEMICAL MATERIALS NES	1	No Quantity							66796			0
S3	2000	2000	2000	2	0	2	Export	144	Sri Lanka	LKA	690	Seychelles	SYC								59	CHEMICAL MATERIALS NES	1	No Quantity							2703			0
S3	2000	2000	2000	2	0	2	Export	144	Sri Lanka	LKA	699	India	IND								59	CHEMICAL MATERIALS NES	1	No Quantity							197716			0
S3	2000	2000	2000	2	0	2	Export	144	Sri Lanka	LKA	702	Singapore	SGP								59	CHEMICAL MATERIALS NES	1	No Quantity							51077			0
S3	2000	2000	2000	2	0	2	Export	144	Sri Lanka	LKA	710	South Africa	ZAF								59	CHEMICAL MATERIALS NES	1	No Quantity							2610462			0
S3	2000	2000	2000	2	0	2	Export	144	Sri Lanka	LKA	716	Zimbabwe	ZWE								59	CHEMICAL MATERIALS NES	1	No Quantity							20949			0
S3	2000	2000	2000	2	0	2	Export	144	Sri Lanka	LKA	724	Spain	ESP								59	CHEMICAL MATERIALS NES	1	No Quantity							28237			0
S3	2000	2000	2000	2	0	2	Export	144	Sri Lanka	LKA	752	Sweden	SWE								59	CHEMICAL MATERIALS NES	1	No Quantity							207660			0
S3	2000	2000	2000	2	0	2	Export	144	Sri Lanka	LKA	757	Switzerland	CHE								59	CHEMICAL MATERIALS NES	1	No Quantity							350			0
S3	2000	2000	2000	2	0	2	Export	144	Sri Lanka	LKA	764	Thailand	THA								59	CHEMICAL MATERIALS NES	1	No Quantity							2204			0
S3	2000	2000	2000	2	0	2	Export	144	Sri Lanka	LKA	784	United Arab Emirates	ARE								59	CHEMICAL MATERIALS NES	1	No Quantity							69483			0
S3	2000	2000	2000	2	0	2	Export	144	Sri Lanka	LKA	792	Turkey	TUR								59	CHEMICAL MATERIALS NES	1	No Quantity							49250			0
S3	2000	2000	2000	2	0	2	Export	144	Sri Lanka	LKA	826	United Kingdom	GBR								59	CHEMICAL MATERIALS NES	1	No Quantity							1489854			0
S3	2000	2000	2000	2	0	2	Export	144	Sri Lanka	LKA	834	United Rep. of Tanzania	TZA								59	CHEMICAL MATERIALS NES	1	No Quantity							7			0
S3	2000	2000	2000	2	0	2	Export	144	Sri Lanka	LKA	842	USA	USA								59	CHEMICAL MATERIALS NES	1	No Quantity							8002435			0
S3	2000	2000	2000	2	0	2	Export	144	Sri Lanka	LKA	894	Zambia	ZMB								59	CHEMICAL MATERIALS NES	1	No Quantity							22042			0
S3	2000	2000	2000	2	0	2	Export	144	Sri Lanka	LKA	0	World	WLD								61	LEATHER, LEATHER GOODS	1	No Quantity							987050			0
S3	2000	2000	2000	2	0	2	Export	144	Sri Lanka	LKA	124	Canada	CAN								61	LEATHER, LEATHER GOODS	1	No Quantity							10073			0
S3	2000	2000	2000	2	0	2	Export	144	Sri Lanka	LKA	156	China	CHN								61	LEATHER, LEATHER GOODS	1	No Quantity							24768			0
S3	2000	2000	2000	2	0	2	Export	144	Sri Lanka	LKA	208	Denmark	DNK								61	LEATHER, LEATHER GOODS	1	No Quantity							95			0
S3	2000	2000	2000	2	0	2	Export	144	Sri Lanka	LKA	276	Germany	DEU								61	LEATHER, LEATHER GOODS	1	No Quantity							5110			0
S3	2000	2000	2000	2	0	2	Export	144	Sri Lanka	LKA	344	China, Hong Kong SAR	HKG								61	LEATHER, LEATHER GOODS	1	No Quantity							152677			0
S3	2000	2000	2000	2	0	2	Export	144	Sri Lanka	LKA	360	Indonesia	IDN								61	LEATHER, LEATHER GOODS	1	No Quantity							19237			0
S3	2000	2000	2000	2	0	2	Export	144	Sri Lanka	LKA	381	Italy	ITA								61	LEATHER, LEATHER GOODS	1	No Quantity							196660			0
S3	2000	2000	2000	2	0	2	Export	144	Sri Lanka	LKA	392	Japan	JPN								61	LEATHER, LEATHER GOODS	1	No Quantity							1910			0
S3	2000	2000	2000	2	0	2	Export	144	Sri Lanka	LKA	410	Rep. of Korea	KOR								61	LEATHER, LEATHER GOODS	1	No Quantity							17235			0
S3	2000	2000	2000	2	0	2	Export	144	Sri Lanka	LKA	458	Malaysia	MYS								61	LEATHER, LEATHER GOODS	1	No Quantity							2435			0
S3	2000	2000	2000	2	0	2	Export	144	Sri Lanka	LKA	462	Maldives	MDV								61	LEATHER, LEATHER GOODS	1	No Quantity							2908			0
S3	2000	2000	2000	2	0	2	Export	144	Sri Lanka	LKA	528	Netherlands	NLD								61	LEATHER, LEATHER GOODS	1	No Quantity							5390			0
S3	2000	2000	2000	2	0	2	Export	144	Sri Lanka	LKA	554	New Zealand	NZL								61	LEATHER, LEATHER GOODS	1	No Quantity							68			0
S3	2000	2000	2000	2	0	2	Export	144	Sri Lanka	LKA	598	Papua New Guinea	PNG								61	LEATHER, LEATHER GOODS	1	No Quantity							10223			0
S3	2000	2000	2000	2	0	2	Export	144	Sri Lanka	LKA	608	Philippines	PHL								61	LEATHER, LEATHER GOODS	1	No Quantity							47394			0
S3	2000	2000	2000	2	0	2	Export	144	Sri Lanka	LKA	699	India	IND								61	LEATHER, LEATHER GOODS	1	No Quantity							22609			0
S3	2000	2000	2000	2	0	2	Export	144	Sri Lanka	LKA	704	Viet Nam	VNM								61	LEATHER, LEATHER GOODS	1	No Quantity							6675			0
S3	2000	2000	2000	2	0	2	Export	144	Sri Lanka	LKA	764	Thailand	THA								61	LEATHER, LEATHER GOODS	1	No Quantity							6561			0
S3	2000	2000	2000	2	0	2	Export	144	Sri Lanka	LKA	826	United Kingdom	GBR								61	LEATHER, LEATHER GOODS	1	No Quantity							433960			0
S3	2000	2000	2000	2	0	2	Export	144	Sri Lanka	LKA	842	USA	USA								61	LEATHER, LEATHER GOODS	1	No Quantity							13955			0
S3	2000	2000	2000	2	0	2	Export	144	Sri Lanka	LKA	899	Areas, nes									61	LEATHER, LEATHER GOODS	1	No Quantity							7108			0
S3	2000	2000	2000	2	0	2	Export	140	Central African Rep.	CAF	0	World	WLD								62	RUBBER MANUFACTURES, NES	1	No Quantity							1709			0
S3	2000	2000	2000	2	0	2	Export	140	Central African Rep.	CAF	682	Saudi Arabia	SAU								62	RUBBER MANUFACTURES, NES	1	No Quantity							1709			0
S3	2000	2000	2000	2	0	2	Export	144	Sri Lanka	LKA	0	World	WLD								62	RUBBER MANUFACTURES, NES	1	No Quantity							127698458			0
S3	2000	2000	2000	2	0	2	Export	144	Sri Lanka	LKA	32	Argentina	ARG								62	RUBBER MANUFACTURES, NES	1	No Quantity							186872			0
S3	2000	2000	2000	2	0	2	Export	144	Sri Lanka	LKA	36	Australia	AUS								62	RUBBER MANUFACTURES, NES	1	No Quantity							3895602			0
S3	2000	2000	2000	2	0	2	Export	144	Sri Lanka	LKA	40	Austria	AUT								62	RUBBER MANUFACTURES, NES	1	No Quantity							193978			0
S3	2000	2000	2000	2	0	2	Export	144	Sri Lanka	LKA	50	Bangladesh	BGD								62	RUBBER MANUFACTURES, NES	1	No Quantity							227518			0
S3	2000	2000	2000	2	0	2	Export	144	Sri Lanka	LKA	56	Belgium	BEL								62	RUBBER MANUFACTURES, NES	1	No Quantity							17479664			0
S3	2000	2000	2000	2	0	2	Export	144	Sri Lanka	LKA	76	Brazil	BRA								62	RUBBER MANUFACTURES, NES	1	No Quantity							589771			0
S3	2000	2000	2000	2	0	2	Export	144	Sri Lanka	LKA	84	Belize	BLZ								62	RUBBER MANUFACTURES, NES	1	No Quantity							41732			0
S3	2000	2000	2000	2	0	2	Export	144	Sri Lanka	LKA	100	Bulgaria	BGR								62	RUBBER MANUFACTURES, NES	1	No Quantity							17969			0
S3	2000	2000	2000	2	0	2	Export	144	Sri Lanka	LKA	104	Myanmar	MMR								62	RUBBER MANUFACTURES, NES	1	No Quantity							49525			0
S3	2000	2000	2000	2	0	2	Export	144	Sri Lanka	LKA	124	Canada	CAN								62	RUBBER MANUFACTURES, NES	1	No Quantity							3100083			0
S3	2000	2000	2000	2	0	2	Export	144	Sri Lanka	LKA	132	Cabo Verde	CPV								62	RUBBER MANUFACTURES, NES	1	No Quantity							45			0
S3	2000	2000	2000	2	0	2	Export	144	Sri Lanka	LKA	152	Chile	CHL								62	RUBBER MANUFACTURES, NES	1	No Quantity							318486			0
S3	2000	2000	2000	2	0	2	Export	144	Sri Lanka	LKA	156	China	CHN								62	RUBBER MANUFACTURES, NES	1	No Quantity							135214			0
S3	2000	2000	2000	2	0	2	Export	144	Sri Lanka	LKA	191	Croatia	HRV								62	RUBBER MANUFACTURES, NES	1	No Quantity							785814			0
S3	2000	2000	2000	2	0	2	Export	144	Sri Lanka	LKA	203	Czechia	CZE								62	RUBBER MANUFACTURES, NES	1	No Quantity							394618			0
S3	2000	2000	2000	2	0	2	Export	144	Sri Lanka	LKA	208	Denmark	DNK								62	RUBBER MANUFACTURES, NES	1	No Quantity							2647563			0
S3	2000	2000	2000	2	0	2	Export	144	Sri Lanka	LKA	233	Estonia	EST								62	RUBBER MANUFACTURES, NES	1	No Quantity							151050			0
S3	2000	2000	2000	2	0	2	Export	144	Sri Lanka	LKA	242	Fiji	FJI								62	RUBBER MANUFACTURES, NES	1	No Quantity							161635			0
S3	2000	2000	2000	2	0	2	Export	144	Sri Lanka	LKA	246	Finland	FIN								62	RUBBER MANUFACTURES, NES	1	No Quantity							408014			0
S3	2000	2000	2000	2	0	2	Export	144	Sri Lanka	LKA	251	France	FRA								62	RUBBER MANUFACTURES, NES	1	No Quantity							7103830			0
S3	2000	2000	2000	2	0	2	Export	144	Sri Lanka	LKA	276	Germany	DEU								62	RUBBER MANUFACTURES, NES	1	No Quantity							10926639			0
S3	2000	2000	2000	2	0	2	Export	144	Sri Lanka	LKA	300	Greece	GRC								62	RUBBER MANUFACTURES, NES	1	No Quantity							305710			0
S3	2000	2000	2000	2	0	2	Export	144	Sri Lanka	LKA	320	Guatemala	GTM								62	RUBBER MANUFACTURES, NES	1	No Quantity							15930			0
S3	2000	2000	2000	2	0	2	Export	144	Sri Lanka	LKA	344	China, Hong Kong SAR	HKG								62	RUBBER MANUFACTURES, NES	1	No Quantity							296945			0
S3	2000	2000	2000	2	0	2	Export	144	Sri Lanka	LKA	348	Hungary	HUN								62	RUBBER MANUFACTURES, NES	1	No Quantity							253228			0
S3	2000	2000	2000	2	0	2	Export	144	Sri Lanka	LKA	360	Indonesia	IDN								62	RUBBER MANUFACTURES, NES	1	No Quantity							111428			0
S3	2000	2000	2000	2	0	2	Export	144	Sri Lanka	LKA	364	Iran	IRN								62	RUBBER MANUFACTURES, NES	1	No Quantity							7628			0
S3	2000	2000	2000	2	0	2	Export	144	Sri Lanka	LKA	372	Ireland	IRL								62	RUBBER MANUFACTURES, NES	1	No Quantity							92584			0
S3	2000	2000	2000	2	0	2	Export	144	Sri Lanka	LKA	376	Israel	ISR								62	RUBBER MANUFACTURES, NES	1	No Quantity							299738			0
S3	2000	2000	2000	2	0	2	Export	144	Sri Lanka	LKA	381	Italy	ITA								62	RUBBER MANUFACTURES, NES	1	No Quantity							8817179			0
S3	2000	2000	2000	2	0	2	Export	144	Sri Lanka	LKA	384	Côte d'Ivoire	CIV								62	RUBBER MANUFACTURES, NES	1	No Quantity							11780			0
S3	2000	2000	2000	2	0	2	Export	144	Sri Lanka	LKA	392	Japan	JPN								62	RUBBER MANUFACTURES, NES	1	No Quantity							5269724			0
S3	2000	2000	2000	2	0	2	Export	144	Sri Lanka	LKA	404	Kenya	KEN								62	RUBBER MANUFACTURES, NES	1	No Quantity							37892			0
S3	2000	2000	2000	2	0	2	Export	144	Sri Lanka	LKA	410	Rep. of Korea	KOR								62	RUBBER MANUFACTURES, NES	1	No Quantity							180190			0
S3	2000	2000	2000	2	0	2	Export	144	Sri Lanka	LKA	414	Kuwait	KWT								62	RUBBER MANUFACTURES, NES	1	No Quantity							39153			0
S3	2000	2000	2000	2	0	2	Export	144	Sri Lanka	LKA	428	Latvia	LVA								62	RUBBER MANUFACTURES, NES	1	No Quantity							36925			0
S3	2000	2000	2000	2	0	2	Export	144	Sri Lanka	LKA	454	Malawi	MWI								62	RUBBER MANUFACTURES, NES	1	No Quantity							11814			0
S3	2000	2000	2000	2	0	2	Export	144	Sri Lanka	LKA	458	Malaysia	MYS								62	RUBBER MANUFACTURES, NES	1	No Quantity							810596			0
S3	2000	2000	2000	2	0	2	Export	144	Sri Lanka	LKA	462	Maldives	MDV								62	RUBBER MANUFACTURES, NES	1	No Quantity							51676			0
S3	2000	2000	2000	2	0	2	Export	144	Sri Lanka	LKA	478	Mauritania	MRT								62	RUBBER MANUFACTURES, NES	1	No Quantity							25444			0
S3	2000	2000	2000	2	0	2	Export	144	Sri Lanka	LKA	480	Mauritius	MUS								62	RUBBER MANUFACTURES, NES	1	No Quantity							15036			0
S3	2000	2000	2000	2	0	2	Export	144	Sri Lanka	LKA	484	Mexico	MEX								62	RUBBER MANUFACTURES, NES	1	No Quantity							1021647			0
S3	2000	2000	2000	2	0	2	Export	144	Sri Lanka	LKA	490	Other Asia, nes									62	RUBBER MANUFACTURES, NES	1	No Quantity							134920			0
S3	2000	2000	2000	2	0	2	Export	144	Sri Lanka	LKA	498	Rep. of Moldova	MDA								62	RUBBER MANUFACTURES, NES	1	No Quantity							100			0
S3	2000	2000	2000	2	0	2	Export	144	Sri Lanka	LKA	504	Morocco	MAR								62	RUBBER MANUFACTURES, NES	1	No Quantity							63799			0
S3	2000	2000	2000	2	0	2	Export	144	Sri Lanka	LKA	512	Oman	OMN								62	RUBBER MANUFACTURES, NES	1	No Quantity							2113			0
S3	2000	2000	2000	2	0	2	Export	144	Sri Lanka	LKA	524	Nepal	NPL								62	RUBBER MANUFACTURES, NES	1	No Quantity							31197			0
S3	2000	2000	2000	2	0	2	Export	144	Sri Lanka	LKA	528	Netherlands	NLD								62	RUBBER MANUFACTURES, NES	1	No Quantity							4085596			0
S3	2000	2000	2000	2	0	2	Export	144	Sri Lanka	LKA	554	New Zealand	NZL								62	RUBBER MANUFACTURES, NES	1	No Quantity							348400			0
S3	2000	2000	2000	2	0	2	Export	144	Sri Lanka	LKA	566	Nigeria	NGA								62	RUBBER MANUFACTURES, NES	1	No Quantity							137674			0
S3	2000	2000	2000	2	0	2	Export	144	Sri Lanka	LKA	579	Norway	NOR								62	RUBBER MANUFACTURES, NES	1	No Quantity							217373			0
S3	2000	2000	2000	2	0	2	Export	144	Sri Lanka	LKA	586	Pakistan	PAK								62	RUBBER MANUFACTURES, NES	1	No Quantity							29675			0
S3	2000	2000	2000	2	0	2	Export	144	Sri Lanka	LKA	598	Papua New Guinea	PNG								62	RUBBER MANUFACTURES, NES	1	No Quantity							5709			0
S3	2000	2000	2000	2	0	2	Export	144	Sri Lanka	LKA	604	Peru	PER								62	RUBBER MANUFACTURES, NES	1	No Quantity							16444			0
S3	2000	2000	2000	2	0	2	Export	144	Sri Lanka	LKA	608	Philippines	PHL								62	RUBBER MANUFACTURES, NES	1	No Quantity							12953			0
S3	2000	2000	2000	2	0	2	Export	144	Sri Lanka	LKA	616	Poland	POL								62	RUBBER MANUFACTURES, NES	1	No Quantity							751948			0
S3	2000	2000	2000	2	0	2	Export	144	Sri Lanka	LKA	620	Portugal	PRT								62	RUBBER MANUFACTURES, NES	1	No Quantity							103845			0
S3	2000	2000	2000	2	0	2	Export	144	Sri Lanka	LKA	642	Romania	ROU								62	RUBBER MANUFACTURES, NES	1	No Quantity							33830			0
S3	2000	2000	2000	2	0	2	Export	144	Sri Lanka	LKA	643	Russian Federation	RUS								62	RUBBER MANUFACTURES, NES	1	No Quantity							232414			0
S3	2000	2000	2000	2	0	2	Export	144	Sri Lanka	LKA	646	Rwanda	RWA								62	RUBBER MANUFACTURES, NES	1	No Quantity							1489			0
S3	2000	2000	2000	2	0	2	Export	144	Sri Lanka	LKA	682	Saudi Arabia	SAU								62	RUBBER MANUFACTURES, NES	1	No Quantity							325565			0
S3	2000	2000	2000	2	0	2	Export	144	Sri Lanka	LKA	699	India	IND								62	RUBBER MANUFACTURES, NES	1	No Quantity							292277			0
S3	2000	2000	2000	2	0	2	Export	144	Sri Lanka	LKA	702	Singapore	SGP								62	RUBBER MANUFACTURES, NES	1	No Quantity							1315111			0
S3	2000	2000	2000	2	0	2	Export	144	Sri Lanka	LKA	710	South Africa	ZAF								62	RUBBER MANUFACTURES, NES	1	No Quantity							1643344			0
S3	2000	2000	2000	2	0	2	Export	144	Sri Lanka	LKA	724	Spain	ESP								62	RUBBER MANUFACTURES, NES	1	No Quantity							1484222			0
S3	2000	2000	2000	2	0	2	Export	144	Sri Lanka	LKA	736	Fmr Sudan	SDN								62	RUBBER MANUFACTURES, NES	1	No Quantity							91			0
S3	2000	2000	2000	2	0	2	Export	144	Sri Lanka	LKA	752	Sweden	SWE								62	RUBBER MANUFACTURES, NES	1	No Quantity							3803076			0
S3	2000	2000	2000	2	0	2	Export	144	Sri Lanka	LKA	757	Switzerland	CHE								62	RUBBER MANUFACTURES, NES	1	No Quantity							126941			0
S3	2000	2000	2000	2	0	2	Export	144	Sri Lanka	LKA	764	Thailand	THA								62	RUBBER MANUFACTURES, NES	1	No Quantity							338196			0
S3	2000	2000	2000	2	0	2	Export	144	Sri Lanka	LKA	784	United Arab Emirates	ARE								62	RUBBER MANUFACTURES, NES	1	No Quantity							725944			0
S3	2000	2000	2000	2	0	2	Export	144	Sri Lanka	LKA	792	Turkey	TUR								62	RUBBER MANUFACTURES, NES	1	No Quantity							604240			0
S3	2000	2000	2000	2	0	2	Export	144	Sri Lanka	LKA	800	Uganda	UGA								62	RUBBER MANUFACTURES, NES	1	No Quantity							10421			0
S3	2000	2000	2000	2	0	2	Export	144	Sri Lanka	LKA	818	Egypt	EGY								62	RUBBER MANUFACTURES, NES	1	No Quantity							124196			0
S3	2000	2000	2000	2	0	2	Export	144	Sri Lanka	LKA	826	United Kingdom	GBR								62	RUBBER MANUFACTURES, NES	1	No Quantity							5365934			0
S3	2000	2000	2000	2	0	2	Export	144	Sri Lanka	LKA	834	United Rep. of Tanzania	TZA								62	RUBBER MANUFACTURES, NES	1	No Quantity							28547			0
S3	2000	2000	2000	2	0	2	Export	144	Sri Lanka	LKA	842	USA	USA								62	RUBBER MANUFACTURES, NES	1	No Quantity							38734420			0
S3	2000	2000	2000	2	0	2	Export	144	Sri Lanka	LKA	858	Uruguay	URY								62	RUBBER MANUFACTURES, NES	1	No Quantity							30431			0
S3	2000	2000	2000	2	0	2	Export	144	Sri Lanka	LKA	882	Samoa	WSM								62	RUBBER MANUFACTURES, NES	1	No Quantity							8159			0
S3	2000	2000	2000	2	0	2	Export	140	Central African Rep.	CAF	0	World	WLD								63	CORK, WOOD MANUFACTURES	1	No Quantity							12605			0
S3	2000	2000	2000	2	0	2	Export	140	Central African Rep.	CAF	120	Cameroon	CMR								63	CORK, WOOD MANUFACTURES	1	No Quantity							6268			0
S3	2000	2000	2000	2	0	2	Export	140	Central African Rep.	CAF	148	Chad	TCD								63	CORK, WOOD MANUFACTURES	1	No Quantity							2376			0
S3	2000	2000	2000	2	0	2	Export	140	Central African Rep.	CAF	178	Congo	COG								63	CORK, WOOD MANUFACTURES	1	No Quantity							1077			0
S3	2000	2000	2000	2	0	2	Export	140	Central African Rep.	CAF	276	Germany	DEU								63	CORK, WOOD MANUFACTURES	1	No Quantity							1807			0
S3	2000	2000	2000	2	0	2	Export	140	Central African Rep.	CAF	899	Areas, nes									63	CORK, WOOD MANUFACTURES	1	No Quantity							1076			0
S3	2000	2000	2000	2	0	2	Export	144	Sri Lanka	LKA	0	World	WLD								63	CORK, WOOD MANUFACTURES	1	No Quantity							9151428			0
S3	2000	2000	2000	2	0	2	Export	144	Sri Lanka	LKA	36	Australia	AUS								63	CORK, WOOD MANUFACTURES	1	No Quantity							97215			0
S3	2000	2000	2000	2	0	2	Export	144	Sri Lanka	LKA	40	Austria	AUT								63	CORK, WOOD MANUFACTURES	1	No Quantity							86929			0
S3	2000	2000	2000	2	0	2	Export	144	Sri Lanka	LKA	48	Bahrain	BHR								63	CORK, WOOD MANUFACTURES	1	No Quantity							9			0
S3	2000	2000	2000	2	0	2	Export	144	Sri Lanka	LKA	50	Bangladesh	BGD								63	CORK, WOOD MANUFACTURES	1	No Quantity							43815			0
S3	2000	2000	2000	2	0	2	Export	144	Sri Lanka	LKA	56	Belgium	BEL								63	CORK, WOOD MANUFACTURES	1	No Quantity							423851			0
S3	2000	2000	2000	2	0	2	Export	144	Sri Lanka	LKA	72	Botswana	BWA								63	CORK, WOOD MANUFACTURES	1	No Quantity							911			0
S3	2000	2000	2000	2	0	2	Export	144	Sri Lanka	LKA	124	Canada	CAN								63	CORK, WOOD MANUFACTURES	1	No Quantity							192510			0
S3	2000	2000	2000	2	0	2	Export	144	Sri Lanka	LKA	156	China	CHN								63	CORK, WOOD MANUFACTURES	1	No Quantity							91			0
S3	2000	2000	2000	2	0	2	Export	144	Sri Lanka	LKA	191	Croatia	HRV								63	CORK, WOOD MANUFACTURES	1	No Quantity							3717			0
S3	2000	2000	2000	2	0	2	Export	144	Sri Lanka	LKA	196	Cyprus	CYP								63	CORK, WOOD MANUFACTURES	1	No Quantity							34			0
S3	2000	2000	2000	2	0	2	Export	144	Sri Lanka	LKA	208	Denmark	DNK								63	CORK, WOOD MANUFACTURES	1	No Quantity							97220			0
S3	2000	2000	2000	2	0	2	Export	144	Sri Lanka	LKA	233	Estonia	EST								63	CORK, WOOD MANUFACTURES	1	No Quantity							4			0
S3	2000	2000	2000	2	0	2	Export	144	Sri Lanka	LKA	246	Finland	FIN								63	CORK, WOOD MANUFACTURES	1	No Quantity							18596			0
S3	2000	2000	2000	2	0	2	Export	144	Sri Lanka	LKA	251	France	FRA								63	CORK, WOOD MANUFACTURES	1	No Quantity							669625			0
S3	2000	2000	2000	2	0	2	Export	144	Sri Lanka	LKA	276	Germany	DEU								63	CORK, WOOD MANUFACTURES	1	No Quantity							817019			0
S3	2000	2000	2000	2	0	2	Export	144	Sri Lanka	LKA	300	Greece	GRC								63	CORK, WOOD MANUFACTURES	1	No Quantity							7876			0
S3	2000	2000	2000	2	0	2	Export	144	Sri Lanka	LKA	344	China, Hong Kong SAR	HKG								63	CORK, WOOD MANUFACTURES	1	No Quantity							7056			0
S3	2000	2000	2000	2	0	2	Export	144	Sri Lanka	LKA	360	Indonesia	IDN								63	CORK, WOOD MANUFACTURES	1	No Quantity							39			0
S3	2000	2000	2000	2	0	2	Export	144	Sri Lanka	LKA	372	Ireland	IRL								63	CORK, WOOD MANUFACTURES	1	No Quantity							281843			0
S3	2000	2000	2000	2	0	2	Export	144	Sri Lanka	LKA	376	Israel	ISR								63	CORK, WOOD MANUFACTURES	1	No Quantity							3498			0
S3	2000	2000	2000	2	0	2	Export	144	Sri Lanka	LKA	381	Italy	ITA								63	CORK, WOOD MANUFACTURES	1	No Quantity							303440			0
S3	2000	2000	2000	2	0	2	Export	144	Sri Lanka	LKA	392	Japan	JPN								63	CORK, WOOD MANUFACTURES	1	No Quantity							292542			0
S3	2000	2000	2000	2	0	2	Export	144	Sri Lanka	LKA	398	Kazakhstan	KAZ								63	CORK, WOOD MANUFACTURES	1	No Quantity							198			0
S3	2000	2000	2000	2	0	2	Export	144	Sri Lanka	LKA	410	Rep. of Korea	KOR								63	CORK, WOOD MANUFACTURES	1	No Quantity							2451			0
S3	2000	2000	2000	2	0	2	Export	144	Sri Lanka	LKA	414	Kuwait	KWT								63	CORK, WOOD MANUFACTURES	1	No Quantity							157			0
S3	2000	2000	2000	2	0	2	Export	144	Sri Lanka	LKA	422	Lebanon	LBN								63	CORK, WOOD MANUFACTURES	1	No Quantity							4909			0
S3	2000	2000	2000	2	0	2	Export	144	Sri Lanka	LKA	446	China, Macao SAR	MAC								63	CORK, WOOD MANUFACTURES	1	No Quantity							614			0
S3	2000	2000	2000	2	0	2	Export	144	Sri Lanka	LKA	458	Malaysia	MYS								63	CORK, WOOD MANUFACTURES	1	No Quantity							22363			0
S3	2000	2000	2000	2	0	2	Export	144	Sri Lanka	LKA	462	Maldives	MDV								63	CORK, WOOD MANUFACTURES	1	No Quantity							102006			0
S3	2000	2000	2000	2	0	2	Export	144	Sri Lanka	LKA	466	Mali	MLI								63	CORK, WOOD MANUFACTURES	1	No Quantity							834			0
S3	2000	2000	2000	2	0	2	Export	144	Sri Lanka	LKA	490	Other Asia, nes									63	CORK, WOOD MANUFACTURES	1	No Quantity							3112			0
S3	2000	2000	2000	2	0	2	Export	144	Sri Lanka	LKA	498	Rep. of Moldova	MDA								63	CORK, WOOD MANUFACTURES	1	No Quantity							512			0
S3	2000	2000	2000	2	0	2	Export	144	Sri Lanka	LKA	512	Oman	OMN								63	CORK, WOOD MANUFACTURES	1	No Quantity							20			0
S3	2000	2000	2000	2	0	2	Export	144	Sri Lanka	LKA	524	Nepal	NPL								63	CORK, WOOD MANUFACTURES	1	No Quantity							10			0
S3	2000	2000	2000	2	0	2	Export	144	Sri Lanka	LKA	528	Netherlands	NLD								63	CORK, WOOD MANUFACTURES	1	No Quantity							213285			0
S3	2000	2000	2000	2	0	2	Export	144	Sri Lanka	LKA	554	New Zealand	NZL								63	CORK, WOOD MANUFACTURES	1	No Quantity							12741			0
S3	2000	2000	2000	2	0	2	Export	144	Sri Lanka	LKA	579	Norway	NOR								63	CORK, WOOD MANUFACTURES	1	No Quantity							198422			0
S3	2000	2000	2000	2	0	2	Export	144	Sri Lanka	LKA	580	N. Mariana Isds	MNP								63	CORK, WOOD MANUFACTURES	1	No Quantity							829			0
S3	2000	2000	2000	2	0	2	Export	144	Sri Lanka	LKA	608	Philippines	PHL								63	CORK, WOOD MANUFACTURES	1	No Quantity							65			0
S3	2000	2000	2000	2	0	2	Export	144	Sri Lanka	LKA	616	Poland	POL								63	CORK, WOOD MANUFACTURES	1	No Quantity							6107			0
S3	2000	2000	2000	2	0	2	Export	144	Sri Lanka	LKA	620	Portugal	PRT								63	CORK, WOOD MANUFACTURES	1	No Quantity							2337			0
S3	2000	2000	2000	2	0	2	Export	144	Sri Lanka	LKA	634	Qatar	QAT								63	CORK, WOOD MANUFACTURES	1	No Quantity							11072			0
S3	2000	2000	2000	2	0	2	Export	144	Sri Lanka	LKA	643	Russian Federation	RUS								63	CORK, WOOD MANUFACTURES	1	No Quantity							1904			0
S3	2000	2000	2000	2	0	2	Export	144	Sri Lanka	LKA	682	Saudi Arabia	SAU								63	CORK, WOOD MANUFACTURES	1	No Quantity							975			0
S3	2000	2000	2000	2	0	2	Export	144	Sri Lanka	LKA	699	India	IND								63	CORK, WOOD MANUFACTURES	1	No Quantity							17168			0
S3	2000	2000	2000	2	0	2	Export	144	Sri Lanka	LKA	702	Singapore	SGP								63	CORK, WOOD MANUFACTURES	1	No Quantity							57007			0
S3	2000	2000	2000	2	0	2	Export	144	Sri Lanka	LKA	710	South Africa	ZAF								63	CORK, WOOD MANUFACTURES	1	No Quantity							2277			0
S3	2000	2000	2000	2	0	2	Export	144	Sri Lanka	LKA	724	Spain	ESP								63	CORK, WOOD MANUFACTURES	1	No Quantity							59619			0
S3	2000	2000	2000	2	0	2	Export	144	Sri Lanka	LKA	752	Sweden	SWE								63	CORK, WOOD MANUFACTURES	1	No Quantity							261169			0
S3	2000	2000	2000	2	0	2	Export	144	Sri Lanka	LKA	757	Switzerland	CHE								63	CORK, WOOD MANUFACTURES	1	No Quantity							39386			0
S3	2000	2000	2000	2	0	2	Export	144	Sri Lanka	LKA	760	Syria	SYR								63	CORK, WOOD MANUFACTURES	1	No Quantity							6			0
S3	2000	2000	2000	2	0	2	Export	144	Sri Lanka	LKA	764	Thailand	THA								63	CORK, WOOD MANUFACTURES	1	No Quantity							2989			0
S3	2000	2000	2000	2	0	2	Export	144	Sri Lanka	LKA	784	United Arab Emirates	ARE								63	CORK, WOOD MANUFACTURES	1	No Quantity							65819			0
S3	2000	2000	2000	2	0	2	Export	144	Sri Lanka	LKA	804	Ukraine	UKR								63	CORK, WOOD MANUFACTURES	1	No Quantity							2831			0
S3	2000	2000	2000	2	0	2	Export	144	Sri Lanka	LKA	818	Egypt	EGY								63	CORK, WOOD MANUFACTURES	1	No Quantity							8772			0
S3	2000	2000	2000	2	0	2	Export	144	Sri Lanka	LKA	826	United Kingdom	GBR								63	CORK, WOOD MANUFACTURES	1	No Quantity							1775213			0
S3	2000	2000	2000	2	0	2	Export	144	Sri Lanka	LKA	842	USA	USA								63	CORK, WOOD MANUFACTURES	1	No Quantity							2926208			0
S3	2000	2000	2000	2	0	2	Export	144	Sri Lanka	LKA	860	Uzbekistan	UZB								63	CORK, WOOD MANUFACTURES	1	No Quantity							205			0
S3	2000	2000	2000	2	0	2	Export	140	Central African Rep.	CAF	0	World	WLD								64	PAPER,PAPERBOARD,ETC.	1	No Quantity							2388			0
S3	2000	2000	2000	2	0	2	Export	140	Central African Rep.	CAF	148	Chad	TCD								64	PAPER,PAPERBOARD,ETC.	1	No Quantity							1608			0
S3	2000	2000	2000	2	0	2	Export	140	Central African Rep.	CAF	180	Dem. Rep. of the Congo	COD								64	PAPER,PAPERBOARD,ETC.	1	No Quantity							781			0
S3	2000	2000	2000	2	0	2	Export	144	Sri Lanka	LKA	0	World	WLD								64	PAPER,PAPERBOARD,ETC.	1	No Quantity							18393040			0
S3	2000	2000	2000	2	0	2	Export	144	Sri Lanka	LKA	31	Azerbaijan	AZE								64	PAPER,PAPERBOARD,ETC.	1	No Quantity							730			0
S3	2000	2000	2000	2	0	2	Export	144	Sri Lanka	LKA	32	Argentina	ARG								64	PAPER,PAPERBOARD,ETC.	1	No Quantity							62152			0
S3	2000	2000	2000	2	0	2	Export	144	Sri Lanka	LKA	36	Australia	AUS								64	PAPER,PAPERBOARD,ETC.	1	No Quantity							375608			0
S3	2000	2000	2000	2	0	2	Export	144	Sri Lanka	LKA	40	Austria	AUT								64	PAPER,PAPERBOARD,ETC.	1	No Quantity							129372			0
S3	2000	2000	2000	2	0	2	Export	144	Sri Lanka	LKA	48	Bahrain	BHR								64	PAPER,PAPERBOARD,ETC.	1	No Quantity							19			0
S3	2000	2000	2000	2	0	2	Export	144	Sri Lanka	LKA	50	Bangladesh	BGD								64	PAPER,PAPERBOARD,ETC.	1	No Quantity							313301			0
S3	2000	2000	2000	2	0	2	Export	144	Sri Lanka	LKA	56	Belgium	BEL								64	PAPER,PAPERBOARD,ETC.	1	No Quantity							1369434			0
S3	2000	2000	2000	2	0	2	Export	144	Sri Lanka	LKA	72	Botswana	BWA								64	PAPER,PAPERBOARD,ETC.	1	No Quantity							4			0
S3	2000	2000	2000	2	0	2	Export	144	Sri Lanka	LKA	124	Canada	CAN								64	PAPER,PAPERBOARD,ETC.	1	No Quantity							5435			0
S3	2000	2000	2000	2	0	2	Export	144	Sri Lanka	LKA	132	Cabo Verde	CPV								64	PAPER,PAPERBOARD,ETC.	1	No Quantity							3334			0
S3	2000	2000	2000	2	0	2	Export	144	Sri Lanka	LKA	152	Chile	CHL								64	PAPER,PAPERBOARD,ETC.	1	No Quantity							41127			0
S3	2000	2000	2000	2	0	2	Export	144	Sri Lanka	LKA	156	China	CHN								64	PAPER,PAPERBOARD,ETC.	1	No Quantity							243			0
S3	2000	2000	2000	2	0	2	Export	144	Sri Lanka	LKA	191	Croatia	HRV								64	PAPER,PAPERBOARD,ETC.	1	No Quantity							91			0
S3	2000	2000	2000	2	0	2	Export	144	Sri Lanka	LKA	208	Denmark	DNK								64	PAPER,PAPERBOARD,ETC.	1	No Quantity							30			0
S3	2000	2000	2000	2	0	2	Export	144	Sri Lanka	LKA	246	Finland	FIN								64	PAPER,PAPERBOARD,ETC.	1	No Quantity							252042			0
S3	2000	2000	2000	2	0	2	Export	144	Sri Lanka	LKA	251	France	FRA								64	PAPER,PAPERBOARD,ETC.	1	No Quantity							1935098			0
S3	2000	2000	2000	2	0	2	Export	144	Sri Lanka	LKA	276	Germany	DEU								64	PAPER,PAPERBOARD,ETC.	1	No Quantity							3730780			0
S3	2000	2000	2000	2	0	2	Export	144	Sri Lanka	LKA	344	China, Hong Kong SAR	HKG								64	PAPER,PAPERBOARD,ETC.	1	No Quantity							114794			0
S3	2000	2000	2000	2	0	2	Export	144	Sri Lanka	LKA	360	Indonesia	IDN								64	PAPER,PAPERBOARD,ETC.	1	No Quantity							25728			0
S3	2000	2000	2000	2	0	2	Export	144	Sri Lanka	LKA	364	Iran	IRN								64	PAPER,PAPERBOARD,ETC.	1	No Quantity							5			0
S3	2000	2000	2000	2	0	2	Export	144	Sri Lanka	LKA	376	Israel	ISR								64	PAPER,PAPERBOARD,ETC.	1	No Quantity							2673			0
S3	2000	2000	2000	2	0	2	Export	144	Sri Lanka	LKA	381	Italy	ITA								64	PAPER,PAPERBOARD,ETC.	1	No Quantity							14704			0
S3	2000	2000	2000	2	0	2	Export	144	Sri Lanka	LKA	392	Japan	JPN								64	PAPER,PAPERBOARD,ETC.	1	No Quantity							22536			0
S3	2000	2000	2000	2	0	2	Export	144	Sri Lanka	LKA	398	Kazakhstan	KAZ								64	PAPER,PAPERBOARD,ETC.	1	No Quantity							2357			0
S3	2000	2000	2000	2	0	2	Export	144	Sri Lanka	LKA	400	Jordan	JOR								64	PAPER,PAPERBOARD,ETC.	1	No Quantity							12927			0
S3	2000	2000	2000	2	0	2	Export	144	Sri Lanka	LKA	404	Kenya	KEN								64	PAPER,PAPERBOARD,ETC.	1	No Quantity							4906			0
S3	2000	2000	2000	2	0	2	Export	144	Sri Lanka	LKA	410	Rep. of Korea	KOR								64	PAPER,PAPERBOARD,ETC.	1	No Quantity							7199			0
S3	2000	2000	2000	2	0	2	Export	144	Sri Lanka	LKA	414	Kuwait	KWT								64	PAPER,PAPERBOARD,ETC.	1	No Quantity							94			0
S3	2000	2000	2000	2	0	2	Export	144	Sri Lanka	LKA	422	Lebanon	LBN								64	PAPER,PAPERBOARD,ETC.	1	No Quantity							28			0
S3	2000	2000	2000	2	0	2	Export	144	Sri Lanka	LKA	428	Latvia	LVA								64	PAPER,PAPERBOARD,ETC.	1	No Quantity							247			0
S3	2000	2000	2000	2	0	2	Export	144	Sri Lanka	LKA	434	Libya	LBY								64	PAPER,PAPERBOARD,ETC.	1	No Quantity							11869			0
S3	2000	2000	2000	2	0	2	Export	144	Sri Lanka	LKA	446	China, Macao SAR	MAC								64	PAPER,PAPERBOARD,ETC.	1	No Quantity							136			0
S3	2000	2000	2000	2	0	2	Export	144	Sri Lanka	LKA	458	Malaysia	MYS								64	PAPER,PAPERBOARD,ETC.	1	No Quantity							1241983			0
S3	2000	2000	2000	2	0	2	Export	144	Sri Lanka	LKA	462	Maldives	MDV								64	PAPER,PAPERBOARD,ETC.	1	No Quantity							432062			0
S3	2000	2000	2000	2	0	2	Export	144	Sri Lanka	LKA	466	Mali	MLI								64	PAPER,PAPERBOARD,ETC.	1	No Quantity							182			0
S3	2000	2000	2000	2	0	2	Export	144	Sri Lanka	LKA	470	Malta	MLT								64	PAPER,PAPERBOARD,ETC.	1	No Quantity							662792			0
S3	2000	2000	2000	2	0	2	Export	144	Sri Lanka	LKA	480	Mauritius	MUS								64	PAPER,PAPERBOARD,ETC.	1	No Quantity							816			0
S3	2000	2000	2000	2	0	2	Export	144	Sri Lanka	LKA	490	Other Asia, nes									64	PAPER,PAPERBOARD,ETC.	1	No Quantity							1183			0
S3	2000	2000	2000	2	0	2	Export	144	Sri Lanka	LKA	498	Rep. of Moldova	MDA								64	PAPER,PAPERBOARD,ETC.	1	No Quantity							96			0
S3	2000	2000	2000	2	0	2	Export	144	Sri Lanka	LKA	512	Oman	OMN								64	PAPER,PAPERBOARD,ETC.	1	No Quantity							98			0
S3	2000	2000	2000	2	0	2	Export	144	Sri Lanka	LKA	524	Nepal	NPL								64	PAPER,PAPERBOARD,ETC.	1	No Quantity							20			0
S3	2000	2000	2000	2	0	2	Export	144	Sri Lanka	LKA	528	Netherlands	NLD								64	PAPER,PAPERBOARD,ETC.	1	No Quantity							1110			0
S3	2000	2000	2000	2	0	2	Export	144	Sri Lanka	LKA	554	New Zealand	NZL								64	PAPER,PAPERBOARD,ETC.	1	No Quantity							9976			0
S3	2000	2000	2000	2	0	2	Export	144	Sri Lanka	LKA	579	Norway	NOR								64	PAPER,PAPERBOARD,ETC.	1	No Quantity							7570			0
S3	2000	2000	2000	2	0	2	Export	144	Sri Lanka	LKA	586	Pakistan	PAK								64	PAPER,PAPERBOARD,ETC.	1	No Quantity							13632			0
S3	2000	2000	2000	2	0	2	Export	144	Sri Lanka	LKA	598	Papua New Guinea	PNG								64	PAPER,PAPERBOARD,ETC.	1	No Quantity							107801			0
S3	2000	2000	2000	2	0	2	Export	144	Sri Lanka	LKA	600	Paraguay	PRY								64	PAPER,PAPERBOARD,ETC.	1	No Quantity							32266			0
S3	2000	2000	2000	2	0	2	Export	144	Sri Lanka	LKA	608	Philippines	PHL								64	PAPER,PAPERBOARD,ETC.	1	No Quantity							249			0
S3	2000	2000	2000	2	0	2	Export	144	Sri Lanka	LKA	616	Poland	POL								64	PAPER,PAPERBOARD,ETC.	1	No Quantity							221			0
S3	2000	2000	2000	2	0	2	Export	144	Sri Lanka	LKA	620	Portugal	PRT								64	PAPER,PAPERBOARD,ETC.	1	No Quantity							331			0
S3	2000	2000	2000	2	0	2	Export	144	Sri Lanka	LKA	634	Qatar	QAT								64	PAPER,PAPERBOARD,ETC.	1	No Quantity							172			0
S3	2000	2000	2000	2	0	2	Export	144	Sri Lanka	LKA	642	Romania	ROU								64	PAPER,PAPERBOARD,ETC.	1	No Quantity							95			0
S3	2000	2000	2000	2	0	2	Export	144	Sri Lanka	LKA	643	Russian Federation	RUS								64	PAPER,PAPERBOARD,ETC.	1	No Quantity							13698			0
S3	2000	2000	2000	2	0	2	Export	144	Sri Lanka	LKA	682	Saudi Arabia	SAU								64	PAPER,PAPERBOARD,ETC.	1	No Quantity							2869931			0
S3	2000	2000	2000	2	0	2	Export	144	Sri Lanka	LKA	699	India	IND								64	PAPER,PAPERBOARD,ETC.	1	No Quantity							763920			0
S3	2000	2000	2000	2	0	2	Export	144	Sri Lanka	LKA	702	Singapore	SGP								64	PAPER,PAPERBOARD,ETC.	1	No Quantity							49684			0
S3	2000	2000	2000	2	0	2	Export	144	Sri Lanka	LKA	704	Viet Nam	VNM								64	PAPER,PAPERBOARD,ETC.	1	No Quantity							11704			0
S3	2000	2000	2000	2	0	2	Export	144	Sri Lanka	LKA	710	South Africa	ZAF								64	PAPER,PAPERBOARD,ETC.	1	No Quantity							39482			0
S3	2000	2000	2000	2	0	2	Export	144	Sri Lanka	LKA	724	Spain	ESP								64	PAPER,PAPERBOARD,ETC.	1	No Quantity							26635			0
S3	2000	2000	2000	2	0	2	Export	144	Sri Lanka	LKA	752	Sweden	SWE								64	PAPER,PAPERBOARD,ETC.	1	No Quantity							323211			0
S3	2000	2000	2000	2	0	2	Export	144	Sri Lanka	LKA	757	Switzerland	CHE								64	PAPER,PAPERBOARD,ETC.	1	No Quantity							2356			0
S3	2000	2000	2000	2	0	2	Export	144	Sri Lanka	LKA	760	Syria	SYR								64	PAPER,PAPERBOARD,ETC.	1	No Quantity							41			0
S3	2000	2000	2000	2	0	2	Export	144	Sri Lanka	LKA	762	Tajikistan	TJK								64	PAPER,PAPERBOARD,ETC.	1	No Quantity							24018			0
S3	2000	2000	2000	2	0	2	Export	144	Sri Lanka	LKA	764	Thailand	THA								64	PAPER,PAPERBOARD,ETC.	1	No Quantity							1885			0
S3	2000	2000	2000	2	0	2	Export	144	Sri Lanka	LKA	784	United Arab Emirates	ARE								64	PAPER,PAPERBOARD,ETC.	1	No Quantity							75060			0
S3	2000	2000	2000	2	0	2	Export	144	Sri Lanka	LKA	792	Turkey	TUR								64	PAPER,PAPERBOARD,ETC.	1	No Quantity							5569			0
S3	2000	2000	2000	2	0	2	Export	144	Sri Lanka	LKA	804	Ukraine	UKR								64	PAPER,PAPERBOARD,ETC.	1	No Quantity							1231			0
S3	2000	2000	2000	2	0	2	Export	144	Sri Lanka	LKA	818	Egypt	EGY								64	PAPER,PAPERBOARD,ETC.	1	No Quantity							868			0
S3	2000	2000	2000	2	0	2	Export	144	Sri Lanka	LKA	826	United Kingdom	GBR								64	PAPER,PAPERBOARD,ETC.	1	No Quantity							2535020			0
S3	2000	2000	2000	2	0	2	Export	144	Sri Lanka	LKA	834	United Rep. of Tanzania	TZA								64	PAPER,PAPERBOARD,ETC.	1	No Quantity							806			0
S3	2000	2000	2000	2	0	2	Export	144	Sri Lanka	LKA	842	USA	USA								64	PAPER,PAPERBOARD,ETC.	1	No Quantity							676290			0
S3	2000	2000	2000	2	0	2	Export	144	Sri Lanka	LKA	860	Uzbekistan	UZB								64	PAPER,PAPERBOARD,ETC.	1	No Quantity							19892			0
S3	2000	2000	2000	2	0	2	Export	144	Sri Lanka	LKA	894	Zambia	ZMB								64	PAPER,PAPERBOARD,ETC.	1	No Quantity							82			0
S3	2000	2000	2000	2	0	2	Export	140	Central African Rep.	CAF	0	World	WLD								65	TEXTILE YARN,FABRIC,ETC.	1	No Quantity							504037			0
S3	2000	2000	2000	2	0	2	Export	140	Central African Rep.	CAF	178	Congo	COG								65	TEXTILE YARN,FABRIC,ETC.	1	No Quantity							7590			0
S3	2000	2000	2000	2	0	2	Export	140	Central African Rep.	CAF	180	Dem. Rep. of the Congo	COD								65	TEXTILE YARN,FABRIC,ETC.	1	No Quantity							1424			0
S3	2000	2000	2000	2	0	2	Export	140	Central African Rep.	CAF	384	Côte d'Ivoire	CIV								65	TEXTILE YARN,FABRIC,ETC.	1	No Quantity							14629			0
S3	2000	2000	2000	2	0	2	Export	140	Central African Rep.	CAF	528	Netherlands	NLD								65	TEXTILE YARN,FABRIC,ETC.	1	No Quantity							115452			0
S3	2000	2000	2000	2	0	2	Export	140	Central African Rep.	CAF	566	Nigeria	NGA								65	TEXTILE YARN,FABRIC,ETC.	1	No Quantity							1652			0
S3	2000	2000	2000	2	0	2	Export	140	Central African Rep.	CAF	736	Fmr Sudan	SDN								65	TEXTILE YARN,FABRIC,ETC.	1	No Quantity							1506			0
S3	2000	2000	2000	2	0	2	Export	140	Central African Rep.	CAF	768	Togo	TGO								65	TEXTILE YARN,FABRIC,ETC.	1	No Quantity							135900			0
S3	2000	2000	2000	2	0	2	Export	140	Central African Rep.	CAF	826	United Kingdom	GBR								65	TEXTILE YARN,FABRIC,ETC.	1	No Quantity							281			0
S3	2000	2000	2000	2	0	2	Export	140	Central African Rep.	CAF	899	Areas, nes									65	TEXTILE YARN,FABRIC,ETC.	1	No Quantity							225603			0
S3	2000	2000	2000	2	0	2	Export	144	Sri Lanka	LKA	0	World	WLD								65	TEXTILE YARN,FABRIC,ETC.	1	No Quantity							287571572			0
S3	2000	2000	2000	2	0	2	Export	144	Sri Lanka	LKA	32	Argentina	ARG								65	TEXTILE YARN,FABRIC,ETC.	1	No Quantity							365809			0
S3	2000	2000	2000	2	0	2	Export	144	Sri Lanka	LKA	36	Australia	AUS								65	TEXTILE YARN,FABRIC,ETC.	1	No Quantity							2615785			0
S3	2000	2000	2000	2	0	2	Export	144	Sri Lanka	LKA	40	Austria	AUT								65	TEXTILE YARN,FABRIC,ETC.	1	No Quantity							640488			0
S3	2000	2000	2000	2	0	2	Export	144	Sri Lanka	LKA	44	Bahamas	BHS								65	TEXTILE YARN,FABRIC,ETC.	1	No Quantity							675			0
S3	2000	2000	2000	2	0	2	Export	144	Sri Lanka	LKA	48	Bahrain	BHR								65	TEXTILE YARN,FABRIC,ETC.	1	No Quantity							64361			0
S3	2000	2000	2000	2	0	2	Export	144	Sri Lanka	LKA	50	Bangladesh	BGD								65	TEXTILE YARN,FABRIC,ETC.	1	No Quantity							1930752			0
S3	2000	2000	2000	2	0	2	Export	144	Sri Lanka	LKA	56	Belgium	BEL								65	TEXTILE YARN,FABRIC,ETC.	1	No Quantity							7762614			0
S3	2000	2000	2000	2	0	2	Export	144	Sri Lanka	LKA	60	Bermuda	BMU								65	TEXTILE YARN,FABRIC,ETC.	1	No Quantity							19			0
S3	2000	2000	2000	2	0	2	Export	144	Sri Lanka	LKA	84	Belize	BLZ								65	TEXTILE YARN,FABRIC,ETC.	1	No Quantity							4			0
S3	2000	2000	2000	2	0	2	Export	144	Sri Lanka	LKA	104	Myanmar	MMR								65	TEXTILE YARN,FABRIC,ETC.	1	No Quantity							39665			0
S3	2000	2000	2000	2	0	2	Export	144	Sri Lanka	LKA	116	Cambodia	KHM								65	TEXTILE YARN,FABRIC,ETC.	1	No Quantity							6020			0
S3	2000	2000	2000	2	0	2	Export	144	Sri Lanka	LKA	124	Canada	CAN								65	TEXTILE YARN,FABRIC,ETC.	1	No Quantity							2840737			0
S3	2000	2000	2000	2	0	2	Export	144	Sri Lanka	LKA	132	Cabo Verde	CPV								65	TEXTILE YARN,FABRIC,ETC.	1	No Quantity							82221			0
S3	2000	2000	2000	2	0	2	Export	144	Sri Lanka	LKA	152	Chile	CHL								65	TEXTILE YARN,FABRIC,ETC.	1	No Quantity							257829			0
S3	2000	2000	2000	2	0	2	Export	144	Sri Lanka	LKA	156	China	CHN								65	TEXTILE YARN,FABRIC,ETC.	1	No Quantity							1320851			0
S3	2000	2000	2000	2	0	2	Export	144	Sri Lanka	LKA	191	Croatia	HRV								65	TEXTILE YARN,FABRIC,ETC.	1	No Quantity							9272			0
S3	2000	2000	2000	2	0	2	Export	144	Sri Lanka	LKA	208	Denmark	DNK								65	TEXTILE YARN,FABRIC,ETC.	1	No Quantity							572923			0
S3	2000	2000	2000	2	0	2	Export	144	Sri Lanka	LKA	222	El Salvador	SLV								65	TEXTILE YARN,FABRIC,ETC.	1	No Quantity							690735			0
S3	2000	2000	2000	2	0	2	Export	144	Sri Lanka	LKA	233	Estonia	EST								65	TEXTILE YARN,FABRIC,ETC.	1	No Quantity							18426			0
S3	2000	2000	2000	2	0	2	Export	144	Sri Lanka	LKA	246	Finland	FIN								65	TEXTILE YARN,FABRIC,ETC.	1	No Quantity							20198			0
S3	2000	2000	2000	2	0	2	Export	144	Sri Lanka	LKA	251	France	FRA								65	TEXTILE YARN,FABRIC,ETC.	1	No Quantity							2719364			0
S3	2000	2000	2000	2	0	2	Export	144	Sri Lanka	LKA	276	Germany	DEU								65	TEXTILE YARN,FABRIC,ETC.	1	No Quantity							8079867			0
S3	2000	2000	2000	2	0	2	Export	144	Sri Lanka	LKA	300	Greece	GRC								65	TEXTILE YARN,FABRIC,ETC.	1	No Quantity							28683			0
S3	2000	2000	2000	2	0	2	Export	144	Sri Lanka	LKA	316	Guam	GUM								65	TEXTILE YARN,FABRIC,ETC.	1	No Quantity							487			0
S3	2000	2000	2000	2	0	2	Export	144	Sri Lanka	LKA	320	Guatemala	GTM								65	TEXTILE YARN,FABRIC,ETC.	1	No Quantity							45077			0
S3	2000	2000	2000	2	0	2	Export	144	Sri Lanka	LKA	344	China, Hong Kong SAR	HKG								65	TEXTILE YARN,FABRIC,ETC.	1	No Quantity							9829802			0
S3	2000	2000	2000	2	0	2	Export	144	Sri Lanka	LKA	348	Hungary	HUN								65	TEXTILE YARN,FABRIC,ETC.	1	No Quantity							1091			0
S3	2000	2000	2000	2	0	2	Export	144	Sri Lanka	LKA	360	Indonesia	IDN								65	TEXTILE YARN,FABRIC,ETC.	1	No Quantity							3119855			0
S3	2000	2000	2000	2	0	2	Export	144	Sri Lanka	LKA	364	Iran	IRN								65	TEXTILE YARN,FABRIC,ETC.	1	No Quantity							19			0
S3	2000	2000	2000	2	0	2	Export	144	Sri Lanka	LKA	372	Ireland	IRL								65	TEXTILE YARN,FABRIC,ETC.	1	No Quantity							201939			0
S3	2000	2000	2000	2	0	2	Export	144	Sri Lanka	LKA	376	Israel	ISR								65	TEXTILE YARN,FABRIC,ETC.	1	No Quantity							898065			0
S3	2000	2000	2000	2	0	2	Export	144	Sri Lanka	LKA	381	Italy	ITA								65	TEXTILE YARN,FABRIC,ETC.	1	No Quantity							1710322			0
S3	2000	2000	2000	2	0	2	Export	144	Sri Lanka	LKA	392	Japan	JPN								65	TEXTILE YARN,FABRIC,ETC.	1	No Quantity							1308104			0
S3	2000	2000	2000	2	0	2	Export	144	Sri Lanka	LKA	400	Jordan	JOR								65	TEXTILE YARN,FABRIC,ETC.	1	No Quantity							413670			0
S3	2000	2000	2000	2	0	2	Export	144	Sri Lanka	LKA	404	Kenya	KEN								65	TEXTILE YARN,FABRIC,ETC.	1	No Quantity							71533			0
S3	2000	2000	2000	2	0	2	Export	144	Sri Lanka	LKA	410	Rep. of Korea	KOR								65	TEXTILE YARN,FABRIC,ETC.	1	No Quantity							17782406			0
S3	2000	2000	2000	2	0	2	Export	144	Sri Lanka	LKA	414	Kuwait	KWT								65	TEXTILE YARN,FABRIC,ETC.	1	No Quantity							80676			0
S3	2000	2000	2000	2	0	2	Export	144	Sri Lanka	LKA	418	Lao People's Dem. Rep.	LAO								65	TEXTILE YARN,FABRIC,ETC.	1	No Quantity							32550			0
S3	2000	2000	2000	2	0	2	Export	144	Sri Lanka	LKA	422	Lebanon	LBN								65	TEXTILE YARN,FABRIC,ETC.	1	No Quantity							14301			0
S3	2000	2000	2000	2	0	2	Export	144	Sri Lanka	LKA	446	China, Macao SAR	MAC								65	TEXTILE YARN,FABRIC,ETC.	1	No Quantity							370810			0
S3	2000	2000	2000	2	0	2	Export	144	Sri Lanka	LKA	450	Madagascar	MDG								65	TEXTILE YARN,FABRIC,ETC.	1	No Quantity							830151			0
S3	2000	2000	2000	2	0	2	Export	144	Sri Lanka	LKA	454	Malawi	MWI								65	TEXTILE YARN,FABRIC,ETC.	1	No Quantity							18855			0
S3	2000	2000	2000	2	0	2	Export	144	Sri Lanka	LKA	458	Malaysia	MYS								65	TEXTILE YARN,FABRIC,ETC.	1	No Quantity							326979			0
S3	2000	2000	2000	2	0	2	Export	144	Sri Lanka	LKA	462	Maldives	MDV								65	TEXTILE YARN,FABRIC,ETC.	1	No Quantity							60021239			0
S3	2000	2000	2000	2	0	2	Export	144	Sri Lanka	LKA	478	Mauritania	MRT								65	TEXTILE YARN,FABRIC,ETC.	1	No Quantity							1201			0
S3	2000	2000	2000	2	0	2	Export	144	Sri Lanka	LKA	480	Mauritius	MUS								65	TEXTILE YARN,FABRIC,ETC.	1	No Quantity							411310			0
S3	2000	2000	2000	2	0	2	Export	144	Sri Lanka	LKA	484	Mexico	MEX								65	TEXTILE YARN,FABRIC,ETC.	1	No Quantity							1486446			0
S3	2000	2000	2000	2	0	2	Export	144	Sri Lanka	LKA	490	Other Asia, nes									65	TEXTILE YARN,FABRIC,ETC.	1	No Quantity							2338458			0
S3	2000	2000	2000	2	0	2	Export	144	Sri Lanka	LKA	504	Morocco	MAR								65	TEXTILE YARN,FABRIC,ETC.	1	No Quantity							408417			0
S3	2000	2000	2000	2	0	2	Export	144	Sri Lanka	LKA	512	Oman	OMN								65	TEXTILE YARN,FABRIC,ETC.	1	No Quantity							250688			0
S3	2000	2000	2000	2	0	2	Export	144	Sri Lanka	LKA	524	Nepal	NPL								65	TEXTILE YARN,FABRIC,ETC.	1	No Quantity							66713			0
S3	2000	2000	2000	2	0	2	Export	144	Sri Lanka	LKA	528	Netherlands	NLD								65	TEXTILE YARN,FABRIC,ETC.	1	No Quantity							3222992			0
S3	2000	2000	2000	2	0	2	Export	144	Sri Lanka	LKA	540	New Caledonia	NCL								65	TEXTILE YARN,FABRIC,ETC.	1	No Quantity							3110			0
S3	2000	2000	2000	2	0	2	Export	144	Sri Lanka	LKA	554	New Zealand	NZL								65	TEXTILE YARN,FABRIC,ETC.	1	No Quantity							630579			0
S3	2000	2000	2000	2	0	2	Export	144	Sri Lanka	LKA	566	Nigeria	NGA								65	TEXTILE YARN,FABRIC,ETC.	1	No Quantity							888715			0
S3	2000	2000	2000	2	0	2	Export	144	Sri Lanka	LKA	579	Norway	NOR								65	TEXTILE YARN,FABRIC,ETC.	1	No Quantity							327894			0
S3	2000	2000	2000	2	0	2	Export	144	Sri Lanka	LKA	586	Pakistan	PAK								65	TEXTILE YARN,FABRIC,ETC.	1	No Quantity							757503			0
S3	2000	2000	2000	2	0	2	Export	144	Sri Lanka	LKA	591	Panama	PAN								65	TEXTILE YARN,FABRIC,ETC.	1	No Quantity							1990			0
S3	2000	2000	2000	2	0	2	Export	144	Sri Lanka	LKA	604	Peru	PER								65	TEXTILE YARN,FABRIC,ETC.	1	No Quantity							167950			0
S3	2000	2000	2000	2	0	2	Export	144	Sri Lanka	LKA	608	Philippines	PHL								65	TEXTILE YARN,FABRIC,ETC.	1	No Quantity							396477			0
S3	2000	2000	2000	2	0	2	Export	144	Sri Lanka	LKA	616	Poland	POL								65	TEXTILE YARN,FABRIC,ETC.	1	No Quantity							117637			0
S3	2000	2000	2000	2	0	2	Export	144	Sri Lanka	LKA	620	Portugal	PRT								65	TEXTILE YARN,FABRIC,ETC.	1	No Quantity							4927928			0
S3	2000	2000	2000	2	0	2	Export	144	Sri Lanka	LKA	634	Qatar	QAT								65	TEXTILE YARN,FABRIC,ETC.	1	No Quantity							163428			0
S3	2000	2000	2000	2	0	2	Export	144	Sri Lanka	LKA	637	North America and Central America, nes									65	TEXTILE YARN,FABRIC,ETC.	1	No Quantity							25069			0
S3	2000	2000	2000	2	0	2	Export	144	Sri Lanka	LKA	642	Romania	ROU								65	TEXTILE YARN,FABRIC,ETC.	1	No Quantity							35616			0
S3	2000	2000	2000	2	0	2	Export	144	Sri Lanka	LKA	643	Russian Federation	RUS								65	TEXTILE YARN,FABRIC,ETC.	1	No Quantity							7289			0
S3	2000	2000	2000	2	0	2	Export	144	Sri Lanka	LKA	682	Saudi Arabia	SAU								65	TEXTILE YARN,FABRIC,ETC.	1	No Quantity							163194			0
S3	2000	2000	2000	2	0	2	Export	144	Sri Lanka	LKA	699	India	IND								65	TEXTILE YARN,FABRIC,ETC.	1	No Quantity							6296983			0
S3	2000	2000	2000	2	0	2	Export	144	Sri Lanka	LKA	702	Singapore	SGP								65	TEXTILE YARN,FABRIC,ETC.	1	No Quantity							791454			0
S3	2000	2000	2000	2	0	2	Export	144	Sri Lanka	LKA	704	Viet Nam	VNM								65	TEXTILE YARN,FABRIC,ETC.	1	No Quantity							154066			0
S3	2000	2000	2000	2	0	2	Export	144	Sri Lanka	LKA	705	Slovenia	SVN								65	TEXTILE YARN,FABRIC,ETC.	1	No Quantity							1046046			0
S3	2000	2000	2000	2	0	2	Export	144	Sri Lanka	LKA	710	South Africa	ZAF								65	TEXTILE YARN,FABRIC,ETC.	1	No Quantity							321089			0
S3	2000	2000	2000	2	0	2	Export	144	Sri Lanka	LKA	724	Spain	ESP								65	TEXTILE YARN,FABRIC,ETC.	1	No Quantity							2604962			0
S3	2000	2000	2000	2	0	2	Export	144	Sri Lanka	LKA	752	Sweden	SWE								65	TEXTILE YARN,FABRIC,ETC.	1	No Quantity							552584			0
S3	2000	2000	2000	2	0	2	Export	144	Sri Lanka	LKA	757	Switzerland	CHE								65	TEXTILE YARN,FABRIC,ETC.	1	No Quantity							192742			0
S3	2000	2000	2000	2	0	2	Export	144	Sri Lanka	LKA	760	Syria	SYR								65	TEXTILE YARN,FABRIC,ETC.	1	No Quantity							204845			0
S3	2000	2000	2000	2	0	2	Export	144	Sri Lanka	LKA	764	Thailand	THA								65	TEXTILE YARN,FABRIC,ETC.	1	No Quantity							464528			0
S3	2000	2000	2000	2	0	2	Export	144	Sri Lanka	LKA	768	Togo	TGO								65	TEXTILE YARN,FABRIC,ETC.	1	No Quantity							235517			0
S3	2000	2000	2000	2	0	2	Export	144	Sri Lanka	LKA	784	United Arab Emirates	ARE								65	TEXTILE YARN,FABRIC,ETC.	1	No Quantity							7558827			0
S3	2000	2000	2000	2	0	2	Export	144	Sri Lanka	LKA	788	Tunisia	TUN								65	TEXTILE YARN,FABRIC,ETC.	1	No Quantity							217845			0
S3	2000	2000	2000	2	0	2	Export	144	Sri Lanka	LKA	792	Turkey	TUR								65	TEXTILE YARN,FABRIC,ETC.	1	No Quantity							2011658			0
S3	2000	2000	2000	2	0	2	Export	144	Sri Lanka	LKA	818	Egypt	EGY								65	TEXTILE YARN,FABRIC,ETC.	1	No Quantity							300111			0
S3	2000	2000	2000	2	0	2	Export	144	Sri Lanka	LKA	826	United Kingdom	GBR								65	TEXTILE YARN,FABRIC,ETC.	1	No Quantity							9628359			0
S3	2000	2000	2000	2	0	2	Export	144	Sri Lanka	LKA	834	United Rep. of Tanzania	TZA								65	TEXTILE YARN,FABRIC,ETC.	1	No Quantity							240			0
S3	2000	2000	2000	2	0	2	Export	144	Sri Lanka	LKA	842	USA	USA								65	TEXTILE YARN,FABRIC,ETC.	1	No Quantity							110168281			0
S3	2000	2000	2000	2	0	2	Export	144	Sri Lanka	LKA	858	Uruguay	URY								65	TEXTILE YARN,FABRIC,ETC.	1	No Quantity							118214			0
S3	2000	2000	2000	2	0	2	Export	144	Sri Lanka	LKA	860	Uzbekistan	UZB								65	TEXTILE YARN,FABRIC,ETC.	1	No Quantity							165612			0
S3	2000	2000	2000	2	0	2	Export	144	Sri Lanka	LKA	862	Venezuela	VEN								65	TEXTILE YARN,FABRIC,ETC.	1	No Quantity							301505			0
S3	2000	2000	2000	2	0	2	Export	144	Sri Lanka	LKA	899	Areas, nes									65	TEXTILE YARN,FABRIC,ETC.	1	No Quantity							290270			0
S3	2000	2000	2000	2	0	2	Export	140	Central African Rep.	CAF	0	World	WLD								66	NON-METAL.MINERAL MANFCT	1	No Quantity							51629573			0
S3	2000	2000	2000	2	0	2	Export	140	Central African Rep.	CAF	56	Belgium	BEL								66	NON-METAL.MINERAL MANFCT	1	No Quantity							46659083			0
S3	2000	2000	2000	2	0	2	Export	140	Central African Rep.	CAF	120	Cameroon	CMR								66	NON-METAL.MINERAL MANFCT	1	No Quantity							712			0
S3	2000	2000	2000	2	0	2	Export	140	Central African Rep.	CAF	124	Canada	CAN								66	NON-METAL.MINERAL MANFCT	1	No Quantity							102648			0
S3	2000	2000	2000	2	0	2	Export	140	Central African Rep.	CAF	251	France	FRA								66	NON-METAL.MINERAL MANFCT	1	No Quantity							4156375			0
S3	2000	2000	2000	2	0	2	Export	140	Central African Rep.	CAF	276	Germany	DEU								66	NON-METAL.MINERAL MANFCT	1	No Quantity							257394			0
S3	2000	2000	2000	2	0	2	Export	140	Central African Rep.	CAF	376	Israel	ISR								66	NON-METAL.MINERAL MANFCT	1	No Quantity							245297			0
S3	2000	2000	2000	2	0	2	Export	140	Central African Rep.	CAF	686	Senegal	SEN								66	NON-METAL.MINERAL MANFCT	1	No Quantity							31963			0
S3	2000	2000	2000	2	0	2	Export	140	Central African Rep.	CAF	724	Spain	ESP								66	NON-METAL.MINERAL MANFCT	1	No Quantity							28385			0
S3	2000	2000	2000	2	0	2	Export	140	Central African Rep.	CAF	757	Switzerland	CHE								66	NON-METAL.MINERAL MANFCT	1	No Quantity							137501			0
S3	2000	2000	2000	2	0	2	Export	140	Central African Rep.	CAF	842	USA	USA								66	NON-METAL.MINERAL MANFCT	1	No Quantity							10215			0
S3	2000	2000	2000	2	0	2	Export	144	Sri Lanka	LKA	0	World	WLD								66	NON-METAL.MINERAL MANFCT	1	No Quantity							216559955			0
S3	2000	2000	2000	2	0	2	Export	144	Sri Lanka	LKA	31	Azerbaijan	AZE								66	NON-METAL.MINERAL MANFCT	1	No Quantity							22			0
S3	2000	2000	2000	2	0	2	Export	144	Sri Lanka	LKA	32	Argentina	ARG								66	NON-METAL.MINERAL MANFCT	1	No Quantity							10845			0
S3	2000	2000	2000	2	0	2	Export	144	Sri Lanka	LKA	36	Australia	AUS								66	NON-METAL.MINERAL MANFCT	1	No Quantity							2887302			0
S3	2000	2000	2000	2	0	2	Export	144	Sri Lanka	LKA	40	Austria	AUT								66	NON-METAL.MINERAL MANFCT	1	No Quantity							101505			0
S3	2000	2000	2000	2	0	2	Export	144	Sri Lanka	LKA	44	Bahamas	BHS								66	NON-METAL.MINERAL MANFCT	1	No Quantity							14038			0
S3	2000	2000	2000	2	0	2	Export	144	Sri Lanka	LKA	48	Bahrain	BHR								66	NON-METAL.MINERAL MANFCT	1	No Quantity							84475			0
S3	2000	2000	2000	2	0	2	Export	144	Sri Lanka	LKA	50	Bangladesh	BGD								66	NON-METAL.MINERAL MANFCT	1	No Quantity							577741			0
S3	2000	2000	2000	2	0	2	Export	144	Sri Lanka	LKA	52	Barbados	BRB								66	NON-METAL.MINERAL MANFCT	1	No Quantity							11043			0
S3	2000	2000	2000	2	0	2	Export	144	Sri Lanka	LKA	56	Belgium	BEL								66	NON-METAL.MINERAL MANFCT	1	No Quantity							50361643			0
S3	2000	2000	2000	2	0	2	Export	144	Sri Lanka	LKA	60	Bermuda	BMU								66	NON-METAL.MINERAL MANFCT	1	No Quantity							75			0
S3	2000	2000	2000	2	0	2	Export	144	Sri Lanka	LKA	72	Botswana	BWA								66	NON-METAL.MINERAL MANFCT	1	No Quantity							710			0
S3	2000	2000	2000	2	0	2	Export	144	Sri Lanka	LKA	76	Brazil	BRA								66	NON-METAL.MINERAL MANFCT	1	No Quantity							120895			0
S3	2000	2000	2000	2	0	2	Export	144	Sri Lanka	LKA	84	Belize	BLZ								66	NON-METAL.MINERAL MANFCT	1	No Quantity							30			0
S3	2000	2000	2000	2	0	2	Export	144	Sri Lanka	LKA	96	Brunei Darussalam	BRN								66	NON-METAL.MINERAL MANFCT	1	No Quantity							3474			0
S3	2000	2000	2000	2	0	2	Export	144	Sri Lanka	LKA	104	Myanmar	MMR								66	NON-METAL.MINERAL MANFCT	1	No Quantity							127			0
S3	2000	2000	2000	2	0	2	Export	144	Sri Lanka	LKA	112	Belarus	BLR								66	NON-METAL.MINERAL MANFCT	1	No Quantity							22			0
S3	2000	2000	2000	2	0	2	Export	144	Sri Lanka	LKA	124	Canada	CAN								66	NON-METAL.MINERAL MANFCT	1	No Quantity							2348939			0
S3	2000	2000	2000	2	0	2	Export	144	Sri Lanka	LKA	152	Chile	CHL								66	NON-METAL.MINERAL MANFCT	1	No Quantity							18964			0
S3	2000	2000	2000	2	0	2	Export	144	Sri Lanka	LKA	156	China	CHN								66	NON-METAL.MINERAL MANFCT	1	No Quantity							324252			0
S3	2000	2000	2000	2	0	2	Export	144	Sri Lanka	LKA	170	Colombia	COL								66	NON-METAL.MINERAL MANFCT	1	No Quantity							1154			0
S3	2000	2000	2000	2	0	2	Export	144	Sri Lanka	LKA	188	Costa Rica	CRI								66	NON-METAL.MINERAL MANFCT	1	No Quantity							11526			0
S3	2000	2000	2000	2	0	2	Export	144	Sri Lanka	LKA	196	Cyprus	CYP								66	NON-METAL.MINERAL MANFCT	1	No Quantity							6623			0
S3	2000	2000	2000	2	0	2	Export	144	Sri Lanka	LKA	203	Czechia	CZE								66	NON-METAL.MINERAL MANFCT	1	No Quantity							22			0
S3	2000	2000	2000	2	0	2	Export	144	Sri Lanka	LKA	208	Denmark	DNK								66	NON-METAL.MINERAL MANFCT	1	No Quantity							33963			0
S3	2000	2000	2000	2	0	2	Export	144	Sri Lanka	LKA	222	El Salvador	SLV								66	NON-METAL.MINERAL MANFCT	1	No Quantity							38			0
S3	2000	2000	2000	2	0	2	Export	144	Sri Lanka	LKA	246	Finland	FIN								66	NON-METAL.MINERAL MANFCT	1	No Quantity							680			0
S3	2000	2000	2000	2	0	2	Export	144	Sri Lanka	LKA	251	France	FRA								66	NON-METAL.MINERAL MANFCT	1	No Quantity							4672729			0
S3	2000	2000	2000	2	0	2	Export	144	Sri Lanka	LKA	268	Georgia	GEO								66	NON-METAL.MINERAL MANFCT	1	No Quantity							2662			0
S3	2000	2000	2000	2	0	2	Export	144	Sri Lanka	LKA	276	Germany	DEU								66	NON-METAL.MINERAL MANFCT	1	No Quantity							7870820			0
S3	2000	2000	2000	2	0	2	Export	144	Sri Lanka	LKA	300	Greece	GRC								66	NON-METAL.MINERAL MANFCT	1	No Quantity							101881			0
S3	2000	2000	2000	2	0	2	Export	144	Sri Lanka	LKA	316	Guam	GUM								66	NON-METAL.MINERAL MANFCT	1	No Quantity							17038			0
S3	2000	2000	2000	2	0	2	Export	144	Sri Lanka	LKA	324	Guinea	GIN								66	NON-METAL.MINERAL MANFCT	1	No Quantity							65			0
S3	2000	2000	2000	2	0	2	Export	144	Sri Lanka	LKA	344	China, Hong Kong SAR	HKG								66	NON-METAL.MINERAL MANFCT	1	No Quantity							15797503			0
S3	2000	2000	2000	2	0	2	Export	144	Sri Lanka	LKA	352	Iceland	ISL								66	NON-METAL.MINERAL MANFCT	1	No Quantity							169			0
S3	2000	2000	2000	2	0	2	Export	144	Sri Lanka	LKA	360	Indonesia	IDN								66	NON-METAL.MINERAL MANFCT	1	No Quantity							1055015			0
S3	2000	2000	2000	2	0	2	Export	144	Sri Lanka	LKA	364	Iran	IRN								66	NON-METAL.MINERAL MANFCT	1	No Quantity							6			0
S3	2000	2000	2000	2	0	2	Export	144	Sri Lanka	LKA	372	Ireland	IRL								66	NON-METAL.MINERAL MANFCT	1	No Quantity							50824			0
S3	2000	2000	2000	2	0	2	Export	144	Sri Lanka	LKA	376	Israel	ISR								66	NON-METAL.MINERAL MANFCT	1	No Quantity							19925349			0
S3	2000	2000	2000	2	0	2	Export	144	Sri Lanka	LKA	381	Italy	ITA								66	NON-METAL.MINERAL MANFCT	1	No Quantity							5508278			0
S3	2000	2000	2000	2	0	2	Export	144	Sri Lanka	LKA	392	Japan	JPN								66	NON-METAL.MINERAL MANFCT	1	No Quantity							14107225			0
S3	2000	2000	2000	2	0	2	Export	144	Sri Lanka	LKA	400	Jordan	JOR								66	NON-METAL.MINERAL MANFCT	1	No Quantity							30438			0
S3	2000	2000	2000	2	0	2	Export	144	Sri Lanka	LKA	404	Kenya	KEN								66	NON-METAL.MINERAL MANFCT	1	No Quantity							1833			0
S3	2000	2000	2000	2	0	2	Export	144	Sri Lanka	LKA	410	Rep. of Korea	KOR								66	NON-METAL.MINERAL MANFCT	1	No Quantity							189883			0
S3	2000	2000	2000	2	0	2	Export	144	Sri Lanka	LKA	414	Kuwait	KWT								66	NON-METAL.MINERAL MANFCT	1	No Quantity							26622			0
S3	2000	2000	2000	2	0	2	Export	144	Sri Lanka	LKA	422	Lebanon	LBN								66	NON-METAL.MINERAL MANFCT	1	No Quantity							5026			0
S3	2000	2000	2000	2	0	2	Export	144	Sri Lanka	LKA	428	Latvia	LVA								66	NON-METAL.MINERAL MANFCT	1	No Quantity							22			0
S3	2000	2000	2000	2	0	2	Export	144	Sri Lanka	LKA	440	Lithuania	LTU								66	NON-METAL.MINERAL MANFCT	1	No Quantity							22			0
S3	2000	2000	2000	2	0	2	Export	144	Sri Lanka	LKA	442	Luxembourg	LUX								66	NON-METAL.MINERAL MANFCT	1	No Quantity							14536			0
S3	2000	2000	2000	2	0	2	Export	144	Sri Lanka	LKA	454	Malawi	MWI								66	NON-METAL.MINERAL MANFCT	1	No Quantity							630			0
S3	2000	2000	2000	2	0	2	Export	144	Sri Lanka	LKA	458	Malaysia	MYS								66	NON-METAL.MINERAL MANFCT	1	No Quantity							616124			0
S3	2000	2000	2000	2	0	2	Export	144	Sri Lanka	LKA	462	Maldives	MDV								66	NON-METAL.MINERAL MANFCT	1	No Quantity							538994			0
S3	2000	2000	2000	2	0	2	Export	144	Sri Lanka	LKA	466	Mali	MLI								66	NON-METAL.MINERAL MANFCT	1	No Quantity							844			0
S3	2000	2000	2000	2	0	2	Export	144	Sri Lanka	LKA	480	Mauritius	MUS								66	NON-METAL.MINERAL MANFCT	1	No Quantity							11468			0
S3	2000	2000	2000	2	0	2	Export	144	Sri Lanka	LKA	484	Mexico	MEX								66	NON-METAL.MINERAL MANFCT	1	No Quantity							383102			0
S3	2000	2000	2000	2	0	2	Export	144	Sri Lanka	LKA	490	Other Asia, nes									66	NON-METAL.MINERAL MANFCT	1	No Quantity							198110			0
S3	2000	2000	2000	2	0	2	Export	144	Sri Lanka	LKA	498	Rep. of Moldova	MDA								66	NON-METAL.MINERAL MANFCT	1	No Quantity							43			0
S3	2000	2000	2000	2	0	2	Export	144	Sri Lanka	LKA	504	Morocco	MAR								66	NON-METAL.MINERAL MANFCT	1	No Quantity							28405			0
S3	2000	2000	2000	2	0	2	Export	144	Sri Lanka	LKA	512	Oman	OMN								66	NON-METAL.MINERAL MANFCT	1	No Quantity							27255			0
S3	2000	2000	2000	2	0	2	Export	144	Sri Lanka	LKA	524	Nepal	NPL								66	NON-METAL.MINERAL MANFCT	1	No Quantity							80			0
S3	2000	2000	2000	2	0	2	Export	144	Sri Lanka	LKA	528	Netherlands	NLD								66	NON-METAL.MINERAL MANFCT	1	No Quantity							461650			0
S3	2000	2000	2000	2	0	2	Export	144	Sri Lanka	LKA	554	New Zealand	NZL								66	NON-METAL.MINERAL MANFCT	1	No Quantity							254633			0
S3	2000	2000	2000	2	0	2	Export	144	Sri Lanka	LKA	558	Nicaragua	NIC								66	NON-METAL.MINERAL MANFCT	1	No Quantity							7886			0
S3	2000	2000	2000	2	0	2	Export	144	Sri Lanka	LKA	579	Norway	NOR								66	NON-METAL.MINERAL MANFCT	1	No Quantity							6231			0
S3	2000	2000	2000	2	0	2	Export	144	Sri Lanka	LKA	586	Pakistan	PAK								66	NON-METAL.MINERAL MANFCT	1	No Quantity							52257			0
S3	2000	2000	2000	2	0	2	Export	144	Sri Lanka	LKA	591	Panama	PAN								66	NON-METAL.MINERAL MANFCT	1	No Quantity							156			0
S3	2000	2000	2000	2	0	2	Export	144	Sri Lanka	LKA	604	Peru	PER								66	NON-METAL.MINERAL MANFCT	1	No Quantity							27020			0
S3	2000	2000	2000	2	0	2	Export	144	Sri Lanka	LKA	608	Philippines	PHL								66	NON-METAL.MINERAL MANFCT	1	No Quantity							32119			0
S3	2000	2000	2000	2	0	2	Export	144	Sri Lanka	LKA	616	Poland	POL								66	NON-METAL.MINERAL MANFCT	1	No Quantity							239813			0
S3	2000	2000	2000	2	0	2	Export	144	Sri Lanka	LKA	620	Portugal	PRT								66	NON-METAL.MINERAL MANFCT	1	No Quantity							17595			0
S3	2000	2000	2000	2	0	2	Export	144	Sri Lanka	LKA	634	Qatar	QAT								66	NON-METAL.MINERAL MANFCT	1	No Quantity							26			0
S3	2000	2000	2000	2	0	2	Export	144	Sri Lanka	LKA	643	Russian Federation	RUS								66	NON-METAL.MINERAL MANFCT	1	No Quantity							140249			0
S3	2000	2000	2000	2	0	2	Export	144	Sri Lanka	LKA	682	Saudi Arabia	SAU								66	NON-METAL.MINERAL MANFCT	1	No Quantity							355139			0
S3	2000	2000	2000	2	0	2	Export	144	Sri Lanka	LKA	694	Sierra Leone	SLE								66	NON-METAL.MINERAL MANFCT	1	No Quantity							52211			0
S3	2000	2000	2000	2	0	2	Export	144	Sri Lanka	LKA	699	India	IND								66	NON-METAL.MINERAL MANFCT	1	No Quantity							450562			0
S3	2000	2000	2000	2	0	2	Export	144	Sri Lanka	LKA	702	Singapore	SGP								66	NON-METAL.MINERAL MANFCT	1	No Quantity							6237613			0
S3	2000	2000	2000	2	0	2	Export	144	Sri Lanka	LKA	704	Viet Nam	VNM								66	NON-METAL.MINERAL MANFCT	1	No Quantity							6301546			0
S3	2000	2000	2000	2	0	2	Export	144	Sri Lanka	LKA	710	South Africa	ZAF								66	NON-METAL.MINERAL MANFCT	1	No Quantity							417335			0
S3	2000	2000	2000	2	0	2	Export	144	Sri Lanka	LKA	724	Spain	ESP								66	NON-METAL.MINERAL MANFCT	1	No Quantity							921799			0
S3	2000	2000	2000	2	0	2	Export	144	Sri Lanka	LKA	740	Suriname	SUR								66	NON-METAL.MINERAL MANFCT	1	No Quantity							14828			0
S3	2000	2000	2000	2	0	2	Export	144	Sri Lanka	LKA	748	Swaziland	SWZ								66	NON-METAL.MINERAL MANFCT	1	No Quantity							23712			0
S3	2000	2000	2000	2	0	2	Export	144	Sri Lanka	LKA	752	Sweden	SWE								66	NON-METAL.MINERAL MANFCT	1	No Quantity							1101433			0
S3	2000	2000	2000	2	0	2	Export	144	Sri Lanka	LKA	757	Switzerland	CHE								66	NON-METAL.MINERAL MANFCT	1	No Quantity							7865869			0
S3	2000	2000	2000	2	0	2	Export	144	Sri Lanka	LKA	760	Syria	SYR								66	NON-METAL.MINERAL MANFCT	1	No Quantity							153			0
S3	2000	2000	2000	2	0	2	Export	144	Sri Lanka	LKA	764	Thailand	THA								66	NON-METAL.MINERAL MANFCT	1	No Quantity							7509515			0
S3	2000	2000	2000	2	0	2	Export	144	Sri Lanka	LKA	784	United Arab Emirates	ARE								66	NON-METAL.MINERAL MANFCT	1	No Quantity							451414			0
S3	2000	2000	2000	2	0	2	Export	144	Sri Lanka	LKA	792	Turkey	TUR								66	NON-METAL.MINERAL MANFCT	1	No Quantity							100359			0
S3	2000	2000	2000	2	0	2	Export	144	Sri Lanka	LKA	804	Ukraine	UKR								66	NON-METAL.MINERAL MANFCT	1	No Quantity							74306			0
S3	2000	2000	2000	2	0	2	Export	144	Sri Lanka	LKA	818	Egypt	EGY								66	NON-METAL.MINERAL MANFCT	1	No Quantity							11350			0
S3	2000	2000	2000	2	0	2	Export	144	Sri Lanka	LKA	826	United Kingdom	GBR								66	NON-METAL.MINERAL MANFCT	1	No Quantity							6051529			0
S3	2000	2000	2000	2	0	2	Export	144	Sri Lanka	LKA	834	United Rep. of Tanzania	TZA								66	NON-METAL.MINERAL MANFCT	1	No Quantity							83			0
S3	2000	2000	2000	2	0	2	Export	144	Sri Lanka	LKA	842	USA	USA								66	NON-METAL.MINERAL MANFCT	1	No Quantity							46367162			0
S3	2000	2000	2000	2	0	2	Export	144	Sri Lanka	LKA	860	Uzbekistan	UZB								66	NON-METAL.MINERAL MANFCT	1	No Quantity							85			0
S3	2000	2000	2000	2	0	2	Export	144	Sri Lanka	LKA	862	Venezuela	VEN								66	NON-METAL.MINERAL MANFCT	1	No Quantity							3743			0
S3	2000	2000	2000	2	0	2	Export	144	Sri Lanka	LKA	882	Samoa	WSM								66	NON-METAL.MINERAL MANFCT	1	No Quantity							5724			0
S3	2000	2000	2000	2	0	2	Export	144	Sri Lanka	LKA	894	Zambia	ZMB								66	NON-METAL.MINERAL MANFCT	1	No Quantity							31			0
S3	2000	2000	2000	2	0	2	Export	144	Sri Lanka	LKA	899	Areas, nes									66	NON-METAL.MINERAL MANFCT	1	No Quantity							2899711			0
S3	2000	2000	2000	2	0	2	Export	140	Central African Rep.	CAF	0	World	WLD								67	IRON AND STEEL	1	No Quantity							741			0
S3	2000	2000	2000	2	0	2	Export	140	Central African Rep.	CAF	148	Chad	TCD								67	IRON AND STEEL	1	No Quantity							741			0
S3	2000	2000	2000	2	0	2	Export	144	Sri Lanka	LKA	0	World	WLD								67	IRON AND STEEL	1	No Quantity							711458			0
S3	2000	2000	2000	2	0	2	Export	144	Sri Lanka	LKA	50	Bangladesh	BGD								67	IRON AND STEEL	1	No Quantity							9			0
S3	2000	2000	2000	2	0	2	Export	144	Sri Lanka	LKA	156	China	CHN								67	IRON AND STEEL	1	No Quantity							198			0
S3	2000	2000	2000	2	0	2	Export	144	Sri Lanka	LKA	276	Germany	DEU								67	IRON AND STEEL	1	No Quantity							5108			0
S3	2000	2000	2000	2	0	2	Export	144	Sri Lanka	LKA	360	Indonesia	IDN								67	IRON AND STEEL	1	No Quantity							130434			0
S3	2000	2000	2000	2	0	2	Export	144	Sri Lanka	LKA	392	Japan	JPN								67	IRON AND STEEL	1	No Quantity							24661			0
S3	2000	2000	2000	2	0	2	Export	144	Sri Lanka	LKA	462	Maldives	MDV								67	IRON AND STEEL	1	No Quantity							144364			0
S3	2000	2000	2000	2	0	2	Export	144	Sri Lanka	LKA	466	Mali	MLI								67	IRON AND STEEL	1	No Quantity							1230			0
S3	2000	2000	2000	2	0	2	Export	144	Sri Lanka	LKA	490	Other Asia, nes									67	IRON AND STEEL	1	No Quantity							5053			0
S3	2000	2000	2000	2	0	2	Export	144	Sri Lanka	LKA	528	Netherlands	NLD								67	IRON AND STEEL	1	No Quantity							1588			0
S3	2000	2000	2000	2	0	2	Export	144	Sri Lanka	LKA	554	New Zealand	NZL								67	IRON AND STEEL	1	No Quantity							15007			0
S3	2000	2000	2000	2	0	2	Export	144	Sri Lanka	LKA	579	Norway	NOR								67	IRON AND STEEL	1	No Quantity							206			0
S3	2000	2000	2000	2	0	2	Export	144	Sri Lanka	LKA	616	Poland	POL								67	IRON AND STEEL	1	No Quantity							533			0
S3	2000	2000	2000	2	0	2	Export	144	Sri Lanka	LKA	620	Portugal	PRT								67	IRON AND STEEL	1	No Quantity							241			0
S3	2000	2000	2000	2	0	2	Export	144	Sri Lanka	LKA	643	Russian Federation	RUS								67	IRON AND STEEL	1	No Quantity							220			0
S3	2000	2000	2000	2	0	2	Export	144	Sri Lanka	LKA	694	Sierra Leone	SLE								67	IRON AND STEEL	1	No Quantity							63961			0
S3	2000	2000	2000	2	0	2	Export	144	Sri Lanka	LKA	699	India	IND								67	IRON AND STEEL	1	No Quantity							32815			0
S3	2000	2000	2000	2	0	2	Export	144	Sri Lanka	LKA	702	Singapore	SGP								67	IRON AND STEEL	1	No Quantity							260			0
S3	2000	2000	2000	2	0	2	Export	144	Sri Lanka	LKA	710	South Africa	ZAF								67	IRON AND STEEL	1	No Quantity							294			0
S3	2000	2000	2000	2	0	2	Export	144	Sri Lanka	LKA	784	United Arab Emirates	ARE								67	IRON AND STEEL	1	No Quantity							267217			0
S3	2000	2000	2000	2	0	2	Export	144	Sri Lanka	LKA	826	United Kingdom	GBR								67	IRON AND STEEL	1	No Quantity							15			0
S3	2000	2000	2000	2	0	2	Export	144	Sri Lanka	LKA	842	USA	USA								67	IRON AND STEEL	1	No Quantity							2823			0
S3	2000	2000	2000	2	0	2	Export	144	Sri Lanka	LKA	899	Areas, nes									67	IRON AND STEEL	1	No Quantity							15220			0
S3	2000	2000	2000	2	0	2	Export	140	Central African Rep.	CAF	0	World	WLD								68	NON-FERROUS METALS	1	No Quantity							12392			0
S3	2000	2000	2000	2	0	2	Export	140	Central African Rep.	CAF	180	Dem. Rep. of the Congo	COD								68	NON-FERROUS METALS	1	No Quantity							12392			0
S3	2000	2000	2000	2	0	2	Export	144	Sri Lanka	LKA	0	World	WLD								68	NON-FERROUS METALS	1	No Quantity							2777644			0
S3	2000	2000	2000	2	0	2	Export	144	Sri Lanka	LKA	36	Australia	AUS								68	NON-FERROUS METALS	1	No Quantity							973			0
S3	2000	2000	2000	2	0	2	Export	144	Sri Lanka	LKA	50	Bangladesh	BGD								68	NON-FERROUS METALS	1	No Quantity							43130			0
S3	2000	2000	2000	2	0	2	Export	144	Sri Lanka	LKA	124	Canada	CAN								68	NON-FERROUS METALS	1	No Quantity							585			0
S3	2000	2000	2000	2	0	2	Export	144	Sri Lanka	LKA	156	China	CHN								68	NON-FERROUS METALS	1	No Quantity							27			0
S3	2000	2000	2000	2	0	2	Export	144	Sri Lanka	LKA	233	Estonia	EST								68	NON-FERROUS METALS	1	No Quantity							100			0
S3	2000	2000	2000	2	0	2	Export	144	Sri Lanka	LKA	276	Germany	DEU								68	NON-FERROUS METALS	1	No Quantity							2324453			0
S3	2000	2000	2000	2	0	2	Export	144	Sri Lanka	LKA	392	Japan	JPN								68	NON-FERROUS METALS	1	No Quantity							59506			0
S3	2000	2000	2000	2	0	2	Export	144	Sri Lanka	LKA	414	Kuwait	KWT								68	NON-FERROUS METALS	1	No Quantity							15			0
S3	2000	2000	2000	2	0	2	Export	144	Sri Lanka	LKA	462	Maldives	MDV								68	NON-FERROUS METALS	1	No Quantity							78502			0
S3	2000	2000	2000	2	0	2	Export	144	Sri Lanka	LKA	512	Oman	OMN								68	NON-FERROUS METALS	1	No Quantity							2			0
S3	2000	2000	2000	2	0	2	Export	144	Sri Lanka	LKA	528	Netherlands	NLD								68	NON-FERROUS METALS	1	No Quantity							1520			0
S3	2000	2000	2000	2	0	2	Export	144	Sri Lanka	LKA	586	Pakistan	PAK								68	NON-FERROUS METALS	1	No Quantity							124579			0
S3	2000	2000	2000	2	0	2	Export	144	Sri Lanka	LKA	616	Poland	POL								68	NON-FERROUS METALS	1	No Quantity							32			0
S3	2000	2000	2000	2	0	2	Export	144	Sri Lanka	LKA	699	India	IND								68	NON-FERROUS METALS	1	No Quantity							17455			0
S3	2000	2000	2000	2	0	2	Export	144	Sri Lanka	LKA	702	Singapore	SGP								68	NON-FERROUS METALS	1	No Quantity							107492			0
S3	2000	2000	2000	2	0	2	Export	144	Sri Lanka	LKA	710	South Africa	ZAF								68	NON-FERROUS METALS	1	No Quantity							11855			0
S3	2000	2000	2000	2	0	2	Export	144	Sri Lanka	LKA	757	Switzerland	CHE								68	NON-FERROUS METALS	1	No Quantity							3026			0
S3	2000	2000	2000	2	0	2	Export	144	Sri Lanka	LKA	784	United Arab Emirates	ARE								68	NON-FERROUS METALS	1	No Quantity							1796			0
S3	2000	2000	2000	2	0	2	Export	144	Sri Lanka	LKA	804	Ukraine	UKR								68	NON-FERROUS METALS	1	No Quantity							451			0
S3	2000	2000	2000	2	0	2	Export	144	Sri Lanka	LKA	826	United Kingdom	GBR								68	NON-FERROUS METALS	1	No Quantity							1962			0
S3	2000	2000	2000	2	0	2	Export	144	Sri Lanka	LKA	842	USA	USA								68	NON-FERROUS METALS	1	No Quantity							183			0
S3	2000	2000	2000	2	0	2	Export	140	Central African Rep.	CAF	0	World	WLD								69	METALS MANUFACTURES,NES	1	No Quantity							279288			0
S3	2000	2000	2000	2	0	2	Export	140	Central African Rep.	CAF	120	Cameroon	CMR								69	METALS MANUFACTURES,NES	1	No Quantity							243881			0
S3	2000	2000	2000	2	0	2	Export	140	Central African Rep.	CAF	178	Congo	COG								69	METALS MANUFACTURES,NES	1	No Quantity							1216			0
S3	2000	2000	2000	2	0	2	Export	140	Central African Rep.	CAF	180	Dem. Rep. of the Congo	COD								69	METALS MANUFACTURES,NES	1	No Quantity							11029			0
S3	2000	2000	2000	2	0	2	Export	140	Central African Rep.	CAF	251	France	FRA								69	METALS MANUFACTURES,NES	1	No Quantity							7127			0
S3	2000	2000	2000	2	0	2	Export	140	Central African Rep.	CAF	381	Italy	ITA								69	METALS MANUFACTURES,NES	1	No Quantity							8585			0
S3	2000	2000	2000	2	0	2	Export	140	Central African Rep.	CAF	826	United Kingdom	GBR								69	METALS MANUFACTURES,NES	1	No Quantity							694			0
S3	2000	2000	2000	2	0	2	Export	140	Central African Rep.	CAF	899	Areas, nes									69	METALS MANUFACTURES,NES	1	No Quantity							6756			0
S3	2000	2000	2000	2	0	2	Export	144	Sri Lanka	LKA	0	World	WLD								69	METALS MANUFACTURES,NES	1	No Quantity							14484136			0
S3	2000	2000	2000	2	0	2	Export	144	Sri Lanka	LKA	31	Azerbaijan	AZE								69	METALS MANUFACTURES,NES	1	No Quantity							421			0
S3	2000	2000	2000	2	0	2	Export	144	Sri Lanka	LKA	36	Australia	AUS								69	METALS MANUFACTURES,NES	1	No Quantity							74359			0
S3	2000	2000	2000	2	0	2	Export	144	Sri Lanka	LKA	40	Austria	AUT								69	METALS MANUFACTURES,NES	1	No Quantity							1707			0
S3	2000	2000	2000	2	0	2	Export	144	Sri Lanka	LKA	48	Bahrain	BHR								69	METALS MANUFACTURES,NES	1	No Quantity							160			0
S3	2000	2000	2000	2	0	2	Export	144	Sri Lanka	LKA	50	Bangladesh	BGD								69	METALS MANUFACTURES,NES	1	No Quantity							400735			0
S3	2000	2000	2000	2	0	2	Export	144	Sri Lanka	LKA	51	Armenia	ARM								69	METALS MANUFACTURES,NES	1	No Quantity							65			0
S3	2000	2000	2000	2	0	2	Export	144	Sri Lanka	LKA	56	Belgium	BEL								69	METALS MANUFACTURES,NES	1	No Quantity							16359			0
S3	2000	2000	2000	2	0	2	Export	144	Sri Lanka	LKA	72	Botswana	BWA								69	METALS MANUFACTURES,NES	1	No Quantity							30			0
S3	2000	2000	2000	2	0	2	Export	144	Sri Lanka	LKA	76	Brazil	BRA								69	METALS MANUFACTURES,NES	1	No Quantity							791			0
S3	2000	2000	2000	2	0	2	Export	144	Sri Lanka	LKA	96	Brunei Darussalam	BRN								69	METALS MANUFACTURES,NES	1	No Quantity							120			0
S3	2000	2000	2000	2	0	2	Export	144	Sri Lanka	LKA	112	Belarus	BLR								69	METALS MANUFACTURES,NES	1	No Quantity							364			0
S3	2000	2000	2000	2	0	2	Export	144	Sri Lanka	LKA	124	Canada	CAN								69	METALS MANUFACTURES,NES	1	No Quantity							43160			0
S3	2000	2000	2000	2	0	2	Export	144	Sri Lanka	LKA	132	Cabo Verde	CPV								69	METALS MANUFACTURES,NES	1	No Quantity							3039			0
S3	2000	2000	2000	2	0	2	Export	144	Sri Lanka	LKA	156	China	CHN								69	METALS MANUFACTURES,NES	1	No Quantity							8141			0
S3	2000	2000	2000	2	0	2	Export	144	Sri Lanka	LKA	196	Cyprus	CYP								69	METALS MANUFACTURES,NES	1	No Quantity							55			0
S3	2000	2000	2000	2	0	2	Export	144	Sri Lanka	LKA	203	Czechia	CZE								69	METALS MANUFACTURES,NES	1	No Quantity							158			0
S3	2000	2000	2000	2	0	2	Export	144	Sri Lanka	LKA	208	Denmark	DNK								69	METALS MANUFACTURES,NES	1	No Quantity							103906			0
S3	2000	2000	2000	2	0	2	Export	144	Sri Lanka	LKA	231	Ethiopia	ETH								69	METALS MANUFACTURES,NES	1	No Quantity							561			0
S3	2000	2000	2000	2	0	2	Export	144	Sri Lanka	LKA	251	France	FRA								69	METALS MANUFACTURES,NES	1	No Quantity							345693			0
S3	2000	2000	2000	2	0	2	Export	144	Sri Lanka	LKA	262	Djibouti	DJI								69	METALS MANUFACTURES,NES	1	No Quantity							9			0
S3	2000	2000	2000	2	0	2	Export	144	Sri Lanka	LKA	268	Georgia	GEO								69	METALS MANUFACTURES,NES	1	No Quantity							41			0
S3	2000	2000	2000	2	0	2	Export	144	Sri Lanka	LKA	276	Germany	DEU								69	METALS MANUFACTURES,NES	1	No Quantity							5177213			0
S3	2000	2000	2000	2	0	2	Export	144	Sri Lanka	LKA	300	Greece	GRC								69	METALS MANUFACTURES,NES	1	No Quantity							977			0
S3	2000	2000	2000	2	0	2	Export	144	Sri Lanka	LKA	316	Guam	GUM								69	METALS MANUFACTURES,NES	1	No Quantity							13			0
S3	2000	2000	2000	2	0	2	Export	144	Sri Lanka	LKA	344	China, Hong Kong SAR	HKG								69	METALS MANUFACTURES,NES	1	No Quantity							158290			0
S3	2000	2000	2000	2	0	2	Export	144	Sri Lanka	LKA	360	Indonesia	IDN								69	METALS MANUFACTURES,NES	1	No Quantity							13991			0
S3	2000	2000	2000	2	0	2	Export	144	Sri Lanka	LKA	364	Iran	IRN								69	METALS MANUFACTURES,NES	1	No Quantity							495			0
S3	2000	2000	2000	2	0	2	Export	144	Sri Lanka	LKA	372	Ireland	IRL								69	METALS MANUFACTURES,NES	1	No Quantity							29082			0
S3	2000	2000	2000	2	0	2	Export	144	Sri Lanka	LKA	376	Israel	ISR								69	METALS MANUFACTURES,NES	1	No Quantity							15892			0
S3	2000	2000	2000	2	0	2	Export	144	Sri Lanka	LKA	381	Italy	ITA								69	METALS MANUFACTURES,NES	1	No Quantity							1271292			0
S3	2000	2000	2000	2	0	2	Export	144	Sri Lanka	LKA	392	Japan	JPN								69	METALS MANUFACTURES,NES	1	No Quantity							1833016			0
S3	2000	2000	2000	2	0	2	Export	144	Sri Lanka	LKA	398	Kazakhstan	KAZ								69	METALS MANUFACTURES,NES	1	No Quantity							137			0
S3	2000	2000	2000	2	0	2	Export	144	Sri Lanka	LKA	400	Jordan	JOR								69	METALS MANUFACTURES,NES	1	No Quantity							1405			0
S3	2000	2000	2000	2	0	2	Export	144	Sri Lanka	LKA	404	Kenya	KEN								69	METALS MANUFACTURES,NES	1	No Quantity							21			0
S3	2000	2000	2000	2	0	2	Export	144	Sri Lanka	LKA	410	Rep. of Korea	KOR								69	METALS MANUFACTURES,NES	1	No Quantity							48413			0
S3	2000	2000	2000	2	0	2	Export	144	Sri Lanka	LKA	414	Kuwait	KWT								69	METALS MANUFACTURES,NES	1	No Quantity							327			0
S3	2000	2000	2000	2	0	2	Export	144	Sri Lanka	LKA	422	Lebanon	LBN								69	METALS MANUFACTURES,NES	1	No Quantity							43			0
S3	2000	2000	2000	2	0	2	Export	144	Sri Lanka	LKA	428	Latvia	LVA								69	METALS MANUFACTURES,NES	1	No Quantity							353			0
S3	2000	2000	2000	2	0	2	Export	144	Sri Lanka	LKA	440	Lithuania	LTU								69	METALS MANUFACTURES,NES	1	No Quantity							634			0
S3	2000	2000	2000	2	0	2	Export	144	Sri Lanka	LKA	454	Malawi	MWI								69	METALS MANUFACTURES,NES	1	No Quantity							11			0
S3	2000	2000	2000	2	0	2	Export	144	Sri Lanka	LKA	458	Malaysia	MYS								69	METALS MANUFACTURES,NES	1	No Quantity							154867			0
S3	2000	2000	2000	2	0	2	Export	144	Sri Lanka	LKA	462	Maldives	MDV								69	METALS MANUFACTURES,NES	1	No Quantity							416197			0
S3	2000	2000	2000	2	0	2	Export	144	Sri Lanka	LKA	470	Malta	MLT								69	METALS MANUFACTURES,NES	1	No Quantity							75			0
S3	2000	2000	2000	2	0	2	Export	144	Sri Lanka	LKA	480	Mauritius	MUS								69	METALS MANUFACTURES,NES	1	No Quantity							22816			0
S3	2000	2000	2000	2	0	2	Export	144	Sri Lanka	LKA	484	Mexico	MEX								69	METALS MANUFACTURES,NES	1	No Quantity							1400			0
S3	2000	2000	2000	2	0	2	Export	144	Sri Lanka	LKA	490	Other Asia, nes									69	METALS MANUFACTURES,NES	1	No Quantity							69189			0
S3	2000	2000	2000	2	0	2	Export	144	Sri Lanka	LKA	496	Mongolia	MNG								69	METALS MANUFACTURES,NES	1	No Quantity							45			0
S3	2000	2000	2000	2	0	2	Export	144	Sri Lanka	LKA	498	Rep. of Moldova	MDA								69	METALS MANUFACTURES,NES	1	No Quantity							483			0
S3	2000	2000	2000	2	0	2	Export	144	Sri Lanka	LKA	504	Morocco	MAR								69	METALS MANUFACTURES,NES	1	No Quantity							1541			0
S3	2000	2000	2000	2	0	2	Export	144	Sri Lanka	LKA	512	Oman	OMN								69	METALS MANUFACTURES,NES	1	No Quantity							226106			0
S3	2000	2000	2000	2	0	2	Export	144	Sri Lanka	LKA	524	Nepal	NPL								69	METALS MANUFACTURES,NES	1	No Quantity							82248			0
S3	2000	2000	2000	2	0	2	Export	144	Sri Lanka	LKA	528	Netherlands	NLD								69	METALS MANUFACTURES,NES	1	No Quantity							205318			0
S3	2000	2000	2000	2	0	2	Export	144	Sri Lanka	LKA	554	New Zealand	NZL								69	METALS MANUFACTURES,NES	1	No Quantity							1135			0
S3	2000	2000	2000	2	0	2	Export	144	Sri Lanka	LKA	579	Norway	NOR								69	METALS MANUFACTURES,NES	1	No Quantity							9975			0
S3	2000	2000	2000	2	0	2	Export	144	Sri Lanka	LKA	586	Pakistan	PAK								69	METALS MANUFACTURES,NES	1	No Quantity							38			0
S3	2000	2000	2000	2	0	2	Export	144	Sri Lanka	LKA	608	Philippines	PHL								69	METALS MANUFACTURES,NES	1	No Quantity							432			0
S3	2000	2000	2000	2	0	2	Export	144	Sri Lanka	LKA	616	Poland	POL								69	METALS MANUFACTURES,NES	1	No Quantity							1972			0
S3	2000	2000	2000	2	0	2	Export	144	Sri Lanka	LKA	620	Portugal	PRT								69	METALS MANUFACTURES,NES	1	No Quantity							841			0
S3	2000	2000	2000	2	0	2	Export	144	Sri Lanka	LKA	634	Qatar	QAT								69	METALS MANUFACTURES,NES	1	No Quantity							2346			0
S3	2000	2000	2000	2	0	2	Export	144	Sri Lanka	LKA	643	Russian Federation	RUS								69	METALS MANUFACTURES,NES	1	No Quantity							29302			0
S3	2000	2000	2000	2	0	2	Export	144	Sri Lanka	LKA	690	Seychelles	SYC								69	METALS MANUFACTURES,NES	1	No Quantity							191			0
S3	2000	2000	2000	2	0	2	Export	144	Sri Lanka	LKA	694	Sierra Leone	SLE								69	METALS MANUFACTURES,NES	1	No Quantity							426581			0
S3	2000	2000	2000	2	0	2	Export	144	Sri Lanka	LKA	699	India	IND								69	METALS MANUFACTURES,NES	1	No Quantity							392650			0
S3	2000	2000	2000	2	0	2	Export	144	Sri Lanka	LKA	702	Singapore	SGP								69	METALS MANUFACTURES,NES	1	No Quantity							668337			0
S3	2000	2000	2000	2	0	2	Export	144	Sri Lanka	LKA	704	Viet Nam	VNM								69	METALS MANUFACTURES,NES	1	No Quantity							11970			0
S3	2000	2000	2000	2	0	2	Export	144	Sri Lanka	LKA	710	South Africa	ZAF								69	METALS MANUFACTURES,NES	1	No Quantity							19041			0
S3	2000	2000	2000	2	0	2	Export	144	Sri Lanka	LKA	716	Zimbabwe	ZWE								69	METALS MANUFACTURES,NES	1	No Quantity							65			0
S3	2000	2000	2000	2	0	2	Export	144	Sri Lanka	LKA	724	Spain	ESP								69	METALS MANUFACTURES,NES	1	No Quantity							59			0
S3	2000	2000	2000	2	0	2	Export	144	Sri Lanka	LKA	736	Fmr Sudan	SDN								69	METALS MANUFACTURES,NES	1	No Quantity							65			0
S3	2000	2000	2000	2	0	2	Export	144	Sri Lanka	LKA	752	Sweden	SWE								69	METALS MANUFACTURES,NES	1	No Quantity							38120			0
S3	2000	2000	2000	2	0	2	Export	144	Sri Lanka	LKA	757	Switzerland	CHE								69	METALS MANUFACTURES,NES	1	No Quantity							396416			0
S3	2000	2000	2000	2	0	2	Export	144	Sri Lanka	LKA	760	Syria	SYR								69	METALS MANUFACTURES,NES	1	No Quantity							287			0
S3	2000	2000	2000	2	0	2	Export	144	Sri Lanka	LKA	764	Thailand	THA								69	METALS MANUFACTURES,NES	1	No Quantity							76549			0
S3	2000	2000	2000	2	0	2	Export	144	Sri Lanka	LKA	784	United Arab Emirates	ARE								69	METALS MANUFACTURES,NES	1	No Quantity							668466			0
S3	2000	2000	2000	2	0	2	Export	144	Sri Lanka	LKA	788	Tunisia	TUN								69	METALS MANUFACTURES,NES	1	No Quantity							14853			0
S3	2000	2000	2000	2	0	2	Export	144	Sri Lanka	LKA	792	Turkey	TUR								69	METALS MANUFACTURES,NES	1	No Quantity							50208			0
S3	2000	2000	2000	2	0	2	Export	144	Sri Lanka	LKA	804	Ukraine	UKR								69	METALS MANUFACTURES,NES	1	No Quantity							3159			0
S3	2000	2000	2000	2	0	2	Export	144	Sri Lanka	LKA	818	Egypt	EGY								69	METALS MANUFACTURES,NES	1	No Quantity							383			0
S3	2000	2000	2000	2	0	2	Export	144	Sri Lanka	LKA	826	United Kingdom	GBR								69	METALS MANUFACTURES,NES	1	No Quantity							319765			0
S3	2000	2000	2000	2	0	2	Export	144	Sri Lanka	LKA	834	United Rep. of Tanzania	TZA								69	METALS MANUFACTURES,NES	1	No Quantity							4151			0
S3	2000	2000	2000	2	0	2	Export	144	Sri Lanka	LKA	842	USA	USA								69	METALS MANUFACTURES,NES	1	No Quantity							614549			0
S3	2000	2000	2000	2	0	2	Export	144	Sri Lanka	LKA	858	Uruguay	URY								69	METALS MANUFACTURES,NES	1	No Quantity							6			0
S3	2000	2000	2000	2	0	2	Export	144	Sri Lanka	LKA	860	Uzbekistan	UZB								69	METALS MANUFACTURES,NES	1	No Quantity							330			0
S3	2000	2000	2000	2	0	2	Export	144	Sri Lanka	LKA	887	Yemen	YEM								69	METALS MANUFACTURES,NES	1	No Quantity							4			0
S3	2000	2000	2000	2	0	2	Export	144	Sri Lanka	LKA	894	Zambia	ZMB								69	METALS MANUFACTURES,NES	1	No Quantity							123			0
S3	2000	2000	2000	2	0	2	Export	140	Central African Rep.	CAF	0	World	WLD								71	POWER GENERATNG.MACHINES	1	No Quantity							116710			0
S3	2000	2000	2000	2	0	2	Export	140	Central African Rep.	CAF	56	Belgium	BEL								71	POWER GENERATNG.MACHINES	1	No Quantity							80			0
S3	2000	2000	2000	2	0	2	Export	140	Central African Rep.	CAF	120	Cameroon	CMR								71	POWER GENERATNG.MACHINES	1	No Quantity							31728			0
S3	2000	2000	2000	2	0	2	Export	140	Central African Rep.	CAF	178	Congo	COG								71	POWER GENERATNG.MACHINES	1	No Quantity							71			0
S3	2000	2000	2000	2	0	2	Export	140	Central African Rep.	CAF	180	Dem. Rep. of the Congo	COD								71	POWER GENERATNG.MACHINES	1	No Quantity							2530			0
S3	2000	2000	2000	2	0	2	Export	140	Central African Rep.	CAF	251	France	FRA								71	POWER GENERATNG.MACHINES	1	No Quantity							23435			0
S3	2000	2000	2000	2	0	2	Export	140	Central African Rep.	CAF	826	United Kingdom	GBR								71	POWER GENERATNG.MACHINES	1	No Quantity							58866			0
S3	2000	2000	2000	2	0	2	Export	144	Sri Lanka	LKA	0	World	WLD								71	POWER GENERATNG.MACHINES	1	No Quantity							7237601			0
S3	2000	2000	2000	2	0	2	Export	144	Sri Lanka	LKA	50	Bangladesh	BGD								71	POWER GENERATNG.MACHINES	1	No Quantity							16897			0
S3	2000	2000	2000	2	0	2	Export	144	Sri Lanka	LKA	56	Belgium	BEL								71	POWER GENERATNG.MACHINES	1	No Quantity							79			0
S3	2000	2000	2000	2	0	2	Export	144	Sri Lanka	LKA	124	Canada	CAN								71	POWER GENERATNG.MACHINES	1	No Quantity							94756			0
S3	2000	2000	2000	2	0	2	Export	144	Sri Lanka	LKA	208	Denmark	DNK								71	POWER GENERATNG.MACHINES	1	No Quantity							50139			0
S3	2000	2000	2000	2	0	2	Export	144	Sri Lanka	LKA	231	Ethiopia	ETH								71	POWER GENERATNG.MACHINES	1	No Quantity							223			0
S3	2000	2000	2000	2	0	2	Export	144	Sri Lanka	LKA	251	France	FRA								71	POWER GENERATNG.MACHINES	1	No Quantity							87770			0
S3	2000	2000	2000	2	0	2	Export	144	Sri Lanka	LKA	276	Germany	DEU								71	POWER GENERATNG.MACHINES	1	No Quantity							102830			0
S3	2000	2000	2000	2	0	2	Export	144	Sri Lanka	LKA	300	Greece	GRC								71	POWER GENERATNG.MACHINES	1	No Quantity							211			0
S3	2000	2000	2000	2	0	2	Export	144	Sri Lanka	LKA	344	China, Hong Kong SAR	HKG								71	POWER GENERATNG.MACHINES	1	No Quantity							241			0
S3	2000	2000	2000	2	0	2	Export	144	Sri Lanka	LKA	381	Italy	ITA								71	POWER GENERATNG.MACHINES	1	No Quantity							1158440			0
S3	2000	2000	2000	2	0	2	Export	144	Sri Lanka	LKA	392	Japan	JPN								71	POWER GENERATNG.MACHINES	1	No Quantity							17950			0
S3	2000	2000	2000	2	0	2	Export	144	Sri Lanka	LKA	410	Rep. of Korea	KOR								71	POWER GENERATNG.MACHINES	1	No Quantity							333			0
S3	2000	2000	2000	2	0	2	Export	144	Sri Lanka	LKA	458	Malaysia	MYS								71	POWER GENERATNG.MACHINES	1	No Quantity							58			0
S3	2000	2000	2000	2	0	2	Export	144	Sri Lanka	LKA	462	Maldives	MDV								71	POWER GENERATNG.MACHINES	1	No Quantity							23384			0
S3	2000	2000	2000	2	0	2	Export	144	Sri Lanka	LKA	490	Other Asia, nes									71	POWER GENERATNG.MACHINES	1	No Quantity							194			0
S3	2000	2000	2000	2	0	2	Export	144	Sri Lanka	LKA	528	Netherlands	NLD								71	POWER GENERATNG.MACHINES	1	No Quantity							46268			0
S3	2000	2000	2000	2	0	2	Export	144	Sri Lanka	LKA	608	Philippines	PHL								71	POWER GENERATNG.MACHINES	1	No Quantity							207			0
S3	2000	2000	2000	2	0	2	Export	144	Sri Lanka	LKA	643	Russian Federation	RUS								71	POWER GENERATNG.MACHINES	1	No Quantity							2756			0
S3	2000	2000	2000	2	0	2	Export	144	Sri Lanka	LKA	699	India	IND								71	POWER GENERATNG.MACHINES	1	No Quantity							25882			0
S3	2000	2000	2000	2	0	2	Export	144	Sri Lanka	LKA	702	Singapore	SGP								71	POWER GENERATNG.MACHINES	1	No Quantity							513585			0
S3	2000	2000	2000	2	0	2	Export	144	Sri Lanka	LKA	704	Viet Nam	VNM								71	POWER GENERATNG.MACHINES	1	No Quantity							1087			0
S3	2000	2000	2000	2	0	2	Export	144	Sri Lanka	LKA	752	Sweden	SWE								71	POWER GENERATNG.MACHINES	1	No Quantity							19386			0
S3	2000	2000	2000	2	0	2	Export	144	Sri Lanka	LKA	757	Switzerland	CHE								71	POWER GENERATNG.MACHINES	1	No Quantity							4711			0
S3	2000	2000	2000	2	0	2	Export	144	Sri Lanka	LKA	764	Thailand	THA								71	POWER GENERATNG.MACHINES	1	No Quantity							462			0
S3	2000	2000	2000	2	0	2	Export	144	Sri Lanka	LKA	784	United Arab Emirates	ARE								71	POWER GENERATNG.MACHINES	1	No Quantity							3461458			0
S3	2000	2000	2000	2	0	2	Export	144	Sri Lanka	LKA	826	United Kingdom	GBR								71	POWER GENERATNG.MACHINES	1	No Quantity							1574205			0
S3	2000	2000	2000	2	0	2	Export	144	Sri Lanka	LKA	834	United Rep. of Tanzania	TZA								71	POWER GENERATNG.MACHINES	1	No Quantity							652			0
S3	2000	2000	2000	2	0	2	Export	144	Sri Lanka	LKA	842	USA	USA								71	POWER GENERATNG.MACHINES	1	No Quantity							33378			0
S3	2000	2000	2000	2	0	2	Export	144	Sri Lanka	LKA	894	Zambia	ZMB								71	POWER GENERATNG.MACHINES	1	No Quantity							58			0
S3	2000	2000	2000	2	0	2	Export	140	Central African Rep.	CAF	0	World	WLD								72	SPECIAL.INDUST.MACHINERY	1	No Quantity							837035			0
S3	2000	2000	2000	2	0	2	Export	140	Central African Rep.	CAF	56	Belgium	BEL								72	SPECIAL.INDUST.MACHINERY	1	No Quantity							33622			0
S3	2000	2000	2000	2	0	2	Export	140	Central African Rep.	CAF	120	Cameroon	CMR								72	SPECIAL.INDUST.MACHINERY	1	No Quantity							43059			0
S3	2000	2000	2000	2	0	2	Export	140	Central African Rep.	CAF	180	Dem. Rep. of the Congo	COD								72	SPECIAL.INDUST.MACHINERY	1	No Quantity							5697			0
S3	2000	2000	2000	2	0	2	Export	140	Central African Rep.	CAF	251	France	FRA								72	SPECIAL.INDUST.MACHINERY	1	No Quantity							113730			0
S3	2000	2000	2000	2	0	2	Export	140	Central African Rep.	CAF	276	Germany	DEU								72	SPECIAL.INDUST.MACHINERY	1	No Quantity							18326			0
S3	2000	2000	2000	2	0	2	Export	140	Central African Rep.	CAF	381	Italy	ITA								72	SPECIAL.INDUST.MACHINERY	1	No Quantity							70517			0
S3	2000	2000	2000	2	0	2	Export	140	Central African Rep.	CAF	458	Malaysia	MYS								72	SPECIAL.INDUST.MACHINERY	1	No Quantity							159527			0
S3	2000	2000	2000	2	0	2	Export	140	Central African Rep.	CAF	528	Netherlands	NLD								72	SPECIAL.INDUST.MACHINERY	1	No Quantity							42731			0
S3	2000	2000	2000	2	0	2	Export	140	Central African Rep.	CAF	736	Fmr Sudan	SDN								72	SPECIAL.INDUST.MACHINERY	1	No Quantity							46308			0
S3	2000	2000	2000	2	0	2	Export	140	Central African Rep.	CAF	826	United Kingdom	GBR								72	SPECIAL.INDUST.MACHINERY	1	No Quantity							24002			0
S3	2000	2000	2000	2	0	2	Export	140	Central African Rep.	CAF	899	Areas, nes									72	SPECIAL.INDUST.MACHINERY	1	No Quantity							279516			0
S3	2000	2000	2000	2	0	2	Export	144	Sri Lanka	LKA	0	World	WLD								72	SPECIAL.INDUST.MACHINERY	1	No Quantity							8445445			0
S3	2000	2000	2000	2	0	2	Export	144	Sri Lanka	LKA	36	Australia	AUS								72	SPECIAL.INDUST.MACHINERY	1	No Quantity							2122			0
S3	2000	2000	2000	2	0	2	Export	144	Sri Lanka	LKA	50	Bangladesh	BGD								72	SPECIAL.INDUST.MACHINERY	1	No Quantity							252609			0
S3	2000	2000	2000	2	0	2	Export	144	Sri Lanka	LKA	56	Belgium	BEL								72	SPECIAL.INDUST.MACHINERY	1	No Quantity							46398			0
S3	2000	2000	2000	2	0	2	Export	144	Sri Lanka	LKA	72	Botswana	BWA								72	SPECIAL.INDUST.MACHINERY	1	No Quantity							210858			0
S3	2000	2000	2000	2	0	2	Export	144	Sri Lanka	LKA	124	Canada	CAN								72	SPECIAL.INDUST.MACHINERY	1	No Quantity							204			0
S3	2000	2000	2000	2	0	2	Export	144	Sri Lanka	LKA	152	Chile	CHL								72	SPECIAL.INDUST.MACHINERY	1	No Quantity							101126			0
S3	2000	2000	2000	2	0	2	Export	144	Sri Lanka	LKA	156	China	CHN								72	SPECIAL.INDUST.MACHINERY	1	No Quantity							784203			0
S3	2000	2000	2000	2	0	2	Export	144	Sri Lanka	LKA	191	Croatia	HRV								72	SPECIAL.INDUST.MACHINERY	1	No Quantity							480			0
S3	2000	2000	2000	2	0	2	Export	144	Sri Lanka	LKA	231	Ethiopia	ETH								72	SPECIAL.INDUST.MACHINERY	1	No Quantity							4466			0
S3	2000	2000	2000	2	0	2	Export	144	Sri Lanka	LKA	251	France	FRA								72	SPECIAL.INDUST.MACHINERY	1	No Quantity							18381			0
S3	2000	2000	2000	2	0	2	Export	144	Sri Lanka	LKA	262	Djibouti	DJI								72	SPECIAL.INDUST.MACHINERY	1	No Quantity							232			0
S3	2000	2000	2000	2	0	2	Export	144	Sri Lanka	LKA	268	Georgia	GEO								72	SPECIAL.INDUST.MACHINERY	1	No Quantity							132790			0
S3	2000	2000	2000	2	0	2	Export	144	Sri Lanka	LKA	276	Germany	DEU								72	SPECIAL.INDUST.MACHINERY	1	No Quantity							271435			0
S3	2000	2000	2000	2	0	2	Export	144	Sri Lanka	LKA	344	China, Hong Kong SAR	HKG								72	SPECIAL.INDUST.MACHINERY	1	No Quantity							490361			0
S3	2000	2000	2000	2	0	2	Export	144	Sri Lanka	LKA	360	Indonesia	IDN								72	SPECIAL.INDUST.MACHINERY	1	No Quantity							86700			0
S3	2000	2000	2000	2	0	2	Export	144	Sri Lanka	LKA	376	Israel	ISR								72	SPECIAL.INDUST.MACHINERY	1	No Quantity							8183			0
S3	2000	2000	2000	2	0	2	Export	144	Sri Lanka	LKA	381	Italy	ITA								72	SPECIAL.INDUST.MACHINERY	1	No Quantity							58643			0
S3	2000	2000	2000	2	0	2	Export	144	Sri Lanka	LKA	392	Japan	JPN								72	SPECIAL.INDUST.MACHINERY	1	No Quantity							302808			0
S3	2000	2000	2000	2	0	2	Export	144	Sri Lanka	LKA	400	Jordan	JOR								72	SPECIAL.INDUST.MACHINERY	1	No Quantity							8123			0
S3	2000	2000	2000	2	0	2	Export	144	Sri Lanka	LKA	410	Rep. of Korea	KOR								72	SPECIAL.INDUST.MACHINERY	1	No Quantity							277613			0
S3	2000	2000	2000	2	0	2	Export	144	Sri Lanka	LKA	458	Malaysia	MYS								72	SPECIAL.INDUST.MACHINERY	1	No Quantity							52703			0
S3	2000	2000	2000	2	0	2	Export	144	Sri Lanka	LKA	462	Maldives	MDV								72	SPECIAL.INDUST.MACHINERY	1	No Quantity							247526			0
S3	2000	2000	2000	2	0	2	Export	144	Sri Lanka	LKA	480	Mauritius	MUS								72	SPECIAL.INDUST.MACHINERY	1	No Quantity							101502			0
S3	2000	2000	2000	2	0	2	Export	144	Sri Lanka	LKA	490	Other Asia, nes									72	SPECIAL.INDUST.MACHINERY	1	No Quantity							225525			0
S3	2000	2000	2000	2	0	2	Export	144	Sri Lanka	LKA	528	Netherlands	NLD								72	SPECIAL.INDUST.MACHINERY	1	No Quantity							12145			0
S3	2000	2000	2000	2	0	2	Export	144	Sri Lanka	LKA	579	Norway	NOR								72	SPECIAL.INDUST.MACHINERY	1	No Quantity							529			0
S3	2000	2000	2000	2	0	2	Export	144	Sri Lanka	LKA	586	Pakistan	PAK								72	SPECIAL.INDUST.MACHINERY	1	No Quantity							763			0
S3	2000	2000	2000	2	0	2	Export	144	Sri Lanka	LKA	608	Philippines	PHL								72	SPECIAL.INDUST.MACHINERY	1	No Quantity							12			0
S3	2000	2000	2000	2	0	2	Export	144	Sri Lanka	LKA	682	Saudi Arabia	SAU								72	SPECIAL.INDUST.MACHINERY	1	No Quantity							9306			0
S3	2000	2000	2000	2	0	2	Export	144	Sri Lanka	LKA	699	India	IND								72	SPECIAL.INDUST.MACHINERY	1	No Quantity							662975			0
S3	2000	2000	2000	2	0	2	Export	144	Sri Lanka	LKA	702	Singapore	SGP								72	SPECIAL.INDUST.MACHINERY	1	No Quantity							1411911			0
S3	2000	2000	2000	2	0	2	Export	144	Sri Lanka	LKA	704	Viet Nam	VNM								72	SPECIAL.INDUST.MACHINERY	1	No Quantity							517			0
S3	2000	2000	2000	2	0	2	Export	144	Sri Lanka	LKA	710	South Africa	ZAF								72	SPECIAL.INDUST.MACHINERY	1	No Quantity							13477			0
S3	2000	2000	2000	2	0	2	Export	144	Sri Lanka	LKA	724	Spain	ESP								72	SPECIAL.INDUST.MACHINERY	1	No Quantity							38			0
S3	2000	2000	2000	2	0	2	Export	144	Sri Lanka	LKA	752	Sweden	SWE								72	SPECIAL.INDUST.MACHINERY	1	No Quantity							6781			0
S3	2000	2000	2000	2	0	2	Export	144	Sri Lanka	LKA	757	Switzerland	CHE								72	SPECIAL.INDUST.MACHINERY	1	No Quantity							245192			0
S3	2000	2000	2000	2	0	2	Export	144	Sri Lanka	LKA	764	Thailand	THA								72	SPECIAL.INDUST.MACHINERY	1	No Quantity							80275			0
S3	2000	2000	2000	2	0	2	Export	144	Sri Lanka	LKA	784	United Arab Emirates	ARE								72	SPECIAL.INDUST.MACHINERY	1	No Quantity							1278998			0
S3	2000	2000	2000	2	0	2	Export	144	Sri Lanka	LKA	818	Egypt	EGY								72	SPECIAL.INDUST.MACHINERY	1	No Quantity							1602			0
S3	2000	2000	2000	2	0	2	Export	144	Sri Lanka	LKA	826	United Kingdom	GBR								72	SPECIAL.INDUST.MACHINERY	1	No Quantity							308544			0
S3	2000	2000	2000	2	0	2	Export	144	Sri Lanka	LKA	834	United Rep. of Tanzania	TZA								72	SPECIAL.INDUST.MACHINERY	1	No Quantity							53921			0
S3	2000	2000	2000	2	0	2	Export	144	Sri Lanka	LKA	842	USA	USA								72	SPECIAL.INDUST.MACHINERY	1	No Quantity							357460			0
S3	2000	2000	2000	2	0	2	Export	144	Sri Lanka	LKA	860	Uzbekistan	UZB								72	SPECIAL.INDUST.MACHINERY	1	No Quantity							278727			0
S3	2000	2000	2000	2	0	2	Export	144	Sri Lanka	LKA	887	Yemen	YEM								72	SPECIAL.INDUST.MACHINERY	1	No Quantity							782			0
S3	2000	2000	2000	2	0	2	Export	144	Sri Lanka	LKA	894	Zambia	ZMB								72	SPECIAL.INDUST.MACHINERY	1	No Quantity							36498			0
S3	2000	2000	2000	2	0	2	Export	140	Central African Rep.	CAF	0	World	WLD								73	METALWORKING MACHINERY	1	No Quantity							1007			0
S3	2000	2000	2000	2	0	2	Export	140	Central African Rep.	CAF	251	France	FRA								73	METALWORKING MACHINERY	1	No Quantity							477			0
S3	2000	2000	2000	2	0	2	Export	140	Central African Rep.	CAF	266	Gabon	GAB								73	METALWORKING MACHINERY	1	No Quantity							529			0
S3	2000	2000	2000	2	0	2	Export	144	Sri Lanka	LKA	0	World	WLD								73	METALWORKING MACHINERY	1	No Quantity							5677724			0
S3	2000	2000	2000	2	0	2	Export	144	Sri Lanka	LKA	36	Australia	AUS								73	METALWORKING MACHINERY	1	No Quantity							20246			0
S3	2000	2000	2000	2	0	2	Export	144	Sri Lanka	LKA	56	Belgium	BEL								73	METALWORKING MACHINERY	1	No Quantity							3269			0
S3	2000	2000	2000	2	0	2	Export	144	Sri Lanka	LKA	124	Canada	CAN								73	METALWORKING MACHINERY	1	No Quantity							123			0
S3	2000	2000	2000	2	0	2	Export	144	Sri Lanka	LKA	156	China	CHN								73	METALWORKING MACHINERY	1	No Quantity							25372			0
S3	2000	2000	2000	2	0	2	Export	144	Sri Lanka	LKA	251	France	FRA								73	METALWORKING MACHINERY	1	No Quantity							4353			0
S3	2000	2000	2000	2	0	2	Export	144	Sri Lanka	LKA	276	Germany	DEU								73	METALWORKING MACHINERY	1	No Quantity							2435650			0
S3	2000	2000	2000	2	0	2	Export	144	Sri Lanka	LKA	344	China, Hong Kong SAR	HKG								73	METALWORKING MACHINERY	1	No Quantity							16955			0
S3	2000	2000	2000	2	0	2	Export	144	Sri Lanka	LKA	376	Israel	ISR								73	METALWORKING MACHINERY	1	No Quantity							26575			0
S3	2000	2000	2000	2	0	2	Export	144	Sri Lanka	LKA	392	Japan	JPN								73	METALWORKING MACHINERY	1	No Quantity							2828920			0
S3	2000	2000	2000	2	0	2	Export	144	Sri Lanka	LKA	400	Jordan	JOR								73	METALWORKING MACHINERY	1	No Quantity							150			0
[truncated: 904 more rows]
