# Supplementary material for: Core-periphery structure in sectoral international trade networks: A new approach to an old theory
Source: PLoS One. 2020 Apr 2;15(4):e0229547. doi: 10.1371/journal.pone.0229547 (PMC7117750; doi:10.1371/journal.pone.0229547)
Supplement: S7 File — (ZIP) [file pone.0229547.s007.zip › S7_File/RawData 2000/comtrade (16).csv]

Classification	Year	Period	Period Desc.	Aggregate Level	Is Leaf Code	Trade Flow Code	Trade Flow	Reporter Code	Reporter	Reporter ISO	Partner Code	Partner	Partner ISO	2nd Partner Code	2nd Partner	2nd Partner ISO	Customs Proc. Code	Customs	Mode of Transport Code	Mode of Transport	Commodity Code	Commodity	Qty Unit Code	Qty Unit	Qty	Alt Qty Unit Code	Alt Qty Unit	Alt Qty	Netweight (kg)	Gross weight (kg)	Trade Value (US$)	CIF Trade Value (US$)	FOB Trade Value (US$)	Flag
S3	2000	2000	2000	2	0	2	Export	152	Chile	CHL	0	World	WLD								00	LIVE ANIMALS	1	No Quantity							12670490			0
S3	2000	2000	2000	2	0	2	Export	152	Chile	CHL	32	Argentina	ARG								00	LIVE ANIMALS	1	No Quantity							1814558			0
S3	2000	2000	2000	2	0	2	Export	152	Chile	CHL	40	Austria	AUT								00	LIVE ANIMALS	1	No Quantity							542			0
S3	2000	2000	2000	2	0	2	Export	152	Chile	CHL	56	Belgium	BEL								00	LIVE ANIMALS	1	No Quantity							94279			0
S3	2000	2000	2000	2	0	2	Export	152	Chile	CHL	68	Bolivia (Plurinational State of)	BOL								00	LIVE ANIMALS	1	No Quantity							196537			0
S3	2000	2000	2000	2	0	2	Export	152	Chile	CHL	76	Brazil	BRA								00	LIVE ANIMALS	1	No Quantity							35100			0
S3	2000	2000	2000	2	0	2	Export	152	Chile	CHL	170	Colombia	COL								00	LIVE ANIMALS	1	No Quantity							807721			0
S3	2000	2000	2000	2	0	2	Export	152	Chile	CHL	192	Cuba	CUB								00	LIVE ANIMALS	1	No Quantity							500			0
S3	2000	2000	2000	2	0	2	Export	152	Chile	CHL	203	Czechia	CZE								00	LIVE ANIMALS	1	No Quantity							200			0
S3	2000	2000	2000	2	0	2	Export	152	Chile	CHL	214	Dominican Rep.	DOM								00	LIVE ANIMALS	1	No Quantity							29550			0
S3	2000	2000	2000	2	0	2	Export	152	Chile	CHL	218	Ecuador	ECU								00	LIVE ANIMALS	1	No Quantity							650947			0
S3	2000	2000	2000	2	0	2	Export	152	Chile	CHL	222	El Salvador	SLV								00	LIVE ANIMALS	1	No Quantity							95894			0
S3	2000	2000	2000	2	0	2	Export	152	Chile	CHL	251	France	FRA								00	LIVE ANIMALS	1	No Quantity							167786			0
S3	2000	2000	2000	2	0	2	Export	152	Chile	CHL	276	Germany	DEU								00	LIVE ANIMALS	1	No Quantity							81547			0
S3	2000	2000	2000	2	0	2	Export	152	Chile	CHL	320	Guatemala	GTM								00	LIVE ANIMALS	1	No Quantity							96554			0
S3	2000	2000	2000	2	0	2	Export	152	Chile	CHL	340	Honduras	HND								00	LIVE ANIMALS	1	No Quantity							126109			0
S3	2000	2000	2000	2	0	2	Export	152	Chile	CHL	381	Italy	ITA								00	LIVE ANIMALS	1	No Quantity							990			0
S3	2000	2000	2000	2	0	2	Export	152	Chile	CHL	398	Kazakhstan	KAZ								00	LIVE ANIMALS	1	No Quantity							3292			0
S3	2000	2000	2000	2	0	2	Export	152	Chile	CHL	484	Mexico	MEX								00	LIVE ANIMALS	1	No Quantity							340489			0
S3	2000	2000	2000	2	0	2	Export	152	Chile	CHL	528	Netherlands	NLD								00	LIVE ANIMALS	1	No Quantity							17661			0
S3	2000	2000	2000	2	0	2	Export	152	Chile	CHL	591	Panama	PAN								00	LIVE ANIMALS	1	No Quantity							333891			0
S3	2000	2000	2000	2	0	2	Export	152	Chile	CHL	604	Peru	PER								00	LIVE ANIMALS	1	No Quantity							900600			0
S3	2000	2000	2000	2	0	2	Export	152	Chile	CHL	705	Slovenia	SVN								00	LIVE ANIMALS	1	No Quantity							236			0
S3	2000	2000	2000	2	0	2	Export	152	Chile	CHL	710	South Africa	ZAF								00	LIVE ANIMALS	1	No Quantity							150000			0
S3	2000	2000	2000	2	0	2	Export	152	Chile	CHL	724	Spain	ESP								00	LIVE ANIMALS	1	No Quantity							2705			0
S3	2000	2000	2000	2	0	2	Export	152	Chile	CHL	752	Sweden	SWE								00	LIVE ANIMALS	1	No Quantity							100			0
S3	2000	2000	2000	2	0	2	Export	152	Chile	CHL	757	Switzerland	CHE								00	LIVE ANIMALS	1	No Quantity							28768			0
S3	2000	2000	2000	2	0	2	Export	152	Chile	CHL	826	United Kingdom	GBR								00	LIVE ANIMALS	1	No Quantity							984725			0
S3	2000	2000	2000	2	0	2	Export	152	Chile	CHL	842	USA	USA								00	LIVE ANIMALS	1	No Quantity							4283866			0
S3	2000	2000	2000	2	0	2	Export	152	Chile	CHL	862	Venezuela	VEN								00	LIVE ANIMALS	1	No Quantity							1423443			0
S3	2000	2000	2000	2	0	2	Export	152	Chile	CHL	899	Areas, nes									00	LIVE ANIMALS	1	No Quantity							1900			0
S3	2000	2000	2000	2	0	2	Export	156	China	CHN	0	World	WLD								00	LIVE ANIMALS	1	No Quantity							384807691			0
S3	2000	2000	2000	2	0	2	Export	156	China	CHN	56	Belgium	BEL								00	LIVE ANIMALS	1	No Quantity							37311			0
S3	2000	2000	2000	2	0	2	Export	156	China	CHN	104	Myanmar	MMR								00	LIVE ANIMALS	1	No Quantity							142851			0
S3	2000	2000	2000	2	0	2	Export	156	China	CHN	251	France	FRA								00	LIVE ANIMALS	1	No Quantity							500926			0
S3	2000	2000	2000	2	0	2	Export	156	China	CHN	276	Germany	DEU								00	LIVE ANIMALS	1	No Quantity							156860			0
S3	2000	2000	2000	2	0	2	Export	156	China	CHN	300	Greece	GRC								00	LIVE ANIMALS	1	No Quantity							12430			0
S3	2000	2000	2000	2	0	2	Export	156	China	CHN	344	China, Hong Kong SAR	HKG								00	LIVE ANIMALS	1	No Quantity							343242009			0
S3	2000	2000	2000	2	0	2	Export	156	China	CHN	348	Hungary	HUN								00	LIVE ANIMALS	1	No Quantity							145			0
S3	2000	2000	2000	2	0	2	Export	156	China	CHN	360	Indonesia	IDN								00	LIVE ANIMALS	1	No Quantity							87488			0
S3	2000	2000	2000	2	0	2	Export	156	China	CHN	381	Italy	ITA								00	LIVE ANIMALS	1	No Quantity							76501			0
S3	2000	2000	2000	2	0	2	Export	156	China	CHN	392	Japan	JPN								00	LIVE ANIMALS	1	No Quantity							1543412			0
S3	2000	2000	2000	2	0	2	Export	156	China	CHN	408	Dem. People's Rep. of Korea	PRK								00	LIVE ANIMALS	1	No Quantity							188631			0
S3	2000	2000	2000	2	0	2	Export	156	China	CHN	410	Rep. of Korea	KOR								00	LIVE ANIMALS	1	No Quantity							199694			0
S3	2000	2000	2000	2	0	2	Export	156	China	CHN	414	Kuwait	KWT								00	LIVE ANIMALS	1	No Quantity							12785			0
S3	2000	2000	2000	2	0	2	Export	156	China	CHN	446	China, Macao SAR	MAC								00	LIVE ANIMALS	1	No Quantity							34888009			0
S3	2000	2000	2000	2	0	2	Export	156	China	CHN	458	Malaysia	MYS								00	LIVE ANIMALS	1	No Quantity							316985			0
S3	2000	2000	2000	2	0	2	Export	156	China	CHN	496	Mongolia	MNG								00	LIVE ANIMALS	1	No Quantity							6040			0
S3	2000	2000	2000	2	0	2	Export	156	China	CHN	524	Nepal	NPL								00	LIVE ANIMALS	1	No Quantity							255250			0
S3	2000	2000	2000	2	0	2	Export	156	China	CHN	528	Netherlands	NLD								00	LIVE ANIMALS	1	No Quantity							813838			0
S3	2000	2000	2000	2	0	2	Export	156	China	CHN	586	Pakistan	PAK								00	LIVE ANIMALS	1	No Quantity							129			0
S3	2000	2000	2000	2	0	2	Export	156	China	CHN	608	Philippines	PHL								00	LIVE ANIMALS	1	No Quantity							31867			0
S3	2000	2000	2000	2	0	2	Export	156	China	CHN	620	Portugal	PRT								00	LIVE ANIMALS	1	No Quantity							9730			0
S3	2000	2000	2000	2	0	2	Export	156	China	CHN	643	Russian Federation	RUS								00	LIVE ANIMALS	1	No Quantity							86992			0
S3	2000	2000	2000	2	0	2	Export	156	China	CHN	682	Saudi Arabia	SAU								00	LIVE ANIMALS	1	No Quantity							3034			0
S3	2000	2000	2000	2	0	2	Export	156	China	CHN	702	Singapore	SGP								00	LIVE ANIMALS	1	No Quantity							34048			0
S3	2000	2000	2000	2	0	2	Export	156	China	CHN	704	Viet Nam	VNM								00	LIVE ANIMALS	1	No Quantity							12339			0
S3	2000	2000	2000	2	0	2	Export	156	China	CHN	724	Spain	ESP								00	LIVE ANIMALS	1	No Quantity							114452			0
S3	2000	2000	2000	2	0	2	Export	156	China	CHN	764	Thailand	THA								00	LIVE ANIMALS	1	No Quantity							4022			0
S3	2000	2000	2000	2	0	2	Export	156	China	CHN	784	United Arab Emirates	ARE								00	LIVE ANIMALS	1	No Quantity							3186			0
S3	2000	2000	2000	2	0	2	Export	156	China	CHN	842	USA	USA								00	LIVE ANIMALS	1	No Quantity							2026727			0
S3	2000	2000	2000	2	0	2	Export	152	Chile	CHL	0	World	WLD								01	MEAT, MEAT PREPARATIONS	1	No Quantity							99746032			0
S3	2000	2000	2000	2	0	2	Export	152	Chile	CHL	32	Argentina	ARG								01	MEAT, MEAT PREPARATIONS	1	No Quantity							8834144			0
S3	2000	2000	2000	2	0	2	Export	152	Chile	CHL	40	Austria	AUT								01	MEAT, MEAT PREPARATIONS	1	No Quantity							167139			0
S3	2000	2000	2000	2	0	2	Export	152	Chile	CHL	56	Belgium	BEL								01	MEAT, MEAT PREPARATIONS	1	No Quantity							2334130			0
S3	2000	2000	2000	2	0	2	Export	152	Chile	CHL	68	Bolivia (Plurinational State of)	BOL								01	MEAT, MEAT PREPARATIONS	1	No Quantity							615536			0
S3	2000	2000	2000	2	0	2	Export	152	Chile	CHL	124	Canada	CAN								01	MEAT, MEAT PREPARATIONS	1	No Quantity							70398			0
S3	2000	2000	2000	2	0	2	Export	152	Chile	CHL	156	China	CHN								01	MEAT, MEAT PREPARATIONS	1	No Quantity							3256887			0
S3	2000	2000	2000	2	0	2	Export	152	Chile	CHL	170	Colombia	COL								01	MEAT, MEAT PREPARATIONS	1	No Quantity							2076395			0
S3	2000	2000	2000	2	0	2	Export	152	Chile	CHL	188	Costa Rica	CRI								01	MEAT, MEAT PREPARATIONS	1	No Quantity							964270			0
S3	2000	2000	2000	2	0	2	Export	152	Chile	CHL	192	Cuba	CUB								01	MEAT, MEAT PREPARATIONS	1	No Quantity							215760			0
S3	2000	2000	2000	2	0	2	Export	152	Chile	CHL	214	Dominican Rep.	DOM								01	MEAT, MEAT PREPARATIONS	1	No Quantity							65			0
S3	2000	2000	2000	2	0	2	Export	152	Chile	CHL	218	Ecuador	ECU								01	MEAT, MEAT PREPARATIONS	1	No Quantity							1097199			0
S3	2000	2000	2000	2	0	2	Export	152	Chile	CHL	251	France	FRA								01	MEAT, MEAT PREPARATIONS	1	No Quantity							1107345			0
S3	2000	2000	2000	2	0	2	Export	152	Chile	CHL	276	Germany	DEU								01	MEAT, MEAT PREPARATIONS	1	No Quantity							2310174			0
S3	2000	2000	2000	2	0	2	Export	152	Chile	CHL	320	Guatemala	GTM								01	MEAT, MEAT PREPARATIONS	1	No Quantity							70665			0
S3	2000	2000	2000	2	0	2	Export	152	Chile	CHL	332	Haiti	HTI								01	MEAT, MEAT PREPARATIONS	1	No Quantity							146721			0
S3	2000	2000	2000	2	0	2	Export	152	Chile	CHL	372	Ireland	IRL								01	MEAT, MEAT PREPARATIONS	1	No Quantity							103904			0
S3	2000	2000	2000	2	0	2	Export	152	Chile	CHL	381	Italy	ITA								01	MEAT, MEAT PREPARATIONS	1	No Quantity							2335578			0
S3	2000	2000	2000	2	0	2	Export	152	Chile	CHL	392	Japan	JPN								01	MEAT, MEAT PREPARATIONS	1	No Quantity							39528975			0
S3	2000	2000	2000	2	0	2	Export	152	Chile	CHL	484	Mexico	MEX								01	MEAT, MEAT PREPARATIONS	1	No Quantity							10502875			0
S3	2000	2000	2000	2	0	2	Export	152	Chile	CHL	528	Netherlands	NLD								01	MEAT, MEAT PREPARATIONS	1	No Quantity							4239414			0
S3	2000	2000	2000	2	0	2	Export	152	Chile	CHL	558	Nicaragua	NIC								01	MEAT, MEAT PREPARATIONS	1	No Quantity							21281			0
S3	2000	2000	2000	2	0	2	Export	152	Chile	CHL	600	Paraguay	PRY								01	MEAT, MEAT PREPARATIONS	1	No Quantity							61775			0
S3	2000	2000	2000	2	0	2	Export	152	Chile	CHL	604	Peru	PER								01	MEAT, MEAT PREPARATIONS	1	No Quantity							1681488			0
S3	2000	2000	2000	2	0	2	Export	152	Chile	CHL	674	San Marino	SMR								01	MEAT, MEAT PREPARATIONS	1	No Quantity							12960			0
S3	2000	2000	2000	2	0	2	Export	152	Chile	CHL	705	Slovenia	SVN								01	MEAT, MEAT PREPARATIONS	1	No Quantity							225			0
S3	2000	2000	2000	2	0	2	Export	152	Chile	CHL	710	South Africa	ZAF								01	MEAT, MEAT PREPARATIONS	1	No Quantity							125050			0
S3	2000	2000	2000	2	0	2	Export	152	Chile	CHL	724	Spain	ESP								01	MEAT, MEAT PREPARATIONS	1	No Quantity							2666864			0
S3	2000	2000	2000	2	0	2	Export	152	Chile	CHL	757	Switzerland	CHE								01	MEAT, MEAT PREPARATIONS	1	No Quantity							829769			0
S3	2000	2000	2000	2	0	2	Export	152	Chile	CHL	826	United Kingdom	GBR								01	MEAT, MEAT PREPARATIONS	1	No Quantity							8383853			0
S3	2000	2000	2000	2	0	2	Export	152	Chile	CHL	842	USA	USA								01	MEAT, MEAT PREPARATIONS	1	No Quantity							268594			0
S3	2000	2000	2000	2	0	2	Export	152	Chile	CHL	858	Uruguay	URY								01	MEAT, MEAT PREPARATIONS	1	No Quantity							975523			0
S3	2000	2000	2000	2	0	2	Export	152	Chile	CHL	862	Venezuela	VEN								01	MEAT, MEAT PREPARATIONS	1	No Quantity							2353262			0
S3	2000	2000	2000	2	0	2	Export	152	Chile	CHL	899	Areas, nes									01	MEAT, MEAT PREPARATIONS	1	No Quantity							2387814			0
S3	2000	2000	2000	2	0	2	Export	156	China	CHN	0	World	WLD								01	MEAT, MEAT PREPARATIONS	1	No Quantity							1253401800			0
S3	2000	2000	2000	2	0	2	Export	156	China	CHN	8	Albania	ALB								01	MEAT, MEAT PREPARATIONS	1	No Quantity							75752			0
S3	2000	2000	2000	2	0	2	Export	156	China	CHN	24	Angola	AGO								01	MEAT, MEAT PREPARATIONS	1	No Quantity							463			0
S3	2000	2000	2000	2	0	2	Export	156	China	CHN	32	Argentina	ARG								01	MEAT, MEAT PREPARATIONS	1	No Quantity							28166			0
S3	2000	2000	2000	2	0	2	Export	156	China	CHN	36	Australia	AUS								01	MEAT, MEAT PREPARATIONS	1	No Quantity							312002			0
S3	2000	2000	2000	2	0	2	Export	156	China	CHN	48	Bahrain	BHR								01	MEAT, MEAT PREPARATIONS	1	No Quantity							2202165			0
S3	2000	2000	2000	2	0	2	Export	156	China	CHN	51	Armenia	ARM								01	MEAT, MEAT PREPARATIONS	1	No Quantity							64000			0
S3	2000	2000	2000	2	0	2	Export	156	China	CHN	56	Belgium	BEL								01	MEAT, MEAT PREPARATIONS	1	No Quantity							1724325			0
S3	2000	2000	2000	2	0	2	Export	156	China	CHN	70	Bosnia Herzegovina	BIH								01	MEAT, MEAT PREPARATIONS	1	No Quantity							192262			0
S3	2000	2000	2000	2	0	2	Export	156	China	CHN	76	Brazil	BRA								01	MEAT, MEAT PREPARATIONS	1	No Quantity							341164			0
S3	2000	2000	2000	2	0	2	Export	156	China	CHN	90	Solomon Isds	SLB								01	MEAT, MEAT PREPARATIONS	1	No Quantity							80625			0
S3	2000	2000	2000	2	0	2	Export	156	China	CHN	96	Brunei Darussalam	BRN								01	MEAT, MEAT PREPARATIONS	1	No Quantity							432567			0
S3	2000	2000	2000	2	0	2	Export	156	China	CHN	100	Bulgaria	BGR								01	MEAT, MEAT PREPARATIONS	1	No Quantity							1373133			0
S3	2000	2000	2000	2	0	2	Export	156	China	CHN	104	Myanmar	MMR								01	MEAT, MEAT PREPARATIONS	1	No Quantity							483			0
S3	2000	2000	2000	2	0	2	Export	156	China	CHN	116	Cambodia	KHM								01	MEAT, MEAT PREPARATIONS	1	No Quantity							897			0
S3	2000	2000	2000	2	0	2	Export	156	China	CHN	124	Canada	CAN								01	MEAT, MEAT PREPARATIONS	1	No Quantity							42958			0
S3	2000	2000	2000	2	0	2	Export	156	China	CHN	144	Sri Lanka	LKA								01	MEAT, MEAT PREPARATIONS	1	No Quantity							478959			0
S3	2000	2000	2000	2	0	2	Export	156	China	CHN	152	Chile	CHL								01	MEAT, MEAT PREPARATIONS	1	No Quantity							487240			0
S3	2000	2000	2000	2	0	2	Export	156	China	CHN	178	Congo	COG								01	MEAT, MEAT PREPARATIONS	1	No Quantity							747852			0
S3	2000	2000	2000	2	0	2	Export	156	China	CHN	180	Dem. Rep. of the Congo	COD								01	MEAT, MEAT PREPARATIONS	1	No Quantity							36457			0
S3	2000	2000	2000	2	0	2	Export	156	China	CHN	184	Cook Isds	COK								01	MEAT, MEAT PREPARATIONS	1	No Quantity							31264			0
S3	2000	2000	2000	2	0	2	Export	156	China	CHN	188	Costa Rica	CRI								01	MEAT, MEAT PREPARATIONS	1	No Quantity							330			0
S3	2000	2000	2000	2	0	2	Export	156	China	CHN	191	Croatia	HRV								01	MEAT, MEAT PREPARATIONS	1	No Quantity							956757			0
S3	2000	2000	2000	2	0	2	Export	156	China	CHN	192	Cuba	CUB								01	MEAT, MEAT PREPARATIONS	1	No Quantity							383880			0
S3	2000	2000	2000	2	0	2	Export	156	China	CHN	196	Cyprus	CYP								01	MEAT, MEAT PREPARATIONS	1	No Quantity							71971			0
S3	2000	2000	2000	2	0	2	Export	156	China	CHN	203	Czechia	CZE								01	MEAT, MEAT PREPARATIONS	1	No Quantity							643974			0
S3	2000	2000	2000	2	0	2	Export	156	China	CHN	218	Ecuador	ECU								01	MEAT, MEAT PREPARATIONS	1	No Quantity							5752			0
S3	2000	2000	2000	2	0	2	Export	156	China	CHN	222	El Salvador	SLV								01	MEAT, MEAT PREPARATIONS	1	No Quantity							216			0
S3	2000	2000	2000	2	0	2	Export	156	China	CHN	246	Finland	FIN								01	MEAT, MEAT PREPARATIONS	1	No Quantity							116450			0
S3	2000	2000	2000	2	0	2	Export	156	China	CHN	251	France	FRA								01	MEAT, MEAT PREPARATIONS	1	No Quantity							1579193			0
S3	2000	2000	2000	2	0	2	Export	156	China	CHN	266	Gabon	GAB								01	MEAT, MEAT PREPARATIONS	1	No Quantity							45067			0
S3	2000	2000	2000	2	0	2	Export	156	China	CHN	275	State of Palestine	PSE								01	MEAT, MEAT PREPARATIONS	1	No Quantity							2024954			0
S3	2000	2000	2000	2	0	2	Export	156	China	CHN	276	Germany	DEU								01	MEAT, MEAT PREPARATIONS	1	No Quantity							2620096			0
S3	2000	2000	2000	2	0	2	Export	156	China	CHN	296	Kiribati	KIR								01	MEAT, MEAT PREPARATIONS	1	No Quantity							300714			0
S3	2000	2000	2000	2	0	2	Export	156	China	CHN	300	Greece	GRC								01	MEAT, MEAT PREPARATIONS	1	No Quantity							309845			0
S3	2000	2000	2000	2	0	2	Export	156	China	CHN	328	Guyana	GUY								01	MEAT, MEAT PREPARATIONS	1	No Quantity							55525			0
S3	2000	2000	2000	2	0	2	Export	156	China	CHN	344	China, Hong Kong SAR	HKG								01	MEAT, MEAT PREPARATIONS	1	No Quantity							209367279			0
S3	2000	2000	2000	2	0	2	Export	156	China	CHN	348	Hungary	HUN								01	MEAT, MEAT PREPARATIONS	1	No Quantity							53700			0
S3	2000	2000	2000	2	0	2	Export	156	China	CHN	360	Indonesia	IDN								01	MEAT, MEAT PREPARATIONS	1	No Quantity							3641883			0
S3	2000	2000	2000	2	0	2	Export	156	China	CHN	364	Iran	IRN								01	MEAT, MEAT PREPARATIONS	1	No Quantity							96968			0
S3	2000	2000	2000	2	0	2	Export	156	China	CHN	376	Israel	ISR								01	MEAT, MEAT PREPARATIONS	1	No Quantity							2642364			0
S3	2000	2000	2000	2	0	2	Export	156	China	CHN	381	Italy	ITA								01	MEAT, MEAT PREPARATIONS	1	No Quantity							343080			0
S3	2000	2000	2000	2	0	2	Export	156	China	CHN	384	Côte d'Ivoire	CIV								01	MEAT, MEAT PREPARATIONS	1	No Quantity							17121			0
S3	2000	2000	2000	2	0	2	Export	156	China	CHN	392	Japan	JPN								01	MEAT, MEAT PREPARATIONS	1	No Quantity							782841511			0
S3	2000	2000	2000	2	0	2	Export	156	China	CHN	398	Kazakhstan	KAZ								01	MEAT, MEAT PREPARATIONS	1	No Quantity							222921			0
S3	2000	2000	2000	2	0	2	Export	156	China	CHN	400	Jordan	JOR								01	MEAT, MEAT PREPARATIONS	1	No Quantity							463565			0
S3	2000	2000	2000	2	0	2	Export	156	China	CHN	408	Dem. People's Rep. of Korea	PRK								01	MEAT, MEAT PREPARATIONS	1	No Quantity							1763184			0
S3	2000	2000	2000	2	0	2	Export	156	China	CHN	410	Rep. of Korea	KOR								01	MEAT, MEAT PREPARATIONS	1	No Quantity							12173476			0
S3	2000	2000	2000	2	0	2	Export	156	China	CHN	414	Kuwait	KWT								01	MEAT, MEAT PREPARATIONS	1	No Quantity							2178003			0
S3	2000	2000	2000	2	0	2	Export	156	China	CHN	422	Lebanon	LBN								01	MEAT, MEAT PREPARATIONS	1	No Quantity							1063431			0
S3	2000	2000	2000	2	0	2	Export	156	China	CHN	428	Latvia	LVA								01	MEAT, MEAT PREPARATIONS	1	No Quantity							1876012			0
S3	2000	2000	2000	2	0	2	Export	156	China	CHN	430	Liberia	LBR								01	MEAT, MEAT PREPARATIONS	1	No Quantity							328465			0
S3	2000	2000	2000	2	0	2	Export	156	China	CHN	440	Lithuania	LTU								01	MEAT, MEAT PREPARATIONS	1	No Quantity							812929			0
S3	2000	2000	2000	2	0	2	Export	156	China	CHN	446	China, Macao SAR	MAC								01	MEAT, MEAT PREPARATIONS	1	No Quantity							6682416			0
S3	2000	2000	2000	2	0	2	Export	156	China	CHN	450	Madagascar	MDG								01	MEAT, MEAT PREPARATIONS	1	No Quantity							7148			0
S3	2000	2000	2000	2	0	2	Export	156	China	CHN	458	Malaysia	MYS								01	MEAT, MEAT PREPARATIONS	1	No Quantity							22394458			0
S3	2000	2000	2000	2	0	2	Export	156	China	CHN	462	Maldives	MDV								01	MEAT, MEAT PREPARATIONS	1	No Quantity							68480			0
S3	2000	2000	2000	2	0	2	Export	156	China	CHN	470	Malta	MLT								01	MEAT, MEAT PREPARATIONS	1	No Quantity							394321			0
S3	2000	2000	2000	2	0	2	Export	156	China	CHN	473	LAIA, nes									01	MEAT, MEAT PREPARATIONS	1	No Quantity							79303			0
S3	2000	2000	2000	2	0	2	Export	156	China	CHN	480	Mauritius	MUS								01	MEAT, MEAT PREPARATIONS	1	No Quantity							497017			0
S3	2000	2000	2000	2	0	2	Export	156	China	CHN	484	Mexico	MEX								01	MEAT, MEAT PREPARATIONS	1	No Quantity							5247			0
S3	2000	2000	2000	2	0	2	Export	156	China	CHN	490	Other Asia, nes									01	MEAT, MEAT PREPARATIONS	1	No Quantity							1344731			0
S3	2000	2000	2000	2	0	2	Export	156	China	CHN	508	Mozambique	MOZ								01	MEAT, MEAT PREPARATIONS	1	No Quantity							140			0
S3	2000	2000	2000	2	0	2	Export	156	China	CHN	512	Oman	OMN								01	MEAT, MEAT PREPARATIONS	1	No Quantity							616341			0
S3	2000	2000	2000	2	0	2	Export	156	China	CHN	524	Nepal	NPL								01	MEAT, MEAT PREPARATIONS	1	No Quantity							20790			0
S3	2000	2000	2000	2	0	2	Export	156	China	CHN	528	Netherlands	NLD								01	MEAT, MEAT PREPARATIONS	1	No Quantity							38330546			0
S3	2000	2000	2000	2	0	2	Export	156	China	CHN	530	Neth. Antilles	ANT								01	MEAT, MEAT PREPARATIONS	1	No Quantity							203686			0
S3	2000	2000	2000	2	0	2	Export	156	China	CHN	533	Aruba	ABW								01	MEAT, MEAT PREPARATIONS	1	No Quantity							1716044			0
S3	2000	2000	2000	2	0	2	Export	156	China	CHN	548	Vanuatu	VUT								01	MEAT, MEAT PREPARATIONS	1	No Quantity							110520			0
S3	2000	2000	2000	2	0	2	Export	156	China	CHN	554	New Zealand	NZL								01	MEAT, MEAT PREPARATIONS	1	No Quantity							74119			0
S3	2000	2000	2000	2	0	2	Export	156	China	CHN	566	Nigeria	NGA								01	MEAT, MEAT PREPARATIONS	1	No Quantity							124800			0
S3	2000	2000	2000	2	0	2	Export	156	China	CHN	586	Pakistan	PAK								01	MEAT, MEAT PREPARATIONS	1	No Quantity							9297			0
S3	2000	2000	2000	2	0	2	Export	156	China	CHN	591	Panama	PAN								01	MEAT, MEAT PREPARATIONS	1	No Quantity							24600			0
S3	2000	2000	2000	2	0	2	Export	156	China	CHN	598	Papua New Guinea	PNG								01	MEAT, MEAT PREPARATIONS	1	No Quantity							263459			0
S3	2000	2000	2000	2	0	2	Export	156	China	CHN	604	Peru	PER								01	MEAT, MEAT PREPARATIONS	1	No Quantity							6480			0
S3	2000	2000	2000	2	0	2	Export	156	China	CHN	608	Philippines	PHL								01	MEAT, MEAT PREPARATIONS	1	No Quantity							7873032			0
S3	2000	2000	2000	2	0	2	Export	156	China	CHN	616	Poland	POL								01	MEAT, MEAT PREPARATIONS	1	No Quantity							1043153			0
S3	2000	2000	2000	2	0	2	Export	156	China	CHN	634	Qatar	QAT								01	MEAT, MEAT PREPARATIONS	1	No Quantity							329560			0
S3	2000	2000	2000	2	0	2	Export	156	China	CHN	642	Romania	ROU								01	MEAT, MEAT PREPARATIONS	1	No Quantity							91171			0
S3	2000	2000	2000	2	0	2	Export	156	China	CHN	643	Russian Federation	RUS								01	MEAT, MEAT PREPARATIONS	1	No Quantity							5595110			0
S3	2000	2000	2000	2	0	2	Export	156	China	CHN	646	Rwanda	RWA								01	MEAT, MEAT PREPARATIONS	1	No Quantity							95650			0
S3	2000	2000	2000	2	0	2	Export	156	China	CHN	682	Saudi Arabia	SAU								01	MEAT, MEAT PREPARATIONS	1	No Quantity							24476872			0
S3	2000	2000	2000	2	0	2	Export	156	China	CHN	686	Senegal	SEN								01	MEAT, MEAT PREPARATIONS	1	No Quantity							33000			0
S3	2000	2000	2000	2	0	2	Export	156	China	CHN	699	India	IND								01	MEAT, MEAT PREPARATIONS	1	No Quantity							86412			0
S3	2000	2000	2000	2	0	2	Export	156	China	CHN	702	Singapore	SGP								01	MEAT, MEAT PREPARATIONS	1	No Quantity							36901465			0
S3	2000	2000	2000	2	0	2	Export	156	China	CHN	703	Slovakia	SVK								01	MEAT, MEAT PREPARATIONS	1	No Quantity							708139			0
S3	2000	2000	2000	2	0	2	Export	156	China	CHN	705	Slovenia	SVN								01	MEAT, MEAT PREPARATIONS	1	No Quantity							33052			0
S3	2000	2000	2000	2	0	2	Export	156	China	CHN	710	South Africa	ZAF								01	MEAT, MEAT PREPARATIONS	1	No Quantity							11930415			0
S3	2000	2000	2000	2	0	2	Export	156	China	CHN	724	Spain	ESP								01	MEAT, MEAT PREPARATIONS	1	No Quantity							73737			0
S3	2000	2000	2000	2	0	2	Export	156	China	CHN	736	Fmr Sudan	SDN								01	MEAT, MEAT PREPARATIONS	1	No Quantity							9624			0
S3	2000	2000	2000	2	0	2	Export	156	China	CHN	752	Sweden	SWE								01	MEAT, MEAT PREPARATIONS	1	No Quantity							38373			0
S3	2000	2000	2000	2	0	2	Export	156	China	CHN	757	Switzerland	CHE								01	MEAT, MEAT PREPARATIONS	1	No Quantity							23211664			0
S3	2000	2000	2000	2	0	2	Export	156	China	CHN	764	Thailand	THA								01	MEAT, MEAT PREPARATIONS	1	No Quantity							2440776			0
S3	2000	2000	2000	2	0	2	Export	156	China	CHN	784	United Arab Emirates	ARE								01	MEAT, MEAT PREPARATIONS	1	No Quantity							16367814			0
S3	2000	2000	2000	2	0	2	Export	156	China	CHN	792	Turkey	TUR								01	MEAT, MEAT PREPARATIONS	1	No Quantity							30			0
S3	2000	2000	2000	2	0	2	Export	156	China	CHN	795	Turkmenistan	TKM								01	MEAT, MEAT PREPARATIONS	1	No Quantity							117425			0
S3	2000	2000	2000	2	0	2	Export	156	China	CHN	804	Ukraine	UKR								01	MEAT, MEAT PREPARATIONS	1	No Quantity							97990			0
S3	2000	2000	2000	2	0	2	Export	156	China	CHN	807	North Macedonia	MKD								01	MEAT, MEAT PREPARATIONS	1	No Quantity							2403500			0
S3	2000	2000	2000	2	0	2	Export	156	China	CHN	818	Egypt	EGY								01	MEAT, MEAT PREPARATIONS	1	No Quantity							521266			0
S3	2000	2000	2000	2	0	2	Export	156	China	CHN	826	United Kingdom	GBR								01	MEAT, MEAT PREPARATIONS	1	No Quantity							600511			0
S3	2000	2000	2000	2	0	2	Export	156	China	CHN	842	USA	USA								01	MEAT, MEAT PREPARATIONS	1	No Quantity							5478381			0
S3	2000	2000	2000	2	0	2	Export	156	China	CHN	862	Venezuela	VEN								01	MEAT, MEAT PREPARATIONS	1	No Quantity							1987048			0
S3	2000	2000	2000	2	0	2	Export	156	China	CHN	882	Samoa	WSM								01	MEAT, MEAT PREPARATIONS	1	No Quantity							102428			0
S3	2000	2000	2000	2	0	2	Export	156	China	CHN	887	Yemen	YEM								01	MEAT, MEAT PREPARATIONS	1	No Quantity							751			0
S3	2000	2000	2000	2	0	2	Export	156	China	CHN	891	Serbia and Montenegro	SCG								01	MEAT, MEAT PREPARATIONS	1	No Quantity							126158			0
S3	2000	2000	2000	2	0	2	Export	152	Chile	CHL	0	World	WLD								02	DAIRY PRODUCTS,BIRD EGGS	1	No Quantity							39123451			0
S3	2000	2000	2000	2	0	2	Export	152	Chile	CHL	32	Argentina	ARG								02	DAIRY PRODUCTS,BIRD EGGS	1	No Quantity							3259930			0
S3	2000	2000	2000	2	0	2	Export	152	Chile	CHL	52	Barbados	BRB								02	DAIRY PRODUCTS,BIRD EGGS	1	No Quantity							286546			0
S3	2000	2000	2000	2	0	2	Export	152	Chile	CHL	68	Bolivia (Plurinational State of)	BOL								02	DAIRY PRODUCTS,BIRD EGGS	1	No Quantity							5932359			0
S3	2000	2000	2000	2	0	2	Export	152	Chile	CHL	76	Brazil	BRA								02	DAIRY PRODUCTS,BIRD EGGS	1	No Quantity							732787			0
S3	2000	2000	2000	2	0	2	Export	152	Chile	CHL	124	Canada	CAN								02	DAIRY PRODUCTS,BIRD EGGS	1	No Quantity							48622			0
S3	2000	2000	2000	2	0	2	Export	152	Chile	CHL	170	Colombia	COL								02	DAIRY PRODUCTS,BIRD EGGS	1	No Quantity							2982749			0
S3	2000	2000	2000	2	0	2	Export	152	Chile	CHL	188	Costa Rica	CRI								02	DAIRY PRODUCTS,BIRD EGGS	1	No Quantity							190740			0
S3	2000	2000	2000	2	0	2	Export	152	Chile	CHL	192	Cuba	CUB								02	DAIRY PRODUCTS,BIRD EGGS	1	No Quantity							91572			0
S3	2000	2000	2000	2	0	2	Export	152	Chile	CHL	214	Dominican Rep.	DOM								02	DAIRY PRODUCTS,BIRD EGGS	1	No Quantity							878049			0
S3	2000	2000	2000	2	0	2	Export	152	Chile	CHL	218	Ecuador	ECU								02	DAIRY PRODUCTS,BIRD EGGS	1	No Quantity							1388043			0
S3	2000	2000	2000	2	0	2	Export	152	Chile	CHL	222	El Salvador	SLV								02	DAIRY PRODUCTS,BIRD EGGS	1	No Quantity							108859			0
S3	2000	2000	2000	2	0	2	Export	152	Chile	CHL	270	Gambia	GMB								02	DAIRY PRODUCTS,BIRD EGGS	1	No Quantity							26576			0
S3	2000	2000	2000	2	0	2	Export	152	Chile	CHL	320	Guatemala	GTM								02	DAIRY PRODUCTS,BIRD EGGS	1	No Quantity							603781			0
S3	2000	2000	2000	2	0	2	Export	152	Chile	CHL	462	Maldives	MDV								02	DAIRY PRODUCTS,BIRD EGGS	1	No Quantity							1025			0
S3	2000	2000	2000	2	0	2	Export	152	Chile	CHL	484	Mexico	MEX								02	DAIRY PRODUCTS,BIRD EGGS	1	No Quantity							10291379			0
S3	2000	2000	2000	2	0	2	Export	152	Chile	CHL	490	Other Asia, nes									02	DAIRY PRODUCTS,BIRD EGGS	1	No Quantity							28341			0
S3	2000	2000	2000	2	0	2	Export	152	Chile	CHL	591	Panama	PAN								02	DAIRY PRODUCTS,BIRD EGGS	1	No Quantity							90742			0
S3	2000	2000	2000	2	0	2	Export	152	Chile	CHL	600	Paraguay	PRY								02	DAIRY PRODUCTS,BIRD EGGS	1	No Quantity							167613			0
S3	2000	2000	2000	2	0	2	Export	152	Chile	CHL	604	Peru	PER								02	DAIRY PRODUCTS,BIRD EGGS	1	No Quantity							2202739			0
S3	2000	2000	2000	2	0	2	Export	152	Chile	CHL	642	Romania	ROU								02	DAIRY PRODUCTS,BIRD EGGS	1	No Quantity							10559			0
S3	2000	2000	2000	2	0	2	Export	152	Chile	CHL	764	Thailand	THA								02	DAIRY PRODUCTS,BIRD EGGS	1	No Quantity							7495			0
S3	2000	2000	2000	2	0	2	Export	152	Chile	CHL	780	Trinidad and Tobago	TTO								02	DAIRY PRODUCTS,BIRD EGGS	1	No Quantity							345402			0
S3	2000	2000	2000	2	0	2	Export	152	Chile	CHL	826	United Kingdom	GBR								02	DAIRY PRODUCTS,BIRD EGGS	1	No Quantity							1955			0
S3	2000	2000	2000	2	0	2	Export	152	Chile	CHL	842	USA	USA								02	DAIRY PRODUCTS,BIRD EGGS	1	No Quantity							6327081			0
S3	2000	2000	2000	2	0	2	Export	152	Chile	CHL	858	Uruguay	URY								02	DAIRY PRODUCTS,BIRD EGGS	1	No Quantity							235118			0
S3	2000	2000	2000	2	0	2	Export	152	Chile	CHL	862	Venezuela	VEN								02	DAIRY PRODUCTS,BIRD EGGS	1	No Quantity							2641695			0
S3	2000	2000	2000	2	0	2	Export	152	Chile	CHL	899	Areas, nes									02	DAIRY PRODUCTS,BIRD EGGS	1	No Quantity							241694			0
S3	2000	2000	2000	2	0	2	Export	156	China	CHN	0	World	WLD								02	DAIRY PRODUCTS,BIRD EGGS	1	No Quantity							86022943			0
S3	2000	2000	2000	2	0	2	Export	156	China	CHN	32	Argentina	ARG								02	DAIRY PRODUCTS,BIRD EGGS	1	No Quantity							960			0
S3	2000	2000	2000	2	0	2	Export	156	China	CHN	36	Australia	AUS								02	DAIRY PRODUCTS,BIRD EGGS	1	No Quantity							113901			0
S3	2000	2000	2000	2	0	2	Export	156	China	CHN	72	Botswana	BWA								02	DAIRY PRODUCTS,BIRD EGGS	1	No Quantity							230			0
S3	2000	2000	2000	2	0	2	Export	156	China	CHN	76	Brazil	BRA								02	DAIRY PRODUCTS,BIRD EGGS	1	No Quantity							875			0
S3	2000	2000	2000	2	0	2	Export	156	China	CHN	96	Brunei Darussalam	BRN								02	DAIRY PRODUCTS,BIRD EGGS	1	No Quantity							44513			0
S3	2000	2000	2000	2	0	2	Export	156	China	CHN	104	Myanmar	MMR								02	DAIRY PRODUCTS,BIRD EGGS	1	No Quantity							4783959			0
S3	2000	2000	2000	2	0	2	Export	156	China	CHN	116	Cambodia	KHM								02	DAIRY PRODUCTS,BIRD EGGS	1	No Quantity							71156			0
S3	2000	2000	2000	2	0	2	Export	156	China	CHN	124	Canada	CAN								02	DAIRY PRODUCTS,BIRD EGGS	1	No Quantity							1246645			0
S3	2000	2000	2000	2	0	2	Export	156	China	CHN	144	Sri Lanka	LKA								02	DAIRY PRODUCTS,BIRD EGGS	1	No Quantity							15195			0
S3	2000	2000	2000	2	0	2	Export	156	China	CHN	152	Chile	CHL								02	DAIRY PRODUCTS,BIRD EGGS	1	No Quantity							8133			0
S3	2000	2000	2000	2	0	2	Export	156	China	CHN	203	Czechia	CZE								02	DAIRY PRODUCTS,BIRD EGGS	1	No Quantity							7301			0
S3	2000	2000	2000	2	0	2	Export	156	China	CHN	208	Denmark	DNK								02	DAIRY PRODUCTS,BIRD EGGS	1	No Quantity							1			0
S3	2000	2000	2000	2	0	2	Export	156	China	CHN	251	France	FRA								02	DAIRY PRODUCTS,BIRD EGGS	1	No Quantity							166965			0
S3	2000	2000	2000	2	0	2	Export	156	China	CHN	276	Germany	DEU								02	DAIRY PRODUCTS,BIRD EGGS	1	No Quantity							88021			0
S3	2000	2000	2000	2	0	2	Export	156	China	CHN	344	China, Hong Kong SAR	HKG								02	DAIRY PRODUCTS,BIRD EGGS	1	No Quantity							49504911			0
S3	2000	2000	2000	2	0	2	Export	156	China	CHN	348	Hungary	HUN								02	DAIRY PRODUCTS,BIRD EGGS	1	No Quantity							1576			0
S3	2000	2000	2000	2	0	2	Export	156	China	CHN	360	Indonesia	IDN								02	DAIRY PRODUCTS,BIRD EGGS	1	No Quantity							265505			0
S3	2000	2000	2000	2	0	2	Export	156	China	CHN	364	Iran	IRN								02	DAIRY PRODUCTS,BIRD EGGS	1	No Quantity							142			0
S3	2000	2000	2000	2	0	2	Export	156	China	CHN	368	Iraq	IRQ								02	DAIRY PRODUCTS,BIRD EGGS	1	No Quantity							11310860			0
S3	2000	2000	2000	2	0	2	Export	156	China	CHN	381	Italy	ITA								02	DAIRY PRODUCTS,BIRD EGGS	1	No Quantity							38543			0
S3	2000	2000	2000	2	0	2	Export	156	China	CHN	384	Côte d'Ivoire	CIV								02	DAIRY PRODUCTS,BIRD EGGS	1	No Quantity							106			0
S3	2000	2000	2000	2	0	2	Export	156	China	CHN	392	Japan	JPN								02	DAIRY PRODUCTS,BIRD EGGS	1	No Quantity							5612820			0
S3	2000	2000	2000	2	0	2	Export	156	China	CHN	398	Kazakhstan	KAZ								02	DAIRY PRODUCTS,BIRD EGGS	1	No Quantity							6000			0
S3	2000	2000	2000	2	0	2	Export	156	China	CHN	408	Dem. People's Rep. of Korea	PRK								02	DAIRY PRODUCTS,BIRD EGGS	1	No Quantity							236434			0
S3	2000	2000	2000	2	0	2	Export	156	China	CHN	410	Rep. of Korea	KOR								02	DAIRY PRODUCTS,BIRD EGGS	1	No Quantity							522983			0
S3	2000	2000	2000	2	0	2	Export	156	China	CHN	417	Kyrgyzstan	KGZ								02	DAIRY PRODUCTS,BIRD EGGS	1	No Quantity							7479			0
S3	2000	2000	2000	2	0	2	Export	156	China	CHN	446	China, Macao SAR	MAC								02	DAIRY PRODUCTS,BIRD EGGS	1	No Quantity							1748016			0
S3	2000	2000	2000	2	0	2	Export	156	China	CHN	450	Madagascar	MDG								02	DAIRY PRODUCTS,BIRD EGGS	1	No Quantity							31			0
S3	2000	2000	2000	2	0	2	Export	156	China	CHN	454	Malawi	MWI								02	DAIRY PRODUCTS,BIRD EGGS	1	No Quantity							15215			0
S3	2000	2000	2000	2	0	2	Export	156	China	CHN	458	Malaysia	MYS								02	DAIRY PRODUCTS,BIRD EGGS	1	No Quantity							467875			0
S3	2000	2000	2000	2	0	2	Export	156	China	CHN	470	Malta	MLT								02	DAIRY PRODUCTS,BIRD EGGS	1	No Quantity							6800			0
S3	2000	2000	2000	2	0	2	Export	156	China	CHN	480	Mauritius	MUS								02	DAIRY PRODUCTS,BIRD EGGS	1	No Quantity							17024			0
S3	2000	2000	2000	2	0	2	Export	156	China	CHN	490	Other Asia, nes									02	DAIRY PRODUCTS,BIRD EGGS	1	No Quantity							22645			0
S3	2000	2000	2000	2	0	2	Export	156	China	CHN	496	Mongolia	MNG								02	DAIRY PRODUCTS,BIRD EGGS	1	No Quantity							775672			0
S3	2000	2000	2000	2	0	2	Export	156	China	CHN	528	Netherlands	NLD								02	DAIRY PRODUCTS,BIRD EGGS	1	No Quantity							82618			0
S3	2000	2000	2000	2	0	2	Export	156	China	CHN	533	Aruba	ABW								02	DAIRY PRODUCTS,BIRD EGGS	1	No Quantity							11252			0
S3	2000	2000	2000	2	0	2	Export	156	China	CHN	554	New Zealand	NZL								02	DAIRY PRODUCTS,BIRD EGGS	1	No Quantity							4396			0
S3	2000	2000	2000	2	0	2	Export	156	China	CHN	586	Pakistan	PAK								02	DAIRY PRODUCTS,BIRD EGGS	1	No Quantity							21891			0
S3	2000	2000	2000	2	0	2	Export	156	China	CHN	608	Philippines	PHL								02	DAIRY PRODUCTS,BIRD EGGS	1	No Quantity							2257982			0
S3	2000	2000	2000	2	0	2	Export	156	China	CHN	620	Portugal	PRT								02	DAIRY PRODUCTS,BIRD EGGS	1	No Quantity							4830			0
S3	2000	2000	2000	2	0	2	Export	156	China	CHN	637	North America and Central America, nes									02	DAIRY PRODUCTS,BIRD EGGS	1	No Quantity							3912			0
S3	2000	2000	2000	2	0	2	Export	156	China	CHN	643	Russian Federation	RUS								02	DAIRY PRODUCTS,BIRD EGGS	1	No Quantity							63494			0
S3	2000	2000	2000	2	0	2	Export	156	China	CHN	699	India	IND								02	DAIRY PRODUCTS,BIRD EGGS	1	No Quantity							36084			0
S3	2000	2000	2000	2	0	2	Export	156	China	CHN	702	Singapore	SGP								02	DAIRY PRODUCTS,BIRD EGGS	1	No Quantity							2498927			0
S3	2000	2000	2000	2	0	2	Export	156	China	CHN	704	Viet Nam	VNM								02	DAIRY PRODUCTS,BIRD EGGS	1	No Quantity							74688			0
S3	2000	2000	2000	2	0	2	Export	156	China	CHN	710	South Africa	ZAF								02	DAIRY PRODUCTS,BIRD EGGS	1	No Quantity							1687			0
S3	2000	2000	2000	2	0	2	Export	156	China	CHN	724	Spain	ESP								02	DAIRY PRODUCTS,BIRD EGGS	1	No Quantity							3270			0
S3	2000	2000	2000	2	0	2	Export	156	China	CHN	740	Suriname	SUR								02	DAIRY PRODUCTS,BIRD EGGS	1	No Quantity							685			0
S3	2000	2000	2000	2	0	2	Export	156	China	CHN	752	Sweden	SWE								02	DAIRY PRODUCTS,BIRD EGGS	1	No Quantity							2365			0
S3	2000	2000	2000	2	0	2	Export	156	China	CHN	764	Thailand	THA								02	DAIRY PRODUCTS,BIRD EGGS	1	No Quantity							431230			0
S3	2000	2000	2000	2	0	2	Export	156	China	CHN	784	United Arab Emirates	ARE								02	DAIRY PRODUCTS,BIRD EGGS	1	No Quantity							212702			0
S3	2000	2000	2000	2	0	2	Export	156	China	CHN	826	United Kingdom	GBR								02	DAIRY PRODUCTS,BIRD EGGS	1	No Quantity							363			0
S3	2000	2000	2000	2	0	2	Export	156	China	CHN	842	USA	USA								02	DAIRY PRODUCTS,BIRD EGGS	1	No Quantity							3201474			0
S3	2000	2000	2000	2	0	2	Export	156	China	CHN	862	Venezuela	VEN								02	DAIRY PRODUCTS,BIRD EGGS	1	No Quantity							500			0
S3	2000	2000	2000	2	0	2	Export	156	China	CHN	882	Samoa	WSM								02	DAIRY PRODUCTS,BIRD EGGS	1	No Quantity							101			0
S3	2000	2000	2000	2	0	2	Export	152	Chile	CHL	0	World	WLD								03	FISH,CRUSTACEANS,MOLLUSC	1	No Quantity							1546246893			0
S3	2000	2000	2000	2	0	2	Export	152	Chile	CHL	16	American Samoa	ASM								03	FISH,CRUSTACEANS,MOLLUSC	1	No Quantity							2343134			0
S3	2000	2000	2000	2	0	2	Export	152	Chile	CHL	20	Andorra	AND								03	FISH,CRUSTACEANS,MOLLUSC	1	No Quantity							63883			0
S3	2000	2000	2000	2	0	2	Export	152	Chile	CHL	32	Argentina	ARG								03	FISH,CRUSTACEANS,MOLLUSC	1	No Quantity							21360606			0
S3	2000	2000	2000	2	0	2	Export	152	Chile	CHL	36	Australia	AUS								03	FISH,CRUSTACEANS,MOLLUSC	1	No Quantity							12589685			0
S3	2000	2000	2000	2	0	2	Export	152	Chile	CHL	40	Austria	AUT								03	FISH,CRUSTACEANS,MOLLUSC	1	No Quantity							105660			0
S3	2000	2000	2000	2	0	2	Export	152	Chile	CHL	44	Bahamas	BHS								03	FISH,CRUSTACEANS,MOLLUSC	1	No Quantity							26310			0
S3	2000	2000	2000	2	0	2	Export	152	Chile	CHL	48	Bahrain	BHR								03	FISH,CRUSTACEANS,MOLLUSC	1	No Quantity							2534			0
S3	2000	2000	2000	2	0	2	Export	152	Chile	CHL	52	Barbados	BRB								03	FISH,CRUSTACEANS,MOLLUSC	1	No Quantity							174855			0
S3	2000	2000	2000	2	0	2	Export	152	Chile	CHL	56	Belgium	BEL								03	FISH,CRUSTACEANS,MOLLUSC	1	No Quantity							5207688			0
S3	2000	2000	2000	2	0	2	Export	152	Chile	CHL	64	Bhutan	BTN								03	FISH,CRUSTACEANS,MOLLUSC	1	No Quantity							113375			0
S3	2000	2000	2000	2	0	2	Export	152	Chile	CHL	68	Bolivia (Plurinational State of)	BOL								03	FISH,CRUSTACEANS,MOLLUSC	1	No Quantity							2766698			0
S3	2000	2000	2000	2	0	2	Export	152	Chile	CHL	76	Brazil	BRA								03	FISH,CRUSTACEANS,MOLLUSC	1	No Quantity							37824247			0
S3	2000	2000	2000	2	0	2	Export	152	Chile	CHL	90	Solomon Isds	SLB								03	FISH,CRUSTACEANS,MOLLUSC	1	No Quantity							80283			0
S3	2000	2000	2000	2	0	2	Export	152	Chile	CHL	120	Cameroon	CMR								03	FISH,CRUSTACEANS,MOLLUSC	1	No Quantity							15200			0
S3	2000	2000	2000	2	0	2	Export	152	Chile	CHL	124	Canada	CAN								03	FISH,CRUSTACEANS,MOLLUSC	1	No Quantity							9966434			0
S3	2000	2000	2000	2	0	2	Export	152	Chile	CHL	144	Sri Lanka	LKA								03	FISH,CRUSTACEANS,MOLLUSC	1	No Quantity							15825031			0
S3	2000	2000	2000	2	0	2	Export	152	Chile	CHL	156	China	CHN								03	FISH,CRUSTACEANS,MOLLUSC	1	No Quantity							14784738			0
S3	2000	2000	2000	2	0	2	Export	152	Chile	CHL	170	Colombia	COL								03	FISH,CRUSTACEANS,MOLLUSC	1	No Quantity							4827160			0
S3	2000	2000	2000	2	0	2	Export	152	Chile	CHL	188	Costa Rica	CRI								03	FISH,CRUSTACEANS,MOLLUSC	1	No Quantity							283213			0
S3	2000	2000	2000	2	0	2	Export	152	Chile	CHL	191	Croatia	HRV								03	FISH,CRUSTACEANS,MOLLUSC	1	No Quantity							19370			0
S3	2000	2000	2000	2	0	2	Export	152	Chile	CHL	192	Cuba	CUB								03	FISH,CRUSTACEANS,MOLLUSC	1	No Quantity							23181829			0
S3	2000	2000	2000	2	0	2	Export	152	Chile	CHL	196	Cyprus	CYP								03	FISH,CRUSTACEANS,MOLLUSC	1	No Quantity							32942			0
S3	2000	2000	2000	2	0	2	Export	152	Chile	CHL	203	Czechia	CZE								03	FISH,CRUSTACEANS,MOLLUSC	1	No Quantity							48554			0
S3	2000	2000	2000	2	0	2	Export	152	Chile	CHL	208	Denmark	DNK								03	FISH,CRUSTACEANS,MOLLUSC	1	No Quantity							1580115			0
S3	2000	2000	2000	2	0	2	Export	152	Chile	CHL	212	Dominica	DMA								03	FISH,CRUSTACEANS,MOLLUSC	1	No Quantity							278274			0
S3	2000	2000	2000	2	0	2	Export	152	Chile	CHL	214	Dominican Rep.	DOM								03	FISH,CRUSTACEANS,MOLLUSC	1	No Quantity							414975			0
S3	2000	2000	2000	2	0	2	Export	152	Chile	CHL	218	Ecuador	ECU								03	FISH,CRUSTACEANS,MOLLUSC	1	No Quantity							362824			0
S3	2000	2000	2000	2	0	2	Export	152	Chile	CHL	222	El Salvador	SLV								03	FISH,CRUSTACEANS,MOLLUSC	1	No Quantity							183940			0
S3	2000	2000	2000	2	0	2	Export	152	Chile	CHL	233	Estonia	EST								03	FISH,CRUSTACEANS,MOLLUSC	1	No Quantity							323968			0
S3	2000	2000	2000	2	0	2	Export	152	Chile	CHL	242	Fiji	FJI								03	FISH,CRUSTACEANS,MOLLUSC	1	No Quantity							187246			0
S3	2000	2000	2000	2	0	2	Export	152	Chile	CHL	251	France	FRA								03	FISH,CRUSTACEANS,MOLLUSC	1	No Quantity							43405884			0
S3	2000	2000	2000	2	0	2	Export	152	Chile	CHL	266	Gabon	GAB								03	FISH,CRUSTACEANS,MOLLUSC	1	No Quantity							109076			0
S3	2000	2000	2000	2	0	2	Export	152	Chile	CHL	276	Germany	DEU								03	FISH,CRUSTACEANS,MOLLUSC	1	No Quantity							33494784			0
S3	2000	2000	2000	2	0	2	Export	152	Chile	CHL	288	Ghana	GHA								03	FISH,CRUSTACEANS,MOLLUSC	1	No Quantity							144949			0
S3	2000	2000	2000	2	0	2	Export	152	Chile	CHL	296	Kiribati	KIR								03	FISH,CRUSTACEANS,MOLLUSC	1	No Quantity							171891			0
S3	2000	2000	2000	2	0	2	Export	152	Chile	CHL	300	Greece	GRC								03	FISH,CRUSTACEANS,MOLLUSC	1	No Quantity							58117			0
S3	2000	2000	2000	2	0	2	Export	152	Chile	CHL	320	Guatemala	GTM								03	FISH,CRUSTACEANS,MOLLUSC	1	No Quantity							147451			0
S3	2000	2000	2000	2	0	2	Export	152	Chile	CHL	328	Guyana	GUY								03	FISH,CRUSTACEANS,MOLLUSC	1	No Quantity							145843			0
S3	2000	2000	2000	2	0	2	Export	152	Chile	CHL	332	Haiti	HTI								03	FISH,CRUSTACEANS,MOLLUSC	1	No Quantity							875092			0
S3	2000	2000	2000	2	0	2	Export	152	Chile	CHL	340	Honduras	HND								03	FISH,CRUSTACEANS,MOLLUSC	1	No Quantity							16874			0
S3	2000	2000	2000	2	0	2	Export	152	Chile	CHL	352	Iceland	ISL								03	FISH,CRUSTACEANS,MOLLUSC	1	No Quantity							2080			0
S3	2000	2000	2000	2	0	2	Export	152	Chile	CHL	360	Indonesia	IDN								03	FISH,CRUSTACEANS,MOLLUSC	1	No Quantity							207089			0
S3	2000	2000	2000	2	0	2	Export	152	Chile	CHL	376	Israel	ISR								03	FISH,CRUSTACEANS,MOLLUSC	1	No Quantity							2173331			0
S3	2000	2000	2000	2	0	2	Export	152	Chile	CHL	381	Italy	ITA								03	FISH,CRUSTACEANS,MOLLUSC	1	No Quantity							9843152			0
S3	2000	2000	2000	2	0	2	Export	152	Chile	CHL	388	Jamaica	JAM								03	FISH,CRUSTACEANS,MOLLUSC	1	No Quantity							1648267			0
S3	2000	2000	2000	2	0	2	Export	152	Chile	CHL	392	Japan	JPN								03	FISH,CRUSTACEANS,MOLLUSC	1	No Quantity							601090113			0
S3	2000	2000	2000	2	0	2	Export	152	Chile	CHL	398	Kazakhstan	KAZ								03	FISH,CRUSTACEANS,MOLLUSC	1	No Quantity							9399			0
S3	2000	2000	2000	2	0	2	Export	152	Chile	CHL	408	Dem. People's Rep. of Korea	PRK								03	FISH,CRUSTACEANS,MOLLUSC	1	No Quantity							42013			0
S3	2000	2000	2000	2	0	2	Export	152	Chile	CHL	410	Rep. of Korea	KOR								03	FISH,CRUSTACEANS,MOLLUSC	1	No Quantity							14384596			0
S3	2000	2000	2000	2	0	2	Export	152	Chile	CHL	414	Kuwait	KWT								03	FISH,CRUSTACEANS,MOLLUSC	1	No Quantity							35089			0
S3	2000	2000	2000	2	0	2	Export	152	Chile	CHL	422	Lebanon	LBN								03	FISH,CRUSTACEANS,MOLLUSC	1	No Quantity							29451			0
S3	2000	2000	2000	2	0	2	Export	152	Chile	CHL	430	Liberia	LBR								03	FISH,CRUSTACEANS,MOLLUSC	1	No Quantity							3676			0
S3	2000	2000	2000	2	0	2	Export	152	Chile	CHL	434	Libya	LBY								03	FISH,CRUSTACEANS,MOLLUSC	1	No Quantity							9928			0
S3	2000	2000	2000	2	0	2	Export	152	Chile	CHL	440	Lithuania	LTU								03	FISH,CRUSTACEANS,MOLLUSC	1	No Quantity							242790			0
S3	2000	2000	2000	2	0	2	Export	152	Chile	CHL	442	Luxembourg	LUX								03	FISH,CRUSTACEANS,MOLLUSC	1	No Quantity							7500			0
S3	2000	2000	2000	2	0	2	Export	152	Chile	CHL	458	Malaysia	MYS								03	FISH,CRUSTACEANS,MOLLUSC	1	No Quantity							3219370			0
S3	2000	2000	2000	2	0	2	Export	152	Chile	CHL	480	Mauritius	MUS								03	FISH,CRUSTACEANS,MOLLUSC	1	No Quantity							507802			0
S3	2000	2000	2000	2	0	2	Export	152	Chile	CHL	484	Mexico	MEX								03	FISH,CRUSTACEANS,MOLLUSC	1	No Quantity							10731288			0
S3	2000	2000	2000	2	0	2	Export	152	Chile	CHL	490	Other Asia, nes									03	FISH,CRUSTACEANS,MOLLUSC	1	No Quantity							24356869			0
S3	2000	2000	2000	2	0	2	Export	152	Chile	CHL	504	Morocco	MAR								03	FISH,CRUSTACEANS,MOLLUSC	1	No Quantity							142038			0
S3	2000	2000	2000	2	0	2	Export	152	Chile	CHL	516	Namibia	NAM								03	FISH,CRUSTACEANS,MOLLUSC	1	No Quantity							2083813			0
S3	2000	2000	2000	2	0	2	Export	152	Chile	CHL	528	Netherlands	NLD								03	FISH,CRUSTACEANS,MOLLUSC	1	No Quantity							10918226			0
S3	2000	2000	2000	2	0	2	Export	152	Chile	CHL	548	Vanuatu	VUT								03	FISH,CRUSTACEANS,MOLLUSC	1	No Quantity							370383			0
S3	2000	2000	2000	2	0	2	Export	152	Chile	CHL	554	New Zealand	NZL								03	FISH,CRUSTACEANS,MOLLUSC	1	No Quantity							595893			0
S3	2000	2000	2000	2	0	2	Export	152	Chile	CHL	562	Niger	NER								03	FISH,CRUSTACEANS,MOLLUSC	1	No Quantity							77029			0
S3	2000	2000	2000	2	0	2	Export	152	Chile	CHL	566	Nigeria	NGA								03	FISH,CRUSTACEANS,MOLLUSC	1	No Quantity							1684700			0
S3	2000	2000	2000	2	0	2	Export	152	Chile	CHL	579	Norway	NOR								03	FISH,CRUSTACEANS,MOLLUSC	1	No Quantity							37876			0
S3	2000	2000	2000	2	0	2	Export	152	Chile	CHL	583	FS Micronesia	FSM								03	FISH,CRUSTACEANS,MOLLUSC	1	No Quantity							471439			0
S3	2000	2000	2000	2	0	2	Export	152	Chile	CHL	584	Marshall Isds	MHL								03	FISH,CRUSTACEANS,MOLLUSC	1	No Quantity							24163			0
S3	2000	2000	2000	2	0	2	Export	152	Chile	CHL	591	Panama	PAN								03	FISH,CRUSTACEANS,MOLLUSC	1	No Quantity							450004			0
S3	2000	2000	2000	2	0	2	Export	152	Chile	CHL	598	Papua New Guinea	PNG								03	FISH,CRUSTACEANS,MOLLUSC	1	No Quantity							245447			0
S3	2000	2000	2000	2	0	2	Export	152	Chile	CHL	600	Paraguay	PRY								03	FISH,CRUSTACEANS,MOLLUSC	1	No Quantity							248497			0
S3	2000	2000	2000	2	0	2	Export	152	Chile	CHL	604	Peru	PER								03	FISH,CRUSTACEANS,MOLLUSC	1	No Quantity							10060784			0
S3	2000	2000	2000	2	0	2	Export	152	Chile	CHL	608	Philippines	PHL								03	FISH,CRUSTACEANS,MOLLUSC	1	No Quantity							29897			0
S3	2000	2000	2000	2	0	2	Export	152	Chile	CHL	616	Poland	POL								03	FISH,CRUSTACEANS,MOLLUSC	1	No Quantity							974967			0
S3	2000	2000	2000	2	0	2	Export	152	Chile	CHL	620	Portugal	PRT								03	FISH,CRUSTACEANS,MOLLUSC	1	No Quantity							6374393			0
S3	2000	2000	2000	2	0	2	Export	152	Chile	CHL	642	Romania	ROU								03	FISH,CRUSTACEANS,MOLLUSC	1	No Quantity							15062			0
S3	2000	2000	2000	2	0	2	Export	152	Chile	CHL	643	Russian Federation	RUS								03	FISH,CRUSTACEANS,MOLLUSC	1	No Quantity							1209216			0
S3	2000	2000	2000	2	0	2	Export	152	Chile	CHL	662	Saint Lucia	LCA								03	FISH,CRUSTACEANS,MOLLUSC	1	No Quantity							88480			0
S3	2000	2000	2000	2	0	2	Export	152	Chile	CHL	694	Sierra Leone	SLE								03	FISH,CRUSTACEANS,MOLLUSC	1	No Quantity							15550			0
S3	2000	2000	2000	2	0	2	Export	152	Chile	CHL	702	Singapore	SGP								03	FISH,CRUSTACEANS,MOLLUSC	1	No Quantity							17014348			0
S3	2000	2000	2000	2	0	2	Export	152	Chile	CHL	704	Viet Nam	VNM								03	FISH,CRUSTACEANS,MOLLUSC	1	No Quantity							95512			0
S3	2000	2000	2000	2	0	2	Export	152	Chile	CHL	705	Slovenia	SVN								03	FISH,CRUSTACEANS,MOLLUSC	1	No Quantity							1931			0
S3	2000	2000	2000	2	0	2	Export	152	Chile	CHL	710	South Africa	ZAF								03	FISH,CRUSTACEANS,MOLLUSC	1	No Quantity							930108			0
S3	2000	2000	2000	2	0	2	Export	152	Chile	CHL	724	Spain	ESP								03	FISH,CRUSTACEANS,MOLLUSC	1	No Quantity							79088857			0
S3	2000	2000	2000	2	0	2	Export	152	Chile	CHL	752	Sweden	SWE								03	FISH,CRUSTACEANS,MOLLUSC	1	No Quantity							1085816			0
S3	2000	2000	2000	2	0	2	Export	152	Chile	CHL	757	Switzerland	CHE								03	FISH,CRUSTACEANS,MOLLUSC	1	No Quantity							1477930			0
S3	2000	2000	2000	2	0	2	Export	152	Chile	CHL	760	Syria	SYR								03	FISH,CRUSTACEANS,MOLLUSC	1	No Quantity							115500			0
S3	2000	2000	2000	2	0	2	Export	152	Chile	CHL	764	Thailand	THA								03	FISH,CRUSTACEANS,MOLLUSC	1	No Quantity							2853998			0
S3	2000	2000	2000	2	0	2	Export	152	Chile	CHL	776	Tonga	TON								03	FISH,CRUSTACEANS,MOLLUSC	1	No Quantity							157393			0
S3	2000	2000	2000	2	0	2	Export	152	Chile	CHL	780	Trinidad and Tobago	TTO								03	FISH,CRUSTACEANS,MOLLUSC	1	No Quantity							169451			0
S3	2000	2000	2000	2	0	2	Export	152	Chile	CHL	784	United Arab Emirates	ARE								03	FISH,CRUSTACEANS,MOLLUSC	1	No Quantity							27508			0
S3	2000	2000	2000	2	0	2	Export	152	Chile	CHL	788	Tunisia	TUN								03	FISH,CRUSTACEANS,MOLLUSC	1	No Quantity							153214			0
S3	2000	2000	2000	2	0	2	Export	152	Chile	CHL	792	Turkey	TUR								03	FISH,CRUSTACEANS,MOLLUSC	1	No Quantity							29448			0
S3	2000	2000	2000	2	0	2	Export	152	Chile	CHL	795	Turkmenistan	TKM								03	FISH,CRUSTACEANS,MOLLUSC	1	No Quantity							17952			0
S3	2000	2000	2000	2	0	2	Export	152	Chile	CHL	807	North Macedonia	MKD								03	FISH,CRUSTACEANS,MOLLUSC	1	No Quantity							10018			0
S3	2000	2000	2000	2	0	2	Export	152	Chile	CHL	818	Egypt	EGY								03	FISH,CRUSTACEANS,MOLLUSC	1	No Quantity							4966			0
S3	2000	2000	2000	2	0	2	Export	152	Chile	CHL	826	United Kingdom	GBR								03	FISH,CRUSTACEANS,MOLLUSC	1	No Quantity							17030911			0
S3	2000	2000	2000	2	0	2	Export	152	Chile	CHL	842	USA	USA								03	FISH,CRUSTACEANS,MOLLUSC	1	No Quantity							471301769			0
S3	2000	2000	2000	2	0	2	Export	152	Chile	CHL	858	Uruguay	URY								03	FISH,CRUSTACEANS,MOLLUSC	1	No Quantity							1264255			0
S3	2000	2000	2000	2	0	2	Export	152	Chile	CHL	862	Venezuela	VEN								03	FISH,CRUSTACEANS,MOLLUSC	1	No Quantity							9618708			0
S3	2000	2000	2000	2	0	2	Export	152	Chile	CHL	887	Yemen	YEM								03	FISH,CRUSTACEANS,MOLLUSC	1	No Quantity							114689			0
S3	2000	2000	2000	2	0	2	Export	152	Chile	CHL	899	Areas, nes									03	FISH,CRUSTACEANS,MOLLUSC	1	No Quantity							5476219			0
S3	2000	2000	2000	2	0	2	Export	156	China	CHN	0	World	WLD								03	FISH,CRUSTACEANS,MOLLUSC	1	No Quantity							3651901077			0
S3	2000	2000	2000	2	0	2	Export	156	China	CHN	20	Andorra	AND								03	FISH,CRUSTACEANS,MOLLUSC	1	No Quantity							47274			0
S3	2000	2000	2000	2	0	2	Export	156	China	CHN	32	Argentina	ARG								03	FISH,CRUSTACEANS,MOLLUSC	1	No Quantity							370443			0
S3	2000	2000	2000	2	0	2	Export	156	China	CHN	36	Australia	AUS								03	FISH,CRUSTACEANS,MOLLUSC	1	No Quantity							8587655			0
S3	2000	2000	2000	2	0	2	Export	156	China	CHN	40	Austria	AUT								03	FISH,CRUSTACEANS,MOLLUSC	1	No Quantity							11357			0
S3	2000	2000	2000	2	0	2	Export	156	China	CHN	50	Bangladesh	BGD								03	FISH,CRUSTACEANS,MOLLUSC	1	No Quantity							471			0
S3	2000	2000	2000	2	0	2	Export	156	China	CHN	56	Belgium	BEL								03	FISH,CRUSTACEANS,MOLLUSC	1	No Quantity							19888568			0
S3	2000	2000	2000	2	0	2	Export	156	China	CHN	70	Bosnia Herzegovina	BIH								03	FISH,CRUSTACEANS,MOLLUSC	1	No Quantity							41576			0
S3	2000	2000	2000	2	0	2	Export	156	China	CHN	76	Brazil	BRA								03	FISH,CRUSTACEANS,MOLLUSC	1	No Quantity							9690			0
S3	2000	2000	2000	2	0	2	Export	156	China	CHN	90	Solomon Isds	SLB								03	FISH,CRUSTACEANS,MOLLUSC	1	No Quantity							84212			0
S3	2000	2000	2000	2	0	2	Export	156	China	CHN	96	Brunei Darussalam	BRN								03	FISH,CRUSTACEANS,MOLLUSC	1	No Quantity							71410			0
S3	2000	2000	2000	2	0	2	Export	156	China	CHN	100	Bulgaria	BGR								03	FISH,CRUSTACEANS,MOLLUSC	1	No Quantity							128744			0
S3	2000	2000	2000	2	0	2	Export	156	China	CHN	116	Cambodia	KHM								03	FISH,CRUSTACEANS,MOLLUSC	1	No Quantity							4087			0
S3	2000	2000	2000	2	0	2	Export	156	China	CHN	120	Cameroon	CMR								03	FISH,CRUSTACEANS,MOLLUSC	1	No Quantity							28			0
S3	2000	2000	2000	2	0	2	Export	156	China	CHN	124	Canada	CAN								03	FISH,CRUSTACEANS,MOLLUSC	1	No Quantity							42371638			0
S3	2000	2000	2000	2	0	2	Export	156	China	CHN	144	Sri Lanka	LKA								03	FISH,CRUSTACEANS,MOLLUSC	1	No Quantity							87			0
S3	2000	2000	2000	2	0	2	Export	156	China	CHN	152	Chile	CHL								03	FISH,CRUSTACEANS,MOLLUSC	1	No Quantity							7700			0
S3	2000	2000	2000	2	0	2	Export	156	China	CHN	170	Colombia	COL								03	FISH,CRUSTACEANS,MOLLUSC	1	No Quantity							18358			0
S3	2000	2000	2000	2	0	2	Export	156	China	CHN	188	Costa Rica	CRI								03	FISH,CRUSTACEANS,MOLLUSC	1	No Quantity							1826			0
S3	2000	2000	2000	2	0	2	Export	156	China	CHN	196	Cyprus	CYP								03	FISH,CRUSTACEANS,MOLLUSC	1	No Quantity							194625			0
S3	2000	2000	2000	2	0	2	Export	156	China	CHN	203	Czechia	CZE								03	FISH,CRUSTACEANS,MOLLUSC	1	No Quantity							3646473			0
S3	2000	2000	2000	2	0	2	Export	156	China	CHN	208	Denmark	DNK								03	FISH,CRUSTACEANS,MOLLUSC	1	No Quantity							7287766			0
S3	2000	2000	2000	2	0	2	Export	156	China	CHN	212	Dominica	DMA								03	FISH,CRUSTACEANS,MOLLUSC	1	No Quantity							121214			0
S3	2000	2000	2000	2	0	2	Export	156	China	CHN	214	Dominican Rep.	DOM								03	FISH,CRUSTACEANS,MOLLUSC	1	No Quantity							36550			0
S3	2000	2000	2000	2	0	2	Export	156	China	CHN	218	Ecuador	ECU								03	FISH,CRUSTACEANS,MOLLUSC	1	No Quantity							15431			0
S3	2000	2000	2000	2	0	2	Export	156	China	CHN	222	El Salvador	SLV								03	FISH,CRUSTACEANS,MOLLUSC	1	No Quantity							116			0
S3	2000	2000	2000	2	0	2	Export	156	China	CHN	233	Estonia	EST								03	FISH,CRUSTACEANS,MOLLUSC	1	No Quantity							102122			0
S3	2000	2000	2000	2	0	2	Export	156	China	CHN	242	Fiji	FJI								03	FISH,CRUSTACEANS,MOLLUSC	1	No Quantity							183891			0
S3	2000	2000	2000	2	0	2	Export	156	China	CHN	246	Finland	FIN								03	FISH,CRUSTACEANS,MOLLUSC	1	No Quantity							1925423			0
S3	2000	2000	2000	2	0	2	Export	156	China	CHN	251	France	FRA								03	FISH,CRUSTACEANS,MOLLUSC	1	No Quantity							27043091			0
S3	2000	2000	2000	2	0	2	Export	156	China	CHN	276	Germany	DEU								03	FISH,CRUSTACEANS,MOLLUSC	1	No Quantity							107367828			0
S3	2000	2000	2000	2	0	2	Export	156	China	CHN	288	Ghana	GHA								03	FISH,CRUSTACEANS,MOLLUSC	1	No Quantity							7500			0
S3	2000	2000	2000	2	0	2	Export	156	China	CHN	296	Kiribati	KIR								03	FISH,CRUSTACEANS,MOLLUSC	1	No Quantity							44447			0
S3	2000	2000	2000	2	0	2	Export	156	China	CHN	300	Greece	GRC								03	FISH,CRUSTACEANS,MOLLUSC	1	No Quantity							3266816			0
S3	2000	2000	2000	2	0	2	Export	156	China	CHN	344	China, Hong Kong SAR	HKG								03	FISH,CRUSTACEANS,MOLLUSC	1	No Quantity							207303310			0
S3	2000	2000	2000	2	0	2	Export	156	China	CHN	348	Hungary	HUN								03	FISH,CRUSTACEANS,MOLLUSC	1	No Quantity							455069			0
S3	2000	2000	2000	2	0	2	Export	156	China	CHN	352	Iceland	ISL								03	FISH,CRUSTACEANS,MOLLUSC	1	No Quantity							289256			0
S3	2000	2000	2000	2	0	2	Export	156	China	CHN	360	Indonesia	IDN								03	FISH,CRUSTACEANS,MOLLUSC	1	No Quantity							2906476			0
S3	2000	2000	2000	2	0	2	Export	156	China	CHN	364	Iran	IRN								03	FISH,CRUSTACEANS,MOLLUSC	1	No Quantity							143638			0
S3	2000	2000	2000	2	0	2	Export	156	China	CHN	372	Ireland	IRL								03	FISH,CRUSTACEANS,MOLLUSC	1	No Quantity							21700			0
S3	2000	2000	2000	2	0	2	Export	156	China	CHN	376	Israel	ISR								03	FISH,CRUSTACEANS,MOLLUSC	1	No Quantity							604057			0
S3	2000	2000	2000	2	0	2	Export	156	China	CHN	381	Italy	ITA								03	FISH,CRUSTACEANS,MOLLUSC	1	No Quantity							25641456			0
S3	2000	2000	2000	2	0	2	Export	156	China	CHN	392	Japan	JPN								03	FISH,CRUSTACEANS,MOLLUSC	1	No Quantity							1951581503			0
S3	2000	2000	2000	2	0	2	Export	156	China	CHN	400	Jordan	JOR								03	FISH,CRUSTACEANS,MOLLUSC	1	No Quantity							116612			0
S3	2000	2000	2000	2	0	2	Export	156	China	CHN	408	Dem. People's Rep. of Korea	PRK								03	FISH,CRUSTACEANS,MOLLUSC	1	No Quantity							677380			0
S3	2000	2000	2000	2	0	2	Export	156	China	CHN	410	Rep. of Korea	KOR								03	FISH,CRUSTACEANS,MOLLUSC	1	No Quantity							426776965			0
S3	2000	2000	2000	2	0	2	Export	156	China	CHN	414	Kuwait	KWT								03	FISH,CRUSTACEANS,MOLLUSC	1	No Quantity							74443			0
S3	2000	2000	2000	2	0	2	Export	156	China	CHN	422	Lebanon	LBN								03	FISH,CRUSTACEANS,MOLLUSC	1	No Quantity							22895			0
S3	2000	2000	2000	2	0	2	Export	156	China	CHN	428	Latvia	LVA								03	FISH,CRUSTACEANS,MOLLUSC	1	No Quantity							30470			0
S3	2000	2000	2000	2	0	2	Export	156	China	CHN	440	Lithuania	LTU								03	FISH,CRUSTACEANS,MOLLUSC	1	No Quantity							135627			0
S3	2000	2000	2000	2	0	2	Export	156	China	CHN	442	Luxembourg	LUX								03	FISH,CRUSTACEANS,MOLLUSC	1	No Quantity							218402			0
S3	2000	2000	2000	2	0	2	Export	156	China	CHN	446	China, Macao SAR	MAC								03	FISH,CRUSTACEANS,MOLLUSC	1	No Quantity							6821752			0
S3	2000	2000	2000	2	0	2	Export	156	China	CHN	450	Madagascar	MDG								03	FISH,CRUSTACEANS,MOLLUSC	1	No Quantity							6599			0
S3	2000	2000	2000	2	0	2	Export	156	China	CHN	458	Malaysia	MYS								03	FISH,CRUSTACEANS,MOLLUSC	1	No Quantity							12036815			0
S3	2000	2000	2000	2	0	2	Export	156	China	CHN	480	Mauritius	MUS								03	FISH,CRUSTACEANS,MOLLUSC	1	No Quantity							143184			0
S3	2000	2000	2000	2	0	2	Export	156	China	CHN	484	Mexico	MEX								03	FISH,CRUSTACEANS,MOLLUSC	1	No Quantity							2069978			0
S3	2000	2000	2000	2	0	2	Export	156	China	CHN	490	Other Asia, nes									03	FISH,CRUSTACEANS,MOLLUSC	1	No Quantity							39495543			0
S3	2000	2000	2000	2	0	2	Export	156	China	CHN	528	Netherlands	NLD								03	FISH,CRUSTACEANS,MOLLUSC	1	No Quantity							19263662			0
S3	2000	2000	2000	2	0	2	Export	156	China	CHN	533	Aruba	ABW								03	FISH,CRUSTACEANS,MOLLUSC	1	No Quantity							5358			0
S3	2000	2000	2000	2	0	2	Export	156	China	CHN	548	Vanuatu	VUT								03	FISH,CRUSTACEANS,MOLLUSC	1	No Quantity							6538			0
S3	2000	2000	2000	2	0	2	Export	156	China	CHN	554	New Zealand	NZL								03	FISH,CRUSTACEANS,MOLLUSC	1	No Quantity							1319827			0
S3	2000	2000	2000	2	0	2	Export	156	China	CHN	566	Nigeria	NGA								03	FISH,CRUSTACEANS,MOLLUSC	1	No Quantity							16625			0
S3	2000	2000	2000	2	0	2	Export	156	China	CHN	577	Other Africa, nes									03	FISH,CRUSTACEANS,MOLLUSC	1	No Quantity							148839			0
S3	2000	2000	2000	2	0	2	Export	156	China	CHN	579	Norway	NOR								03	FISH,CRUSTACEANS,MOLLUSC	1	No Quantity							1548961			0
S3	2000	2000	2000	2	0	2	Export	156	China	CHN	583	FS Micronesia	FSM								03	FISH,CRUSTACEANS,MOLLUSC	1	No Quantity							120			0
S3	2000	2000	2000	2	0	2	Export	156	China	CHN	584	Marshall Isds	MHL								03	FISH,CRUSTACEANS,MOLLUSC	1	No Quantity							48			0
S3	2000	2000	2000	2	0	2	Export	156	China	CHN	586	Pakistan	PAK								03	FISH,CRUSTACEANS,MOLLUSC	1	No Quantity							7820			0
S3	2000	2000	2000	2	0	2	Export	156	China	CHN	591	Panama	PAN								03	FISH,CRUSTACEANS,MOLLUSC	1	No Quantity							428434			0
S3	2000	2000	2000	2	0	2	Export	156	China	CHN	598	Papua New Guinea	PNG								03	FISH,CRUSTACEANS,MOLLUSC	1	No Quantity							1410876			0
S3	2000	2000	2000	2	0	2	Export	156	China	CHN	608	Philippines	PHL								03	FISH,CRUSTACEANS,MOLLUSC	1	No Quantity							2913866			0
S3	2000	2000	2000	2	0	2	Export	156	China	CHN	616	Poland	POL								03	FISH,CRUSTACEANS,MOLLUSC	1	No Quantity							13484533			0
S3	2000	2000	2000	2	0	2	Export	156	China	CHN	620	Portugal	PRT								03	FISH,CRUSTACEANS,MOLLUSC	1	No Quantity							4623153			0
S3	2000	2000	2000	2	0	2	Export	156	China	CHN	642	Romania	ROU								03	FISH,CRUSTACEANS,MOLLUSC	1	No Quantity							2100			0
S3	2000	2000	2000	2	0	2	Export	156	China	CHN	643	Russian Federation	RUS								03	FISH,CRUSTACEANS,MOLLUSC	1	No Quantity							14444138			0
S3	2000	2000	2000	2	0	2	Export	156	China	CHN	682	Saudi Arabia	SAU								03	FISH,CRUSTACEANS,MOLLUSC	1	No Quantity							1147			0
S3	2000	2000	2000	2	0	2	Export	156	China	CHN	686	Senegal	SEN								03	FISH,CRUSTACEANS,MOLLUSC	1	No Quantity							32038			0
S3	2000	2000	2000	2	0	2	Export	156	China	CHN	699	India	IND								03	FISH,CRUSTACEANS,MOLLUSC	1	No Quantity							42030			0
S3	2000	2000	2000	2	0	2	Export	156	China	CHN	702	Singapore	SGP								03	FISH,CRUSTACEANS,MOLLUSC	1	No Quantity							14581989			0
S3	2000	2000	2000	2	0	2	Export	156	China	CHN	703	Slovakia	SVK								03	FISH,CRUSTACEANS,MOLLUSC	1	No Quantity							4630			0
S3	2000	2000	2000	2	0	2	Export	156	China	CHN	704	Viet Nam	VNM								03	FISH,CRUSTACEANS,MOLLUSC	1	No Quantity							451973			0
S3	2000	2000	2000	2	0	2	Export	156	China	CHN	710	South Africa	ZAF								03	FISH,CRUSTACEANS,MOLLUSC	1	No Quantity							3356085			0
S3	2000	2000	2000	2	0	2	Export	156	China	CHN	716	Zimbabwe	ZWE								03	FISH,CRUSTACEANS,MOLLUSC	1	No Quantity							264			0
S3	2000	2000	2000	2	0	2	Export	156	China	CHN	724	Spain	ESP								03	FISH,CRUSTACEANS,MOLLUSC	1	No Quantity							93695228			0
S3	2000	2000	2000	2	0	2	Export	156	China	CHN	752	Sweden	SWE								03	FISH,CRUSTACEANS,MOLLUSC	1	No Quantity							15033480			0
S3	2000	2000	2000	2	0	2	Export	156	China	CHN	757	Switzerland	CHE								03	FISH,CRUSTACEANS,MOLLUSC	1	No Quantity							168110			0
S3	2000	2000	2000	2	0	2	Export	156	China	CHN	764	Thailand	THA								03	FISH,CRUSTACEANS,MOLLUSC	1	No Quantity							11998957			0
S3	2000	2000	2000	2	0	2	Export	156	China	CHN	780	Trinidad and Tobago	TTO								03	FISH,CRUSTACEANS,MOLLUSC	1	No Quantity							2900			0
S3	2000	2000	2000	2	0	2	Export	156	China	CHN	784	United Arab Emirates	ARE								03	FISH,CRUSTACEANS,MOLLUSC	1	No Quantity							196539			0
S3	2000	2000	2000	2	0	2	Export	156	China	CHN	804	Ukraine	UKR								03	FISH,CRUSTACEANS,MOLLUSC	1	No Quantity							321364			0
S3	2000	2000	2000	2	0	2	Export	156	China	CHN	826	United Kingdom	GBR								03	FISH,CRUSTACEANS,MOLLUSC	1	No Quantity							33286503			0
S3	2000	2000	2000	2	0	2	Export	156	China	CHN	842	USA	USA								03	FISH,CRUSTACEANS,MOLLUSC	1	No Quantity							518302506			0
S3	2000	2000	2000	2	0	2	Export	156	China	CHN	858	Uruguay	URY								03	FISH,CRUSTACEANS,MOLLUSC	1	No Quantity							72863			0
S3	2000	2000	2000	2	0	2	Export	156	China	CHN	862	Venezuela	VEN								03	FISH,CRUSTACEANS,MOLLUSC	1	No Quantity							116079			0
S3	2000	2000	2000	2	0	2	Export	156	China	CHN	882	Samoa	WSM								03	FISH,CRUSTACEANS,MOLLUSC	1	No Quantity							148939			0
S3	2000	2000	2000	2	0	2	Export	156	China	CHN	891	Serbia and Montenegro	SCG								03	FISH,CRUSTACEANS,MOLLUSC	1	No Quantity							1008			0
S3	2000	2000	2000	2	0	2	Export	152	Chile	CHL	0	World	WLD								04	CEREALS,CEREAL PREPRTNS.	1	No Quantity							107089022			0
S3	2000	2000	2000	2	0	2	Export	152	Chile	CHL	24	Angola	AGO								04	CEREALS,CEREAL PREPRTNS.	1	No Quantity							6735			0
S3	2000	2000	2000	2	0	2	Export	152	Chile	CHL	32	Argentina	ARG								04	CEREALS,CEREAL PREPRTNS.	1	No Quantity							2212316			0
S3	2000	2000	2000	2	0	2	Export	152	Chile	CHL	36	Australia	AUS								04	CEREALS,CEREAL PREPRTNS.	1	No Quantity							2998			0
S3	2000	2000	2000	2	0	2	Export	152	Chile	CHL	40	Austria	AUT								04	CEREALS,CEREAL PREPRTNS.	1	No Quantity							947			0
S3	2000	2000	2000	2	0	2	Export	152	Chile	CHL	48	Bahrain	BHR								04	CEREALS,CEREAL PREPRTNS.	1	No Quantity							10377			0
S3	2000	2000	2000	2	0	2	Export	152	Chile	CHL	68	Bolivia (Plurinational State of)	BOL								04	CEREALS,CEREAL PREPRTNS.	1	No Quantity							5560437			0
S3	2000	2000	2000	2	0	2	Export	152	Chile	CHL	76	Brazil	BRA								04	CEREALS,CEREAL PREPRTNS.	1	No Quantity							472346			0
S3	2000	2000	2000	2	0	2	Export	152	Chile	CHL	124	Canada	CAN								04	CEREALS,CEREAL PREPRTNS.	1	No Quantity							549045			0
S3	2000	2000	2000	2	0	2	Export	152	Chile	CHL	170	Colombia	COL								04	CEREALS,CEREAL PREPRTNS.	1	No Quantity							5654788			0
S3	2000	2000	2000	2	0	2	Export	152	Chile	CHL	188	Costa Rica	CRI								04	CEREALS,CEREAL PREPRTNS.	1	No Quantity							388266			0
S3	2000	2000	2000	2	0	2	Export	152	Chile	CHL	192	Cuba	CUB								04	CEREALS,CEREAL PREPRTNS.	1	No Quantity							821433			0
S3	2000	2000	2000	2	0	2	Export	152	Chile	CHL	214	Dominican Rep.	DOM								04	CEREALS,CEREAL PREPRTNS.	1	No Quantity							871752			0
S3	2000	2000	2000	2	0	2	Export	152	Chile	CHL	218	Ecuador	ECU								04	CEREALS,CEREAL PREPRTNS.	1	No Quantity							3942140			0
S3	2000	2000	2000	2	0	2	Export	152	Chile	CHL	222	El Salvador	SLV								04	CEREALS,CEREAL PREPRTNS.	1	No Quantity							102418			0
S3	2000	2000	2000	2	0	2	Export	152	Chile	CHL	251	France	FRA								04	CEREALS,CEREAL PREPRTNS.	1	No Quantity							6399524			0
S3	2000	2000	2000	2	0	2	Export	152	Chile	CHL	276	Germany	DEU								04	CEREALS,CEREAL PREPRTNS.	1	No Quantity							195108			0
S3	2000	2000	2000	2	0	2	Export	152	Chile	CHL	320	Guatemala	GTM								04	CEREALS,CEREAL PREPRTNS.	1	No Quantity							634166			0
S3	2000	2000	2000	2	0	2	Export	152	Chile	CHL	332	Haiti	HTI								04	CEREALS,CEREAL PREPRTNS.	1	No Quantity							477739			0
S3	2000	2000	2000	2	0	2	Export	152	Chile	CHL	340	Honduras	HND								04	CEREALS,CEREAL PREPRTNS.	1	No Quantity							79660			0
S3	2000	2000	2000	2	0	2	Export	152	Chile	CHL	348	Hungary	HUN								04	CEREALS,CEREAL PREPRTNS.	1	No Quantity							27500			0
S3	2000	2000	2000	2	0	2	Export	152	Chile	CHL	376	Israel	ISR								04	CEREALS,CEREAL PREPRTNS.	1	No Quantity							8978			0
S3	2000	2000	2000	2	0	2	Export	152	Chile	CHL	392	Japan	JPN								04	CEREALS,CEREAL PREPRTNS.	1	No Quantity							164643			0
S3	2000	2000	2000	2	0	2	Export	152	Chile	CHL	410	Rep. of Korea	KOR								04	CEREALS,CEREAL PREPRTNS.	1	No Quantity							16460			0
S3	2000	2000	2000	2	0	2	Export	152	Chile	CHL	414	Kuwait	KWT								04	CEREALS,CEREAL PREPRTNS.	1	No Quantity							10410			0
S3	2000	2000	2000	2	0	2	Export	152	Chile	CHL	462	Maldives	MDV								04	CEREALS,CEREAL PREPRTNS.	1	No Quantity							258			0
S3	2000	2000	2000	2	0	2	Export	152	Chile	CHL	484	Mexico	MEX								04	CEREALS,CEREAL PREPRTNS.	1	No Quantity							307500			0
S3	2000	2000	2000	2	0	2	Export	152	Chile	CHL	490	Other Asia, nes									04	CEREALS,CEREAL PREPRTNS.	1	No Quantity							339350			0
S3	2000	2000	2000	2	0	2	Export	152	Chile	CHL	528	Netherlands	NLD								04	CEREALS,CEREAL PREPRTNS.	1	No Quantity							2461149			0
S3	2000	2000	2000	2	0	2	Export	152	Chile	CHL	554	New Zealand	NZL								04	CEREALS,CEREAL PREPRTNS.	1	No Quantity							564			0
S3	2000	2000	2000	2	0	2	Export	152	Chile	CHL	558	Nicaragua	NIC								04	CEREALS,CEREAL PREPRTNS.	1	No Quantity							90445			0
S3	2000	2000	2000	2	0	2	Export	152	Chile	CHL	566	Nigeria	NGA								04	CEREALS,CEREAL PREPRTNS.	1	No Quantity							22275			0
S3	2000	2000	2000	2	0	2	Export	152	Chile	CHL	591	Panama	PAN								04	CEREALS,CEREAL PREPRTNS.	1	No Quantity							176229			0
S3	2000	2000	2000	2	0	2	Export	152	Chile	CHL	598	Papua New Guinea	PNG								04	CEREALS,CEREAL PREPRTNS.	1	No Quantity							66227			0
S3	2000	2000	2000	2	0	2	Export	152	Chile	CHL	600	Paraguay	PRY								04	CEREALS,CEREAL PREPRTNS.	1	No Quantity							862679			0
S3	2000	2000	2000	2	0	2	Export	152	Chile	CHL	604	Peru	PER								04	CEREALS,CEREAL PREPRTNS.	1	No Quantity							9701182			0
S3	2000	2000	2000	2	0	2	Export	152	Chile	CHL	608	Philippines	PHL								04	CEREALS,CEREAL PREPRTNS.	1	No Quantity							8392			0
S3	2000	2000	2000	2	0	2	Export	152	Chile	CHL	699	India	IND								04	CEREALS,CEREAL PREPRTNS.	1	No Quantity							11008			0
S3	2000	2000	2000	2	0	2	Export	152	Chile	CHL	710	South Africa	ZAF								04	CEREALS,CEREAL PREPRTNS.	1	No Quantity							3859			0
S3	2000	2000	2000	2	0	2	Export	152	Chile	CHL	724	Spain	ESP								04	CEREALS,CEREAL PREPRTNS.	1	No Quantity							8859			0
S3	2000	2000	2000	2	0	2	Export	152	Chile	CHL	752	Sweden	SWE								04	CEREALS,CEREAL PREPRTNS.	1	No Quantity							24407			0
S3	2000	2000	2000	2	0	2	Export	152	Chile	CHL	757	Switzerland	CHE								04	CEREALS,CEREAL PREPRTNS.	1	No Quantity							430			0
S3	2000	2000	2000	2	0	2	Export	152	Chile	CHL	764	Thailand	THA								04	CEREALS,CEREAL PREPRTNS.	1	No Quantity							54938			0
S3	2000	2000	2000	2	0	2	Export	152	Chile	CHL	780	Trinidad and Tobago	TTO								04	CEREALS,CEREAL PREPRTNS.	1	No Quantity							36297			0
S3	2000	2000	2000	2	0	2	Export	152	Chile	CHL	784	United Arab Emirates	ARE								04	CEREALS,CEREAL PREPRTNS.	1	No Quantity							6865			0
S3	2000	2000	2000	2	0	2	Export	152	Chile	CHL	826	United Kingdom	GBR								04	CEREALS,CEREAL PREPRTNS.	1	No Quantity							140			0
S3	2000	2000	2000	2	0	2	Export	152	Chile	CHL	842	USA	USA								04	CEREALS,CEREAL PREPRTNS.	1	No Quantity							58318277			0
S3	2000	2000	2000	2	0	2	Export	152	Chile	CHL	858	Uruguay	URY								04	CEREALS,CEREAL PREPRTNS.	1	No Quantity							446531			0
S3	2000	2000	2000	2	0	2	Export	152	Chile	CHL	862	Venezuela	VEN								04	CEREALS,CEREAL PREPRTNS.	1	No Quantity							5070860			0
S3	2000	2000	2000	2	0	2	Export	152	Chile	CHL	899	Areas, nes									04	CEREALS,CEREAL PREPRTNS.	1	No Quantity							460115			0
S3	2000	2000	2000	2	0	2	Export	156	China	CHN	0	World	WLD								04	CEREALS,CEREAL PREPRTNS.	1	No Quantity							1816874751			0
S3	2000	2000	2000	2	0	2	Export	156	China	CHN	12	Algeria	DZA								04	CEREALS,CEREAL PREPRTNS.	1	No Quantity							14000			0
S3	2000	2000	2000	2	0	2	Export	156	China	CHN	24	Angola	AGO								04	CEREALS,CEREAL PREPRTNS.	1	No Quantity							2539			0
S3	2000	2000	2000	2	0	2	Export	156	China	CHN	32	Argentina	ARG								04	CEREALS,CEREAL PREPRTNS.	1	No Quantity							450			0
S3	2000	2000	2000	2	0	2	Export	156	China	CHN	36	Australia	AUS								04	CEREALS,CEREAL PREPRTNS.	1	No Quantity							3231530			0
S3	2000	2000	2000	2	0	2	Export	156	China	CHN	40	Austria	AUT								04	CEREALS,CEREAL PREPRTNS.	1	No Quantity							6065			0
S3	2000	2000	2000	2	0	2	Export	156	China	CHN	48	Bahrain	BHR								04	CEREALS,CEREAL PREPRTNS.	1	No Quantity							34688			0
S3	2000	2000	2000	2	0	2	Export	156	China	CHN	50	Bangladesh	BGD								04	CEREALS,CEREAL PREPRTNS.	1	No Quantity							8525862			0
S3	2000	2000	2000	2	0	2	Export	156	China	CHN	52	Barbados	BRB								04	CEREALS,CEREAL PREPRTNS.	1	No Quantity							1517			0
S3	2000	2000	2000	2	0	2	Export	156	China	CHN	56	Belgium	BEL								04	CEREALS,CEREAL PREPRTNS.	1	No Quantity							489519			0
S3	2000	2000	2000	2	0	2	Export	156	China	CHN	68	Bolivia (Plurinational State of)	BOL								04	CEREALS,CEREAL PREPRTNS.	1	No Quantity							2702			0
S3	2000	2000	2000	2	0	2	Export	156	China	CHN	72	Botswana	BWA								04	CEREALS,CEREAL PREPRTNS.	1	No Quantity							6446			0
S3	2000	2000	2000	2	0	2	Export	156	China	CHN	76	Brazil	BRA								04	CEREALS,CEREAL PREPRTNS.	1	No Quantity							103451			0
S3	2000	2000	2000	2	0	2	Export	156	China	CHN	96	Brunei Darussalam	BRN								04	CEREALS,CEREAL PREPRTNS.	1	No Quantity							15811			0
S3	2000	2000	2000	2	0	2	Export	156	China	CHN	100	Bulgaria	BGR								04	CEREALS,CEREAL PREPRTNS.	1	No Quantity							1525000			0
S3	2000	2000	2000	2	0	2	Export	156	China	CHN	104	Myanmar	MMR								04	CEREALS,CEREAL PREPRTNS.	1	No Quantity							3844096			0
S3	2000	2000	2000	2	0	2	Export	156	China	CHN	108	Burundi	BDI								04	CEREALS,CEREAL PREPRTNS.	1	No Quantity							809360			0
S3	2000	2000	2000	2	0	2	Export	156	China	CHN	112	Belarus	BLR								04	CEREALS,CEREAL PREPRTNS.	1	No Quantity							6021			0
S3	2000	2000	2000	2	0	2	Export	156	China	CHN	116	Cambodia	KHM								04	CEREALS,CEREAL PREPRTNS.	1	No Quantity							35545			0
S3	2000	2000	2000	2	0	2	Export	156	China	CHN	120	Cameroon	CMR								04	CEREALS,CEREAL PREPRTNS.	1	No Quantity							9679			0
S3	2000	2000	2000	2	0	2	Export	156	China	CHN	124	Canada	CAN								04	CEREALS,CEREAL PREPRTNS.	1	No Quantity							1303264			0
S3	2000	2000	2000	2	0	2	Export	156	China	CHN	144	Sri Lanka	LKA								04	CEREALS,CEREAL PREPRTNS.	1	No Quantity							7409156			0
S3	2000	2000	2000	2	0	2	Export	156	China	CHN	152	Chile	CHL								04	CEREALS,CEREAL PREPRTNS.	1	No Quantity							1250			0
S3	2000	2000	2000	2	0	2	Export	156	China	CHN	178	Congo	COG								04	CEREALS,CEREAL PREPRTNS.	1	No Quantity							1503482			0
S3	2000	2000	2000	2	0	2	Export	156	China	CHN	188	Costa Rica	CRI								04	CEREALS,CEREAL PREPRTNS.	1	No Quantity							6310			0
S3	2000	2000	2000	2	0	2	Export	156	China	CHN	191	Croatia	HRV								04	CEREALS,CEREAL PREPRTNS.	1	No Quantity							450			0
S3	2000	2000	2000	2	0	2	Export	156	China	CHN	192	Cuba	CUB								04	CEREALS,CEREAL PREPRTNS.	1	No Quantity							41308791			0
S3	2000	2000	2000	2	0	2	Export	156	China	CHN	196	Cyprus	CYP								04	CEREALS,CEREAL PREPRTNS.	1	No Quantity							3379			0
S3	2000	2000	2000	2	0	2	Export	156	China	CHN	203	Czechia	CZE								04	CEREALS,CEREAL PREPRTNS.	1	No Quantity							16157			0
S3	2000	2000	2000	2	0	2	Export	156	China	CHN	204	Benin	BEN								04	CEREALS,CEREAL PREPRTNS.	1	No Quantity							53756			0
S3	2000	2000	2000	2	0	2	Export	156	China	CHN	208	Denmark	DNK								04	CEREALS,CEREAL PREPRTNS.	1	No Quantity							24352			0
S3	2000	2000	2000	2	0	2	Export	156	China	CHN	222	El Salvador	SLV								04	CEREALS,CEREAL PREPRTNS.	1	No Quantity							770			0
S3	2000	2000	2000	2	0	2	Export	156	China	CHN	226	Equatorial Guinea	GNQ								04	CEREALS,CEREAL PREPRTNS.	1	No Quantity							4388			0
S3	2000	2000	2000	2	0	2	Export	156	China	CHN	242	Fiji	FJI								04	CEREALS,CEREAL PREPRTNS.	1	No Quantity							57			0
S3	2000	2000	2000	2	0	2	Export	156	China	CHN	246	Finland	FIN								04	CEREALS,CEREAL PREPRTNS.	1	No Quantity							54553			0
S3	2000	2000	2000	2	0	2	Export	156	China	CHN	251	France	FRA								04	CEREALS,CEREAL PREPRTNS.	1	No Quantity							406131			0
S3	2000	2000	2000	2	0	2	Export	156	China	CHN	266	Gabon	GAB								04	CEREALS,CEREAL PREPRTNS.	1	No Quantity							254			0
S3	2000	2000	2000	2	0	2	Export	156	China	CHN	270	Gambia	GMB								04	CEREALS,CEREAL PREPRTNS.	1	No Quantity							12235			0
S3	2000	2000	2000	2	0	2	Export	156	China	CHN	276	Germany	DEU								04	CEREALS,CEREAL PREPRTNS.	1	No Quantity							585637			0
S3	2000	2000	2000	2	0	2	Export	156	China	CHN	300	Greece	GRC								04	CEREALS,CEREAL PREPRTNS.	1	No Quantity							27195			0
S3	2000	2000	2000	2	0	2	Export	156	China	CHN	324	Guinea	GIN								04	CEREALS,CEREAL PREPRTNS.	1	No Quantity							999310			0
S3	2000	2000	2000	2	0	2	Export	156	China	CHN	344	China, Hong Kong SAR	HKG								04	CEREALS,CEREAL PREPRTNS.	1	No Quantity							75917108			0
S3	2000	2000	2000	2	0	2	Export	156	China	CHN	348	Hungary	HUN								04	CEREALS,CEREAL PREPRTNS.	1	No Quantity							62185			0
S3	2000	2000	2000	2	0	2	Export	156	China	CHN	360	Indonesia	IDN								04	CEREALS,CEREAL PREPRTNS.	1	No Quantity							181862019			0
S3	2000	2000	2000	2	0	2	Export	156	China	CHN	364	Iran	IRN								04	CEREALS,CEREAL PREPRTNS.	1	No Quantity							11356457			0
S3	2000	2000	2000	2	0	2	Export	156	China	CHN	368	Iraq	IRQ								04	CEREALS,CEREAL PREPRTNS.	1	No Quantity							38262789			0
S3	2000	2000	2000	2	0	2	Export	156	China	CHN	376	Israel	ISR								04	CEREALS,CEREAL PREPRTNS.	1	No Quantity							249998			0
S3	2000	2000	2000	2	0	2	Export	156	China	CHN	381	Italy	ITA								04	CEREALS,CEREAL PREPRTNS.	1	No Quantity							809784			0
S3	2000	2000	2000	2	0	2	Export	156	China	CHN	384	Côte d'Ivoire	CIV								04	CEREALS,CEREAL PREPRTNS.	1	No Quantity							130432409			0
S3	2000	2000	2000	2	0	2	Export	156	China	CHN	392	Japan	JPN								04	CEREALS,CEREAL PREPRTNS.	1	No Quantity							88562221			0
S3	2000	2000	2000	2	0	2	Export	156	China	CHN	398	Kazakhstan	KAZ								04	CEREALS,CEREAL PREPRTNS.	1	No Quantity							2738813			0
S3	2000	2000	2000	2	0	2	Export	156	China	CHN	404	Kenya	KEN								04	CEREALS,CEREAL PREPRTNS.	1	No Quantity							1876368			0
S3	2000	2000	2000	2	0	2	Export	156	China	CHN	408	Dem. People's Rep. of Korea	PRK								04	CEREALS,CEREAL PREPRTNS.	1	No Quantity							41427754			0
S3	2000	2000	2000	2	0	2	Export	156	China	CHN	410	Rep. of Korea	KOR								04	CEREALS,CEREAL PREPRTNS.	1	No Quantity							651434544			0
S3	2000	2000	2000	2	0	2	Export	156	China	CHN	414	Kuwait	KWT								04	CEREALS,CEREAL PREPRTNS.	1	No Quantity							36727			0
S3	2000	2000	2000	2	0	2	Export	156	China	CHN	417	Kyrgyzstan	KGZ								04	CEREALS,CEREAL PREPRTNS.	1	No Quantity							1040033			0
S3	2000	2000	2000	2	0	2	Export	156	China	CHN	418	Lao People's Dem. Rep.	LAO								04	CEREALS,CEREAL PREPRTNS.	1	No Quantity							74801			0
S3	2000	2000	2000	2	0	2	Export	156	China	CHN	422	Lebanon	LBN								04	CEREALS,CEREAL PREPRTNS.	1	No Quantity							834069			0
S3	2000	2000	2000	2	0	2	Export	156	China	CHN	426	Lesotho	LSO								04	CEREALS,CEREAL PREPRTNS.	1	No Quantity							107			0
S3	2000	2000	2000	2	0	2	Export	156	China	CHN	434	Libya	LBY								04	CEREALS,CEREAL PREPRTNS.	1	No Quantity							21311353			0
S3	2000	2000	2000	2	0	2	Export	156	China	CHN	442	Luxembourg	LUX								04	CEREALS,CEREAL PREPRTNS.	1	No Quantity							11790			0
S3	2000	2000	2000	2	0	2	Export	156	China	CHN	446	China, Macao SAR	MAC								04	CEREALS,CEREAL PREPRTNS.	1	No Quantity							1476940			0
S3	2000	2000	2000	2	0	2	Export	156	China	CHN	450	Madagascar	MDG								04	CEREALS,CEREAL PREPRTNS.	1	No Quantity							6017801			0
S3	2000	2000	2000	2	0	2	Export	156	China	CHN	458	Malaysia	MYS								04	CEREALS,CEREAL PREPRTNS.	1	No Quantity							234914519			0
S3	2000	2000	2000	2	0	2	Export	156	China	CHN	462	Maldives	MDV								04	CEREALS,CEREAL PREPRTNS.	1	No Quantity							18473			0
S3	2000	2000	2000	2	0	2	Export	156	China	CHN	466	Mali	MLI								04	CEREALS,CEREAL PREPRTNS.	1	No Quantity							32816			0
S3	2000	2000	2000	2	0	2	Export	156	China	CHN	480	Mauritius	MUS								04	CEREALS,CEREAL PREPRTNS.	1	No Quantity							7420704			0
S3	2000	2000	2000	2	0	2	Export	156	China	CHN	484	Mexico	MEX								04	CEREALS,CEREAL PREPRTNS.	1	No Quantity							44180			0
S3	2000	2000	2000	2	0	2	Export	156	China	CHN	490	Other Asia, nes									04	CEREALS,CEREAL PREPRTNS.	1	No Quantity							2638666			0
S3	2000	2000	2000	2	0	2	Export	156	China	CHN	496	Mongolia	MNG								04	CEREALS,CEREAL PREPRTNS.	1	No Quantity							9815360			0
S3	2000	2000	2000	2	0	2	Export	156	China	CHN	508	Mozambique	MOZ								04	CEREALS,CEREAL PREPRTNS.	1	No Quantity							4834820			0
S3	2000	2000	2000	2	0	2	Export	156	China	CHN	512	Oman	OMN								04	CEREALS,CEREAL PREPRTNS.	1	No Quantity							4412			0
S3	2000	2000	2000	2	0	2	Export	156	China	CHN	524	Nepal	NPL								04	CEREALS,CEREAL PREPRTNS.	1	No Quantity							61984			0
S3	2000	2000	2000	2	0	2	Export	156	China	CHN	527	Oceania, nes									04	CEREALS,CEREAL PREPRTNS.	1	No Quantity							3931			0
S3	2000	2000	2000	2	0	2	Export	156	China	CHN	528	Netherlands	NLD								04	CEREALS,CEREAL PREPRTNS.	1	No Quantity							6332277			0
S3	2000	2000	2000	2	0	2	Export	156	China	CHN	533	Aruba	ABW								04	CEREALS,CEREAL PREPRTNS.	1	No Quantity							2290			0
S3	2000	2000	2000	2	0	2	Export	156	China	CHN	548	Vanuatu	VUT								04	CEREALS,CEREAL PREPRTNS.	1	No Quantity							449			0
S3	2000	2000	2000	2	0	2	Export	156	China	CHN	554	New Zealand	NZL								04	CEREALS,CEREAL PREPRTNS.	1	No Quantity							193411			0
S3	2000	2000	2000	2	0	2	Export	156	China	CHN	566	Nigeria	NGA								04	CEREALS,CEREAL PREPRTNS.	1	No Quantity							63350			0
S3	2000	2000	2000	2	0	2	Export	156	China	CHN	579	Norway	NOR								04	CEREALS,CEREAL PREPRTNS.	1	No Quantity							12770			0
S3	2000	2000	2000	2	0	2	Export	156	China	CHN	586	Pakistan	PAK								04	CEREALS,CEREAL PREPRTNS.	1	No Quantity							41946			0
S3	2000	2000	2000	2	0	2	Export	156	China	CHN	591	Panama	PAN								04	CEREALS,CEREAL PREPRTNS.	1	No Quantity							42657			0
S3	2000	2000	2000	2	0	2	Export	156	China	CHN	598	Papua New Guinea	PNG								04	CEREALS,CEREAL PREPRTNS.	1	No Quantity							522			0
S3	2000	2000	2000	2	0	2	Export	156	China	CHN	604	Peru	PER								04	CEREALS,CEREAL PREPRTNS.	1	No Quantity							7244			0
S3	2000	2000	2000	2	0	2	Export	156	China	CHN	608	Philippines	PHL								04	CEREALS,CEREAL PREPRTNS.	1	No Quantity							42342475			0
S3	2000	2000	2000	2	0	2	Export	156	China	CHN	620	Portugal	PRT								04	CEREALS,CEREAL PREPRTNS.	1	No Quantity							3400			0
S3	2000	2000	2000	2	0	2	Export	156	China	CHN	624	Guinea-Bissau	GNB								04	CEREALS,CEREAL PREPRTNS.	1	No Quantity							846514			0
S3	2000	2000	2000	2	0	2	Export	156	China	CHN	642	Romania	ROU								04	CEREALS,CEREAL PREPRTNS.	1	No Quantity							10432400			0
S3	2000	2000	2000	2	0	2	Export	156	China	CHN	643	Russian Federation	RUS								04	CEREALS,CEREAL PREPRTNS.	1	No Quantity							58733391			0
S3	2000	2000	2000	2	0	2	Export	156	China	CHN	682	Saudi Arabia	SAU								04	CEREALS,CEREAL PREPRTNS.	1	No Quantity							488408			0
S3	2000	2000	2000	2	0	2	Export	156	China	CHN	686	Senegal	SEN								04	CEREALS,CEREAL PREPRTNS.	1	No Quantity							48776			0
S3	2000	2000	2000	2	0	2	Export	156	China	CHN	690	Seychelles	SYC								04	CEREALS,CEREAL PREPRTNS.	1	No Quantity							316			0
S3	2000	2000	2000	2	0	2	Export	156	China	CHN	694	Sierra Leone	SLE								04	CEREALS,CEREAL PREPRTNS.	1	No Quantity							612000			0
S3	2000	2000	2000	2	0	2	Export	156	China	CHN	699	India	IND								04	CEREALS,CEREAL PREPRTNS.	1	No Quantity							15061478			0
S3	2000	2000	2000	2	0	2	Export	156	China	CHN	702	Singapore	SGP								04	CEREALS,CEREAL PREPRTNS.	1	No Quantity							8643253			0
S3	2000	2000	2000	2	0	2	Export	156	China	CHN	704	Viet Nam	VNM								04	CEREALS,CEREAL PREPRTNS.	1	No Quantity							22435201			0
S3	2000	2000	2000	2	0	2	Export	156	China	CHN	710	South Africa	ZAF								04	CEREALS,CEREAL PREPRTNS.	1	No Quantity							2595175			0
S3	2000	2000	2000	2	0	2	Export	156	China	CHN	716	Zimbabwe	ZWE								04	CEREALS,CEREAL PREPRTNS.	1	No Quantity							15710			0
S3	2000	2000	2000	2	0	2	Export	156	China	CHN	724	Spain	ESP								04	CEREALS,CEREAL PREPRTNS.	1	No Quantity							114034			0
S3	2000	2000	2000	2	0	2	Export	156	China	CHN	740	Suriname	SUR								04	CEREALS,CEREAL PREPRTNS.	1	No Quantity							11389			0
S3	2000	2000	2000	2	0	2	Export	156	China	CHN	752	Sweden	SWE								04	CEREALS,CEREAL PREPRTNS.	1	No Quantity							35751			0
S3	2000	2000	2000	2	0	2	Export	156	China	CHN	757	Switzerland	CHE								04	CEREALS,CEREAL PREPRTNS.	1	No Quantity							18362			0
S3	2000	2000	2000	2	0	2	Export	156	China	CHN	760	Syria	SYR								04	CEREALS,CEREAL PREPRTNS.	1	No Quantity							4403985			0
S3	2000	2000	2000	2	0	2	Export	156	China	CHN	762	Tajikistan	TJK								04	CEREALS,CEREAL PREPRTNS.	1	No Quantity							85488			0
S3	2000	2000	2000	2	0	2	Export	156	China	CHN	764	Thailand	THA								04	CEREALS,CEREAL PREPRTNS.	1	No Quantity							29693024			0
S3	2000	2000	2000	2	0	2	Export	156	China	CHN	768	Togo	TGO								04	CEREALS,CEREAL PREPRTNS.	1	No Quantity							9265			0
S3	2000	2000	2000	2	0	2	Export	156	China	CHN	776	Tonga	TON								04	CEREALS,CEREAL PREPRTNS.	1	No Quantity							867			0
S3	2000	2000	2000	2	0	2	Export	156	China	CHN	784	United Arab Emirates	ARE								04	CEREALS,CEREAL PREPRTNS.	1	No Quantity							457916			0
S3	2000	2000	2000	2	0	2	Export	156	China	CHN	792	Turkey	TUR								04	CEREALS,CEREAL PREPRTNS.	1	No Quantity							7188580			0
S3	2000	2000	2000	2	0	2	Export	156	China	CHN	795	Turkmenistan	TKM								04	CEREALS,CEREAL PREPRTNS.	1	No Quantity							45758			0
S3	2000	2000	2000	2	0	2	Export	156	China	CHN	804	Ukraine	UKR								04	CEREALS,CEREAL PREPRTNS.	1	No Quantity							1074000			0
S3	2000	2000	2000	2	0	2	Export	156	China	CHN	818	Egypt	EGY								04	CEREALS,CEREAL PREPRTNS.	1	No Quantity							7475			0
S3	2000	2000	2000	2	0	2	Export	156	China	CHN	826	United Kingdom	GBR								04	CEREALS,CEREAL PREPRTNS.	1	No Quantity							2106876			0
S3	2000	2000	2000	2	0	2	Export	156	China	CHN	834	United Rep. of Tanzania	TZA								04	CEREALS,CEREAL PREPRTNS.	1	No Quantity							8339746			0
S3	2000	2000	2000	2	0	2	Export	156	China	CHN	842	USA	USA								04	CEREALS,CEREAL PREPRTNS.	1	No Quantity							6248816			0
S3	2000	2000	2000	2	0	2	Export	156	China	CHN	854	Burkina Faso	BFA								04	CEREALS,CEREAL PREPRTNS.	1	No Quantity							32936			0
S3	2000	2000	2000	2	0	2	Export	156	China	CHN	860	Uzbekistan	UZB								04	CEREALS,CEREAL PREPRTNS.	1	No Quantity							36504			0
S3	2000	2000	2000	2	0	2	Export	156	China	CHN	862	Venezuela	VEN								04	CEREALS,CEREAL PREPRTNS.	1	No Quantity							3360			0
S3	2000	2000	2000	2	0	2	Export	156	China	CHN	882	Samoa	WSM								04	CEREALS,CEREAL PREPRTNS.	1	No Quantity							170			0
S3	2000	2000	2000	2	0	2	Export	156	China	CHN	891	Serbia and Montenegro	SCG								04	CEREALS,CEREAL PREPRTNS.	1	No Quantity							33943			0
S3	2000	2000	2000	2	0	2	Export	152	Chile	CHL	0	World	WLD								05	VEGETABLES AND FRUIT	1	No Quantity							1536203817			0
S3	2000	2000	2000	2	0	2	Export	152	Chile	CHL	8	Albania	ALB								05	VEGETABLES AND FRUIT	1	No Quantity							35944			0
S3	2000	2000	2000	2	0	2	Export	152	Chile	CHL	32	Argentina	ARG								05	VEGETABLES AND FRUIT	1	No Quantity							66004621			0
S3	2000	2000	2000	2	0	2	Export	152	Chile	CHL	36	Australia	AUS								05	VEGETABLES AND FRUIT	1	No Quantity							4935380			0
S3	2000	2000	2000	2	0	2	Export	152	Chile	CHL	40	Austria	AUT								05	VEGETABLES AND FRUIT	1	No Quantity							47788			0
S3	2000	2000	2000	2	0	2	Export	152	Chile	CHL	44	Bahamas	BHS								05	VEGETABLES AND FRUIT	1	No Quantity							72722			0
S3	2000	2000	2000	2	0	2	Export	152	Chile	CHL	48	Bahrain	BHR								05	VEGETABLES AND FRUIT	1	No Quantity							49159			0
S3	2000	2000	2000	2	0	2	Export	152	Chile	CHL	52	Barbados	BRB								05	VEGETABLES AND FRUIT	1	No Quantity							38405			0
S3	2000	2000	2000	2	0	2	Export	152	Chile	CHL	56	Belgium	BEL								05	VEGETABLES AND FRUIT	1	No Quantity							6060944			0
S3	2000	2000	2000	2	0	2	Export	152	Chile	CHL	64	Bhutan	BTN								05	VEGETABLES AND FRUIT	1	No Quantity							15672			0
S3	2000	2000	2000	2	0	2	Export	152	Chile	CHL	68	Bolivia (Plurinational State of)	BOL								05	VEGETABLES AND FRUIT	1	No Quantity							5881270			0
S3	2000	2000	2000	2	0	2	Export	152	Chile	CHL	76	Brazil	BRA								05	VEGETABLES AND FRUIT	1	No Quantity							71257822			0
S3	2000	2000	2000	2	0	2	Export	152	Chile	CHL	116	Cambodia	KHM								05	VEGETABLES AND FRUIT	1	No Quantity							120370			0
S3	2000	2000	2000	2	0	2	Export	152	Chile	CHL	124	Canada	CAN								05	VEGETABLES AND FRUIT	1	No Quantity							10008729			0
S3	2000	2000	2000	2	0	2	Export	152	Chile	CHL	144	Sri Lanka	LKA								05	VEGETABLES AND FRUIT	1	No Quantity							8226			0
S3	2000	2000	2000	2	0	2	Export	152	Chile	CHL	156	China	CHN								05	VEGETABLES AND FRUIT	1	No Quantity							14118901			0
S3	2000	2000	2000	2	0	2	Export	152	Chile	CHL	170	Colombia	COL								05	VEGETABLES AND FRUIT	1	No Quantity							46723903			0
S3	2000	2000	2000	2	0	2	Export	152	Chile	CHL	188	Costa Rica	CRI								05	VEGETABLES AND FRUIT	1	No Quantity							6586960			0
S3	2000	2000	2000	2	0	2	Export	152	Chile	CHL	191	Croatia	HRV								05	VEGETABLES AND FRUIT	1	No Quantity							32900			0
S3	2000	2000	2000	2	0	2	Export	152	Chile	CHL	192	Cuba	CUB								05	VEGETABLES AND FRUIT	1	No Quantity							1540560			0
S3	2000	2000	2000	2	0	2	Export	152	Chile	CHL	196	Cyprus	CYP								05	VEGETABLES AND FRUIT	1	No Quantity							38765			0
S3	2000	2000	2000	2	0	2	Export	152	Chile	CHL	203	Czechia	CZE								05	VEGETABLES AND FRUIT	1	No Quantity							35186			0
S3	2000	2000	2000	2	0	2	Export	152	Chile	CHL	208	Denmark	DNK								05	VEGETABLES AND FRUIT	1	No Quantity							271610			0
S3	2000	2000	2000	2	0	2	Export	152	Chile	CHL	214	Dominican Rep.	DOM								05	VEGETABLES AND FRUIT	1	No Quantity							2622585			0
S3	2000	2000	2000	2	0	2	Export	152	Chile	CHL	218	Ecuador	ECU								05	VEGETABLES AND FRUIT	1	No Quantity							15863226			0
S3	2000	2000	2000	2	0	2	Export	152	Chile	CHL	222	El Salvador	SLV								05	VEGETABLES AND FRUIT	1	No Quantity							5216972			0
S3	2000	2000	2000	2	0	2	Export	152	Chile	CHL	233	Estonia	EST								05	VEGETABLES AND FRUIT	1	No Quantity							50018			0
S3	2000	2000	2000	2	0	2	Export	152	Chile	CHL	246	Finland	FIN								05	VEGETABLES AND FRUIT	1	No Quantity							728331			0
S3	2000	2000	2000	2	0	2	Export	152	Chile	CHL	251	France	FRA								05	VEGETABLES AND FRUIT	1	No Quantity							21236670			0
S3	2000	2000	2000	2	0	2	Export	152	Chile	CHL	268	Georgia	GEO								05	VEGETABLES AND FRUIT	1	No Quantity							3851			0
S3	2000	2000	2000	2	0	2	Export	152	Chile	CHL	276	Germany	DEU								05	VEGETABLES AND FRUIT	1	No Quantity							23652110			0
S3	2000	2000	2000	2	0	2	Export	152	Chile	CHL	300	Greece	GRC								05	VEGETABLES AND FRUIT	1	No Quantity							1849656			0
S3	2000	2000	2000	2	0	2	Export	152	Chile	CHL	308	Grenada	GRD								05	VEGETABLES AND FRUIT	1	No Quantity							4900			0
S3	2000	2000	2000	2	0	2	Export	152	Chile	CHL	320	Guatemala	GTM								05	VEGETABLES AND FRUIT	1	No Quantity							6468037			0
S3	2000	2000	2000	2	0	2	Export	152	Chile	CHL	328	Guyana	GUY								05	VEGETABLES AND FRUIT	1	No Quantity							11626			0
S3	2000	2000	2000	2	0	2	Export	152	Chile	CHL	332	Haiti	HTI								05	VEGETABLES AND FRUIT	1	No Quantity							146198			0
S3	2000	2000	2000	2	0	2	Export	152	Chile	CHL	340	Honduras	HND								05	VEGETABLES AND FRUIT	1	No Quantity							4449164			0
S3	2000	2000	2000	2	0	2	Export	152	Chile	CHL	348	Hungary	HUN								05	VEGETABLES AND FRUIT	1	No Quantity							17325			0
S3	2000	2000	2000	2	0	2	Export	152	Chile	CHL	352	Iceland	ISL								05	VEGETABLES AND FRUIT	1	No Quantity							9196			0
S3	2000	2000	2000	2	0	2	Export	152	Chile	CHL	360	Indonesia	IDN								05	VEGETABLES AND FRUIT	1	No Quantity							631036			0
S3	2000	2000	2000	2	0	2	Export	152	Chile	CHL	372	Ireland	IRL								05	VEGETABLES AND FRUIT	1	No Quantity							931232			0
S3	2000	2000	2000	2	0	2	Export	152	Chile	CHL	376	Israel	ISR								05	VEGETABLES AND FRUIT	1	No Quantity							135809			0
S3	2000	2000	2000	2	0	2	Export	152	Chile	CHL	381	Italy	ITA								05	VEGETABLES AND FRUIT	1	No Quantity							28420192			0
S3	2000	2000	2000	2	0	2	Export	152	Chile	CHL	388	Jamaica	JAM								05	VEGETABLES AND FRUIT	1	No Quantity							822246			0
S3	2000	2000	2000	2	0	2	Export	152	Chile	CHL	392	Japan	JPN								05	VEGETABLES AND FRUIT	1	No Quantity							63167376			0
S3	2000	2000	2000	2	0	2	Export	152	Chile	CHL	398	Kazakhstan	KAZ								05	VEGETABLES AND FRUIT	1	No Quantity							22045			0
S3	2000	2000	2000	2	0	2	Export	152	Chile	CHL	408	Dem. People's Rep. of Korea	PRK								05	VEGETABLES AND FRUIT	1	No Quantity							94518			0
S3	2000	2000	2000	2	0	2	Export	152	Chile	CHL	410	Rep. of Korea	KOR								05	VEGETABLES AND FRUIT	1	No Quantity							10496151			0
S3	2000	2000	2000	2	0	2	Export	152	Chile	CHL	414	Kuwait	KWT								05	VEGETABLES AND FRUIT	1	No Quantity							216452			0
S3	2000	2000	2000	2	0	2	Export	152	Chile	CHL	422	Lebanon	LBN								05	VEGETABLES AND FRUIT	1	No Quantity							53739			0
S3	2000	2000	2000	2	0	2	Export	152	Chile	CHL	428	Latvia	LVA								05	VEGETABLES AND FRUIT	1	No Quantity							291378			0
S3	2000	2000	2000	2	0	2	Export	152	Chile	CHL	440	Lithuania	LTU								05	VEGETABLES AND FRUIT	1	No Quantity							189392			0
S3	2000	2000	2000	2	0	2	Export	152	Chile	CHL	442	Luxembourg	LUX								05	VEGETABLES AND FRUIT	1	No Quantity							220306			0
S3	2000	2000	2000	2	0	2	Export	152	Chile	CHL	454	Malawi	MWI								05	VEGETABLES AND FRUIT	1	No Quantity							8704			0
S3	2000	2000	2000	2	0	2	Export	152	Chile	CHL	458	Malaysia	MYS								05	VEGETABLES AND FRUIT	1	No Quantity							3971486			0
S3	2000	2000	2000	2	0	2	Export	152	Chile	CHL	462	Maldives	MDV								05	VEGETABLES AND FRUIT	1	No Quantity							557			0
S3	2000	2000	2000	2	0	2	Export	152	Chile	CHL	470	Malta	MLT								05	VEGETABLES AND FRUIT	1	No Quantity							141721			0
S3	2000	2000	2000	2	0	2	Export	152	Chile	CHL	478	Mauritania	MRT								05	VEGETABLES AND FRUIT	1	No Quantity							51406			0
S3	2000	2000	2000	2	0	2	Export	152	Chile	CHL	484	Mexico	MEX								05	VEGETABLES AND FRUIT	1	No Quantity							105123890			0
S3	2000	2000	2000	2	0	2	Export	152	Chile	CHL	490	Other Asia, nes									05	VEGETABLES AND FRUIT	1	No Quantity							22030595			0
S3	2000	2000	2000	2	0	2	Export	152	Chile	CHL	504	Morocco	MAR								05	VEGETABLES AND FRUIT	1	No Quantity							24545			0
S3	2000	2000	2000	2	0	2	Export	152	Chile	CHL	508	Mozambique	MOZ								05	VEGETABLES AND FRUIT	1	No Quantity							1128			0
S3	2000	2000	2000	2	0	2	Export	152	Chile	CHL	528	Netherlands	NLD								05	VEGETABLES AND FRUIT	1	No Quantity							81659694			0
S3	2000	2000	2000	2	0	2	Export	152	Chile	CHL	554	New Zealand	NZL								05	VEGETABLES AND FRUIT	1	No Quantity							2051308			0
S3	2000	2000	2000	2	0	2	Export	152	Chile	CHL	558	Nicaragua	NIC								05	VEGETABLES AND FRUIT	1	No Quantity							1423675			0
S3	2000	2000	2000	2	0	2	Export	152	Chile	CHL	579	Norway	NOR								05	VEGETABLES AND FRUIT	1	No Quantity							503023			0
S3	2000	2000	2000	2	0	2	Export	152	Chile	CHL	591	Panama	PAN								05	VEGETABLES AND FRUIT	1	No Quantity							6071786			0
S3	2000	2000	2000	2	0	2	Export	152	Chile	CHL	598	Papua New Guinea	PNG								05	VEGETABLES AND FRUIT	1	No Quantity							202178			0
S3	2000	2000	2000	2	0	2	Export	152	Chile	CHL	600	Paraguay	PRY								05	VEGETABLES AND FRUIT	1	No Quantity							2892020			0
S3	2000	2000	2000	2	0	2	Export	152	Chile	CHL	604	Peru	PER								05	VEGETABLES AND FRUIT	1	No Quantity							25109166			0
S3	2000	2000	2000	2	0	2	Export	152	Chile	CHL	608	Philippines	PHL								05	VEGETABLES AND FRUIT	1	No Quantity							2077361			0
S3	2000	2000	2000	2	0	2	Export	152	Chile	CHL	616	Poland	POL								05	VEGETABLES AND FRUIT	1	No Quantity							455810			0
S3	2000	2000	2000	2	0	2	Export	152	Chile	CHL	620	Portugal	PRT								05	VEGETABLES AND FRUIT	1	No Quantity							6487044			0
S3	2000	2000	2000	2	0	2	Export	152	Chile	CHL	634	Qatar	QAT								05	VEGETABLES AND FRUIT	1	No Quantity							29200			0
S3	2000	2000	2000	2	0	2	Export	152	Chile	CHL	642	Romania	ROU								05	VEGETABLES AND FRUIT	1	No Quantity							202870			0
S3	2000	2000	2000	2	0	2	Export	152	Chile	CHL	643	Russian Federation	RUS								05	VEGETABLES AND FRUIT	1	No Quantity							9211496			0
S3	2000	2000	2000	2	0	2	Export	152	Chile	CHL	659	Saint Kitts and Nevis	KNA								05	VEGETABLES AND FRUIT	1	No Quantity							19254			0
S3	2000	2000	2000	2	0	2	Export	152	Chile	CHL	662	Saint Lucia	LCA								05	VEGETABLES AND FRUIT	1	No Quantity							17041			0
S3	2000	2000	2000	2	0	2	Export	152	Chile	CHL	682	Saudi Arabia	SAU								05	VEGETABLES AND FRUIT	1	No Quantity							34063460			0
S3	2000	2000	2000	2	0	2	Export	152	Chile	CHL	694	Sierra Leone	SLE								05	VEGETABLES AND FRUIT	1	No Quantity							5596			0
S3	2000	2000	2000	2	0	2	Export	152	Chile	CHL	699	India	IND								05	VEGETABLES AND FRUIT	1	No Quantity							1018519			0
S3	2000	2000	2000	2	0	2	Export	152	Chile	CHL	702	Singapore	SGP								05	VEGETABLES AND FRUIT	1	No Quantity							1645008			0
S3	2000	2000	2000	2	0	2	Export	152	Chile	CHL	704	Viet Nam	VNM								05	VEGETABLES AND FRUIT	1	No Quantity							284597			0
S3	2000	2000	2000	2	0	2	Export	152	Chile	CHL	705	Slovenia	SVN								05	VEGETABLES AND FRUIT	1	No Quantity							25260			0
S3	2000	2000	2000	2	0	2	Export	152	Chile	CHL	710	South Africa	ZAF								05	VEGETABLES AND FRUIT	1	No Quantity							117018			0
S3	2000	2000	2000	2	0	2	Export	152	Chile	CHL	724	Spain	ESP								05	VEGETABLES AND FRUIT	1	No Quantity							26774799			0
S3	2000	2000	2000	2	0	2	Export	152	Chile	CHL	748	Swaziland	SWZ								05	VEGETABLES AND FRUIT	1	No Quantity							27562			0
S3	2000	2000	2000	2	0	2	Export	152	Chile	CHL	752	Sweden	SWE								05	VEGETABLES AND FRUIT	1	No Quantity							3834181			0
S3	2000	2000	2000	2	0	2	Export	152	Chile	CHL	757	Switzerland	CHE								05	VEGETABLES AND FRUIT	1	No Quantity							4824322			0
S3	2000	2000	2000	2	0	2	Export	152	Chile	CHL	760	Syria	SYR								05	VEGETABLES AND FRUIT	1	No Quantity							15803			0
S3	2000	2000	2000	2	0	2	Export	152	Chile	CHL	762	Tajikistan	TJK								05	VEGETABLES AND FRUIT	1	No Quantity							272			0
S3	2000	2000	2000	2	0	2	Export	152	Chile	CHL	764	Thailand	THA								05	VEGETABLES AND FRUIT	1	No Quantity							860414			0
S3	2000	2000	2000	2	0	2	Export	152	Chile	CHL	780	Trinidad and Tobago	TTO								05	VEGETABLES AND FRUIT	1	No Quantity							922753			0
S3	2000	2000	2000	2	0	2	Export	152	Chile	CHL	784	United Arab Emirates	ARE								05	VEGETABLES AND FRUIT	1	No Quantity							11470701			0
S3	2000	2000	2000	2	0	2	Export	152	Chile	CHL	792	Turkey	TUR								05	VEGETABLES AND FRUIT	1	No Quantity							803417			0
S3	2000	2000	2000	2	0	2	Export	152	Chile	CHL	795	Turkmenistan	TKM								05	VEGETABLES AND FRUIT	1	No Quantity							19340			0
S3	2000	2000	2000	2	0	2	Export	152	Chile	CHL	807	North Macedonia	MKD								05	VEGETABLES AND FRUIT	1	No Quantity							15583			0
S3	2000	2000	2000	2	0	2	Export	152	Chile	CHL	818	Egypt	EGY								05	VEGETABLES AND FRUIT	1	No Quantity							910551			0
S3	2000	2000	2000	2	0	2	Export	152	Chile	CHL	826	United Kingdom	GBR								05	VEGETABLES AND FRUIT	1	No Quantity							69990471			0
S3	2000	2000	2000	2	0	2	Export	152	Chile	CHL	842	USA	USA								05	VEGETABLES AND FRUIT	1	No Quantity							599433323			0
S3	2000	2000	2000	2	0	2	Export	152	Chile	CHL	858	Uruguay	URY								05	VEGETABLES AND FRUIT	1	No Quantity							4676832			0
S3	2000	2000	2000	2	0	2	Export	152	Chile	CHL	862	Venezuela	VEN								05	VEGETABLES AND FRUIT	1	No Quantity							53471559			0
S3	2000	2000	2000	2	0	2	Export	152	Chile	CHL	899	Areas, nes									05	VEGETABLES AND FRUIT	1	No Quantity							29317944			0
S3	2000	2000	2000	2	0	2	Export	156	China	CHN	0	World	WLD								05	VEGETABLES AND FRUIT	1	No Quantity							3299035229			0
S3	2000	2000	2000	2	0	2	Export	156	China	CHN	12	Algeria	DZA								05	VEGETABLES AND FRUIT	1	No Quantity							1492425			0
S3	2000	2000	2000	2	0	2	Export	156	China	CHN	24	Angola	AGO								05	VEGETABLES AND FRUIT	1	No Quantity							3841462			0
S3	2000	2000	2000	2	0	2	Export	156	China	CHN	32	Argentina	ARG								05	VEGETABLES AND FRUIT	1	No Quantity							4655784			0
S3	2000	2000	2000	2	0	2	Export	156	China	CHN	36	Australia	AUS								05	VEGETABLES AND FRUIT	1	No Quantity							35461355			0
S3	2000	2000	2000	2	0	2	Export	156	China	CHN	40	Austria	AUT								05	VEGETABLES AND FRUIT	1	No Quantity							1270973			0
S3	2000	2000	2000	2	0	2	Export	156	China	CHN	44	Bahamas	BHS								05	VEGETABLES AND FRUIT	1	No Quantity							2800			0
S3	2000	2000	2000	2	0	2	Export	156	China	CHN	48	Bahrain	BHR								05	VEGETABLES AND FRUIT	1	No Quantity							939832			0
S3	2000	2000	2000	2	0	2	Export	156	China	CHN	50	Bangladesh	BGD								05	VEGETABLES AND FRUIT	1	No Quantity							1187288			0
S3	2000	2000	2000	2	0	2	Export	156	China	CHN	52	Barbados	BRB								05	VEGETABLES AND FRUIT	1	No Quantity							20729			0
S3	2000	2000	2000	2	0	2	Export	156	China	CHN	56	Belgium	BEL								05	VEGETABLES AND FRUIT	1	No Quantity							13723697			0
S3	2000	2000	2000	2	0	2	Export	156	China	CHN	68	Bolivia (Plurinational State of)	BOL								05	VEGETABLES AND FRUIT	1	No Quantity							14304			0
S3	2000	2000	2000	2	0	2	Export	156	China	CHN	70	Bosnia Herzegovina	BIH								05	VEGETABLES AND FRUIT	1	No Quantity							713			0
S3	2000	2000	2000	2	0	2	Export	156	China	CHN	72	Botswana	BWA								05	VEGETABLES AND FRUIT	1	No Quantity							5842			0
S3	2000	2000	2000	2	0	2	Export	156	China	CHN	76	Brazil	BRA								05	VEGETABLES AND FRUIT	1	No Quantity							8325375			0
S3	2000	2000	2000	2	0	2	Export	156	China	CHN	90	Solomon Isds	SLB								05	VEGETABLES AND FRUIT	1	No Quantity							5			0
S3	2000	2000	2000	2	0	2	Export	156	China	CHN	96	Brunei Darussalam	BRN								05	VEGETABLES AND FRUIT	1	No Quantity							407480			0
S3	2000	2000	2000	2	0	2	Export	156	China	CHN	100	Bulgaria	BGR								05	VEGETABLES AND FRUIT	1	No Quantity							1210446			0
S3	2000	2000	2000	2	0	2	Export	156	China	CHN	104	Myanmar	MMR								05	VEGETABLES AND FRUIT	1	No Quantity							9901851			0
S3	2000	2000	2000	2	0	2	Export	156	China	CHN	112	Belarus	BLR								05	VEGETABLES AND FRUIT	1	No Quantity							5255			0
S3	2000	2000	2000	2	0	2	Export	156	China	CHN	116	Cambodia	KHM								05	VEGETABLES AND FRUIT	1	No Quantity							399242			0
S3	2000	2000	2000	2	0	2	Export	156	China	CHN	120	Cameroon	CMR								05	VEGETABLES AND FRUIT	1	No Quantity							675			0
S3	2000	2000	2000	2	0	2	Export	156	China	CHN	124	Canada	CAN								05	VEGETABLES AND FRUIT	1	No Quantity							61793430			0
S3	2000	2000	2000	2	0	2	Export	156	China	CHN	132	Cabo Verde	CPV								05	VEGETABLES AND FRUIT	1	No Quantity							5670			0
S3	2000	2000	2000	2	0	2	Export	156	China	CHN	140	Central African Rep.	CAF								05	VEGETABLES AND FRUIT	1	No Quantity							2			0
S3	2000	2000	2000	2	0	2	Export	156	China	CHN	144	Sri Lanka	LKA								05	VEGETABLES AND FRUIT	1	No Quantity							5008640			0
S3	2000	2000	2000	2	0	2	Export	156	China	CHN	152	Chile	CHL								05	VEGETABLES AND FRUIT	1	No Quantity							1329180			0
S3	2000	2000	2000	2	0	2	Export	156	China	CHN	170	Colombia	COL								05	VEGETABLES AND FRUIT	1	No Quantity							11673859			0
S3	2000	2000	2000	2	0	2	Export	156	China	CHN	178	Congo	COG								05	VEGETABLES AND FRUIT	1	No Quantity							129459			0
S3	2000	2000	2000	2	0	2	Export	156	China	CHN	180	Dem. Rep. of the Congo	COD								05	VEGETABLES AND FRUIT	1	No Quantity							80947			0
S3	2000	2000	2000	2	0	2	Export	156	China	CHN	188	Costa Rica	CRI								05	VEGETABLES AND FRUIT	1	No Quantity							1812239			0
S3	2000	2000	2000	2	0	2	Export	156	China	CHN	191	Croatia	HRV								05	VEGETABLES AND FRUIT	1	No Quantity							268376			0
S3	2000	2000	2000	2	0	2	Export	156	China	CHN	192	Cuba	CUB								05	VEGETABLES AND FRUIT	1	No Quantity							26515890			0
S3	2000	2000	2000	2	0	2	Export	156	China	CHN	196	Cyprus	CYP								05	VEGETABLES AND FRUIT	1	No Quantity							256523			0
S3	2000	2000	2000	2	0	2	Export	156	China	CHN	203	Czechia	CZE								05	VEGETABLES AND FRUIT	1	No Quantity							3182921			0
S3	2000	2000	2000	2	0	2	Export	156	China	CHN	204	Benin	BEN								05	VEGETABLES AND FRUIT	1	No Quantity							18992			0
S3	2000	2000	2000	2	0	2	Export	156	China	CHN	208	Denmark	DNK								05	VEGETABLES AND FRUIT	1	No Quantity							3334746			0
S3	2000	2000	2000	2	0	2	Export	156	China	CHN	212	Dominica	DMA								05	VEGETABLES AND FRUIT	1	No Quantity							620952			0
S3	2000	2000	2000	2	0	2	Export	156	China	CHN	214	Dominican Rep.	DOM								05	VEGETABLES AND FRUIT	1	No Quantity							1293591			0
S3	2000	2000	2000	2	0	2	Export	156	China	CHN	218	Ecuador	ECU								05	VEGETABLES AND FRUIT	1	No Quantity							1434612			0
S3	2000	2000	2000	2	0	2	Export	156	China	CHN	222	El Salvador	SLV								05	VEGETABLES AND FRUIT	1	No Quantity							228394			0
S3	2000	2000	2000	2	0	2	Export	156	China	CHN	233	Estonia	EST								05	VEGETABLES AND FRUIT	1	No Quantity							23096			0
S3	2000	2000	2000	2	0	2	Export	156	China	CHN	242	Fiji	FJI								05	VEGETABLES AND FRUIT	1	No Quantity							295824			0
S3	2000	2000	2000	2	0	2	Export	156	China	CHN	246	Finland	FIN								05	VEGETABLES AND FRUIT	1	No Quantity							2156330			0
S3	2000	2000	2000	2	0	2	Export	156	China	CHN	251	France	FRA								05	VEGETABLES AND FRUIT	1	No Quantity							40667941			0
S3	2000	2000	2000	2	0	2	Export	156	China	CHN	262	Djibouti	DJI								05	VEGETABLES AND FRUIT	1	No Quantity							4326			0
S3	2000	2000	2000	2	0	2	Export	156	China	CHN	266	Gabon	GAB								05	VEGETABLES AND FRUIT	1	No Quantity							23694			0
S3	2000	2000	2000	2	0	2	Export	156	China	CHN	275	State of Palestine	PSE								05	VEGETABLES AND FRUIT	1	No Quantity							25685			0
S3	2000	2000	2000	2	0	2	Export	156	China	CHN	276	Germany	DEU								05	VEGETABLES AND FRUIT	1	No Quantity							134035484			0
S3	2000	2000	2000	2	0	2	Export	156	China	CHN	288	Ghana	GHA								05	VEGETABLES AND FRUIT	1	No Quantity							28938			0
S3	2000	2000	2000	2	0	2	Export	156	China	CHN	300	Greece	GRC								05	VEGETABLES AND FRUIT	1	No Quantity							4834727			0
S3	2000	2000	2000	2	0	2	Export	156	China	CHN	320	Guatemala	GTM								05	VEGETABLES AND FRUIT	1	No Quantity							502953			0
S3	2000	2000	2000	2	0	2	Export	156	China	CHN	324	Guinea	GIN								05	VEGETABLES AND FRUIT	1	No Quantity							43000			0
S3	2000	2000	2000	2	0	2	Export	156	China	CHN	328	Guyana	GUY								05	VEGETABLES AND FRUIT	1	No Quantity							247612			0
S3	2000	2000	2000	2	0	2	Export	156	China	CHN	332	Haiti	HTI								05	VEGETABLES AND FRUIT	1	No Quantity							43188			0
S3	2000	2000	2000	2	0	2	Export	156	China	CHN	340	Honduras	HND								05	VEGETABLES AND FRUIT	1	No Quantity							208731			0
S3	2000	2000	2000	2	0	2	Export	156	China	CHN	344	China, Hong Kong SAR	HKG								05	VEGETABLES AND FRUIT	1	No Quantity							157720065			0
S3	2000	2000	2000	2	0	2	Export	156	China	CHN	348	Hungary	HUN								05	VEGETABLES AND FRUIT	1	No Quantity							723611			0
S3	2000	2000	2000	2	0	2	Export	156	China	CHN	352	Iceland	ISL								05	VEGETABLES AND FRUIT	1	No Quantity							33386			0
S3	2000	2000	2000	2	0	2	Export	156	China	CHN	360	Indonesia	IDN								05	VEGETABLES AND FRUIT	1	No Quantity							57649266			0
S3	2000	2000	2000	2	0	2	Export	156	China	CHN	364	Iran	IRN								05	VEGETABLES AND FRUIT	1	No Quantity							260191			0
S3	2000	2000	2000	2	0	2	Export	156	China	CHN	368	Iraq	IRQ								05	VEGETABLES AND FRUIT	1	No Quantity							11174456			0
S3	2000	2000	2000	2	0	2	Export	156	China	CHN	372	Ireland	IRL								05	VEGETABLES AND FRUIT	1	No Quantity							217152			0
S3	2000	2000	2000	2	0	2	Export	156	China	CHN	376	Israel	ISR								05	VEGETABLES AND FRUIT	1	No Quantity							14497312			0
S3	2000	2000	2000	2	0	2	Export	156	China	CHN	381	Italy	ITA								05	VEGETABLES AND FRUIT	1	No Quantity							78997842			0
S3	2000	2000	2000	2	0	2	Export	156	China	CHN	384	Côte d'Ivoire	CIV								05	VEGETABLES AND FRUIT	1	No Quantity							2267			0
S3	2000	2000	2000	2	0	2	Export	156	China	CHN	388	Jamaica	JAM								05	VEGETABLES AND FRUIT	1	No Quantity							179100			0
S3	2000	2000	2000	2	0	2	Export	156	China	CHN	392	Japan	JPN								05	VEGETABLES AND FRUIT	1	No Quantity							1541580245			0
S3	2000	2000	2000	2	0	2	Export	156	China	CHN	398	Kazakhstan	KAZ								05	VEGETABLES AND FRUIT	1	No Quantity							2655641			0
S3	2000	2000	2000	2	0	2	Export	156	China	CHN	400	Jordan	JOR								05	VEGETABLES AND FRUIT	1	No Quantity							4127100			0
S3	2000	2000	2000	2	0	2	Export	156	China	CHN	404	Kenya	KEN								05	VEGETABLES AND FRUIT	1	No Quantity							169390			0
S3	2000	2000	2000	2	0	2	Export	156	China	CHN	408	Dem. People's Rep. of Korea	PRK								05	VEGETABLES AND FRUIT	1	No Quantity							4929037			0
S3	2000	2000	2000	2	0	2	Export	156	China	CHN	410	Rep. of Korea	KOR								05	VEGETABLES AND FRUIT	1	No Quantity							143765929			0
S3	2000	2000	2000	2	0	2	Export	156	China	CHN	414	Kuwait	KWT								05	VEGETABLES AND FRUIT	1	No Quantity							2914931			0
S3	2000	2000	2000	2	0	2	Export	156	China	CHN	417	Kyrgyzstan	KGZ								05	VEGETABLES AND FRUIT	1	No Quantity							239649			0
S3	2000	2000	2000	2	0	2	Export	156	China	CHN	418	Lao People's Dem. Rep.	LAO								05	VEGETABLES AND FRUIT	1	No Quantity							260649			0
S3	2000	2000	2000	2	0	2	Export	156	China	CHN	422	Lebanon	LBN								05	VEGETABLES AND FRUIT	1	No Quantity							5172643			0
S3	2000	2000	2000	2	0	2	Export	156	China	CHN	426	Lesotho	LSO								05	VEGETABLES AND FRUIT	1	No Quantity							2963			0
S3	2000	2000	2000	2	0	2	Export	156	China	CHN	428	Latvia	LVA								05	VEGETABLES AND FRUIT	1	No Quantity							398630			0
S3	2000	2000	2000	2	0	2	Export	156	China	CHN	430	Liberia	LBR								05	VEGETABLES AND FRUIT	1	No Quantity							1000			0
S3	2000	2000	2000	2	0	2	Export	156	China	CHN	440	Lithuania	LTU								05	VEGETABLES AND FRUIT	1	No Quantity							241765			0
S3	2000	2000	2000	2	0	2	Export	156	China	CHN	446	China, Macao SAR	MAC								05	VEGETABLES AND FRUIT	1	No Quantity							7798180			0
S3	2000	2000	2000	2	0	2	Export	156	China	CHN	450	Madagascar	MDG								05	VEGETABLES AND FRUIT	1	No Quantity							17846			0
S3	2000	2000	2000	2	0	2	Export	156	China	CHN	458	Malaysia	MYS								05	VEGETABLES AND FRUIT	1	No Quantity							69336574			0
S3	2000	2000	2000	2	0	2	Export	156	China	CHN	462	Maldives	MDV								05	VEGETABLES AND FRUIT	1	No Quantity							50862			0
S3	2000	2000	2000	2	0	2	Export	156	China	CHN	466	Mali	MLI								05	VEGETABLES AND FRUIT	1	No Quantity							317			0
S3	2000	2000	2000	2	0	2	Export	156	China	CHN	470	Malta	MLT								05	VEGETABLES AND FRUIT	1	No Quantity							362037			0
S3	2000	2000	2000	2	0	2	Export	156	China	CHN	480	Mauritius	MUS								05	VEGETABLES AND FRUIT	1	No Quantity							1207314			0
S3	2000	2000	2000	2	0	2	Export	156	China	CHN	484	Mexico	MEX								05	VEGETABLES AND FRUIT	1	No Quantity							8373189			0
S3	2000	2000	2000	2	0	2	Export	156	China	CHN	490	Other Asia, nes									05	VEGETABLES AND FRUIT	1	No Quantity							37984679			0
S3	2000	2000	2000	2	0	2	Export	156	China	CHN	496	Mongolia	MNG								05	VEGETABLES AND FRUIT	1	No Quantity							1870318			0
S3	2000	2000	2000	2	0	2	Export	156	China	CHN	504	Morocco	MAR								05	VEGETABLES AND FRUIT	1	No Quantity							1472168			0
S3	2000	2000	2000	2	0	2	Export	156	China	CHN	508	Mozambique	MOZ								05	VEGETABLES AND FRUIT	1	No Quantity							13506			0
S3	2000	2000	2000	2	0	2	Export	156	China	CHN	512	Oman	OMN								05	VEGETABLES AND FRUIT	1	No Quantity							1151387			0
S3	2000	2000	2000	2	0	2	Export	156	China	CHN	524	Nepal	NPL								05	VEGETABLES AND FRUIT	1	No Quantity							1239489			0
S3	2000	2000	2000	2	0	2	Export	156	China	CHN	527	Oceania, nes									05	VEGETABLES AND FRUIT	1	No Quantity							3746			0
S3	2000	2000	2000	2	0	2	Export	156	China	CHN	528	Netherlands	NLD								05	VEGETABLES AND FRUIT	1	No Quantity							119178792			0
S3	2000	2000	2000	2	0	2	Export	156	China	CHN	530	Neth. Antilles	ANT								05	VEGETABLES AND FRUIT	1	No Quantity							12543			0
S3	2000	2000	2000	2	0	2	Export	156	China	CHN	533	Aruba	ABW								05	VEGETABLES AND FRUIT	1	No Quantity							61197			0
S3	2000	2000	2000	2	0	2	Export	156	China	CHN	540	New Caledonia	NCL								05	VEGETABLES AND FRUIT	1	No Quantity							87212			0
S3	2000	2000	2000	2	0	2	Export	156	China	CHN	548	Vanuatu	VUT								05	VEGETABLES AND FRUIT	1	No Quantity							15946			0
S3	2000	2000	2000	2	0	2	Export	156	China	CHN	554	New Zealand	NZL								05	VEGETABLES AND FRUIT	1	No Quantity							3884910			0
S3	2000	2000	2000	2	0	2	Export	156	China	CHN	558	Nicaragua	NIC								05	VEGETABLES AND FRUIT	1	No Quantity							62655			0
S3	2000	2000	2000	2	0	2	Export	156	China	CHN	566	Nigeria	NGA								05	VEGETABLES AND FRUIT	1	No Quantity							131171			0
S3	2000	2000	2000	2	0	2	Export	156	China	CHN	579	Norway	NOR								05	VEGETABLES AND FRUIT	1	No Quantity							4610955			0
S3	2000	2000	2000	2	0	2	Export	156	China	CHN	583	FS Micronesia	FSM								05	VEGETABLES AND FRUIT	1	No Quantity							82			0
S3	2000	2000	2000	2	0	2	Export	156	China	CHN	584	Marshall Isds	MHL								05	VEGETABLES AND FRUIT	1	No Quantity							22			0
S3	2000	2000	2000	2	0	2	Export	156	China	CHN	586	Pakistan	PAK								05	VEGETABLES AND FRUIT	1	No Quantity							9643000			0
S3	2000	2000	2000	2	0	2	Export	156	China	CHN	591	Panama	PAN								05	VEGETABLES AND FRUIT	1	No Quantity							1399137			0
S3	2000	2000	2000	2	0	2	Export	156	China	CHN	598	Papua New Guinea	PNG								05	VEGETABLES AND FRUIT	1	No Quantity							72142			0
S3	2000	2000	2000	2	0	2	Export	156	China	CHN	604	Peru	PER								05	VEGETABLES AND FRUIT	1	No Quantity							257795			0
S3	2000	2000	2000	2	0	2	Export	156	China	CHN	608	Philippines	PHL								05	VEGETABLES AND FRUIT	1	No Quantity							55936436			0
S3	2000	2000	2000	2	0	2	Export	156	China	CHN	616	Poland	POL								05	VEGETABLES AND FRUIT	1	No Quantity							2441281			0
S3	2000	2000	2000	2	0	2	Export	156	China	CHN	620	Portugal	PRT								05	VEGETABLES AND FRUIT	1	No Quantity							2788408			0
S3	2000	2000	2000	2	0	2	Export	156	China	CHN	634	Qatar	QAT								05	VEGETABLES AND FRUIT	1	No Quantity							306093			0
S3	2000	2000	2000	2	0	2	Export	156	China	CHN	642	Romania	ROU								05	VEGETABLES AND FRUIT	1	No Quantity							7047049			0
S3	2000	2000	2000	2	0	2	Export	156	China	CHN	643	Russian Federation	RUS								05	VEGETABLES AND FRUIT	1	No Quantity							50293488			0
S3	2000	2000	2000	2	0	2	Export	156	China	CHN	682	Saudi Arabia	SAU								05	VEGETABLES AND FRUIT	1	No Quantity							14017159			0
S3	2000	2000	2000	2	0	2	Export	156	China	CHN	686	Senegal	SEN								05	VEGETABLES AND FRUIT	1	No Quantity							2502305			0
S3	2000	2000	2000	2	0	2	Export	156	China	CHN	690	Seychelles	SYC								05	VEGETABLES AND FRUIT	1	No Quantity							14665			0
S3	2000	2000	2000	2	0	2	Export	156	China	CHN	694	Sierra Leone	SLE								05	VEGETABLES AND FRUIT	1	No Quantity							36326			0
S3	2000	2000	2000	2	0	2	Export	156	China	CHN	699	India	IND								05	VEGETABLES AND FRUIT	1	No Quantity							8412867			0
S3	2000	2000	2000	2	0	2	Export	156	China	CHN	702	Singapore	SGP								05	VEGETABLES AND FRUIT	1	No Quantity							62279118			0
S3	2000	2000	2000	2	0	2	Export	156	China	CHN	703	Slovakia	SVK								05	VEGETABLES AND FRUIT	1	No Quantity							2408			0
S3	2000	2000	2000	2	0	2	Export	156	China	CHN	704	Viet Nam	VNM								05	VEGETABLES AND FRUIT	1	No Quantity							22721247			0
S3	2000	2000	2000	2	0	2	Export	156	China	CHN	705	Slovenia	SVN								05	VEGETABLES AND FRUIT	1	No Quantity							1525731			0
S3	2000	2000	2000	2	0	2	Export	156	China	CHN	710	South Africa	ZAF								05	VEGETABLES AND FRUIT	1	No Quantity							15696439			0
S3	2000	2000	2000	2	0	2	Export	156	China	CHN	716	Zimbabwe	ZWE								05	VEGETABLES AND FRUIT	1	No Quantity							88			0
S3	2000	2000	2000	2	0	2	Export	156	China	CHN	724	Spain	ESP								05	VEGETABLES AND FRUIT	1	No Quantity							34288678			0
S3	2000	2000	2000	2	0	2	Export	156	China	CHN	736	Fmr Sudan	SDN								05	VEGETABLES AND FRUIT	1	No Quantity							410371			0
S3	2000	2000	2000	2	0	2	Export	156	China	CHN	740	Suriname	SUR								05	VEGETABLES AND FRUIT	1	No Quantity							42977			0
S3	2000	2000	2000	2	0	2	Export	156	China	CHN	752	Sweden	SWE								05	VEGETABLES AND FRUIT	1	No Quantity							7800375			0
S3	2000	2000	2000	2	0	2	Export	156	China	CHN	757	Switzerland	CHE								05	VEGETABLES AND FRUIT	1	No Quantity							5591684			0
S3	2000	2000	2000	2	0	2	Export	156	China	CHN	760	Syria	SYR								05	VEGETABLES AND FRUIT	1	No Quantity							4414725			0
S3	2000	2000	2000	2	0	2	Export	156	China	CHN	764	Thailand	THA								05	VEGETABLES AND FRUIT	1	No Quantity							17142386			0
S3	2000	2000	2000	2	0	2	Export	156	China	CHN	768	Togo	TGO								05	VEGETABLES AND FRUIT	1	No Quantity							9151			0
S3	2000	2000	2000	2	0	2	Export	156	China	CHN	776	Tonga	TON								05	VEGETABLES AND FRUIT	1	No Quantity							2551			0
S3	2000	2000	2000	2	0	2	Export	156	China	CHN	780	Trinidad and Tobago	TTO								05	VEGETABLES AND FRUIT	1	No Quantity							509913			0
S3	2000	2000	2000	2	0	2	Export	156	China	CHN	784	United Arab Emirates	ARE								05	VEGETABLES AND FRUIT	1	No Quantity							18648897			0
S3	2000	2000	2000	2	0	2	Export	156	China	CHN	788	Tunisia	TUN								05	VEGETABLES AND FRUIT	1	No Quantity							583516			0
S3	2000	2000	2000	2	0	2	Export	156	China	CHN	792	Turkey	TUR								05	VEGETABLES AND FRUIT	1	No Quantity							9166414			0
S3	2000	2000	2000	2	0	2	Export	156	China	CHN	800	Uganda	UGA								05	VEGETABLES AND FRUIT	1	No Quantity							700			0
S3	2000	2000	2000	2	0	2	Export	156	China	CHN	804	Ukraine	UKR								05	VEGETABLES AND FRUIT	1	No Quantity							856067			0
S3	2000	2000	2000	2	0	2	Export	156	China	CHN	818	Egypt	EGY								05	VEGETABLES AND FRUIT	1	No Quantity							18122760			0
S3	2000	2000	2000	2	0	2	Export	156	China	CHN	826	United Kingdom	GBR								05	VEGETABLES AND FRUIT	1	No Quantity							38124181			0
S3	2000	2000	2000	2	0	2	Export	156	China	CHN	834	United Rep. of Tanzania	TZA								05	VEGETABLES AND FRUIT	1	No Quantity							10099			0
S3	2000	2000	2000	2	0	2	Export	156	China	CHN	842	USA	USA								05	VEGETABLES AND FRUIT	1	No Quantity							200028784			0
S3	2000	2000	2000	2	0	2	Export	156	China	CHN	854	Burkina Faso	BFA								05	VEGETABLES AND FRUIT	1	No Quantity							10660			0
S3	2000	2000	2000	2	0	2	Export	156	China	CHN	858	Uruguay	URY								05	VEGETABLES AND FRUIT	1	No Quantity							516009			0
S3	2000	2000	2000	2	0	2	Export	156	China	CHN	860	Uzbekistan	UZB								05	VEGETABLES AND FRUIT	1	No Quantity							49296			0
S3	2000	2000	2000	2	0	2	Export	156	China	CHN	862	Venezuela	VEN								05	VEGETABLES AND FRUIT	1	No Quantity							823444			0
S3	2000	2000	2000	2	0	2	Export	156	China	CHN	882	Samoa	WSM								05	VEGETABLES AND FRUIT	1	No Quantity							18480			0
S3	2000	2000	2000	2	0	2	Export	156	China	CHN	887	Yemen	YEM								05	VEGETABLES AND FRUIT	1	No Quantity							12441726			0
S3	2000	2000	2000	2	0	2	Export	156	China	CHN	891	Serbia and Montenegro	SCG								05	VEGETABLES AND FRUIT	1	No Quantity							189401			0
S3	2000	2000	2000	2	0	2	Export	152	Chile	CHL	0	World	WLD								06	SUGAR,SUGR.PREPTNS,HONEY	1	No Quantity							25663337			0
S3	2000	2000	2000	2	0	2	Export	152	Chile	CHL	24	Angola	AGO								06	SUGAR,SUGR.PREPTNS,HONEY	1	No Quantity							12789			0
S3	2000	2000	2000	2	0	2	Export	152	Chile	CHL	32	Argentina	ARG								06	SUGAR,SUGR.PREPTNS,HONEY	1	No Quantity							388329			0
S3	2000	2000	2000	2	0	2	Export	152	Chile	CHL	36	Australia	AUS								06	SUGAR,SUGR.PREPTNS,HONEY	1	No Quantity							175586			0
S3	2000	2000	2000	2	0	2	Export	152	Chile	CHL	48	Bahrain	BHR								06	SUGAR,SUGR.PREPTNS,HONEY	1	No Quantity							2653			0
S3	2000	2000	2000	2	0	2	Export	152	Chile	CHL	68	Bolivia (Plurinational State of)	BOL								06	SUGAR,SUGR.PREPTNS,HONEY	1	No Quantity							2212073			0
S3	2000	2000	2000	2	0	2	Export	152	Chile	CHL	76	Brazil	BRA								06	SUGAR,SUGR.PREPTNS,HONEY	1	No Quantity							756708			0
S3	2000	2000	2000	2	0	2	Export	152	Chile	CHL	124	Canada	CAN								06	SUGAR,SUGR.PREPTNS,HONEY	1	No Quantity							79468			0
S3	2000	2000	2000	2	0	2	Export	152	Chile	CHL	156	China	CHN								06	SUGAR,SUGR.PREPTNS,HONEY	1	No Quantity							2372			0
S3	2000	2000	2000	2	0	2	Export	152	Chile	CHL	170	Colombia	COL								06	SUGAR,SUGR.PREPTNS,HONEY	1	No Quantity							268745			0
S3	2000	2000	2000	2	0	2	Export	152	Chile	CHL	188	Costa Rica	CRI								06	SUGAR,SUGR.PREPTNS,HONEY	1	No Quantity							140902			0
S3	2000	2000	2000	2	0	2	Export	152	Chile	CHL	192	Cuba	CUB								06	SUGAR,SUGR.PREPTNS,HONEY	1	No Quantity							1147231			0
S3	2000	2000	2000	2	0	2	Export	152	Chile	CHL	212	Dominica	DMA								06	SUGAR,SUGR.PREPTNS,HONEY	1	No Quantity							21855			0
S3	2000	2000	2000	2	0	2	Export	152	Chile	CHL	214	Dominican Rep.	DOM								06	SUGAR,SUGR.PREPTNS,HONEY	1	No Quantity							334996			0
S3	2000	2000	2000	2	0	2	Export	152	Chile	CHL	218	Ecuador	ECU								06	SUGAR,SUGR.PREPTNS,HONEY	1	No Quantity							72126			0
S3	2000	2000	2000	2	0	2	Export	152	Chile	CHL	222	El Salvador	SLV								06	SUGAR,SUGR.PREPTNS,HONEY	1	No Quantity							171215			0
S3	2000	2000	2000	2	0	2	Export	152	Chile	CHL	251	France	FRA								06	SUGAR,SUGR.PREPTNS,HONEY	1	No Quantity							6571			0
S3	2000	2000	2000	2	0	2	Export	152	Chile	CHL	276	Germany	DEU								06	SUGAR,SUGR.PREPTNS,HONEY	1	No Quantity							3997585			0
S3	2000	2000	2000	2	0	2	Export	152	Chile	CHL	300	Greece	GRC								06	SUGAR,SUGR.PREPTNS,HONEY	1	No Quantity							1000			0
S3	2000	2000	2000	2	0	2	Export	152	Chile	CHL	320	Guatemala	GTM								06	SUGAR,SUGR.PREPTNS,HONEY	1	No Quantity							403268			0
S3	2000	2000	2000	2	0	2	Export	152	Chile	CHL	332	Haiti	HTI								06	SUGAR,SUGR.PREPTNS,HONEY	1	No Quantity							28886			0
S3	2000	2000	2000	2	0	2	Export	152	Chile	CHL	340	Honduras	HND								06	SUGAR,SUGR.PREPTNS,HONEY	1	No Quantity							127998			0
S3	2000	2000	2000	2	0	2	Export	152	Chile	CHL	381	Italy	ITA								06	SUGAR,SUGR.PREPTNS,HONEY	1	No Quantity							154616			0
S3	2000	2000	2000	2	0	2	Export	152	Chile	CHL	388	Jamaica	JAM								06	SUGAR,SUGR.PREPTNS,HONEY	1	No Quantity							11498			0
S3	2000	2000	2000	2	0	2	Export	152	Chile	CHL	392	Japan	JPN								06	SUGAR,SUGR.PREPTNS,HONEY	1	No Quantity							722699			0
S3	2000	2000	2000	2	0	2	Export	152	Chile	CHL	410	Rep. of Korea	KOR								06	SUGAR,SUGR.PREPTNS,HONEY	1	No Quantity							193519			0
S3	2000	2000	2000	2	0	2	Export	152	Chile	CHL	414	Kuwait	KWT								06	SUGAR,SUGR.PREPTNS,HONEY	1	No Quantity							23419			0
S3	2000	2000	2000	2	0	2	Export	152	Chile	CHL	484	Mexico	MEX								06	SUGAR,SUGR.PREPTNS,HONEY	1	No Quantity							1526358			0
S3	2000	2000	2000	2	0	2	Export	152	Chile	CHL	528	Netherlands	NLD								06	SUGAR,SUGR.PREPTNS,HONEY	1	No Quantity							378847			0
S3	2000	2000	2000	2	0	2	Export	152	Chile	CHL	554	New Zealand	NZL								06	SUGAR,SUGR.PREPTNS,HONEY	1	No Quantity							45084			0
S3	2000	2000	2000	2	0	2	Export	152	Chile	CHL	558	Nicaragua	NIC								06	SUGAR,SUGR.PREPTNS,HONEY	1	No Quantity							229271			0
S3	2000	2000	2000	2	0	2	Export	152	Chile	CHL	566	Nigeria	NGA								06	SUGAR,SUGR.PREPTNS,HONEY	1	No Quantity							346522			0
S3	2000	2000	2000	2	0	2	Export	152	Chile	CHL	591	Panama	PAN								06	SUGAR,SUGR.PREPTNS,HONEY	1	No Quantity							333932			0
S3	2000	2000	2000	2	0	2	Export	152	Chile	CHL	600	Paraguay	PRY								06	SUGAR,SUGR.PREPTNS,HONEY	1	No Quantity							188545			0
S3	2000	2000	2000	2	0	2	Export	152	Chile	CHL	604	Peru	PER								06	SUGAR,SUGR.PREPTNS,HONEY	1	No Quantity							2360411			0
S3	2000	2000	2000	2	0	2	Export	152	Chile	CHL	642	Romania	ROU								06	SUGAR,SUGR.PREPTNS,HONEY	1	No Quantity							8389			0
S3	2000	2000	2000	2	0	2	Export	152	Chile	CHL	682	Saudi Arabia	SAU								06	SUGAR,SUGR.PREPTNS,HONEY	1	No Quantity							43852			0
S3	2000	2000	2000	2	0	2	Export	152	Chile	CHL	699	India	IND								06	SUGAR,SUGR.PREPTNS,HONEY	1	No Quantity							95814			0
S3	2000	2000	2000	2	0	2	Export	152	Chile	CHL	710	South Africa	ZAF								06	SUGAR,SUGR.PREPTNS,HONEY	1	No Quantity							9538			0
S3	2000	2000	2000	2	0	2	Export	152	Chile	CHL	724	Spain	ESP								06	SUGAR,SUGR.PREPTNS,HONEY	1	No Quantity							16858			0
S3	2000	2000	2000	2	0	2	Export	152	Chile	CHL	740	Suriname	SUR								06	SUGAR,SUGR.PREPTNS,HONEY	1	No Quantity							29289			0
S3	2000	2000	2000	2	0	2	Export	152	Chile	CHL	752	Sweden	SWE								06	SUGAR,SUGR.PREPTNS,HONEY	1	No Quantity							7829			0
S3	2000	2000	2000	2	0	2	Export	152	Chile	CHL	757	Switzerland	CHE								06	SUGAR,SUGR.PREPTNS,HONEY	1	No Quantity							282480			0
S3	2000	2000	2000	2	0	2	Export	152	Chile	CHL	780	Trinidad and Tobago	TTO								06	SUGAR,SUGR.PREPTNS,HONEY	1	No Quantity							17487			0
S3	2000	2000	2000	2	0	2	Export	152	Chile	CHL	784	United Arab Emirates	ARE								06	SUGAR,SUGR.PREPTNS,HONEY	1	No Quantity							117764			0
S3	2000	2000	2000	2	0	2	Export	152	Chile	CHL	826	United Kingdom	GBR								06	SUGAR,SUGR.PREPTNS,HONEY	1	No Quantity							67320			0
S3	2000	2000	2000	2	0	2	Export	152	Chile	CHL	842	USA	USA								06	SUGAR,SUGR.PREPTNS,HONEY	1	No Quantity							4761320			0
S3	2000	2000	2000	2	0	2	Export	152	Chile	CHL	858	Uruguay	URY								06	SUGAR,SUGR.PREPTNS,HONEY	1	No Quantity							469558			0
S3	2000	2000	2000	2	0	2	Export	152	Chile	CHL	862	Venezuela	VEN								06	SUGAR,SUGR.PREPTNS,HONEY	1	No Quantity							2736401			0
S3	2000	2000	2000	2	0	2	Export	152	Chile	CHL	899	Areas, nes									06	SUGAR,SUGR.PREPTNS,HONEY	1	No Quantity							132361			0
S3	2000	2000	2000	2	0	2	Export	156	China	CHN	0	World	WLD								06	SUGAR,SUGR.PREPTNS,HONEY	1	No Quantity							316947825			0
S3	2000	2000	2000	2	0	2	Export	156	China	CHN	4	Afghanistan	AFG								06	SUGAR,SUGR.PREPTNS,HONEY	1	No Quantity							52981			0
S3	2000	2000	2000	2	0	2	Export	156	China	CHN	24	Angola	AGO								06	SUGAR,SUGR.PREPTNS,HONEY	1	No Quantity							11800			0
S3	2000	2000	2000	2	0	2	Export	156	China	CHN	32	Argentina	ARG								06	SUGAR,SUGR.PREPTNS,HONEY	1	No Quantity							580			0
S3	2000	2000	2000	2	0	2	Export	156	China	CHN	36	Australia	AUS								06	SUGAR,SUGR.PREPTNS,HONEY	1	No Quantity							2194872			0
S3	2000	2000	2000	2	0	2	Export	156	China	CHN	48	Bahrain	BHR								06	SUGAR,SUGR.PREPTNS,HONEY	1	No Quantity							39781			0
S3	2000	2000	2000	2	0	2	Export	156	China	CHN	50	Bangladesh	BGD								06	SUGAR,SUGR.PREPTNS,HONEY	1	No Quantity							19214			0
S3	2000	2000	2000	2	0	2	Export	156	China	CHN	56	Belgium	BEL								06	SUGAR,SUGR.PREPTNS,HONEY	1	No Quantity							1029144			0
S3	2000	2000	2000	2	0	2	Export	156	China	CHN	70	Bosnia Herzegovina	BIH								06	SUGAR,SUGR.PREPTNS,HONEY	1	No Quantity							9583			0
S3	2000	2000	2000	2	0	2	Export	156	China	CHN	76	Brazil	BRA								06	SUGAR,SUGR.PREPTNS,HONEY	1	No Quantity							30935			0
S3	2000	2000	2000	2	0	2	Export	156	China	CHN	96	Brunei Darussalam	BRN								06	SUGAR,SUGR.PREPTNS,HONEY	1	No Quantity							66630			0
S3	2000	2000	2000	2	0	2	Export	156	China	CHN	104	Myanmar	MMR								06	SUGAR,SUGR.PREPTNS,HONEY	1	No Quantity							286928			0
S3	2000	2000	2000	2	0	2	Export	156	China	CHN	116	Cambodia	KHM								06	SUGAR,SUGR.PREPTNS,HONEY	1	No Quantity							46650			0
S3	2000	2000	2000	2	0	2	Export	156	China	CHN	124	Canada	CAN								06	SUGAR,SUGR.PREPTNS,HONEY	1	No Quantity							3731162			0
S3	2000	2000	2000	2	0	2	Export	156	China	CHN	140	Central African Rep.	CAF								06	SUGAR,SUGR.PREPTNS,HONEY	1	No Quantity							5947			0
S3	2000	2000	2000	2	0	2	Export	156	China	CHN	144	Sri Lanka	LKA								06	SUGAR,SUGR.PREPTNS,HONEY	1	No Quantity							14834			0
S3	2000	2000	2000	2	0	2	Export	156	China	CHN	152	Chile	CHL								06	SUGAR,SUGR.PREPTNS,HONEY	1	No Quantity							1547			0
S3	2000	2000	2000	2	0	2	Export	156	China	CHN	180	Dem. Rep. of the Congo	COD								06	SUGAR,SUGR.PREPTNS,HONEY	1	No Quantity							14850			0
S3	2000	2000	2000	2	0	2	Export	156	China	CHN	188	Costa Rica	CRI								06	SUGAR,SUGR.PREPTNS,HONEY	1	No Quantity							281806			0
S3	2000	2000	2000	2	0	2	Export	156	China	CHN	191	Croatia	HRV								06	SUGAR,SUGR.PREPTNS,HONEY	1	No Quantity							6224			0
S3	2000	2000	2000	2	0	2	Export	156	China	CHN	192	Cuba	CUB								06	SUGAR,SUGR.PREPTNS,HONEY	1	No Quantity							79139			0
S3	2000	2000	2000	2	0	2	Export	156	China	CHN	196	Cyprus	CYP								06	SUGAR,SUGR.PREPTNS,HONEY	1	No Quantity							8687			0
S3	2000	2000	2000	2	0	2	Export	156	China	CHN	203	Czechia	CZE								06	SUGAR,SUGR.PREPTNS,HONEY	1	No Quantity							39291			0
S3	2000	2000	2000	2	0	2	Export	156	China	CHN	204	Benin	BEN								06	SUGAR,SUGR.PREPTNS,HONEY	1	No Quantity							6580			0
S3	2000	2000	2000	2	0	2	Export	156	China	CHN	208	Denmark	DNK								06	SUGAR,SUGR.PREPTNS,HONEY	1	No Quantity							280887			0
S3	2000	2000	2000	2	0	2	Export	156	China	CHN	231	Ethiopia	ETH								06	SUGAR,SUGR.PREPTNS,HONEY	1	No Quantity							26840			0
S3	2000	2000	2000	2	0	2	Export	156	China	CHN	242	Fiji	FJI								06	SUGAR,SUGR.PREPTNS,HONEY	1	No Quantity							11771			0
S3	2000	2000	2000	2	0	2	Export	156	China	CHN	246	Finland	FIN								06	SUGAR,SUGR.PREPTNS,HONEY	1	No Quantity							328570			0
S3	2000	2000	2000	2	0	2	Export	156	China	CHN	251	France	FRA								06	SUGAR,SUGR.PREPTNS,HONEY	1	No Quantity							1606891			0
S3	2000	2000	2000	2	0	2	Export	156	China	CHN	262	Djibouti	DJI								06	SUGAR,SUGR.PREPTNS,HONEY	1	No Quantity							134950			0
S3	2000	2000	2000	2	0	2	Export	156	China	CHN	276	Germany	DEU								06	SUGAR,SUGR.PREPTNS,HONEY	1	No Quantity							12157921			0
S3	2000	2000	2000	2	0	2	Export	156	China	CHN	288	Ghana	GHA								06	SUGAR,SUGR.PREPTNS,HONEY	1	No Quantity							8106			0
S3	2000	2000	2000	2	0	2	Export	156	China	CHN	300	Greece	GRC								06	SUGAR,SUGR.PREPTNS,HONEY	1	No Quantity							26395			0
S3	2000	2000	2000	2	0	2	Export	156	China	CHN	308	Grenada	GRD								06	SUGAR,SUGR.PREPTNS,HONEY	1	No Quantity							30			0
S3	2000	2000	2000	2	0	2	Export	156	China	CHN	344	China, Hong Kong SAR	HKG								06	SUGAR,SUGR.PREPTNS,HONEY	1	No Quantity							45691739			0
S3	2000	2000	2000	2	0	2	Export	156	China	CHN	348	Hungary	HUN								06	SUGAR,SUGR.PREPTNS,HONEY	1	No Quantity							23668			0
S3	2000	2000	2000	2	0	2	Export	156	China	CHN	360	Indonesia	IDN								06	SUGAR,SUGR.PREPTNS,HONEY	1	No Quantity							9529978			0
S3	2000	2000	2000	2	0	2	Export	156	China	CHN	368	Iraq	IRQ								06	SUGAR,SUGR.PREPTNS,HONEY	1	No Quantity							4166			0
S3	2000	2000	2000	2	0	2	Export	156	China	CHN	372	Ireland	IRL								06	SUGAR,SUGR.PREPTNS,HONEY	1	No Quantity							3850			0
S3	2000	2000	2000	2	0	2	Export	156	China	CHN	376	Israel	ISR								06	SUGAR,SUGR.PREPTNS,HONEY	1	No Quantity							155442			0
S3	2000	2000	2000	2	0	2	Export	156	China	CHN	381	Italy	ITA								06	SUGAR,SUGR.PREPTNS,HONEY	1	No Quantity							611025			0
S3	2000	2000	2000	2	0	2	Export	156	China	CHN	384	Côte d'Ivoire	CIV								06	SUGAR,SUGR.PREPTNS,HONEY	1	No Quantity							1985			0
S3	2000	2000	2000	2	0	2	Export	156	China	CHN	388	Jamaica	JAM								06	SUGAR,SUGR.PREPTNS,HONEY	1	No Quantity							148			0
S3	2000	2000	2000	2	0	2	Export	156	China	CHN	392	Japan	JPN								06	SUGAR,SUGR.PREPTNS,HONEY	1	No Quantity							58913858			0
S3	2000	2000	2000	2	0	2	Export	156	China	CHN	398	Kazakhstan	KAZ								06	SUGAR,SUGR.PREPTNS,HONEY	1	No Quantity							13554			0
S3	2000	2000	2000	2	0	2	Export	156	China	CHN	400	Jordan	JOR								06	SUGAR,SUGR.PREPTNS,HONEY	1	No Quantity							105687			0
S3	2000	2000	2000	2	0	2	Export	156	China	CHN	408	Dem. People's Rep. of Korea	PRK								06	SUGAR,SUGR.PREPTNS,HONEY	1	No Quantity							730533			0
S3	2000	2000	2000	2	0	2	Export	156	China	CHN	410	Rep. of Korea	KOR								06	SUGAR,SUGR.PREPTNS,HONEY	1	No Quantity							7036144			0
S3	2000	2000	2000	2	0	2	Export	156	China	CHN	414	Kuwait	KWT								06	SUGAR,SUGR.PREPTNS,HONEY	1	No Quantity							81292			0
S3	2000	2000	2000	2	0	2	Export	156	China	CHN	418	Lao People's Dem. Rep.	LAO								06	SUGAR,SUGR.PREPTNS,HONEY	1	No Quantity							1234			0
S3	2000	2000	2000	2	0	2	Export	156	China	CHN	422	Lebanon	LBN								06	SUGAR,SUGR.PREPTNS,HONEY	1	No Quantity							64390			0
S3	2000	2000	2000	2	0	2	Export	156	China	CHN	428	Latvia	LVA								06	SUGAR,SUGR.PREPTNS,HONEY	1	No Quantity							115852			0
S3	2000	2000	2000	2	0	2	Export	156	China	CHN	440	Lithuania	LTU								06	SUGAR,SUGR.PREPTNS,HONEY	1	No Quantity							8078			0
S3	2000	2000	2000	2	0	2	Export	156	China	CHN	446	China, Macao SAR	MAC								06	SUGAR,SUGR.PREPTNS,HONEY	1	No Quantity							1046252			0
S3	2000	2000	2000	2	0	2	Export	156	China	CHN	450	Madagascar	MDG								06	SUGAR,SUGR.PREPTNS,HONEY	1	No Quantity							2813			0
S3	2000	2000	2000	2	0	2	Export	156	China	CHN	458	Malaysia	MYS								06	SUGAR,SUGR.PREPTNS,HONEY	1	No Quantity							8092154			0
S3	2000	2000	2000	2	0	2	Export	156	China	CHN	466	Mali	MLI								06	SUGAR,SUGR.PREPTNS,HONEY	1	No Quantity							6071			0
S3	2000	2000	2000	2	0	2	Export	156	China	CHN	480	Mauritius	MUS								06	SUGAR,SUGR.PREPTNS,HONEY	1	No Quantity							70356			0
S3	2000	2000	2000	2	0	2	Export	156	China	CHN	484	Mexico	MEX								06	SUGAR,SUGR.PREPTNS,HONEY	1	No Quantity							50314			0
S3	2000	2000	2000	2	0	2	Export	156	China	CHN	490	Other Asia, nes									06	SUGAR,SUGR.PREPTNS,HONEY	1	No Quantity							3744604			0
S3	2000	2000	2000	2	0	2	Export	156	China	CHN	496	Mongolia	MNG								06	SUGAR,SUGR.PREPTNS,HONEY	1	No Quantity							3794613			0
S3	2000	2000	2000	2	0	2	Export	156	China	CHN	512	Oman	OMN								06	SUGAR,SUGR.PREPTNS,HONEY	1	No Quantity							91349			0
S3	2000	2000	2000	2	0	2	Export	156	China	CHN	524	Nepal	NPL								06	SUGAR,SUGR.PREPTNS,HONEY	1	No Quantity							125100			0
S3	2000	2000	2000	2	0	2	Export	156	China	CHN	527	Oceania, nes									06	SUGAR,SUGR.PREPTNS,HONEY	1	No Quantity							341			0
S3	2000	2000	2000	2	0	2	Export	156	China	CHN	528	Netherlands	NLD								06	SUGAR,SUGR.PREPTNS,HONEY	1	No Quantity							9250265			0
S3	2000	2000	2000	2	0	2	Export	156	China	CHN	530	Neth. Antilles	ANT								06	SUGAR,SUGR.PREPTNS,HONEY	1	No Quantity							746			0
S3	2000	2000	2000	2	0	2	Export	156	China	CHN	533	Aruba	ABW								06	SUGAR,SUGR.PREPTNS,HONEY	1	No Quantity							4825			0
S3	2000	2000	2000	2	0	2	Export	156	China	CHN	554	New Zealand	NZL								06	SUGAR,SUGR.PREPTNS,HONEY	1	No Quantity							243846			0
S3	2000	2000	2000	2	0	2	Export	156	China	CHN	562	Niger	NER								06	SUGAR,SUGR.PREPTNS,HONEY	1	No Quantity							4480			0
S3	2000	2000	2000	2	0	2	Export	156	China	CHN	566	Nigeria	NGA								06	SUGAR,SUGR.PREPTNS,HONEY	1	No Quantity							18786			0
S3	2000	2000	2000	2	0	2	Export	156	China	CHN	579	Norway	NOR								06	SUGAR,SUGR.PREPTNS,HONEY	1	No Quantity							2552			0
S3	2000	2000	2000	2	0	2	Export	156	China	CHN	586	Pakistan	PAK								06	SUGAR,SUGR.PREPTNS,HONEY	1	No Quantity							47047103			0
S3	2000	2000	2000	2	0	2	Export	156	China	CHN	591	Panama	PAN								06	SUGAR,SUGR.PREPTNS,HONEY	1	No Quantity							56601			0
S3	2000	2000	2000	2	0	2	Export	156	China	CHN	598	Papua New Guinea	PNG								06	SUGAR,SUGR.PREPTNS,HONEY	1	No Quantity							628			0
S3	2000	2000	2000	2	0	2	Export	156	China	CHN	604	Peru	PER								06	SUGAR,SUGR.PREPTNS,HONEY	1	No Quantity							153288			0
S3	2000	2000	2000	2	0	2	Export	156	China	CHN	608	Philippines	PHL								06	SUGAR,SUGR.PREPTNS,HONEY	1	No Quantity							1770866			0
S3	2000	2000	2000	2	0	2	Export	156	China	CHN	620	Portugal	PRT								06	SUGAR,SUGR.PREPTNS,HONEY	1	No Quantity							119291			0
S3	2000	2000	2000	2	0	2	Export	156	China	CHN	642	Romania	ROU								06	SUGAR,SUGR.PREPTNS,HONEY	1	No Quantity							31481			0
S3	2000	2000	2000	2	0	2	Export	156	China	CHN	643	Russian Federation	RUS								06	SUGAR,SUGR.PREPTNS,HONEY	1	No Quantity							130128			0
S3	2000	2000	2000	2	0	2	Export	156	China	CHN	682	Saudi Arabia	SAU								06	SUGAR,SUGR.PREPTNS,HONEY	1	No Quantity							7839524			0
S3	2000	2000	2000	2	0	2	Export	156	China	CHN	699	India	IND								06	SUGAR,SUGR.PREPTNS,HONEY	1	No Quantity							3037086			0
S3	2000	2000	2000	2	0	2	Export	156	China	CHN	702	Singapore	SGP								06	SUGAR,SUGR.PREPTNS,HONEY	1	No Quantity							13522944			0
S3	2000	2000	2000	2	0	2	Export	156	China	CHN	704	Viet Nam	VNM								06	SUGAR,SUGR.PREPTNS,HONEY	1	No Quantity							91164			0
S3	2000	2000	2000	2	0	2	Export	156	China	CHN	710	South Africa	ZAF								06	SUGAR,SUGR.PREPTNS,HONEY	1	No Quantity							111658			0
S3	2000	2000	2000	2	0	2	Export	156	China	CHN	724	Spain	ESP								06	SUGAR,SUGR.PREPTNS,HONEY	1	No Quantity							10563277			0
S3	2000	2000	2000	2	0	2	Export	156	China	CHN	736	Fmr Sudan	SDN								06	SUGAR,SUGR.PREPTNS,HONEY	1	No Quantity							3587			0
S3	2000	2000	2000	2	0	2	Export	156	China	CHN	740	Suriname	SUR								06	SUGAR,SUGR.PREPTNS,HONEY	1	No Quantity							144775			0
S3	2000	2000	2000	2	0	2	Export	156	China	CHN	752	Sweden	SWE								06	SUGAR,SUGR.PREPTNS,HONEY	1	No Quantity							63718			0
S3	2000	2000	2000	2	0	2	Export	156	China	CHN	764	Thailand	THA								06	SUGAR,SUGR.PREPTNS,HONEY	1	No Quantity							2837972			0
S3	2000	2000	2000	2	0	2	Export	156	China	CHN	768	Togo	TGO								06	SUGAR,SUGR.PREPTNS,HONEY	1	No Quantity							22361			0
S3	2000	2000	2000	2	0	2	Export	156	China	CHN	776	Tonga	TON								06	SUGAR,SUGR.PREPTNS,HONEY	1	No Quantity							3765			0
S3	2000	2000	2000	2	0	2	Export	156	China	CHN	780	Trinidad and Tobago	TTO								06	SUGAR,SUGR.PREPTNS,HONEY	1	No Quantity							277289			0
S3	2000	2000	2000	2	0	2	Export	156	China	CHN	784	United Arab Emirates	ARE								06	SUGAR,SUGR.PREPTNS,HONEY	1	No Quantity							699089			0
S3	2000	2000	2000	2	0	2	Export	156	China	CHN	792	Turkey	TUR								06	SUGAR,SUGR.PREPTNS,HONEY	1	No Quantity							140658			0
S3	2000	2000	2000	2	0	2	Export	156	China	CHN	818	Egypt	EGY								06	SUGAR,SUGR.PREPTNS,HONEY	1	No Quantity							311914			0
S3	2000	2000	2000	2	0	2	Export	156	China	CHN	826	United Kingdom	GBR								06	SUGAR,SUGR.PREPTNS,HONEY	1	No Quantity							14174675			0
S3	2000	2000	2000	2	0	2	Export	156	China	CHN	842	USA	USA								06	SUGAR,SUGR.PREPTNS,HONEY	1	No Quantity							37721535			0
S3	2000	2000	2000	2	0	2	Export	156	China	CHN	858	Uruguay	URY								06	SUGAR,SUGR.PREPTNS,HONEY	1	No Quantity							247378			0
S3	2000	2000	2000	2	0	2	Export	156	China	CHN	862	Venezuela	VEN								06	SUGAR,SUGR.PREPTNS,HONEY	1	No Quantity							23042			0
S3	2000	2000	2000	2	0	2	Export	156	China	CHN	882	Samoa	WSM								06	SUGAR,SUGR.PREPTNS,HONEY	1	No Quantity							12443			0
S3	2000	2000	2000	2	0	2	Export	156	China	CHN	887	Yemen	YEM								06	SUGAR,SUGR.PREPTNS,HONEY	1	No Quantity							3573560			0
S3	2000	2000	2000	2	0	2	Export	156	China	CHN	891	Serbia and Montenegro	SCG								06	SUGAR,SUGR.PREPTNS,HONEY	1	No Quantity							11409			0
S3	2000	2000	2000	2	0	2	Export	152	Chile	CHL	0	World	WLD								07	COFFEE,TEA,COCOA,SPICES	1	No Quantity							54346594			0
S3	2000	2000	2000	2	0	2	Export	152	Chile	CHL	24	Angola	AGO								07	COFFEE,TEA,COCOA,SPICES	1	No Quantity							363			0
S3	2000	2000	2000	2	0	2	Export	152	Chile	CHL	32	Argentina	ARG								07	COFFEE,TEA,COCOA,SPICES	1	No Quantity							3295729			0
S3	2000	2000	2000	2	0	2	Export	152	Chile	CHL	36	Australia	AUS								07	COFFEE,TEA,COCOA,SPICES	1	No Quantity							770285			0
S3	2000	2000	2000	2	0	2	Export	152	Chile	CHL	68	Bolivia (Plurinational State of)	BOL								07	COFFEE,TEA,COCOA,SPICES	1	No Quantity							3424877			0
S3	2000	2000	2000	2	0	2	Export	152	Chile	CHL	76	Brazil	BRA								07	COFFEE,TEA,COCOA,SPICES	1	No Quantity							734432			0
S3	2000	2000	2000	2	0	2	Export	152	Chile	CHL	124	Canada	CAN								07	COFFEE,TEA,COCOA,SPICES	1	No Quantity							247255			0
S3	2000	2000	2000	2	0	2	Export	152	Chile	CHL	170	Colombia	COL								07	COFFEE,TEA,COCOA,SPICES	1	No Quantity							653191			0
S3	2000	2000	2000	2	0	2	Export	152	Chile	CHL	188	Costa Rica	CRI								07	COFFEE,TEA,COCOA,SPICES	1	No Quantity							194316			0
S3	2000	2000	2000	2	0	2	Export	152	Chile	CHL	192	Cuba	CUB								07	COFFEE,TEA,COCOA,SPICES	1	No Quantity							529254			0
S3	2000	2000	2000	2	0	2	Export	152	Chile	CHL	214	Dominican Rep.	DOM								07	COFFEE,TEA,COCOA,SPICES	1	No Quantity							166095			0
S3	2000	2000	2000	2	0	2	Export	152	Chile	CHL	218	Ecuador	ECU								07	COFFEE,TEA,COCOA,SPICES	1	No Quantity							217049			0
S3	2000	2000	2000	2	0	2	Export	152	Chile	CHL	222	El Salvador	SLV								07	COFFEE,TEA,COCOA,SPICES	1	No Quantity							186823			0
S3	2000	2000	2000	2	0	2	Export	152	Chile	CHL	276	Germany	DEU								07	COFFEE,TEA,COCOA,SPICES	1	No Quantity							623004			0
S3	2000	2000	2000	2	0	2	Export	152	Chile	CHL	300	Greece	GRC								07	COFFEE,TEA,COCOA,SPICES	1	No Quantity							1650			0
S3	2000	2000	2000	2	0	2	Export	152	Chile	CHL	320	Guatemala	GTM								07	COFFEE,TEA,COCOA,SPICES	1	No Quantity							525662			0
S3	2000	2000	2000	2	0	2	Export	152	Chile	CHL	332	Haiti	HTI								07	COFFEE,TEA,COCOA,SPICES	1	No Quantity							21096			0
S3	2000	2000	2000	2	0	2	Export	152	Chile	CHL	340	Honduras	HND								07	COFFEE,TEA,COCOA,SPICES	1	No Quantity							83993			0
S3	2000	2000	2000	2	0	2	Export	152	Chile	CHL	381	Italy	ITA								07	COFFEE,TEA,COCOA,SPICES	1	No Quantity							116821			0
S3	2000	2000	2000	2	0	2	Export	152	Chile	CHL	392	Japan	JPN								07	COFFEE,TEA,COCOA,SPICES	1	No Quantity							2768891			0
S3	2000	2000	2000	2	0	2	Export	152	Chile	CHL	410	Rep. of Korea	KOR								07	COFFEE,TEA,COCOA,SPICES	1	No Quantity							163900			0
S3	2000	2000	2000	2	0	2	Export	152	Chile	CHL	414	Kuwait	KWT								07	COFFEE,TEA,COCOA,SPICES	1	No Quantity							24788			0
S3	2000	2000	2000	2	0	2	Export	152	Chile	CHL	428	Latvia	LVA								07	COFFEE,TEA,COCOA,SPICES	1	No Quantity							4491276			0
S3	2000	2000	2000	2	0	2	Export	152	Chile	CHL	430	Liberia	LBR								07	COFFEE,TEA,COCOA,SPICES	1	No Quantity							111534			0
S3	2000	2000	2000	2	0	2	Export	152	Chile	CHL	462	Maldives	MDV								07	COFFEE,TEA,COCOA,SPICES	1	No Quantity							142			0
S3	2000	2000	2000	2	0	2	Export	152	Chile	CHL	484	Mexico	MEX								07	COFFEE,TEA,COCOA,SPICES	1	No Quantity							4326505			0
S3	2000	2000	2000	2	0	2	Export	152	Chile	CHL	490	Other Asia, nes									07	COFFEE,TEA,COCOA,SPICES	1	No Quantity							221524			0
S3	2000	2000	2000	2	0	2	Export	152	Chile	CHL	528	Netherlands	NLD								07	COFFEE,TEA,COCOA,SPICES	1	No Quantity							75833			0
S3	2000	2000	2000	2	0	2	Export	152	Chile	CHL	558	Nicaragua	NIC								07	COFFEE,TEA,COCOA,SPICES	1	No Quantity							214176			0
S3	2000	2000	2000	2	0	2	Export	152	Chile	CHL	566	Nigeria	NGA								07	COFFEE,TEA,COCOA,SPICES	1	No Quantity							47099			0
S3	2000	2000	2000	2	0	2	Export	152	Chile	CHL	579	Norway	NOR								07	COFFEE,TEA,COCOA,SPICES	1	No Quantity							505280			0
S3	2000	2000	2000	2	0	2	Export	152	Chile	CHL	586	Pakistan	PAK								07	COFFEE,TEA,COCOA,SPICES	1	No Quantity							9			0
S3	2000	2000	2000	2	0	2	Export	152	Chile	CHL	591	Panama	PAN								07	COFFEE,TEA,COCOA,SPICES	1	No Quantity							984893			0
S3	2000	2000	2000	2	0	2	Export	152	Chile	CHL	600	Paraguay	PRY								07	COFFEE,TEA,COCOA,SPICES	1	No Quantity							462098			0
S3	2000	2000	2000	2	0	2	Export	152	Chile	CHL	604	Peru	PER								07	COFFEE,TEA,COCOA,SPICES	1	No Quantity							5019861			0
S3	2000	2000	2000	2	0	2	Export	152	Chile	CHL	642	Romania	ROU								07	COFFEE,TEA,COCOA,SPICES	1	No Quantity							267			0
S3	2000	2000	2000	2	0	2	Export	152	Chile	CHL	643	Russian Federation	RUS								07	COFFEE,TEA,COCOA,SPICES	1	No Quantity							332			0
S3	2000	2000	2000	2	0	2	Export	152	Chile	CHL	682	Saudi Arabia	SAU								07	COFFEE,TEA,COCOA,SPICES	1	No Quantity							32704			0
S3	2000	2000	2000	2	0	2	Export	152	Chile	CHL	699	India	IND								07	COFFEE,TEA,COCOA,SPICES	1	No Quantity							73616			0
S3	2000	2000	2000	2	0	2	Export	152	Chile	CHL	724	Spain	ESP								07	COFFEE,TEA,COCOA,SPICES	1	No Quantity							80463			0
S3	2000	2000	2000	2	0	2	Export	152	Chile	CHL	740	Suriname	SUR								07	COFFEE,TEA,COCOA,SPICES	1	No Quantity							3543			0
S3	2000	2000	2000	2	0	2	Export	152	Chile	CHL	752	Sweden	SWE								07	COFFEE,TEA,COCOA,SPICES	1	No Quantity							20826			0
S3	2000	2000	2000	2	0	2	Export	152	Chile	CHL	780	Trinidad and Tobago	TTO								07	COFFEE,TEA,COCOA,SPICES	1	No Quantity							21722			0
S3	2000	2000	2000	2	0	2	Export	152	Chile	CHL	784	United Arab Emirates	ARE								07	COFFEE,TEA,COCOA,SPICES	1	No Quantity							65256			0
S3	2000	2000	2000	2	0	2	Export	152	Chile	CHL	826	United Kingdom	GBR								07	COFFEE,TEA,COCOA,SPICES	1	No Quantity							37961			0
S3	2000	2000	2000	2	0	2	Export	152	Chile	CHL	842	USA	USA								07	COFFEE,TEA,COCOA,SPICES	1	No Quantity							17836599			0
S3	2000	2000	2000	2	0	2	Export	152	Chile	CHL	858	Uruguay	URY								07	COFFEE,TEA,COCOA,SPICES	1	No Quantity							870824			0
S3	2000	2000	2000	2	0	2	Export	152	Chile	CHL	862	Venezuela	VEN								07	COFFEE,TEA,COCOA,SPICES	1	No Quantity							3825255			0
S3	2000	2000	2000	2	0	2	Export	152	Chile	CHL	899	Areas, nes									07	COFFEE,TEA,COCOA,SPICES	1	No Quantity							267522			0
S3	2000	2000	2000	2	0	2	Export	156	China	CHN	0	World	WLD								07	COFFEE,TEA,COCOA,SPICES	1	No Quantity							554943033			0
S3	2000	2000	2000	2	0	2	Export	156	China	CHN	4	Afghanistan	AFG								07	COFFEE,TEA,COCOA,SPICES	1	No Quantity							1485470			0
S3	2000	2000	2000	2	0	2	Export	156	China	CHN	12	Algeria	DZA								07	COFFEE,TEA,COCOA,SPICES	1	No Quantity							10913828			0
S3	2000	2000	2000	2	0	2	Export	156	China	CHN	32	Argentina	ARG								07	COFFEE,TEA,COCOA,SPICES	1	No Quantity							50979			0
S3	2000	2000	2000	2	0	2	Export	156	China	CHN	36	Australia	AUS								07	COFFEE,TEA,COCOA,SPICES	1	No Quantity							2192870			0
S3	2000	2000	2000	2	0	2	Export	156	China	CHN	40	Austria	AUT								07	COFFEE,TEA,COCOA,SPICES	1	No Quantity							1713			0
S3	2000	2000	2000	2	0	2	Export	156	China	CHN	48	Bahrain	BHR								07	COFFEE,TEA,COCOA,SPICES	1	No Quantity							131881			0
S3	2000	2000	2000	2	0	2	Export	156	China	CHN	50	Bangladesh	BGD								07	COFFEE,TEA,COCOA,SPICES	1	No Quantity							3209704			0
S3	2000	2000	2000	2	0	2	Export	156	China	CHN	56	Belgium	BEL								07	COFFEE,TEA,COCOA,SPICES	1	No Quantity							3920579			0
S3	2000	2000	2000	2	0	2	Export	156	China	CHN	76	Brazil	BRA								07	COFFEE,TEA,COCOA,SPICES	1	No Quantity							87202			0
S3	2000	2000	2000	2	0	2	Export	156	China	CHN	96	Brunei Darussalam	BRN								07	COFFEE,TEA,COCOA,SPICES	1	No Quantity							93942			0
S3	2000	2000	2000	2	0	2	Export	156	China	CHN	100	Bulgaria	BGR								07	COFFEE,TEA,COCOA,SPICES	1	No Quantity							220913			0
S3	2000	2000	2000	2	0	2	Export	156	China	CHN	104	Myanmar	MMR								07	COFFEE,TEA,COCOA,SPICES	1	No Quantity							642965			0
S3	2000	2000	2000	2	0	2	Export	156	China	CHN	112	Belarus	BLR								07	COFFEE,TEA,COCOA,SPICES	1	No Quantity							6936			0
S3	2000	2000	2000	2	0	2	Export	156	China	CHN	116	Cambodia	KHM								07	COFFEE,TEA,COCOA,SPICES	1	No Quantity							18506			0
S3	2000	2000	2000	2	0	2	Export	156	China	CHN	120	Cameroon	CMR								07	COFFEE,TEA,COCOA,SPICES	1	No Quantity							205311			0
S3	2000	2000	2000	2	0	2	Export	156	China	CHN	124	Canada	CAN								07	COFFEE,TEA,COCOA,SPICES	1	No Quantity							3277818			0
S3	2000	2000	2000	2	0	2	Export	156	China	CHN	144	Sri Lanka	LKA								07	COFFEE,TEA,COCOA,SPICES	1	No Quantity							1104057			0
S3	2000	2000	2000	2	0	2	Export	156	China	CHN	148	Chad	TCD								07	COFFEE,TEA,COCOA,SPICES	1	No Quantity							212966			0
S3	2000	2000	2000	2	0	2	Export	156	China	CHN	152	Chile	CHL								07	COFFEE,TEA,COCOA,SPICES	1	No Quantity							39275			0
S3	2000	2000	2000	2	0	2	Export	156	China	CHN	170	Colombia	COL								07	COFFEE,TEA,COCOA,SPICES	1	No Quantity							10566			0
S3	2000	2000	2000	2	0	2	Export	156	China	CHN	178	Congo	COG								07	COFFEE,TEA,COCOA,SPICES	1	No Quantity							92136			0
S3	2000	2000	2000	2	0	2	Export	156	China	CHN	188	Costa Rica	CRI								07	COFFEE,TEA,COCOA,SPICES	1	No Quantity							468			0
S3	2000	2000	2000	2	0	2	Export	156	China	CHN	196	Cyprus	CYP								07	COFFEE,TEA,COCOA,SPICES	1	No Quantity							25650			0
S3	2000	2000	2000	2	0	2	Export	156	China	CHN	203	Czechia	CZE								07	COFFEE,TEA,COCOA,SPICES	1	No Quantity							53894			0
S3	2000	2000	2000	2	0	2	Export	156	China	CHN	204	Benin	BEN								07	COFFEE,TEA,COCOA,SPICES	1	No Quantity							242306			0
S3	2000	2000	2000	2	0	2	Export	156	China	CHN	208	Denmark	DNK								07	COFFEE,TEA,COCOA,SPICES	1	No Quantity							411068			0
S3	2000	2000	2000	2	0	2	Export	156	China	CHN	218	Ecuador	ECU								07	COFFEE,TEA,COCOA,SPICES	1	No Quantity							32012			0
S3	2000	2000	2000	2	0	2	Export	156	China	CHN	233	Estonia	EST								07	COFFEE,TEA,COCOA,SPICES	1	No Quantity							911			0
S3	2000	2000	2000	2	0	2	Export	156	China	CHN	242	Fiji	FJI								07	COFFEE,TEA,COCOA,SPICES	1	No Quantity							458200			0
S3	2000	2000	2000	2	0	2	Export	156	China	CHN	246	Finland	FIN								07	COFFEE,TEA,COCOA,SPICES	1	No Quantity							1142899			0
S3	2000	2000	2000	2	0	2	Export	156	China	CHN	251	France	FRA								07	COFFEE,TEA,COCOA,SPICES	1	No Quantity							20957369			0
S3	2000	2000	2000	2	0	2	Export	156	China	CHN	262	Djibouti	DJI								07	COFFEE,TEA,COCOA,SPICES	1	No Quantity							27840			0
S3	2000	2000	2000	2	0	2	Export	156	China	CHN	266	Gabon	GAB								07	COFFEE,TEA,COCOA,SPICES	1	No Quantity							45039			0
S3	2000	2000	2000	2	0	2	Export	156	China	CHN	270	Gambia	GMB								07	COFFEE,TEA,COCOA,SPICES	1	No Quantity							5838232			0
S3	2000	2000	2000	2	0	2	Export	156	China	CHN	275	State of Palestine	PSE								07	COFFEE,TEA,COCOA,SPICES	1	No Quantity							34578			0
S3	2000	2000	2000	2	0	2	Export	156	China	CHN	276	Germany	DEU								07	COFFEE,TEA,COCOA,SPICES	1	No Quantity							17517296			0
S3	2000	2000	2000	2	0	2	Export	156	China	CHN	288	Ghana	GHA								07	COFFEE,TEA,COCOA,SPICES	1	No Quantity							3892439			0
S3	2000	2000	2000	2	0	2	Export	156	China	CHN	292	Gibraltar	GIB								07	COFFEE,TEA,COCOA,SPICES	1	No Quantity							40525			0
S3	2000	2000	2000	2	0	2	Export	156	China	CHN	300	Greece	GRC								07	COFFEE,TEA,COCOA,SPICES	1	No Quantity							77004			0
S3	2000	2000	2000	2	0	2	Export	156	China	CHN	324	Guinea	GIN								07	COFFEE,TEA,COCOA,SPICES	1	No Quantity							282163			0
S3	2000	2000	2000	2	0	2	Export	156	China	CHN	328	Guyana	GUY								07	COFFEE,TEA,COCOA,SPICES	1	No Quantity							2375			0
S3	2000	2000	2000	2	0	2	Export	156	China	CHN	344	China, Hong Kong SAR	HKG								07	COFFEE,TEA,COCOA,SPICES	1	No Quantity							41816855			0
S3	2000	2000	2000	2	0	2	Export	156	China	CHN	348	Hungary	HUN								07	COFFEE,TEA,COCOA,SPICES	1	No Quantity							155879			0
S3	2000	2000	2000	2	0	2	Export	156	China	CHN	360	Indonesia	IDN								07	COFFEE,TEA,COCOA,SPICES	1	No Quantity							3276149			0
S3	2000	2000	2000	2	0	2	Export	156	China	CHN	364	Iran	IRN								07	COFFEE,TEA,COCOA,SPICES	1	No Quantity							1251691			0
S3	2000	2000	2000	2	0	2	Export	156	China	CHN	372	Ireland	IRL								07	COFFEE,TEA,COCOA,SPICES	1	No Quantity							4420			0
S3	2000	2000	2000	2	0	2	Export	156	China	CHN	376	Israel	ISR								07	COFFEE,TEA,COCOA,SPICES	1	No Quantity							383021			0
S3	2000	2000	2000	2	0	2	Export	156	China	CHN	381	Italy	ITA								07	COFFEE,TEA,COCOA,SPICES	1	No Quantity							533554			0
S3	2000	2000	2000	2	0	2	Export	156	China	CHN	384	Côte d'Ivoire	CIV								07	COFFEE,TEA,COCOA,SPICES	1	No Quantity							3793284			0
S3	2000	2000	2000	2	0	2	Export	156	China	CHN	392	Japan	JPN								07	COFFEE,TEA,COCOA,SPICES	1	No Quantity							136592240			0
S3	2000	2000	2000	2	0	2	Export	156	China	CHN	398	Kazakhstan	KAZ								07	COFFEE,TEA,COCOA,SPICES	1	No Quantity							550428			0
S3	2000	2000	2000	2	0	2	Export	156	China	CHN	400	Jordan	JOR								07	COFFEE,TEA,COCOA,SPICES	1	No Quantity							247768			0
S3	2000	2000	2000	2	0	2	Export	156	China	CHN	404	Kenya	KEN								07	COFFEE,TEA,COCOA,SPICES	1	No Quantity							71239			0
S3	2000	2000	2000	2	0	2	Export	156	China	CHN	408	Dem. People's Rep. of Korea	PRK								07	COFFEE,TEA,COCOA,SPICES	1	No Quantity							335156			0
S3	2000	2000	2000	2	0	2	Export	156	China	CHN	410	Rep. of Korea	KOR								07	COFFEE,TEA,COCOA,SPICES	1	No Quantity							17043359			0
S3	2000	2000	2000	2	0	2	Export	156	China	CHN	414	Kuwait	KWT								07	COFFEE,TEA,COCOA,SPICES	1	No Quantity							237292			0
S3	2000	2000	2000	2	0	2	Export	156	China	CHN	417	Kyrgyzstan	KGZ								07	COFFEE,TEA,COCOA,SPICES	1	No Quantity							226304			0
S3	2000	2000	2000	2	0	2	Export	156	China	CHN	422	Lebanon	LBN								07	COFFEE,TEA,COCOA,SPICES	1	No Quantity							197303			0
S3	2000	2000	2000	2	0	2	Export	156	China	CHN	428	Latvia	LVA								07	COFFEE,TEA,COCOA,SPICES	1	No Quantity							18403			0
S3	2000	2000	2000	2	0	2	Export	156	China	CHN	430	Liberia	LBR								07	COFFEE,TEA,COCOA,SPICES	1	No Quantity							59049			0
S3	2000	2000	2000	2	0	2	Export	156	China	CHN	434	Libya	LBY								07	COFFEE,TEA,COCOA,SPICES	1	No Quantity							180490			0
S3	2000	2000	2000	2	0	2	Export	156	China	CHN	440	Lithuania	LTU								07	COFFEE,TEA,COCOA,SPICES	1	No Quantity							23737			0
S3	2000	2000	2000	2	0	2	Export	156	China	CHN	446	China, Macao SAR	MAC								07	COFFEE,TEA,COCOA,SPICES	1	No Quantity							737130			0
S3	2000	2000	2000	2	0	2	Export	156	China	CHN	450	Madagascar	MDG								07	COFFEE,TEA,COCOA,SPICES	1	No Quantity							757			0
S3	2000	2000	2000	2	0	2	Export	156	China	CHN	458	Malaysia	MYS								07	COFFEE,TEA,COCOA,SPICES	1	No Quantity							12604614			0
S3	2000	2000	2000	2	0	2	Export	156	China	CHN	466	Mali	MLI								07	COFFEE,TEA,COCOA,SPICES	1	No Quantity							10907734			0
S3	2000	2000	2000	2	0	2	Export	156	China	CHN	478	Mauritania	MRT								07	COFFEE,TEA,COCOA,SPICES	1	No Quantity							8731588			0
S3	2000	2000	2000	2	0	2	Export	156	China	CHN	480	Mauritius	MUS								07	COFFEE,TEA,COCOA,SPICES	1	No Quantity							160447			0
S3	2000	2000	2000	2	0	2	Export	156	China	CHN	484	Mexico	MEX								07	COFFEE,TEA,COCOA,SPICES	1	No Quantity							1687762			0
S3	2000	2000	2000	2	0	2	Export	156	China	CHN	490	Other Asia, nes									07	COFFEE,TEA,COCOA,SPICES	1	No Quantity							1148314			0
S3	2000	2000	2000	2	0	2	Export	156	China	CHN	496	Mongolia	MNG								07	COFFEE,TEA,COCOA,SPICES	1	No Quantity							269265			0
S3	2000	2000	2000	2	0	2	Export	156	China	CHN	504	Morocco	MAR								07	COFFEE,TEA,COCOA,SPICES	1	No Quantity							67593460			0
S3	2000	2000	2000	2	0	2	Export	156	China	CHN	512	Oman	OMN								07	COFFEE,TEA,COCOA,SPICES	1	No Quantity							5840			0
S3	2000	2000	2000	2	0	2	Export	156	China	CHN	524	Nepal	NPL								07	COFFEE,TEA,COCOA,SPICES	1	No Quantity							1918997			0
S3	2000	2000	2000	2	0	2	Export	156	China	CHN	527	Oceania, nes									07	COFFEE,TEA,COCOA,SPICES	1	No Quantity							19838			0
S3	2000	2000	2000	2	0	2	Export	156	China	CHN	528	Netherlands	NLD								07	COFFEE,TEA,COCOA,SPICES	1	No Quantity							5211624			0
S3	2000	2000	2000	2	0	2	Export	156	China	CHN	533	Aruba	ABW								07	COFFEE,TEA,COCOA,SPICES	1	No Quantity							220			0
S3	2000	2000	2000	2	0	2	Export	156	China	CHN	554	New Zealand	NZL								07	COFFEE,TEA,COCOA,SPICES	1	No Quantity							280586			0
S3	2000	2000	2000	2	0	2	Export	156	China	CHN	562	Niger	NER								07	COFFEE,TEA,COCOA,SPICES	1	No Quantity							684388			0
S3	2000	2000	2000	2	0	2	Export	156	China	CHN	566	Nigeria	NGA								07	COFFEE,TEA,COCOA,SPICES	1	No Quantity							2801531			0
S3	2000	2000	2000	2	0	2	Export	156	China	CHN	579	Norway	NOR								07	COFFEE,TEA,COCOA,SPICES	1	No Quantity							22161			0
S3	2000	2000	2000	2	0	2	Export	156	China	CHN	584	Marshall Isds	MHL								07	COFFEE,TEA,COCOA,SPICES	1	No Quantity							5			0
S3	2000	2000	2000	2	0	2	Export	156	China	CHN	586	Pakistan	PAK								07	COFFEE,TEA,COCOA,SPICES	1	No Quantity							11781469			0
S3	2000	2000	2000	2	0	2	Export	156	China	CHN	591	Panama	PAN								07	COFFEE,TEA,COCOA,SPICES	1	No Quantity							67875			0
S3	2000	2000	2000	2	0	2	Export	156	China	CHN	598	Papua New Guinea	PNG								07	COFFEE,TEA,COCOA,SPICES	1	No Quantity							26811			0
S3	2000	2000	2000	2	0	2	Export	156	China	CHN	604	Peru	PER								07	COFFEE,TEA,COCOA,SPICES	1	No Quantity							56822			0
S3	2000	2000	2000	2	0	2	Export	156	China	CHN	608	Philippines	PHL								07	COFFEE,TEA,COCOA,SPICES	1	No Quantity							591395			0
S3	2000	2000	2000	2	0	2	Export	156	China	CHN	616	Poland	POL								07	COFFEE,TEA,COCOA,SPICES	1	No Quantity							5154205			0
S3	2000	2000	2000	2	0	2	Export	156	China	CHN	620	Portugal	PRT								07	COFFEE,TEA,COCOA,SPICES	1	No Quantity							33350			0
S3	2000	2000	2000	2	0	2	Export	156	China	CHN	624	Guinea-Bissau	GNB								07	COFFEE,TEA,COCOA,SPICES	1	No Quantity							265807			0
S3	2000	2000	2000	2	0	2	Export	156	China	CHN	634	Qatar	QAT								07	COFFEE,TEA,COCOA,SPICES	1	No Quantity							5800			0
S3	2000	2000	2000	2	0	2	Export	156	China	CHN	642	Romania	ROU								07	COFFEE,TEA,COCOA,SPICES	1	No Quantity							722			0
S3	2000	2000	2000	2	0	2	Export	156	China	CHN	643	Russian Federation	RUS								07	COFFEE,TEA,COCOA,SPICES	1	No Quantity							5077573			0
S3	2000	2000	2000	2	0	2	Export	156	China	CHN	682	Saudi Arabia	SAU								07	COFFEE,TEA,COCOA,SPICES	1	No Quantity							4714587			0
S3	2000	2000	2000	2	0	2	Export	156	China	CHN	686	Senegal	SEN								07	COFFEE,TEA,COCOA,SPICES	1	No Quantity							18850878			0
S3	2000	2000	2000	2	0	2	Export	156	China	CHN	690	Seychelles	SYC								07	COFFEE,TEA,COCOA,SPICES	1	No Quantity							25104			0
S3	2000	2000	2000	2	0	2	Export	156	China	CHN	694	Sierra Leone	SLE								07	COFFEE,TEA,COCOA,SPICES	1	No Quantity							32647			0
S3	2000	2000	2000	2	0	2	Export	156	China	CHN	699	India	IND								07	COFFEE,TEA,COCOA,SPICES	1	No Quantity							4291144			0
S3	2000	2000	2000	2	0	2	Export	156	China	CHN	702	Singapore	SGP								07	COFFEE,TEA,COCOA,SPICES	1	No Quantity							10650399			0
S3	2000	2000	2000	2	0	2	Export	156	China	CHN	703	Slovakia	SVK								07	COFFEE,TEA,COCOA,SPICES	1	No Quantity							131			0
S3	2000	2000	2000	2	0	2	Export	156	China	CHN	704	Viet Nam	VNM								07	COFFEE,TEA,COCOA,SPICES	1	No Quantity							877399			0
S3	2000	2000	2000	2	0	2	Export	156	China	CHN	705	Slovenia	SVN								07	COFFEE,TEA,COCOA,SPICES	1	No Quantity							5791			0
S3	2000	2000	2000	2	0	2	Export	156	China	CHN	710	South Africa	ZAF								07	COFFEE,TEA,COCOA,SPICES	1	No Quantity							283699			0
S3	2000	2000	2000	2	0	2	Export	156	China	CHN	724	Spain	ESP								07	COFFEE,TEA,COCOA,SPICES	1	No Quantity							1997964			0
S3	2000	2000	2000	2	0	2	Export	156	China	CHN	736	Fmr Sudan	SDN								07	COFFEE,TEA,COCOA,SPICES	1	No Quantity							358085			0
S3	2000	2000	2000	2	0	2	Export	156	China	CHN	740	Suriname	SUR								07	COFFEE,TEA,COCOA,SPICES	1	No Quantity							4649			0
S3	2000	2000	2000	2	0	2	Export	156	China	CHN	752	Sweden	SWE								07	COFFEE,TEA,COCOA,SPICES	1	No Quantity							131328			0
S3	2000	2000	2000	2	0	2	Export	156	China	CHN	757	Switzerland	CHE								07	COFFEE,TEA,COCOA,SPICES	1	No Quantity							115329			0
S3	2000	2000	2000	2	0	2	Export	156	China	CHN	760	Syria	SYR								07	COFFEE,TEA,COCOA,SPICES	1	No Quantity							653446			0
S3	2000	2000	2000	2	0	2	Export	156	China	CHN	762	Tajikistan	TJK								07	COFFEE,TEA,COCOA,SPICES	1	No Quantity							162842			0
S3	2000	2000	2000	2	0	2	Export	156	China	CHN	764	Thailand	THA								07	COFFEE,TEA,COCOA,SPICES	1	No Quantity							2248754			0
S3	2000	2000	2000	2	0	2	Export	156	China	CHN	768	Togo	TGO								07	COFFEE,TEA,COCOA,SPICES	1	No Quantity							6904269			0
S3	2000	2000	2000	2	0	2	Export	156	China	CHN	784	United Arab Emirates	ARE								07	COFFEE,TEA,COCOA,SPICES	1	No Quantity							6854729			0
S3	2000	2000	2000	2	0	2	Export	156	China	CHN	788	Tunisia	TUN								07	COFFEE,TEA,COCOA,SPICES	1	No Quantity							5147801			0
S3	2000	2000	2000	2	0	2	Export	156	China	CHN	792	Turkey	TUR								07	COFFEE,TEA,COCOA,SPICES	1	No Quantity							267304			0
S3	2000	2000	2000	2	0	2	Export	156	China	CHN	795	Turkmenistan	TKM								07	COFFEE,TEA,COCOA,SPICES	1	No Quantity							1510750			0
S3	2000	2000	2000	2	0	2	Export	156	China	CHN	804	Ukraine	UKR								07	COFFEE,TEA,COCOA,SPICES	1	No Quantity							863946			0
S3	2000	2000	2000	2	0	2	Export	156	China	CHN	818	Egypt	EGY								07	COFFEE,TEA,COCOA,SPICES	1	No Quantity							675342			0
S3	2000	2000	2000	2	0	2	Export	156	China	CHN	826	United Kingdom	GBR								07	COFFEE,TEA,COCOA,SPICES	1	No Quantity							8839344			0
S3	2000	2000	2000	2	0	2	Export	156	China	CHN	834	United Rep. of Tanzania	TZA								07	COFFEE,TEA,COCOA,SPICES	1	No Quantity							72			0
S3	2000	2000	2000	2	0	2	Export	156	China	CHN	842	USA	USA								07	COFFEE,TEA,COCOA,SPICES	1	No Quantity							48001733			0
S3	2000	2000	2000	2	0	2	Export	156	China	CHN	860	Uzbekistan	UZB								07	COFFEE,TEA,COCOA,SPICES	1	No Quantity							6580285			0
S3	2000	2000	2000	2	0	2	Export	156	China	CHN	862	Venezuela	VEN								07	COFFEE,TEA,COCOA,SPICES	1	No Quantity							342			0
S3	2000	2000	2000	2	0	2	Export	156	China	CHN	887	Yemen	YEM								07	COFFEE,TEA,COCOA,SPICES	1	No Quantity							45344			0
S3	2000	2000	2000	2	0	2	Export	152	Chile	CHL	0	World	WLD								08	ANIMAL FEED STUFF	1	No Quantity							255046841			0
S3	2000	2000	2000	2	0	2	Export	152	Chile	CHL	32	Argentina	ARG								08	ANIMAL FEED STUFF	1	No Quantity							885353			0
S3	2000	2000	2000	2	0	2	Export	152	Chile	CHL	36	Australia	AUS								08	ANIMAL FEED STUFF	1	No Quantity							492686			0
S3	2000	2000	2000	2	0	2	Export	152	Chile	CHL	51	Armenia	ARM								08	ANIMAL FEED STUFF	1	No Quantity							280737			0
S3	2000	2000	2000	2	0	2	Export	152	Chile	CHL	56	Belgium	BEL								08	ANIMAL FEED STUFF	1	No Quantity							421653			0
S3	2000	2000	2000	2	0	2	Export	152	Chile	CHL	64	Bhutan	BTN								08	ANIMAL FEED STUFF	1	No Quantity							165969			0
S3	2000	2000	2000	2	0	2	Export	152	Chile	CHL	68	Bolivia (Plurinational State of)	BOL								08	ANIMAL FEED STUFF	1	No Quantity							731988			0
S3	2000	2000	2000	2	0	2	Export	152	Chile	CHL	76	Brazil	BRA								08	ANIMAL FEED STUFF	1	No Quantity							768970			0
S3	2000	2000	2000	2	0	2	Export	152	Chile	CHL	100	Bulgaria	BGR								08	ANIMAL FEED STUFF	1	No Quantity							227717			0
S3	2000	2000	2000	2	0	2	Export	152	Chile	CHL	124	Canada	CAN								08	ANIMAL FEED STUFF	1	No Quantity							6103684			0
S3	2000	2000	2000	2	0	2	Export	152	Chile	CHL	144	Sri Lanka	LKA								08	ANIMAL FEED STUFF	1	No Quantity							121732			0
S3	2000	2000	2000	2	0	2	Export	152	Chile	CHL	156	China	CHN								08	ANIMAL FEED STUFF	1	No Quantity							23452987			0
S3	2000	2000	2000	2	0	2	Export	152	Chile	CHL	170	Colombia	COL								08	ANIMAL FEED STUFF	1	No Quantity							330435			0
S3	2000	2000	2000	2	0	2	Export	152	Chile	CHL	196	Cyprus	CYP								08	ANIMAL FEED STUFF	1	No Quantity							489524			0
S3	2000	2000	2000	2	0	2	Export	152	Chile	CHL	208	Denmark	DNK								08	ANIMAL FEED STUFF	1	No Quantity							6040238			0
S3	2000	2000	2000	2	0	2	Export	152	Chile	CHL	212	Dominica	DMA								08	ANIMAL FEED STUFF	1	No Quantity							45630			0
S3	2000	2000	2000	2	0	2	Export	152	Chile	CHL	214	Dominican Rep.	DOM								08	ANIMAL FEED STUFF	1	No Quantity							9028			0
S3	2000	2000	2000	2	0	2	Export	152	Chile	CHL	218	Ecuador	ECU								08	ANIMAL FEED STUFF	1	No Quantity							55291			0
S3	2000	2000	2000	2	0	2	Export	152	Chile	CHL	251	France	FRA								08	ANIMAL FEED STUFF	1	No Quantity							66083			0
S3	2000	2000	2000	2	0	2	Export	152	Chile	CHL	276	Germany	DEU								08	ANIMAL FEED STUFF	1	No Quantity							8300389			0
S3	2000	2000	2000	2	0	2	Export	152	Chile	CHL	300	Greece	GRC								08	ANIMAL FEED STUFF	1	No Quantity							89355			0
S3	2000	2000	2000	2	0	2	Export	152	Chile	CHL	328	Guyana	GUY								08	ANIMAL FEED STUFF	1	No Quantity							6366			0
S3	2000	2000	2000	2	0	2	Export	152	Chile	CHL	360	Indonesia	IDN								08	ANIMAL FEED STUFF	1	No Quantity							8153288			0
S3	2000	2000	2000	2	0	2	Export	152	Chile	CHL	372	Ireland	IRL								08	ANIMAL FEED STUFF	1	No Quantity							102694			0
S3	2000	2000	2000	2	0	2	Export	152	Chile	CHL	376	Israel	ISR								08	ANIMAL FEED STUFF	1	No Quantity							267551			0
S3	2000	2000	2000	2	0	2	Export	152	Chile	CHL	381	Italy	ITA								08	ANIMAL FEED STUFF	1	No Quantity							6049051			0
S3	2000	2000	2000	2	0	2	Export	152	Chile	CHL	392	Japan	JPN								08	ANIMAL FEED STUFF	1	No Quantity							81112546			0
S3	2000	2000	2000	2	0	2	Export	152	Chile	CHL	400	Jordan	JOR								08	ANIMAL FEED STUFF	1	No Quantity							181962			0
S3	2000	2000	2000	2	0	2	Export	152	Chile	CHL	408	Dem. People's Rep. of Korea	PRK								08	ANIMAL FEED STUFF	1	No Quantity							172940			0
S3	2000	2000	2000	2	0	2	Export	152	Chile	CHL	410	Rep. of Korea	KOR								08	ANIMAL FEED STUFF	1	No Quantity							8140915			0
S3	2000	2000	2000	2	0	2	Export	152	Chile	CHL	422	Lebanon	LBN								08	ANIMAL FEED STUFF	1	No Quantity							421683			0
S3	2000	2000	2000	2	0	2	Export	152	Chile	CHL	458	Malaysia	MYS								08	ANIMAL FEED STUFF	1	No Quantity							265746			0
S3	2000	2000	2000	2	0	2	Export	152	Chile	CHL	480	Mauritius	MUS								08	ANIMAL FEED STUFF	1	No Quantity							145900			0
S3	2000	2000	2000	2	0	2	Export	152	Chile	CHL	484	Mexico	MEX								08	ANIMAL FEED STUFF	1	No Quantity							7369438			0
S3	2000	2000	2000	2	0	2	Export	152	Chile	CHL	490	Other Asia, nes									08	ANIMAL FEED STUFF	1	No Quantity							52808550			0
S3	2000	2000	2000	2	0	2	Export	152	Chile	CHL	528	Netherlands	NLD								08	ANIMAL FEED STUFF	1	No Quantity							89250			0
S3	2000	2000	2000	2	0	2	Export	152	Chile	CHL	554	New Zealand	NZL								08	ANIMAL FEED STUFF	1	No Quantity							1640265			0
S3	2000	2000	2000	2	0	2	Export	152	Chile	CHL	558	Nicaragua	NIC								08	ANIMAL FEED STUFF	1	No Quantity							76759			0
S3	2000	2000	2000	2	0	2	Export	152	Chile	CHL	579	Norway	NOR								08	ANIMAL FEED STUFF	1	No Quantity							1395417			0
S3	2000	2000	2000	2	0	2	Export	152	Chile	CHL	591	Panama	PAN								08	ANIMAL FEED STUFF	1	No Quantity							374848			0
S3	2000	2000	2000	2	0	2	Export	152	Chile	CHL	600	Paraguay	PRY								08	ANIMAL FEED STUFF	1	No Quantity							205173			0
S3	2000	2000	2000	2	0	2	Export	152	Chile	CHL	604	Peru	PER								08	ANIMAL FEED STUFF	1	No Quantity							102611			0
S3	2000	2000	2000	2	0	2	Export	152	Chile	CHL	608	Philippines	PHL								08	ANIMAL FEED STUFF	1	No Quantity							3234523			0
S3	2000	2000	2000	2	0	2	Export	152	Chile	CHL	620	Portugal	PRT								08	ANIMAL FEED STUFF	1	No Quantity							815228			0
S3	2000	2000	2000	2	0	2	Export	152	Chile	CHL	642	Romania	ROU								08	ANIMAL FEED STUFF	1	No Quantity							331955			0
S3	2000	2000	2000	2	0	2	Export	152	Chile	CHL	682	Saudi Arabia	SAU								08	ANIMAL FEED STUFF	1	No Quantity							147978			0
S3	2000	2000	2000	2	0	2	Export	152	Chile	CHL	699	India	IND								08	ANIMAL FEED STUFF	1	No Quantity							5287737			0
S3	2000	2000	2000	2	0	2	Export	152	Chile	CHL	702	Singapore	SGP								08	ANIMAL FEED STUFF	1	No Quantity							107370			0
S3	2000	2000	2000	2	0	2	Export	152	Chile	CHL	704	Viet Nam	VNM								08	ANIMAL FEED STUFF	1	No Quantity							121740			0
S3	2000	2000	2000	2	0	2	Export	152	Chile	CHL	710	South Africa	ZAF								08	ANIMAL FEED STUFF	1	No Quantity							2451981			0
S3	2000	2000	2000	2	0	2	Export	152	Chile	CHL	724	Spain	ESP								08	ANIMAL FEED STUFF	1	No Quantity							8725073			0
S3	2000	2000	2000	2	0	2	Export	152	Chile	CHL	760	Syria	SYR								08	ANIMAL FEED STUFF	1	No Quantity							5088147			0
S3	2000	2000	2000	2	0	2	Export	152	Chile	CHL	764	Thailand	THA								08	ANIMAL FEED STUFF	1	No Quantity							1485974			0
S3	2000	2000	2000	2	0	2	Export	152	Chile	CHL	784	United Arab Emirates	ARE								08	ANIMAL FEED STUFF	1	No Quantity							170130			0
S3	2000	2000	2000	2	0	2	Export	152	Chile	CHL	792	Turkey	TUR								08	ANIMAL FEED STUFF	1	No Quantity							356500			0
S3	2000	2000	2000	2	0	2	Export	152	Chile	CHL	818	Egypt	EGY								08	ANIMAL FEED STUFF	1	No Quantity							2260321			0
S3	2000	2000	2000	2	0	2	Export	152	Chile	CHL	826	United Kingdom	GBR								08	ANIMAL FEED STUFF	1	No Quantity							4398640			0
S3	2000	2000	2000	2	0	2	Export	152	Chile	CHL	842	USA	USA								08	ANIMAL FEED STUFF	1	No Quantity							866042			0
S3	2000	2000	2000	2	0	2	Export	152	Chile	CHL	862	Venezuela	VEN								08	ANIMAL FEED STUFF	1	No Quantity							143615			0
S3	2000	2000	2000	2	0	2	Export	152	Chile	CHL	899	Areas, nes									08	ANIMAL FEED STUFF	1	No Quantity							891485			0
S3	2000	2000	2000	2	0	2	Export	156	China	CHN	0	World	WLD								08	ANIMAL FEED STUFF	1	No Quantity							303058144			0
S3	2000	2000	2000	2	0	2	Export	156	China	CHN	32	Argentina	ARG								08	ANIMAL FEED STUFF	1	No Quantity							241773			0
S3	2000	2000	2000	2	0	2	Export	156	China	CHN	36	Australia	AUS								08	ANIMAL FEED STUFF	1	No Quantity							810516			0
S3	2000	2000	2000	2	0	2	Export	156	China	CHN	50	Bangladesh	BGD								08	ANIMAL FEED STUFF	1	No Quantity							139897			0
S3	2000	2000	2000	2	0	2	Export	156	China	CHN	56	Belgium	BEL								08	ANIMAL FEED STUFF	1	No Quantity							557023			0
S3	2000	2000	2000	2	0	2	Export	156	China	CHN	76	Brazil	BRA								08	ANIMAL FEED STUFF	1	No Quantity							1656898			0
S3	2000	2000	2000	2	0	2	Export	156	China	CHN	96	Brunei Darussalam	BRN								08	ANIMAL FEED STUFF	1	No Quantity							42091			0
S3	2000	2000	2000	2	0	2	Export	156	China	CHN	104	Myanmar	MMR								08	ANIMAL FEED STUFF	1	No Quantity							21549			0
S3	2000	2000	2000	2	0	2	Export	156	China	CHN	116	Cambodia	KHM								08	ANIMAL FEED STUFF	1	No Quantity							42440			0
S3	2000	2000	2000	2	0	2	Export	156	China	CHN	124	Canada	CAN								08	ANIMAL FEED STUFF	1	No Quantity							1096692			0
S3	2000	2000	2000	2	0	2	Export	156	China	CHN	140	Central African Rep.	CAF								08	ANIMAL FEED STUFF	1	No Quantity							1418			0
S3	2000	2000	2000	2	0	2	Export	156	China	CHN	144	Sri Lanka	LKA								08	ANIMAL FEED STUFF	1	No Quantity							459646			0
S3	2000	2000	2000	2	0	2	Export	156	China	CHN	152	Chile	CHL								08	ANIMAL FEED STUFF	1	No Quantity							115345			0
S3	2000	2000	2000	2	0	2	Export	156	China	CHN	170	Colombia	COL								08	ANIMAL FEED STUFF	1	No Quantity							9185			0
S3	2000	2000	2000	2	0	2	Export	156	China	CHN	178	Congo	COG								08	ANIMAL FEED STUFF	1	No Quantity							32320			0
S3	2000	2000	2000	2	0	2	Export	156	China	CHN	180	Dem. Rep. of the Congo	COD								08	ANIMAL FEED STUFF	1	No Quantity							17512			0
S3	2000	2000	2000	2	0	2	Export	156	China	CHN	188	Costa Rica	CRI								08	ANIMAL FEED STUFF	1	No Quantity							22800			0
S3	2000	2000	2000	2	0	2	Export	156	China	CHN	192	Cuba	CUB								08	ANIMAL FEED STUFF	1	No Quantity							1296245			0
S3	2000	2000	2000	2	0	2	Export	156	China	CHN	196	Cyprus	CYP								08	ANIMAL FEED STUFF	1	No Quantity							26539			0
S3	2000	2000	2000	2	0	2	Export	156	China	CHN	203	Czechia	CZE								08	ANIMAL FEED STUFF	1	No Quantity							89294			0
S3	2000	2000	2000	2	0	2	Export	156	China	CHN	208	Denmark	DNK								08	ANIMAL FEED STUFF	1	No Quantity							88100			0
S3	2000	2000	2000	2	0	2	Export	156	China	CHN	212	Dominica	DMA								08	ANIMAL FEED STUFF	1	No Quantity							115850			0
S3	2000	2000	2000	2	0	2	Export	156	China	CHN	214	Dominican Rep.	DOM								08	ANIMAL FEED STUFF	1	No Quantity							68200			0
S3	2000	2000	2000	2	0	2	Export	156	China	CHN	251	France	FRA								08	ANIMAL FEED STUFF	1	No Quantity							1626993			0
S3	2000	2000	2000	2	0	2	Export	156	China	CHN	266	Gabon	GAB								08	ANIMAL FEED STUFF	1	No Quantity							721			0
S3	2000	2000	2000	2	0	2	Export	156	China	CHN	276	Germany	DEU								08	ANIMAL FEED STUFF	1	No Quantity							8180119			0
S3	2000	2000	2000	2	0	2	Export	156	China	CHN	288	Ghana	GHA								08	ANIMAL FEED STUFF	1	No Quantity							14178			0
S3	2000	2000	2000	2	0	2	Export	156	China	CHN	324	Guinea	GIN								08	ANIMAL FEED STUFF	1	No Quantity							57782			0
S3	2000	2000	2000	2	0	2	Export	156	China	CHN	344	China, Hong Kong SAR	HKG								08	ANIMAL FEED STUFF	1	No Quantity							32327981			0
S3	2000	2000	2000	2	0	2	Export	156	China	CHN	360	Indonesia	IDN								08	ANIMAL FEED STUFF	1	No Quantity							6502702			0
S3	2000	2000	2000	2	0	2	Export	156	China	CHN	364	Iran	IRN								08	ANIMAL FEED STUFF	1	No Quantity							253648			0
S3	2000	2000	2000	2	0	2	Export	156	China	CHN	372	Ireland	IRL								08	ANIMAL FEED STUFF	1	No Quantity							530075			0
S3	2000	2000	2000	2	0	2	Export	156	China	CHN	376	Israel	ISR								08	ANIMAL FEED STUFF	1	No Quantity							4673			0
S3	2000	2000	2000	2	0	2	Export	156	China	CHN	381	Italy	ITA								08	ANIMAL FEED STUFF	1	No Quantity							6275235			0
S3	2000	2000	2000	2	0	2	Export	156	China	CHN	392	Japan	JPN								08	ANIMAL FEED STUFF	1	No Quantity							85244881			0
S3	2000	2000	2000	2	0	2	Export	156	China	CHN	398	Kazakhstan	KAZ								08	ANIMAL FEED STUFF	1	No Quantity							17476			0
S3	2000	2000	2000	2	0	2	Export	156	China	CHN	400	Jordan	JOR								08	ANIMAL FEED STUFF	1	No Quantity							36710			0
S3	2000	2000	2000	2	0	2	Export	156	China	CHN	404	Kenya	KEN								08	ANIMAL FEED STUFF	1	No Quantity							94369			0
S3	2000	2000	2000	2	0	2	Export	156	China	CHN	408	Dem. People's Rep. of Korea	PRK								08	ANIMAL FEED STUFF	1	No Quantity							1480800			0
S3	2000	2000	2000	2	0	2	Export	156	China	CHN	410	Rep. of Korea	KOR								08	ANIMAL FEED STUFF	1	No Quantity							65033580			0
S3	2000	2000	2000	2	0	2	Export	156	China	CHN	422	Lebanon	LBN								08	ANIMAL FEED STUFF	1	No Quantity							1565			0
S3	2000	2000	2000	2	0	2	Export	156	China	CHN	446	China, Macao SAR	MAC								08	ANIMAL FEED STUFF	1	No Quantity							156659			0
S3	2000	2000	2000	2	0	2	Export	156	China	CHN	458	Malaysia	MYS								08	ANIMAL FEED STUFF	1	No Quantity							4869347			0
S3	2000	2000	2000	2	0	2	Export	156	China	CHN	484	Mexico	MEX								08	ANIMAL FEED STUFF	1	No Quantity							5683422			0
S3	2000	2000	2000	2	0	2	Export	156	China	CHN	490	Other Asia, nes									08	ANIMAL FEED STUFF	1	No Quantity							1394799			0
S3	2000	2000	2000	2	0	2	Export	156	China	CHN	496	Mongolia	MNG								08	ANIMAL FEED STUFF	1	No Quantity							470307			0
S3	2000	2000	2000	2	0	2	Export	156	China	CHN	524	Nepal	NPL								08	ANIMAL FEED STUFF	1	No Quantity							9768			0
S3	2000	2000	2000	2	0	2	Export	156	China	CHN	528	Netherlands	NLD								08	ANIMAL FEED STUFF	1	No Quantity							8410703			0
S3	2000	2000	2000	2	0	2	Export	156	China	CHN	554	New Zealand	NZL								08	ANIMAL FEED STUFF	1	No Quantity							4450			0
S3	2000	2000	2000	2	0	2	Export	156	China	CHN	566	Nigeria	NGA								08	ANIMAL FEED STUFF	1	No Quantity							64906			0
S3	2000	2000	2000	2	0	2	Export	156	China	CHN	586	Pakistan	PAK								08	ANIMAL FEED STUFF	1	No Quantity							376555			0
S3	2000	2000	2000	2	0	2	Export	156	China	CHN	591	Panama	PAN								08	ANIMAL FEED STUFF	1	No Quantity							58180			0
S3	2000	2000	2000	2	0	2	Export	156	China	CHN	604	Peru	PER								08	ANIMAL FEED STUFF	1	No Quantity							71753			0
S3	2000	2000	2000	2	0	2	Export	156	China	CHN	608	Philippines	PHL								08	ANIMAL FEED STUFF	1	No Quantity							2275616			0
S3	2000	2000	2000	2	0	2	Export	156	China	CHN	616	Poland	POL								08	ANIMAL FEED STUFF	1	No Quantity							5460			0
S3	2000	2000	2000	2	0	2	Export	156	China	CHN	620	Portugal	PRT								08	ANIMAL FEED STUFF	1	No Quantity							8410			0
S3	2000	2000	2000	2	0	2	Export	156	China	CHN	642	Romania	ROU								08	ANIMAL FEED STUFF	1	No Quantity							34995			0
S3	2000	2000	2000	2	0	2	Export	156	China	CHN	643	Russian Federation	RUS								08	ANIMAL FEED STUFF	1	No Quantity							38391			0
S3	2000	2000	2000	2	0	2	Export	156	China	CHN	682	Saudi Arabia	SAU								08	ANIMAL FEED STUFF	1	No Quantity							2703			0
S3	2000	2000	2000	2	0	2	Export	156	China	CHN	690	Seychelles	SYC								08	ANIMAL FEED STUFF	1	No Quantity							1515			0
S3	2000	2000	2000	2	0	2	Export	156	China	CHN	699	India	IND								08	ANIMAL FEED STUFF	1	No Quantity							2460750			0
S3	2000	2000	2000	2	0	2	Export	156	China	CHN	702	Singapore	SGP								08	ANIMAL FEED STUFF	1	No Quantity							1571401			0
S3	2000	2000	2000	2	0	2	Export	156	China	CHN	704	Viet Nam	VNM								08	ANIMAL FEED STUFF	1	No Quantity							5206495			0
S3	2000	2000	2000	2	0	2	Export	156	China	CHN	710	South Africa	ZAF								08	ANIMAL FEED STUFF	1	No Quantity							372700			0
S3	2000	2000	2000	2	0	2	Export	156	China	CHN	724	Spain	ESP								08	ANIMAL FEED STUFF	1	No Quantity							5551921			0
S3	2000	2000	2000	2	0	2	Export	156	China	CHN	752	Sweden	SWE								08	ANIMAL FEED STUFF	1	No Quantity							1390			0
S3	2000	2000	2000	2	0	2	Export	156	China	CHN	757	Switzerland	CHE								08	ANIMAL FEED STUFF	1	No Quantity							667954			0
S3	2000	2000	2000	2	0	2	Export	156	China	CHN	760	Syria	SYR								08	ANIMAL FEED STUFF	1	No Quantity							469			0
S3	2000	2000	2000	2	0	2	Export	156	China	CHN	764	Thailand	THA								08	ANIMAL FEED STUFF	1	No Quantity							26265288			0
S3	2000	2000	2000	2	0	2	Export	156	China	CHN	784	United Arab Emirates	ARE								08	ANIMAL FEED STUFF	1	No Quantity							4019			0
S3	2000	2000	2000	2	0	2	Export	156	China	CHN	788	Tunisia	TUN								08	ANIMAL FEED STUFF	1	No Quantity							24600			0
S3	2000	2000	2000	2	0	2	Export	156	China	CHN	818	Egypt	EGY								08	ANIMAL FEED STUFF	1	No Quantity							786027			0
S3	2000	2000	2000	2	0	2	Export	156	China	CHN	826	United Kingdom	GBR								08	ANIMAL FEED STUFF	1	No Quantity							5735143			0
S3	2000	2000	2000	2	0	2	Export	156	China	CHN	834	United Rep. of Tanzania	TZA								08	ANIMAL FEED STUFF	1	No Quantity							2400			0
S3	2000	2000	2000	2	0	2	Export	156	China	CHN	842	USA	USA								08	ANIMAL FEED STUFF	1	No Quantity							15654138			0
S3	2000	2000	2000	2	0	2	Export	156	China	CHN	862	Venezuela	VEN								08	ANIMAL FEED STUFF	1	No Quantity							180689			0
S3	2000	2000	2000	2	0	2	Export	152	Chile	CHL	0	World	WLD								09	MISC.EDIBLE PRODUCTS ETC	1	No Quantity							113829448			0
S3	2000	2000	2000	2	0	2	Export	152	Chile	CHL	32	Argentina	ARG								09	MISC.EDIBLE PRODUCTS ETC	1	No Quantity							10574198			0
S3	2000	2000	2000	2	0	2	Export	152	Chile	CHL	36	Australia	AUS								09	MISC.EDIBLE PRODUCTS ETC	1	No Quantity							651			0
S3	2000	2000	2000	2	0	2	Export	152	Chile	CHL	50	Bangladesh	BGD								09	MISC.EDIBLE PRODUCTS ETC	1	No Quantity							51534			0
S3	2000	2000	2000	2	0	2	Export	152	Chile	CHL	56	Belgium	BEL								09	MISC.EDIBLE PRODUCTS ETC	1	No Quantity							30893			0
S3	2000	2000	2000	2	0	2	Export	152	Chile	CHL	68	Bolivia (Plurinational State of)	BOL								09	MISC.EDIBLE PRODUCTS ETC	1	No Quantity							11514383			0
S3	2000	2000	2000	2	0	2	Export	152	Chile	CHL	76	Brazil	BRA								09	MISC.EDIBLE PRODUCTS ETC	1	No Quantity							4167894			0
S3	2000	2000	2000	2	0	2	Export	152	Chile	CHL	124	Canada	CAN								09	MISC.EDIBLE PRODUCTS ETC	1	No Quantity							5860			0
S3	2000	2000	2000	2	0	2	Export	152	Chile	CHL	156	China	CHN								09	MISC.EDIBLE PRODUCTS ETC	1	No Quantity							158918			0
S3	2000	2000	2000	2	0	2	Export	152	Chile	CHL	170	Colombia	COL								09	MISC.EDIBLE PRODUCTS ETC	1	No Quantity							4440054			0
S3	2000	2000	2000	2	0	2	Export	152	Chile	CHL	188	Costa Rica	CRI								09	MISC.EDIBLE PRODUCTS ETC	1	No Quantity							1539438			0
S3	2000	2000	2000	2	0	2	Export	152	Chile	CHL	192	Cuba	CUB								09	MISC.EDIBLE PRODUCTS ETC	1	No Quantity							1049387			0
S3	2000	2000	2000	2	0	2	Export	152	Chile	CHL	214	Dominican Rep.	DOM								09	MISC.EDIBLE PRODUCTS ETC	1	No Quantity							2734465			0
S3	2000	2000	2000	2	0	2	Export	152	Chile	CHL	218	Ecuador	ECU								09	MISC.EDIBLE PRODUCTS ETC	1	No Quantity							20405751			0
S3	2000	2000	2000	2	0	2	Export	152	Chile	CHL	222	El Salvador	SLV								09	MISC.EDIBLE PRODUCTS ETC	1	No Quantity							482297			0
S3	2000	2000	2000	2	0	2	Export	152	Chile	CHL	251	France	FRA								09	MISC.EDIBLE PRODUCTS ETC	1	No Quantity							90339			0
S3	2000	2000	2000	2	0	2	Export	152	Chile	CHL	268	Georgia	GEO								09	MISC.EDIBLE PRODUCTS ETC	1	No Quantity							3747			0
S3	2000	2000	2000	2	0	2	Export	152	Chile	CHL	276	Germany	DEU								09	MISC.EDIBLE PRODUCTS ETC	1	No Quantity							59012			0
S3	2000	2000	2000	2	0	2	Export	152	Chile	CHL	300	Greece	GRC								09	MISC.EDIBLE PRODUCTS ETC	1	No Quantity							10627			0
S3	2000	2000	2000	2	0	2	Export	152	Chile	CHL	320	Guatemala	GTM								09	MISC.EDIBLE PRODUCTS ETC	1	No Quantity							1502244			0
S3	2000	2000	2000	2	0	2	Export	152	Chile	CHL	332	Haiti	HTI								09	MISC.EDIBLE PRODUCTS ETC	1	No Quantity							4366717			0
S3	2000	2000	2000	2	0	2	Export	152	Chile	CHL	340	Honduras	HND								09	MISC.EDIBLE PRODUCTS ETC	1	No Quantity							431957			0
S3	2000	2000	2000	2	0	2	Export	152	Chile	CHL	381	Italy	ITA								09	MISC.EDIBLE PRODUCTS ETC	1	No Quantity							4455			0
S3	2000	2000	2000	2	0	2	Export	152	Chile	CHL	388	Jamaica	JAM								09	MISC.EDIBLE PRODUCTS ETC	1	No Quantity							46294			0
S3	2000	2000	2000	2	0	2	Export	152	Chile	CHL	392	Japan	JPN								09	MISC.EDIBLE PRODUCTS ETC	1	No Quantity							128519			0
S3	2000	2000	2000	2	0	2	Export	152	Chile	CHL	410	Rep. of Korea	KOR								09	MISC.EDIBLE PRODUCTS ETC	1	No Quantity							5579			0
S3	2000	2000	2000	2	0	2	Export	152	Chile	CHL	428	Latvia	LVA								09	MISC.EDIBLE PRODUCTS ETC	1	No Quantity							918395			0
S3	2000	2000	2000	2	0	2	Export	152	Chile	CHL	430	Liberia	LBR								09	MISC.EDIBLE PRODUCTS ETC	1	No Quantity							30065			0
S3	2000	2000	2000	2	0	2	Export	152	Chile	CHL	462	Maldives	MDV								09	MISC.EDIBLE PRODUCTS ETC	1	No Quantity							262			0
S3	2000	2000	2000	2	0	2	Export	152	Chile	CHL	484	Mexico	MEX								09	MISC.EDIBLE PRODUCTS ETC	1	No Quantity							626403			0
S3	2000	2000	2000	2	0	2	Export	152	Chile	CHL	528	Netherlands	NLD								09	MISC.EDIBLE PRODUCTS ETC	1	No Quantity							1178898			0
S3	2000	2000	2000	2	0	2	Export	152	Chile	CHL	558	Nicaragua	NIC								09	MISC.EDIBLE PRODUCTS ETC	1	No Quantity							426983			0
S3	2000	2000	2000	2	0	2	Export	152	Chile	CHL	566	Nigeria	NGA								09	MISC.EDIBLE PRODUCTS ETC	1	No Quantity							54790			0
S3	2000	2000	2000	2	0	2	Export	152	Chile	CHL	591	Panama	PAN								09	MISC.EDIBLE PRODUCTS ETC	1	No Quantity							853566			0
S3	2000	2000	2000	2	0	2	Export	152	Chile	CHL	600	Paraguay	PRY								09	MISC.EDIBLE PRODUCTS ETC	1	No Quantity							8235643			0
S3	2000	2000	2000	2	0	2	Export	152	Chile	CHL	604	Peru	PER								09	MISC.EDIBLE PRODUCTS ETC	1	No Quantity							22837210			0
S3	2000	2000	2000	2	0	2	Export	152	Chile	CHL	608	Philippines	PHL								09	MISC.EDIBLE PRODUCTS ETC	1	No Quantity							265			0
S3	2000	2000	2000	2	0	2	Export	152	Chile	CHL	642	Romania	ROU								09	MISC.EDIBLE PRODUCTS ETC	1	No Quantity							80342			0
S3	2000	2000	2000	2	0	2	Export	152	Chile	CHL	643	Russian Federation	RUS								09	MISC.EDIBLE PRODUCTS ETC	1	No Quantity							52204			0
S3	2000	2000	2000	2	0	2	Export	152	Chile	CHL	710	South Africa	ZAF								09	MISC.EDIBLE PRODUCTS ETC	1	No Quantity							56992			0
S3	2000	2000	2000	2	0	2	Export	152	Chile	CHL	724	Spain	ESP								09	MISC.EDIBLE PRODUCTS ETC	1	No Quantity							530			0
S3	2000	2000	2000	2	0	2	Export	152	Chile	CHL	740	Suriname	SUR								09	MISC.EDIBLE PRODUCTS ETC	1	No Quantity							69800			0
S3	2000	2000	2000	2	0	2	Export	152	Chile	CHL	752	Sweden	SWE								09	MISC.EDIBLE PRODUCTS ETC	1	No Quantity							56424			0
S3	2000	2000	2000	2	0	2	Export	152	Chile	CHL	757	Switzerland	CHE								09	MISC.EDIBLE PRODUCTS ETC	1	No Quantity							26600			0
S3	2000	2000	2000	2	0	2	Export	152	Chile	CHL	764	Thailand	THA								09	MISC.EDIBLE PRODUCTS ETC	1	No Quantity							25525			0
S3	2000	2000	2000	2	0	2	Export	152	Chile	CHL	780	Trinidad and Tobago	TTO								09	MISC.EDIBLE PRODUCTS ETC	1	No Quantity							462			0
S3	2000	2000	2000	2	0	2	Export	152	Chile	CHL	842	USA	USA								09	MISC.EDIBLE PRODUCTS ETC	1	No Quantity							1880101			0
S3	2000	2000	2000	2	0	2	Export	152	Chile	CHL	858	Uruguay	URY								09	MISC.EDIBLE PRODUCTS ETC	1	No Quantity							5719256			0
S3	2000	2000	2000	2	0	2	Export	152	Chile	CHL	862	Venezuela	VEN								09	MISC.EDIBLE PRODUCTS ETC	1	No Quantity							6518840			0
S3	2000	2000	2000	2	0	2	Export	152	Chile	CHL	887	Yemen	YEM								09	MISC.EDIBLE PRODUCTS ETC	1	No Quantity							25800			0
S3	2000	2000	2000	2	0	2	Export	152	Chile	CHL	899	Areas, nes									09	MISC.EDIBLE PRODUCTS ETC	1	No Quantity							348879			0
S3	2000	2000	2000	2	0	2	Export	156	China	CHN	0	World	WLD								09	MISC.EDIBLE PRODUCTS ETC	1	No Quantity							614721512			0
S3	2000	2000	2000	2	0	2	Export	156	China	CHN	24	Angola	AGO								09	MISC.EDIBLE PRODUCTS ETC	1	No Quantity							39301			0
S3	2000	2000	2000	2	0	2	Export	156	China	CHN	32	Argentina	ARG								09	MISC.EDIBLE PRODUCTS ETC	1	No Quantity							240138			0
S3	2000	2000	2000	2	0	2	Export	156	China	CHN	36	Australia	AUS								09	MISC.EDIBLE PRODUCTS ETC	1	No Quantity							12485633			0
S3	2000	2000	2000	2	0	2	Export	156	China	CHN	40	Austria	AUT								09	MISC.EDIBLE PRODUCTS ETC	1	No Quantity							168056			0
S3	2000	2000	2000	2	0	2	Export	156	China	CHN	44	Bahamas	BHS								09	MISC.EDIBLE PRODUCTS ETC	1	No Quantity							28238			0
S3	2000	2000	2000	2	0	2	Export	156	China	CHN	50	Bangladesh	BGD								09	MISC.EDIBLE PRODUCTS ETC	1	No Quantity							111076			0
S3	2000	2000	2000	2	0	2	Export	156	China	CHN	52	Barbados	BRB								09	MISC.EDIBLE PRODUCTS ETC	1	No Quantity							2470			0
S3	2000	2000	2000	2	0	2	Export	156	China	CHN	56	Belgium	BEL								09	MISC.EDIBLE PRODUCTS ETC	1	No Quantity							1980610			0
S3	2000	2000	2000	2	0	2	Export	156	China	CHN	68	Bolivia (Plurinational State of)	BOL								09	MISC.EDIBLE PRODUCTS ETC	1	No Quantity							6104			0
S3	2000	2000	2000	2	0	2	Export	156	China	CHN	72	Botswana	BWA								09	MISC.EDIBLE PRODUCTS ETC	1	No Quantity							11070			0
S3	2000	2000	2000	2	0	2	Export	156	China	CHN	76	Brazil	BRA								09	MISC.EDIBLE PRODUCTS ETC	1	No Quantity							516368			0
S3	2000	2000	2000	2	0	2	Export	156	China	CHN	84	Belize	BLZ								09	MISC.EDIBLE PRODUCTS ETC	1	No Quantity							33842			0
S3	2000	2000	2000	2	0	2	Export	156	China	CHN	90	Solomon Isds	SLB								09	MISC.EDIBLE PRODUCTS ETC	1	No Quantity							70632			0
S3	2000	2000	2000	2	0	2	Export	156	China	CHN	96	Brunei Darussalam	BRN								09	MISC.EDIBLE PRODUCTS ETC	1	No Quantity							124721			0
S3	2000	2000	2000	2	0	2	Export	156	China	CHN	100	Bulgaria	BGR								09	MISC.EDIBLE PRODUCTS ETC	1	No Quantity							141779			0
S3	2000	2000	2000	2	0	2	Export	156	China	CHN	104	Myanmar	MMR								09	MISC.EDIBLE PRODUCTS ETC	1	No Quantity							367564			0
S3	2000	2000	2000	2	0	2	Export	156	China	CHN	112	Belarus	BLR								09	MISC.EDIBLE PRODUCTS ETC	1	No Quantity							1835			0
S3	2000	2000	2000	2	0	2	Export	156	China	CHN	116	Cambodia	KHM								09	MISC.EDIBLE PRODUCTS ETC	1	No Quantity							520929			0
S3	2000	2000	2000	2	0	2	Export	156	China	CHN	120	Cameroon	CMR								09	MISC.EDIBLE PRODUCTS ETC	1	No Quantity							807			0
S3	2000	2000	2000	2	0	2	Export	156	China	CHN	124	Canada	CAN								09	MISC.EDIBLE PRODUCTS ETC	1	No Quantity							11975209			0
S3	2000	2000	2000	2	0	2	Export	156	China	CHN	140	Central African Rep.	CAF								09	MISC.EDIBLE PRODUCTS ETC	1	No Quantity							28			0
S3	2000	2000	2000	2	0	2	Export	156	China	CHN	144	Sri Lanka	LKA								09	MISC.EDIBLE PRODUCTS ETC	1	No Quantity							59184			0
S3	2000	2000	2000	2	0	2	Export	156	China	CHN	152	Chile	CHL								09	MISC.EDIBLE PRODUCTS ETC	1	No Quantity							218063			0
S3	2000	2000	2000	2	0	2	Export	156	China	CHN	170	Colombia	COL								09	MISC.EDIBLE PRODUCTS ETC	1	No Quantity							201511			0
S3	2000	2000	2000	2	0	2	Export	156	China	CHN	174	Comoros	COM								09	MISC.EDIBLE PRODUCTS ETC	1	No Quantity							66			0
S3	2000	2000	2000	2	0	2	Export	156	China	CHN	178	Congo	COG								09	MISC.EDIBLE PRODUCTS ETC	1	No Quantity							48612			0
S3	2000	2000	2000	2	0	2	Export	156	China	CHN	184	Cook Isds	COK								09	MISC.EDIBLE PRODUCTS ETC	1	No Quantity							4827			0
S3	2000	2000	2000	2	0	2	Export	156	China	CHN	188	Costa Rica	CRI								09	MISC.EDIBLE PRODUCTS ETC	1	No Quantity							84523			0
S3	2000	2000	2000	2	0	2	Export	156	China	CHN	191	Croatia	HRV								09	MISC.EDIBLE PRODUCTS ETC	1	No Quantity							450			0
S3	2000	2000	2000	2	0	2	Export	156	China	CHN	192	Cuba	CUB								09	MISC.EDIBLE PRODUCTS ETC	1	No Quantity							16026			0
S3	2000	2000	2000	2	0	2	Export	156	China	CHN	196	Cyprus	CYP								09	MISC.EDIBLE PRODUCTS ETC	1	No Quantity							19449			0
S3	2000	2000	2000	2	0	2	Export	156	China	CHN	203	Czechia	CZE								09	MISC.EDIBLE PRODUCTS ETC	1	No Quantity							259340			0
S3	2000	2000	2000	2	0	2	Export	156	China	CHN	204	Benin	BEN								09	MISC.EDIBLE PRODUCTS ETC	1	No Quantity							741910			0
S3	2000	2000	2000	2	0	2	Export	156	China	CHN	208	Denmark	DNK								09	MISC.EDIBLE PRODUCTS ETC	1	No Quantity							861025			0
S3	2000	2000	2000	2	0	2	Export	156	China	CHN	212	Dominica	DMA								09	MISC.EDIBLE PRODUCTS ETC	1	No Quantity							19354			0
S3	2000	2000	2000	2	0	2	Export	156	China	CHN	218	Ecuador	ECU								09	MISC.EDIBLE PRODUCTS ETC	1	No Quantity							39384			0
S3	2000	2000	2000	2	0	2	Export	156	China	CHN	222	El Salvador	SLV								09	MISC.EDIBLE PRODUCTS ETC	1	No Quantity							17301			0
S3	2000	2000	2000	2	0	2	Export	156	China	CHN	226	Equatorial Guinea	GNQ								09	MISC.EDIBLE PRODUCTS ETC	1	No Quantity							42825			0
S3	2000	2000	2000	2	0	2	Export	156	China	CHN	231	Ethiopia	ETH								09	MISC.EDIBLE PRODUCTS ETC	1	No Quantity							6712			0
S3	2000	2000	2000	2	0	2	Export	156	China	CHN	233	Estonia	EST								09	MISC.EDIBLE PRODUCTS ETC	1	No Quantity							3720			0
S3	2000	2000	2000	2	0	2	Export	156	China	CHN	242	Fiji	FJI								09	MISC.EDIBLE PRODUCTS ETC	1	No Quantity							211653			0
S3	2000	2000	2000	2	0	2	Export	156	China	CHN	246	Finland	FIN								09	MISC.EDIBLE PRODUCTS ETC	1	No Quantity							101355			0
S3	2000	2000	2000	2	0	2	Export	156	China	CHN	251	France	FRA								09	MISC.EDIBLE PRODUCTS ETC	1	No Quantity							5650538			0
S3	2000	2000	2000	2	0	2	Export	156	China	CHN	258	French Polynesia	PYF								09	MISC.EDIBLE PRODUCTS ETC	1	No Quantity							28466			0
S3	2000	2000	2000	2	0	2	Export	156	China	CHN	262	Djibouti	DJI								09	MISC.EDIBLE PRODUCTS ETC	1	No Quantity							6959			0
S3	2000	2000	2000	2	0	2	Export	156	China	CHN	266	Gabon	GAB								09	MISC.EDIBLE PRODUCTS ETC	1	No Quantity							504			0
S3	2000	2000	2000	2	0	2	Export	156	China	CHN	270	Gambia	GMB								09	MISC.EDIBLE PRODUCTS ETC	1	No Quantity							13245			0
S3	2000	2000	2000	2	0	2	Export	156	China	CHN	275	State of Palestine	PSE								09	MISC.EDIBLE PRODUCTS ETC	1	No Quantity							1726			0
S3	2000	2000	2000	2	0	2	Export	156	China	CHN	276	Germany	DEU								09	MISC.EDIBLE PRODUCTS ETC	1	No Quantity							7112817			0
S3	2000	2000	2000	2	0	2	Export	156	China	CHN	288	Ghana	GHA								09	MISC.EDIBLE PRODUCTS ETC	1	No Quantity							122077			0
S3	2000	2000	2000	2	0	2	Export	156	China	CHN	296	Kiribati	KIR								09	MISC.EDIBLE PRODUCTS ETC	1	No Quantity							91688			0
S3	2000	2000	2000	2	0	2	Export	156	China	CHN	300	Greece	GRC								09	MISC.EDIBLE PRODUCTS ETC	1	No Quantity							98720			0
S3	2000	2000	2000	2	0	2	Export	156	China	CHN	308	Grenada	GRD								09	MISC.EDIBLE PRODUCTS ETC	1	No Quantity							1744			0
S3	2000	2000	2000	2	0	2	Export	156	China	CHN	324	Guinea	GIN								09	MISC.EDIBLE PRODUCTS ETC	1	No Quantity							7075			0
S3	2000	2000	2000	2	0	2	Export	156	China	CHN	328	Guyana	GUY								09	MISC.EDIBLE PRODUCTS ETC	1	No Quantity							40254			0
S3	2000	2000	2000	2	0	2	Export	156	China	CHN	340	Honduras	HND								09	MISC.EDIBLE PRODUCTS ETC	1	No Quantity							356977			0
S3	2000	2000	2000	2	0	2	Export	156	China	CHN	344	China, Hong Kong SAR	HKG								09	MISC.EDIBLE PRODUCTS ETC	1	No Quantity							147160582			0
S3	2000	2000	2000	2	0	2	Export	156	China	CHN	348	Hungary	HUN								09	MISC.EDIBLE PRODUCTS ETC	1	No Quantity							597314			0
S3	2000	2000	2000	2	0	2	Export	156	China	CHN	360	Indonesia	IDN								09	MISC.EDIBLE PRODUCTS ETC	1	No Quantity							6196136			0
S3	2000	2000	2000	2	0	2	Export	156	China	CHN	368	Iraq	IRQ								09	MISC.EDIBLE PRODUCTS ETC	1	No Quantity							1092120			0
S3	2000	2000	2000	2	0	2	Export	156	China	CHN	372	Ireland	IRL								09	MISC.EDIBLE PRODUCTS ETC	1	No Quantity							10065			0
S3	2000	2000	2000	2	0	2	Export	156	China	CHN	376	Israel	ISR								09	MISC.EDIBLE PRODUCTS ETC	1	No Quantity							77435			0
S3	2000	2000	2000	2	0	2	Export	156	China	CHN	381	Italy	ITA								09	MISC.EDIBLE PRODUCTS ETC	1	No Quantity							3585215			0
S3	2000	2000	2000	2	0	2	Export	156	China	CHN	384	Côte d'Ivoire	CIV								09	MISC.EDIBLE PRODUCTS ETC	1	No Quantity							145955			0
S3	2000	2000	2000	2	0	2	Export	156	China	CHN	388	Jamaica	JAM								09	MISC.EDIBLE PRODUCTS ETC	1	No Quantity							14042			0
S3	2000	2000	2000	2	0	2	Export	156	China	CHN	392	Japan	JPN								09	MISC.EDIBLE PRODUCTS ETC	1	No Quantity							191428575			0
S3	2000	2000	2000	2	0	2	Export	156	China	CHN	398	Kazakhstan	KAZ								09	MISC.EDIBLE PRODUCTS ETC	1	No Quantity							5320546			0
S3	2000	2000	2000	2	0	2	Export	156	China	CHN	400	Jordan	JOR								09	MISC.EDIBLE PRODUCTS ETC	1	No Quantity							13948			0
S3	2000	2000	2000	2	0	2	Export	156	China	CHN	404	Kenya	KEN								09	MISC.EDIBLE PRODUCTS ETC	1	No Quantity							51374			0
S3	2000	2000	2000	2	0	2	Export	156	China	CHN	408	Dem. People's Rep. of Korea	PRK								09	MISC.EDIBLE PRODUCTS ETC	1	No Quantity							377551			0
S3	2000	2000	2000	2	0	2	Export	156	China	CHN	410	Rep. of Korea	KOR								09	MISC.EDIBLE PRODUCTS ETC	1	No Quantity							57830637			0
S3	2000	2000	2000	2	0	2	Export	156	China	CHN	414	Kuwait	KWT								09	MISC.EDIBLE PRODUCTS ETC	1	No Quantity							9207			0
S3	2000	2000	2000	2	0	2	Export	156	China	CHN	417	Kyrgyzstan	KGZ								09	MISC.EDIBLE PRODUCTS ETC	1	No Quantity							253467			0
S3	2000	2000	2000	2	0	2	Export	156	China	CHN	418	Lao People's Dem. Rep.	LAO								09	MISC.EDIBLE PRODUCTS ETC	1	No Quantity							14286			0
S3	2000	2000	2000	2	0	2	Export	156	China	CHN	422	Lebanon	LBN								09	MISC.EDIBLE PRODUCTS ETC	1	No Quantity							49867			0
S3	2000	2000	2000	2	0	2	Export	156	China	CHN	426	Lesotho	LSO								09	MISC.EDIBLE PRODUCTS ETC	1	No Quantity							882			0
S3	2000	2000	2000	2	0	2	Export	156	China	CHN	428	Latvia	LVA								09	MISC.EDIBLE PRODUCTS ETC	1	No Quantity							74413			0
S3	2000	2000	2000	2	0	2	Export	156	China	CHN	430	Liberia	LBR								09	MISC.EDIBLE PRODUCTS ETC	1	No Quantity							93620			0
S3	2000	2000	2000	2	0	2	Export	156	China	CHN	434	Libya	LBY								09	MISC.EDIBLE PRODUCTS ETC	1	No Quantity							8446			0
S3	2000	2000	2000	2	0	2	Export	156	China	CHN	440	Lithuania	LTU								09	MISC.EDIBLE PRODUCTS ETC	1	No Quantity							92721			0
S3	2000	2000	2000	2	0	2	Export	156	China	CHN	446	China, Macao SAR	MAC								09	MISC.EDIBLE PRODUCTS ETC	1	No Quantity							2717086			0
S3	2000	2000	2000	2	0	2	Export	156	China	CHN	450	Madagascar	MDG								09	MISC.EDIBLE PRODUCTS ETC	1	No Quantity							36957			0
S3	2000	2000	2000	2	0	2	Export	156	China	CHN	458	Malaysia	MYS								09	MISC.EDIBLE PRODUCTS ETC	1	No Quantity							11841111			0
S3	2000	2000	2000	2	0	2	Export	156	China	CHN	466	Mali	MLI								09	MISC.EDIBLE PRODUCTS ETC	1	No Quantity							1355			0
S3	2000	2000	2000	2	0	2	Export	156	China	CHN	470	Malta	MLT								09	MISC.EDIBLE PRODUCTS ETC	1	No Quantity							110			0
S3	2000	2000	2000	2	0	2	Export	156	China	CHN	480	Mauritius	MUS								09	MISC.EDIBLE PRODUCTS ETC	1	No Quantity							467738			0
S3	2000	2000	2000	2	0	2	Export	156	China	CHN	484	Mexico	MEX								09	MISC.EDIBLE PRODUCTS ETC	1	No Quantity							1762467			0
S3	2000	2000	2000	2	0	2	Export	156	China	CHN	490	Other Asia, nes									09	MISC.EDIBLE PRODUCTS ETC	1	No Quantity							3793958			0
S3	2000	2000	2000	2	0	2	Export	156	China	CHN	496	Mongolia	MNG								09	MISC.EDIBLE PRODUCTS ETC	1	No Quantity							387571			0
S3	2000	2000	2000	2	0	2	Export	156	China	CHN	504	Morocco	MAR								09	MISC.EDIBLE PRODUCTS ETC	1	No Quantity							278033			0
S3	2000	2000	2000	2	0	2	Export	156	China	CHN	508	Mozambique	MOZ								09	MISC.EDIBLE PRODUCTS ETC	1	No Quantity							7940			0
S3	2000	2000	2000	2	0	2	Export	156	China	CHN	512	Oman	OMN								09	MISC.EDIBLE PRODUCTS ETC	1	No Quantity							6255			0
S3	2000	2000	2000	2	0	2	Export	156	China	CHN	524	Nepal	NPL								09	MISC.EDIBLE PRODUCTS ETC	1	No Quantity							52015			0
S3	2000	2000	2000	2	0	2	Export	156	China	CHN	527	Oceania, nes									09	MISC.EDIBLE PRODUCTS ETC	1	No Quantity							54307			0
S3	2000	2000	2000	2	0	2	Export	156	China	CHN	528	Netherlands	NLD								09	MISC.EDIBLE PRODUCTS ETC	1	No Quantity							7148616			0
S3	2000	2000	2000	2	0	2	Export	156	China	CHN	530	Neth. Antilles	ANT								09	MISC.EDIBLE PRODUCTS ETC	1	No Quantity							4725			0
S3	2000	2000	2000	2	0	2	Export	156	China	CHN	533	Aruba	ABW								09	MISC.EDIBLE PRODUCTS ETC	1	No Quantity							34530			0
S3	2000	2000	2000	2	0	2	Export	156	China	CHN	540	New Caledonia	NCL								09	MISC.EDIBLE PRODUCTS ETC	1	No Quantity							14480			0
S3	2000	2000	2000	2	0	2	Export	156	China	CHN	548	Vanuatu	VUT								09	MISC.EDIBLE PRODUCTS ETC	1	No Quantity							50124			0
S3	2000	2000	2000	2	0	2	Export	156	China	CHN	554	New Zealand	NZL								09	MISC.EDIBLE PRODUCTS ETC	1	No Quantity							1396282			0
S3	2000	2000	2000	2	0	2	Export	156	China	CHN	566	Nigeria	NGA								09	MISC.EDIBLE PRODUCTS ETC	1	No Quantity							10296372			0
S3	2000	2000	2000	2	0	2	Export	156	China	CHN	579	Norway	NOR								09	MISC.EDIBLE PRODUCTS ETC	1	No Quantity							120191			0
S3	2000	2000	2000	2	0	2	Export	156	China	CHN	584	Marshall Isds	MHL								09	MISC.EDIBLE PRODUCTS ETC	1	No Quantity							53			0
S3	2000	2000	2000	2	0	2	Export	156	China	CHN	585	Palau	PLW								09	MISC.EDIBLE PRODUCTS ETC	1	No Quantity							1709			0
S3	2000	2000	2000	2	0	2	Export	156	China	CHN	586	Pakistan	PAK								09	MISC.EDIBLE PRODUCTS ETC	1	No Quantity							8963			0
S3	2000	2000	2000	2	0	2	Export	156	China	CHN	591	Panama	PAN								09	MISC.EDIBLE PRODUCTS ETC	1	No Quantity							455436			0
S3	2000	2000	2000	2	0	2	Export	156	China	CHN	598	Papua New Guinea	PNG								09	MISC.EDIBLE PRODUCTS ETC	1	No Quantity							634495			0
S3	2000	2000	2000	2	0	2	Export	156	China	CHN	604	Peru	PER								09	MISC.EDIBLE PRODUCTS ETC	1	No Quantity							562477			0
S3	2000	2000	2000	2	0	2	Export	156	China	CHN	608	Philippines	PHL								09	MISC.EDIBLE PRODUCTS ETC	1	No Quantity							11045718			0
S3	2000	2000	2000	2	0	2	Export	156	China	CHN	616	Poland	POL								09	MISC.EDIBLE PRODUCTS ETC	1	No Quantity							156934			0
S3	2000	2000	2000	2	0	2	Export	156	China	CHN	620	Portugal	PRT								09	MISC.EDIBLE PRODUCTS ETC	1	No Quantity							263223			0
S3	2000	2000	2000	2	0	2	Export	156	China	CHN	624	Guinea-Bissau	GNB								09	MISC.EDIBLE PRODUCTS ETC	1	No Quantity							52117			0
S3	2000	2000	2000	2	0	2	Export	156	China	CHN	634	Qatar	QAT								09	MISC.EDIBLE PRODUCTS ETC	1	No Quantity							16024			0
S3	2000	2000	2000	2	0	2	Export	156	China	CHN	642	Romania	ROU								09	MISC.EDIBLE PRODUCTS ETC	1	No Quantity							44911			0
S3	2000	2000	2000	2	0	2	Export	156	China	CHN	643	Russian Federation	RUS								09	MISC.EDIBLE PRODUCTS ETC	1	No Quantity							2974266			0
S3	2000	2000	2000	2	0	2	Export	156	China	CHN	646	Rwanda	RWA								09	MISC.EDIBLE PRODUCTS ETC	1	No Quantity							925			0
S3	2000	2000	2000	2	0	2	Export	156	China	CHN	682	Saudi Arabia	SAU								09	MISC.EDIBLE PRODUCTS ETC	1	No Quantity							391164			0
S3	2000	2000	2000	2	0	2	Export	156	China	CHN	686	Senegal	SEN								09	MISC.EDIBLE PRODUCTS ETC	1	No Quantity							45226			0
S3	2000	2000	2000	2	0	2	Export	156	China	CHN	690	Seychelles	SYC								09	MISC.EDIBLE PRODUCTS ETC	1	No Quantity							51303			0
S3	2000	2000	2000	2	0	2	Export	156	China	CHN	694	Sierra Leone	SLE								09	MISC.EDIBLE PRODUCTS ETC	1	No Quantity							266941			0
S3	2000	2000	2000	2	0	2	Export	156	China	CHN	699	India	IND								09	MISC.EDIBLE PRODUCTS ETC	1	No Quantity							61181			0
S3	2000	2000	2000	2	0	2	Export	156	China	CHN	702	Singapore	SGP								09	MISC.EDIBLE PRODUCTS ETC	1	No Quantity							16446938			0
S3	2000	2000	2000	2	0	2	Export	156	China	CHN	704	Viet Nam	VNM								09	MISC.EDIBLE PRODUCTS ETC	1	No Quantity							677067			0
S3	2000	2000	2000	2	0	2	Export	156	China	CHN	705	Slovenia	SVN								09	MISC.EDIBLE PRODUCTS ETC	1	No Quantity							15706			0
S3	2000	2000	2000	2	0	2	Export	156	China	CHN	710	South Africa	ZAF								09	MISC.EDIBLE PRODUCTS ETC	1	No Quantity							698986			0
S3	2000	2000	2000	2	0	2	Export	156	China	CHN	716	Zimbabwe	ZWE								09	MISC.EDIBLE PRODUCTS ETC	1	No Quantity							1353			0
S3	2000	2000	2000	2	0	2	Export	156	China	CHN	724	Spain	ESP								09	MISC.EDIBLE PRODUCTS ETC	1	No Quantity							1708614			0
S3	2000	2000	2000	2	0	2	Export	156	China	CHN	736	Fmr Sudan	SDN								09	MISC.EDIBLE PRODUCTS ETC	1	No Quantity							122163			0
S3	2000	2000	2000	2	0	2	Export	156	China	CHN	740	Suriname	SUR								09	MISC.EDIBLE PRODUCTS ETC	1	No Quantity							97372			0
S3	2000	2000	2000	2	0	2	Export	156	China	CHN	752	Sweden	SWE								09	MISC.EDIBLE PRODUCTS ETC	1	No Quantity							2262019			0
S3	2000	2000	2000	2	0	2	Export	156	China	CHN	757	Switzerland	CHE								09	MISC.EDIBLE PRODUCTS ETC	1	No Quantity							1663916			0
S3	2000	2000	2000	2	0	2	Export	156	China	CHN	764	Thailand	THA								09	MISC.EDIBLE PRODUCTS ETC	1	No Quantity							7335840			0
S3	2000	2000	2000	2	0	2	Export	156	China	CHN	768	Togo	TGO								09	MISC.EDIBLE PRODUCTS ETC	1	No Quantity							22660			0
S3	2000	2000	2000	2	0	2	Export	156	China	CHN	776	Tonga	TON								09	MISC.EDIBLE PRODUCTS ETC	1	No Quantity							100368			0
S3	2000	2000	2000	2	0	2	Export	156	China	CHN	780	Trinidad and Tobago	TTO								09	MISC.EDIBLE PRODUCTS ETC	1	No Quantity							67030			0
S3	2000	2000	2000	2	0	2	Export	156	China	CHN	784	United Arab Emirates	ARE								09	MISC.EDIBLE PRODUCTS ETC	1	No Quantity							540244			0
S3	2000	2000	2000	2	0	2	Export	156	China	CHN	792	Turkey	TUR								09	MISC.EDIBLE PRODUCTS ETC	1	No Quantity							245871			0
S3	2000	2000	2000	2	0	2	Export	156	China	CHN	795	Turkmenistan	TKM								09	MISC.EDIBLE PRODUCTS ETC	1	No Quantity							15615			0
S3	2000	2000	2000	2	0	2	Export	156	China	CHN	800	Uganda	UGA								09	MISC.EDIBLE PRODUCTS ETC	1	No Quantity							2308			0
S3	2000	2000	2000	2	0	2	Export	156	China	CHN	804	Ukraine	UKR								09	MISC.EDIBLE PRODUCTS ETC	1	No Quantity							228874			0
S3	2000	2000	2000	2	0	2	Export	156	China	CHN	818	Egypt	EGY								09	MISC.EDIBLE PRODUCTS ETC	1	No Quantity							31809			0
S3	2000	2000	2000	2	0	2	Export	156	China	CHN	826	United Kingdom	GBR								09	MISC.EDIBLE PRODUCTS ETC	1	No Quantity							12835193			0
S3	2000	2000	2000	2	0	2	Export	156	China	CHN	834	United Rep. of Tanzania	TZA								09	MISC.EDIBLE PRODUCTS ETC	1	No Quantity							24572			0
S3	2000	2000	2000	2	0	2	Export	156	China	CHN	842	USA	USA								09	MISC.EDIBLE PRODUCTS ETC	1	No Quantity							48778882			0
S3	2000	2000	2000	2	0	2	Export	156	China	CHN	858	Uruguay	URY								09	MISC.EDIBLE PRODUCTS ETC	1	No Quantity							17525			0
S3	2000	2000	2000	2	0	2	Export	156	China	CHN	860	Uzbekistan	UZB								09	MISC.EDIBLE PRODUCTS ETC	1	No Quantity							2715191			0
S3	2000	2000	2000	2	0	2	Export	156	China	CHN	862	Venezuela	VEN								09	MISC.EDIBLE PRODUCTS ETC	1	No Quantity							258507			0
S3	2000	2000	2000	2	0	2	Export	156	China	CHN	882	Samoa	WSM								09	MISC.EDIBLE PRODUCTS ETC	1	No Quantity							366264			0
S3	2000	2000	2000	2	0	2	Export	156	China	CHN	887	Yemen	YEM								09	MISC.EDIBLE PRODUCTS ETC	1	No Quantity							120442			0
S3	2000	2000	2000	2	0	2	Export	152	Chile	CHL	0	World	WLD								11	BEVERAGES	1	No Quantity							593751432			0
S3	2000	2000	2000	2	0	2	Export	152	Chile	CHL	20	Andorra	AND								11	BEVERAGES	1	No Quantity							20275			0
S3	2000	2000	2000	2	0	2	Export	152	Chile	CHL	24	Angola	AGO								11	BEVERAGES	1	No Quantity							26208			0
S3	2000	2000	2000	2	0	2	Export	152	Chile	CHL	28	Antigua and Barbuda	ATG								11	BEVERAGES	1	No Quantity							51510			0
S3	2000	2000	2000	2	0	2	Export	152	Chile	CHL	32	Argentina	ARG								11	BEVERAGES	1	No Quantity							13939891			0
S3	2000	2000	2000	2	0	2	Export	152	Chile	CHL	36	Australia	AUS								11	BEVERAGES	1	No Quantity							716010			0
S3	2000	2000	2000	2	0	2	Export	152	Chile	CHL	40	Austria	AUT								11	BEVERAGES	1	No Quantity							1227847			0
S3	2000	2000	2000	2	0	2	Export	152	Chile	CHL	44	Bahamas	BHS								11	BEVERAGES	1	No Quantity							482213			0
S3	2000	2000	2000	2	0	2	Export	152	Chile	CHL	48	Bahrain	BHR								11	BEVERAGES	1	No Quantity							8460			0
S3	2000	2000	2000	2	0	2	Export	152	Chile	CHL	50	Bangladesh	BGD								11	BEVERAGES	1	No Quantity							6154			0
S3	2000	2000	2000	2	0	2	Export	152	Chile	CHL	52	Barbados	BRB								11	BEVERAGES	1	No Quantity							662629			0
S3	2000	2000	2000	2	0	2	Export	152	Chile	CHL	56	Belgium	BEL								11	BEVERAGES	1	No Quantity							9966620			0
S3	2000	2000	2000	2	0	2	Export	152	Chile	CHL	68	Bolivia (Plurinational State of)	BOL								11	BEVERAGES	1	No Quantity							640028			0
S3	2000	2000	2000	2	0	2	Export	152	Chile	CHL	76	Brazil	BRA								11	BEVERAGES	1	No Quantity							14264482			0
S3	2000	2000	2000	2	0	2	Export	152	Chile	CHL	84	Belize	BLZ								11	BEVERAGES	1	No Quantity							51612			0
S3	2000	2000	2000	2	0	2	Export	152	Chile	CHL	108	Burundi	BDI								11	BEVERAGES	1	No Quantity							5024			0
S3	2000	2000	2000	2	0	2	Export	152	Chile	CHL	124	Canada	CAN								11	BEVERAGES	1	No Quantity							45387830			0
S3	2000	2000	2000	2	0	2	Export	152	Chile	CHL	144	Sri Lanka	LKA								11	BEVERAGES	1	No Quantity							33260			0
S3	2000	2000	2000	2	0	2	Export	152	Chile	CHL	156	China	CHN								11	BEVERAGES	1	No Quantity							3137346			0
S3	2000	2000	2000	2	0	2	Export	152	Chile	CHL	170	Colombia	COL								11	BEVERAGES	1	No Quantity							7456568			0
S3	2000	2000	2000	2	0	2	Export	152	Chile	CHL	188	Costa Rica	CRI								11	BEVERAGES	1	No Quantity							2176457			0
S3	2000	2000	2000	2	0	2	Export	152	Chile	CHL	191	Croatia	HRV								11	BEVERAGES	1	No Quantity							23350			0
S3	2000	2000	2000	2	0	2	Export	152	Chile	CHL	192	Cuba	CUB								11	BEVERAGES	1	No Quantity							231564			0
S3	2000	2000	2000	2	0	2	Export	152	Chile	CHL	196	Cyprus	CYP								11	BEVERAGES	1	No Quantity							372361			0
S3	2000	2000	2000	2	0	2	Export	152	Chile	CHL	203	Czechia	CZE								11	BEVERAGES	1	No Quantity							223012			0
S3	2000	2000	2000	2	0	2	Export	152	Chile	CHL	208	Denmark	DNK								11	BEVERAGES	1	No Quantity							26723191			0
S3	2000	2000	2000	2	0	2	Export	152	Chile	CHL	212	Dominica	DMA								11	BEVERAGES	1	No Quantity							23000			0
S3	2000	2000	2000	2	0	2	Export	152	Chile	CHL	214	Dominican Rep.	DOM								11	BEVERAGES	1	No Quantity							5683580			0
S3	2000	2000	2000	2	0	2	Export	152	Chile	CHL	218	Ecuador	ECU								11	BEVERAGES	1	No Quantity							1864491			0
S3	2000	2000	2000	2	0	2	Export	152	Chile	CHL	222	El Salvador	SLV								11	BEVERAGES	1	No Quantity							580888			0
S3	2000	2000	2000	2	0	2	Export	152	Chile	CHL	233	Estonia	EST								11	BEVERAGES	1	No Quantity							334101			0
S3	2000	2000	2000	2	0	2	Export	152	Chile	CHL	246	Finland	FIN								11	BEVERAGES	1	No Quantity							8659584			0
S3	2000	2000	2000	2	0	2	Export	152	Chile	CHL	251	France	FRA								11	BEVERAGES	1	No Quantity							11506736			0
S3	2000	2000	2000	2	0	2	Export	152	Chile	CHL	276	Germany	DEU								11	BEVERAGES	1	No Quantity							32094753			0
S3	2000	2000	2000	2	0	2	Export	152	Chile	CHL	288	Ghana	GHA								11	BEVERAGES	1	No Quantity							22770			0
S3	2000	2000	2000	2	0	2	Export	152	Chile	CHL	300	Greece	GRC								11	BEVERAGES	1	No Quantity							366			0
S3	2000	2000	2000	2	0	2	Export	152	Chile	CHL	308	Grenada	GRD								11	BEVERAGES	1	No Quantity							69361			0
S3	2000	2000	2000	2	0	2	Export	152	Chile	CHL	320	Guatemala	GTM								11	BEVERAGES	1	No Quantity							1211223			0
S3	2000	2000	2000	2	0	2	Export	152	Chile	CHL	328	Guyana	GUY								11	BEVERAGES	1	No Quantity							6700			0
S3	2000	2000	2000	2	0	2	Export	152	Chile	CHL	332	Haiti	HTI								11	BEVERAGES	1	No Quantity							340347			0
S3	2000	2000	2000	2	0	2	Export	152	Chile	CHL	340	Honduras	HND								11	BEVERAGES	1	No Quantity							281663			0
S3	2000	2000	2000	2	0	2	Export	152	Chile	CHL	348	Hungary	HUN								11	BEVERAGES	1	No Quantity							20800			0
S3	2000	2000	2000	2	0	2	Export	152	Chile	CHL	352	Iceland	ISL								11	BEVERAGES	1	No Quantity							752277			0
S3	2000	2000	2000	2	0	2	Export	152	Chile	CHL	360	Indonesia	IDN								11	BEVERAGES	1	No Quantity							4050			0
S3	2000	2000	2000	2	0	2	Export	152	Chile	CHL	372	Ireland	IRL								11	BEVERAGES	1	No Quantity							17118439			0
S3	2000	2000	2000	2	0	2	Export	152	Chile	CHL	376	Israel	ISR								11	BEVERAGES	1	No Quantity							2628046			0
S3	2000	2000	2000	2	0	2	Export	152	Chile	CHL	381	Italy	ITA								11	BEVERAGES	1	No Quantity							1415941			0
S3	2000	2000	2000	2	0	2	Export	152	Chile	CHL	388	Jamaica	JAM								11	BEVERAGES	1	No Quantity							525846			0
S3	2000	2000	2000	2	0	2	Export	152	Chile	CHL	392	Japan	JPN								11	BEVERAGES	1	No Quantity							29671340			0
S3	2000	2000	2000	2	0	2	Export	152	Chile	CHL	398	Kazakhstan	KAZ								11	BEVERAGES	1	No Quantity							62357			0
S3	2000	2000	2000	2	0	2	Export	152	Chile	CHL	404	Kenya	KEN								11	BEVERAGES	1	No Quantity							184052			0
S3	2000	2000	2000	2	0	2	Export	152	Chile	CHL	408	Dem. People's Rep. of Korea	PRK								11	BEVERAGES	1	No Quantity							8316			0
S3	2000	2000	2000	2	0	2	Export	152	Chile	CHL	410	Rep. of Korea	KOR								11	BEVERAGES	1	No Quantity							458766			0
S3	2000	2000	2000	2	0	2	Export	152	Chile	CHL	422	Lebanon	LBN								11	BEVERAGES	1	No Quantity							60957			0
S3	2000	2000	2000	2	0	2	Export	152	Chile	CHL	428	Latvia	LVA								11	BEVERAGES	1	No Quantity							385537			0
S3	2000	2000	2000	2	0	2	Export	152	Chile	CHL	440	Lithuania	LTU								11	BEVERAGES	1	No Quantity							5408			0
S3	2000	2000	2000	2	0	2	Export	152	Chile	CHL	442	Luxembourg	LUX								11	BEVERAGES	1	No Quantity							22549			0
S3	2000	2000	2000	2	0	2	Export	152	Chile	CHL	458	Malaysia	MYS								11	BEVERAGES	1	No Quantity							693333			0
S3	2000	2000	2000	2	0	2	Export	152	Chile	CHL	470	Malta	MLT								11	BEVERAGES	1	No Quantity							1840			0
S3	2000	2000	2000	2	0	2	Export	152	Chile	CHL	484	Mexico	MEX								11	BEVERAGES	1	No Quantity							13669892			0
S3	2000	2000	2000	2	0	2	Export	152	Chile	CHL	490	Other Asia, nes									11	BEVERAGES	1	No Quantity							312921			0
S3	2000	2000	2000	2	0	2	Export	152	Chile	CHL	528	Netherlands	NLD								11	BEVERAGES	1	No Quantity							19688673			0
S3	2000	2000	2000	2	0	2	Export	152	Chile	CHL	554	New Zealand	NZL								11	BEVERAGES	1	No Quantity							2440237			0
S3	2000	2000	2000	2	0	2	Export	152	Chile	CHL	558	Nicaragua	NIC								11	BEVERAGES	1	No Quantity							356787			0
S3	2000	2000	2000	2	0	2	Export	152	Chile	CHL	579	Norway	NOR								11	BEVERAGES	1	No Quantity							13296586			0
S3	2000	2000	2000	2	0	2	Export	152	Chile	CHL	583	FS Micronesia	FSM								11	BEVERAGES	1	No Quantity							50500			0
S3	2000	2000	2000	2	0	2	Export	152	Chile	CHL	591	Panama	PAN								11	BEVERAGES	1	No Quantity							2288879			0
S3	2000	2000	2000	2	0	2	Export	152	Chile	CHL	600	Paraguay	PRY								11	BEVERAGES	1	No Quantity							3606576			0
S3	2000	2000	2000	2	0	2	Export	152	Chile	CHL	604	Peru	PER								11	BEVERAGES	1	No Quantity							4477639			0
S3	2000	2000	2000	2	0	2	Export	152	Chile	CHL	608	Philippines	PHL								11	BEVERAGES	1	No Quantity							779359			0
S3	2000	2000	2000	2	0	2	Export	152	Chile	CHL	616	Poland	POL								11	BEVERAGES	1	No Quantity							1063006			0
S3	2000	2000	2000	2	0	2	Export	152	Chile	CHL	620	Portugal	PRT								11	BEVERAGES	1	No Quantity							78993			0
S3	2000	2000	2000	2	0	2	Export	152	Chile	CHL	642	Romania	ROU								11	BEVERAGES	1	No Quantity							2121			0
S3	2000	2000	2000	2	0	2	Export	152	Chile	CHL	643	Russian Federation	RUS								11	BEVERAGES	1	No Quantity							974187			0
S3	2000	2000	2000	2	0	2	Export	152	Chile	CHL	662	Saint Lucia	LCA								11	BEVERAGES	1	No Quantity							179881			0
S3	2000	2000	2000	2	0	2	Export	152	Chile	CHL	686	Senegal	SEN								11	BEVERAGES	1	No Quantity							4200			0
S3	2000	2000	2000	2	0	2	Export	152	Chile	CHL	699	India	IND								11	BEVERAGES	1	No Quantity							21760			0
S3	2000	2000	2000	2	0	2	Export	152	Chile	CHL	702	Singapore	SGP								11	BEVERAGES	1	No Quantity							1631906			0
S3	2000	2000	2000	2	0	2	Export	152	Chile	CHL	704	Viet Nam	VNM								11	BEVERAGES	1	No Quantity							29010			0
S3	2000	2000	2000	2	0	2	Export	152	Chile	CHL	724	Spain	ESP								11	BEVERAGES	1	No Quantity							1536502			0
S3	2000	2000	2000	2	0	2	Export	152	Chile	CHL	740	Suriname	SUR								11	BEVERAGES	1	No Quantity							10775			0
S3	2000	2000	2000	2	0	2	Export	152	Chile	CHL	752	Sweden	SWE								11	BEVERAGES	1	No Quantity							18341005			0
S3	2000	2000	2000	2	0	2	Export	152	Chile	CHL	757	Switzerland	CHE								11	BEVERAGES	1	No Quantity							10702802			0
S3	2000	2000	2000	2	0	2	Export	152	Chile	CHL	764	Thailand	THA								11	BEVERAGES	1	No Quantity							1245599			0
S3	2000	2000	2000	2	0	2	Export	152	Chile	CHL	768	Togo	TGO								11	BEVERAGES	1	No Quantity							40500			0
S3	2000	2000	2000	2	0	2	Export	152	Chile	CHL	780	Trinidad and Tobago	TTO								11	BEVERAGES	1	No Quantity							450526			0
S3	2000	2000	2000	2	0	2	Export	152	Chile	CHL	784	United Arab Emirates	ARE								11	BEVERAGES	1	No Quantity							382070			0
S3	2000	2000	2000	2	0	2	Export	152	Chile	CHL	818	Egypt	EGY								11	BEVERAGES	1	No Quantity							23400			0
S3	2000	2000	2000	2	0	2	Export	152	Chile	CHL	826	United Kingdom	GBR								11	BEVERAGES	1	No Quantity							109500825			0
S3	2000	2000	2000	2	0	2	Export	152	Chile	CHL	842	USA	USA								11	BEVERAGES	1	No Quantity							125531664			0
S3	2000	2000	2000	2	0	2	Export	152	Chile	CHL	858	Uruguay	URY								11	BEVERAGES	1	No Quantity							1349637			0
S3	2000	2000	2000	2	0	2	Export	152	Chile	CHL	862	Venezuela	VEN								11	BEVERAGES	1	No Quantity							11037444			0
S3	2000	2000	2000	2	0	2	Export	152	Chile	CHL	899	Areas, nes									11	BEVERAGES	1	No Quantity							4112251			0
S3	2000	2000	2000	2	0	2	Export	156	China	CHN	0	World	WLD								11	BEVERAGES	1	No Quantity							442940269			0
S3	2000	2000	2000	2	0	2	Export	156	China	CHN	24	Angola	AGO								11	BEVERAGES	1	No Quantity							67874			0
S3	2000	2000	2000	2	0	2	Export	156	China	CHN	32	Argentina	ARG								11	BEVERAGES	1	No Quantity							18748			0
S3	2000	2000	2000	2	0	2	Export	156	China	CHN	36	Australia	AUS								11	BEVERAGES	1	No Quantity							620834			0
S3	2000	2000	2000	2	0	2	Export	156	China	CHN	40	Austria	AUT								11	BEVERAGES	1	No Quantity							134715			0
S3	2000	2000	2000	2	0	2	Export	156	China	CHN	44	Bahamas	BHS								11	BEVERAGES	1	No Quantity							253			0
S3	2000	2000	2000	2	0	2	Export	156	China	CHN	50	Bangladesh	BGD								11	BEVERAGES	1	No Quantity							51465			0
S3	2000	2000	2000	2	0	2	Export	156	China	CHN	56	Belgium	BEL								11	BEVERAGES	1	No Quantity							506705			0
S3	2000	2000	2000	2	0	2	Export	156	China	CHN	60	Bermuda	BMU								11	BEVERAGES	1	No Quantity							192			0
S3	2000	2000	2000	2	0	2	Export	156	China	CHN	68	Bolivia (Plurinational State of)	BOL								11	BEVERAGES	1	No Quantity							650			0
S3	2000	2000	2000	2	0	2	Export	156	China	CHN	76	Brazil	BRA								11	BEVERAGES	1	No Quantity							4138			0
S3	2000	2000	2000	2	0	2	Export	156	China	CHN	84	Belize	BLZ								11	BEVERAGES	1	No Quantity							497			0
S3	2000	2000	2000	2	0	2	Export	156	China	CHN	100	Bulgaria	BGR								11	BEVERAGES	1	No Quantity							2540			0
S3	2000	2000	2000	2	0	2	Export	156	China	CHN	104	Myanmar	MMR								11	BEVERAGES	1	No Quantity							4588091			0
S3	2000	2000	2000	2	0	2	Export	156	China	CHN	116	Cambodia	KHM								11	BEVERAGES	1	No Quantity							325863			0
S3	2000	2000	2000	2	0	2	Export	156	China	CHN	120	Cameroon	CMR								11	BEVERAGES	1	No Quantity							90			0
S3	2000	2000	2000	2	0	2	Export	156	China	CHN	124	Canada	CAN								11	BEVERAGES	1	No Quantity							1075572			0
S3	2000	2000	2000	2	0	2	Export	156	China	CHN	144	Sri Lanka	LKA								11	BEVERAGES	1	No Quantity							1550			0
S3	2000	2000	2000	2	0	2	Export	156	China	CHN	148	Chad	TCD								11	BEVERAGES	1	No Quantity							3206			0
S3	2000	2000	2000	2	0	2	Export	156	China	CHN	152	Chile	CHL								11	BEVERAGES	1	No Quantity							4920			0
S3	2000	2000	2000	2	0	2	Export	156	China	CHN	188	Costa Rica	CRI								11	BEVERAGES	1	No Quantity							7902			0
S3	2000	2000	2000	2	0	2	Export	156	China	CHN	192	Cuba	CUB								11	BEVERAGES	1	No Quantity							462			0
S3	2000	2000	2000	2	0	2	Export	156	China	CHN	196	Cyprus	CYP								11	BEVERAGES	1	No Quantity							37880			0
S3	2000	2000	2000	2	0	2	Export	156	China	CHN	203	Czechia	CZE								11	BEVERAGES	1	No Quantity							59553			0
S3	2000	2000	2000	2	0	2	Export	156	China	CHN	208	Denmark	DNK								11	BEVERAGES	1	No Quantity							55188			0
S3	2000	2000	2000	2	0	2	Export	156	China	CHN	214	Dominican Rep.	DOM								11	BEVERAGES	1	No Quantity							5070			0
S3	2000	2000	2000	2	0	2	Export	156	China	CHN	222	El Salvador	SLV								11	BEVERAGES	1	No Quantity							196			0
S3	2000	2000	2000	2	0	2	Export	156	China	CHN	226	Equatorial Guinea	GNQ								11	BEVERAGES	1	No Quantity							1084			0
S3	2000	2000	2000	2	0	2	Export	156	China	CHN	242	Fiji	FJI								11	BEVERAGES	1	No Quantity							222			0
S3	2000	2000	2000	2	0	2	Export	156	China	CHN	246	Finland	FIN								11	BEVERAGES	1	No Quantity							84753			0
S3	2000	2000	2000	2	0	2	Export	156	China	CHN	251	France	FRA								11	BEVERAGES	1	No Quantity							4195086			0
S3	2000	2000	2000	2	0	2	Export	156	China	CHN	262	Djibouti	DJI								11	BEVERAGES	1	No Quantity							522			0
S3	2000	2000	2000	2	0	2	Export	156	China	CHN	276	Germany	DEU								11	BEVERAGES	1	No Quantity							1293713			0
S3	2000	2000	2000	2	0	2	Export	156	China	CHN	288	Ghana	GHA								11	BEVERAGES	1	No Quantity							1426			0
S3	2000	2000	2000	2	0	2	Export	156	China	CHN	296	Kiribati	KIR								11	BEVERAGES	1	No Quantity							5642			0
S3	2000	2000	2000	2	0	2	Export	156	China	CHN	300	Greece	GRC								11	BEVERAGES	1	No Quantity							18977			0
S3	2000	2000	2000	2	0	2	Export	156	China	CHN	324	Guinea	GIN								11	BEVERAGES	1	No Quantity							378			0
S3	2000	2000	2000	2	0	2	Export	156	China	CHN	344	China, Hong Kong SAR	HKG								11	BEVERAGES	1	No Quantity							352644471			0
S3	2000	2000	2000	2	0	2	Export	156	China	CHN	348	Hungary	HUN								11	BEVERAGES	1	No Quantity							34205			0
S3	2000	2000	2000	2	0	2	Export	156	China	CHN	360	Indonesia	IDN								11	BEVERAGES	1	No Quantity							194166			0
S3	2000	2000	2000	2	0	2	Export	156	China	CHN	372	Ireland	IRL								11	BEVERAGES	1	No Quantity							29403			0
S3	2000	2000	2000	2	0	2	Export	156	China	CHN	376	Israel	ISR								11	BEVERAGES	1	No Quantity							13571			0
S3	2000	2000	2000	2	0	2	Export	156	China	CHN	381	Italy	ITA								11	BEVERAGES	1	No Quantity							4620030			0
S3	2000	2000	2000	2	0	2	Export	156	China	CHN	384	Côte d'Ivoire	CIV								11	BEVERAGES	1	No Quantity							8672			0
S3	2000	2000	2000	2	0	2	Export	156	China	CHN	392	Japan	JPN								11	BEVERAGES	1	No Quantity							22436623			0
S3	2000	2000	2000	2	0	2	Export	156	China	CHN	398	Kazakhstan	KAZ								11	BEVERAGES	1	No Quantity							61529			0
S3	2000	2000	2000	2	0	2	Export	156	China	CHN	404	Kenya	KEN								11	BEVERAGES	1	No Quantity							525			0
S3	2000	2000	2000	2	0	2	Export	156	China	CHN	408	Dem. People's Rep. of Korea	PRK								11	BEVERAGES	1	No Quantity							2808704			0
S3	2000	2000	2000	2	0	2	Export	156	China	CHN	410	Rep. of Korea	KOR								11	BEVERAGES	1	No Quantity							6015664			0
S3	2000	2000	2000	2	0	2	Export	156	China	CHN	417	Kyrgyzstan	KGZ								11	BEVERAGES	1	No Quantity							64700			0
S3	2000	2000	2000	2	0	2	Export	156	China	CHN	418	Lao People's Dem. Rep.	LAO								11	BEVERAGES	1	No Quantity							413927			0
S3	2000	2000	2000	2	0	2	Export	156	China	CHN	422	Lebanon	LBN								11	BEVERAGES	1	No Quantity							1088			0
S3	2000	2000	2000	2	0	2	Export	156	China	CHN	430	Liberia	LBR								11	BEVERAGES	1	No Quantity							2869			0
S3	2000	2000	2000	2	0	2	Export	156	China	CHN	446	China, Macao SAR	MAC								11	BEVERAGES	1	No Quantity							7090610			0
S3	2000	2000	2000	2	0	2	Export	156	China	CHN	450	Madagascar	MDG								11	BEVERAGES	1	No Quantity							4113			0
S3	2000	2000	2000	2	0	2	Export	156	China	CHN	458	Malaysia	MYS								11	BEVERAGES	1	No Quantity							2665622			0
S3	2000	2000	2000	2	0	2	Export	156	China	CHN	470	Malta	MLT								11	BEVERAGES	1	No Quantity							2486			0
S3	2000	2000	2000	2	0	2	Export	156	China	CHN	480	Mauritius	MUS								11	BEVERAGES	1	No Quantity							2213			0
S3	2000	2000	2000	2	0	2	Export	156	China	CHN	490	Other Asia, nes									11	BEVERAGES	1	No Quantity							27336			0
S3	2000	2000	2000	2	0	2	Export	156	China	CHN	496	Mongolia	MNG								11	BEVERAGES	1	No Quantity							1623294			0
S3	2000	2000	2000	2	0	2	Export	156	China	CHN	504	Morocco	MAR								11	BEVERAGES	1	No Quantity							12960			0
S3	2000	2000	2000	2	0	2	Export	156	China	CHN	524	Nepal	NPL								11	BEVERAGES	1	No Quantity							69509			0
S3	2000	2000	2000	2	0	2	Export	156	China	CHN	528	Netherlands	NLD								11	BEVERAGES	1	No Quantity							1469381			0
S3	2000	2000	2000	2	0	2	Export	156	China	CHN	533	Aruba	ABW								11	BEVERAGES	1	No Quantity							1820			0
S3	2000	2000	2000	2	0	2	Export	156	China	CHN	548	Vanuatu	VUT								11	BEVERAGES	1	No Quantity							7725			0
S3	2000	2000	2000	2	0	2	Export	156	China	CHN	554	New Zealand	NZL								11	BEVERAGES	1	No Quantity							72460			0
S3	2000	2000	2000	2	0	2	Export	156	China	CHN	566	Nigeria	NGA								11	BEVERAGES	1	No Quantity							19286			0
S3	2000	2000	2000	2	0	2	Export	156	China	CHN	579	Norway	NOR								11	BEVERAGES	1	No Quantity							38153			0
S3	2000	2000	2000	2	0	2	Export	156	China	CHN	585	Palau	PLW								11	BEVERAGES	1	No Quantity							2592			0
S3	2000	2000	2000	2	0	2	Export	156	China	CHN	586	Pakistan	PAK								11	BEVERAGES	1	No Quantity							8693			0
S3	2000	2000	2000	2	0	2	Export	156	China	CHN	591	Panama	PAN								11	BEVERAGES	1	No Quantity							159368			0
S3	2000	2000	2000	2	0	2	Export	156	China	CHN	604	Peru	PER								11	BEVERAGES	1	No Quantity							4963			0
S3	2000	2000	2000	2	0	2	Export	156	China	CHN	608	Philippines	PHL								11	BEVERAGES	1	No Quantity							2167330			0
S3	2000	2000	2000	2	0	2	Export	156	China	CHN	616	Poland	POL								11	BEVERAGES	1	No Quantity							15018			0
S3	2000	2000	2000	2	0	2	Export	156	China	CHN	620	Portugal	PRT								11	BEVERAGES	1	No Quantity							475951			0
S3	2000	2000	2000	2	0	2	Export	156	China	CHN	643	Russian Federation	RUS								11	BEVERAGES	1	No Quantity							26047			0
S3	2000	2000	2000	2	0	2	Export	156	China	CHN	670	Saint Vincent and the Grenadines	VCT								11	BEVERAGES	1	No Quantity							339			0
S3	2000	2000	2000	2	0	2	Export	156	China	CHN	699	India	IND								11	BEVERAGES	1	No Quantity							70596			0
S3	2000	2000	2000	2	0	2	Export	156	China	CHN	702	Singapore	SGP								11	BEVERAGES	1	No Quantity							4063807			0
S3	2000	2000	2000	2	0	2	Export	156	China	CHN	703	Slovakia	SVK								11	BEVERAGES	1	No Quantity							1700			0
S3	2000	2000	2000	2	0	2	Export	156	China	CHN	704	Viet Nam	VNM								11	BEVERAGES	1	No Quantity							2967652			0
S3	2000	2000	2000	2	0	2	Export	156	China	CHN	705	Slovenia	SVN								11	BEVERAGES	1	No Quantity							15491			0
S3	2000	2000	2000	2	0	2	Export	156	China	CHN	710	South Africa	ZAF								11	BEVERAGES	1	No Quantity							354217			0
S3	2000	2000	2000	2	0	2	Export	156	China	CHN	716	Zimbabwe	ZWE								11	BEVERAGES	1	No Quantity							50			0
S3	2000	2000	2000	2	0	2	Export	156	China	CHN	724	Spain	ESP								11	BEVERAGES	1	No Quantity							1548012			0
S3	2000	2000	2000	2	0	2	Export	156	China	CHN	736	Fmr Sudan	SDN								11	BEVERAGES	1	No Quantity							3886			0
S3	2000	2000	2000	2	0	2	Export	156	China	CHN	740	Suriname	SUR								11	BEVERAGES	1	No Quantity							1400			0
S3	2000	2000	2000	2	0	2	Export	156	China	CHN	752	Sweden	SWE								11	BEVERAGES	1	No Quantity							6996			0
S3	2000	2000	2000	2	0	2	Export	156	China	CHN	757	Switzerland	CHE								11	BEVERAGES	1	No Quantity							218224			0
S3	2000	2000	2000	2	0	2	Export	156	China	CHN	764	Thailand	THA								11	BEVERAGES	1	No Quantity							668741			0
S3	2000	2000	2000	2	0	2	Export	156	China	CHN	768	Togo	TGO								11	BEVERAGES	1	No Quantity							4469			0
S3	2000	2000	2000	2	0	2	Export	156	China	CHN	776	Tonga	TON								11	BEVERAGES	1	No Quantity							1617			0
S3	2000	2000	2000	2	0	2	Export	156	China	CHN	780	Trinidad and Tobago	TTO								11	BEVERAGES	1	No Quantity							9983			0
S3	2000	2000	2000	2	0	2	Export	156	China	CHN	784	United Arab Emirates	ARE								11	BEVERAGES	1	No Quantity							11			0
S3	2000	2000	2000	2	0	2	Export	156	China	CHN	792	Turkey	TUR								11	BEVERAGES	1	No Quantity							550			0
S3	2000	2000	2000	2	0	2	Export	156	China	CHN	800	Uganda	UGA								11	BEVERAGES	1	No Quantity							500			0
S3	2000	2000	2000	2	0	2	Export	156	China	CHN	804	Ukraine	UKR								11	BEVERAGES	1	No Quantity							9150			0
S3	2000	2000	2000	2	0	2	Export	156	China	CHN	826	United Kingdom	GBR								11	BEVERAGES	1	No Quantity							2191562			0
S3	2000	2000	2000	2	0	2	Export	156	China	CHN	834	United Rep. of Tanzania	TZA								11	BEVERAGES	1	No Quantity							6132			0
S3	2000	2000	2000	2	0	2	Export	156	China	CHN	842	USA	USA								11	BEVERAGES	1	No Quantity							12295465			0
S3	2000	2000	2000	2	0	2	Export	156	China	CHN	862	Venezuela	VEN								11	BEVERAGES	1	No Quantity							6685			0
S3	2000	2000	2000	2	0	2	Export	152	Chile	CHL	0	World	WLD								12	TOBACCO,TOBACCO MANUFACT	1	No Quantity							13466296			0
S3	2000	2000	2000	2	0	2	Export	152	Chile	CHL	32	Argentina	ARG								12	TOBACCO,TOBACCO MANUFACT	1	No Quantity							237698			0
S3	2000	2000	2000	2	0	2	Export	152	Chile	CHL	68	Bolivia (Plurinational State of)	BOL								12	TOBACCO,TOBACCO MANUFACT	1	No Quantity							1197923			0
S3	2000	2000	2000	2	0	2	Export	152	Chile	CHL	170	Colombia	COL								12	TOBACCO,TOBACCO MANUFACT	1	No Quantity							2641857			0
S3	2000	2000	2000	2	0	2	Export	152	Chile	CHL	458	Malaysia	MYS								12	TOBACCO,TOBACCO MANUFACT	1	No Quantity							329682			0
S3	2000	2000	2000	2	0	2	Export	152	Chile	CHL	484	Mexico	MEX								12	TOBACCO,TOBACCO MANUFACT	1	No Quantity							1099224			0
S3	2000	2000	2000	2	0	2	Export	152	Chile	CHL	591	Panama	PAN								12	TOBACCO,TOBACCO MANUFACT	1	No Quantity							28090			0
S3	2000	2000	2000	2	0	2	Export	152	Chile	CHL	600	Paraguay	PRY								12	TOBACCO,TOBACCO MANUFACT	1	No Quantity							1705954			0
S3	2000	2000	2000	2	0	2	Export	152	Chile	CHL	604	Peru	PER								12	TOBACCO,TOBACCO MANUFACT	1	No Quantity							2268492			0
S3	2000	2000	2000	2	0	2	Export	152	Chile	CHL	858	Uruguay	URY								12	TOBACCO,TOBACCO MANUFACT	1	No Quantity							2523036			0
S3	2000	2000	2000	2	0	2	Export	152	Chile	CHL	862	Venezuela	VEN								12	TOBACCO,TOBACCO MANUFACT	1	No Quantity							1433088			0
S3	2000	2000	2000	2	0	2	Export	152	Chile	CHL	899	Areas, nes									12	TOBACCO,TOBACCO MANUFACT	1	No Quantity							1252			0
S3	2000	2000	2000	2	0	2	Export	156	China	CHN	0	World	WLD								12	TOBACCO,TOBACCO MANUFACT	1	No Quantity							301895220			0
S3	2000	2000	2000	2	0	2	Export	156	China	CHN	28	Antigua and Barbuda	ATG								12	TOBACCO,TOBACCO MANUFACT	1	No Quantity							335			0
S3	2000	2000	2000	2	0	2	Export	156	China	CHN	36	Australia	AUS								12	TOBACCO,TOBACCO MANUFACT	1	No Quantity							9133123			0
S3	2000	2000	2000	2	0	2	Export	156	China	CHN	40	Austria	AUT								12	TOBACCO,TOBACCO MANUFACT	1	No Quantity							109890			0
S3	2000	2000	2000	2	0	2	Export	156	China	CHN	44	Bahamas	BHS								12	TOBACCO,TOBACCO MANUFACT	1	No Quantity							1500			0
S3	2000	2000	2000	2	0	2	Export	156	China	CHN	50	Bangladesh	BGD								12	TOBACCO,TOBACCO MANUFACT	1	No Quantity							214974			0
S3	2000	2000	2000	2	0	2	Export	156	China	CHN	51	Armenia	ARM								12	TOBACCO,TOBACCO MANUFACT	1	No Quantity							94545			0
S3	2000	2000	2000	2	0	2	Export	156	China	CHN	56	Belgium	BEL								12	TOBACCO,TOBACCO MANUFACT	1	No Quantity							5914096			0
S3	2000	2000	2000	2	0	2	Export	156	China	CHN	60	Bermuda	BMU								12	TOBACCO,TOBACCO MANUFACT	1	No Quantity							420			0
S3	2000	2000	2000	2	0	2	Export	156	China	CHN	76	Brazil	BRA								12	TOBACCO,TOBACCO MANUFACT	1	No Quantity							63360			0
S3	2000	2000	2000	2	0	2	Export	156	China	CHN	84	Belize	BLZ								12	TOBACCO,TOBACCO MANUFACT	1	No Quantity							76522			0
S3	2000	2000	2000	2	0	2	Export	156	China	CHN	100	Bulgaria	BGR								12	TOBACCO,TOBACCO MANUFACT	1	No Quantity							374318			0
S3	2000	2000	2000	2	0	2	Export	156	China	CHN	104	Myanmar	MMR								12	TOBACCO,TOBACCO MANUFACT	1	No Quantity							2923016			0
S3	2000	2000	2000	2	0	2	Export	156	China	CHN	112	Belarus	BLR								12	TOBACCO,TOBACCO MANUFACT	1	No Quantity							390872			0
S3	2000	2000	2000	2	0	2	Export	156	China	CHN	116	Cambodia	KHM								12	TOBACCO,TOBACCO MANUFACT	1	No Quantity							7204854			0
S3	2000	2000	2000	2	0	2	Export	156	China	CHN	120	Cameroon	CMR								12	TOBACCO,TOBACCO MANUFACT	1	No Quantity							138566			0
S3	2000	2000	2000	2	0	2	Export	156	China	CHN	124	Canada	CAN								12	TOBACCO,TOBACCO MANUFACT	1	No Quantity							6320050			0
S3	2000	2000	2000	2	0	2	Export	156	China	CHN	144	Sri Lanka	LKA								12	TOBACCO,TOBACCO MANUFACT	1	No Quantity							183049			0
S3	2000	2000	2000	2	0	2	Export	156	China	CHN	152	Chile	CHL								12	TOBACCO,TOBACCO MANUFACT	1	No Quantity							415074			0
S3	2000	2000	2000	2	0	2	Export	156	China	CHN	170	Colombia	COL								12	TOBACCO,TOBACCO MANUFACT	1	No Quantity							508644			0
S3	2000	2000	2000	2	0	2	Export	156	China	CHN	196	Cyprus	CYP								12	TOBACCO,TOBACCO MANUFACT	1	No Quantity							28757			0
S3	2000	2000	2000	2	0	2	Export	156	China	CHN	204	Benin	BEN								12	TOBACCO,TOBACCO MANUFACT	1	No Quantity							926702			0
S3	2000	2000	2000	2	0	2	Export	156	China	CHN	233	Estonia	EST								12	TOBACCO,TOBACCO MANUFACT	1	No Quantity							11340			0
S3	2000	2000	2000	2	0	2	Export	156	China	CHN	251	France	FRA								12	TOBACCO,TOBACCO MANUFACT	1	No Quantity							4270584			0
S3	2000	2000	2000	2	0	2	Export	156	China	CHN	268	Georgia	GEO								12	TOBACCO,TOBACCO MANUFACT	1	No Quantity							33660			0
S3	2000	2000	2000	2	0	2	Export	156	China	CHN	276	Germany	DEU								12	TOBACCO,TOBACCO MANUFACT	1	No Quantity							4988706			0
S3	2000	2000	2000	2	0	2	Export	156	China	CHN	300	Greece	GRC								12	TOBACCO,TOBACCO MANUFACT	1	No Quantity							18003			0
S3	2000	2000	2000	2	0	2	Export	156	China	CHN	340	Honduras	HND								12	TOBACCO,TOBACCO MANUFACT	1	No Quantity							337			0
S3	2000	2000	2000	2	0	2	Export	156	China	CHN	344	China, Hong Kong SAR	HKG								12	TOBACCO,TOBACCO MANUFACT	1	No Quantity							65175684			0
S3	2000	2000	2000	2	0	2	Export	156	China	CHN	360	Indonesia	IDN								12	TOBACCO,TOBACCO MANUFACT	1	No Quantity							40605620			0
S3	2000	2000	2000	2	0	2	Export	156	China	CHN	364	Iran	IRN								12	TOBACCO,TOBACCO MANUFACT	1	No Quantity							2233255			0
S3	2000	2000	2000	2	0	2	Export	156	China	CHN	372	Ireland	IRL								12	TOBACCO,TOBACCO MANUFACT	1	No Quantity							27450			0
S3	2000	2000	2000	2	0	2	Export	156	China	CHN	376	Israel	ISR								12	TOBACCO,TOBACCO MANUFACT	1	No Quantity							73773			0
S3	2000	2000	2000	2	0	2	Export	156	China	CHN	381	Italy	ITA								12	TOBACCO,TOBACCO MANUFACT	1	No Quantity							4850742			0
S3	2000	2000	2000	2	0	2	Export	156	China	CHN	392	Japan	JPN								12	TOBACCO,TOBACCO MANUFACT	1	No Quantity							10432556			0
S3	2000	2000	2000	2	0	2	Export	156	China	CHN	398	Kazakhstan	KAZ								12	TOBACCO,TOBACCO MANUFACT	1	No Quantity							1780426			0
S3	2000	2000	2000	2	0	2	Export	156	China	CHN	400	Jordan	JOR								12	TOBACCO,TOBACCO MANUFACT	1	No Quantity							331362			0
S3	2000	2000	2000	2	0	2	Export	156	China	CHN	404	Kenya	KEN								12	TOBACCO,TOBACCO MANUFACT	1	No Quantity							26730			0
S3	2000	2000	2000	2	0	2	Export	156	China	CHN	408	Dem. People's Rep. of Korea	PRK								12	TOBACCO,TOBACCO MANUFACT	1	No Quantity							2662517			0
S3	2000	2000	2000	2	0	2	Export	156	China	CHN	410	Rep. of Korea	KOR								12	TOBACCO,TOBACCO MANUFACT	1	No Quantity							88615			0
S3	2000	2000	2000	2	0	2	Export	156	China	CHN	417	Kyrgyzstan	KGZ								12	TOBACCO,TOBACCO MANUFACT	1	No Quantity							924856			0
S3	2000	2000	2000	2	0	2	Export	156	China	CHN	418	Lao People's Dem. Rep.	LAO								12	TOBACCO,TOBACCO MANUFACT	1	No Quantity							1008354			0
S3	2000	2000	2000	2	0	2	Export	156	China	CHN	422	Lebanon	LBN								12	TOBACCO,TOBACCO MANUFACT	1	No Quantity							40			0
S3	2000	2000	2000	2	0	2	Export	156	China	CHN	430	Liberia	LBR								12	TOBACCO,TOBACCO MANUFACT	1	No Quantity							50168			0
S3	2000	2000	2000	2	0	2	Export	156	China	CHN	446	China, Macao SAR	MAC								12	TOBACCO,TOBACCO MANUFACT	1	No Quantity							9828494			0
S3	2000	2000	2000	2	0	2	Export	156	China	CHN	458	Malaysia	MYS								12	TOBACCO,TOBACCO MANUFACT	1	No Quantity							17489406			0
S3	2000	2000	2000	2	0	2	Export	156	China	CHN	466	Mali	MLI								12	TOBACCO,TOBACCO MANUFACT	1	No Quantity							40320			0
S3	2000	2000	2000	2	0	2	Export	156	China	CHN	470	Malta	MLT								12	TOBACCO,TOBACCO MANUFACT	1	No Quantity							24931			0
S3	2000	2000	2000	2	0	2	Export	156	China	CHN	496	Mongolia	MNG								12	TOBACCO,TOBACCO MANUFACT	1	No Quantity							12351			0
S3	2000	2000	2000	2	0	2	Export	156	China	CHN	504	Morocco	MAR								12	TOBACCO,TOBACCO MANUFACT	1	No Quantity							93654			0
S3	2000	2000	2000	2	0	2	Export	156	China	CHN	516	Namibia	NAM								12	TOBACCO,TOBACCO MANUFACT	1	No Quantity							680066			0
S3	2000	2000	2000	2	0	2	Export	156	China	CHN	527	Oceania, nes									12	TOBACCO,TOBACCO MANUFACT	1	No Quantity							5000			0
S3	2000	2000	2000	2	0	2	Export	156	China	CHN	528	Netherlands	NLD								12	TOBACCO,TOBACCO MANUFACT	1	No Quantity							85			0
S3	2000	2000	2000	2	0	2	Export	156	China	CHN	554	New Zealand	NZL								12	TOBACCO,TOBACCO MANUFACT	1	No Quantity							177809			0
S3	2000	2000	2000	2	0	2	Export	156	China	CHN	562	Niger	NER								12	TOBACCO,TOBACCO MANUFACT	1	No Quantity							1075829			0
S3	2000	2000	2000	2	0	2	Export	156	China	CHN	566	Nigeria	NGA								12	TOBACCO,TOBACCO MANUFACT	1	No Quantity							293558			0
S3	2000	2000	2000	2	0	2	Export	156	China	CHN	579	Norway	NOR								12	TOBACCO,TOBACCO MANUFACT	1	No Quantity							368			0
S3	2000	2000	2000	2	0	2	Export	156	China	CHN	585	Palau	PLW								12	TOBACCO,TOBACCO MANUFACT	1	No Quantity							1800			0
S3	2000	2000	2000	2	0	2	Export	156	China	CHN	591	Panama	PAN								12	TOBACCO,TOBACCO MANUFACT	1	No Quantity							2709852			0
S3	2000	2000	2000	2	0	2	Export	156	China	CHN	608	Philippines	PHL								12	TOBACCO,TOBACCO MANUFACT	1	No Quantity							12625872			0
S3	2000	2000	2000	2	0	2	Export	156	China	CHN	616	Poland	POL								12	TOBACCO,TOBACCO MANUFACT	1	No Quantity							72151			0
S3	2000	2000	2000	2	0	2	Export	156	China	CHN	642	Romania	ROU								12	TOBACCO,TOBACCO MANUFACT	1	No Quantity							27986			0
S3	2000	2000	2000	2	0	2	Export	156	China	CHN	643	Russian Federation	RUS								12	TOBACCO,TOBACCO MANUFACT	1	No Quantity							19825307			0
S3	2000	2000	2000	2	0	2	Export	156	China	CHN	670	Saint Vincent and the Grenadines	VCT								12	TOBACCO,TOBACCO MANUFACT	1	No Quantity							36711			0
S3	2000	2000	2000	2	0	2	Export	156	China	CHN	694	Sierra Leone	SLE								12	TOBACCO,TOBACCO MANUFACT	1	No Quantity							35117			0
S3	2000	2000	2000	2	0	2	Export	156	China	CHN	699	India	IND								12	TOBACCO,TOBACCO MANUFACT	1	No Quantity							556801			0
S3	2000	2000	2000	2	0	2	Export	156	China	CHN	702	Singapore	SGP								12	TOBACCO,TOBACCO MANUFACT	1	No Quantity							11260670			0
S3	2000	2000	2000	2	0	2	Export	156	China	CHN	703	Slovakia	SVK								12	TOBACCO,TOBACCO MANUFACT	1	No Quantity							220721			0
S3	2000	2000	2000	2	0	2	Export	156	China	CHN	704	Viet Nam	VNM								12	TOBACCO,TOBACCO MANUFACT	1	No Quantity							10774587			0
S3	2000	2000	2000	2	0	2	Export	156	China	CHN	710	South Africa	ZAF								12	TOBACCO,TOBACCO MANUFACT	1	No Quantity							3899434			0
S3	2000	2000	2000	2	0	2	Export	156	China	CHN	724	Spain	ESP								12	TOBACCO,TOBACCO MANUFACT	1	No Quantity							62568			0
S3	2000	2000	2000	2	0	2	Export	156	China	CHN	736	Fmr Sudan	SDN								12	TOBACCO,TOBACCO MANUFACT	1	No Quantity							38480			0
S3	2000	2000	2000	2	0	2	Export	156	China	CHN	752	Sweden	SWE								12	TOBACCO,TOBACCO MANUFACT	1	No Quantity							1003			0
S3	2000	2000	2000	2	0	2	Export	156	China	CHN	764	Thailand	THA								12	TOBACCO,TOBACCO MANUFACT	1	No Quantity							1039873			0
S3	2000	2000	2000	2	0	2	Export	156	China	CHN	776	Tonga	TON								12	TOBACCO,TOBACCO MANUFACT	1	No Quantity							337			0
S3	2000	2000	2000	2	0	2	Export	156	China	CHN	784	United Arab Emirates	ARE								12	TOBACCO,TOBACCO MANUFACT	1	No Quantity							229584			0
S3	2000	2000	2000	2	0	2	Export	156	China	CHN	788	Tunisia	TUN								12	TOBACCO,TOBACCO MANUFACT	1	No Quantity							200			0
S3	2000	2000	2000	2	0	2	Export	156	China	CHN	792	Turkey	TUR								12	TOBACCO,TOBACCO MANUFACT	1	No Quantity							3470			0
S3	2000	2000	2000	2	0	2	Export	156	China	CHN	804	Ukraine	UKR								12	TOBACCO,TOBACCO MANUFACT	1	No Quantity							546507			0
S3	2000	2000	2000	2	0	2	Export	156	China	CHN	818	Egypt	EGY								12	TOBACCO,TOBACCO MANUFACT	1	No Quantity							12398873			0
S3	2000	2000	2000	2	0	2	Export	156	China	CHN	826	United Kingdom	GBR								12	TOBACCO,TOBACCO MANUFACT	1	No Quantity							6950602			0
S3	2000	2000	2000	2	0	2	Export	156	China	CHN	842	USA	USA								12	TOBACCO,TOBACCO MANUFACT	1	No Quantity							12036715			0
S3	2000	2000	2000	2	0	2	Export	156	China	CHN	858	Uruguay	URY								12	TOBACCO,TOBACCO MANUFACT	1	No Quantity							1844481			0
S3	2000	2000	2000	2	0	2	Export	156	China	CHN	887	Yemen	YEM								12	TOBACCO,TOBACCO MANUFACT	1	No Quantity							356202			0
S3	2000	2000	2000	2	0	2	Export	152	Chile	CHL	0	World	WLD								21	HIDES,SKINS,FURSKINS,RAW	1	No Quantity							1797636			0
S3	2000	2000	2000	2	0	2	Export	152	Chile	CHL	32	Argentina	ARG								21	HIDES,SKINS,FURSKINS,RAW	1	No Quantity							1294			0
S3	2000	2000	2000	2	0	2	Export	152	Chile	CHL	40	Austria	AUT								21	HIDES,SKINS,FURSKINS,RAW	1	No Quantity							16200			0
S3	2000	2000	2000	2	0	2	Export	152	Chile	CHL	56	Belgium	BEL								21	HIDES,SKINS,FURSKINS,RAW	1	No Quantity							36273			0
S3	2000	2000	2000	2	0	2	Export	152	Chile	CHL	76	Brazil	BRA								21	HIDES,SKINS,FURSKINS,RAW	1	No Quantity							93231			0
S3	2000	2000	2000	2	0	2	Export	152	Chile	CHL	156	China	CHN								21	HIDES,SKINS,FURSKINS,RAW	1	No Quantity							2690			0
S3	2000	2000	2000	2	0	2	Export	152	Chile	CHL	218	Ecuador	ECU								21	HIDES,SKINS,FURSKINS,RAW	1	No Quantity							12717			0
S3	2000	2000	2000	2	0	2	Export	152	Chile	CHL	251	France	FRA								21	HIDES,SKINS,FURSKINS,RAW	1	No Quantity							364626			0
S3	2000	2000	2000	2	0	2	Export	152	Chile	CHL	276	Germany	DEU								21	HIDES,SKINS,FURSKINS,RAW	1	No Quantity							10548			0
S3	2000	2000	2000	2	0	2	Export	152	Chile	CHL	381	Italy	ITA								21	HIDES,SKINS,FURSKINS,RAW	1	No Quantity							93097			0
S3	2000	2000	2000	2	0	2	Export	152	Chile	CHL	484	Mexico	MEX								21	HIDES,SKINS,FURSKINS,RAW	1	No Quantity							78802			0
S3	2000	2000	2000	2	0	2	Export	152	Chile	CHL	528	Netherlands	NLD								21	HIDES,SKINS,FURSKINS,RAW	1	No Quantity							37464			0
S3	2000	2000	2000	2	0	2	Export	152	Chile	CHL	620	Portugal	PRT								21	HIDES,SKINS,FURSKINS,RAW	1	No Quantity							13002			0
S3	2000	2000	2000	2	0	2	Export	152	Chile	CHL	703	Slovakia	SVK								21	HIDES,SKINS,FURSKINS,RAW	1	No Quantity							25397			0
S3	2000	2000	2000	2	0	2	Export	152	Chile	CHL	724	Spain	ESP								21	HIDES,SKINS,FURSKINS,RAW	1	No Quantity							92098			0
S3	2000	2000	2000	2	0	2	Export	152	Chile	CHL	792	Turkey	TUR								21	HIDES,SKINS,FURSKINS,RAW	1	No Quantity							144724			0
S3	2000	2000	2000	2	0	2	Export	152	Chile	CHL	842	USA	USA								21	HIDES,SKINS,FURSKINS,RAW	1	No Quantity							244844			0
S3	2000	2000	2000	2	0	2	Export	152	Chile	CHL	858	Uruguay	URY								21	HIDES,SKINS,FURSKINS,RAW	1	No Quantity							530629			0
S3	2000	2000	2000	2	0	2	Export	156	China	CHN	0	World	WLD								21	HIDES,SKINS,FURSKINS,RAW	1	No Quantity							11487694			0
S3	2000	2000	2000	2	0	2	Export	156	China	CHN	36	Australia	AUS								21	HIDES,SKINS,FURSKINS,RAW	1	No Quantity							9			0
S3	2000	2000	2000	2	0	2	Export	156	China	CHN	276	Germany	DEU								21	HIDES,SKINS,FURSKINS,RAW	1	No Quantity							11160			0
S3	2000	2000	2000	2	0	2	Export	156	China	CHN	344	China, Hong Kong SAR	HKG								21	HIDES,SKINS,FURSKINS,RAW	1	No Quantity							1555754			0
S3	2000	2000	2000	2	0	2	Export	156	China	CHN	360	Indonesia	IDN								21	HIDES,SKINS,FURSKINS,RAW	1	No Quantity							5243			0
S3	2000	2000	2000	2	0	2	Export	156	China	CHN	381	Italy	ITA								21	HIDES,SKINS,FURSKINS,RAW	1	No Quantity							109379			0
S3	2000	2000	2000	2	0	2	Export	156	China	CHN	392	Japan	JPN								21	HIDES,SKINS,FURSKINS,RAW	1	No Quantity							3760666			0
S3	2000	2000	2000	2	0	2	Export	156	China	CHN	398	Kazakhstan	KAZ								21	HIDES,SKINS,FURSKINS,RAW	1	No Quantity							6294			0
S3	2000	2000	2000	2	0	2	Export	156	China	CHN	410	Rep. of Korea	KOR								21	HIDES,SKINS,FURSKINS,RAW	1	No Quantity							102154			0
S3	2000	2000	2000	2	0	2	Export	156	China	CHN	484	Mexico	MEX								21	HIDES,SKINS,FURSKINS,RAW	1	No Quantity							433			0
S3	2000	2000	2000	2	0	2	Export	156	China	CHN	490	Other Asia, nes									21	HIDES,SKINS,FURSKINS,RAW	1	No Quantity							55899			0
S3	2000	2000	2000	2	0	2	Export	156	China	CHN	528	Netherlands	NLD								21	HIDES,SKINS,FURSKINS,RAW	1	No Quantity							8550			0
S3	2000	2000	2000	2	0	2	Export	156	China	CHN	702	Singapore	SGP								21	HIDES,SKINS,FURSKINS,RAW	1	No Quantity							1960			0
S3	2000	2000	2000	2	0	2	Export	156	China	CHN	724	Spain	ESP								21	HIDES,SKINS,FURSKINS,RAW	1	No Quantity							11959			0
S3	2000	2000	2000	2	0	2	Export	156	China	CHN	757	Switzerland	CHE								21	HIDES,SKINS,FURSKINS,RAW	1	No Quantity							10127			0
S3	2000	2000	2000	2	0	2	Export	156	China	CHN	764	Thailand	THA								21	HIDES,SKINS,FURSKINS,RAW	1	No Quantity							5429187			0
S3	2000	2000	2000	2	0	2	Export	156	China	CHN	784	United Arab Emirates	ARE								21	HIDES,SKINS,FURSKINS,RAW	1	No Quantity							3800			0
S3	2000	2000	2000	2	0	2	Export	156	China	CHN	792	Turkey	TUR								21	HIDES,SKINS,FURSKINS,RAW	1	No Quantity							16000			0
S3	2000	2000	2000	2	0	2	Export	156	China	CHN	826	United Kingdom	GBR								21	HIDES,SKINS,FURSKINS,RAW	1	No Quantity							65721			0
S3	2000	2000	2000	2	0	2	Export	156	China	CHN	842	USA	USA								21	HIDES,SKINS,FURSKINS,RAW	1	No Quantity							906			0
S3	2000	2000	2000	2	0	2	Export	156	China	CHN	858	Uruguay	URY								21	HIDES,SKINS,FURSKINS,RAW	1	No Quantity							332493			0
S3	2000	2000	2000	2	0	2	Export	152	Chile	CHL	0	World	WLD								22	OIL SEED,OLEAGINUS FRUIT	1	No Quantity							15231402			0
S3	2000	2000	2000	2	0	2	Export	152	Chile	CHL	32	Argentina	ARG								22	OIL SEED,OLEAGINUS FRUIT	1	No Quantity							9530191			0
S3	2000	2000	2000	2	0	2	Export	152	Chile	CHL	124	Canada	CAN								22	OIL SEED,OLEAGINUS FRUIT	1	No Quantity							106658			0
S3	2000	2000	2000	2	0	2	Export	152	Chile	CHL	251	France	FRA								22	OIL SEED,OLEAGINUS FRUIT	1	No Quantity							2006309			0
S3	2000	2000	2000	2	0	2	Export	152	Chile	CHL	276	Germany	DEU								22	OIL SEED,OLEAGINUS FRUIT	1	No Quantity							26462			0
S3	2000	2000	2000	2	0	2	Export	152	Chile	CHL	381	Italy	ITA								22	OIL SEED,OLEAGINUS FRUIT	1	No Quantity							1529			0
S3	2000	2000	2000	2	0	2	Export	152	Chile	CHL	392	Japan	JPN								22	OIL SEED,OLEAGINUS FRUIT	1	No Quantity							123376			0
S3	2000	2000	2000	2	0	2	Export	152	Chile	CHL	484	Mexico	MEX								22	OIL SEED,OLEAGINUS FRUIT	1	No Quantity							2802			0
S3	2000	2000	2000	2	0	2	Export	152	Chile	CHL	528	Netherlands	NLD								22	OIL SEED,OLEAGINUS FRUIT	1	No Quantity							58835			0
S3	2000	2000	2000	2	0	2	Export	152	Chile	CHL	604	Peru	PER								22	OIL SEED,OLEAGINUS FRUIT	1	No Quantity							29403			0
S3	2000	2000	2000	2	0	2	Export	152	Chile	CHL	724	Spain	ESP								22	OIL SEED,OLEAGINUS FRUIT	1	No Quantity							40			0
S3	2000	2000	2000	2	0	2	Export	152	Chile	CHL	842	USA	USA								22	OIL SEED,OLEAGINUS FRUIT	1	No Quantity							3345797			0
S3	2000	2000	2000	2	0	2	Export	156	China	CHN	0	World	WLD								22	OIL SEED,OLEAGINUS FRUIT	1	No Quantity							416675119			0
S3	2000	2000	2000	2	0	2	Export	156	China	CHN	36	Australia	AUS								22	OIL SEED,OLEAGINUS FRUIT	1	No Quantity							4012156			0
S3	2000	2000	2000	2	0	2	Export	156	China	CHN	48	Bahrain	BHR								22	OIL SEED,OLEAGINUS FRUIT	1	No Quantity							232120			0
S3	2000	2000	2000	2	0	2	Export	156	China	CHN	51	Armenia	ARM								22	OIL SEED,OLEAGINUS FRUIT	1	No Quantity							9100			0
S3	2000	2000	2000	2	0	2	Export	156	China	CHN	52	Barbados	BRB								22	OIL SEED,OLEAGINUS FRUIT	1	No Quantity							14247			0
S3	2000	2000	2000	2	0	2	Export	156	China	CHN	56	Belgium	BEL								22	OIL SEED,OLEAGINUS FRUIT	1	No Quantity							3318506			0
S3	2000	2000	2000	2	0	2	Export	156	China	CHN	76	Brazil	BRA								22	OIL SEED,OLEAGINUS FRUIT	1	No Quantity							35533			0
S3	2000	2000	2000	2	0	2	Export	156	China	CHN	96	Brunei Darussalam	BRN								22	OIL SEED,OLEAGINUS FRUIT	1	No Quantity							20049			0
S3	2000	2000	2000	2	0	2	Export	156	China	CHN	100	Bulgaria	BGR								22	OIL SEED,OLEAGINUS FRUIT	1	No Quantity							1295969			0
S3	2000	2000	2000	2	0	2	Export	156	China	CHN	104	Myanmar	MMR								22	OIL SEED,OLEAGINUS FRUIT	1	No Quantity							399282			0
S3	2000	2000	2000	2	0	2	Export	156	China	CHN	112	Belarus	BLR								22	OIL SEED,OLEAGINUS FRUIT	1	No Quantity							2874			0
S3	2000	2000	2000	2	0	2	Export	156	China	CHN	124	Canada	CAN								22	OIL SEED,OLEAGINUS FRUIT	1	No Quantity							2710510			0
S3	2000	2000	2000	2	0	2	Export	156	China	CHN	132	Cabo Verde	CPV								22	OIL SEED,OLEAGINUS FRUIT	1	No Quantity							7980			0
S3	2000	2000	2000	2	0	2	Export	156	China	CHN	144	Sri Lanka	LKA								22	OIL SEED,OLEAGINUS FRUIT	1	No Quantity							16900			0
S3	2000	2000	2000	2	0	2	Export	156	China	CHN	152	Chile	CHL								22	OIL SEED,OLEAGINUS FRUIT	1	No Quantity							201511			0
S3	2000	2000	2000	2	0	2	Export	156	China	CHN	170	Colombia	COL								22	OIL SEED,OLEAGINUS FRUIT	1	No Quantity							99920			0
S3	2000	2000	2000	2	0	2	Export	156	China	CHN	191	Croatia	HRV								22	OIL SEED,OLEAGINUS FRUIT	1	No Quantity							316935			0
S3	2000	2000	2000	2	0	2	Export	156	China	CHN	196	Cyprus	CYP								22	OIL SEED,OLEAGINUS FRUIT	1	No Quantity							27522			0
S3	2000	2000	2000	2	0	2	Export	156	China	CHN	203	Czechia	CZE								22	OIL SEED,OLEAGINUS FRUIT	1	No Quantity							214374			0
S3	2000	2000	2000	2	0	2	Export	156	China	CHN	208	Denmark	DNK								22	OIL SEED,OLEAGINUS FRUIT	1	No Quantity							33790			0
S3	2000	2000	2000	2	0	2	Export	156	China	CHN	233	Estonia	EST								22	OIL SEED,OLEAGINUS FRUIT	1	No Quantity							7434			0
S3	2000	2000	2000	2	0	2	Export	156	China	CHN	246	Finland	FIN								22	OIL SEED,OLEAGINUS FRUIT	1	No Quantity							184104			0
S3	2000	2000	2000	2	0	2	Export	156	China	CHN	251	France	FRA								22	OIL SEED,OLEAGINUS FRUIT	1	No Quantity							2955036			0
S3	2000	2000	2000	2	0	2	Export	156	China	CHN	276	Germany	DEU								22	OIL SEED,OLEAGINUS FRUIT	1	No Quantity							10640176			0
S3	2000	2000	2000	2	0	2	Export	156	China	CHN	300	Greece	GRC								22	OIL SEED,OLEAGINUS FRUIT	1	No Quantity							8550322			0
S3	2000	2000	2000	2	0	2	Export	156	China	CHN	344	China, Hong Kong SAR	HKG								22	OIL SEED,OLEAGINUS FRUIT	1	No Quantity							4182123			0
S3	2000	2000	2000	2	0	2	Export	156	China	CHN	348	Hungary	HUN								22	OIL SEED,OLEAGINUS FRUIT	1	No Quantity							726906			0
S3	2000	2000	2000	2	0	2	Export	156	China	CHN	360	Indonesia	IDN								22	OIL SEED,OLEAGINUS FRUIT	1	No Quantity							8880314			0
S3	2000	2000	2000	2	0	2	Export	156	China	CHN	364	Iran	IRN								22	OIL SEED,OLEAGINUS FRUIT	1	No Quantity							274761			0
S3	2000	2000	2000	2	0	2	Export	156	China	CHN	376	Israel	ISR								22	OIL SEED,OLEAGINUS FRUIT	1	No Quantity							2643769			0
S3	2000	2000	2000	2	0	2	Export	156	China	CHN	381	Italy	ITA								22	OIL SEED,OLEAGINUS FRUIT	1	No Quantity							6966198			0
S3	2000	2000	2000	2	0	2	Export	156	China	CHN	384	Côte d'Ivoire	CIV								22	OIL SEED,OLEAGINUS FRUIT	1	No Quantity							465			0
S3	2000	2000	2000	2	0	2	Export	156	China	CHN	392	Japan	JPN								22	OIL SEED,OLEAGINUS FRUIT	1	No Quantity							113050499			0
S3	2000	2000	2000	2	0	2	Export	156	China	CHN	400	Jordan	JOR								22	OIL SEED,OLEAGINUS FRUIT	1	No Quantity							1596401			0
S3	2000	2000	2000	2	0	2	Export	156	China	CHN	408	Dem. People's Rep. of Korea	PRK								22	OIL SEED,OLEAGINUS FRUIT	1	No Quantity							10497974			0
S3	2000	2000	2000	2	0	2	Export	156	China	CHN	410	Rep. of Korea	KOR								22	OIL SEED,OLEAGINUS FRUIT	1	No Quantity							49009382			0
S3	2000	2000	2000	2	0	2	Export	156	China	CHN	414	Kuwait	KWT								22	OIL SEED,OLEAGINUS FRUIT	1	No Quantity							289191			0
S3	2000	2000	2000	2	0	2	Export	156	China	CHN	418	Lao People's Dem. Rep.	LAO								22	OIL SEED,OLEAGINUS FRUIT	1	No Quantity							137824			0
S3	2000	2000	2000	2	0	2	Export	156	China	CHN	422	Lebanon	LBN								22	OIL SEED,OLEAGINUS FRUIT	1	No Quantity							3882218			0
S3	2000	2000	2000	2	0	2	Export	156	China	CHN	428	Latvia	LVA								22	OIL SEED,OLEAGINUS FRUIT	1	No Quantity							782919			0
S3	2000	2000	2000	2	0	2	Export	156	China	CHN	440	Lithuania	LTU								22	OIL SEED,OLEAGINUS FRUIT	1	No Quantity							645267			0
S3	2000	2000	2000	2	0	2	Export	156	China	CHN	446	China, Macao SAR	MAC								22	OIL SEED,OLEAGINUS FRUIT	1	No Quantity							100888			0
S3	2000	2000	2000	2	0	2	Export	156	China	CHN	450	Madagascar	MDG								22	OIL SEED,OLEAGINUS FRUIT	1	No Quantity							69			0
S3	2000	2000	2000	2	0	2	Export	156	China	CHN	458	Malaysia	MYS								22	OIL SEED,OLEAGINUS FRUIT	1	No Quantity							7515820			0
S3	2000	2000	2000	2	0	2	Export	156	China	CHN	470	Malta	MLT								22	OIL SEED,OLEAGINUS FRUIT	1	No Quantity							145961			0
S3	2000	2000	2000	2	0	2	Export	156	China	CHN	480	Mauritius	MUS								22	OIL SEED,OLEAGINUS FRUIT	1	No Quantity							81466			0
S3	2000	2000	2000	2	0	2	Export	156	China	CHN	484	Mexico	MEX								22	OIL SEED,OLEAGINUS FRUIT	1	No Quantity							2881483			0
S3	2000	2000	2000	2	0	2	Export	156	China	CHN	490	Other Asia, nes									22	OIL SEED,OLEAGINUS FRUIT	1	No Quantity							1459538			0
S3	2000	2000	2000	2	0	2	Export	156	China	CHN	496	Mongolia	MNG								22	OIL SEED,OLEAGINUS FRUIT	1	No Quantity							20			0
S3	2000	2000	2000	2	0	2	Export	156	China	CHN	524	Nepal	NPL								22	OIL SEED,OLEAGINUS FRUIT	1	No Quantity							2072			0
S3	2000	2000	2000	2	0	2	Export	156	China	CHN	528	Netherlands	NLD								22	OIL SEED,OLEAGINUS FRUIT	1	No Quantity							58821187			0
S3	2000	2000	2000	2	0	2	Export	156	China	CHN	554	New Zealand	NZL								22	OIL SEED,OLEAGINUS FRUIT	1	No Quantity							1376001			0
S3	2000	2000	2000	2	0	2	Export	156	China	CHN	577	Other Africa, nes									22	OIL SEED,OLEAGINUS FRUIT	1	No Quantity							20110			0
S3	2000	2000	2000	2	0	2	Export	156	China	CHN	579	Norway	NOR								22	OIL SEED,OLEAGINUS FRUIT	1	No Quantity							13578			0
S3	2000	2000	2000	2	0	2	Export	156	China	CHN	583	FS Micronesia	FSM								22	OIL SEED,OLEAGINUS FRUIT	1	No Quantity							24			0
S3	2000	2000	2000	2	0	2	Export	156	China	CHN	586	Pakistan	PAK								22	OIL SEED,OLEAGINUS FRUIT	1	No Quantity							198298			0
S3	2000	2000	2000	2	0	2	Export	156	China	CHN	591	Panama	PAN								22	OIL SEED,OLEAGINUS FRUIT	1	No Quantity							9938			0
S3	2000	2000	2000	2	0	2	Export	156	China	CHN	598	Papua New Guinea	PNG								22	OIL SEED,OLEAGINUS FRUIT	1	No Quantity							1703			0
S3	2000	2000	2000	2	0	2	Export	156	China	CHN	608	Philippines	PHL								22	OIL SEED,OLEAGINUS FRUIT	1	No Quantity							19112474			0
S3	2000	2000	2000	2	0	2	Export	156	China	CHN	616	Poland	POL								22	OIL SEED,OLEAGINUS FRUIT	1	No Quantity							4317322			0
S3	2000	2000	2000	2	0	2	Export	156	China	CHN	620	Portugal	PRT								22	OIL SEED,OLEAGINUS FRUIT	1	No Quantity							2178853			0
S3	2000	2000	2000	2	0	2	Export	156	China	CHN	634	Qatar	QAT								22	OIL SEED,OLEAGINUS FRUIT	1	No Quantity							26690			0
S3	2000	2000	2000	2	0	2	Export	156	China	CHN	642	Romania	ROU								22	OIL SEED,OLEAGINUS FRUIT	1	No Quantity							1396052			0
S3	2000	2000	2000	2	0	2	Export	156	China	CHN	643	Russian Federation	RUS								22	OIL SEED,OLEAGINUS FRUIT	1	No Quantity							16424017			0
S3	2000	2000	2000	2	0	2	Export	156	China	CHN	682	Saudi Arabia	SAU								22	OIL SEED,OLEAGINUS FRUIT	1	No Quantity							1813165			0
S3	2000	2000	2000	2	0	2	Export	156	China	CHN	699	India	IND								22	OIL SEED,OLEAGINUS FRUIT	1	No Quantity							31141			0
S3	2000	2000	2000	2	0	2	Export	156	China	CHN	702	Singapore	SGP								22	OIL SEED,OLEAGINUS FRUIT	1	No Quantity							3629586			0
S3	2000	2000	2000	2	0	2	Export	156	China	CHN	704	Viet Nam	VNM								22	OIL SEED,OLEAGINUS FRUIT	1	No Quantity							293709			0
S3	2000	2000	2000	2	0	2	Export	156	China	CHN	705	Slovenia	SVN								22	OIL SEED,OLEAGINUS FRUIT	1	No Quantity							67454			0
S3	2000	2000	2000	2	0	2	Export	156	China	CHN	710	South Africa	ZAF								22	OIL SEED,OLEAGINUS FRUIT	1	No Quantity							1788457			0
S3	2000	2000	2000	2	0	2	Export	156	China	CHN	724	Spain	ESP								22	OIL SEED,OLEAGINUS FRUIT	1	No Quantity							9294842			0
S3	2000	2000	2000	2	0	2	Export	156	China	CHN	740	Suriname	SUR								22	OIL SEED,OLEAGINUS FRUIT	1	No Quantity							60			0
S3	2000	2000	2000	2	0	2	Export	156	China	CHN	764	Thailand	THA								22	OIL SEED,OLEAGINUS FRUIT	1	No Quantity							662057			0
S3	2000	2000	2000	2	0	2	Export	156	China	CHN	768	Togo	TGO								22	OIL SEED,OLEAGINUS FRUIT	1	No Quantity							8000			0
S3	2000	2000	2000	2	0	2	Export	156	China	CHN	776	Tonga	TON								22	OIL SEED,OLEAGINUS FRUIT	1	No Quantity							361			0
S3	2000	2000	2000	2	0	2	Export	156	China	CHN	780	Trinidad and Tobago	TTO								22	OIL SEED,OLEAGINUS FRUIT	1	No Quantity							293483			0
S3	2000	2000	2000	2	0	2	Export	156	China	CHN	784	United Arab Emirates	ARE								22	OIL SEED,OLEAGINUS FRUIT	1	No Quantity							6224027			0
S3	2000	2000	2000	2	0	2	Export	156	China	CHN	788	Tunisia	TUN								22	OIL SEED,OLEAGINUS FRUIT	1	No Quantity							62000			0
S3	2000	2000	2000	2	0	2	Export	156	China	CHN	792	Turkey	TUR								22	OIL SEED,OLEAGINUS FRUIT	1	No Quantity							2862532			0
S3	2000	2000	2000	2	0	2	Export	156	China	CHN	804	Ukraine	UKR								22	OIL SEED,OLEAGINUS FRUIT	1	No Quantity							3416880			0
S3	2000	2000	2000	2	0	2	Export	156	China	CHN	807	North Macedonia	MKD								22	OIL SEED,OLEAGINUS FRUIT	1	No Quantity							91561			0
S3	2000	2000	2000	2	0	2	Export	156	China	CHN	818	Egypt	EGY								22	OIL SEED,OLEAGINUS FRUIT	1	No Quantity							10459323			0
S3	2000	2000	2000	2	0	2	Export	156	China	CHN	826	United Kingdom	GBR								22	OIL SEED,OLEAGINUS FRUIT	1	No Quantity							17444620			0
S3	2000	2000	2000	2	0	2	Export	156	China	CHN	842	USA	USA								22	OIL SEED,OLEAGINUS FRUIT	1	No Quantity							2075690			0
S3	2000	2000	2000	2	0	2	Export	156	China	CHN	858	Uruguay	URY								22	OIL SEED,OLEAGINUS FRUIT	1	No Quantity							99419			0
[truncated: 8,855 more rows]
