# Supplementary material for: Core-periphery structure in sectoral international trade networks: A new approach to an old theory
Source: PLoS One. 2020 Apr 2;15(4):e0229547. doi: 10.1371/journal.pone.0229547 (PMC7117750; doi:10.1371/journal.pone.0229547)
Supplement: S7 File — (ZIP) [file pone.0229547.s007.zip › S7_File/RawData 2000/comtrade (17).csv]

Classification	Year	Period	Period Desc.	Aggregate Level	Is Leaf Code	Trade Flow Code	Trade Flow	Reporter Code	Reporter	Reporter ISO	Partner Code	Partner	Partner ISO	2nd Partner Code	2nd Partner	2nd Partner ISO	Customs Proc. Code	Customs	Mode of Transport Code	Mode of Transport	Commodity Code	Commodity	Qty Unit Code	Qty Unit	Qty	Alt Qty Unit Code	Alt Qty Unit	Alt Qty	Netweight (kg)	Gross weight (kg)	Trade Value (US$)	CIF Trade Value (US$)	FOB Trade Value (US$)	Flag
S3	2000	2000	2000	2	0	2	Export	170	Colombia	COL	0	World	WLD								00	LIVE ANIMALS	1	No Quantity							7954091			0
S3	2000	2000	2000	2	0	2	Export	170	Colombia	COL	68	Bolivia (Plurinational State of)	BOL								00	LIVE ANIMALS	1	No Quantity							31836			0
S3	2000	2000	2000	2	0	2	Export	170	Colombia	COL	76	Brazil	BRA								00	LIVE ANIMALS	1	No Quantity							21000			0
S3	2000	2000	2000	2	0	2	Export	170	Colombia	COL	188	Costa Rica	CRI								00	LIVE ANIMALS	1	No Quantity							3500			0
S3	2000	2000	2000	2	0	2	Export	170	Colombia	COL	214	Dominican Rep.	DOM								00	LIVE ANIMALS	1	No Quantity							4000			0
S3	2000	2000	2000	2	0	2	Export	170	Colombia	COL	218	Ecuador	ECU								00	LIVE ANIMALS	1	No Quantity							196987			0
S3	2000	2000	2000	2	0	2	Export	170	Colombia	COL	320	Guatemala	GTM								00	LIVE ANIMALS	1	No Quantity							14110			0
S3	2000	2000	2000	2	0	2	Export	170	Colombia	COL	381	Italy	ITA								00	LIVE ANIMALS	1	No Quantity							1000			0
S3	2000	2000	2000	2	0	2	Export	170	Colombia	COL	484	Mexico	MEX								00	LIVE ANIMALS	1	No Quantity							20			0
S3	2000	2000	2000	2	0	2	Export	170	Colombia	COL	530	Neth. Antilles	ANT								00	LIVE ANIMALS	1	No Quantity							41550			0
S3	2000	2000	2000	2	0	2	Export	170	Colombia	COL	533	Aruba	ABW								00	LIVE ANIMALS	1	No Quantity							19460			0
S3	2000	2000	2000	2	0	2	Export	170	Colombia	COL	591	Panama	PAN								00	LIVE ANIMALS	1	No Quantity							50450			0
S3	2000	2000	2000	2	0	2	Export	170	Colombia	COL	604	Peru	PER								00	LIVE ANIMALS	1	No Quantity							720			0
S3	2000	2000	2000	2	0	2	Export	170	Colombia	COL	724	Spain	ESP								00	LIVE ANIMALS	1	No Quantity							300			0
S3	2000	2000	2000	2	0	2	Export	170	Colombia	COL	757	Switzerland	CHE								00	LIVE ANIMALS	1	No Quantity							4200			0
S3	2000	2000	2000	2	0	2	Export	170	Colombia	COL	842	USA	USA								00	LIVE ANIMALS	1	No Quantity							1791836			0
S3	2000	2000	2000	2	0	2	Export	170	Colombia	COL	862	Venezuela	VEN								00	LIVE ANIMALS	1	No Quantity							5773122			0
S3	2000	2000	2000	2	0	2	Export	188	Costa Rica	CRI	0	World	WLD								00	LIVE ANIMALS	1	No Quantity							1245153			0
S3	2000	2000	2000	2	0	2	Export	188	Costa Rica	CRI	56	Belgium	BEL								00	LIVE ANIMALS	1	No Quantity							1080			0
S3	2000	2000	2000	2	0	2	Export	188	Costa Rica	CRI	84	Belize	BLZ								00	LIVE ANIMALS	1	No Quantity							12000			0
S3	2000	2000	2000	2	0	2	Export	188	Costa Rica	CRI	124	Canada	CAN								00	LIVE ANIMALS	1	No Quantity							62423			0
S3	2000	2000	2000	2	0	2	Export	188	Costa Rica	CRI	218	Ecuador	ECU								00	LIVE ANIMALS	1	No Quantity							29000			0
S3	2000	2000	2000	2	0	2	Export	188	Costa Rica	CRI	222	El Salvador	SLV								00	LIVE ANIMALS	1	No Quantity							43690			0
S3	2000	2000	2000	2	0	2	Export	188	Costa Rica	CRI	246	Finland	FIN								00	LIVE ANIMALS	1	No Quantity							825			0
S3	2000	2000	2000	2	0	2	Export	188	Costa Rica	CRI	251	France	FRA								00	LIVE ANIMALS	1	No Quantity							61745			0
S3	2000	2000	2000	2	0	2	Export	188	Costa Rica	CRI	276	Germany	DEU								00	LIVE ANIMALS	1	No Quantity							5674			0
S3	2000	2000	2000	2	0	2	Export	188	Costa Rica	CRI	320	Guatemala	GTM								00	LIVE ANIMALS	1	No Quantity							88470			0
S3	2000	2000	2000	2	0	2	Export	188	Costa Rica	CRI	340	Honduras	HND								00	LIVE ANIMALS	1	No Quantity							43400			0
S3	2000	2000	2000	2	0	2	Export	188	Costa Rica	CRI	348	Hungary	HUN								00	LIVE ANIMALS	1	No Quantity							5245			0
S3	2000	2000	2000	2	0	2	Export	188	Costa Rica	CRI	484	Mexico	MEX								00	LIVE ANIMALS	1	No Quantity							2331			0
S3	2000	2000	2000	2	0	2	Export	188	Costa Rica	CRI	528	Netherlands	NLD								00	LIVE ANIMALS	1	No Quantity							2845			0
S3	2000	2000	2000	2	0	2	Export	188	Costa Rica	CRI	530	Neth. Antilles	ANT								00	LIVE ANIMALS	1	No Quantity							17655			0
S3	2000	2000	2000	2	0	2	Export	188	Costa Rica	CRI	533	Aruba	ABW								00	LIVE ANIMALS	1	No Quantity							13250			0
S3	2000	2000	2000	2	0	2	Export	188	Costa Rica	CRI	558	Nicaragua	NIC								00	LIVE ANIMALS	1	No Quantity							278876			0
S3	2000	2000	2000	2	0	2	Export	188	Costa Rica	CRI	591	Panama	PAN								00	LIVE ANIMALS	1	No Quantity							63551			0
S3	2000	2000	2000	2	0	2	Export	188	Costa Rica	CRI	620	Portugal	PRT								00	LIVE ANIMALS	1	No Quantity							934			0
S3	2000	2000	2000	2	0	2	Export	188	Costa Rica	CRI	643	Russian Federation	RUS								00	LIVE ANIMALS	1	No Quantity							140			0
S3	2000	2000	2000	2	0	2	Export	188	Costa Rica	CRI	702	Singapore	SGP								00	LIVE ANIMALS	1	No Quantity							2671			0
S3	2000	2000	2000	2	0	2	Export	188	Costa Rica	CRI	757	Switzerland	CHE								00	LIVE ANIMALS	1	No Quantity							310			0
S3	2000	2000	2000	2	0	2	Export	188	Costa Rica	CRI	826	United Kingdom	GBR								00	LIVE ANIMALS	1	No Quantity							120744			0
S3	2000	2000	2000	2	0	2	Export	188	Costa Rica	CRI	842	USA	USA								00	LIVE ANIMALS	1	No Quantity							388293			0
S3	2000	2000	2000	2	0	2	Export	170	Colombia	COL	0	World	WLD								01	MEAT, MEAT PREPARATIONS	1	No Quantity							4084951			0
S3	2000	2000	2000	2	0	2	Export	170	Colombia	COL	320	Guatemala	GTM								01	MEAT, MEAT PREPARATIONS	1	No Quantity							522			0
S3	2000	2000	2000	2	0	2	Export	170	Colombia	COL	344	China, Hong Kong SAR	HKG								01	MEAT, MEAT PREPARATIONS	1	No Quantity							61593			0
S3	2000	2000	2000	2	0	2	Export	170	Colombia	COL	530	Neth. Antilles	ANT								01	MEAT, MEAT PREPARATIONS	1	No Quantity							1748936			0
S3	2000	2000	2000	2	0	2	Export	170	Colombia	COL	533	Aruba	ABW								01	MEAT, MEAT PREPARATIONS	1	No Quantity							236751			0
S3	2000	2000	2000	2	0	2	Export	170	Colombia	COL	842	USA	USA								01	MEAT, MEAT PREPARATIONS	1	No Quantity							4572			0
S3	2000	2000	2000	2	0	2	Export	170	Colombia	COL	862	Venezuela	VEN								01	MEAT, MEAT PREPARATIONS	1	No Quantity							2032577			0
S3	2000	2000	2000	2	0	2	Export	188	Costa Rica	CRI	0	World	WLD								01	MEAT, MEAT PREPARATIONS	1	No Quantity							38139383			0
S3	2000	2000	2000	2	0	2	Export	188	Costa Rica	CRI	124	Canada	CAN								01	MEAT, MEAT PREPARATIONS	1	No Quantity							1			0
S3	2000	2000	2000	2	0	2	Export	188	Costa Rica	CRI	156	China	CHN								01	MEAT, MEAT PREPARATIONS	1	No Quantity							87455			0
S3	2000	2000	2000	2	0	2	Export	188	Costa Rica	CRI	170	Colombia	COL								01	MEAT, MEAT PREPARATIONS	1	No Quantity							760985			0
S3	2000	2000	2000	2	0	2	Export	188	Costa Rica	CRI	222	El Salvador	SLV								01	MEAT, MEAT PREPARATIONS	1	No Quantity							1997251			0
S3	2000	2000	2000	2	0	2	Export	188	Costa Rica	CRI	276	Germany	DEU								01	MEAT, MEAT PREPARATIONS	1	No Quantity							27100			0
S3	2000	2000	2000	2	0	2	Export	188	Costa Rica	CRI	320	Guatemala	GTM								01	MEAT, MEAT PREPARATIONS	1	No Quantity							2404607			0
S3	2000	2000	2000	2	0	2	Export	188	Costa Rica	CRI	340	Honduras	HND								01	MEAT, MEAT PREPARATIONS	1	No Quantity							3097771			0
S3	2000	2000	2000	2	0	2	Export	188	Costa Rica	CRI	344	China, Hong Kong SAR	HKG								01	MEAT, MEAT PREPARATIONS	1	No Quantity							140196			0
S3	2000	2000	2000	2	0	2	Export	188	Costa Rica	CRI	392	Japan	JPN								01	MEAT, MEAT PREPARATIONS	1	No Quantity							261640			0
S3	2000	2000	2000	2	0	2	Export	188	Costa Rica	CRI	484	Mexico	MEX								01	MEAT, MEAT PREPARATIONS	1	No Quantity							6885			0
S3	2000	2000	2000	2	0	2	Export	188	Costa Rica	CRI	528	Netherlands	NLD								01	MEAT, MEAT PREPARATIONS	1	No Quantity							63002			0
S3	2000	2000	2000	2	0	2	Export	188	Costa Rica	CRI	558	Nicaragua	NIC								01	MEAT, MEAT PREPARATIONS	1	No Quantity							991283			0
S3	2000	2000	2000	2	0	2	Export	188	Costa Rica	CRI	591	Panama	PAN								01	MEAT, MEAT PREPARATIONS	1	No Quantity							173755			0
S3	2000	2000	2000	2	0	2	Export	188	Costa Rica	CRI	842	USA	USA								01	MEAT, MEAT PREPARATIONS	1	No Quantity							28127452			0
S3	2000	2000	2000	2	0	2	Export	170	Colombia	COL	0	World	WLD								02	DAIRY PRODUCTS,BIRD EGGS	1	No Quantity							35424984			0
S3	2000	2000	2000	2	0	2	Export	170	Colombia	COL	24	Angola	AGO								02	DAIRY PRODUCTS,BIRD EGGS	1	No Quantity							48799			0
S3	2000	2000	2000	2	0	2	Export	170	Colombia	COL	76	Brazil	BRA								02	DAIRY PRODUCTS,BIRD EGGS	1	No Quantity							13			0
S3	2000	2000	2000	2	0	2	Export	170	Colombia	COL	218	Ecuador	ECU								02	DAIRY PRODUCTS,BIRD EGGS	1	No Quantity							388404			0
S3	2000	2000	2000	2	0	2	Export	170	Colombia	COL	251	France	FRA								02	DAIRY PRODUCTS,BIRD EGGS	1	No Quantity							270			0
S3	2000	2000	2000	2	0	2	Export	170	Colombia	COL	276	Germany	DEU								02	DAIRY PRODUCTS,BIRD EGGS	1	No Quantity							747			0
S3	2000	2000	2000	2	0	2	Export	170	Colombia	COL	320	Guatemala	GTM								02	DAIRY PRODUCTS,BIRD EGGS	1	No Quantity							8470			0
S3	2000	2000	2000	2	0	2	Export	170	Colombia	COL	528	Netherlands	NLD								02	DAIRY PRODUCTS,BIRD EGGS	1	No Quantity							4510			0
S3	2000	2000	2000	2	0	2	Export	170	Colombia	COL	530	Neth. Antilles	ANT								02	DAIRY PRODUCTS,BIRD EGGS	1	No Quantity							5973			0
S3	2000	2000	2000	2	0	2	Export	170	Colombia	COL	533	Aruba	ABW								02	DAIRY PRODUCTS,BIRD EGGS	1	No Quantity							38327			0
S3	2000	2000	2000	2	0	2	Export	170	Colombia	COL	591	Panama	PAN								02	DAIRY PRODUCTS,BIRD EGGS	1	No Quantity							56340			0
S3	2000	2000	2000	2	0	2	Export	170	Colombia	COL	604	Peru	PER								02	DAIRY PRODUCTS,BIRD EGGS	1	No Quantity							130639			0
S3	2000	2000	2000	2	0	2	Export	170	Colombia	COL	724	Spain	ESP								02	DAIRY PRODUCTS,BIRD EGGS	1	No Quantity							399			0
S3	2000	2000	2000	2	0	2	Export	170	Colombia	COL	842	USA	USA								02	DAIRY PRODUCTS,BIRD EGGS	1	No Quantity							130333			0
S3	2000	2000	2000	2	0	2	Export	170	Colombia	COL	862	Venezuela	VEN								02	DAIRY PRODUCTS,BIRD EGGS	1	No Quantity							34611760			0
S3	2000	2000	2000	2	0	2	Export	188	Costa Rica	CRI	0	World	WLD								02	DAIRY PRODUCTS,BIRD EGGS	1	No Quantity							23447039			0
S3	2000	2000	2000	2	0	2	Export	188	Costa Rica	CRI	170	Colombia	COL								02	DAIRY PRODUCTS,BIRD EGGS	1	No Quantity							1033276			0
S3	2000	2000	2000	2	0	2	Export	188	Costa Rica	CRI	214	Dominican Rep.	DOM								02	DAIRY PRODUCTS,BIRD EGGS	1	No Quantity							156291			0
S3	2000	2000	2000	2	0	2	Export	188	Costa Rica	CRI	222	El Salvador	SLV								02	DAIRY PRODUCTS,BIRD EGGS	1	No Quantity							8039881			0
S3	2000	2000	2000	2	0	2	Export	188	Costa Rica	CRI	320	Guatemala	GTM								02	DAIRY PRODUCTS,BIRD EGGS	1	No Quantity							8763143			0
S3	2000	2000	2000	2	0	2	Export	188	Costa Rica	CRI	340	Honduras	HND								02	DAIRY PRODUCTS,BIRD EGGS	1	No Quantity							2690143			0
S3	2000	2000	2000	2	0	2	Export	188	Costa Rica	CRI	484	Mexico	MEX								02	DAIRY PRODUCTS,BIRD EGGS	1	No Quantity							32079			0
S3	2000	2000	2000	2	0	2	Export	188	Costa Rica	CRI	528	Netherlands	NLD								02	DAIRY PRODUCTS,BIRD EGGS	1	No Quantity							14678			0
S3	2000	2000	2000	2	0	2	Export	188	Costa Rica	CRI	558	Nicaragua	NIC								02	DAIRY PRODUCTS,BIRD EGGS	1	No Quantity							1609037			0
S3	2000	2000	2000	2	0	2	Export	188	Costa Rica	CRI	591	Panama	PAN								02	DAIRY PRODUCTS,BIRD EGGS	1	No Quantity							847067			0
S3	2000	2000	2000	2	0	2	Export	188	Costa Rica	CRI	842	USA	USA								02	DAIRY PRODUCTS,BIRD EGGS	1	No Quantity							185074			0
S3	2000	2000	2000	2	0	2	Export	188	Costa Rica	CRI	862	Venezuela	VEN								02	DAIRY PRODUCTS,BIRD EGGS	1	No Quantity							76370			0
S3	2000	2000	2000	2	0	2	Export	170	Colombia	COL	0	World	WLD								03	FISH,CRUSTACEANS,MOLLUSC	1	No Quantity							191761936			0
S3	2000	2000	2000	2	0	2	Export	170	Colombia	COL	32	Argentina	ARG								03	FISH,CRUSTACEANS,MOLLUSC	1	No Quantity							5978			0
S3	2000	2000	2000	2	0	2	Export	170	Colombia	COL	40	Austria	AUT								03	FISH,CRUSTACEANS,MOLLUSC	1	No Quantity							9048			0
S3	2000	2000	2000	2	0	2	Export	170	Colombia	COL	56	Belgium	BEL								03	FISH,CRUSTACEANS,MOLLUSC	1	No Quantity							955354			0
S3	2000	2000	2000	2	0	2	Export	170	Colombia	COL	68	Bolivia (Plurinational State of)	BOL								03	FISH,CRUSTACEANS,MOLLUSC	1	No Quantity							452			0
S3	2000	2000	2000	2	0	2	Export	170	Colombia	COL	124	Canada	CAN								03	FISH,CRUSTACEANS,MOLLUSC	1	No Quantity							16971			0
S3	2000	2000	2000	2	0	2	Export	170	Colombia	COL	152	Chile	CHL								03	FISH,CRUSTACEANS,MOLLUSC	1	No Quantity							258			0
S3	2000	2000	2000	2	0	2	Export	170	Colombia	COL	156	China	CHN								03	FISH,CRUSTACEANS,MOLLUSC	1	No Quantity							98272			0
S3	2000	2000	2000	2	0	2	Export	170	Colombia	COL	188	Costa Rica	CRI								03	FISH,CRUSTACEANS,MOLLUSC	1	No Quantity							637811			0
S3	2000	2000	2000	2	0	2	Export	170	Colombia	COL	203	Czechia	CZE								03	FISH,CRUSTACEANS,MOLLUSC	1	No Quantity							18207			0
S3	2000	2000	2000	2	0	2	Export	170	Colombia	COL	208	Denmark	DNK								03	FISH,CRUSTACEANS,MOLLUSC	1	No Quantity							31140			0
S3	2000	2000	2000	2	0	2	Export	170	Colombia	COL	218	Ecuador	ECU								03	FISH,CRUSTACEANS,MOLLUSC	1	No Quantity							12980			0
S3	2000	2000	2000	2	0	2	Export	170	Colombia	COL	246	Finland	FIN								03	FISH,CRUSTACEANS,MOLLUSC	1	No Quantity							2758			0
S3	2000	2000	2000	2	0	2	Export	170	Colombia	COL	251	France	FRA								03	FISH,CRUSTACEANS,MOLLUSC	1	No Quantity							7904180			0
S3	2000	2000	2000	2	0	2	Export	170	Colombia	COL	276	Germany	DEU								03	FISH,CRUSTACEANS,MOLLUSC	1	No Quantity							852971			0
S3	2000	2000	2000	2	0	2	Export	170	Colombia	COL	320	Guatemala	GTM								03	FISH,CRUSTACEANS,MOLLUSC	1	No Quantity							2190269			0
S3	2000	2000	2000	2	0	2	Export	170	Colombia	COL	332	Haiti	HTI								03	FISH,CRUSTACEANS,MOLLUSC	1	No Quantity							81000			0
S3	2000	2000	2000	2	0	2	Export	170	Colombia	COL	340	Honduras	HND								03	FISH,CRUSTACEANS,MOLLUSC	1	No Quantity							471481			0
S3	2000	2000	2000	2	0	2	Export	170	Colombia	COL	344	China, Hong Kong SAR	HKG								03	FISH,CRUSTACEANS,MOLLUSC	1	No Quantity							1221446			0
S3	2000	2000	2000	2	0	2	Export	170	Colombia	COL	348	Hungary	HUN								03	FISH,CRUSTACEANS,MOLLUSC	1	No Quantity							6105			0
S3	2000	2000	2000	2	0	2	Export	170	Colombia	COL	376	Israel	ISR								03	FISH,CRUSTACEANS,MOLLUSC	1	No Quantity							2686			0
S3	2000	2000	2000	2	0	2	Export	170	Colombia	COL	381	Italy	ITA								03	FISH,CRUSTACEANS,MOLLUSC	1	No Quantity							16466954			0
S3	2000	2000	2000	2	0	2	Export	170	Colombia	COL	392	Japan	JPN								03	FISH,CRUSTACEANS,MOLLUSC	1	No Quantity							11934086			0
S3	2000	2000	2000	2	0	2	Export	170	Colombia	COL	410	Rep. of Korea	KOR								03	FISH,CRUSTACEANS,MOLLUSC	1	No Quantity							16076			0
S3	2000	2000	2000	2	0	2	Export	170	Colombia	COL	430	Liberia	LBR								03	FISH,CRUSTACEANS,MOLLUSC	1	No Quantity							178516			0
S3	2000	2000	2000	2	0	2	Export	170	Colombia	COL	434	Libya	LBY								03	FISH,CRUSTACEANS,MOLLUSC	1	No Quantity							449304			0
S3	2000	2000	2000	2	0	2	Export	170	Colombia	COL	458	Malaysia	MYS								03	FISH,CRUSTACEANS,MOLLUSC	1	No Quantity							10994			0
S3	2000	2000	2000	2	0	2	Export	170	Colombia	COL	470	Malta	MLT								03	FISH,CRUSTACEANS,MOLLUSC	1	No Quantity							1789			0
S3	2000	2000	2000	2	0	2	Export	170	Colombia	COL	484	Mexico	MEX								03	FISH,CRUSTACEANS,MOLLUSC	1	No Quantity							120033			0
S3	2000	2000	2000	2	0	2	Export	170	Colombia	COL	490	Other Asia, nes									03	FISH,CRUSTACEANS,MOLLUSC	1	No Quantity							91110			0
S3	2000	2000	2000	2	0	2	Export	170	Colombia	COL	528	Netherlands	NLD								03	FISH,CRUSTACEANS,MOLLUSC	1	No Quantity							58806			0
S3	2000	2000	2000	2	0	2	Export	170	Colombia	COL	530	Neth. Antilles	ANT								03	FISH,CRUSTACEANS,MOLLUSC	1	No Quantity							177331			0
S3	2000	2000	2000	2	0	2	Export	170	Colombia	COL	558	Nicaragua	NIC								03	FISH,CRUSTACEANS,MOLLUSC	1	No Quantity							79188			0
S3	2000	2000	2000	2	0	2	Export	170	Colombia	COL	579	Norway	NOR								03	FISH,CRUSTACEANS,MOLLUSC	1	No Quantity							5318			0
S3	2000	2000	2000	2	0	2	Export	170	Colombia	COL	591	Panama	PAN								03	FISH,CRUSTACEANS,MOLLUSC	1	No Quantity							5147273			0
S3	2000	2000	2000	2	0	2	Export	170	Colombia	COL	604	Peru	PER								03	FISH,CRUSTACEANS,MOLLUSC	1	No Quantity							238165			0
S3	2000	2000	2000	2	0	2	Export	170	Colombia	COL	608	Philippines	PHL								03	FISH,CRUSTACEANS,MOLLUSC	1	No Quantity							927			0
S3	2000	2000	2000	2	0	2	Export	170	Colombia	COL	616	Poland	POL								03	FISH,CRUSTACEANS,MOLLUSC	1	No Quantity							11722			0
S3	2000	2000	2000	2	0	2	Export	170	Colombia	COL	643	Russian Federation	RUS								03	FISH,CRUSTACEANS,MOLLUSC	1	No Quantity							1920			0
S3	2000	2000	2000	2	0	2	Export	170	Colombia	COL	702	Singapore	SGP								03	FISH,CRUSTACEANS,MOLLUSC	1	No Quantity							63814			0
S3	2000	2000	2000	2	0	2	Export	170	Colombia	COL	705	Slovenia	SVN								03	FISH,CRUSTACEANS,MOLLUSC	1	No Quantity							4120			0
S3	2000	2000	2000	2	0	2	Export	170	Colombia	COL	710	South Africa	ZAF								03	FISH,CRUSTACEANS,MOLLUSC	1	No Quantity							4753			0
S3	2000	2000	2000	2	0	2	Export	170	Colombia	COL	724	Spain	ESP								03	FISH,CRUSTACEANS,MOLLUSC	1	No Quantity							47626496			0
S3	2000	2000	2000	2	0	2	Export	170	Colombia	COL	752	Sweden	SWE								03	FISH,CRUSTACEANS,MOLLUSC	1	No Quantity							11322			0
S3	2000	2000	2000	2	0	2	Export	170	Colombia	COL	757	Switzerland	CHE								03	FISH,CRUSTACEANS,MOLLUSC	1	No Quantity							24711			0
S3	2000	2000	2000	2	0	2	Export	170	Colombia	COL	792	Turkey	TUR								03	FISH,CRUSTACEANS,MOLLUSC	1	No Quantity							1022			0
S3	2000	2000	2000	2	0	2	Export	170	Colombia	COL	826	United Kingdom	GBR								03	FISH,CRUSTACEANS,MOLLUSC	1	No Quantity							174644			0
S3	2000	2000	2000	2	0	2	Export	170	Colombia	COL	842	USA	USA								03	FISH,CRUSTACEANS,MOLLUSC	1	No Quantity							46924646			0
S3	2000	2000	2000	2	0	2	Export	170	Colombia	COL	862	Venezuela	VEN								03	FISH,CRUSTACEANS,MOLLUSC	1	No Quantity							1048688			0
S3	2000	2000	2000	2	0	2	Export	170	Colombia	COL	899	Areas, nes									03	FISH,CRUSTACEANS,MOLLUSC	1	No Quantity							46368841			0
S3	2000	2000	2000	2	0	2	Export	188	Costa Rica	CRI	0	World	WLD								03	FISH,CRUSTACEANS,MOLLUSC	1	No Quantity							117654407			0
S3	2000	2000	2000	2	0	2	Export	188	Costa Rica	CRI	32	Argentina	ARG								03	FISH,CRUSTACEANS,MOLLUSC	1	No Quantity							913			0
S3	2000	2000	2000	2	0	2	Export	188	Costa Rica	CRI	52	Barbados	BRB								03	FISH,CRUSTACEANS,MOLLUSC	1	No Quantity							92669			0
S3	2000	2000	2000	2	0	2	Export	188	Costa Rica	CRI	76	Brazil	BRA								03	FISH,CRUSTACEANS,MOLLUSC	1	No Quantity							35204			0
S3	2000	2000	2000	2	0	2	Export	188	Costa Rica	CRI	124	Canada	CAN								03	FISH,CRUSTACEANS,MOLLUSC	1	No Quantity							361881			0
S3	2000	2000	2000	2	0	2	Export	188	Costa Rica	CRI	152	Chile	CHL								03	FISH,CRUSTACEANS,MOLLUSC	1	No Quantity							620			0
S3	2000	2000	2000	2	0	2	Export	188	Costa Rica	CRI	156	China	CHN								03	FISH,CRUSTACEANS,MOLLUSC	1	No Quantity							3839601			0
S3	2000	2000	2000	2	0	2	Export	188	Costa Rica	CRI	170	Colombia	COL								03	FISH,CRUSTACEANS,MOLLUSC	1	No Quantity							10287			0
S3	2000	2000	2000	2	0	2	Export	188	Costa Rica	CRI	214	Dominican Rep.	DOM								03	FISH,CRUSTACEANS,MOLLUSC	1	No Quantity							547255			0
S3	2000	2000	2000	2	0	2	Export	188	Costa Rica	CRI	222	El Salvador	SLV								03	FISH,CRUSTACEANS,MOLLUSC	1	No Quantity							3880527			0
S3	2000	2000	2000	2	0	2	Export	188	Costa Rica	CRI	251	France	FRA								03	FISH,CRUSTACEANS,MOLLUSC	1	No Quantity							1198900			0
S3	2000	2000	2000	2	0	2	Export	188	Costa Rica	CRI	300	Greece	GRC								03	FISH,CRUSTACEANS,MOLLUSC	1	No Quantity							1149374			0
S3	2000	2000	2000	2	0	2	Export	188	Costa Rica	CRI	320	Guatemala	GTM								03	FISH,CRUSTACEANS,MOLLUSC	1	No Quantity							2795730			0
S3	2000	2000	2000	2	0	2	Export	188	Costa Rica	CRI	340	Honduras	HND								03	FISH,CRUSTACEANS,MOLLUSC	1	No Quantity							447538			0
S3	2000	2000	2000	2	0	2	Export	188	Costa Rica	CRI	344	China, Hong Kong SAR	HKG								03	FISH,CRUSTACEANS,MOLLUSC	1	No Quantity							4920628			0
S3	2000	2000	2000	2	0	2	Export	188	Costa Rica	CRI	360	Indonesia	IDN								03	FISH,CRUSTACEANS,MOLLUSC	1	No Quantity							44800			0
S3	2000	2000	2000	2	0	2	Export	188	Costa Rica	CRI	376	Israel	ISR								03	FISH,CRUSTACEANS,MOLLUSC	1	No Quantity							2522			0
S3	2000	2000	2000	2	0	2	Export	188	Costa Rica	CRI	381	Italy	ITA								03	FISH,CRUSTACEANS,MOLLUSC	1	No Quantity							534775			0
S3	2000	2000	2000	2	0	2	Export	188	Costa Rica	CRI	392	Japan	JPN								03	FISH,CRUSTACEANS,MOLLUSC	1	No Quantity							1651025			0
S3	2000	2000	2000	2	0	2	Export	188	Costa Rica	CRI	410	Rep. of Korea	KOR								03	FISH,CRUSTACEANS,MOLLUSC	1	No Quantity							51123			0
S3	2000	2000	2000	2	0	2	Export	188	Costa Rica	CRI	484	Mexico	MEX								03	FISH,CRUSTACEANS,MOLLUSC	1	No Quantity							1316624			0
S3	2000	2000	2000	2	0	2	Export	188	Costa Rica	CRI	490	Other Asia, nes									03	FISH,CRUSTACEANS,MOLLUSC	1	No Quantity							3482488			0
S3	2000	2000	2000	2	0	2	Export	188	Costa Rica	CRI	528	Netherlands	NLD								03	FISH,CRUSTACEANS,MOLLUSC	1	No Quantity							63			0
S3	2000	2000	2000	2	0	2	Export	188	Costa Rica	CRI	530	Neth. Antilles	ANT								03	FISH,CRUSTACEANS,MOLLUSC	1	No Quantity							192679			0
S3	2000	2000	2000	2	0	2	Export	188	Costa Rica	CRI	554	New Zealand	NZL								03	FISH,CRUSTACEANS,MOLLUSC	1	No Quantity							270			0
S3	2000	2000	2000	2	0	2	Export	188	Costa Rica	CRI	558	Nicaragua	NIC								03	FISH,CRUSTACEANS,MOLLUSC	1	No Quantity							1397166			0
S3	2000	2000	2000	2	0	2	Export	188	Costa Rica	CRI	591	Panama	PAN								03	FISH,CRUSTACEANS,MOLLUSC	1	No Quantity							1182813			0
S3	2000	2000	2000	2	0	2	Export	188	Costa Rica	CRI	620	Portugal	PRT								03	FISH,CRUSTACEANS,MOLLUSC	1	No Quantity							86292			0
S3	2000	2000	2000	2	0	2	Export	188	Costa Rica	CRI	643	Russian Federation	RUS								03	FISH,CRUSTACEANS,MOLLUSC	1	No Quantity							380			0
S3	2000	2000	2000	2	0	2	Export	188	Costa Rica	CRI	702	Singapore	SGP								03	FISH,CRUSTACEANS,MOLLUSC	1	No Quantity							1397300			0
S3	2000	2000	2000	2	0	2	Export	188	Costa Rica	CRI	724	Spain	ESP								03	FISH,CRUSTACEANS,MOLLUSC	1	No Quantity							7122822			0
S3	2000	2000	2000	2	0	2	Export	188	Costa Rica	CRI	826	United Kingdom	GBR								03	FISH,CRUSTACEANS,MOLLUSC	1	No Quantity							283476			0
S3	2000	2000	2000	2	0	2	Export	188	Costa Rica	CRI	842	USA	USA								03	FISH,CRUSTACEANS,MOLLUSC	1	No Quantity							79099914			0
S3	2000	2000	2000	2	0	2	Export	188	Costa Rica	CRI	862	Venezuela	VEN								03	FISH,CRUSTACEANS,MOLLUSC	1	No Quantity							526746			0
S3	2000	2000	2000	2	0	2	Export	170	Colombia	COL	0	World	WLD								04	CEREALS,CEREAL PREPRTNS.	1	No Quantity							43388049			0
S3	2000	2000	2000	2	0	2	Export	170	Colombia	COL	16	American Samoa	ASM								04	CEREALS,CEREAL PREPRTNS.	1	No Quantity							6972			0
S3	2000	2000	2000	2	0	2	Export	170	Colombia	COL	24	Angola	AGO								04	CEREALS,CEREAL PREPRTNS.	1	No Quantity							230098			0
S3	2000	2000	2000	2	0	2	Export	170	Colombia	COL	28	Antigua and Barbuda	ATG								04	CEREALS,CEREAL PREPRTNS.	1	No Quantity							26566			0
S3	2000	2000	2000	2	0	2	Export	170	Colombia	COL	36	Australia	AUS								04	CEREALS,CEREAL PREPRTNS.	1	No Quantity							208350			0
S3	2000	2000	2000	2	0	2	Export	170	Colombia	COL	52	Barbados	BRB								04	CEREALS,CEREAL PREPRTNS.	1	No Quantity							17637			0
S3	2000	2000	2000	2	0	2	Export	170	Colombia	COL	68	Bolivia (Plurinational State of)	BOL								04	CEREALS,CEREAL PREPRTNS.	1	No Quantity							155165			0
S3	2000	2000	2000	2	0	2	Export	170	Colombia	COL	76	Brazil	BRA								04	CEREALS,CEREAL PREPRTNS.	1	No Quantity							237162			0
S3	2000	2000	2000	2	0	2	Export	170	Colombia	COL	92	Br. Virgin Isds	VGB								04	CEREALS,CEREAL PREPRTNS.	1	No Quantity							14001			0
S3	2000	2000	2000	2	0	2	Export	170	Colombia	COL	152	Chile	CHL								04	CEREALS,CEREAL PREPRTNS.	1	No Quantity							19479			0
S3	2000	2000	2000	2	0	2	Export	170	Colombia	COL	178	Congo	COG								04	CEREALS,CEREAL PREPRTNS.	1	No Quantity							16286			0
S3	2000	2000	2000	2	0	2	Export	170	Colombia	COL	188	Costa Rica	CRI								04	CEREALS,CEREAL PREPRTNS.	1	No Quantity							600679			0
S3	2000	2000	2000	2	0	2	Export	170	Colombia	COL	192	Cuba	CUB								04	CEREALS,CEREAL PREPRTNS.	1	No Quantity							207663			0
S3	2000	2000	2000	2	0	2	Export	170	Colombia	COL	212	Dominica	DMA								04	CEREALS,CEREAL PREPRTNS.	1	No Quantity							80802			0
S3	2000	2000	2000	2	0	2	Export	170	Colombia	COL	214	Dominican Rep.	DOM								04	CEREALS,CEREAL PREPRTNS.	1	No Quantity							2061965			0
S3	2000	2000	2000	2	0	2	Export	170	Colombia	COL	218	Ecuador	ECU								04	CEREALS,CEREAL PREPRTNS.	1	No Quantity							10631382			0
S3	2000	2000	2000	2	0	2	Export	170	Colombia	COL	222	El Salvador	SLV								04	CEREALS,CEREAL PREPRTNS.	1	No Quantity							189846			0
S3	2000	2000	2000	2	0	2	Export	170	Colombia	COL	251	France	FRA								04	CEREALS,CEREAL PREPRTNS.	1	No Quantity							219015			0
S3	2000	2000	2000	2	0	2	Export	170	Colombia	COL	270	Gambia	GMB								04	CEREALS,CEREAL PREPRTNS.	1	No Quantity							48859			0
S3	2000	2000	2000	2	0	2	Export	170	Colombia	COL	276	Germany	DEU								04	CEREALS,CEREAL PREPRTNS.	1	No Quantity							7417			0
S3	2000	2000	2000	2	0	2	Export	170	Colombia	COL	288	Ghana	GHA								04	CEREALS,CEREAL PREPRTNS.	1	No Quantity							46533			0
S3	2000	2000	2000	2	0	2	Export	170	Colombia	COL	308	Grenada	GRD								04	CEREALS,CEREAL PREPRTNS.	1	No Quantity							26716			0
S3	2000	2000	2000	2	0	2	Export	170	Colombia	COL	320	Guatemala	GTM								04	CEREALS,CEREAL PREPRTNS.	1	No Quantity							144849			0
S3	2000	2000	2000	2	0	2	Export	170	Colombia	COL	328	Guyana	GUY								04	CEREALS,CEREAL PREPRTNS.	1	No Quantity							269890			0
S3	2000	2000	2000	2	0	2	Export	170	Colombia	COL	332	Haiti	HTI								04	CEREALS,CEREAL PREPRTNS.	1	No Quantity							982802			0
S3	2000	2000	2000	2	0	2	Export	170	Colombia	COL	340	Honduras	HND								04	CEREALS,CEREAL PREPRTNS.	1	No Quantity							48117			0
S3	2000	2000	2000	2	0	2	Export	170	Colombia	COL	344	China, Hong Kong SAR	HKG								04	CEREALS,CEREAL PREPRTNS.	1	No Quantity							20351			0
S3	2000	2000	2000	2	0	2	Export	170	Colombia	COL	381	Italy	ITA								04	CEREALS,CEREAL PREPRTNS.	1	No Quantity							16700			0
S3	2000	2000	2000	2	0	2	Export	170	Colombia	COL	384	Côte d'Ivoire	CIV								04	CEREALS,CEREAL PREPRTNS.	1	No Quantity							112027			0
S3	2000	2000	2000	2	0	2	Export	170	Colombia	COL	388	Jamaica	JAM								04	CEREALS,CEREAL PREPRTNS.	1	No Quantity							330645			0
S3	2000	2000	2000	2	0	2	Export	170	Colombia	COL	392	Japan	JPN								04	CEREALS,CEREAL PREPRTNS.	1	No Quantity							4510			0
S3	2000	2000	2000	2	0	2	Export	170	Colombia	COL	410	Rep. of Korea	KOR								04	CEREALS,CEREAL PREPRTNS.	1	No Quantity							20082			0
S3	2000	2000	2000	2	0	2	Export	170	Colombia	COL	422	Lebanon	LBN								04	CEREALS,CEREAL PREPRTNS.	1	No Quantity							9500			0
S3	2000	2000	2000	2	0	2	Export	170	Colombia	COL	430	Liberia	LBR								04	CEREALS,CEREAL PREPRTNS.	1	No Quantity							12049			0
S3	2000	2000	2000	2	0	2	Export	170	Colombia	COL	484	Mexico	MEX								04	CEREALS,CEREAL PREPRTNS.	1	No Quantity							641905			0
S3	2000	2000	2000	2	0	2	Export	170	Colombia	COL	490	Other Asia, nes									04	CEREALS,CEREAL PREPRTNS.	1	No Quantity							15504			0
S3	2000	2000	2000	2	0	2	Export	170	Colombia	COL	528	Netherlands	NLD								04	CEREALS,CEREAL PREPRTNS.	1	No Quantity							118509			0
S3	2000	2000	2000	2	0	2	Export	170	Colombia	COL	530	Neth. Antilles	ANT								04	CEREALS,CEREAL PREPRTNS.	1	No Quantity							377716			0
S3	2000	2000	2000	2	0	2	Export	170	Colombia	COL	533	Aruba	ABW								04	CEREALS,CEREAL PREPRTNS.	1	No Quantity							310647			0
S3	2000	2000	2000	2	0	2	Export	170	Colombia	COL	558	Nicaragua	NIC								04	CEREALS,CEREAL PREPRTNS.	1	No Quantity							1440			0
S3	2000	2000	2000	2	0	2	Export	170	Colombia	COL	591	Panama	PAN								04	CEREALS,CEREAL PREPRTNS.	1	No Quantity							592269			0
S3	2000	2000	2000	2	0	2	Export	170	Colombia	COL	600	Paraguay	PRY								04	CEREALS,CEREAL PREPRTNS.	1	No Quantity							45910			0
S3	2000	2000	2000	2	0	2	Export	170	Colombia	COL	604	Peru	PER								04	CEREALS,CEREAL PREPRTNS.	1	No Quantity							538127			0
S3	2000	2000	2000	2	0	2	Export	170	Colombia	COL	662	Saint Lucia	LCA								04	CEREALS,CEREAL PREPRTNS.	1	No Quantity							209742			0
S3	2000	2000	2000	2	0	2	Export	170	Colombia	COL	724	Spain	ESP								04	CEREALS,CEREAL PREPRTNS.	1	No Quantity							54109			0
S3	2000	2000	2000	2	0	2	Export	170	Colombia	COL	740	Suriname	SUR								04	CEREALS,CEREAL PREPRTNS.	1	No Quantity							384657			0
S3	2000	2000	2000	2	0	2	Export	170	Colombia	COL	780	Trinidad and Tobago	TTO								04	CEREALS,CEREAL PREPRTNS.	1	No Quantity							169620			0
S3	2000	2000	2000	2	0	2	Export	170	Colombia	COL	842	USA	USA								04	CEREALS,CEREAL PREPRTNS.	1	No Quantity							5392509			0
S3	2000	2000	2000	2	0	2	Export	170	Colombia	COL	862	Venezuela	VEN								04	CEREALS,CEREAL PREPRTNS.	1	No Quantity							17468948			0
S3	2000	2000	2000	2	0	2	Export	170	Colombia	COL	899	Areas, nes									04	CEREALS,CEREAL PREPRTNS.	1	No Quantity							42322			0
S3	2000	2000	2000	2	0	2	Export	188	Costa Rica	CRI	0	World	WLD								04	CEREALS,CEREAL PREPRTNS.	1	No Quantity							33008344			0
S3	2000	2000	2000	2	0	2	Export	188	Costa Rica	CRI	32	Argentina	ARG								04	CEREALS,CEREAL PREPRTNS.	1	No Quantity							345			0
S3	2000	2000	2000	2	0	2	Export	188	Costa Rica	CRI	40	Austria	AUT								04	CEREALS,CEREAL PREPRTNS.	1	No Quantity							47			0
S3	2000	2000	2000	2	0	2	Export	188	Costa Rica	CRI	52	Barbados	BRB								04	CEREALS,CEREAL PREPRTNS.	1	No Quantity							16082			0
S3	2000	2000	2000	2	0	2	Export	188	Costa Rica	CRI	76	Brazil	BRA								04	CEREALS,CEREAL PREPRTNS.	1	No Quantity							6030			0
S3	2000	2000	2000	2	0	2	Export	188	Costa Rica	CRI	152	Chile	CHL								04	CEREALS,CEREAL PREPRTNS.	1	No Quantity							389			0
S3	2000	2000	2000	2	0	2	Export	188	Costa Rica	CRI	170	Colombia	COL								04	CEREALS,CEREAL PREPRTNS.	1	No Quantity							10051			0
S3	2000	2000	2000	2	0	2	Export	188	Costa Rica	CRI	214	Dominican Rep.	DOM								04	CEREALS,CEREAL PREPRTNS.	1	No Quantity							55455			0
S3	2000	2000	2000	2	0	2	Export	188	Costa Rica	CRI	222	El Salvador	SLV								04	CEREALS,CEREAL PREPRTNS.	1	No Quantity							3401231			0
S3	2000	2000	2000	2	0	2	Export	188	Costa Rica	CRI	251	France	FRA								04	CEREALS,CEREAL PREPRTNS.	1	No Quantity							615			0
S3	2000	2000	2000	2	0	2	Export	188	Costa Rica	CRI	320	Guatemala	GTM								04	CEREALS,CEREAL PREPRTNS.	1	No Quantity							7167473			0
S3	2000	2000	2000	2	0	2	Export	188	Costa Rica	CRI	332	Haiti	HTI								04	CEREALS,CEREAL PREPRTNS.	1	No Quantity							38991			0
S3	2000	2000	2000	2	0	2	Export	188	Costa Rica	CRI	340	Honduras	HND								04	CEREALS,CEREAL PREPRTNS.	1	No Quantity							2778581			0
S3	2000	2000	2000	2	0	2	Export	188	Costa Rica	CRI	388	Jamaica	JAM								04	CEREALS,CEREAL PREPRTNS.	1	No Quantity							256014			0
S3	2000	2000	2000	2	0	2	Export	188	Costa Rica	CRI	392	Japan	JPN								04	CEREALS,CEREAL PREPRTNS.	1	No Quantity							50			0
S3	2000	2000	2000	2	0	2	Export	188	Costa Rica	CRI	558	Nicaragua	NIC								04	CEREALS,CEREAL PREPRTNS.	1	No Quantity							14344621			0
S3	2000	2000	2000	2	0	2	Export	188	Costa Rica	CRI	591	Panama	PAN								04	CEREALS,CEREAL PREPRTNS.	1	No Quantity							3908588			0
S3	2000	2000	2000	2	0	2	Export	188	Costa Rica	CRI	764	Thailand	THA								04	CEREALS,CEREAL PREPRTNS.	1	No Quantity							6461			0
S3	2000	2000	2000	2	0	2	Export	188	Costa Rica	CRI	780	Trinidad and Tobago	TTO								04	CEREALS,CEREAL PREPRTNS.	1	No Quantity							352095			0
S3	2000	2000	2000	2	0	2	Export	188	Costa Rica	CRI	826	United Kingdom	GBR								04	CEREALS,CEREAL PREPRTNS.	1	No Quantity							2600			0
S3	2000	2000	2000	2	0	2	Export	188	Costa Rica	CRI	842	USA	USA								04	CEREALS,CEREAL PREPRTNS.	1	No Quantity							554635			0
S3	2000	2000	2000	2	0	2	Export	188	Costa Rica	CRI	862	Venezuela	VEN								04	CEREALS,CEREAL PREPRTNS.	1	No Quantity							107991			0
S3	2000	2000	2000	2	0	2	Export	170	Colombia	COL	0	World	WLD								05	VEGETABLES AND FRUIT	1	No Quantity							553088339			0
S3	2000	2000	2000	2	0	2	Export	170	Colombia	COL	32	Argentina	ARG								05	VEGETABLES AND FRUIT	1	No Quantity							51783			0
S3	2000	2000	2000	2	0	2	Export	170	Colombia	COL	40	Austria	AUT								05	VEGETABLES AND FRUIT	1	No Quantity							23213			0
S3	2000	2000	2000	2	0	2	Export	170	Colombia	COL	56	Belgium	BEL								05	VEGETABLES AND FRUIT	1	No Quantity							143221442			0
S3	2000	2000	2000	2	0	2	Export	170	Colombia	COL	68	Bolivia (Plurinational State of)	BOL								05	VEGETABLES AND FRUIT	1	No Quantity							5083			0
S3	2000	2000	2000	2	0	2	Export	170	Colombia	COL	76	Brazil	BRA								05	VEGETABLES AND FRUIT	1	No Quantity							120212			0
S3	2000	2000	2000	2	0	2	Export	170	Colombia	COL	124	Canada	CAN								05	VEGETABLES AND FRUIT	1	No Quantity							410399			0
S3	2000	2000	2000	2	0	2	Export	170	Colombia	COL	152	Chile	CHL								05	VEGETABLES AND FRUIT	1	No Quantity							6804			0
S3	2000	2000	2000	2	0	2	Export	170	Colombia	COL	156	China	CHN								05	VEGETABLES AND FRUIT	1	No Quantity							12717639			0
S3	2000	2000	2000	2	0	2	Export	170	Colombia	COL	188	Costa Rica	CRI								05	VEGETABLES AND FRUIT	1	No Quantity							71099			0
S3	2000	2000	2000	2	0	2	Export	170	Colombia	COL	192	Cuba	CUB								05	VEGETABLES AND FRUIT	1	No Quantity							12361			0
S3	2000	2000	2000	2	0	2	Export	170	Colombia	COL	203	Czechia	CZE								05	VEGETABLES AND FRUIT	1	No Quantity							5896			0
S3	2000	2000	2000	2	0	2	Export	170	Colombia	COL	214	Dominican Rep.	DOM								05	VEGETABLES AND FRUIT	1	No Quantity							2966			0
S3	2000	2000	2000	2	0	2	Export	170	Colombia	COL	218	Ecuador	ECU								05	VEGETABLES AND FRUIT	1	No Quantity							644664			0
S3	2000	2000	2000	2	0	2	Export	170	Colombia	COL	222	El Salvador	SLV								05	VEGETABLES AND FRUIT	1	No Quantity							46502			0
S3	2000	2000	2000	2	0	2	Export	170	Colombia	COL	251	France	FRA								05	VEGETABLES AND FRUIT	1	No Quantity							2728830			0
S3	2000	2000	2000	2	0	2	Export	170	Colombia	COL	268	Georgia	GEO								05	VEGETABLES AND FRUIT	1	No Quantity							19310			0
S3	2000	2000	2000	2	0	2	Export	170	Colombia	COL	276	Germany	DEU								05	VEGETABLES AND FRUIT	1	No Quantity							40172264			0
S3	2000	2000	2000	2	0	2	Export	170	Colombia	COL	300	Greece	GRC								05	VEGETABLES AND FRUIT	1	No Quantity							49749			0
S3	2000	2000	2000	2	0	2	Export	170	Colombia	COL	320	Guatemala	GTM								05	VEGETABLES AND FRUIT	1	No Quantity							23195			0
S3	2000	2000	2000	2	0	2	Export	170	Colombia	COL	344	China, Hong Kong SAR	HKG								05	VEGETABLES AND FRUIT	1	No Quantity							16406			0
S3	2000	2000	2000	2	0	2	Export	170	Colombia	COL	348	Hungary	HUN								05	VEGETABLES AND FRUIT	1	No Quantity							4632			0
S3	2000	2000	2000	2	0	2	Export	170	Colombia	COL	372	Ireland	IRL								05	VEGETABLES AND FRUIT	1	No Quantity							1965			0
S3	2000	2000	2000	2	0	2	Export	170	Colombia	COL	376	Israel	ISR								05	VEGETABLES AND FRUIT	1	No Quantity							13546			0
S3	2000	2000	2000	2	0	2	Export	170	Colombia	COL	381	Italy	ITA								05	VEGETABLES AND FRUIT	1	No Quantity							41316039			0
S3	2000	2000	2000	2	0	2	Export	170	Colombia	COL	388	Jamaica	JAM								05	VEGETABLES AND FRUIT	1	No Quantity							9032			0
S3	2000	2000	2000	2	0	2	Export	170	Colombia	COL	392	Japan	JPN								05	VEGETABLES AND FRUIT	1	No Quantity							808303			0
S3	2000	2000	2000	2	0	2	Export	170	Colombia	COL	440	Lithuania	LTU								05	VEGETABLES AND FRUIT	1	No Quantity							287924			0
S3	2000	2000	2000	2	0	2	Export	170	Colombia	COL	442	Luxembourg	LUX								05	VEGETABLES AND FRUIT	1	No Quantity							34955			0
S3	2000	2000	2000	2	0	2	Export	170	Colombia	COL	484	Mexico	MEX								05	VEGETABLES AND FRUIT	1	No Quantity							174085			0
S3	2000	2000	2000	2	0	2	Export	170	Colombia	COL	528	Netherlands	NLD								05	VEGETABLES AND FRUIT	1	No Quantity							5363067			0
S3	2000	2000	2000	2	0	2	Export	170	Colombia	COL	530	Neth. Antilles	ANT								05	VEGETABLES AND FRUIT	1	No Quantity							248354			0
S3	2000	2000	2000	2	0	2	Export	170	Colombia	COL	533	Aruba	ABW								05	VEGETABLES AND FRUIT	1	No Quantity							124621			0
S3	2000	2000	2000	2	0	2	Export	170	Colombia	COL	591	Panama	PAN								05	VEGETABLES AND FRUIT	1	No Quantity							81396			0
S3	2000	2000	2000	2	0	2	Export	170	Colombia	COL	600	Paraguay	PRY								05	VEGETABLES AND FRUIT	1	No Quantity							118029			0
S3	2000	2000	2000	2	0	2	Export	170	Colombia	COL	604	Peru	PER								05	VEGETABLES AND FRUIT	1	No Quantity							189			0
S3	2000	2000	2000	2	0	2	Export	170	Colombia	COL	620	Portugal	PRT								05	VEGETABLES AND FRUIT	1	No Quantity							11041973			0
S3	2000	2000	2000	2	0	2	Export	170	Colombia	COL	643	Russian Federation	RUS								05	VEGETABLES AND FRUIT	1	No Quantity							4933581			0
S3	2000	2000	2000	2	0	2	Export	170	Colombia	COL	682	Saudi Arabia	SAU								05	VEGETABLES AND FRUIT	1	No Quantity							3774196			0
S3	2000	2000	2000	2	0	2	Export	170	Colombia	COL	705	Slovenia	SVN								05	VEGETABLES AND FRUIT	1	No Quantity							906942			0
S3	2000	2000	2000	2	0	2	Export	170	Colombia	COL	724	Spain	ESP								05	VEGETABLES AND FRUIT	1	No Quantity							5559280			0
S3	2000	2000	2000	2	0	2	Export	170	Colombia	COL	740	Suriname	SUR								05	VEGETABLES AND FRUIT	1	No Quantity							23591			0
S3	2000	2000	2000	2	0	2	Export	170	Colombia	COL	752	Sweden	SWE								05	VEGETABLES AND FRUIT	1	No Quantity							13275190			0
S3	2000	2000	2000	2	0	2	Export	170	Colombia	COL	757	Switzerland	CHE								05	VEGETABLES AND FRUIT	1	No Quantity							1219739			0
S3	2000	2000	2000	2	0	2	Export	170	Colombia	COL	760	Syria	SYR								05	VEGETABLES AND FRUIT	1	No Quantity							3355655			0
S3	2000	2000	2000	2	0	2	Export	170	Colombia	COL	780	Trinidad and Tobago	TTO								05	VEGETABLES AND FRUIT	1	No Quantity							504			0
S3	2000	2000	2000	2	0	2	Export	170	Colombia	COL	792	Turkey	TUR								05	VEGETABLES AND FRUIT	1	No Quantity							277664			0
S3	2000	2000	2000	2	0	2	Export	170	Colombia	COL	804	Ukraine	UKR								05	VEGETABLES AND FRUIT	1	No Quantity							988383			0
S3	2000	2000	2000	2	0	2	Export	170	Colombia	COL	826	United Kingdom	GBR								05	VEGETABLES AND FRUIT	1	No Quantity							1452435			0
S3	2000	2000	2000	2	0	2	Export	170	Colombia	COL	842	USA	USA								05	VEGETABLES AND FRUIT	1	No Quantity							205674798			0
S3	2000	2000	2000	2	0	2	Export	170	Colombia	COL	862	Venezuela	VEN								05	VEGETABLES AND FRUIT	1	No Quantity							45060517			0
S3	2000	2000	2000	2	0	2	Export	170	Colombia	COL	891	Serbia and Montenegro	SCG								05	VEGETABLES AND FRUIT	1	No Quantity							5128699			0
S3	2000	2000	2000	2	0	2	Export	170	Colombia	COL	899	Areas, nes									05	VEGETABLES AND FRUIT	1	No Quantity							1479238			0
S3	2000	2000	2000	2	0	2	Export	188	Costa Rica	CRI	0	World	WLD								05	VEGETABLES AND FRUIT	1	No Quantity							946583390			0
S3	2000	2000	2000	2	0	2	Export	188	Costa Rica	CRI	32	Argentina	ARG								05	VEGETABLES AND FRUIT	1	No Quantity							572428			0
S3	2000	2000	2000	2	0	2	Export	188	Costa Rica	CRI	36	Australia	AUS								05	VEGETABLES AND FRUIT	1	No Quantity							51869			0
S3	2000	2000	2000	2	0	2	Export	188	Costa Rica	CRI	40	Austria	AUT								05	VEGETABLES AND FRUIT	1	No Quantity							7439			0
S3	2000	2000	2000	2	0	2	Export	188	Costa Rica	CRI	44	Bahamas	BHS								05	VEGETABLES AND FRUIT	1	No Quantity							1263572			0
S3	2000	2000	2000	2	0	2	Export	188	Costa Rica	CRI	56	Belgium	BEL								05	VEGETABLES AND FRUIT	1	No Quantity							95864562			0
S3	2000	2000	2000	2	0	2	Export	188	Costa Rica	CRI	76	Brazil	BRA								05	VEGETABLES AND FRUIT	1	No Quantity							14400			0
S3	2000	2000	2000	2	0	2	Export	188	Costa Rica	CRI	84	Belize	BLZ								05	VEGETABLES AND FRUIT	1	No Quantity							27692			0
S3	2000	2000	2000	2	0	2	Export	188	Costa Rica	CRI	92	Br. Virgin Isds	VGB								05	VEGETABLES AND FRUIT	1	No Quantity							7718			0
S3	2000	2000	2000	2	0	2	Export	188	Costa Rica	CRI	124	Canada	CAN								05	VEGETABLES AND FRUIT	1	No Quantity							4012934			0
S3	2000	2000	2000	2	0	2	Export	188	Costa Rica	CRI	152	Chile	CHL								05	VEGETABLES AND FRUIT	1	No Quantity							499227			0
S3	2000	2000	2000	2	0	2	Export	188	Costa Rica	CRI	156	China	CHN								05	VEGETABLES AND FRUIT	1	No Quantity							1659768			0
S3	2000	2000	2000	2	0	2	Export	188	Costa Rica	CRI	170	Colombia	COL								05	VEGETABLES AND FRUIT	1	No Quantity							893100			0
S3	2000	2000	2000	2	0	2	Export	188	Costa Rica	CRI	192	Cuba	CUB								05	VEGETABLES AND FRUIT	1	No Quantity							33203			0
S3	2000	2000	2000	2	0	2	Export	188	Costa Rica	CRI	196	Cyprus	CYP								05	VEGETABLES AND FRUIT	1	No Quantity							38600			0
S3	2000	2000	2000	2	0	2	Export	188	Costa Rica	CRI	208	Denmark	DNK								05	VEGETABLES AND FRUIT	1	No Quantity							276572			0
S3	2000	2000	2000	2	0	2	Export	188	Costa Rica	CRI	214	Dominican Rep.	DOM								05	VEGETABLES AND FRUIT	1	No Quantity							1202675			0
S3	2000	2000	2000	2	0	2	Export	188	Costa Rica	CRI	222	El Salvador	SLV								05	VEGETABLES AND FRUIT	1	No Quantity							2407506			0
S3	2000	2000	2000	2	0	2	Export	188	Costa Rica	CRI	246	Finland	FIN								05	VEGETABLES AND FRUIT	1	No Quantity							145926			0
S3	2000	2000	2000	2	0	2	Export	188	Costa Rica	CRI	251	France	FRA								05	VEGETABLES AND FRUIT	1	No Quantity							17432493			0
S3	2000	2000	2000	2	0	2	Export	188	Costa Rica	CRI	276	Germany	DEU								05	VEGETABLES AND FRUIT	1	No Quantity							61994427			0
S3	2000	2000	2000	2	0	2	Export	188	Costa Rica	CRI	320	Guatemala	GTM								05	VEGETABLES AND FRUIT	1	No Quantity							3120011			0
S3	2000	2000	2000	2	0	2	Export	188	Costa Rica	CRI	340	Honduras	HND								05	VEGETABLES AND FRUIT	1	No Quantity							2519856			0
S3	2000	2000	2000	2	0	2	Export	188	Costa Rica	CRI	348	Hungary	HUN								05	VEGETABLES AND FRUIT	1	No Quantity							65011			0
S3	2000	2000	2000	2	0	2	Export	188	Costa Rica	CRI	372	Ireland	IRL								05	VEGETABLES AND FRUIT	1	No Quantity							690796			0
S3	2000	2000	2000	2	0	2	Export	188	Costa Rica	CRI	376	Israel	ISR								05	VEGETABLES AND FRUIT	1	No Quantity							836151			0
S3	2000	2000	2000	2	0	2	Export	188	Costa Rica	CRI	381	Italy	ITA								05	VEGETABLES AND FRUIT	1	No Quantity							64712512			0
S3	2000	2000	2000	2	0	2	Export	188	Costa Rica	CRI	388	Jamaica	JAM								05	VEGETABLES AND FRUIT	1	No Quantity							640854			0
S3	2000	2000	2000	2	0	2	Export	188	Costa Rica	CRI	392	Japan	JPN								05	VEGETABLES AND FRUIT	1	No Quantity							651682			0
S3	2000	2000	2000	2	0	2	Export	188	Costa Rica	CRI	410	Rep. of Korea	KOR								05	VEGETABLES AND FRUIT	1	No Quantity							9539			0
S3	2000	2000	2000	2	0	2	Export	188	Costa Rica	CRI	434	Libya	LBY								05	VEGETABLES AND FRUIT	1	No Quantity							15038			0
S3	2000	2000	2000	2	0	2	Export	188	Costa Rica	CRI	484	Mexico	MEX								05	VEGETABLES AND FRUIT	1	No Quantity							464301			0
S3	2000	2000	2000	2	0	2	Export	188	Costa Rica	CRI	504	Morocco	MAR								05	VEGETABLES AND FRUIT	1	No Quantity							140465			0
S3	2000	2000	2000	2	0	2	Export	188	Costa Rica	CRI	528	Netherlands	NLD								05	VEGETABLES AND FRUIT	1	No Quantity							42751266			0
S3	2000	2000	2000	2	0	2	Export	188	Costa Rica	CRI	530	Neth. Antilles	ANT								05	VEGETABLES AND FRUIT	1	No Quantity							428492			0
S3	2000	2000	2000	2	0	2	Export	188	Costa Rica	CRI	533	Aruba	ABW								05	VEGETABLES AND FRUIT	1	No Quantity							233200			0
S3	2000	2000	2000	2	0	2	Export	188	Costa Rica	CRI	558	Nicaragua	NIC								05	VEGETABLES AND FRUIT	1	No Quantity							2624159			0
S3	2000	2000	2000	2	0	2	Export	188	Costa Rica	CRI	591	Panama	PAN								05	VEGETABLES AND FRUIT	1	No Quantity							3019191			0
S3	2000	2000	2000	2	0	2	Export	188	Costa Rica	CRI	608	Philippines	PHL								05	VEGETABLES AND FRUIT	1	No Quantity							40			0
S3	2000	2000	2000	2	0	2	Export	188	Costa Rica	CRI	616	Poland	POL								05	VEGETABLES AND FRUIT	1	No Quantity							2687575			0
S3	2000	2000	2000	2	0	2	Export	188	Costa Rica	CRI	620	Portugal	PRT								05	VEGETABLES AND FRUIT	1	No Quantity							836064			0
S3	2000	2000	2000	2	0	2	Export	188	Costa Rica	CRI	637	North America and Central America, nes									05	VEGETABLES AND FRUIT	1	No Quantity							204618			0
S3	2000	2000	2000	2	0	2	Export	188	Costa Rica	CRI	643	Russian Federation	RUS								05	VEGETABLES AND FRUIT	1	No Quantity							2455791			0
S3	2000	2000	2000	2	0	2	Export	188	Costa Rica	CRI	682	Saudi Arabia	SAU								05	VEGETABLES AND FRUIT	1	No Quantity							27274			0
S3	2000	2000	2000	2	0	2	Export	188	Costa Rica	CRI	699	India	IND								05	VEGETABLES AND FRUIT	1	No Quantity							13759			0
S3	2000	2000	2000	2	0	2	Export	188	Costa Rica	CRI	724	Spain	ESP								05	VEGETABLES AND FRUIT	1	No Quantity							6076613			0
S3	2000	2000	2000	2	0	2	Export	188	Costa Rica	CRI	752	Sweden	SWE								05	VEGETABLES AND FRUIT	1	No Quantity							30362012			0
S3	2000	2000	2000	2	0	2	Export	188	Costa Rica	CRI	757	Switzerland	CHE								05	VEGETABLES AND FRUIT	1	No Quantity							532534			0
S3	2000	2000	2000	2	0	2	Export	188	Costa Rica	CRI	764	Thailand	THA								05	VEGETABLES AND FRUIT	1	No Quantity							6741			0
S3	2000	2000	2000	2	0	2	Export	188	Costa Rica	CRI	792	Turkey	TUR								05	VEGETABLES AND FRUIT	1	No Quantity							5093626			0
S3	2000	2000	2000	2	0	2	Export	188	Costa Rica	CRI	826	United Kingdom	GBR								05	VEGETABLES AND FRUIT	1	No Quantity							36765190			0
S3	2000	2000	2000	2	0	2	Export	188	Costa Rica	CRI	842	USA	USA								05	VEGETABLES AND FRUIT	1	No Quantity							545645403			0
S3	2000	2000	2000	2	0	2	Export	188	Costa Rica	CRI	862	Venezuela	VEN								05	VEGETABLES AND FRUIT	1	No Quantity							682424			0
S3	2000	2000	2000	2	0	2	Export	188	Costa Rica	CRI	899	Areas, nes									05	VEGETABLES AND FRUIT	1	No Quantity							3865094			0
S3	2000	2000	2000	2	0	2	Export	170	Colombia	COL	0	World	WLD								06	SUGAR,SUGR.PREPTNS,HONEY	1	No Quantity							303825326			0
S3	2000	2000	2000	2	0	2	Export	170	Colombia	COL	32	Argentina	ARG								06	SUGAR,SUGR.PREPTNS,HONEY	1	No Quantity							821540			0
S3	2000	2000	2000	2	0	2	Export	170	Colombia	COL	36	Australia	AUS								06	SUGAR,SUGR.PREPTNS,HONEY	1	No Quantity							247003			0
S3	2000	2000	2000	2	0	2	Export	170	Colombia	COL	44	Bahamas	BHS								06	SUGAR,SUGR.PREPTNS,HONEY	1	No Quantity							146265			0
S3	2000	2000	2000	2	0	2	Export	170	Colombia	COL	52	Barbados	BRB								06	SUGAR,SUGR.PREPTNS,HONEY	1	No Quantity							167940			0
S3	2000	2000	2000	2	0	2	Export	170	Colombia	COL	56	Belgium	BEL								06	SUGAR,SUGR.PREPTNS,HONEY	1	No Quantity							29848			0
S3	2000	2000	2000	2	0	2	Export	170	Colombia	COL	68	Bolivia (Plurinational State of)	BOL								06	SUGAR,SUGR.PREPTNS,HONEY	1	No Quantity							1203237			0
S3	2000	2000	2000	2	0	2	Export	170	Colombia	COL	76	Brazil	BRA								06	SUGAR,SUGR.PREPTNS,HONEY	1	No Quantity							3436726			0
S3	2000	2000	2000	2	0	2	Export	170	Colombia	COL	92	Br. Virgin Isds	VGB								06	SUGAR,SUGR.PREPTNS,HONEY	1	No Quantity							4574			0
S3	2000	2000	2000	2	0	2	Export	170	Colombia	COL	100	Bulgaria	BGR								06	SUGAR,SUGR.PREPTNS,HONEY	1	No Quantity							1372674			0
S3	2000	2000	2000	2	0	2	Export	170	Colombia	COL	124	Canada	CAN								06	SUGAR,SUGR.PREPTNS,HONEY	1	No Quantity							17450927			0
S3	2000	2000	2000	2	0	2	Export	170	Colombia	COL	144	Sri Lanka	LKA								06	SUGAR,SUGR.PREPTNS,HONEY	1	No Quantity							13554211			0
S3	2000	2000	2000	2	0	2	Export	170	Colombia	COL	152	Chile	CHL								06	SUGAR,SUGR.PREPTNS,HONEY	1	No Quantity							16843493			0
S3	2000	2000	2000	2	0	2	Export	170	Colombia	COL	178	Congo	COG								06	SUGAR,SUGR.PREPTNS,HONEY	1	No Quantity							1776177			0
S3	2000	2000	2000	2	0	2	Export	170	Colombia	COL	188	Costa Rica	CRI								06	SUGAR,SUGR.PREPTNS,HONEY	1	No Quantity							2034901			0
S3	2000	2000	2000	2	0	2	Export	170	Colombia	COL	192	Cuba	CUB								06	SUGAR,SUGR.PREPTNS,HONEY	1	No Quantity							184865			0
S3	2000	2000	2000	2	0	2	Export	170	Colombia	COL	203	Czechia	CZE								06	SUGAR,SUGR.PREPTNS,HONEY	1	No Quantity							243629			0
S3	2000	2000	2000	2	0	2	Export	170	Colombia	COL	204	Benin	BEN								06	SUGAR,SUGR.PREPTNS,HONEY	1	No Quantity							81346			0
S3	2000	2000	2000	2	0	2	Export	170	Colombia	COL	212	Dominica	DMA								06	SUGAR,SUGR.PREPTNS,HONEY	1	No Quantity							17122			0
S3	2000	2000	2000	2	0	2	Export	170	Colombia	COL	214	Dominican Rep.	DOM								06	SUGAR,SUGR.PREPTNS,HONEY	1	No Quantity							10947600			0
S3	2000	2000	2000	2	0	2	Export	170	Colombia	COL	218	Ecuador	ECU								06	SUGAR,SUGR.PREPTNS,HONEY	1	No Quantity							14914809			0
S3	2000	2000	2000	2	0	2	Export	170	Colombia	COL	222	El Salvador	SLV								06	SUGAR,SUGR.PREPTNS,HONEY	1	No Quantity							806366			0
S3	2000	2000	2000	2	0	2	Export	170	Colombia	COL	251	France	FRA								06	SUGAR,SUGR.PREPTNS,HONEY	1	No Quantity							124355			0
S3	2000	2000	2000	2	0	2	Export	170	Colombia	COL	270	Gambia	GMB								06	SUGAR,SUGR.PREPTNS,HONEY	1	No Quantity							1790269			0
S3	2000	2000	2000	2	0	2	Export	170	Colombia	COL	276	Germany	DEU								06	SUGAR,SUGR.PREPTNS,HONEY	1	No Quantity							42494			0
S3	2000	2000	2000	2	0	2	Export	170	Colombia	COL	300	Greece	GRC								06	SUGAR,SUGR.PREPTNS,HONEY	1	No Quantity							1203790			0
S3	2000	2000	2000	2	0	2	Export	170	Colombia	COL	308	Grenada	GRD								06	SUGAR,SUGR.PREPTNS,HONEY	1	No Quantity							2272			0
S3	2000	2000	2000	2	0	2	Export	170	Colombia	COL	320	Guatemala	GTM								06	SUGAR,SUGR.PREPTNS,HONEY	1	No Quantity							646642			0
S3	2000	2000	2000	2	0	2	Export	170	Colombia	COL	328	Guyana	GUY								06	SUGAR,SUGR.PREPTNS,HONEY	1	No Quantity							233508			0
S3	2000	2000	2000	2	0	2	Export	170	Colombia	COL	332	Haiti	HTI								06	SUGAR,SUGR.PREPTNS,HONEY	1	No Quantity							13726003			0
S3	2000	2000	2000	2	0	2	Export	170	Colombia	COL	340	Honduras	HND								06	SUGAR,SUGR.PREPTNS,HONEY	1	No Quantity							604719			0
S3	2000	2000	2000	2	0	2	Export	170	Colombia	COL	344	China, Hong Kong SAR	HKG								06	SUGAR,SUGR.PREPTNS,HONEY	1	No Quantity							108267			0
S3	2000	2000	2000	2	0	2	Export	170	Colombia	COL	348	Hungary	HUN								06	SUGAR,SUGR.PREPTNS,HONEY	1	No Quantity							128393			0
S3	2000	2000	2000	2	0	2	Export	170	Colombia	COL	381	Italy	ITA								06	SUGAR,SUGR.PREPTNS,HONEY	1	No Quantity							262492			0
S3	2000	2000	2000	2	0	2	Export	170	Colombia	COL	384	Côte d'Ivoire	CIV								06	SUGAR,SUGR.PREPTNS,HONEY	1	No Quantity							64523			0
S3	2000	2000	2000	2	0	2	Export	170	Colombia	COL	388	Jamaica	JAM								06	SUGAR,SUGR.PREPTNS,HONEY	1	No Quantity							4932000			0
S3	2000	2000	2000	2	0	2	Export	170	Colombia	COL	392	Japan	JPN								06	SUGAR,SUGR.PREPTNS,HONEY	1	No Quantity							51081			0
S3	2000	2000	2000	2	0	2	Export	170	Colombia	COL	404	Kenya	KEN								06	SUGAR,SUGR.PREPTNS,HONEY	1	No Quantity							9619065			0
S3	2000	2000	2000	2	0	2	Export	170	Colombia	COL	410	Rep. of Korea	KOR								06	SUGAR,SUGR.PREPTNS,HONEY	1	No Quantity							249733			0
S3	2000	2000	2000	2	0	2	Export	170	Colombia	COL	484	Mexico	MEX								06	SUGAR,SUGR.PREPTNS,HONEY	1	No Quantity							2207374			0
S3	2000	2000	2000	2	0	2	Export	170	Colombia	COL	490	Other Asia, nes									06	SUGAR,SUGR.PREPTNS,HONEY	1	No Quantity							50668			0
S3	2000	2000	2000	2	0	2	Export	170	Colombia	COL	504	Morocco	MAR								06	SUGAR,SUGR.PREPTNS,HONEY	1	No Quantity							2935225			0
S3	2000	2000	2000	2	0	2	Export	170	Colombia	COL	528	Netherlands	NLD								06	SUGAR,SUGR.PREPTNS,HONEY	1	No Quantity							311912			0
S3	2000	2000	2000	2	0	2	Export	170	Colombia	COL	530	Neth. Antilles	ANT								06	SUGAR,SUGR.PREPTNS,HONEY	1	No Quantity							1481003			0
S3	2000	2000	2000	2	0	2	Export	170	Colombia	COL	533	Aruba	ABW								06	SUGAR,SUGR.PREPTNS,HONEY	1	No Quantity							467042			0
S3	2000	2000	2000	2	0	2	Export	170	Colombia	COL	558	Nicaragua	NIC								06	SUGAR,SUGR.PREPTNS,HONEY	1	No Quantity							670827			0
S3	2000	2000	2000	2	0	2	Export	170	Colombia	COL	591	Panama	PAN								06	SUGAR,SUGR.PREPTNS,HONEY	1	No Quantity							5244811			0
S3	2000	2000	2000	2	0	2	Export	170	Colombia	COL	600	Paraguay	PRY								06	SUGAR,SUGR.PREPTNS,HONEY	1	No Quantity							7710			0
S3	2000	2000	2000	2	0	2	Export	170	Colombia	COL	604	Peru	PER								06	SUGAR,SUGR.PREPTNS,HONEY	1	No Quantity							27601523			0
S3	2000	2000	2000	2	0	2	Export	170	Colombia	COL	616	Poland	POL								06	SUGAR,SUGR.PREPTNS,HONEY	1	No Quantity							309536			0
S3	2000	2000	2000	2	0	2	Export	170	Colombia	COL	620	Portugal	PRT								06	SUGAR,SUGR.PREPTNS,HONEY	1	No Quantity							580766			0
S3	2000	2000	2000	2	0	2	Export	170	Colombia	COL	643	Russian Federation	RUS								06	SUGAR,SUGR.PREPTNS,HONEY	1	No Quantity							36886955			0
S3	2000	2000	2000	2	0	2	Export	170	Colombia	COL	662	Saint Lucia	LCA								06	SUGAR,SUGR.PREPTNS,HONEY	1	No Quantity							2922			0
S3	2000	2000	2000	2	0	2	Export	170	Colombia	COL	682	Saudi Arabia	SAU								06	SUGAR,SUGR.PREPTNS,HONEY	1	No Quantity							15400			0
S3	2000	2000	2000	2	0	2	Export	170	Colombia	COL	686	Senegal	SEN								06	SUGAR,SUGR.PREPTNS,HONEY	1	No Quantity							352704			0
S3	2000	2000	2000	2	0	2	Export	170	Colombia	COL	710	South Africa	ZAF								06	SUGAR,SUGR.PREPTNS,HONEY	1	No Quantity							224025			0
S3	2000	2000	2000	2	0	2	Export	170	Colombia	COL	724	Spain	ESP								06	SUGAR,SUGR.PREPTNS,HONEY	1	No Quantity							805464			0
S3	2000	2000	2000	2	0	2	Export	170	Colombia	COL	740	Suriname	SUR								06	SUGAR,SUGR.PREPTNS,HONEY	1	No Quantity							356685			0
S3	2000	2000	2000	2	0	2	Export	170	Colombia	COL	757	Switzerland	CHE								06	SUGAR,SUGR.PREPTNS,HONEY	1	No Quantity							77784			0
S3	2000	2000	2000	2	0	2	Export	170	Colombia	COL	780	Trinidad and Tobago	TTO								06	SUGAR,SUGR.PREPTNS,HONEY	1	No Quantity							3312505			0
S3	2000	2000	2000	2	0	2	Export	170	Colombia	COL	784	United Arab Emirates	ARE								06	SUGAR,SUGR.PREPTNS,HONEY	1	No Quantity							426124			0
S3	2000	2000	2000	2	0	2	Export	170	Colombia	COL	800	Uganda	UGA								06	SUGAR,SUGR.PREPTNS,HONEY	1	No Quantity							1379100			0
S3	2000	2000	2000	2	0	2	Export	170	Colombia	COL	807	North Macedonia	MKD								06	SUGAR,SUGR.PREPTNS,HONEY	1	No Quantity							1601452			0
S3	2000	2000	2000	2	0	2	Export	170	Colombia	COL	826	United Kingdom	GBR								06	SUGAR,SUGR.PREPTNS,HONEY	1	No Quantity							796392			0
S3	2000	2000	2000	2	0	2	Export	170	Colombia	COL	834	United Rep. of Tanzania	TZA								06	SUGAR,SUGR.PREPTNS,HONEY	1	No Quantity							3226672			0
S3	2000	2000	2000	2	0	2	Export	170	Colombia	COL	842	USA	USA								06	SUGAR,SUGR.PREPTNS,HONEY	1	No Quantity							31175438			0
S3	2000	2000	2000	2	0	2	Export	170	Colombia	COL	858	Uruguay	URY								06	SUGAR,SUGR.PREPTNS,HONEY	1	No Quantity							555113			0
S3	2000	2000	2000	2	0	2	Export	170	Colombia	COL	862	Venezuela	VEN								06	SUGAR,SUGR.PREPTNS,HONEY	1	No Quantity							57939536			0
S3	2000	2000	2000	2	0	2	Export	170	Colombia	COL	899	Areas, nes									06	SUGAR,SUGR.PREPTNS,HONEY	1	No Quantity							2747799			0
S3	2000	2000	2000	2	0	2	Export	188	Costa Rica	CRI	0	World	WLD								06	SUGAR,SUGR.PREPTNS,HONEY	1	No Quantity							39050032			0
S3	2000	2000	2000	2	0	2	Export	188	Costa Rica	CRI	32	Argentina	ARG								06	SUGAR,SUGR.PREPTNS,HONEY	1	No Quantity							33696			0
S3	2000	2000	2000	2	0	2	Export	188	Costa Rica	CRI	56	Belgium	BEL								06	SUGAR,SUGR.PREPTNS,HONEY	1	No Quantity							75504			0
S3	2000	2000	2000	2	0	2	Export	188	Costa Rica	CRI	124	Canada	CAN								06	SUGAR,SUGR.PREPTNS,HONEY	1	No Quantity							2903264			0
S3	2000	2000	2000	2	0	2	Export	188	Costa Rica	CRI	170	Colombia	COL								06	SUGAR,SUGR.PREPTNS,HONEY	1	No Quantity							67401			0
S3	2000	2000	2000	2	0	2	Export	188	Costa Rica	CRI	214	Dominican Rep.	DOM								06	SUGAR,SUGR.PREPTNS,HONEY	1	No Quantity							307227			0
S3	2000	2000	2000	2	0	2	Export	188	Costa Rica	CRI	222	El Salvador	SLV								06	SUGAR,SUGR.PREPTNS,HONEY	1	No Quantity							670436			0
S3	2000	2000	2000	2	0	2	Export	188	Costa Rica	CRI	251	France	FRA								06	SUGAR,SUGR.PREPTNS,HONEY	1	No Quantity							115920			0
S3	2000	2000	2000	2	0	2	Export	188	Costa Rica	CRI	276	Germany	DEU								06	SUGAR,SUGR.PREPTNS,HONEY	1	No Quantity							401004			0
S3	2000	2000	2000	2	0	2	Export	188	Costa Rica	CRI	320	Guatemala	GTM								06	SUGAR,SUGR.PREPTNS,HONEY	1	No Quantity							1438369			0
S3	2000	2000	2000	2	0	2	Export	188	Costa Rica	CRI	340	Honduras	HND								06	SUGAR,SUGR.PREPTNS,HONEY	1	No Quantity							688288			0
S3	2000	2000	2000	2	0	2	Export	188	Costa Rica	CRI	381	Italy	ITA								06	SUGAR,SUGR.PREPTNS,HONEY	1	No Quantity							31200			0
S3	2000	2000	2000	2	0	2	Export	188	Costa Rica	CRI	392	Japan	JPN								06	SUGAR,SUGR.PREPTNS,HONEY	1	No Quantity							19368			0
S3	2000	2000	2000	2	0	2	Export	188	Costa Rica	CRI	484	Mexico	MEX								06	SUGAR,SUGR.PREPTNS,HONEY	1	No Quantity							15623			0
S3	2000	2000	2000	2	0	2	Export	188	Costa Rica	CRI	504	Morocco	MAR								06	SUGAR,SUGR.PREPTNS,HONEY	1	No Quantity							4417595			0
S3	2000	2000	2000	2	0	2	Export	188	Costa Rica	CRI	528	Netherlands	NLD								06	SUGAR,SUGR.PREPTNS,HONEY	1	No Quantity							5858			0
S3	2000	2000	2000	2	0	2	Export	188	Costa Rica	CRI	558	Nicaragua	NIC								06	SUGAR,SUGR.PREPTNS,HONEY	1	No Quantity							727932			0
S3	2000	2000	2000	2	0	2	Export	188	Costa Rica	CRI	591	Panama	PAN								06	SUGAR,SUGR.PREPTNS,HONEY	1	No Quantity							211479			0
S3	2000	2000	2000	2	0	2	Export	188	Costa Rica	CRI	643	Russian Federation	RUS								06	SUGAR,SUGR.PREPTNS,HONEY	1	No Quantity							3394932			0
S3	2000	2000	2000	2	0	2	Export	188	Costa Rica	CRI	752	Sweden	SWE								06	SUGAR,SUGR.PREPTNS,HONEY	1	No Quantity							14490			0
S3	2000	2000	2000	2	0	2	Export	188	Costa Rica	CRI	757	Switzerland	CHE								06	SUGAR,SUGR.PREPTNS,HONEY	1	No Quantity							325508			0
S3	2000	2000	2000	2	0	2	Export	188	Costa Rica	CRI	780	Trinidad and Tobago	TTO								06	SUGAR,SUGR.PREPTNS,HONEY	1	No Quantity							513			0
S3	2000	2000	2000	2	0	2	Export	188	Costa Rica	CRI	826	United Kingdom	GBR								06	SUGAR,SUGR.PREPTNS,HONEY	1	No Quantity							14490			0
S3	2000	2000	2000	2	0	2	Export	188	Costa Rica	CRI	842	USA	USA								06	SUGAR,SUGR.PREPTNS,HONEY	1	No Quantity							20307726			0
S3	2000	2000	2000	2	0	2	Export	188	Costa Rica	CRI	862	Venezuela	VEN								06	SUGAR,SUGR.PREPTNS,HONEY	1	No Quantity							2862209			0
S3	2000	2000	2000	2	0	2	Export	170	Colombia	COL	0	World	WLD								07	COFFEE,TEA,COCOA,SPICES	1	No Quantity							1191055922			0
S3	2000	2000	2000	2	0	2	Export	170	Colombia	COL	32	Argentina	ARG								07	COFFEE,TEA,COCOA,SPICES	1	No Quantity							3648787			0
S3	2000	2000	2000	2	0	2	Export	170	Colombia	COL	36	Australia	AUS								07	COFFEE,TEA,COCOA,SPICES	1	No Quantity							3690658			0
S3	2000	2000	2000	2	0	2	Export	170	Colombia	COL	40	Austria	AUT								07	COFFEE,TEA,COCOA,SPICES	1	No Quantity							2108289			0
S3	2000	2000	2000	2	0	2	Export	170	Colombia	COL	56	Belgium	BEL								07	COFFEE,TEA,COCOA,SPICES	1	No Quantity							44241341			0
S3	2000	2000	2000	2	0	2	Export	170	Colombia	COL	64	Bhutan	BTN								07	COFFEE,TEA,COCOA,SPICES	1	No Quantity							10000			0
S3	2000	2000	2000	2	0	2	Export	170	Colombia	COL	68	Bolivia (Plurinational State of)	BOL								07	COFFEE,TEA,COCOA,SPICES	1	No Quantity							215588			0
S3	2000	2000	2000	2	0	2	Export	170	Colombia	COL	100	Bulgaria	BGR								07	COFFEE,TEA,COCOA,SPICES	1	No Quantity							207803			0
S3	2000	2000	2000	2	0	2	Export	170	Colombia	COL	124	Canada	CAN								07	COFFEE,TEA,COCOA,SPICES	1	No Quantity							55504161			0
S3	2000	2000	2000	2	0	2	Export	170	Colombia	COL	152	Chile	CHL								07	COFFEE,TEA,COCOA,SPICES	1	No Quantity							3224285			0
S3	2000	2000	2000	2	0	2	Export	170	Colombia	COL	188	Costa Rica	CRI								07	COFFEE,TEA,COCOA,SPICES	1	No Quantity							334690			0
S3	2000	2000	2000	2	0	2	Export	170	Colombia	COL	192	Cuba	CUB								07	COFFEE,TEA,COCOA,SPICES	1	No Quantity							57704			0
S3	2000	2000	2000	2	0	2	Export	170	Colombia	COL	196	Cyprus	CYP								07	COFFEE,TEA,COCOA,SPICES	1	No Quantity							72553			0
S3	2000	2000	2000	2	0	2	Export	170	Colombia	COL	203	Czechia	CZE								07	COFFEE,TEA,COCOA,SPICES	1	No Quantity							831973			0
S3	2000	2000	2000	2	0	2	Export	170	Colombia	COL	204	Benin	BEN								07	COFFEE,TEA,COCOA,SPICES	1	No Quantity							5662			0
S3	2000	2000	2000	2	0	2	Export	170	Colombia	COL	208	Denmark	DNK								07	COFFEE,TEA,COCOA,SPICES	1	No Quantity							13090173			0
S3	2000	2000	2000	2	0	2	Export	170	Colombia	COL	214	Dominican Rep.	DOM								07	COFFEE,TEA,COCOA,SPICES	1	No Quantity							57140			0
S3	2000	2000	2000	2	0	2	Export	170	Colombia	COL	218	Ecuador	ECU								07	COFFEE,TEA,COCOA,SPICES	1	No Quantity							7403116			0
S3	2000	2000	2000	2	0	2	Export	170	Colombia	COL	222	El Salvador	SLV								07	COFFEE,TEA,COCOA,SPICES	1	No Quantity							136675			0
S3	2000	2000	2000	2	0	2	Export	170	Colombia	COL	246	Finland	FIN								07	COFFEE,TEA,COCOA,SPICES	1	No Quantity							13842350			0
S3	2000	2000	2000	2	0	2	Export	170	Colombia	COL	251	France	FRA								07	COFFEE,TEA,COCOA,SPICES	1	No Quantity							35433404			0
S3	2000	2000	2000	2	0	2	Export	170	Colombia	COL	276	Germany	DEU								07	COFFEE,TEA,COCOA,SPICES	1	No Quantity							215805096			0
S3	2000	2000	2000	2	0	2	Export	170	Colombia	COL	292	Gibraltar	GIB								07	COFFEE,TEA,COCOA,SPICES	1	No Quantity							51633			0
S3	2000	2000	2000	2	0	2	Export	170	Colombia	COL	300	Greece	GRC								07	COFFEE,TEA,COCOA,SPICES	1	No Quantity							1578616			0
S3	2000	2000	2000	2	0	2	Export	170	Colombia	COL	308	Grenada	GRD								07	COFFEE,TEA,COCOA,SPICES	1	No Quantity							29493			0
S3	2000	2000	2000	2	0	2	Export	170	Colombia	COL	320	Guatemala	GTM								07	COFFEE,TEA,COCOA,SPICES	1	No Quantity							112238			0
S3	2000	2000	2000	2	0	2	Export	170	Colombia	COL	328	Guyana	GUY								07	COFFEE,TEA,COCOA,SPICES	1	No Quantity							4493			0
S3	2000	2000	2000	2	0	2	Export	170	Colombia	COL	332	Haiti	HTI								07	COFFEE,TEA,COCOA,SPICES	1	No Quantity							41004			0
S3	2000	2000	2000	2	0	2	Export	170	Colombia	COL	340	Honduras	HND								07	COFFEE,TEA,COCOA,SPICES	1	No Quantity							27778			0
S3	2000	2000	2000	2	0	2	Export	170	Colombia	COL	344	China, Hong Kong SAR	HKG								07	COFFEE,TEA,COCOA,SPICES	1	No Quantity							1176184			0
S3	2000	2000	2000	2	0	2	Export	170	Colombia	COL	352	Iceland	ISL								07	COFFEE,TEA,COCOA,SPICES	1	No Quantity							209063			0
S3	2000	2000	2000	2	0	2	Export	170	Colombia	COL	372	Ireland	IRL								07	COFFEE,TEA,COCOA,SPICES	1	No Quantity							513074			0
S3	2000	2000	2000	2	0	2	Export	170	Colombia	COL	376	Israel	ISR								07	COFFEE,TEA,COCOA,SPICES	1	No Quantity							5531533			0
S3	2000	2000	2000	2	0	2	Export	170	Colombia	COL	381	Italy	ITA								07	COFFEE,TEA,COCOA,SPICES	1	No Quantity							29449885			0
S3	2000	2000	2000	2	0	2	Export	170	Colombia	COL	384	Côte d'Ivoire	CIV								07	COFFEE,TEA,COCOA,SPICES	1	No Quantity							29614			0
S3	2000	2000	2000	2	0	2	Export	170	Colombia	COL	388	Jamaica	JAM								07	COFFEE,TEA,COCOA,SPICES	1	No Quantity							200453			0
S3	2000	2000	2000	2	0	2	Export	170	Colombia	COL	392	Japan	JPN								07	COFFEE,TEA,COCOA,SPICES	1	No Quantity							176623204			0
S3	2000	2000	2000	2	0	2	Export	170	Colombia	COL	410	Rep. of Korea	KOR								07	COFFEE,TEA,COCOA,SPICES	1	No Quantity							15227568			0
S3	2000	2000	2000	2	0	2	Export	170	Colombia	COL	414	Kuwait	KWT								07	COFFEE,TEA,COCOA,SPICES	1	No Quantity							25700			0
S3	2000	2000	2000	2	0	2	Export	170	Colombia	COL	422	Lebanon	LBN								07	COFFEE,TEA,COCOA,SPICES	1	No Quantity							290067			0
S3	2000	2000	2000	2	0	2	Export	170	Colombia	COL	446	China, Macao SAR	MAC								07	COFFEE,TEA,COCOA,SPICES	1	No Quantity							70824			0
S3	2000	2000	2000	2	0	2	Export	170	Colombia	COL	458	Malaysia	MYS								07	COFFEE,TEA,COCOA,SPICES	1	No Quantity							261475			0
S3	2000	2000	2000	2	0	2	Export	170	Colombia	COL	484	Mexico	MEX								07	COFFEE,TEA,COCOA,SPICES	1	No Quantity							1234856			0
S3	2000	2000	2000	2	0	2	Export	170	Colombia	COL	490	Other Asia, nes									07	COFFEE,TEA,COCOA,SPICES	1	No Quantity							1417782			0
S3	2000	2000	2000	2	0	2	Export	170	Colombia	COL	504	Morocco	MAR								07	COFFEE,TEA,COCOA,SPICES	1	No Quantity							705773			0
S3	2000	2000	2000	2	0	2	Export	170	Colombia	COL	528	Netherlands	NLD								07	COFFEE,TEA,COCOA,SPICES	1	No Quantity							31012145			0
S3	2000	2000	2000	2	0	2	Export	170	Colombia	COL	530	Neth. Antilles	ANT								07	COFFEE,TEA,COCOA,SPICES	1	No Quantity							590488			0
S3	2000	2000	2000	2	0	2	Export	170	Colombia	COL	533	Aruba	ABW								07	COFFEE,TEA,COCOA,SPICES	1	No Quantity							276281			0
S3	2000	2000	2000	2	0	2	Export	170	Colombia	COL	554	New Zealand	NZL								07	COFFEE,TEA,COCOA,SPICES	1	No Quantity							1306028			0
S3	2000	2000	2000	2	0	2	Export	170	Colombia	COL	579	Norway	NOR								07	COFFEE,TEA,COCOA,SPICES	1	No Quantity							8930809			0
S3	2000	2000	2000	2	0	2	Export	170	Colombia	COL	591	Panama	PAN								07	COFFEE,TEA,COCOA,SPICES	1	No Quantity							1203037			0
S3	2000	2000	2000	2	0	2	Export	170	Colombia	COL	600	Paraguay	PRY								07	COFFEE,TEA,COCOA,SPICES	1	No Quantity							53864			0
S3	2000	2000	2000	2	0	2	Export	170	Colombia	COL	604	Peru	PER								07	COFFEE,TEA,COCOA,SPICES	1	No Quantity							212432			0
S3	2000	2000	2000	2	0	2	Export	170	Colombia	COL	616	Poland	POL								07	COFFEE,TEA,COCOA,SPICES	1	No Quantity							9762581			0
S3	2000	2000	2000	2	0	2	Export	170	Colombia	COL	620	Portugal	PRT								07	COFFEE,TEA,COCOA,SPICES	1	No Quantity							1814833			0
S3	2000	2000	2000	2	0	2	Export	170	Colombia	COL	642	Romania	ROU								07	COFFEE,TEA,COCOA,SPICES	1	No Quantity							932503			0
S3	2000	2000	2000	2	0	2	Export	170	Colombia	COL	643	Russian Federation	RUS								07	COFFEE,TEA,COCOA,SPICES	1	No Quantity							4870786			0
S3	2000	2000	2000	2	0	2	Export	170	Colombia	COL	662	Saint Lucia	LCA								07	COFFEE,TEA,COCOA,SPICES	1	No Quantity							84719			0
S3	2000	2000	2000	2	0	2	Export	170	Colombia	COL	682	Saudi Arabia	SAU								07	COFFEE,TEA,COCOA,SPICES	1	No Quantity							1526700			0
S3	2000	2000	2000	2	0	2	Export	170	Colombia	COL	686	Senegal	SEN								07	COFFEE,TEA,COCOA,SPICES	1	No Quantity							4712			0
S3	2000	2000	2000	2	0	2	Export	170	Colombia	COL	702	Singapore	SGP								07	COFFEE,TEA,COCOA,SPICES	1	No Quantity							684836			0
S3	2000	2000	2000	2	0	2	Export	170	Colombia	COL	705	Slovenia	SVN								07	COFFEE,TEA,COCOA,SPICES	1	No Quantity							725904			0
S3	2000	2000	2000	2	0	2	Export	170	Colombia	COL	710	South Africa	ZAF								07	COFFEE,TEA,COCOA,SPICES	1	No Quantity							871235			0
S3	2000	2000	2000	2	0	2	Export	170	Colombia	COL	724	Spain	ESP								07	COFFEE,TEA,COCOA,SPICES	1	No Quantity							27836306			0
S3	2000	2000	2000	2	0	2	Export	170	Colombia	COL	740	Suriname	SUR								07	COFFEE,TEA,COCOA,SPICES	1	No Quantity							164811			0
S3	2000	2000	2000	2	0	2	Export	170	Colombia	COL	752	Sweden	SWE								07	COFFEE,TEA,COCOA,SPICES	1	No Quantity							29244253			0
S3	2000	2000	2000	2	0	2	Export	170	Colombia	COL	757	Switzerland	CHE								07	COFFEE,TEA,COCOA,SPICES	1	No Quantity							2809419			0
S3	2000	2000	2000	2	0	2	Export	170	Colombia	COL	760	Syria	SYR								07	COFFEE,TEA,COCOA,SPICES	1	No Quantity							1040079			0
S3	2000	2000	2000	2	0	2	Export	170	Colombia	COL	764	Thailand	THA								07	COFFEE,TEA,COCOA,SPICES	1	No Quantity							40950			0
S3	2000	2000	2000	2	0	2	Export	170	Colombia	COL	780	Trinidad and Tobago	TTO								07	COFFEE,TEA,COCOA,SPICES	1	No Quantity							515745			0
S3	2000	2000	2000	2	0	2	Export	170	Colombia	COL	784	United Arab Emirates	ARE								07	COFFEE,TEA,COCOA,SPICES	1	No Quantity							103910			0
S3	2000	2000	2000	2	0	2	Export	170	Colombia	COL	792	Turkey	TUR								07	COFFEE,TEA,COCOA,SPICES	1	No Quantity							40030			0
S3	2000	2000	2000	2	0	2	Export	170	Colombia	COL	818	Egypt	EGY								07	COFFEE,TEA,COCOA,SPICES	1	No Quantity							70119			0
S3	2000	2000	2000	2	0	2	Export	170	Colombia	COL	826	United Kingdom	GBR								07	COFFEE,TEA,COCOA,SPICES	1	No Quantity							34769578			0
S3	2000	2000	2000	2	0	2	Export	170	Colombia	COL	842	USA	USA								07	COFFEE,TEA,COCOA,SPICES	1	No Quantity							389229713			0
S3	2000	2000	2000	2	0	2	Export	170	Colombia	COL	858	Uruguay	URY								07	COFFEE,TEA,COCOA,SPICES	1	No Quantity							132540			0
S3	2000	2000	2000	2	0	2	Export	170	Colombia	COL	862	Venezuela	VEN								07	COFFEE,TEA,COCOA,SPICES	1	No Quantity							5460293			0
S3	2000	2000	2000	2	0	2	Export	170	Colombia	COL	899	Areas, nes									07	COFFEE,TEA,COCOA,SPICES	1	No Quantity							525			0
S3	2000	2000	2000	2	0	2	Export	188	Costa Rica	CRI	0	World	WLD								07	COFFEE,TEA,COCOA,SPICES	1	No Quantity							300409354			0
S3	2000	2000	2000	2	0	2	Export	188	Costa Rica	CRI	32	Argentina	ARG								07	COFFEE,TEA,COCOA,SPICES	1	No Quantity							10500			0
S3	2000	2000	2000	2	0	2	Export	188	Costa Rica	CRI	36	Australia	AUS								07	COFFEE,TEA,COCOA,SPICES	1	No Quantity							2334354			0
S3	2000	2000	2000	2	0	2	Export	188	Costa Rica	CRI	40	Austria	AUT								07	COFFEE,TEA,COCOA,SPICES	1	No Quantity							681967			0
S3	2000	2000	2000	2	0	2	Export	188	Costa Rica	CRI	52	Barbados	BRB								07	COFFEE,TEA,COCOA,SPICES	1	No Quantity							5330			0
S3	2000	2000	2000	2	0	2	Export	188	Costa Rica	CRI	56	Belgium	BEL								07	COFFEE,TEA,COCOA,SPICES	1	No Quantity							11474420			0
S3	2000	2000	2000	2	0	2	Export	188	Costa Rica	CRI	84	Belize	BLZ								07	COFFEE,TEA,COCOA,SPICES	1	No Quantity							23374			0
S3	2000	2000	2000	2	0	2	Export	188	Costa Rica	CRI	100	Bulgaria	BGR								07	COFFEE,TEA,COCOA,SPICES	1	No Quantity							44096			0
S3	2000	2000	2000	2	0	2	Export	188	Costa Rica	CRI	124	Canada	CAN								07	COFFEE,TEA,COCOA,SPICES	1	No Quantity							10062740			0
S3	2000	2000	2000	2	0	2	Export	188	Costa Rica	CRI	152	Chile	CHL								07	COFFEE,TEA,COCOA,SPICES	1	No Quantity							7677			0
S3	2000	2000	2000	2	0	2	Export	188	Costa Rica	CRI	156	China	CHN								07	COFFEE,TEA,COCOA,SPICES	1	No Quantity							52875			0
S3	2000	2000	2000	2	0	2	Export	188	Costa Rica	CRI	170	Colombia	COL								07	COFFEE,TEA,COCOA,SPICES	1	No Quantity							5062			0
S3	2000	2000	2000	2	0	2	Export	188	Costa Rica	CRI	203	Czechia	CZE								07	COFFEE,TEA,COCOA,SPICES	1	No Quantity							455914			0
S3	2000	2000	2000	2	0	2	Export	188	Costa Rica	CRI	208	Denmark	DNK								07	COFFEE,TEA,COCOA,SPICES	1	No Quantity							233645			0
S3	2000	2000	2000	2	0	2	Export	188	Costa Rica	CRI	212	Dominica	DMA								07	COFFEE,TEA,COCOA,SPICES	1	No Quantity							129224			0
S3	2000	2000	2000	2	0	2	Export	188	Costa Rica	CRI	214	Dominican Rep.	DOM								07	COFFEE,TEA,COCOA,SPICES	1	No Quantity							108627			0
S3	2000	2000	2000	2	0	2	Export	188	Costa Rica	CRI	218	Ecuador	ECU								07	COFFEE,TEA,COCOA,SPICES	1	No Quantity							1139070			0
S3	2000	2000	2000	2	0	2	Export	188	Costa Rica	CRI	222	El Salvador	SLV								07	COFFEE,TEA,COCOA,SPICES	1	No Quantity							963818			0
S3	2000	2000	2000	2	0	2	Export	188	Costa Rica	CRI	246	Finland	FIN								07	COFFEE,TEA,COCOA,SPICES	1	No Quantity							14699736			0
S3	2000	2000	2000	2	0	2	Export	188	Costa Rica	CRI	251	France	FRA								07	COFFEE,TEA,COCOA,SPICES	1	No Quantity							10609550			0
S3	2000	2000	2000	2	0	2	Export	188	Costa Rica	CRI	276	Germany	DEU								07	COFFEE,TEA,COCOA,SPICES	1	No Quantity							44746053			0
S3	2000	2000	2000	2	0	2	Export	188	Costa Rica	CRI	300	Greece	GRC								07	COFFEE,TEA,COCOA,SPICES	1	No Quantity							97733			0
S3	2000	2000	2000	2	0	2	Export	188	Costa Rica	CRI	320	Guatemala	GTM								07	COFFEE,TEA,COCOA,SPICES	1	No Quantity							2298505			0
S3	2000	2000	2000	2	0	2	Export	188	Costa Rica	CRI	340	Honduras	HND								07	COFFEE,TEA,COCOA,SPICES	1	No Quantity							1403293			0
S3	2000	2000	2000	2	0	2	Export	188	Costa Rica	CRI	344	China, Hong Kong SAR	HKG								07	COFFEE,TEA,COCOA,SPICES	1	No Quantity							126638			0
S3	2000	2000	2000	2	0	2	Export	188	Costa Rica	CRI	348	Hungary	HUN								07	COFFEE,TEA,COCOA,SPICES	1	No Quantity							25593			0
S3	2000	2000	2000	2	0	2	Export	188	Costa Rica	CRI	352	Iceland	ISL								07	COFFEE,TEA,COCOA,SPICES	1	No Quantity							102430			0
S3	2000	2000	2000	2	0	2	Export	188	Costa Rica	CRI	372	Ireland	IRL								07	COFFEE,TEA,COCOA,SPICES	1	No Quantity							142859			0
S3	2000	2000	2000	2	0	2	Export	188	Costa Rica	CRI	376	Israel	ISR								07	COFFEE,TEA,COCOA,SPICES	1	No Quantity							2947535			0
S3	2000	2000	2000	2	0	2	Export	188	Costa Rica	CRI	381	Italy	ITA								07	COFFEE,TEA,COCOA,SPICES	1	No Quantity							24954476			0
S3	2000	2000	2000	2	0	2	Export	188	Costa Rica	CRI	388	Jamaica	JAM								07	COFFEE,TEA,COCOA,SPICES	1	No Quantity							68593			0
S3	2000	2000	2000	2	0	2	Export	188	Costa Rica	CRI	392	Japan	JPN								07	COFFEE,TEA,COCOA,SPICES	1	No Quantity							15233145			0
S3	2000	2000	2000	2	0	2	Export	188	Costa Rica	CRI	400	Jordan	JOR								07	COFFEE,TEA,COCOA,SPICES	1	No Quantity							342724			0
S3	2000	2000	2000	2	0	2	Export	188	Costa Rica	CRI	408	Dem. People's Rep. of Korea	PRK								07	COFFEE,TEA,COCOA,SPICES	1	No Quantity							13063			0
S3	2000	2000	2000	2	0	2	Export	188	Costa Rica	CRI	410	Rep. of Korea	KOR								07	COFFEE,TEA,COCOA,SPICES	1	No Quantity							4137277			0
S3	2000	2000	2000	2	0	2	Export	188	Costa Rica	CRI	422	Lebanon	LBN								07	COFFEE,TEA,COCOA,SPICES	1	No Quantity							170588			0
S3	2000	2000	2000	2	0	2	Export	188	Costa Rica	CRI	458	Malaysia	MYS								07	COFFEE,TEA,COCOA,SPICES	1	No Quantity							67675			0
S3	2000	2000	2000	2	0	2	Export	188	Costa Rica	CRI	484	Mexico	MEX								07	COFFEE,TEA,COCOA,SPICES	1	No Quantity							1311371			0
S3	2000	2000	2000	2	0	2	Export	188	Costa Rica	CRI	504	Morocco	MAR								07	COFFEE,TEA,COCOA,SPICES	1	No Quantity							852097			0
S3	2000	2000	2000	2	0	2	Export	188	Costa Rica	CRI	512	Oman	OMN								07	COFFEE,TEA,COCOA,SPICES	1	No Quantity							224219			0
S3	2000	2000	2000	2	0	2	Export	188	Costa Rica	CRI	528	Netherlands	NLD								07	COFFEE,TEA,COCOA,SPICES	1	No Quantity							9875900			0
S3	2000	2000	2000	2	0	2	Export	188	Costa Rica	CRI	530	Neth. Antilles	ANT								07	COFFEE,TEA,COCOA,SPICES	1	No Quantity							167			0
S3	2000	2000	2000	2	0	2	Export	188	Costa Rica	CRI	554	New Zealand	NZL								07	COFFEE,TEA,COCOA,SPICES	1	No Quantity							48750			0
S3	2000	2000	2000	2	0	2	Export	188	Costa Rica	CRI	558	Nicaragua	NIC								07	COFFEE,TEA,COCOA,SPICES	1	No Quantity							2215854			0
S3	2000	2000	2000	2	0	2	Export	188	Costa Rica	CRI	568	Other Europe, nes									07	COFFEE,TEA,COCOA,SPICES	1	No Quantity							43545			0
S3	2000	2000	2000	2	0	2	Export	188	Costa Rica	CRI	579	Norway	NOR								07	COFFEE,TEA,COCOA,SPICES	1	No Quantity							3501918			0
S3	2000	2000	2000	2	0	2	Export	188	Costa Rica	CRI	591	Panama	PAN								07	COFFEE,TEA,COCOA,SPICES	1	No Quantity							1567384			0
S3	2000	2000	2000	2	0	2	Export	188	Costa Rica	CRI	604	Peru	PER								07	COFFEE,TEA,COCOA,SPICES	1	No Quantity							42941			0
S3	2000	2000	2000	2	0	2	Export	188	Costa Rica	CRI	616	Poland	POL								07	COFFEE,TEA,COCOA,SPICES	1	No Quantity							1207115			0
S3	2000	2000	2000	2	0	2	Export	188	Costa Rica	CRI	620	Portugal	PRT								07	COFFEE,TEA,COCOA,SPICES	1	No Quantity							3368786			0
S3	2000	2000	2000	2	0	2	Export	188	Costa Rica	CRI	642	Romania	ROU								07	COFFEE,TEA,COCOA,SPICES	1	No Quantity							91570			0
S3	2000	2000	2000	2	0	2	Export	188	Costa Rica	CRI	643	Russian Federation	RUS								07	COFFEE,TEA,COCOA,SPICES	1	No Quantity							47040			0
S3	2000	2000	2000	2	0	2	Export	188	Costa Rica	CRI	702	Singapore	SGP								07	COFFEE,TEA,COCOA,SPICES	1	No Quantity							91017			0
S3	2000	2000	2000	2	0	2	Export	188	Costa Rica	CRI	705	Slovenia	SVN								07	COFFEE,TEA,COCOA,SPICES	1	No Quantity							24074			0
S3	2000	2000	2000	2	0	2	Export	188	Costa Rica	CRI	710	South Africa	ZAF								07	COFFEE,TEA,COCOA,SPICES	1	No Quantity							1506728			0
S3	2000	2000	2000	2	0	2	Export	188	Costa Rica	CRI	724	Spain	ESP								07	COFFEE,TEA,COCOA,SPICES	1	No Quantity							5843865			0
S3	2000	2000	2000	2	0	2	Export	188	Costa Rica	CRI	752	Sweden	SWE								07	COFFEE,TEA,COCOA,SPICES	1	No Quantity							6195162			0
S3	2000	2000	2000	2	0	2	Export	188	Costa Rica	CRI	757	Switzerland	CHE								07	COFFEE,TEA,COCOA,SPICES	1	No Quantity							3740746			0
S3	2000	2000	2000	2	0	2	Export	188	Costa Rica	CRI	784	United Arab Emirates	ARE								07	COFFEE,TEA,COCOA,SPICES	1	No Quantity							77433			0
S3	2000	2000	2000	2	0	2	Export	188	Costa Rica	CRI	826	United Kingdom	GBR								07	COFFEE,TEA,COCOA,SPICES	1	No Quantity							7306458			0
S3	2000	2000	2000	2	0	2	Export	188	Costa Rica	CRI	842	USA	USA								07	COFFEE,TEA,COCOA,SPICES	1	No Quantity							100970341			0
S3	2000	2000	2000	2	0	2	Export	188	Costa Rica	CRI	862	Venezuela	VEN								07	COFFEE,TEA,COCOA,SPICES	1	No Quantity							334718			0
S3	2000	2000	2000	2	0	2	Export	170	Colombia	COL	0	World	WLD								08	ANIMAL FEED STUFF	1	No Quantity							11582314			0
S3	2000	2000	2000	2	0	2	Export	170	Colombia	COL	32	Argentina	ARG								08	ANIMAL FEED STUFF	1	No Quantity							171895			0
S3	2000	2000	2000	2	0	2	Export	170	Colombia	COL	68	Bolivia (Plurinational State of)	BOL								08	ANIMAL FEED STUFF	1	No Quantity							121			0
S3	2000	2000	2000	2	0	2	Export	170	Colombia	COL	76	Brazil	BRA								08	ANIMAL FEED STUFF	1	No Quantity							296062			0
S3	2000	2000	2000	2	0	2	Export	170	Colombia	COL	152	Chile	CHL								08	ANIMAL FEED STUFF	1	No Quantity							69843			0
S3	2000	2000	2000	2	0	2	Export	170	Colombia	COL	188	Costa Rica	CRI								08	ANIMAL FEED STUFF	1	No Quantity							38404			0
S3	2000	2000	2000	2	0	2	Export	170	Colombia	COL	192	Cuba	CUB								08	ANIMAL FEED STUFF	1	No Quantity							30415			0
S3	2000	2000	2000	2	0	2	Export	170	Colombia	COL	218	Ecuador	ECU								08	ANIMAL FEED STUFF	1	No Quantity							9915417			0
S3	2000	2000	2000	2	0	2	Export	170	Colombia	COL	320	Guatemala	GTM								08	ANIMAL FEED STUFF	1	No Quantity							4541			0
S3	2000	2000	2000	2	0	2	Export	170	Colombia	COL	340	Honduras	HND								08	ANIMAL FEED STUFF	1	No Quantity							1955			0
S3	2000	2000	2000	2	0	2	Export	170	Colombia	COL	591	Panama	PAN								08	ANIMAL FEED STUFF	1	No Quantity							57410			0
S3	2000	2000	2000	2	0	2	Export	170	Colombia	COL	604	Peru	PER								08	ANIMAL FEED STUFF	1	No Quantity							21106			0
S3	2000	2000	2000	2	0	2	Export	170	Colombia	COL	710	South Africa	ZAF								08	ANIMAL FEED STUFF	1	No Quantity							7500			0
S3	2000	2000	2000	2	0	2	Export	170	Colombia	COL	842	USA	USA								08	ANIMAL FEED STUFF	1	No Quantity							12704			0
S3	2000	2000	2000	2	0	2	Export	170	Colombia	COL	862	Venezuela	VEN								08	ANIMAL FEED STUFF	1	No Quantity							954941			0
S3	2000	2000	2000	2	0	2	Export	188	Costa Rica	CRI	0	World	WLD								08	ANIMAL FEED STUFF	1	No Quantity							5662411			0
S3	2000	2000	2000	2	0	2	Export	188	Costa Rica	CRI	152	Chile	CHL								08	ANIMAL FEED STUFF	1	No Quantity							308			0
S3	2000	2000	2000	2	0	2	Export	188	Costa Rica	CRI	170	Colombia	COL								08	ANIMAL FEED STUFF	1	No Quantity							19114			0
S3	2000	2000	2000	2	0	2	Export	188	Costa Rica	CRI	192	Cuba	CUB								08	ANIMAL FEED STUFF	1	No Quantity							486			0
S3	2000	2000	2000	2	0	2	Export	188	Costa Rica	CRI	214	Dominican Rep.	DOM								08	ANIMAL FEED STUFF	1	No Quantity							376219			0
S3	2000	2000	2000	2	0	2	Export	188	Costa Rica	CRI	222	El Salvador	SLV								08	ANIMAL FEED STUFF	1	No Quantity							771227			0
S3	2000	2000	2000	2	0	2	Export	188	Costa Rica	CRI	320	Guatemala	GTM								08	ANIMAL FEED STUFF	1	No Quantity							211951			0
S3	2000	2000	2000	2	0	2	Export	188	Costa Rica	CRI	340	Honduras	HND								08	ANIMAL FEED STUFF	1	No Quantity							562352			0
S3	2000	2000	2000	2	0	2	Export	188	Costa Rica	CRI	484	Mexico	MEX								08	ANIMAL FEED STUFF	1	No Quantity							1050			0
S3	2000	2000	2000	2	0	2	Export	188	Costa Rica	CRI	558	Nicaragua	NIC								08	ANIMAL FEED STUFF	1	No Quantity							2364350			0
S3	2000	2000	2000	2	0	2	Export	188	Costa Rica	CRI	591	Panama	PAN								08	ANIMAL FEED STUFF	1	No Quantity							1343208			0
S3	2000	2000	2000	2	0	2	Export	188	Costa Rica	CRI	838	Free Zones									08	ANIMAL FEED STUFF	1	No Quantity							12046			0
S3	2000	2000	2000	2	0	2	Export	188	Costa Rica	CRI	842	USA	USA								08	ANIMAL FEED STUFF	1	No Quantity							100			0
S3	2000	2000	2000	2	0	2	Export	170	Colombia	COL	0	World	WLD								09	MISC.EDIBLE PRODUCTS ETC	1	No Quantity							63049089			0
S3	2000	2000	2000	2	0	2	Export	170	Colombia	COL	32	Argentina	ARG								09	MISC.EDIBLE PRODUCTS ETC	1	No Quantity							128940			0
S3	2000	2000	2000	2	0	2	Export	170	Colombia	COL	56	Belgium	BEL								09	MISC.EDIBLE PRODUCTS ETC	1	No Quantity							11194			0
S3	2000	2000	2000	2	0	2	Export	170	Colombia	COL	68	Bolivia (Plurinational State of)	BOL								09	MISC.EDIBLE PRODUCTS ETC	1	No Quantity							934021			0
S3	2000	2000	2000	2	0	2	Export	170	Colombia	COL	92	Br. Virgin Isds	VGB								09	MISC.EDIBLE PRODUCTS ETC	1	No Quantity							349			0
S3	2000	2000	2000	2	0	2	Export	170	Colombia	COL	152	Chile	CHL								09	MISC.EDIBLE PRODUCTS ETC	1	No Quantity							553646			0
S3	2000	2000	2000	2	0	2	Export	170	Colombia	COL	188	Costa Rica	CRI								09	MISC.EDIBLE PRODUCTS ETC	1	No Quantity							13893			0
S3	2000	2000	2000	2	0	2	Export	170	Colombia	COL	192	Cuba	CUB								09	MISC.EDIBLE PRODUCTS ETC	1	No Quantity							96389			0
S3	2000	2000	2000	2	0	2	Export	170	Colombia	COL	212	Dominica	DMA								09	MISC.EDIBLE PRODUCTS ETC	1	No Quantity							21499			0
S3	2000	2000	2000	2	0	2	Export	170	Colombia	COL	214	Dominican Rep.	DOM								09	MISC.EDIBLE PRODUCTS ETC	1	No Quantity							753822			0
S3	2000	2000	2000	2	0	2	Export	170	Colombia	COL	218	Ecuador	ECU								09	MISC.EDIBLE PRODUCTS ETC	1	No Quantity							3733382			0
S3	2000	2000	2000	2	0	2	Export	170	Colombia	COL	222	El Salvador	SLV								09	MISC.EDIBLE PRODUCTS ETC	1	No Quantity							39233			0
S3	2000	2000	2000	2	0	2	Export	170	Colombia	COL	251	France	FRA								09	MISC.EDIBLE PRODUCTS ETC	1	No Quantity							5380			0
S3	2000	2000	2000	2	0	2	Export	170	Colombia	COL	276	Germany	DEU								09	MISC.EDIBLE PRODUCTS ETC	1	No Quantity							8471			0
S3	2000	2000	2000	2	0	2	Export	170	Colombia	COL	308	Grenada	GRD								09	MISC.EDIBLE PRODUCTS ETC	1	No Quantity							3153			0
S3	2000	2000	2000	2	0	2	Export	170	Colombia	COL	320	Guatemala	GTM								09	MISC.EDIBLE PRODUCTS ETC	1	No Quantity							29440			0
S3	2000	2000	2000	2	0	2	Export	170	Colombia	COL	332	Haiti	HTI								09	MISC.EDIBLE PRODUCTS ETC	1	No Quantity							115712			0
S3	2000	2000	2000	2	0	2	Export	170	Colombia	COL	344	China, Hong Kong SAR	HKG								09	MISC.EDIBLE PRODUCTS ETC	1	No Quantity							35640			0
S3	2000	2000	2000	2	0	2	Export	170	Colombia	COL	392	Japan	JPN								09	MISC.EDIBLE PRODUCTS ETC	1	No Quantity							77641			0
S3	2000	2000	2000	2	0	2	Export	170	Colombia	COL	408	Dem. People's Rep. of Korea	PRK								09	MISC.EDIBLE PRODUCTS ETC	1	No Quantity							2678			0
S3	2000	2000	2000	2	0	2	Export	170	Colombia	COL	410	Rep. of Korea	KOR								09	MISC.EDIBLE PRODUCTS ETC	1	No Quantity							114747			0
S3	2000	2000	2000	2	0	2	Export	170	Colombia	COL	422	Lebanon	LBN								09	MISC.EDIBLE PRODUCTS ETC	1	No Quantity							16380			0
S3	2000	2000	2000	2	0	2	Export	170	Colombia	COL	484	Mexico	MEX								09	MISC.EDIBLE PRODUCTS ETC	1	No Quantity							294869			0
S3	2000	2000	2000	2	0	2	Export	170	Colombia	COL	528	Netherlands	NLD								09	MISC.EDIBLE PRODUCTS ETC	1	No Quantity							7034			0
S3	2000	2000	2000	2	0	2	Export	170	Colombia	COL	530	Neth. Antilles	ANT								09	MISC.EDIBLE PRODUCTS ETC	1	No Quantity							14016			0
S3	2000	2000	2000	2	0	2	Export	170	Colombia	COL	533	Aruba	ABW								09	MISC.EDIBLE PRODUCTS ETC	1	No Quantity							68135			0
S3	2000	2000	2000	2	0	2	Export	170	Colombia	COL	591	Panama	PAN								09	MISC.EDIBLE PRODUCTS ETC	1	No Quantity							1462815			0
S3	2000	2000	2000	2	0	2	Export	170	Colombia	COL	604	Peru	PER								09	MISC.EDIBLE PRODUCTS ETC	1	No Quantity							1210332			0
S3	2000	2000	2000	2	0	2	Export	170	Colombia	COL	724	Spain	ESP								09	MISC.EDIBLE PRODUCTS ETC	1	No Quantity							20958			0
S3	2000	2000	2000	2	0	2	Export	170	Colombia	COL	740	Suriname	SUR								09	MISC.EDIBLE PRODUCTS ETC	1	No Quantity							10608			0
S3	2000	2000	2000	2	0	2	Export	170	Colombia	COL	826	United Kingdom	GBR								09	MISC.EDIBLE PRODUCTS ETC	1	No Quantity							4575			0
S3	2000	2000	2000	2	0	2	Export	170	Colombia	COL	842	USA	USA								09	MISC.EDIBLE PRODUCTS ETC	1	No Quantity							1979636			0
S3	2000	2000	2000	2	0	2	Export	170	Colombia	COL	858	Uruguay	URY								09	MISC.EDIBLE PRODUCTS ETC	1	No Quantity							46975			0
S3	2000	2000	2000	2	0	2	Export	170	Colombia	COL	862	Venezuela	VEN								09	MISC.EDIBLE PRODUCTS ETC	1	No Quantity							51217552			0
S3	2000	2000	2000	2	0	2	Export	170	Colombia	COL	899	Areas, nes									09	MISC.EDIBLE PRODUCTS ETC	1	No Quantity							15974			0
S3	2000	2000	2000	2	0	2	Export	188	Costa Rica	CRI	0	World	WLD								09	MISC.EDIBLE PRODUCTS ETC	1	No Quantity							85445164			0
S3	2000	2000	2000	2	0	2	Export	188	Costa Rica	CRI	52	Barbados	BRB								09	MISC.EDIBLE PRODUCTS ETC	1	No Quantity							480			0
S3	2000	2000	2000	2	0	2	Export	188	Costa Rica	CRI	76	Brazil	BRA								09	MISC.EDIBLE PRODUCTS ETC	1	No Quantity							180840			0
S3	2000	2000	2000	2	0	2	Export	188	Costa Rica	CRI	84	Belize	BLZ								09	MISC.EDIBLE PRODUCTS ETC	1	No Quantity							318880			0
S3	2000	2000	2000	2	0	2	Export	188	Costa Rica	CRI	124	Canada	CAN								09	MISC.EDIBLE PRODUCTS ETC	1	No Quantity							141565			0
S3	2000	2000	2000	2	0	2	Export	188	Costa Rica	CRI	136	Cayman Isds	CYM								09	MISC.EDIBLE PRODUCTS ETC	1	No Quantity							1993			0
S3	2000	2000	2000	2	0	2	Export	188	Costa Rica	CRI	152	Chile	CHL								09	MISC.EDIBLE PRODUCTS ETC	1	No Quantity							163579			0
S3	2000	2000	2000	2	0	2	Export	188	Costa Rica	CRI	170	Colombia	COL								09	MISC.EDIBLE PRODUCTS ETC	1	No Quantity							223586			0
S3	2000	2000	2000	2	0	2	Export	188	Costa Rica	CRI	192	Cuba	CUB								09	MISC.EDIBLE PRODUCTS ETC	1	No Quantity							90931			0
S3	2000	2000	2000	2	0	2	Export	188	Costa Rica	CRI	203	Czechia	CZE								09	MISC.EDIBLE PRODUCTS ETC	1	No Quantity							39385			0
S3	2000	2000	2000	2	0	2	Export	188	Costa Rica	CRI	214	Dominican Rep.	DOM								09	MISC.EDIBLE PRODUCTS ETC	1	No Quantity							3417132			0
S3	2000	2000	2000	2	0	2	Export	188	Costa Rica	CRI	222	El Salvador	SLV								09	MISC.EDIBLE PRODUCTS ETC	1	No Quantity							10843285			0
S3	2000	2000	2000	2	0	2	Export	188	Costa Rica	CRI	251	France	FRA								09	MISC.EDIBLE PRODUCTS ETC	1	No Quantity							40805			0
S3	2000	2000	2000	2	0	2	Export	188	Costa Rica	CRI	276	Germany	DEU								09	MISC.EDIBLE PRODUCTS ETC	1	No Quantity							7600			0
S3	2000	2000	2000	2	0	2	Export	188	Costa Rica	CRI	320	Guatemala	GTM								09	MISC.EDIBLE PRODUCTS ETC	1	No Quantity							27277913			0
S3	2000	2000	2000	2	0	2	Export	188	Costa Rica	CRI	332	Haiti	HTI								09	MISC.EDIBLE PRODUCTS ETC	1	No Quantity							1209097			0
S3	2000	2000	2000	2	0	2	Export	188	Costa Rica	CRI	340	Honduras	HND								09	MISC.EDIBLE PRODUCTS ETC	1	No Quantity							4264666			0
S3	2000	2000	2000	2	0	2	Export	188	Costa Rica	CRI	344	China, Hong Kong SAR	HKG								09	MISC.EDIBLE PRODUCTS ETC	1	No Quantity							1776			0
S3	2000	2000	2000	2	0	2	Export	188	Costa Rica	CRI	388	Jamaica	JAM								09	MISC.EDIBLE PRODUCTS ETC	1	No Quantity							1467339			0
S3	2000	2000	2000	2	0	2	Export	188	Costa Rica	CRI	392	Japan	JPN								09	MISC.EDIBLE PRODUCTS ETC	1	No Quantity							74772			0
S3	2000	2000	2000	2	0	2	Export	188	Costa Rica	CRI	410	Rep. of Korea	KOR								09	MISC.EDIBLE PRODUCTS ETC	1	No Quantity							190278			0
S3	2000	2000	2000	2	0	2	Export	188	Costa Rica	CRI	484	Mexico	MEX								09	MISC.EDIBLE PRODUCTS ETC	1	No Quantity							1385114			0
S3	2000	2000	2000	2	0	2	Export	188	Costa Rica	CRI	490	Other Asia, nes									09	MISC.EDIBLE PRODUCTS ETC	1	No Quantity							58460			0
S3	2000	2000	2000	2	0	2	Export	188	Costa Rica	CRI	528	Netherlands	NLD								09	MISC.EDIBLE PRODUCTS ETC	1	No Quantity							1043448			0
S3	2000	2000	2000	2	0	2	Export	188	Costa Rica	CRI	530	Neth. Antilles	ANT								09	MISC.EDIBLE PRODUCTS ETC	1	No Quantity							16679			0
S3	2000	2000	2000	2	0	2	Export	188	Costa Rica	CRI	533	Aruba	ABW								09	MISC.EDIBLE PRODUCTS ETC	1	No Quantity							18384			0
S3	2000	2000	2000	2	0	2	Export	188	Costa Rica	CRI	558	Nicaragua	NIC								09	MISC.EDIBLE PRODUCTS ETC	1	No Quantity							13879121			0
S3	2000	2000	2000	2	0	2	Export	188	Costa Rica	CRI	579	Norway	NOR								09	MISC.EDIBLE PRODUCTS ETC	1	No Quantity							10			0
S3	2000	2000	2000	2	0	2	Export	188	Costa Rica	CRI	591	Panama	PAN								09	MISC.EDIBLE PRODUCTS ETC	1	No Quantity							9200627			0
S3	2000	2000	2000	2	0	2	Export	188	Costa Rica	CRI	620	Portugal	PRT								09	MISC.EDIBLE PRODUCTS ETC	1	No Quantity							20478			0
S3	2000	2000	2000	2	0	2	Export	188	Costa Rica	CRI	724	Spain	ESP								09	MISC.EDIBLE PRODUCTS ETC	1	No Quantity							220874			0
S3	2000	2000	2000	2	0	2	Export	188	Costa Rica	CRI	752	Sweden	SWE								09	MISC.EDIBLE PRODUCTS ETC	1	No Quantity							76839			0
S3	2000	2000	2000	2	0	2	Export	188	Costa Rica	CRI	757	Switzerland	CHE								09	MISC.EDIBLE PRODUCTS ETC	1	No Quantity							41598			0
S3	2000	2000	2000	2	0	2	Export	188	Costa Rica	CRI	780	Trinidad and Tobago	TTO								09	MISC.EDIBLE PRODUCTS ETC	1	No Quantity							147615			0
S3	2000	2000	2000	2	0	2	Export	188	Costa Rica	CRI	826	United Kingdom	GBR								09	MISC.EDIBLE PRODUCTS ETC	1	No Quantity							10800			0
S3	2000	2000	2000	2	0	2	Export	188	Costa Rica	CRI	842	USA	USA								09	MISC.EDIBLE PRODUCTS ETC	1	No Quantity							9185185			0
S3	2000	2000	2000	2	0	2	Export	188	Costa Rica	CRI	862	Venezuela	VEN								09	MISC.EDIBLE PRODUCTS ETC	1	No Quantity							181005			0
S3	2000	2000	2000	2	0	2	Export	188	Costa Rica	CRI	899	Areas, nes									09	MISC.EDIBLE PRODUCTS ETC	1	No Quantity							3025			0
S3	2000	2000	2000	2	0	2	Export	170	Colombia	COL	0	World	WLD								11	BEVERAGES	1	No Quantity							11418172			0
S3	2000	2000	2000	2	0	2	Export	170	Colombia	COL	68	Bolivia (Plurinational State of)	BOL								11	BEVERAGES	1	No Quantity							72834			0
S3	2000	2000	2000	2	0	2	Export	170	Colombia	COL	76	Brazil	BRA								11	BEVERAGES	1	No Quantity							12204			0
S3	2000	2000	2000	2	0	2	Export	170	Colombia	COL	124	Canada	CAN								11	BEVERAGES	1	No Quantity							23307			0
S3	2000	2000	2000	2	0	2	Export	170	Colombia	COL	152	Chile	CHL								11	BEVERAGES	1	No Quantity							23408			0
S3	2000	2000	2000	2	0	2	Export	170	Colombia	COL	188	Costa Rica	CRI								11	BEVERAGES	1	No Quantity							81531			0
S3	2000	2000	2000	2	0	2	Export	170	Colombia	COL	214	Dominican Rep.	DOM								11	BEVERAGES	1	No Quantity							66360			0
S3	2000	2000	2000	2	0	2	Export	170	Colombia	COL	218	Ecuador	ECU								11	BEVERAGES	1	No Quantity							1324976			0
S3	2000	2000	2000	2	0	2	Export	170	Colombia	COL	222	El Salvador	SLV								11	BEVERAGES	1	No Quantity							65317			0
S3	2000	2000	2000	2	0	2	Export	170	Colombia	COL	251	France	FRA								11	BEVERAGES	1	No Quantity							21530			0
S3	2000	2000	2000	2	0	2	Export	170	Colombia	COL	276	Germany	DEU								11	BEVERAGES	1	No Quantity							82339			0
S3	2000	2000	2000	2	0	2	Export	170	Colombia	COL	320	Guatemala	GTM								11	BEVERAGES	1	No Quantity							216169			0
S3	2000	2000	2000	2	0	2	Export	170	Colombia	COL	381	Italy	ITA								11	BEVERAGES	1	No Quantity							3888			0
S3	2000	2000	2000	2	0	2	Export	170	Colombia	COL	392	Japan	JPN								11	BEVERAGES	1	No Quantity							11610			0
S3	2000	2000	2000	2	0	2	Export	170	Colombia	COL	484	Mexico	MEX								11	BEVERAGES	1	No Quantity							55380			0
S3	2000	2000	2000	2	0	2	Export	170	Colombia	COL	528	Netherlands	NLD								11	BEVERAGES	1	No Quantity							97720			0
S3	2000	2000	2000	2	0	2	Export	170	Colombia	COL	530	Neth. Antilles	ANT								11	BEVERAGES	1	No Quantity							2340			0
S3	2000	2000	2000	2	0	2	Export	170	Colombia	COL	533	Aruba	ABW								11	BEVERAGES	1	No Quantity							105052			0
S3	2000	2000	2000	2	0	2	Export	170	Colombia	COL	591	Panama	PAN								11	BEVERAGES	1	No Quantity							221454			0
S3	2000	2000	2000	2	0	2	Export	170	Colombia	COL	604	Peru	PER								11	BEVERAGES	1	No Quantity							1596646			0
S3	2000	2000	2000	2	0	2	Export	170	Colombia	COL	724	Spain	ESP								11	BEVERAGES	1	No Quantity							332878			0
S3	2000	2000	2000	2	0	2	Export	170	Colombia	COL	826	United Kingdom	GBR								11	BEVERAGES	1	No Quantity							16600			0
S3	2000	2000	2000	2	0	2	Export	170	Colombia	COL	842	USA	USA								11	BEVERAGES	1	No Quantity							3356977			0
S3	2000	2000	2000	2	0	2	Export	170	Colombia	COL	862	Venezuela	VEN								11	BEVERAGES	1	No Quantity							3587932			0
S3	2000	2000	2000	2	0	2	Export	170	Colombia	COL	899	Areas, nes									11	BEVERAGES	1	No Quantity							39720			0
S3	2000	2000	2000	2	0	2	Export	188	Costa Rica	CRI	0	World	WLD								11	BEVERAGES	1	No Quantity							3814216			0
S3	2000	2000	2000	2	0	2	Export	188	Costa Rica	CRI	44	Bahamas	BHS								11	BEVERAGES	1	No Quantity							2516			0
S3	2000	2000	2000	2	0	2	Export	188	Costa Rica	CRI	52	Barbados	BRB								11	BEVERAGES	1	No Quantity							1034			0
S3	2000	2000	2000	2	0	2	Export	188	Costa Rica	CRI	56	Belgium	BEL								11	BEVERAGES	1	No Quantity							3295			0
S3	2000	2000	2000	2	0	2	Export	188	Costa Rica	CRI	76	Brazil	BRA								11	BEVERAGES	1	No Quantity							644			0
S3	2000	2000	2000	2	0	2	Export	188	Costa Rica	CRI	152	Chile	CHL								11	BEVERAGES	1	No Quantity							705			0
S3	2000	2000	2000	2	0	2	Export	188	Costa Rica	CRI	170	Colombia	COL								11	BEVERAGES	1	No Quantity							176110			0
S3	2000	2000	2000	2	0	2	Export	188	Costa Rica	CRI	192	Cuba	CUB								11	BEVERAGES	1	No Quantity							1040			0
S3	2000	2000	2000	2	0	2	Export	188	Costa Rica	CRI	214	Dominican Rep.	DOM								11	BEVERAGES	1	No Quantity							29142			0
S3	2000	2000	2000	2	0	2	Export	188	Costa Rica	CRI	218	Ecuador	ECU								11	BEVERAGES	1	No Quantity							2712			0
S3	2000	2000	2000	2	0	2	Export	188	Costa Rica	CRI	222	El Salvador	SLV								11	BEVERAGES	1	No Quantity							715441			0
S3	2000	2000	2000	2	0	2	Export	188	Costa Rica	CRI	276	Germany	DEU								11	BEVERAGES	1	No Quantity							132			0
S3	2000	2000	2000	2	0	2	Export	188	Costa Rica	CRI	320	Guatemala	GTM								11	BEVERAGES	1	No Quantity							1386148			0
S3	2000	2000	2000	2	0	2	Export	188	Costa Rica	CRI	340	Honduras	HND								11	BEVERAGES	1	No Quantity							184908			0
S3	2000	2000	2000	2	0	2	Export	188	Costa Rica	CRI	381	Italy	ITA								11	BEVERAGES	1	No Quantity							223			0
S3	2000	2000	2000	2	0	2	Export	188	Costa Rica	CRI	388	Jamaica	JAM								11	BEVERAGES	1	No Quantity							15426			0
S3	2000	2000	2000	2	0	2	Export	188	Costa Rica	CRI	392	Japan	JPN								11	BEVERAGES	1	No Quantity							114			0
S3	2000	2000	2000	2	0	2	Export	188	Costa Rica	CRI	484	Mexico	MEX								11	BEVERAGES	1	No Quantity							3394			0
S3	2000	2000	2000	2	0	2	Export	188	Costa Rica	CRI	490	Other Asia, nes									11	BEVERAGES	1	No Quantity							100			0
S3	2000	2000	2000	2	0	2	Export	188	Costa Rica	CRI	528	Netherlands	NLD								11	BEVERAGES	1	No Quantity							390			0
S3	2000	2000	2000	2	0	2	Export	188	Costa Rica	CRI	558	Nicaragua	NIC								11	BEVERAGES	1	No Quantity							947953			0
S3	2000	2000	2000	2	0	2	Export	188	Costa Rica	CRI	591	Panama	PAN								11	BEVERAGES	1	No Quantity							145289			0
S3	2000	2000	2000	2	0	2	Export	188	Costa Rica	CRI	620	Portugal	PRT								11	BEVERAGES	1	No Quantity							607			0
S3	2000	2000	2000	2	0	2	Export	188	Costa Rica	CRI	826	United Kingdom	GBR								11	BEVERAGES	1	No Quantity							50			0
S3	2000	2000	2000	2	0	2	Export	188	Costa Rica	CRI	842	USA	USA								11	BEVERAGES	1	No Quantity							189965			0
S3	2000	2000	2000	2	0	2	Export	188	Costa Rica	CRI	862	Venezuela	VEN								11	BEVERAGES	1	No Quantity							6019			0
S3	2000	2000	2000	2	0	2	Export	188	Costa Rica	CRI	899	Areas, nes									11	BEVERAGES	1	No Quantity							859			0
S3	2000	2000	2000	2	0	2	Export	170	Colombia	COL	0	World	WLD								12	TOBACCO,TOBACCO MANUFACT	1	No Quantity							35001060			0
S3	2000	2000	2000	2	0	2	Export	170	Colombia	COL	40	Austria	AUT								12	TOBACCO,TOBACCO MANUFACT	1	No Quantity							129037			0
S3	2000	2000	2000	2	0	2	Export	170	Colombia	COL	56	Belgium	BEL								12	TOBACCO,TOBACCO MANUFACT	1	No Quantity							332398			0
S3	2000	2000	2000	2	0	2	Export	170	Colombia	COL	76	Brazil	BRA								12	TOBACCO,TOBACCO MANUFACT	1	No Quantity							3796			0
S3	2000	2000	2000	2	0	2	Export	170	Colombia	COL	152	Chile	CHL								12	TOBACCO,TOBACCO MANUFACT	1	No Quantity							595523			0
S3	2000	2000	2000	2	0	2	Export	170	Colombia	COL	214	Dominican Rep.	DOM								12	TOBACCO,TOBACCO MANUFACT	1	No Quantity							50126			0
S3	2000	2000	2000	2	0	2	Export	170	Colombia	COL	218	Ecuador	ECU								12	TOBACCO,TOBACCO MANUFACT	1	No Quantity							380			0
S3	2000	2000	2000	2	0	2	Export	170	Colombia	COL	251	France	FRA								12	TOBACCO,TOBACCO MANUFACT	1	No Quantity							1089058			0
S3	2000	2000	2000	2	0	2	Export	170	Colombia	COL	276	Germany	DEU								12	TOBACCO,TOBACCO MANUFACT	1	No Quantity							1600228			0
S3	2000	2000	2000	2	0	2	Export	170	Colombia	COL	340	Honduras	HND								12	TOBACCO,TOBACCO MANUFACT	1	No Quantity							256157			0
S3	2000	2000	2000	2	0	2	Export	170	Colombia	COL	384	Côte d'Ivoire	CIV								12	TOBACCO,TOBACCO MANUFACT	1	No Quantity							13320			0
S3	2000	2000	2000	2	0	2	Export	170	Colombia	COL	504	Morocco	MAR								12	TOBACCO,TOBACCO MANUFACT	1	No Quantity							803726			0
S3	2000	2000	2000	2	0	2	Export	170	Colombia	COL	528	Netherlands	NLD								12	TOBACCO,TOBACCO MANUFACT	1	No Quantity							1066880			0
S3	2000	2000	2000	2	0	2	Export	170	Colombia	COL	530	Neth. Antilles	ANT								12	TOBACCO,TOBACCO MANUFACT	1	No Quantity							5092330			0
S3	2000	2000	2000	2	0	2	Export	170	Colombia	COL	533	Aruba	ABW								12	TOBACCO,TOBACCO MANUFACT	1	No Quantity							6965666			0
S3	2000	2000	2000	2	0	2	Export	170	Colombia	COL	600	Paraguay	PRY								12	TOBACCO,TOBACCO MANUFACT	1	No Quantity							319040			0
S3	2000	2000	2000	2	0	2	Export	170	Colombia	COL	620	Portugal	PRT								12	TOBACCO,TOBACCO MANUFACT	1	No Quantity							20068			0
S3	2000	2000	2000	2	0	2	Export	170	Colombia	COL	686	Senegal	SEN								12	TOBACCO,TOBACCO MANUFACT	1	No Quantity							12330			0
S3	2000	2000	2000	2	0	2	Export	170	Colombia	COL	703	Slovakia	SVK								12	TOBACCO,TOBACCO MANUFACT	1	No Quantity							272043			0
S3	2000	2000	2000	2	0	2	Export	170	Colombia	COL	724	Spain	ESP								12	TOBACCO,TOBACCO MANUFACT	1	No Quantity							6446648			0
S3	2000	2000	2000	2	0	2	Export	170	Colombia	COL	740	Suriname	SUR								12	TOBACCO,TOBACCO MANUFACT	1	No Quantity							165120			0
S3	2000	2000	2000	2	0	2	Export	170	Colombia	COL	780	Trinidad and Tobago	TTO								12	TOBACCO,TOBACCO MANUFACT	1	No Quantity							1062070			0
S3	2000	2000	2000	2	0	2	Export	170	Colombia	COL	842	USA	USA								12	TOBACCO,TOBACCO MANUFACT	1	No Quantity							2466837			0
S3	2000	2000	2000	2	0	2	Export	170	Colombia	COL	858	Uruguay	URY								12	TOBACCO,TOBACCO MANUFACT	1	No Quantity							3892367			0
S3	2000	2000	2000	2	0	2	Export	170	Colombia	COL	862	Venezuela	VEN								12	TOBACCO,TOBACCO MANUFACT	1	No Quantity							2345912			0
S3	2000	2000	2000	2	0	2	Export	188	Costa Rica	CRI	0	World	WLD								12	TOBACCO,TOBACCO MANUFACT	1	No Quantity							5372956			0
S3	2000	2000	2000	2	0	2	Export	188	Costa Rica	CRI	76	Brazil	BRA								12	TOBACCO,TOBACCO MANUFACT	1	No Quantity							100			0
S3	2000	2000	2000	2	0	2	Export	188	Costa Rica	CRI	196	Cyprus	CYP								12	TOBACCO,TOBACCO MANUFACT	1	No Quantity							5310			0
S3	2000	2000	2000	2	0	2	Export	188	Costa Rica	CRI	214	Dominican Rep.	DOM								12	TOBACCO,TOBACCO MANUFACT	1	No Quantity							161891			0
S3	2000	2000	2000	2	0	2	Export	188	Costa Rica	CRI	222	El Salvador	SLV								12	TOBACCO,TOBACCO MANUFACT	1	No Quantity							4478			0
S3	2000	2000	2000	2	0	2	Export	188	Costa Rica	CRI	276	Germany	DEU								12	TOBACCO,TOBACCO MANUFACT	1	No Quantity							13469			0
S3	2000	2000	2000	2	0	2	Export	188	Costa Rica	CRI	320	Guatemala	GTM								12	TOBACCO,TOBACCO MANUFACT	1	No Quantity							6154			0
S3	2000	2000	2000	2	0	2	Export	188	Costa Rica	CRI	340	Honduras	HND								12	TOBACCO,TOBACCO MANUFACT	1	No Quantity							1123089			0
S3	2000	2000	2000	2	0	2	Export	188	Costa Rica	CRI	558	Nicaragua	NIC								12	TOBACCO,TOBACCO MANUFACT	1	No Quantity							79953			0
S3	2000	2000	2000	2	0	2	Export	188	Costa Rica	CRI	591	Panama	PAN								12	TOBACCO,TOBACCO MANUFACT	1	No Quantity							1194287			0
S3	2000	2000	2000	2	0	2	Export	188	Costa Rica	CRI	702	Singapore	SGP								12	TOBACCO,TOBACCO MANUFACT	1	No Quantity							8525			0
S3	2000	2000	2000	2	0	2	Export	188	Costa Rica	CRI	757	Switzerland	CHE								12	TOBACCO,TOBACCO MANUFACT	1	No Quantity							875			0
S3	2000	2000	2000	2	0	2	Export	188	Costa Rica	CRI	838	Free Zones									12	TOBACCO,TOBACCO MANUFACT	1	No Quantity							94921			0
S3	2000	2000	2000	2	0	2	Export	188	Costa Rica	CRI	842	USA	USA								12	TOBACCO,TOBACCO MANUFACT	1	No Quantity							2679904			0
S3	2000	2000	2000	2	0	2	Export	170	Colombia	COL	0	World	WLD								21	HIDES,SKINS,FURSKINS,RAW	1	No Quantity							15844097			0
S3	2000	2000	2000	2	0	2	Export	170	Colombia	COL	104	Myanmar	MMR								21	HIDES,SKINS,FURSKINS,RAW	1	No Quantity							33000			0
S3	2000	2000	2000	2	0	2	Export	170	Colombia	COL	156	China	CHN								21	HIDES,SKINS,FURSKINS,RAW	1	No Quantity							60524			0
S3	2000	2000	2000	2	0	2	Export	170	Colombia	COL	191	Croatia	HRV								21	HIDES,SKINS,FURSKINS,RAW	1	No Quantity							2520			0
S3	2000	2000	2000	2	0	2	Export	170	Colombia	COL	218	Ecuador	ECU								21	HIDES,SKINS,FURSKINS,RAW	1	No Quantity							193520			0
S3	2000	2000	2000	2	0	2	Export	170	Colombia	COL	251	France	FRA								21	HIDES,SKINS,FURSKINS,RAW	1	No Quantity							72400			0
S3	2000	2000	2000	2	0	2	Export	170	Colombia	COL	276	Germany	DEU								21	HIDES,SKINS,FURSKINS,RAW	1	No Quantity							9450			0
S3	2000	2000	2000	2	0	2	Export	170	Colombia	COL	344	China, Hong Kong SAR	HKG								21	HIDES,SKINS,FURSKINS,RAW	1	No Quantity							368152			0
S3	2000	2000	2000	2	0	2	Export	170	Colombia	COL	381	Italy	ITA								21	HIDES,SKINS,FURSKINS,RAW	1	No Quantity							1214099			0
S3	2000	2000	2000	2	0	2	Export	170	Colombia	COL	392	Japan	JPN								21	HIDES,SKINS,FURSKINS,RAW	1	No Quantity							175975			0
S3	2000	2000	2000	2	0	2	Export	170	Colombia	COL	484	Mexico	MEX								21	HIDES,SKINS,FURSKINS,RAW	1	No Quantity							2887303			0
S3	2000	2000	2000	2	0	2	Export	170	Colombia	COL	490	Other Asia, nes									21	HIDES,SKINS,FURSKINS,RAW	1	No Quantity							13690			0
S3	2000	2000	2000	2	0	2	Export	170	Colombia	COL	591	Panama	PAN								21	HIDES,SKINS,FURSKINS,RAW	1	No Quantity							447466			0
S3	2000	2000	2000	2	0	2	Export	170	Colombia	COL	600	Paraguay	PRY								21	HIDES,SKINS,FURSKINS,RAW	1	No Quantity							24149			0
S3	2000	2000	2000	2	0	2	Export	170	Colombia	COL	702	Singapore	SGP								21	HIDES,SKINS,FURSKINS,RAW	1	No Quantity							7141178			0
S3	2000	2000	2000	2	0	2	Export	170	Colombia	COL	724	Spain	ESP								21	HIDES,SKINS,FURSKINS,RAW	1	No Quantity							20000			0
S3	2000	2000	2000	2	0	2	Export	170	Colombia	COL	764	Thailand	THA								21	HIDES,SKINS,FURSKINS,RAW	1	No Quantity							1839793			0
S3	2000	2000	2000	2	0	2	Export	170	Colombia	COL	842	USA	USA								21	HIDES,SKINS,FURSKINS,RAW	1	No Quantity							1258378			0
S3	2000	2000	2000	2	0	2	Export	170	Colombia	COL	862	Venezuela	VEN								21	HIDES,SKINS,FURSKINS,RAW	1	No Quantity							82500			0
S3	2000	2000	2000	2	0	2	Export	188	Costa Rica	CRI	0	World	WLD								21	HIDES,SKINS,FURSKINS,RAW	1	No Quantity							457756			0
S3	2000	2000	2000	2	0	2	Export	188	Costa Rica	CRI	222	El Salvador	SLV								21	HIDES,SKINS,FURSKINS,RAW	1	No Quantity							4501			0
S3	2000	2000	2000	2	0	2	Export	188	Costa Rica	CRI	344	China, Hong Kong SAR	HKG								21	HIDES,SKINS,FURSKINS,RAW	1	No Quantity							175661			0
S3	2000	2000	2000	2	0	2	Export	188	Costa Rica	CRI	381	Italy	ITA								21	HIDES,SKINS,FURSKINS,RAW	1	No Quantity							168137			0
S3	2000	2000	2000	2	0	2	Export	188	Costa Rica	CRI	484	Mexico	MEX								21	HIDES,SKINS,FURSKINS,RAW	1	No Quantity							32000			0
S3	2000	2000	2000	2	0	2	Export	188	Costa Rica	CRI	490	Other Asia, nes									21	HIDES,SKINS,FURSKINS,RAW	1	No Quantity							403			0
S3	2000	2000	2000	2	0	2	Export	188	Costa Rica	CRI	528	Netherlands	NLD								21	HIDES,SKINS,FURSKINS,RAW	1	No Quantity							5469			0
S3	2000	2000	2000	2	0	2	Export	188	Costa Rica	CRI	558	Nicaragua	NIC								21	HIDES,SKINS,FURSKINS,RAW	1	No Quantity							16930			0
S3	2000	2000	2000	2	0	2	Export	188	Costa Rica	CRI	591	Panama	PAN								21	HIDES,SKINS,FURSKINS,RAW	1	No Quantity							15000			0
S3	2000	2000	2000	2	0	2	Export	188	Costa Rica	CRI	699	India	IND								21	HIDES,SKINS,FURSKINS,RAW	1	No Quantity							21000			0
S3	2000	2000	2000	2	0	2	Export	188	Costa Rica	CRI	764	Thailand	THA								21	HIDES,SKINS,FURSKINS,RAW	1	No Quantity							10744			0
S3	2000	2000	2000	2	0	2	Export	188	Costa Rica	CRI	842	USA	USA								21	HIDES,SKINS,FURSKINS,RAW	1	No Quantity							7913			0
S3	2000	2000	2000	2	0	2	Export	170	Colombia	COL	0	World	WLD								22	OIL SEED,OLEAGINUS FRUIT	1	No Quantity							351299			0
S3	2000	2000	2000	2	0	2	Export	170	Colombia	COL	32	Argentina	ARG								22	OIL SEED,OLEAGINUS FRUIT	1	No Quantity							6			0
S3	2000	2000	2000	2	0	2	Export	170	Colombia	COL	76	Brazil	BRA								22	OIL SEED,OLEAGINUS FRUIT	1	No Quantity							38340			0
S3	2000	2000	2000	2	0	2	Export	170	Colombia	COL	214	Dominican Rep.	DOM								22	OIL SEED,OLEAGINUS FRUIT	1	No Quantity							11129			0
S3	2000	2000	2000	2	0	2	Export	170	Colombia	COL	218	Ecuador	ECU								22	OIL SEED,OLEAGINUS FRUIT	1	No Quantity							70648			0
S3	2000	2000	2000	2	0	2	Export	170	Colombia	COL	320	Guatemala	GTM								22	OIL SEED,OLEAGINUS FRUIT	1	No Quantity							142624			0
S3	2000	2000	2000	2	0	2	Export	170	Colombia	COL	484	Mexico	MEX								22	OIL SEED,OLEAGINUS FRUIT	1	No Quantity							84068			0
S3	2000	2000	2000	2	0	2	Export	170	Colombia	COL	591	Panama	PAN								22	OIL SEED,OLEAGINUS FRUIT	1	No Quantity							2308			0
S3	2000	2000	2000	2	0	2	Export	170	Colombia	COL	842	USA	USA								22	OIL SEED,OLEAGINUS FRUIT	1	No Quantity							2176			0
S3	2000	2000	2000	2	0	2	Export	188	Costa Rica	CRI	0	World	WLD								22	OIL SEED,OLEAGINUS FRUIT	1	No Quantity							3877239			0
S3	2000	2000	2000	2	0	2	Export	188	Costa Rica	CRI	68	Bolivia (Plurinational State of)	BOL								22	OIL SEED,OLEAGINUS FRUIT	1	No Quantity							247			0
S3	2000	2000	2000	2	0	2	Export	188	Costa Rica	CRI	76	Brazil	BRA								22	OIL SEED,OLEAGINUS FRUIT	1	No Quantity							202499			0
S3	2000	2000	2000	2	0	2	Export	188	Costa Rica	CRI	104	Myanmar	MMR								22	OIL SEED,OLEAGINUS FRUIT	1	No Quantity							636647			0
S3	2000	2000	2000	2	0	2	Export	188	Costa Rica	CRI	120	Cameroon	CMR								22	OIL SEED,OLEAGINUS FRUIT	1	No Quantity							3504			0
S3	2000	2000	2000	2	0	2	Export	188	Costa Rica	CRI	124	Canada	CAN								22	OIL SEED,OLEAGINUS FRUIT	1	No Quantity							179			0
S3	2000	2000	2000	2	0	2	Export	188	Costa Rica	CRI	156	China	CHN								22	OIL SEED,OLEAGINUS FRUIT	1	No Quantity							15360			0
S3	2000	2000	2000	2	0	2	Export	188	Costa Rica	CRI	170	Colombia	COL								22	OIL SEED,OLEAGINUS FRUIT	1	No Quantity							460811			0
S3	2000	2000	2000	2	0	2	Export	188	Costa Rica	CRI	214	Dominican Rep.	DOM								22	OIL SEED,OLEAGINUS FRUIT	1	No Quantity							75256			0
S3	2000	2000	2000	2	0	2	Export	188	Costa Rica	CRI	218	Ecuador	ECU								22	OIL SEED,OLEAGINUS FRUIT	1	No Quantity							472101			0
S3	2000	2000	2000	2	0	2	Export	188	Costa Rica	CRI	222	El Salvador	SLV								22	OIL SEED,OLEAGINUS FRUIT	1	No Quantity							500			0
S3	2000	2000	2000	2	0	2	Export	188	Costa Rica	CRI	251	France	FRA								22	OIL SEED,OLEAGINUS FRUIT	1	No Quantity							12735			0
S3	2000	2000	2000	2	0	2	Export	188	Costa Rica	CRI	276	Germany	DEU								22	OIL SEED,OLEAGINUS FRUIT	1	No Quantity							5377			0
S3	2000	2000	2000	2	0	2	Export	188	Costa Rica	CRI	300	Greece	GRC								22	OIL SEED,OLEAGINUS FRUIT	1	No Quantity							4729			0
S3	2000	2000	2000	2	0	2	Export	188	Costa Rica	CRI	320	Guatemala	GTM								22	OIL SEED,OLEAGINUS FRUIT	1	No Quantity							25014			0
S3	2000	2000	2000	2	0	2	Export	188	Costa Rica	CRI	340	Honduras	HND								22	OIL SEED,OLEAGINUS FRUIT	1	No Quantity							42136			0
S3	2000	2000	2000	2	0	2	Export	188	Costa Rica	CRI	344	China, Hong Kong SAR	HKG								22	OIL SEED,OLEAGINUS FRUIT	1	No Quantity							10000			0
S3	2000	2000	2000	2	0	2	Export	188	Costa Rica	CRI	360	Indonesia	IDN								22	OIL SEED,OLEAGINUS FRUIT	1	No Quantity							5853			0
S3	2000	2000	2000	2	0	2	Export	188	Costa Rica	CRI	392	Japan	JPN								22	OIL SEED,OLEAGINUS FRUIT	1	No Quantity							1607			0
S3	2000	2000	2000	2	0	2	Export	188	Costa Rica	CRI	450	Madagascar	MDG								22	OIL SEED,OLEAGINUS FRUIT	1	No Quantity							5847			0
S3	2000	2000	2000	2	0	2	Export	188	Costa Rica	CRI	454	Malawi	MWI								22	OIL SEED,OLEAGINUS FRUIT	1	No Quantity							110			0
S3	2000	2000	2000	2	0	2	Export	188	Costa Rica	CRI	484	Mexico	MEX								22	OIL SEED,OLEAGINUS FRUIT	1	No Quantity							435857			0
S3	2000	2000	2000	2	0	2	Export	188	Costa Rica	CRI	528	Netherlands	NLD								22	OIL SEED,OLEAGINUS FRUIT	1	No Quantity							184533			0
S3	2000	2000	2000	2	0	2	Export	188	Costa Rica	CRI	558	Nicaragua	NIC								22	OIL SEED,OLEAGINUS FRUIT	1	No Quantity							376888			0
S3	2000	2000	2000	2	0	2	Export	188	Costa Rica	CRI	604	Peru	PER								22	OIL SEED,OLEAGINUS FRUIT	1	No Quantity							94444			0
S3	2000	2000	2000	2	0	2	Export	188	Costa Rica	CRI	699	India	IND								22	OIL SEED,OLEAGINUS FRUIT	1	No Quantity							49820			0
S3	2000	2000	2000	2	0	2	Export	188	Costa Rica	CRI	764	Thailand	THA								22	OIL SEED,OLEAGINUS FRUIT	1	No Quantity							58732			0
S3	2000	2000	2000	2	0	2	Export	188	Costa Rica	CRI	826	United Kingdom	GBR								22	OIL SEED,OLEAGINUS FRUIT	1	No Quantity							2600			0
S3	2000	2000	2000	2	0	2	Export	188	Costa Rica	CRI	842	USA	USA								22	OIL SEED,OLEAGINUS FRUIT	1	No Quantity							189887			0
S3	2000	2000	2000	2	0	2	Export	188	Costa Rica	CRI	862	Venezuela	VEN								22	OIL SEED,OLEAGINUS FRUIT	1	No Quantity							494400			0
S3	2000	2000	2000	2	0	2	Export	188	Costa Rica	CRI	894	Zambia	ZMB								22	OIL SEED,OLEAGINUS FRUIT	1	No Quantity							9567			0
S3	2000	2000	2000	2	0	2	Export	170	Colombia	COL	0	World	WLD								23	CRUDE RUBBER	1	No Quantity							520618			0
S3	2000	2000	2000	2	0	2	Export	170	Colombia	COL	68	Bolivia (Plurinational State of)	BOL								23	CRUDE RUBBER	1	No Quantity							69300			0
S3	2000	2000	2000	2	0	2	Export	170	Colombia	COL	192	Cuba	CUB								23	CRUDE RUBBER	1	No Quantity							18368			0
S3	2000	2000	2000	2	0	2	Export	170	Colombia	COL	218	Ecuador	ECU								23	CRUDE RUBBER	1	No Quantity							77840			0
S3	2000	2000	2000	2	0	2	Export	170	Colombia	COL	251	France	FRA								23	CRUDE RUBBER	1	No Quantity							15396			0
S3	2000	2000	2000	2	0	2	Export	170	Colombia	COL	320	Guatemala	GTM								23	CRUDE RUBBER	1	No Quantity							305			0
S3	2000	2000	2000	2	0	2	Export	170	Colombia	COL	340	Honduras	HND								23	CRUDE RUBBER	1	No Quantity							45600			0
S3	2000	2000	2000	2	0	2	Export	170	Colombia	COL	484	Mexico	MEX								23	CRUDE RUBBER	1	No Quantity							12204			0
S3	2000	2000	2000	2	0	2	Export	170	Colombia	COL	604	Peru	PER								23	CRUDE RUBBER	1	No Quantity							70308			0
S3	2000	2000	2000	2	0	2	Export	170	Colombia	COL	842	USA	USA								23	CRUDE RUBBER	1	No Quantity							1240			0
S3	2000	2000	2000	2	0	2	Export	170	Colombia	COL	862	Venezuela	VEN								23	CRUDE RUBBER	1	No Quantity							210057			0
S3	2000	2000	2000	2	0	2	Export	188	Costa Rica	CRI	0	World	WLD								23	CRUDE RUBBER	1	No Quantity							45734			0
S3	2000	2000	2000	2	0	2	Export	188	Costa Rica	CRI	222	El Salvador	SLV								23	CRUDE RUBBER	1	No Quantity							1267			0
S3	2000	2000	2000	2	0	2	Export	188	Costa Rica	CRI	320	Guatemala	GTM								23	CRUDE RUBBER	1	No Quantity							16678			0
S3	2000	2000	2000	2	0	2	Export	188	Costa Rica	CRI	340	Honduras	HND								23	CRUDE RUBBER	1	No Quantity							885			0
S3	2000	2000	2000	2	0	2	Export	188	Costa Rica	CRI	484	Mexico	MEX								23	CRUDE RUBBER	1	No Quantity							294			0
S3	2000	2000	2000	2	0	2	Export	188	Costa Rica	CRI	558	Nicaragua	NIC								23	CRUDE RUBBER	1	No Quantity							10786			0
S3	2000	2000	2000	2	0	2	Export	188	Costa Rica	CRI	591	Panama	PAN								23	CRUDE RUBBER	1	No Quantity							1044			0
S3	2000	2000	2000	2	0	2	Export	188	Costa Rica	CRI	842	USA	USA								23	CRUDE RUBBER	1	No Quantity							151			0
S3	2000	2000	2000	2	0	2	Export	188	Costa Rica	CRI	862	Venezuela	VEN								23	CRUDE RUBBER	1	No Quantity							14629			0
S3	2000	2000	2000	2	0	2	Export	170	Colombia	COL	0	World	WLD								24	CORK AND WOOD	1	No Quantity							4905359			0
S3	2000	2000	2000	2	0	2	Export	170	Colombia	COL	156	China	CHN								24	CORK AND WOOD	1	No Quantity							9261			0
S3	2000	2000	2000	2	0	2	Export	170	Colombia	COL	188	Costa Rica	CRI								24	CORK AND WOOD	1	No Quantity							1085			0
S3	2000	2000	2000	2	0	2	Export	170	Colombia	COL	192	Cuba	CUB								24	CORK AND WOOD	1	No Quantity							96245			0
S3	2000	2000	2000	2	0	2	Export	170	Colombia	COL	214	Dominican Rep.	DOM								24	CORK AND WOOD	1	No Quantity							253408			0
S3	2000	2000	2000	2	0	2	Export	170	Colombia	COL	218	Ecuador	ECU								24	CORK AND WOOD	1	No Quantity							7134			0
S3	2000	2000	2000	2	0	2	Export	170	Colombia	COL	276	Germany	DEU								24	CORK AND WOOD	1	No Quantity							656			0
S3	2000	2000	2000	2	0	2	Export	170	Colombia	COL	484	Mexico	MEX								24	CORK AND WOOD	1	No Quantity							130840			0
S3	2000	2000	2000	2	0	2	Export	170	Colombia	COL	490	Other Asia, nes									24	CORK AND WOOD	1	No Quantity							16696			0
S3	2000	2000	2000	2	0	2	Export	170	Colombia	COL	530	Neth. Antilles	ANT								24	CORK AND WOOD	1	No Quantity							66589			0
S3	2000	2000	2000	2	0	2	Export	170	Colombia	COL	533	Aruba	ABW								24	CORK AND WOOD	1	No Quantity							125225			0
S3	2000	2000	2000	2	0	2	Export	170	Colombia	COL	591	Panama	PAN								24	CORK AND WOOD	1	No Quantity							240241			0
S3	2000	2000	2000	2	0	2	Export	170	Colombia	COL	643	Russian Federation	RUS								24	CORK AND WOOD	1	No Quantity							5598			0
S3	2000	2000	2000	2	0	2	Export	170	Colombia	COL	699	India	IND								24	CORK AND WOOD	1	No Quantity							1533264			0
S3	2000	2000	2000	2	0	2	Export	170	Colombia	COL	724	Spain	ESP								24	CORK AND WOOD	1	No Quantity							281157			0
S3	2000	2000	2000	2	0	2	Export	170	Colombia	COL	826	United Kingdom	GBR								24	CORK AND WOOD	1	No Quantity							334			0
S3	2000	2000	2000	2	0	2	Export	170	Colombia	COL	842	USA	USA								24	CORK AND WOOD	1	No Quantity							273355			0
S3	2000	2000	2000	2	0	2	Export	170	Colombia	COL	862	Venezuela	VEN								24	CORK AND WOOD	1	No Quantity							1864271			0
S3	2000	2000	2000	2	0	2	Export	188	Costa Rica	CRI	0	World	WLD								24	CORK AND WOOD	1	No Quantity							2435620			0
S3	2000	2000	2000	2	0	2	Export	188	Costa Rica	CRI	76	Brazil	BRA								24	CORK AND WOOD	1	No Quantity							32671			0
S3	2000	2000	2000	2	0	2	Export	188	Costa Rica	CRI	124	Canada	CAN								24	CORK AND WOOD	1	No Quantity							33470			0
S3	2000	2000	2000	2	0	2	Export	188	Costa Rica	CRI	222	El Salvador	SLV								24	CORK AND WOOD	1	No Quantity							47810			0
S3	2000	2000	2000	2	0	2	Export	188	Costa Rica	CRI	320	Guatemala	GTM								24	CORK AND WOOD	1	No Quantity							47493			0
S3	2000	2000	2000	2	0	2	Export	188	Costa Rica	CRI	340	Honduras	HND								24	CORK AND WOOD	1	No Quantity							6			0
S3	2000	2000	2000	2	0	2	Export	188	Costa Rica	CRI	364	Iran	IRN								24	CORK AND WOOD	1	No Quantity							50			0
S3	2000	2000	2000	2	0	2	Export	188	Costa Rica	CRI	381	Italy	ITA								24	CORK AND WOOD	1	No Quantity							208127			0
S3	2000	2000	2000	2	0	2	Export	188	Costa Rica	CRI	484	Mexico	MEX								24	CORK AND WOOD	1	No Quantity							205632			0
S3	2000	2000	2000	2	0	2	Export	188	Costa Rica	CRI	528	Netherlands	NLD								24	CORK AND WOOD	1	No Quantity							33426			0
S3	2000	2000	2000	2	0	2	Export	188	Costa Rica	CRI	558	Nicaragua	NIC								24	CORK AND WOOD	1	No Quantity							597			0
S3	2000	2000	2000	2	0	2	Export	188	Costa Rica	CRI	591	Panama	PAN								24	CORK AND WOOD	1	No Quantity							79873			0
S3	2000	2000	2000	2	0	2	Export	188	Costa Rica	CRI	699	India	IND								24	CORK AND WOOD	1	No Quantity							347168			0
S3	2000	2000	2000	2	0	2	Export	188	Costa Rica	CRI	724	Spain	ESP								24	CORK AND WOOD	1	No Quantity							2000			0
S3	2000	2000	2000	2	0	2	Export	188	Costa Rica	CRI	757	Switzerland	CHE								24	CORK AND WOOD	1	No Quantity							1100			0
S3	2000	2000	2000	2	0	2	Export	188	Costa Rica	CRI	826	United Kingdom	GBR								24	CORK AND WOOD	1	No Quantity							1003528			0
S3	2000	2000	2000	2	0	2	Export	188	Costa Rica	CRI	842	USA	USA								24	CORK AND WOOD	1	No Quantity							392668			0
S3	2000	2000	2000	2	0	2	Export	170	Colombia	COL	0	World	WLD								25	PULP AND WASTE PAPER	1	No Quantity							745768			0
S3	2000	2000	2000	2	0	2	Export	170	Colombia	COL	152	Chile	CHL								25	PULP AND WASTE PAPER	1	No Quantity							28155			0
S3	2000	2000	2000	2	0	2	Export	170	Colombia	COL	218	Ecuador	ECU								25	PULP AND WASTE PAPER	1	No Quantity							165455			0
S3	2000	2000	2000	2	0	2	Export	170	Colombia	COL	392	Japan	JPN								25	PULP AND WASTE PAPER	1	No Quantity							396339			0
S3	2000	2000	2000	2	0	2	Export	170	Colombia	COL	780	Trinidad and Tobago	TTO								25	PULP AND WASTE PAPER	1	No Quantity							38715			0
S3	2000	2000	2000	2	0	2	Export	170	Colombia	COL	842	USA	USA								25	PULP AND WASTE PAPER	1	No Quantity							106663			0
S3	2000	2000	2000	2	0	2	Export	170	Colombia	COL	862	Venezuela	VEN								25	PULP AND WASTE PAPER	1	No Quantity							10441			0
S3	2000	2000	2000	2	0	2	Export	188	Costa Rica	CRI	0	World	WLD								25	PULP AND WASTE PAPER	1	No Quantity							1927711			0
S3	2000	2000	2000	2	0	2	Export	188	Costa Rica	CRI	170	Colombia	COL								25	PULP AND WASTE PAPER	1	No Quantity							959109			0
S3	2000	2000	2000	2	0	2	Export	188	Costa Rica	CRI	218	Ecuador	ECU								25	PULP AND WASTE PAPER	1	No Quantity							192363			0
S3	2000	2000	2000	2	0	2	Export	188	Costa Rica	CRI	222	El Salvador	SLV								25	PULP AND WASTE PAPER	1	No Quantity							311277			0
S3	2000	2000	2000	2	0	2	Export	188	Costa Rica	CRI	558	Nicaragua	NIC								25	PULP AND WASTE PAPER	1	No Quantity							98678			0
S3	2000	2000	2000	2	0	2	Export	188	Costa Rica	CRI	591	Panama	PAN								25	PULP AND WASTE PAPER	1	No Quantity							17299			0
S3	2000	2000	2000	2	0	2	Export	188	Costa Rica	CRI	604	Peru	PER								25	PULP AND WASTE PAPER	1	No Quantity							72724			0
S3	2000	2000	2000	2	0	2	Export	188	Costa Rica	CRI	699	India	IND								25	PULP AND WASTE PAPER	1	No Quantity							71600			0
S3	2000	2000	2000	2	0	2	Export	188	Costa Rica	CRI	862	Venezuela	VEN								25	PULP AND WASTE PAPER	1	No Quantity							204662			0
S3	2000	2000	2000	2	0	2	Export	170	Colombia	COL	0	World	WLD								26	TEXTILE FIBRES	1	No Quantity							9802493			0
S3	2000	2000	2000	2	0	2	Export	170	Colombia	COL	68	Bolivia (Plurinational State of)	BOL								26	TEXTILE FIBRES	1	No Quantity							60949			0
S3	2000	2000	2000	2	0	2	Export	170	Colombia	COL	76	Brazil	BRA								26	TEXTILE FIBRES	1	No Quantity							2919097			0
S3	2000	2000	2000	2	0	2	Export	170	Colombia	COL	152	Chile	CHL								26	TEXTILE FIBRES	1	No Quantity							345530			0
S3	2000	2000	2000	2	0	2	Export	170	Colombia	COL	156	China	CHN								26	TEXTILE FIBRES	1	No Quantity							46743			0
S3	2000	2000	2000	2	0	2	Export	170	Colombia	COL	188	Costa Rica	CRI								26	TEXTILE FIBRES	1	No Quantity							56315			0
S3	2000	2000	2000	2	0	2	Export	170	Colombia	COL	192	Cuba	CUB								26	TEXTILE FIBRES	1	No Quantity							53			0
S3	2000	2000	2000	2	0	2	Export	170	Colombia	COL	218	Ecuador	ECU								26	TEXTILE FIBRES	1	No Quantity							2416351			0
S3	2000	2000	2000	2	0	2	Export	170	Colombia	COL	246	Finland	FIN								26	TEXTILE FIBRES	1	No Quantity							7875			0
S3	2000	2000	2000	2	0	2	Export	170	Colombia	COL	251	France	FRA								26	TEXTILE FIBRES	1	No Quantity							2			0
S3	2000	2000	2000	2	0	2	Export	170	Colombia	COL	300	Greece	GRC								26	TEXTILE FIBRES	1	No Quantity							300			0
S3	2000	2000	2000	2	0	2	Export	170	Colombia	COL	332	Haiti	HTI								26	TEXTILE FIBRES	1	No Quantity							51			0
S3	2000	2000	2000	2	0	2	Export	170	Colombia	COL	340	Honduras	HND								26	TEXTILE FIBRES	1	No Quantity							68			0
S3	2000	2000	2000	2	0	2	Export	170	Colombia	COL	344	China, Hong Kong SAR	HKG								26	TEXTILE FIBRES	1	No Quantity							57690			0
S3	2000	2000	2000	2	0	2	Export	170	Colombia	COL	381	Italy	ITA								26	TEXTILE FIBRES	1	No Quantity							15000			0
S3	2000	2000	2000	2	0	2	Export	170	Colombia	COL	392	Japan	JPN								26	TEXTILE FIBRES	1	No Quantity							27090			0
S3	2000	2000	2000	2	0	2	Export	170	Colombia	COL	484	Mexico	MEX								26	TEXTILE FIBRES	1	No Quantity							3424			0
S3	2000	2000	2000	2	0	2	Export	170	Colombia	COL	490	Other Asia, nes									26	TEXTILE FIBRES	1	No Quantity							182313			0
S3	2000	2000	2000	2	0	2	Export	170	Colombia	COL	528	Netherlands	NLD								26	TEXTILE FIBRES	1	No Quantity							25533			0
S3	2000	2000	2000	2	0	2	Export	170	Colombia	COL	530	Neth. Antilles	ANT								26	TEXTILE FIBRES	1	No Quantity							14451			0
S3	2000	2000	2000	2	0	2	Export	170	Colombia	COL	591	Panama	PAN								26	TEXTILE FIBRES	1	No Quantity							28			0
S3	2000	2000	2000	2	0	2	Export	170	Colombia	COL	604	Peru	PER								26	TEXTILE FIBRES	1	No Quantity							1371107			0
S3	2000	2000	2000	2	0	2	Export	170	Colombia	COL	699	India	IND								26	TEXTILE FIBRES	1	No Quantity							61009			0
S3	2000	2000	2000	2	0	2	Export	170	Colombia	COL	724	Spain	ESP								26	TEXTILE FIBRES	1	No Quantity							222			0
S3	2000	2000	2000	2	0	2	Export	170	Colombia	COL	862	Venezuela	VEN								26	TEXTILE FIBRES	1	No Quantity							2191260			0
S3	2000	2000	2000	2	0	2	Export	170	Colombia	COL	899	Areas, nes									26	TEXTILE FIBRES	1	No Quantity							32			0
S3	2000	2000	2000	2	0	2	Export	188	Costa Rica	CRI	0	World	WLD								26	TEXTILE FIBRES	1	No Quantity							38473			0
S3	2000	2000	2000	2	0	2	Export	188	Costa Rica	CRI	44	Bahamas	BHS								26	TEXTILE FIBRES	1	No Quantity							5500			0
S3	2000	2000	2000	2	0	2	Export	188	Costa Rica	CRI	222	El Salvador	SLV								26	TEXTILE FIBRES	1	No Quantity							1590			0
S3	2000	2000	2000	2	0	2	Export	188	Costa Rica	CRI	340	Honduras	HND								26	TEXTILE FIBRES	1	No Quantity							21304			0
S3	2000	2000	2000	2	0	2	Export	188	Costa Rica	CRI	558	Nicaragua	NIC								26	TEXTILE FIBRES	1	No Quantity							9313			0
S3	2000	2000	2000	2	0	2	Export	188	Costa Rica	CRI	591	Panama	PAN								26	TEXTILE FIBRES	1	No Quantity							468			0
S3	2000	2000	2000	2	0	2	Export	188	Costa Rica	CRI	842	USA	USA								26	TEXTILE FIBRES	1	No Quantity							298			0
S3	2000	2000	2000	2	0	2	Export	170	Colombia	COL	0	World	WLD								27	CRUDE FERTILIZER,MINERAL	1	No Quantity							4145372			0
S3	2000	2000	2000	2	0	2	Export	170	Colombia	COL	32	Argentina	ARG								27	CRUDE FERTILIZER,MINERAL	1	No Quantity							6565			0
S3	2000	2000	2000	2	0	2	Export	170	Colombia	COL	36	Australia	AUS								27	CRUDE FERTILIZER,MINERAL	1	No Quantity							35037			0
S3	2000	2000	2000	2	0	2	Export	170	Colombia	COL	152	Chile	CHL								27	CRUDE FERTILIZER,MINERAL	1	No Quantity							54245			0
S3	2000	2000	2000	2	0	2	Export	170	Colombia	COL	188	Costa Rica	CRI								27	CRUDE FERTILIZER,MINERAL	1	No Quantity							17939			0
S3	2000	2000	2000	2	0	2	Export	170	Colombia	COL	192	Cuba	CUB								27	CRUDE FERTILIZER,MINERAL	1	No Quantity							2399			0
S3	2000	2000	2000	2	0	2	Export	170	Colombia	COL	214	Dominican Rep.	DOM								27	CRUDE FERTILIZER,MINERAL	1	No Quantity							36189			0
S3	2000	2000	2000	2	0	2	Export	170	Colombia	COL	218	Ecuador	ECU								27	CRUDE FERTILIZER,MINERAL	1	No Quantity							337596			0
S3	2000	2000	2000	2	0	2	Export	170	Colombia	COL	276	Germany	DEU								27	CRUDE FERTILIZER,MINERAL	1	No Quantity							1250			0
S3	2000	2000	2000	2	0	2	Export	170	Colombia	COL	320	Guatemala	GTM								27	CRUDE FERTILIZER,MINERAL	1	No Quantity							1917			0
S3	2000	2000	2000	2	0	2	Export	170	Colombia	COL	340	Honduras	HND								27	CRUDE FERTILIZER,MINERAL	1	No Quantity							68340			0
S3	2000	2000	2000	2	0	2	Export	170	Colombia	COL	381	Italy	ITA								27	CRUDE FERTILIZER,MINERAL	1	No Quantity							17608			0
S3	2000	2000	2000	2	0	2	Export	170	Colombia	COL	528	Netherlands	NLD								27	CRUDE FERTILIZER,MINERAL	1	No Quantity							19400			0
S3	2000	2000	2000	2	0	2	Export	170	Colombia	COL	530	Neth. Antilles	ANT								27	CRUDE FERTILIZER,MINERAL	1	No Quantity							131635			0
S3	2000	2000	2000	2	0	2	Export	170	Colombia	COL	533	Aruba	ABW								27	CRUDE FERTILIZER,MINERAL	1	No Quantity							131246			0
S3	2000	2000	2000	2	0	2	Export	170	Colombia	COL	591	Panama	PAN								27	CRUDE FERTILIZER,MINERAL	1	No Quantity							62229			0
S3	2000	2000	2000	2	0	2	Export	170	Colombia	COL	604	Peru	PER								27	CRUDE FERTILIZER,MINERAL	1	No Quantity							39834			0
S3	2000	2000	2000	2	0	2	Export	170	Colombia	COL	724	Spain	ESP								27	CRUDE FERTILIZER,MINERAL	1	No Quantity							254			0
S3	2000	2000	2000	2	0	2	Export	170	Colombia	COL	757	Switzerland	CHE								27	CRUDE FERTILIZER,MINERAL	1	No Quantity							100			0
S3	2000	2000	2000	2	0	2	Export	170	Colombia	COL	780	Trinidad and Tobago	TTO								27	CRUDE FERTILIZER,MINERAL	1	No Quantity							1075			0
S3	2000	2000	2000	2	0	2	Export	170	Colombia	COL	842	USA	USA								27	CRUDE FERTILIZER,MINERAL	1	No Quantity							438748			0
S3	2000	2000	2000	2	0	2	Export	170	Colombia	COL	862	Venezuela	VEN								27	CRUDE FERTILIZER,MINERAL	1	No Quantity							2716502			0
S3	2000	2000	2000	2	0	2	Export	170	Colombia	COL	899	Areas, nes									27	CRUDE FERTILIZER,MINERAL	1	No Quantity							25264			0
S3	2000	2000	2000	2	0	2	Export	188	Costa Rica	CRI	0	World	WLD								27	CRUDE FERTILIZER,MINERAL	1	No Quantity							1423241			0
S3	2000	2000	2000	2	0	2	Export	188	Costa Rica	CRI	214	Dominican Rep.	DOM								27	CRUDE FERTILIZER,MINERAL	1	No Quantity							30079			0
S3	2000	2000	2000	2	0	2	Export	188	Costa Rica	CRI	218	Ecuador	ECU								27	CRUDE FERTILIZER,MINERAL	1	No Quantity							4500			0
S3	2000	2000	2000	2	0	2	Export	188	Costa Rica	CRI	222	El Salvador	SLV								27	CRUDE FERTILIZER,MINERAL	1	No Quantity							26466			0
S3	2000	2000	2000	2	0	2	Export	188	Costa Rica	CRI	276	Germany	DEU								27	CRUDE FERTILIZER,MINERAL	1	No Quantity							369596			0
S3	2000	2000	2000	2	0	2	Export	188	Costa Rica	CRI	320	Guatemala	GTM								27	CRUDE FERTILIZER,MINERAL	1	No Quantity							108727			0
S3	2000	2000	2000	2	0	2	Export	188	Costa Rica	CRI	340	Honduras	HND								27	CRUDE FERTILIZER,MINERAL	1	No Quantity							21023			0
S3	2000	2000	2000	2	0	2	Export	188	Costa Rica	CRI	484	Mexico	MEX								27	CRUDE FERTILIZER,MINERAL	1	No Quantity							23316			0
S3	2000	2000	2000	2	0	2	Export	188	Costa Rica	CRI	527	Oceania, nes									27	CRUDE FERTILIZER,MINERAL	1	No Quantity							31079			0
S3	2000	2000	2000	2	0	2	Export	188	Costa Rica	CRI	558	Nicaragua	NIC								27	CRUDE FERTILIZER,MINERAL	1	No Quantity							605183			0
S3	2000	2000	2000	2	0	2	Export	188	Costa Rica	CRI	591	Panama	PAN								27	CRUDE FERTILIZER,MINERAL	1	No Quantity							181287			0
S3	2000	2000	2000	2	0	2	Export	188	Costa Rica	CRI	724	Spain	ESP								27	CRUDE FERTILIZER,MINERAL	1	No Quantity							5			0
S3	2000	2000	2000	2	0	2	Export	188	Costa Rica	CRI	826	United Kingdom	GBR								27	CRUDE FERTILIZER,MINERAL	1	No Quantity							15			0
S3	2000	2000	2000	2	0	2	Export	188	Costa Rica	CRI	842	USA	USA								27	CRUDE FERTILIZER,MINERAL	1	No Quantity							6258			0
S3	2000	2000	2000	2	0	2	Export	188	Costa Rica	CRI	862	Venezuela	VEN								27	CRUDE FERTILIZER,MINERAL	1	No Quantity							15708			0
S3	2000	2000	2000	2	0	2	Export	170	Colombia	COL	0	World	WLD								28	METALLIFEROUS ORE,SCRAP	1	No Quantity							32831243			0
S3	2000	2000	2000	2	0	2	Export	170	Colombia	COL	56	Belgium	BEL								28	METALLIFEROUS ORE,SCRAP	1	No Quantity							39051			0
S3	2000	2000	2000	2	0	2	Export	170	Colombia	COL	156	China	CHN								28	METALLIFEROUS ORE,SCRAP	1	No Quantity							7494567			0
S3	2000	2000	2000	2	0	2	Export	170	Colombia	COL	188	Costa Rica	CRI								28	METALLIFEROUS ORE,SCRAP	1	No Quantity							800			0
S3	2000	2000	2000	2	0	2	Export	170	Colombia	COL	192	Cuba	CUB								28	METALLIFEROUS ORE,SCRAP	1	No Quantity							32745			0
S3	2000	2000	2000	2	0	2	Export	170	Colombia	COL	218	Ecuador	ECU								28	METALLIFEROUS ORE,SCRAP	1	No Quantity							9701			0
S3	2000	2000	2000	2	0	2	Export	170	Colombia	COL	276	Germany	DEU								28	METALLIFEROUS ORE,SCRAP	1	No Quantity							21562			0
S3	2000	2000	2000	2	0	2	Export	170	Colombia	COL	344	China, Hong Kong SAR	HKG								28	METALLIFEROUS ORE,SCRAP	1	No Quantity							106488			0
S3	2000	2000	2000	2	0	2	Export	170	Colombia	COL	392	Japan	JPN								28	METALLIFEROUS ORE,SCRAP	1	No Quantity							3525519			0
S3	2000	2000	2000	2	0	2	Export	170	Colombia	COL	410	Rep. of Korea	KOR								28	METALLIFEROUS ORE,SCRAP	1	No Quantity							2983437			0
S3	2000	2000	2000	2	0	2	Export	170	Colombia	COL	484	Mexico	MEX								28	METALLIFEROUS ORE,SCRAP	1	No Quantity							2103203			0
S3	2000	2000	2000	2	0	2	Export	170	Colombia	COL	490	Other Asia, nes									28	METALLIFEROUS ORE,SCRAP	1	No Quantity							1274335			0
S3	2000	2000	2000	2	0	2	Export	170	Colombia	COL	528	Netherlands	NLD								28	METALLIFEROUS ORE,SCRAP	1	No Quantity							2424247			0
S3	2000	2000	2000	2	0	2	Export	170	Colombia	COL	604	Peru	PER								28	METALLIFEROUS ORE,SCRAP	1	No Quantity							81422			0
S3	2000	2000	2000	2	0	2	Export	170	Colombia	COL	699	India	IND								28	METALLIFEROUS ORE,SCRAP	1	No Quantity							134699			0
S3	2000	2000	2000	2	0	2	Export	170	Colombia	COL	710	South Africa	ZAF								28	METALLIFEROUS ORE,SCRAP	1	No Quantity							15880			0
S3	2000	2000	2000	2	0	2	Export	170	Colombia	COL	724	Spain	ESP								28	METALLIFEROUS ORE,SCRAP	1	No Quantity							1286671			0
S3	2000	2000	2000	2	0	2	Export	170	Colombia	COL	764	Thailand	THA								28	METALLIFEROUS ORE,SCRAP	1	No Quantity							31821			0
S3	2000	2000	2000	2	0	2	Export	170	Colombia	COL	842	USA	USA								28	METALLIFEROUS ORE,SCRAP	1	No Quantity							11259089			0
S3	2000	2000	2000	2	0	2	Export	170	Colombia	COL	862	Venezuela	VEN								28	METALLIFEROUS ORE,SCRAP	1	No Quantity							6006			0
S3	2000	2000	2000	2	0	2	Export	188	Costa Rica	CRI	0	World	WLD								28	METALLIFEROUS ORE,SCRAP	1	No Quantity							7346070			0
S3	2000	2000	2000	2	0	2	Export	188	Costa Rica	CRI	156	China	CHN								28	METALLIFEROUS ORE,SCRAP	1	No Quantity							180478			0
S3	2000	2000	2000	2	0	2	Export	188	Costa Rica	CRI	170	Colombia	COL								28	METALLIFEROUS ORE,SCRAP	1	No Quantity							91760			0
S3	2000	2000	2000	2	0	2	Export	188	Costa Rica	CRI	222	El Salvador	SLV								28	METALLIFEROUS ORE,SCRAP	1	No Quantity							22239			0
S3	2000	2000	2000	2	0	2	Export	188	Costa Rica	CRI	320	Guatemala	GTM								28	METALLIFEROUS ORE,SCRAP	1	No Quantity							527374			0
S3	2000	2000	2000	2	0	2	Export	188	Costa Rica	CRI	340	Honduras	HND								28	METALLIFEROUS ORE,SCRAP	1	No Quantity							900			0
S3	2000	2000	2000	2	0	2	Export	188	Costa Rica	CRI	344	China, Hong Kong SAR	HKG								28	METALLIFEROUS ORE,SCRAP	1	No Quantity							27000			0
S3	2000	2000	2000	2	0	2	Export	188	Costa Rica	CRI	392	Japan	JPN								28	METALLIFEROUS ORE,SCRAP	1	No Quantity							15788			0
S3	2000	2000	2000	2	0	2	Export	188	Costa Rica	CRI	484	Mexico	MEX								28	METALLIFEROUS ORE,SCRAP	1	No Quantity							122574			0
S3	2000	2000	2000	2	0	2	Export	188	Costa Rica	CRI	490	Other Asia, nes									28	METALLIFEROUS ORE,SCRAP	1	No Quantity							122667			0
S3	2000	2000	2000	2	0	2	Export	188	Costa Rica	CRI	528	Netherlands	NLD								28	METALLIFEROUS ORE,SCRAP	1	No Quantity							25263			0
S3	2000	2000	2000	2	0	2	Export	188	Costa Rica	CRI	558	Nicaragua	NIC								28	METALLIFEROUS ORE,SCRAP	1	No Quantity							56811			0
S3	2000	2000	2000	2	0	2	Export	188	Costa Rica	CRI	591	Panama	PAN								28	METALLIFEROUS ORE,SCRAP	1	No Quantity							80162			0
S3	2000	2000	2000	2	0	2	Export	188	Costa Rica	CRI	842	USA	USA								28	METALLIFEROUS ORE,SCRAP	1	No Quantity							6073053			0
S3	2000	2000	2000	2	0	2	Export	170	Colombia	COL	0	World	WLD								29	CRUDE ANIMAL,VEG.MATERL.	1	No Quantity							589977989			0
S3	2000	2000	2000	2	0	2	Export	170	Colombia	COL	32	Argentina	ARG								29	CRUDE ANIMAL,VEG.MATERL.	1	No Quantity							2584430			0
S3	2000	2000	2000	2	0	2	Export	170	Colombia	COL	36	Australia	AUS								29	CRUDE ANIMAL,VEG.MATERL.	1	No Quantity							1736			0
S3	2000	2000	2000	2	0	2	Export	170	Colombia	COL	40	Austria	AUT								29	CRUDE ANIMAL,VEG.MATERL.	1	No Quantity							1049431			0
S3	2000	2000	2000	2	0	2	Export	170	Colombia	COL	52	Barbados	BRB								29	CRUDE ANIMAL,VEG.MATERL.	1	No Quantity							19645			0
S3	2000	2000	2000	2	0	2	Export	170	Colombia	COL	56	Belgium	BEL								29	CRUDE ANIMAL,VEG.MATERL.	1	No Quantity							3610			0
S3	2000	2000	2000	2	0	2	Export	170	Colombia	COL	68	Bolivia (Plurinational State of)	BOL								29	CRUDE ANIMAL,VEG.MATERL.	1	No Quantity							13500			0
S3	2000	2000	2000	2	0	2	Export	170	Colombia	COL	76	Brazil	BRA								29	CRUDE ANIMAL,VEG.MATERL.	1	No Quantity							1062811			0
S3	2000	2000	2000	2	0	2	Export	170	Colombia	COL	90	Solomon Isds	SLB								29	CRUDE ANIMAL,VEG.MATERL.	1	No Quantity							972			0
S3	2000	2000	2000	2	0	2	Export	170	Colombia	COL	120	Cameroon	CMR								29	CRUDE ANIMAL,VEG.MATERL.	1	No Quantity							1686			0
S3	2000	2000	2000	2	0	2	Export	170	Colombia	COL	124	Canada	CAN								29	CRUDE ANIMAL,VEG.MATERL.	1	No Quantity							12377853			0
S3	2000	2000	2000	2	0	2	Export	170	Colombia	COL	152	Chile	CHL								29	CRUDE ANIMAL,VEG.MATERL.	1	No Quantity							272768			0
S3	2000	2000	2000	2	0	2	Export	170	Colombia	COL	156	China	CHN								29	CRUDE ANIMAL,VEG.MATERL.	1	No Quantity							83313			0
S3	2000	2000	2000	2	0	2	Export	170	Colombia	COL	188	Costa Rica	CRI								29	CRUDE ANIMAL,VEG.MATERL.	1	No Quantity							11116			0
S3	2000	2000	2000	2	0	2	Export	170	Colombia	COL	191	Croatia	HRV								29	CRUDE ANIMAL,VEG.MATERL.	1	No Quantity							11050			0
S3	2000	2000	2000	2	0	2	Export	170	Colombia	COL	192	Cuba	CUB								29	CRUDE ANIMAL,VEG.MATERL.	1	No Quantity							16032			0
S3	2000	2000	2000	2	0	2	Export	170	Colombia	COL	203	Czechia	CZE								29	CRUDE ANIMAL,VEG.MATERL.	1	No Quantity							720844			0
S3	2000	2000	2000	2	0	2	Export	170	Colombia	COL	208	Denmark	DNK								29	CRUDE ANIMAL,VEG.MATERL.	1	No Quantity							39153			0
S3	2000	2000	2000	2	0	2	Export	170	Colombia	COL	214	Dominican Rep.	DOM								29	CRUDE ANIMAL,VEG.MATERL.	1	No Quantity							825			0
S3	2000	2000	2000	2	0	2	Export	170	Colombia	COL	218	Ecuador	ECU								29	CRUDE ANIMAL,VEG.MATERL.	1	No Quantity							560846			0
S3	2000	2000	2000	2	0	2	Export	170	Colombia	COL	222	El Salvador	SLV								29	CRUDE ANIMAL,VEG.MATERL.	1	No Quantity							19588			0
S3	2000	2000	2000	2	0	2	Export	170	Colombia	COL	233	Estonia	EST								29	CRUDE ANIMAL,VEG.MATERL.	1	No Quantity							987163			0
S3	2000	2000	2000	2	0	2	Export	170	Colombia	COL	246	Finland	FIN								29	CRUDE ANIMAL,VEG.MATERL.	1	No Quantity							713110			0
S3	2000	2000	2000	2	0	2	Export	170	Colombia	COL	251	France	FRA								29	CRUDE ANIMAL,VEG.MATERL.	1	No Quantity							2875990			0
S3	2000	2000	2000	2	0	2	Export	170	Colombia	COL	276	Germany	DEU								29	CRUDE ANIMAL,VEG.MATERL.	1	No Quantity							6045123			0
S3	2000	2000	2000	2	0	2	Export	170	Colombia	COL	300	Greece	GRC								29	CRUDE ANIMAL,VEG.MATERL.	1	No Quantity							135303			0
S3	2000	2000	2000	2	0	2	Export	170	Colombia	COL	316	Guam	GUM								29	CRUDE ANIMAL,VEG.MATERL.	1	No Quantity							564			0
S3	2000	2000	2000	2	0	2	Export	170	Colombia	COL	320	Guatemala	GTM								29	CRUDE ANIMAL,VEG.MATERL.	1	No Quantity							27622			0
S3	2000	2000	2000	2	0	2	Export	170	Colombia	COL	340	Honduras	HND								29	CRUDE ANIMAL,VEG.MATERL.	1	No Quantity							70861			0
S3	2000	2000	2000	2	0	2	Export	170	Colombia	COL	344	China, Hong Kong SAR	HKG								29	CRUDE ANIMAL,VEG.MATERL.	1	No Quantity							1168950			0
S3	2000	2000	2000	2	0	2	Export	170	Colombia	COL	348	Hungary	HUN								29	CRUDE ANIMAL,VEG.MATERL.	1	No Quantity							26335			0
S3	2000	2000	2000	2	0	2	Export	170	Colombia	COL	372	Ireland	IRL								29	CRUDE ANIMAL,VEG.MATERL.	1	No Quantity							1593060			0
S3	2000	2000	2000	2	0	2	Export	170	Colombia	COL	381	Italy	ITA								29	CRUDE ANIMAL,VEG.MATERL.	1	No Quantity							1006208			0
S3	2000	2000	2000	2	0	2	Export	170	Colombia	COL	388	Jamaica	JAM								29	CRUDE ANIMAL,VEG.MATERL.	1	No Quantity							310159			0
S3	2000	2000	2000	2	0	2	Export	170	Colombia	COL	392	Japan	JPN								29	CRUDE ANIMAL,VEG.MATERL.	1	No Quantity							5152853			0
S3	2000	2000	2000	2	0	2	Export	170	Colombia	COL	410	Rep. of Korea	KOR								29	CRUDE ANIMAL,VEG.MATERL.	1	No Quantity							14971			0
S3	2000	2000	2000	2	0	2	Export	170	Colombia	COL	414	Kuwait	KWT								29	CRUDE ANIMAL,VEG.MATERL.	1	No Quantity							441627			0
S3	2000	2000	2000	2	0	2	Export	170	Colombia	COL	428	Latvia	LVA								29	CRUDE ANIMAL,VEG.MATERL.	1	No Quantity							3717			0
S3	2000	2000	2000	2	0	2	Export	170	Colombia	COL	440	Lithuania	LTU								29	CRUDE ANIMAL,VEG.MATERL.	1	No Quantity							46164			0
S3	2000	2000	2000	2	0	2	Export	170	Colombia	COL	484	Mexico	MEX								29	CRUDE ANIMAL,VEG.MATERL.	1	No Quantity							111890			0
S3	2000	2000	2000	2	0	2	Export	170	Colombia	COL	490	Other Asia, nes									29	CRUDE ANIMAL,VEG.MATERL.	1	No Quantity							552647			0
S3	2000	2000	2000	2	0	2	Export	170	Colombia	COL	528	Netherlands	NLD								29	CRUDE ANIMAL,VEG.MATERL.	1	No Quantity							7233818			0
S3	2000	2000	2000	2	0	2	Export	170	Colombia	COL	530	Neth. Antilles	ANT								29	CRUDE ANIMAL,VEG.MATERL.	1	No Quantity							602875			0
S3	2000	2000	2000	2	0	2	Export	170	Colombia	COL	533	Aruba	ABW								29	CRUDE ANIMAL,VEG.MATERL.	1	No Quantity							310673			0
S3	2000	2000	2000	2	0	2	Export	170	Colombia	COL	554	New Zealand	NZL								29	CRUDE ANIMAL,VEG.MATERL.	1	No Quantity							139109			0
S3	2000	2000	2000	2	0	2	Export	170	Colombia	COL	579	Norway	NOR								29	CRUDE ANIMAL,VEG.MATERL.	1	No Quantity							166546			0
S3	2000	2000	2000	2	0	2	Export	170	Colombia	COL	586	Pakistan	PAK								29	CRUDE ANIMAL,VEG.MATERL.	1	No Quantity							24089			0
S3	2000	2000	2000	2	0	2	Export	170	Colombia	COL	591	Panama	PAN								29	CRUDE ANIMAL,VEG.MATERL.	1	No Quantity							676479			0
S3	2000	2000	2000	2	0	2	Export	170	Colombia	COL	600	Paraguay	PRY								29	CRUDE ANIMAL,VEG.MATERL.	1	No Quantity							22251			0
S3	2000	2000	2000	2	0	2	Export	170	Colombia	COL	604	Peru	PER								29	CRUDE ANIMAL,VEG.MATERL.	1	No Quantity							673			0
S3	2000	2000	2000	2	0	2	Export	170	Colombia	COL	608	Philippines	PHL								29	CRUDE ANIMAL,VEG.MATERL.	1	No Quantity							43011			0
S3	2000	2000	2000	2	0	2	Export	170	Colombia	COL	616	Poland	POL								29	CRUDE ANIMAL,VEG.MATERL.	1	No Quantity							323513			0
S3	2000	2000	2000	2	0	2	Export	170	Colombia	COL	620	Portugal	PRT								29	CRUDE ANIMAL,VEG.MATERL.	1	No Quantity							7185			0
S3	2000	2000	2000	2	0	2	Export	170	Colombia	COL	643	Russian Federation	RUS								29	CRUDE ANIMAL,VEG.MATERL.	1	No Quantity							6180806			0
S3	2000	2000	2000	2	0	2	Export	170	Colombia	COL	646	Rwanda	RWA								29	CRUDE ANIMAL,VEG.MATERL.	1	No Quantity							7258			0
S3	2000	2000	2000	2	0	2	Export	170	Colombia	COL	682	Saudi Arabia	SAU								29	CRUDE ANIMAL,VEG.MATERL.	1	No Quantity							118573			0
S3	2000	2000	2000	2	0	2	Export	170	Colombia	COL	702	Singapore	SGP								29	CRUDE ANIMAL,VEG.MATERL.	1	No Quantity							179024			0
S3	2000	2000	2000	2	0	2	Export	170	Colombia	COL	703	Slovakia	SVK								29	CRUDE ANIMAL,VEG.MATERL.	1	No Quantity							83912			0
S3	2000	2000	2000	2	0	2	Export	170	Colombia	COL	704	Viet Nam	VNM								29	CRUDE ANIMAL,VEG.MATERL.	1	No Quantity							1329			0
S3	2000	2000	2000	2	0	2	Export	170	Colombia	COL	705	Slovenia	SVN								29	CRUDE ANIMAL,VEG.MATERL.	1	No Quantity							79291			0
S3	2000	2000	2000	2	0	2	Export	170	Colombia	COL	724	Spain	ESP								29	CRUDE ANIMAL,VEG.MATERL.	1	No Quantity							9103861			0
S3	2000	2000	2000	2	0	2	Export	170	Colombia	COL	752	Sweden	SWE								29	CRUDE ANIMAL,VEG.MATERL.	1	No Quantity							2065972			0
S3	2000	2000	2000	2	0	2	Export	170	Colombia	COL	757	Switzerland	CHE								29	CRUDE ANIMAL,VEG.MATERL.	1	No Quantity							802291			0
S3	2000	2000	2000	2	0	2	Export	170	Colombia	COL	780	Trinidad and Tobago	TTO								29	CRUDE ANIMAL,VEG.MATERL.	1	No Quantity							287355			0
S3	2000	2000	2000	2	0	2	Export	170	Colombia	COL	784	United Arab Emirates	ARE								29	CRUDE ANIMAL,VEG.MATERL.	1	No Quantity							58064			0
S3	2000	2000	2000	2	0	2	Export	170	Colombia	COL	792	Turkey	TUR								29	CRUDE ANIMAL,VEG.MATERL.	1	No Quantity							317			0
S3	2000	2000	2000	2	0	2	Export	170	Colombia	COL	804	Ukraine	UKR								29	CRUDE ANIMAL,VEG.MATERL.	1	No Quantity							1191173			0
S3	2000	2000	2000	2	0	2	Export	170	Colombia	COL	826	United Kingdom	GBR								29	CRUDE ANIMAL,VEG.MATERL.	1	No Quantity							28490279			0
S3	2000	2000	2000	2	0	2	Export	170	Colombia	COL	842	USA	USA								29	CRUDE ANIMAL,VEG.MATERL.	1	No Quantity							481147430			0
S3	2000	2000	2000	2	0	2	Export	170	Colombia	COL	862	Venezuela	VEN								29	CRUDE ANIMAL,VEG.MATERL.	1	No Quantity							10495306			0
S3	2000	2000	2000	2	0	2	Export	188	Costa Rica	CRI	0	World	WLD								29	CRUDE ANIMAL,VEG.MATERL.	1	No Quantity							159796668			0
S3	2000	2000	2000	2	0	2	Export	188	Costa Rica	CRI	32	Argentina	ARG								29	CRUDE ANIMAL,VEG.MATERL.	1	No Quantity							1442			0
S3	2000	2000	2000	2	0	2	Export	188	Costa Rica	CRI	36	Australia	AUS								29	CRUDE ANIMAL,VEG.MATERL.	1	No Quantity							25844			0
S3	2000	2000	2000	2	0	2	Export	188	Costa Rica	CRI	40	Austria	AUT								29	CRUDE ANIMAL,VEG.MATERL.	1	No Quantity							24623			0
S3	2000	2000	2000	2	0	2	Export	188	Costa Rica	CRI	44	Bahamas	BHS								29	CRUDE ANIMAL,VEG.MATERL.	1	No Quantity							837			0
S3	2000	2000	2000	2	0	2	Export	188	Costa Rica	CRI	56	Belgium	BEL								29	CRUDE ANIMAL,VEG.MATERL.	1	No Quantity							1710172			0
S3	2000	2000	2000	2	0	2	Export	188	Costa Rica	CRI	60	Bermuda	BMU								29	CRUDE ANIMAL,VEG.MATERL.	1	No Quantity							650			0
S3	2000	2000	2000	2	0	2	Export	188	Costa Rica	CRI	76	Brazil	BRA								29	CRUDE ANIMAL,VEG.MATERL.	1	No Quantity							68325			0
S3	2000	2000	2000	2	0	2	Export	188	Costa Rica	CRI	84	Belize	BLZ								29	CRUDE ANIMAL,VEG.MATERL.	1	No Quantity							9500			0
S3	2000	2000	2000	2	0	2	Export	188	Costa Rica	CRI	124	Canada	CAN								29	CRUDE ANIMAL,VEG.MATERL.	1	No Quantity							1844211			0
S3	2000	2000	2000	2	0	2	Export	188	Costa Rica	CRI	136	Cayman Isds	CYM								29	CRUDE ANIMAL,VEG.MATERL.	1	No Quantity							20588			0
S3	2000	2000	2000	2	0	2	Export	188	Costa Rica	CRI	152	Chile	CHL								29	CRUDE ANIMAL,VEG.MATERL.	1	No Quantity							131423			0
S3	2000	2000	2000	2	0	2	Export	188	Costa Rica	CRI	156	China	CHN								29	CRUDE ANIMAL,VEG.MATERL.	1	No Quantity							251237			0
S3	2000	2000	2000	2	0	2	Export	188	Costa Rica	CRI	170	Colombia	COL								29	CRUDE ANIMAL,VEG.MATERL.	1	No Quantity							457057			0
S3	2000	2000	2000	2	0	2	Export	188	Costa Rica	CRI	191	Croatia	HRV								29	CRUDE ANIMAL,VEG.MATERL.	1	No Quantity							8116			0
S3	2000	2000	2000	2	0	2	Export	188	Costa Rica	CRI	192	Cuba	CUB								29	CRUDE ANIMAL,VEG.MATERL.	1	No Quantity							42057			0
S3	2000	2000	2000	2	0	2	Export	188	Costa Rica	CRI	203	Czechia	CZE								29	CRUDE ANIMAL,VEG.MATERL.	1	No Quantity							128093			0
S3	2000	2000	2000	2	0	2	Export	188	Costa Rica	CRI	208	Denmark	DNK								29	CRUDE ANIMAL,VEG.MATERL.	1	No Quantity							1101988			0
S3	2000	2000	2000	2	0	2	Export	188	Costa Rica	CRI	214	Dominican Rep.	DOM								29	CRUDE ANIMAL,VEG.MATERL.	1	No Quantity							53288			0
S3	2000	2000	2000	2	0	2	Export	188	Costa Rica	CRI	218	Ecuador	ECU								29	CRUDE ANIMAL,VEG.MATERL.	1	No Quantity							490524			0
S3	2000	2000	2000	2	0	2	Export	188	Costa Rica	CRI	222	El Salvador	SLV								29	CRUDE ANIMAL,VEG.MATERL.	1	No Quantity							77455			0
S3	2000	2000	2000	2	0	2	Export	188	Costa Rica	CRI	251	France	FRA								29	CRUDE ANIMAL,VEG.MATERL.	1	No Quantity							3415075			0
S3	2000	2000	2000	2	0	2	Export	188	Costa Rica	CRI	276	Germany	DEU								29	CRUDE ANIMAL,VEG.MATERL.	1	No Quantity							18384267			0
S3	2000	2000	2000	2	0	2	Export	188	Costa Rica	CRI	300	Greece	GRC								29	CRUDE ANIMAL,VEG.MATERL.	1	No Quantity							199407			0
S3	2000	2000	2000	2	0	2	Export	188	Costa Rica	CRI	320	Guatemala	GTM								29	CRUDE ANIMAL,VEG.MATERL.	1	No Quantity							723988			0
S3	2000	2000	2000	2	0	2	Export	188	Costa Rica	CRI	332	Haiti	HTI								29	CRUDE ANIMAL,VEG.MATERL.	1	No Quantity							3134			0
S3	2000	2000	2000	2	0	2	Export	188	Costa Rica	CRI	340	Honduras	HND								29	CRUDE ANIMAL,VEG.MATERL.	1	No Quantity							437753			0
S3	2000	2000	2000	2	0	2	Export	188	Costa Rica	CRI	344	China, Hong Kong SAR	HKG								29	CRUDE ANIMAL,VEG.MATERL.	1	No Quantity							624750			0
S3	2000	2000	2000	2	0	2	Export	188	Costa Rica	CRI	348	Hungary	HUN								29	CRUDE ANIMAL,VEG.MATERL.	1	No Quantity							40821			0
S3	2000	2000	2000	2	0	2	Export	188	Costa Rica	CRI	352	Iceland	ISL								29	CRUDE ANIMAL,VEG.MATERL.	1	No Quantity							1244			0
S3	2000	2000	2000	2	0	2	Export	188	Costa Rica	CRI	372	Ireland	IRL								29	CRUDE ANIMAL,VEG.MATERL.	1	No Quantity							782			0
S3	2000	2000	2000	2	0	2	Export	188	Costa Rica	CRI	381	Italy	ITA								29	CRUDE ANIMAL,VEG.MATERL.	1	No Quantity							1410559			0
S3	2000	2000	2000	2	0	2	Export	188	Costa Rica	CRI	392	Japan	JPN								29	CRUDE ANIMAL,VEG.MATERL.	1	No Quantity							4409481			0
S3	2000	2000	2000	2	0	2	Export	188	Costa Rica	CRI	400	Jordan	JOR								29	CRUDE ANIMAL,VEG.MATERL.	1	No Quantity							3532			0
S3	2000	2000	2000	2	0	2	Export	188	Costa Rica	CRI	408	Dem. People's Rep. of Korea	PRK								29	CRUDE ANIMAL,VEG.MATERL.	1	No Quantity							38909			0
S3	2000	2000	2000	2	0	2	Export	188	Costa Rica	CRI	410	Rep. of Korea	KOR								29	CRUDE ANIMAL,VEG.MATERL.	1	No Quantity							395500			0
S3	2000	2000	2000	2	0	2	Export	188	Costa Rica	CRI	414	Kuwait	KWT								29	CRUDE ANIMAL,VEG.MATERL.	1	No Quantity							37341			0
S3	2000	2000	2000	2	0	2	Export	188	Costa Rica	CRI	418	Lao People's Dem. Rep.	LAO								29	CRUDE ANIMAL,VEG.MATERL.	1	No Quantity							1265			0
S3	2000	2000	2000	2	0	2	Export	188	Costa Rica	CRI	484	Mexico	MEX								29	CRUDE ANIMAL,VEG.MATERL.	1	No Quantity							282295			0
S3	2000	2000	2000	2	0	2	Export	188	Costa Rica	CRI	490	Other Asia, nes									29	CRUDE ANIMAL,VEG.MATERL.	1	No Quantity							167081			0
S3	2000	2000	2000	2	0	2	Export	188	Costa Rica	CRI	528	Netherlands	NLD								29	CRUDE ANIMAL,VEG.MATERL.	1	No Quantity							55028561			0
S3	2000	2000	2000	2	0	2	Export	188	Costa Rica	CRI	530	Neth. Antilles	ANT								29	CRUDE ANIMAL,VEG.MATERL.	1	No Quantity							42293			0
S3	2000	2000	2000	2	0	2	Export	188	Costa Rica	CRI	554	New Zealand	NZL								29	CRUDE ANIMAL,VEG.MATERL.	1	No Quantity							77607			0
S3	2000	2000	2000	2	0	2	Export	188	Costa Rica	CRI	558	Nicaragua	NIC								29	CRUDE ANIMAL,VEG.MATERL.	1	No Quantity							389395			0
S3	2000	2000	2000	2	0	2	Export	188	Costa Rica	CRI	568	Other Europe, nes									29	CRUDE ANIMAL,VEG.MATERL.	1	No Quantity							1799			0
S3	2000	2000	2000	2	0	2	Export	188	Costa Rica	CRI	579	Norway	NOR								29	CRUDE ANIMAL,VEG.MATERL.	1	No Quantity							39222			0
S3	2000	2000	2000	2	0	2	Export	188	Costa Rica	CRI	591	Panama	PAN								29	CRUDE ANIMAL,VEG.MATERL.	1	No Quantity							336714			0
S3	2000	2000	2000	2	0	2	Export	188	Costa Rica	CRI	608	Philippines	PHL								29	CRUDE ANIMAL,VEG.MATERL.	1	No Quantity							864			0
S3	2000	2000	2000	2	0	2	Export	188	Costa Rica	CRI	616	Poland	POL								29	CRUDE ANIMAL,VEG.MATERL.	1	No Quantity							461514			0
S3	2000	2000	2000	2	0	2	Export	188	Costa Rica	CRI	620	Portugal	PRT								29	CRUDE ANIMAL,VEG.MATERL.	1	No Quantity							156997			0
S3	2000	2000	2000	2	0	2	Export	188	Costa Rica	CRI	637	North America and Central America, nes									29	CRUDE ANIMAL,VEG.MATERL.	1	No Quantity							1864			0
S3	2000	2000	2000	2	0	2	Export	188	Costa Rica	CRI	643	Russian Federation	RUS								29	CRUDE ANIMAL,VEG.MATERL.	1	No Quantity							2904			0
S3	2000	2000	2000	2	0	2	Export	188	Costa Rica	CRI	682	Saudi Arabia	SAU								29	CRUDE ANIMAL,VEG.MATERL.	1	No Quantity							28451			0
S3	2000	2000	2000	2	0	2	Export	188	Costa Rica	CRI	710	South Africa	ZAF								29	CRUDE ANIMAL,VEG.MATERL.	1	No Quantity							1492			0
S3	2000	2000	2000	2	0	2	Export	188	Costa Rica	CRI	716	Zimbabwe	ZWE								29	CRUDE ANIMAL,VEG.MATERL.	1	No Quantity							70			0
S3	2000	2000	2000	2	0	2	Export	188	Costa Rica	CRI	724	Spain	ESP								29	CRUDE ANIMAL,VEG.MATERL.	1	No Quantity							1712018			0
S3	2000	2000	2000	2	0	2	Export	188	Costa Rica	CRI	740	Suriname	SUR								29	CRUDE ANIMAL,VEG.MATERL.	1	No Quantity							11000			0
S3	2000	2000	2000	2	0	2	Export	188	Costa Rica	CRI	752	Sweden	SWE								29	CRUDE ANIMAL,VEG.MATERL.	1	No Quantity							256724			0
S3	2000	2000	2000	2	0	2	Export	188	Costa Rica	CRI	757	Switzerland	CHE								29	CRUDE ANIMAL,VEG.MATERL.	1	No Quantity							68854			0
S3	2000	2000	2000	2	0	2	Export	188	Costa Rica	CRI	760	Syria	SYR								29	CRUDE ANIMAL,VEG.MATERL.	1	No Quantity							6208			0
S3	2000	2000	2000	2	0	2	Export	188	Costa Rica	CRI	818	Egypt	EGY								29	CRUDE ANIMAL,VEG.MATERL.	1	No Quantity							15755			0
S3	2000	2000	2000	2	0	2	Export	188	Costa Rica	CRI	826	United Kingdom	GBR								29	CRUDE ANIMAL,VEG.MATERL.	1	No Quantity							2621610			0
S3	2000	2000	2000	2	0	2	Export	188	Costa Rica	CRI	842	USA	USA								29	CRUDE ANIMAL,VEG.MATERL.	1	No Quantity							61437415			0
S3	2000	2000	2000	2	0	2	Export	188	Costa Rica	CRI	858	Uruguay	URY								29	CRUDE ANIMAL,VEG.MATERL.	1	No Quantity							5832			0
S3	2000	2000	2000	2	0	2	Export	188	Costa Rica	CRI	862	Venezuela	VEN								29	CRUDE ANIMAL,VEG.MATERL.	1	No Quantity							66890			0
S3	2000	2000	2000	2	0	2	Export	170	Colombia	COL	0	World	WLD								32	COAL, COKE, BRIQUETTES	1	No Quantity							892881720			0
S3	2000	2000	2000	2	0	2	Export	170	Colombia	COL	32	Argentina	ARG								32	COAL, COKE, BRIQUETTES	1	No Quantity							7830			0
S3	2000	2000	2000	2	0	2	Export	170	Colombia	COL	56	Belgium	BEL								32	COAL, COKE, BRIQUETTES	1	No Quantity							14226716			0
S3	2000	2000	2000	2	0	2	Export	170	Colombia	COL	76	Brazil	BRA								32	COAL, COKE, BRIQUETTES	1	No Quantity							3126414			0
S3	2000	2000	2000	2	0	2	Export	170	Colombia	COL	124	Canada	CAN								32	COAL, COKE, BRIQUETTES	1	No Quantity							36204603			0
S3	2000	2000	2000	2	0	2	Export	170	Colombia	COL	152	Chile	CHL								32	COAL, COKE, BRIQUETTES	1	No Quantity							18409300			0
S3	2000	2000	2000	2	0	2	Export	170	Colombia	COL	188	Costa Rica	CRI								32	COAL, COKE, BRIQUETTES	1	No Quantity							322812			0
S3	2000	2000	2000	2	0	2	Export	170	Colombia	COL	191	Croatia	HRV								32	COAL, COKE, BRIQUETTES	1	No Quantity							2109732			0
S3	2000	2000	2000	2	0	2	Export	170	Colombia	COL	192	Cuba	CUB								32	COAL, COKE, BRIQUETTES	1	No Quantity							2113365			0
S3	2000	2000	2000	2	0	2	Export	170	Colombia	COL	208	Denmark	DNK								32	COAL, COKE, BRIQUETTES	1	No Quantity							15864824			0
S3	2000	2000	2000	2	0	2	Export	170	Colombia	COL	214	Dominican Rep.	DOM								32	COAL, COKE, BRIQUETTES	1	No Quantity							2581203			0
S3	2000	2000	2000	2	0	2	Export	170	Colombia	COL	218	Ecuador	ECU								32	COAL, COKE, BRIQUETTES	1	No Quantity							243569			0
S3	2000	2000	2000	2	0	2	Export	170	Colombia	COL	222	El Salvador	SLV								32	COAL, COKE, BRIQUETTES	1	No Quantity							11610			0
S3	2000	2000	2000	2	0	2	Export	170	Colombia	COL	251	France	FRA								32	COAL, COKE, BRIQUETTES	1	No Quantity							65134146			0
S3	2000	2000	2000	2	0	2	Export	170	Colombia	COL	276	Germany	DEU								32	COAL, COKE, BRIQUETTES	1	No Quantity							139564132			0
S3	2000	2000	2000	2	0	2	Export	170	Colombia	COL	320	Guatemala	GTM								32	COAL, COKE, BRIQUETTES	1	No Quantity							8869761			0
S3	2000	2000	2000	2	0	2	Export	170	Colombia	COL	340	Honduras	HND								32	COAL, COKE, BRIQUETTES	1	No Quantity							3109310			0
S3	2000	2000	2000	2	0	2	Export	170	Colombia	COL	372	Ireland	IRL								32	COAL, COKE, BRIQUETTES	1	No Quantity							30846802			0
S3	2000	2000	2000	2	0	2	Export	170	Colombia	COL	376	Israel	ISR								32	COAL, COKE, BRIQUETTES	1	No Quantity							22748361			0
S3	2000	2000	2000	2	0	2	Export	170	Colombia	COL	381	Italy	ITA								32	COAL, COKE, BRIQUETTES	1	No Quantity							49484596			0
S3	2000	2000	2000	2	0	2	Export	170	Colombia	COL	392	Japan	JPN								32	COAL, COKE, BRIQUETTES	1	No Quantity							2377146			0
S3	2000	2000	2000	2	0	2	Export	170	Colombia	COL	484	Mexico	MEX								32	COAL, COKE, BRIQUETTES	1	No Quantity							8013440			0
S3	2000	2000	2000	2	0	2	Export	170	Colombia	COL	528	Netherlands	NLD								32	COAL, COKE, BRIQUETTES	1	No Quantity							44962733			0
S3	2000	2000	2000	2	0	2	Export	170	Colombia	COL	591	Panama	PAN								32	COAL, COKE, BRIQUETTES	1	No Quantity							1343133			0
S3	2000	2000	2000	2	0	2	Export	170	Colombia	COL	604	Peru	PER								32	COAL, COKE, BRIQUETTES	1	No Quantity							12608226			0
S3	2000	2000	2000	2	0	2	Export	170	Colombia	COL	620	Portugal	PRT								32	COAL, COKE, BRIQUETTES	1	No Quantity							65304146			0
S3	2000	2000	2000	2	0	2	Export	170	Colombia	COL	705	Slovenia	SVN								32	COAL, COKE, BRIQUETTES	1	No Quantity							4779050			0
S3	2000	2000	2000	2	0	2	Export	170	Colombia	COL	724	Spain	ESP								32	COAL, COKE, BRIQUETTES	1	No Quantity							25601911			0
S3	2000	2000	2000	2	0	2	Export	170	Colombia	COL	752	Sweden	SWE								32	COAL, COKE, BRIQUETTES	1	No Quantity							2434004			0
S3	2000	2000	2000	2	0	2	Export	170	Colombia	COL	780	Trinidad and Tobago	TTO								32	COAL, COKE, BRIQUETTES	1	No Quantity							459336			0
S3	2000	2000	2000	2	0	2	Export	170	Colombia	COL	826	United Kingdom	GBR								32	COAL, COKE, BRIQUETTES	1	No Quantity							126017665			0
S3	2000	2000	2000	2	0	2	Export	170	Colombia	COL	842	USA	USA								32	COAL, COKE, BRIQUETTES	1	No Quantity							177566075			0
S3	2000	2000	2000	2	0	2	Export	170	Colombia	COL	862	Venezuela	VEN								32	COAL, COKE, BRIQUETTES	1	No Quantity							6435769			0
S3	2000	2000	2000	2	0	2	Export	170	Colombia	COL	0	World	WLD								33	PETROLEUM,PETROL.PRODUCT	1	No Quantity							4762123250			0
S3	2000	2000	2000	2	0	2	Export	170	Colombia	COL	32	Argentina	ARG								33	PETROLEUM,PETROL.PRODUCT	1	No Quantity							8320975			0
S3	2000	2000	2000	2	0	2	Export	170	Colombia	COL	36	Australia	AUS								33	PETROLEUM,PETROL.PRODUCT	1	No Quantity							4167			0
S3	2000	2000	2000	2	0	2	Export	170	Colombia	COL	44	Bahamas	BHS								33	PETROLEUM,PETROL.PRODUCT	1	No Quantity							24199970			0
S3	2000	2000	2000	2	0	2	Export	170	Colombia	COL	68	Bolivia (Plurinational State of)	BOL								33	PETROLEUM,PETROL.PRODUCT	1	No Quantity							34			0
S3	2000	2000	2000	2	0	2	Export	170	Colombia	COL	76	Brazil	BRA								33	PETROLEUM,PETROL.PRODUCT	1	No Quantity							153775339			0
S3	2000	2000	2000	2	0	2	Export	170	Colombia	COL	124	Canada	CAN								33	PETROLEUM,PETROL.PRODUCT	1	No Quantity							9269867			0
S3	2000	2000	2000	2	0	2	Export	170	Colombia	COL	152	Chile	CHL								33	PETROLEUM,PETROL.PRODUCT	1	No Quantity							5160238			0
S3	2000	2000	2000	2	0	2	Export	170	Colombia	COL	188	Costa Rica	CRI								33	PETROLEUM,PETROL.PRODUCT	1	No Quantity							68540			0
S3	2000	2000	2000	2	0	2	Export	170	Colombia	COL	192	Cuba	CUB								33	PETROLEUM,PETROL.PRODUCT	1	No Quantity							15207			0
S3	2000	2000	2000	2	0	2	Export	170	Colombia	COL	214	Dominican Rep.	DOM								33	PETROLEUM,PETROL.PRODUCT	1	No Quantity							290833			0
S3	2000	2000	2000	2	0	2	Export	170	Colombia	COL	218	Ecuador	ECU								33	PETROLEUM,PETROL.PRODUCT	1	No Quantity							12340230			0
S3	2000	2000	2000	2	0	2	Export	170	Colombia	COL	222	El Salvador	SLV								33	PETROLEUM,PETROL.PRODUCT	1	No Quantity							20728			0
S3	2000	2000	2000	2	0	2	Export	170	Colombia	COL	251	France	FRA								33	PETROLEUM,PETROL.PRODUCT	1	No Quantity							51			0
S3	2000	2000	2000	2	0	2	Export	170	Colombia	COL	320	Guatemala	GTM								33	PETROLEUM,PETROL.PRODUCT	1	No Quantity							182526			0
S3	2000	2000	2000	2	0	2	Export	170	Colombia	COL	328	Guyana	GUY								33	PETROLEUM,PETROL.PRODUCT	1	No Quantity							17748			0
S3	2000	2000	2000	2	0	2	Export	170	Colombia	COL	340	Honduras	HND								33	PETROLEUM,PETROL.PRODUCT	1	No Quantity							209654			0
S3	2000	2000	2000	2	0	2	Export	170	Colombia	COL	388	Jamaica	JAM								33	PETROLEUM,PETROL.PRODUCT	1	No Quantity							14220			0
S3	2000	2000	2000	2	0	2	Export	170	Colombia	COL	430	Liberia	LBR								33	PETROLEUM,PETROL.PRODUCT	1	No Quantity							8649			0
S3	2000	2000	2000	2	0	2	Export	170	Colombia	COL	484	Mexico	MEX								33	PETROLEUM,PETROL.PRODUCT	1	No Quantity							18738350			0
S3	2000	2000	2000	2	0	2	Export	170	Colombia	COL	530	Neth. Antilles	ANT								33	PETROLEUM,PETROL.PRODUCT	1	No Quantity							35874738			0
S3	2000	2000	2000	2	0	2	Export	170	Colombia	COL	533	Aruba	ABW								33	PETROLEUM,PETROL.PRODUCT	1	No Quantity							65			0
S3	2000	2000	2000	2	0	2	Export	170	Colombia	COL	591	Panama	PAN								33	PETROLEUM,PETROL.PRODUCT	1	No Quantity							45823429			0
S3	2000	2000	2000	2	0	2	Export	170	Colombia	COL	600	Paraguay	PRY								33	PETROLEUM,PETROL.PRODUCT	1	No Quantity							52467			0
S3	2000	2000	2000	2	0	2	Export	170	Colombia	COL	604	Peru	PER								33	PETROLEUM,PETROL.PRODUCT	1	No Quantity							123814662			0
S3	2000	2000	2000	2	0	2	Export	170	Colombia	COL	724	Spain	ESP								33	PETROLEUM,PETROL.PRODUCT	1	No Quantity							5058516			0
S3	2000	2000	2000	2	0	2	Export	170	Colombia	COL	740	Suriname	SUR								33	PETROLEUM,PETROL.PRODUCT	1	No Quantity							9205			0
S3	2000	2000	2000	2	0	2	Export	170	Colombia	COL	752	Sweden	SWE								33	PETROLEUM,PETROL.PRODUCT	1	No Quantity							94			0
S3	2000	2000	2000	2	0	2	Export	170	Colombia	COL	757	Switzerland	CHE								33	PETROLEUM,PETROL.PRODUCT	1	No Quantity							14570			0
S3	2000	2000	2000	2	0	2	Export	170	Colombia	COL	780	Trinidad and Tobago	TTO								33	PETROLEUM,PETROL.PRODUCT	1	No Quantity							181043464			0
S3	2000	2000	2000	2	0	2	Export	170	Colombia	COL	842	USA	USA								33	PETROLEUM,PETROL.PRODUCT	1	No Quantity							4135857670			0
S3	2000	2000	2000	2	0	2	Export	170	Colombia	COL	862	Venezuela	VEN								33	PETROLEUM,PETROL.PRODUCT	1	No Quantity							1786425			0
S3	2000	2000	2000	2	0	2	Export	170	Colombia	COL	899	Areas, nes									33	PETROLEUM,PETROL.PRODUCT	1	No Quantity							150619			0
S3	2000	2000	2000	2	0	2	Export	188	Costa Rica	CRI	0	World	WLD								33	PETROLEUM,PETROL.PRODUCT	1	No Quantity							33306104			0
S3	2000	2000	2000	2	0	2	Export	188	Costa Rica	CRI	8	Albania	ALB								33	PETROLEUM,PETROL.PRODUCT	1	No Quantity							7410			0
S3	2000	2000	2000	2	0	2	Export	188	Costa Rica	CRI	32	Argentina	ARG								33	PETROLEUM,PETROL.PRODUCT	1	No Quantity							85333			0
S3	2000	2000	2000	2	0	2	Export	188	Costa Rica	CRI	44	Bahamas	BHS								33	PETROLEUM,PETROL.PRODUCT	1	No Quantity							7489			0
S3	2000	2000	2000	2	0	2	Export	188	Costa Rica	CRI	56	Belgium	BEL								33	PETROLEUM,PETROL.PRODUCT	1	No Quantity							439943			0
S3	2000	2000	2000	2	0	2	Export	188	Costa Rica	CRI	76	Brazil	BRA								33	PETROLEUM,PETROL.PRODUCT	1	No Quantity							14347			0
S3	2000	2000	2000	2	0	2	Export	188	Costa Rica	CRI	84	Belize	BLZ								33	PETROLEUM,PETROL.PRODUCT	1	No Quantity							73667			0
S3	2000	2000	2000	2	0	2	Export	188	Costa Rica	CRI	124	Canada	CAN								33	PETROLEUM,PETROL.PRODUCT	1	No Quantity							539693			0
S3	2000	2000	2000	2	0	2	Export	188	Costa Rica	CRI	136	Cayman Isds	CYM								33	PETROLEUM,PETROL.PRODUCT	1	No Quantity							12158			0
S3	2000	2000	2000	2	0	2	Export	188	Costa Rica	CRI	152	Chile	CHL								33	PETROLEUM,PETROL.PRODUCT	1	No Quantity							102581			0
S3	2000	2000	2000	2	0	2	Export	188	Costa Rica	CRI	156	China	CHN								33	PETROLEUM,PETROL.PRODUCT	1	No Quantity							3863			0
S3	2000	2000	2000	2	0	2	Export	188	Costa Rica	CRI	170	Colombia	COL								33	PETROLEUM,PETROL.PRODUCT	1	No Quantity							482722			0
S3	2000	2000	2000	2	0	2	Export	188	Costa Rica	CRI	192	Cuba	CUB								33	PETROLEUM,PETROL.PRODUCT	1	No Quantity							187027			0
S3	2000	2000	2000	2	0	2	Export	188	Costa Rica	CRI	196	Cyprus	CYP								33	PETROLEUM,PETROL.PRODUCT	1	No Quantity							8483			0
S3	2000	2000	2000	2	0	2	Export	188	Costa Rica	CRI	214	Dominican Rep.	DOM								33	PETROLEUM,PETROL.PRODUCT	1	No Quantity							337696			0
S3	2000	2000	2000	2	0	2	Export	188	Costa Rica	CRI	218	Ecuador	ECU								33	PETROLEUM,PETROL.PRODUCT	1	No Quantity							136236			0
S3	2000	2000	2000	2	0	2	Export	188	Costa Rica	CRI	222	El Salvador	SLV								33	PETROLEUM,PETROL.PRODUCT	1	No Quantity							71759			0
S3	2000	2000	2000	2	0	2	Export	188	Costa Rica	CRI	251	France	FRA								33	PETROLEUM,PETROL.PRODUCT	1	No Quantity							18975			0
S3	2000	2000	2000	2	0	2	Export	188	Costa Rica	CRI	276	Germany	DEU								33	PETROLEUM,PETROL.PRODUCT	1	No Quantity							3936870			0
S3	2000	2000	2000	2	0	2	Export	188	Costa Rica	CRI	320	Guatemala	GTM								33	PETROLEUM,PETROL.PRODUCT	1	No Quantity							625104			0
S3	2000	2000	2000	2	0	2	Export	188	Costa Rica	CRI	328	Guyana	GUY								33	PETROLEUM,PETROL.PRODUCT	1	No Quantity							24450			0
S3	2000	2000	2000	2	0	2	Export	188	Costa Rica	CRI	332	Haiti	HTI								33	PETROLEUM,PETROL.PRODUCT	1	No Quantity							33641			0
S3	2000	2000	2000	2	0	2	Export	188	Costa Rica	CRI	340	Honduras	HND								33	PETROLEUM,PETROL.PRODUCT	1	No Quantity							137462			0
S3	2000	2000	2000	2	0	2	Export	188	Costa Rica	CRI	352	Iceland	ISL								33	PETROLEUM,PETROL.PRODUCT	1	No Quantity							42336			0
S3	2000	2000	2000	2	0	2	Export	188	Costa Rica	CRI	360	Indonesia	IDN								33	PETROLEUM,PETROL.PRODUCT	1	No Quantity							66451			0
S3	2000	2000	2000	2	0	2	Export	188	Costa Rica	CRI	381	Italy	ITA								33	PETROLEUM,PETROL.PRODUCT	1	No Quantity							1876374			0
S3	2000	2000	2000	2	0	2	Export	188	Costa Rica	CRI	388	Jamaica	JAM								33	PETROLEUM,PETROL.PRODUCT	1	No Quantity							735078			0
S3	2000	2000	2000	2	0	2	Export	188	Costa Rica	CRI	392	Japan	JPN								33	PETROLEUM,PETROL.PRODUCT	1	No Quantity							64023			0
S3	2000	2000	2000	2	0	2	Export	188	Costa Rica	CRI	430	Liberia	LBR								33	PETROLEUM,PETROL.PRODUCT	1	No Quantity							11256			0
S3	2000	2000	2000	2	0	2	Export	188	Costa Rica	CRI	484	Mexico	MEX								33	PETROLEUM,PETROL.PRODUCT	1	No Quantity							2369649			0
S3	2000	2000	2000	2	0	2	Export	188	Costa Rica	CRI	490	Other Asia, nes									33	PETROLEUM,PETROL.PRODUCT	1	No Quantity							22741			0
S3	2000	2000	2000	2	0	2	Export	188	Costa Rica	CRI	530	Neth. Antilles	ANT								33	PETROLEUM,PETROL.PRODUCT	1	No Quantity							7497			0
S3	2000	2000	2000	2	0	2	Export	188	Costa Rica	CRI	558	Nicaragua	NIC								33	PETROLEUM,PETROL.PRODUCT	1	No Quantity							310525			0
S3	2000	2000	2000	2	0	2	Export	188	Costa Rica	CRI	566	Nigeria	NGA								33	PETROLEUM,PETROL.PRODUCT	1	No Quantity							28786			0
S3	2000	2000	2000	2	0	2	Export	188	Costa Rica	CRI	591	Panama	PAN								33	PETROLEUM,PETROL.PRODUCT	1	No Quantity							2215507			0
S3	2000	2000	2000	2	0	2	Export	188	Costa Rica	CRI	604	Peru	PER								33	PETROLEUM,PETROL.PRODUCT	1	No Quantity							286304			0
S3	2000	2000	2000	2	0	2	Export	188	Costa Rica	CRI	620	Portugal	PRT								33	PETROLEUM,PETROL.PRODUCT	1	No Quantity							464249			0
S3	2000	2000	2000	2	0	2	Export	188	Costa Rica	CRI	662	Saint Lucia	LCA								33	PETROLEUM,PETROL.PRODUCT	1	No Quantity							30			0
S3	2000	2000	2000	2	0	2	Export	188	Costa Rica	CRI	710	South Africa	ZAF								33	PETROLEUM,PETROL.PRODUCT	1	No Quantity							14387			0
S3	2000	2000	2000	2	0	2	Export	188	Costa Rica	CRI	724	Spain	ESP								33	PETROLEUM,PETROL.PRODUCT	1	No Quantity							3057			0
S3	2000	2000	2000	2	0	2	Export	188	Costa Rica	CRI	752	Sweden	SWE								33	PETROLEUM,PETROL.PRODUCT	1	No Quantity							4334111			0
S3	2000	2000	2000	2	0	2	Export	188	Costa Rica	CRI	792	Turkey	TUR								33	PETROLEUM,PETROL.PRODUCT	1	No Quantity							2000			0
S3	2000	2000	2000	2	0	2	Export	188	Costa Rica	CRI	826	United Kingdom	GBR								33	PETROLEUM,PETROL.PRODUCT	1	No Quantity							446024			0
S3	2000	2000	2000	2	0	2	Export	188	Costa Rica	CRI	842	USA	USA								33	PETROLEUM,PETROL.PRODUCT	1	No Quantity							12642781			0
S3	2000	2000	2000	2	0	2	Export	188	Costa Rica	CRI	862	Venezuela	VEN								33	PETROLEUM,PETROL.PRODUCT	1	No Quantity							74625			0
S3	2000	2000	2000	2	0	2	Export	188	Costa Rica	CRI	899	Areas, nes									33	PETROLEUM,PETROL.PRODUCT	1	No Quantity							1400			0
S3	2000	2000	2000	2	0	2	Export	170	Colombia	COL	0	World	WLD								34	GAS,NATURAL,MANUFACTURED	1	No Quantity							13568930			0
S3	2000	2000	2000	2	0	2	Export	170	Colombia	COL	188	Costa Rica	CRI								34	GAS,NATURAL,MANUFACTURED	1	No Quantity							1297780			0
S3	2000	2000	2000	2	0	2	Export	170	Colombia	COL	218	Ecuador	ECU								34	GAS,NATURAL,MANUFACTURED	1	No Quantity							1127			0
S3	2000	2000	2000	2	0	2	Export	170	Colombia	COL	222	El Salvador	SLV								34	GAS,NATURAL,MANUFACTURED	1	No Quantity							759699			0
S3	2000	2000	2000	2	0	2	Export	170	Colombia	COL	388	Jamaica	JAM								34	GAS,NATURAL,MANUFACTURED	1	No Quantity							3183558			0
S3	2000	2000	2000	2	0	2	Export	170	Colombia	COL	591	Panama	PAN								34	GAS,NATURAL,MANUFACTURED	1	No Quantity							4762812			0
S3	2000	2000	2000	2	0	2	Export	170	Colombia	COL	604	Peru	PER								34	GAS,NATURAL,MANUFACTURED	1	No Quantity							370967			0
S3	2000	2000	2000	2	0	2	Export	170	Colombia	COL	842	USA	USA								34	GAS,NATURAL,MANUFACTURED	1	No Quantity							1021196			0
S3	2000	2000	2000	2	0	2	Export	170	Colombia	COL	899	Areas, nes									34	GAS,NATURAL,MANUFACTURED	1	No Quantity							2171791			0
S3	2000	2000	2000	2	0	2	Export	188	Costa Rica	CRI	0	World	WLD								34	GAS,NATURAL,MANUFACTURED	1	No Quantity							535805			0
S3	2000	2000	2000	2	0	2	Export	188	Costa Rica	CRI	222	El Salvador	SLV								34	GAS,NATURAL,MANUFACTURED	1	No Quantity							999			0
S3	2000	2000	2000	2	0	2	Export	188	Costa Rica	CRI	558	Nicaragua	NIC								34	GAS,NATURAL,MANUFACTURED	1	No Quantity							534190			0
S3	2000	2000	2000	2	0	2	Export	188	Costa Rica	CRI	591	Panama	PAN								34	GAS,NATURAL,MANUFACTURED	1	No Quantity							616			0
S3	2000	2000	2000	2	0	2	Export	170	Colombia	COL	0	World	WLD								41	ANIMAL OILS AND FATS	1	No Quantity							46811			0
S3	2000	2000	2000	2	0	2	Export	170	Colombia	COL	218	Ecuador	ECU								41	ANIMAL OILS AND FATS	1	No Quantity							25871			0
S3	2000	2000	2000	2	0	2	Export	170	Colombia	COL	528	Netherlands	NLD								41	ANIMAL OILS AND FATS	1	No Quantity							2850			0
S3	2000	2000	2000	2	0	2	Export	170	Colombia	COL	842	USA	USA								41	ANIMAL OILS AND FATS	1	No Quantity							8712			0
S3	2000	2000	2000	2	0	2	Export	170	Colombia	COL	862	Venezuela	VEN								41	ANIMAL OILS AND FATS	1	No Quantity							9378			0
S3	2000	2000	2000	2	0	2	Export	188	Costa Rica	CRI	0	World	WLD								41	ANIMAL OILS AND FATS	1	No Quantity							288			0
S3	2000	2000	2000	2	0	2	Export	188	Costa Rica	CRI	124	Canada	CAN								41	ANIMAL OILS AND FATS	1	No Quantity							288			0
S3	2000	2000	2000	2	0	2	Export	170	Colombia	COL	0	World	WLD								42	FIXED VEG. FATS AND OILS	1	No Quantity							45301970			0
S3	2000	2000	2000	2	0	2	Export	170	Colombia	COL	56	Belgium	BEL								42	FIXED VEG. FATS AND OILS	1	No Quantity							1485371			0
S3	2000	2000	2000	2	0	2	Export	170	Colombia	COL	100	Bulgaria	BGR								42	FIXED VEG. FATS AND OILS	1	No Quantity							4045			0
S3	2000	2000	2000	2	0	2	Export	170	Colombia	COL	192	Cuba	CUB								42	FIXED VEG. FATS AND OILS	1	No Quantity							4524			0
S3	2000	2000	2000	2	0	2	Export	170	Colombia	COL	214	Dominican Rep.	DOM								42	FIXED VEG. FATS AND OILS	1	No Quantity							1511092			0
S3	2000	2000	2000	2	0	2	Export	170	Colombia	COL	218	Ecuador	ECU								42	FIXED VEG. FATS AND OILS	1	No Quantity							3652950			0
S3	2000	2000	2000	2	0	2	Export	170	Colombia	COL	381	Italy	ITA								42	FIXED VEG. FATS AND OILS	1	No Quantity							23850			0
S3	2000	2000	2000	2	0	2	Export	170	Colombia	COL	388	Jamaica	JAM								42	FIXED VEG. FATS AND OILS	1	No Quantity							29792			0
S3	2000	2000	2000	2	0	2	Export	170	Colombia	COL	484	Mexico	MEX								42	FIXED VEG. FATS AND OILS	1	No Quantity							4953200			0
S3	2000	2000	2000	2	0	2	Export	170	Colombia	COL	528	Netherlands	NLD								42	FIXED VEG. FATS AND OILS	1	No Quantity							2544377			0
S3	2000	2000	2000	2	0	2	Export	170	Colombia	COL	591	Panama	PAN								42	FIXED VEG. FATS AND OILS	1	No Quantity							33738			0
S3	2000	2000	2000	2	0	2	Export	170	Colombia	COL	604	Peru	PER								42	FIXED VEG. FATS AND OILS	1	No Quantity							563			0
S3	2000	2000	2000	2	0	2	Export	170	Colombia	COL	780	Trinidad and Tobago	TTO								42	FIXED VEG. FATS AND OILS	1	No Quantity							152609			0
S3	2000	2000	2000	2	0	2	Export	170	Colombia	COL	826	United Kingdom	GBR								42	FIXED VEG. FATS AND OILS	1	No Quantity							20822743			0
S3	2000	2000	2000	2	0	2	Export	170	Colombia	COL	842	USA	USA								42	FIXED VEG. FATS AND OILS	1	No Quantity							221598			0
S3	2000	2000	2000	2	0	2	Export	170	Colombia	COL	862	Venezuela	VEN								42	FIXED VEG. FATS AND OILS	1	No Quantity							9774470			0
S3	2000	2000	2000	2	0	2	Export	170	Colombia	COL	899	Areas, nes									42	FIXED VEG. FATS AND OILS	1	No Quantity							87048			0
S3	2000	2000	2000	2	0	2	Export	188	Costa Rica	CRI	0	World	WLD								42	FIXED VEG. FATS AND OILS	1	No Quantity							41751247			0
S3	2000	2000	2000	2	0	2	Export	188	Costa Rica	CRI	56	Belgium	BEL								42	FIXED VEG. FATS AND OILS	1	No Quantity							560			0
S3	2000	2000	2000	2	0	2	Export	188	Costa Rica	CRI	170	Colombia	COL								42	FIXED VEG. FATS AND OILS	1	No Quantity							234962			0
S3	2000	2000	2000	2	0	2	Export	188	Costa Rica	CRI	222	El Salvador	SLV								42	FIXED VEG. FATS AND OILS	1	No Quantity							1941242			0
S3	2000	2000	2000	2	0	2	Export	188	Costa Rica	CRI	320	Guatemala	GTM								42	FIXED VEG. FATS AND OILS	1	No Quantity							813474			0
S3	2000	2000	2000	2	0	2	Export	188	Costa Rica	CRI	340	Honduras	HND								42	FIXED VEG. FATS AND OILS	1	No Quantity							1164652			0
S3	2000	2000	2000	2	0	2	Export	188	Costa Rica	CRI	484	Mexico	MEX								42	FIXED VEG. FATS AND OILS	1	No Quantity							28262612			0
S3	2000	2000	2000	2	0	2	Export	188	Costa Rica	CRI	558	Nicaragua	NIC								42	FIXED VEG. FATS AND OILS	1	No Quantity							7887107			0
S3	2000	2000	2000	2	0	2	Export	188	Costa Rica	CRI	591	Panama	PAN								42	FIXED VEG. FATS AND OILS	1	No Quantity							1446639			0
S3	2000	2000	2000	2	0	2	Export	170	Colombia	COL	0	World	WLD								43	ANIMAL,VEG.FATS,OILS,NES	1	No Quantity							3772623			0
S3	2000	2000	2000	2	0	2	Export	170	Colombia	COL	32	Argentina	ARG								43	ANIMAL,VEG.FATS,OILS,NES	1	No Quantity							11649			0
S3	2000	2000	2000	2	0	2	Export	170	Colombia	COL	152	Chile	CHL								43	ANIMAL,VEG.FATS,OILS,NES	1	No Quantity							74032			0
S3	2000	2000	2000	2	0	2	Export	170	Colombia	COL	188	Costa Rica	CRI								43	ANIMAL,VEG.FATS,OILS,NES	1	No Quantity							474			0
S3	2000	2000	2000	2	0	2	Export	170	Colombia	COL	214	Dominican Rep.	DOM								43	ANIMAL,VEG.FATS,OILS,NES	1	No Quantity							89390			0
S3	2000	2000	2000	2	0	2	Export	170	Colombia	COL	218	Ecuador	ECU								43	ANIMAL,VEG.FATS,OILS,NES	1	No Quantity							60933			0
S3	2000	2000	2000	2	0	2	Export	170	Colombia	COL	388	Jamaica	JAM								43	ANIMAL,VEG.FATS,OILS,NES	1	No Quantity							26609			0
S3	2000	2000	2000	2	0	2	Export	170	Colombia	COL	484	Mexico	MEX								43	ANIMAL,VEG.FATS,OILS,NES	1	No Quantity							29738			0
S3	2000	2000	2000	2	0	2	Export	170	Colombia	COL	591	Panama	PAN								43	ANIMAL,VEG.FATS,OILS,NES	1	No Quantity							20909			0
S3	2000	2000	2000	2	0	2	Export	170	Colombia	COL	604	Peru	PER								43	ANIMAL,VEG.FATS,OILS,NES	1	No Quantity							5903			0
S3	2000	2000	2000	2	0	2	Export	170	Colombia	COL	724	Spain	ESP								43	ANIMAL,VEG.FATS,OILS,NES	1	No Quantity							842			0
S3	2000	2000	2000	2	0	2	Export	170	Colombia	COL	858	Uruguay	URY								43	ANIMAL,VEG.FATS,OILS,NES	1	No Quantity							31918			0
S3	2000	2000	2000	2	0	2	Export	170	Colombia	COL	862	Venezuela	VEN								43	ANIMAL,VEG.FATS,OILS,NES	1	No Quantity							3393555			0
S3	2000	2000	2000	2	0	2	Export	170	Colombia	COL	899	Areas, nes									43	ANIMAL,VEG.FATS,OILS,NES	1	No Quantity							26671			0
S3	2000	2000	2000	2	0	2	Export	188	Costa Rica	CRI	0	World	WLD								43	ANIMAL,VEG.FATS,OILS,NES	1	No Quantity							2192890			0
S3	2000	2000	2000	2	0	2	Export	188	Costa Rica	CRI	222	El Salvador	SLV								43	ANIMAL,VEG.FATS,OILS,NES	1	No Quantity							212219			0
S3	2000	2000	2000	2	0	2	Export	188	Costa Rica	CRI	320	Guatemala	GTM								43	ANIMAL,VEG.FATS,OILS,NES	1	No Quantity							7738			0
S3	2000	2000	2000	2	0	2	Export	188	Costa Rica	CRI	388	Jamaica	JAM								43	ANIMAL,VEG.FATS,OILS,NES	1	No Quantity							263525			0
S3	2000	2000	2000	2	0	2	Export	188	Costa Rica	CRI	392	Japan	JPN								43	ANIMAL,VEG.FATS,OILS,NES	1	No Quantity							18263			0
S3	2000	2000	2000	2	0	2	Export	188	Costa Rica	CRI	558	Nicaragua	NIC								43	ANIMAL,VEG.FATS,OILS,NES	1	No Quantity							1167947			0
S3	2000	2000	2000	2	0	2	Export	188	Costa Rica	CRI	591	Panama	PAN								43	ANIMAL,VEG.FATS,OILS,NES	1	No Quantity							471090			0
S3	2000	2000	2000	2	0	2	Export	188	Costa Rica	CRI	842	USA	USA								43	ANIMAL,VEG.FATS,OILS,NES	1	No Quantity							52108			0
S3	2000	2000	2000	2	0	2	Export	170	Colombia	COL	0	World	WLD								51	ORGANIC CHEMICALS	1	No Quantity							71217813			0
S3	2000	2000	2000	2	0	2	Export	170	Colombia	COL	32	Argentina	ARG								51	ORGANIC CHEMICALS	1	No Quantity							3324300			0
S3	2000	2000	2000	2	0	2	Export	170	Colombia	COL	36	Australia	AUS								51	ORGANIC CHEMICALS	1	No Quantity							56003			0
S3	2000	2000	2000	2	0	2	Export	170	Colombia	COL	52	Barbados	BRB								51	ORGANIC CHEMICALS	1	No Quantity							10091			0
S3	2000	2000	2000	2	0	2	Export	170	Colombia	COL	56	Belgium	BEL								51	ORGANIC CHEMICALS	1	No Quantity							1382447			0
S3	2000	2000	2000	2	0	2	Export	170	Colombia	COL	68	Bolivia (Plurinational State of)	BOL								51	ORGANIC CHEMICALS	1	No Quantity							669516			0
S3	2000	2000	2000	2	0	2	Export	170	Colombia	COL	76	Brazil	BRA								51	ORGANIC CHEMICALS	1	No Quantity							11487774			0
S3	2000	2000	2000	2	0	2	Export	170	Colombia	COL	144	Sri Lanka	LKA								51	ORGANIC CHEMICALS	1	No Quantity							55160			0
S3	2000	2000	2000	2	0	2	Export	170	Colombia	COL	152	Chile	CHL								51	ORGANIC CHEMICALS	1	No Quantity							9576042			0
S3	2000	2000	2000	2	0	2	Export	170	Colombia	COL	188	Costa Rica	CRI								51	ORGANIC CHEMICALS	1	No Quantity							798346			0
S3	2000	2000	2000	2	0	2	Export	170	Colombia	COL	192	Cuba	CUB								51	ORGANIC CHEMICALS	1	No Quantity							46237			0
S3	2000	2000	2000	2	0	2	Export	170	Colombia	COL	208	Denmark	DNK								51	ORGANIC CHEMICALS	1	No Quantity							89390			0
S3	2000	2000	2000	2	0	2	Export	170	Colombia	COL	214	Dominican Rep.	DOM								51	ORGANIC CHEMICALS	1	No Quantity							443007			0
S3	2000	2000	2000	2	0	2	Export	170	Colombia	COL	218	Ecuador	ECU								51	ORGANIC CHEMICALS	1	No Quantity							7105161			0
S3	2000	2000	2000	2	0	2	Export	170	Colombia	COL	222	El Salvador	SLV								51	ORGANIC CHEMICALS	1	No Quantity							372539			0
S3	2000	2000	2000	2	0	2	Export	170	Colombia	COL	251	France	FRA								51	ORGANIC CHEMICALS	1	No Quantity							1310832			0
S3	2000	2000	2000	2	0	2	Export	170	Colombia	COL	268	Georgia	GEO								51	ORGANIC CHEMICALS	1	No Quantity							102626			0
S3	2000	2000	2000	2	0	2	Export	170	Colombia	COL	276	Germany	DEU								51	ORGANIC CHEMICALS	1	No Quantity							135609			0
S3	2000	2000	2000	2	0	2	Export	170	Colombia	COL	320	Guatemala	GTM								51	ORGANIC CHEMICALS	1	No Quantity							983417			0
S3	2000	2000	2000	2	0	2	Export	170	Colombia	COL	340	Honduras	HND								51	ORGANIC CHEMICALS	1	No Quantity							45578			0
S3	2000	2000	2000	2	0	2	Export	170	Colombia	COL	360	Indonesia	IDN								51	ORGANIC CHEMICALS	1	No Quantity							310800			0
S3	2000	2000	2000	2	0	2	Export	170	Colombia	COL	372	Ireland	IRL								51	ORGANIC CHEMICALS	1	No Quantity							94770			0
S3	2000	2000	2000	2	0	2	Export	170	Colombia	COL	376	Israel	ISR								51	ORGANIC CHEMICALS	1	No Quantity							28114			0
S3	2000	2000	2000	2	0	2	Export	170	Colombia	COL	381	Italy	ITA								51	ORGANIC CHEMICALS	1	No Quantity							380802			0
S3	2000	2000	2000	2	0	2	Export	170	Colombia	COL	392	Japan	JPN								51	ORGANIC CHEMICALS	1	No Quantity							8694			0
S3	2000	2000	2000	2	0	2	Export	170	Colombia	COL	410	Rep. of Korea	KOR								51	ORGANIC CHEMICALS	1	No Quantity							3740			0
S3	2000	2000	2000	2	0	2	Export	170	Colombia	COL	430	Liberia	LBR								51	ORGANIC CHEMICALS	1	No Quantity							23400			0
S3	2000	2000	2000	2	0	2	Export	170	Colombia	COL	484	Mexico	MEX								51	ORGANIC CHEMICALS	1	No Quantity							1268021			0
S3	2000	2000	2000	2	0	2	Export	170	Colombia	COL	490	Other Asia, nes									51	ORGANIC CHEMICALS	1	No Quantity							29000			0
S3	2000	2000	2000	2	0	2	Export	170	Colombia	COL	528	Netherlands	NLD								51	ORGANIC CHEMICALS	1	No Quantity							66379			0
S3	2000	2000	2000	2	0	2	Export	170	Colombia	COL	530	Neth. Antilles	ANT								51	ORGANIC CHEMICALS	1	No Quantity							474			0
S3	2000	2000	2000	2	0	2	Export	170	Colombia	COL	554	New Zealand	NZL								51	ORGANIC CHEMICALS	1	No Quantity							273788			0
S3	2000	2000	2000	2	0	2	Export	170	Colombia	COL	591	Panama	PAN								51	ORGANIC CHEMICALS	1	No Quantity							214460			0
S3	2000	2000	2000	2	0	2	Export	170	Colombia	COL	604	Peru	PER								51	ORGANIC CHEMICALS	1	No Quantity							4997088			0
S3	2000	2000	2000	2	0	2	Export	170	Colombia	COL	608	Philippines	PHL								51	ORGANIC CHEMICALS	1	No Quantity							1714486			0
S3	2000	2000	2000	2	0	2	Export	170	Colombia	COL	699	India	IND								51	ORGANIC CHEMICALS	1	No Quantity							2780			0
S3	2000	2000	2000	2	0	2	Export	170	Colombia	COL	702	Singapore	SGP								51	ORGANIC CHEMICALS	1	No Quantity							18127			0
S3	2000	2000	2000	2	0	2	Export	170	Colombia	COL	710	South Africa	ZAF								51	ORGANIC CHEMICALS	1	No Quantity							54131			0
S3	2000	2000	2000	2	0	2	Export	170	Colombia	COL	724	Spain	ESP								51	ORGANIC CHEMICALS	1	No Quantity							456775			0
S3	2000	2000	2000	2	0	2	Export	170	Colombia	COL	757	Switzerland	CHE								51	ORGANIC CHEMICALS	1	No Quantity							110730			0
S3	2000	2000	2000	2	0	2	Export	170	Colombia	COL	764	Thailand	THA								51	ORGANIC CHEMICALS	1	No Quantity							618030			0
S3	2000	2000	2000	2	0	2	Export	170	Colombia	COL	780	Trinidad and Tobago	TTO								51	ORGANIC CHEMICALS	1	No Quantity							41530			0
S3	2000	2000	2000	2	0	2	Export	170	Colombia	COL	792	Turkey	TUR								51	ORGANIC CHEMICALS	1	No Quantity							20908			0
S3	2000	2000	2000	2	0	2	Export	170	Colombia	COL	826	United Kingdom	GBR								51	ORGANIC CHEMICALS	1	No Quantity							2182364			0
S3	2000	2000	2000	2	0	2	Export	170	Colombia	COL	842	USA	USA								51	ORGANIC CHEMICALS	1	No Quantity							7335766			0
S3	2000	2000	2000	2	0	2	Export	170	Colombia	COL	858	Uruguay	URY								51	ORGANIC CHEMICALS	1	No Quantity							9500			0
S3	2000	2000	2000	2	0	2	Export	170	Colombia	COL	862	Venezuela	VEN								51	ORGANIC CHEMICALS	1	No Quantity							9748609			0
S3	2000	2000	2000	2	0	2	Export	170	Colombia	COL	899	Areas, nes									51	ORGANIC CHEMICALS	1	No Quantity							3210472			0
S3	2000	2000	2000	2	0	2	Export	188	Costa Rica	CRI	0	World	WLD								51	ORGANIC CHEMICALS	1	No Quantity							10327068			0
S3	2000	2000	2000	2	0	2	Export	188	Costa Rica	CRI	56	Belgium	BEL								51	ORGANIC CHEMICALS	1	No Quantity							737469			0
S3	2000	2000	2000	2	0	2	Export	188	Costa Rica	CRI	76	Brazil	BRA								51	ORGANIC CHEMICALS	1	No Quantity							37038			0
S3	2000	2000	2000	2	0	2	Export	188	Costa Rica	CRI	84	Belize	BLZ								51	ORGANIC CHEMICALS	1	No Quantity							6970			0
S3	2000	2000	2000	2	0	2	Export	188	Costa Rica	CRI	124	Canada	CAN								51	ORGANIC CHEMICALS	1	No Quantity							240			0
S3	2000	2000	2000	2	0	2	Export	188	Costa Rica	CRI	152	Chile	CHL								51	ORGANIC CHEMICALS	1	No Quantity							45468			0
S3	2000	2000	2000	2	0	2	Export	188	Costa Rica	CRI	170	Colombia	COL								51	ORGANIC CHEMICALS	1	No Quantity							351654			0
S3	2000	2000	2000	2	0	2	Export	188	Costa Rica	CRI	192	Cuba	CUB								51	ORGANIC CHEMICALS	1	No Quantity							12778			0
S3	2000	2000	2000	2	0	2	Export	188	Costa Rica	CRI	214	Dominican Rep.	DOM								51	ORGANIC CHEMICALS	1	No Quantity							44119			0
S3	2000	2000	2000	2	0	2	Export	188	Costa Rica	CRI	218	Ecuador	ECU								51	ORGANIC CHEMICALS	1	No Quantity							8986			0
S3	2000	2000	2000	2	0	2	Export	188	Costa Rica	CRI	222	El Salvador	SLV								51	ORGANIC CHEMICALS	1	No Quantity							142915			0
S3	2000	2000	2000	2	0	2	Export	188	Costa Rica	CRI	320	Guatemala	GTM								51	ORGANIC CHEMICALS	1	No Quantity							402068			0
S3	2000	2000	2000	2	0	2	Export	188	Costa Rica	CRI	340	Honduras	HND								51	ORGANIC CHEMICALS	1	No Quantity							372055			0
S3	2000	2000	2000	2	0	2	Export	188	Costa Rica	CRI	484	Mexico	MEX								51	ORGANIC CHEMICALS	1	No Quantity							8705			0
S3	2000	2000	2000	2	0	2	Export	188	Costa Rica	CRI	528	Netherlands	NLD								51	ORGANIC CHEMICALS	1	No Quantity							641683			0
S3	2000	2000	2000	2	0	2	Export	188	Costa Rica	CRI	558	Nicaragua	NIC								51	ORGANIC CHEMICALS	1	No Quantity							966405			0
S3	2000	2000	2000	2	0	2	Export	188	Costa Rica	CRI	591	Panama	PAN								51	ORGANIC CHEMICALS	1	No Quantity							457267			0
S3	2000	2000	2000	2	0	2	Export	188	Costa Rica	CRI	604	Peru	PER								51	ORGANIC CHEMICALS	1	No Quantity							855			0
S3	2000	2000	2000	2	0	2	Export	188	Costa Rica	CRI	662	Saint Lucia	LCA								51	ORGANIC CHEMICALS	1	No Quantity							168			0
S3	2000	2000	2000	2	0	2	Export	188	Costa Rica	CRI	678	Sao Tome and Principe	STP								51	ORGANIC CHEMICALS	1	No Quantity							10			0
S3	2000	2000	2000	2	0	2	Export	188	Costa Rica	CRI	757	Switzerland	CHE								51	ORGANIC CHEMICALS	1	No Quantity							550			0
S3	2000	2000	2000	2	0	2	Export	188	Costa Rica	CRI	780	Trinidad and Tobago	TTO								51	ORGANIC CHEMICALS	1	No Quantity							23292			0
S3	2000	2000	2000	2	0	2	Export	188	Costa Rica	CRI	842	USA	USA								51	ORGANIC CHEMICALS	1	No Quantity							6066374			0
S3	2000	2000	2000	2	0	2	Export	170	Colombia	COL	0	World	WLD								52	INORGANIC CHEMICALS	1	No Quantity							46448150			0
S3	2000	2000	2000	2	0	2	Export	170	Colombia	COL	24	Angola	AGO								52	INORGANIC CHEMICALS	1	No Quantity							518			0
S3	2000	2000	2000	2	0	2	Export	170	Colombia	COL	32	Argentina	ARG								52	INORGANIC CHEMICALS	1	No Quantity							697218			0
S3	2000	2000	2000	2	0	2	Export	170	Colombia	COL	36	Australia	AUS								52	INORGANIC CHEMICALS	1	No Quantity							103789			0
S3	2000	2000	2000	2	0	2	Export	170	Colombia	COL	68	Bolivia (Plurinational State of)	BOL								52	INORGANIC CHEMICALS	1	No Quantity							396088			0
S3	2000	2000	2000	2	0	2	Export	170	Colombia	COL	76	Brazil	BRA								52	INORGANIC CHEMICALS	1	No Quantity							2724301			0
S3	2000	2000	2000	2	0	2	Export	170	Colombia	COL	124	Canada	CAN								52	INORGANIC CHEMICALS	1	No Quantity							420241			0
S3	2000	2000	2000	2	0	2	Export	170	Colombia	COL	152	Chile	CHL								52	INORGANIC CHEMICALS	1	No Quantity							3862789			0
S3	2000	2000	2000	2	0	2	Export	170	Colombia	COL	156	China	CHN								52	INORGANIC CHEMICALS	1	No Quantity							10980			0
S3	2000	2000	2000	2	0	2	Export	170	Colombia	COL	188	Costa Rica	CRI								52	INORGANIC CHEMICALS	1	No Quantity							2845294			0
S3	2000	2000	2000	2	0	2	Export	170	Colombia	COL	192	Cuba	CUB								52	INORGANIC CHEMICALS	1	No Quantity							22152			0
S3	2000	2000	2000	2	0	2	Export	170	Colombia	COL	214	Dominican Rep.	DOM								52	INORGANIC CHEMICALS	1	No Quantity							583977			0
S3	2000	2000	2000	2	0	2	Export	170	Colombia	COL	218	Ecuador	ECU								52	INORGANIC CHEMICALS	1	No Quantity							4955372			0
S3	2000	2000	2000	2	0	2	Export	170	Colombia	COL	222	El Salvador	SLV								52	INORGANIC CHEMICALS	1	No Quantity							36220			0
S3	2000	2000	2000	2	0	2	Export	170	Colombia	COL	251	France	FRA								52	INORGANIC CHEMICALS	1	No Quantity							52907			0
S3	2000	2000	2000	2	0	2	Export	170	Colombia	COL	276	Germany	DEU								52	INORGANIC CHEMICALS	1	No Quantity							46885			0
S3	2000	2000	2000	2	0	2	Export	170	Colombia	COL	320	Guatemala	GTM								52	INORGANIC CHEMICALS	1	No Quantity							79968			0
S3	2000	2000	2000	2	0	2	Export	170	Colombia	COL	328	Guyana	GUY								52	INORGANIC CHEMICALS	1	No Quantity							15860			0
S3	2000	2000	2000	2	0	2	Export	170	Colombia	COL	340	Honduras	HND								52	INORGANIC CHEMICALS	1	No Quantity							45831			0
S3	2000	2000	2000	2	0	2	Export	170	Colombia	COL	360	Indonesia	IDN								52	INORGANIC CHEMICALS	1	No Quantity							33300			0
S3	2000	2000	2000	2	0	2	Export	170	Colombia	COL	381	Italy	ITA								52	INORGANIC CHEMICALS	1	No Quantity							1822297			0
S3	2000	2000	2000	2	0	2	Export	170	Colombia	COL	388	Jamaica	JAM								52	INORGANIC CHEMICALS	1	No Quantity							84246			0
S3	2000	2000	2000	2	0	2	Export	170	Colombia	COL	484	Mexico	MEX								52	INORGANIC CHEMICALS	1	No Quantity							242059			0
S3	2000	2000	2000	2	0	2	Export	170	Colombia	COL	530	Neth. Antilles	ANT								52	INORGANIC CHEMICALS	1	No Quantity							14240			0
S3	2000	2000	2000	2	0	2	Export	170	Colombia	COL	554	New Zealand	NZL								52	INORGANIC CHEMICALS	1	No Quantity							72924			0
S3	2000	2000	2000	2	0	2	Export	170	Colombia	COL	591	Panama	PAN								52	INORGANIC CHEMICALS	1	No Quantity							241791			0
S3	2000	2000	2000	2	0	2	Export	170	Colombia	COL	600	Paraguay	PRY								52	INORGANIC CHEMICALS	1	No Quantity							32450			0
S3	2000	2000	2000	2	0	2	Export	170	Colombia	COL	604	Peru	PER								52	INORGANIC CHEMICALS	1	No Quantity							2645549			0
S3	2000	2000	2000	2	0	2	Export	170	Colombia	COL	608	Philippines	PHL								52	INORGANIC CHEMICALS	1	No Quantity							4500			0
S3	2000	2000	2000	2	0	2	Export	170	Colombia	COL	642	Romania	ROU								52	INORGANIC CHEMICALS	1	No Quantity							404195			0
S3	2000	2000	2000	2	0	2	Export	170	Colombia	COL	724	Spain	ESP								52	INORGANIC CHEMICALS	1	No Quantity							978429			0
S3	2000	2000	2000	2	0	2	Export	170	Colombia	COL	764	Thailand	THA								52	INORGANIC CHEMICALS	1	No Quantity							157592			0
S3	2000	2000	2000	2	0	2	Export	170	Colombia	COL	780	Trinidad and Tobago	TTO								52	INORGANIC CHEMICALS	1	No Quantity							290658			0
S3	2000	2000	2000	2	0	2	Export	170	Colombia	COL	792	Turkey	TUR								52	INORGANIC CHEMICALS	1	No Quantity							7750			0
S3	2000	2000	2000	2	0	2	Export	170	Colombia	COL	818	Egypt	EGY								52	INORGANIC CHEMICALS	1	No Quantity							127735			0
S3	2000	2000	2000	2	0	2	Export	170	Colombia	COL	842	USA	USA								52	INORGANIC CHEMICALS	1	No Quantity							14278735			0
S3	2000	2000	2000	2	0	2	Export	170	Colombia	COL	858	Uruguay	URY								52	INORGANIC CHEMICALS	1	No Quantity							18653			0
S3	2000	2000	2000	2	0	2	Export	170	Colombia	COL	862	Venezuela	VEN								52	INORGANIC CHEMICALS	1	No Quantity							7042365			0
S3	2000	2000	2000	2	0	2	Export	170	Colombia	COL	899	Areas, nes									52	INORGANIC CHEMICALS	1	No Quantity							1048292			0
S3	2000	2000	2000	2	0	2	Export	188	Costa Rica	CRI	0	World	WLD								52	INORGANIC CHEMICALS	1	No Quantity							2502453			0
S3	2000	2000	2000	2	0	2	Export	188	Costa Rica	CRI	44	Bahamas	BHS								52	INORGANIC CHEMICALS	1	No Quantity							1098			0
S3	2000	2000	2000	2	0	2	Export	188	Costa Rica	CRI	84	Belize	BLZ								52	INORGANIC CHEMICALS	1	No Quantity							21648			0
S3	2000	2000	2000	2	0	2	Export	188	Costa Rica	CRI	120	Cameroon	CMR								52	INORGANIC CHEMICALS	1	No Quantity							4900			0
S3	2000	2000	2000	2	0	2	Export	188	Costa Rica	CRI	214	Dominican Rep.	DOM								52	INORGANIC CHEMICALS	1	No Quantity							24723			0
S3	2000	2000	2000	2	0	2	Export	188	Costa Rica	CRI	222	El Salvador	SLV								52	INORGANIC CHEMICALS	1	No Quantity							132070			0
S3	2000	2000	2000	2	0	2	Export	188	Costa Rica	CRI	320	Guatemala	GTM								52	INORGANIC CHEMICALS	1	No Quantity							242314			0
S3	2000	2000	2000	2	0	2	Export	188	Costa Rica	CRI	332	Haiti	HTI								52	INORGANIC CHEMICALS	1	No Quantity							85103			0
S3	2000	2000	2000	2	0	2	Export	188	Costa Rica	CRI	340	Honduras	HND								52	INORGANIC CHEMICALS	1	No Quantity							298717			0
S3	2000	2000	2000	2	0	2	Export	188	Costa Rica	CRI	484	Mexico	MEX								52	INORGANIC CHEMICALS	1	No Quantity							160			0
S3	2000	2000	2000	2	0	2	Export	188	Costa Rica	CRI	558	Nicaragua	NIC								52	INORGANIC CHEMICALS	1	No Quantity							569533			0
S3	2000	2000	2000	2	0	2	Export	188	Costa Rica	CRI	591	Panama	PAN								52	INORGANIC CHEMICALS	1	No Quantity							1054138			0
S3	2000	2000	2000	2	0	2	Export	188	Costa Rica	CRI	724	Spain	ESP								52	INORGANIC CHEMICALS	1	No Quantity							7000			0
S3	2000	2000	2000	2	0	2	Export	188	Costa Rica	CRI	780	Trinidad and Tobago	TTO								52	INORGANIC CHEMICALS	1	No Quantity							1974			0
S3	2000	2000	2000	2	0	2	Export	188	Costa Rica	CRI	838	Free Zones									52	INORGANIC CHEMICALS	1	No Quantity							3764			0
S3	2000	2000	2000	2	0	2	Export	188	Costa Rica	CRI	842	USA	USA								52	INORGANIC CHEMICALS	1	No Quantity							43280			0
S3	2000	2000	2000	2	0	2	Export	188	Costa Rica	CRI	862	Venezuela	VEN								52	INORGANIC CHEMICALS	1	No Quantity							12032			0
S3	2000	2000	2000	2	0	2	Export	170	Colombia	COL	0	World	WLD								53	DYES,COLOURING MATERIALS	1	No Quantity							351669237			0
S3	2000	2000	2000	2	0	2	Export	170	Colombia	COL	32	Argentina	ARG								53	DYES,COLOURING MATERIALS	1	No Quantity							275599			0
S3	2000	2000	2000	2	0	2	Export	170	Colombia	COL	68	Bolivia (Plurinational State of)	BOL								53	DYES,COLOURING MATERIALS	1	No Quantity							647131			0
S3	2000	2000	2000	2	0	2	Export	170	Colombia	COL	76	Brazil	BRA								53	DYES,COLOURING MATERIALS	1	No Quantity							716403			0
S3	2000	2000	2000	2	0	2	Export	170	Colombia	COL	124	Canada	CAN								53	DYES,COLOURING MATERIALS	1	No Quantity							122			0
S3	2000	2000	2000	2	0	2	Export	170	Colombia	COL	152	Chile	CHL								53	DYES,COLOURING MATERIALS	1	No Quantity							336280			0
S3	2000	2000	2000	2	0	2	Export	170	Colombia	COL	188	Costa Rica	CRI								53	DYES,COLOURING MATERIALS	1	No Quantity							2474669			0
S3	2000	2000	2000	2	0	2	Export	170	Colombia	COL	191	Croatia	HRV								53	DYES,COLOURING MATERIALS	1	No Quantity							83184			0
S3	2000	2000	2000	2	0	2	Export	170	Colombia	COL	192	Cuba	CUB								53	DYES,COLOURING MATERIALS	1	No Quantity							13255			0
S3	2000	2000	2000	2	0	2	Export	170	Colombia	COL	214	Dominican Rep.	DOM								53	DYES,COLOURING MATERIALS	1	No Quantity							346870			0
S3	2000	2000	2000	2	0	2	Export	170	Colombia	COL	218	Ecuador	ECU								53	DYES,COLOURING MATERIALS	1	No Quantity							6686286			0
S3	2000	2000	2000	2	0	2	Export	170	Colombia	COL	222	El Salvador	SLV								53	DYES,COLOURING MATERIALS	1	No Quantity							52760			0
S3	2000	2000	2000	2	0	2	Export	170	Colombia	COL	234	Faeroe Isds	FRO								53	DYES,COLOURING MATERIALS	1	No Quantity							310			0
S3	2000	2000	2000	2	0	2	Export	170	Colombia	COL	320	Guatemala	GTM								53	DYES,COLOURING MATERIALS	1	No Quantity							935722			0
S3	2000	2000	2000	2	0	2	Export	170	Colombia	COL	332	Haiti	HTI								53	DYES,COLOURING MATERIALS	1	No Quantity							109917			0
S3	2000	2000	2000	2	0	2	Export	170	Colombia	COL	340	Honduras	HND								53	DYES,COLOURING MATERIALS	1	No Quantity							396			0
S3	2000	2000	2000	2	0	2	Export	170	Colombia	COL	484	Mexico	MEX								53	DYES,COLOURING MATERIALS	1	No Quantity							1113146			0
S3	2000	2000	2000	2	0	2	Export	170	Colombia	COL	528	Netherlands	NLD								53	DYES,COLOURING MATERIALS	1	No Quantity							40930			0
S3	2000	2000	2000	2	0	2	Export	170	Colombia	COL	530	Neth. Antilles	ANT								53	DYES,COLOURING MATERIALS	1	No Quantity							860			0
S3	2000	2000	2000	2	0	2	Export	170	Colombia	COL	533	Aruba	ABW								53	DYES,COLOURING MATERIALS	1	No Quantity							236			0
S3	2000	2000	2000	2	0	2	Export	170	Colombia	COL	558	Nicaragua	NIC								53	DYES,COLOURING MATERIALS	1	No Quantity							19628			0
S3	2000	2000	2000	2	0	2	Export	170	Colombia	COL	591	Panama	PAN								53	DYES,COLOURING MATERIALS	1	No Quantity							537907			0
S3	2000	2000	2000	2	0	2	Export	170	Colombia	COL	600	Paraguay	PRY								53	DYES,COLOURING MATERIALS	1	No Quantity							7880			0
S3	2000	2000	2000	2	0	2	Export	170	Colombia	COL	604	Peru	PER								53	DYES,COLOURING MATERIALS	1	No Quantity							2937675			0
S3	2000	2000	2000	2	0	2	Export	170	Colombia	COL	608	Philippines	PHL								53	DYES,COLOURING MATERIALS	1	No Quantity							20900			0
S3	2000	2000	2000	2	0	2	Export	170	Colombia	COL	642	Romania	ROU								53	DYES,COLOURING MATERIALS	1	No Quantity							180200			0
S3	2000	2000	2000	2	0	2	Export	170	Colombia	COL	643	Russian Federation	RUS								53	DYES,COLOURING MATERIALS	1	No Quantity							13224			0
S3	2000	2000	2000	2	0	2	Export	170	Colombia	COL	724	Spain	ESP								53	DYES,COLOURING MATERIALS	1	No Quantity							963192			0
S3	2000	2000	2000	2	0	2	Export	170	Colombia	COL	757	Switzerland	CHE								53	DYES,COLOURING MATERIALS	1	No Quantity							235000			0
S3	2000	2000	2000	2	0	2	Export	170	Colombia	COL	780	Trinidad and Tobago	TTO								53	DYES,COLOURING MATERIALS	1	No Quantity							57069			0
S3	2000	2000	2000	2	0	2	Export	170	Colombia	COL	784	United Arab Emirates	ARE								53	DYES,COLOURING MATERIALS	1	No Quantity							1069308			0
S3	2000	2000	2000	2	0	2	Export	170	Colombia	COL	842	USA	USA								53	DYES,COLOURING MATERIALS	1	No Quantity							321159910			0
S3	2000	2000	2000	2	0	2	Export	170	Colombia	COL	858	Uruguay	URY								53	DYES,COLOURING MATERIALS	1	No Quantity							43741			0
S3	2000	2000	2000	2	0	2	Export	170	Colombia	COL	862	Venezuela	VEN								53	DYES,COLOURING MATERIALS	1	No Quantity							9940087			0
S3	2000	2000	2000	2	0	2	Export	170	Colombia	COL	899	Areas, nes									53	DYES,COLOURING MATERIALS	1	No Quantity							649440			0
S3	2000	2000	2000	2	0	2	Export	188	Costa Rica	CRI	0	World	WLD								53	DYES,COLOURING MATERIALS	1	No Quantity							19638670			0
S3	2000	2000	2000	2	0	2	Export	188	Costa Rica	CRI	56	Belgium	BEL								53	DYES,COLOURING MATERIALS	1	No Quantity							383258			0
S3	2000	2000	2000	2	0	2	Export	188	Costa Rica	CRI	76	Brazil	BRA								53	DYES,COLOURING MATERIALS	1	No Quantity							2514			0
S3	2000	2000	2000	2	0	2	Export	188	Costa Rica	CRI	124	Canada	CAN								53	DYES,COLOURING MATERIALS	1	No Quantity							200			0
S3	2000	2000	2000	2	0	2	Export	188	Costa Rica	CRI	136	Cayman Isds	CYM								53	DYES,COLOURING MATERIALS	1	No Quantity							131230			0
S3	2000	2000	2000	2	0	2	Export	188	Costa Rica	CRI	152	Chile	CHL								53	DYES,COLOURING MATERIALS	1	No Quantity							5063			0
S3	2000	2000	2000	2	0	2	Export	188	Costa Rica	CRI	192	Cuba	CUB								53	DYES,COLOURING MATERIALS	1	No Quantity							14516			0
S3	2000	2000	2000	2	0	2	Export	188	Costa Rica	CRI	214	Dominican Rep.	DOM								53	DYES,COLOURING MATERIALS	1	No Quantity							19789			0
S3	2000	2000	2000	2	0	2	Export	188	Costa Rica	CRI	218	Ecuador	ECU								53	DYES,COLOURING MATERIALS	1	No Quantity							126201			0
S3	2000	2000	2000	2	0	2	Export	188	Costa Rica	CRI	222	El Salvador	SLV								53	DYES,COLOURING MATERIALS	1	No Quantity							966539			0
S3	2000	2000	2000	2	0	2	Export	188	Costa Rica	CRI	320	Guatemala	GTM								53	DYES,COLOURING MATERIALS	1	No Quantity							1873241			0
S3	2000	2000	2000	2	0	2	Export	188	Costa Rica	CRI	332	Haiti	HTI								53	DYES,COLOURING MATERIALS	1	No Quantity							609			0
S3	2000	2000	2000	2	0	2	Export	188	Costa Rica	CRI	340	Honduras	HND								53	DYES,COLOURING MATERIALS	1	No Quantity							3473505			0
S3	2000	2000	2000	2	0	2	Export	188	Costa Rica	CRI	352	Iceland	ISL								53	DYES,COLOURING MATERIALS	1	No Quantity							72188			0
S3	2000	2000	2000	2	0	2	Export	188	Costa Rica	CRI	388	Jamaica	JAM								53	DYES,COLOURING MATERIALS	1	No Quantity							47243			0
S3	2000	2000	2000	2	0	2	Export	188	Costa Rica	CRI	484	Mexico	MEX								53	DYES,COLOURING MATERIALS	1	No Quantity							237073			0
S3	2000	2000	2000	2	0	2	Export	188	Costa Rica	CRI	528	Netherlands	NLD								53	DYES,COLOURING MATERIALS	1	No Quantity							4			0
S3	2000	2000	2000	2	0	2	Export	188	Costa Rica	CRI	558	Nicaragua	NIC								53	DYES,COLOURING MATERIALS	1	No Quantity							3693895			0
S3	2000	2000	2000	2	0	2	Export	188	Costa Rica	CRI	591	Panama	PAN								53	DYES,COLOURING MATERIALS	1	No Quantity							4025842			0
S3	2000	2000	2000	2	0	2	Export	188	Costa Rica	CRI	608	Philippines	PHL								53	DYES,COLOURING MATERIALS	1	No Quantity							8700			0
S3	2000	2000	2000	2	0	2	Export	188	Costa Rica	CRI	710	South Africa	ZAF								53	DYES,COLOURING MATERIALS	1	No Quantity							58263			0
S3	2000	2000	2000	2	0	2	Export	188	Costa Rica	CRI	757	Switzerland	CHE								53	DYES,COLOURING MATERIALS	1	No Quantity							57071			0
S3	2000	2000	2000	2	0	2	Export	188	Costa Rica	CRI	780	Trinidad and Tobago	TTO								53	DYES,COLOURING MATERIALS	1	No Quantity							5			0
S3	2000	2000	2000	2	0	2	Export	188	Costa Rica	CRI	838	Free Zones									53	DYES,COLOURING MATERIALS	1	No Quantity							64699			0
S3	2000	2000	2000	2	0	2	Export	188	Costa Rica	CRI	842	USA	USA								53	DYES,COLOURING MATERIALS	1	No Quantity							4377021			0
S3	2000	2000	2000	2	0	2	Export	170	Colombia	COL	0	World	WLD								54	MEDICINAL,PHARM.PRODUCTS	1	No Quantity							207732586			0
S3	2000	2000	2000	2	0	2	Export	170	Colombia	COL	24	Angola	AGO								54	MEDICINAL,PHARM.PRODUCTS	1	No Quantity							64946			0
S3	2000	2000	2000	2	0	2	Export	170	Colombia	COL	31	Azerbaijan	AZE								54	MEDICINAL,PHARM.PRODUCTS	1	No Quantity							42500			0
S3	2000	2000	2000	2	0	2	Export	170	Colombia	COL	32	Argentina	ARG								54	MEDICINAL,PHARM.PRODUCTS	1	No Quantity							84993			0
S3	2000	2000	2000	2	0	2	Export	170	Colombia	COL	40	Austria	AUT								54	MEDICINAL,PHARM.PRODUCTS	1	No Quantity							55874			0
S3	2000	2000	2000	2	0	2	Export	170	Colombia	COL	52	Barbados	BRB								54	MEDICINAL,PHARM.PRODUCTS	1	No Quantity							30313			0
S3	2000	2000	2000	2	0	2	Export	170	Colombia	COL	68	Bolivia (Plurinational State of)	BOL								54	MEDICINAL,PHARM.PRODUCTS	1	No Quantity							934012			0
S3	2000	2000	2000	2	0	2	Export	170	Colombia	COL	76	Brazil	BRA								54	MEDICINAL,PHARM.PRODUCTS	1	No Quantity							7845709			0
S3	2000	2000	2000	2	0	2	Export	170	Colombia	COL	84	Belize	BLZ								54	MEDICINAL,PHARM.PRODUCTS	1	No Quantity							32614			0
S3	2000	2000	2000	2	0	2	Export	170	Colombia	COL	96	Brunei Darussalam	BRN								54	MEDICINAL,PHARM.PRODUCTS	1	No Quantity							52000			0
S3	2000	2000	2000	2	0	2	Export	170	Colombia	COL	124	Canada	CAN								54	MEDICINAL,PHARM.PRODUCTS	1	No Quantity							150			0
S3	2000	2000	2000	2	0	2	Export	170	Colombia	COL	152	Chile	CHL								54	MEDICINAL,PHARM.PRODUCTS	1	No Quantity							11080828			0
S3	2000	2000	2000	2	0	2	Export	170	Colombia	COL	188	Costa Rica	CRI								54	MEDICINAL,PHARM.PRODUCTS	1	No Quantity							1418266			0
S3	2000	2000	2000	2	0	2	Export	170	Colombia	COL	192	Cuba	CUB								54	MEDICINAL,PHARM.PRODUCTS	1	No Quantity							232883			0
S3	2000	2000	2000	2	0	2	Export	170	Colombia	COL	196	Cyprus	CYP								54	MEDICINAL,PHARM.PRODUCTS	1	No Quantity							20354			0
S3	2000	2000	2000	2	0	2	Export	170	Colombia	COL	208	Denmark	DNK								54	MEDICINAL,PHARM.PRODUCTS	1	No Quantity							5610			0
S3	2000	2000	2000	2	0	2	Export	170	Colombia	COL	214	Dominican Rep.	DOM								54	MEDICINAL,PHARM.PRODUCTS	1	No Quantity							3250936			0
S3	2000	2000	2000	2	0	2	Export	170	Colombia	COL	218	Ecuador	ECU								54	MEDICINAL,PHARM.PRODUCTS	1	No Quantity							33438192			0
S3	2000	2000	2000	2	0	2	Export	170	Colombia	COL	222	El Salvador	SLV								54	MEDICINAL,PHARM.PRODUCTS	1	No Quantity							1159101			0
S3	2000	2000	2000	2	0	2	Export	170	Colombia	COL	251	France	FRA								54	MEDICINAL,PHARM.PRODUCTS	1	No Quantity							469870			0
S3	2000	2000	2000	2	0	2	Export	170	Colombia	COL	258	French Polynesia	PYF								54	MEDICINAL,PHARM.PRODUCTS	1	No Quantity							6168			0
S3	2000	2000	2000	2	0	2	Export	170	Colombia	COL	276	Germany	DEU								54	MEDICINAL,PHARM.PRODUCTS	1	No Quantity							265531			0
S3	2000	2000	2000	2	0	2	Export	170	Colombia	COL	320	Guatemala	GTM								54	MEDICINAL,PHARM.PRODUCTS	1	No Quantity							5284459			0
S3	2000	2000	2000	2	0	2	Export	170	Colombia	COL	332	Haiti	HTI								54	MEDICINAL,PHARM.PRODUCTS	1	No Quantity							50600			0
S3	2000	2000	2000	2	0	2	Export	170	Colombia	COL	340	Honduras	HND								54	MEDICINAL,PHARM.PRODUCTS	1	No Quantity							1150815			0
S3	2000	2000	2000	2	0	2	Export	170	Colombia	COL	364	Iran	IRN								54	MEDICINAL,PHARM.PRODUCTS	1	No Quantity							55000			0
S3	2000	2000	2000	2	0	2	Export	170	Colombia	COL	376	Israel	ISR								54	MEDICINAL,PHARM.PRODUCTS	1	No Quantity							21244			0
S3	2000	2000	2000	2	0	2	Export	170	Colombia	COL	381	Italy	ITA								54	MEDICINAL,PHARM.PRODUCTS	1	No Quantity							2208			0
S3	2000	2000	2000	2	0	2	Export	170	Colombia	COL	388	Jamaica	JAM								54	MEDICINAL,PHARM.PRODUCTS	1	No Quantity							86549			0
S3	2000	2000	2000	2	0	2	Export	170	Colombia	COL	392	Japan	JPN								54	MEDICINAL,PHARM.PRODUCTS	1	No Quantity							27379			0
S3	2000	2000	2000	2	0	2	Export	170	Colombia	COL	400	Jordan	JOR								54	MEDICINAL,PHARM.PRODUCTS	1	No Quantity							17499			0
S3	2000	2000	2000	2	0	2	Export	170	Colombia	COL	404	Kenya	KEN								54	MEDICINAL,PHARM.PRODUCTS	1	No Quantity							3410			0
S3	2000	2000	2000	2	0	2	Export	170	Colombia	COL	422	Lebanon	LBN								54	MEDICINAL,PHARM.PRODUCTS	1	No Quantity							26250			0
S3	2000	2000	2000	2	0	2	Export	170	Colombia	COL	458	Malaysia	MYS								54	MEDICINAL,PHARM.PRODUCTS	1	No Quantity							2058			0
S3	2000	2000	2000	2	0	2	Export	170	Colombia	COL	484	Mexico	MEX								54	MEDICINAL,PHARM.PRODUCTS	1	No Quantity							21232903			0
S3	2000	2000	2000	2	0	2	Export	170	Colombia	COL	490	Other Asia, nes									54	MEDICINAL,PHARM.PRODUCTS	1	No Quantity							100307			0
S3	2000	2000	2000	2	0	2	Export	170	Colombia	COL	528	Netherlands	NLD								54	MEDICINAL,PHARM.PRODUCTS	1	No Quantity							49562			0
S3	2000	2000	2000	2	0	2	Export	170	Colombia	COL	530	Neth. Antilles	ANT								54	MEDICINAL,PHARM.PRODUCTS	1	No Quantity							49804			0
S3	2000	2000	2000	2	0	2	Export	170	Colombia	COL	558	Nicaragua	NIC								54	MEDICINAL,PHARM.PRODUCTS	1	No Quantity							151609			0
S3	2000	2000	2000	2	0	2	Export	170	Colombia	COL	566	Nigeria	NGA								54	MEDICINAL,PHARM.PRODUCTS	1	No Quantity							235232			0
S3	2000	2000	2000	2	0	2	Export	170	Colombia	COL	591	Panama	PAN								54	MEDICINAL,PHARM.PRODUCTS	1	No Quantity							19406911			0
S3	2000	2000	2000	2	0	2	Export	170	Colombia	COL	600	Paraguay	PRY								54	MEDICINAL,PHARM.PRODUCTS	1	No Quantity							66358			0
S3	2000	2000	2000	2	0	2	Export	170	Colombia	COL	604	Peru	PER								54	MEDICINAL,PHARM.PRODUCTS	1	No Quantity							24591664			0
S3	2000	2000	2000	2	0	2	Export	170	Colombia	COL	608	Philippines	PHL								54	MEDICINAL,PHARM.PRODUCTS	1	No Quantity							8700			0
S3	2000	2000	2000	2	0	2	Export	170	Colombia	COL	620	Portugal	PRT								54	MEDICINAL,PHARM.PRODUCTS	1	No Quantity							4345			0
S3	2000	2000	2000	2	0	2	Export	170	Colombia	COL	642	Romania	ROU								54	MEDICINAL,PHARM.PRODUCTS	1	No Quantity							8015			0
S3	2000	2000	2000	2	0	2	Export	170	Colombia	COL	699	India	IND								54	MEDICINAL,PHARM.PRODUCTS	1	No Quantity							207787			0
S3	2000	2000	2000	2	0	2	Export	170	Colombia	COL	702	Singapore	SGP								54	MEDICINAL,PHARM.PRODUCTS	1	No Quantity							8			0
S3	2000	2000	2000	2	0	2	Export	170	Colombia	COL	724	Spain	ESP								54	MEDICINAL,PHARM.PRODUCTS	1	No Quantity							236906			0
S3	2000	2000	2000	2	0	2	Export	170	Colombia	COL	757	Switzerland	CHE								54	MEDICINAL,PHARM.PRODUCTS	1	No Quantity							386093			0
S3	2000	2000	2000	2	0	2	Export	170	Colombia	COL	780	Trinidad and Tobago	TTO								54	MEDICINAL,PHARM.PRODUCTS	1	No Quantity							51544			0
S3	2000	2000	2000	2	0	2	Export	170	Colombia	COL	784	United Arab Emirates	ARE								54	MEDICINAL,PHARM.PRODUCTS	1	No Quantity							83000			0
S3	2000	2000	2000	2	0	2	Export	170	Colombia	COL	818	Egypt	EGY								54	MEDICINAL,PHARM.PRODUCTS	1	No Quantity							3000			0
S3	2000	2000	2000	2	0	2	Export	170	Colombia	COL	826	United Kingdom	GBR								54	MEDICINAL,PHARM.PRODUCTS	1	No Quantity							287389			0
S3	2000	2000	2000	2	0	2	Export	170	Colombia	COL	842	USA	USA								54	MEDICINAL,PHARM.PRODUCTS	1	No Quantity							4638153			0
S3	2000	2000	2000	2	0	2	Export	170	Colombia	COL	854	Burkina Faso	BFA								54	MEDICINAL,PHARM.PRODUCTS	1	No Quantity							18250			0
S3	2000	2000	2000	2	0	2	Export	170	Colombia	COL	858	Uruguay	URY								54	MEDICINAL,PHARM.PRODUCTS	1	No Quantity							1992268			0
S3	2000	2000	2000	2	0	2	Export	170	Colombia	COL	862	Venezuela	VEN								54	MEDICINAL,PHARM.PRODUCTS	1	No Quantity							66297241			0
S3	2000	2000	2000	2	0	2	Export	170	Colombia	COL	899	Areas, nes									54	MEDICINAL,PHARM.PRODUCTS	1	No Quantity							407216			0
S3	2000	2000	2000	2	0	2	Export	188	Costa Rica	CRI	0	World	WLD								54	MEDICINAL,PHARM.PRODUCTS	1	No Quantity							138610648			0
S3	2000	2000	2000	2	0	2	Export	188	Costa Rica	CRI	28	Antigua and Barbuda	ATG								54	MEDICINAL,PHARM.PRODUCTS	1	No Quantity							80881			0
S3	2000	2000	2000	2	0	2	Export	188	Costa Rica	CRI	32	Argentina	ARG								54	MEDICINAL,PHARM.PRODUCTS	1	No Quantity							876			0
S3	2000	2000	2000	2	0	2	Export	188	Costa Rica	CRI	44	Bahamas	BHS								54	MEDICINAL,PHARM.PRODUCTS	1	No Quantity							2107434			0
S3	2000	2000	2000	2	0	2	Export	188	Costa Rica	CRI	52	Barbados	BRB								54	MEDICINAL,PHARM.PRODUCTS	1	No Quantity							1380598			0
S3	2000	2000	2000	2	0	2	Export	188	Costa Rica	CRI	56	Belgium	BEL								54	MEDICINAL,PHARM.PRODUCTS	1	No Quantity							1466			0
S3	2000	2000	2000	2	0	2	Export	188	Costa Rica	CRI	60	Bermuda	BMU								54	MEDICINAL,PHARM.PRODUCTS	1	No Quantity							699228			0
S3	2000	2000	2000	2	0	2	Export	188	Costa Rica	CRI	68	Bolivia (Plurinational State of)	BOL								54	MEDICINAL,PHARM.PRODUCTS	1	No Quantity							59863			0
S3	2000	2000	2000	2	0	2	Export	188	Costa Rica	CRI	76	Brazil	BRA								54	MEDICINAL,PHARM.PRODUCTS	1	No Quantity							61669			0
S3	2000	2000	2000	2	0	2	Export	188	Costa Rica	CRI	84	Belize	BLZ								54	MEDICINAL,PHARM.PRODUCTS	1	No Quantity							196080			0
S3	2000	2000	2000	2	0	2	Export	188	Costa Rica	CRI	124	Canada	CAN								54	MEDICINAL,PHARM.PRODUCTS	1	No Quantity							34395			0
S3	2000	2000	2000	2	0	2	Export	188	Costa Rica	CRI	136	Cayman Isds	CYM								54	MEDICINAL,PHARM.PRODUCTS	1	No Quantity							232126			0
S3	2000	2000	2000	2	0	2	Export	188	Costa Rica	CRI	152	Chile	CHL								54	MEDICINAL,PHARM.PRODUCTS	1	No Quantity							822731			0
S3	2000	2000	2000	2	0	2	Export	188	Costa Rica	CRI	170	Colombia	COL								54	MEDICINAL,PHARM.PRODUCTS	1	No Quantity							5721189			0
S3	2000	2000	2000	2	0	2	Export	188	Costa Rica	CRI	192	Cuba	CUB								54	MEDICINAL,PHARM.PRODUCTS	1	No Quantity							1937223			0
S3	2000	2000	2000	2	0	2	Export	188	Costa Rica	CRI	212	Dominica	DMA								54	MEDICINAL,PHARM.PRODUCTS	1	No Quantity							3487			0
S3	2000	2000	2000	2	0	2	Export	188	Costa Rica	CRI	214	Dominican Rep.	DOM								54	MEDICINAL,PHARM.PRODUCTS	1	No Quantity							7660052			0
S3	2000	2000	2000	2	0	2	Export	188	Costa Rica	CRI	218	Ecuador	ECU								54	MEDICINAL,PHARM.PRODUCTS	1	No Quantity							1812010			0
S3	2000	2000	2000	2	0	2	Export	188	Costa Rica	CRI	222	El Salvador	SLV								54	MEDICINAL,PHARM.PRODUCTS	1	No Quantity							14225649			0
S3	2000	2000	2000	2	0	2	Export	188	Costa Rica	CRI	276	Germany	DEU								54	MEDICINAL,PHARM.PRODUCTS	1	No Quantity							1216			0
S3	2000	2000	2000	2	0	2	Export	188	Costa Rica	CRI	308	Grenada	GRD								54	MEDICINAL,PHARM.PRODUCTS	1	No Quantity							25001			0
S3	2000	2000	2000	2	0	2	Export	188	Costa Rica	CRI	320	Guatemala	GTM								54	MEDICINAL,PHARM.PRODUCTS	1	No Quantity							23309638			0
S3	2000	2000	2000	2	0	2	Export	188	Costa Rica	CRI	328	Guyana	GUY								54	MEDICINAL,PHARM.PRODUCTS	1	No Quantity							105276			0
S3	2000	2000	2000	2	0	2	Export	188	Costa Rica	CRI	332	Haiti	HTI								54	MEDICINAL,PHARM.PRODUCTS	1	No Quantity							1172244			0
S3	2000	2000	2000	2	0	2	Export	188	Costa Rica	CRI	340	Honduras	HND								54	MEDICINAL,PHARM.PRODUCTS	1	No Quantity							15969087			0
S3	2000	2000	2000	2	0	2	Export	188	Costa Rica	CRI	364	Iran	IRN								54	MEDICINAL,PHARM.PRODUCTS	1	No Quantity							760			0
S3	2000	2000	2000	2	0	2	Export	188	Costa Rica	CRI	388	Jamaica	JAM								54	MEDICINAL,PHARM.PRODUCTS	1	No Quantity							3360044			0
S3	2000	2000	2000	2	0	2	Export	188	Costa Rica	CRI	392	Japan	JPN								54	MEDICINAL,PHARM.PRODUCTS	1	No Quantity							100			0
S3	2000	2000	2000	2	0	2	Export	188	Costa Rica	CRI	484	Mexico	MEX								54	MEDICINAL,PHARM.PRODUCTS	1	No Quantity							1499457			0
S3	2000	2000	2000	2	0	2	Export	188	Costa Rica	CRI	490	Other Asia, nes									54	MEDICINAL,PHARM.PRODUCTS	1	No Quantity							7857			0
S3	2000	2000	2000	2	0	2	Export	188	Costa Rica	CRI	530	Neth. Antilles	ANT								54	MEDICINAL,PHARM.PRODUCTS	1	No Quantity							2853407			0
S3	2000	2000	2000	2	0	2	Export	188	Costa Rica	CRI	533	Aruba	ABW								54	MEDICINAL,PHARM.PRODUCTS	1	No Quantity							835034			0
S3	2000	2000	2000	2	0	2	Export	188	Costa Rica	CRI	558	Nicaragua	NIC								54	MEDICINAL,PHARM.PRODUCTS	1	No Quantity							9785595			0
S3	2000	2000	2000	2	0	2	Export	188	Costa Rica	CRI	591	Panama	PAN								54	MEDICINAL,PHARM.PRODUCTS	1	No Quantity							21374432			0
S3	2000	2000	2000	2	0	2	Export	188	Costa Rica	CRI	604	Peru	PER								54	MEDICINAL,PHARM.PRODUCTS	1	No Quantity							4865668			0
S3	2000	2000	2000	2	0	2	Export	188	Costa Rica	CRI	659	Saint Kitts and Nevis	KNA								54	MEDICINAL,PHARM.PRODUCTS	1	No Quantity							15207			0
S3	2000	2000	2000	2	0	2	Export	188	Costa Rica	CRI	662	Saint Lucia	LCA								54	MEDICINAL,PHARM.PRODUCTS	1	No Quantity							18561			0
S3	2000	2000	2000	2	0	2	Export	188	Costa Rica	CRI	670	Saint Vincent and the Grenadines	VCT								54	MEDICINAL,PHARM.PRODUCTS	1	No Quantity							7836			0
S3	2000	2000	2000	2	0	2	Export	188	Costa Rica	CRI	702	Singapore	SGP								54	MEDICINAL,PHARM.PRODUCTS	1	No Quantity							11221			0
S3	2000	2000	2000	2	0	2	Export	188	Costa Rica	CRI	705	Slovenia	SVN								54	MEDICINAL,PHARM.PRODUCTS	1	No Quantity							180			0
S3	2000	2000	2000	2	0	2	Export	188	Costa Rica	CRI	740	Suriname	SUR								54	MEDICINAL,PHARM.PRODUCTS	1	No Quantity							9371			0
S3	2000	2000	2000	2	0	2	Export	188	Costa Rica	CRI	764	Thailand	THA								54	MEDICINAL,PHARM.PRODUCTS	1	No Quantity							10552			0
S3	2000	2000	2000	2	0	2	Export	188	Costa Rica	CRI	780	Trinidad and Tobago	TTO								54	MEDICINAL,PHARM.PRODUCTS	1	No Quantity							2549543			0
S3	2000	2000	2000	2	0	2	Export	188	Costa Rica	CRI	826	United Kingdom	GBR								54	MEDICINAL,PHARM.PRODUCTS	1	No Quantity							78451			0
S3	2000	2000	2000	2	0	2	Export	188	Costa Rica	CRI	842	USA	USA								54	MEDICINAL,PHARM.PRODUCTS	1	No Quantity							1610621			0
S3	2000	2000	2000	2	0	2	Export	188	Costa Rica	CRI	858	Uruguay	URY								54	MEDICINAL,PHARM.PRODUCTS	1	No Quantity							669315			0
S3	2000	2000	2000	2	0	2	Export	188	Costa Rica	CRI	862	Venezuela	VEN								54	MEDICINAL,PHARM.PRODUCTS	1	No Quantity							11428020			0
S3	2000	2000	2000	2	0	2	Export	170	Colombia	COL	0	World	WLD								55	ESSENTL.OILS,PERFUME,ETC	1	No Quantity							90847995			0
S3	2000	2000	2000	2	0	2	Export	170	Colombia	COL	24	Angola	AGO								55	ESSENTL.OILS,PERFUME,ETC	1	No Quantity							146			0
S3	2000	2000	2000	2	0	2	Export	170	Colombia	COL	32	Argentina	ARG								55	ESSENTL.OILS,PERFUME,ETC	1	No Quantity							99319			0
S3	2000	2000	2000	2	0	2	Export	170	Colombia	COL	36	Australia	AUS								55	ESSENTL.OILS,PERFUME,ETC	1	No Quantity							34308			0
S3	2000	2000	2000	2	0	2	Export	170	Colombia	COL	68	Bolivia (Plurinational State of)	BOL								55	ESSENTL.OILS,PERFUME,ETC	1	No Quantity							1169945			0
S3	2000	2000	2000	2	0	2	Export	170	Colombia	COL	76	Brazil	BRA								55	ESSENTL.OILS,PERFUME,ETC	1	No Quantity							299219			0
S3	2000	2000	2000	2	0	2	Export	170	Colombia	COL	152	Chile	CHL								55	ESSENTL.OILS,PERFUME,ETC	1	No Quantity							2807431			0
S3	2000	2000	2000	2	0	2	Export	170	Colombia	COL	188	Costa Rica	CRI								55	ESSENTL.OILS,PERFUME,ETC	1	No Quantity							1495334			0
S3	2000	2000	2000	2	0	2	Export	170	Colombia	COL	192	Cuba	CUB								55	ESSENTL.OILS,PERFUME,ETC	1	No Quantity							53073			0
S3	2000	2000	2000	2	0	2	Export	170	Colombia	COL	196	Cyprus	CYP								55	ESSENTL.OILS,PERFUME,ETC	1	No Quantity							13398			0
S3	2000	2000	2000	2	0	2	Export	170	Colombia	COL	212	Dominica	DMA								55	ESSENTL.OILS,PERFUME,ETC	1	No Quantity							668075			0
S3	2000	2000	2000	2	0	2	Export	170	Colombia	COL	214	Dominican Rep.	DOM								55	ESSENTL.OILS,PERFUME,ETC	1	No Quantity							2116954			0
S3	2000	2000	2000	2	0	2	Export	170	Colombia	COL	218	Ecuador	ECU								55	ESSENTL.OILS,PERFUME,ETC	1	No Quantity							16487384			0
S3	2000	2000	2000	2	0	2	Export	170	Colombia	COL	222	El Salvador	SLV								55	ESSENTL.OILS,PERFUME,ETC	1	No Quantity							1735531			0
S3	2000	2000	2000	2	0	2	Export	170	Colombia	COL	234	Faeroe Isds	FRO								55	ESSENTL.OILS,PERFUME,ETC	1	No Quantity							2705			0
S3	2000	2000	2000	2	0	2	Export	170	Colombia	COL	251	France	FRA								55	ESSENTL.OILS,PERFUME,ETC	1	No Quantity							1523			0
S3	2000	2000	2000	2	0	2	Export	170	Colombia	COL	276	Germany	DEU								55	ESSENTL.OILS,PERFUME,ETC	1	No Quantity							173257			0
S3	2000	2000	2000	2	0	2	Export	170	Colombia	COL	300	Greece	GRC								55	ESSENTL.OILS,PERFUME,ETC	1	No Quantity							24060			0
S3	2000	2000	2000	2	0	2	Export	170	Colombia	COL	320	Guatemala	GTM								55	ESSENTL.OILS,PERFUME,ETC	1	No Quantity							5289059			0
S3	2000	2000	2000	2	0	2	Export	170	Colombia	COL	332	Haiti	HTI								55	ESSENTL.OILS,PERFUME,ETC	1	No Quantity							353696			0
S3	2000	2000	2000	2	0	2	Export	170	Colombia	COL	340	Honduras	HND								55	ESSENTL.OILS,PERFUME,ETC	1	No Quantity							1632876			0
S3	2000	2000	2000	2	0	2	Export	170	Colombia	COL	388	Jamaica	JAM								55	ESSENTL.OILS,PERFUME,ETC	1	No Quantity							498			0
S3	2000	2000	2000	2	0	2	Export	170	Colombia	COL	392	Japan	JPN								55	ESSENTL.OILS,PERFUME,ETC	1	No Quantity							4560			0
S3	2000	2000	2000	2	0	2	Export	170	Colombia	COL	430	Liberia	LBR								55	ESSENTL.OILS,PERFUME,ETC	1	No Quantity							13164			0
S3	2000	2000	2000	2	0	2	Export	170	Colombia	COL	470	Malta	MLT								55	ESSENTL.OILS,PERFUME,ETC	1	No Quantity							7474			0
S3	2000	2000	2000	2	0	2	Export	170	Colombia	COL	484	Mexico	MEX								55	ESSENTL.OILS,PERFUME,ETC	1	No Quantity							2426403			0
S3	2000	2000	2000	2	0	2	Export	170	Colombia	COL	528	Netherlands	NLD								55	ESSENTL.OILS,PERFUME,ETC	1	No Quantity							11397			0
S3	2000	2000	2000	2	0	2	Export	170	Colombia	COL	530	Neth. Antilles	ANT								55	ESSENTL.OILS,PERFUME,ETC	1	No Quantity							104038			0
S3	2000	2000	2000	2	0	2	Export	170	Colombia	COL	533	Aruba	ABW								55	ESSENTL.OILS,PERFUME,ETC	1	No Quantity							907			0
S3	2000	2000	2000	2	0	2	Export	170	Colombia	COL	558	Nicaragua	NIC								55	ESSENTL.OILS,PERFUME,ETC	1	No Quantity							58182			0
S3	2000	2000	2000	2	0	2	Export	170	Colombia	COL	591	Panama	PAN								55	ESSENTL.OILS,PERFUME,ETC	1	No Quantity							2776255			0
S3	2000	2000	2000	2	0	2	Export	170	Colombia	COL	600	Paraguay	PRY								55	ESSENTL.OILS,PERFUME,ETC	1	No Quantity							62908			0
S3	2000	2000	2000	2	0	2	Export	170	Colombia	COL	604	Peru	PER								55	ESSENTL.OILS,PERFUME,ETC	1	No Quantity							11274682			0
S3	2000	2000	2000	2	0	2	Export	170	Colombia	COL	699	India	IND								55	ESSENTL.OILS,PERFUME,ETC	1	No Quantity							1720			0
S3	2000	2000	2000	2	0	2	Export	170	Colombia	COL	724	Spain	ESP								55	ESSENTL.OILS,PERFUME,ETC	1	No Quantity							23513			0
S3	2000	2000	2000	2	0	2	Export	170	Colombia	COL	740	Suriname	SUR								55	ESSENTL.OILS,PERFUME,ETC	1	No Quantity							11710			0
S3	2000	2000	2000	2	0	2	Export	170	Colombia	COL	757	Switzerland	CHE								55	ESSENTL.OILS,PERFUME,ETC	1	No Quantity							41020			0
S3	2000	2000	2000	2	0	2	Export	170	Colombia	COL	780	Trinidad and Tobago	TTO								55	ESSENTL.OILS,PERFUME,ETC	1	No Quantity							169024			0
S3	2000	2000	2000	2	0	2	Export	170	Colombia	COL	826	United Kingdom	GBR								55	ESSENTL.OILS,PERFUME,ETC	1	No Quantity							20851			0
S3	2000	2000	2000	2	0	2	Export	170	Colombia	COL	842	USA	USA								55	ESSENTL.OILS,PERFUME,ETC	1	No Quantity							509575			0
S3	2000	2000	2000	2	0	2	Export	170	Colombia	COL	858	Uruguay	URY								55	ESSENTL.OILS,PERFUME,ETC	1	No Quantity							16976			0
S3	2000	2000	2000	2	0	2	Export	170	Colombia	COL	862	Venezuela	VEN								55	ESSENTL.OILS,PERFUME,ETC	1	No Quantity							38056876			0
S3	2000	2000	2000	2	0	2	Export	170	Colombia	COL	899	Areas, nes									55	ESSENTL.OILS,PERFUME,ETC	1	No Quantity							798969			0
S3	2000	2000	2000	2	0	2	Export	188	Costa Rica	CRI	0	World	WLD								55	ESSENTL.OILS,PERFUME,ETC	1	No Quantity							21806296			0
S3	2000	2000	2000	2	0	2	Export	188	Costa Rica	CRI	44	Bahamas	BHS								55	ESSENTL.OILS,PERFUME,ETC	1	No Quantity							112043			0
S3	2000	2000	2000	2	0	2	Export	188	Costa Rica	CRI	52	Barbados	BRB								55	ESSENTL.OILS,PERFUME,ETC	1	No Quantity							1075			0
S3	2000	2000	2000	2	0	2	Export	188	Costa Rica	CRI	76	Brazil	BRA								55	ESSENTL.OILS,PERFUME,ETC	1	No Quantity							5285			0
S3	2000	2000	2000	2	0	2	Export	188	Costa Rica	CRI	84	Belize	BLZ								55	ESSENTL.OILS,PERFUME,ETC	1	No Quantity							45263			0
S3	2000	2000	2000	2	0	2	Export	188	Costa Rica	CRI	120	Cameroon	CMR								55	ESSENTL.OILS,PERFUME,ETC	1	No Quantity							14138			0
S3	2000	2000	2000	2	0	2	Export	188	Costa Rica	CRI	124	Canada	CAN								55	ESSENTL.OILS,PERFUME,ETC	1	No Quantity							6847			0
S3	2000	2000	2000	2	0	2	Export	188	Costa Rica	CRI	152	Chile	CHL								55	ESSENTL.OILS,PERFUME,ETC	1	No Quantity							44355			0
S3	2000	2000	2000	2	0	2	Export	188	Costa Rica	CRI	170	Colombia	COL								55	ESSENTL.OILS,PERFUME,ETC	1	No Quantity							101444			0
S3	2000	2000	2000	2	0	2	Export	188	Costa Rica	CRI	192	Cuba	CUB								55	ESSENTL.OILS,PERFUME,ETC	1	No Quantity							3723821			0
S3	2000	2000	2000	2	0	2	Export	188	Costa Rica	CRI	212	Dominica	DMA								55	ESSENTL.OILS,PERFUME,ETC	1	No Quantity							18486			0
S3	2000	2000	2000	2	0	2	Export	188	Costa Rica	CRI	214	Dominican Rep.	DOM								55	ESSENTL.OILS,PERFUME,ETC	1	No Quantity							136883			0
S3	2000	2000	2000	2	0	2	Export	188	Costa Rica	CRI	218	Ecuador	ECU								55	ESSENTL.OILS,PERFUME,ETC	1	No Quantity							71339			0
S3	2000	2000	2000	2	0	2	Export	188	Costa Rica	CRI	222	El Salvador	SLV								55	ESSENTL.OILS,PERFUME,ETC	1	No Quantity							2145522			0
S3	2000	2000	2000	2	0	2	Export	188	Costa Rica	CRI	320	Guatemala	GTM								55	ESSENTL.OILS,PERFUME,ETC	1	No Quantity							1814278			0
S3	2000	2000	2000	2	0	2	Export	188	Costa Rica	CRI	328	Guyana	GUY								55	ESSENTL.OILS,PERFUME,ETC	1	No Quantity							32275			0
S3	2000	2000	2000	2	0	2	Export	188	Costa Rica	CRI	332	Haiti	HTI								55	ESSENTL.OILS,PERFUME,ETC	1	No Quantity							122688			0
S3	2000	2000	2000	2	0	2	Export	188	Costa Rica	CRI	340	Honduras	HND								55	ESSENTL.OILS,PERFUME,ETC	1	No Quantity							1811558			0
S3	2000	2000	2000	2	0	2	Export	188	Costa Rica	CRI	381	Italy	ITA								55	ESSENTL.OILS,PERFUME,ETC	1	No Quantity							10858			0
S3	2000	2000	2000	2	0	2	Export	188	Costa Rica	CRI	388	Jamaica	JAM								55	ESSENTL.OILS,PERFUME,ETC	1	No Quantity							3835958			0
S3	2000	2000	2000	2	0	2	Export	188	Costa Rica	CRI	392	Japan	JPN								55	ESSENTL.OILS,PERFUME,ETC	1	No Quantity							154900			0
S3	2000	2000	2000	2	0	2	Export	188	Costa Rica	CRI	484	Mexico	MEX								55	ESSENTL.OILS,PERFUME,ETC	1	No Quantity							361389			0
S3	2000	2000	2000	2	0	2	Export	188	Costa Rica	CRI	528	Netherlands	NLD								55	ESSENTL.OILS,PERFUME,ETC	1	No Quantity							14439			0
S3	2000	2000	2000	2	0	2	Export	188	Costa Rica	CRI	530	Neth. Antilles	ANT								55	ESSENTL.OILS,PERFUME,ETC	1	No Quantity							8689			0
S3	2000	2000	2000	2	0	2	Export	188	Costa Rica	CRI	558	Nicaragua	NIC								55	ESSENTL.OILS,PERFUME,ETC	1	No Quantity							3344616			0
S3	2000	2000	2000	2	0	2	Export	188	Costa Rica	CRI	591	Panama	PAN								55	ESSENTL.OILS,PERFUME,ETC	1	No Quantity							1850635			0
S3	2000	2000	2000	2	0	2	Export	188	Costa Rica	CRI	604	Peru	PER								55	ESSENTL.OILS,PERFUME,ETC	1	No Quantity							6865			0
S3	2000	2000	2000	2	0	2	Export	188	Costa Rica	CRI	740	Suriname	SUR								55	ESSENTL.OILS,PERFUME,ETC	1	No Quantity							18768			0
S3	2000	2000	2000	2	0	2	Export	188	Costa Rica	CRI	752	Sweden	SWE								55	ESSENTL.OILS,PERFUME,ETC	1	No Quantity							964			0
S3	2000	2000	2000	2	0	2	Export	188	Costa Rica	CRI	757	Switzerland	CHE								55	ESSENTL.OILS,PERFUME,ETC	1	No Quantity							437758			0
S3	2000	2000	2000	2	0	2	Export	188	Costa Rica	CRI	780	Trinidad and Tobago	TTO								55	ESSENTL.OILS,PERFUME,ETC	1	No Quantity							48802			0
S3	2000	2000	2000	2	0	2	Export	188	Costa Rica	CRI	826	United Kingdom	GBR								55	ESSENTL.OILS,PERFUME,ETC	1	No Quantity							120960			0
S3	2000	2000	2000	2	0	2	Export	188	Costa Rica	CRI	842	USA	USA								55	ESSENTL.OILS,PERFUME,ETC	1	No Quantity							1307854			0
S3	2000	2000	2000	2	0	2	Export	188	Costa Rica	CRI	862	Venezuela	VEN								55	ESSENTL.OILS,PERFUME,ETC	1	No Quantity							70541			0
S3	2000	2000	2000	2	0	2	Export	188	Costa Rica	CRI	899	Areas, nes									55	ESSENTL.OILS,PERFUME,ETC	1	No Quantity							5000			0
S3	2000	2000	2000	2	0	2	Export	170	Colombia	COL	0	World	WLD								56	FERTILIZER,EXCEPT GRP272	1	No Quantity							9924762			0
S3	2000	2000	2000	2	0	2	Export	170	Colombia	COL	68	Bolivia (Plurinational State of)	BOL								56	FERTILIZER,EXCEPT GRP272	1	No Quantity							39932			0
S3	2000	2000	2000	2	0	2	Export	170	Colombia	COL	152	Chile	CHL								56	FERTILIZER,EXCEPT GRP272	1	No Quantity							10832			0
S3	2000	2000	2000	2	0	2	Export	170	Colombia	COL	188	Costa Rica	CRI								56	FERTILIZER,EXCEPT GRP272	1	No Quantity							920602			0
S3	2000	2000	2000	2	0	2	Export	170	Colombia	COL	214	Dominican Rep.	DOM								56	FERTILIZER,EXCEPT GRP272	1	No Quantity							1801890			0
S3	2000	2000	2000	2	0	2	Export	170	Colombia	COL	218	Ecuador	ECU								56	FERTILIZER,EXCEPT GRP272	1	No Quantity							2373384			0
S3	2000	2000	2000	2	0	2	Export	170	Colombia	COL	320	Guatemala	GTM								56	FERTILIZER,EXCEPT GRP272	1	No Quantity							2339			0
S3	2000	2000	2000	2	0	2	Export	170	Colombia	COL	340	Honduras	HND								56	FERTILIZER,EXCEPT GRP272	1	No Quantity							371068			0
S3	2000	2000	2000	2	0	2	Export	170	Colombia	COL	484	Mexico	MEX								56	FERTILIZER,EXCEPT GRP272	1	No Quantity							453000			0
S3	2000	2000	2000	2	0	2	Export	170	Colombia	COL	533	Aruba	ABW								56	FERTILIZER,EXCEPT GRP272	1	No Quantity							2080			0
S3	2000	2000	2000	2	0	2	Export	170	Colombia	COL	558	Nicaragua	NIC								56	FERTILIZER,EXCEPT GRP272	1	No Quantity							28576			0
S3	2000	2000	2000	2	0	2	Export	170	Colombia	COL	591	Panama	PAN								56	FERTILIZER,EXCEPT GRP272	1	No Quantity							1979408			0
S3	2000	2000	2000	2	0	2	Export	170	Colombia	COL	604	Peru	PER								56	FERTILIZER,EXCEPT GRP272	1	No Quantity							168845			0
S3	2000	2000	2000	2	0	2	Export	170	Colombia	COL	842	USA	USA								56	FERTILIZER,EXCEPT GRP272	1	No Quantity							308843			0
S3	2000	2000	2000	2	0	2	Export	170	Colombia	COL	862	Venezuela	VEN								56	FERTILIZER,EXCEPT GRP272	1	No Quantity							1463946			0
S3	2000	2000	2000	2	0	2	Export	170	Colombia	COL	899	Areas, nes									56	FERTILIZER,EXCEPT GRP272	1	No Quantity							17			0
S3	2000	2000	2000	2	0	2	Export	188	Costa Rica	CRI	0	World	WLD								56	FERTILIZER,EXCEPT GRP272	1	No Quantity							14629491			0
S3	2000	2000	2000	2	0	2	Export	188	Costa Rica	CRI	52	Barbados	BRB								56	FERTILIZER,EXCEPT GRP272	1	No Quantity							13168			0
S3	2000	2000	2000	2	0	2	Export	188	Costa Rica	CRI	68	Bolivia (Plurinational State of)	BOL								56	FERTILIZER,EXCEPT GRP272	1	No Quantity							92901			0
S3	2000	2000	2000	2	0	2	Export	188	Costa Rica	CRI	124	Canada	CAN								56	FERTILIZER,EXCEPT GRP272	1	No Quantity							7610			0
S3	2000	2000	2000	2	0	2	Export	188	Costa Rica	CRI	136	Cayman Isds	CYM								56	FERTILIZER,EXCEPT GRP272	1	No Quantity							10120			0
S3	2000	2000	2000	2	0	2	Export	188	Costa Rica	CRI	152	Chile	CHL								56	FERTILIZER,EXCEPT GRP272	1	No Quantity							523466			0
S3	2000	2000	2000	2	0	2	Export	188	Costa Rica	CRI	170	Colombia	COL								56	FERTILIZER,EXCEPT GRP272	1	No Quantity							22598			0
S3	2000	2000	2000	2	0	2	Export	188	Costa Rica	CRI	214	Dominican Rep.	DOM								56	FERTILIZER,EXCEPT GRP272	1	No Quantity							102830			0
S3	2000	2000	2000	2	0	2	Export	188	Costa Rica	CRI	218	Ecuador	ECU								56	FERTILIZER,EXCEPT GRP272	1	No Quantity							445364			0
S3	2000	2000	2000	2	0	2	Export	188	Costa Rica	CRI	222	El Salvador	SLV								56	FERTILIZER,EXCEPT GRP272	1	No Quantity							44899			0
S3	2000	2000	2000	2	0	2	Export	188	Costa Rica	CRI	308	Grenada	GRD								56	FERTILIZER,EXCEPT GRP272	1	No Quantity							1377			0
S3	2000	2000	2000	2	0	2	Export	188	Costa Rica	CRI	320	Guatemala	GTM								56	FERTILIZER,EXCEPT GRP272	1	No Quantity							54144			0
S3	2000	2000	2000	2	0	2	Export	188	Costa Rica	CRI	328	Guyana	GUY								56	FERTILIZER,EXCEPT GRP272	1	No Quantity							738740			0
S3	2000	2000	2000	2	0	2	Export	188	Costa Rica	CRI	340	Honduras	HND								56	FERTILIZER,EXCEPT GRP272	1	No Quantity							213218			0
S3	2000	2000	2000	2	0	2	Export	188	Costa Rica	CRI	388	Jamaica	JAM								56	FERTILIZER,EXCEPT GRP272	1	No Quantity							393654			0
S3	2000	2000	2000	2	0	2	Export	188	Costa Rica	CRI	484	Mexico	MEX								56	FERTILIZER,EXCEPT GRP272	1	No Quantity							42			0
S3	2000	2000	2000	2	0	2	Export	188	Costa Rica	CRI	558	Nicaragua	NIC								56	FERTILIZER,EXCEPT GRP272	1	No Quantity							2168663			0
S3	2000	2000	2000	2	0	2	Export	188	Costa Rica	CRI	591	Panama	PAN								56	FERTILIZER,EXCEPT GRP272	1	No Quantity							7827546			0
S3	2000	2000	2000	2	0	2	Export	188	Costa Rica	CRI	604	Peru	PER								56	FERTILIZER,EXCEPT GRP272	1	No Quantity							1054000			0
S3	2000	2000	2000	2	0	2	Export	188	Costa Rica	CRI	662	Saint Lucia	LCA								56	FERTILIZER,EXCEPT GRP272	1	No Quantity							4190			0
S3	2000	2000	2000	2	0	2	Export	188	Costa Rica	CRI	842	USA	USA								56	FERTILIZER,EXCEPT GRP272	1	No Quantity							300761			0
S3	2000	2000	2000	2	0	2	Export	188	Costa Rica	CRI	862	Venezuela	VEN								56	FERTILIZER,EXCEPT GRP272	1	No Quantity							610200			0
S3	2000	2000	2000	2	0	2	Export	170	Colombia	COL	0	World	WLD								57	PLASTICS IN PRIMARY FORM	1	No Quantity							242621655			0
S3	2000	2000	2000	2	0	2	Export	170	Colombia	COL	32	Argentina	ARG								57	PLASTICS IN PRIMARY FORM	1	No Quantity							5056386			0
S3	2000	2000	2000	2	0	2	Export	170	Colombia	COL	36	Australia	AUS								57	PLASTICS IN PRIMARY FORM	1	No Quantity							177178			0
S3	2000	2000	2000	2	0	2	Export	170	Colombia	COL	56	Belgium	BEL								57	PLASTICS IN PRIMARY FORM	1	No Quantity							1077853			0
S3	2000	2000	2000	2	0	2	Export	170	Colombia	COL	68	Bolivia (Plurinational State of)	BOL								57	PLASTICS IN PRIMARY FORM	1	No Quantity							6578180			0
S3	2000	2000	2000	2	0	2	Export	170	Colombia	COL	76	Brazil	BRA								57	PLASTICS IN PRIMARY FORM	1	No Quantity							41944984			0
S3	2000	2000	2000	2	0	2	Export	170	Colombia	COL	84	Belize	BLZ								57	PLASTICS IN PRIMARY FORM	1	No Quantity							672			0
S3	2000	2000	2000	2	0	2	Export	170	Colombia	COL	124	Canada	CAN								57	PLASTICS IN PRIMARY FORM	1	No Quantity							352883			0
S3	2000	2000	2000	2	0	2	Export	170	Colombia	COL	152	Chile	CHL								57	PLASTICS IN PRIMARY FORM	1	No Quantity							27831542			0
S3	2000	2000	2000	2	0	2	Export	170	Colombia	COL	156	China	CHN								57	PLASTICS IN PRIMARY FORM	1	No Quantity							456291			0
S3	2000	2000	2000	2	0	2	Export	170	Colombia	COL	188	Costa Rica	CRI								57	PLASTICS IN PRIMARY FORM	1	No Quantity							6239770			0
S3	2000	2000	2000	2	0	2	Export	170	Colombia	COL	191	Croatia	HRV								57	PLASTICS IN PRIMARY FORM	1	No Quantity							21174			0
S3	2000	2000	2000	2	0	2	Export	170	Colombia	COL	192	Cuba	CUB								57	PLASTICS IN PRIMARY FORM	1	No Quantity							174903			0
S3	2000	2000	2000	2	0	2	Export	170	Colombia	COL	196	Cyprus	CYP								57	PLASTICS IN PRIMARY FORM	1	No Quantity							23077			0
S3	2000	2000	2000	2	0	2	Export	170	Colombia	COL	214	Dominican Rep.	DOM								57	PLASTICS IN PRIMARY FORM	1	No Quantity							10556882			0
S3	2000	2000	2000	2	0	2	Export	170	Colombia	COL	218	Ecuador	ECU								57	PLASTICS IN PRIMARY FORM	1	No Quantity							29724636			0
S3	2000	2000	2000	2	0	2	Export	170	Colombia	COL	222	El Salvador	SLV								57	PLASTICS IN PRIMARY FORM	1	No Quantity							2186418			0
S3	2000	2000	2000	2	0	2	Export	170	Colombia	COL	251	France	FRA								57	PLASTICS IN PRIMARY FORM	1	No Quantity							156503			0
S3	2000	2000	2000	2	0	2	Export	170	Colombia	COL	276	Germany	DEU								57	PLASTICS IN PRIMARY FORM	1	No Quantity							930			0
S3	2000	2000	2000	2	0	2	Export	170	Colombia	COL	288	Ghana	GHA								57	PLASTICS IN PRIMARY FORM	1	No Quantity							14397			0
S3	2000	2000	2000	2	0	2	Export	170	Colombia	COL	300	Greece	GRC								57	PLASTICS IN PRIMARY FORM	1	No Quantity							16090			0
S3	2000	2000	2000	2	0	2	Export	170	Colombia	COL	320	Guatemala	GTM								57	PLASTICS IN PRIMARY FORM	1	No Quantity							3607664			0
S3	2000	2000	2000	2	0	2	Export	170	Colombia	COL	328	Guyana	GUY								57	PLASTICS IN PRIMARY FORM	1	No Quantity							396275			0
S3	2000	2000	2000	2	0	2	Export	170	Colombia	COL	332	Haiti	HTI								57	PLASTICS IN PRIMARY FORM	1	No Quantity							522079			0
S3	2000	2000	2000	2	0	2	Export	170	Colombia	COL	340	Honduras	HND								57	PLASTICS IN PRIMARY FORM	1	No Quantity							343978			0
S3	2000	2000	2000	2	0	2	Export	170	Colombia	COL	344	China, Hong Kong SAR	HKG								57	PLASTICS IN PRIMARY FORM	1	No Quantity							1146240			0
S3	2000	2000	2000	2	0	2	Export	170	Colombia	COL	376	Israel	ISR								57	PLASTICS IN PRIMARY FORM	1	No Quantity							6700			0
S3	2000	2000	2000	2	0	2	Export	170	Colombia	COL	381	Italy	ITA								57	PLASTICS IN PRIMARY FORM	1	No Quantity							131854			0
S3	2000	2000	2000	2	0	2	Export	170	Colombia	COL	388	Jamaica	JAM								57	PLASTICS IN PRIMARY FORM	1	No Quantity							1542745			0
S3	2000	2000	2000	2	0	2	Export	170	Colombia	COL	404	Kenya	KEN								57	PLASTICS IN PRIMARY FORM	1	No Quantity							96			0
S3	2000	2000	2000	2	0	2	Export	170	Colombia	COL	430	Liberia	LBR								57	PLASTICS IN PRIMARY FORM	1	No Quantity							24641			0
S3	2000	2000	2000	2	0	2	Export	170	Colombia	COL	484	Mexico	MEX								57	PLASTICS IN PRIMARY FORM	1	No Quantity							4061141			0
S3	2000	2000	2000	2	0	2	Export	170	Colombia	COL	490	Other Asia, nes									57	PLASTICS IN PRIMARY FORM	1	No Quantity							658226			0
S3	2000	2000	2000	2	0	2	Export	170	Colombia	COL	504	Morocco	MAR								57	PLASTICS IN PRIMARY FORM	1	No Quantity							330			0
S3	2000	2000	2000	2	0	2	Export	170	Colombia	COL	528	Netherlands	NLD								57	PLASTICS IN PRIMARY FORM	1	No Quantity							18252			0
S3	2000	2000	2000	2	0	2	Export	170	Colombia	COL	530	Neth. Antilles	ANT								57	PLASTICS IN PRIMARY FORM	1	No Quantity							251586			0
S3	2000	2000	2000	2	0	2	Export	170	Colombia	COL	533	Aruba	ABW								57	PLASTICS IN PRIMARY FORM	1	No Quantity							18384			0
S3	2000	2000	2000	2	0	2	Export	170	Colombia	COL	591	Panama	PAN								57	PLASTICS IN PRIMARY FORM	1	No Quantity							2270781			0
S3	2000	2000	2000	2	0	2	Export	170	Colombia	COL	604	Peru	PER								57	PLASTICS IN PRIMARY FORM	1	No Quantity							30809516			0
S3	2000	2000	2000	2	0	2	Export	170	Colombia	COL	620	Portugal	PRT								57	PLASTICS IN PRIMARY FORM	1	No Quantity							352851			0
S3	2000	2000	2000	2	0	2	Export	170	Colombia	COL	702	Singapore	SGP								57	PLASTICS IN PRIMARY FORM	1	No Quantity							15			0
S3	2000	2000	2000	2	0	2	Export	170	Colombia	COL	724	Spain	ESP								57	PLASTICS IN PRIMARY FORM	1	No Quantity							73611			0
S3	2000	2000	2000	2	0	2	Export	170	Colombia	COL	740	Suriname	SUR								57	PLASTICS IN PRIMARY FORM	1	No Quantity							78743			0
S3	2000	2000	2000	2	0	2	Export	170	Colombia	COL	780	Trinidad and Tobago	TTO								57	PLASTICS IN PRIMARY FORM	1	No Quantity							2401628			0
S3	2000	2000	2000	2	0	2	Export	170	Colombia	COL	792	Turkey	TUR								57	PLASTICS IN PRIMARY FORM	1	No Quantity							340977			0
S3	2000	2000	2000	2	0	2	Export	170	Colombia	COL	826	United Kingdom	GBR								57	PLASTICS IN PRIMARY FORM	1	No Quantity							492597			0
S3	2000	2000	2000	2	0	2	Export	170	Colombia	COL	842	USA	USA								57	PLASTICS IN PRIMARY FORM	1	No Quantity							17633457			0
S3	2000	2000	2000	2	0	2	Export	170	Colombia	COL	858	Uruguay	URY								57	PLASTICS IN PRIMARY FORM	1	No Quantity							177288			0
S3	2000	2000	2000	2	0	2	Export	170	Colombia	COL	862	Venezuela	VEN								57	PLASTICS IN PRIMARY FORM	1	No Quantity							40152328			0
S3	2000	2000	2000	2	0	2	Export	170	Colombia	COL	899	Areas, nes									57	PLASTICS IN PRIMARY FORM	1	No Quantity							2516923			0
S3	2000	2000	2000	2	0	2	Export	188	Costa Rica	CRI	0	World	WLD								57	PLASTICS IN PRIMARY FORM	1	No Quantity							13046783			0
S3	2000	2000	2000	2	0	2	Export	188	Costa Rica	CRI	40	Austria	AUT								57	PLASTICS IN PRIMARY FORM	1	No Quantity							15355			0
S3	2000	2000	2000	2	0	2	Export	188	Costa Rica	CRI	56	Belgium	BEL								57	PLASTICS IN PRIMARY FORM	1	No Quantity							29783			0
S3	2000	2000	2000	2	0	2	Export	188	Costa Rica	CRI	124	Canada	CAN								57	PLASTICS IN PRIMARY FORM	1	No Quantity							210			0
S3	2000	2000	2000	2	0	2	Export	188	Costa Rica	CRI	136	Cayman Isds	CYM								57	PLASTICS IN PRIMARY FORM	1	No Quantity							515330			0
S3	2000	2000	2000	2	0	2	Export	188	Costa Rica	CRI	152	Chile	CHL								57	PLASTICS IN PRIMARY FORM	1	No Quantity							175			0
S3	2000	2000	2000	2	0	2	Export	188	Costa Rica	CRI	156	China	CHN								57	PLASTICS IN PRIMARY FORM	1	No Quantity							51956			0
S3	2000	2000	2000	2	0	2	Export	188	Costa Rica	CRI	170	Colombia	COL								57	PLASTICS IN PRIMARY FORM	1	No Quantity							248049			0
S3	2000	2000	2000	2	0	2	Export	188	Costa Rica	CRI	214	Dominican Rep.	DOM								57	PLASTICS IN PRIMARY FORM	1	No Quantity							68854			0
S3	2000	2000	2000	2	0	2	Export	188	Costa Rica	CRI	218	Ecuador	ECU								57	PLASTICS IN PRIMARY FORM	1	No Quantity							60			0
S3	2000	2000	2000	2	0	2	Export	188	Costa Rica	CRI	222	El Salvador	SLV								57	PLASTICS IN PRIMARY FORM	1	No Quantity							940059			0
S3	2000	2000	2000	2	0	2	Export	188	Costa Rica	CRI	320	Guatemala	GTM								57	PLASTICS IN PRIMARY FORM	1	No Quantity							2317928			0
S3	2000	2000	2000	2	0	2	Export	188	Costa Rica	CRI	332	Haiti	HTI								57	PLASTICS IN PRIMARY FORM	1	No Quantity							6673			0
S3	2000	2000	2000	2	0	2	Export	188	Costa Rica	CRI	340	Honduras	HND								57	PLASTICS IN PRIMARY FORM	1	No Quantity							2977600			0
S3	2000	2000	2000	2	0	2	Export	188	Costa Rica	CRI	344	China, Hong Kong SAR	HKG								57	PLASTICS IN PRIMARY FORM	1	No Quantity							692			0
S3	2000	2000	2000	2	0	2	Export	188	Costa Rica	CRI	352	Iceland	ISL								57	PLASTICS IN PRIMARY FORM	1	No Quantity							10721			0
S3	2000	2000	2000	2	0	2	Export	188	Costa Rica	CRI	388	Jamaica	JAM								57	PLASTICS IN PRIMARY FORM	1	No Quantity							11400			0
S3	2000	2000	2000	2	0	2	Export	188	Costa Rica	CRI	458	Malaysia	MYS								57	PLASTICS IN PRIMARY FORM	1	No Quantity							1014			0
S3	2000	2000	2000	2	0	2	Export	188	Costa Rica	CRI	484	Mexico	MEX								57	PLASTICS IN PRIMARY FORM	1	No Quantity							35207			0
S3	2000	2000	2000	2	0	2	Export	188	Costa Rica	CRI	490	Other Asia, nes									57	PLASTICS IN PRIMARY FORM	1	No Quantity							7470			0
S3	2000	2000	2000	2	0	2	Export	188	Costa Rica	CRI	558	Nicaragua	NIC								57	PLASTICS IN PRIMARY FORM	1	No Quantity							3644408			0
S3	2000	2000	2000	2	0	2	Export	188	Costa Rica	CRI	591	Panama	PAN								57	PLASTICS IN PRIMARY FORM	1	No Quantity							843502			0
S3	2000	2000	2000	2	0	2	Export	188	Costa Rica	CRI	604	Peru	PER								57	PLASTICS IN PRIMARY FORM	1	No Quantity							3900			0
S3	2000	2000	2000	2	0	2	Export	188	Costa Rica	CRI	662	Saint Lucia	LCA								57	PLASTICS IN PRIMARY FORM	1	No Quantity							49			0
S3	2000	2000	2000	2	0	2	Export	188	Costa Rica	CRI	699	India	IND								57	PLASTICS IN PRIMARY FORM	1	No Quantity							3882			0
S3	2000	2000	2000	2	0	2	Export	188	Costa Rica	CRI	710	South Africa	ZAF								57	PLASTICS IN PRIMARY FORM	1	No Quantity							4379			0
S3	2000	2000	2000	2	0	2	Export	188	Costa Rica	CRI	752	Sweden	SWE								57	PLASTICS IN PRIMARY FORM	1	No Quantity							500			0
S3	2000	2000	2000	2	0	2	Export	188	Costa Rica	CRI	764	Thailand	THA								57	PLASTICS IN PRIMARY FORM	1	No Quantity							603377			0
S3	2000	2000	2000	2	0	2	Export	188	Costa Rica	CRI	842	USA	USA								57	PLASTICS IN PRIMARY FORM	1	No Quantity							586028			0
S3	2000	2000	2000	2	0	2	Export	188	Costa Rica	CRI	862	Venezuela	VEN								57	PLASTICS IN PRIMARY FORM	1	No Quantity							118223			0
S3	2000	2000	2000	2	0	2	Export	170	Colombia	COL	0	World	WLD								58	PLASTIC,NON-PRIMARY FORM	1	No Quantity							87795700			0
S3	2000	2000	2000	2	0	2	Export	170	Colombia	COL	32	Argentina	ARG								58	PLASTIC,NON-PRIMARY FORM	1	No Quantity							3431606			0
S3	2000	2000	2000	2	0	2	Export	170	Colombia	COL	36	Australia	AUS								58	PLASTIC,NON-PRIMARY FORM	1	No Quantity							6075			0
S3	2000	2000	2000	2	0	2	Export	170	Colombia	COL	44	Bahamas	BHS								58	PLASTIC,NON-PRIMARY FORM	1	No Quantity							4398			0
S3	2000	2000	2000	2	0	2	Export	170	Colombia	COL	52	Barbados	BRB								58	PLASTIC,NON-PRIMARY FORM	1	No Quantity							6768			0
S3	2000	2000	2000	2	0	2	Export	170	Colombia	COL	68	Bolivia (Plurinational State of)	BOL								58	PLASTIC,NON-PRIMARY FORM	1	No Quantity							686681			0
S3	2000	2000	2000	2	0	2	Export	170	Colombia	COL	76	Brazil	BRA								58	PLASTIC,NON-PRIMARY FORM	1	No Quantity							1260523			0
S3	2000	2000	2000	2	0	2	Export	170	Colombia	COL	144	Sri Lanka	LKA								58	PLASTIC,NON-PRIMARY FORM	1	No Quantity							3756			0
S3	2000	2000	2000	2	0	2	Export	170	Colombia	COL	152	Chile	CHL								58	PLASTIC,NON-PRIMARY FORM	1	No Quantity							10079142			0
S3	2000	2000	2000	2	0	2	Export	170	Colombia	COL	156	China	CHN								58	PLASTIC,NON-PRIMARY FORM	1	No Quantity							22301			0
S3	2000	2000	2000	2	0	2	Export	170	Colombia	COL	188	Costa Rica	CRI								58	PLASTIC,NON-PRIMARY FORM	1	No Quantity							4125196			0
S3	2000	2000	2000	2	0	2	Export	170	Colombia	COL	192	Cuba	CUB								58	PLASTIC,NON-PRIMARY FORM	1	No Quantity							1086308			0
S3	2000	2000	2000	2	0	2	Export	170	Colombia	COL	214	Dominican Rep.	DOM								58	PLASTIC,NON-PRIMARY FORM	1	No Quantity							2638197			0
S3	2000	2000	2000	2	0	2	Export	170	Colombia	COL	218	Ecuador	ECU								58	PLASTIC,NON-PRIMARY FORM	1	No Quantity							8786655			0
S3	2000	2000	2000	2	0	2	Export	170	Colombia	COL	222	El Salvador	SLV								58	PLASTIC,NON-PRIMARY FORM	1	No Quantity							2692860			0
S3	2000	2000	2000	2	0	2	Export	170	Colombia	COL	251	France	FRA								58	PLASTIC,NON-PRIMARY FORM	1	No Quantity							18532			0
S3	2000	2000	2000	2	0	2	Export	170	Colombia	COL	276	Germany	DEU								58	PLASTIC,NON-PRIMARY FORM	1	No Quantity							151475			0
S3	2000	2000	2000	2	0	2	Export	170	Colombia	COL	308	Grenada	GRD								58	PLASTIC,NON-PRIMARY FORM	1	No Quantity							14502			0
S3	2000	2000	2000	2	0	2	Export	170	Colombia	COL	320	Guatemala	GTM								58	PLASTIC,NON-PRIMARY FORM	1	No Quantity							2708796			0
S3	2000	2000	2000	2	0	2	Export	170	Colombia	COL	328	Guyana	GUY								58	PLASTIC,NON-PRIMARY FORM	1	No Quantity							315127			0
S3	2000	2000	2000	2	0	2	Export	170	Colombia	COL	332	Haiti	HTI								58	PLASTIC,NON-PRIMARY FORM	1	No Quantity							77062			0
S3	2000	2000	2000	2	0	2	Export	170	Colombia	COL	340	Honduras	HND								58	PLASTIC,NON-PRIMARY FORM	1	No Quantity							915598			0
S3	2000	2000	2000	2	0	2	Export	170	Colombia	COL	381	Italy	ITA								58	PLASTIC,NON-PRIMARY FORM	1	No Quantity							78726			0
S3	2000	2000	2000	2	0	2	Export	170	Colombia	COL	384	Côte d'Ivoire	CIV								58	PLASTIC,NON-PRIMARY FORM	1	No Quantity							44390			0
S3	2000	2000	2000	2	0	2	Export	170	Colombia	COL	388	Jamaica	JAM								58	PLASTIC,NON-PRIMARY FORM	1	No Quantity							1158847			0
S3	2000	2000	2000	2	0	2	Export	170	Colombia	COL	430	Liberia	LBR								58	PLASTIC,NON-PRIMARY FORM	1	No Quantity							30898			0
S3	2000	2000	2000	2	0	2	Export	170	Colombia	COL	484	Mexico	MEX								58	PLASTIC,NON-PRIMARY FORM	1	No Quantity							5844604			0
S3	2000	2000	2000	2	0	2	Export	170	Colombia	COL	490	Other Asia, nes									58	PLASTIC,NON-PRIMARY FORM	1	No Quantity							2260			0
S3	2000	2000	2000	2	0	2	Export	170	Colombia	COL	528	Netherlands	NLD								58	PLASTIC,NON-PRIMARY FORM	1	No Quantity							16531			0
S3	2000	2000	2000	2	0	2	Export	170	Colombia	COL	530	Neth. Antilles	ANT								58	PLASTIC,NON-PRIMARY FORM	1	No Quantity							48890			0
S3	2000	2000	2000	2	0	2	Export	170	Colombia	COL	533	Aruba	ABW								58	PLASTIC,NON-PRIMARY FORM	1	No Quantity							49271			0
S3	2000	2000	2000	2	0	2	Export	170	Colombia	COL	558	Nicaragua	NIC								58	PLASTIC,NON-PRIMARY FORM	1	No Quantity							46361			0
S3	2000	2000	2000	2	0	2	Export	170	Colombia	COL	591	Panama	PAN								58	PLASTIC,NON-PRIMARY FORM	1	No Quantity							2038786			0
S3	2000	2000	2000	2	0	2	Export	170	Colombia	COL	600	Paraguay	PRY								58	PLASTIC,NON-PRIMARY FORM	1	No Quantity							42361			0
S3	2000	2000	2000	2	0	2	Export	170	Colombia	COL	604	Peru	PER								58	PLASTIC,NON-PRIMARY FORM	1	No Quantity							8581741			0
S3	2000	2000	2000	2	0	2	Export	170	Colombia	COL	662	Saint Lucia	LCA								58	PLASTIC,NON-PRIMARY FORM	1	No Quantity							11386			0
S3	2000	2000	2000	2	0	2	Export	170	Colombia	COL	702	Singapore	SGP								58	PLASTIC,NON-PRIMARY FORM	1	No Quantity							250928			0
S3	2000	2000	2000	2	0	2	Export	170	Colombia	COL	724	Spain	ESP								58	PLASTIC,NON-PRIMARY FORM	1	No Quantity							520258			0
S3	2000	2000	2000	2	0	2	Export	170	Colombia	COL	780	Trinidad and Tobago	TTO								58	PLASTIC,NON-PRIMARY FORM	1	No Quantity							701389			0
S3	2000	2000	2000	2	0	2	Export	170	Colombia	COL	826	United Kingdom	GBR								58	PLASTIC,NON-PRIMARY FORM	1	No Quantity							922160			0
S3	2000	2000	2000	2	0	2	Export	170	Colombia	COL	842	USA	USA								58	PLASTIC,NON-PRIMARY FORM	1	No Quantity							8580961			0
S3	2000	2000	2000	2	0	2	Export	170	Colombia	COL	858	Uruguay	URY								58	PLASTIC,NON-PRIMARY FORM	1	No Quantity							90813			0
S3	2000	2000	2000	2	0	2	Export	170	Colombia	COL	862	Venezuela	VEN								58	PLASTIC,NON-PRIMARY FORM	1	No Quantity							19282979			0
S3	2000	2000	2000	2	0	2	Export	170	Colombia	COL	899	Areas, nes									58	PLASTIC,NON-PRIMARY FORM	1	No Quantity							419602			0
S3	2000	2000	2000	2	0	2	Export	188	Costa Rica	CRI	0	World	WLD								58	PLASTIC,NON-PRIMARY FORM	1	No Quantity							38196727			0
S3	2000	2000	2000	2	0	2	Export	188	Costa Rica	CRI	56	Belgium	BEL								58	PLASTIC,NON-PRIMARY FORM	1	No Quantity							95728			0
S3	2000	2000	2000	2	0	2	Export	188	Costa Rica	CRI	76	Brazil	BRA								58	PLASTIC,NON-PRIMARY FORM	1	No Quantity							181			0
S3	2000	2000	2000	2	0	2	Export	188	Costa Rica	CRI	120	Cameroon	CMR								58	PLASTIC,NON-PRIMARY FORM	1	No Quantity							11376			0
S3	2000	2000	2000	2	0	2	Export	188	Costa Rica	CRI	124	Canada	CAN								58	PLASTIC,NON-PRIMARY FORM	1	No Quantity							3925			0
S3	2000	2000	2000	2	0	2	Export	188	Costa Rica	CRI	170	Colombia	COL								58	PLASTIC,NON-PRIMARY FORM	1	No Quantity							308762			0
S3	2000	2000	2000	2	0	2	Export	188	Costa Rica	CRI	192	Cuba	CUB								58	PLASTIC,NON-PRIMARY FORM	1	No Quantity							62177			0
S3	2000	2000	2000	2	0	2	Export	188	Costa Rica	CRI	212	Dominica	DMA								58	PLASTIC,NON-PRIMARY FORM	1	No Quantity							203554			0
S3	2000	2000	2000	2	0	2	Export	188	Costa Rica	CRI	214	Dominican Rep.	DOM								58	PLASTIC,NON-PRIMARY FORM	1	No Quantity							1259633			0
S3	2000	2000	2000	2	0	2	Export	188	Costa Rica	CRI	218	Ecuador	ECU								58	PLASTIC,NON-PRIMARY FORM	1	No Quantity							343471			0
S3	2000	2000	2000	2	0	2	Export	188	Costa Rica	CRI	222	El Salvador	SLV								58	PLASTIC,NON-PRIMARY FORM	1	No Quantity							6917553			0
S3	2000	2000	2000	2	0	2	Export	188	Costa Rica	CRI	251	France	FRA								58	PLASTIC,NON-PRIMARY FORM	1	No Quantity							7527			0
S3	2000	2000	2000	2	0	2	Export	188	Costa Rica	CRI	276	Germany	DEU								58	PLASTIC,NON-PRIMARY FORM	1	No Quantity							5			0
S3	2000	2000	2000	2	0	2	Export	188	Costa Rica	CRI	320	Guatemala	GTM								58	PLASTIC,NON-PRIMARY FORM	1	No Quantity							7363365			0
S3	2000	2000	2000	2	0	2	Export	188	Costa Rica	CRI	332	Haiti	HTI								58	PLASTIC,NON-PRIMARY FORM	1	No Quantity							380			0
S3	2000	2000	2000	2	0	2	Export	188	Costa Rica	CRI	340	Honduras	HND								58	PLASTIC,NON-PRIMARY FORM	1	No Quantity							5940517			0
S3	2000	2000	2000	2	0	2	Export	188	Costa Rica	CRI	352	Iceland	ISL								58	PLASTIC,NON-PRIMARY FORM	1	No Quantity							20575			0
S3	2000	2000	2000	2	0	2	Export	188	Costa Rica	CRI	388	Jamaica	JAM								58	PLASTIC,NON-PRIMARY FORM	1	No Quantity							162138			0
S3	2000	2000	2000	2	0	2	Export	188	Costa Rica	CRI	410	Rep. of Korea	KOR								58	PLASTIC,NON-PRIMARY FORM	1	No Quantity							8266			0
S3	2000	2000	2000	2	0	2	Export	188	Costa Rica	CRI	484	Mexico	MEX								58	PLASTIC,NON-PRIMARY FORM	1	No Quantity							2317915			0
S3	2000	2000	2000	2	0	2	Export	188	Costa Rica	CRI	528	Netherlands	NLD								58	PLASTIC,NON-PRIMARY FORM	1	No Quantity							75			0
S3	2000	2000	2000	2	0	2	Export	188	Costa Rica	CRI	530	Neth. Antilles	ANT								58	PLASTIC,NON-PRIMARY FORM	1	No Quantity							13087			0
S3	2000	2000	2000	2	0	2	Export	188	Costa Rica	CRI	533	Aruba	ABW								58	PLASTIC,NON-PRIMARY FORM	1	No Quantity							34479			0
S3	2000	2000	2000	2	0	2	Export	188	Costa Rica	CRI	558	Nicaragua	NIC								58	PLASTIC,NON-PRIMARY FORM	1	No Quantity							6291123			0
S3	2000	2000	2000	2	0	2	Export	188	Costa Rica	CRI	591	Panama	PAN								58	PLASTIC,NON-PRIMARY FORM	1	No Quantity							4014575			0
S3	2000	2000	2000	2	0	2	Export	188	Costa Rica	CRI	604	Peru	PER								58	PLASTIC,NON-PRIMARY FORM	1	No Quantity							391522			0
S3	2000	2000	2000	2	0	2	Export	188	Costa Rica	CRI	662	Saint Lucia	LCA								58	PLASTIC,NON-PRIMARY FORM	1	No Quantity							26828			0
S3	2000	2000	2000	2	0	2	Export	188	Costa Rica	CRI	670	Saint Vincent and the Grenadines	VCT								58	PLASTIC,NON-PRIMARY FORM	1	No Quantity							40790			0
S3	2000	2000	2000	2	0	2	Export	188	Costa Rica	CRI	678	Sao Tome and Principe	STP								58	PLASTIC,NON-PRIMARY FORM	1	No Quantity							17842			0
S3	2000	2000	2000	2	0	2	Export	188	Costa Rica	CRI	710	South Africa	ZAF								58	PLASTIC,NON-PRIMARY FORM	1	No Quantity							19828			0
S3	2000	2000	2000	2	0	2	Export	188	Costa Rica	CRI	780	Trinidad and Tobago	TTO								58	PLASTIC,NON-PRIMARY FORM	1	No Quantity							112049			0
S3	2000	2000	2000	2	0	2	Export	188	Costa Rica	CRI	842	USA	USA								58	PLASTIC,NON-PRIMARY FORM	1	No Quantity							1900412			0
S3	2000	2000	2000	2	0	2	Export	188	Costa Rica	CRI	862	Venezuela	VEN								58	PLASTIC,NON-PRIMARY FORM	1	No Quantity							307068			0
S3	2000	2000	2000	2	0	2	Export	170	Colombia	COL	0	World	WLD								59	CHEMICAL MATERIALS NES	1	No Quantity							227423043			0
S3	2000	2000	2000	2	0	2	Export	170	Colombia	COL	28	Antigua and Barbuda	ATG								59	CHEMICAL MATERIALS NES	1	No Quantity							39600			0
S3	2000	2000	2000	2	0	2	Export	170	Colombia	COL	32	Argentina	ARG								59	CHEMICAL MATERIALS NES	1	No Quantity							110037			0
S3	2000	2000	2000	2	0	2	Export	170	Colombia	COL	36	Australia	AUS								59	CHEMICAL MATERIALS NES	1	No Quantity							2624517			0
S3	2000	2000	2000	2	0	2	Export	170	Colombia	COL	40	Austria	AUT								59	CHEMICAL MATERIALS NES	1	No Quantity							167760			0
S3	2000	2000	2000	2	0	2	Export	170	Colombia	COL	48	Bahrain	BHR								59	CHEMICAL MATERIALS NES	1	No Quantity							4620			0
S3	2000	2000	2000	2	0	2	Export	170	Colombia	COL	52	Barbados	BRB								59	CHEMICAL MATERIALS NES	1	No Quantity							77992			0
S3	2000	2000	2000	2	0	2	Export	170	Colombia	COL	56	Belgium	BEL								59	CHEMICAL MATERIALS NES	1	No Quantity							43101			0
S3	2000	2000	2000	2	0	2	Export	170	Colombia	COL	68	Bolivia (Plurinational State of)	BOL								59	CHEMICAL MATERIALS NES	1	No Quantity							3043570			0
S3	2000	2000	2000	2	0	2	Export	170	Colombia	COL	76	Brazil	BRA								59	CHEMICAL MATERIALS NES	1	No Quantity							1149183			0
S3	2000	2000	2000	2	0	2	Export	170	Colombia	COL	84	Belize	BLZ								59	CHEMICAL MATERIALS NES	1	No Quantity							73471			0
S3	2000	2000	2000	2	0	2	Export	170	Colombia	COL	120	Cameroon	CMR								59	CHEMICAL MATERIALS NES	1	No Quantity							475937			0
S3	2000	2000	2000	2	0	2	Export	170	Colombia	COL	124	Canada	CAN								59	CHEMICAL MATERIALS NES	1	No Quantity							4822344			0
S3	2000	2000	2000	2	0	2	Export	170	Colombia	COL	140	Central African Rep.	CAF								59	CHEMICAL MATERIALS NES	1	No Quantity							9045			0
S3	2000	2000	2000	2	0	2	Export	170	Colombia	COL	144	Sri Lanka	LKA								59	CHEMICAL MATERIALS NES	1	No Quantity							675778			0
S3	2000	2000	2000	2	0	2	Export	170	Colombia	COL	152	Chile	CHL								59	CHEMICAL MATERIALS NES	1	No Quantity							11169920			0
S3	2000	2000	2000	2	0	2	Export	170	Colombia	COL	156	China	CHN								59	CHEMICAL MATERIALS NES	1	No Quantity							1187095			0
S3	2000	2000	2000	2	0	2	Export	170	Colombia	COL	188	Costa Rica	CRI								59	CHEMICAL MATERIALS NES	1	No Quantity							15768290			0
S3	2000	2000	2000	2	0	2	Export	170	Colombia	COL	192	Cuba	CUB								59	CHEMICAL MATERIALS NES	1	No Quantity							4462455			0
S3	2000	2000	2000	2	0	2	Export	170	Colombia	COL	196	Cyprus	CYP								59	CHEMICAL MATERIALS NES	1	No Quantity							149865			0
S3	2000	2000	2000	2	0	2	Export	170	Colombia	COL	208	Denmark	DNK								59	CHEMICAL MATERIALS NES	1	No Quantity							64848			0
S3	2000	2000	2000	2	0	2	Export	170	Colombia	COL	212	Dominica	DMA								59	CHEMICAL MATERIALS NES	1	No Quantity							302			0
S3	2000	2000	2000	2	0	2	Export	170	Colombia	COL	214	Dominican Rep.	DOM								59	CHEMICAL MATERIALS NES	1	No Quantity							4439921			0
S3	2000	2000	2000	2	0	2	Export	170	Colombia	COL	218	Ecuador	ECU								59	CHEMICAL MATERIALS NES	1	No Quantity							46237734			0
S3	2000	2000	2000	2	0	2	Export	170	Colombia	COL	222	El Salvador	SLV								59	CHEMICAL MATERIALS NES	1	No Quantity							823696			0
S3	2000	2000	2000	2	0	2	Export	170	Colombia	COL	251	France	FRA								59	CHEMICAL MATERIALS NES	1	No Quantity							1752775			0
S3	2000	2000	2000	2	0	2	Export	170	Colombia	COL	270	Gambia	GMB								59	CHEMICAL MATERIALS NES	1	No Quantity							29354			0
S3	2000	2000	2000	2	0	2	Export	170	Colombia	COL	276	Germany	DEU								59	CHEMICAL MATERIALS NES	1	No Quantity							1907330			0
S3	2000	2000	2000	2	0	2	Export	170	Colombia	COL	288	Ghana	GHA								59	CHEMICAL MATERIALS NES	1	No Quantity							77545			0
S3	2000	2000	2000	2	0	2	Export	170	Colombia	COL	320	Guatemala	GTM								59	CHEMICAL MATERIALS NES	1	No Quantity							7174475			0
S3	2000	2000	2000	2	0	2	Export	170	Colombia	COL	328	Guyana	GUY								59	CHEMICAL MATERIALS NES	1	No Quantity							196765			0
S3	2000	2000	2000	2	0	2	Export	170	Colombia	COL	332	Haiti	HTI								59	CHEMICAL MATERIALS NES	1	No Quantity							24844			0
S3	2000	2000	2000	2	0	2	Export	170	Colombia	COL	340	Honduras	HND								59	CHEMICAL MATERIALS NES	1	No Quantity							1748351			0
S3	2000	2000	2000	2	0	2	Export	170	Colombia	COL	344	China, Hong Kong SAR	HKG								59	CHEMICAL MATERIALS NES	1	No Quantity							313854			0
S3	2000	2000	2000	2	0	2	Export	170	Colombia	COL	360	Indonesia	IDN								59	CHEMICAL MATERIALS NES	1	No Quantity							1679880			0
S3	2000	2000	2000	2	0	2	Export	170	Colombia	COL	381	Italy	ITA								59	CHEMICAL MATERIALS NES	1	No Quantity							1055354			0
S3	2000	2000	2000	2	0	2	Export	170	Colombia	COL	384	Côte d'Ivoire	CIV								59	CHEMICAL MATERIALS NES	1	No Quantity							38858			0
S3	2000	2000	2000	2	0	2	Export	170	Colombia	COL	388	Jamaica	JAM								59	CHEMICAL MATERIALS NES	1	No Quantity							175427			0
S3	2000	2000	2000	2	0	2	Export	170	Colombia	COL	392	Japan	JPN								59	CHEMICAL MATERIALS NES	1	No Quantity							1158			0
S3	2000	2000	2000	2	0	2	Export	170	Colombia	COL	410	Rep. of Korea	KOR								59	CHEMICAL MATERIALS NES	1	No Quantity							47979			0
S3	2000	2000	2000	2	0	2	Export	170	Colombia	COL	430	Liberia	LBR								59	CHEMICAL MATERIALS NES	1	No Quantity							116174			0
S3	2000	2000	2000	2	0	2	Export	170	Colombia	COL	458	Malaysia	MYS								59	CHEMICAL MATERIALS NES	1	No Quantity							358500			0
S3	2000	2000	2000	2	0	2	Export	170	Colombia	COL	484	Mexico	MEX								59	CHEMICAL MATERIALS NES	1	No Quantity							17701972			0
S3	2000	2000	2000	2	0	2	Export	170	Colombia	COL	490	Other Asia, nes									59	CHEMICAL MATERIALS NES	1	No Quantity							1175611			0
S3	2000	2000	2000	2	0	2	Export	170	Colombia	COL	498	Rep. of Moldova	MDA								59	CHEMICAL MATERIALS NES	1	No Quantity							200			0
S3	2000	2000	2000	2	0	2	Export	170	Colombia	COL	528	Netherlands	NLD								59	CHEMICAL MATERIALS NES	1	No Quantity							1536			0
S3	2000	2000	2000	2	0	2	Export	170	Colombia	COL	530	Neth. Antilles	ANT								59	CHEMICAL MATERIALS NES	1	No Quantity							203			0
S3	2000	2000	2000	2	0	2	Export	170	Colombia	COL	533	Aruba	ABW								59	CHEMICAL MATERIALS NES	1	No Quantity							324			0
S3	2000	2000	2000	2	0	2	Export	170	Colombia	COL	554	New Zealand	NZL								59	CHEMICAL MATERIALS NES	1	No Quantity							377010			0
S3	2000	2000	2000	2	0	2	Export	170	Colombia	COL	558	Nicaragua	NIC								59	CHEMICAL MATERIALS NES	1	No Quantity							402828			0
S3	2000	2000	2000	2	0	2	Export	170	Colombia	COL	566	Nigeria	NGA								59	CHEMICAL MATERIALS NES	1	No Quantity							308237			0
S3	2000	2000	2000	2	0	2	Export	170	Colombia	COL	591	Panama	PAN								59	CHEMICAL MATERIALS NES	1	No Quantity							17312782			0
S3	2000	2000	2000	2	0	2	Export	170	Colombia	COL	600	Paraguay	PRY								59	CHEMICAL MATERIALS NES	1	No Quantity							637149			0
S3	2000	2000	2000	2	0	2	Export	170	Colombia	COL	604	Peru	PER								59	CHEMICAL MATERIALS NES	1	No Quantity							18200596			0
S3	2000	2000	2000	2	0	2	Export	170	Colombia	COL	608	Philippines	PHL								59	CHEMICAL MATERIALS NES	1	No Quantity							2228218			0
S3	2000	2000	2000	2	0	2	Export	170	Colombia	COL	686	Senegal	SEN								59	CHEMICAL MATERIALS NES	1	No Quantity							175600			0
S3	2000	2000	2000	2	0	2	Export	170	Colombia	COL	699	India	IND								59	CHEMICAL MATERIALS NES	1	No Quantity							143			0
S3	2000	2000	2000	2	0	2	Export	170	Colombia	COL	702	Singapore	SGP								59	CHEMICAL MATERIALS NES	1	No Quantity							31290			0
S3	2000	2000	2000	2	0	2	Export	170	Colombia	COL	710	South Africa	ZAF								59	CHEMICAL MATERIALS NES	1	No Quantity							195552			0
S3	2000	2000	2000	2	0	2	Export	170	Colombia	COL	724	Spain	ESP								59	CHEMICAL MATERIALS NES	1	No Quantity							472587			0
S3	2000	2000	2000	2	0	2	Export	170	Colombia	COL	740	Suriname	SUR								59	CHEMICAL MATERIALS NES	1	No Quantity							23126			0
S3	2000	2000	2000	2	0	2	Export	170	Colombia	COL	757	Switzerland	CHE								59	CHEMICAL MATERIALS NES	1	No Quantity							327800			0
S3	2000	2000	2000	2	0	2	Export	170	Colombia	COL	764	Thailand	THA								59	CHEMICAL MATERIALS NES	1	No Quantity							2581706			0
S3	2000	2000	2000	2	0	2	Export	170	Colombia	COL	780	Trinidad and Tobago	TTO								59	CHEMICAL MATERIALS NES	1	No Quantity							794922			0
S3	2000	2000	2000	2	0	2	Export	170	Colombia	COL	784	United Arab Emirates	ARE								59	CHEMICAL MATERIALS NES	1	No Quantity							13628			0
S3	2000	2000	2000	2	0	2	Export	170	Colombia	COL	826	United Kingdom	GBR								59	CHEMICAL MATERIALS NES	1	No Quantity							666562			0
S3	2000	2000	2000	2	0	2	Export	170	Colombia	COL	842	USA	USA								59	CHEMICAL MATERIALS NES	1	No Quantity							8054327			0
S3	2000	2000	2000	2	0	2	Export	170	Colombia	COL	858	Uruguay	URY								59	CHEMICAL MATERIALS NES	1	No Quantity							462045			0
S3	2000	2000	2000	2	0	2	Export	170	Colombia	COL	862	Venezuela	VEN								59	CHEMICAL MATERIALS NES	1	No Quantity							40560498			0
S3	2000	2000	2000	2	0	2	Export	170	Colombia	COL	899	Areas, nes									59	CHEMICAL MATERIALS NES	1	No Quantity							396887			0
S3	2000	2000	2000	2	0	2	Export	188	Costa Rica	CRI	0	World	WLD								59	CHEMICAL MATERIALS NES	1	No Quantity							36709950			0
S3	2000	2000	2000	2	0	2	Export	188	Costa Rica	CRI	28	Antigua and Barbuda	ATG								59	CHEMICAL MATERIALS NES	1	No Quantity							165			0
S3	2000	2000	2000	2	0	2	Export	188	Costa Rica	CRI	32	Argentina	ARG								59	CHEMICAL MATERIALS NES	1	No Quantity							15			0
S3	2000	2000	2000	2	0	2	Export	188	Costa Rica	CRI	36	Australia	AUS								59	CHEMICAL MATERIALS NES	1	No Quantity							150			0
S3	2000	2000	2000	2	0	2	Export	188	Costa Rica	CRI	48	Bahrain	BHR								59	CHEMICAL MATERIALS NES	1	No Quantity							1400			0
S3	2000	2000	2000	2	0	2	Export	188	Costa Rica	CRI	52	Barbados	BRB								59	CHEMICAL MATERIALS NES	1	No Quantity							5539			0
S3	2000	2000	2000	2	0	2	Export	188	Costa Rica	CRI	76	Brazil	BRA								59	CHEMICAL MATERIALS NES	1	No Quantity							7084			0
S3	2000	2000	2000	2	0	2	Export	188	Costa Rica	CRI	84	Belize	BLZ								59	CHEMICAL MATERIALS NES	1	No Quantity							24674			0
S3	2000	2000	2000	2	0	2	Export	188	Costa Rica	CRI	120	Cameroon	CMR								59	CHEMICAL MATERIALS NES	1	No Quantity							1352			0
S3	2000	2000	2000	2	0	2	Export	188	Costa Rica	CRI	136	Cayman Isds	CYM								59	CHEMICAL MATERIALS NES	1	No Quantity							25329			0
S3	2000	2000	2000	2	0	2	Export	188	Costa Rica	CRI	152	Chile	CHL								59	CHEMICAL MATERIALS NES	1	No Quantity							98623			0
S3	2000	2000	2000	2	0	2	Export	188	Costa Rica	CRI	170	Colombia	COL								59	CHEMICAL MATERIALS NES	1	No Quantity							612824			0
S3	2000	2000	2000	2	0	2	Export	188	Costa Rica	CRI	192	Cuba	CUB								59	CHEMICAL MATERIALS NES	1	No Quantity							139177			0
S3	2000	2000	2000	2	0	2	Export	188	Costa Rica	CRI	214	Dominican Rep.	DOM								59	CHEMICAL MATERIALS NES	1	No Quantity							1055575			0
S3	2000	2000	2000	2	0	2	Export	188	Costa Rica	CRI	218	Ecuador	ECU								59	CHEMICAL MATERIALS NES	1	No Quantity							3228588			0
S3	2000	2000	2000	2	0	2	Export	188	Costa Rica	CRI	222	El Salvador	SLV								59	CHEMICAL MATERIALS NES	1	No Quantity							3110738			0
S3	2000	2000	2000	2	0	2	Export	188	Costa Rica	CRI	251	France	FRA								59	CHEMICAL MATERIALS NES	1	No Quantity							14500			0
S3	2000	2000	2000	2	0	2	Export	188	Costa Rica	CRI	308	Grenada	GRD								59	CHEMICAL MATERIALS NES	1	No Quantity							20560			0
S3	2000	2000	2000	2	0	2	Export	188	Costa Rica	CRI	320	Guatemala	GTM								59	CHEMICAL MATERIALS NES	1	No Quantity							6710745			0
S3	2000	2000	2000	2	0	2	Export	188	Costa Rica	CRI	328	Guyana	GUY								59	CHEMICAL MATERIALS NES	1	No Quantity							1508			0
S3	2000	2000	2000	2	0	2	Export	188	Costa Rica	CRI	340	Honduras	HND								59	CHEMICAL MATERIALS NES	1	No Quantity							4588820			0
S3	2000	2000	2000	2	0	2	Export	188	Costa Rica	CRI	376	Israel	ISR								59	CHEMICAL MATERIALS NES	1	No Quantity							28720			0
[truncated: 2,177 more rows]
