# Supplementary material for: Core-periphery structure in sectoral international trade networks: A new approach to an old theory
Source: PLoS One. 2020 Apr 2;15(4):e0229547. doi: 10.1371/journal.pone.0229547 (PMC7117750; doi:10.1371/journal.pone.0229547)
Supplement: S7 File — (ZIP) [file pone.0229547.s007.zip › S7_File/RawData 2000/comtrade (18).csv]

Classification	Year	Period	Period Desc.	Aggregate Level	Is Leaf Code	Trade Flow Code	Trade Flow	Reporter Code	Reporter	Reporter ISO	Partner Code	Partner	Partner ISO	2nd Partner Code	2nd Partner	2nd Partner ISO	Customs Proc. Code	Customs	Mode of Transport Code	Mode of Transport	Commodity Code	Commodity	Qty Unit Code	Qty Unit	Qty	Alt Qty Unit Code	Alt Qty Unit	Alt Qty	Netweight (kg)	Gross weight (kg)	Trade Value (US$)	CIF Trade Value (US$)	FOB Trade Value (US$)	Flag
S3	2000	2000	2000	2	0	2	Export	191	Croatia	HRV	0	World	WLD								00	LIVE ANIMALS	1	No Quantity							1337876			0
S3	2000	2000	2000	2	0	2	Export	191	Croatia	HRV	36	Australia	AUS								00	LIVE ANIMALS	1	No Quantity							171			0
S3	2000	2000	2000	2	0	2	Export	191	Croatia	HRV	40	Austria	AUT								00	LIVE ANIMALS	1	No Quantity							23158			0
S3	2000	2000	2000	2	0	2	Export	191	Croatia	HRV	70	Bosnia Herzegovina	BIH								00	LIVE ANIMALS	1	No Quantity							53012			0
S3	2000	2000	2000	2	0	2	Export	191	Croatia	HRV	124	Canada	CAN								00	LIVE ANIMALS	1	No Quantity							2221			0
S3	2000	2000	2000	2	0	2	Export	191	Croatia	HRV	156	China	CHN								00	LIVE ANIMALS	1	No Quantity							229			0
S3	2000	2000	2000	2	0	2	Export	191	Croatia	HRV	276	Germany	DEU								00	LIVE ANIMALS	1	No Quantity							10838			0
S3	2000	2000	2000	2	0	2	Export	191	Croatia	HRV	348	Hungary	HUN								00	LIVE ANIMALS	1	No Quantity							10784			0
S3	2000	2000	2000	2	0	2	Export	191	Croatia	HRV	381	Italy	ITA								00	LIVE ANIMALS	1	No Quantity							1169439			0
S3	2000	2000	2000	2	0	2	Export	191	Croatia	HRV	620	Portugal	PRT								00	LIVE ANIMALS	1	No Quantity							118			0
S3	2000	2000	2000	2	0	2	Export	191	Croatia	HRV	642	Romania	ROU								00	LIVE ANIMALS	1	No Quantity							3921			0
S3	2000	2000	2000	2	0	2	Export	191	Croatia	HRV	705	Slovenia	SVN								00	LIVE ANIMALS	1	No Quantity							14219			0
S3	2000	2000	2000	2	0	2	Export	191	Croatia	HRV	807	North Macedonia	MKD								00	LIVE ANIMALS	1	No Quantity							7371			0
S3	2000	2000	2000	2	0	2	Export	191	Croatia	HRV	826	United Kingdom	GBR								00	LIVE ANIMALS	1	No Quantity							174			0
S3	2000	2000	2000	2	0	2	Export	191	Croatia	HRV	842	USA	USA								00	LIVE ANIMALS	1	No Quantity							1776			0
S3	2000	2000	2000	2	0	2	Export	191	Croatia	HRV	891	Serbia and Montenegro	SCG								00	LIVE ANIMALS	1	No Quantity							26182			0
S3	2000	2000	2000	2	0	2	Export	191	Croatia	HRV	899	Areas, nes									00	LIVE ANIMALS	1	No Quantity							14263			0
S3	2000	2000	2000	2	0	2	Export	196	Cyprus	CYP	0	World	WLD								00	LIVE ANIMALS	1	No Quantity							469695			0
S3	2000	2000	2000	2	0	2	Export	196	Cyprus	CYP	36	Australia	AUS								00	LIVE ANIMALS	1	No Quantity							805			0
S3	2000	2000	2000	2	0	2	Export	196	Cyprus	CYP	40	Austria	AUT								00	LIVE ANIMALS	1	No Quantity							322			0
S3	2000	2000	2000	2	0	2	Export	196	Cyprus	CYP	48	Bahrain	BHR								00	LIVE ANIMALS	1	No Quantity							304			0
S3	2000	2000	2000	2	0	2	Export	196	Cyprus	CYP	56	Belgium	BEL								00	LIVE ANIMALS	1	No Quantity							805			0
S3	2000	2000	2000	2	0	2	Export	196	Cyprus	CYP	100	Bulgaria	BGR								00	LIVE ANIMALS	1	No Quantity							161			0
S3	2000	2000	2000	2	0	2	Export	196	Cyprus	CYP	124	Canada	CAN								00	LIVE ANIMALS	1	No Quantity							161			0
S3	2000	2000	2000	2	0	2	Export	196	Cyprus	CYP	144	Sri Lanka	LKA								00	LIVE ANIMALS	1	No Quantity							161			0
S3	2000	2000	2000	2	0	2	Export	196	Cyprus	CYP	246	Finland	FIN								00	LIVE ANIMALS	1	No Quantity							2175			0
S3	2000	2000	2000	2	0	2	Export	196	Cyprus	CYP	251	France	FRA								00	LIVE ANIMALS	1	No Quantity							1596			0
S3	2000	2000	2000	2	0	2	Export	196	Cyprus	CYP	276	Germany	DEU								00	LIVE ANIMALS	1	No Quantity							2964			0
S3	2000	2000	2000	2	0	2	Export	196	Cyprus	CYP	300	Greece	GRC								00	LIVE ANIMALS	1	No Quantity							406212			0
S3	2000	2000	2000	2	0	2	Export	196	Cyprus	CYP	344	China, Hong Kong SAR	HKG								00	LIVE ANIMALS	1	No Quantity							322			0
S3	2000	2000	2000	2	0	2	Export	196	Cyprus	CYP	352	Iceland	ISL								00	LIVE ANIMALS	1	No Quantity							242			0
S3	2000	2000	2000	2	0	2	Export	196	Cyprus	CYP	381	Italy	ITA								00	LIVE ANIMALS	1	No Quantity							451			0
S3	2000	2000	2000	2	0	2	Export	196	Cyprus	CYP	422	Lebanon	LBN								00	LIVE ANIMALS	1	No Quantity							30490			0
S3	2000	2000	2000	2	0	2	Export	196	Cyprus	CYP	642	Romania	ROU								00	LIVE ANIMALS	1	No Quantity							56			0
S3	2000	2000	2000	2	0	2	Export	196	Cyprus	CYP	682	Saudi Arabia	SAU								00	LIVE ANIMALS	1	No Quantity							644			0
S3	2000	2000	2000	2	0	2	Export	196	Cyprus	CYP	757	Switzerland	CHE								00	LIVE ANIMALS	1	No Quantity							1128			0
S3	2000	2000	2000	2	0	2	Export	196	Cyprus	CYP	764	Thailand	THA								00	LIVE ANIMALS	1	No Quantity							113			0
S3	2000	2000	2000	2	0	2	Export	196	Cyprus	CYP	784	United Arab Emirates	ARE								00	LIVE ANIMALS	1	No Quantity							14304			0
S3	2000	2000	2000	2	0	2	Export	196	Cyprus	CYP	804	Ukraine	UKR								00	LIVE ANIMALS	1	No Quantity							161			0
S3	2000	2000	2000	2	0	2	Export	196	Cyprus	CYP	826	United Kingdom	GBR								00	LIVE ANIMALS	1	No Quantity							5253			0
S3	2000	2000	2000	2	0	2	Export	196	Cyprus	CYP	842	USA	USA								00	LIVE ANIMALS	1	No Quantity							862			0
S3	2000	2000	2000	2	0	2	Export	191	Croatia	HRV	0	World	WLD								01	MEAT, MEAT PREPARATIONS	1	No Quantity							22878382			0
S3	2000	2000	2000	2	0	2	Export	191	Croatia	HRV	8	Albania	ALB								01	MEAT, MEAT PREPARATIONS	1	No Quantity							35563			0
S3	2000	2000	2000	2	0	2	Export	191	Croatia	HRV	36	Australia	AUS								01	MEAT, MEAT PREPARATIONS	1	No Quantity							659578			0
S3	2000	2000	2000	2	0	2	Export	191	Croatia	HRV	40	Austria	AUT								01	MEAT, MEAT PREPARATIONS	1	No Quantity							1424177			0
S3	2000	2000	2000	2	0	2	Export	191	Croatia	HRV	70	Bosnia Herzegovina	BIH								01	MEAT, MEAT PREPARATIONS	1	No Quantity							6458424			0
S3	2000	2000	2000	2	0	2	Export	191	Croatia	HRV	203	Czechia	CZE								01	MEAT, MEAT PREPARATIONS	1	No Quantity							227			0
S3	2000	2000	2000	2	0	2	Export	191	Croatia	HRV	208	Denmark	DNK								01	MEAT, MEAT PREPARATIONS	1	No Quantity							496			0
S3	2000	2000	2000	2	0	2	Export	191	Croatia	HRV	251	France	FRA								01	MEAT, MEAT PREPARATIONS	1	No Quantity							10148			0
S3	2000	2000	2000	2	0	2	Export	191	Croatia	HRV	276	Germany	DEU								01	MEAT, MEAT PREPARATIONS	1	No Quantity							638883			0
S3	2000	2000	2000	2	0	2	Export	191	Croatia	HRV	300	Greece	GRC								01	MEAT, MEAT PREPARATIONS	1	No Quantity							156729			0
S3	2000	2000	2000	2	0	2	Export	191	Croatia	HRV	348	Hungary	HUN								01	MEAT, MEAT PREPARATIONS	1	No Quantity							63697			0
S3	2000	2000	2000	2	0	2	Export	191	Croatia	HRV	381	Italy	ITA								01	MEAT, MEAT PREPARATIONS	1	No Quantity							3223436			0
S3	2000	2000	2000	2	0	2	Export	191	Croatia	HRV	528	Netherlands	NLD								01	MEAT, MEAT PREPARATIONS	1	No Quantity							26338			0
S3	2000	2000	2000	2	0	2	Export	191	Croatia	HRV	540	New Caledonia	NCL								01	MEAT, MEAT PREPARATIONS	1	No Quantity							12277			0
S3	2000	2000	2000	2	0	2	Export	191	Croatia	HRV	620	Portugal	PRT								01	MEAT, MEAT PREPARATIONS	1	No Quantity							65			0
S3	2000	2000	2000	2	0	2	Export	191	Croatia	HRV	642	Romania	ROU								01	MEAT, MEAT PREPARATIONS	1	No Quantity							6868			0
S3	2000	2000	2000	2	0	2	Export	191	Croatia	HRV	643	Russian Federation	RUS								01	MEAT, MEAT PREPARATIONS	1	No Quantity							1908			0
S3	2000	2000	2000	2	0	2	Export	191	Croatia	HRV	705	Slovenia	SVN								01	MEAT, MEAT PREPARATIONS	1	No Quantity							2349167			0
S3	2000	2000	2000	2	0	2	Export	191	Croatia	HRV	724	Spain	ESP								01	MEAT, MEAT PREPARATIONS	1	No Quantity							2479			0
S3	2000	2000	2000	2	0	2	Export	191	Croatia	HRV	752	Sweden	SWE								01	MEAT, MEAT PREPARATIONS	1	No Quantity							498207			0
S3	2000	2000	2000	2	0	2	Export	191	Croatia	HRV	757	Switzerland	CHE								01	MEAT, MEAT PREPARATIONS	1	No Quantity							339575			0
S3	2000	2000	2000	2	0	2	Export	191	Croatia	HRV	807	North Macedonia	MKD								01	MEAT, MEAT PREPARATIONS	1	No Quantity							1943806			0
S3	2000	2000	2000	2	0	2	Export	191	Croatia	HRV	826	United Kingdom	GBR								01	MEAT, MEAT PREPARATIONS	1	No Quantity							2039969			0
S3	2000	2000	2000	2	0	2	Export	191	Croatia	HRV	842	USA	USA								01	MEAT, MEAT PREPARATIONS	1	No Quantity							1290000			0
S3	2000	2000	2000	2	0	2	Export	191	Croatia	HRV	891	Serbia and Montenegro	SCG								01	MEAT, MEAT PREPARATIONS	1	No Quantity							1696365			0
S3	2000	2000	2000	2	0	2	Export	196	Cyprus	CYP	0	World	WLD								01	MEAT, MEAT PREPARATIONS	1	No Quantity							6586447			0
S3	2000	2000	2000	2	0	2	Export	196	Cyprus	CYP	8	Albania	ALB								01	MEAT, MEAT PREPARATIONS	1	No Quantity							1319506			0
S3	2000	2000	2000	2	0	2	Export	196	Cyprus	CYP	36	Australia	AUS								01	MEAT, MEAT PREPARATIONS	1	No Quantity							899			0
S3	2000	2000	2000	2	0	2	Export	196	Cyprus	CYP	48	Bahrain	BHR								01	MEAT, MEAT PREPARATIONS	1	No Quantity							10219			0
S3	2000	2000	2000	2	0	2	Export	196	Cyprus	CYP	100	Bulgaria	BGR								01	MEAT, MEAT PREPARATIONS	1	No Quantity							247429			0
S3	2000	2000	2000	2	0	2	Export	196	Cyprus	CYP	300	Greece	GRC								01	MEAT, MEAT PREPARATIONS	1	No Quantity							1398525			0
S3	2000	2000	2000	2	0	2	Export	196	Cyprus	CYP	372	Ireland	IRL								01	MEAT, MEAT PREPARATIONS	1	No Quantity							1656			0
S3	2000	2000	2000	2	0	2	Export	196	Cyprus	CYP	376	Israel	ISR								01	MEAT, MEAT PREPARATIONS	1	No Quantity							42442			0
S3	2000	2000	2000	2	0	2	Export	196	Cyprus	CYP	414	Kuwait	KWT								01	MEAT, MEAT PREPARATIONS	1	No Quantity							16593			0
S3	2000	2000	2000	2	0	2	Export	196	Cyprus	CYP	422	Lebanon	LBN								01	MEAT, MEAT PREPARATIONS	1	No Quantity							1247118			0
S3	2000	2000	2000	2	0	2	Export	196	Cyprus	CYP	528	Netherlands	NLD								01	MEAT, MEAT PREPARATIONS	1	No Quantity							11765			0
S3	2000	2000	2000	2	0	2	Export	196	Cyprus	CYP	634	Qatar	QAT								01	MEAT, MEAT PREPARATIONS	1	No Quantity							4499			0
S3	2000	2000	2000	2	0	2	Export	196	Cyprus	CYP	642	Romania	ROU								01	MEAT, MEAT PREPARATIONS	1	No Quantity							65906			0
S3	2000	2000	2000	2	0	2	Export	196	Cyprus	CYP	643	Russian Federation	RUS								01	MEAT, MEAT PREPARATIONS	1	No Quantity							18062			0
S3	2000	2000	2000	2	0	2	Export	196	Cyprus	CYP	682	Saudi Arabia	SAU								01	MEAT, MEAT PREPARATIONS	1	No Quantity							493			0
S3	2000	2000	2000	2	0	2	Export	196	Cyprus	CYP	710	South Africa	ZAF								01	MEAT, MEAT PREPARATIONS	1	No Quantity							3222			0
S3	2000	2000	2000	2	0	2	Export	196	Cyprus	CYP	760	Syria	SYR								01	MEAT, MEAT PREPARATIONS	1	No Quantity							340371			0
S3	2000	2000	2000	2	0	2	Export	196	Cyprus	CYP	784	United Arab Emirates	ARE								01	MEAT, MEAT PREPARATIONS	1	No Quantity							64172			0
S3	2000	2000	2000	2	0	2	Export	196	Cyprus	CYP	807	North Macedonia	MKD								01	MEAT, MEAT PREPARATIONS	1	No Quantity							1672975			0
S3	2000	2000	2000	2	0	2	Export	196	Cyprus	CYP	891	Serbia and Montenegro	SCG								01	MEAT, MEAT PREPARATIONS	1	No Quantity							22385			0
S3	2000	2000	2000	2	0	2	Export	196	Cyprus	CYP	899	Areas, nes									01	MEAT, MEAT PREPARATIONS	1	No Quantity							98211			0
S3	2000	2000	2000	2	0	2	Export	191	Croatia	HRV	0	World	WLD								02	DAIRY PRODUCTS,BIRD EGGS	1	No Quantity							23320593			0
S3	2000	2000	2000	2	0	2	Export	191	Croatia	HRV	70	Bosnia Herzegovina	BIH								02	DAIRY PRODUCTS,BIRD EGGS	1	No Quantity							17141034			0
S3	2000	2000	2000	2	0	2	Export	191	Croatia	HRV	100	Bulgaria	BGR								02	DAIRY PRODUCTS,BIRD EGGS	1	No Quantity							71214			0
S3	2000	2000	2000	2	0	2	Export	191	Croatia	HRV	246	Finland	FIN								02	DAIRY PRODUCTS,BIRD EGGS	1	No Quantity							11649			0
S3	2000	2000	2000	2	0	2	Export	191	Croatia	HRV	251	France	FRA								02	DAIRY PRODUCTS,BIRD EGGS	1	No Quantity							134			0
S3	2000	2000	2000	2	0	2	Export	191	Croatia	HRV	276	Germany	DEU								02	DAIRY PRODUCTS,BIRD EGGS	1	No Quantity							360603			0
S3	2000	2000	2000	2	0	2	Export	191	Croatia	HRV	348	Hungary	HUN								02	DAIRY PRODUCTS,BIRD EGGS	1	No Quantity							44582			0
S3	2000	2000	2000	2	0	2	Export	191	Croatia	HRV	381	Italy	ITA								02	DAIRY PRODUCTS,BIRD EGGS	1	No Quantity							12667			0
S3	2000	2000	2000	2	0	2	Export	191	Croatia	HRV	591	Panama	PAN								02	DAIRY PRODUCTS,BIRD EGGS	1	No Quantity							17097			0
S3	2000	2000	2000	2	0	2	Export	191	Croatia	HRV	616	Poland	POL								02	DAIRY PRODUCTS,BIRD EGGS	1	No Quantity							5618			0
S3	2000	2000	2000	2	0	2	Export	191	Croatia	HRV	643	Russian Federation	RUS								02	DAIRY PRODUCTS,BIRD EGGS	1	No Quantity							173			0
S3	2000	2000	2000	2	0	2	Export	191	Croatia	HRV	705	Slovenia	SVN								02	DAIRY PRODUCTS,BIRD EGGS	1	No Quantity							3668533			0
S3	2000	2000	2000	2	0	2	Export	191	Croatia	HRV	724	Spain	ESP								02	DAIRY PRODUCTS,BIRD EGGS	1	No Quantity							83146			0
S3	2000	2000	2000	2	0	2	Export	191	Croatia	HRV	752	Sweden	SWE								02	DAIRY PRODUCTS,BIRD EGGS	1	No Quantity							9117			0
S3	2000	2000	2000	2	0	2	Export	191	Croatia	HRV	807	North Macedonia	MKD								02	DAIRY PRODUCTS,BIRD EGGS	1	No Quantity							1082830			0
S3	2000	2000	2000	2	0	2	Export	191	Croatia	HRV	826	United Kingdom	GBR								02	DAIRY PRODUCTS,BIRD EGGS	1	No Quantity							73			0
S3	2000	2000	2000	2	0	2	Export	191	Croatia	HRV	842	USA	USA								02	DAIRY PRODUCTS,BIRD EGGS	1	No Quantity							46305			0
S3	2000	2000	2000	2	0	2	Export	191	Croatia	HRV	891	Serbia and Montenegro	SCG								02	DAIRY PRODUCTS,BIRD EGGS	1	No Quantity							765818			0
S3	2000	2000	2000	2	0	2	Export	196	Cyprus	CYP	0	World	WLD								02	DAIRY PRODUCTS,BIRD EGGS	1	No Quantity							14817988			0
S3	2000	2000	2000	2	0	2	Export	196	Cyprus	CYP	36	Australia	AUS								02	DAIRY PRODUCTS,BIRD EGGS	1	No Quantity							414322			0
S3	2000	2000	2000	2	0	2	Export	196	Cyprus	CYP	40	Austria	AUT								02	DAIRY PRODUCTS,BIRD EGGS	1	No Quantity							15068			0
S3	2000	2000	2000	2	0	2	Export	196	Cyprus	CYP	48	Bahrain	BHR								02	DAIRY PRODUCTS,BIRD EGGS	1	No Quantity							73572			0
S3	2000	2000	2000	2	0	2	Export	196	Cyprus	CYP	76	Brazil	BRA								02	DAIRY PRODUCTS,BIRD EGGS	1	No Quantity							29346			0
S3	2000	2000	2000	2	0	2	Export	196	Cyprus	CYP	100	Bulgaria	BGR								02	DAIRY PRODUCTS,BIRD EGGS	1	No Quantity							24002			0
S3	2000	2000	2000	2	0	2	Export	196	Cyprus	CYP	178	Congo	COG								02	DAIRY PRODUCTS,BIRD EGGS	1	No Quantity							904			0
S3	2000	2000	2000	2	0	2	Export	196	Cyprus	CYP	180	Dem. Rep. of the Congo	COD								02	DAIRY PRODUCTS,BIRD EGGS	1	No Quantity							2379			0
S3	2000	2000	2000	2	0	2	Export	196	Cyprus	CYP	208	Denmark	DNK								02	DAIRY PRODUCTS,BIRD EGGS	1	No Quantity							505064			0
S3	2000	2000	2000	2	0	2	Export	196	Cyprus	CYP	246	Finland	FIN								02	DAIRY PRODUCTS,BIRD EGGS	1	No Quantity							23794			0
S3	2000	2000	2000	2	0	2	Export	196	Cyprus	CYP	251	France	FRA								02	DAIRY PRODUCTS,BIRD EGGS	1	No Quantity							121369			0
S3	2000	2000	2000	2	0	2	Export	196	Cyprus	CYP	276	Germany	DEU								02	DAIRY PRODUCTS,BIRD EGGS	1	No Quantity							722514			0
S3	2000	2000	2000	2	0	2	Export	196	Cyprus	CYP	300	Greece	GRC								02	DAIRY PRODUCTS,BIRD EGGS	1	No Quantity							1554169			0
S3	2000	2000	2000	2	0	2	Export	196	Cyprus	CYP	376	Israel	ISR								02	DAIRY PRODUCTS,BIRD EGGS	1	No Quantity							23530			0
S3	2000	2000	2000	2	0	2	Export	196	Cyprus	CYP	392	Japan	JPN								02	DAIRY PRODUCTS,BIRD EGGS	1	No Quantity							5745			0
S3	2000	2000	2000	2	0	2	Export	196	Cyprus	CYP	400	Jordan	JOR								02	DAIRY PRODUCTS,BIRD EGGS	1	No Quantity							201105			0
S3	2000	2000	2000	2	0	2	Export	196	Cyprus	CYP	414	Kuwait	KWT								02	DAIRY PRODUCTS,BIRD EGGS	1	No Quantity							1901337			0
S3	2000	2000	2000	2	0	2	Export	196	Cyprus	CYP	422	Lebanon	LBN								02	DAIRY PRODUCTS,BIRD EGGS	1	No Quantity							661867			0
S3	2000	2000	2000	2	0	2	Export	196	Cyprus	CYP	434	Libya	LBY								02	DAIRY PRODUCTS,BIRD EGGS	1	No Quantity							24506			0
S3	2000	2000	2000	2	0	2	Export	196	Cyprus	CYP	442	Luxembourg	LUX								02	DAIRY PRODUCTS,BIRD EGGS	1	No Quantity							9218			0
S3	2000	2000	2000	2	0	2	Export	196	Cyprus	CYP	512	Oman	OMN								02	DAIRY PRODUCTS,BIRD EGGS	1	No Quantity							63927			0
S3	2000	2000	2000	2	0	2	Export	196	Cyprus	CYP	579	Norway	NOR								02	DAIRY PRODUCTS,BIRD EGGS	1	No Quantity							657			0
S3	2000	2000	2000	2	0	2	Export	196	Cyprus	CYP	634	Qatar	QAT								02	DAIRY PRODUCTS,BIRD EGGS	1	No Quantity							121904			0
S3	2000	2000	2000	2	0	2	Export	196	Cyprus	CYP	642	Romania	ROU								02	DAIRY PRODUCTS,BIRD EGGS	1	No Quantity							7423			0
S3	2000	2000	2000	2	0	2	Export	196	Cyprus	CYP	643	Russian Federation	RUS								02	DAIRY PRODUCTS,BIRD EGGS	1	No Quantity							203			0
S3	2000	2000	2000	2	0	2	Export	196	Cyprus	CYP	682	Saudi Arabia	SAU								02	DAIRY PRODUCTS,BIRD EGGS	1	No Quantity							996580			0
S3	2000	2000	2000	2	0	2	Export	196	Cyprus	CYP	710	South Africa	ZAF								02	DAIRY PRODUCTS,BIRD EGGS	1	No Quantity							781			0
S3	2000	2000	2000	2	0	2	Export	196	Cyprus	CYP	752	Sweden	SWE								02	DAIRY PRODUCTS,BIRD EGGS	1	No Quantity							387955			0
S3	2000	2000	2000	2	0	2	Export	196	Cyprus	CYP	757	Switzerland	CHE								02	DAIRY PRODUCTS,BIRD EGGS	1	No Quantity							29708			0
S3	2000	2000	2000	2	0	2	Export	196	Cyprus	CYP	760	Syria	SYR								02	DAIRY PRODUCTS,BIRD EGGS	1	No Quantity							3891			0
S3	2000	2000	2000	2	0	2	Export	196	Cyprus	CYP	784	United Arab Emirates	ARE								02	DAIRY PRODUCTS,BIRD EGGS	1	No Quantity							1866593			0
S3	2000	2000	2000	2	0	2	Export	196	Cyprus	CYP	800	Uganda	UGA								02	DAIRY PRODUCTS,BIRD EGGS	1	No Quantity							10207			0
S3	2000	2000	2000	2	0	2	Export	196	Cyprus	CYP	818	Egypt	EGY								02	DAIRY PRODUCTS,BIRD EGGS	1	No Quantity							29977			0
S3	2000	2000	2000	2	0	2	Export	196	Cyprus	CYP	826	United Kingdom	GBR								02	DAIRY PRODUCTS,BIRD EGGS	1	No Quantity							3541459			0
S3	2000	2000	2000	2	0	2	Export	196	Cyprus	CYP	842	USA	USA								02	DAIRY PRODUCTS,BIRD EGGS	1	No Quantity							1419876			0
S3	2000	2000	2000	2	0	2	Export	196	Cyprus	CYP	887	Yemen	YEM								02	DAIRY PRODUCTS,BIRD EGGS	1	No Quantity							23034			0
S3	2000	2000	2000	2	0	2	Export	191	Croatia	HRV	0	World	WLD								03	FISH,CRUSTACEANS,MOLLUSC	1	No Quantity							43842043			0
S3	2000	2000	2000	2	0	2	Export	191	Croatia	HRV	8	Albania	ALB								03	FISH,CRUSTACEANS,MOLLUSC	1	No Quantity							689283			0
S3	2000	2000	2000	2	0	2	Export	191	Croatia	HRV	32	Argentina	ARG								03	FISH,CRUSTACEANS,MOLLUSC	1	No Quantity							5327			0
S3	2000	2000	2000	2	0	2	Export	191	Croatia	HRV	36	Australia	AUS								03	FISH,CRUSTACEANS,MOLLUSC	1	No Quantity							154530			0
S3	2000	2000	2000	2	0	2	Export	191	Croatia	HRV	40	Austria	AUT								03	FISH,CRUSTACEANS,MOLLUSC	1	No Quantity							1834987			0
S3	2000	2000	2000	2	0	2	Export	191	Croatia	HRV	56	Belgium	BEL								03	FISH,CRUSTACEANS,MOLLUSC	1	No Quantity							160197			0
S3	2000	2000	2000	2	0	2	Export	191	Croatia	HRV	70	Bosnia Herzegovina	BIH								03	FISH,CRUSTACEANS,MOLLUSC	1	No Quantity							4320289			0
S3	2000	2000	2000	2	0	2	Export	191	Croatia	HRV	124	Canada	CAN								03	FISH,CRUSTACEANS,MOLLUSC	1	No Quantity							89544			0
S3	2000	2000	2000	2	0	2	Export	191	Croatia	HRV	203	Czechia	CZE								03	FISH,CRUSTACEANS,MOLLUSC	1	No Quantity							760932			0
S3	2000	2000	2000	2	0	2	Export	191	Croatia	HRV	276	Germany	DEU								03	FISH,CRUSTACEANS,MOLLUSC	1	No Quantity							37831			0
S3	2000	2000	2000	2	0	2	Export	191	Croatia	HRV	348	Hungary	HUN								03	FISH,CRUSTACEANS,MOLLUSC	1	No Quantity							74182			0
S3	2000	2000	2000	2	0	2	Export	191	Croatia	HRV	381	Italy	ITA								03	FISH,CRUSTACEANS,MOLLUSC	1	No Quantity							9881814			0
S3	2000	2000	2000	2	0	2	Export	191	Croatia	HRV	392	Japan	JPN								03	FISH,CRUSTACEANS,MOLLUSC	1	No Quantity							13349490			0
S3	2000	2000	2000	2	0	2	Export	191	Croatia	HRV	528	Netherlands	NLD								03	FISH,CRUSTACEANS,MOLLUSC	1	No Quantity							1070080			0
S3	2000	2000	2000	2	0	2	Export	191	Croatia	HRV	616	Poland	POL								03	FISH,CRUSTACEANS,MOLLUSC	1	No Quantity							4514			0
S3	2000	2000	2000	2	0	2	Export	191	Croatia	HRV	703	Slovakia	SVK								03	FISH,CRUSTACEANS,MOLLUSC	1	No Quantity							602766			0
S3	2000	2000	2000	2	0	2	Export	191	Croatia	HRV	705	Slovenia	SVN								03	FISH,CRUSTACEANS,MOLLUSC	1	No Quantity							2624101			0
S3	2000	2000	2000	2	0	2	Export	191	Croatia	HRV	706	Somalia	SOM								03	FISH,CRUSTACEANS,MOLLUSC	1	No Quantity							31711			0
S3	2000	2000	2000	2	0	2	Export	191	Croatia	HRV	724	Spain	ESP								03	FISH,CRUSTACEANS,MOLLUSC	1	No Quantity							3784715			0
S3	2000	2000	2000	2	0	2	Export	191	Croatia	HRV	736	Fmr Sudan	SDN								03	FISH,CRUSTACEANS,MOLLUSC	1	No Quantity							45710			0
S3	2000	2000	2000	2	0	2	Export	191	Croatia	HRV	752	Sweden	SWE								03	FISH,CRUSTACEANS,MOLLUSC	1	No Quantity							50035			0
S3	2000	2000	2000	2	0	2	Export	191	Croatia	HRV	757	Switzerland	CHE								03	FISH,CRUSTACEANS,MOLLUSC	1	No Quantity							15814			0
S3	2000	2000	2000	2	0	2	Export	191	Croatia	HRV	792	Turkey	TUR								03	FISH,CRUSTACEANS,MOLLUSC	1	No Quantity							65740			0
S3	2000	2000	2000	2	0	2	Export	191	Croatia	HRV	807	North Macedonia	MKD								03	FISH,CRUSTACEANS,MOLLUSC	1	No Quantity							1904678			0
S3	2000	2000	2000	2	0	2	Export	191	Croatia	HRV	826	United Kingdom	GBR								03	FISH,CRUSTACEANS,MOLLUSC	1	No Quantity							24706			0
S3	2000	2000	2000	2	0	2	Export	191	Croatia	HRV	842	USA	USA								03	FISH,CRUSTACEANS,MOLLUSC	1	No Quantity							139711			0
S3	2000	2000	2000	2	0	2	Export	191	Croatia	HRV	891	Serbia and Montenegro	SCG								03	FISH,CRUSTACEANS,MOLLUSC	1	No Quantity							2119356			0
S3	2000	2000	2000	2	0	2	Export	196	Cyprus	CYP	0	World	WLD								03	FISH,CRUSTACEANS,MOLLUSC	1	No Quantity							6365173			0
S3	2000	2000	2000	2	0	2	Export	196	Cyprus	CYP	100	Bulgaria	BGR								03	FISH,CRUSTACEANS,MOLLUSC	1	No Quantity							5980			0
S3	2000	2000	2000	2	0	2	Export	196	Cyprus	CYP	124	Canada	CAN								03	FISH,CRUSTACEANS,MOLLUSC	1	No Quantity							88658			0
S3	2000	2000	2000	2	0	2	Export	196	Cyprus	CYP	203	Czechia	CZE								03	FISH,CRUSTACEANS,MOLLUSC	1	No Quantity							3853			0
S3	2000	2000	2000	2	0	2	Export	196	Cyprus	CYP	208	Denmark	DNK								03	FISH,CRUSTACEANS,MOLLUSC	1	No Quantity							88426			0
S3	2000	2000	2000	2	0	2	Export	196	Cyprus	CYP	251	France	FRA								03	FISH,CRUSTACEANS,MOLLUSC	1	No Quantity							60536			0
S3	2000	2000	2000	2	0	2	Export	196	Cyprus	CYP	276	Germany	DEU								03	FISH,CRUSTACEANS,MOLLUSC	1	No Quantity							5013			0
S3	2000	2000	2000	2	0	2	Export	196	Cyprus	CYP	300	Greece	GRC								03	FISH,CRUSTACEANS,MOLLUSC	1	No Quantity							3075471			0
S3	2000	2000	2000	2	0	2	Export	196	Cyprus	CYP	348	Hungary	HUN								03	FISH,CRUSTACEANS,MOLLUSC	1	No Quantity							2136			0
S3	2000	2000	2000	2	0	2	Export	196	Cyprus	CYP	376	Israel	ISR								03	FISH,CRUSTACEANS,MOLLUSC	1	No Quantity							179229			0
S3	2000	2000	2000	2	0	2	Export	196	Cyprus	CYP	381	Italy	ITA								03	FISH,CRUSTACEANS,MOLLUSC	1	No Quantity							154542			0
S3	2000	2000	2000	2	0	2	Export	196	Cyprus	CYP	392	Japan	JPN								03	FISH,CRUSTACEANS,MOLLUSC	1	No Quantity							35923			0
S3	2000	2000	2000	2	0	2	Export	196	Cyprus	CYP	400	Jordan	JOR								03	FISH,CRUSTACEANS,MOLLUSC	1	No Quantity							12197			0
S3	2000	2000	2000	2	0	2	Export	196	Cyprus	CYP	422	Lebanon	LBN								03	FISH,CRUSTACEANS,MOLLUSC	1	No Quantity							644011			0
S3	2000	2000	2000	2	0	2	Export	196	Cyprus	CYP	470	Malta	MLT								03	FISH,CRUSTACEANS,MOLLUSC	1	No Quantity							138410			0
S3	2000	2000	2000	2	0	2	Export	196	Cyprus	CYP	620	Portugal	PRT								03	FISH,CRUSTACEANS,MOLLUSC	1	No Quantity							23878			0
S3	2000	2000	2000	2	0	2	Export	196	Cyprus	CYP	642	Romania	ROU								03	FISH,CRUSTACEANS,MOLLUSC	1	No Quantity							85593			0
S3	2000	2000	2000	2	0	2	Export	196	Cyprus	CYP	643	Russian Federation	RUS								03	FISH,CRUSTACEANS,MOLLUSC	1	No Quantity							33360			0
S3	2000	2000	2000	2	0	2	Export	196	Cyprus	CYP	705	Slovenia	SVN								03	FISH,CRUSTACEANS,MOLLUSC	1	No Quantity							2969			0
S3	2000	2000	2000	2	0	2	Export	196	Cyprus	CYP	724	Spain	ESP								03	FISH,CRUSTACEANS,MOLLUSC	1	No Quantity							25101			0
S3	2000	2000	2000	2	0	2	Export	196	Cyprus	CYP	764	Thailand	THA								03	FISH,CRUSTACEANS,MOLLUSC	1	No Quantity							11538			0
S3	2000	2000	2000	2	0	2	Export	196	Cyprus	CYP	784	United Arab Emirates	ARE								03	FISH,CRUSTACEANS,MOLLUSC	1	No Quantity							57649			0
S3	2000	2000	2000	2	0	2	Export	196	Cyprus	CYP	804	Ukraine	UKR								03	FISH,CRUSTACEANS,MOLLUSC	1	No Quantity							56			0
S3	2000	2000	2000	2	0	2	Export	196	Cyprus	CYP	818	Egypt	EGY								03	FISH,CRUSTACEANS,MOLLUSC	1	No Quantity							94462			0
S3	2000	2000	2000	2	0	2	Export	196	Cyprus	CYP	826	United Kingdom	GBR								03	FISH,CRUSTACEANS,MOLLUSC	1	No Quantity							233746			0
S3	2000	2000	2000	2	0	2	Export	196	Cyprus	CYP	842	USA	USA								03	FISH,CRUSTACEANS,MOLLUSC	1	No Quantity							1220248			0
S3	2000	2000	2000	2	0	2	Export	196	Cyprus	CYP	891	Serbia and Montenegro	SCG								03	FISH,CRUSTACEANS,MOLLUSC	1	No Quantity							79802			0
S3	2000	2000	2000	2	0	2	Export	196	Cyprus	CYP	899	Areas, nes									03	FISH,CRUSTACEANS,MOLLUSC	1	No Quantity							2384			0
S3	2000	2000	2000	2	0	2	Export	191	Croatia	HRV	0	World	WLD								04	CEREALS,CEREAL PREPRTNS.	1	No Quantity							56426475			0
S3	2000	2000	2000	2	0	2	Export	191	Croatia	HRV	8	Albania	ALB								04	CEREALS,CEREAL PREPRTNS.	1	No Quantity							2608537			0
S3	2000	2000	2000	2	0	2	Export	191	Croatia	HRV	31	Azerbaijan	AZE								04	CEREALS,CEREAL PREPRTNS.	1	No Quantity							18410			0
S3	2000	2000	2000	2	0	2	Export	191	Croatia	HRV	32	Argentina	ARG								04	CEREALS,CEREAL PREPRTNS.	1	No Quantity							214			0
S3	2000	2000	2000	2	0	2	Export	191	Croatia	HRV	36	Australia	AUS								04	CEREALS,CEREAL PREPRTNS.	1	No Quantity							547421			0
S3	2000	2000	2000	2	0	2	Export	191	Croatia	HRV	40	Austria	AUT								04	CEREALS,CEREAL PREPRTNS.	1	No Quantity							241840			0
S3	2000	2000	2000	2	0	2	Export	191	Croatia	HRV	56	Belgium	BEL								04	CEREALS,CEREAL PREPRTNS.	1	No Quantity							2110			0
S3	2000	2000	2000	2	0	2	Export	191	Croatia	HRV	70	Bosnia Herzegovina	BIH								04	CEREALS,CEREAL PREPRTNS.	1	No Quantity							18710941			0
S3	2000	2000	2000	2	0	2	Export	191	Croatia	HRV	124	Canada	CAN								04	CEREALS,CEREAL PREPRTNS.	1	No Quantity							367524			0
S3	2000	2000	2000	2	0	2	Export	191	Croatia	HRV	203	Czechia	CZE								04	CEREALS,CEREAL PREPRTNS.	1	No Quantity							307921			0
S3	2000	2000	2000	2	0	2	Export	191	Croatia	HRV	251	France	FRA								04	CEREALS,CEREAL PREPRTNS.	1	No Quantity							2718895			0
S3	2000	2000	2000	2	0	2	Export	191	Croatia	HRV	268	Georgia	GEO								04	CEREALS,CEREAL PREPRTNS.	1	No Quantity							319329			0
S3	2000	2000	2000	2	0	2	Export	191	Croatia	HRV	276	Germany	DEU								04	CEREALS,CEREAL PREPRTNS.	1	No Quantity							729220			0
S3	2000	2000	2000	2	0	2	Export	191	Croatia	HRV	300	Greece	GRC								04	CEREALS,CEREAL PREPRTNS.	1	No Quantity							5510			0
S3	2000	2000	2000	2	0	2	Export	191	Croatia	HRV	348	Hungary	HUN								04	CEREALS,CEREAL PREPRTNS.	1	No Quantity							432215			0
S3	2000	2000	2000	2	0	2	Export	191	Croatia	HRV	381	Italy	ITA								04	CEREALS,CEREAL PREPRTNS.	1	No Quantity							6708			0
S3	2000	2000	2000	2	0	2	Export	191	Croatia	HRV	414	Kuwait	KWT								04	CEREALS,CEREAL PREPRTNS.	1	No Quantity							5914			0
S3	2000	2000	2000	2	0	2	Export	191	Croatia	HRV	422	Lebanon	LBN								04	CEREALS,CEREAL PREPRTNS.	1	No Quantity							2390936			0
S3	2000	2000	2000	2	0	2	Export	191	Croatia	HRV	470	Malta	MLT								04	CEREALS,CEREAL PREPRTNS.	1	No Quantity							75525			0
S3	2000	2000	2000	2	0	2	Export	191	Croatia	HRV	528	Netherlands	NLD								04	CEREALS,CEREAL PREPRTNS.	1	No Quantity							6720			0
S3	2000	2000	2000	2	0	2	Export	191	Croatia	HRV	540	New Caledonia	NCL								04	CEREALS,CEREAL PREPRTNS.	1	No Quantity							5566			0
S3	2000	2000	2000	2	0	2	Export	191	Croatia	HRV	616	Poland	POL								04	CEREALS,CEREAL PREPRTNS.	1	No Quantity							89892			0
S3	2000	2000	2000	2	0	2	Export	191	Croatia	HRV	620	Portugal	PRT								04	CEREALS,CEREAL PREPRTNS.	1	No Quantity							26206			0
S3	2000	2000	2000	2	0	2	Export	191	Croatia	HRV	642	Romania	ROU								04	CEREALS,CEREAL PREPRTNS.	1	No Quantity							367243			0
S3	2000	2000	2000	2	0	2	Export	191	Croatia	HRV	643	Russian Federation	RUS								04	CEREALS,CEREAL PREPRTNS.	1	No Quantity							92777			0
S3	2000	2000	2000	2	0	2	Export	191	Croatia	HRV	682	Saudi Arabia	SAU								04	CEREALS,CEREAL PREPRTNS.	1	No Quantity							1597641			0
S3	2000	2000	2000	2	0	2	Export	191	Croatia	HRV	703	Slovakia	SVK								04	CEREALS,CEREAL PREPRTNS.	1	No Quantity							58260			0
S3	2000	2000	2000	2	0	2	Export	191	Croatia	HRV	705	Slovenia	SVN								04	CEREALS,CEREAL PREPRTNS.	1	No Quantity							7531553			0
S3	2000	2000	2000	2	0	2	Export	191	Croatia	HRV	724	Spain	ESP								04	CEREALS,CEREAL PREPRTNS.	1	No Quantity							11595			0
S3	2000	2000	2000	2	0	2	Export	191	Croatia	HRV	752	Sweden	SWE								04	CEREALS,CEREAL PREPRTNS.	1	No Quantity							102646			0
S3	2000	2000	2000	2	0	2	Export	191	Croatia	HRV	757	Switzerland	CHE								04	CEREALS,CEREAL PREPRTNS.	1	No Quantity							7954464			0
S3	2000	2000	2000	2	0	2	Export	191	Croatia	HRV	760	Syria	SYR								04	CEREALS,CEREAL PREPRTNS.	1	No Quantity							558827			0
S3	2000	2000	2000	2	0	2	Export	191	Croatia	HRV	792	Turkey	TUR								04	CEREALS,CEREAL PREPRTNS.	1	No Quantity							3242973			0
S3	2000	2000	2000	2	0	2	Export	191	Croatia	HRV	804	Ukraine	UKR								04	CEREALS,CEREAL PREPRTNS.	1	No Quantity							2068908			0
S3	2000	2000	2000	2	0	2	Export	191	Croatia	HRV	807	North Macedonia	MKD								04	CEREALS,CEREAL PREPRTNS.	1	No Quantity							1158739			0
S3	2000	2000	2000	2	0	2	Export	191	Croatia	HRV	818	Egypt	EGY								04	CEREALS,CEREAL PREPRTNS.	1	No Quantity							14159			0
S3	2000	2000	2000	2	0	2	Export	191	Croatia	HRV	826	United Kingdom	GBR								04	CEREALS,CEREAL PREPRTNS.	1	No Quantity							56132			0
S3	2000	2000	2000	2	0	2	Export	191	Croatia	HRV	842	USA	USA								04	CEREALS,CEREAL PREPRTNS.	1	No Quantity							1226321			0
S3	2000	2000	2000	2	0	2	Export	191	Croatia	HRV	862	Venezuela	VEN								04	CEREALS,CEREAL PREPRTNS.	1	No Quantity							2226			0
S3	2000	2000	2000	2	0	2	Export	191	Croatia	HRV	891	Serbia and Montenegro	SCG								04	CEREALS,CEREAL PREPRTNS.	1	No Quantity							764457			0
S3	2000	2000	2000	2	0	2	Export	196	Cyprus	CYP	0	World	WLD								04	CEREALS,CEREAL PREPRTNS.	1	No Quantity							1560394			0
S3	2000	2000	2000	2	0	2	Export	196	Cyprus	CYP	36	Australia	AUS								04	CEREALS,CEREAL PREPRTNS.	1	No Quantity							32884			0
S3	2000	2000	2000	2	0	2	Export	196	Cyprus	CYP	48	Bahrain	BHR								04	CEREALS,CEREAL PREPRTNS.	1	No Quantity							75649			0
S3	2000	2000	2000	2	0	2	Export	196	Cyprus	CYP	203	Czechia	CZE								04	CEREALS,CEREAL PREPRTNS.	1	No Quantity							1698			0
S3	2000	2000	2000	2	0	2	Export	196	Cyprus	CYP	231	Ethiopia	ETH								04	CEREALS,CEREAL PREPRTNS.	1	No Quantity							1611			0
S3	2000	2000	2000	2	0	2	Export	196	Cyprus	CYP	251	France	FRA								04	CEREALS,CEREAL PREPRTNS.	1	No Quantity							17634			0
S3	2000	2000	2000	2	0	2	Export	196	Cyprus	CYP	276	Germany	DEU								04	CEREALS,CEREAL PREPRTNS.	1	No Quantity							29			0
S3	2000	2000	2000	2	0	2	Export	196	Cyprus	CYP	300	Greece	GRC								04	CEREALS,CEREAL PREPRTNS.	1	No Quantity							91021			0
S3	2000	2000	2000	2	0	2	Export	196	Cyprus	CYP	372	Ireland	IRL								04	CEREALS,CEREAL PREPRTNS.	1	No Quantity							43			0
S3	2000	2000	2000	2	0	2	Export	196	Cyprus	CYP	376	Israel	ISR								04	CEREALS,CEREAL PREPRTNS.	1	No Quantity							153724			0
S3	2000	2000	2000	2	0	2	Export	196	Cyprus	CYP	381	Italy	ITA								04	CEREALS,CEREAL PREPRTNS.	1	No Quantity							116			0
S3	2000	2000	2000	2	0	2	Export	196	Cyprus	CYP	400	Jordan	JOR								04	CEREALS,CEREAL PREPRTNS.	1	No Quantity							24658			0
S3	2000	2000	2000	2	0	2	Export	196	Cyprus	CYP	414	Kuwait	KWT								04	CEREALS,CEREAL PREPRTNS.	1	No Quantity							203990			0
S3	2000	2000	2000	2	0	2	Export	196	Cyprus	CYP	417	Kyrgyzstan	KGZ								04	CEREALS,CEREAL PREPRTNS.	1	No Quantity							322			0
S3	2000	2000	2000	2	0	2	Export	196	Cyprus	CYP	422	Lebanon	LBN								04	CEREALS,CEREAL PREPRTNS.	1	No Quantity							288478			0
S3	2000	2000	2000	2	0	2	Export	196	Cyprus	CYP	470	Malta	MLT								04	CEREALS,CEREAL PREPRTNS.	1	No Quantity							25032			0
S3	2000	2000	2000	2	0	2	Export	196	Cyprus	CYP	512	Oman	OMN								04	CEREALS,CEREAL PREPRTNS.	1	No Quantity							100867			0
S3	2000	2000	2000	2	0	2	Export	196	Cyprus	CYP	634	Qatar	QAT								04	CEREALS,CEREAL PREPRTNS.	1	No Quantity							67225			0
S3	2000	2000	2000	2	0	2	Export	196	Cyprus	CYP	643	Russian Federation	RUS								04	CEREALS,CEREAL PREPRTNS.	1	No Quantity							644			0
S3	2000	2000	2000	2	0	2	Export	196	Cyprus	CYP	682	Saudi Arabia	SAU								04	CEREALS,CEREAL PREPRTNS.	1	No Quantity							48521			0
S3	2000	2000	2000	2	0	2	Export	196	Cyprus	CYP	699	India	IND								04	CEREALS,CEREAL PREPRTNS.	1	No Quantity							47			0
S3	2000	2000	2000	2	0	2	Export	196	Cyprus	CYP	702	Singapore	SGP								04	CEREALS,CEREAL PREPRTNS.	1	No Quantity							13297			0
S3	2000	2000	2000	2	0	2	Export	196	Cyprus	CYP	724	Spain	ESP								04	CEREALS,CEREAL PREPRTNS.	1	No Quantity							90			0
S3	2000	2000	2000	2	0	2	Export	196	Cyprus	CYP	736	Fmr Sudan	SDN								04	CEREALS,CEREAL PREPRTNS.	1	No Quantity							6508			0
S3	2000	2000	2000	2	0	2	Export	196	Cyprus	CYP	757	Switzerland	CHE								04	CEREALS,CEREAL PREPRTNS.	1	No Quantity							588			0
S3	2000	2000	2000	2	0	2	Export	196	Cyprus	CYP	760	Syria	SYR								04	CEREALS,CEREAL PREPRTNS.	1	No Quantity							2178			0
S3	2000	2000	2000	2	0	2	Export	196	Cyprus	CYP	784	United Arab Emirates	ARE								04	CEREALS,CEREAL PREPRTNS.	1	No Quantity							156448			0
S3	2000	2000	2000	2	0	2	Export	196	Cyprus	CYP	818	Egypt	EGY								04	CEREALS,CEREAL PREPRTNS.	1	No Quantity							6668			0
S3	2000	2000	2000	2	0	2	Export	196	Cyprus	CYP	826	United Kingdom	GBR								04	CEREALS,CEREAL PREPRTNS.	1	No Quantity							156996			0
S3	2000	2000	2000	2	0	2	Export	196	Cyprus	CYP	842	USA	USA								04	CEREALS,CEREAL PREPRTNS.	1	No Quantity							36204			0
S3	2000	2000	2000	2	0	2	Export	196	Cyprus	CYP	899	Areas, nes									04	CEREALS,CEREAL PREPRTNS.	1	No Quantity							47225			0
S3	2000	2000	2000	2	0	2	Export	191	Croatia	HRV	0	World	WLD								05	VEGETABLES AND FRUIT	1	No Quantity							16936734			0
S3	2000	2000	2000	2	0	2	Export	191	Croatia	HRV	32	Argentina	ARG								05	VEGETABLES AND FRUIT	1	No Quantity							6007			0
S3	2000	2000	2000	2	0	2	Export	191	Croatia	HRV	36	Australia	AUS								05	VEGETABLES AND FRUIT	1	No Quantity							702124			0
S3	2000	2000	2000	2	0	2	Export	191	Croatia	HRV	40	Austria	AUT								05	VEGETABLES AND FRUIT	1	No Quantity							410035			0
S3	2000	2000	2000	2	0	2	Export	191	Croatia	HRV	56	Belgium	BEL								05	VEGETABLES AND FRUIT	1	No Quantity							2838			0
S3	2000	2000	2000	2	0	2	Export	191	Croatia	HRV	70	Bosnia Herzegovina	BIH								05	VEGETABLES AND FRUIT	1	No Quantity							4027405			0
S3	2000	2000	2000	2	0	2	Export	191	Croatia	HRV	124	Canada	CAN								05	VEGETABLES AND FRUIT	1	No Quantity							321764			0
S3	2000	2000	2000	2	0	2	Export	191	Croatia	HRV	203	Czechia	CZE								05	VEGETABLES AND FRUIT	1	No Quantity							111948			0
S3	2000	2000	2000	2	0	2	Export	191	Croatia	HRV	251	France	FRA								05	VEGETABLES AND FRUIT	1	No Quantity							365145			0
S3	2000	2000	2000	2	0	2	Export	191	Croatia	HRV	276	Germany	DEU								05	VEGETABLES AND FRUIT	1	No Quantity							2703944			0
S3	2000	2000	2000	2	0	2	Export	191	Croatia	HRV	300	Greece	GRC								05	VEGETABLES AND FRUIT	1	No Quantity							4636			0
S3	2000	2000	2000	2	0	2	Export	191	Croatia	HRV	348	Hungary	HUN								05	VEGETABLES AND FRUIT	1	No Quantity							633965			0
S3	2000	2000	2000	2	0	2	Export	191	Croatia	HRV	376	Israel	ISR								05	VEGETABLES AND FRUIT	1	No Quantity							266			0
S3	2000	2000	2000	2	0	2	Export	191	Croatia	HRV	381	Italy	ITA								05	VEGETABLES AND FRUIT	1	No Quantity							1957095			0
S3	2000	2000	2000	2	0	2	Export	191	Croatia	HRV	498	Rep. of Moldova	MDA								05	VEGETABLES AND FRUIT	1	No Quantity							18264			0
S3	2000	2000	2000	2	0	2	Export	191	Croatia	HRV	528	Netherlands	NLD								05	VEGETABLES AND FRUIT	1	No Quantity							441883			0
S3	2000	2000	2000	2	0	2	Export	191	Croatia	HRV	579	Norway	NOR								05	VEGETABLES AND FRUIT	1	No Quantity							16495			0
S3	2000	2000	2000	2	0	2	Export	191	Croatia	HRV	591	Panama	PAN								05	VEGETABLES AND FRUIT	1	No Quantity							439			0
S3	2000	2000	2000	2	0	2	Export	191	Croatia	HRV	616	Poland	POL								05	VEGETABLES AND FRUIT	1	No Quantity							168496			0
S3	2000	2000	2000	2	0	2	Export	191	Croatia	HRV	703	Slovakia	SVK								05	VEGETABLES AND FRUIT	1	No Quantity							74949			0
S3	2000	2000	2000	2	0	2	Export	191	Croatia	HRV	705	Slovenia	SVN								05	VEGETABLES AND FRUIT	1	No Quantity							2851616			0
S3	2000	2000	2000	2	0	2	Export	191	Croatia	HRV	752	Sweden	SWE								05	VEGETABLES AND FRUIT	1	No Quantity							444873			0
S3	2000	2000	2000	2	0	2	Export	191	Croatia	HRV	757	Switzerland	CHE								05	VEGETABLES AND FRUIT	1	No Quantity							249383			0
S3	2000	2000	2000	2	0	2	Export	191	Croatia	HRV	792	Turkey	TUR								05	VEGETABLES AND FRUIT	1	No Quantity							161063			0
S3	2000	2000	2000	2	0	2	Export	191	Croatia	HRV	807	North Macedonia	MKD								05	VEGETABLES AND FRUIT	1	No Quantity							134535			0
S3	2000	2000	2000	2	0	2	Export	191	Croatia	HRV	826	United Kingdom	GBR								05	VEGETABLES AND FRUIT	1	No Quantity							2058			0
S3	2000	2000	2000	2	0	2	Export	191	Croatia	HRV	842	USA	USA								05	VEGETABLES AND FRUIT	1	No Quantity							407000			0
S3	2000	2000	2000	2	0	2	Export	191	Croatia	HRV	862	Venezuela	VEN								05	VEGETABLES AND FRUIT	1	No Quantity							6310			0
S3	2000	2000	2000	2	0	2	Export	191	Croatia	HRV	891	Serbia and Montenegro	SCG								05	VEGETABLES AND FRUIT	1	No Quantity							712198			0
S3	2000	2000	2000	2	0	2	Export	196	Cyprus	CYP	0	World	WLD								05	VEGETABLES AND FRUIT	1	No Quantity							59289567			0
S3	2000	2000	2000	2	0	2	Export	196	Cyprus	CYP	8	Albania	ALB								05	VEGETABLES AND FRUIT	1	No Quantity							1611			0
S3	2000	2000	2000	2	0	2	Export	196	Cyprus	CYP	36	Australia	AUS								05	VEGETABLES AND FRUIT	1	No Quantity							18707			0
S3	2000	2000	2000	2	0	2	Export	196	Cyprus	CYP	40	Austria	AUT								05	VEGETABLES AND FRUIT	1	No Quantity							1870986			0
S3	2000	2000	2000	2	0	2	Export	196	Cyprus	CYP	48	Bahrain	BHR								05	VEGETABLES AND FRUIT	1	No Quantity							45675			0
S3	2000	2000	2000	2	0	2	Export	196	Cyprus	CYP	50	Bangladesh	BGD								05	VEGETABLES AND FRUIT	1	No Quantity							20216			0
S3	2000	2000	2000	2	0	2	Export	196	Cyprus	CYP	51	Armenia	ARM								05	VEGETABLES AND FRUIT	1	No Quantity							77967			0
S3	2000	2000	2000	2	0	2	Export	196	Cyprus	CYP	56	Belgium	BEL								05	VEGETABLES AND FRUIT	1	No Quantity							2616291			0
S3	2000	2000	2000	2	0	2	Export	196	Cyprus	CYP	68	Bolivia (Plurinational State of)	BOL								05	VEGETABLES AND FRUIT	1	No Quantity							2352			0
S3	2000	2000	2000	2	0	2	Export	196	Cyprus	CYP	100	Bulgaria	BGR								05	VEGETABLES AND FRUIT	1	No Quantity							114019			0
S3	2000	2000	2000	2	0	2	Export	196	Cyprus	CYP	124	Canada	CAN								05	VEGETABLES AND FRUIT	1	No Quantity							52090			0
S3	2000	2000	2000	2	0	2	Export	196	Cyprus	CYP	144	Sri Lanka	LKA								05	VEGETABLES AND FRUIT	1	No Quantity							113051			0
S3	2000	2000	2000	2	0	2	Export	196	Cyprus	CYP	191	Croatia	HRV								05	VEGETABLES AND FRUIT	1	No Quantity							232185			0
S3	2000	2000	2000	2	0	2	Export	196	Cyprus	CYP	203	Czechia	CZE								05	VEGETABLES AND FRUIT	1	No Quantity							1944156			0
S3	2000	2000	2000	2	0	2	Export	196	Cyprus	CYP	208	Denmark	DNK								05	VEGETABLES AND FRUIT	1	No Quantity							212628			0
S3	2000	2000	2000	2	0	2	Export	196	Cyprus	CYP	233	Estonia	EST								05	VEGETABLES AND FRUIT	1	No Quantity							3079			0
S3	2000	2000	2000	2	0	2	Export	196	Cyprus	CYP	238	Falkland Isds (Malvinas)	FLK								05	VEGETABLES AND FRUIT	1	No Quantity							7905			0
S3	2000	2000	2000	2	0	2	Export	196	Cyprus	CYP	246	Finland	FIN								05	VEGETABLES AND FRUIT	1	No Quantity							586068			0
S3	2000	2000	2000	2	0	2	Export	196	Cyprus	CYP	251	France	FRA								05	VEGETABLES AND FRUIT	1	No Quantity							1172832			0
S3	2000	2000	2000	2	0	2	Export	196	Cyprus	CYP	276	Germany	DEU								05	VEGETABLES AND FRUIT	1	No Quantity							11806625			0
S3	2000	2000	2000	2	0	2	Export	196	Cyprus	CYP	300	Greece	GRC								05	VEGETABLES AND FRUIT	1	No Quantity							1429124			0
S3	2000	2000	2000	2	0	2	Export	196	Cyprus	CYP	344	China, Hong Kong SAR	HKG								05	VEGETABLES AND FRUIT	1	No Quantity							1087127			0
S3	2000	2000	2000	2	0	2	Export	196	Cyprus	CYP	348	Hungary	HUN								05	VEGETABLES AND FRUIT	1	No Quantity							809372			0
S3	2000	2000	2000	2	0	2	Export	196	Cyprus	CYP	360	Indonesia	IDN								05	VEGETABLES AND FRUIT	1	No Quantity							28547			0
S3	2000	2000	2000	2	0	2	Export	196	Cyprus	CYP	372	Ireland	IRL								05	VEGETABLES AND FRUIT	1	No Quantity							1056999			0
S3	2000	2000	2000	2	0	2	Export	196	Cyprus	CYP	376	Israel	ISR								05	VEGETABLES AND FRUIT	1	No Quantity							354761			0
S3	2000	2000	2000	2	0	2	Export	196	Cyprus	CYP	381	Italy	ITA								05	VEGETABLES AND FRUIT	1	No Quantity							3391969			0
S3	2000	2000	2000	2	0	2	Export	196	Cyprus	CYP	392	Japan	JPN								05	VEGETABLES AND FRUIT	1	No Quantity							221066			0
S3	2000	2000	2000	2	0	2	Export	196	Cyprus	CYP	398	Kazakhstan	KAZ								05	VEGETABLES AND FRUIT	1	No Quantity							123874			0
S3	2000	2000	2000	2	0	2	Export	196	Cyprus	CYP	400	Jordan	JOR								05	VEGETABLES AND FRUIT	1	No Quantity							324761			0
S3	2000	2000	2000	2	0	2	Export	196	Cyprus	CYP	414	Kuwait	KWT								05	VEGETABLES AND FRUIT	1	No Quantity							1020			0
S3	2000	2000	2000	2	0	2	Export	196	Cyprus	CYP	422	Lebanon	LBN								05	VEGETABLES AND FRUIT	1	No Quantity							50780			0
S3	2000	2000	2000	2	0	2	Export	196	Cyprus	CYP	434	Libya	LBY								05	VEGETABLES AND FRUIT	1	No Quantity							90710			0
S3	2000	2000	2000	2	0	2	Export	196	Cyprus	CYP	458	Malaysia	MYS								05	VEGETABLES AND FRUIT	1	No Quantity							31683			0
S3	2000	2000	2000	2	0	2	Export	196	Cyprus	CYP	470	Malta	MLT								05	VEGETABLES AND FRUIT	1	No Quantity							5369			0
S3	2000	2000	2000	2	0	2	Export	196	Cyprus	CYP	498	Rep. of Moldova	MDA								05	VEGETABLES AND FRUIT	1	No Quantity							6355			0
S3	2000	2000	2000	2	0	2	Export	196	Cyprus	CYP	528	Netherlands	NLD								05	VEGETABLES AND FRUIT	1	No Quantity							993184			0
S3	2000	2000	2000	2	0	2	Export	196	Cyprus	CYP	579	Norway	NOR								05	VEGETABLES AND FRUIT	1	No Quantity							1808646			0
S3	2000	2000	2000	2	0	2	Export	196	Cyprus	CYP	608	Philippines	PHL								05	VEGETABLES AND FRUIT	1	No Quantity							98707			0
S3	2000	2000	2000	2	0	2	Export	196	Cyprus	CYP	616	Poland	POL								05	VEGETABLES AND FRUIT	1	No Quantity							64480			0
S3	2000	2000	2000	2	0	2	Export	196	Cyprus	CYP	634	Qatar	QAT								05	VEGETABLES AND FRUIT	1	No Quantity							49224			0
S3	2000	2000	2000	2	0	2	Export	196	Cyprus	CYP	642	Romania	ROU								05	VEGETABLES AND FRUIT	1	No Quantity							32826			0
S3	2000	2000	2000	2	0	2	Export	196	Cyprus	CYP	643	Russian Federation	RUS								05	VEGETABLES AND FRUIT	1	No Quantity							154750			0
S3	2000	2000	2000	2	0	2	Export	196	Cyprus	CYP	682	Saudi Arabia	SAU								05	VEGETABLES AND FRUIT	1	No Quantity							28682			0
S3	2000	2000	2000	2	0	2	Export	196	Cyprus	CYP	699	India	IND								05	VEGETABLES AND FRUIT	1	No Quantity							14724			0
S3	2000	2000	2000	2	0	2	Export	196	Cyprus	CYP	702	Singapore	SGP								05	VEGETABLES AND FRUIT	1	No Quantity							661021			0
S3	2000	2000	2000	2	0	2	Export	196	Cyprus	CYP	703	Slovakia	SVK								05	VEGETABLES AND FRUIT	1	No Quantity							1017794			0
S3	2000	2000	2000	2	0	2	Export	196	Cyprus	CYP	705	Slovenia	SVN								05	VEGETABLES AND FRUIT	1	No Quantity							246214			0
S3	2000	2000	2000	2	0	2	Export	196	Cyprus	CYP	724	Spain	ESP								05	VEGETABLES AND FRUIT	1	No Quantity							698291			0
S3	2000	2000	2000	2	0	2	Export	196	Cyprus	CYP	752	Sweden	SWE								05	VEGETABLES AND FRUIT	1	No Quantity							2859523			0
S3	2000	2000	2000	2	0	2	Export	196	Cyprus	CYP	757	Switzerland	CHE								05	VEGETABLES AND FRUIT	1	No Quantity							340302			0
S3	2000	2000	2000	2	0	2	Export	196	Cyprus	CYP	760	Syria	SYR								05	VEGETABLES AND FRUIT	1	No Quantity							97687			0
S3	2000	2000	2000	2	0	2	Export	196	Cyprus	CYP	784	United Arab Emirates	ARE								05	VEGETABLES AND FRUIT	1	No Quantity							360588			0
S3	2000	2000	2000	2	0	2	Export	196	Cyprus	CYP	795	Turkmenistan	TKM								05	VEGETABLES AND FRUIT	1	No Quantity							1611			0
S3	2000	2000	2000	2	0	2	Export	196	Cyprus	CYP	818	Egypt	EGY								05	VEGETABLES AND FRUIT	1	No Quantity							402720			0
S3	2000	2000	2000	2	0	2	Export	196	Cyprus	CYP	826	United Kingdom	GBR								05	VEGETABLES AND FRUIT	1	No Quantity							18814199			0
S3	2000	2000	2000	2	0	2	Export	196	Cyprus	CYP	842	USA	USA								05	VEGETABLES AND FRUIT	1	No Quantity							257173			0
S3	2000	2000	2000	2	0	2	Export	196	Cyprus	CYP	891	Serbia and Montenegro	SCG								05	VEGETABLES AND FRUIT	1	No Quantity							205726			0
S3	2000	2000	2000	2	0	2	Export	196	Cyprus	CYP	899	Areas, nes									05	VEGETABLES AND FRUIT	1	No Quantity							169534			0
S3	2000	2000	2000	2	0	2	Export	191	Croatia	HRV	0	World	WLD								06	SUGAR,SUGR.PREPTNS,HONEY	1	No Quantity							5111202			0
S3	2000	2000	2000	2	0	2	Export	191	Croatia	HRV	31	Azerbaijan	AZE								06	SUGAR,SUGR.PREPTNS,HONEY	1	No Quantity							4521			0
S3	2000	2000	2000	2	0	2	Export	191	Croatia	HRV	36	Australia	AUS								06	SUGAR,SUGR.PREPTNS,HONEY	1	No Quantity							71590			0
S3	2000	2000	2000	2	0	2	Export	191	Croatia	HRV	40	Austria	AUT								06	SUGAR,SUGR.PREPTNS,HONEY	1	No Quantity							13068			0
S3	2000	2000	2000	2	0	2	Export	191	Croatia	HRV	56	Belgium	BEL								06	SUGAR,SUGR.PREPTNS,HONEY	1	No Quantity							29703			0
S3	2000	2000	2000	2	0	2	Export	191	Croatia	HRV	70	Bosnia Herzegovina	BIH								06	SUGAR,SUGR.PREPTNS,HONEY	1	No Quantity							2104084			0
S3	2000	2000	2000	2	0	2	Export	191	Croatia	HRV	100	Bulgaria	BGR								06	SUGAR,SUGR.PREPTNS,HONEY	1	No Quantity							21796			0
S3	2000	2000	2000	2	0	2	Export	191	Croatia	HRV	124	Canada	CAN								06	SUGAR,SUGR.PREPTNS,HONEY	1	No Quantity							84605			0
S3	2000	2000	2000	2	0	2	Export	191	Croatia	HRV	196	Cyprus	CYP								06	SUGAR,SUGR.PREPTNS,HONEY	1	No Quantity							6225			0
S3	2000	2000	2000	2	0	2	Export	191	Croatia	HRV	203	Czechia	CZE								06	SUGAR,SUGR.PREPTNS,HONEY	1	No Quantity							37359			0
S3	2000	2000	2000	2	0	2	Export	191	Croatia	HRV	251	France	FRA								06	SUGAR,SUGR.PREPTNS,HONEY	1	No Quantity							19038			0
S3	2000	2000	2000	2	0	2	Export	191	Croatia	HRV	276	Germany	DEU								06	SUGAR,SUGR.PREPTNS,HONEY	1	No Quantity							16419			0
S3	2000	2000	2000	2	0	2	Export	191	Croatia	HRV	288	Ghana	GHA								06	SUGAR,SUGR.PREPTNS,HONEY	1	No Quantity							17993			0
S3	2000	2000	2000	2	0	2	Export	191	Croatia	HRV	300	Greece	GRC								06	SUGAR,SUGR.PREPTNS,HONEY	1	No Quantity							24574			0
S3	2000	2000	2000	2	0	2	Export	191	Croatia	HRV	348	Hungary	HUN								06	SUGAR,SUGR.PREPTNS,HONEY	1	No Quantity							16244			0
S3	2000	2000	2000	2	0	2	Export	191	Croatia	HRV	381	Italy	ITA								06	SUGAR,SUGR.PREPTNS,HONEY	1	No Quantity							326170			0
S3	2000	2000	2000	2	0	2	Export	191	Croatia	HRV	400	Jordan	JOR								06	SUGAR,SUGR.PREPTNS,HONEY	1	No Quantity							10611			0
S3	2000	2000	2000	2	0	2	Export	191	Croatia	HRV	414	Kuwait	KWT								06	SUGAR,SUGR.PREPTNS,HONEY	1	No Quantity							22543			0
S3	2000	2000	2000	2	0	2	Export	191	Croatia	HRV	450	Madagascar	MDG								06	SUGAR,SUGR.PREPTNS,HONEY	1	No Quantity							13353			0
S3	2000	2000	2000	2	0	2	Export	191	Croatia	HRV	528	Netherlands	NLD								06	SUGAR,SUGR.PREPTNS,HONEY	1	No Quantity							23618			0
S3	2000	2000	2000	2	0	2	Export	191	Croatia	HRV	616	Poland	POL								06	SUGAR,SUGR.PREPTNS,HONEY	1	No Quantity							869			0
S3	2000	2000	2000	2	0	2	Export	191	Croatia	HRV	642	Romania	ROU								06	SUGAR,SUGR.PREPTNS,HONEY	1	No Quantity							98			0
S3	2000	2000	2000	2	0	2	Export	191	Croatia	HRV	705	Slovenia	SVN								06	SUGAR,SUGR.PREPTNS,HONEY	1	No Quantity							1367226			0
S3	2000	2000	2000	2	0	2	Export	191	Croatia	HRV	752	Sweden	SWE								06	SUGAR,SUGR.PREPTNS,HONEY	1	No Quantity							34783			0
S3	2000	2000	2000	2	0	2	Export	191	Croatia	HRV	757	Switzerland	CHE								06	SUGAR,SUGR.PREPTNS,HONEY	1	No Quantity							38251			0
S3	2000	2000	2000	2	0	2	Export	191	Croatia	HRV	807	North Macedonia	MKD								06	SUGAR,SUGR.PREPTNS,HONEY	1	No Quantity							313574			0
S3	2000	2000	2000	2	0	2	Export	191	Croatia	HRV	818	Egypt	EGY								06	SUGAR,SUGR.PREPTNS,HONEY	1	No Quantity							10695			0
S3	2000	2000	2000	2	0	2	Export	191	Croatia	HRV	826	United Kingdom	GBR								06	SUGAR,SUGR.PREPTNS,HONEY	1	No Quantity							3821			0
S3	2000	2000	2000	2	0	2	Export	191	Croatia	HRV	842	USA	USA								06	SUGAR,SUGR.PREPTNS,HONEY	1	No Quantity							127306			0
S3	2000	2000	2000	2	0	2	Export	191	Croatia	HRV	891	Serbia and Montenegro	SCG								06	SUGAR,SUGR.PREPTNS,HONEY	1	No Quantity							351065			0
S3	2000	2000	2000	2	0	2	Export	196	Cyprus	CYP	0	World	WLD								06	SUGAR,SUGR.PREPTNS,HONEY	1	No Quantity							823981			0
S3	2000	2000	2000	2	0	2	Export	196	Cyprus	CYP	36	Australia	AUS								06	SUGAR,SUGR.PREPTNS,HONEY	1	No Quantity							152234			0
S3	2000	2000	2000	2	0	2	Export	196	Cyprus	CYP	48	Bahrain	BHR								06	SUGAR,SUGR.PREPTNS,HONEY	1	No Quantity							6052			0
S3	2000	2000	2000	2	0	2	Export	196	Cyprus	CYP	276	Germany	DEU								06	SUGAR,SUGR.PREPTNS,HONEY	1	No Quantity							12168			0
S3	2000	2000	2000	2	0	2	Export	196	Cyprus	CYP	300	Greece	GRC								06	SUGAR,SUGR.PREPTNS,HONEY	1	No Quantity							179598			0
S3	2000	2000	2000	2	0	2	Export	196	Cyprus	CYP	400	Jordan	JOR								06	SUGAR,SUGR.PREPTNS,HONEY	1	No Quantity							23274			0
S3	2000	2000	2000	2	0	2	Export	196	Cyprus	CYP	414	Kuwait	KWT								06	SUGAR,SUGR.PREPTNS,HONEY	1	No Quantity							91441			0
S3	2000	2000	2000	2	0	2	Export	196	Cyprus	CYP	470	Malta	MLT								06	SUGAR,SUGR.PREPTNS,HONEY	1	No Quantity							5160			0
S3	2000	2000	2000	2	0	2	Export	196	Cyprus	CYP	710	South Africa	ZAF								06	SUGAR,SUGR.PREPTNS,HONEY	1	No Quantity							60486			0
S3	2000	2000	2000	2	0	2	Export	196	Cyprus	CYP	757	Switzerland	CHE								06	SUGAR,SUGR.PREPTNS,HONEY	1	No Quantity							886			0
S3	2000	2000	2000	2	0	2	Export	196	Cyprus	CYP	784	United Arab Emirates	ARE								06	SUGAR,SUGR.PREPTNS,HONEY	1	No Quantity							31880			0
S3	2000	2000	2000	2	0	2	Export	196	Cyprus	CYP	788	Tunisia	TUN								06	SUGAR,SUGR.PREPTNS,HONEY	1	No Quantity							673			0
S3	2000	2000	2000	2	0	2	Export	196	Cyprus	CYP	826	United Kingdom	GBR								06	SUGAR,SUGR.PREPTNS,HONEY	1	No Quantity							168397			0
S3	2000	2000	2000	2	0	2	Export	196	Cyprus	CYP	842	USA	USA								06	SUGAR,SUGR.PREPTNS,HONEY	1	No Quantity							28648			0
S3	2000	2000	2000	2	0	2	Export	196	Cyprus	CYP	858	Uruguay	URY								06	SUGAR,SUGR.PREPTNS,HONEY	1	No Quantity							6982			0
S3	2000	2000	2000	2	0	2	Export	196	Cyprus	CYP	899	Areas, nes									06	SUGAR,SUGR.PREPTNS,HONEY	1	No Quantity							56101			0
S3	2000	2000	2000	2	0	2	Export	191	Croatia	HRV	0	World	WLD								07	COFFEE,TEA,COCOA,SPICES	1	No Quantity							23028861			0
S3	2000	2000	2000	2	0	2	Export	191	Croatia	HRV	8	Albania	ALB								07	COFFEE,TEA,COCOA,SPICES	1	No Quantity							2229			0
S3	2000	2000	2000	2	0	2	Export	191	Croatia	HRV	31	Azerbaijan	AZE								07	COFFEE,TEA,COCOA,SPICES	1	No Quantity							17958			0
S3	2000	2000	2000	2	0	2	Export	191	Croatia	HRV	32	Argentina	ARG								07	COFFEE,TEA,COCOA,SPICES	1	No Quantity							10238			0
S3	2000	2000	2000	2	0	2	Export	191	Croatia	HRV	36	Australia	AUS								07	COFFEE,TEA,COCOA,SPICES	1	No Quantity							210120			0
S3	2000	2000	2000	2	0	2	Export	191	Croatia	HRV	40	Austria	AUT								07	COFFEE,TEA,COCOA,SPICES	1	No Quantity							53039			0
S3	2000	2000	2000	2	0	2	Export	191	Croatia	HRV	70	Bosnia Herzegovina	BIH								07	COFFEE,TEA,COCOA,SPICES	1	No Quantity							11854288			0
S3	2000	2000	2000	2	0	2	Export	191	Croatia	HRV	124	Canada	CAN								07	COFFEE,TEA,COCOA,SPICES	1	No Quantity							192171			0
S3	2000	2000	2000	2	0	2	Export	191	Croatia	HRV	203	Czechia	CZE								07	COFFEE,TEA,COCOA,SPICES	1	No Quantity							369044			0
S3	2000	2000	2000	2	0	2	Export	191	Croatia	HRV	251	France	FRA								07	COFFEE,TEA,COCOA,SPICES	1	No Quantity							8097			0
S3	2000	2000	2000	2	0	2	Export	191	Croatia	HRV	276	Germany	DEU								07	COFFEE,TEA,COCOA,SPICES	1	No Quantity							231189			0
S3	2000	2000	2000	2	0	2	Export	191	Croatia	HRV	300	Greece	GRC								07	COFFEE,TEA,COCOA,SPICES	1	No Quantity							1779			0
S3	2000	2000	2000	2	0	2	Export	191	Croatia	HRV	348	Hungary	HUN								07	COFFEE,TEA,COCOA,SPICES	1	No Quantity							336076			0
S3	2000	2000	2000	2	0	2	Export	191	Croatia	HRV	376	Israel	ISR								07	COFFEE,TEA,COCOA,SPICES	1	No Quantity							53339			0
S3	2000	2000	2000	2	0	2	Export	191	Croatia	HRV	381	Italy	ITA								07	COFFEE,TEA,COCOA,SPICES	1	No Quantity							11929			0
S3	2000	2000	2000	2	0	2	Export	191	Croatia	HRV	400	Jordan	JOR								07	COFFEE,TEA,COCOA,SPICES	1	No Quantity							77240			0
S3	2000	2000	2000	2	0	2	Export	191	Croatia	HRV	414	Kuwait	KWT								07	COFFEE,TEA,COCOA,SPICES	1	No Quantity							15064			0
S3	2000	2000	2000	2	0	2	Export	191	Croatia	HRV	470	Malta	MLT								07	COFFEE,TEA,COCOA,SPICES	1	No Quantity							70955			0
S3	2000	2000	2000	2	0	2	Export	191	Croatia	HRV	528	Netherlands	NLD								07	COFFEE,TEA,COCOA,SPICES	1	No Quantity							101839			0
S3	2000	2000	2000	2	0	2	Export	191	Croatia	HRV	616	Poland	POL								07	COFFEE,TEA,COCOA,SPICES	1	No Quantity							41470			0
S3	2000	2000	2000	2	0	2	Export	191	Croatia	HRV	643	Russian Federation	RUS								07	COFFEE,TEA,COCOA,SPICES	1	No Quantity							55614			0
S3	2000	2000	2000	2	0	2	Export	191	Croatia	HRV	682	Saudi Arabia	SAU								07	COFFEE,TEA,COCOA,SPICES	1	No Quantity							21463			0
S3	2000	2000	2000	2	0	2	Export	191	Croatia	HRV	703	Slovakia	SVK								07	COFFEE,TEA,COCOA,SPICES	1	No Quantity							68593			0
S3	2000	2000	2000	2	0	2	Export	191	Croatia	HRV	705	Slovenia	SVN								07	COFFEE,TEA,COCOA,SPICES	1	No Quantity							3969361			0
S3	2000	2000	2000	2	0	2	Export	191	Croatia	HRV	752	Sweden	SWE								07	COFFEE,TEA,COCOA,SPICES	1	No Quantity							79799			0
S3	2000	2000	2000	2	0	2	Export	191	Croatia	HRV	757	Switzerland	CHE								07	COFFEE,TEA,COCOA,SPICES	1	No Quantity							239980			0
S3	2000	2000	2000	2	0	2	Export	191	Croatia	HRV	807	North Macedonia	MKD								07	COFFEE,TEA,COCOA,SPICES	1	No Quantity							2763252			0
S3	2000	2000	2000	2	0	2	Export	191	Croatia	HRV	818	Egypt	EGY								07	COFFEE,TEA,COCOA,SPICES	1	No Quantity							46700			0
S3	2000	2000	2000	2	0	2	Export	191	Croatia	HRV	826	United Kingdom	GBR								07	COFFEE,TEA,COCOA,SPICES	1	No Quantity							41432			0
S3	2000	2000	2000	2	0	2	Export	191	Croatia	HRV	842	USA	USA								07	COFFEE,TEA,COCOA,SPICES	1	No Quantity							958956			0
S3	2000	2000	2000	2	0	2	Export	191	Croatia	HRV	891	Serbia and Montenegro	SCG								07	COFFEE,TEA,COCOA,SPICES	1	No Quantity							1125647			0
S3	2000	2000	2000	2	0	2	Export	196	Cyprus	CYP	0	World	WLD								07	COFFEE,TEA,COCOA,SPICES	1	No Quantity							761830			0
S3	2000	2000	2000	2	0	2	Export	196	Cyprus	CYP	36	Australia	AUS								07	COFFEE,TEA,COCOA,SPICES	1	No Quantity							6681			0
S3	2000	2000	2000	2	0	2	Export	196	Cyprus	CYP	48	Bahrain	BHR								07	COFFEE,TEA,COCOA,SPICES	1	No Quantity							1485			0
S3	2000	2000	2000	2	0	2	Export	196	Cyprus	CYP	124	Canada	CAN								07	COFFEE,TEA,COCOA,SPICES	1	No Quantity							9787			0
S3	2000	2000	2000	2	0	2	Export	196	Cyprus	CYP	180	Dem. Rep. of the Congo	COD								07	COFFEE,TEA,COCOA,SPICES	1	No Quantity							40			0
S3	2000	2000	2000	2	0	2	Export	196	Cyprus	CYP	276	Germany	DEU								07	COFFEE,TEA,COCOA,SPICES	1	No Quantity							443			0
S3	2000	2000	2000	2	0	2	Export	196	Cyprus	CYP	300	Greece	GRC								07	COFFEE,TEA,COCOA,SPICES	1	No Quantity							74882			0
S3	2000	2000	2000	2	0	2	Export	196	Cyprus	CYP	381	Italy	ITA								07	COFFEE,TEA,COCOA,SPICES	1	No Quantity							367			0
S3	2000	2000	2000	2	0	2	Export	196	Cyprus	CYP	400	Jordan	JOR								07	COFFEE,TEA,COCOA,SPICES	1	No Quantity							32811			0
S3	2000	2000	2000	2	0	2	Export	196	Cyprus	CYP	422	Lebanon	LBN								07	COFFEE,TEA,COCOA,SPICES	1	No Quantity							648			0
S3	2000	2000	2000	2	0	2	Export	196	Cyprus	CYP	470	Malta	MLT								07	COFFEE,TEA,COCOA,SPICES	1	No Quantity							1654			0
S3	2000	2000	2000	2	0	2	Export	196	Cyprus	CYP	634	Qatar	QAT								07	COFFEE,TEA,COCOA,SPICES	1	No Quantity							64794			0
S3	2000	2000	2000	2	0	2	Export	196	Cyprus	CYP	643	Russian Federation	RUS								07	COFFEE,TEA,COCOA,SPICES	1	No Quantity							322			0
S3	2000	2000	2000	2	0	2	Export	196	Cyprus	CYP	752	Sweden	SWE								07	COFFEE,TEA,COCOA,SPICES	1	No Quantity							488			0
S3	2000	2000	2000	2	0	2	Export	196	Cyprus	CYP	784	United Arab Emirates	ARE								07	COFFEE,TEA,COCOA,SPICES	1	No Quantity							4926			0
S3	2000	2000	2000	2	0	2	Export	196	Cyprus	CYP	826	United Kingdom	GBR								07	COFFEE,TEA,COCOA,SPICES	1	No Quantity							296233			0
S3	2000	2000	2000	2	0	2	Export	196	Cyprus	CYP	842	USA	USA								07	COFFEE,TEA,COCOA,SPICES	1	No Quantity							26723			0
S3	2000	2000	2000	2	0	2	Export	196	Cyprus	CYP	899	Areas, nes									07	COFFEE,TEA,COCOA,SPICES	1	No Quantity							239544			0
S3	2000	2000	2000	2	0	2	Export	191	Croatia	HRV	0	World	WLD								08	ANIMAL FEED STUFF	1	No Quantity							9100374			0
S3	2000	2000	2000	2	0	2	Export	191	Croatia	HRV	40	Austria	AUT								08	ANIMAL FEED STUFF	1	No Quantity							23554			0
S3	2000	2000	2000	2	0	2	Export	191	Croatia	HRV	70	Bosnia Herzegovina	BIH								08	ANIMAL FEED STUFF	1	No Quantity							1954055			0
S3	2000	2000	2000	2	0	2	Export	191	Croatia	HRV	276	Germany	DEU								08	ANIMAL FEED STUFF	1	No Quantity							953169			0
S3	2000	2000	2000	2	0	2	Export	191	Croatia	HRV	348	Hungary	HUN								08	ANIMAL FEED STUFF	1	No Quantity							21080			0
S3	2000	2000	2000	2	0	2	Export	191	Croatia	HRV	381	Italy	ITA								08	ANIMAL FEED STUFF	1	No Quantity							1246976			0
S3	2000	2000	2000	2	0	2	Export	191	Croatia	HRV	422	Lebanon	LBN								08	ANIMAL FEED STUFF	1	No Quantity							148723			0
S3	2000	2000	2000	2	0	2	Export	191	Croatia	HRV	490	Other Asia, nes									08	ANIMAL FEED STUFF	1	No Quantity							103523			0
S3	2000	2000	2000	2	0	2	Export	191	Croatia	HRV	528	Netherlands	NLD								08	ANIMAL FEED STUFF	1	No Quantity							2633			0
S3	2000	2000	2000	2	0	2	Export	191	Croatia	HRV	616	Poland	POL								08	ANIMAL FEED STUFF	1	No Quantity							12169			0
S3	2000	2000	2000	2	0	2	Export	191	Croatia	HRV	643	Russian Federation	RUS								08	ANIMAL FEED STUFF	1	No Quantity							951728			0
S3	2000	2000	2000	2	0	2	Export	191	Croatia	HRV	682	Saudi Arabia	SAU								08	ANIMAL FEED STUFF	1	No Quantity							89096			0
S3	2000	2000	2000	2	0	2	Export	191	Croatia	HRV	703	Slovakia	SVK								08	ANIMAL FEED STUFF	1	No Quantity							6450			0
S3	2000	2000	2000	2	0	2	Export	191	Croatia	HRV	705	Slovenia	SVN								08	ANIMAL FEED STUFF	1	No Quantity							2854723			0
S3	2000	2000	2000	2	0	2	Export	191	Croatia	HRV	757	Switzerland	CHE								08	ANIMAL FEED STUFF	1	No Quantity							99095			0
S3	2000	2000	2000	2	0	2	Export	191	Croatia	HRV	804	Ukraine	UKR								08	ANIMAL FEED STUFF	1	No Quantity							11234			0
S3	2000	2000	2000	2	0	2	Export	191	Croatia	HRV	807	North Macedonia	MKD								08	ANIMAL FEED STUFF	1	No Quantity							147784			0
S3	2000	2000	2000	2	0	2	Export	191	Croatia	HRV	818	Egypt	EGY								08	ANIMAL FEED STUFF	1	No Quantity							172174			0
S3	2000	2000	2000	2	0	2	Export	191	Croatia	HRV	842	USA	USA								08	ANIMAL FEED STUFF	1	No Quantity							287801			0
S3	2000	2000	2000	2	0	2	Export	191	Croatia	HRV	891	Serbia and Montenegro	SCG								08	ANIMAL FEED STUFF	1	No Quantity							14222			0
S3	2000	2000	2000	2	0	2	Export	191	Croatia	HRV	899	Areas, nes									08	ANIMAL FEED STUFF	1	No Quantity							185			0
S3	2000	2000	2000	2	0	2	Export	196	Cyprus	CYP	0	World	WLD								08	ANIMAL FEED STUFF	1	No Quantity							2650040			0
S3	2000	2000	2000	2	0	2	Export	196	Cyprus	CYP	251	France	FRA								08	ANIMAL FEED STUFF	1	No Quantity							52420			0
S3	2000	2000	2000	2	0	2	Export	196	Cyprus	CYP	300	Greece	GRC								08	ANIMAL FEED STUFF	1	No Quantity							864413			0
S3	2000	2000	2000	2	0	2	Export	196	Cyprus	CYP	376	Israel	ISR								08	ANIMAL FEED STUFF	1	No Quantity							8641			0
S3	2000	2000	2000	2	0	2	Export	196	Cyprus	CYP	381	Italy	ITA								08	ANIMAL FEED STUFF	1	No Quantity							78170			0
S3	2000	2000	2000	2	0	2	Export	196	Cyprus	CYP	400	Jordan	JOR								08	ANIMAL FEED STUFF	1	No Quantity							154152			0
S3	2000	2000	2000	2	0	2	Export	196	Cyprus	CYP	422	Lebanon	LBN								08	ANIMAL FEED STUFF	1	No Quantity							260585			0
S3	2000	2000	2000	2	0	2	Export	196	Cyprus	CYP	528	Netherlands	NLD								08	ANIMAL FEED STUFF	1	No Quantity							10604			0
S3	2000	2000	2000	2	0	2	Export	196	Cyprus	CYP	682	Saudi Arabia	SAU								08	ANIMAL FEED STUFF	1	No Quantity							5360			0
S3	2000	2000	2000	2	0	2	Export	196	Cyprus	CYP	784	United Arab Emirates	ARE								08	ANIMAL FEED STUFF	1	No Quantity							6515			0
S3	2000	2000	2000	2	0	2	Export	196	Cyprus	CYP	818	Egypt	EGY								08	ANIMAL FEED STUFF	1	No Quantity							1186822			0
S3	2000	2000	2000	2	0	2	Export	196	Cyprus	CYP	826	United Kingdom	GBR								08	ANIMAL FEED STUFF	1	No Quantity							22000			0
S3	2000	2000	2000	2	0	2	Export	196	Cyprus	CYP	842	USA	USA								08	ANIMAL FEED STUFF	1	No Quantity							166			0
S3	2000	2000	2000	2	0	2	Export	196	Cyprus	CYP	887	Yemen	YEM								08	ANIMAL FEED STUFF	1	No Quantity							192			0
S3	2000	2000	2000	2	0	2	Export	191	Croatia	HRV	0	World	WLD								09	MISC.EDIBLE PRODUCTS ETC	1	No Quantity							71303498			0
S3	2000	2000	2000	2	0	2	Export	191	Croatia	HRV	8	Albania	ALB								09	MISC.EDIBLE PRODUCTS ETC	1	No Quantity							19701			0
S3	2000	2000	2000	2	0	2	Export	191	Croatia	HRV	31	Azerbaijan	AZE								09	MISC.EDIBLE PRODUCTS ETC	1	No Quantity							884			0
S3	2000	2000	2000	2	0	2	Export	191	Croatia	HRV	32	Argentina	ARG								09	MISC.EDIBLE PRODUCTS ETC	1	No Quantity							1096			0
S3	2000	2000	2000	2	0	2	Export	191	Croatia	HRV	36	Australia	AUS								09	MISC.EDIBLE PRODUCTS ETC	1	No Quantity							892679			0
S3	2000	2000	2000	2	0	2	Export	191	Croatia	HRV	40	Austria	AUT								09	MISC.EDIBLE PRODUCTS ETC	1	No Quantity							3339942			0
S3	2000	2000	2000	2	0	2	Export	191	Croatia	HRV	56	Belgium	BEL								09	MISC.EDIBLE PRODUCTS ETC	1	No Quantity							2357			0
S3	2000	2000	2000	2	0	2	Export	191	Croatia	HRV	70	Bosnia Herzegovina	BIH								09	MISC.EDIBLE PRODUCTS ETC	1	No Quantity							18915025			0
S3	2000	2000	2000	2	0	2	Export	191	Croatia	HRV	124	Canada	CAN								09	MISC.EDIBLE PRODUCTS ETC	1	No Quantity							941792			0
S3	2000	2000	2000	2	0	2	Export	191	Croatia	HRV	152	Chile	CHL								09	MISC.EDIBLE PRODUCTS ETC	1	No Quantity							35355			0
S3	2000	2000	2000	2	0	2	Export	191	Croatia	HRV	203	Czechia	CZE								09	MISC.EDIBLE PRODUCTS ETC	1	No Quantity							3643494			0
S3	2000	2000	2000	2	0	2	Export	191	Croatia	HRV	231	Ethiopia	ETH								09	MISC.EDIBLE PRODUCTS ETC	1	No Quantity							16957			0
S3	2000	2000	2000	2	0	2	Export	191	Croatia	HRV	251	France	FRA								09	MISC.EDIBLE PRODUCTS ETC	1	No Quantity							1182223			0
S3	2000	2000	2000	2	0	2	Export	191	Croatia	HRV	276	Germany	DEU								09	MISC.EDIBLE PRODUCTS ETC	1	No Quantity							2917486			0
S3	2000	2000	2000	2	0	2	Export	191	Croatia	HRV	300	Greece	GRC								09	MISC.EDIBLE PRODUCTS ETC	1	No Quantity							260890			0
S3	2000	2000	2000	2	0	2	Export	191	Croatia	HRV	324	Guinea	GIN								09	MISC.EDIBLE PRODUCTS ETC	1	No Quantity							809044			0
S3	2000	2000	2000	2	0	2	Export	191	Croatia	HRV	348	Hungary	HUN								09	MISC.EDIBLE PRODUCTS ETC	1	No Quantity							1213669			0
S3	2000	2000	2000	2	0	2	Export	191	Croatia	HRV	376	Israel	ISR								09	MISC.EDIBLE PRODUCTS ETC	1	No Quantity							18654			0
S3	2000	2000	2000	2	0	2	Export	191	Croatia	HRV	381	Italy	ITA								09	MISC.EDIBLE PRODUCTS ETC	1	No Quantity							35518			0
S3	2000	2000	2000	2	0	2	Export	191	Croatia	HRV	398	Kazakhstan	KAZ								09	MISC.EDIBLE PRODUCTS ETC	1	No Quantity							140034			0
S3	2000	2000	2000	2	0	2	Export	191	Croatia	HRV	428	Latvia	LVA								09	MISC.EDIBLE PRODUCTS ETC	1	No Quantity							2668116			0
S3	2000	2000	2000	2	0	2	Export	191	Croatia	HRV	430	Liberia	LBR								09	MISC.EDIBLE PRODUCTS ETC	1	No Quantity							687492			0
S3	2000	2000	2000	2	0	2	Export	191	Croatia	HRV	440	Lithuania	LTU								09	MISC.EDIBLE PRODUCTS ETC	1	No Quantity							5227			0
S3	2000	2000	2000	2	0	2	Export	191	Croatia	HRV	504	Morocco	MAR								09	MISC.EDIBLE PRODUCTS ETC	1	No Quantity							548			0
S3	2000	2000	2000	2	0	2	Export	191	Croatia	HRV	528	Netherlands	NLD								09	MISC.EDIBLE PRODUCTS ETC	1	No Quantity							275			0
S3	2000	2000	2000	2	0	2	Export	191	Croatia	HRV	579	Norway	NOR								09	MISC.EDIBLE PRODUCTS ETC	1	No Quantity							50609			0
S3	2000	2000	2000	2	0	2	Export	191	Croatia	HRV	616	Poland	POL								09	MISC.EDIBLE PRODUCTS ETC	1	No Quantity							4615475			0
S3	2000	2000	2000	2	0	2	Export	191	Croatia	HRV	624	Guinea-Bissau	GNB								09	MISC.EDIBLE PRODUCTS ETC	1	No Quantity							47318			0
S3	2000	2000	2000	2	0	2	Export	191	Croatia	HRV	642	Romania	ROU								09	MISC.EDIBLE PRODUCTS ETC	1	No Quantity							129078			0
S3	2000	2000	2000	2	0	2	Export	191	Croatia	HRV	643	Russian Federation	RUS								09	MISC.EDIBLE PRODUCTS ETC	1	No Quantity							4319369			0
S3	2000	2000	2000	2	0	2	Export	191	Croatia	HRV	694	Sierra Leone	SLE								09	MISC.EDIBLE PRODUCTS ETC	1	No Quantity							43256			0
S3	2000	2000	2000	2	0	2	Export	191	Croatia	HRV	702	Singapore	SGP								09	MISC.EDIBLE PRODUCTS ETC	1	No Quantity							63			0
S3	2000	2000	2000	2	0	2	Export	191	Croatia	HRV	703	Slovakia	SVK								09	MISC.EDIBLE PRODUCTS ETC	1	No Quantity							505961			0
S3	2000	2000	2000	2	0	2	Export	191	Croatia	HRV	705	Slovenia	SVN								09	MISC.EDIBLE PRODUCTS ETC	1	No Quantity							11860220			0
S3	2000	2000	2000	2	0	2	Export	191	Croatia	HRV	724	Spain	ESP								09	MISC.EDIBLE PRODUCTS ETC	1	No Quantity							46747			0
S3	2000	2000	2000	2	0	2	Export	191	Croatia	HRV	736	Fmr Sudan	SDN								09	MISC.EDIBLE PRODUCTS ETC	1	No Quantity							30401			0
S3	2000	2000	2000	2	0	2	Export	191	Croatia	HRV	752	Sweden	SWE								09	MISC.EDIBLE PRODUCTS ETC	1	No Quantity							588520			0
S3	2000	2000	2000	2	0	2	Export	191	Croatia	HRV	757	Switzerland	CHE								09	MISC.EDIBLE PRODUCTS ETC	1	No Quantity							565995			0
S3	2000	2000	2000	2	0	2	Export	191	Croatia	HRV	792	Turkey	TUR								09	MISC.EDIBLE PRODUCTS ETC	1	No Quantity							334550			0
S3	2000	2000	2000	2	0	2	Export	191	Croatia	HRV	804	Ukraine	UKR								09	MISC.EDIBLE PRODUCTS ETC	1	No Quantity							221727			0
S3	2000	2000	2000	2	0	2	Export	191	Croatia	HRV	807	North Macedonia	MKD								09	MISC.EDIBLE PRODUCTS ETC	1	No Quantity							4471595			0
S3	2000	2000	2000	2	0	2	Export	191	Croatia	HRV	826	United Kingdom	GBR								09	MISC.EDIBLE PRODUCTS ETC	1	No Quantity							185679			0
S3	2000	2000	2000	2	0	2	Export	191	Croatia	HRV	842	USA	USA								09	MISC.EDIBLE PRODUCTS ETC	1	No Quantity							2665005			0
S3	2000	2000	2000	2	0	2	Export	191	Croatia	HRV	862	Venezuela	VEN								09	MISC.EDIBLE PRODUCTS ETC	1	No Quantity							11407			0
S3	2000	2000	2000	2	0	2	Export	191	Croatia	HRV	891	Serbia and Montenegro	SCG								09	MISC.EDIBLE PRODUCTS ETC	1	No Quantity							2862065			0
S3	2000	2000	2000	2	0	2	Export	196	Cyprus	CYP	0	World	WLD								09	MISC.EDIBLE PRODUCTS ETC	1	No Quantity							3418066			0
S3	2000	2000	2000	2	0	2	Export	196	Cyprus	CYP	8	Albania	ALB								09	MISC.EDIBLE PRODUCTS ETC	1	No Quantity							2408			0
S3	2000	2000	2000	2	0	2	Export	196	Cyprus	CYP	36	Australia	AUS								09	MISC.EDIBLE PRODUCTS ETC	1	No Quantity							4247			0
S3	2000	2000	2000	2	0	2	Export	196	Cyprus	CYP	40	Austria	AUT								09	MISC.EDIBLE PRODUCTS ETC	1	No Quantity							72			0
S3	2000	2000	2000	2	0	2	Export	196	Cyprus	CYP	48	Bahrain	BHR								09	MISC.EDIBLE PRODUCTS ETC	1	No Quantity							54250			0
S3	2000	2000	2000	2	0	2	Export	196	Cyprus	CYP	56	Belgium	BEL								09	MISC.EDIBLE PRODUCTS ETC	1	No Quantity							275			0
S3	2000	2000	2000	2	0	2	Export	196	Cyprus	CYP	203	Czechia	CZE								09	MISC.EDIBLE PRODUCTS ETC	1	No Quantity							532			0
S3	2000	2000	2000	2	0	2	Export	196	Cyprus	CYP	204	Benin	BEN								09	MISC.EDIBLE PRODUCTS ETC	1	No Quantity							18687			0
S3	2000	2000	2000	2	0	2	Export	196	Cyprus	CYP	231	Ethiopia	ETH								09	MISC.EDIBLE PRODUCTS ETC	1	No Quantity							4833			0
S3	2000	2000	2000	2	0	2	Export	196	Cyprus	CYP	251	France	FRA								09	MISC.EDIBLE PRODUCTS ETC	1	No Quantity							14541			0
S3	2000	2000	2000	2	0	2	Export	196	Cyprus	CYP	276	Germany	DEU								09	MISC.EDIBLE PRODUCTS ETC	1	No Quantity							205			0
S3	2000	2000	2000	2	0	2	Export	196	Cyprus	CYP	300	Greece	GRC								09	MISC.EDIBLE PRODUCTS ETC	1	No Quantity							42010			0
S3	2000	2000	2000	2	0	2	Export	196	Cyprus	CYP	376	Israel	ISR								09	MISC.EDIBLE PRODUCTS ETC	1	No Quantity							22847			0
S3	2000	2000	2000	2	0	2	Export	196	Cyprus	CYP	381	Italy	ITA								09	MISC.EDIBLE PRODUCTS ETC	1	No Quantity							11883			0
S3	2000	2000	2000	2	0	2	Export	196	Cyprus	CYP	400	Jordan	JOR								09	MISC.EDIBLE PRODUCTS ETC	1	No Quantity							71101			0
S3	2000	2000	2000	2	0	2	Export	196	Cyprus	CYP	414	Kuwait	KWT								09	MISC.EDIBLE PRODUCTS ETC	1	No Quantity							202287			0
S3	2000	2000	2000	2	0	2	Export	196	Cyprus	CYP	422	Lebanon	LBN								09	MISC.EDIBLE PRODUCTS ETC	1	No Quantity							374366			0
S3	2000	2000	2000	2	0	2	Export	196	Cyprus	CYP	462	Maldives	MDV								09	MISC.EDIBLE PRODUCTS ETC	1	No Quantity							27065			0
S3	2000	2000	2000	2	0	2	Export	196	Cyprus	CYP	470	Malta	MLT								09	MISC.EDIBLE PRODUCTS ETC	1	No Quantity							66			0
S3	2000	2000	2000	2	0	2	Export	196	Cyprus	CYP	512	Oman	OMN								09	MISC.EDIBLE PRODUCTS ETC	1	No Quantity							133865			0
S3	2000	2000	2000	2	0	2	Export	196	Cyprus	CYP	528	Netherlands	NLD								09	MISC.EDIBLE PRODUCTS ETC	1	No Quantity							14948			0
S3	2000	2000	2000	2	0	2	Export	196	Cyprus	CYP	634	Qatar	QAT								09	MISC.EDIBLE PRODUCTS ETC	1	No Quantity							70449			0
S3	2000	2000	2000	2	0	2	Export	196	Cyprus	CYP	642	Romania	ROU								09	MISC.EDIBLE PRODUCTS ETC	1	No Quantity							20590			0
S3	2000	2000	2000	2	0	2	Export	196	Cyprus	CYP	643	Russian Federation	RUS								09	MISC.EDIBLE PRODUCTS ETC	1	No Quantity							483			0
S3	2000	2000	2000	2	0	2	Export	196	Cyprus	CYP	682	Saudi Arabia	SAU								09	MISC.EDIBLE PRODUCTS ETC	1	No Quantity							180052			0
S3	2000	2000	2000	2	0	2	Export	196	Cyprus	CYP	699	India	IND								09	MISC.EDIBLE PRODUCTS ETC	1	No Quantity							26			0
S3	2000	2000	2000	2	0	2	Export	196	Cyprus	CYP	724	Spain	ESP								09	MISC.EDIBLE PRODUCTS ETC	1	No Quantity							725			0
S3	2000	2000	2000	2	0	2	Export	196	Cyprus	CYP	736	Fmr Sudan	SDN								09	MISC.EDIBLE PRODUCTS ETC	1	No Quantity							2811			0
S3	2000	2000	2000	2	0	2	Export	196	Cyprus	CYP	757	Switzerland	CHE								09	MISC.EDIBLE PRODUCTS ETC	1	No Quantity							10554			0
S3	2000	2000	2000	2	0	2	Export	196	Cyprus	CYP	760	Syria	SYR								09	MISC.EDIBLE PRODUCTS ETC	1	No Quantity							6302			0
S3	2000	2000	2000	2	0	2	Export	196	Cyprus	CYP	784	United Arab Emirates	ARE								09	MISC.EDIBLE PRODUCTS ETC	1	No Quantity							364327			0
S3	2000	2000	2000	2	0	2	Export	196	Cyprus	CYP	788	Tunisia	TUN								09	MISC.EDIBLE PRODUCTS ETC	1	No Quantity							16005			0
S3	2000	2000	2000	2	0	2	Export	196	Cyprus	CYP	818	Egypt	EGY								09	MISC.EDIBLE PRODUCTS ETC	1	No Quantity							7662			0
S3	2000	2000	2000	2	0	2	Export	196	Cyprus	CYP	826	United Kingdom	GBR								09	MISC.EDIBLE PRODUCTS ETC	1	No Quantity							155006			0
S3	2000	2000	2000	2	0	2	Export	196	Cyprus	CYP	842	USA	USA								09	MISC.EDIBLE PRODUCTS ETC	1	No Quantity							28200			0
S3	2000	2000	2000	2	0	2	Export	196	Cyprus	CYP	887	Yemen	YEM								09	MISC.EDIBLE PRODUCTS ETC	1	No Quantity							9497			0
S3	2000	2000	2000	2	0	2	Export	196	Cyprus	CYP	891	Serbia and Montenegro	SCG								09	MISC.EDIBLE PRODUCTS ETC	1	No Quantity							13287			0
S3	2000	2000	2000	2	0	2	Export	196	Cyprus	CYP	899	Areas, nes									09	MISC.EDIBLE PRODUCTS ETC	1	No Quantity							1531601			0
S3	2000	2000	2000	2	0	2	Export	191	Croatia	HRV	0	World	WLD								11	BEVERAGES	1	No Quantity							33559857			0
S3	2000	2000	2000	2	0	2	Export	191	Croatia	HRV	8	Albania	ALB								11	BEVERAGES	1	No Quantity							1082			0
S3	2000	2000	2000	2	0	2	Export	191	Croatia	HRV	32	Argentina	ARG								11	BEVERAGES	1	No Quantity							23250			0
S3	2000	2000	2000	2	0	2	Export	191	Croatia	HRV	36	Australia	AUS								11	BEVERAGES	1	No Quantity							122420			0
S3	2000	2000	2000	2	0	2	Export	191	Croatia	HRV	40	Austria	AUT								11	BEVERAGES	1	No Quantity							131522			0
S3	2000	2000	2000	2	0	2	Export	191	Croatia	HRV	56	Belgium	BEL								11	BEVERAGES	1	No Quantity							181485			0
S3	2000	2000	2000	2	0	2	Export	191	Croatia	HRV	60	Bermuda	BMU								11	BEVERAGES	1	No Quantity							99			0
S3	2000	2000	2000	2	0	2	Export	191	Croatia	HRV	70	Bosnia Herzegovina	BIH								11	BEVERAGES	1	No Quantity							13869949			0
S3	2000	2000	2000	2	0	2	Export	191	Croatia	HRV	124	Canada	CAN								11	BEVERAGES	1	No Quantity							459731			0
S3	2000	2000	2000	2	0	2	Export	191	Croatia	HRV	196	Cyprus	CYP								11	BEVERAGES	1	No Quantity							2053			0
S3	2000	2000	2000	2	0	2	Export	191	Croatia	HRV	203	Czechia	CZE								11	BEVERAGES	1	No Quantity							46830			0
S3	2000	2000	2000	2	0	2	Export	191	Croatia	HRV	208	Denmark	DNK								11	BEVERAGES	1	No Quantity							50996			0
S3	2000	2000	2000	2	0	2	Export	191	Croatia	HRV	251	France	FRA								11	BEVERAGES	1	No Quantity							286303			0
S3	2000	2000	2000	2	0	2	Export	191	Croatia	HRV	276	Germany	DEU								11	BEVERAGES	1	No Quantity							5667461			0
S3	2000	2000	2000	2	0	2	Export	191	Croatia	HRV	348	Hungary	HUN								11	BEVERAGES	1	No Quantity							36865			0
S3	2000	2000	2000	2	0	2	Export	191	Croatia	HRV	372	Ireland	IRL								11	BEVERAGES	1	No Quantity							7581			0
S3	2000	2000	2000	2	0	2	Export	191	Croatia	HRV	381	Italy	ITA								11	BEVERAGES	1	No Quantity							497731			0
S3	2000	2000	2000	2	0	2	Export	191	Croatia	HRV	388	Jamaica	JAM								11	BEVERAGES	1	No Quantity							255			0
S3	2000	2000	2000	2	0	2	Export	191	Croatia	HRV	392	Japan	JPN								11	BEVERAGES	1	No Quantity							6979			0
S3	2000	2000	2000	2	0	2	Export	191	Croatia	HRV	414	Kuwait	KWT								11	BEVERAGES	1	No Quantity							27060			0
S3	2000	2000	2000	2	0	2	Export	191	Croatia	HRV	528	Netherlands	NLD								11	BEVERAGES	1	No Quantity							99721			0
S3	2000	2000	2000	2	0	2	Export	191	Croatia	HRV	566	Nigeria	NGA								11	BEVERAGES	1	No Quantity							6585			0
S3	2000	2000	2000	2	0	2	Export	191	Croatia	HRV	579	Norway	NOR								11	BEVERAGES	1	No Quantity							7187			0
S3	2000	2000	2000	2	0	2	Export	191	Croatia	HRV	616	Poland	POL								11	BEVERAGES	1	No Quantity							2628587			0
S3	2000	2000	2000	2	0	2	Export	191	Croatia	HRV	643	Russian Federation	RUS								11	BEVERAGES	1	No Quantity							23083			0
S3	2000	2000	2000	2	0	2	Export	191	Croatia	HRV	703	Slovakia	SVK								11	BEVERAGES	1	No Quantity							402026			0
S3	2000	2000	2000	2	0	2	Export	191	Croatia	HRV	705	Slovenia	SVN								11	BEVERAGES	1	No Quantity							2610934			0
S3	2000	2000	2000	2	0	2	Export	191	Croatia	HRV	752	Sweden	SWE								11	BEVERAGES	1	No Quantity							182183			0
S3	2000	2000	2000	2	0	2	Export	191	Croatia	HRV	757	Switzerland	CHE								11	BEVERAGES	1	No Quantity							220334			0
S3	2000	2000	2000	2	0	2	Export	191	Croatia	HRV	807	North Macedonia	MKD								11	BEVERAGES	1	No Quantity							989611			0
S3	2000	2000	2000	2	0	2	Export	191	Croatia	HRV	826	United Kingdom	GBR								11	BEVERAGES	1	No Quantity							38571			0
S3	2000	2000	2000	2	0	2	Export	191	Croatia	HRV	842	USA	USA								11	BEVERAGES	1	No Quantity							532286			0
S3	2000	2000	2000	2	0	2	Export	191	Croatia	HRV	891	Serbia and Montenegro	SCG								11	BEVERAGES	1	No Quantity							4395677			0
S3	2000	2000	2000	2	0	2	Export	191	Croatia	HRV	899	Areas, nes									11	BEVERAGES	1	No Quantity							3420			0
S3	2000	2000	2000	2	0	2	Export	196	Cyprus	CYP	0	World	WLD								11	BEVERAGES	1	No Quantity							19245522			0
S3	2000	2000	2000	2	0	2	Export	196	Cyprus	CYP	24	Angola	AGO								11	BEVERAGES	1	No Quantity							12620			0
S3	2000	2000	2000	2	0	2	Export	196	Cyprus	CYP	32	Argentina	ARG								11	BEVERAGES	1	No Quantity							7174			0
S3	2000	2000	2000	2	0	2	Export	196	Cyprus	CYP	36	Australia	AUS								11	BEVERAGES	1	No Quantity							92182			0
S3	2000	2000	2000	2	0	2	Export	196	Cyprus	CYP	40	Austria	AUT								11	BEVERAGES	1	No Quantity							1542			0
S3	2000	2000	2000	2	0	2	Export	196	Cyprus	CYP	48	Bahrain	BHR								11	BEVERAGES	1	No Quantity							11760			0
S3	2000	2000	2000	2	0	2	Export	196	Cyprus	CYP	56	Belgium	BEL								11	BEVERAGES	1	No Quantity							57390			0
S3	2000	2000	2000	2	0	2	Export	196	Cyprus	CYP	76	Brazil	BRA								11	BEVERAGES	1	No Quantity							8198			0
S3	2000	2000	2000	2	0	2	Export	196	Cyprus	CYP	100	Bulgaria	BGR								11	BEVERAGES	1	No Quantity							98122			0
S3	2000	2000	2000	2	0	2	Export	196	Cyprus	CYP	112	Belarus	BLR								11	BEVERAGES	1	No Quantity							24418			0
S3	2000	2000	2000	2	0	2	Export	196	Cyprus	CYP	116	Cambodia	KHM								11	BEVERAGES	1	No Quantity							10293			0
S3	2000	2000	2000	2	0	2	Export	196	Cyprus	CYP	124	Canada	CAN								11	BEVERAGES	1	No Quantity							42483			0
S3	2000	2000	2000	2	0	2	Export	196	Cyprus	CYP	144	Sri Lanka	LKA								11	BEVERAGES	1	No Quantity							9411			0
S3	2000	2000	2000	2	0	2	Export	196	Cyprus	CYP	152	Chile	CHL								11	BEVERAGES	1	No Quantity							12910			0
S3	2000	2000	2000	2	0	2	Export	196	Cyprus	CYP	156	China	CHN								11	BEVERAGES	1	No Quantity							14758			0
S3	2000	2000	2000	2	0	2	Export	196	Cyprus	CYP	203	Czechia	CZE								11	BEVERAGES	1	No Quantity							13497			0
S3	2000	2000	2000	2	0	2	Export	196	Cyprus	CYP	208	Denmark	DNK								11	BEVERAGES	1	No Quantity							199155			0
S3	2000	2000	2000	2	0	2	Export	196	Cyprus	CYP	212	Dominica	DMA								11	BEVERAGES	1	No Quantity							1904			0
S3	2000	2000	2000	2	0	2	Export	196	Cyprus	CYP	233	Estonia	EST								11	BEVERAGES	1	No Quantity							130157			0
S3	2000	2000	2000	2	0	2	Export	196	Cyprus	CYP	246	Finland	FIN								11	BEVERAGES	1	No Quantity							136960			0
S3	2000	2000	2000	2	0	2	Export	196	Cyprus	CYP	251	France	FRA								11	BEVERAGES	1	No Quantity							424106			0
S3	2000	2000	2000	2	0	2	Export	196	Cyprus	CYP	262	Djibouti	DJI								11	BEVERAGES	1	No Quantity							153408			0
S3	2000	2000	2000	2	0	2	Export	196	Cyprus	CYP	276	Germany	DEU								11	BEVERAGES	1	No Quantity							3480134			0
S3	2000	2000	2000	2	0	2	Export	196	Cyprus	CYP	300	Greece	GRC								11	BEVERAGES	1	No Quantity							2769557			0
S3	2000	2000	2000	2	0	2	Export	196	Cyprus	CYP	320	Guatemala	GTM								11	BEVERAGES	1	No Quantity							10376			0
S3	2000	2000	2000	2	0	2	Export	196	Cyprus	CYP	344	China, Hong Kong SAR	HKG								11	BEVERAGES	1	No Quantity							26784			0
S3	2000	2000	2000	2	0	2	Export	196	Cyprus	CYP	348	Hungary	HUN								11	BEVERAGES	1	No Quantity							64			0
S3	2000	2000	2000	2	0	2	Export	196	Cyprus	CYP	372	Ireland	IRL								11	BEVERAGES	1	No Quantity							81			0
S3	2000	2000	2000	2	0	2	Export	196	Cyprus	CYP	376	Israel	ISR								11	BEVERAGES	1	No Quantity							103831			0
S3	2000	2000	2000	2	0	2	Export	196	Cyprus	CYP	381	Italy	ITA								11	BEVERAGES	1	No Quantity							422237			0
S3	2000	2000	2000	2	0	2	Export	196	Cyprus	CYP	392	Japan	JPN								11	BEVERAGES	1	No Quantity							71220			0
S3	2000	2000	2000	2	0	2	Export	196	Cyprus	CYP	398	Kazakhstan	KAZ								11	BEVERAGES	1	No Quantity							8034			0
S3	2000	2000	2000	2	0	2	Export	196	Cyprus	CYP	400	Jordan	JOR								11	BEVERAGES	1	No Quantity							127423			0
S3	2000	2000	2000	2	0	2	Export	196	Cyprus	CYP	404	Kenya	KEN								11	BEVERAGES	1	No Quantity							92580			0
S3	2000	2000	2000	2	0	2	Export	196	Cyprus	CYP	410	Rep. of Korea	KOR								11	BEVERAGES	1	No Quantity							5532			0
S3	2000	2000	2000	2	0	2	Export	196	Cyprus	CYP	414	Kuwait	KWT								11	BEVERAGES	1	No Quantity							458394			0
S3	2000	2000	2000	2	0	2	Export	196	Cyprus	CYP	417	Kyrgyzstan	KGZ								11	BEVERAGES	1	No Quantity							9231			0
S3	2000	2000	2000	2	0	2	Export	196	Cyprus	CYP	422	Lebanon	LBN								11	BEVERAGES	1	No Quantity							160915			0
S3	2000	2000	2000	2	0	2	Export	196	Cyprus	CYP	428	Latvia	LVA								11	BEVERAGES	1	No Quantity							25302			0
S3	2000	2000	2000	2	0	2	Export	196	Cyprus	CYP	434	Libya	LBY								11	BEVERAGES	1	No Quantity							18837			0
S3	2000	2000	2000	2	0	2	Export	196	Cyprus	CYP	440	Lithuania	LTU								11	BEVERAGES	1	No Quantity							33357			0
S3	2000	2000	2000	2	0	2	Export	196	Cyprus	CYP	462	Maldives	MDV								11	BEVERAGES	1	No Quantity							686			0
S3	2000	2000	2000	2	0	2	Export	196	Cyprus	CYP	470	Malta	MLT								11	BEVERAGES	1	No Quantity							26668			0
S3	2000	2000	2000	2	0	2	Export	196	Cyprus	CYP	490	Other Asia, nes									11	BEVERAGES	1	No Quantity							27925			0
S3	2000	2000	2000	2	0	2	Export	196	Cyprus	CYP	504	Morocco	MAR								11	BEVERAGES	1	No Quantity							28639			0
S3	2000	2000	2000	2	0	2	Export	196	Cyprus	CYP	512	Oman	OMN								11	BEVERAGES	1	No Quantity							282303			0
S3	2000	2000	2000	2	0	2	Export	196	Cyprus	CYP	528	Netherlands	NLD								11	BEVERAGES	1	No Quantity							372106			0
S3	2000	2000	2000	2	0	2	Export	196	Cyprus	CYP	554	New Zealand	NZL								11	BEVERAGES	1	No Quantity							675			0
S3	2000	2000	2000	2	0	2	Export	196	Cyprus	CYP	579	Norway	NOR								11	BEVERAGES	1	No Quantity							20759			0
S3	2000	2000	2000	2	0	2	Export	196	Cyprus	CYP	586	Pakistan	PAK								11	BEVERAGES	1	No Quantity							4546			0
S3	2000	2000	2000	2	0	2	Export	196	Cyprus	CYP	604	Peru	PER								11	BEVERAGES	1	No Quantity							25478			0
S3	2000	2000	2000	2	0	2	Export	196	Cyprus	CYP	608	Philippines	PHL								11	BEVERAGES	1	No Quantity							18061			0
S3	2000	2000	2000	2	0	2	Export	196	Cyprus	CYP	616	Poland	POL								11	BEVERAGES	1	No Quantity							22497			0
S3	2000	2000	2000	2	0	2	Export	196	Cyprus	CYP	620	Portugal	PRT								11	BEVERAGES	1	No Quantity							35			0
S3	2000	2000	2000	2	0	2	Export	196	Cyprus	CYP	634	Qatar	QAT								11	BEVERAGES	1	No Quantity							217353			0
S3	2000	2000	2000	2	0	2	Export	196	Cyprus	CYP	643	Russian Federation	RUS								11	BEVERAGES	1	No Quantity							375710			0
S3	2000	2000	2000	2	0	2	Export	196	Cyprus	CYP	682	Saudi Arabia	SAU								11	BEVERAGES	1	No Quantity							6558			0
S3	2000	2000	2000	2	0	2	Export	196	Cyprus	CYP	699	India	IND								11	BEVERAGES	1	No Quantity							10210			0
S3	2000	2000	2000	2	0	2	Export	196	Cyprus	CYP	702	Singapore	SGP								11	BEVERAGES	1	No Quantity							57076			0
S3	2000	2000	2000	2	0	2	Export	196	Cyprus	CYP	703	Slovakia	SVK								11	BEVERAGES	1	No Quantity							805			0
S3	2000	2000	2000	2	0	2	Export	196	Cyprus	CYP	704	Viet Nam	VNM								11	BEVERAGES	1	No Quantity							9320			0
S3	2000	2000	2000	2	0	2	Export	196	Cyprus	CYP	705	Slovenia	SVN								11	BEVERAGES	1	No Quantity							63			0
S3	2000	2000	2000	2	0	2	Export	196	Cyprus	CYP	736	Fmr Sudan	SDN								11	BEVERAGES	1	No Quantity							70341			0
S3	2000	2000	2000	2	0	2	Export	196	Cyprus	CYP	752	Sweden	SWE								11	BEVERAGES	1	No Quantity							369956			0
S3	2000	2000	2000	2	0	2	Export	196	Cyprus	CYP	757	Switzerland	CHE								11	BEVERAGES	1	No Quantity							10054			0
S3	2000	2000	2000	2	0	2	Export	196	Cyprus	CYP	760	Syria	SYR								11	BEVERAGES	1	No Quantity							95253			0
S3	2000	2000	2000	2	0	2	Export	196	Cyprus	CYP	764	Thailand	THA								11	BEVERAGES	1	No Quantity							18235			0
S3	2000	2000	2000	2	0	2	Export	196	Cyprus	CYP	784	United Arab Emirates	ARE								11	BEVERAGES	1	No Quantity							2095565			0
S3	2000	2000	2000	2	0	2	Export	196	Cyprus	CYP	792	Turkey	TUR								11	BEVERAGES	1	No Quantity							80941			0
S3	2000	2000	2000	2	0	2	Export	196	Cyprus	CYP	804	Ukraine	UKR								11	BEVERAGES	1	No Quantity							11082			0
S3	2000	2000	2000	2	0	2	Export	196	Cyprus	CYP	807	North Macedonia	MKD								11	BEVERAGES	1	No Quantity							45333			0
S3	2000	2000	2000	2	0	2	Export	196	Cyprus	CYP	818	Egypt	EGY								11	BEVERAGES	1	No Quantity							275291			0
S3	2000	2000	2000	2	0	2	Export	196	Cyprus	CYP	826	United Kingdom	GBR								11	BEVERAGES	1	No Quantity							3187628			0
S3	2000	2000	2000	2	0	2	Export	196	Cyprus	CYP	842	USA	USA								11	BEVERAGES	1	No Quantity							437448			0
S3	2000	2000	2000	2	0	2	Export	196	Cyprus	CYP	887	Yemen	YEM								11	BEVERAGES	1	No Quantity							82718			0
S3	2000	2000	2000	2	0	2	Export	196	Cyprus	CYP	891	Serbia and Montenegro	SCG								11	BEVERAGES	1	No Quantity							8649			0
S3	2000	2000	2000	2	0	2	Export	196	Cyprus	CYP	899	Areas, nes									11	BEVERAGES	1	No Quantity							1663214			0
S3	2000	2000	2000	2	0	2	Export	191	Croatia	HRV	0	World	WLD								12	TOBACCO,TOBACCO MANUFACT	1	No Quantity							76617402			0
S3	2000	2000	2000	2	0	2	Export	191	Croatia	HRV	8	Albania	ALB								12	TOBACCO,TOBACCO MANUFACT	1	No Quantity							4297			0
S3	2000	2000	2000	2	0	2	Export	191	Croatia	HRV	12	Algeria	DZA								12	TOBACCO,TOBACCO MANUFACT	1	No Quantity							291			0
S3	2000	2000	2000	2	0	2	Export	191	Croatia	HRV	32	Argentina	ARG								12	TOBACCO,TOBACCO MANUFACT	1	No Quantity							1817			0
S3	2000	2000	2000	2	0	2	Export	191	Croatia	HRV	68	Bolivia (Plurinational State of)	BOL								12	TOBACCO,TOBACCO MANUFACT	1	No Quantity							406			0
S3	2000	2000	2000	2	0	2	Export	191	Croatia	HRV	70	Bosnia Herzegovina	BIH								12	TOBACCO,TOBACCO MANUFACT	1	No Quantity							17348069			0
S3	2000	2000	2000	2	0	2	Export	191	Croatia	HRV	156	China	CHN								12	TOBACCO,TOBACCO MANUFACT	1	No Quantity							284			0
S3	2000	2000	2000	2	0	2	Export	191	Croatia	HRV	196	Cyprus	CYP								12	TOBACCO,TOBACCO MANUFACT	1	No Quantity							240070			0
S3	2000	2000	2000	2	0	2	Export	191	Croatia	HRV	251	France	FRA								12	TOBACCO,TOBACCO MANUFACT	1	No Quantity							135881			0
S3	2000	2000	2000	2	0	2	Export	191	Croatia	HRV	276	Germany	DEU								12	TOBACCO,TOBACCO MANUFACT	1	No Quantity							1410			0
S3	2000	2000	2000	2	0	2	Export	191	Croatia	HRV	292	Gibraltar	GIB								12	TOBACCO,TOBACCO MANUFACT	1	No Quantity							1307			0
S3	2000	2000	2000	2	0	2	Export	191	Croatia	HRV	300	Greece	GRC								12	TOBACCO,TOBACCO MANUFACT	1	No Quantity							52015			0
S3	2000	2000	2000	2	0	2	Export	191	Croatia	HRV	340	Honduras	HND								12	TOBACCO,TOBACCO MANUFACT	1	No Quantity							331			0
S3	2000	2000	2000	2	0	2	Export	191	Croatia	HRV	348	Hungary	HUN								12	TOBACCO,TOBACCO MANUFACT	1	No Quantity							76613			0
S3	2000	2000	2000	2	0	2	Export	191	Croatia	HRV	381	Italy	ITA								12	TOBACCO,TOBACCO MANUFACT	1	No Quantity							2714			0
S3	2000	2000	2000	2	0	2	Export	191	Croatia	HRV	422	Lebanon	LBN								12	TOBACCO,TOBACCO MANUFACT	1	No Quantity							112			0
S3	2000	2000	2000	2	0	2	Export	191	Croatia	HRV	430	Liberia	LBR								12	TOBACCO,TOBACCO MANUFACT	1	No Quantity							3000			0
S3	2000	2000	2000	2	0	2	Export	191	Croatia	HRV	470	Malta	MLT								12	TOBACCO,TOBACCO MANUFACT	1	No Quantity							383			0
S3	2000	2000	2000	2	0	2	Export	191	Croatia	HRV	591	Panama	PAN								12	TOBACCO,TOBACCO MANUFACT	1	No Quantity							14021			0
S3	2000	2000	2000	2	0	2	Export	191	Croatia	HRV	643	Russian Federation	RUS								12	TOBACCO,TOBACCO MANUFACT	1	No Quantity							258			0
S3	2000	2000	2000	2	0	2	Export	191	Croatia	HRV	670	Saint Vincent and the Grenadines	VCT								12	TOBACCO,TOBACCO MANUFACT	1	No Quantity							104			0
S3	2000	2000	2000	2	0	2	Export	191	Croatia	HRV	699	India	IND								12	TOBACCO,TOBACCO MANUFACT	1	No Quantity							396			0
S3	2000	2000	2000	2	0	2	Export	191	Croatia	HRV	703	Slovakia	SVK								12	TOBACCO,TOBACCO MANUFACT	1	No Quantity							214838			0
S3	2000	2000	2000	2	0	2	Export	191	Croatia	HRV	705	Slovenia	SVN								12	TOBACCO,TOBACCO MANUFACT	1	No Quantity							32347875			0
S3	2000	2000	2000	2	0	2	Export	191	Croatia	HRV	757	Switzerland	CHE								12	TOBACCO,TOBACCO MANUFACT	1	No Quantity							867			0
S3	2000	2000	2000	2	0	2	Export	191	Croatia	HRV	760	Syria	SYR								12	TOBACCO,TOBACCO MANUFACT	1	No Quantity							532			0
S3	2000	2000	2000	2	0	2	Export	191	Croatia	HRV	792	Turkey	TUR								12	TOBACCO,TOBACCO MANUFACT	1	No Quantity							453			0
S3	2000	2000	2000	2	0	2	Export	191	Croatia	HRV	804	Ukraine	UKR								12	TOBACCO,TOBACCO MANUFACT	1	No Quantity							299			0
S3	2000	2000	2000	2	0	2	Export	191	Croatia	HRV	807	North Macedonia	MKD								12	TOBACCO,TOBACCO MANUFACT	1	No Quantity							1410468			0
S3	2000	2000	2000	2	0	2	Export	191	Croatia	HRV	818	Egypt	EGY								12	TOBACCO,TOBACCO MANUFACT	1	No Quantity							8498739			0
S3	2000	2000	2000	2	0	2	Export	191	Croatia	HRV	891	Serbia and Montenegro	SCG								12	TOBACCO,TOBACCO MANUFACT	1	No Quantity							16259552			0
S3	2000	2000	2000	2	0	2	Export	196	Cyprus	CYP	0	World	WLD								12	TOBACCO,TOBACCO MANUFACT	1	No Quantity							293854776			0
S3	2000	2000	2000	2	0	2	Export	196	Cyprus	CYP	4	Afghanistan	AFG								12	TOBACCO,TOBACCO MANUFACT	1	No Quantity							252081			0
S3	2000	2000	2000	2	0	2	Export	196	Cyprus	CYP	36	Australia	AUS								12	TOBACCO,TOBACCO MANUFACT	1	No Quantity							10409			0
S3	2000	2000	2000	2	0	2	Export	196	Cyprus	CYP	48	Bahrain	BHR								12	TOBACCO,TOBACCO MANUFACT	1	No Quantity							187648			0
S3	2000	2000	2000	2	0	2	Export	196	Cyprus	CYP	56	Belgium	BEL								12	TOBACCO,TOBACCO MANUFACT	1	No Quantity							3177927			0
S3	2000	2000	2000	2	0	2	Export	196	Cyprus	CYP	100	Bulgaria	BGR								12	TOBACCO,TOBACCO MANUFACT	1	No Quantity							2376197			0
S3	2000	2000	2000	2	0	2	Export	196	Cyprus	CYP	120	Cameroon	CMR								12	TOBACCO,TOBACCO MANUFACT	1	No Quantity							5			0
S3	2000	2000	2000	2	0	2	Export	196	Cyprus	CYP	136	Cayman Isds	CYM								12	TOBACCO,TOBACCO MANUFACT	1	No Quantity							77310			0
S3	2000	2000	2000	2	0	2	Export	196	Cyprus	CYP	152	Chile	CHL								12	TOBACCO,TOBACCO MANUFACT	1	No Quantity							67439			0
S3	2000	2000	2000	2	0	2	Export	196	Cyprus	CYP	191	Croatia	HRV								12	TOBACCO,TOBACCO MANUFACT	1	No Quantity							285021			0
S3	2000	2000	2000	2	0	2	Export	196	Cyprus	CYP	192	Cuba	CUB								12	TOBACCO,TOBACCO MANUFACT	1	No Quantity							109180			0
S3	2000	2000	2000	2	0	2	Export	196	Cyprus	CYP	203	Czechia	CZE								12	TOBACCO,TOBACCO MANUFACT	1	No Quantity							364383			0
S3	2000	2000	2000	2	0	2	Export	196	Cyprus	CYP	204	Benin	BEN								12	TOBACCO,TOBACCO MANUFACT	1	No Quantity							3482570			0
S3	2000	2000	2000	2	0	2	Export	196	Cyprus	CYP	208	Denmark	DNK								12	TOBACCO,TOBACCO MANUFACT	1	No Quantity							1474			0
S3	2000	2000	2000	2	0	2	Export	196	Cyprus	CYP	251	France	FRA								12	TOBACCO,TOBACCO MANUFACT	1	No Quantity							1437			0
S3	2000	2000	2000	2	0	2	Export	196	Cyprus	CYP	268	Georgia	GEO								12	TOBACCO,TOBACCO MANUFACT	1	No Quantity							1114492			0
S3	2000	2000	2000	2	0	2	Export	196	Cyprus	CYP	276	Germany	DEU								12	TOBACCO,TOBACCO MANUFACT	1	No Quantity							171048			0
S3	2000	2000	2000	2	0	2	Export	196	Cyprus	CYP	292	Gibraltar	GIB								12	TOBACCO,TOBACCO MANUFACT	1	No Quantity							132784			0
S3	2000	2000	2000	2	0	2	Export	196	Cyprus	CYP	300	Greece	GRC								12	TOBACCO,TOBACCO MANUFACT	1	No Quantity							10862008			0
S3	2000	2000	2000	2	0	2	Export	196	Cyprus	CYP	344	China, Hong Kong SAR	HKG								12	TOBACCO,TOBACCO MANUFACT	1	No Quantity							277762			0
S3	2000	2000	2000	2	0	2	Export	196	Cyprus	CYP	348	Hungary	HUN								12	TOBACCO,TOBACCO MANUFACT	1	No Quantity							359			0
S3	2000	2000	2000	2	0	2	Export	196	Cyprus	CYP	364	Iran	IRN								12	TOBACCO,TOBACCO MANUFACT	1	No Quantity							2651668			0
S3	2000	2000	2000	2	0	2	Export	196	Cyprus	CYP	376	Israel	ISR								12	TOBACCO,TOBACCO MANUFACT	1	No Quantity							6970501			0
S3	2000	2000	2000	2	0	2	Export	196	Cyprus	CYP	400	Jordan	JOR								12	TOBACCO,TOBACCO MANUFACT	1	No Quantity							4789314			0
S3	2000	2000	2000	2	0	2	Export	196	Cyprus	CYP	410	Rep. of Korea	KOR								12	TOBACCO,TOBACCO MANUFACT	1	No Quantity							987153			0
S3	2000	2000	2000	2	0	2	Export	196	Cyprus	CYP	414	Kuwait	KWT								12	TOBACCO,TOBACCO MANUFACT	1	No Quantity							10980			0
S3	2000	2000	2000	2	0	2	Export	196	Cyprus	CYP	422	Lebanon	LBN								12	TOBACCO,TOBACCO MANUFACT	1	No Quantity							31003826			0
S3	2000	2000	2000	2	0	2	Export	196	Cyprus	CYP	428	Latvia	LVA								12	TOBACCO,TOBACCO MANUFACT	1	No Quantity							484648			0
S3	2000	2000	2000	2	0	2	Export	196	Cyprus	CYP	434	Libya	LBY								12	TOBACCO,TOBACCO MANUFACT	1	No Quantity							838624			0
S3	2000	2000	2000	2	0	2	Export	196	Cyprus	CYP	440	Lithuania	LTU								12	TOBACCO,TOBACCO MANUFACT	1	No Quantity							565605			0
S3	2000	2000	2000	2	0	2	Export	196	Cyprus	CYP	458	Malaysia	MYS								12	TOBACCO,TOBACCO MANUFACT	1	No Quantity							911198			0
S3	2000	2000	2000	2	0	2	Export	196	Cyprus	CYP	470	Malta	MLT								12	TOBACCO,TOBACCO MANUFACT	1	No Quantity							227088			0
S3	2000	2000	2000	2	0	2	Export	196	Cyprus	CYP	478	Mauritania	MRT								12	TOBACCO,TOBACCO MANUFACT	1	No Quantity							11533			0
S3	2000	2000	2000	2	0	2	Export	196	Cyprus	CYP	484	Mexico	MEX								12	TOBACCO,TOBACCO MANUFACT	1	No Quantity							3			0
S3	2000	2000	2000	2	0	2	Export	196	Cyprus	CYP	498	Rep. of Moldova	MDA								12	TOBACCO,TOBACCO MANUFACT	1	No Quantity							105455			0
S3	2000	2000	2000	2	0	2	Export	196	Cyprus	CYP	504	Morocco	MAR								12	TOBACCO,TOBACCO MANUFACT	1	No Quantity							1315			0
S3	2000	2000	2000	2	0	2	Export	196	Cyprus	CYP	512	Oman	OMN								12	TOBACCO,TOBACCO MANUFACT	1	No Quantity							201			0
S3	2000	2000	2000	2	0	2	Export	196	Cyprus	CYP	528	Netherlands	NLD								12	TOBACCO,TOBACCO MANUFACT	1	No Quantity							2984956			0
S3	2000	2000	2000	2	0	2	Export	196	Cyprus	CYP	554	New Zealand	NZL								12	TOBACCO,TOBACCO MANUFACT	1	No Quantity							4651			0
S3	2000	2000	2000	2	0	2	Export	196	Cyprus	CYP	562	Niger	NER								12	TOBACCO,TOBACCO MANUFACT	1	No Quantity							240024			0
S3	2000	2000	2000	2	0	2	Export	196	Cyprus	CYP	566	Nigeria	NGA								12	TOBACCO,TOBACCO MANUFACT	1	No Quantity							98576			0
S3	2000	2000	2000	2	0	2	Export	196	Cyprus	CYP	591	Panama	PAN								12	TOBACCO,TOBACCO MANUFACT	1	No Quantity							201493			0
S3	2000	2000	2000	2	0	2	Export	196	Cyprus	CYP	608	Philippines	PHL								12	TOBACCO,TOBACCO MANUFACT	1	No Quantity							192607			0
S3	2000	2000	2000	2	0	2	Export	196	Cyprus	CYP	616	Poland	POL								12	TOBACCO,TOBACCO MANUFACT	1	No Quantity							1015413			0
S3	2000	2000	2000	2	0	2	Export	196	Cyprus	CYP	634	Qatar	QAT								12	TOBACCO,TOBACCO MANUFACT	1	No Quantity							277			0
S3	2000	2000	2000	2	0	2	Export	196	Cyprus	CYP	642	Romania	ROU								12	TOBACCO,TOBACCO MANUFACT	1	No Quantity							1582924			0
S3	2000	2000	2000	2	0	2	Export	196	Cyprus	CYP	643	Russian Federation	RUS								12	TOBACCO,TOBACCO MANUFACT	1	No Quantity							66532442			0
S3	2000	2000	2000	2	0	2	Export	196	Cyprus	CYP	682	Saudi Arabia	SAU								12	TOBACCO,TOBACCO MANUFACT	1	No Quantity							279			0
S3	2000	2000	2000	2	0	2	Export	196	Cyprus	CYP	699	India	IND								12	TOBACCO,TOBACCO MANUFACT	1	No Quantity							2173			0
S3	2000	2000	2000	2	0	2	Export	196	Cyprus	CYP	702	Singapore	SGP								12	TOBACCO,TOBACCO MANUFACT	1	No Quantity							2326434			0
S3	2000	2000	2000	2	0	2	Export	196	Cyprus	CYP	703	Slovakia	SVK								12	TOBACCO,TOBACCO MANUFACT	1	No Quantity							646458			0
S3	2000	2000	2000	2	0	2	Export	196	Cyprus	CYP	705	Slovenia	SVN								12	TOBACCO,TOBACCO MANUFACT	1	No Quantity							5019229			0
S3	2000	2000	2000	2	0	2	Export	196	Cyprus	CYP	710	South Africa	ZAF								12	TOBACCO,TOBACCO MANUFACT	1	No Quantity							227837			0
S3	2000	2000	2000	2	0	2	Export	196	Cyprus	CYP	724	Spain	ESP								12	TOBACCO,TOBACCO MANUFACT	1	No Quantity							253795			0
S3	2000	2000	2000	2	0	2	Export	196	Cyprus	CYP	736	Fmr Sudan	SDN								12	TOBACCO,TOBACCO MANUFACT	1	No Quantity							9357			0
S3	2000	2000	2000	2	0	2	Export	196	Cyprus	CYP	752	Sweden	SWE								12	TOBACCO,TOBACCO MANUFACT	1	No Quantity							5661			0
S3	2000	2000	2000	2	0	2	Export	196	Cyprus	CYP	757	Switzerland	CHE								12	TOBACCO,TOBACCO MANUFACT	1	No Quantity							1409003			0
S3	2000	2000	2000	2	0	2	Export	196	Cyprus	CYP	760	Syria	SYR								12	TOBACCO,TOBACCO MANUFACT	1	No Quantity							51917890			0
S3	2000	2000	2000	2	0	2	Export	196	Cyprus	CYP	784	United Arab Emirates	ARE								12	TOBACCO,TOBACCO MANUFACT	1	No Quantity							36035391			0
S3	2000	2000	2000	2	0	2	Export	196	Cyprus	CYP	788	Tunisia	TUN								12	TOBACCO,TOBACCO MANUFACT	1	No Quantity							392598			0
S3	2000	2000	2000	2	0	2	Export	196	Cyprus	CYP	792	Turkey	TUR								12	TOBACCO,TOBACCO MANUFACT	1	No Quantity							9886179			0
S3	2000	2000	2000	2	0	2	Export	196	Cyprus	CYP	795	Turkmenistan	TKM								12	TOBACCO,TOBACCO MANUFACT	1	No Quantity							258			0
S3	2000	2000	2000	2	0	2	Export	196	Cyprus	CYP	800	Uganda	UGA								12	TOBACCO,TOBACCO MANUFACT	1	No Quantity							150			0
S3	2000	2000	2000	2	0	2	Export	196	Cyprus	CYP	804	Ukraine	UKR								12	TOBACCO,TOBACCO MANUFACT	1	No Quantity							16315972			0
S3	2000	2000	2000	2	0	2	Export	196	Cyprus	CYP	818	Egypt	EGY								12	TOBACCO,TOBACCO MANUFACT	1	No Quantity							11075305			0
S3	2000	2000	2000	2	0	2	Export	196	Cyprus	CYP	826	United Kingdom	GBR								12	TOBACCO,TOBACCO MANUFACT	1	No Quantity							488800			0
S3	2000	2000	2000	2	0	2	Export	196	Cyprus	CYP	842	USA	USA								12	TOBACCO,TOBACCO MANUFACT	1	No Quantity							5462370			0
S3	2000	2000	2000	2	0	2	Export	196	Cyprus	CYP	858	Uruguay	URY								12	TOBACCO,TOBACCO MANUFACT	1	No Quantity							208886			0
S3	2000	2000	2000	2	0	2	Export	196	Cyprus	CYP	860	Uzbekistan	UZB								12	TOBACCO,TOBACCO MANUFACT	1	No Quantity							26087			0
S3	2000	2000	2000	2	0	2	Export	196	Cyprus	CYP	887	Yemen	YEM								12	TOBACCO,TOBACCO MANUFACT	1	No Quantity							76847			0
S3	2000	2000	2000	2	0	2	Export	196	Cyprus	CYP	891	Serbia and Montenegro	SCG								12	TOBACCO,TOBACCO MANUFACT	1	No Quantity							4948809			0
S3	2000	2000	2000	2	0	2	Export	196	Cyprus	CYP	899	Areas, nes									12	TOBACCO,TOBACCO MANUFACT	1	No Quantity							1754998			0
S3	2000	2000	2000	2	0	2	Export	191	Croatia	HRV	0	World	WLD								21	HIDES,SKINS,FURSKINS,RAW	1	No Quantity							15140931			0
S3	2000	2000	2000	2	0	2	Export	191	Croatia	HRV	70	Bosnia Herzegovina	BIH								21	HIDES,SKINS,FURSKINS,RAW	1	No Quantity							64747			0
S3	2000	2000	2000	2	0	2	Export	191	Croatia	HRV	208	Denmark	DNK								21	HIDES,SKINS,FURSKINS,RAW	1	No Quantity							85446			0
S3	2000	2000	2000	2	0	2	Export	191	Croatia	HRV	276	Germany	DEU								21	HIDES,SKINS,FURSKINS,RAW	1	No Quantity							69384			0
S3	2000	2000	2000	2	0	2	Export	191	Croatia	HRV	381	Italy	ITA								21	HIDES,SKINS,FURSKINS,RAW	1	No Quantity							9371607			0
S3	2000	2000	2000	2	0	2	Export	191	Croatia	HRV	528	Netherlands	NLD								21	HIDES,SKINS,FURSKINS,RAW	1	No Quantity							147506			0
S3	2000	2000	2000	2	0	2	Export	191	Croatia	HRV	702	Singapore	SGP								21	HIDES,SKINS,FURSKINS,RAW	1	No Quantity							4927			0
S3	2000	2000	2000	2	0	2	Export	191	Croatia	HRV	703	Slovakia	SVK								21	HIDES,SKINS,FURSKINS,RAW	1	No Quantity							25609			0
S3	2000	2000	2000	2	0	2	Export	191	Croatia	HRV	705	Slovenia	SVN								21	HIDES,SKINS,FURSKINS,RAW	1	No Quantity							5053428			0
S3	2000	2000	2000	2	0	2	Export	191	Croatia	HRV	724	Spain	ESP								21	HIDES,SKINS,FURSKINS,RAW	1	No Quantity							6853			0
S3	2000	2000	2000	2	0	2	Export	191	Croatia	HRV	792	Turkey	TUR								21	HIDES,SKINS,FURSKINS,RAW	1	No Quantity							114240			0
S3	2000	2000	2000	2	0	2	Export	191	Croatia	HRV	807	North Macedonia	MKD								21	HIDES,SKINS,FURSKINS,RAW	1	No Quantity							182809			0
S3	2000	2000	2000	2	0	2	Export	191	Croatia	HRV	891	Serbia and Montenegro	SCG								21	HIDES,SKINS,FURSKINS,RAW	1	No Quantity							14375			0
S3	2000	2000	2000	2	0	2	Export	196	Cyprus	CYP	0	World	WLD								21	HIDES,SKINS,FURSKINS,RAW	1	No Quantity							2082271			0
S3	2000	2000	2000	2	0	2	Export	196	Cyprus	CYP	56	Belgium	BEL								21	HIDES,SKINS,FURSKINS,RAW	1	No Quantity							4290			0
S3	2000	2000	2000	2	0	2	Export	196	Cyprus	CYP	251	France	FRA								21	HIDES,SKINS,FURSKINS,RAW	1	No Quantity							8055			0
S3	2000	2000	2000	2	0	2	Export	196	Cyprus	CYP	276	Germany	DEU								21	HIDES,SKINS,FURSKINS,RAW	1	No Quantity							40818			0
S3	2000	2000	2000	2	0	2	Export	196	Cyprus	CYP	300	Greece	GRC								21	HIDES,SKINS,FURSKINS,RAW	1	No Quantity							172435			0
S3	2000	2000	2000	2	0	2	Export	196	Cyprus	CYP	372	Ireland	IRL								21	HIDES,SKINS,FURSKINS,RAW	1	No Quantity							1181			0
S3	2000	2000	2000	2	0	2	Export	196	Cyprus	CYP	381	Italy	ITA								21	HIDES,SKINS,FURSKINS,RAW	1	No Quantity							96134			0
S3	2000	2000	2000	2	0	2	Export	196	Cyprus	CYP	484	Mexico	MEX								21	HIDES,SKINS,FURSKINS,RAW	1	No Quantity							19045			0
S3	2000	2000	2000	2	0	2	Export	196	Cyprus	CYP	620	Portugal	PRT								21	HIDES,SKINS,FURSKINS,RAW	1	No Quantity							90177			0
S3	2000	2000	2000	2	0	2	Export	196	Cyprus	CYP	699	India	IND								21	HIDES,SKINS,FURSKINS,RAW	1	No Quantity							76586			0
S3	2000	2000	2000	2	0	2	Export	196	Cyprus	CYP	724	Spain	ESP								21	HIDES,SKINS,FURSKINS,RAW	1	No Quantity							1425612			0
S3	2000	2000	2000	2	0	2	Export	196	Cyprus	CYP	752	Sweden	SWE								21	HIDES,SKINS,FURSKINS,RAW	1	No Quantity							147937			0
S3	2000	2000	2000	2	0	2	Export	191	Croatia	HRV	0	World	WLD								22	OIL SEED,OLEAGINUS FRUIT	1	No Quantity							5200706			0
S3	2000	2000	2000	2	0	2	Export	191	Croatia	HRV	40	Austria	AUT								22	OIL SEED,OLEAGINUS FRUIT	1	No Quantity							2558858			0
S3	2000	2000	2000	2	0	2	Export	191	Croatia	HRV	56	Belgium	BEL								22	OIL SEED,OLEAGINUS FRUIT	1	No Quantity							187920			0
S3	2000	2000	2000	2	0	2	Export	191	Croatia	HRV	70	Bosnia Herzegovina	BIH								22	OIL SEED,OLEAGINUS FRUIT	1	No Quantity							132388			0
S3	2000	2000	2000	2	0	2	Export	191	Croatia	HRV	124	Canada	CAN								22	OIL SEED,OLEAGINUS FRUIT	1	No Quantity							1191			0
S3	2000	2000	2000	2	0	2	Export	191	Croatia	HRV	276	Germany	DEU								22	OIL SEED,OLEAGINUS FRUIT	1	No Quantity							882030			0
S3	2000	2000	2000	2	0	2	Export	191	Croatia	HRV	348	Hungary	HUN								22	OIL SEED,OLEAGINUS FRUIT	1	No Quantity							623821			0
S3	2000	2000	2000	2	0	2	Export	191	Croatia	HRV	376	Israel	ISR								22	OIL SEED,OLEAGINUS FRUIT	1	No Quantity							423264			0
S3	2000	2000	2000	2	0	2	Export	191	Croatia	HRV	381	Italy	ITA								22	OIL SEED,OLEAGINUS FRUIT	1	No Quantity							16726			0
S3	2000	2000	2000	2	0	2	Export	191	Croatia	HRV	528	Netherlands	NLD								22	OIL SEED,OLEAGINUS FRUIT	1	No Quantity							148372			0
S3	2000	2000	2000	2	0	2	Export	191	Croatia	HRV	703	Slovakia	SVK								22	OIL SEED,OLEAGINUS FRUIT	1	No Quantity							179754			0
S3	2000	2000	2000	2	0	2	Export	191	Croatia	HRV	705	Slovenia	SVN								22	OIL SEED,OLEAGINUS FRUIT	1	No Quantity							35611			0
S3	2000	2000	2000	2	0	2	Export	191	Croatia	HRV	792	Turkey	TUR								22	OIL SEED,OLEAGINUS FRUIT	1	No Quantity							232			0
S3	2000	2000	2000	2	0	2	Export	191	Croatia	HRV	842	USA	USA								22	OIL SEED,OLEAGINUS FRUIT	1	No Quantity							2191			0
S3	2000	2000	2000	2	0	2	Export	191	Croatia	HRV	891	Serbia and Montenegro	SCG								22	OIL SEED,OLEAGINUS FRUIT	1	No Quantity							8348			0
S3	2000	2000	2000	2	0	2	Export	196	Cyprus	CYP	0	World	WLD								22	OIL SEED,OLEAGINUS FRUIT	1	No Quantity							33588			0
S3	2000	2000	2000	2	0	2	Export	196	Cyprus	CYP	100	Bulgaria	BGR								22	OIL SEED,OLEAGINUS FRUIT	1	No Quantity							16741			0
S3	2000	2000	2000	2	0	2	Export	196	Cyprus	CYP	300	Greece	GRC								22	OIL SEED,OLEAGINUS FRUIT	1	No Quantity							815			0
S3	2000	2000	2000	2	0	2	Export	196	Cyprus	CYP	376	Israel	ISR								22	OIL SEED,OLEAGINUS FRUIT	1	No Quantity							8492			0
S3	2000	2000	2000	2	0	2	Export	196	Cyprus	CYP	566	Nigeria	NGA								22	OIL SEED,OLEAGINUS FRUIT	1	No Quantity							147			0
S3	2000	2000	2000	2	0	2	Export	196	Cyprus	CYP	682	Saudi Arabia	SAU								22	OIL SEED,OLEAGINUS FRUIT	1	No Quantity							21			0
S3	2000	2000	2000	2	0	2	Export	196	Cyprus	CYP	760	Syria	SYR								22	OIL SEED,OLEAGINUS FRUIT	1	No Quantity							21			0
S3	2000	2000	2000	2	0	2	Export	196	Cyprus	CYP	826	United Kingdom	GBR								22	OIL SEED,OLEAGINUS FRUIT	1	No Quantity							6041			0
S3	2000	2000	2000	2	0	2	Export	196	Cyprus	CYP	842	USA	USA								22	OIL SEED,OLEAGINUS FRUIT	1	No Quantity							1310			0
S3	2000	2000	2000	2	0	2	Export	191	Croatia	HRV	0	World	WLD								23	CRUDE RUBBER	1	No Quantity							84409			0
S3	2000	2000	2000	2	0	2	Export	191	Croatia	HRV	40	Austria	AUT								23	CRUDE RUBBER	1	No Quantity							5598			0
S3	2000	2000	2000	2	0	2	Export	191	Croatia	HRV	70	Bosnia Herzegovina	BIH								23	CRUDE RUBBER	1	No Quantity							2143			0
S3	2000	2000	2000	2	0	2	Export	191	Croatia	HRV	251	France	FRA								23	CRUDE RUBBER	1	No Quantity							7600			0
S3	2000	2000	2000	2	0	2	Export	191	Croatia	HRV	276	Germany	DEU								23	CRUDE RUBBER	1	No Quantity							408			0
S3	2000	2000	2000	2	0	2	Export	191	Croatia	HRV	528	Netherlands	NLD								23	CRUDE RUBBER	1	No Quantity							12201			0
S3	2000	2000	2000	2	0	2	Export	191	Croatia	HRV	705	Slovenia	SVN								23	CRUDE RUBBER	1	No Quantity							45922			0
S3	2000	2000	2000	2	0	2	Export	191	Croatia	HRV	891	Serbia and Montenegro	SCG								23	CRUDE RUBBER	1	No Quantity							10325			0
S3	2000	2000	2000	2	0	2	Export	191	Croatia	HRV	899	Areas, nes									23	CRUDE RUBBER	1	No Quantity							212			0
S3	2000	2000	2000	2	0	2	Export	196	Cyprus	CYP	0	World	WLD								23	CRUDE RUBBER	1	No Quantity							17573			0
S3	2000	2000	2000	2	0	2	Export	196	Cyprus	CYP	56	Belgium	BEL								23	CRUDE RUBBER	1	No Quantity							4189			0
S3	2000	2000	2000	2	0	2	Export	196	Cyprus	CYP	300	Greece	GRC								23	CRUDE RUBBER	1	No Quantity							11519			0
S3	2000	2000	2000	2	0	2	Export	196	Cyprus	CYP	528	Netherlands	NLD								23	CRUDE RUBBER	1	No Quantity							1021			0
S3	2000	2000	2000	2	0	2	Export	196	Cyprus	CYP	842	USA	USA								23	CRUDE RUBBER	1	No Quantity							844			0
S3	2000	2000	2000	2	0	2	Export	191	Croatia	HRV	0	World	WLD								24	CORK AND WOOD	1	No Quantity							160157711			0
S3	2000	2000	2000	2	0	2	Export	191	Croatia	HRV	8	Albania	ALB								24	CORK AND WOOD	1	No Quantity							12880			0
S3	2000	2000	2000	2	0	2	Export	191	Croatia	HRV	32	Argentina	ARG								24	CORK AND WOOD	1	No Quantity							21908			0
S3	2000	2000	2000	2	0	2	Export	191	Croatia	HRV	36	Australia	AUS								24	CORK AND WOOD	1	No Quantity							44111			0
S3	2000	2000	2000	2	0	2	Export	191	Croatia	HRV	40	Austria	AUT								24	CORK AND WOOD	1	No Quantity							14983263			0
S3	2000	2000	2000	2	0	2	Export	191	Croatia	HRV	48	Bahrain	BHR								24	CORK AND WOOD	1	No Quantity							21012			0
S3	2000	2000	2000	2	0	2	Export	191	Croatia	HRV	56	Belgium	BEL								24	CORK AND WOOD	1	No Quantity							992848			0
S3	2000	2000	2000	2	0	2	Export	191	Croatia	HRV	70	Bosnia Herzegovina	BIH								24	CORK AND WOOD	1	No Quantity							1651995			0
S3	2000	2000	2000	2	0	2	Export	191	Croatia	HRV	100	Bulgaria	BGR								24	CORK AND WOOD	1	No Quantity							10390			0
S3	2000	2000	2000	2	0	2	Export	191	Croatia	HRV	156	China	CHN								24	CORK AND WOOD	1	No Quantity							766312			0
S3	2000	2000	2000	2	0	2	Export	191	Croatia	HRV	203	Czechia	CZE								24	CORK AND WOOD	1	No Quantity							21558			0
S3	2000	2000	2000	2	0	2	Export	191	Croatia	HRV	208	Denmark	DNK								24	CORK AND WOOD	1	No Quantity							1237576			0
S3	2000	2000	2000	2	0	2	Export	191	Croatia	HRV	232	Eritrea	ERI								24	CORK AND WOOD	1	No Quantity							4885			0
S3	2000	2000	2000	2	0	2	Export	191	Croatia	HRV	246	Finland	FIN								24	CORK AND WOOD	1	No Quantity							441115			0
S3	2000	2000	2000	2	0	2	Export	191	Croatia	HRV	251	France	FRA								24	CORK AND WOOD	1	No Quantity							1425608			0
S3	2000	2000	2000	2	0	2	Export	191	Croatia	HRV	262	Djibouti	DJI								24	CORK AND WOOD	1	No Quantity							2330			0
S3	2000	2000	2000	2	0	2	Export	191	Croatia	HRV	276	Germany	DEU								24	CORK AND WOOD	1	No Quantity							4397183			0
S3	2000	2000	2000	2	0	2	Export	191	Croatia	HRV	300	Greece	GRC								24	CORK AND WOOD	1	No Quantity							745236			0
S3	2000	2000	2000	2	0	2	Export	191	Croatia	HRV	344	China, Hong Kong SAR	HKG								24	CORK AND WOOD	1	No Quantity							94608			0
S3	2000	2000	2000	2	0	2	Export	191	Croatia	HRV	348	Hungary	HUN								24	CORK AND WOOD	1	No Quantity							624521			0
S3	2000	2000	2000	2	0	2	Export	191	Croatia	HRV	376	Israel	ISR								24	CORK AND WOOD	1	No Quantity							453167			0
S3	2000	2000	2000	2	0	2	Export	191	Croatia	HRV	381	Italy	ITA								24	CORK AND WOOD	1	No Quantity							94117112			0
S3	2000	2000	2000	2	0	2	Export	191	Croatia	HRV	392	Japan	JPN								24	CORK AND WOOD	1	No Quantity							817131			0
S3	2000	2000	2000	2	0	2	Export	191	Croatia	HRV	414	Kuwait	KWT								24	CORK AND WOOD	1	No Quantity							52187			0
S3	2000	2000	2000	2	0	2	Export	191	Croatia	HRV	434	Libya	LBY								24	CORK AND WOOD	1	No Quantity							85036			0
S3	2000	2000	2000	2	0	2	Export	191	Croatia	HRV	458	Malaysia	MYS								24	CORK AND WOOD	1	No Quantity							21303			0
S3	2000	2000	2000	2	0	2	Export	191	Croatia	HRV	470	Malta	MLT								24	CORK AND WOOD	1	No Quantity							19542			0
S3	2000	2000	2000	2	0	2	Export	191	Croatia	HRV	504	Morocco	MAR								24	CORK AND WOOD	1	No Quantity							257067			0
S3	2000	2000	2000	2	0	2	Export	191	Croatia	HRV	528	Netherlands	NLD								24	CORK AND WOOD	1	No Quantity							1968098			0
S3	2000	2000	2000	2	0	2	Export	191	Croatia	HRV	540	New Caledonia	NCL								24	CORK AND WOOD	1	No Quantity							59629			0
S3	2000	2000	2000	2	0	2	Export	191	Croatia	HRV	620	Portugal	PRT								24	CORK AND WOOD	1	No Quantity							958893			0
S3	2000	2000	2000	2	0	2	Export	191	Croatia	HRV	634	Qatar	QAT								24	CORK AND WOOD	1	No Quantity							52242			0
S3	2000	2000	2000	2	0	2	Export	191	Croatia	HRV	642	Romania	ROU								24	CORK AND WOOD	1	No Quantity							95747			0
S3	2000	2000	2000	2	0	2	Export	191	Croatia	HRV	643	Russian Federation	RUS								24	CORK AND WOOD	1	No Quantity							32567			0
S3	2000	2000	2000	2	0	2	Export	191	Croatia	HRV	682	Saudi Arabia	SAU								24	CORK AND WOOD	1	No Quantity							50890			0
S3	2000	2000	2000	2	0	2	Export	191	Croatia	HRV	703	Slovakia	SVK								24	CORK AND WOOD	1	No Quantity							35020			0
S3	2000	2000	2000	2	0	2	Export	191	Croatia	HRV	704	Viet Nam	VNM								24	CORK AND WOOD	1	No Quantity							1968			0
S3	2000	2000	2000	2	0	2	Export	191	Croatia	HRV	705	Slovenia	SVN								24	CORK AND WOOD	1	No Quantity							18674150			0
S3	2000	2000	2000	2	0	2	Export	191	Croatia	HRV	710	South Africa	ZAF								24	CORK AND WOOD	1	No Quantity							23058			0
S3	2000	2000	2000	2	0	2	Export	191	Croatia	HRV	724	Spain	ESP								24	CORK AND WOOD	1	No Quantity							2432726			0
S3	2000	2000	2000	2	0	2	Export	191	Croatia	HRV	752	Sweden	SWE								24	CORK AND WOOD	1	No Quantity							2196329			0
S3	2000	2000	2000	2	0	2	Export	191	Croatia	HRV	757	Switzerland	CHE								24	CORK AND WOOD	1	No Quantity							2477064			0
S3	2000	2000	2000	2	0	2	Export	191	Croatia	HRV	788	Tunisia	TUN								24	CORK AND WOOD	1	No Quantity							9117			0
S3	2000	2000	2000	2	0	2	Export	191	Croatia	HRV	792	Turkey	TUR								24	CORK AND WOOD	1	No Quantity							91462			0
S3	2000	2000	2000	2	0	2	Export	191	Croatia	HRV	807	North Macedonia	MKD								24	CORK AND WOOD	1	No Quantity							698927			0
S3	2000	2000	2000	2	0	2	Export	191	Croatia	HRV	818	Egypt	EGY								24	CORK AND WOOD	1	No Quantity							6210862			0
S3	2000	2000	2000	2	0	2	Export	191	Croatia	HRV	826	United Kingdom	GBR								24	CORK AND WOOD	1	No Quantity							16190			0
S3	2000	2000	2000	2	0	2	Export	191	Croatia	HRV	842	USA	USA								24	CORK AND WOOD	1	No Quantity							40811			0
S3	2000	2000	2000	2	0	2	Export	191	Croatia	HRV	887	Yemen	YEM								24	CORK AND WOOD	1	No Quantity							8335			0
S3	2000	2000	2000	2	0	2	Export	191	Croatia	HRV	891	Serbia and Montenegro	SCG								24	CORK AND WOOD	1	No Quantity							666247			0
S3	2000	2000	2000	2	0	2	Export	191	Croatia	HRV	899	Areas, nes									24	CORK AND WOOD	1	No Quantity							35495			0
S3	2000	2000	2000	2	0	2	Export	196	Cyprus	CYP	0	World	WLD								24	CORK AND WOOD	1	No Quantity							512839			0
S3	2000	2000	2000	2	0	2	Export	196	Cyprus	CYP	300	Greece	GRC								24	CORK AND WOOD	1	No Quantity							6255			0
S3	2000	2000	2000	2	0	2	Export	196	Cyprus	CYP	344	China, Hong Kong SAR	HKG								24	CORK AND WOOD	1	No Quantity							86151			0
S3	2000	2000	2000	2	0	2	Export	196	Cyprus	CYP	381	Italy	ITA								24	CORK AND WOOD	1	No Quantity							1487			0
S3	2000	2000	2000	2	0	2	Export	196	Cyprus	CYP	422	Lebanon	LBN								24	CORK AND WOOD	1	No Quantity							139942			0
S3	2000	2000	2000	2	0	2	Export	196	Cyprus	CYP	724	Spain	ESP								24	CORK AND WOOD	1	No Quantity							569			0
S3	2000	2000	2000	2	0	2	Export	196	Cyprus	CYP	760	Syria	SYR								24	CORK AND WOOD	1	No Quantity							166542			0
S3	2000	2000	2000	2	0	2	Export	196	Cyprus	CYP	818	Egypt	EGY								24	CORK AND WOOD	1	No Quantity							781			0
S3	2000	2000	2000	2	0	2	Export	196	Cyprus	CYP	826	United Kingdom	GBR								24	CORK AND WOOD	1	No Quantity							1798			0
S3	2000	2000	2000	2	0	2	Export	196	Cyprus	CYP	899	Areas, nes									24	CORK AND WOOD	1	No Quantity							109314			0
S3	2000	2000	2000	2	0	2	Export	191	Croatia	HRV	0	World	WLD								25	PULP AND WASTE PAPER	1	No Quantity							11306092			0
S3	2000	2000	2000	2	0	2	Export	191	Croatia	HRV	40	Austria	AUT								25	PULP AND WASTE PAPER	1	No Quantity							500898			0
S3	2000	2000	2000	2	0	2	Export	191	Croatia	HRV	70	Bosnia Herzegovina	BIH								25	PULP AND WASTE PAPER	1	No Quantity							25445			0
S3	2000	2000	2000	2	0	2	Export	191	Croatia	HRV	276	Germany	DEU								25	PULP AND WASTE PAPER	1	No Quantity							99307			0
S3	2000	2000	2000	2	0	2	Export	191	Croatia	HRV	381	Italy	ITA								25	PULP AND WASTE PAPER	1	No Quantity							8403664			0
S3	2000	2000	2000	2	0	2	Export	191	Croatia	HRV	705	Slovenia	SVN								25	PULP AND WASTE PAPER	1	No Quantity							2155908			0
S3	2000	2000	2000	2	0	2	Export	191	Croatia	HRV	891	Serbia and Montenegro	SCG								25	PULP AND WASTE PAPER	1	No Quantity							120870			0
S3	2000	2000	2000	2	0	2	Export	196	Cyprus	CYP	0	World	WLD								25	PULP AND WASTE PAPER	1	No Quantity							1325894			0
S3	2000	2000	2000	2	0	2	Export	196	Cyprus	CYP	300	Greece	GRC								25	PULP AND WASTE PAPER	1	No Quantity							176126			0
S3	2000	2000	2000	2	0	2	Export	196	Cyprus	CYP	376	Israel	ISR								25	PULP AND WASTE PAPER	1	No Quantity							238285			0
S3	2000	2000	2000	2	0	2	Export	196	Cyprus	CYP	381	Italy	ITA								25	PULP AND WASTE PAPER	1	No Quantity							64370			0
S3	2000	2000	2000	2	0	2	Export	196	Cyprus	CYP	422	Lebanon	LBN								25	PULP AND WASTE PAPER	1	No Quantity							23604			0
S3	2000	2000	2000	2	0	2	Export	196	Cyprus	CYP	586	Pakistan	PAK								25	PULP AND WASTE PAPER	1	No Quantity							197200			0
S3	2000	2000	2000	2	0	2	Export	196	Cyprus	CYP	634	Qatar	QAT								25	PULP AND WASTE PAPER	1	No Quantity							15403			0
S3	2000	2000	2000	2	0	2	Export	196	Cyprus	CYP	699	India	IND								25	PULP AND WASTE PAPER	1	No Quantity							217943			0
S3	2000	2000	2000	2	0	2	Export	196	Cyprus	CYP	702	Singapore	SGP								25	PULP AND WASTE PAPER	1	No Quantity							85341			0
S3	2000	2000	2000	2	0	2	Export	196	Cyprus	CYP	784	United Arab Emirates	ARE								25	PULP AND WASTE PAPER	1	No Quantity							65495			0
S3	2000	2000	2000	2	0	2	Export	196	Cyprus	CYP	818	Egypt	EGY								25	PULP AND WASTE PAPER	1	No Quantity							208333			0
S3	2000	2000	2000	2	0	2	Export	196	Cyprus	CYP	826	United Kingdom	GBR								25	PULP AND WASTE PAPER	1	No Quantity							24139			0
S3	2000	2000	2000	2	0	2	Export	196	Cyprus	CYP	834	United Rep. of Tanzania	TZA								25	PULP AND WASTE PAPER	1	No Quantity							9656			0
S3	2000	2000	2000	2	0	2	Export	191	Croatia	HRV	0	World	WLD								26	TEXTILE FIBRES	1	No Quantity							2815584			0
S3	2000	2000	2000	2	0	2	Export	191	Croatia	HRV	36	Australia	AUS								26	TEXTILE FIBRES	1	No Quantity							888			0
S3	2000	2000	2000	2	0	2	Export	191	Croatia	HRV	40	Austria	AUT								26	TEXTILE FIBRES	1	No Quantity							2681			0
S3	2000	2000	2000	2	0	2	Export	191	Croatia	HRV	56	Belgium	BEL								26	TEXTILE FIBRES	1	No Quantity							27653			0
S3	2000	2000	2000	2	0	2	Export	191	Croatia	HRV	70	Bosnia Herzegovina	BIH								26	TEXTILE FIBRES	1	No Quantity							53574			0
S3	2000	2000	2000	2	0	2	Export	191	Croatia	HRV	76	Brazil	BRA								26	TEXTILE FIBRES	1	No Quantity							624			0
S3	2000	2000	2000	2	0	2	Export	191	Croatia	HRV	251	France	FRA								26	TEXTILE FIBRES	1	No Quantity							99			0
S3	2000	2000	2000	2	0	2	Export	191	Croatia	HRV	276	Germany	DEU								26	TEXTILE FIBRES	1	No Quantity							61192			0
S3	2000	2000	2000	2	0	2	Export	191	Croatia	HRV	348	Hungary	HUN								26	TEXTILE FIBRES	1	No Quantity							99580			0
S3	2000	2000	2000	2	0	2	Export	191	Croatia	HRV	381	Italy	ITA								26	TEXTILE FIBRES	1	No Quantity							970220			0
S3	2000	2000	2000	2	0	2	Export	191	Croatia	HRV	705	Slovenia	SVN								26	TEXTILE FIBRES	1	No Quantity							1517177			0
S3	2000	2000	2000	2	0	2	Export	191	Croatia	HRV	891	Serbia and Montenegro	SCG								26	TEXTILE FIBRES	1	No Quantity							81896			0
S3	2000	2000	2000	2	0	2	Export	196	Cyprus	CYP	0	World	WLD								26	TEXTILE FIBRES	1	No Quantity							360816			0
S3	2000	2000	2000	2	0	2	Export	196	Cyprus	CYP	100	Bulgaria	BGR								26	TEXTILE FIBRES	1	No Quantity							1402			0
S3	2000	2000	2000	2	0	2	Export	196	Cyprus	CYP	300	Greece	GRC								26	TEXTILE FIBRES	1	No Quantity							7438			0
S3	2000	2000	2000	2	0	2	Export	196	Cyprus	CYP	372	Ireland	IRL								26	TEXTILE FIBRES	1	No Quantity							25789			0
S3	2000	2000	2000	2	0	2	Export	196	Cyprus	CYP	400	Jordan	JOR								26	TEXTILE FIBRES	1	No Quantity							39377			0
S3	2000	2000	2000	2	0	2	Export	196	Cyprus	CYP	422	Lebanon	LBN								26	TEXTILE FIBRES	1	No Quantity							27343			0
S3	2000	2000	2000	2	0	2	Export	196	Cyprus	CYP	528	Netherlands	NLD								26	TEXTILE FIBRES	1	No Quantity							9468			0
S3	2000	2000	2000	2	0	2	Export	196	Cyprus	CYP	643	Russian Federation	RUS								26	TEXTILE FIBRES	1	No Quantity							23930			0
S3	2000	2000	2000	2	0	2	Export	196	Cyprus	CYP	682	Saudi Arabia	SAU								26	TEXTILE FIBRES	1	No Quantity							96617			0
S3	2000	2000	2000	2	0	2	Export	196	Cyprus	CYP	699	India	IND								26	TEXTILE FIBRES	1	No Quantity							59545			0
S3	2000	2000	2000	2	0	2	Export	196	Cyprus	CYP	760	Syria	SYR								26	TEXTILE FIBRES	1	No Quantity							31057			0
S3	2000	2000	2000	2	0	2	Export	196	Cyprus	CYP	818	Egypt	EGY								26	TEXTILE FIBRES	1	No Quantity							8479			0
S3	2000	2000	2000	2	0	2	Export	196	Cyprus	CYP	826	United Kingdom	GBR								26	TEXTILE FIBRES	1	No Quantity							30372			0
S3	2000	2000	2000	2	0	2	Export	191	Croatia	HRV	0	World	WLD								27	CRUDE FERTILIZER,MINERAL	1	No Quantity							21229550			0
S3	2000	2000	2000	2	0	2	Export	191	Croatia	HRV	40	Austria	AUT								27	CRUDE FERTILIZER,MINERAL	1	No Quantity							54669			0
S3	2000	2000	2000	2	0	2	Export	191	Croatia	HRV	56	Belgium	BEL								27	CRUDE FERTILIZER,MINERAL	1	No Quantity							4749			0
S3	2000	2000	2000	2	0	2	Export	191	Croatia	HRV	70	Bosnia Herzegovina	BIH								27	CRUDE FERTILIZER,MINERAL	1	No Quantity							1847148			0
S3	2000	2000	2000	2	0	2	Export	191	Croatia	HRV	156	China	CHN								27	CRUDE FERTILIZER,MINERAL	1	No Quantity							5011			0
S3	2000	2000	2000	2	0	2	Export	191	Croatia	HRV	203	Czechia	CZE								27	CRUDE FERTILIZER,MINERAL	1	No Quantity							396645			0
S3	2000	2000	2000	2	0	2	Export	191	Croatia	HRV	251	France	FRA								27	CRUDE FERTILIZER,MINERAL	1	No Quantity							5498			0
S3	2000	2000	2000	2	0	2	Export	191	Croatia	HRV	276	Germany	DEU								27	CRUDE FERTILIZER,MINERAL	1	No Quantity							60545			0
S3	2000	2000	2000	2	0	2	Export	191	Croatia	HRV	348	Hungary	HUN								27	CRUDE FERTILIZER,MINERAL	1	No Quantity							31449			0
S3	2000	2000	2000	2	0	2	Export	191	Croatia	HRV	381	Italy	ITA								27	CRUDE FERTILIZER,MINERAL	1	No Quantity							12145911			0
S3	2000	2000	2000	2	0	2	Export	191	Croatia	HRV	392	Japan	JPN								27	CRUDE FERTILIZER,MINERAL	1	No Quantity							1882			0
S3	2000	2000	2000	2	0	2	Export	191	Croatia	HRV	528	Netherlands	NLD								27	CRUDE FERTILIZER,MINERAL	1	No Quantity							324			0
S3	2000	2000	2000	2	0	2	Export	191	Croatia	HRV	591	Panama	PAN								27	CRUDE FERTILIZER,MINERAL	1	No Quantity							811			0
S3	2000	2000	2000	2	0	2	Export	191	Croatia	HRV	643	Russian Federation	RUS								27	CRUDE FERTILIZER,MINERAL	1	No Quantity							41539			0
S3	2000	2000	2000	2	0	2	Export	191	Croatia	HRV	699	India	IND								27	CRUDE FERTILIZER,MINERAL	1	No Quantity							74			0
S3	2000	2000	2000	2	0	2	Export	191	Croatia	HRV	703	Slovakia	SVK								27	CRUDE FERTILIZER,MINERAL	1	No Quantity							79075			0
S3	2000	2000	2000	2	0	2	Export	191	Croatia	HRV	705	Slovenia	SVN								27	CRUDE FERTILIZER,MINERAL	1	No Quantity							6378255			0
S3	2000	2000	2000	2	0	2	Export	191	Croatia	HRV	706	Somalia	SOM								27	CRUDE FERTILIZER,MINERAL	1	No Quantity							1330			0
S3	2000	2000	2000	2	0	2	Export	191	Croatia	HRV	724	Spain	ESP								27	CRUDE FERTILIZER,MINERAL	1	No Quantity							3289			0
S3	2000	2000	2000	2	0	2	Export	191	Croatia	HRV	807	North Macedonia	MKD								27	CRUDE FERTILIZER,MINERAL	1	No Quantity							35013			0
S3	2000	2000	2000	2	0	2	Export	191	Croatia	HRV	826	United Kingdom	GBR								27	CRUDE FERTILIZER,MINERAL	1	No Quantity							29607			0
S3	2000	2000	2000	2	0	2	Export	191	Croatia	HRV	842	USA	USA								27	CRUDE FERTILIZER,MINERAL	1	No Quantity							18885			0
S3	2000	2000	2000	2	0	2	Export	191	Croatia	HRV	891	Serbia and Montenegro	SCG								27	CRUDE FERTILIZER,MINERAL	1	No Quantity							87453			0
S3	2000	2000	2000	2	0	2	Export	191	Croatia	HRV	899	Areas, nes									27	CRUDE FERTILIZER,MINERAL	1	No Quantity							388			0
S3	2000	2000	2000	2	0	2	Export	196	Cyprus	CYP	0	World	WLD								27	CRUDE FERTILIZER,MINERAL	1	No Quantity							5852302			0
S3	2000	2000	2000	2	0	2	Export	196	Cyprus	CYP	36	Australia	AUS								27	CRUDE FERTILIZER,MINERAL	1	No Quantity							902			0
S3	2000	2000	2000	2	0	2	Export	196	Cyprus	CYP	48	Bahrain	BHR								27	CRUDE FERTILIZER,MINERAL	1	No Quantity							10955			0
S3	2000	2000	2000	2	0	2	Export	196	Cyprus	CYP	56	Belgium	BEL								27	CRUDE FERTILIZER,MINERAL	1	No Quantity							113224			0
S3	2000	2000	2000	2	0	2	Export	196	Cyprus	CYP	100	Bulgaria	BGR								27	CRUDE FERTILIZER,MINERAL	1	No Quantity							4625			0
S3	2000	2000	2000	2	0	2	Export	196	Cyprus	CYP	124	Canada	CAN								27	CRUDE FERTILIZER,MINERAL	1	No Quantity							64096			0
S3	2000	2000	2000	2	0	2	Export	196	Cyprus	CYP	208	Denmark	DNK								27	CRUDE FERTILIZER,MINERAL	1	No Quantity							126906			0
S3	2000	2000	2000	2	0	2	Export	196	Cyprus	CYP	233	Estonia	EST								27	CRUDE FERTILIZER,MINERAL	1	No Quantity							19889			0
S3	2000	2000	2000	2	0	2	Export	196	Cyprus	CYP	246	Finland	FIN								27	CRUDE FERTILIZER,MINERAL	1	No Quantity							3201			0
S3	2000	2000	2000	2	0	2	Export	196	Cyprus	CYP	276	Germany	DEU								27	CRUDE FERTILIZER,MINERAL	1	No Quantity							29947			0
S3	2000	2000	2000	2	0	2	Export	196	Cyprus	CYP	300	Greece	GRC								27	CRUDE FERTILIZER,MINERAL	1	No Quantity							119609			0
S3	2000	2000	2000	2	0	2	Export	196	Cyprus	CYP	376	Israel	ISR								27	CRUDE FERTILIZER,MINERAL	1	No Quantity							1168445			0
S3	2000	2000	2000	2	0	2	Export	196	Cyprus	CYP	381	Italy	ITA								27	CRUDE FERTILIZER,MINERAL	1	No Quantity							111932			0
S3	2000	2000	2000	2	0	2	Export	196	Cyprus	CYP	410	Rep. of Korea	KOR								27	CRUDE FERTILIZER,MINERAL	1	No Quantity							26322			0
S3	2000	2000	2000	2	0	2	Export	196	Cyprus	CYP	422	Lebanon	LBN								27	CRUDE FERTILIZER,MINERAL	1	No Quantity							36099			0
S3	2000	2000	2000	2	0	2	Export	196	Cyprus	CYP	434	Libya	LBY								27	CRUDE FERTILIZER,MINERAL	1	No Quantity							15712			0
S3	2000	2000	2000	2	0	2	Export	196	Cyprus	CYP	462	Maldives	MDV								27	CRUDE FERTILIZER,MINERAL	1	No Quantity							4984			0
S3	2000	2000	2000	2	0	2	Export	196	Cyprus	CYP	528	Netherlands	NLD								27	CRUDE FERTILIZER,MINERAL	1	No Quantity							6616			0
S3	2000	2000	2000	2	0	2	Export	196	Cyprus	CYP	554	New Zealand	NZL								27	CRUDE FERTILIZER,MINERAL	1	No Quantity							1717			0
S3	2000	2000	2000	2	0	2	Export	196	Cyprus	CYP	566	Nigeria	NGA								27	CRUDE FERTILIZER,MINERAL	1	No Quantity							31898			0
S3	2000	2000	2000	2	0	2	Export	196	Cyprus	CYP	579	Norway	NOR								27	CRUDE FERTILIZER,MINERAL	1	No Quantity							23996			0
S3	2000	2000	2000	2	0	2	Export	196	Cyprus	CYP	586	Pakistan	PAK								27	CRUDE FERTILIZER,MINERAL	1	No Quantity							84189			0
S3	2000	2000	2000	2	0	2	Export	196	Cyprus	CYP	642	Romania	ROU								27	CRUDE FERTILIZER,MINERAL	1	No Quantity							1234			0
S3	2000	2000	2000	2	0	2	Export	196	Cyprus	CYP	643	Russian Federation	RUS								27	CRUDE FERTILIZER,MINERAL	1	No Quantity							15614			0
S3	2000	2000	2000	2	0	2	Export	196	Cyprus	CYP	702	Singapore	SGP								27	CRUDE FERTILIZER,MINERAL	1	No Quantity							48745			0
S3	2000	2000	2000	2	0	2	Export	196	Cyprus	CYP	724	Spain	ESP								27	CRUDE FERTILIZER,MINERAL	1	No Quantity							3253			0
S3	2000	2000	2000	2	0	2	Export	196	Cyprus	CYP	752	Sweden	SWE								27	CRUDE FERTILIZER,MINERAL	1	No Quantity							27928			0
S3	2000	2000	2000	2	0	2	Export	196	Cyprus	CYP	784	United Arab Emirates	ARE								27	CRUDE FERTILIZER,MINERAL	1	No Quantity							23801			0
S3	2000	2000	2000	2	0	2	Export	196	Cyprus	CYP	804	Ukraine	UKR								27	CRUDE FERTILIZER,MINERAL	1	No Quantity							12790			0
S3	2000	2000	2000	2	0	2	Export	196	Cyprus	CYP	818	Egypt	EGY								27	CRUDE FERTILIZER,MINERAL	1	No Quantity							27627			0
S3	2000	2000	2000	2	0	2	Export	196	Cyprus	CYP	826	United Kingdom	GBR								27	CRUDE FERTILIZER,MINERAL	1	No Quantity							2335668			0
S3	2000	2000	2000	2	0	2	Export	196	Cyprus	CYP	842	USA	USA								27	CRUDE FERTILIZER,MINERAL	1	No Quantity							1310517			0
S3	2000	2000	2000	2	0	2	Export	196	Cyprus	CYP	891	Serbia and Montenegro	SCG								27	CRUDE FERTILIZER,MINERAL	1	No Quantity							10123			0
S3	2000	2000	2000	2	0	2	Export	196	Cyprus	CYP	899	Areas, nes									27	CRUDE FERTILIZER,MINERAL	1	No Quantity							29739			0
S3	2000	2000	2000	2	0	2	Export	191	Croatia	HRV	0	World	WLD								28	METALLIFEROUS ORE,SCRAP	1	No Quantity							23700326			0
S3	2000	2000	2000	2	0	2	Export	191	Croatia	HRV	40	Austria	AUT								28	METALLIFEROUS ORE,SCRAP	1	No Quantity							2265093			0
S3	2000	2000	2000	2	0	2	Export	191	Croatia	HRV	70	Bosnia Herzegovina	BIH								28	METALLIFEROUS ORE,SCRAP	1	No Quantity							43677			0
S3	2000	2000	2000	2	0	2	Export	191	Croatia	HRV	203	Czechia	CZE								28	METALLIFEROUS ORE,SCRAP	1	No Quantity							313473			0
S3	2000	2000	2000	2	0	2	Export	191	Croatia	HRV	276	Germany	DEU								28	METALLIFEROUS ORE,SCRAP	1	No Quantity							4003993			0
S3	2000	2000	2000	2	0	2	Export	191	Croatia	HRV	381	Italy	ITA								28	METALLIFEROUS ORE,SCRAP	1	No Quantity							8108992			0
S3	2000	2000	2000	2	0	2	Export	191	Croatia	HRV	528	Netherlands	NLD								28	METALLIFEROUS ORE,SCRAP	1	No Quantity							857991			0
S3	2000	2000	2000	2	0	2	Export	191	Croatia	HRV	705	Slovenia	SVN								28	METALLIFEROUS ORE,SCRAP	1	No Quantity							7942207			0
S3	2000	2000	2000	2	0	2	Export	191	Croatia	HRV	792	Turkey	TUR								28	METALLIFEROUS ORE,SCRAP	1	No Quantity							95309			0
S3	2000	2000	2000	2	0	2	Export	191	Croatia	HRV	804	Ukraine	UKR								28	METALLIFEROUS ORE,SCRAP	1	No Quantity							65566			0
S3	2000	2000	2000	2	0	2	Export	191	Croatia	HRV	891	Serbia and Montenegro	SCG								28	METALLIFEROUS ORE,SCRAP	1	No Quantity							4025			0
S3	2000	2000	2000	2	0	2	Export	196	Cyprus	CYP	0	World	WLD								28	METALLIFEROUS ORE,SCRAP	1	No Quantity							7289834			0
S3	2000	2000	2000	2	0	2	Export	196	Cyprus	CYP	36	Australia	AUS								28	METALLIFEROUS ORE,SCRAP	1	No Quantity							22837			0
S3	2000	2000	2000	2	0	2	Export	196	Cyprus	CYP	56	Belgium	BEL								28	METALLIFEROUS ORE,SCRAP	1	No Quantity							37404			0
S3	2000	2000	2000	2	0	2	Export	196	Cyprus	CYP	156	China	CHN								28	METALLIFEROUS ORE,SCRAP	1	No Quantity							216182			0
S3	2000	2000	2000	2	0	2	Export	196	Cyprus	CYP	174	Comoros	COM								28	METALLIFEROUS ORE,SCRAP	1	No Quantity							49908			0
S3	2000	2000	2000	2	0	2	Export	196	Cyprus	CYP	276	Germany	DEU								28	METALLIFEROUS ORE,SCRAP	1	No Quantity							626808			0
S3	2000	2000	2000	2	0	2	Export	196	Cyprus	CYP	300	Greece	GRC								28	METALLIFEROUS ORE,SCRAP	1	No Quantity							2388682			0
S3	2000	2000	2000	2	0	2	Export	196	Cyprus	CYP	344	China, Hong Kong SAR	HKG								28	METALLIFEROUS ORE,SCRAP	1	No Quantity							958490			0
S3	2000	2000	2000	2	0	2	Export	196	Cyprus	CYP	376	Israel	ISR								28	METALLIFEROUS ORE,SCRAP	1	No Quantity							780131			0
S3	2000	2000	2000	2	0	2	Export	196	Cyprus	CYP	381	Italy	ITA								28	METALLIFEROUS ORE,SCRAP	1	No Quantity							143064			0
S3	2000	2000	2000	2	0	2	Export	196	Cyprus	CYP	392	Japan	JPN								28	METALLIFEROUS ORE,SCRAP	1	No Quantity							116310			0
S3	2000	2000	2000	2	0	2	Export	196	Cyprus	CYP	410	Rep. of Korea	KOR								28	METALLIFEROUS ORE,SCRAP	1	No Quantity							243809			0
S3	2000	2000	2000	2	0	2	Export	196	Cyprus	CYP	480	Mauritius	MUS								28	METALLIFEROUS ORE,SCRAP	1	No Quantity							69311			0
S3	2000	2000	2000	2	0	2	Export	196	Cyprus	CYP	528	Netherlands	NLD								28	METALLIFEROUS ORE,SCRAP	1	No Quantity							419374			0
S3	2000	2000	2000	2	0	2	Export	196	Cyprus	CYP	699	India	IND								28	METALLIFEROUS ORE,SCRAP	1	No Quantity							327823			0
S3	2000	2000	2000	2	0	2	Export	196	Cyprus	CYP	818	Egypt	EGY								28	METALLIFEROUS ORE,SCRAP	1	No Quantity							1772			0
S3	2000	2000	2000	2	0	2	Export	196	Cyprus	CYP	826	United Kingdom	GBR								28	METALLIFEROUS ORE,SCRAP	1	No Quantity							887927			0
S3	2000	2000	2000	2	0	2	Export	191	Croatia	HRV	0	World	WLD								29	CRUDE ANIMAL,VEG.MATERL.	1	No Quantity							11700938			0
S3	2000	2000	2000	2	0	2	Export	191	Croatia	HRV	32	Argentina	ARG								29	CRUDE ANIMAL,VEG.MATERL.	1	No Quantity							441			0
S3	2000	2000	2000	2	0	2	Export	191	Croatia	HRV	36	Australia	AUS								29	CRUDE ANIMAL,VEG.MATERL.	1	No Quantity							81799			0
S3	2000	2000	2000	2	0	2	Export	191	Croatia	HRV	40	Austria	AUT								29	CRUDE ANIMAL,VEG.MATERL.	1	No Quantity							164184			0
S3	2000	2000	2000	2	0	2	Export	191	Croatia	HRV	70	Bosnia Herzegovina	BIH								29	CRUDE ANIMAL,VEG.MATERL.	1	No Quantity							529955			0
S3	2000	2000	2000	2	0	2	Export	191	Croatia	HRV	124	Canada	CAN								29	CRUDE ANIMAL,VEG.MATERL.	1	No Quantity							3803			0
S3	2000	2000	2000	2	0	2	Export	191	Croatia	HRV	203	Czechia	CZE								29	CRUDE ANIMAL,VEG.MATERL.	1	No Quantity							4776			0
S3	2000	2000	2000	2	0	2	Export	191	Croatia	HRV	246	Finland	FIN								29	CRUDE ANIMAL,VEG.MATERL.	1	No Quantity							90			0
S3	2000	2000	2000	2	0	2	Export	191	Croatia	HRV	251	France	FRA								29	CRUDE ANIMAL,VEG.MATERL.	1	No Quantity							134898			0
S3	2000	2000	2000	2	0	2	Export	191	Croatia	HRV	276	Germany	DEU								29	CRUDE ANIMAL,VEG.MATERL.	1	No Quantity							8361879			0
S3	2000	2000	2000	2	0	2	Export	191	Croatia	HRV	300	Greece	GRC								29	CRUDE ANIMAL,VEG.MATERL.	1	No Quantity							7303			0
S3	2000	2000	2000	2	0	2	Export	191	Croatia	HRV	344	China, Hong Kong SAR	HKG								29	CRUDE ANIMAL,VEG.MATERL.	1	No Quantity							103			0
S3	2000	2000	2000	2	0	2	Export	191	Croatia	HRV	348	Hungary	HUN								29	CRUDE ANIMAL,VEG.MATERL.	1	No Quantity							402835			0
S3	2000	2000	2000	2	0	2	Export	191	Croatia	HRV	381	Italy	ITA								29	CRUDE ANIMAL,VEG.MATERL.	1	No Quantity							1238946			0
S3	2000	2000	2000	2	0	2	Export	191	Croatia	HRV	490	Other Asia, nes									29	CRUDE ANIMAL,VEG.MATERL.	1	No Quantity							2328			0
S3	2000	2000	2000	2	0	2	Export	191	Croatia	HRV	498	Rep. of Moldova	MDA								29	CRUDE ANIMAL,VEG.MATERL.	1	No Quantity							10196			0
S3	2000	2000	2000	2	0	2	Export	191	Croatia	HRV	528	Netherlands	NLD								29	CRUDE ANIMAL,VEG.MATERL.	1	No Quantity							72149			0
S3	2000	2000	2000	2	0	2	Export	191	Croatia	HRV	699	India	IND								29	CRUDE ANIMAL,VEG.MATERL.	1	No Quantity							4971			0
S3	2000	2000	2000	2	0	2	Export	191	Croatia	HRV	703	Slovakia	SVK								29	CRUDE ANIMAL,VEG.MATERL.	1	No Quantity							501			0
S3	2000	2000	2000	2	0	2	Export	191	Croatia	HRV	705	Slovenia	SVN								29	CRUDE ANIMAL,VEG.MATERL.	1	No Quantity							396617			0
S3	2000	2000	2000	2	0	2	Export	191	Croatia	HRV	752	Sweden	SWE								29	CRUDE ANIMAL,VEG.MATERL.	1	No Quantity							4626			0
S3	2000	2000	2000	2	0	2	Export	191	Croatia	HRV	757	Switzerland	CHE								29	CRUDE ANIMAL,VEG.MATERL.	1	No Quantity							60099			0
S3	2000	2000	2000	2	0	2	Export	191	Croatia	HRV	807	North Macedonia	MKD								29	CRUDE ANIMAL,VEG.MATERL.	1	No Quantity							61750			0
S3	2000	2000	2000	2	0	2	Export	191	Croatia	HRV	826	United Kingdom	GBR								29	CRUDE ANIMAL,VEG.MATERL.	1	No Quantity							23441			0
S3	2000	2000	2000	2	0	2	Export	191	Croatia	HRV	842	USA	USA								29	CRUDE ANIMAL,VEG.MATERL.	1	No Quantity							101221			0
S3	2000	2000	2000	2	0	2	Export	191	Croatia	HRV	862	Venezuela	VEN								29	CRUDE ANIMAL,VEG.MATERL.	1	No Quantity							4886			0
S3	2000	2000	2000	2	0	2	Export	191	Croatia	HRV	891	Serbia and Montenegro	SCG								29	CRUDE ANIMAL,VEG.MATERL.	1	No Quantity							27141			0
S3	2000	2000	2000	2	0	2	Export	196	Cyprus	CYP	0	World	WLD								29	CRUDE ANIMAL,VEG.MATERL.	1	No Quantity							1240333			0
S3	2000	2000	2000	2	0	2	Export	196	Cyprus	CYP	48	Bahrain	BHR								29	CRUDE ANIMAL,VEG.MATERL.	1	No Quantity							6226			0
S3	2000	2000	2000	2	0	2	Export	196	Cyprus	CYP	56	Belgium	BEL								29	CRUDE ANIMAL,VEG.MATERL.	1	No Quantity							4164			0
S3	2000	2000	2000	2	0	2	Export	196	Cyprus	CYP	100	Bulgaria	BGR								29	CRUDE ANIMAL,VEG.MATERL.	1	No Quantity							1593			0
S3	2000	2000	2000	2	0	2	Export	196	Cyprus	CYP	204	Benin	BEN								29	CRUDE ANIMAL,VEG.MATERL.	1	No Quantity							12244			0
S3	2000	2000	2000	2	0	2	Export	196	Cyprus	CYP	208	Denmark	DNK								29	CRUDE ANIMAL,VEG.MATERL.	1	No Quantity							150			0
S3	2000	2000	2000	2	0	2	Export	196	Cyprus	CYP	276	Germany	DEU								29	CRUDE ANIMAL,VEG.MATERL.	1	No Quantity							124143			0
S3	2000	2000	2000	2	0	2	Export	196	Cyprus	CYP	300	Greece	GRC								29	CRUDE ANIMAL,VEG.MATERL.	1	No Quantity							190261			0
S3	2000	2000	2000	2	0	2	Export	196	Cyprus	CYP	376	Israel	ISR								29	CRUDE ANIMAL,VEG.MATERL.	1	No Quantity							36154			0
S3	2000	2000	2000	2	0	2	Export	196	Cyprus	CYP	381	Italy	ITA								29	CRUDE ANIMAL,VEG.MATERL.	1	No Quantity							228512			0
S3	2000	2000	2000	2	0	2	Export	196	Cyprus	CYP	392	Japan	JPN								29	CRUDE ANIMAL,VEG.MATERL.	1	No Quantity							405293			0
S3	2000	2000	2000	2	0	2	Export	196	Cyprus	CYP	414	Kuwait	KWT								29	CRUDE ANIMAL,VEG.MATERL.	1	No Quantity							1706			0
S3	2000	2000	2000	2	0	2	Export	196	Cyprus	CYP	422	Lebanon	LBN								29	CRUDE ANIMAL,VEG.MATERL.	1	No Quantity							100740			0
S3	2000	2000	2000	2	0	2	Export	196	Cyprus	CYP	528	Netherlands	NLD								29	CRUDE ANIMAL,VEG.MATERL.	1	No Quantity							54906			0
S3	2000	2000	2000	2	0	2	Export	196	Cyprus	CYP	634	Qatar	QAT								29	CRUDE ANIMAL,VEG.MATERL.	1	No Quantity							10017			0
S3	2000	2000	2000	2	0	2	Export	196	Cyprus	CYP	682	Saudi Arabia	SAU								29	CRUDE ANIMAL,VEG.MATERL.	1	No Quantity							3182			0
S3	2000	2000	2000	2	0	2	Export	196	Cyprus	CYP	736	Fmr Sudan	SDN								29	CRUDE ANIMAL,VEG.MATERL.	1	No Quantity							263			0
S3	2000	2000	2000	2	0	2	Export	196	Cyprus	CYP	752	Sweden	SWE								29	CRUDE ANIMAL,VEG.MATERL.	1	No Quantity							7750			0
S3	2000	2000	2000	2	0	2	Export	196	Cyprus	CYP	760	Syria	SYR								29	CRUDE ANIMAL,VEG.MATERL.	1	No Quantity							23111			0
S3	2000	2000	2000	2	0	2	Export	196	Cyprus	CYP	818	Egypt	EGY								29	CRUDE ANIMAL,VEG.MATERL.	1	No Quantity							3746			0
S3	2000	2000	2000	2	0	2	Export	196	Cyprus	CYP	826	United Kingdom	GBR								29	CRUDE ANIMAL,VEG.MATERL.	1	No Quantity							24395			0
S3	2000	2000	2000	2	0	2	Export	196	Cyprus	CYP	842	USA	USA								29	CRUDE ANIMAL,VEG.MATERL.	1	No Quantity							524			0
S3	2000	2000	2000	2	0	2	Export	196	Cyprus	CYP	899	Areas, nes									29	CRUDE ANIMAL,VEG.MATERL.	1	No Quantity							1253			0
S3	2000	2000	2000	2	0	2	Export	191	Croatia	HRV	0	World	WLD								32	COAL, COKE, BRIQUETTES	1	No Quantity							170185			0
S3	2000	2000	2000	2	0	2	Export	191	Croatia	HRV	70	Bosnia Herzegovina	BIH								32	COAL, COKE, BRIQUETTES	1	No Quantity							5083			0
S3	2000	2000	2000	2	0	2	Export	191	Croatia	HRV	381	Italy	ITA								32	COAL, COKE, BRIQUETTES	1	No Quantity							124044			0
S3	2000	2000	2000	2	0	2	Export	191	Croatia	HRV	705	Slovenia	SVN								32	COAL, COKE, BRIQUETTES	1	No Quantity							40707			0
S3	2000	2000	2000	2	0	2	Export	191	Croatia	HRV	891	Serbia and Montenegro	SCG								32	COAL, COKE, BRIQUETTES	1	No Quantity							351			0
S3	2000	2000	2000	2	0	2	Export	191	Croatia	HRV	0	World	WLD								33	PETROLEUM,PETROL.PRODUCT	1	No Quantity							381893269			0
S3	2000	2000	2000	2	0	2	Export	191	Croatia	HRV	8	Albania	ALB								33	PETROLEUM,PETROL.PRODUCT	1	No Quantity							1153660			0
S3	2000	2000	2000	2	0	2	Export	191	Croatia	HRV	12	Algeria	DZA								33	PETROLEUM,PETROL.PRODUCT	1	No Quantity							14742			0
S3	2000	2000	2000	2	0	2	Export	191	Croatia	HRV	28	Antigua and Barbuda	ATG								33	PETROLEUM,PETROL.PRODUCT	1	No Quantity							118764			0
S3	2000	2000	2000	2	0	2	Export	191	Croatia	HRV	31	Azerbaijan	AZE								33	PETROLEUM,PETROL.PRODUCT	1	No Quantity							21678			0
S3	2000	2000	2000	2	0	2	Export	191	Croatia	HRV	40	Austria	AUT								33	PETROLEUM,PETROL.PRODUCT	1	No Quantity							3083678			0
S3	2000	2000	2000	2	0	2	Export	191	Croatia	HRV	44	Bahamas	BHS								33	PETROLEUM,PETROL.PRODUCT	1	No Quantity							14867			0
S3	2000	2000	2000	2	0	2	Export	191	Croatia	HRV	56	Belgium	BEL								33	PETROLEUM,PETROL.PRODUCT	1	No Quantity							12407			0
S3	2000	2000	2000	2	0	2	Export	191	Croatia	HRV	60	Bermuda	BMU								33	PETROLEUM,PETROL.PRODUCT	1	No Quantity							13212			0
S3	2000	2000	2000	2	0	2	Export	191	Croatia	HRV	68	Bolivia (Plurinational State of)	BOL								33	PETROLEUM,PETROL.PRODUCT	1	No Quantity							8807			0
S3	2000	2000	2000	2	0	2	Export	191	Croatia	HRV	70	Bosnia Herzegovina	BIH								33	PETROLEUM,PETROL.PRODUCT	1	No Quantity							89336082			0
S3	2000	2000	2000	2	0	2	Export	191	Croatia	HRV	84	Belize	BLZ								33	PETROLEUM,PETROL.PRODUCT	1	No Quantity							30707			0
S3	2000	2000	2000	2	0	2	Export	191	Croatia	HRV	100	Bulgaria	BGR								33	PETROLEUM,PETROL.PRODUCT	1	No Quantity							1643519			0
S3	2000	2000	2000	2	0	2	Export	191	Croatia	HRV	112	Belarus	BLR								33	PETROLEUM,PETROL.PRODUCT	1	No Quantity							52252			0
S3	2000	2000	2000	2	0	2	Export	191	Croatia	HRV	116	Cambodia	KHM								33	PETROLEUM,PETROL.PRODUCT	1	No Quantity							9386			0
S3	2000	2000	2000	2	0	2	Export	191	Croatia	HRV	196	Cyprus	CYP								33	PETROLEUM,PETROL.PRODUCT	1	No Quantity							45829			0
S3	2000	2000	2000	2	0	2	Export	191	Croatia	HRV	203	Czechia	CZE								33	PETROLEUM,PETROL.PRODUCT	1	No Quantity							86258			0
S3	2000	2000	2000	2	0	2	Export	191	Croatia	HRV	208	Denmark	DNK								33	PETROLEUM,PETROL.PRODUCT	1	No Quantity							11728			0
S3	2000	2000	2000	2	0	2	Export	191	Croatia	HRV	251	France	FRA								33	PETROLEUM,PETROL.PRODUCT	1	No Quantity							7967046			0
S3	2000	2000	2000	2	0	2	Export	191	Croatia	HRV	268	Georgia	GEO								33	PETROLEUM,PETROL.PRODUCT	1	No Quantity							7771			0
S3	2000	2000	2000	2	0	2	Export	191	Croatia	HRV	276	Germany	DEU								33	PETROLEUM,PETROL.PRODUCT	1	No Quantity							1087655			0
S3	2000	2000	2000	2	0	2	Export	191	Croatia	HRV	292	Gibraltar	GIB								33	PETROLEUM,PETROL.PRODUCT	1	No Quantity							4037940			0
S3	2000	2000	2000	2	0	2	Export	191	Croatia	HRV	300	Greece	GRC								33	PETROLEUM,PETROL.PRODUCT	1	No Quantity							15323408			0
S3	2000	2000	2000	2	0	2	Export	191	Croatia	HRV	340	Honduras	HND								33	PETROLEUM,PETROL.PRODUCT	1	No Quantity							25466			0
S3	2000	2000	2000	2	0	2	Export	191	Croatia	HRV	348	Hungary	HUN								33	PETROLEUM,PETROL.PRODUCT	1	No Quantity							18203295			0
S3	2000	2000	2000	2	0	2	Export	191	Croatia	HRV	364	Iran	IRN								33	PETROLEUM,PETROL.PRODUCT	1	No Quantity							49794			0
S3	2000	2000	2000	2	0	2	Export	191	Croatia	HRV	381	Italy	ITA								33	PETROLEUM,PETROL.PRODUCT	1	No Quantity							44317926			0
S3	2000	2000	2000	2	0	2	Export	191	Croatia	HRV	384	Côte d'Ivoire	CIV								33	PETROLEUM,PETROL.PRODUCT	1	No Quantity							11133563			0
S3	2000	2000	2000	2	0	2	Export	191	Croatia	HRV	422	Lebanon	LBN								33	PETROLEUM,PETROL.PRODUCT	1	No Quantity							4894			0
S3	2000	2000	2000	2	0	2	Export	191	Croatia	HRV	430	Liberia	LBR								33	PETROLEUM,PETROL.PRODUCT	1	No Quantity							217854			0
S3	2000	2000	2000	2	0	2	Export	191	Croatia	HRV	434	Libya	LBY								33	PETROLEUM,PETROL.PRODUCT	1	No Quantity							34651			0
S3	2000	2000	2000	2	0	2	Export	191	Croatia	HRV	442	Luxembourg	LUX								33	PETROLEUM,PETROL.PRODUCT	1	No Quantity							10517			0
S3	2000	2000	2000	2	0	2	Export	191	Croatia	HRV	470	Malta	MLT								33	PETROLEUM,PETROL.PRODUCT	1	No Quantity							566601			0
S3	2000	2000	2000	2	0	2	Export	191	Croatia	HRV	504	Morocco	MAR								33	PETROLEUM,PETROL.PRODUCT	1	No Quantity							21865			0
S3	2000	2000	2000	2	0	2	Export	191	Croatia	HRV	528	Netherlands	NLD								33	PETROLEUM,PETROL.PRODUCT	1	No Quantity							6734			0
S3	2000	2000	2000	2	0	2	Export	191	Croatia	HRV	566	Nigeria	NGA								33	PETROLEUM,PETROL.PRODUCT	1	No Quantity							2811943			0
S3	2000	2000	2000	2	0	2	Export	191	Croatia	HRV	579	Norway	NOR								33	PETROLEUM,PETROL.PRODUCT	1	No Quantity							409507			0
S3	2000	2000	2000	2	0	2	Export	191	Croatia	HRV	591	Panama	PAN								33	PETROLEUM,PETROL.PRODUCT	1	No Quantity							169860			0
S3	2000	2000	2000	2	0	2	Export	191	Croatia	HRV	616	Poland	POL								33	PETROLEUM,PETROL.PRODUCT	1	No Quantity							20699			0
S3	2000	2000	2000	2	0	2	Export	191	Croatia	HRV	620	Portugal	PRT								33	PETROLEUM,PETROL.PRODUCT	1	No Quantity							14155			0
S3	2000	2000	2000	2	0	2	Export	191	Croatia	HRV	642	Romania	ROU								33	PETROLEUM,PETROL.PRODUCT	1	No Quantity							107386			0
S3	2000	2000	2000	2	0	2	Export	191	Croatia	HRV	643	Russian Federation	RUS								33	PETROLEUM,PETROL.PRODUCT	1	No Quantity							662936			0
S3	2000	2000	2000	2	0	2	Export	191	Croatia	HRV	670	Saint Vincent and the Grenadines	VCT								33	PETROLEUM,PETROL.PRODUCT	1	No Quantity							303646			0
S3	2000	2000	2000	2	0	2	Export	191	Croatia	HRV	678	Sao Tome and Principe	STP								33	PETROLEUM,PETROL.PRODUCT	1	No Quantity							17309			0
S3	2000	2000	2000	2	0	2	Export	191	Croatia	HRV	699	India	IND								33	PETROLEUM,PETROL.PRODUCT	1	No Quantity							129315			0
S3	2000	2000	2000	2	0	2	Export	191	Croatia	HRV	702	Singapore	SGP								33	PETROLEUM,PETROL.PRODUCT	1	No Quantity							29076			0
S3	2000	2000	2000	2	0	2	Export	191	Croatia	HRV	703	Slovakia	SVK								33	PETROLEUM,PETROL.PRODUCT	1	No Quantity							2037272			0
S3	2000	2000	2000	2	0	2	Export	191	Croatia	HRV	705	Slovenia	SVN								33	PETROLEUM,PETROL.PRODUCT	1	No Quantity							116734791			0
S3	2000	2000	2000	2	0	2	Export	191	Croatia	HRV	757	Switzerland	CHE								33	PETROLEUM,PETROL.PRODUCT	1	No Quantity							170160			0
S3	2000	2000	2000	2	0	2	Export	191	Croatia	HRV	760	Syria	SYR								33	PETROLEUM,PETROL.PRODUCT	1	No Quantity							426641			0
S3	2000	2000	2000	2	0	2	Export	191	Croatia	HRV	788	Tunisia	TUN								33	PETROLEUM,PETROL.PRODUCT	1	No Quantity							92013			0
S3	2000	2000	2000	2	0	2	Export	191	Croatia	HRV	792	Turkey	TUR								33	PETROLEUM,PETROL.PRODUCT	1	No Quantity							49814			0
S3	2000	2000	2000	2	0	2	Export	191	Croatia	HRV	804	Ukraine	UKR								33	PETROLEUM,PETROL.PRODUCT	1	No Quantity							16395			0
S3	2000	2000	2000	2	0	2	Export	191	Croatia	HRV	807	North Macedonia	MKD								33	PETROLEUM,PETROL.PRODUCT	1	No Quantity							2689982			0
S3	2000	2000	2000	2	0	2	Export	191	Croatia	HRV	818	Egypt	EGY								33	PETROLEUM,PETROL.PRODUCT	1	No Quantity							76748			0
S3	2000	2000	2000	2	0	2	Export	191	Croatia	HRV	826	United Kingdom	GBR								33	PETROLEUM,PETROL.PRODUCT	1	No Quantity							4210089			0
S3	2000	2000	2000	2	0	2	Export	191	Croatia	HRV	842	USA	USA								33	PETROLEUM,PETROL.PRODUCT	1	No Quantity							12260260			0
S3	2000	2000	2000	2	0	2	Export	191	Croatia	HRV	891	Serbia and Montenegro	SCG								33	PETROLEUM,PETROL.PRODUCT	1	No Quantity							39771767			0
S3	2000	2000	2000	2	0	2	Export	191	Croatia	HRV	899	Areas, nes									33	PETROLEUM,PETROL.PRODUCT	1	No Quantity							6949			0
S3	2000	2000	2000	2	0	2	Export	196	Cyprus	CYP	0	World	WLD								33	PETROLEUM,PETROL.PRODUCT	1	No Quantity							101893018			0
S3	2000	2000	2000	2	0	2	Export	196	Cyprus	CYP	100	Bulgaria	BGR								33	PETROLEUM,PETROL.PRODUCT	1	No Quantity							9510			0
S3	2000	2000	2000	2	0	2	Export	196	Cyprus	CYP	251	France	FRA								33	PETROLEUM,PETROL.PRODUCT	1	No Quantity							32			0
S3	2000	2000	2000	2	0	2	Export	196	Cyprus	CYP	300	Greece	GRC								33	PETROLEUM,PETROL.PRODUCT	1	No Quantity							265040			0
S3	2000	2000	2000	2	0	2	Export	196	Cyprus	CYP	364	Iran	IRN								33	PETROLEUM,PETROL.PRODUCT	1	No Quantity							16			0
S3	2000	2000	2000	2	0	2	Export	196	Cyprus	CYP	376	Israel	ISR								33	PETROLEUM,PETROL.PRODUCT	1	No Quantity							151149			0
S3	2000	2000	2000	2	0	2	Export	196	Cyprus	CYP	381	Italy	ITA								33	PETROLEUM,PETROL.PRODUCT	1	No Quantity							2178			0
S3	2000	2000	2000	2	0	2	Export	196	Cyprus	CYP	400	Jordan	JOR								33	PETROLEUM,PETROL.PRODUCT	1	No Quantity							117224			0
S3	2000	2000	2000	2	0	2	Export	196	Cyprus	CYP	422	Lebanon	LBN								33	PETROLEUM,PETROL.PRODUCT	1	No Quantity							56948			0
S3	2000	2000	2000	2	0	2	Export	196	Cyprus	CYP	470	Malta	MLT								33	PETROLEUM,PETROL.PRODUCT	1	No Quantity							184805			0
S3	2000	2000	2000	2	0	2	Export	196	Cyprus	CYP	642	Romania	ROU								33	PETROLEUM,PETROL.PRODUCT	1	No Quantity							12533			0
S3	2000	2000	2000	2	0	2	Export	196	Cyprus	CYP	643	Russian Federation	RUS								33	PETROLEUM,PETROL.PRODUCT	1	No Quantity							8208			0
S3	2000	2000	2000	2	0	2	Export	196	Cyprus	CYP	724	Spain	ESP								33	PETROLEUM,PETROL.PRODUCT	1	No Quantity							704			0
S3	2000	2000	2000	2	0	2	Export	196	Cyprus	CYP	760	Syria	SYR								33	PETROLEUM,PETROL.PRODUCT	1	No Quantity							52829			0
S3	2000	2000	2000	2	0	2	Export	196	Cyprus	CYP	784	United Arab Emirates	ARE								33	PETROLEUM,PETROL.PRODUCT	1	No Quantity							342			0
S3	2000	2000	2000	2	0	2	Export	196	Cyprus	CYP	818	Egypt	EGY								33	PETROLEUM,PETROL.PRODUCT	1	No Quantity							722081			0
S3	2000	2000	2000	2	0	2	Export	196	Cyprus	CYP	826	United Kingdom	GBR								33	PETROLEUM,PETROL.PRODUCT	1	No Quantity							94091			0
S3	2000	2000	2000	2	0	2	Export	196	Cyprus	CYP	899	Areas, nes									33	PETROLEUM,PETROL.PRODUCT	1	No Quantity							100215328			0
S3	2000	2000	2000	2	0	2	Export	191	Croatia	HRV	0	World	WLD								34	GAS,NATURAL,MANUFACTURED	1	No Quantity							99720726			0
S3	2000	2000	2000	2	0	2	Export	191	Croatia	HRV	40	Austria	AUT								34	GAS,NATURAL,MANUFACTURED	1	No Quantity							3033887			0
S3	2000	2000	2000	2	0	2	Export	191	Croatia	HRV	70	Bosnia Herzegovina	BIH								34	GAS,NATURAL,MANUFACTURED	1	No Quantity							2681222			0
S3	2000	2000	2000	2	0	2	Export	191	Croatia	HRV	76	Brazil	BRA								34	GAS,NATURAL,MANUFACTURED	1	No Quantity							453372			0
S3	2000	2000	2000	2	0	2	Export	191	Croatia	HRV	203	Czechia	CZE								34	GAS,NATURAL,MANUFACTURED	1	No Quantity							2783418			0
S3	2000	2000	2000	2	0	2	Export	191	Croatia	HRV	348	Hungary	HUN								34	GAS,NATURAL,MANUFACTURED	1	No Quantity							9122984			0
S3	2000	2000	2000	2	0	2	Export	191	Croatia	HRV	381	Italy	ITA								34	GAS,NATURAL,MANUFACTURED	1	No Quantity							53419276			0
S3	2000	2000	2000	2	0	2	Export	191	Croatia	HRV	422	Lebanon	LBN								34	GAS,NATURAL,MANUFACTURED	1	No Quantity							4392109			0
S3	2000	2000	2000	2	0	2	Export	191	Croatia	HRV	616	Poland	POL								34	GAS,NATURAL,MANUFACTURED	1	No Quantity							239502			0
S3	2000	2000	2000	2	0	2	Export	191	Croatia	HRV	699	India	IND								34	GAS,NATURAL,MANUFACTURED	1	No Quantity							702362			0
S3	2000	2000	2000	2	0	2	Export	191	Croatia	HRV	703	Slovakia	SVK								34	GAS,NATURAL,MANUFACTURED	1	No Quantity							1174597			0
S3	2000	2000	2000	2	0	2	Export	191	Croatia	HRV	705	Slovenia	SVN								34	GAS,NATURAL,MANUFACTURED	1	No Quantity							17018953			0
S3	2000	2000	2000	2	0	2	Export	191	Croatia	HRV	757	Switzerland	CHE								34	GAS,NATURAL,MANUFACTURED	1	No Quantity							2923599			0
S3	2000	2000	2000	2	0	2	Export	191	Croatia	HRV	792	Turkey	TUR								34	GAS,NATURAL,MANUFACTURED	1	No Quantity							1299436			0
S3	2000	2000	2000	2	0	2	Export	191	Croatia	HRV	807	North Macedonia	MKD								34	GAS,NATURAL,MANUFACTURED	1	No Quantity							152823			0
S3	2000	2000	2000	2	0	2	Export	191	Croatia	HRV	826	United Kingdom	GBR								34	GAS,NATURAL,MANUFACTURED	1	No Quantity							11910			0
S3	2000	2000	2000	2	0	2	Export	191	Croatia	HRV	891	Serbia and Montenegro	SCG								34	GAS,NATURAL,MANUFACTURED	1	No Quantity							311276			0
S3	2000	2000	2000	2	0	2	Export	191	Croatia	HRV	0	World	WLD								35	ELECTRIC CURRENT	1	No Quantity							4038469			0
S3	2000	2000	2000	2	0	2	Export	191	Croatia	HRV	40	Austria	AUT								35	ELECTRIC CURRENT	1	No Quantity							1007856			0
S3	2000	2000	2000	2	0	2	Export	191	Croatia	HRV	70	Bosnia Herzegovina	BIH								35	ELECTRIC CURRENT	1	No Quantity							713075			0
S3	2000	2000	2000	2	0	2	Export	191	Croatia	HRV	348	Hungary	HUN								35	ELECTRIC CURRENT	1	No Quantity							63426			0
S3	2000	2000	2000	2	0	2	Export	191	Croatia	HRV	381	Italy	ITA								35	ELECTRIC CURRENT	1	No Quantity							622658			0
S3	2000	2000	2000	2	0	2	Export	191	Croatia	HRV	705	Slovenia	SVN								35	ELECTRIC CURRENT	1	No Quantity							28366			0
S3	2000	2000	2000	2	0	2	Export	191	Croatia	HRV	757	Switzerland	CHE								35	ELECTRIC CURRENT	1	No Quantity							1412892			0
S3	2000	2000	2000	2	0	2	Export	191	Croatia	HRV	826	United Kingdom	GBR								35	ELECTRIC CURRENT	1	No Quantity							190196			0
S3	2000	2000	2000	2	0	2	Export	191	Croatia	HRV	0	World	WLD								41	ANIMAL OILS AND FATS	1	No Quantity							621846			0
S3	2000	2000	2000	2	0	2	Export	191	Croatia	HRV	56	Belgium	BEL								41	ANIMAL OILS AND FATS	1	No Quantity							8428			0
S3	2000	2000	2000	2	0	2	Export	191	Croatia	HRV	70	Bosnia Herzegovina	BIH								41	ANIMAL OILS AND FATS	1	No Quantity							3409			0
S3	2000	2000	2000	2	0	2	Export	191	Croatia	HRV	100	Bulgaria	BGR								41	ANIMAL OILS AND FATS	1	No Quantity							6289			0
S3	2000	2000	2000	2	0	2	Export	191	Croatia	HRV	251	France	FRA								41	ANIMAL OILS AND FATS	1	No Quantity							19430			0
S3	2000	2000	2000	2	0	2	Export	191	Croatia	HRV	276	Germany	DEU								41	ANIMAL OILS AND FATS	1	No Quantity							1318			0
S3	2000	2000	2000	2	0	2	Export	191	Croatia	HRV	348	Hungary	HUN								41	ANIMAL OILS AND FATS	1	No Quantity							817			0
S3	2000	2000	2000	2	0	2	Export	191	Croatia	HRV	381	Italy	ITA								41	ANIMAL OILS AND FATS	1	No Quantity							50837			0
S3	2000	2000	2000	2	0	2	Export	191	Croatia	HRV	528	Netherlands	NLD								41	ANIMAL OILS AND FATS	1	No Quantity							335523			0
S3	2000	2000	2000	2	0	2	Export	191	Croatia	HRV	616	Poland	POL								41	ANIMAL OILS AND FATS	1	No Quantity							12408			0
S3	2000	2000	2000	2	0	2	Export	191	Croatia	HRV	705	Slovenia	SVN								41	ANIMAL OILS AND FATS	1	No Quantity							172201			0
S3	2000	2000	2000	2	0	2	Export	191	Croatia	HRV	818	Egypt	EGY								41	ANIMAL OILS AND FATS	1	No Quantity							159			0
S3	2000	2000	2000	2	0	2	Export	191	Croatia	HRV	891	Serbia and Montenegro	SCG								41	ANIMAL OILS AND FATS	1	No Quantity							11027			0
S3	2000	2000	2000	2	0	2	Export	196	Cyprus	CYP	0	World	WLD								41	ANIMAL OILS AND FATS	1	No Quantity							626201			0
S3	2000	2000	2000	2	0	2	Export	196	Cyprus	CYP	8	Albania	ALB								41	ANIMAL OILS AND FATS	1	No Quantity							3243			0
S3	2000	2000	2000	2	0	2	Export	196	Cyprus	CYP	100	Bulgaria	BGR								41	ANIMAL OILS AND FATS	1	No Quantity							10175			0
S3	2000	2000	2000	2	0	2	Export	196	Cyprus	CYP	376	Israel	ISR								41	ANIMAL OILS AND FATS	1	No Quantity							591678			0
S3	2000	2000	2000	2	0	2	Export	196	Cyprus	CYP	422	Lebanon	LBN								41	ANIMAL OILS AND FATS	1	No Quantity							12794			0
S3	2000	2000	2000	2	0	2	Export	196	Cyprus	CYP	643	Russian Federation	RUS								41	ANIMAL OILS AND FATS	1	No Quantity							2784			0
S3	2000	2000	2000	2	0	2	Export	196	Cyprus	CYP	807	North Macedonia	MKD								41	ANIMAL OILS AND FATS	1	No Quantity							4181			0
S3	2000	2000	2000	2	0	2	Export	196	Cyprus	CYP	891	Serbia and Montenegro	SCG								41	ANIMAL OILS AND FATS	1	No Quantity							1347			0
S3	2000	2000	2000	2	0	2	Export	191	Croatia	HRV	0	World	WLD								42	FIXED VEG. FATS AND OILS	1	No Quantity							2889787			0
S3	2000	2000	2000	2	0	2	Export	191	Croatia	HRV	32	Argentina	ARG								42	FIXED VEG. FATS AND OILS	1	No Quantity							459			0
S3	2000	2000	2000	2	0	2	Export	191	Croatia	HRV	70	Bosnia Herzegovina	BIH								42	FIXED VEG. FATS AND OILS	1	No Quantity							2392886			0
S3	2000	2000	2000	2	0	2	Export	191	Croatia	HRV	124	Canada	CAN								42	FIXED VEG. FATS AND OILS	1	No Quantity							8827			0
S3	2000	2000	2000	2	0	2	Export	191	Croatia	HRV	251	France	FRA								42	FIXED VEG. FATS AND OILS	1	No Quantity							26498			0
S3	2000	2000	2000	2	0	2	Export	191	Croatia	HRV	276	Germany	DEU								42	FIXED VEG. FATS AND OILS	1	No Quantity							7491			0
S3	2000	2000	2000	2	0	2	Export	191	Croatia	HRV	381	Italy	ITA								42	FIXED VEG. FATS AND OILS	1	No Quantity							7008			0
S3	2000	2000	2000	2	0	2	Export	191	Croatia	HRV	554	New Zealand	NZL								42	FIXED VEG. FATS AND OILS	1	No Quantity							1687			0
S3	2000	2000	2000	2	0	2	Export	191	Croatia	HRV	703	Slovakia	SVK								42	FIXED VEG. FATS AND OILS	1	No Quantity							10327			0
S3	2000	2000	2000	2	0	2	Export	191	Croatia	HRV	705	Slovenia	SVN								42	FIXED VEG. FATS AND OILS	1	No Quantity							295404			0
S3	2000	2000	2000	2	0	2	Export	191	Croatia	HRV	752	Sweden	SWE								42	FIXED VEG. FATS AND OILS	1	No Quantity							1099			0
S3	2000	2000	2000	2	0	2	Export	191	Croatia	HRV	807	North Macedonia	MKD								42	FIXED VEG. FATS AND OILS	1	No Quantity							38812			0
S3	2000	2000	2000	2	0	2	Export	191	Croatia	HRV	842	USA	USA								42	FIXED VEG. FATS AND OILS	1	No Quantity							35409			0
S3	2000	2000	2000	2	0	2	Export	191	Croatia	HRV	891	Serbia and Montenegro	SCG								42	FIXED VEG. FATS AND OILS	1	No Quantity							63880			0
S3	2000	2000	2000	2	0	2	Export	196	Cyprus	CYP	0	World	WLD								42	FIXED VEG. FATS AND OILS	1	No Quantity							3935251			0
S3	2000	2000	2000	2	0	2	Export	196	Cyprus	CYP	48	Bahrain	BHR								42	FIXED VEG. FATS AND OILS	1	No Quantity							70645			0
S3	2000	2000	2000	2	0	2	Export	196	Cyprus	CYP	51	Armenia	ARM								42	FIXED VEG. FATS AND OILS	1	No Quantity							124209			0
S3	2000	2000	2000	2	0	2	Export	196	Cyprus	CYP	376	Israel	ISR								42	FIXED VEG. FATS AND OILS	1	No Quantity							205812			0
S3	2000	2000	2000	2	0	2	Export	196	Cyprus	CYP	404	Kenya	KEN								42	FIXED VEG. FATS AND OILS	1	No Quantity							10198			0
S3	2000	2000	2000	2	0	2	Export	196	Cyprus	CYP	414	Kuwait	KWT								42	FIXED VEG. FATS AND OILS	1	No Quantity							123556			0
S3	2000	2000	2000	2	0	2	Export	196	Cyprus	CYP	422	Lebanon	LBN								42	FIXED VEG. FATS AND OILS	1	No Quantity							255593			0
S3	2000	2000	2000	2	0	2	Export	196	Cyprus	CYP	480	Mauritius	MUS								42	FIXED VEG. FATS AND OILS	1	No Quantity							31619			0
S3	2000	2000	2000	2	0	2	Export	196	Cyprus	CYP	512	Oman	OMN								42	FIXED VEG. FATS AND OILS	1	No Quantity							126463			0
S3	2000	2000	2000	2	0	2	Export	196	Cyprus	CYP	634	Qatar	QAT								42	FIXED VEG. FATS AND OILS	1	No Quantity							22570			0
S3	2000	2000	2000	2	0	2	Export	196	Cyprus	CYP	643	Russian Federation	RUS								42	FIXED VEG. FATS AND OILS	1	No Quantity							236026			0
S3	2000	2000	2000	2	0	2	Export	196	Cyprus	CYP	682	Saudi Arabia	SAU								42	FIXED VEG. FATS AND OILS	1	No Quantity							19934			0
S3	2000	2000	2000	2	0	2	Export	196	Cyprus	CYP	757	Switzerland	CHE								42	FIXED VEG. FATS AND OILS	1	No Quantity							362			0
S3	2000	2000	2000	2	0	2	Export	196	Cyprus	CYP	760	Syria	SYR								42	FIXED VEG. FATS AND OILS	1	No Quantity							2305070			0
S3	2000	2000	2000	2	0	2	Export	196	Cyprus	CYP	784	United Arab Emirates	ARE								42	FIXED VEG. FATS AND OILS	1	No Quantity							83971			0
S3	2000	2000	2000	2	0	2	Export	196	Cyprus	CYP	826	United Kingdom	GBR								42	FIXED VEG. FATS AND OILS	1	No Quantity							308198			0
S3	2000	2000	2000	2	0	2	Export	196	Cyprus	CYP	834	United Rep. of Tanzania	TZA								42	FIXED VEG. FATS AND OILS	1	No Quantity							11003			0
S3	2000	2000	2000	2	0	2	Export	196	Cyprus	CYP	842	USA	USA								42	FIXED VEG. FATS AND OILS	1	No Quantity							21			0
S3	2000	2000	2000	2	0	2	Export	191	Croatia	HRV	0	World	WLD								43	ANIMAL,VEG.FATS,OILS,NES	1	No Quantity							1726298			0
S3	2000	2000	2000	2	0	2	Export	191	Croatia	HRV	40	Austria	AUT								43	ANIMAL,VEG.FATS,OILS,NES	1	No Quantity							81262			0
S3	2000	2000	2000	2	0	2	Export	191	Croatia	HRV	70	Bosnia Herzegovina	BIH								43	ANIMAL,VEG.FATS,OILS,NES	1	No Quantity							407148			0
S3	2000	2000	2000	2	0	2	Export	191	Croatia	HRV	203	Czechia	CZE								43	ANIMAL,VEG.FATS,OILS,NES	1	No Quantity							9147			0
S3	2000	2000	2000	2	0	2	Export	191	Croatia	HRV	276	Germany	DEU								43	ANIMAL,VEG.FATS,OILS,NES	1	No Quantity							309707			0
S3	2000	2000	2000	2	0	2	Export	191	Croatia	HRV	381	Italy	ITA								43	ANIMAL,VEG.FATS,OILS,NES	1	No Quantity							5532			0
S3	2000	2000	2000	2	0	2	Export	191	Croatia	HRV	528	Netherlands	NLD								43	ANIMAL,VEG.FATS,OILS,NES	1	No Quantity							4210			0
S3	2000	2000	2000	2	0	2	Export	191	Croatia	HRV	703	Slovakia	SVK								43	ANIMAL,VEG.FATS,OILS,NES	1	No Quantity							1807			0
S3	2000	2000	2000	2	0	2	Export	191	Croatia	HRV	705	Slovenia	SVN								43	ANIMAL,VEG.FATS,OILS,NES	1	No Quantity							886992			0
S3	2000	2000	2000	2	0	2	Export	191	Croatia	HRV	818	Egypt	EGY								43	ANIMAL,VEG.FATS,OILS,NES	1	No Quantity							263			0
S3	2000	2000	2000	2	0	2	Export	191	Croatia	HRV	842	USA	USA								43	ANIMAL,VEG.FATS,OILS,NES	1	No Quantity							20230			0
S3	2000	2000	2000	2	0	2	Export	196	Cyprus	CYP	0	World	WLD								43	ANIMAL,VEG.FATS,OILS,NES	1	No Quantity							5655			0
S3	2000	2000	2000	2	0	2	Export	196	Cyprus	CYP	300	Greece	GRC								43	ANIMAL,VEG.FATS,OILS,NES	1	No Quantity							5655			0
S3	2000	2000	2000	2	0	2	Export	191	Croatia	HRV	0	World	WLD								51	ORGANIC CHEMICALS	1	No Quantity							67327248			0
S3	2000	2000	2000	2	0	2	Export	191	Croatia	HRV	32	Argentina	ARG								51	ORGANIC CHEMICALS	1	No Quantity							1756616			0
S3	2000	2000	2000	2	0	2	Export	191	Croatia	HRV	36	Australia	AUS								51	ORGANIC CHEMICALS	1	No Quantity							65250			0
S3	2000	2000	2000	2	0	2	Export	191	Croatia	HRV	40	Austria	AUT								51	ORGANIC CHEMICALS	1	No Quantity							95617			0
S3	2000	2000	2000	2	0	2	Export	191	Croatia	HRV	56	Belgium	BEL								51	ORGANIC CHEMICALS	1	No Quantity							35102			0
S3	2000	2000	2000	2	0	2	Export	191	Croatia	HRV	70	Bosnia Herzegovina	BIH								51	ORGANIC CHEMICALS	1	No Quantity							881741			0
S3	2000	2000	2000	2	0	2	Export	191	Croatia	HRV	76	Brazil	BRA								51	ORGANIC CHEMICALS	1	No Quantity							4287			0
S3	2000	2000	2000	2	0	2	Export	191	Croatia	HRV	100	Bulgaria	BGR								51	ORGANIC CHEMICALS	1	No Quantity							60345			0
S3	2000	2000	2000	2	0	2	Export	191	Croatia	HRV	124	Canada	CAN								51	ORGANIC CHEMICALS	1	No Quantity							1477823			0
S3	2000	2000	2000	2	0	2	Export	191	Croatia	HRV	170	Colombia	COL								51	ORGANIC CHEMICALS	1	No Quantity							3520			0
S3	2000	2000	2000	2	0	2	Export	191	Croatia	HRV	203	Czechia	CZE								51	ORGANIC CHEMICALS	1	No Quantity							41809			0
S3	2000	2000	2000	2	0	2	Export	191	Croatia	HRV	208	Denmark	DNK								51	ORGANIC CHEMICALS	1	No Quantity							47223			0
S3	2000	2000	2000	2	0	2	Export	191	Croatia	HRV	251	France	FRA								51	ORGANIC CHEMICALS	1	No Quantity							1984275			0
S3	2000	2000	2000	2	0	2	Export	191	Croatia	HRV	276	Germany	DEU								51	ORGANIC CHEMICALS	1	No Quantity							2058140			0
S3	2000	2000	2000	2	0	2	Export	191	Croatia	HRV	300	Greece	GRC								51	ORGANIC CHEMICALS	1	No Quantity							10126931			0
S3	2000	2000	2000	2	0	2	Export	191	Croatia	HRV	344	China, Hong Kong SAR	HKG								51	ORGANIC CHEMICALS	1	No Quantity							72651			0
S3	2000	2000	2000	2	0	2	Export	191	Croatia	HRV	348	Hungary	HUN								51	ORGANIC CHEMICALS	1	No Quantity							138536			0
S3	2000	2000	2000	2	0	2	Export	191	Croatia	HRV	360	Indonesia	IDN								51	ORGANIC CHEMICALS	1	No Quantity							29831			0
S3	2000	2000	2000	2	0	2	Export	191	Croatia	HRV	372	Ireland	IRL								51	ORGANIC CHEMICALS	1	No Quantity							12784			0
S3	2000	2000	2000	2	0	2	Export	191	Croatia	HRV	376	Israel	ISR								51	ORGANIC CHEMICALS	1	No Quantity							2930519			0
S3	2000	2000	2000	2	0	2	Export	191	Croatia	HRV	381	Italy	ITA								51	ORGANIC CHEMICALS	1	No Quantity							4912748			0
S3	2000	2000	2000	2	0	2	Export	191	Croatia	HRV	392	Japan	JPN								51	ORGANIC CHEMICALS	1	No Quantity							20780			0
S3	2000	2000	2000	2	0	2	Export	191	Croatia	HRV	410	Rep. of Korea	KOR								51	ORGANIC CHEMICALS	1	No Quantity							24475			0
S3	2000	2000	2000	2	0	2	Export	191	Croatia	HRV	484	Mexico	MEX								51	ORGANIC CHEMICALS	1	No Quantity							5190			0
S3	2000	2000	2000	2	0	2	Export	191	Croatia	HRV	490	Other Asia, nes									51	ORGANIC CHEMICALS	1	No Quantity							21868			0
S3	2000	2000	2000	2	0	2	Export	191	Croatia	HRV	528	Netherlands	NLD								51	ORGANIC CHEMICALS	1	No Quantity							493191			0
S3	2000	2000	2000	2	0	2	Export	191	Croatia	HRV	579	Norway	NOR								51	ORGANIC CHEMICALS	1	No Quantity							2071			0
S3	2000	2000	2000	2	0	2	Export	191	Croatia	HRV	586	Pakistan	PAK								51	ORGANIC CHEMICALS	1	No Quantity							1776			0
S3	2000	2000	2000	2	0	2	Export	191	Croatia	HRV	620	Portugal	PRT								51	ORGANIC CHEMICALS	1	No Quantity							2653309			0
S3	2000	2000	2000	2	0	2	Export	191	Croatia	HRV	642	Romania	ROU								51	ORGANIC CHEMICALS	1	No Quantity							2302			0
S3	2000	2000	2000	2	0	2	Export	191	Croatia	HRV	643	Russian Federation	RUS								51	ORGANIC CHEMICALS	1	No Quantity							60898			0
S3	2000	2000	2000	2	0	2	Export	191	Croatia	HRV	699	India	IND								51	ORGANIC CHEMICALS	1	No Quantity							23576			0
S3	2000	2000	2000	2	0	2	Export	191	Croatia	HRV	703	Slovakia	SVK								51	ORGANIC CHEMICALS	1	No Quantity							12374			0
S3	2000	2000	2000	2	0	2	Export	191	Croatia	HRV	705	Slovenia	SVN								51	ORGANIC CHEMICALS	1	No Quantity							1171897			0
S3	2000	2000	2000	2	0	2	Export	191	Croatia	HRV	724	Spain	ESP								51	ORGANIC CHEMICALS	1	No Quantity							28462			0
S3	2000	2000	2000	2	0	2	Export	191	Croatia	HRV	752	Sweden	SWE								51	ORGANIC CHEMICALS	1	No Quantity							794			0
S3	2000	2000	2000	2	0	2	Export	191	Croatia	HRV	757	Switzerland	CHE								51	ORGANIC CHEMICALS	1	No Quantity							1688023			0
S3	2000	2000	2000	2	0	2	Export	191	Croatia	HRV	764	Thailand	THA								51	ORGANIC CHEMICALS	1	No Quantity							52703			0
S3	2000	2000	2000	2	0	2	Export	191	Croatia	HRV	792	Turkey	TUR								51	ORGANIC CHEMICALS	1	No Quantity							21185562			0
S3	2000	2000	2000	2	0	2	Export	191	Croatia	HRV	807	North Macedonia	MKD								51	ORGANIC CHEMICALS	1	No Quantity							53331			0
S3	2000	2000	2000	2	0	2	Export	191	Croatia	HRV	818	Egypt	EGY								51	ORGANIC CHEMICALS	1	No Quantity							143179			0
S3	2000	2000	2000	2	0	2	Export	191	Croatia	HRV	826	United Kingdom	GBR								51	ORGANIC CHEMICALS	1	No Quantity							8242186			0
S3	2000	2000	2000	2	0	2	Export	191	Croatia	HRV	842	USA	USA								51	ORGANIC CHEMICALS	1	No Quantity							4562873			0
S3	2000	2000	2000	2	0	2	Export	191	Croatia	HRV	891	Serbia and Montenegro	SCG								51	ORGANIC CHEMICALS	1	No Quantity							140680			0
S3	2000	2000	2000	2	0	2	Export	196	Cyprus	CYP	0	World	WLD								51	ORGANIC CHEMICALS	1	No Quantity							704479			0
S3	2000	2000	2000	2	0	2	Export	196	Cyprus	CYP	48	Bahrain	BHR								51	ORGANIC CHEMICALS	1	No Quantity							11407			0
S3	2000	2000	2000	2	0	2	Export	196	Cyprus	CYP	50	Bangladesh	BGD								51	ORGANIC CHEMICALS	1	No Quantity							19359			0
S3	2000	2000	2000	2	0	2	Export	196	Cyprus	CYP	188	Costa Rica	CRI								51	ORGANIC CHEMICALS	1	No Quantity							38897			0
S3	2000	2000	2000	2	0	2	Export	196	Cyprus	CYP	251	France	FRA								51	ORGANIC CHEMICALS	1	No Quantity							7077			0
S3	2000	2000	2000	2	0	2	Export	196	Cyprus	CYP	276	Germany	DEU								51	ORGANIC CHEMICALS	1	No Quantity							403			0
S3	2000	2000	2000	2	0	2	Export	196	Cyprus	CYP	300	Greece	GRC								51	ORGANIC CHEMICALS	1	No Quantity							20762			0
S3	2000	2000	2000	2	0	2	Export	196	Cyprus	CYP	344	China, Hong Kong SAR	HKG								51	ORGANIC CHEMICALS	1	No Quantity							14642			0
S3	2000	2000	2000	2	0	2	Export	196	Cyprus	CYP	348	Hungary	HUN								51	ORGANIC CHEMICALS	1	No Quantity							2639			0
S3	2000	2000	2000	2	0	2	Export	196	Cyprus	CYP	376	Israel	ISR								51	ORGANIC CHEMICALS	1	No Quantity							119867			0
S3	2000	2000	2000	2	0	2	Export	196	Cyprus	CYP	381	Italy	ITA								51	ORGANIC CHEMICALS	1	No Quantity							31561			0
S3	2000	2000	2000	2	0	2	Export	196	Cyprus	CYP	392	Japan	JPN								51	ORGANIC CHEMICALS	1	No Quantity							69609			0
S3	2000	2000	2000	2	0	2	Export	196	Cyprus	CYP	410	Rep. of Korea	KOR								51	ORGANIC CHEMICALS	1	No Quantity							7866			0
S3	2000	2000	2000	2	0	2	Export	196	Cyprus	CYP	422	Lebanon	LBN								51	ORGANIC CHEMICALS	1	No Quantity							4984			0
S3	2000	2000	2000	2	0	2	Export	196	Cyprus	CYP	512	Oman	OMN								51	ORGANIC CHEMICALS	1	No Quantity							29800			0
S3	2000	2000	2000	2	0	2	Export	196	Cyprus	CYP	604	Peru	PER								51	ORGANIC CHEMICALS	1	No Quantity							41940			0
S3	2000	2000	2000	2	0	2	Export	196	Cyprus	CYP	642	Romania	ROU								51	ORGANIC CHEMICALS	1	No Quantity							29164			0
S3	2000	2000	2000	2	0	2	Export	196	Cyprus	CYP	643	Russian Federation	RUS								51	ORGANIC CHEMICALS	1	No Quantity							24			0
S3	2000	2000	2000	2	0	2	Export	196	Cyprus	CYP	724	Spain	ESP								51	ORGANIC CHEMICALS	1	No Quantity							15888			0
S3	2000	2000	2000	2	0	2	Export	196	Cyprus	CYP	757	Switzerland	CHE								51	ORGANIC CHEMICALS	1	No Quantity							130709			0
S3	2000	2000	2000	2	0	2	Export	196	Cyprus	CYP	784	United Arab Emirates	ARE								51	ORGANIC CHEMICALS	1	No Quantity							358			0
S3	2000	2000	2000	2	0	2	Export	196	Cyprus	CYP	788	Tunisia	TUN								51	ORGANIC CHEMICALS	1	No Quantity							3460			0
S3	2000	2000	2000	2	0	2	Export	196	Cyprus	CYP	818	Egypt	EGY								51	ORGANIC CHEMICALS	1	No Quantity							25716			0
S3	2000	2000	2000	2	0	2	Export	196	Cyprus	CYP	826	United Kingdom	GBR								51	ORGANIC CHEMICALS	1	No Quantity							34292			0
S3	2000	2000	2000	2	0	2	Export	196	Cyprus	CYP	842	USA	USA								51	ORGANIC CHEMICALS	1	No Quantity							588			0
S3	2000	2000	2000	2	0	2	Export	196	Cyprus	CYP	858	Uruguay	URY								51	ORGANIC CHEMICALS	1	No Quantity							42409			0
S3	2000	2000	2000	2	0	2	Export	196	Cyprus	CYP	899	Areas, nes									51	ORGANIC CHEMICALS	1	No Quantity							1055			0
S3	2000	2000	2000	2	0	2	Export	191	Croatia	HRV	0	World	WLD								52	INORGANIC CHEMICALS	1	No Quantity							11548323			0
S3	2000	2000	2000	2	0	2	Export	191	Croatia	HRV	40	Austria	AUT								52	INORGANIC CHEMICALS	1	No Quantity							2440339			0
S3	2000	2000	2000	2	0	2	Export	191	Croatia	HRV	70	Bosnia Herzegovina	BIH								52	INORGANIC CHEMICALS	1	No Quantity							1305720			0
S3	2000	2000	2000	2	0	2	Export	191	Croatia	HRV	203	Czechia	CZE								52	INORGANIC CHEMICALS	1	No Quantity							874674			0
S3	2000	2000	2000	2	0	2	Export	191	Croatia	HRV	208	Denmark	DNK								52	INORGANIC CHEMICALS	1	No Quantity							1507			0
S3	2000	2000	2000	2	0	2	Export	191	Croatia	HRV	251	France	FRA								52	INORGANIC CHEMICALS	1	No Quantity							99			0
S3	2000	2000	2000	2	0	2	Export	191	Croatia	HRV	276	Germany	DEU								52	INORGANIC CHEMICALS	1	No Quantity							143794			0
S3	2000	2000	2000	2	0	2	Export	191	Croatia	HRV	348	Hungary	HUN								52	INORGANIC CHEMICALS	1	No Quantity							177745			0
S3	2000	2000	2000	2	0	2	Export	191	Croatia	HRV	381	Italy	ITA								52	INORGANIC CHEMICALS	1	No Quantity							2087531			0
S3	2000	2000	2000	2	0	2	Export	191	Croatia	HRV	442	Luxembourg	LUX								52	INORGANIC CHEMICALS	1	No Quantity							537			0
S3	2000	2000	2000	2	0	2	Export	191	Croatia	HRV	512	Oman	OMN								52	INORGANIC CHEMICALS	1	No Quantity							79			0
S3	2000	2000	2000	2	0	2	Export	191	Croatia	HRV	579	Norway	NOR								52	INORGANIC CHEMICALS	1	No Quantity							850			0
S3	2000	2000	2000	2	0	2	Export	191	Croatia	HRV	616	Poland	POL								52	INORGANIC CHEMICALS	1	No Quantity							70429			0
S3	2000	2000	2000	2	0	2	Export	191	Croatia	HRV	643	Russian Federation	RUS								52	INORGANIC CHEMICALS	1	No Quantity							580061			0
S3	2000	2000	2000	2	0	2	Export	191	Croatia	HRV	705	Slovenia	SVN								52	INORGANIC CHEMICALS	1	No Quantity							3063140			0
S3	2000	2000	2000	2	0	2	Export	191	Croatia	HRV	757	Switzerland	CHE								52	INORGANIC CHEMICALS	1	No Quantity							6830			0
S3	2000	2000	2000	2	0	2	Export	191	Croatia	HRV	804	Ukraine	UKR								52	INORGANIC CHEMICALS	1	No Quantity							1596			0
S3	2000	2000	2000	2	0	2	Export	191	Croatia	HRV	807	North Macedonia	MKD								52	INORGANIC CHEMICALS	1	No Quantity							38751			0
S3	2000	2000	2000	2	0	2	Export	191	Croatia	HRV	818	Egypt	EGY								52	INORGANIC CHEMICALS	1	No Quantity							388			0
S3	2000	2000	2000	2	0	2	Export	191	Croatia	HRV	842	USA	USA								52	INORGANIC CHEMICALS	1	No Quantity							39471			0
S3	2000	2000	2000	2	0	2	Export	191	Croatia	HRV	891	Serbia and Montenegro	SCG								52	INORGANIC CHEMICALS	1	No Quantity							714782			0
S3	2000	2000	2000	2	0	2	Export	196	Cyprus	CYP	0	World	WLD								52	INORGANIC CHEMICALS	1	No Quantity							148114			0
S3	2000	2000	2000	2	0	2	Export	196	Cyprus	CYP	56	Belgium	BEL								52	INORGANIC CHEMICALS	1	No Quantity							4016			0
S3	2000	2000	2000	2	0	2	Export	196	Cyprus	CYP	300	Greece	GRC								52	INORGANIC CHEMICALS	1	No Quantity							7871			0
S3	2000	2000	2000	2	0	2	Export	196	Cyprus	CYP	364	Iran	IRN								52	INORGANIC CHEMICALS	1	No Quantity							3768			0
S3	2000	2000	2000	2	0	2	Export	196	Cyprus	CYP	376	Israel	ISR								52	INORGANIC CHEMICALS	1	No Quantity							78821			0
S3	2000	2000	2000	2	0	2	Export	196	Cyprus	CYP	400	Jordan	JOR								52	INORGANIC CHEMICALS	1	No Quantity							306			0
S3	2000	2000	2000	2	0	2	Export	196	Cyprus	CYP	404	Kenya	KEN								52	INORGANIC CHEMICALS	1	No Quantity							44744			0
S3	2000	2000	2000	2	0	2	Export	196	Cyprus	CYP	422	Lebanon	LBN								52	INORGANIC CHEMICALS	1	No Quantity							3098			0
S3	2000	2000	2000	2	0	2	Export	196	Cyprus	CYP	528	Netherlands	NLD								52	INORGANIC CHEMICALS	1	No Quantity							242			0
S3	2000	2000	2000	2	0	2	Export	196	Cyprus	CYP	643	Russian Federation	RUS								52	INORGANIC CHEMICALS	1	No Quantity							1567			0
S3	2000	2000	2000	2	0	2	Export	196	Cyprus	CYP	826	United Kingdom	GBR								52	INORGANIC CHEMICALS	1	No Quantity							522			0
S3	2000	2000	2000	2	0	2	Export	196	Cyprus	CYP	842	USA	USA								52	INORGANIC CHEMICALS	1	No Quantity							3159			0
S3	2000	2000	2000	2	0	2	Export	191	Croatia	HRV	0	World	WLD								53	DYES,COLOURING MATERIALS	1	No Quantity							15412900			0
S3	2000	2000	2000	2	0	2	Export	191	Croatia	HRV	8	Albania	ALB								53	DYES,COLOURING MATERIALS	1	No Quantity							2367			0
S3	2000	2000	2000	2	0	2	Export	191	Croatia	HRV	40	Austria	AUT								53	DYES,COLOURING MATERIALS	1	No Quantity							562888			0
S3	2000	2000	2000	2	0	2	Export	191	Croatia	HRV	56	Belgium	BEL								53	DYES,COLOURING MATERIALS	1	No Quantity							36592			0
S3	2000	2000	2000	2	0	2	Export	191	Croatia	HRV	70	Bosnia Herzegovina	BIH								53	DYES,COLOURING MATERIALS	1	No Quantity							5827256			0
S3	2000	2000	2000	2	0	2	Export	191	Croatia	HRV	84	Belize	BLZ								53	DYES,COLOURING MATERIALS	1	No Quantity							1634			0
S3	2000	2000	2000	2	0	2	Export	191	Croatia	HRV	100	Bulgaria	BGR								53	DYES,COLOURING MATERIALS	1	No Quantity							3209			0
S3	2000	2000	2000	2	0	2	Export	191	Croatia	HRV	112	Belarus	BLR								53	DYES,COLOURING MATERIALS	1	No Quantity							6280			0
S3	2000	2000	2000	2	0	2	Export	191	Croatia	HRV	196	Cyprus	CYP								53	DYES,COLOURING MATERIALS	1	No Quantity							48751			0
S3	2000	2000	2000	2	0	2	Export	191	Croatia	HRV	203	Czechia	CZE								53	DYES,COLOURING MATERIALS	1	No Quantity							77396			0
S3	2000	2000	2000	2	0	2	Export	191	Croatia	HRV	208	Denmark	DNK								53	DYES,COLOURING MATERIALS	1	No Quantity							193841			0
S3	2000	2000	2000	2	0	2	Export	191	Croatia	HRV	251	France	FRA								53	DYES,COLOURING MATERIALS	1	No Quantity							14303			0
S3	2000	2000	2000	2	0	2	Export	191	Croatia	HRV	276	Germany	DEU								53	DYES,COLOURING MATERIALS	1	No Quantity							94335			0
S3	2000	2000	2000	2	0	2	Export	191	Croatia	HRV	348	Hungary	HUN								53	DYES,COLOURING MATERIALS	1	No Quantity							211872			0
S3	2000	2000	2000	2	0	2	Export	191	Croatia	HRV	381	Italy	ITA								53	DYES,COLOURING MATERIALS	1	No Quantity							1216718			0
S3	2000	2000	2000	2	0	2	Export	191	Croatia	HRV	430	Liberia	LBR								53	DYES,COLOURING MATERIALS	1	No Quantity							3735			0
S3	2000	2000	2000	2	0	2	Export	191	Croatia	HRV	434	Libya	LBY								53	DYES,COLOURING MATERIALS	1	No Quantity							454			0
S3	2000	2000	2000	2	0	2	Export	191	Croatia	HRV	504	Morocco	MAR								53	DYES,COLOURING MATERIALS	1	No Quantity							14283			0
S3	2000	2000	2000	2	0	2	Export	191	Croatia	HRV	528	Netherlands	NLD								53	DYES,COLOURING MATERIALS	1	No Quantity							94632			0
S3	2000	2000	2000	2	0	2	Export	191	Croatia	HRV	579	Norway	NOR								53	DYES,COLOURING MATERIALS	1	No Quantity							8573			0
S3	2000	2000	2000	2	0	2	Export	191	Croatia	HRV	591	Panama	PAN								53	DYES,COLOURING MATERIALS	1	No Quantity							20815			0
S3	2000	2000	2000	2	0	2	Export	191	Croatia	HRV	643	Russian Federation	RUS								53	DYES,COLOURING MATERIALS	1	No Quantity							1974136			0
S3	2000	2000	2000	2	0	2	Export	191	Croatia	HRV	702	Singapore	SGP								53	DYES,COLOURING MATERIALS	1	No Quantity							17265			0
S3	2000	2000	2000	2	0	2	Export	191	Croatia	HRV	703	Slovakia	SVK								53	DYES,COLOURING MATERIALS	1	No Quantity							812207			0
S3	2000	2000	2000	2	0	2	Export	191	Croatia	HRV	705	Slovenia	SVN								53	DYES,COLOURING MATERIALS	1	No Quantity							1425786			0
S3	2000	2000	2000	2	0	2	Export	191	Croatia	HRV	724	Spain	ESP								53	DYES,COLOURING MATERIALS	1	No Quantity							84157			0
S3	2000	2000	2000	2	0	2	Export	191	Croatia	HRV	757	Switzerland	CHE								53	DYES,COLOURING MATERIALS	1	No Quantity							70119			0
S3	2000	2000	2000	2	0	2	Export	191	Croatia	HRV	804	Ukraine	UKR								53	DYES,COLOURING MATERIALS	1	No Quantity							1429358			0
S3	2000	2000	2000	2	0	2	Export	191	Croatia	HRV	807	North Macedonia	MKD								53	DYES,COLOURING MATERIALS	1	No Quantity							609959			0
S3	2000	2000	2000	2	0	2	Export	191	Croatia	HRV	818	Egypt	EGY								53	DYES,COLOURING MATERIALS	1	No Quantity							80496			0
S3	2000	2000	2000	2	0	2	Export	191	Croatia	HRV	826	United Kingdom	GBR								53	DYES,COLOURING MATERIALS	1	No Quantity							238			0
S3	2000	2000	2000	2	0	2	Export	191	Croatia	HRV	842	USA	USA								53	DYES,COLOURING MATERIALS	1	No Quantity							236			0
S3	2000	2000	2000	2	0	2	Export	191	Croatia	HRV	891	Serbia and Montenegro	SCG								53	DYES,COLOURING MATERIALS	1	No Quantity							467735			0
S3	2000	2000	2000	2	0	2	Export	191	Croatia	HRV	899	Areas, nes									53	DYES,COLOURING MATERIALS	1	No Quantity							1274			0
S3	2000	2000	2000	2	0	2	Export	196	Cyprus	CYP	0	World	WLD								53	DYES,COLOURING MATERIALS	1	No Quantity							2421742			0
S3	2000	2000	2000	2	0	2	Export	196	Cyprus	CYP	48	Bahrain	BHR								53	DYES,COLOURING MATERIALS	1	No Quantity							53064			0
S3	2000	2000	2000	2	0	2	Export	196	Cyprus	CYP	56	Belgium	BEL								53	DYES,COLOURING MATERIALS	1	No Quantity							4152			0
S3	2000	2000	2000	2	0	2	Export	196	Cyprus	CYP	100	Bulgaria	BGR								53	DYES,COLOURING MATERIALS	1	No Quantity							23818			0
S3	2000	2000	2000	2	0	2	Export	196	Cyprus	CYP	124	Canada	CAN								53	DYES,COLOURING MATERIALS	1	No Quantity							2526			0
S3	2000	2000	2000	2	0	2	Export	196	Cyprus	CYP	300	Greece	GRC								53	DYES,COLOURING MATERIALS	1	No Quantity							999590			0
S3	2000	2000	2000	2	0	2	Export	196	Cyprus	CYP	368	Iraq	IRQ								53	DYES,COLOURING MATERIALS	1	No Quantity							9207			0
S3	2000	2000	2000	2	0	2	Export	196	Cyprus	CYP	376	Israel	ISR								53	DYES,COLOURING MATERIALS	1	No Quantity							61664			0
S3	2000	2000	2000	2	0	2	Export	196	Cyprus	CYP	381	Italy	ITA								53	DYES,COLOURING MATERIALS	1	No Quantity							1110			0
S3	2000	2000	2000	2	0	2	Export	196	Cyprus	CYP	414	Kuwait	KWT								53	DYES,COLOURING MATERIALS	1	No Quantity							16358			0
S3	2000	2000	2000	2	0	2	Export	196	Cyprus	CYP	422	Lebanon	LBN								53	DYES,COLOURING MATERIALS	1	No Quantity							250567			0
S3	2000	2000	2000	2	0	2	Export	196	Cyprus	CYP	434	Libya	LBY								53	DYES,COLOURING MATERIALS	1	No Quantity							28900			0
S3	2000	2000	2000	2	0	2	Export	196	Cyprus	CYP	462	Maldives	MDV								53	DYES,COLOURING MATERIALS	1	No Quantity							967			0
S3	2000	2000	2000	2	0	2	Export	196	Cyprus	CYP	512	Oman	OMN								53	DYES,COLOURING MATERIALS	1	No Quantity							11887			0
S3	2000	2000	2000	2	0	2	Export	196	Cyprus	CYP	528	Netherlands	NLD								53	DYES,COLOURING MATERIALS	1	No Quantity							64			0
S3	2000	2000	2000	2	0	2	Export	196	Cyprus	CYP	566	Nigeria	NGA								53	DYES,COLOURING MATERIALS	1	No Quantity							999			0
S3	2000	2000	2000	2	0	2	Export	196	Cyprus	CYP	579	Norway	NOR								53	DYES,COLOURING MATERIALS	1	No Quantity							1999			0
S3	2000	2000	2000	2	0	2	Export	196	Cyprus	CYP	616	Poland	POL								53	DYES,COLOURING MATERIALS	1	No Quantity							3398			0
S3	2000	2000	2000	2	0	2	Export	196	Cyprus	CYP	634	Qatar	QAT								53	DYES,COLOURING MATERIALS	1	No Quantity							103011			0
S3	2000	2000	2000	2	0	2	Export	196	Cyprus	CYP	642	Romania	ROU								53	DYES,COLOURING MATERIALS	1	No Quantity							16108			0
S3	2000	2000	2000	2	0	2	Export	196	Cyprus	CYP	643	Russian Federation	RUS								53	DYES,COLOURING MATERIALS	1	No Quantity							55811			0
S3	2000	2000	2000	2	0	2	Export	196	Cyprus	CYP	682	Saudi Arabia	SAU								53	DYES,COLOURING MATERIALS	1	No Quantity							24189			0
S3	2000	2000	2000	2	0	2	Export	196	Cyprus	CYP	736	Fmr Sudan	SDN								53	DYES,COLOURING MATERIALS	1	No Quantity							16132			0
S3	2000	2000	2000	2	0	2	Export	196	Cyprus	CYP	757	Switzerland	CHE								53	DYES,COLOURING MATERIALS	1	No Quantity							9123			0
S3	2000	2000	2000	2	0	2	Export	196	Cyprus	CYP	760	Syria	SYR								53	DYES,COLOURING MATERIALS	1	No Quantity							5131			0
S3	2000	2000	2000	2	0	2	Export	196	Cyprus	CYP	784	United Arab Emirates	ARE								53	DYES,COLOURING MATERIALS	1	No Quantity							170302			0
S3	2000	2000	2000	2	0	2	Export	196	Cyprus	CYP	788	Tunisia	TUN								53	DYES,COLOURING MATERIALS	1	No Quantity							10479			0
S3	2000	2000	2000	2	0	2	Export	196	Cyprus	CYP	804	Ukraine	UKR								53	DYES,COLOURING MATERIALS	1	No Quantity							185088			0
S3	2000	2000	2000	2	0	2	Export	196	Cyprus	CYP	818	Egypt	EGY								53	DYES,COLOURING MATERIALS	1	No Quantity							8260			0
S3	2000	2000	2000	2	0	2	Export	196	Cyprus	CYP	826	United Kingdom	GBR								53	DYES,COLOURING MATERIALS	1	No Quantity							248269			0
S3	2000	2000	2000	2	0	2	Export	196	Cyprus	CYP	899	Areas, nes									53	DYES,COLOURING MATERIALS	1	No Quantity							99567			0
S3	2000	2000	2000	2	0	2	Export	191	Croatia	HRV	0	World	WLD								54	MEDICINAL,PHARM.PRODUCTS	1	No Quantity							188964846			0
S3	2000	2000	2000	2	0	2	Export	191	Croatia	HRV	8	Albania	ALB								54	MEDICINAL,PHARM.PRODUCTS	1	No Quantity							241630			0
S3	2000	2000	2000	2	0	2	Export	191	Croatia	HRV	31	Azerbaijan	AZE								54	MEDICINAL,PHARM.PRODUCTS	1	No Quantity							74597			0
S3	2000	2000	2000	2	0	2	Export	191	Croatia	HRV	36	Australia	AUS								54	MEDICINAL,PHARM.PRODUCTS	1	No Quantity							1045			0
S3	2000	2000	2000	2	0	2	Export	191	Croatia	HRV	40	Austria	AUT								54	MEDICINAL,PHARM.PRODUCTS	1	No Quantity							26375090			0
S3	2000	2000	2000	2	0	2	Export	191	Croatia	HRV	50	Bangladesh	BGD								54	MEDICINAL,PHARM.PRODUCTS	1	No Quantity							45826			0
S3	2000	2000	2000	2	0	2	Export	191	Croatia	HRV	56	Belgium	BEL								54	MEDICINAL,PHARM.PRODUCTS	1	No Quantity							9254932			0
S3	2000	2000	2000	2	0	2	Export	191	Croatia	HRV	70	Bosnia Herzegovina	BIH								54	MEDICINAL,PHARM.PRODUCTS	1	No Quantity							14591372			0
S3	2000	2000	2000	2	0	2	Export	191	Croatia	HRV	76	Brazil	BRA								54	MEDICINAL,PHARM.PRODUCTS	1	No Quantity							12242			0
S3	2000	2000	2000	2	0	2	Export	191	Croatia	HRV	100	Bulgaria	BGR								54	MEDICINAL,PHARM.PRODUCTS	1	No Quantity							125607			0
S3	2000	2000	2000	2	0	2	Export	191	Croatia	HRV	112	Belarus	BLR								54	MEDICINAL,PHARM.PRODUCTS	1	No Quantity							506797			0
S3	2000	2000	2000	2	0	2	Export	191	Croatia	HRV	124	Canada	CAN								54	MEDICINAL,PHARM.PRODUCTS	1	No Quantity							237024			0
S3	2000	2000	2000	2	0	2	Export	191	Croatia	HRV	156	China	CHN								54	MEDICINAL,PHARM.PRODUCTS	1	No Quantity							2590081			0
S3	2000	2000	2000	2	0	2	Export	191	Croatia	HRV	170	Colombia	COL								54	MEDICINAL,PHARM.PRODUCTS	1	No Quantity							12038			0
S3	2000	2000	2000	2	0	2	Export	191	Croatia	HRV	203	Czechia	CZE								54	MEDICINAL,PHARM.PRODUCTS	1	No Quantity							3352291			0
S3	2000	2000	2000	2	0	2	Export	191	Croatia	HRV	208	Denmark	DNK								54	MEDICINAL,PHARM.PRODUCTS	1	No Quantity							31584			0
S3	2000	2000	2000	2	0	2	Export	191	Croatia	HRV	231	Ethiopia	ETH								54	MEDICINAL,PHARM.PRODUCTS	1	No Quantity							41821			0
S3	2000	2000	2000	2	0	2	Export	191	Croatia	HRV	233	Estonia	EST								54	MEDICINAL,PHARM.PRODUCTS	1	No Quantity							5808			0
S3	2000	2000	2000	2	0	2	Export	191	Croatia	HRV	251	France	FRA								54	MEDICINAL,PHARM.PRODUCTS	1	No Quantity							613673			0
S3	2000	2000	2000	2	0	2	Export	191	Croatia	HRV	268	Georgia	GEO								54	MEDICINAL,PHARM.PRODUCTS	1	No Quantity							152340			0
S3	2000	2000	2000	2	0	2	Export	191	Croatia	HRV	276	Germany	DEU								54	MEDICINAL,PHARM.PRODUCTS	1	No Quantity							1172439			0
S3	2000	2000	2000	2	0	2	Export	191	Croatia	HRV	344	China, Hong Kong SAR	HKG								54	MEDICINAL,PHARM.PRODUCTS	1	No Quantity							140078			0
S3	2000	2000	2000	2	0	2	Export	191	Croatia	HRV	348	Hungary	HUN								54	MEDICINAL,PHARM.PRODUCTS	1	No Quantity							3535900			0
S3	2000	2000	2000	2	0	2	Export	191	Croatia	HRV	360	Indonesia	IDN								54	MEDICINAL,PHARM.PRODUCTS	1	No Quantity							109824			0
S3	2000	2000	2000	2	0	2	Export	191	Croatia	HRV	364	Iran	IRN								54	MEDICINAL,PHARM.PRODUCTS	1	No Quantity							153748			0
S3	2000	2000	2000	2	0	2	Export	191	Croatia	HRV	372	Ireland	IRL								54	MEDICINAL,PHARM.PRODUCTS	1	No Quantity							33473183			0
S3	2000	2000	2000	2	0	2	Export	191	Croatia	HRV	376	Israel	ISR								54	MEDICINAL,PHARM.PRODUCTS	1	No Quantity							90714			0
S3	2000	2000	2000	2	0	2	Export	191	Croatia	HRV	381	Italy	ITA								54	MEDICINAL,PHARM.PRODUCTS	1	No Quantity							129259			0
S3	2000	2000	2000	2	0	2	Export	191	Croatia	HRV	398	Kazakhstan	KAZ								54	MEDICINAL,PHARM.PRODUCTS	1	No Quantity							371821			0
S3	2000	2000	2000	2	0	2	Export	191	Croatia	HRV	400	Jordan	JOR								54	MEDICINAL,PHARM.PRODUCTS	1	No Quantity							8785			0
S3	2000	2000	2000	2	0	2	Export	191	Croatia	HRV	410	Rep. of Korea	KOR								54	MEDICINAL,PHARM.PRODUCTS	1	No Quantity							587			0
S3	2000	2000	2000	2	0	2	Export	191	Croatia	HRV	428	Latvia	LVA								54	MEDICINAL,PHARM.PRODUCTS	1	No Quantity							18816			0
S3	2000	2000	2000	2	0	2	Export	191	Croatia	HRV	440	Lithuania	LTU								54	MEDICINAL,PHARM.PRODUCTS	1	No Quantity							1378197			0
S3	2000	2000	2000	2	0	2	Export	191	Croatia	HRV	484	Mexico	MEX								54	MEDICINAL,PHARM.PRODUCTS	1	No Quantity							508899			0
S3	2000	2000	2000	2	0	2	Export	191	Croatia	HRV	490	Other Asia, nes									54	MEDICINAL,PHARM.PRODUCTS	1	No Quantity							8730			0
S3	2000	2000	2000	2	0	2	Export	191	Croatia	HRV	498	Rep. of Moldova	MDA								54	MEDICINAL,PHARM.PRODUCTS	1	No Quantity							64749			0
S3	2000	2000	2000	2	0	2	Export	191	Croatia	HRV	528	Netherlands	NLD								54	MEDICINAL,PHARM.PRODUCTS	1	No Quantity							681102			0
S3	2000	2000	2000	2	0	2	Export	191	Croatia	HRV	554	New Zealand	NZL								54	MEDICINAL,PHARM.PRODUCTS	1	No Quantity							120292			0
S3	2000	2000	2000	2	0	2	Export	191	Croatia	HRV	579	Norway	NOR								54	MEDICINAL,PHARM.PRODUCTS	1	No Quantity							651			0
S3	2000	2000	2000	2	0	2	Export	191	Croatia	HRV	586	Pakistan	PAK								54	MEDICINAL,PHARM.PRODUCTS	1	No Quantity							904865			0
S3	2000	2000	2000	2	0	2	Export	191	Croatia	HRV	608	Philippines	PHL								54	MEDICINAL,PHARM.PRODUCTS	1	No Quantity							351347			0
S3	2000	2000	2000	2	0	2	Export	191	Croatia	HRV	616	Poland	POL								54	MEDICINAL,PHARM.PRODUCTS	1	No Quantity							8291047			0
S3	2000	2000	2000	2	0	2	Export	191	Croatia	HRV	642	Romania	ROU								54	MEDICINAL,PHARM.PRODUCTS	1	No Quantity							615431			0
S3	2000	2000	2000	2	0	2	Export	191	Croatia	HRV	643	Russian Federation	RUS								54	MEDICINAL,PHARM.PRODUCTS	1	No Quantity							13442195			0
S3	2000	2000	2000	2	0	2	Export	191	Croatia	HRV	702	Singapore	SGP								54	MEDICINAL,PHARM.PRODUCTS	1	No Quantity							10608			0
S3	2000	2000	2000	2	0	2	Export	191	Croatia	HRV	703	Slovakia	SVK								54	MEDICINAL,PHARM.PRODUCTS	1	No Quantity							3634937			0
S3	2000	2000	2000	2	0	2	Export	191	Croatia	HRV	705	Slovenia	SVN								54	MEDICINAL,PHARM.PRODUCTS	1	No Quantity							17511360			0
S3	2000	2000	2000	2	0	2	Export	191	Croatia	HRV	710	South Africa	ZAF								54	MEDICINAL,PHARM.PRODUCTS	1	No Quantity							58435			0
S3	2000	2000	2000	2	0	2	Export	191	Croatia	HRV	724	Spain	ESP								54	MEDICINAL,PHARM.PRODUCTS	1	No Quantity							22719			0
S3	2000	2000	2000	2	0	2	Export	191	Croatia	HRV	752	Sweden	SWE								54	MEDICINAL,PHARM.PRODUCTS	1	No Quantity							2720			0
S3	2000	2000	2000	2	0	2	Export	191	Croatia	HRV	757	Switzerland	CHE								54	MEDICINAL,PHARM.PRODUCTS	1	No Quantity							689098			0
S3	2000	2000	2000	2	0	2	Export	191	Croatia	HRV	764	Thailand	THA								54	MEDICINAL,PHARM.PRODUCTS	1	No Quantity							51961			0
S3	2000	2000	2000	2	0	2	Export	191	Croatia	HRV	792	Turkey	TUR								54	MEDICINAL,PHARM.PRODUCTS	1	No Quantity							52391			0
S3	2000	2000	2000	2	0	2	Export	191	Croatia	HRV	804	Ukraine	UKR								54	MEDICINAL,PHARM.PRODUCTS	1	No Quantity							1115509			0
S3	2000	2000	2000	2	0	2	Export	191	Croatia	HRV	807	North Macedonia	MKD								54	MEDICINAL,PHARM.PRODUCTS	1	No Quantity							5626655			0
S3	2000	2000	2000	2	0	2	Export	191	Croatia	HRV	818	Egypt	EGY								54	MEDICINAL,PHARM.PRODUCTS	1	No Quantity							486918			0
S3	2000	2000	2000	2	0	2	Export	191	Croatia	HRV	826	United Kingdom	GBR								54	MEDICINAL,PHARM.PRODUCTS	1	No Quantity							407417			0
S3	2000	2000	2000	2	0	2	Export	191	Croatia	HRV	842	USA	USA								54	MEDICINAL,PHARM.PRODUCTS	1	No Quantity							33629904			0
S3	2000	2000	2000	2	0	2	Export	191	Croatia	HRV	887	Yemen	YEM								54	MEDICINAL,PHARM.PRODUCTS	1	No Quantity							325062			0
S3	2000	2000	2000	2	0	2	Export	191	Croatia	HRV	891	Serbia and Montenegro	SCG								54	MEDICINAL,PHARM.PRODUCTS	1	No Quantity							1483623			0
S3	2000	2000	2000	2	0	2	Export	191	Croatia	HRV	899	Areas, nes									54	MEDICINAL,PHARM.PRODUCTS	1	No Quantity							17072			0
S3	2000	2000	2000	2	0	2	Export	196	Cyprus	CYP	0	World	WLD								54	MEDICINAL,PHARM.PRODUCTS	1	No Quantity							50574223			0
S3	2000	2000	2000	2	0	2	Export	196	Cyprus	CYP	8	Albania	ALB								54	MEDICINAL,PHARM.PRODUCTS	1	No Quantity							1799365			0
S3	2000	2000	2000	2	0	2	Export	196	Cyprus	CYP	12	Algeria	DZA								54	MEDICINAL,PHARM.PRODUCTS	1	No Quantity							665949			0
S3	2000	2000	2000	2	0	2	Export	196	Cyprus	CYP	32	Argentina	ARG								54	MEDICINAL,PHARM.PRODUCTS	1	No Quantity							11406			0
S3	2000	2000	2000	2	0	2	Export	196	Cyprus	CYP	36	Australia	AUS								54	MEDICINAL,PHARM.PRODUCTS	1	No Quantity							15723			0
S3	2000	2000	2000	2	0	2	Export	196	Cyprus	CYP	40	Austria	AUT								54	MEDICINAL,PHARM.PRODUCTS	1	No Quantity							800199			0
S3	2000	2000	2000	2	0	2	Export	196	Cyprus	CYP	44	Bahamas	BHS								54	MEDICINAL,PHARM.PRODUCTS	1	No Quantity							58020			0
S3	2000	2000	2000	2	0	2	Export	196	Cyprus	CYP	48	Bahrain	BHR								54	MEDICINAL,PHARM.PRODUCTS	1	No Quantity							473739			0
S3	2000	2000	2000	2	0	2	Export	196	Cyprus	CYP	50	Bangladesh	BGD								54	MEDICINAL,PHARM.PRODUCTS	1	No Quantity							410667			0
S3	2000	2000	2000	2	0	2	Export	196	Cyprus	CYP	51	Armenia	ARM								54	MEDICINAL,PHARM.PRODUCTS	1	No Quantity							18559			0
S3	2000	2000	2000	2	0	2	Export	196	Cyprus	CYP	52	Barbados	BRB								54	MEDICINAL,PHARM.PRODUCTS	1	No Quantity							169793			0
S3	2000	2000	2000	2	0	2	Export	196	Cyprus	CYP	56	Belgium	BEL								54	MEDICINAL,PHARM.PRODUCTS	1	No Quantity							636175			0
S3	2000	2000	2000	2	0	2	Export	196	Cyprus	CYP	60	Bermuda	BMU								54	MEDICINAL,PHARM.PRODUCTS	1	No Quantity							1611			0
S3	2000	2000	2000	2	0	2	Export	196	Cyprus	CYP	70	Bosnia Herzegovina	BIH								54	MEDICINAL,PHARM.PRODUCTS	1	No Quantity							1611			0
S3	2000	2000	2000	2	0	2	Export	196	Cyprus	CYP	72	Botswana	BWA								54	MEDICINAL,PHARM.PRODUCTS	1	No Quantity							1235435			0
S3	2000	2000	2000	2	0	2	Export	196	Cyprus	CYP	100	Bulgaria	BGR								54	MEDICINAL,PHARM.PRODUCTS	1	No Quantity							639224			0
S3	2000	2000	2000	2	0	2	Export	196	Cyprus	CYP	104	Myanmar	MMR								54	MEDICINAL,PHARM.PRODUCTS	1	No Quantity							915072			0
S3	2000	2000	2000	2	0	2	Export	196	Cyprus	CYP	108	Burundi	BDI								54	MEDICINAL,PHARM.PRODUCTS	1	No Quantity							5946			0
S3	2000	2000	2000	2	0	2	Export	196	Cyprus	CYP	116	Cambodia	KHM								54	MEDICINAL,PHARM.PRODUCTS	1	No Quantity							151694			0
S3	2000	2000	2000	2	0	2	Export	196	Cyprus	CYP	120	Cameroon	CMR								54	MEDICINAL,PHARM.PRODUCTS	1	No Quantity							18409			0
S3	2000	2000	2000	2	0	2	Export	196	Cyprus	CYP	124	Canada	CAN								54	MEDICINAL,PHARM.PRODUCTS	1	No Quantity							644			0
S3	2000	2000	2000	2	0	2	Export	196	Cyprus	CYP	144	Sri Lanka	LKA								54	MEDICINAL,PHARM.PRODUCTS	1	No Quantity							1258902			0
S3	2000	2000	2000	2	0	2	Export	196	Cyprus	CYP	156	China	CHN								54	MEDICINAL,PHARM.PRODUCTS	1	No Quantity							93080			0
S3	2000	2000	2000	2	0	2	Export	196	Cyprus	CYP	188	Costa Rica	CRI								54	MEDICINAL,PHARM.PRODUCTS	1	No Quantity							327901			0
S3	2000	2000	2000	2	0	2	Export	196	Cyprus	CYP	203	Czechia	CZE								54	MEDICINAL,PHARM.PRODUCTS	1	No Quantity							1435750			0
S3	2000	2000	2000	2	0	2	Export	196	Cyprus	CYP	208	Denmark	DNK								54	MEDICINAL,PHARM.PRODUCTS	1	No Quantity							725491			0
S3	2000	2000	2000	2	0	2	Export	196	Cyprus	CYP	218	Ecuador	ECU								54	MEDICINAL,PHARM.PRODUCTS	1	No Quantity							27741			0
S3	2000	2000	2000	2	0	2	Export	196	Cyprus	CYP	222	El Salvador	SLV								54	MEDICINAL,PHARM.PRODUCTS	1	No Quantity							3059			0
S3	2000	2000	2000	2	0	2	Export	196	Cyprus	CYP	231	Ethiopia	ETH								54	MEDICINAL,PHARM.PRODUCTS	1	No Quantity							517844			0
S3	2000	2000	2000	2	0	2	Export	196	Cyprus	CYP	232	Eritrea	ERI								54	MEDICINAL,PHARM.PRODUCTS	1	No Quantity							122295			0
S3	2000	2000	2000	2	0	2	Export	196	Cyprus	CYP	233	Estonia	EST								54	MEDICINAL,PHARM.PRODUCTS	1	No Quantity							38673			0
S3	2000	2000	2000	2	0	2	Export	196	Cyprus	CYP	242	Fiji	FJI								54	MEDICINAL,PHARM.PRODUCTS	1	No Quantity							33736			0
S3	2000	2000	2000	2	0	2	Export	196	Cyprus	CYP	251	France	FRA								54	MEDICINAL,PHARM.PRODUCTS	1	No Quantity							606251			0
S3	2000	2000	2000	2	0	2	Export	196	Cyprus	CYP	268	Georgia	GEO								54	MEDICINAL,PHARM.PRODUCTS	1	No Quantity							430303			0
S3	2000	2000	2000	2	0	2	Export	196	Cyprus	CYP	270	Gambia	GMB								54	MEDICINAL,PHARM.PRODUCTS	1	No Quantity							31322			0
S3	2000	2000	2000	2	0	2	Export	196	Cyprus	CYP	276	Germany	DEU								54	MEDICINAL,PHARM.PRODUCTS	1	No Quantity							950509			0
S3	2000	2000	2000	2	0	2	Export	196	Cyprus	CYP	288	Ghana	GHA								54	MEDICINAL,PHARM.PRODUCTS	1	No Quantity							10763			0
S3	2000	2000	2000	2	0	2	Export	196	Cyprus	CYP	300	Greece	GRC								54	MEDICINAL,PHARM.PRODUCTS	1	No Quantity							277607			0
S3	2000	2000	2000	2	0	2	Export	196	Cyprus	CYP	324	Guinea	GIN								54	MEDICINAL,PHARM.PRODUCTS	1	No Quantity							71799			0
S3	2000	2000	2000	2	0	2	Export	196	Cyprus	CYP	328	Guyana	GUY								54	MEDICINAL,PHARM.PRODUCTS	1	No Quantity							69598			0
S3	2000	2000	2000	2	0	2	Export	196	Cyprus	CYP	332	Haiti	HTI								54	MEDICINAL,PHARM.PRODUCTS	1	No Quantity							104360			0
S3	2000	2000	2000	2	0	2	Export	196	Cyprus	CYP	340	Honduras	HND								54	MEDICINAL,PHARM.PRODUCTS	1	No Quantity							10280			0
S3	2000	2000	2000	2	0	2	Export	196	Cyprus	CYP	344	China, Hong Kong SAR	HKG								54	MEDICINAL,PHARM.PRODUCTS	1	No Quantity							1917695			0
S3	2000	2000	2000	2	0	2	Export	196	Cyprus	CYP	360	Indonesia	IDN								54	MEDICINAL,PHARM.PRODUCTS	1	No Quantity							69273			0
S3	2000	2000	2000	2	0	2	Export	196	Cyprus	CYP	364	Iran	IRN								54	MEDICINAL,PHARM.PRODUCTS	1	No Quantity							61069			0
S3	2000	2000	2000	2	0	2	Export	196	Cyprus	CYP	368	Iraq	IRQ								54	MEDICINAL,PHARM.PRODUCTS	1	No Quantity							815468			0
S3	2000	2000	2000	2	0	2	Export	196	Cyprus	CYP	372	Ireland	IRL								54	MEDICINAL,PHARM.PRODUCTS	1	No Quantity							8135			0
S3	2000	2000	2000	2	0	2	Export	196	Cyprus	CYP	376	Israel	ISR								54	MEDICINAL,PHARM.PRODUCTS	1	No Quantity							55133			0
S3	2000	2000	2000	2	0	2	Export	196	Cyprus	CYP	381	Italy	ITA								54	MEDICINAL,PHARM.PRODUCTS	1	No Quantity							11430			0
S3	2000	2000	2000	2	0	2	Export	196	Cyprus	CYP	384	Côte d'Ivoire	CIV								54	MEDICINAL,PHARM.PRODUCTS	1	No Quantity							8790			0
S3	2000	2000	2000	2	0	2	Export	196	Cyprus	CYP	388	Jamaica	JAM								54	MEDICINAL,PHARM.PRODUCTS	1	No Quantity							109821			0
S3	2000	2000	2000	2	0	2	Export	196	Cyprus	CYP	398	Kazakhstan	KAZ								54	MEDICINAL,PHARM.PRODUCTS	1	No Quantity							174604			0
S3	2000	2000	2000	2	0	2	Export	196	Cyprus	CYP	400	Jordan	JOR								54	MEDICINAL,PHARM.PRODUCTS	1	No Quantity							1316916			0
S3	2000	2000	2000	2	0	2	Export	196	Cyprus	CYP	404	Kenya	KEN								54	MEDICINAL,PHARM.PRODUCTS	1	No Quantity							305859			0
S3	2000	2000	2000	2	0	2	Export	196	Cyprus	CYP	408	Dem. People's Rep. of Korea	PRK								54	MEDICINAL,PHARM.PRODUCTS	1	No Quantity							8226			0
S3	2000	2000	2000	2	0	2	Export	196	Cyprus	CYP	410	Rep. of Korea	KOR								54	MEDICINAL,PHARM.PRODUCTS	1	No Quantity							181510			0
S3	2000	2000	2000	2	0	2	Export	196	Cyprus	CYP	414	Kuwait	KWT								54	MEDICINAL,PHARM.PRODUCTS	1	No Quantity							60887			0
S3	2000	2000	2000	2	0	2	Export	196	Cyprus	CYP	418	Lao People's Dem. Rep.	LAO								54	MEDICINAL,PHARM.PRODUCTS	1	No Quantity							10794			0
S3	2000	2000	2000	2	0	2	Export	196	Cyprus	CYP	422	Lebanon	LBN								54	MEDICINAL,PHARM.PRODUCTS	1	No Quantity							665867			0
S3	2000	2000	2000	2	0	2	Export	196	Cyprus	CYP	426	Lesotho	LSO								54	MEDICINAL,PHARM.PRODUCTS	1	No Quantity							37054			0
S3	2000	2000	2000	2	0	2	Export	196	Cyprus	CYP	428	Latvia	LVA								54	MEDICINAL,PHARM.PRODUCTS	1	No Quantity							30493			0
S3	2000	2000	2000	2	0	2	Export	196	Cyprus	CYP	440	Lithuania	LTU								54	MEDICINAL,PHARM.PRODUCTS	1	No Quantity							3836			0
S3	2000	2000	2000	2	0	2	Export	196	Cyprus	CYP	446	China, Macao SAR	MAC								54	MEDICINAL,PHARM.PRODUCTS	1	No Quantity							8664			0
S3	2000	2000	2000	2	0	2	Export	196	Cyprus	CYP	454	Malawi	MWI								54	MEDICINAL,PHARM.PRODUCTS	1	No Quantity							87588			0
S3	2000	2000	2000	2	0	2	Export	196	Cyprus	CYP	458	Malaysia	MYS								54	MEDICINAL,PHARM.PRODUCTS	1	No Quantity							1997438			0
S3	2000	2000	2000	2	0	2	Export	196	Cyprus	CYP	466	Mali	MLI								54	MEDICINAL,PHARM.PRODUCTS	1	No Quantity							14323			0
S3	2000	2000	2000	2	0	2	Export	196	Cyprus	CYP	470	Malta	MLT								54	MEDICINAL,PHARM.PRODUCTS	1	No Quantity							864734			0
S3	2000	2000	2000	2	0	2	Export	196	Cyprus	CYP	478	Mauritania	MRT								54	MEDICINAL,PHARM.PRODUCTS	1	No Quantity							3779			0
S3	2000	2000	2000	2	0	2	Export	196	Cyprus	CYP	480	Mauritius	MUS								54	MEDICINAL,PHARM.PRODUCTS	1	No Quantity							69102			0
S3	2000	2000	2000	2	0	2	Export	196	Cyprus	CYP	490	Other Asia, nes									54	MEDICINAL,PHARM.PRODUCTS	1	No Quantity							644212			0
S3	2000	2000	2000	2	0	2	Export	196	Cyprus	CYP	498	Rep. of Moldova	MDA								54	MEDICINAL,PHARM.PRODUCTS	1	No Quantity							77191			0
S3	2000	2000	2000	2	0	2	Export	196	Cyprus	CYP	508	Mozambique	MOZ								54	MEDICINAL,PHARM.PRODUCTS	1	No Quantity							98623			0
S3	2000	2000	2000	2	0	2	Export	196	Cyprus	CYP	512	Oman	OMN								54	MEDICINAL,PHARM.PRODUCTS	1	No Quantity							997030			0
S3	2000	2000	2000	2	0	2	Export	196	Cyprus	CYP	516	Namibia	NAM								54	MEDICINAL,PHARM.PRODUCTS	1	No Quantity							243754			0
S3	2000	2000	2000	2	0	2	Export	196	Cyprus	CYP	528	Netherlands	NLD								54	MEDICINAL,PHARM.PRODUCTS	1	No Quantity							5499491			0
S3	2000	2000	2000	2	0	2	Export	196	Cyprus	CYP	554	New Zealand	NZL								54	MEDICINAL,PHARM.PRODUCTS	1	No Quantity							55900			0
S3	2000	2000	2000	2	0	2	Export	196	Cyprus	CYP	562	Niger	NER								54	MEDICINAL,PHARM.PRODUCTS	1	No Quantity							98			0
S3	2000	2000	2000	2	0	2	Export	196	Cyprus	CYP	566	Nigeria	NGA								54	MEDICINAL,PHARM.PRODUCTS	1	No Quantity							139230			0
S3	2000	2000	2000	2	0	2	Export	196	Cyprus	CYP	586	Pakistan	PAK								54	MEDICINAL,PHARM.PRODUCTS	1	No Quantity							227966			0
S3	2000	2000	2000	2	0	2	Export	196	Cyprus	CYP	591	Panama	PAN								54	MEDICINAL,PHARM.PRODUCTS	1	No Quantity							193681			0
S3	2000	2000	2000	2	0	2	Export	196	Cyprus	CYP	608	Philippines	PHL								54	MEDICINAL,PHARM.PRODUCTS	1	No Quantity							6850			0
S3	2000	2000	2000	2	0	2	Export	196	Cyprus	CYP	620	Portugal	PRT								54	MEDICINAL,PHARM.PRODUCTS	1	No Quantity							10616			0
S3	2000	2000	2000	2	0	2	Export	196	Cyprus	CYP	624	Guinea-Bissau	GNB								54	MEDICINAL,PHARM.PRODUCTS	1	No Quantity							26063			0
S3	2000	2000	2000	2	0	2	Export	196	Cyprus	CYP	634	Qatar	QAT								54	MEDICINAL,PHARM.PRODUCTS	1	No Quantity							55384			0
S3	2000	2000	2000	2	0	2	Export	196	Cyprus	CYP	642	Romania	ROU								54	MEDICINAL,PHARM.PRODUCTS	1	No Quantity							2322680			0
S3	2000	2000	2000	2	0	2	Export	196	Cyprus	CYP	643	Russian Federation	RUS								54	MEDICINAL,PHARM.PRODUCTS	1	No Quantity							2583664			0
S3	2000	2000	2000	2	0	2	Export	196	Cyprus	CYP	660	Anguilla	AIA								54	MEDICINAL,PHARM.PRODUCTS	1	No Quantity							9424			0
S3	2000	2000	2000	2	0	2	Export	196	Cyprus	CYP	682	Saudi Arabia	SAU								54	MEDICINAL,PHARM.PRODUCTS	1	No Quantity							14845			0
S3	2000	2000	2000	2	0	2	Export	196	Cyprus	CYP	699	India	IND								54	MEDICINAL,PHARM.PRODUCTS	1	No Quantity							89411			0
S3	2000	2000	2000	2	0	2	Export	196	Cyprus	CYP	702	Singapore	SGP								54	MEDICINAL,PHARM.PRODUCTS	1	No Quantity							1507115			0
S3	2000	2000	2000	2	0	2	Export	196	Cyprus	CYP	703	Slovakia	SVK								54	MEDICINAL,PHARM.PRODUCTS	1	No Quantity							1148592			0
S3	2000	2000	2000	2	0	2	Export	196	Cyprus	CYP	704	Viet Nam	VNM								54	MEDICINAL,PHARM.PRODUCTS	1	No Quantity							1493677			0
S3	2000	2000	2000	2	0	2	Export	196	Cyprus	CYP	705	Slovenia	SVN								54	MEDICINAL,PHARM.PRODUCTS	1	No Quantity							56128			0
S3	2000	2000	2000	2	0	2	Export	196	Cyprus	CYP	706	Somalia	SOM								54	MEDICINAL,PHARM.PRODUCTS	1	No Quantity							40392			0
S3	2000	2000	2000	2	0	2	Export	196	Cyprus	CYP	710	South Africa	ZAF								54	MEDICINAL,PHARM.PRODUCTS	1	No Quantity							396906			0
S3	2000	2000	2000	2	0	2	Export	196	Cyprus	CYP	716	Zimbabwe	ZWE								54	MEDICINAL,PHARM.PRODUCTS	1	No Quantity							311209			0
S3	2000	2000	2000	2	0	2	Export	196	Cyprus	CYP	724	Spain	ESP								54	MEDICINAL,PHARM.PRODUCTS	1	No Quantity							9332			0
S3	2000	2000	2000	2	0	2	Export	196	Cyprus	CYP	736	Fmr Sudan	SDN								54	MEDICINAL,PHARM.PRODUCTS	1	No Quantity							1712544			0
S3	2000	2000	2000	2	0	2	Export	196	Cyprus	CYP	748	Swaziland	SWZ								54	MEDICINAL,PHARM.PRODUCTS	1	No Quantity							238056			0
S3	2000	2000	2000	2	0	2	Export	196	Cyprus	CYP	752	Sweden	SWE								54	MEDICINAL,PHARM.PRODUCTS	1	No Quantity							23			0
S3	2000	2000	2000	2	0	2	Export	196	Cyprus	CYP	757	Switzerland	CHE								54	MEDICINAL,PHARM.PRODUCTS	1	No Quantity							373944			0
S3	2000	2000	2000	2	0	2	Export	196	Cyprus	CYP	760	Syria	SYR								54	MEDICINAL,PHARM.PRODUCTS	1	No Quantity							20121			0
S3	2000	2000	2000	2	0	2	Export	196	Cyprus	CYP	764	Thailand	THA								54	MEDICINAL,PHARM.PRODUCTS	1	No Quantity							921582			0
S3	2000	2000	2000	2	0	2	Export	196	Cyprus	CYP	780	Trinidad and Tobago	TTO								54	MEDICINAL,PHARM.PRODUCTS	1	No Quantity							35619			0
S3	2000	2000	2000	2	0	2	Export	196	Cyprus	CYP	784	United Arab Emirates	ARE								54	MEDICINAL,PHARM.PRODUCTS	1	No Quantity							506042			0
S3	2000	2000	2000	2	0	2	Export	196	Cyprus	CYP	788	Tunisia	TUN								54	MEDICINAL,PHARM.PRODUCTS	1	No Quantity							1040942			0
S3	2000	2000	2000	2	0	2	Export	196	Cyprus	CYP	800	Uganda	UGA								54	MEDICINAL,PHARM.PRODUCTS	1	No Quantity							355292			0
S3	2000	2000	2000	2	0	2	Export	196	Cyprus	CYP	804	Ukraine	UKR								54	MEDICINAL,PHARM.PRODUCTS	1	No Quantity							196186			0
S3	2000	2000	2000	2	0	2	Export	196	Cyprus	CYP	807	North Macedonia	MKD								54	MEDICINAL,PHARM.PRODUCTS	1	No Quantity							4609			0
S3	2000	2000	2000	2	0	2	Export	196	Cyprus	CYP	818	Egypt	EGY								54	MEDICINAL,PHARM.PRODUCTS	1	No Quantity							3425			0
S3	2000	2000	2000	2	0	2	Export	196	Cyprus	CYP	826	United Kingdom	GBR								54	MEDICINAL,PHARM.PRODUCTS	1	No Quantity							1335511			0
S3	2000	2000	2000	2	0	2	Export	196	Cyprus	CYP	834	United Rep. of Tanzania	TZA								54	MEDICINAL,PHARM.PRODUCTS	1	No Quantity							501910			0
S3	2000	2000	2000	2	0	2	Export	196	Cyprus	CYP	842	USA	USA								54	MEDICINAL,PHARM.PRODUCTS	1	No Quantity							45096			0
S3	2000	2000	2000	2	0	2	Export	196	Cyprus	CYP	858	Uruguay	URY								54	MEDICINAL,PHARM.PRODUCTS	1	No Quantity							20835			0
S3	2000	2000	2000	2	0	2	Export	196	Cyprus	CYP	887	Yemen	YEM								54	MEDICINAL,PHARM.PRODUCTS	1	No Quantity							500726			0
S3	2000	2000	2000	2	0	2	Export	196	Cyprus	CYP	891	Serbia and Montenegro	SCG								54	MEDICINAL,PHARM.PRODUCTS	1	No Quantity							112732			0
S3	2000	2000	2000	2	0	2	Export	196	Cyprus	CYP	894	Zambia	ZMB								54	MEDICINAL,PHARM.PRODUCTS	1	No Quantity							4564			0
S3	2000	2000	2000	2	0	2	Export	196	Cyprus	CYP	899	Areas, nes									54	MEDICINAL,PHARM.PRODUCTS	1	No Quantity							310006			0
S3	2000	2000	2000	2	0	2	Export	191	Croatia	HRV	0	World	WLD								55	ESSENTL.OILS,PERFUME,ETC	1	No Quantity							26743127			0
S3	2000	2000	2000	2	0	2	Export	191	Croatia	HRV	8	Albania	ALB								55	ESSENTL.OILS,PERFUME,ETC	1	No Quantity							112976			0
S3	2000	2000	2000	2	0	2	Export	191	Croatia	HRV	36	Australia	AUS								55	ESSENTL.OILS,PERFUME,ETC	1	No Quantity							9450			0
S3	2000	2000	2000	2	0	2	Export	191	Croatia	HRV	40	Austria	AUT								55	ESSENTL.OILS,PERFUME,ETC	1	No Quantity							116207			0
S3	2000	2000	2000	2	0	2	Export	191	Croatia	HRV	56	Belgium	BEL								55	ESSENTL.OILS,PERFUME,ETC	1	No Quantity							26493			0
S3	2000	2000	2000	2	0	2	Export	191	Croatia	HRV	70	Bosnia Herzegovina	BIH								55	ESSENTL.OILS,PERFUME,ETC	1	No Quantity							14045305			0
S3	2000	2000	2000	2	0	2	Export	191	Croatia	HRV	100	Bulgaria	BGR								55	ESSENTL.OILS,PERFUME,ETC	1	No Quantity							9660			0
S3	2000	2000	2000	2	0	2	Export	191	Croatia	HRV	124	Canada	CAN								55	ESSENTL.OILS,PERFUME,ETC	1	No Quantity							4134			0
S3	2000	2000	2000	2	0	2	Export	191	Croatia	HRV	203	Czechia	CZE								55	ESSENTL.OILS,PERFUME,ETC	1	No Quantity							30277			0
S3	2000	2000	2000	2	0	2	Export	191	Croatia	HRV	208	Denmark	DNK								55	ESSENTL.OILS,PERFUME,ETC	1	No Quantity							7589			0
S3	2000	2000	2000	2	0	2	Export	191	Croatia	HRV	251	France	FRA								55	ESSENTL.OILS,PERFUME,ETC	1	No Quantity							227563			0
S3	2000	2000	2000	2	0	2	Export	191	Croatia	HRV	268	Georgia	GEO								55	ESSENTL.OILS,PERFUME,ETC	1	No Quantity							43092			0
S3	2000	2000	2000	2	0	2	Export	191	Croatia	HRV	276	Germany	DEU								55	ESSENTL.OILS,PERFUME,ETC	1	No Quantity							1700863			0
S3	2000	2000	2000	2	0	2	Export	191	Croatia	HRV	300	Greece	GRC								55	ESSENTL.OILS,PERFUME,ETC	1	No Quantity							982			0
S3	2000	2000	2000	2	0	2	Export	191	Croatia	HRV	348	Hungary	HUN								55	ESSENTL.OILS,PERFUME,ETC	1	No Quantity							49032			0
S3	2000	2000	2000	2	0	2	Export	191	Croatia	HRV	376	Israel	ISR								55	ESSENTL.OILS,PERFUME,ETC	1	No Quantity							40580			0
S3	2000	2000	2000	2	0	2	Export	191	Croatia	HRV	381	Italy	ITA								55	ESSENTL.OILS,PERFUME,ETC	1	No Quantity							75539			0
S3	2000	2000	2000	2	0	2	Export	191	Croatia	HRV	504	Morocco	MAR								55	ESSENTL.OILS,PERFUME,ETC	1	No Quantity							411			0
S3	2000	2000	2000	2	0	2	Export	191	Croatia	HRV	528	Netherlands	NLD								55	ESSENTL.OILS,PERFUME,ETC	1	No Quantity							33180			0
S3	2000	2000	2000	2	0	2	Export	191	Croatia	HRV	616	Poland	POL								55	ESSENTL.OILS,PERFUME,ETC	1	No Quantity							23502			0
S3	2000	2000	2000	2	0	2	Export	191	Croatia	HRV	642	Romania	ROU								55	ESSENTL.OILS,PERFUME,ETC	1	No Quantity							13121			0
S3	2000	2000	2000	2	0	2	Export	191	Croatia	HRV	643	Russian Federation	RUS								55	ESSENTL.OILS,PERFUME,ETC	1	No Quantity							972782			0
S3	2000	2000	2000	2	0	2	Export	191	Croatia	HRV	703	Slovakia	SVK								55	ESSENTL.OILS,PERFUME,ETC	1	No Quantity							191152			0
S3	2000	2000	2000	2	0	2	Export	191	Croatia	HRV	705	Slovenia	SVN								55	ESSENTL.OILS,PERFUME,ETC	1	No Quantity							2487824			0
S3	2000	2000	2000	2	0	2	Export	191	Croatia	HRV	752	Sweden	SWE								55	ESSENTL.OILS,PERFUME,ETC	1	No Quantity							79156			0
S3	2000	2000	2000	2	0	2	Export	191	Croatia	HRV	757	Switzerland	CHE								55	ESSENTL.OILS,PERFUME,ETC	1	No Quantity							20330			0
S3	2000	2000	2000	2	0	2	Export	191	Croatia	HRV	807	North Macedonia	MKD								55	ESSENTL.OILS,PERFUME,ETC	1	No Quantity							3900273			0
S3	2000	2000	2000	2	0	2	Export	191	Croatia	HRV	818	Egypt	EGY								55	ESSENTL.OILS,PERFUME,ETC	1	No Quantity							4654			0
S3	2000	2000	2000	2	0	2	Export	191	Croatia	HRV	826	United Kingdom	GBR								55	ESSENTL.OILS,PERFUME,ETC	1	No Quantity							53075			0
S3	2000	2000	2000	2	0	2	Export	191	Croatia	HRV	842	USA	USA								55	ESSENTL.OILS,PERFUME,ETC	1	No Quantity							26422			0
S3	2000	2000	2000	2	0	2	Export	191	Croatia	HRV	891	Serbia and Montenegro	SCG								55	ESSENTL.OILS,PERFUME,ETC	1	No Quantity							2436902			0
S3	2000	2000	2000	2	0	2	Export	191	Croatia	HRV	899	Areas, nes									55	ESSENTL.OILS,PERFUME,ETC	1	No Quantity							601			0
S3	2000	2000	2000	2	0	2	Export	196	Cyprus	CYP	0	World	WLD								55	ESSENTL.OILS,PERFUME,ETC	1	No Quantity							7238329			0
S3	2000	2000	2000	2	0	2	Export	196	Cyprus	CYP	36	Australia	AUS								55	ESSENTL.OILS,PERFUME,ETC	1	No Quantity							5403			0
S3	2000	2000	2000	2	0	2	Export	196	Cyprus	CYP	56	Belgium	BEL								55	ESSENTL.OILS,PERFUME,ETC	1	No Quantity							63507			0
S3	2000	2000	2000	2	0	2	Export	196	Cyprus	CYP	100	Bulgaria	BGR								55	ESSENTL.OILS,PERFUME,ETC	1	No Quantity							19516			0
S3	2000	2000	2000	2	0	2	Export	196	Cyprus	CYP	191	Croatia	HRV								55	ESSENTL.OILS,PERFUME,ETC	1	No Quantity							1962			0
S3	2000	2000	2000	2	0	2	Export	196	Cyprus	CYP	208	Denmark	DNK								55	ESSENTL.OILS,PERFUME,ETC	1	No Quantity							17834			0
S3	2000	2000	2000	2	0	2	Export	196	Cyprus	CYP	251	France	FRA								55	ESSENTL.OILS,PERFUME,ETC	1	No Quantity							91208			0
S3	2000	2000	2000	2	0	2	Export	196	Cyprus	CYP	276	Germany	DEU								55	ESSENTL.OILS,PERFUME,ETC	1	No Quantity							63905			0
S3	2000	2000	2000	2	0	2	Export	196	Cyprus	CYP	292	Gibraltar	GIB								55	ESSENTL.OILS,PERFUME,ETC	1	No Quantity							93486			0
S3	2000	2000	2000	2	0	2	Export	196	Cyprus	CYP	300	Greece	GRC								55	ESSENTL.OILS,PERFUME,ETC	1	No Quantity							2277399			0
S3	2000	2000	2000	2	0	2	Export	196	Cyprus	CYP	344	China, Hong Kong SAR	HKG								55	ESSENTL.OILS,PERFUME,ETC	1	No Quantity							157893			0
S3	2000	2000	2000	2	0	2	Export	196	Cyprus	CYP	372	Ireland	IRL								55	ESSENTL.OILS,PERFUME,ETC	1	No Quantity							4549			0
S3	2000	2000	2000	2	0	2	Export	196	Cyprus	CYP	376	Israel	ISR								55	ESSENTL.OILS,PERFUME,ETC	1	No Quantity							30069			0
S3	2000	2000	2000	2	0	2	Export	196	Cyprus	CYP	381	Italy	ITA								55	ESSENTL.OILS,PERFUME,ETC	1	No Quantity							3219			0
S3	2000	2000	2000	2	0	2	Export	196	Cyprus	CYP	400	Jordan	JOR								55	ESSENTL.OILS,PERFUME,ETC	1	No Quantity							35455			0
S3	2000	2000	2000	2	0	2	Export	196	Cyprus	CYP	410	Rep. of Korea	KOR								55	ESSENTL.OILS,PERFUME,ETC	1	No Quantity							53707			0
S3	2000	2000	2000	2	0	2	Export	196	Cyprus	CYP	414	Kuwait	KWT								55	ESSENTL.OILS,PERFUME,ETC	1	No Quantity							82181			0
S3	2000	2000	2000	2	0	2	Export	196	Cyprus	CYP	422	Lebanon	LBN								55	ESSENTL.OILS,PERFUME,ETC	1	No Quantity							6684			0
S3	2000	2000	2000	2	0	2	Export	196	Cyprus	CYP	470	Malta	MLT								55	ESSENTL.OILS,PERFUME,ETC	1	No Quantity							128644			0
S3	2000	2000	2000	2	0	2	Export	196	Cyprus	CYP	490	Other Asia, nes									55	ESSENTL.OILS,PERFUME,ETC	1	No Quantity							69128			0
S3	2000	2000	2000	2	0	2	Export	196	Cyprus	CYP	498	Rep. of Moldova	MDA								55	ESSENTL.OILS,PERFUME,ETC	1	No Quantity							18111			0
S3	2000	2000	2000	2	0	2	Export	196	Cyprus	CYP	512	Oman	OMN								55	ESSENTL.OILS,PERFUME,ETC	1	No Quantity							28160			0
S3	2000	2000	2000	2	0	2	Export	196	Cyprus	CYP	528	Netherlands	NLD								55	ESSENTL.OILS,PERFUME,ETC	1	No Quantity							511077			0
S3	2000	2000	2000	2	0	2	Export	196	Cyprus	CYP	533	Aruba	ABW								55	ESSENTL.OILS,PERFUME,ETC	1	No Quantity							17954			0
S3	2000	2000	2000	2	0	2	Export	196	Cyprus	CYP	616	Poland	POL								55	ESSENTL.OILS,PERFUME,ETC	1	No Quantity							1574			0
S3	2000	2000	2000	2	0	2	Export	196	Cyprus	CYP	620	Portugal	PRT								55	ESSENTL.OILS,PERFUME,ETC	1	No Quantity							23575			0
S3	2000	2000	2000	2	0	2	Export	196	Cyprus	CYP	634	Qatar	QAT								55	ESSENTL.OILS,PERFUME,ETC	1	No Quantity							52257			0
S3	2000	2000	2000	2	0	2	Export	196	Cyprus	CYP	643	Russian Federation	RUS								55	ESSENTL.OILS,PERFUME,ETC	1	No Quantity							751281			0
S3	2000	2000	2000	2	0	2	Export	196	Cyprus	CYP	682	Saudi Arabia	SAU								55	ESSENTL.OILS,PERFUME,ETC	1	No Quantity							271028			0
S3	2000	2000	2000	2	0	2	Export	196	Cyprus	CYP	702	Singapore	SGP								55	ESSENTL.OILS,PERFUME,ETC	1	No Quantity							47250			0
S3	2000	2000	2000	2	0	2	Export	196	Cyprus	CYP	705	Slovenia	SVN								55	ESSENTL.OILS,PERFUME,ETC	1	No Quantity							21463			0
S3	2000	2000	2000	2	0	2	Export	196	Cyprus	CYP	710	South Africa	ZAF								55	ESSENTL.OILS,PERFUME,ETC	1	No Quantity							23706			0
S3	2000	2000	2000	2	0	2	Export	196	Cyprus	CYP	724	Spain	ESP								55	ESSENTL.OILS,PERFUME,ETC	1	No Quantity							134495			0
S3	2000	2000	2000	2	0	2	Export	196	Cyprus	CYP	736	Fmr Sudan	SDN								55	ESSENTL.OILS,PERFUME,ETC	1	No Quantity							4458			0
S3	2000	2000	2000	2	0	2	Export	196	Cyprus	CYP	752	Sweden	SWE								55	ESSENTL.OILS,PERFUME,ETC	1	No Quantity							2916			0
S3	2000	2000	2000	2	0	2	Export	196	Cyprus	CYP	757	Switzerland	CHE								55	ESSENTL.OILS,PERFUME,ETC	1	No Quantity							157608			0
S3	2000	2000	2000	2	0	2	Export	196	Cyprus	CYP	760	Syria	SYR								55	ESSENTL.OILS,PERFUME,ETC	1	No Quantity							8116			0
S3	2000	2000	2000	2	0	2	Export	196	Cyprus	CYP	764	Thailand	THA								55	ESSENTL.OILS,PERFUME,ETC	1	No Quantity							18188			0
S3	2000	2000	2000	2	0	2	Export	196	Cyprus	CYP	780	Trinidad and Tobago	TTO								55	ESSENTL.OILS,PERFUME,ETC	1	No Quantity							322			0
S3	2000	2000	2000	2	0	2	Export	196	Cyprus	CYP	784	United Arab Emirates	ARE								55	ESSENTL.OILS,PERFUME,ETC	1	No Quantity							484142			0
S3	2000	2000	2000	2	0	2	Export	196	Cyprus	CYP	804	Ukraine	UKR								55	ESSENTL.OILS,PERFUME,ETC	1	No Quantity							23409			0
S3	2000	2000	2000	2	0	2	Export	196	Cyprus	CYP	818	Egypt	EGY								55	ESSENTL.OILS,PERFUME,ETC	1	No Quantity							149033			0
S3	2000	2000	2000	2	0	2	Export	196	Cyprus	CYP	826	United Kingdom	GBR								55	ESSENTL.OILS,PERFUME,ETC	1	No Quantity							271901			0
S3	2000	2000	2000	2	0	2	Export	196	Cyprus	CYP	842	USA	USA								55	ESSENTL.OILS,PERFUME,ETC	1	No Quantity							45533			0
S3	2000	2000	2000	2	0	2	Export	196	Cyprus	CYP	887	Yemen	YEM								55	ESSENTL.OILS,PERFUME,ETC	1	No Quantity							41816			0
S3	2000	2000	2000	2	0	2	Export	196	Cyprus	CYP	891	Serbia and Montenegro	SCG								55	ESSENTL.OILS,PERFUME,ETC	1	No Quantity							1972			0
S3	2000	2000	2000	2	0	2	Export	196	Cyprus	CYP	894	Zambia	ZMB								55	ESSENTL.OILS,PERFUME,ETC	1	No Quantity							329			0
S3	2000	2000	2000	2	0	2	Export	196	Cyprus	CYP	899	Areas, nes									55	ESSENTL.OILS,PERFUME,ETC	1	No Quantity							920907			0
S3	2000	2000	2000	2	0	2	Export	191	Croatia	HRV	0	World	WLD								56	FERTILIZER,EXCEPT GRP272	1	No Quantity							84209508			0
S3	2000	2000	2000	2	0	2	Export	191	Croatia	HRV	40	Austria	AUT								56	FERTILIZER,EXCEPT GRP272	1	No Quantity							10277035			0
S3	2000	2000	2000	2	0	2	Export	191	Croatia	HRV	70	Bosnia Herzegovina	BIH								56	FERTILIZER,EXCEPT GRP272	1	No Quantity							16523685			0
S3	2000	2000	2000	2	0	2	Export	191	Croatia	HRV	208	Denmark	DNK								56	FERTILIZER,EXCEPT GRP272	1	No Quantity							975811			0
S3	2000	2000	2000	2	0	2	Export	191	Croatia	HRV	251	France	FRA								56	FERTILIZER,EXCEPT GRP272	1	No Quantity							1146703			0
S3	2000	2000	2000	2	0	2	Export	191	Croatia	HRV	276	Germany	DEU								56	FERTILIZER,EXCEPT GRP272	1	No Quantity							5893587			0
S3	2000	2000	2000	2	0	2	Export	191	Croatia	HRV	300	Greece	GRC								56	FERTILIZER,EXCEPT GRP272	1	No Quantity							234383			0
S3	2000	2000	2000	2	0	2	Export	191	Croatia	HRV	348	Hungary	HUN								56	FERTILIZER,EXCEPT GRP272	1	No Quantity							746096			0
S3	2000	2000	2000	2	0	2	Export	191	Croatia	HRV	372	Ireland	IRL								56	FERTILIZER,EXCEPT GRP272	1	No Quantity							500769			0
S3	2000	2000	2000	2	0	2	Export	191	Croatia	HRV	381	Italy	ITA								56	FERTILIZER,EXCEPT GRP272	1	No Quantity							19302866			0
S3	2000	2000	2000	2	0	2	Export	191	Croatia	HRV	705	Slovenia	SVN								56	FERTILIZER,EXCEPT GRP272	1	No Quantity							24516736			0
S3	2000	2000	2000	2	0	2	Export	191	Croatia	HRV	724	Spain	ESP								56	FERTILIZER,EXCEPT GRP272	1	No Quantity							570590			0
S3	2000	2000	2000	2	0	2	Export	191	Croatia	HRV	792	Turkey	TUR								56	FERTILIZER,EXCEPT GRP272	1	No Quantity							589444			0
S3	2000	2000	2000	2	0	2	Export	191	Croatia	HRV	807	North Macedonia	MKD								56	FERTILIZER,EXCEPT GRP272	1	No Quantity							8296			0
S3	2000	2000	2000	2	0	2	Export	191	Croatia	HRV	842	USA	USA								56	FERTILIZER,EXCEPT GRP272	1	No Quantity							1926603			0
S3	2000	2000	2000	2	0	2	Export	191	Croatia	HRV	891	Serbia and Montenegro	SCG								56	FERTILIZER,EXCEPT GRP272	1	No Quantity							991717			0
S3	2000	2000	2000	2	0	2	Export	191	Croatia	HRV	899	Areas, nes									56	FERTILIZER,EXCEPT GRP272	1	No Quantity							5187			0
S3	2000	2000	2000	2	0	2	Export	196	Cyprus	CYP	0	World	WLD								56	FERTILIZER,EXCEPT GRP272	1	No Quantity							6913			0
S3	2000	2000	2000	2	0	2	Export	196	Cyprus	CYP	203	Czechia	CZE								56	FERTILIZER,EXCEPT GRP272	1	No Quantity							6526			0
S3	2000	2000	2000	2	0	2	Export	196	Cyprus	CYP	899	Areas, nes									56	FERTILIZER,EXCEPT GRP272	1	No Quantity							387			0
S3	2000	2000	2000	2	0	2	Export	191	Croatia	HRV	0	World	WLD								57	PLASTICS IN PRIMARY FORM	1	No Quantity							122441012			0
S3	2000	2000	2000	2	0	2	Export	191	Croatia	HRV	40	Austria	AUT								57	PLASTICS IN PRIMARY FORM	1	No Quantity							4813305			0
S3	2000	2000	2000	2	0	2	Export	191	Croatia	HRV	56	Belgium	BEL								57	PLASTICS IN PRIMARY FORM	1	No Quantity							4724688			0
S3	2000	2000	2000	2	0	2	Export	191	Croatia	HRV	70	Bosnia Herzegovina	BIH								57	PLASTICS IN PRIMARY FORM	1	No Quantity							3327541			0
S3	2000	2000	2000	2	0	2	Export	191	Croatia	HRV	100	Bulgaria	BGR								57	PLASTICS IN PRIMARY FORM	1	No Quantity							15102			0
S3	2000	2000	2000	2	0	2	Export	191	Croatia	HRV	112	Belarus	BLR								57	PLASTICS IN PRIMARY FORM	1	No Quantity							317743			0
S3	2000	2000	2000	2	0	2	Export	191	Croatia	HRV	196	Cyprus	CYP								57	PLASTICS IN PRIMARY FORM	1	No Quantity							16993			0
S3	2000	2000	2000	2	0	2	Export	191	Croatia	HRV	203	Czechia	CZE								57	PLASTICS IN PRIMARY FORM	1	No Quantity							576394			0
S3	2000	2000	2000	2	0	2	Export	191	Croatia	HRV	208	Denmark	DNK								57	PLASTICS IN PRIMARY FORM	1	No Quantity							365			0
S3	2000	2000	2000	2	0	2	Export	191	Croatia	HRV	251	France	FRA								57	PLASTICS IN PRIMARY FORM	1	No Quantity							5825979			0
S3	2000	2000	2000	2	0	2	Export	191	Croatia	HRV	276	Germany	DEU								57	PLASTICS IN PRIMARY FORM	1	No Quantity							16868293			0
S3	2000	2000	2000	2	0	2	Export	191	Croatia	HRV	300	Greece	GRC								57	PLASTICS IN PRIMARY FORM	1	No Quantity							190645			0
S3	2000	2000	2000	2	0	2	Export	191	Croatia	HRV	348	Hungary	HUN								57	PLASTICS IN PRIMARY FORM	1	No Quantity							1444844			0
S3	2000	2000	2000	2	0	2	Export	191	Croatia	HRV	364	Iran	IRN								57	PLASTICS IN PRIMARY FORM	1	No Quantity							26089			0
S3	2000	2000	2000	2	0	2	Export	191	Croatia	HRV	376	Israel	ISR								57	PLASTICS IN PRIMARY FORM	1	No Quantity							33812			0
S3	2000	2000	2000	2	0	2	Export	191	Croatia	HRV	381	Italy	ITA								57	PLASTICS IN PRIMARY FORM	1	No Quantity							63046510			0
S3	2000	2000	2000	2	0	2	Export	191	Croatia	HRV	440	Lithuania	LTU								57	PLASTICS IN PRIMARY FORM	1	No Quantity							303320			0
S3	2000	2000	2000	2	0	2	Export	191	Croatia	HRV	528	Netherlands	NLD								57	PLASTICS IN PRIMARY FORM	1	No Quantity							1407896			0
S3	2000	2000	2000	2	0	2	Export	191	Croatia	HRV	616	Poland	POL								57	PLASTICS IN PRIMARY FORM	1	No Quantity							6716			0
S3	2000	2000	2000	2	0	2	Export	191	Croatia	HRV	642	Romania	ROU								57	PLASTICS IN PRIMARY FORM	1	No Quantity							88941			0
S3	2000	2000	2000	2	0	2	Export	191	Croatia	HRV	643	Russian Federation	RUS								57	PLASTICS IN PRIMARY FORM	1	No Quantity							221321			0
S3	2000	2000	2000	2	0	2	Export	191	Croatia	HRV	690	Seychelles	SYC								57	PLASTICS IN PRIMARY FORM	1	No Quantity							13785			0
S3	2000	2000	2000	2	0	2	Export	191	Croatia	HRV	703	Slovakia	SVK								57	PLASTICS IN PRIMARY FORM	1	No Quantity							495280			0
S3	2000	2000	2000	2	0	2	Export	191	Croatia	HRV	705	Slovenia	SVN								57	PLASTICS IN PRIMARY FORM	1	No Quantity							10336750			0
S3	2000	2000	2000	2	0	2	Export	191	Croatia	HRV	710	South Africa	ZAF								57	PLASTICS IN PRIMARY FORM	1	No Quantity							47475			0
S3	2000	2000	2000	2	0	2	Export	191	Croatia	HRV	724	Spain	ESP								57	PLASTICS IN PRIMARY FORM	1	No Quantity							4008083			0
S3	2000	2000	2000	2	0	2	Export	191	Croatia	HRV	752	Sweden	SWE								57	PLASTICS IN PRIMARY FORM	1	No Quantity							25040			0
S3	2000	2000	2000	2	0	2	Export	191	Croatia	HRV	757	Switzerland	CHE								57	PLASTICS IN PRIMARY FORM	1	No Quantity							674952			0
S3	2000	2000	2000	2	0	2	Export	191	Croatia	HRV	784	United Arab Emirates	ARE								57	PLASTICS IN PRIMARY FORM	1	No Quantity							29599			0
S3	2000	2000	2000	2	0	2	Export	191	Croatia	HRV	792	Turkey	TUR								57	PLASTICS IN PRIMARY FORM	1	No Quantity							16958			0
S3	2000	2000	2000	2	0	2	Export	191	Croatia	HRV	804	Ukraine	UKR								57	PLASTICS IN PRIMARY FORM	1	No Quantity							120581			0
S3	2000	2000	2000	2	0	2	Export	191	Croatia	HRV	807	North Macedonia	MKD								57	PLASTICS IN PRIMARY FORM	1	No Quantity							855367			0
S3	2000	2000	2000	2	0	2	Export	191	Croatia	HRV	818	Egypt	EGY								57	PLASTICS IN PRIMARY FORM	1	No Quantity							39836			0
S3	2000	2000	2000	2	0	2	Export	191	Croatia	HRV	826	United Kingdom	GBR								57	PLASTICS IN PRIMARY FORM	1	No Quantity							1245242			0
S3	2000	2000	2000	2	0	2	Export	191	Croatia	HRV	842	USA	USA								57	PLASTICS IN PRIMARY FORM	1	No Quantity							15326			0
S3	2000	2000	2000	2	0	2	Export	191	Croatia	HRV	891	Serbia and Montenegro	SCG								57	PLASTICS IN PRIMARY FORM	1	No Quantity							1255435			0
S3	2000	2000	2000	2	0	2	Export	191	Croatia	HRV	899	Areas, nes									57	PLASTICS IN PRIMARY FORM	1	No Quantity							4806			0
S3	2000	2000	2000	2	0	2	Export	196	Cyprus	CYP	0	World	WLD								57	PLASTICS IN PRIMARY FORM	1	No Quantity							903895			0
S3	2000	2000	2000	2	0	2	Export	196	Cyprus	CYP	8	Albania	ALB								57	PLASTICS IN PRIMARY FORM	1	No Quantity							161			0
S3	2000	2000	2000	2	0	2	Export	196	Cyprus	CYP	100	Bulgaria	BGR								57	PLASTICS IN PRIMARY FORM	1	No Quantity							158			0
S3	2000	2000	2000	2	0	2	Export	196	Cyprus	CYP	276	Germany	DEU								57	PLASTICS IN PRIMARY FORM	1	No Quantity							5223			0
S3	2000	2000	2000	2	0	2	Export	196	Cyprus	CYP	300	Greece	GRC								57	PLASTICS IN PRIMARY FORM	1	No Quantity							210561			0
S3	2000	2000	2000	2	0	2	Export	196	Cyprus	CYP	348	Hungary	HUN								57	PLASTICS IN PRIMARY FORM	1	No Quantity							105586			0
S3	2000	2000	2000	2	0	2	Export	196	Cyprus	CYP	376	Israel	ISR								57	PLASTICS IN PRIMARY FORM	1	No Quantity							172			0
S3	2000	2000	2000	2	0	2	Export	196	Cyprus	CYP	381	Italy	ITA								57	PLASTICS IN PRIMARY FORM	1	No Quantity							27326			0
S3	2000	2000	2000	2	0	2	Export	196	Cyprus	CYP	410	Rep. of Korea	KOR								57	PLASTICS IN PRIMARY FORM	1	No Quantity							5750			0
S3	2000	2000	2000	2	0	2	Export	196	Cyprus	CYP	422	Lebanon	LBN								57	PLASTICS IN PRIMARY FORM	1	No Quantity							7229			0
S3	2000	2000	2000	2	0	2	Export	196	Cyprus	CYP	642	Romania	ROU								57	PLASTICS IN PRIMARY FORM	1	No Quantity							9191			0
S3	2000	2000	2000	2	0	2	Export	196	Cyprus	CYP	736	Fmr Sudan	SDN								57	PLASTICS IN PRIMARY FORM	1	No Quantity							66840			0
S3	2000	2000	2000	2	0	2	Export	196	Cyprus	CYP	804	Ukraine	UKR								57	PLASTICS IN PRIMARY FORM	1	No Quantity							322			0
S3	2000	2000	2000	2	0	2	Export	196	Cyprus	CYP	818	Egypt	EGY								57	PLASTICS IN PRIMARY FORM	1	No Quantity							122435			0
S3	2000	2000	2000	2	0	2	Export	196	Cyprus	CYP	826	United Kingdom	GBR								57	PLASTICS IN PRIMARY FORM	1	No Quantity							16453			0
S3	2000	2000	2000	2	0	2	Export	196	Cyprus	CYP	887	Yemen	YEM								57	PLASTICS IN PRIMARY FORM	1	No Quantity							88287			0
S3	2000	2000	2000	2	0	2	Export	196	Cyprus	CYP	899	Areas, nes									57	PLASTICS IN PRIMARY FORM	1	No Quantity							238202			0
S3	2000	2000	2000	2	0	2	Export	191	Croatia	HRV	0	World	WLD								58	PLASTIC,NON-PRIMARY FORM	1	No Quantity							25052426			0
S3	2000	2000	2000	2	0	2	Export	191	Croatia	HRV	8	Albania	ALB								58	PLASTIC,NON-PRIMARY FORM	1	No Quantity							67400			0
S3	2000	2000	2000	2	0	2	Export	191	Croatia	HRV	40	Austria	AUT								58	PLASTIC,NON-PRIMARY FORM	1	No Quantity							1768485			0
S3	2000	2000	2000	2	0	2	Export	191	Croatia	HRV	56	Belgium	BEL								58	PLASTIC,NON-PRIMARY FORM	1	No Quantity							46753			0
S3	2000	2000	2000	2	0	2	Export	191	Croatia	HRV	70	Bosnia Herzegovina	BIH								58	PLASTIC,NON-PRIMARY FORM	1	No Quantity							6015091			0
S3	2000	2000	2000	2	0	2	Export	191	Croatia	HRV	76	Brazil	BRA								58	PLASTIC,NON-PRIMARY FORM	1	No Quantity							243			0
S3	2000	2000	2000	2	0	2	Export	191	Croatia	HRV	100	Bulgaria	BGR								58	PLASTIC,NON-PRIMARY FORM	1	No Quantity							26549			0
S3	2000	2000	2000	2	0	2	Export	191	Croatia	HRV	203	Czechia	CZE								58	PLASTIC,NON-PRIMARY FORM	1	No Quantity							304547			0
S3	2000	2000	2000	2	0	2	Export	191	Croatia	HRV	246	Finland	FIN								58	PLASTIC,NON-PRIMARY FORM	1	No Quantity							6748			0
S3	2000	2000	2000	2	0	2	Export	191	Croatia	HRV	251	France	FRA								58	PLASTIC,NON-PRIMARY FORM	1	No Quantity							127068			0
S3	2000	2000	2000	2	0	2	Export	191	Croatia	HRV	276	Germany	DEU								58	PLASTIC,NON-PRIMARY FORM	1	No Quantity							985140			0
S3	2000	2000	2000	2	0	2	Export	191	Croatia	HRV	300	Greece	GRC								58	PLASTIC,NON-PRIMARY FORM	1	No Quantity							123540			0
S3	2000	2000	2000	2	0	2	Export	191	Croatia	HRV	348	Hungary	HUN								58	PLASTIC,NON-PRIMARY FORM	1	No Quantity							211877			0
S3	2000	2000	2000	2	0	2	Export	191	Croatia	HRV	364	Iran	IRN								58	PLASTIC,NON-PRIMARY FORM	1	No Quantity							248146			0
S3	2000	2000	2000	2	0	2	Export	191	Croatia	HRV	381	Italy	ITA								58	PLASTIC,NON-PRIMARY FORM	1	No Quantity							6975497			0
S3	2000	2000	2000	2	0	2	Export	191	Croatia	HRV	398	Kazakhstan	KAZ								58	PLASTIC,NON-PRIMARY FORM	1	No Quantity							8060			0
S3	2000	2000	2000	2	0	2	Export	191	Croatia	HRV	422	Lebanon	LBN								58	PLASTIC,NON-PRIMARY FORM	1	No Quantity							24576			0
S3	2000	2000	2000	2	0	2	Export	191	Croatia	HRV	428	Latvia	LVA								58	PLASTIC,NON-PRIMARY FORM	1	No Quantity							548			0
S3	2000	2000	2000	2	0	2	Export	191	Croatia	HRV	434	Libya	LBY								58	PLASTIC,NON-PRIMARY FORM	1	No Quantity							803			0
S3	2000	2000	2000	2	0	2	Export	191	Croatia	HRV	440	Lithuania	LTU								58	PLASTIC,NON-PRIMARY FORM	1	No Quantity							36639			0
S3	2000	2000	2000	2	0	2	Export	191	Croatia	HRV	458	Malaysia	MYS								58	PLASTIC,NON-PRIMARY FORM	1	No Quantity							130			0
S3	2000	2000	2000	2	0	2	Export	191	Croatia	HRV	498	Rep. of Moldova	MDA								58	PLASTIC,NON-PRIMARY FORM	1	No Quantity							30149			0
S3	2000	2000	2000	2	0	2	Export	191	Croatia	HRV	528	Netherlands	NLD								58	PLASTIC,NON-PRIMARY FORM	1	No Quantity							25219			0
S3	2000	2000	2000	2	0	2	Export	191	Croatia	HRV	616	Poland	POL								58	PLASTIC,NON-PRIMARY FORM	1	No Quantity							213611			0
S3	2000	2000	2000	2	0	2	Export	191	Croatia	HRV	642	Romania	ROU								58	PLASTIC,NON-PRIMARY FORM	1	No Quantity							58829			0
S3	2000	2000	2000	2	0	2	Export	191	Croatia	HRV	643	Russian Federation	RUS								58	PLASTIC,NON-PRIMARY FORM	1	No Quantity							107294			0
S3	2000	2000	2000	2	0	2	Export	191	Croatia	HRV	686	Senegal	SEN								58	PLASTIC,NON-PRIMARY FORM	1	No Quantity							42585			0
S3	2000	2000	2000	2	0	2	Export	191	Croatia	HRV	703	Slovakia	SVK								58	PLASTIC,NON-PRIMARY FORM	1	No Quantity							2145			0
S3	2000	2000	2000	2	0	2	Export	191	Croatia	HRV	705	Slovenia	SVN								58	PLASTIC,NON-PRIMARY FORM	1	No Quantity							4756497			0
S3	2000	2000	2000	2	0	2	Export	191	Croatia	HRV	752	Sweden	SWE								58	PLASTIC,NON-PRIMARY FORM	1	No Quantity							5755			0
S3	2000	2000	2000	2	0	2	Export	191	Croatia	HRV	757	Switzerland	CHE								58	PLASTIC,NON-PRIMARY FORM	1	No Quantity							6703			0
S3	2000	2000	2000	2	0	2	Export	191	Croatia	HRV	760	Syria	SYR								58	PLASTIC,NON-PRIMARY FORM	1	No Quantity							27038			0
S3	2000	2000	2000	2	0	2	Export	191	Croatia	HRV	804	Ukraine	UKR								58	PLASTIC,NON-PRIMARY FORM	1	No Quantity							91914			0
S3	2000	2000	2000	2	0	2	Export	191	Croatia	HRV	807	North Macedonia	MKD								58	PLASTIC,NON-PRIMARY FORM	1	No Quantity							1086308			0
S3	2000	2000	2000	2	0	2	Export	191	Croatia	HRV	826	United Kingdom	GBR								58	PLASTIC,NON-PRIMARY FORM	1	No Quantity							58767			0
S3	2000	2000	2000	2	0	2	Export	191	Croatia	HRV	842	USA	USA								58	PLASTIC,NON-PRIMARY FORM	1	No Quantity							77915			0
S3	2000	2000	2000	2	0	2	Export	191	Croatia	HRV	891	Serbia and Montenegro	SCG								58	PLASTIC,NON-PRIMARY FORM	1	No Quantity							1478267			0
S3	2000	2000	2000	2	0	2	Export	191	Croatia	HRV	899	Areas, nes									58	PLASTIC,NON-PRIMARY FORM	1	No Quantity							5590			0
S3	2000	2000	2000	2	0	2	Export	196	Cyprus	CYP	0	World	WLD								58	PLASTIC,NON-PRIMARY FORM	1	No Quantity							1874832			0
S3	2000	2000	2000	2	0	2	Export	196	Cyprus	CYP	36	Australia	AUS								58	PLASTIC,NON-PRIMARY FORM	1	No Quantity							20764			0
S3	2000	2000	2000	2	0	2	Export	196	Cyprus	CYP	48	Bahrain	BHR								58	PLASTIC,NON-PRIMARY FORM	1	No Quantity							34586			0
S3	2000	2000	2000	2	0	2	Export	196	Cyprus	CYP	56	Belgium	BEL								58	PLASTIC,NON-PRIMARY FORM	1	No Quantity							26059			0
S3	2000	2000	2000	2	0	2	Export	196	Cyprus	CYP	100	Bulgaria	BGR								58	PLASTIC,NON-PRIMARY FORM	1	No Quantity							2621			0
S3	2000	2000	2000	2	0	2	Export	196	Cyprus	CYP	203	Czechia	CZE								58	PLASTIC,NON-PRIMARY FORM	1	No Quantity							3214			0
S3	2000	2000	2000	2	0	2	Export	196	Cyprus	CYP	208	Denmark	DNK								58	PLASTIC,NON-PRIMARY FORM	1	No Quantity							3309			0
S3	2000	2000	2000	2	0	2	Export	196	Cyprus	CYP	251	France	FRA								58	PLASTIC,NON-PRIMARY FORM	1	No Quantity							25223			0
S3	2000	2000	2000	2	0	2	Export	196	Cyprus	CYP	262	Djibouti	DJI								58	PLASTIC,NON-PRIMARY FORM	1	No Quantity							238			0
S3	2000	2000	2000	2	0	2	Export	196	Cyprus	CYP	276	Germany	DEU								58	PLASTIC,NON-PRIMARY FORM	1	No Quantity							2204			0
S3	2000	2000	2000	2	0	2	Export	196	Cyprus	CYP	300	Greece	GRC								58	PLASTIC,NON-PRIMARY FORM	1	No Quantity							156561			0
S3	2000	2000	2000	2	0	2	Export	196	Cyprus	CYP	360	Indonesia	IDN								58	PLASTIC,NON-PRIMARY FORM	1	No Quantity							37			0
S3	2000	2000	2000	2	0	2	Export	196	Cyprus	CYP	368	Iraq	IRQ								58	PLASTIC,NON-PRIMARY FORM	1	No Quantity							24329			0
S3	2000	2000	2000	2	0	2	Export	196	Cyprus	CYP	376	Israel	ISR								58	PLASTIC,NON-PRIMARY FORM	1	No Quantity							110839			0
S3	2000	2000	2000	2	0	2	Export	196	Cyprus	CYP	381	Italy	ITA								58	PLASTIC,NON-PRIMARY FORM	1	No Quantity							412			0
S3	2000	2000	2000	2	0	2	Export	196	Cyprus	CYP	400	Jordan	JOR								58	PLASTIC,NON-PRIMARY FORM	1	No Quantity							4907			0
S3	2000	2000	2000	2	0	2	Export	196	Cyprus	CYP	414	Kuwait	KWT								58	PLASTIC,NON-PRIMARY FORM	1	No Quantity							76042			0
S3	2000	2000	2000	2	0	2	Export	196	Cyprus	CYP	422	Lebanon	LBN								58	PLASTIC,NON-PRIMARY FORM	1	No Quantity							9389			0
S3	2000	2000	2000	2	0	2	Export	196	Cyprus	CYP	470	Malta	MLT								58	PLASTIC,NON-PRIMARY FORM	1	No Quantity							665			0
S3	2000	2000	2000	2	0	2	Export	196	Cyprus	CYP	490	Other Asia, nes									58	PLASTIC,NON-PRIMARY FORM	1	No Quantity							1611			0
S3	2000	2000	2000	2	0	2	Export	196	Cyprus	CYP	512	Oman	OMN								58	PLASTIC,NON-PRIMARY FORM	1	No Quantity							32086			0
S3	2000	2000	2000	2	0	2	Export	196	Cyprus	CYP	528	Netherlands	NLD								58	PLASTIC,NON-PRIMARY FORM	1	No Quantity							55083			0
S3	2000	2000	2000	2	0	2	Export	196	Cyprus	CYP	634	Qatar	QAT								58	PLASTIC,NON-PRIMARY FORM	1	No Quantity							149904			0
S3	2000	2000	2000	2	0	2	Export	196	Cyprus	CYP	642	Romania	ROU								58	PLASTIC,NON-PRIMARY FORM	1	No Quantity							3546			0
S3	2000	2000	2000	2	0	2	Export	196	Cyprus	CYP	643	Russian Federation	RUS								58	PLASTIC,NON-PRIMARY FORM	1	No Quantity							14895			0
S3	2000	2000	2000	2	0	2	Export	196	Cyprus	CYP	682	Saudi Arabia	SAU								58	PLASTIC,NON-PRIMARY FORM	1	No Quantity							61279			0
S3	2000	2000	2000	2	0	2	Export	196	Cyprus	CYP	699	India	IND								58	PLASTIC,NON-PRIMARY FORM	1	No Quantity							1611			0
S3	2000	2000	2000	2	0	2	Export	196	Cyprus	CYP	724	Spain	ESP								58	PLASTIC,NON-PRIMARY FORM	1	No Quantity							122604			0
S3	2000	2000	2000	2	0	2	Export	196	Cyprus	CYP	760	Syria	SYR								58	PLASTIC,NON-PRIMARY FORM	1	No Quantity							5197			0
S3	2000	2000	2000	2	0	2	Export	196	Cyprus	CYP	784	United Arab Emirates	ARE								58	PLASTIC,NON-PRIMARY FORM	1	No Quantity							451462			0
S3	2000	2000	2000	2	0	2	Export	196	Cyprus	CYP	804	Ukraine	UKR								58	PLASTIC,NON-PRIMARY FORM	1	No Quantity							3944			0
S3	2000	2000	2000	2	0	2	Export	196	Cyprus	CYP	818	Egypt	EGY								58	PLASTIC,NON-PRIMARY FORM	1	No Quantity							7960			0
S3	2000	2000	2000	2	0	2	Export	196	Cyprus	CYP	826	United Kingdom	GBR								58	PLASTIC,NON-PRIMARY FORM	1	No Quantity							363186			0
S3	2000	2000	2000	2	0	2	Export	196	Cyprus	CYP	842	USA	USA								58	PLASTIC,NON-PRIMARY FORM	1	No Quantity							54008			0
S3	2000	2000	2000	2	0	2	Export	196	Cyprus	CYP	899	Areas, nes									58	PLASTIC,NON-PRIMARY FORM	1	No Quantity							45055			0
S3	2000	2000	2000	2	0	2	Export	191	Croatia	HRV	0	World	WLD								59	CHEMICAL MATERIALS NES	1	No Quantity							12150402			0
S3	2000	2000	2000	2	0	2	Export	191	Croatia	HRV	8	Albania	ALB								59	CHEMICAL MATERIALS NES	1	No Quantity							135313			0
S3	2000	2000	2000	2	0	2	Export	191	Croatia	HRV	31	Azerbaijan	AZE								59	CHEMICAL MATERIALS NES	1	No Quantity							982			0
S3	2000	2000	2000	2	0	2	Export	191	Croatia	HRV	36	Australia	AUS								59	CHEMICAL MATERIALS NES	1	No Quantity							5139			0
S3	2000	2000	2000	2	0	2	Export	191	Croatia	HRV	40	Austria	AUT								59	CHEMICAL MATERIALS NES	1	No Quantity							375050			0
S3	2000	2000	2000	2	0	2	Export	191	Croatia	HRV	48	Bahrain	BHR								59	CHEMICAL MATERIALS NES	1	No Quantity							166			0
S3	2000	2000	2000	2	0	2	Export	191	Croatia	HRV	56	Belgium	BEL								59	CHEMICAL MATERIALS NES	1	No Quantity							22281			0
S3	2000	2000	2000	2	0	2	Export	191	Croatia	HRV	70	Bosnia Herzegovina	BIH								59	CHEMICAL MATERIALS NES	1	No Quantity							5940273			0
S3	2000	2000	2000	2	0	2	Export	191	Croatia	HRV	100	Bulgaria	BGR								59	CHEMICAL MATERIALS NES	1	No Quantity							99642			0
S3	2000	2000	2000	2	0	2	Export	191	Croatia	HRV	112	Belarus	BLR								59	CHEMICAL MATERIALS NES	1	No Quantity							476842			0
S3	2000	2000	2000	2	0	2	Export	191	Croatia	HRV	196	Cyprus	CYP								59	CHEMICAL MATERIALS NES	1	No Quantity							204			0
S3	2000	2000	2000	2	0	2	Export	191	Croatia	HRV	203	Czechia	CZE								59	CHEMICAL MATERIALS NES	1	No Quantity							20255			0
S3	2000	2000	2000	2	0	2	Export	191	Croatia	HRV	214	Dominican Rep.	DOM								59	CHEMICAL MATERIALS NES	1	No Quantity							667			0
S3	2000	2000	2000	2	0	2	Export	191	Croatia	HRV	246	Finland	FIN								59	CHEMICAL MATERIALS NES	1	No Quantity							188			0
S3	2000	2000	2000	2	0	2	Export	191	Croatia	HRV	251	France	FRA								59	CHEMICAL MATERIALS NES	1	No Quantity							524			0
S3	2000	2000	2000	2	0	2	Export	191	Croatia	HRV	276	Germany	DEU								59	CHEMICAL MATERIALS NES	1	No Quantity							345777			0
S3	2000	2000	2000	2	0	2	Export	191	Croatia	HRV	320	Guatemala	GTM								59	CHEMICAL MATERIALS NES	1	No Quantity							31484			0
S3	2000	2000	2000	2	0	2	Export	191	Croatia	HRV	348	Hungary	HUN								59	CHEMICAL MATERIALS NES	1	No Quantity							206098			0
S3	2000	2000	2000	2	0	2	Export	191	Croatia	HRV	364	Iran	IRN								59	CHEMICAL MATERIALS NES	1	No Quantity							221913			0
S3	2000	2000	2000	2	0	2	Export	191	Croatia	HRV	381	Italy	ITA								59	CHEMICAL MATERIALS NES	1	No Quantity							375266			0
S3	2000	2000	2000	2	0	2	Export	191	Croatia	HRV	404	Kenya	KEN								59	CHEMICAL MATERIALS NES	1	No Quantity							262			0
S3	2000	2000	2000	2	0	2	Export	191	Croatia	HRV	430	Liberia	LBR								59	CHEMICAL MATERIALS NES	1	No Quantity							1334			0
S3	2000	2000	2000	2	0	2	Export	191	Croatia	HRV	504	Morocco	MAR								59	CHEMICAL MATERIALS NES	1	No Quantity							973			0
S3	2000	2000	2000	2	0	2	Export	191	Croatia	HRV	524	Nepal	NPL								59	CHEMICAL MATERIALS NES	1	No Quantity							252			0
S3	2000	2000	2000	2	0	2	Export	191	Croatia	HRV	528	Netherlands	NLD								59	CHEMICAL MATERIALS NES	1	No Quantity							7966			0
S3	2000	2000	2000	2	0	2	Export	191	Croatia	HRV	586	Pakistan	PAK								59	CHEMICAL MATERIALS NES	1	No Quantity							506			0
S3	2000	2000	2000	2	0	2	Export	191	Croatia	HRV	608	Philippines	PHL								59	CHEMICAL MATERIALS NES	1	No Quantity							686			0
S3	2000	2000	2000	2	0	2	Export	191	Croatia	HRV	616	Poland	POL								59	CHEMICAL MATERIALS NES	1	No Quantity							19762			0
S3	2000	2000	2000	2	0	2	Export	191	Croatia	HRV	620	Portugal	PRT								59	CHEMICAL MATERIALS NES	1	No Quantity							17281			0
S3	2000	2000	2000	2	0	2	Export	191	Croatia	HRV	642	Romania	ROU								59	CHEMICAL MATERIALS NES	1	No Quantity							15216			0
S3	2000	2000	2000	2	0	2	Export	191	Croatia	HRV	643	Russian Federation	RUS								59	CHEMICAL MATERIALS NES	1	No Quantity							271469			0
S3	2000	2000	2000	2	0	2	Export	191	Croatia	HRV	682	Saudi Arabia	SAU								59	CHEMICAL MATERIALS NES	1	No Quantity							213			0
S3	2000	2000	2000	2	0	2	Export	191	Croatia	HRV	686	Senegal	SEN								59	CHEMICAL MATERIALS NES	1	No Quantity							1409			0
S3	2000	2000	2000	2	0	2	Export	191	Croatia	HRV	703	Slovakia	SVK								59	CHEMICAL MATERIALS NES	1	No Quantity							720			0
S3	2000	2000	2000	2	0	2	Export	191	Croatia	HRV	705	Slovenia	SVN								59	CHEMICAL MATERIALS NES	1	No Quantity							1809050			0
S3	2000	2000	2000	2	0	2	Export	191	Croatia	HRV	724	Spain	ESP								59	CHEMICAL MATERIALS NES	1	No Quantity							349			0
S3	2000	2000	2000	2	0	2	Export	191	Croatia	HRV	752	Sweden	SWE								59	CHEMICAL MATERIALS NES	1	No Quantity							3429			0
S3	2000	2000	2000	2	0	2	Export	191	Croatia	HRV	757	Switzerland	CHE								59	CHEMICAL MATERIALS NES	1	No Quantity							1571			0
S3	2000	2000	2000	2	0	2	Export	191	Croatia	HRV	788	Tunisia	TUN								59	CHEMICAL MATERIALS NES	1	No Quantity							431			0
S3	2000	2000	2000	2	0	2	Export	191	Croatia	HRV	792	Turkey	TUR								59	CHEMICAL MATERIALS NES	1	No Quantity							121317			0
S3	2000	2000	2000	2	0	2	Export	191	Croatia	HRV	807	North Macedonia	MKD								59	CHEMICAL MATERIALS NES	1	No Quantity							1285090			0
S3	2000	2000	2000	2	0	2	Export	191	Croatia	HRV	818	Egypt	EGY								59	CHEMICAL MATERIALS NES	1	No Quantity							446			0
S3	2000	2000	2000	2	0	2	Export	191	Croatia	HRV	826	United Kingdom	GBR								59	CHEMICAL MATERIALS NES	1	No Quantity							53930			0
S3	2000	2000	2000	2	0	2	Export	191	Croatia	HRV	842	USA	USA								59	CHEMICAL MATERIALS NES	1	No Quantity							14402			0
S3	2000	2000	2000	2	0	2	Export	191	Croatia	HRV	891	Serbia and Montenegro	SCG								59	CHEMICAL MATERIALS NES	1	No Quantity							262927			0
S3	2000	2000	2000	2	0	2	Export	191	Croatia	HRV	899	Areas, nes									59	CHEMICAL MATERIALS NES	1	No Quantity							1347			0
S3	2000	2000	2000	2	0	2	Export	196	Cyprus	CYP	0	World	WLD								59	CHEMICAL MATERIALS NES	1	No Quantity							6514657			0
S3	2000	2000	2000	2	0	2	Export	196	Cyprus	CYP	48	Bahrain	BHR								59	CHEMICAL MATERIALS NES	1	No Quantity							427			0
S3	2000	2000	2000	2	0	2	Export	196	Cyprus	CYP	56	Belgium	BEL								59	CHEMICAL MATERIALS NES	1	No Quantity							7032			0
S3	2000	2000	2000	2	0	2	Export	196	Cyprus	CYP	100	Bulgaria	BGR								59	CHEMICAL MATERIALS NES	1	No Quantity							9961			0
S3	2000	2000	2000	2	0	2	Export	196	Cyprus	CYP	246	Finland	FIN								59	CHEMICAL MATERIALS NES	1	No Quantity							43250			0
S3	2000	2000	2000	2	0	2	Export	196	Cyprus	CYP	251	France	FRA								59	CHEMICAL MATERIALS NES	1	No Quantity							161			0
S3	2000	2000	2000	2	0	2	Export	196	Cyprus	CYP	276	Germany	DEU								59	CHEMICAL MATERIALS NES	1	No Quantity							447130			0
S3	2000	2000	2000	2	0	2	Export	196	Cyprus	CYP	300	Greece	GRC								59	CHEMICAL MATERIALS NES	1	No Quantity							349583			0
S3	2000	2000	2000	2	0	2	Export	196	Cyprus	CYP	344	China, Hong Kong SAR	HKG								59	CHEMICAL MATERIALS NES	1	No Quantity							6138			0
S3	2000	2000	2000	2	0	2	Export	196	Cyprus	CYP	348	Hungary	HUN								59	CHEMICAL MATERIALS NES	1	No Quantity							1819			0
S3	2000	2000	2000	2	0	2	Export	196	Cyprus	CYP	368	Iraq	IRQ								59	CHEMICAL MATERIALS NES	1	No Quantity							138854			0
S3	2000	2000	2000	2	0	2	Export	196	Cyprus	CYP	376	Israel	ISR								59	CHEMICAL MATERIALS NES	1	No Quantity							51358			0
S3	2000	2000	2000	2	0	2	Export	196	Cyprus	CYP	381	Italy	ITA								59	CHEMICAL MATERIALS NES	1	No Quantity							172982			0
S3	2000	2000	2000	2	0	2	Export	196	Cyprus	CYP	400	Jordan	JOR								59	CHEMICAL MATERIALS NES	1	No Quantity							62136			0
S3	2000	2000	2000	2	0	2	Export	196	Cyprus	CYP	404	Kenya	KEN								59	CHEMICAL MATERIALS NES	1	No Quantity							24			0
S3	2000	2000	2000	2	0	2	Export	196	Cyprus	CYP	414	Kuwait	KWT								59	CHEMICAL MATERIALS NES	1	No Quantity							242			0
S3	2000	2000	2000	2	0	2	Export	196	Cyprus	CYP	422	Lebanon	LBN								59	CHEMICAL MATERIALS NES	1	No Quantity							142018			0
S3	2000	2000	2000	2	0	2	Export	196	Cyprus	CYP	434	Libya	LBY								59	CHEMICAL MATERIALS NES	1	No Quantity							240311			0
S3	2000	2000	2000	2	0	2	Export	196	Cyprus	CYP	466	Mali	MLI								59	CHEMICAL MATERIALS NES	1	No Quantity							24948			0
S3	2000	2000	2000	2	0	2	Export	196	Cyprus	CYP	470	Malta	MLT								59	CHEMICAL MATERIALS NES	1	No Quantity							14525			0
S3	2000	2000	2000	2	0	2	Export	196	Cyprus	CYP	484	Mexico	MEX								59	CHEMICAL MATERIALS NES	1	No Quantity							18955			0
S3	2000	2000	2000	2	0	2	Export	196	Cyprus	CYP	512	Oman	OMN								59	CHEMICAL MATERIALS NES	1	No Quantity							1284			0
S3	2000	2000	2000	2	0	2	Export	196	Cyprus	CYP	528	Netherlands	NLD								59	CHEMICAL MATERIALS NES	1	No Quantity							2475325			0
S3	2000	2000	2000	2	0	2	Export	196	Cyprus	CYP	634	Qatar	QAT								59	CHEMICAL MATERIALS NES	1	No Quantity							10931			0
S3	2000	2000	2000	2	0	2	Export	196	Cyprus	CYP	642	Romania	ROU								59	CHEMICAL MATERIALS NES	1	No Quantity							10			0
S3	2000	2000	2000	2	0	2	Export	196	Cyprus	CYP	643	Russian Federation	RUS								59	CHEMICAL MATERIALS NES	1	No Quantity							102849			0
S3	2000	2000	2000	2	0	2	Export	196	Cyprus	CYP	682	Saudi Arabia	SAU								59	CHEMICAL MATERIALS NES	1	No Quantity							32565			0
S3	2000	2000	2000	2	0	2	Export	196	Cyprus	CYP	724	Spain	ESP								59	CHEMICAL MATERIALS NES	1	No Quantity							18335			0
S3	2000	2000	2000	2	0	2	Export	196	Cyprus	CYP	736	Fmr Sudan	SDN								59	CHEMICAL MATERIALS NES	1	No Quantity							82914			0
S3	2000	2000	2000	2	0	2	Export	196	Cyprus	CYP	752	Sweden	SWE								59	CHEMICAL MATERIALS NES	1	No Quantity							344948			0
S3	2000	2000	2000	2	0	2	Export	196	Cyprus	CYP	760	Syria	SYR								59	CHEMICAL MATERIALS NES	1	No Quantity							100535			0
S3	2000	2000	2000	2	0	2	Export	196	Cyprus	CYP	764	Thailand	THA								59	CHEMICAL MATERIALS NES	1	No Quantity							24176			0
S3	2000	2000	2000	2	0	2	Export	196	Cyprus	CYP	784	United Arab Emirates	ARE								59	CHEMICAL MATERIALS NES	1	No Quantity							12640			0
S3	2000	2000	2000	2	0	2	Export	196	Cyprus	CYP	788	Tunisia	TUN								59	CHEMICAL MATERIALS NES	1	No Quantity							2215			0
S3	2000	2000	2000	2	0	2	Export	196	Cyprus	CYP	818	Egypt	EGY								59	CHEMICAL MATERIALS NES	1	No Quantity							90438			0
S3	2000	2000	2000	2	0	2	Export	196	Cyprus	CYP	826	United Kingdom	GBR								59	CHEMICAL MATERIALS NES	1	No Quantity							1431146			0
S3	2000	2000	2000	2	0	2	Export	196	Cyprus	CYP	887	Yemen	YEM								59	CHEMICAL MATERIALS NES	1	No Quantity							736			0
S3	2000	2000	2000	2	0	2	Export	196	Cyprus	CYP	891	Serbia and Montenegro	SCG								59	CHEMICAL MATERIALS NES	1	No Quantity							14552			0
S3	2000	2000	2000	2	0	2	Export	196	Cyprus	CYP	899	Areas, nes									59	CHEMICAL MATERIALS NES	1	No Quantity							37206			0
S3	2000	2000	2000	2	0	2	Export	191	Croatia	HRV	0	World	WLD								61	LEATHER, LEATHER GOODS	1	No Quantity							14649780			0
S3	2000	2000	2000	2	0	2	Export	191	Croatia	HRV	40	Austria	AUT								61	LEATHER, LEATHER GOODS	1	No Quantity							187377			0
S3	2000	2000	2000	2	0	2	Export	191	Croatia	HRV	70	Bosnia Herzegovina	BIH								61	LEATHER, LEATHER GOODS	1	No Quantity							31469			0
S3	2000	2000	2000	2	0	2	Export	191	Croatia	HRV	124	Canada	CAN								61	LEATHER, LEATHER GOODS	1	No Quantity							25911			0
S3	2000	2000	2000	2	0	2	Export	191	Croatia	HRV	156	China	CHN								61	LEATHER, LEATHER GOODS	1	No Quantity							48900			0
S3	2000	2000	2000	2	0	2	Export	191	Croatia	HRV	203	Czechia	CZE								61	LEATHER, LEATHER GOODS	1	No Quantity							8714			0
S3	2000	2000	2000	2	0	2	Export	191	Croatia	HRV	208	Denmark	DNK								61	LEATHER, LEATHER GOODS	1	No Quantity							24770			0
S3	2000	2000	2000	2	0	2	Export	191	Croatia	HRV	251	France	FRA								61	LEATHER, LEATHER GOODS	1	No Quantity							137006			0
S3	2000	2000	2000	2	0	2	Export	191	Croatia	HRV	276	Germany	DEU								61	LEATHER, LEATHER GOODS	1	No Quantity							708404			0
S3	2000	2000	2000	2	0	2	Export	191	Croatia	HRV	344	China, Hong Kong SAR	HKG								61	LEATHER, LEATHER GOODS	1	No Quantity							1080822			0
S3	2000	2000	2000	2	0	2	Export	191	Croatia	HRV	381	Italy	ITA								61	LEATHER, LEATHER GOODS	1	No Quantity							11179850			0
S3	2000	2000	2000	2	0	2	Export	191	Croatia	HRV	392	Japan	JPN								61	LEATHER, LEATHER GOODS	1	No Quantity							53943			0
S3	2000	2000	2000	2	0	2	Export	191	Croatia	HRV	410	Rep. of Korea	KOR								61	LEATHER, LEATHER GOODS	1	No Quantity							43191			0
S3	2000	2000	2000	2	0	2	Export	191	Croatia	HRV	440	Lithuania	LTU								61	LEATHER, LEATHER GOODS	1	No Quantity							2214			0
S3	2000	2000	2000	2	0	2	Export	191	Croatia	HRV	643	Russian Federation	RUS								61	LEATHER, LEATHER GOODS	1	No Quantity							17824			0
S3	2000	2000	2000	2	0	2	Export	191	Croatia	HRV	703	Slovakia	SVK								61	LEATHER, LEATHER GOODS	1	No Quantity							5661			0
S3	2000	2000	2000	2	0	2	Export	191	Croatia	HRV	705	Slovenia	SVN								61	LEATHER, LEATHER GOODS	1	No Quantity							645174			0
S3	2000	2000	2000	2	0	2	Export	191	Croatia	HRV	724	Spain	ESP								61	LEATHER, LEATHER GOODS	1	No Quantity							8188			0
S3	2000	2000	2000	2	0	2	Export	191	Croatia	HRV	752	Sweden	SWE								61	LEATHER, LEATHER GOODS	1	No Quantity							28937			0
S3	2000	2000	2000	2	0	2	Export	191	Croatia	HRV	757	Switzerland	CHE								61	LEATHER, LEATHER GOODS	1	No Quantity							153056			0
S3	2000	2000	2000	2	0	2	Export	191	Croatia	HRV	792	Turkey	TUR								61	LEATHER, LEATHER GOODS	1	No Quantity							2539			0
S3	2000	2000	2000	2	0	2	Export	191	Croatia	HRV	804	Ukraine	UKR								61	LEATHER, LEATHER GOODS	1	No Quantity							5352			0
S3	2000	2000	2000	2	0	2	Export	191	Croatia	HRV	807	North Macedonia	MKD								61	LEATHER, LEATHER GOODS	1	No Quantity							19389			0
S3	2000	2000	2000	2	0	2	Export	191	Croatia	HRV	826	United Kingdom	GBR								61	LEATHER, LEATHER GOODS	1	No Quantity							61430			0
S3	2000	2000	2000	2	0	2	Export	191	Croatia	HRV	842	USA	USA								61	LEATHER, LEATHER GOODS	1	No Quantity							169541			0
S3	2000	2000	2000	2	0	2	Export	191	Croatia	HRV	891	Serbia and Montenegro	SCG								61	LEATHER, LEATHER GOODS	1	No Quantity							118			0
S3	2000	2000	2000	2	0	2	Export	196	Cyprus	CYP	0	World	WLD								61	LEATHER, LEATHER GOODS	1	No Quantity							553141			0
S3	2000	2000	2000	2	0	2	Export	196	Cyprus	CYP	100	Bulgaria	BGR								61	LEATHER, LEATHER GOODS	1	No Quantity							197733			0
S3	2000	2000	2000	2	0	2	Export	196	Cyprus	CYP	300	Greece	GRC								61	LEATHER, LEATHER GOODS	1	No Quantity							41568			0
S3	2000	2000	2000	2	0	2	Export	196	Cyprus	CYP	344	China, Hong Kong SAR	HKG								61	LEATHER, LEATHER GOODS	1	No Quantity							14695			0
S3	2000	2000	2000	2	0	2	Export	196	Cyprus	CYP	376	Israel	ISR								61	LEATHER, LEATHER GOODS	1	No Quantity							691			0
S3	2000	2000	2000	2	0	2	Export	196	Cyprus	CYP	381	Italy	ITA								61	LEATHER, LEATHER GOODS	1	No Quantity							16972			0
S3	2000	2000	2000	2	0	2	Export	196	Cyprus	CYP	400	Jordan	JOR								61	LEATHER, LEATHER GOODS	1	No Quantity							4187			0
S3	2000	2000	2000	2	0	2	Export	196	Cyprus	CYP	414	Kuwait	KWT								61	LEATHER, LEATHER GOODS	1	No Quantity							823			0
S3	2000	2000	2000	2	0	2	Export	196	Cyprus	CYP	512	Oman	OMN								61	LEATHER, LEATHER GOODS	1	No Quantity							81725			0
S3	2000	2000	2000	2	0	2	Export	196	Cyprus	CYP	642	Romania	ROU								61	LEATHER, LEATHER GOODS	1	No Quantity							3232			0
S3	2000	2000	2000	2	0	2	Export	196	Cyprus	CYP	699	India	IND								61	LEATHER, LEATHER GOODS	1	No Quantity							46353			0
S3	2000	2000	2000	2	0	2	Export	196	Cyprus	CYP	724	Spain	ESP								61	LEATHER, LEATHER GOODS	1	No Quantity							5034			0
S3	2000	2000	2000	2	0	2	Export	196	Cyprus	CYP	752	Sweden	SWE								61	LEATHER, LEATHER GOODS	1	No Quantity							19849			0
S3	2000	2000	2000	2	0	2	Export	196	Cyprus	CYP	826	United Kingdom	GBR								61	LEATHER, LEATHER GOODS	1	No Quantity							37333			0
S3	2000	2000	2000	2	0	2	Export	196	Cyprus	CYP	887	Yemen	YEM								61	LEATHER, LEATHER GOODS	1	No Quantity							82945			0
S3	2000	2000	2000	2	0	2	Export	191	Croatia	HRV	0	World	WLD								62	RUBBER MANUFACTURES, NES	1	No Quantity							5797212			0
S3	2000	2000	2000	2	0	2	Export	191	Croatia	HRV	8	Albania	ALB								62	RUBBER MANUFACTURES, NES	1	No Quantity							3117			0
S3	2000	2000	2000	2	0	2	Export	191	Croatia	HRV	12	Algeria	DZA								62	RUBBER MANUFACTURES, NES	1	No Quantity							69			0
S3	2000	2000	2000	2	0	2	Export	191	Croatia	HRV	31	Azerbaijan	AZE								62	RUBBER MANUFACTURES, NES	1	No Quantity							9028			0
S3	2000	2000	2000	2	0	2	Export	191	Croatia	HRV	40	Austria	AUT								62	RUBBER MANUFACTURES, NES	1	No Quantity							55596			0
S3	2000	2000	2000	2	0	2	Export	191	Croatia	HRV	56	Belgium	BEL								62	RUBBER MANUFACTURES, NES	1	No Quantity							10049			0
S3	2000	2000	2000	2	0	2	Export	191	Croatia	HRV	70	Bosnia Herzegovina	BIH								62	RUBBER MANUFACTURES, NES	1	No Quantity							1193349			0
S3	2000	2000	2000	2	0	2	Export	191	Croatia	HRV	203	Czechia	CZE								62	RUBBER MANUFACTURES, NES	1	No Quantity							7926			0
S3	2000	2000	2000	2	0	2	Export	191	Croatia	HRV	246	Finland	FIN								62	RUBBER MANUFACTURES, NES	1	No Quantity							20566			0
S3	2000	2000	2000	2	0	2	Export	191	Croatia	HRV	251	France	FRA								62	RUBBER MANUFACTURES, NES	1	No Quantity							29125			0
S3	2000	2000	2000	2	0	2	Export	191	Croatia	HRV	276	Germany	DEU								62	RUBBER MANUFACTURES, NES	1	No Quantity							2039568			0
S3	2000	2000	2000	2	0	2	Export	191	Croatia	HRV	348	Hungary	HUN								62	RUBBER MANUFACTURES, NES	1	No Quantity							661			0
S3	2000	2000	2000	2	0	2	Export	191	Croatia	HRV	368	Iraq	IRQ								62	RUBBER MANUFACTURES, NES	1	No Quantity							2171			0
S3	2000	2000	2000	2	0	2	Export	191	Croatia	HRV	381	Italy	ITA								62	RUBBER MANUFACTURES, NES	1	No Quantity							565392			0
S3	2000	2000	2000	2	0	2	Export	191	Croatia	HRV	392	Japan	JPN								62	RUBBER MANUFACTURES, NES	1	No Quantity							353			0
S3	2000	2000	2000	2	0	2	Export	191	Croatia	HRV	434	Libya	LBY								62	RUBBER MANUFACTURES, NES	1	No Quantity							220			0
S3	2000	2000	2000	2	0	2	Export	191	Croatia	HRV	440	Lithuania	LTU								62	RUBBER MANUFACTURES, NES	1	No Quantity							463			0
S3	2000	2000	2000	2	0	2	Export	191	Croatia	HRV	490	Other Asia, nes									62	RUBBER MANUFACTURES, NES	1	No Quantity							66			0
S3	2000	2000	2000	2	0	2	Export	191	Croatia	HRV	504	Morocco	MAR								62	RUBBER MANUFACTURES, NES	1	No Quantity							3590			0
S3	2000	2000	2000	2	0	2	Export	191	Croatia	HRV	512	Oman	OMN								62	RUBBER MANUFACTURES, NES	1	No Quantity							18699			0
S3	2000	2000	2000	2	0	2	Export	191	Croatia	HRV	528	Netherlands	NLD								62	RUBBER MANUFACTURES, NES	1	No Quantity							29687			0
S3	2000	2000	2000	2	0	2	Export	191	Croatia	HRV	579	Norway	NOR								62	RUBBER MANUFACTURES, NES	1	No Quantity							2603			0
S3	2000	2000	2000	2	0	2	Export	191	Croatia	HRV	620	Portugal	PRT								62	RUBBER MANUFACTURES, NES	1	No Quantity							165			0
S3	2000	2000	2000	2	0	2	Export	191	Croatia	HRV	642	Romania	ROU								62	RUBBER MANUFACTURES, NES	1	No Quantity							745			0
S3	2000	2000	2000	2	0	2	Export	191	Croatia	HRV	643	Russian Federation	RUS								62	RUBBER MANUFACTURES, NES	1	No Quantity							29948			0
S3	2000	2000	2000	2	0	2	Export	191	Croatia	HRV	702	Singapore	SGP								62	RUBBER MANUFACTURES, NES	1	No Quantity							235			0
S3	2000	2000	2000	2	0	2	Export	191	Croatia	HRV	703	Slovakia	SVK								62	RUBBER MANUFACTURES, NES	1	No Quantity							674			0
S3	2000	2000	2000	2	0	2	Export	191	Croatia	HRV	705	Slovenia	SVN								62	RUBBER MANUFACTURES, NES	1	No Quantity							1334136			0
S3	2000	2000	2000	2	0	2	Export	191	Croatia	HRV	724	Spain	ESP								62	RUBBER MANUFACTURES, NES	1	No Quantity							453			0
S3	2000	2000	2000	2	0	2	Export	191	Croatia	HRV	740	Suriname	SUR								62	RUBBER MANUFACTURES, NES	1	No Quantity							700			0
S3	2000	2000	2000	2	0	2	Export	191	Croatia	HRV	752	Sweden	SWE								62	RUBBER MANUFACTURES, NES	1	No Quantity							4987			0
S3	2000	2000	2000	2	0	2	Export	191	Croatia	HRV	757	Switzerland	CHE								62	RUBBER MANUFACTURES, NES	1	No Quantity							4665			0
S3	2000	2000	2000	2	0	2	Export	191	Croatia	HRV	788	Tunisia	TUN								62	RUBBER MANUFACTURES, NES	1	No Quantity							2276			0
S3	2000	2000	2000	2	0	2	Export	191	Croatia	HRV	792	Turkey	TUR								62	RUBBER MANUFACTURES, NES	1	No Quantity							75			0
S3	2000	2000	2000	2	0	2	Export	191	Croatia	HRV	804	Ukraine	UKR								62	RUBBER MANUFACTURES, NES	1	No Quantity							1337			0
S3	2000	2000	2000	2	0	2	Export	191	Croatia	HRV	807	North Macedonia	MKD								62	RUBBER MANUFACTURES, NES	1	No Quantity							122903			0
S3	2000	2000	2000	2	0	2	Export	191	Croatia	HRV	826	United Kingdom	GBR								62	RUBBER MANUFACTURES, NES	1	No Quantity							5817			0
S3	2000	2000	2000	2	0	2	Export	191	Croatia	HRV	842	USA	USA								62	RUBBER MANUFACTURES, NES	1	No Quantity							2720			0
[truncated: 2,504 more rows]
