# Supplementary material for: Core-periphery structure in sectoral international trade networks: A new approach to an old theory
Source: PLoS One. 2020 Apr 2;15(4):e0229547. doi: 10.1371/journal.pone.0229547 (PMC7117750; doi:10.1371/journal.pone.0229547)
Supplement: S7 File — (ZIP) [file pone.0229547.s007.zip › S7_File/RawData 2000/comtrade (19).csv]

Classification	Year	Period	Period Desc.	Aggregate Level	Is Leaf Code	Trade Flow Code	Trade Flow	Reporter Code	Reporter	Reporter ISO	Partner Code	Partner	Partner ISO	2nd Partner Code	2nd Partner	2nd Partner ISO	Customs Proc. Code	Customs	Mode of Transport Code	Mode of Transport	Commodity Code	Commodity	Qty Unit Code	Qty Unit	Qty	Alt Qty Unit Code	Alt Qty Unit	Alt Qty	Netweight (kg)	Gross weight (kg)	Trade Value (US$)	CIF Trade Value (US$)	FOB Trade Value (US$)	Flag
S3	2000	2000	2000	2	0	2	Export	203	Czechia	CZE	0	World	WLD								00	LIVE ANIMALS	1	No Quantity							30497485			0
S3	2000	2000	2000	2	0	2	Export	203	Czechia	CZE	40	Austria	AUT								00	LIVE ANIMALS	1	No Quantity							347579			0
S3	2000	2000	2000	2	0	2	Export	203	Czechia	CZE	48	Bahrain	BHR								00	LIVE ANIMALS	1	No Quantity							5139			0
S3	2000	2000	2000	2	0	2	Export	203	Czechia	CZE	50	Bangladesh	BGD								00	LIVE ANIMALS	1	No Quantity							77495			0
S3	2000	2000	2000	2	0	2	Export	203	Czechia	CZE	56	Belgium	BEL								00	LIVE ANIMALS	1	No Quantity							1141977			0
S3	2000	2000	2000	2	0	2	Export	203	Czechia	CZE	70	Bosnia Herzegovina	BIH								00	LIVE ANIMALS	1	No Quantity							430860			0
S3	2000	2000	2000	2	0	2	Export	203	Czechia	CZE	100	Bulgaria	BGR								00	LIVE ANIMALS	1	No Quantity							3888			0
S3	2000	2000	2000	2	0	2	Export	203	Czechia	CZE	104	Myanmar	MMR								00	LIVE ANIMALS	1	No Quantity							1930			0
S3	2000	2000	2000	2	0	2	Export	203	Czechia	CZE	156	China	CHN								00	LIVE ANIMALS	1	No Quantity							1880			0
S3	2000	2000	2000	2	0	2	Export	203	Czechia	CZE	191	Croatia	HRV								00	LIVE ANIMALS	1	No Quantity							2674455			0
S3	2000	2000	2000	2	0	2	Export	203	Czechia	CZE	196	Cyprus	CYP								00	LIVE ANIMALS	1	No Quantity							1959			0
S3	2000	2000	2000	2	0	2	Export	203	Czechia	CZE	208	Denmark	DNK								00	LIVE ANIMALS	1	No Quantity							12638			0
S3	2000	2000	2000	2	0	2	Export	203	Czechia	CZE	233	Estonia	EST								00	LIVE ANIMALS	1	No Quantity							49			0
S3	2000	2000	2000	2	0	2	Export	203	Czechia	CZE	246	Finland	FIN								00	LIVE ANIMALS	1	No Quantity							6476			0
S3	2000	2000	2000	2	0	2	Export	203	Czechia	CZE	251	France	FRA								00	LIVE ANIMALS	1	No Quantity							2077911			0
S3	2000	2000	2000	2	0	2	Export	203	Czechia	CZE	276	Germany	DEU								00	LIVE ANIMALS	1	No Quantity							5592071			0
S3	2000	2000	2000	2	0	2	Export	203	Czechia	CZE	300	Greece	GRC								00	LIVE ANIMALS	1	No Quantity							1741873			0
S3	2000	2000	2000	2	0	2	Export	203	Czechia	CZE	320	Guatemala	GTM								00	LIVE ANIMALS	1	No Quantity							2139			0
S3	2000	2000	2000	2	0	2	Export	203	Czechia	CZE	348	Hungary	HUN								00	LIVE ANIMALS	1	No Quantity							123472			0
S3	2000	2000	2000	2	0	2	Export	203	Czechia	CZE	360	Indonesia	IDN								00	LIVE ANIMALS	1	No Quantity							1657			0
S3	2000	2000	2000	2	0	2	Export	203	Czechia	CZE	376	Israel	ISR								00	LIVE ANIMALS	1	No Quantity							46699			0
S3	2000	2000	2000	2	0	2	Export	203	Czechia	CZE	381	Italy	ITA								00	LIVE ANIMALS	1	No Quantity							1894090			0
S3	2000	2000	2000	2	0	2	Export	203	Czechia	CZE	392	Japan	JPN								00	LIVE ANIMALS	1	No Quantity							413021			0
S3	2000	2000	2000	2	0	2	Export	203	Czechia	CZE	400	Jordan	JOR								00	LIVE ANIMALS	1	No Quantity							1528			0
S3	2000	2000	2000	2	0	2	Export	203	Czechia	CZE	410	Rep. of Korea	KOR								00	LIVE ANIMALS	1	No Quantity							3115			0
S3	2000	2000	2000	2	0	2	Export	203	Czechia	CZE	422	Lebanon	LBN								00	LIVE ANIMALS	1	No Quantity							50989			0
S3	2000	2000	2000	2	0	2	Export	203	Czechia	CZE	428	Latvia	LVA								00	LIVE ANIMALS	1	No Quantity							24			0
S3	2000	2000	2000	2	0	2	Export	203	Czechia	CZE	440	Lithuania	LTU								00	LIVE ANIMALS	1	No Quantity							7903			0
S3	2000	2000	2000	2	0	2	Export	203	Czechia	CZE	458	Malaysia	MYS								00	LIVE ANIMALS	1	No Quantity							59090			0
S3	2000	2000	2000	2	0	2	Export	203	Czechia	CZE	484	Mexico	MEX								00	LIVE ANIMALS	1	No Quantity							235			0
S3	2000	2000	2000	2	0	2	Export	203	Czechia	CZE	498	Rep. of Moldova	MDA								00	LIVE ANIMALS	1	No Quantity							92			0
S3	2000	2000	2000	2	0	2	Export	203	Czechia	CZE	504	Morocco	MAR								00	LIVE ANIMALS	1	No Quantity							48			0
S3	2000	2000	2000	2	0	2	Export	203	Czechia	CZE	528	Netherlands	NLD								00	LIVE ANIMALS	1	No Quantity							1498427			0
S3	2000	2000	2000	2	0	2	Export	203	Czechia	CZE	608	Philippines	PHL								00	LIVE ANIMALS	1	No Quantity							4194			0
S3	2000	2000	2000	2	0	2	Export	203	Czechia	CZE	616	Poland	POL								00	LIVE ANIMALS	1	No Quantity							2600344			0
S3	2000	2000	2000	2	0	2	Export	203	Czechia	CZE	620	Portugal	PRT								00	LIVE ANIMALS	1	No Quantity							526			0
S3	2000	2000	2000	2	0	2	Export	203	Czechia	CZE	634	Qatar	QAT								00	LIVE ANIMALS	1	No Quantity							22352			0
S3	2000	2000	2000	2	0	2	Export	203	Czechia	CZE	642	Romania	ROU								00	LIVE ANIMALS	1	No Quantity							27842			0
S3	2000	2000	2000	2	0	2	Export	203	Czechia	CZE	643	Russian Federation	RUS								00	LIVE ANIMALS	1	No Quantity							43101			0
S3	2000	2000	2000	2	0	2	Export	203	Czechia	CZE	682	Saudi Arabia	SAU								00	LIVE ANIMALS	1	No Quantity							5049			0
S3	2000	2000	2000	2	0	2	Export	203	Czechia	CZE	703	Slovakia	SVK								00	LIVE ANIMALS	1	No Quantity							7385017			0
S3	2000	2000	2000	2	0	2	Export	203	Czechia	CZE	705	Slovenia	SVN								00	LIVE ANIMALS	1	No Quantity							866861			0
S3	2000	2000	2000	2	0	2	Export	203	Czechia	CZE	710	South Africa	ZAF								00	LIVE ANIMALS	1	No Quantity							15888			0
S3	2000	2000	2000	2	0	2	Export	203	Czechia	CZE	724	Spain	ESP								00	LIVE ANIMALS	1	No Quantity							618219			0
S3	2000	2000	2000	2	0	2	Export	203	Czechia	CZE	752	Sweden	SWE								00	LIVE ANIMALS	1	No Quantity							248784			0
S3	2000	2000	2000	2	0	2	Export	203	Czechia	CZE	757	Switzerland	CHE								00	LIVE ANIMALS	1	No Quantity							77057			0
S3	2000	2000	2000	2	0	2	Export	203	Czechia	CZE	764	Thailand	THA								00	LIVE ANIMALS	1	No Quantity							3335			0
S3	2000	2000	2000	2	0	2	Export	203	Czechia	CZE	784	United Arab Emirates	ARE								00	LIVE ANIMALS	1	No Quantity							95494			0
S3	2000	2000	2000	2	0	2	Export	203	Czechia	CZE	792	Turkey	TUR								00	LIVE ANIMALS	1	No Quantity							20096			0
S3	2000	2000	2000	2	0	2	Export	203	Czechia	CZE	804	Ukraine	UKR								00	LIVE ANIMALS	1	No Quantity							19227			0
S3	2000	2000	2000	2	0	2	Export	203	Czechia	CZE	818	Egypt	EGY								00	LIVE ANIMALS	1	No Quantity							49534			0
S3	2000	2000	2000	2	0	2	Export	203	Czechia	CZE	826	United Kingdom	GBR								00	LIVE ANIMALS	1	No Quantity							53220			0
S3	2000	2000	2000	2	0	2	Export	203	Czechia	CZE	838	Free Zones									00	LIVE ANIMALS	1	No Quantity							23268			0
S3	2000	2000	2000	2	0	2	Export	203	Czechia	CZE	842	USA	USA								00	LIVE ANIMALS	1	No Quantity							97367			0
S3	2000	2000	2000	2	0	2	Export	203	Czechia	CZE	0	World	WLD								01	MEAT, MEAT PREPARATIONS	1	No Quantity							40400627			0
S3	2000	2000	2000	2	0	2	Export	203	Czechia	CZE	12	Algeria	DZA								01	MEAT, MEAT PREPARATIONS	1	No Quantity							27398			0
S3	2000	2000	2000	2	0	2	Export	203	Czechia	CZE	24	Angola	AGO								01	MEAT, MEAT PREPARATIONS	1	No Quantity							112			0
S3	2000	2000	2000	2	0	2	Export	203	Czechia	CZE	40	Austria	AUT								01	MEAT, MEAT PREPARATIONS	1	No Quantity							2001341			0
S3	2000	2000	2000	2	0	2	Export	203	Czechia	CZE	56	Belgium	BEL								01	MEAT, MEAT PREPARATIONS	1	No Quantity							283273			0
S3	2000	2000	2000	2	0	2	Export	203	Czechia	CZE	70	Bosnia Herzegovina	BIH								01	MEAT, MEAT PREPARATIONS	1	No Quantity							20862			0
S3	2000	2000	2000	2	0	2	Export	203	Czechia	CZE	100	Bulgaria	BGR								01	MEAT, MEAT PREPARATIONS	1	No Quantity							4919			0
S3	2000	2000	2000	2	0	2	Export	203	Czechia	CZE	124	Canada	CAN								01	MEAT, MEAT PREPARATIONS	1	No Quantity							485			0
S3	2000	2000	2000	2	0	2	Export	203	Czechia	CZE	178	Congo	COG								01	MEAT, MEAT PREPARATIONS	1	No Quantity							294			0
S3	2000	2000	2000	2	0	2	Export	203	Czechia	CZE	180	Dem. Rep. of the Congo	COD								01	MEAT, MEAT PREPARATIONS	1	No Quantity							24296			0
S3	2000	2000	2000	2	0	2	Export	203	Czechia	CZE	191	Croatia	HRV								01	MEAT, MEAT PREPARATIONS	1	No Quantity							68			0
S3	2000	2000	2000	2	0	2	Export	203	Czechia	CZE	208	Denmark	DNK								01	MEAT, MEAT PREPARATIONS	1	No Quantity							520107			0
S3	2000	2000	2000	2	0	2	Export	203	Czechia	CZE	233	Estonia	EST								01	MEAT, MEAT PREPARATIONS	1	No Quantity							637442			0
S3	2000	2000	2000	2	0	2	Export	203	Czechia	CZE	246	Finland	FIN								01	MEAT, MEAT PREPARATIONS	1	No Quantity							61			0
S3	2000	2000	2000	2	0	2	Export	203	Czechia	CZE	251	France	FRA								01	MEAT, MEAT PREPARATIONS	1	No Quantity							923856			0
S3	2000	2000	2000	2	0	2	Export	203	Czechia	CZE	276	Germany	DEU								01	MEAT, MEAT PREPARATIONS	1	No Quantity							13378727			0
S3	2000	2000	2000	2	0	2	Export	203	Czechia	CZE	300	Greece	GRC								01	MEAT, MEAT PREPARATIONS	1	No Quantity							112999			0
S3	2000	2000	2000	2	0	2	Export	203	Czechia	CZE	348	Hungary	HUN								01	MEAT, MEAT PREPARATIONS	1	No Quantity							1234259			0
S3	2000	2000	2000	2	0	2	Export	203	Czechia	CZE	376	Israel	ISR								01	MEAT, MEAT PREPARATIONS	1	No Quantity							6381			0
S3	2000	2000	2000	2	0	2	Export	203	Czechia	CZE	381	Italy	ITA								01	MEAT, MEAT PREPARATIONS	1	No Quantity							398319			0
S3	2000	2000	2000	2	0	2	Export	203	Czechia	CZE	400	Jordan	JOR								01	MEAT, MEAT PREPARATIONS	1	No Quantity							439			0
S3	2000	2000	2000	2	0	2	Export	203	Czechia	CZE	417	Kyrgyzstan	KGZ								01	MEAT, MEAT PREPARATIONS	1	No Quantity							51			0
S3	2000	2000	2000	2	0	2	Export	203	Czechia	CZE	428	Latvia	LVA								01	MEAT, MEAT PREPARATIONS	1	No Quantity							2785			0
S3	2000	2000	2000	2	0	2	Export	203	Czechia	CZE	442	Luxembourg	LUX								01	MEAT, MEAT PREPARATIONS	1	No Quantity							14			0
S3	2000	2000	2000	2	0	2	Export	203	Czechia	CZE	470	Malta	MLT								01	MEAT, MEAT PREPARATIONS	1	No Quantity							107			0
S3	2000	2000	2000	2	0	2	Export	203	Czechia	CZE	490	Other Asia, nes									01	MEAT, MEAT PREPARATIONS	1	No Quantity							43			0
S3	2000	2000	2000	2	0	2	Export	203	Czechia	CZE	496	Mongolia	MNG								01	MEAT, MEAT PREPARATIONS	1	No Quantity							833			0
S3	2000	2000	2000	2	0	2	Export	203	Czechia	CZE	498	Rep. of Moldova	MDA								01	MEAT, MEAT PREPARATIONS	1	No Quantity							6172			0
S3	2000	2000	2000	2	0	2	Export	203	Czechia	CZE	528	Netherlands	NLD								01	MEAT, MEAT PREPARATIONS	1	No Quantity							845295			0
S3	2000	2000	2000	2	0	2	Export	203	Czechia	CZE	608	Philippines	PHL								01	MEAT, MEAT PREPARATIONS	1	No Quantity							22			0
S3	2000	2000	2000	2	0	2	Export	203	Czechia	CZE	616	Poland	POL								01	MEAT, MEAT PREPARATIONS	1	No Quantity							397180			0
S3	2000	2000	2000	2	0	2	Export	203	Czechia	CZE	642	Romania	ROU								01	MEAT, MEAT PREPARATIONS	1	No Quantity							628009			0
S3	2000	2000	2000	2	0	2	Export	203	Czechia	CZE	643	Russian Federation	RUS								01	MEAT, MEAT PREPARATIONS	1	No Quantity							2042428			0
S3	2000	2000	2000	2	0	2	Export	203	Czechia	CZE	682	Saudi Arabia	SAU								01	MEAT, MEAT PREPARATIONS	1	No Quantity							116			0
S3	2000	2000	2000	2	0	2	Export	203	Czechia	CZE	702	Singapore	SGP								01	MEAT, MEAT PREPARATIONS	1	No Quantity							79			0
S3	2000	2000	2000	2	0	2	Export	203	Czechia	CZE	703	Slovakia	SVK								01	MEAT, MEAT PREPARATIONS	1	No Quantity							15847830			0
S3	2000	2000	2000	2	0	2	Export	203	Czechia	CZE	704	Viet Nam	VNM								01	MEAT, MEAT PREPARATIONS	1	No Quantity							42			0
S3	2000	2000	2000	2	0	2	Export	203	Czechia	CZE	705	Slovenia	SVN								01	MEAT, MEAT PREPARATIONS	1	No Quantity							49804			0
S3	2000	2000	2000	2	0	2	Export	203	Czechia	CZE	724	Spain	ESP								01	MEAT, MEAT PREPARATIONS	1	No Quantity							125318			0
S3	2000	2000	2000	2	0	2	Export	203	Czechia	CZE	752	Sweden	SWE								01	MEAT, MEAT PREPARATIONS	1	No Quantity							1363			0
S3	2000	2000	2000	2	0	2	Export	203	Czechia	CZE	757	Switzerland	CHE								01	MEAT, MEAT PREPARATIONS	1	No Quantity							590709			0
S3	2000	2000	2000	2	0	2	Export	203	Czechia	CZE	784	United Arab Emirates	ARE								01	MEAT, MEAT PREPARATIONS	1	No Quantity							1778			0
S3	2000	2000	2000	2	0	2	Export	203	Czechia	CZE	788	Tunisia	TUN								01	MEAT, MEAT PREPARATIONS	1	No Quantity							166			0
S3	2000	2000	2000	2	0	2	Export	203	Czechia	CZE	792	Turkey	TUR								01	MEAT, MEAT PREPARATIONS	1	No Quantity							1472			0
S3	2000	2000	2000	2	0	2	Export	203	Czechia	CZE	804	Ukraine	UKR								01	MEAT, MEAT PREPARATIONS	1	No Quantity							6456			0
S3	2000	2000	2000	2	0	2	Export	203	Czechia	CZE	818	Egypt	EGY								01	MEAT, MEAT PREPARATIONS	1	No Quantity							276			0
S3	2000	2000	2000	2	0	2	Export	203	Czechia	CZE	826	United Kingdom	GBR								01	MEAT, MEAT PREPARATIONS	1	No Quantity							146352			0
S3	2000	2000	2000	2	0	2	Export	203	Czechia	CZE	838	Free Zones									01	MEAT, MEAT PREPARATIONS	1	No Quantity							13215			0
S3	2000	2000	2000	2	0	2	Export	203	Czechia	CZE	842	USA	USA								01	MEAT, MEAT PREPARATIONS	1	No Quantity							1190			0
S3	2000	2000	2000	2	0	2	Export	203	Czechia	CZE	887	Yemen	YEM								01	MEAT, MEAT PREPARATIONS	1	No Quantity							30			0
S3	2000	2000	2000	2	0	2	Export	203	Czechia	CZE	891	Serbia and Montenegro	SCG								01	MEAT, MEAT PREPARATIONS	1	No Quantity							115854			0
S3	2000	2000	2000	2	0	2	Export	204	Benin	BEN	0	World	WLD								01	MEAT, MEAT PREPARATIONS	1	No Quantity							546867			0
S3	2000	2000	2000	2	0	2	Export	204	Benin	BEN	56	Belgium	BEL								01	MEAT, MEAT PREPARATIONS	1	No Quantity							71558			0
S3	2000	2000	2000	2	0	2	Export	204	Benin	BEN	528	Netherlands	NLD								01	MEAT, MEAT PREPARATIONS	1	No Quantity							253017			0
S3	2000	2000	2000	2	0	2	Export	204	Benin	BEN	566	Nigeria	NGA								01	MEAT, MEAT PREPARATIONS	1	No Quantity							207117			0
S3	2000	2000	2000	2	0	2	Export	204	Benin	BEN	826	United Kingdom	GBR								01	MEAT, MEAT PREPARATIONS	1	No Quantity							15175			0
S3	2000	2000	2000	2	0	2	Export	203	Czechia	CZE	0	World	WLD								02	DAIRY PRODUCTS,BIRD EGGS	1	No Quantity							177194585			0
S3	2000	2000	2000	2	0	2	Export	203	Czechia	CZE	8	Albania	ALB								02	DAIRY PRODUCTS,BIRD EGGS	1	No Quantity							152146			0
S3	2000	2000	2000	2	0	2	Export	203	Czechia	CZE	12	Algeria	DZA								02	DAIRY PRODUCTS,BIRD EGGS	1	No Quantity							933258			0
S3	2000	2000	2000	2	0	2	Export	203	Czechia	CZE	24	Angola	AGO								02	DAIRY PRODUCTS,BIRD EGGS	1	No Quantity							12			0
S3	2000	2000	2000	2	0	2	Export	203	Czechia	CZE	31	Azerbaijan	AZE								02	DAIRY PRODUCTS,BIRD EGGS	1	No Quantity							223082			0
S3	2000	2000	2000	2	0	2	Export	203	Czechia	CZE	36	Australia	AUS								02	DAIRY PRODUCTS,BIRD EGGS	1	No Quantity							59537			0
S3	2000	2000	2000	2	0	2	Export	203	Czechia	CZE	40	Austria	AUT								02	DAIRY PRODUCTS,BIRD EGGS	1	No Quantity							3591952			0
S3	2000	2000	2000	2	0	2	Export	203	Czechia	CZE	48	Bahrain	BHR								02	DAIRY PRODUCTS,BIRD EGGS	1	No Quantity							30502			0
S3	2000	2000	2000	2	0	2	Export	203	Czechia	CZE	50	Bangladesh	BGD								02	DAIRY PRODUCTS,BIRD EGGS	1	No Quantity							413660			0
S3	2000	2000	2000	2	0	2	Export	203	Czechia	CZE	51	Armenia	ARM								02	DAIRY PRODUCTS,BIRD EGGS	1	No Quantity							752			0
S3	2000	2000	2000	2	0	2	Export	203	Czechia	CZE	56	Belgium	BEL								02	DAIRY PRODUCTS,BIRD EGGS	1	No Quantity							2636349			0
S3	2000	2000	2000	2	0	2	Export	203	Czechia	CZE	70	Bosnia Herzegovina	BIH								02	DAIRY PRODUCTS,BIRD EGGS	1	No Quantity							3405672			0
S3	2000	2000	2000	2	0	2	Export	203	Czechia	CZE	76	Brazil	BRA								02	DAIRY PRODUCTS,BIRD EGGS	1	No Quantity							2			0
S3	2000	2000	2000	2	0	2	Export	203	Czechia	CZE	100	Bulgaria	BGR								02	DAIRY PRODUCTS,BIRD EGGS	1	No Quantity							987595			0
S3	2000	2000	2000	2	0	2	Export	203	Czechia	CZE	124	Canada	CAN								02	DAIRY PRODUCTS,BIRD EGGS	1	No Quantity							135079			0
S3	2000	2000	2000	2	0	2	Export	203	Czechia	CZE	156	China	CHN								02	DAIRY PRODUCTS,BIRD EGGS	1	No Quantity							224815			0
S3	2000	2000	2000	2	0	2	Export	203	Czechia	CZE	170	Colombia	COL								02	DAIRY PRODUCTS,BIRD EGGS	1	No Quantity							418415			0
S3	2000	2000	2000	2	0	2	Export	203	Czechia	CZE	178	Congo	COG								02	DAIRY PRODUCTS,BIRD EGGS	1	No Quantity							32898			0
S3	2000	2000	2000	2	0	2	Export	203	Czechia	CZE	191	Croatia	HRV								02	DAIRY PRODUCTS,BIRD EGGS	1	No Quantity							8035995			0
S3	2000	2000	2000	2	0	2	Export	203	Czechia	CZE	192	Cuba	CUB								02	DAIRY PRODUCTS,BIRD EGGS	1	No Quantity							827600			0
S3	2000	2000	2000	2	0	2	Export	203	Czechia	CZE	204	Benin	BEN								02	DAIRY PRODUCTS,BIRD EGGS	1	No Quantity							21000			0
S3	2000	2000	2000	2	0	2	Export	203	Czechia	CZE	208	Denmark	DNK								02	DAIRY PRODUCTS,BIRD EGGS	1	No Quantity							257517			0
S3	2000	2000	2000	2	0	2	Export	203	Czechia	CZE	214	Dominican Rep.	DOM								02	DAIRY PRODUCTS,BIRD EGGS	1	No Quantity							97534			0
S3	2000	2000	2000	2	0	2	Export	203	Czechia	CZE	232	Eritrea	ERI								02	DAIRY PRODUCTS,BIRD EGGS	1	No Quantity							194590			0
S3	2000	2000	2000	2	0	2	Export	203	Czechia	CZE	233	Estonia	EST								02	DAIRY PRODUCTS,BIRD EGGS	1	No Quantity							103230			0
S3	2000	2000	2000	2	0	2	Export	203	Czechia	CZE	246	Finland	FIN								02	DAIRY PRODUCTS,BIRD EGGS	1	No Quantity							1			0
S3	2000	2000	2000	2	0	2	Export	203	Czechia	CZE	251	France	FRA								02	DAIRY PRODUCTS,BIRD EGGS	1	No Quantity							5944242			0
S3	2000	2000	2000	2	0	2	Export	203	Czechia	CZE	266	Gabon	GAB								02	DAIRY PRODUCTS,BIRD EGGS	1	No Quantity							90129			0
S3	2000	2000	2000	2	0	2	Export	203	Czechia	CZE	270	Gambia	GMB								02	DAIRY PRODUCTS,BIRD EGGS	1	No Quantity							167650			0
S3	2000	2000	2000	2	0	2	Export	203	Czechia	CZE	276	Germany	DEU								02	DAIRY PRODUCTS,BIRD EGGS	1	No Quantity							11312717			0
S3	2000	2000	2000	2	0	2	Export	203	Czechia	CZE	288	Ghana	GHA								02	DAIRY PRODUCTS,BIRD EGGS	1	No Quantity							634382			0
S3	2000	2000	2000	2	0	2	Export	203	Czechia	CZE	300	Greece	GRC								02	DAIRY PRODUCTS,BIRD EGGS	1	No Quantity							38192			0
S3	2000	2000	2000	2	0	2	Export	203	Czechia	CZE	332	Haiti	HTI								02	DAIRY PRODUCTS,BIRD EGGS	1	No Quantity							139251			0
S3	2000	2000	2000	2	0	2	Export	203	Czechia	CZE	348	Hungary	HUN								02	DAIRY PRODUCTS,BIRD EGGS	1	No Quantity							2155249			0
S3	2000	2000	2000	2	0	2	Export	203	Czechia	CZE	352	Iceland	ISL								02	DAIRY PRODUCTS,BIRD EGGS	1	No Quantity							24			0
S3	2000	2000	2000	2	0	2	Export	203	Czechia	CZE	372	Ireland	IRL								02	DAIRY PRODUCTS,BIRD EGGS	1	No Quantity							70299			0
S3	2000	2000	2000	2	0	2	Export	203	Czechia	CZE	376	Israel	ISR								02	DAIRY PRODUCTS,BIRD EGGS	1	No Quantity							35			0
S3	2000	2000	2000	2	0	2	Export	203	Czechia	CZE	381	Italy	ITA								02	DAIRY PRODUCTS,BIRD EGGS	1	No Quantity							299705			0
S3	2000	2000	2000	2	0	2	Export	203	Czechia	CZE	384	Côte d'Ivoire	CIV								02	DAIRY PRODUCTS,BIRD EGGS	1	No Quantity							307602			0
S3	2000	2000	2000	2	0	2	Export	203	Czechia	CZE	388	Jamaica	JAM								02	DAIRY PRODUCTS,BIRD EGGS	1	No Quantity							102120			0
S3	2000	2000	2000	2	0	2	Export	203	Czechia	CZE	392	Japan	JPN								02	DAIRY PRODUCTS,BIRD EGGS	1	No Quantity							1746539			0
S3	2000	2000	2000	2	0	2	Export	203	Czechia	CZE	398	Kazakhstan	KAZ								02	DAIRY PRODUCTS,BIRD EGGS	1	No Quantity							83403			0
S3	2000	2000	2000	2	0	2	Export	203	Czechia	CZE	400	Jordan	JOR								02	DAIRY PRODUCTS,BIRD EGGS	1	No Quantity							178466			0
S3	2000	2000	2000	2	0	2	Export	203	Czechia	CZE	404	Kenya	KEN								02	DAIRY PRODUCTS,BIRD EGGS	1	No Quantity							128810			0
S3	2000	2000	2000	2	0	2	Export	203	Czechia	CZE	410	Rep. of Korea	KOR								02	DAIRY PRODUCTS,BIRD EGGS	1	No Quantity							284904			0
S3	2000	2000	2000	2	0	2	Export	203	Czechia	CZE	414	Kuwait	KWT								02	DAIRY PRODUCTS,BIRD EGGS	1	No Quantity							2375471			0
S3	2000	2000	2000	2	0	2	Export	203	Czechia	CZE	422	Lebanon	LBN								02	DAIRY PRODUCTS,BIRD EGGS	1	No Quantity							23149927			0
S3	2000	2000	2000	2	0	2	Export	203	Czechia	CZE	428	Latvia	LVA								02	DAIRY PRODUCTS,BIRD EGGS	1	No Quantity							218538			0
S3	2000	2000	2000	2	0	2	Export	203	Czechia	CZE	430	Liberia	LBR								02	DAIRY PRODUCTS,BIRD EGGS	1	No Quantity							70592			0
S3	2000	2000	2000	2	0	2	Export	203	Czechia	CZE	434	Libya	LBY								02	DAIRY PRODUCTS,BIRD EGGS	1	No Quantity							28341			0
S3	2000	2000	2000	2	0	2	Export	203	Czechia	CZE	440	Lithuania	LTU								02	DAIRY PRODUCTS,BIRD EGGS	1	No Quantity							4700139			0
S3	2000	2000	2000	2	0	2	Export	203	Czechia	CZE	458	Malaysia	MYS								02	DAIRY PRODUCTS,BIRD EGGS	1	No Quantity							774111			0
S3	2000	2000	2000	2	0	2	Export	203	Czechia	CZE	470	Malta	MLT								02	DAIRY PRODUCTS,BIRD EGGS	1	No Quantity							222195			0
S3	2000	2000	2000	2	0	2	Export	203	Czechia	CZE	490	Other Asia, nes									02	DAIRY PRODUCTS,BIRD EGGS	1	No Quantity							110347			0
S3	2000	2000	2000	2	0	2	Export	203	Czechia	CZE	496	Mongolia	MNG								02	DAIRY PRODUCTS,BIRD EGGS	1	No Quantity							65			0
S3	2000	2000	2000	2	0	2	Export	203	Czechia	CZE	498	Rep. of Moldova	MDA								02	DAIRY PRODUCTS,BIRD EGGS	1	No Quantity							39909			0
S3	2000	2000	2000	2	0	2	Export	203	Czechia	CZE	504	Morocco	MAR								02	DAIRY PRODUCTS,BIRD EGGS	1	No Quantity							597905			0
S3	2000	2000	2000	2	0	2	Export	203	Czechia	CZE	512	Oman	OMN								02	DAIRY PRODUCTS,BIRD EGGS	1	No Quantity							7			0
S3	2000	2000	2000	2	0	2	Export	203	Czechia	CZE	528	Netherlands	NLD								02	DAIRY PRODUCTS,BIRD EGGS	1	No Quantity							16159887			0
S3	2000	2000	2000	2	0	2	Export	203	Czechia	CZE	533	Aruba	ABW								02	DAIRY PRODUCTS,BIRD EGGS	1	No Quantity							262637			0
S3	2000	2000	2000	2	0	2	Export	203	Czechia	CZE	562	Niger	NER								02	DAIRY PRODUCTS,BIRD EGGS	1	No Quantity							177114			0
S3	2000	2000	2000	2	0	2	Export	203	Czechia	CZE	566	Nigeria	NGA								02	DAIRY PRODUCTS,BIRD EGGS	1	No Quantity							175091			0
S3	2000	2000	2000	2	0	2	Export	203	Czechia	CZE	591	Panama	PAN								02	DAIRY PRODUCTS,BIRD EGGS	1	No Quantity							85233			0
S3	2000	2000	2000	2	0	2	Export	203	Czechia	CZE	608	Philippines	PHL								02	DAIRY PRODUCTS,BIRD EGGS	1	No Quantity							523507			0
S3	2000	2000	2000	2	0	2	Export	203	Czechia	CZE	616	Poland	POL								02	DAIRY PRODUCTS,BIRD EGGS	1	No Quantity							16554693			0
S3	2000	2000	2000	2	0	2	Export	203	Czechia	CZE	620	Portugal	PRT								02	DAIRY PRODUCTS,BIRD EGGS	1	No Quantity							348179			0
S3	2000	2000	2000	2	0	2	Export	203	Czechia	CZE	634	Qatar	QAT								02	DAIRY PRODUCTS,BIRD EGGS	1	No Quantity							180318			0
S3	2000	2000	2000	2	0	2	Export	203	Czechia	CZE	642	Romania	ROU								02	DAIRY PRODUCTS,BIRD EGGS	1	No Quantity							1215732			0
S3	2000	2000	2000	2	0	2	Export	203	Czechia	CZE	643	Russian Federation	RUS								02	DAIRY PRODUCTS,BIRD EGGS	1	No Quantity							6315100			0
S3	2000	2000	2000	2	0	2	Export	203	Czechia	CZE	682	Saudi Arabia	SAU								02	DAIRY PRODUCTS,BIRD EGGS	1	No Quantity							3998106			0
S3	2000	2000	2000	2	0	2	Export	203	Czechia	CZE	686	Senegal	SEN								02	DAIRY PRODUCTS,BIRD EGGS	1	No Quantity							64676			0
S3	2000	2000	2000	2	0	2	Export	203	Czechia	CZE	699	India	IND								02	DAIRY PRODUCTS,BIRD EGGS	1	No Quantity							490047			0
S3	2000	2000	2000	2	0	2	Export	203	Czechia	CZE	703	Slovakia	SVK								02	DAIRY PRODUCTS,BIRD EGGS	1	No Quantity							21354449			0
S3	2000	2000	2000	2	0	2	Export	203	Czechia	CZE	704	Viet Nam	VNM								02	DAIRY PRODUCTS,BIRD EGGS	1	No Quantity							895762			0
S3	2000	2000	2000	2	0	2	Export	203	Czechia	CZE	705	Slovenia	SVN								02	DAIRY PRODUCTS,BIRD EGGS	1	No Quantity							82427			0
S3	2000	2000	2000	2	0	2	Export	203	Czechia	CZE	710	South Africa	ZAF								02	DAIRY PRODUCTS,BIRD EGGS	1	No Quantity							671335			0
S3	2000	2000	2000	2	0	2	Export	203	Czechia	CZE	724	Spain	ESP								02	DAIRY PRODUCTS,BIRD EGGS	1	No Quantity							4001649			0
S3	2000	2000	2000	2	0	2	Export	203	Czechia	CZE	736	Fmr Sudan	SDN								02	DAIRY PRODUCTS,BIRD EGGS	1	No Quantity							31080			0
S3	2000	2000	2000	2	0	2	Export	203	Czechia	CZE	752	Sweden	SWE								02	DAIRY PRODUCTS,BIRD EGGS	1	No Quantity							4196			0
S3	2000	2000	2000	2	0	2	Export	203	Czechia	CZE	757	Switzerland	CHE								02	DAIRY PRODUCTS,BIRD EGGS	1	No Quantity							1374094			0
S3	2000	2000	2000	2	0	2	Export	203	Czechia	CZE	760	Syria	SYR								02	DAIRY PRODUCTS,BIRD EGGS	1	No Quantity							262719			0
S3	2000	2000	2000	2	0	2	Export	203	Czechia	CZE	764	Thailand	THA								02	DAIRY PRODUCTS,BIRD EGGS	1	No Quantity							11323948			0
S3	2000	2000	2000	2	0	2	Export	203	Czechia	CZE	768	Togo	TGO								02	DAIRY PRODUCTS,BIRD EGGS	1	No Quantity							94974			0
S3	2000	2000	2000	2	0	2	Export	203	Czechia	CZE	780	Trinidad and Tobago	TTO								02	DAIRY PRODUCTS,BIRD EGGS	1	No Quantity							293392			0
S3	2000	2000	2000	2	0	2	Export	203	Czechia	CZE	784	United Arab Emirates	ARE								02	DAIRY PRODUCTS,BIRD EGGS	1	No Quantity							3447841			0
S3	2000	2000	2000	2	0	2	Export	203	Czechia	CZE	788	Tunisia	TUN								02	DAIRY PRODUCTS,BIRD EGGS	1	No Quantity							146550			0
S3	2000	2000	2000	2	0	2	Export	203	Czechia	CZE	792	Turkey	TUR								02	DAIRY PRODUCTS,BIRD EGGS	1	No Quantity							75546			0
S3	2000	2000	2000	2	0	2	Export	203	Czechia	CZE	804	Ukraine	UKR								02	DAIRY PRODUCTS,BIRD EGGS	1	No Quantity							60918			0
S3	2000	2000	2000	2	0	2	Export	203	Czechia	CZE	807	North Macedonia	MKD								02	DAIRY PRODUCTS,BIRD EGGS	1	No Quantity							1434452			0
S3	2000	2000	2000	2	0	2	Export	203	Czechia	CZE	818	Egypt	EGY								02	DAIRY PRODUCTS,BIRD EGGS	1	No Quantity							935271			0
S3	2000	2000	2000	2	0	2	Export	203	Czechia	CZE	826	United Kingdom	GBR								02	DAIRY PRODUCTS,BIRD EGGS	1	No Quantity							52478			0
S3	2000	2000	2000	2	0	2	Export	203	Czechia	CZE	838	Free Zones									02	DAIRY PRODUCTS,BIRD EGGS	1	No Quantity							56691			0
S3	2000	2000	2000	2	0	2	Export	203	Czechia	CZE	842	USA	USA								02	DAIRY PRODUCTS,BIRD EGGS	1	No Quantity							522881			0
S3	2000	2000	2000	2	0	2	Export	203	Czechia	CZE	862	Venezuela	VEN								02	DAIRY PRODUCTS,BIRD EGGS	1	No Quantity							1821115			0
S3	2000	2000	2000	2	0	2	Export	203	Czechia	CZE	891	Serbia and Montenegro	SCG								02	DAIRY PRODUCTS,BIRD EGGS	1	No Quantity							2946040			0
S3	2000	2000	2000	2	0	2	Export	204	Benin	BEN	0	World	WLD								02	DAIRY PRODUCTS,BIRD EGGS	1	No Quantity							9196			0
S3	2000	2000	2000	2	0	2	Export	204	Benin	BEN	251	France	FRA								02	DAIRY PRODUCTS,BIRD EGGS	1	No Quantity							9196			0
S3	2000	2000	2000	2	0	2	Export	203	Czechia	CZE	0	World	WLD								03	FISH,CRUSTACEANS,MOLLUSC	1	No Quantity							25815311			0
S3	2000	2000	2000	2	0	2	Export	203	Czechia	CZE	12	Algeria	DZA								03	FISH,CRUSTACEANS,MOLLUSC	1	No Quantity							1361			0
S3	2000	2000	2000	2	0	2	Export	203	Czechia	CZE	20	Andorra	AND								03	FISH,CRUSTACEANS,MOLLUSC	1	No Quantity							487			0
S3	2000	2000	2000	2	0	2	Export	203	Czechia	CZE	40	Austria	AUT								03	FISH,CRUSTACEANS,MOLLUSC	1	No Quantity							1573239			0
S3	2000	2000	2000	2	0	2	Export	203	Czechia	CZE	56	Belgium	BEL								03	FISH,CRUSTACEANS,MOLLUSC	1	No Quantity							1085814			0
S3	2000	2000	2000	2	0	2	Export	203	Czechia	CZE	112	Belarus	BLR								03	FISH,CRUSTACEANS,MOLLUSC	1	No Quantity							8951			0
S3	2000	2000	2000	2	0	2	Export	203	Czechia	CZE	124	Canada	CAN								03	FISH,CRUSTACEANS,MOLLUSC	1	No Quantity							26433			0
S3	2000	2000	2000	2	0	2	Export	203	Czechia	CZE	156	China	CHN								03	FISH,CRUSTACEANS,MOLLUSC	1	No Quantity							4245			0
S3	2000	2000	2000	2	0	2	Export	203	Czechia	CZE	191	Croatia	HRV								03	FISH,CRUSTACEANS,MOLLUSC	1	No Quantity							87729			0
S3	2000	2000	2000	2	0	2	Export	203	Czechia	CZE	196	Cyprus	CYP								03	FISH,CRUSTACEANS,MOLLUSC	1	No Quantity							2759			0
S3	2000	2000	2000	2	0	2	Export	203	Czechia	CZE	208	Denmark	DNK								03	FISH,CRUSTACEANS,MOLLUSC	1	No Quantity							199597			0
S3	2000	2000	2000	2	0	2	Export	203	Czechia	CZE	246	Finland	FIN								03	FISH,CRUSTACEANS,MOLLUSC	1	No Quantity							18336			0
S3	2000	2000	2000	2	0	2	Export	203	Czechia	CZE	251	France	FRA								03	FISH,CRUSTACEANS,MOLLUSC	1	No Quantity							2940968			0
S3	2000	2000	2000	2	0	2	Export	203	Czechia	CZE	276	Germany	DEU								03	FISH,CRUSTACEANS,MOLLUSC	1	No Quantity							9219569			0
S3	2000	2000	2000	2	0	2	Export	203	Czechia	CZE	300	Greece	GRC								03	FISH,CRUSTACEANS,MOLLUSC	1	No Quantity							27716			0
S3	2000	2000	2000	2	0	2	Export	203	Czechia	CZE	344	China, Hong Kong SAR	HKG								03	FISH,CRUSTACEANS,MOLLUSC	1	No Quantity							9393			0
S3	2000	2000	2000	2	0	2	Export	203	Czechia	CZE	348	Hungary	HUN								03	FISH,CRUSTACEANS,MOLLUSC	1	No Quantity							42576			0
S3	2000	2000	2000	2	0	2	Export	203	Czechia	CZE	352	Iceland	ISL								03	FISH,CRUSTACEANS,MOLLUSC	1	No Quantity							5369			0
S3	2000	2000	2000	2	0	2	Export	203	Czechia	CZE	372	Ireland	IRL								03	FISH,CRUSTACEANS,MOLLUSC	1	No Quantity							4179			0
S3	2000	2000	2000	2	0	2	Export	203	Czechia	CZE	376	Israel	ISR								03	FISH,CRUSTACEANS,MOLLUSC	1	No Quantity							3359			0
S3	2000	2000	2000	2	0	2	Export	203	Czechia	CZE	381	Italy	ITA								03	FISH,CRUSTACEANS,MOLLUSC	1	No Quantity							1082934			0
S3	2000	2000	2000	2	0	2	Export	203	Czechia	CZE	392	Japan	JPN								03	FISH,CRUSTACEANS,MOLLUSC	1	No Quantity							125412			0
S3	2000	2000	2000	2	0	2	Export	203	Czechia	CZE	398	Kazakhstan	KAZ								03	FISH,CRUSTACEANS,MOLLUSC	1	No Quantity							184			0
S3	2000	2000	2000	2	0	2	Export	203	Czechia	CZE	414	Kuwait	KWT								03	FISH,CRUSTACEANS,MOLLUSC	1	No Quantity							497			0
S3	2000	2000	2000	2	0	2	Export	203	Czechia	CZE	428	Latvia	LVA								03	FISH,CRUSTACEANS,MOLLUSC	1	No Quantity							4727			0
S3	2000	2000	2000	2	0	2	Export	203	Czechia	CZE	440	Lithuania	LTU								03	FISH,CRUSTACEANS,MOLLUSC	1	No Quantity							143002			0
S3	2000	2000	2000	2	0	2	Export	203	Czechia	CZE	442	Luxembourg	LUX								03	FISH,CRUSTACEANS,MOLLUSC	1	No Quantity							3006			0
S3	2000	2000	2000	2	0	2	Export	203	Czechia	CZE	470	Malta	MLT								03	FISH,CRUSTACEANS,MOLLUSC	1	No Quantity							1796			0
S3	2000	2000	2000	2	0	2	Export	203	Czechia	CZE	490	Other Asia, nes									03	FISH,CRUSTACEANS,MOLLUSC	1	No Quantity							75278			0
S3	2000	2000	2000	2	0	2	Export	203	Czechia	CZE	498	Rep. of Moldova	MDA								03	FISH,CRUSTACEANS,MOLLUSC	1	No Quantity							128			0
S3	2000	2000	2000	2	0	2	Export	203	Czechia	CZE	504	Morocco	MAR								03	FISH,CRUSTACEANS,MOLLUSC	1	No Quantity							373			0
S3	2000	2000	2000	2	0	2	Export	203	Czechia	CZE	528	Netherlands	NLD								03	FISH,CRUSTACEANS,MOLLUSC	1	No Quantity							332509			0
S3	2000	2000	2000	2	0	2	Export	203	Czechia	CZE	579	Norway	NOR								03	FISH,CRUSTACEANS,MOLLUSC	1	No Quantity							62587			0
S3	2000	2000	2000	2	0	2	Export	203	Czechia	CZE	616	Poland	POL								03	FISH,CRUSTACEANS,MOLLUSC	1	No Quantity							1146942			0
S3	2000	2000	2000	2	0	2	Export	203	Czechia	CZE	620	Portugal	PRT								03	FISH,CRUSTACEANS,MOLLUSC	1	No Quantity							6088			0
S3	2000	2000	2000	2	0	2	Export	203	Czechia	CZE	642	Romania	ROU								03	FISH,CRUSTACEANS,MOLLUSC	1	No Quantity							760			0
S3	2000	2000	2000	2	0	2	Export	203	Czechia	CZE	643	Russian Federation	RUS								03	FISH,CRUSTACEANS,MOLLUSC	1	No Quantity							17367			0
S3	2000	2000	2000	2	0	2	Export	203	Czechia	CZE	702	Singapore	SGP								03	FISH,CRUSTACEANS,MOLLUSC	1	No Quantity							36989			0
S3	2000	2000	2000	2	0	2	Export	203	Czechia	CZE	703	Slovakia	SVK								03	FISH,CRUSTACEANS,MOLLUSC	1	No Quantity							5749326			0
S3	2000	2000	2000	2	0	2	Export	203	Czechia	CZE	705	Slovenia	SVN								03	FISH,CRUSTACEANS,MOLLUSC	1	No Quantity							79330			0
S3	2000	2000	2000	2	0	2	Export	203	Czechia	CZE	710	South Africa	ZAF								03	FISH,CRUSTACEANS,MOLLUSC	1	No Quantity							8562			0
S3	2000	2000	2000	2	0	2	Export	203	Czechia	CZE	724	Spain	ESP								03	FISH,CRUSTACEANS,MOLLUSC	1	No Quantity							200211			0
S3	2000	2000	2000	2	0	2	Export	203	Czechia	CZE	752	Sweden	SWE								03	FISH,CRUSTACEANS,MOLLUSC	1	No Quantity							265508			0
S3	2000	2000	2000	2	0	2	Export	203	Czechia	CZE	757	Switzerland	CHE								03	FISH,CRUSTACEANS,MOLLUSC	1	No Quantity							221659			0
S3	2000	2000	2000	2	0	2	Export	203	Czechia	CZE	764	Thailand	THA								03	FISH,CRUSTACEANS,MOLLUSC	1	No Quantity							3404			0
S3	2000	2000	2000	2	0	2	Export	203	Czechia	CZE	792	Turkey	TUR								03	FISH,CRUSTACEANS,MOLLUSC	1	No Quantity							13			0
S3	2000	2000	2000	2	0	2	Export	203	Czechia	CZE	804	Ukraine	UKR								03	FISH,CRUSTACEANS,MOLLUSC	1	No Quantity							63010			0
S3	2000	2000	2000	2	0	2	Export	203	Czechia	CZE	818	Egypt	EGY								03	FISH,CRUSTACEANS,MOLLUSC	1	No Quantity							8644			0
S3	2000	2000	2000	2	0	2	Export	203	Czechia	CZE	826	United Kingdom	GBR								03	FISH,CRUSTACEANS,MOLLUSC	1	No Quantity							537284			0
S3	2000	2000	2000	2	0	2	Export	203	Czechia	CZE	842	USA	USA								03	FISH,CRUSTACEANS,MOLLUSC	1	No Quantity							185566			0
S3	2000	2000	2000	2	0	2	Export	203	Czechia	CZE	891	Serbia and Montenegro	SCG								03	FISH,CRUSTACEANS,MOLLUSC	1	No Quantity							190136			0
S3	2000	2000	2000	2	0	2	Export	204	Benin	BEN	0	World	WLD								03	FISH,CRUSTACEANS,MOLLUSC	1	No Quantity							1477507			0
S3	2000	2000	2000	2	0	2	Export	204	Benin	BEN	56	Belgium	BEL								03	FISH,CRUSTACEANS,MOLLUSC	1	No Quantity							471276			0
S3	2000	2000	2000	2	0	2	Export	204	Benin	BEN	251	France	FRA								03	FISH,CRUSTACEANS,MOLLUSC	1	No Quantity							65071			0
S3	2000	2000	2000	2	0	2	Export	204	Benin	BEN	528	Netherlands	NLD								03	FISH,CRUSTACEANS,MOLLUSC	1	No Quantity							60126			0
S3	2000	2000	2000	2	0	2	Export	204	Benin	BEN	724	Spain	ESP								03	FISH,CRUSTACEANS,MOLLUSC	1	No Quantity							881033			0
S3	2000	2000	2000	2	0	2	Export	203	Czechia	CZE	0	World	WLD								04	CEREALS,CEREAL PREPRTNS.	1	No Quantity							211336352			0
S3	2000	2000	2000	2	0	2	Export	203	Czechia	CZE	8	Albania	ALB								04	CEREALS,CEREAL PREPRTNS.	1	No Quantity							3467			0
S3	2000	2000	2000	2	0	2	Export	203	Czechia	CZE	12	Algeria	DZA								04	CEREALS,CEREAL PREPRTNS.	1	No Quantity							331			0
S3	2000	2000	2000	2	0	2	Export	203	Czechia	CZE	24	Angola	AGO								04	CEREALS,CEREAL PREPRTNS.	1	No Quantity							5			0
S3	2000	2000	2000	2	0	2	Export	203	Czechia	CZE	31	Azerbaijan	AZE								04	CEREALS,CEREAL PREPRTNS.	1	No Quantity							89136			0
S3	2000	2000	2000	2	0	2	Export	203	Czechia	CZE	36	Australia	AUS								04	CEREALS,CEREAL PREPRTNS.	1	No Quantity							34986			0
S3	2000	2000	2000	2	0	2	Export	203	Czechia	CZE	40	Austria	AUT								04	CEREALS,CEREAL PREPRTNS.	1	No Quantity							2877425			0
S3	2000	2000	2000	2	0	2	Export	203	Czechia	CZE	48	Bahrain	BHR								04	CEREALS,CEREAL PREPRTNS.	1	No Quantity							5986			0
S3	2000	2000	2000	2	0	2	Export	203	Czechia	CZE	51	Armenia	ARM								04	CEREALS,CEREAL PREPRTNS.	1	No Quantity							40329			0
S3	2000	2000	2000	2	0	2	Export	203	Czechia	CZE	56	Belgium	BEL								04	CEREALS,CEREAL PREPRTNS.	1	No Quantity							2661064			0
S3	2000	2000	2000	2	0	2	Export	203	Czechia	CZE	70	Bosnia Herzegovina	BIH								04	CEREALS,CEREAL PREPRTNS.	1	No Quantity							169362			0
S3	2000	2000	2000	2	0	2	Export	203	Czechia	CZE	76	Brazil	BRA								04	CEREALS,CEREAL PREPRTNS.	1	No Quantity							1417634			0
S3	2000	2000	2000	2	0	2	Export	203	Czechia	CZE	84	Belize	BLZ								04	CEREALS,CEREAL PREPRTNS.	1	No Quantity							16418			0
S3	2000	2000	2000	2	0	2	Export	203	Czechia	CZE	92	Br. Virgin Isds	VGB								04	CEREALS,CEREAL PREPRTNS.	1	No Quantity							286762			0
S3	2000	2000	2000	2	0	2	Export	203	Czechia	CZE	100	Bulgaria	BGR								04	CEREALS,CEREAL PREPRTNS.	1	No Quantity							382974			0
S3	2000	2000	2000	2	0	2	Export	203	Czechia	CZE	112	Belarus	BLR								04	CEREALS,CEREAL PREPRTNS.	1	No Quantity							44943486			0
S3	2000	2000	2000	2	0	2	Export	203	Czechia	CZE	124	Canada	CAN								04	CEREALS,CEREAL PREPRTNS.	1	No Quantity							22809			0
S3	2000	2000	2000	2	0	2	Export	203	Czechia	CZE	148	Chad	TCD								04	CEREALS,CEREAL PREPRTNS.	1	No Quantity							47			0
S3	2000	2000	2000	2	0	2	Export	203	Czechia	CZE	191	Croatia	HRV								04	CEREALS,CEREAL PREPRTNS.	1	No Quantity							268717			0
S3	2000	2000	2000	2	0	2	Export	203	Czechia	CZE	196	Cyprus	CYP								04	CEREALS,CEREAL PREPRTNS.	1	No Quantity							7893			0
S3	2000	2000	2000	2	0	2	Export	203	Czechia	CZE	204	Benin	BEN								04	CEREALS,CEREAL PREPRTNS.	1	No Quantity							27			0
S3	2000	2000	2000	2	0	2	Export	203	Czechia	CZE	208	Denmark	DNK								04	CEREALS,CEREAL PREPRTNS.	1	No Quantity							46338			0
S3	2000	2000	2000	2	0	2	Export	203	Czechia	CZE	233	Estonia	EST								04	CEREALS,CEREAL PREPRTNS.	1	No Quantity							245252			0
S3	2000	2000	2000	2	0	2	Export	203	Czechia	CZE	246	Finland	FIN								04	CEREALS,CEREAL PREPRTNS.	1	No Quantity							1026			0
S3	2000	2000	2000	2	0	2	Export	203	Czechia	CZE	251	France	FRA								04	CEREALS,CEREAL PREPRTNS.	1	No Quantity							295151			0
S3	2000	2000	2000	2	0	2	Export	203	Czechia	CZE	268	Georgia	GEO								04	CEREALS,CEREAL PREPRTNS.	1	No Quantity							64			0
S3	2000	2000	2000	2	0	2	Export	203	Czechia	CZE	276	Germany	DEU								04	CEREALS,CEREAL PREPRTNS.	1	No Quantity							16329511			0
S3	2000	2000	2000	2	0	2	Export	203	Czechia	CZE	300	Greece	GRC								04	CEREALS,CEREAL PREPRTNS.	1	No Quantity							3573			0
S3	2000	2000	2000	2	0	2	Export	203	Czechia	CZE	348	Hungary	HUN								04	CEREALS,CEREAL PREPRTNS.	1	No Quantity							2294664			0
S3	2000	2000	2000	2	0	2	Export	203	Czechia	CZE	360	Indonesia	IDN								04	CEREALS,CEREAL PREPRTNS.	1	No Quantity							335490			0
S3	2000	2000	2000	2	0	2	Export	203	Czechia	CZE	376	Israel	ISR								04	CEREALS,CEREAL PREPRTNS.	1	No Quantity							7531			0
S3	2000	2000	2000	2	0	2	Export	203	Czechia	CZE	381	Italy	ITA								04	CEREALS,CEREAL PREPRTNS.	1	No Quantity							133263			0
S3	2000	2000	2000	2	0	2	Export	203	Czechia	CZE	392	Japan	JPN								04	CEREALS,CEREAL PREPRTNS.	1	No Quantity							1228831			0
S3	2000	2000	2000	2	0	2	Export	203	Czechia	CZE	398	Kazakhstan	KAZ								04	CEREALS,CEREAL PREPRTNS.	1	No Quantity							112562			0
S3	2000	2000	2000	2	0	2	Export	203	Czechia	CZE	400	Jordan	JOR								04	CEREALS,CEREAL PREPRTNS.	1	No Quantity							90			0
S3	2000	2000	2000	2	0	2	Export	203	Czechia	CZE	410	Rep. of Korea	KOR								04	CEREALS,CEREAL PREPRTNS.	1	No Quantity							1			0
S3	2000	2000	2000	2	0	2	Export	203	Czechia	CZE	417	Kyrgyzstan	KGZ								04	CEREALS,CEREAL PREPRTNS.	1	No Quantity							3991			0
S3	2000	2000	2000	2	0	2	Export	203	Czechia	CZE	422	Lebanon	LBN								04	CEREALS,CEREAL PREPRTNS.	1	No Quantity							2799			0
S3	2000	2000	2000	2	0	2	Export	203	Czechia	CZE	428	Latvia	LVA								04	CEREALS,CEREAL PREPRTNS.	1	No Quantity							533564			0
S3	2000	2000	2000	2	0	2	Export	203	Czechia	CZE	440	Lithuania	LTU								04	CEREALS,CEREAL PREPRTNS.	1	No Quantity							2476977			0
S3	2000	2000	2000	2	0	2	Export	203	Czechia	CZE	446	China, Macao SAR	MAC								04	CEREALS,CEREAL PREPRTNS.	1	No Quantity							14428			0
S3	2000	2000	2000	2	0	2	Export	203	Czechia	CZE	470	Malta	MLT								04	CEREALS,CEREAL PREPRTNS.	1	No Quantity							8099			0
S3	2000	2000	2000	2	0	2	Export	203	Czechia	CZE	484	Mexico	MEX								04	CEREALS,CEREAL PREPRTNS.	1	No Quantity							30666			0
S3	2000	2000	2000	2	0	2	Export	203	Czechia	CZE	496	Mongolia	MNG								04	CEREALS,CEREAL PREPRTNS.	1	No Quantity							834470			0
S3	2000	2000	2000	2	0	2	Export	203	Czechia	CZE	498	Rep. of Moldova	MDA								04	CEREALS,CEREAL PREPRTNS.	1	No Quantity							1770150			0
S3	2000	2000	2000	2	0	2	Export	203	Czechia	CZE	528	Netherlands	NLD								04	CEREALS,CEREAL PREPRTNS.	1	No Quantity							1476497			0
S3	2000	2000	2000	2	0	2	Export	203	Czechia	CZE	554	New Zealand	NZL								04	CEREALS,CEREAL PREPRTNS.	1	No Quantity							133			0
S3	2000	2000	2000	2	0	2	Export	203	Czechia	CZE	566	Nigeria	NGA								04	CEREALS,CEREAL PREPRTNS.	1	No Quantity							1991			0
S3	2000	2000	2000	2	0	2	Export	203	Czechia	CZE	579	Norway	NOR								04	CEREALS,CEREAL PREPRTNS.	1	No Quantity							7288			0
S3	2000	2000	2000	2	0	2	Export	203	Czechia	CZE	581	United States Minor Outlying Islands	UMI								04	CEREALS,CEREAL PREPRTNS.	1	No Quantity							139			0
S3	2000	2000	2000	2	0	2	Export	203	Czechia	CZE	586	Pakistan	PAK								04	CEREALS,CEREAL PREPRTNS.	1	No Quantity							19			0
S3	2000	2000	2000	2	0	2	Export	203	Czechia	CZE	608	Philippines	PHL								04	CEREALS,CEREAL PREPRTNS.	1	No Quantity							25			0
S3	2000	2000	2000	2	0	2	Export	203	Czechia	CZE	616	Poland	POL								04	CEREALS,CEREAL PREPRTNS.	1	No Quantity							71152853			0
S3	2000	2000	2000	2	0	2	Export	203	Czechia	CZE	620	Portugal	PRT								04	CEREALS,CEREAL PREPRTNS.	1	No Quantity							47			0
S3	2000	2000	2000	2	0	2	Export	203	Czechia	CZE	642	Romania	ROU								04	CEREALS,CEREAL PREPRTNS.	1	No Quantity							2661458			0
S3	2000	2000	2000	2	0	2	Export	203	Czechia	CZE	643	Russian Federation	RUS								04	CEREALS,CEREAL PREPRTNS.	1	No Quantity							2815709			0
S3	2000	2000	2000	2	0	2	Export	203	Czechia	CZE	682	Saudi Arabia	SAU								04	CEREALS,CEREAL PREPRTNS.	1	No Quantity							455962			0
S3	2000	2000	2000	2	0	2	Export	203	Czechia	CZE	686	Senegal	SEN								04	CEREALS,CEREAL PREPRTNS.	1	No Quantity							22930			0
S3	2000	2000	2000	2	0	2	Export	203	Czechia	CZE	699	India	IND								04	CEREALS,CEREAL PREPRTNS.	1	No Quantity							5			0
S3	2000	2000	2000	2	0	2	Export	203	Czechia	CZE	703	Slovakia	SVK								04	CEREALS,CEREAL PREPRTNS.	1	No Quantity							32629798			0
S3	2000	2000	2000	2	0	2	Export	203	Czechia	CZE	704	Viet Nam	VNM								04	CEREALS,CEREAL PREPRTNS.	1	No Quantity							971			0
S3	2000	2000	2000	2	0	2	Export	203	Czechia	CZE	705	Slovenia	SVN								04	CEREALS,CEREAL PREPRTNS.	1	No Quantity							9447539			0
S3	2000	2000	2000	2	0	2	Export	203	Czechia	CZE	710	South Africa	ZAF								04	CEREALS,CEREAL PREPRTNS.	1	No Quantity							162			0
S3	2000	2000	2000	2	0	2	Export	203	Czechia	CZE	724	Spain	ESP								04	CEREALS,CEREAL PREPRTNS.	1	No Quantity							37389			0
S3	2000	2000	2000	2	0	2	Export	203	Czechia	CZE	752	Sweden	SWE								04	CEREALS,CEREAL PREPRTNS.	1	No Quantity							64022			0
S3	2000	2000	2000	2	0	2	Export	203	Czechia	CZE	757	Switzerland	CHE								04	CEREALS,CEREAL PREPRTNS.	1	No Quantity							927593			0
S3	2000	2000	2000	2	0	2	Export	203	Czechia	CZE	762	Tajikistan	TJK								04	CEREALS,CEREAL PREPRTNS.	1	No Quantity							3118			0
S3	2000	2000	2000	2	0	2	Export	203	Czechia	CZE	780	Trinidad and Tobago	TTO								04	CEREALS,CEREAL PREPRTNS.	1	No Quantity							20541			0
S3	2000	2000	2000	2	0	2	Export	203	Czechia	CZE	784	United Arab Emirates	ARE								04	CEREALS,CEREAL PREPRTNS.	1	No Quantity							336			0
S3	2000	2000	2000	2	0	2	Export	203	Czechia	CZE	788	Tunisia	TUN								04	CEREALS,CEREAL PREPRTNS.	1	No Quantity							1149			0
S3	2000	2000	2000	2	0	2	Export	203	Czechia	CZE	792	Turkey	TUR								04	CEREALS,CEREAL PREPRTNS.	1	No Quantity							7245			0
S3	2000	2000	2000	2	0	2	Export	203	Czechia	CZE	795	Turkmenistan	TKM								04	CEREALS,CEREAL PREPRTNS.	1	No Quantity							80505			0
S3	2000	2000	2000	2	0	2	Export	203	Czechia	CZE	804	Ukraine	UKR								04	CEREALS,CEREAL PREPRTNS.	1	No Quantity							8378651			0
S3	2000	2000	2000	2	0	2	Export	203	Czechia	CZE	807	North Macedonia	MKD								04	CEREALS,CEREAL PREPRTNS.	1	No Quantity							671539			0
S3	2000	2000	2000	2	0	2	Export	203	Czechia	CZE	818	Egypt	EGY								04	CEREALS,CEREAL PREPRTNS.	1	No Quantity							28846			0
S3	2000	2000	2000	2	0	2	Export	203	Czechia	CZE	826	United Kingdom	GBR								04	CEREALS,CEREAL PREPRTNS.	1	No Quantity							107752			0
S3	2000	2000	2000	2	0	2	Export	203	Czechia	CZE	838	Free Zones									04	CEREALS,CEREAL PREPRTNS.	1	No Quantity							172429			0
S3	2000	2000	2000	2	0	2	Export	203	Czechia	CZE	842	USA	USA								04	CEREALS,CEREAL PREPRTNS.	1	No Quantity							129169			0
S3	2000	2000	2000	2	0	2	Export	203	Czechia	CZE	854	Burkina Faso	BFA								04	CEREALS,CEREAL PREPRTNS.	1	No Quantity							41797			0
S3	2000	2000	2000	2	0	2	Export	203	Czechia	CZE	862	Venezuela	VEN								04	CEREALS,CEREAL PREPRTNS.	1	No Quantity							252			0
S3	2000	2000	2000	2	0	2	Export	203	Czechia	CZE	887	Yemen	YEM								04	CEREALS,CEREAL PREPRTNS.	1	No Quantity							20			0
S3	2000	2000	2000	2	0	2	Export	203	Czechia	CZE	891	Serbia and Montenegro	SCG								04	CEREALS,CEREAL PREPRTNS.	1	No Quantity							53125			0
S3	2000	2000	2000	2	0	2	Export	204	Benin	BEN	0	World	WLD								04	CEREALS,CEREAL PREPRTNS.	1	No Quantity							366499			0
S3	2000	2000	2000	2	0	2	Export	204	Benin	BEN	266	Gabon	GAB								04	CEREALS,CEREAL PREPRTNS.	1	No Quantity							5037			0
S3	2000	2000	2000	2	0	2	Export	204	Benin	BEN	562	Niger	NER								04	CEREALS,CEREAL PREPRTNS.	1	No Quantity							53019			0
S3	2000	2000	2000	2	0	2	Export	204	Benin	BEN	586	Pakistan	PAK								04	CEREALS,CEREAL PREPRTNS.	1	No Quantity							308443			0
S3	2000	2000	2000	2	0	2	Export	203	Czechia	CZE	0	World	WLD								05	VEGETABLES AND FRUIT	1	No Quantity							99745356			0
S3	2000	2000	2000	2	0	2	Export	203	Czechia	CZE	8	Albania	ALB								05	VEGETABLES AND FRUIT	1	No Quantity							250			0
S3	2000	2000	2000	2	0	2	Export	203	Czechia	CZE	12	Algeria	DZA								05	VEGETABLES AND FRUIT	1	No Quantity							583			0
S3	2000	2000	2000	2	0	2	Export	203	Czechia	CZE	24	Angola	AGO								05	VEGETABLES AND FRUIT	1	No Quantity							26			0
S3	2000	2000	2000	2	0	2	Export	203	Czechia	CZE	31	Azerbaijan	AZE								05	VEGETABLES AND FRUIT	1	No Quantity							16882			0
S3	2000	2000	2000	2	0	2	Export	203	Czechia	CZE	32	Argentina	ARG								05	VEGETABLES AND FRUIT	1	No Quantity							34729			0
S3	2000	2000	2000	2	0	2	Export	203	Czechia	CZE	36	Australia	AUS								05	VEGETABLES AND FRUIT	1	No Quantity							85886			0
S3	2000	2000	2000	2	0	2	Export	203	Czechia	CZE	40	Austria	AUT								05	VEGETABLES AND FRUIT	1	No Quantity							11159620			0
S3	2000	2000	2000	2	0	2	Export	203	Czechia	CZE	50	Bangladesh	BGD								05	VEGETABLES AND FRUIT	1	No Quantity							3828			0
S3	2000	2000	2000	2	0	2	Export	203	Czechia	CZE	51	Armenia	ARM								05	VEGETABLES AND FRUIT	1	No Quantity							2839			0
S3	2000	2000	2000	2	0	2	Export	203	Czechia	CZE	56	Belgium	BEL								05	VEGETABLES AND FRUIT	1	No Quantity							1520663			0
S3	2000	2000	2000	2	0	2	Export	203	Czechia	CZE	70	Bosnia Herzegovina	BIH								05	VEGETABLES AND FRUIT	1	No Quantity							36280			0
S3	2000	2000	2000	2	0	2	Export	203	Czechia	CZE	76	Brazil	BRA								05	VEGETABLES AND FRUIT	1	No Quantity							283851			0
S3	2000	2000	2000	2	0	2	Export	203	Czechia	CZE	92	Br. Virgin Isds	VGB								05	VEGETABLES AND FRUIT	1	No Quantity							15267			0
S3	2000	2000	2000	2	0	2	Export	203	Czechia	CZE	100	Bulgaria	BGR								05	VEGETABLES AND FRUIT	1	No Quantity							615040			0
S3	2000	2000	2000	2	0	2	Export	203	Czechia	CZE	112	Belarus	BLR								05	VEGETABLES AND FRUIT	1	No Quantity							2115			0
S3	2000	2000	2000	2	0	2	Export	203	Czechia	CZE	124	Canada	CAN								05	VEGETABLES AND FRUIT	1	No Quantity							29566			0
S3	2000	2000	2000	2	0	2	Export	203	Czechia	CZE	156	China	CHN								05	VEGETABLES AND FRUIT	1	No Quantity							243544			0
S3	2000	2000	2000	2	0	2	Export	203	Czechia	CZE	191	Croatia	HRV								05	VEGETABLES AND FRUIT	1	No Quantity							935358			0
S3	2000	2000	2000	2	0	2	Export	203	Czechia	CZE	196	Cyprus	CYP								05	VEGETABLES AND FRUIT	1	No Quantity							30509			0
S3	2000	2000	2000	2	0	2	Export	203	Czechia	CZE	208	Denmark	DNK								05	VEGETABLES AND FRUIT	1	No Quantity							42325			0
S3	2000	2000	2000	2	0	2	Export	203	Czechia	CZE	233	Estonia	EST								05	VEGETABLES AND FRUIT	1	No Quantity							83351			0
S3	2000	2000	2000	2	0	2	Export	203	Czechia	CZE	246	Finland	FIN								05	VEGETABLES AND FRUIT	1	No Quantity							306009			0
S3	2000	2000	2000	2	0	2	Export	203	Czechia	CZE	251	France	FRA								05	VEGETABLES AND FRUIT	1	No Quantity							30864			0
S3	2000	2000	2000	2	0	2	Export	203	Czechia	CZE	268	Georgia	GEO								05	VEGETABLES AND FRUIT	1	No Quantity							6481			0
S3	2000	2000	2000	2	0	2	Export	203	Czechia	CZE	276	Germany	DEU								05	VEGETABLES AND FRUIT	1	No Quantity							27762763			0
S3	2000	2000	2000	2	0	2	Export	203	Czechia	CZE	288	Ghana	GHA								05	VEGETABLES AND FRUIT	1	No Quantity							4744			0
S3	2000	2000	2000	2	0	2	Export	203	Czechia	CZE	300	Greece	GRC								05	VEGETABLES AND FRUIT	1	No Quantity							50716			0
S3	2000	2000	2000	2	0	2	Export	203	Czechia	CZE	344	China, Hong Kong SAR	HKG								05	VEGETABLES AND FRUIT	1	No Quantity							66580			0
S3	2000	2000	2000	2	0	2	Export	203	Czechia	CZE	348	Hungary	HUN								05	VEGETABLES AND FRUIT	1	No Quantity							4136901			0
S3	2000	2000	2000	2	0	2	Export	203	Czechia	CZE	352	Iceland	ISL								05	VEGETABLES AND FRUIT	1	No Quantity							9			0
S3	2000	2000	2000	2	0	2	Export	203	Czechia	CZE	372	Ireland	IRL								05	VEGETABLES AND FRUIT	1	No Quantity							151195			0
S3	2000	2000	2000	2	0	2	Export	203	Czechia	CZE	376	Israel	ISR								05	VEGETABLES AND FRUIT	1	No Quantity							22181			0
S3	2000	2000	2000	2	0	2	Export	203	Czechia	CZE	381	Italy	ITA								05	VEGETABLES AND FRUIT	1	No Quantity							137518			0
S3	2000	2000	2000	2	0	2	Export	203	Czechia	CZE	392	Japan	JPN								05	VEGETABLES AND FRUIT	1	No Quantity							10523861			0
S3	2000	2000	2000	2	0	2	Export	203	Czechia	CZE	398	Kazakhstan	KAZ								05	VEGETABLES AND FRUIT	1	No Quantity							94818			0
S3	2000	2000	2000	2	0	2	Export	203	Czechia	CZE	400	Jordan	JOR								05	VEGETABLES AND FRUIT	1	No Quantity							166			0
S3	2000	2000	2000	2	0	2	Export	203	Czechia	CZE	417	Kyrgyzstan	KGZ								05	VEGETABLES AND FRUIT	1	No Quantity							6896			0
S3	2000	2000	2000	2	0	2	Export	203	Czechia	CZE	428	Latvia	LVA								05	VEGETABLES AND FRUIT	1	No Quantity							128216			0
S3	2000	2000	2000	2	0	2	Export	203	Czechia	CZE	440	Lithuania	LTU								05	VEGETABLES AND FRUIT	1	No Quantity							123788			0
S3	2000	2000	2000	2	0	2	Export	203	Czechia	CZE	446	China, Macao SAR	MAC								05	VEGETABLES AND FRUIT	1	No Quantity							689			0
S3	2000	2000	2000	2	0	2	Export	203	Czechia	CZE	484	Mexico	MEX								05	VEGETABLES AND FRUIT	1	No Quantity							11961			0
S3	2000	2000	2000	2	0	2	Export	203	Czechia	CZE	490	Other Asia, nes									05	VEGETABLES AND FRUIT	1	No Quantity							586			0
S3	2000	2000	2000	2	0	2	Export	203	Czechia	CZE	496	Mongolia	MNG								05	VEGETABLES AND FRUIT	1	No Quantity							20294			0
S3	2000	2000	2000	2	0	2	Export	203	Czechia	CZE	498	Rep. of Moldova	MDA								05	VEGETABLES AND FRUIT	1	No Quantity							24324			0
S3	2000	2000	2000	2	0	2	Export	203	Czechia	CZE	528	Netherlands	NLD								05	VEGETABLES AND FRUIT	1	No Quantity							2209688			0
S3	2000	2000	2000	2	0	2	Export	203	Czechia	CZE	554	New Zealand	NZL								05	VEGETABLES AND FRUIT	1	No Quantity							119			0
S3	2000	2000	2000	2	0	2	Export	203	Czechia	CZE	579	Norway	NOR								05	VEGETABLES AND FRUIT	1	No Quantity							21			0
S3	2000	2000	2000	2	0	2	Export	203	Czechia	CZE	586	Pakistan	PAK								05	VEGETABLES AND FRUIT	1	No Quantity							2			0
S3	2000	2000	2000	2	0	2	Export	203	Czechia	CZE	608	Philippines	PHL								05	VEGETABLES AND FRUIT	1	No Quantity							5			0
S3	2000	2000	2000	2	0	2	Export	203	Czechia	CZE	616	Poland	POL								05	VEGETABLES AND FRUIT	1	No Quantity							9684611			0
S3	2000	2000	2000	2	0	2	Export	203	Czechia	CZE	642	Romania	ROU								05	VEGETABLES AND FRUIT	1	No Quantity							303347			0
S3	2000	2000	2000	2	0	2	Export	203	Czechia	CZE	643	Russian Federation	RUS								05	VEGETABLES AND FRUIT	1	No Quantity							2085061			0
S3	2000	2000	2000	2	0	2	Export	203	Czechia	CZE	703	Slovakia	SVK								05	VEGETABLES AND FRUIT	1	No Quantity							21753301			0
S3	2000	2000	2000	2	0	2	Export	203	Czechia	CZE	704	Viet Nam	VNM								05	VEGETABLES AND FRUIT	1	No Quantity							79402			0
S3	2000	2000	2000	2	0	2	Export	203	Czechia	CZE	705	Slovenia	SVN								05	VEGETABLES AND FRUIT	1	No Quantity							898092			0
S3	2000	2000	2000	2	0	2	Export	203	Czechia	CZE	710	South Africa	ZAF								05	VEGETABLES AND FRUIT	1	No Quantity							38248			0
S3	2000	2000	2000	2	0	2	Export	203	Czechia	CZE	724	Spain	ESP								05	VEGETABLES AND FRUIT	1	No Quantity							785311			0
S3	2000	2000	2000	2	0	2	Export	203	Czechia	CZE	752	Sweden	SWE								05	VEGETABLES AND FRUIT	1	No Quantity							178877			0
S3	2000	2000	2000	2	0	2	Export	203	Czechia	CZE	757	Switzerland	CHE								05	VEGETABLES AND FRUIT	1	No Quantity							692501			0
S3	2000	2000	2000	2	0	2	Export	203	Czechia	CZE	762	Tajikistan	TJK								05	VEGETABLES AND FRUIT	1	No Quantity							404			0
S3	2000	2000	2000	2	0	2	Export	203	Czechia	CZE	788	Tunisia	TUN								05	VEGETABLES AND FRUIT	1	No Quantity							16			0
S3	2000	2000	2000	2	0	2	Export	203	Czechia	CZE	792	Turkey	TUR								05	VEGETABLES AND FRUIT	1	No Quantity							7150			0
S3	2000	2000	2000	2	0	2	Export	203	Czechia	CZE	795	Turkmenistan	TKM								05	VEGETABLES AND FRUIT	1	No Quantity							35695			0
S3	2000	2000	2000	2	0	2	Export	203	Czechia	CZE	804	Ukraine	UKR								05	VEGETABLES AND FRUIT	1	No Quantity							161482			0
S3	2000	2000	2000	2	0	2	Export	203	Czechia	CZE	807	North Macedonia	MKD								05	VEGETABLES AND FRUIT	1	No Quantity							161839			0
S3	2000	2000	2000	2	0	2	Export	203	Czechia	CZE	818	Egypt	EGY								05	VEGETABLES AND FRUIT	1	No Quantity							251			0
S3	2000	2000	2000	2	0	2	Export	203	Czechia	CZE	826	United Kingdom	GBR								05	VEGETABLES AND FRUIT	1	No Quantity							473135			0
S3	2000	2000	2000	2	0	2	Export	203	Czechia	CZE	838	Free Zones									05	VEGETABLES AND FRUIT	1	No Quantity							4979			0
S3	2000	2000	2000	2	0	2	Export	203	Czechia	CZE	842	USA	USA								05	VEGETABLES AND FRUIT	1	No Quantity							1354918			0
S3	2000	2000	2000	2	0	2	Export	203	Czechia	CZE	862	Venezuela	VEN								05	VEGETABLES AND FRUIT	1	No Quantity							37906			0
S3	2000	2000	2000	2	0	2	Export	203	Czechia	CZE	887	Yemen	YEM								05	VEGETABLES AND FRUIT	1	No Quantity							4			0
S3	2000	2000	2000	2	0	2	Export	203	Czechia	CZE	891	Serbia and Montenegro	SCG								05	VEGETABLES AND FRUIT	1	No Quantity							44918			0
S3	2000	2000	2000	2	0	2	Export	204	Benin	BEN	0	World	WLD								05	VEGETABLES AND FRUIT	1	No Quantity							18111733			0
S3	2000	2000	2000	2	0	2	Export	204	Benin	BEN	56	Belgium	BEL								05	VEGETABLES AND FRUIT	1	No Quantity							9468			0
S3	2000	2000	2000	2	0	2	Export	204	Benin	BEN	178	Congo	COG								05	VEGETABLES AND FRUIT	1	No Quantity							11028			0
S3	2000	2000	2000	2	0	2	Export	204	Benin	BEN	208	Denmark	DNK								05	VEGETABLES AND FRUIT	1	No Quantity							254568			0
S3	2000	2000	2000	2	0	2	Export	204	Benin	BEN	251	France	FRA								05	VEGETABLES AND FRUIT	1	No Quantity							133390			0
S3	2000	2000	2000	2	0	2	Export	204	Benin	BEN	266	Gabon	GAB								05	VEGETABLES AND FRUIT	1	No Quantity							18084			0
S3	2000	2000	2000	2	0	2	Export	204	Benin	BEN	381	Italy	ITA								05	VEGETABLES AND FRUIT	1	No Quantity							171493			0
S3	2000	2000	2000	2	0	2	Export	204	Benin	BEN	528	Netherlands	NLD								05	VEGETABLES AND FRUIT	1	No Quantity							16642			0
S3	2000	2000	2000	2	0	2	Export	204	Benin	BEN	566	Nigeria	NGA								05	VEGETABLES AND FRUIT	1	No Quantity							107962			0
S3	2000	2000	2000	2	0	2	Export	204	Benin	BEN	686	Senegal	SEN								05	VEGETABLES AND FRUIT	1	No Quantity							22027			0
S3	2000	2000	2000	2	0	2	Export	204	Benin	BEN	699	India	IND								05	VEGETABLES AND FRUIT	1	No Quantity							17358480			0
S3	2000	2000	2000	2	0	2	Export	204	Benin	BEN	724	Spain	ESP								05	VEGETABLES AND FRUIT	1	No Quantity							1910			0
S3	2000	2000	2000	2	0	2	Export	204	Benin	BEN	757	Switzerland	CHE								05	VEGETABLES AND FRUIT	1	No Quantity							1087			0
S3	2000	2000	2000	2	0	2	Export	204	Benin	BEN	842	USA	USA								05	VEGETABLES AND FRUIT	1	No Quantity							5594			0
S3	2000	2000	2000	2	0	2	Export	203	Czechia	CZE	0	World	WLD								06	SUGAR,SUGR.PREPTNS,HONEY	1	No Quantity							57126904			0
S3	2000	2000	2000	2	0	2	Export	203	Czechia	CZE	4	Afghanistan	AFG								06	SUGAR,SUGR.PREPTNS,HONEY	1	No Quantity							244800			0
S3	2000	2000	2000	2	0	2	Export	203	Czechia	CZE	8	Albania	ALB								06	SUGAR,SUGR.PREPTNS,HONEY	1	No Quantity							943			0
S3	2000	2000	2000	2	0	2	Export	203	Czechia	CZE	12	Algeria	DZA								06	SUGAR,SUGR.PREPTNS,HONEY	1	No Quantity							32597			0
S3	2000	2000	2000	2	0	2	Export	203	Czechia	CZE	31	Azerbaijan	AZE								06	SUGAR,SUGR.PREPTNS,HONEY	1	No Quantity							1461			0
S3	2000	2000	2000	2	0	2	Export	203	Czechia	CZE	36	Australia	AUS								06	SUGAR,SUGR.PREPTNS,HONEY	1	No Quantity							231996			0
S3	2000	2000	2000	2	0	2	Export	203	Czechia	CZE	40	Austria	AUT								06	SUGAR,SUGR.PREPTNS,HONEY	1	No Quantity							2790733			0
S3	2000	2000	2000	2	0	2	Export	203	Czechia	CZE	51	Armenia	ARM								06	SUGAR,SUGR.PREPTNS,HONEY	1	No Quantity							18555			0
S3	2000	2000	2000	2	0	2	Export	203	Czechia	CZE	56	Belgium	BEL								06	SUGAR,SUGR.PREPTNS,HONEY	1	No Quantity							184337			0
S3	2000	2000	2000	2	0	2	Export	203	Czechia	CZE	70	Bosnia Herzegovina	BIH								06	SUGAR,SUGR.PREPTNS,HONEY	1	No Quantity							326963			0
S3	2000	2000	2000	2	0	2	Export	203	Czechia	CZE	100	Bulgaria	BGR								06	SUGAR,SUGR.PREPTNS,HONEY	1	No Quantity							288116			0
S3	2000	2000	2000	2	0	2	Export	203	Czechia	CZE	112	Belarus	BLR								06	SUGAR,SUGR.PREPTNS,HONEY	1	No Quantity							214121			0
S3	2000	2000	2000	2	0	2	Export	203	Czechia	CZE	124	Canada	CAN								06	SUGAR,SUGR.PREPTNS,HONEY	1	No Quantity							2797			0
S3	2000	2000	2000	2	0	2	Export	203	Czechia	CZE	191	Croatia	HRV								06	SUGAR,SUGR.PREPTNS,HONEY	1	No Quantity							69440			0
S3	2000	2000	2000	2	0	2	Export	203	Czechia	CZE	196	Cyprus	CYP								06	SUGAR,SUGR.PREPTNS,HONEY	1	No Quantity							27			0
S3	2000	2000	2000	2	0	2	Export	203	Czechia	CZE	208	Denmark	DNK								06	SUGAR,SUGR.PREPTNS,HONEY	1	No Quantity							260593			0
S3	2000	2000	2000	2	0	2	Export	203	Czechia	CZE	233	Estonia	EST								06	SUGAR,SUGR.PREPTNS,HONEY	1	No Quantity							18684			0
S3	2000	2000	2000	2	0	2	Export	203	Czechia	CZE	246	Finland	FIN								06	SUGAR,SUGR.PREPTNS,HONEY	1	No Quantity							62030			0
S3	2000	2000	2000	2	0	2	Export	203	Czechia	CZE	251	France	FRA								06	SUGAR,SUGR.PREPTNS,HONEY	1	No Quantity							43740			0
S3	2000	2000	2000	2	0	2	Export	203	Czechia	CZE	268	Georgia	GEO								06	SUGAR,SUGR.PREPTNS,HONEY	1	No Quantity							3270			0
S3	2000	2000	2000	2	0	2	Export	203	Czechia	CZE	276	Germany	DEU								06	SUGAR,SUGR.PREPTNS,HONEY	1	No Quantity							12049383			0
S3	2000	2000	2000	2	0	2	Export	203	Czechia	CZE	300	Greece	GRC								06	SUGAR,SUGR.PREPTNS,HONEY	1	No Quantity							98128			0
S3	2000	2000	2000	2	0	2	Export	203	Czechia	CZE	348	Hungary	HUN								06	SUGAR,SUGR.PREPTNS,HONEY	1	No Quantity							1634247			0
S3	2000	2000	2000	2	0	2	Export	203	Czechia	CZE	352	Iceland	ISL								06	SUGAR,SUGR.PREPTNS,HONEY	1	No Quantity							138			0
S3	2000	2000	2000	2	0	2	Export	203	Czechia	CZE	372	Ireland	IRL								06	SUGAR,SUGR.PREPTNS,HONEY	1	No Quantity							63183			0
S3	2000	2000	2000	2	0	2	Export	203	Czechia	CZE	376	Israel	ISR								06	SUGAR,SUGR.PREPTNS,HONEY	1	No Quantity							2			0
S3	2000	2000	2000	2	0	2	Export	203	Czechia	CZE	381	Italy	ITA								06	SUGAR,SUGR.PREPTNS,HONEY	1	No Quantity							701947			0
S3	2000	2000	2000	2	0	2	Export	203	Czechia	CZE	398	Kazakhstan	KAZ								06	SUGAR,SUGR.PREPTNS,HONEY	1	No Quantity							19			0
S3	2000	2000	2000	2	0	2	Export	203	Czechia	CZE	410	Rep. of Korea	KOR								06	SUGAR,SUGR.PREPTNS,HONEY	1	No Quantity							11			0
S3	2000	2000	2000	2	0	2	Export	203	Czechia	CZE	414	Kuwait	KWT								06	SUGAR,SUGR.PREPTNS,HONEY	1	No Quantity							16643			0
S3	2000	2000	2000	2	0	2	Export	203	Czechia	CZE	428	Latvia	LVA								06	SUGAR,SUGR.PREPTNS,HONEY	1	No Quantity							107827			0
S3	2000	2000	2000	2	0	2	Export	203	Czechia	CZE	440	Lithuania	LTU								06	SUGAR,SUGR.PREPTNS,HONEY	1	No Quantity							152547			0
S3	2000	2000	2000	2	0	2	Export	203	Czechia	CZE	470	Malta	MLT								06	SUGAR,SUGR.PREPTNS,HONEY	1	No Quantity							576			0
S3	2000	2000	2000	2	0	2	Export	203	Czechia	CZE	490	Other Asia, nes									06	SUGAR,SUGR.PREPTNS,HONEY	1	No Quantity							59605			0
S3	2000	2000	2000	2	0	2	Export	203	Czechia	CZE	496	Mongolia	MNG								06	SUGAR,SUGR.PREPTNS,HONEY	1	No Quantity							415229			0
S3	2000	2000	2000	2	0	2	Export	203	Czechia	CZE	498	Rep. of Moldova	MDA								06	SUGAR,SUGR.PREPTNS,HONEY	1	No Quantity							597643			0
S3	2000	2000	2000	2	0	2	Export	203	Czechia	CZE	528	Netherlands	NLD								06	SUGAR,SUGR.PREPTNS,HONEY	1	No Quantity							3564407			0
S3	2000	2000	2000	2	0	2	Export	203	Czechia	CZE	579	Norway	NOR								06	SUGAR,SUGR.PREPTNS,HONEY	1	No Quantity							3041			0
S3	2000	2000	2000	2	0	2	Export	203	Czechia	CZE	616	Poland	POL								06	SUGAR,SUGR.PREPTNS,HONEY	1	No Quantity							3187243			0
S3	2000	2000	2000	2	0	2	Export	203	Czechia	CZE	620	Portugal	PRT								06	SUGAR,SUGR.PREPTNS,HONEY	1	No Quantity							11			0
S3	2000	2000	2000	2	0	2	Export	203	Czechia	CZE	642	Romania	ROU								06	SUGAR,SUGR.PREPTNS,HONEY	1	No Quantity							170552			0
S3	2000	2000	2000	2	0	2	Export	203	Czechia	CZE	643	Russian Federation	RUS								06	SUGAR,SUGR.PREPTNS,HONEY	1	No Quantity							3325165			0
S3	2000	2000	2000	2	0	2	Export	203	Czechia	CZE	682	Saudi Arabia	SAU								06	SUGAR,SUGR.PREPTNS,HONEY	1	No Quantity							160603			0
S3	2000	2000	2000	2	0	2	Export	203	Czechia	CZE	694	Sierra Leone	SLE								06	SUGAR,SUGR.PREPTNS,HONEY	1	No Quantity							5446			0
S3	2000	2000	2000	2	0	2	Export	203	Czechia	CZE	699	India	IND								06	SUGAR,SUGR.PREPTNS,HONEY	1	No Quantity							2377			0
S3	2000	2000	2000	2	0	2	Export	203	Czechia	CZE	703	Slovakia	SVK								06	SUGAR,SUGR.PREPTNS,HONEY	1	No Quantity							6347409			0
S3	2000	2000	2000	2	0	2	Export	203	Czechia	CZE	704	Viet Nam	VNM								06	SUGAR,SUGR.PREPTNS,HONEY	1	No Quantity							1479			0
S3	2000	2000	2000	2	0	2	Export	203	Czechia	CZE	705	Slovenia	SVN								06	SUGAR,SUGR.PREPTNS,HONEY	1	No Quantity							892084			0
S3	2000	2000	2000	2	0	2	Export	203	Czechia	CZE	724	Spain	ESP								06	SUGAR,SUGR.PREPTNS,HONEY	1	No Quantity							37677			0
S3	2000	2000	2000	2	0	2	Export	203	Czechia	CZE	752	Sweden	SWE								06	SUGAR,SUGR.PREPTNS,HONEY	1	No Quantity							362258			0
S3	2000	2000	2000	2	0	2	Export	203	Czechia	CZE	757	Switzerland	CHE								06	SUGAR,SUGR.PREPTNS,HONEY	1	No Quantity							119180			0
S3	2000	2000	2000	2	0	2	Export	203	Czechia	CZE	762	Tajikistan	TJK								06	SUGAR,SUGR.PREPTNS,HONEY	1	No Quantity							426			0
S3	2000	2000	2000	2	0	2	Export	203	Czechia	CZE	788	Tunisia	TUN								06	SUGAR,SUGR.PREPTNS,HONEY	1	No Quantity							6			0
S3	2000	2000	2000	2	0	2	Export	203	Czechia	CZE	792	Turkey	TUR								06	SUGAR,SUGR.PREPTNS,HONEY	1	No Quantity							430			0
S3	2000	2000	2000	2	0	2	Export	203	Czechia	CZE	795	Turkmenistan	TKM								06	SUGAR,SUGR.PREPTNS,HONEY	1	No Quantity							211025			0
S3	2000	2000	2000	2	0	2	Export	203	Czechia	CZE	804	Ukraine	UKR								06	SUGAR,SUGR.PREPTNS,HONEY	1	No Quantity							986144			0
S3	2000	2000	2000	2	0	2	Export	203	Czechia	CZE	818	Egypt	EGY								06	SUGAR,SUGR.PREPTNS,HONEY	1	No Quantity							172			0
S3	2000	2000	2000	2	0	2	Export	203	Czechia	CZE	826	United Kingdom	GBR								06	SUGAR,SUGR.PREPTNS,HONEY	1	No Quantity							8223956			0
S3	2000	2000	2000	2	0	2	Export	203	Czechia	CZE	838	Free Zones									06	SUGAR,SUGR.PREPTNS,HONEY	1	No Quantity							128420			0
S3	2000	2000	2000	2	0	2	Export	203	Czechia	CZE	842	USA	USA								06	SUGAR,SUGR.PREPTNS,HONEY	1	No Quantity							2728348			0
S3	2000	2000	2000	2	0	2	Export	203	Czechia	CZE	860	Uzbekistan	UZB								06	SUGAR,SUGR.PREPTNS,HONEY	1	No Quantity							5205935			0
S3	2000	2000	2000	2	0	2	Export	203	Czechia	CZE	891	Serbia and Montenegro	SCG								06	SUGAR,SUGR.PREPTNS,HONEY	1	No Quantity							770778			0
S3	2000	2000	2000	2	0	2	Export	204	Benin	BEN	0	World	WLD								06	SUGAR,SUGR.PREPTNS,HONEY	1	No Quantity							107481			0
S3	2000	2000	2000	2	0	2	Export	204	Benin	BEN	251	France	FRA								06	SUGAR,SUGR.PREPTNS,HONEY	1	No Quantity							42993			0
S3	2000	2000	2000	2	0	2	Export	204	Benin	BEN	566	Nigeria	NGA								06	SUGAR,SUGR.PREPTNS,HONEY	1	No Quantity							64489			0
S3	2000	2000	2000	2	0	2	Export	203	Czechia	CZE	0	World	WLD								07	COFFEE,TEA,COCOA,SPICES	1	No Quantity							88510185			0
S3	2000	2000	2000	2	0	2	Export	203	Czechia	CZE	8	Albania	ALB								07	COFFEE,TEA,COCOA,SPICES	1	No Quantity							4632			0
S3	2000	2000	2000	2	0	2	Export	203	Czechia	CZE	12	Algeria	DZA								07	COFFEE,TEA,COCOA,SPICES	1	No Quantity							28597			0
S3	2000	2000	2000	2	0	2	Export	203	Czechia	CZE	24	Angola	AGO								07	COFFEE,TEA,COCOA,SPICES	1	No Quantity							1			0
S3	2000	2000	2000	2	0	2	Export	203	Czechia	CZE	31	Azerbaijan	AZE								07	COFFEE,TEA,COCOA,SPICES	1	No Quantity							9836			0
S3	2000	2000	2000	2	0	2	Export	203	Czechia	CZE	36	Australia	AUS								07	COFFEE,TEA,COCOA,SPICES	1	No Quantity							11			0
S3	2000	2000	2000	2	0	2	Export	203	Czechia	CZE	40	Austria	AUT								07	COFFEE,TEA,COCOA,SPICES	1	No Quantity							271460			0
S3	2000	2000	2000	2	0	2	Export	203	Czechia	CZE	51	Armenia	ARM								07	COFFEE,TEA,COCOA,SPICES	1	No Quantity							73521			0
S3	2000	2000	2000	2	0	2	Export	203	Czechia	CZE	56	Belgium	BEL								07	COFFEE,TEA,COCOA,SPICES	1	No Quantity							4068006			0
S3	2000	2000	2000	2	0	2	Export	203	Czechia	CZE	70	Bosnia Herzegovina	BIH								07	COFFEE,TEA,COCOA,SPICES	1	No Quantity							68603			0
S3	2000	2000	2000	2	0	2	Export	203	Czechia	CZE	76	Brazil	BRA								07	COFFEE,TEA,COCOA,SPICES	1	No Quantity							6			0
S3	2000	2000	2000	2	0	2	Export	203	Czechia	CZE	92	Br. Virgin Isds	VGB								07	COFFEE,TEA,COCOA,SPICES	1	No Quantity							7502			0
S3	2000	2000	2000	2	0	2	Export	203	Czechia	CZE	100	Bulgaria	BGR								07	COFFEE,TEA,COCOA,SPICES	1	No Quantity							257546			0
S3	2000	2000	2000	2	0	2	Export	203	Czechia	CZE	112	Belarus	BLR								07	COFFEE,TEA,COCOA,SPICES	1	No Quantity							50839			0
S3	2000	2000	2000	2	0	2	Export	203	Czechia	CZE	124	Canada	CAN								07	COFFEE,TEA,COCOA,SPICES	1	No Quantity							3243			0
S3	2000	2000	2000	2	0	2	Export	203	Czechia	CZE	191	Croatia	HRV								07	COFFEE,TEA,COCOA,SPICES	1	No Quantity							18312			0
S3	2000	2000	2000	2	0	2	Export	203	Czechia	CZE	196	Cyprus	CYP								07	COFFEE,TEA,COCOA,SPICES	1	No Quantity							24207			0
S3	2000	2000	2000	2	0	2	Export	203	Czechia	CZE	208	Denmark	DNK								07	COFFEE,TEA,COCOA,SPICES	1	No Quantity							11957			0
S3	2000	2000	2000	2	0	2	Export	203	Czechia	CZE	214	Dominican Rep.	DOM								07	COFFEE,TEA,COCOA,SPICES	1	No Quantity							21			0
S3	2000	2000	2000	2	0	2	Export	203	Czechia	CZE	233	Estonia	EST								07	COFFEE,TEA,COCOA,SPICES	1	No Quantity							21014			0
S3	2000	2000	2000	2	0	2	Export	203	Czechia	CZE	246	Finland	FIN								07	COFFEE,TEA,COCOA,SPICES	1	No Quantity							99201			0
S3	2000	2000	2000	2	0	2	Export	203	Czechia	CZE	251	France	FRA								07	COFFEE,TEA,COCOA,SPICES	1	No Quantity							509856			0
S3	2000	2000	2000	2	0	2	Export	203	Czechia	CZE	268	Georgia	GEO								07	COFFEE,TEA,COCOA,SPICES	1	No Quantity							1720			0
S3	2000	2000	2000	2	0	2	Export	203	Czechia	CZE	276	Germany	DEU								07	COFFEE,TEA,COCOA,SPICES	1	No Quantity							15234896			0
S3	2000	2000	2000	2	0	2	Export	203	Czechia	CZE	300	Greece	GRC								07	COFFEE,TEA,COCOA,SPICES	1	No Quantity							7305			0
S3	2000	2000	2000	2	0	2	Export	203	Czechia	CZE	348	Hungary	HUN								07	COFFEE,TEA,COCOA,SPICES	1	No Quantity							2310149			0
S3	2000	2000	2000	2	0	2	Export	203	Czechia	CZE	360	Indonesia	IDN								07	COFFEE,TEA,COCOA,SPICES	1	No Quantity							27			0
S3	2000	2000	2000	2	0	2	Export	203	Czechia	CZE	381	Italy	ITA								07	COFFEE,TEA,COCOA,SPICES	1	No Quantity							4220			0
S3	2000	2000	2000	2	0	2	Export	203	Czechia	CZE	392	Japan	JPN								07	COFFEE,TEA,COCOA,SPICES	1	No Quantity							117			0
S3	2000	2000	2000	2	0	2	Export	203	Czechia	CZE	410	Rep. of Korea	KOR								07	COFFEE,TEA,COCOA,SPICES	1	No Quantity							3			0
S3	2000	2000	2000	2	0	2	Export	203	Czechia	CZE	418	Lao People's Dem. Rep.	LAO								07	COFFEE,TEA,COCOA,SPICES	1	No Quantity							30			0
S3	2000	2000	2000	2	0	2	Export	203	Czechia	CZE	428	Latvia	LVA								07	COFFEE,TEA,COCOA,SPICES	1	No Quantity							70132			0
S3	2000	2000	2000	2	0	2	Export	203	Czechia	CZE	440	Lithuania	LTU								07	COFFEE,TEA,COCOA,SPICES	1	No Quantity							74289			0
S3	2000	2000	2000	2	0	2	Export	203	Czechia	CZE	470	Malta	MLT								07	COFFEE,TEA,COCOA,SPICES	1	No Quantity							22629			0
S3	2000	2000	2000	2	0	2	Export	203	Czechia	CZE	496	Mongolia	MNG								07	COFFEE,TEA,COCOA,SPICES	1	No Quantity							21269			0
S3	2000	2000	2000	2	0	2	Export	203	Czechia	CZE	498	Rep. of Moldova	MDA								07	COFFEE,TEA,COCOA,SPICES	1	No Quantity							29438			0
S3	2000	2000	2000	2	0	2	Export	203	Czechia	CZE	528	Netherlands	NLD								07	COFFEE,TEA,COCOA,SPICES	1	No Quantity							276391			0
S3	2000	2000	2000	2	0	2	Export	203	Czechia	CZE	579	Norway	NOR								07	COFFEE,TEA,COCOA,SPICES	1	No Quantity							61803			0
S3	2000	2000	2000	2	0	2	Export	203	Czechia	CZE	616	Poland	POL								07	COFFEE,TEA,COCOA,SPICES	1	No Quantity							33243957			0
S3	2000	2000	2000	2	0	2	Export	203	Czechia	CZE	620	Portugal	PRT								07	COFFEE,TEA,COCOA,SPICES	1	No Quantity							665			0
S3	2000	2000	2000	2	0	2	Export	203	Czechia	CZE	642	Romania	ROU								07	COFFEE,TEA,COCOA,SPICES	1	No Quantity							2497256			0
S3	2000	2000	2000	2	0	2	Export	203	Czechia	CZE	643	Russian Federation	RUS								07	COFFEE,TEA,COCOA,SPICES	1	No Quantity							257019			0
S3	2000	2000	2000	2	0	2	Export	203	Czechia	CZE	682	Saudi Arabia	SAU								07	COFFEE,TEA,COCOA,SPICES	1	No Quantity							56			0
S3	2000	2000	2000	2	0	2	Export	203	Czechia	CZE	702	Singapore	SGP								07	COFFEE,TEA,COCOA,SPICES	1	No Quantity							12			0
S3	2000	2000	2000	2	0	2	Export	203	Czechia	CZE	703	Slovakia	SVK								07	COFFEE,TEA,COCOA,SPICES	1	No Quantity							26292691			0
S3	2000	2000	2000	2	0	2	Export	203	Czechia	CZE	704	Viet Nam	VNM								07	COFFEE,TEA,COCOA,SPICES	1	No Quantity							5690			0
S3	2000	2000	2000	2	0	2	Export	203	Czechia	CZE	705	Slovenia	SVN								07	COFFEE,TEA,COCOA,SPICES	1	No Quantity							130644			0
S3	2000	2000	2000	2	0	2	Export	203	Czechia	CZE	724	Spain	ESP								07	COFFEE,TEA,COCOA,SPICES	1	No Quantity							140942			0
S3	2000	2000	2000	2	0	2	Export	203	Czechia	CZE	752	Sweden	SWE								07	COFFEE,TEA,COCOA,SPICES	1	No Quantity							25658			0
S3	2000	2000	2000	2	0	2	Export	203	Czechia	CZE	757	Switzerland	CHE								07	COFFEE,TEA,COCOA,SPICES	1	No Quantity							109			0
S3	2000	2000	2000	2	0	2	Export	203	Czechia	CZE	762	Tajikistan	TJK								07	COFFEE,TEA,COCOA,SPICES	1	No Quantity							6131			0
S3	2000	2000	2000	2	0	2	Export	203	Czechia	CZE	788	Tunisia	TUN								07	COFFEE,TEA,COCOA,SPICES	1	No Quantity							124			0
S3	2000	2000	2000	2	0	2	Export	203	Czechia	CZE	804	Ukraine	UKR								07	COFFEE,TEA,COCOA,SPICES	1	No Quantity							1065450			0
S3	2000	2000	2000	2	0	2	Export	203	Czechia	CZE	807	North Macedonia	MKD								07	COFFEE,TEA,COCOA,SPICES	1	No Quantity							53159			0
S3	2000	2000	2000	2	0	2	Export	203	Czechia	CZE	818	Egypt	EGY								07	COFFEE,TEA,COCOA,SPICES	1	No Quantity							385			0
S3	2000	2000	2000	2	0	2	Export	203	Czechia	CZE	826	United Kingdom	GBR								07	COFFEE,TEA,COCOA,SPICES	1	No Quantity							663317			0
S3	2000	2000	2000	2	0	2	Export	203	Czechia	CZE	838	Free Zones									07	COFFEE,TEA,COCOA,SPICES	1	No Quantity							440699			0
S3	2000	2000	2000	2	0	2	Export	203	Czechia	CZE	842	USA	USA								07	COFFEE,TEA,COCOA,SPICES	1	No Quantity							20999			0
S3	2000	2000	2000	2	0	2	Export	203	Czechia	CZE	860	Uzbekistan	UZB								07	COFFEE,TEA,COCOA,SPICES	1	No Quantity							20329			0
S3	2000	2000	2000	2	0	2	Export	203	Czechia	CZE	891	Serbia and Montenegro	SCG								07	COFFEE,TEA,COCOA,SPICES	1	No Quantity							2100			0
S3	2000	2000	2000	2	0	2	Export	204	Benin	BEN	0	World	WLD								07	COFFEE,TEA,COCOA,SPICES	1	No Quantity							27757			0
S3	2000	2000	2000	2	0	2	Export	204	Benin	BEN	251	France	FRA								07	COFFEE,TEA,COCOA,SPICES	1	No Quantity							17830			0
S3	2000	2000	2000	2	0	2	Export	204	Benin	BEN	686	Senegal	SEN								07	COFFEE,TEA,COCOA,SPICES	1	No Quantity							9927			0
S3	2000	2000	2000	2	0	2	Export	203	Czechia	CZE	0	World	WLD								08	ANIMAL FEED STUFF	1	No Quantity							46147665			0
S3	2000	2000	2000	2	0	2	Export	203	Czechia	CZE	40	Austria	AUT								08	ANIMAL FEED STUFF	1	No Quantity							603024			0
S3	2000	2000	2000	2	0	2	Export	203	Czechia	CZE	56	Belgium	BEL								08	ANIMAL FEED STUFF	1	No Quantity							58224			0
S3	2000	2000	2000	2	0	2	Export	203	Czechia	CZE	70	Bosnia Herzegovina	BIH								08	ANIMAL FEED STUFF	1	No Quantity							185			0
S3	2000	2000	2000	2	0	2	Export	203	Czechia	CZE	100	Bulgaria	BGR								08	ANIMAL FEED STUFF	1	No Quantity							77543			0
S3	2000	2000	2000	2	0	2	Export	203	Czechia	CZE	191	Croatia	HRV								08	ANIMAL FEED STUFF	1	No Quantity							370590			0
S3	2000	2000	2000	2	0	2	Export	203	Czechia	CZE	196	Cyprus	CYP								08	ANIMAL FEED STUFF	1	No Quantity							6359			0
S3	2000	2000	2000	2	0	2	Export	203	Czechia	CZE	208	Denmark	DNK								08	ANIMAL FEED STUFF	1	No Quantity							489881			0
S3	2000	2000	2000	2	0	2	Export	203	Czechia	CZE	251	France	FRA								08	ANIMAL FEED STUFF	1	No Quantity							42104			0
S3	2000	2000	2000	2	0	2	Export	203	Czechia	CZE	276	Germany	DEU								08	ANIMAL FEED STUFF	1	No Quantity							23758289			0
S3	2000	2000	2000	2	0	2	Export	203	Czechia	CZE	300	Greece	GRC								08	ANIMAL FEED STUFF	1	No Quantity							15070			0
S3	2000	2000	2000	2	0	2	Export	203	Czechia	CZE	344	China, Hong Kong SAR	HKG								08	ANIMAL FEED STUFF	1	No Quantity							16654			0
S3	2000	2000	2000	2	0	2	Export	203	Czechia	CZE	348	Hungary	HUN								08	ANIMAL FEED STUFF	1	No Quantity							746568			0
S3	2000	2000	2000	2	0	2	Export	203	Czechia	CZE	372	Ireland	IRL								08	ANIMAL FEED STUFF	1	No Quantity							22842			0
S3	2000	2000	2000	2	0	2	Export	203	Czechia	CZE	376	Israel	ISR								08	ANIMAL FEED STUFF	1	No Quantity							22157			0
S3	2000	2000	2000	2	0	2	Export	203	Czechia	CZE	381	Italy	ITA								08	ANIMAL FEED STUFF	1	No Quantity							225698			0
S3	2000	2000	2000	2	0	2	Export	203	Czechia	CZE	398	Kazakhstan	KAZ								08	ANIMAL FEED STUFF	1	No Quantity							10765			0
S3	2000	2000	2000	2	0	2	Export	203	Czechia	CZE	428	Latvia	LVA								08	ANIMAL FEED STUFF	1	No Quantity							50500			0
S3	2000	2000	2000	2	0	2	Export	203	Czechia	CZE	440	Lithuania	LTU								08	ANIMAL FEED STUFF	1	No Quantity							64940			0
S3	2000	2000	2000	2	0	2	Export	203	Czechia	CZE	528	Netherlands	NLD								08	ANIMAL FEED STUFF	1	No Quantity							15123			0
S3	2000	2000	2000	2	0	2	Export	203	Czechia	CZE	616	Poland	POL								08	ANIMAL FEED STUFF	1	No Quantity							10060943			0
S3	2000	2000	2000	2	0	2	Export	203	Czechia	CZE	620	Portugal	PRT								08	ANIMAL FEED STUFF	1	No Quantity							16780			0
S3	2000	2000	2000	2	0	2	Export	203	Czechia	CZE	642	Romania	ROU								08	ANIMAL FEED STUFF	1	No Quantity							74594			0
S3	2000	2000	2000	2	0	2	Export	203	Czechia	CZE	643	Russian Federation	RUS								08	ANIMAL FEED STUFF	1	No Quantity							886920			0
S3	2000	2000	2000	2	0	2	Export	203	Czechia	CZE	703	Slovakia	SVK								08	ANIMAL FEED STUFF	1	No Quantity							7235043			0
S3	2000	2000	2000	2	0	2	Export	203	Czechia	CZE	705	Slovenia	SVN								08	ANIMAL FEED STUFF	1	No Quantity							629391			0
S3	2000	2000	2000	2	0	2	Export	203	Czechia	CZE	724	Spain	ESP								08	ANIMAL FEED STUFF	1	No Quantity							58972			0
S3	2000	2000	2000	2	0	2	Export	203	Czechia	CZE	752	Sweden	SWE								08	ANIMAL FEED STUFF	1	No Quantity							72283			0
S3	2000	2000	2000	2	0	2	Export	203	Czechia	CZE	757	Switzerland	CHE								08	ANIMAL FEED STUFF	1	No Quantity							23842			0
S3	2000	2000	2000	2	0	2	Export	203	Czechia	CZE	792	Turkey	TUR								08	ANIMAL FEED STUFF	1	No Quantity							32254			0
S3	2000	2000	2000	2	0	2	Export	203	Czechia	CZE	804	Ukraine	UKR								08	ANIMAL FEED STUFF	1	No Quantity							359238			0
S3	2000	2000	2000	2	0	2	Export	203	Czechia	CZE	826	United Kingdom	GBR								08	ANIMAL FEED STUFF	1	No Quantity							2441			0
S3	2000	2000	2000	2	0	2	Export	203	Czechia	CZE	842	USA	USA								08	ANIMAL FEED STUFF	1	No Quantity							21651			0
S3	2000	2000	2000	2	0	2	Export	203	Czechia	CZE	891	Serbia and Montenegro	SCG								08	ANIMAL FEED STUFF	1	No Quantity							76798			0
S3	2000	2000	2000	2	0	2	Export	204	Benin	BEN	0	World	WLD								08	ANIMAL FEED STUFF	1	No Quantity							1965645			0
S3	2000	2000	2000	2	0	2	Export	204	Benin	BEN	381	Italy	ITA								08	ANIMAL FEED STUFF	1	No Quantity							247957			0
S3	2000	2000	2000	2	0	2	Export	204	Benin	BEN	504	Morocco	MAR								08	ANIMAL FEED STUFF	1	No Quantity							23772			0
S3	2000	2000	2000	2	0	2	Export	204	Benin	BEN	528	Netherlands	NLD								08	ANIMAL FEED STUFF	1	No Quantity							249834			0
S3	2000	2000	2000	2	0	2	Export	204	Benin	BEN	562	Niger	NER								08	ANIMAL FEED STUFF	1	No Quantity							8064			0
S3	2000	2000	2000	2	0	2	Export	204	Benin	BEN	566	Nigeria	NGA								08	ANIMAL FEED STUFF	1	No Quantity							130694			0
S3	2000	2000	2000	2	0	2	Export	204	Benin	BEN	710	South Africa	ZAF								08	ANIMAL FEED STUFF	1	No Quantity							682340			0
S3	2000	2000	2000	2	0	2	Export	204	Benin	BEN	826	United Kingdom	GBR								08	ANIMAL FEED STUFF	1	No Quantity							616192			0
S3	2000	2000	2000	2	0	2	Export	204	Benin	BEN	854	Burkina Faso	BFA								08	ANIMAL FEED STUFF	1	No Quantity							6792			0
S3	2000	2000	2000	2	0	2	Export	203	Czechia	CZE	0	World	WLD								09	MISC.EDIBLE PRODUCTS ETC	1	No Quantity							78404498			0
S3	2000	2000	2000	2	0	2	Export	203	Czechia	CZE	8	Albania	ALB								09	MISC.EDIBLE PRODUCTS ETC	1	No Quantity							40416			0
S3	2000	2000	2000	2	0	2	Export	203	Czechia	CZE	12	Algeria	DZA								09	MISC.EDIBLE PRODUCTS ETC	1	No Quantity							16076			0
S3	2000	2000	2000	2	0	2	Export	203	Czechia	CZE	20	Andorra	AND								09	MISC.EDIBLE PRODUCTS ETC	1	No Quantity							55			0
S3	2000	2000	2000	2	0	2	Export	203	Czechia	CZE	24	Angola	AGO								09	MISC.EDIBLE PRODUCTS ETC	1	No Quantity							184			0
S3	2000	2000	2000	2	0	2	Export	203	Czechia	CZE	31	Azerbaijan	AZE								09	MISC.EDIBLE PRODUCTS ETC	1	No Quantity							73876			0
S3	2000	2000	2000	2	0	2	Export	203	Czechia	CZE	36	Australia	AUS								09	MISC.EDIBLE PRODUCTS ETC	1	No Quantity							12288			0
S3	2000	2000	2000	2	0	2	Export	203	Czechia	CZE	40	Austria	AUT								09	MISC.EDIBLE PRODUCTS ETC	1	No Quantity							2651762			0
S3	2000	2000	2000	2	0	2	Export	203	Czechia	CZE	51	Armenia	ARM								09	MISC.EDIBLE PRODUCTS ETC	1	No Quantity							10318			0
S3	2000	2000	2000	2	0	2	Export	203	Czechia	CZE	56	Belgium	BEL								09	MISC.EDIBLE PRODUCTS ETC	1	No Quantity							167741			0
S3	2000	2000	2000	2	0	2	Export	203	Czechia	CZE	70	Bosnia Herzegovina	BIH								09	MISC.EDIBLE PRODUCTS ETC	1	No Quantity							223686			0
S3	2000	2000	2000	2	0	2	Export	203	Czechia	CZE	76	Brazil	BRA								09	MISC.EDIBLE PRODUCTS ETC	1	No Quantity							4			0
S3	2000	2000	2000	2	0	2	Export	203	Czechia	CZE	92	Br. Virgin Isds	VGB								09	MISC.EDIBLE PRODUCTS ETC	1	No Quantity							5607			0
S3	2000	2000	2000	2	0	2	Export	203	Czechia	CZE	100	Bulgaria	BGR								09	MISC.EDIBLE PRODUCTS ETC	1	No Quantity							558335			0
S3	2000	2000	2000	2	0	2	Export	203	Czechia	CZE	112	Belarus	BLR								09	MISC.EDIBLE PRODUCTS ETC	1	No Quantity							117877			0
S3	2000	2000	2000	2	0	2	Export	203	Czechia	CZE	124	Canada	CAN								09	MISC.EDIBLE PRODUCTS ETC	1	No Quantity							27200			0
S3	2000	2000	2000	2	0	2	Export	203	Czechia	CZE	156	China	CHN								09	MISC.EDIBLE PRODUCTS ETC	1	No Quantity							73			0
S3	2000	2000	2000	2	0	2	Export	203	Czechia	CZE	175	Mayotte	MYT								09	MISC.EDIBLE PRODUCTS ETC	1	No Quantity							6063			0
S3	2000	2000	2000	2	0	2	Export	203	Czechia	CZE	191	Croatia	HRV								09	MISC.EDIBLE PRODUCTS ETC	1	No Quantity							257340			0
S3	2000	2000	2000	2	0	2	Export	203	Czechia	CZE	196	Cyprus	CYP								09	MISC.EDIBLE PRODUCTS ETC	1	No Quantity							9490			0
S3	2000	2000	2000	2	0	2	Export	203	Czechia	CZE	208	Denmark	DNK								09	MISC.EDIBLE PRODUCTS ETC	1	No Quantity							191658			0
S3	2000	2000	2000	2	0	2	Export	203	Czechia	CZE	233	Estonia	EST								09	MISC.EDIBLE PRODUCTS ETC	1	No Quantity							193442			0
S3	2000	2000	2000	2	0	2	Export	203	Czechia	CZE	246	Finland	FIN								09	MISC.EDIBLE PRODUCTS ETC	1	No Quantity							1437			0
S3	2000	2000	2000	2	0	2	Export	203	Czechia	CZE	251	France	FRA								09	MISC.EDIBLE PRODUCTS ETC	1	No Quantity							613874			0
S3	2000	2000	2000	2	0	2	Export	203	Czechia	CZE	268	Georgia	GEO								09	MISC.EDIBLE PRODUCTS ETC	1	No Quantity							2274			0
S3	2000	2000	2000	2	0	2	Export	203	Czechia	CZE	276	Germany	DEU								09	MISC.EDIBLE PRODUCTS ETC	1	No Quantity							1991982			0
S3	2000	2000	2000	2	0	2	Export	203	Czechia	CZE	300	Greece	GRC								09	MISC.EDIBLE PRODUCTS ETC	1	No Quantity							97208			0
S3	2000	2000	2000	2	0	2	Export	203	Czechia	CZE	344	China, Hong Kong SAR	HKG								09	MISC.EDIBLE PRODUCTS ETC	1	No Quantity							4450			0
S3	2000	2000	2000	2	0	2	Export	203	Czechia	CZE	348	Hungary	HUN								09	MISC.EDIBLE PRODUCTS ETC	1	No Quantity							2604199			0
S3	2000	2000	2000	2	0	2	Export	203	Czechia	CZE	352	Iceland	ISL								09	MISC.EDIBLE PRODUCTS ETC	1	No Quantity							7317			0
S3	2000	2000	2000	2	0	2	Export	203	Czechia	CZE	360	Indonesia	IDN								09	MISC.EDIBLE PRODUCTS ETC	1	No Quantity							186			0
S3	2000	2000	2000	2	0	2	Export	203	Czechia	CZE	368	Iraq	IRQ								09	MISC.EDIBLE PRODUCTS ETC	1	No Quantity							39			0
S3	2000	2000	2000	2	0	2	Export	203	Czechia	CZE	372	Ireland	IRL								09	MISC.EDIBLE PRODUCTS ETC	1	No Quantity							974			0
S3	2000	2000	2000	2	0	2	Export	203	Czechia	CZE	376	Israel	ISR								09	MISC.EDIBLE PRODUCTS ETC	1	No Quantity							65896			0
S3	2000	2000	2000	2	0	2	Export	203	Czechia	CZE	381	Italy	ITA								09	MISC.EDIBLE PRODUCTS ETC	1	No Quantity							1063178			0
S3	2000	2000	2000	2	0	2	Export	203	Czechia	CZE	384	Côte d'Ivoire	CIV								09	MISC.EDIBLE PRODUCTS ETC	1	No Quantity							32			0
S3	2000	2000	2000	2	0	2	Export	203	Czechia	CZE	392	Japan	JPN								09	MISC.EDIBLE PRODUCTS ETC	1	No Quantity							48170			0
S3	2000	2000	2000	2	0	2	Export	203	Czechia	CZE	398	Kazakhstan	KAZ								09	MISC.EDIBLE PRODUCTS ETC	1	No Quantity							49627			0
S3	2000	2000	2000	2	0	2	Export	203	Czechia	CZE	400	Jordan	JOR								09	MISC.EDIBLE PRODUCTS ETC	1	No Quantity							1689			0
S3	2000	2000	2000	2	0	2	Export	203	Czechia	CZE	410	Rep. of Korea	KOR								09	MISC.EDIBLE PRODUCTS ETC	1	No Quantity							1			0
S3	2000	2000	2000	2	0	2	Export	203	Czechia	CZE	428	Latvia	LVA								09	MISC.EDIBLE PRODUCTS ETC	1	No Quantity							691380			0
S3	2000	2000	2000	2	0	2	Export	203	Czechia	CZE	440	Lithuania	LTU								09	MISC.EDIBLE PRODUCTS ETC	1	No Quantity							1846413			0
S3	2000	2000	2000	2	0	2	Export	203	Czechia	CZE	442	Luxembourg	LUX								09	MISC.EDIBLE PRODUCTS ETC	1	No Quantity							2373			0
S3	2000	2000	2000	2	0	2	Export	203	Czechia	CZE	470	Malta	MLT								09	MISC.EDIBLE PRODUCTS ETC	1	No Quantity							70			0
S3	2000	2000	2000	2	0	2	Export	203	Czechia	CZE	496	Mongolia	MNG								09	MISC.EDIBLE PRODUCTS ETC	1	No Quantity							180000			0
S3	2000	2000	2000	2	0	2	Export	203	Czechia	CZE	498	Rep. of Moldova	MDA								09	MISC.EDIBLE PRODUCTS ETC	1	No Quantity							193258			0
S3	2000	2000	2000	2	0	2	Export	203	Czechia	CZE	512	Oman	OMN								09	MISC.EDIBLE PRODUCTS ETC	1	No Quantity							480			0
S3	2000	2000	2000	2	0	2	Export	203	Czechia	CZE	528	Netherlands	NLD								09	MISC.EDIBLE PRODUCTS ETC	1	No Quantity							1262023			0
S3	2000	2000	2000	2	0	2	Export	203	Czechia	CZE	566	Nigeria	NGA								09	MISC.EDIBLE PRODUCTS ETC	1	No Quantity							5450			0
S3	2000	2000	2000	2	0	2	Export	203	Czechia	CZE	579	Norway	NOR								09	MISC.EDIBLE PRODUCTS ETC	1	No Quantity							23716			0
S3	2000	2000	2000	2	0	2	Export	203	Czechia	CZE	586	Pakistan	PAK								09	MISC.EDIBLE PRODUCTS ETC	1	No Quantity							51			0
S3	2000	2000	2000	2	0	2	Export	203	Czechia	CZE	604	Peru	PER								09	MISC.EDIBLE PRODUCTS ETC	1	No Quantity							5644			0
S3	2000	2000	2000	2	0	2	Export	203	Czechia	CZE	616	Poland	POL								09	MISC.EDIBLE PRODUCTS ETC	1	No Quantity							11532900			0
S3	2000	2000	2000	2	0	2	Export	203	Czechia	CZE	620	Portugal	PRT								09	MISC.EDIBLE PRODUCTS ETC	1	No Quantity							66185			0
S3	2000	2000	2000	2	0	2	Export	203	Czechia	CZE	642	Romania	ROU								09	MISC.EDIBLE PRODUCTS ETC	1	No Quantity							5472939			0
S3	2000	2000	2000	2	0	2	Export	203	Czechia	CZE	643	Russian Federation	RUS								09	MISC.EDIBLE PRODUCTS ETC	1	No Quantity							4588559			0
S3	2000	2000	2000	2	0	2	Export	203	Czechia	CZE	682	Saudi Arabia	SAU								09	MISC.EDIBLE PRODUCTS ETC	1	No Quantity							1			0
S3	2000	2000	2000	2	0	2	Export	203	Czechia	CZE	690	Seychelles	SYC								09	MISC.EDIBLE PRODUCTS ETC	1	No Quantity							15343			0
S3	2000	2000	2000	2	0	2	Export	203	Czechia	CZE	699	India	IND								09	MISC.EDIBLE PRODUCTS ETC	1	No Quantity							580			0
S3	2000	2000	2000	2	0	2	Export	203	Czechia	CZE	702	Singapore	SGP								09	MISC.EDIBLE PRODUCTS ETC	1	No Quantity							2			0
S3	2000	2000	2000	2	0	2	Export	203	Czechia	CZE	703	Slovakia	SVK								09	MISC.EDIBLE PRODUCTS ETC	1	No Quantity							35719832			0
S3	2000	2000	2000	2	0	2	Export	203	Czechia	CZE	704	Viet Nam	VNM								09	MISC.EDIBLE PRODUCTS ETC	1	No Quantity							1226			0
S3	2000	2000	2000	2	0	2	Export	203	Czechia	CZE	705	Slovenia	SVN								09	MISC.EDIBLE PRODUCTS ETC	1	No Quantity							482153			0
S3	2000	2000	2000	2	0	2	Export	203	Czechia	CZE	710	South Africa	ZAF								09	MISC.EDIBLE PRODUCTS ETC	1	No Quantity							31301			0
S3	2000	2000	2000	2	0	2	Export	203	Czechia	CZE	724	Spain	ESP								09	MISC.EDIBLE PRODUCTS ETC	1	No Quantity							2188668			0
S3	2000	2000	2000	2	0	2	Export	203	Czechia	CZE	752	Sweden	SWE								09	MISC.EDIBLE PRODUCTS ETC	1	No Quantity							20447			0
S3	2000	2000	2000	2	0	2	Export	203	Czechia	CZE	757	Switzerland	CHE								09	MISC.EDIBLE PRODUCTS ETC	1	No Quantity							1430503			0
S3	2000	2000	2000	2	0	2	Export	203	Czechia	CZE	762	Tajikistan	TJK								09	MISC.EDIBLE PRODUCTS ETC	1	No Quantity							248			0
S3	2000	2000	2000	2	0	2	Export	203	Czechia	CZE	784	United Arab Emirates	ARE								09	MISC.EDIBLE PRODUCTS ETC	1	No Quantity							7876			0
S3	2000	2000	2000	2	0	2	Export	203	Czechia	CZE	788	Tunisia	TUN								09	MISC.EDIBLE PRODUCTS ETC	1	No Quantity							134			0
S3	2000	2000	2000	2	0	2	Export	203	Czechia	CZE	792	Turkey	TUR								09	MISC.EDIBLE PRODUCTS ETC	1	No Quantity							10061			0
S3	2000	2000	2000	2	0	2	Export	203	Czechia	CZE	804	Ukraine	UKR								09	MISC.EDIBLE PRODUCTS ETC	1	No Quantity							235337			0
S3	2000	2000	2000	2	0	2	Export	203	Czechia	CZE	807	North Macedonia	MKD								09	MISC.EDIBLE PRODUCTS ETC	1	No Quantity							41161			0
S3	2000	2000	2000	2	0	2	Export	203	Czechia	CZE	818	Egypt	EGY								09	MISC.EDIBLE PRODUCTS ETC	1	No Quantity							1826			0
S3	2000	2000	2000	2	0	2	Export	203	Czechia	CZE	826	United Kingdom	GBR								09	MISC.EDIBLE PRODUCTS ETC	1	No Quantity							650890			0
S3	2000	2000	2000	2	0	2	Export	203	Czechia	CZE	838	Free Zones									09	MISC.EDIBLE PRODUCTS ETC	1	No Quantity							61488			0
S3	2000	2000	2000	2	0	2	Export	203	Czechia	CZE	842	USA	USA								09	MISC.EDIBLE PRODUCTS ETC	1	No Quantity							154793			0
S3	2000	2000	2000	2	0	2	Export	203	Czechia	CZE	854	Burkina Faso	BFA								09	MISC.EDIBLE PRODUCTS ETC	1	No Quantity							2694			0
S3	2000	2000	2000	2	0	2	Export	203	Czechia	CZE	891	Serbia and Montenegro	SCG								09	MISC.EDIBLE PRODUCTS ETC	1	No Quantity							360468			0
S3	2000	2000	2000	2	0	2	Export	203	Czechia	CZE	0	World	WLD								11	BEVERAGES	1	No Quantity							132897788			0
S3	2000	2000	2000	2	0	2	Export	203	Czechia	CZE	8	Albania	ALB								11	BEVERAGES	1	No Quantity							3360			0
S3	2000	2000	2000	2	0	2	Export	203	Czechia	CZE	12	Algeria	DZA								11	BEVERAGES	1	No Quantity							97			0
S3	2000	2000	2000	2	0	2	Export	203	Czechia	CZE	20	Andorra	AND								11	BEVERAGES	1	No Quantity							12693			0
S3	2000	2000	2000	2	0	2	Export	203	Czechia	CZE	24	Angola	AGO								11	BEVERAGES	1	No Quantity							26			0
S3	2000	2000	2000	2	0	2	Export	203	Czechia	CZE	31	Azerbaijan	AZE								11	BEVERAGES	1	No Quantity							27377			0
S3	2000	2000	2000	2	0	2	Export	203	Czechia	CZE	32	Argentina	ARG								11	BEVERAGES	1	No Quantity							13046			0
S3	2000	2000	2000	2	0	2	Export	203	Czechia	CZE	36	Australia	AUS								11	BEVERAGES	1	No Quantity							241062			0
S3	2000	2000	2000	2	0	2	Export	203	Czechia	CZE	40	Austria	AUT								11	BEVERAGES	1	No Quantity							3189252			0
S3	2000	2000	2000	2	0	2	Export	203	Czechia	CZE	51	Armenia	ARM								11	BEVERAGES	1	No Quantity							22856			0
S3	2000	2000	2000	2	0	2	Export	203	Czechia	CZE	56	Belgium	BEL								11	BEVERAGES	1	No Quantity							112960			0
S3	2000	2000	2000	2	0	2	Export	203	Czechia	CZE	70	Bosnia Herzegovina	BIH								11	BEVERAGES	1	No Quantity							285473			0
S3	2000	2000	2000	2	0	2	Export	203	Czechia	CZE	76	Brazil	BRA								11	BEVERAGES	1	No Quantity							19476			0
S3	2000	2000	2000	2	0	2	Export	203	Czechia	CZE	100	Bulgaria	BGR								11	BEVERAGES	1	No Quantity							243100			0
S3	2000	2000	2000	2	0	2	Export	203	Czechia	CZE	112	Belarus	BLR								11	BEVERAGES	1	No Quantity							24469			0
S3	2000	2000	2000	2	0	2	Export	203	Czechia	CZE	124	Canada	CAN								11	BEVERAGES	1	No Quantity							943402			0
S3	2000	2000	2000	2	0	2	Export	203	Czechia	CZE	152	Chile	CHL								11	BEVERAGES	1	No Quantity							5			0
S3	2000	2000	2000	2	0	2	Export	203	Czechia	CZE	156	China	CHN								11	BEVERAGES	1	No Quantity							33388			0
S3	2000	2000	2000	2	0	2	Export	203	Czechia	CZE	178	Congo	COG								11	BEVERAGES	1	No Quantity							2150			0
S3	2000	2000	2000	2	0	2	Export	203	Czechia	CZE	188	Costa Rica	CRI								11	BEVERAGES	1	No Quantity							493			0
S3	2000	2000	2000	2	0	2	Export	203	Czechia	CZE	191	Croatia	HRV								11	BEVERAGES	1	No Quantity							285846			0
S3	2000	2000	2000	2	0	2	Export	203	Czechia	CZE	196	Cyprus	CYP								11	BEVERAGES	1	No Quantity							26084			0
S3	2000	2000	2000	2	0	2	Export	203	Czechia	CZE	208	Denmark	DNK								11	BEVERAGES	1	No Quantity							630744			0
S3	2000	2000	2000	2	0	2	Export	203	Czechia	CZE	212	Dominica	DMA								11	BEVERAGES	1	No Quantity							11557			0
S3	2000	2000	2000	2	0	2	Export	203	Czechia	CZE	218	Ecuador	ECU								11	BEVERAGES	1	No Quantity							2270			0
S3	2000	2000	2000	2	0	2	Export	203	Czechia	CZE	233	Estonia	EST								11	BEVERAGES	1	No Quantity							203351			0
S3	2000	2000	2000	2	0	2	Export	203	Czechia	CZE	246	Finland	FIN								11	BEVERAGES	1	No Quantity							1074868			0
S3	2000	2000	2000	2	0	2	Export	203	Czechia	CZE	251	France	FRA								11	BEVERAGES	1	No Quantity							811163			0
S3	2000	2000	2000	2	0	2	Export	203	Czechia	CZE	268	Georgia	GEO								11	BEVERAGES	1	No Quantity							11212			0
S3	2000	2000	2000	2	0	2	Export	203	Czechia	CZE	276	Germany	DEU								11	BEVERAGES	1	No Quantity							50874729			0
S3	2000	2000	2000	2	0	2	Export	203	Czechia	CZE	288	Ghana	GHA								11	BEVERAGES	1	No Quantity							4684			0
S3	2000	2000	2000	2	0	2	Export	203	Czechia	CZE	300	Greece	GRC								11	BEVERAGES	1	No Quantity							256355			0
S3	2000	2000	2000	2	0	2	Export	203	Czechia	CZE	324	Guinea	GIN								11	BEVERAGES	1	No Quantity							4125			0
S3	2000	2000	2000	2	0	2	Export	203	Czechia	CZE	344	China, Hong Kong SAR	HKG								11	BEVERAGES	1	No Quantity							103575			0
S3	2000	2000	2000	2	0	2	Export	203	Czechia	CZE	348	Hungary	HUN								11	BEVERAGES	1	No Quantity							2307962			0
S3	2000	2000	2000	2	0	2	Export	203	Czechia	CZE	352	Iceland	ISL								11	BEVERAGES	1	No Quantity							257276			0
S3	2000	2000	2000	2	0	2	Export	203	Czechia	CZE	360	Indonesia	IDN								11	BEVERAGES	1	No Quantity							2217			0
S3	2000	2000	2000	2	0	2	Export	203	Czechia	CZE	368	Iraq	IRQ								11	BEVERAGES	1	No Quantity							615			0
S3	2000	2000	2000	2	0	2	Export	203	Czechia	CZE	372	Ireland	IRL								11	BEVERAGES	1	No Quantity							140680			0
S3	2000	2000	2000	2	0	2	Export	203	Czechia	CZE	376	Israel	ISR								11	BEVERAGES	1	No Quantity							167591			0
S3	2000	2000	2000	2	0	2	Export	203	Czechia	CZE	381	Italy	ITA								11	BEVERAGES	1	No Quantity							3546983			0
S3	2000	2000	2000	2	0	2	Export	203	Czechia	CZE	384	Côte d'Ivoire	CIV								11	BEVERAGES	1	No Quantity							149			0
S3	2000	2000	2000	2	0	2	Export	203	Czechia	CZE	392	Japan	JPN								11	BEVERAGES	1	No Quantity							82169			0
S3	2000	2000	2000	2	0	2	Export	203	Czechia	CZE	398	Kazakhstan	KAZ								11	BEVERAGES	1	No Quantity							36422			0
S3	2000	2000	2000	2	0	2	Export	203	Czechia	CZE	400	Jordan	JOR								11	BEVERAGES	1	No Quantity							3023			0
S3	2000	2000	2000	2	0	2	Export	203	Czechia	CZE	410	Rep. of Korea	KOR								11	BEVERAGES	1	No Quantity							23614			0
S3	2000	2000	2000	2	0	2	Export	203	Czechia	CZE	414	Kuwait	KWT								11	BEVERAGES	1	No Quantity							432			0
S3	2000	2000	2000	2	0	2	Export	203	Czechia	CZE	417	Kyrgyzstan	KGZ								11	BEVERAGES	1	No Quantity							15337			0
S3	2000	2000	2000	2	0	2	Export	203	Czechia	CZE	428	Latvia	LVA								11	BEVERAGES	1	No Quantity							613965			0
S3	2000	2000	2000	2	0	2	Export	203	Czechia	CZE	440	Lithuania	LTU								11	BEVERAGES	1	No Quantity							47228			0
S3	2000	2000	2000	2	0	2	Export	203	Czechia	CZE	442	Luxembourg	LUX								11	BEVERAGES	1	No Quantity							62957			0
S3	2000	2000	2000	2	0	2	Export	203	Czechia	CZE	458	Malaysia	MYS								11	BEVERAGES	1	No Quantity							369			0
S3	2000	2000	2000	2	0	2	Export	203	Czechia	CZE	484	Mexico	MEX								11	BEVERAGES	1	No Quantity							62986			0
S3	2000	2000	2000	2	0	2	Export	203	Czechia	CZE	490	Other Asia, nes									11	BEVERAGES	1	No Quantity							27988			0
S3	2000	2000	2000	2	0	2	Export	203	Czechia	CZE	496	Mongolia	MNG								11	BEVERAGES	1	No Quantity							220033			0
S3	2000	2000	2000	2	0	2	Export	203	Czechia	CZE	498	Rep. of Moldova	MDA								11	BEVERAGES	1	No Quantity							33861			0
S3	2000	2000	2000	2	0	2	Export	203	Czechia	CZE	528	Netherlands	NLD								11	BEVERAGES	1	No Quantity							1965016			0
S3	2000	2000	2000	2	0	2	Export	203	Czechia	CZE	554	New Zealand	NZL								11	BEVERAGES	1	No Quantity							766			0
S3	2000	2000	2000	2	0	2	Export	203	Czechia	CZE	566	Nigeria	NGA								11	BEVERAGES	1	No Quantity							53			0
S3	2000	2000	2000	2	0	2	Export	203	Czechia	CZE	579	Norway	NOR								11	BEVERAGES	1	No Quantity							83862			0
S3	2000	2000	2000	2	0	2	Export	203	Czechia	CZE	586	Pakistan	PAK								11	BEVERAGES	1	No Quantity							18188			0
S3	2000	2000	2000	2	0	2	Export	203	Czechia	CZE	608	Philippines	PHL								11	BEVERAGES	1	No Quantity							4826			0
S3	2000	2000	2000	2	0	2	Export	203	Czechia	CZE	616	Poland	POL								11	BEVERAGES	1	No Quantity							3077025			0
S3	2000	2000	2000	2	0	2	Export	203	Czechia	CZE	620	Portugal	PRT								11	BEVERAGES	1	No Quantity							27037			0
S3	2000	2000	2000	2	0	2	Export	203	Czechia	CZE	642	Romania	ROU								11	BEVERAGES	1	No Quantity							234655			0
S3	2000	2000	2000	2	0	2	Export	203	Czechia	CZE	643	Russian Federation	RUS								11	BEVERAGES	1	No Quantity							1290770			0
S3	2000	2000	2000	2	0	2	Export	203	Czechia	CZE	682	Saudi Arabia	SAU								11	BEVERAGES	1	No Quantity							286			0
S3	2000	2000	2000	2	0	2	Export	203	Czechia	CZE	702	Singapore	SGP								11	BEVERAGES	1	No Quantity							9059			0
S3	2000	2000	2000	2	0	2	Export	203	Czechia	CZE	703	Slovakia	SVK								11	BEVERAGES	1	No Quantity							26567943			0
S3	2000	2000	2000	2	0	2	Export	203	Czechia	CZE	704	Viet Nam	VNM								11	BEVERAGES	1	No Quantity							205481			0
S3	2000	2000	2000	2	0	2	Export	203	Czechia	CZE	705	Slovenia	SVN								11	BEVERAGES	1	No Quantity							245913			0
S3	2000	2000	2000	2	0	2	Export	203	Czechia	CZE	710	South Africa	ZAF								11	BEVERAGES	1	No Quantity							24881			0
S3	2000	2000	2000	2	0	2	Export	203	Czechia	CZE	724	Spain	ESP								11	BEVERAGES	1	No Quantity							1121882			0
S3	2000	2000	2000	2	0	2	Export	203	Czechia	CZE	752	Sweden	SWE								11	BEVERAGES	1	No Quantity							3684130			0
S3	2000	2000	2000	2	0	2	Export	203	Czechia	CZE	757	Switzerland	CHE								11	BEVERAGES	1	No Quantity							1225508			0
S3	2000	2000	2000	2	0	2	Export	203	Czechia	CZE	760	Syria	SYR								11	BEVERAGES	1	No Quantity							164			0
S3	2000	2000	2000	2	0	2	Export	203	Czechia	CZE	762	Tajikistan	TJK								11	BEVERAGES	1	No Quantity							18439			0
S3	2000	2000	2000	2	0	2	Export	203	Czechia	CZE	784	United Arab Emirates	ARE								11	BEVERAGES	1	No Quantity							39966			0
S3	2000	2000	2000	2	0	2	Export	203	Czechia	CZE	788	Tunisia	TUN								11	BEVERAGES	1	No Quantity							428			0
S3	2000	2000	2000	2	0	2	Export	203	Czechia	CZE	792	Turkey	TUR								11	BEVERAGES	1	No Quantity							23797			0
S3	2000	2000	2000	2	0	2	Export	203	Czechia	CZE	795	Turkmenistan	TKM								11	BEVERAGES	1	No Quantity							78889			0
S3	2000	2000	2000	2	0	2	Export	203	Czechia	CZE	804	Ukraine	UKR								11	BEVERAGES	1	No Quantity							60470			0
S3	2000	2000	2000	2	0	2	Export	203	Czechia	CZE	807	North Macedonia	MKD								11	BEVERAGES	1	No Quantity							88634			0
S3	2000	2000	2000	2	0	2	Export	203	Czechia	CZE	818	Egypt	EGY								11	BEVERAGES	1	No Quantity							3617			0
S3	2000	2000	2000	2	0	2	Export	203	Czechia	CZE	826	United Kingdom	GBR								11	BEVERAGES	1	No Quantity							12394762			0
S3	2000	2000	2000	2	0	2	Export	203	Czechia	CZE	838	Free Zones									11	BEVERAGES	1	No Quantity							6208472			0
S3	2000	2000	2000	2	0	2	Export	203	Czechia	CZE	842	USA	USA								11	BEVERAGES	1	No Quantity							6409785			0
S3	2000	2000	2000	2	0	2	Export	203	Czechia	CZE	854	Burkina Faso	BFA								11	BEVERAGES	1	No Quantity							1640			0
S3	2000	2000	2000	2	0	2	Export	203	Czechia	CZE	860	Uzbekistan	UZB								11	BEVERAGES	1	No Quantity							89107			0
S3	2000	2000	2000	2	0	2	Export	203	Czechia	CZE	862	Venezuela	VEN								11	BEVERAGES	1	No Quantity							175			0
S3	2000	2000	2000	2	0	2	Export	203	Czechia	CZE	887	Yemen	YEM								11	BEVERAGES	1	No Quantity							395			0
S3	2000	2000	2000	2	0	2	Export	203	Czechia	CZE	891	Serbia and Montenegro	SCG								11	BEVERAGES	1	No Quantity							562660			0
S3	2000	2000	2000	2	0	2	Export	204	Benin	BEN	0	World	WLD								11	BEVERAGES	1	No Quantity							45527			0
S3	2000	2000	2000	2	0	2	Export	204	Benin	BEN	251	France	FRA								11	BEVERAGES	1	No Quantity							29743			0
S3	2000	2000	2000	2	0	2	Export	204	Benin	BEN	266	Gabon	GAB								11	BEVERAGES	1	No Quantity							5603			0
S3	2000	2000	2000	2	0	2	Export	204	Benin	BEN	381	Italy	ITA								11	BEVERAGES	1	No Quantity							48			0
S3	2000	2000	2000	2	0	2	Export	204	Benin	BEN	562	Niger	NER								11	BEVERAGES	1	No Quantity							6588			0
S3	2000	2000	2000	2	0	2	Export	204	Benin	BEN	768	Togo	TGO								11	BEVERAGES	1	No Quantity							3545			0
S3	2000	2000	2000	2	0	2	Export	203	Czechia	CZE	0	World	WLD								12	TOBACCO,TOBACCO MANUFACT	1	No Quantity							84680414			0
S3	2000	2000	2000	2	0	2	Export	203	Czechia	CZE	8	Albania	ALB								12	TOBACCO,TOBACCO MANUFACT	1	No Quantity							11703496			0
S3	2000	2000	2000	2	0	2	Export	203	Czechia	CZE	12	Algeria	DZA								12	TOBACCO,TOBACCO MANUFACT	1	No Quantity							742			0
S3	2000	2000	2000	2	0	2	Export	203	Czechia	CZE	40	Austria	AUT								12	TOBACCO,TOBACCO MANUFACT	1	No Quantity							606			0
S3	2000	2000	2000	2	0	2	Export	203	Czechia	CZE	51	Armenia	ARM								12	TOBACCO,TOBACCO MANUFACT	1	No Quantity							980579			0
S3	2000	2000	2000	2	0	2	Export	203	Czechia	CZE	56	Belgium	BEL								12	TOBACCO,TOBACCO MANUFACT	1	No Quantity							24046106			0
S3	2000	2000	2000	2	0	2	Export	203	Czechia	CZE	124	Canada	CAN								12	TOBACCO,TOBACCO MANUFACT	1	No Quantity							10			0
S3	2000	2000	2000	2	0	2	Export	203	Czechia	CZE	191	Croatia	HRV								12	TOBACCO,TOBACCO MANUFACT	1	No Quantity							11029			0
S3	2000	2000	2000	2	0	2	Export	203	Czechia	CZE	208	Denmark	DNK								12	TOBACCO,TOBACCO MANUFACT	1	No Quantity							99			0
S3	2000	2000	2000	2	0	2	Export	203	Czechia	CZE	251	France	FRA								12	TOBACCO,TOBACCO MANUFACT	1	No Quantity							23319			0
S3	2000	2000	2000	2	0	2	Export	203	Czechia	CZE	268	Georgia	GEO								12	TOBACCO,TOBACCO MANUFACT	1	No Quantity							206808			0
S3	2000	2000	2000	2	0	2	Export	203	Czechia	CZE	276	Germany	DEU								12	TOBACCO,TOBACCO MANUFACT	1	No Quantity							104484			0
S3	2000	2000	2000	2	0	2	Export	203	Czechia	CZE	348	Hungary	HUN								12	TOBACCO,TOBACCO MANUFACT	1	No Quantity							4933			0
S3	2000	2000	2000	2	0	2	Export	203	Czechia	CZE	398	Kazakhstan	KAZ								12	TOBACCO,TOBACCO MANUFACT	1	No Quantity							1982683			0
S3	2000	2000	2000	2	0	2	Export	203	Czechia	CZE	440	Lithuania	LTU								12	TOBACCO,TOBACCO MANUFACT	1	No Quantity							38			0
S3	2000	2000	2000	2	0	2	Export	203	Czechia	CZE	490	Other Asia, nes									12	TOBACCO,TOBACCO MANUFACT	1	No Quantity							8			0
S3	2000	2000	2000	2	0	2	Export	203	Czechia	CZE	528	Netherlands	NLD								12	TOBACCO,TOBACCO MANUFACT	1	No Quantity							39282			0
S3	2000	2000	2000	2	0	2	Export	203	Czechia	CZE	616	Poland	POL								12	TOBACCO,TOBACCO MANUFACT	1	No Quantity							16579			0
S3	2000	2000	2000	2	0	2	Export	203	Czechia	CZE	703	Slovakia	SVK								12	TOBACCO,TOBACCO MANUFACT	1	No Quantity							44653441			0
S3	2000	2000	2000	2	0	2	Export	203	Czechia	CZE	705	Slovenia	SVN								12	TOBACCO,TOBACCO MANUFACT	1	No Quantity							884123			0
S3	2000	2000	2000	2	0	2	Export	203	Czechia	CZE	752	Sweden	SWE								12	TOBACCO,TOBACCO MANUFACT	1	No Quantity							105			0
S3	2000	2000	2000	2	0	2	Export	203	Czechia	CZE	757	Switzerland	CHE								12	TOBACCO,TOBACCO MANUFACT	1	No Quantity							10189			0
S3	2000	2000	2000	2	0	2	Export	203	Czechia	CZE	788	Tunisia	TUN								12	TOBACCO,TOBACCO MANUFACT	1	No Quantity							5			0
S3	2000	2000	2000	2	0	2	Export	203	Czechia	CZE	818	Egypt	EGY								12	TOBACCO,TOBACCO MANUFACT	1	No Quantity							26			0
S3	2000	2000	2000	2	0	2	Export	203	Czechia	CZE	838	Free Zones									12	TOBACCO,TOBACCO MANUFACT	1	No Quantity							11684			0
S3	2000	2000	2000	2	0	2	Export	203	Czechia	CZE	842	USA	USA								12	TOBACCO,TOBACCO MANUFACT	1	No Quantity							39			0
S3	2000	2000	2000	2	0	2	Export	204	Benin	BEN	0	World	WLD								12	TOBACCO,TOBACCO MANUFACT	1	No Quantity							2961760			0
S3	2000	2000	2000	2	0	2	Export	204	Benin	BEN	178	Congo	COG								12	TOBACCO,TOBACCO MANUFACT	1	No Quantity							32301			0
S3	2000	2000	2000	2	0	2	Export	204	Benin	BEN	251	France	FRA								12	TOBACCO,TOBACCO MANUFACT	1	No Quantity							9876			0
S3	2000	2000	2000	2	0	2	Export	204	Benin	BEN	384	Côte d'Ivoire	CIV								12	TOBACCO,TOBACCO MANUFACT	1	No Quantity							19244			0
S3	2000	2000	2000	2	0	2	Export	204	Benin	BEN	528	Netherlands	NLD								12	TOBACCO,TOBACCO MANUFACT	1	No Quantity							122110			0
S3	2000	2000	2000	2	0	2	Export	204	Benin	BEN	562	Niger	NER								12	TOBACCO,TOBACCO MANUFACT	1	No Quantity							2778229			0
S3	2000	2000	2000	2	0	2	Export	203	Czechia	CZE	0	World	WLD								21	HIDES,SKINS,FURSKINS,RAW	1	No Quantity							31698560			0
S3	2000	2000	2000	2	0	2	Export	203	Czechia	CZE	40	Austria	AUT								21	HIDES,SKINS,FURSKINS,RAW	1	No Quantity							5347466			0
S3	2000	2000	2000	2	0	2	Export	203	Czechia	CZE	56	Belgium	BEL								21	HIDES,SKINS,FURSKINS,RAW	1	No Quantity							571214			0
S3	2000	2000	2000	2	0	2	Export	203	Czechia	CZE	191	Croatia	HRV								21	HIDES,SKINS,FURSKINS,RAW	1	No Quantity							18649			0
S3	2000	2000	2000	2	0	2	Export	203	Czechia	CZE	208	Denmark	DNK								21	HIDES,SKINS,FURSKINS,RAW	1	No Quantity							361496			0
S3	2000	2000	2000	2	0	2	Export	203	Czechia	CZE	246	Finland	FIN								21	HIDES,SKINS,FURSKINS,RAW	1	No Quantity							2913			0
S3	2000	2000	2000	2	0	2	Export	203	Czechia	CZE	251	France	FRA								21	HIDES,SKINS,FURSKINS,RAW	1	No Quantity							37124			0
S3	2000	2000	2000	2	0	2	Export	203	Czechia	CZE	276	Germany	DEU								21	HIDES,SKINS,FURSKINS,RAW	1	No Quantity							7532978			0
S3	2000	2000	2000	2	0	2	Export	203	Czechia	CZE	348	Hungary	HUN								21	HIDES,SKINS,FURSKINS,RAW	1	No Quantity							239725			0
S3	2000	2000	2000	2	0	2	Export	203	Czechia	CZE	381	Italy	ITA								21	HIDES,SKINS,FURSKINS,RAW	1	No Quantity							6541153			0
S3	2000	2000	2000	2	0	2	Export	203	Czechia	CZE	410	Rep. of Korea	KOR								21	HIDES,SKINS,FURSKINS,RAW	1	No Quantity							109635			0
S3	2000	2000	2000	2	0	2	Export	203	Czechia	CZE	528	Netherlands	NLD								21	HIDES,SKINS,FURSKINS,RAW	1	No Quantity							1184416			0
S3	2000	2000	2000	2	0	2	Export	203	Czechia	CZE	579	Norway	NOR								21	HIDES,SKINS,FURSKINS,RAW	1	No Quantity							851			0
S3	2000	2000	2000	2	0	2	Export	203	Czechia	CZE	616	Poland	POL								21	HIDES,SKINS,FURSKINS,RAW	1	No Quantity							4450812			0
S3	2000	2000	2000	2	0	2	Export	203	Czechia	CZE	620	Portugal	PRT								21	HIDES,SKINS,FURSKINS,RAW	1	No Quantity							54859			0
S3	2000	2000	2000	2	0	2	Export	203	Czechia	CZE	643	Russian Federation	RUS								21	HIDES,SKINS,FURSKINS,RAW	1	No Quantity							15842			0
S3	2000	2000	2000	2	0	2	Export	203	Czechia	CZE	699	India	IND								21	HIDES,SKINS,FURSKINS,RAW	1	No Quantity							205545			0
S3	2000	2000	2000	2	0	2	Export	203	Czechia	CZE	703	Slovakia	SVK								21	HIDES,SKINS,FURSKINS,RAW	1	No Quantity							4096383			0
S3	2000	2000	2000	2	0	2	Export	203	Czechia	CZE	705	Slovenia	SVN								21	HIDES,SKINS,FURSKINS,RAW	1	No Quantity							47929			0
S3	2000	2000	2000	2	0	2	Export	203	Czechia	CZE	724	Spain	ESP								21	HIDES,SKINS,FURSKINS,RAW	1	No Quantity							378562			0
S3	2000	2000	2000	2	0	2	Export	203	Czechia	CZE	757	Switzerland	CHE								21	HIDES,SKINS,FURSKINS,RAW	1	No Quantity							43586			0
S3	2000	2000	2000	2	0	2	Export	203	Czechia	CZE	764	Thailand	THA								21	HIDES,SKINS,FURSKINS,RAW	1	No Quantity							114165			0
S3	2000	2000	2000	2	0	2	Export	203	Czechia	CZE	788	Tunisia	TUN								21	HIDES,SKINS,FURSKINS,RAW	1	No Quantity							16			0
S3	2000	2000	2000	2	0	2	Export	203	Czechia	CZE	804	Ukraine	UKR								21	HIDES,SKINS,FURSKINS,RAW	1	No Quantity							714			0
S3	2000	2000	2000	2	0	2	Export	203	Czechia	CZE	826	United Kingdom	GBR								21	HIDES,SKINS,FURSKINS,RAW	1	No Quantity							120315			0
S3	2000	2000	2000	2	0	2	Export	203	Czechia	CZE	838	Free Zones									21	HIDES,SKINS,FURSKINS,RAW	1	No Quantity							26994			0
S3	2000	2000	2000	2	0	2	Export	203	Czechia	CZE	842	USA	USA								21	HIDES,SKINS,FURSKINS,RAW	1	No Quantity							195216			0
S3	2000	2000	2000	2	0	2	Export	204	Benin	BEN	0	World	WLD								21	HIDES,SKINS,FURSKINS,RAW	1	No Quantity							24759			0
S3	2000	2000	2000	2	0	2	Export	204	Benin	BEN	381	Italy	ITA								21	HIDES,SKINS,FURSKINS,RAW	1	No Quantity							11684			0
S3	2000	2000	2000	2	0	2	Export	204	Benin	BEN	562	Niger	NER								21	HIDES,SKINS,FURSKINS,RAW	1	No Quantity							13075			0
S3	2000	2000	2000	2	0	2	Export	203	Czechia	CZE	0	World	WLD								22	OIL SEED,OLEAGINUS FRUIT	1	No Quantity							99893264			0
S3	2000	2000	2000	2	0	2	Export	203	Czechia	CZE	31	Azerbaijan	AZE								22	OIL SEED,OLEAGINUS FRUIT	1	No Quantity							21			0
S3	2000	2000	2000	2	0	2	Export	203	Czechia	CZE	40	Austria	AUT								22	OIL SEED,OLEAGINUS FRUIT	1	No Quantity							4621167			0
S3	2000	2000	2000	2	0	2	Export	203	Czechia	CZE	51	Armenia	ARM								22	OIL SEED,OLEAGINUS FRUIT	1	No Quantity							244			0
S3	2000	2000	2000	2	0	2	Export	203	Czechia	CZE	56	Belgium	BEL								22	OIL SEED,OLEAGINUS FRUIT	1	No Quantity							47709			0
S3	2000	2000	2000	2	0	2	Export	203	Czechia	CZE	100	Bulgaria	BGR								22	OIL SEED,OLEAGINUS FRUIT	1	No Quantity							9570			0
S3	2000	2000	2000	2	0	2	Export	203	Czechia	CZE	112	Belarus	BLR								22	OIL SEED,OLEAGINUS FRUIT	1	No Quantity							255212			0
S3	2000	2000	2000	2	0	2	Export	203	Czechia	CZE	124	Canada	CAN								22	OIL SEED,OLEAGINUS FRUIT	1	No Quantity							33362			0
S3	2000	2000	2000	2	0	2	Export	203	Czechia	CZE	191	Croatia	HRV								22	OIL SEED,OLEAGINUS FRUIT	1	No Quantity							3174			0
S3	2000	2000	2000	2	0	2	Export	203	Czechia	CZE	208	Denmark	DNK								22	OIL SEED,OLEAGINUS FRUIT	1	No Quantity							94704			0
S3	2000	2000	2000	2	0	2	Export	203	Czechia	CZE	233	Estonia	EST								22	OIL SEED,OLEAGINUS FRUIT	1	No Quantity							11071			0
S3	2000	2000	2000	2	0	2	Export	203	Czechia	CZE	251	France	FRA								22	OIL SEED,OLEAGINUS FRUIT	1	No Quantity							158019			0
S3	2000	2000	2000	2	0	2	Export	203	Czechia	CZE	276	Germany	DEU								22	OIL SEED,OLEAGINUS FRUIT	1	No Quantity							78498494			0
S3	2000	2000	2000	2	0	2	Export	203	Czechia	CZE	348	Hungary	HUN								22	OIL SEED,OLEAGINUS FRUIT	1	No Quantity							384954			0
S3	2000	2000	2000	2	0	2	Export	203	Czechia	CZE	372	Ireland	IRL								22	OIL SEED,OLEAGINUS FRUIT	1	No Quantity							22599			0
S3	2000	2000	2000	2	0	2	Export	203	Czechia	CZE	381	Italy	ITA								22	OIL SEED,OLEAGINUS FRUIT	1	No Quantity							14420			0
S3	2000	2000	2000	2	0	2	Export	203	Czechia	CZE	428	Latvia	LVA								22	OIL SEED,OLEAGINUS FRUIT	1	No Quantity							55519			0
S3	2000	2000	2000	2	0	2	Export	203	Czechia	CZE	440	Lithuania	LTU								22	OIL SEED,OLEAGINUS FRUIT	1	No Quantity							95356			0
S3	2000	2000	2000	2	0	2	Export	203	Czechia	CZE	498	Rep. of Moldova	MDA								22	OIL SEED,OLEAGINUS FRUIT	1	No Quantity							821			0
S3	2000	2000	2000	2	0	2	Export	203	Czechia	CZE	528	Netherlands	NLD								22	OIL SEED,OLEAGINUS FRUIT	1	No Quantity							2440754			0
S3	2000	2000	2000	2	0	2	Export	203	Czechia	CZE	579	Norway	NOR								22	OIL SEED,OLEAGINUS FRUIT	1	No Quantity							42588			0
S3	2000	2000	2000	2	0	2	Export	203	Czechia	CZE	616	Poland	POL								22	OIL SEED,OLEAGINUS FRUIT	1	No Quantity							9118709			0
S3	2000	2000	2000	2	0	2	Export	203	Czechia	CZE	642	Romania	ROU								22	OIL SEED,OLEAGINUS FRUIT	1	No Quantity							49769			0
S3	2000	2000	2000	2	0	2	Export	203	Czechia	CZE	643	Russian Federation	RUS								22	OIL SEED,OLEAGINUS FRUIT	1	No Quantity							1377050			0
S3	2000	2000	2000	2	0	2	Export	203	Czechia	CZE	703	Slovakia	SVK								22	OIL SEED,OLEAGINUS FRUIT	1	No Quantity							1415754			0
S3	2000	2000	2000	2	0	2	Export	203	Czechia	CZE	705	Slovenia	SVN								22	OIL SEED,OLEAGINUS FRUIT	1	No Quantity							6782			0
S3	2000	2000	2000	2	0	2	Export	203	Czechia	CZE	752	Sweden	SWE								22	OIL SEED,OLEAGINUS FRUIT	1	No Quantity							409712			0
S3	2000	2000	2000	2	0	2	Export	203	Czechia	CZE	757	Switzerland	CHE								22	OIL SEED,OLEAGINUS FRUIT	1	No Quantity							37881			0
S3	2000	2000	2000	2	0	2	Export	203	Czechia	CZE	788	Tunisia	TUN								22	OIL SEED,OLEAGINUS FRUIT	1	No Quantity							1			0
S3	2000	2000	2000	2	0	2	Export	203	Czechia	CZE	804	Ukraine	UKR								22	OIL SEED,OLEAGINUS FRUIT	1	No Quantity							589246			0
S3	2000	2000	2000	2	0	2	Export	203	Czechia	CZE	826	United Kingdom	GBR								22	OIL SEED,OLEAGINUS FRUIT	1	No Quantity							95551			0
S3	2000	2000	2000	2	0	2	Export	203	Czechia	CZE	842	USA	USA								22	OIL SEED,OLEAGINUS FRUIT	1	No Quantity							3051			0
S3	2000	2000	2000	2	0	2	Export	204	Benin	BEN	0	World	WLD								22	OIL SEED,OLEAGINUS FRUIT	1	No Quantity							11505940			0
S3	2000	2000	2000	2	0	2	Export	204	Benin	BEN	76	Brazil	BRA								22	OIL SEED,OLEAGINUS FRUIT	1	No Quantity							9905			0
S3	2000	2000	2000	2	0	2	Export	204	Benin	BEN	170	Colombia	COL								22	OIL SEED,OLEAGINUS FRUIT	1	No Quantity							94098			0
S3	2000	2000	2000	2	0	2	Export	204	Benin	BEN	208	Denmark	DNK								22	OIL SEED,OLEAGINUS FRUIT	1	No Quantity							491713			0
S3	2000	2000	2000	2	0	2	Export	204	Benin	BEN	218	Ecuador	ECU								22	OIL SEED,OLEAGINUS FRUIT	1	No Quantity							17546			0
S3	2000	2000	2000	2	0	2	Export	204	Benin	BEN	251	France	FRA								22	OIL SEED,OLEAGINUS FRUIT	1	No Quantity							26823			0
S3	2000	2000	2000	2	0	2	Export	204	Benin	BEN	276	Germany	DEU								22	OIL SEED,OLEAGINUS FRUIT	1	No Quantity							8023			0
S3	2000	2000	2000	2	0	2	Export	204	Benin	BEN	381	Italy	ITA								22	OIL SEED,OLEAGINUS FRUIT	1	No Quantity							3259416			0
S3	2000	2000	2000	2	0	2	Export	204	Benin	BEN	562	Niger	NER								22	OIL SEED,OLEAGINUS FRUIT	1	No Quantity							131546			0
S3	2000	2000	2000	2	0	2	Export	204	Benin	BEN	682	Saudi Arabia	SAU								22	OIL SEED,OLEAGINUS FRUIT	1	No Quantity							2019802			0
S3	2000	2000	2000	2	0	2	Export	204	Benin	BEN	686	Senegal	SEN								22	OIL SEED,OLEAGINUS FRUIT	1	No Quantity							65			0
S3	2000	2000	2000	2	0	2	Export	204	Benin	BEN	724	Spain	ESP								22	OIL SEED,OLEAGINUS FRUIT	1	No Quantity							3215320			0
S3	2000	2000	2000	2	0	2	Export	204	Benin	BEN	768	Togo	TGO								22	OIL SEED,OLEAGINUS FRUIT	1	No Quantity							29291			0
S3	2000	2000	2000	2	0	2	Export	204	Benin	BEN	792	Turkey	TUR								22	OIL SEED,OLEAGINUS FRUIT	1	No Quantity							1851716			0
S3	2000	2000	2000	2	0	2	Export	204	Benin	BEN	804	Ukraine	UKR								22	OIL SEED,OLEAGINUS FRUIT	1	No Quantity							336770			0
S3	2000	2000	2000	2	0	2	Export	204	Benin	BEN	826	United Kingdom	GBR								22	OIL SEED,OLEAGINUS FRUIT	1	No Quantity							4953			0
S3	2000	2000	2000	2	0	2	Export	204	Benin	BEN	842	USA	USA								22	OIL SEED,OLEAGINUS FRUIT	1	No Quantity							8955			0
S3	2000	2000	2000	2	0	2	Export	203	Czechia	CZE	0	World	WLD								23	CRUDE RUBBER	1	No Quantity							45840852			0
S3	2000	2000	2000	2	0	2	Export	203	Czechia	CZE	40	Austria	AUT								23	CRUDE RUBBER	1	No Quantity							2092639			0
S3	2000	2000	2000	2	0	2	Export	203	Czechia	CZE	56	Belgium	BEL								23	CRUDE RUBBER	1	No Quantity							383578			0
S3	2000	2000	2000	2	0	2	Export	203	Czechia	CZE	76	Brazil	BRA								23	CRUDE RUBBER	1	No Quantity							12495			0
S3	2000	2000	2000	2	0	2	Export	203	Czechia	CZE	100	Bulgaria	BGR								23	CRUDE RUBBER	1	No Quantity							234			0
S3	2000	2000	2000	2	0	2	Export	203	Czechia	CZE	112	Belarus	BLR								23	CRUDE RUBBER	1	No Quantity							27463			0
S3	2000	2000	2000	2	0	2	Export	203	Czechia	CZE	191	Croatia	HRV								23	CRUDE RUBBER	1	No Quantity							1831			0
S3	2000	2000	2000	2	0	2	Export	203	Czechia	CZE	208	Denmark	DNK								23	CRUDE RUBBER	1	No Quantity							1096536			0
S3	2000	2000	2000	2	0	2	Export	203	Czechia	CZE	246	Finland	FIN								23	CRUDE RUBBER	1	No Quantity							1865222			0
S3	2000	2000	2000	2	0	2	Export	203	Czechia	CZE	251	France	FRA								23	CRUDE RUBBER	1	No Quantity							4431261			0
S3	2000	2000	2000	2	0	2	Export	203	Czechia	CZE	276	Germany	DEU								23	CRUDE RUBBER	1	No Quantity							3780569			0
S3	2000	2000	2000	2	0	2	Export	203	Czechia	CZE	300	Greece	GRC								23	CRUDE RUBBER	1	No Quantity							124323			0
S3	2000	2000	2000	2	0	2	Export	203	Czechia	CZE	348	Hungary	HUN								23	CRUDE RUBBER	1	No Quantity							17947			0
S3	2000	2000	2000	2	0	2	Export	203	Czechia	CZE	360	Indonesia	IDN								23	CRUDE RUBBER	1	No Quantity							16529			0
S3	2000	2000	2000	2	0	2	Export	203	Czechia	CZE	381	Italy	ITA								23	CRUDE RUBBER	1	No Quantity							7825126			0
S3	2000	2000	2000	2	0	2	Export	203	Czechia	CZE	392	Japan	JPN								23	CRUDE RUBBER	1	No Quantity							1808			0
S3	2000	2000	2000	2	0	2	Export	203	Czechia	CZE	490	Other Asia, nes									23	CRUDE RUBBER	1	No Quantity							328			0
S3	2000	2000	2000	2	0	2	Export	203	Czechia	CZE	528	Netherlands	NLD								23	CRUDE RUBBER	1	No Quantity							804444			0
S3	2000	2000	2000	2	0	2	Export	203	Czechia	CZE	579	Norway	NOR								23	CRUDE RUBBER	1	No Quantity							4925			0
S3	2000	2000	2000	2	0	2	Export	203	Czechia	CZE	616	Poland	POL								23	CRUDE RUBBER	1	No Quantity							1063046			0
S3	2000	2000	2000	2	0	2	Export	203	Czechia	CZE	642	Romania	ROU								23	CRUDE RUBBER	1	No Quantity							1130037			0
S3	2000	2000	2000	2	0	2	Export	203	Czechia	CZE	643	Russian Federation	RUS								23	CRUDE RUBBER	1	No Quantity							11625			0
S3	2000	2000	2000	2	0	2	Export	203	Czechia	CZE	703	Slovakia	SVK								23	CRUDE RUBBER	1	No Quantity							4923645			0
S3	2000	2000	2000	2	0	2	Export	203	Czechia	CZE	705	Slovenia	SVN								23	CRUDE RUBBER	1	No Quantity							1815728			0
S3	2000	2000	2000	2	0	2	Export	203	Czechia	CZE	724	Spain	ESP								23	CRUDE RUBBER	1	No Quantity							10102233			0
S3	2000	2000	2000	2	0	2	Export	203	Czechia	CZE	752	Sweden	SWE								23	CRUDE RUBBER	1	No Quantity							1865538			0
S3	2000	2000	2000	2	0	2	Export	203	Czechia	CZE	757	Switzerland	CHE								23	CRUDE RUBBER	1	No Quantity							19956			0
S3	2000	2000	2000	2	0	2	Export	203	Czechia	CZE	788	Tunisia	TUN								23	CRUDE RUBBER	1	No Quantity							54			0
S3	2000	2000	2000	2	0	2	Export	203	Czechia	CZE	792	Turkey	TUR								23	CRUDE RUBBER	1	No Quantity							12290			0
S3	2000	2000	2000	2	0	2	Export	203	Czechia	CZE	804	Ukraine	UKR								23	CRUDE RUBBER	1	No Quantity							2598			0
S3	2000	2000	2000	2	0	2	Export	203	Czechia	CZE	826	United Kingdom	GBR								23	CRUDE RUBBER	1	No Quantity							49287			0
S3	2000	2000	2000	2	0	2	Export	203	Czechia	CZE	838	Free Zones									23	CRUDE RUBBER	1	No Quantity							5948			0
S3	2000	2000	2000	2	0	2	Export	203	Czechia	CZE	842	USA	USA								23	CRUDE RUBBER	1	No Quantity							5213			0
S3	2000	2000	2000	2	0	2	Export	203	Czechia	CZE	891	Serbia and Montenegro	SCG								23	CRUDE RUBBER	1	No Quantity							2346396			0
S3	2000	2000	2000	2	0	2	Export	203	Czechia	CZE	0	World	WLD								24	CORK AND WOOD	1	No Quantity							341011069			0
S3	2000	2000	2000	2	0	2	Export	203	Czechia	CZE	20	Andorra	AND								24	CORK AND WOOD	1	No Quantity							8450			0
S3	2000	2000	2000	2	0	2	Export	203	Czechia	CZE	36	Australia	AUS								24	CORK AND WOOD	1	No Quantity							4974482			0
S3	2000	2000	2000	2	0	2	Export	203	Czechia	CZE	40	Austria	AUT								24	CORK AND WOOD	1	No Quantity							141808281			0
S3	2000	2000	2000	2	0	2	Export	203	Czechia	CZE	56	Belgium	BEL								24	CORK AND WOOD	1	No Quantity							1802664			0
S3	2000	2000	2000	2	0	2	Export	203	Czechia	CZE	70	Bosnia Herzegovina	BIH								24	CORK AND WOOD	1	No Quantity							31789			0
S3	2000	2000	2000	2	0	2	Export	203	Czechia	CZE	84	Belize	BLZ								24	CORK AND WOOD	1	No Quantity							1361			0
S3	2000	2000	2000	2	0	2	Export	203	Czechia	CZE	100	Bulgaria	BGR								24	CORK AND WOOD	1	No Quantity							16427			0
S3	2000	2000	2000	2	0	2	Export	203	Czechia	CZE	124	Canada	CAN								24	CORK AND WOOD	1	No Quantity							113666			0
S3	2000	2000	2000	2	0	2	Export	203	Czechia	CZE	156	China	CHN								24	CORK AND WOOD	1	No Quantity							462243			0
S3	2000	2000	2000	2	0	2	Export	203	Czechia	CZE	191	Croatia	HRV								24	CORK AND WOOD	1	No Quantity							426534			0
S3	2000	2000	2000	2	0	2	Export	203	Czechia	CZE	196	Cyprus	CYP								24	CORK AND WOOD	1	No Quantity							15832			0
S3	2000	2000	2000	2	0	2	Export	203	Czechia	CZE	208	Denmark	DNK								24	CORK AND WOOD	1	No Quantity							1121361			0
S3	2000	2000	2000	2	0	2	Export	203	Czechia	CZE	233	Estonia	EST								24	CORK AND WOOD	1	No Quantity							34775			0
S3	2000	2000	2000	2	0	2	Export	203	Czechia	CZE	246	Finland	FIN								24	CORK AND WOOD	1	No Quantity							445566			0
S3	2000	2000	2000	2	0	2	Export	203	Czechia	CZE	251	France	FRA								24	CORK AND WOOD	1	No Quantity							845213			0
S3	2000	2000	2000	2	0	2	Export	203	Czechia	CZE	266	Gabon	GAB								24	CORK AND WOOD	1	No Quantity							39202			0
S3	2000	2000	2000	2	0	2	Export	203	Czechia	CZE	276	Germany	DEU								24	CORK AND WOOD	1	No Quantity							101094457			0
S3	2000	2000	2000	2	0	2	Export	203	Czechia	CZE	300	Greece	GRC								24	CORK AND WOOD	1	No Quantity							6003770			0
S3	2000	2000	2000	2	0	2	Export	203	Czechia	CZE	324	Guinea	GIN								24	CORK AND WOOD	1	No Quantity							4611			0
S3	2000	2000	2000	2	0	2	Export	203	Czechia	CZE	344	China, Hong Kong SAR	HKG								24	CORK AND WOOD	1	No Quantity							124888			0
S3	2000	2000	2000	2	0	2	Export	203	Czechia	CZE	348	Hungary	HUN								24	CORK AND WOOD	1	No Quantity							1926607			0
S3	2000	2000	2000	2	0	2	Export	203	Czechia	CZE	352	Iceland	ISL								24	CORK AND WOOD	1	No Quantity							4507			0
S3	2000	2000	2000	2	0	2	Export	203	Czechia	CZE	376	Israel	ISR								24	CORK AND WOOD	1	No Quantity							15295			0
S3	2000	2000	2000	2	0	2	Export	203	Czechia	CZE	381	Italy	ITA								24	CORK AND WOOD	1	No Quantity							26176382			0
S3	2000	2000	2000	2	0	2	Export	203	Czechia	CZE	392	Japan	JPN								24	CORK AND WOOD	1	No Quantity							15853120			0
S3	2000	2000	2000	2	0	2	Export	203	Czechia	CZE	398	Kazakhstan	KAZ								24	CORK AND WOOD	1	No Quantity							20185			0
S3	2000	2000	2000	2	0	2	Export	203	Czechia	CZE	414	Kuwait	KWT								24	CORK AND WOOD	1	No Quantity							13230			0
S3	2000	2000	2000	2	0	2	Export	203	Czechia	CZE	422	Lebanon	LBN								24	CORK AND WOOD	1	No Quantity							15132			0
S3	2000	2000	2000	2	0	2	Export	203	Czechia	CZE	428	Latvia	LVA								24	CORK AND WOOD	1	No Quantity							165284			0
S3	2000	2000	2000	2	0	2	Export	203	Czechia	CZE	440	Lithuania	LTU								24	CORK AND WOOD	1	No Quantity							38349			0
S3	2000	2000	2000	2	0	2	Export	203	Czechia	CZE	442	Luxembourg	LUX								24	CORK AND WOOD	1	No Quantity							14389			0
S3	2000	2000	2000	2	0	2	Export	203	Czechia	CZE	458	Malaysia	MYS								24	CORK AND WOOD	1	No Quantity							13017			0
S3	2000	2000	2000	2	0	2	Export	203	Czechia	CZE	470	Malta	MLT								24	CORK AND WOOD	1	No Quantity							12			0
S3	2000	2000	2000	2	0	2	Export	203	Czechia	CZE	484	Mexico	MEX								24	CORK AND WOOD	1	No Quantity							42454			0
S3	2000	2000	2000	2	0	2	Export	203	Czechia	CZE	490	Other Asia, nes									24	CORK AND WOOD	1	No Quantity							659227			0
S3	2000	2000	2000	2	0	2	Export	203	Czechia	CZE	496	Mongolia	MNG								24	CORK AND WOOD	1	No Quantity							1076			0
S3	2000	2000	2000	2	0	2	Export	203	Czechia	CZE	528	Netherlands	NLD								24	CORK AND WOOD	1	No Quantity							4611072			0
S3	2000	2000	2000	2	0	2	Export	203	Czechia	CZE	579	Norway	NOR								24	CORK AND WOOD	1	No Quantity							465878			0
S3	2000	2000	2000	2	0	2	Export	203	Czechia	CZE	616	Poland	POL								24	CORK AND WOOD	1	No Quantity							2648462			0
S3	2000	2000	2000	2	0	2	Export	203	Czechia	CZE	620	Portugal	PRT								24	CORK AND WOOD	1	No Quantity							1			0
S3	2000	2000	2000	2	0	2	Export	203	Czechia	CZE	642	Romania	ROU								24	CORK AND WOOD	1	No Quantity							56			0
S3	2000	2000	2000	2	0	2	Export	203	Czechia	CZE	643	Russian Federation	RUS								24	CORK AND WOOD	1	No Quantity							114336			0
S3	2000	2000	2000	2	0	2	Export	203	Czechia	CZE	682	Saudi Arabia	SAU								24	CORK AND WOOD	1	No Quantity							11657			0
S3	2000	2000	2000	2	0	2	Export	203	Czechia	CZE	703	Slovakia	SVK								24	CORK AND WOOD	1	No Quantity							4499534			0
S3	2000	2000	2000	2	0	2	Export	203	Czechia	CZE	705	Slovenia	SVN								24	CORK AND WOOD	1	No Quantity							2147260			0
S3	2000	2000	2000	2	0	2	Export	203	Czechia	CZE	724	Spain	ESP								24	CORK AND WOOD	1	No Quantity							676486			0
S3	2000	2000	2000	2	0	2	Export	203	Czechia	CZE	752	Sweden	SWE								24	CORK AND WOOD	1	No Quantity							1464596			0
S3	2000	2000	2000	2	0	2	Export	203	Czechia	CZE	757	Switzerland	CHE								24	CORK AND WOOD	1	No Quantity							1152280			0
S3	2000	2000	2000	2	0	2	Export	203	Czechia	CZE	762	Tajikistan	TJK								24	CORK AND WOOD	1	No Quantity							1			0
S3	2000	2000	2000	2	0	2	Export	203	Czechia	CZE	764	Thailand	THA								24	CORK AND WOOD	1	No Quantity							11391			0
S3	2000	2000	2000	2	0	2	Export	203	Czechia	CZE	784	United Arab Emirates	ARE								24	CORK AND WOOD	1	No Quantity							8746			0
S3	2000	2000	2000	2	0	2	Export	203	Czechia	CZE	792	Turkey	TUR								24	CORK AND WOOD	1	No Quantity							4272			0
S3	2000	2000	2000	2	0	2	Export	203	Czechia	CZE	795	Turkmenistan	TKM								24	CORK AND WOOD	1	No Quantity							20721			0
S3	2000	2000	2000	2	0	2	Export	203	Czechia	CZE	800	Uganda	UGA								24	CORK AND WOOD	1	No Quantity							2732			0
S3	2000	2000	2000	2	0	2	Export	203	Czechia	CZE	804	Ukraine	UKR								24	CORK AND WOOD	1	No Quantity							98180			0
S3	2000	2000	2000	2	0	2	Export	203	Czechia	CZE	807	North Macedonia	MKD								24	CORK AND WOOD	1	No Quantity							99927			0
S3	2000	2000	2000	2	0	2	Export	203	Czechia	CZE	818	Egypt	EGY								24	CORK AND WOOD	1	No Quantity							55781			0
S3	2000	2000	2000	2	0	2	Export	203	Czechia	CZE	826	United Kingdom	GBR								24	CORK AND WOOD	1	No Quantity							3330492			0
S3	2000	2000	2000	2	0	2	Export	203	Czechia	CZE	838	Free Zones									24	CORK AND WOOD	1	No Quantity							52524			0
S3	2000	2000	2000	2	0	2	Export	203	Czechia	CZE	842	USA	USA								24	CORK AND WOOD	1	No Quantity							15119868			0
S3	2000	2000	2000	2	0	2	Export	203	Czechia	CZE	891	Serbia and Montenegro	SCG								24	CORK AND WOOD	1	No Quantity							80979			0
S3	2000	2000	2000	2	0	2	Export	204	Benin	BEN	0	World	WLD								24	CORK AND WOOD	1	No Quantity							2774730			0
S3	2000	2000	2000	2	0	2	Export	204	Benin	BEN	56	Belgium	BEL								24	CORK AND WOOD	1	No Quantity							42905			0
S3	2000	2000	2000	2	0	2	Export	204	Benin	BEN	124	Canada	CAN								24	CORK AND WOOD	1	No Quantity							18741			0
S3	2000	2000	2000	2	0	2	Export	204	Benin	BEN	156	China	CHN								24	CORK AND WOOD	1	No Quantity							7493			0
S3	2000	2000	2000	2	0	2	Export	204	Benin	BEN	251	France	FRA								24	CORK AND WOOD	1	No Quantity							254419			0
S3	2000	2000	2000	2	0	2	Export	204	Benin	BEN	276	Germany	DEU								24	CORK AND WOOD	1	No Quantity							53315			0
S3	2000	2000	2000	2	0	2	Export	204	Benin	BEN	360	Indonesia	IDN								24	CORK AND WOOD	1	No Quantity							4577			0
S3	2000	2000	2000	2	0	2	Export	204	Benin	BEN	381	Italy	ITA								24	CORK AND WOOD	1	No Quantity							1600271			0
S3	2000	2000	2000	2	0	2	Export	204	Benin	BEN	528	Netherlands	NLD								24	CORK AND WOOD	1	No Quantity							23890			0
S3	2000	2000	2000	2	0	2	Export	204	Benin	BEN	566	Nigeria	NGA								24	CORK AND WOOD	1	No Quantity							303900			0
S3	2000	2000	2000	2	0	2	Export	204	Benin	BEN	643	Russian Federation	RUS								24	CORK AND WOOD	1	No Quantity							13418			0
S3	2000	2000	2000	2	0	2	Export	204	Benin	BEN	686	Senegal	SEN								24	CORK AND WOOD	1	No Quantity							7940			0
S3	2000	2000	2000	2	0	2	Export	204	Benin	BEN	699	India	IND								24	CORK AND WOOD	1	No Quantity							215640			0
S3	2000	2000	2000	2	0	2	Export	204	Benin	BEN	702	Singapore	SGP								24	CORK AND WOOD	1	No Quantity							3001			0
S3	2000	2000	2000	2	0	2	Export	204	Benin	BEN	724	Spain	ESP								24	CORK AND WOOD	1	No Quantity							106035			0
S3	2000	2000	2000	2	0	2	Export	204	Benin	BEN	757	Switzerland	CHE								24	CORK AND WOOD	1	No Quantity							22824			0
S3	2000	2000	2000	2	0	2	Export	204	Benin	BEN	826	United Kingdom	GBR								24	CORK AND WOOD	1	No Quantity							3473			0
S3	2000	2000	2000	2	0	2	Export	204	Benin	BEN	842	USA	USA								24	CORK AND WOOD	1	No Quantity							92889			0
S3	2000	2000	2000	2	0	2	Export	203	Czechia	CZE	0	World	WLD								25	PULP AND WASTE PAPER	1	No Quantity							172559379			0
S3	2000	2000	2000	2	0	2	Export	203	Czechia	CZE	20	Andorra	AND								25	PULP AND WASTE PAPER	1	No Quantity							14982			0
S3	2000	2000	2000	2	0	2	Export	203	Czechia	CZE	40	Austria	AUT								25	PULP AND WASTE PAPER	1	No Quantity							14495808			0
S3	2000	2000	2000	2	0	2	Export	203	Czechia	CZE	56	Belgium	BEL								25	PULP AND WASTE PAPER	1	No Quantity							11581240			0
S3	2000	2000	2000	2	0	2	Export	203	Czechia	CZE	70	Bosnia Herzegovina	BIH								25	PULP AND WASTE PAPER	1	No Quantity							5768			0
S3	2000	2000	2000	2	0	2	Export	203	Czechia	CZE	251	France	FRA								25	PULP AND WASTE PAPER	1	No Quantity							21957220			0
S3	2000	2000	2000	2	0	2	Export	203	Czechia	CZE	276	Germany	DEU								25	PULP AND WASTE PAPER	1	No Quantity							29625765			0
S3	2000	2000	2000	2	0	2	Export	203	Czechia	CZE	300	Greece	GRC								25	PULP AND WASTE PAPER	1	No Quantity							4453359			0
S3	2000	2000	2000	2	0	2	Export	203	Czechia	CZE	348	Hungary	HUN								25	PULP AND WASTE PAPER	1	No Quantity							16337612			0
S3	2000	2000	2000	2	0	2	Export	203	Czechia	CZE	381	Italy	ITA								25	PULP AND WASTE PAPER	1	No Quantity							19530501			0
S3	2000	2000	2000	2	0	2	Export	203	Czechia	CZE	392	Japan	JPN								25	PULP AND WASTE PAPER	1	No Quantity							406584			0
S3	2000	2000	2000	2	0	2	Export	203	Czechia	CZE	440	Lithuania	LTU								25	PULP AND WASTE PAPER	1	No Quantity							162			0
S3	2000	2000	2000	2	0	2	Export	203	Czechia	CZE	528	Netherlands	NLD								25	PULP AND WASTE PAPER	1	No Quantity							369184			0
S3	2000	2000	2000	2	0	2	Export	203	Czechia	CZE	554	New Zealand	NZL								25	PULP AND WASTE PAPER	1	No Quantity							53070			0
S3	2000	2000	2000	2	0	2	Export	203	Czechia	CZE	579	Norway	NOR								25	PULP AND WASTE PAPER	1	No Quantity							1622			0
S3	2000	2000	2000	2	0	2	Export	203	Czechia	CZE	616	Poland	POL								25	PULP AND WASTE PAPER	1	No Quantity							2745027			0
S3	2000	2000	2000	2	0	2	Export	203	Czechia	CZE	620	Portugal	PRT								25	PULP AND WASTE PAPER	1	No Quantity							23748			0
S3	2000	2000	2000	2	0	2	Export	203	Czechia	CZE	642	Romania	ROU								25	PULP AND WASTE PAPER	1	No Quantity							10096			0
S3	2000	2000	2000	2	0	2	Export	203	Czechia	CZE	682	Saudi Arabia	SAU								25	PULP AND WASTE PAPER	1	No Quantity							13728			0
S3	2000	2000	2000	2	0	2	Export	203	Czechia	CZE	703	Slovakia	SVK								25	PULP AND WASTE PAPER	1	No Quantity							17062446			0
S3	2000	2000	2000	2	0	2	Export	203	Czechia	CZE	705	Slovenia	SVN								25	PULP AND WASTE PAPER	1	No Quantity							25498843			0
S3	2000	2000	2000	2	0	2	Export	203	Czechia	CZE	724	Spain	ESP								25	PULP AND WASTE PAPER	1	No Quantity							802135			0
S3	2000	2000	2000	2	0	2	Export	203	Czechia	CZE	752	Sweden	SWE								25	PULP AND WASTE PAPER	1	No Quantity							1728063			0
S3	2000	2000	2000	2	0	2	Export	203	Czechia	CZE	757	Switzerland	CHE								25	PULP AND WASTE PAPER	1	No Quantity							4181993			0
S3	2000	2000	2000	2	0	2	Export	203	Czechia	CZE	792	Turkey	TUR								25	PULP AND WASTE PAPER	1	No Quantity							15870			0
S3	2000	2000	2000	2	0	2	Export	203	Czechia	CZE	804	Ukraine	UKR								25	PULP AND WASTE PAPER	1	No Quantity							165574			0
S3	2000	2000	2000	2	0	2	Export	203	Czechia	CZE	807	North Macedonia	MKD								25	PULP AND WASTE PAPER	1	No Quantity							111381			0
S3	2000	2000	2000	2	0	2	Export	203	Czechia	CZE	826	United Kingdom	GBR								25	PULP AND WASTE PAPER	1	No Quantity							939762			0
S3	2000	2000	2000	2	0	2	Export	203	Czechia	CZE	838	Free Zones									25	PULP AND WASTE PAPER	1	No Quantity							386208			0
S3	2000	2000	2000	2	0	2	Export	203	Czechia	CZE	891	Serbia and Montenegro	SCG								25	PULP AND WASTE PAPER	1	No Quantity							41629			0
S3	2000	2000	2000	2	0	2	Export	203	Czechia	CZE	0	World	WLD								26	TEXTILE FIBRES	1	No Quantity							78218679			0
S3	2000	2000	2000	2	0	2	Export	203	Czechia	CZE	24	Angola	AGO								26	TEXTILE FIBRES	1	No Quantity							13214			0
S3	2000	2000	2000	2	0	2	Export	203	Czechia	CZE	36	Australia	AUS								26	TEXTILE FIBRES	1	No Quantity							26			0
S3	2000	2000	2000	2	0	2	Export	203	Czechia	CZE	40	Austria	AUT								26	TEXTILE FIBRES	1	No Quantity							340534			0
S3	2000	2000	2000	2	0	2	Export	203	Czechia	CZE	56	Belgium	BEL								26	TEXTILE FIBRES	1	No Quantity							1013520			0
S3	2000	2000	2000	2	0	2	Export	203	Czechia	CZE	70	Bosnia Herzegovina	BIH								26	TEXTILE FIBRES	1	No Quantity							579			0
S3	2000	2000	2000	2	0	2	Export	203	Czechia	CZE	76	Brazil	BRA								26	TEXTILE FIBRES	1	No Quantity							9			0
S3	2000	2000	2000	2	0	2	Export	203	Czechia	CZE	100	Bulgaria	BGR								26	TEXTILE FIBRES	1	No Quantity							1446531			0
S3	2000	2000	2000	2	0	2	Export	203	Czechia	CZE	112	Belarus	BLR								26	TEXTILE FIBRES	1	No Quantity							5971			0
S3	2000	2000	2000	2	0	2	Export	203	Czechia	CZE	140	Central African Rep.	CAF								26	TEXTILE FIBRES	1	No Quantity							76715			0
S3	2000	2000	2000	2	0	2	Export	203	Czechia	CZE	156	China	CHN								26	TEXTILE FIBRES	1	No Quantity							102929			0
S3	2000	2000	2000	2	0	2	Export	203	Czechia	CZE	170	Colombia	COL								26	TEXTILE FIBRES	1	No Quantity							23200			0
S3	2000	2000	2000	2	0	2	Export	203	Czechia	CZE	178	Congo	COG								26	TEXTILE FIBRES	1	No Quantity							5006			0
S3	2000	2000	2000	2	0	2	Export	203	Czechia	CZE	191	Croatia	HRV								26	TEXTILE FIBRES	1	No Quantity							41369			0
S3	2000	2000	2000	2	0	2	Export	203	Czechia	CZE	208	Denmark	DNK								26	TEXTILE FIBRES	1	No Quantity							47340			0
S3	2000	2000	2000	2	0	2	Export	203	Czechia	CZE	218	Ecuador	ECU								26	TEXTILE FIBRES	1	No Quantity							125			0
S3	2000	2000	2000	2	0	2	Export	203	Czechia	CZE	233	Estonia	EST								26	TEXTILE FIBRES	1	No Quantity							175			0
S3	2000	2000	2000	2	0	2	Export	203	Czechia	CZE	246	Finland	FIN								26	TEXTILE FIBRES	1	No Quantity							529146			0
S3	2000	2000	2000	2	0	2	Export	203	Czechia	CZE	251	France	FRA								26	TEXTILE FIBRES	1	No Quantity							439585			0
S3	2000	2000	2000	2	0	2	Export	203	Czechia	CZE	276	Germany	DEU								26	TEXTILE FIBRES	1	No Quantity							41629096			0
S3	2000	2000	2000	2	0	2	Export	203	Czechia	CZE	300	Greece	GRC								26	TEXTILE FIBRES	1	No Quantity							183533			0
S3	2000	2000	2000	2	0	2	Export	203	Czechia	CZE	324	Guinea	GIN								26	TEXTILE FIBRES	1	No Quantity							1640			0
S3	2000	2000	2000	2	0	2	Export	203	Czechia	CZE	348	Hungary	HUN								26	TEXTILE FIBRES	1	No Quantity							334100			0
S3	2000	2000	2000	2	0	2	Export	203	Czechia	CZE	352	Iceland	ISL								26	TEXTILE FIBRES	1	No Quantity							423			0
S3	2000	2000	2000	2	0	2	Export	203	Czechia	CZE	376	Israel	ISR								26	TEXTILE FIBRES	1	No Quantity							362510			0
S3	2000	2000	2000	2	0	2	Export	203	Czechia	CZE	381	Italy	ITA								26	TEXTILE FIBRES	1	No Quantity							2871454			0
S3	2000	2000	2000	2	0	2	Export	203	Czechia	CZE	384	Côte d'Ivoire	CIV								26	TEXTILE FIBRES	1	No Quantity							9111			0
S3	2000	2000	2000	2	0	2	Export	203	Czechia	CZE	392	Japan	JPN								26	TEXTILE FIBRES	1	No Quantity							26794			0
S3	2000	2000	2000	2	0	2	Export	203	Czechia	CZE	398	Kazakhstan	KAZ								26	TEXTILE FIBRES	1	No Quantity							15365			0
S3	2000	2000	2000	2	0	2	Export	203	Czechia	CZE	428	Latvia	LVA								26	TEXTILE FIBRES	1	No Quantity							278			0
S3	2000	2000	2000	2	0	2	Export	203	Czechia	CZE	440	Lithuania	LTU								26	TEXTILE FIBRES	1	No Quantity							641348			0
S3	2000	2000	2000	2	0	2	Export	203	Czechia	CZE	446	China, Macao SAR	MAC								26	TEXTILE FIBRES	1	No Quantity							1225			0
S3	2000	2000	2000	2	0	2	Export	203	Czechia	CZE	450	Madagascar	MDG								26	TEXTILE FIBRES	1	No Quantity							36427			0
S3	2000	2000	2000	2	0	2	Export	203	Czechia	CZE	484	Mexico	MEX								26	TEXTILE FIBRES	1	No Quantity							227417			0
S3	2000	2000	2000	2	0	2	Export	203	Czechia	CZE	496	Mongolia	MNG								26	TEXTILE FIBRES	1	No Quantity							22			0
S3	2000	2000	2000	2	0	2	Export	203	Czechia	CZE	498	Rep. of Moldova	MDA								26	TEXTILE FIBRES	1	No Quantity							37127			0
S3	2000	2000	2000	2	0	2	Export	203	Czechia	CZE	508	Mozambique	MOZ								26	TEXTILE FIBRES	1	No Quantity							3256			0
S3	2000	2000	2000	2	0	2	Export	203	Czechia	CZE	528	Netherlands	NLD								26	TEXTILE FIBRES	1	No Quantity							426371			0
S3	2000	2000	2000	2	0	2	Export	203	Czechia	CZE	579	Norway	NOR								26	TEXTILE FIBRES	1	No Quantity							31127			0
S3	2000	2000	2000	2	0	2	Export	203	Czechia	CZE	586	Pakistan	PAK								26	TEXTILE FIBRES	1	No Quantity							36928			0
S3	2000	2000	2000	2	0	2	Export	203	Czechia	CZE	616	Poland	POL								26	TEXTILE FIBRES	1	No Quantity							9455568			0
S3	2000	2000	2000	2	0	2	Export	203	Czechia	CZE	620	Portugal	PRT								26	TEXTILE FIBRES	1	No Quantity							363869			0
S3	2000	2000	2000	2	0	2	Export	203	Czechia	CZE	642	Romania	ROU								26	TEXTILE FIBRES	1	No Quantity							799400			0
S3	2000	2000	2000	2	0	2	Export	203	Czechia	CZE	643	Russian Federation	RUS								26	TEXTILE FIBRES	1	No Quantity							69085			0
S3	2000	2000	2000	2	0	2	Export	203	Czechia	CZE	699	India	IND								26	TEXTILE FIBRES	1	No Quantity							20			0
S3	2000	2000	2000	2	0	2	Export	203	Czechia	CZE	703	Slovakia	SVK								26	TEXTILE FIBRES	1	No Quantity							3131156			0
S3	2000	2000	2000	2	0	2	Export	203	Czechia	CZE	704	Viet Nam	VNM								26	TEXTILE FIBRES	1	No Quantity							31			0
S3	2000	2000	2000	2	0	2	Export	203	Czechia	CZE	705	Slovenia	SVN								26	TEXTILE FIBRES	1	No Quantity							1413970			0
S3	2000	2000	2000	2	0	2	Export	203	Czechia	CZE	724	Spain	ESP								26	TEXTILE FIBRES	1	No Quantity							408589			0
S3	2000	2000	2000	2	0	2	Export	203	Czechia	CZE	736	Fmr Sudan	SDN								26	TEXTILE FIBRES	1	No Quantity							1541			0
S3	2000	2000	2000	2	0	2	Export	203	Czechia	CZE	752	Sweden	SWE								26	TEXTILE FIBRES	1	No Quantity							83500			0
S3	2000	2000	2000	2	0	2	Export	203	Czechia	CZE	757	Switzerland	CHE								26	TEXTILE FIBRES	1	No Quantity							234609			0
S3	2000	2000	2000	2	0	2	Export	203	Czechia	CZE	768	Togo	TGO								26	TEXTILE FIBRES	1	No Quantity							11129			0
S3	2000	2000	2000	2	0	2	Export	203	Czechia	CZE	784	United Arab Emirates	ARE								26	TEXTILE FIBRES	1	No Quantity							29835			0
S3	2000	2000	2000	2	0	2	Export	203	Czechia	CZE	792	Turkey	TUR								26	TEXTILE FIBRES	1	No Quantity							7244932			0
S3	2000	2000	2000	2	0	2	Export	203	Czechia	CZE	804	Ukraine	UKR								26	TEXTILE FIBRES	1	No Quantity							570960			0
S3	2000	2000	2000	2	0	2	Export	203	Czechia	CZE	807	North Macedonia	MKD								26	TEXTILE FIBRES	1	No Quantity							108114			0
S3	2000	2000	2000	2	0	2	Export	203	Czechia	CZE	818	Egypt	EGY								26	TEXTILE FIBRES	1	No Quantity							71445			0
S3	2000	2000	2000	2	0	2	Export	203	Czechia	CZE	826	United Kingdom	GBR								26	TEXTILE FIBRES	1	No Quantity							2701615			0
S3	2000	2000	2000	2	0	2	Export	203	Czechia	CZE	838	Free Zones									26	TEXTILE FIBRES	1	No Quantity							214360			0
S3	2000	2000	2000	2	0	2	Export	203	Czechia	CZE	842	USA	USA								26	TEXTILE FIBRES	1	No Quantity							58581			0
S3	2000	2000	2000	2	0	2	Export	203	Czechia	CZE	860	Uzbekistan	UZB								26	TEXTILE FIBRES	1	No Quantity							164509			0
S3	2000	2000	2000	2	0	2	Export	203	Czechia	CZE	891	Serbia and Montenegro	SCG								26	TEXTILE FIBRES	1	No Quantity							120336			0
S3	2000	2000	2000	2	0	2	Export	204	Benin	BEN	0	World	WLD								26	TEXTILE FIBRES	1	No Quantity							129367537			0
S3	2000	2000	2000	2	0	2	Export	204	Benin	BEN	4	Afghanistan	AFG								26	TEXTILE FIBRES	1	No Quantity							84867			0
S3	2000	2000	2000	2	0	2	Export	204	Benin	BEN	50	Bangladesh	BGD								26	TEXTILE FIBRES	1	No Quantity							7252878			0
S3	2000	2000	2000	2	0	2	Export	204	Benin	BEN	56	Belgium	BEL								26	TEXTILE FIBRES	1	No Quantity							3682484			0
S3	2000	2000	2000	2	0	2	Export	204	Benin	BEN	76	Brazil	BRA								26	TEXTILE FIBRES	1	No Quantity							16758885			0
S3	2000	2000	2000	2	0	2	Export	204	Benin	BEN	156	China	CHN								26	TEXTILE FIBRES	1	No Quantity							379397			0
S3	2000	2000	2000	2	0	2	Export	204	Benin	BEN	170	Colombia	COL								26	TEXTILE FIBRES	1	No Quantity							3009341			0
S3	2000	2000	2000	2	0	2	Export	204	Benin	BEN	208	Denmark	DNK								26	TEXTILE FIBRES	1	No Quantity							138118			0
S3	2000	2000	2000	2	0	2	Export	204	Benin	BEN	251	France	FRA								26	TEXTILE FIBRES	1	No Quantity							1382344			0
S3	2000	2000	2000	2	0	2	Export	204	Benin	BEN	276	Germany	DEU								26	TEXTILE FIBRES	1	No Quantity							3592187			0
S3	2000	2000	2000	2	0	2	Export	204	Benin	BEN	320	Guatemala	GTM								26	TEXTILE FIBRES	1	No Quantity							59717			0
S3	2000	2000	2000	2	0	2	Export	204	Benin	BEN	360	Indonesia	IDN								26	TEXTILE FIBRES	1	No Quantity							9511852			0
S3	2000	2000	2000	2	0	2	Export	204	Benin	BEN	381	Italy	ITA								26	TEXTILE FIBRES	1	No Quantity							5606154			0
S3	2000	2000	2000	2	0	2	Export	204	Benin	BEN	392	Japan	JPN								26	TEXTILE FIBRES	1	No Quantity							38225			0
S3	2000	2000	2000	2	0	2	Export	204	Benin	BEN	458	Malaysia	MYS								26	TEXTILE FIBRES	1	No Quantity							1397014			0
S3	2000	2000	2000	2	0	2	Export	204	Benin	BEN	480	Mauritius	MUS								26	TEXTILE FIBRES	1	No Quantity							235389			0
S3	2000	2000	2000	2	0	2	Export	204	Benin	BEN	490	Other Asia, nes									26	TEXTILE FIBRES	1	No Quantity							3470113			0
S3	2000	2000	2000	2	0	2	Export	204	Benin	BEN	504	Morocco	MAR								26	TEXTILE FIBRES	1	No Quantity							7085556			0
S3	2000	2000	2000	2	0	2	Export	204	Benin	BEN	562	Niger	NER								26	TEXTILE FIBRES	1	No Quantity							53800			0
S3	2000	2000	2000	2	0	2	Export	204	Benin	BEN	566	Nigeria	NGA								26	TEXTILE FIBRES	1	No Quantity							388053			0
S3	2000	2000	2000	2	0	2	Export	204	Benin	BEN	586	Pakistan	PAK								26	TEXTILE FIBRES	1	No Quantity							1202570			0
S3	2000	2000	2000	2	0	2	Export	204	Benin	BEN	608	Philippines	PHL								26	TEXTILE FIBRES	1	No Quantity							179662			0
S3	2000	2000	2000	2	0	2	Export	204	Benin	BEN	620	Portugal	PRT								26	TEXTILE FIBRES	1	No Quantity							2361689			0
S3	2000	2000	2000	2	0	2	Export	204	Benin	BEN	642	Romania	ROU								26	TEXTILE FIBRES	1	No Quantity							59677			0
S3	2000	2000	2000	2	0	2	Export	204	Benin	BEN	699	India	IND								26	TEXTILE FIBRES	1	No Quantity							42594699			0
S3	2000	2000	2000	2	0	2	Export	204	Benin	BEN	702	Singapore	SGP								26	TEXTILE FIBRES	1	No Quantity							38694			0
S3	2000	2000	2000	2	0	2	Export	204	Benin	BEN	704	Viet Nam	VNM								26	TEXTILE FIBRES	1	No Quantity							759949			0
S3	2000	2000	2000	2	0	2	Export	204	Benin	BEN	724	Spain	ESP								26	TEXTILE FIBRES	1	No Quantity							1125413			0
S3	2000	2000	2000	2	0	2	Export	204	Benin	BEN	736	Fmr Sudan	SDN								26	TEXTILE FIBRES	1	No Quantity							87493			0
S3	2000	2000	2000	2	0	2	Export	204	Benin	BEN	757	Switzerland	CHE								26	TEXTILE FIBRES	1	No Quantity							1695289			0
S3	2000	2000	2000	2	0	2	Export	204	Benin	BEN	764	Thailand	THA								26	TEXTILE FIBRES	1	No Quantity							7271389			0
S3	2000	2000	2000	2	0	2	Export	204	Benin	BEN	788	Tunisia	TUN								26	TEXTILE FIBRES	1	No Quantity							224614			0
S3	2000	2000	2000	2	0	2	Export	204	Benin	BEN	792	Turkey	TUR								26	TEXTILE FIBRES	1	No Quantity							7121511			0
S3	2000	2000	2000	2	0	2	Export	204	Benin	BEN	826	United Kingdom	GBR								26	TEXTILE FIBRES	1	No Quantity							202820			0
S3	2000	2000	2000	2	0	2	Export	204	Benin	BEN	834	United Rep. of Tanzania	TZA								26	TEXTILE FIBRES	1	No Quantity							19435			0
S3	2000	2000	2000	2	0	2	Export	204	Benin	BEN	862	Venezuela	VEN								26	TEXTILE FIBRES	1	No Quantity							296256			0
S3	2000	2000	2000	2	0	2	Export	203	Czechia	CZE	0	World	WLD								27	CRUDE FERTILIZER,MINERAL	1	No Quantity							70539356			0
S3	2000	2000	2000	2	0	2	Export	203	Czechia	CZE	8	Albania	ALB								27	CRUDE FERTILIZER,MINERAL	1	No Quantity							8294			0
S3	2000	2000	2000	2	0	2	Export	203	Czechia	CZE	20	Andorra	AND								27	CRUDE FERTILIZER,MINERAL	1	No Quantity							36			0
S3	2000	2000	2000	2	0	2	Export	203	Czechia	CZE	31	Azerbaijan	AZE								27	CRUDE FERTILIZER,MINERAL	1	No Quantity							571			0
S3	2000	2000	2000	2	0	2	Export	203	Czechia	CZE	36	Australia	AUS								27	CRUDE FERTILIZER,MINERAL	1	No Quantity							164			0
S3	2000	2000	2000	2	0	2	Export	203	Czechia	CZE	40	Austria	AUT								27	CRUDE FERTILIZER,MINERAL	1	No Quantity							9296823			0
S3	2000	2000	2000	2	0	2	Export	203	Czechia	CZE	51	Armenia	ARM								27	CRUDE FERTILIZER,MINERAL	1	No Quantity							17			0
S3	2000	2000	2000	2	0	2	Export	203	Czechia	CZE	56	Belgium	BEL								27	CRUDE FERTILIZER,MINERAL	1	No Quantity							1460435			0
S3	2000	2000	2000	2	0	2	Export	203	Czechia	CZE	70	Bosnia Herzegovina	BIH								27	CRUDE FERTILIZER,MINERAL	1	No Quantity							11421			0
S3	2000	2000	2000	2	0	2	Export	203	Czechia	CZE	76	Brazil	BRA								27	CRUDE FERTILIZER,MINERAL	1	No Quantity							4			0
S3	2000	2000	2000	2	0	2	Export	203	Czechia	CZE	92	Br. Virgin Isds	VGB								27	CRUDE FERTILIZER,MINERAL	1	No Quantity							2021			0
S3	2000	2000	2000	2	0	2	Export	203	Czechia	CZE	100	Bulgaria	BGR								27	CRUDE FERTILIZER,MINERAL	1	No Quantity							63862			0
S3	2000	2000	2000	2	0	2	Export	203	Czechia	CZE	112	Belarus	BLR								27	CRUDE FERTILIZER,MINERAL	1	No Quantity							305065			0
S3	2000	2000	2000	2	0	2	Export	203	Czechia	CZE	156	China	CHN								27	CRUDE FERTILIZER,MINERAL	1	No Quantity							147			0
S3	2000	2000	2000	2	0	2	Export	203	Czechia	CZE	191	Croatia	HRV								27	CRUDE FERTILIZER,MINERAL	1	No Quantity							889288			0
S3	2000	2000	2000	2	0	2	Export	203	Czechia	CZE	196	Cyprus	CYP								27	CRUDE FERTILIZER,MINERAL	1	No Quantity							799			0
S3	2000	2000	2000	2	0	2	Export	203	Czechia	CZE	208	Denmark	DNK								27	CRUDE FERTILIZER,MINERAL	1	No Quantity							60995			0
S3	2000	2000	2000	2	0	2	Export	203	Czechia	CZE	233	Estonia	EST								27	CRUDE FERTILIZER,MINERAL	1	No Quantity							2			0
S3	2000	2000	2000	2	0	2	Export	203	Czechia	CZE	246	Finland	FIN								27	CRUDE FERTILIZER,MINERAL	1	No Quantity							28288			0
S3	2000	2000	2000	2	0	2	Export	203	Czechia	CZE	251	France	FRA								27	CRUDE FERTILIZER,MINERAL	1	No Quantity							530050			0
S3	2000	2000	2000	2	0	2	Export	203	Czechia	CZE	268	Georgia	GEO								27	CRUDE FERTILIZER,MINERAL	1	No Quantity							30			0
S3	2000	2000	2000	2	0	2	Export	203	Czechia	CZE	276	Germany	DEU								27	CRUDE FERTILIZER,MINERAL	1	No Quantity							21434287			0
S3	2000	2000	2000	2	0	2	Export	203	Czechia	CZE	300	Greece	GRC								27	CRUDE FERTILIZER,MINERAL	1	No Quantity							83968			0
S3	2000	2000	2000	2	0	2	Export	203	Czechia	CZE	344	China, Hong Kong SAR	HKG								27	CRUDE FERTILIZER,MINERAL	1	No Quantity							12095			0
S3	2000	2000	2000	2	0	2	Export	203	Czechia	CZE	348	Hungary	HUN								27	CRUDE FERTILIZER,MINERAL	1	No Quantity							2737032			0
S3	2000	2000	2000	2	0	2	Export	203	Czechia	CZE	352	Iceland	ISL								27	CRUDE FERTILIZER,MINERAL	1	No Quantity							317			0
S3	2000	2000	2000	2	0	2	Export	203	Czechia	CZE	364	Iran	IRN								27	CRUDE FERTILIZER,MINERAL	1	No Quantity							769995			0
S3	2000	2000	2000	2	0	2	Export	203	Czechia	CZE	372	Ireland	IRL								27	CRUDE FERTILIZER,MINERAL	1	No Quantity							55			0
S3	2000	2000	2000	2	0	2	Export	203	Czechia	CZE	376	Israel	ISR								27	CRUDE FERTILIZER,MINERAL	1	No Quantity							199319			0
S3	2000	2000	2000	2	0	2	Export	203	Czechia	CZE	381	Italy	ITA								27	CRUDE FERTILIZER,MINERAL	1	No Quantity							3767734			0
S3	2000	2000	2000	2	0	2	Export	203	Czechia	CZE	392	Japan	JPN								27	CRUDE FERTILIZER,MINERAL	1	No Quantity							20038			0
S3	2000	2000	2000	2	0	2	Export	203	Czechia	CZE	398	Kazakhstan	KAZ								27	CRUDE FERTILIZER,MINERAL	1	No Quantity							24146			0
S3	2000	2000	2000	2	0	2	Export	203	Czechia	CZE	410	Rep. of Korea	KOR								27	CRUDE FERTILIZER,MINERAL	1	No Quantity							146			0
S3	2000	2000	2000	2	0	2	Export	203	Czechia	CZE	428	Latvia	LVA								27	CRUDE FERTILIZER,MINERAL	1	No Quantity							36411			0
S3	2000	2000	2000	2	0	2	Export	203	Czechia	CZE	440	Lithuania	LTU								27	CRUDE FERTILIZER,MINERAL	1	No Quantity							19948			0
S3	2000	2000	2000	2	0	2	Export	203	Czechia	CZE	458	Malaysia	MYS								27	CRUDE FERTILIZER,MINERAL	1	No Quantity							80338			0
S3	2000	2000	2000	2	0	2	Export	203	Czechia	CZE	484	Mexico	MEX								27	CRUDE FERTILIZER,MINERAL	1	No Quantity							738			0
S3	2000	2000	2000	2	0	2	Export	203	Czechia	CZE	490	Other Asia, nes									27	CRUDE FERTILIZER,MINERAL	1	No Quantity							27193			0
S3	2000	2000	2000	2	0	2	Export	203	Czechia	CZE	496	Mongolia	MNG								27	CRUDE FERTILIZER,MINERAL	1	No Quantity							409			0
S3	2000	2000	2000	2	0	2	Export	203	Czechia	CZE	498	Rep. of Moldova	MDA								27	CRUDE FERTILIZER,MINERAL	1	No Quantity							663			0
S3	2000	2000	2000	2	0	2	Export	203	Czechia	CZE	504	Morocco	MAR								27	CRUDE FERTILIZER,MINERAL	1	No Quantity							4590			0
S3	2000	2000	2000	2	0	2	Export	203	Czechia	CZE	528	Netherlands	NLD								27	CRUDE FERTILIZER,MINERAL	1	No Quantity							2204773			0
S3	2000	2000	2000	2	0	2	Export	203	Czechia	CZE	579	Norway	NOR								27	CRUDE FERTILIZER,MINERAL	1	No Quantity							185680			0
S3	2000	2000	2000	2	0	2	Export	203	Czechia	CZE	584	Marshall Isds	MHL								27	CRUDE FERTILIZER,MINERAL	1	No Quantity							3309			0
S3	2000	2000	2000	2	0	2	Export	203	Czechia	CZE	616	Poland	POL								27	CRUDE FERTILIZER,MINERAL	1	No Quantity							8541206			0
S3	2000	2000	2000	2	0	2	Export	203	Czechia	CZE	642	Romania	ROU								27	CRUDE FERTILIZER,MINERAL	1	No Quantity							1566170			0
S3	2000	2000	2000	2	0	2	Export	203	Czechia	CZE	643	Russian Federation	RUS								27	CRUDE FERTILIZER,MINERAL	1	No Quantity							1340531			0
S3	2000	2000	2000	2	0	2	Export	203	Czechia	CZE	694	Sierra Leone	SLE								27	CRUDE FERTILIZER,MINERAL	1	No Quantity							5532			0
S3	2000	2000	2000	2	0	2	Export	203	Czechia	CZE	699	India	IND								27	CRUDE FERTILIZER,MINERAL	1	No Quantity							18844			0
S3	2000	2000	2000	2	0	2	Export	203	Czechia	CZE	702	Singapore	SGP								27	CRUDE FERTILIZER,MINERAL	1	No Quantity							15			0
S3	2000	2000	2000	2	0	2	Export	203	Czechia	CZE	703	Slovakia	SVK								27	CRUDE FERTILIZER,MINERAL	1	No Quantity							11398938			0
S3	2000	2000	2000	2	0	2	Export	203	Czechia	CZE	704	Viet Nam	VNM								27	CRUDE FERTILIZER,MINERAL	1	No Quantity							137			0
S3	2000	2000	2000	2	0	2	Export	203	Czechia	CZE	705	Slovenia	SVN								27	CRUDE FERTILIZER,MINERAL	1	No Quantity							937059			0
S3	2000	2000	2000	2	0	2	Export	203	Czechia	CZE	710	South Africa	ZAF								27	CRUDE FERTILIZER,MINERAL	1	No Quantity							837			0
S3	2000	2000	2000	2	0	2	Export	203	Czechia	CZE	724	Spain	ESP								27	CRUDE FERTILIZER,MINERAL	1	No Quantity							1064			0
S3	2000	2000	2000	2	0	2	Export	203	Czechia	CZE	752	Sweden	SWE								27	CRUDE FERTILIZER,MINERAL	1	No Quantity							394512			0
S3	2000	2000	2000	2	0	2	Export	203	Czechia	CZE	757	Switzerland	CHE								27	CRUDE FERTILIZER,MINERAL	1	No Quantity							209463			0
S3	2000	2000	2000	2	0	2	Export	203	Czechia	CZE	768	Togo	TGO								27	CRUDE FERTILIZER,MINERAL	1	No Quantity							10932			0
S3	2000	2000	2000	2	0	2	Export	203	Czechia	CZE	784	United Arab Emirates	ARE								27	CRUDE FERTILIZER,MINERAL	1	No Quantity							169868			0
S3	2000	2000	2000	2	0	2	Export	203	Czechia	CZE	788	Tunisia	TUN								27	CRUDE FERTILIZER,MINERAL	1	No Quantity							5392			0
S3	2000	2000	2000	2	0	2	Export	203	Czechia	CZE	792	Turkey	TUR								27	CRUDE FERTILIZER,MINERAL	1	No Quantity							1581			0
S3	2000	2000	2000	2	0	2	Export	203	Czechia	CZE	795	Turkmenistan	TKM								27	CRUDE FERTILIZER,MINERAL	1	No Quantity							1999			0
S3	2000	2000	2000	2	0	2	Export	203	Czechia	CZE	804	Ukraine	UKR								27	CRUDE FERTILIZER,MINERAL	1	No Quantity							464866			0
S3	2000	2000	2000	2	0	2	Export	203	Czechia	CZE	807	North Macedonia	MKD								27	CRUDE FERTILIZER,MINERAL	1	No Quantity							171565			0
S3	2000	2000	2000	2	0	2	Export	203	Czechia	CZE	818	Egypt	EGY								27	CRUDE FERTILIZER,MINERAL	1	No Quantity							42566			0
S3	2000	2000	2000	2	0	2	Export	203	Czechia	CZE	826	United Kingdom	GBR								27	CRUDE FERTILIZER,MINERAL	1	No Quantity							441640			0
S3	2000	2000	2000	2	0	2	Export	203	Czechia	CZE	838	Free Zones									27	CRUDE FERTILIZER,MINERAL	1	No Quantity							362			0
S3	2000	2000	2000	2	0	2	Export	203	Czechia	CZE	842	USA	USA								27	CRUDE FERTILIZER,MINERAL	1	No Quantity							71346			0
S3	2000	2000	2000	2	0	2	Export	203	Czechia	CZE	854	Burkina Faso	BFA								27	CRUDE FERTILIZER,MINERAL	1	No Quantity							646			0
S3	2000	2000	2000	2	0	2	Export	203	Czechia	CZE	860	Uzbekistan	UZB								27	CRUDE FERTILIZER,MINERAL	1	No Quantity							13484			0
S3	2000	2000	2000	2	0	2	Export	203	Czechia	CZE	891	Serbia and Montenegro	SCG								27	CRUDE FERTILIZER,MINERAL	1	No Quantity							457305			0
S3	2000	2000	2000	2	0	2	Export	204	Benin	BEN	0	World	WLD								27	CRUDE FERTILIZER,MINERAL	1	No Quantity							61578			0
S3	2000	2000	2000	2	0	2	Export	204	Benin	BEN	56	Belgium	BEL								27	CRUDE FERTILIZER,MINERAL	1	No Quantity							2377			0
S3	2000	2000	2000	2	0	2	Export	204	Benin	BEN	251	France	FRA								27	CRUDE FERTILIZER,MINERAL	1	No Quantity							56824			0
S3	2000	2000	2000	2	0	2	Export	204	Benin	BEN	381	Italy	ITA								27	CRUDE FERTILIZER,MINERAL	1	No Quantity							2377			0
S3	2000	2000	2000	2	0	2	Export	203	Czechia	CZE	0	World	WLD								28	METALLIFEROUS ORE,SCRAP	1	No Quantity							154656398			0
S3	2000	2000	2000	2	0	2	Export	203	Czechia	CZE	40	Austria	AUT								28	METALLIFEROUS ORE,SCRAP	1	No Quantity							32150073			0
S3	2000	2000	2000	2	0	2	Export	203	Czechia	CZE	56	Belgium	BEL								28	METALLIFEROUS ORE,SCRAP	1	No Quantity							1797266			0
S3	2000	2000	2000	2	0	2	Export	203	Czechia	CZE	70	Bosnia Herzegovina	BIH								28	METALLIFEROUS ORE,SCRAP	1	No Quantity							145			0
S3	2000	2000	2000	2	0	2	Export	203	Czechia	CZE	100	Bulgaria	BGR								28	METALLIFEROUS ORE,SCRAP	1	No Quantity							230			0
S3	2000	2000	2000	2	0	2	Export	203	Czechia	CZE	208	Denmark	DNK								28	METALLIFEROUS ORE,SCRAP	1	No Quantity							103			0
S3	2000	2000	2000	2	0	2	Export	203	Czechia	CZE	251	France	FRA								28	METALLIFEROUS ORE,SCRAP	1	No Quantity							653509			0
S3	2000	2000	2000	2	0	2	Export	203	Czechia	CZE	276	Germany	DEU								28	METALLIFEROUS ORE,SCRAP	1	No Quantity							107291557			0
S3	2000	2000	2000	2	0	2	Export	203	Czechia	CZE	348	Hungary	HUN								28	METALLIFEROUS ORE,SCRAP	1	No Quantity							9402			0
S3	2000	2000	2000	2	0	2	Export	203	Czechia	CZE	381	Italy	ITA								28	METALLIFEROUS ORE,SCRAP	1	No Quantity							3181147			0
S3	2000	2000	2000	2	0	2	Export	203	Czechia	CZE	392	Japan	JPN								28	METALLIFEROUS ORE,SCRAP	1	No Quantity							54921			0
S3	2000	2000	2000	2	0	2	Export	203	Czechia	CZE	440	Lithuania	LTU								28	METALLIFEROUS ORE,SCRAP	1	No Quantity							35035			0
S3	2000	2000	2000	2	0	2	Export	203	Czechia	CZE	442	Luxembourg	LUX								28	METALLIFEROUS ORE,SCRAP	1	No Quantity							531			0
S3	2000	2000	2000	2	0	2	Export	203	Czechia	CZE	528	Netherlands	NLD								28	METALLIFEROUS ORE,SCRAP	1	No Quantity							1223855			0
S3	2000	2000	2000	2	0	2	Export	203	Czechia	CZE	616	Poland	POL								28	METALLIFEROUS ORE,SCRAP	1	No Quantity							1697528			0
S3	2000	2000	2000	2	0	2	Export	203	Czechia	CZE	634	Qatar	QAT								28	METALLIFEROUS ORE,SCRAP	1	No Quantity							1834			0
S3	2000	2000	2000	2	0	2	Export	203	Czechia	CZE	642	Romania	ROU								28	METALLIFEROUS ORE,SCRAP	1	No Quantity							136			0
S3	2000	2000	2000	2	0	2	Export	203	Czechia	CZE	703	Slovakia	SVK								28	METALLIFEROUS ORE,SCRAP	1	No Quantity							1961565			0
S3	2000	2000	2000	2	0	2	Export	203	Czechia	CZE	705	Slovenia	SVN								28	METALLIFEROUS ORE,SCRAP	1	No Quantity							123507			0
S3	2000	2000	2000	2	0	2	Export	203	Czechia	CZE	724	Spain	ESP								28	METALLIFEROUS ORE,SCRAP	1	No Quantity							496850			0
S3	2000	2000	2000	2	0	2	Export	203	Czechia	CZE	752	Sweden	SWE								28	METALLIFEROUS ORE,SCRAP	1	No Quantity							256718			0
S3	2000	2000	2000	2	0	2	Export	203	Czechia	CZE	757	Switzerland	CHE								28	METALLIFEROUS ORE,SCRAP	1	No Quantity							1269352			0
S3	2000	2000	2000	2	0	2	Export	203	Czechia	CZE	804	Ukraine	UKR								28	METALLIFEROUS ORE,SCRAP	1	No Quantity							147456			0
S3	2000	2000	2000	2	0	2	Export	203	Czechia	CZE	826	United Kingdom	GBR								28	METALLIFEROUS ORE,SCRAP	1	No Quantity							2288032			0
S3	2000	2000	2000	2	0	2	Export	203	Czechia	CZE	838	Free Zones									28	METALLIFEROUS ORE,SCRAP	1	No Quantity							62			0
S3	2000	2000	2000	2	0	2	Export	203	Czechia	CZE	842	USA	USA								28	METALLIFEROUS ORE,SCRAP	1	No Quantity							15583			0
S3	2000	2000	2000	2	0	2	Export	204	Benin	BEN	0	World	WLD								28	METALLIFEROUS ORE,SCRAP	1	No Quantity							63469			0
S3	2000	2000	2000	2	0	2	Export	204	Benin	BEN	44	Bahamas	BHS								28	METALLIFEROUS ORE,SCRAP	1	No Quantity							4817			0
S3	2000	2000	2000	2	0	2	Export	204	Benin	BEN	56	Belgium	BEL								28	METALLIFEROUS ORE,SCRAP	1	No Quantity							9691			0
S3	2000	2000	2000	2	0	2	Export	204	Benin	BEN	251	France	FRA								28	METALLIFEROUS ORE,SCRAP	1	No Quantity							38073			0
S3	2000	2000	2000	2	0	2	Export	204	Benin	BEN	562	Niger	NER								28	METALLIFEROUS ORE,SCRAP	1	No Quantity							10888			0
S3	2000	2000	2000	2	0	2	Export	203	Czechia	CZE	0	World	WLD								29	CRUDE ANIMAL,VEG.MATERL.	1	No Quantity							30929289			0
S3	2000	2000	2000	2	0	2	Export	203	Czechia	CZE	31	Azerbaijan	AZE								29	CRUDE ANIMAL,VEG.MATERL.	1	No Quantity							1159			0
S3	2000	2000	2000	2	0	2	Export	203	Czechia	CZE	36	Australia	AUS								29	CRUDE ANIMAL,VEG.MATERL.	1	No Quantity							17402			0
S3	2000	2000	2000	2	0	2	Export	203	Czechia	CZE	40	Austria	AUT								29	CRUDE ANIMAL,VEG.MATERL.	1	No Quantity							1697809			0
S3	2000	2000	2000	2	0	2	Export	203	Czechia	CZE	51	Armenia	ARM								29	CRUDE ANIMAL,VEG.MATERL.	1	No Quantity							243			0
S3	2000	2000	2000	2	0	2	Export	203	Czechia	CZE	56	Belgium	BEL								29	CRUDE ANIMAL,VEG.MATERL.	1	No Quantity							443307			0
S3	2000	2000	2000	2	0	2	Export	203	Czechia	CZE	70	Bosnia Herzegovina	BIH								29	CRUDE ANIMAL,VEG.MATERL.	1	No Quantity							4604			0
S3	2000	2000	2000	2	0	2	Export	203	Czechia	CZE	76	Brazil	BRA								29	CRUDE ANIMAL,VEG.MATERL.	1	No Quantity							10241			0
S3	2000	2000	2000	2	0	2	Export	203	Czechia	CZE	100	Bulgaria	BGR								29	CRUDE ANIMAL,VEG.MATERL.	1	No Quantity							134264			0
S3	2000	2000	2000	2	0	2	Export	203	Czechia	CZE	124	Canada	CAN								29	CRUDE ANIMAL,VEG.MATERL.	1	No Quantity							70242			0
S3	2000	2000	2000	2	0	2	Export	203	Czechia	CZE	144	Sri Lanka	LKA								29	CRUDE ANIMAL,VEG.MATERL.	1	No Quantity							60252			0
S3	2000	2000	2000	2	0	2	Export	203	Czechia	CZE	152	Chile	CHL								29	CRUDE ANIMAL,VEG.MATERL.	1	No Quantity							14			0
S3	2000	2000	2000	2	0	2	Export	203	Czechia	CZE	156	China	CHN								29	CRUDE ANIMAL,VEG.MATERL.	1	No Quantity							6250			0
S3	2000	2000	2000	2	0	2	Export	203	Czechia	CZE	170	Colombia	COL								29	CRUDE ANIMAL,VEG.MATERL.	1	No Quantity							213353			0
S3	2000	2000	2000	2	0	2	Export	203	Czechia	CZE	188	Costa Rica	CRI								29	CRUDE ANIMAL,VEG.MATERL.	1	No Quantity							3595			0
S3	2000	2000	2000	2	0	2	Export	203	Czechia	CZE	191	Croatia	HRV								29	CRUDE ANIMAL,VEG.MATERL.	1	No Quantity							36202			0
S3	2000	2000	2000	2	0	2	Export	203	Czechia	CZE	204	Benin	BEN								29	CRUDE ANIMAL,VEG.MATERL.	1	No Quantity							7			0
S3	2000	2000	2000	2	0	2	Export	203	Czechia	CZE	208	Denmark	DNK								29	CRUDE ANIMAL,VEG.MATERL.	1	No Quantity							999111			0
S3	2000	2000	2000	2	0	2	Export	203	Czechia	CZE	233	Estonia	EST								29	CRUDE ANIMAL,VEG.MATERL.	1	No Quantity							7469			0
S3	2000	2000	2000	2	0	2	Export	203	Czechia	CZE	246	Finland	FIN								29	CRUDE ANIMAL,VEG.MATERL.	1	No Quantity							3664			0
S3	2000	2000	2000	2	0	2	Export	203	Czechia	CZE	251	France	FRA								29	CRUDE ANIMAL,VEG.MATERL.	1	No Quantity							936181			0
S3	2000	2000	2000	2	0	2	Export	203	Czechia	CZE	268	Georgia	GEO								29	CRUDE ANIMAL,VEG.MATERL.	1	No Quantity							2			0
S3	2000	2000	2000	2	0	2	Export	203	Czechia	CZE	276	Germany	DEU								29	CRUDE ANIMAL,VEG.MATERL.	1	No Quantity							8769776			0
S3	2000	2000	2000	2	0	2	Export	203	Czechia	CZE	300	Greece	GRC								29	CRUDE ANIMAL,VEG.MATERL.	1	No Quantity							92			0
S3	2000	2000	2000	2	0	2	Export	203	Czechia	CZE	348	Hungary	HUN								29	CRUDE ANIMAL,VEG.MATERL.	1	No Quantity							1077714			0
S3	2000	2000	2000	2	0	2	Export	203	Czechia	CZE	372	Ireland	IRL								29	CRUDE ANIMAL,VEG.MATERL.	1	No Quantity							113329			0
S3	2000	2000	2000	2	0	2	Export	203	Czechia	CZE	376	Israel	ISR								29	CRUDE ANIMAL,VEG.MATERL.	1	No Quantity							4244			0
S3	2000	2000	2000	2	0	2	Export	203	Czechia	CZE	381	Italy	ITA								29	CRUDE ANIMAL,VEG.MATERL.	1	No Quantity							1560594			0
S3	2000	2000	2000	2	0	2	Export	203	Czechia	CZE	392	Japan	JPN								29	CRUDE ANIMAL,VEG.MATERL.	1	No Quantity							576			0
S3	2000	2000	2000	2	0	2	Export	203	Czechia	CZE	398	Kazakhstan	KAZ								29	CRUDE ANIMAL,VEG.MATERL.	1	No Quantity							11124			0
S3	2000	2000	2000	2	0	2	Export	203	Czechia	CZE	408	Dem. People's Rep. of Korea	PRK								29	CRUDE ANIMAL,VEG.MATERL.	1	No Quantity							8629			0
S3	2000	2000	2000	2	0	2	Export	203	Czechia	CZE	410	Rep. of Korea	KOR								29	CRUDE ANIMAL,VEG.MATERL.	1	No Quantity							264661			0
S3	2000	2000	2000	2	0	2	Export	203	Czechia	CZE	428	Latvia	LVA								29	CRUDE ANIMAL,VEG.MATERL.	1	No Quantity							8299			0
S3	2000	2000	2000	2	0	2	Export	203	Czechia	CZE	440	Lithuania	LTU								29	CRUDE ANIMAL,VEG.MATERL.	1	No Quantity							28894			0
S3	2000	2000	2000	2	0	2	Export	203	Czechia	CZE	458	Malaysia	MYS								29	CRUDE ANIMAL,VEG.MATERL.	1	No Quantity							528			0
S3	2000	2000	2000	2	0	2	Export	203	Czechia	CZE	490	Other Asia, nes									29	CRUDE ANIMAL,VEG.MATERL.	1	No Quantity							198865			0
S3	2000	2000	2000	2	0	2	Export	203	Czechia	CZE	498	Rep. of Moldova	MDA								29	CRUDE ANIMAL,VEG.MATERL.	1	No Quantity							17159			0
S3	2000	2000	2000	2	0	2	Export	203	Czechia	CZE	528	Netherlands	NLD								29	CRUDE ANIMAL,VEG.MATERL.	1	No Quantity							1503928			0
S3	2000	2000	2000	2	0	2	Export	203	Czechia	CZE	554	New Zealand	NZL								29	CRUDE ANIMAL,VEG.MATERL.	1	No Quantity							12			0
S3	2000	2000	2000	2	0	2	Export	203	Czechia	CZE	579	Norway	NOR								29	CRUDE ANIMAL,VEG.MATERL.	1	No Quantity							796			0
S3	2000	2000	2000	2	0	2	Export	203	Czechia	CZE	586	Pakistan	PAK								29	CRUDE ANIMAL,VEG.MATERL.	1	No Quantity							136956			0
S3	2000	2000	2000	2	0	2	Export	203	Czechia	CZE	604	Peru	PER								29	CRUDE ANIMAL,VEG.MATERL.	1	No Quantity							6220			0
S3	2000	2000	2000	2	0	2	Export	203	Czechia	CZE	616	Poland	POL								29	CRUDE ANIMAL,VEG.MATERL.	1	No Quantity							1796058			0
S3	2000	2000	2000	2	0	2	Export	203	Czechia	CZE	620	Portugal	PRT								29	CRUDE ANIMAL,VEG.MATERL.	1	No Quantity							854			0
S3	2000	2000	2000	2	0	2	Export	203	Czechia	CZE	642	Romania	ROU								29	CRUDE ANIMAL,VEG.MATERL.	1	No Quantity							395931			0
S3	2000	2000	2000	2	0	2	Export	203	Czechia	CZE	643	Russian Federation	RUS								29	CRUDE ANIMAL,VEG.MATERL.	1	No Quantity							2271216			0
S3	2000	2000	2000	2	0	2	Export	203	Czechia	CZE	682	Saudi Arabia	SAU								29	CRUDE ANIMAL,VEG.MATERL.	1	No Quantity							29955			0
S3	2000	2000	2000	2	0	2	Export	203	Czechia	CZE	699	India	IND								29	CRUDE ANIMAL,VEG.MATERL.	1	No Quantity							292455			0
S3	2000	2000	2000	2	0	2	Export	203	Czechia	CZE	703	Slovakia	SVK								29	CRUDE ANIMAL,VEG.MATERL.	1	No Quantity							5198587			0
S3	2000	2000	2000	2	0	2	Export	203	Czechia	CZE	704	Viet Nam	VNM								29	CRUDE ANIMAL,VEG.MATERL.	1	No Quantity							76			0
S3	2000	2000	2000	2	0	2	Export	203	Czechia	CZE	705	Slovenia	SVN								29	CRUDE ANIMAL,VEG.MATERL.	1	No Quantity							44716			0
S3	2000	2000	2000	2	0	2	Export	203	Czechia	CZE	724	Spain	ESP								29	CRUDE ANIMAL,VEG.MATERL.	1	No Quantity							57281			0
S3	2000	2000	2000	2	0	2	Export	203	Czechia	CZE	752	Sweden	SWE								29	CRUDE ANIMAL,VEG.MATERL.	1	No Quantity							9731			0
S3	2000	2000	2000	2	0	2	Export	203	Czechia	CZE	757	Switzerland	CHE								29	CRUDE ANIMAL,VEG.MATERL.	1	No Quantity							897472			0
S3	2000	2000	2000	2	0	2	Export	203	Czechia	CZE	792	Turkey	TUR								29	CRUDE ANIMAL,VEG.MATERL.	1	No Quantity							68271			0
S3	2000	2000	2000	2	0	2	Export	203	Czechia	CZE	804	Ukraine	UKR								29	CRUDE ANIMAL,VEG.MATERL.	1	No Quantity							336473			0
S3	2000	2000	2000	2	0	2	Export	203	Czechia	CZE	818	Egypt	EGY								29	CRUDE ANIMAL,VEG.MATERL.	1	No Quantity							19400			0
S3	2000	2000	2000	2	0	2	Export	203	Czechia	CZE	826	United Kingdom	GBR								29	CRUDE ANIMAL,VEG.MATERL.	1	No Quantity							257379			0
S3	2000	2000	2000	2	0	2	Export	203	Czechia	CZE	838	Free Zones									29	CRUDE ANIMAL,VEG.MATERL.	1	No Quantity							362248			0
S3	2000	2000	2000	2	0	2	Export	203	Czechia	CZE	842	USA	USA								29	CRUDE ANIMAL,VEG.MATERL.	1	No Quantity							335234			0
S3	2000	2000	2000	2	0	2	Export	203	Czechia	CZE	858	Uruguay	URY								29	CRUDE ANIMAL,VEG.MATERL.	1	No Quantity							49997			0
S3	2000	2000	2000	2	0	2	Export	203	Czechia	CZE	860	Uzbekistan	UZB								29	CRUDE ANIMAL,VEG.MATERL.	1	No Quantity							117405			0
S3	2000	2000	2000	2	0	2	Export	203	Czechia	CZE	891	Serbia and Montenegro	SCG								29	CRUDE ANIMAL,VEG.MATERL.	1	No Quantity							30780			0
S3	2000	2000	2000	2	0	2	Export	204	Benin	BEN	0	World	WLD								29	CRUDE ANIMAL,VEG.MATERL.	1	No Quantity							57113			0
S3	2000	2000	2000	2	0	2	Export	204	Benin	BEN	76	Brazil	BRA								29	CRUDE ANIMAL,VEG.MATERL.	1	No Quantity							7075			0
S3	2000	2000	2000	2	0	2	Export	204	Benin	BEN	170	Colombia	COL								29	CRUDE ANIMAL,VEG.MATERL.	1	No Quantity							27621			0
S3	2000	2000	2000	2	0	2	Export	204	Benin	BEN	251	France	FRA								29	CRUDE ANIMAL,VEG.MATERL.	1	No Quantity							10029			0
S3	2000	2000	2000	2	0	2	Export	204	Benin	BEN	266	Gabon	GAB								29	CRUDE ANIMAL,VEG.MATERL.	1	No Quantity							4181			0
S3	2000	2000	2000	2	0	2	Export	204	Benin	BEN	562	Niger	NER								29	CRUDE ANIMAL,VEG.MATERL.	1	No Quantity							8207			0
S3	2000	2000	2000	2	0	2	Export	203	Czechia	CZE	0	World	WLD								32	COAL, COKE, BRIQUETTES	1	No Quantity							356654054			0
S3	2000	2000	2000	2	0	2	Export	203	Czechia	CZE	20	Andorra	AND								32	COAL, COKE, BRIQUETTES	1	No Quantity							440			0
S3	2000	2000	2000	2	0	2	Export	203	Czechia	CZE	40	Austria	AUT								32	COAL, COKE, BRIQUETTES	1	No Quantity							90393788			0
S3	2000	2000	2000	2	0	2	Export	203	Czechia	CZE	70	Bosnia Herzegovina	BIH								32	COAL, COKE, BRIQUETTES	1	No Quantity							8566			0
S3	2000	2000	2000	2	0	2	Export	203	Czechia	CZE	100	Bulgaria	BGR								32	COAL, COKE, BRIQUETTES	1	No Quantity							102750			0
S3	2000	2000	2000	2	0	2	Export	203	Czechia	CZE	191	Croatia	HRV								32	COAL, COKE, BRIQUETTES	1	No Quantity							489900			0
S3	2000	2000	2000	2	0	2	Export	203	Czechia	CZE	246	Finland	FIN								32	COAL, COKE, BRIQUETTES	1	No Quantity							3871684			0
S3	2000	2000	2000	2	0	2	Export	203	Czechia	CZE	276	Germany	DEU								32	COAL, COKE, BRIQUETTES	1	No Quantity							93053569			0
S3	2000	2000	2000	2	0	2	Export	203	Czechia	CZE	300	Greece	GRC								32	COAL, COKE, BRIQUETTES	1	No Quantity							49722			0
S3	2000	2000	2000	2	0	2	Export	203	Czechia	CZE	348	Hungary	HUN								32	COAL, COKE, BRIQUETTES	1	No Quantity							38263262			0
S3	2000	2000	2000	2	0	2	Export	203	Czechia	CZE	376	Israel	ISR								32	COAL, COKE, BRIQUETTES	1	No Quantity							7260			0
S3	2000	2000	2000	2	0	2	Export	203	Czechia	CZE	392	Japan	JPN								32	COAL, COKE, BRIQUETTES	1	No Quantity							6972			0
S3	2000	2000	2000	2	0	2	Export	203	Czechia	CZE	440	Lithuania	LTU								32	COAL, COKE, BRIQUETTES	1	No Quantity							5865			0
S3	2000	2000	2000	2	0	2	Export	203	Czechia	CZE	528	Netherlands	NLD								32	COAL, COKE, BRIQUETTES	1	No Quantity							51858			0
S3	2000	2000	2000	2	0	2	Export	203	Czechia	CZE	616	Poland	POL								32	COAL, COKE, BRIQUETTES	1	No Quantity							25810734			0
S3	2000	2000	2000	2	0	2	Export	203	Czechia	CZE	642	Romania	ROU								32	COAL, COKE, BRIQUETTES	1	No Quantity							2678931			0
S3	2000	2000	2000	2	0	2	Export	203	Czechia	CZE	703	Slovakia	SVK								32	COAL, COKE, BRIQUETTES	1	No Quantity							100716995			0
S3	2000	2000	2000	2	0	2	Export	203	Czechia	CZE	705	Slovenia	SVN								32	COAL, COKE, BRIQUETTES	1	No Quantity							364125			0
S3	2000	2000	2000	2	0	2	Export	203	Czechia	CZE	752	Sweden	SWE								32	COAL, COKE, BRIQUETTES	1	No Quantity							55112			0
S3	2000	2000	2000	2	0	2	Export	203	Czechia	CZE	818	Egypt	EGY								32	COAL, COKE, BRIQUETTES	1	No Quantity							5			0
S3	2000	2000	2000	2	0	2	Export	203	Czechia	CZE	826	United Kingdom	GBR								32	COAL, COKE, BRIQUETTES	1	No Quantity							100			0
S3	2000	2000	2000	2	0	2	Export	203	Czechia	CZE	842	USA	USA								32	COAL, COKE, BRIQUETTES	1	No Quantity							32			0
S3	2000	2000	2000	2	0	2	Export	203	Czechia	CZE	891	Serbia and Montenegro	SCG								32	COAL, COKE, BRIQUETTES	1	No Quantity							722384			0
S3	2000	2000	2000	2	0	2	Export	203	Czechia	CZE	0	World	WLD								33	PETROLEUM,PETROL.PRODUCT	1	No Quantity							342025872			0
S3	2000	2000	2000	2	0	2	Export	203	Czechia	CZE	12	Algeria	DZA								33	PETROLEUM,PETROL.PRODUCT	1	No Quantity							153543			0
S3	2000	2000	2000	2	0	2	Export	203	Czechia	CZE	20	Andorra	AND								33	PETROLEUM,PETROL.PRODUCT	1	No Quantity							7538			0
S3	2000	2000	2000	2	0	2	Export	203	Czechia	CZE	40	Austria	AUT								33	PETROLEUM,PETROL.PRODUCT	1	No Quantity							68498273			0
S3	2000	2000	2000	2	0	2	Export	203	Czechia	CZE	48	Bahrain	BHR								33	PETROLEUM,PETROL.PRODUCT	1	No Quantity							3553			0
S3	2000	2000	2000	2	0	2	Export	203	Czechia	CZE	56	Belgium	BEL								33	PETROLEUM,PETROL.PRODUCT	1	No Quantity							424475			0
S3	2000	2000	2000	2	0	2	Export	203	Czechia	CZE	70	Bosnia Herzegovina	BIH								33	PETROLEUM,PETROL.PRODUCT	1	No Quantity							2162497			0
S3	2000	2000	2000	2	0	2	Export	203	Czechia	CZE	76	Brazil	BRA								33	PETROLEUM,PETROL.PRODUCT	1	No Quantity							2398063			0
S3	2000	2000	2000	2	0	2	Export	203	Czechia	CZE	100	Bulgaria	BGR								33	PETROLEUM,PETROL.PRODUCT	1	No Quantity							2282629			0
S3	2000	2000	2000	2	0	2	Export	203	Czechia	CZE	108	Burundi	BDI								33	PETROLEUM,PETROL.PRODUCT	1	No Quantity							7371			0
S3	2000	2000	2000	2	0	2	Export	203	Czechia	CZE	112	Belarus	BLR								33	PETROLEUM,PETROL.PRODUCT	1	No Quantity							4566			0
S3	2000	2000	2000	2	0	2	Export	203	Czechia	CZE	120	Cameroon	CMR								33	PETROLEUM,PETROL.PRODUCT	1	No Quantity							666430			0
S3	2000	2000	2000	2	0	2	Export	203	Czechia	CZE	124	Canada	CAN								33	PETROLEUM,PETROL.PRODUCT	1	No Quantity							232875			0
S3	2000	2000	2000	2	0	2	Export	203	Czechia	CZE	144	Sri Lanka	LKA								33	PETROLEUM,PETROL.PRODUCT	1	No Quantity							2054			0
S3	2000	2000	2000	2	0	2	Export	203	Czechia	CZE	156	China	CHN								33	PETROLEUM,PETROL.PRODUCT	1	No Quantity							264023			0
S3	2000	2000	2000	2	0	2	Export	203	Czechia	CZE	178	Congo	COG								33	PETROLEUM,PETROL.PRODUCT	1	No Quantity							70437			0
S3	2000	2000	2000	2	0	2	Export	203	Czechia	CZE	191	Croatia	HRV								33	PETROLEUM,PETROL.PRODUCT	1	No Quantity							1213800			0
S3	2000	2000	2000	2	0	2	Export	203	Czechia	CZE	196	Cyprus	CYP								33	PETROLEUM,PETROL.PRODUCT	1	No Quantity							472209			0
S3	2000	2000	2000	2	0	2	Export	203	Czechia	CZE	208	Denmark	DNK								33	PETROLEUM,PETROL.PRODUCT	1	No Quantity							94486			0
S3	2000	2000	2000	2	0	2	Export	203	Czechia	CZE	232	Eritrea	ERI								33	PETROLEUM,PETROL.PRODUCT	1	No Quantity							319			0
S3	2000	2000	2000	2	0	2	Export	203	Czechia	CZE	246	Finland	FIN								33	PETROLEUM,PETROL.PRODUCT	1	No Quantity							3529807			0
S3	2000	2000	2000	2	0	2	Export	203	Czechia	CZE	251	France	FRA								33	PETROLEUM,PETROL.PRODUCT	1	No Quantity							3126612			0
S3	2000	2000	2000	2	0	2	Export	203	Czechia	CZE	266	Gabon	GAB								33	PETROLEUM,PETROL.PRODUCT	1	No Quantity							104			0
S3	2000	2000	2000	2	0	2	Export	203	Czechia	CZE	268	Georgia	GEO								33	PETROLEUM,PETROL.PRODUCT	1	No Quantity							8634			0
S3	2000	2000	2000	2	0	2	Export	203	Czechia	CZE	276	Germany	DEU								33	PETROLEUM,PETROL.PRODUCT	1	No Quantity							113920380			0
S3	2000	2000	2000	2	0	2	Export	203	Czechia	CZE	288	Ghana	GHA								33	PETROLEUM,PETROL.PRODUCT	1	No Quantity							9026			0
S3	2000	2000	2000	2	0	2	Export	203	Czechia	CZE	300	Greece	GRC								33	PETROLEUM,PETROL.PRODUCT	1	No Quantity							3003388			0
S3	2000	2000	2000	2	0	2	Export	203	Czechia	CZE	348	Hungary	HUN								33	PETROLEUM,PETROL.PRODUCT	1	No Quantity							19299265			0
S3	2000	2000	2000	2	0	2	Export	203	Czechia	CZE	352	Iceland	ISL								33	PETROLEUM,PETROL.PRODUCT	1	No Quantity							2044			0
S3	2000	2000	2000	2	0	2	Export	203	Czechia	CZE	364	Iran	IRN								33	PETROLEUM,PETROL.PRODUCT	1	No Quantity							27484			0
S3	2000	2000	2000	2	0	2	Export	203	Czechia	CZE	372	Ireland	IRL								33	PETROLEUM,PETROL.PRODUCT	1	No Quantity							9170			0
S3	2000	2000	2000	2	0	2	Export	203	Czechia	CZE	376	Israel	ISR								33	PETROLEUM,PETROL.PRODUCT	1	No Quantity							19838			0
S3	2000	2000	2000	2	0	2	Export	203	Czechia	CZE	381	Italy	ITA								33	PETROLEUM,PETROL.PRODUCT	1	No Quantity							8768203			0
S3	2000	2000	2000	2	0	2	Export	203	Czechia	CZE	392	Japan	JPN								33	PETROLEUM,PETROL.PRODUCT	1	No Quantity							6046			0
S3	2000	2000	2000	2	0	2	Export	203	Czechia	CZE	398	Kazakhstan	KAZ								33	PETROLEUM,PETROL.PRODUCT	1	No Quantity							7577			0
S3	2000	2000	2000	2	0	2	Export	203	Czechia	CZE	400	Jordan	JOR								33	PETROLEUM,PETROL.PRODUCT	1	No Quantity							8351			0
S3	2000	2000	2000	2	0	2	Export	203	Czechia	CZE	428	Latvia	LVA								33	PETROLEUM,PETROL.PRODUCT	1	No Quantity							9060			0
S3	2000	2000	2000	2	0	2	Export	203	Czechia	CZE	434	Libya	LBY								33	PETROLEUM,PETROL.PRODUCT	1	No Quantity							546			0
S3	2000	2000	2000	2	0	2	Export	203	Czechia	CZE	440	Lithuania	LTU								33	PETROLEUM,PETROL.PRODUCT	1	No Quantity							337334			0
S3	2000	2000	2000	2	0	2	Export	203	Czechia	CZE	442	Luxembourg	LUX								33	PETROLEUM,PETROL.PRODUCT	1	No Quantity							18485			0
S3	2000	2000	2000	2	0	2	Export	203	Czechia	CZE	450	Madagascar	MDG								33	PETROLEUM,PETROL.PRODUCT	1	No Quantity							3081			0
S3	2000	2000	2000	2	0	2	Export	203	Czechia	CZE	490	Other Asia, nes									33	PETROLEUM,PETROL.PRODUCT	1	No Quantity							255903			0
S3	2000	2000	2000	2	0	2	Export	203	Czechia	CZE	496	Mongolia	MNG								33	PETROLEUM,PETROL.PRODUCT	1	No Quantity							2468			0
S3	2000	2000	2000	2	0	2	Export	203	Czechia	CZE	498	Rep. of Moldova	MDA								33	PETROLEUM,PETROL.PRODUCT	1	No Quantity							1182			0
S3	2000	2000	2000	2	0	2	Export	203	Czechia	CZE	504	Morocco	MAR								33	PETROLEUM,PETROL.PRODUCT	1	No Quantity							692			0
S3	2000	2000	2000	2	0	2	Export	203	Czechia	CZE	528	Netherlands	NLD								33	PETROLEUM,PETROL.PRODUCT	1	No Quantity							1374250			0
S3	2000	2000	2000	2	0	2	Export	203	Czechia	CZE	554	New Zealand	NZL								33	PETROLEUM,PETROL.PRODUCT	1	No Quantity							371			0
S3	2000	2000	2000	2	0	2	Export	203	Czechia	CZE	566	Nigeria	NGA								33	PETROLEUM,PETROL.PRODUCT	1	No Quantity							890			0
S3	2000	2000	2000	2	0	2	Export	203	Czechia	CZE	579	Norway	NOR								33	PETROLEUM,PETROL.PRODUCT	1	No Quantity							6509			0
S3	2000	2000	2000	2	0	2	Export	203	Czechia	CZE	604	Peru	PER								33	PETROLEUM,PETROL.PRODUCT	1	No Quantity							142			0
S3	2000	2000	2000	2	0	2	Export	203	Czechia	CZE	616	Poland	POL								33	PETROLEUM,PETROL.PRODUCT	1	No Quantity							61222519			0
S3	2000	2000	2000	2	0	2	Export	203	Czechia	CZE	620	Portugal	PRT								33	PETROLEUM,PETROL.PRODUCT	1	No Quantity							1137			0
S3	2000	2000	2000	2	0	2	Export	203	Czechia	CZE	642	Romania	ROU								33	PETROLEUM,PETROL.PRODUCT	1	No Quantity							582761			0
S3	2000	2000	2000	2	0	2	Export	203	Czechia	CZE	643	Russian Federation	RUS								33	PETROLEUM,PETROL.PRODUCT	1	No Quantity							1784759			0
S3	2000	2000	2000	2	0	2	Export	203	Czechia	CZE	682	Saudi Arabia	SAU								33	PETROLEUM,PETROL.PRODUCT	1	No Quantity							681			0
S3	2000	2000	2000	2	0	2	Export	203	Czechia	CZE	699	India	IND								33	PETROLEUM,PETROL.PRODUCT	1	No Quantity							1102802			0
S3	2000	2000	2000	2	0	2	Export	203	Czechia	CZE	702	Singapore	SGP								33	PETROLEUM,PETROL.PRODUCT	1	No Quantity							693			0
S3	2000	2000	2000	2	0	2	Export	203	Czechia	CZE	703	Slovakia	SVK								33	PETROLEUM,PETROL.PRODUCT	1	No Quantity							22718976			0
S3	2000	2000	2000	2	0	2	Export	203	Czechia	CZE	704	Viet Nam	VNM								33	PETROLEUM,PETROL.PRODUCT	1	No Quantity							119			0
S3	2000	2000	2000	2	0	2	Export	203	Czechia	CZE	705	Slovenia	SVN								33	PETROLEUM,PETROL.PRODUCT	1	No Quantity							1361956			0
S3	2000	2000	2000	2	0	2	Export	203	Czechia	CZE	710	South Africa	ZAF								33	PETROLEUM,PETROL.PRODUCT	1	No Quantity							4			0
S3	2000	2000	2000	2	0	2	Export	203	Czechia	CZE	724	Spain	ESP								33	PETROLEUM,PETROL.PRODUCT	1	No Quantity							3997823			0
S3	2000	2000	2000	2	0	2	Export	203	Czechia	CZE	736	Fmr Sudan	SDN								33	PETROLEUM,PETROL.PRODUCT	1	No Quantity							4627			0
S3	2000	2000	2000	2	0	2	Export	203	Czechia	CZE	752	Sweden	SWE								33	PETROLEUM,PETROL.PRODUCT	1	No Quantity							695382			0
S3	2000	2000	2000	2	0	2	Export	203	Czechia	CZE	757	Switzerland	CHE								33	PETROLEUM,PETROL.PRODUCT	1	No Quantity							2018925			0
S3	2000	2000	2000	2	0	2	Export	203	Czechia	CZE	760	Syria	SYR								33	PETROLEUM,PETROL.PRODUCT	1	No Quantity							20			0
S3	2000	2000	2000	2	0	2	Export	203	Czechia	CZE	784	United Arab Emirates	ARE								33	PETROLEUM,PETROL.PRODUCT	1	No Quantity							3568			0
S3	2000	2000	2000	2	0	2	Export	203	Czechia	CZE	788	Tunisia	TUN								33	PETROLEUM,PETROL.PRODUCT	1	No Quantity							293329			0
S3	2000	2000	2000	2	0	2	Export	203	Czechia	CZE	792	Turkey	TUR								33	PETROLEUM,PETROL.PRODUCT	1	No Quantity							3622362			0
S3	2000	2000	2000	2	0	2	Export	203	Czechia	CZE	795	Turkmenistan	TKM								33	PETROLEUM,PETROL.PRODUCT	1	No Quantity							3753			0
S3	2000	2000	2000	2	0	2	Export	203	Czechia	CZE	804	Ukraine	UKR								33	PETROLEUM,PETROL.PRODUCT	1	No Quantity							3846147			0
S3	2000	2000	2000	2	0	2	Export	203	Czechia	CZE	807	North Macedonia	MKD								33	PETROLEUM,PETROL.PRODUCT	1	No Quantity							259819			0
S3	2000	2000	2000	2	0	2	Export	203	Czechia	CZE	818	Egypt	EGY								33	PETROLEUM,PETROL.PRODUCT	1	No Quantity							65638			0
S3	2000	2000	2000	2	0	2	Export	203	Czechia	CZE	826	United Kingdom	GBR								33	PETROLEUM,PETROL.PRODUCT	1	No Quantity							4901721			0
S3	2000	2000	2000	2	0	2	Export	203	Czechia	CZE	838	Free Zones									33	PETROLEUM,PETROL.PRODUCT	1	No Quantity							11284			0
S3	2000	2000	2000	2	0	2	Export	203	Czechia	CZE	842	USA	USA								33	PETROLEUM,PETROL.PRODUCT	1	No Quantity							173790			0
S3	2000	2000	2000	2	0	2	Export	203	Czechia	CZE	860	Uzbekistan	UZB								33	PETROLEUM,PETROL.PRODUCT	1	No Quantity							388			0
S3	2000	2000	2000	2	0	2	Export	203	Czechia	CZE	887	Yemen	YEM								33	PETROLEUM,PETROL.PRODUCT	1	No Quantity							9791			0
S3	2000	2000	2000	2	0	2	Export	203	Czechia	CZE	891	Serbia and Montenegro	SCG								33	PETROLEUM,PETROL.PRODUCT	1	No Quantity							625113			0
S3	2000	2000	2000	2	0	2	Export	203	Czechia	CZE	0	World	WLD								34	GAS,NATURAL,MANUFACTURED	1	No Quantity							5856385			0
S3	2000	2000	2000	2	0	2	Export	203	Czechia	CZE	40	Austria	AUT								34	GAS,NATURAL,MANUFACTURED	1	No Quantity							313934			0
S3	2000	2000	2000	2	0	2	Export	203	Czechia	CZE	56	Belgium	BEL								34	GAS,NATURAL,MANUFACTURED	1	No Quantity							30311			0
S3	2000	2000	2000	2	0	2	Export	203	Czechia	CZE	100	Bulgaria	BGR								34	GAS,NATURAL,MANUFACTURED	1	No Quantity							444			0
S3	2000	2000	2000	2	0	2	Export	203	Czechia	CZE	251	France	FRA								34	GAS,NATURAL,MANUFACTURED	1	No Quantity							13082			0
S3	2000	2000	2000	2	0	2	Export	203	Czechia	CZE	276	Germany	DEU								34	GAS,NATURAL,MANUFACTURED	1	No Quantity							293647			0
S3	2000	2000	2000	2	0	2	Export	203	Czechia	CZE	348	Hungary	HUN								34	GAS,NATURAL,MANUFACTURED	1	No Quantity							933793			0
S3	2000	2000	2000	2	0	2	Export	203	Czechia	CZE	440	Lithuania	LTU								34	GAS,NATURAL,MANUFACTURED	1	No Quantity							105			0
S3	2000	2000	2000	2	0	2	Export	203	Czechia	CZE	528	Netherlands	NLD								34	GAS,NATURAL,MANUFACTURED	1	No Quantity							27951			0
S3	2000	2000	2000	2	0	2	Export	203	Czechia	CZE	616	Poland	POL								34	GAS,NATURAL,MANUFACTURED	1	No Quantity							1981710			0
S3	2000	2000	2000	2	0	2	Export	203	Czechia	CZE	642	Romania	ROU								34	GAS,NATURAL,MANUFACTURED	1	No Quantity							750746			0
S3	2000	2000	2000	2	0	2	Export	203	Czechia	CZE	703	Slovakia	SVK								34	GAS,NATURAL,MANUFACTURED	1	No Quantity							1508905			0
S3	2000	2000	2000	2	0	2	Export	203	Czechia	CZE	757	Switzerland	CHE								34	GAS,NATURAL,MANUFACTURED	1	No Quantity							323			0
S3	2000	2000	2000	2	0	2	Export	203	Czechia	CZE	804	Ukraine	UKR								34	GAS,NATURAL,MANUFACTURED	1	No Quantity							877			0
S3	2000	2000	2000	2	0	2	Export	203	Czechia	CZE	826	United Kingdom	GBR								34	GAS,NATURAL,MANUFACTURED	1	No Quantity							557			0
S3	2000	2000	2000	2	0	2	Export	203	Czechia	CZE	0	World	WLD								35	ELECTRIC CURRENT	1	No Quantity							182878998			0
S3	2000	2000	2000	2	0	2	Export	203	Czechia	CZE	40	Austria	AUT								35	ELECTRIC CURRENT	1	No Quantity							5517076			0
S3	2000	2000	2000	2	0	2	Export	203	Czechia	CZE	276	Germany	DEU								35	ELECTRIC CURRENT	1	No Quantity							145969421			0
S3	2000	2000	2000	2	0	2	Export	203	Czechia	CZE	381	Italy	ITA								35	ELECTRIC CURRENT	1	No Quantity							4676243			0
S3	2000	2000	2000	2	0	2	Export	203	Czechia	CZE	616	Poland	POL								35	ELECTRIC CURRENT	1	No Quantity							7198			0
S3	2000	2000	2000	2	0	2	Export	203	Czechia	CZE	703	Slovakia	SVK								35	ELECTRIC CURRENT	1	No Quantity							3976518			0
S3	2000	2000	2000	2	0	2	Export	203	Czechia	CZE	757	Switzerland	CHE								35	ELECTRIC CURRENT	1	No Quantity							22732542			0
S3	2000	2000	2000	2	0	2	Export	203	Czechia	CZE	0	World	WLD								41	ANIMAL OILS AND FATS	1	No Quantity							989502			0
S3	2000	2000	2000	2	0	2	Export	203	Czechia	CZE	40	Austria	AUT								41	ANIMAL OILS AND FATS	1	No Quantity							19			0
S3	2000	2000	2000	2	0	2	Export	203	Czechia	CZE	56	Belgium	BEL								41	ANIMAL OILS AND FATS	1	No Quantity							552698			0
S3	2000	2000	2000	2	0	2	Export	203	Czechia	CZE	70	Bosnia Herzegovina	BIH								41	ANIMAL OILS AND FATS	1	No Quantity							478			0
S3	2000	2000	2000	2	0	2	Export	203	Czechia	CZE	191	Croatia	HRV								41	ANIMAL OILS AND FATS	1	No Quantity							12759			0
S3	2000	2000	2000	2	0	2	Export	203	Czechia	CZE	208	Denmark	DNK								41	ANIMAL OILS AND FATS	1	No Quantity							8158			0
S3	2000	2000	2000	2	0	2	Export	203	Czechia	CZE	251	France	FRA								41	ANIMAL OILS AND FATS	1	No Quantity							211317			0
S3	2000	2000	2000	2	0	2	Export	203	Czechia	CZE	276	Germany	DEU								41	ANIMAL OILS AND FATS	1	No Quantity							4385			0
S3	2000	2000	2000	2	0	2	Export	203	Czechia	CZE	348	Hungary	HUN								41	ANIMAL OILS AND FATS	1	No Quantity							43			0
S3	2000	2000	2000	2	0	2	Export	203	Czechia	CZE	528	Netherlands	NLD								41	ANIMAL OILS AND FATS	1	No Quantity							7732			0
S3	2000	2000	2000	2	0	2	Export	203	Czechia	CZE	616	Poland	POL								41	ANIMAL OILS AND FATS	1	No Quantity							47900			0
S3	2000	2000	2000	2	0	2	Export	203	Czechia	CZE	703	Slovakia	SVK								41	ANIMAL OILS AND FATS	1	No Quantity							31586			0
S3	2000	2000	2000	2	0	2	Export	203	Czechia	CZE	788	Tunisia	TUN								41	ANIMAL OILS AND FATS	1	No Quantity							15			0
S3	2000	2000	2000	2	0	2	Export	203	Czechia	CZE	826	United Kingdom	GBR								41	ANIMAL OILS AND FATS	1	No Quantity							112412			0
S3	2000	2000	2000	2	0	2	Export	203	Czechia	CZE	0	World	WLD								42	FIXED VEG. FATS AND OILS	1	No Quantity							19858851			0
S3	2000	2000	2000	2	0	2	Export	203	Czechia	CZE	40	Austria	AUT								42	FIXED VEG. FATS AND OILS	1	No Quantity							24760			0
S3	2000	2000	2000	2	0	2	Export	203	Czechia	CZE	70	Bosnia Herzegovina	BIH								42	FIXED VEG. FATS AND OILS	1	No Quantity							916910			0
S3	2000	2000	2000	2	0	2	Export	203	Czechia	CZE	124	Canada	CAN								42	FIXED VEG. FATS AND OILS	1	No Quantity							139726			0
S3	2000	2000	2000	2	0	2	Export	203	Czechia	CZE	191	Croatia	HRV								42	FIXED VEG. FATS AND OILS	1	No Quantity							406156			0
S3	2000	2000	2000	2	0	2	Export	203	Czechia	CZE	196	Cyprus	CYP								42	FIXED VEG. FATS AND OILS	1	No Quantity							58			0
S3	2000	2000	2000	2	0	2	Export	203	Czechia	CZE	231	Ethiopia	ETH								42	FIXED VEG. FATS AND OILS	1	No Quantity							72575			0
S3	2000	2000	2000	2	0	2	Export	203	Czechia	CZE	233	Estonia	EST								42	FIXED VEG. FATS AND OILS	1	No Quantity							75			0
S3	2000	2000	2000	2	0	2	Export	203	Czechia	CZE	251	France	FRA								42	FIXED VEG. FATS AND OILS	1	No Quantity							10533			0
S3	2000	2000	2000	2	0	2	Export	203	Czechia	CZE	276	Germany	DEU								42	FIXED VEG. FATS AND OILS	1	No Quantity							131739			0
S3	2000	2000	2000	2	0	2	Export	203	Czechia	CZE	348	Hungary	HUN								42	FIXED VEG. FATS AND OILS	1	No Quantity							4650994			0
S3	2000	2000	2000	2	0	2	Export	203	Czechia	CZE	428	Latvia	LVA								42	FIXED VEG. FATS AND OILS	1	No Quantity							27564			0
S3	2000	2000	2000	2	0	2	Export	203	Czechia	CZE	440	Lithuania	LTU								42	FIXED VEG. FATS AND OILS	1	No Quantity							140312			0
S3	2000	2000	2000	2	0	2	Export	203	Czechia	CZE	496	Mongolia	MNG								42	FIXED VEG. FATS AND OILS	1	No Quantity							425			0
S3	2000	2000	2000	2	0	2	Export	203	Czechia	CZE	498	Rep. of Moldova	MDA								42	FIXED VEG. FATS AND OILS	1	No Quantity							5089			0
S3	2000	2000	2000	2	0	2	Export	203	Czechia	CZE	528	Netherlands	NLD								42	FIXED VEG. FATS AND OILS	1	No Quantity							18			0
S3	2000	2000	2000	2	0	2	Export	203	Czechia	CZE	616	Poland	POL								42	FIXED VEG. FATS AND OILS	1	No Quantity							825478			0
S3	2000	2000	2000	2	0	2	Export	203	Czechia	CZE	642	Romania	ROU								42	FIXED VEG. FATS AND OILS	1	No Quantity							16785			0
S3	2000	2000	2000	2	0	2	Export	203	Czechia	CZE	643	Russian Federation	RUS								42	FIXED VEG. FATS AND OILS	1	No Quantity							2862			0
S3	2000	2000	2000	2	0	2	Export	203	Czechia	CZE	703	Slovakia	SVK								42	FIXED VEG. FATS AND OILS	1	No Quantity							11762311			0
S3	2000	2000	2000	2	0	2	Export	203	Czechia	CZE	705	Slovenia	SVN								42	FIXED VEG. FATS AND OILS	1	No Quantity							484188			0
S3	2000	2000	2000	2	0	2	Export	203	Czechia	CZE	752	Sweden	SWE								42	FIXED VEG. FATS AND OILS	1	No Quantity							2189			0
S3	2000	2000	2000	2	0	2	Export	203	Czechia	CZE	757	Switzerland	CHE								42	FIXED VEG. FATS AND OILS	1	No Quantity							186818			0
S3	2000	2000	2000	2	0	2	Export	203	Czechia	CZE	804	Ukraine	UKR								42	FIXED VEG. FATS AND OILS	1	No Quantity							793			0
S3	2000	2000	2000	2	0	2	Export	203	Czechia	CZE	826	United Kingdom	GBR								42	FIXED VEG. FATS AND OILS	1	No Quantity							14649			0
S3	2000	2000	2000	2	0	2	Export	203	Czechia	CZE	860	Uzbekistan	UZB								42	FIXED VEG. FATS AND OILS	1	No Quantity							32816			0
S3	2000	2000	2000	2	0	2	Export	203	Czechia	CZE	891	Serbia and Montenegro	SCG								42	FIXED VEG. FATS AND OILS	1	No Quantity							3028			0
S3	2000	2000	2000	2	0	2	Export	204	Benin	BEN	0	World	WLD								42	FIXED VEG. FATS AND OILS	1	No Quantity							933425			0
S3	2000	2000	2000	2	0	2	Export	204	Benin	BEN	56	Belgium	BEL								42	FIXED VEG. FATS AND OILS	1	No Quantity							566			0
S3	2000	2000	2000	2	0	2	Export	204	Benin	BEN	566	Nigeria	NGA								42	FIXED VEG. FATS AND OILS	1	No Quantity							922263			0
S3	2000	2000	2000	2	0	2	Export	204	Benin	BEN	842	USA	USA								42	FIXED VEG. FATS AND OILS	1	No Quantity							2862			0
S3	2000	2000	2000	2	0	2	Export	204	Benin	BEN	854	Burkina Faso	BFA								42	FIXED VEG. FATS AND OILS	1	No Quantity							7734			0
S3	2000	2000	2000	2	0	2	Export	203	Czechia	CZE	0	World	WLD								43	ANIMAL,VEG.FATS,OILS,NES	1	No Quantity							11637181			0
S3	2000	2000	2000	2	0	2	Export	203	Czechia	CZE	40	Austria	AUT								43	ANIMAL,VEG.FATS,OILS,NES	1	No Quantity							1148290			0
S3	2000	2000	2000	2	0	2	Export	203	Czechia	CZE	56	Belgium	BEL								43	ANIMAL,VEG.FATS,OILS,NES	1	No Quantity							12586			0
S3	2000	2000	2000	2	0	2	Export	203	Czechia	CZE	70	Bosnia Herzegovina	BIH								43	ANIMAL,VEG.FATS,OILS,NES	1	No Quantity							14920			0
S3	2000	2000	2000	2	0	2	Export	203	Czechia	CZE	100	Bulgaria	BGR								43	ANIMAL,VEG.FATS,OILS,NES	1	No Quantity							82944			0
S3	2000	2000	2000	2	0	2	Export	203	Czechia	CZE	112	Belarus	BLR								43	ANIMAL,VEG.FATS,OILS,NES	1	No Quantity							10184			0
S3	2000	2000	2000	2	0	2	Export	203	Czechia	CZE	191	Croatia	HRV								43	ANIMAL,VEG.FATS,OILS,NES	1	No Quantity							17998			0
S3	2000	2000	2000	2	0	2	Export	203	Czechia	CZE	208	Denmark	DNK								43	ANIMAL,VEG.FATS,OILS,NES	1	No Quantity							39811			0
S3	2000	2000	2000	2	0	2	Export	203	Czechia	CZE	251	France	FRA								43	ANIMAL,VEG.FATS,OILS,NES	1	No Quantity							187508			0
S3	2000	2000	2000	2	0	2	Export	203	Czechia	CZE	276	Germany	DEU								43	ANIMAL,VEG.FATS,OILS,NES	1	No Quantity							5405260			0
S3	2000	2000	2000	2	0	2	Export	203	Czechia	CZE	348	Hungary	HUN								43	ANIMAL,VEG.FATS,OILS,NES	1	No Quantity							184283			0
S3	2000	2000	2000	2	0	2	Export	203	Czechia	CZE	381	Italy	ITA								43	ANIMAL,VEG.FATS,OILS,NES	1	No Quantity							237746			0
S3	2000	2000	2000	2	0	2	Export	203	Czechia	CZE	528	Netherlands	NLD								43	ANIMAL,VEG.FATS,OILS,NES	1	No Quantity							231251			0
S3	2000	2000	2000	2	0	2	Export	203	Czechia	CZE	616	Poland	POL								43	ANIMAL,VEG.FATS,OILS,NES	1	No Quantity							2572534			0
S3	2000	2000	2000	2	0	2	Export	203	Czechia	CZE	642	Romania	ROU								43	ANIMAL,VEG.FATS,OILS,NES	1	No Quantity							5			0
S3	2000	2000	2000	2	0	2	Export	203	Czechia	CZE	643	Russian Federation	RUS								43	ANIMAL,VEG.FATS,OILS,NES	1	No Quantity							13809			0
S3	2000	2000	2000	2	0	2	Export	203	Czechia	CZE	703	Slovakia	SVK								43	ANIMAL,VEG.FATS,OILS,NES	1	No Quantity							1041821			0
S3	2000	2000	2000	2	0	2	Export	203	Czechia	CZE	705	Slovenia	SVN								43	ANIMAL,VEG.FATS,OILS,NES	1	No Quantity							296700			0
S3	2000	2000	2000	2	0	2	Export	203	Czechia	CZE	752	Sweden	SWE								43	ANIMAL,VEG.FATS,OILS,NES	1	No Quantity							6341			0
S3	2000	2000	2000	2	0	2	Export	203	Czechia	CZE	762	Tajikistan	TJK								43	ANIMAL,VEG.FATS,OILS,NES	1	No Quantity							31			0
S3	2000	2000	2000	2	0	2	Export	203	Czechia	CZE	792	Turkey	TUR								43	ANIMAL,VEG.FATS,OILS,NES	1	No Quantity							21690			0
S3	2000	2000	2000	2	0	2	Export	203	Czechia	CZE	804	Ukraine	UKR								43	ANIMAL,VEG.FATS,OILS,NES	1	No Quantity							12589			0
S3	2000	2000	2000	2	0	2	Export	203	Czechia	CZE	826	United Kingdom	GBR								43	ANIMAL,VEG.FATS,OILS,NES	1	No Quantity							5			0
S3	2000	2000	2000	2	0	2	Export	203	Czechia	CZE	891	Serbia and Montenegro	SCG								43	ANIMAL,VEG.FATS,OILS,NES	1	No Quantity							98877			0
S3	2000	2000	2000	2	0	2	Export	203	Czechia	CZE	0	World	WLD								51	ORGANIC CHEMICALS	1	No Quantity							515054672			0
S3	2000	2000	2000	2	0	2	Export	203	Czechia	CZE	31	Azerbaijan	AZE								51	ORGANIC CHEMICALS	1	No Quantity							5622			0
S3	2000	2000	2000	2	0	2	Export	203	Czechia	CZE	32	Argentina	ARG								51	ORGANIC CHEMICALS	1	No Quantity							189391			0
S3	2000	2000	2000	2	0	2	Export	203	Czechia	CZE	36	Australia	AUS								51	ORGANIC CHEMICALS	1	No Quantity							416622			0
S3	2000	2000	2000	2	0	2	Export	203	Czechia	CZE	40	Austria	AUT								51	ORGANIC CHEMICALS	1	No Quantity							7783747			0
S3	2000	2000	2000	2	0	2	Export	203	Czechia	CZE	51	Armenia	ARM								51	ORGANIC CHEMICALS	1	No Quantity							84			0
S3	2000	2000	2000	2	0	2	Export	203	Czechia	CZE	56	Belgium	BEL								51	ORGANIC CHEMICALS	1	No Quantity							18323119			0
S3	2000	2000	2000	2	0	2	Export	203	Czechia	CZE	70	Bosnia Herzegovina	BIH								51	ORGANIC CHEMICALS	1	No Quantity							2367			0
S3	2000	2000	2000	2	0	2	Export	203	Czechia	CZE	76	Brazil	BRA								51	ORGANIC CHEMICALS	1	No Quantity							397742			0
S3	2000	2000	2000	2	0	2	Export	203	Czechia	CZE	92	Br. Virgin Isds	VGB								51	ORGANIC CHEMICALS	1	No Quantity							48051			0
S3	2000	2000	2000	2	0	2	Export	203	Czechia	CZE	100	Bulgaria	BGR								51	ORGANIC CHEMICALS	1	No Quantity							568888			0
S3	2000	2000	2000	2	0	2	Export	203	Czechia	CZE	112	Belarus	BLR								51	ORGANIC CHEMICALS	1	No Quantity							465914			0
S3	2000	2000	2000	2	0	2	Export	203	Czechia	CZE	124	Canada	CAN								51	ORGANIC CHEMICALS	1	No Quantity							2198280			0
S3	2000	2000	2000	2	0	2	Export	203	Czechia	CZE	144	Sri Lanka	LKA								51	ORGANIC CHEMICALS	1	No Quantity							187			0
S3	2000	2000	2000	2	0	2	Export	203	Czechia	CZE	152	Chile	CHL								51	ORGANIC CHEMICALS	1	No Quantity							11055			0
S3	2000	2000	2000	2	0	2	Export	203	Czechia	CZE	156	China	CHN								51	ORGANIC CHEMICALS	1	No Quantity							6082632			0
S3	2000	2000	2000	2	0	2	Export	203	Czechia	CZE	188	Costa Rica	CRI								51	ORGANIC CHEMICALS	1	No Quantity							725			0
S3	2000	2000	2000	2	0	2	Export	203	Czechia	CZE	191	Croatia	HRV								51	ORGANIC CHEMICALS	1	No Quantity							627994			0
S3	2000	2000	2000	2	0	2	Export	203	Czechia	CZE	196	Cyprus	CYP								51	ORGANIC CHEMICALS	1	No Quantity							10379			0
S3	2000	2000	2000	2	0	2	Export	203	Czechia	CZE	208	Denmark	DNK								51	ORGANIC CHEMICALS	1	No Quantity							3626088			0
S3	2000	2000	2000	2	0	2	Export	203	Czechia	CZE	218	Ecuador	ECU								51	ORGANIC CHEMICALS	1	No Quantity							200			0
S3	2000	2000	2000	2	0	2	Export	203	Czechia	CZE	233	Estonia	EST								51	ORGANIC CHEMICALS	1	No Quantity							4659			0
S3	2000	2000	2000	2	0	2	Export	203	Czechia	CZE	246	Finland	FIN								51	ORGANIC CHEMICALS	1	No Quantity							3309922			0
S3	2000	2000	2000	2	0	2	Export	203	Czechia	CZE	251	France	FRA								51	ORGANIC CHEMICALS	1	No Quantity							23083756			0
S3	2000	2000	2000	2	0	2	Export	203	Czechia	CZE	276	Germany	DEU								51	ORGANIC CHEMICALS	1	No Quantity							118372050			0
S3	2000	2000	2000	2	0	2	Export	203	Czechia	CZE	300	Greece	GRC								51	ORGANIC CHEMICALS	1	No Quantity							683098			0
S3	2000	2000	2000	2	0	2	Export	203	Czechia	CZE	344	China, Hong Kong SAR	HKG								51	ORGANIC CHEMICALS	1	No Quantity							32136			0
S3	2000	2000	2000	2	0	2	Export	203	Czechia	CZE	348	Hungary	HUN								51	ORGANIC CHEMICALS	1	No Quantity							36139300			0
S3	2000	2000	2000	2	0	2	Export	203	Czechia	CZE	352	Iceland	ISL								51	ORGANIC CHEMICALS	1	No Quantity							27989			0
S3	2000	2000	2000	2	0	2	Export	203	Czechia	CZE	360	Indonesia	IDN								51	ORGANIC CHEMICALS	1	No Quantity							2104			0
S3	2000	2000	2000	2	0	2	Export	203	Czechia	CZE	364	Iran	IRN								51	ORGANIC CHEMICALS	1	No Quantity							24121			0
S3	2000	2000	2000	2	0	2	Export	203	Czechia	CZE	372	Ireland	IRL								51	ORGANIC CHEMICALS	1	No Quantity							819928			0
S3	2000	2000	2000	2	0	2	Export	203	Czechia	CZE	376	Israel	ISR								51	ORGANIC CHEMICALS	1	No Quantity							197027			0
S3	2000	2000	2000	2	0	2	Export	203	Czechia	CZE	381	Italy	ITA								51	ORGANIC CHEMICALS	1	No Quantity							36579143			0
S3	2000	2000	2000	2	0	2	Export	203	Czechia	CZE	392	Japan	JPN								51	ORGANIC CHEMICALS	1	No Quantity							2485017			0
S3	2000	2000	2000	2	0	2	Export	203	Czechia	CZE	408	Dem. People's Rep. of Korea	PRK								51	ORGANIC CHEMICALS	1	No Quantity							28369			0
S3	2000	2000	2000	2	0	2	Export	203	Czechia	CZE	410	Rep. of Korea	KOR								51	ORGANIC CHEMICALS	1	No Quantity							3883770			0
S3	2000	2000	2000	2	0	2	Export	203	Czechia	CZE	428	Latvia	LVA								51	ORGANIC CHEMICALS	1	No Quantity							32166			0
S3	2000	2000	2000	2	0	2	Export	203	Czechia	CZE	440	Lithuania	LTU								51	ORGANIC CHEMICALS	1	No Quantity							115793			0
S3	2000	2000	2000	2	0	2	Export	203	Czechia	CZE	446	China, Macao SAR	MAC								51	ORGANIC CHEMICALS	1	No Quantity							31924			0
S3	2000	2000	2000	2	0	2	Export	203	Czechia	CZE	458	Malaysia	MYS								51	ORGANIC CHEMICALS	1	No Quantity							6509			0
S3	2000	2000	2000	2	0	2	Export	203	Czechia	CZE	470	Malta	MLT								51	ORGANIC CHEMICALS	1	No Quantity							15609			0
S3	2000	2000	2000	2	0	2	Export	203	Czechia	CZE	484	Mexico	MEX								51	ORGANIC CHEMICALS	1	No Quantity							213834			0
S3	2000	2000	2000	2	0	2	Export	203	Czechia	CZE	490	Other Asia, nes									51	ORGANIC CHEMICALS	1	No Quantity							9574554			0
S3	2000	2000	2000	2	0	2	Export	203	Czechia	CZE	496	Mongolia	MNG								51	ORGANIC CHEMICALS	1	No Quantity							24271			0
S3	2000	2000	2000	2	0	2	Export	203	Czechia	CZE	498	Rep. of Moldova	MDA								51	ORGANIC CHEMICALS	1	No Quantity							20087			0
S3	2000	2000	2000	2	0	2	Export	203	Czechia	CZE	528	Netherlands	NLD								51	ORGANIC CHEMICALS	1	No Quantity							23273583			0
S3	2000	2000	2000	2	0	2	Export	203	Czechia	CZE	554	New Zealand	NZL								51	ORGANIC CHEMICALS	1	No Quantity							11617			0
S3	2000	2000	2000	2	0	2	Export	203	Czechia	CZE	579	Norway	NOR								51	ORGANIC CHEMICALS	1	No Quantity							50926			0
S3	2000	2000	2000	2	0	2	Export	203	Czechia	CZE	586	Pakistan	PAK								51	ORGANIC CHEMICALS	1	No Quantity							17453			0
S3	2000	2000	2000	2	0	2	Export	203	Czechia	CZE	608	Philippines	PHL								51	ORGANIC CHEMICALS	1	No Quantity							42160			0
S3	2000	2000	2000	2	0	2	Export	203	Czechia	CZE	616	Poland	POL								51	ORGANIC CHEMICALS	1	No Quantity							45763466			0
S3	2000	2000	2000	2	0	2	Export	203	Czechia	CZE	620	Portugal	PRT								51	ORGANIC CHEMICALS	1	No Quantity							2530361			0
S3	2000	2000	2000	2	0	2	Export	203	Czechia	CZE	642	Romania	ROU								51	ORGANIC CHEMICALS	1	No Quantity							4411756			0
S3	2000	2000	2000	2	0	2	Export	203	Czechia	CZE	643	Russian Federation	RUS								51	ORGANIC CHEMICALS	1	No Quantity							746225			0
S3	2000	2000	2000	2	0	2	Export	203	Czechia	CZE	682	Saudi Arabia	SAU								51	ORGANIC CHEMICALS	1	No Quantity							512			0
S3	2000	2000	2000	2	0	2	Export	203	Czechia	CZE	699	India	IND								51	ORGANIC CHEMICALS	1	No Quantity							3153077			0
S3	2000	2000	2000	2	0	2	Export	203	Czechia	CZE	702	Singapore	SGP								51	ORGANIC CHEMICALS	1	No Quantity							334617			0
S3	2000	2000	2000	2	0	2	Export	203	Czechia	CZE	703	Slovakia	SVK								51	ORGANIC CHEMICALS	1	No Quantity							77560834			0
S3	2000	2000	2000	2	0	2	Export	203	Czechia	CZE	704	Viet Nam	VNM								51	ORGANIC CHEMICALS	1	No Quantity							193527			0
S3	2000	2000	2000	2	0	2	Export	203	Czechia	CZE	705	Slovenia	SVN								51	ORGANIC CHEMICALS	1	No Quantity							2151360			0
S3	2000	2000	2000	2	0	2	Export	203	Czechia	CZE	710	South Africa	ZAF								51	ORGANIC CHEMICALS	1	No Quantity							152135			0
S3	2000	2000	2000	2	0	2	Export	203	Czechia	CZE	724	Spain	ESP								51	ORGANIC CHEMICALS	1	No Quantity							4746198			0
S3	2000	2000	2000	2	0	2	Export	203	Czechia	CZE	752	Sweden	SWE								51	ORGANIC CHEMICALS	1	No Quantity							1072377			0
S3	2000	2000	2000	2	0	2	Export	203	Czechia	CZE	757	Switzerland	CHE								51	ORGANIC CHEMICALS	1	No Quantity							24463718			0
S3	2000	2000	2000	2	0	2	Export	203	Czechia	CZE	760	Syria	SYR								51	ORGANIC CHEMICALS	1	No Quantity							143486			0
S3	2000	2000	2000	2	0	2	Export	203	Czechia	CZE	764	Thailand	THA								51	ORGANIC CHEMICALS	1	No Quantity							106574			0
S3	2000	2000	2000	2	0	2	Export	203	Czechia	CZE	768	Togo	TGO								51	ORGANIC CHEMICALS	1	No Quantity							22871			0
S3	2000	2000	2000	2	0	2	Export	203	Czechia	CZE	792	Turkey	TUR								51	ORGANIC CHEMICALS	1	No Quantity							923656			0
S3	2000	2000	2000	2	0	2	Export	203	Czechia	CZE	804	Ukraine	UKR								51	ORGANIC CHEMICALS	1	No Quantity							5375501			0
S3	2000	2000	2000	2	0	2	Export	203	Czechia	CZE	807	North Macedonia	MKD								51	ORGANIC CHEMICALS	1	No Quantity							666270			0
S3	2000	2000	2000	2	0	2	Export	203	Czechia	CZE	818	Egypt	EGY								51	ORGANIC CHEMICALS	1	No Quantity							117785			0
S3	2000	2000	2000	2	0	2	Export	203	Czechia	CZE	826	United Kingdom	GBR								51	ORGANIC CHEMICALS	1	No Quantity							10682187			0
S3	2000	2000	2000	2	0	2	Export	203	Czechia	CZE	838	Free Zones									51	ORGANIC CHEMICALS	1	No Quantity							3147644			0
S3	2000	2000	2000	2	0	2	Export	203	Czechia	CZE	842	USA	USA								51	ORGANIC CHEMICALS	1	No Quantity							25930478			0
S3	2000	2000	2000	2	0	2	Export	203	Czechia	CZE	854	Burkina Faso	BFA								51	ORGANIC CHEMICALS	1	No Quantity							2274			0
S3	2000	2000	2000	2	0	2	Export	203	Czechia	CZE	860	Uzbekistan	UZB								51	ORGANIC CHEMICALS	1	No Quantity							59689			0
S3	2000	2000	2000	2	0	2	Export	203	Czechia	CZE	891	Serbia and Montenegro	SCG								51	ORGANIC CHEMICALS	1	No Quantity							734138			0
S3	2000	2000	2000	2	0	2	Export	204	Benin	BEN	0	World	WLD								51	ORGANIC CHEMICALS	1	No Quantity							28979			0
S3	2000	2000	2000	2	0	2	Export	204	Benin	BEN	251	France	FRA								51	ORGANIC CHEMICALS	1	No Quantity							16123			0
S3	2000	2000	2000	2	0	2	Export	204	Benin	BEN	266	Gabon	GAB								51	ORGANIC CHEMICALS	1	No Quantity							4118			0
S3	2000	2000	2000	2	0	2	Export	204	Benin	BEN	562	Niger	NER								51	ORGANIC CHEMICALS	1	No Quantity							8738			0
S3	2000	2000	2000	2	0	2	Export	203	Czechia	CZE	0	World	WLD								52	INORGANIC CHEMICALS	1	No Quantity							147105228			0
S3	2000	2000	2000	2	0	2	Export	203	Czechia	CZE	31	Azerbaijan	AZE								52	INORGANIC CHEMICALS	1	No Quantity							4441			0
S3	2000	2000	2000	2	0	2	Export	203	Czechia	CZE	32	Argentina	ARG								52	INORGANIC CHEMICALS	1	No Quantity							81632			0
S3	2000	2000	2000	2	0	2	Export	203	Czechia	CZE	36	Australia	AUS								52	INORGANIC CHEMICALS	1	No Quantity							1519502			0
S3	2000	2000	2000	2	0	2	Export	203	Czechia	CZE	40	Austria	AUT								52	INORGANIC CHEMICALS	1	No Quantity							8090281			0
S3	2000	2000	2000	2	0	2	Export	203	Czechia	CZE	44	Bahamas	BHS								52	INORGANIC CHEMICALS	1	No Quantity							12231			0
S3	2000	2000	2000	2	0	2	Export	203	Czechia	CZE	56	Belgium	BEL								52	INORGANIC CHEMICALS	1	No Quantity							766991			0
S3	2000	2000	2000	2	0	2	Export	203	Czechia	CZE	70	Bosnia Herzegovina	BIH								52	INORGANIC CHEMICALS	1	No Quantity							121407			0
S3	2000	2000	2000	2	0	2	Export	203	Czechia	CZE	92	Br. Virgin Isds	VGB								52	INORGANIC CHEMICALS	1	No Quantity							28974			0
S3	2000	2000	2000	2	0	2	Export	203	Czechia	CZE	100	Bulgaria	BGR								52	INORGANIC CHEMICALS	1	No Quantity							250290			0
S3	2000	2000	2000	2	0	2	Export	203	Czechia	CZE	112	Belarus	BLR								52	INORGANIC CHEMICALS	1	No Quantity							234378			0
S3	2000	2000	2000	2	0	2	Export	203	Czechia	CZE	124	Canada	CAN								52	INORGANIC CHEMICALS	1	No Quantity							4011295			0
S3	2000	2000	2000	2	0	2	Export	203	Czechia	CZE	152	Chile	CHL								52	INORGANIC CHEMICALS	1	No Quantity							432770			0
S3	2000	2000	2000	2	0	2	Export	203	Czechia	CZE	170	Colombia	COL								52	INORGANIC CHEMICALS	1	No Quantity							345199			0
S3	2000	2000	2000	2	0	2	Export	203	Czechia	CZE	178	Congo	COG								52	INORGANIC CHEMICALS	1	No Quantity							15			0
S3	2000	2000	2000	2	0	2	Export	203	Czechia	CZE	191	Croatia	HRV								52	INORGANIC CHEMICALS	1	No Quantity							141951			0
S3	2000	2000	2000	2	0	2	Export	203	Czechia	CZE	208	Denmark	DNK								52	INORGANIC CHEMICALS	1	No Quantity							237427			0
S3	2000	2000	2000	2	0	2	Export	203	Czechia	CZE	214	Dominican Rep.	DOM								52	INORGANIC CHEMICALS	1	No Quantity							7661			0
S3	2000	2000	2000	2	0	2	Export	203	Czechia	CZE	218	Ecuador	ECU								52	INORGANIC CHEMICALS	1	No Quantity							442063			0
S3	2000	2000	2000	2	0	2	Export	203	Czechia	CZE	222	El Salvador	SLV								52	INORGANIC CHEMICALS	1	No Quantity							23			0
S3	2000	2000	2000	2	0	2	Export	203	Czechia	CZE	231	Ethiopia	ETH								52	INORGANIC CHEMICALS	1	No Quantity							15759			0
S3	2000	2000	2000	2	0	2	Export	203	Czechia	CZE	233	Estonia	EST								52	INORGANIC CHEMICALS	1	No Quantity							57092			0
S3	2000	2000	2000	2	0	2	Export	203	Czechia	CZE	246	Finland	FIN								52	INORGANIC CHEMICALS	1	No Quantity							337244			0
S3	2000	2000	2000	2	0	2	Export	203	Czechia	CZE	251	France	FRA								52	INORGANIC CHEMICALS	1	No Quantity							9048132			0
S3	2000	2000	2000	2	0	2	Export	203	Czechia	CZE	268	Georgia	GEO								52	INORGANIC CHEMICALS	1	No Quantity							646			0
S3	2000	2000	2000	2	0	2	Export	203	Czechia	CZE	276	Germany	DEU								52	INORGANIC CHEMICALS	1	No Quantity							26877922			0
S3	2000	2000	2000	2	0	2	Export	203	Czechia	CZE	288	Ghana	GHA								52	INORGANIC CHEMICALS	1	No Quantity							410739			0
S3	2000	2000	2000	2	0	2	Export	203	Czechia	CZE	300	Greece	GRC								52	INORGANIC CHEMICALS	1	No Quantity							30540			0
S3	2000	2000	2000	2	0	2	Export	203	Czechia	CZE	340	Honduras	HND								52	INORGANIC CHEMICALS	1	No Quantity							1432			0
S3	2000	2000	2000	2	0	2	Export	203	Czechia	CZE	348	Hungary	HUN								52	INORGANIC CHEMICALS	1	No Quantity							2226489			0
S3	2000	2000	2000	2	0	2	Export	203	Czechia	CZE	360	Indonesia	IDN								52	INORGANIC CHEMICALS	1	No Quantity							514837			0
S3	2000	2000	2000	2	0	2	Export	203	Czechia	CZE	364	Iran	IRN								52	INORGANIC CHEMICALS	1	No Quantity							9549			0
S3	2000	2000	2000	2	0	2	Export	203	Czechia	CZE	372	Ireland	IRL								52	INORGANIC CHEMICALS	1	No Quantity							11357			0
S3	2000	2000	2000	2	0	2	Export	203	Czechia	CZE	376	Israel	ISR								52	INORGANIC CHEMICALS	1	No Quantity							11774			0
S3	2000	2000	2000	2	0	2	Export	203	Czechia	CZE	381	Italy	ITA								52	INORGANIC CHEMICALS	1	No Quantity							6615890			0
S3	2000	2000	2000	2	0	2	Export	203	Czechia	CZE	392	Japan	JPN								52	INORGANIC CHEMICALS	1	No Quantity							225259			0
S3	2000	2000	2000	2	0	2	Export	203	Czechia	CZE	398	Kazakhstan	KAZ								52	INORGANIC CHEMICALS	1	No Quantity							631			0
S3	2000	2000	2000	2	0	2	Export	203	Czechia	CZE	400	Jordan	JOR								52	INORGANIC CHEMICALS	1	No Quantity							16250			0
S3	2000	2000	2000	2	0	2	Export	203	Czechia	CZE	404	Kenya	KEN								52	INORGANIC CHEMICALS	1	No Quantity							13579			0
S3	2000	2000	2000	2	0	2	Export	203	Czechia	CZE	410	Rep. of Korea	KOR								52	INORGANIC CHEMICALS	1	No Quantity							378523			0
S3	2000	2000	2000	2	0	2	Export	203	Czechia	CZE	422	Lebanon	LBN								52	INORGANIC CHEMICALS	1	No Quantity							13348			0
S3	2000	2000	2000	2	0	2	Export	203	Czechia	CZE	428	Latvia	LVA								52	INORGANIC CHEMICALS	1	No Quantity							41549			0
S3	2000	2000	2000	2	0	2	Export	203	Czechia	CZE	440	Lithuania	LTU								52	INORGANIC CHEMICALS	1	No Quantity							224561			0
S3	2000	2000	2000	2	0	2	Export	203	Czechia	CZE	442	Luxembourg	LUX								52	INORGANIC CHEMICALS	1	No Quantity							106141			0
S3	2000	2000	2000	2	0	2	Export	203	Czechia	CZE	470	Malta	MLT								52	INORGANIC CHEMICALS	1	No Quantity							403			0
S3	2000	2000	2000	2	0	2	Export	203	Czechia	CZE	484	Mexico	MEX								52	INORGANIC CHEMICALS	1	No Quantity							1123			0
S3	2000	2000	2000	2	0	2	Export	203	Czechia	CZE	490	Other Asia, nes									52	INORGANIC CHEMICALS	1	No Quantity							4519			0
S3	2000	2000	2000	2	0	2	Export	203	Czechia	CZE	498	Rep. of Moldova	MDA								52	INORGANIC CHEMICALS	1	No Quantity							41249			0
S3	2000	2000	2000	2	0	2	Export	203	Czechia	CZE	504	Morocco	MAR								52	INORGANIC CHEMICALS	1	No Quantity							1597			0
S3	2000	2000	2000	2	0	2	Export	203	Czechia	CZE	528	Netherlands	NLD								52	INORGANIC CHEMICALS	1	No Quantity							1941980			0
S3	2000	2000	2000	2	0	2	Export	203	Czechia	CZE	579	Norway	NOR								52	INORGANIC CHEMICALS	1	No Quantity							57093			0
S3	2000	2000	2000	2	0	2	Export	203	Czechia	CZE	586	Pakistan	PAK								52	INORGANIC CHEMICALS	1	No Quantity							362024			0
S3	2000	2000	2000	2	0	2	Export	203	Czechia	CZE	604	Peru	PER								52	INORGANIC CHEMICALS	1	No Quantity							370146			0
S3	2000	2000	2000	2	0	2	Export	203	Czechia	CZE	616	Poland	POL								52	INORGANIC CHEMICALS	1	No Quantity							13947946			0
S3	2000	2000	2000	2	0	2	Export	203	Czechia	CZE	620	Portugal	PRT								52	INORGANIC CHEMICALS	1	No Quantity							1969			0
S3	2000	2000	2000	2	0	2	Export	203	Czechia	CZE	642	Romania	ROU								52	INORGANIC CHEMICALS	1	No Quantity							1019691			0
S3	2000	2000	2000	2	0	2	Export	203	Czechia	CZE	643	Russian Federation	RUS								52	INORGANIC CHEMICALS	1	No Quantity							20342917			0
S3	2000	2000	2000	2	0	2	Export	203	Czechia	CZE	682	Saudi Arabia	SAU								52	INORGANIC CHEMICALS	1	No Quantity							23618			0
S3	2000	2000	2000	2	0	2	Export	203	Czechia	CZE	694	Sierra Leone	SLE								52	INORGANIC CHEMICALS	1	No Quantity							969			0
S3	2000	2000	2000	2	0	2	Export	203	Czechia	CZE	699	India	IND								52	INORGANIC CHEMICALS	1	No Quantity							754999			0
S3	2000	2000	2000	2	0	2	Export	203	Czechia	CZE	702	Singapore	SGP								52	INORGANIC CHEMICALS	1	No Quantity							130996			0
S3	2000	2000	2000	2	0	2	Export	203	Czechia	CZE	703	Slovakia	SVK								52	INORGANIC CHEMICALS	1	No Quantity							22897545			0
S3	2000	2000	2000	2	0	2	Export	203	Czechia	CZE	704	Viet Nam	VNM								52	INORGANIC CHEMICALS	1	No Quantity							1478			0
S3	2000	2000	2000	2	0	2	Export	203	Czechia	CZE	705	Slovenia	SVN								52	INORGANIC CHEMICALS	1	No Quantity							3692924			0
S3	2000	2000	2000	2	0	2	Export	203	Czechia	CZE	710	South Africa	ZAF								52	INORGANIC CHEMICALS	1	No Quantity							115498			0
S3	2000	2000	2000	2	0	2	Export	203	Czechia	CZE	716	Zimbabwe	ZWE								52	INORGANIC CHEMICALS	1	No Quantity							22698			0
S3	2000	2000	2000	2	0	2	Export	203	Czechia	CZE	724	Spain	ESP								52	INORGANIC CHEMICALS	1	No Quantity							903323			0
S3	2000	2000	2000	2	0	2	Export	203	Czechia	CZE	736	Fmr Sudan	SDN								52	INORGANIC CHEMICALS	1	No Quantity							190174			0
S3	2000	2000	2000	2	0	2	Export	203	Czechia	CZE	752	Sweden	SWE								52	INORGANIC CHEMICALS	1	No Quantity							1290577			0
S3	2000	2000	2000	2	0	2	Export	203	Czechia	CZE	757	Switzerland	CHE								52	INORGANIC CHEMICALS	1	No Quantity							2128982			0
S3	2000	2000	2000	2	0	2	Export	203	Czechia	CZE	760	Syria	SYR								52	INORGANIC CHEMICALS	1	No Quantity							34225			0
S3	2000	2000	2000	2	0	2	Export	203	Czechia	CZE	764	Thailand	THA								52	INORGANIC CHEMICALS	1	No Quantity							48933			0
S3	2000	2000	2000	2	0	2	Export	203	Czechia	CZE	784	United Arab Emirates	ARE								52	INORGANIC CHEMICALS	1	No Quantity							217			0
S3	2000	2000	2000	2	0	2	Export	203	Czechia	CZE	788	Tunisia	TUN								52	INORGANIC CHEMICALS	1	No Quantity							42498			0
S3	2000	2000	2000	2	0	2	Export	203	Czechia	CZE	792	Turkey	TUR								52	INORGANIC CHEMICALS	1	No Quantity							686049			0
S3	2000	2000	2000	2	0	2	Export	203	Czechia	CZE	804	Ukraine	UKR								52	INORGANIC CHEMICALS	1	No Quantity							1684650			0
S3	2000	2000	2000	2	0	2	Export	203	Czechia	CZE	807	North Macedonia	MKD								52	INORGANIC CHEMICALS	1	No Quantity							68062			0
S3	2000	2000	2000	2	0	2	Export	203	Czechia	CZE	818	Egypt	EGY								52	INORGANIC CHEMICALS	1	No Quantity							163757			0
S3	2000	2000	2000	2	0	2	Export	203	Czechia	CZE	826	United Kingdom	GBR								52	INORGANIC CHEMICALS	1	No Quantity							1854875			0
S3	2000	2000	2000	2	0	2	Export	203	Czechia	CZE	838	Free Zones									52	INORGANIC CHEMICALS	1	No Quantity							26337			0
S3	2000	2000	2000	2	0	2	Export	203	Czechia	CZE	842	USA	USA								52	INORGANIC CHEMICALS	1	No Quantity							6295722			0
S3	2000	2000	2000	2	0	2	Export	203	Czechia	CZE	860	Uzbekistan	UZB								52	INORGANIC CHEMICALS	1	No Quantity							3387			0
S3	2000	2000	2000	2	0	2	Export	203	Czechia	CZE	862	Venezuela	VEN								52	INORGANIC CHEMICALS	1	No Quantity							83377			0
S3	2000	2000	2000	2	0	2	Export	203	Czechia	CZE	891	Serbia and Montenegro	SCG								52	INORGANIC CHEMICALS	1	No Quantity							1948926			0
S3	2000	2000	2000	2	0	2	Export	204	Benin	BEN	0	World	WLD								52	INORGANIC CHEMICALS	1	No Quantity							90013			0
S3	2000	2000	2000	2	0	2	Export	204	Benin	BEN	120	Cameroon	CMR								52	INORGANIC CHEMICALS	1	No Quantity							3967			0
S3	2000	2000	2000	2	0	2	Export	204	Benin	BEN	251	France	FRA								52	INORGANIC CHEMICALS	1	No Quantity							7340			0
S3	2000	2000	2000	2	0	2	Export	204	Benin	BEN	562	Niger	NER								52	INORGANIC CHEMICALS	1	No Quantity							78706			0
S3	2000	2000	2000	2	0	2	Export	203	Czechia	CZE	0	World	WLD								53	DYES,COLOURING MATERIALS	1	No Quantity							161949209			0
S3	2000	2000	2000	2	0	2	Export	203	Czechia	CZE	12	Algeria	DZA								53	DYES,COLOURING MATERIALS	1	No Quantity							315			0
S3	2000	2000	2000	2	0	2	Export	203	Czechia	CZE	31	Azerbaijan	AZE								53	DYES,COLOURING MATERIALS	1	No Quantity							389			0
S3	2000	2000	2000	2	0	2	Export	203	Czechia	CZE	32	Argentina	ARG								53	DYES,COLOURING MATERIALS	1	No Quantity							172287			0
S3	2000	2000	2000	2	0	2	Export	203	Czechia	CZE	36	Australia	AUS								53	DYES,COLOURING MATERIALS	1	No Quantity							164437			0
S3	2000	2000	2000	2	0	2	Export	203	Czechia	CZE	40	Austria	AUT								53	DYES,COLOURING MATERIALS	1	No Quantity							5407102			0
S3	2000	2000	2000	2	0	2	Export	203	Czechia	CZE	44	Bahamas	BHS								53	DYES,COLOURING MATERIALS	1	No Quantity							124048			0
S3	2000	2000	2000	2	0	2	Export	203	Czechia	CZE	50	Bangladesh	BGD								53	DYES,COLOURING MATERIALS	1	No Quantity							14480			0
S3	2000	2000	2000	2	0	2	Export	203	Czechia	CZE	56	Belgium	BEL								53	DYES,COLOURING MATERIALS	1	No Quantity							1045718			0
S3	2000	2000	2000	2	0	2	Export	203	Czechia	CZE	70	Bosnia Herzegovina	BIH								53	DYES,COLOURING MATERIALS	1	No Quantity							204823			0
S3	2000	2000	2000	2	0	2	Export	203	Czechia	CZE	76	Brazil	BRA								53	DYES,COLOURING MATERIALS	1	No Quantity							137852			0
S3	2000	2000	2000	2	0	2	Export	203	Czechia	CZE	84	Belize	BLZ								53	DYES,COLOURING MATERIALS	1	No Quantity							27024			0
S3	2000	2000	2000	2	0	2	Export	203	Czechia	CZE	92	Br. Virgin Isds	VGB								53	DYES,COLOURING MATERIALS	1	No Quantity							13403			0
S3	2000	2000	2000	2	0	2	Export	203	Czechia	CZE	100	Bulgaria	BGR								53	DYES,COLOURING MATERIALS	1	No Quantity							1361024			0
S3	2000	2000	2000	2	0	2	Export	203	Czechia	CZE	104	Myanmar	MMR								53	DYES,COLOURING MATERIALS	1	No Quantity							8021			0
S3	2000	2000	2000	2	0	2	Export	203	Czechia	CZE	112	Belarus	BLR								53	DYES,COLOURING MATERIALS	1	No Quantity							157012			0
S3	2000	2000	2000	2	0	2	Export	203	Czechia	CZE	120	Cameroon	CMR								53	DYES,COLOURING MATERIALS	1	No Quantity							10			0
S3	2000	2000	2000	2	0	2	Export	203	Czechia	CZE	124	Canada	CAN								53	DYES,COLOURING MATERIALS	1	No Quantity							340809			0
S3	2000	2000	2000	2	0	2	Export	203	Czechia	CZE	144	Sri Lanka	LKA								53	DYES,COLOURING MATERIALS	1	No Quantity							24268			0
S3	2000	2000	2000	2	0	2	Export	203	Czechia	CZE	152	Chile	CHL								53	DYES,COLOURING MATERIALS	1	No Quantity							480			0
S3	2000	2000	2000	2	0	2	Export	203	Czechia	CZE	156	China	CHN								53	DYES,COLOURING MATERIALS	1	No Quantity							2074448			0
S3	2000	2000	2000	2	0	2	Export	203	Czechia	CZE	170	Colombia	COL								53	DYES,COLOURING MATERIALS	1	No Quantity							6516			0
S3	2000	2000	2000	2	0	2	Export	203	Czechia	CZE	178	Congo	COG								53	DYES,COLOURING MATERIALS	1	No Quantity							8			0
S3	2000	2000	2000	2	0	2	Export	203	Czechia	CZE	191	Croatia	HRV								53	DYES,COLOURING MATERIALS	1	No Quantity							1184158			0
S3	2000	2000	2000	2	0	2	Export	203	Czechia	CZE	196	Cyprus	CYP								53	DYES,COLOURING MATERIALS	1	No Quantity							5682			0
S3	2000	2000	2000	2	0	2	Export	203	Czechia	CZE	208	Denmark	DNK								53	DYES,COLOURING MATERIALS	1	No Quantity							4158026			0
S3	2000	2000	2000	2	0	2	Export	203	Czechia	CZE	214	Dominican Rep.	DOM								53	DYES,COLOURING MATERIALS	1	No Quantity							38076			0
S3	2000	2000	2000	2	0	2	Export	203	Czechia	CZE	222	El Salvador	SLV								53	DYES,COLOURING MATERIALS	1	No Quantity							1			0
S3	2000	2000	2000	2	0	2	Export	203	Czechia	CZE	231	Ethiopia	ETH								53	DYES,COLOURING MATERIALS	1	No Quantity							2881			0
S3	2000	2000	2000	2	0	2	Export	203	Czechia	CZE	233	Estonia	EST								53	DYES,COLOURING MATERIALS	1	No Quantity							268272			0
S3	2000	2000	2000	2	0	2	Export	203	Czechia	CZE	246	Finland	FIN								53	DYES,COLOURING MATERIALS	1	No Quantity							2204223			0
S3	2000	2000	2000	2	0	2	Export	203	Czechia	CZE	251	France	FRA								53	DYES,COLOURING MATERIALS	1	No Quantity							9550703			0
S3	2000	2000	2000	2	0	2	Export	203	Czechia	CZE	266	Gabon	GAB								53	DYES,COLOURING MATERIALS	1	No Quantity							151613			0
S3	2000	2000	2000	2	0	2	Export	203	Czechia	CZE	268	Georgia	GEO								53	DYES,COLOURING MATERIALS	1	No Quantity							2403			0
S3	2000	2000	2000	2	0	2	Export	203	Czechia	CZE	276	Germany	DEU								53	DYES,COLOURING MATERIALS	1	No Quantity							26924154			0
S3	2000	2000	2000	2	0	2	Export	203	Czechia	CZE	288	Ghana	GHA								53	DYES,COLOURING MATERIALS	1	No Quantity							8493			0
S3	2000	2000	2000	2	0	2	Export	203	Czechia	CZE	292	Gibraltar	GIB								53	DYES,COLOURING MATERIALS	1	No Quantity							6519			0
S3	2000	2000	2000	2	0	2	Export	203	Czechia	CZE	300	Greece	GRC								53	DYES,COLOURING MATERIALS	1	No Quantity							538004			0
S3	2000	2000	2000	2	0	2	Export	203	Czechia	CZE	340	Honduras	HND								53	DYES,COLOURING MATERIALS	1	No Quantity							118			0
S3	2000	2000	2000	2	0	2	Export	203	Czechia	CZE	344	China, Hong Kong SAR	HKG								53	DYES,COLOURING MATERIALS	1	No Quantity							617049			0
S3	2000	2000	2000	2	0	2	Export	203	Czechia	CZE	348	Hungary	HUN								53	DYES,COLOURING MATERIALS	1	No Quantity							2414303			0
S3	2000	2000	2000	2	0	2	Export	203	Czechia	CZE	352	Iceland	ISL								53	DYES,COLOURING MATERIALS	1	No Quantity							753			0
S3	2000	2000	2000	2	0	2	Export	203	Czechia	CZE	360	Indonesia	IDN								53	DYES,COLOURING MATERIALS	1	No Quantity							12452			0
S3	2000	2000	2000	2	0	2	Export	203	Czechia	CZE	364	Iran	IRN								53	DYES,COLOURING MATERIALS	1	No Quantity							84851			0
S3	2000	2000	2000	2	0	2	Export	203	Czechia	CZE	372	Ireland	IRL								53	DYES,COLOURING MATERIALS	1	No Quantity							8562			0
S3	2000	2000	2000	2	0	2	Export	203	Czechia	CZE	376	Israel	ISR								53	DYES,COLOURING MATERIALS	1	No Quantity							66753			0
S3	2000	2000	2000	2	0	2	Export	203	Czechia	CZE	381	Italy	ITA								53	DYES,COLOURING MATERIALS	1	No Quantity							18624106			0
S3	2000	2000	2000	2	0	2	Export	203	Czechia	CZE	384	Côte d'Ivoire	CIV								53	DYES,COLOURING MATERIALS	1	No Quantity							43378			0
S3	2000	2000	2000	2	0	2	Export	203	Czechia	CZE	392	Japan	JPN								53	DYES,COLOURING MATERIALS	1	No Quantity							578527			0
S3	2000	2000	2000	2	0	2	Export	203	Czechia	CZE	398	Kazakhstan	KAZ								53	DYES,COLOURING MATERIALS	1	No Quantity							52191			0
S3	2000	2000	2000	2	0	2	Export	203	Czechia	CZE	404	Kenya	KEN								53	DYES,COLOURING MATERIALS	1	No Quantity							11599			0
S3	2000	2000	2000	2	0	2	Export	203	Czechia	CZE	410	Rep. of Korea	KOR								53	DYES,COLOURING MATERIALS	1	No Quantity							689902			0
S3	2000	2000	2000	2	0	2	Export	203	Czechia	CZE	414	Kuwait	KWT								53	DYES,COLOURING MATERIALS	1	No Quantity							1007			0
S3	2000	2000	2000	2	0	2	Export	203	Czechia	CZE	417	Kyrgyzstan	KGZ								53	DYES,COLOURING MATERIALS	1	No Quantity							211			0
S3	2000	2000	2000	2	0	2	Export	203	Czechia	CZE	428	Latvia	LVA								53	DYES,COLOURING MATERIALS	1	No Quantity							533266			0
S3	2000	2000	2000	2	0	2	Export	203	Czechia	CZE	430	Liberia	LBR								53	DYES,COLOURING MATERIALS	1	No Quantity							2046			0
S3	2000	2000	2000	2	0	2	Export	203	Czechia	CZE	434	Libya	LBY								53	DYES,COLOURING MATERIALS	1	No Quantity							1098			0
S3	2000	2000	2000	2	0	2	Export	203	Czechia	CZE	440	Lithuania	LTU								53	DYES,COLOURING MATERIALS	1	No Quantity							1469774			0
S3	2000	2000	2000	2	0	2	Export	203	Czechia	CZE	442	Luxembourg	LUX								53	DYES,COLOURING MATERIALS	1	No Quantity							1987			0
S3	2000	2000	2000	2	0	2	Export	203	Czechia	CZE	446	China, Macao SAR	MAC								53	DYES,COLOURING MATERIALS	1	No Quantity							96			0
S3	2000	2000	2000	2	0	2	Export	203	Czechia	CZE	458	Malaysia	MYS								53	DYES,COLOURING MATERIALS	1	No Quantity							13928			0
S3	2000	2000	2000	2	0	2	Export	203	Czechia	CZE	470	Malta	MLT								53	DYES,COLOURING MATERIALS	1	No Quantity							508			0
S3	2000	2000	2000	2	0	2	Export	203	Czechia	CZE	484	Mexico	MEX								53	DYES,COLOURING MATERIALS	1	No Quantity							47089			0
S3	2000	2000	2000	2	0	2	Export	203	Czechia	CZE	490	Other Asia, nes									53	DYES,COLOURING MATERIALS	1	No Quantity							338747			0
S3	2000	2000	2000	2	0	2	Export	203	Czechia	CZE	496	Mongolia	MNG								53	DYES,COLOURING MATERIALS	1	No Quantity							30149			0
S3	2000	2000	2000	2	0	2	Export	203	Czechia	CZE	498	Rep. of Moldova	MDA								53	DYES,COLOURING MATERIALS	1	No Quantity							69979			0
S3	2000	2000	2000	2	0	2	Export	203	Czechia	CZE	504	Morocco	MAR								53	DYES,COLOURING MATERIALS	1	No Quantity							48			0
S3	2000	2000	2000	2	0	2	Export	203	Czechia	CZE	508	Mozambique	MOZ								53	DYES,COLOURING MATERIALS	1	No Quantity							230			0
S3	2000	2000	2000	2	0	2	Export	203	Czechia	CZE	516	Namibia	NAM								53	DYES,COLOURING MATERIALS	1	No Quantity							4			0
S3	2000	2000	2000	2	0	2	Export	203	Czechia	CZE	528	Netherlands	NLD								53	DYES,COLOURING MATERIALS	1	No Quantity							5343520			0
S3	2000	2000	2000	2	0	2	Export	203	Czechia	CZE	554	New Zealand	NZL								53	DYES,COLOURING MATERIALS	1	No Quantity							19649			0
S3	2000	2000	2000	2	0	2	Export	203	Czechia	CZE	579	Norway	NOR								53	DYES,COLOURING MATERIALS	1	No Quantity							1525539			0
S3	2000	2000	2000	2	0	2	Export	203	Czechia	CZE	586	Pakistan	PAK								53	DYES,COLOURING MATERIALS	1	No Quantity							219884			0
S3	2000	2000	2000	2	0	2	Export	203	Czechia	CZE	604	Peru	PER								53	DYES,COLOURING MATERIALS	1	No Quantity							36332			0
S3	2000	2000	2000	2	0	2	Export	203	Czechia	CZE	608	Philippines	PHL								53	DYES,COLOURING MATERIALS	1	No Quantity							229			0
S3	2000	2000	2000	2	0	2	Export	203	Czechia	CZE	616	Poland	POL								53	DYES,COLOURING MATERIALS	1	No Quantity							12370413			0
S3	2000	2000	2000	2	0	2	Export	203	Czechia	CZE	620	Portugal	PRT								53	DYES,COLOURING MATERIALS	1	No Quantity							307435			0
S3	2000	2000	2000	2	0	2	Export	203	Czechia	CZE	642	Romania	ROU								53	DYES,COLOURING MATERIALS	1	No Quantity							581149			0
S3	2000	2000	2000	2	0	2	Export	203	Czechia	CZE	643	Russian Federation	RUS								53	DYES,COLOURING MATERIALS	1	No Quantity							2013476			0
S3	2000	2000	2000	2	0	2	Export	203	Czechia	CZE	682	Saudi Arabia	SAU								53	DYES,COLOURING MATERIALS	1	No Quantity							75955			0
S3	2000	2000	2000	2	0	2	Export	203	Czechia	CZE	699	India	IND								53	DYES,COLOURING MATERIALS	1	No Quantity							2253			0
S3	2000	2000	2000	2	0	2	Export	203	Czechia	CZE	702	Singapore	SGP								53	DYES,COLOURING MATERIALS	1	No Quantity							37330			0
S3	2000	2000	2000	2	0	2	Export	203	Czechia	CZE	703	Slovakia	SVK								53	DYES,COLOURING MATERIALS	1	No Quantity							26160777			0
S3	2000	2000	2000	2	0	2	Export	203	Czechia	CZE	704	Viet Nam	VNM								53	DYES,COLOURING MATERIALS	1	No Quantity							9017			0
S3	2000	2000	2000	2	0	2	Export	203	Czechia	CZE	705	Slovenia	SVN								53	DYES,COLOURING MATERIALS	1	No Quantity							385823			0
S3	2000	2000	2000	2	0	2	Export	203	Czechia	CZE	710	South Africa	ZAF								53	DYES,COLOURING MATERIALS	1	No Quantity							34110			0
S3	2000	2000	2000	2	0	2	Export	203	Czechia	CZE	724	Spain	ESP								53	DYES,COLOURING MATERIALS	1	No Quantity							3739008			0
S3	2000	2000	2000	2	0	2	Export	203	Czechia	CZE	752	Sweden	SWE								53	DYES,COLOURING MATERIALS	1	No Quantity							1791648			0
S3	2000	2000	2000	2	0	2	Export	203	Czechia	CZE	757	Switzerland	CHE								53	DYES,COLOURING MATERIALS	1	No Quantity							4391390			0
S3	2000	2000	2000	2	0	2	Export	203	Czechia	CZE	760	Syria	SYR								53	DYES,COLOURING MATERIALS	1	No Quantity							170306			0
S3	2000	2000	2000	2	0	2	Export	203	Czechia	CZE	762	Tajikistan	TJK								53	DYES,COLOURING MATERIALS	1	No Quantity							5304			0
S3	2000	2000	2000	2	0	2	Export	203	Czechia	CZE	764	Thailand	THA								53	DYES,COLOURING MATERIALS	1	No Quantity							1627298			0
S3	2000	2000	2000	2	0	2	Export	203	Czechia	CZE	784	United Arab Emirates	ARE								53	DYES,COLOURING MATERIALS	1	No Quantity							256565			0
S3	2000	2000	2000	2	0	2	Export	203	Czechia	CZE	788	Tunisia	TUN								53	DYES,COLOURING MATERIALS	1	No Quantity							297			0
S3	2000	2000	2000	2	0	2	Export	203	Czechia	CZE	792	Turkey	TUR								53	DYES,COLOURING MATERIALS	1	No Quantity							3530149			0
S3	2000	2000	2000	2	0	2	Export	203	Czechia	CZE	795	Turkmenistan	TKM								53	DYES,COLOURING MATERIALS	1	No Quantity							9885			0
S3	2000	2000	2000	2	0	2	Export	203	Czechia	CZE	804	Ukraine	UKR								53	DYES,COLOURING MATERIALS	1	No Quantity							1571588			0
S3	2000	2000	2000	2	0	2	Export	203	Czechia	CZE	807	North Macedonia	MKD								53	DYES,COLOURING MATERIALS	1	No Quantity							77257			0
S3	2000	2000	2000	2	0	2	Export	203	Czechia	CZE	818	Egypt	EGY								53	DYES,COLOURING MATERIALS	1	No Quantity							63204			0
S3	2000	2000	2000	2	0	2	Export	203	Czechia	CZE	826	United Kingdom	GBR								53	DYES,COLOURING MATERIALS	1	No Quantity							4047796			0
S3	2000	2000	2000	2	0	2	Export	203	Czechia	CZE	838	Free Zones									53	DYES,COLOURING MATERIALS	1	No Quantity							113697			0
S3	2000	2000	2000	2	0	2	Export	203	Czechia	CZE	842	USA	USA								53	DYES,COLOURING MATERIALS	1	No Quantity							8387633			0
S3	2000	2000	2000	2	0	2	Export	203	Czechia	CZE	858	Uruguay	URY								53	DYES,COLOURING MATERIALS	1	No Quantity							3517			0
S3	2000	2000	2000	2	0	2	Export	203	Czechia	CZE	860	Uzbekistan	UZB								53	DYES,COLOURING MATERIALS	1	No Quantity							273641			0
S3	2000	2000	2000	2	0	2	Export	203	Czechia	CZE	862	Venezuela	VEN								53	DYES,COLOURING MATERIALS	1	No Quantity							2624			0
S3	2000	2000	2000	2	0	2	Export	203	Czechia	CZE	887	Yemen	YEM								53	DYES,COLOURING MATERIALS	1	No Quantity							6891			0
S3	2000	2000	2000	2	0	2	Export	203	Czechia	CZE	891	Serbia and Montenegro	SCG								53	DYES,COLOURING MATERIALS	1	No Quantity							714225			0
S3	2000	2000	2000	2	0	2	Export	204	Benin	BEN	0	World	WLD								53	DYES,COLOURING MATERIALS	1	No Quantity							373447			0
S3	2000	2000	2000	2	0	2	Export	204	Benin	BEN	148	Chad	TCD								53	DYES,COLOURING MATERIALS	1	No Quantity							143228			0
S3	2000	2000	2000	2	0	2	Export	204	Benin	BEN	251	France	FRA								53	DYES,COLOURING MATERIALS	1	No Quantity							467			0
S3	2000	2000	2000	2	0	2	Export	204	Benin	BEN	288	Ghana	GHA								53	DYES,COLOURING MATERIALS	1	No Quantity							15606			0
S3	2000	2000	2000	2	0	2	Export	204	Benin	BEN	562	Niger	NER								53	DYES,COLOURING MATERIALS	1	No Quantity							47068			0
S3	2000	2000	2000	2	0	2	Export	204	Benin	BEN	768	Togo	TGO								53	DYES,COLOURING MATERIALS	1	No Quantity							8032			0
S3	2000	2000	2000	2	0	2	Export	204	Benin	BEN	854	Burkina Faso	BFA								53	DYES,COLOURING MATERIALS	1	No Quantity							159046			0
S3	2000	2000	2000	2	0	2	Export	203	Czechia	CZE	0	World	WLD								54	MEDICINAL,PHARM.PRODUCTS	1	No Quantity							203236688			0
S3	2000	2000	2000	2	0	2	Export	203	Czechia	CZE	8	Albania	ALB								54	MEDICINAL,PHARM.PRODUCTS	1	No Quantity							87917			0
S3	2000	2000	2000	2	0	2	Export	203	Czechia	CZE	12	Algeria	DZA								54	MEDICINAL,PHARM.PRODUCTS	1	No Quantity							115697			0
S3	2000	2000	2000	2	0	2	Export	203	Czechia	CZE	24	Angola	AGO								54	MEDICINAL,PHARM.PRODUCTS	1	No Quantity							41093			0
S3	2000	2000	2000	2	0	2	Export	203	Czechia	CZE	31	Azerbaijan	AZE								54	MEDICINAL,PHARM.PRODUCTS	1	No Quantity							284112			0
S3	2000	2000	2000	2	0	2	Export	203	Czechia	CZE	32	Argentina	ARG								54	MEDICINAL,PHARM.PRODUCTS	1	No Quantity							159611			0
S3	2000	2000	2000	2	0	2	Export	203	Czechia	CZE	36	Australia	AUS								54	MEDICINAL,PHARM.PRODUCTS	1	No Quantity							8357			0
S3	2000	2000	2000	2	0	2	Export	203	Czechia	CZE	40	Austria	AUT								54	MEDICINAL,PHARM.PRODUCTS	1	No Quantity							8869110			0
S3	2000	2000	2000	2	0	2	Export	203	Czechia	CZE	50	Bangladesh	BGD								54	MEDICINAL,PHARM.PRODUCTS	1	No Quantity							51553			0
S3	2000	2000	2000	2	0	2	Export	203	Czechia	CZE	51	Armenia	ARM								54	MEDICINAL,PHARM.PRODUCTS	1	No Quantity							136759			0
S3	2000	2000	2000	2	0	2	Export	203	Czechia	CZE	56	Belgium	BEL								54	MEDICINAL,PHARM.PRODUCTS	1	No Quantity							893259			0
S3	2000	2000	2000	2	0	2	Export	203	Czechia	CZE	70	Bosnia Herzegovina	BIH								54	MEDICINAL,PHARM.PRODUCTS	1	No Quantity							649014			0
S3	2000	2000	2000	2	0	2	Export	203	Czechia	CZE	76	Brazil	BRA								54	MEDICINAL,PHARM.PRODUCTS	1	No Quantity							865572			0
S3	2000	2000	2000	2	0	2	Export	203	Czechia	CZE	100	Bulgaria	BGR								54	MEDICINAL,PHARM.PRODUCTS	1	No Quantity							1488829			0
S3	2000	2000	2000	2	0	2	Export	203	Czechia	CZE	112	Belarus	BLR								54	MEDICINAL,PHARM.PRODUCTS	1	No Quantity							2680488			0
S3	2000	2000	2000	2	0	2	Export	203	Czechia	CZE	120	Cameroon	CMR								54	MEDICINAL,PHARM.PRODUCTS	1	No Quantity							562			0
S3	2000	2000	2000	2	0	2	Export	203	Czechia	CZE	124	Canada	CAN								54	MEDICINAL,PHARM.PRODUCTS	1	No Quantity							581691			0
S3	2000	2000	2000	2	0	2	Export	203	Czechia	CZE	144	Sri Lanka	LKA								54	MEDICINAL,PHARM.PRODUCTS	1	No Quantity							24640			0
S3	2000	2000	2000	2	0	2	Export	203	Czechia	CZE	152	Chile	CHL								54	MEDICINAL,PHARM.PRODUCTS	1	No Quantity							22610			0
S3	2000	2000	2000	2	0	2	Export	203	Czechia	CZE	156	China	CHN								54	MEDICINAL,PHARM.PRODUCTS	1	No Quantity							86852			0
S3	2000	2000	2000	2	0	2	Export	203	Czechia	CZE	170	Colombia	COL								54	MEDICINAL,PHARM.PRODUCTS	1	No Quantity							4730			0
S3	2000	2000	2000	2	0	2	Export	203	Czechia	CZE	178	Congo	COG								54	MEDICINAL,PHARM.PRODUCTS	1	No Quantity							12			0
S3	2000	2000	2000	2	0	2	Export	203	Czechia	CZE	191	Croatia	HRV								54	MEDICINAL,PHARM.PRODUCTS	1	No Quantity							106499			0
S3	2000	2000	2000	2	0	2	Export	203	Czechia	CZE	192	Cuba	CUB								54	MEDICINAL,PHARM.PRODUCTS	1	No Quantity							121188			0
S3	2000	2000	2000	2	0	2	Export	203	Czechia	CZE	196	Cyprus	CYP								54	MEDICINAL,PHARM.PRODUCTS	1	No Quantity							89582			0
S3	2000	2000	2000	2	0	2	Export	203	Czechia	CZE	208	Denmark	DNK								54	MEDICINAL,PHARM.PRODUCTS	1	No Quantity							1090157			0
S3	2000	2000	2000	2	0	2	Export	203	Czechia	CZE	222	El Salvador	SLV								54	MEDICINAL,PHARM.PRODUCTS	1	No Quantity							4389			0
S3	2000	2000	2000	2	0	2	Export	203	Czechia	CZE	231	Ethiopia	ETH								54	MEDICINAL,PHARM.PRODUCTS	1	No Quantity							207			0
S3	2000	2000	2000	2	0	2	Export	203	Czechia	CZE	233	Estonia	EST								54	MEDICINAL,PHARM.PRODUCTS	1	No Quantity							106044			0
S3	2000	2000	2000	2	0	2	Export	203	Czechia	CZE	246	Finland	FIN								54	MEDICINAL,PHARM.PRODUCTS	1	No Quantity							1747			0
S3	2000	2000	2000	2	0	2	Export	203	Czechia	CZE	251	France	FRA								54	MEDICINAL,PHARM.PRODUCTS	1	No Quantity							6880799			0
S3	2000	2000	2000	2	0	2	Export	203	Czechia	CZE	268	Georgia	GEO								54	MEDICINAL,PHARM.PRODUCTS	1	No Quantity							733213			0
S3	2000	2000	2000	2	0	2	Export	203	Czechia	CZE	276	Germany	DEU								54	MEDICINAL,PHARM.PRODUCTS	1	No Quantity							28174706			0
S3	2000	2000	2000	2	0	2	Export	203	Czechia	CZE	292	Gibraltar	GIB								54	MEDICINAL,PHARM.PRODUCTS	1	No Quantity							9628			0
S3	2000	2000	2000	2	0	2	Export	203	Czechia	CZE	300	Greece	GRC								54	MEDICINAL,PHARM.PRODUCTS	1	No Quantity							48715			0
S3	2000	2000	2000	2	0	2	Export	203	Czechia	CZE	344	China, Hong Kong SAR	HKG								54	MEDICINAL,PHARM.PRODUCTS	1	No Quantity							61168			0
S3	2000	2000	2000	2	0	2	Export	203	Czechia	CZE	348	Hungary	HUN								54	MEDICINAL,PHARM.PRODUCTS	1	No Quantity							2493659			0
S3	2000	2000	2000	2	0	2	Export	203	Czechia	CZE	352	Iceland	ISL								54	MEDICINAL,PHARM.PRODUCTS	1	No Quantity							326			0
S3	2000	2000	2000	2	0	2	Export	203	Czechia	CZE	360	Indonesia	IDN								54	MEDICINAL,PHARM.PRODUCTS	1	No Quantity							31365			0
S3	2000	2000	2000	2	0	2	Export	203	Czechia	CZE	364	Iran	IRN								54	MEDICINAL,PHARM.PRODUCTS	1	No Quantity							2970665			0
S3	2000	2000	2000	2	0	2	Export	203	Czechia	CZE	372	Ireland	IRL								54	MEDICINAL,PHARM.PRODUCTS	1	No Quantity							73894			0
S3	2000	2000	2000	2	0	2	Export	203	Czechia	CZE	376	Israel	ISR								54	MEDICINAL,PHARM.PRODUCTS	1	No Quantity							41974			0
S3	2000	2000	2000	2	0	2	Export	203	Czechia	CZE	381	Italy	ITA								54	MEDICINAL,PHARM.PRODUCTS	1	No Quantity							2507466			0
S3	2000	2000	2000	2	0	2	Export	203	Czechia	CZE	392	Japan	JPN								54	MEDICINAL,PHARM.PRODUCTS	1	No Quantity							2881659			0
S3	2000	2000	2000	2	0	2	Export	203	Czechia	CZE	398	Kazakhstan	KAZ								54	MEDICINAL,PHARM.PRODUCTS	1	No Quantity							1611509			0
S3	2000	2000	2000	2	0	2	Export	203	Czechia	CZE	400	Jordan	JOR								54	MEDICINAL,PHARM.PRODUCTS	1	No Quantity							15874			0
S3	2000	2000	2000	2	0	2	Export	203	Czechia	CZE	404	Kenya	KEN								54	MEDICINAL,PHARM.PRODUCTS	1	No Quantity							1			0
S3	2000	2000	2000	2	0	2	Export	203	Czechia	CZE	408	Dem. People's Rep. of Korea	PRK								54	MEDICINAL,PHARM.PRODUCTS	1	No Quantity							13980			0
S3	2000	2000	2000	2	0	2	Export	203	Czechia	CZE	410	Rep. of Korea	KOR								54	MEDICINAL,PHARM.PRODUCTS	1	No Quantity							185546			0
S3	2000	2000	2000	2	0	2	Export	203	Czechia	CZE	417	Kyrgyzstan	KGZ								54	MEDICINAL,PHARM.PRODUCTS	1	No Quantity							38582			0
S3	2000	2000	2000	2	0	2	Export	203	Czechia	CZE	422	Lebanon	LBN								54	MEDICINAL,PHARM.PRODUCTS	1	No Quantity							641079			0
S3	2000	2000	2000	2	0	2	Export	203	Czechia	CZE	428	Latvia	LVA								54	MEDICINAL,PHARM.PRODUCTS	1	No Quantity							1427651			0
S3	2000	2000	2000	2	0	2	Export	203	Czechia	CZE	440	Lithuania	LTU								54	MEDICINAL,PHARM.PRODUCTS	1	No Quantity							1256898			0
S3	2000	2000	2000	2	0	2	Export	203	Czechia	CZE	458	Malaysia	MYS								54	MEDICINAL,PHARM.PRODUCTS	1	No Quantity							334927			0
S3	2000	2000	2000	2	0	2	Export	203	Czechia	CZE	470	Malta	MLT								54	MEDICINAL,PHARM.PRODUCTS	1	No Quantity							132854			0
S3	2000	2000	2000	2	0	2	Export	203	Czechia	CZE	480	Mauritius	MUS								54	MEDICINAL,PHARM.PRODUCTS	1	No Quantity							1130			0
S3	2000	2000	2000	2	0	2	Export	203	Czechia	CZE	484	Mexico	MEX								54	MEDICINAL,PHARM.PRODUCTS	1	No Quantity							115924			0
S3	2000	2000	2000	2	0	2	Export	203	Czechia	CZE	490	Other Asia, nes									54	MEDICINAL,PHARM.PRODUCTS	1	No Quantity							196352			0
S3	2000	2000	2000	2	0	2	Export	203	Czechia	CZE	496	Mongolia	MNG								54	MEDICINAL,PHARM.PRODUCTS	1	No Quantity							13150			0
S3	2000	2000	2000	2	0	2	Export	203	Czechia	CZE	498	Rep. of Moldova	MDA								54	MEDICINAL,PHARM.PRODUCTS	1	No Quantity							115859			0
S3	2000	2000	2000	2	0	2	Export	203	Czechia	CZE	504	Morocco	MAR								54	MEDICINAL,PHARM.PRODUCTS	1	No Quantity							3			0
S3	2000	2000	2000	2	0	2	Export	203	Czechia	CZE	524	Nepal	NPL								54	MEDICINAL,PHARM.PRODUCTS	1	No Quantity							5398			0
S3	2000	2000	2000	2	0	2	Export	203	Czechia	CZE	528	Netherlands	NLD								54	MEDICINAL,PHARM.PRODUCTS	1	No Quantity							1144550			0
S3	2000	2000	2000	2	0	2	Export	203	Czechia	CZE	579	Norway	NOR								54	MEDICINAL,PHARM.PRODUCTS	1	No Quantity							84014			0
S3	2000	2000	2000	2	0	2	Export	203	Czechia	CZE	586	Pakistan	PAK								54	MEDICINAL,PHARM.PRODUCTS	1	No Quantity							389085			0
S3	2000	2000	2000	2	0	2	Export	203	Czechia	CZE	591	Panama	PAN								54	MEDICINAL,PHARM.PRODUCTS	1	No Quantity							2634			0
S3	2000	2000	2000	2	0	2	Export	203	Czechia	CZE	600	Paraguay	PRY								54	MEDICINAL,PHARM.PRODUCTS	1	No Quantity							2383			0
S3	2000	2000	2000	2	0	2	Export	203	Czechia	CZE	604	Peru	PER								54	MEDICINAL,PHARM.PRODUCTS	1	No Quantity							32177			0
S3	2000	2000	2000	2	0	2	Export	203	Czechia	CZE	616	Poland	POL								54	MEDICINAL,PHARM.PRODUCTS	1	No Quantity							10893979			0
S3	2000	2000	2000	2	0	2	Export	203	Czechia	CZE	620	Portugal	PRT								54	MEDICINAL,PHARM.PRODUCTS	1	No Quantity							41557			0
S3	2000	2000	2000	2	0	2	Export	203	Czechia	CZE	642	Romania	ROU								54	MEDICINAL,PHARM.PRODUCTS	1	No Quantity							2784170			0
S3	2000	2000	2000	2	0	2	Export	203	Czechia	CZE	643	Russian Federation	RUS								54	MEDICINAL,PHARM.PRODUCTS	1	No Quantity							24646043			0
S3	2000	2000	2000	2	0	2	Export	203	Czechia	CZE	682	Saudi Arabia	SAU								54	MEDICINAL,PHARM.PRODUCTS	1	No Quantity							1160			0
S3	2000	2000	2000	2	0	2	Export	203	Czechia	CZE	699	India	IND								54	MEDICINAL,PHARM.PRODUCTS	1	No Quantity							788568			0
S3	2000	2000	2000	2	0	2	Export	203	Czechia	CZE	702	Singapore	SGP								54	MEDICINAL,PHARM.PRODUCTS	1	No Quantity							78574			0
S3	2000	2000	2000	2	0	2	Export	203	Czechia	CZE	703	Slovakia	SVK								54	MEDICINAL,PHARM.PRODUCTS	1	No Quantity							61564070			0
S3	2000	2000	2000	2	0	2	Export	203	Czechia	CZE	704	Viet Nam	VNM								54	MEDICINAL,PHARM.PRODUCTS	1	No Quantity							118095			0
S3	2000	2000	2000	2	0	2	Export	203	Czechia	CZE	705	Slovenia	SVN								54	MEDICINAL,PHARM.PRODUCTS	1	No Quantity							1151447			0
S3	2000	2000	2000	2	0	2	Export	203	Czechia	CZE	710	South Africa	ZAF								54	MEDICINAL,PHARM.PRODUCTS	1	No Quantity							38575			0
S3	2000	2000	2000	2	0	2	Export	203	Czechia	CZE	724	Spain	ESP								54	MEDICINAL,PHARM.PRODUCTS	1	No Quantity							2051780			0
S3	2000	2000	2000	2	0	2	Export	203	Czechia	CZE	752	Sweden	SWE								54	MEDICINAL,PHARM.PRODUCTS	1	No Quantity							667241			0
S3	2000	2000	2000	2	0	2	Export	203	Czechia	CZE	757	Switzerland	CHE								54	MEDICINAL,PHARM.PRODUCTS	1	No Quantity							3017236			0
S3	2000	2000	2000	2	0	2	Export	203	Czechia	CZE	760	Syria	SYR								54	MEDICINAL,PHARM.PRODUCTS	1	No Quantity							219914			0
S3	2000	2000	2000	2	0	2	Export	203	Czechia	CZE	764	Thailand	THA								54	MEDICINAL,PHARM.PRODUCTS	1	No Quantity							202908			0
S3	2000	2000	2000	2	0	2	Export	203	Czechia	CZE	784	United Arab Emirates	ARE								54	MEDICINAL,PHARM.PRODUCTS	1	No Quantity							4820			0
S3	2000	2000	2000	2	0	2	Export	203	Czechia	CZE	788	Tunisia	TUN								54	MEDICINAL,PHARM.PRODUCTS	1	No Quantity							57918			0
S3	2000	2000	2000	2	0	2	Export	203	Czechia	CZE	792	Turkey	TUR								54	MEDICINAL,PHARM.PRODUCTS	1	No Quantity							220417			0
S3	2000	2000	2000	2	0	2	Export	203	Czechia	CZE	795	Turkmenistan	TKM								54	MEDICINAL,PHARM.PRODUCTS	1	No Quantity							156464			0
S3	2000	2000	2000	2	0	2	Export	203	Czechia	CZE	804	Ukraine	UKR								54	MEDICINAL,PHARM.PRODUCTS	1	No Quantity							6015641			0
S3	2000	2000	2000	2	0	2	Export	203	Czechia	CZE	807	North Macedonia	MKD								54	MEDICINAL,PHARM.PRODUCTS	1	No Quantity							2870			0
S3	2000	2000	2000	2	0	2	Export	203	Czechia	CZE	818	Egypt	EGY								54	MEDICINAL,PHARM.PRODUCTS	1	No Quantity							84296			0
S3	2000	2000	2000	2	0	2	Export	203	Czechia	CZE	826	United Kingdom	GBR								54	MEDICINAL,PHARM.PRODUCTS	1	No Quantity							469660			0
S3	2000	2000	2000	2	0	2	Export	203	Czechia	CZE	838	Free Zones									54	MEDICINAL,PHARM.PRODUCTS	1	No Quantity							6855687			0
S3	2000	2000	2000	2	0	2	Export	203	Czechia	CZE	842	USA	USA								54	MEDICINAL,PHARM.PRODUCTS	1	No Quantity							6740967			0
S3	2000	2000	2000	2	0	2	Export	203	Czechia	CZE	854	Burkina Faso	BFA								54	MEDICINAL,PHARM.PRODUCTS	1	No Quantity							7953			0
S3	2000	2000	2000	2	0	2	Export	203	Czechia	CZE	858	Uruguay	URY								54	MEDICINAL,PHARM.PRODUCTS	1	No Quantity							128031			0
S3	2000	2000	2000	2	0	2	Export	203	Czechia	CZE	860	Uzbekistan	UZB								54	MEDICINAL,PHARM.PRODUCTS	1	No Quantity							218595			0
S3	2000	2000	2000	2	0	2	Export	203	Czechia	CZE	862	Venezuela	VEN								54	MEDICINAL,PHARM.PRODUCTS	1	No Quantity							72345			0
S3	2000	2000	2000	2	0	2	Export	203	Czechia	CZE	887	Yemen	YEM								54	MEDICINAL,PHARM.PRODUCTS	1	No Quantity							558016			0
S3	2000	2000	2000	2	0	2	Export	203	Czechia	CZE	891	Serbia and Montenegro	SCG								54	MEDICINAL,PHARM.PRODUCTS	1	No Quantity							134616			0
S3	2000	2000	2000	2	0	2	Export	204	Benin	BEN	0	World	WLD								54	MEDICINAL,PHARM.PRODUCTS	1	No Quantity							158749			0
S3	2000	2000	2000	2	0	2	Export	204	Benin	BEN	148	Chad	TCD								54	MEDICINAL,PHARM.PRODUCTS	1	No Quantity							1900			0
S3	2000	2000	2000	2	0	2	Export	204	Benin	BEN	266	Gabon	GAB								54	MEDICINAL,PHARM.PRODUCTS	1	No Quantity							14858			0
S3	2000	2000	2000	2	0	2	Export	204	Benin	BEN	384	Côte d'Ivoire	CIV								54	MEDICINAL,PHARM.PRODUCTS	1	No Quantity							64242			0
S3	2000	2000	2000	2	0	2	Export	204	Benin	BEN	562	Niger	NER								54	MEDICINAL,PHARM.PRODUCTS	1	No Quantity							59717			0
S3	2000	2000	2000	2	0	2	Export	204	Benin	BEN	854	Burkina Faso	BFA								54	MEDICINAL,PHARM.PRODUCTS	1	No Quantity							18032			0
S3	2000	2000	2000	2	0	2	Export	203	Czechia	CZE	0	World	WLD								55	ESSENTL.OILS,PERFUME,ETC	1	No Quantity							250601319			0
S3	2000	2000	2000	2	0	2	Export	203	Czechia	CZE	8	Albania	ALB								55	ESSENTL.OILS,PERFUME,ETC	1	No Quantity							160559			0
S3	2000	2000	2000	2	0	2	Export	203	Czechia	CZE	24	Angola	AGO								55	ESSENTL.OILS,PERFUME,ETC	1	No Quantity							566			0
S3	2000	2000	2000	2	0	2	Export	203	Czechia	CZE	31	Azerbaijan	AZE								55	ESSENTL.OILS,PERFUME,ETC	1	No Quantity							21163			0
S3	2000	2000	2000	2	0	2	Export	203	Czechia	CZE	36	Australia	AUS								55	ESSENTL.OILS,PERFUME,ETC	1	No Quantity							5958			0
S3	2000	2000	2000	2	0	2	Export	203	Czechia	CZE	40	Austria	AUT								55	ESSENTL.OILS,PERFUME,ETC	1	No Quantity							491470			0
S3	2000	2000	2000	2	0	2	Export	203	Czechia	CZE	44	Bahamas	BHS								55	ESSENTL.OILS,PERFUME,ETC	1	No Quantity							346			0
S3	2000	2000	2000	2	0	2	Export	203	Czechia	CZE	50	Bangladesh	BGD								55	ESSENTL.OILS,PERFUME,ETC	1	No Quantity							27			0
S3	2000	2000	2000	2	0	2	Export	203	Czechia	CZE	51	Armenia	ARM								55	ESSENTL.OILS,PERFUME,ETC	1	No Quantity							229			0
S3	2000	2000	2000	2	0	2	Export	203	Czechia	CZE	56	Belgium	BEL								55	ESSENTL.OILS,PERFUME,ETC	1	No Quantity							249372			0
S3	2000	2000	2000	2	0	2	Export	203	Czechia	CZE	70	Bosnia Herzegovina	BIH								55	ESSENTL.OILS,PERFUME,ETC	1	No Quantity							6739896			0
S3	2000	2000	2000	2	0	2	Export	203	Czechia	CZE	76	Brazil	BRA								55	ESSENTL.OILS,PERFUME,ETC	1	No Quantity							16996			0
S3	2000	2000	2000	2	0	2	Export	203	Czechia	CZE	84	Belize	BLZ								55	ESSENTL.OILS,PERFUME,ETC	1	No Quantity							354			0
S3	2000	2000	2000	2	0	2	Export	203	Czechia	CZE	100	Bulgaria	BGR								55	ESSENTL.OILS,PERFUME,ETC	1	No Quantity							8975042			0
S3	2000	2000	2000	2	0	2	Export	203	Czechia	CZE	112	Belarus	BLR								55	ESSENTL.OILS,PERFUME,ETC	1	No Quantity							2043423			0
S3	2000	2000	2000	2	0	2	Export	203	Czechia	CZE	124	Canada	CAN								55	ESSENTL.OILS,PERFUME,ETC	1	No Quantity							7638			0
S3	2000	2000	2000	2	0	2	Export	203	Czechia	CZE	152	Chile	CHL								55	ESSENTL.OILS,PERFUME,ETC	1	No Quantity							1915			0
S3	2000	2000	2000	2	0	2	Export	203	Czechia	CZE	156	China	CHN								55	ESSENTL.OILS,PERFUME,ETC	1	No Quantity							2838			0
S3	2000	2000	2000	2	0	2	Export	203	Czechia	CZE	178	Congo	COG								55	ESSENTL.OILS,PERFUME,ETC	1	No Quantity							141			0
S3	2000	2000	2000	2	0	2	Export	203	Czechia	CZE	191	Croatia	HRV								55	ESSENTL.OILS,PERFUME,ETC	1	No Quantity							14087613			0
S3	2000	2000	2000	2	0	2	Export	203	Czechia	CZE	196	Cyprus	CYP								55	ESSENTL.OILS,PERFUME,ETC	1	No Quantity							23662			0
S3	2000	2000	2000	2	0	2	Export	203	Czechia	CZE	208	Denmark	DNK								55	ESSENTL.OILS,PERFUME,ETC	1	No Quantity							446863			0
S3	2000	2000	2000	2	0	2	Export	203	Czechia	CZE	231	Ethiopia	ETH								55	ESSENTL.OILS,PERFUME,ETC	1	No Quantity							3715			0
S3	2000	2000	2000	2	0	2	Export	203	Czechia	CZE	233	Estonia	EST								55	ESSENTL.OILS,PERFUME,ETC	1	No Quantity							4480141			0
S3	2000	2000	2000	2	0	2	Export	203	Czechia	CZE	246	Finland	FIN								55	ESSENTL.OILS,PERFUME,ETC	1	No Quantity							10729			0
S3	2000	2000	2000	2	0	2	Export	203	Czechia	CZE	251	France	FRA								55	ESSENTL.OILS,PERFUME,ETC	1	No Quantity							464508			0
S3	2000	2000	2000	2	0	2	Export	203	Czechia	CZE	268	Georgia	GEO								55	ESSENTL.OILS,PERFUME,ETC	1	No Quantity							1571			0
S3	2000	2000	2000	2	0	2	Export	203	Czechia	CZE	276	Germany	DEU								55	ESSENTL.OILS,PERFUME,ETC	1	No Quantity							37290224			0
S3	2000	2000	2000	2	0	2	Export	203	Czechia	CZE	288	Ghana	GHA								55	ESSENTL.OILS,PERFUME,ETC	1	No Quantity							110			0
S3	2000	2000	2000	2	0	2	Export	203	Czechia	CZE	300	Greece	GRC								55	ESSENTL.OILS,PERFUME,ETC	1	No Quantity							17662			0
S3	2000	2000	2000	2	0	2	Export	203	Czechia	CZE	320	Guatemala	GTM								55	ESSENTL.OILS,PERFUME,ETC	1	No Quantity							324			0
S3	2000	2000	2000	2	0	2	Export	203	Czechia	CZE	324	Guinea	GIN								55	ESSENTL.OILS,PERFUME,ETC	1	No Quantity							39564			0
S3	2000	2000	2000	2	0	2	Export	203	Czechia	CZE	344	China, Hong Kong SAR	HKG								55	ESSENTL.OILS,PERFUME,ETC	1	No Quantity							43647			0
S3	2000	2000	2000	2	0	2	Export	203	Czechia	CZE	348	Hungary	HUN								55	ESSENTL.OILS,PERFUME,ETC	1	No Quantity							21509313			0
S3	2000	2000	2000	2	0	2	Export	203	Czechia	CZE	352	Iceland	ISL								55	ESSENTL.OILS,PERFUME,ETC	1	No Quantity							43539			0
S3	2000	2000	2000	2	0	2	Export	203	Czechia	CZE	364	Iran	IRN								55	ESSENTL.OILS,PERFUME,ETC	1	No Quantity							6151			0
S3	2000	2000	2000	2	0	2	Export	203	Czechia	CZE	372	Ireland	IRL								55	ESSENTL.OILS,PERFUME,ETC	1	No Quantity							30023			0
S3	2000	2000	2000	2	0	2	Export	203	Czechia	CZE	376	Israel	ISR								55	ESSENTL.OILS,PERFUME,ETC	1	No Quantity							64031			0
S3	2000	2000	2000	2	0	2	Export	203	Czechia	CZE	381	Italy	ITA								55	ESSENTL.OILS,PERFUME,ETC	1	No Quantity							334874			0
S3	2000	2000	2000	2	0	2	Export	203	Czechia	CZE	392	Japan	JPN								55	ESSENTL.OILS,PERFUME,ETC	1	No Quantity							1941			0
S3	2000	2000	2000	2	0	2	Export	203	Czechia	CZE	398	Kazakhstan	KAZ								55	ESSENTL.OILS,PERFUME,ETC	1	No Quantity							337870			0
S3	2000	2000	2000	2	0	2	Export	203	Czechia	CZE	400	Jordan	JOR								55	ESSENTL.OILS,PERFUME,ETC	1	No Quantity							14581			0
S3	2000	2000	2000	2	0	2	Export	203	Czechia	CZE	414	Kuwait	KWT								55	ESSENTL.OILS,PERFUME,ETC	1	No Quantity							3742			0
S3	2000	2000	2000	2	0	2	Export	203	Czechia	CZE	422	Lebanon	LBN								55	ESSENTL.OILS,PERFUME,ETC	1	No Quantity							64537			0
S3	2000	2000	2000	2	0	2	Export	203	Czechia	CZE	428	Latvia	LVA								55	ESSENTL.OILS,PERFUME,ETC	1	No Quantity							3639355			0
S3	2000	2000	2000	2	0	2	Export	203	Czechia	CZE	434	Libya	LBY								55	ESSENTL.OILS,PERFUME,ETC	1	No Quantity							74			0
S3	2000	2000	2000	2	0	2	Export	203	Czechia	CZE	440	Lithuania	LTU								55	ESSENTL.OILS,PERFUME,ETC	1	No Quantity							11819986			0
S3	2000	2000	2000	2	0	2	Export	203	Czechia	CZE	442	Luxembourg	LUX								55	ESSENTL.OILS,PERFUME,ETC	1	No Quantity							20			0
S3	2000	2000	2000	2	0	2	Export	203	Czechia	CZE	450	Madagascar	MDG								55	ESSENTL.OILS,PERFUME,ETC	1	No Quantity							9922			0
S3	2000	2000	2000	2	0	2	Export	203	Czechia	CZE	458	Malaysia	MYS								55	ESSENTL.OILS,PERFUME,ETC	1	No Quantity							65			0
S3	2000	2000	2000	2	0	2	Export	203	Czechia	CZE	462	Maldives	MDV								55	ESSENTL.OILS,PERFUME,ETC	1	No Quantity							338			0
S3	2000	2000	2000	2	0	2	Export	203	Czechia	CZE	470	Malta	MLT								55	ESSENTL.OILS,PERFUME,ETC	1	No Quantity							189			0
S3	2000	2000	2000	2	0	2	Export	203	Czechia	CZE	490	Other Asia, nes									55	ESSENTL.OILS,PERFUME,ETC	1	No Quantity							922			0
S3	2000	2000	2000	2	0	2	Export	203	Czechia	CZE	496	Mongolia	MNG								55	ESSENTL.OILS,PERFUME,ETC	1	No Quantity							56302			0
S3	2000	2000	2000	2	0	2	Export	203	Czechia	CZE	498	Rep. of Moldova	MDA								55	ESSENTL.OILS,PERFUME,ETC	1	No Quantity							11215			0
S3	2000	2000	2000	2	0	2	Export	203	Czechia	CZE	528	Netherlands	NLD								55	ESSENTL.OILS,PERFUME,ETC	1	No Quantity							1151017			0
S3	2000	2000	2000	2	0	2	Export	203	Czechia	CZE	566	Nigeria	NGA								55	ESSENTL.OILS,PERFUME,ETC	1	No Quantity							65			0
S3	2000	2000	2000	2	0	2	Export	203	Czechia	CZE	579	Norway	NOR								55	ESSENTL.OILS,PERFUME,ETC	1	No Quantity							105661			0
S3	2000	2000	2000	2	0	2	Export	203	Czechia	CZE	604	Peru	PER								55	ESSENTL.OILS,PERFUME,ETC	1	No Quantity							1			0
S3	2000	2000	2000	2	0	2	Export	203	Czechia	CZE	616	Poland	POL								55	ESSENTL.OILS,PERFUME,ETC	1	No Quantity							60473084			0
S3	2000	2000	2000	2	0	2	Export	203	Czechia	CZE	620	Portugal	PRT								55	ESSENTL.OILS,PERFUME,ETC	1	No Quantity							951			0
S3	2000	2000	2000	2	0	2	Export	203	Czechia	CZE	642	Romania	ROU								55	ESSENTL.OILS,PERFUME,ETC	1	No Quantity							9761933			0
S3	2000	2000	2000	2	0	2	Export	203	Czechia	CZE	643	Russian Federation	RUS								55	ESSENTL.OILS,PERFUME,ETC	1	No Quantity							4376174			0
S3	2000	2000	2000	2	0	2	Export	203	Czechia	CZE	682	Saudi Arabia	SAU								55	ESSENTL.OILS,PERFUME,ETC	1	No Quantity							27332			0
S3	2000	2000	2000	2	0	2	Export	203	Czechia	CZE	699	India	IND								55	ESSENTL.OILS,PERFUME,ETC	1	No Quantity							64			0
S3	2000	2000	2000	2	0	2	Export	203	Czechia	CZE	702	Singapore	SGP								55	ESSENTL.OILS,PERFUME,ETC	1	No Quantity							66047			0
S3	2000	2000	2000	2	0	2	Export	203	Czechia	CZE	703	Slovakia	SVK								55	ESSENTL.OILS,PERFUME,ETC	1	No Quantity							40578348			0
S3	2000	2000	2000	2	0	2	Export	203	Czechia	CZE	704	Viet Nam	VNM								55	ESSENTL.OILS,PERFUME,ETC	1	No Quantity							10892			0
S3	2000	2000	2000	2	0	2	Export	203	Czechia	CZE	705	Slovenia	SVN								55	ESSENTL.OILS,PERFUME,ETC	1	No Quantity							8199914			0
S3	2000	2000	2000	2	0	2	Export	203	Czechia	CZE	710	South Africa	ZAF								55	ESSENTL.OILS,PERFUME,ETC	1	No Quantity							3498			0
S3	2000	2000	2000	2	0	2	Export	203	Czechia	CZE	724	Spain	ESP								55	ESSENTL.OILS,PERFUME,ETC	1	No Quantity							89353			0
S3	2000	2000	2000	2	0	2	Export	203	Czechia	CZE	736	Fmr Sudan	SDN								55	ESSENTL.OILS,PERFUME,ETC	1	No Quantity							20809			0
S3	2000	2000	2000	2	0	2	Export	203	Czechia	CZE	752	Sweden	SWE								55	ESSENTL.OILS,PERFUME,ETC	1	No Quantity							277886			0
S3	2000	2000	2000	2	0	2	Export	203	Czechia	CZE	757	Switzerland	CHE								55	ESSENTL.OILS,PERFUME,ETC	1	No Quantity							493672			0
S3	2000	2000	2000	2	0	2	Export	203	Czechia	CZE	762	Tajikistan	TJK								55	ESSENTL.OILS,PERFUME,ETC	1	No Quantity							880			0
S3	2000	2000	2000	2	0	2	Export	203	Czechia	CZE	764	Thailand	THA								55	ESSENTL.OILS,PERFUME,ETC	1	No Quantity							24944			0
S3	2000	2000	2000	2	0	2	Export	203	Czechia	CZE	784	United Arab Emirates	ARE								55	ESSENTL.OILS,PERFUME,ETC	1	No Quantity							37440			0
S3	2000	2000	2000	2	0	2	Export	203	Czechia	CZE	788	Tunisia	TUN								55	ESSENTL.OILS,PERFUME,ETC	1	No Quantity							458			0
S3	2000	2000	2000	2	0	2	Export	203	Czechia	CZE	792	Turkey	TUR								55	ESSENTL.OILS,PERFUME,ETC	1	No Quantity							1977338			0
S3	2000	2000	2000	2	0	2	Export	203	Czechia	CZE	795	Turkmenistan	TKM								55	ESSENTL.OILS,PERFUME,ETC	1	No Quantity							457			0
S3	2000	2000	2000	2	0	2	Export	203	Czechia	CZE	800	Uganda	UGA								55	ESSENTL.OILS,PERFUME,ETC	1	No Quantity							32			0
S3	2000	2000	2000	2	0	2	Export	203	Czechia	CZE	804	Ukraine	UKR								55	ESSENTL.OILS,PERFUME,ETC	1	No Quantity							796323			0
S3	2000	2000	2000	2	0	2	Export	203	Czechia	CZE	807	North Macedonia	MKD								55	ESSENTL.OILS,PERFUME,ETC	1	No Quantity							1247542			0
S3	2000	2000	2000	2	0	2	Export	203	Czechia	CZE	818	Egypt	EGY								55	ESSENTL.OILS,PERFUME,ETC	1	No Quantity							225586			0
S3	2000	2000	2000	2	0	2	Export	203	Czechia	CZE	826	United Kingdom	GBR								55	ESSENTL.OILS,PERFUME,ETC	1	No Quantity							2921736			0
S3	2000	2000	2000	2	0	2	Export	203	Czechia	CZE	838	Free Zones									55	ESSENTL.OILS,PERFUME,ETC	1	No Quantity							1050003			0
S3	2000	2000	2000	2	0	2	Export	203	Czechia	CZE	842	USA	USA								55	ESSENTL.OILS,PERFUME,ETC	1	No Quantity							41796			0
S3	2000	2000	2000	2	0	2	Export	203	Czechia	CZE	854	Burkina Faso	BFA								55	ESSENTL.OILS,PERFUME,ETC	1	No Quantity							850			0
S3	2000	2000	2000	2	0	2	Export	203	Czechia	CZE	891	Serbia and Montenegro	SCG								55	ESSENTL.OILS,PERFUME,ETC	1	No Quantity							3061973			0
S3	2000	2000	2000	2	0	2	Export	204	Benin	BEN	0	World	WLD								55	ESSENTL.OILS,PERFUME,ETC	1	No Quantity							240834			0
S3	2000	2000	2000	2	0	2	Export	204	Benin	BEN	178	Congo	COG								55	ESSENTL.OILS,PERFUME,ETC	1	No Quantity							4847			0
S3	2000	2000	2000	2	0	2	Export	204	Benin	BEN	251	France	FRA								55	ESSENTL.OILS,PERFUME,ETC	1	No Quantity							23805			0
S3	2000	2000	2000	2	0	2	Export	204	Benin	BEN	381	Italy	ITA								55	ESSENTL.OILS,PERFUME,ETC	1	No Quantity							61136			0
S3	2000	2000	2000	2	0	2	Export	204	Benin	BEN	562	Niger	NER								55	ESSENTL.OILS,PERFUME,ETC	1	No Quantity							64074			0
S3	2000	2000	2000	2	0	2	Export	204	Benin	BEN	566	Nigeria	NGA								55	ESSENTL.OILS,PERFUME,ETC	1	No Quantity							218			0
S3	2000	2000	2000	2	0	2	Export	204	Benin	BEN	768	Togo	TGO								55	ESSENTL.OILS,PERFUME,ETC	1	No Quantity							9310			0
S3	2000	2000	2000	2	0	2	Export	204	Benin	BEN	834	United Rep. of Tanzania	TZA								55	ESSENTL.OILS,PERFUME,ETC	1	No Quantity							21395			0
S3	2000	2000	2000	2	0	2	Export	204	Benin	BEN	854	Burkina Faso	BFA								55	ESSENTL.OILS,PERFUME,ETC	1	No Quantity							56050			0
S3	2000	2000	2000	2	0	2	Export	203	Czechia	CZE	0	World	WLD								56	FERTILIZER,EXCEPT GRP272	1	No Quantity							57513318			0
S3	2000	2000	2000	2	0	2	Export	203	Czechia	CZE	32	Argentina	ARG								56	FERTILIZER,EXCEPT GRP272	1	No Quantity							689			0
S3	2000	2000	2000	2	0	2	Export	203	Czechia	CZE	36	Australia	AUS								56	FERTILIZER,EXCEPT GRP272	1	No Quantity							4987			0
S3	2000	2000	2000	2	0	2	Export	203	Czechia	CZE	40	Austria	AUT								56	FERTILIZER,EXCEPT GRP272	1	No Quantity							4074169			0
[truncated: 3,670 more rows]
