# Supplementary material for: Core-periphery structure in sectoral international trade networks: A new approach to an old theory
Source: PLoS One. 2020 Apr 2;15(4):e0229547. doi: 10.1371/journal.pone.0229547 (PMC7117750; doi:10.1371/journal.pone.0229547)
Supplement: S7 File — (ZIP) [file pone.0229547.s007.zip › S7_File/RawData 2000/comtrade (2).csv]

Classification	Year	Period	Period Desc.	Aggregate Level	Is Leaf Code	Trade Flow Code	Trade Flow	Reporter Code	Reporter	Reporter ISO	Partner Code	Partner	Partner ISO	2nd Partner Code	2nd Partner	2nd Partner ISO	Customs Proc. Code	Customs	Mode of Transport Code	Mode of Transport	Commodity Code	Commodity	Qty Unit Code	Qty Unit	Qty	Alt Qty Unit Code	Alt Qty Unit	Alt Qty	Netweight (kg)	Gross weight (kg)	Trade Value (US$)	CIF Trade Value (US$)	FOB Trade Value (US$)	Flag
S3	2000	2000	2000	2	0	2	Export	28	Antigua and Barbuda	ATG	0	World	WLD								00	LIVE ANIMALS	1	No Quantity							35758			0
S3	2000	2000	2000	2	0	2	Export	28	Antigua and Barbuda	ATG	52	Barbados	BRB								00	LIVE ANIMALS	1	No Quantity							93			0
S3	2000	2000	2000	2	0	2	Export	28	Antigua and Barbuda	ATG	500	Montserrat	MSR								00	LIVE ANIMALS	1	No Quantity							10448			0
S3	2000	2000	2000	2	0	2	Export	28	Antigua and Barbuda	ATG	659	Saint Kitts and Nevis	KNA								00	LIVE ANIMALS	1	No Quantity							23889			0
S3	2000	2000	2000	2	0	2	Export	28	Antigua and Barbuda	ATG	780	Trinidad and Tobago	TTO								00	LIVE ANIMALS	1	No Quantity							370			0
S3	2000	2000	2000	2	0	2	Export	28	Antigua and Barbuda	ATG	842	USA	USA								00	LIVE ANIMALS	1	No Quantity							958			0
S3	2000	2000	2000	2	0	2	Export	12	Algeria	DZA	0	World	WLD								01	MEAT, MEAT PREPARATIONS	1	No Quantity							542552			0
S3	2000	2000	2000	2	0	2	Export	12	Algeria	DZA	251	France	FRA								01	MEAT, MEAT PREPARATIONS	1	No Quantity							125559			0
S3	2000	2000	2000	2	0	2	Export	12	Algeria	DZA	381	Italy	ITA								01	MEAT, MEAT PREPARATIONS	1	No Quantity							301746			0
S3	2000	2000	2000	2	0	2	Export	12	Algeria	DZA	470	Malta	MLT								01	MEAT, MEAT PREPARATIONS	1	No Quantity							69289			0
S3	2000	2000	2000	2	0	2	Export	12	Algeria	DZA	788	Tunisia	TUN								01	MEAT, MEAT PREPARATIONS	1	No Quantity							43865			0
S3	2000	2000	2000	2	0	2	Export	12	Algeria	DZA	842	USA	USA								01	MEAT, MEAT PREPARATIONS	1	No Quantity							2093			0
S3	2000	2000	2000	2	0	2	Export	28	Antigua and Barbuda	ATG	0	World	WLD								01	MEAT, MEAT PREPARATIONS	1	No Quantity							71823			0
S3	2000	2000	2000	2	0	2	Export	28	Antigua and Barbuda	ATG	212	Dominica	DMA								01	MEAT, MEAT PREPARATIONS	1	No Quantity							27			0
S3	2000	2000	2000	2	0	2	Export	28	Antigua and Barbuda	ATG	500	Montserrat	MSR								01	MEAT, MEAT PREPARATIONS	1	No Quantity							36364			0
S3	2000	2000	2000	2	0	2	Export	28	Antigua and Barbuda	ATG	662	Saint Lucia	LCA								01	MEAT, MEAT PREPARATIONS	1	No Quantity							696			0
S3	2000	2000	2000	2	0	2	Export	28	Antigua and Barbuda	ATG	842	USA	USA								01	MEAT, MEAT PREPARATIONS	1	No Quantity							34735			0
S3	2000	2000	2000	2	0	2	Export	12	Algeria	DZA	0	World	WLD								02	DAIRY PRODUCTS,BIRD EGGS	1	No Quantity							1514			0
S3	2000	2000	2000	2	0	2	Export	12	Algeria	DZA	251	France	FRA								02	DAIRY PRODUCTS,BIRD EGGS	1	No Quantity							1499			0
S3	2000	2000	2000	2	0	2	Export	12	Algeria	DZA	818	Egypt	EGY								02	DAIRY PRODUCTS,BIRD EGGS	1	No Quantity							15			0
S3	2000	2000	2000	2	0	2	Export	28	Antigua and Barbuda	ATG	0	World	WLD								02	DAIRY PRODUCTS,BIRD EGGS	1	No Quantity							11894			0
S3	2000	2000	2000	2	0	2	Export	28	Antigua and Barbuda	ATG	500	Montserrat	MSR								02	DAIRY PRODUCTS,BIRD EGGS	1	No Quantity							3400			0
S3	2000	2000	2000	2	0	2	Export	28	Antigua and Barbuda	ATG	530	Neth. Antilles	ANT								02	DAIRY PRODUCTS,BIRD EGGS	1	No Quantity							1102			0
S3	2000	2000	2000	2	0	2	Export	28	Antigua and Barbuda	ATG	659	Saint Kitts and Nevis	KNA								02	DAIRY PRODUCTS,BIRD EGGS	1	No Quantity							2150			0
S3	2000	2000	2000	2	0	2	Export	28	Antigua and Barbuda	ATG	842	USA	USA								02	DAIRY PRODUCTS,BIRD EGGS	1	No Quantity							5242			0
S3	2000	2000	2000	2	0	2	Export	12	Algeria	DZA	0	World	WLD								03	FISH,CRUSTACEANS,MOLLUSC	1	No Quantity							4231911			0
S3	2000	2000	2000	2	0	2	Export	12	Algeria	DZA	251	France	FRA								03	FISH,CRUSTACEANS,MOLLUSC	1	No Quantity							219881			0
S3	2000	2000	2000	2	0	2	Export	12	Algeria	DZA	381	Italy	ITA								03	FISH,CRUSTACEANS,MOLLUSC	1	No Quantity							111254			0
S3	2000	2000	2000	2	0	2	Export	12	Algeria	DZA	591	Panama	PAN								03	FISH,CRUSTACEANS,MOLLUSC	1	No Quantity							2965			0
S3	2000	2000	2000	2	0	2	Export	12	Algeria	DZA	724	Spain	ESP								03	FISH,CRUSTACEANS,MOLLUSC	1	No Quantity							3779098			0
S3	2000	2000	2000	2	0	2	Export	12	Algeria	DZA	788	Tunisia	TUN								03	FISH,CRUSTACEANS,MOLLUSC	1	No Quantity							118713			0
S3	2000	2000	2000	2	0	2	Export	28	Antigua and Barbuda	ATG	0	World	WLD								03	FISH,CRUSTACEANS,MOLLUSC	1	No Quantity							190980			0
S3	2000	2000	2000	2	0	2	Export	28	Antigua and Barbuda	ATG	52	Barbados	BRB								03	FISH,CRUSTACEANS,MOLLUSC	1	No Quantity							3326			0
S3	2000	2000	2000	2	0	2	Export	28	Antigua and Barbuda	ATG	124	Canada	CAN								03	FISH,CRUSTACEANS,MOLLUSC	1	No Quantity							12766			0
S3	2000	2000	2000	2	0	2	Export	28	Antigua and Barbuda	ATG	251	France	FRA								03	FISH,CRUSTACEANS,MOLLUSC	1	No Quantity							141464			0
S3	2000	2000	2000	2	0	2	Export	28	Antigua and Barbuda	ATG	500	Montserrat	MSR								03	FISH,CRUSTACEANS,MOLLUSC	1	No Quantity							29240			0
S3	2000	2000	2000	2	0	2	Export	28	Antigua and Barbuda	ATG	826	United Kingdom	GBR								03	FISH,CRUSTACEANS,MOLLUSC	1	No Quantity							367			0
S3	2000	2000	2000	2	0	2	Export	28	Antigua and Barbuda	ATG	842	USA	USA								03	FISH,CRUSTACEANS,MOLLUSC	1	No Quantity							3817			0
S3	2000	2000	2000	2	0	2	Export	12	Algeria	DZA	0	World	WLD								04	CEREALS,CEREAL PREPRTNS.	1	No Quantity							1093			0
S3	2000	2000	2000	2	0	2	Export	12	Algeria	DZA	124	Canada	CAN								04	CEREALS,CEREAL PREPRTNS.	1	No Quantity							257			0
S3	2000	2000	2000	2	0	2	Export	12	Algeria	DZA	381	Italy	ITA								04	CEREALS,CEREAL PREPRTNS.	1	No Quantity							3			0
S3	2000	2000	2000	2	0	2	Export	12	Algeria	DZA	400	Jordan	JOR								04	CEREALS,CEREAL PREPRTNS.	1	No Quantity							86			0
S3	2000	2000	2000	2	0	2	Export	12	Algeria	DZA	686	Senegal	SEN								04	CEREALS,CEREAL PREPRTNS.	1	No Quantity							747			0
S3	2000	2000	2000	2	0	2	Export	28	Antigua and Barbuda	ATG	0	World	WLD								04	CEREALS,CEREAL PREPRTNS.	1	No Quantity							22991			0
S3	2000	2000	2000	2	0	2	Export	28	Antigua and Barbuda	ATG	52	Barbados	BRB								04	CEREALS,CEREAL PREPRTNS.	1	No Quantity							15850			0
S3	2000	2000	2000	2	0	2	Export	28	Antigua and Barbuda	ATG	212	Dominica	DMA								04	CEREALS,CEREAL PREPRTNS.	1	No Quantity							403			0
S3	2000	2000	2000	2	0	2	Export	28	Antigua and Barbuda	ATG	500	Montserrat	MSR								04	CEREALS,CEREAL PREPRTNS.	1	No Quantity							2678			0
S3	2000	2000	2000	2	0	2	Export	28	Antigua and Barbuda	ATG	530	Neth. Antilles	ANT								04	CEREALS,CEREAL PREPRTNS.	1	No Quantity							9			0
S3	2000	2000	2000	2	0	2	Export	28	Antigua and Barbuda	ATG	659	Saint Kitts and Nevis	KNA								04	CEREALS,CEREAL PREPRTNS.	1	No Quantity							3732			0
S3	2000	2000	2000	2	0	2	Export	28	Antigua and Barbuda	ATG	670	Saint Vincent and the Grenadines	VCT								04	CEREALS,CEREAL PREPRTNS.	1	No Quantity							111			0
S3	2000	2000	2000	2	0	2	Export	28	Antigua and Barbuda	ATG	740	Suriname	SUR								04	CEREALS,CEREAL PREPRTNS.	1	No Quantity							10			0
S3	2000	2000	2000	2	0	2	Export	28	Antigua and Barbuda	ATG	842	USA	USA								04	CEREALS,CEREAL PREPRTNS.	1	No Quantity							197			0
S3	2000	2000	2000	2	0	2	Export	12	Algeria	DZA	0	World	WLD								05	VEGETABLES AND FRUIT	1	No Quantity							16835518			0
S3	2000	2000	2000	2	0	2	Export	12	Algeria	DZA	56	Belgium	BEL								05	VEGETABLES AND FRUIT	1	No Quantity							1903887			0
S3	2000	2000	2000	2	0	2	Export	12	Algeria	DZA	124	Canada	CAN								05	VEGETABLES AND FRUIT	1	No Quantity							310353			0
S3	2000	2000	2000	2	0	2	Export	12	Algeria	DZA	226	Equatorial Guinea	GNQ								05	VEGETABLES AND FRUIT	1	No Quantity							86723			0
S3	2000	2000	2000	2	0	2	Export	12	Algeria	DZA	251	France	FRA								05	VEGETABLES AND FRUIT	1	No Quantity							11488310			0
S3	2000	2000	2000	2	0	2	Export	12	Algeria	DZA	368	Iraq	IRQ								05	VEGETABLES AND FRUIT	1	No Quantity							155			0
S3	2000	2000	2000	2	0	2	Export	12	Algeria	DZA	381	Italy	ITA								05	VEGETABLES AND FRUIT	1	No Quantity							329018			0
S3	2000	2000	2000	2	0	2	Export	12	Algeria	DZA	400	Jordan	JOR								05	VEGETABLES AND FRUIT	1	No Quantity							15			0
S3	2000	2000	2000	2	0	2	Export	12	Algeria	DZA	414	Kuwait	KWT								05	VEGETABLES AND FRUIT	1	No Quantity							42693			0
S3	2000	2000	2000	2	0	2	Export	12	Algeria	DZA	466	Mali	MLI								05	VEGETABLES AND FRUIT	1	No Quantity							660			0
S3	2000	2000	2000	2	0	2	Export	12	Algeria	DZA	504	Morocco	MAR								05	VEGETABLES AND FRUIT	1	No Quantity							904682			0
S3	2000	2000	2000	2	0	2	Export	12	Algeria	DZA	528	Netherlands	NLD								05	VEGETABLES AND FRUIT	1	No Quantity							110548			0
S3	2000	2000	2000	2	0	2	Export	12	Algeria	DZA	642	Romania	ROU								05	VEGETABLES AND FRUIT	1	No Quantity							80796			0
S3	2000	2000	2000	2	0	2	Export	12	Algeria	DZA	682	Saudi Arabia	SAU								05	VEGETABLES AND FRUIT	1	No Quantity							35836			0
S3	2000	2000	2000	2	0	2	Export	12	Algeria	DZA	724	Spain	ESP								05	VEGETABLES AND FRUIT	1	No Quantity							1315193			0
S3	2000	2000	2000	2	0	2	Export	12	Algeria	DZA	752	Sweden	SWE								05	VEGETABLES AND FRUIT	1	No Quantity							20267			0
S3	2000	2000	2000	2	0	2	Export	12	Algeria	DZA	757	Switzerland	CHE								05	VEGETABLES AND FRUIT	1	No Quantity							59167			0
S3	2000	2000	2000	2	0	2	Export	12	Algeria	DZA	760	Syria	SYR								05	VEGETABLES AND FRUIT	1	No Quantity							19569			0
S3	2000	2000	2000	2	0	2	Export	12	Algeria	DZA	784	United Arab Emirates	ARE								05	VEGETABLES AND FRUIT	1	No Quantity							11395			0
S3	2000	2000	2000	2	0	2	Export	12	Algeria	DZA	788	Tunisia	TUN								05	VEGETABLES AND FRUIT	1	No Quantity							56863			0
S3	2000	2000	2000	2	0	2	Export	12	Algeria	DZA	792	Turkey	TUR								05	VEGETABLES AND FRUIT	1	No Quantity							4182			0
S3	2000	2000	2000	2	0	2	Export	12	Algeria	DZA	842	USA	USA								05	VEGETABLES AND FRUIT	1	No Quantity							55206			0
S3	2000	2000	2000	2	0	2	Export	28	Antigua and Barbuda	ATG	0	World	WLD								05	VEGETABLES AND FRUIT	1	No Quantity							41736			0
S3	2000	2000	2000	2	0	2	Export	28	Antigua and Barbuda	ATG	212	Dominica	DMA								05	VEGETABLES AND FRUIT	1	No Quantity							676			0
S3	2000	2000	2000	2	0	2	Export	28	Antigua and Barbuda	ATG	251	France	FRA								05	VEGETABLES AND FRUIT	1	No Quantity							1309			0
S3	2000	2000	2000	2	0	2	Export	28	Antigua and Barbuda	ATG	500	Montserrat	MSR								05	VEGETABLES AND FRUIT	1	No Quantity							33477			0
S3	2000	2000	2000	2	0	2	Export	28	Antigua and Barbuda	ATG	530	Neth. Antilles	ANT								05	VEGETABLES AND FRUIT	1	No Quantity							733			0
S3	2000	2000	2000	2	0	2	Export	28	Antigua and Barbuda	ATG	659	Saint Kitts and Nevis	KNA								05	VEGETABLES AND FRUIT	1	No Quantity							152			0
S3	2000	2000	2000	2	0	2	Export	28	Antigua and Barbuda	ATG	826	United Kingdom	GBR								05	VEGETABLES AND FRUIT	1	No Quantity							5050			0
S3	2000	2000	2000	2	0	2	Export	28	Antigua and Barbuda	ATG	842	USA	USA								05	VEGETABLES AND FRUIT	1	No Quantity							339			0
S3	2000	2000	2000	2	0	2	Export	12	Algeria	DZA	0	World	WLD								06	SUGAR,SUGR.PREPTNS,HONEY	1	No Quantity							39850			0
S3	2000	2000	2000	2	0	2	Export	12	Algeria	DZA	528	Netherlands	NLD								06	SUGAR,SUGR.PREPTNS,HONEY	1	No Quantity							22568			0
S3	2000	2000	2000	2	0	2	Export	12	Algeria	DZA	686	Senegal	SEN								06	SUGAR,SUGR.PREPTNS,HONEY	1	No Quantity							85			0
S3	2000	2000	2000	2	0	2	Export	12	Algeria	DZA	788	Tunisia	TUN								06	SUGAR,SUGR.PREPTNS,HONEY	1	No Quantity							17197			0
S3	2000	2000	2000	2	0	2	Export	28	Antigua and Barbuda	ATG	0	World	WLD								06	SUGAR,SUGR.PREPTNS,HONEY	1	No Quantity							705			0
S3	2000	2000	2000	2	0	2	Export	28	Antigua and Barbuda	ATG	500	Montserrat	MSR								06	SUGAR,SUGR.PREPTNS,HONEY	1	No Quantity							650			0
S3	2000	2000	2000	2	0	2	Export	28	Antigua and Barbuda	ATG	842	USA	USA								06	SUGAR,SUGR.PREPTNS,HONEY	1	No Quantity							54			0
S3	2000	2000	2000	2	0	2	Export	12	Algeria	DZA	0	World	WLD								07	COFFEE,TEA,COCOA,SPICES	1	No Quantity							90758			0
S3	2000	2000	2000	2	0	2	Export	12	Algeria	DZA	251	France	FRA								07	COFFEE,TEA,COCOA,SPICES	1	No Quantity							78497			0
S3	2000	2000	2000	2	0	2	Export	12	Algeria	DZA	400	Jordan	JOR								07	COFFEE,TEA,COCOA,SPICES	1	No Quantity							11617			0
S3	2000	2000	2000	2	0	2	Export	12	Algeria	DZA	686	Senegal	SEN								07	COFFEE,TEA,COCOA,SPICES	1	No Quantity							644			0
S3	2000	2000	2000	2	0	2	Export	28	Antigua and Barbuda	ATG	0	World	WLD								07	COFFEE,TEA,COCOA,SPICES	1	No Quantity							1094			0
S3	2000	2000	2000	2	0	2	Export	28	Antigua and Barbuda	ATG	500	Montserrat	MSR								07	COFFEE,TEA,COCOA,SPICES	1	No Quantity							710			0
S3	2000	2000	2000	2	0	2	Export	28	Antigua and Barbuda	ATG	740	Suriname	SUR								07	COFFEE,TEA,COCOA,SPICES	1	No Quantity							3			0
S3	2000	2000	2000	2	0	2	Export	28	Antigua and Barbuda	ATG	842	USA	USA								07	COFFEE,TEA,COCOA,SPICES	1	No Quantity							380			0
S3	2000	2000	2000	2	0	2	Export	12	Algeria	DZA	0	World	WLD								08	ANIMAL FEED STUFF	1	No Quantity							94642			0
S3	2000	2000	2000	2	0	2	Export	12	Algeria	DZA	381	Italy	ITA								08	ANIMAL FEED STUFF	1	No Quantity							94642			0
S3	2000	2000	2000	2	0	2	Export	28	Antigua and Barbuda	ATG	0	World	WLD								08	ANIMAL FEED STUFF	1	No Quantity							791			0
S3	2000	2000	2000	2	0	2	Export	28	Antigua and Barbuda	ATG	500	Montserrat	MSR								08	ANIMAL FEED STUFF	1	No Quantity							236			0
S3	2000	2000	2000	2	0	2	Export	28	Antigua and Barbuda	ATG	659	Saint Kitts and Nevis	KNA								08	ANIMAL FEED STUFF	1	No Quantity							333			0
S3	2000	2000	2000	2	0	2	Export	28	Antigua and Barbuda	ATG	662	Saint Lucia	LCA								08	ANIMAL FEED STUFF	1	No Quantity							222			0
S3	2000	2000	2000	2	0	2	Export	12	Algeria	DZA	0	World	WLD								09	MISC.EDIBLE PRODUCTS ETC	1	No Quantity							53782			0
S3	2000	2000	2000	2	0	2	Export	12	Algeria	DZA	124	Canada	CAN								09	MISC.EDIBLE PRODUCTS ETC	1	No Quantity							2533			0
S3	2000	2000	2000	2	0	2	Export	12	Algeria	DZA	251	France	FRA								09	MISC.EDIBLE PRODUCTS ETC	1	No Quantity							2745			0
S3	2000	2000	2000	2	0	2	Export	12	Algeria	DZA	400	Jordan	JOR								09	MISC.EDIBLE PRODUCTS ETC	1	No Quantity							43			0
S3	2000	2000	2000	2	0	2	Export	12	Algeria	DZA	686	Senegal	SEN								09	MISC.EDIBLE PRODUCTS ETC	1	No Quantity							48461			0
S3	2000	2000	2000	2	0	2	Export	28	Antigua and Barbuda	ATG	0	World	WLD								09	MISC.EDIBLE PRODUCTS ETC	1	No Quantity							95217			0
S3	2000	2000	2000	2	0	2	Export	28	Antigua and Barbuda	ATG	44	Bahamas	BHS								09	MISC.EDIBLE PRODUCTS ETC	1	No Quantity							9781			0
S3	2000	2000	2000	2	0	2	Export	28	Antigua and Barbuda	ATG	52	Barbados	BRB								09	MISC.EDIBLE PRODUCTS ETC	1	No Quantity							348			0
S3	2000	2000	2000	2	0	2	Export	28	Antigua and Barbuda	ATG	192	Cuba	CUB								09	MISC.EDIBLE PRODUCTS ETC	1	No Quantity							111			0
S3	2000	2000	2000	2	0	2	Export	28	Antigua and Barbuda	ATG	212	Dominica	DMA								09	MISC.EDIBLE PRODUCTS ETC	1	No Quantity							16334			0
S3	2000	2000	2000	2	0	2	Export	28	Antigua and Barbuda	ATG	308	Grenada	GRD								09	MISC.EDIBLE PRODUCTS ETC	1	No Quantity							74			0
S3	2000	2000	2000	2	0	2	Export	28	Antigua and Barbuda	ATG	320	Guatemala	GTM								09	MISC.EDIBLE PRODUCTS ETC	1	No Quantity							2503			0
S3	2000	2000	2000	2	0	2	Export	28	Antigua and Barbuda	ATG	328	Guyana	GUY								09	MISC.EDIBLE PRODUCTS ETC	1	No Quantity							204			0
S3	2000	2000	2000	2	0	2	Export	28	Antigua and Barbuda	ATG	388	Jamaica	JAM								09	MISC.EDIBLE PRODUCTS ETC	1	No Quantity							222			0
S3	2000	2000	2000	2	0	2	Export	28	Antigua and Barbuda	ATG	500	Montserrat	MSR								09	MISC.EDIBLE PRODUCTS ETC	1	No Quantity							11761			0
S3	2000	2000	2000	2	0	2	Export	28	Antigua and Barbuda	ATG	530	Neth. Antilles	ANT								09	MISC.EDIBLE PRODUCTS ETC	1	No Quantity							1223			0
S3	2000	2000	2000	2	0	2	Export	28	Antigua and Barbuda	ATG	608	Philippines	PHL								09	MISC.EDIBLE PRODUCTS ETC	1	No Quantity							74			0
S3	2000	2000	2000	2	0	2	Export	28	Antigua and Barbuda	ATG	659	Saint Kitts and Nevis	KNA								09	MISC.EDIBLE PRODUCTS ETC	1	No Quantity							3047			0
S3	2000	2000	2000	2	0	2	Export	28	Antigua and Barbuda	ATG	660	Anguilla	AIA								09	MISC.EDIBLE PRODUCTS ETC	1	No Quantity							867			0
S3	2000	2000	2000	2	0	2	Export	28	Antigua and Barbuda	ATG	670	Saint Vincent and the Grenadines	VCT								09	MISC.EDIBLE PRODUCTS ETC	1	No Quantity							74			0
S3	2000	2000	2000	2	0	2	Export	28	Antigua and Barbuda	ATG	740	Suriname	SUR								09	MISC.EDIBLE PRODUCTS ETC	1	No Quantity							2100			0
S3	2000	2000	2000	2	0	2	Export	28	Antigua and Barbuda	ATG	780	Trinidad and Tobago	TTO								09	MISC.EDIBLE PRODUCTS ETC	1	No Quantity							28396			0
S3	2000	2000	2000	2	0	2	Export	28	Antigua and Barbuda	ATG	842	USA	USA								09	MISC.EDIBLE PRODUCTS ETC	1	No Quantity							18099			0
S3	2000	2000	2000	2	0	2	Export	12	Algeria	DZA	0	World	WLD								11	BEVERAGES	1	No Quantity							8645762			0
S3	2000	2000	2000	2	0	2	Export	12	Algeria	DZA	48	Bahrain	BHR								11	BEVERAGES	1	No Quantity							4			0
S3	2000	2000	2000	2	0	2	Export	12	Algeria	DZA	56	Belgium	BEL								11	BEVERAGES	1	No Quantity							286513			0
S3	2000	2000	2000	2	0	2	Export	12	Algeria	DZA	124	Canada	CAN								11	BEVERAGES	1	No Quantity							561			0
S3	2000	2000	2000	2	0	2	Export	12	Algeria	DZA	208	Denmark	DNK								11	BEVERAGES	1	No Quantity							61688			0
S3	2000	2000	2000	2	0	2	Export	12	Algeria	DZA	251	France	FRA								11	BEVERAGES	1	No Quantity							7815015			0
S3	2000	2000	2000	2	0	2	Export	12	Algeria	DZA	276	Germany	DEU								11	BEVERAGES	1	No Quantity							18713			0
S3	2000	2000	2000	2	0	2	Export	12	Algeria	DZA	360	Indonesia	IDN								11	BEVERAGES	1	No Quantity							14680			0
S3	2000	2000	2000	2	0	2	Export	12	Algeria	DZA	434	Libya	LBY								11	BEVERAGES	1	No Quantity							109358			0
S3	2000	2000	2000	2	0	2	Export	12	Algeria	DZA	752	Sweden	SWE								11	BEVERAGES	1	No Quantity							7306			0
S3	2000	2000	2000	2	0	2	Export	12	Algeria	DZA	757	Switzerland	CHE								11	BEVERAGES	1	No Quantity							299447			0
S3	2000	2000	2000	2	0	2	Export	12	Algeria	DZA	826	United Kingdom	GBR								11	BEVERAGES	1	No Quantity							16226			0
S3	2000	2000	2000	2	0	2	Export	12	Algeria	DZA	842	USA	USA								11	BEVERAGES	1	No Quantity							16251			0
S3	2000	2000	2000	2	0	2	Export	28	Antigua and Barbuda	ATG	0	World	WLD								11	BEVERAGES	1	No Quantity							702210			0
S3	2000	2000	2000	2	0	2	Export	28	Antigua and Barbuda	ATG	52	Barbados	BRB								11	BEVERAGES	1	No Quantity							4942			0
S3	2000	2000	2000	2	0	2	Export	28	Antigua and Barbuda	ATG	92	Br. Virgin Isds	VGB								11	BEVERAGES	1	No Quantity							9159			0
S3	2000	2000	2000	2	0	2	Export	28	Antigua and Barbuda	ATG	124	Canada	CAN								11	BEVERAGES	1	No Quantity							1004			0
S3	2000	2000	2000	2	0	2	Export	28	Antigua and Barbuda	ATG	212	Dominica	DMA								11	BEVERAGES	1	No Quantity							23720			0
S3	2000	2000	2000	2	0	2	Export	28	Antigua and Barbuda	ATG	276	Germany	DEU								11	BEVERAGES	1	No Quantity							12087			0
S3	2000	2000	2000	2	0	2	Export	28	Antigua and Barbuda	ATG	308	Grenada	GRD								11	BEVERAGES	1	No Quantity							42526			0
S3	2000	2000	2000	2	0	2	Export	28	Antigua and Barbuda	ATG	500	Montserrat	MSR								11	BEVERAGES	1	No Quantity							16722			0
S3	2000	2000	2000	2	0	2	Export	28	Antigua and Barbuda	ATG	528	Netherlands	NLD								11	BEVERAGES	1	No Quantity							19			0
S3	2000	2000	2000	2	0	2	Export	28	Antigua and Barbuda	ATG	530	Neth. Antilles	ANT								11	BEVERAGES	1	No Quantity							39			0
S3	2000	2000	2000	2	0	2	Export	28	Antigua and Barbuda	ATG	659	Saint Kitts and Nevis	KNA								11	BEVERAGES	1	No Quantity							365499			0
S3	2000	2000	2000	2	0	2	Export	28	Antigua and Barbuda	ATG	660	Anguilla	AIA								11	BEVERAGES	1	No Quantity							33727			0
S3	2000	2000	2000	2	0	2	Export	28	Antigua and Barbuda	ATG	662	Saint Lucia	LCA								11	BEVERAGES	1	No Quantity							74117			0
S3	2000	2000	2000	2	0	2	Export	28	Antigua and Barbuda	ATG	670	Saint Vincent and the Grenadines	VCT								11	BEVERAGES	1	No Quantity							11444			0
S3	2000	2000	2000	2	0	2	Export	28	Antigua and Barbuda	ATG	780	Trinidad and Tobago	TTO								11	BEVERAGES	1	No Quantity							17			0
S3	2000	2000	2000	2	0	2	Export	28	Antigua and Barbuda	ATG	826	United Kingdom	GBR								11	BEVERAGES	1	No Quantity							23852			0
S3	2000	2000	2000	2	0	2	Export	28	Antigua and Barbuda	ATG	842	USA	USA								11	BEVERAGES	1	No Quantity							83337			0
S3	2000	2000	2000	2	0	2	Export	12	Algeria	DZA	0	World	WLD								12	TOBACCO,TOBACCO MANUFACT	1	No Quantity							1731980			0
S3	2000	2000	2000	2	0	2	Export	12	Algeria	DZA	124	Canada	CAN								12	TOBACCO,TOBACCO MANUFACT	1	No Quantity							9067			0
S3	2000	2000	2000	2	0	2	Export	12	Algeria	DZA	251	France	FRA								12	TOBACCO,TOBACCO MANUFACT	1	No Quantity							1678673			0
S3	2000	2000	2000	2	0	2	Export	12	Algeria	DZA	381	Italy	ITA								12	TOBACCO,TOBACCO MANUFACT	1	No Quantity							37345			0
S3	2000	2000	2000	2	0	2	Export	12	Algeria	DZA	757	Switzerland	CHE								12	TOBACCO,TOBACCO MANUFACT	1	No Quantity							2592			0
S3	2000	2000	2000	2	0	2	Export	12	Algeria	DZA	826	United Kingdom	GBR								12	TOBACCO,TOBACCO MANUFACT	1	No Quantity							4303			0
S3	2000	2000	2000	2	0	2	Export	12	Algeria	DZA	0	World	WLD								21	HIDES,SKINS,FURSKINS,RAW	1	No Quantity							1660934			0
S3	2000	2000	2000	2	0	2	Export	12	Algeria	DZA	251	France	FRA								21	HIDES,SKINS,FURSKINS,RAW	1	No Quantity							386098			0
S3	2000	2000	2000	2	0	2	Export	12	Algeria	DZA	381	Italy	ITA								21	HIDES,SKINS,FURSKINS,RAW	1	No Quantity							193468			0
S3	2000	2000	2000	2	0	2	Export	12	Algeria	DZA	724	Spain	ESP								21	HIDES,SKINS,FURSKINS,RAW	1	No Quantity							5790			0
S3	2000	2000	2000	2	0	2	Export	12	Algeria	DZA	788	Tunisia	TUN								21	HIDES,SKINS,FURSKINS,RAW	1	No Quantity							809387			0
S3	2000	2000	2000	2	0	2	Export	12	Algeria	DZA	792	Turkey	TUR								21	HIDES,SKINS,FURSKINS,RAW	1	No Quantity							266191			0
S3	2000	2000	2000	2	0	2	Export	28	Antigua and Barbuda	ATG	0	World	WLD								21	HIDES,SKINS,FURSKINS,RAW	1	No Quantity							94			0
S3	2000	2000	2000	2	0	2	Export	28	Antigua and Barbuda	ATG	500	Montserrat	MSR								21	HIDES,SKINS,FURSKINS,RAW	1	No Quantity							66			0
S3	2000	2000	2000	2	0	2	Export	28	Antigua and Barbuda	ATG	842	USA	USA								21	HIDES,SKINS,FURSKINS,RAW	1	No Quantity							28			0
S3	2000	2000	2000	2	0	2	Export	28	Antigua and Barbuda	ATG	0	World	WLD								22	OIL SEED,OLEAGINUS FRUIT	1	No Quantity							4354			0
S3	2000	2000	2000	2	0	2	Export	28	Antigua and Barbuda	ATG	500	Montserrat	MSR								22	OIL SEED,OLEAGINUS FRUIT	1	No Quantity							4354			0
S3	2000	2000	2000	2	0	2	Export	12	Algeria	DZA	0	World	WLD								23	CRUDE RUBBER	1	No Quantity							5036			0
S3	2000	2000	2000	2	0	2	Export	12	Algeria	DZA	724	Spain	ESP								23	CRUDE RUBBER	1	No Quantity							5036			0
S3	2000	2000	2000	2	0	2	Export	12	Algeria	DZA	0	World	WLD								24	CORK AND WOOD	1	No Quantity							9056742			0
S3	2000	2000	2000	2	0	2	Export	12	Algeria	DZA	116	Cambodia	KHM								24	CORK AND WOOD	1	No Quantity							17389			0
S3	2000	2000	2000	2	0	2	Export	12	Algeria	DZA	251	France	FRA								24	CORK AND WOOD	1	No Quantity							1409754			0
S3	2000	2000	2000	2	0	2	Export	12	Algeria	DZA	381	Italy	ITA								24	CORK AND WOOD	1	No Quantity							3807470			0
S3	2000	2000	2000	2	0	2	Export	12	Algeria	DZA	620	Portugal	PRT								24	CORK AND WOOD	1	No Quantity							3784251			0
S3	2000	2000	2000	2	0	2	Export	12	Algeria	DZA	699	India	IND								24	CORK AND WOOD	1	No Quantity							34598			0
S3	2000	2000	2000	2	0	2	Export	12	Algeria	DZA	724	Spain	ESP								24	CORK AND WOOD	1	No Quantity							3280			0
S3	2000	2000	2000	2	0	2	Export	28	Antigua and Barbuda	ATG	0	World	WLD								24	CORK AND WOOD	1	No Quantity							124323			0
S3	2000	2000	2000	2	0	2	Export	28	Antigua and Barbuda	ATG	500	Montserrat	MSR								24	CORK AND WOOD	1	No Quantity							889			0
S3	2000	2000	2000	2	0	2	Export	28	Antigua and Barbuda	ATG	530	Neth. Antilles	ANT								24	CORK AND WOOD	1	No Quantity							1363			0
S3	2000	2000	2000	2	0	2	Export	28	Antigua and Barbuda	ATG	659	Saint Kitts and Nevis	KNA								24	CORK AND WOOD	1	No Quantity							16750			0
S3	2000	2000	2000	2	0	2	Export	28	Antigua and Barbuda	ATG	660	Anguilla	AIA								24	CORK AND WOOD	1	No Quantity							2477			0
S3	2000	2000	2000	2	0	2	Export	28	Antigua and Barbuda	ATG	670	Saint Vincent and the Grenadines	VCT								24	CORK AND WOOD	1	No Quantity							22			0
S3	2000	2000	2000	2	0	2	Export	28	Antigua and Barbuda	ATG	780	Trinidad and Tobago	TTO								24	CORK AND WOOD	1	No Quantity							92593			0
S3	2000	2000	2000	2	0	2	Export	28	Antigua and Barbuda	ATG	842	USA	USA								24	CORK AND WOOD	1	No Quantity							10230			0
S3	2000	2000	2000	2	0	2	Export	12	Algeria	DZA	0	World	WLD								25	PULP AND WASTE PAPER	1	No Quantity							264108			0
S3	2000	2000	2000	2	0	2	Export	12	Algeria	DZA	251	France	FRA								25	PULP AND WASTE PAPER	1	No Quantity							13758			0
S3	2000	2000	2000	2	0	2	Export	12	Algeria	DZA	591	Panama	PAN								25	PULP AND WASTE PAPER	1	No Quantity							5902			0
S3	2000	2000	2000	2	0	2	Export	12	Algeria	DZA	788	Tunisia	TUN								25	PULP AND WASTE PAPER	1	No Quantity							244448			0
S3	2000	2000	2000	2	0	2	Export	12	Algeria	DZA	0	World	WLD								26	TEXTILE FIBRES	1	No Quantity							613			0
S3	2000	2000	2000	2	0	2	Export	12	Algeria	DZA	148	Chad	TCD								26	TEXTILE FIBRES	1	No Quantity							16			0
S3	2000	2000	2000	2	0	2	Export	12	Algeria	DZA	251	France	FRA								26	TEXTILE FIBRES	1	No Quantity							10			0
S3	2000	2000	2000	2	0	2	Export	12	Algeria	DZA	724	Spain	ESP								26	TEXTILE FIBRES	1	No Quantity							587			0
S3	2000	2000	2000	2	0	2	Export	28	Antigua and Barbuda	ATG	0	World	WLD								26	TEXTILE FIBRES	1	No Quantity							163328			0
S3	2000	2000	2000	2	0	2	Export	28	Antigua and Barbuda	ATG	52	Barbados	BRB								26	TEXTILE FIBRES	1	No Quantity							8819			0
S3	2000	2000	2000	2	0	2	Export	28	Antigua and Barbuda	ATG	84	Belize	BLZ								26	TEXTILE FIBRES	1	No Quantity							370			0
S3	2000	2000	2000	2	0	2	Export	28	Antigua and Barbuda	ATG	124	Canada	CAN								26	TEXTILE FIBRES	1	No Quantity							481			0
S3	2000	2000	2000	2	0	2	Export	28	Antigua and Barbuda	ATG	208	Denmark	DNK								26	TEXTILE FIBRES	1	No Quantity							1095			0
S3	2000	2000	2000	2	0	2	Export	28	Antigua and Barbuda	ATG	212	Dominica	DMA								26	TEXTILE FIBRES	1	No Quantity							2133			0
S3	2000	2000	2000	2	0	2	Export	28	Antigua and Barbuda	ATG	308	Grenada	GRD								26	TEXTILE FIBRES	1	No Quantity							4945			0
S3	2000	2000	2000	2	0	2	Export	28	Antigua and Barbuda	ATG	332	Haiti	HTI								26	TEXTILE FIBRES	1	No Quantity							370			0
S3	2000	2000	2000	2	0	2	Export	28	Antigua and Barbuda	ATG	392	Japan	JPN								26	TEXTILE FIBRES	1	No Quantity							40000			0
S3	2000	2000	2000	2	0	2	Export	28	Antigua and Barbuda	ATG	500	Montserrat	MSR								26	TEXTILE FIBRES	1	No Quantity							11389			0
S3	2000	2000	2000	2	0	2	Export	28	Antigua and Barbuda	ATG	530	Neth. Antilles	ANT								26	TEXTILE FIBRES	1	No Quantity							1852			0
S3	2000	2000	2000	2	0	2	Export	28	Antigua and Barbuda	ATG	659	Saint Kitts and Nevis	KNA								26	TEXTILE FIBRES	1	No Quantity							741			0
S3	2000	2000	2000	2	0	2	Export	28	Antigua and Barbuda	ATG	662	Saint Lucia	LCA								26	TEXTILE FIBRES	1	No Quantity							2815			0
S3	2000	2000	2000	2	0	2	Export	28	Antigua and Barbuda	ATG	670	Saint Vincent and the Grenadines	VCT								26	TEXTILE FIBRES	1	No Quantity							74			0
S3	2000	2000	2000	2	0	2	Export	28	Antigua and Barbuda	ATG	757	Switzerland	CHE								26	TEXTILE FIBRES	1	No Quantity							4658			0
S3	2000	2000	2000	2	0	2	Export	28	Antigua and Barbuda	ATG	780	Trinidad and Tobago	TTO								26	TEXTILE FIBRES	1	No Quantity							2000			0
S3	2000	2000	2000	2	0	2	Export	28	Antigua and Barbuda	ATG	826	United Kingdom	GBR								26	TEXTILE FIBRES	1	No Quantity							9059			0
S3	2000	2000	2000	2	0	2	Export	28	Antigua and Barbuda	ATG	842	USA	USA								26	TEXTILE FIBRES	1	No Quantity							72527			0
S3	2000	2000	2000	2	0	2	Export	12	Algeria	DZA	0	World	WLD								27	CRUDE FERTILIZER,MINERAL	1	No Quantity							23833822			0
S3	2000	2000	2000	2	0	2	Export	12	Algeria	DZA	56	Belgium	BEL								27	CRUDE FERTILIZER,MINERAL	1	No Quantity							720222			0
S3	2000	2000	2000	2	0	2	Export	12	Algeria	DZA	76	Brazil	BRA								27	CRUDE FERTILIZER,MINERAL	1	No Quantity							1022356			0
S3	2000	2000	2000	2	0	2	Export	12	Algeria	DZA	251	France	FRA								27	CRUDE FERTILIZER,MINERAL	1	No Quantity							3476002			0
S3	2000	2000	2000	2	0	2	Export	12	Algeria	DZA	360	Indonesia	IDN								27	CRUDE FERTILIZER,MINERAL	1	No Quantity							4606622			0
S3	2000	2000	2000	2	0	2	Export	12	Algeria	DZA	368	Iraq	IRQ								27	CRUDE FERTILIZER,MINERAL	1	No Quantity							1995386			0
S3	2000	2000	2000	2	0	2	Export	12	Algeria	DZA	381	Italy	ITA								27	CRUDE FERTILIZER,MINERAL	1	No Quantity							452188			0
S3	2000	2000	2000	2	0	2	Export	12	Algeria	DZA	400	Jordan	JOR								27	CRUDE FERTILIZER,MINERAL	1	No Quantity							92			0
S3	2000	2000	2000	2	0	2	Export	12	Algeria	DZA	458	Malaysia	MYS								27	CRUDE FERTILIZER,MINERAL	1	No Quantity							1889733			0
S3	2000	2000	2000	2	0	2	Export	12	Algeria	DZA	528	Netherlands	NLD								27	CRUDE FERTILIZER,MINERAL	1	No Quantity							2598673			0
S3	2000	2000	2000	2	0	2	Export	12	Algeria	DZA	562	Niger	NER								27	CRUDE FERTILIZER,MINERAL	1	No Quantity							13614			0
S3	2000	2000	2000	2	0	2	Export	12	Algeria	DZA	724	Spain	ESP								27	CRUDE FERTILIZER,MINERAL	1	No Quantity							2683119			0
S3	2000	2000	2000	2	0	2	Export	12	Algeria	DZA	757	Switzerland	CHE								27	CRUDE FERTILIZER,MINERAL	1	No Quantity							103062			0
S3	2000	2000	2000	2	0	2	Export	12	Algeria	DZA	788	Tunisia	TUN								27	CRUDE FERTILIZER,MINERAL	1	No Quantity							431078			0
S3	2000	2000	2000	2	0	2	Export	12	Algeria	DZA	792	Turkey	TUR								27	CRUDE FERTILIZER,MINERAL	1	No Quantity							3790511			0
S3	2000	2000	2000	2	0	2	Export	12	Algeria	DZA	807	North Macedonia	MKD								27	CRUDE FERTILIZER,MINERAL	1	No Quantity							50211			0
S3	2000	2000	2000	2	0	2	Export	12	Algeria	DZA	826	United Kingdom	GBR								27	CRUDE FERTILIZER,MINERAL	1	No Quantity							900			0
S3	2000	2000	2000	2	0	2	Export	12	Algeria	DZA	842	USA	USA								27	CRUDE FERTILIZER,MINERAL	1	No Quantity							53			0
S3	2000	2000	2000	2	0	2	Export	28	Antigua and Barbuda	ATG	0	World	WLD								27	CRUDE FERTILIZER,MINERAL	1	No Quantity							201855			0
S3	2000	2000	2000	2	0	2	Export	28	Antigua and Barbuda	ATG	52	Barbados	BRB								27	CRUDE FERTILIZER,MINERAL	1	No Quantity							24905			0
S3	2000	2000	2000	2	0	2	Export	28	Antigua and Barbuda	ATG	92	Br. Virgin Isds	VGB								27	CRUDE FERTILIZER,MINERAL	1	No Quantity							5136			0
S3	2000	2000	2000	2	0	2	Export	28	Antigua and Barbuda	ATG	124	Canada	CAN								27	CRUDE FERTILIZER,MINERAL	1	No Quantity							4315			0
S3	2000	2000	2000	2	0	2	Export	28	Antigua and Barbuda	ATG	212	Dominica	DMA								27	CRUDE FERTILIZER,MINERAL	1	No Quantity							838			0
S3	2000	2000	2000	2	0	2	Export	28	Antigua and Barbuda	ATG	251	France	FRA								27	CRUDE FERTILIZER,MINERAL	1	No Quantity							1284			0
S3	2000	2000	2000	2	0	2	Export	28	Antigua and Barbuda	ATG	500	Montserrat	MSR								27	CRUDE FERTILIZER,MINERAL	1	No Quantity							27400			0
S3	2000	2000	2000	2	0	2	Export	28	Antigua and Barbuda	ATG	530	Neth. Antilles	ANT								27	CRUDE FERTILIZER,MINERAL	1	No Quantity							5136			0
S3	2000	2000	2000	2	0	2	Export	28	Antigua and Barbuda	ATG	533	Aruba	ABW								27	CRUDE FERTILIZER,MINERAL	1	No Quantity							280			0
S3	2000	2000	2000	2	0	2	Export	28	Antigua and Barbuda	ATG	660	Anguilla	AIA								27	CRUDE FERTILIZER,MINERAL	1	No Quantity							28240			0
S3	2000	2000	2000	2	0	2	Export	28	Antigua and Barbuda	ATG	662	Saint Lucia	LCA								27	CRUDE FERTILIZER,MINERAL	1	No Quantity							99619			0
S3	2000	2000	2000	2	0	2	Export	28	Antigua and Barbuda	ATG	757	Switzerland	CHE								27	CRUDE FERTILIZER,MINERAL	1	No Quantity							167			0
S3	2000	2000	2000	2	0	2	Export	28	Antigua and Barbuda	ATG	826	United Kingdom	GBR								27	CRUDE FERTILIZER,MINERAL	1	No Quantity							185			0
S3	2000	2000	2000	2	0	2	Export	28	Antigua and Barbuda	ATG	842	USA	USA								27	CRUDE FERTILIZER,MINERAL	1	No Quantity							4350			0
S3	2000	2000	2000	2	0	2	Export	12	Algeria	DZA	0	World	WLD								28	METALLIFEROUS ORE,SCRAP	1	No Quantity							10594162			0
S3	2000	2000	2000	2	0	2	Export	12	Algeria	DZA	56	Belgium	BEL								28	METALLIFEROUS ORE,SCRAP	1	No Quantity							611201			0
S3	2000	2000	2000	2	0	2	Export	12	Algeria	DZA	116	Cambodia	KHM								28	METALLIFEROUS ORE,SCRAP	1	No Quantity							82561			0
S3	2000	2000	2000	2	0	2	Export	12	Algeria	DZA	251	France	FRA								28	METALLIFEROUS ORE,SCRAP	1	No Quantity							4523487			0
S3	2000	2000	2000	2	0	2	Export	12	Algeria	DZA	276	Germany	DEU								28	METALLIFEROUS ORE,SCRAP	1	No Quantity							29665			0
S3	2000	2000	2000	2	0	2	Export	12	Algeria	DZA	381	Italy	ITA								28	METALLIFEROUS ORE,SCRAP	1	No Quantity							3211520			0
S3	2000	2000	2000	2	0	2	Export	12	Algeria	DZA	422	Lebanon	LBN								28	METALLIFEROUS ORE,SCRAP	1	No Quantity							284216			0
S3	2000	2000	2000	2	0	2	Export	12	Algeria	DZA	528	Netherlands	NLD								28	METALLIFEROUS ORE,SCRAP	1	No Quantity							8132			0
S3	2000	2000	2000	2	0	2	Export	12	Algeria	DZA	724	Spain	ESP								28	METALLIFEROUS ORE,SCRAP	1	No Quantity							582776			0
S3	2000	2000	2000	2	0	2	Export	12	Algeria	DZA	784	United Arab Emirates	ARE								28	METALLIFEROUS ORE,SCRAP	1	No Quantity							841006			0
S3	2000	2000	2000	2	0	2	Export	12	Algeria	DZA	788	Tunisia	TUN								28	METALLIFEROUS ORE,SCRAP	1	No Quantity							10552			0
S3	2000	2000	2000	2	0	2	Export	12	Algeria	DZA	842	USA	USA								28	METALLIFEROUS ORE,SCRAP	1	No Quantity							409046			0
S3	2000	2000	2000	2	0	2	Export	28	Antigua and Barbuda	ATG	0	World	WLD								28	METALLIFEROUS ORE,SCRAP	1	No Quantity							25655			0
S3	2000	2000	2000	2	0	2	Export	28	Antigua and Barbuda	ATG	52	Barbados	BRB								28	METALLIFEROUS ORE,SCRAP	1	No Quantity							296			0
S3	2000	2000	2000	2	0	2	Export	28	Antigua and Barbuda	ATG	842	USA	USA								28	METALLIFEROUS ORE,SCRAP	1	No Quantity							25359			0
S3	2000	2000	2000	2	0	2	Export	12	Algeria	DZA	0	World	WLD								29	CRUDE ANIMAL,VEG.MATERL.	1	No Quantity							11943			0
S3	2000	2000	2000	2	0	2	Export	12	Algeria	DZA	251	France	FRA								29	CRUDE ANIMAL,VEG.MATERL.	1	No Quantity							11742			0
S3	2000	2000	2000	2	0	2	Export	12	Algeria	DZA	724	Spain	ESP								29	CRUDE ANIMAL,VEG.MATERL.	1	No Quantity							201			0
S3	2000	2000	2000	2	0	2	Export	28	Antigua and Barbuda	ATG	0	World	WLD								29	CRUDE ANIMAL,VEG.MATERL.	1	No Quantity							24657			0
S3	2000	2000	2000	2	0	2	Export	28	Antigua and Barbuda	ATG	92	Br. Virgin Isds	VGB								29	CRUDE ANIMAL,VEG.MATERL.	1	No Quantity							37			0
S3	2000	2000	2000	2	0	2	Export	28	Antigua and Barbuda	ATG	136	Cayman Isds	CYM								29	CRUDE ANIMAL,VEG.MATERL.	1	No Quantity							207			0
S3	2000	2000	2000	2	0	2	Export	28	Antigua and Barbuda	ATG	152	Chile	CHL								29	CRUDE ANIMAL,VEG.MATERL.	1	No Quantity							278			0
S3	2000	2000	2000	2	0	2	Export	28	Antigua and Barbuda	ATG	458	Malaysia	MYS								29	CRUDE ANIMAL,VEG.MATERL.	1	No Quantity							10			0
S3	2000	2000	2000	2	0	2	Export	28	Antigua and Barbuda	ATG	500	Montserrat	MSR								29	CRUDE ANIMAL,VEG.MATERL.	1	No Quantity							23928			0
S3	2000	2000	2000	2	0	2	Export	28	Antigua and Barbuda	ATG	842	USA	USA								29	CRUDE ANIMAL,VEG.MATERL.	1	No Quantity							196			0
S3	2000	2000	2000	2	0	2	Export	12	Algeria	DZA	0	World	WLD								33	PETROLEUM,PETROL.PRODUCT	1	No Quantity							12591006068			0
S3	2000	2000	2000	2	0	2	Export	12	Algeria	DZA	24	Angola	AGO								33	PETROLEUM,PETROL.PRODUCT	1	No Quantity							1977			0
S3	2000	2000	2000	2	0	2	Export	12	Algeria	DZA	28	Antigua and Barbuda	ATG								33	PETROLEUM,PETROL.PRODUCT	1	No Quantity							56413			0
S3	2000	2000	2000	2	0	2	Export	12	Algeria	DZA	32	Argentina	ARG								33	PETROLEUM,PETROL.PRODUCT	1	No Quantity							11398834			0
S3	2000	2000	2000	2	0	2	Export	12	Algeria	DZA	40	Austria	AUT								33	PETROLEUM,PETROL.PRODUCT	1	No Quantity							18363049			0
S3	2000	2000	2000	2	0	2	Export	12	Algeria	DZA	44	Bahamas	BHS								33	PETROLEUM,PETROL.PRODUCT	1	No Quantity							39891834			0
S3	2000	2000	2000	2	0	2	Export	12	Algeria	DZA	56	Belgium	BEL								33	PETROLEUM,PETROL.PRODUCT	1	No Quantity							67600685			0
S3	2000	2000	2000	2	0	2	Export	12	Algeria	DZA	76	Brazil	BRA								33	PETROLEUM,PETROL.PRODUCT	1	No Quantity							1367693670			0
S3	2000	2000	2000	2	0	2	Export	12	Algeria	DZA	84	Belize	BLZ								33	PETROLEUM,PETROL.PRODUCT	1	No Quantity							9146			0
S3	2000	2000	2000	2	0	2	Export	12	Algeria	DZA	124	Canada	CAN								33	PETROLEUM,PETROL.PRODUCT	1	No Quantity							776708051			0
S3	2000	2000	2000	2	0	2	Export	12	Algeria	DZA	148	Chad	TCD								33	PETROLEUM,PETROL.PRODUCT	1	No Quantity							85			0
S3	2000	2000	2000	2	0	2	Export	12	Algeria	DZA	156	China	CHN								33	PETROLEUM,PETROL.PRODUCT	1	No Quantity							4601			0
S3	2000	2000	2000	2	0	2	Export	12	Algeria	DZA	170	Colombia	COL								33	PETROLEUM,PETROL.PRODUCT	1	No Quantity							10810386			0
S3	2000	2000	2000	2	0	2	Export	12	Algeria	DZA	191	Croatia	HRV								33	PETROLEUM,PETROL.PRODUCT	1	No Quantity							146088			0
S3	2000	2000	2000	2	0	2	Export	12	Algeria	DZA	196	Cyprus	CYP								33	PETROLEUM,PETROL.PRODUCT	1	No Quantity							14535700			0
S3	2000	2000	2000	2	0	2	Export	12	Algeria	DZA	203	Czechia	CZE								33	PETROLEUM,PETROL.PRODUCT	1	No Quantity							23930981			0
S3	2000	2000	2000	2	0	2	Export	12	Algeria	DZA	208	Denmark	DNK								33	PETROLEUM,PETROL.PRODUCT	1	No Quantity							61672			0
S3	2000	2000	2000	2	0	2	Export	12	Algeria	DZA	218	Ecuador	ECU								33	PETROLEUM,PETROL.PRODUCT	1	No Quantity							15063			0
S3	2000	2000	2000	2	0	2	Export	12	Algeria	DZA	246	Finland	FIN								33	PETROLEUM,PETROL.PRODUCT	1	No Quantity							314376			0
S3	2000	2000	2000	2	0	2	Export	12	Algeria	DZA	251	France	FRA								33	PETROLEUM,PETROL.PRODUCT	1	No Quantity							1515028937			0
S3	2000	2000	2000	2	0	2	Export	12	Algeria	DZA	276	Germany	DEU								33	PETROLEUM,PETROL.PRODUCT	1	No Quantity							726762432			0
S3	2000	2000	2000	2	0	2	Export	12	Algeria	DZA	300	Greece	GRC								33	PETROLEUM,PETROL.PRODUCT	1	No Quantity							50750826			0
S3	2000	2000	2000	2	0	2	Export	12	Algeria	DZA	324	Guinea	GIN								33	PETROLEUM,PETROL.PRODUCT	1	No Quantity							11980			0
S3	2000	2000	2000	2	0	2	Export	12	Algeria	DZA	340	Honduras	HND								33	PETROLEUM,PETROL.PRODUCT	1	No Quantity							96596			0
S3	2000	2000	2000	2	0	2	Export	12	Algeria	DZA	344	China, Hong Kong SAR	HKG								33	PETROLEUM,PETROL.PRODUCT	1	No Quantity							12242			0
S3	2000	2000	2000	2	0	2	Export	12	Algeria	DZA	352	Iceland	ISL								33	PETROLEUM,PETROL.PRODUCT	1	No Quantity							29852			0
S3	2000	2000	2000	2	0	2	Export	12	Algeria	DZA	372	Ireland	IRL								33	PETROLEUM,PETROL.PRODUCT	1	No Quantity							48			0
S3	2000	2000	2000	2	0	2	Export	12	Algeria	DZA	381	Italy	ITA								33	PETROLEUM,PETROL.PRODUCT	1	No Quantity							1267892598			0
S3	2000	2000	2000	2	0	2	Export	12	Algeria	DZA	392	Japan	JPN								33	PETROLEUM,PETROL.PRODUCT	1	No Quantity							17954162			0
S3	2000	2000	2000	2	0	2	Export	12	Algeria	DZA	400	Jordan	JOR								33	PETROLEUM,PETROL.PRODUCT	1	No Quantity							74645			0
S3	2000	2000	2000	2	0	2	Export	12	Algeria	DZA	410	Rep. of Korea	KOR								33	PETROLEUM,PETROL.PRODUCT	1	No Quantity							26932335			0
S3	2000	2000	2000	2	0	2	Export	12	Algeria	DZA	414	Kuwait	KWT								33	PETROLEUM,PETROL.PRODUCT	1	No Quantity							1096566			0
S3	2000	2000	2000	2	0	2	Export	12	Algeria	DZA	422	Lebanon	LBN								33	PETROLEUM,PETROL.PRODUCT	1	No Quantity							1963575			0
S3	2000	2000	2000	2	0	2	Export	12	Algeria	DZA	430	Liberia	LBR								33	PETROLEUM,PETROL.PRODUCT	1	No Quantity							13205270			0
S3	2000	2000	2000	2	0	2	Export	12	Algeria	DZA	442	Luxembourg	LUX								33	PETROLEUM,PETROL.PRODUCT	1	No Quantity							62306			0
S3	2000	2000	2000	2	0	2	Export	12	Algeria	DZA	470	Malta	MLT								33	PETROLEUM,PETROL.PRODUCT	1	No Quantity							86236108			0
S3	2000	2000	2000	2	0	2	Export	12	Algeria	DZA	478	Mauritania	MRT								33	PETROLEUM,PETROL.PRODUCT	1	No Quantity							11347692			0
S3	2000	2000	2000	2	0	2	Export	12	Algeria	DZA	484	Mexico	MEX								33	PETROLEUM,PETROL.PRODUCT	1	No Quantity							19394			0
S3	2000	2000	2000	2	0	2	Export	12	Algeria	DZA	490	Other Asia, nes									33	PETROLEUM,PETROL.PRODUCT	1	No Quantity							22203192			0
S3	2000	2000	2000	2	0	2	Export	12	Algeria	DZA	504	Morocco	MAR								33	PETROLEUM,PETROL.PRODUCT	1	No Quantity							23938840			0
S3	2000	2000	2000	2	0	2	Export	12	Algeria	DZA	528	Netherlands	NLD								33	PETROLEUM,PETROL.PRODUCT	1	No Quantity							1645405584			0
S3	2000	2000	2000	2	0	2	Export	12	Algeria	DZA	558	Nicaragua	NIC								33	PETROLEUM,PETROL.PRODUCT	1	No Quantity							16047			0
S3	2000	2000	2000	2	0	2	Export	12	Algeria	DZA	562	Niger	NER								33	PETROLEUM,PETROL.PRODUCT	1	No Quantity							1163			0
S3	2000	2000	2000	2	0	2	Export	12	Algeria	DZA	566	Nigeria	NGA								33	PETROLEUM,PETROL.PRODUCT	1	No Quantity							19659113			0
S3	2000	2000	2000	2	0	2	Export	12	Algeria	DZA	579	Norway	NOR								33	PETROLEUM,PETROL.PRODUCT	1	No Quantity							20746516			0
S3	2000	2000	2000	2	0	2	Export	12	Algeria	DZA	591	Panama	PAN								33	PETROLEUM,PETROL.PRODUCT	1	No Quantity							29262169			0
S3	2000	2000	2000	2	0	2	Export	12	Algeria	DZA	608	Philippines	PHL								33	PETROLEUM,PETROL.PRODUCT	1	No Quantity							8452			0
S3	2000	2000	2000	2	0	2	Export	12	Algeria	DZA	620	Portugal	PRT								33	PETROLEUM,PETROL.PRODUCT	1	No Quantity							41264597			0
S3	2000	2000	2000	2	0	2	Export	12	Algeria	DZA	642	Romania	ROU								33	PETROLEUM,PETROL.PRODUCT	1	No Quantity							7695			0
S3	2000	2000	2000	2	0	2	Export	12	Algeria	DZA	643	Russian Federation	RUS								33	PETROLEUM,PETROL.PRODUCT	1	No Quantity							106519			0
S3	2000	2000	2000	2	0	2	Export	12	Algeria	DZA	674	San Marino	SMR								33	PETROLEUM,PETROL.PRODUCT	1	No Quantity							7838641			0
S3	2000	2000	2000	2	0	2	Export	12	Algeria	DZA	682	Saudi Arabia	SAU								33	PETROLEUM,PETROL.PRODUCT	1	No Quantity							7131			0
S3	2000	2000	2000	2	0	2	Export	12	Algeria	DZA	686	Senegal	SEN								33	PETROLEUM,PETROL.PRODUCT	1	No Quantity							2561817			0
S3	2000	2000	2000	2	0	2	Export	12	Algeria	DZA	699	India	IND								33	PETROLEUM,PETROL.PRODUCT	1	No Quantity							32811745			0
S3	2000	2000	2000	2	0	2	Export	12	Algeria	DZA	702	Singapore	SGP								33	PETROLEUM,PETROL.PRODUCT	1	No Quantity							19503615			0
S3	2000	2000	2000	2	0	2	Export	12	Algeria	DZA	710	South Africa	ZAF								33	PETROLEUM,PETROL.PRODUCT	1	No Quantity							3971403			0
S3	2000	2000	2000	2	0	2	Export	12	Algeria	DZA	724	Spain	ESP								33	PETROLEUM,PETROL.PRODUCT	1	No Quantity							983449239			0
S3	2000	2000	2000	2	0	2	Export	12	Algeria	DZA	740	Suriname	SUR								33	PETROLEUM,PETROL.PRODUCT	1	No Quantity							17881852			0
S3	2000	2000	2000	2	0	2	Export	12	Algeria	DZA	757	Switzerland	CHE								33	PETROLEUM,PETROL.PRODUCT	1	No Quantity							103155596			0
S3	2000	2000	2000	2	0	2	Export	12	Algeria	DZA	760	Syria	SYR								33	PETROLEUM,PETROL.PRODUCT	1	No Quantity							24488			0
S3	2000	2000	2000	2	0	2	Export	12	Algeria	DZA	762	Tajikistan	TJK								33	PETROLEUM,PETROL.PRODUCT	1	No Quantity							10378			0
S3	2000	2000	2000	2	0	2	Export	12	Algeria	DZA	788	Tunisia	TUN								33	PETROLEUM,PETROL.PRODUCT	1	No Quantity							2304377			0
S3	2000	2000	2000	2	0	2	Export	12	Algeria	DZA	792	Turkey	TUR								33	PETROLEUM,PETROL.PRODUCT	1	No Quantity							39792270			0
S3	2000	2000	2000	2	0	2	Export	12	Algeria	DZA	804	Ukraine	UKR								33	PETROLEUM,PETROL.PRODUCT	1	No Quantity							5080			0
S3	2000	2000	2000	2	0	2	Export	12	Algeria	DZA	807	North Macedonia	MKD								33	PETROLEUM,PETROL.PRODUCT	1	No Quantity							3191753			0
S3	2000	2000	2000	2	0	2	Export	12	Algeria	DZA	818	Egypt	EGY								33	PETROLEUM,PETROL.PRODUCT	1	No Quantity							7091			0
S3	2000	2000	2000	2	0	2	Export	12	Algeria	DZA	826	United Kingdom	GBR								33	PETROLEUM,PETROL.PRODUCT	1	No Quantity							622574622			0
S3	2000	2000	2000	2	0	2	Export	12	Algeria	DZA	842	USA	USA								33	PETROLEUM,PETROL.PRODUCT	1	No Quantity							2898274908			0
S3	2000	2000	2000	2	0	2	Export	28	Antigua and Barbuda	ATG	0	World	WLD								33	PETROLEUM,PETROL.PRODUCT	1	No Quantity							545977			0
S3	2000	2000	2000	2	0	2	Export	28	Antigua and Barbuda	ATG	44	Bahamas	BHS								33	PETROLEUM,PETROL.PRODUCT	1	No Quantity							24831			0
S3	2000	2000	2000	2	0	2	Export	28	Antigua and Barbuda	ATG	251	France	FRA								33	PETROLEUM,PETROL.PRODUCT	1	No Quantity							320023			0
S3	2000	2000	2000	2	0	2	Export	28	Antigua and Barbuda	ATG	276	Germany	DEU								33	PETROLEUM,PETROL.PRODUCT	1	No Quantity							50564			0
S3	2000	2000	2000	2	0	2	Export	28	Antigua and Barbuda	ATG	292	Gibraltar	GIB								33	PETROLEUM,PETROL.PRODUCT	1	No Quantity							6863			0
S3	2000	2000	2000	2	0	2	Export	28	Antigua and Barbuda	ATG	388	Jamaica	JAM								33	PETROLEUM,PETROL.PRODUCT	1	No Quantity							15			0
S3	2000	2000	2000	2	0	2	Export	28	Antigua and Barbuda	ATG	470	Malta	MLT								33	PETROLEUM,PETROL.PRODUCT	1	No Quantity							101884			0
S3	2000	2000	2000	2	0	2	Export	28	Antigua and Barbuda	ATG	500	Montserrat	MSR								33	PETROLEUM,PETROL.PRODUCT	1	No Quantity							36563			0
S3	2000	2000	2000	2	0	2	Export	28	Antigua and Barbuda	ATG	530	Neth. Antilles	ANT								33	PETROLEUM,PETROL.PRODUCT	1	No Quantity							22			0
S3	2000	2000	2000	2	0	2	Export	28	Antigua and Barbuda	ATG	670	Saint Vincent and the Grenadines	VCT								33	PETROLEUM,PETROL.PRODUCT	1	No Quantity							1808			0
S3	2000	2000	2000	2	0	2	Export	28	Antigua and Barbuda	ATG	780	Trinidad and Tobago	TTO								33	PETROLEUM,PETROL.PRODUCT	1	No Quantity							219			0
S3	2000	2000	2000	2	0	2	Export	28	Antigua and Barbuda	ATG	826	United Kingdom	GBR								33	PETROLEUM,PETROL.PRODUCT	1	No Quantity							1503			0
S3	2000	2000	2000	2	0	2	Export	28	Antigua and Barbuda	ATG	842	USA	USA								33	PETROLEUM,PETROL.PRODUCT	1	No Quantity							1683			0
S3	2000	2000	2000	2	0	2	Export	12	Algeria	DZA	0	World	WLD								34	GAS,NATURAL,MANUFACTURED	1	No Quantity							9016881712			0
S3	2000	2000	2000	2	0	2	Export	12	Algeria	DZA	32	Argentina	ARG								34	GAS,NATURAL,MANUFACTURED	1	No Quantity							4025458			0
S3	2000	2000	2000	2	0	2	Export	12	Algeria	DZA	56	Belgium	BEL								34	GAS,NATURAL,MANUFACTURED	1	No Quantity							583255777			0
S3	2000	2000	2000	2	0	2	Export	12	Algeria	DZA	76	Brazil	BRA								34	GAS,NATURAL,MANUFACTURED	1	No Quantity							133894617			0
S3	2000	2000	2000	2	0	2	Export	12	Algeria	DZA	152	Chile	CHL								34	GAS,NATURAL,MANUFACTURED	1	No Quantity							35919365			0
S3	2000	2000	2000	2	0	2	Export	12	Algeria	DZA	156	China	CHN								34	GAS,NATURAL,MANUFACTURED	1	No Quantity							9074964			0
S3	2000	2000	2000	2	0	2	Export	12	Algeria	DZA	218	Ecuador	ECU								34	GAS,NATURAL,MANUFACTURED	1	No Quantity							2076073			0
S3	2000	2000	2000	2	0	2	Export	12	Algeria	DZA	246	Finland	FIN								34	GAS,NATURAL,MANUFACTURED	1	No Quantity							2133478			0
S3	2000	2000	2000	2	0	2	Export	12	Algeria	DZA	251	France	FRA								34	GAS,NATURAL,MANUFACTURED	1	No Quantity							1311111086			0
S3	2000	2000	2000	2	0	2	Export	12	Algeria	DZA	300	Greece	GRC								34	GAS,NATURAL,MANUFACTURED	1	No Quantity							53129250			0
S3	2000	2000	2000	2	0	2	Export	12	Algeria	DZA	381	Italy	ITA								34	GAS,NATURAL,MANUFACTURED	1	No Quantity							3058125738			0
S3	2000	2000	2000	2	0	2	Export	12	Algeria	DZA	392	Japan	JPN								34	GAS,NATURAL,MANUFACTURED	1	No Quantity							5461337			0
S3	2000	2000	2000	2	0	2	Export	12	Algeria	DZA	410	Rep. of Korea	KOR								34	GAS,NATURAL,MANUFACTURED	1	No Quantity							48324950			0
S3	2000	2000	2000	2	0	2	Export	12	Algeria	DZA	417	Kyrgyzstan	KGZ								34	GAS,NATURAL,MANUFACTURED	1	No Quantity							10045010			0
S3	2000	2000	2000	2	0	2	Export	12	Algeria	DZA	422	Lebanon	LBN								34	GAS,NATURAL,MANUFACTURED	1	No Quantity							1842695			0
S3	2000	2000	2000	2	0	2	Export	12	Algeria	DZA	484	Mexico	MEX								34	GAS,NATURAL,MANUFACTURED	1	No Quantity							122382605			0
S3	2000	2000	2000	2	0	2	Export	12	Algeria	DZA	490	Other Asia, nes									34	GAS,NATURAL,MANUFACTURED	1	No Quantity							13516192			0
S3	2000	2000	2000	2	0	2	Export	12	Algeria	DZA	504	Morocco	MAR								34	GAS,NATURAL,MANUFACTURED	1	No Quantity							132227857			0
S3	2000	2000	2000	2	0	2	Export	12	Algeria	DZA	528	Netherlands	NLD								34	GAS,NATURAL,MANUFACTURED	1	No Quantity							3722771			0
S3	2000	2000	2000	2	0	2	Export	12	Algeria	DZA	579	Norway	NOR								34	GAS,NATURAL,MANUFACTURED	1	No Quantity							4079937			0
S3	2000	2000	2000	2	0	2	Export	12	Algeria	DZA	591	Panama	PAN								34	GAS,NATURAL,MANUFACTURED	1	No Quantity							3350829			0
S3	2000	2000	2000	2	0	2	Export	12	Algeria	DZA	604	Peru	PER								34	GAS,NATURAL,MANUFACTURED	1	No Quantity							15542963			0
S3	2000	2000	2000	2	0	2	Export	12	Algeria	DZA	620	Portugal	PRT								34	GAS,NATURAL,MANUFACTURED	1	No Quantity							197935195			0
S3	2000	2000	2000	2	0	2	Export	12	Algeria	DZA	699	India	IND								34	GAS,NATURAL,MANUFACTURED	1	No Quantity							12469016			0
S3	2000	2000	2000	2	0	2	Export	12	Algeria	DZA	705	Slovenia	SVN								34	GAS,NATURAL,MANUFACTURED	1	No Quantity							2082301			0
S3	2000	2000	2000	2	0	2	Export	12	Algeria	DZA	710	South Africa	ZAF								34	GAS,NATURAL,MANUFACTURED	1	No Quantity							1764051			0
S3	2000	2000	2000	2	0	2	Export	12	Algeria	DZA	724	Spain	ESP								34	GAS,NATURAL,MANUFACTURED	1	No Quantity							1305609260			0
S3	2000	2000	2000	2	0	2	Export	12	Algeria	DZA	752	Sweden	SWE								34	GAS,NATURAL,MANUFACTURED	1	No Quantity							32541822			0
S3	2000	2000	2000	2	0	2	Export	12	Algeria	DZA	757	Switzerland	CHE								34	GAS,NATURAL,MANUFACTURED	1	No Quantity							27883			0
S3	2000	2000	2000	2	0	2	Export	12	Algeria	DZA	788	Tunisia	TUN								34	GAS,NATURAL,MANUFACTURED	1	No Quantity							46514131			0
S3	2000	2000	2000	2	0	2	Export	12	Algeria	DZA	792	Turkey	TUR								34	GAS,NATURAL,MANUFACTURED	1	No Quantity							1287573517			0
S3	2000	2000	2000	2	0	2	Export	12	Algeria	DZA	807	North Macedonia	MKD								34	GAS,NATURAL,MANUFACTURED	1	No Quantity							31019852			0
S3	2000	2000	2000	2	0	2	Export	12	Algeria	DZA	818	Egypt	EGY								34	GAS,NATURAL,MANUFACTURED	1	No Quantity							19220719			0
S3	2000	2000	2000	2	0	2	Export	12	Algeria	DZA	826	United Kingdom	GBR								34	GAS,NATURAL,MANUFACTURED	1	No Quantity							16582587			0
S3	2000	2000	2000	2	0	2	Export	12	Algeria	DZA	842	USA	USA								34	GAS,NATURAL,MANUFACTURED	1	No Quantity							510298426			0
S3	2000	2000	2000	2	0	2	Export	28	Antigua and Barbuda	ATG	0	World	WLD								34	GAS,NATURAL,MANUFACTURED	1	No Quantity							147			0
S3	2000	2000	2000	2	0	2	Export	28	Antigua and Barbuda	ATG	212	Dominica	DMA								34	GAS,NATURAL,MANUFACTURED	1	No Quantity							56			0
S3	2000	2000	2000	2	0	2	Export	28	Antigua and Barbuda	ATG	659	Saint Kitts and Nevis	KNA								34	GAS,NATURAL,MANUFACTURED	1	No Quantity							91			0
S3	2000	2000	2000	2	0	2	Export	12	Algeria	DZA	0	World	WLD								35	ELECTRIC CURRENT	1	No Quantity							1946776			0
S3	2000	2000	2000	2	0	2	Export	12	Algeria	DZA	504	Morocco	MAR								35	ELECTRIC CURRENT	1	No Quantity							1946776			0
S3	2000	2000	2000	2	0	2	Export	12	Algeria	DZA	0	World	WLD								42	FIXED VEG. FATS AND OILS	1	No Quantity							32424			0
S3	2000	2000	2000	2	0	2	Export	12	Algeria	DZA	124	Canada	CAN								42	FIXED VEG. FATS AND OILS	1	No Quantity							16144			0
S3	2000	2000	2000	2	0	2	Export	12	Algeria	DZA	251	France	FRA								42	FIXED VEG. FATS AND OILS	1	No Quantity							1883			0
S3	2000	2000	2000	2	0	2	Export	12	Algeria	DZA	368	Iraq	IRQ								42	FIXED VEG. FATS AND OILS	1	No Quantity							388			0
S3	2000	2000	2000	2	0	2	Export	12	Algeria	DZA	400	Jordan	JOR								42	FIXED VEG. FATS AND OILS	1	No Quantity							88			0
S3	2000	2000	2000	2	0	2	Export	12	Algeria	DZA	788	Tunisia	TUN								42	FIXED VEG. FATS AND OILS	1	No Quantity							13921			0
S3	2000	2000	2000	2	0	2	Export	28	Antigua and Barbuda	ATG	0	World	WLD								42	FIXED VEG. FATS AND OILS	1	No Quantity							26			0
S3	2000	2000	2000	2	0	2	Export	28	Antigua and Barbuda	ATG	500	Montserrat	MSR								42	FIXED VEG. FATS AND OILS	1	No Quantity							26			0
S3	2000	2000	2000	2	0	2	Export	12	Algeria	DZA	0	World	WLD								43	ANIMAL,VEG.FATS,OILS,NES	1	No Quantity							3710200			0
S3	2000	2000	2000	2	0	2	Export	12	Algeria	DZA	368	Iraq	IRQ								43	ANIMAL,VEG.FATS,OILS,NES	1	No Quantity							3465515			0
S3	2000	2000	2000	2	0	2	Export	12	Algeria	DZA	724	Spain	ESP								43	ANIMAL,VEG.FATS,OILS,NES	1	No Quantity							201151			0
S3	2000	2000	2000	2	0	2	Export	12	Algeria	DZA	788	Tunisia	TUN								43	ANIMAL,VEG.FATS,OILS,NES	1	No Quantity							43534			0
S3	2000	2000	2000	2	0	2	Export	28	Antigua and Barbuda	ATG	0	World	WLD								43	ANIMAL,VEG.FATS,OILS,NES	1	No Quantity							47183			0
S3	2000	2000	2000	2	0	2	Export	28	Antigua and Barbuda	ATG	92	Br. Virgin Isds	VGB								43	ANIMAL,VEG.FATS,OILS,NES	1	No Quantity							56			0
S3	2000	2000	2000	2	0	2	Export	28	Antigua and Barbuda	ATG	500	Montserrat	MSR								43	ANIMAL,VEG.FATS,OILS,NES	1	No Quantity							109			0
S3	2000	2000	2000	2	0	2	Export	28	Antigua and Barbuda	ATG	530	Neth. Antilles	ANT								43	ANIMAL,VEG.FATS,OILS,NES	1	No Quantity							1019			0
S3	2000	2000	2000	2	0	2	Export	28	Antigua and Barbuda	ATG	842	USA	USA								43	ANIMAL,VEG.FATS,OILS,NES	1	No Quantity							45999			0
S3	2000	2000	2000	2	0	2	Export	12	Algeria	DZA	0	World	WLD								51	ORGANIC CHEMICALS	1	No Quantity							61646979			0
S3	2000	2000	2000	2	0	2	Export	12	Algeria	DZA	56	Belgium	BEL								51	ORGANIC CHEMICALS	1	No Quantity							418534			0
S3	2000	2000	2000	2	0	2	Export	12	Algeria	DZA	251	France	FRA								51	ORGANIC CHEMICALS	1	No Quantity							32374			0
S3	2000	2000	2000	2	0	2	Export	12	Algeria	DZA	276	Germany	DEU								51	ORGANIC CHEMICALS	1	No Quantity							3879647			0
S3	2000	2000	2000	2	0	2	Export	12	Algeria	DZA	381	Italy	ITA								51	ORGANIC CHEMICALS	1	No Quantity							14480274			0
S3	2000	2000	2000	2	0	2	Export	12	Algeria	DZA	410	Rep. of Korea	KOR								51	ORGANIC CHEMICALS	1	No Quantity							7013836			0
S3	2000	2000	2000	2	0	2	Export	12	Algeria	DZA	528	Netherlands	NLD								51	ORGANIC CHEMICALS	1	No Quantity							3597056			0
S3	2000	2000	2000	2	0	2	Export	12	Algeria	DZA	620	Portugal	PRT								51	ORGANIC CHEMICALS	1	No Quantity							3184121			0
S3	2000	2000	2000	2	0	2	Export	12	Algeria	DZA	682	Saudi Arabia	SAU								51	ORGANIC CHEMICALS	1	No Quantity							1524839			0
S3	2000	2000	2000	2	0	2	Export	12	Algeria	DZA	724	Spain	ESP								51	ORGANIC CHEMICALS	1	No Quantity							6448011			0
S3	2000	2000	2000	2	0	2	Export	12	Algeria	DZA	788	Tunisia	TUN								51	ORGANIC CHEMICALS	1	No Quantity							3452774			0
S3	2000	2000	2000	2	0	2	Export	12	Algeria	DZA	804	Ukraine	UKR								51	ORGANIC CHEMICALS	1	No Quantity							1180521			0
S3	2000	2000	2000	2	0	2	Export	12	Algeria	DZA	807	North Macedonia	MKD								51	ORGANIC CHEMICALS	1	No Quantity							1770495			0
S3	2000	2000	2000	2	0	2	Export	12	Algeria	DZA	842	USA	USA								51	ORGANIC CHEMICALS	1	No Quantity							14664497			0
S3	2000	2000	2000	2	0	2	Export	28	Antigua and Barbuda	ATG	0	World	WLD								51	ORGANIC CHEMICALS	1	No Quantity							256151			0
S3	2000	2000	2000	2	0	2	Export	28	Antigua and Barbuda	ATG	52	Barbados	BRB								51	ORGANIC CHEMICALS	1	No Quantity							1633			0
S3	2000	2000	2000	2	0	2	Export	28	Antigua and Barbuda	ATG	212	Dominica	DMA								51	ORGANIC CHEMICALS	1	No Quantity							25281			0
S3	2000	2000	2000	2	0	2	Export	28	Antigua and Barbuda	ATG	308	Grenada	GRD								51	ORGANIC CHEMICALS	1	No Quantity							29412			0
S3	2000	2000	2000	2	0	2	Export	28	Antigua and Barbuda	ATG	484	Mexico	MEX								51	ORGANIC CHEMICALS	1	No Quantity							14710			0
S3	2000	2000	2000	2	0	2	Export	28	Antigua and Barbuda	ATG	500	Montserrat	MSR								51	ORGANIC CHEMICALS	1	No Quantity							3376			0
S3	2000	2000	2000	2	0	2	Export	28	Antigua and Barbuda	ATG	530	Neth. Antilles	ANT								51	ORGANIC CHEMICALS	1	No Quantity							81695			0
S3	2000	2000	2000	2	0	2	Export	28	Antigua and Barbuda	ATG	659	Saint Kitts and Nevis	KNA								51	ORGANIC CHEMICALS	1	No Quantity							31478			0
S3	2000	2000	2000	2	0	2	Export	28	Antigua and Barbuda	ATG	662	Saint Lucia	LCA								51	ORGANIC CHEMICALS	1	No Quantity							30501			0
S3	2000	2000	2000	2	0	2	Export	28	Antigua and Barbuda	ATG	670	Saint Vincent and the Grenadines	VCT								51	ORGANIC CHEMICALS	1	No Quantity							13517			0
S3	2000	2000	2000	2	0	2	Export	28	Antigua and Barbuda	ATG	780	Trinidad and Tobago	TTO								51	ORGANIC CHEMICALS	1	No Quantity							21827			0
S3	2000	2000	2000	2	0	2	Export	28	Antigua and Barbuda	ATG	842	USA	USA								51	ORGANIC CHEMICALS	1	No Quantity							2721			0
S3	2000	2000	2000	2	0	2	Export	12	Algeria	DZA	0	World	WLD								52	INORGANIC CHEMICALS	1	No Quantity							77989446			0
S3	2000	2000	2000	2	0	2	Export	12	Algeria	DZA	56	Belgium	BEL								52	INORGANIC CHEMICALS	1	No Quantity							2804046			0
S3	2000	2000	2000	2	0	2	Export	12	Algeria	DZA	251	France	FRA								52	INORGANIC CHEMICALS	1	No Quantity							22359803			0
S3	2000	2000	2000	2	0	2	Export	12	Algeria	DZA	300	Greece	GRC								52	INORGANIC CHEMICALS	1	No Quantity							1294838			0
S3	2000	2000	2000	2	0	2	Export	12	Algeria	DZA	381	Italy	ITA								52	INORGANIC CHEMICALS	1	No Quantity							25315522			0
S3	2000	2000	2000	2	0	2	Export	12	Algeria	DZA	392	Japan	JPN								52	INORGANIC CHEMICALS	1	No Quantity							19311			0
S3	2000	2000	2000	2	0	2	Export	12	Algeria	DZA	400	Jordan	JOR								52	INORGANIC CHEMICALS	1	No Quantity							97			0
S3	2000	2000	2000	2	0	2	Export	12	Algeria	DZA	504	Morocco	MAR								52	INORGANIC CHEMICALS	1	No Quantity							5828578			0
S3	2000	2000	2000	2	0	2	Export	12	Algeria	DZA	528	Netherlands	NLD								52	INORGANIC CHEMICALS	1	No Quantity							20			0
S3	2000	2000	2000	2	0	2	Export	12	Algeria	DZA	724	Spain	ESP								52	INORGANIC CHEMICALS	1	No Quantity							19655514			0
S3	2000	2000	2000	2	0	2	Export	12	Algeria	DZA	757	Switzerland	CHE								52	INORGANIC CHEMICALS	1	No Quantity							12715			0
S3	2000	2000	2000	2	0	2	Export	12	Algeria	DZA	788	Tunisia	TUN								52	INORGANIC CHEMICALS	1	No Quantity							698606			0
S3	2000	2000	2000	2	0	2	Export	12	Algeria	DZA	826	United Kingdom	GBR								52	INORGANIC CHEMICALS	1	No Quantity							396			0
S3	2000	2000	2000	2	0	2	Export	28	Antigua and Barbuda	ATG	0	World	WLD								52	INORGANIC CHEMICALS	1	No Quantity							21413			0
S3	2000	2000	2000	2	0	2	Export	28	Antigua and Barbuda	ATG	212	Dominica	DMA								52	INORGANIC CHEMICALS	1	No Quantity							3450			0
S3	2000	2000	2000	2	0	2	Export	28	Antigua and Barbuda	ATG	500	Montserrat	MSR								52	INORGANIC CHEMICALS	1	No Quantity							1393			0
S3	2000	2000	2000	2	0	2	Export	28	Antigua and Barbuda	ATG	530	Neth. Antilles	ANT								52	INORGANIC CHEMICALS	1	No Quantity							3760			0
S3	2000	2000	2000	2	0	2	Export	28	Antigua and Barbuda	ATG	659	Saint Kitts and Nevis	KNA								52	INORGANIC CHEMICALS	1	No Quantity							11930			0
S3	2000	2000	2000	2	0	2	Export	28	Antigua and Barbuda	ATG	842	USA	USA								52	INORGANIC CHEMICALS	1	No Quantity							879			0
S3	2000	2000	2000	2	0	2	Export	12	Algeria	DZA	0	World	WLD								53	DYES,COLOURING MATERIALS	1	No Quantity							31093			0
S3	2000	2000	2000	2	0	2	Export	12	Algeria	DZA	251	France	FRA								53	DYES,COLOURING MATERIALS	1	No Quantity							109			0
S3	2000	2000	2000	2	0	2	Export	12	Algeria	DZA	381	Italy	ITA								53	DYES,COLOURING MATERIALS	1	No Quantity							188			0
S3	2000	2000	2000	2	0	2	Export	12	Algeria	DZA	788	Tunisia	TUN								53	DYES,COLOURING MATERIALS	1	No Quantity							30796			0
S3	2000	2000	2000	2	0	2	Export	28	Antigua and Barbuda	ATG	0	World	WLD								53	DYES,COLOURING MATERIALS	1	No Quantity							956669			0
S3	2000	2000	2000	2	0	2	Export	28	Antigua and Barbuda	ATG	52	Barbados	BRB								53	DYES,COLOURING MATERIALS	1	No Quantity							195			0
S3	2000	2000	2000	2	0	2	Export	28	Antigua and Barbuda	ATG	212	Dominica	DMA								53	DYES,COLOURING MATERIALS	1	No Quantity							154718			0
S3	2000	2000	2000	2	0	2	Export	28	Antigua and Barbuda	ATG	308	Grenada	GRD								53	DYES,COLOURING MATERIALS	1	No Quantity							112225			0
S3	2000	2000	2000	2	0	2	Export	28	Antigua and Barbuda	ATG	381	Italy	ITA								53	DYES,COLOURING MATERIALS	1	No Quantity							199			0
S3	2000	2000	2000	2	0	2	Export	28	Antigua and Barbuda	ATG	500	Montserrat	MSR								53	DYES,COLOURING MATERIALS	1	No Quantity							61283			0
S3	2000	2000	2000	2	0	2	Export	28	Antigua and Barbuda	ATG	530	Neth. Antilles	ANT								53	DYES,COLOURING MATERIALS	1	No Quantity							40443			0
S3	2000	2000	2000	2	0	2	Export	28	Antigua and Barbuda	ATG	659	Saint Kitts and Nevis	KNA								53	DYES,COLOURING MATERIALS	1	No Quantity							153749			0
S3	2000	2000	2000	2	0	2	Export	28	Antigua and Barbuda	ATG	662	Saint Lucia	LCA								53	DYES,COLOURING MATERIALS	1	No Quantity							296269			0
S3	2000	2000	2000	2	0	2	Export	28	Antigua and Barbuda	ATG	670	Saint Vincent and the Grenadines	VCT								53	DYES,COLOURING MATERIALS	1	No Quantity							135411			0
S3	2000	2000	2000	2	0	2	Export	28	Antigua and Barbuda	ATG	780	Trinidad and Tobago	TTO								53	DYES,COLOURING MATERIALS	1	No Quantity							100			0
S3	2000	2000	2000	2	0	2	Export	28	Antigua and Barbuda	ATG	842	USA	USA								53	DYES,COLOURING MATERIALS	1	No Quantity							2076			0
S3	2000	2000	2000	2	0	2	Export	12	Algeria	DZA	0	World	WLD								54	MEDICINAL,PHARM.PRODUCTS	1	No Quantity							289427			0
S3	2000	2000	2000	2	0	2	Export	12	Algeria	DZA	251	France	FRA								54	MEDICINAL,PHARM.PRODUCTS	1	No Quantity							25121			0
S3	2000	2000	2000	2	0	2	Export	12	Algeria	DZA	368	Iraq	IRQ								54	MEDICINAL,PHARM.PRODUCTS	1	No Quantity							645			0
S3	2000	2000	2000	2	0	2	Export	12	Algeria	DZA	400	Jordan	JOR								54	MEDICINAL,PHARM.PRODUCTS	1	No Quantity							4096			0
S3	2000	2000	2000	2	0	2	Export	12	Algeria	DZA	504	Morocco	MAR								54	MEDICINAL,PHARM.PRODUCTS	1	No Quantity							256483			0
S3	2000	2000	2000	2	0	2	Export	12	Algeria	DZA	686	Senegal	SEN								54	MEDICINAL,PHARM.PRODUCTS	1	No Quantity							3082			0
S3	2000	2000	2000	2	0	2	Export	28	Antigua and Barbuda	ATG	0	World	WLD								54	MEDICINAL,PHARM.PRODUCTS	1	No Quantity							118465			0
S3	2000	2000	2000	2	0	2	Export	28	Antigua and Barbuda	ATG	92	Br. Virgin Isds	VGB								54	MEDICINAL,PHARM.PRODUCTS	1	No Quantity							22019			0
S3	2000	2000	2000	2	0	2	Export	28	Antigua and Barbuda	ATG	124	Canada	CAN								54	MEDICINAL,PHARM.PRODUCTS	1	No Quantity							311			0
S3	2000	2000	2000	2	0	2	Export	28	Antigua and Barbuda	ATG	500	Montserrat	MSR								54	MEDICINAL,PHARM.PRODUCTS	1	No Quantity							70666			0
S3	2000	2000	2000	2	0	2	Export	28	Antigua and Barbuda	ATG	659	Saint Kitts and Nevis	KNA								54	MEDICINAL,PHARM.PRODUCTS	1	No Quantity							6724			0
S3	2000	2000	2000	2	0	2	Export	28	Antigua and Barbuda	ATG	660	Anguilla	AIA								54	MEDICINAL,PHARM.PRODUCTS	1	No Quantity							7699			0
S3	2000	2000	2000	2	0	2	Export	28	Antigua and Barbuda	ATG	662	Saint Lucia	LCA								54	MEDICINAL,PHARM.PRODUCTS	1	No Quantity							218			0
S3	2000	2000	2000	2	0	2	Export	28	Antigua and Barbuda	ATG	826	United Kingdom	GBR								54	MEDICINAL,PHARM.PRODUCTS	1	No Quantity							1111			0
S3	2000	2000	2000	2	0	2	Export	28	Antigua and Barbuda	ATG	842	USA	USA								54	MEDICINAL,PHARM.PRODUCTS	1	No Quantity							9719			0
S3	2000	2000	2000	2	0	2	Export	12	Algeria	DZA	0	World	WLD								55	ESSENTL.OILS,PERFUME,ETC	1	No Quantity							5179324			0
S3	2000	2000	2000	2	0	2	Export	12	Algeria	DZA	124	Canada	CAN								55	ESSENTL.OILS,PERFUME,ETC	1	No Quantity							351			0
S3	2000	2000	2000	2	0	2	Export	12	Algeria	DZA	148	Chad	TCD								55	ESSENTL.OILS,PERFUME,ETC	1	No Quantity							5			0
S3	2000	2000	2000	2	0	2	Export	12	Algeria	DZA	251	France	FRA								55	ESSENTL.OILS,PERFUME,ETC	1	No Quantity							373555			0
S3	2000	2000	2000	2	0	2	Export	12	Algeria	DZA	324	Guinea	GIN								55	ESSENTL.OILS,PERFUME,ETC	1	No Quantity							8560			0
S3	2000	2000	2000	2	0	2	Export	12	Algeria	DZA	368	Iraq	IRQ								55	ESSENTL.OILS,PERFUME,ETC	1	No Quantity							4764760			0
S3	2000	2000	2000	2	0	2	Export	12	Algeria	DZA	381	Italy	ITA								55	ESSENTL.OILS,PERFUME,ETC	1	No Quantity							45			0
S3	2000	2000	2000	2	0	2	Export	12	Algeria	DZA	400	Jordan	JOR								55	ESSENTL.OILS,PERFUME,ETC	1	No Quantity							10392			0
S3	2000	2000	2000	2	0	2	Export	12	Algeria	DZA	434	Libya	LBY								55	ESSENTL.OILS,PERFUME,ETC	1	No Quantity							7427			0
S3	2000	2000	2000	2	0	2	Export	12	Algeria	DZA	562	Niger	NER								55	ESSENTL.OILS,PERFUME,ETC	1	No Quantity							655			0
S3	2000	2000	2000	2	0	2	Export	12	Algeria	DZA	620	Portugal	PRT								55	ESSENTL.OILS,PERFUME,ETC	1	No Quantity							34			0
S3	2000	2000	2000	2	0	2	Export	12	Algeria	DZA	724	Spain	ESP								55	ESSENTL.OILS,PERFUME,ETC	1	No Quantity							1402			0
S3	2000	2000	2000	2	0	2	Export	12	Algeria	DZA	784	United Arab Emirates	ARE								55	ESSENTL.OILS,PERFUME,ETC	1	No Quantity							1283			0
S3	2000	2000	2000	2	0	2	Export	12	Algeria	DZA	788	Tunisia	TUN								55	ESSENTL.OILS,PERFUME,ETC	1	No Quantity							10805			0
S3	2000	2000	2000	2	0	2	Export	12	Algeria	DZA	818	Egypt	EGY								55	ESSENTL.OILS,PERFUME,ETC	1	No Quantity							45			0
S3	2000	2000	2000	2	0	2	Export	12	Algeria	DZA	826	United Kingdom	GBR								55	ESSENTL.OILS,PERFUME,ETC	1	No Quantity							5			0
S3	2000	2000	2000	2	0	2	Export	28	Antigua and Barbuda	ATG	0	World	WLD								55	ESSENTL.OILS,PERFUME,ETC	1	No Quantity							15200			0
S3	2000	2000	2000	2	0	2	Export	28	Antigua and Barbuda	ATG	92	Br. Virgin Isds	VGB								55	ESSENTL.OILS,PERFUME,ETC	1	No Quantity							8			0
S3	2000	2000	2000	2	0	2	Export	28	Antigua and Barbuda	ATG	124	Canada	CAN								55	ESSENTL.OILS,PERFUME,ETC	1	No Quantity							799			0
S3	2000	2000	2000	2	0	2	Export	28	Antigua and Barbuda	ATG	500	Montserrat	MSR								55	ESSENTL.OILS,PERFUME,ETC	1	No Quantity							2353			0
S3	2000	2000	2000	2	0	2	Export	28	Antigua and Barbuda	ATG	530	Neth. Antilles	ANT								55	ESSENTL.OILS,PERFUME,ETC	1	No Quantity							1850			0
S3	2000	2000	2000	2	0	2	Export	28	Antigua and Barbuda	ATG	659	Saint Kitts and Nevis	KNA								55	ESSENTL.OILS,PERFUME,ETC	1	No Quantity							1242			0
S3	2000	2000	2000	2	0	2	Export	28	Antigua and Barbuda	ATG	660	Anguilla	AIA								55	ESSENTL.OILS,PERFUME,ETC	1	No Quantity							620			0
S3	2000	2000	2000	2	0	2	Export	28	Antigua and Barbuda	ATG	670	Saint Vincent and the Grenadines	VCT								55	ESSENTL.OILS,PERFUME,ETC	1	No Quantity							19			0
S3	2000	2000	2000	2	0	2	Export	28	Antigua and Barbuda	ATG	740	Suriname	SUR								55	ESSENTL.OILS,PERFUME,ETC	1	No Quantity							3			0
S3	2000	2000	2000	2	0	2	Export	28	Antigua and Barbuda	ATG	826	United Kingdom	GBR								55	ESSENTL.OILS,PERFUME,ETC	1	No Quantity							1222			0
S3	2000	2000	2000	2	0	2	Export	28	Antigua and Barbuda	ATG	842	USA	USA								55	ESSENTL.OILS,PERFUME,ETC	1	No Quantity							7084			0
S3	2000	2000	2000	2	0	2	Export	12	Algeria	DZA	0	World	WLD								56	FERTILIZER,EXCEPT GRP272	1	No Quantity							16145251			0
S3	2000	2000	2000	2	0	2	Export	12	Algeria	DZA	251	France	FRA								56	FERTILIZER,EXCEPT GRP272	1	No Quantity							10556684			0
S3	2000	2000	2000	2	0	2	Export	12	Algeria	DZA	381	Italy	ITA								56	FERTILIZER,EXCEPT GRP272	1	No Quantity							254528			0
S3	2000	2000	2000	2	0	2	Export	12	Algeria	DZA	724	Spain	ESP								56	FERTILIZER,EXCEPT GRP272	1	No Quantity							2864642			0
S3	2000	2000	2000	2	0	2	Export	12	Algeria	DZA	826	United Kingdom	GBR								56	FERTILIZER,EXCEPT GRP272	1	No Quantity							2346678			0
S3	2000	2000	2000	2	0	2	Export	12	Algeria	DZA	842	USA	USA								56	FERTILIZER,EXCEPT GRP272	1	No Quantity							122719			0
S3	2000	2000	2000	2	0	2	Export	28	Antigua and Barbuda	ATG	0	World	WLD								56	FERTILIZER,EXCEPT GRP272	1	No Quantity							74			0
S3	2000	2000	2000	2	0	2	Export	28	Antigua and Barbuda	ATG	500	Montserrat	MSR								56	FERTILIZER,EXCEPT GRP272	1	No Quantity							74			0
S3	2000	2000	2000	2	0	2	Export	12	Algeria	DZA	0	World	WLD								57	PLASTICS IN PRIMARY FORM	1	No Quantity							304410			0
S3	2000	2000	2000	2	0	2	Export	12	Algeria	DZA	32	Argentina	ARG								57	PLASTICS IN PRIMARY FORM	1	No Quantity							45833			0
S3	2000	2000	2000	2	0	2	Export	12	Algeria	DZA	76	Brazil	BRA								57	PLASTICS IN PRIMARY FORM	1	No Quantity							1641			0
S3	2000	2000	2000	2	0	2	Export	12	Algeria	DZA	251	France	FRA								57	PLASTICS IN PRIMARY FORM	1	No Quantity							55663			0
S3	2000	2000	2000	2	0	2	Export	12	Algeria	DZA	381	Italy	ITA								57	PLASTICS IN PRIMARY FORM	1	No Quantity							57			0
S3	2000	2000	2000	2	0	2	Export	12	Algeria	DZA	504	Morocco	MAR								57	PLASTICS IN PRIMARY FORM	1	No Quantity							34036			0
S3	2000	2000	2000	2	0	2	Export	12	Algeria	DZA	562	Niger	NER								57	PLASTICS IN PRIMARY FORM	1	No Quantity							60			0
S3	2000	2000	2000	2	0	2	Export	12	Algeria	DZA	608	Philippines	PHL								57	PLASTICS IN PRIMARY FORM	1	No Quantity							21127			0
S3	2000	2000	2000	2	0	2	Export	12	Algeria	DZA	620	Portugal	PRT								57	PLASTICS IN PRIMARY FORM	1	No Quantity							11046			0
S3	2000	2000	2000	2	0	2	Export	12	Algeria	DZA	682	Saudi Arabia	SAU								57	PLASTICS IN PRIMARY FORM	1	No Quantity							166			0
S3	2000	2000	2000	2	0	2	Export	12	Algeria	DZA	724	Spain	ESP								57	PLASTICS IN PRIMARY FORM	1	No Quantity							25640			0
S3	2000	2000	2000	2	0	2	Export	12	Algeria	DZA	788	Tunisia	TUN								57	PLASTICS IN PRIMARY FORM	1	No Quantity							109141			0
S3	2000	2000	2000	2	0	2	Export	28	Antigua and Barbuda	ATG	0	World	WLD								57	PLASTICS IN PRIMARY FORM	1	No Quantity							809			0
S3	2000	2000	2000	2	0	2	Export	28	Antigua and Barbuda	ATG	212	Dominica	DMA								57	PLASTICS IN PRIMARY FORM	1	No Quantity							504			0
S3	2000	2000	2000	2	0	2	Export	28	Antigua and Barbuda	ATG	500	Montserrat	MSR								57	PLASTICS IN PRIMARY FORM	1	No Quantity							104			0
S3	2000	2000	2000	2	0	2	Export	28	Antigua and Barbuda	ATG	530	Neth. Antilles	ANT								57	PLASTICS IN PRIMARY FORM	1	No Quantity							201			0
S3	2000	2000	2000	2	0	2	Export	12	Algeria	DZA	0	World	WLD								58	PLASTIC,NON-PRIMARY FORM	1	No Quantity							204080			0
S3	2000	2000	2000	2	0	2	Export	12	Algeria	DZA	40	Austria	AUT								58	PLASTIC,NON-PRIMARY FORM	1	No Quantity							19			0
S3	2000	2000	2000	2	0	2	Export	12	Algeria	DZA	56	Belgium	BEL								58	PLASTIC,NON-PRIMARY FORM	1	No Quantity							23			0
S3	2000	2000	2000	2	0	2	Export	12	Algeria	DZA	148	Chad	TCD								58	PLASTIC,NON-PRIMARY FORM	1	No Quantity							70			0
S3	2000	2000	2000	2	0	2	Export	12	Algeria	DZA	156	China	CHN								58	PLASTIC,NON-PRIMARY FORM	1	No Quantity							310			0
S3	2000	2000	2000	2	0	2	Export	12	Algeria	DZA	251	France	FRA								58	PLASTIC,NON-PRIMARY FORM	1	No Quantity							49593			0
S3	2000	2000	2000	2	0	2	Export	12	Algeria	DZA	276	Germany	DEU								58	PLASTIC,NON-PRIMARY FORM	1	No Quantity							1136			0
S3	2000	2000	2000	2	0	2	Export	12	Algeria	DZA	372	Ireland	IRL								58	PLASTIC,NON-PRIMARY FORM	1	No Quantity							126097			0
S3	2000	2000	2000	2	0	2	Export	12	Algeria	DZA	724	Spain	ESP								58	PLASTIC,NON-PRIMARY FORM	1	No Quantity							26824			0
S3	2000	2000	2000	2	0	2	Export	12	Algeria	DZA	826	United Kingdom	GBR								58	PLASTIC,NON-PRIMARY FORM	1	No Quantity							2			0
S3	2000	2000	2000	2	0	2	Export	12	Algeria	DZA	842	USA	USA								58	PLASTIC,NON-PRIMARY FORM	1	No Quantity							6			0
S3	2000	2000	2000	2	0	2	Export	28	Antigua and Barbuda	ATG	0	World	WLD								58	PLASTIC,NON-PRIMARY FORM	1	No Quantity							21464			0
S3	2000	2000	2000	2	0	2	Export	28	Antigua and Barbuda	ATG	92	Br. Virgin Isds	VGB								58	PLASTIC,NON-PRIMARY FORM	1	No Quantity							8			0
S3	2000	2000	2000	2	0	2	Export	28	Antigua and Barbuda	ATG	212	Dominica	DMA								58	PLASTIC,NON-PRIMARY FORM	1	No Quantity							50			0
S3	2000	2000	2000	2	0	2	Export	28	Antigua and Barbuda	ATG	381	Italy	ITA								58	PLASTIC,NON-PRIMARY FORM	1	No Quantity							10			0
S3	2000	2000	2000	2	0	2	Export	28	Antigua and Barbuda	ATG	500	Montserrat	MSR								58	PLASTIC,NON-PRIMARY FORM	1	No Quantity							3521			0
S3	2000	2000	2000	2	0	2	Export	28	Antigua and Barbuda	ATG	530	Neth. Antilles	ANT								58	PLASTIC,NON-PRIMARY FORM	1	No Quantity							509			0
S3	2000	2000	2000	2	0	2	Export	28	Antigua and Barbuda	ATG	659	Saint Kitts and Nevis	KNA								58	PLASTIC,NON-PRIMARY FORM	1	No Quantity							11348			0
S3	2000	2000	2000	2	0	2	Export	28	Antigua and Barbuda	ATG	660	Anguilla	AIA								58	PLASTIC,NON-PRIMARY FORM	1	No Quantity							63			0
S3	2000	2000	2000	2	0	2	Export	28	Antigua and Barbuda	ATG	662	Saint Lucia	LCA								58	PLASTIC,NON-PRIMARY FORM	1	No Quantity							1926			0
S3	2000	2000	2000	2	0	2	Export	28	Antigua and Barbuda	ATG	724	Spain	ESP								58	PLASTIC,NON-PRIMARY FORM	1	No Quantity							86			0
S3	2000	2000	2000	2	0	2	Export	28	Antigua and Barbuda	ATG	826	United Kingdom	GBR								58	PLASTIC,NON-PRIMARY FORM	1	No Quantity							302			0
S3	2000	2000	2000	2	0	2	Export	28	Antigua and Barbuda	ATG	842	USA	USA								58	PLASTIC,NON-PRIMARY FORM	1	No Quantity							3641			0
S3	2000	2000	2000	2	0	2	Export	12	Algeria	DZA	0	World	WLD								59	CHEMICAL MATERIALS NES	1	No Quantity							204510			0
S3	2000	2000	2000	2	0	2	Export	12	Algeria	DZA	32	Argentina	ARG								59	CHEMICAL MATERIALS NES	1	No Quantity							12075			0
S3	2000	2000	2000	2	0	2	Export	12	Algeria	DZA	56	Belgium	BEL								59	CHEMICAL MATERIALS NES	1	No Quantity							260			0
S3	2000	2000	2000	2	0	2	Export	12	Algeria	DZA	76	Brazil	BRA								59	CHEMICAL MATERIALS NES	1	No Quantity							3166			0
S3	2000	2000	2000	2	0	2	Export	12	Algeria	DZA	251	France	FRA								59	CHEMICAL MATERIALS NES	1	No Quantity							1839			0
S3	2000	2000	2000	2	0	2	Export	12	Algeria	DZA	276	Germany	DEU								59	CHEMICAL MATERIALS NES	1	No Quantity							6			0
S3	2000	2000	2000	2	0	2	Export	12	Algeria	DZA	381	Italy	ITA								59	CHEMICAL MATERIALS NES	1	No Quantity							56			0
S3	2000	2000	2000	2	0	2	Export	12	Algeria	DZA	562	Niger	NER								59	CHEMICAL MATERIALS NES	1	No Quantity							166			0
S3	2000	2000	2000	2	0	2	Export	12	Algeria	DZA	724	Spain	ESP								59	CHEMICAL MATERIALS NES	1	No Quantity							1463			0
S3	2000	2000	2000	2	0	2	Export	12	Algeria	DZA	760	Syria	SYR								59	CHEMICAL MATERIALS NES	1	No Quantity							26963			0
S3	2000	2000	2000	2	0	2	Export	12	Algeria	DZA	768	Togo	TGO								59	CHEMICAL MATERIALS NES	1	No Quantity							10178			0
S3	2000	2000	2000	2	0	2	Export	12	Algeria	DZA	788	Tunisia	TUN								59	CHEMICAL MATERIALS NES	1	No Quantity							23526			0
S3	2000	2000	2000	2	0	2	Export	12	Algeria	DZA	818	Egypt	EGY								59	CHEMICAL MATERIALS NES	1	No Quantity							124745			0
S3	2000	2000	2000	2	0	2	Export	12	Algeria	DZA	826	United Kingdom	GBR								59	CHEMICAL MATERIALS NES	1	No Quantity							67			0
S3	2000	2000	2000	2	0	2	Export	28	Antigua and Barbuda	ATG	0	World	WLD								59	CHEMICAL MATERIALS NES	1	No Quantity							13527			0
S3	2000	2000	2000	2	0	2	Export	28	Antigua and Barbuda	ATG	212	Dominica	DMA								59	CHEMICAL MATERIALS NES	1	No Quantity							986			0
S3	2000	2000	2000	2	0	2	Export	28	Antigua and Barbuda	ATG	308	Grenada	GRD								59	CHEMICAL MATERIALS NES	1	No Quantity							127			0
S3	2000	2000	2000	2	0	2	Export	28	Antigua and Barbuda	ATG	388	Jamaica	JAM								59	CHEMICAL MATERIALS NES	1	No Quantity							153			0
S3	2000	2000	2000	2	0	2	Export	28	Antigua and Barbuda	ATG	500	Montserrat	MSR								59	CHEMICAL MATERIALS NES	1	No Quantity							4843			0
S3	2000	2000	2000	2	0	2	Export	28	Antigua and Barbuda	ATG	530	Neth. Antilles	ANT								59	CHEMICAL MATERIALS NES	1	No Quantity							3119			0
S3	2000	2000	2000	2	0	2	Export	28	Antigua and Barbuda	ATG	659	Saint Kitts and Nevis	KNA								59	CHEMICAL MATERIALS NES	1	No Quantity							257			0
S3	2000	2000	2000	2	0	2	Export	28	Antigua and Barbuda	ATG	660	Anguilla	AIA								59	CHEMICAL MATERIALS NES	1	No Quantity							1389			0
S3	2000	2000	2000	2	0	2	Export	28	Antigua and Barbuda	ATG	662	Saint Lucia	LCA								59	CHEMICAL MATERIALS NES	1	No Quantity							2239			0
S3	2000	2000	2000	2	0	2	Export	28	Antigua and Barbuda	ATG	670	Saint Vincent and the Grenadines	VCT								59	CHEMICAL MATERIALS NES	1	No Quantity							29			0
S3	2000	2000	2000	2	0	2	Export	28	Antigua and Barbuda	ATG	740	Suriname	SUR								59	CHEMICAL MATERIALS NES	1	No Quantity							387			0
S3	2000	2000	2000	2	0	2	Export	12	Algeria	DZA	0	World	WLD								61	LEATHER, LEATHER GOODS	1	No Quantity							12578283			0
S3	2000	2000	2000	2	0	2	Export	12	Algeria	DZA	251	France	FRA								61	LEATHER, LEATHER GOODS	1	No Quantity							2411927			0
S3	2000	2000	2000	2	0	2	Export	12	Algeria	DZA	381	Italy	ITA								61	LEATHER, LEATHER GOODS	1	No Quantity							8396777			0
S3	2000	2000	2000	2	0	2	Export	12	Algeria	DZA	410	Rep. of Korea	KOR								61	LEATHER, LEATHER GOODS	1	No Quantity							237571			0
S3	2000	2000	2000	2	0	2	Export	12	Algeria	DZA	434	Libya	LBY								61	LEATHER, LEATHER GOODS	1	No Quantity							885			0
S3	2000	2000	2000	2	0	2	Export	12	Algeria	DZA	586	Pakistan	PAK								61	LEATHER, LEATHER GOODS	1	No Quantity							115065			0
S3	2000	2000	2000	2	0	2	Export	12	Algeria	DZA	620	Portugal	PRT								61	LEATHER, LEATHER GOODS	1	No Quantity							13131			0
S3	2000	2000	2000	2	0	2	Export	12	Algeria	DZA	699	India	IND								61	LEATHER, LEATHER GOODS	1	No Quantity							23308			0
S3	2000	2000	2000	2	0	2	Export	12	Algeria	DZA	724	Spain	ESP								61	LEATHER, LEATHER GOODS	1	No Quantity							525714			0
S3	2000	2000	2000	2	0	2	Export	12	Algeria	DZA	788	Tunisia	TUN								61	LEATHER, LEATHER GOODS	1	No Quantity							567909			0
S3	2000	2000	2000	2	0	2	Export	12	Algeria	DZA	792	Turkey	TUR								61	LEATHER, LEATHER GOODS	1	No Quantity							285996			0
S3	2000	2000	2000	2	0	2	Export	28	Antigua and Barbuda	ATG	0	World	WLD								61	LEATHER, LEATHER GOODS	1	No Quantity							1885			0
S3	2000	2000	2000	2	0	2	Export	28	Antigua and Barbuda	ATG	381	Italy	ITA								61	LEATHER, LEATHER GOODS	1	No Quantity							33			0
S3	2000	2000	2000	2	0	2	Export	28	Antigua and Barbuda	ATG	659	Saint Kitts and Nevis	KNA								61	LEATHER, LEATHER GOODS	1	No Quantity							1852			0
S3	2000	2000	2000	2	0	2	Export	12	Algeria	DZA	0	World	WLD								62	RUBBER MANUFACTURES, NES	1	No Quantity							73289			0
S3	2000	2000	2000	2	0	2	Export	12	Algeria	DZA	40	Austria	AUT								62	RUBBER MANUFACTURES, NES	1	No Quantity							1046			0
S3	2000	2000	2000	2	0	2	Export	12	Algeria	DZA	56	Belgium	BEL								62	RUBBER MANUFACTURES, NES	1	No Quantity							29149			0
S3	2000	2000	2000	2	0	2	Export	12	Algeria	DZA	148	Chad	TCD								62	RUBBER MANUFACTURES, NES	1	No Quantity							4			0
S3	2000	2000	2000	2	0	2	Export	12	Algeria	DZA	251	France	FRA								62	RUBBER MANUFACTURES, NES	1	No Quantity							31683			0
S3	2000	2000	2000	2	0	2	Export	12	Algeria	DZA	276	Germany	DEU								62	RUBBER MANUFACTURES, NES	1	No Quantity							345			0
S3	2000	2000	2000	2	0	2	Export	12	Algeria	DZA	368	Iraq	IRQ								62	RUBBER MANUFACTURES, NES	1	No Quantity							879			0
S3	2000	2000	2000	2	0	2	Export	12	Algeria	DZA	381	Italy	ITA								62	RUBBER MANUFACTURES, NES	1	No Quantity							3028			0
S3	2000	2000	2000	2	0	2	Export	12	Algeria	DZA	686	Senegal	SEN								62	RUBBER MANUFACTURES, NES	1	No Quantity							134			0
S3	2000	2000	2000	2	0	2	Export	12	Algeria	DZA	724	Spain	ESP								62	RUBBER MANUFACTURES, NES	1	No Quantity							580			0
S3	2000	2000	2000	2	0	2	Export	12	Algeria	DZA	788	Tunisia	TUN								62	RUBBER MANUFACTURES, NES	1	No Quantity							1161			0
S3	2000	2000	2000	2	0	2	Export	12	Algeria	DZA	826	United Kingdom	GBR								62	RUBBER MANUFACTURES, NES	1	No Quantity							4270			0
S3	2000	2000	2000	2	0	2	Export	12	Algeria	DZA	842	USA	USA								62	RUBBER MANUFACTURES, NES	1	No Quantity							1010			0
S3	2000	2000	2000	2	0	2	Export	28	Antigua and Barbuda	ATG	0	World	WLD								62	RUBBER MANUFACTURES, NES	1	No Quantity							79138			0
S3	2000	2000	2000	2	0	2	Export	28	Antigua and Barbuda	ATG	52	Barbados	BRB								62	RUBBER MANUFACTURES, NES	1	No Quantity							2001			0
S3	2000	2000	2000	2	0	2	Export	28	Antigua and Barbuda	ATG	92	Br. Virgin Isds	VGB								62	RUBBER MANUFACTURES, NES	1	No Quantity							671			0
S3	2000	2000	2000	2	0	2	Export	28	Antigua and Barbuda	ATG	124	Canada	CAN								62	RUBBER MANUFACTURES, NES	1	No Quantity							98			0
S3	2000	2000	2000	2	0	2	Export	28	Antigua and Barbuda	ATG	212	Dominica	DMA								62	RUBBER MANUFACTURES, NES	1	No Quantity							2660			0
S3	2000	2000	2000	2	0	2	Export	28	Antigua and Barbuda	ATG	251	France	FRA								62	RUBBER MANUFACTURES, NES	1	No Quantity							201			0
S3	2000	2000	2000	2	0	2	Export	28	Antigua and Barbuda	ATG	276	Germany	DEU								62	RUBBER MANUFACTURES, NES	1	No Quantity							26			0
S3	2000	2000	2000	2	0	2	Export	28	Antigua and Barbuda	ATG	381	Italy	ITA								62	RUBBER MANUFACTURES, NES	1	No Quantity							60			0
S3	2000	2000	2000	2	0	2	Export	28	Antigua and Barbuda	ATG	388	Jamaica	JAM								62	RUBBER MANUFACTURES, NES	1	No Quantity							16			0
S3	2000	2000	2000	2	0	2	Export	28	Antigua and Barbuda	ATG	500	Montserrat	MSR								62	RUBBER MANUFACTURES, NES	1	No Quantity							29864			0
S3	2000	2000	2000	2	0	2	Export	28	Antigua and Barbuda	ATG	530	Neth. Antilles	ANT								62	RUBBER MANUFACTURES, NES	1	No Quantity							1360			0
S3	2000	2000	2000	2	0	2	Export	28	Antigua and Barbuda	ATG	659	Saint Kitts and Nevis	KNA								62	RUBBER MANUFACTURES, NES	1	No Quantity							7171			0
S3	2000	2000	2000	2	0	2	Export	28	Antigua and Barbuda	ATG	660	Anguilla	AIA								62	RUBBER MANUFACTURES, NES	1	No Quantity							578			0
S3	2000	2000	2000	2	0	2	Export	28	Antigua and Barbuda	ATG	662	Saint Lucia	LCA								62	RUBBER MANUFACTURES, NES	1	No Quantity							633			0
S3	2000	2000	2000	2	0	2	Export	28	Antigua and Barbuda	ATG	724	Spain	ESP								62	RUBBER MANUFACTURES, NES	1	No Quantity							45			0
S3	2000	2000	2000	2	0	2	Export	28	Antigua and Barbuda	ATG	826	United Kingdom	GBR								62	RUBBER MANUFACTURES, NES	1	No Quantity							199			0
S3	2000	2000	2000	2	0	2	Export	28	Antigua and Barbuda	ATG	842	USA	USA								62	RUBBER MANUFACTURES, NES	1	No Quantity							33554			0
S3	2000	2000	2000	2	0	2	Export	12	Algeria	DZA	0	World	WLD								63	CORK, WOOD MANUFACTURES	1	No Quantity							7488387			0
S3	2000	2000	2000	2	0	2	Export	12	Algeria	DZA	32	Argentina	ARG								63	CORK, WOOD MANUFACTURES	1	No Quantity							326642			0
S3	2000	2000	2000	2	0	2	Export	12	Algeria	DZA	40	Austria	AUT								63	CORK, WOOD MANUFACTURES	1	No Quantity							188			0
S3	2000	2000	2000	2	0	2	Export	12	Algeria	DZA	56	Belgium	BEL								63	CORK, WOOD MANUFACTURES	1	No Quantity							2784			0
S3	2000	2000	2000	2	0	2	Export	12	Algeria	DZA	76	Brazil	BRA								63	CORK, WOOD MANUFACTURES	1	No Quantity							61524			0
S3	2000	2000	2000	2	0	2	Export	12	Algeria	DZA	156	China	CHN								63	CORK, WOOD MANUFACTURES	1	No Quantity							347			0
S3	2000	2000	2000	2	0	2	Export	12	Algeria	DZA	203	Czechia	CZE								63	CORK, WOOD MANUFACTURES	1	No Quantity							11443			0
S3	2000	2000	2000	2	0	2	Export	12	Algeria	DZA	251	France	FRA								63	CORK, WOOD MANUFACTURES	1	No Quantity							1098102			0
S3	2000	2000	2000	2	0	2	Export	12	Algeria	DZA	276	Germany	DEU								63	CORK, WOOD MANUFACTURES	1	No Quantity							13863			0
S3	2000	2000	2000	2	0	2	Export	12	Algeria	DZA	372	Ireland	IRL								63	CORK, WOOD MANUFACTURES	1	No Quantity							138490			0
S3	2000	2000	2000	2	0	2	Export	12	Algeria	DZA	381	Italy	ITA								63	CORK, WOOD MANUFACTURES	1	No Quantity							2513569			0
S3	2000	2000	2000	2	0	2	Export	12	Algeria	DZA	400	Jordan	JOR								63	CORK, WOOD MANUFACTURES	1	No Quantity							393			0
S3	2000	2000	2000	2	0	2	Export	12	Algeria	DZA	620	Portugal	PRT								63	CORK, WOOD MANUFACTURES	1	No Quantity							3268064			0
S3	2000	2000	2000	2	0	2	Export	12	Algeria	DZA	682	Saudi Arabia	SAU								63	CORK, WOOD MANUFACTURES	1	No Quantity							149			0
S3	2000	2000	2000	2	0	2	Export	12	Algeria	DZA	699	India	IND								63	CORK, WOOD MANUFACTURES	1	No Quantity							2203			0
S3	2000	2000	2000	2	0	2	Export	12	Algeria	DZA	724	Spain	ESP								63	CORK, WOOD MANUFACTURES	1	No Quantity							10651			0
S3	2000	2000	2000	2	0	2	Export	12	Algeria	DZA	757	Switzerland	CHE								63	CORK, WOOD MANUFACTURES	1	No Quantity							948			0
S3	2000	2000	2000	2	0	2	Export	12	Algeria	DZA	784	United Arab Emirates	ARE								63	CORK, WOOD MANUFACTURES	1	No Quantity							20726			0
S3	2000	2000	2000	2	0	2	Export	12	Algeria	DZA	788	Tunisia	TUN								63	CORK, WOOD MANUFACTURES	1	No Quantity							17098			0
S3	2000	2000	2000	2	0	2	Export	12	Algeria	DZA	818	Egypt	EGY								63	CORK, WOOD MANUFACTURES	1	No Quantity							759			0
S3	2000	2000	2000	2	0	2	Export	12	Algeria	DZA	826	United Kingdom	GBR								63	CORK, WOOD MANUFACTURES	1	No Quantity							444			0
S3	2000	2000	2000	2	0	2	Export	28	Antigua and Barbuda	ATG	0	World	WLD								63	CORK, WOOD MANUFACTURES	1	No Quantity							59517			0
S3	2000	2000	2000	2	0	2	Export	28	Antigua and Barbuda	ATG	52	Barbados	BRB								63	CORK, WOOD MANUFACTURES	1	No Quantity							759			0
S3	2000	2000	2000	2	0	2	Export	28	Antigua and Barbuda	ATG	92	Br. Virgin Isds	VGB								63	CORK, WOOD MANUFACTURES	1	No Quantity							3			0
S3	2000	2000	2000	2	0	2	Export	28	Antigua and Barbuda	ATG	212	Dominica	DMA								63	CORK, WOOD MANUFACTURES	1	No Quantity							1104			0
S3	2000	2000	2000	2	0	2	Export	28	Antigua and Barbuda	ATG	251	France	FRA								63	CORK, WOOD MANUFACTURES	1	No Quantity							502			0
S3	2000	2000	2000	2	0	2	Export	28	Antigua and Barbuda	ATG	381	Italy	ITA								63	CORK, WOOD MANUFACTURES	1	No Quantity							1969			0
S3	2000	2000	2000	2	0	2	Export	28	Antigua and Barbuda	ATG	500	Montserrat	MSR								63	CORK, WOOD MANUFACTURES	1	No Quantity							3258			0
S3	2000	2000	2000	2	0	2	Export	28	Antigua and Barbuda	ATG	530	Neth. Antilles	ANT								63	CORK, WOOD MANUFACTURES	1	No Quantity							3084			0
S3	2000	2000	2000	2	0	2	Export	28	Antigua and Barbuda	ATG	659	Saint Kitts and Nevis	KNA								63	CORK, WOOD MANUFACTURES	1	No Quantity							32382			0
S3	2000	2000	2000	2	0	2	Export	28	Antigua and Barbuda	ATG	662	Saint Lucia	LCA								63	CORK, WOOD MANUFACTURES	1	No Quantity							200			0
S3	2000	2000	2000	2	0	2	Export	28	Antigua and Barbuda	ATG	670	Saint Vincent and the Grenadines	VCT								63	CORK, WOOD MANUFACTURES	1	No Quantity							943			0
S3	2000	2000	2000	2	0	2	Export	28	Antigua and Barbuda	ATG	757	Switzerland	CHE								63	CORK, WOOD MANUFACTURES	1	No Quantity							1852			0
S3	2000	2000	2000	2	0	2	Export	28	Antigua and Barbuda	ATG	780	Trinidad and Tobago	TTO								63	CORK, WOOD MANUFACTURES	1	No Quantity							252			0
S3	2000	2000	2000	2	0	2	Export	28	Antigua and Barbuda	ATG	826	United Kingdom	GBR								63	CORK, WOOD MANUFACTURES	1	No Quantity							854			0
S3	2000	2000	2000	2	0	2	Export	28	Antigua and Barbuda	ATG	842	USA	USA								63	CORK, WOOD MANUFACTURES	1	No Quantity							12355			0
S3	2000	2000	2000	2	0	2	Export	12	Algeria	DZA	0	World	WLD								64	PAPER,PAPERBOARD,ETC.	1	No Quantity							1915058			0
S3	2000	2000	2000	2	0	2	Export	12	Algeria	DZA	56	Belgium	BEL								64	PAPER,PAPERBOARD,ETC.	1	No Quantity							149017			0
S3	2000	2000	2000	2	0	2	Export	12	Algeria	DZA	251	France	FRA								64	PAPER,PAPERBOARD,ETC.	1	No Quantity							532103			0
S3	2000	2000	2000	2	0	2	Export	12	Algeria	DZA	368	Iraq	IRQ								64	PAPER,PAPERBOARD,ETC.	1	No Quantity							1074418			0
S3	2000	2000	2000	2	0	2	Export	12	Algeria	DZA	381	Italy	ITA								64	PAPER,PAPERBOARD,ETC.	1	No Quantity							8460			0
S3	2000	2000	2000	2	0	2	Export	12	Algeria	DZA	686	Senegal	SEN								64	PAPER,PAPERBOARD,ETC.	1	No Quantity							318			0
S3	2000	2000	2000	2	0	2	Export	12	Algeria	DZA	724	Spain	ESP								64	PAPER,PAPERBOARD,ETC.	1	No Quantity							50049			0
S3	2000	2000	2000	2	0	2	Export	12	Algeria	DZA	788	Tunisia	TUN								64	PAPER,PAPERBOARD,ETC.	1	No Quantity							100685			0
S3	2000	2000	2000	2	0	2	Export	12	Algeria	DZA	826	United Kingdom	GBR								64	PAPER,PAPERBOARD,ETC.	1	No Quantity							8			0
S3	2000	2000	2000	2	0	2	Export	28	Antigua and Barbuda	ATG	0	World	WLD								64	PAPER,PAPERBOARD,ETC.	1	No Quantity							52921			0
S3	2000	2000	2000	2	0	2	Export	28	Antigua and Barbuda	ATG	52	Barbados	BRB								64	PAPER,PAPERBOARD,ETC.	1	No Quantity							961			0
S3	2000	2000	2000	2	0	2	Export	28	Antigua and Barbuda	ATG	92	Br. Virgin Isds	VGB								64	PAPER,PAPERBOARD,ETC.	1	No Quantity							133			0
S3	2000	2000	2000	2	0	2	Export	28	Antigua and Barbuda	ATG	124	Canada	CAN								64	PAPER,PAPERBOARD,ETC.	1	No Quantity							22			0
S3	2000	2000	2000	2	0	2	Export	28	Antigua and Barbuda	ATG	136	Cayman Isds	CYM								64	PAPER,PAPERBOARD,ETC.	1	No Quantity							1306			0
S3	2000	2000	2000	2	0	2	Export	28	Antigua and Barbuda	ATG	212	Dominica	DMA								64	PAPER,PAPERBOARD,ETC.	1	No Quantity							1225			0
S3	2000	2000	2000	2	0	2	Export	28	Antigua and Barbuda	ATG	308	Grenada	GRD								64	PAPER,PAPERBOARD,ETC.	1	No Quantity							64			0
S3	2000	2000	2000	2	0	2	Export	28	Antigua and Barbuda	ATG	388	Jamaica	JAM								64	PAPER,PAPERBOARD,ETC.	1	No Quantity							125			0
S3	2000	2000	2000	2	0	2	Export	28	Antigua and Barbuda	ATG	458	Malaysia	MYS								64	PAPER,PAPERBOARD,ETC.	1	No Quantity							69			0
S3	2000	2000	2000	2	0	2	Export	28	Antigua and Barbuda	ATG	500	Montserrat	MSR								64	PAPER,PAPERBOARD,ETC.	1	No Quantity							13953			0
S3	2000	2000	2000	2	0	2	Export	28	Antigua and Barbuda	ATG	530	Neth. Antilles	ANT								64	PAPER,PAPERBOARD,ETC.	1	No Quantity							8986			0
S3	2000	2000	2000	2	0	2	Export	28	Antigua and Barbuda	ATG	659	Saint Kitts and Nevis	KNA								64	PAPER,PAPERBOARD,ETC.	1	No Quantity							12680			0
S3	2000	2000	2000	2	0	2	Export	28	Antigua and Barbuda	ATG	660	Anguilla	AIA								64	PAPER,PAPERBOARD,ETC.	1	No Quantity							2990			0
S3	2000	2000	2000	2	0	2	Export	28	Antigua and Barbuda	ATG	662	Saint Lucia	LCA								64	PAPER,PAPERBOARD,ETC.	1	No Quantity							256			0
S3	2000	2000	2000	2	0	2	Export	28	Antigua and Barbuda	ATG	670	Saint Vincent and the Grenadines	VCT								64	PAPER,PAPERBOARD,ETC.	1	No Quantity							1106			0
S3	2000	2000	2000	2	0	2	Export	28	Antigua and Barbuda	ATG	740	Suriname	SUR								64	PAPER,PAPERBOARD,ETC.	1	No Quantity							3133			0
S3	2000	2000	2000	2	0	2	Export	28	Antigua and Barbuda	ATG	796	Turks and Caicos Isds	TCA								64	PAPER,PAPERBOARD,ETC.	1	No Quantity							64			0
S3	2000	2000	2000	2	0	2	Export	28	Antigua and Barbuda	ATG	826	United Kingdom	GBR								64	PAPER,PAPERBOARD,ETC.	1	No Quantity							1071			0
S3	2000	2000	2000	2	0	2	Export	28	Antigua and Barbuda	ATG	842	USA	USA								64	PAPER,PAPERBOARD,ETC.	1	No Quantity							4779			0
S3	2000	2000	2000	2	0	2	Export	12	Algeria	DZA	0	World	WLD								65	TEXTILE YARN,FABRIC,ETC.	1	No Quantity							444807			0
S3	2000	2000	2000	2	0	2	Export	12	Algeria	DZA	148	Chad	TCD								65	TEXTILE YARN,FABRIC,ETC.	1	No Quantity							2			0
S3	2000	2000	2000	2	0	2	Export	12	Algeria	DZA	156	China	CHN								65	TEXTILE YARN,FABRIC,ETC.	1	No Quantity							666			0
S3	2000	2000	2000	2	0	2	Export	12	Algeria	DZA	251	France	FRA								65	TEXTILE YARN,FABRIC,ETC.	1	No Quantity							45341			0
S3	2000	2000	2000	2	0	2	Export	12	Algeria	DZA	276	Germany	DEU								65	TEXTILE YARN,FABRIC,ETC.	1	No Quantity							922			0
S3	2000	2000	2000	2	0	2	Export	12	Algeria	DZA	381	Italy	ITA								65	TEXTILE YARN,FABRIC,ETC.	1	No Quantity							11194			0
S3	2000	2000	2000	2	0	2	Export	12	Algeria	DZA	400	Jordan	JOR								65	TEXTILE YARN,FABRIC,ETC.	1	No Quantity							8827			0
S3	2000	2000	2000	2	0	2	Export	12	Algeria	DZA	434	Libya	LBY								65	TEXTILE YARN,FABRIC,ETC.	1	No Quantity							3313			0
S3	2000	2000	2000	2	0	2	Export	12	Algeria	DZA	620	Portugal	PRT								65	TEXTILE YARN,FABRIC,ETC.	1	No Quantity							598			0
S3	2000	2000	2000	2	0	2	Export	12	Algeria	DZA	699	India	IND								65	TEXTILE YARN,FABRIC,ETC.	1	No Quantity							756			0
S3	2000	2000	2000	2	0	2	Export	12	Algeria	DZA	724	Spain	ESP								65	TEXTILE YARN,FABRIC,ETC.	1	No Quantity							214698			0
S3	2000	2000	2000	2	0	2	Export	12	Algeria	DZA	757	Switzerland	CHE								65	TEXTILE YARN,FABRIC,ETC.	1	No Quantity							25			0
S3	2000	2000	2000	2	0	2	Export	12	Algeria	DZA	784	United Arab Emirates	ARE								65	TEXTILE YARN,FABRIC,ETC.	1	No Quantity							963			0
S3	2000	2000	2000	2	0	2	Export	12	Algeria	DZA	788	Tunisia	TUN								65	TEXTILE YARN,FABRIC,ETC.	1	No Quantity							150479			0
S3	2000	2000	2000	2	0	2	Export	12	Algeria	DZA	792	Turkey	TUR								65	TEXTILE YARN,FABRIC,ETC.	1	No Quantity							4174			0
S3	2000	2000	2000	2	0	2	Export	12	Algeria	DZA	818	Egypt	EGY								65	TEXTILE YARN,FABRIC,ETC.	1	No Quantity							50			0
S3	2000	2000	2000	2	0	2	Export	12	Algeria	DZA	826	United Kingdom	GBR								65	TEXTILE YARN,FABRIC,ETC.	1	No Quantity							2646			0
S3	2000	2000	2000	2	0	2	Export	12	Algeria	DZA	842	USA	USA								65	TEXTILE YARN,FABRIC,ETC.	1	No Quantity							153			0
S3	2000	2000	2000	2	0	2	Export	28	Antigua and Barbuda	ATG	0	World	WLD								65	TEXTILE YARN,FABRIC,ETC.	1	No Quantity							842674			0
S3	2000	2000	2000	2	0	2	Export	28	Antigua and Barbuda	ATG	44	Bahamas	BHS								65	TEXTILE YARN,FABRIC,ETC.	1	No Quantity							111			0
S3	2000	2000	2000	2	0	2	Export	28	Antigua and Barbuda	ATG	52	Barbados	BRB								65	TEXTILE YARN,FABRIC,ETC.	1	No Quantity							2381			0
S3	2000	2000	2000	2	0	2	Export	28	Antigua and Barbuda	ATG	56	Belgium	BEL								65	TEXTILE YARN,FABRIC,ETC.	1	No Quantity							148			0
S3	2000	2000	2000	2	0	2	Export	28	Antigua and Barbuda	ATG	92	Br. Virgin Isds	VGB								65	TEXTILE YARN,FABRIC,ETC.	1	No Quantity							836			0
S3	2000	2000	2000	2	0	2	Export	28	Antigua and Barbuda	ATG	124	Canada	CAN								65	TEXTILE YARN,FABRIC,ETC.	1	No Quantity							519			0
S3	2000	2000	2000	2	0	2	Export	28	Antigua and Barbuda	ATG	188	Costa Rica	CRI								65	TEXTILE YARN,FABRIC,ETC.	1	No Quantity							167			0
S3	2000	2000	2000	2	0	2	Export	28	Antigua and Barbuda	ATG	212	Dominica	DMA								65	TEXTILE YARN,FABRIC,ETC.	1	No Quantity							2678			0
S3	2000	2000	2000	2	0	2	Export	28	Antigua and Barbuda	ATG	251	France	FRA								65	TEXTILE YARN,FABRIC,ETC.	1	No Quantity							8150			0
S3	2000	2000	2000	2	0	2	Export	28	Antigua and Barbuda	ATG	276	Germany	DEU								65	TEXTILE YARN,FABRIC,ETC.	1	No Quantity							717			0
S3	2000	2000	2000	2	0	2	Export	28	Antigua and Barbuda	ATG	308	Grenada	GRD								65	TEXTILE YARN,FABRIC,ETC.	1	No Quantity							1666			0
S3	2000	2000	2000	2	0	2	Export	28	Antigua and Barbuda	ATG	328	Guyana	GUY								65	TEXTILE YARN,FABRIC,ETC.	1	No Quantity							1119			0
S3	2000	2000	2000	2	0	2	Export	28	Antigua and Barbuda	ATG	372	Ireland	IRL								65	TEXTILE YARN,FABRIC,ETC.	1	No Quantity							2222			0
S3	2000	2000	2000	2	0	2	Export	28	Antigua and Barbuda	ATG	381	Italy	ITA								65	TEXTILE YARN,FABRIC,ETC.	1	No Quantity							3336			0
S3	2000	2000	2000	2	0	2	Export	28	Antigua and Barbuda	ATG	500	Montserrat	MSR								65	TEXTILE YARN,FABRIC,ETC.	1	No Quantity							9595			0
S3	2000	2000	2000	2	0	2	Export	28	Antigua and Barbuda	ATG	530	Neth. Antilles	ANT								65	TEXTILE YARN,FABRIC,ETC.	1	No Quantity							25140			0
S3	2000	2000	2000	2	0	2	Export	28	Antigua and Barbuda	ATG	533	Aruba	ABW								65	TEXTILE YARN,FABRIC,ETC.	1	No Quantity							667			0
S3	2000	2000	2000	2	0	2	Export	28	Antigua and Barbuda	ATG	608	Philippines	PHL								65	TEXTILE YARN,FABRIC,ETC.	1	No Quantity							111			0
S3	2000	2000	2000	2	0	2	Export	28	Antigua and Barbuda	ATG	659	Saint Kitts and Nevis	KNA								65	TEXTILE YARN,FABRIC,ETC.	1	No Quantity							2669			0
S3	2000	2000	2000	2	0	2	Export	28	Antigua and Barbuda	ATG	662	Saint Lucia	LCA								65	TEXTILE YARN,FABRIC,ETC.	1	No Quantity							4836			0
S3	2000	2000	2000	2	0	2	Export	28	Antigua and Barbuda	ATG	670	Saint Vincent and the Grenadines	VCT								65	TEXTILE YARN,FABRIC,ETC.	1	No Quantity							1944			0
S3	2000	2000	2000	2	0	2	Export	28	Antigua and Barbuda	ATG	724	Spain	ESP								65	TEXTILE YARN,FABRIC,ETC.	1	No Quantity							2969			0
S3	2000	2000	2000	2	0	2	Export	28	Antigua and Barbuda	ATG	740	Suriname	SUR								65	TEXTILE YARN,FABRIC,ETC.	1	No Quantity							2463			0
S3	2000	2000	2000	2	0	2	Export	28	Antigua and Barbuda	ATG	757	Switzerland	CHE								65	TEXTILE YARN,FABRIC,ETC.	1	No Quantity							5556			0
S3	2000	2000	2000	2	0	2	Export	28	Antigua and Barbuda	ATG	780	Trinidad and Tobago	TTO								65	TEXTILE YARN,FABRIC,ETC.	1	No Quantity							5049			0
S3	2000	2000	2000	2	0	2	Export	28	Antigua and Barbuda	ATG	826	United Kingdom	GBR								65	TEXTILE YARN,FABRIC,ETC.	1	No Quantity							171320			0
S3	2000	2000	2000	2	0	2	Export	28	Antigua and Barbuda	ATG	842	USA	USA								65	TEXTILE YARN,FABRIC,ETC.	1	No Quantity							586308			0
S3	2000	2000	2000	2	0	2	Export	12	Algeria	DZA	0	World	WLD								66	NON-METAL.MINERAL MANFCT	1	No Quantity							116042			0
S3	2000	2000	2000	2	0	2	Export	12	Algeria	DZA	156	China	CHN								66	NON-METAL.MINERAL MANFCT	1	No Quantity							308			0
S3	2000	2000	2000	2	0	2	Export	12	Algeria	DZA	251	France	FRA								66	NON-METAL.MINERAL MANFCT	1	No Quantity							72142			0
S3	2000	2000	2000	2	0	2	Export	12	Algeria	DZA	276	Germany	DEU								66	NON-METAL.MINERAL MANFCT	1	No Quantity							1440			0
S3	2000	2000	2000	2	0	2	Export	12	Algeria	DZA	381	Italy	ITA								66	NON-METAL.MINERAL MANFCT	1	No Quantity							2882			0
S3	2000	2000	2000	2	0	2	Export	12	Algeria	DZA	400	Jordan	JOR								66	NON-METAL.MINERAL MANFCT	1	No Quantity							696			0
S3	2000	2000	2000	2	0	2	Export	12	Algeria	DZA	434	Libya	LBY								66	NON-METAL.MINERAL MANFCT	1	No Quantity							965			0
S3	2000	2000	2000	2	0	2	Export	12	Algeria	DZA	620	Portugal	PRT								66	NON-METAL.MINERAL MANFCT	1	No Quantity							26			0
S3	2000	2000	2000	2	0	2	Export	12	Algeria	DZA	686	Senegal	SEN								66	NON-METAL.MINERAL MANFCT	1	No Quantity							3246			0
S3	2000	2000	2000	2	0	2	Export	12	Algeria	DZA	724	Spain	ESP								66	NON-METAL.MINERAL MANFCT	1	No Quantity							8331			0
S3	2000	2000	2000	2	0	2	Export	12	Algeria	DZA	784	United Arab Emirates	ARE								66	NON-METAL.MINERAL MANFCT	1	No Quantity							9703			0
S3	2000	2000	2000	2	0	2	Export	12	Algeria	DZA	788	Tunisia	TUN								66	NON-METAL.MINERAL MANFCT	1	No Quantity							420			0
S3	2000	2000	2000	2	0	2	Export	12	Algeria	DZA	826	United Kingdom	GBR								66	NON-METAL.MINERAL MANFCT	1	No Quantity							10732			0
S3	2000	2000	2000	2	0	2	Export	12	Algeria	DZA	842	USA	USA								66	NON-METAL.MINERAL MANFCT	1	No Quantity							5151			0
S3	2000	2000	2000	2	0	2	Export	28	Antigua and Barbuda	ATG	0	World	WLD								66	NON-METAL.MINERAL MANFCT	1	No Quantity							151562			0
S3	2000	2000	2000	2	0	2	Export	28	Antigua and Barbuda	ATG	44	Bahamas	BHS								66	NON-METAL.MINERAL MANFCT	1	No Quantity							2500			0
S3	2000	2000	2000	2	0	2	Export	28	Antigua and Barbuda	ATG	52	Barbados	BRB								66	NON-METAL.MINERAL MANFCT	1	No Quantity							12535			0
S3	2000	2000	2000	2	0	2	Export	28	Antigua and Barbuda	ATG	92	Br. Virgin Isds	VGB								66	NON-METAL.MINERAL MANFCT	1	No Quantity							2015			0
S3	2000	2000	2000	2	0	2	Export	28	Antigua and Barbuda	ATG	124	Canada	CAN								66	NON-METAL.MINERAL MANFCT	1	No Quantity							3555			0
S3	2000	2000	2000	2	0	2	Export	28	Antigua and Barbuda	ATG	188	Costa Rica	CRI								66	NON-METAL.MINERAL MANFCT	1	No Quantity							2685			0
S3	2000	2000	2000	2	0	2	Export	28	Antigua and Barbuda	ATG	212	Dominica	DMA								66	NON-METAL.MINERAL MANFCT	1	No Quantity							1370			0
S3	2000	2000	2000	2	0	2	Export	28	Antigua and Barbuda	ATG	276	Germany	DEU								66	NON-METAL.MINERAL MANFCT	1	No Quantity							1037			0
S3	2000	2000	2000	2	0	2	Export	28	Antigua and Barbuda	ATG	308	Grenada	GRD								66	NON-METAL.MINERAL MANFCT	1	No Quantity							2407			0
S3	2000	2000	2000	2	0	2	Export	28	Antigua and Barbuda	ATG	328	Guyana	GUY								66	NON-METAL.MINERAL MANFCT	1	No Quantity							2593			0
S3	2000	2000	2000	2	0	2	Export	28	Antigua and Barbuda	ATG	332	Haiti	HTI								66	NON-METAL.MINERAL MANFCT	1	No Quantity							370			0
S3	2000	2000	2000	2	0	2	Export	28	Antigua and Barbuda	ATG	381	Italy	ITA								66	NON-METAL.MINERAL MANFCT	1	No Quantity							1263			0
S3	2000	2000	2000	2	0	2	Export	28	Antigua and Barbuda	ATG	388	Jamaica	JAM								66	NON-METAL.MINERAL MANFCT	1	No Quantity							556			0
S3	2000	2000	2000	2	0	2	Export	28	Antigua and Barbuda	ATG	500	Montserrat	MSR								66	NON-METAL.MINERAL MANFCT	1	No Quantity							18964			0
S3	2000	2000	2000	2	0	2	Export	28	Antigua and Barbuda	ATG	530	Neth. Antilles	ANT								66	NON-METAL.MINERAL MANFCT	1	No Quantity							8825			0
S3	2000	2000	2000	2	0	2	Export	28	Antigua and Barbuda	ATG	533	Aruba	ABW								66	NON-METAL.MINERAL MANFCT	1	No Quantity							2311			0
S3	2000	2000	2000	2	0	2	Export	28	Antigua and Barbuda	ATG	659	Saint Kitts and Nevis	KNA								66	NON-METAL.MINERAL MANFCT	1	No Quantity							10264			0
S3	2000	2000	2000	2	0	2	Export	28	Antigua and Barbuda	ATG	660	Anguilla	AIA								66	NON-METAL.MINERAL MANFCT	1	No Quantity							11271			0
S3	2000	2000	2000	2	0	2	Export	28	Antigua and Barbuda	ATG	662	Saint Lucia	LCA								66	NON-METAL.MINERAL MANFCT	1	No Quantity							9905			0
S3	2000	2000	2000	2	0	2	Export	28	Antigua and Barbuda	ATG	670	Saint Vincent and the Grenadines	VCT								66	NON-METAL.MINERAL MANFCT	1	No Quantity							6695			0
S3	2000	2000	2000	2	0	2	Export	28	Antigua and Barbuda	ATG	724	Spain	ESP								66	NON-METAL.MINERAL MANFCT	1	No Quantity							45			0
S3	2000	2000	2000	2	0	2	Export	28	Antigua and Barbuda	ATG	740	Suriname	SUR								66	NON-METAL.MINERAL MANFCT	1	No Quantity							7285			0
S3	2000	2000	2000	2	0	2	Export	28	Antigua and Barbuda	ATG	752	Sweden	SWE								66	NON-METAL.MINERAL MANFCT	1	No Quantity							222			0
S3	2000	2000	2000	2	0	2	Export	28	Antigua and Barbuda	ATG	757	Switzerland	CHE								66	NON-METAL.MINERAL MANFCT	1	No Quantity							2319			0
S3	2000	2000	2000	2	0	2	Export	28	Antigua and Barbuda	ATG	780	Trinidad and Tobago	TTO								66	NON-METAL.MINERAL MANFCT	1	No Quantity							2370			0
S3	2000	2000	2000	2	0	2	Export	28	Antigua and Barbuda	ATG	826	United Kingdom	GBR								66	NON-METAL.MINERAL MANFCT	1	No Quantity							12766			0
S3	2000	2000	2000	2	0	2	Export	28	Antigua and Barbuda	ATG	842	USA	USA								66	NON-METAL.MINERAL MANFCT	1	No Quantity							25433			0
S3	2000	2000	2000	2	0	2	Export	12	Algeria	DZA	0	World	WLD								67	IRON AND STEEL	1	No Quantity							69367301			0
S3	2000	2000	2000	2	0	2	Export	12	Algeria	DZA	56	Belgium	BEL								67	IRON AND STEEL	1	No Quantity							914204			0
S3	2000	2000	2000	2	0	2	Export	12	Algeria	DZA	124	Canada	CAN								67	IRON AND STEEL	1	No Quantity							2666940			0
S3	2000	2000	2000	2	0	2	Export	12	Algeria	DZA	148	Chad	TCD								67	IRON AND STEEL	1	No Quantity							190			0
S3	2000	2000	2000	2	0	2	Export	12	Algeria	DZA	251	France	FRA								67	IRON AND STEEL	1	No Quantity							3472656			0
S3	2000	2000	2000	2	0	2	Export	12	Algeria	DZA	276	Germany	DEU								67	IRON AND STEEL	1	No Quantity							5301			0
S3	2000	2000	2000	2	0	2	Export	12	Algeria	DZA	300	Greece	GRC								67	IRON AND STEEL	1	No Quantity							12019610			0
S3	2000	2000	2000	2	0	2	Export	12	Algeria	DZA	360	Indonesia	IDN								67	IRON AND STEEL	1	No Quantity							297482			0
S3	2000	2000	2000	2	0	2	Export	12	Algeria	DZA	368	Iraq	IRQ								67	IRON AND STEEL	1	No Quantity							42763			0
S3	2000	2000	2000	2	0	2	Export	12	Algeria	DZA	381	Italy	ITA								67	IRON AND STEEL	1	No Quantity							16354159			0
S3	2000	2000	2000	2	0	2	Export	12	Algeria	DZA	422	Lebanon	LBN								67	IRON AND STEEL	1	No Quantity							1925409			0
S3	2000	2000	2000	2	0	2	Export	12	Algeria	DZA	504	Morocco	MAR								67	IRON AND STEEL	1	No Quantity							1678107			0
S3	2000	2000	2000	2	0	2	Export	12	Algeria	DZA	528	Netherlands	NLD								67	IRON AND STEEL	1	No Quantity							420002			0
S3	2000	2000	2000	2	0	2	Export	12	Algeria	DZA	562	Niger	NER								67	IRON AND STEEL	1	No Quantity							433			0
S3	2000	2000	2000	2	0	2	Export	12	Algeria	DZA	642	Romania	ROU								67	IRON AND STEEL	1	No Quantity							156			0
S3	2000	2000	2000	2	0	2	Export	12	Algeria	DZA	724	Spain	ESP								67	IRON AND STEEL	1	No Quantity							289685			0
S3	2000	2000	2000	2	0	2	Export	12	Algeria	DZA	757	Switzerland	CHE								67	IRON AND STEEL	1	No Quantity							1021045			0
S3	2000	2000	2000	2	0	2	Export	12	Algeria	DZA	760	Syria	SYR								67	IRON AND STEEL	1	No Quantity							672633			0
S3	2000	2000	2000	2	0	2	Export	12	Algeria	DZA	762	Tajikistan	TJK								67	IRON AND STEEL	1	No Quantity							6901065			0
S3	2000	2000	2000	2	0	2	Export	12	Algeria	DZA	764	Thailand	THA								67	IRON AND STEEL	1	No Quantity							1861994			0
S3	2000	2000	2000	2	0	2	Export	12	Algeria	DZA	788	Tunisia	TUN								67	IRON AND STEEL	1	No Quantity							15243163			0
S3	2000	2000	2000	2	0	2	Export	12	Algeria	DZA	826	United Kingdom	GBR								67	IRON AND STEEL	1	No Quantity							3115122			0
S3	2000	2000	2000	2	0	2	Export	12	Algeria	DZA	842	USA	USA								67	IRON AND STEEL	1	No Quantity							465182			0
S3	2000	2000	2000	2	0	2	Export	28	Antigua and Barbuda	ATG	0	World	WLD								67	IRON AND STEEL	1	No Quantity							762190			0
S3	2000	2000	2000	2	0	2	Export	28	Antigua and Barbuda	ATG	52	Barbados	BRB								67	IRON AND STEEL	1	No Quantity							2398			0
S3	2000	2000	2000	2	0	2	Export	28	Antigua and Barbuda	ATG	92	Br. Virgin Isds	VGB								67	IRON AND STEEL	1	No Quantity							25936			0
S3	2000	2000	2000	2	0	2	Export	28	Antigua and Barbuda	ATG	124	Canada	CAN								67	IRON AND STEEL	1	No Quantity							2639			0
S3	2000	2000	2000	2	0	2	Export	28	Antigua and Barbuda	ATG	212	Dominica	DMA								67	IRON AND STEEL	1	No Quantity							164433			0
S3	2000	2000	2000	2	0	2	Export	28	Antigua and Barbuda	ATG	251	France	FRA								67	IRON AND STEEL	1	No Quantity							3848			0
S3	2000	2000	2000	2	0	2	Export	28	Antigua and Barbuda	ATG	500	Montserrat	MSR								67	IRON AND STEEL	1	No Quantity							7087			0
S3	2000	2000	2000	2	0	2	Export	28	Antigua and Barbuda	ATG	530	Neth. Antilles	ANT								67	IRON AND STEEL	1	No Quantity							120192			0
S3	2000	2000	2000	2	0	2	Export	28	Antigua and Barbuda	ATG	533	Aruba	ABW								67	IRON AND STEEL	1	No Quantity							136268			0
S3	2000	2000	2000	2	0	2	Export	28	Antigua and Barbuda	ATG	659	Saint Kitts and Nevis	KNA								67	IRON AND STEEL	1	No Quantity							198120			0
S3	2000	2000	2000	2	0	2	Export	28	Antigua and Barbuda	ATG	660	Anguilla	AIA								67	IRON AND STEEL	1	No Quantity							25214			0
S3	2000	2000	2000	2	0	2	Export	28	Antigua and Barbuda	ATG	662	Saint Lucia	LCA								67	IRON AND STEEL	1	No Quantity							15382			0
S3	2000	2000	2000	2	0	2	Export	28	Antigua and Barbuda	ATG	842	USA	USA								67	IRON AND STEEL	1	No Quantity							60673			0
S3	2000	2000	2000	2	0	2	Export	12	Algeria	DZA	0	World	WLD								68	NON-FERROUS METALS	1	No Quantity							21574803			0
S3	2000	2000	2000	2	0	2	Export	12	Algeria	DZA	156	China	CHN								68	NON-FERROUS METALS	1	No Quantity							1884284			0
S3	2000	2000	2000	2	0	2	Export	12	Algeria	DZA	251	France	FRA								68	NON-FERROUS METALS	1	No Quantity							195683			0
S3	2000	2000	2000	2	0	2	Export	12	Algeria	DZA	368	Iraq	IRQ								68	NON-FERROUS METALS	1	No Quantity							1036			0
S3	2000	2000	2000	2	0	2	Export	12	Algeria	DZA	372	Ireland	IRL								68	NON-FERROUS METALS	1	No Quantity							623			0
S3	2000	2000	2000	2	0	2	Export	12	Algeria	DZA	381	Italy	ITA								68	NON-FERROUS METALS	1	No Quantity							11173062			0
S3	2000	2000	2000	2	0	2	Export	12	Algeria	DZA	504	Morocco	MAR								68	NON-FERROUS METALS	1	No Quantity							1975575			0
S3	2000	2000	2000	2	0	2	Export	12	Algeria	DZA	528	Netherlands	NLD								68	NON-FERROUS METALS	1	No Quantity							1701650			0
S3	2000	2000	2000	2	0	2	Export	12	Algeria	DZA	562	Niger	NER								68	NON-FERROUS METALS	1	No Quantity							52			0
S3	2000	2000	2000	2	0	2	Export	12	Algeria	DZA	724	Spain	ESP								68	NON-FERROUS METALS	1	No Quantity							621			0
S3	2000	2000	2000	2	0	2	Export	12	Algeria	DZA	757	Switzerland	CHE								68	NON-FERROUS METALS	1	No Quantity							2963057			0
S3	2000	2000	2000	2	0	2	Export	12	Algeria	DZA	788	Tunisia	TUN								68	NON-FERROUS METALS	1	No Quantity							1679100			0
S3	2000	2000	2000	2	0	2	Export	12	Algeria	DZA	842	USA	USA								68	NON-FERROUS METALS	1	No Quantity							60			0
S3	2000	2000	2000	2	0	2	Export	28	Antigua and Barbuda	ATG	0	World	WLD								68	NON-FERROUS METALS	1	No Quantity							12366			0
S3	2000	2000	2000	2	0	2	Export	28	Antigua and Barbuda	ATG	212	Dominica	DMA								68	NON-FERROUS METALS	1	No Quantity							1401			0
S3	2000	2000	2000	2	0	2	Export	28	Antigua and Barbuda	ATG	500	Montserrat	MSR								68	NON-FERROUS METALS	1	No Quantity							881			0
S3	2000	2000	2000	2	0	2	Export	28	Antigua and Barbuda	ATG	530	Neth. Antilles	ANT								68	NON-FERROUS METALS	1	No Quantity							503			0
S3	2000	2000	2000	2	0	2	Export	28	Antigua and Barbuda	ATG	659	Saint Kitts and Nevis	KNA								68	NON-FERROUS METALS	1	No Quantity							1596			0
S3	2000	2000	2000	2	0	2	Export	28	Antigua and Barbuda	ATG	662	Saint Lucia	LCA								68	NON-FERROUS METALS	1	No Quantity							382			0
S3	2000	2000	2000	2	0	2	Export	28	Antigua and Barbuda	ATG	842	USA	USA								68	NON-FERROUS METALS	1	No Quantity							7603			0
S3	2000	2000	2000	2	0	2	Export	12	Algeria	DZA	0	World	WLD								69	METALS MANUFACTURES,NES	1	No Quantity							4556547			0
S3	2000	2000	2000	2	0	2	Export	12	Algeria	DZA	40	Austria	AUT								69	METALS MANUFACTURES,NES	1	No Quantity							2025			0
S3	2000	2000	2000	2	0	2	Export	12	Algeria	DZA	56	Belgium	BEL								69	METALS MANUFACTURES,NES	1	No Quantity							68666			0
S3	2000	2000	2000	2	0	2	Export	12	Algeria	DZA	148	Chad	TCD								69	METALS MANUFACTURES,NES	1	No Quantity							143			0
S3	2000	2000	2000	2	0	2	Export	12	Algeria	DZA	156	China	CHN								69	METALS MANUFACTURES,NES	1	No Quantity							167			0
S3	2000	2000	2000	2	0	2	Export	12	Algeria	DZA	251	France	FRA								69	METALS MANUFACTURES,NES	1	No Quantity							2337218			0
S3	2000	2000	2000	2	0	2	Export	12	Algeria	DZA	276	Germany	DEU								69	METALS MANUFACTURES,NES	1	No Quantity							1066371			0
S3	2000	2000	2000	2	0	2	Export	12	Algeria	DZA	368	Iraq	IRQ								69	METALS MANUFACTURES,NES	1	No Quantity							379			0
S3	2000	2000	2000	2	0	2	Export	12	Algeria	DZA	372	Ireland	IRL								69	METALS MANUFACTURES,NES	1	No Quantity							2846			0
S3	2000	2000	2000	2	0	2	Export	12	Algeria	DZA	381	Italy	ITA								69	METALS MANUFACTURES,NES	1	No Quantity							585313			0
S3	2000	2000	2000	2	0	2	Export	12	Algeria	DZA	400	Jordan	JOR								69	METALS MANUFACTURES,NES	1	No Quantity							8589			0
S3	2000	2000	2000	2	0	2	Export	12	Algeria	DZA	434	Libya	LBY								69	METALS MANUFACTURES,NES	1	No Quantity							3819			0
S3	2000	2000	2000	2	0	2	Export	12	Algeria	DZA	528	Netherlands	NLD								69	METALS MANUFACTURES,NES	1	No Quantity							41977			0
S3	2000	2000	2000	2	0	2	Export	12	Algeria	DZA	562	Niger	NER								69	METALS MANUFACTURES,NES	1	No Quantity							827			0
S3	2000	2000	2000	2	0	2	Export	12	Algeria	DZA	620	Portugal	PRT								69	METALS MANUFACTURES,NES	1	No Quantity							184			0
S3	2000	2000	2000	2	0	2	Export	12	Algeria	DZA	686	Senegal	SEN								69	METALS MANUFACTURES,NES	1	No Quantity							3408			0
S3	2000	2000	2000	2	0	2	Export	12	Algeria	DZA	724	Spain	ESP								69	METALS MANUFACTURES,NES	1	No Quantity							3439			0
S3	2000	2000	2000	2	0	2	Export	12	Algeria	DZA	757	Switzerland	CHE								69	METALS MANUFACTURES,NES	1	No Quantity							10302			0
S3	2000	2000	2000	2	0	2	Export	12	Algeria	DZA	784	United Arab Emirates	ARE								69	METALS MANUFACTURES,NES	1	No Quantity							7977			0
S3	2000	2000	2000	2	0	2	Export	12	Algeria	DZA	788	Tunisia	TUN								69	METALS MANUFACTURES,NES	1	No Quantity							261887			0
S3	2000	2000	2000	2	0	2	Export	12	Algeria	DZA	826	United Kingdom	GBR								69	METALS MANUFACTURES,NES	1	No Quantity							149020			0
S3	2000	2000	2000	2	0	2	Export	12	Algeria	DZA	842	USA	USA								69	METALS MANUFACTURES,NES	1	No Quantity							1990			0
S3	2000	2000	2000	2	0	2	Export	28	Antigua and Barbuda	ATG	0	World	WLD								69	METALS MANUFACTURES,NES	1	No Quantity							579538			0
S3	2000	2000	2000	2	0	2	Export	28	Antigua and Barbuda	ATG	44	Bahamas	BHS								69	METALS MANUFACTURES,NES	1	No Quantity							370			0
S3	2000	2000	2000	2	0	2	Export	28	Antigua and Barbuda	ATG	52	Barbados	BRB								69	METALS MANUFACTURES,NES	1	No Quantity							10243			0
S3	2000	2000	2000	2	0	2	Export	28	Antigua and Barbuda	ATG	92	Br. Virgin Isds	VGB								69	METALS MANUFACTURES,NES	1	No Quantity							7439			0
S3	2000	2000	2000	2	0	2	Export	28	Antigua and Barbuda	ATG	124	Canada	CAN								69	METALS MANUFACTURES,NES	1	No Quantity							6787			0
S3	2000	2000	2000	2	0	2	Export	28	Antigua and Barbuda	ATG	188	Costa Rica	CRI								69	METALS MANUFACTURES,NES	1	No Quantity							607			0
S3	2000	2000	2000	2	0	2	Export	28	Antigua and Barbuda	ATG	212	Dominica	DMA								69	METALS MANUFACTURES,NES	1	No Quantity							60917			0
S3	2000	2000	2000	2	0	2	Export	28	Antigua and Barbuda	ATG	251	France	FRA								69	METALS MANUFACTURES,NES	1	No Quantity							16813			0
S3	2000	2000	2000	2	0	2	Export	28	Antigua and Barbuda	ATG	276	Germany	DEU								69	METALS MANUFACTURES,NES	1	No Quantity							1759			0
S3	2000	2000	2000	2	0	2	Export	28	Antigua and Barbuda	ATG	308	Grenada	GRD								69	METALS MANUFACTURES,NES	1	No Quantity							187			0
S3	2000	2000	2000	2	0	2	Export	28	Antigua and Barbuda	ATG	328	Guyana	GUY								69	METALS MANUFACTURES,NES	1	No Quantity							926			0
S3	2000	2000	2000	2	0	2	Export	28	Antigua and Barbuda	ATG	360	Indonesia	IDN								69	METALS MANUFACTURES,NES	1	No Quantity							370			0
S3	2000	2000	2000	2	0	2	Export	28	Antigua and Barbuda	ATG	381	Italy	ITA								69	METALS MANUFACTURES,NES	1	No Quantity							291			0
S3	2000	2000	2000	2	0	2	Export	28	Antigua and Barbuda	ATG	388	Jamaica	JAM								69	METALS MANUFACTURES,NES	1	No Quantity							2768			0
S3	2000	2000	2000	2	0	2	Export	28	Antigua and Barbuda	ATG	500	Montserrat	MSR								69	METALS MANUFACTURES,NES	1	No Quantity							50649			0
S3	2000	2000	2000	2	0	2	Export	28	Antigua and Barbuda	ATG	528	Netherlands	NLD								69	METALS MANUFACTURES,NES	1	No Quantity							2409			0
S3	2000	2000	2000	2	0	2	Export	28	Antigua and Barbuda	ATG	530	Neth. Antilles	ANT								69	METALS MANUFACTURES,NES	1	No Quantity							59831			0
S3	2000	2000	2000	2	0	2	Export	28	Antigua and Barbuda	ATG	533	Aruba	ABW								69	METALS MANUFACTURES,NES	1	No Quantity							5870			0
S3	2000	2000	2000	2	0	2	Export	28	Antigua and Barbuda	ATG	659	Saint Kitts and Nevis	KNA								69	METALS MANUFACTURES,NES	1	No Quantity							104654			0
S3	2000	2000	2000	2	0	2	Export	28	Antigua and Barbuda	ATG	660	Anguilla	AIA								69	METALS MANUFACTURES,NES	1	No Quantity							52063			0
S3	2000	2000	2000	2	0	2	Export	28	Antigua and Barbuda	ATG	662	Saint Lucia	LCA								69	METALS MANUFACTURES,NES	1	No Quantity							6845			0
S3	2000	2000	2000	2	0	2	Export	28	Antigua and Barbuda	ATG	670	Saint Vincent and the Grenadines	VCT								69	METALS MANUFACTURES,NES	1	No Quantity							9072			0
S3	2000	2000	2000	2	0	2	Export	28	Antigua and Barbuda	ATG	724	Spain	ESP								69	METALS MANUFACTURES,NES	1	No Quantity							91			0
S3	2000	2000	2000	2	0	2	Export	28	Antigua and Barbuda	ATG	740	Suriname	SUR								69	METALS MANUFACTURES,NES	1	No Quantity							7956			0
S3	2000	2000	2000	2	0	2	Export	28	Antigua and Barbuda	ATG	752	Sweden	SWE								69	METALS MANUFACTURES,NES	1	No Quantity							1000			0
S3	2000	2000	2000	2	0	2	Export	28	Antigua and Barbuda	ATG	757	Switzerland	CHE								69	METALS MANUFACTURES,NES	1	No Quantity							1370			0
S3	2000	2000	2000	2	0	2	Export	28	Antigua and Barbuda	ATG	780	Trinidad and Tobago	TTO								69	METALS MANUFACTURES,NES	1	No Quantity							9735			0
S3	2000	2000	2000	2	0	2	Export	28	Antigua and Barbuda	ATG	826	United Kingdom	GBR								69	METALS MANUFACTURES,NES	1	No Quantity							29782			0
S3	2000	2000	2000	2	0	2	Export	28	Antigua and Barbuda	ATG	842	USA	USA								69	METALS MANUFACTURES,NES	1	No Quantity							128732			0
S3	2000	2000	2000	2	0	2	Export	12	Algeria	DZA	0	World	WLD								71	POWER GENERATNG.MACHINES	1	No Quantity							3157996			0
S3	2000	2000	2000	2	0	2	Export	12	Algeria	DZA	56	Belgium	BEL								71	POWER GENERATNG.MACHINES	1	No Quantity							2497			0
S3	2000	2000	2000	2	0	2	Export	12	Algeria	DZA	148	Chad	TCD								71	POWER GENERATNG.MACHINES	1	No Quantity							362			0
S3	2000	2000	2000	2	0	2	Export	12	Algeria	DZA	251	France	FRA								71	POWER GENERATNG.MACHINES	1	No Quantity							2246828			0
S3	2000	2000	2000	2	0	2	Export	12	Algeria	DZA	276	Germany	DEU								71	POWER GENERATNG.MACHINES	1	No Quantity							97			0
S3	2000	2000	2000	2	0	2	Export	12	Algeria	DZA	368	Iraq	IRQ								71	POWER GENERATNG.MACHINES	1	No Quantity							2054			0
S3	2000	2000	2000	2	0	2	Export	12	Algeria	DZA	381	Italy	ITA								71	POWER GENERATNG.MACHINES	1	No Quantity							749649			0
S3	2000	2000	2000	2	0	2	Export	12	Algeria	DZA	620	Portugal	PRT								71	POWER GENERATNG.MACHINES	1	No Quantity							223			0
S3	2000	2000	2000	2	0	2	Export	12	Algeria	DZA	643	Russian Federation	RUS								71	POWER GENERATNG.MACHINES	1	No Quantity							165			0
S3	2000	2000	2000	2	0	2	Export	12	Algeria	DZA	757	Switzerland	CHE								71	POWER GENERATNG.MACHINES	1	No Quantity							63039			0
S3	2000	2000	2000	2	0	2	Export	12	Algeria	DZA	788	Tunisia	TUN								71	POWER GENERATNG.MACHINES	1	No Quantity							23368			0
S3	2000	2000	2000	2	0	2	Export	12	Algeria	DZA	826	United Kingdom	GBR								71	POWER GENERATNG.MACHINES	1	No Quantity							69714			0
S3	2000	2000	2000	2	0	2	Export	28	Antigua and Barbuda	ATG	0	World	WLD								71	POWER GENERATNG.MACHINES	1	No Quantity							1154806			0
S3	2000	2000	2000	2	0	2	Export	28	Antigua and Barbuda	ATG	52	Barbados	BRB								71	POWER GENERATNG.MACHINES	1	No Quantity							80629			0
S3	2000	2000	2000	2	0	2	Export	28	Antigua and Barbuda	ATG	92	Br. Virgin Isds	VGB								71	POWER GENERATNG.MACHINES	1	No Quantity							1144			0
S3	2000	2000	2000	2	0	2	Export	28	Antigua and Barbuda	ATG	124	Canada	CAN								71	POWER GENERATNG.MACHINES	1	No Quantity							263011			0
S3	2000	2000	2000	2	0	2	Export	28	Antigua and Barbuda	ATG	212	Dominica	DMA								71	POWER GENERATNG.MACHINES	1	No Quantity							5408			0
S3	2000	2000	2000	2	0	2	Export	28	Antigua and Barbuda	ATG	251	France	FRA								71	POWER GENERATNG.MACHINES	1	No Quantity							872			0
S3	2000	2000	2000	2	0	2	Export	28	Antigua and Barbuda	ATG	276	Germany	DEU								71	POWER GENERATNG.MACHINES	1	No Quantity							176			0
S3	2000	2000	2000	2	0	2	Export	28	Antigua and Barbuda	ATG	308	Grenada	GRD								71	POWER GENERATNG.MACHINES	1	No Quantity							556			0
S3	2000	2000	2000	2	0	2	Export	28	Antigua and Barbuda	ATG	381	Italy	ITA								71	POWER GENERATNG.MACHINES	1	No Quantity							3218			0
S3	2000	2000	2000	2	0	2	Export	28	Antigua and Barbuda	ATG	388	Jamaica	JAM								71	POWER GENERATNG.MACHINES	1	No Quantity							2537			0
S3	2000	2000	2000	2	0	2	Export	28	Antigua and Barbuda	ATG	500	Montserrat	MSR								71	POWER GENERATNG.MACHINES	1	No Quantity							5284			0
S3	2000	2000	2000	2	0	2	Export	28	Antigua and Barbuda	ATG	530	Neth. Antilles	ANT								71	POWER GENERATNG.MACHINES	1	No Quantity							68160			0
S3	2000	2000	2000	2	0	2	Export	28	Antigua and Barbuda	ATG	659	Saint Kitts and Nevis	KNA								71	POWER GENERATNG.MACHINES	1	No Quantity							6136			0
S3	2000	2000	2000	2	0	2	Export	28	Antigua and Barbuda	ATG	660	Anguilla	AIA								71	POWER GENERATNG.MACHINES	1	No Quantity							2963			0
S3	2000	2000	2000	2	0	2	Export	28	Antigua and Barbuda	ATG	662	Saint Lucia	LCA								71	POWER GENERATNG.MACHINES	1	No Quantity							64			0
S3	2000	2000	2000	2	0	2	Export	28	Antigua and Barbuda	ATG	670	Saint Vincent and the Grenadines	VCT								71	POWER GENERATNG.MACHINES	1	No Quantity							22667			0
S3	2000	2000	2000	2	0	2	Export	28	Antigua and Barbuda	ATG	724	Spain	ESP								71	POWER GENERATNG.MACHINES	1	No Quantity							1133			0
S3	2000	2000	2000	2	0	2	Export	28	Antigua and Barbuda	ATG	780	Trinidad and Tobago	TTO								71	POWER GENERATNG.MACHINES	1	No Quantity							8257			0
S3	2000	2000	2000	2	0	2	Export	28	Antigua and Barbuda	ATG	826	United Kingdom	GBR								71	POWER GENERATNG.MACHINES	1	No Quantity							545127			0
S3	2000	2000	2000	2	0	2	Export	28	Antigua and Barbuda	ATG	842	USA	USA								71	POWER GENERATNG.MACHINES	1	No Quantity							137462			0
S3	2000	2000	2000	2	0	2	Export	12	Algeria	DZA	0	World	WLD								72	SPECIAL.INDUST.MACHINERY	1	No Quantity							11196994			0
S3	2000	2000	2000	2	0	2	Export	12	Algeria	DZA	40	Austria	AUT								72	SPECIAL.INDUST.MACHINERY	1	No Quantity							86230			0
S3	2000	2000	2000	2	0	2	Export	12	Algeria	DZA	56	Belgium	BEL								72	SPECIAL.INDUST.MACHINERY	1	No Quantity							603			0
S3	2000	2000	2000	2	0	2	Export	12	Algeria	DZA	251	France	FRA								72	SPECIAL.INDUST.MACHINERY	1	No Quantity							4004917			0
S3	2000	2000	2000	2	0	2	Export	12	Algeria	DZA	276	Germany	DEU								72	SPECIAL.INDUST.MACHINERY	1	No Quantity							67043			0
S3	2000	2000	2000	2	0	2	Export	12	Algeria	DZA	368	Iraq	IRQ								72	SPECIAL.INDUST.MACHINERY	1	No Quantity							5657040			0
S3	2000	2000	2000	2	0	2	Export	12	Algeria	DZA	381	Italy	ITA								72	SPECIAL.INDUST.MACHINERY	1	No Quantity							145392			0
S3	2000	2000	2000	2	0	2	Export	12	Algeria	DZA	562	Niger	NER								72	SPECIAL.INDUST.MACHINERY	1	No Quantity							4658			0
S3	2000	2000	2000	2	0	2	Export	12	Algeria	DZA	579	Norway	NOR								72	SPECIAL.INDUST.MACHINERY	1	No Quantity							9127			0
S3	2000	2000	2000	2	0	2	Export	12	Algeria	DZA	724	Spain	ESP								72	SPECIAL.INDUST.MACHINERY	1	No Quantity							230225			0
S3	2000	2000	2000	2	0	2	Export	12	Algeria	DZA	788	Tunisia	TUN								72	SPECIAL.INDUST.MACHINERY	1	No Quantity							450627			0
S3	2000	2000	2000	2	0	2	Export	12	Algeria	DZA	818	Egypt	EGY								72	SPECIAL.INDUST.MACHINERY	1	No Quantity							660			0
S3	2000	2000	2000	2	0	2	Export	12	Algeria	DZA	826	United Kingdom	GBR								72	SPECIAL.INDUST.MACHINERY	1	No Quantity							525732			0
S3	2000	2000	2000	2	0	2	Export	12	Algeria	DZA	842	USA	USA								72	SPECIAL.INDUST.MACHINERY	1	No Quantity							14740			0
S3	2000	2000	2000	2	0	2	Export	28	Antigua and Barbuda	ATG	0	World	WLD								72	SPECIAL.INDUST.MACHINERY	1	No Quantity							1306197			0
S3	2000	2000	2000	2	0	2	Export	28	Antigua and Barbuda	ATG	52	Barbados	BRB								72	SPECIAL.INDUST.MACHINERY	1	No Quantity							150096			0
S3	2000	2000	2000	2	0	2	Export	28	Antigua and Barbuda	ATG	92	Br. Virgin Isds	VGB								72	SPECIAL.INDUST.MACHINERY	1	No Quantity							14815			0
S3	2000	2000	2000	2	0	2	Export	28	Antigua and Barbuda	ATG	124	Canada	CAN								72	SPECIAL.INDUST.MACHINERY	1	No Quantity							33103			0
S3	2000	2000	2000	2	0	2	Export	28	Antigua and Barbuda	ATG	212	Dominica	DMA								72	SPECIAL.INDUST.MACHINERY	1	No Quantity							713			0
S3	2000	2000	2000	2	0	2	Export	28	Antigua and Barbuda	ATG	276	Germany	DEU								72	SPECIAL.INDUST.MACHINERY	1	No Quantity							141			0
S3	2000	2000	2000	2	0	2	Export	28	Antigua and Barbuda	ATG	500	Montserrat	MSR								72	SPECIAL.INDUST.MACHINERY	1	No Quantity							14209			0
S3	2000	2000	2000	2	0	2	Export	28	Antigua and Barbuda	ATG	530	Neth. Antilles	ANT								72	SPECIAL.INDUST.MACHINERY	1	No Quantity							719180			0
S3	2000	2000	2000	2	0	2	Export	28	Antigua and Barbuda	ATG	659	Saint Kitts and Nevis	KNA								72	SPECIAL.INDUST.MACHINERY	1	No Quantity							5699			0
S3	2000	2000	2000	2	0	2	Export	28	Antigua and Barbuda	ATG	662	Saint Lucia	LCA								72	SPECIAL.INDUST.MACHINERY	1	No Quantity							180798			0
S3	2000	2000	2000	2	0	2	Export	28	Antigua and Barbuda	ATG	670	Saint Vincent and the Grenadines	VCT								72	SPECIAL.INDUST.MACHINERY	1	No Quantity							565			0
S3	2000	2000	2000	2	0	2	Export	28	Antigua and Barbuda	ATG	740	Suriname	SUR								72	SPECIAL.INDUST.MACHINERY	1	No Quantity							681			0
S3	2000	2000	2000	2	0	2	Export	28	Antigua and Barbuda	ATG	780	Trinidad and Tobago	TTO								72	SPECIAL.INDUST.MACHINERY	1	No Quantity							464			0
S3	2000	2000	2000	2	0	2	Export	28	Antigua and Barbuda	ATG	826	United Kingdom	GBR								72	SPECIAL.INDUST.MACHINERY	1	No Quantity							7407			0
S3	2000	2000	2000	2	0	2	Export	28	Antigua and Barbuda	ATG	842	USA	USA								72	SPECIAL.INDUST.MACHINERY	1	No Quantity							178325			0
S3	2000	2000	2000	2	0	2	Export	12	Algeria	DZA	0	World	WLD								73	METALWORKING MACHINERY	1	No Quantity							1516515			0
S3	2000	2000	2000	2	0	2	Export	12	Algeria	DZA	251	France	FRA								73	METALWORKING MACHINERY	1	No Quantity							1451814			0
S3	2000	2000	2000	2	0	2	Export	12	Algeria	DZA	381	Italy	ITA								73	METALWORKING MACHINERY	1	No Quantity							17203			0
S3	2000	2000	2000	2	0	2	Export	12	Algeria	DZA	724	Spain	ESP								73	METALWORKING MACHINERY	1	No Quantity							5093			0
S3	2000	2000	2000	2	0	2	Export	12	Algeria	DZA	784	United Arab Emirates	ARE								73	METALWORKING MACHINERY	1	No Quantity							2508			0
S3	2000	2000	2000	2	0	2	Export	12	Algeria	DZA	788	Tunisia	TUN								73	METALWORKING MACHINERY	1	No Quantity							1422			0
S3	2000	2000	2000	2	0	2	Export	12	Algeria	DZA	826	United Kingdom	GBR								73	METALWORKING MACHINERY	1	No Quantity							992			0
S3	2000	2000	2000	2	0	2	Export	12	Algeria	DZA	842	USA	USA								73	METALWORKING MACHINERY	1	No Quantity							37483			0
S3	2000	2000	2000	2	0	2	Export	28	Antigua and Barbuda	ATG	0	World	WLD								73	METALWORKING MACHINERY	1	No Quantity							63098			0
S3	2000	2000	2000	2	0	2	Export	28	Antigua and Barbuda	ATG	52	Barbados	BRB								73	METALWORKING MACHINERY	1	No Quantity							370			0
S3	2000	2000	2000	2	0	2	Export	28	Antigua and Barbuda	ATG	388	Jamaica	JAM								73	METALWORKING MACHINERY	1	No Quantity							2667			0
S3	2000	2000	2000	2	0	2	Export	28	Antigua and Barbuda	ATG	500	Montserrat	MSR								73	METALWORKING MACHINERY	1	No Quantity							370			0
S3	2000	2000	2000	2	0	2	Export	28	Antigua and Barbuda	ATG	530	Neth. Antilles	ANT								73	METALWORKING MACHINERY	1	No Quantity							26259			0
S3	2000	2000	2000	2	0	2	Export	28	Antigua and Barbuda	ATG	659	Saint Kitts and Nevis	KNA								73	METALWORKING MACHINERY	1	No Quantity							3019			0
S3	2000	2000	2000	2	0	2	Export	28	Antigua and Barbuda	ATG	660	Anguilla	AIA								73	METALWORKING MACHINERY	1	No Quantity							1111			0
S3	2000	2000	2000	2	0	2	Export	28	Antigua and Barbuda	ATG	662	Saint Lucia	LCA								73	METALWORKING MACHINERY	1	No Quantity							3704			0
S3	2000	2000	2000	2	0	2	Export	28	Antigua and Barbuda	ATG	826	United Kingdom	GBR								73	METALWORKING MACHINERY	1	No Quantity							370			0
S3	2000	2000	2000	2	0	2	Export	28	Antigua and Barbuda	ATG	842	USA	USA								73	METALWORKING MACHINERY	1	No Quantity							25227			0
S3	2000	2000	2000	2	0	2	Export	12	Algeria	DZA	0	World	WLD								74	GENERAL INDUSTL.MACH.NES	1	No Quantity							10938004			0
S3	2000	2000	2000	2	0	2	Export	12	Algeria	DZA	40	Austria	AUT								74	GENERAL INDUSTL.MACH.NES	1	No Quantity							803			0
S3	2000	2000	2000	2	0	2	Export	12	Algeria	DZA	56	Belgium	BEL								74	GENERAL INDUSTL.MACH.NES	1	No Quantity							30930			0
S3	2000	2000	2000	2	0	2	Export	12	Algeria	DZA	124	Canada	CAN								74	GENERAL INDUSTL.MACH.NES	1	No Quantity							390			0
S3	2000	2000	2000	2	0	2	Export	12	Algeria	DZA	148	Chad	TCD								74	GENERAL INDUSTL.MACH.NES	1	No Quantity							1432			0
S3	2000	2000	2000	2	0	2	Export	12	Algeria	DZA	251	France	FRA								74	GENERAL INDUSTL.MACH.NES	1	No Quantity							1649351			0
S3	2000	2000	2000	2	0	2	Export	12	Algeria	DZA	276	Germany	DEU								74	GENERAL INDUSTL.MACH.NES	1	No Quantity							163592			0
S3	2000	2000	2000	2	0	2	Export	12	Algeria	DZA	368	Iraq	IRQ								74	GENERAL INDUSTL.MACH.NES	1	No Quantity							6723475			0
S3	2000	2000	2000	2	0	2	Export	12	Algeria	DZA	381	Italy	ITA								74	GENERAL INDUSTL.MACH.NES	1	No Quantity							1175749			0
S3	2000	2000	2000	2	0	2	Export	12	Algeria	DZA	400	Jordan	JOR								74	GENERAL INDUSTL.MACH.NES	1	No Quantity							20504			0
S3	2000	2000	2000	2	0	2	Export	12	Algeria	DZA	434	Libya	LBY								74	GENERAL INDUSTL.MACH.NES	1	No Quantity							3880			0
S3	2000	2000	2000	2	0	2	Export	12	Algeria	DZA	442	Luxembourg	LUX								74	GENERAL INDUSTL.MACH.NES	1	No Quantity							47			0
S3	2000	2000	2000	2	0	2	Export	12	Algeria	DZA	470	Malta	MLT								74	GENERAL INDUSTL.MACH.NES	1	No Quantity							70691			0
S3	2000	2000	2000	2	0	2	Export	12	Algeria	DZA	504	Morocco	MAR								74	GENERAL INDUSTL.MACH.NES	1	No Quantity							153647			0
S3	2000	2000	2000	2	0	2	Export	12	Algeria	DZA	528	Netherlands	NLD								74	GENERAL INDUSTL.MACH.NES	1	No Quantity							56911			0
S3	2000	2000	2000	2	0	2	Export	12	Algeria	DZA	562	Niger	NER								74	GENERAL INDUSTL.MACH.NES	1	No Quantity							66			0
S3	2000	2000	2000	2	0	2	Export	12	Algeria	DZA	642	Romania	ROU								74	GENERAL INDUSTL.MACH.NES	1	No Quantity							312			0
S3	2000	2000	2000	2	0	2	Export	12	Algeria	DZA	686	Senegal	SEN								74	GENERAL INDUSTL.MACH.NES	1	No Quantity							2553			0
S3	2000	2000	2000	2	0	2	Export	12	Algeria	DZA	724	Spain	ESP								74	GENERAL INDUSTL.MACH.NES	1	No Quantity							201085			0
S3	2000	2000	2000	2	0	2	Export	12	Algeria	DZA	752	Sweden	SWE								74	GENERAL INDUSTL.MACH.NES	1	No Quantity							3701			0
S3	2000	2000	2000	2	0	2	Export	12	Algeria	DZA	757	Switzerland	CHE								74	GENERAL INDUSTL.MACH.NES	1	No Quantity							772			0
S3	2000	2000	2000	2	0	2	Export	12	Algeria	DZA	788	Tunisia	TUN								74	GENERAL INDUSTL.MACH.NES	1	No Quantity							166596			0
S3	2000	2000	2000	2	0	2	Export	12	Algeria	DZA	807	North Macedonia	MKD								74	GENERAL INDUSTL.MACH.NES	1	No Quantity							349			0
S3	2000	2000	2000	2	0	2	Export	12	Algeria	DZA	818	Egypt	EGY								74	GENERAL INDUSTL.MACH.NES	1	No Quantity							1350			0
S3	2000	2000	2000	2	0	2	Export	12	Algeria	DZA	826	United Kingdom	GBR								74	GENERAL INDUSTL.MACH.NES	1	No Quantity							408815			0
S3	2000	2000	2000	2	0	2	Export	12	Algeria	DZA	842	USA	USA								74	GENERAL INDUSTL.MACH.NES	1	No Quantity							101003			0
S3	2000	2000	2000	2	0	2	Export	28	Antigua and Barbuda	ATG	0	World	WLD								74	GENERAL INDUSTL.MACH.NES	1	No Quantity							589274			0
S3	2000	2000	2000	2	0	2	Export	28	Antigua and Barbuda	ATG	36	Australia	AUS								74	GENERAL INDUSTL.MACH.NES	1	No Quantity							1738			0
S3	2000	2000	2000	2	0	2	Export	28	Antigua and Barbuda	ATG	44	Bahamas	BHS								74	GENERAL INDUSTL.MACH.NES	1	No Quantity							148			0
S3	2000	2000	2000	2	0	2	Export	28	Antigua and Barbuda	ATG	52	Barbados	BRB								74	GENERAL INDUSTL.MACH.NES	1	No Quantity							19690			0
S3	2000	2000	2000	2	0	2	Export	28	Antigua and Barbuda	ATG	76	Brazil	BRA								74	GENERAL INDUSTL.MACH.NES	1	No Quantity							156			0
S3	2000	2000	2000	2	0	2	Export	28	Antigua and Barbuda	ATG	92	Br. Virgin Isds	VGB								74	GENERAL INDUSTL.MACH.NES	1	No Quantity							1397			0
S3	2000	2000	2000	2	0	2	Export	28	Antigua and Barbuda	ATG	124	Canada	CAN								74	GENERAL INDUSTL.MACH.NES	1	No Quantity							18632			0
S3	2000	2000	2000	2	0	2	Export	28	Antigua and Barbuda	ATG	212	Dominica	DMA								74	GENERAL INDUSTL.MACH.NES	1	No Quantity							10317			0
S3	2000	2000	2000	2	0	2	Export	28	Antigua and Barbuda	ATG	251	France	FRA								74	GENERAL INDUSTL.MACH.NES	1	No Quantity							10655			0
S3	2000	2000	2000	2	0	2	Export	28	Antigua and Barbuda	ATG	276	Germany	DEU								74	GENERAL INDUSTL.MACH.NES	1	No Quantity							10049			0
S3	2000	2000	2000	2	0	2	Export	28	Antigua and Barbuda	ATG	308	Grenada	GRD								74	GENERAL INDUSTL.MACH.NES	1	No Quantity							77706			0
S3	2000	2000	2000	2	0	2	Export	28	Antigua and Barbuda	ATG	328	Guyana	GUY								74	GENERAL INDUSTL.MACH.NES	1	No Quantity							111			0
S3	2000	2000	2000	2	0	2	Export	28	Antigua and Barbuda	ATG	381	Italy	ITA								74	GENERAL INDUSTL.MACH.NES	1	No Quantity							47558			0
S3	2000	2000	2000	2	0	2	Export	28	Antigua and Barbuda	ATG	388	Jamaica	JAM								74	GENERAL INDUSTL.MACH.NES	1	No Quantity							2746			0
S3	2000	2000	2000	2	0	2	Export	28	Antigua and Barbuda	ATG	490	Other Asia, nes									74	GENERAL INDUSTL.MACH.NES	1	No Quantity							11			0
S3	2000	2000	2000	2	0	2	Export	28	Antigua and Barbuda	ATG	500	Montserrat	MSR								74	GENERAL INDUSTL.MACH.NES	1	No Quantity							44984			0
S3	2000	2000	2000	2	0	2	Export	28	Antigua and Barbuda	ATG	528	Netherlands	NLD								74	GENERAL INDUSTL.MACH.NES	1	No Quantity							1006			0
S3	2000	2000	2000	2	0	2	Export	28	Antigua and Barbuda	ATG	530	Neth. Antilles	ANT								74	GENERAL INDUSTL.MACH.NES	1	No Quantity							94186			0
S3	2000	2000	2000	2	0	2	Export	28	Antigua and Barbuda	ATG	659	Saint Kitts and Nevis	KNA								74	GENERAL INDUSTL.MACH.NES	1	No Quantity							14392			0
S3	2000	2000	2000	2	0	2	Export	28	Antigua and Barbuda	ATG	660	Anguilla	AIA								74	GENERAL INDUSTL.MACH.NES	1	No Quantity							15593			0
S3	2000	2000	2000	2	0	2	Export	28	Antigua and Barbuda	ATG	662	Saint Lucia	LCA								74	GENERAL INDUSTL.MACH.NES	1	No Quantity							16869			0
S3	2000	2000	2000	2	0	2	Export	28	Antigua and Barbuda	ATG	670	Saint Vincent and the Grenadines	VCT								74	GENERAL INDUSTL.MACH.NES	1	No Quantity							1734			0
S3	2000	2000	2000	2	0	2	Export	28	Antigua and Barbuda	ATG	724	Spain	ESP								74	GENERAL INDUSTL.MACH.NES	1	No Quantity							1541			0
S3	2000	2000	2000	2	0	2	Export	28	Antigua and Barbuda	ATG	780	Trinidad and Tobago	TTO								74	GENERAL INDUSTL.MACH.NES	1	No Quantity							1108			0
S3	2000	2000	2000	2	0	2	Export	28	Antigua and Barbuda	ATG	826	United Kingdom	GBR								74	GENERAL INDUSTL.MACH.NES	1	No Quantity							23149			0
S3	2000	2000	2000	2	0	2	Export	28	Antigua and Barbuda	ATG	842	USA	USA								74	GENERAL INDUSTL.MACH.NES	1	No Quantity							173800			0
S3	2000	2000	2000	2	0	2	Export	12	Algeria	DZA	0	World	WLD								75	OFFICE MACHINES,ADP MACH	1	No Quantity							1024290			0
S3	2000	2000	2000	2	0	2	Export	12	Algeria	DZA	56	Belgium	BEL								75	OFFICE MACHINES,ADP MACH	1	No Quantity							31226			0
S3	2000	2000	2000	2	0	2	Export	12	Algeria	DZA	251	France	FRA								75	OFFICE MACHINES,ADP MACH	1	No Quantity							393821			0
S3	2000	2000	2000	2	0	2	Export	12	Algeria	DZA	276	Germany	DEU								75	OFFICE MACHINES,ADP MACH	1	No Quantity							4114			0
S3	2000	2000	2000	2	0	2	Export	12	Algeria	DZA	381	Italy	ITA								75	OFFICE MACHINES,ADP MACH	1	No Quantity							48239			0
S3	2000	2000	2000	2	0	2	Export	12	Algeria	DZA	434	Libya	LBY								75	OFFICE MACHINES,ADP MACH	1	No Quantity							4974			0
S3	2000	2000	2000	2	0	2	Export	12	Algeria	DZA	724	Spain	ESP								75	OFFICE MACHINES,ADP MACH	1	No Quantity							210595			0
S3	2000	2000	2000	2	0	2	Export	12	Algeria	DZA	788	Tunisia	TUN								75	OFFICE MACHINES,ADP MACH	1	No Quantity							35451			0
S3	2000	2000	2000	2	0	2	Export	12	Algeria	DZA	826	United Kingdom	GBR								75	OFFICE MACHINES,ADP MACH	1	No Quantity							71284			0
S3	2000	2000	2000	2	0	2	Export	12	Algeria	DZA	842	USA	USA								75	OFFICE MACHINES,ADP MACH	1	No Quantity							224586			0
S3	2000	2000	2000	2	0	2	Export	28	Antigua and Barbuda	ATG	0	World	WLD								75	OFFICE MACHINES,ADP MACH	1	No Quantity							1049919			0
S3	2000	2000	2000	2	0	2	Export	28	Antigua and Barbuda	ATG	44	Bahamas	BHS								75	OFFICE MACHINES,ADP MACH	1	No Quantity							5185			0
S3	2000	2000	2000	2	0	2	Export	28	Antigua and Barbuda	ATG	52	Barbados	BRB								75	OFFICE MACHINES,ADP MACH	1	No Quantity							14874			0
S3	2000	2000	2000	2	0	2	Export	28	Antigua and Barbuda	ATG	56	Belgium	BEL								75	OFFICE MACHINES,ADP MACH	1	No Quantity							2222			0
S3	2000	2000	2000	2	0	2	Export	28	Antigua and Barbuda	ATG	84	Belize	BLZ								75	OFFICE MACHINES,ADP MACH	1	No Quantity							204			0
S3	2000	2000	2000	2	0	2	Export	28	Antigua and Barbuda	ATG	92	Br. Virgin Isds	VGB								75	OFFICE MACHINES,ADP MACH	1	No Quantity							14			0
S3	2000	2000	2000	2	0	2	Export	28	Antigua and Barbuda	ATG	124	Canada	CAN								75	OFFICE MACHINES,ADP MACH	1	No Quantity							12992			0
S3	2000	2000	2000	2	0	2	Export	28	Antigua and Barbuda	ATG	212	Dominica	DMA								75	OFFICE MACHINES,ADP MACH	1	No Quantity							6992			0
S3	2000	2000	2000	2	0	2	Export	28	Antigua and Barbuda	ATG	251	France	FRA								75	OFFICE MACHINES,ADP MACH	1	No Quantity							241			0
S3	2000	2000	2000	2	0	2	Export	28	Antigua and Barbuda	ATG	276	Germany	DEU								75	OFFICE MACHINES,ADP MACH	1	No Quantity							741			0
S3	2000	2000	2000	2	0	2	Export	28	Antigua and Barbuda	ATG	308	Grenada	GRD								75	OFFICE MACHINES,ADP MACH	1	No Quantity							2037			0
S3	2000	2000	2000	2	0	2	Export	28	Antigua and Barbuda	ATG	328	Guyana	GUY								75	OFFICE MACHINES,ADP MACH	1	No Quantity							4167			0
S3	2000	2000	2000	2	0	2	Export	28	Antigua and Barbuda	ATG	332	Haiti	HTI								75	OFFICE MACHINES,ADP MACH	1	No Quantity							370			0
S3	2000	2000	2000	2	0	2	Export	28	Antigua and Barbuda	ATG	381	Italy	ITA								75	OFFICE MACHINES,ADP MACH	1	No Quantity							1359			0
S3	2000	2000	2000	2	0	2	Export	28	Antigua and Barbuda	ATG	500	Montserrat	MSR								75	OFFICE MACHINES,ADP MACH	1	No Quantity							240509			0
S3	2000	2000	2000	2	0	2	Export	28	Antigua and Barbuda	ATG	528	Netherlands	NLD								75	OFFICE MACHINES,ADP MACH	1	No Quantity							2430			0
S3	2000	2000	2000	2	0	2	Export	28	Antigua and Barbuda	ATG	530	Neth. Antilles	ANT								75	OFFICE MACHINES,ADP MACH	1	No Quantity							37278			0
S3	2000	2000	2000	2	0	2	Export	28	Antigua and Barbuda	ATG	659	Saint Kitts and Nevis	KNA								75	OFFICE MACHINES,ADP MACH	1	No Quantity							12307			0
S3	2000	2000	2000	2	0	2	Export	28	Antigua and Barbuda	ATG	660	Anguilla	AIA								75	OFFICE MACHINES,ADP MACH	1	No Quantity							2914			0
S3	2000	2000	2000	2	0	2	Export	28	Antigua and Barbuda	ATG	662	Saint Lucia	LCA								75	OFFICE MACHINES,ADP MACH	1	No Quantity							3522			0
S3	2000	2000	2000	2	0	2	Export	28	Antigua and Barbuda	ATG	670	Saint Vincent and the Grenadines	VCT								75	OFFICE MACHINES,ADP MACH	1	No Quantity							1531			0
S3	2000	2000	2000	2	0	2	Export	28	Antigua and Barbuda	ATG	740	Suriname	SUR								75	OFFICE MACHINES,ADP MACH	1	No Quantity							3148			0
S3	2000	2000	2000	2	0	2	Export	28	Antigua and Barbuda	ATG	757	Switzerland	CHE								75	OFFICE MACHINES,ADP MACH	1	No Quantity							3333			0
S3	2000	2000	2000	2	0	2	Export	28	Antigua and Barbuda	ATG	780	Trinidad and Tobago	TTO								75	OFFICE MACHINES,ADP MACH	1	No Quantity							8001			0
S3	2000	2000	2000	2	0	2	Export	28	Antigua and Barbuda	ATG	796	Turks and Caicos Isds	TCA								75	OFFICE MACHINES,ADP MACH	1	No Quantity							1259			0
S3	2000	2000	2000	2	0	2	Export	28	Antigua and Barbuda	ATG	826	United Kingdom	GBR								75	OFFICE MACHINES,ADP MACH	1	No Quantity							242427			0
S3	2000	2000	2000	2	0	2	Export	28	Antigua and Barbuda	ATG	842	USA	USA								75	OFFICE MACHINES,ADP MACH	1	No Quantity							439863			0
S3	2000	2000	2000	2	0	2	Export	12	Algeria	DZA	0	World	WLD								76	TELECOMM.SOUND EQUIP ETC	1	No Quantity							384364			0
S3	2000	2000	2000	2	0	2	Export	12	Algeria	DZA	40	Austria	AUT								76	TELECOMM.SOUND EQUIP ETC	1	No Quantity							326			0
S3	2000	2000	2000	2	0	2	Export	12	Algeria	DZA	56	Belgium	BEL								76	TELECOMM.SOUND EQUIP ETC	1	No Quantity							23202			0
S3	2000	2000	2000	2	0	2	Export	12	Algeria	DZA	148	Chad	TCD								76	TELECOMM.SOUND EQUIP ETC	1	No Quantity							11			0
S3	2000	2000	2000	2	0	2	Export	12	Algeria	DZA	251	France	FRA								76	TELECOMM.SOUND EQUIP ETC	1	No Quantity							234566			0
S3	2000	2000	2000	2	0	2	Export	12	Algeria	DZA	276	Germany	DEU								76	TELECOMM.SOUND EQUIP ETC	1	No Quantity							15463			0
S3	2000	2000	2000	2	0	2	Export	12	Algeria	DZA	381	Italy	ITA								76	TELECOMM.SOUND EQUIP ETC	1	No Quantity							14008			0
S3	2000	2000	2000	2	0	2	Export	12	Algeria	DZA	434	Libya	LBY								76	TELECOMM.SOUND EQUIP ETC	1	No Quantity							9600			0
S3	2000	2000	2000	2	0	2	Export	12	Algeria	DZA	642	Romania	ROU								76	TELECOMM.SOUND EQUIP ETC	1	No Quantity							260			0
S3	2000	2000	2000	2	0	2	Export	12	Algeria	DZA	686	Senegal	SEN								76	TELECOMM.SOUND EQUIP ETC	1	No Quantity							1043			0
S3	2000	2000	2000	2	0	2	Export	12	Algeria	DZA	757	Switzerland	CHE								76	TELECOMM.SOUND EQUIP ETC	1	No Quantity							260			0
S3	2000	2000	2000	2	0	2	Export	12	Algeria	DZA	788	Tunisia	TUN								76	TELECOMM.SOUND EQUIP ETC	1	No Quantity							1846			0
S3	2000	2000	2000	2	0	2	Export	12	Algeria	DZA	818	Egypt	EGY								76	TELECOMM.SOUND EQUIP ETC	1	No Quantity							986			0
S3	2000	2000	2000	2	0	2	Export	12	Algeria	DZA	826	United Kingdom	GBR								76	TELECOMM.SOUND EQUIP ETC	1	No Quantity							76040			0
S3	2000	2000	2000	2	0	2	Export	12	Algeria	DZA	842	USA	USA								76	TELECOMM.SOUND EQUIP ETC	1	No Quantity							6753			0
S3	2000	2000	2000	2	0	2	Export	28	Antigua and Barbuda	ATG	0	World	WLD								76	TELECOMM.SOUND EQUIP ETC	1	No Quantity							7748689			0
S3	2000	2000	2000	2	0	2	Export	28	Antigua and Barbuda	ATG	44	Bahamas	BHS								76	TELECOMM.SOUND EQUIP ETC	1	No Quantity							407			0
S3	2000	2000	2000	2	0	2	Export	28	Antigua and Barbuda	ATG	52	Barbados	BRB								76	TELECOMM.SOUND EQUIP ETC	1	No Quantity							231377			0
S3	2000	2000	2000	2	0	2	Export	28	Antigua and Barbuda	ATG	84	Belize	BLZ								76	TELECOMM.SOUND EQUIP ETC	1	No Quantity							834			0
S3	2000	2000	2000	2	0	2	Export	28	Antigua and Barbuda	ATG	92	Br. Virgin Isds	VGB								76	TELECOMM.SOUND EQUIP ETC	1	No Quantity							56			0
S3	2000	2000	2000	2	0	2	Export	28	Antigua and Barbuda	ATG	124	Canada	CAN								76	TELECOMM.SOUND EQUIP ETC	1	No Quantity							25991			0
S3	2000	2000	2000	2	0	2	Export	28	Antigua and Barbuda	ATG	212	Dominica	DMA								76	TELECOMM.SOUND EQUIP ETC	1	No Quantity							6426			0
S3	2000	2000	2000	2	0	2	Export	28	Antigua and Barbuda	ATG	214	Dominican Rep.	DOM								76	TELECOMM.SOUND EQUIP ETC	1	No Quantity							467			0
S3	2000	2000	2000	2	0	2	Export	28	Antigua and Barbuda	ATG	251	France	FRA								76	TELECOMM.SOUND EQUIP ETC	1	No Quantity							4444			0
S3	2000	2000	2000	2	0	2	Export	28	Antigua and Barbuda	ATG	276	Germany	DEU								76	TELECOMM.SOUND EQUIP ETC	1	No Quantity							148			0
S3	2000	2000	2000	2	0	2	Export	28	Antigua and Barbuda	ATG	308	Grenada	GRD								76	TELECOMM.SOUND EQUIP ETC	1	No Quantity							4222			0
S3	2000	2000	2000	2	0	2	Export	28	Antigua and Barbuda	ATG	328	Guyana	GUY								76	TELECOMM.SOUND EQUIP ETC	1	No Quantity							4726			0
S3	2000	2000	2000	2	0	2	Export	28	Antigua and Barbuda	ATG	332	Haiti	HTI								76	TELECOMM.SOUND EQUIP ETC	1	No Quantity							370			0
S3	2000	2000	2000	2	0	2	Export	28	Antigua and Barbuda	ATG	372	Ireland	IRL								76	TELECOMM.SOUND EQUIP ETC	1	No Quantity							1111			0
S3	2000	2000	2000	2	0	2	Export	28	Antigua and Barbuda	ATG	381	Italy	ITA								76	TELECOMM.SOUND EQUIP ETC	1	No Quantity							11775			0
S3	2000	2000	2000	2	0	2	Export	28	Antigua and Barbuda	ATG	388	Jamaica	JAM								76	TELECOMM.SOUND EQUIP ETC	1	No Quantity							1437			0
S3	2000	2000	2000	2	0	2	Export	28	Antigua and Barbuda	ATG	458	Malaysia	MYS								76	TELECOMM.SOUND EQUIP ETC	1	No Quantity							985			0
S3	2000	2000	2000	2	0	2	Export	28	Antigua and Barbuda	ATG	500	Montserrat	MSR								76	TELECOMM.SOUND EQUIP ETC	1	No Quantity							322864			0
S3	2000	2000	2000	2	0	2	Export	28	Antigua and Barbuda	ATG	530	Neth. Antilles	ANT								76	TELECOMM.SOUND EQUIP ETC	1	No Quantity							311540			0
S3	2000	2000	2000	2	0	2	Export	28	Antigua and Barbuda	ATG	591	Panama	PAN								76	TELECOMM.SOUND EQUIP ETC	1	No Quantity							6017			0
S3	2000	2000	2000	2	0	2	Export	28	Antigua and Barbuda	ATG	659	Saint Kitts and Nevis	KNA								76	TELECOMM.SOUND EQUIP ETC	1	No Quantity							175464			0
S3	2000	2000	2000	2	0	2	Export	28	Antigua and Barbuda	ATG	660	Anguilla	AIA								76	TELECOMM.SOUND EQUIP ETC	1	No Quantity							10467			0
S3	2000	2000	2000	2	0	2	Export	28	Antigua and Barbuda	ATG	662	Saint Lucia	LCA								76	TELECOMM.SOUND EQUIP ETC	1	No Quantity							1351			0
S3	2000	2000	2000	2	0	2	Export	28	Antigua and Barbuda	ATG	670	Saint Vincent and the Grenadines	VCT								76	TELECOMM.SOUND EQUIP ETC	1	No Quantity							2846280			0
S3	2000	2000	2000	2	0	2	Export	28	Antigua and Barbuda	ATG	740	Suriname	SUR								76	TELECOMM.SOUND EQUIP ETC	1	No Quantity							3087			0
S3	2000	2000	2000	2	0	2	Export	28	Antigua and Barbuda	ATG	752	Sweden	SWE								76	TELECOMM.SOUND EQUIP ETC	1	No Quantity							185			0
S3	2000	2000	2000	2	0	2	Export	28	Antigua and Barbuda	ATG	757	Switzerland	CHE								76	TELECOMM.SOUND EQUIP ETC	1	No Quantity							1074			0
S3	2000	2000	2000	2	0	2	Export	28	Antigua and Barbuda	ATG	780	Trinidad and Tobago	TTO								76	TELECOMM.SOUND EQUIP ETC	1	No Quantity							93046			0
S3	2000	2000	2000	2	0	2	Export	28	Antigua and Barbuda	ATG	796	Turks and Caicos Isds	TCA								76	TELECOMM.SOUND EQUIP ETC	1	No Quantity							1148			0
S3	2000	2000	2000	2	0	2	Export	28	Antigua and Barbuda	ATG	826	United Kingdom	GBR								76	TELECOMM.SOUND EQUIP ETC	1	No Quantity							2801951			0
S3	2000	2000	2000	2	0	2	Export	28	Antigua and Barbuda	ATG	842	USA	USA								76	TELECOMM.SOUND EQUIP ETC	1	No Quantity							879438			0
S3	2000	2000	2000	2	0	2	Export	12	Algeria	DZA	0	World	WLD								77	ELEC MCH APPAR,PARTS,NES	1	No Quantity							2247397			0
S3	2000	2000	2000	2	0	2	Export	12	Algeria	DZA	40	Austria	AUT								77	ELEC MCH APPAR,PARTS,NES	1	No Quantity							7307			0
S3	2000	2000	2000	2	0	2	Export	12	Algeria	DZA	124	Canada	CAN								77	ELEC MCH APPAR,PARTS,NES	1	No Quantity							4782			0
S3	2000	2000	2000	2	0	2	Export	12	Algeria	DZA	148	Chad	TCD								77	ELEC MCH APPAR,PARTS,NES	1	No Quantity							77			0
S3	2000	2000	2000	2	0	2	Export	12	Algeria	DZA	251	France	FRA								77	ELEC MCH APPAR,PARTS,NES	1	No Quantity							524077			0
S3	2000	2000	2000	2	0	2	Export	12	Algeria	DZA	276	Germany	DEU								77	ELEC MCH APPAR,PARTS,NES	1	No Quantity							106942			0
S3	2000	2000	2000	2	0	2	Export	12	Algeria	DZA	368	Iraq	IRQ								77	ELEC MCH APPAR,PARTS,NES	1	No Quantity							1178081			0
S3	2000	2000	2000	2	0	2	Export	12	Algeria	DZA	381	Italy	ITA								77	ELEC MCH APPAR,PARTS,NES	1	No Quantity							39415			0
S3	2000	2000	2000	2	0	2	Export	12	Algeria	DZA	400	Jordan	JOR								77	ELEC MCH APPAR,PARTS,NES	1	No Quantity							7436			0
S3	2000	2000	2000	2	0	2	Export	12	Algeria	DZA	434	Libya	LBY								77	ELEC MCH APPAR,PARTS,NES	1	No Quantity							1353			0
S3	2000	2000	2000	2	0	2	Export	12	Algeria	DZA	504	Morocco	MAR								77	ELEC MCH APPAR,PARTS,NES	1	No Quantity							57098			0
S3	2000	2000	2000	2	0	2	Export	12	Algeria	DZA	642	Romania	ROU								77	ELEC MCH APPAR,PARTS,NES	1	No Quantity							27			0
S3	2000	2000	2000	2	0	2	Export	12	Algeria	DZA	643	Russian Federation	RUS								77	ELEC MCH APPAR,PARTS,NES	1	No Quantity							131811			0
S3	2000	2000	2000	2	0	2	Export	12	Algeria	DZA	682	Saudi Arabia	SAU								77	ELEC MCH APPAR,PARTS,NES	1	No Quantity							867			0
S3	2000	2000	2000	2	0	2	Export	12	Algeria	DZA	686	Senegal	SEN								77	ELEC MCH APPAR,PARTS,NES	1	No Quantity							356			0
S3	2000	2000	2000	2	0	2	Export	12	Algeria	DZA	724	Spain	ESP								77	ELEC MCH APPAR,PARTS,NES	1	No Quantity							4074			0
S3	2000	2000	2000	2	0	2	Export	12	Algeria	DZA	757	Switzerland	CHE								77	ELEC MCH APPAR,PARTS,NES	1	No Quantity							4057			0
S3	2000	2000	2000	2	0	2	Export	12	Algeria	DZA	788	Tunisia	TUN								77	ELEC MCH APPAR,PARTS,NES	1	No Quantity							24384			0
S3	2000	2000	2000	2	0	2	Export	12	Algeria	DZA	826	United Kingdom	GBR								77	ELEC MCH APPAR,PARTS,NES	1	No Quantity							155253			0
S3	2000	2000	2000	2	0	2	Export	28	Antigua and Barbuda	ATG	0	World	WLD								77	ELEC MCH APPAR,PARTS,NES	1	No Quantity							420120			0
S3	2000	2000	2000	2	0	2	Export	28	Antigua and Barbuda	ATG	44	Bahamas	BHS								77	ELEC MCH APPAR,PARTS,NES	1	No Quantity							926			0
S3	2000	2000	2000	2	0	2	Export	28	Antigua and Barbuda	ATG	52	Barbados	BRB								77	ELEC MCH APPAR,PARTS,NES	1	No Quantity							92423			0
S3	2000	2000	2000	2	0	2	Export	28	Antigua and Barbuda	ATG	92	Br. Virgin Isds	VGB								77	ELEC MCH APPAR,PARTS,NES	1	No Quantity							319			0
S3	2000	2000	2000	2	0	2	Export	28	Antigua and Barbuda	ATG	124	Canada	CAN								77	ELEC MCH APPAR,PARTS,NES	1	No Quantity							3586			0
S3	2000	2000	2000	2	0	2	Export	28	Antigua and Barbuda	ATG	188	Costa Rica	CRI								77	ELEC MCH APPAR,PARTS,NES	1	No Quantity							56			0
S3	2000	2000	2000	2	0	2	Export	28	Antigua and Barbuda	ATG	212	Dominica	DMA								77	ELEC MCH APPAR,PARTS,NES	1	No Quantity							16827			0
S3	2000	2000	2000	2	0	2	Export	28	Antigua and Barbuda	ATG	251	France	FRA								77	ELEC MCH APPAR,PARTS,NES	1	No Quantity							966			0
S3	2000	2000	2000	2	0	2	Export	28	Antigua and Barbuda	ATG	308	Grenada	GRD								77	ELEC MCH APPAR,PARTS,NES	1	No Quantity							2625			0
S3	2000	2000	2000	2	0	2	Export	28	Antigua and Barbuda	ATG	328	Guyana	GUY								77	ELEC MCH APPAR,PARTS,NES	1	No Quantity							3031			0
S3	2000	2000	2000	2	0	2	Export	28	Antigua and Barbuda	ATG	381	Italy	ITA								77	ELEC MCH APPAR,PARTS,NES	1	No Quantity							1670			0
S3	2000	2000	2000	2	0	2	Export	28	Antigua and Barbuda	ATG	388	Jamaica	JAM								77	ELEC MCH APPAR,PARTS,NES	1	No Quantity							9644			0
S3	2000	2000	2000	2	0	2	Export	28	Antigua and Barbuda	ATG	458	Malaysia	MYS								77	ELEC MCH APPAR,PARTS,NES	1	No Quantity							10			0
S3	2000	2000	2000	2	0	2	Export	28	Antigua and Barbuda	ATG	500	Montserrat	MSR								77	ELEC MCH APPAR,PARTS,NES	1	No Quantity							78729			0
S3	2000	2000	2000	2	0	2	Export	28	Antigua and Barbuda	ATG	530	Neth. Antilles	ANT								77	ELEC MCH APPAR,PARTS,NES	1	No Quantity							6984			0
S3	2000	2000	2000	2	0	2	Export	28	Antigua and Barbuda	ATG	659	Saint Kitts and Nevis	KNA								77	ELEC MCH APPAR,PARTS,NES	1	No Quantity							12870			0
S3	2000	2000	2000	2	0	2	Export	28	Antigua and Barbuda	ATG	660	Anguilla	AIA								77	ELEC MCH APPAR,PARTS,NES	1	No Quantity							2967			0
S3	2000	2000	2000	2	0	2	Export	28	Antigua and Barbuda	ATG	662	Saint Lucia	LCA								77	ELEC MCH APPAR,PARTS,NES	1	No Quantity							2040			0
S3	2000	2000	2000	2	0	2	Export	28	Antigua and Barbuda	ATG	670	Saint Vincent and the Grenadines	VCT								77	ELEC MCH APPAR,PARTS,NES	1	No Quantity							5884			0
S3	2000	2000	2000	2	0	2	Export	28	Antigua and Barbuda	ATG	724	Spain	ESP								77	ELEC MCH APPAR,PARTS,NES	1	No Quantity							1215			0
S3	2000	2000	2000	2	0	2	Export	28	Antigua and Barbuda	ATG	740	Suriname	SUR								77	ELEC MCH APPAR,PARTS,NES	1	No Quantity							3704			0
S3	2000	2000	2000	2	0	2	Export	28	Antigua and Barbuda	ATG	757	Switzerland	CHE								77	ELEC MCH APPAR,PARTS,NES	1	No Quantity							907			0
S3	2000	2000	2000	2	0	2	Export	28	Antigua and Barbuda	ATG	780	Trinidad and Tobago	TTO								77	ELEC MCH APPAR,PARTS,NES	1	No Quantity							6836			0
S3	2000	2000	2000	2	0	2	Export	28	Antigua and Barbuda	ATG	826	United Kingdom	GBR								77	ELEC MCH APPAR,PARTS,NES	1	No Quantity							34889			0
S3	2000	2000	2000	2	0	2	Export	28	Antigua and Barbuda	ATG	842	USA	USA								77	ELEC MCH APPAR,PARTS,NES	1	No Quantity							131015			0
S3	2000	2000	2000	2	0	2	Export	12	Algeria	DZA	0	World	WLD								78	ROAD VEHICLES	1	No Quantity							2777965			0
S3	2000	2000	2000	2	0	2	Export	12	Algeria	DZA	56	Belgium	BEL								78	ROAD VEHICLES	1	No Quantity							2067			0
S3	2000	2000	2000	2	0	2	Export	12	Algeria	DZA	108	Burundi	BDI								78	ROAD VEHICLES	1	No Quantity							29740			0
S3	2000	2000	2000	2	0	2	Export	12	Algeria	DZA	148	Chad	TCD								78	ROAD VEHICLES	1	No Quantity							1681			0
S3	2000	2000	2000	2	0	2	Export	12	Algeria	DZA	251	France	FRA								78	ROAD VEHICLES	1	No Quantity							1732626			0
S3	2000	2000	2000	2	0	2	Export	12	Algeria	DZA	266	Gabon	GAB								78	ROAD VEHICLES	1	No Quantity							15900			0
S3	2000	2000	2000	2	0	2	Export	12	Algeria	DZA	276	Germany	DEU								78	ROAD VEHICLES	1	No Quantity							128			0
S3	2000	2000	2000	2	0	2	Export	12	Algeria	DZA	368	Iraq	IRQ								78	ROAD VEHICLES	1	No Quantity							357570			0
S3	2000	2000	2000	2	0	2	Export	12	Algeria	DZA	381	Italy	ITA								78	ROAD VEHICLES	1	No Quantity							707			0
S3	2000	2000	2000	2	0	2	Export	12	Algeria	DZA	392	Japan	JPN								78	ROAD VEHICLES	1	No Quantity							23942			0
S3	2000	2000	2000	2	0	2	Export	12	Algeria	DZA	434	Libya	LBY								78	ROAD VEHICLES	1	No Quantity							30233			0
S3	2000	2000	2000	2	0	2	Export	12	Algeria	DZA	528	Netherlands	NLD								78	ROAD VEHICLES	1	No Quantity							519			0
S3	2000	2000	2000	2	0	2	Export	12	Algeria	DZA	562	Niger	NER								78	ROAD VEHICLES	1	No Quantity							1860			0
S3	2000	2000	2000	2	0	2	Export	12	Algeria	DZA	642	Romania	ROU								78	ROAD VEHICLES	1	No Quantity							352			0
S3	2000	2000	2000	2	0	2	Export	12	Algeria	DZA	686	Senegal	SEN								78	ROAD VEHICLES	1	No Quantity							429			0
S3	2000	2000	2000	2	0	2	Export	12	Algeria	DZA	724	Spain	ESP								78	ROAD VEHICLES	1	No Quantity							218861			0
S3	2000	2000	2000	2	0	2	Export	12	Algeria	DZA	788	Tunisia	TUN								78	ROAD VEHICLES	1	No Quantity							148283			0
S3	2000	2000	2000	2	0	2	Export	12	Algeria	DZA	826	United Kingdom	GBR								78	ROAD VEHICLES	1	No Quantity							211570			0
S3	2000	2000	2000	2	0	2	Export	12	Algeria	DZA	842	USA	USA								78	ROAD VEHICLES	1	No Quantity							1497			0
S3	2000	2000	2000	2	0	2	Export	28	Antigua and Barbuda	ATG	0	World	WLD								78	ROAD VEHICLES	1	No Quantity							1169189			0
S3	2000	2000	2000	2	0	2	Export	28	Antigua and Barbuda	ATG	32	Argentina	ARG								78	ROAD VEHICLES	1	No Quantity							333			0
S3	2000	2000	2000	2	0	2	Export	28	Antigua and Barbuda	ATG	44	Bahamas	BHS								78	ROAD VEHICLES	1	No Quantity							185			0
S3	2000	2000	2000	2	0	2	Export	28	Antigua and Barbuda	ATG	52	Barbados	BRB								78	ROAD VEHICLES	1	No Quantity							337823			0
S3	2000	2000	2000	2	0	2	Export	28	Antigua and Barbuda	ATG	212	Dominica	DMA								78	ROAD VEHICLES	1	No Quantity							72150			0
S3	2000	2000	2000	2	0	2	Export	28	Antigua and Barbuda	ATG	222	El Salvador	SLV								78	ROAD VEHICLES	1	No Quantity							100000			0
S3	2000	2000	2000	2	0	2	Export	28	Antigua and Barbuda	ATG	251	France	FRA								78	ROAD VEHICLES	1	No Quantity							2872			0
S3	2000	2000	2000	2	0	2	Export	28	Antigua and Barbuda	ATG	308	Grenada	GRD								78	ROAD VEHICLES	1	No Quantity							37824			0
S3	2000	2000	2000	2	0	2	Export	28	Antigua and Barbuda	ATG	328	Guyana	GUY								78	ROAD VEHICLES	1	No Quantity							5218			0
S3	2000	2000	2000	2	0	2	Export	28	Antigua and Barbuda	ATG	381	Italy	ITA								78	ROAD VEHICLES	1	No Quantity							681			0
S3	2000	2000	2000	2	0	2	Export	28	Antigua and Barbuda	ATG	388	Jamaica	JAM								78	ROAD VEHICLES	1	No Quantity							11667			0
S3	2000	2000	2000	2	0	2	Export	28	Antigua and Barbuda	ATG	392	Japan	JPN								78	ROAD VEHICLES	1	No Quantity							20536			0
S3	2000	2000	2000	2	0	2	Export	28	Antigua and Barbuda	ATG	408	Dem. People's Rep. of Korea	PRK								78	ROAD VEHICLES	1	No Quantity							370			0
S3	2000	2000	2000	2	0	2	Export	28	Antigua and Barbuda	ATG	500	Montserrat	MSR								78	ROAD VEHICLES	1	No Quantity							129221			0
S3	2000	2000	2000	2	0	2	Export	28	Antigua and Barbuda	ATG	530	Neth. Antilles	ANT								78	ROAD VEHICLES	1	No Quantity							45517			0
S3	2000	2000	2000	2	0	2	Export	28	Antigua and Barbuda	ATG	659	Saint Kitts and Nevis	KNA								78	ROAD VEHICLES	1	No Quantity							79392			0
S3	2000	2000	2000	2	0	2	Export	28	Antigua and Barbuda	ATG	662	Saint Lucia	LCA								78	ROAD VEHICLES	1	No Quantity							11267			0
S3	2000	2000	2000	2	0	2	Export	28	Antigua and Barbuda	ATG	670	Saint Vincent and the Grenadines	VCT								78	ROAD VEHICLES	1	No Quantity							48861			0
S3	2000	2000	2000	2	0	2	Export	28	Antigua and Barbuda	ATG	757	Switzerland	CHE								78	ROAD VEHICLES	1	No Quantity							2222			0
S3	2000	2000	2000	2	0	2	Export	28	Antigua and Barbuda	ATG	780	Trinidad and Tobago	TTO								78	ROAD VEHICLES	1	No Quantity							43174			0
S3	2000	2000	2000	2	0	2	Export	28	Antigua and Barbuda	ATG	826	United Kingdom	GBR								78	ROAD VEHICLES	1	No Quantity							67853			0
S3	2000	2000	2000	2	0	2	Export	28	Antigua and Barbuda	ATG	842	USA	USA								78	ROAD VEHICLES	1	No Quantity							152021			0
S3	2000	2000	2000	2	0	2	Export	12	Algeria	DZA	0	World	WLD								79	OTHR.TRANSPORT EQUIPMENT	1	No Quantity							12301796			0
S3	2000	2000	2000	2	0	2	Export	12	Algeria	DZA	56	Belgium	BEL								79	OTHR.TRANSPORT EQUIPMENT	1	No Quantity							13948			0
S3	2000	2000	2000	2	0	2	Export	12	Algeria	DZA	251	France	FRA								79	OTHR.TRANSPORT EQUIPMENT	1	No Quantity							10584			0
S3	2000	2000	2000	2	0	2	Export	12	Algeria	DZA	381	Italy	ITA								79	OTHR.TRANSPORT EQUIPMENT	1	No Quantity							766457			0
S3	2000	2000	2000	2	0	2	Export	12	Algeria	DZA	434	Libya	LBY								79	OTHR.TRANSPORT EQUIPMENT	1	No Quantity							399			0
S3	2000	2000	2000	2	0	2	Export	12	Algeria	DZA	699	India	IND								79	OTHR.TRANSPORT EQUIPMENT	1	No Quantity							725663			0
S3	2000	2000	2000	2	0	2	Export	12	Algeria	DZA	757	Switzerland	CHE								79	OTHR.TRANSPORT EQUIPMENT	1	No Quantity							10778968			0
S3	2000	2000	2000	2	0	2	Export	12	Algeria	DZA	792	Turkey	TUR								79	OTHR.TRANSPORT EQUIPMENT	1	No Quantity							2076			0
S3	2000	2000	2000	2	0	2	Export	12	Algeria	DZA	826	United Kingdom	GBR								79	OTHR.TRANSPORT EQUIPMENT	1	No Quantity							3701			0
S3	2000	2000	2000	2	0	2	Export	28	Antigua and Barbuda	ATG	0	World	WLD								79	OTHR.TRANSPORT EQUIPMENT	1	No Quantity							625787			0
S3	2000	2000	2000	2	0	2	Export	28	Antigua and Barbuda	ATG	92	Br. Virgin Isds	VGB								79	OTHR.TRANSPORT EQUIPMENT	1	No Quantity							444			0
S3	2000	2000	2000	2	0	2	Export	28	Antigua and Barbuda	ATG	124	Canada	CAN								79	OTHR.TRANSPORT EQUIPMENT	1	No Quantity							10596			0
S3	2000	2000	2000	2	0	2	Export	28	Antigua and Barbuda	ATG	188	Costa Rica	CRI								79	OTHR.TRANSPORT EQUIPMENT	1	No Quantity							481			0
S3	2000	2000	2000	2	0	2	Export	28	Antigua and Barbuda	ATG	214	Dominican Rep.	DOM								79	OTHR.TRANSPORT EQUIPMENT	1	No Quantity							1609			0
S3	2000	2000	2000	2	0	2	Export	28	Antigua and Barbuda	ATG	251	France	FRA								79	OTHR.TRANSPORT EQUIPMENT	1	No Quantity							121049			0
S3	2000	2000	2000	2	0	2	Export	28	Antigua and Barbuda	ATG	381	Italy	ITA								79	OTHR.TRANSPORT EQUIPMENT	1	No Quantity							5031			0
S3	2000	2000	2000	2	0	2	Export	28	Antigua and Barbuda	ATG	388	Jamaica	JAM								79	OTHR.TRANSPORT EQUIPMENT	1	No Quantity							17778			0
S3	2000	2000	2000	2	0	2	Export	28	Antigua and Barbuda	ATG	500	Montserrat	MSR								79	OTHR.TRANSPORT EQUIPMENT	1	No Quantity							185			0
S3	2000	2000	2000	2	0	2	Export	28	Antigua and Barbuda	ATG	530	Neth. Antilles	ANT								79	OTHR.TRANSPORT EQUIPMENT	1	No Quantity							5615			0
S3	2000	2000	2000	2	0	2	Export	28	Antigua and Barbuda	ATG	662	Saint Lucia	LCA								79	OTHR.TRANSPORT EQUIPMENT	1	No Quantity							1481			0
S3	2000	2000	2000	2	0	2	Export	28	Antigua and Barbuda	ATG	724	Spain	ESP								79	OTHR.TRANSPORT EQUIPMENT	1	No Quantity							1660			0
S3	2000	2000	2000	2	0	2	Export	28	Antigua and Barbuda	ATG	780	Trinidad and Tobago	TTO								79	OTHR.TRANSPORT EQUIPMENT	1	No Quantity							4207			0
S3	2000	2000	2000	2	0	2	Export	28	Antigua and Barbuda	ATG	826	United Kingdom	GBR								79	OTHR.TRANSPORT EQUIPMENT	1	No Quantity							166093			0
S3	2000	2000	2000	2	0	2	Export	28	Antigua and Barbuda	ATG	842	USA	USA								79	OTHR.TRANSPORT EQUIPMENT	1	No Quantity							289556			0
S3	2000	2000	2000	2	0	2	Export	12	Algeria	DZA	0	World	WLD								81	PREFAB BUILDGS,FTTNG ETC	1	No Quantity							489553			0
S3	2000	2000	2000	2	0	2	Export	12	Algeria	DZA	40	Austria	AUT								81	PREFAB BUILDGS,FTTNG ETC	1	No Quantity							694			0
S3	2000	2000	2000	2	0	2	Export	12	Algeria	DZA	251	France	FRA								81	PREFAB BUILDGS,FTTNG ETC	1	No Quantity							247548			0
S3	2000	2000	2000	2	0	2	Export	12	Algeria	DZA	381	Italy	ITA								81	PREFAB BUILDGS,FTTNG ETC	1	No Quantity							3333			0
S3	2000	2000	2000	2	0	2	Export	12	Algeria	DZA	504	Morocco	MAR								81	PREFAB BUILDGS,FTTNG ETC	1	No Quantity							186511			0
S3	2000	2000	2000	2	0	2	Export	12	Algeria	DZA	642	Romania	ROU								81	PREFAB BUILDGS,FTTNG ETC	1	No Quantity							279			0
S3	2000	2000	2000	2	0	2	Export	12	Algeria	DZA	784	United Arab Emirates	ARE								81	PREFAB BUILDGS,FTTNG ETC	1	No Quantity							375			0
S3	2000	2000	2000	2	0	2	Export	12	Algeria	DZA	788	Tunisia	TUN								81	PREFAB BUILDGS,FTTNG ETC	1	No Quantity							37094			0
S3	2000	2000	2000	2	0	2	Export	12	Algeria	DZA	792	Turkey	TUR								81	PREFAB BUILDGS,FTTNG ETC	1	No Quantity							12780			0
S3	2000	2000	2000	2	0	2	Export	12	Algeria	DZA	818	Egypt	EGY								81	PREFAB BUILDGS,FTTNG ETC	1	No Quantity							15			0
S3	2000	2000	2000	2	0	2	Export	12	Algeria	DZA	826	United Kingdom	GBR								81	PREFAB BUILDGS,FTTNG ETC	1	No Quantity							52			0
S3	2000	2000	2000	2	0	2	Export	12	Algeria	DZA	842	USA	USA								81	PREFAB BUILDGS,FTTNG ETC	1	No Quantity							872			0
S3	2000	2000	2000	2	0	2	Export	28	Antigua and Barbuda	ATG	0	World	WLD								81	PREFAB BUILDGS,FTTNG ETC	1	No Quantity							648241			0
S3	2000	2000	2000	2	0	2	Export	28	Antigua and Barbuda	ATG	52	Barbados	BRB								81	PREFAB BUILDGS,FTTNG ETC	1	No Quantity							48297			0
S3	2000	2000	2000	2	0	2	Export	28	Antigua and Barbuda	ATG	212	Dominica	DMA								81	PREFAB BUILDGS,FTTNG ETC	1	No Quantity							259			0
S3	2000	2000	2000	2	0	2	Export	28	Antigua and Barbuda	ATG	251	France	FRA								81	PREFAB BUILDGS,FTTNG ETC	1	No Quantity							101			0
S3	2000	2000	2000	2	0	2	Export	28	Antigua and Barbuda	ATG	308	Grenada	GRD								81	PREFAB BUILDGS,FTTNG ETC	1	No Quantity							533			0
S3	2000	2000	2000	2	0	2	Export	28	Antigua and Barbuda	ATG	458	Malaysia	MYS								81	PREFAB BUILDGS,FTTNG ETC	1	No Quantity							30			0
S3	2000	2000	2000	2	0	2	Export	28	Antigua and Barbuda	ATG	500	Montserrat	MSR								81	PREFAB BUILDGS,FTTNG ETC	1	No Quantity							24021			0
S3	2000	2000	2000	2	0	2	Export	28	Antigua and Barbuda	ATG	530	Neth. Antilles	ANT								81	PREFAB BUILDGS,FTTNG ETC	1	No Quantity							669			0
S3	2000	2000	2000	2	0	2	Export	28	Antigua and Barbuda	ATG	659	Saint Kitts and Nevis	KNA								81	PREFAB BUILDGS,FTTNG ETC	1	No Quantity							99066			0
S3	2000	2000	2000	2	0	2	Export	28	Antigua and Barbuda	ATG	660	Anguilla	AIA								81	PREFAB BUILDGS,FTTNG ETC	1	No Quantity							222			0
S3	2000	2000	2000	2	0	2	Export	28	Antigua and Barbuda	ATG	724	Spain	ESP								81	PREFAB BUILDGS,FTTNG ETC	1	No Quantity							241			0
S3	2000	2000	2000	2	0	2	Export	28	Antigua and Barbuda	ATG	757	Switzerland	CHE								81	PREFAB BUILDGS,FTTNG ETC	1	No Quantity							207			0
S3	2000	2000	2000	2	0	2	Export	28	Antigua and Barbuda	ATG	780	Trinidad and Tobago	TTO								81	PREFAB BUILDGS,FTTNG ETC	1	No Quantity							18440			0
S3	2000	2000	2000	2	0	2	Export	28	Antigua and Barbuda	ATG	826	United Kingdom	GBR								81	PREFAB BUILDGS,FTTNG ETC	1	No Quantity							6012			0
S3	2000	2000	2000	2	0	2	Export	28	Antigua and Barbuda	ATG	842	USA	USA								81	PREFAB BUILDGS,FTTNG ETC	1	No Quantity							450142			0
S3	2000	2000	2000	2	0	2	Export	12	Algeria	DZA	0	World	WLD								82	FURNITURE,BEDDING,ETC.	1	No Quantity							737342			0
S3	2000	2000	2000	2	0	2	Export	12	Algeria	DZA	40	Austria	AUT								82	FURNITURE,BEDDING,ETC.	1	No Quantity							551			0
S3	2000	2000	2000	2	0	2	Export	12	Algeria	DZA	251	France	FRA								82	FURNITURE,BEDDING,ETC.	1	No Quantity							22746			0
S3	2000	2000	2000	2	0	2	Export	12	Algeria	DZA	372	Ireland	IRL								82	FURNITURE,BEDDING,ETC.	1	No Quantity							660796			0
S3	2000	2000	2000	2	0	2	Export	12	Algeria	DZA	381	Italy	ITA								82	FURNITURE,BEDDING,ETC.	1	No Quantity							930			0
S3	2000	2000	2000	2	0	2	Export	12	Algeria	DZA	620	Portugal	PRT								82	FURNITURE,BEDDING,ETC.	1	No Quantity							33			0
S3	2000	2000	2000	2	0	2	Export	12	Algeria	DZA	724	Spain	ESP								82	FURNITURE,BEDDING,ETC.	1	No Quantity							42168			0
S3	2000	2000	2000	2	0	2	Export	12	Algeria	DZA	757	Switzerland	CHE								82	FURNITURE,BEDDING,ETC.	1	No Quantity							596			0
S3	2000	2000	2000	2	0	2	Export	12	Algeria	DZA	784	United Arab Emirates	ARE								82	FURNITURE,BEDDING,ETC.	1	No Quantity							866			0
S3	2000	2000	2000	2	0	2	Export	12	Algeria	DZA	788	Tunisia	TUN								82	FURNITURE,BEDDING,ETC.	1	No Quantity							2022			0
S3	2000	2000	2000	2	0	2	Export	12	Algeria	DZA	792	Turkey	TUR								82	FURNITURE,BEDDING,ETC.	1	No Quantity							984			0
S3	2000	2000	2000	2	0	2	Export	12	Algeria	DZA	818	Egypt	EGY								82	FURNITURE,BEDDING,ETC.	1	No Quantity							5378			0
S3	2000	2000	2000	2	0	2	Export	12	Algeria	DZA	826	United Kingdom	GBR								82	FURNITURE,BEDDING,ETC.	1	No Quantity							166			0
S3	2000	2000	2000	2	0	2	Export	12	Algeria	DZA	842	USA	USA								82	FURNITURE,BEDDING,ETC.	1	No Quantity							106			0
S3	2000	2000	2000	2	0	2	Export	28	Antigua and Barbuda	ATG	0	World	WLD								82	FURNITURE,BEDDING,ETC.	1	No Quantity							236926			0
S3	2000	2000	2000	2	0	2	Export	28	Antigua and Barbuda	ATG	44	Bahamas	BHS								82	FURNITURE,BEDDING,ETC.	1	No Quantity							200			0
S3	2000	2000	2000	2	0	2	Export	28	Antigua and Barbuda	ATG	52	Barbados	BRB								82	FURNITURE,BEDDING,ETC.	1	No Quantity							19610			0
S3	2000	2000	2000	2	0	2	Export	28	Antigua and Barbuda	ATG	84	Belize	BLZ								82	FURNITURE,BEDDING,ETC.	1	No Quantity							519			0
S3	2000	2000	2000	2	0	2	Export	28	Antigua and Barbuda	ATG	92	Br. Virgin Isds	VGB								82	FURNITURE,BEDDING,ETC.	1	No Quantity							1451			0
S3	2000	2000	2000	2	0	2	Export	28	Antigua and Barbuda	ATG	124	Canada	CAN								82	FURNITURE,BEDDING,ETC.	1	No Quantity							315			0
S3	2000	2000	2000	2	0	2	Export	28	Antigua and Barbuda	ATG	188	Costa Rica	CRI								82	FURNITURE,BEDDING,ETC.	1	No Quantity							222			0
S3	2000	2000	2000	2	0	2	Export	28	Antigua and Barbuda	ATG	208	Denmark	DNK								82	FURNITURE,BEDDING,ETC.	1	No Quantity							148			0
S3	2000	2000	2000	2	0	2	Export	28	Antigua and Barbuda	ATG	212	Dominica	DMA								82	FURNITURE,BEDDING,ETC.	1	No Quantity							25505			0
S3	2000	2000	2000	2	0	2	Export	28	Antigua and Barbuda	ATG	308	Grenada	GRD								82	FURNITURE,BEDDING,ETC.	1	No Quantity							1348			0
S3	2000	2000	2000	2	0	2	Export	28	Antigua and Barbuda	ATG	328	Guyana	GUY								82	FURNITURE,BEDDING,ETC.	1	No Quantity							11407			0
S3	2000	2000	2000	2	0	2	Export	28	Antigua and Barbuda	ATG	381	Italy	ITA								82	FURNITURE,BEDDING,ETC.	1	No Quantity							1510			0
S3	2000	2000	2000	2	0	2	Export	28	Antigua and Barbuda	ATG	500	Montserrat	MSR								82	FURNITURE,BEDDING,ETC.	1	No Quantity							6761			0
S3	2000	2000	2000	2	0	2	Export	28	Antigua and Barbuda	ATG	530	Neth. Antilles	ANT								82	FURNITURE,BEDDING,ETC.	1	No Quantity							9373			0
S3	2000	2000	2000	2	0	2	Export	28	Antigua and Barbuda	ATG	659	Saint Kitts and Nevis	KNA								82	FURNITURE,BEDDING,ETC.	1	No Quantity							47642			0
S3	2000	2000	2000	2	0	2	Export	28	Antigua and Barbuda	ATG	660	Anguilla	AIA								82	FURNITURE,BEDDING,ETC.	1	No Quantity							148			0
S3	2000	2000	2000	2	0	2	Export	28	Antigua and Barbuda	ATG	662	Saint Lucia	LCA								82	FURNITURE,BEDDING,ETC.	1	No Quantity							3533			0
S3	2000	2000	2000	2	0	2	Export	28	Antigua and Barbuda	ATG	670	Saint Vincent and the Grenadines	VCT								82	FURNITURE,BEDDING,ETC.	1	No Quantity							2949			0
S3	2000	2000	2000	2	0	2	Export	28	Antigua and Barbuda	ATG	740	Suriname	SUR								82	FURNITURE,BEDDING,ETC.	1	No Quantity							1644			0
S3	2000	2000	2000	2	0	2	Export	28	Antigua and Barbuda	ATG	757	Switzerland	CHE								82	FURNITURE,BEDDING,ETC.	1	No Quantity							8741			0
S3	2000	2000	2000	2	0	2	Export	28	Antigua and Barbuda	ATG	780	Trinidad and Tobago	TTO								82	FURNITURE,BEDDING,ETC.	1	No Quantity							8804			0
S3	2000	2000	2000	2	0	2	Export	28	Antigua and Barbuda	ATG	826	United Kingdom	GBR								82	FURNITURE,BEDDING,ETC.	1	No Quantity							12986			0
S3	2000	2000	2000	2	0	2	Export	28	Antigua and Barbuda	ATG	842	USA	USA								82	FURNITURE,BEDDING,ETC.	1	No Quantity							72109			0
S3	2000	2000	2000	2	0	2	Export	12	Algeria	DZA	0	World	WLD								83	TRAVEL GOODS,HANDBGS ETC	1	No Quantity							8263			0
S3	2000	2000	2000	2	0	2	Export	12	Algeria	DZA	251	France	FRA								83	TRAVEL GOODS,HANDBGS ETC	1	No Quantity							6799			0
S3	2000	2000	2000	2	0	2	Export	12	Algeria	DZA	434	Libya	LBY								83	TRAVEL GOODS,HANDBGS ETC	1	No Quantity							278			0
S3	2000	2000	2000	2	0	2	Export	12	Algeria	DZA	784	United Arab Emirates	ARE								83	TRAVEL GOODS,HANDBGS ETC	1	No Quantity							115			0
S3	2000	2000	2000	2	0	2	Export	12	Algeria	DZA	788	Tunisia	TUN								83	TRAVEL GOODS,HANDBGS ETC	1	No Quantity							1071			0
S3	2000	2000	2000	2	0	2	Export	28	Antigua and Barbuda	ATG	0	World	WLD								83	TRAVEL GOODS,HANDBGS ETC	1	No Quantity							25461			0
S3	2000	2000	2000	2	0	2	Export	28	Antigua and Barbuda	ATG	188	Costa Rica	CRI								83	TRAVEL GOODS,HANDBGS ETC	1	No Quantity							296			0
S3	2000	2000	2000	2	0	2	Export	28	Antigua and Barbuda	ATG	212	Dominica	DMA								83	TRAVEL GOODS,HANDBGS ETC	1	No Quantity							104			0
S3	2000	2000	2000	2	0	2	Export	28	Antigua and Barbuda	ATG	214	Dominican Rep.	DOM								83	TRAVEL GOODS,HANDBGS ETC	1	No Quantity							103			0
S3	2000	2000	2000	2	0	2	Export	28	Antigua and Barbuda	ATG	500	Montserrat	MSR								83	TRAVEL GOODS,HANDBGS ETC	1	No Quantity							1541			0
S3	2000	2000	2000	2	0	2	Export	28	Antigua and Barbuda	ATG	530	Neth. Antilles	ANT								83	TRAVEL GOODS,HANDBGS ETC	1	No Quantity							4563			0
S3	2000	2000	2000	2	0	2	Export	28	Antigua and Barbuda	ATG	780	Trinidad and Tobago	TTO								83	TRAVEL GOODS,HANDBGS ETC	1	No Quantity							15301			0
S3	2000	2000	2000	2	0	2	Export	28	Antigua and Barbuda	ATG	826	United Kingdom	GBR								83	TRAVEL GOODS,HANDBGS ETC	1	No Quantity							44			0
S3	2000	2000	2000	2	0	2	Export	28	Antigua and Barbuda	ATG	842	USA	USA								83	TRAVEL GOODS,HANDBGS ETC	1	No Quantity							3509			0
S3	2000	2000	2000	2	0	2	Export	12	Algeria	DZA	0	World	WLD								84	CLOTHING AND ACCESSORIES	1	No Quantity							439851			0
S3	2000	2000	2000	2	0	2	Export	12	Algeria	DZA	56	Belgium	BEL								84	CLOTHING AND ACCESSORIES	1	No Quantity							3065			0
S3	2000	2000	2000	2	0	2	Export	12	Algeria	DZA	148	Chad	TCD								84	CLOTHING AND ACCESSORIES	1	No Quantity							32			0
S3	2000	2000	2000	2	0	2	Export	12	Algeria	DZA	251	France	FRA								84	CLOTHING AND ACCESSORIES	1	No Quantity							74958			0
S3	2000	2000	2000	2	0	2	Export	12	Algeria	DZA	381	Italy	ITA								84	CLOTHING AND ACCESSORIES	1	No Quantity							42			0
S3	2000	2000	2000	2	0	2	Export	12	Algeria	DZA	434	Libya	LBY								84	CLOTHING AND ACCESSORIES	1	No Quantity							1951			0
S3	2000	2000	2000	2	0	2	Export	12	Algeria	DZA	562	Niger	NER								84	CLOTHING AND ACCESSORIES	1	No Quantity							1206			0
S3	2000	2000	2000	2	0	2	Export	12	Algeria	DZA	620	Portugal	PRT								84	CLOTHING AND ACCESSORIES	1	No Quantity							6261			0
S3	2000	2000	2000	2	0	2	Export	12	Algeria	DZA	643	Russian Federation	RUS								84	CLOTHING AND ACCESSORIES	1	No Quantity							6177			0
S3	2000	2000	2000	2	0	2	Export	12	Algeria	DZA	699	India	IND								84	CLOTHING AND ACCESSORIES	1	No Quantity							273			0
S3	2000	2000	2000	2	0	2	Export	12	Algeria	DZA	784	United Arab Emirates	ARE								84	CLOTHING AND ACCESSORIES	1	No Quantity							1375			0
S3	2000	2000	2000	2	0	2	Export	12	Algeria	DZA	792	Turkey	TUR								84	CLOTHING AND ACCESSORIES	1	No Quantity							343828			0
S3	2000	2000	2000	2	0	2	Export	12	Algeria	DZA	818	Egypt	EGY								84	CLOTHING AND ACCESSORIES	1	No Quantity							469			0
S3	2000	2000	2000	2	0	2	Export	12	Algeria	DZA	842	USA	USA								84	CLOTHING AND ACCESSORIES	1	No Quantity							214			0
S3	2000	2000	2000	2	0	2	Export	28	Antigua and Barbuda	ATG	0	World	WLD								84	CLOTHING AND ACCESSORIES	1	No Quantity							175343			0
S3	2000	2000	2000	2	0	2	Export	28	Antigua and Barbuda	ATG	44	Bahamas	BHS								84	CLOTHING AND ACCESSORIES	1	No Quantity							3333			0
S3	2000	2000	2000	2	0	2	Export	28	Antigua and Barbuda	ATG	52	Barbados	BRB								84	CLOTHING AND ACCESSORIES	1	No Quantity							14895			0
S3	2000	2000	2000	2	0	2	Export	28	Antigua and Barbuda	ATG	92	Br. Virgin Isds	VGB								84	CLOTHING AND ACCESSORIES	1	No Quantity							16			0
S3	2000	2000	2000	2	0	2	Export	28	Antigua and Barbuda	ATG	124	Canada	CAN								84	CLOTHING AND ACCESSORIES	1	No Quantity							1481			0
S3	2000	2000	2000	2	0	2	Export	28	Antigua and Barbuda	ATG	188	Costa Rica	CRI								84	CLOTHING AND ACCESSORIES	1	No Quantity							1111			0
S3	2000	2000	2000	2	0	2	Export	28	Antigua and Barbuda	ATG	212	Dominica	DMA								84	CLOTHING AND ACCESSORIES	1	No Quantity							1397			0
S3	2000	2000	2000	2	0	2	Export	28	Antigua and Barbuda	ATG	214	Dominican Rep.	DOM								84	CLOTHING AND ACCESSORIES	1	No Quantity							902			0
S3	2000	2000	2000	2	0	2	Export	28	Antigua and Barbuda	ATG	251	France	FRA								84	CLOTHING AND ACCESSORIES	1	No Quantity							3130			0
S3	2000	2000	2000	2	0	2	Export	28	Antigua and Barbuda	ATG	276	Germany	DEU								84	CLOTHING AND ACCESSORIES	1	No Quantity							1111			0
S3	2000	2000	2000	2	0	2	Export	28	Antigua and Barbuda	ATG	308	Grenada	GRD								84	CLOTHING AND ACCESSORIES	1	No Quantity							630			0
S3	2000	2000	2000	2	0	2	Export	28	Antigua and Barbuda	ATG	328	Guyana	GUY								84	CLOTHING AND ACCESSORIES	1	No Quantity							3822			0
S3	2000	2000	2000	2	0	2	Export	28	Antigua and Barbuda	ATG	360	Indonesia	IDN								84	CLOTHING AND ACCESSORIES	1	No Quantity							1741			0
S3	2000	2000	2000	2	0	2	Export	28	Antigua and Barbuda	ATG	381	Italy	ITA								84	CLOTHING AND ACCESSORIES	1	No Quantity							3506			0
S3	2000	2000	2000	2	0	2	Export	28	Antigua and Barbuda	ATG	388	Jamaica	JAM								84	CLOTHING AND ACCESSORIES	1	No Quantity							9731			0
S3	2000	2000	2000	2	0	2	Export	28	Antigua and Barbuda	ATG	458	Malaysia	MYS								84	CLOTHING AND ACCESSORIES	1	No Quantity							686			0
S3	2000	2000	2000	2	0	2	Export	28	Antigua and Barbuda	ATG	500	Montserrat	MSR								84	CLOTHING AND ACCESSORIES	1	No Quantity							15189			0
S3	2000	2000	2000	2	0	2	Export	28	Antigua and Barbuda	ATG	530	Neth. Antilles	ANT								84	CLOTHING AND ACCESSORIES	1	No Quantity							1269			0
S3	2000	2000	2000	2	0	2	Export	28	Antigua and Barbuda	ATG	608	Philippines	PHL								84	CLOTHING AND ACCESSORIES	1	No Quantity							393			0
S3	2000	2000	2000	2	0	2	Export	28	Antigua and Barbuda	ATG	659	Saint Kitts and Nevis	KNA								84	CLOTHING AND ACCESSORIES	1	No Quantity							64117			0
S3	2000	2000	2000	2	0	2	Export	28	Antigua and Barbuda	ATG	660	Anguilla	AIA								84	CLOTHING AND ACCESSORIES	1	No Quantity							329			0
S3	2000	2000	2000	2	0	2	Export	28	Antigua and Barbuda	ATG	662	Saint Lucia	LCA								84	CLOTHING AND ACCESSORIES	1	No Quantity							956			0
S3	2000	2000	2000	2	0	2	Export	28	Antigua and Barbuda	ATG	670	Saint Vincent and the Grenadines	VCT								84	CLOTHING AND ACCESSORIES	1	No Quantity							3506			0
S3	2000	2000	2000	2	0	2	Export	28	Antigua and Barbuda	ATG	740	Suriname	SUR								84	CLOTHING AND ACCESSORIES	1	No Quantity							2689			0
S3	2000	2000	2000	2	0	2	Export	28	Antigua and Barbuda	ATG	752	Sweden	SWE								84	CLOTHING AND ACCESSORIES	1	No Quantity							333			0
S3	2000	2000	2000	2	0	2	Export	28	Antigua and Barbuda	ATG	780	Trinidad and Tobago	TTO								84	CLOTHING AND ACCESSORIES	1	No Quantity							2499			0
S3	2000	2000	2000	2	0	2	Export	28	Antigua and Barbuda	ATG	796	Turks and Caicos Isds	TCA								84	CLOTHING AND ACCESSORIES	1	No Quantity							556			0
S3	2000	2000	2000	2	0	2	Export	28	Antigua and Barbuda	ATG	826	United Kingdom	GBR								84	CLOTHING AND ACCESSORIES	1	No Quantity							9560			0
S3	2000	2000	2000	2	0	2	Export	28	Antigua and Barbuda	ATG	842	USA	USA								84	CLOTHING AND ACCESSORIES	1	No Quantity							26456			0
S3	2000	2000	2000	2	0	2	Export	12	Algeria	DZA	0	World	WLD								85	FOOTWEAR	1	No Quantity							394334			0
S3	2000	2000	2000	2	0	2	Export	12	Algeria	DZA	251	France	FRA								85	FOOTWEAR	1	No Quantity							139			0
S3	2000	2000	2000	2	0	2	Export	12	Algeria	DZA	381	Italy	ITA								85	FOOTWEAR	1	No Quantity							21044			0
S3	2000	2000	2000	2	0	2	Export	12	Algeria	DZA	434	Libya	LBY								85	FOOTWEAR	1	No Quantity							80			0
S3	2000	2000	2000	2	0	2	Export	12	Algeria	DZA	562	Niger	NER								85	FOOTWEAR	1	No Quantity							1243			0
S3	2000	2000	2000	2	0	2	Export	12	Algeria	DZA	643	Russian Federation	RUS								85	FOOTWEAR	1	No Quantity							2471			0
S3	2000	2000	2000	2	0	2	Export	12	Algeria	DZA	724	Spain	ESP								85	FOOTWEAR	1	No Quantity							348692			0
S3	2000	2000	2000	2	0	2	Export	12	Algeria	DZA	784	United Arab Emirates	ARE								85	FOOTWEAR	1	No Quantity							687			0
S3	2000	2000	2000	2	0	2	Export	12	Algeria	DZA	792	Turkey	TUR								85	FOOTWEAR	1	No Quantity							19878			0
S3	2000	2000	2000	2	0	2	Export	12	Algeria	DZA	818	Egypt	EGY								85	FOOTWEAR	1	No Quantity							100			0
S3	2000	2000	2000	2	0	2	Export	28	Antigua and Barbuda	ATG	0	World	WLD								85	FOOTWEAR	1	No Quantity							11540			0
S3	2000	2000	2000	2	0	2	Export	28	Antigua and Barbuda	ATG	52	Barbados	BRB								85	FOOTWEAR	1	No Quantity							996			0
S3	2000	2000	2000	2	0	2	Export	28	Antigua and Barbuda	ATG	92	Br. Virgin Isds	VGB								85	FOOTWEAR	1	No Quantity							111			0
S3	2000	2000	2000	2	0	2	Export	28	Antigua and Barbuda	ATG	124	Canada	CAN								85	FOOTWEAR	1	No Quantity							111			0
S3	2000	2000	2000	2	0	2	Export	28	Antigua and Barbuda	ATG	212	Dominica	DMA								85	FOOTWEAR	1	No Quantity							15			0
S3	2000	2000	2000	2	0	2	Export	28	Antigua and Barbuda	ATG	214	Dominican Rep.	DOM								85	FOOTWEAR	1	No Quantity							730			0
S3	2000	2000	2000	2	0	2	Export	28	Antigua and Barbuda	ATG	328	Guyana	GUY								85	FOOTWEAR	1	No Quantity							259			0
S3	2000	2000	2000	2	0	2	Export	28	Antigua and Barbuda	ATG	381	Italy	ITA								85	FOOTWEAR	1	No Quantity							413			0
S3	2000	2000	2000	2	0	2	Export	28	Antigua and Barbuda	ATG	388	Jamaica	JAM								85	FOOTWEAR	1	No Quantity							185			0
S3	2000	2000	2000	2	0	2	Export	28	Antigua and Barbuda	ATG	458	Malaysia	MYS								85	FOOTWEAR	1	No Quantity							236			0
S3	2000	2000	2000	2	0	2	Export	28	Antigua and Barbuda	ATG	500	Montserrat	MSR								85	FOOTWEAR	1	No Quantity							3775			0
S3	2000	2000	2000	2	0	2	Export	28	Antigua and Barbuda	ATG	530	Neth. Antilles	ANT								85	FOOTWEAR	1	No Quantity							194			0
S3	2000	2000	2000	2	0	2	Export	28	Antigua and Barbuda	ATG	659	Saint Kitts and Nevis	KNA								85	FOOTWEAR	1	No Quantity							250			0
S3	2000	2000	2000	2	0	2	Export	28	Antigua and Barbuda	ATG	662	Saint Lucia	LCA								85	FOOTWEAR	1	No Quantity							173			0
S3	2000	2000	2000	2	0	2	Export	28	Antigua and Barbuda	ATG	757	Switzerland	CHE								85	FOOTWEAR	1	No Quantity							503			0
S3	2000	2000	2000	2	0	2	Export	28	Antigua and Barbuda	ATG	780	Trinidad and Tobago	TTO								85	FOOTWEAR	1	No Quantity							74			0
S3	2000	2000	2000	2	0	2	Export	28	Antigua and Barbuda	ATG	826	United Kingdom	GBR								85	FOOTWEAR	1	No Quantity							2963			0
S3	2000	2000	2000	2	0	2	Export	28	Antigua and Barbuda	ATG	842	USA	USA								85	FOOTWEAR	1	No Quantity							552			0
S3	2000	2000	2000	2	0	2	Export	12	Algeria	DZA	0	World	WLD								87	SCIENTIFIC EQUIPMENT NES	1	No Quantity							9173530			0
S3	2000	2000	2000	2	0	2	Export	12	Algeria	DZA	56	Belgium	BEL								87	SCIENTIFIC EQUIPMENT NES	1	No Quantity							121215			0
S3	2000	2000	2000	2	0	2	Export	12	Algeria	DZA	148	Chad	TCD								87	SCIENTIFIC EQUIPMENT NES	1	No Quantity							11			0
S3	2000	2000	2000	2	0	2	Export	12	Algeria	DZA	251	France	FRA								87	SCIENTIFIC EQUIPMENT NES	1	No Quantity							3998128			0
S3	2000	2000	2000	2	0	2	Export	12	Algeria	DZA	276	Germany	DEU								87	SCIENTIFIC EQUIPMENT NES	1	No Quantity							584222			0
S3	2000	2000	2000	2	0	2	Export	12	Algeria	DZA	368	Iraq	IRQ								87	SCIENTIFIC EQUIPMENT NES	1	No Quantity							1624814			0
S3	2000	2000	2000	2	0	2	Export	12	Algeria	DZA	372	Ireland	IRL								87	SCIENTIFIC EQUIPMENT NES	1	No Quantity							1000			0
S3	2000	2000	2000	2	0	2	Export	12	Algeria	DZA	381	Italy	ITA								87	SCIENTIFIC EQUIPMENT NES	1	No Quantity							162963			0
S3	2000	2000	2000	2	0	2	Export	12	Algeria	DZA	400	Jordan	JOR								87	SCIENTIFIC EQUIPMENT NES	1	No Quantity							441			0
S3	2000	2000	2000	2	0	2	Export	12	Algeria	DZA	434	Libya	LBY								87	SCIENTIFIC EQUIPMENT NES	1	No Quantity							2778			0
S3	2000	2000	2000	2	0	2	Export	12	Algeria	DZA	458	Malaysia	MYS								87	SCIENTIFIC EQUIPMENT NES	1	No Quantity							1571			0
S3	2000	2000	2000	2	0	2	Export	12	Algeria	DZA	528	Netherlands	NLD								87	SCIENTIFIC EQUIPMENT NES	1	No Quantity							4718			0
S3	2000	2000	2000	2	0	2	Export	12	Algeria	DZA	562	Niger	NER								87	SCIENTIFIC EQUIPMENT NES	1	No Quantity							24023			0
S3	2000	2000	2000	2	0	2	Export	12	Algeria	DZA	643	Russian Federation	RUS								87	SCIENTIFIC EQUIPMENT NES	1	No Quantity							440			0
S3	2000	2000	2000	2	0	2	Export	12	Algeria	DZA	686	Senegal	SEN								87	SCIENTIFIC EQUIPMENT NES	1	No Quantity							347			0
S3	2000	2000	2000	2	0	2	Export	12	Algeria	DZA	710	South Africa	ZAF								87	SCIENTIFIC EQUIPMENT NES	1	No Quantity							693210			0
S3	2000	2000	2000	2	0	2	Export	12	Algeria	DZA	757	Switzerland	CHE								87	SCIENTIFIC EQUIPMENT NES	1	No Quantity							2712			0
S3	2000	2000	2000	2	0	2	Export	12	Algeria	DZA	788	Tunisia	TUN								87	SCIENTIFIC EQUIPMENT NES	1	No Quantity							481926			0
S3	2000	2000	2000	2	0	2	Export	12	Algeria	DZA	826	United Kingdom	GBR								87	SCIENTIFIC EQUIPMENT NES	1	No Quantity							1335765			0
S3	2000	2000	2000	2	0	2	Export	12	Algeria	DZA	842	USA	USA								87	SCIENTIFIC EQUIPMENT NES	1	No Quantity							133246			0
S3	2000	2000	2000	2	0	2	Export	28	Antigua and Barbuda	ATG	0	World	WLD								87	SCIENTIFIC EQUIPMENT NES	1	No Quantity							382784			0
S3	2000	2000	2000	2	0	2	Export	28	Antigua and Barbuda	ATG	52	Barbados	BRB								87	SCIENTIFIC EQUIPMENT NES	1	No Quantity							359			0
S3	2000	2000	2000	2	0	2	Export	28	Antigua and Barbuda	ATG	92	Br. Virgin Isds	VGB								87	SCIENTIFIC EQUIPMENT NES	1	No Quantity							4			0
S3	2000	2000	2000	2	0	2	Export	28	Antigua and Barbuda	ATG	124	Canada	CAN								87	SCIENTIFIC EQUIPMENT NES	1	No Quantity							42788			0
S3	2000	2000	2000	2	0	2	Export	28	Antigua and Barbuda	ATG	188	Costa Rica	CRI								87	SCIENTIFIC EQUIPMENT NES	1	No Quantity							167			0
S3	2000	2000	2000	2	0	2	Export	28	Antigua and Barbuda	ATG	212	Dominica	DMA								87	SCIENTIFIC EQUIPMENT NES	1	No Quantity							3368			0
S3	2000	2000	2000	2	0	2	Export	28	Antigua and Barbuda	ATG	308	Grenada	GRD								87	SCIENTIFIC EQUIPMENT NES	1	No Quantity							981			0
S3	2000	2000	2000	2	0	2	Export	28	Antigua and Barbuda	ATG	381	Italy	ITA								87	SCIENTIFIC EQUIPMENT NES	1	No Quantity							170			0
S3	2000	2000	2000	2	0	2	Export	28	Antigua and Barbuda	ATG	500	Montserrat	MSR								87	SCIENTIFIC EQUIPMENT NES	1	No Quantity							46802			0
S3	2000	2000	2000	2	0	2	Export	28	Antigua and Barbuda	ATG	530	Neth. Antilles	ANT								87	SCIENTIFIC EQUIPMENT NES	1	No Quantity							416			0
S3	2000	2000	2000	2	0	2	Export	28	Antigua and Barbuda	ATG	659	Saint Kitts and Nevis	KNA								87	SCIENTIFIC EQUIPMENT NES	1	No Quantity							225			0
S3	2000	2000	2000	2	0	2	Export	28	Antigua and Barbuda	ATG	662	Saint Lucia	LCA								87	SCIENTIFIC EQUIPMENT NES	1	No Quantity							345			0
S3	2000	2000	2000	2	0	2	Export	28	Antigua and Barbuda	ATG	670	Saint Vincent and the Grenadines	VCT								87	SCIENTIFIC EQUIPMENT NES	1	No Quantity							695			0
S3	2000	2000	2000	2	0	2	Export	28	Antigua and Barbuda	ATG	752	Sweden	SWE								87	SCIENTIFIC EQUIPMENT NES	1	No Quantity							444			0
S3	2000	2000	2000	2	0	2	Export	28	Antigua and Barbuda	ATG	780	Trinidad and Tobago	TTO								87	SCIENTIFIC EQUIPMENT NES	1	No Quantity							36977			0
S3	2000	2000	2000	2	0	2	Export	28	Antigua and Barbuda	ATG	826	United Kingdom	GBR								87	SCIENTIFIC EQUIPMENT NES	1	No Quantity							209942			0
S3	2000	2000	2000	2	0	2	Export	28	Antigua and Barbuda	ATG	842	USA	USA								87	SCIENTIFIC EQUIPMENT NES	1	No Quantity							39101			0
S3	2000	2000	2000	2	0	2	Export	12	Algeria	DZA	0	World	WLD								88	PHOTO.APPARAT.NES;CLOCKS	1	No Quantity							58435			0
S3	2000	2000	2000	2	0	2	Export	12	Algeria	DZA	251	France	FRA								88	PHOTO.APPARAT.NES;CLOCKS	1	No Quantity							21039			0
S3	2000	2000	2000	2	0	2	Export	12	Algeria	DZA	276	Germany	DEU								88	PHOTO.APPARAT.NES;CLOCKS	1	No Quantity							18183			0
S3	2000	2000	2000	2	0	2	Export	12	Algeria	DZA	368	Iraq	IRQ								88	PHOTO.APPARAT.NES;CLOCKS	1	No Quantity							81			0
S3	2000	2000	2000	2	0	2	Export	12	Algeria	DZA	381	Italy	ITA								88	PHOTO.APPARAT.NES;CLOCKS	1	No Quantity							286			0
S3	2000	2000	2000	2	0	2	Export	12	Algeria	DZA	757	Switzerland	CHE								88	PHOTO.APPARAT.NES;CLOCKS	1	No Quantity							12706			0
S3	2000	2000	2000	2	0	2	Export	12	Algeria	DZA	818	Egypt	EGY								88	PHOTO.APPARAT.NES;CLOCKS	1	No Quantity							52			0
S3	2000	2000	2000	2	0	2	Export	12	Algeria	DZA	826	United Kingdom	GBR								88	PHOTO.APPARAT.NES;CLOCKS	1	No Quantity							6030			0
S3	2000	2000	2000	2	0	2	Export	12	Algeria	DZA	842	USA	USA								88	PHOTO.APPARAT.NES;CLOCKS	1	No Quantity							58			0
S3	2000	2000	2000	2	0	2	Export	28	Antigua and Barbuda	ATG	0	World	WLD								88	PHOTO.APPARAT.NES;CLOCKS	1	No Quantity							84837			0
S3	2000	2000	2000	2	0	2	Export	28	Antigua and Barbuda	ATG	52	Barbados	BRB								88	PHOTO.APPARAT.NES;CLOCKS	1	No Quantity							702			0
S3	2000	2000	2000	2	0	2	Export	28	Antigua and Barbuda	ATG	84	Belize	BLZ								88	PHOTO.APPARAT.NES;CLOCKS	1	No Quantity							161			0
S3	2000	2000	2000	2	0	2	Export	28	Antigua and Barbuda	ATG	92	Br. Virgin Isds	VGB								88	PHOTO.APPARAT.NES;CLOCKS	1	No Quantity							2192			0
S3	2000	2000	2000	2	0	2	Export	28	Antigua and Barbuda	ATG	124	Canada	CAN								88	PHOTO.APPARAT.NES;CLOCKS	1	No Quantity							37			0
S3	2000	2000	2000	2	0	2	Export	28	Antigua and Barbuda	ATG	276	Germany	DEU								88	PHOTO.APPARAT.NES;CLOCKS	1	No Quantity							37			0
S3	2000	2000	2000	2	0	2	Export	28	Antigua and Barbuda	ATG	308	Grenada	GRD								88	PHOTO.APPARAT.NES;CLOCKS	1	No Quantity							278			0
S3	2000	2000	2000	2	0	2	Export	28	Antigua and Barbuda	ATG	381	Italy	ITA								88	PHOTO.APPARAT.NES;CLOCKS	1	No Quantity							1006			0
S3	2000	2000	2000	2	0	2	Export	28	Antigua and Barbuda	ATG	458	Malaysia	MYS								88	PHOTO.APPARAT.NES;CLOCKS	1	No Quantity							35			0
S3	2000	2000	2000	2	0	2	Export	28	Antigua and Barbuda	ATG	500	Montserrat	MSR								88	PHOTO.APPARAT.NES;CLOCKS	1	No Quantity							8946			0
S3	2000	2000	2000	2	0	2	Export	28	Antigua and Barbuda	ATG	530	Neth. Antilles	ANT								88	PHOTO.APPARAT.NES;CLOCKS	1	No Quantity							1755			0
S3	2000	2000	2000	2	0	2	Export	28	Antigua and Barbuda	ATG	659	Saint Kitts and Nevis	KNA								88	PHOTO.APPARAT.NES;CLOCKS	1	No Quantity							6572			0
S3	2000	2000	2000	2	0	2	Export	28	Antigua and Barbuda	ATG	660	Anguilla	AIA								88	PHOTO.APPARAT.NES;CLOCKS	1	No Quantity							185			0
S3	2000	2000	2000	2	0	2	Export	28	Antigua and Barbuda	ATG	757	Switzerland	CHE								88	PHOTO.APPARAT.NES;CLOCKS	1	No Quantity							3321			0
S3	2000	2000	2000	2	0	2	Export	28	Antigua and Barbuda	ATG	826	United Kingdom	GBR								88	PHOTO.APPARAT.NES;CLOCKS	1	No Quantity							4259			0
S3	2000	2000	2000	2	0	2	Export	28	Antigua and Barbuda	ATG	842	USA	USA								88	PHOTO.APPARAT.NES;CLOCKS	1	No Quantity							55349			0
S3	2000	2000	2000	2	0	2	Export	12	Algeria	DZA	0	World	WLD								89	MISC MANUFCTRD GOODS NES	1	No Quantity							3058076			0
S3	2000	2000	2000	2	0	2	Export	12	Algeria	DZA	40	Austria	AUT								89	MISC MANUFCTRD GOODS NES	1	No Quantity							1257			0
S3	2000	2000	2000	2	0	2	Export	12	Algeria	DZA	48	Bahrain	BHR								89	MISC MANUFCTRD GOODS NES	1	No Quantity							3515			0
S3	2000	2000	2000	2	0	2	Export	12	Algeria	DZA	56	Belgium	BEL								89	MISC MANUFCTRD GOODS NES	1	No Quantity							29351			0
S3	2000	2000	2000	2	0	2	Export	12	Algeria	DZA	124	Canada	CAN								89	MISC MANUFCTRD GOODS NES	1	No Quantity							5297			0
S3	2000	2000	2000	2	0	2	Export	12	Algeria	DZA	148	Chad	TCD								89	MISC MANUFCTRD GOODS NES	1	No Quantity							22			0
S3	2000	2000	2000	2	0	2	Export	12	Algeria	DZA	251	France	FRA								89	MISC MANUFCTRD GOODS NES	1	No Quantity							2310836			0
S3	2000	2000	2000	2	0	2	Export	12	Algeria	DZA	276	Germany	DEU								89	MISC MANUFCTRD GOODS NES	1	No Quantity							2176			0
S3	2000	2000	2000	2	0	2	Export	12	Algeria	DZA	368	Iraq	IRQ								89	MISC MANUFCTRD GOODS NES	1	No Quantity							319			0
S3	2000	2000	2000	2	0	2	Export	12	Algeria	DZA	372	Ireland	IRL								89	MISC MANUFCTRD GOODS NES	1	No Quantity							74			0
S3	2000	2000	2000	2	0	2	Export	12	Algeria	DZA	381	Italy	ITA								89	MISC MANUFCTRD GOODS NES	1	No Quantity							371671			0
S3	2000	2000	2000	2	0	2	Export	12	Algeria	DZA	400	Jordan	JOR								89	MISC MANUFCTRD GOODS NES	1	No Quantity							20430			0
S3	2000	2000	2000	2	0	2	Export	12	Algeria	DZA	434	Libya	LBY								89	MISC MANUFCTRD GOODS NES	1	No Quantity							2282			0
S3	2000	2000	2000	2	0	2	Export	12	Algeria	DZA	512	Oman	OMN								89	MISC MANUFCTRD GOODS NES	1	No Quantity							30232			0
S3	2000	2000	2000	2	0	2	Export	12	Algeria	DZA	620	Portugal	PRT								89	MISC MANUFCTRD GOODS NES	1	No Quantity							174			0
S3	2000	2000	2000	2	0	2	Export	12	Algeria	DZA	682	Saudi Arabia	SAU								89	MISC MANUFCTRD GOODS NES	1	No Quantity							10193			0
S3	2000	2000	2000	2	0	2	Export	12	Algeria	DZA	724	Spain	ESP								89	MISC MANUFCTRD GOODS NES	1	No Quantity							44854			0
S3	2000	2000	2000	2	0	2	Export	12	Algeria	DZA	757	Switzerland	CHE								89	MISC MANUFCTRD GOODS NES	1	No Quantity							629			0
S3	2000	2000	2000	2	0	2	Export	12	Algeria	DZA	762	Tajikistan	TJK								89	MISC MANUFCTRD GOODS NES	1	No Quantity							27			0
S3	2000	2000	2000	2	0	2	Export	12	Algeria	DZA	784	United Arab Emirates	ARE								89	MISC MANUFCTRD GOODS NES	1	No Quantity							10			0
S3	2000	2000	2000	2	0	2	Export	12	Algeria	DZA	788	Tunisia	TUN								89	MISC MANUFCTRD GOODS NES	1	No Quantity							100690			0
S3	2000	2000	2000	2	0	2	Export	12	Algeria	DZA	792	Turkey	TUR								89	MISC MANUFCTRD GOODS NES	1	No Quantity							1174			0
S3	2000	2000	2000	2	0	2	Export	12	Algeria	DZA	818	Egypt	EGY								89	MISC MANUFCTRD GOODS NES	1	No Quantity							114298			0
S3	2000	2000	2000	2	0	2	Export	12	Algeria	DZA	826	United Kingdom	GBR								89	MISC MANUFCTRD GOODS NES	1	No Quantity							3166			0
S3	2000	2000	2000	2	0	2	Export	12	Algeria	DZA	842	USA	USA								89	MISC MANUFCTRD GOODS NES	1	No Quantity							5399			0
S3	2000	2000	2000	2	0	2	Export	28	Antigua and Barbuda	ATG	0	World	WLD								89	MISC MANUFCTRD GOODS NES	1	No Quantity							565604			0
S3	2000	2000	2000	2	0	2	Export	28	Antigua and Barbuda	ATG	44	Bahamas	BHS								89	MISC MANUFCTRD GOODS NES	1	No Quantity							7583			0
S3	2000	2000	2000	2	0	2	Export	28	Antigua and Barbuda	ATG	52	Barbados	BRB								89	MISC MANUFCTRD GOODS NES	1	No Quantity							34059			0
S3	2000	2000	2000	2	0	2	Export	28	Antigua and Barbuda	ATG	84	Belize	BLZ								89	MISC MANUFCTRD GOODS NES	1	No Quantity							167			0
S3	2000	2000	2000	2	0	2	Export	28	Antigua and Barbuda	ATG	92	Br. Virgin Isds	VGB								89	MISC MANUFCTRD GOODS NES	1	No Quantity							4268			0
S3	2000	2000	2000	2	0	2	Export	28	Antigua and Barbuda	ATG	124	Canada	CAN								89	MISC MANUFCTRD GOODS NES	1	No Quantity							4500			0
S3	2000	2000	2000	2	0	2	Export	28	Antigua and Barbuda	ATG	136	Cayman Isds	CYM								89	MISC MANUFCTRD GOODS NES	1	No Quantity							410			0
S3	2000	2000	2000	2	0	2	Export	28	Antigua and Barbuda	ATG	188	Costa Rica	CRI								89	MISC MANUFCTRD GOODS NES	1	No Quantity							2093			0
S3	2000	2000	2000	2	0	2	Export	28	Antigua and Barbuda	ATG	208	Denmark	DNK								89	MISC MANUFCTRD GOODS NES	1	No Quantity							259			0
S3	2000	2000	2000	2	0	2	Export	28	Antigua and Barbuda	ATG	212	Dominica	DMA								89	MISC MANUFCTRD GOODS NES	1	No Quantity							60179			0
S3	2000	2000	2000	2	0	2	Export	28	Antigua and Barbuda	ATG	251	France	FRA								89	MISC MANUFCTRD GOODS NES	1	No Quantity							1469			0
S3	2000	2000	2000	2	0	2	Export	28	Antigua and Barbuda	ATG	276	Germany	DEU								89	MISC MANUFCTRD GOODS NES	1	No Quantity							4307			0
S3	2000	2000	2000	2	0	2	Export	28	Antigua and Barbuda	ATG	308	Grenada	GRD								89	MISC MANUFCTRD GOODS NES	1	No Quantity							2809			0
S3	2000	2000	2000	2	0	2	Export	28	Antigua and Barbuda	ATG	328	Guyana	GUY								89	MISC MANUFCTRD GOODS NES	1	No Quantity							10485			0
S3	2000	2000	2000	2	0	2	Export	28	Antigua and Barbuda	ATG	360	Indonesia	IDN								89	MISC MANUFCTRD GOODS NES	1	No Quantity							4444			0
S3	2000	2000	2000	2	0	2	Export	28	Antigua and Barbuda	ATG	381	Italy	ITA								89	MISC MANUFCTRD GOODS NES	1	No Quantity							2738			0
S3	2000	2000	2000	2	0	2	Export	28	Antigua and Barbuda	ATG	388	Jamaica	JAM								89	MISC MANUFCTRD GOODS NES	1	No Quantity							4407			0
S3	2000	2000	2000	2	0	2	Export	28	Antigua and Barbuda	ATG	458	Malaysia	MYS								89	MISC MANUFCTRD GOODS NES	1	No Quantity							576			0
S3	2000	2000	2000	2	0	2	Export	28	Antigua and Barbuda	ATG	500	Montserrat	MSR								89	MISC MANUFCTRD GOODS NES	1	No Quantity							104793			0
S3	2000	2000	2000	2	0	2	Export	28	Antigua and Barbuda	ATG	530	Neth. Antilles	ANT								89	MISC MANUFCTRD GOODS NES	1	No Quantity							26531			0
S3	2000	2000	2000	2	0	2	Export	28	Antigua and Barbuda	ATG	659	Saint Kitts and Nevis	KNA								89	MISC MANUFCTRD GOODS NES	1	No Quantity							67758			0
S3	2000	2000	2000	2	0	2	Export	28	Antigua and Barbuda	ATG	660	Anguilla	AIA								89	MISC MANUFCTRD GOODS NES	1	No Quantity							17053			0
S3	2000	2000	2000	2	0	2	Export	28	Antigua and Barbuda	ATG	662	Saint Lucia	LCA								89	MISC MANUFCTRD GOODS NES	1	No Quantity							20061			0
S3	2000	2000	2000	2	0	2	Export	28	Antigua and Barbuda	ATG	670	Saint Vincent and the Grenadines	VCT								89	MISC MANUFCTRD GOODS NES	1	No Quantity							20374			0
S3	2000	2000	2000	2	0	2	Export	28	Antigua and Barbuda	ATG	674	San Marino	SMR								89	MISC MANUFCTRD GOODS NES	1	No Quantity							51			0
S3	2000	2000	2000	2	0	2	Export	28	Antigua and Barbuda	ATG	740	Suriname	SUR								89	MISC MANUFCTRD GOODS NES	1	No Quantity							10646			0
S3	2000	2000	2000	2	0	2	Export	28	Antigua and Barbuda	ATG	752	Sweden	SWE								89	MISC MANUFCTRD GOODS NES	1	No Quantity							556			0
S3	2000	2000	2000	2	0	2	Export	28	Antigua and Barbuda	ATG	757	Switzerland	CHE								89	MISC MANUFCTRD GOODS NES	1	No Quantity							7963			0
S3	2000	2000	2000	2	0	2	Export	28	Antigua and Barbuda	ATG	780	Trinidad and Tobago	TTO								89	MISC MANUFCTRD GOODS NES	1	No Quantity							9855			0
S3	2000	2000	2000	2	0	2	Export	28	Antigua and Barbuda	ATG	796	Turks and Caicos Isds	TCA								89	MISC MANUFCTRD GOODS NES	1	No Quantity							26			0
S3	2000	2000	2000	2	0	2	Export	28	Antigua and Barbuda	ATG	826	United Kingdom	GBR								89	MISC MANUFCTRD GOODS NES	1	No Quantity							55600			0
S3	2000	2000	2000	2	0	2	Export	28	Antigua and Barbuda	ATG	842	USA	USA								89	MISC MANUFCTRD GOODS NES	1	No Quantity							78474			0
S3	2000	2000	2000	2	0	2	Export	28	Antigua and Barbuda	ATG	862	Venezuela	VEN								89	MISC MANUFCTRD GOODS NES	1	No Quantity							1111			0
S3	2000	2000	2000	2	0	2	Export	28	Antigua and Barbuda	ATG	0	World	WLD								93	SPEC.TRANSACT.NOT CLASSD	1	No Quantity							3523			0
S3	2000	2000	2000	2	0	2	Export	28	Antigua and Barbuda	ATG	500	Montserrat	MSR								93	SPEC.TRANSACT.NOT CLASSD	1	No Quantity							676			0
S3	2000	2000	2000	2	0	2	Export	28	Antigua and Barbuda	ATG	659	Saint Kitts and Nevis	KNA								93	SPEC.TRANSACT.NOT CLASSD	1	No Quantity							63			0
S3	2000	2000	2000	2	0	2	Export	28	Antigua and Barbuda	ATG	752	Sweden	SWE								93	SPEC.TRANSACT.NOT CLASSD	1	No Quantity							2229			0
S3	2000	2000	2000	2	0	2	Export	28	Antigua and Barbuda	ATG	842	USA	USA								93	SPEC.TRANSACT.NOT CLASSD	1	No Quantity							556			0
