# Supplementary material for: Core-periphery structure in sectoral international trade networks: A new approach to an old theory
Source: PLoS One. 2020 Apr 2;15(4):e0229547. doi: 10.1371/journal.pone.0229547 (PMC7117750; doi:10.1371/journal.pone.0229547)
Supplement: S7 File — (ZIP) [file pone.0229547.s007.zip › S7_File/RawData 2000/comtrade (20).csv]

Classification	Year	Period	Period Desc.	Aggregate Level	Is Leaf Code	Trade Flow Code	Trade Flow	Reporter Code	Reporter	Reporter ISO	Partner Code	Partner	Partner ISO	2nd Partner Code	2nd Partner	2nd Partner ISO	Customs Proc. Code	Customs	Mode of Transport Code	Mode of Transport	Commodity Code	Commodity	Qty Unit Code	Qty Unit	Qty	Alt Qty Unit Code	Alt Qty Unit	Alt Qty	Netweight (kg)	Gross weight (kg)	Trade Value (US$)	CIF Trade Value (US$)	FOB Trade Value (US$)	Flag
S3	2000	2000	2000	2	0	2	Export	208	Denmark	DNK	0	World	WLD								00	LIVE ANIMALS	1	No Quantity							189330976			0
S3	2000	2000	2000	2	0	2	Export	208	Denmark	DNK	8	Albania	ALB								00	LIVE ANIMALS	1	No Quantity							10899			0
S3	2000	2000	2000	2	0	2	Export	208	Denmark	DNK	40	Austria	AUT								00	LIVE ANIMALS	1	No Quantity							751523			0
S3	2000	2000	2000	2	0	2	Export	208	Denmark	DNK	56	Belgium	BEL								00	LIVE ANIMALS	1	No Quantity							2172926			0
S3	2000	2000	2000	2	0	2	Export	208	Denmark	DNK	68	Bolivia (Plurinational State of)	BOL								00	LIVE ANIMALS	1	No Quantity							110697			0
S3	2000	2000	2000	2	0	2	Export	208	Denmark	DNK	100	Bulgaria	BGR								00	LIVE ANIMALS	1	No Quantity							546206			0
S3	2000	2000	2000	2	0	2	Export	208	Denmark	DNK	124	Canada	CAN								00	LIVE ANIMALS	1	No Quantity							102541			0
S3	2000	2000	2000	2	0	2	Export	208	Denmark	DNK	156	China	CHN								00	LIVE ANIMALS	1	No Quantity							875			0
S3	2000	2000	2000	2	0	2	Export	208	Denmark	DNK	203	Czechia	CZE								00	LIVE ANIMALS	1	No Quantity							225997			0
S3	2000	2000	2000	2	0	2	Export	208	Denmark	DNK	233	Estonia	EST								00	LIVE ANIMALS	1	No Quantity							34175			0
S3	2000	2000	2000	2	0	2	Export	208	Denmark	DNK	234	Faeroe Isds	FRO								00	LIVE ANIMALS	1	No Quantity							18266			0
S3	2000	2000	2000	2	0	2	Export	208	Denmark	DNK	246	Finland	FIN								00	LIVE ANIMALS	1	No Quantity							51216			0
S3	2000	2000	2000	2	0	2	Export	208	Denmark	DNK	251	France	FRA								00	LIVE ANIMALS	1	No Quantity							438950			0
S3	2000	2000	2000	2	0	2	Export	208	Denmark	DNK	276	Germany	DEU								00	LIVE ANIMALS	1	No Quantity							133094073			0
S3	2000	2000	2000	2	0	2	Export	208	Denmark	DNK	300	Greece	GRC								00	LIVE ANIMALS	1	No Quantity							1251801			0
S3	2000	2000	2000	2	0	2	Export	208	Denmark	DNK	344	China, Hong Kong SAR	HKG								00	LIVE ANIMALS	1	No Quantity							253938			0
S3	2000	2000	2000	2	0	2	Export	208	Denmark	DNK	348	Hungary	HUN								00	LIVE ANIMALS	1	No Quantity							185111			0
S3	2000	2000	2000	2	0	2	Export	208	Denmark	DNK	352	Iceland	ISL								00	LIVE ANIMALS	1	No Quantity							12749			0
S3	2000	2000	2000	2	0	2	Export	208	Denmark	DNK	372	Ireland	IRL								00	LIVE ANIMALS	1	No Quantity							114939			0
S3	2000	2000	2000	2	0	2	Export	208	Denmark	DNK	376	Israel	ISR								00	LIVE ANIMALS	1	No Quantity							2888			0
S3	2000	2000	2000	2	0	2	Export	208	Denmark	DNK	381	Italy	ITA								00	LIVE ANIMALS	1	No Quantity							5254915			0
S3	2000	2000	2000	2	0	2	Export	208	Denmark	DNK	392	Japan	JPN								00	LIVE ANIMALS	1	No Quantity							2004			0
S3	2000	2000	2000	2	0	2	Export	208	Denmark	DNK	404	Kenya	KEN								00	LIVE ANIMALS	1	No Quantity							101146			0
S3	2000	2000	2000	2	0	2	Export	208	Denmark	DNK	410	Rep. of Korea	KOR								00	LIVE ANIMALS	1	No Quantity							342981			0
S3	2000	2000	2000	2	0	2	Export	208	Denmark	DNK	414	Kuwait	KWT								00	LIVE ANIMALS	1	No Quantity							324181			0
S3	2000	2000	2000	2	0	2	Export	208	Denmark	DNK	428	Latvia	LVA								00	LIVE ANIMALS	1	No Quantity							211973			0
S3	2000	2000	2000	2	0	2	Export	208	Denmark	DNK	440	Lithuania	LTU								00	LIVE ANIMALS	1	No Quantity							96878			0
S3	2000	2000	2000	2	0	2	Export	208	Denmark	DNK	458	Malaysia	MYS								00	LIVE ANIMALS	1	No Quantity							559872			0
S3	2000	2000	2000	2	0	2	Export	208	Denmark	DNK	470	Malta	MLT								00	LIVE ANIMALS	1	No Quantity							32575			0
S3	2000	2000	2000	2	0	2	Export	208	Denmark	DNK	500	Montserrat	MSR								00	LIVE ANIMALS	1	No Quantity							173			0
S3	2000	2000	2000	2	0	2	Export	208	Denmark	DNK	528	Netherlands	NLD								00	LIVE ANIMALS	1	No Quantity							27480679			0
S3	2000	2000	2000	2	0	2	Export	208	Denmark	DNK	579	Norway	NOR								00	LIVE ANIMALS	1	No Quantity							1699926			0
S3	2000	2000	2000	2	0	2	Export	208	Denmark	DNK	608	Philippines	PHL								00	LIVE ANIMALS	1	No Quantity							76843			0
S3	2000	2000	2000	2	0	2	Export	208	Denmark	DNK	616	Poland	POL								00	LIVE ANIMALS	1	No Quantity							2973594			0
S3	2000	2000	2000	2	0	2	Export	208	Denmark	DNK	620	Portugal	PRT								00	LIVE ANIMALS	1	No Quantity							1656230			0
S3	2000	2000	2000	2	0	2	Export	208	Denmark	DNK	643	Russian Federation	RUS								00	LIVE ANIMALS	1	No Quantity							796764			0
S3	2000	2000	2000	2	0	2	Export	208	Denmark	DNK	682	Saudi Arabia	SAU								00	LIVE ANIMALS	1	No Quantity							270124			0
S3	2000	2000	2000	2	0	2	Export	208	Denmark	DNK	699	India	IND								00	LIVE ANIMALS	1	No Quantity							3533			0
S3	2000	2000	2000	2	0	2	Export	208	Denmark	DNK	702	Singapore	SGP								00	LIVE ANIMALS	1	No Quantity							15941			0
S3	2000	2000	2000	2	0	2	Export	208	Denmark	DNK	703	Slovakia	SVK								00	LIVE ANIMALS	1	No Quantity							10001			0
S3	2000	2000	2000	2	0	2	Export	208	Denmark	DNK	705	Slovenia	SVN								00	LIVE ANIMALS	1	No Quantity							162152			0
S3	2000	2000	2000	2	0	2	Export	208	Denmark	DNK	724	Spain	ESP								00	LIVE ANIMALS	1	No Quantity							1249636			0
S3	2000	2000	2000	2	0	2	Export	208	Denmark	DNK	752	Sweden	SWE								00	LIVE ANIMALS	1	No Quantity							976569			0
S3	2000	2000	2000	2	0	2	Export	208	Denmark	DNK	757	Switzerland	CHE								00	LIVE ANIMALS	1	No Quantity							1296013			0
S3	2000	2000	2000	2	0	2	Export	208	Denmark	DNK	760	Syria	SYR								00	LIVE ANIMALS	1	No Quantity							49566			0
S3	2000	2000	2000	2	0	2	Export	208	Denmark	DNK	764	Thailand	THA								00	LIVE ANIMALS	1	No Quantity							575867			0
S3	2000	2000	2000	2	0	2	Export	208	Denmark	DNK	784	United Arab Emirates	ARE								00	LIVE ANIMALS	1	No Quantity							5172			0
S3	2000	2000	2000	2	0	2	Export	208	Denmark	DNK	792	Turkey	TUR								00	LIVE ANIMALS	1	No Quantity							1217363			0
S3	2000	2000	2000	2	0	2	Export	208	Denmark	DNK	795	Turkmenistan	TKM								00	LIVE ANIMALS	1	No Quantity							60759			0
S3	2000	2000	2000	2	0	2	Export	208	Denmark	DNK	800	Uganda	UGA								00	LIVE ANIMALS	1	No Quantity							8023			0
S3	2000	2000	2000	2	0	2	Export	208	Denmark	DNK	804	Ukraine	UKR								00	LIVE ANIMALS	1	No Quantity							370648			0
S3	2000	2000	2000	2	0	2	Export	208	Denmark	DNK	826	United Kingdom	GBR								00	LIVE ANIMALS	1	No Quantity							451148			0
S3	2000	2000	2000	2	0	2	Export	208	Denmark	DNK	834	United Rep. of Tanzania	TZA								00	LIVE ANIMALS	1	No Quantity							27992			0
S3	2000	2000	2000	2	0	2	Export	208	Denmark	DNK	842	USA	USA								00	LIVE ANIMALS	1	No Quantity							1098817			0
S3	2000	2000	2000	2	0	2	Export	208	Denmark	DNK	862	Venezuela	VEN								00	LIVE ANIMALS	1	No Quantity							254167			0
S3	2000	2000	2000	2	0	2	Export	208	Denmark	DNK	891	Serbia and Montenegro	SCG								00	LIVE ANIMALS	1	No Quantity							24764			0
S3	2000	2000	2000	2	0	2	Export	208	Denmark	DNK	899	Areas, nes									00	LIVE ANIMALS	1	No Quantity							212214			0
S3	2000	2000	2000	2	0	2	Export	208	Denmark	DNK	0	World	WLD								01	MEAT, MEAT PREPARATIONS	1	No Quantity							3327906223			0
S3	2000	2000	2000	2	0	2	Export	208	Denmark	DNK	12	Algeria	DZA								01	MEAT, MEAT PREPARATIONS	1	No Quantity							279093			0
S3	2000	2000	2000	2	0	2	Export	208	Denmark	DNK	20	Andorra	AND								01	MEAT, MEAT PREPARATIONS	1	No Quantity							2809			0
S3	2000	2000	2000	2	0	2	Export	208	Denmark	DNK	28	Antigua and Barbuda	ATG								01	MEAT, MEAT PREPARATIONS	1	No Quantity							329416			0
S3	2000	2000	2000	2	0	2	Export	208	Denmark	DNK	31	Azerbaijan	AZE								01	MEAT, MEAT PREPARATIONS	1	No Quantity							699775			0
S3	2000	2000	2000	2	0	2	Export	208	Denmark	DNK	32	Argentina	ARG								01	MEAT, MEAT PREPARATIONS	1	No Quantity							4029251			0
S3	2000	2000	2000	2	0	2	Export	208	Denmark	DNK	36	Australia	AUS								01	MEAT, MEAT PREPARATIONS	1	No Quantity							41337451			0
S3	2000	2000	2000	2	0	2	Export	208	Denmark	DNK	40	Austria	AUT								01	MEAT, MEAT PREPARATIONS	1	No Quantity							7808065			0
S3	2000	2000	2000	2	0	2	Export	208	Denmark	DNK	44	Bahamas	BHS								01	MEAT, MEAT PREPARATIONS	1	No Quantity							326905			0
S3	2000	2000	2000	2	0	2	Export	208	Denmark	DNK	48	Bahrain	BHR								01	MEAT, MEAT PREPARATIONS	1	No Quantity							2261626			0
S3	2000	2000	2000	2	0	2	Export	208	Denmark	DNK	51	Armenia	ARM								01	MEAT, MEAT PREPARATIONS	1	No Quantity							423067			0
S3	2000	2000	2000	2	0	2	Export	208	Denmark	DNK	56	Belgium	BEL								01	MEAT, MEAT PREPARATIONS	1	No Quantity							9604700			0
S3	2000	2000	2000	2	0	2	Export	208	Denmark	DNK	60	Bermuda	BMU								01	MEAT, MEAT PREPARATIONS	1	No Quantity							10335			0
S3	2000	2000	2000	2	0	2	Export	208	Denmark	DNK	70	Bosnia Herzegovina	BIH								01	MEAT, MEAT PREPARATIONS	1	No Quantity							4717235			0
S3	2000	2000	2000	2	0	2	Export	208	Denmark	DNK	76	Brazil	BRA								01	MEAT, MEAT PREPARATIONS	1	No Quantity							45162			0
S3	2000	2000	2000	2	0	2	Export	208	Denmark	DNK	84	Belize	BLZ								01	MEAT, MEAT PREPARATIONS	1	No Quantity							1183383			0
S3	2000	2000	2000	2	0	2	Export	208	Denmark	DNK	96	Brunei Darussalam	BRN								01	MEAT, MEAT PREPARATIONS	1	No Quantity							3351			0
S3	2000	2000	2000	2	0	2	Export	208	Denmark	DNK	100	Bulgaria	BGR								01	MEAT, MEAT PREPARATIONS	1	No Quantity							3659572			0
S3	2000	2000	2000	2	0	2	Export	208	Denmark	DNK	112	Belarus	BLR								01	MEAT, MEAT PREPARATIONS	1	No Quantity							511091			0
S3	2000	2000	2000	2	0	2	Export	208	Denmark	DNK	120	Cameroon	CMR								01	MEAT, MEAT PREPARATIONS	1	No Quantity							14234			0
S3	2000	2000	2000	2	0	2	Export	208	Denmark	DNK	124	Canada	CAN								01	MEAT, MEAT PREPARATIONS	1	No Quantity							16830202			0
S3	2000	2000	2000	2	0	2	Export	208	Denmark	DNK	132	Cabo Verde	CPV								01	MEAT, MEAT PREPARATIONS	1	No Quantity							233392			0
S3	2000	2000	2000	2	0	2	Export	208	Denmark	DNK	152	Chile	CHL								01	MEAT, MEAT PREPARATIONS	1	No Quantity							55066			0
S3	2000	2000	2000	2	0	2	Export	208	Denmark	DNK	156	China	CHN								01	MEAT, MEAT PREPARATIONS	1	No Quantity							7671039			0
S3	2000	2000	2000	2	0	2	Export	208	Denmark	DNK	170	Colombia	COL								01	MEAT, MEAT PREPARATIONS	1	No Quantity							85395			0
S3	2000	2000	2000	2	0	2	Export	208	Denmark	DNK	191	Croatia	HRV								01	MEAT, MEAT PREPARATIONS	1	No Quantity							4816813			0
S3	2000	2000	2000	2	0	2	Export	208	Denmark	DNK	192	Cuba	CUB								01	MEAT, MEAT PREPARATIONS	1	No Quantity							341929			0
S3	2000	2000	2000	2	0	2	Export	208	Denmark	DNK	196	Cyprus	CYP								01	MEAT, MEAT PREPARATIONS	1	No Quantity							1260608			0
S3	2000	2000	2000	2	0	2	Export	208	Denmark	DNK	203	Czechia	CZE								01	MEAT, MEAT PREPARATIONS	1	No Quantity							10396993			0
S3	2000	2000	2000	2	0	2	Export	208	Denmark	DNK	204	Benin	BEN								01	MEAT, MEAT PREPARATIONS	1	No Quantity							613179			0
S3	2000	2000	2000	2	0	2	Export	208	Denmark	DNK	212	Dominica	DMA								01	MEAT, MEAT PREPARATIONS	1	No Quantity							307514			0
S3	2000	2000	2000	2	0	2	Export	208	Denmark	DNK	214	Dominican Rep.	DOM								01	MEAT, MEAT PREPARATIONS	1	No Quantity							11567			0
S3	2000	2000	2000	2	0	2	Export	208	Denmark	DNK	218	Ecuador	ECU								01	MEAT, MEAT PREPARATIONS	1	No Quantity							33808			0
S3	2000	2000	2000	2	0	2	Export	208	Denmark	DNK	226	Equatorial Guinea	GNQ								01	MEAT, MEAT PREPARATIONS	1	No Quantity							219019			0
S3	2000	2000	2000	2	0	2	Export	208	Denmark	DNK	231	Ethiopia	ETH								01	MEAT, MEAT PREPARATIONS	1	No Quantity							13465			0
S3	2000	2000	2000	2	0	2	Export	208	Denmark	DNK	232	Eritrea	ERI								01	MEAT, MEAT PREPARATIONS	1	No Quantity							99002			0
S3	2000	2000	2000	2	0	2	Export	208	Denmark	DNK	233	Estonia	EST								01	MEAT, MEAT PREPARATIONS	1	No Quantity							9291371			0
S3	2000	2000	2000	2	0	2	Export	208	Denmark	DNK	234	Faeroe Isds	FRO								01	MEAT, MEAT PREPARATIONS	1	No Quantity							5267960			0
S3	2000	2000	2000	2	0	2	Export	208	Denmark	DNK	238	Falkland Isds (Malvinas)	FLK								01	MEAT, MEAT PREPARATIONS	1	No Quantity							31747			0
S3	2000	2000	2000	2	0	2	Export	208	Denmark	DNK	246	Finland	FIN								01	MEAT, MEAT PREPARATIONS	1	No Quantity							31644921			0
S3	2000	2000	2000	2	0	2	Export	208	Denmark	DNK	251	France	FRA								01	MEAT, MEAT PREPARATIONS	1	No Quantity							165619739			0
S3	2000	2000	2000	2	0	2	Export	208	Denmark	DNK	258	French Polynesia	PYF								01	MEAT, MEAT PREPARATIONS	1	No Quantity							1422383			0
S3	2000	2000	2000	2	0	2	Export	208	Denmark	DNK	266	Gabon	GAB								01	MEAT, MEAT PREPARATIONS	1	No Quantity							30862			0
S3	2000	2000	2000	2	0	2	Export	208	Denmark	DNK	268	Georgia	GEO								01	MEAT, MEAT PREPARATIONS	1	No Quantity							686363			0
S3	2000	2000	2000	2	0	2	Export	208	Denmark	DNK	270	Gambia	GMB								01	MEAT, MEAT PREPARATIONS	1	No Quantity							16473			0
S3	2000	2000	2000	2	0	2	Export	208	Denmark	DNK	275	State of Palestine	PSE								01	MEAT, MEAT PREPARATIONS	1	No Quantity							37100			0
S3	2000	2000	2000	2	0	2	Export	208	Denmark	DNK	276	Germany	DEU								01	MEAT, MEAT PREPARATIONS	1	No Quantity							439949806			0
S3	2000	2000	2000	2	0	2	Export	208	Denmark	DNK	288	Ghana	GHA								01	MEAT, MEAT PREPARATIONS	1	No Quantity							281715			0
S3	2000	2000	2000	2	0	2	Export	208	Denmark	DNK	292	Gibraltar	GIB								01	MEAT, MEAT PREPARATIONS	1	No Quantity							106164			0
S3	2000	2000	2000	2	0	2	Export	208	Denmark	DNK	300	Greece	GRC								01	MEAT, MEAT PREPARATIONS	1	No Quantity							36397262			0
S3	2000	2000	2000	2	0	2	Export	208	Denmark	DNK	304	Greenland	GRL								01	MEAT, MEAT PREPARATIONS	1	No Quantity							13840404			0
S3	2000	2000	2000	2	0	2	Export	208	Denmark	DNK	308	Grenada	GRD								01	MEAT, MEAT PREPARATIONS	1	No Quantity							458335			0
S3	2000	2000	2000	2	0	2	Export	208	Denmark	DNK	324	Guinea	GIN								01	MEAT, MEAT PREPARATIONS	1	No Quantity							34565			0
S3	2000	2000	2000	2	0	2	Export	208	Denmark	DNK	332	Haiti	HTI								01	MEAT, MEAT PREPARATIONS	1	No Quantity							19192			0
S3	2000	2000	2000	2	0	2	Export	208	Denmark	DNK	340	Honduras	HND								01	MEAT, MEAT PREPARATIONS	1	No Quantity							10121			0
S3	2000	2000	2000	2	0	2	Export	208	Denmark	DNK	344	China, Hong Kong SAR	HKG								01	MEAT, MEAT PREPARATIONS	1	No Quantity							21880535			0
S3	2000	2000	2000	2	0	2	Export	208	Denmark	DNK	348	Hungary	HUN								01	MEAT, MEAT PREPARATIONS	1	No Quantity							6934623			0
S3	2000	2000	2000	2	0	2	Export	208	Denmark	DNK	352	Iceland	ISL								01	MEAT, MEAT PREPARATIONS	1	No Quantity							311388			0
S3	2000	2000	2000	2	0	2	Export	208	Denmark	DNK	360	Indonesia	IDN								01	MEAT, MEAT PREPARATIONS	1	No Quantity							33458			0
S3	2000	2000	2000	2	0	2	Export	208	Denmark	DNK	372	Ireland	IRL								01	MEAT, MEAT PREPARATIONS	1	No Quantity							17379652			0
S3	2000	2000	2000	2	0	2	Export	208	Denmark	DNK	376	Israel	ISR								01	MEAT, MEAT PREPARATIONS	1	No Quantity							24273			0
S3	2000	2000	2000	2	0	2	Export	208	Denmark	DNK	381	Italy	ITA								01	MEAT, MEAT PREPARATIONS	1	No Quantity							256098589			0
S3	2000	2000	2000	2	0	2	Export	208	Denmark	DNK	388	Jamaica	JAM								01	MEAT, MEAT PREPARATIONS	1	No Quantity							49813			0
S3	2000	2000	2000	2	0	2	Export	208	Denmark	DNK	392	Japan	JPN								01	MEAT, MEAT PREPARATIONS	1	No Quantity							707773538			0
S3	2000	2000	2000	2	0	2	Export	208	Denmark	DNK	398	Kazakhstan	KAZ								01	MEAT, MEAT PREPARATIONS	1	No Quantity							4324			0
S3	2000	2000	2000	2	0	2	Export	208	Denmark	DNK	400	Jordan	JOR								01	MEAT, MEAT PREPARATIONS	1	No Quantity							620985			0
S3	2000	2000	2000	2	0	2	Export	208	Denmark	DNK	404	Kenya	KEN								01	MEAT, MEAT PREPARATIONS	1	No Quantity							63208			0
S3	2000	2000	2000	2	0	2	Export	208	Denmark	DNK	408	Dem. People's Rep. of Korea	PRK								01	MEAT, MEAT PREPARATIONS	1	No Quantity							29882			0
S3	2000	2000	2000	2	0	2	Export	208	Denmark	DNK	410	Rep. of Korea	KOR								01	MEAT, MEAT PREPARATIONS	1	No Quantity							29601500			0
S3	2000	2000	2000	2	0	2	Export	208	Denmark	DNK	414	Kuwait	KWT								01	MEAT, MEAT PREPARATIONS	1	No Quantity							4326426			0
S3	2000	2000	2000	2	0	2	Export	208	Denmark	DNK	422	Lebanon	LBN								01	MEAT, MEAT PREPARATIONS	1	No Quantity							3283677			0
S3	2000	2000	2000	2	0	2	Export	208	Denmark	DNK	428	Latvia	LVA								01	MEAT, MEAT PREPARATIONS	1	No Quantity							137280			0
S3	2000	2000	2000	2	0	2	Export	208	Denmark	DNK	430	Liberia	LBR								01	MEAT, MEAT PREPARATIONS	1	No Quantity							866984			0
S3	2000	2000	2000	2	0	2	Export	208	Denmark	DNK	434	Libya	LBY								01	MEAT, MEAT PREPARATIONS	1	No Quantity							523672			0
S3	2000	2000	2000	2	0	2	Export	208	Denmark	DNK	440	Lithuania	LTU								01	MEAT, MEAT PREPARATIONS	1	No Quantity							5073806			0
S3	2000	2000	2000	2	0	2	Export	208	Denmark	DNK	442	Luxembourg	LUX								01	MEAT, MEAT PREPARATIONS	1	No Quantity							71049			0
S3	2000	2000	2000	2	0	2	Export	208	Denmark	DNK	454	Malawi	MWI								01	MEAT, MEAT PREPARATIONS	1	No Quantity							59447			0
S3	2000	2000	2000	2	0	2	Export	208	Denmark	DNK	458	Malaysia	MYS								01	MEAT, MEAT PREPARATIONS	1	No Quantity							15268916			0
S3	2000	2000	2000	2	0	2	Export	208	Denmark	DNK	462	Maldives	MDV								01	MEAT, MEAT PREPARATIONS	1	No Quantity							6392			0
S3	2000	2000	2000	2	0	2	Export	208	Denmark	DNK	470	Malta	MLT								01	MEAT, MEAT PREPARATIONS	1	No Quantity							1915186			0
S3	2000	2000	2000	2	0	2	Export	208	Denmark	DNK	480	Mauritius	MUS								01	MEAT, MEAT PREPARATIONS	1	No Quantity							799279			0
S3	2000	2000	2000	2	0	2	Export	208	Denmark	DNK	484	Mexico	MEX								01	MEAT, MEAT PREPARATIONS	1	No Quantity							7157668			0
S3	2000	2000	2000	2	0	2	Export	208	Denmark	DNK	490	Other Asia, nes									01	MEAT, MEAT PREPARATIONS	1	No Quantity							1213091			0
S3	2000	2000	2000	2	0	2	Export	208	Denmark	DNK	498	Rep. of Moldova	MDA								01	MEAT, MEAT PREPARATIONS	1	No Quantity							112733			0
S3	2000	2000	2000	2	0	2	Export	208	Denmark	DNK	500	Montserrat	MSR								01	MEAT, MEAT PREPARATIONS	1	No Quantity							22190			0
S3	2000	2000	2000	2	0	2	Export	208	Denmark	DNK	504	Morocco	MAR								01	MEAT, MEAT PREPARATIONS	1	No Quantity							252282			0
S3	2000	2000	2000	2	0	2	Export	208	Denmark	DNK	512	Oman	OMN								01	MEAT, MEAT PREPARATIONS	1	No Quantity							2311287			0
S3	2000	2000	2000	2	0	2	Export	208	Denmark	DNK	524	Nepal	NPL								01	MEAT, MEAT PREPARATIONS	1	No Quantity							28428			0
S3	2000	2000	2000	2	0	2	Export	208	Denmark	DNK	528	Netherlands	NLD								01	MEAT, MEAT PREPARATIONS	1	No Quantity							30439960			0
S3	2000	2000	2000	2	0	2	Export	208	Denmark	DNK	530	Neth. Antilles	ANT								01	MEAT, MEAT PREPARATIONS	1	No Quantity							575431			0
S3	2000	2000	2000	2	0	2	Export	208	Denmark	DNK	533	Aruba	ABW								01	MEAT, MEAT PREPARATIONS	1	No Quantity							510576			0
S3	2000	2000	2000	2	0	2	Export	208	Denmark	DNK	540	New Caledonia	NCL								01	MEAT, MEAT PREPARATIONS	1	No Quantity							1997797			0
S3	2000	2000	2000	2	0	2	Export	208	Denmark	DNK	554	New Zealand	NZL								01	MEAT, MEAT PREPARATIONS	1	No Quantity							3594030			0
S3	2000	2000	2000	2	0	2	Export	208	Denmark	DNK	566	Nigeria	NGA								01	MEAT, MEAT PREPARATIONS	1	No Quantity							192315			0
S3	2000	2000	2000	2	0	2	Export	208	Denmark	DNK	577	Other Africa, nes									01	MEAT, MEAT PREPARATIONS	1	No Quantity							291515			0
S3	2000	2000	2000	2	0	2	Export	208	Denmark	DNK	579	Norway	NOR								01	MEAT, MEAT PREPARATIONS	1	No Quantity							4391104			0
S3	2000	2000	2000	2	0	2	Export	208	Denmark	DNK	581	United States Minor Outlying Islands	UMI								01	MEAT, MEAT PREPARATIONS	1	No Quantity							1518460			0
S3	2000	2000	2000	2	0	2	Export	208	Denmark	DNK	583	FS Micronesia	FSM								01	MEAT, MEAT PREPARATIONS	1	No Quantity							24805			0
S3	2000	2000	2000	2	0	2	Export	208	Denmark	DNK	591	Panama	PAN								01	MEAT, MEAT PREPARATIONS	1	No Quantity							2694126			0
S3	2000	2000	2000	2	0	2	Export	208	Denmark	DNK	598	Papua New Guinea	PNG								01	MEAT, MEAT PREPARATIONS	1	No Quantity							1819272			0
S3	2000	2000	2000	2	0	2	Export	208	Denmark	DNK	604	Peru	PER								01	MEAT, MEAT PREPARATIONS	1	No Quantity							256107			0
S3	2000	2000	2000	2	0	2	Export	208	Denmark	DNK	608	Philippines	PHL								01	MEAT, MEAT PREPARATIONS	1	No Quantity							8410786			0
S3	2000	2000	2000	2	0	2	Export	208	Denmark	DNK	616	Poland	POL								01	MEAT, MEAT PREPARATIONS	1	No Quantity							31852694			0
S3	2000	2000	2000	2	0	2	Export	208	Denmark	DNK	620	Portugal	PRT								01	MEAT, MEAT PREPARATIONS	1	No Quantity							13801853			0
S3	2000	2000	2000	2	0	2	Export	208	Denmark	DNK	634	Qatar	QAT								01	MEAT, MEAT PREPARATIONS	1	No Quantity							1475972			0
S3	2000	2000	2000	2	0	2	Export	208	Denmark	DNK	642	Romania	ROU								01	MEAT, MEAT PREPARATIONS	1	No Quantity							383786			0
S3	2000	2000	2000	2	0	2	Export	208	Denmark	DNK	643	Russian Federation	RUS								01	MEAT, MEAT PREPARATIONS	1	No Quantity							128455480			0
S3	2000	2000	2000	2	0	2	Export	208	Denmark	DNK	659	Saint Kitts and Nevis	KNA								01	MEAT, MEAT PREPARATIONS	1	No Quantity							297714			0
S3	2000	2000	2000	2	0	2	Export	208	Denmark	DNK	660	Anguilla	AIA								01	MEAT, MEAT PREPARATIONS	1	No Quantity							32197			0
S3	2000	2000	2000	2	0	2	Export	208	Denmark	DNK	662	Saint Lucia	LCA								01	MEAT, MEAT PREPARATIONS	1	No Quantity							256045			0
S3	2000	2000	2000	2	0	2	Export	208	Denmark	DNK	666	Saint Pierre and Miquelon	SPM								01	MEAT, MEAT PREPARATIONS	1	No Quantity							23302			0
S3	2000	2000	2000	2	0	2	Export	208	Denmark	DNK	670	Saint Vincent and the Grenadines	VCT								01	MEAT, MEAT PREPARATIONS	1	No Quantity							408153			0
S3	2000	2000	2000	2	0	2	Export	208	Denmark	DNK	682	Saudi Arabia	SAU								01	MEAT, MEAT PREPARATIONS	1	No Quantity							1706914			0
S3	2000	2000	2000	2	0	2	Export	208	Denmark	DNK	690	Seychelles	SYC								01	MEAT, MEAT PREPARATIONS	1	No Quantity							885061			0
S3	2000	2000	2000	2	0	2	Export	208	Denmark	DNK	694	Sierra Leone	SLE								01	MEAT, MEAT PREPARATIONS	1	No Quantity							113677			0
S3	2000	2000	2000	2	0	2	Export	208	Denmark	DNK	699	India	IND								01	MEAT, MEAT PREPARATIONS	1	No Quantity							122654			0
S3	2000	2000	2000	2	0	2	Export	208	Denmark	DNK	702	Singapore	SGP								01	MEAT, MEAT PREPARATIONS	1	No Quantity							14931083			0
S3	2000	2000	2000	2	0	2	Export	208	Denmark	DNK	703	Slovakia	SVK								01	MEAT, MEAT PREPARATIONS	1	No Quantity							2329144			0
S3	2000	2000	2000	2	0	2	Export	208	Denmark	DNK	704	Viet Nam	VNM								01	MEAT, MEAT PREPARATIONS	1	No Quantity							284725			0
S3	2000	2000	2000	2	0	2	Export	208	Denmark	DNK	705	Slovenia	SVN								01	MEAT, MEAT PREPARATIONS	1	No Quantity							1021504			0
S3	2000	2000	2000	2	0	2	Export	208	Denmark	DNK	710	South Africa	ZAF								01	MEAT, MEAT PREPARATIONS	1	No Quantity							702473			0
S3	2000	2000	2000	2	0	2	Export	208	Denmark	DNK	724	Spain	ESP								01	MEAT, MEAT PREPARATIONS	1	No Quantity							102977632			0
S3	2000	2000	2000	2	0	2	Export	208	Denmark	DNK	740	Suriname	SUR								01	MEAT, MEAT PREPARATIONS	1	No Quantity							158193			0
S3	2000	2000	2000	2	0	2	Export	208	Denmark	DNK	752	Sweden	SWE								01	MEAT, MEAT PREPARATIONS	1	No Quantity							183454191			0
S3	2000	2000	2000	2	0	2	Export	208	Denmark	DNK	757	Switzerland	CHE								01	MEAT, MEAT PREPARATIONS	1	No Quantity							3771333			0
S3	2000	2000	2000	2	0	2	Export	208	Denmark	DNK	762	Tajikistan	TJK								01	MEAT, MEAT PREPARATIONS	1	No Quantity							2251			0
S3	2000	2000	2000	2	0	2	Export	208	Denmark	DNK	764	Thailand	THA								01	MEAT, MEAT PREPARATIONS	1	No Quantity							39281			0
S3	2000	2000	2000	2	0	2	Export	208	Denmark	DNK	780	Trinidad and Tobago	TTO								01	MEAT, MEAT PREPARATIONS	1	No Quantity							1035			0
S3	2000	2000	2000	2	0	2	Export	208	Denmark	DNK	784	United Arab Emirates	ARE								01	MEAT, MEAT PREPARATIONS	1	No Quantity							25178605			0
S3	2000	2000	2000	2	0	2	Export	208	Denmark	DNK	792	Turkey	TUR								01	MEAT, MEAT PREPARATIONS	1	No Quantity							300956			0
S3	2000	2000	2000	2	0	2	Export	208	Denmark	DNK	804	Ukraine	UKR								01	MEAT, MEAT PREPARATIONS	1	No Quantity							198840			0
S3	2000	2000	2000	2	0	2	Export	208	Denmark	DNK	807	North Macedonia	MKD								01	MEAT, MEAT PREPARATIONS	1	No Quantity							1017035			0
S3	2000	2000	2000	2	0	2	Export	208	Denmark	DNK	818	Egypt	EGY								01	MEAT, MEAT PREPARATIONS	1	No Quantity							470109			0
S3	2000	2000	2000	2	0	2	Export	208	Denmark	DNK	826	United Kingdom	GBR								01	MEAT, MEAT PREPARATIONS	1	No Quantity							639371008			0
S3	2000	2000	2000	2	0	2	Export	208	Denmark	DNK	842	USA	USA								01	MEAT, MEAT PREPARATIONS	1	No Quantity							196067530			0
S3	2000	2000	2000	2	0	2	Export	208	Denmark	DNK	858	Uruguay	URY								01	MEAT, MEAT PREPARATIONS	1	No Quantity							75448			0
S3	2000	2000	2000	2	0	2	Export	208	Denmark	DNK	860	Uzbekistan	UZB								01	MEAT, MEAT PREPARATIONS	1	No Quantity							28416			0
S3	2000	2000	2000	2	0	2	Export	208	Denmark	DNK	862	Venezuela	VEN								01	MEAT, MEAT PREPARATIONS	1	No Quantity							152978			0
S3	2000	2000	2000	2	0	2	Export	208	Denmark	DNK	876	Wallis and Futuna Isds	WLF								01	MEAT, MEAT PREPARATIONS	1	No Quantity							17026			0
S3	2000	2000	2000	2	0	2	Export	208	Denmark	DNK	887	Yemen	YEM								01	MEAT, MEAT PREPARATIONS	1	No Quantity							43084			0
S3	2000	2000	2000	2	0	2	Export	208	Denmark	DNK	891	Serbia and Montenegro	SCG								01	MEAT, MEAT PREPARATIONS	1	No Quantity							218154			0
S3	2000	2000	2000	2	0	2	Export	208	Denmark	DNK	899	Areas, nes									01	MEAT, MEAT PREPARATIONS	1	No Quantity							8944848			0
S3	2000	2000	2000	2	0	2	Export	208	Denmark	DNK	0	World	WLD								02	DAIRY PRODUCTS,BIRD EGGS	1	No Quantity							1328529497			0
S3	2000	2000	2000	2	0	2	Export	208	Denmark	DNK	8	Albania	ALB								02	DAIRY PRODUCTS,BIRD EGGS	1	No Quantity							198453			0
S3	2000	2000	2000	2	0	2	Export	208	Denmark	DNK	20	Andorra	AND								02	DAIRY PRODUCTS,BIRD EGGS	1	No Quantity							103295			0
S3	2000	2000	2000	2	0	2	Export	208	Denmark	DNK	31	Azerbaijan	AZE								02	DAIRY PRODUCTS,BIRD EGGS	1	No Quantity							42980			0
S3	2000	2000	2000	2	0	2	Export	208	Denmark	DNK	32	Argentina	ARG								02	DAIRY PRODUCTS,BIRD EGGS	1	No Quantity							2466233			0
S3	2000	2000	2000	2	0	2	Export	208	Denmark	DNK	36	Australia	AUS								02	DAIRY PRODUCTS,BIRD EGGS	1	No Quantity							6923823			0
S3	2000	2000	2000	2	0	2	Export	208	Denmark	DNK	40	Austria	AUT								02	DAIRY PRODUCTS,BIRD EGGS	1	No Quantity							4346074			0
S3	2000	2000	2000	2	0	2	Export	208	Denmark	DNK	48	Bahrain	BHR								02	DAIRY PRODUCTS,BIRD EGGS	1	No Quantity							3959429			0
S3	2000	2000	2000	2	0	2	Export	208	Denmark	DNK	50	Bangladesh	BGD								02	DAIRY PRODUCTS,BIRD EGGS	1	No Quantity							5891732			0
S3	2000	2000	2000	2	0	2	Export	208	Denmark	DNK	56	Belgium	BEL								02	DAIRY PRODUCTS,BIRD EGGS	1	No Quantity							18055534			0
S3	2000	2000	2000	2	0	2	Export	208	Denmark	DNK	60	Bermuda	BMU								02	DAIRY PRODUCTS,BIRD EGGS	1	No Quantity							26029			0
S3	2000	2000	2000	2	0	2	Export	208	Denmark	DNK	68	Bolivia (Plurinational State of)	BOL								02	DAIRY PRODUCTS,BIRD EGGS	1	No Quantity							7159			0
S3	2000	2000	2000	2	0	2	Export	208	Denmark	DNK	70	Bosnia Herzegovina	BIH								02	DAIRY PRODUCTS,BIRD EGGS	1	No Quantity							2535087			0
S3	2000	2000	2000	2	0	2	Export	208	Denmark	DNK	76	Brazil	BRA								02	DAIRY PRODUCTS,BIRD EGGS	1	No Quantity							14904966			0
S3	2000	2000	2000	2	0	2	Export	208	Denmark	DNK	84	Belize	BLZ								02	DAIRY PRODUCTS,BIRD EGGS	1	No Quantity							656770			0
S3	2000	2000	2000	2	0	2	Export	208	Denmark	DNK	96	Brunei Darussalam	BRN								02	DAIRY PRODUCTS,BIRD EGGS	1	No Quantity							253388			0
S3	2000	2000	2000	2	0	2	Export	208	Denmark	DNK	100	Bulgaria	BGR								02	DAIRY PRODUCTS,BIRD EGGS	1	No Quantity							158175			0
S3	2000	2000	2000	2	0	2	Export	208	Denmark	DNK	108	Burundi	BDI								02	DAIRY PRODUCTS,BIRD EGGS	1	No Quantity							2376			0
S3	2000	2000	2000	2	0	2	Export	208	Denmark	DNK	124	Canada	CAN								02	DAIRY PRODUCTS,BIRD EGGS	1	No Quantity							8302476			0
S3	2000	2000	2000	2	0	2	Export	208	Denmark	DNK	144	Sri Lanka	LKA								02	DAIRY PRODUCTS,BIRD EGGS	1	No Quantity							588874			0
S3	2000	2000	2000	2	0	2	Export	208	Denmark	DNK	152	Chile	CHL								02	DAIRY PRODUCTS,BIRD EGGS	1	No Quantity							367078			0
S3	2000	2000	2000	2	0	2	Export	208	Denmark	DNK	156	China	CHN								02	DAIRY PRODUCTS,BIRD EGGS	1	No Quantity							185786			0
S3	2000	2000	2000	2	0	2	Export	208	Denmark	DNK	188	Costa Rica	CRI								02	DAIRY PRODUCTS,BIRD EGGS	1	No Quantity							51727			0
S3	2000	2000	2000	2	0	2	Export	208	Denmark	DNK	191	Croatia	HRV								02	DAIRY PRODUCTS,BIRD EGGS	1	No Quantity							59109			0
S3	2000	2000	2000	2	0	2	Export	208	Denmark	DNK	196	Cyprus	CYP								02	DAIRY PRODUCTS,BIRD EGGS	1	No Quantity							986158			0
S3	2000	2000	2000	2	0	2	Export	208	Denmark	DNK	203	Czechia	CZE								02	DAIRY PRODUCTS,BIRD EGGS	1	No Quantity							925259			0
S3	2000	2000	2000	2	0	2	Export	208	Denmark	DNK	214	Dominican Rep.	DOM								02	DAIRY PRODUCTS,BIRD EGGS	1	No Quantity							47219178			0
S3	2000	2000	2000	2	0	2	Export	208	Denmark	DNK	222	El Salvador	SLV								02	DAIRY PRODUCTS,BIRD EGGS	1	No Quantity							3427620			0
S3	2000	2000	2000	2	0	2	Export	208	Denmark	DNK	231	Ethiopia	ETH								02	DAIRY PRODUCTS,BIRD EGGS	1	No Quantity							295700			0
S3	2000	2000	2000	2	0	2	Export	208	Denmark	DNK	232	Eritrea	ERI								02	DAIRY PRODUCTS,BIRD EGGS	1	No Quantity							125020			0
S3	2000	2000	2000	2	0	2	Export	208	Denmark	DNK	233	Estonia	EST								02	DAIRY PRODUCTS,BIRD EGGS	1	No Quantity							1292149			0
S3	2000	2000	2000	2	0	2	Export	208	Denmark	DNK	234	Faeroe Isds	FRO								02	DAIRY PRODUCTS,BIRD EGGS	1	No Quantity							2794445			0
S3	2000	2000	2000	2	0	2	Export	208	Denmark	DNK	246	Finland	FIN								02	DAIRY PRODUCTS,BIRD EGGS	1	No Quantity							24891698			0
S3	2000	2000	2000	2	0	2	Export	208	Denmark	DNK	251	France	FRA								02	DAIRY PRODUCTS,BIRD EGGS	1	No Quantity							37154604			0
S3	2000	2000	2000	2	0	2	Export	208	Denmark	DNK	258	French Polynesia	PYF								02	DAIRY PRODUCTS,BIRD EGGS	1	No Quantity							2239			0
S3	2000	2000	2000	2	0	2	Export	208	Denmark	DNK	262	Djibouti	DJI								02	DAIRY PRODUCTS,BIRD EGGS	1	No Quantity							170759			0
S3	2000	2000	2000	2	0	2	Export	208	Denmark	DNK	268	Georgia	GEO								02	DAIRY PRODUCTS,BIRD EGGS	1	No Quantity							2457			0
S3	2000	2000	2000	2	0	2	Export	208	Denmark	DNK	270	Gambia	GMB								02	DAIRY PRODUCTS,BIRD EGGS	1	No Quantity							19498			0
S3	2000	2000	2000	2	0	2	Export	208	Denmark	DNK	275	State of Palestine	PSE								02	DAIRY PRODUCTS,BIRD EGGS	1	No Quantity							21701			0
S3	2000	2000	2000	2	0	2	Export	208	Denmark	DNK	276	Germany	DEU								02	DAIRY PRODUCTS,BIRD EGGS	1	No Quantity							327499938			0
S3	2000	2000	2000	2	0	2	Export	208	Denmark	DNK	288	Ghana	GHA								02	DAIRY PRODUCTS,BIRD EGGS	1	No Quantity							63820			0
S3	2000	2000	2000	2	0	2	Export	208	Denmark	DNK	292	Gibraltar	GIB								02	DAIRY PRODUCTS,BIRD EGGS	1	No Quantity							112191			0
S3	2000	2000	2000	2	0	2	Export	208	Denmark	DNK	300	Greece	GRC								02	DAIRY PRODUCTS,BIRD EGGS	1	No Quantity							41754328			0
S3	2000	2000	2000	2	0	2	Export	208	Denmark	DNK	304	Greenland	GRL								02	DAIRY PRODUCTS,BIRD EGGS	1	No Quantity							8576546			0
S3	2000	2000	2000	2	0	2	Export	208	Denmark	DNK	308	Grenada	GRD								02	DAIRY PRODUCTS,BIRD EGGS	1	No Quantity							199551			0
S3	2000	2000	2000	2	0	2	Export	208	Denmark	DNK	320	Guatemala	GTM								02	DAIRY PRODUCTS,BIRD EGGS	1	No Quantity							647290			0
S3	2000	2000	2000	2	0	2	Export	208	Denmark	DNK	324	Guinea	GIN								02	DAIRY PRODUCTS,BIRD EGGS	1	No Quantity							74940			0
S3	2000	2000	2000	2	0	2	Export	208	Denmark	DNK	328	Guyana	GUY								02	DAIRY PRODUCTS,BIRD EGGS	1	No Quantity							85229			0
S3	2000	2000	2000	2	0	2	Export	208	Denmark	DNK	340	Honduras	HND								02	DAIRY PRODUCTS,BIRD EGGS	1	No Quantity							883991			0
S3	2000	2000	2000	2	0	2	Export	208	Denmark	DNK	344	China, Hong Kong SAR	HKG								02	DAIRY PRODUCTS,BIRD EGGS	1	No Quantity							1407185			0
S3	2000	2000	2000	2	0	2	Export	208	Denmark	DNK	348	Hungary	HUN								02	DAIRY PRODUCTS,BIRD EGGS	1	No Quantity							1119234			0
S3	2000	2000	2000	2	0	2	Export	208	Denmark	DNK	352	Iceland	ISL								02	DAIRY PRODUCTS,BIRD EGGS	1	No Quantity							408690			0
S3	2000	2000	2000	2	0	2	Export	208	Denmark	DNK	360	Indonesia	IDN								02	DAIRY PRODUCTS,BIRD EGGS	1	No Quantity							4063831			0
S3	2000	2000	2000	2	0	2	Export	208	Denmark	DNK	364	Iran	IRN								02	DAIRY PRODUCTS,BIRD EGGS	1	No Quantity							4016158			0
S3	2000	2000	2000	2	0	2	Export	208	Denmark	DNK	372	Ireland	IRL								02	DAIRY PRODUCTS,BIRD EGGS	1	No Quantity							1836884			0
S3	2000	2000	2000	2	0	2	Export	208	Denmark	DNK	376	Israel	ISR								02	DAIRY PRODUCTS,BIRD EGGS	1	No Quantity							2171157			0
S3	2000	2000	2000	2	0	2	Export	208	Denmark	DNK	381	Italy	ITA								02	DAIRY PRODUCTS,BIRD EGGS	1	No Quantity							43466838			0
S3	2000	2000	2000	2	0	2	Export	208	Denmark	DNK	388	Jamaica	JAM								02	DAIRY PRODUCTS,BIRD EGGS	1	No Quantity							154265			0
S3	2000	2000	2000	2	0	2	Export	208	Denmark	DNK	392	Japan	JPN								02	DAIRY PRODUCTS,BIRD EGGS	1	No Quantity							44110720			0
S3	2000	2000	2000	2	0	2	Export	208	Denmark	DNK	398	Kazakhstan	KAZ								02	DAIRY PRODUCTS,BIRD EGGS	1	No Quantity							50356			0
S3	2000	2000	2000	2	0	2	Export	208	Denmark	DNK	400	Jordan	JOR								02	DAIRY PRODUCTS,BIRD EGGS	1	No Quantity							4941823			0
S3	2000	2000	2000	2	0	2	Export	208	Denmark	DNK	410	Rep. of Korea	KOR								02	DAIRY PRODUCTS,BIRD EGGS	1	No Quantity							2519711			0
S3	2000	2000	2000	2	0	2	Export	208	Denmark	DNK	414	Kuwait	KWT								02	DAIRY PRODUCTS,BIRD EGGS	1	No Quantity							8873780			0
S3	2000	2000	2000	2	0	2	Export	208	Denmark	DNK	422	Lebanon	LBN								02	DAIRY PRODUCTS,BIRD EGGS	1	No Quantity							10387524			0
S3	2000	2000	2000	2	0	2	Export	208	Denmark	DNK	430	Liberia	LBR								02	DAIRY PRODUCTS,BIRD EGGS	1	No Quantity							185940			0
S3	2000	2000	2000	2	0	2	Export	208	Denmark	DNK	434	Libya	LBY								02	DAIRY PRODUCTS,BIRD EGGS	1	No Quantity							674164			0
S3	2000	2000	2000	2	0	2	Export	208	Denmark	DNK	440	Lithuania	LTU								02	DAIRY PRODUCTS,BIRD EGGS	1	No Quantity							25445			0
S3	2000	2000	2000	2	0	2	Export	208	Denmark	DNK	442	Luxembourg	LUX								02	DAIRY PRODUCTS,BIRD EGGS	1	No Quantity							25242			0
S3	2000	2000	2000	2	0	2	Export	208	Denmark	DNK	454	Malawi	MWI								02	DAIRY PRODUCTS,BIRD EGGS	1	No Quantity							26362			0
S3	2000	2000	2000	2	0	2	Export	208	Denmark	DNK	458	Malaysia	MYS								02	DAIRY PRODUCTS,BIRD EGGS	1	No Quantity							2252831			0
S3	2000	2000	2000	2	0	2	Export	208	Denmark	DNK	470	Malta	MLT								02	DAIRY PRODUCTS,BIRD EGGS	1	No Quantity							4390723			0
S3	2000	2000	2000	2	0	2	Export	208	Denmark	DNK	478	Mauritania	MRT								02	DAIRY PRODUCTS,BIRD EGGS	1	No Quantity							2520			0
S3	2000	2000	2000	2	0	2	Export	208	Denmark	DNK	484	Mexico	MEX								02	DAIRY PRODUCTS,BIRD EGGS	1	No Quantity							2279490			0
S3	2000	2000	2000	2	0	2	Export	208	Denmark	DNK	490	Other Asia, nes									02	DAIRY PRODUCTS,BIRD EGGS	1	No Quantity							12061895			0
S3	2000	2000	2000	2	0	2	Export	208	Denmark	DNK	500	Montserrat	MSR								02	DAIRY PRODUCTS,BIRD EGGS	1	No Quantity							2162			0
S3	2000	2000	2000	2	0	2	Export	208	Denmark	DNK	504	Morocco	MAR								02	DAIRY PRODUCTS,BIRD EGGS	1	No Quantity							58645			0
S3	2000	2000	2000	2	0	2	Export	208	Denmark	DNK	512	Oman	OMN								02	DAIRY PRODUCTS,BIRD EGGS	1	No Quantity							9823233			0
S3	2000	2000	2000	2	0	2	Export	208	Denmark	DNK	516	Namibia	NAM								02	DAIRY PRODUCTS,BIRD EGGS	1	No Quantity							62750			0
S3	2000	2000	2000	2	0	2	Export	208	Denmark	DNK	528	Netherlands	NLD								02	DAIRY PRODUCTS,BIRD EGGS	1	No Quantity							46534239			0
S3	2000	2000	2000	2	0	2	Export	208	Denmark	DNK	530	Neth. Antilles	ANT								02	DAIRY PRODUCTS,BIRD EGGS	1	No Quantity							21956			0
S3	2000	2000	2000	2	0	2	Export	208	Denmark	DNK	533	Aruba	ABW								02	DAIRY PRODUCTS,BIRD EGGS	1	No Quantity							132600			0
S3	2000	2000	2000	2	0	2	Export	208	Denmark	DNK	540	New Caledonia	NCL								02	DAIRY PRODUCTS,BIRD EGGS	1	No Quantity							8295			0
S3	2000	2000	2000	2	0	2	Export	208	Denmark	DNK	554	New Zealand	NZL								02	DAIRY PRODUCTS,BIRD EGGS	1	No Quantity							393484			0
S3	2000	2000	2000	2	0	2	Export	208	Denmark	DNK	558	Nicaragua	NIC								02	DAIRY PRODUCTS,BIRD EGGS	1	No Quantity							42048			0
S3	2000	2000	2000	2	0	2	Export	208	Denmark	DNK	566	Nigeria	NGA								02	DAIRY PRODUCTS,BIRD EGGS	1	No Quantity							8262324			0
S3	2000	2000	2000	2	0	2	Export	208	Denmark	DNK	579	Norway	NOR								02	DAIRY PRODUCTS,BIRD EGGS	1	No Quantity							13479492			0
S3	2000	2000	2000	2	0	2	Export	208	Denmark	DNK	586	Pakistan	PAK								02	DAIRY PRODUCTS,BIRD EGGS	1	No Quantity							289399			0
S3	2000	2000	2000	2	0	2	Export	208	Denmark	DNK	591	Panama	PAN								02	DAIRY PRODUCTS,BIRD EGGS	1	No Quantity							3036416			0
S3	2000	2000	2000	2	0	2	Export	208	Denmark	DNK	608	Philippines	PHL								02	DAIRY PRODUCTS,BIRD EGGS	1	No Quantity							3913538			0
S3	2000	2000	2000	2	0	2	Export	208	Denmark	DNK	616	Poland	POL								02	DAIRY PRODUCTS,BIRD EGGS	1	No Quantity							1283104			0
S3	2000	2000	2000	2	0	2	Export	208	Denmark	DNK	620	Portugal	PRT								02	DAIRY PRODUCTS,BIRD EGGS	1	No Quantity							4820034			0
S3	2000	2000	2000	2	0	2	Export	208	Denmark	DNK	634	Qatar	QAT								02	DAIRY PRODUCTS,BIRD EGGS	1	No Quantity							2314781			0
S3	2000	2000	2000	2	0	2	Export	208	Denmark	DNK	642	Romania	ROU								02	DAIRY PRODUCTS,BIRD EGGS	1	No Quantity							332463			0
S3	2000	2000	2000	2	0	2	Export	208	Denmark	DNK	643	Russian Federation	RUS								02	DAIRY PRODUCTS,BIRD EGGS	1	No Quantity							1653388			0
S3	2000	2000	2000	2	0	2	Export	208	Denmark	DNK	646	Rwanda	RWA								02	DAIRY PRODUCTS,BIRD EGGS	1	No Quantity							23347			0
S3	2000	2000	2000	2	0	2	Export	208	Denmark	DNK	662	Saint Lucia	LCA								02	DAIRY PRODUCTS,BIRD EGGS	1	No Quantity							68090			0
S3	2000	2000	2000	2	0	2	Export	208	Denmark	DNK	666	Saint Pierre and Miquelon	SPM								02	DAIRY PRODUCTS,BIRD EGGS	1	No Quantity							842			0
S3	2000	2000	2000	2	0	2	Export	208	Denmark	DNK	670	Saint Vincent and the Grenadines	VCT								02	DAIRY PRODUCTS,BIRD EGGS	1	No Quantity							36445			0
S3	2000	2000	2000	2	0	2	Export	208	Denmark	DNK	682	Saudi Arabia	SAU								02	DAIRY PRODUCTS,BIRD EGGS	1	No Quantity							82781399			0
S3	2000	2000	2000	2	0	2	Export	208	Denmark	DNK	686	Senegal	SEN								02	DAIRY PRODUCTS,BIRD EGGS	1	No Quantity							23106			0
S3	2000	2000	2000	2	0	2	Export	208	Denmark	DNK	690	Seychelles	SYC								02	DAIRY PRODUCTS,BIRD EGGS	1	No Quantity							20121			0
S3	2000	2000	2000	2	0	2	Export	208	Denmark	DNK	694	Sierra Leone	SLE								02	DAIRY PRODUCTS,BIRD EGGS	1	No Quantity							16530			0
S3	2000	2000	2000	2	0	2	Export	208	Denmark	DNK	699	India	IND								02	DAIRY PRODUCTS,BIRD EGGS	1	No Quantity							954126			0
S3	2000	2000	2000	2	0	2	Export	208	Denmark	DNK	702	Singapore	SGP								02	DAIRY PRODUCTS,BIRD EGGS	1	No Quantity							2044376			0
S3	2000	2000	2000	2	0	2	Export	208	Denmark	DNK	703	Slovakia	SVK								02	DAIRY PRODUCTS,BIRD EGGS	1	No Quantity							220694			0
S3	2000	2000	2000	2	0	2	Export	208	Denmark	DNK	704	Viet Nam	VNM								02	DAIRY PRODUCTS,BIRD EGGS	1	No Quantity							1417498			0
S3	2000	2000	2000	2	0	2	Export	208	Denmark	DNK	705	Slovenia	SVN								02	DAIRY PRODUCTS,BIRD EGGS	1	No Quantity							274500			0
S3	2000	2000	2000	2	0	2	Export	208	Denmark	DNK	706	Somalia	SOM								02	DAIRY PRODUCTS,BIRD EGGS	1	No Quantity							68723			0
S3	2000	2000	2000	2	0	2	Export	208	Denmark	DNK	710	South Africa	ZAF								02	DAIRY PRODUCTS,BIRD EGGS	1	No Quantity							1403106			0
S3	2000	2000	2000	2	0	2	Export	208	Denmark	DNK	724	Spain	ESP								02	DAIRY PRODUCTS,BIRD EGGS	1	No Quantity							55871005			0
S3	2000	2000	2000	2	0	2	Export	208	Denmark	DNK	752	Sweden	SWE								02	DAIRY PRODUCTS,BIRD EGGS	1	No Quantity							70447545			0
S3	2000	2000	2000	2	0	2	Export	208	Denmark	DNK	757	Switzerland	CHE								02	DAIRY PRODUCTS,BIRD EGGS	1	No Quantity							4436637			0
S3	2000	2000	2000	2	0	2	Export	208	Denmark	DNK	760	Syria	SYR								02	DAIRY PRODUCTS,BIRD EGGS	1	No Quantity							1137827			0
S3	2000	2000	2000	2	0	2	Export	208	Denmark	DNK	764	Thailand	THA								02	DAIRY PRODUCTS,BIRD EGGS	1	No Quantity							3506496			0
S3	2000	2000	2000	2	0	2	Export	208	Denmark	DNK	768	Togo	TGO								02	DAIRY PRODUCTS,BIRD EGGS	1	No Quantity							6397			0
S3	2000	2000	2000	2	0	2	Export	208	Denmark	DNK	784	United Arab Emirates	ARE								02	DAIRY PRODUCTS,BIRD EGGS	1	No Quantity							16310622			0
S3	2000	2000	2000	2	0	2	Export	208	Denmark	DNK	792	Turkey	TUR								02	DAIRY PRODUCTS,BIRD EGGS	1	No Quantity							2050896			0
S3	2000	2000	2000	2	0	2	Export	208	Denmark	DNK	795	Turkmenistan	TKM								02	DAIRY PRODUCTS,BIRD EGGS	1	No Quantity							55404			0
S3	2000	2000	2000	2	0	2	Export	208	Denmark	DNK	804	Ukraine	UKR								02	DAIRY PRODUCTS,BIRD EGGS	1	No Quantity							23348			0
S3	2000	2000	2000	2	0	2	Export	208	Denmark	DNK	807	North Macedonia	MKD								02	DAIRY PRODUCTS,BIRD EGGS	1	No Quantity							222800			0
S3	2000	2000	2000	2	0	2	Export	208	Denmark	DNK	818	Egypt	EGY								02	DAIRY PRODUCTS,BIRD EGGS	1	No Quantity							7990757			0
S3	2000	2000	2000	2	0	2	Export	208	Denmark	DNK	826	United Kingdom	GBR								02	DAIRY PRODUCTS,BIRD EGGS	1	No Quantity							146808079			0
S3	2000	2000	2000	2	0	2	Export	208	Denmark	DNK	842	USA	USA								02	DAIRY PRODUCTS,BIRD EGGS	1	No Quantity							51142846			0
S3	2000	2000	2000	2	0	2	Export	208	Denmark	DNK	858	Uruguay	URY								02	DAIRY PRODUCTS,BIRD EGGS	1	No Quantity							206567			0
S3	2000	2000	2000	2	0	2	Export	208	Denmark	DNK	860	Uzbekistan	UZB								02	DAIRY PRODUCTS,BIRD EGGS	1	No Quantity							7227			0
S3	2000	2000	2000	2	0	2	Export	208	Denmark	DNK	862	Venezuela	VEN								02	DAIRY PRODUCTS,BIRD EGGS	1	No Quantity							15880602			0
S3	2000	2000	2000	2	0	2	Export	208	Denmark	DNK	887	Yemen	YEM								02	DAIRY PRODUCTS,BIRD EGGS	1	No Quantity							14929762			0
S3	2000	2000	2000	2	0	2	Export	208	Denmark	DNK	891	Serbia and Montenegro	SCG								02	DAIRY PRODUCTS,BIRD EGGS	1	No Quantity							354215			0
S3	2000	2000	2000	2	0	2	Export	208	Denmark	DNK	899	Areas, nes									02	DAIRY PRODUCTS,BIRD EGGS	1	No Quantity							30557577			0
S3	2000	2000	2000	2	0	2	Export	208	Denmark	DNK	0	World	WLD								03	FISH,CRUSTACEANS,MOLLUSC	1	No Quantity							1870904566			0
S3	2000	2000	2000	2	0	2	Export	208	Denmark	DNK	8	Albania	ALB								03	FISH,CRUSTACEANS,MOLLUSC	1	No Quantity							22840			0
S3	2000	2000	2000	2	0	2	Export	208	Denmark	DNK	12	Algeria	DZA								03	FISH,CRUSTACEANS,MOLLUSC	1	No Quantity							2859			0
S3	2000	2000	2000	2	0	2	Export	208	Denmark	DNK	20	Andorra	AND								03	FISH,CRUSTACEANS,MOLLUSC	1	No Quantity							8573			0
S3	2000	2000	2000	2	0	2	Export	208	Denmark	DNK	31	Azerbaijan	AZE								03	FISH,CRUSTACEANS,MOLLUSC	1	No Quantity							38960			0
S3	2000	2000	2000	2	0	2	Export	208	Denmark	DNK	32	Argentina	ARG								03	FISH,CRUSTACEANS,MOLLUSC	1	No Quantity							165532			0
S3	2000	2000	2000	2	0	2	Export	208	Denmark	DNK	36	Australia	AUS								03	FISH,CRUSTACEANS,MOLLUSC	1	No Quantity							6864106			0
S3	2000	2000	2000	2	0	2	Export	208	Denmark	DNK	40	Austria	AUT								03	FISH,CRUSTACEANS,MOLLUSC	1	No Quantity							23508823			0
S3	2000	2000	2000	2	0	2	Export	208	Denmark	DNK	48	Bahrain	BHR								03	FISH,CRUSTACEANS,MOLLUSC	1	No Quantity							160642			0
S3	2000	2000	2000	2	0	2	Export	208	Denmark	DNK	51	Armenia	ARM								03	FISH,CRUSTACEANS,MOLLUSC	1	No Quantity							31559			0
S3	2000	2000	2000	2	0	2	Export	208	Denmark	DNK	52	Barbados	BRB								03	FISH,CRUSTACEANS,MOLLUSC	1	No Quantity							23213			0
S3	2000	2000	2000	2	0	2	Export	208	Denmark	DNK	56	Belgium	BEL								03	FISH,CRUSTACEANS,MOLLUSC	1	No Quantity							72155016			0
S3	2000	2000	2000	2	0	2	Export	208	Denmark	DNK	70	Bosnia Herzegovina	BIH								03	FISH,CRUSTACEANS,MOLLUSC	1	No Quantity							1244233			0
S3	2000	2000	2000	2	0	2	Export	208	Denmark	DNK	76	Brazil	BRA								03	FISH,CRUSTACEANS,MOLLUSC	1	No Quantity							619379			0
S3	2000	2000	2000	2	0	2	Export	208	Denmark	DNK	96	Brunei Darussalam	BRN								03	FISH,CRUSTACEANS,MOLLUSC	1	No Quantity							35735			0
S3	2000	2000	2000	2	0	2	Export	208	Denmark	DNK	100	Bulgaria	BGR								03	FISH,CRUSTACEANS,MOLLUSC	1	No Quantity							473218			0
S3	2000	2000	2000	2	0	2	Export	208	Denmark	DNK	112	Belarus	BLR								03	FISH,CRUSTACEANS,MOLLUSC	1	No Quantity							80397			0
S3	2000	2000	2000	2	0	2	Export	208	Denmark	DNK	124	Canada	CAN								03	FISH,CRUSTACEANS,MOLLUSC	1	No Quantity							4140871			0
S3	2000	2000	2000	2	0	2	Export	208	Denmark	DNK	152	Chile	CHL								03	FISH,CRUSTACEANS,MOLLUSC	1	No Quantity							27769			0
S3	2000	2000	2000	2	0	2	Export	208	Denmark	DNK	156	China	CHN								03	FISH,CRUSTACEANS,MOLLUSC	1	No Quantity							54738033			0
S3	2000	2000	2000	2	0	2	Export	208	Denmark	DNK	170	Colombia	COL								03	FISH,CRUSTACEANS,MOLLUSC	1	No Quantity							5413			0
S3	2000	2000	2000	2	0	2	Export	208	Denmark	DNK	191	Croatia	HRV								03	FISH,CRUSTACEANS,MOLLUSC	1	No Quantity							979368			0
S3	2000	2000	2000	2	0	2	Export	208	Denmark	DNK	196	Cyprus	CYP								03	FISH,CRUSTACEANS,MOLLUSC	1	No Quantity							958748			0
S3	2000	2000	2000	2	0	2	Export	208	Denmark	DNK	203	Czechia	CZE								03	FISH,CRUSTACEANS,MOLLUSC	1	No Quantity							6500355			0
S3	2000	2000	2000	2	0	2	Export	208	Denmark	DNK	231	Ethiopia	ETH								03	FISH,CRUSTACEANS,MOLLUSC	1	No Quantity							2292			0
S3	2000	2000	2000	2	0	2	Export	208	Denmark	DNK	232	Eritrea	ERI								03	FISH,CRUSTACEANS,MOLLUSC	1	No Quantity							4484			0
S3	2000	2000	2000	2	0	2	Export	208	Denmark	DNK	233	Estonia	EST								03	FISH,CRUSTACEANS,MOLLUSC	1	No Quantity							723956			0
S3	2000	2000	2000	2	0	2	Export	208	Denmark	DNK	234	Faeroe Isds	FRO								03	FISH,CRUSTACEANS,MOLLUSC	1	No Quantity							1007881			0
S3	2000	2000	2000	2	0	2	Export	208	Denmark	DNK	246	Finland	FIN								03	FISH,CRUSTACEANS,MOLLUSC	1	No Quantity							9611329			0
S3	2000	2000	2000	2	0	2	Export	208	Denmark	DNK	251	France	FRA								03	FISH,CRUSTACEANS,MOLLUSC	1	No Quantity							198521286			0
S3	2000	2000	2000	2	0	2	Export	208	Denmark	DNK	268	Georgia	GEO								03	FISH,CRUSTACEANS,MOLLUSC	1	No Quantity							5574			0
S3	2000	2000	2000	2	0	2	Export	208	Denmark	DNK	276	Germany	DEU								03	FISH,CRUSTACEANS,MOLLUSC	1	No Quantity							467837163			0
S3	2000	2000	2000	2	0	2	Export	208	Denmark	DNK	288	Ghana	GHA								03	FISH,CRUSTACEANS,MOLLUSC	1	No Quantity							6985			0
S3	2000	2000	2000	2	0	2	Export	208	Denmark	DNK	292	Gibraltar	GIB								03	FISH,CRUSTACEANS,MOLLUSC	1	No Quantity							1666			0
S3	2000	2000	2000	2	0	2	Export	208	Denmark	DNK	296	Kiribati	KIR								03	FISH,CRUSTACEANS,MOLLUSC	1	No Quantity							51676			0
S3	2000	2000	2000	2	0	2	Export	208	Denmark	DNK	300	Greece	GRC								03	FISH,CRUSTACEANS,MOLLUSC	1	No Quantity							11845219			0
S3	2000	2000	2000	2	0	2	Export	208	Denmark	DNK	304	Greenland	GRL								03	FISH,CRUSTACEANS,MOLLUSC	1	No Quantity							1472187			0
S3	2000	2000	2000	2	0	2	Export	208	Denmark	DNK	324	Guinea	GIN								03	FISH,CRUSTACEANS,MOLLUSC	1	No Quantity							11983			0
S3	2000	2000	2000	2	0	2	Export	208	Denmark	DNK	344	China, Hong Kong SAR	HKG								03	FISH,CRUSTACEANS,MOLLUSC	1	No Quantity							1613426			0
S3	2000	2000	2000	2	0	2	Export	208	Denmark	DNK	348	Hungary	HUN								03	FISH,CRUSTACEANS,MOLLUSC	1	No Quantity							989933			0
S3	2000	2000	2000	2	0	2	Export	208	Denmark	DNK	352	Iceland	ISL								03	FISH,CRUSTACEANS,MOLLUSC	1	No Quantity							789968			0
S3	2000	2000	2000	2	0	2	Export	208	Denmark	DNK	360	Indonesia	IDN								03	FISH,CRUSTACEANS,MOLLUSC	1	No Quantity							45684			0
S3	2000	2000	2000	2	0	2	Export	208	Denmark	DNK	372	Ireland	IRL								03	FISH,CRUSTACEANS,MOLLUSC	1	No Quantity							10665762			0
S3	2000	2000	2000	2	0	2	Export	208	Denmark	DNK	376	Israel	ISR								03	FISH,CRUSTACEANS,MOLLUSC	1	No Quantity							757949			0
S3	2000	2000	2000	2	0	2	Export	208	Denmark	DNK	381	Italy	ITA								03	FISH,CRUSTACEANS,MOLLUSC	1	No Quantity							215837218			0
S3	2000	2000	2000	2	0	2	Export	208	Denmark	DNK	388	Jamaica	JAM								03	FISH,CRUSTACEANS,MOLLUSC	1	No Quantity							86981			0
S3	2000	2000	2000	2	0	2	Export	208	Denmark	DNK	392	Japan	JPN								03	FISH,CRUSTACEANS,MOLLUSC	1	No Quantity							81697588			0
S3	2000	2000	2000	2	0	2	Export	208	Denmark	DNK	398	Kazakhstan	KAZ								03	FISH,CRUSTACEANS,MOLLUSC	1	No Quantity							8188			0
S3	2000	2000	2000	2	0	2	Export	208	Denmark	DNK	400	Jordan	JOR								03	FISH,CRUSTACEANS,MOLLUSC	1	No Quantity							165163			0
S3	2000	2000	2000	2	0	2	Export	208	Denmark	DNK	408	Dem. People's Rep. of Korea	PRK								03	FISH,CRUSTACEANS,MOLLUSC	1	No Quantity							56798			0
S3	2000	2000	2000	2	0	2	Export	208	Denmark	DNK	410	Rep. of Korea	KOR								03	FISH,CRUSTACEANS,MOLLUSC	1	No Quantity							3301694			0
S3	2000	2000	2000	2	0	2	Export	208	Denmark	DNK	414	Kuwait	KWT								03	FISH,CRUSTACEANS,MOLLUSC	1	No Quantity							105532			0
S3	2000	2000	2000	2	0	2	Export	208	Denmark	DNK	422	Lebanon	LBN								03	FISH,CRUSTACEANS,MOLLUSC	1	No Quantity							268441			0
S3	2000	2000	2000	2	0	2	Export	208	Denmark	DNK	428	Latvia	LVA								03	FISH,CRUSTACEANS,MOLLUSC	1	No Quantity							1167808			0
S3	2000	2000	2000	2	0	2	Export	208	Denmark	DNK	440	Lithuania	LTU								03	FISH,CRUSTACEANS,MOLLUSC	1	No Quantity							1176138			0
S3	2000	2000	2000	2	0	2	Export	208	Denmark	DNK	442	Luxembourg	LUX								03	FISH,CRUSTACEANS,MOLLUSC	1	No Quantity							1231382			0
S3	2000	2000	2000	2	0	2	Export	208	Denmark	DNK	458	Malaysia	MYS								03	FISH,CRUSTACEANS,MOLLUSC	1	No Quantity							253335			0
S3	2000	2000	2000	2	0	2	Export	208	Denmark	DNK	470	Malta	MLT								03	FISH,CRUSTACEANS,MOLLUSC	1	No Quantity							432415			0
S3	2000	2000	2000	2	0	2	Export	208	Denmark	DNK	480	Mauritius	MUS								03	FISH,CRUSTACEANS,MOLLUSC	1	No Quantity							7187			0
S3	2000	2000	2000	2	0	2	Export	208	Denmark	DNK	490	Other Asia, nes									03	FISH,CRUSTACEANS,MOLLUSC	1	No Quantity							18358953			0
S3	2000	2000	2000	2	0	2	Export	208	Denmark	DNK	504	Morocco	MAR								03	FISH,CRUSTACEANS,MOLLUSC	1	No Quantity							26129			0
S3	2000	2000	2000	2	0	2	Export	208	Denmark	DNK	512	Oman	OMN								03	FISH,CRUSTACEANS,MOLLUSC	1	No Quantity							32434			0
S3	2000	2000	2000	2	0	2	Export	208	Denmark	DNK	528	Netherlands	NLD								03	FISH,CRUSTACEANS,MOLLUSC	1	No Quantity							119287198			0
S3	2000	2000	2000	2	0	2	Export	208	Denmark	DNK	530	Neth. Antilles	ANT								03	FISH,CRUSTACEANS,MOLLUSC	1	No Quantity							11296			0
S3	2000	2000	2000	2	0	2	Export	208	Denmark	DNK	540	New Caledonia	NCL								03	FISH,CRUSTACEANS,MOLLUSC	1	No Quantity							64873			0
S3	2000	2000	2000	2	0	2	Export	208	Denmark	DNK	554	New Zealand	NZL								03	FISH,CRUSTACEANS,MOLLUSC	1	No Quantity							132163			0
S3	2000	2000	2000	2	0	2	Export	208	Denmark	DNK	558	Nicaragua	NIC								03	FISH,CRUSTACEANS,MOLLUSC	1	No Quantity							68670			0
S3	2000	2000	2000	2	0	2	Export	208	Denmark	DNK	566	Nigeria	NGA								03	FISH,CRUSTACEANS,MOLLUSC	1	No Quantity							56638			0
S3	2000	2000	2000	2	0	2	Export	208	Denmark	DNK	579	Norway	NOR								03	FISH,CRUSTACEANS,MOLLUSC	1	No Quantity							44054436			0
S3	2000	2000	2000	2	0	2	Export	208	Denmark	DNK	600	Paraguay	PRY								03	FISH,CRUSTACEANS,MOLLUSC	1	No Quantity							6823			0
S3	2000	2000	2000	2	0	2	Export	208	Denmark	DNK	608	Philippines	PHL								03	FISH,CRUSTACEANS,MOLLUSC	1	No Quantity							426495			0
S3	2000	2000	2000	2	0	2	Export	208	Denmark	DNK	616	Poland	POL								03	FISH,CRUSTACEANS,MOLLUSC	1	No Quantity							13139641			0
S3	2000	2000	2000	2	0	2	Export	208	Denmark	DNK	620	Portugal	PRT								03	FISH,CRUSTACEANS,MOLLUSC	1	No Quantity							7213265			0
S3	2000	2000	2000	2	0	2	Export	208	Denmark	DNK	634	Qatar	QAT								03	FISH,CRUSTACEANS,MOLLUSC	1	No Quantity							23932			0
S3	2000	2000	2000	2	0	2	Export	208	Denmark	DNK	642	Romania	ROU								03	FISH,CRUSTACEANS,MOLLUSC	1	No Quantity							1381270			0
S3	2000	2000	2000	2	0	2	Export	208	Denmark	DNK	643	Russian Federation	RUS								03	FISH,CRUSTACEANS,MOLLUSC	1	No Quantity							23423055			0
S3	2000	2000	2000	2	0	2	Export	208	Denmark	DNK	662	Saint Lucia	LCA								03	FISH,CRUSTACEANS,MOLLUSC	1	No Quantity							8717			0
S3	2000	2000	2000	2	0	2	Export	208	Denmark	DNK	666	Saint Pierre and Miquelon	SPM								03	FISH,CRUSTACEANS,MOLLUSC	1	No Quantity							827			0
S3	2000	2000	2000	2	0	2	Export	208	Denmark	DNK	670	Saint Vincent and the Grenadines	VCT								03	FISH,CRUSTACEANS,MOLLUSC	1	No Quantity							3068			0
S3	2000	2000	2000	2	0	2	Export	208	Denmark	DNK	682	Saudi Arabia	SAU								03	FISH,CRUSTACEANS,MOLLUSC	1	No Quantity							191772			0
S3	2000	2000	2000	2	0	2	Export	208	Denmark	DNK	699	India	IND								03	FISH,CRUSTACEANS,MOLLUSC	1	No Quantity							23682			0
S3	2000	2000	2000	2	0	2	Export	208	Denmark	DNK	702	Singapore	SGP								03	FISH,CRUSTACEANS,MOLLUSC	1	No Quantity							297113			0
S3	2000	2000	2000	2	0	2	Export	208	Denmark	DNK	703	Slovakia	SVK								03	FISH,CRUSTACEANS,MOLLUSC	1	No Quantity							803258			0
S3	2000	2000	2000	2	0	2	Export	208	Denmark	DNK	705	Slovenia	SVN								03	FISH,CRUSTACEANS,MOLLUSC	1	No Quantity							475059			0
S3	2000	2000	2000	2	0	2	Export	208	Denmark	DNK	710	South Africa	ZAF								03	FISH,CRUSTACEANS,MOLLUSC	1	No Quantity							242337			0
S3	2000	2000	2000	2	0	2	Export	208	Denmark	DNK	724	Spain	ESP								03	FISH,CRUSTACEANS,MOLLUSC	1	No Quantity							98293676			0
S3	2000	2000	2000	2	0	2	Export	208	Denmark	DNK	748	Swaziland	SWZ								03	FISH,CRUSTACEANS,MOLLUSC	1	No Quantity							179451			0
S3	2000	2000	2000	2	0	2	Export	208	Denmark	DNK	752	Sweden	SWE								03	FISH,CRUSTACEANS,MOLLUSC	1	No Quantity							136977843			0
S3	2000	2000	2000	2	0	2	Export	208	Denmark	DNK	757	Switzerland	CHE								03	FISH,CRUSTACEANS,MOLLUSC	1	No Quantity							44280959			0
S3	2000	2000	2000	2	0	2	Export	208	Denmark	DNK	764	Thailand	THA								03	FISH,CRUSTACEANS,MOLLUSC	1	No Quantity							8129031			0
S3	2000	2000	2000	2	0	2	Export	208	Denmark	DNK	768	Togo	TGO								03	FISH,CRUSTACEANS,MOLLUSC	1	No Quantity							17719			0
S3	2000	2000	2000	2	0	2	Export	208	Denmark	DNK	784	United Arab Emirates	ARE								03	FISH,CRUSTACEANS,MOLLUSC	1	No Quantity							912850			0
S3	2000	2000	2000	2	0	2	Export	208	Denmark	DNK	788	Tunisia	TUN								03	FISH,CRUSTACEANS,MOLLUSC	1	No Quantity							2320			0
S3	2000	2000	2000	2	0	2	Export	208	Denmark	DNK	792	Turkey	TUR								03	FISH,CRUSTACEANS,MOLLUSC	1	No Quantity							385394			0
S3	2000	2000	2000	2	0	2	Export	208	Denmark	DNK	804	Ukraine	UKR								03	FISH,CRUSTACEANS,MOLLUSC	1	No Quantity							780379			0
S3	2000	2000	2000	2	0	2	Export	208	Denmark	DNK	807	North Macedonia	MKD								03	FISH,CRUSTACEANS,MOLLUSC	1	No Quantity							73949			0
S3	2000	2000	2000	2	0	2	Export	208	Denmark	DNK	818	Egypt	EGY								03	FISH,CRUSTACEANS,MOLLUSC	1	No Quantity							34595			0
S3	2000	2000	2000	2	0	2	Export	208	Denmark	DNK	826	United Kingdom	GBR								03	FISH,CRUSTACEANS,MOLLUSC	1	No Quantity							141360997			0
S3	2000	2000	2000	2	0	2	Export	208	Denmark	DNK	842	USA	USA								03	FISH,CRUSTACEANS,MOLLUSC	1	No Quantity							24824117			0
S3	2000	2000	2000	2	0	2	Export	208	Denmark	DNK	858	Uruguay	URY								03	FISH,CRUSTACEANS,MOLLUSC	1	No Quantity							106033			0
S3	2000	2000	2000	2	0	2	Export	208	Denmark	DNK	860	Uzbekistan	UZB								03	FISH,CRUSTACEANS,MOLLUSC	1	No Quantity							95827			0
S3	2000	2000	2000	2	0	2	Export	208	Denmark	DNK	887	Yemen	YEM								03	FISH,CRUSTACEANS,MOLLUSC	1	No Quantity							11157			0
S3	2000	2000	2000	2	0	2	Export	208	Denmark	DNK	891	Serbia and Montenegro	SCG								03	FISH,CRUSTACEANS,MOLLUSC	1	No Quantity							49679			0
S3	2000	2000	2000	2	0	2	Export	208	Denmark	DNK	899	Areas, nes									03	FISH,CRUSTACEANS,MOLLUSC	1	No Quantity							87575			0
S3	2000	2000	2000	2	0	2	Export	208	Denmark	DNK	0	World	WLD								04	CEREALS,CEREAL PREPRTNS.	1	No Quantity							618091354			0
S3	2000	2000	2000	2	0	2	Export	208	Denmark	DNK	4	Afghanistan	AFG								04	CEREALS,CEREAL PREPRTNS.	1	No Quantity							38480			0
S3	2000	2000	2000	2	0	2	Export	208	Denmark	DNK	20	Andorra	AND								04	CEREALS,CEREAL PREPRTNS.	1	No Quantity							268389			0
S3	2000	2000	2000	2	0	2	Export	208	Denmark	DNK	24	Angola	AGO								04	CEREALS,CEREAL PREPRTNS.	1	No Quantity							115663			0
S3	2000	2000	2000	2	0	2	Export	208	Denmark	DNK	31	Azerbaijan	AZE								04	CEREALS,CEREAL PREPRTNS.	1	No Quantity							7714			0
S3	2000	2000	2000	2	0	2	Export	208	Denmark	DNK	32	Argentina	ARG								04	CEREALS,CEREAL PREPRTNS.	1	No Quantity							631901			0
S3	2000	2000	2000	2	0	2	Export	208	Denmark	DNK	36	Australia	AUS								04	CEREALS,CEREAL PREPRTNS.	1	No Quantity							3208509			0
S3	2000	2000	2000	2	0	2	Export	208	Denmark	DNK	40	Austria	AUT								04	CEREALS,CEREAL PREPRTNS.	1	No Quantity							2663554			0
S3	2000	2000	2000	2	0	2	Export	208	Denmark	DNK	44	Bahamas	BHS								04	CEREALS,CEREAL PREPRTNS.	1	No Quantity							7856			0
S3	2000	2000	2000	2	0	2	Export	208	Denmark	DNK	48	Bahrain	BHR								04	CEREALS,CEREAL PREPRTNS.	1	No Quantity							123788			0
S3	2000	2000	2000	2	0	2	Export	208	Denmark	DNK	51	Armenia	ARM								04	CEREALS,CEREAL PREPRTNS.	1	No Quantity							69955			0
S3	2000	2000	2000	2	0	2	Export	208	Denmark	DNK	52	Barbados	BRB								04	CEREALS,CEREAL PREPRTNS.	1	No Quantity							84207			0
S3	2000	2000	2000	2	0	2	Export	208	Denmark	DNK	56	Belgium	BEL								04	CEREALS,CEREAL PREPRTNS.	1	No Quantity							10456702			0
S3	2000	2000	2000	2	0	2	Export	208	Denmark	DNK	60	Bermuda	BMU								04	CEREALS,CEREAL PREPRTNS.	1	No Quantity							4067			0
S3	2000	2000	2000	2	0	2	Export	208	Denmark	DNK	70	Bosnia Herzegovina	BIH								04	CEREALS,CEREAL PREPRTNS.	1	No Quantity							1082859			0
S3	2000	2000	2000	2	0	2	Export	208	Denmark	DNK	76	Brazil	BRA								04	CEREALS,CEREAL PREPRTNS.	1	No Quantity							467756			0
S3	2000	2000	2000	2	0	2	Export	208	Denmark	DNK	84	Belize	BLZ								04	CEREALS,CEREAL PREPRTNS.	1	No Quantity							84597			0
S3	2000	2000	2000	2	0	2	Export	208	Denmark	DNK	90	Solomon Isds	SLB								04	CEREALS,CEREAL PREPRTNS.	1	No Quantity							3096			0
S3	2000	2000	2000	2	0	2	Export	208	Denmark	DNK	96	Brunei Darussalam	BRN								04	CEREALS,CEREAL PREPRTNS.	1	No Quantity							22133			0
S3	2000	2000	2000	2	0	2	Export	208	Denmark	DNK	100	Bulgaria	BGR								04	CEREALS,CEREAL PREPRTNS.	1	No Quantity							75851			0
S3	2000	2000	2000	2	0	2	Export	208	Denmark	DNK	112	Belarus	BLR								04	CEREALS,CEREAL PREPRTNS.	1	No Quantity							15590598			0
S3	2000	2000	2000	2	0	2	Export	208	Denmark	DNK	120	Cameroon	CMR								04	CEREALS,CEREAL PREPRTNS.	1	No Quantity							96366			0
S3	2000	2000	2000	2	0	2	Export	208	Denmark	DNK	124	Canada	CAN								04	CEREALS,CEREAL PREPRTNS.	1	No Quantity							4378731			0
S3	2000	2000	2000	2	0	2	Export	208	Denmark	DNK	144	Sri Lanka	LKA								04	CEREALS,CEREAL PREPRTNS.	1	No Quantity							548343			0
S3	2000	2000	2000	2	0	2	Export	208	Denmark	DNK	152	Chile	CHL								04	CEREALS,CEREAL PREPRTNS.	1	No Quantity							9562567			0
S3	2000	2000	2000	2	0	2	Export	208	Denmark	DNK	156	China	CHN								04	CEREALS,CEREAL PREPRTNS.	1	No Quantity							4437503			0
S3	2000	2000	2000	2	0	2	Export	208	Denmark	DNK	170	Colombia	COL								04	CEREALS,CEREAL PREPRTNS.	1	No Quantity							10247205			0
S3	2000	2000	2000	2	0	2	Export	208	Denmark	DNK	178	Congo	COG								04	CEREALS,CEREAL PREPRTNS.	1	No Quantity							36417			0
S3	2000	2000	2000	2	0	2	Export	208	Denmark	DNK	188	Costa Rica	CRI								04	CEREALS,CEREAL PREPRTNS.	1	No Quantity							189842			0
S3	2000	2000	2000	2	0	2	Export	208	Denmark	DNK	191	Croatia	HRV								04	CEREALS,CEREAL PREPRTNS.	1	No Quantity							16409			0
S3	2000	2000	2000	2	0	2	Export	208	Denmark	DNK	196	Cyprus	CYP								04	CEREALS,CEREAL PREPRTNS.	1	No Quantity							106706			0
S3	2000	2000	2000	2	0	2	Export	208	Denmark	DNK	203	Czechia	CZE								04	CEREALS,CEREAL PREPRTNS.	1	No Quantity							1198381			0
S3	2000	2000	2000	2	0	2	Export	208	Denmark	DNK	204	Benin	BEN								04	CEREALS,CEREAL PREPRTNS.	1	No Quantity							85124			0
S3	2000	2000	2000	2	0	2	Export	208	Denmark	DNK	212	Dominica	DMA								04	CEREALS,CEREAL PREPRTNS.	1	No Quantity							11389			0
S3	2000	2000	2000	2	0	2	Export	208	Denmark	DNK	214	Dominican Rep.	DOM								04	CEREALS,CEREAL PREPRTNS.	1	No Quantity							629187			0
S3	2000	2000	2000	2	0	2	Export	208	Denmark	DNK	218	Ecuador	ECU								04	CEREALS,CEREAL PREPRTNS.	1	No Quantity							66820			0
S3	2000	2000	2000	2	0	2	Export	208	Denmark	DNK	222	El Salvador	SLV								04	CEREALS,CEREAL PREPRTNS.	1	No Quantity							26353			0
S3	2000	2000	2000	2	0	2	Export	208	Denmark	DNK	231	Ethiopia	ETH								04	CEREALS,CEREAL PREPRTNS.	1	No Quantity							672837			0
S3	2000	2000	2000	2	0	2	Export	208	Denmark	DNK	232	Eritrea	ERI								04	CEREALS,CEREAL PREPRTNS.	1	No Quantity							154800			0
S3	2000	2000	2000	2	0	2	Export	208	Denmark	DNK	233	Estonia	EST								04	CEREALS,CEREAL PREPRTNS.	1	No Quantity							7342144			0
S3	2000	2000	2000	2	0	2	Export	208	Denmark	DNK	234	Faeroe Isds	FRO								04	CEREALS,CEREAL PREPRTNS.	1	No Quantity							2626468			0
S3	2000	2000	2000	2	0	2	Export	208	Denmark	DNK	246	Finland	FIN								04	CEREALS,CEREAL PREPRTNS.	1	No Quantity							15560847			0
S3	2000	2000	2000	2	0	2	Export	208	Denmark	DNK	251	France	FRA								04	CEREALS,CEREAL PREPRTNS.	1	No Quantity							19092873			0
S3	2000	2000	2000	2	0	2	Export	208	Denmark	DNK	258	French Polynesia	PYF								04	CEREALS,CEREAL PREPRTNS.	1	No Quantity							73100			0
S3	2000	2000	2000	2	0	2	Export	208	Denmark	DNK	262	Djibouti	DJI								04	CEREALS,CEREAL PREPRTNS.	1	No Quantity							11445			0
S3	2000	2000	2000	2	0	2	Export	208	Denmark	DNK	266	Gabon	GAB								04	CEREALS,CEREAL PREPRTNS.	1	No Quantity							1161			0
S3	2000	2000	2000	2	0	2	Export	208	Denmark	DNK	268	Georgia	GEO								04	CEREALS,CEREAL PREPRTNS.	1	No Quantity							33191			0
S3	2000	2000	2000	2	0	2	Export	208	Denmark	DNK	270	Gambia	GMB								04	CEREALS,CEREAL PREPRTNS.	1	No Quantity							59984			0
S3	2000	2000	2000	2	0	2	Export	208	Denmark	DNK	276	Germany	DEU								04	CEREALS,CEREAL PREPRTNS.	1	No Quantity							140394777			0
S3	2000	2000	2000	2	0	2	Export	208	Denmark	DNK	288	Ghana	GHA								04	CEREALS,CEREAL PREPRTNS.	1	No Quantity							162705			0
S3	2000	2000	2000	2	0	2	Export	208	Denmark	DNK	300	Greece	GRC								04	CEREALS,CEREAL PREPRTNS.	1	No Quantity							3209949			0
S3	2000	2000	2000	2	0	2	Export	208	Denmark	DNK	304	Greenland	GRL								04	CEREALS,CEREAL PREPRTNS.	1	No Quantity							5004213			0
S3	2000	2000	2000	2	0	2	Export	208	Denmark	DNK	308	Grenada	GRD								04	CEREALS,CEREAL PREPRTNS.	1	No Quantity							13144			0
S3	2000	2000	2000	2	0	2	Export	208	Denmark	DNK	320	Guatemala	GTM								04	CEREALS,CEREAL PREPRTNS.	1	No Quantity							143864			0
S3	2000	2000	2000	2	0	2	Export	208	Denmark	DNK	324	Guinea	GIN								04	CEREALS,CEREAL PREPRTNS.	1	No Quantity							12527			0
S3	2000	2000	2000	2	0	2	Export	208	Denmark	DNK	328	Guyana	GUY								04	CEREALS,CEREAL PREPRTNS.	1	No Quantity							33675			0
S3	2000	2000	2000	2	0	2	Export	208	Denmark	DNK	332	Haiti	HTI								04	CEREALS,CEREAL PREPRTNS.	1	No Quantity							372408			0
S3	2000	2000	2000	2	0	2	Export	208	Denmark	DNK	340	Honduras	HND								04	CEREALS,CEREAL PREPRTNS.	1	No Quantity							34550			0
S3	2000	2000	2000	2	0	2	Export	208	Denmark	DNK	344	China, Hong Kong SAR	HKG								04	CEREALS,CEREAL PREPRTNS.	1	No Quantity							15454432			0
S3	2000	2000	2000	2	0	2	Export	208	Denmark	DNK	348	Hungary	HUN								04	CEREALS,CEREAL PREPRTNS.	1	No Quantity							407274			0
S3	2000	2000	2000	2	0	2	Export	208	Denmark	DNK	352	Iceland	ISL								04	CEREALS,CEREAL PREPRTNS.	1	No Quantity							3555394			0
S3	2000	2000	2000	2	0	2	Export	208	Denmark	DNK	364	Iran	IRN								04	CEREALS,CEREAL PREPRTNS.	1	No Quantity							6506275			0
S3	2000	2000	2000	2	0	2	Export	208	Denmark	DNK	368	Iraq	IRQ								04	CEREALS,CEREAL PREPRTNS.	1	No Quantity							26359			0
S3	2000	2000	2000	2	0	2	Export	208	Denmark	DNK	372	Ireland	IRL								04	CEREALS,CEREAL PREPRTNS.	1	No Quantity							1453309			0
S3	2000	2000	2000	2	0	2	Export	208	Denmark	DNK	376	Israel	ISR								04	CEREALS,CEREAL PREPRTNS.	1	No Quantity							1049342			0
S3	2000	2000	2000	2	0	2	Export	208	Denmark	DNK	381	Italy	ITA								04	CEREALS,CEREAL PREPRTNS.	1	No Quantity							11334896			0
S3	2000	2000	2000	2	0	2	Export	208	Denmark	DNK	384	Côte d'Ivoire	CIV								04	CEREALS,CEREAL PREPRTNS.	1	No Quantity							84047			0
S3	2000	2000	2000	2	0	2	Export	208	Denmark	DNK	388	Jamaica	JAM								04	CEREALS,CEREAL PREPRTNS.	1	No Quantity							56049			0
S3	2000	2000	2000	2	0	2	Export	208	Denmark	DNK	392	Japan	JPN								04	CEREALS,CEREAL PREPRTNS.	1	No Quantity							8986950			0
S3	2000	2000	2000	2	0	2	Export	208	Denmark	DNK	398	Kazakhstan	KAZ								04	CEREALS,CEREAL PREPRTNS.	1	No Quantity							54600			0
S3	2000	2000	2000	2	0	2	Export	208	Denmark	DNK	400	Jordan	JOR								04	CEREALS,CEREAL PREPRTNS.	1	No Quantity							12877			0
S3	2000	2000	2000	2	0	2	Export	208	Denmark	DNK	404	Kenya	KEN								04	CEREALS,CEREAL PREPRTNS.	1	No Quantity							763193			0
S3	2000	2000	2000	2	0	2	Export	208	Denmark	DNK	410	Rep. of Korea	KOR								04	CEREALS,CEREAL PREPRTNS.	1	No Quantity							1456631			0
S3	2000	2000	2000	2	0	2	Export	208	Denmark	DNK	414	Kuwait	KWT								04	CEREALS,CEREAL PREPRTNS.	1	No Quantity							146016			0
S3	2000	2000	2000	2	0	2	Export	208	Denmark	DNK	422	Lebanon	LBN								04	CEREALS,CEREAL PREPRTNS.	1	No Quantity							201363			0
S3	2000	2000	2000	2	0	2	Export	208	Denmark	DNK	428	Latvia	LVA								04	CEREALS,CEREAL PREPRTNS.	1	No Quantity							4012718			0
S3	2000	2000	2000	2	0	2	Export	208	Denmark	DNK	430	Liberia	LBR								04	CEREALS,CEREAL PREPRTNS.	1	No Quantity							79309			0
S3	2000	2000	2000	2	0	2	Export	208	Denmark	DNK	434	Libya	LBY								04	CEREALS,CEREAL PREPRTNS.	1	No Quantity							9583			0
S3	2000	2000	2000	2	0	2	Export	208	Denmark	DNK	440	Lithuania	LTU								04	CEREALS,CEREAL PREPRTNS.	1	No Quantity							7529845			0
S3	2000	2000	2000	2	0	2	Export	208	Denmark	DNK	442	Luxembourg	LUX								04	CEREALS,CEREAL PREPRTNS.	1	No Quantity							289904			0
S3	2000	2000	2000	2	0	2	Export	208	Denmark	DNK	458	Malaysia	MYS								04	CEREALS,CEREAL PREPRTNS.	1	No Quantity							1637151			0
S3	2000	2000	2000	2	0	2	Export	208	Denmark	DNK	466	Mali	MLI								04	CEREALS,CEREAL PREPRTNS.	1	No Quantity							1006			0
S3	2000	2000	2000	2	0	2	Export	208	Denmark	DNK	470	Malta	MLT								04	CEREALS,CEREAL PREPRTNS.	1	No Quantity							189874			0
S3	2000	2000	2000	2	0	2	Export	208	Denmark	DNK	478	Mauritania	MRT								04	CEREALS,CEREAL PREPRTNS.	1	No Quantity							1238			0
S3	2000	2000	2000	2	0	2	Export	208	Denmark	DNK	480	Mauritius	MUS								04	CEREALS,CEREAL PREPRTNS.	1	No Quantity							76611			0
S3	2000	2000	2000	2	0	2	Export	208	Denmark	DNK	484	Mexico	MEX								04	CEREALS,CEREAL PREPRTNS.	1	No Quantity							2774750			0
S3	2000	2000	2000	2	0	2	Export	208	Denmark	DNK	490	Other Asia, nes									04	CEREALS,CEREAL PREPRTNS.	1	No Quantity							351683			0
S3	2000	2000	2000	2	0	2	Export	208	Denmark	DNK	496	Mongolia	MNG								04	CEREALS,CEREAL PREPRTNS.	1	No Quantity							27547			0
S3	2000	2000	2000	2	0	2	Export	208	Denmark	DNK	504	Morocco	MAR								04	CEREALS,CEREAL PREPRTNS.	1	No Quantity							3850810			0
S3	2000	2000	2000	2	0	2	Export	208	Denmark	DNK	508	Mozambique	MOZ								04	CEREALS,CEREAL PREPRTNS.	1	No Quantity							40585			0
S3	2000	2000	2000	2	0	2	Export	208	Denmark	DNK	512	Oman	OMN								04	CEREALS,CEREAL PREPRTNS.	1	No Quantity							279016			0
S3	2000	2000	2000	2	0	2	Export	208	Denmark	DNK	524	Nepal	NPL								04	CEREALS,CEREAL PREPRTNS.	1	No Quantity							29855			0
S3	2000	2000	2000	2	0	2	Export	208	Denmark	DNK	528	Netherlands	NLD								04	CEREALS,CEREAL PREPRTNS.	1	No Quantity							18859137			0
S3	2000	2000	2000	2	0	2	Export	208	Denmark	DNK	530	Neth. Antilles	ANT								04	CEREALS,CEREAL PREPRTNS.	1	No Quantity							72681			0
S3	2000	2000	2000	2	0	2	Export	208	Denmark	DNK	533	Aruba	ABW								04	CEREALS,CEREAL PREPRTNS.	1	No Quantity							70367			0
S3	2000	2000	2000	2	0	2	Export	208	Denmark	DNK	540	New Caledonia	NCL								04	CEREALS,CEREAL PREPRTNS.	1	No Quantity							56892			0
S3	2000	2000	2000	2	0	2	Export	208	Denmark	DNK	554	New Zealand	NZL								04	CEREALS,CEREAL PREPRTNS.	1	No Quantity							432371			0
S3	2000	2000	2000	2	0	2	Export	208	Denmark	DNK	566	Nigeria	NGA								04	CEREALS,CEREAL PREPRTNS.	1	No Quantity							458524			0
S3	2000	2000	2000	2	0	2	Export	208	Denmark	DNK	579	Norway	NOR								04	CEREALS,CEREAL PREPRTNS.	1	No Quantity							41236854			0
S3	2000	2000	2000	2	0	2	Export	208	Denmark	DNK	586	Pakistan	PAK								04	CEREALS,CEREAL PREPRTNS.	1	No Quantity							7229			0
S3	2000	2000	2000	2	0	2	Export	208	Denmark	DNK	591	Panama	PAN								04	CEREALS,CEREAL PREPRTNS.	1	No Quantity							659838			0
S3	2000	2000	2000	2	0	2	Export	208	Denmark	DNK	600	Paraguay	PRY								04	CEREALS,CEREAL PREPRTNS.	1	No Quantity							64499			0
S3	2000	2000	2000	2	0	2	Export	208	Denmark	DNK	604	Peru	PER								04	CEREALS,CEREAL PREPRTNS.	1	No Quantity							2734116			0
S3	2000	2000	2000	2	0	2	Export	208	Denmark	DNK	608	Philippines	PHL								04	CEREALS,CEREAL PREPRTNS.	1	No Quantity							903325			0
S3	2000	2000	2000	2	0	2	Export	208	Denmark	DNK	616	Poland	POL								04	CEREALS,CEREAL PREPRTNS.	1	No Quantity							17236454			0
S3	2000	2000	2000	2	0	2	Export	208	Denmark	DNK	620	Portugal	PRT								04	CEREALS,CEREAL PREPRTNS.	1	No Quantity							2586820			0
S3	2000	2000	2000	2	0	2	Export	208	Denmark	DNK	634	Qatar	QAT								04	CEREALS,CEREAL PREPRTNS.	1	No Quantity							123697			0
S3	2000	2000	2000	2	0	2	Export	208	Denmark	DNK	642	Romania	ROU								04	CEREALS,CEREAL PREPRTNS.	1	No Quantity							125662			0
S3	2000	2000	2000	2	0	2	Export	208	Denmark	DNK	643	Russian Federation	RUS								04	CEREALS,CEREAL PREPRTNS.	1	No Quantity							19905220			0
S3	2000	2000	2000	2	0	2	Export	208	Denmark	DNK	662	Saint Lucia	LCA								04	CEREALS,CEREAL PREPRTNS.	1	No Quantity							101538			0
S3	2000	2000	2000	2	0	2	Export	208	Denmark	DNK	666	Saint Pierre and Miquelon	SPM								04	CEREALS,CEREAL PREPRTNS.	1	No Quantity							56771			0
S3	2000	2000	2000	2	0	2	Export	208	Denmark	DNK	670	Saint Vincent and the Grenadines	VCT								04	CEREALS,CEREAL PREPRTNS.	1	No Quantity							91808			0
S3	2000	2000	2000	2	0	2	Export	208	Denmark	DNK	682	Saudi Arabia	SAU								04	CEREALS,CEREAL PREPRTNS.	1	No Quantity							441326			0
S3	2000	2000	2000	2	0	2	Export	208	Denmark	DNK	686	Senegal	SEN								04	CEREALS,CEREAL PREPRTNS.	1	No Quantity							2260			0
S3	2000	2000	2000	2	0	2	Export	208	Denmark	DNK	690	Seychelles	SYC								04	CEREALS,CEREAL PREPRTNS.	1	No Quantity							24922			0
S3	2000	2000	2000	2	0	2	Export	208	Denmark	DNK	694	Sierra Leone	SLE								04	CEREALS,CEREAL PREPRTNS.	1	No Quantity							6395			0
S3	2000	2000	2000	2	0	2	Export	208	Denmark	DNK	699	India	IND								04	CEREALS,CEREAL PREPRTNS.	1	No Quantity							495179			0
S3	2000	2000	2000	2	0	2	Export	208	Denmark	DNK	702	Singapore	SGP								04	CEREALS,CEREAL PREPRTNS.	1	No Quantity							1309279			0
S3	2000	2000	2000	2	0	2	Export	208	Denmark	DNK	703	Slovakia	SVK								04	CEREALS,CEREAL PREPRTNS.	1	No Quantity							4259055			0
S3	2000	2000	2000	2	0	2	Export	208	Denmark	DNK	704	Viet Nam	VNM								04	CEREALS,CEREAL PREPRTNS.	1	No Quantity							7136077			0
S3	2000	2000	2000	2	0	2	Export	208	Denmark	DNK	705	Slovenia	SVN								04	CEREALS,CEREAL PREPRTNS.	1	No Quantity							17495			0
S3	2000	2000	2000	2	0	2	Export	208	Denmark	DNK	706	Somalia	SOM								04	CEREALS,CEREAL PREPRTNS.	1	No Quantity							11709			0
S3	2000	2000	2000	2	0	2	Export	208	Denmark	DNK	710	South Africa	ZAF								04	CEREALS,CEREAL PREPRTNS.	1	No Quantity							591469			0
S3	2000	2000	2000	2	0	2	Export	208	Denmark	DNK	724	Spain	ESP								04	CEREALS,CEREAL PREPRTNS.	1	No Quantity							11233063			0
S3	2000	2000	2000	2	0	2	Export	208	Denmark	DNK	736	Fmr Sudan	SDN								04	CEREALS,CEREAL PREPRTNS.	1	No Quantity							66249			0
S3	2000	2000	2000	2	0	2	Export	208	Denmark	DNK	740	Suriname	SUR								04	CEREALS,CEREAL PREPRTNS.	1	No Quantity							35831			0
S3	2000	2000	2000	2	0	2	Export	208	Denmark	DNK	748	Swaziland	SWZ								04	CEREALS,CEREAL PREPRTNS.	1	No Quantity							6660			0
S3	2000	2000	2000	2	0	2	Export	208	Denmark	DNK	752	Sweden	SWE								04	CEREALS,CEREAL PREPRTNS.	1	No Quantity							43060231			0
S3	2000	2000	2000	2	0	2	Export	208	Denmark	DNK	757	Switzerland	CHE								04	CEREALS,CEREAL PREPRTNS.	1	No Quantity							1346725			0
S3	2000	2000	2000	2	0	2	Export	208	Denmark	DNK	760	Syria	SYR								04	CEREALS,CEREAL PREPRTNS.	1	No Quantity							2843004			0
S3	2000	2000	2000	2	0	2	Export	208	Denmark	DNK	762	Tajikistan	TJK								04	CEREALS,CEREAL PREPRTNS.	1	No Quantity							24439			0
S3	2000	2000	2000	2	0	2	Export	208	Denmark	DNK	764	Thailand	THA								04	CEREALS,CEREAL PREPRTNS.	1	No Quantity							153087			0
S3	2000	2000	2000	2	0	2	Export	208	Denmark	DNK	768	Togo	TGO								04	CEREALS,CEREAL PREPRTNS.	1	No Quantity							13104			0
S3	2000	2000	2000	2	0	2	Export	208	Denmark	DNK	780	Trinidad and Tobago	TTO								04	CEREALS,CEREAL PREPRTNS.	1	No Quantity							279438			0
S3	2000	2000	2000	2	0	2	Export	208	Denmark	DNK	784	United Arab Emirates	ARE								04	CEREALS,CEREAL PREPRTNS.	1	No Quantity							1035076			0
S3	2000	2000	2000	2	0	2	Export	208	Denmark	DNK	792	Turkey	TUR								04	CEREALS,CEREAL PREPRTNS.	1	No Quantity							534571			0
S3	2000	2000	2000	2	0	2	Export	208	Denmark	DNK	804	Ukraine	UKR								04	CEREALS,CEREAL PREPRTNS.	1	No Quantity							1790497			0
S3	2000	2000	2000	2	0	2	Export	208	Denmark	DNK	807	North Macedonia	MKD								04	CEREALS,CEREAL PREPRTNS.	1	No Quantity							134074			0
S3	2000	2000	2000	2	0	2	Export	208	Denmark	DNK	818	Egypt	EGY								04	CEREALS,CEREAL PREPRTNS.	1	No Quantity							2772025			0
S3	2000	2000	2000	2	0	2	Export	208	Denmark	DNK	826	United Kingdom	GBR								04	CEREALS,CEREAL PREPRTNS.	1	No Quantity							35543731			0
S3	2000	2000	2000	2	0	2	Export	208	Denmark	DNK	842	USA	USA								04	CEREALS,CEREAL PREPRTNS.	1	No Quantity							49831705			0
S3	2000	2000	2000	2	0	2	Export	208	Denmark	DNK	854	Burkina Faso	BFA								04	CEREALS,CEREAL PREPRTNS.	1	No Quantity							444900			0
S3	2000	2000	2000	2	0	2	Export	208	Denmark	DNK	858	Uruguay	URY								04	CEREALS,CEREAL PREPRTNS.	1	No Quantity							295075			0
S3	2000	2000	2000	2	0	2	Export	208	Denmark	DNK	862	Venezuela	VEN								04	CEREALS,CEREAL PREPRTNS.	1	No Quantity							112831			0
S3	2000	2000	2000	2	0	2	Export	208	Denmark	DNK	887	Yemen	YEM								04	CEREALS,CEREAL PREPRTNS.	1	No Quantity							8385			0
S3	2000	2000	2000	2	0	2	Export	208	Denmark	DNK	891	Serbia and Montenegro	SCG								04	CEREALS,CEREAL PREPRTNS.	1	No Quantity							150559			0
S3	2000	2000	2000	2	0	2	Export	208	Denmark	DNK	899	Areas, nes									04	CEREALS,CEREAL PREPRTNS.	1	No Quantity							11910948			0
S3	2000	2000	2000	2	0	2	Export	208	Denmark	DNK	0	World	WLD								05	VEGETABLES AND FRUIT	1	No Quantity							211388356			0
S3	2000	2000	2000	2	0	2	Export	208	Denmark	DNK	12	Algeria	DZA								05	VEGETABLES AND FRUIT	1	No Quantity							295542			0
S3	2000	2000	2000	2	0	2	Export	208	Denmark	DNK	31	Azerbaijan	AZE								05	VEGETABLES AND FRUIT	1	No Quantity							7776			0
S3	2000	2000	2000	2	0	2	Export	208	Denmark	DNK	32	Argentina	ARG								05	VEGETABLES AND FRUIT	1	No Quantity							81815			0
S3	2000	2000	2000	2	0	2	Export	208	Denmark	DNK	36	Australia	AUS								05	VEGETABLES AND FRUIT	1	No Quantity							1427565			0
S3	2000	2000	2000	2	0	2	Export	208	Denmark	DNK	40	Austria	AUT								05	VEGETABLES AND FRUIT	1	No Quantity							1366746			0
S3	2000	2000	2000	2	0	2	Export	208	Denmark	DNK	48	Bahrain	BHR								05	VEGETABLES AND FRUIT	1	No Quantity							279807			0
S3	2000	2000	2000	2	0	2	Export	208	Denmark	DNK	50	Bangladesh	BGD								05	VEGETABLES AND FRUIT	1	No Quantity							13234			0
S3	2000	2000	2000	2	0	2	Export	208	Denmark	DNK	52	Barbados	BRB								05	VEGETABLES AND FRUIT	1	No Quantity							3495			0
S3	2000	2000	2000	2	0	2	Export	208	Denmark	DNK	56	Belgium	BEL								05	VEGETABLES AND FRUIT	1	No Quantity							2208269			0
S3	2000	2000	2000	2	0	2	Export	208	Denmark	DNK	64	Bhutan	BTN								05	VEGETABLES AND FRUIT	1	No Quantity							30531			0
S3	2000	2000	2000	2	0	2	Export	208	Denmark	DNK	70	Bosnia Herzegovina	BIH								05	VEGETABLES AND FRUIT	1	No Quantity							694782			0
S3	2000	2000	2000	2	0	2	Export	208	Denmark	DNK	76	Brazil	BRA								05	VEGETABLES AND FRUIT	1	No Quantity							761154			0
S3	2000	2000	2000	2	0	2	Export	208	Denmark	DNK	100	Bulgaria	BGR								05	VEGETABLES AND FRUIT	1	No Quantity							200769			0
S3	2000	2000	2000	2	0	2	Export	208	Denmark	DNK	104	Myanmar	MMR								05	VEGETABLES AND FRUIT	1	No Quantity							12497			0
S3	2000	2000	2000	2	0	2	Export	208	Denmark	DNK	108	Burundi	BDI								05	VEGETABLES AND FRUIT	1	No Quantity							40229			0
S3	2000	2000	2000	2	0	2	Export	208	Denmark	DNK	112	Belarus	BLR								05	VEGETABLES AND FRUIT	1	No Quantity							195334			0
S3	2000	2000	2000	2	0	2	Export	208	Denmark	DNK	124	Canada	CAN								05	VEGETABLES AND FRUIT	1	No Quantity							731782			0
S3	2000	2000	2000	2	0	2	Export	208	Denmark	DNK	144	Sri Lanka	LKA								05	VEGETABLES AND FRUIT	1	No Quantity							201371			0
S3	2000	2000	2000	2	0	2	Export	208	Denmark	DNK	148	Chad	TCD								05	VEGETABLES AND FRUIT	1	No Quantity							31249			0
S3	2000	2000	2000	2	0	2	Export	208	Denmark	DNK	152	Chile	CHL								05	VEGETABLES AND FRUIT	1	No Quantity							24935			0
S3	2000	2000	2000	2	0	2	Export	208	Denmark	DNK	156	China	CHN								05	VEGETABLES AND FRUIT	1	No Quantity							79484			0
S3	2000	2000	2000	2	0	2	Export	208	Denmark	DNK	178	Congo	COG								05	VEGETABLES AND FRUIT	1	No Quantity							91603			0
S3	2000	2000	2000	2	0	2	Export	208	Denmark	DNK	191	Croatia	HRV								05	VEGETABLES AND FRUIT	1	No Quantity							62143			0
S3	2000	2000	2000	2	0	2	Export	208	Denmark	DNK	196	Cyprus	CYP								05	VEGETABLES AND FRUIT	1	No Quantity							139544			0
S3	2000	2000	2000	2	0	2	Export	208	Denmark	DNK	203	Czechia	CZE								05	VEGETABLES AND FRUIT	1	No Quantity							177789			0
S3	2000	2000	2000	2	0	2	Export	208	Denmark	DNK	212	Dominica	DMA								05	VEGETABLES AND FRUIT	1	No Quantity							2735			0
S3	2000	2000	2000	2	0	2	Export	208	Denmark	DNK	214	Dominican Rep.	DOM								05	VEGETABLES AND FRUIT	1	No Quantity							52082			0
S3	2000	2000	2000	2	0	2	Export	208	Denmark	DNK	231	Ethiopia	ETH								05	VEGETABLES AND FRUIT	1	No Quantity							10455			0
S3	2000	2000	2000	2	0	2	Export	208	Denmark	DNK	232	Eritrea	ERI								05	VEGETABLES AND FRUIT	1	No Quantity							9904			0
S3	2000	2000	2000	2	0	2	Export	208	Denmark	DNK	233	Estonia	EST								05	VEGETABLES AND FRUIT	1	No Quantity							393187			0
S3	2000	2000	2000	2	0	2	Export	208	Denmark	DNK	234	Faeroe Isds	FRO								05	VEGETABLES AND FRUIT	1	No Quantity							4587246			0
S3	2000	2000	2000	2	0	2	Export	208	Denmark	DNK	238	Falkland Isds (Malvinas)	FLK								05	VEGETABLES AND FRUIT	1	No Quantity							10736			0
S3	2000	2000	2000	2	0	2	Export	208	Denmark	DNK	246	Finland	FIN								05	VEGETABLES AND FRUIT	1	No Quantity							5868928			0
S3	2000	2000	2000	2	0	2	Export	208	Denmark	DNK	251	France	FRA								05	VEGETABLES AND FRUIT	1	No Quantity							2143988			0
S3	2000	2000	2000	2	0	2	Export	208	Denmark	DNK	262	Djibouti	DJI								05	VEGETABLES AND FRUIT	1	No Quantity							5208			0
S3	2000	2000	2000	2	0	2	Export	208	Denmark	DNK	268	Georgia	GEO								05	VEGETABLES AND FRUIT	1	No Quantity							9331			0
S3	2000	2000	2000	2	0	2	Export	208	Denmark	DNK	270	Gambia	GMB								05	VEGETABLES AND FRUIT	1	No Quantity							16691			0
S3	2000	2000	2000	2	0	2	Export	208	Denmark	DNK	276	Germany	DEU								05	VEGETABLES AND FRUIT	1	No Quantity							32056229			0
S3	2000	2000	2000	2	0	2	Export	208	Denmark	DNK	288	Ghana	GHA								05	VEGETABLES AND FRUIT	1	No Quantity							38760			0
S3	2000	2000	2000	2	0	2	Export	208	Denmark	DNK	300	Greece	GRC								05	VEGETABLES AND FRUIT	1	No Quantity							752947			0
S3	2000	2000	2000	2	0	2	Export	208	Denmark	DNK	304	Greenland	GRL								05	VEGETABLES AND FRUIT	1	No Quantity							7114689			0
S3	2000	2000	2000	2	0	2	Export	208	Denmark	DNK	320	Guatemala	GTM								05	VEGETABLES AND FRUIT	1	No Quantity							249993			0
S3	2000	2000	2000	2	0	2	Export	208	Denmark	DNK	324	Guinea	GIN								05	VEGETABLES AND FRUIT	1	No Quantity							40335			0
S3	2000	2000	2000	2	0	2	Export	208	Denmark	DNK	332	Haiti	HTI								05	VEGETABLES AND FRUIT	1	No Quantity							270920			0
S3	2000	2000	2000	2	0	2	Export	208	Denmark	DNK	340	Honduras	HND								05	VEGETABLES AND FRUIT	1	No Quantity							111133			0
S3	2000	2000	2000	2	0	2	Export	208	Denmark	DNK	344	China, Hong Kong SAR	HKG								05	VEGETABLES AND FRUIT	1	No Quantity							201565			0
S3	2000	2000	2000	2	0	2	Export	208	Denmark	DNK	348	Hungary	HUN								05	VEGETABLES AND FRUIT	1	No Quantity							100366			0
S3	2000	2000	2000	2	0	2	Export	208	Denmark	DNK	352	Iceland	ISL								05	VEGETABLES AND FRUIT	1	No Quantity							2138674			0
S3	2000	2000	2000	2	0	2	Export	208	Denmark	DNK	360	Indonesia	IDN								05	VEGETABLES AND FRUIT	1	No Quantity							30611			0
S3	2000	2000	2000	2	0	2	Export	208	Denmark	DNK	372	Ireland	IRL								05	VEGETABLES AND FRUIT	1	No Quantity							3033414			0
S3	2000	2000	2000	2	0	2	Export	208	Denmark	DNK	376	Israel	ISR								05	VEGETABLES AND FRUIT	1	No Quantity							136595			0
S3	2000	2000	2000	2	0	2	Export	208	Denmark	DNK	381	Italy	ITA								05	VEGETABLES AND FRUIT	1	No Quantity							1806359			0
S3	2000	2000	2000	2	0	2	Export	208	Denmark	DNK	392	Japan	JPN								05	VEGETABLES AND FRUIT	1	No Quantity							111844			0
S3	2000	2000	2000	2	0	2	Export	208	Denmark	DNK	398	Kazakhstan	KAZ								05	VEGETABLES AND FRUIT	1	No Quantity							3283			0
S3	2000	2000	2000	2	0	2	Export	208	Denmark	DNK	400	Jordan	JOR								05	VEGETABLES AND FRUIT	1	No Quantity							962223			0
S3	2000	2000	2000	2	0	2	Export	208	Denmark	DNK	404	Kenya	KEN								05	VEGETABLES AND FRUIT	1	No Quantity							581605			0
S3	2000	2000	2000	2	0	2	Export	208	Denmark	DNK	408	Dem. People's Rep. of Korea	PRK								05	VEGETABLES AND FRUIT	1	No Quantity							293837			0
S3	2000	2000	2000	2	0	2	Export	208	Denmark	DNK	410	Rep. of Korea	KOR								05	VEGETABLES AND FRUIT	1	No Quantity							99744			0
S3	2000	2000	2000	2	0	2	Export	208	Denmark	DNK	414	Kuwait	KWT								05	VEGETABLES AND FRUIT	1	No Quantity							308526			0
S3	2000	2000	2000	2	0	2	Export	208	Denmark	DNK	422	Lebanon	LBN								05	VEGETABLES AND FRUIT	1	No Quantity							412554			0
S3	2000	2000	2000	2	0	2	Export	208	Denmark	DNK	426	Lesotho	LSO								05	VEGETABLES AND FRUIT	1	No Quantity							120686			0
S3	2000	2000	2000	2	0	2	Export	208	Denmark	DNK	428	Latvia	LVA								05	VEGETABLES AND FRUIT	1	No Quantity							377386			0
S3	2000	2000	2000	2	0	2	Export	208	Denmark	DNK	430	Liberia	LBR								05	VEGETABLES AND FRUIT	1	No Quantity							147483			0
S3	2000	2000	2000	2	0	2	Export	208	Denmark	DNK	434	Libya	LBY								05	VEGETABLES AND FRUIT	1	No Quantity							3492			0
S3	2000	2000	2000	2	0	2	Export	208	Denmark	DNK	440	Lithuania	LTU								05	VEGETABLES AND FRUIT	1	No Quantity							151400			0
S3	2000	2000	2000	2	0	2	Export	208	Denmark	DNK	442	Luxembourg	LUX								05	VEGETABLES AND FRUIT	1	No Quantity							10381			0
S3	2000	2000	2000	2	0	2	Export	208	Denmark	DNK	450	Madagascar	MDG								05	VEGETABLES AND FRUIT	1	No Quantity							89509			0
S3	2000	2000	2000	2	0	2	Export	208	Denmark	DNK	454	Malawi	MWI								05	VEGETABLES AND FRUIT	1	No Quantity							53864			0
S3	2000	2000	2000	2	0	2	Export	208	Denmark	DNK	458	Malaysia	MYS								05	VEGETABLES AND FRUIT	1	No Quantity							322906			0
S3	2000	2000	2000	2	0	2	Export	208	Denmark	DNK	470	Malta	MLT								05	VEGETABLES AND FRUIT	1	No Quantity							4592			0
S3	2000	2000	2000	2	0	2	Export	208	Denmark	DNK	478	Mauritania	MRT								05	VEGETABLES AND FRUIT	1	No Quantity							36278			0
S3	2000	2000	2000	2	0	2	Export	208	Denmark	DNK	490	Other Asia, nes									05	VEGETABLES AND FRUIT	1	No Quantity							34170			0
S3	2000	2000	2000	2	0	2	Export	208	Denmark	DNK	504	Morocco	MAR								05	VEGETABLES AND FRUIT	1	No Quantity							130566			0
S3	2000	2000	2000	2	0	2	Export	208	Denmark	DNK	508	Mozambique	MOZ								05	VEGETABLES AND FRUIT	1	No Quantity							62498			0
S3	2000	2000	2000	2	0	2	Export	208	Denmark	DNK	512	Oman	OMN								05	VEGETABLES AND FRUIT	1	No Quantity							251304			0
S3	2000	2000	2000	2	0	2	Export	208	Denmark	DNK	524	Nepal	NPL								05	VEGETABLES AND FRUIT	1	No Quantity							9027			0
S3	2000	2000	2000	2	0	2	Export	208	Denmark	DNK	528	Netherlands	NLD								05	VEGETABLES AND FRUIT	1	No Quantity							5431918			0
S3	2000	2000	2000	2	0	2	Export	208	Denmark	DNK	530	Neth. Antilles	ANT								05	VEGETABLES AND FRUIT	1	No Quantity							82858			0
S3	2000	2000	2000	2	0	2	Export	208	Denmark	DNK	540	New Caledonia	NCL								05	VEGETABLES AND FRUIT	1	No Quantity							7451			0
S3	2000	2000	2000	2	0	2	Export	208	Denmark	DNK	558	Nicaragua	NIC								05	VEGETABLES AND FRUIT	1	No Quantity							314885			0
S3	2000	2000	2000	2	0	2	Export	208	Denmark	DNK	566	Nigeria	NGA								05	VEGETABLES AND FRUIT	1	No Quantity							137625			0
S3	2000	2000	2000	2	0	2	Export	208	Denmark	DNK	579	Norway	NOR								05	VEGETABLES AND FRUIT	1	No Quantity							10890068			0
S3	2000	2000	2000	2	0	2	Export	208	Denmark	DNK	604	Peru	PER								05	VEGETABLES AND FRUIT	1	No Quantity							552068			0
S3	2000	2000	2000	2	0	2	Export	208	Denmark	DNK	608	Philippines	PHL								05	VEGETABLES AND FRUIT	1	No Quantity							99313			0
S3	2000	2000	2000	2	0	2	Export	208	Denmark	DNK	616	Poland	POL								05	VEGETABLES AND FRUIT	1	No Quantity							949762			0
S3	2000	2000	2000	2	0	2	Export	208	Denmark	DNK	620	Portugal	PRT								05	VEGETABLES AND FRUIT	1	No Quantity							2510438			0
S3	2000	2000	2000	2	0	2	Export	208	Denmark	DNK	634	Qatar	QAT								05	VEGETABLES AND FRUIT	1	No Quantity							223109			0
S3	2000	2000	2000	2	0	2	Export	208	Denmark	DNK	642	Romania	ROU								05	VEGETABLES AND FRUIT	1	No Quantity							77151			0
S3	2000	2000	2000	2	0	2	Export	208	Denmark	DNK	643	Russian Federation	RUS								05	VEGETABLES AND FRUIT	1	No Quantity							473206			0
S3	2000	2000	2000	2	0	2	Export	208	Denmark	DNK	646	Rwanda	RWA								05	VEGETABLES AND FRUIT	1	No Quantity							1089195			0
S3	2000	2000	2000	2	0	2	Export	208	Denmark	DNK	666	Saint Pierre and Miquelon	SPM								05	VEGETABLES AND FRUIT	1	No Quantity							13835			0
S3	2000	2000	2000	2	0	2	Export	208	Denmark	DNK	678	Sao Tome and Principe	STP								05	VEGETABLES AND FRUIT	1	No Quantity							50765			0
S3	2000	2000	2000	2	0	2	Export	208	Denmark	DNK	682	Saudi Arabia	SAU								05	VEGETABLES AND FRUIT	1	No Quantity							1435288			0
S3	2000	2000	2000	2	0	2	Export	208	Denmark	DNK	686	Senegal	SEN								05	VEGETABLES AND FRUIT	1	No Quantity							4039			0
S3	2000	2000	2000	2	0	2	Export	208	Denmark	DNK	694	Sierra Leone	SLE								05	VEGETABLES AND FRUIT	1	No Quantity							556797			0
S3	2000	2000	2000	2	0	2	Export	208	Denmark	DNK	699	India	IND								05	VEGETABLES AND FRUIT	1	No Quantity							592656			0
S3	2000	2000	2000	2	0	2	Export	208	Denmark	DNK	702	Singapore	SGP								05	VEGETABLES AND FRUIT	1	No Quantity							22733			0
S3	2000	2000	2000	2	0	2	Export	208	Denmark	DNK	703	Slovakia	SVK								05	VEGETABLES AND FRUIT	1	No Quantity							16885			0
S3	2000	2000	2000	2	0	2	Export	208	Denmark	DNK	704	Viet Nam	VNM								05	VEGETABLES AND FRUIT	1	No Quantity							179602			0
S3	2000	2000	2000	2	0	2	Export	208	Denmark	DNK	705	Slovenia	SVN								05	VEGETABLES AND FRUIT	1	No Quantity							1370704			0
S3	2000	2000	2000	2	0	2	Export	208	Denmark	DNK	706	Somalia	SOM								05	VEGETABLES AND FRUIT	1	No Quantity							102485			0
S3	2000	2000	2000	2	0	2	Export	208	Denmark	DNK	710	South Africa	ZAF								05	VEGETABLES AND FRUIT	1	No Quantity							22346			0
S3	2000	2000	2000	2	0	2	Export	208	Denmark	DNK	716	Zimbabwe	ZWE								05	VEGETABLES AND FRUIT	1	No Quantity							12075			0
S3	2000	2000	2000	2	0	2	Export	208	Denmark	DNK	724	Spain	ESP								05	VEGETABLES AND FRUIT	1	No Quantity							1611782			0
S3	2000	2000	2000	2	0	2	Export	208	Denmark	DNK	736	Fmr Sudan	SDN								05	VEGETABLES AND FRUIT	1	No Quantity							279076			0
S3	2000	2000	2000	2	0	2	Export	208	Denmark	DNK	752	Sweden	SWE								05	VEGETABLES AND FRUIT	1	No Quantity							62553384			0
S3	2000	2000	2000	2	0	2	Export	208	Denmark	DNK	757	Switzerland	CHE								05	VEGETABLES AND FRUIT	1	No Quantity							648768			0
S3	2000	2000	2000	2	0	2	Export	208	Denmark	DNK	760	Syria	SYR								05	VEGETABLES AND FRUIT	1	No Quantity							244785			0
S3	2000	2000	2000	2	0	2	Export	208	Denmark	DNK	764	Thailand	THA								05	VEGETABLES AND FRUIT	1	No Quantity							168596			0
S3	2000	2000	2000	2	0	2	Export	208	Denmark	DNK	784	United Arab Emirates	ARE								05	VEGETABLES AND FRUIT	1	No Quantity							888090			0
S3	2000	2000	2000	2	0	2	Export	208	Denmark	DNK	788	Tunisia	TUN								05	VEGETABLES AND FRUIT	1	No Quantity							620458			0
S3	2000	2000	2000	2	0	2	Export	208	Denmark	DNK	792	Turkey	TUR								05	VEGETABLES AND FRUIT	1	No Quantity							209518			0
S3	2000	2000	2000	2	0	2	Export	208	Denmark	DNK	800	Uganda	UGA								05	VEGETABLES AND FRUIT	1	No Quantity							587412			0
S3	2000	2000	2000	2	0	2	Export	208	Denmark	DNK	804	Ukraine	UKR								05	VEGETABLES AND FRUIT	1	No Quantity							467740			0
S3	2000	2000	2000	2	0	2	Export	208	Denmark	DNK	807	North Macedonia	MKD								05	VEGETABLES AND FRUIT	1	No Quantity							150750			0
S3	2000	2000	2000	2	0	2	Export	208	Denmark	DNK	818	Egypt	EGY								05	VEGETABLES AND FRUIT	1	No Quantity							1817313			0
S3	2000	2000	2000	2	0	2	Export	208	Denmark	DNK	826	United Kingdom	GBR								05	VEGETABLES AND FRUIT	1	No Quantity							33447299			0
S3	2000	2000	2000	2	0	2	Export	208	Denmark	DNK	834	United Rep. of Tanzania	TZA								05	VEGETABLES AND FRUIT	1	No Quantity							83331			0
S3	2000	2000	2000	2	0	2	Export	208	Denmark	DNK	842	USA	USA								05	VEGETABLES AND FRUIT	1	No Quantity							4559860			0
S3	2000	2000	2000	2	0	2	Export	208	Denmark	DNK	860	Uzbekistan	UZB								05	VEGETABLES AND FRUIT	1	No Quantity							9187			0
S3	2000	2000	2000	2	0	2	Export	208	Denmark	DNK	887	Yemen	YEM								05	VEGETABLES AND FRUIT	1	No Quantity							44581			0
S3	2000	2000	2000	2	0	2	Export	208	Denmark	DNK	891	Serbia and Montenegro	SCG								05	VEGETABLES AND FRUIT	1	No Quantity							30099			0
S3	2000	2000	2000	2	0	2	Export	208	Denmark	DNK	894	Zambia	ZMB								05	VEGETABLES AND FRUIT	1	No Quantity							5029			0
S3	2000	2000	2000	2	0	2	Export	208	Denmark	DNK	899	Areas, nes									05	VEGETABLES AND FRUIT	1	No Quantity							810356			0
S3	2000	2000	2000	2	0	2	Export	208	Denmark	DNK	0	World	WLD								06	SUGAR,SUGR.PREPTNS,HONEY	1	No Quantity							219642494			0
S3	2000	2000	2000	2	0	2	Export	208	Denmark	DNK	4	Afghanistan	AFG								06	SUGAR,SUGR.PREPTNS,HONEY	1	No Quantity							271901			0
S3	2000	2000	2000	2	0	2	Export	208	Denmark	DNK	12	Algeria	DZA								06	SUGAR,SUGR.PREPTNS,HONEY	1	No Quantity							1943283			0
S3	2000	2000	2000	2	0	2	Export	208	Denmark	DNK	20	Andorra	AND								06	SUGAR,SUGR.PREPTNS,HONEY	1	No Quantity							4535			0
S3	2000	2000	2000	2	0	2	Export	208	Denmark	DNK	32	Argentina	ARG								06	SUGAR,SUGR.PREPTNS,HONEY	1	No Quantity							1168			0
S3	2000	2000	2000	2	0	2	Export	208	Denmark	DNK	36	Australia	AUS								06	SUGAR,SUGR.PREPTNS,HONEY	1	No Quantity							110475			0
S3	2000	2000	2000	2	0	2	Export	208	Denmark	DNK	40	Austria	AUT								06	SUGAR,SUGR.PREPTNS,HONEY	1	No Quantity							396398			0
S3	2000	2000	2000	2	0	2	Export	208	Denmark	DNK	48	Bahrain	BHR								06	SUGAR,SUGR.PREPTNS,HONEY	1	No Quantity							42965			0
S3	2000	2000	2000	2	0	2	Export	208	Denmark	DNK	50	Bangladesh	BGD								06	SUGAR,SUGR.PREPTNS,HONEY	1	No Quantity							10110			0
S3	2000	2000	2000	2	0	2	Export	208	Denmark	DNK	56	Belgium	BEL								06	SUGAR,SUGR.PREPTNS,HONEY	1	No Quantity							723476			0
S3	2000	2000	2000	2	0	2	Export	208	Denmark	DNK	70	Bosnia Herzegovina	BIH								06	SUGAR,SUGR.PREPTNS,HONEY	1	No Quantity							46930			0
S3	2000	2000	2000	2	0	2	Export	208	Denmark	DNK	100	Bulgaria	BGR								06	SUGAR,SUGR.PREPTNS,HONEY	1	No Quantity							2062			0
S3	2000	2000	2000	2	0	2	Export	208	Denmark	DNK	124	Canada	CAN								06	SUGAR,SUGR.PREPTNS,HONEY	1	No Quantity							126904			0
S3	2000	2000	2000	2	0	2	Export	208	Denmark	DNK	132	Cabo Verde	CPV								06	SUGAR,SUGR.PREPTNS,HONEY	1	No Quantity							417683			0
S3	2000	2000	2000	2	0	2	Export	208	Denmark	DNK	144	Sri Lanka	LKA								06	SUGAR,SUGR.PREPTNS,HONEY	1	No Quantity							2348606			0
S3	2000	2000	2000	2	0	2	Export	208	Denmark	DNK	152	Chile	CHL								06	SUGAR,SUGR.PREPTNS,HONEY	1	No Quantity							8913			0
S3	2000	2000	2000	2	0	2	Export	208	Denmark	DNK	191	Croatia	HRV								06	SUGAR,SUGR.PREPTNS,HONEY	1	No Quantity							15269			0
S3	2000	2000	2000	2	0	2	Export	208	Denmark	DNK	192	Cuba	CUB								06	SUGAR,SUGR.PREPTNS,HONEY	1	No Quantity							2715			0
S3	2000	2000	2000	2	0	2	Export	208	Denmark	DNK	196	Cyprus	CYP								06	SUGAR,SUGR.PREPTNS,HONEY	1	No Quantity							54910			0
S3	2000	2000	2000	2	0	2	Export	208	Denmark	DNK	203	Czechia	CZE								06	SUGAR,SUGR.PREPTNS,HONEY	1	No Quantity							17171			0
S3	2000	2000	2000	2	0	2	Export	208	Denmark	DNK	204	Benin	BEN								06	SUGAR,SUGR.PREPTNS,HONEY	1	No Quantity							692165			0
S3	2000	2000	2000	2	0	2	Export	208	Denmark	DNK	233	Estonia	EST								06	SUGAR,SUGR.PREPTNS,HONEY	1	No Quantity							2195887			0
S3	2000	2000	2000	2	0	2	Export	208	Denmark	DNK	234	Faeroe Isds	FRO								06	SUGAR,SUGR.PREPTNS,HONEY	1	No Quantity							1437112			0
S3	2000	2000	2000	2	0	2	Export	208	Denmark	DNK	246	Finland	FIN								06	SUGAR,SUGR.PREPTNS,HONEY	1	No Quantity							8347697			0
S3	2000	2000	2000	2	0	2	Export	208	Denmark	DNK	251	France	FRA								06	SUGAR,SUGR.PREPTNS,HONEY	1	No Quantity							11998211			0
S3	2000	2000	2000	2	0	2	Export	208	Denmark	DNK	268	Georgia	GEO								06	SUGAR,SUGR.PREPTNS,HONEY	1	No Quantity							1395550			0
S3	2000	2000	2000	2	0	2	Export	208	Denmark	DNK	276	Germany	DEU								06	SUGAR,SUGR.PREPTNS,HONEY	1	No Quantity							25289888			0
S3	2000	2000	2000	2	0	2	Export	208	Denmark	DNK	288	Ghana	GHA								06	SUGAR,SUGR.PREPTNS,HONEY	1	No Quantity							2727			0
S3	2000	2000	2000	2	0	2	Export	208	Denmark	DNK	300	Greece	GRC								06	SUGAR,SUGR.PREPTNS,HONEY	1	No Quantity							244905			0
S3	2000	2000	2000	2	0	2	Export	208	Denmark	DNK	304	Greenland	GRL								06	SUGAR,SUGR.PREPTNS,HONEY	1	No Quantity							3027068			0
S3	2000	2000	2000	2	0	2	Export	208	Denmark	DNK	344	China, Hong Kong SAR	HKG								06	SUGAR,SUGR.PREPTNS,HONEY	1	No Quantity							80896			0
S3	2000	2000	2000	2	0	2	Export	208	Denmark	DNK	352	Iceland	ISL								06	SUGAR,SUGR.PREPTNS,HONEY	1	No Quantity							3652026			0
S3	2000	2000	2000	2	0	2	Export	208	Denmark	DNK	360	Indonesia	IDN								06	SUGAR,SUGR.PREPTNS,HONEY	1	No Quantity							7306			0
S3	2000	2000	2000	2	0	2	Export	208	Denmark	DNK	368	Iraq	IRQ								06	SUGAR,SUGR.PREPTNS,HONEY	1	No Quantity							4886140			0
S3	2000	2000	2000	2	0	2	Export	208	Denmark	DNK	372	Ireland	IRL								06	SUGAR,SUGR.PREPTNS,HONEY	1	No Quantity							25696			0
S3	2000	2000	2000	2	0	2	Export	208	Denmark	DNK	376	Israel	ISR								06	SUGAR,SUGR.PREPTNS,HONEY	1	No Quantity							192488			0
S3	2000	2000	2000	2	0	2	Export	208	Denmark	DNK	381	Italy	ITA								06	SUGAR,SUGR.PREPTNS,HONEY	1	No Quantity							966963			0
S3	2000	2000	2000	2	0	2	Export	208	Denmark	DNK	384	Côte d'Ivoire	CIV								06	SUGAR,SUGR.PREPTNS,HONEY	1	No Quantity							321080			0
S3	2000	2000	2000	2	0	2	Export	208	Denmark	DNK	392	Japan	JPN								06	SUGAR,SUGR.PREPTNS,HONEY	1	No Quantity							268209			0
S3	2000	2000	2000	2	0	2	Export	208	Denmark	DNK	400	Jordan	JOR								06	SUGAR,SUGR.PREPTNS,HONEY	1	No Quantity							33024			0
S3	2000	2000	2000	2	0	2	Export	208	Denmark	DNK	414	Kuwait	KWT								06	SUGAR,SUGR.PREPTNS,HONEY	1	No Quantity							53064			0
S3	2000	2000	2000	2	0	2	Export	208	Denmark	DNK	422	Lebanon	LBN								06	SUGAR,SUGR.PREPTNS,HONEY	1	No Quantity							303755			0
S3	2000	2000	2000	2	0	2	Export	208	Denmark	DNK	428	Latvia	LVA								06	SUGAR,SUGR.PREPTNS,HONEY	1	No Quantity							1864670			0
S3	2000	2000	2000	2	0	2	Export	208	Denmark	DNK	440	Lithuania	LTU								06	SUGAR,SUGR.PREPTNS,HONEY	1	No Quantity							460764			0
S3	2000	2000	2000	2	0	2	Export	208	Denmark	DNK	442	Luxembourg	LUX								06	SUGAR,SUGR.PREPTNS,HONEY	1	No Quantity							32824			0
S3	2000	2000	2000	2	0	2	Export	208	Denmark	DNK	458	Malaysia	MYS								06	SUGAR,SUGR.PREPTNS,HONEY	1	No Quantity							24123			0
S3	2000	2000	2000	2	0	2	Export	208	Denmark	DNK	470	Malta	MLT								06	SUGAR,SUGR.PREPTNS,HONEY	1	No Quantity							7617			0
S3	2000	2000	2000	2	0	2	Export	208	Denmark	DNK	490	Other Asia, nes									06	SUGAR,SUGR.PREPTNS,HONEY	1	No Quantity							246019			0
S3	2000	2000	2000	2	0	2	Export	208	Denmark	DNK	504	Morocco	MAR								06	SUGAR,SUGR.PREPTNS,HONEY	1	No Quantity							84920			0
S3	2000	2000	2000	2	0	2	Export	208	Denmark	DNK	528	Netherlands	NLD								06	SUGAR,SUGR.PREPTNS,HONEY	1	No Quantity							7350917			0
S3	2000	2000	2000	2	0	2	Export	208	Denmark	DNK	530	Neth. Antilles	ANT								06	SUGAR,SUGR.PREPTNS,HONEY	1	No Quantity							5451			0
S3	2000	2000	2000	2	0	2	Export	208	Denmark	DNK	554	New Zealand	NZL								06	SUGAR,SUGR.PREPTNS,HONEY	1	No Quantity							30424			0
S3	2000	2000	2000	2	0	2	Export	208	Denmark	DNK	566	Nigeria	NGA								06	SUGAR,SUGR.PREPTNS,HONEY	1	No Quantity							5057225			0
S3	2000	2000	2000	2	0	2	Export	208	Denmark	DNK	579	Norway	NOR								06	SUGAR,SUGR.PREPTNS,HONEY	1	No Quantity							47334267			0
S3	2000	2000	2000	2	0	2	Export	208	Denmark	DNK	616	Poland	POL								06	SUGAR,SUGR.PREPTNS,HONEY	1	No Quantity							363055			0
S3	2000	2000	2000	2	0	2	Export	208	Denmark	DNK	620	Portugal	PRT								06	SUGAR,SUGR.PREPTNS,HONEY	1	No Quantity							361176			0
S3	2000	2000	2000	2	0	2	Export	208	Denmark	DNK	643	Russian Federation	RUS								06	SUGAR,SUGR.PREPTNS,HONEY	1	No Quantity							1411493			0
S3	2000	2000	2000	2	0	2	Export	208	Denmark	DNK	682	Saudi Arabia	SAU								06	SUGAR,SUGR.PREPTNS,HONEY	1	No Quantity							88896			0
S3	2000	2000	2000	2	0	2	Export	208	Denmark	DNK	702	Singapore	SGP								06	SUGAR,SUGR.PREPTNS,HONEY	1	No Quantity							7890			0
S3	2000	2000	2000	2	0	2	Export	208	Denmark	DNK	704	Viet Nam	VNM								06	SUGAR,SUGR.PREPTNS,HONEY	1	No Quantity							1721			0
S3	2000	2000	2000	2	0	2	Export	208	Denmark	DNK	705	Slovenia	SVN								06	SUGAR,SUGR.PREPTNS,HONEY	1	No Quantity							101196			0
S3	2000	2000	2000	2	0	2	Export	208	Denmark	DNK	710	South Africa	ZAF								06	SUGAR,SUGR.PREPTNS,HONEY	1	No Quantity							6178			0
S3	2000	2000	2000	2	0	2	Export	208	Denmark	DNK	716	Zimbabwe	ZWE								06	SUGAR,SUGR.PREPTNS,HONEY	1	No Quantity							1126			0
S3	2000	2000	2000	2	0	2	Export	208	Denmark	DNK	724	Spain	ESP								06	SUGAR,SUGR.PREPTNS,HONEY	1	No Quantity							1057953			0
S3	2000	2000	2000	2	0	2	Export	208	Denmark	DNK	740	Suriname	SUR								06	SUGAR,SUGR.PREPTNS,HONEY	1	No Quantity							58283			0
S3	2000	2000	2000	2	0	2	Export	208	Denmark	DNK	752	Sweden	SWE								06	SUGAR,SUGR.PREPTNS,HONEY	1	No Quantity							61873656			0
S3	2000	2000	2000	2	0	2	Export	208	Denmark	DNK	757	Switzerland	CHE								06	SUGAR,SUGR.PREPTNS,HONEY	1	No Quantity							685070			0
S3	2000	2000	2000	2	0	2	Export	208	Denmark	DNK	760	Syria	SYR								06	SUGAR,SUGR.PREPTNS,HONEY	1	No Quantity							3144			0
S3	2000	2000	2000	2	0	2	Export	208	Denmark	DNK	784	United Arab Emirates	ARE								06	SUGAR,SUGR.PREPTNS,HONEY	1	No Quantity							2021941			0
S3	2000	2000	2000	2	0	2	Export	208	Denmark	DNK	792	Turkey	TUR								06	SUGAR,SUGR.PREPTNS,HONEY	1	No Quantity							110255			0
S3	2000	2000	2000	2	0	2	Export	208	Denmark	DNK	804	Ukraine	UKR								06	SUGAR,SUGR.PREPTNS,HONEY	1	No Quantity							31217			0
S3	2000	2000	2000	2	0	2	Export	208	Denmark	DNK	818	Egypt	EGY								06	SUGAR,SUGR.PREPTNS,HONEY	1	No Quantity							456581			0
S3	2000	2000	2000	2	0	2	Export	208	Denmark	DNK	826	United Kingdom	GBR								06	SUGAR,SUGR.PREPTNS,HONEY	1	No Quantity							5919564			0
S3	2000	2000	2000	2	0	2	Export	208	Denmark	DNK	842	USA	USA								06	SUGAR,SUGR.PREPTNS,HONEY	1	No Quantity							1141826			0
S3	2000	2000	2000	2	0	2	Export	208	Denmark	DNK	860	Uzbekistan	UZB								06	SUGAR,SUGR.PREPTNS,HONEY	1	No Quantity							2565951			0
S3	2000	2000	2000	2	0	2	Export	208	Denmark	DNK	887	Yemen	YEM								06	SUGAR,SUGR.PREPTNS,HONEY	1	No Quantity							8747			0
S3	2000	2000	2000	2	0	2	Export	208	Denmark	DNK	891	Serbia and Montenegro	SCG								06	SUGAR,SUGR.PREPTNS,HONEY	1	No Quantity							40818			0
S3	2000	2000	2000	2	0	2	Export	208	Denmark	DNK	899	Areas, nes									06	SUGAR,SUGR.PREPTNS,HONEY	1	No Quantity							6858204			0
S3	2000	2000	2000	2	0	2	Export	208	Denmark	DNK	0	World	WLD								07	COFFEE,TEA,COCOA,SPICES	1	No Quantity							131264854			0
S3	2000	2000	2000	2	0	2	Export	208	Denmark	DNK	12	Algeria	DZA								07	COFFEE,TEA,COCOA,SPICES	1	No Quantity							2138			0
S3	2000	2000	2000	2	0	2	Export	208	Denmark	DNK	20	Andorra	AND								07	COFFEE,TEA,COCOA,SPICES	1	No Quantity							9239			0
S3	2000	2000	2000	2	0	2	Export	208	Denmark	DNK	32	Argentina	ARG								07	COFFEE,TEA,COCOA,SPICES	1	No Quantity							47678			0
S3	2000	2000	2000	2	0	2	Export	208	Denmark	DNK	36	Australia	AUS								07	COFFEE,TEA,COCOA,SPICES	1	No Quantity							462636			0
S3	2000	2000	2000	2	0	2	Export	208	Denmark	DNK	40	Austria	AUT								07	COFFEE,TEA,COCOA,SPICES	1	No Quantity							658642			0
S3	2000	2000	2000	2	0	2	Export	208	Denmark	DNK	48	Bahrain	BHR								07	COFFEE,TEA,COCOA,SPICES	1	No Quantity							119627			0
S3	2000	2000	2000	2	0	2	Export	208	Denmark	DNK	50	Bangladesh	BGD								07	COFFEE,TEA,COCOA,SPICES	1	No Quantity							4410			0
S3	2000	2000	2000	2	0	2	Export	208	Denmark	DNK	56	Belgium	BEL								07	COFFEE,TEA,COCOA,SPICES	1	No Quantity							1498327			0
S3	2000	2000	2000	2	0	2	Export	208	Denmark	DNK	70	Bosnia Herzegovina	BIH								07	COFFEE,TEA,COCOA,SPICES	1	No Quantity							830413			0
S3	2000	2000	2000	2	0	2	Export	208	Denmark	DNK	76	Brazil	BRA								07	COFFEE,TEA,COCOA,SPICES	1	No Quantity							5161			0
S3	2000	2000	2000	2	0	2	Export	208	Denmark	DNK	100	Bulgaria	BGR								07	COFFEE,TEA,COCOA,SPICES	1	No Quantity							5146			0
S3	2000	2000	2000	2	0	2	Export	208	Denmark	DNK	124	Canada	CAN								07	COFFEE,TEA,COCOA,SPICES	1	No Quantity							968535			0
S3	2000	2000	2000	2	0	2	Export	208	Denmark	DNK	144	Sri Lanka	LKA								07	COFFEE,TEA,COCOA,SPICES	1	No Quantity							14728			0
S3	2000	2000	2000	2	0	2	Export	208	Denmark	DNK	152	Chile	CHL								07	COFFEE,TEA,COCOA,SPICES	1	No Quantity							15301			0
S3	2000	2000	2000	2	0	2	Export	208	Denmark	DNK	156	China	CHN								07	COFFEE,TEA,COCOA,SPICES	1	No Quantity							147704			0
S3	2000	2000	2000	2	0	2	Export	208	Denmark	DNK	170	Colombia	COL								07	COFFEE,TEA,COCOA,SPICES	1	No Quantity							11158			0
S3	2000	2000	2000	2	0	2	Export	208	Denmark	DNK	191	Croatia	HRV								07	COFFEE,TEA,COCOA,SPICES	1	No Quantity							4081			0
S3	2000	2000	2000	2	0	2	Export	208	Denmark	DNK	196	Cyprus	CYP								07	COFFEE,TEA,COCOA,SPICES	1	No Quantity							101176			0
S3	2000	2000	2000	2	0	2	Export	208	Denmark	DNK	203	Czechia	CZE								07	COFFEE,TEA,COCOA,SPICES	1	No Quantity							1476504			0
S3	2000	2000	2000	2	0	2	Export	208	Denmark	DNK	232	Eritrea	ERI								07	COFFEE,TEA,COCOA,SPICES	1	No Quantity							14491			0
S3	2000	2000	2000	2	0	2	Export	208	Denmark	DNK	233	Estonia	EST								07	COFFEE,TEA,COCOA,SPICES	1	No Quantity							3854403			0
S3	2000	2000	2000	2	0	2	Export	208	Denmark	DNK	234	Faeroe Isds	FRO								07	COFFEE,TEA,COCOA,SPICES	1	No Quantity							1784885			0
S3	2000	2000	2000	2	0	2	Export	208	Denmark	DNK	246	Finland	FIN								07	COFFEE,TEA,COCOA,SPICES	1	No Quantity							3037640			0
S3	2000	2000	2000	2	0	2	Export	208	Denmark	DNK	251	France	FRA								07	COFFEE,TEA,COCOA,SPICES	1	No Quantity							2162948			0
S3	2000	2000	2000	2	0	2	Export	208	Denmark	DNK	276	Germany	DEU								07	COFFEE,TEA,COCOA,SPICES	1	No Quantity							22830412			0
S3	2000	2000	2000	2	0	2	Export	208	Denmark	DNK	288	Ghana	GHA								07	COFFEE,TEA,COCOA,SPICES	1	No Quantity							1063			0
S3	2000	2000	2000	2	0	2	Export	208	Denmark	DNK	292	Gibraltar	GIB								07	COFFEE,TEA,COCOA,SPICES	1	No Quantity							4604			0
S3	2000	2000	2000	2	0	2	Export	208	Denmark	DNK	300	Greece	GRC								07	COFFEE,TEA,COCOA,SPICES	1	No Quantity							293463			0
S3	2000	2000	2000	2	0	2	Export	208	Denmark	DNK	304	Greenland	GRL								07	COFFEE,TEA,COCOA,SPICES	1	No Quantity							2990297			0
S3	2000	2000	2000	2	0	2	Export	208	Denmark	DNK	320	Guatemala	GTM								07	COFFEE,TEA,COCOA,SPICES	1	No Quantity							8818			0
S3	2000	2000	2000	2	0	2	Export	208	Denmark	DNK	344	China, Hong Kong SAR	HKG								07	COFFEE,TEA,COCOA,SPICES	1	No Quantity							155288			0
S3	2000	2000	2000	2	0	2	Export	208	Denmark	DNK	348	Hungary	HUN								07	COFFEE,TEA,COCOA,SPICES	1	No Quantity							493309			0
S3	2000	2000	2000	2	0	2	Export	208	Denmark	DNK	352	Iceland	ISL								07	COFFEE,TEA,COCOA,SPICES	1	No Quantity							6723061			0
S3	2000	2000	2000	2	0	2	Export	208	Denmark	DNK	360	Indonesia	IDN								07	COFFEE,TEA,COCOA,SPICES	1	No Quantity							13025			0
S3	2000	2000	2000	2	0	2	Export	208	Denmark	DNK	364	Iran	IRN								07	COFFEE,TEA,COCOA,SPICES	1	No Quantity							68616			0
S3	2000	2000	2000	2	0	2	Export	208	Denmark	DNK	372	Ireland	IRL								07	COFFEE,TEA,COCOA,SPICES	1	No Quantity							67356			0
S3	2000	2000	2000	2	0	2	Export	208	Denmark	DNK	376	Israel	ISR								07	COFFEE,TEA,COCOA,SPICES	1	No Quantity							580895			0
S3	2000	2000	2000	2	0	2	Export	208	Denmark	DNK	381	Italy	ITA								07	COFFEE,TEA,COCOA,SPICES	1	No Quantity							128018			0
S3	2000	2000	2000	2	0	2	Export	208	Denmark	DNK	384	Côte d'Ivoire	CIV								07	COFFEE,TEA,COCOA,SPICES	1	No Quantity							1555			0
S3	2000	2000	2000	2	0	2	Export	208	Denmark	DNK	392	Japan	JPN								07	COFFEE,TEA,COCOA,SPICES	1	No Quantity							561857			0
S3	2000	2000	2000	2	0	2	Export	208	Denmark	DNK	398	Kazakhstan	KAZ								07	COFFEE,TEA,COCOA,SPICES	1	No Quantity							1012			0
S3	2000	2000	2000	2	0	2	Export	208	Denmark	DNK	404	Kenya	KEN								07	COFFEE,TEA,COCOA,SPICES	1	No Quantity							6401			0
S3	2000	2000	2000	2	0	2	Export	208	Denmark	DNK	410	Rep. of Korea	KOR								07	COFFEE,TEA,COCOA,SPICES	1	No Quantity							136724			0
S3	2000	2000	2000	2	0	2	Export	208	Denmark	DNK	414	Kuwait	KWT								07	COFFEE,TEA,COCOA,SPICES	1	No Quantity							3949			0
S3	2000	2000	2000	2	0	2	Export	208	Denmark	DNK	428	Latvia	LVA								07	COFFEE,TEA,COCOA,SPICES	1	No Quantity							6640442			0
S3	2000	2000	2000	2	0	2	Export	208	Denmark	DNK	440	Lithuania	LTU								07	COFFEE,TEA,COCOA,SPICES	1	No Quantity							4491408			0
S3	2000	2000	2000	2	0	2	Export	208	Denmark	DNK	442	Luxembourg	LUX								07	COFFEE,TEA,COCOA,SPICES	1	No Quantity							302819			0
S3	2000	2000	2000	2	0	2	Export	208	Denmark	DNK	458	Malaysia	MYS								07	COFFEE,TEA,COCOA,SPICES	1	No Quantity							144870			0
S3	2000	2000	2000	2	0	2	Export	208	Denmark	DNK	470	Malta	MLT								07	COFFEE,TEA,COCOA,SPICES	1	No Quantity							61280			0
S3	2000	2000	2000	2	0	2	Export	208	Denmark	DNK	498	Rep. of Moldova	MDA								07	COFFEE,TEA,COCOA,SPICES	1	No Quantity							1541			0
S3	2000	2000	2000	2	0	2	Export	208	Denmark	DNK	504	Morocco	MAR								07	COFFEE,TEA,COCOA,SPICES	1	No Quantity							18681			0
S3	2000	2000	2000	2	0	2	Export	208	Denmark	DNK	528	Netherlands	NLD								07	COFFEE,TEA,COCOA,SPICES	1	No Quantity							4402205			0
S3	2000	2000	2000	2	0	2	Export	208	Denmark	DNK	554	New Zealand	NZL								07	COFFEE,TEA,COCOA,SPICES	1	No Quantity							78390			0
S3	2000	2000	2000	2	0	2	Export	208	Denmark	DNK	579	Norway	NOR								07	COFFEE,TEA,COCOA,SPICES	1	No Quantity							13559681			0
S3	2000	2000	2000	2	0	2	Export	208	Denmark	DNK	583	FS Micronesia	FSM								07	COFFEE,TEA,COCOA,SPICES	1	No Quantity							1653			0
S3	2000	2000	2000	2	0	2	Export	208	Denmark	DNK	586	Pakistan	PAK								07	COFFEE,TEA,COCOA,SPICES	1	No Quantity							10314			0
S3	2000	2000	2000	2	0	2	Export	208	Denmark	DNK	608	Philippines	PHL								07	COFFEE,TEA,COCOA,SPICES	1	No Quantity							1029			0
S3	2000	2000	2000	2	0	2	Export	208	Denmark	DNK	616	Poland	POL								07	COFFEE,TEA,COCOA,SPICES	1	No Quantity							1539534			0
S3	2000	2000	2000	2	0	2	Export	208	Denmark	DNK	620	Portugal	PRT								07	COFFEE,TEA,COCOA,SPICES	1	No Quantity							1071946			0
S3	2000	2000	2000	2	0	2	Export	208	Denmark	DNK	642	Romania	ROU								07	COFFEE,TEA,COCOA,SPICES	1	No Quantity							15145			0
S3	2000	2000	2000	2	0	2	Export	208	Denmark	DNK	643	Russian Federation	RUS								07	COFFEE,TEA,COCOA,SPICES	1	No Quantity							1020162			0
S3	2000	2000	2000	2	0	2	Export	208	Denmark	DNK	666	Saint Pierre and Miquelon	SPM								07	COFFEE,TEA,COCOA,SPICES	1	No Quantity							1627			0
S3	2000	2000	2000	2	0	2	Export	208	Denmark	DNK	682	Saudi Arabia	SAU								07	COFFEE,TEA,COCOA,SPICES	1	No Quantity							16988			0
S3	2000	2000	2000	2	0	2	Export	208	Denmark	DNK	690	Seychelles	SYC								07	COFFEE,TEA,COCOA,SPICES	1	No Quantity							2398			0
S3	2000	2000	2000	2	0	2	Export	208	Denmark	DNK	699	India	IND								07	COFFEE,TEA,COCOA,SPICES	1	No Quantity							5933			0
S3	2000	2000	2000	2	0	2	Export	208	Denmark	DNK	702	Singapore	SGP								07	COFFEE,TEA,COCOA,SPICES	1	No Quantity							176729			0
S3	2000	2000	2000	2	0	2	Export	208	Denmark	DNK	703	Slovakia	SVK								07	COFFEE,TEA,COCOA,SPICES	1	No Quantity							427483			0
S3	2000	2000	2000	2	0	2	Export	208	Denmark	DNK	705	Slovenia	SVN								07	COFFEE,TEA,COCOA,SPICES	1	No Quantity							54838			0
S3	2000	2000	2000	2	0	2	Export	208	Denmark	DNK	710	South Africa	ZAF								07	COFFEE,TEA,COCOA,SPICES	1	No Quantity							124047			0
S3	2000	2000	2000	2	0	2	Export	208	Denmark	DNK	724	Spain	ESP								07	COFFEE,TEA,COCOA,SPICES	1	No Quantity							1536845			0
S3	2000	2000	2000	2	0	2	Export	208	Denmark	DNK	752	Sweden	SWE								07	COFFEE,TEA,COCOA,SPICES	1	No Quantity							30391774			0
S3	2000	2000	2000	2	0	2	Export	208	Denmark	DNK	757	Switzerland	CHE								07	COFFEE,TEA,COCOA,SPICES	1	No Quantity							263449			0
S3	2000	2000	2000	2	0	2	Export	208	Denmark	DNK	764	Thailand	THA								07	COFFEE,TEA,COCOA,SPICES	1	No Quantity							6066			0
S3	2000	2000	2000	2	0	2	Export	208	Denmark	DNK	784	United Arab Emirates	ARE								07	COFFEE,TEA,COCOA,SPICES	1	No Quantity							58859			0
S3	2000	2000	2000	2	0	2	Export	208	Denmark	DNK	792	Turkey	TUR								07	COFFEE,TEA,COCOA,SPICES	1	No Quantity							359420			0
S3	2000	2000	2000	2	0	2	Export	208	Denmark	DNK	800	Uganda	UGA								07	COFFEE,TEA,COCOA,SPICES	1	No Quantity							2935			0
S3	2000	2000	2000	2	0	2	Export	208	Denmark	DNK	804	Ukraine	UKR								07	COFFEE,TEA,COCOA,SPICES	1	No Quantity							10265			0
S3	2000	2000	2000	2	0	2	Export	208	Denmark	DNK	807	North Macedonia	MKD								07	COFFEE,TEA,COCOA,SPICES	1	No Quantity							178766			0
S3	2000	2000	2000	2	0	2	Export	208	Denmark	DNK	818	Egypt	EGY								07	COFFEE,TEA,COCOA,SPICES	1	No Quantity							14628			0
S3	2000	2000	2000	2	0	2	Export	208	Denmark	DNK	826	United Kingdom	GBR								07	COFFEE,TEA,COCOA,SPICES	1	No Quantity							8433465			0
S3	2000	2000	2000	2	0	2	Export	208	Denmark	DNK	834	United Rep. of Tanzania	TZA								07	COFFEE,TEA,COCOA,SPICES	1	No Quantity							7786			0
S3	2000	2000	2000	2	0	2	Export	208	Denmark	DNK	842	USA	USA								07	COFFEE,TEA,COCOA,SPICES	1	No Quantity							2635573			0
S3	2000	2000	2000	2	0	2	Export	208	Denmark	DNK	858	Uruguay	URY								07	COFFEE,TEA,COCOA,SPICES	1	No Quantity							37733			0
S3	2000	2000	2000	2	0	2	Export	208	Denmark	DNK	862	Venezuela	VEN								07	COFFEE,TEA,COCOA,SPICES	1	No Quantity							19632			0
S3	2000	2000	2000	2	0	2	Export	208	Denmark	DNK	891	Serbia and Montenegro	SCG								07	COFFEE,TEA,COCOA,SPICES	1	No Quantity							215027			0
S3	2000	2000	2000	2	0	2	Export	208	Denmark	DNK	899	Areas, nes									07	COFFEE,TEA,COCOA,SPICES	1	No Quantity							614796			0
S3	2000	2000	2000	2	0	2	Export	208	Denmark	DNK	0	World	WLD								08	ANIMAL FEED STUFF	1	No Quantity							498883033			0
S3	2000	2000	2000	2	0	2	Export	208	Denmark	DNK	31	Azerbaijan	AZE								08	ANIMAL FEED STUFF	1	No Quantity							12027			0
S3	2000	2000	2000	2	0	2	Export	208	Denmark	DNK	36	Australia	AUS								08	ANIMAL FEED STUFF	1	No Quantity							1934877			0
S3	2000	2000	2000	2	0	2	Export	208	Denmark	DNK	40	Austria	AUT								08	ANIMAL FEED STUFF	1	No Quantity							2648492			0
S3	2000	2000	2000	2	0	2	Export	208	Denmark	DNK	50	Bangladesh	BGD								08	ANIMAL FEED STUFF	1	No Quantity							268671			0
S3	2000	2000	2000	2	0	2	Export	208	Denmark	DNK	51	Armenia	ARM								08	ANIMAL FEED STUFF	1	No Quantity							122549			0
S3	2000	2000	2000	2	0	2	Export	208	Denmark	DNK	56	Belgium	BEL								08	ANIMAL FEED STUFF	1	No Quantity							8462565			0
S3	2000	2000	2000	2	0	2	Export	208	Denmark	DNK	70	Bosnia Herzegovina	BIH								08	ANIMAL FEED STUFF	1	No Quantity							803764			0
S3	2000	2000	2000	2	0	2	Export	208	Denmark	DNK	76	Brazil	BRA								08	ANIMAL FEED STUFF	1	No Quantity							22044			0
S3	2000	2000	2000	2	0	2	Export	208	Denmark	DNK	100	Bulgaria	BGR								08	ANIMAL FEED STUFF	1	No Quantity							493009			0
S3	2000	2000	2000	2	0	2	Export	208	Denmark	DNK	108	Burundi	BDI								08	ANIMAL FEED STUFF	1	No Quantity							2161			0
S3	2000	2000	2000	2	0	2	Export	208	Denmark	DNK	112	Belarus	BLR								08	ANIMAL FEED STUFF	1	No Quantity							8990046			0
S3	2000	2000	2000	2	0	2	Export	208	Denmark	DNK	120	Cameroon	CMR								08	ANIMAL FEED STUFF	1	No Quantity							23003			0
S3	2000	2000	2000	2	0	2	Export	208	Denmark	DNK	124	Canada	CAN								08	ANIMAL FEED STUFF	1	No Quantity							1692875			0
S3	2000	2000	2000	2	0	2	Export	208	Denmark	DNK	144	Sri Lanka	LKA								08	ANIMAL FEED STUFF	1	No Quantity							1253907			0
S3	2000	2000	2000	2	0	2	Export	208	Denmark	DNK	156	China	CHN								08	ANIMAL FEED STUFF	1	No Quantity							2329228			0
S3	2000	2000	2000	2	0	2	Export	208	Denmark	DNK	191	Croatia	HRV								08	ANIMAL FEED STUFF	1	No Quantity							557225			0
S3	2000	2000	2000	2	0	2	Export	208	Denmark	DNK	196	Cyprus	CYP								08	ANIMAL FEED STUFF	1	No Quantity							2257477			0
S3	2000	2000	2000	2	0	2	Export	208	Denmark	DNK	203	Czechia	CZE								08	ANIMAL FEED STUFF	1	No Quantity							2010465			0
S3	2000	2000	2000	2	0	2	Export	208	Denmark	DNK	204	Benin	BEN								08	ANIMAL FEED STUFF	1	No Quantity							103675			0
S3	2000	2000	2000	2	0	2	Export	208	Denmark	DNK	212	Dominica	DMA								08	ANIMAL FEED STUFF	1	No Quantity							21471			0
S3	2000	2000	2000	2	0	2	Export	208	Denmark	DNK	232	Eritrea	ERI								08	ANIMAL FEED STUFF	1	No Quantity							123732			0
S3	2000	2000	2000	2	0	2	Export	208	Denmark	DNK	233	Estonia	EST								08	ANIMAL FEED STUFF	1	No Quantity							1118372			0
S3	2000	2000	2000	2	0	2	Export	208	Denmark	DNK	234	Faeroe Isds	FRO								08	ANIMAL FEED STUFF	1	No Quantity							1484971			0
S3	2000	2000	2000	2	0	2	Export	208	Denmark	DNK	246	Finland	FIN								08	ANIMAL FEED STUFF	1	No Quantity							23662612			0
S3	2000	2000	2000	2	0	2	Export	208	Denmark	DNK	251	France	FRA								08	ANIMAL FEED STUFF	1	No Quantity							22378461			0
S3	2000	2000	2000	2	0	2	Export	208	Denmark	DNK	268	Georgia	GEO								08	ANIMAL FEED STUFF	1	No Quantity							279137			0
S3	2000	2000	2000	2	0	2	Export	208	Denmark	DNK	276	Germany	DEU								08	ANIMAL FEED STUFF	1	No Quantity							76637314			0
S3	2000	2000	2000	2	0	2	Export	208	Denmark	DNK	288	Ghana	GHA								08	ANIMAL FEED STUFF	1	No Quantity							40591			0
S3	2000	2000	2000	2	0	2	Export	208	Denmark	DNK	300	Greece	GRC								08	ANIMAL FEED STUFF	1	No Quantity							28220389			0
S3	2000	2000	2000	2	0	2	Export	208	Denmark	DNK	304	Greenland	GRL								08	ANIMAL FEED STUFF	1	No Quantity							561742			0
S3	2000	2000	2000	2	0	2	Export	208	Denmark	DNK	344	China, Hong Kong SAR	HKG								08	ANIMAL FEED STUFF	1	No Quantity							2928161			0
S3	2000	2000	2000	2	0	2	Export	208	Denmark	DNK	348	Hungary	HUN								08	ANIMAL FEED STUFF	1	No Quantity							3533778			0
S3	2000	2000	2000	2	0	2	Export	208	Denmark	DNK	352	Iceland	ISL								08	ANIMAL FEED STUFF	1	No Quantity							690366			0
S3	2000	2000	2000	2	0	2	Export	208	Denmark	DNK	360	Indonesia	IDN								08	ANIMAL FEED STUFF	1	No Quantity							524852			0
S3	2000	2000	2000	2	0	2	Export	208	Denmark	DNK	372	Ireland	IRL								08	ANIMAL FEED STUFF	1	No Quantity							5823142			0
S3	2000	2000	2000	2	0	2	Export	208	Denmark	DNK	376	Israel	ISR								08	ANIMAL FEED STUFF	1	No Quantity							609582			0
S3	2000	2000	2000	2	0	2	Export	208	Denmark	DNK	381	Italy	ITA								08	ANIMAL FEED STUFF	1	No Quantity							44810804			0
S3	2000	2000	2000	2	0	2	Export	208	Denmark	DNK	384	Côte d'Ivoire	CIV								08	ANIMAL FEED STUFF	1	No Quantity							5858			0
S3	2000	2000	2000	2	0	2	Export	208	Denmark	DNK	392	Japan	JPN								08	ANIMAL FEED STUFF	1	No Quantity							20330848			0
S3	2000	2000	2000	2	0	2	Export	208	Denmark	DNK	400	Jordan	JOR								08	ANIMAL FEED STUFF	1	No Quantity							462259			0
S3	2000	2000	2000	2	0	2	Export	208	Denmark	DNK	404	Kenya	KEN								08	ANIMAL FEED STUFF	1	No Quantity							117309			0
S3	2000	2000	2000	2	0	2	Export	208	Denmark	DNK	408	Dem. People's Rep. of Korea	PRK								08	ANIMAL FEED STUFF	1	No Quantity							6721			0
S3	2000	2000	2000	2	0	2	Export	208	Denmark	DNK	410	Rep. of Korea	KOR								08	ANIMAL FEED STUFF	1	No Quantity							5168294			0
S3	2000	2000	2000	2	0	2	Export	208	Denmark	DNK	414	Kuwait	KWT								08	ANIMAL FEED STUFF	1	No Quantity							34453			0
S3	2000	2000	2000	2	0	2	Export	208	Denmark	DNK	422	Lebanon	LBN								08	ANIMAL FEED STUFF	1	No Quantity							1503117			0
S3	2000	2000	2000	2	0	2	Export	208	Denmark	DNK	428	Latvia	LVA								08	ANIMAL FEED STUFF	1	No Quantity							1449038			0
S3	2000	2000	2000	2	0	2	Export	208	Denmark	DNK	440	Lithuania	LTU								08	ANIMAL FEED STUFF	1	No Quantity							4064255			0
S3	2000	2000	2000	2	0	2	Export	208	Denmark	DNK	442	Luxembourg	LUX								08	ANIMAL FEED STUFF	1	No Quantity							4690			0
S3	2000	2000	2000	2	0	2	Export	208	Denmark	DNK	458	Malaysia	MYS								08	ANIMAL FEED STUFF	1	No Quantity							1029805			0
S3	2000	2000	2000	2	0	2	Export	208	Denmark	DNK	470	Malta	MLT								08	ANIMAL FEED STUFF	1	No Quantity							1399573			0
S3	2000	2000	2000	2	0	2	Export	208	Denmark	DNK	484	Mexico	MEX								08	ANIMAL FEED STUFF	1	No Quantity							535995			0
S3	2000	2000	2000	2	0	2	Export	208	Denmark	DNK	490	Other Asia, nes									08	ANIMAL FEED STUFF	1	No Quantity							6050585			0
S3	2000	2000	2000	2	0	2	Export	208	Denmark	DNK	528	Netherlands	NLD								08	ANIMAL FEED STUFF	1	No Quantity							30449512			0
S3	2000	2000	2000	2	0	2	Export	208	Denmark	DNK	554	New Zealand	NZL								08	ANIMAL FEED STUFF	1	No Quantity							24138			0
S3	2000	2000	2000	2	0	2	Export	208	Denmark	DNK	566	Nigeria	NGA								08	ANIMAL FEED STUFF	1	No Quantity							910469			0
S3	2000	2000	2000	2	0	2	Export	208	Denmark	DNK	579	Norway	NOR								08	ANIMAL FEED STUFF	1	No Quantity							37017065			0
S3	2000	2000	2000	2	0	2	Export	208	Denmark	DNK	586	Pakistan	PAK								08	ANIMAL FEED STUFF	1	No Quantity							18767			0
S3	2000	2000	2000	2	0	2	Export	208	Denmark	DNK	608	Philippines	PHL								08	ANIMAL FEED STUFF	1	No Quantity							789944			0
S3	2000	2000	2000	2	0	2	Export	208	Denmark	DNK	616	Poland	POL								08	ANIMAL FEED STUFF	1	No Quantity							22440549			0
S3	2000	2000	2000	2	0	2	Export	208	Denmark	DNK	620	Portugal	PRT								08	ANIMAL FEED STUFF	1	No Quantity							736294			0
S3	2000	2000	2000	2	0	2	Export	208	Denmark	DNK	642	Romania	ROU								08	ANIMAL FEED STUFF	1	No Quantity							864640			0
S3	2000	2000	2000	2	0	2	Export	208	Denmark	DNK	643	Russian Federation	RUS								08	ANIMAL FEED STUFF	1	No Quantity							3060663			0
S3	2000	2000	2000	2	0	2	Export	208	Denmark	DNK	682	Saudi Arabia	SAU								08	ANIMAL FEED STUFF	1	No Quantity							1455532			0
S3	2000	2000	2000	2	0	2	Export	208	Denmark	DNK	690	Seychelles	SYC								08	ANIMAL FEED STUFF	1	No Quantity							267528			0
S3	2000	2000	2000	2	0	2	Export	208	Denmark	DNK	699	India	IND								08	ANIMAL FEED STUFF	1	No Quantity							493561			0
S3	2000	2000	2000	2	0	2	Export	208	Denmark	DNK	703	Slovakia	SVK								08	ANIMAL FEED STUFF	1	No Quantity							777500			0
S3	2000	2000	2000	2	0	2	Export	208	Denmark	DNK	705	Slovenia	SVN								08	ANIMAL FEED STUFF	1	No Quantity							1194792			0
S3	2000	2000	2000	2	0	2	Export	208	Denmark	DNK	710	South Africa	ZAF								08	ANIMAL FEED STUFF	1	No Quantity							69145			0
S3	2000	2000	2000	2	0	2	Export	208	Denmark	DNK	724	Spain	ESP								08	ANIMAL FEED STUFF	1	No Quantity							16521255			0
S3	2000	2000	2000	2	0	2	Export	208	Denmark	DNK	752	Sweden	SWE								08	ANIMAL FEED STUFF	1	No Quantity							42477895			0
S3	2000	2000	2000	2	0	2	Export	208	Denmark	DNK	757	Switzerland	CHE								08	ANIMAL FEED STUFF	1	No Quantity							8557176			0
S3	2000	2000	2000	2	0	2	Export	208	Denmark	DNK	764	Thailand	THA								08	ANIMAL FEED STUFF	1	No Quantity							6368729			0
S3	2000	2000	2000	2	0	2	Export	208	Denmark	DNK	768	Togo	TGO								08	ANIMAL FEED STUFF	1	No Quantity							16376			0
S3	2000	2000	2000	2	0	2	Export	208	Denmark	DNK	784	United Arab Emirates	ARE								08	ANIMAL FEED STUFF	1	No Quantity							336701			0
S3	2000	2000	2000	2	0	2	Export	208	Denmark	DNK	792	Turkey	TUR								08	ANIMAL FEED STUFF	1	No Quantity							1020615			0
S3	2000	2000	2000	2	0	2	Export	208	Denmark	DNK	795	Turkmenistan	TKM								08	ANIMAL FEED STUFF	1	No Quantity							27018			0
S3	2000	2000	2000	2	0	2	Export	208	Denmark	DNK	807	North Macedonia	MKD								08	ANIMAL FEED STUFF	1	No Quantity							348453			0
S3	2000	2000	2000	2	0	2	Export	208	Denmark	DNK	818	Egypt	EGY								08	ANIMAL FEED STUFF	1	No Quantity							8862775			0
S3	2000	2000	2000	2	0	2	Export	208	Denmark	DNK	826	United Kingdom	GBR								08	ANIMAL FEED STUFF	1	No Quantity							21283953			0
S3	2000	2000	2000	2	0	2	Export	208	Denmark	DNK	842	USA	USA								08	ANIMAL FEED STUFF	1	No Quantity							1552590			0
S3	2000	2000	2000	2	0	2	Export	208	Denmark	DNK	891	Serbia and Montenegro	SCG								08	ANIMAL FEED STUFF	1	No Quantity							203560			0
S3	2000	2000	2000	2	0	2	Export	208	Denmark	DNK	899	Areas, nes									08	ANIMAL FEED STUFF	1	No Quantity							1135499			0
S3	2000	2000	2000	2	0	2	Export	208	Denmark	DNK	0	World	WLD								09	MISC.EDIBLE PRODUCTS ETC	1	No Quantity							547572235			0
S3	2000	2000	2000	2	0	2	Export	208	Denmark	DNK	8	Albania	ALB								09	MISC.EDIBLE PRODUCTS ETC	1	No Quantity							461869			0
S3	2000	2000	2000	2	0	2	Export	208	Denmark	DNK	12	Algeria	DZA								09	MISC.EDIBLE PRODUCTS ETC	1	No Quantity							469916			0
S3	2000	2000	2000	2	0	2	Export	208	Denmark	DNK	24	Angola	AGO								09	MISC.EDIBLE PRODUCTS ETC	1	No Quantity							13864			0
S3	2000	2000	2000	2	0	2	Export	208	Denmark	DNK	31	Azerbaijan	AZE								09	MISC.EDIBLE PRODUCTS ETC	1	No Quantity							872414			0
S3	2000	2000	2000	2	0	2	Export	208	Denmark	DNK	32	Argentina	ARG								09	MISC.EDIBLE PRODUCTS ETC	1	No Quantity							829780			0
S3	2000	2000	2000	2	0	2	Export	208	Denmark	DNK	36	Australia	AUS								09	MISC.EDIBLE PRODUCTS ETC	1	No Quantity							2756689			0
S3	2000	2000	2000	2	0	2	Export	208	Denmark	DNK	40	Austria	AUT								09	MISC.EDIBLE PRODUCTS ETC	1	No Quantity							1946884			0
S3	2000	2000	2000	2	0	2	Export	208	Denmark	DNK	48	Bahrain	BHR								09	MISC.EDIBLE PRODUCTS ETC	1	No Quantity							124790			0
S3	2000	2000	2000	2	0	2	Export	208	Denmark	DNK	50	Bangladesh	BGD								09	MISC.EDIBLE PRODUCTS ETC	1	No Quantity							20497			0
S3	2000	2000	2000	2	0	2	Export	208	Denmark	DNK	51	Armenia	ARM								09	MISC.EDIBLE PRODUCTS ETC	1	No Quantity							148728			0
S3	2000	2000	2000	2	0	2	Export	208	Denmark	DNK	52	Barbados	BRB								09	MISC.EDIBLE PRODUCTS ETC	1	No Quantity							2592			0
S3	2000	2000	2000	2	0	2	Export	208	Denmark	DNK	56	Belgium	BEL								09	MISC.EDIBLE PRODUCTS ETC	1	No Quantity							11956687			0
S3	2000	2000	2000	2	0	2	Export	208	Denmark	DNK	68	Bolivia (Plurinational State of)	BOL								09	MISC.EDIBLE PRODUCTS ETC	1	No Quantity							145843			0
S3	2000	2000	2000	2	0	2	Export	208	Denmark	DNK	70	Bosnia Herzegovina	BIH								09	MISC.EDIBLE PRODUCTS ETC	1	No Quantity							653662			0
S3	2000	2000	2000	2	0	2	Export	208	Denmark	DNK	76	Brazil	BRA								09	MISC.EDIBLE PRODUCTS ETC	1	No Quantity							473603			0
S3	2000	2000	2000	2	0	2	Export	208	Denmark	DNK	100	Bulgaria	BGR								09	MISC.EDIBLE PRODUCTS ETC	1	No Quantity							376044			0
S3	2000	2000	2000	2	0	2	Export	208	Denmark	DNK	104	Myanmar	MMR								09	MISC.EDIBLE PRODUCTS ETC	1	No Quantity							4310			0
S3	2000	2000	2000	2	0	2	Export	208	Denmark	DNK	112	Belarus	BLR								09	MISC.EDIBLE PRODUCTS ETC	1	No Quantity							1572			0
S3	2000	2000	2000	2	0	2	Export	208	Denmark	DNK	120	Cameroon	CMR								09	MISC.EDIBLE PRODUCTS ETC	1	No Quantity							72392			0
S3	2000	2000	2000	2	0	2	Export	208	Denmark	DNK	124	Canada	CAN								09	MISC.EDIBLE PRODUCTS ETC	1	No Quantity							1053714			0
S3	2000	2000	2000	2	0	2	Export	208	Denmark	DNK	140	Central African Rep.	CAF								09	MISC.EDIBLE PRODUCTS ETC	1	No Quantity							12042			0
S3	2000	2000	2000	2	0	2	Export	208	Denmark	DNK	144	Sri Lanka	LKA								09	MISC.EDIBLE PRODUCTS ETC	1	No Quantity							45733			0
S3	2000	2000	2000	2	0	2	Export	208	Denmark	DNK	152	Chile	CHL								09	MISC.EDIBLE PRODUCTS ETC	1	No Quantity							773306			0
S3	2000	2000	2000	2	0	2	Export	208	Denmark	DNK	156	China	CHN								09	MISC.EDIBLE PRODUCTS ETC	1	No Quantity							201312			0
S3	2000	2000	2000	2	0	2	Export	208	Denmark	DNK	170	Colombia	COL								09	MISC.EDIBLE PRODUCTS ETC	1	No Quantity							82426			0
S3	2000	2000	2000	2	0	2	Export	208	Denmark	DNK	178	Congo	COG								09	MISC.EDIBLE PRODUCTS ETC	1	No Quantity							307767			0
S3	2000	2000	2000	2	0	2	Export	208	Denmark	DNK	191	Croatia	HRV								09	MISC.EDIBLE PRODUCTS ETC	1	No Quantity							220087			0
S3	2000	2000	2000	2	0	2	Export	208	Denmark	DNK	196	Cyprus	CYP								09	MISC.EDIBLE PRODUCTS ETC	1	No Quantity							1080139			0
S3	2000	2000	2000	2	0	2	Export	208	Denmark	DNK	203	Czechia	CZE								09	MISC.EDIBLE PRODUCTS ETC	1	No Quantity							4157786			0
S3	2000	2000	2000	2	0	2	Export	208	Denmark	DNK	204	Benin	BEN								09	MISC.EDIBLE PRODUCTS ETC	1	No Quantity							39235			0
S3	2000	2000	2000	2	0	2	Export	208	Denmark	DNK	214	Dominican Rep.	DOM								09	MISC.EDIBLE PRODUCTS ETC	1	No Quantity							1522050			0
S3	2000	2000	2000	2	0	2	Export	208	Denmark	DNK	218	Ecuador	ECU								09	MISC.EDIBLE PRODUCTS ETC	1	No Quantity							48337			0
S3	2000	2000	2000	2	0	2	Export	208	Denmark	DNK	232	Eritrea	ERI								09	MISC.EDIBLE PRODUCTS ETC	1	No Quantity							1613			0
S3	2000	2000	2000	2	0	2	Export	208	Denmark	DNK	233	Estonia	EST								09	MISC.EDIBLE PRODUCTS ETC	1	No Quantity							1197075			0
S3	2000	2000	2000	2	0	2	Export	208	Denmark	DNK	234	Faeroe Isds	FRO								09	MISC.EDIBLE PRODUCTS ETC	1	No Quantity							2323805			0
S3	2000	2000	2000	2	0	2	Export	208	Denmark	DNK	246	Finland	FIN								09	MISC.EDIBLE PRODUCTS ETC	1	No Quantity							9982178			0
S3	2000	2000	2000	2	0	2	Export	208	Denmark	DNK	251	France	FRA								09	MISC.EDIBLE PRODUCTS ETC	1	No Quantity							23483714			0
S3	2000	2000	2000	2	0	2	Export	208	Denmark	DNK	262	Djibouti	DJI								09	MISC.EDIBLE PRODUCTS ETC	1	No Quantity							110931			0
S3	2000	2000	2000	2	0	2	Export	208	Denmark	DNK	266	Gabon	GAB								09	MISC.EDIBLE PRODUCTS ETC	1	No Quantity							193645			0
S3	2000	2000	2000	2	0	2	Export	208	Denmark	DNK	268	Georgia	GEO								09	MISC.EDIBLE PRODUCTS ETC	1	No Quantity							606690			0
S3	2000	2000	2000	2	0	2	Export	208	Denmark	DNK	270	Gambia	GMB								09	MISC.EDIBLE PRODUCTS ETC	1	No Quantity							31648			0
S3	2000	2000	2000	2	0	2	Export	208	Denmark	DNK	276	Germany	DEU								09	MISC.EDIBLE PRODUCTS ETC	1	No Quantity							32829159			0
S3	2000	2000	2000	2	0	2	Export	208	Denmark	DNK	288	Ghana	GHA								09	MISC.EDIBLE PRODUCTS ETC	1	No Quantity							62042			0
S3	2000	2000	2000	2	0	2	Export	208	Denmark	DNK	292	Gibraltar	GIB								09	MISC.EDIBLE PRODUCTS ETC	1	No Quantity							9007			0
S3	2000	2000	2000	2	0	2	Export	208	Denmark	DNK	300	Greece	GRC								09	MISC.EDIBLE PRODUCTS ETC	1	No Quantity							11333167			0
S3	2000	2000	2000	2	0	2	Export	208	Denmark	DNK	304	Greenland	GRL								09	MISC.EDIBLE PRODUCTS ETC	1	No Quantity							2306888			0
S3	2000	2000	2000	2	0	2	Export	208	Denmark	DNK	308	Grenada	GRD								09	MISC.EDIBLE PRODUCTS ETC	1	No Quantity							2098			0
S3	2000	2000	2000	2	0	2	Export	208	Denmark	DNK	324	Guinea	GIN								09	MISC.EDIBLE PRODUCTS ETC	1	No Quantity							292842			0
S3	2000	2000	2000	2	0	2	Export	208	Denmark	DNK	332	Haiti	HTI								09	MISC.EDIBLE PRODUCTS ETC	1	No Quantity							60993			0
S3	2000	2000	2000	2	0	2	Export	208	Denmark	DNK	340	Honduras	HND								09	MISC.EDIBLE PRODUCTS ETC	1	No Quantity							42650			0
S3	2000	2000	2000	2	0	2	Export	208	Denmark	DNK	344	China, Hong Kong SAR	HKG								09	MISC.EDIBLE PRODUCTS ETC	1	No Quantity							1714092			0
S3	2000	2000	2000	2	0	2	Export	208	Denmark	DNK	348	Hungary	HUN								09	MISC.EDIBLE PRODUCTS ETC	1	No Quantity							1537211			0
S3	2000	2000	2000	2	0	2	Export	208	Denmark	DNK	352	Iceland	ISL								09	MISC.EDIBLE PRODUCTS ETC	1	No Quantity							2381499			0
S3	2000	2000	2000	2	0	2	Export	208	Denmark	DNK	360	Indonesia	IDN								09	MISC.EDIBLE PRODUCTS ETC	1	No Quantity							241034			0
S3	2000	2000	2000	2	0	2	Export	208	Denmark	DNK	368	Iraq	IRQ								09	MISC.EDIBLE PRODUCTS ETC	1	No Quantity							5919933			0
S3	2000	2000	2000	2	0	2	Export	208	Denmark	DNK	372	Ireland	IRL								09	MISC.EDIBLE PRODUCTS ETC	1	No Quantity							886220			0
S3	2000	2000	2000	2	0	2	Export	208	Denmark	DNK	376	Israel	ISR								09	MISC.EDIBLE PRODUCTS ETC	1	No Quantity							3421084			0
S3	2000	2000	2000	2	0	2	Export	208	Denmark	DNK	381	Italy	ITA								09	MISC.EDIBLE PRODUCTS ETC	1	No Quantity							13705281			0
S3	2000	2000	2000	2	0	2	Export	208	Denmark	DNK	392	Japan	JPN								09	MISC.EDIBLE PRODUCTS ETC	1	No Quantity							8285932			0
S3	2000	2000	2000	2	0	2	Export	208	Denmark	DNK	398	Kazakhstan	KAZ								09	MISC.EDIBLE PRODUCTS ETC	1	No Quantity							157372			0
S3	2000	2000	2000	2	0	2	Export	208	Denmark	DNK	400	Jordan	JOR								09	MISC.EDIBLE PRODUCTS ETC	1	No Quantity							206763			0
S3	2000	2000	2000	2	0	2	Export	208	Denmark	DNK	410	Rep. of Korea	KOR								09	MISC.EDIBLE PRODUCTS ETC	1	No Quantity							2016557			0
S3	2000	2000	2000	2	0	2	Export	208	Denmark	DNK	414	Kuwait	KWT								09	MISC.EDIBLE PRODUCTS ETC	1	No Quantity							3252076			0
S3	2000	2000	2000	2	0	2	Export	208	Denmark	DNK	417	Kyrgyzstan	KGZ								09	MISC.EDIBLE PRODUCTS ETC	1	No Quantity							279577			0
S3	2000	2000	2000	2	0	2	Export	208	Denmark	DNK	422	Lebanon	LBN								09	MISC.EDIBLE PRODUCTS ETC	1	No Quantity							1681423			0
S3	2000	2000	2000	2	0	2	Export	208	Denmark	DNK	428	Latvia	LVA								09	MISC.EDIBLE PRODUCTS ETC	1	No Quantity							1689125			0
S3	2000	2000	2000	2	0	2	Export	208	Denmark	DNK	430	Liberia	LBR								09	MISC.EDIBLE PRODUCTS ETC	1	No Quantity							28747			0
S3	2000	2000	2000	2	0	2	Export	208	Denmark	DNK	434	Libya	LBY								09	MISC.EDIBLE PRODUCTS ETC	1	No Quantity							41987			0
S3	2000	2000	2000	2	0	2	Export	208	Denmark	DNK	440	Lithuania	LTU								09	MISC.EDIBLE PRODUCTS ETC	1	No Quantity							1624609			0
S3	2000	2000	2000	2	0	2	Export	208	Denmark	DNK	442	Luxembourg	LUX								09	MISC.EDIBLE PRODUCTS ETC	1	No Quantity							4713			0
S3	2000	2000	2000	2	0	2	Export	208	Denmark	DNK	458	Malaysia	MYS								09	MISC.EDIBLE PRODUCTS ETC	1	No Quantity							4630667			0
S3	2000	2000	2000	2	0	2	Export	208	Denmark	DNK	470	Malta	MLT								09	MISC.EDIBLE PRODUCTS ETC	1	No Quantity							661429			0
S3	2000	2000	2000	2	0	2	Export	208	Denmark	DNK	484	Mexico	MEX								09	MISC.EDIBLE PRODUCTS ETC	1	No Quantity							1884487			0
S3	2000	2000	2000	2	0	2	Export	208	Denmark	DNK	490	Other Asia, nes									09	MISC.EDIBLE PRODUCTS ETC	1	No Quantity							11242027			0
S3	2000	2000	2000	2	0	2	Export	208	Denmark	DNK	496	Mongolia	MNG								09	MISC.EDIBLE PRODUCTS ETC	1	No Quantity							128572			0
S3	2000	2000	2000	2	0	2	Export	208	Denmark	DNK	498	Rep. of Moldova	MDA								09	MISC.EDIBLE PRODUCTS ETC	1	No Quantity							264483			0
S3	2000	2000	2000	2	0	2	Export	208	Denmark	DNK	504	Morocco	MAR								09	MISC.EDIBLE PRODUCTS ETC	1	No Quantity							94913			0
S3	2000	2000	2000	2	0	2	Export	208	Denmark	DNK	512	Oman	OMN								09	MISC.EDIBLE PRODUCTS ETC	1	No Quantity							72287			0
S3	2000	2000	2000	2	0	2	Export	208	Denmark	DNK	528	Netherlands	NLD								09	MISC.EDIBLE PRODUCTS ETC	1	No Quantity							16122335			0
S3	2000	2000	2000	2	0	2	Export	208	Denmark	DNK	530	Neth. Antilles	ANT								09	MISC.EDIBLE PRODUCTS ETC	1	No Quantity							15459			0
S3	2000	2000	2000	2	0	2	Export	208	Denmark	DNK	533	Aruba	ABW								09	MISC.EDIBLE PRODUCTS ETC	1	No Quantity							6877			0
S3	2000	2000	2000	2	0	2	Export	208	Denmark	DNK	554	New Zealand	NZL								09	MISC.EDIBLE PRODUCTS ETC	1	No Quantity							531657			0
S3	2000	2000	2000	2	0	2	Export	208	Denmark	DNK	562	Niger	NER								09	MISC.EDIBLE PRODUCTS ETC	1	No Quantity							8942			0
S3	2000	2000	2000	2	0	2	Export	208	Denmark	DNK	566	Nigeria	NGA								09	MISC.EDIBLE PRODUCTS ETC	1	No Quantity							271831			0
S3	2000	2000	2000	2	0	2	Export	208	Denmark	DNK	579	Norway	NOR								09	MISC.EDIBLE PRODUCTS ETC	1	No Quantity							13646719			0
S3	2000	2000	2000	2	0	2	Export	208	Denmark	DNK	584	Marshall Isds	MHL								09	MISC.EDIBLE PRODUCTS ETC	1	No Quantity							963			0
S3	2000	2000	2000	2	0	2	Export	208	Denmark	DNK	591	Panama	PAN								09	MISC.EDIBLE PRODUCTS ETC	1	No Quantity							22466			0
S3	2000	2000	2000	2	0	2	Export	208	Denmark	DNK	604	Peru	PER								09	MISC.EDIBLE PRODUCTS ETC	1	No Quantity							66829			0
S3	2000	2000	2000	2	0	2	Export	208	Denmark	DNK	608	Philippines	PHL								09	MISC.EDIBLE PRODUCTS ETC	1	No Quantity							3186805			0
S3	2000	2000	2000	2	0	2	Export	208	Denmark	DNK	616	Poland	POL								09	MISC.EDIBLE PRODUCTS ETC	1	No Quantity							2727100			0
S3	2000	2000	2000	2	0	2	Export	208	Denmark	DNK	620	Portugal	PRT								09	MISC.EDIBLE PRODUCTS ETC	1	No Quantity							5499832			0
S3	2000	2000	2000	2	0	2	Export	208	Denmark	DNK	634	Qatar	QAT								09	MISC.EDIBLE PRODUCTS ETC	1	No Quantity							69459			0
S3	2000	2000	2000	2	0	2	Export	208	Denmark	DNK	642	Romania	ROU								09	MISC.EDIBLE PRODUCTS ETC	1	No Quantity							116193			0
S3	2000	2000	2000	2	0	2	Export	208	Denmark	DNK	643	Russian Federation	RUS								09	MISC.EDIBLE PRODUCTS ETC	1	No Quantity							4125403			0
S3	2000	2000	2000	2	0	2	Export	208	Denmark	DNK	662	Saint Lucia	LCA								09	MISC.EDIBLE PRODUCTS ETC	1	No Quantity							3570			0
S3	2000	2000	2000	2	0	2	Export	208	Denmark	DNK	666	Saint Pierre and Miquelon	SPM								09	MISC.EDIBLE PRODUCTS ETC	1	No Quantity							6004			0
S3	2000	2000	2000	2	0	2	Export	208	Denmark	DNK	682	Saudi Arabia	SAU								09	MISC.EDIBLE PRODUCTS ETC	1	No Quantity							15605608			0
S3	2000	2000	2000	2	0	2	Export	208	Denmark	DNK	686	Senegal	SEN								09	MISC.EDIBLE PRODUCTS ETC	1	No Quantity							12829			0
S3	2000	2000	2000	2	0	2	Export	208	Denmark	DNK	699	India	IND								09	MISC.EDIBLE PRODUCTS ETC	1	No Quantity							5019			0
S3	2000	2000	2000	2	0	2	Export	208	Denmark	DNK	702	Singapore	SGP								09	MISC.EDIBLE PRODUCTS ETC	1	No Quantity							1278662			0
S3	2000	2000	2000	2	0	2	Export	208	Denmark	DNK	703	Slovakia	SVK								09	MISC.EDIBLE PRODUCTS ETC	1	No Quantity							3061607			0
S3	2000	2000	2000	2	0	2	Export	208	Denmark	DNK	704	Viet Nam	VNM								09	MISC.EDIBLE PRODUCTS ETC	1	No Quantity							9277			0
S3	2000	2000	2000	2	0	2	Export	208	Denmark	DNK	705	Slovenia	SVN								09	MISC.EDIBLE PRODUCTS ETC	1	No Quantity							272763			0
S3	2000	2000	2000	2	0	2	Export	208	Denmark	DNK	710	South Africa	ZAF								09	MISC.EDIBLE PRODUCTS ETC	1	No Quantity							1165558			0
S3	2000	2000	2000	2	0	2	Export	208	Denmark	DNK	724	Spain	ESP								09	MISC.EDIBLE PRODUCTS ETC	1	No Quantity							8410113			0
S3	2000	2000	2000	2	0	2	Export	208	Denmark	DNK	748	Swaziland	SWZ								09	MISC.EDIBLE PRODUCTS ETC	1	No Quantity							19129			0
S3	2000	2000	2000	2	0	2	Export	208	Denmark	DNK	752	Sweden	SWE								09	MISC.EDIBLE PRODUCTS ETC	1	No Quantity							43689130			0
S3	2000	2000	2000	2	0	2	Export	208	Denmark	DNK	757	Switzerland	CHE								09	MISC.EDIBLE PRODUCTS ETC	1	No Quantity							10591927			0
S3	2000	2000	2000	2	0	2	Export	208	Denmark	DNK	760	Syria	SYR								09	MISC.EDIBLE PRODUCTS ETC	1	No Quantity							32351			0
S3	2000	2000	2000	2	0	2	Export	208	Denmark	DNK	764	Thailand	THA								09	MISC.EDIBLE PRODUCTS ETC	1	No Quantity							2769120			0
S3	2000	2000	2000	2	0	2	Export	208	Denmark	DNK	768	Togo	TGO								09	MISC.EDIBLE PRODUCTS ETC	1	No Quantity							6671			0
S3	2000	2000	2000	2	0	2	Export	208	Denmark	DNK	784	United Arab Emirates	ARE								09	MISC.EDIBLE PRODUCTS ETC	1	No Quantity							1597315			0
S3	2000	2000	2000	2	0	2	Export	208	Denmark	DNK	788	Tunisia	TUN								09	MISC.EDIBLE PRODUCTS ETC	1	No Quantity							74648			0
S3	2000	2000	2000	2	0	2	Export	208	Denmark	DNK	792	Turkey	TUR								09	MISC.EDIBLE PRODUCTS ETC	1	No Quantity							1672540			0
S3	2000	2000	2000	2	0	2	Export	208	Denmark	DNK	800	Uganda	UGA								09	MISC.EDIBLE PRODUCTS ETC	1	No Quantity							4924			0
S3	2000	2000	2000	2	0	2	Export	208	Denmark	DNK	804	Ukraine	UKR								09	MISC.EDIBLE PRODUCTS ETC	1	No Quantity							1659727			0
S3	2000	2000	2000	2	0	2	Export	208	Denmark	DNK	807	North Macedonia	MKD								09	MISC.EDIBLE PRODUCTS ETC	1	No Quantity							48950			0
S3	2000	2000	2000	2	0	2	Export	208	Denmark	DNK	818	Egypt	EGY								09	MISC.EDIBLE PRODUCTS ETC	1	No Quantity							3316304			0
S3	2000	2000	2000	2	0	2	Export	208	Denmark	DNK	826	United Kingdom	GBR								09	MISC.EDIBLE PRODUCTS ETC	1	No Quantity							22652413			0
S3	2000	2000	2000	2	0	2	Export	208	Denmark	DNK	842	USA	USA								09	MISC.EDIBLE PRODUCTS ETC	1	No Quantity							11552908			0
S3	2000	2000	2000	2	0	2	Export	208	Denmark	DNK	854	Burkina Faso	BFA								09	MISC.EDIBLE PRODUCTS ETC	1	No Quantity							39100			0
S3	2000	2000	2000	2	0	2	Export	208	Denmark	DNK	858	Uruguay	URY								09	MISC.EDIBLE PRODUCTS ETC	1	No Quantity							4044			0
S3	2000	2000	2000	2	0	2	Export	208	Denmark	DNK	860	Uzbekistan	UZB								09	MISC.EDIBLE PRODUCTS ETC	1	No Quantity							121072			0
S3	2000	2000	2000	2	0	2	Export	208	Denmark	DNK	862	Venezuela	VEN								09	MISC.EDIBLE PRODUCTS ETC	1	No Quantity							456038			0
S3	2000	2000	2000	2	0	2	Export	208	Denmark	DNK	887	Yemen	YEM								09	MISC.EDIBLE PRODUCTS ETC	1	No Quantity							217376			0
S3	2000	2000	2000	2	0	2	Export	208	Denmark	DNK	891	Serbia and Montenegro	SCG								09	MISC.EDIBLE PRODUCTS ETC	1	No Quantity							200749			0
S3	2000	2000	2000	2	0	2	Export	208	Denmark	DNK	899	Areas, nes									09	MISC.EDIBLE PRODUCTS ETC	1	No Quantity							186795604			0
S3	2000	2000	2000	2	0	2	Export	208	Denmark	DNK	0	World	WLD								11	BEVERAGES	1	No Quantity							396454738			0
S3	2000	2000	2000	2	0	2	Export	208	Denmark	DNK	20	Andorra	AND								11	BEVERAGES	1	No Quantity							17398			0
S3	2000	2000	2000	2	0	2	Export	208	Denmark	DNK	28	Antigua and Barbuda	ATG								11	BEVERAGES	1	No Quantity							15674			0
S3	2000	2000	2000	2	0	2	Export	208	Denmark	DNK	32	Argentina	ARG								11	BEVERAGES	1	No Quantity							41086			0
S3	2000	2000	2000	2	0	2	Export	208	Denmark	DNK	36	Australia	AUS								11	BEVERAGES	1	No Quantity							513878			0
S3	2000	2000	2000	2	0	2	Export	208	Denmark	DNK	40	Austria	AUT								11	BEVERAGES	1	No Quantity							111169			0
S3	2000	2000	2000	2	0	2	Export	208	Denmark	DNK	44	Bahamas	BHS								11	BEVERAGES	1	No Quantity							939			0
S3	2000	2000	2000	2	0	2	Export	208	Denmark	DNK	48	Bahrain	BHR								11	BEVERAGES	1	No Quantity							1157527			0
S3	2000	2000	2000	2	0	2	Export	208	Denmark	DNK	50	Bangladesh	BGD								11	BEVERAGES	1	No Quantity							315607			0
S3	2000	2000	2000	2	0	2	Export	208	Denmark	DNK	52	Barbados	BRB								11	BEVERAGES	1	No Quantity							25169			0
S3	2000	2000	2000	2	0	2	Export	208	Denmark	DNK	56	Belgium	BEL								11	BEVERAGES	1	No Quantity							8312048			0
S3	2000	2000	2000	2	0	2	Export	208	Denmark	DNK	60	Bermuda	BMU								11	BEVERAGES	1	No Quantity							796310			0
S3	2000	2000	2000	2	0	2	Export	208	Denmark	DNK	70	Bosnia Herzegovina	BIH								11	BEVERAGES	1	No Quantity							290738			0
S3	2000	2000	2000	2	0	2	Export	208	Denmark	DNK	76	Brazil	BRA								11	BEVERAGES	1	No Quantity							20487			0
S3	2000	2000	2000	2	0	2	Export	208	Denmark	DNK	84	Belize	BLZ								11	BEVERAGES	1	No Quantity							97377			0
S3	2000	2000	2000	2	0	2	Export	208	Denmark	DNK	92	Br. Virgin Isds	VGB								11	BEVERAGES	1	No Quantity							60729			0
S3	2000	2000	2000	2	0	2	Export	208	Denmark	DNK	100	Bulgaria	BGR								11	BEVERAGES	1	No Quantity							562666			0
S3	2000	2000	2000	2	0	2	Export	208	Denmark	DNK	124	Canada	CAN								11	BEVERAGES	1	No Quantity							2073500			0
S3	2000	2000	2000	2	0	2	Export	208	Denmark	DNK	132	Cabo Verde	CPV								11	BEVERAGES	1	No Quantity							55341			0
S3	2000	2000	2000	2	0	2	Export	208	Denmark	DNK	136	Cayman Isds	CYM								11	BEVERAGES	1	No Quantity							80232			0
S3	2000	2000	2000	2	0	2	Export	208	Denmark	DNK	152	Chile	CHL								11	BEVERAGES	1	No Quantity							24806			0
S3	2000	2000	2000	2	0	2	Export	208	Denmark	DNK	156	China	CHN								11	BEVERAGES	1	No Quantity							27069			0
S3	2000	2000	2000	2	0	2	Export	208	Denmark	DNK	191	Croatia	HRV								11	BEVERAGES	1	No Quantity							152629			0
S3	2000	2000	2000	2	0	2	Export	208	Denmark	DNK	192	Cuba	CUB								11	BEVERAGES	1	No Quantity							265161			0
S3	2000	2000	2000	2	0	2	Export	208	Denmark	DNK	196	Cyprus	CYP								11	BEVERAGES	1	No Quantity							57729			0
S3	2000	2000	2000	2	0	2	Export	208	Denmark	DNK	203	Czechia	CZE								11	BEVERAGES	1	No Quantity							63480			0
S3	2000	2000	2000	2	0	2	Export	208	Denmark	DNK	204	Benin	BEN								11	BEVERAGES	1	No Quantity							18037			0
S3	2000	2000	2000	2	0	2	Export	208	Denmark	DNK	222	El Salvador	SLV								11	BEVERAGES	1	No Quantity							55441			0
S3	2000	2000	2000	2	0	2	Export	208	Denmark	DNK	226	Equatorial Guinea	GNQ								11	BEVERAGES	1	No Quantity							31085			0
S3	2000	2000	2000	2	0	2	Export	208	Denmark	DNK	232	Eritrea	ERI								11	BEVERAGES	1	No Quantity							96002			0
S3	2000	2000	2000	2	0	2	Export	208	Denmark	DNK	233	Estonia	EST								11	BEVERAGES	1	No Quantity							746478			0
S3	2000	2000	2000	2	0	2	Export	208	Denmark	DNK	234	Faeroe Isds	FRO								11	BEVERAGES	1	No Quantity							2646290			0
S3	2000	2000	2000	2	0	2	Export	208	Denmark	DNK	246	Finland	FIN								11	BEVERAGES	1	No Quantity							7722045			0
S3	2000	2000	2000	2	0	2	Export	208	Denmark	DNK	251	France	FRA								11	BEVERAGES	1	No Quantity							9847905			0
S3	2000	2000	2000	2	0	2	Export	208	Denmark	DNK	258	French Polynesia	PYF								11	BEVERAGES	1	No Quantity							76064			0
S3	2000	2000	2000	2	0	2	Export	208	Denmark	DNK	262	Djibouti	DJI								11	BEVERAGES	1	No Quantity							190177			0
S3	2000	2000	2000	2	0	2	Export	208	Denmark	DNK	266	Gabon	GAB								11	BEVERAGES	1	No Quantity							55601			0
S3	2000	2000	2000	2	0	2	Export	208	Denmark	DNK	270	Gambia	GMB								11	BEVERAGES	1	No Quantity							178481			0
S3	2000	2000	2000	2	0	2	Export	208	Denmark	DNK	276	Germany	DEU								11	BEVERAGES	1	No Quantity							174121963			0
S3	2000	2000	2000	2	0	2	Export	208	Denmark	DNK	292	Gibraltar	GIB								11	BEVERAGES	1	No Quantity							114597			0
S3	2000	2000	2000	2	0	2	Export	208	Denmark	DNK	300	Greece	GRC								11	BEVERAGES	1	No Quantity							517205			0
S3	2000	2000	2000	2	0	2	Export	208	Denmark	DNK	304	Greenland	GRL								11	BEVERAGES	1	No Quantity							7132674			0
S3	2000	2000	2000	2	0	2	Export	208	Denmark	DNK	324	Guinea	GIN								11	BEVERAGES	1	No Quantity							260117			0
S3	2000	2000	2000	2	0	2	Export	208	Denmark	DNK	332	Haiti	HTI								11	BEVERAGES	1	No Quantity							72146			0
S3	2000	2000	2000	2	0	2	Export	208	Denmark	DNK	344	China, Hong Kong SAR	HKG								11	BEVERAGES	1	No Quantity							17629			0
S3	2000	2000	2000	2	0	2	Export	208	Denmark	DNK	348	Hungary	HUN								11	BEVERAGES	1	No Quantity							242257			0
S3	2000	2000	2000	2	0	2	Export	208	Denmark	DNK	352	Iceland	ISL								11	BEVERAGES	1	No Quantity							1891860			0
S3	2000	2000	2000	2	0	2	Export	208	Denmark	DNK	372	Ireland	IRL								11	BEVERAGES	1	No Quantity							81332			0
S3	2000	2000	2000	2	0	2	Export	208	Denmark	DNK	376	Israel	ISR								11	BEVERAGES	1	No Quantity							431293			0
S3	2000	2000	2000	2	0	2	Export	208	Denmark	DNK	381	Italy	ITA								11	BEVERAGES	1	No Quantity							55222296			0
S3	2000	2000	2000	2	0	2	Export	208	Denmark	DNK	384	Côte d'Ivoire	CIV								11	BEVERAGES	1	No Quantity							20675			0
S3	2000	2000	2000	2	0	2	Export	208	Denmark	DNK	388	Jamaica	JAM								11	BEVERAGES	1	No Quantity							8967			0
S3	2000	2000	2000	2	0	2	Export	208	Denmark	DNK	392	Japan	JPN								11	BEVERAGES	1	No Quantity							527141			0
S3	2000	2000	2000	2	0	2	Export	208	Denmark	DNK	398	Kazakhstan	KAZ								11	BEVERAGES	1	No Quantity							21430			0
S3	2000	2000	2000	2	0	2	Export	208	Denmark	DNK	400	Jordan	JOR								11	BEVERAGES	1	No Quantity							391451			0
S3	2000	2000	2000	2	0	2	Export	208	Denmark	DNK	404	Kenya	KEN								11	BEVERAGES	1	No Quantity							22696			0
S3	2000	2000	2000	2	0	2	Export	208	Denmark	DNK	410	Rep. of Korea	KOR								11	BEVERAGES	1	No Quantity							16090			0
S3	2000	2000	2000	2	0	2	Export	208	Denmark	DNK	414	Kuwait	KWT								11	BEVERAGES	1	No Quantity							276593			0
S3	2000	2000	2000	2	0	2	Export	208	Denmark	DNK	417	Kyrgyzstan	KGZ								11	BEVERAGES	1	No Quantity							15957			0
S3	2000	2000	2000	2	0	2	Export	208	Denmark	DNK	422	Lebanon	LBN								11	BEVERAGES	1	No Quantity							103372			0
S3	2000	2000	2000	2	0	2	Export	208	Denmark	DNK	428	Latvia	LVA								11	BEVERAGES	1	No Quantity							586455			0
S3	2000	2000	2000	2	0	2	Export	208	Denmark	DNK	430	Liberia	LBR								11	BEVERAGES	1	No Quantity							30618			0
S3	2000	2000	2000	2	0	2	Export	208	Denmark	DNK	434	Libya	LBY								11	BEVERAGES	1	No Quantity							28312			0
S3	2000	2000	2000	2	0	2	Export	208	Denmark	DNK	440	Lithuania	LTU								11	BEVERAGES	1	No Quantity							1274078			0
S3	2000	2000	2000	2	0	2	Export	208	Denmark	DNK	442	Luxembourg	LUX								11	BEVERAGES	1	No Quantity							4328			0
S3	2000	2000	2000	2	0	2	Export	208	Denmark	DNK	462	Maldives	MDV								11	BEVERAGES	1	No Quantity							2296			0
S3	2000	2000	2000	2	0	2	Export	208	Denmark	DNK	466	Mali	MLI								11	BEVERAGES	1	No Quantity							83659			0
S3	2000	2000	2000	2	0	2	Export	208	Denmark	DNK	470	Malta	MLT								11	BEVERAGES	1	No Quantity							58851			0
S3	2000	2000	2000	2	0	2	Export	208	Denmark	DNK	478	Mauritania	MRT								11	BEVERAGES	1	No Quantity							10252			0
S3	2000	2000	2000	2	0	2	Export	208	Denmark	DNK	480	Mauritius	MUS								11	BEVERAGES	1	No Quantity							3615			0
S3	2000	2000	2000	2	0	2	Export	208	Denmark	DNK	484	Mexico	MEX								11	BEVERAGES	1	No Quantity							50846			0
S3	2000	2000	2000	2	0	2	Export	208	Denmark	DNK	490	Other Asia, nes									11	BEVERAGES	1	No Quantity							310530			0
S3	2000	2000	2000	2	0	2	Export	208	Denmark	DNK	496	Mongolia	MNG								11	BEVERAGES	1	No Quantity							82692			0
S3	2000	2000	2000	2	0	2	Export	208	Denmark	DNK	498	Rep. of Moldova	MDA								11	BEVERAGES	1	No Quantity							4704			0
S3	2000	2000	2000	2	0	2	Export	208	Denmark	DNK	504	Morocco	MAR								11	BEVERAGES	1	No Quantity							63545			0
S3	2000	2000	2000	2	0	2	Export	208	Denmark	DNK	508	Mozambique	MOZ								11	BEVERAGES	1	No Quantity							1593			0
S3	2000	2000	2000	2	0	2	Export	208	Denmark	DNK	512	Oman	OMN								11	BEVERAGES	1	No Quantity							687458			0
S3	2000	2000	2000	2	0	2	Export	208	Denmark	DNK	516	Namibia	NAM								11	BEVERAGES	1	No Quantity							19232			0
S3	2000	2000	2000	2	0	2	Export	208	Denmark	DNK	528	Netherlands	NLD								11	BEVERAGES	1	No Quantity							3772051			0
S3	2000	2000	2000	2	0	2	Export	208	Denmark	DNK	530	Neth. Antilles	ANT								11	BEVERAGES	1	No Quantity							1250826			0
S3	2000	2000	2000	2	0	2	Export	208	Denmark	DNK	533	Aruba	ABW								11	BEVERAGES	1	No Quantity							342602			0
S3	2000	2000	2000	2	0	2	Export	208	Denmark	DNK	554	New Zealand	NZL								11	BEVERAGES	1	No Quantity							125497			0
S3	2000	2000	2000	2	0	2	Export	208	Denmark	DNK	579	Norway	NOR								11	BEVERAGES	1	No Quantity							9787118			0
S3	2000	2000	2000	2	0	2	Export	208	Denmark	DNK	586	Pakistan	PAK								11	BEVERAGES	1	No Quantity							44556			0
S3	2000	2000	2000	2	0	2	Export	208	Denmark	DNK	591	Panama	PAN								11	BEVERAGES	1	No Quantity							107515			0
S3	2000	2000	2000	2	0	2	Export	208	Denmark	DNK	598	Papua New Guinea	PNG								11	BEVERAGES	1	No Quantity							3398			0
S3	2000	2000	2000	2	0	2	Export	208	Denmark	DNK	604	Peru	PER								11	BEVERAGES	1	No Quantity							36447			0
S3	2000	2000	2000	2	0	2	Export	208	Denmark	DNK	616	Poland	POL								11	BEVERAGES	1	No Quantity							5443418			0
S3	2000	2000	2000	2	0	2	Export	208	Denmark	DNK	620	Portugal	PRT								11	BEVERAGES	1	No Quantity							220769			0
S3	2000	2000	2000	2	0	2	Export	208	Denmark	DNK	624	Guinea-Bissau	GNB								11	BEVERAGES	1	No Quantity							18309			0
S3	2000	2000	2000	2	0	2	Export	208	Denmark	DNK	634	Qatar	QAT								11	BEVERAGES	1	No Quantity							99701			0
S3	2000	2000	2000	2	0	2	Export	208	Denmark	DNK	642	Romania	ROU								11	BEVERAGES	1	No Quantity							18591			0
S3	2000	2000	2000	2	0	2	Export	208	Denmark	DNK	643	Russian Federation	RUS								11	BEVERAGES	1	No Quantity							533290			0
S3	2000	2000	2000	2	0	2	Export	208	Denmark	DNK	646	Rwanda	RWA								11	BEVERAGES	1	No Quantity							16622			0
S3	2000	2000	2000	2	0	2	Export	208	Denmark	DNK	659	Saint Kitts and Nevis	KNA								11	BEVERAGES	1	No Quantity							86397			0
S3	2000	2000	2000	2	0	2	Export	208	Denmark	DNK	660	Anguilla	AIA								11	BEVERAGES	1	No Quantity							27974			0
S3	2000	2000	2000	2	0	2	Export	208	Denmark	DNK	662	Saint Lucia	LCA								11	BEVERAGES	1	No Quantity							3362			0
S3	2000	2000	2000	2	0	2	Export	208	Denmark	DNK	666	Saint Pierre and Miquelon	SPM								11	BEVERAGES	1	No Quantity							1127			0
S3	2000	2000	2000	2	0	2	Export	208	Denmark	DNK	670	Saint Vincent and the Grenadines	VCT								11	BEVERAGES	1	No Quantity							14385			0
S3	2000	2000	2000	2	0	2	Export	208	Denmark	DNK	682	Saudi Arabia	SAU								11	BEVERAGES	1	No Quantity							1633			0
S3	2000	2000	2000	2	0	2	Export	208	Denmark	DNK	686	Senegal	SEN								11	BEVERAGES	1	No Quantity							25883			0
S3	2000	2000	2000	2	0	2	Export	208	Denmark	DNK	694	Sierra Leone	SLE								11	BEVERAGES	1	No Quantity							193821			0
S3	2000	2000	2000	2	0	2	Export	208	Denmark	DNK	699	India	IND								11	BEVERAGES	1	No Quantity							101589			0
S3	2000	2000	2000	2	0	2	Export	208	Denmark	DNK	702	Singapore	SGP								11	BEVERAGES	1	No Quantity							17363			0
S3	2000	2000	2000	2	0	2	Export	208	Denmark	DNK	703	Slovakia	SVK								11	BEVERAGES	1	No Quantity							25205			0
S3	2000	2000	2000	2	0	2	Export	208	Denmark	DNK	705	Slovenia	SVN								11	BEVERAGES	1	No Quantity							105919			0
S3	2000	2000	2000	2	0	2	Export	208	Denmark	DNK	710	South Africa	ZAF								11	BEVERAGES	1	No Quantity							998282			0
S3	2000	2000	2000	2	0	2	Export	208	Denmark	DNK	724	Spain	ESP								11	BEVERAGES	1	No Quantity							1582380			0
S3	2000	2000	2000	2	0	2	Export	208	Denmark	DNK	740	Suriname	SUR								11	BEVERAGES	1	No Quantity							22323			0
S3	2000	2000	2000	2	0	2	Export	208	Denmark	DNK	748	Swaziland	SWZ								11	BEVERAGES	1	No Quantity							3710			0
S3	2000	2000	2000	2	0	2	Export	208	Denmark	DNK	752	Sweden	SWE								11	BEVERAGES	1	No Quantity							54679550			0
S3	2000	2000	2000	2	0	2	Export	208	Denmark	DNK	757	Switzerland	CHE								11	BEVERAGES	1	No Quantity							836816			0
S3	2000	2000	2000	2	0	2	Export	208	Denmark	DNK	760	Syria	SYR								11	BEVERAGES	1	No Quantity							108403			0
S3	2000	2000	2000	2	0	2	Export	208	Denmark	DNK	764	Thailand	THA								11	BEVERAGES	1	No Quantity							64493			0
S3	2000	2000	2000	2	0	2	Export	208	Denmark	DNK	768	Togo	TGO								11	BEVERAGES	1	No Quantity							40359			0
S3	2000	2000	2000	2	0	2	Export	208	Denmark	DNK	780	Trinidad and Tobago	TTO								11	BEVERAGES	1	No Quantity							378453			0
S3	2000	2000	2000	2	0	2	Export	208	Denmark	DNK	784	United Arab Emirates	ARE								11	BEVERAGES	1	No Quantity							766806			0
S3	2000	2000	2000	2	0	2	Export	208	Denmark	DNK	788	Tunisia	TUN								11	BEVERAGES	1	No Quantity							32093			0
S3	2000	2000	2000	2	0	2	Export	208	Denmark	DNK	792	Turkey	TUR								11	BEVERAGES	1	No Quantity							110455			0
S3	2000	2000	2000	2	0	2	Export	208	Denmark	DNK	796	Turks and Caicos Isds	TCA								11	BEVERAGES	1	No Quantity							53688			0
S3	2000	2000	2000	2	0	2	Export	208	Denmark	DNK	800	Uganda	UGA								11	BEVERAGES	1	No Quantity							34976			0
S3	2000	2000	2000	2	0	2	Export	208	Denmark	DNK	804	Ukraine	UKR								11	BEVERAGES	1	No Quantity							60229			0
S3	2000	2000	2000	2	0	2	Export	208	Denmark	DNK	807	North Macedonia	MKD								11	BEVERAGES	1	No Quantity							97689			0
S3	2000	2000	2000	2	0	2	Export	208	Denmark	DNK	818	Egypt	EGY								11	BEVERAGES	1	No Quantity							160850			0
S3	2000	2000	2000	2	0	2	Export	208	Denmark	DNK	826	United Kingdom	GBR								11	BEVERAGES	1	No Quantity							6127045			0
S3	2000	2000	2000	2	0	2	Export	208	Denmark	DNK	842	USA	USA								11	BEVERAGES	1	No Quantity							9727259			0
S3	2000	2000	2000	2	0	2	Export	208	Denmark	DNK	854	Burkina Faso	BFA								11	BEVERAGES	1	No Quantity							33521			0
S3	2000	2000	2000	2	0	2	Export	208	Denmark	DNK	858	Uruguay	URY								11	BEVERAGES	1	No Quantity							70450			0
S3	2000	2000	2000	2	0	2	Export	208	Denmark	DNK	860	Uzbekistan	UZB								11	BEVERAGES	1	No Quantity							34106			0
S3	2000	2000	2000	2	0	2	Export	208	Denmark	DNK	887	Yemen	YEM								11	BEVERAGES	1	No Quantity							36675			0
S3	2000	2000	2000	2	0	2	Export	208	Denmark	DNK	891	Serbia and Montenegro	SCG								11	BEVERAGES	1	No Quantity							408603			0
S3	2000	2000	2000	2	0	2	Export	208	Denmark	DNK	894	Zambia	ZMB								11	BEVERAGES	1	No Quantity							1975			0
S3	2000	2000	2000	2	0	2	Export	208	Denmark	DNK	899	Areas, nes									11	BEVERAGES	1	No Quantity							15943022			0
S3	2000	2000	2000	2	0	2	Export	208	Denmark	DNK	0	World	WLD								12	TOBACCO,TOBACCO MANUFACT	1	No Quantity							147582312			0
S3	2000	2000	2000	2	0	2	Export	208	Denmark	DNK	8	Albania	ALB								12	TOBACCO,TOBACCO MANUFACT	1	No Quantity							60506			0
S3	2000	2000	2000	2	0	2	Export	208	Denmark	DNK	20	Andorra	AND								12	TOBACCO,TOBACCO MANUFACT	1	No Quantity							47878			0
S3	2000	2000	2000	2	0	2	Export	208	Denmark	DNK	24	Angola	AGO								12	TOBACCO,TOBACCO MANUFACT	1	No Quantity							1066			0
S3	2000	2000	2000	2	0	2	Export	208	Denmark	DNK	32	Argentina	ARG								12	TOBACCO,TOBACCO MANUFACT	1	No Quantity							10488			0
S3	2000	2000	2000	2	0	2	Export	208	Denmark	DNK	36	Australia	AUS								12	TOBACCO,TOBACCO MANUFACT	1	No Quantity							38222			0
S3	2000	2000	2000	2	0	2	Export	208	Denmark	DNK	40	Austria	AUT								12	TOBACCO,TOBACCO MANUFACT	1	No Quantity							1021117			0
S3	2000	2000	2000	2	0	2	Export	208	Denmark	DNK	56	Belgium	BEL								12	TOBACCO,TOBACCO MANUFACT	1	No Quantity							945130			0
S3	2000	2000	2000	2	0	2	Export	208	Denmark	DNK	70	Bosnia Herzegovina	BIH								12	TOBACCO,TOBACCO MANUFACT	1	No Quantity							88481			0
S3	2000	2000	2000	2	0	2	Export	208	Denmark	DNK	76	Brazil	BRA								12	TOBACCO,TOBACCO MANUFACT	1	No Quantity							28427			0
S3	2000	2000	2000	2	0	2	Export	208	Denmark	DNK	100	Bulgaria	BGR								12	TOBACCO,TOBACCO MANUFACT	1	No Quantity							1781			0
S3	2000	2000	2000	2	0	2	Export	208	Denmark	DNK	104	Myanmar	MMR								12	TOBACCO,TOBACCO MANUFACT	1	No Quantity							4376			0
S3	2000	2000	2000	2	0	2	Export	208	Denmark	DNK	124	Canada	CAN								12	TOBACCO,TOBACCO MANUFACT	1	No Quantity							236691			0
S3	2000	2000	2000	2	0	2	Export	208	Denmark	DNK	144	Sri Lanka	LKA								12	TOBACCO,TOBACCO MANUFACT	1	No Quantity							860746			0
S3	2000	2000	2000	2	0	2	Export	208	Denmark	DNK	156	China	CHN								12	TOBACCO,TOBACCO MANUFACT	1	No Quantity							17287			0
S3	2000	2000	2000	2	0	2	Export	208	Denmark	DNK	191	Croatia	HRV								12	TOBACCO,TOBACCO MANUFACT	1	No Quantity							15940			0
S3	2000	2000	2000	2	0	2	Export	208	Denmark	DNK	196	Cyprus	CYP								12	TOBACCO,TOBACCO MANUFACT	1	No Quantity							41550			0
S3	2000	2000	2000	2	0	2	Export	208	Denmark	DNK	203	Czechia	CZE								12	TOBACCO,TOBACCO MANUFACT	1	No Quantity							1057997			0
S3	2000	2000	2000	2	0	2	Export	208	Denmark	DNK	214	Dominican Rep.	DOM								12	TOBACCO,TOBACCO MANUFACT	1	No Quantity							26445			0
S3	2000	2000	2000	2	0	2	Export	208	Denmark	DNK	232	Eritrea	ERI								12	TOBACCO,TOBACCO MANUFACT	1	No Quantity							25328			0
S3	2000	2000	2000	2	0	2	Export	208	Denmark	DNK	233	Estonia	EST								12	TOBACCO,TOBACCO MANUFACT	1	No Quantity							228198			0
S3	2000	2000	2000	2	0	2	Export	208	Denmark	DNK	234	Faeroe Isds	FRO								12	TOBACCO,TOBACCO MANUFACT	1	No Quantity							1448420			0
S3	2000	2000	2000	2	0	2	Export	208	Denmark	DNK	246	Finland	FIN								12	TOBACCO,TOBACCO MANUFACT	1	No Quantity							2227859			0
S3	2000	2000	2000	2	0	2	Export	208	Denmark	DNK	251	France	FRA								12	TOBACCO,TOBACCO MANUFACT	1	No Quantity							4364887			0
S3	2000	2000	2000	2	0	2	Export	208	Denmark	DNK	270	Gambia	GMB								12	TOBACCO,TOBACCO MANUFACT	1	No Quantity							527754			0
S3	2000	2000	2000	2	0	2	Export	208	Denmark	DNK	276	Germany	DEU								12	TOBACCO,TOBACCO MANUFACT	1	No Quantity							59919707			0
S3	2000	2000	2000	2	0	2	Export	208	Denmark	DNK	292	Gibraltar	GIB								12	TOBACCO,TOBACCO MANUFACT	1	No Quantity							26256			0
S3	2000	2000	2000	2	0	2	Export	208	Denmark	DNK	300	Greece	GRC								12	TOBACCO,TOBACCO MANUFACT	1	No Quantity							11708944			0
S3	2000	2000	2000	2	0	2	Export	208	Denmark	DNK	304	Greenland	GRL								12	TOBACCO,TOBACCO MANUFACT	1	No Quantity							3032399			0
S3	2000	2000	2000	2	0	2	Export	208	Denmark	DNK	344	China, Hong Kong SAR	HKG								12	TOBACCO,TOBACCO MANUFACT	1	No Quantity							19601			0
S3	2000	2000	2000	2	0	2	Export	208	Denmark	DNK	348	Hungary	HUN								12	TOBACCO,TOBACCO MANUFACT	1	No Quantity							57029			0
S3	2000	2000	2000	2	0	2	Export	208	Denmark	DNK	352	Iceland	ISL								12	TOBACCO,TOBACCO MANUFACT	1	No Quantity							1347628			0
S3	2000	2000	2000	2	0	2	Export	208	Denmark	DNK	360	Indonesia	IDN								12	TOBACCO,TOBACCO MANUFACT	1	No Quantity							4341002			0
S3	2000	2000	2000	2	0	2	Export	208	Denmark	DNK	372	Ireland	IRL								12	TOBACCO,TOBACCO MANUFACT	1	No Quantity							16382			0
S3	2000	2000	2000	2	0	2	Export	208	Denmark	DNK	376	Israel	ISR								12	TOBACCO,TOBACCO MANUFACT	1	No Quantity							57092			0
S3	2000	2000	2000	2	0	2	Export	208	Denmark	DNK	381	Italy	ITA								12	TOBACCO,TOBACCO MANUFACT	1	No Quantity							592727			0
S3	2000	2000	2000	2	0	2	Export	208	Denmark	DNK	392	Japan	JPN								12	TOBACCO,TOBACCO MANUFACT	1	No Quantity							184548			0
S3	2000	2000	2000	2	0	2	Export	208	Denmark	DNK	414	Kuwait	KWT								12	TOBACCO,TOBACCO MANUFACT	1	No Quantity							1176			0
S3	2000	2000	2000	2	0	2	Export	208	Denmark	DNK	422	Lebanon	LBN								12	TOBACCO,TOBACCO MANUFACT	1	No Quantity							12625			0
S3	2000	2000	2000	2	0	2	Export	208	Denmark	DNK	428	Latvia	LVA								12	TOBACCO,TOBACCO MANUFACT	1	No Quantity							1678033			0
S3	2000	2000	2000	2	0	2	Export	208	Denmark	DNK	440	Lithuania	LTU								12	TOBACCO,TOBACCO MANUFACT	1	No Quantity							1197461			0
S3	2000	2000	2000	2	0	2	Export	208	Denmark	DNK	442	Luxembourg	LUX								12	TOBACCO,TOBACCO MANUFACT	1	No Quantity							326596			0
S3	2000	2000	2000	2	0	2	Export	208	Denmark	DNK	446	China, Macao SAR	MAC								12	TOBACCO,TOBACCO MANUFACT	1	No Quantity							54392			0
S3	2000	2000	2000	2	0	2	Export	208	Denmark	DNK	458	Malaysia	MYS								12	TOBACCO,TOBACCO MANUFACT	1	No Quantity							11514			0
S3	2000	2000	2000	2	0	2	Export	208	Denmark	DNK	470	Malta	MLT								12	TOBACCO,TOBACCO MANUFACT	1	No Quantity							26167			0
S3	2000	2000	2000	2	0	2	Export	208	Denmark	DNK	490	Other Asia, nes									12	TOBACCO,TOBACCO MANUFACT	1	No Quantity							2597			0
S3	2000	2000	2000	2	0	2	Export	208	Denmark	DNK	500	Montserrat	MSR								12	TOBACCO,TOBACCO MANUFACT	1	No Quantity							20832			0
S3	2000	2000	2000	2	0	2	Export	208	Denmark	DNK	504	Morocco	MAR								12	TOBACCO,TOBACCO MANUFACT	1	No Quantity							26708			0
S3	2000	2000	2000	2	0	2	Export	208	Denmark	DNK	528	Netherlands	NLD								12	TOBACCO,TOBACCO MANUFACT	1	No Quantity							3544541			0
S3	2000	2000	2000	2	0	2	Export	208	Denmark	DNK	530	Neth. Antilles	ANT								12	TOBACCO,TOBACCO MANUFACT	1	No Quantity							115190			0
S3	2000	2000	2000	2	0	2	Export	208	Denmark	DNK	579	Norway	NOR								12	TOBACCO,TOBACCO MANUFACT	1	No Quantity							8936528			0
S3	2000	2000	2000	2	0	2	Export	208	Denmark	DNK	586	Pakistan	PAK								12	TOBACCO,TOBACCO MANUFACT	1	No Quantity							937			0
S3	2000	2000	2000	2	0	2	Export	208	Denmark	DNK	616	Poland	POL								12	TOBACCO,TOBACCO MANUFACT	1	No Quantity							972079			0
S3	2000	2000	2000	2	0	2	Export	208	Denmark	DNK	620	Portugal	PRT								12	TOBACCO,TOBACCO MANUFACT	1	No Quantity							440676			0
S3	2000	2000	2000	2	0	2	Export	208	Denmark	DNK	642	Romania	ROU								12	TOBACCO,TOBACCO MANUFACT	1	No Quantity							3240			0
S3	2000	2000	2000	2	0	2	Export	208	Denmark	DNK	643	Russian Federation	RUS								12	TOBACCO,TOBACCO MANUFACT	1	No Quantity							977491			0
S3	2000	2000	2000	2	0	2	Export	208	Denmark	DNK	682	Saudi Arabia	SAU								12	TOBACCO,TOBACCO MANUFACT	1	No Quantity							3247			0
S3	2000	2000	2000	2	0	2	Export	208	Denmark	DNK	702	Singapore	SGP								12	TOBACCO,TOBACCO MANUFACT	1	No Quantity							262307			0
S3	2000	2000	2000	2	0	2	Export	208	Denmark	DNK	705	Slovenia	SVN								12	TOBACCO,TOBACCO MANUFACT	1	No Quantity							232252			0
S3	2000	2000	2000	2	0	2	Export	208	Denmark	DNK	710	South Africa	ZAF								12	TOBACCO,TOBACCO MANUFACT	1	No Quantity							1297799			0
S3	2000	2000	2000	2	0	2	Export	208	Denmark	DNK	724	Spain	ESP								12	TOBACCO,TOBACCO MANUFACT	1	No Quantity							3136972			0
S3	2000	2000	2000	2	0	2	Export	208	Denmark	DNK	752	Sweden	SWE								12	TOBACCO,TOBACCO MANUFACT	1	No Quantity							14937135			0
S3	2000	2000	2000	2	0	2	Export	208	Denmark	DNK	757	Switzerland	CHE								12	TOBACCO,TOBACCO MANUFACT	1	No Quantity							5096756			0
S3	2000	2000	2000	2	0	2	Export	208	Denmark	DNK	760	Syria	SYR								12	TOBACCO,TOBACCO MANUFACT	1	No Quantity							2654			0
S3	2000	2000	2000	2	0	2	Export	208	Denmark	DNK	764	Thailand	THA								12	TOBACCO,TOBACCO MANUFACT	1	No Quantity							31171			0
S3	2000	2000	2000	2	0	2	Export	208	Denmark	DNK	784	United Arab Emirates	ARE								12	TOBACCO,TOBACCO MANUFACT	1	No Quantity							156548			0
S3	2000	2000	2000	2	0	2	Export	208	Denmark	DNK	788	Tunisia	TUN								12	TOBACCO,TOBACCO MANUFACT	1	No Quantity							16924			0
S3	2000	2000	2000	2	0	2	Export	208	Denmark	DNK	792	Turkey	TUR								12	TOBACCO,TOBACCO MANUFACT	1	No Quantity							856228			0
S3	2000	2000	2000	2	0	2	Export	208	Denmark	DNK	807	North Macedonia	MKD								12	TOBACCO,TOBACCO MANUFACT	1	No Quantity							412541			0
S3	2000	2000	2000	2	0	2	Export	208	Denmark	DNK	818	Egypt	EGY								12	TOBACCO,TOBACCO MANUFACT	1	No Quantity							6938			0
S3	2000	2000	2000	2	0	2	Export	208	Denmark	DNK	826	United Kingdom	GBR								12	TOBACCO,TOBACCO MANUFACT	1	No Quantity							2437416			0
S3	2000	2000	2000	2	0	2	Export	208	Denmark	DNK	842	USA	USA								12	TOBACCO,TOBACCO MANUFACT	1	No Quantity							5307898			0
S3	2000	2000	2000	2	0	2	Export	208	Denmark	DNK	862	Venezuela	VEN								12	TOBACCO,TOBACCO MANUFACT	1	No Quantity							12742			0
S3	2000	2000	2000	2	0	2	Export	208	Denmark	DNK	891	Serbia and Montenegro	SCG								12	TOBACCO,TOBACCO MANUFACT	1	No Quantity							396108			0
S3	2000	2000	2000	2	0	2	Export	208	Denmark	DNK	0	World	WLD								21	HIDES,SKINS,FURSKINS,RAW	1	No Quantity							414913903			0
S3	2000	2000	2000	2	0	2	Export	208	Denmark	DNK	40	Austria	AUT								21	HIDES,SKINS,FURSKINS,RAW	1	No Quantity							1675200			0
S3	2000	2000	2000	2	0	2	Export	208	Denmark	DNK	56	Belgium	BEL								21	HIDES,SKINS,FURSKINS,RAW	1	No Quantity							289147			0
S3	2000	2000	2000	2	0	2	Export	208	Denmark	DNK	124	Canada	CAN								21	HIDES,SKINS,FURSKINS,RAW	1	No Quantity							642859			0
S3	2000	2000	2000	2	0	2	Export	208	Denmark	DNK	156	China	CHN								21	HIDES,SKINS,FURSKINS,RAW	1	No Quantity							1874936			0
S3	2000	2000	2000	2	0	2	Export	208	Denmark	DNK	203	Czechia	CZE								21	HIDES,SKINS,FURSKINS,RAW	1	No Quantity							16345			0
S3	2000	2000	2000	2	0	2	Export	208	Denmark	DNK	214	Dominican Rep.	DOM								21	HIDES,SKINS,FURSKINS,RAW	1	No Quantity							107797			0
S3	2000	2000	2000	2	0	2	Export	208	Denmark	DNK	233	Estonia	EST								21	HIDES,SKINS,FURSKINS,RAW	1	No Quantity							3976223			0
S3	2000	2000	2000	2	0	2	Export	208	Denmark	DNK	234	Faeroe Isds	FRO								21	HIDES,SKINS,FURSKINS,RAW	1	No Quantity							1875			0
S3	2000	2000	2000	2	0	2	Export	208	Denmark	DNK	246	Finland	FIN								21	HIDES,SKINS,FURSKINS,RAW	1	No Quantity							10151410			0
S3	2000	2000	2000	2	0	2	Export	208	Denmark	DNK	251	France	FRA								21	HIDES,SKINS,FURSKINS,RAW	1	No Quantity							1515070			0
S3	2000	2000	2000	2	0	2	Export	208	Denmark	DNK	276	Germany	DEU								21	HIDES,SKINS,FURSKINS,RAW	1	No Quantity							19651260			0
S3	2000	2000	2000	2	0	2	Export	208	Denmark	DNK	300	Greece	GRC								21	HIDES,SKINS,FURSKINS,RAW	1	No Quantity							14333093			0
S3	2000	2000	2000	2	0	2	Export	208	Denmark	DNK	304	Greenland	GRL								21	HIDES,SKINS,FURSKINS,RAW	1	No Quantity							58782			0
S3	2000	2000	2000	2	0	2	Export	208	Denmark	DNK	344	China, Hong Kong SAR	HKG								21	HIDES,SKINS,FURSKINS,RAW	1	No Quantity							244261698			0
S3	2000	2000	2000	2	0	2	Export	208	Denmark	DNK	348	Hungary	HUN								21	HIDES,SKINS,FURSKINS,RAW	1	No Quantity							388866			0
S3	2000	2000	2000	2	0	2	Export	208	Denmark	DNK	360	Indonesia	IDN								21	HIDES,SKINS,FURSKINS,RAW	1	No Quantity							697785			0
S3	2000	2000	2000	2	0	2	Export	208	Denmark	DNK	381	Italy	ITA								21	HIDES,SKINS,FURSKINS,RAW	1	No Quantity							40945406			0
S3	2000	2000	2000	2	0	2	Export	208	Denmark	DNK	392	Japan	JPN								21	HIDES,SKINS,FURSKINS,RAW	1	No Quantity							8236534			0
S3	2000	2000	2000	2	0	2	Export	208	Denmark	DNK	398	Kazakhstan	KAZ								21	HIDES,SKINS,FURSKINS,RAW	1	No Quantity							223039			0
S3	2000	2000	2000	2	0	2	Export	208	Denmark	DNK	410	Rep. of Korea	KOR								21	HIDES,SKINS,FURSKINS,RAW	1	No Quantity							16284620			0
S3	2000	2000	2000	2	0	2	Export	208	Denmark	DNK	440	Lithuania	LTU								21	HIDES,SKINS,FURSKINS,RAW	1	No Quantity							3908306			0
S3	2000	2000	2000	2	0	2	Export	208	Denmark	DNK	490	Other Asia, nes									21	HIDES,SKINS,FURSKINS,RAW	1	No Quantity							831226			0
S3	2000	2000	2000	2	0	2	Export	208	Denmark	DNK	500	Montserrat	MSR								21	HIDES,SKINS,FURSKINS,RAW	1	No Quantity							283290			0
S3	2000	2000	2000	2	0	2	Export	208	Denmark	DNK	579	Norway	NOR								21	HIDES,SKINS,FURSKINS,RAW	1	No Quantity							4666368			0
S3	2000	2000	2000	2	0	2	Export	208	Denmark	DNK	616	Poland	POL								21	HIDES,SKINS,FURSKINS,RAW	1	No Quantity							453407			0
S3	2000	2000	2000	2	0	2	Export	208	Denmark	DNK	620	Portugal	PRT								21	HIDES,SKINS,FURSKINS,RAW	1	No Quantity							10588			0
S3	2000	2000	2000	2	0	2	Export	208	Denmark	DNK	643	Russian Federation	RUS								21	HIDES,SKINS,FURSKINS,RAW	1	No Quantity							7656815			0
S3	2000	2000	2000	2	0	2	Export	208	Denmark	DNK	699	India	IND								21	HIDES,SKINS,FURSKINS,RAW	1	No Quantity							766046			0
S3	2000	2000	2000	2	0	2	Export	208	Denmark	DNK	705	Slovenia	SVN								21	HIDES,SKINS,FURSKINS,RAW	1	No Quantity							1312254			0
S3	2000	2000	2000	2	0	2	Export	208	Denmark	DNK	710	South Africa	ZAF								21	HIDES,SKINS,FURSKINS,RAW	1	No Quantity							207036			0
S3	2000	2000	2000	2	0	2	Export	208	Denmark	DNK	724	Spain	ESP								21	HIDES,SKINS,FURSKINS,RAW	1	No Quantity							5124885			0
S3	2000	2000	2000	2	0	2	Export	208	Denmark	DNK	752	Sweden	SWE								21	HIDES,SKINS,FURSKINS,RAW	1	No Quantity							8812714			0
S3	2000	2000	2000	2	0	2	Export	208	Denmark	DNK	757	Switzerland	CHE								21	HIDES,SKINS,FURSKINS,RAW	1	No Quantity							5825001			0
S3	2000	2000	2000	2	0	2	Export	208	Denmark	DNK	784	United Arab Emirates	ARE								21	HIDES,SKINS,FURSKINS,RAW	1	No Quantity							263493			0
S3	2000	2000	2000	2	0	2	Export	208	Denmark	DNK	792	Turkey	TUR								21	HIDES,SKINS,FURSKINS,RAW	1	No Quantity							73792			0
S3	2000	2000	2000	2	0	2	Export	208	Denmark	DNK	804	Ukraine	UKR								21	HIDES,SKINS,FURSKINS,RAW	1	No Quantity							4068			0
S3	2000	2000	2000	2	0	2	Export	208	Denmark	DNK	826	United Kingdom	GBR								21	HIDES,SKINS,FURSKINS,RAW	1	No Quantity							2797953			0
S3	2000	2000	2000	2	0	2	Export	208	Denmark	DNK	842	USA	USA								21	HIDES,SKINS,FURSKINS,RAW	1	No Quantity							6579798			0
S3	2000	2000	2000	2	0	2	Export	208	Denmark	DNK	891	Serbia and Montenegro	SCG								21	HIDES,SKINS,FURSKINS,RAW	1	No Quantity							4916			0
S3	2000	2000	2000	2	0	2	Export	208	Denmark	DNK	0	World	WLD								22	OIL SEED,OLEAGINUS FRUIT	1	No Quantity							10747793			0
S3	2000	2000	2000	2	0	2	Export	208	Denmark	DNK	40	Austria	AUT								22	OIL SEED,OLEAGINUS FRUIT	1	No Quantity							5192			0
S3	2000	2000	2000	2	0	2	Export	208	Denmark	DNK	56	Belgium	BEL								22	OIL SEED,OLEAGINUS FRUIT	1	No Quantity							20278			0
S3	2000	2000	2000	2	0	2	Export	208	Denmark	DNK	124	Canada	CAN								22	OIL SEED,OLEAGINUS FRUIT	1	No Quantity							1491			0
S3	2000	2000	2000	2	0	2	Export	208	Denmark	DNK	203	Czechia	CZE								22	OIL SEED,OLEAGINUS FRUIT	1	No Quantity							20449			0
S3	2000	2000	2000	2	0	2	Export	208	Denmark	DNK	233	Estonia	EST								22	OIL SEED,OLEAGINUS FRUIT	1	No Quantity							84538			0
S3	2000	2000	2000	2	0	2	Export	208	Denmark	DNK	234	Faeroe Isds	FRO								22	OIL SEED,OLEAGINUS FRUIT	1	No Quantity							16607			0
S3	2000	2000	2000	2	0	2	Export	208	Denmark	DNK	246	Finland	FIN								22	OIL SEED,OLEAGINUS FRUIT	1	No Quantity							323350			0
S3	2000	2000	2000	2	0	2	Export	208	Denmark	DNK	251	France	FRA								22	OIL SEED,OLEAGINUS FRUIT	1	No Quantity							27797			0
S3	2000	2000	2000	2	0	2	Export	208	Denmark	DNK	276	Germany	DEU								22	OIL SEED,OLEAGINUS FRUIT	1	No Quantity							1748623			0
S3	2000	2000	2000	2	0	2	Export	208	Denmark	DNK	300	Greece	GRC								22	OIL SEED,OLEAGINUS FRUIT	1	No Quantity							862			0
S3	2000	2000	2000	2	0	2	Export	208	Denmark	DNK	352	Iceland	ISL								22	OIL SEED,OLEAGINUS FRUIT	1	No Quantity							184305			0
S3	2000	2000	2000	2	0	2	Export	208	Denmark	DNK	381	Italy	ITA								22	OIL SEED,OLEAGINUS FRUIT	1	No Quantity							78			0
S3	2000	2000	2000	2	0	2	Export	208	Denmark	DNK	410	Rep. of Korea	KOR								22	OIL SEED,OLEAGINUS FRUIT	1	No Quantity							5779			0
S3	2000	2000	2000	2	0	2	Export	208	Denmark	DNK	428	Latvia	LVA								22	OIL SEED,OLEAGINUS FRUIT	1	No Quantity							37252			0
S3	2000	2000	2000	2	0	2	Export	208	Denmark	DNK	440	Lithuania	LTU								22	OIL SEED,OLEAGINUS FRUIT	1	No Quantity							28777			0
S3	2000	2000	2000	2	0	2	Export	208	Denmark	DNK	528	Netherlands	NLD								22	OIL SEED,OLEAGINUS FRUIT	1	No Quantity							75105			0
S3	2000	2000	2000	2	0	2	Export	208	Denmark	DNK	540	New Caledonia	NCL								22	OIL SEED,OLEAGINUS FRUIT	1	No Quantity							8318			0
S3	2000	2000	2000	2	0	2	Export	208	Denmark	DNK	579	Norway	NOR								22	OIL SEED,OLEAGINUS FRUIT	1	No Quantity							1203165			0
S3	2000	2000	2000	2	0	2	Export	208	Denmark	DNK	616	Poland	POL								22	OIL SEED,OLEAGINUS FRUIT	1	No Quantity							41572			0
S3	2000	2000	2000	2	0	2	Export	208	Denmark	DNK	620	Portugal	PRT								22	OIL SEED,OLEAGINUS FRUIT	1	No Quantity							11017			0
S3	2000	2000	2000	2	0	2	Export	208	Denmark	DNK	703	Slovakia	SVK								22	OIL SEED,OLEAGINUS FRUIT	1	No Quantity							5536			0
S3	2000	2000	2000	2	0	2	Export	208	Denmark	DNK	724	Spain	ESP								22	OIL SEED,OLEAGINUS FRUIT	1	No Quantity							5163			0
S3	2000	2000	2000	2	0	2	Export	208	Denmark	DNK	752	Sweden	SWE								22	OIL SEED,OLEAGINUS FRUIT	1	No Quantity							4851690			0
S3	2000	2000	2000	2	0	2	Export	208	Denmark	DNK	757	Switzerland	CHE								22	OIL SEED,OLEAGINUS FRUIT	1	No Quantity							8596			0
S3	2000	2000	2000	2	0	2	Export	208	Denmark	DNK	792	Turkey	TUR								22	OIL SEED,OLEAGINUS FRUIT	1	No Quantity							18943			0
S3	2000	2000	2000	2	0	2	Export	208	Denmark	DNK	826	United Kingdom	GBR								22	OIL SEED,OLEAGINUS FRUIT	1	No Quantity							2002843			0
S3	2000	2000	2000	2	0	2	Export	208	Denmark	DNK	842	USA	USA								22	OIL SEED,OLEAGINUS FRUIT	1	No Quantity							10466			0
S3	2000	2000	2000	2	0	2	Export	208	Denmark	DNK	0	World	WLD								23	CRUDE RUBBER	1	No Quantity							3207956			0
S3	2000	2000	2000	2	0	2	Export	208	Denmark	DNK	40	Austria	AUT								23	CRUDE RUBBER	1	No Quantity							1966			0
S3	2000	2000	2000	2	0	2	Export	208	Denmark	DNK	56	Belgium	BEL								23	CRUDE RUBBER	1	No Quantity							6951			0
S3	2000	2000	2000	2	0	2	Export	208	Denmark	DNK	203	Czechia	CZE								23	CRUDE RUBBER	1	No Quantity							142123			0
S3	2000	2000	2000	2	0	2	Export	208	Denmark	DNK	233	Estonia	EST								23	CRUDE RUBBER	1	No Quantity							2432			0
S3	2000	2000	2000	2	0	2	Export	208	Denmark	DNK	234	Faeroe Isds	FRO								23	CRUDE RUBBER	1	No Quantity							35610			0
S3	2000	2000	2000	2	0	2	Export	208	Denmark	DNK	246	Finland	FIN								23	CRUDE RUBBER	1	No Quantity							34435			0
S3	2000	2000	2000	2	0	2	Export	208	Denmark	DNK	251	France	FRA								23	CRUDE RUBBER	1	No Quantity							771641			0
S3	2000	2000	2000	2	0	2	Export	208	Denmark	DNK	276	Germany	DEU								23	CRUDE RUBBER	1	No Quantity							1414491			0
S3	2000	2000	2000	2	0	2	Export	208	Denmark	DNK	352	Iceland	ISL								23	CRUDE RUBBER	1	No Quantity							4939			0
S3	2000	2000	2000	2	0	2	Export	208	Denmark	DNK	364	Iran	IRN								23	CRUDE RUBBER	1	No Quantity							51407			0
S3	2000	2000	2000	2	0	2	Export	208	Denmark	DNK	392	Japan	JPN								23	CRUDE RUBBER	1	No Quantity							5385			0
S3	2000	2000	2000	2	0	2	Export	208	Denmark	DNK	440	Lithuania	LTU								23	CRUDE RUBBER	1	No Quantity							34378			0
S3	2000	2000	2000	2	0	2	Export	208	Denmark	DNK	528	Netherlands	NLD								23	CRUDE RUBBER	1	No Quantity							55580			0
S3	2000	2000	2000	2	0	2	Export	208	Denmark	DNK	579	Norway	NOR								23	CRUDE RUBBER	1	No Quantity							147689			0
S3	2000	2000	2000	2	0	2	Export	208	Denmark	DNK	616	Poland	POL								23	CRUDE RUBBER	1	No Quantity							37066			0
S3	2000	2000	2000	2	0	2	Export	208	Denmark	DNK	643	Russian Federation	RUS								23	CRUDE RUBBER	1	No Quantity							7989			0
S3	2000	2000	2000	2	0	2	Export	208	Denmark	DNK	702	Singapore	SGP								23	CRUDE RUBBER	1	No Quantity							2011			0
S3	2000	2000	2000	2	0	2	Export	208	Denmark	DNK	703	Slovakia	SVK								23	CRUDE RUBBER	1	No Quantity							4599			0
S3	2000	2000	2000	2	0	2	Export	208	Denmark	DNK	724	Spain	ESP								23	CRUDE RUBBER	1	No Quantity							1452			0
S3	2000	2000	2000	2	0	2	Export	208	Denmark	DNK	752	Sweden	SWE								23	CRUDE RUBBER	1	No Quantity							226819			0
S3	2000	2000	2000	2	0	2	Export	208	Denmark	DNK	757	Switzerland	CHE								23	CRUDE RUBBER	1	No Quantity							100082			0
S3	2000	2000	2000	2	0	2	Export	208	Denmark	DNK	792	Turkey	TUR								23	CRUDE RUBBER	1	No Quantity							30159			0
S3	2000	2000	2000	2	0	2	Export	208	Denmark	DNK	826	United Kingdom	GBR								23	CRUDE RUBBER	1	No Quantity							80630			0
S3	2000	2000	2000	2	0	2	Export	208	Denmark	DNK	842	USA	USA								23	CRUDE RUBBER	1	No Quantity							8123			0
S3	2000	2000	2000	2	0	2	Export	208	Denmark	DNK	0	World	WLD								24	CORK AND WOOD	1	No Quantity							152302133			0
S3	2000	2000	2000	2	0	2	Export	208	Denmark	DNK	40	Austria	AUT								24	CORK AND WOOD	1	No Quantity							663581			0
S3	2000	2000	2000	2	0	2	Export	208	Denmark	DNK	50	Bangladesh	BGD								24	CORK AND WOOD	1	No Quantity							12192			0
S3	2000	2000	2000	2	0	2	Export	208	Denmark	DNK	56	Belgium	BEL								24	CORK AND WOOD	1	No Quantity							193203			0
S3	2000	2000	2000	2	0	2	Export	208	Denmark	DNK	70	Bosnia Herzegovina	BIH								24	CORK AND WOOD	1	No Quantity							12779			0
S3	2000	2000	2000	2	0	2	Export	208	Denmark	DNK	104	Myanmar	MMR								24	CORK AND WOOD	1	No Quantity							2326			0
S3	2000	2000	2000	2	0	2	Export	208	Denmark	DNK	124	Canada	CAN								24	CORK AND WOOD	1	No Quantity							81482			0
S3	2000	2000	2000	2	0	2	Export	208	Denmark	DNK	152	Chile	CHL								24	CORK AND WOOD	1	No Quantity							2654			0
S3	2000	2000	2000	2	0	2	Export	208	Denmark	DNK	156	China	CHN								24	CORK AND WOOD	1	No Quantity							20736541			0
S3	2000	2000	2000	2	0	2	Export	208	Denmark	DNK	191	Croatia	HRV								24	CORK AND WOOD	1	No Quantity							18143			0
S3	2000	2000	2000	2	0	2	Export	208	Denmark	DNK	196	Cyprus	CYP								24	CORK AND WOOD	1	No Quantity							41285			0
S3	2000	2000	2000	2	0	2	Export	208	Denmark	DNK	203	Czechia	CZE								24	CORK AND WOOD	1	No Quantity							1842505			0
S3	2000	2000	2000	2	0	2	Export	208	Denmark	DNK	232	Eritrea	ERI								24	CORK AND WOOD	1	No Quantity							4553			0
S3	2000	2000	2000	2	0	2	Export	208	Denmark	DNK	233	Estonia	EST								24	CORK AND WOOD	1	No Quantity							157207			0
S3	2000	2000	2000	2	0	2	Export	208	Denmark	DNK	234	Faeroe Isds	FRO								24	CORK AND WOOD	1	No Quantity							1794445			0
S3	2000	2000	2000	2	0	2	Export	208	Denmark	DNK	246	Finland	FIN								24	CORK AND WOOD	1	No Quantity							2410223			0
S3	2000	2000	2000	2	0	2	Export	208	Denmark	DNK	251	France	FRA								24	CORK AND WOOD	1	No Quantity							2781128			0
S3	2000	2000	2000	2	0	2	Export	208	Denmark	DNK	276	Germany	DEU								24	CORK AND WOOD	1	No Quantity							31218369			0
S3	2000	2000	2000	2	0	2	Export	208	Denmark	DNK	300	Greece	GRC								24	CORK AND WOOD	1	No Quantity							11135			0
S3	2000	2000	2000	2	0	2	Export	208	Denmark	DNK	304	Greenland	GRL								24	CORK AND WOOD	1	No Quantity							1206759			0
S3	2000	2000	2000	2	0	2	Export	208	Denmark	DNK	340	Honduras	HND								24	CORK AND WOOD	1	No Quantity							36136			0
S3	2000	2000	2000	2	0	2	Export	208	Denmark	DNK	344	China, Hong Kong SAR	HKG								24	CORK AND WOOD	1	No Quantity							6174701			0
S3	2000	2000	2000	2	0	2	Export	208	Denmark	DNK	348	Hungary	HUN								24	CORK AND WOOD	1	No Quantity							452980			0
S3	2000	2000	2000	2	0	2	Export	208	Denmark	DNK	352	Iceland	ISL								24	CORK AND WOOD	1	No Quantity							693178			0
S3	2000	2000	2000	2	0	2	Export	208	Denmark	DNK	360	Indonesia	IDN								24	CORK AND WOOD	1	No Quantity							289539			0
S3	2000	2000	2000	2	0	2	Export	208	Denmark	DNK	372	Ireland	IRL								24	CORK AND WOOD	1	No Quantity							2758297			0
S3	2000	2000	2000	2	0	2	Export	208	Denmark	DNK	376	Israel	ISR								24	CORK AND WOOD	1	No Quantity							17093			0
S3	2000	2000	2000	2	0	2	Export	208	Denmark	DNK	381	Italy	ITA								24	CORK AND WOOD	1	No Quantity							160518			0
S3	2000	2000	2000	2	0	2	Export	208	Denmark	DNK	392	Japan	JPN								24	CORK AND WOOD	1	No Quantity							3663780			0
S3	2000	2000	2000	2	0	2	Export	208	Denmark	DNK	404	Kenya	KEN								24	CORK AND WOOD	1	No Quantity							9925			0
S3	2000	2000	2000	2	0	2	Export	208	Denmark	DNK	410	Rep. of Korea	KOR								24	CORK AND WOOD	1	No Quantity							361860			0
S3	2000	2000	2000	2	0	2	Export	208	Denmark	DNK	428	Latvia	LVA								24	CORK AND WOOD	1	No Quantity							76787			0
S3	2000	2000	2000	2	0	2	Export	208	Denmark	DNK	434	Libya	LBY								24	CORK AND WOOD	1	No Quantity							21464			0
S3	2000	2000	2000	2	0	2	Export	208	Denmark	DNK	440	Lithuania	LTU								24	CORK AND WOOD	1	No Quantity							173417			0
S3	2000	2000	2000	2	0	2	Export	208	Denmark	DNK	454	Malawi	MWI								24	CORK AND WOOD	1	No Quantity							4481			0
S3	2000	2000	2000	2	0	2	Export	208	Denmark	DNK	458	Malaysia	MYS								24	CORK AND WOOD	1	No Quantity							698193			0
S3	2000	2000	2000	2	0	2	Export	208	Denmark	DNK	462	Maldives	MDV								24	CORK AND WOOD	1	No Quantity							4481			0
S3	2000	2000	2000	2	0	2	Export	208	Denmark	DNK	490	Other Asia, nes									24	CORK AND WOOD	1	No Quantity							319796			0
S3	2000	2000	2000	2	0	2	Export	208	Denmark	DNK	528	Netherlands	NLD								24	CORK AND WOOD	1	No Quantity							1829828			0
S3	2000	2000	2000	2	0	2	Export	208	Denmark	DNK	554	New Zealand	NZL								24	CORK AND WOOD	1	No Quantity							5198			0
S3	2000	2000	2000	2	0	2	Export	208	Denmark	DNK	579	Norway	NOR								24	CORK AND WOOD	1	No Quantity							15717187			0
S3	2000	2000	2000	2	0	2	Export	208	Denmark	DNK	616	Poland	POL								24	CORK AND WOOD	1	No Quantity							2040141			0
S3	2000	2000	2000	2	0	2	Export	208	Denmark	DNK	620	Portugal	PRT								24	CORK AND WOOD	1	No Quantity							1628427			0
S3	2000	2000	2000	2	0	2	Export	208	Denmark	DNK	643	Russian Federation	RUS								24	CORK AND WOOD	1	No Quantity							227118			0
S3	2000	2000	2000	2	0	2	Export	208	Denmark	DNK	659	Saint Kitts and Nevis	KNA								24	CORK AND WOOD	1	No Quantity							12233			0
S3	2000	2000	2000	2	0	2	Export	208	Denmark	DNK	682	Saudi Arabia	SAU								24	CORK AND WOOD	1	No Quantity							3101			0
S3	2000	2000	2000	2	0	2	Export	208	Denmark	DNK	699	India	IND								24	CORK AND WOOD	1	No Quantity							478682			0
S3	2000	2000	2000	2	0	2	Export	208	Denmark	DNK	702	Singapore	SGP								24	CORK AND WOOD	1	No Quantity							55489			0
S3	2000	2000	2000	2	0	2	Export	208	Denmark	DNK	703	Slovakia	SVK								24	CORK AND WOOD	1	No Quantity							174837			0
S3	2000	2000	2000	2	0	2	Export	208	Denmark	DNK	705	Slovenia	SVN								24	CORK AND WOOD	1	No Quantity							3894			0
S3	2000	2000	2000	2	0	2	Export	208	Denmark	DNK	724	Spain	ESP								24	CORK AND WOOD	1	No Quantity							1004570			0
S3	2000	2000	2000	2	0	2	Export	208	Denmark	DNK	752	Sweden	SWE								24	CORK AND WOOD	1	No Quantity							28143263			0
S3	2000	2000	2000	2	0	2	Export	208	Denmark	DNK	757	Switzerland	CHE								24	CORK AND WOOD	1	No Quantity							6068229			0
S3	2000	2000	2000	2	0	2	Export	208	Denmark	DNK	764	Thailand	THA								24	CORK AND WOOD	1	No Quantity							204420			0
S3	2000	2000	2000	2	0	2	Export	208	Denmark	DNK	792	Turkey	TUR								24	CORK AND WOOD	1	No Quantity							126526			0
S3	2000	2000	2000	2	0	2	Export	208	Denmark	DNK	826	United Kingdom	GBR								24	CORK AND WOOD	1	No Quantity							15176112			0
S3	2000	2000	2000	2	0	2	Export	208	Denmark	DNK	842	USA	USA								24	CORK AND WOOD	1	No Quantity							295739			0
S3	2000	2000	2000	2	0	2	Export	208	Denmark	DNK	0	World	WLD								25	PULP AND WASTE PAPER	1	No Quantity							46494323			0
S3	2000	2000	2000	2	0	2	Export	208	Denmark	DNK	40	Austria	AUT								25	PULP AND WASTE PAPER	1	No Quantity							814980			0
S3	2000	2000	2000	2	0	2	Export	208	Denmark	DNK	56	Belgium	BEL								25	PULP AND WASTE PAPER	1	No Quantity							314599			0
S3	2000	2000	2000	2	0	2	Export	208	Denmark	DNK	100	Bulgaria	BGR								25	PULP AND WASTE PAPER	1	No Quantity							7862			0
S3	2000	2000	2000	2	0	2	Export	208	Denmark	DNK	203	Czechia	CZE								25	PULP AND WASTE PAPER	1	No Quantity							29417			0
S3	2000	2000	2000	2	0	2	Export	208	Denmark	DNK	231	Ethiopia	ETH								25	PULP AND WASTE PAPER	1	No Quantity							1365			0
S3	2000	2000	2000	2	0	2	Export	208	Denmark	DNK	234	Faeroe Isds	FRO								25	PULP AND WASTE PAPER	1	No Quantity							2715			0
S3	2000	2000	2000	2	0	2	Export	208	Denmark	DNK	246	Finland	FIN								25	PULP AND WASTE PAPER	1	No Quantity							27273			0
S3	2000	2000	2000	2	0	2	Export	208	Denmark	DNK	251	France	FRA								25	PULP AND WASTE PAPER	1	No Quantity							151817			0
S3	2000	2000	2000	2	0	2	Export	208	Denmark	DNK	262	Djibouti	DJI								25	PULP AND WASTE PAPER	1	No Quantity							105908			0
S3	2000	2000	2000	2	0	2	Export	208	Denmark	DNK	270	Gambia	GMB								25	PULP AND WASTE PAPER	1	No Quantity							10513			0
S3	2000	2000	2000	2	0	2	Export	208	Denmark	DNK	276	Germany	DEU								25	PULP AND WASTE PAPER	1	No Quantity							26674101			0
S3	2000	2000	2000	2	0	2	Export	208	Denmark	DNK	304	Greenland	GRL								25	PULP AND WASTE PAPER	1	No Quantity							64059			0
S3	2000	2000	2000	2	0	2	Export	208	Denmark	DNK	344	China, Hong Kong SAR	HKG								25	PULP AND WASTE PAPER	1	No Quantity							72767			0
S3	2000	2000	2000	2	0	2	Export	208	Denmark	DNK	348	Hungary	HUN								25	PULP AND WASTE PAPER	1	No Quantity							14533			0
S3	2000	2000	2000	2	0	2	Export	208	Denmark	DNK	376	Israel	ISR								25	PULP AND WASTE PAPER	1	No Quantity							3792			0
S3	2000	2000	2000	2	0	2	Export	208	Denmark	DNK	381	Italy	ITA								25	PULP AND WASTE PAPER	1	No Quantity							501564			0
S3	2000	2000	2000	2	0	2	Export	208	Denmark	DNK	404	Kenya	KEN								25	PULP AND WASTE PAPER	1	No Quantity							4036			0
S3	2000	2000	2000	2	0	2	Export	208	Denmark	DNK	430	Liberia	LBR								25	PULP AND WASTE PAPER	1	No Quantity							80103			0
S3	2000	2000	2000	2	0	2	Export	208	Denmark	DNK	440	Lithuania	LTU								25	PULP AND WASTE PAPER	1	No Quantity							1568			0
S3	2000	2000	2000	2	0	2	Export	208	Denmark	DNK	528	Netherlands	NLD								25	PULP AND WASTE PAPER	1	No Quantity							122432			0
S3	2000	2000	2000	2	0	2	Export	208	Denmark	DNK	579	Norway	NOR								25	PULP AND WASTE PAPER	1	No Quantity							507973			0
S3	2000	2000	2000	2	0	2	Export	208	Denmark	DNK	616	Poland	POL								25	PULP AND WASTE PAPER	1	No Quantity							4852			0
S3	2000	2000	2000	2	0	2	Export	208	Denmark	DNK	620	Portugal	PRT								25	PULP AND WASTE PAPER	1	No Quantity							33976			0
S3	2000	2000	2000	2	0	2	Export	208	Denmark	DNK	686	Senegal	SEN								25	PULP AND WASTE PAPER	1	No Quantity							72936			0
S3	2000	2000	2000	2	0	2	Export	208	Denmark	DNK	694	Sierra Leone	SLE								25	PULP AND WASTE PAPER	1	No Quantity							38146			0
S3	2000	2000	2000	2	0	2	Export	208	Denmark	DNK	703	Slovakia	SVK								25	PULP AND WASTE PAPER	1	No Quantity							3741			0
S3	2000	2000	2000	2	0	2	Export	208	Denmark	DNK	710	South Africa	ZAF								25	PULP AND WASTE PAPER	1	No Quantity							3628			0
S3	2000	2000	2000	2	0	2	Export	208	Denmark	DNK	752	Sweden	SWE								25	PULP AND WASTE PAPER	1	No Quantity							16419585			0
S3	2000	2000	2000	2	0	2	Export	208	Denmark	DNK	757	Switzerland	CHE								25	PULP AND WASTE PAPER	1	No Quantity							244174			0
S3	2000	2000	2000	2	0	2	Export	208	Denmark	DNK	768	Togo	TGO								25	PULP AND WASTE PAPER	1	No Quantity							778			0
S3	2000	2000	2000	2	0	2	Export	208	Denmark	DNK	826	United Kingdom	GBR								25	PULP AND WASTE PAPER	1	No Quantity							127151			0
S3	2000	2000	2000	2	0	2	Export	208	Denmark	DNK	842	USA	USA								25	PULP AND WASTE PAPER	1	No Quantity							31981			0
S3	2000	2000	2000	2	0	2	Export	208	Denmark	DNK	0	World	WLD								26	TEXTILE FIBRES	1	No Quantity							8072133			0
S3	2000	2000	2000	2	0	2	Export	208	Denmark	DNK	24	Angola	AGO								26	TEXTILE FIBRES	1	No Quantity							98435			0
S3	2000	2000	2000	2	0	2	Export	208	Denmark	DNK	40	Austria	AUT								26	TEXTILE FIBRES	1	No Quantity							475			0
S3	2000	2000	2000	2	0	2	Export	208	Denmark	DNK	48	Bahrain	BHR								26	TEXTILE FIBRES	1	No Quantity							3306			0
S3	2000	2000	2000	2	0	2	Export	208	Denmark	DNK	56	Belgium	BEL								26	TEXTILE FIBRES	1	No Quantity							659872			0
S3	2000	2000	2000	2	0	2	Export	208	Denmark	DNK	100	Bulgaria	BGR								26	TEXTILE FIBRES	1	No Quantity							947567			0
S3	2000	2000	2000	2	0	2	Export	208	Denmark	DNK	112	Belarus	BLR								26	TEXTILE FIBRES	1	No Quantity							22098			0
S3	2000	2000	2000	2	0	2	Export	208	Denmark	DNK	120	Cameroon	CMR								26	TEXTILE FIBRES	1	No Quantity							37268			0
S3	2000	2000	2000	2	0	2	Export	208	Denmark	DNK	178	Congo	COG								26	TEXTILE FIBRES	1	No Quantity							32605			0
S3	2000	2000	2000	2	0	2	Export	208	Denmark	DNK	191	Croatia	HRV								26	TEXTILE FIBRES	1	No Quantity							3110			0
S3	2000	2000	2000	2	0	2	Export	208	Denmark	DNK	203	Czechia	CZE								26	TEXTILE FIBRES	1	No Quantity							6106			0
S3	2000	2000	2000	2	0	2	Export	208	Denmark	DNK	204	Benin	BEN								26	TEXTILE FIBRES	1	No Quantity							61267			0
S3	2000	2000	2000	2	0	2	Export	208	Denmark	DNK	233	Estonia	EST								26	TEXTILE FIBRES	1	No Quantity							78596			0
S3	2000	2000	2000	2	0	2	Export	208	Denmark	DNK	234	Faeroe Isds	FRO								26	TEXTILE FIBRES	1	No Quantity							75719			0
S3	2000	2000	2000	2	0	2	Export	208	Denmark	DNK	246	Finland	FIN								26	TEXTILE FIBRES	1	No Quantity							277461			0
S3	2000	2000	2000	2	0	2	Export	208	Denmark	DNK	251	France	FRA								26	TEXTILE FIBRES	1	No Quantity							31348			0
S3	2000	2000	2000	2	0	2	Export	208	Denmark	DNK	262	Djibouti	DJI								26	TEXTILE FIBRES	1	No Quantity							31200			0
S3	2000	2000	2000	2	0	2	Export	208	Denmark	DNK	266	Gabon	GAB								26	TEXTILE FIBRES	1	No Quantity							91758			0
S3	2000	2000	2000	2	0	2	Export	208	Denmark	DNK	268	Georgia	GEO								26	TEXTILE FIBRES	1	No Quantity							60237			0
S3	2000	2000	2000	2	0	2	Export	208	Denmark	DNK	276	Germany	DEU								26	TEXTILE FIBRES	1	No Quantity							24197			0
S3	2000	2000	2000	2	0	2	Export	208	Denmark	DNK	288	Ghana	GHA								26	TEXTILE FIBRES	1	No Quantity							214347			0
S3	2000	2000	2000	2	0	2	Export	208	Denmark	DNK	304	Greenland	GRL								26	TEXTILE FIBRES	1	No Quantity							10189			0
S3	2000	2000	2000	2	0	2	Export	208	Denmark	DNK	324	Guinea	GIN								26	TEXTILE FIBRES	1	No Quantity							93297			0
S3	2000	2000	2000	2	0	2	Export	208	Denmark	DNK	348	Hungary	HUN								26	TEXTILE FIBRES	1	No Quantity							49643			0
S3	2000	2000	2000	2	0	2	Export	208	Denmark	DNK	352	Iceland	ISL								26	TEXTILE FIBRES	1	No Quantity							2080			0
S3	2000	2000	2000	2	0	2	Export	208	Denmark	DNK	372	Ireland	IRL								26	TEXTILE FIBRES	1	No Quantity							11891			0
S3	2000	2000	2000	2	0	2	Export	208	Denmark	DNK	381	Italy	ITA								26	TEXTILE FIBRES	1	No Quantity							1839			0
S3	2000	2000	2000	2	0	2	Export	208	Denmark	DNK	384	Côte d'Ivoire	CIV								26	TEXTILE FIBRES	1	No Quantity							183789			0
S3	2000	2000	2000	2	0	2	Export	208	Denmark	DNK	400	Jordan	JOR								26	TEXTILE FIBRES	1	No Quantity							135530			0
S3	2000	2000	2000	2	0	2	Export	208	Denmark	DNK	404	Kenya	KEN								26	TEXTILE FIBRES	1	No Quantity							49406			0
S3	2000	2000	2000	2	0	2	Export	208	Denmark	DNK	422	Lebanon	LBN								26	TEXTILE FIBRES	1	No Quantity							4937			0
S3	2000	2000	2000	2	0	2	Export	208	Denmark	DNK	428	Latvia	LVA								26	TEXTILE FIBRES	1	No Quantity							112910			0
S3	2000	2000	2000	2	0	2	Export	208	Denmark	DNK	440	Lithuania	LTU								26	TEXTILE FIBRES	1	No Quantity							620310			0
S3	2000	2000	2000	2	0	2	Export	208	Denmark	DNK	442	Luxembourg	LUX								26	TEXTILE FIBRES	1	No Quantity							114			0
S3	2000	2000	2000	2	0	2	Export	208	Denmark	DNK	454	Malawi	MWI								26	TEXTILE FIBRES	1	No Quantity							10492			0
S3	2000	2000	2000	2	0	2	Export	208	Denmark	DNK	458	Malaysia	MYS								26	TEXTILE FIBRES	1	No Quantity							29928			0
S3	2000	2000	2000	2	0	2	Export	208	Denmark	DNK	516	Namibia	NAM								26	TEXTILE FIBRES	1	No Quantity							18186			0
S3	2000	2000	2000	2	0	2	Export	208	Denmark	DNK	528	Netherlands	NLD								26	TEXTILE FIBRES	1	No Quantity							74861			0
S3	2000	2000	2000	2	0	2	Export	208	Denmark	DNK	579	Norway	NOR								26	TEXTILE FIBRES	1	No Quantity							565704			0
S3	2000	2000	2000	2	0	2	Export	208	Denmark	DNK	586	Pakistan	PAK								26	TEXTILE FIBRES	1	No Quantity							33137			0
S3	2000	2000	2000	2	0	2	Export	208	Denmark	DNK	616	Poland	POL								26	TEXTILE FIBRES	1	No Quantity							471476			0
S3	2000	2000	2000	2	0	2	Export	208	Denmark	DNK	624	Guinea-Bissau	GNB								26	TEXTILE FIBRES	1	No Quantity							34918			0
S3	2000	2000	2000	2	0	2	Export	208	Denmark	DNK	642	Romania	ROU								26	TEXTILE FIBRES	1	No Quantity							110446			0
S3	2000	2000	2000	2	0	2	Export	208	Denmark	DNK	643	Russian Federation	RUS								26	TEXTILE FIBRES	1	No Quantity							44741			0
S3	2000	2000	2000	2	0	2	Export	208	Denmark	DNK	682	Saudi Arabia	SAU								26	TEXTILE FIBRES	1	No Quantity							2396			0
S3	2000	2000	2000	2	0	2	Export	208	Denmark	DNK	694	Sierra Leone	SLE								26	TEXTILE FIBRES	1	No Quantity							6221			0
S3	2000	2000	2000	2	0	2	Export	208	Denmark	DNK	699	India	IND								26	TEXTILE FIBRES	1	No Quantity							2708			0
S3	2000	2000	2000	2	0	2	Export	208	Denmark	DNK	702	Singapore	SGP								26	TEXTILE FIBRES	1	No Quantity							14424			0
S3	2000	2000	2000	2	0	2	Export	208	Denmark	DNK	706	Somalia	SOM								26	TEXTILE FIBRES	1	No Quantity							13556			0
S3	2000	2000	2000	2	0	2	Export	208	Denmark	DNK	724	Spain	ESP								26	TEXTILE FIBRES	1	No Quantity							56662			0
S3	2000	2000	2000	2	0	2	Export	208	Denmark	DNK	752	Sweden	SWE								26	TEXTILE FIBRES	1	No Quantity							763241			0
S3	2000	2000	2000	2	0	2	Export	208	Denmark	DNK	764	Thailand	THA								26	TEXTILE FIBRES	1	No Quantity							6524			0
S3	2000	2000	2000	2	0	2	Export	208	Denmark	DNK	768	Togo	TGO								26	TEXTILE FIBRES	1	No Quantity							34935			0
S3	2000	2000	2000	2	0	2	Export	208	Denmark	DNK	784	United Arab Emirates	ARE								26	TEXTILE FIBRES	1	No Quantity							5174			0
S3	2000	2000	2000	2	0	2	Export	208	Denmark	DNK	792	Turkey	TUR								26	TEXTILE FIBRES	1	No Quantity							935157			0
S3	2000	2000	2000	2	0	2	Export	208	Denmark	DNK	804	Ukraine	UKR								26	TEXTILE FIBRES	1	No Quantity							321305			0
S3	2000	2000	2000	2	0	2	Export	208	Denmark	DNK	807	North Macedonia	MKD								26	TEXTILE FIBRES	1	No Quantity							10976			0
S3	2000	2000	2000	2	0	2	Export	208	Denmark	DNK	818	Egypt	EGY								26	TEXTILE FIBRES	1	No Quantity							2808			0
S3	2000	2000	2000	2	0	2	Export	208	Denmark	DNK	826	United Kingdom	GBR								26	TEXTILE FIBRES	1	No Quantity							411107			0
S3	2000	2000	2000	2	0	2	Export	208	Denmark	DNK	842	USA	USA								26	TEXTILE FIBRES	1	No Quantity							44802			0
S3	2000	2000	2000	2	0	2	Export	208	Denmark	DNK	887	Yemen	YEM								26	TEXTILE FIBRES	1	No Quantity							432			0
S3	2000	2000	2000	2	0	2	Export	208	Denmark	DNK	894	Zambia	ZMB								26	TEXTILE FIBRES	1	No Quantity							12706			0
S3	2000	2000	2000	2	0	2	Export	208	Denmark	DNK	899	Areas, nes									26	TEXTILE FIBRES	1	No Quantity							203			0
S3	2000	2000	2000	2	0	2	Export	208	Denmark	DNK	0	World	WLD								27	CRUDE FERTILIZER,MINERAL	1	No Quantity							77156173			0
S3	2000	2000	2000	2	0	2	Export	208	Denmark	DNK	36	Australia	AUS								27	CRUDE FERTILIZER,MINERAL	1	No Quantity							3840			0
S3	2000	2000	2000	2	0	2	Export	208	Denmark	DNK	40	Austria	AUT								27	CRUDE FERTILIZER,MINERAL	1	No Quantity							595547			0
S3	2000	2000	2000	2	0	2	Export	208	Denmark	DNK	48	Bahrain	BHR								27	CRUDE FERTILIZER,MINERAL	1	No Quantity							82281			0
S3	2000	2000	2000	2	0	2	Export	208	Denmark	DNK	56	Belgium	BEL								27	CRUDE FERTILIZER,MINERAL	1	No Quantity							1092782			0
S3	2000	2000	2000	2	0	2	Export	208	Denmark	DNK	70	Bosnia Herzegovina	BIH								27	CRUDE FERTILIZER,MINERAL	1	No Quantity							884			0
S3	2000	2000	2000	2	0	2	Export	208	Denmark	DNK	120	Cameroon	CMR								27	CRUDE FERTILIZER,MINERAL	1	No Quantity							57110			0
S3	2000	2000	2000	2	0	2	Export	208	Denmark	DNK	124	Canada	CAN								27	CRUDE FERTILIZER,MINERAL	1	No Quantity							32504			0
S3	2000	2000	2000	2	0	2	Export	208	Denmark	DNK	156	China	CHN								27	CRUDE FERTILIZER,MINERAL	1	No Quantity							7436			0
S3	2000	2000	2000	2	0	2	Export	208	Denmark	DNK	196	Cyprus	CYP								27	CRUDE FERTILIZER,MINERAL	1	No Quantity							2263			0
S3	2000	2000	2000	2	0	2	Export	208	Denmark	DNK	203	Czechia	CZE								27	CRUDE FERTILIZER,MINERAL	1	No Quantity							34569			0
S3	2000	2000	2000	2	0	2	Export	208	Denmark	DNK	204	Benin	BEN								27	CRUDE FERTILIZER,MINERAL	1	No Quantity							36810			0
S3	2000	2000	2000	2	0	2	Export	208	Denmark	DNK	218	Ecuador	ECU								27	CRUDE FERTILIZER,MINERAL	1	No Quantity							2257			0
S3	2000	2000	2000	2	0	2	Export	208	Denmark	DNK	231	Ethiopia	ETH								27	CRUDE FERTILIZER,MINERAL	1	No Quantity							306637			0
S3	2000	2000	2000	2	0	2	Export	208	Denmark	DNK	233	Estonia	EST								27	CRUDE FERTILIZER,MINERAL	1	No Quantity							29728			0
S3	2000	2000	2000	2	0	2	Export	208	Denmark	DNK	234	Faeroe Isds	FRO								27	CRUDE FERTILIZER,MINERAL	1	No Quantity							119304			0
S3	2000	2000	2000	2	0	2	Export	208	Denmark	DNK	246	Finland	FIN								27	CRUDE FERTILIZER,MINERAL	1	No Quantity							7139401			0
S3	2000	2000	2000	2	0	2	Export	208	Denmark	DNK	251	France	FRA								27	CRUDE FERTILIZER,MINERAL	1	No Quantity							1690482			0
S3	2000	2000	2000	2	0	2	Export	208	Denmark	DNK	262	Djibouti	DJI								27	CRUDE FERTILIZER,MINERAL	1	No Quantity							18213			0
S3	2000	2000	2000	2	0	2	Export	208	Denmark	DNK	276	Germany	DEU								27	CRUDE FERTILIZER,MINERAL	1	No Quantity							18802668			0
S3	2000	2000	2000	2	0	2	Export	208	Denmark	DNK	288	Ghana	GHA								27	CRUDE FERTILIZER,MINERAL	1	No Quantity							287257			0
S3	2000	2000	2000	2	0	2	Export	208	Denmark	DNK	300	Greece	GRC								27	CRUDE FERTILIZER,MINERAL	1	No Quantity							3939			0
S3	2000	2000	2000	2	0	2	Export	208	Denmark	DNK	304	Greenland	GRL								27	CRUDE FERTILIZER,MINERAL	1	No Quantity							91919			0
S3	2000	2000	2000	2	0	2	Export	208	Denmark	DNK	324	Guinea	GIN								27	CRUDE FERTILIZER,MINERAL	1	No Quantity							26313			0
S3	2000	2000	2000	2	0	2	Export	208	Denmark	DNK	344	China, Hong Kong SAR	HKG								27	CRUDE FERTILIZER,MINERAL	1	No Quantity							87270			0
S3	2000	2000	2000	2	0	2	Export	208	Denmark	DNK	348	Hungary	HUN								27	CRUDE FERTILIZER,MINERAL	1	No Quantity							25732			0
S3	2000	2000	2000	2	0	2	Export	208	Denmark	DNK	352	Iceland	ISL								27	CRUDE FERTILIZER,MINERAL	1	No Quantity							170100			0
S3	2000	2000	2000	2	0	2	Export	208	Denmark	DNK	360	Indonesia	IDN								27	CRUDE FERTILIZER,MINERAL	1	No Quantity							191354			0
S3	2000	2000	2000	2	0	2	Export	208	Denmark	DNK	364	Iran	IRN								27	CRUDE FERTILIZER,MINERAL	1	No Quantity							512			0
S3	2000	2000	2000	2	0	2	Export	208	Denmark	DNK	372	Ireland	IRL								27	CRUDE FERTILIZER,MINERAL	1	No Quantity							812			0
S3	2000	2000	2000	2	0	2	Export	208	Denmark	DNK	376	Israel	ISR								27	CRUDE FERTILIZER,MINERAL	1	No Quantity							108152			0
S3	2000	2000	2000	2	0	2	Export	208	Denmark	DNK	381	Italy	ITA								27	CRUDE FERTILIZER,MINERAL	1	No Quantity							295542			0
S3	2000	2000	2000	2	0	2	Export	208	Denmark	DNK	384	Côte d'Ivoire	CIV								27	CRUDE FERTILIZER,MINERAL	1	No Quantity							437853			0
S3	2000	2000	2000	2	0	2	Export	208	Denmark	DNK	388	Jamaica	JAM								27	CRUDE FERTILIZER,MINERAL	1	No Quantity							16510			0
S3	2000	2000	2000	2	0	2	Export	208	Denmark	DNK	392	Japan	JPN								27	CRUDE FERTILIZER,MINERAL	1	No Quantity							43866			0
S3	2000	2000	2000	2	0	2	Export	208	Denmark	DNK	400	Jordan	JOR								27	CRUDE FERTILIZER,MINERAL	1	No Quantity							1913			0
S3	2000	2000	2000	2	0	2	Export	208	Denmark	DNK	404	Kenya	KEN								27	CRUDE FERTILIZER,MINERAL	1	No Quantity							37836			0
S3	2000	2000	2000	2	0	2	Export	208	Denmark	DNK	410	Rep. of Korea	KOR								27	CRUDE FERTILIZER,MINERAL	1	No Quantity							10644			0
S3	2000	2000	2000	2	0	2	Export	208	Denmark	DNK	414	Kuwait	KWT								27	CRUDE FERTILIZER,MINERAL	1	No Quantity							3221			0
S3	2000	2000	2000	2	0	2	Export	208	Denmark	DNK	428	Latvia	LVA								27	CRUDE FERTILIZER,MINERAL	1	No Quantity							241878			0
S3	2000	2000	2000	2	0	2	Export	208	Denmark	DNK	440	Lithuania	LTU								27	CRUDE FERTILIZER,MINERAL	1	No Quantity							27416			0
S3	2000	2000	2000	2	0	2	Export	208	Denmark	DNK	442	Luxembourg	LUX								27	CRUDE FERTILIZER,MINERAL	1	No Quantity							24679			0
S3	2000	2000	2000	2	0	2	Export	208	Denmark	DNK	454	Malawi	MWI								27	CRUDE FERTILIZER,MINERAL	1	No Quantity							7748			0
S3	2000	2000	2000	2	0	2	Export	208	Denmark	DNK	458	Malaysia	MYS								27	CRUDE FERTILIZER,MINERAL	1	No Quantity							41968			0
S3	2000	2000	2000	2	0	2	Export	208	Denmark	DNK	470	Malta	MLT								27	CRUDE FERTILIZER,MINERAL	1	No Quantity							4500			0
S3	2000	2000	2000	2	0	2	Export	208	Denmark	DNK	490	Other Asia, nes									27	CRUDE FERTILIZER,MINERAL	1	No Quantity							67038			0
S3	2000	2000	2000	2	0	2	Export	208	Denmark	DNK	512	Oman	OMN								27	CRUDE FERTILIZER,MINERAL	1	No Quantity							13511			0
S3	2000	2000	2000	2	0	2	Export	208	Denmark	DNK	524	Nepal	NPL								27	CRUDE FERTILIZER,MINERAL	1	No Quantity							5854			0
S3	2000	2000	2000	2	0	2	Export	208	Denmark	DNK	528	Netherlands	NLD								27	CRUDE FERTILIZER,MINERAL	1	No Quantity							2047017			0
S3	2000	2000	2000	2	0	2	Export	208	Denmark	DNK	554	New Zealand	NZL								27	CRUDE FERTILIZER,MINERAL	1	No Quantity							23148			0
S3	2000	2000	2000	2	0	2	Export	208	Denmark	DNK	566	Nigeria	NGA								27	CRUDE FERTILIZER,MINERAL	1	No Quantity							64560			0
S3	2000	2000	2000	2	0	2	Export	208	Denmark	DNK	579	Norway	NOR								27	CRUDE FERTILIZER,MINERAL	1	No Quantity							4138540			0
S3	2000	2000	2000	2	0	2	Export	208	Denmark	DNK	591	Panama	PAN								27	CRUDE FERTILIZER,MINERAL	1	No Quantity							8255			0
S3	2000	2000	2000	2	0	2	Export	208	Denmark	DNK	616	Poland	POL								27	CRUDE FERTILIZER,MINERAL	1	No Quantity							793098			0
S3	2000	2000	2000	2	0	2	Export	208	Denmark	DNK	620	Portugal	PRT								27	CRUDE FERTILIZER,MINERAL	1	No Quantity							21806			0
S3	2000	2000	2000	2	0	2	Export	208	Denmark	DNK	624	Guinea-Bissau	GNB								27	CRUDE FERTILIZER,MINERAL	1	No Quantity							71388			0
S3	2000	2000	2000	2	0	2	Export	208	Denmark	DNK	642	Romania	ROU								27	CRUDE FERTILIZER,MINERAL	1	No Quantity							7198			0
S3	2000	2000	2000	2	0	2	Export	208	Denmark	DNK	643	Russian Federation	RUS								27	CRUDE FERTILIZER,MINERAL	1	No Quantity							40241			0
S3	2000	2000	2000	2	0	2	Export	208	Denmark	DNK	682	Saudi Arabia	SAU								27	CRUDE FERTILIZER,MINERAL	1	No Quantity							1974			0
S3	2000	2000	2000	2	0	2	Export	208	Denmark	DNK	686	Senegal	SEN								27	CRUDE FERTILIZER,MINERAL	1	No Quantity							1864			0
S3	2000	2000	2000	2	0	2	Export	208	Denmark	DNK	702	Singapore	SGP								27	CRUDE FERTILIZER,MINERAL	1	No Quantity							25750			0
S3	2000	2000	2000	2	0	2	Export	208	Denmark	DNK	704	Viet Nam	VNM								27	CRUDE FERTILIZER,MINERAL	1	No Quantity							284117			0
S3	2000	2000	2000	2	0	2	Export	208	Denmark	DNK	705	Slovenia	SVN								27	CRUDE FERTILIZER,MINERAL	1	No Quantity							1710			0
S3	2000	2000	2000	2	0	2	Export	208	Denmark	DNK	710	South Africa	ZAF								27	CRUDE FERTILIZER,MINERAL	1	No Quantity							2783			0
S3	2000	2000	2000	2	0	2	Export	208	Denmark	DNK	724	Spain	ESP								27	CRUDE FERTILIZER,MINERAL	1	No Quantity							64850			0
S3	2000	2000	2000	2	0	2	Export	208	Denmark	DNK	748	Swaziland	SWZ								27	CRUDE FERTILIZER,MINERAL	1	No Quantity							2142			0
S3	2000	2000	2000	2	0	2	Export	208	Denmark	DNK	752	Sweden	SWE								27	CRUDE FERTILIZER,MINERAL	1	No Quantity							15411812			0
S3	2000	2000	2000	2	0	2	Export	208	Denmark	DNK	757	Switzerland	CHE								27	CRUDE FERTILIZER,MINERAL	1	No Quantity							274152			0
S3	2000	2000	2000	2	0	2	Export	208	Denmark	DNK	764	Thailand	THA								27	CRUDE FERTILIZER,MINERAL	1	No Quantity							68701			0
S3	2000	2000	2000	2	0	2	Export	208	Denmark	DNK	784	United Arab Emirates	ARE								27	CRUDE FERTILIZER,MINERAL	1	No Quantity							179983			0
S3	2000	2000	2000	2	0	2	Export	208	Denmark	DNK	792	Turkey	TUR								27	CRUDE FERTILIZER,MINERAL	1	No Quantity							26395			0
S3	2000	2000	2000	2	0	2	Export	208	Denmark	DNK	800	Uganda	UGA								27	CRUDE FERTILIZER,MINERAL	1	No Quantity							272			0
S3	2000	2000	2000	2	0	2	Export	208	Denmark	DNK	807	North Macedonia	MKD								27	CRUDE FERTILIZER,MINERAL	1	No Quantity							3997			0
S3	2000	2000	2000	2	0	2	Export	208	Denmark	DNK	818	Egypt	EGY								27	CRUDE FERTILIZER,MINERAL	1	No Quantity							40498			0
S3	2000	2000	2000	2	0	2	Export	208	Denmark	DNK	826	United Kingdom	GBR								27	CRUDE FERTILIZER,MINERAL	1	No Quantity							9179541			0
S3	2000	2000	2000	2	0	2	Export	208	Denmark	DNK	834	United Rep. of Tanzania	TZA								27	CRUDE FERTILIZER,MINERAL	1	No Quantity							2931			0
S3	2000	2000	2000	2	0	2	Export	208	Denmark	DNK	842	USA	USA								27	CRUDE FERTILIZER,MINERAL	1	No Quantity							88057			0
S3	2000	2000	2000	2	0	2	Export	208	Denmark	DNK	860	Uzbekistan	UZB								27	CRUDE FERTILIZER,MINERAL	1	No Quantity							11336			0
S3	2000	2000	2000	2	0	2	Export	208	Denmark	DNK	899	Areas, nes									27	CRUDE FERTILIZER,MINERAL	1	No Quantity							11938004			0
S3	2000	2000	2000	2	0	2	Export	208	Denmark	DNK	0	World	WLD								28	METALLIFEROUS ORE,SCRAP	1	No Quantity							162328044			0
S3	2000	2000	2000	2	0	2	Export	208	Denmark	DNK	40	Austria	AUT								28	METALLIFEROUS ORE,SCRAP	1	No Quantity							18135			0
S3	2000	2000	2000	2	0	2	Export	208	Denmark	DNK	56	Belgium	BEL								28	METALLIFEROUS ORE,SCRAP	1	No Quantity							2508978			0
S3	2000	2000	2000	2	0	2	Export	208	Denmark	DNK	76	Brazil	BRA								28	METALLIFEROUS ORE,SCRAP	1	No Quantity							944			0
S3	2000	2000	2000	2	0	2	Export	208	Denmark	DNK	124	Canada	CAN								28	METALLIFEROUS ORE,SCRAP	1	No Quantity							6706			0
S3	2000	2000	2000	2	0	2	Export	208	Denmark	DNK	156	China	CHN								28	METALLIFEROUS ORE,SCRAP	1	No Quantity							4113733			0
S3	2000	2000	2000	2	0	2	Export	208	Denmark	DNK	234	Faeroe Isds	FRO								28	METALLIFEROUS ORE,SCRAP	1	No Quantity							9319			0
S3	2000	2000	2000	2	0	2	Export	208	Denmark	DNK	246	Finland	FIN								28	METALLIFEROUS ORE,SCRAP	1	No Quantity							4216388			0
S3	2000	2000	2000	2	0	2	Export	208	Denmark	DNK	251	France	FRA								28	METALLIFEROUS ORE,SCRAP	1	No Quantity							1471281			0
S3	2000	2000	2000	2	0	2	Export	208	Denmark	DNK	276	Germany	DEU								28	METALLIFEROUS ORE,SCRAP	1	No Quantity							60267965			0
S3	2000	2000	2000	2	0	2	Export	208	Denmark	DNK	304	Greenland	GRL								28	METALLIFEROUS ORE,SCRAP	1	No Quantity							9903			0
S3	2000	2000	2000	2	0	2	Export	208	Denmark	DNK	344	China, Hong Kong SAR	HKG								28	METALLIFEROUS ORE,SCRAP	1	No Quantity							2564457			0
S3	2000	2000	2000	2	0	2	Export	208	Denmark	DNK	348	Hungary	HUN								28	METALLIFEROUS ORE,SCRAP	1	No Quantity							114772			0
S3	2000	2000	2000	2	0	2	Export	208	Denmark	DNK	352	Iceland	ISL								28	METALLIFEROUS ORE,SCRAP	1	No Quantity							19543			0
S3	2000	2000	2000	2	0	2	Export	208	Denmark	DNK	360	Indonesia	IDN								28	METALLIFEROUS ORE,SCRAP	1	No Quantity							760522			0
S3	2000	2000	2000	2	0	2	Export	208	Denmark	DNK	372	Ireland	IRL								28	METALLIFEROUS ORE,SCRAP	1	No Quantity							8965			0
S3	2000	2000	2000	2	0	2	Export	208	Denmark	DNK	376	Israel	ISR								28	METALLIFEROUS ORE,SCRAP	1	No Quantity							6540			0
S3	2000	2000	2000	2	0	2	Export	208	Denmark	DNK	381	Italy	ITA								28	METALLIFEROUS ORE,SCRAP	1	No Quantity							367056			0
S3	2000	2000	2000	2	0	2	Export	208	Denmark	DNK	392	Japan	JPN								28	METALLIFEROUS ORE,SCRAP	1	No Quantity							572440			0
S3	2000	2000	2000	2	0	2	Export	208	Denmark	DNK	410	Rep. of Korea	KOR								28	METALLIFEROUS ORE,SCRAP	1	No Quantity							72347			0
S3	2000	2000	2000	2	0	2	Export	208	Denmark	DNK	422	Lebanon	LBN								28	METALLIFEROUS ORE,SCRAP	1	No Quantity							11592			0
S3	2000	2000	2000	2	0	2	Export	208	Denmark	DNK	442	Luxembourg	LUX								28	METALLIFEROUS ORE,SCRAP	1	No Quantity							1942636			0
S3	2000	2000	2000	2	0	2	Export	208	Denmark	DNK	458	Malaysia	MYS								28	METALLIFEROUS ORE,SCRAP	1	No Quantity							27740			0
S3	2000	2000	2000	2	0	2	Export	208	Denmark	DNK	484	Mexico	MEX								28	METALLIFEROUS ORE,SCRAP	1	No Quantity							2509048			0
S3	2000	2000	2000	2	0	2	Export	208	Denmark	DNK	490	Other Asia, nes									28	METALLIFEROUS ORE,SCRAP	1	No Quantity							2610612			0
S3	2000	2000	2000	2	0	2	Export	208	Denmark	DNK	528	Netherlands	NLD								28	METALLIFEROUS ORE,SCRAP	1	No Quantity							5426752			0
S3	2000	2000	2000	2	0	2	Export	208	Denmark	DNK	579	Norway	NOR								28	METALLIFEROUS ORE,SCRAP	1	No Quantity							3816704			0
S3	2000	2000	2000	2	0	2	Export	208	Denmark	DNK	586	Pakistan	PAK								28	METALLIFEROUS ORE,SCRAP	1	No Quantity							148307			0
S3	2000	2000	2000	2	0	2	Export	208	Denmark	DNK	616	Poland	POL								28	METALLIFEROUS ORE,SCRAP	1	No Quantity							2985			0
S3	2000	2000	2000	2	0	2	Export	208	Denmark	DNK	620	Portugal	PRT								28	METALLIFEROUS ORE,SCRAP	1	No Quantity							401382			0
S3	2000	2000	2000	2	0	2	Export	208	Denmark	DNK	682	Saudi Arabia	SAU								28	METALLIFEROUS ORE,SCRAP	1	No Quantity							13923			0
S3	2000	2000	2000	2	0	2	Export	208	Denmark	DNK	694	Sierra Leone	SLE								28	METALLIFEROUS ORE,SCRAP	1	No Quantity							6172			0
S3	2000	2000	2000	2	0	2	Export	208	Denmark	DNK	699	India	IND								28	METALLIFEROUS ORE,SCRAP	1	No Quantity							2242916			0
S3	2000	2000	2000	2	0	2	Export	208	Denmark	DNK	705	Slovenia	SVN								28	METALLIFEROUS ORE,SCRAP	1	No Quantity							2321			0
S3	2000	2000	2000	2	0	2	Export	208	Denmark	DNK	724	Spain	ESP								28	METALLIFEROUS ORE,SCRAP	1	No Quantity							8493127			0
S3	2000	2000	2000	2	0	2	Export	208	Denmark	DNK	752	Sweden	SWE								28	METALLIFEROUS ORE,SCRAP	1	No Quantity							45541487			0
S3	2000	2000	2000	2	0	2	Export	208	Denmark	DNK	757	Switzerland	CHE								28	METALLIFEROUS ORE,SCRAP	1	No Quantity							1012621			0
S3	2000	2000	2000	2	0	2	Export	208	Denmark	DNK	764	Thailand	THA								28	METALLIFEROUS ORE,SCRAP	1	No Quantity							77437			0
S3	2000	2000	2000	2	0	2	Export	208	Denmark	DNK	792	Turkey	TUR								28	METALLIFEROUS ORE,SCRAP	1	No Quantity							113731			0
S3	2000	2000	2000	2	0	2	Export	208	Denmark	DNK	826	United Kingdom	GBR								28	METALLIFEROUS ORE,SCRAP	1	No Quantity							8571913			0
S3	2000	2000	2000	2	0	2	Export	208	Denmark	DNK	842	USA	USA								28	METALLIFEROUS ORE,SCRAP	1	No Quantity							2217987			0
S3	2000	2000	2000	2	0	2	Export	208	Denmark	DNK	899	Areas, nes									28	METALLIFEROUS ORE,SCRAP	1	No Quantity							26657			0
S3	2000	2000	2000	2	0	2	Export	208	Denmark	DNK	0	World	WLD								29	CRUDE ANIMAL,VEG.MATERL.	1	No Quantity							611700454			0
S3	2000	2000	2000	2	0	2	Export	208	Denmark	DNK	8	Albania	ALB								29	CRUDE ANIMAL,VEG.MATERL.	1	No Quantity							8596			0
S3	2000	2000	2000	2	0	2	Export	208	Denmark	DNK	12	Algeria	DZA								29	CRUDE ANIMAL,VEG.MATERL.	1	No Quantity							138649			0
S3	2000	2000	2000	2	0	2	Export	208	Denmark	DNK	24	Angola	AGO								29	CRUDE ANIMAL,VEG.MATERL.	1	No Quantity							111999			0
S3	2000	2000	2000	2	0	2	Export	208	Denmark	DNK	32	Argentina	ARG								29	CRUDE ANIMAL,VEG.MATERL.	1	No Quantity							1915222			0
S3	2000	2000	2000	2	0	2	Export	208	Denmark	DNK	36	Australia	AUS								29	CRUDE ANIMAL,VEG.MATERL.	1	No Quantity							357332			0
S3	2000	2000	2000	2	0	2	Export	208	Denmark	DNK	40	Austria	AUT								29	CRUDE ANIMAL,VEG.MATERL.	1	No Quantity							11575340			0
S3	2000	2000	2000	2	0	2	Export	208	Denmark	DNK	48	Bahrain	BHR								29	CRUDE ANIMAL,VEG.MATERL.	1	No Quantity							1562			0
S3	2000	2000	2000	2	0	2	Export	208	Denmark	DNK	50	Bangladesh	BGD								29	CRUDE ANIMAL,VEG.MATERL.	1	No Quantity							101052			0
S3	2000	2000	2000	2	0	2	Export	208	Denmark	DNK	56	Belgium	BEL								29	CRUDE ANIMAL,VEG.MATERL.	1	No Quantity							5377252			0
S3	2000	2000	2000	2	0	2	Export	208	Denmark	DNK	60	Bermuda	BMU								29	CRUDE ANIMAL,VEG.MATERL.	1	No Quantity							3871			0
S3	2000	2000	2000	2	0	2	Export	208	Denmark	DNK	70	Bosnia Herzegovina	BIH								29	CRUDE ANIMAL,VEG.MATERL.	1	No Quantity							31997			0
S3	2000	2000	2000	2	0	2	Export	208	Denmark	DNK	76	Brazil	BRA								29	CRUDE ANIMAL,VEG.MATERL.	1	No Quantity							1398705			0
S3	2000	2000	2000	2	0	2	Export	208	Denmark	DNK	100	Bulgaria	BGR								29	CRUDE ANIMAL,VEG.MATERL.	1	No Quantity							203531			0
S3	2000	2000	2000	2	0	2	Export	208	Denmark	DNK	108	Burundi	BDI								29	CRUDE ANIMAL,VEG.MATERL.	1	No Quantity							41371			0
S3	2000	2000	2000	2	0	2	Export	208	Denmark	DNK	112	Belarus	BLR								29	CRUDE ANIMAL,VEG.MATERL.	1	No Quantity							1442631			0
S3	2000	2000	2000	2	0	2	Export	208	Denmark	DNK	124	Canada	CAN								29	CRUDE ANIMAL,VEG.MATERL.	1	No Quantity							5364363			0
S3	2000	2000	2000	2	0	2	Export	208	Denmark	DNK	132	Cabo Verde	CPV								29	CRUDE ANIMAL,VEG.MATERL.	1	No Quantity							3157			0
S3	2000	2000	2000	2	0	2	Export	208	Denmark	DNK	136	Cayman Isds	CYM								29	CRUDE ANIMAL,VEG.MATERL.	1	No Quantity							8577			0
S3	2000	2000	2000	2	0	2	Export	208	Denmark	DNK	144	Sri Lanka	LKA								29	CRUDE ANIMAL,VEG.MATERL.	1	No Quantity							8073			0
S3	2000	2000	2000	2	0	2	Export	208	Denmark	DNK	152	Chile	CHL								29	CRUDE ANIMAL,VEG.MATERL.	1	No Quantity							598049			0
S3	2000	2000	2000	2	0	2	Export	208	Denmark	DNK	156	China	CHN								29	CRUDE ANIMAL,VEG.MATERL.	1	No Quantity							3061054			0
S3	2000	2000	2000	2	0	2	Export	208	Denmark	DNK	170	Colombia	COL								29	CRUDE ANIMAL,VEG.MATERL.	1	No Quantity							86734			0
S3	2000	2000	2000	2	0	2	Export	208	Denmark	DNK	178	Congo	COG								29	CRUDE ANIMAL,VEG.MATERL.	1	No Quantity							45411			0
S3	2000	2000	2000	2	0	2	Export	208	Denmark	DNK	188	Costa Rica	CRI								29	CRUDE ANIMAL,VEG.MATERL.	1	No Quantity							18302			0
S3	2000	2000	2000	2	0	2	Export	208	Denmark	DNK	191	Croatia	HRV								29	CRUDE ANIMAL,VEG.MATERL.	1	No Quantity							136669			0
S3	2000	2000	2000	2	0	2	Export	208	Denmark	DNK	196	Cyprus	CYP								29	CRUDE ANIMAL,VEG.MATERL.	1	No Quantity							90672			0
S3	2000	2000	2000	2	0	2	Export	208	Denmark	DNK	203	Czechia	CZE								29	CRUDE ANIMAL,VEG.MATERL.	1	No Quantity							1562810			0
S3	2000	2000	2000	2	0	2	Export	208	Denmark	DNK	212	Dominica	DMA								29	CRUDE ANIMAL,VEG.MATERL.	1	No Quantity							1222			0
S3	2000	2000	2000	2	0	2	Export	208	Denmark	DNK	214	Dominican Rep.	DOM								29	CRUDE ANIMAL,VEG.MATERL.	1	No Quantity							70541			0
S3	2000	2000	2000	2	0	2	Export	208	Denmark	DNK	218	Ecuador	ECU								29	CRUDE ANIMAL,VEG.MATERL.	1	No Quantity							135523			0
S3	2000	2000	2000	2	0	2	Export	208	Denmark	DNK	231	Ethiopia	ETH								29	CRUDE ANIMAL,VEG.MATERL.	1	No Quantity							49180			0
S3	2000	2000	2000	2	0	2	Export	208	Denmark	DNK	232	Eritrea	ERI								29	CRUDE ANIMAL,VEG.MATERL.	1	No Quantity							36566			0
S3	2000	2000	2000	2	0	2	Export	208	Denmark	DNK	233	Estonia	EST								29	CRUDE ANIMAL,VEG.MATERL.	1	No Quantity							630562			0
S3	2000	2000	2000	2	0	2	Export	208	Denmark	DNK	234	Faeroe Isds	FRO								29	CRUDE ANIMAL,VEG.MATERL.	1	No Quantity							1157433			0
S3	2000	2000	2000	2	0	2	Export	208	Denmark	DNK	246	Finland	FIN								29	CRUDE ANIMAL,VEG.MATERL.	1	No Quantity							15646265			0
S3	2000	2000	2000	2	0	2	Export	208	Denmark	DNK	251	France	FRA								29	CRUDE ANIMAL,VEG.MATERL.	1	No Quantity							33322606			0
S3	2000	2000	2000	2	0	2	Export	208	Denmark	DNK	276	Germany	DEU								29	CRUDE ANIMAL,VEG.MATERL.	1	No Quantity							179563137			0
S3	2000	2000	2000	2	0	2	Export	208	Denmark	DNK	288	Ghana	GHA								29	CRUDE ANIMAL,VEG.MATERL.	1	No Quantity							1346			0
S3	2000	2000	2000	2	0	2	Export	208	Denmark	DNK	300	Greece	GRC								29	CRUDE ANIMAL,VEG.MATERL.	1	No Quantity							3808817			0
S3	2000	2000	2000	2	0	2	Export	208	Denmark	DNK	304	Greenland	GRL								29	CRUDE ANIMAL,VEG.MATERL.	1	No Quantity							624738			0
S3	2000	2000	2000	2	0	2	Export	208	Denmark	DNK	320	Guatemala	GTM								29	CRUDE ANIMAL,VEG.MATERL.	1	No Quantity							48304			0
S3	2000	2000	2000	2	0	2	Export	208	Denmark	DNK	332	Haiti	HTI								29	CRUDE ANIMAL,VEG.MATERL.	1	No Quantity							1153			0
S3	2000	2000	2000	2	0	2	Export	208	Denmark	DNK	340	Honduras	HND								29	CRUDE ANIMAL,VEG.MATERL.	1	No Quantity							8116			0
S3	2000	2000	2000	2	0	2	Export	208	Denmark	DNK	344	China, Hong Kong SAR	HKG								29	CRUDE ANIMAL,VEG.MATERL.	1	No Quantity							4766259			0
S3	2000	2000	2000	2	0	2	Export	208	Denmark	DNK	348	Hungary	HUN								29	CRUDE ANIMAL,VEG.MATERL.	1	No Quantity							1924172			0
S3	2000	2000	2000	2	0	2	Export	208	Denmark	DNK	352	Iceland	ISL								29	CRUDE ANIMAL,VEG.MATERL.	1	No Quantity							1875066			0
S3	2000	2000	2000	2	0	2	Export	208	Denmark	DNK	360	Indonesia	IDN								29	CRUDE ANIMAL,VEG.MATERL.	1	No Quantity							345255			0
S3	2000	2000	2000	2	0	2	Export	208	Denmark	DNK	364	Iran	IRN								29	CRUDE ANIMAL,VEG.MATERL.	1	No Quantity							296793			0
S3	2000	2000	2000	2	0	2	Export	208	Denmark	DNK	368	Iraq	IRQ								29	CRUDE ANIMAL,VEG.MATERL.	1	No Quantity							212724			0
S3	2000	2000	2000	2	0	2	Export	208	Denmark	DNK	372	Ireland	IRL								29	CRUDE ANIMAL,VEG.MATERL.	1	No Quantity							1208994			0
S3	2000	2000	2000	2	0	2	Export	208	Denmark	DNK	376	Israel	ISR								29	CRUDE ANIMAL,VEG.MATERL.	1	No Quantity							296420			0
S3	2000	2000	2000	2	0	2	Export	208	Denmark	DNK	381	Italy	ITA								29	CRUDE ANIMAL,VEG.MATERL.	1	No Quantity							25295636			0
S3	2000	2000	2000	2	0	2	Export	208	Denmark	DNK	388	Jamaica	JAM								29	CRUDE ANIMAL,VEG.MATERL.	1	No Quantity							12526			0
S3	2000	2000	2000	2	0	2	Export	208	Denmark	DNK	392	Japan	JPN								29	CRUDE ANIMAL,VEG.MATERL.	1	No Quantity							10374117			0
S3	2000	2000	2000	2	0	2	Export	208	Denmark	DNK	400	Jordan	JOR								29	CRUDE ANIMAL,VEG.MATERL.	1	No Quantity							678817			0
S3	2000	2000	2000	2	0	2	Export	208	Denmark	DNK	404	Kenya	KEN								29	CRUDE ANIMAL,VEG.MATERL.	1	No Quantity							1045663			0
S3	2000	2000	2000	2	0	2	Export	208	Denmark	DNK	408	Dem. People's Rep. of Korea	PRK								29	CRUDE ANIMAL,VEG.MATERL.	1	No Quantity							63073			0
S3	2000	2000	2000	2	0	2	Export	208	Denmark	DNK	410	Rep. of Korea	KOR								29	CRUDE ANIMAL,VEG.MATERL.	1	No Quantity							1107926			0
S3	2000	2000	2000	2	0	2	Export	208	Denmark	DNK	414	Kuwait	KWT								29	CRUDE ANIMAL,VEG.MATERL.	1	No Quantity							50007			0
S3	2000	2000	2000	2	0	2	Export	208	Denmark	DNK	417	Kyrgyzstan	KGZ								29	CRUDE ANIMAL,VEG.MATERL.	1	No Quantity							1076			0
S3	2000	2000	2000	2	0	2	Export	208	Denmark	DNK	422	Lebanon	LBN								29	CRUDE ANIMAL,VEG.MATERL.	1	No Quantity							891375			0
S3	2000	2000	2000	2	0	2	Export	208	Denmark	DNK	428	Latvia	LVA								29	CRUDE ANIMAL,VEG.MATERL.	1	No Quantity							931806			0
S3	2000	2000	2000	2	0	2	Export	208	Denmark	DNK	434	Libya	LBY								29	CRUDE ANIMAL,VEG.MATERL.	1	No Quantity							56420			0
S3	2000	2000	2000	2	0	2	Export	208	Denmark	DNK	440	Lithuania	LTU								29	CRUDE ANIMAL,VEG.MATERL.	1	No Quantity							2292545			0
S3	2000	2000	2000	2	0	2	Export	208	Denmark	DNK	442	Luxembourg	LUX								29	CRUDE ANIMAL,VEG.MATERL.	1	No Quantity							212206			0
S3	2000	2000	2000	2	0	2	Export	208	Denmark	DNK	458	Malaysia	MYS								29	CRUDE ANIMAL,VEG.MATERL.	1	No Quantity							247356			0
S3	2000	2000	2000	2	0	2	Export	208	Denmark	DNK	462	Maldives	MDV								29	CRUDE ANIMAL,VEG.MATERL.	1	No Quantity							3771			0
S3	2000	2000	2000	2	0	2	Export	208	Denmark	DNK	470	Malta	MLT								29	CRUDE ANIMAL,VEG.MATERL.	1	No Quantity							844			0
S3	2000	2000	2000	2	0	2	Export	208	Denmark	DNK	480	Mauritius	MUS								29	CRUDE ANIMAL,VEG.MATERL.	1	No Quantity							29766			0
S3	2000	2000	2000	2	0	2	Export	208	Denmark	DNK	484	Mexico	MEX								29	CRUDE ANIMAL,VEG.MATERL.	1	No Quantity							134987			0
S3	2000	2000	2000	2	0	2	Export	208	Denmark	DNK	490	Other Asia, nes									29	CRUDE ANIMAL,VEG.MATERL.	1	No Quantity							1158455			0
S3	2000	2000	2000	2	0	2	Export	208	Denmark	DNK	504	Morocco	MAR								29	CRUDE ANIMAL,VEG.MATERL.	1	No Quantity							3175128			0
S3	2000	2000	2000	2	0	2	Export	208	Denmark	DNK	508	Mozambique	MOZ								29	CRUDE ANIMAL,VEG.MATERL.	1	No Quantity							98657			0
S3	2000	2000	2000	2	0	2	Export	208	Denmark	DNK	512	Oman	OMN								29	CRUDE ANIMAL,VEG.MATERL.	1	No Quantity							22809			0
S3	2000	2000	2000	2	0	2	Export	208	Denmark	DNK	524	Nepal	NPL								29	CRUDE ANIMAL,VEG.MATERL.	1	No Quantity							8102			0
S3	2000	2000	2000	2	0	2	Export	208	Denmark	DNK	527	Oceania, nes									29	CRUDE ANIMAL,VEG.MATERL.	1	No Quantity							7406			0
S3	2000	2000	2000	2	0	2	Export	208	Denmark	DNK	528	Netherlands	NLD								29	CRUDE ANIMAL,VEG.MATERL.	1	No Quantity							32524833			0
S3	2000	2000	2000	2	0	2	Export	208	Denmark	DNK	530	Neth. Antilles	ANT								29	CRUDE ANIMAL,VEG.MATERL.	1	No Quantity							840			0
S3	2000	2000	2000	2	0	2	Export	208	Denmark	DNK	554	New Zealand	NZL								29	CRUDE ANIMAL,VEG.MATERL.	1	No Quantity							90344			0
S3	2000	2000	2000	2	0	2	Export	208	Denmark	DNK	562	Niger	NER								29	CRUDE ANIMAL,VEG.MATERL.	1	No Quantity							27924			0
S3	2000	2000	2000	2	0	2	Export	208	Denmark	DNK	566	Nigeria	NGA								29	CRUDE ANIMAL,VEG.MATERL.	1	No Quantity							58189			0
S3	2000	2000	2000	2	0	2	Export	208	Denmark	DNK	579	Norway	NOR								29	CRUDE ANIMAL,VEG.MATERL.	1	No Quantity							31006777			0
S3	2000	2000	2000	2	0	2	Export	208	Denmark	DNK	586	Pakistan	PAK								29	CRUDE ANIMAL,VEG.MATERL.	1	No Quantity							375978			0
S3	2000	2000	2000	2	0	2	Export	208	Denmark	DNK	604	Peru	PER								29	CRUDE ANIMAL,VEG.MATERL.	1	No Quantity							44082			0
S3	2000	2000	2000	2	0	2	Export	208	Denmark	DNK	608	Philippines	PHL								29	CRUDE ANIMAL,VEG.MATERL.	1	No Quantity							574175			0
S3	2000	2000	2000	2	0	2	Export	208	Denmark	DNK	616	Poland	POL								29	CRUDE ANIMAL,VEG.MATERL.	1	No Quantity							6105820			0
S3	2000	2000	2000	2	0	2	Export	208	Denmark	DNK	620	Portugal	PRT								29	CRUDE ANIMAL,VEG.MATERL.	1	No Quantity							3937181			0
S3	2000	2000	2000	2	0	2	Export	208	Denmark	DNK	634	Qatar	QAT								29	CRUDE ANIMAL,VEG.MATERL.	1	No Quantity							22354			0
S3	2000	2000	2000	2	0	2	Export	208	Denmark	DNK	642	Romania	ROU								29	CRUDE ANIMAL,VEG.MATERL.	1	No Quantity							301475			0
S3	2000	2000	2000	2	0	2	Export	208	Denmark	DNK	643	Russian Federation	RUS								29	CRUDE ANIMAL,VEG.MATERL.	1	No Quantity							3962520			0
S3	2000	2000	2000	2	0	2	Export	208	Denmark	DNK	646	Rwanda	RWA								29	CRUDE ANIMAL,VEG.MATERL.	1	No Quantity							5713			0
S3	2000	2000	2000	2	0	2	Export	208	Denmark	DNK	682	Saudi Arabia	SAU								29	CRUDE ANIMAL,VEG.MATERL.	1	No Quantity							395184			0
S3	2000	2000	2000	2	0	2	Export	208	Denmark	DNK	686	Senegal	SEN								29	CRUDE ANIMAL,VEG.MATERL.	1	No Quantity							119562			0
S3	2000	2000	2000	2	0	2	Export	208	Denmark	DNK	690	Seychelles	SYC								29	CRUDE ANIMAL,VEG.MATERL.	1	No Quantity							10674			0
S3	2000	2000	2000	2	0	2	Export	208	Denmark	DNK	694	Sierra Leone	SLE								29	CRUDE ANIMAL,VEG.MATERL.	1	No Quantity							18930			0
S3	2000	2000	2000	2	0	2	Export	208	Denmark	DNK	699	India	IND								29	CRUDE ANIMAL,VEG.MATERL.	1	No Quantity							679782			0
S3	2000	2000	2000	2	0	2	Export	208	Denmark	DNK	702	Singapore	SGP								29	CRUDE ANIMAL,VEG.MATERL.	1	No Quantity							364548			0
S3	2000	2000	2000	2	0	2	Export	208	Denmark	DNK	703	Slovakia	SVK								29	CRUDE ANIMAL,VEG.MATERL.	1	No Quantity							224276			0
S3	2000	2000	2000	2	0	2	Export	208	Denmark	DNK	704	Viet Nam	VNM								29	CRUDE ANIMAL,VEG.MATERL.	1	No Quantity							159925			0
S3	2000	2000	2000	2	0	2	Export	208	Denmark	DNK	705	Slovenia	SVN								29	CRUDE ANIMAL,VEG.MATERL.	1	No Quantity							611639			0
S3	2000	2000	2000	2	0	2	Export	208	Denmark	DNK	710	South Africa	ZAF								29	CRUDE ANIMAL,VEG.MATERL.	1	No Quantity							720127			0
S3	2000	2000	2000	2	0	2	Export	208	Denmark	DNK	716	Zimbabwe	ZWE								29	CRUDE ANIMAL,VEG.MATERL.	1	No Quantity							325883			0
S3	2000	2000	2000	2	0	2	Export	208	Denmark	DNK	724	Spain	ESP								29	CRUDE ANIMAL,VEG.MATERL.	1	No Quantity							7470388			0
S3	2000	2000	2000	2	0	2	Export	208	Denmark	DNK	736	Fmr Sudan	SDN								29	CRUDE ANIMAL,VEG.MATERL.	1	No Quantity							48162			0
S3	2000	2000	2000	2	0	2	Export	208	Denmark	DNK	748	Swaziland	SWZ								29	CRUDE ANIMAL,VEG.MATERL.	1	No Quantity							21315			0
S3	2000	2000	2000	2	0	2	Export	208	Denmark	DNK	752	Sweden	SWE								29	CRUDE ANIMAL,VEG.MATERL.	1	No Quantity							84944029			0
S3	2000	2000	2000	2	0	2	Export	208	Denmark	DNK	757	Switzerland	CHE								29	CRUDE ANIMAL,VEG.MATERL.	1	No Quantity							22856642			0
S3	2000	2000	2000	2	0	2	Export	208	Denmark	DNK	760	Syria	SYR								29	CRUDE ANIMAL,VEG.MATERL.	1	No Quantity							369834			0
S3	2000	2000	2000	2	0	2	Export	208	Denmark	DNK	764	Thailand	THA								29	CRUDE ANIMAL,VEG.MATERL.	1	No Quantity							394933			0
S3	2000	2000	2000	2	0	2	Export	208	Denmark	DNK	768	Togo	TGO								29	CRUDE ANIMAL,VEG.MATERL.	1	No Quantity							1758			0
S3	2000	2000	2000	2	0	2	Export	208	Denmark	DNK	780	Trinidad and Tobago	TTO								29	CRUDE ANIMAL,VEG.MATERL.	1	No Quantity							1221			0
S3	2000	2000	2000	2	0	2	Export	208	Denmark	DNK	784	United Arab Emirates	ARE								29	CRUDE ANIMAL,VEG.MATERL.	1	No Quantity							114763			0
S3	2000	2000	2000	2	0	2	Export	208	Denmark	DNK	788	Tunisia	TUN								29	CRUDE ANIMAL,VEG.MATERL.	1	No Quantity							200542			0
S3	2000	2000	2000	2	0	2	Export	208	Denmark	DNK	792	Turkey	TUR								29	CRUDE ANIMAL,VEG.MATERL.	1	No Quantity							1654166			0
S3	2000	2000	2000	2	0	2	Export	208	Denmark	DNK	800	Uganda	UGA								29	CRUDE ANIMAL,VEG.MATERL.	1	No Quantity							7709			0
S3	2000	2000	2000	2	0	2	Export	208	Denmark	DNK	804	Ukraine	UKR								29	CRUDE ANIMAL,VEG.MATERL.	1	No Quantity							105944			0
S3	2000	2000	2000	2	0	2	Export	208	Denmark	DNK	818	Egypt	EGY								29	CRUDE ANIMAL,VEG.MATERL.	1	No Quantity							86792			0
S3	2000	2000	2000	2	0	2	Export	208	Denmark	DNK	826	United Kingdom	GBR								29	CRUDE ANIMAL,VEG.MATERL.	1	No Quantity							51688383			0
S3	2000	2000	2000	2	0	2	Export	208	Denmark	DNK	842	USA	USA								29	CRUDE ANIMAL,VEG.MATERL.	1	No Quantity							17206508			0
S3	2000	2000	2000	2	0	2	Export	208	Denmark	DNK	854	Burkina Faso	BFA								29	CRUDE ANIMAL,VEG.MATERL.	1	No Quantity							1629			0
S3	2000	2000	2000	2	0	2	Export	208	Denmark	DNK	858	Uruguay	URY								29	CRUDE ANIMAL,VEG.MATERL.	1	No Quantity							290604			0
S3	2000	2000	2000	2	0	2	Export	208	Denmark	DNK	862	Venezuela	VEN								29	CRUDE ANIMAL,VEG.MATERL.	1	No Quantity							132327			0
S3	2000	2000	2000	2	0	2	Export	208	Denmark	DNK	887	Yemen	YEM								29	CRUDE ANIMAL,VEG.MATERL.	1	No Quantity							68662			0
S3	2000	2000	2000	2	0	2	Export	208	Denmark	DNK	891	Serbia and Montenegro	SCG								29	CRUDE ANIMAL,VEG.MATERL.	1	No Quantity							116444			0
S3	2000	2000	2000	2	0	2	Export	208	Denmark	DNK	894	Zambia	ZMB								29	CRUDE ANIMAL,VEG.MATERL.	1	No Quantity							186536			0
S3	2000	2000	2000	2	0	2	Export	208	Denmark	DNK	899	Areas, nes									29	CRUDE ANIMAL,VEG.MATERL.	1	No Quantity							13437782			0
S3	2000	2000	2000	2	0	2	Export	208	Denmark	DNK	0	World	WLD								32	COAL, COKE, BRIQUETTES	1	No Quantity							9412122			0
S3	2000	2000	2000	2	0	2	Export	208	Denmark	DNK	40	Austria	AUT								32	COAL, COKE, BRIQUETTES	1	No Quantity							6080			0
S3	2000	2000	2000	2	0	2	Export	208	Denmark	DNK	56	Belgium	BEL								32	COAL, COKE, BRIQUETTES	1	No Quantity							46087			0
S3	2000	2000	2000	2	0	2	Export	208	Denmark	DNK	124	Canada	CAN								32	COAL, COKE, BRIQUETTES	1	No Quantity							6531			0
S3	2000	2000	2000	2	0	2	Export	208	Denmark	DNK	152	Chile	CHL								32	COAL, COKE, BRIQUETTES	1	No Quantity							6311			0
S3	2000	2000	2000	2	0	2	Export	208	Denmark	DNK	203	Czechia	CZE								32	COAL, COKE, BRIQUETTES	1	No Quantity							11810			0
S3	2000	2000	2000	2	0	2	Export	208	Denmark	DNK	234	Faeroe Isds	FRO								32	COAL, COKE, BRIQUETTES	1	No Quantity							18040			0
S3	2000	2000	2000	2	0	2	Export	208	Denmark	DNK	246	Finland	FIN								32	COAL, COKE, BRIQUETTES	1	No Quantity							52100			0
S3	2000	2000	2000	2	0	2	Export	208	Denmark	DNK	251	France	FRA								32	COAL, COKE, BRIQUETTES	1	No Quantity							1234708			0
S3	2000	2000	2000	2	0	2	Export	208	Denmark	DNK	276	Germany	DEU								32	COAL, COKE, BRIQUETTES	1	No Quantity							2219735			0
S3	2000	2000	2000	2	0	2	Export	208	Denmark	DNK	300	Greece	GRC								32	COAL, COKE, BRIQUETTES	1	No Quantity							45645			0
S3	2000	2000	2000	2	0	2	Export	208	Denmark	DNK	304	Greenland	GRL								32	COAL, COKE, BRIQUETTES	1	No Quantity							9347			0
S3	2000	2000	2000	2	0	2	Export	208	Denmark	DNK	376	Israel	ISR								32	COAL, COKE, BRIQUETTES	1	No Quantity							11560			0
S3	2000	2000	2000	2	0	2	Export	208	Denmark	DNK	381	Italy	ITA								32	COAL, COKE, BRIQUETTES	1	No Quantity							1300661			0
S3	2000	2000	2000	2	0	2	Export	208	Denmark	DNK	392	Japan	JPN								32	COAL, COKE, BRIQUETTES	1	No Quantity							567634			0
S3	2000	2000	2000	2	0	2	Export	208	Denmark	DNK	400	Jordan	JOR								32	COAL, COKE, BRIQUETTES	1	No Quantity							45852			0
S3	2000	2000	2000	2	0	2	Export	208	Denmark	DNK	410	Rep. of Korea	KOR								32	COAL, COKE, BRIQUETTES	1	No Quantity							27485			0
S3	2000	2000	2000	2	0	2	Export	208	Denmark	DNK	422	Lebanon	LBN								32	COAL, COKE, BRIQUETTES	1	No Quantity							58409			0
S3	2000	2000	2000	2	0	2	Export	208	Denmark	DNK	434	Libya	LBY								32	COAL, COKE, BRIQUETTES	1	No Quantity							12822			0
S3	2000	2000	2000	2	0	2	Export	208	Denmark	DNK	458	Malaysia	MYS								32	COAL, COKE, BRIQUETTES	1	No Quantity							3901			0
S3	2000	2000	2000	2	0	2	Export	208	Denmark	DNK	470	Malta	MLT								32	COAL, COKE, BRIQUETTES	1	No Quantity							5399			0
S3	2000	2000	2000	2	0	2	Export	208	Denmark	DNK	484	Mexico	MEX								32	COAL, COKE, BRIQUETTES	1	No Quantity							1573			0
S3	2000	2000	2000	2	0	2	Export	208	Denmark	DNK	490	Other Asia, nes									32	COAL, COKE, BRIQUETTES	1	No Quantity							14823			0
S3	2000	2000	2000	2	0	2	Export	208	Denmark	DNK	504	Morocco	MAR								32	COAL, COKE, BRIQUETTES	1	No Quantity							224678			0
S3	2000	2000	2000	2	0	2	Export	208	Denmark	DNK	528	Netherlands	NLD								32	COAL, COKE, BRIQUETTES	1	No Quantity							250227			0
S3	2000	2000	2000	2	0	2	Export	208	Denmark	DNK	579	Norway	NOR								32	COAL, COKE, BRIQUETTES	1	No Quantity							1058420			0
S3	2000	2000	2000	2	0	2	Export	208	Denmark	DNK	608	Philippines	PHL								32	COAL, COKE, BRIQUETTES	1	No Quantity							4526			0
S3	2000	2000	2000	2	0	2	Export	208	Denmark	DNK	616	Poland	POL								32	COAL, COKE, BRIQUETTES	1	No Quantity							457292			0
S3	2000	2000	2000	2	0	2	Export	208	Denmark	DNK	620	Portugal	PRT								32	COAL, COKE, BRIQUETTES	1	No Quantity							120679			0
S3	2000	2000	2000	2	0	2	Export	208	Denmark	DNK	682	Saudi Arabia	SAU								32	COAL, COKE, BRIQUETTES	1	No Quantity							17299			0
S3	2000	2000	2000	2	0	2	Export	208	Denmark	DNK	703	Slovakia	SVK								32	COAL, COKE, BRIQUETTES	1	No Quantity							62872			0
S3	2000	2000	2000	2	0	2	Export	208	Denmark	DNK	724	Spain	ESP								32	COAL, COKE, BRIQUETTES	1	No Quantity							867396			0
S3	2000	2000	2000	2	0	2	Export	208	Denmark	DNK	752	Sweden	SWE								32	COAL, COKE, BRIQUETTES	1	No Quantity							19501			0
S3	2000	2000	2000	2	0	2	Export	208	Denmark	DNK	757	Switzerland	CHE								32	COAL, COKE, BRIQUETTES	1	No Quantity							49007			0
S3	2000	2000	2000	2	0	2	Export	208	Denmark	DNK	760	Syria	SYR								32	COAL, COKE, BRIQUETTES	1	No Quantity							47546			0
S3	2000	2000	2000	2	0	2	Export	208	Denmark	DNK	764	Thailand	THA								32	COAL, COKE, BRIQUETTES	1	No Quantity							39685			0
S3	2000	2000	2000	2	0	2	Export	208	Denmark	DNK	784	United Arab Emirates	ARE								32	COAL, COKE, BRIQUETTES	1	No Quantity							71571			0
S3	2000	2000	2000	2	0	2	Export	208	Denmark	DNK	788	Tunisia	TUN								32	COAL, COKE, BRIQUETTES	1	No Quantity							7528			0
S3	2000	2000	2000	2	0	2	Export	208	Denmark	DNK	826	United Kingdom	GBR								32	COAL, COKE, BRIQUETTES	1	No Quantity							85994			0
S3	2000	2000	2000	2	0	2	Export	208	Denmark	DNK	834	United Rep. of Tanzania	TZA								32	COAL, COKE, BRIQUETTES	1	No Quantity							8492			0
S3	2000	2000	2000	2	0	2	Export	208	Denmark	DNK	842	USA	USA								32	COAL, COKE, BRIQUETTES	1	No Quantity							312898			0
S3	2000	2000	2000	2	0	2	Export	208	Denmark	DNK	0	World	WLD								33	PETROLEUM,PETROL.PRODUCT	1	No Quantity							3297616515			0
S3	2000	2000	2000	2	0	2	Export	208	Denmark	DNK	12	Algeria	DZA								33	PETROLEUM,PETROL.PRODUCT	1	No Quantity							7206			0
S3	2000	2000	2000	2	0	2	Export	208	Denmark	DNK	40	Austria	AUT								33	PETROLEUM,PETROL.PRODUCT	1	No Quantity							55127			0
S3	2000	2000	2000	2	0	2	Export	208	Denmark	DNK	56	Belgium	BEL								33	PETROLEUM,PETROL.PRODUCT	1	No Quantity							320327			0
S3	2000	2000	2000	2	0	2	Export	208	Denmark	DNK	120	Cameroon	CMR								33	PETROLEUM,PETROL.PRODUCT	1	No Quantity							4336			0
S3	2000	2000	2000	2	0	2	Export	208	Denmark	DNK	140	Central African Rep.	CAF								33	PETROLEUM,PETROL.PRODUCT	1	No Quantity							2765			0
S3	2000	2000	2000	2	0	2	Export	208	Denmark	DNK	152	Chile	CHL								33	PETROLEUM,PETROL.PRODUCT	1	No Quantity							4650			0
S3	2000	2000	2000	2	0	2	Export	208	Denmark	DNK	156	China	CHN								33	PETROLEUM,PETROL.PRODUCT	1	No Quantity							1401			0
S3	2000	2000	2000	2	0	2	Export	208	Denmark	DNK	180	Dem. Rep. of the Congo	COD								33	PETROLEUM,PETROL.PRODUCT	1	No Quantity							3961			0
S3	2000	2000	2000	2	0	2	Export	208	Denmark	DNK	196	Cyprus	CYP								33	PETROLEUM,PETROL.PRODUCT	1	No Quantity							21635020			0
S3	2000	2000	2000	2	0	2	Export	208	Denmark	DNK	203	Czechia	CZE								33	PETROLEUM,PETROL.PRODUCT	1	No Quantity							179737			0
S3	2000	2000	2000	2	0	2	Export	208	Denmark	DNK	231	Ethiopia	ETH								33	PETROLEUM,PETROL.PRODUCT	1	No Quantity							2417			0
S3	2000	2000	2000	2	0	2	Export	208	Denmark	DNK	233	Estonia	EST								33	PETROLEUM,PETROL.PRODUCT	1	No Quantity							1249677			0
S3	2000	2000	2000	2	0	2	Export	208	Denmark	DNK	234	Faeroe Isds	FRO								33	PETROLEUM,PETROL.PRODUCT	1	No Quantity							1633933			0
S3	2000	2000	2000	2	0	2	Export	208	Denmark	DNK	246	Finland	FIN								33	PETROLEUM,PETROL.PRODUCT	1	No Quantity							469321447			0
S3	2000	2000	2000	2	0	2	Export	208	Denmark	DNK	251	France	FRA								33	PETROLEUM,PETROL.PRODUCT	1	No Quantity							117640243			0
S3	2000	2000	2000	2	0	2	Export	208	Denmark	DNK	276	Germany	DEU								33	PETROLEUM,PETROL.PRODUCT	1	No Quantity							151625257			0
S3	2000	2000	2000	2	0	2	Export	208	Denmark	DNK	288	Ghana	GHA								33	PETROLEUM,PETROL.PRODUCT	1	No Quantity							10632			0
S3	2000	2000	2000	2	0	2	Export	208	Denmark	DNK	292	Gibraltar	GIB								33	PETROLEUM,PETROL.PRODUCT	1	No Quantity							2229235			0
S3	2000	2000	2000	2	0	2	Export	208	Denmark	DNK	300	Greece	GRC								33	PETROLEUM,PETROL.PRODUCT	1	No Quantity							2504			0
S3	2000	2000	2000	2	0	2	Export	208	Denmark	DNK	304	Greenland	GRL								33	PETROLEUM,PETROL.PRODUCT	1	No Quantity							35946584			0
S3	2000	2000	2000	2	0	2	Export	208	Denmark	DNK	344	China, Hong Kong SAR	HKG								33	PETROLEUM,PETROL.PRODUCT	1	No Quantity							222874			0
S3	2000	2000	2000	2	0	2	Export	208	Denmark	DNK	348	Hungary	HUN								33	PETROLEUM,PETROL.PRODUCT	1	No Quantity							2268			0
S3	2000	2000	2000	2	0	2	Export	208	Denmark	DNK	352	Iceland	ISL								33	PETROLEUM,PETROL.PRODUCT	1	No Quantity							3319658			0
S3	2000	2000	2000	2	0	2	Export	208	Denmark	DNK	364	Iran	IRN								33	PETROLEUM,PETROL.PRODUCT	1	No Quantity							10013			0
S3	2000	2000	2000	2	0	2	Export	208	Denmark	DNK	376	Israel	ISR								33	PETROLEUM,PETROL.PRODUCT	1	No Quantity							11544827			0
S3	2000	2000	2000	2	0	2	Export	208	Denmark	DNK	381	Italy	ITA								33	PETROLEUM,PETROL.PRODUCT	1	No Quantity							33861			0
S3	2000	2000	2000	2	0	2	Export	208	Denmark	DNK	392	Japan	JPN								33	PETROLEUM,PETROL.PRODUCT	1	No Quantity							8650			0
S3	2000	2000	2000	2	0	2	Export	208	Denmark	DNK	410	Rep. of Korea	KOR								33	PETROLEUM,PETROL.PRODUCT	1	No Quantity							25426			0
S3	2000	2000	2000	2	0	2	Export	208	Denmark	DNK	414	Kuwait	KWT								33	PETROLEUM,PETROL.PRODUCT	1	No Quantity							19832			0
S3	2000	2000	2000	2	0	2	Export	208	Denmark	DNK	422	Lebanon	LBN								33	PETROLEUM,PETROL.PRODUCT	1	No Quantity							10774724			0
S3	2000	2000	2000	2	0	2	Export	208	Denmark	DNK	428	Latvia	LVA								33	PETROLEUM,PETROL.PRODUCT	1	No Quantity							34008			0
S3	2000	2000	2000	2	0	2	Export	208	Denmark	DNK	440	Lithuania	LTU								33	PETROLEUM,PETROL.PRODUCT	1	No Quantity							950902			0
S3	2000	2000	2000	2	0	2	Export	208	Denmark	DNK	450	Madagascar	MDG								33	PETROLEUM,PETROL.PRODUCT	1	No Quantity							2399			0
S3	2000	2000	2000	2	0	2	Export	208	Denmark	DNK	484	Mexico	MEX								33	PETROLEUM,PETROL.PRODUCT	1	No Quantity							9519			0
S3	2000	2000	2000	2	0	2	Export	208	Denmark	DNK	490	Other Asia, nes									33	PETROLEUM,PETROL.PRODUCT	1	No Quantity							2311			0
S3	2000	2000	2000	2	0	2	Export	208	Denmark	DNK	496	Mongolia	MNG								33	PETROLEUM,PETROL.PRODUCT	1	No Quantity							3549			0
S3	2000	2000	2000	2	0	2	Export	208	Denmark	DNK	508	Mozambique	MOZ								33	PETROLEUM,PETROL.PRODUCT	1	No Quantity							15006			0
S3	2000	2000	2000	2	0	2	Export	208	Denmark	DNK	512	Oman	OMN								33	PETROLEUM,PETROL.PRODUCT	1	No Quantity							1980			0
S3	2000	2000	2000	2	0	2	Export	208	Denmark	DNK	527	Oceania, nes									33	PETROLEUM,PETROL.PRODUCT	1	No Quantity							1165			0
S3	2000	2000	2000	2	0	2	Export	208	Denmark	DNK	528	Netherlands	NLD								33	PETROLEUM,PETROL.PRODUCT	1	No Quantity							626798852			0
S3	2000	2000	2000	2	0	2	Export	208	Denmark	DNK	566	Nigeria	NGA								33	PETROLEUM,PETROL.PRODUCT	1	No Quantity							3592			0
S3	2000	2000	2000	2	0	2	Export	208	Denmark	DNK	579	Norway	NOR								33	PETROLEUM,PETROL.PRODUCT	1	No Quantity							128051373			0
S3	2000	2000	2000	2	0	2	Export	208	Denmark	DNK	608	Philippines	PHL								33	PETROLEUM,PETROL.PRODUCT	1	No Quantity							4638			0
S3	2000	2000	2000	2	0	2	Export	208	Denmark	DNK	616	Poland	POL								33	PETROLEUM,PETROL.PRODUCT	1	No Quantity							5166245			0
S3	2000	2000	2000	2	0	2	Export	208	Denmark	DNK	620	Portugal	PRT								33	PETROLEUM,PETROL.PRODUCT	1	No Quantity							37453580			0
S3	2000	2000	2000	2	0	2	Export	208	Denmark	DNK	642	Romania	ROU								33	PETROLEUM,PETROL.PRODUCT	1	No Quantity							5293			0
S3	2000	2000	2000	2	0	2	Export	208	Denmark	DNK	643	Russian Federation	RUS								33	PETROLEUM,PETROL.PRODUCT	1	No Quantity							43591			0
S3	2000	2000	2000	2	0	2	Export	208	Denmark	DNK	682	Saudi Arabia	SAU								33	PETROLEUM,PETROL.PRODUCT	1	No Quantity							5737			0
S3	2000	2000	2000	2	0	2	Export	208	Denmark	DNK	694	Sierra Leone	SLE								33	PETROLEUM,PETROL.PRODUCT	1	No Quantity							9765			0
S3	2000	2000	2000	2	0	2	Export	208	Denmark	DNK	699	India	IND								33	PETROLEUM,PETROL.PRODUCT	1	No Quantity							1857			0
S3	2000	2000	2000	2	0	2	Export	208	Denmark	DNK	702	Singapore	SGP								33	PETROLEUM,PETROL.PRODUCT	1	No Quantity							7848			0
S3	2000	2000	2000	2	0	2	Export	208	Denmark	DNK	716	Zimbabwe	ZWE								33	PETROLEUM,PETROL.PRODUCT	1	No Quantity							1208			0
S3	2000	2000	2000	2	0	2	Export	208	Denmark	DNK	724	Spain	ESP								33	PETROLEUM,PETROL.PRODUCT	1	No Quantity							37149			0
S3	2000	2000	2000	2	0	2	Export	208	Denmark	DNK	752	Sweden	SWE								33	PETROLEUM,PETROL.PRODUCT	1	No Quantity							991646934			0
S3	2000	2000	2000	2	0	2	Export	208	Denmark	DNK	757	Switzerland	CHE								33	PETROLEUM,PETROL.PRODUCT	1	No Quantity							5350865			0
S3	2000	2000	2000	2	0	2	Export	208	Denmark	DNK	764	Thailand	THA								33	PETROLEUM,PETROL.PRODUCT	1	No Quantity							7576			0
S3	2000	2000	2000	2	0	2	Export	208	Denmark	DNK	792	Turkey	TUR								33	PETROLEUM,PETROL.PRODUCT	1	No Quantity							6789			0
S3	2000	2000	2000	2	0	2	Export	208	Denmark	DNK	807	North Macedonia	MKD								33	PETROLEUM,PETROL.PRODUCT	1	No Quantity							11101			0
S3	2000	2000	2000	2	0	2	Export	208	Denmark	DNK	818	Egypt	EGY								33	PETROLEUM,PETROL.PRODUCT	1	No Quantity							11896			0
S3	2000	2000	2000	2	0	2	Export	208	Denmark	DNK	826	United Kingdom	GBR								33	PETROLEUM,PETROL.PRODUCT	1	No Quantity							510208343			0
S3	2000	2000	2000	2	0	2	Export	208	Denmark	DNK	842	USA	USA								33	PETROLEUM,PETROL.PRODUCT	1	No Quantity							163898757			0
S3	2000	2000	2000	2	0	2	Export	208	Denmark	DNK	891	Serbia and Montenegro	SCG								33	PETROLEUM,PETROL.PRODUCT	1	No Quantity							24004			0
S3	2000	2000	2000	2	0	2	Export	208	Denmark	DNK	899	Areas, nes									33	PETROLEUM,PETROL.PRODUCT	1	No Quantity							94			0
S3	2000	2000	2000	2	0	2	Export	208	Denmark	DNK	0	World	WLD								34	GAS,NATURAL,MANUFACTURED	1	No Quantity							35646789			0
S3	2000	2000	2000	2	0	2	Export	208	Denmark	DNK	76	Brazil	BRA								34	GAS,NATURAL,MANUFACTURED	1	No Quantity							4195			0
S3	2000	2000	2000	2	0	2	Export	208	Denmark	DNK	234	Faeroe Isds	FRO								34	GAS,NATURAL,MANUFACTURED	1	No Quantity							18685			0
S3	2000	2000	2000	2	0	2	Export	208	Denmark	DNK	246	Finland	FIN								34	GAS,NATURAL,MANUFACTURED	1	No Quantity							1489360			0
S3	2000	2000	2000	2	0	2	Export	208	Denmark	DNK	251	France	FRA								34	GAS,NATURAL,MANUFACTURED	1	No Quantity							189560			0
S3	2000	2000	2000	2	0	2	Export	208	Denmark	DNK	276	Germany	DEU								34	GAS,NATURAL,MANUFACTURED	1	No Quantity							779735			0
S3	2000	2000	2000	2	0	2	Export	208	Denmark	DNK	304	Greenland	GRL								34	GAS,NATURAL,MANUFACTURED	1	No Quantity							1815			0
S3	2000	2000	2000	2	0	2	Export	208	Denmark	DNK	381	Italy	ITA								34	GAS,NATURAL,MANUFACTURED	1	No Quantity							15874			0
S3	2000	2000	2000	2	0	2	Export	208	Denmark	DNK	428	Latvia	LVA								34	GAS,NATURAL,MANUFACTURED	1	No Quantity							9016			0
S3	2000	2000	2000	2	0	2	Export	208	Denmark	DNK	484	Mexico	MEX								34	GAS,NATURAL,MANUFACTURED	1	No Quantity							14144			0
S3	2000	2000	2000	2	0	2	Export	208	Denmark	DNK	528	Netherlands	NLD								34	GAS,NATURAL,MANUFACTURED	1	No Quantity							13603938			0
S3	2000	2000	2000	2	0	2	Export	208	Denmark	DNK	579	Norway	NOR								34	GAS,NATURAL,MANUFACTURED	1	No Quantity							4068761			0
S3	2000	2000	2000	2	0	2	Export	208	Denmark	DNK	616	Poland	POL								34	GAS,NATURAL,MANUFACTURED	1	No Quantity							1687194			0
S3	2000	2000	2000	2	0	2	Export	208	Denmark	DNK	643	Russian Federation	RUS								34	GAS,NATURAL,MANUFACTURED	1	No Quantity							7765			0
S3	2000	2000	2000	2	0	2	Export	208	Denmark	DNK	702	Singapore	SGP								34	GAS,NATURAL,MANUFACTURED	1	No Quantity							32325			0
S3	2000	2000	2000	2	0	2	Export	208	Denmark	DNK	705	Slovenia	SVN								34	GAS,NATURAL,MANUFACTURED	1	No Quantity							30214			0
S3	2000	2000	2000	2	0	2	Export	208	Denmark	DNK	752	Sweden	SWE								34	GAS,NATURAL,MANUFACTURED	1	No Quantity							227263			0
S3	2000	2000	2000	2	0	2	Export	208	Denmark	DNK	757	Switzerland	CHE								34	GAS,NATURAL,MANUFACTURED	1	No Quantity							7365			0
S3	2000	2000	2000	2	0	2	Export	208	Denmark	DNK	792	Turkey	TUR								34	GAS,NATURAL,MANUFACTURED	1	No Quantity							10286			0
S3	2000	2000	2000	2	0	2	Export	208	Denmark	DNK	826	United Kingdom	GBR								34	GAS,NATURAL,MANUFACTURED	1	No Quantity							13277551			0
S3	2000	2000	2000	2	0	2	Export	208	Denmark	DNK	842	USA	USA								34	GAS,NATURAL,MANUFACTURED	1	No Quantity							171743			0
S3	2000	2000	2000	2	0	2	Export	208	Denmark	DNK	0	World	WLD								35	ELECTRIC CURRENT	1	No Quantity							100112466			0
S3	2000	2000	2000	2	0	2	Export	208	Denmark	DNK	276	Germany	DEU								35	ELECTRIC CURRENT	1	No Quantity							71283032			0
S3	2000	2000	2000	2	0	2	Export	208	Denmark	DNK	304	Greenland	GRL								35	ELECTRIC CURRENT	1	No Quantity							1657			0
S3	2000	2000	2000	2	0	2	Export	208	Denmark	DNK	579	Norway	NOR								35	ELECTRIC CURRENT	1	No Quantity							216807			0
S3	2000	2000	2000	2	0	2	Export	208	Denmark	DNK	752	Sweden	SWE								35	ELECTRIC CURRENT	1	No Quantity							28610970			0
S3	2000	2000	2000	2	0	2	Export	208	Denmark	DNK	0	World	WLD								41	ANIMAL OILS AND FATS	1	No Quantity							66473353			0
S3	2000	2000	2000	2	0	2	Export	208	Denmark	DNK	31	Azerbaijan	AZE								41	ANIMAL OILS AND FATS	1	No Quantity							992524			0
S3	2000	2000	2000	2	0	2	Export	208	Denmark	DNK	32	Argentina	ARG								41	ANIMAL OILS AND FATS	1	No Quantity							1717356			0
S3	2000	2000	2000	2	0	2	Export	208	Denmark	DNK	36	Australia	AUS								41	ANIMAL OILS AND FATS	1	No Quantity							141130			0
S3	2000	2000	2000	2	0	2	Export	208	Denmark	DNK	40	Austria	AUT								41	ANIMAL OILS AND FATS	1	No Quantity							306304			0
S3	2000	2000	2000	2	0	2	Export	208	Denmark	DNK	56	Belgium	BEL								41	ANIMAL OILS AND FATS	1	No Quantity							1601251			0
S3	2000	2000	2000	2	0	2	Export	208	Denmark	DNK	70	Bosnia Herzegovina	BIH								41	ANIMAL OILS AND FATS	1	No Quantity							3891			0
S3	2000	2000	2000	2	0	2	Export	208	Denmark	DNK	76	Brazil	BRA								41	ANIMAL OILS AND FATS	1	No Quantity							543245			0
S3	2000	2000	2000	2	0	2	Export	208	Denmark	DNK	96	Brunei Darussalam	BRN								41	ANIMAL OILS AND FATS	1	No Quantity							8717			0
S3	2000	2000	2000	2	0	2	Export	208	Denmark	DNK	156	China	CHN								41	ANIMAL OILS AND FATS	1	No Quantity							3333			0
S3	2000	2000	2000	2	0	2	Export	208	Denmark	DNK	191	Croatia	HRV								41	ANIMAL OILS AND FATS	1	No Quantity							233718			0
S3	2000	2000	2000	2	0	2	Export	208	Denmark	DNK	196	Cyprus	CYP								41	ANIMAL OILS AND FATS	1	No Quantity							213581			0
S3	2000	2000	2000	2	0	2	Export	208	Denmark	DNK	203	Czechia	CZE								41	ANIMAL OILS AND FATS	1	No Quantity							143088			0
S3	2000	2000	2000	2	0	2	Export	208	Denmark	DNK	218	Ecuador	ECU								41	ANIMAL OILS AND FATS	1	No Quantity							9134			0
S3	2000	2000	2000	2	0	2	Export	208	Denmark	DNK	233	Estonia	EST								41	ANIMAL OILS AND FATS	1	No Quantity							189866			0
S3	2000	2000	2000	2	0	2	Export	208	Denmark	DNK	246	Finland	FIN								41	ANIMAL OILS AND FATS	1	No Quantity							185066			0
S3	2000	2000	2000	2	0	2	Export	208	Denmark	DNK	251	France	FRA								41	ANIMAL OILS AND FATS	1	No Quantity							5628936			0
S3	2000	2000	2000	2	0	2	Export	208	Denmark	DNK	276	Germany	DEU								41	ANIMAL OILS AND FATS	1	No Quantity							5478636			0
S3	2000	2000	2000	2	0	2	Export	208	Denmark	DNK	300	Greece	GRC								41	ANIMAL OILS AND FATS	1	No Quantity							2101631			0
S3	2000	2000	2000	2	0	2	Export	208	Denmark	DNK	304	Greenland	GRL								41	ANIMAL OILS AND FATS	1	No Quantity							19042			0
S3	2000	2000	2000	2	0	2	Export	208	Denmark	DNK	344	China, Hong Kong SAR	HKG								41	ANIMAL OILS AND FATS	1	No Quantity							134543			0
S3	2000	2000	2000	2	0	2	Export	208	Denmark	DNK	348	Hungary	HUN								41	ANIMAL OILS AND FATS	1	No Quantity							2449			0
S3	2000	2000	2000	2	0	2	Export	208	Denmark	DNK	372	Ireland	IRL								41	ANIMAL OILS AND FATS	1	No Quantity							14			0
S3	2000	2000	2000	2	0	2	Export	208	Denmark	DNK	376	Israel	ISR								41	ANIMAL OILS AND FATS	1	No Quantity							5190			0
S3	2000	2000	2000	2	0	2	Export	208	Denmark	DNK	381	Italy	ITA								41	ANIMAL OILS AND FATS	1	No Quantity							2078354			0
S3	2000	2000	2000	2	0	2	Export	208	Denmark	DNK	392	Japan	JPN								41	ANIMAL OILS AND FATS	1	No Quantity							1827518			0
S3	2000	2000	2000	2	0	2	Export	208	Denmark	DNK	428	Latvia	LVA								41	ANIMAL OILS AND FATS	1	No Quantity							12596			0
S3	2000	2000	2000	2	0	2	Export	208	Denmark	DNK	440	Lithuania	LTU								41	ANIMAL OILS AND FATS	1	No Quantity							97354			0
S3	2000	2000	2000	2	0	2	Export	208	Denmark	DNK	458	Malaysia	MYS								41	ANIMAL OILS AND FATS	1	No Quantity							26163			0
S3	2000	2000	2000	2	0	2	Export	208	Denmark	DNK	470	Malta	MLT								41	ANIMAL OILS AND FATS	1	No Quantity							1391			0
S3	2000	2000	2000	2	0	2	Export	208	Denmark	DNK	484	Mexico	MEX								41	ANIMAL OILS AND FATS	1	No Quantity							3901			0
S3	2000	2000	2000	2	0	2	Export	208	Denmark	DNK	490	Other Asia, nes									41	ANIMAL OILS AND FATS	1	No Quantity							70378			0
S3	2000	2000	2000	2	0	2	Export	208	Denmark	DNK	528	Netherlands	NLD								41	ANIMAL OILS AND FATS	1	No Quantity							4475436			0
S3	2000	2000	2000	2	0	2	Export	208	Denmark	DNK	554	New Zealand	NZL								41	ANIMAL OILS AND FATS	1	No Quantity							82215			0
S3	2000	2000	2000	2	0	2	Export	208	Denmark	DNK	579	Norway	NOR								41	ANIMAL OILS AND FATS	1	No Quantity							9903338			0
S3	2000	2000	2000	2	0	2	Export	208	Denmark	DNK	608	Philippines	PHL								41	ANIMAL OILS AND FATS	1	No Quantity							1857298			0
S3	2000	2000	2000	2	0	2	Export	208	Denmark	DNK	616	Poland	POL								41	ANIMAL OILS AND FATS	1	No Quantity							382052			0
S3	2000	2000	2000	2	0	2	Export	208	Denmark	DNK	620	Portugal	PRT								41	ANIMAL OILS AND FATS	1	No Quantity							65238			0
S3	2000	2000	2000	2	0	2	Export	208	Denmark	DNK	643	Russian Federation	RUS								41	ANIMAL OILS AND FATS	1	No Quantity							7107066			0
S3	2000	2000	2000	2	0	2	Export	208	Denmark	DNK	690	Seychelles	SYC								41	ANIMAL OILS AND FATS	1	No Quantity							11146			0
S3	2000	2000	2000	2	0	2	Export	208	Denmark	DNK	702	Singapore	SGP								41	ANIMAL OILS AND FATS	1	No Quantity							481826			0
S3	2000	2000	2000	2	0	2	Export	208	Denmark	DNK	703	Slovakia	SVK								41	ANIMAL OILS AND FATS	1	No Quantity							18906			0
S3	2000	2000	2000	2	0	2	Export	208	Denmark	DNK	705	Slovenia	SVN								41	ANIMAL OILS AND FATS	1	No Quantity							15391			0
S3	2000	2000	2000	2	0	2	Export	208	Denmark	DNK	710	South Africa	ZAF								41	ANIMAL OILS AND FATS	1	No Quantity							5984			0
S3	2000	2000	2000	2	0	2	Export	208	Denmark	DNK	724	Spain	ESP								41	ANIMAL OILS AND FATS	1	No Quantity							3769316			0
S3	2000	2000	2000	2	0	2	Export	208	Denmark	DNK	752	Sweden	SWE								41	ANIMAL OILS AND FATS	1	No Quantity							2211905			0
S3	2000	2000	2000	2	0	2	Export	208	Denmark	DNK	757	Switzerland	CHE								41	ANIMAL OILS AND FATS	1	No Quantity							121610			0
S3	2000	2000	2000	2	0	2	Export	208	Denmark	DNK	760	Syria	SYR								41	ANIMAL OILS AND FATS	1	No Quantity							12837			0
S3	2000	2000	2000	2	0	2	Export	208	Denmark	DNK	764	Thailand	THA								41	ANIMAL OILS AND FATS	1	No Quantity							143913			0
S3	2000	2000	2000	2	0	2	Export	208	Denmark	DNK	792	Turkey	TUR								41	ANIMAL OILS AND FATS	1	No Quantity							187830			0
S3	2000	2000	2000	2	0	2	Export	208	Denmark	DNK	804	Ukraine	UKR								41	ANIMAL OILS AND FATS	1	No Quantity							11014			0
S3	2000	2000	2000	2	0	2	Export	208	Denmark	DNK	826	United Kingdom	GBR								41	ANIMAL OILS AND FATS	1	No Quantity							11670318			0
S3	2000	2000	2000	2	0	2	Export	208	Denmark	DNK	842	USA	USA								41	ANIMAL OILS AND FATS	1	No Quantity							109959			0
S3	2000	2000	2000	2	0	2	Export	208	Denmark	DNK	858	Uruguay	URY								41	ANIMAL OILS AND FATS	1	No Quantity							48454			0
S3	2000	2000	2000	2	0	2	Export	208	Denmark	DNK	0	World	WLD								42	FIXED VEG. FATS AND OILS	1	No Quantity							49041207			0
S3	2000	2000	2000	2	0	2	Export	208	Denmark	DNK	24	Angola	AGO								42	FIXED VEG. FATS AND OILS	1	No Quantity							766229			0
S3	2000	2000	2000	2	0	2	Export	208	Denmark	DNK	32	Argentina	ARG								42	FIXED VEG. FATS AND OILS	1	No Quantity							12983			0
S3	2000	2000	2000	2	0	2	Export	208	Denmark	DNK	40	Austria	AUT								42	FIXED VEG. FATS AND OILS	1	No Quantity							39268			0
S3	2000	2000	2000	2	0	2	Export	208	Denmark	DNK	56	Belgium	BEL								42	FIXED VEG. FATS AND OILS	1	No Quantity							1494312			0
S3	2000	2000	2000	2	0	2	Export	208	Denmark	DNK	64	Bhutan	BTN								42	FIXED VEG. FATS AND OILS	1	No Quantity							36069			0
S3	2000	2000	2000	2	0	2	Export	208	Denmark	DNK	70	Bosnia Herzegovina	BIH								42	FIXED VEG. FATS AND OILS	1	No Quantity							149026			0
S3	2000	2000	2000	2	0	2	Export	208	Denmark	DNK	116	Cambodia	KHM								42	FIXED VEG. FATS AND OILS	1	No Quantity							75612			0
S3	2000	2000	2000	2	0	2	Export	208	Denmark	DNK	120	Cameroon	CMR								42	FIXED VEG. FATS AND OILS	1	No Quantity							138623			0
S3	2000	2000	2000	2	0	2	Export	208	Denmark	DNK	148	Chad	TCD								42	FIXED VEG. FATS AND OILS	1	No Quantity							12023			0
S3	2000	2000	2000	2	0	2	Export	208	Denmark	DNK	203	Czechia	CZE								42	FIXED VEG. FATS AND OILS	1	No Quantity							32404			0
S3	2000	2000	2000	2	0	2	Export	208	Denmark	DNK	214	Dominican Rep.	DOM								42	FIXED VEG. FATS AND OILS	1	No Quantity							36069			0
S3	2000	2000	2000	2	0	2	Export	208	Denmark	DNK	234	Faeroe Isds	FRO								42	FIXED VEG. FATS AND OILS	1	No Quantity							127275			0
S3	2000	2000	2000	2	0	2	Export	208	Denmark	DNK	246	Finland	FIN								42	FIXED VEG. FATS AND OILS	1	No Quantity							491286			0
S3	2000	2000	2000	2	0	2	Export	208	Denmark	DNK	251	France	FRA								42	FIXED VEG. FATS AND OILS	1	No Quantity							1201505			0
S3	2000	2000	2000	2	0	2	Export	208	Denmark	DNK	262	Djibouti	DJI								42	FIXED VEG. FATS AND OILS	1	No Quantity							120226			0
S3	2000	2000	2000	2	0	2	Export	208	Denmark	DNK	270	Gambia	GMB								42	FIXED VEG. FATS AND OILS	1	No Quantity							24046			0
S3	2000	2000	2000	2	0	2	Export	208	Denmark	DNK	276	Germany	DEU								42	FIXED VEG. FATS AND OILS	1	No Quantity							13831501			0
S3	2000	2000	2000	2	0	2	Export	208	Denmark	DNK	300	Greece	GRC								42	FIXED VEG. FATS AND OILS	1	No Quantity							6320			0
S3	2000	2000	2000	2	0	2	Export	208	Denmark	DNK	304	Greenland	GRL								42	FIXED VEG. FATS AND OILS	1	No Quantity							24397			0
S3	2000	2000	2000	2	0	2	Export	208	Denmark	DNK	320	Guatemala	GTM								42	FIXED VEG. FATS AND OILS	1	No Quantity							144275			0
S3	2000	2000	2000	2	0	2	Export	208	Denmark	DNK	324	Guinea	GIN								42	FIXED VEG. FATS AND OILS	1	No Quantity							60115			0
S3	2000	2000	2000	2	0	2	Export	208	Denmark	DNK	352	Iceland	ISL								42	FIXED VEG. FATS AND OILS	1	No Quantity							462676			0
S3	2000	2000	2000	2	0	2	Export	208	Denmark	DNK	376	Israel	ISR								42	FIXED VEG. FATS AND OILS	1	No Quantity							18301			0
S3	2000	2000	2000	2	0	2	Export	208	Denmark	DNK	381	Italy	ITA								42	FIXED VEG. FATS AND OILS	1	No Quantity							297446			0
S3	2000	2000	2000	2	0	2	Export	208	Denmark	DNK	384	Côte d'Ivoire	CIV								42	FIXED VEG. FATS AND OILS	1	No Quantity							24046			0
S3	2000	2000	2000	2	0	2	Export	208	Denmark	DNK	410	Rep. of Korea	KOR								42	FIXED VEG. FATS AND OILS	1	No Quantity							801764			0
S3	2000	2000	2000	2	0	2	Export	208	Denmark	DNK	428	Latvia	LVA								42	FIXED VEG. FATS AND OILS	1	No Quantity							14562			0
S3	2000	2000	2000	2	0	2	Export	208	Denmark	DNK	440	Lithuania	LTU								42	FIXED VEG. FATS AND OILS	1	No Quantity							2477716			0
S3	2000	2000	2000	2	0	2	Export	208	Denmark	DNK	478	Mauritania	MRT								42	FIXED VEG. FATS AND OILS	1	No Quantity							12023			0
S3	2000	2000	2000	2	0	2	Export	208	Denmark	DNK	504	Morocco	MAR								42	FIXED VEG. FATS AND OILS	1	No Quantity							362426			0
S3	2000	2000	2000	2	0	2	Export	208	Denmark	DNK	508	Mozambique	MOZ								42	FIXED VEG. FATS AND OILS	1	No Quantity							25204			0
S3	2000	2000	2000	2	0	2	Export	208	Denmark	DNK	528	Netherlands	NLD								42	FIXED VEG. FATS AND OILS	1	No Quantity							3560209			0
[truncated: 4,762 more rows]
