# Supplementary material for: Core-periphery structure in sectoral international trade networks: A new approach to an old theory
Source: PLoS One. 2020 Apr 2;15(4):e0229547. doi: 10.1371/journal.pone.0229547 (PMC7117750; doi:10.1371/journal.pone.0229547)
Supplement: S7 File — (ZIP) [file pone.0229547.s007.zip › S7_File/RawData 2000/comtrade (21).csv]

Classification	Year	Period	Period Desc.	Aggregate Level	Is Leaf Code	Trade Flow Code	Trade Flow	Reporter Code	Reporter	Reporter ISO	Partner Code	Partner	Partner ISO	2nd Partner Code	2nd Partner	2nd Partner ISO	Customs Proc. Code	Customs	Mode of Transport Code	Mode of Transport	Commodity Code	Commodity	Qty Unit Code	Qty Unit	Qty	Alt Qty Unit Code	Alt Qty Unit	Alt Qty	Netweight (kg)	Gross weight (kg)	Trade Value (US$)	CIF Trade Value (US$)	FOB Trade Value (US$)	Flag
S3	2000	2000	2000	2	0	2	Export	218	Ecuador	ECU	0	World	WLD								00	LIVE ANIMALS	1	No Quantity							184510			0
S3	2000	2000	2000	2	0	2	Export	218	Ecuador	ECU	4	Afghanistan	AFG								00	LIVE ANIMALS	1	No Quantity							1600			0
S3	2000	2000	2000	2	0	2	Export	218	Ecuador	ECU	32	Argentina	ARG								00	LIVE ANIMALS	1	No Quantity							3200			0
S3	2000	2000	2000	2	0	2	Export	218	Ecuador	ECU	40	Austria	AUT								00	LIVE ANIMALS	1	No Quantity							800			0
S3	2000	2000	2000	2	0	2	Export	218	Ecuador	ECU	68	Bolivia (Plurinational State of)	BOL								00	LIVE ANIMALS	1	No Quantity							1200			0
S3	2000	2000	2000	2	0	2	Export	218	Ecuador	ECU	76	Brazil	BRA								00	LIVE ANIMALS	1	No Quantity							2000			0
S3	2000	2000	2000	2	0	2	Export	218	Ecuador	ECU	124	Canada	CAN								00	LIVE ANIMALS	1	No Quantity							2850			0
S3	2000	2000	2000	2	0	2	Export	218	Ecuador	ECU	170	Colombia	COL								00	LIVE ANIMALS	1	No Quantity							5750			0
S3	2000	2000	2000	2	0	2	Export	218	Ecuador	ECU	214	Dominican Rep.	DOM								00	LIVE ANIMALS	1	No Quantity							800			0
S3	2000	2000	2000	2	0	2	Export	218	Ecuador	ECU	381	Italy	ITA								00	LIVE ANIMALS	1	No Quantity							800			0
S3	2000	2000	2000	2	0	2	Export	218	Ecuador	ECU	400	Jordan	JOR								00	LIVE ANIMALS	1	No Quantity							800			0
S3	2000	2000	2000	2	0	2	Export	218	Ecuador	ECU	484	Mexico	MEX								00	LIVE ANIMALS	1	No Quantity							800			0
S3	2000	2000	2000	2	0	2	Export	218	Ecuador	ECU	604	Peru	PER								00	LIVE ANIMALS	1	No Quantity							69080			0
S3	2000	2000	2000	2	0	2	Export	218	Ecuador	ECU	608	Philippines	PHL								00	LIVE ANIMALS	1	No Quantity							800			0
S3	2000	2000	2000	2	0	2	Export	218	Ecuador	ECU	616	Poland	POL								00	LIVE ANIMALS	1	No Quantity							800			0
S3	2000	2000	2000	2	0	2	Export	218	Ecuador	ECU	643	Russian Federation	RUS								00	LIVE ANIMALS	1	No Quantity							800			0
S3	2000	2000	2000	2	0	2	Export	218	Ecuador	ECU	842	USA	USA								00	LIVE ANIMALS	1	No Quantity							92430			0
S3	2000	2000	2000	2	0	2	Export	222	El Salvador	SLV	0	World	WLD								00	LIVE ANIMALS	1	No Quantity							4322297			0
S3	2000	2000	2000	2	0	2	Export	222	El Salvador	SLV	50	Bangladesh	BGD								00	LIVE ANIMALS	1	No Quantity							1500			0
S3	2000	2000	2000	2	0	2	Export	222	El Salvador	SLV	56	Belgium	BEL								00	LIVE ANIMALS	1	No Quantity							33075			0
S3	2000	2000	2000	2	0	2	Export	222	El Salvador	SLV	124	Canada	CAN								00	LIVE ANIMALS	1	No Quantity							16000			0
S3	2000	2000	2000	2	0	2	Export	222	El Salvador	SLV	188	Costa Rica	CRI								00	LIVE ANIMALS	1	No Quantity							51944			0
S3	2000	2000	2000	2	0	2	Export	222	El Salvador	SLV	203	Czechia	CZE								00	LIVE ANIMALS	1	No Quantity							9125			0
S3	2000	2000	2000	2	0	2	Export	222	El Salvador	SLV	208	Denmark	DNK								00	LIVE ANIMALS	1	No Quantity							5650			0
S3	2000	2000	2000	2	0	2	Export	222	El Salvador	SLV	251	France	FRA								00	LIVE ANIMALS	1	No Quantity							19600			0
S3	2000	2000	2000	2	0	2	Export	222	El Salvador	SLV	276	Germany	DEU								00	LIVE ANIMALS	1	No Quantity							32575			0
S3	2000	2000	2000	2	0	2	Export	222	El Salvador	SLV	300	Greece	GRC								00	LIVE ANIMALS	1	No Quantity							4960			0
S3	2000	2000	2000	2	0	2	Export	222	El Salvador	SLV	320	Guatemala	GTM								00	LIVE ANIMALS	1	No Quantity							1259875			0
S3	2000	2000	2000	2	0	2	Export	222	El Salvador	SLV	340	Honduras	HND								00	LIVE ANIMALS	1	No Quantity							1348309			0
S3	2000	2000	2000	2	0	2	Export	222	El Salvador	SLV	360	Indonesia	IDN								00	LIVE ANIMALS	1	No Quantity							1330			0
S3	2000	2000	2000	2	0	2	Export	222	El Salvador	SLV	376	Israel	ISR								00	LIVE ANIMALS	1	No Quantity							7550			0
S3	2000	2000	2000	2	0	2	Export	222	El Salvador	SLV	381	Italy	ITA								00	LIVE ANIMALS	1	No Quantity							15290			0
S3	2000	2000	2000	2	0	2	Export	222	El Salvador	SLV	388	Jamaica	JAM								00	LIVE ANIMALS	1	No Quantity							2750			0
S3	2000	2000	2000	2	0	2	Export	222	El Salvador	SLV	392	Japan	JPN								00	LIVE ANIMALS	1	No Quantity							4250			0
S3	2000	2000	2000	2	0	2	Export	222	El Salvador	SLV	410	Rep. of Korea	KOR								00	LIVE ANIMALS	1	No Quantity							40054			0
S3	2000	2000	2000	2	0	2	Export	222	El Salvador	SLV	414	Kuwait	KWT								00	LIVE ANIMALS	1	No Quantity							1500			0
S3	2000	2000	2000	2	0	2	Export	222	El Salvador	SLV	458	Malaysia	MYS								00	LIVE ANIMALS	1	No Quantity							1250			0
S3	2000	2000	2000	2	0	2	Export	222	El Salvador	SLV	484	Mexico	MEX								00	LIVE ANIMALS	1	No Quantity							68863			0
S3	2000	2000	2000	2	0	2	Export	222	El Salvador	SLV	528	Netherlands	NLD								00	LIVE ANIMALS	1	No Quantity							1375			0
S3	2000	2000	2000	2	0	2	Export	222	El Salvador	SLV	558	Nicaragua	NIC								00	LIVE ANIMALS	1	No Quantity							833910			0
S3	2000	2000	2000	2	0	2	Export	222	El Salvador	SLV	608	Philippines	PHL								00	LIVE ANIMALS	1	No Quantity							1375			0
S3	2000	2000	2000	2	0	2	Export	222	El Salvador	SLV	616	Poland	POL								00	LIVE ANIMALS	1	No Quantity							1375			0
S3	2000	2000	2000	2	0	2	Export	222	El Salvador	SLV	642	Romania	ROU								00	LIVE ANIMALS	1	No Quantity							1750			0
S3	2000	2000	2000	2	0	2	Export	222	El Salvador	SLV	643	Russian Federation	RUS								00	LIVE ANIMALS	1	No Quantity							1250			0
S3	2000	2000	2000	2	0	2	Export	222	El Salvador	SLV	724	Spain	ESP								00	LIVE ANIMALS	1	No Quantity							95513			0
S3	2000	2000	2000	2	0	2	Export	222	El Salvador	SLV	752	Sweden	SWE								00	LIVE ANIMALS	1	No Quantity							2200			0
S3	2000	2000	2000	2	0	2	Export	222	El Salvador	SLV	826	United Kingdom	GBR								00	LIVE ANIMALS	1	No Quantity							1500			0
S3	2000	2000	2000	2	0	2	Export	222	El Salvador	SLV	842	USA	USA								00	LIVE ANIMALS	1	No Quantity							447320			0
S3	2000	2000	2000	2	0	2	Export	222	El Salvador	SLV	899	Areas, nes									00	LIVE ANIMALS	1	No Quantity							9280			0
S3	2000	2000	2000	2	0	2	Export	218	Ecuador	ECU	0	World	WLD								01	MEAT, MEAT PREPARATIONS	1	No Quantity							6057317			0
S3	2000	2000	2000	2	0	2	Export	218	Ecuador	ECU	132	Cabo Verde	CPV								01	MEAT, MEAT PREPARATIONS	1	No Quantity							24883			0
S3	2000	2000	2000	2	0	2	Export	218	Ecuador	ECU	152	Chile	CHL								01	MEAT, MEAT PREPARATIONS	1	No Quantity							9279			0
S3	2000	2000	2000	2	0	2	Export	218	Ecuador	ECU	170	Colombia	COL								01	MEAT, MEAT PREPARATIONS	1	No Quantity							5879960			0
S3	2000	2000	2000	2	0	2	Export	218	Ecuador	ECU	392	Japan	JPN								01	MEAT, MEAT PREPARATIONS	1	No Quantity							27650			0
S3	2000	2000	2000	2	0	2	Export	218	Ecuador	ECU	604	Peru	PER								01	MEAT, MEAT PREPARATIONS	1	No Quantity							20306			0
S3	2000	2000	2000	2	0	2	Export	218	Ecuador	ECU	842	USA	USA								01	MEAT, MEAT PREPARATIONS	1	No Quantity							95239			0
S3	2000	2000	2000	2	0	2	Export	222	El Salvador	SLV	0	World	WLD								01	MEAT, MEAT PREPARATIONS	1	No Quantity							7546104			0
S3	2000	2000	2000	2	0	2	Export	222	El Salvador	SLV	320	Guatemala	GTM								01	MEAT, MEAT PREPARATIONS	1	No Quantity							841295			0
S3	2000	2000	2000	2	0	2	Export	222	El Salvador	SLV	340	Honduras	HND								01	MEAT, MEAT PREPARATIONS	1	No Quantity							6047236			0
S3	2000	2000	2000	2	0	2	Export	222	El Salvador	SLV	558	Nicaragua	NIC								01	MEAT, MEAT PREPARATIONS	1	No Quantity							134568			0
S3	2000	2000	2000	2	0	2	Export	222	El Salvador	SLV	724	Spain	ESP								01	MEAT, MEAT PREPARATIONS	1	No Quantity							2500			0
S3	2000	2000	2000	2	0	2	Export	222	El Salvador	SLV	842	USA	USA								01	MEAT, MEAT PREPARATIONS	1	No Quantity							520505			0
S3	2000	2000	2000	2	0	2	Export	218	Ecuador	ECU	0	World	WLD								02	DAIRY PRODUCTS,BIRD EGGS	1	No Quantity							5728679			0
S3	2000	2000	2000	2	0	2	Export	218	Ecuador	ECU	84	Belize	BLZ								02	DAIRY PRODUCTS,BIRD EGGS	1	No Quantity							6825			0
S3	2000	2000	2000	2	0	2	Export	218	Ecuador	ECU	170	Colombia	COL								02	DAIRY PRODUCTS,BIRD EGGS	1	No Quantity							4309522			0
S3	2000	2000	2000	2	0	2	Export	218	Ecuador	ECU	604	Peru	PER								02	DAIRY PRODUCTS,BIRD EGGS	1	No Quantity							12365			0
S3	2000	2000	2000	2	0	2	Export	218	Ecuador	ECU	780	Trinidad and Tobago	TTO								02	DAIRY PRODUCTS,BIRD EGGS	1	No Quantity							11315			0
S3	2000	2000	2000	2	0	2	Export	218	Ecuador	ECU	842	USA	USA								02	DAIRY PRODUCTS,BIRD EGGS	1	No Quantity							94208			0
S3	2000	2000	2000	2	0	2	Export	218	Ecuador	ECU	862	Venezuela	VEN								02	DAIRY PRODUCTS,BIRD EGGS	1	No Quantity							1294444			0
S3	2000	2000	2000	2	0	2	Export	222	El Salvador	SLV	0	World	WLD								02	DAIRY PRODUCTS,BIRD EGGS	1	No Quantity							13651170			0
S3	2000	2000	2000	2	0	2	Export	222	El Salvador	SLV	84	Belize	BLZ								02	DAIRY PRODUCTS,BIRD EGGS	1	No Quantity							44044			0
S3	2000	2000	2000	2	0	2	Export	222	El Salvador	SLV	170	Colombia	COL								02	DAIRY PRODUCTS,BIRD EGGS	1	No Quantity							6467			0
S3	2000	2000	2000	2	0	2	Export	222	El Salvador	SLV	188	Costa Rica	CRI								02	DAIRY PRODUCTS,BIRD EGGS	1	No Quantity							50533			0
S3	2000	2000	2000	2	0	2	Export	222	El Salvador	SLV	320	Guatemala	GTM								02	DAIRY PRODUCTS,BIRD EGGS	1	No Quantity							3041215			0
S3	2000	2000	2000	2	0	2	Export	222	El Salvador	SLV	332	Haiti	HTI								02	DAIRY PRODUCTS,BIRD EGGS	1	No Quantity							135262			0
S3	2000	2000	2000	2	0	2	Export	222	El Salvador	SLV	340	Honduras	HND								02	DAIRY PRODUCTS,BIRD EGGS	1	No Quantity							10084115			0
S3	2000	2000	2000	2	0	2	Export	222	El Salvador	SLV	554	New Zealand	NZL								02	DAIRY PRODUCTS,BIRD EGGS	1	No Quantity							38522			0
S3	2000	2000	2000	2	0	2	Export	222	El Salvador	SLV	558	Nicaragua	NIC								02	DAIRY PRODUCTS,BIRD EGGS	1	No Quantity							81217			0
S3	2000	2000	2000	2	0	2	Export	222	El Salvador	SLV	842	USA	USA								02	DAIRY PRODUCTS,BIRD EGGS	1	No Quantity							154300			0
S3	2000	2000	2000	2	0	2	Export	222	El Salvador	SLV	899	Areas, nes									02	DAIRY PRODUCTS,BIRD EGGS	1	No Quantity							15495			0
S3	2000	2000	2000	2	0	2	Export	218	Ecuador	ECU	0	World	WLD								03	FISH,CRUSTACEANS,MOLLUSC	1	No Quantity							568316183			0
S3	2000	2000	2000	2	0	2	Export	218	Ecuador	ECU	4	Afghanistan	AFG								03	FISH,CRUSTACEANS,MOLLUSC	1	No Quantity							44180			0
S3	2000	2000	2000	2	0	2	Export	218	Ecuador	ECU	16	American Samoa	ASM								03	FISH,CRUSTACEANS,MOLLUSC	1	No Quantity							2454360			0
S3	2000	2000	2000	2	0	2	Export	218	Ecuador	ECU	32	Argentina	ARG								03	FISH,CRUSTACEANS,MOLLUSC	1	No Quantity							14418119			0
S3	2000	2000	2000	2	0	2	Export	218	Ecuador	ECU	36	Australia	AUS								03	FISH,CRUSTACEANS,MOLLUSC	1	No Quantity							162851			0
S3	2000	2000	2000	2	0	2	Export	218	Ecuador	ECU	44	Bahamas	BHS								03	FISH,CRUSTACEANS,MOLLUSC	1	No Quantity							141363			0
S3	2000	2000	2000	2	0	2	Export	218	Ecuador	ECU	52	Barbados	BRB								03	FISH,CRUSTACEANS,MOLLUSC	1	No Quantity							50897			0
S3	2000	2000	2000	2	0	2	Export	218	Ecuador	ECU	56	Belgium	BEL								03	FISH,CRUSTACEANS,MOLLUSC	1	No Quantity							6626681			0
S3	2000	2000	2000	2	0	2	Export	218	Ecuador	ECU	68	Bolivia (Plurinational State of)	BOL								03	FISH,CRUSTACEANS,MOLLUSC	1	No Quantity							466747			0
S3	2000	2000	2000	2	0	2	Export	218	Ecuador	ECU	76	Brazil	BRA								03	FISH,CRUSTACEANS,MOLLUSC	1	No Quantity							6609807			0
S3	2000	2000	2000	2	0	2	Export	218	Ecuador	ECU	92	Br. Virgin Isds	VGB								03	FISH,CRUSTACEANS,MOLLUSC	1	No Quantity							88814			0
S3	2000	2000	2000	2	0	2	Export	218	Ecuador	ECU	124	Canada	CAN								03	FISH,CRUSTACEANS,MOLLUSC	1	No Quantity							3996847			0
S3	2000	2000	2000	2	0	2	Export	218	Ecuador	ECU	136	Cayman Isds	CYM								03	FISH,CRUSTACEANS,MOLLUSC	1	No Quantity							31437			0
S3	2000	2000	2000	2	0	2	Export	218	Ecuador	ECU	140	Central African Rep.	CAF								03	FISH,CRUSTACEANS,MOLLUSC	1	No Quantity							29900			0
S3	2000	2000	2000	2	0	2	Export	218	Ecuador	ECU	152	Chile	CHL								03	FISH,CRUSTACEANS,MOLLUSC	1	No Quantity							14442454			0
S3	2000	2000	2000	2	0	2	Export	218	Ecuador	ECU	156	China	CHN								03	FISH,CRUSTACEANS,MOLLUSC	1	No Quantity							4826697			0
S3	2000	2000	2000	2	0	2	Export	218	Ecuador	ECU	166	Cocos Isds	CCK								03	FISH,CRUSTACEANS,MOLLUSC	1	No Quantity							27000			0
S3	2000	2000	2000	2	0	2	Export	218	Ecuador	ECU	170	Colombia	COL								03	FISH,CRUSTACEANS,MOLLUSC	1	No Quantity							29638065			0
S3	2000	2000	2000	2	0	2	Export	218	Ecuador	ECU	188	Costa Rica	CRI								03	FISH,CRUSTACEANS,MOLLUSC	1	No Quantity							173344			0
S3	2000	2000	2000	2	0	2	Export	218	Ecuador	ECU	192	Cuba	CUB								03	FISH,CRUSTACEANS,MOLLUSC	1	No Quantity							1163815			0
S3	2000	2000	2000	2	0	2	Export	218	Ecuador	ECU	208	Denmark	DNK								03	FISH,CRUSTACEANS,MOLLUSC	1	No Quantity							730776			0
S3	2000	2000	2000	2	0	2	Export	218	Ecuador	ECU	212	Dominica	DMA								03	FISH,CRUSTACEANS,MOLLUSC	1	No Quantity							27619			0
S3	2000	2000	2000	2	0	2	Export	218	Ecuador	ECU	214	Dominican Rep.	DOM								03	FISH,CRUSTACEANS,MOLLUSC	1	No Quantity							1376171			0
S3	2000	2000	2000	2	0	2	Export	218	Ecuador	ECU	222	El Salvador	SLV								03	FISH,CRUSTACEANS,MOLLUSC	1	No Quantity							41739			0
S3	2000	2000	2000	2	0	2	Export	218	Ecuador	ECU	251	France	FRA								03	FISH,CRUSTACEANS,MOLLUSC	1	No Quantity							16948792			0
S3	2000	2000	2000	2	0	2	Export	218	Ecuador	ECU	276	Germany	DEU								03	FISH,CRUSTACEANS,MOLLUSC	1	No Quantity							9405308			0
S3	2000	2000	2000	2	0	2	Export	218	Ecuador	ECU	300	Greece	GRC								03	FISH,CRUSTACEANS,MOLLUSC	1	No Quantity							112325			0
S3	2000	2000	2000	2	0	2	Export	218	Ecuador	ECU	320	Guatemala	GTM								03	FISH,CRUSTACEANS,MOLLUSC	1	No Quantity							40800			0
S3	2000	2000	2000	2	0	2	Export	218	Ecuador	ECU	324	Guinea	GIN								03	FISH,CRUSTACEANS,MOLLUSC	1	No Quantity							19872			0
S3	2000	2000	2000	2	0	2	Export	218	Ecuador	ECU	340	Honduras	HND								03	FISH,CRUSTACEANS,MOLLUSC	1	No Quantity							52972			0
S3	2000	2000	2000	2	0	2	Export	218	Ecuador	ECU	344	China, Hong Kong SAR	HKG								03	FISH,CRUSTACEANS,MOLLUSC	1	No Quantity							929678			0
S3	2000	2000	2000	2	0	2	Export	218	Ecuador	ECU	348	Hungary	HUN								03	FISH,CRUSTACEANS,MOLLUSC	1	No Quantity							655244			0
S3	2000	2000	2000	2	0	2	Export	218	Ecuador	ECU	372	Ireland	IRL								03	FISH,CRUSTACEANS,MOLLUSC	1	No Quantity							56718			0
S3	2000	2000	2000	2	0	2	Export	218	Ecuador	ECU	376	Israel	ISR								03	FISH,CRUSTACEANS,MOLLUSC	1	No Quantity							30130			0
S3	2000	2000	2000	2	0	2	Export	218	Ecuador	ECU	381	Italy	ITA								03	FISH,CRUSTACEANS,MOLLUSC	1	No Quantity							44467401			0
S3	2000	2000	2000	2	0	2	Export	218	Ecuador	ECU	388	Jamaica	JAM								03	FISH,CRUSTACEANS,MOLLUSC	1	No Quantity							120109			0
S3	2000	2000	2000	2	0	2	Export	218	Ecuador	ECU	392	Japan	JPN								03	FISH,CRUSTACEANS,MOLLUSC	1	No Quantity							25847231			0
S3	2000	2000	2000	2	0	2	Export	218	Ecuador	ECU	408	Dem. People's Rep. of Korea	PRK								03	FISH,CRUSTACEANS,MOLLUSC	1	No Quantity							156612			0
S3	2000	2000	2000	2	0	2	Export	218	Ecuador	ECU	410	Rep. of Korea	KOR								03	FISH,CRUSTACEANS,MOLLUSC	1	No Quantity							12600			0
S3	2000	2000	2000	2	0	2	Export	218	Ecuador	ECU	484	Mexico	MEX								03	FISH,CRUSTACEANS,MOLLUSC	1	No Quantity							5803072			0
S3	2000	2000	2000	2	0	2	Export	218	Ecuador	ECU	490	Other Asia, nes									03	FISH,CRUSTACEANS,MOLLUSC	1	No Quantity							27304417			0
S3	2000	2000	2000	2	0	2	Export	218	Ecuador	ECU	528	Netherlands	NLD								03	FISH,CRUSTACEANS,MOLLUSC	1	No Quantity							18247968			0
S3	2000	2000	2000	2	0	2	Export	218	Ecuador	ECU	554	New Zealand	NZL								03	FISH,CRUSTACEANS,MOLLUSC	1	No Quantity							54047			0
S3	2000	2000	2000	2	0	2	Export	218	Ecuador	ECU	558	Nicaragua	NIC								03	FISH,CRUSTACEANS,MOLLUSC	1	No Quantity							327380			0
S3	2000	2000	2000	2	0	2	Export	218	Ecuador	ECU	591	Panama	PAN								03	FISH,CRUSTACEANS,MOLLUSC	1	No Quantity							1567779			0
S3	2000	2000	2000	2	0	2	Export	218	Ecuador	ECU	600	Paraguay	PRY								03	FISH,CRUSTACEANS,MOLLUSC	1	No Quantity							426277			0
S3	2000	2000	2000	2	0	2	Export	218	Ecuador	ECU	604	Peru	PER								03	FISH,CRUSTACEANS,MOLLUSC	1	No Quantity							3453532			0
S3	2000	2000	2000	2	0	2	Export	218	Ecuador	ECU	616	Poland	POL								03	FISH,CRUSTACEANS,MOLLUSC	1	No Quantity							245659			0
S3	2000	2000	2000	2	0	2	Export	218	Ecuador	ECU	620	Portugal	PRT								03	FISH,CRUSTACEANS,MOLLUSC	1	No Quantity							1635548			0
S3	2000	2000	2000	2	0	2	Export	218	Ecuador	ECU	642	Romania	ROU								03	FISH,CRUSTACEANS,MOLLUSC	1	No Quantity							17530			0
S3	2000	2000	2000	2	0	2	Export	218	Ecuador	ECU	643	Russian Federation	RUS								03	FISH,CRUSTACEANS,MOLLUSC	1	No Quantity							54618			0
S3	2000	2000	2000	2	0	2	Export	218	Ecuador	ECU	703	Slovakia	SVK								03	FISH,CRUSTACEANS,MOLLUSC	1	No Quantity							10034			0
S3	2000	2000	2000	2	0	2	Export	218	Ecuador	ECU	710	South Africa	ZAF								03	FISH,CRUSTACEANS,MOLLUSC	1	No Quantity							69360			0
S3	2000	2000	2000	2	0	2	Export	218	Ecuador	ECU	724	Spain	ESP								03	FISH,CRUSTACEANS,MOLLUSC	1	No Quantity							51313006			0
S3	2000	2000	2000	2	0	2	Export	218	Ecuador	ECU	752	Sweden	SWE								03	FISH,CRUSTACEANS,MOLLUSC	1	No Quantity							369126			0
S3	2000	2000	2000	2	0	2	Export	218	Ecuador	ECU	764	Thailand	THA								03	FISH,CRUSTACEANS,MOLLUSC	1	No Quantity							49			0
S3	2000	2000	2000	2	0	2	Export	218	Ecuador	ECU	780	Trinidad and Tobago	TTO								03	FISH,CRUSTACEANS,MOLLUSC	1	No Quantity							98482			0
S3	2000	2000	2000	2	0	2	Export	218	Ecuador	ECU	826	United Kingdom	GBR								03	FISH,CRUSTACEANS,MOLLUSC	1	No Quantity							12342499			0
S3	2000	2000	2000	2	0	2	Export	218	Ecuador	ECU	842	USA	USA								03	FISH,CRUSTACEANS,MOLLUSC	1	No Quantity							245602355			0
S3	2000	2000	2000	2	0	2	Export	218	Ecuador	ECU	858	Uruguay	URY								03	FISH,CRUSTACEANS,MOLLUSC	1	No Quantity							420382			0
S3	2000	2000	2000	2	0	2	Export	218	Ecuador	ECU	862	Venezuela	VEN								03	FISH,CRUSTACEANS,MOLLUSC	1	No Quantity							11337376			0
S3	2000	2000	2000	2	0	2	Export	218	Ecuador	ECU	882	Samoa	WSM								03	FISH,CRUSTACEANS,MOLLUSC	1	No Quantity							1100993			0
S3	2000	2000	2000	2	0	2	Export	218	Ecuador	ECU	899	Areas, nes									03	FISH,CRUSTACEANS,MOLLUSC	1	No Quantity							89219			0
S3	2000	2000	2000	2	0	2	Export	222	El Salvador	SLV	0	World	WLD								03	FISH,CRUSTACEANS,MOLLUSC	1	No Quantity							21485044			0
S3	2000	2000	2000	2	0	2	Export	222	El Salvador	SLV	44	Bahamas	BHS								03	FISH,CRUSTACEANS,MOLLUSC	1	No Quantity							9646			0
S3	2000	2000	2000	2	0	2	Export	222	El Salvador	SLV	188	Costa Rica	CRI								03	FISH,CRUSTACEANS,MOLLUSC	1	No Quantity							41063			0
S3	2000	2000	2000	2	0	2	Export	222	El Salvador	SLV	320	Guatemala	GTM								03	FISH,CRUSTACEANS,MOLLUSC	1	No Quantity							776671			0
S3	2000	2000	2000	2	0	2	Export	222	El Salvador	SLV	340	Honduras	HND								03	FISH,CRUSTACEANS,MOLLUSC	1	No Quantity							126066			0
S3	2000	2000	2000	2	0	2	Export	222	El Salvador	SLV	344	China, Hong Kong SAR	HKG								03	FISH,CRUSTACEANS,MOLLUSC	1	No Quantity							469682			0
S3	2000	2000	2000	2	0	2	Export	222	El Salvador	SLV	381	Italy	ITA								03	FISH,CRUSTACEANS,MOLLUSC	1	No Quantity							15288			0
S3	2000	2000	2000	2	0	2	Export	222	El Salvador	SLV	484	Mexico	MEX								03	FISH,CRUSTACEANS,MOLLUSC	1	No Quantity							91907			0
S3	2000	2000	2000	2	0	2	Export	222	El Salvador	SLV	490	Other Asia, nes									03	FISH,CRUSTACEANS,MOLLUSC	1	No Quantity							56490			0
S3	2000	2000	2000	2	0	2	Export	222	El Salvador	SLV	558	Nicaragua	NIC								03	FISH,CRUSTACEANS,MOLLUSC	1	No Quantity							38100			0
S3	2000	2000	2000	2	0	2	Export	222	El Salvador	SLV	566	Nigeria	NGA								03	FISH,CRUSTACEANS,MOLLUSC	1	No Quantity							110000			0
S3	2000	2000	2000	2	0	2	Export	222	El Salvador	SLV	842	USA	USA								03	FISH,CRUSTACEANS,MOLLUSC	1	No Quantity							19740138			0
S3	2000	2000	2000	2	0	2	Export	222	El Salvador	SLV	899	Areas, nes									03	FISH,CRUSTACEANS,MOLLUSC	1	No Quantity							9993			0
S3	2000	2000	2000	2	0	2	Export	218	Ecuador	ECU	0	World	WLD								04	CEREALS,CEREAL PREPRTNS.	1	No Quantity							20906550			0
S3	2000	2000	2000	2	0	2	Export	218	Ecuador	ECU	68	Bolivia (Plurinational State of)	BOL								04	CEREALS,CEREAL PREPRTNS.	1	No Quantity							533			0
S3	2000	2000	2000	2	0	2	Export	218	Ecuador	ECU	152	Chile	CHL								04	CEREALS,CEREAL PREPRTNS.	1	No Quantity							4050			0
S3	2000	2000	2000	2	0	2	Export	218	Ecuador	ECU	170	Colombia	COL								04	CEREALS,CEREAL PREPRTNS.	1	No Quantity							17914772			0
S3	2000	2000	2000	2	0	2	Export	218	Ecuador	ECU	214	Dominican Rep.	DOM								04	CEREALS,CEREAL PREPRTNS.	1	No Quantity							2392			0
S3	2000	2000	2000	2	0	2	Export	218	Ecuador	ECU	251	France	FRA								04	CEREALS,CEREAL PREPRTNS.	1	No Quantity							1080			0
S3	2000	2000	2000	2	0	2	Export	218	Ecuador	ECU	276	Germany	DEU								04	CEREALS,CEREAL PREPRTNS.	1	No Quantity							5680			0
S3	2000	2000	2000	2	0	2	Export	218	Ecuador	ECU	340	Honduras	HND								04	CEREALS,CEREAL PREPRTNS.	1	No Quantity							2110			0
S3	2000	2000	2000	2	0	2	Export	218	Ecuador	ECU	381	Italy	ITA								04	CEREALS,CEREAL PREPRTNS.	1	No Quantity							7850			0
S3	2000	2000	2000	2	0	2	Export	218	Ecuador	ECU	484	Mexico	MEX								04	CEREALS,CEREAL PREPRTNS.	1	No Quantity							292212			0
S3	2000	2000	2000	2	0	2	Export	218	Ecuador	ECU	533	Aruba	ABW								04	CEREALS,CEREAL PREPRTNS.	1	No Quantity							222			0
S3	2000	2000	2000	2	0	2	Export	218	Ecuador	ECU	591	Panama	PAN								04	CEREALS,CEREAL PREPRTNS.	1	No Quantity							18294			0
S3	2000	2000	2000	2	0	2	Export	218	Ecuador	ECU	604	Peru	PER								04	CEREALS,CEREAL PREPRTNS.	1	No Quantity							275645			0
S3	2000	2000	2000	2	0	2	Export	218	Ecuador	ECU	724	Spain	ESP								04	CEREALS,CEREAL PREPRTNS.	1	No Quantity							23080			0
S3	2000	2000	2000	2	0	2	Export	218	Ecuador	ECU	826	United Kingdom	GBR								04	CEREALS,CEREAL PREPRTNS.	1	No Quantity							5072			0
S3	2000	2000	2000	2	0	2	Export	218	Ecuador	ECU	842	USA	USA								04	CEREALS,CEREAL PREPRTNS.	1	No Quantity							422959			0
S3	2000	2000	2000	2	0	2	Export	218	Ecuador	ECU	862	Venezuela	VEN								04	CEREALS,CEREAL PREPRTNS.	1	No Quantity							1930599			0
S3	2000	2000	2000	2	0	2	Export	222	El Salvador	SLV	0	World	WLD								04	CEREALS,CEREAL PREPRTNS.	1	No Quantity							38844968			0
S3	2000	2000	2000	2	0	2	Export	222	El Salvador	SLV	84	Belize	BLZ								04	CEREALS,CEREAL PREPRTNS.	1	No Quantity							293576			0
S3	2000	2000	2000	2	0	2	Export	222	El Salvador	SLV	124	Canada	CAN								04	CEREALS,CEREAL PREPRTNS.	1	No Quantity							457			0
S3	2000	2000	2000	2	0	2	Export	222	El Salvador	SLV	188	Costa Rica	CRI								04	CEREALS,CEREAL PREPRTNS.	1	No Quantity							1714949			0
S3	2000	2000	2000	2	0	2	Export	222	El Salvador	SLV	214	Dominican Rep.	DOM								04	CEREALS,CEREAL PREPRTNS.	1	No Quantity							82600			0
S3	2000	2000	2000	2	0	2	Export	222	El Salvador	SLV	246	Finland	FIN								04	CEREALS,CEREAL PREPRTNS.	1	No Quantity							8339			0
S3	2000	2000	2000	2	0	2	Export	222	El Salvador	SLV	320	Guatemala	GTM								04	CEREALS,CEREAL PREPRTNS.	1	No Quantity							16976268			0
S3	2000	2000	2000	2	0	2	Export	222	El Salvador	SLV	340	Honduras	HND								04	CEREALS,CEREAL PREPRTNS.	1	No Quantity							14172923			0
S3	2000	2000	2000	2	0	2	Export	222	El Salvador	SLV	381	Italy	ITA								04	CEREALS,CEREAL PREPRTNS.	1	No Quantity							56			0
S3	2000	2000	2000	2	0	2	Export	222	El Salvador	SLV	400	Jordan	JOR								04	CEREALS,CEREAL PREPRTNS.	1	No Quantity							12201			0
S3	2000	2000	2000	2	0	2	Export	222	El Salvador	SLV	558	Nicaragua	NIC								04	CEREALS,CEREAL PREPRTNS.	1	No Quantity							3818818			0
S3	2000	2000	2000	2	0	2	Export	222	El Salvador	SLV	600	Paraguay	PRY								04	CEREALS,CEREAL PREPRTNS.	1	No Quantity							1699			0
S3	2000	2000	2000	2	0	2	Export	222	El Salvador	SLV	642	Romania	ROU								04	CEREALS,CEREAL PREPRTNS.	1	No Quantity							1935			0
S3	2000	2000	2000	2	0	2	Export	222	El Salvador	SLV	842	USA	USA								04	CEREALS,CEREAL PREPRTNS.	1	No Quantity							1756033			0
S3	2000	2000	2000	2	0	2	Export	222	El Salvador	SLV	899	Areas, nes									04	CEREALS,CEREAL PREPRTNS.	1	No Quantity							5112			0
S3	2000	2000	2000	2	0	2	Export	218	Ecuador	ECU	0	World	WLD								05	VEGETABLES AND FRUIT	1	No Quantity							938147887			0
S3	2000	2000	2000	2	0	2	Export	218	Ecuador	ECU	4	Afghanistan	AFG								05	VEGETABLES AND FRUIT	1	No Quantity							51055			0
S3	2000	2000	2000	2	0	2	Export	218	Ecuador	ECU	32	Argentina	ARG								05	VEGETABLES AND FRUIT	1	No Quantity							62122696			0
S3	2000	2000	2000	2	0	2	Export	218	Ecuador	ECU	36	Australia	AUS								05	VEGETABLES AND FRUIT	1	No Quantity							139766			0
S3	2000	2000	2000	2	0	2	Export	218	Ecuador	ECU	40	Austria	AUT								05	VEGETABLES AND FRUIT	1	No Quantity							30815			0
S3	2000	2000	2000	2	0	2	Export	218	Ecuador	ECU	52	Barbados	BRB								05	VEGETABLES AND FRUIT	1	No Quantity							26250			0
S3	2000	2000	2000	2	0	2	Export	218	Ecuador	ECU	56	Belgium	BEL								05	VEGETABLES AND FRUIT	1	No Quantity							57636540			0
S3	2000	2000	2000	2	0	2	Export	218	Ecuador	ECU	76	Brazil	BRA								05	VEGETABLES AND FRUIT	1	No Quantity							464105			0
S3	2000	2000	2000	2	0	2	Export	218	Ecuador	ECU	112	Belarus	BLR								05	VEGETABLES AND FRUIT	1	No Quantity							15259			0
S3	2000	2000	2000	2	0	2	Export	218	Ecuador	ECU	124	Canada	CAN								05	VEGETABLES AND FRUIT	1	No Quantity							1193004			0
S3	2000	2000	2000	2	0	2	Export	218	Ecuador	ECU	148	Chad	TCD								05	VEGETABLES AND FRUIT	1	No Quantity							5996			0
S3	2000	2000	2000	2	0	2	Export	218	Ecuador	ECU	152	Chile	CHL								05	VEGETABLES AND FRUIT	1	No Quantity							34607344			0
S3	2000	2000	2000	2	0	2	Export	218	Ecuador	ECU	156	China	CHN								05	VEGETABLES AND FRUIT	1	No Quantity							51741629			0
S3	2000	2000	2000	2	0	2	Export	218	Ecuador	ECU	166	Cocos Isds	CCK								05	VEGETABLES AND FRUIT	1	No Quantity							8000			0
S3	2000	2000	2000	2	0	2	Export	218	Ecuador	ECU	170	Colombia	COL								05	VEGETABLES AND FRUIT	1	No Quantity							12522992			0
S3	2000	2000	2000	2	0	2	Export	218	Ecuador	ECU	188	Costa Rica	CRI								05	VEGETABLES AND FRUIT	1	No Quantity							58883			0
S3	2000	2000	2000	2	0	2	Export	218	Ecuador	ECU	203	Czechia	CZE								05	VEGETABLES AND FRUIT	1	No Quantity							2640			0
S3	2000	2000	2000	2	0	2	Export	218	Ecuador	ECU	208	Denmark	DNK								05	VEGETABLES AND FRUIT	1	No Quantity							19726			0
S3	2000	2000	2000	2	0	2	Export	218	Ecuador	ECU	214	Dominican Rep.	DOM								05	VEGETABLES AND FRUIT	1	No Quantity							108545			0
S3	2000	2000	2000	2	0	2	Export	218	Ecuador	ECU	234	Faeroe Isds	FRO								05	VEGETABLES AND FRUIT	1	No Quantity							26685			0
S3	2000	2000	2000	2	0	2	Export	218	Ecuador	ECU	246	Finland	FIN								05	VEGETABLES AND FRUIT	1	No Quantity							433407			0
S3	2000	2000	2000	2	0	2	Export	218	Ecuador	ECU	251	France	FRA								05	VEGETABLES AND FRUIT	1	No Quantity							5802873			0
S3	2000	2000	2000	2	0	2	Export	218	Ecuador	ECU	276	Germany	DEU								05	VEGETABLES AND FRUIT	1	No Quantity							88665313			0
S3	2000	2000	2000	2	0	2	Export	218	Ecuador	ECU	300	Greece	GRC								05	VEGETABLES AND FRUIT	1	No Quantity							33110			0
S3	2000	2000	2000	2	0	2	Export	218	Ecuador	ECU	320	Guatemala	GTM								05	VEGETABLES AND FRUIT	1	No Quantity							13093			0
S3	2000	2000	2000	2	0	2	Export	218	Ecuador	ECU	340	Honduras	HND								05	VEGETABLES AND FRUIT	1	No Quantity							9578			0
S3	2000	2000	2000	2	0	2	Export	218	Ecuador	ECU	348	Hungary	HUN								05	VEGETABLES AND FRUIT	1	No Quantity							1264598			0
S3	2000	2000	2000	2	0	2	Export	218	Ecuador	ECU	372	Ireland	IRL								05	VEGETABLES AND FRUIT	1	No Quantity							14424			0
S3	2000	2000	2000	2	0	2	Export	218	Ecuador	ECU	376	Israel	ISR								05	VEGETABLES AND FRUIT	1	No Quantity							641517			0
S3	2000	2000	2000	2	0	2	Export	218	Ecuador	ECU	381	Italy	ITA								05	VEGETABLES AND FRUIT	1	No Quantity							100105918			0
S3	2000	2000	2000	2	0	2	Export	218	Ecuador	ECU	388	Jamaica	JAM								05	VEGETABLES AND FRUIT	1	No Quantity							26275			0
S3	2000	2000	2000	2	0	2	Export	218	Ecuador	ECU	392	Japan	JPN								05	VEGETABLES AND FRUIT	1	No Quantity							54590209			0
S3	2000	2000	2000	2	0	2	Export	218	Ecuador	ECU	400	Jordan	JOR								05	VEGETABLES AND FRUIT	1	No Quantity							35324			0
S3	2000	2000	2000	2	0	2	Export	218	Ecuador	ECU	408	Dem. People's Rep. of Korea	PRK								05	VEGETABLES AND FRUIT	1	No Quantity							161662			0
S3	2000	2000	2000	2	0	2	Export	218	Ecuador	ECU	410	Rep. of Korea	KOR								05	VEGETABLES AND FRUIT	1	No Quantity							411605			0
S3	2000	2000	2000	2	0	2	Export	218	Ecuador	ECU	428	Latvia	LVA								05	VEGETABLES AND FRUIT	1	No Quantity							6000			0
S3	2000	2000	2000	2	0	2	Export	218	Ecuador	ECU	470	Malta	MLT								05	VEGETABLES AND FRUIT	1	No Quantity							3780			0
S3	2000	2000	2000	2	0	2	Export	218	Ecuador	ECU	484	Mexico	MEX								05	VEGETABLES AND FRUIT	1	No Quantity							462892			0
S3	2000	2000	2000	2	0	2	Export	218	Ecuador	ECU	528	Netherlands	NLD								05	VEGETABLES AND FRUIT	1	No Quantity							42536600			0
S3	2000	2000	2000	2	0	2	Export	218	Ecuador	ECU	533	Aruba	ABW								05	VEGETABLES AND FRUIT	1	No Quantity							36			0
S3	2000	2000	2000	2	0	2	Export	218	Ecuador	ECU	554	New Zealand	NZL								05	VEGETABLES AND FRUIT	1	No Quantity							15403212			0
S3	2000	2000	2000	2	0	2	Export	218	Ecuador	ECU	579	Norway	NOR								05	VEGETABLES AND FRUIT	1	No Quantity							216196			0
S3	2000	2000	2000	2	0	2	Export	218	Ecuador	ECU	591	Panama	PAN								05	VEGETABLES AND FRUIT	1	No Quantity							49821			0
S3	2000	2000	2000	2	0	2	Export	218	Ecuador	ECU	604	Peru	PER								05	VEGETABLES AND FRUIT	1	No Quantity							15087			0
S3	2000	2000	2000	2	0	2	Export	218	Ecuador	ECU	608	Philippines	PHL								05	VEGETABLES AND FRUIT	1	No Quantity							36344			0
S3	2000	2000	2000	2	0	2	Export	218	Ecuador	ECU	616	Poland	POL								05	VEGETABLES AND FRUIT	1	No Quantity							18050967			0
S3	2000	2000	2000	2	0	2	Export	218	Ecuador	ECU	620	Portugal	PRT								05	VEGETABLES AND FRUIT	1	No Quantity							20508535			0
S3	2000	2000	2000	2	0	2	Export	218	Ecuador	ECU	643	Russian Federation	RUS								05	VEGETABLES AND FRUIT	1	No Quantity							112279499			0
S3	2000	2000	2000	2	0	2	Export	218	Ecuador	ECU	682	Saudi Arabia	SAU								05	VEGETABLES AND FRUIT	1	No Quantity							26384078			0
S3	2000	2000	2000	2	0	2	Export	218	Ecuador	ECU	702	Singapore	SGP								05	VEGETABLES AND FRUIT	1	No Quantity							6035			0
S3	2000	2000	2000	2	0	2	Export	218	Ecuador	ECU	710	South Africa	ZAF								05	VEGETABLES AND FRUIT	1	No Quantity							263544			0
S3	2000	2000	2000	2	0	2	Export	218	Ecuador	ECU	724	Spain	ESP								05	VEGETABLES AND FRUIT	1	No Quantity							2300663			0
S3	2000	2000	2000	2	0	2	Export	218	Ecuador	ECU	752	Sweden	SWE								05	VEGETABLES AND FRUIT	1	No Quantity							723405			0
S3	2000	2000	2000	2	0	2	Export	218	Ecuador	ECU	757	Switzerland	CHE								05	VEGETABLES AND FRUIT	1	No Quantity							141570			0
S3	2000	2000	2000	2	0	2	Export	218	Ecuador	ECU	760	Syria	SYR								05	VEGETABLES AND FRUIT	1	No Quantity							548924			0
S3	2000	2000	2000	2	0	2	Export	218	Ecuador	ECU	764	Thailand	THA								05	VEGETABLES AND FRUIT	1	No Quantity							23790			0
S3	2000	2000	2000	2	0	2	Export	218	Ecuador	ECU	780	Trinidad and Tobago	TTO								05	VEGETABLES AND FRUIT	1	No Quantity							21000			0
S3	2000	2000	2000	2	0	2	Export	218	Ecuador	ECU	792	Turkey	TUR								05	VEGETABLES AND FRUIT	1	No Quantity							5572574			0
S3	2000	2000	2000	2	0	2	Export	218	Ecuador	ECU	804	Ukraine	UKR								05	VEGETABLES AND FRUIT	1	No Quantity							3177975			0
S3	2000	2000	2000	2	0	2	Export	218	Ecuador	ECU	826	United Kingdom	GBR								05	VEGETABLES AND FRUIT	1	No Quantity							1795887			0
S3	2000	2000	2000	2	0	2	Export	218	Ecuador	ECU	842	USA	USA								05	VEGETABLES AND FRUIT	1	No Quantity							208551021			0
S3	2000	2000	2000	2	0	2	Export	218	Ecuador	ECU	858	Uruguay	URY								05	VEGETABLES AND FRUIT	1	No Quantity							3872244			0
S3	2000	2000	2000	2	0	2	Export	218	Ecuador	ECU	862	Venezuela	VEN								05	VEGETABLES AND FRUIT	1	No Quantity							897942			0
S3	2000	2000	2000	2	0	2	Export	218	Ecuador	ECU	891	Serbia and Montenegro	SCG								05	VEGETABLES AND FRUIT	1	No Quantity							1307430			0
S3	2000	2000	2000	2	0	2	Export	222	El Salvador	SLV	0	World	WLD								05	VEGETABLES AND FRUIT	1	No Quantity							22769062			0
S3	2000	2000	2000	2	0	2	Export	222	El Salvador	SLV	84	Belize	BLZ								05	VEGETABLES AND FRUIT	1	No Quantity							530			0
S3	2000	2000	2000	2	0	2	Export	222	El Salvador	SLV	124	Canada	CAN								05	VEGETABLES AND FRUIT	1	No Quantity							299682			0
S3	2000	2000	2000	2	0	2	Export	222	El Salvador	SLV	188	Costa Rica	CRI								05	VEGETABLES AND FRUIT	1	No Quantity							1189128			0
S3	2000	2000	2000	2	0	2	Export	222	El Salvador	SLV	214	Dominican Rep.	DOM								05	VEGETABLES AND FRUIT	1	No Quantity							25			0
S3	2000	2000	2000	2	0	2	Export	222	El Salvador	SLV	320	Guatemala	GTM								05	VEGETABLES AND FRUIT	1	No Quantity							3165435			0
S3	2000	2000	2000	2	0	2	Export	222	El Salvador	SLV	340	Honduras	HND								05	VEGETABLES AND FRUIT	1	No Quantity							5858359			0
S3	2000	2000	2000	2	0	2	Export	222	El Salvador	SLV	388	Jamaica	JAM								05	VEGETABLES AND FRUIT	1	No Quantity							49783			0
S3	2000	2000	2000	2	0	2	Export	222	El Salvador	SLV	484	Mexico	MEX								05	VEGETABLES AND FRUIT	1	No Quantity							132614			0
S3	2000	2000	2000	2	0	2	Export	222	El Salvador	SLV	558	Nicaragua	NIC								05	VEGETABLES AND FRUIT	1	No Quantity							1251765			0
S3	2000	2000	2000	2	0	2	Export	222	El Salvador	SLV	591	Panama	PAN								05	VEGETABLES AND FRUIT	1	No Quantity							76680			0
S3	2000	2000	2000	2	0	2	Export	222	El Salvador	SLV	699	India	IND								05	VEGETABLES AND FRUIT	1	No Quantity							337500			0
S3	2000	2000	2000	2	0	2	Export	222	El Salvador	SLV	842	USA	USA								05	VEGETABLES AND FRUIT	1	No Quantity							10405908			0
S3	2000	2000	2000	2	0	2	Export	222	El Salvador	SLV	862	Venezuela	VEN								05	VEGETABLES AND FRUIT	1	No Quantity							1653			0
S3	2000	2000	2000	2	0	2	Export	218	Ecuador	ECU	0	World	WLD								06	SUGAR,SUGR.PREPTNS,HONEY	1	No Quantity							31722168			0
S3	2000	2000	2000	2	0	2	Export	218	Ecuador	ECU	4	Afghanistan	AFG								06	SUGAR,SUGR.PREPTNS,HONEY	1	No Quantity							880			0
S3	2000	2000	2000	2	0	2	Export	218	Ecuador	ECU	32	Argentina	ARG								06	SUGAR,SUGR.PREPTNS,HONEY	1	No Quantity							916699			0
S3	2000	2000	2000	2	0	2	Export	218	Ecuador	ECU	36	Australia	AUS								06	SUGAR,SUGR.PREPTNS,HONEY	1	No Quantity							3914			0
S3	2000	2000	2000	2	0	2	Export	218	Ecuador	ECU	68	Bolivia (Plurinational State of)	BOL								06	SUGAR,SUGR.PREPTNS,HONEY	1	No Quantity							329764			0
S3	2000	2000	2000	2	0	2	Export	218	Ecuador	ECU	76	Brazil	BRA								06	SUGAR,SUGR.PREPTNS,HONEY	1	No Quantity							4535566			0
S3	2000	2000	2000	2	0	2	Export	218	Ecuador	ECU	124	Canada	CAN								06	SUGAR,SUGR.PREPTNS,HONEY	1	No Quantity							11420			0
S3	2000	2000	2000	2	0	2	Export	218	Ecuador	ECU	152	Chile	CHL								06	SUGAR,SUGR.PREPTNS,HONEY	1	No Quantity							109359			0
S3	2000	2000	2000	2	0	2	Export	218	Ecuador	ECU	170	Colombia	COL								06	SUGAR,SUGR.PREPTNS,HONEY	1	No Quantity							3236195			0
S3	2000	2000	2000	2	0	2	Export	218	Ecuador	ECU	188	Costa Rica	CRI								06	SUGAR,SUGR.PREPTNS,HONEY	1	No Quantity							100879			0
S3	2000	2000	2000	2	0	2	Export	218	Ecuador	ECU	192	Cuba	CUB								06	SUGAR,SUGR.PREPTNS,HONEY	1	No Quantity							36470			0
S3	2000	2000	2000	2	0	2	Export	218	Ecuador	ECU	214	Dominican Rep.	DOM								06	SUGAR,SUGR.PREPTNS,HONEY	1	No Quantity							142730			0
S3	2000	2000	2000	2	0	2	Export	218	Ecuador	ECU	222	El Salvador	SLV								06	SUGAR,SUGR.PREPTNS,HONEY	1	No Quantity							17602			0
S3	2000	2000	2000	2	0	2	Export	218	Ecuador	ECU	246	Finland	FIN								06	SUGAR,SUGR.PREPTNS,HONEY	1	No Quantity							1279			0
S3	2000	2000	2000	2	0	2	Export	218	Ecuador	ECU	251	France	FRA								06	SUGAR,SUGR.PREPTNS,HONEY	1	No Quantity							8000			0
S3	2000	2000	2000	2	0	2	Export	218	Ecuador	ECU	276	Germany	DEU								06	SUGAR,SUGR.PREPTNS,HONEY	1	No Quantity							13248			0
S3	2000	2000	2000	2	0	2	Export	218	Ecuador	ECU	320	Guatemala	GTM								06	SUGAR,SUGR.PREPTNS,HONEY	1	No Quantity							201295			0
S3	2000	2000	2000	2	0	2	Export	218	Ecuador	ECU	332	Haiti	HTI								06	SUGAR,SUGR.PREPTNS,HONEY	1	No Quantity							89149			0
S3	2000	2000	2000	2	0	2	Export	218	Ecuador	ECU	340	Honduras	HND								06	SUGAR,SUGR.PREPTNS,HONEY	1	No Quantity							40416			0
S3	2000	2000	2000	2	0	2	Export	218	Ecuador	ECU	376	Israel	ISR								06	SUGAR,SUGR.PREPTNS,HONEY	1	No Quantity							16669			0
S3	2000	2000	2000	2	0	2	Export	218	Ecuador	ECU	381	Italy	ITA								06	SUGAR,SUGR.PREPTNS,HONEY	1	No Quantity							138838			0
S3	2000	2000	2000	2	0	2	Export	218	Ecuador	ECU	384	Côte d'Ivoire	CIV								06	SUGAR,SUGR.PREPTNS,HONEY	1	No Quantity							29221			0
S3	2000	2000	2000	2	0	2	Export	218	Ecuador	ECU	388	Jamaica	JAM								06	SUGAR,SUGR.PREPTNS,HONEY	1	No Quantity							15910			0
S3	2000	2000	2000	2	0	2	Export	218	Ecuador	ECU	392	Japan	JPN								06	SUGAR,SUGR.PREPTNS,HONEY	1	No Quantity							82781			0
S3	2000	2000	2000	2	0	2	Export	218	Ecuador	ECU	442	Luxembourg	LUX								06	SUGAR,SUGR.PREPTNS,HONEY	1	No Quantity							125			0
S3	2000	2000	2000	2	0	2	Export	218	Ecuador	ECU	484	Mexico	MEX								06	SUGAR,SUGR.PREPTNS,HONEY	1	No Quantity							2715177			0
S3	2000	2000	2000	2	0	2	Export	218	Ecuador	ECU	512	Oman	OMN								06	SUGAR,SUGR.PREPTNS,HONEY	1	No Quantity							24570			0
S3	2000	2000	2000	2	0	2	Export	218	Ecuador	ECU	528	Netherlands	NLD								06	SUGAR,SUGR.PREPTNS,HONEY	1	No Quantity							5			0
S3	2000	2000	2000	2	0	2	Export	218	Ecuador	ECU	533	Aruba	ABW								06	SUGAR,SUGR.PREPTNS,HONEY	1	No Quantity							277			0
S3	2000	2000	2000	2	0	2	Export	218	Ecuador	ECU	558	Nicaragua	NIC								06	SUGAR,SUGR.PREPTNS,HONEY	1	No Quantity							94100			0
S3	2000	2000	2000	2	0	2	Export	218	Ecuador	ECU	591	Panama	PAN								06	SUGAR,SUGR.PREPTNS,HONEY	1	No Quantity							354539			0
S3	2000	2000	2000	2	0	2	Export	218	Ecuador	ECU	604	Peru	PER								06	SUGAR,SUGR.PREPTNS,HONEY	1	No Quantity							6777288			0
S3	2000	2000	2000	2	0	2	Export	218	Ecuador	ECU	682	Saudi Arabia	SAU								06	SUGAR,SUGR.PREPTNS,HONEY	1	No Quantity							38161			0
S3	2000	2000	2000	2	0	2	Export	218	Ecuador	ECU	699	India	IND								06	SUGAR,SUGR.PREPTNS,HONEY	1	No Quantity							80419			0
S3	2000	2000	2000	2	0	2	Export	218	Ecuador	ECU	710	South Africa	ZAF								06	SUGAR,SUGR.PREPTNS,HONEY	1	No Quantity							23222			0
S3	2000	2000	2000	2	0	2	Export	218	Ecuador	ECU	724	Spain	ESP								06	SUGAR,SUGR.PREPTNS,HONEY	1	No Quantity							101072			0
S3	2000	2000	2000	2	0	2	Export	218	Ecuador	ECU	740	Suriname	SUR								06	SUGAR,SUGR.PREPTNS,HONEY	1	No Quantity							11017			0
S3	2000	2000	2000	2	0	2	Export	218	Ecuador	ECU	784	United Arab Emirates	ARE								06	SUGAR,SUGR.PREPTNS,HONEY	1	No Quantity							77429			0
S3	2000	2000	2000	2	0	2	Export	218	Ecuador	ECU	826	United Kingdom	GBR								06	SUGAR,SUGR.PREPTNS,HONEY	1	No Quantity							451			0
S3	2000	2000	2000	2	0	2	Export	218	Ecuador	ECU	842	USA	USA								06	SUGAR,SUGR.PREPTNS,HONEY	1	No Quantity							8083491			0
S3	2000	2000	2000	2	0	2	Export	218	Ecuador	ECU	862	Venezuela	VEN								06	SUGAR,SUGR.PREPTNS,HONEY	1	No Quantity							3262541			0
S3	2000	2000	2000	2	0	2	Export	222	El Salvador	SLV	0	World	WLD								06	SUGAR,SUGR.PREPTNS,HONEY	1	No Quantity							71299700			0
S3	2000	2000	2000	2	0	2	Export	222	El Salvador	SLV	44	Bahamas	BHS								06	SUGAR,SUGR.PREPTNS,HONEY	1	No Quantity							496901			0
S3	2000	2000	2000	2	0	2	Export	222	El Salvador	SLV	52	Barbados	BRB								06	SUGAR,SUGR.PREPTNS,HONEY	1	No Quantity							257903			0
S3	2000	2000	2000	2	0	2	Export	222	El Salvador	SLV	84	Belize	BLZ								06	SUGAR,SUGR.PREPTNS,HONEY	1	No Quantity							60124			0
S3	2000	2000	2000	2	0	2	Export	222	El Salvador	SLV	124	Canada	CAN								06	SUGAR,SUGR.PREPTNS,HONEY	1	No Quantity							96			0
S3	2000	2000	2000	2	0	2	Export	222	El Salvador	SLV	136	Cayman Isds	CYM								06	SUGAR,SUGR.PREPTNS,HONEY	1	No Quantity							4203			0
S3	2000	2000	2000	2	0	2	Export	222	El Salvador	SLV	188	Costa Rica	CRI								06	SUGAR,SUGR.PREPTNS,HONEY	1	No Quantity							1059757			0
S3	2000	2000	2000	2	0	2	Export	222	El Salvador	SLV	214	Dominican Rep.	DOM								06	SUGAR,SUGR.PREPTNS,HONEY	1	No Quantity							1443			0
S3	2000	2000	2000	2	0	2	Export	222	El Salvador	SLV	246	Finland	FIN								06	SUGAR,SUGR.PREPTNS,HONEY	1	No Quantity							10562			0
S3	2000	2000	2000	2	0	2	Export	222	El Salvador	SLV	276	Germany	DEU								06	SUGAR,SUGR.PREPTNS,HONEY	1	No Quantity							941809			0
S3	2000	2000	2000	2	0	2	Export	222	El Salvador	SLV	320	Guatemala	GTM								06	SUGAR,SUGR.PREPTNS,HONEY	1	No Quantity							14592202			0
S3	2000	2000	2000	2	0	2	Export	222	El Salvador	SLV	332	Haiti	HTI								06	SUGAR,SUGR.PREPTNS,HONEY	1	No Quantity							9519			0
S3	2000	2000	2000	2	0	2	Export	222	El Salvador	SLV	340	Honduras	HND								06	SUGAR,SUGR.PREPTNS,HONEY	1	No Quantity							6764326			0
S3	2000	2000	2000	2	0	2	Export	222	El Salvador	SLV	490	Other Asia, nes									06	SUGAR,SUGR.PREPTNS,HONEY	1	No Quantity							5228			0
S3	2000	2000	2000	2	0	2	Export	222	El Salvador	SLV	504	Morocco	MAR								06	SUGAR,SUGR.PREPTNS,HONEY	1	No Quantity							8611635			0
S3	2000	2000	2000	2	0	2	Export	222	El Salvador	SLV	558	Nicaragua	NIC								06	SUGAR,SUGR.PREPTNS,HONEY	1	No Quantity							3701428			0
S3	2000	2000	2000	2	0	2	Export	222	El Salvador	SLV	591	Panama	PAN								06	SUGAR,SUGR.PREPTNS,HONEY	1	No Quantity							13267			0
S3	2000	2000	2000	2	0	2	Export	222	El Salvador	SLV	620	Portugal	PRT								06	SUGAR,SUGR.PREPTNS,HONEY	1	No Quantity							756603			0
S3	2000	2000	2000	2	0	2	Export	222	El Salvador	SLV	643	Russian Federation	RUS								06	SUGAR,SUGR.PREPTNS,HONEY	1	No Quantity							17469658			0
S3	2000	2000	2000	2	0	2	Export	222	El Salvador	SLV	842	USA	USA								06	SUGAR,SUGR.PREPTNS,HONEY	1	No Quantity							16532840			0
S3	2000	2000	2000	2	0	2	Export	222	El Salvador	SLV	899	Areas, nes									06	SUGAR,SUGR.PREPTNS,HONEY	1	No Quantity							10195			0
S3	2000	2000	2000	2	0	2	Export	218	Ecuador	ECU	0	World	WLD								07	COFFEE,TEA,COCOA,SPICES	1	No Quantity							123021262			0
S3	2000	2000	2000	2	0	2	Export	218	Ecuador	ECU	4	Afghanistan	AFG								07	COFFEE,TEA,COCOA,SPICES	1	No Quantity							19799			0
S3	2000	2000	2000	2	0	2	Export	218	Ecuador	ECU	8	Albania	ALB								07	COFFEE,TEA,COCOA,SPICES	1	No Quantity							39942			0
S3	2000	2000	2000	2	0	2	Export	218	Ecuador	ECU	32	Argentina	ARG								07	COFFEE,TEA,COCOA,SPICES	1	No Quantity							2299476			0
S3	2000	2000	2000	2	0	2	Export	218	Ecuador	ECU	36	Australia	AUS								07	COFFEE,TEA,COCOA,SPICES	1	No Quantity							199809			0
S3	2000	2000	2000	2	0	2	Export	218	Ecuador	ECU	40	Austria	AUT								07	COFFEE,TEA,COCOA,SPICES	1	No Quantity							71265			0
S3	2000	2000	2000	2	0	2	Export	218	Ecuador	ECU	56	Belgium	BEL								07	COFFEE,TEA,COCOA,SPICES	1	No Quantity							1909295			0
S3	2000	2000	2000	2	0	2	Export	218	Ecuador	ECU	68	Bolivia (Plurinational State of)	BOL								07	COFFEE,TEA,COCOA,SPICES	1	No Quantity							285109			0
S3	2000	2000	2000	2	0	2	Export	218	Ecuador	ECU	76	Brazil	BRA								07	COFFEE,TEA,COCOA,SPICES	1	No Quantity							142827			0
S3	2000	2000	2000	2	0	2	Export	218	Ecuador	ECU	100	Bulgaria	BGR								07	COFFEE,TEA,COCOA,SPICES	1	No Quantity							656488			0
S3	2000	2000	2000	2	0	2	Export	218	Ecuador	ECU	124	Canada	CAN								07	COFFEE,TEA,COCOA,SPICES	1	No Quantity							3446313			0
S3	2000	2000	2000	2	0	2	Export	218	Ecuador	ECU	152	Chile	CHL								07	COFFEE,TEA,COCOA,SPICES	1	No Quantity							5389062			0
S3	2000	2000	2000	2	0	2	Export	218	Ecuador	ECU	170	Colombia	COL								07	COFFEE,TEA,COCOA,SPICES	1	No Quantity							7079625			0
S3	2000	2000	2000	2	0	2	Export	218	Ecuador	ECU	188	Costa Rica	CRI								07	COFFEE,TEA,COCOA,SPICES	1	No Quantity							476420			0
S3	2000	2000	2000	2	0	2	Export	218	Ecuador	ECU	192	Cuba	CUB								07	COFFEE,TEA,COCOA,SPICES	1	No Quantity							75339			0
S3	2000	2000	2000	2	0	2	Export	218	Ecuador	ECU	203	Czechia	CZE								07	COFFEE,TEA,COCOA,SPICES	1	No Quantity							29810			0
S3	2000	2000	2000	2	0	2	Export	218	Ecuador	ECU	214	Dominican Rep.	DOM								07	COFFEE,TEA,COCOA,SPICES	1	No Quantity							125967			0
S3	2000	2000	2000	2	0	2	Export	218	Ecuador	ECU	246	Finland	FIN								07	COFFEE,TEA,COCOA,SPICES	1	No Quantity							622531			0
S3	2000	2000	2000	2	0	2	Export	218	Ecuador	ECU	251	France	FRA								07	COFFEE,TEA,COCOA,SPICES	1	No Quantity							3469555			0
S3	2000	2000	2000	2	0	2	Export	218	Ecuador	ECU	258	French Polynesia	PYF								07	COFFEE,TEA,COCOA,SPICES	1	No Quantity							46555			0
S3	2000	2000	2000	2	0	2	Export	218	Ecuador	ECU	276	Germany	DEU								07	COFFEE,TEA,COCOA,SPICES	1	No Quantity							12441598			0
S3	2000	2000	2000	2	0	2	Export	218	Ecuador	ECU	300	Greece	GRC								07	COFFEE,TEA,COCOA,SPICES	1	No Quantity							58520			0
S3	2000	2000	2000	2	0	2	Export	218	Ecuador	ECU	320	Guatemala	GTM								07	COFFEE,TEA,COCOA,SPICES	1	No Quantity							140392			0
S3	2000	2000	2000	2	0	2	Export	218	Ecuador	ECU	340	Honduras	HND								07	COFFEE,TEA,COCOA,SPICES	1	No Quantity							5529			0
S3	2000	2000	2000	2	0	2	Export	218	Ecuador	ECU	360	Indonesia	IDN								07	COFFEE,TEA,COCOA,SPICES	1	No Quantity							85077			0
S3	2000	2000	2000	2	0	2	Export	218	Ecuador	ECU	372	Ireland	IRL								07	COFFEE,TEA,COCOA,SPICES	1	No Quantity							87524			0
S3	2000	2000	2000	2	0	2	Export	218	Ecuador	ECU	376	Israel	ISR								07	COFFEE,TEA,COCOA,SPICES	1	No Quantity							484390			0
S3	2000	2000	2000	2	0	2	Export	218	Ecuador	ECU	381	Italy	ITA								07	COFFEE,TEA,COCOA,SPICES	1	No Quantity							5629592			0
S3	2000	2000	2000	2	0	2	Export	218	Ecuador	ECU	388	Jamaica	JAM								07	COFFEE,TEA,COCOA,SPICES	1	No Quantity							28850			0
S3	2000	2000	2000	2	0	2	Export	218	Ecuador	ECU	392	Japan	JPN								07	COFFEE,TEA,COCOA,SPICES	1	No Quantity							9185631			0
S3	2000	2000	2000	2	0	2	Export	218	Ecuador	ECU	400	Jordan	JOR								07	COFFEE,TEA,COCOA,SPICES	1	No Quantity							56317			0
S3	2000	2000	2000	2	0	2	Export	218	Ecuador	ECU	408	Dem. People's Rep. of Korea	PRK								07	COFFEE,TEA,COCOA,SPICES	1	No Quantity							23486			0
S3	2000	2000	2000	2	0	2	Export	218	Ecuador	ECU	442	Luxembourg	LUX								07	COFFEE,TEA,COCOA,SPICES	1	No Quantity							648			0
S3	2000	2000	2000	2	0	2	Export	218	Ecuador	ECU	458	Malaysia	MYS								07	COFFEE,TEA,COCOA,SPICES	1	No Quantity							9200			0
S3	2000	2000	2000	2	0	2	Export	218	Ecuador	ECU	484	Mexico	MEX								07	COFFEE,TEA,COCOA,SPICES	1	No Quantity							3005547			0
S3	2000	2000	2000	2	0	2	Export	218	Ecuador	ECU	490	Other Asia, nes									07	COFFEE,TEA,COCOA,SPICES	1	No Quantity							235710			0
S3	2000	2000	2000	2	0	2	Export	218	Ecuador	ECU	528	Netherlands	NLD								07	COFFEE,TEA,COCOA,SPICES	1	No Quantity							8144622			0
S3	2000	2000	2000	2	0	2	Export	218	Ecuador	ECU	554	New Zealand	NZL								07	COFFEE,TEA,COCOA,SPICES	1	No Quantity							447904			0
S3	2000	2000	2000	2	0	2	Export	218	Ecuador	ECU	558	Nicaragua	NIC								07	COFFEE,TEA,COCOA,SPICES	1	No Quantity							171341			0
S3	2000	2000	2000	2	0	2	Export	218	Ecuador	ECU	591	Panama	PAN								07	COFFEE,TEA,COCOA,SPICES	1	No Quantity							172992			0
S3	2000	2000	2000	2	0	2	Export	218	Ecuador	ECU	604	Peru	PER								07	COFFEE,TEA,COCOA,SPICES	1	No Quantity							2051978			0
S3	2000	2000	2000	2	0	2	Export	218	Ecuador	ECU	616	Poland	POL								07	COFFEE,TEA,COCOA,SPICES	1	No Quantity							3887071			0
S3	2000	2000	2000	2	0	2	Export	218	Ecuador	ECU	620	Portugal	PRT								07	COFFEE,TEA,COCOA,SPICES	1	No Quantity							15727			0
S3	2000	2000	2000	2	0	2	Export	218	Ecuador	ECU	642	Romania	ROU								07	COFFEE,TEA,COCOA,SPICES	1	No Quantity							125187			0
S3	2000	2000	2000	2	0	2	Export	218	Ecuador	ECU	643	Russian Federation	RUS								07	COFFEE,TEA,COCOA,SPICES	1	No Quantity							1039803			0
S3	2000	2000	2000	2	0	2	Export	218	Ecuador	ECU	682	Saudi Arabia	SAU								07	COFFEE,TEA,COCOA,SPICES	1	No Quantity							7127			0
S3	2000	2000	2000	2	0	2	Export	218	Ecuador	ECU	702	Singapore	SGP								07	COFFEE,TEA,COCOA,SPICES	1	No Quantity							98832			0
S3	2000	2000	2000	2	0	2	Export	218	Ecuador	ECU	703	Slovakia	SVK								07	COFFEE,TEA,COCOA,SPICES	1	No Quantity							39430			0
S3	2000	2000	2000	2	0	2	Export	218	Ecuador	ECU	724	Spain	ESP								07	COFFEE,TEA,COCOA,SPICES	1	No Quantity							3335573			0
S3	2000	2000	2000	2	0	2	Export	218	Ecuador	ECU	760	Syria	SYR								07	COFFEE,TEA,COCOA,SPICES	1	No Quantity							271519			0
S3	2000	2000	2000	2	0	2	Export	218	Ecuador	ECU	788	Tunisia	TUN								07	COFFEE,TEA,COCOA,SPICES	1	No Quantity							352876			0
S3	2000	2000	2000	2	0	2	Export	218	Ecuador	ECU	792	Turkey	TUR								07	COFFEE,TEA,COCOA,SPICES	1	No Quantity							72426			0
S3	2000	2000	2000	2	0	2	Export	218	Ecuador	ECU	818	Egypt	EGY								07	COFFEE,TEA,COCOA,SPICES	1	No Quantity							9900			0
S3	2000	2000	2000	2	0	2	Export	218	Ecuador	ECU	826	United Kingdom	GBR								07	COFFEE,TEA,COCOA,SPICES	1	No Quantity							3348263			0
S3	2000	2000	2000	2	0	2	Export	218	Ecuador	ECU	842	USA	USA								07	COFFEE,TEA,COCOA,SPICES	1	No Quantity							40128112			0
S3	2000	2000	2000	2	0	2	Export	218	Ecuador	ECU	858	Uruguay	URY								07	COFFEE,TEA,COCOA,SPICES	1	No Quantity							301317			0
S3	2000	2000	2000	2	0	2	Export	218	Ecuador	ECU	862	Venezuela	VEN								07	COFFEE,TEA,COCOA,SPICES	1	No Quantity							1087323			0
S3	2000	2000	2000	2	0	2	Export	218	Ecuador	ECU	899	Areas, nes									07	COFFEE,TEA,COCOA,SPICES	1	No Quantity							48741			0
S3	2000	2000	2000	2	0	2	Export	222	El Salvador	SLV	0	World	WLD								07	COFFEE,TEA,COCOA,SPICES	1	No Quantity							306404567			0
S3	2000	2000	2000	2	0	2	Export	222	El Salvador	SLV	56	Belgium	BEL								07	COFFEE,TEA,COCOA,SPICES	1	No Quantity							13711470			0
S3	2000	2000	2000	2	0	2	Export	222	El Salvador	SLV	84	Belize	BLZ								07	COFFEE,TEA,COCOA,SPICES	1	No Quantity							2402			0
S3	2000	2000	2000	2	0	2	Export	222	El Salvador	SLV	124	Canada	CAN								07	COFFEE,TEA,COCOA,SPICES	1	No Quantity							4172382			0
S3	2000	2000	2000	2	0	2	Export	222	El Salvador	SLV	188	Costa Rica	CRI								07	COFFEE,TEA,COCOA,SPICES	1	No Quantity							768216			0
S3	2000	2000	2000	2	0	2	Export	222	El Salvador	SLV	191	Croatia	HRV								07	COFFEE,TEA,COCOA,SPICES	1	No Quantity							5977			0
S3	2000	2000	2000	2	0	2	Export	222	El Salvador	SLV	208	Denmark	DNK								07	COFFEE,TEA,COCOA,SPICES	1	No Quantity							604413			0
S3	2000	2000	2000	2	0	2	Export	222	El Salvador	SLV	246	Finland	FIN								07	COFFEE,TEA,COCOA,SPICES	1	No Quantity							386183			0
S3	2000	2000	2000	2	0	2	Export	222	El Salvador	SLV	251	France	FRA								07	COFFEE,TEA,COCOA,SPICES	1	No Quantity							11564636			0
S3	2000	2000	2000	2	0	2	Export	222	El Salvador	SLV	276	Germany	DEU								07	COFFEE,TEA,COCOA,SPICES	1	No Quantity							91546280			0
S3	2000	2000	2000	2	0	2	Export	222	El Salvador	SLV	320	Guatemala	GTM								07	COFFEE,TEA,COCOA,SPICES	1	No Quantity							3411431			0
S3	2000	2000	2000	2	0	2	Export	222	El Salvador	SLV	340	Honduras	HND								07	COFFEE,TEA,COCOA,SPICES	1	No Quantity							1907315			0
S3	2000	2000	2000	2	0	2	Export	222	El Salvador	SLV	381	Italy	ITA								07	COFFEE,TEA,COCOA,SPICES	1	No Quantity							2928580			0
S3	2000	2000	2000	2	0	2	Export	222	El Salvador	SLV	392	Japan	JPN								07	COFFEE,TEA,COCOA,SPICES	1	No Quantity							9309431			0
S3	2000	2000	2000	2	0	2	Export	222	El Salvador	SLV	410	Rep. of Korea	KOR								07	COFFEE,TEA,COCOA,SPICES	1	No Quantity							47775			0
S3	2000	2000	2000	2	0	2	Export	222	El Salvador	SLV	504	Morocco	MAR								07	COFFEE,TEA,COCOA,SPICES	1	No Quantity							45638			0
S3	2000	2000	2000	2	0	2	Export	222	El Salvador	SLV	528	Netherlands	NLD								07	COFFEE,TEA,COCOA,SPICES	1	No Quantity							2861053			0
S3	2000	2000	2000	2	0	2	Export	222	El Salvador	SLV	558	Nicaragua	NIC								07	COFFEE,TEA,COCOA,SPICES	1	No Quantity							2150458			0
S3	2000	2000	2000	2	0	2	Export	222	El Salvador	SLV	591	Panama	PAN								07	COFFEE,TEA,COCOA,SPICES	1	No Quantity							354654			0
S3	2000	2000	2000	2	0	2	Export	222	El Salvador	SLV	620	Portugal	PRT								07	COFFEE,TEA,COCOA,SPICES	1	No Quantity							80100			0
S3	2000	2000	2000	2	0	2	Export	222	El Salvador	SLV	682	Saudi Arabia	SAU								07	COFFEE,TEA,COCOA,SPICES	1	No Quantity							33599			0
S3	2000	2000	2000	2	0	2	Export	222	El Salvador	SLV	702	Singapore	SGP								07	COFFEE,TEA,COCOA,SPICES	1	No Quantity							25500			0
S3	2000	2000	2000	2	0	2	Export	222	El Salvador	SLV	724	Spain	ESP								07	COFFEE,TEA,COCOA,SPICES	1	No Quantity							5398514			0
S3	2000	2000	2000	2	0	2	Export	222	El Salvador	SLV	826	United Kingdom	GBR								07	COFFEE,TEA,COCOA,SPICES	1	No Quantity							13805674			0
S3	2000	2000	2000	2	0	2	Export	222	El Salvador	SLV	842	USA	USA								07	COFFEE,TEA,COCOA,SPICES	1	No Quantity							141227388			0
S3	2000	2000	2000	2	0	2	Export	222	El Salvador	SLV	862	Venezuela	VEN								07	COFFEE,TEA,COCOA,SPICES	1	No Quantity							55499			0
S3	2000	2000	2000	2	0	2	Export	218	Ecuador	ECU	0	World	WLD								08	ANIMAL FEED STUFF	1	No Quantity							19528060			0
S3	2000	2000	2000	2	0	2	Export	218	Ecuador	ECU	4	Afghanistan	AFG								08	ANIMAL FEED STUFF	1	No Quantity							40			0
S3	2000	2000	2000	2	0	2	Export	218	Ecuador	ECU	36	Australia	AUS								08	ANIMAL FEED STUFF	1	No Quantity							273548			0
S3	2000	2000	2000	2	0	2	Export	218	Ecuador	ECU	56	Belgium	BEL								08	ANIMAL FEED STUFF	1	No Quantity							183473			0
S3	2000	2000	2000	2	0	2	Export	218	Ecuador	ECU	100	Bulgaria	BGR								08	ANIMAL FEED STUFF	1	No Quantity							398062			0
S3	2000	2000	2000	2	0	2	Export	218	Ecuador	ECU	124	Canada	CAN								08	ANIMAL FEED STUFF	1	No Quantity							4000			0
S3	2000	2000	2000	2	0	2	Export	218	Ecuador	ECU	156	China	CHN								08	ANIMAL FEED STUFF	1	No Quantity							43414			0
S3	2000	2000	2000	2	0	2	Export	218	Ecuador	ECU	170	Colombia	COL								08	ANIMAL FEED STUFF	1	No Quantity							5298036			0
S3	2000	2000	2000	2	0	2	Export	218	Ecuador	ECU	188	Costa Rica	CRI								08	ANIMAL FEED STUFF	1	No Quantity							127862			0
S3	2000	2000	2000	2	0	2	Export	218	Ecuador	ECU	191	Croatia	HRV								08	ANIMAL FEED STUFF	1	No Quantity							195117			0
S3	2000	2000	2000	2	0	2	Export	218	Ecuador	ECU	222	El Salvador	SLV								08	ANIMAL FEED STUFF	1	No Quantity							9494			0
S3	2000	2000	2000	2	0	2	Export	218	Ecuador	ECU	276	Germany	DEU								08	ANIMAL FEED STUFF	1	No Quantity							2857556			0
S3	2000	2000	2000	2	0	2	Export	218	Ecuador	ECU	340	Honduras	HND								08	ANIMAL FEED STUFF	1	No Quantity							159939			0
S3	2000	2000	2000	2	0	2	Export	218	Ecuador	ECU	392	Japan	JPN								08	ANIMAL FEED STUFF	1	No Quantity							2657791			0
S3	2000	2000	2000	2	0	2	Export	218	Ecuador	ECU	408	Dem. People's Rep. of Korea	PRK								08	ANIMAL FEED STUFF	1	No Quantity							14660			0
S3	2000	2000	2000	2	0	2	Export	218	Ecuador	ECU	484	Mexico	MEX								08	ANIMAL FEED STUFF	1	No Quantity							30373			0
S3	2000	2000	2000	2	0	2	Export	218	Ecuador	ECU	490	Other Asia, nes									08	ANIMAL FEED STUFF	1	No Quantity							240375			0
S3	2000	2000	2000	2	0	2	Export	218	Ecuador	ECU	558	Nicaragua	NIC								08	ANIMAL FEED STUFF	1	No Quantity							215450			0
S3	2000	2000	2000	2	0	2	Export	218	Ecuador	ECU	591	Panama	PAN								08	ANIMAL FEED STUFF	1	No Quantity							10523			0
S3	2000	2000	2000	2	0	2	Export	218	Ecuador	ECU	604	Peru	PER								08	ANIMAL FEED STUFF	1	No Quantity							16616			0
S3	2000	2000	2000	2	0	2	Export	218	Ecuador	ECU	608	Philippines	PHL								08	ANIMAL FEED STUFF	1	No Quantity							370052			0
S3	2000	2000	2000	2	0	2	Export	218	Ecuador	ECU	620	Portugal	PRT								08	ANIMAL FEED STUFF	1	No Quantity							420007			0
S3	2000	2000	2000	2	0	2	Export	218	Ecuador	ECU	705	Slovenia	SVN								08	ANIMAL FEED STUFF	1	No Quantity							58188			0
S3	2000	2000	2000	2	0	2	Export	218	Ecuador	ECU	724	Spain	ESP								08	ANIMAL FEED STUFF	1	No Quantity							2599163			0
S3	2000	2000	2000	2	0	2	Export	218	Ecuador	ECU	752	Sweden	SWE								08	ANIMAL FEED STUFF	1	No Quantity							65348			0
S3	2000	2000	2000	2	0	2	Export	218	Ecuador	ECU	757	Switzerland	CHE								08	ANIMAL FEED STUFF	1	No Quantity							114625			0
S3	2000	2000	2000	2	0	2	Export	218	Ecuador	ECU	792	Turkey	TUR								08	ANIMAL FEED STUFF	1	No Quantity							404522			0
S3	2000	2000	2000	2	0	2	Export	218	Ecuador	ECU	818	Egypt	EGY								08	ANIMAL FEED STUFF	1	No Quantity							275704			0
S3	2000	2000	2000	2	0	2	Export	218	Ecuador	ECU	826	United Kingdom	GBR								08	ANIMAL FEED STUFF	1	No Quantity							271839			0
S3	2000	2000	2000	2	0	2	Export	218	Ecuador	ECU	842	USA	USA								08	ANIMAL FEED STUFF	1	No Quantity							456636			0
S3	2000	2000	2000	2	0	2	Export	218	Ecuador	ECU	862	Venezuela	VEN								08	ANIMAL FEED STUFF	1	No Quantity							1755647			0
S3	2000	2000	2000	2	0	2	Export	222	El Salvador	SLV	0	World	WLD								08	ANIMAL FEED STUFF	1	No Quantity							2506921			0
S3	2000	2000	2000	2	0	2	Export	222	El Salvador	SLV	188	Costa Rica	CRI								08	ANIMAL FEED STUFF	1	No Quantity							25339			0
S3	2000	2000	2000	2	0	2	Export	222	El Salvador	SLV	320	Guatemala	GTM								08	ANIMAL FEED STUFF	1	No Quantity							509751			0
S3	2000	2000	2000	2	0	2	Export	222	El Salvador	SLV	340	Honduras	HND								08	ANIMAL FEED STUFF	1	No Quantity							1970318			0
S3	2000	2000	2000	2	0	2	Export	222	El Salvador	SLV	558	Nicaragua	NIC								08	ANIMAL FEED STUFF	1	No Quantity							1350			0
S3	2000	2000	2000	2	0	2	Export	222	El Salvador	SLV	842	USA	USA								08	ANIMAL FEED STUFF	1	No Quantity							163			0
S3	2000	2000	2000	2	0	2	Export	218	Ecuador	ECU	0	World	WLD								09	MISC.EDIBLE PRODUCTS ETC	1	No Quantity							8144505			0
S3	2000	2000	2000	2	0	2	Export	218	Ecuador	ECU	68	Bolivia (Plurinational State of)	BOL								09	MISC.EDIBLE PRODUCTS ETC	1	No Quantity							338663			0
S3	2000	2000	2000	2	0	2	Export	218	Ecuador	ECU	76	Brazil	BRA								09	MISC.EDIBLE PRODUCTS ETC	1	No Quantity							1258886			0
S3	2000	2000	2000	2	0	2	Export	218	Ecuador	ECU	170	Colombia	COL								09	MISC.EDIBLE PRODUCTS ETC	1	No Quantity							2316754			0
S3	2000	2000	2000	2	0	2	Export	218	Ecuador	ECU	214	Dominican Rep.	DOM								09	MISC.EDIBLE PRODUCTS ETC	1	No Quantity							115512			0
S3	2000	2000	2000	2	0	2	Export	218	Ecuador	ECU	276	Germany	DEU								09	MISC.EDIBLE PRODUCTS ETC	1	No Quantity							324000			0
S3	2000	2000	2000	2	0	2	Export	218	Ecuador	ECU	528	Netherlands	NLD								09	MISC.EDIBLE PRODUCTS ETC	1	No Quantity							120892			0
S3	2000	2000	2000	2	0	2	Export	218	Ecuador	ECU	533	Aruba	ABW								09	MISC.EDIBLE PRODUCTS ETC	1	No Quantity							11			0
S3	2000	2000	2000	2	0	2	Export	218	Ecuador	ECU	591	Panama	PAN								09	MISC.EDIBLE PRODUCTS ETC	1	No Quantity							88183			0
S3	2000	2000	2000	2	0	2	Export	218	Ecuador	ECU	604	Peru	PER								09	MISC.EDIBLE PRODUCTS ETC	1	No Quantity							1801766			0
S3	2000	2000	2000	2	0	2	Export	218	Ecuador	ECU	724	Spain	ESP								09	MISC.EDIBLE PRODUCTS ETC	1	No Quantity							8843			0
S3	2000	2000	2000	2	0	2	Export	218	Ecuador	ECU	752	Sweden	SWE								09	MISC.EDIBLE PRODUCTS ETC	1	No Quantity							3701			0
S3	2000	2000	2000	2	0	2	Export	218	Ecuador	ECU	826	United Kingdom	GBR								09	MISC.EDIBLE PRODUCTS ETC	1	No Quantity							6110			0
S3	2000	2000	2000	2	0	2	Export	218	Ecuador	ECU	842	USA	USA								09	MISC.EDIBLE PRODUCTS ETC	1	No Quantity							420010			0
S3	2000	2000	2000	2	0	2	Export	218	Ecuador	ECU	862	Venezuela	VEN								09	MISC.EDIBLE PRODUCTS ETC	1	No Quantity							1341174			0
S3	2000	2000	2000	2	0	2	Export	222	El Salvador	SLV	0	World	WLD								09	MISC.EDIBLE PRODUCTS ETC	1	No Quantity							44833936			0
S3	2000	2000	2000	2	0	2	Export	222	El Salvador	SLV	84	Belize	BLZ								09	MISC.EDIBLE PRODUCTS ETC	1	No Quantity							253049			0
S3	2000	2000	2000	2	0	2	Export	222	El Salvador	SLV	124	Canada	CAN								09	MISC.EDIBLE PRODUCTS ETC	1	No Quantity							44674			0
S3	2000	2000	2000	2	0	2	Export	222	El Salvador	SLV	188	Costa Rica	CRI								09	MISC.EDIBLE PRODUCTS ETC	1	No Quantity							1273122			0
S3	2000	2000	2000	2	0	2	Export	222	El Salvador	SLV	246	Finland	FIN								09	MISC.EDIBLE PRODUCTS ETC	1	No Quantity							5701			0
S3	2000	2000	2000	2	0	2	Export	222	El Salvador	SLV	320	Guatemala	GTM								09	MISC.EDIBLE PRODUCTS ETC	1	No Quantity							18801932			0
S3	2000	2000	2000	2	0	2	Export	222	El Salvador	SLV	332	Haiti	HTI								09	MISC.EDIBLE PRODUCTS ETC	1	No Quantity							154301			0
S3	2000	2000	2000	2	0	2	Export	222	El Salvador	SLV	340	Honduras	HND								09	MISC.EDIBLE PRODUCTS ETC	1	No Quantity							11706821			0
S3	2000	2000	2000	2	0	2	Export	222	El Salvador	SLV	344	China, Hong Kong SAR	HKG								09	MISC.EDIBLE PRODUCTS ETC	1	No Quantity							68244			0
S3	2000	2000	2000	2	0	2	Export	222	El Salvador	SLV	392	Japan	JPN								09	MISC.EDIBLE PRODUCTS ETC	1	No Quantity							82782			0
S3	2000	2000	2000	2	0	2	Export	222	El Salvador	SLV	410	Rep. of Korea	KOR								09	MISC.EDIBLE PRODUCTS ETC	1	No Quantity							108271			0
S3	2000	2000	2000	2	0	2	Export	222	El Salvador	SLV	490	Other Asia, nes									09	MISC.EDIBLE PRODUCTS ETC	1	No Quantity							8405			0
S3	2000	2000	2000	2	0	2	Export	222	El Salvador	SLV	528	Netherlands	NLD								09	MISC.EDIBLE PRODUCTS ETC	1	No Quantity							3823			0
S3	2000	2000	2000	2	0	2	Export	222	El Salvador	SLV	558	Nicaragua	NIC								09	MISC.EDIBLE PRODUCTS ETC	1	No Quantity							8413882			0
S3	2000	2000	2000	2	0	2	Export	222	El Salvador	SLV	591	Panama	PAN								09	MISC.EDIBLE PRODUCTS ETC	1	No Quantity							118907			0
S3	2000	2000	2000	2	0	2	Export	222	El Salvador	SLV	842	USA	USA								09	MISC.EDIBLE PRODUCTS ETC	1	No Quantity							3790024			0
S3	2000	2000	2000	2	0	2	Export	218	Ecuador	ECU	0	World	WLD								11	BEVERAGES	1	No Quantity							1252088			0
S3	2000	2000	2000	2	0	2	Export	218	Ecuador	ECU	32	Argentina	ARG								11	BEVERAGES	1	No Quantity							2000			0
S3	2000	2000	2000	2	0	2	Export	218	Ecuador	ECU	152	Chile	CHL								11	BEVERAGES	1	No Quantity							24350			0
S3	2000	2000	2000	2	0	2	Export	218	Ecuador	ECU	170	Colombia	COL								11	BEVERAGES	1	No Quantity							20244			0
S3	2000	2000	2000	2	0	2	Export	218	Ecuador	ECU	332	Haiti	HTI								11	BEVERAGES	1	No Quantity							22586			0
S3	2000	2000	2000	2	0	2	Export	218	Ecuador	ECU	372	Ireland	IRL								11	BEVERAGES	1	No Quantity							31334			0
S3	2000	2000	2000	2	0	2	Export	218	Ecuador	ECU	530	Neth. Antilles	ANT								11	BEVERAGES	1	No Quantity							7982			0
S3	2000	2000	2000	2	0	2	Export	218	Ecuador	ECU	533	Aruba	ABW								11	BEVERAGES	1	No Quantity							36			0
S3	2000	2000	2000	2	0	2	Export	218	Ecuador	ECU	604	Peru	PER								11	BEVERAGES	1	No Quantity							3276			0
S3	2000	2000	2000	2	0	2	Export	218	Ecuador	ECU	724	Spain	ESP								11	BEVERAGES	1	No Quantity							38355			0
S3	2000	2000	2000	2	0	2	Export	218	Ecuador	ECU	826	United Kingdom	GBR								11	BEVERAGES	1	No Quantity							402242			0
S3	2000	2000	2000	2	0	2	Export	218	Ecuador	ECU	842	USA	USA								11	BEVERAGES	1	No Quantity							699683			0
S3	2000	2000	2000	2	0	2	Export	222	El Salvador	SLV	0	World	WLD								11	BEVERAGES	1	No Quantity							21663969			0
S3	2000	2000	2000	2	0	2	Export	222	El Salvador	SLV	124	Canada	CAN								11	BEVERAGES	1	No Quantity							43500			0
S3	2000	2000	2000	2	0	2	Export	222	El Salvador	SLV	188	Costa Rica	CRI								11	BEVERAGES	1	No Quantity							1793734			0
S3	2000	2000	2000	2	0	2	Export	222	El Salvador	SLV	203	Czechia	CZE								11	BEVERAGES	1	No Quantity							12280			0
S3	2000	2000	2000	2	0	2	Export	222	El Salvador	SLV	214	Dominican Rep.	DOM								11	BEVERAGES	1	No Quantity							853873			0
S3	2000	2000	2000	2	0	2	Export	222	El Salvador	SLV	276	Germany	DEU								11	BEVERAGES	1	No Quantity							1794			0
S3	2000	2000	2000	2	0	2	Export	222	El Salvador	SLV	320	Guatemala	GTM								11	BEVERAGES	1	No Quantity							12722669			0
S3	2000	2000	2000	2	0	2	Export	222	El Salvador	SLV	340	Honduras	HND								11	BEVERAGES	1	No Quantity							675254			0
S3	2000	2000	2000	2	0	2	Export	222	El Salvador	SLV	381	Italy	ITA								11	BEVERAGES	1	No Quantity							5126			0
S3	2000	2000	2000	2	0	2	Export	222	El Salvador	SLV	484	Mexico	MEX								11	BEVERAGES	1	No Quantity							1593			0
S3	2000	2000	2000	2	0	2	Export	222	El Salvador	SLV	558	Nicaragua	NIC								11	BEVERAGES	1	No Quantity							899406			0
S3	2000	2000	2000	2	0	2	Export	222	El Salvador	SLV	591	Panama	PAN								11	BEVERAGES	1	No Quantity							1188226			0
S3	2000	2000	2000	2	0	2	Export	222	El Salvador	SLV	710	South Africa	ZAF								11	BEVERAGES	1	No Quantity							625			0
S3	2000	2000	2000	2	0	2	Export	222	El Salvador	SLV	826	United Kingdom	GBR								11	BEVERAGES	1	No Quantity							28683			0
S3	2000	2000	2000	2	0	2	Export	222	El Salvador	SLV	842	USA	USA								11	BEVERAGES	1	No Quantity							3424927			0
S3	2000	2000	2000	2	0	2	Export	222	El Salvador	SLV	899	Areas, nes									11	BEVERAGES	1	No Quantity							12280			0
S3	2000	2000	2000	2	0	2	Export	218	Ecuador	ECU	0	World	WLD								12	TOBACCO,TOBACCO MANUFACT	1	No Quantity							9197287			0
S3	2000	2000	2000	2	0	2	Export	218	Ecuador	ECU	56	Belgium	BEL								12	TOBACCO,TOBACCO MANUFACT	1	No Quantity							862132			0
S3	2000	2000	2000	2	0	2	Export	218	Ecuador	ECU	144	Sri Lanka	LKA								12	TOBACCO,TOBACCO MANUFACT	1	No Quantity							561933			0
S3	2000	2000	2000	2	0	2	Export	218	Ecuador	ECU	170	Colombia	COL								12	TOBACCO,TOBACCO MANUFACT	1	No Quantity							958813			0
S3	2000	2000	2000	2	0	2	Export	218	Ecuador	ECU	214	Dominican Rep.	DOM								12	TOBACCO,TOBACCO MANUFACT	1	No Quantity							2240808			0
S3	2000	2000	2000	2	0	2	Export	218	Ecuador	ECU	276	Germany	DEU								12	TOBACCO,TOBACCO MANUFACT	1	No Quantity							397260			0
S3	2000	2000	2000	2	0	2	Export	218	Ecuador	ECU	340	Honduras	HND								12	TOBACCO,TOBACCO MANUFACT	1	No Quantity							464637			0
S3	2000	2000	2000	2	0	2	Export	218	Ecuador	ECU	360	Indonesia	IDN								12	TOBACCO,TOBACCO MANUFACT	1	No Quantity							192113			0
S3	2000	2000	2000	2	0	2	Export	218	Ecuador	ECU	381	Italy	ITA								12	TOBACCO,TOBACCO MANUFACT	1	No Quantity							35987			0
S3	2000	2000	2000	2	0	2	Export	218	Ecuador	ECU	528	Netherlands	NLD								12	TOBACCO,TOBACCO MANUFACT	1	No Quantity							1378655			0
S3	2000	2000	2000	2	0	2	Export	218	Ecuador	ECU	558	Nicaragua	NIC								12	TOBACCO,TOBACCO MANUFACT	1	No Quantity							130716			0
S3	2000	2000	2000	2	0	2	Export	218	Ecuador	ECU	616	Poland	POL								12	TOBACCO,TOBACCO MANUFACT	1	No Quantity							48132			0
S3	2000	2000	2000	2	0	2	Export	218	Ecuador	ECU	620	Portugal	PRT								12	TOBACCO,TOBACCO MANUFACT	1	No Quantity							4470			0
S3	2000	2000	2000	2	0	2	Export	218	Ecuador	ECU	724	Spain	ESP								12	TOBACCO,TOBACCO MANUFACT	1	No Quantity							377161			0
S3	2000	2000	2000	2	0	2	Export	218	Ecuador	ECU	826	United Kingdom	GBR								12	TOBACCO,TOBACCO MANUFACT	1	No Quantity							132			0
S3	2000	2000	2000	2	0	2	Export	218	Ecuador	ECU	842	USA	USA								12	TOBACCO,TOBACCO MANUFACT	1	No Quantity							1543312			0
S3	2000	2000	2000	2	0	2	Export	218	Ecuador	ECU	862	Venezuela	VEN								12	TOBACCO,TOBACCO MANUFACT	1	No Quantity							1026			0
S3	2000	2000	2000	2	0	2	Export	222	El Salvador	SLV	0	World	WLD								12	TOBACCO,TOBACCO MANUFACT	1	No Quantity							51471			0
S3	2000	2000	2000	2	0	2	Export	222	El Salvador	SLV	320	Guatemala	GTM								12	TOBACCO,TOBACCO MANUFACT	1	No Quantity							5148			0
S3	2000	2000	2000	2	0	2	Export	222	El Salvador	SLV	340	Honduras	HND								12	TOBACCO,TOBACCO MANUFACT	1	No Quantity							17643			0
S3	2000	2000	2000	2	0	2	Export	222	El Salvador	SLV	558	Nicaragua	NIC								12	TOBACCO,TOBACCO MANUFACT	1	No Quantity							28500			0
S3	2000	2000	2000	2	0	2	Export	222	El Salvador	SLV	842	USA	USA								12	TOBACCO,TOBACCO MANUFACT	1	No Quantity							180			0
S3	2000	2000	2000	2	0	2	Export	218	Ecuador	ECU	0	World	WLD								21	HIDES,SKINS,FURSKINS,RAW	1	No Quantity							93620			0
S3	2000	2000	2000	2	0	2	Export	218	Ecuador	ECU	170	Colombia	COL								21	HIDES,SKINS,FURSKINS,RAW	1	No Quantity							12413			0
S3	2000	2000	2000	2	0	2	Export	218	Ecuador	ECU	344	China, Hong Kong SAR	HKG								21	HIDES,SKINS,FURSKINS,RAW	1	No Quantity							13680			0
S3	2000	2000	2000	2	0	2	Export	218	Ecuador	ECU	372	Ireland	IRL								21	HIDES,SKINS,FURSKINS,RAW	1	No Quantity							48047			0
S3	2000	2000	2000	2	0	2	Export	218	Ecuador	ECU	381	Italy	ITA								21	HIDES,SKINS,FURSKINS,RAW	1	No Quantity							11400			0
S3	2000	2000	2000	2	0	2	Export	218	Ecuador	ECU	842	USA	USA								21	HIDES,SKINS,FURSKINS,RAW	1	No Quantity							8080			0
S3	2000	2000	2000	2	0	2	Export	222	El Salvador	SLV	0	World	WLD								21	HIDES,SKINS,FURSKINS,RAW	1	No Quantity							86093			0
S3	2000	2000	2000	2	0	2	Export	222	El Salvador	SLV	484	Mexico	MEX								21	HIDES,SKINS,FURSKINS,RAW	1	No Quantity							86093			0
S3	2000	2000	2000	2	0	2	Export	218	Ecuador	ECU	0	World	WLD								22	OIL SEED,OLEAGINUS FRUIT	1	No Quantity							7107036			0
S3	2000	2000	2000	2	0	2	Export	218	Ecuador	ECU	32	Argentina	ARG								22	OIL SEED,OLEAGINUS FRUIT	1	No Quantity							1055			0
S3	2000	2000	2000	2	0	2	Export	218	Ecuador	ECU	124	Canada	CAN								22	OIL SEED,OLEAGINUS FRUIT	1	No Quantity							39			0
S3	2000	2000	2000	2	0	2	Export	218	Ecuador	ECU	132	Cabo Verde	CPV								22	OIL SEED,OLEAGINUS FRUIT	1	No Quantity							46205			0
S3	2000	2000	2000	2	0	2	Export	218	Ecuador	ECU	170	Colombia	COL								22	OIL SEED,OLEAGINUS FRUIT	1	No Quantity							7054196			0
S3	2000	2000	2000	2	0	2	Export	218	Ecuador	ECU	381	Italy	ITA								22	OIL SEED,OLEAGINUS FRUIT	1	No Quantity							2638			0
S3	2000	2000	2000	2	0	2	Export	218	Ecuador	ECU	591	Panama	PAN								22	OIL SEED,OLEAGINUS FRUIT	1	No Quantity							1825			0
S3	2000	2000	2000	2	0	2	Export	218	Ecuador	ECU	724	Spain	ESP								22	OIL SEED,OLEAGINUS FRUIT	1	No Quantity							220			0
S3	2000	2000	2000	2	0	2	Export	218	Ecuador	ECU	826	United Kingdom	GBR								22	OIL SEED,OLEAGINUS FRUIT	1	No Quantity							165			0
S3	2000	2000	2000	2	0	2	Export	218	Ecuador	ECU	842	USA	USA								22	OIL SEED,OLEAGINUS FRUIT	1	No Quantity							693			0
S3	2000	2000	2000	2	0	2	Export	222	El Salvador	SLV	0	World	WLD								22	OIL SEED,OLEAGINUS FRUIT	1	No Quantity							3749156			0
S3	2000	2000	2000	2	0	2	Export	222	El Salvador	SLV	124	Canada	CAN								22	OIL SEED,OLEAGINUS FRUIT	1	No Quantity							27512			0
S3	2000	2000	2000	2	0	2	Export	222	El Salvador	SLV	188	Costa Rica	CRI								22	OIL SEED,OLEAGINUS FRUIT	1	No Quantity							56700			0
S3	2000	2000	2000	2	0	2	Export	222	El Salvador	SLV	234	Faeroe Isds	FRO								22	OIL SEED,OLEAGINUS FRUIT	1	No Quantity							23460			0
S3	2000	2000	2000	2	0	2	Export	222	El Salvador	SLV	251	France	FRA								22	OIL SEED,OLEAGINUS FRUIT	1	No Quantity							17673			0
S3	2000	2000	2000	2	0	2	Export	222	El Salvador	SLV	276	Germany	DEU								22	OIL SEED,OLEAGINUS FRUIT	1	No Quantity							121807			0
S3	2000	2000	2000	2	0	2	Export	222	El Salvador	SLV	320	Guatemala	GTM								22	OIL SEED,OLEAGINUS FRUIT	1	No Quantity							142155			0
S3	2000	2000	2000	2	0	2	Export	222	El Salvador	SLV	340	Honduras	HND								22	OIL SEED,OLEAGINUS FRUIT	1	No Quantity							65695			0
S3	2000	2000	2000	2	0	2	Export	222	El Salvador	SLV	392	Japan	JPN								22	OIL SEED,OLEAGINUS FRUIT	1	No Quantity							46780			0
S3	2000	2000	2000	2	0	2	Export	222	El Salvador	SLV	528	Netherlands	NLD								22	OIL SEED,OLEAGINUS FRUIT	1	No Quantity							287424			0
S3	2000	2000	2000	2	0	2	Export	222	El Salvador	SLV	558	Nicaragua	NIC								22	OIL SEED,OLEAGINUS FRUIT	1	No Quantity							56788			0
S3	2000	2000	2000	2	0	2	Export	222	El Salvador	SLV	752	Sweden	SWE								22	OIL SEED,OLEAGINUS FRUIT	1	No Quantity							103600			0
S3	2000	2000	2000	2	0	2	Export	222	El Salvador	SLV	842	USA	USA								22	OIL SEED,OLEAGINUS FRUIT	1	No Quantity							2799562			0
S3	2000	2000	2000	2	0	2	Export	218	Ecuador	ECU	0	World	WLD								23	CRUDE RUBBER	1	No Quantity							153938			0
S3	2000	2000	2000	2	0	2	Export	218	Ecuador	ECU	170	Colombia	COL								23	CRUDE RUBBER	1	No Quantity							33660			0
S3	2000	2000	2000	2	0	2	Export	218	Ecuador	ECU	604	Peru	PER								23	CRUDE RUBBER	1	No Quantity							120278			0
S3	2000	2000	2000	2	0	2	Export	222	El Salvador	SLV	0	World	WLD								23	CRUDE RUBBER	1	No Quantity							44127			0
S3	2000	2000	2000	2	0	2	Export	222	El Salvador	SLV	320	Guatemala	GTM								23	CRUDE RUBBER	1	No Quantity							15195			0
S3	2000	2000	2000	2	0	2	Export	222	El Salvador	SLV	340	Honduras	HND								23	CRUDE RUBBER	1	No Quantity							20032			0
S3	2000	2000	2000	2	0	2	Export	222	El Salvador	SLV	558	Nicaragua	NIC								23	CRUDE RUBBER	1	No Quantity							8900			0
S3	2000	2000	2000	2	0	2	Export	218	Ecuador	ECU	0	World	WLD								24	CORK AND WOOD	1	No Quantity							21836560			0
S3	2000	2000	2000	2	0	2	Export	218	Ecuador	ECU	32	Argentina	ARG								24	CORK AND WOOD	1	No Quantity							97352			0
S3	2000	2000	2000	2	0	2	Export	218	Ecuador	ECU	36	Australia	AUS								24	CORK AND WOOD	1	No Quantity							109921			0
S3	2000	2000	2000	2	0	2	Export	218	Ecuador	ECU	44	Bahamas	BHS								24	CORK AND WOOD	1	No Quantity							4572			0
S3	2000	2000	2000	2	0	2	Export	218	Ecuador	ECU	68	Bolivia (Plurinational State of)	BOL								24	CORK AND WOOD	1	No Quantity							8400			0
S3	2000	2000	2000	2	0	2	Export	218	Ecuador	ECU	76	Brazil	BRA								24	CORK AND WOOD	1	No Quantity							12493			0
S3	2000	2000	2000	2	0	2	Export	218	Ecuador	ECU	124	Canada	CAN								24	CORK AND WOOD	1	No Quantity							280812			0
S3	2000	2000	2000	2	0	2	Export	218	Ecuador	ECU	152	Chile	CHL								24	CORK AND WOOD	1	No Quantity							105987			0
S3	2000	2000	2000	2	0	2	Export	218	Ecuador	ECU	156	China	CHN								24	CORK AND WOOD	1	No Quantity							116667			0
S3	2000	2000	2000	2	0	2	Export	218	Ecuador	ECU	170	Colombia	COL								24	CORK AND WOOD	1	No Quantity							82783			0
S3	2000	2000	2000	2	0	2	Export	218	Ecuador	ECU	188	Costa Rica	CRI								24	CORK AND WOOD	1	No Quantity							116787			0
S3	2000	2000	2000	2	0	2	Export	218	Ecuador	ECU	192	Cuba	CUB								24	CORK AND WOOD	1	No Quantity							243240			0
S3	2000	2000	2000	2	0	2	Export	218	Ecuador	ECU	208	Denmark	DNK								24	CORK AND WOOD	1	No Quantity							67069			0
S3	2000	2000	2000	2	0	2	Export	218	Ecuador	ECU	214	Dominican Rep.	DOM								24	CORK AND WOOD	1	No Quantity							49240			0
S3	2000	2000	2000	2	0	2	Export	218	Ecuador	ECU	246	Finland	FIN								24	CORK AND WOOD	1	No Quantity							117522			0
S3	2000	2000	2000	2	0	2	Export	218	Ecuador	ECU	251	France	FRA								24	CORK AND WOOD	1	No Quantity							369437			0
S3	2000	2000	2000	2	0	2	Export	218	Ecuador	ECU	276	Germany	DEU								24	CORK AND WOOD	1	No Quantity							327248			0
S3	2000	2000	2000	2	0	2	Export	218	Ecuador	ECU	340	Honduras	HND								24	CORK AND WOOD	1	No Quantity							9355			0
S3	2000	2000	2000	2	0	2	Export	218	Ecuador	ECU	344	China, Hong Kong SAR	HKG								24	CORK AND WOOD	1	No Quantity							76574			0
S3	2000	2000	2000	2	0	2	Export	218	Ecuador	ECU	348	Hungary	HUN								24	CORK AND WOOD	1	No Quantity							9310			0
S3	2000	2000	2000	2	0	2	Export	218	Ecuador	ECU	376	Israel	ISR								24	CORK AND WOOD	1	No Quantity							3150			0
S3	2000	2000	2000	2	0	2	Export	218	Ecuador	ECU	381	Italy	ITA								24	CORK AND WOOD	1	No Quantity							239620			0
S3	2000	2000	2000	2	0	2	Export	218	Ecuador	ECU	392	Japan	JPN								24	CORK AND WOOD	1	No Quantity							179116			0
S3	2000	2000	2000	2	0	2	Export	218	Ecuador	ECU	408	Dem. People's Rep. of Korea	PRK								24	CORK AND WOOD	1	No Quantity							3619			0
S3	2000	2000	2000	2	0	2	Export	218	Ecuador	ECU	410	Rep. of Korea	KOR								24	CORK AND WOOD	1	No Quantity							99379			0
S3	2000	2000	2000	2	0	2	Export	218	Ecuador	ECU	484	Mexico	MEX								24	CORK AND WOOD	1	No Quantity							34009			0
S3	2000	2000	2000	2	0	2	Export	218	Ecuador	ECU	490	Other Asia, nes									24	CORK AND WOOD	1	No Quantity							149927			0
S3	2000	2000	2000	2	0	2	Export	218	Ecuador	ECU	528	Netherlands	NLD								24	CORK AND WOOD	1	No Quantity							4470			0
S3	2000	2000	2000	2	0	2	Export	218	Ecuador	ECU	554	New Zealand	NZL								24	CORK AND WOOD	1	No Quantity							9465			0
S3	2000	2000	2000	2	0	2	Export	218	Ecuador	ECU	591	Panama	PAN								24	CORK AND WOOD	1	No Quantity							287			0
S3	2000	2000	2000	2	0	2	Export	218	Ecuador	ECU	604	Peru	PER								24	CORK AND WOOD	1	No Quantity							20009			0
S3	2000	2000	2000	2	0	2	Export	218	Ecuador	ECU	616	Poland	POL								24	CORK AND WOOD	1	No Quantity							16609			0
S3	2000	2000	2000	2	0	2	Export	218	Ecuador	ECU	620	Portugal	PRT								24	CORK AND WOOD	1	No Quantity							29935			0
S3	2000	2000	2000	2	0	2	Export	218	Ecuador	ECU	699	India	IND								24	CORK AND WOOD	1	No Quantity							1757364			0
S3	2000	2000	2000	2	0	2	Export	218	Ecuador	ECU	702	Singapore	SGP								24	CORK AND WOOD	1	No Quantity							14024			0
S3	2000	2000	2000	2	0	2	Export	218	Ecuador	ECU	724	Spain	ESP								24	CORK AND WOOD	1	No Quantity							213803			0
S3	2000	2000	2000	2	0	2	Export	218	Ecuador	ECU	752	Sweden	SWE								24	CORK AND WOOD	1	No Quantity							1338			0
S3	2000	2000	2000	2	0	2	Export	218	Ecuador	ECU	764	Thailand	THA								24	CORK AND WOOD	1	No Quantity							101278			0
S3	2000	2000	2000	2	0	2	Export	218	Ecuador	ECU	784	United Arab Emirates	ARE								24	CORK AND WOOD	1	No Quantity							55132			0
S3	2000	2000	2000	2	0	2	Export	218	Ecuador	ECU	826	United Kingdom	GBR								24	CORK AND WOOD	1	No Quantity							71712			0
S3	2000	2000	2000	2	0	2	Export	218	Ecuador	ECU	842	USA	USA								24	CORK AND WOOD	1	No Quantity							13719959			0
S3	2000	2000	2000	2	0	2	Export	218	Ecuador	ECU	862	Venezuela	VEN								24	CORK AND WOOD	1	No Quantity							11550			0
S3	2000	2000	2000	2	0	2	Export	218	Ecuador	ECU	899	Areas, nes									24	CORK AND WOOD	1	No Quantity							2896036			0
S3	2000	2000	2000	2	0	2	Export	222	El Salvador	SLV	0	World	WLD								24	CORK AND WOOD	1	No Quantity							88758			0
S3	2000	2000	2000	2	0	2	Export	222	El Salvador	SLV	36	Australia	AUS								24	CORK AND WOOD	1	No Quantity							44			0
S3	2000	2000	2000	2	0	2	Export	222	El Salvador	SLV	188	Costa Rica	CRI								24	CORK AND WOOD	1	No Quantity							2640			0
S3	2000	2000	2000	2	0	2	Export	222	El Salvador	SLV	320	Guatemala	GTM								24	CORK AND WOOD	1	No Quantity							12675			0
S3	2000	2000	2000	2	0	2	Export	222	El Salvador	SLV	340	Honduras	HND								24	CORK AND WOOD	1	No Quantity							8083			0
S3	2000	2000	2000	2	0	2	Export	222	El Salvador	SLV	699	India	IND								24	CORK AND WOOD	1	No Quantity							24336			0
S3	2000	2000	2000	2	0	2	Export	222	El Salvador	SLV	842	USA	USA								24	CORK AND WOOD	1	No Quantity							40980			0
S3	2000	2000	2000	2	0	2	Export	218	Ecuador	ECU	0	World	WLD								25	PULP AND WASTE PAPER	1	No Quantity							111627			0
S3	2000	2000	2000	2	0	2	Export	218	Ecuador	ECU	170	Colombia	COL								25	PULP AND WASTE PAPER	1	No Quantity							111627			0
S3	2000	2000	2000	2	0	2	Export	222	El Salvador	SLV	0	World	WLD								25	PULP AND WASTE PAPER	1	No Quantity							370761			0
S3	2000	2000	2000	2	0	2	Export	222	El Salvador	SLV	188	Costa Rica	CRI								25	PULP AND WASTE PAPER	1	No Quantity							27274			0
S3	2000	2000	2000	2	0	2	Export	222	El Salvador	SLV	320	Guatemala	GTM								25	PULP AND WASTE PAPER	1	No Quantity							248836			0
S3	2000	2000	2000	2	0	2	Export	222	El Salvador	SLV	340	Honduras	HND								25	PULP AND WASTE PAPER	1	No Quantity							44211			0
S3	2000	2000	2000	2	0	2	Export	222	El Salvador	SLV	558	Nicaragua	NIC								25	PULP AND WASTE PAPER	1	No Quantity							23224			0
S3	2000	2000	2000	2	0	2	Export	222	El Salvador	SLV	842	USA	USA								25	PULP AND WASTE PAPER	1	No Quantity							25053			0
S3	2000	2000	2000	2	0	2	Export	222	El Salvador	SLV	862	Venezuela	VEN								25	PULP AND WASTE PAPER	1	No Quantity							2163			0
S3	2000	2000	2000	2	0	2	Export	218	Ecuador	ECU	0	World	WLD								26	TEXTILE FIBRES	1	No Quantity							8429090			0
S3	2000	2000	2000	2	0	2	Export	218	Ecuador	ECU	68	Bolivia (Plurinational State of)	BOL								26	TEXTILE FIBRES	1	No Quantity							9191			0
S3	2000	2000	2000	2	0	2	Export	218	Ecuador	ECU	152	Chile	CHL								26	TEXTILE FIBRES	1	No Quantity							13			0
S3	2000	2000	2000	2	0	2	Export	218	Ecuador	ECU	170	Colombia	COL								26	TEXTILE FIBRES	1	No Quantity							257997			0
S3	2000	2000	2000	2	0	2	Export	218	Ecuador	ECU	300	Greece	GRC								26	TEXTILE FIBRES	1	No Quantity							208			0
S3	2000	2000	2000	2	0	2	Export	218	Ecuador	ECU	360	Indonesia	IDN								26	TEXTILE FIBRES	1	No Quantity							17820			0
S3	2000	2000	2000	2	0	2	Export	218	Ecuador	ECU	381	Italy	ITA								26	TEXTILE FIBRES	1	No Quantity							30			0
S3	2000	2000	2000	2	0	2	Export	218	Ecuador	ECU	392	Japan	JPN								26	TEXTILE FIBRES	1	No Quantity							868804			0
S3	2000	2000	2000	2	0	2	Export	218	Ecuador	ECU	591	Panama	PAN								26	TEXTILE FIBRES	1	No Quantity							7202			0
S3	2000	2000	2000	2	0	2	Export	218	Ecuador	ECU	604	Peru	PER								26	TEXTILE FIBRES	1	No Quantity							12181			0
S3	2000	2000	2000	2	0	2	Export	218	Ecuador	ECU	608	Philippines	PHL								26	TEXTILE FIBRES	1	No Quantity							224071			0
S3	2000	2000	2000	2	0	2	Export	218	Ecuador	ECU	710	South Africa	ZAF								26	TEXTILE FIBRES	1	No Quantity							72765			0
S3	2000	2000	2000	2	0	2	Export	218	Ecuador	ECU	724	Spain	ESP								26	TEXTILE FIBRES	1	No Quantity							1091022			0
S3	2000	2000	2000	2	0	2	Export	218	Ecuador	ECU	826	United Kingdom	GBR								26	TEXTILE FIBRES	1	No Quantity							4249805			0
S3	2000	2000	2000	2	0	2	Export	218	Ecuador	ECU	842	USA	USA								26	TEXTILE FIBRES	1	No Quantity							1617981			0
S3	2000	2000	2000	2	0	2	Export	222	El Salvador	SLV	0	World	WLD								26	TEXTILE FIBRES	1	No Quantity							1762932			0
S3	2000	2000	2000	2	0	2	Export	222	El Salvador	SLV	124	Canada	CAN								26	TEXTILE FIBRES	1	No Quantity							6905			0
S3	2000	2000	2000	2	0	2	Export	222	El Salvador	SLV	188	Costa Rica	CRI								26	TEXTILE FIBRES	1	No Quantity							134990			0
S3	2000	2000	2000	2	0	2	Export	222	El Salvador	SLV	192	Cuba	CUB								26	TEXTILE FIBRES	1	No Quantity							78020			0
S3	2000	2000	2000	2	0	2	Export	222	El Salvador	SLV	276	Germany	DEU								26	TEXTILE FIBRES	1	No Quantity							151425			0
S3	2000	2000	2000	2	0	2	Export	222	El Salvador	SLV	320	Guatemala	GTM								26	TEXTILE FIBRES	1	No Quantity							259167			0
S3	2000	2000	2000	2	0	2	Export	222	El Salvador	SLV	340	Honduras	HND								26	TEXTILE FIBRES	1	No Quantity							523870			0
S3	2000	2000	2000	2	0	2	Export	222	El Salvador	SLV	392	Japan	JPN								26	TEXTILE FIBRES	1	No Quantity							7710			0
S3	2000	2000	2000	2	0	2	Export	222	El Salvador	SLV	558	Nicaragua	NIC								26	TEXTILE FIBRES	1	No Quantity							340633			0
S3	2000	2000	2000	2	0	2	Export	222	El Salvador	SLV	724	Spain	ESP								26	TEXTILE FIBRES	1	No Quantity							220210			0
S3	2000	2000	2000	2	0	2	Export	222	El Salvador	SLV	842	USA	USA								26	TEXTILE FIBRES	1	No Quantity							40002			0
S3	2000	2000	2000	2	0	2	Export	218	Ecuador	ECU	0	World	WLD								27	CRUDE FERTILIZER,MINERAL	1	No Quantity							590580			0
S3	2000	2000	2000	2	0	2	Export	218	Ecuador	ECU	52	Barbados	BRB								27	CRUDE FERTILIZER,MINERAL	1	No Quantity							136			0
S3	2000	2000	2000	2	0	2	Export	218	Ecuador	ECU	124	Canada	CAN								27	CRUDE FERTILIZER,MINERAL	1	No Quantity							8420			0
S3	2000	2000	2000	2	0	2	Export	218	Ecuador	ECU	152	Chile	CHL								27	CRUDE FERTILIZER,MINERAL	1	No Quantity							1350			0
S3	2000	2000	2000	2	0	2	Export	218	Ecuador	ECU	170	Colombia	COL								27	CRUDE FERTILIZER,MINERAL	1	No Quantity							366708			0
S3	2000	2000	2000	2	0	2	Export	218	Ecuador	ECU	214	Dominican Rep.	DOM								27	CRUDE FERTILIZER,MINERAL	1	No Quantity							51430			0
S3	2000	2000	2000	2	0	2	Export	218	Ecuador	ECU	276	Germany	DEU								27	CRUDE FERTILIZER,MINERAL	1	No Quantity							792			0
S3	2000	2000	2000	2	0	2	Export	218	Ecuador	ECU	408	Dem. People's Rep. of Korea	PRK								27	CRUDE FERTILIZER,MINERAL	1	No Quantity							36900			0
S3	2000	2000	2000	2	0	2	Export	218	Ecuador	ECU	410	Rep. of Korea	KOR								27	CRUDE FERTILIZER,MINERAL	1	No Quantity							50610			0
S3	2000	2000	2000	2	0	2	Export	218	Ecuador	ECU	591	Panama	PAN								27	CRUDE FERTILIZER,MINERAL	1	No Quantity							1852			0
S3	2000	2000	2000	2	0	2	Export	218	Ecuador	ECU	604	Peru	PER								27	CRUDE FERTILIZER,MINERAL	1	No Quantity							2636			0
S3	2000	2000	2000	2	0	2	Export	218	Ecuador	ECU	724	Spain	ESP								27	CRUDE FERTILIZER,MINERAL	1	No Quantity							4435			0
S3	2000	2000	2000	2	0	2	Export	218	Ecuador	ECU	842	USA	USA								27	CRUDE FERTILIZER,MINERAL	1	No Quantity							50394			0
S3	2000	2000	2000	2	0	2	Export	218	Ecuador	ECU	862	Venezuela	VEN								27	CRUDE FERTILIZER,MINERAL	1	No Quantity							14917			0
S3	2000	2000	2000	2	0	2	Export	222	El Salvador	SLV	0	World	WLD								27	CRUDE FERTILIZER,MINERAL	1	No Quantity							914530			0
S3	2000	2000	2000	2	0	2	Export	222	El Salvador	SLV	84	Belize	BLZ								27	CRUDE FERTILIZER,MINERAL	1	No Quantity							34980			0
S3	2000	2000	2000	2	0	2	Export	222	El Salvador	SLV	188	Costa Rica	CRI								27	CRUDE FERTILIZER,MINERAL	1	No Quantity							24131			0
S3	2000	2000	2000	2	0	2	Export	222	El Salvador	SLV	320	Guatemala	GTM								27	CRUDE FERTILIZER,MINERAL	1	No Quantity							286915			0
S3	2000	2000	2000	2	0	2	Export	222	El Salvador	SLV	340	Honduras	HND								27	CRUDE FERTILIZER,MINERAL	1	No Quantity							83221			0
S3	2000	2000	2000	2	0	2	Export	222	El Salvador	SLV	490	Other Asia, nes									27	CRUDE FERTILIZER,MINERAL	1	No Quantity							15634			0
S3	2000	2000	2000	2	0	2	Export	222	El Salvador	SLV	558	Nicaragua	NIC								27	CRUDE FERTILIZER,MINERAL	1	No Quantity							41326			0
S3	2000	2000	2000	2	0	2	Export	222	El Salvador	SLV	591	Panama	PAN								27	CRUDE FERTILIZER,MINERAL	1	No Quantity							42710			0
S3	2000	2000	2000	2	0	2	Export	222	El Salvador	SLV	724	Spain	ESP								27	CRUDE FERTILIZER,MINERAL	1	No Quantity							8			0
S3	2000	2000	2000	2	0	2	Export	222	El Salvador	SLV	842	USA	USA								27	CRUDE FERTILIZER,MINERAL	1	No Quantity							385605			0
S3	2000	2000	2000	2	0	2	Export	218	Ecuador	ECU	0	World	WLD								28	METALLIFEROUS ORE,SCRAP	1	No Quantity							1137418			0
S3	2000	2000	2000	2	0	2	Export	218	Ecuador	ECU	156	China	CHN								28	METALLIFEROUS ORE,SCRAP	1	No Quantity							115727			0
S3	2000	2000	2000	2	0	2	Export	218	Ecuador	ECU	170	Colombia	COL								28	METALLIFEROUS ORE,SCRAP	1	No Quantity							376874			0
S3	2000	2000	2000	2	0	2	Export	218	Ecuador	ECU	392	Japan	JPN								28	METALLIFEROUS ORE,SCRAP	1	No Quantity							2158			0
S3	2000	2000	2000	2	0	2	Export	218	Ecuador	ECU	408	Dem. People's Rep. of Korea	PRK								28	METALLIFEROUS ORE,SCRAP	1	No Quantity							75666			0
S3	2000	2000	2000	2	0	2	Export	218	Ecuador	ECU	410	Rep. of Korea	KOR								28	METALLIFEROUS ORE,SCRAP	1	No Quantity							24167			0
S3	2000	2000	2000	2	0	2	Export	218	Ecuador	ECU	484	Mexico	MEX								28	METALLIFEROUS ORE,SCRAP	1	No Quantity							51291			0
S3	2000	2000	2000	2	0	2	Export	218	Ecuador	ECU	490	Other Asia, nes									28	METALLIFEROUS ORE,SCRAP	1	No Quantity							54712			0
S3	2000	2000	2000	2	0	2	Export	218	Ecuador	ECU	591	Panama	PAN								28	METALLIFEROUS ORE,SCRAP	1	No Quantity							3820			0
S3	2000	2000	2000	2	0	2	Export	218	Ecuador	ECU	604	Peru	PER								28	METALLIFEROUS ORE,SCRAP	1	No Quantity							73384			0
S3	2000	2000	2000	2	0	2	Export	218	Ecuador	ECU	724	Spain	ESP								28	METALLIFEROUS ORE,SCRAP	1	No Quantity							1855			0
S3	2000	2000	2000	2	0	2	Export	218	Ecuador	ECU	842	USA	USA								28	METALLIFEROUS ORE,SCRAP	1	No Quantity							357764			0
S3	2000	2000	2000	2	0	2	Export	222	El Salvador	SLV	0	World	WLD								28	METALLIFEROUS ORE,SCRAP	1	No Quantity							3404670			0
S3	2000	2000	2000	2	0	2	Export	222	El Salvador	SLV	320	Guatemala	GTM								28	METALLIFEROUS ORE,SCRAP	1	No Quantity							1913601			0
S3	2000	2000	2000	2	0	2	Export	222	El Salvador	SLV	340	Honduras	HND								28	METALLIFEROUS ORE,SCRAP	1	No Quantity							63623			0
S3	2000	2000	2000	2	0	2	Export	222	El Salvador	SLV	490	Other Asia, nes									28	METALLIFEROUS ORE,SCRAP	1	No Quantity							181790			0
S3	2000	2000	2000	2	0	2	Export	222	El Salvador	SLV	842	USA	USA								28	METALLIFEROUS ORE,SCRAP	1	No Quantity							1245656			0
S3	2000	2000	2000	2	0	2	Export	218	Ecuador	ECU	0	World	WLD								29	CRUDE ANIMAL,VEG.MATERL.	1	No Quantity							159526453			0
S3	2000	2000	2000	2	0	2	Export	218	Ecuador	ECU	4	Afghanistan	AFG								29	CRUDE ANIMAL,VEG.MATERL.	1	No Quantity							14045			0
S3	2000	2000	2000	2	0	2	Export	218	Ecuador	ECU	8	Albania	ALB								29	CRUDE ANIMAL,VEG.MATERL.	1	No Quantity							7783			0
S3	2000	2000	2000	2	0	2	Export	218	Ecuador	ECU	20	Andorra	AND								29	CRUDE ANIMAL,VEG.MATERL.	1	No Quantity							1875			0
S3	2000	2000	2000	2	0	2	Export	218	Ecuador	ECU	31	Azerbaijan	AZE								29	CRUDE ANIMAL,VEG.MATERL.	1	No Quantity							8622			0
S3	2000	2000	2000	2	0	2	Export	218	Ecuador	ECU	32	Argentina	ARG								29	CRUDE ANIMAL,VEG.MATERL.	1	No Quantity							737384			0
S3	2000	2000	2000	2	0	2	Export	218	Ecuador	ECU	36	Australia	AUS								29	CRUDE ANIMAL,VEG.MATERL.	1	No Quantity							5068			0
S3	2000	2000	2000	2	0	2	Export	218	Ecuador	ECU	40	Austria	AUT								29	CRUDE ANIMAL,VEG.MATERL.	1	No Quantity							135657			0
S3	2000	2000	2000	2	0	2	Export	218	Ecuador	ECU	44	Bahamas	BHS								29	CRUDE ANIMAL,VEG.MATERL.	1	No Quantity							224490			0
S3	2000	2000	2000	2	0	2	Export	218	Ecuador	ECU	48	Bahrain	BHR								29	CRUDE ANIMAL,VEG.MATERL.	1	No Quantity							7508			0
S3	2000	2000	2000	2	0	2	Export	218	Ecuador	ECU	50	Bangladesh	BGD								29	CRUDE ANIMAL,VEG.MATERL.	1	No Quantity							140			0
S3	2000	2000	2000	2	0	2	Export	218	Ecuador	ECU	56	Belgium	BEL								29	CRUDE ANIMAL,VEG.MATERL.	1	No Quantity							12447			0
S3	2000	2000	2000	2	0	2	Export	218	Ecuador	ECU	64	Bhutan	BTN								29	CRUDE ANIMAL,VEG.MATERL.	1	No Quantity							558			0
S3	2000	2000	2000	2	0	2	Export	218	Ecuador	ECU	68	Bolivia (Plurinational State of)	BOL								29	CRUDE ANIMAL,VEG.MATERL.	1	No Quantity							2290			0
S3	2000	2000	2000	2	0	2	Export	218	Ecuador	ECU	76	Brazil	BRA								29	CRUDE ANIMAL,VEG.MATERL.	1	No Quantity							138576			0
S3	2000	2000	2000	2	0	2	Export	218	Ecuador	ECU	100	Bulgaria	BGR								29	CRUDE ANIMAL,VEG.MATERL.	1	No Quantity							62067			0
S3	2000	2000	2000	2	0	2	Export	218	Ecuador	ECU	112	Belarus	BLR								29	CRUDE ANIMAL,VEG.MATERL.	1	No Quantity							1000			0
S3	2000	2000	2000	2	0	2	Export	218	Ecuador	ECU	120	Cameroon	CMR								29	CRUDE ANIMAL,VEG.MATERL.	1	No Quantity							11505			0
S3	2000	2000	2000	2	0	2	Export	218	Ecuador	ECU	124	Canada	CAN								29	CRUDE ANIMAL,VEG.MATERL.	1	No Quantity							5183320			0
S3	2000	2000	2000	2	0	2	Export	218	Ecuador	ECU	132	Cabo Verde	CPV								29	CRUDE ANIMAL,VEG.MATERL.	1	No Quantity							13634			0
S3	2000	2000	2000	2	0	2	Export	218	Ecuador	ECU	136	Cayman Isds	CYM								29	CRUDE ANIMAL,VEG.MATERL.	1	No Quantity							2504			0
S3	2000	2000	2000	2	0	2	Export	218	Ecuador	ECU	152	Chile	CHL								29	CRUDE ANIMAL,VEG.MATERL.	1	No Quantity							659730			0
S3	2000	2000	2000	2	0	2	Export	218	Ecuador	ECU	156	China	CHN								29	CRUDE ANIMAL,VEG.MATERL.	1	No Quantity							77219			0
S3	2000	2000	2000	2	0	2	Export	218	Ecuador	ECU	170	Colombia	COL								29	CRUDE ANIMAL,VEG.MATERL.	1	No Quantity							2858940			0
S3	2000	2000	2000	2	0	2	Export	218	Ecuador	ECU	188	Costa Rica	CRI								29	CRUDE ANIMAL,VEG.MATERL.	1	No Quantity							41686			0
S3	2000	2000	2000	2	0	2	Export	218	Ecuador	ECU	191	Croatia	HRV								29	CRUDE ANIMAL,VEG.MATERL.	1	No Quantity							33307			0
S3	2000	2000	2000	2	0	2	Export	218	Ecuador	ECU	192	Cuba	CUB								29	CRUDE ANIMAL,VEG.MATERL.	1	No Quantity							161007			0
S3	2000	2000	2000	2	0	2	Export	218	Ecuador	ECU	203	Czechia	CZE								29	CRUDE ANIMAL,VEG.MATERL.	1	No Quantity							2649			0
S3	2000	2000	2000	2	0	2	Export	218	Ecuador	ECU	214	Dominican Rep.	DOM								29	CRUDE ANIMAL,VEG.MATERL.	1	No Quantity							150165			0
S3	2000	2000	2000	2	0	2	Export	218	Ecuador	ECU	222	El Salvador	SLV								29	CRUDE ANIMAL,VEG.MATERL.	1	No Quantity							1080			0
S3	2000	2000	2000	2	0	2	Export	218	Ecuador	ECU	233	Estonia	EST								29	CRUDE ANIMAL,VEG.MATERL.	1	No Quantity							33265			0
S3	2000	2000	2000	2	0	2	Export	218	Ecuador	ECU	234	Faeroe Isds	FRO								29	CRUDE ANIMAL,VEG.MATERL.	1	No Quantity							2604			0
S3	2000	2000	2000	2	0	2	Export	218	Ecuador	ECU	246	Finland	FIN								29	CRUDE ANIMAL,VEG.MATERL.	1	No Quantity							83342			0
S3	2000	2000	2000	2	0	2	Export	218	Ecuador	ECU	251	France	FRA								29	CRUDE ANIMAL,VEG.MATERL.	1	No Quantity							1978429			0
S3	2000	2000	2000	2	0	2	Export	218	Ecuador	ECU	268	Georgia	GEO								29	CRUDE ANIMAL,VEG.MATERL.	1	No Quantity							1200			0
S3	2000	2000	2000	2	0	2	Export	218	Ecuador	ECU	276	Germany	DEU								29	CRUDE ANIMAL,VEG.MATERL.	1	No Quantity							5346266			0
S3	2000	2000	2000	2	0	2	Export	218	Ecuador	ECU	300	Greece	GRC								29	CRUDE ANIMAL,VEG.MATERL.	1	No Quantity							11686			0
S3	2000	2000	2000	2	0	2	Export	218	Ecuador	ECU	320	Guatemala	GTM								29	CRUDE ANIMAL,VEG.MATERL.	1	No Quantity							141851			0
S3	2000	2000	2000	2	0	2	Export	218	Ecuador	ECU	332	Haiti	HTI								29	CRUDE ANIMAL,VEG.MATERL.	1	No Quantity							559			0
S3	2000	2000	2000	2	0	2	Export	218	Ecuador	ECU	340	Honduras	HND								29	CRUDE ANIMAL,VEG.MATERL.	1	No Quantity							3960			0
S3	2000	2000	2000	2	0	2	Export	218	Ecuador	ECU	344	China, Hong Kong SAR	HKG								29	CRUDE ANIMAL,VEG.MATERL.	1	No Quantity							202074			0
S3	2000	2000	2000	2	0	2	Export	218	Ecuador	ECU	348	Hungary	HUN								29	CRUDE ANIMAL,VEG.MATERL.	1	No Quantity							10428			0
S3	2000	2000	2000	2	0	2	Export	218	Ecuador	ECU	381	Italy	ITA								29	CRUDE ANIMAL,VEG.MATERL.	1	No Quantity							3429999			0
S3	2000	2000	2000	2	0	2	Export	218	Ecuador	ECU	392	Japan	JPN								29	CRUDE ANIMAL,VEG.MATERL.	1	No Quantity							78459			0
S3	2000	2000	2000	2	0	2	Export	218	Ecuador	ECU	398	Kazakhstan	KAZ								29	CRUDE ANIMAL,VEG.MATERL.	1	No Quantity							77111			0
S3	2000	2000	2000	2	0	2	Export	218	Ecuador	ECU	408	Dem. People's Rep. of Korea	PRK								29	CRUDE ANIMAL,VEG.MATERL.	1	No Quantity							514			0
S3	2000	2000	2000	2	0	2	Export	218	Ecuador	ECU	410	Rep. of Korea	KOR								29	CRUDE ANIMAL,VEG.MATERL.	1	No Quantity							843			0
S3	2000	2000	2000	2	0	2	Export	218	Ecuador	ECU	414	Kuwait	KWT								29	CRUDE ANIMAL,VEG.MATERL.	1	No Quantity							35446			0
S3	2000	2000	2000	2	0	2	Export	218	Ecuador	ECU	422	Lebanon	LBN								29	CRUDE ANIMAL,VEG.MATERL.	1	No Quantity							11821			0
S3	2000	2000	2000	2	0	2	Export	218	Ecuador	ECU	428	Latvia	LVA								29	CRUDE ANIMAL,VEG.MATERL.	1	No Quantity							68886			0
S3	2000	2000	2000	2	0	2	Export	218	Ecuador	ECU	440	Lithuania	LTU								29	CRUDE ANIMAL,VEG.MATERL.	1	No Quantity							28723			0
S3	2000	2000	2000	2	0	2	Export	218	Ecuador	ECU	442	Luxembourg	LUX								29	CRUDE ANIMAL,VEG.MATERL.	1	No Quantity							12341			0
S3	2000	2000	2000	2	0	2	Export	218	Ecuador	ECU	484	Mexico	MEX								29	CRUDE ANIMAL,VEG.MATERL.	1	No Quantity							244106			0
S3	2000	2000	2000	2	0	2	Export	218	Ecuador	ECU	490	Other Asia, nes									29	CRUDE ANIMAL,VEG.MATERL.	1	No Quantity							10876			0
S3	2000	2000	2000	2	0	2	Export	218	Ecuador	ECU	512	Oman	OMN								29	CRUDE ANIMAL,VEG.MATERL.	1	No Quantity							525			0
S3	2000	2000	2000	2	0	2	Export	218	Ecuador	ECU	528	Netherlands	NLD								29	CRUDE ANIMAL,VEG.MATERL.	1	No Quantity							11870358			0
S3	2000	2000	2000	2	0	2	Export	218	Ecuador	ECU	530	Neth. Antilles	ANT								29	CRUDE ANIMAL,VEG.MATERL.	1	No Quantity							7094			0
S3	2000	2000	2000	2	0	2	Export	218	Ecuador	ECU	554	New Zealand	NZL								29	CRUDE ANIMAL,VEG.MATERL.	1	No Quantity							84			0
S3	2000	2000	2000	2	0	2	Export	218	Ecuador	ECU	558	Nicaragua	NIC								29	CRUDE ANIMAL,VEG.MATERL.	1	No Quantity							1212			0
S3	2000	2000	2000	2	0	2	Export	218	Ecuador	ECU	579	Norway	NOR								29	CRUDE ANIMAL,VEG.MATERL.	1	No Quantity							30			0
S3	2000	2000	2000	2	0	2	Export	218	Ecuador	ECU	591	Panama	PAN								29	CRUDE ANIMAL,VEG.MATERL.	1	No Quantity							364602			0
S3	2000	2000	2000	2	0	2	Export	218	Ecuador	ECU	600	Paraguay	PRY								29	CRUDE ANIMAL,VEG.MATERL.	1	No Quantity							29391			0
S3	2000	2000	2000	2	0	2	Export	218	Ecuador	ECU	604	Peru	PER								29	CRUDE ANIMAL,VEG.MATERL.	1	No Quantity							240780			0
S3	2000	2000	2000	2	0	2	Export	218	Ecuador	ECU	608	Philippines	PHL								29	CRUDE ANIMAL,VEG.MATERL.	1	No Quantity							15909			0
S3	2000	2000	2000	2	0	2	Export	218	Ecuador	ECU	616	Poland	POL								29	CRUDE ANIMAL,VEG.MATERL.	1	No Quantity							3813			0
S3	2000	2000	2000	2	0	2	Export	218	Ecuador	ECU	620	Portugal	PRT								29	CRUDE ANIMAL,VEG.MATERL.	1	No Quantity							114469			0
S3	2000	2000	2000	2	0	2	Export	218	Ecuador	ECU	634	Qatar	QAT								29	CRUDE ANIMAL,VEG.MATERL.	1	No Quantity							1549			0
S3	2000	2000	2000	2	0	2	Export	218	Ecuador	ECU	642	Romania	ROU								29	CRUDE ANIMAL,VEG.MATERL.	1	No Quantity							950			0
S3	2000	2000	2000	2	0	2	Export	218	Ecuador	ECU	643	Russian Federation	RUS								29	CRUDE ANIMAL,VEG.MATERL.	1	No Quantity							6289995			0
S3	2000	2000	2000	2	0	2	Export	218	Ecuador	ECU	646	Rwanda	RWA								29	CRUDE ANIMAL,VEG.MATERL.	1	No Quantity							13528			0
S3	2000	2000	2000	2	0	2	Export	218	Ecuador	ECU	682	Saudi Arabia	SAU								29	CRUDE ANIMAL,VEG.MATERL.	1	No Quantity							33450			0
S3	2000	2000	2000	2	0	2	Export	218	Ecuador	ECU	702	Singapore	SGP								29	CRUDE ANIMAL,VEG.MATERL.	1	No Quantity							2447			0
S3	2000	2000	2000	2	0	2	Export	218	Ecuador	ECU	710	South Africa	ZAF								29	CRUDE ANIMAL,VEG.MATERL.	1	No Quantity							945			0
S3	2000	2000	2000	2	0	2	Export	218	Ecuador	ECU	724	Spain	ESP								29	CRUDE ANIMAL,VEG.MATERL.	1	No Quantity							1191575			0
S3	2000	2000	2000	2	0	2	Export	218	Ecuador	ECU	748	Swaziland	SWZ								29	CRUDE ANIMAL,VEG.MATERL.	1	No Quantity							182			0
S3	2000	2000	2000	2	0	2	Export	218	Ecuador	ECU	752	Sweden	SWE								29	CRUDE ANIMAL,VEG.MATERL.	1	No Quantity							27539			0
S3	2000	2000	2000	2	0	2	Export	218	Ecuador	ECU	757	Switzerland	CHE								29	CRUDE ANIMAL,VEG.MATERL.	1	No Quantity							2084330			0
S3	2000	2000	2000	2	0	2	Export	218	Ecuador	ECU	784	United Arab Emirates	ARE								29	CRUDE ANIMAL,VEG.MATERL.	1	No Quantity							135613			0
S3	2000	2000	2000	2	0	2	Export	218	Ecuador	ECU	792	Turkey	TUR								29	CRUDE ANIMAL,VEG.MATERL.	1	No Quantity							100			0
S3	2000	2000	2000	2	0	2	Export	218	Ecuador	ECU	800	Uganda	UGA								29	CRUDE ANIMAL,VEG.MATERL.	1	No Quantity							260			0
S3	2000	2000	2000	2	0	2	Export	218	Ecuador	ECU	804	Ukraine	UKR								29	CRUDE ANIMAL,VEG.MATERL.	1	No Quantity							573528			0
S3	2000	2000	2000	2	0	2	Export	218	Ecuador	ECU	826	United Kingdom	GBR								29	CRUDE ANIMAL,VEG.MATERL.	1	No Quantity							560061			0
S3	2000	2000	2000	2	0	2	Export	218	Ecuador	ECU	842	USA	USA								29	CRUDE ANIMAL,VEG.MATERL.	1	No Quantity							112704529			0
S3	2000	2000	2000	2	0	2	Export	218	Ecuador	ECU	858	Uruguay	URY								29	CRUDE ANIMAL,VEG.MATERL.	1	No Quantity							325926			0
S3	2000	2000	2000	2	0	2	Export	218	Ecuador	ECU	862	Venezuela	VEN								29	CRUDE ANIMAL,VEG.MATERL.	1	No Quantity							530646			0
S3	2000	2000	2000	2	0	2	Export	218	Ecuador	ECU	891	Serbia and Montenegro	SCG								29	CRUDE ANIMAL,VEG.MATERL.	1	No Quantity							1200			0
S3	2000	2000	2000	2	0	2	Export	218	Ecuador	ECU	899	Areas, nes									29	CRUDE ANIMAL,VEG.MATERL.	1	No Quantity							28788			0
S3	2000	2000	2000	2	0	2	Export	222	El Salvador	SLV	0	World	WLD								29	CRUDE ANIMAL,VEG.MATERL.	1	No Quantity							3518753			0
S3	2000	2000	2000	2	0	2	Export	222	El Salvador	SLV	76	Brazil	BRA								29	CRUDE ANIMAL,VEG.MATERL.	1	No Quantity							4500			0
S3	2000	2000	2000	2	0	2	Export	222	El Salvador	SLV	124	Canada	CAN								29	CRUDE ANIMAL,VEG.MATERL.	1	No Quantity							142542			0
S3	2000	2000	2000	2	0	2	Export	222	El Salvador	SLV	170	Colombia	COL								29	CRUDE ANIMAL,VEG.MATERL.	1	No Quantity							524			0
S3	2000	2000	2000	2	0	2	Export	222	El Salvador	SLV	188	Costa Rica	CRI								29	CRUDE ANIMAL,VEG.MATERL.	1	No Quantity							13469			0
S3	2000	2000	2000	2	0	2	Export	222	El Salvador	SLV	208	Denmark	DNK								29	CRUDE ANIMAL,VEG.MATERL.	1	No Quantity							15724			0
S3	2000	2000	2000	2	0	2	Export	222	El Salvador	SLV	218	Ecuador	ECU								29	CRUDE ANIMAL,VEG.MATERL.	1	No Quantity							11			0
S3	2000	2000	2000	2	0	2	Export	222	El Salvador	SLV	251	France	FRA								29	CRUDE ANIMAL,VEG.MATERL.	1	No Quantity							119748			0
S3	2000	2000	2000	2	0	2	Export	222	El Salvador	SLV	276	Germany	DEU								29	CRUDE ANIMAL,VEG.MATERL.	1	No Quantity							904427			0
S3	2000	2000	2000	2	0	2	Export	222	El Salvador	SLV	320	Guatemala	GTM								29	CRUDE ANIMAL,VEG.MATERL.	1	No Quantity							108880			0
S3	2000	2000	2000	2	0	2	Export	222	El Salvador	SLV	328	Guyana	GUY								29	CRUDE ANIMAL,VEG.MATERL.	1	No Quantity							13200			0
S3	2000	2000	2000	2	0	2	Export	222	El Salvador	SLV	340	Honduras	HND								29	CRUDE ANIMAL,VEG.MATERL.	1	No Quantity							28939			0
S3	2000	2000	2000	2	0	2	Export	222	El Salvador	SLV	344	China, Hong Kong SAR	HKG								29	CRUDE ANIMAL,VEG.MATERL.	1	No Quantity							80000			0
S3	2000	2000	2000	2	0	2	Export	222	El Salvador	SLV	392	Japan	JPN								29	CRUDE ANIMAL,VEG.MATERL.	1	No Quantity							42948			0
S3	2000	2000	2000	2	0	2	Export	222	El Salvador	SLV	466	Mali	MLI								29	CRUDE ANIMAL,VEG.MATERL.	1	No Quantity							46640			0
S3	2000	2000	2000	2	0	2	Export	222	El Salvador	SLV	490	Other Asia, nes									29	CRUDE ANIMAL,VEG.MATERL.	1	No Quantity							1200			0
S3	2000	2000	2000	2	0	2	Export	222	El Salvador	SLV	528	Netherlands	NLD								29	CRUDE ANIMAL,VEG.MATERL.	1	No Quantity							437023			0
S3	2000	2000	2000	2	0	2	Export	222	El Salvador	SLV	554	New Zealand	NZL								29	CRUDE ANIMAL,VEG.MATERL.	1	No Quantity							8160			0
S3	2000	2000	2000	2	0	2	Export	222	El Salvador	SLV	558	Nicaragua	NIC								29	CRUDE ANIMAL,VEG.MATERL.	1	No Quantity							8952			0
S3	2000	2000	2000	2	0	2	Export	222	El Salvador	SLV	591	Panama	PAN								29	CRUDE ANIMAL,VEG.MATERL.	1	No Quantity							2666			0
S3	2000	2000	2000	2	0	2	Export	222	El Salvador	SLV	724	Spain	ESP								29	CRUDE ANIMAL,VEG.MATERL.	1	No Quantity							11812			0
S3	2000	2000	2000	2	0	2	Export	222	El Salvador	SLV	752	Sweden	SWE								29	CRUDE ANIMAL,VEG.MATERL.	1	No Quantity							97658			0
S3	2000	2000	2000	2	0	2	Export	222	El Salvador	SLV	826	United Kingdom	GBR								29	CRUDE ANIMAL,VEG.MATERL.	1	No Quantity							97460			0
S3	2000	2000	2000	2	0	2	Export	222	El Salvador	SLV	842	USA	USA								29	CRUDE ANIMAL,VEG.MATERL.	1	No Quantity							1332035			0
S3	2000	2000	2000	2	0	2	Export	222	El Salvador	SLV	899	Areas, nes									29	CRUDE ANIMAL,VEG.MATERL.	1	No Quantity							235			0
S3	2000	2000	2000	2	0	2	Export	222	El Salvador	SLV	0	World	WLD								32	COAL, COKE, BRIQUETTES	1	No Quantity							5563			0
S3	2000	2000	2000	2	0	2	Export	222	El Salvador	SLV	320	Guatemala	GTM								32	COAL, COKE, BRIQUETTES	1	No Quantity							5563			0
S3	2000	2000	2000	2	0	2	Export	218	Ecuador	ECU	0	World	WLD								33	PETROLEUM,PETROL.PRODUCT	1	No Quantity							2442317406			0
S3	2000	2000	2000	2	0	2	Export	218	Ecuador	ECU	32	Argentina	ARG								33	PETROLEUM,PETROL.PRODUCT	1	No Quantity							9049478			0
S3	2000	2000	2000	2	0	2	Export	218	Ecuador	ECU	44	Bahamas	BHS								33	PETROLEUM,PETROL.PRODUCT	1	No Quantity							2924266			0
S3	2000	2000	2000	2	0	2	Export	218	Ecuador	ECU	152	Chile	CHL								33	PETROLEUM,PETROL.PRODUCT	1	No Quantity							145804269			0
S3	2000	2000	2000	2	0	2	Export	218	Ecuador	ECU	170	Colombia	COL								33	PETROLEUM,PETROL.PRODUCT	1	No Quantity							536729			0
S3	2000	2000	2000	2	0	2	Export	218	Ecuador	ECU	188	Costa Rica	CRI								33	PETROLEUM,PETROL.PRODUCT	1	No Quantity							6936488			0
S3	2000	2000	2000	2	0	2	Export	218	Ecuador	ECU	222	El Salvador	SLV								33	PETROLEUM,PETROL.PRODUCT	1	No Quantity							112330204			0
S3	2000	2000	2000	2	0	2	Export	218	Ecuador	ECU	320	Guatemala	GTM								33	PETROLEUM,PETROL.PRODUCT	1	No Quantity							12332921			0
S3	2000	2000	2000	2	0	2	Export	218	Ecuador	ECU	392	Japan	JPN								33	PETROLEUM,PETROL.PRODUCT	1	No Quantity							34793972			0
S3	2000	2000	2000	2	0	2	Export	218	Ecuador	ECU	410	Rep. of Korea	KOR								33	PETROLEUM,PETROL.PRODUCT	1	No Quantity							316326099			0
S3	2000	2000	2000	2	0	2	Export	218	Ecuador	ECU	484	Mexico	MEX								33	PETROLEUM,PETROL.PRODUCT	1	No Quantity							21619519			0
S3	2000	2000	2000	2	0	2	Export	218	Ecuador	ECU	530	Neth. Antilles	ANT								33	PETROLEUM,PETROL.PRODUCT	1	No Quantity							2706926			0
S3	2000	2000	2000	2	0	2	Export	218	Ecuador	ECU	533	Aruba	ABW								33	PETROLEUM,PETROL.PRODUCT	1	No Quantity							2358188			0
S3	2000	2000	2000	2	0	2	Export	218	Ecuador	ECU	558	Nicaragua	NIC								33	PETROLEUM,PETROL.PRODUCT	1	No Quantity							9267529			0
S3	2000	2000	2000	2	0	2	Export	218	Ecuador	ECU	591	Panama	PAN								33	PETROLEUM,PETROL.PRODUCT	1	No Quantity							284442539			0
S3	2000	2000	2000	2	0	2	Export	218	Ecuador	ECU	604	Peru	PER								33	PETROLEUM,PETROL.PRODUCT	1	No Quantity							228039876			0
S3	2000	2000	2000	2	0	2	Export	218	Ecuador	ECU	724	Spain	ESP								33	PETROLEUM,PETROL.PRODUCT	1	No Quantity							6033070			0
S3	2000	2000	2000	2	0	2	Export	218	Ecuador	ECU	842	USA	USA								33	PETROLEUM,PETROL.PRODUCT	1	No Quantity							1134008172			0
S3	2000	2000	2000	2	0	2	Export	218	Ecuador	ECU	862	Venezuela	VEN								33	PETROLEUM,PETROL.PRODUCT	1	No Quantity							8630736			0
S3	2000	2000	2000	2	0	2	Export	218	Ecuador	ECU	899	Areas, nes									33	PETROLEUM,PETROL.PRODUCT	1	No Quantity							104176425			0
S3	2000	2000	2000	2	0	2	Export	222	El Salvador	SLV	0	World	WLD								33	PETROLEUM,PETROL.PRODUCT	1	No Quantity							69833528			0
S3	2000	2000	2000	2	0	2	Export	222	El Salvador	SLV	32	Argentina	ARG								33	PETROLEUM,PETROL.PRODUCT	1	No Quantity							3177			0
S3	2000	2000	2000	2	0	2	Export	222	El Salvador	SLV	40	Austria	AUT								33	PETROLEUM,PETROL.PRODUCT	1	No Quantity							323			0
S3	2000	2000	2000	2	0	2	Export	222	El Salvador	SLV	84	Belize	BLZ								33	PETROLEUM,PETROL.PRODUCT	1	No Quantity							750050			0
S3	2000	2000	2000	2	0	2	Export	222	El Salvador	SLV	120	Cameroon	CMR								33	PETROLEUM,PETROL.PRODUCT	1	No Quantity							19782			0
S3	2000	2000	2000	2	0	2	Export	222	El Salvador	SLV	152	Chile	CHL								33	PETROLEUM,PETROL.PRODUCT	1	No Quantity							9507			0
S3	2000	2000	2000	2	0	2	Export	222	El Salvador	SLV	188	Costa Rica	CRI								33	PETROLEUM,PETROL.PRODUCT	1	No Quantity							4225255			0
S3	2000	2000	2000	2	0	2	Export	222	El Salvador	SLV	192	Cuba	CUB								33	PETROLEUM,PETROL.PRODUCT	1	No Quantity							9883			0
S3	2000	2000	2000	2	0	2	Export	222	El Salvador	SLV	218	Ecuador	ECU								33	PETROLEUM,PETROL.PRODUCT	1	No Quantity							297888			0
S3	2000	2000	2000	2	0	2	Export	222	El Salvador	SLV	320	Guatemala	GTM								33	PETROLEUM,PETROL.PRODUCT	1	No Quantity							29617208			0
S3	2000	2000	2000	2	0	2	Export	222	El Salvador	SLV	332	Haiti	HTI								33	PETROLEUM,PETROL.PRODUCT	1	No Quantity							3020			0
S3	2000	2000	2000	2	0	2	Export	222	El Salvador	SLV	340	Honduras	HND								33	PETROLEUM,PETROL.PRODUCT	1	No Quantity							5543010			0
S3	2000	2000	2000	2	0	2	Export	222	El Salvador	SLV	410	Rep. of Korea	KOR								33	PETROLEUM,PETROL.PRODUCT	1	No Quantity							6879			0
S3	2000	2000	2000	2	0	2	Export	222	El Salvador	SLV	484	Mexico	MEX								33	PETROLEUM,PETROL.PRODUCT	1	No Quantity							110419			0
S3	2000	2000	2000	2	0	2	Export	222	El Salvador	SLV	558	Nicaragua	NIC								33	PETROLEUM,PETROL.PRODUCT	1	No Quantity							2655444			0
S3	2000	2000	2000	2	0	2	Export	222	El Salvador	SLV	591	Panama	PAN								33	PETROLEUM,PETROL.PRODUCT	1	No Quantity							15345062			0
S3	2000	2000	2000	2	0	2	Export	222	El Salvador	SLV	724	Spain	ESP								33	PETROLEUM,PETROL.PRODUCT	1	No Quantity							610064			0
S3	2000	2000	2000	2	0	2	Export	222	El Salvador	SLV	842	USA	USA								33	PETROLEUM,PETROL.PRODUCT	1	No Quantity							10578672			0
S3	2000	2000	2000	2	0	2	Export	222	El Salvador	SLV	858	Uruguay	URY								33	PETROLEUM,PETROL.PRODUCT	1	No Quantity							253			0
S3	2000	2000	2000	2	0	2	Export	222	El Salvador	SLV	862	Venezuela	VEN								33	PETROLEUM,PETROL.PRODUCT	1	No Quantity							47631			0
S3	2000	2000	2000	2	0	2	Export	222	El Salvador	SLV	0	World	WLD								34	GAS,NATURAL,MANUFACTURED	1	No Quantity							357762			0
S3	2000	2000	2000	2	0	2	Export	222	El Salvador	SLV	188	Costa Rica	CRI								34	GAS,NATURAL,MANUFACTURED	1	No Quantity							7395			0
S3	2000	2000	2000	2	0	2	Export	222	El Salvador	SLV	340	Honduras	HND								34	GAS,NATURAL,MANUFACTURED	1	No Quantity							295864			0
S3	2000	2000	2000	2	0	2	Export	222	El Salvador	SLV	558	Nicaragua	NIC								34	GAS,NATURAL,MANUFACTURED	1	No Quantity							49242			0
S3	2000	2000	2000	2	0	2	Export	222	El Salvador	SLV	591	Panama	PAN								34	GAS,NATURAL,MANUFACTURED	1	No Quantity							5261			0
S3	2000	2000	2000	2	0	2	Export	222	El Salvador	SLV	0	World	WLD								35	ELECTRIC CURRENT	1	No Quantity							7520792			0
S3	2000	2000	2000	2	0	2	Export	222	El Salvador	SLV	320	Guatemala	GTM								35	ELECTRIC CURRENT	1	No Quantity							7520792			0
S3	2000	2000	2000	2	0	2	Export	218	Ecuador	ECU	0	World	WLD								41	ANIMAL OILS AND FATS	1	No Quantity							120538			0
S3	2000	2000	2000	2	0	2	Export	218	Ecuador	ECU	170	Colombia	COL								41	ANIMAL OILS AND FATS	1	No Quantity							76400			0
S3	2000	2000	2000	2	0	2	Export	218	Ecuador	ECU	842	USA	USA								41	ANIMAL OILS AND FATS	1	No Quantity							600			0
S3	2000	2000	2000	2	0	2	Export	218	Ecuador	ECU	862	Venezuela	VEN								41	ANIMAL OILS AND FATS	1	No Quantity							43538			0
S3	2000	2000	2000	2	0	2	Export	222	El Salvador	SLV	0	World	WLD								41	ANIMAL OILS AND FATS	1	No Quantity							38270			0
S3	2000	2000	2000	2	0	2	Export	222	El Salvador	SLV	320	Guatemala	GTM								41	ANIMAL OILS AND FATS	1	No Quantity							115			0
S3	2000	2000	2000	2	0	2	Export	222	El Salvador	SLV	340	Honduras	HND								41	ANIMAL OILS AND FATS	1	No Quantity							27365			0
S3	2000	2000	2000	2	0	2	Export	222	El Salvador	SLV	558	Nicaragua	NIC								41	ANIMAL OILS AND FATS	1	No Quantity							10790			0
S3	2000	2000	2000	2	0	2	Export	218	Ecuador	ECU	0	World	WLD								42	FIXED VEG. FATS AND OILS	1	No Quantity							10664944			0
S3	2000	2000	2000	2	0	2	Export	218	Ecuador	ECU	152	Chile	CHL								42	FIXED VEG. FATS AND OILS	1	No Quantity							693413			0
S3	2000	2000	2000	2	0	2	Export	218	Ecuador	ECU	170	Colombia	COL								42	FIXED VEG. FATS AND OILS	1	No Quantity							6530688			0
S3	2000	2000	2000	2	0	2	Export	218	Ecuador	ECU	484	Mexico	MEX								42	FIXED VEG. FATS AND OILS	1	No Quantity							325331			0
S3	2000	2000	2000	2	0	2	Export	218	Ecuador	ECU	591	Panama	PAN								42	FIXED VEG. FATS AND OILS	1	No Quantity							220724			0
S3	2000	2000	2000	2	0	2	Export	218	Ecuador	ECU	604	Peru	PER								42	FIXED VEG. FATS AND OILS	1	No Quantity							305732			0
S3	2000	2000	2000	2	0	2	Export	218	Ecuador	ECU	826	United Kingdom	GBR								42	FIXED VEG. FATS AND OILS	1	No Quantity							2187029			0
S3	2000	2000	2000	2	0	2	Export	218	Ecuador	ECU	842	USA	USA								42	FIXED VEG. FATS AND OILS	1	No Quantity							16305			0
S3	2000	2000	2000	2	0	2	Export	218	Ecuador	ECU	862	Venezuela	VEN								42	FIXED VEG. FATS AND OILS	1	No Quantity							385722			0
S3	2000	2000	2000	2	0	2	Export	222	El Salvador	SLV	0	World	WLD								42	FIXED VEG. FATS AND OILS	1	No Quantity							2309506			0
S3	2000	2000	2000	2	0	2	Export	222	El Salvador	SLV	188	Costa Rica	CRI								42	FIXED VEG. FATS AND OILS	1	No Quantity							596065			0
S3	2000	2000	2000	2	0	2	Export	222	El Salvador	SLV	320	Guatemala	GTM								42	FIXED VEG. FATS AND OILS	1	No Quantity							531887			0
S3	2000	2000	2000	2	0	2	Export	222	El Salvador	SLV	340	Honduras	HND								42	FIXED VEG. FATS AND OILS	1	No Quantity							372908			0
S3	2000	2000	2000	2	0	2	Export	222	El Salvador	SLV	558	Nicaragua	NIC								42	FIXED VEG. FATS AND OILS	1	No Quantity							714183			0
S3	2000	2000	2000	2	0	2	Export	222	El Salvador	SLV	724	Spain	ESP								42	FIXED VEG. FATS AND OILS	1	No Quantity							15200			0
S3	2000	2000	2000	2	0	2	Export	222	El Salvador	SLV	842	USA	USA								42	FIXED VEG. FATS AND OILS	1	No Quantity							79263			0
S3	2000	2000	2000	2	0	2	Export	218	Ecuador	ECU	0	World	WLD								43	ANIMAL,VEG.FATS,OILS,NES	1	No Quantity							7640737			0
S3	2000	2000	2000	2	0	2	Export	218	Ecuador	ECU	4	Afghanistan	AFG								43	ANIMAL,VEG.FATS,OILS,NES	1	No Quantity							34			0
S3	2000	2000	2000	2	0	2	Export	218	Ecuador	ECU	32	Argentina	ARG								43	ANIMAL,VEG.FATS,OILS,NES	1	No Quantity							1231			0
S3	2000	2000	2000	2	0	2	Export	218	Ecuador	ECU	148	Chad	TCD								43	ANIMAL,VEG.FATS,OILS,NES	1	No Quantity							57164			0
S3	2000	2000	2000	2	0	2	Export	218	Ecuador	ECU	152	Chile	CHL								43	ANIMAL,VEG.FATS,OILS,NES	1	No Quantity							2661134			0
S3	2000	2000	2000	2	0	2	Export	218	Ecuador	ECU	170	Colombia	COL								43	ANIMAL,VEG.FATS,OILS,NES	1	No Quantity							3143018			0
S3	2000	2000	2000	2	0	2	Export	218	Ecuador	ECU	604	Peru	PER								43	ANIMAL,VEG.FATS,OILS,NES	1	No Quantity							603135			0
S3	2000	2000	2000	2	0	2	Export	218	Ecuador	ECU	826	United Kingdom	GBR								43	ANIMAL,VEG.FATS,OILS,NES	1	No Quantity							1262			0
S3	2000	2000	2000	2	0	2	Export	218	Ecuador	ECU	842	USA	USA								43	ANIMAL,VEG.FATS,OILS,NES	1	No Quantity							7151			0
S3	2000	2000	2000	2	0	2	Export	218	Ecuador	ECU	862	Venezuela	VEN								43	ANIMAL,VEG.FATS,OILS,NES	1	No Quantity							1166608			0
S3	2000	2000	2000	2	0	2	Export	222	El Salvador	SLV	0	World	WLD								43	ANIMAL,VEG.FATS,OILS,NES	1	No Quantity							4173640			0
S3	2000	2000	2000	2	0	2	Export	222	El Salvador	SLV	188	Costa Rica	CRI								43	ANIMAL,VEG.FATS,OILS,NES	1	No Quantity							500			0
S3	2000	2000	2000	2	0	2	Export	222	El Salvador	SLV	320	Guatemala	GTM								43	ANIMAL,VEG.FATS,OILS,NES	1	No Quantity							2111717			0
S3	2000	2000	2000	2	0	2	Export	222	El Salvador	SLV	340	Honduras	HND								43	ANIMAL,VEG.FATS,OILS,NES	1	No Quantity							2002335			0
S3	2000	2000	2000	2	0	2	Export	222	El Salvador	SLV	558	Nicaragua	NIC								43	ANIMAL,VEG.FATS,OILS,NES	1	No Quantity							58399			0
S3	2000	2000	2000	2	0	2	Export	222	El Salvador	SLV	591	Panama	PAN								43	ANIMAL,VEG.FATS,OILS,NES	1	No Quantity							689			0
S3	2000	2000	2000	2	0	2	Export	218	Ecuador	ECU	0	World	WLD								51	ORGANIC CHEMICALS	1	No Quantity							9154841			0
S3	2000	2000	2000	2	0	2	Export	218	Ecuador	ECU	40	Austria	AUT								51	ORGANIC CHEMICALS	1	No Quantity							7690			0
S3	2000	2000	2000	2	0	2	Export	218	Ecuador	ECU	68	Bolivia (Plurinational State of)	BOL								51	ORGANIC CHEMICALS	1	No Quantity							99995			0
S3	2000	2000	2000	2	0	2	Export	218	Ecuador	ECU	76	Brazil	BRA								51	ORGANIC CHEMICALS	1	No Quantity							757453			0
S3	2000	2000	2000	2	0	2	Export	218	Ecuador	ECU	124	Canada	CAN								51	ORGANIC CHEMICALS	1	No Quantity							26234			0
S3	2000	2000	2000	2	0	2	Export	218	Ecuador	ECU	170	Colombia	COL								51	ORGANIC CHEMICALS	1	No Quantity							7558897			0
S3	2000	2000	2000	2	0	2	Export	218	Ecuador	ECU	188	Costa Rica	CRI								51	ORGANIC CHEMICALS	1	No Quantity							17157			0
S3	2000	2000	2000	2	0	2	Export	218	Ecuador	ECU	208	Denmark	DNK								51	ORGANIC CHEMICALS	1	No Quantity							44060			0
S3	2000	2000	2000	2	0	2	Export	218	Ecuador	ECU	276	Germany	DEU								51	ORGANIC CHEMICALS	1	No Quantity							21431			0
S3	2000	2000	2000	2	0	2	Export	218	Ecuador	ECU	591	Panama	PAN								51	ORGANIC CHEMICALS	1	No Quantity							176272			0
S3	2000	2000	2000	2	0	2	Export	218	Ecuador	ECU	600	Paraguay	PRY								51	ORGANIC CHEMICALS	1	No Quantity							51949			0
S3	2000	2000	2000	2	0	2	Export	218	Ecuador	ECU	604	Peru	PER								51	ORGANIC CHEMICALS	1	No Quantity							208419			0
S3	2000	2000	2000	2	0	2	Export	218	Ecuador	ECU	724	Spain	ESP								51	ORGANIC CHEMICALS	1	No Quantity							638			0
S3	2000	2000	2000	2	0	2	Export	218	Ecuador	ECU	842	USA	USA								51	ORGANIC CHEMICALS	1	No Quantity							68837			0
S3	2000	2000	2000	2	0	2	Export	218	Ecuador	ECU	862	Venezuela	VEN								51	ORGANIC CHEMICALS	1	No Quantity							115809			0
S3	2000	2000	2000	2	0	2	Export	222	El Salvador	SLV	0	World	WLD								51	ORGANIC CHEMICALS	1	No Quantity							7217385			0
S3	2000	2000	2000	2	0	2	Export	222	El Salvador	SLV	40	Austria	AUT								51	ORGANIC CHEMICALS	1	No Quantity							66			0
S3	2000	2000	2000	2	0	2	Export	222	El Salvador	SLV	76	Brazil	BRA								51	ORGANIC CHEMICALS	1	No Quantity							2400			0
S3	2000	2000	2000	2	0	2	Export	222	El Salvador	SLV	84	Belize	BLZ								51	ORGANIC CHEMICALS	1	No Quantity							2994			0
S3	2000	2000	2000	2	0	2	Export	222	El Salvador	SLV	170	Colombia	COL								51	ORGANIC CHEMICALS	1	No Quantity							1511			0
S3	2000	2000	2000	2	0	2	Export	222	El Salvador	SLV	188	Costa Rica	CRI								51	ORGANIC CHEMICALS	1	No Quantity							35605			0
S3	2000	2000	2000	2	0	2	Export	222	El Salvador	SLV	192	Cuba	CUB								51	ORGANIC CHEMICALS	1	No Quantity							23			0
S3	2000	2000	2000	2	0	2	Export	222	El Salvador	SLV	214	Dominican Rep.	DOM								51	ORGANIC CHEMICALS	1	No Quantity							909			0
S3	2000	2000	2000	2	0	2	Export	222	El Salvador	SLV	276	Germany	DEU								51	ORGANIC CHEMICALS	1	No Quantity							9790			0
S3	2000	2000	2000	2	0	2	Export	222	El Salvador	SLV	320	Guatemala	GTM								51	ORGANIC CHEMICALS	1	No Quantity							249533			0
S3	2000	2000	2000	2	0	2	Export	222	El Salvador	SLV	340	Honduras	HND								51	ORGANIC CHEMICALS	1	No Quantity							298052			0
S3	2000	2000	2000	2	0	2	Export	222	El Salvador	SLV	484	Mexico	MEX								51	ORGANIC CHEMICALS	1	No Quantity							134925			0
S3	2000	2000	2000	2	0	2	Export	222	El Salvador	SLV	558	Nicaragua	NIC								51	ORGANIC CHEMICALS	1	No Quantity							301224			0
S3	2000	2000	2000	2	0	2	Export	222	El Salvador	SLV	579	Norway	NOR								51	ORGANIC CHEMICALS	1	No Quantity							54900			0
S3	2000	2000	2000	2	0	2	Export	222	El Salvador	SLV	643	Russian Federation	RUS								51	ORGANIC CHEMICALS	1	No Quantity							4995			0
S3	2000	2000	2000	2	0	2	Export	222	El Salvador	SLV	699	India	IND								51	ORGANIC CHEMICALS	1	No Quantity							2			0
S3	2000	2000	2000	2	0	2	Export	222	El Salvador	SLV	757	Switzerland	CHE								51	ORGANIC CHEMICALS	1	No Quantity							2924			0
S3	2000	2000	2000	2	0	2	Export	222	El Salvador	SLV	842	USA	USA								51	ORGANIC CHEMICALS	1	No Quantity							6117533			0
S3	2000	2000	2000	2	0	2	Export	218	Ecuador	ECU	0	World	WLD								52	INORGANIC CHEMICALS	1	No Quantity							378855			0
S3	2000	2000	2000	2	0	2	Export	218	Ecuador	ECU	68	Bolivia (Plurinational State of)	BOL								52	INORGANIC CHEMICALS	1	No Quantity							3919			0
S3	2000	2000	2000	2	0	2	Export	218	Ecuador	ECU	170	Colombia	COL								52	INORGANIC CHEMICALS	1	No Quantity							298840			0
S3	2000	2000	2000	2	0	2	Export	218	Ecuador	ECU	214	Dominican Rep.	DOM								52	INORGANIC CHEMICALS	1	No Quantity							1855			0
S3	2000	2000	2000	2	0	2	Export	218	Ecuador	ECU	276	Germany	DEU								52	INORGANIC CHEMICALS	1	No Quantity							50			0
S3	2000	2000	2000	2	0	2	Export	218	Ecuador	ECU	604	Peru	PER								52	INORGANIC CHEMICALS	1	No Quantity							59189			0
S3	2000	2000	2000	2	0	2	Export	218	Ecuador	ECU	724	Spain	ESP								52	INORGANIC CHEMICALS	1	No Quantity							999			0
S3	2000	2000	2000	2	0	2	Export	218	Ecuador	ECU	842	USA	USA								52	INORGANIC CHEMICALS	1	No Quantity							1500			0
S3	2000	2000	2000	2	0	2	Export	218	Ecuador	ECU	862	Venezuela	VEN								52	INORGANIC CHEMICALS	1	No Quantity							12503			0
S3	2000	2000	2000	2	0	2	Export	222	El Salvador	SLV	0	World	WLD								52	INORGANIC CHEMICALS	1	No Quantity							2102540			0
S3	2000	2000	2000	2	0	2	Export	222	El Salvador	SLV	76	Brazil	BRA								52	INORGANIC CHEMICALS	1	No Quantity							7961			0
S3	2000	2000	2000	2	0	2	Export	222	El Salvador	SLV	84	Belize	BLZ								52	INORGANIC CHEMICALS	1	No Quantity							11903			0
S3	2000	2000	2000	2	0	2	Export	222	El Salvador	SLV	188	Costa Rica	CRI								52	INORGANIC CHEMICALS	1	No Quantity							95009			0
S3	2000	2000	2000	2	0	2	Export	222	El Salvador	SLV	214	Dominican Rep.	DOM								52	INORGANIC CHEMICALS	1	No Quantity							14101			0
S3	2000	2000	2000	2	0	2	Export	222	El Salvador	SLV	320	Guatemala	GTM								52	INORGANIC CHEMICALS	1	No Quantity							536611			0
S3	2000	2000	2000	2	0	2	Export	222	El Salvador	SLV	340	Honduras	HND								52	INORGANIC CHEMICALS	1	No Quantity							866877			0
S3	2000	2000	2000	2	0	2	Export	222	El Salvador	SLV	484	Mexico	MEX								52	INORGANIC CHEMICALS	1	No Quantity							375			0
S3	2000	2000	2000	2	0	2	Export	222	El Salvador	SLV	558	Nicaragua	NIC								52	INORGANIC CHEMICALS	1	No Quantity							251756			0
S3	2000	2000	2000	2	0	2	Export	222	El Salvador	SLV	591	Panama	PAN								52	INORGANIC CHEMICALS	1	No Quantity							290863			0
S3	2000	2000	2000	2	0	2	Export	222	El Salvador	SLV	604	Peru	PER								52	INORGANIC CHEMICALS	1	No Quantity							742			0
S3	2000	2000	2000	2	0	2	Export	222	El Salvador	SLV	842	USA	USA								52	INORGANIC CHEMICALS	1	No Quantity							26342			0
S3	2000	2000	2000	2	0	2	Export	218	Ecuador	ECU	0	World	WLD								53	DYES,COLOURING MATERIALS	1	No Quantity							3509678			0
S3	2000	2000	2000	2	0	2	Export	218	Ecuador	ECU	32	Argentina	ARG								53	DYES,COLOURING MATERIALS	1	No Quantity							31842			0
S3	2000	2000	2000	2	0	2	Export	218	Ecuador	ECU	44	Bahamas	BHS								53	DYES,COLOURING MATERIALS	1	No Quantity							1063			0
S3	2000	2000	2000	2	0	2	Export	218	Ecuador	ECU	56	Belgium	BEL								53	DYES,COLOURING MATERIALS	1	No Quantity							62950			0
S3	2000	2000	2000	2	0	2	Export	218	Ecuador	ECU	68	Bolivia (Plurinational State of)	BOL								53	DYES,COLOURING MATERIALS	1	No Quantity							758			0
S3	2000	2000	2000	2	0	2	Export	218	Ecuador	ECU	76	Brazil	BRA								53	DYES,COLOURING MATERIALS	1	No Quantity							51888			0
S3	2000	2000	2000	2	0	2	Export	218	Ecuador	ECU	124	Canada	CAN								53	DYES,COLOURING MATERIALS	1	No Quantity							13			0
S3	2000	2000	2000	2	0	2	Export	218	Ecuador	ECU	152	Chile	CHL								53	DYES,COLOURING MATERIALS	1	No Quantity							5699			0
S3	2000	2000	2000	2	0	2	Export	218	Ecuador	ECU	170	Colombia	COL								53	DYES,COLOURING MATERIALS	1	No Quantity							693045			0
S3	2000	2000	2000	2	0	2	Export	218	Ecuador	ECU	208	Denmark	DNK								53	DYES,COLOURING MATERIALS	1	No Quantity							68182			0
S3	2000	2000	2000	2	0	2	Export	218	Ecuador	ECU	222	El Salvador	SLV								53	DYES,COLOURING MATERIALS	1	No Quantity							10157			0
S3	2000	2000	2000	2	0	2	Export	218	Ecuador	ECU	251	France	FRA								53	DYES,COLOURING MATERIALS	1	No Quantity							44134			0
S3	2000	2000	2000	2	0	2	Export	218	Ecuador	ECU	276	Germany	DEU								53	DYES,COLOURING MATERIALS	1	No Quantity							70091			0
S3	2000	2000	2000	2	0	2	Export	218	Ecuador	ECU	320	Guatemala	GTM								53	DYES,COLOURING MATERIALS	1	No Quantity							12412			0
S3	2000	2000	2000	2	0	2	Export	218	Ecuador	ECU	372	Ireland	IRL								53	DYES,COLOURING MATERIALS	1	No Quantity							112854			0
S3	2000	2000	2000	2	0	2	Export	218	Ecuador	ECU	376	Israel	ISR								53	DYES,COLOURING MATERIALS	1	No Quantity							10324			0
S3	2000	2000	2000	2	0	2	Export	218	Ecuador	ECU	381	Italy	ITA								53	DYES,COLOURING MATERIALS	1	No Quantity							8230			0
S3	2000	2000	2000	2	0	2	Export	218	Ecuador	ECU	392	Japan	JPN								53	DYES,COLOURING MATERIALS	1	No Quantity							149102			0
S3	2000	2000	2000	2	0	2	Export	218	Ecuador	ECU	484	Mexico	MEX								53	DYES,COLOURING MATERIALS	1	No Quantity							19790			0
S3	2000	2000	2000	2	0	2	Export	218	Ecuador	ECU	528	Netherlands	NLD								53	DYES,COLOURING MATERIALS	1	No Quantity							4902			0
S3	2000	2000	2000	2	0	2	Export	218	Ecuador	ECU	604	Peru	PER								53	DYES,COLOURING MATERIALS	1	No Quantity							390428			0
S3	2000	2000	2000	2	0	2	Export	218	Ecuador	ECU	757	Switzerland	CHE								53	DYES,COLOURING MATERIALS	1	No Quantity							1561			0
S3	2000	2000	2000	2	0	2	Export	218	Ecuador	ECU	780	Trinidad and Tobago	TTO								53	DYES,COLOURING MATERIALS	1	No Quantity							24262			0
S3	2000	2000	2000	2	0	2	Export	218	Ecuador	ECU	826	United Kingdom	GBR								53	DYES,COLOURING MATERIALS	1	No Quantity							554325			0
S3	2000	2000	2000	2	0	2	Export	218	Ecuador	ECU	842	USA	USA								53	DYES,COLOURING MATERIALS	1	No Quantity							1152012			0
S3	2000	2000	2000	2	0	2	Export	218	Ecuador	ECU	862	Venezuela	VEN								53	DYES,COLOURING MATERIALS	1	No Quantity							29654			0
S3	2000	2000	2000	2	0	2	Export	222	El Salvador	SLV	0	World	WLD								53	DYES,COLOURING MATERIALS	1	No Quantity							9451091			0
S3	2000	2000	2000	2	0	2	Export	222	El Salvador	SLV	84	Belize	BLZ								53	DYES,COLOURING MATERIALS	1	No Quantity							22930			0
S3	2000	2000	2000	2	0	2	Export	222	El Salvador	SLV	170	Colombia	COL								53	DYES,COLOURING MATERIALS	1	No Quantity							2956			0
S3	2000	2000	2000	2	0	2	Export	222	El Salvador	SLV	188	Costa Rica	CRI								53	DYES,COLOURING MATERIALS	1	No Quantity							873436			0
S3	2000	2000	2000	2	0	2	Export	222	El Salvador	SLV	276	Germany	DEU								53	DYES,COLOURING MATERIALS	1	No Quantity							3433			0
S3	2000	2000	2000	2	0	2	Export	222	El Salvador	SLV	320	Guatemala	GTM								53	DYES,COLOURING MATERIALS	1	No Quantity							5080324			0
S3	2000	2000	2000	2	0	2	Export	222	El Salvador	SLV	340	Honduras	HND								53	DYES,COLOURING MATERIALS	1	No Quantity							2218992			0
S3	2000	2000	2000	2	0	2	Export	222	El Salvador	SLV	484	Mexico	MEX								53	DYES,COLOURING MATERIALS	1	No Quantity							9479			0
S3	2000	2000	2000	2	0	2	Export	222	El Salvador	SLV	558	Nicaragua	NIC								53	DYES,COLOURING MATERIALS	1	No Quantity							1103525			0
S3	2000	2000	2000	2	0	2	Export	222	El Salvador	SLV	591	Panama	PAN								53	DYES,COLOURING MATERIALS	1	No Quantity							95115			0
S3	2000	2000	2000	2	0	2	Export	222	El Salvador	SLV	604	Peru	PER								53	DYES,COLOURING MATERIALS	1	No Quantity							15965			0
S3	2000	2000	2000	2	0	2	Export	222	El Salvador	SLV	757	Switzerland	CHE								53	DYES,COLOURING MATERIALS	1	No Quantity							3000			0
S3	2000	2000	2000	2	0	2	Export	222	El Salvador	SLV	842	USA	USA								53	DYES,COLOURING MATERIALS	1	No Quantity							21935			0
S3	2000	2000	2000	2	0	2	Export	218	Ecuador	ECU	0	World	WLD								54	MEDICINAL,PHARM.PRODUCTS	1	No Quantity							28230916			0
S3	2000	2000	2000	2	0	2	Export	218	Ecuador	ECU	32	Argentina	ARG								54	MEDICINAL,PHARM.PRODUCTS	1	No Quantity							21945			0
S3	2000	2000	2000	2	0	2	Export	218	Ecuador	ECU	44	Bahamas	BHS								54	MEDICINAL,PHARM.PRODUCTS	1	No Quantity							4260			0
S3	2000	2000	2000	2	0	2	Export	218	Ecuador	ECU	68	Bolivia (Plurinational State of)	BOL								54	MEDICINAL,PHARM.PRODUCTS	1	No Quantity							40449			0
S3	2000	2000	2000	2	0	2	Export	218	Ecuador	ECU	76	Brazil	BRA								54	MEDICINAL,PHARM.PRODUCTS	1	No Quantity							15150			0
S3	2000	2000	2000	2	0	2	Export	218	Ecuador	ECU	152	Chile	CHL								54	MEDICINAL,PHARM.PRODUCTS	1	No Quantity							128798			0
S3	2000	2000	2000	2	0	2	Export	218	Ecuador	ECU	170	Colombia	COL								54	MEDICINAL,PHARM.PRODUCTS	1	No Quantity							11560570			0
S3	2000	2000	2000	2	0	2	Export	218	Ecuador	ECU	188	Costa Rica	CRI								54	MEDICINAL,PHARM.PRODUCTS	1	No Quantity							839066			0
S3	2000	2000	2000	2	0	2	Export	218	Ecuador	ECU	192	Cuba	CUB								54	MEDICINAL,PHARM.PRODUCTS	1	No Quantity							30679			0
S3	2000	2000	2000	2	0	2	Export	218	Ecuador	ECU	214	Dominican Rep.	DOM								54	MEDICINAL,PHARM.PRODUCTS	1	No Quantity							1268936			0
S3	2000	2000	2000	2	0	2	Export	218	Ecuador	ECU	222	El Salvador	SLV								54	MEDICINAL,PHARM.PRODUCTS	1	No Quantity							829986			0
S3	2000	2000	2000	2	0	2	Export	218	Ecuador	ECU	320	Guatemala	GTM								54	MEDICINAL,PHARM.PRODUCTS	1	No Quantity							804301			0
S3	2000	2000	2000	2	0	2	Export	218	Ecuador	ECU	332	Haiti	HTI								54	MEDICINAL,PHARM.PRODUCTS	1	No Quantity							9246			0
S3	2000	2000	2000	2	0	2	Export	218	Ecuador	ECU	340	Honduras	HND								54	MEDICINAL,PHARM.PRODUCTS	1	No Quantity							503101			0
S3	2000	2000	2000	2	0	2	Export	218	Ecuador	ECU	484	Mexico	MEX								54	MEDICINAL,PHARM.PRODUCTS	1	No Quantity							1018488			0
S3	2000	2000	2000	2	0	2	Export	218	Ecuador	ECU	528	Netherlands	NLD								54	MEDICINAL,PHARM.PRODUCTS	1	No Quantity							12250			0
S3	2000	2000	2000	2	0	2	Export	218	Ecuador	ECU	530	Neth. Antilles	ANT								54	MEDICINAL,PHARM.PRODUCTS	1	No Quantity							118615			0
S3	2000	2000	2000	2	0	2	Export	218	Ecuador	ECU	533	Aruba	ABW								54	MEDICINAL,PHARM.PRODUCTS	1	No Quantity							19037			0
S3	2000	2000	2000	2	0	2	Export	218	Ecuador	ECU	558	Nicaragua	NIC								54	MEDICINAL,PHARM.PRODUCTS	1	No Quantity							616362			0
S3	2000	2000	2000	2	0	2	Export	218	Ecuador	ECU	591	Panama	PAN								54	MEDICINAL,PHARM.PRODUCTS	1	No Quantity							910185			0
S3	2000	2000	2000	2	0	2	Export	218	Ecuador	ECU	600	Paraguay	PRY								54	MEDICINAL,PHARM.PRODUCTS	1	No Quantity							165501			0
S3	2000	2000	2000	2	0	2	Export	218	Ecuador	ECU	604	Peru	PER								54	MEDICINAL,PHARM.PRODUCTS	1	No Quantity							3399326			0
S3	2000	2000	2000	2	0	2	Export	218	Ecuador	ECU	710	South Africa	ZAF								54	MEDICINAL,PHARM.PRODUCTS	1	No Quantity							204315			0
S3	2000	2000	2000	2	0	2	Export	218	Ecuador	ECU	724	Spain	ESP								54	MEDICINAL,PHARM.PRODUCTS	1	No Quantity							6300			0
S3	2000	2000	2000	2	0	2	Export	218	Ecuador	ECU	780	Trinidad and Tobago	TTO								54	MEDICINAL,PHARM.PRODUCTS	1	No Quantity							6757			0
S3	2000	2000	2000	2	0	2	Export	218	Ecuador	ECU	826	United Kingdom	GBR								54	MEDICINAL,PHARM.PRODUCTS	1	No Quantity							889			0
S3	2000	2000	2000	2	0	2	Export	218	Ecuador	ECU	842	USA	USA								54	MEDICINAL,PHARM.PRODUCTS	1	No Quantity							57254			0
S3	2000	2000	2000	2	0	2	Export	218	Ecuador	ECU	858	Uruguay	URY								54	MEDICINAL,PHARM.PRODUCTS	1	No Quantity							16170			0
S3	2000	2000	2000	2	0	2	Export	218	Ecuador	ECU	862	Venezuela	VEN								54	MEDICINAL,PHARM.PRODUCTS	1	No Quantity							5622980			0
S3	2000	2000	2000	2	0	2	Export	222	El Salvador	SLV	0	World	WLD								54	MEDICINAL,PHARM.PRODUCTS	1	No Quantity							58017863			0
S3	2000	2000	2000	2	0	2	Export	222	El Salvador	SLV	32	Argentina	ARG								54	MEDICINAL,PHARM.PRODUCTS	1	No Quantity							1242			0
S3	2000	2000	2000	2	0	2	Export	222	El Salvador	SLV	44	Bahamas	BHS								54	MEDICINAL,PHARM.PRODUCTS	1	No Quantity							353828			0
S3	2000	2000	2000	2	0	2	Export	222	El Salvador	SLV	48	Bahrain	BHR								54	MEDICINAL,PHARM.PRODUCTS	1	No Quantity							168			0
S3	2000	2000	2000	2	0	2	Export	222	El Salvador	SLV	52	Barbados	BRB								54	MEDICINAL,PHARM.PRODUCTS	1	No Quantity							418160			0
S3	2000	2000	2000	2	0	2	Export	222	El Salvador	SLV	60	Bermuda	BMU								54	MEDICINAL,PHARM.PRODUCTS	1	No Quantity							97608			0
S3	2000	2000	2000	2	0	2	Export	222	El Salvador	SLV	84	Belize	BLZ								54	MEDICINAL,PHARM.PRODUCTS	1	No Quantity							529814			0
S3	2000	2000	2000	2	0	2	Export	222	El Salvador	SLV	124	Canada	CAN								54	MEDICINAL,PHARM.PRODUCTS	1	No Quantity							19772			0
S3	2000	2000	2000	2	0	2	Export	222	El Salvador	SLV	136	Cayman Isds	CYM								54	MEDICINAL,PHARM.PRODUCTS	1	No Quantity							76963			0
S3	2000	2000	2000	2	0	2	Export	222	El Salvador	SLV	152	Chile	CHL								54	MEDICINAL,PHARM.PRODUCTS	1	No Quantity							2664			0
S3	2000	2000	2000	2	0	2	Export	222	El Salvador	SLV	170	Colombia	COL								54	MEDICINAL,PHARM.PRODUCTS	1	No Quantity							64126			0
S3	2000	2000	2000	2	0	2	Export	222	El Salvador	SLV	188	Costa Rica	CRI								54	MEDICINAL,PHARM.PRODUCTS	1	No Quantity							5564524			0
S3	2000	2000	2000	2	0	2	Export	222	El Salvador	SLV	192	Cuba	CUB								54	MEDICINAL,PHARM.PRODUCTS	1	No Quantity							308143			0
S3	2000	2000	2000	2	0	2	Export	222	El Salvador	SLV	203	Czechia	CZE								54	MEDICINAL,PHARM.PRODUCTS	1	No Quantity							56435			0
S3	2000	2000	2000	2	0	2	Export	222	El Salvador	SLV	208	Denmark	DNK								54	MEDICINAL,PHARM.PRODUCTS	1	No Quantity							7531			0
S3	2000	2000	2000	2	0	2	Export	222	El Salvador	SLV	214	Dominican Rep.	DOM								54	MEDICINAL,PHARM.PRODUCTS	1	No Quantity							4893209			0
S3	2000	2000	2000	2	0	2	Export	222	El Salvador	SLV	218	Ecuador	ECU								54	MEDICINAL,PHARM.PRODUCTS	1	No Quantity							456821			0
S3	2000	2000	2000	2	0	2	Export	222	El Salvador	SLV	251	France	FRA								54	MEDICINAL,PHARM.PRODUCTS	1	No Quantity							1733			0
S3	2000	2000	2000	2	0	2	Export	222	El Salvador	SLV	276	Germany	DEU								54	MEDICINAL,PHARM.PRODUCTS	1	No Quantity							66372			0
S3	2000	2000	2000	2	0	2	Export	222	El Salvador	SLV	320	Guatemala	GTM								54	MEDICINAL,PHARM.PRODUCTS	1	No Quantity							13604459			0
S3	2000	2000	2000	2	0	2	Export	222	El Salvador	SLV	332	Haiti	HTI								54	MEDICINAL,PHARM.PRODUCTS	1	No Quantity							190471			0
S3	2000	2000	2000	2	0	2	Export	222	El Salvador	SLV	340	Honduras	HND								54	MEDICINAL,PHARM.PRODUCTS	1	No Quantity							10624628			0
S3	2000	2000	2000	2	0	2	Export	222	El Salvador	SLV	381	Italy	ITA								54	MEDICINAL,PHARM.PRODUCTS	1	No Quantity							2000			0
S3	2000	2000	2000	2	0	2	Export	222	El Salvador	SLV	388	Jamaica	JAM								54	MEDICINAL,PHARM.PRODUCTS	1	No Quantity							1035151			0
S3	2000	2000	2000	2	0	2	Export	222	El Salvador	SLV	484	Mexico	MEX								54	MEDICINAL,PHARM.PRODUCTS	1	No Quantity							763308			0
S3	2000	2000	2000	2	0	2	Export	222	El Salvador	SLV	530	Neth. Antilles	ANT								54	MEDICINAL,PHARM.PRODUCTS	1	No Quantity							943844			0
S3	2000	2000	2000	2	0	2	Export	222	El Salvador	SLV	533	Aruba	ABW								54	MEDICINAL,PHARM.PRODUCTS	1	No Quantity							531690			0
S3	2000	2000	2000	2	0	2	Export	222	El Salvador	SLV	558	Nicaragua	NIC								54	MEDICINAL,PHARM.PRODUCTS	1	No Quantity							7075776			0
S3	2000	2000	2000	2	0	2	Export	222	El Salvador	SLV	591	Panama	PAN								54	MEDICINAL,PHARM.PRODUCTS	1	No Quantity							8302120			0
S3	2000	2000	2000	2	0	2	Export	222	El Salvador	SLV	724	Spain	ESP								54	MEDICINAL,PHARM.PRODUCTS	1	No Quantity							74325			0
S3	2000	2000	2000	2	0	2	Export	222	El Salvador	SLV	752	Sweden	SWE								54	MEDICINAL,PHARM.PRODUCTS	1	No Quantity							5096			0
S3	2000	2000	2000	2	0	2	Export	222	El Salvador	SLV	780	Trinidad and Tobago	TTO								54	MEDICINAL,PHARM.PRODUCTS	1	No Quantity							289054			0
S3	2000	2000	2000	2	0	2	Export	222	El Salvador	SLV	826	United Kingdom	GBR								54	MEDICINAL,PHARM.PRODUCTS	1	No Quantity							375			0
S3	2000	2000	2000	2	0	2	Export	222	El Salvador	SLV	842	USA	USA								54	MEDICINAL,PHARM.PRODUCTS	1	No Quantity							817255			0
S3	2000	2000	2000	2	0	2	Export	222	El Salvador	SLV	862	Venezuela	VEN								54	MEDICINAL,PHARM.PRODUCTS	1	No Quantity							825027			0
S3	2000	2000	2000	2	0	2	Export	222	El Salvador	SLV	899	Areas, nes									54	MEDICINAL,PHARM.PRODUCTS	1	No Quantity							14172			0
S3	2000	2000	2000	2	0	2	Export	218	Ecuador	ECU	0	World	WLD								55	ESSENTL.OILS,PERFUME,ETC	1	No Quantity							13698810			0
S3	2000	2000	2000	2	0	2	Export	218	Ecuador	ECU	68	Bolivia (Plurinational State of)	BOL								55	ESSENTL.OILS,PERFUME,ETC	1	No Quantity							22521			0
S3	2000	2000	2000	2	0	2	Export	218	Ecuador	ECU	76	Brazil	BRA								55	ESSENTL.OILS,PERFUME,ETC	1	No Quantity							454400			0
S3	2000	2000	2000	2	0	2	Export	218	Ecuador	ECU	152	Chile	CHL								55	ESSENTL.OILS,PERFUME,ETC	1	No Quantity							14543			0
S3	2000	2000	2000	2	0	2	Export	218	Ecuador	ECU	170	Colombia	COL								55	ESSENTL.OILS,PERFUME,ETC	1	No Quantity							3144124			0
S3	2000	2000	2000	2	0	2	Export	218	Ecuador	ECU	208	Denmark	DNK								55	ESSENTL.OILS,PERFUME,ETC	1	No Quantity							103			0
S3	2000	2000	2000	2	0	2	Export	218	Ecuador	ECU	214	Dominican Rep.	DOM								55	ESSENTL.OILS,PERFUME,ETC	1	No Quantity							411			0
S3	2000	2000	2000	2	0	2	Export	218	Ecuador	ECU	251	France	FRA								55	ESSENTL.OILS,PERFUME,ETC	1	No Quantity							100			0
S3	2000	2000	2000	2	0	2	Export	218	Ecuador	ECU	276	Germany	DEU								55	ESSENTL.OILS,PERFUME,ETC	1	No Quantity							33009			0
S3	2000	2000	2000	2	0	2	Export	218	Ecuador	ECU	381	Italy	ITA								55	ESSENTL.OILS,PERFUME,ETC	1	No Quantity							172			0
S3	2000	2000	2000	2	0	2	Export	218	Ecuador	ECU	392	Japan	JPN								55	ESSENTL.OILS,PERFUME,ETC	1	No Quantity							18000			0
S3	2000	2000	2000	2	0	2	Export	218	Ecuador	ECU	528	Netherlands	NLD								55	ESSENTL.OILS,PERFUME,ETC	1	No Quantity							15369			0
S3	2000	2000	2000	2	0	2	Export	218	Ecuador	ECU	533	Aruba	ABW								55	ESSENTL.OILS,PERFUME,ETC	1	No Quantity							7			0
S3	2000	2000	2000	2	0	2	Export	218	Ecuador	ECU	591	Panama	PAN								55	ESSENTL.OILS,PERFUME,ETC	1	No Quantity							61848			0
S3	2000	2000	2000	2	0	2	Export	218	Ecuador	ECU	600	Paraguay	PRY								55	ESSENTL.OILS,PERFUME,ETC	1	No Quantity							105527			0
S3	2000	2000	2000	2	0	2	Export	218	Ecuador	ECU	604	Peru	PER								55	ESSENTL.OILS,PERFUME,ETC	1	No Quantity							7226635			0
S3	2000	2000	2000	2	0	2	Export	218	Ecuador	ECU	724	Spain	ESP								55	ESSENTL.OILS,PERFUME,ETC	1	No Quantity							214			0
S3	2000	2000	2000	2	0	2	Export	218	Ecuador	ECU	826	United Kingdom	GBR								55	ESSENTL.OILS,PERFUME,ETC	1	No Quantity							45507			0
S3	2000	2000	2000	2	0	2	Export	218	Ecuador	ECU	842	USA	USA								55	ESSENTL.OILS,PERFUME,ETC	1	No Quantity							109322			0
S3	2000	2000	2000	2	0	2	Export	218	Ecuador	ECU	862	Venezuela	VEN								55	ESSENTL.OILS,PERFUME,ETC	1	No Quantity							2446998			0
S3	2000	2000	2000	2	0	2	Export	222	El Salvador	SLV	0	World	WLD								55	ESSENTL.OILS,PERFUME,ETC	1	No Quantity							52321277			0
S3	2000	2000	2000	2	0	2	Export	222	El Salvador	SLV	76	Brazil	BRA								55	ESSENTL.OILS,PERFUME,ETC	1	No Quantity							2485			0
S3	2000	2000	2000	2	0	2	Export	222	El Salvador	SLV	84	Belize	BLZ								55	ESSENTL.OILS,PERFUME,ETC	1	No Quantity							9623			0
S3	2000	2000	2000	2	0	2	Export	222	El Salvador	SLV	124	Canada	CAN								55	ESSENTL.OILS,PERFUME,ETC	1	No Quantity							195			0
S3	2000	2000	2000	2	0	2	Export	222	El Salvador	SLV	170	Colombia	COL								55	ESSENTL.OILS,PERFUME,ETC	1	No Quantity							828			0
S3	2000	2000	2000	2	0	2	Export	222	El Salvador	SLV	188	Costa Rica	CRI								55	ESSENTL.OILS,PERFUME,ETC	1	No Quantity							11080846			0
S3	2000	2000	2000	2	0	2	Export	222	El Salvador	SLV	208	Denmark	DNK								55	ESSENTL.OILS,PERFUME,ETC	1	No Quantity							135			0
S3	2000	2000	2000	2	0	2	Export	222	El Salvador	SLV	214	Dominican Rep.	DOM								55	ESSENTL.OILS,PERFUME,ETC	1	No Quantity							1450			0
S3	2000	2000	2000	2	0	2	Export	222	El Salvador	SLV	276	Germany	DEU								55	ESSENTL.OILS,PERFUME,ETC	1	No Quantity							8850			0
S3	2000	2000	2000	2	0	2	Export	222	El Salvador	SLV	320	Guatemala	GTM								55	ESSENTL.OILS,PERFUME,ETC	1	No Quantity							7960641			0
S3	2000	2000	2000	2	0	2	Export	222	El Salvador	SLV	340	Honduras	HND								55	ESSENTL.OILS,PERFUME,ETC	1	No Quantity							16414809			0
S3	2000	2000	2000	2	0	2	Export	222	El Salvador	SLV	400	Jordan	JOR								55	ESSENTL.OILS,PERFUME,ETC	1	No Quantity							15500			0
S3	2000	2000	2000	2	0	2	Export	222	El Salvador	SLV	404	Kenya	KEN								55	ESSENTL.OILS,PERFUME,ETC	1	No Quantity							7128			0
S3	2000	2000	2000	2	0	2	Export	222	El Salvador	SLV	484	Mexico	MEX								55	ESSENTL.OILS,PERFUME,ETC	1	No Quantity							66425			0
S3	2000	2000	2000	2	0	2	Export	222	El Salvador	SLV	558	Nicaragua	NIC								55	ESSENTL.OILS,PERFUME,ETC	1	No Quantity							13403464			0
S3	2000	2000	2000	2	0	2	Export	222	El Salvador	SLV	591	Panama	PAN								55	ESSENTL.OILS,PERFUME,ETC	1	No Quantity							3173319			0
S3	2000	2000	2000	2	0	2	Export	222	El Salvador	SLV	724	Spain	ESP								55	ESSENTL.OILS,PERFUME,ETC	1	No Quantity							91			0
S3	2000	2000	2000	2	0	2	Export	222	El Salvador	SLV	826	United Kingdom	GBR								55	ESSENTL.OILS,PERFUME,ETC	1	No Quantity							18818			0
S3	2000	2000	2000	2	0	2	Export	222	El Salvador	SLV	842	USA	USA								55	ESSENTL.OILS,PERFUME,ETC	1	No Quantity							156438			0
S3	2000	2000	2000	2	0	2	Export	222	El Salvador	SLV	899	Areas, nes									55	ESSENTL.OILS,PERFUME,ETC	1	No Quantity							232			0
S3	2000	2000	2000	2	0	2	Export	218	Ecuador	ECU	0	World	WLD								56	FERTILIZER,EXCEPT GRP272	1	No Quantity							66723			0
S3	2000	2000	2000	2	0	2	Export	218	Ecuador	ECU	170	Colombia	COL								56	FERTILIZER,EXCEPT GRP272	1	No Quantity							47534			0
S3	2000	2000	2000	2	0	2	Export	218	Ecuador	ECU	188	Costa Rica	CRI								56	FERTILIZER,EXCEPT GRP272	1	No Quantity							2448			0
S3	2000	2000	2000	2	0	2	Export	218	Ecuador	ECU	214	Dominican Rep.	DOM								56	FERTILIZER,EXCEPT GRP272	1	No Quantity							3259			0
S3	2000	2000	2000	2	0	2	Export	218	Ecuador	ECU	591	Panama	PAN								56	FERTILIZER,EXCEPT GRP272	1	No Quantity							912			0
S3	2000	2000	2000	2	0	2	Export	218	Ecuador	ECU	604	Peru	PER								56	FERTILIZER,EXCEPT GRP272	1	No Quantity							12570			0
S3	2000	2000	2000	2	0	2	Export	222	El Salvador	SLV	0	World	WLD								56	FERTILIZER,EXCEPT GRP272	1	No Quantity							862947			0
S3	2000	2000	2000	2	0	2	Export	222	El Salvador	SLV	188	Costa Rica	CRI								56	FERTILIZER,EXCEPT GRP272	1	No Quantity							8537			0
S3	2000	2000	2000	2	0	2	Export	222	El Salvador	SLV	320	Guatemala	GTM								56	FERTILIZER,EXCEPT GRP272	1	No Quantity							14559			0
S3	2000	2000	2000	2	0	2	Export	222	El Salvador	SLV	340	Honduras	HND								56	FERTILIZER,EXCEPT GRP272	1	No Quantity							725569			0
S3	2000	2000	2000	2	0	2	Export	222	El Salvador	SLV	558	Nicaragua	NIC								56	FERTILIZER,EXCEPT GRP272	1	No Quantity							71283			0
S3	2000	2000	2000	2	0	2	Export	222	El Salvador	SLV	899	Areas, nes									56	FERTILIZER,EXCEPT GRP272	1	No Quantity							43000			0
S3	2000	2000	2000	2	0	2	Export	218	Ecuador	ECU	0	World	WLD								57	PLASTICS IN PRIMARY FORM	1	No Quantity							3618641			0
S3	2000	2000	2000	2	0	2	Export	218	Ecuador	ECU	32	Argentina	ARG								57	PLASTICS IN PRIMARY FORM	1	No Quantity							3548			0
S3	2000	2000	2000	2	0	2	Export	218	Ecuador	ECU	56	Belgium	BEL								57	PLASTICS IN PRIMARY FORM	1	No Quantity							2			0
S3	2000	2000	2000	2	0	2	Export	218	Ecuador	ECU	68	Bolivia (Plurinational State of)	BOL								57	PLASTICS IN PRIMARY FORM	1	No Quantity							63652			0
S3	2000	2000	2000	2	0	2	Export	218	Ecuador	ECU	76	Brazil	BRA								57	PLASTICS IN PRIMARY FORM	1	No Quantity							2550			0
S3	2000	2000	2000	2	0	2	Export	218	Ecuador	ECU	152	Chile	CHL								57	PLASTICS IN PRIMARY FORM	1	No Quantity							18617			0
S3	2000	2000	2000	2	0	2	Export	218	Ecuador	ECU	156	China	CHN								57	PLASTICS IN PRIMARY FORM	1	No Quantity							148982			0
S3	2000	2000	2000	2	0	2	Export	218	Ecuador	ECU	170	Colombia	COL								57	PLASTICS IN PRIMARY FORM	1	No Quantity							2747183			0
S3	2000	2000	2000	2	0	2	Export	218	Ecuador	ECU	320	Guatemala	GTM								57	PLASTICS IN PRIMARY FORM	1	No Quantity							29268			0
S3	2000	2000	2000	2	0	2	Export	218	Ecuador	ECU	591	Panama	PAN								57	PLASTICS IN PRIMARY FORM	1	No Quantity							2001			0
S3	2000	2000	2000	2	0	2	Export	218	Ecuador	ECU	604	Peru	PER								57	PLASTICS IN PRIMARY FORM	1	No Quantity							238808			0
S3	2000	2000	2000	2	0	2	Export	218	Ecuador	ECU	724	Spain	ESP								57	PLASTICS IN PRIMARY FORM	1	No Quantity							170679			0
S3	2000	2000	2000	2	0	2	Export	218	Ecuador	ECU	842	USA	USA								57	PLASTICS IN PRIMARY FORM	1	No Quantity							160			0
S3	2000	2000	2000	2	0	2	Export	218	Ecuador	ECU	862	Venezuela	VEN								57	PLASTICS IN PRIMARY FORM	1	No Quantity							193191			0
S3	2000	2000	2000	2	0	2	Export	222	El Salvador	SLV	0	World	WLD								57	PLASTICS IN PRIMARY FORM	1	No Quantity							6320569			0
S3	2000	2000	2000	2	0	2	Export	222	El Salvador	SLV	76	Brazil	BRA								57	PLASTICS IN PRIMARY FORM	1	No Quantity							1400			0
S3	2000	2000	2000	2	0	2	Export	222	El Salvador	SLV	84	Belize	BLZ								57	PLASTICS IN PRIMARY FORM	1	No Quantity							946			0
S3	2000	2000	2000	2	0	2	Export	222	El Salvador	SLV	156	China	CHN								57	PLASTICS IN PRIMARY FORM	1	No Quantity							1190			0
S3	2000	2000	2000	2	0	2	Export	222	El Salvador	SLV	170	Colombia	COL								57	PLASTICS IN PRIMARY FORM	1	No Quantity							2133			0
S3	2000	2000	2000	2	0	2	Export	222	El Salvador	SLV	188	Costa Rica	CRI								57	PLASTICS IN PRIMARY FORM	1	No Quantity							245519			0
S3	2000	2000	2000	2	0	2	Export	222	El Salvador	SLV	192	Cuba	CUB								57	PLASTICS IN PRIMARY FORM	1	No Quantity							100			0
S3	2000	2000	2000	2	0	2	Export	222	El Salvador	SLV	218	Ecuador	ECU								57	PLASTICS IN PRIMARY FORM	1	No Quantity							599			0
S3	2000	2000	2000	2	0	2	Export	222	El Salvador	SLV	276	Germany	DEU								57	PLASTICS IN PRIMARY FORM	1	No Quantity							6470			0
S3	2000	2000	2000	2	0	2	Export	222	El Salvador	SLV	320	Guatemala	GTM								57	PLASTICS IN PRIMARY FORM	1	No Quantity							4014439			0
S3	2000	2000	2000	2	0	2	Export	222	El Salvador	SLV	340	Honduras	HND								57	PLASTICS IN PRIMARY FORM	1	No Quantity							1115665			0
S3	2000	2000	2000	2	0	2	Export	222	El Salvador	SLV	484	Mexico	MEX								57	PLASTICS IN PRIMARY FORM	1	No Quantity							1800			0
S3	2000	2000	2000	2	0	2	Export	222	El Salvador	SLV	558	Nicaragua	NIC								57	PLASTICS IN PRIMARY FORM	1	No Quantity							705988			0
S3	2000	2000	2000	2	0	2	Export	222	El Salvador	SLV	591	Panama	PAN								57	PLASTICS IN PRIMARY FORM	1	No Quantity							163219			0
S3	2000	2000	2000	2	0	2	Export	222	El Salvador	SLV	842	USA	USA								57	PLASTICS IN PRIMARY FORM	1	No Quantity							61101			0
S3	2000	2000	2000	2	0	2	Export	218	Ecuador	ECU	0	World	WLD								58	PLASTIC,NON-PRIMARY FORM	1	No Quantity							12892165			0
S3	2000	2000	2000	2	0	2	Export	218	Ecuador	ECU	32	Argentina	ARG								58	PLASTIC,NON-PRIMARY FORM	1	No Quantity							546275			0
S3	2000	2000	2000	2	0	2	Export	218	Ecuador	ECU	68	Bolivia (Plurinational State of)	BOL								58	PLASTIC,NON-PRIMARY FORM	1	No Quantity							53644			0
S3	2000	2000	2000	2	0	2	Export	218	Ecuador	ECU	76	Brazil	BRA								58	PLASTIC,NON-PRIMARY FORM	1	No Quantity							430402			0
S3	2000	2000	2000	2	0	2	Export	218	Ecuador	ECU	152	Chile	CHL								58	PLASTIC,NON-PRIMARY FORM	1	No Quantity							509894			0
S3	2000	2000	2000	2	0	2	Export	218	Ecuador	ECU	170	Colombia	COL								58	PLASTIC,NON-PRIMARY FORM	1	No Quantity							4532175			0
S3	2000	2000	2000	2	0	2	Export	218	Ecuador	ECU	188	Costa Rica	CRI								58	PLASTIC,NON-PRIMARY FORM	1	No Quantity							14517			0
S3	2000	2000	2000	2	0	2	Export	218	Ecuador	ECU	192	Cuba	CUB								58	PLASTIC,NON-PRIMARY FORM	1	No Quantity							11239			0
S3	2000	2000	2000	2	0	2	Export	218	Ecuador	ECU	214	Dominican Rep.	DOM								58	PLASTIC,NON-PRIMARY FORM	1	No Quantity							25838			0
S3	2000	2000	2000	2	0	2	Export	218	Ecuador	ECU	222	El Salvador	SLV								58	PLASTIC,NON-PRIMARY FORM	1	No Quantity							128339			0
S3	2000	2000	2000	2	0	2	Export	218	Ecuador	ECU	320	Guatemala	GTM								58	PLASTIC,NON-PRIMARY FORM	1	No Quantity							177976			0
S3	2000	2000	2000	2	0	2	Export	218	Ecuador	ECU	340	Honduras	HND								58	PLASTIC,NON-PRIMARY FORM	1	No Quantity							251580			0
S3	2000	2000	2000	2	0	2	Export	218	Ecuador	ECU	484	Mexico	MEX								58	PLASTIC,NON-PRIMARY FORM	1	No Quantity							183264			0
S3	2000	2000	2000	2	0	2	Export	218	Ecuador	ECU	591	Panama	PAN								58	PLASTIC,NON-PRIMARY FORM	1	No Quantity							187468			0
S3	2000	2000	2000	2	0	2	Export	218	Ecuador	ECU	604	Peru	PER								58	PLASTIC,NON-PRIMARY FORM	1	No Quantity							4109401			0
S3	2000	2000	2000	2	0	2	Export	218	Ecuador	ECU	724	Spain	ESP								58	PLASTIC,NON-PRIMARY FORM	1	No Quantity							1			0
S3	2000	2000	2000	2	0	2	Export	218	Ecuador	ECU	842	USA	USA								58	PLASTIC,NON-PRIMARY FORM	1	No Quantity							202102			0
S3	2000	2000	2000	2	0	2	Export	218	Ecuador	ECU	862	Venezuela	VEN								58	PLASTIC,NON-PRIMARY FORM	1	No Quantity							1528050			0
S3	2000	2000	2000	2	0	2	Export	222	El Salvador	SLV	0	World	WLD								58	PLASTIC,NON-PRIMARY FORM	1	No Quantity							20051414			0
S3	2000	2000	2000	2	0	2	Export	222	El Salvador	SLV	84	Belize	BLZ								58	PLASTIC,NON-PRIMARY FORM	1	No Quantity							742218			0
S3	2000	2000	2000	2	0	2	Export	222	El Salvador	SLV	188	Costa Rica	CRI								58	PLASTIC,NON-PRIMARY FORM	1	No Quantity							1556252			0
S3	2000	2000	2000	2	0	2	Export	222	El Salvador	SLV	214	Dominican Rep.	DOM								58	PLASTIC,NON-PRIMARY FORM	1	No Quantity							4316			0
S3	2000	2000	2000	2	0	2	Export	222	El Salvador	SLV	276	Germany	DEU								58	PLASTIC,NON-PRIMARY FORM	1	No Quantity							1273			0
S3	2000	2000	2000	2	0	2	Export	222	El Salvador	SLV	320	Guatemala	GTM								58	PLASTIC,NON-PRIMARY FORM	1	No Quantity							6278812			0
S3	2000	2000	2000	2	0	2	Export	222	El Salvador	SLV	340	Honduras	HND								58	PLASTIC,NON-PRIMARY FORM	1	No Quantity							4582394			0
S3	2000	2000	2000	2	0	2	Export	222	El Salvador	SLV	344	China, Hong Kong SAR	HKG								58	PLASTIC,NON-PRIMARY FORM	1	No Quantity							84729			0
S3	2000	2000	2000	2	0	2	Export	222	El Salvador	SLV	381	Italy	ITA								58	PLASTIC,NON-PRIMARY FORM	1	No Quantity							681			0
S3	2000	2000	2000	2	0	2	Export	222	El Salvador	SLV	484	Mexico	MEX								58	PLASTIC,NON-PRIMARY FORM	1	No Quantity							4015082			0
S3	2000	2000	2000	2	0	2	Export	222	El Salvador	SLV	490	Other Asia, nes									58	PLASTIC,NON-PRIMARY FORM	1	No Quantity							4536			0
S3	2000	2000	2000	2	0	2	Export	222	El Salvador	SLV	530	Neth. Antilles	ANT								58	PLASTIC,NON-PRIMARY FORM	1	No Quantity							25058			0
S3	2000	2000	2000	2	0	2	Export	222	El Salvador	SLV	558	Nicaragua	NIC								58	PLASTIC,NON-PRIMARY FORM	1	No Quantity							2264143			0
S3	2000	2000	2000	2	0	2	Export	222	El Salvador	SLV	591	Panama	PAN								58	PLASTIC,NON-PRIMARY FORM	1	No Quantity							75974			0
S3	2000	2000	2000	2	0	2	Export	222	El Salvador	SLV	604	Peru	PER								58	PLASTIC,NON-PRIMARY FORM	1	No Quantity							189			0
S3	2000	2000	2000	2	0	2	Export	222	El Salvador	SLV	724	Spain	ESP								58	PLASTIC,NON-PRIMARY FORM	1	No Quantity							36144			0
S3	2000	2000	2000	2	0	2	Export	222	El Salvador	SLV	764	Thailand	THA								58	PLASTIC,NON-PRIMARY FORM	1	No Quantity							1295			0
S3	2000	2000	2000	2	0	2	Export	222	El Salvador	SLV	842	USA	USA								58	PLASTIC,NON-PRIMARY FORM	1	No Quantity							366865			0
S3	2000	2000	2000	2	0	2	Export	222	El Salvador	SLV	899	Areas, nes									58	PLASTIC,NON-PRIMARY FORM	1	No Quantity							11454			0
S3	2000	2000	2000	2	0	2	Export	218	Ecuador	ECU	0	World	WLD								59	CHEMICAL MATERIALS NES	1	No Quantity							6216715			0
S3	2000	2000	2000	2	0	2	Export	218	Ecuador	ECU	68	Bolivia (Plurinational State of)	BOL								59	CHEMICAL MATERIALS NES	1	No Quantity							429772			0
S3	2000	2000	2000	2	0	2	Export	218	Ecuador	ECU	152	Chile	CHL								59	CHEMICAL MATERIALS NES	1	No Quantity							29335			0
S3	2000	2000	2000	2	0	2	Export	218	Ecuador	ECU	170	Colombia	COL								59	CHEMICAL MATERIALS NES	1	No Quantity							2717711			0
S3	2000	2000	2000	2	0	2	Export	218	Ecuador	ECU	188	Costa Rica	CRI								59	CHEMICAL MATERIALS NES	1	No Quantity							428081			0
S3	2000	2000	2000	2	0	2	Export	218	Ecuador	ECU	192	Cuba	CUB								59	CHEMICAL MATERIALS NES	1	No Quantity							999			0
S3	2000	2000	2000	2	0	2	Export	218	Ecuador	ECU	214	Dominican Rep.	DOM								59	CHEMICAL MATERIALS NES	1	No Quantity							45981			0
S3	2000	2000	2000	2	0	2	Export	218	Ecuador	ECU	320	Guatemala	GTM								59	CHEMICAL MATERIALS NES	1	No Quantity							583685			0
S3	2000	2000	2000	2	0	2	Export	218	Ecuador	ECU	376	Israel	ISR								59	CHEMICAL MATERIALS NES	1	No Quantity							7740			0
S3	2000	2000	2000	2	0	2	Export	218	Ecuador	ECU	484	Mexico	MEX								59	CHEMICAL MATERIALS NES	1	No Quantity							235000			0
S3	2000	2000	2000	2	0	2	Export	218	Ecuador	ECU	591	Panama	PAN								59	CHEMICAL MATERIALS NES	1	No Quantity							194670			0
S3	2000	2000	2000	2	0	2	Export	218	Ecuador	ECU	604	Peru	PER								59	CHEMICAL MATERIALS NES	1	No Quantity							1418186			0
S3	2000	2000	2000	2	0	2	Export	218	Ecuador	ECU	780	Trinidad and Tobago	TTO								59	CHEMICAL MATERIALS NES	1	No Quantity							32955			0
S3	2000	2000	2000	2	0	2	Export	218	Ecuador	ECU	842	USA	USA								59	CHEMICAL MATERIALS NES	1	No Quantity							19429			0
S3	2000	2000	2000	2	0	2	Export	218	Ecuador	ECU	862	Venezuela	VEN								59	CHEMICAL MATERIALS NES	1	No Quantity							71761			0
S3	2000	2000	2000	2	0	2	Export	218	Ecuador	ECU	899	Areas, nes									59	CHEMICAL MATERIALS NES	1	No Quantity							1410			0
S3	2000	2000	2000	2	0	2	Export	222	El Salvador	SLV	0	World	WLD								59	CHEMICAL MATERIALS NES	1	No Quantity							6446844			0
S3	2000	2000	2000	2	0	2	Export	222	El Salvador	SLV	56	Belgium	BEL								59	CHEMICAL MATERIALS NES	1	No Quantity							822			0
S3	2000	2000	2000	2	0	2	Export	222	El Salvador	SLV	124	Canada	CAN								59	CHEMICAL MATERIALS NES	1	No Quantity							26			0
S3	2000	2000	2000	2	0	2	Export	222	El Salvador	SLV	156	China	CHN								59	CHEMICAL MATERIALS NES	1	No Quantity							64519			0
S3	2000	2000	2000	2	0	2	Export	222	El Salvador	SLV	188	Costa Rica	CRI								59	CHEMICAL MATERIALS NES	1	No Quantity							961556			0
S3	2000	2000	2000	2	0	2	Export	222	El Salvador	SLV	218	Ecuador	ECU								59	CHEMICAL MATERIALS NES	1	No Quantity							10572			0
S3	2000	2000	2000	2	0	2	Export	222	El Salvador	SLV	276	Germany	DEU								59	CHEMICAL MATERIALS NES	1	No Quantity							10300			0
S3	2000	2000	2000	2	0	2	Export	222	El Salvador	SLV	320	Guatemala	GTM								59	CHEMICAL MATERIALS NES	1	No Quantity							2766247			0
S3	2000	2000	2000	2	0	2	Export	222	El Salvador	SLV	340	Honduras	HND								59	CHEMICAL MATERIALS NES	1	No Quantity							778552			0
S3	2000	2000	2000	2	0	2	Export	222	El Salvador	SLV	388	Jamaica	JAM								59	CHEMICAL MATERIALS NES	1	No Quantity							1477			0
S3	2000	2000	2000	2	0	2	Export	222	El Salvador	SLV	484	Mexico	MEX								59	CHEMICAL MATERIALS NES	1	No Quantity							1275			0
S3	2000	2000	2000	2	0	2	Export	222	El Salvador	SLV	558	Nicaragua	NIC								59	CHEMICAL MATERIALS NES	1	No Quantity							1710644			0
S3	2000	2000	2000	2	0	2	Export	222	El Salvador	SLV	591	Panama	PAN								59	CHEMICAL MATERIALS NES	1	No Quantity							67369			0
S3	2000	2000	2000	2	0	2	Export	222	El Salvador	SLV	842	USA	USA								59	CHEMICAL MATERIALS NES	1	No Quantity							73486			0
S3	2000	2000	2000	2	0	2	Export	218	Ecuador	ECU	0	World	WLD								61	LEATHER, LEATHER GOODS	1	No Quantity							1732521			0
S3	2000	2000	2000	2	0	2	Export	218	Ecuador	ECU	32	Argentina	ARG								61	LEATHER, LEATHER GOODS	1	No Quantity							70			0
S3	2000	2000	2000	2	0	2	Export	218	Ecuador	ECU	40	Austria	AUT								61	LEATHER, LEATHER GOODS	1	No Quantity							163			0
S3	2000	2000	2000	2	0	2	Export	218	Ecuador	ECU	68	Bolivia (Plurinational State of)	BOL								61	LEATHER, LEATHER GOODS	1	No Quantity							1820			0
S3	2000	2000	2000	2	0	2	Export	218	Ecuador	ECU	124	Canada	CAN								61	LEATHER, LEATHER GOODS	1	No Quantity							1200			0
S3	2000	2000	2000	2	0	2	Export	218	Ecuador	ECU	152	Chile	CHL								61	LEATHER, LEATHER GOODS	1	No Quantity							112240			0
S3	2000	2000	2000	2	0	2	Export	218	Ecuador	ECU	156	China	CHN								61	LEATHER, LEATHER GOODS	1	No Quantity							41262			0
S3	2000	2000	2000	2	0	2	Export	218	Ecuador	ECU	170	Colombia	COL								61	LEATHER, LEATHER GOODS	1	No Quantity							607618			0
S3	2000	2000	2000	2	0	2	Export	218	Ecuador	ECU	188	Costa Rica	CRI								61	LEATHER, LEATHER GOODS	1	No Quantity							858			0
S3	2000	2000	2000	2	0	2	Export	218	Ecuador	ECU	251	France	FRA								61	LEATHER, LEATHER GOODS	1	No Quantity							163			0
S3	2000	2000	2000	2	0	2	Export	218	Ecuador	ECU	276	Germany	DEU								61	LEATHER, LEATHER GOODS	1	No Quantity							100			0
S3	2000	2000	2000	2	0	2	Export	218	Ecuador	ECU	344	China, Hong Kong SAR	HKG								61	LEATHER, LEATHER GOODS	1	No Quantity							9297			0
S3	2000	2000	2000	2	0	2	Export	218	Ecuador	ECU	372	Ireland	IRL								61	LEATHER, LEATHER GOODS	1	No Quantity							91586			0
S3	2000	2000	2000	2	0	2	Export	218	Ecuador	ECU	381	Italy	ITA								61	LEATHER, LEATHER GOODS	1	No Quantity							283329			0
S3	2000	2000	2000	2	0	2	Export	218	Ecuador	ECU	392	Japan	JPN								61	LEATHER, LEATHER GOODS	1	No Quantity							3165			0
S3	2000	2000	2000	2	0	2	Export	218	Ecuador	ECU	591	Panama	PAN								61	LEATHER, LEATHER GOODS	1	No Quantity							3351			0
S3	2000	2000	2000	2	0	2	Export	218	Ecuador	ECU	604	Peru	PER								61	LEATHER, LEATHER GOODS	1	No Quantity							82921			0
S3	2000	2000	2000	2	0	2	Export	218	Ecuador	ECU	710	South Africa	ZAF								61	LEATHER, LEATHER GOODS	1	No Quantity							46			0
S3	2000	2000	2000	2	0	2	Export	218	Ecuador	ECU	724	Spain	ESP								61	LEATHER, LEATHER GOODS	1	No Quantity							805			0
S3	2000	2000	2000	2	0	2	Export	218	Ecuador	ECU	826	United Kingdom	GBR								61	LEATHER, LEATHER GOODS	1	No Quantity							900			0
S3	2000	2000	2000	2	0	2	Export	218	Ecuador	ECU	842	USA	USA								61	LEATHER, LEATHER GOODS	1	No Quantity							394933			0
S3	2000	2000	2000	2	0	2	Export	218	Ecuador	ECU	862	Venezuela	VEN								61	LEATHER, LEATHER GOODS	1	No Quantity							96694			0
S3	2000	2000	2000	2	0	2	Export	222	El Salvador	SLV	0	World	WLD								61	LEATHER, LEATHER GOODS	1	No Quantity							32078			0
S3	2000	2000	2000	2	0	2	Export	222	El Salvador	SLV	84	Belize	BLZ								61	LEATHER, LEATHER GOODS	1	No Quantity							196			0
S3	2000	2000	2000	2	0	2	Export	222	El Salvador	SLV	320	Guatemala	GTM								61	LEATHER, LEATHER GOODS	1	No Quantity							845			0
S3	2000	2000	2000	2	0	2	Export	222	El Salvador	SLV	340	Honduras	HND								61	LEATHER, LEATHER GOODS	1	No Quantity							3509			0
S3	2000	2000	2000	2	0	2	Export	222	El Salvador	SLV	381	Italy	ITA								61	LEATHER, LEATHER GOODS	1	No Quantity							7791			0
S3	2000	2000	2000	2	0	2	Export	222	El Salvador	SLV	484	Mexico	MEX								61	LEATHER, LEATHER GOODS	1	No Quantity							114			0
S3	2000	2000	2000	2	0	2	Export	222	El Salvador	SLV	591	Panama	PAN								61	LEATHER, LEATHER GOODS	1	No Quantity							1982			0
S3	2000	2000	2000	2	0	2	Export	222	El Salvador	SLV	842	USA	USA								61	LEATHER, LEATHER GOODS	1	No Quantity							11348			0
S3	2000	2000	2000	2	0	2	Export	222	El Salvador	SLV	899	Areas, nes									61	LEATHER, LEATHER GOODS	1	No Quantity							6294			0
S3	2000	2000	2000	2	0	2	Export	218	Ecuador	ECU	0	World	WLD								62	RUBBER MANUFACTURES, NES	1	No Quantity							25391948			0
S3	2000	2000	2000	2	0	2	Export	218	Ecuador	ECU	32	Argentina	ARG								62	RUBBER MANUFACTURES, NES	1	No Quantity							12600			0
S3	2000	2000	2000	2	0	2	Export	218	Ecuador	ECU	56	Belgium	BEL								62	RUBBER MANUFACTURES, NES	1	No Quantity							350			0
S3	2000	2000	2000	2	0	2	Export	218	Ecuador	ECU	68	Bolivia (Plurinational State of)	BOL								62	RUBBER MANUFACTURES, NES	1	No Quantity							430250			0
S3	2000	2000	2000	2	0	2	Export	218	Ecuador	ECU	152	Chile	CHL								62	RUBBER MANUFACTURES, NES	1	No Quantity							1562429			0
S3	2000	2000	2000	2	0	2	Export	218	Ecuador	ECU	170	Colombia	COL								62	RUBBER MANUFACTURES, NES	1	No Quantity							18330890			0
S3	2000	2000	2000	2	0	2	Export	218	Ecuador	ECU	174	Comoros	COM								62	RUBBER MANUFACTURES, NES	1	No Quantity							34576			0
S3	2000	2000	2000	2	0	2	Export	218	Ecuador	ECU	188	Costa Rica	CRI								62	RUBBER MANUFACTURES, NES	1	No Quantity							29190			0
S3	2000	2000	2000	2	0	2	Export	218	Ecuador	ECU	192	Cuba	CUB								62	RUBBER MANUFACTURES, NES	1	No Quantity							147507			0
S3	2000	2000	2000	2	0	2	Export	218	Ecuador	ECU	222	El Salvador	SLV								62	RUBBER MANUFACTURES, NES	1	No Quantity							137222			0
S3	2000	2000	2000	2	0	2	Export	218	Ecuador	ECU	340	Honduras	HND								62	RUBBER MANUFACTURES, NES	1	No Quantity							48530			0
S3	2000	2000	2000	2	0	2	Export	218	Ecuador	ECU	484	Mexico	MEX								62	RUBBER MANUFACTURES, NES	1	No Quantity							410403			0
S3	2000	2000	2000	2	0	2	Export	218	Ecuador	ECU	558	Nicaragua	NIC								62	RUBBER MANUFACTURES, NES	1	No Quantity							41300			0
S3	2000	2000	2000	2	0	2	Export	218	Ecuador	ECU	604	Peru	PER								62	RUBBER MANUFACTURES, NES	1	No Quantity							2695932			0
S3	2000	2000	2000	2	0	2	Export	218	Ecuador	ECU	842	USA	USA								62	RUBBER MANUFACTURES, NES	1	No Quantity							190319			0
S3	2000	2000	2000	2	0	2	Export	218	Ecuador	ECU	862	Venezuela	VEN								62	RUBBER MANUFACTURES, NES	1	No Quantity							1320450			0
S3	2000	2000	2000	2	0	2	Export	222	El Salvador	SLV	0	World	WLD								62	RUBBER MANUFACTURES, NES	1	No Quantity							489723			0
S3	2000	2000	2000	2	0	2	Export	222	El Salvador	SLV	188	Costa Rica	CRI								62	RUBBER MANUFACTURES, NES	1	No Quantity							152731			0
S3	2000	2000	2000	2	0	2	Export	222	El Salvador	SLV	320	Guatemala	GTM								62	RUBBER MANUFACTURES, NES	1	No Quantity							42801			0
S3	2000	2000	2000	2	0	2	Export	222	El Salvador	SLV	340	Honduras	HND								62	RUBBER MANUFACTURES, NES	1	No Quantity							136170			0
S3	2000	2000	2000	2	0	2	Export	222	El Salvador	SLV	381	Italy	ITA								62	RUBBER MANUFACTURES, NES	1	No Quantity							2905			0
S3	2000	2000	2000	2	0	2	Export	222	El Salvador	SLV	558	Nicaragua	NIC								62	RUBBER MANUFACTURES, NES	1	No Quantity							66021			0
S3	2000	2000	2000	2	0	2	Export	222	El Salvador	SLV	591	Panama	PAN								62	RUBBER MANUFACTURES, NES	1	No Quantity							44662			0
S3	2000	2000	2000	2	0	2	Export	222	El Salvador	SLV	842	USA	USA								62	RUBBER MANUFACTURES, NES	1	No Quantity							44434			0
S3	2000	2000	2000	2	0	2	Export	218	Ecuador	ECU	0	World	WLD								63	CORK, WOOD MANUFACTURES	1	No Quantity							42312303			0
S3	2000	2000	2000	2	0	2	Export	218	Ecuador	ECU	4	Afghanistan	AFG								63	CORK, WOOD MANUFACTURES	1	No Quantity							2435			0
S3	2000	2000	2000	2	0	2	Export	218	Ecuador	ECU	32	Argentina	ARG								63	CORK, WOOD MANUFACTURES	1	No Quantity							35126			0
S3	2000	2000	2000	2	0	2	Export	218	Ecuador	ECU	40	Austria	AUT								63	CORK, WOOD MANUFACTURES	1	No Quantity							34			0
S3	2000	2000	2000	2	0	2	Export	218	Ecuador	ECU	44	Bahamas	BHS								63	CORK, WOOD MANUFACTURES	1	No Quantity							2247			0
S3	2000	2000	2000	2	0	2	Export	218	Ecuador	ECU	52	Barbados	BRB								63	CORK, WOOD MANUFACTURES	1	No Quantity							17			0
S3	2000	2000	2000	2	0	2	Export	218	Ecuador	ECU	56	Belgium	BEL								63	CORK, WOOD MANUFACTURES	1	No Quantity							8030			0
S3	2000	2000	2000	2	0	2	Export	218	Ecuador	ECU	68	Bolivia (Plurinational State of)	BOL								63	CORK, WOOD MANUFACTURES	1	No Quantity							131148			0
S3	2000	2000	2000	2	0	2	Export	218	Ecuador	ECU	72	Botswana	BWA								63	CORK, WOOD MANUFACTURES	1	No Quantity							10			0
S3	2000	2000	2000	2	0	2	Export	218	Ecuador	ECU	76	Brazil	BRA								63	CORK, WOOD MANUFACTURES	1	No Quantity							617094			0
S3	2000	2000	2000	2	0	2	Export	218	Ecuador	ECU	92	Br. Virgin Isds	VGB								63	CORK, WOOD MANUFACTURES	1	No Quantity							58			0
S3	2000	2000	2000	2	0	2	Export	218	Ecuador	ECU	124	Canada	CAN								63	CORK, WOOD MANUFACTURES	1	No Quantity							53103			0
S3	2000	2000	2000	2	0	2	Export	218	Ecuador	ECU	136	Cayman Isds	CYM								63	CORK, WOOD MANUFACTURES	1	No Quantity							800			0
S3	2000	2000	2000	2	0	2	Export	218	Ecuador	ECU	152	Chile	CHL								63	CORK, WOOD MANUFACTURES	1	No Quantity							520395			0
S3	2000	2000	2000	2	0	2	Export	218	Ecuador	ECU	156	China	CHN								63	CORK, WOOD MANUFACTURES	1	No Quantity							113075			0
S3	2000	2000	2000	2	0	2	Export	218	Ecuador	ECU	170	Colombia	COL								63	CORK, WOOD MANUFACTURES	1	No Quantity							6128624			0
S3	2000	2000	2000	2	0	2	Export	218	Ecuador	ECU	188	Costa Rica	CRI								63	CORK, WOOD MANUFACTURES	1	No Quantity							84382			0
S3	2000	2000	2000	2	0	2	Export	218	Ecuador	ECU	192	Cuba	CUB								63	CORK, WOOD MANUFACTURES	1	No Quantity							2590762			0
S3	2000	2000	2000	2	0	2	Export	218	Ecuador	ECU	203	Czechia	CZE								63	CORK, WOOD MANUFACTURES	1	No Quantity							1960			0
S3	2000	2000	2000	2	0	2	Export	218	Ecuador	ECU	208	Denmark	DNK								63	CORK, WOOD MANUFACTURES	1	No Quantity							2134			0
S3	2000	2000	2000	2	0	2	Export	218	Ecuador	ECU	212	Dominica	DMA								63	CORK, WOOD MANUFACTURES	1	No Quantity							390			0
S3	2000	2000	2000	2	0	2	Export	218	Ecuador	ECU	214	Dominican Rep.	DOM								63	CORK, WOOD MANUFACTURES	1	No Quantity							4672			0
S3	2000	2000	2000	2	0	2	Export	218	Ecuador	ECU	222	El Salvador	SLV								63	CORK, WOOD MANUFACTURES	1	No Quantity							85291			0
S3	2000	2000	2000	2	0	2	Export	218	Ecuador	ECU	246	Finland	FIN								63	CORK, WOOD MANUFACTURES	1	No Quantity							15321			0
S3	2000	2000	2000	2	0	2	Export	218	Ecuador	ECU	251	France	FRA								63	CORK, WOOD MANUFACTURES	1	No Quantity							116512			0
S3	2000	2000	2000	2	0	2	Export	218	Ecuador	ECU	276	Germany	DEU								63	CORK, WOOD MANUFACTURES	1	No Quantity							654160			0
S3	2000	2000	2000	2	0	2	Export	218	Ecuador	ECU	300	Greece	GRC								63	CORK, WOOD MANUFACTURES	1	No Quantity							18			0
S3	2000	2000	2000	2	0	2	Export	218	Ecuador	ECU	320	Guatemala	GTM								63	CORK, WOOD MANUFACTURES	1	No Quantity							40137			0
S3	2000	2000	2000	2	0	2	Export	218	Ecuador	ECU	340	Honduras	HND								63	CORK, WOOD MANUFACTURES	1	No Quantity							40139			0
S3	2000	2000	2000	2	0	2	Export	218	Ecuador	ECU	344	China, Hong Kong SAR	HKG								63	CORK, WOOD MANUFACTURES	1	No Quantity							4334			0
S3	2000	2000	2000	2	0	2	Export	218	Ecuador	ECU	348	Hungary	HUN								63	CORK, WOOD MANUFACTURES	1	No Quantity							377			0
S3	2000	2000	2000	2	0	2	Export	218	Ecuador	ECU	352	Iceland	ISL								63	CORK, WOOD MANUFACTURES	1	No Quantity							350			0
S3	2000	2000	2000	2	0	2	Export	218	Ecuador	ECU	372	Ireland	IRL								63	CORK, WOOD MANUFACTURES	1	No Quantity							148			0
S3	2000	2000	2000	2	0	2	Export	218	Ecuador	ECU	376	Israel	ISR								63	CORK, WOOD MANUFACTURES	1	No Quantity							35483			0
S3	2000	2000	2000	2	0	2	Export	218	Ecuador	ECU	381	Italy	ITA								63	CORK, WOOD MANUFACTURES	1	No Quantity							78589			0
S3	2000	2000	2000	2	0	2	Export	218	Ecuador	ECU	388	Jamaica	JAM								63	CORK, WOOD MANUFACTURES	1	No Quantity							110			0
S3	2000	2000	2000	2	0	2	Export	218	Ecuador	ECU	392	Japan	JPN								63	CORK, WOOD MANUFACTURES	1	No Quantity							111465			0
S3	2000	2000	2000	2	0	2	Export	218	Ecuador	ECU	408	Dem. People's Rep. of Korea	PRK								63	CORK, WOOD MANUFACTURES	1	No Quantity							16900			0
S3	2000	2000	2000	2	0	2	Export	218	Ecuador	ECU	422	Lebanon	LBN								63	CORK, WOOD MANUFACTURES	1	No Quantity							7560			0
S3	2000	2000	2000	2	0	2	Export	218	Ecuador	ECU	442	Luxembourg	LUX								63	CORK, WOOD MANUFACTURES	1	No Quantity							347			0
S3	2000	2000	2000	2	0	2	Export	218	Ecuador	ECU	484	Mexico	MEX								63	CORK, WOOD MANUFACTURES	1	No Quantity							8321507			0
S3	2000	2000	2000	2	0	2	Export	218	Ecuador	ECU	490	Other Asia, nes									63	CORK, WOOD MANUFACTURES	1	No Quantity							424783			0
S3	2000	2000	2000	2	0	2	Export	218	Ecuador	ECU	528	Netherlands	NLD								63	CORK, WOOD MANUFACTURES	1	No Quantity							2754			0
S3	2000	2000	2000	2	0	2	Export	218	Ecuador	ECU	530	Neth. Antilles	ANT								63	CORK, WOOD MANUFACTURES	1	No Quantity							249232			0
S3	2000	2000	2000	2	0	2	Export	218	Ecuador	ECU	533	Aruba	ABW								63	CORK, WOOD MANUFACTURES	1	No Quantity							10538			0
S3	2000	2000	2000	2	0	2	Export	218	Ecuador	ECU	554	New Zealand	NZL								63	CORK, WOOD MANUFACTURES	1	No Quantity							24			0
S3	2000	2000	2000	2	0	2	Export	218	Ecuador	ECU	558	Nicaragua	NIC								63	CORK, WOOD MANUFACTURES	1	No Quantity							29266			0
S3	2000	2000	2000	2	0	2	Export	218	Ecuador	ECU	579	Norway	NOR								63	CORK, WOOD MANUFACTURES	1	No Quantity							760			0
S3	2000	2000	2000	2	0	2	Export	218	Ecuador	ECU	591	Panama	PAN								63	CORK, WOOD MANUFACTURES	1	No Quantity							670887			0
S3	2000	2000	2000	2	0	2	Export	218	Ecuador	ECU	604	Peru	PER								63	CORK, WOOD MANUFACTURES	1	No Quantity							1761551			0
S3	2000	2000	2000	2	0	2	Export	218	Ecuador	ECU	616	Poland	POL								63	CORK, WOOD MANUFACTURES	1	No Quantity							469			0
S3	2000	2000	2000	2	0	2	Export	218	Ecuador	ECU	620	Portugal	PRT								63	CORK, WOOD MANUFACTURES	1	No Quantity							13747			0
S3	2000	2000	2000	2	0	2	Export	218	Ecuador	ECU	674	San Marino	SMR								63	CORK, WOOD MANUFACTURES	1	No Quantity							1090			0
S3	2000	2000	2000	2	0	2	Export	218	Ecuador	ECU	703	Slovakia	SVK								63	CORK, WOOD MANUFACTURES	1	No Quantity							406			0
S3	2000	2000	2000	2	0	2	Export	218	Ecuador	ECU	705	Slovenia	SVN								63	CORK, WOOD MANUFACTURES	1	No Quantity							182			0
S3	2000	2000	2000	2	0	2	Export	218	Ecuador	ECU	710	South Africa	ZAF								63	CORK, WOOD MANUFACTURES	1	No Quantity							113			0
S3	2000	2000	2000	2	0	2	Export	218	Ecuador	ECU	724	Spain	ESP								63	CORK, WOOD MANUFACTURES	1	No Quantity							133996			0
S3	2000	2000	2000	2	0	2	Export	218	Ecuador	ECU	752	Sweden	SWE								63	CORK, WOOD MANUFACTURES	1	No Quantity							34382			0
S3	2000	2000	2000	2	0	2	Export	218	Ecuador	ECU	757	Switzerland	CHE								63	CORK, WOOD MANUFACTURES	1	No Quantity							1825			0
S3	2000	2000	2000	2	0	2	Export	218	Ecuador	ECU	764	Thailand	THA								63	CORK, WOOD MANUFACTURES	1	No Quantity							18120			0
S3	2000	2000	2000	2	0	2	Export	218	Ecuador	ECU	780	Trinidad and Tobago	TTO								63	CORK, WOOD MANUFACTURES	1	No Quantity							248			0
S3	2000	2000	2000	2	0	2	Export	218	Ecuador	ECU	796	Turks and Caicos Isds	TCA								63	CORK, WOOD MANUFACTURES	1	No Quantity							310			0
S3	2000	2000	2000	2	0	2	Export	218	Ecuador	ECU	826	United Kingdom	GBR								63	CORK, WOOD MANUFACTURES	1	No Quantity							68057			0
S3	2000	2000	2000	2	0	2	Export	218	Ecuador	ECU	842	USA	USA								63	CORK, WOOD MANUFACTURES	1	No Quantity							12502649			0
S3	2000	2000	2000	2	0	2	Export	218	Ecuador	ECU	858	Uruguay	URY								63	CORK, WOOD MANUFACTURES	1	No Quantity							15809			0
S3	2000	2000	2000	2	0	2	Export	218	Ecuador	ECU	862	Venezuela	VEN								63	CORK, WOOD MANUFACTURES	1	No Quantity							6545477			0
S3	2000	2000	2000	2	0	2	Export	218	Ecuador	ECU	899	Areas, nes									63	CORK, WOOD MANUFACTURES	1	No Quantity							384			0
S3	2000	2000	2000	2	0	2	Export	222	El Salvador	SLV	0	World	WLD								63	CORK, WOOD MANUFACTURES	1	No Quantity							717468			0
S3	2000	2000	2000	2	0	2	Export	222	El Salvador	SLV	36	Australia	AUS								63	CORK, WOOD MANUFACTURES	1	No Quantity							5400			0
S3	2000	2000	2000	2	0	2	Export	222	El Salvador	SLV	40	Austria	AUT								63	CORK, WOOD MANUFACTURES	1	No Quantity							10063			0
S3	2000	2000	2000	2	0	2	Export	222	El Salvador	SLV	56	Belgium	BEL								63	CORK, WOOD MANUFACTURES	1	No Quantity							945			0
S3	2000	2000	2000	2	0	2	Export	222	El Salvador	SLV	84	Belize	BLZ								63	CORK, WOOD MANUFACTURES	1	No Quantity							887			0
S3	2000	2000	2000	2	0	2	Export	222	El Salvador	SLV	124	Canada	CAN								63	CORK, WOOD MANUFACTURES	1	No Quantity							12026			0
S3	2000	2000	2000	2	0	2	Export	222	El Salvador	SLV	152	Chile	CHL								63	CORK, WOOD MANUFACTURES	1	No Quantity							1031			0
S3	2000	2000	2000	2	0	2	Export	222	El Salvador	SLV	188	Costa Rica	CRI								63	CORK, WOOD MANUFACTURES	1	No Quantity							31337			0
S3	2000	2000	2000	2	0	2	Export	222	El Salvador	SLV	214	Dominican Rep.	DOM								63	CORK, WOOD MANUFACTURES	1	No Quantity							58588			0
S3	2000	2000	2000	2	0	2	Export	222	El Salvador	SLV	251	France	FRA								63	CORK, WOOD MANUFACTURES	1	No Quantity							41341			0
S3	2000	2000	2000	2	0	2	Export	222	El Salvador	SLV	276	Germany	DEU								63	CORK, WOOD MANUFACTURES	1	No Quantity							35193			0
S3	2000	2000	2000	2	0	2	Export	222	El Salvador	SLV	320	Guatemala	GTM								63	CORK, WOOD MANUFACTURES	1	No Quantity							69749			0
S3	2000	2000	2000	2	0	2	Export	222	El Salvador	SLV	340	Honduras	HND								63	CORK, WOOD MANUFACTURES	1	No Quantity							67932			0
S3	2000	2000	2000	2	0	2	Export	222	El Salvador	SLV	381	Italy	ITA								63	CORK, WOOD MANUFACTURES	1	No Quantity							81878			0
S3	2000	2000	2000	2	0	2	Export	222	El Salvador	SLV	484	Mexico	MEX								63	CORK, WOOD MANUFACTURES	1	No Quantity							110			0
S3	2000	2000	2000	2	0	2	Export	222	El Salvador	SLV	528	Netherlands	NLD								63	CORK, WOOD MANUFACTURES	1	No Quantity							4275			0
S3	2000	2000	2000	2	0	2	Export	222	El Salvador	SLV	558	Nicaragua	NIC								63	CORK, WOOD MANUFACTURES	1	No Quantity							7592			0
S3	2000	2000	2000	2	0	2	Export	222	El Salvador	SLV	591	Panama	PAN								63	CORK, WOOD MANUFACTURES	1	No Quantity							63			0
S3	2000	2000	2000	2	0	2	Export	222	El Salvador	SLV	724	Spain	ESP								63	CORK, WOOD MANUFACTURES	1	No Quantity							11748			0
S3	2000	2000	2000	2	0	2	Export	222	El Salvador	SLV	752	Sweden	SWE								63	CORK, WOOD MANUFACTURES	1	No Quantity							2161			0
S3	2000	2000	2000	2	0	2	Export	222	El Salvador	SLV	826	United Kingdom	GBR								63	CORK, WOOD MANUFACTURES	1	No Quantity							6855			0
S3	2000	2000	2000	2	0	2	Export	222	El Salvador	SLV	842	USA	USA								63	CORK, WOOD MANUFACTURES	1	No Quantity							268294			0
S3	2000	2000	2000	2	0	2	Export	218	Ecuador	ECU	0	World	WLD								64	PAPER,PAPERBOARD,ETC.	1	No Quantity							13863982			0
S3	2000	2000	2000	2	0	2	Export	218	Ecuador	ECU	32	Argentina	ARG								64	PAPER,PAPERBOARD,ETC.	1	No Quantity							1180			0
S3	2000	2000	2000	2	0	2	Export	218	Ecuador	ECU	68	Bolivia (Plurinational State of)	BOL								64	PAPER,PAPERBOARD,ETC.	1	No Quantity							295535			0
S3	2000	2000	2000	2	0	2	Export	218	Ecuador	ECU	76	Brazil	BRA								64	PAPER,PAPERBOARD,ETC.	1	No Quantity							24462			0
S3	2000	2000	2000	2	0	2	Export	218	Ecuador	ECU	152	Chile	CHL								64	PAPER,PAPERBOARD,ETC.	1	No Quantity							1660367			0
S3	2000	2000	2000	2	0	2	Export	218	Ecuador	ECU	170	Colombia	COL								64	PAPER,PAPERBOARD,ETC.	1	No Quantity							5297884			0
S3	2000	2000	2000	2	0	2	Export	218	Ecuador	ECU	188	Costa Rica	CRI								64	PAPER,PAPERBOARD,ETC.	1	No Quantity							198			0
S3	2000	2000	2000	2	0	2	Export	218	Ecuador	ECU	192	Cuba	CUB								64	PAPER,PAPERBOARD,ETC.	1	No Quantity							1500			0
S3	2000	2000	2000	2	0	2	Export	218	Ecuador	ECU	214	Dominican Rep.	DOM								64	PAPER,PAPERBOARD,ETC.	1	No Quantity							78953			0
S3	2000	2000	2000	2	0	2	Export	218	Ecuador	ECU	251	France	FRA								64	PAPER,PAPERBOARD,ETC.	1	No Quantity							1311			0
S3	2000	2000	2000	2	0	2	Export	218	Ecuador	ECU	276	Germany	DEU								64	PAPER,PAPERBOARD,ETC.	1	No Quantity							2848			0
S3	2000	2000	2000	2	0	2	Export	218	Ecuador	ECU	340	Honduras	HND								64	PAPER,PAPERBOARD,ETC.	1	No Quantity							250			0
S3	2000	2000	2000	2	0	2	Export	218	Ecuador	ECU	381	Italy	ITA								64	PAPER,PAPERBOARD,ETC.	1	No Quantity							121			0
S3	2000	2000	2000	2	0	2	Export	218	Ecuador	ECU	410	Rep. of Korea	KOR								64	PAPER,PAPERBOARD,ETC.	1	No Quantity							2012			0
S3	2000	2000	2000	2	0	2	Export	218	Ecuador	ECU	484	Mexico	MEX								64	PAPER,PAPERBOARD,ETC.	1	No Quantity							9917			0
S3	2000	2000	2000	2	0	2	Export	218	Ecuador	ECU	591	Panama	PAN								64	PAPER,PAPERBOARD,ETC.	1	No Quantity							243901			0
S3	2000	2000	2000	2	0	2	Export	218	Ecuador	ECU	604	Peru	PER								64	PAPER,PAPERBOARD,ETC.	1	No Quantity							3331495			0
S3	2000	2000	2000	2	0	2	Export	218	Ecuador	ECU	764	Thailand	THA								64	PAPER,PAPERBOARD,ETC.	1	No Quantity							2097			0
S3	2000	2000	2000	2	0	2	Export	218	Ecuador	ECU	826	United Kingdom	GBR								64	PAPER,PAPERBOARD,ETC.	1	No Quantity							2073			0
S3	2000	2000	2000	2	0	2	Export	218	Ecuador	ECU	842	USA	USA								64	PAPER,PAPERBOARD,ETC.	1	No Quantity							80933			0
S3	2000	2000	2000	2	0	2	Export	218	Ecuador	ECU	858	Uruguay	URY								64	PAPER,PAPERBOARD,ETC.	1	No Quantity							4004			0
S3	2000	2000	2000	2	0	2	Export	218	Ecuador	ECU	862	Venezuela	VEN								64	PAPER,PAPERBOARD,ETC.	1	No Quantity							2822941			0
S3	2000	2000	2000	2	0	2	Export	222	El Salvador	SLV	0	World	WLD								64	PAPER,PAPERBOARD,ETC.	1	No Quantity							78543136			0
S3	2000	2000	2000	2	0	2	Export	222	El Salvador	SLV	84	Belize	BLZ								64	PAPER,PAPERBOARD,ETC.	1	No Quantity							501029			0
S3	2000	2000	2000	2	0	2	Export	222	El Salvador	SLV	188	Costa Rica	CRI								64	PAPER,PAPERBOARD,ETC.	1	No Quantity							6422204			0
S3	2000	2000	2000	2	0	2	Export	222	El Salvador	SLV	203	Czechia	CZE								64	PAPER,PAPERBOARD,ETC.	1	No Quantity							4198			0
S3	2000	2000	2000	2	0	2	Export	222	El Salvador	SLV	214	Dominican Rep.	DOM								64	PAPER,PAPERBOARD,ETC.	1	No Quantity							38059			0
S3	2000	2000	2000	2	0	2	Export	222	El Salvador	SLV	218	Ecuador	ECU								64	PAPER,PAPERBOARD,ETC.	1	No Quantity							1674			0
S3	2000	2000	2000	2	0	2	Export	222	El Salvador	SLV	276	Germany	DEU								64	PAPER,PAPERBOARD,ETC.	1	No Quantity							785			0
S3	2000	2000	2000	2	0	2	Export	222	El Salvador	SLV	320	Guatemala	GTM								64	PAPER,PAPERBOARD,ETC.	1	No Quantity							31398607			0
S3	2000	2000	2000	2	0	2	Export	222	El Salvador	SLV	332	Haiti	HTI								64	PAPER,PAPERBOARD,ETC.	1	No Quantity							333			0
S3	2000	2000	2000	2	0	2	Export	222	El Salvador	SLV	340	Honduras	HND								64	PAPER,PAPERBOARD,ETC.	1	No Quantity							22057602			0
S3	2000	2000	2000	2	0	2	Export	222	El Salvador	SLV	388	Jamaica	JAM								64	PAPER,PAPERBOARD,ETC.	1	No Quantity							70355			0
S3	2000	2000	2000	2	0	2	Export	222	El Salvador	SLV	400	Jordan	JOR								64	PAPER,PAPERBOARD,ETC.	1	No Quantity							4739			0
S3	2000	2000	2000	2	0	2	Export	222	El Salvador	SLV	410	Rep. of Korea	KOR								64	PAPER,PAPERBOARD,ETC.	1	No Quantity							330			0
S3	2000	2000	2000	2	0	2	Export	222	El Salvador	SLV	484	Mexico	MEX								64	PAPER,PAPERBOARD,ETC.	1	No Quantity							633431			0
S3	2000	2000	2000	2	0	2	Export	222	El Salvador	SLV	528	Netherlands	NLD								64	PAPER,PAPERBOARD,ETC.	1	No Quantity							624			0
S3	2000	2000	2000	2	0	2	Export	222	El Salvador	SLV	554	New Zealand	NZL								64	PAPER,PAPERBOARD,ETC.	1	No Quantity							4903			0
S3	2000	2000	2000	2	0	2	Export	222	El Salvador	SLV	558	Nicaragua	NIC								64	PAPER,PAPERBOARD,ETC.	1	No Quantity							9045932			0
S3	2000	2000	2000	2	0	2	Export	222	El Salvador	SLV	591	Panama	PAN								64	PAPER,PAPERBOARD,ETC.	1	No Quantity							2592053			0
S3	2000	2000	2000	2	0	2	Export	222	El Salvador	SLV	600	Paraguay	PRY								64	PAPER,PAPERBOARD,ETC.	1	No Quantity							8866			0
S3	2000	2000	2000	2	0	2	Export	222	El Salvador	SLV	604	Peru	PER								64	PAPER,PAPERBOARD,ETC.	1	No Quantity							7816			0
S3	2000	2000	2000	2	0	2	Export	222	El Salvador	SLV	724	Spain	ESP								64	PAPER,PAPERBOARD,ETC.	1	No Quantity							157			0
S3	2000	2000	2000	2	0	2	Export	222	El Salvador	SLV	826	United Kingdom	GBR								64	PAPER,PAPERBOARD,ETC.	1	No Quantity							7857			0
S3	2000	2000	2000	2	0	2	Export	222	El Salvador	SLV	842	USA	USA								64	PAPER,PAPERBOARD,ETC.	1	No Quantity							5707207			0
S3	2000	2000	2000	2	0	2	Export	222	El Salvador	SLV	860	Uzbekistan	UZB								64	PAPER,PAPERBOARD,ETC.	1	No Quantity							45			0
S3	2000	2000	2000	2	0	2	Export	222	El Salvador	SLV	899	Areas, nes									64	PAPER,PAPERBOARD,ETC.	1	No Quantity							34329			0
S3	2000	2000	2000	2	0	2	Export	218	Ecuador	ECU	0	World	WLD								65	TEXTILE YARN,FABRIC,ETC.	1	No Quantity							40323596			0
S3	2000	2000	2000	2	0	2	Export	218	Ecuador	ECU	8	Albania	ALB								65	TEXTILE YARN,FABRIC,ETC.	1	No Quantity							5350			0
S3	2000	2000	2000	2	0	2	Export	218	Ecuador	ECU	32	Argentina	ARG								65	TEXTILE YARN,FABRIC,ETC.	1	No Quantity							337164			0
S3	2000	2000	2000	2	0	2	Export	218	Ecuador	ECU	36	Australia	AUS								65	TEXTILE YARN,FABRIC,ETC.	1	No Quantity							1403			0
S3	2000	2000	2000	2	0	2	Export	218	Ecuador	ECU	40	Austria	AUT								65	TEXTILE YARN,FABRIC,ETC.	1	No Quantity							35			0
S3	2000	2000	2000	2	0	2	Export	218	Ecuador	ECU	44	Bahamas	BHS								65	TEXTILE YARN,FABRIC,ETC.	1	No Quantity							48			0
S3	2000	2000	2000	2	0	2	Export	218	Ecuador	ECU	56	Belgium	BEL								65	TEXTILE YARN,FABRIC,ETC.	1	No Quantity							3461			0
S3	2000	2000	2000	2	0	2	Export	218	Ecuador	ECU	68	Bolivia (Plurinational State of)	BOL								65	TEXTILE YARN,FABRIC,ETC.	1	No Quantity							651755			0
S3	2000	2000	2000	2	0	2	Export	218	Ecuador	ECU	72	Botswana	BWA								65	TEXTILE YARN,FABRIC,ETC.	1	No Quantity							493			0
S3	2000	2000	2000	2	0	2	Export	218	Ecuador	ECU	76	Brazil	BRA								65	TEXTILE YARN,FABRIC,ETC.	1	No Quantity							1217510			0
S3	2000	2000	2000	2	0	2	Export	218	Ecuador	ECU	124	Canada	CAN								65	TEXTILE YARN,FABRIC,ETC.	1	No Quantity							32375			0
S3	2000	2000	2000	2	0	2	Export	218	Ecuador	ECU	136	Cayman Isds	CYM								65	TEXTILE YARN,FABRIC,ETC.	1	No Quantity							20			0
S3	2000	2000	2000	2	0	2	Export	218	Ecuador	ECU	144	Sri Lanka	LKA								65	TEXTILE YARN,FABRIC,ETC.	1	No Quantity							117395			0
S3	2000	2000	2000	2	0	2	Export	218	Ecuador	ECU	152	Chile	CHL								65	TEXTILE YARN,FABRIC,ETC.	1	No Quantity							2403494			0
S3	2000	2000	2000	2	0	2	Export	218	Ecuador	ECU	170	Colombia	COL								65	TEXTILE YARN,FABRIC,ETC.	1	No Quantity							23135784			0
S3	2000	2000	2000	2	0	2	Export	218	Ecuador	ECU	188	Costa Rica	CRI								65	TEXTILE YARN,FABRIC,ETC.	1	No Quantity							65808			0
S3	2000	2000	2000	2	0	2	Export	218	Ecuador	ECU	192	Cuba	CUB								65	TEXTILE YARN,FABRIC,ETC.	1	No Quantity							345227			0
S3	2000	2000	2000	2	0	2	Export	218	Ecuador	ECU	203	Czechia	CZE								65	TEXTILE YARN,FABRIC,ETC.	1	No Quantity							577			0
S3	2000	2000	2000	2	0	2	Export	218	Ecuador	ECU	208	Denmark	DNK								65	TEXTILE YARN,FABRIC,ETC.	1	No Quantity							14			0
S3	2000	2000	2000	2	0	2	Export	218	Ecuador	ECU	214	Dominican Rep.	DOM								65	TEXTILE YARN,FABRIC,ETC.	1	No Quantity							1072			0
S3	2000	2000	2000	2	0	2	Export	218	Ecuador	ECU	222	El Salvador	SLV								65	TEXTILE YARN,FABRIC,ETC.	1	No Quantity							31992			0
S3	2000	2000	2000	2	0	2	Export	218	Ecuador	ECU	246	Finland	FIN								65	TEXTILE YARN,FABRIC,ETC.	1	No Quantity							299			0
S3	2000	2000	2000	2	0	2	Export	218	Ecuador	ECU	251	France	FRA								65	TEXTILE YARN,FABRIC,ETC.	1	No Quantity							198595			0
S3	2000	2000	2000	2	0	2	Export	218	Ecuador	ECU	276	Germany	DEU								65	TEXTILE YARN,FABRIC,ETC.	1	No Quantity							120428			0
S3	2000	2000	2000	2	0	2	Export	218	Ecuador	ECU	300	Greece	GRC								65	TEXTILE YARN,FABRIC,ETC.	1	No Quantity							8387			0
S3	2000	2000	2000	2	0	2	Export	218	Ecuador	ECU	320	Guatemala	GTM								65	TEXTILE YARN,FABRIC,ETC.	1	No Quantity							152660			0
S3	2000	2000	2000	2	0	2	Export	218	Ecuador	ECU	340	Honduras	HND								65	TEXTILE YARN,FABRIC,ETC.	1	No Quantity							2145			0
S3	2000	2000	2000	2	0	2	Export	218	Ecuador	ECU	372	Ireland	IRL								65	TEXTILE YARN,FABRIC,ETC.	1	No Quantity							447			0
S3	2000	2000	2000	2	0	2	Export	218	Ecuador	ECU	376	Israel	ISR								65	TEXTILE YARN,FABRIC,ETC.	1	No Quantity							2555			0
S3	2000	2000	2000	2	0	2	Export	218	Ecuador	ECU	381	Italy	ITA								65	TEXTILE YARN,FABRIC,ETC.	1	No Quantity							129066			0
S3	2000	2000	2000	2	0	2	Export	218	Ecuador	ECU	388	Jamaica	JAM								65	TEXTILE YARN,FABRIC,ETC.	1	No Quantity							1700			0
S3	2000	2000	2000	2	0	2	Export	218	Ecuador	ECU	392	Japan	JPN								65	TEXTILE YARN,FABRIC,ETC.	1	No Quantity							47848			0
S3	2000	2000	2000	2	0	2	Export	218	Ecuador	ECU	442	Luxembourg	LUX								65	TEXTILE YARN,FABRIC,ETC.	1	No Quantity							106			0
S3	2000	2000	2000	2	0	2	Export	218	Ecuador	ECU	484	Mexico	MEX								65	TEXTILE YARN,FABRIC,ETC.	1	No Quantity							1987323			0
S3	2000	2000	2000	2	0	2	Export	218	Ecuador	ECU	528	Netherlands	NLD								65	TEXTILE YARN,FABRIC,ETC.	1	No Quantity							1331			0
S3	2000	2000	2000	2	0	2	Export	218	Ecuador	ECU	530	Neth. Antilles	ANT								65	TEXTILE YARN,FABRIC,ETC.	1	No Quantity							957			0
S3	2000	2000	2000	2	0	2	Export	218	Ecuador	ECU	533	Aruba	ABW								65	TEXTILE YARN,FABRIC,ETC.	1	No Quantity							8234			0
S3	2000	2000	2000	2	0	2	Export	218	Ecuador	ECU	554	New Zealand	NZL								65	TEXTILE YARN,FABRIC,ETC.	1	No Quantity							40			0
S3	2000	2000	2000	2	0	2	Export	218	Ecuador	ECU	558	Nicaragua	NIC								65	TEXTILE YARN,FABRIC,ETC.	1	No Quantity							45			0
S3	2000	2000	2000	2	0	2	Export	218	Ecuador	ECU	591	Panama	PAN								65	TEXTILE YARN,FABRIC,ETC.	1	No Quantity							93752			0
S3	2000	2000	2000	2	0	2	Export	218	Ecuador	ECU	604	Peru	PER								65	TEXTILE YARN,FABRIC,ETC.	1	No Quantity							3247759			0
S3	2000	2000	2000	2	0	2	Export	218	Ecuador	ECU	620	Portugal	PRT								65	TEXTILE YARN,FABRIC,ETC.	1	No Quantity							1415			0
S3	2000	2000	2000	2	0	2	Export	218	Ecuador	ECU	674	San Marino	SMR								65	TEXTILE YARN,FABRIC,ETC.	1	No Quantity							1680			0
S3	2000	2000	2000	2	0	2	Export	218	Ecuador	ECU	686	Senegal	SEN								65	TEXTILE YARN,FABRIC,ETC.	1	No Quantity							17386			0
S3	2000	2000	2000	2	0	2	Export	218	Ecuador	ECU	703	Slovakia	SVK								65	TEXTILE YARN,FABRIC,ETC.	1	No Quantity							54			0
S3	2000	2000	2000	2	0	2	Export	218	Ecuador	ECU	705	Slovenia	SVN								65	TEXTILE YARN,FABRIC,ETC.	1	No Quantity							90			0
S3	2000	2000	2000	2	0	2	Export	218	Ecuador	ECU	710	South Africa	ZAF								65	TEXTILE YARN,FABRIC,ETC.	1	No Quantity							483			0
S3	2000	2000	2000	2	0	2	Export	218	Ecuador	ECU	724	Spain	ESP								65	TEXTILE YARN,FABRIC,ETC.	1	No Quantity							40302			0
S3	2000	2000	2000	2	0	2	Export	218	Ecuador	ECU	752	Sweden	SWE								65	TEXTILE YARN,FABRIC,ETC.	1	No Quantity							34			0
S3	2000	2000	2000	2	0	2	Export	218	Ecuador	ECU	757	Switzerland	CHE								65	TEXTILE YARN,FABRIC,ETC.	1	No Quantity							3155			0
S3	2000	2000	2000	2	0	2	Export	218	Ecuador	ECU	780	Trinidad and Tobago	TTO								65	TEXTILE YARN,FABRIC,ETC.	1	No Quantity							751			0
S3	2000	2000	2000	2	0	2	Export	218	Ecuador	ECU	792	Turkey	TUR								65	TEXTILE YARN,FABRIC,ETC.	1	No Quantity							150			0
S3	2000	2000	2000	2	0	2	Export	218	Ecuador	ECU	796	Turks and Caicos Isds	TCA								65	TEXTILE YARN,FABRIC,ETC.	1	No Quantity							300			0
S3	2000	2000	2000	2	0	2	Export	218	Ecuador	ECU	826	United Kingdom	GBR								65	TEXTILE YARN,FABRIC,ETC.	1	No Quantity							81659			0
S3	2000	2000	2000	2	0	2	Export	218	Ecuador	ECU	842	USA	USA								65	TEXTILE YARN,FABRIC,ETC.	1	No Quantity							4110098			0
S3	2000	2000	2000	2	0	2	Export	218	Ecuador	ECU	858	Uruguay	URY								65	TEXTILE YARN,FABRIC,ETC.	1	No Quantity							4804			0
S3	2000	2000	2000	2	0	2	Export	218	Ecuador	ECU	862	Venezuela	VEN								65	TEXTILE YARN,FABRIC,ETC.	1	No Quantity							1706165			0
S3	2000	2000	2000	2	0	2	Export	218	Ecuador	ECU	899	Areas, nes									65	TEXTILE YARN,FABRIC,ETC.	1	No Quantity							416			0
S3	2000	2000	2000	2	0	2	Export	222	El Salvador	SLV	0	World	WLD								65	TEXTILE YARN,FABRIC,ETC.	1	No Quantity							78528336			0
S3	2000	2000	2000	2	0	2	Export	222	El Salvador	SLV	32	Argentina	ARG								65	TEXTILE YARN,FABRIC,ETC.	1	No Quantity							3000			0
S3	2000	2000	2000	2	0	2	Export	222	El Salvador	SLV	36	Australia	AUS								65	TEXTILE YARN,FABRIC,ETC.	1	No Quantity							1241			0
S3	2000	2000	2000	2	0	2	Export	222	El Salvador	SLV	40	Austria	AUT								65	TEXTILE YARN,FABRIC,ETC.	1	No Quantity							16141			0
S3	2000	2000	2000	2	0	2	Export	222	El Salvador	SLV	56	Belgium	BEL								65	TEXTILE YARN,FABRIC,ETC.	1	No Quantity							4867			0
S3	2000	2000	2000	2	0	2	Export	222	El Salvador	SLV	84	Belize	BLZ								65	TEXTILE YARN,FABRIC,ETC.	1	No Quantity							520059			0
S3	2000	2000	2000	2	0	2	Export	222	El Salvador	SLV	124	Canada	CAN								65	TEXTILE YARN,FABRIC,ETC.	1	No Quantity							1792			0
S3	2000	2000	2000	2	0	2	Export	222	El Salvador	SLV	152	Chile	CHL								65	TEXTILE YARN,FABRIC,ETC.	1	No Quantity							134461			0
S3	2000	2000	2000	2	0	2	Export	222	El Salvador	SLV	170	Colombia	COL								65	TEXTILE YARN,FABRIC,ETC.	1	No Quantity							168521			0
S3	2000	2000	2000	2	0	2	Export	222	El Salvador	SLV	188	Costa Rica	CRI								65	TEXTILE YARN,FABRIC,ETC.	1	No Quantity							8865010			0
S3	2000	2000	2000	2	0	2	Export	222	El Salvador	SLV	196	Cyprus	CYP								65	TEXTILE YARN,FABRIC,ETC.	1	No Quantity							69212			0
S3	2000	2000	2000	2	0	2	Export	222	El Salvador	SLV	208	Denmark	DNK								65	TEXTILE YARN,FABRIC,ETC.	1	No Quantity							34603			0
S3	2000	2000	2000	2	0	2	Export	222	El Salvador	SLV	214	Dominican Rep.	DOM								65	TEXTILE YARN,FABRIC,ETC.	1	No Quantity							3148088			0
S3	2000	2000	2000	2	0	2	Export	222	El Salvador	SLV	218	Ecuador	ECU								65	TEXTILE YARN,FABRIC,ETC.	1	No Quantity							188085			0
S3	2000	2000	2000	2	0	2	Export	222	El Salvador	SLV	246	Finland	FIN								65	TEXTILE YARN,FABRIC,ETC.	1	No Quantity							11418			0
S3	2000	2000	2000	2	0	2	Export	222	El Salvador	SLV	251	France	FRA								65	TEXTILE YARN,FABRIC,ETC.	1	No Quantity							207100			0
S3	2000	2000	2000	2	0	2	Export	222	El Salvador	SLV	276	Germany	DEU								65	TEXTILE YARN,FABRIC,ETC.	1	No Quantity							384922			0
S3	2000	2000	2000	2	0	2	Export	222	El Salvador	SLV	320	Guatemala	GTM								65	TEXTILE YARN,FABRIC,ETC.	1	No Quantity							14982050			0
S3	2000	2000	2000	2	0	2	Export	222	El Salvador	SLV	340	Honduras	HND								65	TEXTILE YARN,FABRIC,ETC.	1	No Quantity							18117739			0
S3	2000	2000	2000	2	0	2	Export	222	El Salvador	SLV	376	Israel	ISR								65	TEXTILE YARN,FABRIC,ETC.	1	No Quantity							4640			0
S3	2000	2000	2000	2	0	2	Export	222	El Salvador	SLV	381	Italy	ITA								65	TEXTILE YARN,FABRIC,ETC.	1	No Quantity							26316			0
S3	2000	2000	2000	2	0	2	Export	222	El Salvador	SLV	388	Jamaica	JAM								65	TEXTILE YARN,FABRIC,ETC.	1	No Quantity							183039			0
S3	2000	2000	2000	2	0	2	Export	222	El Salvador	SLV	400	Jordan	JOR								65	TEXTILE YARN,FABRIC,ETC.	1	No Quantity							6300			0
S3	2000	2000	2000	2	0	2	Export	222	El Salvador	SLV	410	Rep. of Korea	KOR								65	TEXTILE YARN,FABRIC,ETC.	1	No Quantity							1631			0
S3	2000	2000	2000	2	0	2	Export	222	El Salvador	SLV	484	Mexico	MEX								65	TEXTILE YARN,FABRIC,ETC.	1	No Quantity							2711571			0
S3	2000	2000	2000	2	0	2	Export	222	El Salvador	SLV	528	Netherlands	NLD								65	TEXTILE YARN,FABRIC,ETC.	1	No Quantity							4485			0
S3	2000	2000	2000	2	0	2	Export	222	El Salvador	SLV	530	Neth. Antilles	ANT								65	TEXTILE YARN,FABRIC,ETC.	1	No Quantity							1815			0
S3	2000	2000	2000	2	0	2	Export	222	El Salvador	SLV	533	Aruba	ABW								65	TEXTILE YARN,FABRIC,ETC.	1	No Quantity							35609			0
S3	2000	2000	2000	2	0	2	Export	222	El Salvador	SLV	558	Nicaragua	NIC								65	TEXTILE YARN,FABRIC,ETC.	1	No Quantity							3797988			0
S3	2000	2000	2000	2	0	2	Export	222	El Salvador	SLV	591	Panama	PAN								65	TEXTILE YARN,FABRIC,ETC.	1	No Quantity							958686			0
S3	2000	2000	2000	2	0	2	Export	222	El Salvador	SLV	604	Peru	PER								65	TEXTILE YARN,FABRIC,ETC.	1	No Quantity							34918			0
S3	2000	2000	2000	2	0	2	Export	222	El Salvador	SLV	620	Portugal	PRT								65	TEXTILE YARN,FABRIC,ETC.	1	No Quantity							21822			0
S3	2000	2000	2000	2	0	2	Export	222	El Salvador	SLV	724	Spain	ESP								65	TEXTILE YARN,FABRIC,ETC.	1	No Quantity							219964			0
S3	2000	2000	2000	2	0	2	Export	222	El Salvador	SLV	752	Sweden	SWE								65	TEXTILE YARN,FABRIC,ETC.	1	No Quantity							7792			0
S3	2000	2000	2000	2	0	2	Export	222	El Salvador	SLV	757	Switzerland	CHE								65	TEXTILE YARN,FABRIC,ETC.	1	No Quantity							28458			0
S3	2000	2000	2000	2	0	2	Export	222	El Salvador	SLV	780	Trinidad and Tobago	TTO								65	TEXTILE YARN,FABRIC,ETC.	1	No Quantity							10623			0
S3	2000	2000	2000	2	0	2	Export	222	El Salvador	SLV	826	United Kingdom	GBR								65	TEXTILE YARN,FABRIC,ETC.	1	No Quantity							68358			0
S3	2000	2000	2000	2	0	2	Export	222	El Salvador	SLV	842	USA	USA								65	TEXTILE YARN,FABRIC,ETC.	1	No Quantity							23467364			0
S3	2000	2000	2000	2	0	2	Export	222	El Salvador	SLV	862	Venezuela	VEN								65	TEXTILE YARN,FABRIC,ETC.	1	No Quantity							33850			0
S3	2000	2000	2000	2	0	2	Export	222	El Salvador	SLV	899	Areas, nes									65	TEXTILE YARN,FABRIC,ETC.	1	No Quantity							44801			0
S3	2000	2000	2000	2	0	2	Export	218	Ecuador	ECU	0	World	WLD								66	NON-METAL.MINERAL MANFCT	1	No Quantity							15684129			0
S3	2000	2000	2000	2	0	2	Export	218	Ecuador	ECU	32	Argentina	ARG								66	NON-METAL.MINERAL MANFCT	1	No Quantity							254648			0
S3	2000	2000	2000	2	0	2	Export	218	Ecuador	ECU	36	Australia	AUS								66	NON-METAL.MINERAL MANFCT	1	No Quantity							25215			0
S3	2000	2000	2000	2	0	2	Export	218	Ecuador	ECU	40	Austria	AUT								66	NON-METAL.MINERAL MANFCT	1	No Quantity							31			0
S3	2000	2000	2000	2	0	2	Export	218	Ecuador	ECU	44	Bahamas	BHS								66	NON-METAL.MINERAL MANFCT	1	No Quantity							1553			0
S3	2000	2000	2000	2	0	2	Export	218	Ecuador	ECU	52	Barbados	BRB								66	NON-METAL.MINERAL MANFCT	1	No Quantity							208			0
S3	2000	2000	2000	2	0	2	Export	218	Ecuador	ECU	56	Belgium	BEL								66	NON-METAL.MINERAL MANFCT	1	No Quantity							17814			0
S3	2000	2000	2000	2	0	2	Export	218	Ecuador	ECU	68	Bolivia (Plurinational State of)	BOL								66	NON-METAL.MINERAL MANFCT	1	No Quantity							750676			0
S3	2000	2000	2000	2	0	2	Export	218	Ecuador	ECU	72	Botswana	BWA								66	NON-METAL.MINERAL MANFCT	1	No Quantity							44			0
S3	2000	2000	2000	2	0	2	Export	218	Ecuador	ECU	76	Brazil	BRA								66	NON-METAL.MINERAL MANFCT	1	No Quantity							68052			0
S3	2000	2000	2000	2	0	2	Export	218	Ecuador	ECU	92	Br. Virgin Isds	VGB								66	NON-METAL.MINERAL MANFCT	1	No Quantity							21			0
S3	2000	2000	2000	2	0	2	Export	218	Ecuador	ECU	124	Canada	CAN								66	NON-METAL.MINERAL MANFCT	1	No Quantity							8735			0
S3	2000	2000	2000	2	0	2	Export	218	Ecuador	ECU	136	Cayman Isds	CYM								66	NON-METAL.MINERAL MANFCT	1	No Quantity							1245			0
S3	2000	2000	2000	2	0	2	Export	218	Ecuador	ECU	152	Chile	CHL								66	NON-METAL.MINERAL MANFCT	1	No Quantity							2291314			0
S3	2000	2000	2000	2	0	2	Export	218	Ecuador	ECU	156	China	CHN								66	NON-METAL.MINERAL MANFCT	1	No Quantity							28224			0
S3	2000	2000	2000	2	0	2	Export	218	Ecuador	ECU	170	Colombia	COL								66	NON-METAL.MINERAL MANFCT	1	No Quantity							2874399			0
S3	2000	2000	2000	2	0	2	Export	218	Ecuador	ECU	188	Costa Rica	CRI								66	NON-METAL.MINERAL MANFCT	1	No Quantity							60015			0
S3	2000	2000	2000	2	0	2	Export	218	Ecuador	ECU	203	Czechia	CZE								66	NON-METAL.MINERAL MANFCT	1	No Quantity							264			0
S3	2000	2000	2000	2	0	2	Export	218	Ecuador	ECU	214	Dominican Rep.	DOM								66	NON-METAL.MINERAL MANFCT	1	No Quantity							1015641			0
S3	2000	2000	2000	2	0	2	Export	218	Ecuador	ECU	222	El Salvador	SLV								66	NON-METAL.MINERAL MANFCT	1	No Quantity							54			0
S3	2000	2000	2000	2	0	2	Export	218	Ecuador	ECU	246	Finland	FIN								66	NON-METAL.MINERAL MANFCT	1	No Quantity							186869			0
S3	2000	2000	2000	2	0	2	Export	218	Ecuador	ECU	251	France	FRA								66	NON-METAL.MINERAL MANFCT	1	No Quantity							206643			0
S3	2000	2000	2000	2	0	2	Export	218	Ecuador	ECU	266	Gabon	GAB								66	NON-METAL.MINERAL MANFCT	1	No Quantity							920			0
S3	2000	2000	2000	2	0	2	Export	218	Ecuador	ECU	276	Germany	DEU								66	NON-METAL.MINERAL MANFCT	1	No Quantity							130227			0
S3	2000	2000	2000	2	0	2	Export	218	Ecuador	ECU	300	Greece	GRC								66	NON-METAL.MINERAL MANFCT	1	No Quantity							97719			0
S3	2000	2000	2000	2	0	2	Export	218	Ecuador	ECU	320	Guatemala	GTM								66	NON-METAL.MINERAL MANFCT	1	No Quantity							35927			0
S3	2000	2000	2000	2	0	2	Export	218	Ecuador	ECU	332	Haiti	HTI								66	NON-METAL.MINERAL MANFCT	1	No Quantity							5498			0
S3	2000	2000	2000	2	0	2	Export	218	Ecuador	ECU	340	Honduras	HND								66	NON-METAL.MINERAL MANFCT	1	No Quantity							2800			0
S3	2000	2000	2000	2	0	2	Export	218	Ecuador	ECU	348	Hungary	HUN								66	NON-METAL.MINERAL MANFCT	1	No Quantity							999			0
S3	2000	2000	2000	2	0	2	Export	218	Ecuador	ECU	372	Ireland	IRL								66	NON-METAL.MINERAL MANFCT	1	No Quantity							19			0
S3	2000	2000	2000	2	0	2	Export	218	Ecuador	ECU	376	Israel	ISR								66	NON-METAL.MINERAL MANFCT	1	No Quantity							25210			0
S3	2000	2000	2000	2	0	2	Export	218	Ecuador	ECU	381	Italy	ITA								66	NON-METAL.MINERAL MANFCT	1	No Quantity							91712			0
S3	2000	2000	2000	2	0	2	Export	218	Ecuador	ECU	388	Jamaica	JAM								66	NON-METAL.MINERAL MANFCT	1	No Quantity							6763			0
S3	2000	2000	2000	2	0	2	Export	218	Ecuador	ECU	392	Japan	JPN								66	NON-METAL.MINERAL MANFCT	1	No Quantity							5759			0
S3	2000	2000	2000	2	0	2	Export	218	Ecuador	ECU	408	Dem. People's Rep. of Korea	PRK								66	NON-METAL.MINERAL MANFCT	1	No Quantity							238			0
S3	2000	2000	2000	2	0	2	Export	218	Ecuador	ECU	442	Luxembourg	LUX								66	NON-METAL.MINERAL MANFCT	1	No Quantity							833			0
S3	2000	2000	2000	2	0	2	Export	218	Ecuador	ECU	484	Mexico	MEX								66	NON-METAL.MINERAL MANFCT	1	No Quantity							552310			0
S3	2000	2000	2000	2	0	2	Export	218	Ecuador	ECU	490	Other Asia, nes									66	NON-METAL.MINERAL MANFCT	1	No Quantity							6104			0
S3	2000	2000	2000	2	0	2	Export	218	Ecuador	ECU	528	Netherlands	NLD								66	NON-METAL.MINERAL MANFCT	1	No Quantity							13133			0
S3	2000	2000	2000	2	0	2	Export	218	Ecuador	ECU	530	Neth. Antilles	ANT								66	NON-METAL.MINERAL MANFCT	1	No Quantity							71094			0
S3	2000	2000	2000	2	0	2	Export	218	Ecuador	ECU	533	Aruba	ABW								66	NON-METAL.MINERAL MANFCT	1	No Quantity							4799			0
S3	2000	2000	2000	2	0	2	Export	218	Ecuador	ECU	558	Nicaragua	NIC								66	NON-METAL.MINERAL MANFCT	1	No Quantity							5357			0
S3	2000	2000	2000	2	0	2	Export	218	Ecuador	ECU	579	Norway	NOR								66	NON-METAL.MINERAL MANFCT	1	No Quantity							48268			0
S3	2000	2000	2000	2	0	2	Export	218	Ecuador	ECU	591	Panama	PAN								66	NON-METAL.MINERAL MANFCT	1	No Quantity							349784			0
S3	2000	2000	2000	2	0	2	Export	218	Ecuador	ECU	604	Peru	PER								66	NON-METAL.MINERAL MANFCT	1	No Quantity							376093			0
S3	2000	2000	2000	2	0	2	Export	218	Ecuador	ECU	616	Poland	POL								66	NON-METAL.MINERAL MANFCT	1	No Quantity							288			0
S3	2000	2000	2000	2	0	2	Export	218	Ecuador	ECU	620	Portugal	PRT								66	NON-METAL.MINERAL MANFCT	1	No Quantity							4496			0
S3	2000	2000	2000	2	0	2	Export	218	Ecuador	ECU	674	San Marino	SMR								66	NON-METAL.MINERAL MANFCT	1	No Quantity							3185			0
S3	2000	2000	2000	2	0	2	Export	218	Ecuador	ECU	705	Slovenia	SVN								66	NON-METAL.MINERAL MANFCT	1	No Quantity							72			0
S3	2000	2000	2000	2	0	2	Export	218	Ecuador	ECU	710	South Africa	ZAF								66	NON-METAL.MINERAL MANFCT	1	No Quantity							18521			0
S3	2000	2000	2000	2	0	2	Export	218	Ecuador	ECU	724	Spain	ESP								66	NON-METAL.MINERAL MANFCT	1	No Quantity							163337			0
S3	2000	2000	2000	2	0	2	Export	218	Ecuador	ECU	752	Sweden	SWE								66	NON-METAL.MINERAL MANFCT	1	No Quantity							1412			0
S3	2000	2000	2000	2	0	2	Export	218	Ecuador	ECU	757	Switzerland	CHE								66	NON-METAL.MINERAL MANFCT	1	No Quantity							4258			0
S3	2000	2000	2000	2	0	2	Export	218	Ecuador	ECU	780	Trinidad and Tobago	TTO								66	NON-METAL.MINERAL MANFCT	1	No Quantity							340			0
S3	2000	2000	2000	2	0	2	Export	218	Ecuador	ECU	792	Turkey	TUR								66	NON-METAL.MINERAL MANFCT	1	No Quantity							45729			0
S3	2000	2000	2000	2	0	2	Export	218	Ecuador	ECU	796	Turks and Caicos Isds	TCA								66	NON-METAL.MINERAL MANFCT	1	No Quantity							637			0
S3	2000	2000	2000	2	0	2	Export	218	Ecuador	ECU	826	United Kingdom	GBR								66	NON-METAL.MINERAL MANFCT	1	No Quantity							107792			0
S3	2000	2000	2000	2	0	2	Export	218	Ecuador	ECU	842	USA	USA								66	NON-METAL.MINERAL MANFCT	1	No Quantity							4437532			0
S3	2000	2000	2000	2	0	2	Export	218	Ecuador	ECU	858	Uruguay	URY								66	NON-METAL.MINERAL MANFCT	1	No Quantity							31809			0
S3	2000	2000	2000	2	0	2	Export	218	Ecuador	ECU	862	Venezuela	VEN								66	NON-METAL.MINERAL MANFCT	1	No Quantity							1241415			0
S3	2000	2000	2000	2	0	2	Export	218	Ecuador	ECU	899	Areas, nes									66	NON-METAL.MINERAL MANFCT	1	No Quantity							75			0
S3	2000	2000	2000	2	0	2	Export	222	El Salvador	SLV	0	World	WLD								66	NON-METAL.MINERAL MANFCT	1	No Quantity							5434774			0
S3	2000	2000	2000	2	0	2	Export	222	El Salvador	SLV	32	Argentina	ARG								66	NON-METAL.MINERAL MANFCT	1	No Quantity							1299			0
S3	2000	2000	2000	2	0	2	Export	222	El Salvador	SLV	56	Belgium	BEL								66	NON-METAL.MINERAL MANFCT	1	No Quantity							709			0
S3	2000	2000	2000	2	0	2	Export	222	El Salvador	SLV	84	Belize	BLZ								66	NON-METAL.MINERAL MANFCT	1	No Quantity							716268			0
S3	2000	2000	2000	2	0	2	Export	222	El Salvador	SLV	124	Canada	CAN								66	NON-METAL.MINERAL MANFCT	1	No Quantity							2795			0
S3	2000	2000	2000	2	0	2	Export	222	El Salvador	SLV	152	Chile	CHL								66	NON-METAL.MINERAL MANFCT	1	No Quantity							481			0
S3	2000	2000	2000	2	0	2	Export	222	El Salvador	SLV	170	Colombia	COL								66	NON-METAL.MINERAL MANFCT	1	No Quantity							29960			0
S3	2000	2000	2000	2	0	2	Export	222	El Salvador	SLV	188	Costa Rica	CRI								66	NON-METAL.MINERAL MANFCT	1	No Quantity							196673			0
S3	2000	2000	2000	2	0	2	Export	222	El Salvador	SLV	208	Denmark	DNK								66	NON-METAL.MINERAL MANFCT	1	No Quantity							1152			0
S3	2000	2000	2000	2	0	2	Export	222	El Salvador	SLV	251	France	FRA								66	NON-METAL.MINERAL MANFCT	1	No Quantity							2952			0
S3	2000	2000	2000	2	0	2	Export	222	El Salvador	SLV	276	Germany	DEU								66	NON-METAL.MINERAL MANFCT	1	No Quantity							3847			0
S3	2000	2000	2000	2	0	2	Export	222	El Salvador	SLV	320	Guatemala	GTM								66	NON-METAL.MINERAL MANFCT	1	No Quantity							1745909			0
S3	2000	2000	2000	2	0	2	Export	222	El Salvador	SLV	340	Honduras	HND								66	NON-METAL.MINERAL MANFCT	1	No Quantity							1619382			0
S3	2000	2000	2000	2	0	2	Export	222	El Salvador	SLV	381	Italy	ITA								66	NON-METAL.MINERAL MANFCT	1	No Quantity							8239			0
S3	2000	2000	2000	2	0	2	Export	222	El Salvador	SLV	430	Liberia	LBR								66	NON-METAL.MINERAL MANFCT	1	No Quantity							161			0
S3	2000	2000	2000	2	0	2	Export	222	El Salvador	SLV	484	Mexico	MEX								66	NON-METAL.MINERAL MANFCT	1	No Quantity							1866			0
S3	2000	2000	2000	2	0	2	Export	222	El Salvador	SLV	528	Netherlands	NLD								66	NON-METAL.MINERAL MANFCT	1	No Quantity							672			0
S3	2000	2000	2000	2	0	2	Export	222	El Salvador	SLV	558	Nicaragua	NIC								66	NON-METAL.MINERAL MANFCT	1	No Quantity							965938			0
S3	2000	2000	2000	2	0	2	Export	222	El Salvador	SLV	591	Panama	PAN								66	NON-METAL.MINERAL MANFCT	1	No Quantity							2176			0
S3	2000	2000	2000	2	0	2	Export	222	El Salvador	SLV	724	Spain	ESP								66	NON-METAL.MINERAL MANFCT	1	No Quantity							5232			0
S3	2000	2000	2000	2	0	2	Export	222	El Salvador	SLV	842	USA	USA								66	NON-METAL.MINERAL MANFCT	1	No Quantity							129064			0
S3	2000	2000	2000	2	0	2	Export	218	Ecuador	ECU	0	World	WLD								67	IRON AND STEEL	1	No Quantity							8940993			0
S3	2000	2000	2000	2	0	2	Export	218	Ecuador	ECU	56	Belgium	BEL								67	IRON AND STEEL	1	No Quantity							16905			0
S3	2000	2000	2000	2	0	2	Export	218	Ecuador	ECU	68	Bolivia (Plurinational State of)	BOL								67	IRON AND STEEL	1	No Quantity							36180			0
S3	2000	2000	2000	2	0	2	Export	218	Ecuador	ECU	76	Brazil	BRA								67	IRON AND STEEL	1	No Quantity							400			0
S3	2000	2000	2000	2	0	2	Export	218	Ecuador	ECU	152	Chile	CHL								67	IRON AND STEEL	1	No Quantity							1284581			0
S3	2000	2000	2000	2	0	2	Export	218	Ecuador	ECU	170	Colombia	COL								67	IRON AND STEEL	1	No Quantity							3292310			0
S3	2000	2000	2000	2	0	2	Export	218	Ecuador	ECU	188	Costa Rica	CRI								67	IRON AND STEEL	1	No Quantity							236423			0
S3	2000	2000	2000	2	0	2	Export	218	Ecuador	ECU	192	Cuba	CUB								67	IRON AND STEEL	1	No Quantity							32995			0
S3	2000	2000	2000	2	0	2	Export	218	Ecuador	ECU	222	El Salvador	SLV								67	IRON AND STEEL	1	No Quantity							58584			0
S3	2000	2000	2000	2	0	2	Export	218	Ecuador	ECU	251	France	FRA								67	IRON AND STEEL	1	No Quantity							87997			0
S3	2000	2000	2000	2	0	2	Export	218	Ecuador	ECU	320	Guatemala	GTM								67	IRON AND STEEL	1	No Quantity							202311			0
S3	2000	2000	2000	2	0	2	Export	218	Ecuador	ECU	381	Italy	ITA								67	IRON AND STEEL	1	No Quantity							952			0
S3	2000	2000	2000	2	0	2	Export	218	Ecuador	ECU	388	Jamaica	JAM								67	IRON AND STEEL	1	No Quantity							161167			0
S3	2000	2000	2000	2	0	2	Export	218	Ecuador	ECU	484	Mexico	MEX								67	IRON AND STEEL	1	No Quantity							55551			0
S3	2000	2000	2000	2	0	2	Export	218	Ecuador	ECU	490	Other Asia, nes									67	IRON AND STEEL	1	No Quantity							20			0
S3	2000	2000	2000	2	0	2	Export	218	Ecuador	ECU	530	Neth. Antilles	ANT								67	IRON AND STEEL	1	No Quantity							1080			0
S3	2000	2000	2000	2	0	2	Export	218	Ecuador	ECU	558	Nicaragua	NIC								67	IRON AND STEEL	1	No Quantity							30335			0
S3	2000	2000	2000	2	0	2	Export	218	Ecuador	ECU	591	Panama	PAN								67	IRON AND STEEL	1	No Quantity							784496			0
S3	2000	2000	2000	2	0	2	Export	218	Ecuador	ECU	604	Peru	PER								67	IRON AND STEEL	1	No Quantity							1187574			0
S3	2000	2000	2000	2	0	2	Export	218	Ecuador	ECU	780	Trinidad and Tobago	TTO								67	IRON AND STEEL	1	No Quantity							288718			0
S3	2000	2000	2000	2	0	2	Export	218	Ecuador	ECU	842	USA	USA								67	IRON AND STEEL	1	No Quantity							1048129			0
S3	2000	2000	2000	2	0	2	Export	218	Ecuador	ECU	862	Venezuela	VEN								67	IRON AND STEEL	1	No Quantity							134285			0
S3	2000	2000	2000	2	0	2	Export	222	El Salvador	SLV	0	World	WLD								67	IRON AND STEEL	1	No Quantity							44218922			0
S3	2000	2000	2000	2	0	2	Export	222	El Salvador	SLV	64	Bhutan	BTN								67	IRON AND STEEL	1	No Quantity							2057			0
S3	2000	2000	2000	2	0	2	Export	222	El Salvador	SLV	84	Belize	BLZ								67	IRON AND STEEL	1	No Quantity							1148			0
S3	2000	2000	2000	2	0	2	Export	222	El Salvador	SLV	188	Costa Rica	CRI								67	IRON AND STEEL	1	No Quantity							1981523			0
S3	2000	2000	2000	2	0	2	Export	222	El Salvador	SLV	214	Dominican Rep.	DOM								67	IRON AND STEEL	1	No Quantity							60			0
S3	2000	2000	2000	2	0	2	Export	222	El Salvador	SLV	218	Ecuador	ECU								67	IRON AND STEEL	1	No Quantity							15888			0
S3	2000	2000	2000	2	0	2	Export	222	El Salvador	SLV	320	Guatemala	GTM								67	IRON AND STEEL	1	No Quantity							28301279			0
S3	2000	2000	2000	2	0	2	Export	222	El Salvador	SLV	340	Honduras	HND								67	IRON AND STEEL	1	No Quantity							9806275			0
S3	2000	2000	2000	2	0	2	Export	222	El Salvador	SLV	381	Italy	ITA								67	IRON AND STEEL	1	No Quantity							4709			0
S3	2000	2000	2000	2	0	2	Export	222	El Salvador	SLV	410	Rep. of Korea	KOR								67	IRON AND STEEL	1	No Quantity							31020			0
S3	2000	2000	2000	2	0	2	Export	222	El Salvador	SLV	484	Mexico	MEX								67	IRON AND STEEL	1	No Quantity							50681			0
S3	2000	2000	2000	2	0	2	Export	222	El Salvador	SLV	558	Nicaragua	NIC								67	IRON AND STEEL	1	No Quantity							3933867			0
S3	2000	2000	2000	2	0	2	Export	222	El Salvador	SLV	591	Panama	PAN								67	IRON AND STEEL	1	No Quantity							63168			0
S3	2000	2000	2000	2	0	2	Export	222	El Salvador	SLV	764	Thailand	THA								67	IRON AND STEEL	1	No Quantity							3659			0
S3	2000	2000	2000	2	0	2	Export	222	El Salvador	SLV	842	USA	USA								67	IRON AND STEEL	1	No Quantity							7130			0
S3	2000	2000	2000	2	0	2	Export	222	El Salvador	SLV	899	Areas, nes									67	IRON AND STEEL	1	No Quantity							16458			0
S3	2000	2000	2000	2	0	2	Export	218	Ecuador	ECU	0	World	WLD								68	NON-FERROUS METALS	1	No Quantity							8072790			0
S3	2000	2000	2000	2	0	2	Export	218	Ecuador	ECU	56	Belgium	BEL								68	NON-FERROUS METALS	1	No Quantity							220			0
S3	2000	2000	2000	2	0	2	Export	218	Ecuador	ECU	68	Bolivia (Plurinational State of)	BOL								68	NON-FERROUS METALS	1	No Quantity							46790			0
S3	2000	2000	2000	2	0	2	Export	218	Ecuador	ECU	156	China	CHN								68	NON-FERROUS METALS	1	No Quantity							5081			0
S3	2000	2000	2000	2	0	2	Export	218	Ecuador	ECU	170	Colombia	COL								68	NON-FERROUS METALS	1	No Quantity							3527634			0
S3	2000	2000	2000	2	0	2	Export	218	Ecuador	ECU	192	Cuba	CUB								68	NON-FERROUS METALS	1	No Quantity							9765			0
S3	2000	2000	2000	2	0	2	Export	218	Ecuador	ECU	320	Guatemala	GTM								68	NON-FERROUS METALS	1	No Quantity							82			0
S3	2000	2000	2000	2	0	2	Export	218	Ecuador	ECU	490	Other Asia, nes									68	NON-FERROUS METALS	1	No Quantity							4659			0
S3	2000	2000	2000	2	0	2	Export	218	Ecuador	ECU	591	Panama	PAN								68	NON-FERROUS METALS	1	No Quantity							20663			0
S3	2000	2000	2000	2	0	2	Export	218	Ecuador	ECU	604	Peru	PER								68	NON-FERROUS METALS	1	No Quantity							3217246			0
S3	2000	2000	2000	2	0	2	Export	218	Ecuador	ECU	826	United Kingdom	GBR								68	NON-FERROUS METALS	1	No Quantity							18			0
S3	2000	2000	2000	2	0	2	Export	218	Ecuador	ECU	842	USA	USA								68	NON-FERROUS METALS	1	No Quantity							1240632			0
S3	2000	2000	2000	2	0	2	Export	222	El Salvador	SLV	0	World	WLD								68	NON-FERROUS METALS	1	No Quantity							27212535			0
S3	2000	2000	2000	2	0	2	Export	222	El Salvador	SLV	84	Belize	BLZ								68	NON-FERROUS METALS	1	No Quantity							101123			0
S3	2000	2000	2000	2	0	2	Export	222	El Salvador	SLV	188	Costa Rica	CRI								68	NON-FERROUS METALS	1	No Quantity							4676075			0
S3	2000	2000	2000	2	0	2	Export	222	El Salvador	SLV	192	Cuba	CUB								68	NON-FERROUS METALS	1	No Quantity							4310			0
S3	2000	2000	2000	2	0	2	Export	222	El Salvador	SLV	214	Dominican Rep.	DOM								68	NON-FERROUS METALS	1	No Quantity							602693			0
S3	2000	2000	2000	2	0	2	Export	222	El Salvador	SLV	276	Germany	DEU								68	NON-FERROUS METALS	1	No Quantity							3248			0
S3	2000	2000	2000	2	0	2	Export	222	El Salvador	SLV	320	Guatemala	GTM								68	NON-FERROUS METALS	1	No Quantity							10614258			0
S3	2000	2000	2000	2	0	2	Export	222	El Salvador	SLV	340	Honduras	HND								68	NON-FERROUS METALS	1	No Quantity							7161106			0
S3	2000	2000	2000	2	0	2	Export	222	El Salvador	SLV	381	Italy	ITA								68	NON-FERROUS METALS	1	No Quantity							8911			0
S3	2000	2000	2000	2	0	2	Export	222	El Salvador	SLV	388	Jamaica	JAM								68	NON-FERROUS METALS	1	No Quantity							253691			0
S3	2000	2000	2000	2	0	2	Export	222	El Salvador	SLV	392	Japan	JPN								68	NON-FERROUS METALS	1	No Quantity							915			0
S3	2000	2000	2000	2	0	2	Export	222	El Salvador	SLV	530	Neth. Antilles	ANT								68	NON-FERROUS METALS	1	No Quantity							10			0
S3	2000	2000	2000	2	0	2	Export	222	El Salvador	SLV	558	Nicaragua	NIC								68	NON-FERROUS METALS	1	No Quantity							2487065			0
S3	2000	2000	2000	2	0	2	Export	222	El Salvador	SLV	591	Panama	PAN								68	NON-FERROUS METALS	1	No Quantity							765053			0
S3	2000	2000	2000	2	0	2	Export	222	El Salvador	SLV	764	Thailand	THA								68	NON-FERROUS METALS	1	No Quantity							13004			0
S3	2000	2000	2000	2	0	2	Export	222	El Salvador	SLV	780	Trinidad and Tobago	TTO								68	NON-FERROUS METALS	1	No Quantity							328757			0
S3	2000	2000	2000	2	0	2	Export	222	El Salvador	SLV	842	USA	USA								68	NON-FERROUS METALS	1	No Quantity							180066			0
S3	2000	2000	2000	2	0	2	Export	222	El Salvador	SLV	899	Areas, nes									68	NON-FERROUS METALS	1	No Quantity							12249			0
S3	2000	2000	2000	2	0	2	Export	218	Ecuador	ECU	0	World	WLD								69	METALS MANUFACTURES,NES	1	No Quantity							20703872			0
S3	2000	2000	2000	2	0	2	Export	218	Ecuador	ECU	4	Afghanistan	AFG								69	METALS MANUFACTURES,NES	1	No Quantity							350			0
S3	2000	2000	2000	2	0	2	Export	218	Ecuador	ECU	32	Argentina	ARG								69	METALS MANUFACTURES,NES	1	No Quantity							80503			0
S3	2000	2000	2000	2	0	2	Export	218	Ecuador	ECU	56	Belgium	BEL								69	METALS MANUFACTURES,NES	1	No Quantity							14695			0
S3	2000	2000	2000	2	0	2	Export	218	Ecuador	ECU	68	Bolivia (Plurinational State of)	BOL								69	METALS MANUFACTURES,NES	1	No Quantity							337488			0
S3	2000	2000	2000	2	0	2	Export	218	Ecuador	ECU	76	Brazil	BRA								69	METALS MANUFACTURES,NES	1	No Quantity							74640			0
S3	2000	2000	2000	2	0	2	Export	218	Ecuador	ECU	124	Canada	CAN								69	METALS MANUFACTURES,NES	1	No Quantity							36			0
S3	2000	2000	2000	2	0	2	Export	218	Ecuador	ECU	136	Cayman Isds	CYM								69	METALS MANUFACTURES,NES	1	No Quantity							9949			0
S3	2000	2000	2000	2	0	2	Export	218	Ecuador	ECU	152	Chile	CHL								69	METALS MANUFACTURES,NES	1	No Quantity							1143243			0
S3	2000	2000	2000	2	0	2	Export	218	Ecuador	ECU	170	Colombia	COL								69	METALS MANUFACTURES,NES	1	No Quantity							6583802			0
S3	2000	2000	2000	2	0	2	Export	218	Ecuador	ECU	188	Costa Rica	CRI								69	METALS MANUFACTURES,NES	1	No Quantity							421426			0
S3	2000	2000	2000	2	0	2	Export	218	Ecuador	ECU	192	Cuba	CUB								69	METALS MANUFACTURES,NES	1	No Quantity							306053			0
S3	2000	2000	2000	2	0	2	Export	218	Ecuador	ECU	214	Dominican Rep.	DOM								69	METALS MANUFACTURES,NES	1	No Quantity							884238			0
S3	2000	2000	2000	2	0	2	Export	218	Ecuador	ECU	222	El Salvador	SLV								69	METALS MANUFACTURES,NES	1	No Quantity							491907			0
S3	2000	2000	2000	2	0	2	Export	218	Ecuador	ECU	251	France	FRA								69	METALS MANUFACTURES,NES	1	No Quantity							318			0
S3	2000	2000	2000	2	0	2	Export	218	Ecuador	ECU	276	Germany	DEU								69	METALS MANUFACTURES,NES	1	No Quantity							15680			0
S3	2000	2000	2000	2	0	2	Export	218	Ecuador	ECU	320	Guatemala	GTM								69	METALS MANUFACTURES,NES	1	No Quantity							1776597			0
S3	2000	2000	2000	2	0	2	Export	218	Ecuador	ECU	332	Haiti	HTI								69	METALS MANUFACTURES,NES	1	No Quantity							26379			0
S3	2000	2000	2000	2	0	2	Export	218	Ecuador	ECU	340	Honduras	HND								69	METALS MANUFACTURES,NES	1	No Quantity							381180			0
S3	2000	2000	2000	2	0	2	Export	218	Ecuador	ECU	376	Israel	ISR								69	METALS MANUFACTURES,NES	1	No Quantity							5668			0
S3	2000	2000	2000	2	0	2	Export	218	Ecuador	ECU	381	Italy	ITA								69	METALS MANUFACTURES,NES	1	No Quantity							380			0
S3	2000	2000	2000	2	0	2	Export	218	Ecuador	ECU	388	Jamaica	JAM								69	METALS MANUFACTURES,NES	1	No Quantity							124389			0
S3	2000	2000	2000	2	0	2	Export	218	Ecuador	ECU	484	Mexico	MEX								69	METALS MANUFACTURES,NES	1	No Quantity							470747			0
S3	2000	2000	2000	2	0	2	Export	218	Ecuador	ECU	528	Netherlands	NLD								69	METALS MANUFACTURES,NES	1	No Quantity							27060			0
S3	2000	2000	2000	2	0	2	Export	218	Ecuador	ECU	530	Neth. Antilles	ANT								69	METALS MANUFACTURES,NES	1	No Quantity							63974			0
S3	2000	2000	2000	2	0	2	Export	218	Ecuador	ECU	558	Nicaragua	NIC								69	METALS MANUFACTURES,NES	1	No Quantity							433736			0
S3	2000	2000	2000	2	0	2	Export	218	Ecuador	ECU	591	Panama	PAN								69	METALS MANUFACTURES,NES	1	No Quantity							614042			0
S3	2000	2000	2000	2	0	2	Export	218	Ecuador	ECU	604	Peru	PER								69	METALS MANUFACTURES,NES	1	No Quantity							2999374			0
S3	2000	2000	2000	2	0	2	Export	218	Ecuador	ECU	620	Portugal	PRT								69	METALS MANUFACTURES,NES	1	No Quantity							14694			0
S3	2000	2000	2000	2	0	2	Export	218	Ecuador	ECU	724	Spain	ESP								69	METALS MANUFACTURES,NES	1	No Quantity							12695			0
S3	2000	2000	2000	2	0	2	Export	218	Ecuador	ECU	752	Sweden	SWE								69	METALS MANUFACTURES,NES	1	No Quantity							500			0
S3	2000	2000	2000	2	0	2	Export	218	Ecuador	ECU	807	North Macedonia	MKD								69	METALS MANUFACTURES,NES	1	No Quantity							14508			0
S3	2000	2000	2000	2	0	2	Export	218	Ecuador	ECU	826	United Kingdom	GBR								69	METALS MANUFACTURES,NES	1	No Quantity							592			0
S3	2000	2000	2000	2	0	2	Export	218	Ecuador	ECU	842	USA	USA								69	METALS MANUFACTURES,NES	1	No Quantity							2383589			0
S3	2000	2000	2000	2	0	2	Export	218	Ecuador	ECU	858	Uruguay	URY								69	METALS MANUFACTURES,NES	1	No Quantity							16			0
S3	2000	2000	2000	2	0	2	Export	218	Ecuador	ECU	862	Venezuela	VEN								69	METALS MANUFACTURES,NES	1	No Quantity							989424			0
S3	2000	2000	2000	2	0	2	Export	222	El Salvador	SLV	0	World	WLD								69	METALS MANUFACTURES,NES	1	No Quantity							33487754			0
S3	2000	2000	2000	2	0	2	Export	222	El Salvador	SLV	32	Argentina	ARG								69	METALS MANUFACTURES,NES	1	No Quantity							34175			0
S3	2000	2000	2000	2	0	2	Export	222	El Salvador	SLV	40	Austria	AUT								69	METALS MANUFACTURES,NES	1	No Quantity							44			0
S3	2000	2000	2000	2	0	2	Export	222	El Salvador	SLV	76	Brazil	BRA								69	METALS MANUFACTURES,NES	1	No Quantity							64665			0
S3	2000	2000	2000	2	0	2	Export	222	El Salvador	SLV	84	Belize	BLZ								69	METALS MANUFACTURES,NES	1	No Quantity							183925			0
S3	2000	2000	2000	2	0	2	Export	222	El Salvador	SLV	124	Canada	CAN								69	METALS MANUFACTURES,NES	1	No Quantity							50468			0
S3	2000	2000	2000	2	0	2	Export	222	El Salvador	SLV	170	Colombia	COL								69	METALS MANUFACTURES,NES	1	No Quantity							3090			0
S3	2000	2000	2000	2	0	2	Export	222	El Salvador	SLV	188	Costa Rica	CRI								69	METALS MANUFACTURES,NES	1	No Quantity							2877065			0
S3	2000	2000	2000	2	0	2	Export	222	El Salvador	SLV	214	Dominican Rep.	DOM								69	METALS MANUFACTURES,NES	1	No Quantity							361700			0
S3	2000	2000	2000	2	0	2	Export	222	El Salvador	SLV	251	France	FRA								69	METALS MANUFACTURES,NES	1	No Quantity							24565			0
S3	2000	2000	2000	2	0	2	Export	222	El Salvador	SLV	276	Germany	DEU								69	METALS MANUFACTURES,NES	1	No Quantity							1947			0
S3	2000	2000	2000	2	0	2	Export	222	El Salvador	SLV	320	Guatemala	GTM								69	METALS MANUFACTURES,NES	1	No Quantity							10663441			0
S3	2000	2000	2000	2	0	2	Export	222	El Salvador	SLV	328	Guyana	GUY								69	METALS MANUFACTURES,NES	1	No Quantity							27381			0
S3	2000	2000	2000	2	0	2	Export	222	El Salvador	SLV	332	Haiti	HTI								69	METALS MANUFACTURES,NES	1	No Quantity							130925			0
S3	2000	2000	2000	2	0	2	Export	222	El Salvador	SLV	340	Honduras	HND								69	METALS MANUFACTURES,NES	1	No Quantity							5100401			0
S3	2000	2000	2000	2	0	2	Export	222	El Salvador	SLV	381	Italy	ITA								69	METALS MANUFACTURES,NES	1	No Quantity							65105			0
S3	2000	2000	2000	2	0	2	Export	222	El Salvador	SLV	484	Mexico	MEX								69	METALS MANUFACTURES,NES	1	No Quantity							670275			0
S3	2000	2000	2000	2	0	2	Export	222	El Salvador	SLV	490	Other Asia, nes									69	METALS MANUFACTURES,NES	1	No Quantity							10			0
S3	2000	2000	2000	2	0	2	Export	222	El Salvador	SLV	558	Nicaragua	NIC								69	METALS MANUFACTURES,NES	1	No Quantity							5369801			0
S3	2000	2000	2000	2	0	2	Export	222	El Salvador	SLV	591	Panama	PAN								69	METALS MANUFACTURES,NES	1	No Quantity							1015582			0
S3	2000	2000	2000	2	0	2	Export	222	El Salvador	SLV	600	Paraguay	PRY								69	METALS MANUFACTURES,NES	1	No Quantity							120514			0
S3	2000	2000	2000	2	0	2	Export	222	El Salvador	SLV	724	Spain	ESP								69	METALS MANUFACTURES,NES	1	No Quantity							4231			0
S3	2000	2000	2000	2	0	2	Export	222	El Salvador	SLV	780	Trinidad and Tobago	TTO								69	METALS MANUFACTURES,NES	1	No Quantity							48689			0
S3	2000	2000	2000	2	0	2	Export	222	El Salvador	SLV	826	United Kingdom	GBR								69	METALS MANUFACTURES,NES	1	No Quantity							110938			0
S3	2000	2000	2000	2	0	2	Export	222	El Salvador	SLV	842	USA	USA								69	METALS MANUFACTURES,NES	1	No Quantity							6517143			0
S3	2000	2000	2000	2	0	2	Export	222	El Salvador	SLV	862	Venezuela	VEN								69	METALS MANUFACTURES,NES	1	No Quantity							5901			0
S3	2000	2000	2000	2	0	2	Export	222	El Salvador	SLV	899	Areas, nes									69	METALS MANUFACTURES,NES	1	No Quantity							35774			0
S3	2000	2000	2000	2	0	2	Export	218	Ecuador	ECU	0	World	WLD								71	POWER GENERATNG.MACHINES	1	No Quantity							5514807			0
S3	2000	2000	2000	2	0	2	Export	218	Ecuador	ECU	56	Belgium	BEL								71	POWER GENERATNG.MACHINES	1	No Quantity							780			0
S3	2000	2000	2000	2	0	2	Export	218	Ecuador	ECU	76	Brazil	BRA								71	POWER GENERATNG.MACHINES	1	No Quantity							219565			0
S3	2000	2000	2000	2	0	2	Export	218	Ecuador	ECU	152	Chile	CHL								71	POWER GENERATNG.MACHINES	1	No Quantity							30			0
S3	2000	2000	2000	2	0	2	Export	218	Ecuador	ECU	170	Colombia	COL								71	POWER GENERATNG.MACHINES	1	No Quantity							147308			0
S3	2000	2000	2000	2	0	2	Export	218	Ecuador	ECU	188	Costa Rica	CRI								71	POWER GENERATNG.MACHINES	1	No Quantity							12060			0
S3	2000	2000	2000	2	0	2	Export	218	Ecuador	ECU	208	Denmark	DNK								71	POWER GENERATNG.MACHINES	1	No Quantity							1054			0
S3	2000	2000	2000	2	0	2	Export	218	Ecuador	ECU	251	France	FRA								71	POWER GENERATNG.MACHINES	1	No Quantity							400			0
S3	2000	2000	2000	2	0	2	Export	218	Ecuador	ECU	392	Japan	JPN								71	POWER GENERATNG.MACHINES	1	No Quantity							1905			0
S3	2000	2000	2000	2	0	2	Export	218	Ecuador	ECU	484	Mexico	MEX								71	POWER GENERATNG.MACHINES	1	No Quantity							2456			0
S3	2000	2000	2000	2	0	2	Export	218	Ecuador	ECU	530	Neth. Antilles	ANT								71	POWER GENERATNG.MACHINES	1	No Quantity							23			0
S3	2000	2000	2000	2	0	2	Export	218	Ecuador	ECU	604	Peru	PER								71	POWER GENERATNG.MACHINES	1	No Quantity							82168			0
S3	2000	2000	2000	2	0	2	Export	218	Ecuador	ECU	724	Spain	ESP								71	POWER GENERATNG.MACHINES	1	No Quantity							5400			0
S3	2000	2000	2000	2	0	2	Export	218	Ecuador	ECU	752	Sweden	SWE								71	POWER GENERATNG.MACHINES	1	No Quantity							200			0
S3	2000	2000	2000	2	0	2	Export	218	Ecuador	ECU	842	USA	USA								71	POWER GENERATNG.MACHINES	1	No Quantity							5036918			0
S3	2000	2000	2000	2	0	2	Export	218	Ecuador	ECU	899	Areas, nes									71	POWER GENERATNG.MACHINES	1	No Quantity							4540			0
S3	2000	2000	2000	2	0	2	Export	222	El Salvador	SLV	0	World	WLD								71	POWER GENERATNG.MACHINES	1	No Quantity							979417			0
S3	2000	2000	2000	2	0	2	Export	222	El Salvador	SLV	84	Belize	BLZ								71	POWER GENERATNG.MACHINES	1	No Quantity							4939			0
S3	2000	2000	2000	2	0	2	Export	222	El Salvador	SLV	124	Canada	CAN								71	POWER GENERATNG.MACHINES	1	No Quantity							39091			0
S3	2000	2000	2000	2	0	2	Export	222	El Salvador	SLV	170	Colombia	COL								71	POWER GENERATNG.MACHINES	1	No Quantity							30000			0
S3	2000	2000	2000	2	0	2	Export	222	El Salvador	SLV	188	Costa Rica	CRI								71	POWER GENERATNG.MACHINES	1	No Quantity							681			0
S3	2000	2000	2000	2	0	2	Export	222	El Salvador	SLV	276	Germany	DEU								71	POWER GENERATNG.MACHINES	1	No Quantity							24165			0
S3	2000	2000	2000	2	0	2	Export	222	El Salvador	SLV	320	Guatemala	GTM								71	POWER GENERATNG.MACHINES	1	No Quantity							71176			0
S3	2000	2000	2000	2	0	2	Export	222	El Salvador	SLV	340	Honduras	HND								71	POWER GENERATNG.MACHINES	1	No Quantity							82920			0
S3	2000	2000	2000	2	0	2	Export	222	El Salvador	SLV	381	Italy	ITA								71	POWER GENERATNG.MACHINES	1	No Quantity							150			0
S3	2000	2000	2000	2	0	2	Export	222	El Salvador	SLV	484	Mexico	MEX								71	POWER GENERATNG.MACHINES	1	No Quantity							567			0
S3	2000	2000	2000	2	0	2	Export	222	El Salvador	SLV	528	Netherlands	NLD								71	POWER GENERATNG.MACHINES	1	No Quantity							171505			0
S3	2000	2000	2000	2	0	2	Export	222	El Salvador	SLV	558	Nicaragua	NIC								71	POWER GENERATNG.MACHINES	1	No Quantity							11414			0
S3	2000	2000	2000	2	0	2	Export	222	El Salvador	SLV	591	Panama	PAN								71	POWER GENERATNG.MACHINES	1	No Quantity							4492			0
S3	2000	2000	2000	2	0	2	Export	222	El Salvador	SLV	757	Switzerland	CHE								71	POWER GENERATNG.MACHINES	1	No Quantity							1156			0
S3	2000	2000	2000	2	0	2	Export	222	El Salvador	SLV	842	USA	USA								71	POWER GENERATNG.MACHINES	1	No Quantity							533160			0
S3	2000	2000	2000	2	0	2	Export	222	El Salvador	SLV	862	Venezuela	VEN								71	POWER GENERATNG.MACHINES	1	No Quantity							4000			0
S3	2000	2000	2000	2	0	2	Export	218	Ecuador	ECU	0	World	WLD								72	SPECIAL.INDUST.MACHINERY	1	No Quantity							3277675			0
S3	2000	2000	2000	2	0	2	Export	218	Ecuador	ECU	32	Argentina	ARG								72	SPECIAL.INDUST.MACHINERY	1	No Quantity							4500			0
S3	2000	2000	2000	2	0	2	Export	218	Ecuador	ECU	36	Australia	AUS								72	SPECIAL.INDUST.MACHINERY	1	No Quantity							30000			0
S3	2000	2000	2000	2	0	2	Export	218	Ecuador	ECU	56	Belgium	BEL								72	SPECIAL.INDUST.MACHINERY	1	No Quantity							240			0
S3	2000	2000	2000	2	0	2	Export	218	Ecuador	ECU	68	Bolivia (Plurinational State of)	BOL								72	SPECIAL.INDUST.MACHINERY	1	No Quantity							111777			0
S3	2000	2000	2000	2	0	2	Export	218	Ecuador	ECU	124	Canada	CAN								72	SPECIAL.INDUST.MACHINERY	1	No Quantity							447000			0
S3	2000	2000	2000	2	0	2	Export	218	Ecuador	ECU	152	Chile	CHL								72	SPECIAL.INDUST.MACHINERY	1	No Quantity							604			0
S3	2000	2000	2000	2	0	2	Export	218	Ecuador	ECU	170	Colombia	COL								72	SPECIAL.INDUST.MACHINERY	1	No Quantity							485514			0
S3	2000	2000	2000	2	0	2	Export	218	Ecuador	ECU	188	Costa Rica	CRI								72	SPECIAL.INDUST.MACHINERY	1	No Quantity							800			0
S3	2000	2000	2000	2	0	2	Export	218	Ecuador	ECU	203	Czechia	CZE								72	SPECIAL.INDUST.MACHINERY	1	No Quantity							1268			0
S3	2000	2000	2000	2	0	2	Export	218	Ecuador	ECU	214	Dominican Rep.	DOM								72	SPECIAL.INDUST.MACHINERY	1	No Quantity							33339			0
S3	2000	2000	2000	2	0	2	Export	218	Ecuador	ECU	222	El Salvador	SLV								72	SPECIAL.INDUST.MACHINERY	1	No Quantity							210			0
S3	2000	2000	2000	2	0	2	Export	218	Ecuador	ECU	251	France	FRA								72	SPECIAL.INDUST.MACHINERY	1	No Quantity							177388			0
S3	2000	2000	2000	2	0	2	Export	218	Ecuador	ECU	276	Germany	DEU								72	SPECIAL.INDUST.MACHINERY	1	No Quantity							1150			0
S3	2000	2000	2000	2	0	2	Export	218	Ecuador	ECU	332	Haiti	HTI								72	SPECIAL.INDUST.MACHINERY	1	No Quantity							118232			0
S3	2000	2000	2000	2	0	2	Export	218	Ecuador	ECU	340	Honduras	HND								72	SPECIAL.INDUST.MACHINERY	1	No Quantity							2980			0
S3	2000	2000	2000	2	0	2	Export	218	Ecuador	ECU	381	Italy	ITA								72	SPECIAL.INDUST.MACHINERY	1	No Quantity							11447			0
S3	2000	2000	2000	2	0	2	Export	218	Ecuador	ECU	484	Mexico	MEX								72	SPECIAL.INDUST.MACHINERY	1	No Quantity							1000			0
S3	2000	2000	2000	2	0	2	Export	218	Ecuador	ECU	530	Neth. Antilles	ANT								72	SPECIAL.INDUST.MACHINERY	1	No Quantity							127768			0
S3	2000	2000	2000	2	0	2	Export	218	Ecuador	ECU	558	Nicaragua	NIC								72	SPECIAL.INDUST.MACHINERY	1	No Quantity							337898			0
S3	2000	2000	2000	2	0	2	Export	218	Ecuador	ECU	591	Panama	PAN								72	SPECIAL.INDUST.MACHINERY	1	No Quantity							4256			0
S3	2000	2000	2000	2	0	2	Export	218	Ecuador	ECU	604	Peru	PER								72	SPECIAL.INDUST.MACHINERY	1	No Quantity							144028			0
S3	2000	2000	2000	2	0	2	Export	218	Ecuador	ECU	702	Singapore	SGP								72	SPECIAL.INDUST.MACHINERY	1	No Quantity							27509			0
S3	2000	2000	2000	2	0	2	Export	218	Ecuador	ECU	724	Spain	ESP								72	SPECIAL.INDUST.MACHINERY	1	No Quantity							16114			0
S3	2000	2000	2000	2	0	2	Export	218	Ecuador	ECU	780	Trinidad and Tobago	TTO								72	SPECIAL.INDUST.MACHINERY	1	No Quantity							3000			0
S3	2000	2000	2000	2	0	2	Export	218	Ecuador	ECU	784	United Arab Emirates	ARE								72	SPECIAL.INDUST.MACHINERY	1	No Quantity							70			0
S3	2000	2000	2000	2	0	2	Export	218	Ecuador	ECU	842	USA	USA								72	SPECIAL.INDUST.MACHINERY	1	No Quantity							1005040			0
S3	2000	2000	2000	2	0	2	Export	218	Ecuador	ECU	862	Venezuela	VEN								72	SPECIAL.INDUST.MACHINERY	1	No Quantity							156302			0
S3	2000	2000	2000	2	0	2	Export	218	Ecuador	ECU	899	Areas, nes									72	SPECIAL.INDUST.MACHINERY	1	No Quantity							28241			0
S3	2000	2000	2000	2	0	2	Export	222	El Salvador	SLV	0	World	WLD								72	SPECIAL.INDUST.MACHINERY	1	No Quantity							6414887			0
S3	2000	2000	2000	2	0	2	Export	222	El Salvador	SLV	32	Argentina	ARG								72	SPECIAL.INDUST.MACHINERY	1	No Quantity							12500			0
S3	2000	2000	2000	2	0	2	Export	222	El Salvador	SLV	84	Belize	BLZ								72	SPECIAL.INDUST.MACHINERY	1	No Quantity							112215			0
S3	2000	2000	2000	2	0	2	Export	222	El Salvador	SLV	124	Canada	CAN								72	SPECIAL.INDUST.MACHINERY	1	No Quantity							50578			0
S3	2000	2000	2000	2	0	2	Export	222	El Salvador	SLV	156	China	CHN								72	SPECIAL.INDUST.MACHINERY	1	No Quantity							20298			0
S3	2000	2000	2000	2	0	2	Export	222	El Salvador	SLV	170	Colombia	COL								72	SPECIAL.INDUST.MACHINERY	1	No Quantity							450000			0
S3	2000	2000	2000	2	0	2	Export	222	El Salvador	SLV	188	Costa Rica	CRI								72	SPECIAL.INDUST.MACHINERY	1	No Quantity							502733			0
S3	2000	2000	2000	2	0	2	Export	222	El Salvador	SLV	214	Dominican Rep.	DOM								72	SPECIAL.INDUST.MACHINERY	1	No Quantity							50			0
S3	2000	2000	2000	2	0	2	Export	222	El Salvador	SLV	276	Germany	DEU								72	SPECIAL.INDUST.MACHINERY	1	No Quantity							33493			0
S3	2000	2000	2000	2	0	2	Export	222	El Salvador	SLV	320	Guatemala	GTM								72	SPECIAL.INDUST.MACHINERY	1	No Quantity							2018284			0
S3	2000	2000	2000	2	0	2	Export	222	El Salvador	SLV	340	Honduras	HND								72	SPECIAL.INDUST.MACHINERY	1	No Quantity							915961			0
S3	2000	2000	2000	2	0	2	Export	222	El Salvador	SLV	381	Italy	ITA								72	SPECIAL.INDUST.MACHINERY	1	No Quantity							88903			0
S3	2000	2000	2000	2	0	2	Export	222	El Salvador	SLV	392	Japan	JPN								72	SPECIAL.INDUST.MACHINERY	1	No Quantity							17244			0
S3	2000	2000	2000	2	0	2	Export	222	El Salvador	SLV	484	Mexico	MEX								72	SPECIAL.INDUST.MACHINERY	1	No Quantity							556143			0
S3	2000	2000	2000	2	0	2	Export	222	El Salvador	SLV	490	Other Asia, nes									72	SPECIAL.INDUST.MACHINERY	1	No Quantity							55000			0
S3	2000	2000	2000	2	0	2	Export	222	El Salvador	SLV	558	Nicaragua	NIC								72	SPECIAL.INDUST.MACHINERY	1	No Quantity							340938			0
S3	2000	2000	2000	2	0	2	Export	222	El Salvador	SLV	591	Panama	PAN								72	SPECIAL.INDUST.MACHINERY	1	No Quantity							68334			0
S3	2000	2000	2000	2	0	2	Export	222	El Salvador	SLV	604	Peru	PER								72	SPECIAL.INDUST.MACHINERY	1	No Quantity							46994			0
S3	2000	2000	2000	2	0	2	Export	222	El Salvador	SLV	724	Spain	ESP								72	SPECIAL.INDUST.MACHINERY	1	No Quantity							17305			0
S3	2000	2000	2000	2	0	2	Export	222	El Salvador	SLV	757	Switzerland	CHE								72	SPECIAL.INDUST.MACHINERY	1	No Quantity							2250			0
S3	2000	2000	2000	2	0	2	Export	222	El Salvador	SLV	764	Thailand	THA								72	SPECIAL.INDUST.MACHINERY	1	No Quantity							12131			0
S3	2000	2000	2000	2	0	2	Export	222	El Salvador	SLV	792	Turkey	TUR								72	SPECIAL.INDUST.MACHINERY	1	No Quantity							1053			0
S3	2000	2000	2000	2	0	2	Export	222	El Salvador	SLV	842	USA	USA								72	SPECIAL.INDUST.MACHINERY	1	No Quantity							1092478			0
S3	2000	2000	2000	2	0	2	Export	218	Ecuador	ECU	0	World	WLD								73	METALWORKING MACHINERY	1	No Quantity							78839			0
S3	2000	2000	2000	2	0	2	Export	218	Ecuador	ECU	68	Bolivia (Plurinational State of)	BOL								73	METALWORKING MACHINERY	1	No Quantity							200			0
S3	2000	2000	2000	2	0	2	Export	218	Ecuador	ECU	76	Brazil	BRA								73	METALWORKING MACHINERY	1	No Quantity							1500			0
S3	2000	2000	2000	2	0	2	Export	218	Ecuador	ECU	152	Chile	CHL								73	METALWORKING MACHINERY	1	No Quantity							9620			0
S3	2000	2000	2000	2	0	2	Export	218	Ecuador	ECU	170	Colombia	COL								73	METALWORKING MACHINERY	1	No Quantity							33795			0
S3	2000	2000	2000	2	0	2	Export	218	Ecuador	ECU	214	Dominican Rep.	DOM								73	METALWORKING MACHINERY	1	No Quantity							13500			0
S3	2000	2000	2000	2	0	2	Export	218	Ecuador	ECU	558	Nicaragua	NIC								73	METALWORKING MACHINERY	1	No Quantity							16450			0
S3	2000	2000	2000	2	0	2	Export	218	Ecuador	ECU	604	Peru	PER								73	METALWORKING MACHINERY	1	No Quantity							1780			0
S3	2000	2000	2000	2	0	2	Export	218	Ecuador	ECU	842	USA	USA								73	METALWORKING MACHINERY	1	No Quantity							1327			0
S3	2000	2000	2000	2	0	2	Export	218	Ecuador	ECU	862	Venezuela	VEN								73	METALWORKING MACHINERY	1	No Quantity							667			0
S3	2000	2000	2000	2	0	2	Export	222	El Salvador	SLV	0	World	WLD								73	METALWORKING MACHINERY	1	No Quantity							267061			0
S3	2000	2000	2000	2	0	2	Export	222	El Salvador	SLV	40	Austria	AUT								73	METALWORKING MACHINERY	1	No Quantity							117			0
S3	2000	2000	2000	2	0	2	Export	222	El Salvador	SLV	170	Colombia	COL								73	METALWORKING MACHINERY	1	No Quantity							8000			0
S3	2000	2000	2000	2	0	2	Export	222	El Salvador	SLV	188	Costa Rica	CRI								73	METALWORKING MACHINERY	1	No Quantity							1775			0
S3	2000	2000	2000	2	0	2	Export	222	El Salvador	SLV	320	Guatemala	GTM								73	METALWORKING MACHINERY	1	No Quantity							35235			0
S3	2000	2000	2000	2	0	2	Export	222	El Salvador	SLV	340	Honduras	HND								73	METALWORKING MACHINERY	1	No Quantity							21739			0
S3	2000	2000	2000	2	0	2	Export	222	El Salvador	SLV	484	Mexico	MEX								73	METALWORKING MACHINERY	1	No Quantity							758			0
S3	2000	2000	2000	2	0	2	Export	222	El Salvador	SLV	558	Nicaragua	NIC								73	METALWORKING MACHINERY	1	No Quantity							188599			0
S3	2000	2000	2000	2	0	2	Export	222	El Salvador	SLV	842	USA	USA								73	METALWORKING MACHINERY	1	No Quantity							10838			0
S3	2000	2000	2000	2	0	2	Export	218	Ecuador	ECU	0	World	WLD								74	GENERAL INDUSTL.MACH.NES	1	No Quantity							5403066			0
S3	2000	2000	2000	2	0	2	Export	218	Ecuador	ECU	32	Argentina	ARG								74	GENERAL INDUSTL.MACH.NES	1	No Quantity							1192375			0
S3	2000	2000	2000	2	0	2	Export	218	Ecuador	ECU	36	Australia	AUS								74	GENERAL INDUSTL.MACH.NES	1	No Quantity							380000			0
S3	2000	2000	2000	2	0	2	Export	218	Ecuador	ECU	56	Belgium	BEL								74	GENERAL INDUSTL.MACH.NES	1	No Quantity							15218			0
S3	2000	2000	2000	2	0	2	Export	218	Ecuador	ECU	68	Bolivia (Plurinational State of)	BOL								74	GENERAL INDUSTL.MACH.NES	1	No Quantity							6500			0
S3	2000	2000	2000	2	0	2	Export	218	Ecuador	ECU	76	Brazil	BRA								74	GENERAL INDUSTL.MACH.NES	1	No Quantity							64121			0
S3	2000	2000	2000	2	0	2	Export	218	Ecuador	ECU	124	Canada	CAN								74	GENERAL INDUSTL.MACH.NES	1	No Quantity							15000			0
S3	2000	2000	2000	2	0	2	Export	218	Ecuador	ECU	152	Chile	CHL								74	GENERAL INDUSTL.MACH.NES	1	No Quantity							90824			0
S3	2000	2000	2000	2	0	2	Export	218	Ecuador	ECU	170	Colombia	COL								74	GENERAL INDUSTL.MACH.NES	1	No Quantity							1331636			0
S3	2000	2000	2000	2	0	2	Export	218	Ecuador	ECU	188	Costa Rica	CRI								74	GENERAL INDUSTL.MACH.NES	1	No Quantity							13258			0
S3	2000	2000	2000	2	0	2	Export	218	Ecuador	ECU	192	Cuba	CUB								74	GENERAL INDUSTL.MACH.NES	1	No Quantity							360			0
S3	2000	2000	2000	2	0	2	Export	218	Ecuador	ECU	214	Dominican Rep.	DOM								74	GENERAL INDUSTL.MACH.NES	1	No Quantity							24492			0
S3	2000	2000	2000	2	0	2	Export	218	Ecuador	ECU	222	El Salvador	SLV								74	GENERAL INDUSTL.MACH.NES	1	No Quantity							5790			0
S3	2000	2000	2000	2	0	2	Export	218	Ecuador	ECU	246	Finland	FIN								74	GENERAL INDUSTL.MACH.NES	1	No Quantity							70			0
S3	2000	2000	2000	2	0	2	Export	218	Ecuador	ECU	276	Germany	DEU								74	GENERAL INDUSTL.MACH.NES	1	No Quantity							8351			0
S3	2000	2000	2000	2	0	2	Export	218	Ecuador	ECU	340	Honduras	HND								74	GENERAL INDUSTL.MACH.NES	1	No Quantity							2519			0
S3	2000	2000	2000	2	0	2	Export	218	Ecuador	ECU	381	Italy	ITA								74	GENERAL INDUSTL.MACH.NES	1	No Quantity							170238			0
S3	2000	2000	2000	2	0	2	Export	218	Ecuador	ECU	392	Japan	JPN								74	GENERAL INDUSTL.MACH.NES	1	No Quantity							100			0
S3	2000	2000	2000	2	0	2	Export	218	Ecuador	ECU	450	Madagascar	MDG								74	GENERAL INDUSTL.MACH.NES	1	No Quantity							40277			0
S3	2000	2000	2000	2	0	2	Export	218	Ecuador	ECU	484	Mexico	MEX								74	GENERAL INDUSTL.MACH.NES	1	No Quantity							21105			0
S3	2000	2000	2000	2	0	2	Export	218	Ecuador	ECU	558	Nicaragua	NIC								74	GENERAL INDUSTL.MACH.NES	1	No Quantity							262000			0
S3	2000	2000	2000	2	0	2	Export	218	Ecuador	ECU	591	Panama	PAN								74	GENERAL INDUSTL.MACH.NES	1	No Quantity							5237			0
S3	2000	2000	2000	2	0	2	Export	218	Ecuador	ECU	600	Paraguay	PRY								74	GENERAL INDUSTL.MACH.NES	1	No Quantity							2465			0
S3	2000	2000	2000	2	0	2	Export	218	Ecuador	ECU	604	Peru	PER								74	GENERAL INDUSTL.MACH.NES	1	No Quantity							671507			0
S3	2000	2000	2000	2	0	2	Export	218	Ecuador	ECU	710	South Africa	ZAF								74	GENERAL INDUSTL.MACH.NES	1	No Quantity							380			0
S3	2000	2000	2000	2	0	2	Export	218	Ecuador	ECU	842	USA	USA								74	GENERAL INDUSTL.MACH.NES	1	No Quantity							894602			0
S3	2000	2000	2000	2	0	2	Export	218	Ecuador	ECU	862	Venezuela	VEN								74	GENERAL INDUSTL.MACH.NES	1	No Quantity							184641			0
S3	2000	2000	2000	2	0	2	Export	222	El Salvador	SLV	0	World	WLD								74	GENERAL INDUSTL.MACH.NES	1	No Quantity							6102572			0
S3	2000	2000	2000	2	0	2	Export	222	El Salvador	SLV	68	Bolivia (Plurinational State of)	BOL								74	GENERAL INDUSTL.MACH.NES	1	No Quantity							25000			0
S3	2000	2000	2000	2	0	2	Export	222	El Salvador	SLV	84	Belize	BLZ								74	GENERAL INDUSTL.MACH.NES	1	No Quantity							6581			0
S3	2000	2000	2000	2	0	2	Export	222	El Salvador	SLV	124	Canada	CAN								74	GENERAL INDUSTL.MACH.NES	1	No Quantity							216			0
S3	2000	2000	2000	2	0	2	Export	222	El Salvador	SLV	188	Costa Rica	CRI								74	GENERAL INDUSTL.MACH.NES	1	No Quantity							617718			0
S3	2000	2000	2000	2	0	2	Export	222	El Salvador	SLV	214	Dominican Rep.	DOM								74	GENERAL INDUSTL.MACH.NES	1	No Quantity							124879			0
S3	2000	2000	2000	2	0	2	Export	222	El Salvador	SLV	218	Ecuador	ECU								74	GENERAL INDUSTL.MACH.NES	1	No Quantity							20531			0
S3	2000	2000	2000	2	0	2	Export	222	El Salvador	SLV	276	Germany	DEU								74	GENERAL INDUSTL.MACH.NES	1	No Quantity							9398			0
S3	2000	2000	2000	2	0	2	Export	222	El Salvador	SLV	320	Guatemala	GTM								74	GENERAL INDUSTL.MACH.NES	1	No Quantity							2012934			0
S3	2000	2000	2000	2	0	2	Export	222	El Salvador	SLV	328	Guyana	GUY								74	GENERAL INDUSTL.MACH.NES	1	No Quantity							1128			0
S3	2000	2000	2000	2	0	2	Export	222	El Salvador	SLV	340	Honduras	HND								74	GENERAL INDUSTL.MACH.NES	1	No Quantity							1573898			0
S3	2000	2000	2000	2	0	2	Export	222	El Salvador	SLV	381	Italy	ITA								74	GENERAL INDUSTL.MACH.NES	1	No Quantity							166595			0
S3	2000	2000	2000	2	0	2	Export	222	El Salvador	SLV	484	Mexico	MEX								74	GENERAL INDUSTL.MACH.NES	1	No Quantity							50357			0
S3	2000	2000	2000	2	0	2	Export	222	El Salvador	SLV	558	Nicaragua	NIC								74	GENERAL INDUSTL.MACH.NES	1	No Quantity							960639			0
S3	2000	2000	2000	2	0	2	Export	222	El Salvador	SLV	591	Panama	PAN								74	GENERAL INDUSTL.MACH.NES	1	No Quantity							199887			0
S3	2000	2000	2000	2	0	2	Export	222	El Salvador	SLV	604	Peru	PER								74	GENERAL INDUSTL.MACH.NES	1	No Quantity							148			0
S3	2000	2000	2000	2	0	2	Export	222	El Salvador	SLV	724	Spain	ESP								74	GENERAL INDUSTL.MACH.NES	1	No Quantity							4865			0
S3	2000	2000	2000	2	0	2	Export	222	El Salvador	SLV	757	Switzerland	CHE								74	GENERAL INDUSTL.MACH.NES	1	No Quantity							250			0
S3	2000	2000	2000	2	0	2	Export	222	El Salvador	SLV	780	Trinidad and Tobago	TTO								74	GENERAL INDUSTL.MACH.NES	1	No Quantity							3074			0
S3	2000	2000	2000	2	0	2	Export	222	El Salvador	SLV	842	USA	USA								74	GENERAL INDUSTL.MACH.NES	1	No Quantity							321957			0
S3	2000	2000	2000	2	0	2	Export	222	El Salvador	SLV	862	Venezuela	VEN								74	GENERAL INDUSTL.MACH.NES	1	No Quantity							1702			0
S3	2000	2000	2000	2	0	2	Export	222	El Salvador	SLV	899	Areas, nes									74	GENERAL INDUSTL.MACH.NES	1	No Quantity							814			0
S3	2000	2000	2000	2	0	2	Export	218	Ecuador	ECU	0	World	WLD								75	OFFICE MACHINES,ADP MACH	1	No Quantity							818541			0
S3	2000	2000	2000	2	0	2	Export	218	Ecuador	ECU	76	Brazil	BRA								75	OFFICE MACHINES,ADP MACH	1	No Quantity							3464			0
S3	2000	2000	2000	2	0	2	Export	218	Ecuador	ECU	124	Canada	CAN								75	OFFICE MACHINES,ADP MACH	1	No Quantity							48019			0
S3	2000	2000	2000	2	0	2	Export	218	Ecuador	ECU	152	Chile	CHL								75	OFFICE MACHINES,ADP MACH	1	No Quantity							1546			0
S3	2000	2000	2000	2	0	2	Export	218	Ecuador	ECU	170	Colombia	COL								75	OFFICE MACHINES,ADP MACH	1	No Quantity							46499			0
S3	2000	2000	2000	2	0	2	Export	218	Ecuador	ECU	188	Costa Rica	CRI								75	OFFICE MACHINES,ADP MACH	1	No Quantity							1500			0
S3	2000	2000	2000	2	0	2	Export	218	Ecuador	ECU	251	France	FRA								75	OFFICE MACHINES,ADP MACH	1	No Quantity							767			0
S3	2000	2000	2000	2	0	2	Export	218	Ecuador	ECU	528	Netherlands	NLD								75	OFFICE MACHINES,ADP MACH	1	No Quantity							9208			0
S3	2000	2000	2000	2	0	2	Export	218	Ecuador	ECU	604	Peru	PER								75	OFFICE MACHINES,ADP MACH	1	No Quantity							13077			0
S3	2000	2000	2000	2	0	2	Export	218	Ecuador	ECU	724	Spain	ESP								75	OFFICE MACHINES,ADP MACH	1	No Quantity							600			0
S3	2000	2000	2000	2	0	2	Export	218	Ecuador	ECU	826	United Kingdom	GBR								75	OFFICE MACHINES,ADP MACH	1	No Quantity							5025			0
S3	2000	2000	2000	2	0	2	Export	218	Ecuador	ECU	842	USA	USA								75	OFFICE MACHINES,ADP MACH	1	No Quantity							658189			0
S3	2000	2000	2000	2	0	2	Export	218	Ecuador	ECU	862	Venezuela	VEN								75	OFFICE MACHINES,ADP MACH	1	No Quantity							30458			0
S3	2000	2000	2000	2	0	2	Export	218	Ecuador	ECU	899	Areas, nes									75	OFFICE MACHINES,ADP MACH	1	No Quantity							189			0
S3	2000	2000	2000	2	0	2	Export	222	El Salvador	SLV	0	World	WLD								75	OFFICE MACHINES,ADP MACH	1	No Quantity							1354150			0
S3	2000	2000	2000	2	0	2	Export	222	El Salvador	SLV	40	Austria	AUT								75	OFFICE MACHINES,ADP MACH	1	No Quantity							937			0
S3	2000	2000	2000	2	0	2	Export	222	El Salvador	SLV	84	Belize	BLZ								75	OFFICE MACHINES,ADP MACH	1	No Quantity							3820			0
S3	2000	2000	2000	2	0	2	Export	222	El Salvador	SLV	136	Cayman Isds	CYM								75	OFFICE MACHINES,ADP MACH	1	No Quantity							2800			0
S3	2000	2000	2000	2	0	2	Export	222	El Salvador	SLV	152	Chile	CHL								75	OFFICE MACHINES,ADP MACH	1	No Quantity							547895			0
S3	2000	2000	2000	2	0	2	Export	222	El Salvador	SLV	156	China	CHN								75	OFFICE MACHINES,ADP MACH	1	No Quantity							6705			0
S3	2000	2000	2000	2	0	2	Export	222	El Salvador	SLV	188	Costa Rica	CRI								75	OFFICE MACHINES,ADP MACH	1	No Quantity							35059			0
S3	2000	2000	2000	2	0	2	Export	222	El Salvador	SLV	203	Czechia	CZE								75	OFFICE MACHINES,ADP MACH	1	No Quantity							202			0
S3	2000	2000	2000	2	0	2	Export	222	El Salvador	SLV	214	Dominican Rep.	DOM								75	OFFICE MACHINES,ADP MACH	1	No Quantity							9687			0
S3	2000	2000	2000	2	0	2	Export	222	El Salvador	SLV	276	Germany	DEU								75	OFFICE MACHINES,ADP MACH	1	No Quantity							27100			0
S3	2000	2000	2000	2	0	2	Export	222	El Salvador	SLV	320	Guatemala	GTM								75	OFFICE MACHINES,ADP MACH	1	No Quantity							221732			0
S3	2000	2000	2000	2	0	2	Export	222	El Salvador	SLV	340	Honduras	HND								75	OFFICE MACHINES,ADP MACH	1	No Quantity							159301			0
S3	2000	2000	2000	2	0	2	Export	222	El Salvador	SLV	376	Israel	ISR								75	OFFICE MACHINES,ADP MACH	1	No Quantity							15080			0
S3	2000	2000	2000	2	0	2	Export	222	El Salvador	SLV	388	Jamaica	JAM								75	OFFICE MACHINES,ADP MACH	1	No Quantity							7575			0
S3	2000	2000	2000	2	0	2	Export	222	El Salvador	SLV	484	Mexico	MEX								75	OFFICE MACHINES,ADP MACH	1	No Quantity							10443			0
S3	2000	2000	2000	2	0	2	Export	222	El Salvador	SLV	558	Nicaragua	NIC								75	OFFICE MACHINES,ADP MACH	1	No Quantity							64645			0
S3	2000	2000	2000	2	0	2	Export	222	El Salvador	SLV	591	Panama	PAN								75	OFFICE MACHINES,ADP MACH	1	No Quantity							4138			0
S3	2000	2000	2000	2	0	2	Export	222	El Salvador	SLV	826	United Kingdom	GBR								75	OFFICE MACHINES,ADP MACH	1	No Quantity							1944			0
S3	2000	2000	2000	2	0	2	Export	222	El Salvador	SLV	842	USA	USA								75	OFFICE MACHINES,ADP MACH	1	No Quantity							235087			0
S3	2000	2000	2000	2	0	2	Export	218	Ecuador	ECU	0	World	WLD								76	TELECOMM.SOUND EQUIP ETC	1	No Quantity							678996			0
S3	2000	2000	2000	2	0	2	Export	218	Ecuador	ECU	68	Bolivia (Plurinational State of)	BOL								76	TELECOMM.SOUND EQUIP ETC	1	No Quantity							17620			0
S3	2000	2000	2000	2	0	2	Export	218	Ecuador	ECU	170	Colombia	COL								76	TELECOMM.SOUND EQUIP ETC	1	No Quantity							198797			0
S3	2000	2000	2000	2	0	2	Export	218	Ecuador	ECU	188	Costa Rica	CRI								76	TELECOMM.SOUND EQUIP ETC	1	No Quantity							18585			0
S3	2000	2000	2000	2	0	2	Export	218	Ecuador	ECU	222	El Salvador	SLV								76	TELECOMM.SOUND EQUIP ETC	1	No Quantity							7712			0
S3	2000	2000	2000	2	0	2	Export	218	Ecuador	ECU	251	France	FRA								76	TELECOMM.SOUND EQUIP ETC	1	No Quantity							1864			0
S3	2000	2000	2000	2	0	2	Export	218	Ecuador	ECU	484	Mexico	MEX								76	TELECOMM.SOUND EQUIP ETC	1	No Quantity							8783			0
S3	2000	2000	2000	2	0	2	Export	218	Ecuador	ECU	591	Panama	PAN								76	TELECOMM.SOUND EQUIP ETC	1	No Quantity							1140			0
S3	2000	2000	2000	2	0	2	Export	218	Ecuador	ECU	604	Peru	PER								76	TELECOMM.SOUND EQUIP ETC	1	No Quantity							154000			0
S3	2000	2000	2000	2	0	2	Export	218	Ecuador	ECU	752	Sweden	SWE								76	TELECOMM.SOUND EQUIP ETC	1	No Quantity							490			0
S3	2000	2000	2000	2	0	2	Export	218	Ecuador	ECU	842	USA	USA								76	TELECOMM.SOUND EQUIP ETC	1	No Quantity							263310			0
S3	2000	2000	2000	2	0	2	Export	218	Ecuador	ECU	862	Venezuela	VEN								76	TELECOMM.SOUND EQUIP ETC	1	No Quantity							6063			0
S3	2000	2000	2000	2	0	2	Export	218	Ecuador	ECU	899	Areas, nes									76	TELECOMM.SOUND EQUIP ETC	1	No Quantity							632			0
S3	2000	2000	2000	2	0	2	Export	222	El Salvador	SLV	0	World	WLD								76	TELECOMM.SOUND EQUIP ETC	1	No Quantity							693234			0
S3	2000	2000	2000	2	0	2	Export	222	El Salvador	SLV	188	Costa Rica	CRI								76	TELECOMM.SOUND EQUIP ETC	1	No Quantity							37937			0
S3	2000	2000	2000	2	0	2	Export	222	El Salvador	SLV	320	Guatemala	GTM								76	TELECOMM.SOUND EQUIP ETC	1	No Quantity							285324			0
S3	2000	2000	2000	2	0	2	Export	222	El Salvador	SLV	340	Honduras	HND								76	TELECOMM.SOUND EQUIP ETC	1	No Quantity							125447			0
S3	2000	2000	2000	2	0	2	Export	222	El Salvador	SLV	558	Nicaragua	NIC								76	TELECOMM.SOUND EQUIP ETC	1	No Quantity							69525			0
S3	2000	2000	2000	2	0	2	Export	222	El Salvador	SLV	591	Panama	PAN								76	TELECOMM.SOUND EQUIP ETC	1	No Quantity							68773			0
S3	2000	2000	2000	2	0	2	Export	222	El Salvador	SLV	826	United Kingdom	GBR								76	TELECOMM.SOUND EQUIP ETC	1	No Quantity							71			0
S3	2000	2000	2000	2	0	2	Export	222	El Salvador	SLV	842	USA	USA								76	TELECOMM.SOUND EQUIP ETC	1	No Quantity							96418			0
S3	2000	2000	2000	2	0	2	Export	222	El Salvador	SLV	862	Venezuela	VEN								76	TELECOMM.SOUND EQUIP ETC	1	No Quantity							9740			0
S3	2000	2000	2000	2	0	2	Export	218	Ecuador	ECU	0	World	WLD								77	ELEC MCH APPAR,PARTS,NES	1	No Quantity							14429714			0
S3	2000	2000	2000	2	0	2	Export	218	Ecuador	ECU	32	Argentina	ARG								77	ELEC MCH APPAR,PARTS,NES	1	No Quantity							46134			0
S3	2000	2000	2000	2	0	2	Export	218	Ecuador	ECU	36	Australia	AUS								77	ELEC MCH APPAR,PARTS,NES	1	No Quantity							8892			0
S3	2000	2000	2000	2	0	2	Export	218	Ecuador	ECU	44	Bahamas	BHS								77	ELEC MCH APPAR,PARTS,NES	1	No Quantity							66431			0
S3	2000	2000	2000	2	0	2	Export	218	Ecuador	ECU	52	Barbados	BRB								77	ELEC MCH APPAR,PARTS,NES	1	No Quantity							20636			0
S3	2000	2000	2000	2	0	2	Export	218	Ecuador	ECU	56	Belgium	BEL								77	ELEC MCH APPAR,PARTS,NES	1	No Quantity							210			0
S3	2000	2000	2000	2	0	2	Export	218	Ecuador	ECU	68	Bolivia (Plurinational State of)	BOL								77	ELEC MCH APPAR,PARTS,NES	1	No Quantity							94399			0
S3	2000	2000	2000	2	0	2	Export	218	Ecuador	ECU	76	Brazil	BRA								77	ELEC MCH APPAR,PARTS,NES	1	No Quantity							98565			0
S3	2000	2000	2000	2	0	2	Export	218	Ecuador	ECU	152	Chile	CHL								77	ELEC MCH APPAR,PARTS,NES	1	No Quantity							592531			0
S3	2000	2000	2000	2	0	2	Export	218	Ecuador	ECU	170	Colombia	COL								77	ELEC MCH APPAR,PARTS,NES	1	No Quantity							4599859			0
S3	2000	2000	2000	2	0	2	Export	218	Ecuador	ECU	188	Costa Rica	CRI								77	ELEC MCH APPAR,PARTS,NES	1	No Quantity							476281			0
S3	2000	2000	2000	2	0	2	Export	218	Ecuador	ECU	214	Dominican Rep.	DOM								77	ELEC MCH APPAR,PARTS,NES	1	No Quantity							24122			0
S3	2000	2000	2000	2	0	2	Export	218	Ecuador	ECU	222	El Salvador	SLV								77	ELEC MCH APPAR,PARTS,NES	1	No Quantity							25345			0
S3	2000	2000	2000	2	0	2	Export	218	Ecuador	ECU	251	France	FRA								77	ELEC MCH APPAR,PARTS,NES	1	No Quantity							81			0
S3	2000	2000	2000	2	0	2	Export	218	Ecuador	ECU	276	Germany	DEU								77	ELEC MCH APPAR,PARTS,NES	1	No Quantity							13187			0
S3	2000	2000	2000	2	0	2	Export	218	Ecuador	ECU	381	Italy	ITA								77	ELEC MCH APPAR,PARTS,NES	1	No Quantity							845			0
S3	2000	2000	2000	2	0	2	Export	218	Ecuador	ECU	388	Jamaica	JAM								77	ELEC MCH APPAR,PARTS,NES	1	No Quantity							225895			0
S3	2000	2000	2000	2	0	2	Export	218	Ecuador	ECU	408	Dem. People's Rep. of Korea	PRK								77	ELEC MCH APPAR,PARTS,NES	1	No Quantity							7600			0
S3	2000	2000	2000	2	0	2	Export	218	Ecuador	ECU	484	Mexico	MEX								77	ELEC MCH APPAR,PARTS,NES	1	No Quantity							180912			0
S3	2000	2000	2000	2	0	2	Export	218	Ecuador	ECU	591	Panama	PAN								77	ELEC MCH APPAR,PARTS,NES	1	No Quantity							178606			0
S3	2000	2000	2000	2	0	2	Export	218	Ecuador	ECU	604	Peru	PER								77	ELEC MCH APPAR,PARTS,NES	1	No Quantity							663870			0
S3	2000	2000	2000	2	0	2	Export	218	Ecuador	ECU	705	Slovenia	SVN								77	ELEC MCH APPAR,PARTS,NES	1	No Quantity							240360			0
S3	2000	2000	2000	2	0	2	Export	218	Ecuador	ECU	780	Trinidad and Tobago	TTO								77	ELEC MCH APPAR,PARTS,NES	1	No Quantity							22410			0
S3	2000	2000	2000	2	0	2	Export	218	Ecuador	ECU	826	United Kingdom	GBR								77	ELEC MCH APPAR,PARTS,NES	1	No Quantity							63			0
S3	2000	2000	2000	2	0	2	Export	218	Ecuador	ECU	842	USA	USA								77	ELEC MCH APPAR,PARTS,NES	1	No Quantity							3106369			0
S3	2000	2000	2000	2	0	2	Export	218	Ecuador	ECU	862	Venezuela	VEN								77	ELEC MCH APPAR,PARTS,NES	1	No Quantity							3736111			0
S3	2000	2000	2000	2	0	2	Export	222	El Salvador	SLV	0	World	WLD								77	ELEC MCH APPAR,PARTS,NES	1	No Quantity							28491241			0
S3	2000	2000	2000	2	0	2	Export	222	El Salvador	SLV	32	Argentina	ARG								77	ELEC MCH APPAR,PARTS,NES	1	No Quantity							7500			0
S3	2000	2000	2000	2	0	2	Export	222	El Salvador	SLV	40	Austria	AUT								77	ELEC MCH APPAR,PARTS,NES	1	No Quantity							11061			0
S3	2000	2000	2000	2	0	2	Export	222	El Salvador	SLV	84	Belize	BLZ								77	ELEC MCH APPAR,PARTS,NES	1	No Quantity							2500			0
S3	2000	2000	2000	2	0	2	Export	222	El Salvador	SLV	136	Cayman Isds	CYM								77	ELEC MCH APPAR,PARTS,NES	1	No Quantity							126834			0
S3	2000	2000	2000	2	0	2	Export	222	El Salvador	SLV	152	Chile	CHL								77	ELEC MCH APPAR,PARTS,NES	1	No Quantity							122425			0
S3	2000	2000	2000	2	0	2	Export	222	El Salvador	SLV	170	Colombia	COL								77	ELEC MCH APPAR,PARTS,NES	1	No Quantity							40796			0
S3	2000	2000	2000	2	0	2	Export	222	El Salvador	SLV	188	Costa Rica	CRI								77	ELEC MCH APPAR,PARTS,NES	1	No Quantity							6094147			0
S3	2000	2000	2000	2	0	2	Export	222	El Salvador	SLV	192	Cuba	CUB								77	ELEC MCH APPAR,PARTS,NES	1	No Quantity							1180			0
S3	2000	2000	2000	2	0	2	Export	222	El Salvador	SLV	214	Dominican Rep.	DOM								77	ELEC MCH APPAR,PARTS,NES	1	No Quantity							238900			0
S3	2000	2000	2000	2	0	2	Export	222	El Salvador	SLV	218	Ecuador	ECU								77	ELEC MCH APPAR,PARTS,NES	1	No Quantity							48764			0
S3	2000	2000	2000	2	0	2	Export	222	El Salvador	SLV	251	France	FRA								77	ELEC MCH APPAR,PARTS,NES	1	No Quantity							4622			0
S3	2000	2000	2000	2	0	2	Export	222	El Salvador	SLV	276	Germany	DEU								77	ELEC MCH APPAR,PARTS,NES	1	No Quantity							7731			0
S3	2000	2000	2000	2	0	2	Export	222	El Salvador	SLV	320	Guatemala	GTM								77	ELEC MCH APPAR,PARTS,NES	1	No Quantity							8286389			0
S3	2000	2000	2000	2	0	2	Export	222	El Salvador	SLV	340	Honduras	HND								77	ELEC MCH APPAR,PARTS,NES	1	No Quantity							5785934			0
S3	2000	2000	2000	2	0	2	Export	222	El Salvador	SLV	381	Italy	ITA								77	ELEC MCH APPAR,PARTS,NES	1	No Quantity							483			0
S3	2000	2000	2000	2	0	2	Export	222	El Salvador	SLV	388	Jamaica	JAM								77	ELEC MCH APPAR,PARTS,NES	1	No Quantity							17993			0
S3	2000	2000	2000	2	0	2	Export	222	El Salvador	SLV	484	Mexico	MEX								77	ELEC MCH APPAR,PARTS,NES	1	No Quantity							6694			0
S3	2000	2000	2000	2	0	2	Export	222	El Salvador	SLV	528	Netherlands	NLD								77	ELEC MCH APPAR,PARTS,NES	1	No Quantity							150			0
S3	2000	2000	2000	2	0	2	Export	222	El Salvador	SLV	530	Neth. Antilles	ANT								77	ELEC MCH APPAR,PARTS,NES	1	No Quantity							29388			0
S3	2000	2000	2000	2	0	2	Export	222	El Salvador	SLV	558	Nicaragua	NIC								77	ELEC MCH APPAR,PARTS,NES	1	No Quantity							3400620			0
S3	2000	2000	2000	2	0	2	Export	222	El Salvador	SLV	591	Panama	PAN								77	ELEC MCH APPAR,PARTS,NES	1	No Quantity							1567525			0
S3	2000	2000	2000	2	0	2	Export	222	El Salvador	SLV	600	Paraguay	PRY								77	ELEC MCH APPAR,PARTS,NES	1	No Quantity							10478			0
S3	2000	2000	2000	2	0	2	Export	222	El Salvador	SLV	752	Sweden	SWE								77	ELEC MCH APPAR,PARTS,NES	1	No Quantity							46018			0
S3	2000	2000	2000	2	0	2	Export	222	El Salvador	SLV	757	Switzerland	CHE								77	ELEC MCH APPAR,PARTS,NES	1	No Quantity							200			0
S3	2000	2000	2000	2	0	2	Export	222	El Salvador	SLV	842	USA	USA								77	ELEC MCH APPAR,PARTS,NES	1	No Quantity							2609777			0
S3	2000	2000	2000	2	0	2	Export	222	El Salvador	SLV	862	Venezuela	VEN								77	ELEC MCH APPAR,PARTS,NES	1	No Quantity							3205			0
S3	2000	2000	2000	2	0	2	Export	222	El Salvador	SLV	899	Areas, nes									77	ELEC MCH APPAR,PARTS,NES	1	No Quantity							19927			0
S3	2000	2000	2000	2	0	2	Export	218	Ecuador	ECU	0	World	WLD								78	ROAD VEHICLES	1	No Quantity							60277068			0
S3	2000	2000	2000	2	0	2	Export	218	Ecuador	ECU	68	Bolivia (Plurinational State of)	BOL								78	ROAD VEHICLES	1	No Quantity							66500			0
S3	2000	2000	2000	2	0	2	Export	218	Ecuador	ECU	76	Brazil	BRA								78	ROAD VEHICLES	1	No Quantity							4811			0
S3	2000	2000	2000	2	0	2	Export	218	Ecuador	ECU	152	Chile	CHL								78	ROAD VEHICLES	1	No Quantity							6506			0
S3	2000	2000	2000	2	0	2	Export	218	Ecuador	ECU	170	Colombia	COL								78	ROAD VEHICLES	1	No Quantity							21020933			0
S3	2000	2000	2000	2	0	2	Export	218	Ecuador	ECU	214	Dominican Rep.	DOM								78	ROAD VEHICLES	1	No Quantity							2000			0
S3	2000	2000	2000	2	0	2	Export	218	Ecuador	ECU	222	El Salvador	SLV								78	ROAD VEHICLES	1	No Quantity							216			0
S3	2000	2000	2000	2	0	2	Export	218	Ecuador	ECU	251	France	FRA								78	ROAD VEHICLES	1	No Quantity							250			0
S3	2000	2000	2000	2	0	2	Export	218	Ecuador	ECU	276	Germany	DEU								78	ROAD VEHICLES	1	No Quantity							5349			0
S3	2000	2000	2000	2	0	2	Export	218	Ecuador	ECU	528	Netherlands	NLD								78	ROAD VEHICLES	1	No Quantity							3200			0
S3	2000	2000	2000	2	0	2	Export	218	Ecuador	ECU	591	Panama	PAN								78	ROAD VEHICLES	1	No Quantity							756			0
S3	2000	2000	2000	2	0	2	Export	218	Ecuador	ECU	604	Peru	PER								78	ROAD VEHICLES	1	No Quantity							401895			0
S3	2000	2000	2000	2	0	2	Export	218	Ecuador	ECU	752	Sweden	SWE								78	ROAD VEHICLES	1	No Quantity							160			0
S3	2000	2000	2000	2	0	2	Export	218	Ecuador	ECU	842	USA	USA								78	ROAD VEHICLES	1	No Quantity							8788			0
S3	2000	2000	2000	2	0	2	Export	218	Ecuador	ECU	862	Venezuela	VEN								78	ROAD VEHICLES	1	No Quantity							38755704			0
S3	2000	2000	2000	2	0	2	Export	222	El Salvador	SLV	0	World	WLD								78	ROAD VEHICLES	1	No Quantity							1123464			0
S3	2000	2000	2000	2	0	2	Export	222	El Salvador	SLV	84	Belize	BLZ								78	ROAD VEHICLES	1	No Quantity							16959			0
S3	2000	2000	2000	2	0	2	Export	222	El Salvador	SLV	170	Colombia	COL								78	ROAD VEHICLES	1	No Quantity							1000			0
S3	2000	2000	2000	2	0	2	Export	222	El Salvador	SLV	188	Costa Rica	CRI								78	ROAD VEHICLES	1	No Quantity							59059			0
S3	2000	2000	2000	2	0	2	Export	222	El Salvador	SLV	214	Dominican Rep.	DOM								78	ROAD VEHICLES	1	No Quantity							58388			0
S3	2000	2000	2000	2	0	2	Export	222	El Salvador	SLV	276	Germany	DEU								78	ROAD VEHICLES	1	No Quantity							600			0
S3	2000	2000	2000	2	0	2	Export	222	El Salvador	SLV	320	Guatemala	GTM								78	ROAD VEHICLES	1	No Quantity							301044			0
S3	2000	2000	2000	2	0	2	Export	222	El Salvador	SLV	340	Honduras	HND								78	ROAD VEHICLES	1	No Quantity							438041			0
S3	2000	2000	2000	2	0	2	Export	222	El Salvador	SLV	381	Italy	ITA								78	ROAD VEHICLES	1	No Quantity							1500			0
S3	2000	2000	2000	2	0	2	Export	222	El Salvador	SLV	484	Mexico	MEX								78	ROAD VEHICLES	1	No Quantity							17107			0
S3	2000	2000	2000	2	0	2	Export	222	El Salvador	SLV	490	Other Asia, nes									78	ROAD VEHICLES	1	No Quantity							1275			0
S3	2000	2000	2000	2	0	2	Export	222	El Salvador	SLV	558	Nicaragua	NIC								78	ROAD VEHICLES	1	No Quantity							53366			0
S3	2000	2000	2000	2	0	2	Export	222	El Salvador	SLV	591	Panama	PAN								78	ROAD VEHICLES	1	No Quantity							50244			0
S3	2000	2000	2000	2	0	2	Export	222	El Salvador	SLV	604	Peru	PER								78	ROAD VEHICLES	1	No Quantity							18396			0
S3	2000	2000	2000	2	0	2	Export	222	El Salvador	SLV	842	USA	USA								78	ROAD VEHICLES	1	No Quantity							103286			0
S3	2000	2000	2000	2	0	2	Export	222	El Salvador	SLV	862	Venezuela	VEN								78	ROAD VEHICLES	1	No Quantity							3200			0
S3	2000	2000	2000	2	0	2	Export	218	Ecuador	ECU	0	World	WLD								79	OTHR.TRANSPORT EQUIPMENT	1	No Quantity							100110			0
S3	2000	2000	2000	2	0	2	Export	218	Ecuador	ECU	124	Canada	CAN								79	OTHR.TRANSPORT EQUIPMENT	1	No Quantity							10			0
S3	2000	2000	2000	2	0	2	Export	218	Ecuador	ECU	842	USA	USA								79	OTHR.TRANSPORT EQUIPMENT	1	No Quantity							100100			0
S3	2000	2000	2000	2	0	2	Export	222	El Salvador	SLV	0	World	WLD								79	OTHR.TRANSPORT EQUIPMENT	1	No Quantity							25809			0
[truncated: 550 more rows]
