# Supplementary material for: Core-periphery structure in sectoral international trade networks: A new approach to an old theory
Source: PLoS One. 2020 Apr 2;15(4):e0229547. doi: 10.1371/journal.pone.0229547 (PMC7117750; doi:10.1371/journal.pone.0229547)
Supplement: S7 File — (ZIP) [file pone.0229547.s007.zip › S7_File/RawData 2000/comtrade (22).csv]

Classification	Year	Period	Period Desc.	Aggregate Level	Is Leaf Code	Trade Flow Code	Trade Flow	Reporter Code	Reporter	Reporter ISO	Partner Code	Partner	Partner ISO	2nd Partner Code	2nd Partner	2nd Partner ISO	Customs Proc. Code	Customs	Mode of Transport Code	Mode of Transport	Commodity Code	Commodity	Qty Unit Code	Qty Unit	Qty	Alt Qty Unit Code	Alt Qty Unit	Alt Qty	Netweight (kg)	Gross weight (kg)	Trade Value (US$)	CIF Trade Value (US$)	FOB Trade Value (US$)	Flag
S3	2000	2000	2000	2	0	2	Export	231	Ethiopia	ETH	0	World	WLD								00	LIVE ANIMALS	1	No Quantity							1334981			0
S3	2000	2000	2000	2	0	2	Export	231	Ethiopia	ETH	262	Djibouti	DJI								00	LIVE ANIMALS	1	No Quantity							249801			0
S3	2000	2000	2000	2	0	2	Export	231	Ethiopia	ETH	682	Saudi Arabia	SAU								00	LIVE ANIMALS	1	No Quantity							1068976			0
S3	2000	2000	2000	2	0	2	Export	231	Ethiopia	ETH	887	Yemen	YEM								00	LIVE ANIMALS	1	No Quantity							16204			0
S3	2000	2000	2000	2	0	2	Export	233	Estonia	EST	0	World	WLD								00	LIVE ANIMALS	1	No Quantity							1596428			0
S3	2000	2000	2000	2	0	2	Export	233	Estonia	EST	56	Belgium	BEL								00	LIVE ANIMALS	1	No Quantity							7841			0
S3	2000	2000	2000	2	0	2	Export	233	Estonia	EST	156	China	CHN								00	LIVE ANIMALS	1	No Quantity							4806			0
S3	2000	2000	2000	2	0	2	Export	233	Estonia	EST	246	Finland	FIN								00	LIVE ANIMALS	1	No Quantity							69714			0
S3	2000	2000	2000	2	0	2	Export	233	Estonia	EST	276	Germany	DEU								00	LIVE ANIMALS	1	No Quantity							2371			0
S3	2000	2000	2000	2	0	2	Export	233	Estonia	EST	381	Italy	ITA								00	LIVE ANIMALS	1	No Quantity							48762			0
S3	2000	2000	2000	2	0	2	Export	233	Estonia	EST	428	Latvia	LVA								00	LIVE ANIMALS	1	No Quantity							1261321			0
S3	2000	2000	2000	2	0	2	Export	233	Estonia	EST	440	Lithuania	LTU								00	LIVE ANIMALS	1	No Quantity							41206			0
S3	2000	2000	2000	2	0	2	Export	233	Estonia	EST	643	Russian Federation	RUS								00	LIVE ANIMALS	1	No Quantity							155941			0
S3	2000	2000	2000	2	0	2	Export	233	Estonia	EST	752	Sweden	SWE								00	LIVE ANIMALS	1	No Quantity							4465			0
S3	2000	2000	2000	2	0	2	Export	231	Ethiopia	ETH	0	World	WLD								01	MEAT, MEAT PREPARATIONS	1	No Quantity							2365727			0
S3	2000	2000	2000	2	0	2	Export	231	Ethiopia	ETH	262	Djibouti	DJI								01	MEAT, MEAT PREPARATIONS	1	No Quantity							59353			0
S3	2000	2000	2000	2	0	2	Export	231	Ethiopia	ETH	682	Saudi Arabia	SAU								01	MEAT, MEAT PREPARATIONS	1	No Quantity							1024337			0
S3	2000	2000	2000	2	0	2	Export	231	Ethiopia	ETH	784	United Arab Emirates	ARE								01	MEAT, MEAT PREPARATIONS	1	No Quantity							1282037			0
S3	2000	2000	2000	2	0	2	Export	233	Estonia	EST	0	World	WLD								01	MEAT, MEAT PREPARATIONS	1	No Quantity							24888725			0
S3	2000	2000	2000	2	0	2	Export	233	Estonia	EST	28	Antigua and Barbuda	ATG								01	MEAT, MEAT PREPARATIONS	1	No Quantity							3969			0
S3	2000	2000	2000	2	0	2	Export	233	Estonia	EST	44	Bahamas	BHS								01	MEAT, MEAT PREPARATIONS	1	No Quantity							5420			0
S3	2000	2000	2000	2	0	2	Export	233	Estonia	EST	56	Belgium	BEL								01	MEAT, MEAT PREPARATIONS	1	No Quantity							350			0
S3	2000	2000	2000	2	0	2	Export	233	Estonia	EST	84	Belize	BLZ								01	MEAT, MEAT PREPARATIONS	1	No Quantity							6574			0
S3	2000	2000	2000	2	0	2	Export	233	Estonia	EST	116	Cambodia	KHM								01	MEAT, MEAT PREPARATIONS	1	No Quantity							1360			0
S3	2000	2000	2000	2	0	2	Export	233	Estonia	EST	124	Canada	CAN								01	MEAT, MEAT PREPARATIONS	1	No Quantity							145			0
S3	2000	2000	2000	2	0	2	Export	233	Estonia	EST	196	Cyprus	CYP								01	MEAT, MEAT PREPARATIONS	1	No Quantity							89111			0
S3	2000	2000	2000	2	0	2	Export	233	Estonia	EST	208	Denmark	DNK								01	MEAT, MEAT PREPARATIONS	1	No Quantity							18098			0
S3	2000	2000	2000	2	0	2	Export	233	Estonia	EST	246	Finland	FIN								01	MEAT, MEAT PREPARATIONS	1	No Quantity							35151			0
S3	2000	2000	2000	2	0	2	Export	233	Estonia	EST	268	Georgia	GEO								01	MEAT, MEAT PREPARATIONS	1	No Quantity							144			0
S3	2000	2000	2000	2	0	2	Export	233	Estonia	EST	276	Germany	DEU								01	MEAT, MEAT PREPARATIONS	1	No Quantity							54456			0
S3	2000	2000	2000	2	0	2	Export	233	Estonia	EST	292	Gibraltar	GIB								01	MEAT, MEAT PREPARATIONS	1	No Quantity							354			0
S3	2000	2000	2000	2	0	2	Export	233	Estonia	EST	300	Greece	GRC								01	MEAT, MEAT PREPARATIONS	1	No Quantity							3998			0
S3	2000	2000	2000	2	0	2	Export	233	Estonia	EST	348	Hungary	HUN								01	MEAT, MEAT PREPARATIONS	1	No Quantity							23181			0
S3	2000	2000	2000	2	0	2	Export	233	Estonia	EST	372	Ireland	IRL								01	MEAT, MEAT PREPARATIONS	1	No Quantity							371			0
S3	2000	2000	2000	2	0	2	Export	233	Estonia	EST	381	Italy	ITA								01	MEAT, MEAT PREPARATIONS	1	No Quantity							56			0
S3	2000	2000	2000	2	0	2	Export	233	Estonia	EST	398	Kazakhstan	KAZ								01	MEAT, MEAT PREPARATIONS	1	No Quantity							5147671			0
S3	2000	2000	2000	2	0	2	Export	233	Estonia	EST	428	Latvia	LVA								01	MEAT, MEAT PREPARATIONS	1	No Quantity							7740844			0
S3	2000	2000	2000	2	0	2	Export	233	Estonia	EST	430	Liberia	LBR								01	MEAT, MEAT PREPARATIONS	1	No Quantity							75544			0
S3	2000	2000	2000	2	0	2	Export	233	Estonia	EST	440	Lithuania	LTU								01	MEAT, MEAT PREPARATIONS	1	No Quantity							6136833			0
S3	2000	2000	2000	2	0	2	Export	233	Estonia	EST	458	Malaysia	MYS								01	MEAT, MEAT PREPARATIONS	1	No Quantity							262			0
S3	2000	2000	2000	2	0	2	Export	233	Estonia	EST	470	Malta	MLT								01	MEAT, MEAT PREPARATIONS	1	No Quantity							109883			0
S3	2000	2000	2000	2	0	2	Export	233	Estonia	EST	478	Mauritania	MRT								01	MEAT, MEAT PREPARATIONS	1	No Quantity							1389			0
S3	2000	2000	2000	2	0	2	Export	233	Estonia	EST	496	Mongolia	MNG								01	MEAT, MEAT PREPARATIONS	1	No Quantity							1163			0
S3	2000	2000	2000	2	0	2	Export	233	Estonia	EST	498	Rep. of Moldova	MDA								01	MEAT, MEAT PREPARATIONS	1	No Quantity							36186			0
S3	2000	2000	2000	2	0	2	Export	233	Estonia	EST	528	Netherlands	NLD								01	MEAT, MEAT PREPARATIONS	1	No Quantity							6156			0
S3	2000	2000	2000	2	0	2	Export	233	Estonia	EST	530	Neth. Antilles	ANT								01	MEAT, MEAT PREPARATIONS	1	No Quantity							3872			0
S3	2000	2000	2000	2	0	2	Export	233	Estonia	EST	579	Norway	NOR								01	MEAT, MEAT PREPARATIONS	1	No Quantity							26065			0
S3	2000	2000	2000	2	0	2	Export	233	Estonia	EST	584	Marshall Isds	MHL								01	MEAT, MEAT PREPARATIONS	1	No Quantity							12228			0
S3	2000	2000	2000	2	0	2	Export	233	Estonia	EST	591	Panama	PAN								01	MEAT, MEAT PREPARATIONS	1	No Quantity							76767			0
S3	2000	2000	2000	2	0	2	Export	233	Estonia	EST	608	Philippines	PHL								01	MEAT, MEAT PREPARATIONS	1	No Quantity							304			0
S3	2000	2000	2000	2	0	2	Export	233	Estonia	EST	616	Poland	POL								01	MEAT, MEAT PREPARATIONS	1	No Quantity							789			0
S3	2000	2000	2000	2	0	2	Export	233	Estonia	EST	620	Portugal	PRT								01	MEAT, MEAT PREPARATIONS	1	No Quantity							1496			0
S3	2000	2000	2000	2	0	2	Export	233	Estonia	EST	643	Russian Federation	RUS								01	MEAT, MEAT PREPARATIONS	1	No Quantity							5032410			0
S3	2000	2000	2000	2	0	2	Export	233	Estonia	EST	670	Saint Vincent and the Grenadines	VCT								01	MEAT, MEAT PREPARATIONS	1	No Quantity							19454			0
S3	2000	2000	2000	2	0	2	Export	233	Estonia	EST	678	Sao Tome and Principe	STP								01	MEAT, MEAT PREPARATIONS	1	No Quantity							6248			0
S3	2000	2000	2000	2	0	2	Export	233	Estonia	EST	699	India	IND								01	MEAT, MEAT PREPARATIONS	1	No Quantity							1897			0
S3	2000	2000	2000	2	0	2	Export	233	Estonia	EST	702	Singapore	SGP								01	MEAT, MEAT PREPARATIONS	1	No Quantity							426			0
S3	2000	2000	2000	2	0	2	Export	233	Estonia	EST	724	Spain	ESP								01	MEAT, MEAT PREPARATIONS	1	No Quantity							1557			0
S3	2000	2000	2000	2	0	2	Export	233	Estonia	EST	752	Sweden	SWE								01	MEAT, MEAT PREPARATIONS	1	No Quantity							27385			0
S3	2000	2000	2000	2	0	2	Export	233	Estonia	EST	792	Turkey	TUR								01	MEAT, MEAT PREPARATIONS	1	No Quantity							1431			0
S3	2000	2000	2000	2	0	2	Export	233	Estonia	EST	804	Ukraine	UKR								01	MEAT, MEAT PREPARATIONS	1	No Quantity							165166			0
S3	2000	2000	2000	2	0	2	Export	233	Estonia	EST	826	United Kingdom	GBR								01	MEAT, MEAT PREPARATIONS	1	No Quantity							9806			0
S3	2000	2000	2000	2	0	2	Export	233	Estonia	EST	842	USA	USA								01	MEAT, MEAT PREPARATIONS	1	No Quantity							2755			0
S3	2000	2000	2000	2	0	2	Export	231	Ethiopia	ETH	0	World	WLD								02	DAIRY PRODUCTS,BIRD EGGS	1	No Quantity							4244			0
S3	2000	2000	2000	2	0	2	Export	231	Ethiopia	ETH	262	Djibouti	DJI								02	DAIRY PRODUCTS,BIRD EGGS	1	No Quantity							116			0
S3	2000	2000	2000	2	0	2	Export	231	Ethiopia	ETH	682	Saudi Arabia	SAU								02	DAIRY PRODUCTS,BIRD EGGS	1	No Quantity							3571			0
S3	2000	2000	2000	2	0	2	Export	231	Ethiopia	ETH	757	Switzerland	CHE								02	DAIRY PRODUCTS,BIRD EGGS	1	No Quantity							301			0
S3	2000	2000	2000	2	0	2	Export	231	Ethiopia	ETH	842	USA	USA								02	DAIRY PRODUCTS,BIRD EGGS	1	No Quantity							256			0
S3	2000	2000	2000	2	0	2	Export	233	Estonia	EST	0	World	WLD								02	DAIRY PRODUCTS,BIRD EGGS	1	No Quantity							56369312			0
S3	2000	2000	2000	2	0	2	Export	233	Estonia	EST	12	Algeria	DZA								02	DAIRY PRODUCTS,BIRD EGGS	1	No Quantity							1397704			0
S3	2000	2000	2000	2	0	2	Export	233	Estonia	EST	28	Antigua and Barbuda	ATG								02	DAIRY PRODUCTS,BIRD EGGS	1	No Quantity							2098			0
S3	2000	2000	2000	2	0	2	Export	233	Estonia	EST	44	Bahamas	BHS								02	DAIRY PRODUCTS,BIRD EGGS	1	No Quantity							2149			0
S3	2000	2000	2000	2	0	2	Export	233	Estonia	EST	56	Belgium	BEL								02	DAIRY PRODUCTS,BIRD EGGS	1	No Quantity							1306483			0
S3	2000	2000	2000	2	0	2	Export	233	Estonia	EST	84	Belize	BLZ								02	DAIRY PRODUCTS,BIRD EGGS	1	No Quantity							3072			0
S3	2000	2000	2000	2	0	2	Export	233	Estonia	EST	116	Cambodia	KHM								02	DAIRY PRODUCTS,BIRD EGGS	1	No Quantity							769			0
S3	2000	2000	2000	2	0	2	Export	233	Estonia	EST	124	Canada	CAN								02	DAIRY PRODUCTS,BIRD EGGS	1	No Quantity							1092771			0
S3	2000	2000	2000	2	0	2	Export	233	Estonia	EST	180	Dem. Rep. of the Congo	COD								02	DAIRY PRODUCTS,BIRD EGGS	1	No Quantity							53873			0
S3	2000	2000	2000	2	0	2	Export	233	Estonia	EST	196	Cyprus	CYP								02	DAIRY PRODUCTS,BIRD EGGS	1	No Quantity							29342			0
S3	2000	2000	2000	2	0	2	Export	233	Estonia	EST	208	Denmark	DNK								02	DAIRY PRODUCTS,BIRD EGGS	1	No Quantity							1302			0
S3	2000	2000	2000	2	0	2	Export	233	Estonia	EST	232	Eritrea	ERI								02	DAIRY PRODUCTS,BIRD EGGS	1	No Quantity							121092			0
S3	2000	2000	2000	2	0	2	Export	233	Estonia	EST	246	Finland	FIN								02	DAIRY PRODUCTS,BIRD EGGS	1	No Quantity							31400			0
S3	2000	2000	2000	2	0	2	Export	233	Estonia	EST	251	France	FRA								02	DAIRY PRODUCTS,BIRD EGGS	1	No Quantity							1536653			0
S3	2000	2000	2000	2	0	2	Export	233	Estonia	EST	268	Georgia	GEO								02	DAIRY PRODUCTS,BIRD EGGS	1	No Quantity							18358			0
S3	2000	2000	2000	2	0	2	Export	233	Estonia	EST	276	Germany	DEU								02	DAIRY PRODUCTS,BIRD EGGS	1	No Quantity							7314140			0
S3	2000	2000	2000	2	0	2	Export	233	Estonia	EST	292	Gibraltar	GIB								02	DAIRY PRODUCTS,BIRD EGGS	1	No Quantity							53			0
S3	2000	2000	2000	2	0	2	Export	233	Estonia	EST	300	Greece	GRC								02	DAIRY PRODUCTS,BIRD EGGS	1	No Quantity							1363			0
S3	2000	2000	2000	2	0	2	Export	233	Estonia	EST	332	Haiti	HTI								02	DAIRY PRODUCTS,BIRD EGGS	1	No Quantity							47616			0
S3	2000	2000	2000	2	0	2	Export	233	Estonia	EST	340	Honduras	HND								02	DAIRY PRODUCTS,BIRD EGGS	1	No Quantity							100			0
S3	2000	2000	2000	2	0	2	Export	233	Estonia	EST	344	China, Hong Kong SAR	HKG								02	DAIRY PRODUCTS,BIRD EGGS	1	No Quantity							124			0
S3	2000	2000	2000	2	0	2	Export	233	Estonia	EST	348	Hungary	HUN								02	DAIRY PRODUCTS,BIRD EGGS	1	No Quantity							220139			0
S3	2000	2000	2000	2	0	2	Export	233	Estonia	EST	360	Indonesia	IDN								02	DAIRY PRODUCTS,BIRD EGGS	1	No Quantity							181407			0
S3	2000	2000	2000	2	0	2	Export	233	Estonia	EST	368	Iraq	IRQ								02	DAIRY PRODUCTS,BIRD EGGS	1	No Quantity							1242563			0
S3	2000	2000	2000	2	0	2	Export	233	Estonia	EST	372	Ireland	IRL								02	DAIRY PRODUCTS,BIRD EGGS	1	No Quantity							270			0
S3	2000	2000	2000	2	0	2	Export	233	Estonia	EST	381	Italy	ITA								02	DAIRY PRODUCTS,BIRD EGGS	1	No Quantity							376			0
S3	2000	2000	2000	2	0	2	Export	233	Estonia	EST	388	Jamaica	JAM								02	DAIRY PRODUCTS,BIRD EGGS	1	No Quantity							161592			0
S3	2000	2000	2000	2	0	2	Export	233	Estonia	EST	392	Japan	JPN								02	DAIRY PRODUCTS,BIRD EGGS	1	No Quantity							2147078			0
S3	2000	2000	2000	2	0	2	Export	233	Estonia	EST	428	Latvia	LVA								02	DAIRY PRODUCTS,BIRD EGGS	1	No Quantity							4855477			0
S3	2000	2000	2000	2	0	2	Export	233	Estonia	EST	430	Liberia	LBR								02	DAIRY PRODUCTS,BIRD EGGS	1	No Quantity							21900			0
S3	2000	2000	2000	2	0	2	Export	233	Estonia	EST	440	Lithuania	LTU								02	DAIRY PRODUCTS,BIRD EGGS	1	No Quantity							2613524			0
S3	2000	2000	2000	2	0	2	Export	233	Estonia	EST	458	Malaysia	MYS								02	DAIRY PRODUCTS,BIRD EGGS	1	No Quantity							182494			0
S3	2000	2000	2000	2	0	2	Export	233	Estonia	EST	470	Malta	MLT								02	DAIRY PRODUCTS,BIRD EGGS	1	No Quantity							81909			0
S3	2000	2000	2000	2	0	2	Export	233	Estonia	EST	496	Mongolia	MNG								02	DAIRY PRODUCTS,BIRD EGGS	1	No Quantity							66			0
S3	2000	2000	2000	2	0	2	Export	233	Estonia	EST	498	Rep. of Moldova	MDA								02	DAIRY PRODUCTS,BIRD EGGS	1	No Quantity							572561			0
S3	2000	2000	2000	2	0	2	Export	233	Estonia	EST	504	Morocco	MAR								02	DAIRY PRODUCTS,BIRD EGGS	1	No Quantity							531827			0
S3	2000	2000	2000	2	0	2	Export	233	Estonia	EST	528	Netherlands	NLD								02	DAIRY PRODUCTS,BIRD EGGS	1	No Quantity							22347797			0
S3	2000	2000	2000	2	0	2	Export	233	Estonia	EST	530	Neth. Antilles	ANT								02	DAIRY PRODUCTS,BIRD EGGS	1	No Quantity							1813			0
S3	2000	2000	2000	2	0	2	Export	233	Estonia	EST	579	Norway	NOR								02	DAIRY PRODUCTS,BIRD EGGS	1	No Quantity							11289			0
S3	2000	2000	2000	2	0	2	Export	233	Estonia	EST	584	Marshall Isds	MHL								02	DAIRY PRODUCTS,BIRD EGGS	1	No Quantity							3172			0
S3	2000	2000	2000	2	0	2	Export	233	Estonia	EST	591	Panama	PAN								02	DAIRY PRODUCTS,BIRD EGGS	1	No Quantity							32383			0
S3	2000	2000	2000	2	0	2	Export	233	Estonia	EST	608	Philippines	PHL								02	DAIRY PRODUCTS,BIRD EGGS	1	No Quantity							969167			0
S3	2000	2000	2000	2	0	2	Export	233	Estonia	EST	616	Poland	POL								02	DAIRY PRODUCTS,BIRD EGGS	1	No Quantity							126873			0
S3	2000	2000	2000	2	0	2	Export	233	Estonia	EST	620	Portugal	PRT								02	DAIRY PRODUCTS,BIRD EGGS	1	No Quantity							516			0
S3	2000	2000	2000	2	0	2	Export	233	Estonia	EST	643	Russian Federation	RUS								02	DAIRY PRODUCTS,BIRD EGGS	1	No Quantity							4592262			0
S3	2000	2000	2000	2	0	2	Export	233	Estonia	EST	670	Saint Vincent and the Grenadines	VCT								02	DAIRY PRODUCTS,BIRD EGGS	1	No Quantity							6409			0
S3	2000	2000	2000	2	0	2	Export	233	Estonia	EST	678	Sao Tome and Principe	STP								02	DAIRY PRODUCTS,BIRD EGGS	1	No Quantity							1885			0
S3	2000	2000	2000	2	0	2	Export	233	Estonia	EST	682	Saudi Arabia	SAU								02	DAIRY PRODUCTS,BIRD EGGS	1	No Quantity							48899			0
S3	2000	2000	2000	2	0	2	Export	233	Estonia	EST	699	India	IND								02	DAIRY PRODUCTS,BIRD EGGS	1	No Quantity							499			0
S3	2000	2000	2000	2	0	2	Export	233	Estonia	EST	702	Singapore	SGP								02	DAIRY PRODUCTS,BIRD EGGS	1	No Quantity							36763			0
S3	2000	2000	2000	2	0	2	Export	233	Estonia	EST	704	Viet Nam	VNM								02	DAIRY PRODUCTS,BIRD EGGS	1	No Quantity							30150			0
S3	2000	2000	2000	2	0	2	Export	233	Estonia	EST	710	South Africa	ZAF								02	DAIRY PRODUCTS,BIRD EGGS	1	No Quantity							370233			0
S3	2000	2000	2000	2	0	2	Export	233	Estonia	EST	724	Spain	ESP								02	DAIRY PRODUCTS,BIRD EGGS	1	No Quantity							275146			0
S3	2000	2000	2000	2	0	2	Export	233	Estonia	EST	752	Sweden	SWE								02	DAIRY PRODUCTS,BIRD EGGS	1	No Quantity							39827			0
S3	2000	2000	2000	2	0	2	Export	233	Estonia	EST	764	Thailand	THA								02	DAIRY PRODUCTS,BIRD EGGS	1	No Quantity							1017276			0
S3	2000	2000	2000	2	0	2	Export	233	Estonia	EST	792	Turkey	TUR								02	DAIRY PRODUCTS,BIRD EGGS	1	No Quantity							76702			0
S3	2000	2000	2000	2	0	2	Export	233	Estonia	EST	804	Ukraine	UKR								02	DAIRY PRODUCTS,BIRD EGGS	1	No Quantity							50591			0
S3	2000	2000	2000	2	0	2	Export	233	Estonia	EST	826	United Kingdom	GBR								02	DAIRY PRODUCTS,BIRD EGGS	1	No Quantity							131374			0
S3	2000	2000	2000	2	0	2	Export	233	Estonia	EST	842	USA	USA								02	DAIRY PRODUCTS,BIRD EGGS	1	No Quantity							42378			0
S3	2000	2000	2000	2	0	2	Export	233	Estonia	EST	860	Uzbekistan	UZB								02	DAIRY PRODUCTS,BIRD EGGS	1	No Quantity							382260			0
S3	2000	2000	2000	2	0	2	Export	231	Ethiopia	ETH	0	World	WLD								03	FISH,CRUSTACEANS,MOLLUSC	1	No Quantity							12766			0
S3	2000	2000	2000	2	0	2	Export	231	Ethiopia	ETH	682	Saudi Arabia	SAU								03	FISH,CRUSTACEANS,MOLLUSC	1	No Quantity							11440			0
S3	2000	2000	2000	2	0	2	Export	231	Ethiopia	ETH	784	United Arab Emirates	ARE								03	FISH,CRUSTACEANS,MOLLUSC	1	No Quantity							1326			0
S3	2000	2000	2000	2	0	2	Export	233	Estonia	EST	0	World	WLD								03	FISH,CRUSTACEANS,MOLLUSC	1	No Quantity							77416230			0
S3	2000	2000	2000	2	0	2	Export	233	Estonia	EST	28	Antigua and Barbuda	ATG								03	FISH,CRUSTACEANS,MOLLUSC	1	No Quantity							866			0
S3	2000	2000	2000	2	0	2	Export	233	Estonia	EST	36	Australia	AUS								03	FISH,CRUSTACEANS,MOLLUSC	1	No Quantity							164351			0
S3	2000	2000	2000	2	0	2	Export	233	Estonia	EST	40	Austria	AUT								03	FISH,CRUSTACEANS,MOLLUSC	1	No Quantity							65135			0
S3	2000	2000	2000	2	0	2	Export	233	Estonia	EST	44	Bahamas	BHS								03	FISH,CRUSTACEANS,MOLLUSC	1	No Quantity							1207			0
S3	2000	2000	2000	2	0	2	Export	233	Estonia	EST	56	Belgium	BEL								03	FISH,CRUSTACEANS,MOLLUSC	1	No Quantity							9660			0
S3	2000	2000	2000	2	0	2	Export	233	Estonia	EST	76	Brazil	BRA								03	FISH,CRUSTACEANS,MOLLUSC	1	No Quantity							337			0
S3	2000	2000	2000	2	0	2	Export	233	Estonia	EST	84	Belize	BLZ								03	FISH,CRUSTACEANS,MOLLUSC	1	No Quantity							162			0
S3	2000	2000	2000	2	0	2	Export	233	Estonia	EST	100	Bulgaria	BGR								03	FISH,CRUSTACEANS,MOLLUSC	1	No Quantity							23471			0
S3	2000	2000	2000	2	0	2	Export	233	Estonia	EST	112	Belarus	BLR								03	FISH,CRUSTACEANS,MOLLUSC	1	No Quantity							52970			0
S3	2000	2000	2000	2	0	2	Export	233	Estonia	EST	116	Cambodia	KHM								03	FISH,CRUSTACEANS,MOLLUSC	1	No Quantity							227			0
S3	2000	2000	2000	2	0	2	Export	233	Estonia	EST	124	Canada	CAN								03	FISH,CRUSTACEANS,MOLLUSC	1	No Quantity							579899			0
S3	2000	2000	2000	2	0	2	Export	233	Estonia	EST	156	China	CHN								03	FISH,CRUSTACEANS,MOLLUSC	1	No Quantity							1305119			0
S3	2000	2000	2000	2	0	2	Export	233	Estonia	EST	191	Croatia	HRV								03	FISH,CRUSTACEANS,MOLLUSC	1	No Quantity							15779			0
S3	2000	2000	2000	2	0	2	Export	233	Estonia	EST	196	Cyprus	CYP								03	FISH,CRUSTACEANS,MOLLUSC	1	No Quantity							10705			0
S3	2000	2000	2000	2	0	2	Export	233	Estonia	EST	203	Czechia	CZE								03	FISH,CRUSTACEANS,MOLLUSC	1	No Quantity							2075148			0
S3	2000	2000	2000	2	0	2	Export	233	Estonia	EST	208	Denmark	DNK								03	FISH,CRUSTACEANS,MOLLUSC	1	No Quantity							7225707			0
S3	2000	2000	2000	2	0	2	Export	233	Estonia	EST	246	Finland	FIN								03	FISH,CRUSTACEANS,MOLLUSC	1	No Quantity							3019415			0
S3	2000	2000	2000	2	0	2	Export	233	Estonia	EST	251	France	FRA								03	FISH,CRUSTACEANS,MOLLUSC	1	No Quantity							1063174			0
S3	2000	2000	2000	2	0	2	Export	233	Estonia	EST	268	Georgia	GEO								03	FISH,CRUSTACEANS,MOLLUSC	1	No Quantity							22			0
S3	2000	2000	2000	2	0	2	Export	233	Estonia	EST	276	Germany	DEU								03	FISH,CRUSTACEANS,MOLLUSC	1	No Quantity							5674813			0
S3	2000	2000	2000	2	0	2	Export	233	Estonia	EST	292	Gibraltar	GIB								03	FISH,CRUSTACEANS,MOLLUSC	1	No Quantity							66			0
S3	2000	2000	2000	2	0	2	Export	233	Estonia	EST	300	Greece	GRC								03	FISH,CRUSTACEANS,MOLLUSC	1	No Quantity							824			0
S3	2000	2000	2000	2	0	2	Export	233	Estonia	EST	344	China, Hong Kong SAR	HKG								03	FISH,CRUSTACEANS,MOLLUSC	1	No Quantity							28			0
S3	2000	2000	2000	2	0	2	Export	233	Estonia	EST	348	Hungary	HUN								03	FISH,CRUSTACEANS,MOLLUSC	1	No Quantity							71634			0
S3	2000	2000	2000	2	0	2	Export	233	Estonia	EST	352	Iceland	ISL								03	FISH,CRUSTACEANS,MOLLUSC	1	No Quantity							9499792			0
S3	2000	2000	2000	2	0	2	Export	233	Estonia	EST	372	Ireland	IRL								03	FISH,CRUSTACEANS,MOLLUSC	1	No Quantity							55			0
S3	2000	2000	2000	2	0	2	Export	233	Estonia	EST	376	Israel	ISR								03	FISH,CRUSTACEANS,MOLLUSC	1	No Quantity							281157			0
S3	2000	2000	2000	2	0	2	Export	233	Estonia	EST	381	Italy	ITA								03	FISH,CRUSTACEANS,MOLLUSC	1	No Quantity							116562			0
S3	2000	2000	2000	2	0	2	Export	233	Estonia	EST	392	Japan	JPN								03	FISH,CRUSTACEANS,MOLLUSC	1	No Quantity							732934			0
S3	2000	2000	2000	2	0	2	Export	233	Estonia	EST	398	Kazakhstan	KAZ								03	FISH,CRUSTACEANS,MOLLUSC	1	No Quantity							39040			0
S3	2000	2000	2000	2	0	2	Export	233	Estonia	EST	428	Latvia	LVA								03	FISH,CRUSTACEANS,MOLLUSC	1	No Quantity							2976490			0
S3	2000	2000	2000	2	0	2	Export	233	Estonia	EST	430	Liberia	LBR								03	FISH,CRUSTACEANS,MOLLUSC	1	No Quantity							11574			0
S3	2000	2000	2000	2	0	2	Export	233	Estonia	EST	440	Lithuania	LTU								03	FISH,CRUSTACEANS,MOLLUSC	1	No Quantity							1494401			0
S3	2000	2000	2000	2	0	2	Export	233	Estonia	EST	458	Malaysia	MYS								03	FISH,CRUSTACEANS,MOLLUSC	1	No Quantity							180			0
S3	2000	2000	2000	2	0	2	Export	233	Estonia	EST	470	Malta	MLT								03	FISH,CRUSTACEANS,MOLLUSC	1	No Quantity							105209			0
S3	2000	2000	2000	2	0	2	Export	233	Estonia	EST	490	Other Asia, nes									03	FISH,CRUSTACEANS,MOLLUSC	1	No Quantity							105328			0
S3	2000	2000	2000	2	0	2	Export	233	Estonia	EST	498	Rep. of Moldova	MDA								03	FISH,CRUSTACEANS,MOLLUSC	1	No Quantity							710108			0
S3	2000	2000	2000	2	0	2	Export	233	Estonia	EST	528	Netherlands	NLD								03	FISH,CRUSTACEANS,MOLLUSC	1	No Quantity							9897375			0
S3	2000	2000	2000	2	0	2	Export	233	Estonia	EST	530	Neth. Antilles	ANT								03	FISH,CRUSTACEANS,MOLLUSC	1	No Quantity							373			0
S3	2000	2000	2000	2	0	2	Export	233	Estonia	EST	579	Norway	NOR								03	FISH,CRUSTACEANS,MOLLUSC	1	No Quantity							146503			0
S3	2000	2000	2000	2	0	2	Export	233	Estonia	EST	584	Marshall Isds	MHL								03	FISH,CRUSTACEANS,MOLLUSC	1	No Quantity							2466			0
S3	2000	2000	2000	2	0	2	Export	233	Estonia	EST	591	Panama	PAN								03	FISH,CRUSTACEANS,MOLLUSC	1	No Quantity							9946			0
S3	2000	2000	2000	2	0	2	Export	233	Estonia	EST	608	Philippines	PHL								03	FISH,CRUSTACEANS,MOLLUSC	1	No Quantity							29			0
S3	2000	2000	2000	2	0	2	Export	233	Estonia	EST	616	Poland	POL								03	FISH,CRUSTACEANS,MOLLUSC	1	No Quantity							286540			0
S3	2000	2000	2000	2	0	2	Export	233	Estonia	EST	620	Portugal	PRT								03	FISH,CRUSTACEANS,MOLLUSC	1	No Quantity							574			0
S3	2000	2000	2000	2	0	2	Export	233	Estonia	EST	642	Romania	ROU								03	FISH,CRUSTACEANS,MOLLUSC	1	No Quantity							51847			0
S3	2000	2000	2000	2	0	2	Export	233	Estonia	EST	643	Russian Federation	RUS								03	FISH,CRUSTACEANS,MOLLUSC	1	No Quantity							5418769			0
S3	2000	2000	2000	2	0	2	Export	233	Estonia	EST	670	Saint Vincent and the Grenadines	VCT								03	FISH,CRUSTACEANS,MOLLUSC	1	No Quantity							2878			0
S3	2000	2000	2000	2	0	2	Export	233	Estonia	EST	678	Sao Tome and Principe	STP								03	FISH,CRUSTACEANS,MOLLUSC	1	No Quantity							72			0
S3	2000	2000	2000	2	0	2	Export	233	Estonia	EST	699	India	IND								03	FISH,CRUSTACEANS,MOLLUSC	1	No Quantity							212			0
S3	2000	2000	2000	2	0	2	Export	233	Estonia	EST	702	Singapore	SGP								03	FISH,CRUSTACEANS,MOLLUSC	1	No Quantity							585			0
S3	2000	2000	2000	2	0	2	Export	233	Estonia	EST	703	Slovakia	SVK								03	FISH,CRUSTACEANS,MOLLUSC	1	No Quantity							1205965			0
S3	2000	2000	2000	2	0	2	Export	233	Estonia	EST	724	Spain	ESP								03	FISH,CRUSTACEANS,MOLLUSC	1	No Quantity							44723			0
S3	2000	2000	2000	2	0	2	Export	233	Estonia	EST	752	Sweden	SWE								03	FISH,CRUSTACEANS,MOLLUSC	1	No Quantity							1782873			0
S3	2000	2000	2000	2	0	2	Export	233	Estonia	EST	757	Switzerland	CHE								03	FISH,CRUSTACEANS,MOLLUSC	1	No Quantity							5996480			0
S3	2000	2000	2000	2	0	2	Export	233	Estonia	EST	792	Turkey	TUR								03	FISH,CRUSTACEANS,MOLLUSC	1	No Quantity							58			0
S3	2000	2000	2000	2	0	2	Export	233	Estonia	EST	804	Ukraine	UKR								03	FISH,CRUSTACEANS,MOLLUSC	1	No Quantity							13759935			0
S3	2000	2000	2000	2	0	2	Export	233	Estonia	EST	826	United Kingdom	GBR								03	FISH,CRUSTACEANS,MOLLUSC	1	No Quantity							50600			0
S3	2000	2000	2000	2	0	2	Export	233	Estonia	EST	842	USA	USA								03	FISH,CRUSTACEANS,MOLLUSC	1	No Quantity							1323874			0
S3	2000	2000	2000	2	0	2	Export	231	Ethiopia	ETH	0	World	WLD								04	CEREALS,CEREAL PREPRTNS.	1	No Quantity							3901220			0
S3	2000	2000	2000	2	0	2	Export	231	Ethiopia	ETH	262	Djibouti	DJI								04	CEREALS,CEREAL PREPRTNS.	1	No Quantity							366968			0
S3	2000	2000	2000	2	0	2	Export	231	Ethiopia	ETH	352	Iceland	ISL								04	CEREALS,CEREAL PREPRTNS.	1	No Quantity							44101			0
S3	2000	2000	2000	2	0	2	Export	231	Ethiopia	ETH	376	Israel	ISR								04	CEREALS,CEREAL PREPRTNS.	1	No Quantity							2816886			0
S3	2000	2000	2000	2	0	2	Export	231	Ethiopia	ETH	392	Japan	JPN								04	CEREALS,CEREAL PREPRTNS.	1	No Quantity							637			0
S3	2000	2000	2000	2	0	2	Export	231	Ethiopia	ETH	528	Netherlands	NLD								04	CEREALS,CEREAL PREPRTNS.	1	No Quantity							100			0
S3	2000	2000	2000	2	0	2	Export	231	Ethiopia	ETH	533	Aruba	ABW								04	CEREALS,CEREAL PREPRTNS.	1	No Quantity							3797			0
S3	2000	2000	2000	2	0	2	Export	231	Ethiopia	ETH	682	Saudi Arabia	SAU								04	CEREALS,CEREAL PREPRTNS.	1	No Quantity							320064			0
S3	2000	2000	2000	2	0	2	Export	231	Ethiopia	ETH	757	Switzerland	CHE								04	CEREALS,CEREAL PREPRTNS.	1	No Quantity							74			0
S3	2000	2000	2000	2	0	2	Export	231	Ethiopia	ETH	784	United Arab Emirates	ARE								04	CEREALS,CEREAL PREPRTNS.	1	No Quantity							35376			0
S3	2000	2000	2000	2	0	2	Export	231	Ethiopia	ETH	842	USA	USA								04	CEREALS,CEREAL PREPRTNS.	1	No Quantity							280114			0
S3	2000	2000	2000	2	0	2	Export	231	Ethiopia	ETH	887	Yemen	YEM								04	CEREALS,CEREAL PREPRTNS.	1	No Quantity							33104			0
S3	2000	2000	2000	2	0	2	Export	233	Estonia	EST	0	World	WLD								04	CEREALS,CEREAL PREPRTNS.	1	No Quantity							6327701			0
S3	2000	2000	2000	2	0	2	Export	233	Estonia	EST	28	Antigua and Barbuda	ATG								04	CEREALS,CEREAL PREPRTNS.	1	No Quantity							1362			0
S3	2000	2000	2000	2	0	2	Export	233	Estonia	EST	44	Bahamas	BHS								04	CEREALS,CEREAL PREPRTNS.	1	No Quantity							1544			0
S3	2000	2000	2000	2	0	2	Export	233	Estonia	EST	51	Armenia	ARM								04	CEREALS,CEREAL PREPRTNS.	1	No Quantity							20478			0
S3	2000	2000	2000	2	0	2	Export	233	Estonia	EST	56	Belgium	BEL								04	CEREALS,CEREAL PREPRTNS.	1	No Quantity							186			0
S3	2000	2000	2000	2	0	2	Export	233	Estonia	EST	84	Belize	BLZ								04	CEREALS,CEREAL PREPRTNS.	1	No Quantity							1981			0
S3	2000	2000	2000	2	0	2	Export	233	Estonia	EST	112	Belarus	BLR								04	CEREALS,CEREAL PREPRTNS.	1	No Quantity							157650			0
S3	2000	2000	2000	2	0	2	Export	233	Estonia	EST	116	Cambodia	KHM								04	CEREALS,CEREAL PREPRTNS.	1	No Quantity							642			0
S3	2000	2000	2000	2	0	2	Export	233	Estonia	EST	124	Canada	CAN								04	CEREALS,CEREAL PREPRTNS.	1	No Quantity							23			0
S3	2000	2000	2000	2	0	2	Export	233	Estonia	EST	196	Cyprus	CYP								04	CEREALS,CEREAL PREPRTNS.	1	No Quantity							18346			0
S3	2000	2000	2000	2	0	2	Export	233	Estonia	EST	208	Denmark	DNK								04	CEREALS,CEREAL PREPRTNS.	1	No Quantity							945			0
S3	2000	2000	2000	2	0	2	Export	233	Estonia	EST	246	Finland	FIN								04	CEREALS,CEREAL PREPRTNS.	1	No Quantity							401022			0
S3	2000	2000	2000	2	0	2	Export	233	Estonia	EST	268	Georgia	GEO								04	CEREALS,CEREAL PREPRTNS.	1	No Quantity							663			0
S3	2000	2000	2000	2	0	2	Export	233	Estonia	EST	276	Germany	DEU								04	CEREALS,CEREAL PREPRTNS.	1	No Quantity							146346			0
S3	2000	2000	2000	2	0	2	Export	233	Estonia	EST	292	Gibraltar	GIB								04	CEREALS,CEREAL PREPRTNS.	1	No Quantity							26			0
S3	2000	2000	2000	2	0	2	Export	233	Estonia	EST	300	Greece	GRC								04	CEREALS,CEREAL PREPRTNS.	1	No Quantity							694			0
S3	2000	2000	2000	2	0	2	Export	233	Estonia	EST	340	Honduras	HND								04	CEREALS,CEREAL PREPRTNS.	1	No Quantity							77			0
S3	2000	2000	2000	2	0	2	Export	233	Estonia	EST	348	Hungary	HUN								04	CEREALS,CEREAL PREPRTNS.	1	No Quantity							70			0
S3	2000	2000	2000	2	0	2	Export	233	Estonia	EST	372	Ireland	IRL								04	CEREALS,CEREAL PREPRTNS.	1	No Quantity							322			0
S3	2000	2000	2000	2	0	2	Export	233	Estonia	EST	381	Italy	ITA								04	CEREALS,CEREAL PREPRTNS.	1	No Quantity							23			0
S3	2000	2000	2000	2	0	2	Export	233	Estonia	EST	388	Jamaica	JAM								04	CEREALS,CEREAL PREPRTNS.	1	No Quantity							188			0
S3	2000	2000	2000	2	0	2	Export	233	Estonia	EST	392	Japan	JPN								04	CEREALS,CEREAL PREPRTNS.	1	No Quantity							35			0
S3	2000	2000	2000	2	0	2	Export	233	Estonia	EST	398	Kazakhstan	KAZ								04	CEREALS,CEREAL PREPRTNS.	1	No Quantity							40031			0
S3	2000	2000	2000	2	0	2	Export	233	Estonia	EST	428	Latvia	LVA								04	CEREALS,CEREAL PREPRTNS.	1	No Quantity							1965129			0
S3	2000	2000	2000	2	0	2	Export	233	Estonia	EST	430	Liberia	LBR								04	CEREALS,CEREAL PREPRTNS.	1	No Quantity							10641			0
S3	2000	2000	2000	2	0	2	Export	233	Estonia	EST	440	Lithuania	LTU								04	CEREALS,CEREAL PREPRTNS.	1	No Quantity							2118420			0
S3	2000	2000	2000	2	0	2	Export	233	Estonia	EST	458	Malaysia	MYS								04	CEREALS,CEREAL PREPRTNS.	1	No Quantity							544			0
S3	2000	2000	2000	2	0	2	Export	233	Estonia	EST	470	Malta	MLT								04	CEREALS,CEREAL PREPRTNS.	1	No Quantity							26642			0
S3	2000	2000	2000	2	0	2	Export	233	Estonia	EST	496	Mongolia	MNG								04	CEREALS,CEREAL PREPRTNS.	1	No Quantity							199			0
S3	2000	2000	2000	2	0	2	Export	233	Estonia	EST	528	Netherlands	NLD								04	CEREALS,CEREAL PREPRTNS.	1	No Quantity							2820			0
S3	2000	2000	2000	2	0	2	Export	233	Estonia	EST	530	Neth. Antilles	ANT								04	CEREALS,CEREAL PREPRTNS.	1	No Quantity							2248			0
S3	2000	2000	2000	2	0	2	Export	233	Estonia	EST	579	Norway	NOR								04	CEREALS,CEREAL PREPRTNS.	1	No Quantity							267998			0
S3	2000	2000	2000	2	0	2	Export	233	Estonia	EST	584	Marshall Isds	MHL								04	CEREALS,CEREAL PREPRTNS.	1	No Quantity							1966			0
S3	2000	2000	2000	2	0	2	Export	233	Estonia	EST	591	Panama	PAN								04	CEREALS,CEREAL PREPRTNS.	1	No Quantity							23677			0
S3	2000	2000	2000	2	0	2	Export	233	Estonia	EST	608	Philippines	PHL								04	CEREALS,CEREAL PREPRTNS.	1	No Quantity							106			0
S3	2000	2000	2000	2	0	2	Export	233	Estonia	EST	616	Poland	POL								04	CEREALS,CEREAL PREPRTNS.	1	No Quantity							70588			0
S3	2000	2000	2000	2	0	2	Export	233	Estonia	EST	620	Portugal	PRT								04	CEREALS,CEREAL PREPRTNS.	1	No Quantity							420			0
S3	2000	2000	2000	2	0	2	Export	233	Estonia	EST	642	Romania	ROU								04	CEREALS,CEREAL PREPRTNS.	1	No Quantity							34			0
S3	2000	2000	2000	2	0	2	Export	233	Estonia	EST	643	Russian Federation	RUS								04	CEREALS,CEREAL PREPRTNS.	1	No Quantity							355562			0
S3	2000	2000	2000	2	0	2	Export	233	Estonia	EST	670	Saint Vincent and the Grenadines	VCT								04	CEREALS,CEREAL PREPRTNS.	1	No Quantity							4463			0
S3	2000	2000	2000	2	0	2	Export	233	Estonia	EST	678	Sao Tome and Principe	STP								04	CEREALS,CEREAL PREPRTNS.	1	No Quantity							1207			0
S3	2000	2000	2000	2	0	2	Export	233	Estonia	EST	699	India	IND								04	CEREALS,CEREAL PREPRTNS.	1	No Quantity							59			0
S3	2000	2000	2000	2	0	2	Export	233	Estonia	EST	702	Singapore	SGP								04	CEREALS,CEREAL PREPRTNS.	1	No Quantity							474			0
S3	2000	2000	2000	2	0	2	Export	233	Estonia	EST	724	Spain	ESP								04	CEREALS,CEREAL PREPRTNS.	1	No Quantity							251			0
S3	2000	2000	2000	2	0	2	Export	233	Estonia	EST	752	Sweden	SWE								04	CEREALS,CEREAL PREPRTNS.	1	No Quantity							420693			0
S3	2000	2000	2000	2	0	2	Export	233	Estonia	EST	792	Turkey	TUR								04	CEREALS,CEREAL PREPRTNS.	1	No Quantity							245			0
S3	2000	2000	2000	2	0	2	Export	233	Estonia	EST	804	Ukraine	UKR								04	CEREALS,CEREAL PREPRTNS.	1	No Quantity							256486			0
S3	2000	2000	2000	2	0	2	Export	233	Estonia	EST	826	United Kingdom	GBR								04	CEREALS,CEREAL PREPRTNS.	1	No Quantity							3958			0
S3	2000	2000	2000	2	0	2	Export	233	Estonia	EST	842	USA	USA								04	CEREALS,CEREAL PREPRTNS.	1	No Quantity							216			0
S3	2000	2000	2000	2	0	2	Export	231	Ethiopia	ETH	0	World	WLD								05	VEGETABLES AND FRUIT	1	No Quantity							13803349			0
S3	2000	2000	2000	2	0	2	Export	231	Ethiopia	ETH	12	Algeria	DZA								05	VEGETABLES AND FRUIT	1	No Quantity							659133			0
S3	2000	2000	2000	2	0	2	Export	231	Ethiopia	ETH	56	Belgium	BEL								05	VEGETABLES AND FRUIT	1	No Quantity							109038			0
S3	2000	2000	2000	2	0	2	Export	231	Ethiopia	ETH	100	Bulgaria	BGR								05	VEGETABLES AND FRUIT	1	No Quantity							35850			0
S3	2000	2000	2000	2	0	2	Export	231	Ethiopia	ETH	204	Benin	BEN								05	VEGETABLES AND FRUIT	1	No Quantity							944			0
S3	2000	2000	2000	2	0	2	Export	231	Ethiopia	ETH	208	Denmark	DNK								05	VEGETABLES AND FRUIT	1	No Quantity							142			0
S3	2000	2000	2000	2	0	2	Export	231	Ethiopia	ETH	251	France	FRA								05	VEGETABLES AND FRUIT	1	No Quantity							578080			0
S3	2000	2000	2000	2	0	2	Export	231	Ethiopia	ETH	262	Djibouti	DJI								05	VEGETABLES AND FRUIT	1	No Quantity							3650010			0
S3	2000	2000	2000	2	0	2	Export	231	Ethiopia	ETH	276	Germany	DEU								05	VEGETABLES AND FRUIT	1	No Quantity							1744244			0
S3	2000	2000	2000	2	0	2	Export	231	Ethiopia	ETH	300	Greece	GRC								05	VEGETABLES AND FRUIT	1	No Quantity							41657			0
S3	2000	2000	2000	2	0	2	Export	231	Ethiopia	ETH	376	Israel	ISR								05	VEGETABLES AND FRUIT	1	No Quantity							199166			0
S3	2000	2000	2000	2	0	2	Export	231	Ethiopia	ETH	381	Italy	ITA								05	VEGETABLES AND FRUIT	1	No Quantity							672242			0
S3	2000	2000	2000	2	0	2	Export	231	Ethiopia	ETH	422	Lebanon	LBN								05	VEGETABLES AND FRUIT	1	No Quantity							26974			0
S3	2000	2000	2000	2	0	2	Export	231	Ethiopia	ETH	504	Morocco	MAR								05	VEGETABLES AND FRUIT	1	No Quantity							1240908			0
S3	2000	2000	2000	2	0	2	Export	231	Ethiopia	ETH	528	Netherlands	NLD								05	VEGETABLES AND FRUIT	1	No Quantity							1924639			0
S3	2000	2000	2000	2	0	2	Export	231	Ethiopia	ETH	682	Saudi Arabia	SAU								05	VEGETABLES AND FRUIT	1	No Quantity							602			0
S3	2000	2000	2000	2	0	2	Export	231	Ethiopia	ETH	736	Fmr Sudan	SDN								05	VEGETABLES AND FRUIT	1	No Quantity							103600			0
S3	2000	2000	2000	2	0	2	Export	231	Ethiopia	ETH	757	Switzerland	CHE								05	VEGETABLES AND FRUIT	1	No Quantity							180924			0
S3	2000	2000	2000	2	0	2	Export	231	Ethiopia	ETH	784	United Arab Emirates	ARE								05	VEGETABLES AND FRUIT	1	No Quantity							164184			0
S3	2000	2000	2000	2	0	2	Export	231	Ethiopia	ETH	818	Egypt	EGY								05	VEGETABLES AND FRUIT	1	No Quantity							252304			0
S3	2000	2000	2000	2	0	2	Export	231	Ethiopia	ETH	826	United Kingdom	GBR								05	VEGETABLES AND FRUIT	1	No Quantity							12685			0
S3	2000	2000	2000	2	0	2	Export	231	Ethiopia	ETH	842	USA	USA								05	VEGETABLES AND FRUIT	1	No Quantity							35460			0
S3	2000	2000	2000	2	0	2	Export	231	Ethiopia	ETH	887	Yemen	YEM								05	VEGETABLES AND FRUIT	1	No Quantity							2170563			0
S3	2000	2000	2000	2	0	2	Export	233	Estonia	EST	0	World	WLD								05	VEGETABLES AND FRUIT	1	No Quantity							8758744			0
S3	2000	2000	2000	2	0	2	Export	233	Estonia	EST	28	Antigua and Barbuda	ATG								05	VEGETABLES AND FRUIT	1	No Quantity							3699			0
S3	2000	2000	2000	2	0	2	Export	233	Estonia	EST	40	Austria	AUT								05	VEGETABLES AND FRUIT	1	No Quantity							226845			0
S3	2000	2000	2000	2	0	2	Export	233	Estonia	EST	44	Bahamas	BHS								05	VEGETABLES AND FRUIT	1	No Quantity							3485			0
S3	2000	2000	2000	2	0	2	Export	233	Estonia	EST	56	Belgium	BEL								05	VEGETABLES AND FRUIT	1	No Quantity							92084			0
S3	2000	2000	2000	2	0	2	Export	233	Estonia	EST	84	Belize	BLZ								05	VEGETABLES AND FRUIT	1	No Quantity							3189			0
S3	2000	2000	2000	2	0	2	Export	233	Estonia	EST	112	Belarus	BLR								05	VEGETABLES AND FRUIT	1	No Quantity							2255			0
S3	2000	2000	2000	2	0	2	Export	233	Estonia	EST	116	Cambodia	KHM								05	VEGETABLES AND FRUIT	1	No Quantity							836			0
S3	2000	2000	2000	2	0	2	Export	233	Estonia	EST	124	Canada	CAN								05	VEGETABLES AND FRUIT	1	No Quantity							197			0
S3	2000	2000	2000	2	0	2	Export	233	Estonia	EST	152	Chile	CHL								05	VEGETABLES AND FRUIT	1	No Quantity							30006			0
S3	2000	2000	2000	2	0	2	Export	233	Estonia	EST	156	China	CHN								05	VEGETABLES AND FRUIT	1	No Quantity							23			0
S3	2000	2000	2000	2	0	2	Export	233	Estonia	EST	196	Cyprus	CYP								05	VEGETABLES AND FRUIT	1	No Quantity							43865			0
S3	2000	2000	2000	2	0	2	Export	233	Estonia	EST	208	Denmark	DNK								05	VEGETABLES AND FRUIT	1	No Quantity							227475			0
S3	2000	2000	2000	2	0	2	Export	233	Estonia	EST	246	Finland	FIN								05	VEGETABLES AND FRUIT	1	No Quantity							1483953			0
S3	2000	2000	2000	2	0	2	Export	233	Estonia	EST	251	France	FRA								05	VEGETABLES AND FRUIT	1	No Quantity							94866			0
S3	2000	2000	2000	2	0	2	Export	233	Estonia	EST	276	Germany	DEU								05	VEGETABLES AND FRUIT	1	No Quantity							285340			0
S3	2000	2000	2000	2	0	2	Export	233	Estonia	EST	292	Gibraltar	GIB								05	VEGETABLES AND FRUIT	1	No Quantity							36			0
S3	2000	2000	2000	2	0	2	Export	233	Estonia	EST	300	Greece	GRC								05	VEGETABLES AND FRUIT	1	No Quantity							3932			0
S3	2000	2000	2000	2	0	2	Export	233	Estonia	EST	340	Honduras	HND								05	VEGETABLES AND FRUIT	1	No Quantity							253			0
S3	2000	2000	2000	2	0	2	Export	233	Estonia	EST	344	China, Hong Kong SAR	HKG								05	VEGETABLES AND FRUIT	1	No Quantity							139			0
S3	2000	2000	2000	2	0	2	Export	233	Estonia	EST	348	Hungary	HUN								05	VEGETABLES AND FRUIT	1	No Quantity							32			0
S3	2000	2000	2000	2	0	2	Export	233	Estonia	EST	372	Ireland	IRL								05	VEGETABLES AND FRUIT	1	No Quantity							2484			0
S3	2000	2000	2000	2	0	2	Export	233	Estonia	EST	376	Israel	ISR								05	VEGETABLES AND FRUIT	1	No Quantity							28949			0
S3	2000	2000	2000	2	0	2	Export	233	Estonia	EST	381	Italy	ITA								05	VEGETABLES AND FRUIT	1	No Quantity							51429			0
S3	2000	2000	2000	2	0	2	Export	233	Estonia	EST	388	Jamaica	JAM								05	VEGETABLES AND FRUIT	1	No Quantity							52			0
S3	2000	2000	2000	2	0	2	Export	233	Estonia	EST	392	Japan	JPN								05	VEGETABLES AND FRUIT	1	No Quantity							2419			0
S3	2000	2000	2000	2	0	2	Export	233	Estonia	EST	398	Kazakhstan	KAZ								05	VEGETABLES AND FRUIT	1	No Quantity							38			0
S3	2000	2000	2000	2	0	2	Export	233	Estonia	EST	400	Jordan	JOR								05	VEGETABLES AND FRUIT	1	No Quantity							537			0
S3	2000	2000	2000	2	0	2	Export	233	Estonia	EST	428	Latvia	LVA								05	VEGETABLES AND FRUIT	1	No Quantity							835445			0
S3	2000	2000	2000	2	0	2	Export	233	Estonia	EST	430	Liberia	LBR								05	VEGETABLES AND FRUIT	1	No Quantity							38724			0
S3	2000	2000	2000	2	0	2	Export	233	Estonia	EST	440	Lithuania	LTU								05	VEGETABLES AND FRUIT	1	No Quantity							1005330			0
S3	2000	2000	2000	2	0	2	Export	233	Estonia	EST	458	Malaysia	MYS								05	VEGETABLES AND FRUIT	1	No Quantity							463			0
S3	2000	2000	2000	2	0	2	Export	233	Estonia	EST	470	Malta	MLT								05	VEGETABLES AND FRUIT	1	No Quantity							64849			0
S3	2000	2000	2000	2	0	2	Export	233	Estonia	EST	496	Mongolia	MNG								05	VEGETABLES AND FRUIT	1	No Quantity							154			0
S3	2000	2000	2000	2	0	2	Export	233	Estonia	EST	498	Rep. of Moldova	MDA								05	VEGETABLES AND FRUIT	1	No Quantity							3735			0
S3	2000	2000	2000	2	0	2	Export	233	Estonia	EST	528	Netherlands	NLD								05	VEGETABLES AND FRUIT	1	No Quantity							457412			0
S3	2000	2000	2000	2	0	2	Export	233	Estonia	EST	530	Neth. Antilles	ANT								05	VEGETABLES AND FRUIT	1	No Quantity							3375			0
S3	2000	2000	2000	2	0	2	Export	233	Estonia	EST	579	Norway	NOR								05	VEGETABLES AND FRUIT	1	No Quantity							170888			0
S3	2000	2000	2000	2	0	2	Export	233	Estonia	EST	584	Marshall Isds	MHL								05	VEGETABLES AND FRUIT	1	No Quantity							6616			0
S3	2000	2000	2000	2	0	2	Export	233	Estonia	EST	591	Panama	PAN								05	VEGETABLES AND FRUIT	1	No Quantity							54563			0
S3	2000	2000	2000	2	0	2	Export	233	Estonia	EST	608	Philippines	PHL								05	VEGETABLES AND FRUIT	1	No Quantity							288			0
S3	2000	2000	2000	2	0	2	Export	233	Estonia	EST	616	Poland	POL								05	VEGETABLES AND FRUIT	1	No Quantity							17670			0
S3	2000	2000	2000	2	0	2	Export	233	Estonia	EST	620	Portugal	PRT								05	VEGETABLES AND FRUIT	1	No Quantity							960			0
S3	2000	2000	2000	2	0	2	Export	233	Estonia	EST	643	Russian Federation	RUS								05	VEGETABLES AND FRUIT	1	No Quantity							2213995			0
S3	2000	2000	2000	2	0	2	Export	233	Estonia	EST	670	Saint Vincent and the Grenadines	VCT								05	VEGETABLES AND FRUIT	1	No Quantity							10169			0
S3	2000	2000	2000	2	0	2	Export	233	Estonia	EST	678	Sao Tome and Principe	STP								05	VEGETABLES AND FRUIT	1	No Quantity							2033			0
S3	2000	2000	2000	2	0	2	Export	233	Estonia	EST	699	India	IND								05	VEGETABLES AND FRUIT	1	No Quantity							1036			0
S3	2000	2000	2000	2	0	2	Export	233	Estonia	EST	702	Singapore	SGP								05	VEGETABLES AND FRUIT	1	No Quantity							439			0
S3	2000	2000	2000	2	0	2	Export	233	Estonia	EST	724	Spain	ESP								05	VEGETABLES AND FRUIT	1	No Quantity							379			0
S3	2000	2000	2000	2	0	2	Export	233	Estonia	EST	752	Sweden	SWE								05	VEGETABLES AND FRUIT	1	No Quantity							1094604			0
S3	2000	2000	2000	2	0	2	Export	233	Estonia	EST	757	Switzerland	CHE								05	VEGETABLES AND FRUIT	1	No Quantity							52554			0
S3	2000	2000	2000	2	0	2	Export	233	Estonia	EST	792	Turkey	TUR								05	VEGETABLES AND FRUIT	1	No Quantity							467			0
S3	2000	2000	2000	2	0	2	Export	233	Estonia	EST	804	Ukraine	UKR								05	VEGETABLES AND FRUIT	1	No Quantity							2820			0
S3	2000	2000	2000	2	0	2	Export	233	Estonia	EST	826	United Kingdom	GBR								05	VEGETABLES AND FRUIT	1	No Quantity							53569			0
S3	2000	2000	2000	2	0	2	Export	233	Estonia	EST	842	USA	USA								05	VEGETABLES AND FRUIT	1	No Quantity							77786			0
S3	2000	2000	2000	2	0	2	Export	231	Ethiopia	ETH	0	World	WLD								06	SUGAR,SUGR.PREPTNS,HONEY	1	No Quantity							10510746			0
S3	2000	2000	2000	2	0	2	Export	231	Ethiopia	ETH	262	Djibouti	DJI								06	SUGAR,SUGR.PREPTNS,HONEY	1	No Quantity							8363620			0
S3	2000	2000	2000	2	0	2	Export	231	Ethiopia	ETH	404	Kenya	KEN								06	SUGAR,SUGR.PREPTNS,HONEY	1	No Quantity							1906214			0
S3	2000	2000	2000	2	0	2	Export	231	Ethiopia	ETH	414	Kuwait	KWT								06	SUGAR,SUGR.PREPTNS,HONEY	1	No Quantity							1761			0
S3	2000	2000	2000	2	0	2	Export	231	Ethiopia	ETH	724	Spain	ESP								06	SUGAR,SUGR.PREPTNS,HONEY	1	No Quantity							197059			0
S3	2000	2000	2000	2	0	2	Export	231	Ethiopia	ETH	887	Yemen	YEM								06	SUGAR,SUGR.PREPTNS,HONEY	1	No Quantity							42092			0
S3	2000	2000	2000	2	0	2	Export	233	Estonia	EST	0	World	WLD								06	SUGAR,SUGR.PREPTNS,HONEY	1	No Quantity							5734643			0
S3	2000	2000	2000	2	0	2	Export	233	Estonia	EST	28	Antigua and Barbuda	ATG								06	SUGAR,SUGR.PREPTNS,HONEY	1	No Quantity							357			0
S3	2000	2000	2000	2	0	2	Export	233	Estonia	EST	44	Bahamas	BHS								06	SUGAR,SUGR.PREPTNS,HONEY	1	No Quantity							470			0
S3	2000	2000	2000	2	0	2	Export	233	Estonia	EST	56	Belgium	BEL								06	SUGAR,SUGR.PREPTNS,HONEY	1	No Quantity							50			0
S3	2000	2000	2000	2	0	2	Export	233	Estonia	EST	84	Belize	BLZ								06	SUGAR,SUGR.PREPTNS,HONEY	1	No Quantity							406			0
S3	2000	2000	2000	2	0	2	Export	233	Estonia	EST	112	Belarus	BLR								06	SUGAR,SUGR.PREPTNS,HONEY	1	No Quantity							1540			0
S3	2000	2000	2000	2	0	2	Export	233	Estonia	EST	116	Cambodia	KHM								06	SUGAR,SUGR.PREPTNS,HONEY	1	No Quantity							175			0
S3	2000	2000	2000	2	0	2	Export	233	Estonia	EST	124	Canada	CAN								06	SUGAR,SUGR.PREPTNS,HONEY	1	No Quantity							556			0
S3	2000	2000	2000	2	0	2	Export	233	Estonia	EST	196	Cyprus	CYP								06	SUGAR,SUGR.PREPTNS,HONEY	1	No Quantity							4799			0
S3	2000	2000	2000	2	0	2	Export	233	Estonia	EST	208	Denmark	DNK								06	SUGAR,SUGR.PREPTNS,HONEY	1	No Quantity							35055			0
S3	2000	2000	2000	2	0	2	Export	233	Estonia	EST	246	Finland	FIN								06	SUGAR,SUGR.PREPTNS,HONEY	1	No Quantity							626206			0
S3	2000	2000	2000	2	0	2	Export	233	Estonia	EST	268	Georgia	GEO								06	SUGAR,SUGR.PREPTNS,HONEY	1	No Quantity							10422			0
S3	2000	2000	2000	2	0	2	Export	233	Estonia	EST	276	Germany	DEU								06	SUGAR,SUGR.PREPTNS,HONEY	1	No Quantity							119633			0
S3	2000	2000	2000	2	0	2	Export	233	Estonia	EST	292	Gibraltar	GIB								06	SUGAR,SUGR.PREPTNS,HONEY	1	No Quantity							28			0
S3	2000	2000	2000	2	0	2	Export	233	Estonia	EST	300	Greece	GRC								06	SUGAR,SUGR.PREPTNS,HONEY	1	No Quantity							82			0
S3	2000	2000	2000	2	0	2	Export	233	Estonia	EST	428	Latvia	LVA								06	SUGAR,SUGR.PREPTNS,HONEY	1	No Quantity							1948866			0
S3	2000	2000	2000	2	0	2	Export	233	Estonia	EST	430	Liberia	LBR								06	SUGAR,SUGR.PREPTNS,HONEY	1	No Quantity							3117			0
S3	2000	2000	2000	2	0	2	Export	233	Estonia	EST	440	Lithuania	LTU								06	SUGAR,SUGR.PREPTNS,HONEY	1	No Quantity							1567533			0
S3	2000	2000	2000	2	0	2	Export	233	Estonia	EST	458	Malaysia	MYS								06	SUGAR,SUGR.PREPTNS,HONEY	1	No Quantity							186			0
S3	2000	2000	2000	2	0	2	Export	233	Estonia	EST	470	Malta	MLT								06	SUGAR,SUGR.PREPTNS,HONEY	1	No Quantity							6486			0
S3	2000	2000	2000	2	0	2	Export	233	Estonia	EST	496	Mongolia	MNG								06	SUGAR,SUGR.PREPTNS,HONEY	1	No Quantity							49			0
S3	2000	2000	2000	2	0	2	Export	233	Estonia	EST	498	Rep. of Moldova	MDA								06	SUGAR,SUGR.PREPTNS,HONEY	1	No Quantity							361			0
S3	2000	2000	2000	2	0	2	Export	233	Estonia	EST	528	Netherlands	NLD								06	SUGAR,SUGR.PREPTNS,HONEY	1	No Quantity							255			0
S3	2000	2000	2000	2	0	2	Export	233	Estonia	EST	530	Neth. Antilles	ANT								06	SUGAR,SUGR.PREPTNS,HONEY	1	No Quantity							825			0
S3	2000	2000	2000	2	0	2	Export	233	Estonia	EST	579	Norway	NOR								06	SUGAR,SUGR.PREPTNS,HONEY	1	No Quantity							305229			0
S3	2000	2000	2000	2	0	2	Export	233	Estonia	EST	584	Marshall Isds	MHL								06	SUGAR,SUGR.PREPTNS,HONEY	1	No Quantity							367			0
S3	2000	2000	2000	2	0	2	Export	233	Estonia	EST	591	Panama	PAN								06	SUGAR,SUGR.PREPTNS,HONEY	1	No Quantity							6939			0
S3	2000	2000	2000	2	0	2	Export	233	Estonia	EST	608	Philippines	PHL								06	SUGAR,SUGR.PREPTNS,HONEY	1	No Quantity							88			0
S3	2000	2000	2000	2	0	2	Export	233	Estonia	EST	616	Poland	POL								06	SUGAR,SUGR.PREPTNS,HONEY	1	No Quantity							11787			0
S3	2000	2000	2000	2	0	2	Export	233	Estonia	EST	643	Russian Federation	RUS								06	SUGAR,SUGR.PREPTNS,HONEY	1	No Quantity							453936			0
S3	2000	2000	2000	2	0	2	Export	233	Estonia	EST	670	Saint Vincent and the Grenadines	VCT								06	SUGAR,SUGR.PREPTNS,HONEY	1	No Quantity							558			0
S3	2000	2000	2000	2	0	2	Export	233	Estonia	EST	678	Sao Tome and Principe	STP								06	SUGAR,SUGR.PREPTNS,HONEY	1	No Quantity							357			0
S3	2000	2000	2000	2	0	2	Export	233	Estonia	EST	699	India	IND								06	SUGAR,SUGR.PREPTNS,HONEY	1	No Quantity							23			0
S3	2000	2000	2000	2	0	2	Export	233	Estonia	EST	724	Spain	ESP								06	SUGAR,SUGR.PREPTNS,HONEY	1	No Quantity							127			0
S3	2000	2000	2000	2	0	2	Export	233	Estonia	EST	752	Sweden	SWE								06	SUGAR,SUGR.PREPTNS,HONEY	1	No Quantity							186552			0
S3	2000	2000	2000	2	0	2	Export	233	Estonia	EST	792	Turkey	TUR								06	SUGAR,SUGR.PREPTNS,HONEY	1	No Quantity							68			0
S3	2000	2000	2000	2	0	2	Export	233	Estonia	EST	804	Ukraine	UKR								06	SUGAR,SUGR.PREPTNS,HONEY	1	No Quantity							415987			0
S3	2000	2000	2000	2	0	2	Export	233	Estonia	EST	826	United Kingdom	GBR								06	SUGAR,SUGR.PREPTNS,HONEY	1	No Quantity							23420			0
S3	2000	2000	2000	2	0	2	Export	233	Estonia	EST	842	USA	USA								06	SUGAR,SUGR.PREPTNS,HONEY	1	No Quantity							1749			0
S3	2000	2000	2000	2	0	2	Export	231	Ethiopia	ETH	0	World	WLD								07	COFFEE,TEA,COCOA,SPICES	1	No Quantity							259006400			0
S3	2000	2000	2000	2	0	2	Export	231	Ethiopia	ETH	12	Algeria	DZA								07	COFFEE,TEA,COCOA,SPICES	1	No Quantity							67426			0
S3	2000	2000	2000	2	0	2	Export	231	Ethiopia	ETH	36	Australia	AUS								07	COFFEE,TEA,COCOA,SPICES	1	No Quantity							917167			0
S3	2000	2000	2000	2	0	2	Export	231	Ethiopia	ETH	56	Belgium	BEL								07	COFFEE,TEA,COCOA,SPICES	1	No Quantity							14021780			0
S3	2000	2000	2000	2	0	2	Export	231	Ethiopia	ETH	100	Bulgaria	BGR								07	COFFEE,TEA,COCOA,SPICES	1	No Quantity							228091			0
S3	2000	2000	2000	2	0	2	Export	231	Ethiopia	ETH	124	Canada	CAN								07	COFFEE,TEA,COCOA,SPICES	1	No Quantity							1783288			0
S3	2000	2000	2000	2	0	2	Export	231	Ethiopia	ETH	156	China	CHN								07	COFFEE,TEA,COCOA,SPICES	1	No Quantity							38807			0
S3	2000	2000	2000	2	0	2	Export	231	Ethiopia	ETH	196	Cyprus	CYP								07	COFFEE,TEA,COCOA,SPICES	1	No Quantity							70574			0
S3	2000	2000	2000	2	0	2	Export	231	Ethiopia	ETH	203	Czechia	CZE								07	COFFEE,TEA,COCOA,SPICES	1	No Quantity							358748			0
S3	2000	2000	2000	2	0	2	Export	231	Ethiopia	ETH	208	Denmark	DNK								07	COFFEE,TEA,COCOA,SPICES	1	No Quantity							907337			0
S3	2000	2000	2000	2	0	2	Export	231	Ethiopia	ETH	232	Eritrea	ERI								07	COFFEE,TEA,COCOA,SPICES	1	No Quantity							128558			0
S3	2000	2000	2000	2	0	2	Export	231	Ethiopia	ETH	246	Finland	FIN								07	COFFEE,TEA,COCOA,SPICES	1	No Quantity							502034			0
S3	2000	2000	2000	2	0	2	Export	231	Ethiopia	ETH	251	France	FRA								07	COFFEE,TEA,COCOA,SPICES	1	No Quantity							13319639			0
S3	2000	2000	2000	2	0	2	Export	231	Ethiopia	ETH	262	Djibouti	DJI								07	COFFEE,TEA,COCOA,SPICES	1	No Quantity							675			0
S3	2000	2000	2000	2	0	2	Export	231	Ethiopia	ETH	276	Germany	DEU								07	COFFEE,TEA,COCOA,SPICES	1	No Quantity							90116025			0
S3	2000	2000	2000	2	0	2	Export	231	Ethiopia	ETH	300	Greece	GRC								07	COFFEE,TEA,COCOA,SPICES	1	No Quantity							691152			0
S3	2000	2000	2000	2	0	2	Export	231	Ethiopia	ETH	344	China, Hong Kong SAR	HKG								07	COFFEE,TEA,COCOA,SPICES	1	No Quantity							40898			0
S3	2000	2000	2000	2	0	2	Export	231	Ethiopia	ETH	348	Hungary	HUN								07	COFFEE,TEA,COCOA,SPICES	1	No Quantity							798190			0
S3	2000	2000	2000	2	0	2	Export	231	Ethiopia	ETH	376	Israel	ISR								07	COFFEE,TEA,COCOA,SPICES	1	No Quantity							1077472			0
S3	2000	2000	2000	2	0	2	Export	231	Ethiopia	ETH	381	Italy	ITA								07	COFFEE,TEA,COCOA,SPICES	1	No Quantity							13710153			0
S3	2000	2000	2000	2	0	2	Export	231	Ethiopia	ETH	392	Japan	JPN								07	COFFEE,TEA,COCOA,SPICES	1	No Quantity							54108932			0
S3	2000	2000	2000	2	0	2	Export	231	Ethiopia	ETH	400	Jordan	JOR								07	COFFEE,TEA,COCOA,SPICES	1	No Quantity							1011382			0
S3	2000	2000	2000	2	0	2	Export	231	Ethiopia	ETH	410	Rep. of Korea	KOR								07	COFFEE,TEA,COCOA,SPICES	1	No Quantity							501672			0
S3	2000	2000	2000	2	0	2	Export	231	Ethiopia	ETH	422	Lebanon	LBN								07	COFFEE,TEA,COCOA,SPICES	1	No Quantity							188			0
S3	2000	2000	2000	2	0	2	Export	231	Ethiopia	ETH	490	Other Asia, nes									07	COFFEE,TEA,COCOA,SPICES	1	No Quantity							521048			0
S3	2000	2000	2000	2	0	2	Export	231	Ethiopia	ETH	528	Netherlands	NLD								07	COFFEE,TEA,COCOA,SPICES	1	No Quantity							5728239			0
S3	2000	2000	2000	2	0	2	Export	231	Ethiopia	ETH	554	New Zealand	NZL								07	COFFEE,TEA,COCOA,SPICES	1	No Quantity							92294			0
S3	2000	2000	2000	2	0	2	Export	231	Ethiopia	ETH	579	Norway	NOR								07	COFFEE,TEA,COCOA,SPICES	1	No Quantity							315858			0
S3	2000	2000	2000	2	0	2	Export	231	Ethiopia	ETH	616	Poland	POL								07	COFFEE,TEA,COCOA,SPICES	1	No Quantity							2158641			0
S3	2000	2000	2000	2	0	2	Export	231	Ethiopia	ETH	642	Romania	ROU								07	COFFEE,TEA,COCOA,SPICES	1	No Quantity							328175			0
S3	2000	2000	2000	2	0	2	Export	231	Ethiopia	ETH	643	Russian Federation	RUS								07	COFFEE,TEA,COCOA,SPICES	1	No Quantity							90352			0
S3	2000	2000	2000	2	0	2	Export	231	Ethiopia	ETH	682	Saudi Arabia	SAU								07	COFFEE,TEA,COCOA,SPICES	1	No Quantity							35129696			0
S3	2000	2000	2000	2	0	2	Export	231	Ethiopia	ETH	710	South Africa	ZAF								07	COFFEE,TEA,COCOA,SPICES	1	No Quantity							280534			0
S3	2000	2000	2000	2	0	2	Export	231	Ethiopia	ETH	724	Spain	ESP								07	COFFEE,TEA,COCOA,SPICES	1	No Quantity							1733316			0
S3	2000	2000	2000	2	0	2	Export	231	Ethiopia	ETH	736	Fmr Sudan	SDN								07	COFFEE,TEA,COCOA,SPICES	1	No Quantity							454233			0
S3	2000	2000	2000	2	0	2	Export	231	Ethiopia	ETH	752	Sweden	SWE								07	COFFEE,TEA,COCOA,SPICES	1	No Quantity							1049974			0
S3	2000	2000	2000	2	0	2	Export	231	Ethiopia	ETH	757	Switzerland	CHE								07	COFFEE,TEA,COCOA,SPICES	1	No Quantity							398121			0
S3	2000	2000	2000	2	0	2	Export	231	Ethiopia	ETH	784	United Arab Emirates	ARE								07	COFFEE,TEA,COCOA,SPICES	1	No Quantity							881634			0
S3	2000	2000	2000	2	0	2	Export	231	Ethiopia	ETH	792	Turkey	TUR								07	COFFEE,TEA,COCOA,SPICES	1	No Quantity							97664			0
S3	2000	2000	2000	2	0	2	Export	231	Ethiopia	ETH	818	Egypt	EGY								07	COFFEE,TEA,COCOA,SPICES	1	No Quantity							390053			0
S3	2000	2000	2000	2	0	2	Export	231	Ethiopia	ETH	826	United Kingdom	GBR								07	COFFEE,TEA,COCOA,SPICES	1	No Quantity							1701971			0
S3	2000	2000	2000	2	0	2	Export	231	Ethiopia	ETH	842	USA	USA								07	COFFEE,TEA,COCOA,SPICES	1	No Quantity							11260907			0
S3	2000	2000	2000	2	0	2	Export	231	Ethiopia	ETH	887	Yemen	YEM								07	COFFEE,TEA,COCOA,SPICES	1	No Quantity							1993501			0
S3	2000	2000	2000	2	0	2	Export	233	Estonia	EST	0	World	WLD								07	COFFEE,TEA,COCOA,SPICES	1	No Quantity							82956479			0
S3	2000	2000	2000	2	0	2	Export	233	Estonia	EST	28	Antigua and Barbuda	ATG								07	COFFEE,TEA,COCOA,SPICES	1	No Quantity							2803			0
S3	2000	2000	2000	2	0	2	Export	233	Estonia	EST	44	Bahamas	BHS								07	COFFEE,TEA,COCOA,SPICES	1	No Quantity							3875			0
S3	2000	2000	2000	2	0	2	Export	233	Estonia	EST	56	Belgium	BEL								07	COFFEE,TEA,COCOA,SPICES	1	No Quantity							240			0
S3	2000	2000	2000	2	0	2	Export	233	Estonia	EST	84	Belize	BLZ								07	COFFEE,TEA,COCOA,SPICES	1	No Quantity							2431			0
S3	2000	2000	2000	2	0	2	Export	233	Estonia	EST	112	Belarus	BLR								07	COFFEE,TEA,COCOA,SPICES	1	No Quantity							5063352			0
S3	2000	2000	2000	2	0	2	Export	233	Estonia	EST	116	Cambodia	KHM								07	COFFEE,TEA,COCOA,SPICES	1	No Quantity							489			0
S3	2000	2000	2000	2	0	2	Export	233	Estonia	EST	124	Canada	CAN								07	COFFEE,TEA,COCOA,SPICES	1	No Quantity							439			0
S3	2000	2000	2000	2	0	2	Export	233	Estonia	EST	156	China	CHN								07	COFFEE,TEA,COCOA,SPICES	1	No Quantity							814			0
S3	2000	2000	2000	2	0	2	Export	233	Estonia	EST	196	Cyprus	CYP								07	COFFEE,TEA,COCOA,SPICES	1	No Quantity							25586			0
S3	2000	2000	2000	2	0	2	Export	233	Estonia	EST	203	Czechia	CZE								07	COFFEE,TEA,COCOA,SPICES	1	No Quantity							26			0
S3	2000	2000	2000	2	0	2	Export	233	Estonia	EST	208	Denmark	DNK								07	COFFEE,TEA,COCOA,SPICES	1	No Quantity							5411			0
S3	2000	2000	2000	2	0	2	Export	233	Estonia	EST	246	Finland	FIN								07	COFFEE,TEA,COCOA,SPICES	1	No Quantity							2224510			0
S3	2000	2000	2000	2	0	2	Export	233	Estonia	EST	268	Georgia	GEO								07	COFFEE,TEA,COCOA,SPICES	1	No Quantity							143669			0
S3	2000	2000	2000	2	0	2	Export	233	Estonia	EST	276	Germany	DEU								07	COFFEE,TEA,COCOA,SPICES	1	No Quantity							102639			0
S3	2000	2000	2000	2	0	2	Export	233	Estonia	EST	292	Gibraltar	GIB								07	COFFEE,TEA,COCOA,SPICES	1	No Quantity							44			0
S3	2000	2000	2000	2	0	2	Export	233	Estonia	EST	300	Greece	GRC								07	COFFEE,TEA,COCOA,SPICES	1	No Quantity							475			0
S3	2000	2000	2000	2	0	2	Export	233	Estonia	EST	372	Ireland	IRL								07	COFFEE,TEA,COCOA,SPICES	1	No Quantity							590			0
S3	2000	2000	2000	2	0	2	Export	233	Estonia	EST	381	Italy	ITA								07	COFFEE,TEA,COCOA,SPICES	1	No Quantity							541028			0
S3	2000	2000	2000	2	0	2	Export	233	Estonia	EST	392	Japan	JPN								07	COFFEE,TEA,COCOA,SPICES	1	No Quantity							407			0
S3	2000	2000	2000	2	0	2	Export	233	Estonia	EST	398	Kazakhstan	KAZ								07	COFFEE,TEA,COCOA,SPICES	1	No Quantity							1032035			0
S3	2000	2000	2000	2	0	2	Export	233	Estonia	EST	428	Latvia	LVA								07	COFFEE,TEA,COCOA,SPICES	1	No Quantity							4303969			0
S3	2000	2000	2000	2	0	2	Export	233	Estonia	EST	430	Liberia	LBR								07	COFFEE,TEA,COCOA,SPICES	1	No Quantity							12346			0
S3	2000	2000	2000	2	0	2	Export	233	Estonia	EST	440	Lithuania	LTU								07	COFFEE,TEA,COCOA,SPICES	1	No Quantity							4902865			0
S3	2000	2000	2000	2	0	2	Export	233	Estonia	EST	458	Malaysia	MYS								07	COFFEE,TEA,COCOA,SPICES	1	No Quantity							852			0
S3	2000	2000	2000	2	0	2	Export	233	Estonia	EST	470	Malta	MLT								07	COFFEE,TEA,COCOA,SPICES	1	No Quantity							35028			0
S3	2000	2000	2000	2	0	2	Export	233	Estonia	EST	496	Mongolia	MNG								07	COFFEE,TEA,COCOA,SPICES	1	No Quantity							301			0
S3	2000	2000	2000	2	0	2	Export	233	Estonia	EST	498	Rep. of Moldova	MDA								07	COFFEE,TEA,COCOA,SPICES	1	No Quantity							230139			0
S3	2000	2000	2000	2	0	2	Export	233	Estonia	EST	528	Netherlands	NLD								07	COFFEE,TEA,COCOA,SPICES	1	No Quantity							582756			0
S3	2000	2000	2000	2	0	2	Export	233	Estonia	EST	530	Neth. Antilles	ANT								07	COFFEE,TEA,COCOA,SPICES	1	No Quantity							4395			0
S3	2000	2000	2000	2	0	2	Export	233	Estonia	EST	579	Norway	NOR								07	COFFEE,TEA,COCOA,SPICES	1	No Quantity							147134			0
S3	2000	2000	2000	2	0	2	Export	233	Estonia	EST	584	Marshall Isds	MHL								07	COFFEE,TEA,COCOA,SPICES	1	No Quantity							1327			0
S3	2000	2000	2000	2	0	2	Export	233	Estonia	EST	591	Panama	PAN								07	COFFEE,TEA,COCOA,SPICES	1	No Quantity							38583			0
S3	2000	2000	2000	2	0	2	Export	233	Estonia	EST	608	Philippines	PHL								07	COFFEE,TEA,COCOA,SPICES	1	No Quantity							74			0
S3	2000	2000	2000	2	0	2	Export	233	Estonia	EST	616	Poland	POL								07	COFFEE,TEA,COCOA,SPICES	1	No Quantity							51243			0
S3	2000	2000	2000	2	0	2	Export	233	Estonia	EST	620	Portugal	PRT								07	COFFEE,TEA,COCOA,SPICES	1	No Quantity							73			0
S3	2000	2000	2000	2	0	2	Export	233	Estonia	EST	642	Romania	ROU								07	COFFEE,TEA,COCOA,SPICES	1	No Quantity							7049			0
S3	2000	2000	2000	2	0	2	Export	233	Estonia	EST	643	Russian Federation	RUS								07	COFFEE,TEA,COCOA,SPICES	1	No Quantity							54310537			0
S3	2000	2000	2000	2	0	2	Export	233	Estonia	EST	670	Saint Vincent and the Grenadines	VCT								07	COFFEE,TEA,COCOA,SPICES	1	No Quantity							3501			0
S3	2000	2000	2000	2	0	2	Export	233	Estonia	EST	678	Sao Tome and Principe	STP								07	COFFEE,TEA,COCOA,SPICES	1	No Quantity							3642			0
S3	2000	2000	2000	2	0	2	Export	233	Estonia	EST	699	India	IND								07	COFFEE,TEA,COCOA,SPICES	1	No Quantity							86944			0
S3	2000	2000	2000	2	0	2	Export	233	Estonia	EST	702	Singapore	SGP								07	COFFEE,TEA,COCOA,SPICES	1	No Quantity							51			0
S3	2000	2000	2000	2	0	2	Export	233	Estonia	EST	710	South Africa	ZAF								07	COFFEE,TEA,COCOA,SPICES	1	No Quantity							482			0
S3	2000	2000	2000	2	0	2	Export	233	Estonia	EST	724	Spain	ESP								07	COFFEE,TEA,COCOA,SPICES	1	No Quantity							266			0
S3	2000	2000	2000	2	0	2	Export	233	Estonia	EST	752	Sweden	SWE								07	COFFEE,TEA,COCOA,SPICES	1	No Quantity							83189			0
S3	2000	2000	2000	2	0	2	Export	233	Estonia	EST	792	Turkey	TUR								07	COFFEE,TEA,COCOA,SPICES	1	No Quantity							64			0
S3	2000	2000	2000	2	0	2	Export	233	Estonia	EST	804	Ukraine	UKR								07	COFFEE,TEA,COCOA,SPICES	1	No Quantity							8932208			0
S3	2000	2000	2000	2	0	2	Export	233	Estonia	EST	826	United Kingdom	GBR								07	COFFEE,TEA,COCOA,SPICES	1	No Quantity							9254			0
S3	2000	2000	2000	2	0	2	Export	233	Estonia	EST	842	USA	USA								07	COFFEE,TEA,COCOA,SPICES	1	No Quantity							15155			0
S3	2000	2000	2000	2	0	2	Export	233	Estonia	EST	860	Uzbekistan	UZB								07	COFFEE,TEA,COCOA,SPICES	1	No Quantity							42188			0
S3	2000	2000	2000	2	0	2	Export	231	Ethiopia	ETH	0	World	WLD								08	ANIMAL FEED STUFF	1	No Quantity							190156			0
S3	2000	2000	2000	2	0	2	Export	231	Ethiopia	ETH	262	Djibouti	DJI								08	ANIMAL FEED STUFF	1	No Quantity							187929			0
S3	2000	2000	2000	2	0	2	Export	231	Ethiopia	ETH	842	USA	USA								08	ANIMAL FEED STUFF	1	No Quantity							2227			0
S3	2000	2000	2000	2	0	2	Export	233	Estonia	EST	0	World	WLD								08	ANIMAL FEED STUFF	1	No Quantity							3615414			0
S3	2000	2000	2000	2	0	2	Export	233	Estonia	EST	112	Belarus	BLR								08	ANIMAL FEED STUFF	1	No Quantity							1090767			0
S3	2000	2000	2000	2	0	2	Export	233	Estonia	EST	208	Denmark	DNK								08	ANIMAL FEED STUFF	1	No Quantity							997839			0
S3	2000	2000	2000	2	0	2	Export	233	Estonia	EST	246	Finland	FIN								08	ANIMAL FEED STUFF	1	No Quantity							260382			0
S3	2000	2000	2000	2	0	2	Export	233	Estonia	EST	428	Latvia	LVA								08	ANIMAL FEED STUFF	1	No Quantity							134764			0
S3	2000	2000	2000	2	0	2	Export	233	Estonia	EST	440	Lithuania	LTU								08	ANIMAL FEED STUFF	1	No Quantity							32791			0
S3	2000	2000	2000	2	0	2	Export	233	Estonia	EST	643	Russian Federation	RUS								08	ANIMAL FEED STUFF	1	No Quantity							1048880			0
S3	2000	2000	2000	2	0	2	Export	233	Estonia	EST	804	Ukraine	UKR								08	ANIMAL FEED STUFF	1	No Quantity							48079			0
S3	2000	2000	2000	2	0	2	Export	233	Estonia	EST	826	United Kingdom	GBR								08	ANIMAL FEED STUFF	1	No Quantity							1913			0
S3	2000	2000	2000	2	0	2	Export	231	Ethiopia	ETH	0	World	WLD								09	MISC.EDIBLE PRODUCTS ETC	1	No Quantity							25817			0
S3	2000	2000	2000	2	0	2	Export	231	Ethiopia	ETH	710	South Africa	ZAF								09	MISC.EDIBLE PRODUCTS ETC	1	No Quantity							2390			0
S3	2000	2000	2000	2	0	2	Export	231	Ethiopia	ETH	800	Uganda	UGA								09	MISC.EDIBLE PRODUCTS ETC	1	No Quantity							23426			0
S3	2000	2000	2000	2	0	2	Export	233	Estonia	EST	0	World	WLD								09	MISC.EDIBLE PRODUCTS ETC	1	No Quantity							11150361			0
S3	2000	2000	2000	2	0	2	Export	233	Estonia	EST	28	Antigua and Barbuda	ATG								09	MISC.EDIBLE PRODUCTS ETC	1	No Quantity							1080			0
S3	2000	2000	2000	2	0	2	Export	233	Estonia	EST	44	Bahamas	BHS								09	MISC.EDIBLE PRODUCTS ETC	1	No Quantity							672			0
S3	2000	2000	2000	2	0	2	Export	233	Estonia	EST	51	Armenia	ARM								09	MISC.EDIBLE PRODUCTS ETC	1	No Quantity							156090			0
S3	2000	2000	2000	2	0	2	Export	233	Estonia	EST	56	Belgium	BEL								09	MISC.EDIBLE PRODUCTS ETC	1	No Quantity							118			0
S3	2000	2000	2000	2	0	2	Export	233	Estonia	EST	84	Belize	BLZ								09	MISC.EDIBLE PRODUCTS ETC	1	No Quantity							853			0
S3	2000	2000	2000	2	0	2	Export	233	Estonia	EST	112	Belarus	BLR								09	MISC.EDIBLE PRODUCTS ETC	1	No Quantity							1040			0
S3	2000	2000	2000	2	0	2	Export	233	Estonia	EST	116	Cambodia	KHM								09	MISC.EDIBLE PRODUCTS ETC	1	No Quantity							226			0
S3	2000	2000	2000	2	0	2	Export	233	Estonia	EST	124	Canada	CAN								09	MISC.EDIBLE PRODUCTS ETC	1	No Quantity							227436			0
S3	2000	2000	2000	2	0	2	Export	233	Estonia	EST	196	Cyprus	CYP								09	MISC.EDIBLE PRODUCTS ETC	1	No Quantity							19110			0
S3	2000	2000	2000	2	0	2	Export	233	Estonia	EST	208	Denmark	DNK								09	MISC.EDIBLE PRODUCTS ETC	1	No Quantity							22758			0
S3	2000	2000	2000	2	0	2	Export	233	Estonia	EST	246	Finland	FIN								09	MISC.EDIBLE PRODUCTS ETC	1	No Quantity							958507			0
S3	2000	2000	2000	2	0	2	Export	233	Estonia	EST	251	France	FRA								09	MISC.EDIBLE PRODUCTS ETC	1	No Quantity							7937			0
S3	2000	2000	2000	2	0	2	Export	233	Estonia	EST	276	Germany	DEU								09	MISC.EDIBLE PRODUCTS ETC	1	No Quantity							18604			0
S3	2000	2000	2000	2	0	2	Export	233	Estonia	EST	300	Greece	GRC								09	MISC.EDIBLE PRODUCTS ETC	1	No Quantity							233			0
S3	2000	2000	2000	2	0	2	Export	233	Estonia	EST	320	Guatemala	GTM								09	MISC.EDIBLE PRODUCTS ETC	1	No Quantity							27728			0
S3	2000	2000	2000	2	0	2	Export	233	Estonia	EST	348	Hungary	HUN								09	MISC.EDIBLE PRODUCTS ETC	1	No Quantity							624			0
S3	2000	2000	2000	2	0	2	Export	233	Estonia	EST	372	Ireland	IRL								09	MISC.EDIBLE PRODUCTS ETC	1	No Quantity							108			0
S3	2000	2000	2000	2	0	2	Export	233	Estonia	EST	381	Italy	ITA								09	MISC.EDIBLE PRODUCTS ETC	1	No Quantity							20053			0
S3	2000	2000	2000	2	0	2	Export	233	Estonia	EST	398	Kazakhstan	KAZ								09	MISC.EDIBLE PRODUCTS ETC	1	No Quantity							3208			0
S3	2000	2000	2000	2	0	2	Export	233	Estonia	EST	428	Latvia	LVA								09	MISC.EDIBLE PRODUCTS ETC	1	No Quantity							2270861			0
S3	2000	2000	2000	2	0	2	Export	233	Estonia	EST	430	Liberia	LBR								09	MISC.EDIBLE PRODUCTS ETC	1	No Quantity							7205			0
S3	2000	2000	2000	2	0	2	Export	233	Estonia	EST	440	Lithuania	LTU								09	MISC.EDIBLE PRODUCTS ETC	1	No Quantity							1650628			0
S3	2000	2000	2000	2	0	2	Export	233	Estonia	EST	458	Malaysia	MYS								09	MISC.EDIBLE PRODUCTS ETC	1	No Quantity							282			0
S3	2000	2000	2000	2	0	2	Export	233	Estonia	EST	470	Malta	MLT								09	MISC.EDIBLE PRODUCTS ETC	1	No Quantity							14048			0
S3	2000	2000	2000	2	0	2	Export	233	Estonia	EST	484	Mexico	MEX								09	MISC.EDIBLE PRODUCTS ETC	1	No Quantity							1552991			0
S3	2000	2000	2000	2	0	2	Export	233	Estonia	EST	496	Mongolia	MNG								09	MISC.EDIBLE PRODUCTS ETC	1	No Quantity							42			0
S3	2000	2000	2000	2	0	2	Export	233	Estonia	EST	528	Netherlands	NLD								09	MISC.EDIBLE PRODUCTS ETC	1	No Quantity							5648			0
S3	2000	2000	2000	2	0	2	Export	233	Estonia	EST	530	Neth. Antilles	ANT								09	MISC.EDIBLE PRODUCTS ETC	1	No Quantity							1148			0
S3	2000	2000	2000	2	0	2	Export	233	Estonia	EST	579	Norway	NOR								09	MISC.EDIBLE PRODUCTS ETC	1	No Quantity							63572			0
S3	2000	2000	2000	2	0	2	Export	233	Estonia	EST	584	Marshall Isds	MHL								09	MISC.EDIBLE PRODUCTS ETC	1	No Quantity							1373			0
S3	2000	2000	2000	2	0	2	Export	233	Estonia	EST	591	Panama	PAN								09	MISC.EDIBLE PRODUCTS ETC	1	No Quantity							9605			0
S3	2000	2000	2000	2	0	2	Export	233	Estonia	EST	608	Philippines	PHL								09	MISC.EDIBLE PRODUCTS ETC	1	No Quantity							59			0
S3	2000	2000	2000	2	0	2	Export	233	Estonia	EST	616	Poland	POL								09	MISC.EDIBLE PRODUCTS ETC	1	No Quantity							4035			0
S3	2000	2000	2000	2	0	2	Export	233	Estonia	EST	620	Portugal	PRT								09	MISC.EDIBLE PRODUCTS ETC	1	No Quantity							55			0
S3	2000	2000	2000	2	0	2	Export	233	Estonia	EST	642	Romania	ROU								09	MISC.EDIBLE PRODUCTS ETC	1	No Quantity							432			0
S3	2000	2000	2000	2	0	2	Export	233	Estonia	EST	643	Russian Federation	RUS								09	MISC.EDIBLE PRODUCTS ETC	1	No Quantity							2438462			0
S3	2000	2000	2000	2	0	2	Export	233	Estonia	EST	670	Saint Vincent and the Grenadines	VCT								09	MISC.EDIBLE PRODUCTS ETC	1	No Quantity							1404			0
S3	2000	2000	2000	2	0	2	Export	233	Estonia	EST	678	Sao Tome and Principe	STP								09	MISC.EDIBLE PRODUCTS ETC	1	No Quantity							536			0
S3	2000	2000	2000	2	0	2	Export	233	Estonia	EST	699	India	IND								09	MISC.EDIBLE PRODUCTS ETC	1	No Quantity							91			0
S3	2000	2000	2000	2	0	2	Export	233	Estonia	EST	703	Slovakia	SVK								09	MISC.EDIBLE PRODUCTS ETC	1	No Quantity							5368			0
S3	2000	2000	2000	2	0	2	Export	233	Estonia	EST	710	South Africa	ZAF								09	MISC.EDIBLE PRODUCTS ETC	1	No Quantity							92985			0
S3	2000	2000	2000	2	0	2	Export	233	Estonia	EST	724	Spain	ESP								09	MISC.EDIBLE PRODUCTS ETC	1	No Quantity							54			0
S3	2000	2000	2000	2	0	2	Export	233	Estonia	EST	752	Sweden	SWE								09	MISC.EDIBLE PRODUCTS ETC	1	No Quantity							100794			0
S3	2000	2000	2000	2	0	2	Export	233	Estonia	EST	757	Switzerland	CHE								09	MISC.EDIBLE PRODUCTS ETC	1	No Quantity							20359			0
S3	2000	2000	2000	2	0	2	Export	233	Estonia	EST	792	Turkey	TUR								09	MISC.EDIBLE PRODUCTS ETC	1	No Quantity							143			0
S3	2000	2000	2000	2	0	2	Export	233	Estonia	EST	795	Turkmenistan	TKM								09	MISC.EDIBLE PRODUCTS ETC	1	No Quantity							66133			0
S3	2000	2000	2000	2	0	2	Export	233	Estonia	EST	804	Ukraine	UKR								09	MISC.EDIBLE PRODUCTS ETC	1	No Quantity							142799			0
S3	2000	2000	2000	2	0	2	Export	233	Estonia	EST	826	United Kingdom	GBR								09	MISC.EDIBLE PRODUCTS ETC	1	No Quantity							28418			0
S3	2000	2000	2000	2	0	2	Export	233	Estonia	EST	842	USA	USA								09	MISC.EDIBLE PRODUCTS ETC	1	No Quantity							818129			0
S3	2000	2000	2000	2	0	2	Export	233	Estonia	EST	860	Uzbekistan	UZB								09	MISC.EDIBLE PRODUCTS ETC	1	No Quantity							30783			0
S3	2000	2000	2000	2	0	2	Export	233	Estonia	EST	862	Venezuela	VEN								09	MISC.EDIBLE PRODUCTS ETC	1	No Quantity							355534			0
S3	2000	2000	2000	2	0	2	Export	231	Ethiopia	ETH	0	World	WLD								11	BEVERAGES	1	No Quantity							144024			0
S3	2000	2000	2000	2	0	2	Export	231	Ethiopia	ETH	262	Djibouti	DJI								11	BEVERAGES	1	No Quantity							49201			0
S3	2000	2000	2000	2	0	2	Export	231	Ethiopia	ETH	376	Israel	ISR								11	BEVERAGES	1	No Quantity							9082			0
S3	2000	2000	2000	2	0	2	Export	231	Ethiopia	ETH	392	Japan	JPN								11	BEVERAGES	1	No Quantity							2859			0
S3	2000	2000	2000	2	0	2	Export	231	Ethiopia	ETH	404	Kenya	KEN								11	BEVERAGES	1	No Quantity							5153			0
S3	2000	2000	2000	2	0	2	Export	231	Ethiopia	ETH	528	Netherlands	NLD								11	BEVERAGES	1	No Quantity							4193			0
S3	2000	2000	2000	2	0	2	Export	231	Ethiopia	ETH	682	Saudi Arabia	SAU								11	BEVERAGES	1	No Quantity							45676			0
S3	2000	2000	2000	2	0	2	Export	231	Ethiopia	ETH	826	United Kingdom	GBR								11	BEVERAGES	1	No Quantity							5301			0
S3	2000	2000	2000	2	0	2	Export	231	Ethiopia	ETH	842	USA	USA								11	BEVERAGES	1	No Quantity							17164			0
S3	2000	2000	2000	2	0	2	Export	231	Ethiopia	ETH	899	Areas, nes									11	BEVERAGES	1	No Quantity							5396			0
S3	2000	2000	2000	2	0	2	Export	233	Estonia	EST	0	World	WLD								11	BEVERAGES	1	No Quantity							19172551			0
S3	2000	2000	2000	2	0	2	Export	233	Estonia	EST	28	Antigua and Barbuda	ATG								11	BEVERAGES	1	No Quantity							9238			0
S3	2000	2000	2000	2	0	2	Export	233	Estonia	EST	36	Australia	AUS								11	BEVERAGES	1	No Quantity							1849			0
S3	2000	2000	2000	2	0	2	Export	233	Estonia	EST	40	Austria	AUT								11	BEVERAGES	1	No Quantity							17658			0
S3	2000	2000	2000	2	0	2	Export	233	Estonia	EST	44	Bahamas	BHS								11	BEVERAGES	1	No Quantity							4557			0
S3	2000	2000	2000	2	0	2	Export	233	Estonia	EST	56	Belgium	BEL								11	BEVERAGES	1	No Quantity							826558			0
S3	2000	2000	2000	2	0	2	Export	233	Estonia	EST	84	Belize	BLZ								11	BEVERAGES	1	No Quantity							1407			0
S3	2000	2000	2000	2	0	2	Export	233	Estonia	EST	100	Bulgaria	BGR								11	BEVERAGES	1	No Quantity							182			0
S3	2000	2000	2000	2	0	2	Export	233	Estonia	EST	112	Belarus	BLR								11	BEVERAGES	1	No Quantity							3351			0
S3	2000	2000	2000	2	0	2	Export	233	Estonia	EST	116	Cambodia	KHM								11	BEVERAGES	1	No Quantity							547			0
S3	2000	2000	2000	2	0	2	Export	233	Estonia	EST	124	Canada	CAN								11	BEVERAGES	1	No Quantity							23037			0
S3	2000	2000	2000	2	0	2	Export	233	Estonia	EST	156	China	CHN								11	BEVERAGES	1	No Quantity							6987			0
S3	2000	2000	2000	2	0	2	Export	233	Estonia	EST	196	Cyprus	CYP								11	BEVERAGES	1	No Quantity							16190			0
S3	2000	2000	2000	2	0	2	Export	233	Estonia	EST	203	Czechia	CZE								11	BEVERAGES	1	No Quantity							570			0
S3	2000	2000	2000	2	0	2	Export	233	Estonia	EST	208	Denmark	DNK								11	BEVERAGES	1	No Quantity							37308			0
S3	2000	2000	2000	2	0	2	Export	233	Estonia	EST	246	Finland	FIN								11	BEVERAGES	1	No Quantity							1125464			0
S3	2000	2000	2000	2	0	2	Export	233	Estonia	EST	251	France	FRA								11	BEVERAGES	1	No Quantity							22825			0
S3	2000	2000	2000	2	0	2	Export	233	Estonia	EST	268	Georgia	GEO								11	BEVERAGES	1	No Quantity							25			0
S3	2000	2000	2000	2	0	2	Export	233	Estonia	EST	276	Germany	DEU								11	BEVERAGES	1	No Quantity							38370			0
S3	2000	2000	2000	2	0	2	Export	233	Estonia	EST	292	Gibraltar	GIB								11	BEVERAGES	1	No Quantity							459			0
S3	2000	2000	2000	2	0	2	Export	233	Estonia	EST	300	Greece	GRC								11	BEVERAGES	1	No Quantity							689			0
S3	2000	2000	2000	2	0	2	Export	233	Estonia	EST	340	Honduras	HND								11	BEVERAGES	1	No Quantity							356			0
S3	2000	2000	2000	2	0	2	Export	233	Estonia	EST	348	Hungary	HUN								11	BEVERAGES	1	No Quantity							6193			0
S3	2000	2000	2000	2	0	2	Export	233	Estonia	EST	376	Israel	ISR								11	BEVERAGES	1	No Quantity							11420			0
S3	2000	2000	2000	2	0	2	Export	233	Estonia	EST	381	Italy	ITA								11	BEVERAGES	1	No Quantity							12177			0
S3	2000	2000	2000	2	0	2	Export	233	Estonia	EST	388	Jamaica	JAM								11	BEVERAGES	1	No Quantity							406			0
S3	2000	2000	2000	2	0	2	Export	233	Estonia	EST	392	Japan	JPN								11	BEVERAGES	1	No Quantity							8677			0
S3	2000	2000	2000	2	0	2	Export	233	Estonia	EST	410	Rep. of Korea	KOR								11	BEVERAGES	1	No Quantity							1484			0
S3	2000	2000	2000	2	0	2	Export	233	Estonia	EST	428	Latvia	LVA								11	BEVERAGES	1	No Quantity							7339839			0
S3	2000	2000	2000	2	0	2	Export	233	Estonia	EST	430	Liberia	LBR								11	BEVERAGES	1	No Quantity							24458			0
S3	2000	2000	2000	2	0	2	Export	233	Estonia	EST	440	Lithuania	LTU								11	BEVERAGES	1	No Quantity							5377043			0
S3	2000	2000	2000	2	0	2	Export	233	Estonia	EST	458	Malaysia	MYS								11	BEVERAGES	1	No Quantity							273			0
S3	2000	2000	2000	2	0	2	Export	233	Estonia	EST	470	Malta	MLT								11	BEVERAGES	1	No Quantity							24331			0
S3	2000	2000	2000	2	0	2	Export	233	Estonia	EST	496	Mongolia	MNG								11	BEVERAGES	1	No Quantity							33			0
S3	2000	2000	2000	2	0	2	Export	233	Estonia	EST	528	Netherlands	NLD								11	BEVERAGES	1	No Quantity							159635			0
S3	2000	2000	2000	2	0	2	Export	233	Estonia	EST	530	Neth. Antilles	ANT								11	BEVERAGES	1	No Quantity							1230			0
S3	2000	2000	2000	2	0	2	Export	233	Estonia	EST	579	Norway	NOR								11	BEVERAGES	1	No Quantity							43266			0
S3	2000	2000	2000	2	0	2	Export	233	Estonia	EST	584	Marshall Isds	MHL								11	BEVERAGES	1	No Quantity							4101			0
S3	2000	2000	2000	2	0	2	Export	233	Estonia	EST	591	Panama	PAN								11	BEVERAGES	1	No Quantity							9067			0
S3	2000	2000	2000	2	0	2	Export	233	Estonia	EST	608	Philippines	PHL								11	BEVERAGES	1	No Quantity							174			0
S3	2000	2000	2000	2	0	2	Export	233	Estonia	EST	616	Poland	POL								11	BEVERAGES	1	No Quantity							5545			0
S3	2000	2000	2000	2	0	2	Export	233	Estonia	EST	620	Portugal	PRT								11	BEVERAGES	1	No Quantity							1255			0
S3	2000	2000	2000	2	0	2	Export	233	Estonia	EST	642	Romania	ROU								11	BEVERAGES	1	No Quantity							26			0
S3	2000	2000	2000	2	0	2	Export	233	Estonia	EST	643	Russian Federation	RUS								11	BEVERAGES	1	No Quantity							2877382			0
S3	2000	2000	2000	2	0	2	Export	233	Estonia	EST	670	Saint Vincent and the Grenadines	VCT								11	BEVERAGES	1	No Quantity							6195			0
S3	2000	2000	2000	2	0	2	Export	233	Estonia	EST	678	Sao Tome and Principe	STP								11	BEVERAGES	1	No Quantity							229			0
S3	2000	2000	2000	2	0	2	Export	233	Estonia	EST	699	India	IND								11	BEVERAGES	1	No Quantity							25			0
S3	2000	2000	2000	2	0	2	Export	233	Estonia	EST	702	Singapore	SGP								11	BEVERAGES	1	No Quantity							310			0
S3	2000	2000	2000	2	0	2	Export	233	Estonia	EST	724	Spain	ESP								11	BEVERAGES	1	No Quantity							945			0
S3	2000	2000	2000	2	0	2	Export	233	Estonia	EST	752	Sweden	SWE								11	BEVERAGES	1	No Quantity							257495			0
S3	2000	2000	2000	2	0	2	Export	233	Estonia	EST	792	Turkey	TUR								11	BEVERAGES	1	No Quantity							335			0
S3	2000	2000	2000	2	0	2	Export	233	Estonia	EST	804	Ukraine	UKR								11	BEVERAGES	1	No Quantity							56989			0
S3	2000	2000	2000	2	0	2	Export	233	Estonia	EST	826	United Kingdom	GBR								11	BEVERAGES	1	No Quantity							424030			0
S3	2000	2000	2000	2	0	2	Export	233	Estonia	EST	842	USA	USA								11	BEVERAGES	1	No Quantity							380357			0
S3	2000	2000	2000	2	0	2	Export	231	Ethiopia	ETH	0	World	WLD								12	TOBACCO,TOBACCO MANUFACT	1	No Quantity							855			0
S3	2000	2000	2000	2	0	2	Export	231	Ethiopia	ETH	381	Italy	ITA								12	TOBACCO,TOBACCO MANUFACT	1	No Quantity							855			0
S3	2000	2000	2000	2	0	2	Export	233	Estonia	EST	0	World	WLD								12	TOBACCO,TOBACCO MANUFACT	1	No Quantity							2040296			0
S3	2000	2000	2000	2	0	2	Export	233	Estonia	EST	28	Antigua and Barbuda	ATG								12	TOBACCO,TOBACCO MANUFACT	1	No Quantity							8987			0
S3	2000	2000	2000	2	0	2	Export	233	Estonia	EST	40	Austria	AUT								12	TOBACCO,TOBACCO MANUFACT	1	No Quantity							424			0
S3	2000	2000	2000	2	0	2	Export	233	Estonia	EST	44	Bahamas	BHS								12	TOBACCO,TOBACCO MANUFACT	1	No Quantity							1997			0
S3	2000	2000	2000	2	0	2	Export	233	Estonia	EST	84	Belize	BLZ								12	TOBACCO,TOBACCO MANUFACT	1	No Quantity							984			0
S3	2000	2000	2000	2	0	2	Export	233	Estonia	EST	100	Bulgaria	BGR								12	TOBACCO,TOBACCO MANUFACT	1	No Quantity							219			0
S3	2000	2000	2000	2	0	2	Export	233	Estonia	EST	112	Belarus	BLR								12	TOBACCO,TOBACCO MANUFACT	1	No Quantity							567			0
S3	2000	2000	2000	2	0	2	Export	233	Estonia	EST	116	Cambodia	KHM								12	TOBACCO,TOBACCO MANUFACT	1	No Quantity							564			0
S3	2000	2000	2000	2	0	2	Export	233	Estonia	EST	124	Canada	CAN								12	TOBACCO,TOBACCO MANUFACT	1	No Quantity							478			0
S3	2000	2000	2000	2	0	2	Export	233	Estonia	EST	156	China	CHN								12	TOBACCO,TOBACCO MANUFACT	1	No Quantity							2324			0
S3	2000	2000	2000	2	0	2	Export	233	Estonia	EST	196	Cyprus	CYP								12	TOBACCO,TOBACCO MANUFACT	1	No Quantity							11083			0
S3	2000	2000	2000	2	0	2	Export	233	Estonia	EST	203	Czechia	CZE								12	TOBACCO,TOBACCO MANUFACT	1	No Quantity							48			0
S3	2000	2000	2000	2	0	2	Export	233	Estonia	EST	208	Denmark	DNK								12	TOBACCO,TOBACCO MANUFACT	1	No Quantity							852			0
S3	2000	2000	2000	2	0	2	Export	233	Estonia	EST	246	Finland	FIN								12	TOBACCO,TOBACCO MANUFACT	1	No Quantity							346216			0
S3	2000	2000	2000	2	0	2	Export	233	Estonia	EST	251	France	FRA								12	TOBACCO,TOBACCO MANUFACT	1	No Quantity							46			0
S3	2000	2000	2000	2	0	2	Export	233	Estonia	EST	276	Germany	DEU								12	TOBACCO,TOBACCO MANUFACT	1	No Quantity							42450			0
S3	2000	2000	2000	2	0	2	Export	233	Estonia	EST	292	Gibraltar	GIB								12	TOBACCO,TOBACCO MANUFACT	1	No Quantity							179			0
S3	2000	2000	2000	2	0	2	Export	233	Estonia	EST	300	Greece	GRC								12	TOBACCO,TOBACCO MANUFACT	1	No Quantity							1410			0
S3	2000	2000	2000	2	0	2	Export	233	Estonia	EST	360	Indonesia	IDN								12	TOBACCO,TOBACCO MANUFACT	1	No Quantity							5637			0
S3	2000	2000	2000	2	0	2	Export	233	Estonia	EST	381	Italy	ITA								12	TOBACCO,TOBACCO MANUFACT	1	No Quantity							1407			0
S3	2000	2000	2000	2	0	2	Export	233	Estonia	EST	428	Latvia	LVA								12	TOBACCO,TOBACCO MANUFACT	1	No Quantity							500646			0
S3	2000	2000	2000	2	0	2	Export	233	Estonia	EST	430	Liberia	LBR								12	TOBACCO,TOBACCO MANUFACT	1	No Quantity							17496			0
S3	2000	2000	2000	2	0	2	Export	233	Estonia	EST	440	Lithuania	LTU								12	TOBACCO,TOBACCO MANUFACT	1	No Quantity							15749			0
S3	2000	2000	2000	2	0	2	Export	233	Estonia	EST	470	Malta	MLT								12	TOBACCO,TOBACCO MANUFACT	1	No Quantity							13104			0
S3	2000	2000	2000	2	0	2	Export	233	Estonia	EST	528	Netherlands	NLD								12	TOBACCO,TOBACCO MANUFACT	1	No Quantity							5590			0
S3	2000	2000	2000	2	0	2	Export	233	Estonia	EST	530	Neth. Antilles	ANT								12	TOBACCO,TOBACCO MANUFACT	1	No Quantity							104			0
S3	2000	2000	2000	2	0	2	Export	233	Estonia	EST	566	Nigeria	NGA								12	TOBACCO,TOBACCO MANUFACT	1	No Quantity							15508			0
S3	2000	2000	2000	2	0	2	Export	233	Estonia	EST	579	Norway	NOR								12	TOBACCO,TOBACCO MANUFACT	1	No Quantity							89335			0
S3	2000	2000	2000	2	0	2	Export	233	Estonia	EST	584	Marshall Isds	MHL								12	TOBACCO,TOBACCO MANUFACT	1	No Quantity							2945			0
S3	2000	2000	2000	2	0	2	Export	233	Estonia	EST	591	Panama	PAN								12	TOBACCO,TOBACCO MANUFACT	1	No Quantity							797			0
S3	2000	2000	2000	2	0	2	Export	233	Estonia	EST	608	Philippines	PHL								12	TOBACCO,TOBACCO MANUFACT	1	No Quantity							203			0
S3	2000	2000	2000	2	0	2	Export	233	Estonia	EST	616	Poland	POL								12	TOBACCO,TOBACCO MANUFACT	1	No Quantity							1905			0
S3	2000	2000	2000	2	0	2	Export	233	Estonia	EST	620	Portugal	PRT								12	TOBACCO,TOBACCO MANUFACT	1	No Quantity							346			0
S3	2000	2000	2000	2	0	2	Export	233	Estonia	EST	643	Russian Federation	RUS								12	TOBACCO,TOBACCO MANUFACT	1	No Quantity							57082			0
S3	2000	2000	2000	2	0	2	Export	233	Estonia	EST	670	Saint Vincent and the Grenadines	VCT								12	TOBACCO,TOBACCO MANUFACT	1	No Quantity							4989			0
S3	2000	2000	2000	2	0	2	Export	233	Estonia	EST	702	Singapore	SGP								12	TOBACCO,TOBACCO MANUFACT	1	No Quantity							2191			0
S3	2000	2000	2000	2	0	2	Export	233	Estonia	EST	752	Sweden	SWE								12	TOBACCO,TOBACCO MANUFACT	1	No Quantity							11650			0
S3	2000	2000	2000	2	0	2	Export	233	Estonia	EST	757	Switzerland	CHE								12	TOBACCO,TOBACCO MANUFACT	1	No Quantity							235			0
S3	2000	2000	2000	2	0	2	Export	233	Estonia	EST	804	Ukraine	UKR								12	TOBACCO,TOBACCO MANUFACT	1	No Quantity							503			0
S3	2000	2000	2000	2	0	2	Export	233	Estonia	EST	826	United Kingdom	GBR								12	TOBACCO,TOBACCO MANUFACT	1	No Quantity							185031			0
S3	2000	2000	2000	2	0	2	Export	233	Estonia	EST	842	USA	USA								12	TOBACCO,TOBACCO MANUFACT	1	No Quantity							675233			0
S3	2000	2000	2000	2	0	2	Export	233	Estonia	EST	860	Uzbekistan	UZB								12	TOBACCO,TOBACCO MANUFACT	1	No Quantity							13786			0
S3	2000	2000	2000	2	0	2	Export	231	Ethiopia	ETH	0	World	WLD								21	HIDES,SKINS,FURSKINS,RAW	1	No Quantity							6553735			0
S3	2000	2000	2000	2	0	2	Export	231	Ethiopia	ETH	251	France	FRA								21	HIDES,SKINS,FURSKINS,RAW	1	No Quantity							11030			0
S3	2000	2000	2000	2	0	2	Export	231	Ethiopia	ETH	262	Djibouti	DJI								21	HIDES,SKINS,FURSKINS,RAW	1	No Quantity							118984			0
S3	2000	2000	2000	2	0	2	Export	231	Ethiopia	ETH	344	China, Hong Kong SAR	HKG								21	HIDES,SKINS,FURSKINS,RAW	1	No Quantity							19540			0
S3	2000	2000	2000	2	0	2	Export	231	Ethiopia	ETH	360	Indonesia	IDN								21	HIDES,SKINS,FURSKINS,RAW	1	No Quantity							54535			0
S3	2000	2000	2000	2	0	2	Export	231	Ethiopia	ETH	381	Italy	ITA								21	HIDES,SKINS,FURSKINS,RAW	1	No Quantity							5025248			0
S3	2000	2000	2000	2	0	2	Export	231	Ethiopia	ETH	484	Mexico	MEX								21	HIDES,SKINS,FURSKINS,RAW	1	No Quantity							198373			0
S3	2000	2000	2000	2	0	2	Export	231	Ethiopia	ETH	528	Netherlands	NLD								21	HIDES,SKINS,FURSKINS,RAW	1	No Quantity							62469			0
S3	2000	2000	2000	2	0	2	Export	231	Ethiopia	ETH	699	India	IND								21	HIDES,SKINS,FURSKINS,RAW	1	No Quantity							553889			0
S3	2000	2000	2000	2	0	2	Export	231	Ethiopia	ETH	724	Spain	ESP								21	HIDES,SKINS,FURSKINS,RAW	1	No Quantity							145279			0
S3	2000	2000	2000	2	0	2	Export	231	Ethiopia	ETH	826	United Kingdom	GBR								21	HIDES,SKINS,FURSKINS,RAW	1	No Quantity							364388			0
S3	2000	2000	2000	2	0	2	Export	233	Estonia	EST	0	World	WLD								21	HIDES,SKINS,FURSKINS,RAW	1	No Quantity							7201279			0
S3	2000	2000	2000	2	0	2	Export	233	Estonia	EST	203	Czechia	CZE								21	HIDES,SKINS,FURSKINS,RAW	1	No Quantity							29813			0
S3	2000	2000	2000	2	0	2	Export	233	Estonia	EST	208	Denmark	DNK								21	HIDES,SKINS,FURSKINS,RAW	1	No Quantity							110845			0
S3	2000	2000	2000	2	0	2	Export	233	Estonia	EST	246	Finland	FIN								21	HIDES,SKINS,FURSKINS,RAW	1	No Quantity							2234704			0
S3	2000	2000	2000	2	0	2	Export	233	Estonia	EST	276	Germany	DEU								21	HIDES,SKINS,FURSKINS,RAW	1	No Quantity							37866			0
S3	2000	2000	2000	2	0	2	Export	233	Estonia	EST	344	China, Hong Kong SAR	HKG								21	HIDES,SKINS,FURSKINS,RAW	1	No Quantity							20562			0
S3	2000	2000	2000	2	0	2	Export	233	Estonia	EST	348	Hungary	HUN								21	HIDES,SKINS,FURSKINS,RAW	1	No Quantity							31873			0
S3	2000	2000	2000	2	0	2	Export	233	Estonia	EST	381	Italy	ITA								21	HIDES,SKINS,FURSKINS,RAW	1	No Quantity							2026902			0
S3	2000	2000	2000	2	0	2	Export	233	Estonia	EST	428	Latvia	LVA								21	HIDES,SKINS,FURSKINS,RAW	1	No Quantity							3877			0
S3	2000	2000	2000	2	0	2	Export	233	Estonia	EST	440	Lithuania	LTU								21	HIDES,SKINS,FURSKINS,RAW	1	No Quantity							198545			0
S3	2000	2000	2000	2	0	2	Export	233	Estonia	EST	490	Other Asia, nes									21	HIDES,SKINS,FURSKINS,RAW	1	No Quantity							51463			0
S3	2000	2000	2000	2	0	2	Export	233	Estonia	EST	528	Netherlands	NLD								21	HIDES,SKINS,FURSKINS,RAW	1	No Quantity							28447			0
S3	2000	2000	2000	2	0	2	Export	233	Estonia	EST	579	Norway	NOR								21	HIDES,SKINS,FURSKINS,RAW	1	No Quantity							36964			0
S3	2000	2000	2000	2	0	2	Export	233	Estonia	EST	643	Russian Federation	RUS								21	HIDES,SKINS,FURSKINS,RAW	1	No Quantity							994252			0
S3	2000	2000	2000	2	0	2	Export	233	Estonia	EST	699	India	IND								21	HIDES,SKINS,FURSKINS,RAW	1	No Quantity							142092			0
S3	2000	2000	2000	2	0	2	Export	233	Estonia	EST	705	Slovenia	SVN								21	HIDES,SKINS,FURSKINS,RAW	1	No Quantity							35599			0
S3	2000	2000	2000	2	0	2	Export	233	Estonia	EST	724	Spain	ESP								21	HIDES,SKINS,FURSKINS,RAW	1	No Quantity							106489			0
S3	2000	2000	2000	2	0	2	Export	233	Estonia	EST	752	Sweden	SWE								21	HIDES,SKINS,FURSKINS,RAW	1	No Quantity							227425			0
S3	2000	2000	2000	2	0	2	Export	233	Estonia	EST	764	Thailand	THA								21	HIDES,SKINS,FURSKINS,RAW	1	No Quantity							480794			0
S3	2000	2000	2000	2	0	2	Export	233	Estonia	EST	826	United Kingdom	GBR								21	HIDES,SKINS,FURSKINS,RAW	1	No Quantity							402767			0
S3	2000	2000	2000	2	0	2	Export	231	Ethiopia	ETH	0	World	WLD								22	OIL SEED,OLEAGINUS FRUIT	1	No Quantity							28723272			0
S3	2000	2000	2000	2	0	2	Export	231	Ethiopia	ETH	56	Belgium	BEL								22	OIL SEED,OLEAGINUS FRUIT	1	No Quantity							137687			0
S3	2000	2000	2000	2	0	2	Export	231	Ethiopia	ETH	86	Br. Indian Ocean Terr.	IOT								22	OIL SEED,OLEAGINUS FRUIT	1	No Quantity							255			0
S3	2000	2000	2000	2	0	2	Export	231	Ethiopia	ETH	100	Bulgaria	BGR								22	OIL SEED,OLEAGINUS FRUIT	1	No Quantity							46773			0
S3	2000	2000	2000	2	0	2	Export	231	Ethiopia	ETH	124	Canada	CAN								22	OIL SEED,OLEAGINUS FRUIT	1	No Quantity							105616			0
S3	2000	2000	2000	2	0	2	Export	231	Ethiopia	ETH	251	France	FRA								22	OIL SEED,OLEAGINUS FRUIT	1	No Quantity							52118			0
S3	2000	2000	2000	2	0	2	Export	231	Ethiopia	ETH	262	Djibouti	DJI								22	OIL SEED,OLEAGINUS FRUIT	1	No Quantity							266781			0
S3	2000	2000	2000	2	0	2	Export	231	Ethiopia	ETH	276	Germany	DEU								22	OIL SEED,OLEAGINUS FRUIT	1	No Quantity							31939			0
S3	2000	2000	2000	2	0	2	Export	231	Ethiopia	ETH	300	Greece	GRC								22	OIL SEED,OLEAGINUS FRUIT	1	No Quantity							46547			0
S3	2000	2000	2000	2	0	2	Export	231	Ethiopia	ETH	376	Israel	ISR								22	OIL SEED,OLEAGINUS FRUIT	1	No Quantity							10667218			0
S3	2000	2000	2000	2	0	2	Export	231	Ethiopia	ETH	381	Italy	ITA								22	OIL SEED,OLEAGINUS FRUIT	1	No Quantity							853616			0
S3	2000	2000	2000	2	0	2	Export	231	Ethiopia	ETH	392	Japan	JPN								22	OIL SEED,OLEAGINUS FRUIT	1	No Quantity							727157			0
S3	2000	2000	2000	2	0	2	Export	231	Ethiopia	ETH	400	Jordan	JOR								22	OIL SEED,OLEAGINUS FRUIT	1	No Quantity							350911			0
S3	2000	2000	2000	2	0	2	Export	231	Ethiopia	ETH	528	Netherlands	NLD								22	OIL SEED,OLEAGINUS FRUIT	1	No Quantity							1992342			0
S3	2000	2000	2000	2	0	2	Export	231	Ethiopia	ETH	682	Saudi Arabia	SAU								22	OIL SEED,OLEAGINUS FRUIT	1	No Quantity							494892			0
S3	2000	2000	2000	2	0	2	Export	231	Ethiopia	ETH	702	Singapore	SGP								22	OIL SEED,OLEAGINUS FRUIT	1	No Quantity							104238			0
S3	2000	2000	2000	2	0	2	Export	231	Ethiopia	ETH	724	Spain	ESP								22	OIL SEED,OLEAGINUS FRUIT	1	No Quantity							54392			0
S3	2000	2000	2000	2	0	2	Export	231	Ethiopia	ETH	736	Fmr Sudan	SDN								22	OIL SEED,OLEAGINUS FRUIT	1	No Quantity							15692			0
S3	2000	2000	2000	2	0	2	Export	231	Ethiopia	ETH	757	Switzerland	CHE								22	OIL SEED,OLEAGINUS FRUIT	1	No Quantity							458991			0
S3	2000	2000	2000	2	0	2	Export	231	Ethiopia	ETH	818	Egypt	EGY								22	OIL SEED,OLEAGINUS FRUIT	1	No Quantity							5590729			0
S3	2000	2000	2000	2	0	2	Export	231	Ethiopia	ETH	826	United Kingdom	GBR								22	OIL SEED,OLEAGINUS FRUIT	1	No Quantity							52754			0
S3	2000	2000	2000	2	0	2	Export	231	Ethiopia	ETH	842	USA	USA								22	OIL SEED,OLEAGINUS FRUIT	1	No Quantity							5021049			0
S3	2000	2000	2000	2	0	2	Export	231	Ethiopia	ETH	887	Yemen	YEM								22	OIL SEED,OLEAGINUS FRUIT	1	No Quantity							1651573			0
S3	2000	2000	2000	2	0	2	Export	233	Estonia	EST	0	World	WLD								22	OIL SEED,OLEAGINUS FRUIT	1	No Quantity							1320630			0
S3	2000	2000	2000	2	0	2	Export	233	Estonia	EST	196	Cyprus	CYP								22	OIL SEED,OLEAGINUS FRUIT	1	No Quantity							74			0
S3	2000	2000	2000	2	0	2	Export	233	Estonia	EST	208	Denmark	DNK								22	OIL SEED,OLEAGINUS FRUIT	1	No Quantity							267306			0
S3	2000	2000	2000	2	0	2	Export	233	Estonia	EST	246	Finland	FIN								22	OIL SEED,OLEAGINUS FRUIT	1	No Quantity							766801			0
S3	2000	2000	2000	2	0	2	Export	233	Estonia	EST	276	Germany	DEU								22	OIL SEED,OLEAGINUS FRUIT	1	No Quantity							4601			0
S3	2000	2000	2000	2	0	2	Export	233	Estonia	EST	428	Latvia	LVA								22	OIL SEED,OLEAGINUS FRUIT	1	No Quantity							48598			0
S3	2000	2000	2000	2	0	2	Export	233	Estonia	EST	440	Lithuania	LTU								22	OIL SEED,OLEAGINUS FRUIT	1	No Quantity							1486			0
S3	2000	2000	2000	2	0	2	Export	233	Estonia	EST	470	Malta	MLT								22	OIL SEED,OLEAGINUS FRUIT	1	No Quantity							142			0
S3	2000	2000	2000	2	0	2	Export	233	Estonia	EST	528	Netherlands	NLD								22	OIL SEED,OLEAGINUS FRUIT	1	No Quantity							41427			0
S3	2000	2000	2000	2	0	2	Export	233	Estonia	EST	591	Panama	PAN								22	OIL SEED,OLEAGINUS FRUIT	1	No Quantity							166			0
S3	2000	2000	2000	2	0	2	Export	233	Estonia	EST	620	Portugal	PRT								22	OIL SEED,OLEAGINUS FRUIT	1	No Quantity							25			0
S3	2000	2000	2000	2	0	2	Export	233	Estonia	EST	643	Russian Federation	RUS								22	OIL SEED,OLEAGINUS FRUIT	1	No Quantity							189978			0
S3	2000	2000	2000	2	0	2	Export	233	Estonia	EST	826	United Kingdom	GBR								22	OIL SEED,OLEAGINUS FRUIT	1	No Quantity							25			0
S3	2000	2000	2000	2	0	2	Export	233	Estonia	EST	0	World	WLD								23	CRUDE RUBBER	1	No Quantity							8827329			0
S3	2000	2000	2000	2	0	2	Export	233	Estonia	EST	32	Argentina	ARG								23	CRUDE RUBBER	1	No Quantity							17048			0
S3	2000	2000	2000	2	0	2	Export	233	Estonia	EST	112	Belarus	BLR								23	CRUDE RUBBER	1	No Quantity							490460			0
S3	2000	2000	2000	2	0	2	Export	233	Estonia	EST	246	Finland	FIN								23	CRUDE RUBBER	1	No Quantity							2430			0
S3	2000	2000	2000	2	0	2	Export	233	Estonia	EST	251	France	FRA								23	CRUDE RUBBER	1	No Quantity							18745			0
S3	2000	2000	2000	2	0	2	Export	233	Estonia	EST	381	Italy	ITA								23	CRUDE RUBBER	1	No Quantity							38774			0
S3	2000	2000	2000	2	0	2	Export	233	Estonia	EST	398	Kazakhstan	KAZ								23	CRUDE RUBBER	1	No Quantity							228279			0
S3	2000	2000	2000	2	0	2	Export	233	Estonia	EST	428	Latvia	LVA								23	CRUDE RUBBER	1	No Quantity							21347			0
S3	2000	2000	2000	2	0	2	Export	233	Estonia	EST	440	Lithuania	LTU								23	CRUDE RUBBER	1	No Quantity							1687			0
S3	2000	2000	2000	2	0	2	Export	233	Estonia	EST	478	Mauritania	MRT								23	CRUDE RUBBER	1	No Quantity							371			0
S3	2000	2000	2000	2	0	2	Export	233	Estonia	EST	484	Mexico	MEX								23	CRUDE RUBBER	1	No Quantity							52110			0
S3	2000	2000	2000	2	0	2	Export	233	Estonia	EST	616	Poland	POL								23	CRUDE RUBBER	1	No Quantity							8767			0
S3	2000	2000	2000	2	0	2	Export	233	Estonia	EST	643	Russian Federation	RUS								23	CRUDE RUBBER	1	No Quantity							6791709			0
S3	2000	2000	2000	2	0	2	Export	233	Estonia	EST	703	Slovakia	SVK								23	CRUDE RUBBER	1	No Quantity							475315			0
S3	2000	2000	2000	2	0	2	Export	233	Estonia	EST	710	South Africa	ZAF								23	CRUDE RUBBER	1	No Quantity							68518			0
S3	2000	2000	2000	2	0	2	Export	233	Estonia	EST	752	Sweden	SWE								23	CRUDE RUBBER	1	No Quantity							21393			0
S3	2000	2000	2000	2	0	2	Export	233	Estonia	EST	804	Ukraine	UKR								23	CRUDE RUBBER	1	No Quantity							570021			0
S3	2000	2000	2000	2	0	2	Export	233	Estonia	EST	842	USA	USA								23	CRUDE RUBBER	1	No Quantity							20354			0
S3	2000	2000	2000	2	0	2	Export	233	Estonia	EST	0	World	WLD								24	CORK AND WOOD	1	No Quantity							317649277			0
S3	2000	2000	2000	2	0	2	Export	233	Estonia	EST	12	Algeria	DZA								24	CORK AND WOOD	1	No Quantity							2327177			0
S3	2000	2000	2000	2	0	2	Export	233	Estonia	EST	24	Angola	AGO								24	CORK AND WOOD	1	No Quantity							2190			0
S3	2000	2000	2000	2	0	2	Export	233	Estonia	EST	31	Azerbaijan	AZE								24	CORK AND WOOD	1	No Quantity							1473			0
S3	2000	2000	2000	2	0	2	Export	233	Estonia	EST	36	Australia	AUS								24	CORK AND WOOD	1	No Quantity							479184			0
S3	2000	2000	2000	2	0	2	Export	233	Estonia	EST	40	Austria	AUT								24	CORK AND WOOD	1	No Quantity							1267855			0
S3	2000	2000	2000	2	0	2	Export	233	Estonia	EST	48	Bahrain	BHR								24	CORK AND WOOD	1	No Quantity							509			0
S3	2000	2000	2000	2	0	2	Export	233	Estonia	EST	56	Belgium	BEL								24	CORK AND WOOD	1	No Quantity							8393388			0
S3	2000	2000	2000	2	0	2	Export	233	Estonia	EST	84	Belize	BLZ								24	CORK AND WOOD	1	No Quantity							2908			0
S3	2000	2000	2000	2	0	2	Export	233	Estonia	EST	156	China	CHN								24	CORK AND WOOD	1	No Quantity							41839			0
S3	2000	2000	2000	2	0	2	Export	233	Estonia	EST	196	Cyprus	CYP								24	CORK AND WOOD	1	No Quantity							110			0
S3	2000	2000	2000	2	0	2	Export	233	Estonia	EST	203	Czechia	CZE								24	CORK AND WOOD	1	No Quantity							12048			0
S3	2000	2000	2000	2	0	2	Export	233	Estonia	EST	208	Denmark	DNK								24	CORK AND WOOD	1	No Quantity							14380489			0
S3	2000	2000	2000	2	0	2	Export	233	Estonia	EST	234	Faeroe Isds	FRO								24	CORK AND WOOD	1	No Quantity							232859			0
S3	2000	2000	2000	2	0	2	Export	233	Estonia	EST	246	Finland	FIN								24	CORK AND WOOD	1	No Quantity							49312130			0
S3	2000	2000	2000	2	0	2	Export	233	Estonia	EST	251	France	FRA								24	CORK AND WOOD	1	No Quantity							17706499			0
S3	2000	2000	2000	2	0	2	Export	233	Estonia	EST	276	Germany	DEU								24	CORK AND WOOD	1	No Quantity							29508041			0
S3	2000	2000	2000	2	0	2	Export	233	Estonia	EST	300	Greece	GRC								24	CORK AND WOOD	1	No Quantity							417750			0
S3	2000	2000	2000	2	0	2	Export	233	Estonia	EST	344	China, Hong Kong SAR	HKG								24	CORK AND WOOD	1	No Quantity							121916			0
S3	2000	2000	2000	2	0	2	Export	233	Estonia	EST	348	Hungary	HUN								24	CORK AND WOOD	1	No Quantity							258531			0
S3	2000	2000	2000	2	0	2	Export	233	Estonia	EST	352	Iceland	ISL								24	CORK AND WOOD	1	No Quantity							2506230			0
S3	2000	2000	2000	2	0	2	Export	233	Estonia	EST	372	Ireland	IRL								24	CORK AND WOOD	1	No Quantity							6444412			0
S3	2000	2000	2000	2	0	2	Export	233	Estonia	EST	376	Israel	ISR								24	CORK AND WOOD	1	No Quantity							672497			0
S3	2000	2000	2000	2	0	2	Export	233	Estonia	EST	381	Italy	ITA								24	CORK AND WOOD	1	No Quantity							3207422			0
S3	2000	2000	2000	2	0	2	Export	233	Estonia	EST	388	Jamaica	JAM								24	CORK AND WOOD	1	No Quantity							44			0
S3	2000	2000	2000	2	0	2	Export	233	Estonia	EST	392	Japan	JPN								24	CORK AND WOOD	1	No Quantity							1391477			0
S3	2000	2000	2000	2	0	2	Export	233	Estonia	EST	410	Rep. of Korea	KOR								24	CORK AND WOOD	1	No Quantity							25147			0
S3	2000	2000	2000	2	0	2	Export	233	Estonia	EST	428	Latvia	LVA								24	CORK AND WOOD	1	No Quantity							1758056			0
S3	2000	2000	2000	2	0	2	Export	233	Estonia	EST	440	Lithuania	LTU								24	CORK AND WOOD	1	No Quantity							55755			0
S3	2000	2000	2000	2	0	2	Export	233	Estonia	EST	442	Luxembourg	LUX								24	CORK AND WOOD	1	No Quantity							79524			0
S3	2000	2000	2000	2	0	2	Export	233	Estonia	EST	458	Malaysia	MYS								24	CORK AND WOOD	1	No Quantity							21432			0
S3	2000	2000	2000	2	0	2	Export	233	Estonia	EST	470	Malta	MLT								24	CORK AND WOOD	1	No Quantity							52172			0
S3	2000	2000	2000	2	0	2	Export	233	Estonia	EST	490	Other Asia, nes									24	CORK AND WOOD	1	No Quantity							48984			0
S3	2000	2000	2000	2	0	2	Export	233	Estonia	EST	504	Morocco	MAR								24	CORK AND WOOD	1	No Quantity							324194			0
S3	2000	2000	2000	2	0	2	Export	233	Estonia	EST	528	Netherlands	NLD								24	CORK AND WOOD	1	No Quantity							10613699			0
S3	2000	2000	2000	2	0	2	Export	233	Estonia	EST	579	Norway	NOR								24	CORK AND WOOD	1	No Quantity							18931041			0
S3	2000	2000	2000	2	0	2	Export	233	Estonia	EST	584	Marshall Isds	MHL								24	CORK AND WOOD	1	No Quantity							160			0
S3	2000	2000	2000	2	0	2	Export	233	Estonia	EST	616	Poland	POL								24	CORK AND WOOD	1	No Quantity							1252556			0
S3	2000	2000	2000	2	0	2	Export	233	Estonia	EST	620	Portugal	PRT								24	CORK AND WOOD	1	No Quantity							2388366			0
S3	2000	2000	2000	2	0	2	Export	233	Estonia	EST	642	Romania	ROU								24	CORK AND WOOD	1	No Quantity							9737			0
S3	2000	2000	2000	2	0	2	Export	233	Estonia	EST	643	Russian Federation	RUS								24	CORK AND WOOD	1	No Quantity							16698			0
S3	2000	2000	2000	2	0	2	Export	233	Estonia	EST	682	Saudi Arabia	SAU								24	CORK AND WOOD	1	No Quantity							25390			0
S3	2000	2000	2000	2	0	2	Export	233	Estonia	EST	702	Singapore	SGP								24	CORK AND WOOD	1	No Quantity							961			0
S3	2000	2000	2000	2	0	2	Export	233	Estonia	EST	724	Spain	ESP								24	CORK AND WOOD	1	No Quantity							5819534			0
S3	2000	2000	2000	2	0	2	Export	233	Estonia	EST	752	Sweden	SWE								24	CORK AND WOOD	1	No Quantity							80413424			0
S3	2000	2000	2000	2	0	2	Export	233	Estonia	EST	757	Switzerland	CHE								24	CORK AND WOOD	1	No Quantity							338505			0
S3	2000	2000	2000	2	0	2	Export	233	Estonia	EST	764	Thailand	THA								24	CORK AND WOOD	1	No Quantity							16313			0
S3	2000	2000	2000	2	0	2	Export	233	Estonia	EST	784	United Arab Emirates	ARE								24	CORK AND WOOD	1	No Quantity							15446			0
S3	2000	2000	2000	2	0	2	Export	233	Estonia	EST	804	Ukraine	UKR								24	CORK AND WOOD	1	No Quantity							47276			0
S3	2000	2000	2000	2	0	2	Export	233	Estonia	EST	818	Egypt	EGY								24	CORK AND WOOD	1	No Quantity							10602178			0
S3	2000	2000	2000	2	0	2	Export	233	Estonia	EST	826	United Kingdom	GBR								24	CORK AND WOOD	1	No Quantity							45156185			0
S3	2000	2000	2000	2	0	2	Export	233	Estonia	EST	842	USA	USA								24	CORK AND WOOD	1	No Quantity							947446			0
S3	2000	2000	2000	2	0	2	Export	233	Estonia	EST	858	Uruguay	URY								24	CORK AND WOOD	1	No Quantity							122			0
S3	2000	2000	2000	2	0	2	Export	233	Estonia	EST	0	World	WLD								25	PULP AND WASTE PAPER	1	No Quantity							4940637			0
S3	2000	2000	2000	2	0	2	Export	233	Estonia	EST	112	Belarus	BLR								25	PULP AND WASTE PAPER	1	No Quantity							653150			0
S3	2000	2000	2000	2	0	2	Export	233	Estonia	EST	124	Canada	CAN								25	PULP AND WASTE PAPER	1	No Quantity							12374			0
S3	2000	2000	2000	2	0	2	Export	233	Estonia	EST	246	Finland	FIN								25	PULP AND WASTE PAPER	1	No Quantity							247879			0
S3	2000	2000	2000	2	0	2	Export	233	Estonia	EST	276	Germany	DEU								25	PULP AND WASTE PAPER	1	No Quantity							43741			0
S3	2000	2000	2000	2	0	2	Export	233	Estonia	EST	300	Greece	GRC								25	PULP AND WASTE PAPER	1	No Quantity							142142			0
S3	2000	2000	2000	2	0	2	Export	233	Estonia	EST	348	Hungary	HUN								25	PULP AND WASTE PAPER	1	No Quantity							42071			0
S3	2000	2000	2000	2	0	2	Export	233	Estonia	EST	381	Italy	ITA								25	PULP AND WASTE PAPER	1	No Quantity							7839			0
S3	2000	2000	2000	2	0	2	Export	233	Estonia	EST	392	Japan	JPN								25	PULP AND WASTE PAPER	1	No Quantity							12641			0
S3	2000	2000	2000	2	0	2	Export	233	Estonia	EST	428	Latvia	LVA								25	PULP AND WASTE PAPER	1	No Quantity							91846			0
S3	2000	2000	2000	2	0	2	Export	233	Estonia	EST	440	Lithuania	LTU								25	PULP AND WASTE PAPER	1	No Quantity							828339			0
S3	2000	2000	2000	2	0	2	Export	233	Estonia	EST	643	Russian Federation	RUS								25	PULP AND WASTE PAPER	1	No Quantity							777133			0
S3	2000	2000	2000	2	0	2	Export	233	Estonia	EST	752	Sweden	SWE								25	PULP AND WASTE PAPER	1	No Quantity							36347			0
S3	2000	2000	2000	2	0	2	Export	233	Estonia	EST	804	Ukraine	UKR								25	PULP AND WASTE PAPER	1	No Quantity							2045134			0
S3	2000	2000	2000	2	0	2	Export	231	Ethiopia	ETH	0	World	WLD								26	TEXTILE FIBRES	1	No Quantity							5775291			0
S3	2000	2000	2000	2	0	2	Export	231	Ethiopia	ETH	262	Djibouti	DJI								26	TEXTILE FIBRES	1	No Quantity							581			0
S3	2000	2000	2000	2	0	2	Export	231	Ethiopia	ETH	300	Greece	GRC								26	TEXTILE FIBRES	1	No Quantity							690239			0
S3	2000	2000	2000	2	0	2	Export	231	Ethiopia	ETH	360	Indonesia	IDN								26	TEXTILE FIBRES	1	No Quantity							435061			0
S3	2000	2000	2000	2	0	2	Export	231	Ethiopia	ETH	586	Pakistan	PAK								26	TEXTILE FIBRES	1	No Quantity							3598418			0
S3	2000	2000	2000	2	0	2	Export	231	Ethiopia	ETH	699	India	IND								26	TEXTILE FIBRES	1	No Quantity							1050992			0
S3	2000	2000	2000	2	0	2	Export	233	Estonia	EST	0	World	WLD								26	TEXTILE FIBRES	1	No Quantity							21286285			0
S3	2000	2000	2000	2	0	2	Export	233	Estonia	EST	28	Antigua and Barbuda	ATG								26	TEXTILE FIBRES	1	No Quantity							136			0
S3	2000	2000	2000	2	0	2	Export	233	Estonia	EST	36	Australia	AUS								26	TEXTILE FIBRES	1	No Quantity							122			0
S3	2000	2000	2000	2	0	2	Export	233	Estonia	EST	40	Austria	AUT								26	TEXTILE FIBRES	1	No Quantity							1003583			0
S3	2000	2000	2000	2	0	2	Export	233	Estonia	EST	56	Belgium	BEL								26	TEXTILE FIBRES	1	No Quantity							8851862			0
S3	2000	2000	2000	2	0	2	Export	233	Estonia	EST	84	Belize	BLZ								26	TEXTILE FIBRES	1	No Quantity							38			0
S3	2000	2000	2000	2	0	2	Export	233	Estonia	EST	124	Canada	CAN								26	TEXTILE FIBRES	1	No Quantity							5423			0
S3	2000	2000	2000	2	0	2	Export	233	Estonia	EST	196	Cyprus	CYP								26	TEXTILE FIBRES	1	No Quantity							1610			0
S3	2000	2000	2000	2	0	2	Export	233	Estonia	EST	203	Czechia	CZE								26	TEXTILE FIBRES	1	No Quantity							530383			0
S3	2000	2000	2000	2	0	2	Export	233	Estonia	EST	208	Denmark	DNK								26	TEXTILE FIBRES	1	No Quantity							26740			0
S3	2000	2000	2000	2	0	2	Export	233	Estonia	EST	246	Finland	FIN								26	TEXTILE FIBRES	1	No Quantity							558134			0
S3	2000	2000	2000	2	0	2	Export	233	Estonia	EST	251	France	FRA								26	TEXTILE FIBRES	1	No Quantity							1005446			0
S3	2000	2000	2000	2	0	2	Export	233	Estonia	EST	276	Germany	DEU								26	TEXTILE FIBRES	1	No Quantity							4572734			0
S3	2000	2000	2000	2	0	2	Export	233	Estonia	EST	300	Greece	GRC								26	TEXTILE FIBRES	1	No Quantity							887			0
S3	2000	2000	2000	2	0	2	Export	233	Estonia	EST	348	Hungary	HUN								26	TEXTILE FIBRES	1	No Quantity							32716			0
S3	2000	2000	2000	2	0	2	Export	233	Estonia	EST	372	Ireland	IRL								26	TEXTILE FIBRES	1	No Quantity							198014			0
S3	2000	2000	2000	2	0	2	Export	233	Estonia	EST	376	Israel	ISR								26	TEXTILE FIBRES	1	No Quantity							141			0
S3	2000	2000	2000	2	0	2	Export	233	Estonia	EST	381	Italy	ITA								26	TEXTILE FIBRES	1	No Quantity							559022			0
S3	2000	2000	2000	2	0	2	Export	233	Estonia	EST	428	Latvia	LVA								26	TEXTILE FIBRES	1	No Quantity							140441			0
S3	2000	2000	2000	2	0	2	Export	233	Estonia	EST	430	Liberia	LBR								26	TEXTILE FIBRES	1	No Quantity							1924			0
S3	2000	2000	2000	2	0	2	Export	233	Estonia	EST	440	Lithuania	LTU								26	TEXTILE FIBRES	1	No Quantity							917379			0
S3	2000	2000	2000	2	0	2	Export	233	Estonia	EST	470	Malta	MLT								26	TEXTILE FIBRES	1	No Quantity							2040			0
S3	2000	2000	2000	2	0	2	Export	233	Estonia	EST	528	Netherlands	NLD								26	TEXTILE FIBRES	1	No Quantity							5485			0
S3	2000	2000	2000	2	0	2	Export	233	Estonia	EST	566	Nigeria	NGA								26	TEXTILE FIBRES	1	No Quantity							102			0
S3	2000	2000	2000	2	0	2	Export	233	Estonia	EST	579	Norway	NOR								26	TEXTILE FIBRES	1	No Quantity							137321			0
S3	2000	2000	2000	2	0	2	Export	233	Estonia	EST	584	Marshall Isds	MHL								26	TEXTILE FIBRES	1	No Quantity							365			0
S3	2000	2000	2000	2	0	2	Export	233	Estonia	EST	591	Panama	PAN								26	TEXTILE FIBRES	1	No Quantity							129			0
S3	2000	2000	2000	2	0	2	Export	233	Estonia	EST	616	Poland	POL								26	TEXTILE FIBRES	1	No Quantity							1082483			0
S3	2000	2000	2000	2	0	2	Export	233	Estonia	EST	620	Portugal	PRT								26	TEXTILE FIBRES	1	No Quantity							199604			0
S3	2000	2000	2000	2	0	2	Export	233	Estonia	EST	643	Russian Federation	RUS								26	TEXTILE FIBRES	1	No Quantity							256089			0
S3	2000	2000	2000	2	0	2	Export	233	Estonia	EST	670	Saint Vincent and the Grenadines	VCT								26	TEXTILE FIBRES	1	No Quantity							299			0
S3	2000	2000	2000	2	0	2	Export	233	Estonia	EST	699	India	IND								26	TEXTILE FIBRES	1	No Quantity							547			0
S3	2000	2000	2000	2	0	2	Export	233	Estonia	EST	702	Singapore	SGP								26	TEXTILE FIBRES	1	No Quantity							3035			0
S3	2000	2000	2000	2	0	2	Export	233	Estonia	EST	703	Slovakia	SVK								26	TEXTILE FIBRES	1	No Quantity							135486			0
S3	2000	2000	2000	2	0	2	Export	233	Estonia	EST	710	South Africa	ZAF								26	TEXTILE FIBRES	1	No Quantity							785			0
S3	2000	2000	2000	2	0	2	Export	233	Estonia	EST	724	Spain	ESP								26	TEXTILE FIBRES	1	No Quantity							56625			0
S3	2000	2000	2000	2	0	2	Export	233	Estonia	EST	752	Sweden	SWE								26	TEXTILE FIBRES	1	No Quantity							271121			0
S3	2000	2000	2000	2	0	2	Export	233	Estonia	EST	757	Switzerland	CHE								26	TEXTILE FIBRES	1	No Quantity							557662			0
S3	2000	2000	2000	2	0	2	Export	233	Estonia	EST	792	Turkey	TUR								26	TEXTILE FIBRES	1	No Quantity							33			0
S3	2000	2000	2000	2	0	2	Export	233	Estonia	EST	804	Ukraine	UKR								26	TEXTILE FIBRES	1	No Quantity							68730			0
S3	2000	2000	2000	2	0	2	Export	233	Estonia	EST	826	United Kingdom	GBR								26	TEXTILE FIBRES	1	No Quantity							66834			0
S3	2000	2000	2000	2	0	2	Export	233	Estonia	EST	842	USA	USA								26	TEXTILE FIBRES	1	No Quantity							28137			0
S3	2000	2000	2000	2	0	2	Export	233	Estonia	EST	894	Zambia	ZMB								26	TEXTILE FIBRES	1	No Quantity							6638			0
S3	2000	2000	2000	2	0	2	Export	231	Ethiopia	ETH	0	World	WLD								27	CRUDE FERTILIZER,MINERAL	1	No Quantity							97348			0
S3	2000	2000	2000	2	0	2	Export	231	Ethiopia	ETH	381	Italy	ITA								27	CRUDE FERTILIZER,MINERAL	1	No Quantity							18603			0
S3	2000	2000	2000	2	0	2	Export	231	Ethiopia	ETH	490	Other Asia, nes									27	CRUDE FERTILIZER,MINERAL	1	No Quantity							30138			0
S3	2000	2000	2000	2	0	2	Export	231	Ethiopia	ETH	620	Portugal	PRT								27	CRUDE FERTILIZER,MINERAL	1	No Quantity							48607			0
S3	2000	2000	2000	2	0	2	Export	233	Estonia	EST	0	World	WLD								27	CRUDE FERTILIZER,MINERAL	1	No Quantity							4282438			0
S3	2000	2000	2000	2	0	2	Export	233	Estonia	EST	28	Antigua and Barbuda	ATG								27	CRUDE FERTILIZER,MINERAL	1	No Quantity							44			0
S3	2000	2000	2000	2	0	2	Export	233	Estonia	EST	44	Bahamas	BHS								27	CRUDE FERTILIZER,MINERAL	1	No Quantity							194			0
S3	2000	2000	2000	2	0	2	Export	233	Estonia	EST	56	Belgium	BEL								27	CRUDE FERTILIZER,MINERAL	1	No Quantity							75			0
S3	2000	2000	2000	2	0	2	Export	233	Estonia	EST	112	Belarus	BLR								27	CRUDE FERTILIZER,MINERAL	1	No Quantity							13522			0
S3	2000	2000	2000	2	0	2	Export	233	Estonia	EST	196	Cyprus	CYP								27	CRUDE FERTILIZER,MINERAL	1	No Quantity							368			0
S3	2000	2000	2000	2	0	2	Export	233	Estonia	EST	246	Finland	FIN								27	CRUDE FERTILIZER,MINERAL	1	No Quantity							1159942			0
S3	2000	2000	2000	2	0	2	Export	233	Estonia	EST	276	Germany	DEU								27	CRUDE FERTILIZER,MINERAL	1	No Quantity							430052			0
S3	2000	2000	2000	2	0	2	Export	233	Estonia	EST	388	Jamaica	JAM								27	CRUDE FERTILIZER,MINERAL	1	No Quantity							714			0
S3	2000	2000	2000	2	0	2	Export	233	Estonia	EST	428	Latvia	LVA								27	CRUDE FERTILIZER,MINERAL	1	No Quantity							976091			0
S3	2000	2000	2000	2	0	2	Export	233	Estonia	EST	430	Liberia	LBR								27	CRUDE FERTILIZER,MINERAL	1	No Quantity							107			0
S3	2000	2000	2000	2	0	2	Export	233	Estonia	EST	440	Lithuania	LTU								27	CRUDE FERTILIZER,MINERAL	1	No Quantity							530584			0
S3	2000	2000	2000	2	0	2	Export	233	Estonia	EST	470	Malta	MLT								27	CRUDE FERTILIZER,MINERAL	1	No Quantity							489			0
S3	2000	2000	2000	2	0	2	Export	233	Estonia	EST	478	Mauritania	MRT								27	CRUDE FERTILIZER,MINERAL	1	No Quantity							1176			0
S3	2000	2000	2000	2	0	2	Export	233	Estonia	EST	498	Rep. of Moldova	MDA								27	CRUDE FERTILIZER,MINERAL	1	No Quantity							24			0
S3	2000	2000	2000	2	0	2	Export	233	Estonia	EST	570	Niue	NIU								27	CRUDE FERTILIZER,MINERAL	1	No Quantity							154			0
S3	2000	2000	2000	2	0	2	Export	233	Estonia	EST	579	Norway	NOR								27	CRUDE FERTILIZER,MINERAL	1	No Quantity							493			0
S3	2000	2000	2000	2	0	2	Export	233	Estonia	EST	591	Panama	PAN								27	CRUDE FERTILIZER,MINERAL	1	No Quantity							408			0
S3	2000	2000	2000	2	0	2	Export	233	Estonia	EST	616	Poland	POL								27	CRUDE FERTILIZER,MINERAL	1	No Quantity							54042			0
S3	2000	2000	2000	2	0	2	Export	233	Estonia	EST	643	Russian Federation	RUS								27	CRUDE FERTILIZER,MINERAL	1	No Quantity							336078			0
S3	2000	2000	2000	2	0	2	Export	233	Estonia	EST	752	Sweden	SWE								27	CRUDE FERTILIZER,MINERAL	1	No Quantity							197391			0
S3	2000	2000	2000	2	0	2	Export	233	Estonia	EST	768	Togo	TGO								27	CRUDE FERTILIZER,MINERAL	1	No Quantity							18252			0
S3	2000	2000	2000	2	0	2	Export	233	Estonia	EST	804	Ukraine	UKR								27	CRUDE FERTILIZER,MINERAL	1	No Quantity							561158			0
S3	2000	2000	2000	2	0	2	Export	233	Estonia	EST	826	United Kingdom	GBR								27	CRUDE FERTILIZER,MINERAL	1	No Quantity							769			0
S3	2000	2000	2000	2	0	2	Export	233	Estonia	EST	842	USA	USA								27	CRUDE FERTILIZER,MINERAL	1	No Quantity							308			0
S3	2000	2000	2000	2	0	2	Export	231	Ethiopia	ETH	0	World	WLD								28	METALLIFEROUS ORE,SCRAP	1	No Quantity							142627			0
S3	2000	2000	2000	2	0	2	Export	231	Ethiopia	ETH	56	Belgium	BEL								28	METALLIFEROUS ORE,SCRAP	1	No Quantity							67462			0
S3	2000	2000	2000	2	0	2	Export	231	Ethiopia	ETH	76	Brazil	BRA								28	METALLIFEROUS ORE,SCRAP	1	No Quantity							20435			0
S3	2000	2000	2000	2	0	2	Export	231	Ethiopia	ETH	262	Djibouti	DJI								28	METALLIFEROUS ORE,SCRAP	1	No Quantity							19148			0
S3	2000	2000	2000	2	0	2	Export	231	Ethiopia	ETH	784	United Arab Emirates	ARE								28	METALLIFEROUS ORE,SCRAP	1	No Quantity							35583			0
S3	2000	2000	2000	2	0	2	Export	233	Estonia	EST	0	World	WLD								28	METALLIFEROUS ORE,SCRAP	1	No Quantity							110324275			0
S3	2000	2000	2000	2	0	2	Export	233	Estonia	EST	36	Australia	AUS								28	METALLIFEROUS ORE,SCRAP	1	No Quantity							576310			0
S3	2000	2000	2000	2	0	2	Export	233	Estonia	EST	40	Austria	AUT								28	METALLIFEROUS ORE,SCRAP	1	No Quantity							199017			0
S3	2000	2000	2000	2	0	2	Export	233	Estonia	EST	56	Belgium	BEL								28	METALLIFEROUS ORE,SCRAP	1	No Quantity							1408137			0
S3	2000	2000	2000	2	0	2	Export	233	Estonia	EST	60	Bermuda	BMU								28	METALLIFEROUS ORE,SCRAP	1	No Quantity							385840			0
S3	2000	2000	2000	2	0	2	Export	233	Estonia	EST	156	China	CHN								28	METALLIFEROUS ORE,SCRAP	1	No Quantity							4775964			0
S3	2000	2000	2000	2	0	2	Export	233	Estonia	EST	246	Finland	FIN								28	METALLIFEROUS ORE,SCRAP	1	No Quantity							6795897			0
S3	2000	2000	2000	2	0	2	Export	233	Estonia	EST	251	France	FRA								28	METALLIFEROUS ORE,SCRAP	1	No Quantity							5113			0
S3	2000	2000	2000	2	0	2	Export	233	Estonia	EST	276	Germany	DEU								28	METALLIFEROUS ORE,SCRAP	1	No Quantity							3513033			0
S3	2000	2000	2000	2	0	2	Export	233	Estonia	EST	344	China, Hong Kong SAR	HKG								28	METALLIFEROUS ORE,SCRAP	1	No Quantity							1213194			0
S3	2000	2000	2000	2	0	2	Export	233	Estonia	EST	360	Indonesia	IDN								28	METALLIFEROUS ORE,SCRAP	1	No Quantity							670834			0
S3	2000	2000	2000	2	0	2	Export	233	Estonia	EST	381	Italy	ITA								28	METALLIFEROUS ORE,SCRAP	1	No Quantity							952721			0
S3	2000	2000	2000	2	0	2	Export	233	Estonia	EST	392	Japan	JPN								28	METALLIFEROUS ORE,SCRAP	1	No Quantity							1212679			0
S3	2000	2000	2000	2	0	2	Export	233	Estonia	EST	410	Rep. of Korea	KOR								28	METALLIFEROUS ORE,SCRAP	1	No Quantity							23820470			0
S3	2000	2000	2000	2	0	2	Export	233	Estonia	EST	428	Latvia	LVA								28	METALLIFEROUS ORE,SCRAP	1	No Quantity							1520992			0
S3	2000	2000	2000	2	0	2	Export	233	Estonia	EST	440	Lithuania	LTU								28	METALLIFEROUS ORE,SCRAP	1	No Quantity							18143			0
S3	2000	2000	2000	2	0	2	Export	233	Estonia	EST	490	Other Asia, nes									28	METALLIFEROUS ORE,SCRAP	1	No Quantity							907050			0
S3	2000	2000	2000	2	0	2	Export	233	Estonia	EST	528	Netherlands	NLD								28	METALLIFEROUS ORE,SCRAP	1	No Quantity							2802508			0
S3	2000	2000	2000	2	0	2	Export	233	Estonia	EST	579	Norway	NOR								28	METALLIFEROUS ORE,SCRAP	1	No Quantity							2251427			0
S3	2000	2000	2000	2	0	2	Export	233	Estonia	EST	616	Poland	POL								28	METALLIFEROUS ORE,SCRAP	1	No Quantity							186210			0
S3	2000	2000	2000	2	0	2	Export	233	Estonia	EST	620	Portugal	PRT								28	METALLIFEROUS ORE,SCRAP	1	No Quantity							1721739			0
S3	2000	2000	2000	2	0	2	Export	233	Estonia	EST	643	Russian Federation	RUS								28	METALLIFEROUS ORE,SCRAP	1	No Quantity							698134			0
S3	2000	2000	2000	2	0	2	Export	233	Estonia	EST	699	India	IND								28	METALLIFEROUS ORE,SCRAP	1	No Quantity							1047509			0
S3	2000	2000	2000	2	0	2	Export	233	Estonia	EST	702	Singapore	SGP								28	METALLIFEROUS ORE,SCRAP	1	No Quantity							54043			0
S3	2000	2000	2000	2	0	2	Export	233	Estonia	EST	724	Spain	ESP								28	METALLIFEROUS ORE,SCRAP	1	No Quantity							3532379			0
S3	2000	2000	2000	2	0	2	Export	233	Estonia	EST	752	Sweden	SWE								28	METALLIFEROUS ORE,SCRAP	1	No Quantity							21350304			0
S3	2000	2000	2000	2	0	2	Export	233	Estonia	EST	757	Switzerland	CHE								28	METALLIFEROUS ORE,SCRAP	1	No Quantity							254751			0
S3	2000	2000	2000	2	0	2	Export	233	Estonia	EST	784	United Arab Emirates	ARE								28	METALLIFEROUS ORE,SCRAP	1	No Quantity							18118			0
S3	2000	2000	2000	2	0	2	Export	233	Estonia	EST	804	Ukraine	UKR								28	METALLIFEROUS ORE,SCRAP	1	No Quantity							85562			0
S3	2000	2000	2000	2	0	2	Export	233	Estonia	EST	826	United Kingdom	GBR								28	METALLIFEROUS ORE,SCRAP	1	No Quantity							26690079			0
S3	2000	2000	2000	2	0	2	Export	233	Estonia	EST	842	USA	USA								28	METALLIFEROUS ORE,SCRAP	1	No Quantity							1656117			0
S3	2000	2000	2000	2	0	2	Export	231	Ethiopia	ETH	0	World	WLD								29	CRUDE ANIMAL,VEG.MATERL.	1	No Quantity							72749954			0
S3	2000	2000	2000	2	0	2	Export	231	Ethiopia	ETH	36	Australia	AUS								29	CRUDE ANIMAL,VEG.MATERL.	1	No Quantity							84114			0
S3	2000	2000	2000	2	0	2	Export	231	Ethiopia	ETH	56	Belgium	BEL								29	CRUDE ANIMAL,VEG.MATERL.	1	No Quantity							10179			0
S3	2000	2000	2000	2	0	2	Export	231	Ethiopia	ETH	124	Canada	CAN								29	CRUDE ANIMAL,VEG.MATERL.	1	No Quantity							3209			0
S3	2000	2000	2000	2	0	2	Export	231	Ethiopia	ETH	156	China	CHN								29	CRUDE ANIMAL,VEG.MATERL.	1	No Quantity							608658			0
S3	2000	2000	2000	2	0	2	Export	231	Ethiopia	ETH	251	France	FRA								29	CRUDE ANIMAL,VEG.MATERL.	1	No Quantity							147408			0
S3	2000	2000	2000	2	0	2	Export	231	Ethiopia	ETH	262	Djibouti	DJI								29	CRUDE ANIMAL,VEG.MATERL.	1	No Quantity							36968081			0
S3	2000	2000	2000	2	0	2	Export	231	Ethiopia	ETH	276	Germany	DEU								29	CRUDE ANIMAL,VEG.MATERL.	1	No Quantity							1015267			0
S3	2000	2000	2000	2	0	2	Export	231	Ethiopia	ETH	300	Greece	GRC								29	CRUDE ANIMAL,VEG.MATERL.	1	No Quantity							198030			0
S3	2000	2000	2000	2	0	2	Export	231	Ethiopia	ETH	344	China, Hong Kong SAR	HKG								29	CRUDE ANIMAL,VEG.MATERL.	1	No Quantity							3453			0
S3	2000	2000	2000	2	0	2	Export	231	Ethiopia	ETH	376	Israel	ISR								29	CRUDE ANIMAL,VEG.MATERL.	1	No Quantity							44215			0
S3	2000	2000	2000	2	0	2	Export	231	Ethiopia	ETH	381	Italy	ITA								29	CRUDE ANIMAL,VEG.MATERL.	1	No Quantity							7391			0
S3	2000	2000	2000	2	0	2	Export	231	Ethiopia	ETH	392	Japan	JPN								29	CRUDE ANIMAL,VEG.MATERL.	1	No Quantity							11887			0
S3	2000	2000	2000	2	0	2	Export	231	Ethiopia	ETH	410	Rep. of Korea	KOR								29	CRUDE ANIMAL,VEG.MATERL.	1	No Quantity							17010			0
S3	2000	2000	2000	2	0	2	Export	231	Ethiopia	ETH	528	Netherlands	NLD								29	CRUDE ANIMAL,VEG.MATERL.	1	No Quantity							63434			0
S3	2000	2000	2000	2	0	2	Export	231	Ethiopia	ETH	579	Norway	NOR								29	CRUDE ANIMAL,VEG.MATERL.	1	No Quantity							244170			0
S3	2000	2000	2000	2	0	2	Export	231	Ethiopia	ETH	682	Saudi Arabia	SAU								29	CRUDE ANIMAL,VEG.MATERL.	1	No Quantity							836386			0
S3	2000	2000	2000	2	0	2	Export	231	Ethiopia	ETH	699	India	IND								29	CRUDE ANIMAL,VEG.MATERL.	1	No Quantity							87242			0
S3	2000	2000	2000	2	0	2	Export	231	Ethiopia	ETH	706	Somalia	SOM								29	CRUDE ANIMAL,VEG.MATERL.	1	No Quantity							29242042			0
S3	2000	2000	2000	2	0	2	Export	231	Ethiopia	ETH	710	South Africa	ZAF								29	CRUDE ANIMAL,VEG.MATERL.	1	No Quantity							1878			0
S3	2000	2000	2000	2	0	2	Export	231	Ethiopia	ETH	716	Zimbabwe	ZWE								29	CRUDE ANIMAL,VEG.MATERL.	1	No Quantity							771			0
S3	2000	2000	2000	2	0	2	Export	231	Ethiopia	ETH	724	Spain	ESP								29	CRUDE ANIMAL,VEG.MATERL.	1	No Quantity							17863			0
S3	2000	2000	2000	2	0	2	Export	231	Ethiopia	ETH	752	Sweden	SWE								29	CRUDE ANIMAL,VEG.MATERL.	1	No Quantity							15549			0
S3	2000	2000	2000	2	0	2	Export	231	Ethiopia	ETH	757	Switzerland	CHE								29	CRUDE ANIMAL,VEG.MATERL.	1	No Quantity							19036			0
S3	2000	2000	2000	2	0	2	Export	231	Ethiopia	ETH	784	United Arab Emirates	ARE								29	CRUDE ANIMAL,VEG.MATERL.	1	No Quantity							396620			0
S3	2000	2000	2000	2	0	2	Export	231	Ethiopia	ETH	788	Tunisia	TUN								29	CRUDE ANIMAL,VEG.MATERL.	1	No Quantity							166313			0
S3	2000	2000	2000	2	0	2	Export	231	Ethiopia	ETH	818	Egypt	EGY								29	CRUDE ANIMAL,VEG.MATERL.	1	No Quantity							132676			0
S3	2000	2000	2000	2	0	2	Export	231	Ethiopia	ETH	826	United Kingdom	GBR								29	CRUDE ANIMAL,VEG.MATERL.	1	No Quantity							1442638			0
S3	2000	2000	2000	2	0	2	Export	231	Ethiopia	ETH	842	USA	USA								29	CRUDE ANIMAL,VEG.MATERL.	1	No Quantity							748791			0
S3	2000	2000	2000	2	0	2	Export	231	Ethiopia	ETH	887	Yemen	YEM								29	CRUDE ANIMAL,VEG.MATERL.	1	No Quantity							215640			0
S3	2000	2000	2000	2	0	2	Export	233	Estonia	EST	0	World	WLD								29	CRUDE ANIMAL,VEG.MATERL.	1	No Quantity							3854256			0
S3	2000	2000	2000	2	0	2	Export	233	Estonia	EST	44	Bahamas	BHS								29	CRUDE ANIMAL,VEG.MATERL.	1	No Quantity							4422			0
S3	2000	2000	2000	2	0	2	Export	233	Estonia	EST	56	Belgium	BEL								29	CRUDE ANIMAL,VEG.MATERL.	1	No Quantity							5169			0
S3	2000	2000	2000	2	0	2	Export	233	Estonia	EST	112	Belarus	BLR								29	CRUDE ANIMAL,VEG.MATERL.	1	No Quantity							112234			0
S3	2000	2000	2000	2	0	2	Export	233	Estonia	EST	196	Cyprus	CYP								29	CRUDE ANIMAL,VEG.MATERL.	1	No Quantity							109			0
S3	2000	2000	2000	2	0	2	Export	233	Estonia	EST	208	Denmark	DNK								29	CRUDE ANIMAL,VEG.MATERL.	1	No Quantity							393570			0
S3	2000	2000	2000	2	0	2	Export	233	Estonia	EST	246	Finland	FIN								29	CRUDE ANIMAL,VEG.MATERL.	1	No Quantity							686017			0
S3	2000	2000	2000	2	0	2	Export	233	Estonia	EST	276	Germany	DEU								29	CRUDE ANIMAL,VEG.MATERL.	1	No Quantity							150527			0
S3	2000	2000	2000	2	0	2	Export	233	Estonia	EST	392	Japan	JPN								29	CRUDE ANIMAL,VEG.MATERL.	1	No Quantity							118			0
S3	2000	2000	2000	2	0	2	Export	233	Estonia	EST	398	Kazakhstan	KAZ								29	CRUDE ANIMAL,VEG.MATERL.	1	No Quantity							10570			0
S3	2000	2000	2000	2	0	2	Export	233	Estonia	EST	428	Latvia	LVA								29	CRUDE ANIMAL,VEG.MATERL.	1	No Quantity							411986			0
S3	2000	2000	2000	2	0	2	Export	233	Estonia	EST	440	Lithuania	LTU								29	CRUDE ANIMAL,VEG.MATERL.	1	No Quantity							195875			0
S3	2000	2000	2000	2	0	2	Export	233	Estonia	EST	470	Malta	MLT								29	CRUDE ANIMAL,VEG.MATERL.	1	No Quantity							69			0
S3	2000	2000	2000	2	0	2	Export	233	Estonia	EST	528	Netherlands	NLD								29	CRUDE ANIMAL,VEG.MATERL.	1	No Quantity							109908			0
S3	2000	2000	2000	2	0	2	Export	233	Estonia	EST	579	Norway	NOR								29	CRUDE ANIMAL,VEG.MATERL.	1	No Quantity							20780			0
S3	2000	2000	2000	2	0	2	Export	233	Estonia	EST	643	Russian Federation	RUS								29	CRUDE ANIMAL,VEG.MATERL.	1	No Quantity							494054			0
S3	2000	2000	2000	2	0	2	Export	233	Estonia	EST	752	Sweden	SWE								29	CRUDE ANIMAL,VEG.MATERL.	1	No Quantity							339354			0
S3	2000	2000	2000	2	0	2	Export	233	Estonia	EST	804	Ukraine	UKR								29	CRUDE ANIMAL,VEG.MATERL.	1	No Quantity							899593			0
S3	2000	2000	2000	2	0	2	Export	233	Estonia	EST	826	United Kingdom	GBR								29	CRUDE ANIMAL,VEG.MATERL.	1	No Quantity							5753			0
S3	2000	2000	2000	2	0	2	Export	233	Estonia	EST	842	USA	USA								29	CRUDE ANIMAL,VEG.MATERL.	1	No Quantity							14144			0
S3	2000	2000	2000	2	0	2	Export	233	Estonia	EST	0	World	WLD								32	COAL, COKE, BRIQUETTES	1	No Quantity							24110570			0
S3	2000	2000	2000	2	0	2	Export	233	Estonia	EST	40	Austria	AUT								32	COAL, COKE, BRIQUETTES	1	No Quantity							58580			0
S3	2000	2000	2000	2	0	2	Export	233	Estonia	EST	56	Belgium	BEL								32	COAL, COKE, BRIQUETTES	1	No Quantity							2237689			0
S3	2000	2000	2000	2	0	2	Export	233	Estonia	EST	70	Bosnia Herzegovina	BIH								32	COAL, COKE, BRIQUETTES	1	No Quantity							1902			0
S3	2000	2000	2000	2	0	2	Export	233	Estonia	EST	156	China	CHN								32	COAL, COKE, BRIQUETTES	1	No Quantity							1385			0
S3	2000	2000	2000	2	0	2	Export	233	Estonia	EST	191	Croatia	HRV								32	COAL, COKE, BRIQUETTES	1	No Quantity							16563			0
S3	2000	2000	2000	2	0	2	Export	233	Estonia	EST	196	Cyprus	CYP								32	COAL, COKE, BRIQUETTES	1	No Quantity							143			0
S3	2000	2000	2000	2	0	2	Export	233	Estonia	EST	203	Czechia	CZE								32	COAL, COKE, BRIQUETTES	1	No Quantity							234904			0
S3	2000	2000	2000	2	0	2	Export	233	Estonia	EST	208	Denmark	DNK								32	COAL, COKE, BRIQUETTES	1	No Quantity							770860			0
S3	2000	2000	2000	2	0	2	Export	233	Estonia	EST	246	Finland	FIN								32	COAL, COKE, BRIQUETTES	1	No Quantity							29548			0
S3	2000	2000	2000	2	0	2	Export	233	Estonia	EST	251	France	FRA								32	COAL, COKE, BRIQUETTES	1	No Quantity							1384192			0
S3	2000	2000	2000	2	0	2	Export	233	Estonia	EST	276	Germany	DEU								32	COAL, COKE, BRIQUETTES	1	No Quantity							4322540			0
S3	2000	2000	2000	2	0	2	Export	233	Estonia	EST	300	Greece	GRC								32	COAL, COKE, BRIQUETTES	1	No Quantity							118046			0
S3	2000	2000	2000	2	0	2	Export	233	Estonia	EST	344	China, Hong Kong SAR	HKG								32	COAL, COKE, BRIQUETTES	1	No Quantity							4005			0
S3	2000	2000	2000	2	0	2	Export	233	Estonia	EST	372	Ireland	IRL								32	COAL, COKE, BRIQUETTES	1	No Quantity							754061			0
S3	2000	2000	2000	2	0	2	Export	233	Estonia	EST	376	Israel	ISR								32	COAL, COKE, BRIQUETTES	1	No Quantity							127742			0
S3	2000	2000	2000	2	0	2	Export	233	Estonia	EST	381	Italy	ITA								32	COAL, COKE, BRIQUETTES	1	No Quantity							2024771			0
S3	2000	2000	2000	2	0	2	Export	233	Estonia	EST	392	Japan	JPN								32	COAL, COKE, BRIQUETTES	1	No Quantity							22665			0
S3	2000	2000	2000	2	0	2	Export	233	Estonia	EST	414	Kuwait	KWT								32	COAL, COKE, BRIQUETTES	1	No Quantity							1688			0
S3	2000	2000	2000	2	0	2	Export	233	Estonia	EST	422	Lebanon	LBN								32	COAL, COKE, BRIQUETTES	1	No Quantity							15490			0
S3	2000	2000	2000	2	0	2	Export	233	Estonia	EST	428	Latvia	LVA								32	COAL, COKE, BRIQUETTES	1	No Quantity							131655			0
S3	2000	2000	2000	2	0	2	Export	233	Estonia	EST	430	Liberia	LBR								32	COAL, COKE, BRIQUETTES	1	No Quantity							96			0
S3	2000	2000	2000	2	0	2	Export	233	Estonia	EST	440	Lithuania	LTU								32	COAL, COKE, BRIQUETTES	1	No Quantity							23304			0
S3	2000	2000	2000	2	0	2	Export	233	Estonia	EST	490	Other Asia, nes									32	COAL, COKE, BRIQUETTES	1	No Quantity							2451			0
S3	2000	2000	2000	2	0	2	Export	233	Estonia	EST	528	Netherlands	NLD								32	COAL, COKE, BRIQUETTES	1	No Quantity							3412367			0
S3	2000	2000	2000	2	0	2	Export	233	Estonia	EST	579	Norway	NOR								32	COAL, COKE, BRIQUETTES	1	No Quantity							329515			0
S3	2000	2000	2000	2	0	2	Export	233	Estonia	EST	616	Poland	POL								32	COAL, COKE, BRIQUETTES	1	No Quantity							407187			0
S3	2000	2000	2000	2	0	2	Export	233	Estonia	EST	620	Portugal	PRT								32	COAL, COKE, BRIQUETTES	1	No Quantity							40746			0
S3	2000	2000	2000	2	0	2	Export	233	Estonia	EST	643	Russian Federation	RUS								32	COAL, COKE, BRIQUETTES	1	No Quantity							681310			0
S3	2000	2000	2000	2	0	2	Export	233	Estonia	EST	682	Saudi Arabia	SAU								32	COAL, COKE, BRIQUETTES	1	No Quantity							17750			0
S3	2000	2000	2000	2	0	2	Export	233	Estonia	EST	705	Slovenia	SVN								32	COAL, COKE, BRIQUETTES	1	No Quantity							801			0
S3	2000	2000	2000	2	0	2	Export	233	Estonia	EST	724	Spain	ESP								32	COAL, COKE, BRIQUETTES	1	No Quantity							1846220			0
S3	2000	2000	2000	2	0	2	Export	233	Estonia	EST	752	Sweden	SWE								32	COAL, COKE, BRIQUETTES	1	No Quantity							3782777			0
S3	2000	2000	2000	2	0	2	Export	233	Estonia	EST	757	Switzerland	CHE								32	COAL, COKE, BRIQUETTES	1	No Quantity							6390			0
S3	2000	2000	2000	2	0	2	Export	233	Estonia	EST	784	United Arab Emirates	ARE								32	COAL, COKE, BRIQUETTES	1	No Quantity							42817			0
S3	2000	2000	2000	2	0	2	Export	233	Estonia	EST	788	Tunisia	TUN								32	COAL, COKE, BRIQUETTES	1	No Quantity							24738			0
S3	2000	2000	2000	2	0	2	Export	233	Estonia	EST	792	Turkey	TUR								32	COAL, COKE, BRIQUETTES	1	No Quantity							178598			0
S3	2000	2000	2000	2	0	2	Export	233	Estonia	EST	818	Egypt	EGY								32	COAL, COKE, BRIQUETTES	1	No Quantity							16881			0
S3	2000	2000	2000	2	0	2	Export	233	Estonia	EST	826	United Kingdom	GBR								32	COAL, COKE, BRIQUETTES	1	No Quantity							1037073			0
S3	2000	2000	2000	2	0	2	Export	233	Estonia	EST	858	Uruguay	URY								32	COAL, COKE, BRIQUETTES	1	No Quantity							1119			0
S3	2000	2000	2000	2	0	2	Export	233	Estonia	EST	0	World	WLD								33	PETROLEUM,PETROL.PRODUCT	1	No Quantity							129073639			0
S3	2000	2000	2000	2	0	2	Export	233	Estonia	EST	28	Antigua and Barbuda	ATG								33	PETROLEUM,PETROL.PRODUCT	1	No Quantity							464416			0
S3	2000	2000	2000	2	0	2	Export	233	Estonia	EST	40	Austria	AUT								33	PETROLEUM,PETROL.PRODUCT	1	No Quantity							231361			0
S3	2000	2000	2000	2	0	2	Export	233	Estonia	EST	44	Bahamas	BHS								33	PETROLEUM,PETROL.PRODUCT	1	No Quantity							2103065			0
S3	2000	2000	2000	2	0	2	Export	233	Estonia	EST	52	Barbados	BRB								33	PETROLEUM,PETROL.PRODUCT	1	No Quantity							165789			0
S3	2000	2000	2000	2	0	2	Export	233	Estonia	EST	56	Belgium	BEL								33	PETROLEUM,PETROL.PRODUCT	1	No Quantity							570442			0
S3	2000	2000	2000	2	0	2	Export	233	Estonia	EST	60	Bermuda	BMU								33	PETROLEUM,PETROL.PRODUCT	1	No Quantity							229090			0
S3	2000	2000	2000	2	0	2	Export	233	Estonia	EST	84	Belize	BLZ								33	PETROLEUM,PETROL.PRODUCT	1	No Quantity							657423			0
S3	2000	2000	2000	2	0	2	Export	233	Estonia	EST	92	Br. Virgin Isds	VGB								33	PETROLEUM,PETROL.PRODUCT	1	No Quantity							23708			0
S3	2000	2000	2000	2	0	2	Export	233	Estonia	EST	100	Bulgaria	BGR								33	PETROLEUM,PETROL.PRODUCT	1	No Quantity							109796			0
S3	2000	2000	2000	2	0	2	Export	233	Estonia	EST	104	Myanmar	MMR								33	PETROLEUM,PETROL.PRODUCT	1	No Quantity							16122			0
S3	2000	2000	2000	2	0	2	Export	233	Estonia	EST	112	Belarus	BLR								33	PETROLEUM,PETROL.PRODUCT	1	No Quantity							186021			0
S3	2000	2000	2000	2	0	2	Export	233	Estonia	EST	116	Cambodia	KHM								33	PETROLEUM,PETROL.PRODUCT	1	No Quantity							964472			0
S3	2000	2000	2000	2	0	2	Export	233	Estonia	EST	124	Canada	CAN								33	PETROLEUM,PETROL.PRODUCT	1	No Quantity							46062			0
S3	2000	2000	2000	2	0	2	Export	233	Estonia	EST	136	Cayman Isds	CYM								33	PETROLEUM,PETROL.PRODUCT	1	No Quantity							156272			0
S3	2000	2000	2000	2	0	2	Export	233	Estonia	EST	156	China	CHN								33	PETROLEUM,PETROL.PRODUCT	1	No Quantity							404377			0
S3	2000	2000	2000	2	0	2	Export	233	Estonia	EST	191	Croatia	HRV								33	PETROLEUM,PETROL.PRODUCT	1	No Quantity							1272			0
S3	2000	2000	2000	2	0	2	Export	233	Estonia	EST	196	Cyprus	CYP								33	PETROLEUM,PETROL.PRODUCT	1	No Quantity							9628117			0
S3	2000	2000	2000	2	0	2	Export	233	Estonia	EST	208	Denmark	DNK								33	PETROLEUM,PETROL.PRODUCT	1	No Quantity							2717430			0
S3	2000	2000	2000	2	0	2	Export	233	Estonia	EST	218	Ecuador	ECU								33	PETROLEUM,PETROL.PRODUCT	1	No Quantity							13344			0
S3	2000	2000	2000	2	0	2	Export	233	Estonia	EST	246	Finland	FIN								33	PETROLEUM,PETROL.PRODUCT	1	No Quantity							3784875			0
S3	2000	2000	2000	2	0	2	Export	233	Estonia	EST	251	France	FRA								33	PETROLEUM,PETROL.PRODUCT	1	No Quantity							27548			0
S3	2000	2000	2000	2	0	2	Export	233	Estonia	EST	260	Fr. South Antarctic Terr.	ATF								33	PETROLEUM,PETROL.PRODUCT	1	No Quantity							22126			0
S3	2000	2000	2000	2	0	2	Export	233	Estonia	EST	268	Georgia	GEO								33	PETROLEUM,PETROL.PRODUCT	1	No Quantity							45811			0
S3	2000	2000	2000	2	0	2	Export	233	Estonia	EST	276	Germany	DEU								33	PETROLEUM,PETROL.PRODUCT	1	No Quantity							1278412			0
S3	2000	2000	2000	2	0	2	Export	233	Estonia	EST	292	Gibraltar	GIB								33	PETROLEUM,PETROL.PRODUCT	1	No Quantity							476738			0
S3	2000	2000	2000	2	0	2	Export	233	Estonia	EST	300	Greece	GRC								33	PETROLEUM,PETROL.PRODUCT	1	No Quantity							1640337			0
S3	2000	2000	2000	2	0	2	Export	233	Estonia	EST	308	Grenada	GRD								33	PETROLEUM,PETROL.PRODUCT	1	No Quantity							128931			0
S3	2000	2000	2000	2	0	2	Export	233	Estonia	EST	340	Honduras	HND								33	PETROLEUM,PETROL.PRODUCT	1	No Quantity							2639			0
S3	2000	2000	2000	2	0	2	Export	233	Estonia	EST	344	China, Hong Kong SAR	HKG								33	PETROLEUM,PETROL.PRODUCT	1	No Quantity							316233			0
S3	2000	2000	2000	2	0	2	Export	233	Estonia	EST	348	Hungary	HUN								33	PETROLEUM,PETROL.PRODUCT	1	No Quantity							3457			0
S3	2000	2000	2000	2	0	2	Export	233	Estonia	EST	352	Iceland	ISL								33	PETROLEUM,PETROL.PRODUCT	1	No Quantity							17113			0
S3	2000	2000	2000	2	0	2	Export	233	Estonia	EST	376	Israel	ISR								33	PETROLEUM,PETROL.PRODUCT	1	No Quantity							63446			0
S3	2000	2000	2000	2	0	2	Export	233	Estonia	EST	381	Italy	ITA								33	PETROLEUM,PETROL.PRODUCT	1	No Quantity							560756			0
S3	2000	2000	2000	2	0	2	Export	233	Estonia	EST	388	Jamaica	JAM								33	PETROLEUM,PETROL.PRODUCT	1	No Quantity							267177			0
S3	2000	2000	2000	2	0	2	Export	233	Estonia	EST	428	Latvia	LVA								33	PETROLEUM,PETROL.PRODUCT	1	No Quantity							16671258			0
S3	2000	2000	2000	2	0	2	Export	233	Estonia	EST	430	Liberia	LBR								33	PETROLEUM,PETROL.PRODUCT	1	No Quantity							5811163			0
S3	2000	2000	2000	2	0	2	Export	233	Estonia	EST	434	Libya	LBY								33	PETROLEUM,PETROL.PRODUCT	1	No Quantity							11054			0
S3	2000	2000	2000	2	0	2	Export	233	Estonia	EST	440	Lithuania	LTU								33	PETROLEUM,PETROL.PRODUCT	1	No Quantity							5795176			0
S3	2000	2000	2000	2	0	2	Export	233	Estonia	EST	458	Malaysia	MYS								33	PETROLEUM,PETROL.PRODUCT	1	No Quantity							23375			0
S3	2000	2000	2000	2	0	2	Export	233	Estonia	EST	470	Malta	MLT								33	PETROLEUM,PETROL.PRODUCT	1	No Quantity							13852302			0
S3	2000	2000	2000	2	0	2	Export	233	Estonia	EST	496	Mongolia	MNG								33	PETROLEUM,PETROL.PRODUCT	1	No Quantity							2171			0
S3	2000	2000	2000	2	0	2	Export	233	Estonia	EST	498	Rep. of Moldova	MDA								33	PETROLEUM,PETROL.PRODUCT	1	No Quantity							14344			0
S3	2000	2000	2000	2	0	2	Export	233	Estonia	EST	528	Netherlands	NLD								33	PETROLEUM,PETROL.PRODUCT	1	No Quantity							1331168			0
S3	2000	2000	2000	2	0	2	Export	233	Estonia	EST	530	Neth. Antilles	ANT								33	PETROLEUM,PETROL.PRODUCT	1	No Quantity							563			0
S3	2000	2000	2000	2	0	2	Export	233	Estonia	EST	579	Norway	NOR								33	PETROLEUM,PETROL.PRODUCT	1	No Quantity							5440961			0
S3	2000	2000	2000	2	0	2	Export	233	Estonia	EST	584	Marshall Isds	MHL								33	PETROLEUM,PETROL.PRODUCT	1	No Quantity							160595			0
S3	2000	2000	2000	2	0	2	Export	233	Estonia	EST	591	Panama	PAN								33	PETROLEUM,PETROL.PRODUCT	1	No Quantity							4849417			0
S3	2000	2000	2000	2	0	2	Export	233	Estonia	EST	608	Philippines	PHL								33	PETROLEUM,PETROL.PRODUCT	1	No Quantity							419376			0
S3	2000	2000	2000	2	0	2	Export	233	Estonia	EST	616	Poland	POL								33	PETROLEUM,PETROL.PRODUCT	1	No Quantity							721586			0
S3	2000	2000	2000	2	0	2	Export	233	Estonia	EST	620	Portugal	PRT								33	PETROLEUM,PETROL.PRODUCT	1	No Quantity							638903			0
S3	2000	2000	2000	2	0	2	Export	233	Estonia	EST	642	Romania	ROU								33	PETROLEUM,PETROL.PRODUCT	1	No Quantity							1189			0
S3	2000	2000	2000	2	0	2	Export	233	Estonia	EST	643	Russian Federation	RUS								33	PETROLEUM,PETROL.PRODUCT	1	No Quantity							31477446			0
S3	2000	2000	2000	2	0	2	Export	233	Estonia	EST	670	Saint Vincent and the Grenadines	VCT								33	PETROLEUM,PETROL.PRODUCT	1	No Quantity							1347669			0
S3	2000	2000	2000	2	0	2	Export	233	Estonia	EST	678	Sao Tome and Principe	STP								33	PETROLEUM,PETROL.PRODUCT	1	No Quantity							346566			0
S3	2000	2000	2000	2	0	2	Export	233	Estonia	EST	690	Seychelles	SYC								33	PETROLEUM,PETROL.PRODUCT	1	No Quantity							23968			0
S3	2000	2000	2000	2	0	2	Export	233	Estonia	EST	699	India	IND								33	PETROLEUM,PETROL.PRODUCT	1	No Quantity							113253			0
S3	2000	2000	2000	2	0	2	Export	233	Estonia	EST	702	Singapore	SGP								33	PETROLEUM,PETROL.PRODUCT	1	No Quantity							458252			0
S3	2000	2000	2000	2	0	2	Export	233	Estonia	EST	705	Slovenia	SVN								33	PETROLEUM,PETROL.PRODUCT	1	No Quantity							251			0
S3	2000	2000	2000	2	0	2	Export	233	Estonia	EST	724	Spain	ESP								33	PETROLEUM,PETROL.PRODUCT	1	No Quantity							8158			0
S3	2000	2000	2000	2	0	2	Export	233	Estonia	EST	752	Sweden	SWE								33	PETROLEUM,PETROL.PRODUCT	1	No Quantity							1511105			0
S3	2000	2000	2000	2	0	2	Export	233	Estonia	EST	757	Switzerland	CHE								33	PETROLEUM,PETROL.PRODUCT	1	No Quantity							2601292			0
S3	2000	2000	2000	2	0	2	Export	233	Estonia	EST	760	Syria	SYR								33	PETROLEUM,PETROL.PRODUCT	1	No Quantity							190178			0
S3	2000	2000	2000	2	0	2	Export	233	Estonia	EST	768	Togo	TGO								33	PETROLEUM,PETROL.PRODUCT	1	No Quantity							5560			0
S3	2000	2000	2000	2	0	2	Export	233	Estonia	EST	792	Turkey	TUR								33	PETROLEUM,PETROL.PRODUCT	1	No Quantity							494242			0
S3	2000	2000	2000	2	0	2	Export	233	Estonia	EST	804	Ukraine	UKR								33	PETROLEUM,PETROL.PRODUCT	1	No Quantity							5011632			0
S3	2000	2000	2000	2	0	2	Export	233	Estonia	EST	826	United Kingdom	GBR								33	PETROLEUM,PETROL.PRODUCT	1	No Quantity							1257876			0
S3	2000	2000	2000	2	0	2	Export	233	Estonia	EST	842	USA	USA								33	PETROLEUM,PETROL.PRODUCT	1	No Quantity							1064399			0
S3	2000	2000	2000	2	0	2	Export	233	Estonia	EST	858	Uruguay	URY								33	PETROLEUM,PETROL.PRODUCT	1	No Quantity							1575			0
S3	2000	2000	2000	2	0	2	Export	233	Estonia	EST	891	Serbia and Montenegro	SCG								33	PETROLEUM,PETROL.PRODUCT	1	No Quantity							91438			0
S3	2000	2000	2000	2	0	2	Export	233	Estonia	EST	0	World	WLD								34	GAS,NATURAL,MANUFACTURED	1	No Quantity							195965			0
S3	2000	2000	2000	2	0	2	Export	233	Estonia	EST	428	Latvia	LVA								34	GAS,NATURAL,MANUFACTURED	1	No Quantity							191250			0
S3	2000	2000	2000	2	0	2	Export	233	Estonia	EST	440	Lithuania	LTU								34	GAS,NATURAL,MANUFACTURED	1	No Quantity							3634			0
S3	2000	2000	2000	2	0	2	Export	233	Estonia	EST	470	Malta	MLT								34	GAS,NATURAL,MANUFACTURED	1	No Quantity							43			0
S3	2000	2000	2000	2	0	2	Export	233	Estonia	EST	643	Russian Federation	RUS								34	GAS,NATURAL,MANUFACTURED	1	No Quantity							197			0
S3	2000	2000	2000	2	0	2	Export	233	Estonia	EST	792	Turkey	TUR								34	GAS,NATURAL,MANUFACTURED	1	No Quantity							842			0
S3	2000	2000	2000	2	0	2	Export	233	Estonia	EST	0	World	WLD								35	ELECTRIC CURRENT	1	No Quantity							18776976			0
S3	2000	2000	2000	2	0	2	Export	233	Estonia	EST	428	Latvia	LVA								35	ELECTRIC CURRENT	1	No Quantity							14896399			0
S3	2000	2000	2000	2	0	2	Export	233	Estonia	EST	643	Russian Federation	RUS								35	ELECTRIC CURRENT	1	No Quantity							3880577			0
S3	2000	2000	2000	2	0	2	Export	233	Estonia	EST	0	World	WLD								41	ANIMAL OILS AND FATS	1	No Quantity							266641			0
S3	2000	2000	2000	2	0	2	Export	233	Estonia	EST	196	Cyprus	CYP								41	ANIMAL OILS AND FATS	1	No Quantity							75			0
S3	2000	2000	2000	2	0	2	Export	233	Estonia	EST	428	Latvia	LVA								41	ANIMAL OILS AND FATS	1	No Quantity							49394			0
S3	2000	2000	2000	2	0	2	Export	233	Estonia	EST	440	Lithuania	LTU								41	ANIMAL OILS AND FATS	1	No Quantity							156103			0
S3	2000	2000	2000	2	0	2	Export	233	Estonia	EST	470	Malta	MLT								41	ANIMAL OILS AND FATS	1	No Quantity							50			0
S3	2000	2000	2000	2	0	2	Export	233	Estonia	EST	528	Netherlands	NLD								41	ANIMAL OILS AND FATS	1	No Quantity							39			0
S3	2000	2000	2000	2	0	2	Export	233	Estonia	EST	620	Portugal	PRT								41	ANIMAL OILS AND FATS	1	No Quantity							57			0
S3	2000	2000	2000	2	0	2	Export	233	Estonia	EST	643	Russian Federation	RUS								41	ANIMAL OILS AND FATS	1	No Quantity							45807			0
S3	2000	2000	2000	2	0	2	Export	233	Estonia	EST	804	Ukraine	UKR								41	ANIMAL OILS AND FATS	1	No Quantity							15065			0
S3	2000	2000	2000	2	0	2	Export	233	Estonia	EST	826	United Kingdom	GBR								41	ANIMAL OILS AND FATS	1	No Quantity							51			0
S3	2000	2000	2000	2	0	2	Export	233	Estonia	EST	0	World	WLD								42	FIXED VEG. FATS AND OILS	1	No Quantity							4750478			0
S3	2000	2000	2000	2	0	2	Export	233	Estonia	EST	28	Antigua and Barbuda	ATG								42	FIXED VEG. FATS AND OILS	1	No Quantity							511			0
S3	2000	2000	2000	2	0	2	Export	233	Estonia	EST	44	Bahamas	BHS								42	FIXED VEG. FATS AND OILS	1	No Quantity							600			0
S3	2000	2000	2000	2	0	2	Export	233	Estonia	EST	84	Belize	BLZ								42	FIXED VEG. FATS AND OILS	1	No Quantity							799			0
S3	2000	2000	2000	2	0	2	Export	233	Estonia	EST	116	Cambodia	KHM								42	FIXED VEG. FATS AND OILS	1	No Quantity							118			0
S3	2000	2000	2000	2	0	2	Export	233	Estonia	EST	196	Cyprus	CYP								42	FIXED VEG. FATS AND OILS	1	No Quantity							89901			0
S3	2000	2000	2000	2	0	2	Export	233	Estonia	EST	208	Denmark	DNK								42	FIXED VEG. FATS AND OILS	1	No Quantity							559			0
S3	2000	2000	2000	2	0	2	Export	233	Estonia	EST	246	Finland	FIN								42	FIXED VEG. FATS AND OILS	1	No Quantity							27150			0
S3	2000	2000	2000	2	0	2	Export	233	Estonia	EST	276	Germany	DEU								42	FIXED VEG. FATS AND OILS	1	No Quantity							502			0
S3	2000	2000	2000	2	0	2	Export	233	Estonia	EST	300	Greece	GRC								42	FIXED VEG. FATS AND OILS	1	No Quantity							364			0
S3	2000	2000	2000	2	0	2	Export	233	Estonia	EST	340	Honduras	HND								42	FIXED VEG. FATS AND OILS	1	No Quantity							94			0
S3	2000	2000	2000	2	0	2	Export	233	Estonia	EST	344	China, Hong Kong SAR	HKG								42	FIXED VEG. FATS AND OILS	1	No Quantity							59			0
S3	2000	2000	2000	2	0	2	Export	233	Estonia	EST	372	Ireland	IRL								42	FIXED VEG. FATS AND OILS	1	No Quantity							206			0
S3	2000	2000	2000	2	0	2	Export	233	Estonia	EST	392	Japan	JPN								42	FIXED VEG. FATS AND OILS	1	No Quantity							40			0
S3	2000	2000	2000	2	0	2	Export	233	Estonia	EST	398	Kazakhstan	KAZ								42	FIXED VEG. FATS AND OILS	1	No Quantity							151249			0
S3	2000	2000	2000	2	0	2	Export	233	Estonia	EST	428	Latvia	LVA								42	FIXED VEG. FATS AND OILS	1	No Quantity							1933062			0
S3	2000	2000	2000	2	0	2	Export	233	Estonia	EST	430	Liberia	LBR								42	FIXED VEG. FATS AND OILS	1	No Quantity							2835			0
S3	2000	2000	2000	2	0	2	Export	233	Estonia	EST	440	Lithuania	LTU								42	FIXED VEG. FATS AND OILS	1	No Quantity							2384181			0
S3	2000	2000	2000	2	0	2	Export	233	Estonia	EST	458	Malaysia	MYS								42	FIXED VEG. FATS AND OILS	1	No Quantity							213			0
S3	2000	2000	2000	2	0	2	Export	233	Estonia	EST	470	Malta	MLT								42	FIXED VEG. FATS AND OILS	1	No Quantity							9470			0
S3	2000	2000	2000	2	0	2	Export	233	Estonia	EST	496	Mongolia	MNG								42	FIXED VEG. FATS AND OILS	1	No Quantity							153			0
S3	2000	2000	2000	2	0	2	Export	233	Estonia	EST	528	Netherlands	NLD								42	FIXED VEG. FATS AND OILS	1	No Quantity							381			0
S3	2000	2000	2000	2	0	2	Export	233	Estonia	EST	530	Neth. Antilles	ANT								42	FIXED VEG. FATS AND OILS	1	No Quantity							941			0
S3	2000	2000	2000	2	0	2	Export	233	Estonia	EST	579	Norway	NOR								42	FIXED VEG. FATS AND OILS	1	No Quantity							2412			0
S3	2000	2000	2000	2	0	2	Export	233	Estonia	EST	584	Marshall Isds	MHL								42	FIXED VEG. FATS AND OILS	1	No Quantity							214			0
S3	2000	2000	2000	2	0	2	Export	233	Estonia	EST	591	Panama	PAN								42	FIXED VEG. FATS AND OILS	1	No Quantity							8082			0
S3	2000	2000	2000	2	0	2	Export	233	Estonia	EST	608	Philippines	PHL								42	FIXED VEG. FATS AND OILS	1	No Quantity							31			0
S3	2000	2000	2000	2	0	2	Export	233	Estonia	EST	616	Poland	POL								42	FIXED VEG. FATS AND OILS	1	No Quantity							348			0
S3	2000	2000	2000	2	0	2	Export	233	Estonia	EST	620	Portugal	PRT								42	FIXED VEG. FATS AND OILS	1	No Quantity							124			0
S3	2000	2000	2000	2	0	2	Export	233	Estonia	EST	643	Russian Federation	RUS								42	FIXED VEG. FATS AND OILS	1	No Quantity							45504			0
S3	2000	2000	2000	2	0	2	Export	233	Estonia	EST	670	Saint Vincent and the Grenadines	VCT								42	FIXED VEG. FATS AND OILS	1	No Quantity							496			0
S3	2000	2000	2000	2	0	2	Export	233	Estonia	EST	678	Sao Tome and Principe	STP								42	FIXED VEG. FATS AND OILS	1	No Quantity							521			0
S3	2000	2000	2000	2	0	2	Export	233	Estonia	EST	702	Singapore	SGP								42	FIXED VEG. FATS AND OILS	1	No Quantity							85			0
S3	2000	2000	2000	2	0	2	Export	233	Estonia	EST	724	Spain	ESP								42	FIXED VEG. FATS AND OILS	1	No Quantity							23			0
S3	2000	2000	2000	2	0	2	Export	233	Estonia	EST	752	Sweden	SWE								42	FIXED VEG. FATS AND OILS	1	No Quantity							32656			0
S3	2000	2000	2000	2	0	2	Export	233	Estonia	EST	826	United Kingdom	GBR								42	FIXED VEG. FATS AND OILS	1	No Quantity							1989			0
S3	2000	2000	2000	2	0	2	Export	233	Estonia	EST	842	USA	USA								42	FIXED VEG. FATS AND OILS	1	No Quantity							54606			0
S3	2000	2000	2000	2	0	2	Export	231	Ethiopia	ETH	0	World	WLD								43	ANIMAL,VEG.FATS,OILS,NES	1	No Quantity							895703			0
S3	2000	2000	2000	2	0	2	Export	231	Ethiopia	ETH	276	Germany	DEU								43	ANIMAL,VEG.FATS,OILS,NES	1	No Quantity							255409			0
S3	2000	2000	2000	2	0	2	Export	231	Ethiopia	ETH	392	Japan	JPN								43	ANIMAL,VEG.FATS,OILS,NES	1	No Quantity							430198			0
S3	2000	2000	2000	2	0	2	Export	231	Ethiopia	ETH	528	Netherlands	NLD								43	ANIMAL,VEG.FATS,OILS,NES	1	No Quantity							59464			0
S3	2000	2000	2000	2	0	2	Export	231	Ethiopia	ETH	842	USA	USA								43	ANIMAL,VEG.FATS,OILS,NES	1	No Quantity							150632			0
S3	2000	2000	2000	2	0	2	Export	233	Estonia	EST	0	World	WLD								43	ANIMAL,VEG.FATS,OILS,NES	1	No Quantity							1047650			0
S3	2000	2000	2000	2	0	2	Export	233	Estonia	EST	196	Cyprus	CYP								43	ANIMAL,VEG.FATS,OILS,NES	1	No Quantity							28			0
S3	2000	2000	2000	2	0	2	Export	233	Estonia	EST	208	Denmark	DNK								43	ANIMAL,VEG.FATS,OILS,NES	1	No Quantity							19752			0
S3	2000	2000	2000	2	0	2	Export	233	Estonia	EST	246	Finland	FIN								43	ANIMAL,VEG.FATS,OILS,NES	1	No Quantity							6302			0
S3	2000	2000	2000	2	0	2	Export	233	Estonia	EST	428	Latvia	LVA								43	ANIMAL,VEG.FATS,OILS,NES	1	No Quantity							30283			0
S3	2000	2000	2000	2	0	2	Export	233	Estonia	EST	430	Liberia	LBR								43	ANIMAL,VEG.FATS,OILS,NES	1	No Quantity							75			0
S3	2000	2000	2000	2	0	2	Export	233	Estonia	EST	440	Lithuania	LTU								43	ANIMAL,VEG.FATS,OILS,NES	1	No Quantity							532			0
S3	2000	2000	2000	2	0	2	Export	233	Estonia	EST	579	Norway	NOR								43	ANIMAL,VEG.FATS,OILS,NES	1	No Quantity							96			0
S3	2000	2000	2000	2	0	2	Export	233	Estonia	EST	591	Panama	PAN								43	ANIMAL,VEG.FATS,OILS,NES	1	No Quantity							24286			0
S3	2000	2000	2000	2	0	2	Export	233	Estonia	EST	616	Poland	POL								43	ANIMAL,VEG.FATS,OILS,NES	1	No Quantity							11562			0
S3	2000	2000	2000	2	0	2	Export	233	Estonia	EST	643	Russian Federation	RUS								43	ANIMAL,VEG.FATS,OILS,NES	1	No Quantity							794686			0
S3	2000	2000	2000	2	0	2	Export	233	Estonia	EST	752	Sweden	SWE								43	ANIMAL,VEG.FATS,OILS,NES	1	No Quantity							77360			0
S3	2000	2000	2000	2	0	2	Export	233	Estonia	EST	804	Ukraine	UKR								43	ANIMAL,VEG.FATS,OILS,NES	1	No Quantity							6978			0
S3	2000	2000	2000	2	0	2	Export	233	Estonia	EST	842	USA	USA								43	ANIMAL,VEG.FATS,OILS,NES	1	No Quantity							75709			0
S3	2000	2000	2000	2	0	2	Export	233	Estonia	EST	0	World	WLD								51	ORGANIC CHEMICALS	1	No Quantity							20889042			0
S3	2000	2000	2000	2	0	2	Export	233	Estonia	EST	28	Antigua and Barbuda	ATG								51	ORGANIC CHEMICALS	1	No Quantity							128042			0
S3	2000	2000	2000	2	0	2	Export	233	Estonia	EST	32	Argentina	ARG								51	ORGANIC CHEMICALS	1	No Quantity							16776			0
S3	2000	2000	2000	2	0	2	Export	233	Estonia	EST	76	Brazil	BRA								51	ORGANIC CHEMICALS	1	No Quantity							444607			0
S3	2000	2000	2000	2	0	2	Export	233	Estonia	EST	84	Belize	BLZ								51	ORGANIC CHEMICALS	1	No Quantity							913			0
S3	2000	2000	2000	2	0	2	Export	233	Estonia	EST	112	Belarus	BLR								51	ORGANIC CHEMICALS	1	No Quantity							4276836			0
S3	2000	2000	2000	2	0	2	Export	233	Estonia	EST	124	Canada	CAN								51	ORGANIC CHEMICALS	1	No Quantity							31045			0
S3	2000	2000	2000	2	0	2	Export	233	Estonia	EST	156	China	CHN								51	ORGANIC CHEMICALS	1	No Quantity							334112			0
S3	2000	2000	2000	2	0	2	Export	233	Estonia	EST	196	Cyprus	CYP								51	ORGANIC CHEMICALS	1	No Quantity							2368			0
S3	2000	2000	2000	2	0	2	Export	233	Estonia	EST	203	Czechia	CZE								51	ORGANIC CHEMICALS	1	No Quantity							9650			0
S3	2000	2000	2000	2	0	2	Export	233	Estonia	EST	246	Finland	FIN								51	ORGANIC CHEMICALS	1	No Quantity							117558			0
S3	2000	2000	2000	2	0	2	Export	233	Estonia	EST	251	France	FRA								51	ORGANIC CHEMICALS	1	No Quantity							37087			0
S3	2000	2000	2000	2	0	2	Export	233	Estonia	EST	268	Georgia	GEO								51	ORGANIC CHEMICALS	1	No Quantity							82018			0
S3	2000	2000	2000	2	0	2	Export	233	Estonia	EST	276	Germany	DEU								51	ORGANIC CHEMICALS	1	No Quantity							348451			0
S3	2000	2000	2000	2	0	2	Export	233	Estonia	EST	344	China, Hong Kong SAR	HKG								51	ORGANIC CHEMICALS	1	No Quantity							789			0
S3	2000	2000	2000	2	0	2	Export	233	Estonia	EST	360	Indonesia	IDN								51	ORGANIC CHEMICALS	1	No Quantity							145578			0
S3	2000	2000	2000	2	0	2	Export	233	Estonia	EST	381	Italy	ITA								51	ORGANIC CHEMICALS	1	No Quantity							406			0
S3	2000	2000	2000	2	0	2	Export	233	Estonia	EST	392	Japan	JPN								51	ORGANIC CHEMICALS	1	No Quantity							26345			0
S3	2000	2000	2000	2	0	2	Export	233	Estonia	EST	410	Rep. of Korea	KOR								51	ORGANIC CHEMICALS	1	No Quantity							68072			0
S3	2000	2000	2000	2	0	2	Export	233	Estonia	EST	428	Latvia	LVA								51	ORGANIC CHEMICALS	1	No Quantity							1225165			0
S3	2000	2000	2000	2	0	2	Export	233	Estonia	EST	430	Liberia	LBR								51	ORGANIC CHEMICALS	1	No Quantity							7867			0
S3	2000	2000	2000	2	0	2	Export	233	Estonia	EST	440	Lithuania	LTU								51	ORGANIC CHEMICALS	1	No Quantity							285930			0
S3	2000	2000	2000	2	0	2	Export	233	Estonia	EST	458	Malaysia	MYS								51	ORGANIC CHEMICALS	1	No Quantity							63666			0
S3	2000	2000	2000	2	0	2	Export	233	Estonia	EST	466	Mali	MLI								51	ORGANIC CHEMICALS	1	No Quantity							32639			0
S3	2000	2000	2000	2	0	2	Export	233	Estonia	EST	470	Malta	MLT								51	ORGANIC CHEMICALS	1	No Quantity							4585			0
S3	2000	2000	2000	2	0	2	Export	233	Estonia	EST	484	Mexico	MEX								51	ORGANIC CHEMICALS	1	No Quantity							66628			0
S3	2000	2000	2000	2	0	2	Export	233	Estonia	EST	490	Other Asia, nes									51	ORGANIC CHEMICALS	1	No Quantity							428261			0
S3	2000	2000	2000	2	0	2	Export	233	Estonia	EST	528	Netherlands	NLD								51	ORGANIC CHEMICALS	1	No Quantity							3457886			0
S3	2000	2000	2000	2	0	2	Export	233	Estonia	EST	579	Norway	NOR								51	ORGANIC CHEMICALS	1	No Quantity							1324			0
S3	2000	2000	2000	2	0	2	Export	233	Estonia	EST	584	Marshall Isds	MHL								51	ORGANIC CHEMICALS	1	No Quantity							1199			0
S3	2000	2000	2000	2	0	2	Export	233	Estonia	EST	591	Panama	PAN								51	ORGANIC CHEMICALS	1	No Quantity							1583			0
S3	2000	2000	2000	2	0	2	Export	233	Estonia	EST	608	Philippines	PHL								51	ORGANIC CHEMICALS	1	No Quantity							39889			0
S3	2000	2000	2000	2	0	2	Export	233	Estonia	EST	616	Poland	POL								51	ORGANIC CHEMICALS	1	No Quantity							113109			0
S3	2000	2000	2000	2	0	2	Export	233	Estonia	EST	642	Romania	ROU								51	ORGANIC CHEMICALS	1	No Quantity							77699			0
S3	2000	2000	2000	2	0	2	Export	233	Estonia	EST	643	Russian Federation	RUS								51	ORGANIC CHEMICALS	1	No Quantity							539441			0
S3	2000	2000	2000	2	0	2	Export	233	Estonia	EST	670	Saint Vincent and the Grenadines	VCT								51	ORGANIC CHEMICALS	1	No Quantity							860			0
S3	2000	2000	2000	2	0	2	Export	233	Estonia	EST	699	India	IND								51	ORGANIC CHEMICALS	1	No Quantity							6236			0
S3	2000	2000	2000	2	0	2	Export	233	Estonia	EST	704	Viet Nam	VNM								51	ORGANIC CHEMICALS	1	No Quantity							23070			0
S3	2000	2000	2000	2	0	2	Export	233	Estonia	EST	752	Sweden	SWE								51	ORGANIC CHEMICALS	1	No Quantity							84582			0
S3	2000	2000	2000	2	0	2	Export	233	Estonia	EST	757	Switzerland	CHE								51	ORGANIC CHEMICALS	1	No Quantity							23706			0
S3	2000	2000	2000	2	0	2	Export	233	Estonia	EST	764	Thailand	THA								51	ORGANIC CHEMICALS	1	No Quantity							280399			0
S3	2000	2000	2000	2	0	2	Export	233	Estonia	EST	792	Turkey	TUR								51	ORGANIC CHEMICALS	1	No Quantity							183150			0
S3	2000	2000	2000	2	0	2	Export	233	Estonia	EST	804	Ukraine	UKR								51	ORGANIC CHEMICALS	1	No Quantity							2052362			0
S3	2000	2000	2000	2	0	2	Export	233	Estonia	EST	826	United Kingdom	GBR								51	ORGANIC CHEMICALS	1	No Quantity							2585861			0
S3	2000	2000	2000	2	0	2	Export	233	Estonia	EST	842	USA	USA								51	ORGANIC CHEMICALS	1	No Quantity							3160445			0
S3	2000	2000	2000	2	0	2	Export	233	Estonia	EST	862	Venezuela	VEN								51	ORGANIC CHEMICALS	1	No Quantity							70846			0
S3	2000	2000	2000	2	0	2	Export	233	Estonia	EST	0	World	WLD								52	INORGANIC CHEMICALS	1	No Quantity							64261175			0
S3	2000	2000	2000	2	0	2	Export	233	Estonia	EST	36	Australia	AUS								52	INORGANIC CHEMICALS	1	No Quantity							308144			0
S3	2000	2000	2000	2	0	2	Export	233	Estonia	EST	40	Austria	AUT								52	INORGANIC CHEMICALS	1	No Quantity							20251			0
S3	2000	2000	2000	2	0	2	Export	233	Estonia	EST	56	Belgium	BEL								52	INORGANIC CHEMICALS	1	No Quantity							249239			0
S3	2000	2000	2000	2	0	2	Export	233	Estonia	EST	112	Belarus	BLR								52	INORGANIC CHEMICALS	1	No Quantity							1155252			0
S3	2000	2000	2000	2	0	2	Export	233	Estonia	EST	124	Canada	CAN								52	INORGANIC CHEMICALS	1	No Quantity							39782			0
S3	2000	2000	2000	2	0	2	Export	233	Estonia	EST	196	Cyprus	CYP								52	INORGANIC CHEMICALS	1	No Quantity							493			0
S3	2000	2000	2000	2	0	2	Export	233	Estonia	EST	208	Denmark	DNK								52	INORGANIC CHEMICALS	1	No Quantity							84625			0
S3	2000	2000	2000	2	0	2	Export	233	Estonia	EST	246	Finland	FIN								52	INORGANIC CHEMICALS	1	No Quantity							122699			0
S3	2000	2000	2000	2	0	2	Export	233	Estonia	EST	276	Germany	DEU								52	INORGANIC CHEMICALS	1	No Quantity							941989			0
S3	2000	2000	2000	2	0	2	Export	233	Estonia	EST	300	Greece	GRC								52	INORGANIC CHEMICALS	1	No Quantity							42765			0
S3	2000	2000	2000	2	0	2	Export	233	Estonia	EST	372	Ireland	IRL								52	INORGANIC CHEMICALS	1	No Quantity							659			0
S3	2000	2000	2000	2	0	2	Export	233	Estonia	EST	392	Japan	JPN								52	INORGANIC CHEMICALS	1	No Quantity							173495			0
S3	2000	2000	2000	2	0	2	Export	233	Estonia	EST	398	Kazakhstan	KAZ								52	INORGANIC CHEMICALS	1	No Quantity							503827			0
S3	2000	2000	2000	2	0	2	Export	233	Estonia	EST	428	Latvia	LVA								52	INORGANIC CHEMICALS	1	No Quantity							13463493			0
S3	2000	2000	2000	2	0	2	Export	233	Estonia	EST	430	Liberia	LBR								52	INORGANIC CHEMICALS	1	No Quantity							953			0
S3	2000	2000	2000	2	0	2	Export	233	Estonia	EST	440	Lithuania	LTU								52	INORGANIC CHEMICALS	1	No Quantity							1456976			0
S3	2000	2000	2000	2	0	2	Export	233	Estonia	EST	458	Malaysia	MYS								52	INORGANIC CHEMICALS	1	No Quantity							77975			0
S3	2000	2000	2000	2	0	2	Export	233	Estonia	EST	470	Malta	MLT								52	INORGANIC CHEMICALS	1	No Quantity							715			0
S3	2000	2000	2000	2	0	2	Export	233	Estonia	EST	478	Mauritania	MRT								52	INORGANIC CHEMICALS	1	No Quantity							518			0
S3	2000	2000	2000	2	0	2	Export	233	Estonia	EST	490	Other Asia, nes									52	INORGANIC CHEMICALS	1	No Quantity							419633			0
S3	2000	2000	2000	2	0	2	Export	233	Estonia	EST	528	Netherlands	NLD								52	INORGANIC CHEMICALS	1	No Quantity							21628363			0
S3	2000	2000	2000	2	0	2	Export	233	Estonia	EST	554	New Zealand	NZL								52	INORGANIC CHEMICALS	1	No Quantity							319412			0
S3	2000	2000	2000	2	0	2	Export	233	Estonia	EST	579	Norway	NOR								52	INORGANIC CHEMICALS	1	No Quantity							534524			0
S3	2000	2000	2000	2	0	2	Export	233	Estonia	EST	586	Pakistan	PAK								52	INORGANIC CHEMICALS	1	No Quantity							837125			0
S3	2000	2000	2000	2	0	2	Export	233	Estonia	EST	616	Poland	POL								52	INORGANIC CHEMICALS	1	No Quantity							168062			0
S3	2000	2000	2000	2	0	2	Export	233	Estonia	EST	642	Romania	ROU								52	INORGANIC CHEMICALS	1	No Quantity							47651			0
S3	2000	2000	2000	2	0	2	Export	233	Estonia	EST	643	Russian Federation	RUS								52	INORGANIC CHEMICALS	1	No Quantity							10410181			0
S3	2000	2000	2000	2	0	2	Export	233	Estonia	EST	670	Saint Vincent and the Grenadines	VCT								52	INORGANIC CHEMICALS	1	No Quantity							50			0
S3	2000	2000	2000	2	0	2	Export	233	Estonia	EST	724	Spain	ESP								52	INORGANIC CHEMICALS	1	No Quantity							89580			0
S3	2000	2000	2000	2	0	2	Export	233	Estonia	EST	752	Sweden	SWE								52	INORGANIC CHEMICALS	1	No Quantity							170863			0
S3	2000	2000	2000	2	0	2	Export	233	Estonia	EST	757	Switzerland	CHE								52	INORGANIC CHEMICALS	1	No Quantity							344242			0
S3	2000	2000	2000	2	0	2	Export	233	Estonia	EST	804	Ukraine	UKR								52	INORGANIC CHEMICALS	1	No Quantity							2410183			0
S3	2000	2000	2000	2	0	2	Export	233	Estonia	EST	826	United Kingdom	GBR								52	INORGANIC CHEMICALS	1	No Quantity							315840			0
S3	2000	2000	2000	2	0	2	Export	233	Estonia	EST	842	USA	USA								52	INORGANIC CHEMICALS	1	No Quantity							7777924			0
S3	2000	2000	2000	2	0	2	Export	233	Estonia	EST	860	Uzbekistan	UZB								52	INORGANIC CHEMICALS	1	No Quantity							143691			0
S3	2000	2000	2000	2	0	2	Export	233	Estonia	EST	0	World	WLD								53	DYES,COLOURING MATERIALS	1	No Quantity							31584988			0
S3	2000	2000	2000	2	0	2	Export	233	Estonia	EST	28	Antigua and Barbuda	ATG								53	DYES,COLOURING MATERIALS	1	No Quantity							28990			0
S3	2000	2000	2000	2	0	2	Export	233	Estonia	EST	31	Azerbaijan	AZE								53	DYES,COLOURING MATERIALS	1	No Quantity							1646			0
S3	2000	2000	2000	2	0	2	Export	233	Estonia	EST	44	Bahamas	BHS								53	DYES,COLOURING MATERIALS	1	No Quantity							20052			0
S3	2000	2000	2000	2	0	2	Export	233	Estonia	EST	51	Armenia	ARM								53	DYES,COLOURING MATERIALS	1	No Quantity							14309			0
S3	2000	2000	2000	2	0	2	Export	233	Estonia	EST	76	Brazil	BRA								53	DYES,COLOURING MATERIALS	1	No Quantity							25			0
S3	2000	2000	2000	2	0	2	Export	233	Estonia	EST	84	Belize	BLZ								53	DYES,COLOURING MATERIALS	1	No Quantity							9500			0
S3	2000	2000	2000	2	0	2	Export	233	Estonia	EST	100	Bulgaria	BGR								53	DYES,COLOURING MATERIALS	1	No Quantity							5131			0
S3	2000	2000	2000	2	0	2	Export	233	Estonia	EST	112	Belarus	BLR								53	DYES,COLOURING MATERIALS	1	No Quantity							169838			0
S3	2000	2000	2000	2	0	2	Export	233	Estonia	EST	116	Cambodia	KHM								53	DYES,COLOURING MATERIALS	1	No Quantity							5102			0
S3	2000	2000	2000	2	0	2	Export	233	Estonia	EST	184	Cook Isds	COK								53	DYES,COLOURING MATERIALS	1	No Quantity							2310			0
S3	2000	2000	2000	2	0	2	Export	233	Estonia	EST	196	Cyprus	CYP								53	DYES,COLOURING MATERIALS	1	No Quantity							319012			0
S3	2000	2000	2000	2	0	2	Export	233	Estonia	EST	203	Czechia	CZE								53	DYES,COLOURING MATERIALS	1	No Quantity							74787			0
S3	2000	2000	2000	2	0	2	Export	233	Estonia	EST	208	Denmark	DNK								53	DYES,COLOURING MATERIALS	1	No Quantity							130721			0
S3	2000	2000	2000	2	0	2	Export	233	Estonia	EST	246	Finland	FIN								53	DYES,COLOURING MATERIALS	1	No Quantity							1624283			0
S3	2000	2000	2000	2	0	2	Export	233	Estonia	EST	276	Germany	DEU								53	DYES,COLOURING MATERIALS	1	No Quantity							120804			0
S3	2000	2000	2000	2	0	2	Export	233	Estonia	EST	300	Greece	GRC								53	DYES,COLOURING MATERIALS	1	No Quantity							105081			0
S3	2000	2000	2000	2	0	2	Export	233	Estonia	EST	348	Hungary	HUN								53	DYES,COLOURING MATERIALS	1	No Quantity							37848			0
S3	2000	2000	2000	2	0	2	Export	233	Estonia	EST	381	Italy	ITA								53	DYES,COLOURING MATERIALS	1	No Quantity							71627			0
S3	2000	2000	2000	2	0	2	Export	233	Estonia	EST	388	Jamaica	JAM								53	DYES,COLOURING MATERIALS	1	No Quantity							770			0
S3	2000	2000	2000	2	0	2	Export	233	Estonia	EST	392	Japan	JPN								53	DYES,COLOURING MATERIALS	1	No Quantity							212			0
S3	2000	2000	2000	2	0	2	Export	233	Estonia	EST	398	Kazakhstan	KAZ								53	DYES,COLOURING MATERIALS	1	No Quantity							113102			0
S3	2000	2000	2000	2	0	2	Export	233	Estonia	EST	410	Rep. of Korea	KOR								53	DYES,COLOURING MATERIALS	1	No Quantity							23656			0
S3	2000	2000	2000	2	0	2	Export	233	Estonia	EST	414	Kuwait	KWT								53	DYES,COLOURING MATERIALS	1	No Quantity							5660			0
S3	2000	2000	2000	2	0	2	Export	233	Estonia	EST	417	Kyrgyzstan	KGZ								53	DYES,COLOURING MATERIALS	1	No Quantity							27312			0
S3	2000	2000	2000	2	0	2	Export	233	Estonia	EST	428	Latvia	LVA								53	DYES,COLOURING MATERIALS	1	No Quantity							11900990			0
S3	2000	2000	2000	2	0	2	Export	233	Estonia	EST	430	Liberia	LBR								53	DYES,COLOURING MATERIALS	1	No Quantity							75225			0
S3	2000	2000	2000	2	0	2	Export	233	Estonia	EST	440	Lithuania	LTU								53	DYES,COLOURING MATERIALS	1	No Quantity							4863821			0
S3	2000	2000	2000	2	0	2	Export	233	Estonia	EST	470	Malta	MLT								53	DYES,COLOURING MATERIALS	1	No Quantity							74365			0
S3	2000	2000	2000	2	0	2	Export	233	Estonia	EST	478	Mauritania	MRT								53	DYES,COLOURING MATERIALS	1	No Quantity							1474			0
S3	2000	2000	2000	2	0	2	Export	233	Estonia	EST	498	Rep. of Moldova	MDA								53	DYES,COLOURING MATERIALS	1	No Quantity							98032			0
S3	2000	2000	2000	2	0	2	Export	233	Estonia	EST	512	Oman	OMN								53	DYES,COLOURING MATERIALS	1	No Quantity							100294			0
S3	2000	2000	2000	2	0	2	Export	233	Estonia	EST	528	Netherlands	NLD								53	DYES,COLOURING MATERIALS	1	No Quantity							51148			0
S3	2000	2000	2000	2	0	2	Export	233	Estonia	EST	579	Norway	NOR								53	DYES,COLOURING MATERIALS	1	No Quantity							88883			0
S3	2000	2000	2000	2	0	2	Export	233	Estonia	EST	584	Marshall Isds	MHL								53	DYES,COLOURING MATERIALS	1	No Quantity							10141			0
S3	2000	2000	2000	2	0	2	Export	233	Estonia	EST	591	Panama	PAN								53	DYES,COLOURING MATERIALS	1	No Quantity							103532			0
S3	2000	2000	2000	2	0	2	Export	233	Estonia	EST	616	Poland	POL								53	DYES,COLOURING MATERIALS	1	No Quantity							1303361			0
S3	2000	2000	2000	2	0	2	Export	233	Estonia	EST	620	Portugal	PRT								53	DYES,COLOURING MATERIALS	1	No Quantity							1615			0
S3	2000	2000	2000	2	0	2	Export	233	Estonia	EST	643	Russian Federation	RUS								53	DYES,COLOURING MATERIALS	1	No Quantity							6879898			0
S3	2000	2000	2000	2	0	2	Export	233	Estonia	EST	670	Saint Vincent and the Grenadines	VCT								53	DYES,COLOURING MATERIALS	1	No Quantity							10736			0
S3	2000	2000	2000	2	0	2	Export	233	Estonia	EST	699	India	IND								53	DYES,COLOURING MATERIALS	1	No Quantity							348			0
S3	2000	2000	2000	2	0	2	Export	233	Estonia	EST	724	Spain	ESP								53	DYES,COLOURING MATERIALS	1	No Quantity							33891			0
S3	2000	2000	2000	2	0	2	Export	233	Estonia	EST	736	Fmr Sudan	SDN								53	DYES,COLOURING MATERIALS	1	No Quantity							147491			0
S3	2000	2000	2000	2	0	2	Export	233	Estonia	EST	752	Sweden	SWE								53	DYES,COLOURING MATERIALS	1	No Quantity							331753			0
S3	2000	2000	2000	2	0	2	Export	233	Estonia	EST	760	Syria	SYR								53	DYES,COLOURING MATERIALS	1	No Quantity							455			0
S3	2000	2000	2000	2	0	2	Export	233	Estonia	EST	764	Thailand	THA								53	DYES,COLOURING MATERIALS	1	No Quantity							2671			0
S3	2000	2000	2000	2	0	2	Export	233	Estonia	EST	792	Turkey	TUR								53	DYES,COLOURING MATERIALS	1	No Quantity							596088			0
S3	2000	2000	2000	2	0	2	Export	233	Estonia	EST	804	Ukraine	UKR								53	DYES,COLOURING MATERIALS	1	No Quantity							1566728			0
S3	2000	2000	2000	2	0	2	Export	233	Estonia	EST	826	United Kingdom	GBR								53	DYES,COLOURING MATERIALS	1	No Quantity							233617			0
S3	2000	2000	2000	2	0	2	Export	233	Estonia	EST	842	USA	USA								53	DYES,COLOURING MATERIALS	1	No Quantity							196655			0
S3	2000	2000	2000	2	0	2	Export	231	Ethiopia	ETH	0	World	WLD								54	MEDICINAL,PHARM.PRODUCTS	1	No Quantity							58776			0
S3	2000	2000	2000	2	0	2	Export	231	Ethiopia	ETH	400	Jordan	JOR								54	MEDICINAL,PHARM.PRODUCTS	1	No Quantity							49475			0
S3	2000	2000	2000	2	0	2	Export	231	Ethiopia	ETH	784	United Arab Emirates	ARE								54	MEDICINAL,PHARM.PRODUCTS	1	No Quantity							5559			0
S3	2000	2000	2000	2	0	2	Export	231	Ethiopia	ETH	894	Zambia	ZMB								54	MEDICINAL,PHARM.PRODUCTS	1	No Quantity							3742			0
S3	2000	2000	2000	2	0	2	Export	233	Estonia	EST	0	World	WLD								54	MEDICINAL,PHARM.PRODUCTS	1	No Quantity							22913757			0
S3	2000	2000	2000	2	0	2	Export	233	Estonia	EST	40	Austria	AUT								54	MEDICINAL,PHARM.PRODUCTS	1	No Quantity							413555			0
S3	2000	2000	2000	2	0	2	Export	233	Estonia	EST	52	Barbados	BRB								54	MEDICINAL,PHARM.PRODUCTS	1	No Quantity							84122			0
S3	2000	2000	2000	2	0	2	Export	233	Estonia	EST	56	Belgium	BEL								54	MEDICINAL,PHARM.PRODUCTS	1	No Quantity							45			0
S3	2000	2000	2000	2	0	2	Export	233	Estonia	EST	112	Belarus	BLR								54	MEDICINAL,PHARM.PRODUCTS	1	No Quantity							145587			0
S3	2000	2000	2000	2	0	2	Export	233	Estonia	EST	196	Cyprus	CYP								54	MEDICINAL,PHARM.PRODUCTS	1	No Quantity							219			0
S3	2000	2000	2000	2	0	2	Export	233	Estonia	EST	203	Czechia	CZE								54	MEDICINAL,PHARM.PRODUCTS	1	No Quantity							11508			0
S3	2000	2000	2000	2	0	2	Export	233	Estonia	EST	208	Denmark	DNK								54	MEDICINAL,PHARM.PRODUCTS	1	No Quantity							12003			0
S3	2000	2000	2000	2	0	2	Export	233	Estonia	EST	246	Finland	FIN								54	MEDICINAL,PHARM.PRODUCTS	1	No Quantity							444079			0
S3	2000	2000	2000	2	0	2	Export	233	Estonia	EST	251	France	FRA								54	MEDICINAL,PHARM.PRODUCTS	1	No Quantity							33879			0
S3	2000	2000	2000	2	0	2	Export	233	Estonia	EST	276	Germany	DEU								54	MEDICINAL,PHARM.PRODUCTS	1	No Quantity							104576			0
S3	2000	2000	2000	2	0	2	Export	233	Estonia	EST	381	Italy	ITA								54	MEDICINAL,PHARM.PRODUCTS	1	No Quantity							185153			0
S3	2000	2000	2000	2	0	2	Export	233	Estonia	EST	428	Latvia	LVA								54	MEDICINAL,PHARM.PRODUCTS	1	No Quantity							11846763			0
S3	2000	2000	2000	2	0	2	Export	233	Estonia	EST	430	Liberia	LBR								54	MEDICINAL,PHARM.PRODUCTS	1	No Quantity							159			0
S3	2000	2000	2000	2	0	2	Export	233	Estonia	EST	440	Lithuania	LTU								54	MEDICINAL,PHARM.PRODUCTS	1	No Quantity							4437945			0
S3	2000	2000	2000	2	0	2	Export	233	Estonia	EST	470	Malta	MLT								54	MEDICINAL,PHARM.PRODUCTS	1	No Quantity							87			0
S3	2000	2000	2000	2	0	2	Export	233	Estonia	EST	528	Netherlands	NLD								54	MEDICINAL,PHARM.PRODUCTS	1	No Quantity							505833			0
S3	2000	2000	2000	2	0	2	Export	233	Estonia	EST	584	Marshall Isds	MHL								54	MEDICINAL,PHARM.PRODUCTS	1	No Quantity							208			0
S3	2000	2000	2000	2	0	2	Export	233	Estonia	EST	604	Peru	PER								54	MEDICINAL,PHARM.PRODUCTS	1	No Quantity							3368			0
S3	2000	2000	2000	2	0	2	Export	233	Estonia	EST	616	Poland	POL								54	MEDICINAL,PHARM.PRODUCTS	1	No Quantity							1216661			0
S3	2000	2000	2000	2	0	2	Export	233	Estonia	EST	642	Romania	ROU								54	MEDICINAL,PHARM.PRODUCTS	1	No Quantity							1642			0
S3	2000	2000	2000	2	0	2	Export	233	Estonia	EST	643	Russian Federation	RUS								54	MEDICINAL,PHARM.PRODUCTS	1	No Quantity							1052300			0
S3	2000	2000	2000	2	0	2	Export	233	Estonia	EST	670	Saint Vincent and the Grenadines	VCT								54	MEDICINAL,PHARM.PRODUCTS	1	No Quantity							433			0
S3	2000	2000	2000	2	0	2	Export	233	Estonia	EST	705	Slovenia	SVN								54	MEDICINAL,PHARM.PRODUCTS	1	No Quantity							73322			0
S3	2000	2000	2000	2	0	2	Export	233	Estonia	EST	752	Sweden	SWE								54	MEDICINAL,PHARM.PRODUCTS	1	No Quantity							1813214			0
S3	2000	2000	2000	2	0	2	Export	233	Estonia	EST	795	Turkmenistan	TKM								54	MEDICINAL,PHARM.PRODUCTS	1	No Quantity							148918			0
S3	2000	2000	2000	2	0	2	Export	233	Estonia	EST	804	Ukraine	UKR								54	MEDICINAL,PHARM.PRODUCTS	1	No Quantity							173690			0
S3	2000	2000	2000	2	0	2	Export	233	Estonia	EST	807	North Macedonia	MKD								54	MEDICINAL,PHARM.PRODUCTS	1	No Quantity							376			0
S3	2000	2000	2000	2	0	2	Export	233	Estonia	EST	826	United Kingdom	GBR								54	MEDICINAL,PHARM.PRODUCTS	1	No Quantity							41233			0
S3	2000	2000	2000	2	0	2	Export	233	Estonia	EST	842	USA	USA								54	MEDICINAL,PHARM.PRODUCTS	1	No Quantity							145853			0
S3	2000	2000	2000	2	0	2	Export	233	Estonia	EST	860	Uzbekistan	UZB								54	MEDICINAL,PHARM.PRODUCTS	1	No Quantity							17024			0
S3	2000	2000	2000	2	0	2	Export	231	Ethiopia	ETH	0	World	WLD								55	ESSENTL.OILS,PERFUME,ETC	1	No Quantity							73525			0
S3	2000	2000	2000	2	0	2	Export	231	Ethiopia	ETH	262	Djibouti	DJI								55	ESSENTL.OILS,PERFUME,ETC	1	No Quantity							85			0
S3	2000	2000	2000	2	0	2	Export	231	Ethiopia	ETH	376	Israel	ISR								55	ESSENTL.OILS,PERFUME,ETC	1	No Quantity							823			0
S3	2000	2000	2000	2	0	2	Export	231	Ethiopia	ETH	699	India	IND								55	ESSENTL.OILS,PERFUME,ETC	1	No Quantity							8384			0
S3	2000	2000	2000	2	0	2	Export	231	Ethiopia	ETH	710	South Africa	ZAF								55	ESSENTL.OILS,PERFUME,ETC	1	No Quantity							378			0
S3	2000	2000	2000	2	0	2	Export	231	Ethiopia	ETH	724	Spain	ESP								55	ESSENTL.OILS,PERFUME,ETC	1	No Quantity							63854			0
S3	2000	2000	2000	2	0	2	Export	233	Estonia	EST	0	World	WLD								55	ESSENTL.OILS,PERFUME,ETC	1	No Quantity							4996554			0
S3	2000	2000	2000	2	0	2	Export	233	Estonia	EST	28	Antigua and Barbuda	ATG								55	ESSENTL.OILS,PERFUME,ETC	1	No Quantity							1367			0
S3	2000	2000	2000	2	0	2	Export	233	Estonia	EST	44	Bahamas	BHS								55	ESSENTL.OILS,PERFUME,ETC	1	No Quantity							1489			0
S3	2000	2000	2000	2	0	2	Export	233	Estonia	EST	56	Belgium	BEL								55	ESSENTL.OILS,PERFUME,ETC	1	No Quantity							47			0
S3	2000	2000	2000	2	0	2	Export	233	Estonia	EST	84	Belize	BLZ								55	ESSENTL.OILS,PERFUME,ETC	1	No Quantity							6548			0
S3	2000	2000	2000	2	0	2	Export	233	Estonia	EST	112	Belarus	BLR								55	ESSENTL.OILS,PERFUME,ETC	1	No Quantity							4380			0
S3	2000	2000	2000	2	0	2	Export	233	Estonia	EST	116	Cambodia	KHM								55	ESSENTL.OILS,PERFUME,ETC	1	No Quantity							269			0
S3	2000	2000	2000	2	0	2	Export	233	Estonia	EST	196	Cyprus	CYP								55	ESSENTL.OILS,PERFUME,ETC	1	No Quantity							17240			0
S3	2000	2000	2000	2	0	2	Export	233	Estonia	EST	203	Czechia	CZE								55	ESSENTL.OILS,PERFUME,ETC	1	No Quantity							423			0
S3	2000	2000	2000	2	0	2	Export	233	Estonia	EST	208	Denmark	DNK								55	ESSENTL.OILS,PERFUME,ETC	1	No Quantity							34408			0
S3	2000	2000	2000	2	0	2	Export	233	Estonia	EST	246	Finland	FIN								55	ESSENTL.OILS,PERFUME,ETC	1	No Quantity							553867			0
S3	2000	2000	2000	2	0	2	Export	233	Estonia	EST	251	France	FRA								55	ESSENTL.OILS,PERFUME,ETC	1	No Quantity							5974			0
S3	2000	2000	2000	2	0	2	Export	233	Estonia	EST	268	Georgia	GEO								55	ESSENTL.OILS,PERFUME,ETC	1	No Quantity							119			0
S3	2000	2000	2000	2	0	2	Export	233	Estonia	EST	276	Germany	DEU								55	ESSENTL.OILS,PERFUME,ETC	1	No Quantity							21856			0
S3	2000	2000	2000	2	0	2	Export	233	Estonia	EST	300	Greece	GRC								55	ESSENTL.OILS,PERFUME,ETC	1	No Quantity							1692			0
S3	2000	2000	2000	2	0	2	Export	233	Estonia	EST	348	Hungary	HUN								55	ESSENTL.OILS,PERFUME,ETC	1	No Quantity							562			0
S3	2000	2000	2000	2	0	2	Export	233	Estonia	EST	372	Ireland	IRL								55	ESSENTL.OILS,PERFUME,ETC	1	No Quantity							16260			0
S3	2000	2000	2000	2	0	2	Export	233	Estonia	EST	381	Italy	ITA								55	ESSENTL.OILS,PERFUME,ETC	1	No Quantity							2719			0
S3	2000	2000	2000	2	0	2	Export	233	Estonia	EST	392	Japan	JPN								55	ESSENTL.OILS,PERFUME,ETC	1	No Quantity							151			0
S3	2000	2000	2000	2	0	2	Export	233	Estonia	EST	428	Latvia	LVA								55	ESSENTL.OILS,PERFUME,ETC	1	No Quantity							2093517			0
S3	2000	2000	2000	2	0	2	Export	233	Estonia	EST	430	Liberia	LBR								55	ESSENTL.OILS,PERFUME,ETC	1	No Quantity							9892			0
S3	2000	2000	2000	2	0	2	Export	233	Estonia	EST	440	Lithuania	LTU								55	ESSENTL.OILS,PERFUME,ETC	1	No Quantity							1296769			0
S3	2000	2000	2000	2	0	2	Export	233	Estonia	EST	458	Malaysia	MYS								55	ESSENTL.OILS,PERFUME,ETC	1	No Quantity							122			0
S3	2000	2000	2000	2	0	2	Export	233	Estonia	EST	470	Malta	MLT								55	ESSENTL.OILS,PERFUME,ETC	1	No Quantity							24164			0
S3	2000	2000	2000	2	0	2	Export	233	Estonia	EST	478	Mauritania	MRT								55	ESSENTL.OILS,PERFUME,ETC	1	No Quantity							1938			0
S3	2000	2000	2000	2	0	2	Export	233	Estonia	EST	496	Mongolia	MNG								55	ESSENTL.OILS,PERFUME,ETC	1	No Quantity							93			0
S3	2000	2000	2000	2	0	2	Export	233	Estonia	EST	528	Netherlands	NLD								55	ESSENTL.OILS,PERFUME,ETC	1	No Quantity							8363			0
S3	2000	2000	2000	2	0	2	Export	233	Estonia	EST	530	Neth. Antilles	ANT								55	ESSENTL.OILS,PERFUME,ETC	1	No Quantity							257			0
S3	2000	2000	2000	2	0	2	Export	233	Estonia	EST	579	Norway	NOR								55	ESSENTL.OILS,PERFUME,ETC	1	No Quantity							6689			0
S3	2000	2000	2000	2	0	2	Export	233	Estonia	EST	584	Marshall Isds	MHL								55	ESSENTL.OILS,PERFUME,ETC	1	No Quantity							2935			0
S3	2000	2000	2000	2	0	2	Export	233	Estonia	EST	591	Panama	PAN								55	ESSENTL.OILS,PERFUME,ETC	1	No Quantity							12104			0
S3	2000	2000	2000	2	0	2	Export	233	Estonia	EST	608	Philippines	PHL								55	ESSENTL.OILS,PERFUME,ETC	1	No Quantity							390			0
S3	2000	2000	2000	2	0	2	Export	233	Estonia	EST	616	Poland	POL								55	ESSENTL.OILS,PERFUME,ETC	1	No Quantity							8904			0
S3	2000	2000	2000	2	0	2	Export	233	Estonia	EST	620	Portugal	PRT								55	ESSENTL.OILS,PERFUME,ETC	1	No Quantity							208			0
S3	2000	2000	2000	2	0	2	Export	233	Estonia	EST	643	Russian Federation	RUS								55	ESSENTL.OILS,PERFUME,ETC	1	No Quantity							682432			0
S3	2000	2000	2000	2	0	2	Export	233	Estonia	EST	670	Saint Vincent and the Grenadines	VCT								55	ESSENTL.OILS,PERFUME,ETC	1	No Quantity							2829			0
S3	2000	2000	2000	2	0	2	Export	233	Estonia	EST	678	Sao Tome and Principe	STP								55	ESSENTL.OILS,PERFUME,ETC	1	No Quantity							598			0
S3	2000	2000	2000	2	0	2	Export	233	Estonia	EST	702	Singapore	SGP								55	ESSENTL.OILS,PERFUME,ETC	1	No Quantity							194			0
S3	2000	2000	2000	2	0	2	Export	233	Estonia	EST	710	South Africa	ZAF								55	ESSENTL.OILS,PERFUME,ETC	1	No Quantity							12804			0
S3	2000	2000	2000	2	0	2	Export	233	Estonia	EST	724	Spain	ESP								55	ESSENTL.OILS,PERFUME,ETC	1	No Quantity							9782			0
S3	2000	2000	2000	2	0	2	Export	233	Estonia	EST	752	Sweden	SWE								55	ESSENTL.OILS,PERFUME,ETC	1	No Quantity							69746			0
S3	2000	2000	2000	2	0	2	Export	233	Estonia	EST	757	Switzerland	CHE								55	ESSENTL.OILS,PERFUME,ETC	1	No Quantity							213			0
S3	2000	2000	2000	2	0	2	Export	233	Estonia	EST	792	Turkey	TUR								55	ESSENTL.OILS,PERFUME,ETC	1	No Quantity							282			0
S3	2000	2000	2000	2	0	2	Export	233	Estonia	EST	804	Ukraine	UKR								55	ESSENTL.OILS,PERFUME,ETC	1	No Quantity							28681			0
S3	2000	2000	2000	2	0	2	Export	233	Estonia	EST	807	North Macedonia	MKD								55	ESSENTL.OILS,PERFUME,ETC	1	No Quantity							53			0
S3	2000	2000	2000	2	0	2	Export	233	Estonia	EST	826	United Kingdom	GBR								55	ESSENTL.OILS,PERFUME,ETC	1	No Quantity							51467			0
S3	2000	2000	2000	2	0	2	Export	233	Estonia	EST	842	USA	USA								55	ESSENTL.OILS,PERFUME,ETC	1	No Quantity							1287			0
S3	2000	2000	2000	2	0	2	Export	233	Estonia	EST	894	Zambia	ZMB								55	ESSENTL.OILS,PERFUME,ETC	1	No Quantity							470			0
S3	2000	2000	2000	2	0	2	Export	233	Estonia	EST	0	World	WLD								56	FERTILIZER,EXCEPT GRP272	1	No Quantity							39850623			0
S3	2000	2000	2000	2	0	2	Export	233	Estonia	EST	36	Australia	AUS								56	FERTILIZER,EXCEPT GRP272	1	No Quantity							421014			0
S3	2000	2000	2000	2	0	2	Export	233	Estonia	EST	56	Belgium	BEL								56	FERTILIZER,EXCEPT GRP272	1	No Quantity							4216861			0
S3	2000	2000	2000	2	0	2	Export	233	Estonia	EST	76	Brazil	BRA								56	FERTILIZER,EXCEPT GRP272	1	No Quantity							3649995			0
S3	2000	2000	2000	2	0	2	Export	233	Estonia	EST	124	Canada	CAN								56	FERTILIZER,EXCEPT GRP272	1	No Quantity							1785273			0
S3	2000	2000	2000	2	0	2	Export	233	Estonia	EST	188	Costa Rica	CRI								56	FERTILIZER,EXCEPT GRP272	1	No Quantity							692212			0
S3	2000	2000	2000	2	0	2	Export	233	Estonia	EST	208	Denmark	DNK								56	FERTILIZER,EXCEPT GRP272	1	No Quantity							458031			0
S3	2000	2000	2000	2	0	2	Export	233	Estonia	EST	246	Finland	FIN								56	FERTILIZER,EXCEPT GRP272	1	No Quantity							2255276			0
S3	2000	2000	2000	2	0	2	Export	233	Estonia	EST	251	France	FRA								56	FERTILIZER,EXCEPT GRP272	1	No Quantity							6196136			0
S3	2000	2000	2000	2	0	2	Export	233	Estonia	EST	276	Germany	DEU								56	FERTILIZER,EXCEPT GRP272	1	No Quantity							2243656			0
S3	2000	2000	2000	2	0	2	Export	233	Estonia	EST	340	Honduras	HND								56	FERTILIZER,EXCEPT GRP272	1	No Quantity							302229			0
S3	2000	2000	2000	2	0	2	Export	233	Estonia	EST	372	Ireland	IRL								56	FERTILIZER,EXCEPT GRP272	1	No Quantity							529374			0
S3	2000	2000	2000	2	0	2	Export	233	Estonia	EST	428	Latvia	LVA								56	FERTILIZER,EXCEPT GRP272	1	No Quantity							283320			0
S3	2000	2000	2000	2	0	2	Export	233	Estonia	EST	440	Lithuania	LTU								56	FERTILIZER,EXCEPT GRP272	1	No Quantity							362824			0
S3	2000	2000	2000	2	0	2	Export	233	Estonia	EST	484	Mexico	MEX								56	FERTILIZER,EXCEPT GRP272	1	No Quantity							844702			0
S3	2000	2000	2000	2	0	2	Export	233	Estonia	EST	490	Other Asia, nes									56	FERTILIZER,EXCEPT GRP272	1	No Quantity							61804			0
S3	2000	2000	2000	2	0	2	Export	233	Estonia	EST	579	Norway	NOR								56	FERTILIZER,EXCEPT GRP272	1	No Quantity							4374			0
S3	2000	2000	2000	2	0	2	Export	233	Estonia	EST	604	Peru	PER								56	FERTILIZER,EXCEPT GRP272	1	No Quantity							605552			0
S3	2000	2000	2000	2	0	2	Export	233	Estonia	EST	616	Poland	POL								56	FERTILIZER,EXCEPT GRP272	1	No Quantity							108179			0
S3	2000	2000	2000	2	0	2	Export	233	Estonia	EST	620	Portugal	PRT								56	FERTILIZER,EXCEPT GRP272	1	No Quantity							56717			0
S3	2000	2000	2000	2	0	2	Export	233	Estonia	EST	643	Russian Federation	RUS								56	FERTILIZER,EXCEPT GRP272	1	No Quantity							575			0
S3	2000	2000	2000	2	0	2	Export	233	Estonia	EST	699	India	IND								56	FERTILIZER,EXCEPT GRP272	1	No Quantity							4376995			0
S3	2000	2000	2000	2	0	2	Export	233	Estonia	EST	724	Spain	ESP								56	FERTILIZER,EXCEPT GRP272	1	No Quantity							1678348			0
S3	2000	2000	2000	2	0	2	Export	233	Estonia	EST	752	Sweden	SWE								56	FERTILIZER,EXCEPT GRP272	1	No Quantity							453203			0
S3	2000	2000	2000	2	0	2	Export	233	Estonia	EST	757	Switzerland	CHE								56	FERTILIZER,EXCEPT GRP272	1	No Quantity							450589			0
S3	2000	2000	2000	2	0	2	Export	233	Estonia	EST	768	Togo	TGO								56	FERTILIZER,EXCEPT GRP272	1	No Quantity							1444398			0
S3	2000	2000	2000	2	0	2	Export	233	Estonia	EST	826	United Kingdom	GBR								56	FERTILIZER,EXCEPT GRP272	1	No Quantity							4763108			0
S3	2000	2000	2000	2	0	2	Export	233	Estonia	EST	842	USA	USA								56	FERTILIZER,EXCEPT GRP272	1	No Quantity							1605880			0
S3	2000	2000	2000	2	0	2	Export	233	Estonia	EST	0	World	WLD								57	PLASTICS IN PRIMARY FORM	1	No Quantity							8003317			0
S3	2000	2000	2000	2	0	2	Export	233	Estonia	EST	28	Antigua and Barbuda	ATG								57	PLASTICS IN PRIMARY FORM	1	No Quantity							146			0
S3	2000	2000	2000	2	0	2	Export	233	Estonia	EST	40	Austria	AUT								57	PLASTICS IN PRIMARY FORM	1	No Quantity							1199			0
S3	2000	2000	2000	2	0	2	Export	233	Estonia	EST	56	Belgium	BEL								57	PLASTICS IN PRIMARY FORM	1	No Quantity							963			0
S3	2000	2000	2000	2	0	2	Export	233	Estonia	EST	76	Brazil	BRA								57	PLASTICS IN PRIMARY FORM	1	No Quantity							127			0
S3	2000	2000	2000	2	0	2	Export	233	Estonia	EST	156	China	CHN								57	PLASTICS IN PRIMARY FORM	1	No Quantity							15408			0
S3	2000	2000	2000	2	0	2	Export	233	Estonia	EST	196	Cyprus	CYP								57	PLASTICS IN PRIMARY FORM	1	No Quantity							144			0
S3	2000	2000	2000	2	0	2	Export	233	Estonia	EST	208	Denmark	DNK								57	PLASTICS IN PRIMARY FORM	1	No Quantity							10524			0
S3	2000	2000	2000	2	0	2	Export	233	Estonia	EST	246	Finland	FIN								57	PLASTICS IN PRIMARY FORM	1	No Quantity							1111013			0
S3	2000	2000	2000	2	0	2	Export	233	Estonia	EST	251	France	FRA								57	PLASTICS IN PRIMARY FORM	1	No Quantity							17736			0
S3	2000	2000	2000	2	0	2	Export	233	Estonia	EST	276	Germany	DEU								57	PLASTICS IN PRIMARY FORM	1	No Quantity							49062			0
S3	2000	2000	2000	2	0	2	Export	233	Estonia	EST	344	China, Hong Kong SAR	HKG								57	PLASTICS IN PRIMARY FORM	1	No Quantity							41077			0
S3	2000	2000	2000	2	0	2	Export	233	Estonia	EST	381	Italy	ITA								57	PLASTICS IN PRIMARY FORM	1	No Quantity							41730			0
S3	2000	2000	2000	2	0	2	Export	233	Estonia	EST	398	Kazakhstan	KAZ								57	PLASTICS IN PRIMARY FORM	1	No Quantity							87026			0
S3	2000	2000	2000	2	0	2	Export	233	Estonia	EST	428	Latvia	LVA								57	PLASTICS IN PRIMARY FORM	1	No Quantity							2007456			0
S3	2000	2000	2000	2	0	2	Export	233	Estonia	EST	440	Lithuania	LTU								57	PLASTICS IN PRIMARY FORM	1	No Quantity							1224263			0
S3	2000	2000	2000	2	0	2	Export	233	Estonia	EST	470	Malta	MLT								57	PLASTICS IN PRIMARY FORM	1	No Quantity							664			0
S3	2000	2000	2000	2	0	2	Export	233	Estonia	EST	490	Other Asia, nes									57	PLASTICS IN PRIMARY FORM	1	No Quantity							15905			0
S3	2000	2000	2000	2	0	2	Export	233	Estonia	EST	528	Netherlands	NLD								57	PLASTICS IN PRIMARY FORM	1	No Quantity							62344			0
S3	2000	2000	2000	2	0	2	Export	233	Estonia	EST	579	Norway	NOR								57	PLASTICS IN PRIMARY FORM	1	No Quantity							171535			0
S3	2000	2000	2000	2	0	2	Export	233	Estonia	EST	616	Poland	POL								57	PLASTICS IN PRIMARY FORM	1	No Quantity							456646			0
S3	2000	2000	2000	2	0	2	Export	233	Estonia	EST	643	Russian Federation	RUS								57	PLASTICS IN PRIMARY FORM	1	No Quantity							1358044			0
S3	2000	2000	2000	2	0	2	Export	233	Estonia	EST	670	Saint Vincent and the Grenadines	VCT								57	PLASTICS IN PRIMARY FORM	1	No Quantity							47			0
S3	2000	2000	2000	2	0	2	Export	233	Estonia	EST	702	Singapore	SGP								57	PLASTICS IN PRIMARY FORM	1	No Quantity							24			0
S3	2000	2000	2000	2	0	2	Export	233	Estonia	EST	752	Sweden	SWE								57	PLASTICS IN PRIMARY FORM	1	No Quantity							356314			0
S3	2000	2000	2000	2	0	2	Export	233	Estonia	EST	792	Turkey	TUR								57	PLASTICS IN PRIMARY FORM	1	No Quantity							211447			0
S3	2000	2000	2000	2	0	2	Export	233	Estonia	EST	804	Ukraine	UKR								57	PLASTICS IN PRIMARY FORM	1	No Quantity							618437			0
S3	2000	2000	2000	2	0	2	Export	233	Estonia	EST	826	United Kingdom	GBR								57	PLASTICS IN PRIMARY FORM	1	No Quantity							7457			0
S3	2000	2000	2000	2	0	2	Export	233	Estonia	EST	842	USA	USA								57	PLASTICS IN PRIMARY FORM	1	No Quantity							136579			0
S3	2000	2000	2000	2	0	2	Export	233	Estonia	EST	0	World	WLD								58	PLASTIC,NON-PRIMARY FORM	1	No Quantity							8041163			0
S3	2000	2000	2000	2	0	2	Export	233	Estonia	EST	24	Angola	AGO								58	PLASTIC,NON-PRIMARY FORM	1	No Quantity							126			0
S3	2000	2000	2000	2	0	2	Export	233	Estonia	EST	28	Antigua and Barbuda	ATG								58	PLASTIC,NON-PRIMARY FORM	1	No Quantity							628			0
S3	2000	2000	2000	2	0	2	Export	233	Estonia	EST	31	Azerbaijan	AZE								58	PLASTIC,NON-PRIMARY FORM	1	No Quantity							37			0
S3	2000	2000	2000	2	0	2	Export	233	Estonia	EST	44	Bahamas	BHS								58	PLASTIC,NON-PRIMARY FORM	1	No Quantity							49			0
S3	2000	2000	2000	2	0	2	Export	233	Estonia	EST	56	Belgium	BEL								58	PLASTIC,NON-PRIMARY FORM	1	No Quantity							312			0
S3	2000	2000	2000	2	0	2	Export	233	Estonia	EST	84	Belize	BLZ								58	PLASTIC,NON-PRIMARY FORM	1	No Quantity							83			0
S3	2000	2000	2000	2	0	2	Export	233	Estonia	EST	112	Belarus	BLR								58	PLASTIC,NON-PRIMARY FORM	1	No Quantity							92503			0
S3	2000	2000	2000	2	0	2	Export	233	Estonia	EST	116	Cambodia	KHM								58	PLASTIC,NON-PRIMARY FORM	1	No Quantity							27			0
S3	2000	2000	2000	2	0	2	Export	233	Estonia	EST	196	Cyprus	CYP								58	PLASTIC,NON-PRIMARY FORM	1	No Quantity							6201			0
S3	2000	2000	2000	2	0	2	Export	233	Estonia	EST	203	Czechia	CZE								58	PLASTIC,NON-PRIMARY FORM	1	No Quantity							47			0
S3	2000	2000	2000	2	0	2	Export	233	Estonia	EST	208	Denmark	DNK								58	PLASTIC,NON-PRIMARY FORM	1	No Quantity							55886			0
S3	2000	2000	2000	2	0	2	Export	233	Estonia	EST	246	Finland	FIN								58	PLASTIC,NON-PRIMARY FORM	1	No Quantity							1389252			0
S3	2000	2000	2000	2	0	2	Export	233	Estonia	EST	251	France	FRA								58	PLASTIC,NON-PRIMARY FORM	1	No Quantity							1604			0
S3	2000	2000	2000	2	0	2	Export	233	Estonia	EST	276	Germany	DEU								58	PLASTIC,NON-PRIMARY FORM	1	No Quantity							53188			0
S3	2000	2000	2000	2	0	2	Export	233	Estonia	EST	300	Greece	GRC								58	PLASTIC,NON-PRIMARY FORM	1	No Quantity							30			0
S3	2000	2000	2000	2	0	2	Export	233	Estonia	EST	348	Hungary	HUN								58	PLASTIC,NON-PRIMARY FORM	1	No Quantity							2327			0
S3	2000	2000	2000	2	0	2	Export	233	Estonia	EST	381	Italy	ITA								58	PLASTIC,NON-PRIMARY FORM	1	No Quantity							2494			0
S3	2000	2000	2000	2	0	2	Export	233	Estonia	EST	398	Kazakhstan	KAZ								58	PLASTIC,NON-PRIMARY FORM	1	No Quantity							2957			0
S3	2000	2000	2000	2	0	2	Export	233	Estonia	EST	428	Latvia	LVA								58	PLASTIC,NON-PRIMARY FORM	1	No Quantity							2693600			0
S3	2000	2000	2000	2	0	2	Export	233	Estonia	EST	430	Liberia	LBR								58	PLASTIC,NON-PRIMARY FORM	1	No Quantity							1192			0
S3	2000	2000	2000	2	0	2	Export	233	Estonia	EST	440	Lithuania	LTU								58	PLASTIC,NON-PRIMARY FORM	1	No Quantity							2163239			0
S3	2000	2000	2000	2	0	2	Export	233	Estonia	EST	470	Malta	MLT								58	PLASTIC,NON-PRIMARY FORM	1	No Quantity							1537			0
S3	2000	2000	2000	2	0	2	Export	233	Estonia	EST	478	Mauritania	MRT								58	PLASTIC,NON-PRIMARY FORM	1	No Quantity							1579			0
S3	2000	2000	2000	2	0	2	Export	233	Estonia	EST	498	Rep. of Moldova	MDA								58	PLASTIC,NON-PRIMARY FORM	1	No Quantity							507			0
S3	2000	2000	2000	2	0	2	Export	233	Estonia	EST	528	Netherlands	NLD								58	PLASTIC,NON-PRIMARY FORM	1	No Quantity							1440			0
S3	2000	2000	2000	2	0	2	Export	233	Estonia	EST	579	Norway	NOR								58	PLASTIC,NON-PRIMARY FORM	1	No Quantity							45905			0
S3	2000	2000	2000	2	0	2	Export	233	Estonia	EST	584	Marshall Isds	MHL								58	PLASTIC,NON-PRIMARY FORM	1	No Quantity							2585			0
S3	2000	2000	2000	2	0	2	Export	233	Estonia	EST	591	Panama	PAN								58	PLASTIC,NON-PRIMARY FORM	1	No Quantity							2502			0
S3	2000	2000	2000	2	0	2	Export	233	Estonia	EST	616	Poland	POL								58	PLASTIC,NON-PRIMARY FORM	1	No Quantity							6325			0
S3	2000	2000	2000	2	0	2	Export	233	Estonia	EST	643	Russian Federation	RUS								58	PLASTIC,NON-PRIMARY FORM	1	No Quantity							779279			0
S3	2000	2000	2000	2	0	2	Export	233	Estonia	EST	670	Saint Vincent and the Grenadines	VCT								58	PLASTIC,NON-PRIMARY FORM	1	No Quantity							1018			0
S3	2000	2000	2000	2	0	2	Export	233	Estonia	EST	724	Spain	ESP								58	PLASTIC,NON-PRIMARY FORM	1	No Quantity							29			0
S3	2000	2000	2000	2	0	2	Export	233	Estonia	EST	752	Sweden	SWE								58	PLASTIC,NON-PRIMARY FORM	1	No Quantity							464898			0
S3	2000	2000	2000	2	0	2	Export	233	Estonia	EST	757	Switzerland	CHE								58	PLASTIC,NON-PRIMARY FORM	1	No Quantity							264			0
S3	2000	2000	2000	2	0	2	Export	233	Estonia	EST	792	Turkey	TUR								58	PLASTIC,NON-PRIMARY FORM	1	No Quantity							55			0
S3	2000	2000	2000	2	0	2	Export	233	Estonia	EST	804	Ukraine	UKR								58	PLASTIC,NON-PRIMARY FORM	1	No Quantity							220239			0
S3	2000	2000	2000	2	0	2	Export	233	Estonia	EST	826	United Kingdom	GBR								58	PLASTIC,NON-PRIMARY FORM	1	No Quantity							34273			0
S3	2000	2000	2000	2	0	2	Export	233	Estonia	EST	842	USA	USA								58	PLASTIC,NON-PRIMARY FORM	1	No Quantity							8501			0
S3	2000	2000	2000	2	0	2	Export	233	Estonia	EST	860	Uzbekistan	UZB								58	PLASTIC,NON-PRIMARY FORM	1	No Quantity							352			0
S3	2000	2000	2000	2	0	2	Export	233	Estonia	EST	899	Areas, nes									58	PLASTIC,NON-PRIMARY FORM	1	No Quantity							4091			0
S3	2000	2000	2000	2	0	2	Export	233	Estonia	EST	0	World	WLD								59	CHEMICAL MATERIALS NES	1	No Quantity							13962849			0
S3	2000	2000	2000	2	0	2	Export	233	Estonia	EST	28	Antigua and Barbuda	ATG								59	CHEMICAL MATERIALS NES	1	No Quantity							125			0
S3	2000	2000	2000	2	0	2	Export	233	Estonia	EST	44	Bahamas	BHS								59	CHEMICAL MATERIALS NES	1	No Quantity							175			0
S3	2000	2000	2000	2	0	2	Export	233	Estonia	EST	84	Belize	BLZ								59	CHEMICAL MATERIALS NES	1	No Quantity							4485			0
S3	2000	2000	2000	2	0	2	Export	233	Estonia	EST	112	Belarus	BLR								59	CHEMICAL MATERIALS NES	1	No Quantity							154195			0
S3	2000	2000	2000	2	0	2	Export	233	Estonia	EST	116	Cambodia	KHM								59	CHEMICAL MATERIALS NES	1	No Quantity							36			0
S3	2000	2000	2000	2	0	2	Export	233	Estonia	EST	196	Cyprus	CYP								59	CHEMICAL MATERIALS NES	1	No Quantity							136846			0
S3	2000	2000	2000	2	0	2	Export	233	Estonia	EST	208	Denmark	DNK								59	CHEMICAL MATERIALS NES	1	No Quantity							999			0
S3	2000	2000	2000	2	0	2	Export	233	Estonia	EST	246	Finland	FIN								59	CHEMICAL MATERIALS NES	1	No Quantity							293677			0
S3	2000	2000	2000	2	0	2	Export	233	Estonia	EST	251	France	FRA								59	CHEMICAL MATERIALS NES	1	No Quantity							6856			0
S3	2000	2000	2000	2	0	2	Export	233	Estonia	EST	276	Germany	DEU								59	CHEMICAL MATERIALS NES	1	No Quantity							299887			0
S3	2000	2000	2000	2	0	2	Export	233	Estonia	EST	300	Greece	GRC								59	CHEMICAL MATERIALS NES	1	No Quantity							1125			0
S3	2000	2000	2000	2	0	2	Export	233	Estonia	EST	348	Hungary	HUN								59	CHEMICAL MATERIALS NES	1	No Quantity							69663			0
S3	2000	2000	2000	2	0	2	Export	233	Estonia	EST	372	Ireland	IRL								59	CHEMICAL MATERIALS NES	1	No Quantity							91159			0
S3	2000	2000	2000	2	0	2	Export	233	Estonia	EST	381	Italy	ITA								59	CHEMICAL MATERIALS NES	1	No Quantity							7575			0
S3	2000	2000	2000	2	0	2	Export	233	Estonia	EST	398	Kazakhstan	KAZ								59	CHEMICAL MATERIALS NES	1	No Quantity							4343			0
S3	2000	2000	2000	2	0	2	Export	233	Estonia	EST	410	Rep. of Korea	KOR								59	CHEMICAL MATERIALS NES	1	No Quantity							335			0
S3	2000	2000	2000	2	0	2	Export	233	Estonia	EST	428	Latvia	LVA								59	CHEMICAL MATERIALS NES	1	No Quantity							3198410			0
S3	2000	2000	2000	2	0	2	Export	233	Estonia	EST	430	Liberia	LBR								59	CHEMICAL MATERIALS NES	1	No Quantity							3702			0
S3	2000	2000	2000	2	0	2	Export	233	Estonia	EST	440	Lithuania	LTU								59	CHEMICAL MATERIALS NES	1	No Quantity							1704218			0
S3	2000	2000	2000	2	0	2	Export	233	Estonia	EST	470	Malta	MLT								59	CHEMICAL MATERIALS NES	1	No Quantity							4190			0
S3	2000	2000	2000	2	0	2	Export	233	Estonia	EST	498	Rep. of Moldova	MDA								59	CHEMICAL MATERIALS NES	1	No Quantity							835			0
S3	2000	2000	2000	2	0	2	Export	233	Estonia	EST	528	Netherlands	NLD								59	CHEMICAL MATERIALS NES	1	No Quantity							56699			0
S3	2000	2000	2000	2	0	2	Export	233	Estonia	EST	579	Norway	NOR								59	CHEMICAL MATERIALS NES	1	No Quantity							10807			0
S3	2000	2000	2000	2	0	2	Export	233	Estonia	EST	584	Marshall Isds	MHL								59	CHEMICAL MATERIALS NES	1	No Quantity							349			0
S3	2000	2000	2000	2	0	2	Export	233	Estonia	EST	591	Panama	PAN								59	CHEMICAL MATERIALS NES	1	No Quantity							1866			0
S3	2000	2000	2000	2	0	2	Export	233	Estonia	EST	608	Philippines	PHL								59	CHEMICAL MATERIALS NES	1	No Quantity							152			0
S3	2000	2000	2000	2	0	2	Export	233	Estonia	EST	616	Poland	POL								59	CHEMICAL MATERIALS NES	1	No Quantity							2501			0
S3	2000	2000	2000	2	0	2	Export	233	Estonia	EST	643	Russian Federation	RUS								59	CHEMICAL MATERIALS NES	1	No Quantity							4875856			0
S3	2000	2000	2000	2	0	2	Export	233	Estonia	EST	670	Saint Vincent and the Grenadines	VCT								59	CHEMICAL MATERIALS NES	1	No Quantity							659			0
S3	2000	2000	2000	2	0	2	Export	233	Estonia	EST	752	Sweden	SWE								59	CHEMICAL MATERIALS NES	1	No Quantity							52156			0
S3	2000	2000	2000	2	0	2	Export	233	Estonia	EST	757	Switzerland	CHE								59	CHEMICAL MATERIALS NES	1	No Quantity							196161			0
S3	2000	2000	2000	2	0	2	Export	233	Estonia	EST	804	Ukraine	UKR								59	CHEMICAL MATERIALS NES	1	No Quantity							771883			0
S3	2000	2000	2000	2	0	2	Export	233	Estonia	EST	826	United Kingdom	GBR								59	CHEMICAL MATERIALS NES	1	No Quantity							49243			0
S3	2000	2000	2000	2	0	2	Export	233	Estonia	EST	842	USA	USA								59	CHEMICAL MATERIALS NES	1	No Quantity							1810159			0
S3	2000	2000	2000	2	0	2	Export	233	Estonia	EST	860	Uzbekistan	UZB								59	CHEMICAL MATERIALS NES	1	No Quantity							151522			0
S3	2000	2000	2000	2	0	2	Export	231	Ethiopia	ETH	0	World	WLD								61	LEATHER, LEATHER GOODS	1	No Quantity							41027439			0
S3	2000	2000	2000	2	0	2	Export	231	Ethiopia	ETH	100	Bulgaria	BGR								61	LEATHER, LEATHER GOODS	1	No Quantity							183026			0
S3	2000	2000	2000	2	0	2	Export	231	Ethiopia	ETH	156	China	CHN								61	LEATHER, LEATHER GOODS	1	No Quantity							287683			0
S3	2000	2000	2000	2	0	2	Export	231	Ethiopia	ETH	203	Czechia	CZE								61	LEATHER, LEATHER GOODS	1	No Quantity							32955			0
S3	2000	2000	2000	2	0	2	Export	231	Ethiopia	ETH	251	France	FRA								61	LEATHER, LEATHER GOODS	1	No Quantity							41704			0
S3	2000	2000	2000	2	0	2	Export	231	Ethiopia	ETH	262	Djibouti	DJI								61	LEATHER, LEATHER GOODS	1	No Quantity							680814			0
S3	2000	2000	2000	2	0	2	Export	231	Ethiopia	ETH	276	Germany	DEU								61	LEATHER, LEATHER GOODS	1	No Quantity							977702			0
S3	2000	2000	2000	2	0	2	Export	231	Ethiopia	ETH	300	Greece	GRC								61	LEATHER, LEATHER GOODS	1	No Quantity							222468			0
S3	2000	2000	2000	2	0	2	Export	231	Ethiopia	ETH	344	China, Hong Kong SAR	HKG								61	LEATHER, LEATHER GOODS	1	No Quantity							543652			0
S3	2000	2000	2000	2	0	2	Export	231	Ethiopia	ETH	360	Indonesia	IDN								61	LEATHER, LEATHER GOODS	1	No Quantity							5312267			0
S3	2000	2000	2000	2	0	2	Export	231	Ethiopia	ETH	376	Israel	ISR								61	LEATHER, LEATHER GOODS	1	No Quantity							671482			0
S3	2000	2000	2000	2	0	2	Export	231	Ethiopia	ETH	381	Italy	ITA								61	LEATHER, LEATHER GOODS	1	No Quantity							10760575			0
S3	2000	2000	2000	2	0	2	Export	231	Ethiopia	ETH	392	Japan	JPN								61	LEATHER, LEATHER GOODS	1	No Quantity							1014862			0
S3	2000	2000	2000	2	0	2	Export	231	Ethiopia	ETH	410	Rep. of Korea	KOR								61	LEATHER, LEATHER GOODS	1	No Quantity							48552			0
S3	2000	2000	2000	2	0	2	Export	231	Ethiopia	ETH	458	Malaysia	MYS								61	LEATHER, LEATHER GOODS	1	No Quantity							3028513			0
S3	2000	2000	2000	2	0	2	Export	231	Ethiopia	ETH	484	Mexico	MEX								61	LEATHER, LEATHER GOODS	1	No Quantity							155895			0
S3	2000	2000	2000	2	0	2	Export	231	Ethiopia	ETH	528	Netherlands	NLD								61	LEATHER, LEATHER GOODS	1	No Quantity							227999			0
S3	2000	2000	2000	2	0	2	Export	231	Ethiopia	ETH	642	Romania	ROU								61	LEATHER, LEATHER GOODS	1	No Quantity							701508			0
S3	2000	2000	2000	2	0	2	Export	231	Ethiopia	ETH	699	India	IND								61	LEATHER, LEATHER GOODS	1	No Quantity							6230012			0
S3	2000	2000	2000	2	0	2	Export	231	Ethiopia	ETH	702	Singapore	SGP								61	LEATHER, LEATHER GOODS	1	No Quantity							142825			0
S3	2000	2000	2000	2	0	2	Export	231	Ethiopia	ETH	706	Somalia	SOM								61	LEATHER, LEATHER GOODS	1	No Quantity							33554			0
S3	2000	2000	2000	2	0	2	Export	231	Ethiopia	ETH	724	Spain	ESP								61	LEATHER, LEATHER GOODS	1	No Quantity							2413253			0
S3	2000	2000	2000	2	0	2	Export	231	Ethiopia	ETH	752	Sweden	SWE								61	LEATHER, LEATHER GOODS	1	No Quantity							83833			0
S3	2000	2000	2000	2	0	2	Export	231	Ethiopia	ETH	764	Thailand	THA								61	LEATHER, LEATHER GOODS	1	No Quantity							556628			0
S3	2000	2000	2000	2	0	2	Export	231	Ethiopia	ETH	826	United Kingdom	GBR								61	LEATHER, LEATHER GOODS	1	No Quantity							6674161			0
S3	2000	2000	2000	2	0	2	Export	231	Ethiopia	ETH	842	USA	USA								61	LEATHER, LEATHER GOODS	1	No Quantity							1519			0
S3	2000	2000	2000	2	0	2	Export	233	Estonia	EST	0	World	WLD								61	LEATHER, LEATHER GOODS	1	No Quantity							19941633			0
S3	2000	2000	2000	2	0	2	Export	233	Estonia	EST	40	Austria	AUT								61	LEATHER, LEATHER GOODS	1	No Quantity							45933			0
S3	2000	2000	2000	2	0	2	Export	233	Estonia	EST	112	Belarus	BLR								61	LEATHER, LEATHER GOODS	1	No Quantity							312479			0
S3	2000	2000	2000	2	0	2	Export	233	Estonia	EST	208	Denmark	DNK								61	LEATHER, LEATHER GOODS	1	No Quantity							154535			0
S3	2000	2000	2000	2	0	2	Export	233	Estonia	EST	246	Finland	FIN								61	LEATHER, LEATHER GOODS	1	No Quantity							1711727			0
S3	2000	2000	2000	2	0	2	Export	233	Estonia	EST	276	Germany	DEU								61	LEATHER, LEATHER GOODS	1	No Quantity							2608623			0
S3	2000	2000	2000	2	0	2	Export	233	Estonia	EST	300	Greece	GRC								61	LEATHER, LEATHER GOODS	1	No Quantity							1509404			0
S3	2000	2000	2000	2	0	2	Export	233	Estonia	EST	344	China, Hong Kong SAR	HKG								61	LEATHER, LEATHER GOODS	1	No Quantity							75518			0
S3	2000	2000	2000	2	0	2	Export	233	Estonia	EST	348	Hungary	HUN								61	LEATHER, LEATHER GOODS	1	No Quantity							1397264			0
S3	2000	2000	2000	2	0	2	Export	233	Estonia	EST	372	Ireland	IRL								61	LEATHER, LEATHER GOODS	1	No Quantity							437210			0
S3	2000	2000	2000	2	0	2	Export	233	Estonia	EST	381	Italy	ITA								61	LEATHER, LEATHER GOODS	1	No Quantity							868924			0
S3	2000	2000	2000	2	0	2	Export	233	Estonia	EST	398	Kazakhstan	KAZ								61	LEATHER, LEATHER GOODS	1	No Quantity							34666			0
S3	2000	2000	2000	2	0	2	Export	233	Estonia	EST	428	Latvia	LVA								61	LEATHER, LEATHER GOODS	1	No Quantity							176533			0
S3	2000	2000	2000	2	0	2	Export	233	Estonia	EST	440	Lithuania	LTU								61	LEATHER, LEATHER GOODS	1	No Quantity							752938			0
S3	2000	2000	2000	2	0	2	Export	233	Estonia	EST	478	Mauritania	MRT								61	LEATHER, LEATHER GOODS	1	No Quantity							89			0
S3	2000	2000	2000	2	0	2	Export	233	Estonia	EST	490	Other Asia, nes									61	LEATHER, LEATHER GOODS	1	No Quantity							50582			0
S3	2000	2000	2000	2	0	2	Export	233	Estonia	EST	528	Netherlands	NLD								61	LEATHER, LEATHER GOODS	1	No Quantity							110691			0
S3	2000	2000	2000	2	0	2	Export	233	Estonia	EST	579	Norway	NOR								61	LEATHER, LEATHER GOODS	1	No Quantity							318507			0
S3	2000	2000	2000	2	0	2	Export	233	Estonia	EST	643	Russian Federation	RUS								61	LEATHER, LEATHER GOODS	1	No Quantity							1182294			0
S3	2000	2000	2000	2	0	2	Export	233	Estonia	EST	703	Slovakia	SVK								61	LEATHER, LEATHER GOODS	1	No Quantity							78193			0
S3	2000	2000	2000	2	0	2	Export	233	Estonia	EST	705	Slovenia	SVN								61	LEATHER, LEATHER GOODS	1	No Quantity							20019			0
S3	2000	2000	2000	2	0	2	Export	233	Estonia	EST	724	Spain	ESP								61	LEATHER, LEATHER GOODS	1	No Quantity							217808			0
S3	2000	2000	2000	2	0	2	Export	233	Estonia	EST	752	Sweden	SWE								61	LEATHER, LEATHER GOODS	1	No Quantity							294711			0
S3	2000	2000	2000	2	0	2	Export	233	Estonia	EST	757	Switzerland	CHE								61	LEATHER, LEATHER GOODS	1	No Quantity							1847303			0
S3	2000	2000	2000	2	0	2	Export	233	Estonia	EST	784	United Arab Emirates	ARE								61	LEATHER, LEATHER GOODS	1	No Quantity							42544			0
S3	2000	2000	2000	2	0	2	Export	233	Estonia	EST	792	Turkey	TUR								61	LEATHER, LEATHER GOODS	1	No Quantity							4200090			0
S3	2000	2000	2000	2	0	2	Export	233	Estonia	EST	804	Ukraine	UKR								61	LEATHER, LEATHER GOODS	1	No Quantity							60161			0
S3	2000	2000	2000	2	0	2	Export	233	Estonia	EST	826	United Kingdom	GBR								61	LEATHER, LEATHER GOODS	1	No Quantity							1293479			0
S3	2000	2000	2000	2	0	2	Export	233	Estonia	EST	842	USA	USA								61	LEATHER, LEATHER GOODS	1	No Quantity							114482			0
S3	2000	2000	2000	2	0	2	Export	233	Estonia	EST	899	Areas, nes									61	LEATHER, LEATHER GOODS	1	No Quantity							24928			0
S3	2000	2000	2000	2	0	2	Export	233	Estonia	EST	0	World	WLD								62	RUBBER MANUFACTURES, NES	1	No Quantity							12970725			0
S3	2000	2000	2000	2	0	2	Export	233	Estonia	EST	28	Antigua and Barbuda	ATG								62	RUBBER MANUFACTURES, NES	1	No Quantity							1583			0
S3	2000	2000	2000	2	0	2	Export	233	Estonia	EST	36	Australia	AUS								62	RUBBER MANUFACTURES, NES	1	No Quantity							30			0
S3	2000	2000	2000	2	0	2	Export	233	Estonia	EST	44	Bahamas	BHS								62	RUBBER MANUFACTURES, NES	1	No Quantity							366			0
S3	2000	2000	2000	2	0	2	Export	233	Estonia	EST	52	Barbados	BRB								62	RUBBER MANUFACTURES, NES	1	No Quantity							9976			0
S3	2000	2000	2000	2	0	2	Export	233	Estonia	EST	56	Belgium	BEL								62	RUBBER MANUFACTURES, NES	1	No Quantity							16077			0
S3	2000	2000	2000	2	0	2	Export	233	Estonia	EST	84	Belize	BLZ								62	RUBBER MANUFACTURES, NES	1	No Quantity							116			0
S3	2000	2000	2000	2	0	2	Export	233	Estonia	EST	100	Bulgaria	BGR								62	RUBBER MANUFACTURES, NES	1	No Quantity							23573			0
S3	2000	2000	2000	2	0	2	Export	233	Estonia	EST	112	Belarus	BLR								62	RUBBER MANUFACTURES, NES	1	No Quantity							22289			0
S3	2000	2000	2000	2	0	2	Export	233	Estonia	EST	116	Cambodia	KHM								62	RUBBER MANUFACTURES, NES	1	No Quantity							85			0
S3	2000	2000	2000	2	0	2	Export	233	Estonia	EST	124	Canada	CAN								62	RUBBER MANUFACTURES, NES	1	No Quantity							538			0
S3	2000	2000	2000	2	0	2	Export	233	Estonia	EST	152	Chile	CHL								62	RUBBER MANUFACTURES, NES	1	No Quantity							26462			0
S3	2000	2000	2000	2	0	2	Export	233	Estonia	EST	196	Cyprus	CYP								62	RUBBER MANUFACTURES, NES	1	No Quantity							4920			0
S3	2000	2000	2000	2	0	2	Export	233	Estonia	EST	203	Czechia	CZE								62	RUBBER MANUFACTURES, NES	1	No Quantity							5964			0
S3	2000	2000	2000	2	0	2	Export	233	Estonia	EST	208	Denmark	DNK								62	RUBBER MANUFACTURES, NES	1	No Quantity							279113			0
S3	2000	2000	2000	2	0	2	Export	233	Estonia	EST	246	Finland	FIN								62	RUBBER MANUFACTURES, NES	1	No Quantity							843146			0
S3	2000	2000	2000	2	0	2	Export	233	Estonia	EST	251	France	FRA								62	RUBBER MANUFACTURES, NES	1	No Quantity							47644			0
S3	2000	2000	2000	2	0	2	Export	233	Estonia	EST	268	Georgia	GEO								62	RUBBER MANUFACTURES, NES	1	No Quantity							324			0
S3	2000	2000	2000	2	0	2	Export	233	Estonia	EST	276	Germany	DEU								62	RUBBER MANUFACTURES, NES	1	No Quantity							1119230			0
S3	2000	2000	2000	2	0	2	Export	233	Estonia	EST	300	Greece	GRC								62	RUBBER MANUFACTURES, NES	1	No Quantity							278			0
S3	2000	2000	2000	2	0	2	Export	233	Estonia	EST	324	Guinea	GIN								62	RUBBER MANUFACTURES, NES	1	No Quantity							21116			0
S3	2000	2000	2000	2	0	2	Export	233	Estonia	EST	348	Hungary	HUN								62	RUBBER MANUFACTURES, NES	1	No Quantity							291			0
S3	2000	2000	2000	2	0	2	Export	233	Estonia	EST	372	Ireland	IRL								62	RUBBER MANUFACTURES, NES	1	No Quantity							24611			0
S3	2000	2000	2000	2	0	2	Export	233	Estonia	EST	381	Italy	ITA								62	RUBBER MANUFACTURES, NES	1	No Quantity							50234			0
S3	2000	2000	2000	2	0	2	Export	233	Estonia	EST	392	Japan	JPN								62	RUBBER MANUFACTURES, NES	1	No Quantity							154			0
S3	2000	2000	2000	2	0	2	Export	233	Estonia	EST	398	Kazakhstan	KAZ								62	RUBBER MANUFACTURES, NES	1	No Quantity							458			0
S3	2000	2000	2000	2	0	2	Export	233	Estonia	EST	410	Rep. of Korea	KOR								62	RUBBER MANUFACTURES, NES	1	No Quantity							568			0
S3	2000	2000	2000	2	0	2	Export	233	Estonia	EST	428	Latvia	LVA								62	RUBBER MANUFACTURES, NES	1	No Quantity							3351843			0
S3	2000	2000	2000	2	0	2	Export	233	Estonia	EST	430	Liberia	LBR								62	RUBBER MANUFACTURES, NES	1	No Quantity							12819			0
S3	2000	2000	2000	2	0	2	Export	233	Estonia	EST	440	Lithuania	LTU								62	RUBBER MANUFACTURES, NES	1	No Quantity							659315			0
S3	2000	2000	2000	2	0	2	Export	233	Estonia	EST	470	Malta	MLT								62	RUBBER MANUFACTURES, NES	1	No Quantity							5464			0
S3	2000	2000	2000	2	0	2	Export	233	Estonia	EST	478	Mauritania	MRT								62	RUBBER MANUFACTURES, NES	1	No Quantity							27733			0
S3	2000	2000	2000	2	0	2	Export	233	Estonia	EST	504	Morocco	MAR								62	RUBBER MANUFACTURES, NES	1	No Quantity							278			0
S3	2000	2000	2000	2	0	2	Export	233	Estonia	EST	528	Netherlands	NLD								62	RUBBER MANUFACTURES, NES	1	No Quantity							295955			0
S3	2000	2000	2000	2	0	2	Export	233	Estonia	EST	579	Norway	NOR								62	RUBBER MANUFACTURES, NES	1	No Quantity							6891			0
S3	2000	2000	2000	2	0	2	Export	233	Estonia	EST	584	Marshall Isds	MHL								62	RUBBER MANUFACTURES, NES	1	No Quantity							5866			0
S3	2000	2000	2000	2	0	2	Export	233	Estonia	EST	586	Pakistan	PAK								62	RUBBER MANUFACTURES, NES	1	No Quantity							7201			0
S3	2000	2000	2000	2	0	2	Export	233	Estonia	EST	591	Panama	PAN								62	RUBBER MANUFACTURES, NES	1	No Quantity							6612			0
S3	2000	2000	2000	2	0	2	Export	233	Estonia	EST	616	Poland	POL								62	RUBBER MANUFACTURES, NES	1	No Quantity							2803			0
S3	2000	2000	2000	2	0	2	Export	233	Estonia	EST	643	Russian Federation	RUS								62	RUBBER MANUFACTURES, NES	1	No Quantity							1329492			0
S3	2000	2000	2000	2	0	2	Export	233	Estonia	EST	670	Saint Vincent and the Grenadines	VCT								62	RUBBER MANUFACTURES, NES	1	No Quantity							2376			0
S3	2000	2000	2000	2	0	2	Export	233	Estonia	EST	682	Saudi Arabia	SAU								62	RUBBER MANUFACTURES, NES	1	No Quantity							24427			0
S3	2000	2000	2000	2	0	2	Export	233	Estonia	EST	702	Singapore	SGP								62	RUBBER MANUFACTURES, NES	1	No Quantity							5619			0
S3	2000	2000	2000	2	0	2	Export	233	Estonia	EST	703	Slovakia	SVK								62	RUBBER MANUFACTURES, NES	1	No Quantity							580			0
S3	2000	2000	2000	2	0	2	Export	233	Estonia	EST	724	Spain	ESP								62	RUBBER MANUFACTURES, NES	1	No Quantity							39538			0
S3	2000	2000	2000	2	0	2	Export	233	Estonia	EST	752	Sweden	SWE								62	RUBBER MANUFACTURES, NES	1	No Quantity							4162473			0
S3	2000	2000	2000	2	0	2	Export	233	Estonia	EST	804	Ukraine	UKR								62	RUBBER MANUFACTURES, NES	1	No Quantity							35059			0
S3	2000	2000	2000	2	0	2	Export	233	Estonia	EST	826	United Kingdom	GBR								62	RUBBER MANUFACTURES, NES	1	No Quantity							487547			0
S3	2000	2000	2000	2	0	2	Export	233	Estonia	EST	842	USA	USA								62	RUBBER MANUFACTURES, NES	1	No Quantity							1687			0
S3	2000	2000	2000	2	0	2	Export	231	Ethiopia	ETH	0	World	WLD								63	CORK, WOOD MANUFACTURES	1	No Quantity							1195			0
S3	2000	2000	2000	2	0	2	Export	231	Ethiopia	ETH	752	Sweden	SWE								63	CORK, WOOD MANUFACTURES	1	No Quantity							1195			0
S3	2000	2000	2000	2	0	2	Export	233	Estonia	EST	0	World	WLD								63	CORK, WOOD MANUFACTURES	1	No Quantity							112820541			0
S3	2000	2000	2000	2	0	2	Export	233	Estonia	EST	31	Azerbaijan	AZE								63	CORK, WOOD MANUFACTURES	1	No Quantity							19477			0
S3	2000	2000	2000	2	0	2	Export	233	Estonia	EST	36	Australia	AUS								63	CORK, WOOD MANUFACTURES	1	No Quantity							30			0
S3	2000	2000	2000	2	0	2	Export	233	Estonia	EST	40	Austria	AUT								63	CORK, WOOD MANUFACTURES	1	No Quantity							86693			0
S3	2000	2000	2000	2	0	2	Export	233	Estonia	EST	56	Belgium	BEL								63	CORK, WOOD MANUFACTURES	1	No Quantity							1414596			0
S3	2000	2000	2000	2	0	2	Export	233	Estonia	EST	84	Belize	BLZ								63	CORK, WOOD MANUFACTURES	1	No Quantity							2962			0
S3	2000	2000	2000	2	0	2	Export	233	Estonia	EST	90	Solomon Isds	SLB								63	CORK, WOOD MANUFACTURES	1	No Quantity							24706			0
S3	2000	2000	2000	2	0	2	Export	233	Estonia	EST	112	Belarus	BLR								63	CORK, WOOD MANUFACTURES	1	No Quantity							34			0
S3	2000	2000	2000	2	0	2	Export	233	Estonia	EST	116	Cambodia	KHM								63	CORK, WOOD MANUFACTURES	1	No Quantity							3225			0
S3	2000	2000	2000	2	0	2	Export	233	Estonia	EST	124	Canada	CAN								63	CORK, WOOD MANUFACTURES	1	No Quantity							11309			0
S3	2000	2000	2000	2	0	2	Export	233	Estonia	EST	191	Croatia	HRV								63	CORK, WOOD MANUFACTURES	1	No Quantity							194323			0
S3	2000	2000	2000	2	0	2	Export	233	Estonia	EST	196	Cyprus	CYP								63	CORK, WOOD MANUFACTURES	1	No Quantity							1121			0
S3	2000	2000	2000	2	0	2	Export	233	Estonia	EST	203	Czechia	CZE								63	CORK, WOOD MANUFACTURES	1	No Quantity							196847			0
S3	2000	2000	2000	2	0	2	Export	233	Estonia	EST	208	Denmark	DNK								63	CORK, WOOD MANUFACTURES	1	No Quantity							12828753			0
S3	2000	2000	2000	2	0	2	Export	233	Estonia	EST	234	Faeroe Isds	FRO								63	CORK, WOOD MANUFACTURES	1	No Quantity							4759			0
S3	2000	2000	2000	2	0	2	Export	233	Estonia	EST	246	Finland	FIN								63	CORK, WOOD MANUFACTURES	1	No Quantity							24010891			0
S3	2000	2000	2000	2	0	2	Export	233	Estonia	EST	251	France	FRA								63	CORK, WOOD MANUFACTURES	1	No Quantity							2712431			0
S3	2000	2000	2000	2	0	2	Export	233	Estonia	EST	276	Germany	DEU								63	CORK, WOOD MANUFACTURES	1	No Quantity							16632556			0
S3	2000	2000	2000	2	0	2	Export	233	Estonia	EST	300	Greece	GRC								63	CORK, WOOD MANUFACTURES	1	No Quantity							37			0
S3	2000	2000	2000	2	0	2	Export	233	Estonia	EST	344	China, Hong Kong SAR	HKG								63	CORK, WOOD MANUFACTURES	1	No Quantity							101025			0
S3	2000	2000	2000	2	0	2	Export	233	Estonia	EST	348	Hungary	HUN								63	CORK, WOOD MANUFACTURES	1	No Quantity							119405			0
S3	2000	2000	2000	2	0	2	Export	233	Estonia	EST	352	Iceland	ISL								63	CORK, WOOD MANUFACTURES	1	No Quantity							133113			0
S3	2000	2000	2000	2	0	2	Export	233	Estonia	EST	372	Ireland	IRL								63	CORK, WOOD MANUFACTURES	1	No Quantity							52970			0
S3	2000	2000	2000	2	0	2	Export	233	Estonia	EST	376	Israel	ISR								63	CORK, WOOD MANUFACTURES	1	No Quantity							8484			0
S3	2000	2000	2000	2	0	2	Export	233	Estonia	EST	381	Italy	ITA								63	CORK, WOOD MANUFACTURES	1	No Quantity							3064023			0
S3	2000	2000	2000	2	0	2	Export	233	Estonia	EST	392	Japan	JPN								63	CORK, WOOD MANUFACTURES	1	No Quantity							369166			0
S3	2000	2000	2000	2	0	2	Export	233	Estonia	EST	398	Kazakhstan	KAZ								63	CORK, WOOD MANUFACTURES	1	No Quantity							110946			0
S3	2000	2000	2000	2	0	2	Export	233	Estonia	EST	414	Kuwait	KWT								63	CORK, WOOD MANUFACTURES	1	No Quantity							402			0
S3	2000	2000	2000	2	0	2	Export	233	Estonia	EST	428	Latvia	LVA								63	CORK, WOOD MANUFACTURES	1	No Quantity							2801814			0
S3	2000	2000	2000	2	0	2	Export	233	Estonia	EST	430	Liberia	LBR								63	CORK, WOOD MANUFACTURES	1	No Quantity							1255			0
S3	2000	2000	2000	2	0	2	Export	233	Estonia	EST	440	Lithuania	LTU								63	CORK, WOOD MANUFACTURES	1	No Quantity							1920476			0
S3	2000	2000	2000	2	0	2	Export	233	Estonia	EST	442	Luxembourg	LUX								63	CORK, WOOD MANUFACTURES	1	No Quantity							28577			0
S3	2000	2000	2000	2	0	2	Export	233	Estonia	EST	470	Malta	MLT								63	CORK, WOOD MANUFACTURES	1	No Quantity							134			0
S3	2000	2000	2000	2	0	2	Export	233	Estonia	EST	490	Other Asia, nes									63	CORK, WOOD MANUFACTURES	1	No Quantity							17469			0
S3	2000	2000	2000	2	0	2	Export	233	Estonia	EST	498	Rep. of Moldova	MDA								63	CORK, WOOD MANUFACTURES	1	No Quantity							14191			0
S3	2000	2000	2000	2	0	2	Export	233	Estonia	EST	504	Morocco	MAR								63	CORK, WOOD MANUFACTURES	1	No Quantity							43414			0
S3	2000	2000	2000	2	0	2	Export	233	Estonia	EST	516	Namibia	NAM								63	CORK, WOOD MANUFACTURES	1	No Quantity							104			0
S3	2000	2000	2000	2	0	2	Export	233	Estonia	EST	528	Netherlands	NLD								63	CORK, WOOD MANUFACTURES	1	No Quantity							2637299			0
S3	2000	2000	2000	2	0	2	Export	233	Estonia	EST	570	Niue	NIU								63	CORK, WOOD MANUFACTURES	1	No Quantity							15701			0
S3	2000	2000	2000	2	0	2	Export	233	Estonia	EST	579	Norway	NOR								63	CORK, WOOD MANUFACTURES	1	No Quantity							2305299			0
S3	2000	2000	2000	2	0	2	Export	233	Estonia	EST	584	Marshall Isds	MHL								63	CORK, WOOD MANUFACTURES	1	No Quantity							80			0
S3	2000	2000	2000	2	0	2	Export	233	Estonia	EST	591	Panama	PAN								63	CORK, WOOD MANUFACTURES	1	No Quantity							141342			0
S3	2000	2000	2000	2	0	2	Export	233	Estonia	EST	616	Poland	POL								63	CORK, WOOD MANUFACTURES	1	No Quantity							4025824			0
S3	2000	2000	2000	2	0	2	Export	233	Estonia	EST	620	Portugal	PRT								63	CORK, WOOD MANUFACTURES	1	No Quantity							363472			0
S3	2000	2000	2000	2	0	2	Export	233	Estonia	EST	643	Russian Federation	RUS								63	CORK, WOOD MANUFACTURES	1	No Quantity							2970925			0
S3	2000	2000	2000	2	0	2	Export	233	Estonia	EST	670	Saint Vincent and the Grenadines	VCT								63	CORK, WOOD MANUFACTURES	1	No Quantity							58			0
S3	2000	2000	2000	2	0	2	Export	233	Estonia	EST	682	Saudi Arabia	SAU								63	CORK, WOOD MANUFACTURES	1	No Quantity							881			0
S3	2000	2000	2000	2	0	2	Export	233	Estonia	EST	699	India	IND								63	CORK, WOOD MANUFACTURES	1	No Quantity							18505			0
S3	2000	2000	2000	2	0	2	Export	233	Estonia	EST	705	Slovenia	SVN								63	CORK, WOOD MANUFACTURES	1	No Quantity							46861			0
S3	2000	2000	2000	2	0	2	Export	233	Estonia	EST	724	Spain	ESP								63	CORK, WOOD MANUFACTURES	1	No Quantity							94462			0
S3	2000	2000	2000	2	0	2	Export	233	Estonia	EST	752	Sweden	SWE								63	CORK, WOOD MANUFACTURES	1	No Quantity							24383675			0
S3	2000	2000	2000	2	0	2	Export	233	Estonia	EST	757	Switzerland	CHE								63	CORK, WOOD MANUFACTURES	1	No Quantity							24247			0
S3	2000	2000	2000	2	0	2	Export	233	Estonia	EST	784	United Arab Emirates	ARE								63	CORK, WOOD MANUFACTURES	1	No Quantity							317			0
S3	2000	2000	2000	2	0	2	Export	233	Estonia	EST	792	Turkey	TUR								63	CORK, WOOD MANUFACTURES	1	No Quantity							883			0
S3	2000	2000	2000	2	0	2	Export	233	Estonia	EST	804	Ukraine	UKR								63	CORK, WOOD MANUFACTURES	1	No Quantity							264397			0
S3	2000	2000	2000	2	0	2	Export	233	Estonia	EST	826	United Kingdom	GBR								63	CORK, WOOD MANUFACTURES	1	No Quantity							4569460			0
S3	2000	2000	2000	2	0	2	Export	233	Estonia	EST	842	USA	USA								63	CORK, WOOD MANUFACTURES	1	No Quantity							4023301			0
S3	2000	2000	2000	2	0	2	Export	233	Estonia	EST	899	Areas, nes									63	CORK, WOOD MANUFACTURES	1	No Quantity							1834			0
S3	2000	2000	2000	2	0	2	Export	233	Estonia	EST	0	World	WLD								64	PAPER,PAPERBOARD,ETC.	1	No Quantity							64423386			0
S3	2000	2000	2000	2	0	2	Export	233	Estonia	EST	28	Antigua and Barbuda	ATG								64	PAPER,PAPERBOARD,ETC.	1	No Quantity							108			0
S3	2000	2000	2000	2	0	2	Export	233	Estonia	EST	36	Australia	AUS								64	PAPER,PAPERBOARD,ETC.	1	No Quantity							282650			0
S3	2000	2000	2000	2	0	2	Export	233	Estonia	EST	40	Austria	AUT								64	PAPER,PAPERBOARD,ETC.	1	No Quantity							17173			0
S3	2000	2000	2000	2	0	2	Export	233	Estonia	EST	44	Bahamas	BHS								64	PAPER,PAPERBOARD,ETC.	1	No Quantity							52			0
S3	2000	2000	2000	2	0	2	Export	233	Estonia	EST	48	Bahrain	BHR								64	PAPER,PAPERBOARD,ETC.	1	No Quantity							406571			0
S3	2000	2000	2000	2	0	2	Export	233	Estonia	EST	50	Bangladesh	BGD								64	PAPER,PAPERBOARD,ETC.	1	No Quantity							38242			0
S3	2000	2000	2000	2	0	2	Export	233	Estonia	EST	56	Belgium	BEL								64	PAPER,PAPERBOARD,ETC.	1	No Quantity							382526			0
S3	2000	2000	2000	2	0	2	Export	233	Estonia	EST	84	Belize	BLZ								64	PAPER,PAPERBOARD,ETC.	1	No Quantity							57			0
S3	2000	2000	2000	2	0	2	Export	233	Estonia	EST	112	Belarus	BLR								64	PAPER,PAPERBOARD,ETC.	1	No Quantity							104647			0
S3	2000	2000	2000	2	0	2	Export	233	Estonia	EST	116	Cambodia	KHM								64	PAPER,PAPERBOARD,ETC.	1	No Quantity							84			0
S3	2000	2000	2000	2	0	2	Export	233	Estonia	EST	124	Canada	CAN								64	PAPER,PAPERBOARD,ETC.	1	No Quantity							70633			0
S3	2000	2000	2000	2	0	2	Export	233	Estonia	EST	144	Sri Lanka	LKA								64	PAPER,PAPERBOARD,ETC.	1	No Quantity							761606			0
S3	2000	2000	2000	2	0	2	Export	233	Estonia	EST	156	China	CHN								64	PAPER,PAPERBOARD,ETC.	1	No Quantity							318519			0
S3	2000	2000	2000	2	0	2	Export	233	Estonia	EST	191	Croatia	HRV								64	PAPER,PAPERBOARD,ETC.	1	No Quantity							11015			0
S3	2000	2000	2000	2	0	2	Export	233	Estonia	EST	196	Cyprus	CYP								64	PAPER,PAPERBOARD,ETC.	1	No Quantity							43762			0
S3	2000	2000	2000	2	0	2	Export	233	Estonia	EST	203	Czechia	CZE								64	PAPER,PAPERBOARD,ETC.	1	No Quantity							398560			0
S3	2000	2000	2000	2	0	2	Export	233	Estonia	EST	208	Denmark	DNK								64	PAPER,PAPERBOARD,ETC.	1	No Quantity							402012			0
S3	2000	2000	2000	2	0	2	Export	233	Estonia	EST	246	Finland	FIN								64	PAPER,PAPERBOARD,ETC.	1	No Quantity							4317856			0
S3	2000	2000	2000	2	0	2	Export	233	Estonia	EST	251	France	FRA								64	PAPER,PAPERBOARD,ETC.	1	No Quantity							1293700			0
S3	2000	2000	2000	2	0	2	Export	233	Estonia	EST	268	Georgia	GEO								64	PAPER,PAPERBOARD,ETC.	1	No Quantity							42			0
S3	2000	2000	2000	2	0	2	Export	233	Estonia	EST	276	Germany	DEU								64	PAPER,PAPERBOARD,ETC.	1	No Quantity							2794185			0
S3	2000	2000	2000	2	0	2	Export	233	Estonia	EST	288	Ghana	GHA								64	PAPER,PAPERBOARD,ETC.	1	No Quantity							85477			0
S3	2000	2000	2000	2	0	2	Export	233	Estonia	EST	300	Greece	GRC								64	PAPER,PAPERBOARD,ETC.	1	No Quantity							222			0
S3	2000	2000	2000	2	0	2	Export	233	Estonia	EST	344	China, Hong Kong SAR	HKG								64	PAPER,PAPERBOARD,ETC.	1	No Quantity							29151			0
S3	2000	2000	2000	2	0	2	Export	233	Estonia	EST	348	Hungary	HUN								64	PAPER,PAPERBOARD,ETC.	1	No Quantity							21461			0
S3	2000	2000	2000	2	0	2	Export	233	Estonia	EST	352	Iceland	ISL								64	PAPER,PAPERBOARD,ETC.	1	No Quantity							11959			0
S3	2000	2000	2000	2	0	2	Export	233	Estonia	EST	360	Indonesia	IDN								64	PAPER,PAPERBOARD,ETC.	1	No Quantity							470442			0
S3	2000	2000	2000	2	0	2	Export	233	Estonia	EST	364	Iran	IRN								64	PAPER,PAPERBOARD,ETC.	1	No Quantity							516010			0
S3	2000	2000	2000	2	0	2	Export	233	Estonia	EST	372	Ireland	IRL								64	PAPER,PAPERBOARD,ETC.	1	No Quantity							165004			0
S3	2000	2000	2000	2	0	2	Export	233	Estonia	EST	376	Israel	ISR								64	PAPER,PAPERBOARD,ETC.	1	No Quantity							17059			0
S3	2000	2000	2000	2	0	2	Export	233	Estonia	EST	381	Italy	ITA								64	PAPER,PAPERBOARD,ETC.	1	No Quantity							1280176			0
S3	2000	2000	2000	2	0	2	Export	233	Estonia	EST	384	Côte d'Ivoire	CIV								64	PAPER,PAPERBOARD,ETC.	1	No Quantity							82646			0
S3	2000	2000	2000	2	0	2	Export	233	Estonia	EST	392	Japan	JPN								64	PAPER,PAPERBOARD,ETC.	1	No Quantity							60920			0
S3	2000	2000	2000	2	0	2	Export	233	Estonia	EST	404	Kenya	KEN								64	PAPER,PAPERBOARD,ETC.	1	No Quantity							55136			0
S3	2000	2000	2000	2	0	2	Export	233	Estonia	EST	410	Rep. of Korea	KOR								64	PAPER,PAPERBOARD,ETC.	1	No Quantity							637403			0
S3	2000	2000	2000	2	0	2	Export	233	Estonia	EST	414	Kuwait	KWT								64	PAPER,PAPERBOARD,ETC.	1	No Quantity							79061			0
S3	2000	2000	2000	2	0	2	Export	233	Estonia	EST	422	Lebanon	LBN								64	PAPER,PAPERBOARD,ETC.	1	No Quantity							151357			0
S3	2000	2000	2000	2	0	2	Export	233	Estonia	EST	428	Latvia	LVA								64	PAPER,PAPERBOARD,ETC.	1	No Quantity							5860728			0
S3	2000	2000	2000	2	0	2	Export	233	Estonia	EST	430	Liberia	LBR								64	PAPER,PAPERBOARD,ETC.	1	No Quantity							1558			0
S3	2000	2000	2000	2	0	2	Export	233	Estonia	EST	440	Lithuania	LTU								64	PAPER,PAPERBOARD,ETC.	1	No Quantity							2422731			0
S3	2000	2000	2000	2	0	2	Export	233	Estonia	EST	458	Malaysia	MYS								64	PAPER,PAPERBOARD,ETC.	1	No Quantity							611320			0
S3	2000	2000	2000	2	0	2	Export	233	Estonia	EST	470	Malta	MLT								64	PAPER,PAPERBOARD,ETC.	1	No Quantity							92135			0
S3	2000	2000	2000	2	0	2	Export	233	Estonia	EST	478	Mauritania	MRT								64	PAPER,PAPERBOARD,ETC.	1	No Quantity							438927			0
S3	2000	2000	2000	2	0	2	Export	233	Estonia	EST	490	Other Asia, nes									64	PAPER,PAPERBOARD,ETC.	1	No Quantity							1431119			0
S3	2000	2000	2000	2	0	2	Export	233	Estonia	EST	496	Mongolia	MNG								64	PAPER,PAPERBOARD,ETC.	1	No Quantity							30			0
S3	2000	2000	2000	2	0	2	Export	233	Estonia	EST	498	Rep. of Moldova	MDA								64	PAPER,PAPERBOARD,ETC.	1	No Quantity							19920			0
S3	2000	2000	2000	2	0	2	Export	233	Estonia	EST	504	Morocco	MAR								64	PAPER,PAPERBOARD,ETC.	1	No Quantity							85150			0
S3	2000	2000	2000	2	0	2	Export	233	Estonia	EST	528	Netherlands	NLD								64	PAPER,PAPERBOARD,ETC.	1	No Quantity							4642580			0
S3	2000	2000	2000	2	0	2	Export	233	Estonia	EST	530	Neth. Antilles	ANT								64	PAPER,PAPERBOARD,ETC.	1	No Quantity							74249			0
S3	2000	2000	2000	2	0	2	Export	233	Estonia	EST	554	New Zealand	NZL								64	PAPER,PAPERBOARD,ETC.	1	No Quantity							8776			0
S3	2000	2000	2000	2	0	2	Export	233	Estonia	EST	566	Nigeria	NGA								64	PAPER,PAPERBOARD,ETC.	1	No Quantity							404228			0
S3	2000	2000	2000	2	0	2	Export	233	Estonia	EST	570	Niue	NIU								64	PAPER,PAPERBOARD,ETC.	1	No Quantity							4777			0
S3	2000	2000	2000	2	0	2	Export	233	Estonia	EST	579	Norway	NOR								64	PAPER,PAPERBOARD,ETC.	1	No Quantity							1611229			0
S3	2000	2000	2000	2	0	2	Export	233	Estonia	EST	584	Marshall Isds	MHL								64	PAPER,PAPERBOARD,ETC.	1	No Quantity							942			0
S3	2000	2000	2000	2	0	2	Export	233	Estonia	EST	586	Pakistan	PAK								64	PAPER,PAPERBOARD,ETC.	1	No Quantity							2055223			0
S3	2000	2000	2000	2	0	2	Export	233	Estonia	EST	591	Panama	PAN								64	PAPER,PAPERBOARD,ETC.	1	No Quantity							12189			0
S3	2000	2000	2000	2	0	2	Export	233	Estonia	EST	608	Philippines	PHL								64	PAPER,PAPERBOARD,ETC.	1	No Quantity							217			0
S3	2000	2000	2000	2	0	2	Export	233	Estonia	EST	616	Poland	POL								64	PAPER,PAPERBOARD,ETC.	1	No Quantity							165280			0
S3	2000	2000	2000	2	0	2	Export	233	Estonia	EST	620	Portugal	PRT								64	PAPER,PAPERBOARD,ETC.	1	No Quantity							1627872			0
S3	2000	2000	2000	2	0	2	Export	233	Estonia	EST	642	Romania	ROU								64	PAPER,PAPERBOARD,ETC.	1	No Quantity							164304			0
S3	2000	2000	2000	2	0	2	Export	233	Estonia	EST	643	Russian Federation	RUS								64	PAPER,PAPERBOARD,ETC.	1	No Quantity							2632151			0
S3	2000	2000	2000	2	0	2	Export	233	Estonia	EST	670	Saint Vincent and the Grenadines	VCT								64	PAPER,PAPERBOARD,ETC.	1	No Quantity							506			0
S3	2000	2000	2000	2	0	2	Export	233	Estonia	EST	678	Sao Tome and Principe	STP								64	PAPER,PAPERBOARD,ETC.	1	No Quantity							28			0
S3	2000	2000	2000	2	0	2	Export	233	Estonia	EST	682	Saudi Arabia	SAU								64	PAPER,PAPERBOARD,ETC.	1	No Quantity							2272484			0
S3	2000	2000	2000	2	0	2	Export	233	Estonia	EST	694	Sierra Leone	SLE								64	PAPER,PAPERBOARD,ETC.	1	No Quantity							38738			0
S3	2000	2000	2000	2	0	2	Export	233	Estonia	EST	699	India	IND								64	PAPER,PAPERBOARD,ETC.	1	No Quantity							578825			0
S3	2000	2000	2000	2	0	2	Export	233	Estonia	EST	702	Singapore	SGP								64	PAPER,PAPERBOARD,ETC.	1	No Quantity							906246			0
S3	2000	2000	2000	2	0	2	Export	233	Estonia	EST	704	Viet Nam	VNM								64	PAPER,PAPERBOARD,ETC.	1	No Quantity							71978			0
S3	2000	2000	2000	2	0	2	Export	233	Estonia	EST	724	Spain	ESP								64	PAPER,PAPERBOARD,ETC.	1	No Quantity							860657			0
S3	2000	2000	2000	2	0	2	Export	233	Estonia	EST	752	Sweden	SWE								64	PAPER,PAPERBOARD,ETC.	1	No Quantity							6571287			0
S3	2000	2000	2000	2	0	2	Export	233	Estonia	EST	757	Switzerland	CHE								64	PAPER,PAPERBOARD,ETC.	1	No Quantity							51595			0
S3	2000	2000	2000	2	0	2	Export	233	Estonia	EST	762	Tajikistan	TJK								64	PAPER,PAPERBOARD,ETC.	1	No Quantity							19854			0
S3	2000	2000	2000	2	0	2	Export	233	Estonia	EST	764	Thailand	THA								64	PAPER,PAPERBOARD,ETC.	1	No Quantity							1148179			0
S3	2000	2000	2000	2	0	2	Export	233	Estonia	EST	784	United Arab Emirates	ARE								64	PAPER,PAPERBOARD,ETC.	1	No Quantity							496674			0
S3	2000	2000	2000	2	0	2	Export	233	Estonia	EST	792	Turkey	TUR								64	PAPER,PAPERBOARD,ETC.	1	No Quantity							217378			0
S3	2000	2000	2000	2	0	2	Export	233	Estonia	EST	795	Turkmenistan	TKM								64	PAPER,PAPERBOARD,ETC.	1	No Quantity							1556691			0
S3	2000	2000	2000	2	0	2	Export	233	Estonia	EST	804	Ukraine	UKR								64	PAPER,PAPERBOARD,ETC.	1	No Quantity							6504972			0
S3	2000	2000	2000	2	0	2	Export	233	Estonia	EST	818	Egypt	EGY								64	PAPER,PAPERBOARD,ETC.	1	No Quantity							172562			0
S3	2000	2000	2000	2	0	2	Export	233	Estonia	EST	826	United Kingdom	GBR								64	PAPER,PAPERBOARD,ETC.	1	No Quantity							1207829			0
S3	2000	2000	2000	2	0	2	Export	233	Estonia	EST	842	USA	USA								64	PAPER,PAPERBOARD,ETC.	1	No Quantity							730856			0
S3	2000	2000	2000	2	0	2	Export	233	Estonia	EST	860	Uzbekistan	UZB								64	PAPER,PAPERBOARD,ETC.	1	No Quantity							1321708			0
S3	2000	2000	2000	2	0	2	Export	233	Estonia	EST	891	Serbia and Montenegro	SCG								64	PAPER,PAPERBOARD,ETC.	1	No Quantity							19037			0
S3	2000	2000	2000	2	0	2	Export	233	Estonia	EST	899	Areas, nes									64	PAPER,PAPERBOARD,ETC.	1	No Quantity							185			0
S3	2000	2000	2000	2	0	2	Export	231	Ethiopia	ETH	0	World	WLD								65	TEXTILE YARN,FABRIC,ETC.	1	No Quantity							2477062			0
S3	2000	2000	2000	2	0	2	Export	231	Ethiopia	ETH	56	Belgium	BEL								65	TEXTILE YARN,FABRIC,ETC.	1	No Quantity							421334			0
S3	2000	2000	2000	2	0	2	Export	231	Ethiopia	ETH	251	France	FRA								65	TEXTILE YARN,FABRIC,ETC.	1	No Quantity							54127			0
S3	2000	2000	2000	2	0	2	Export	231	Ethiopia	ETH	262	Djibouti	DJI								65	TEXTILE YARN,FABRIC,ETC.	1	No Quantity							154124			0
S3	2000	2000	2000	2	0	2	Export	231	Ethiopia	ETH	276	Germany	DEU								65	TEXTILE YARN,FABRIC,ETC.	1	No Quantity							229138			0
S3	2000	2000	2000	2	0	2	Export	231	Ethiopia	ETH	381	Italy	ITA								65	TEXTILE YARN,FABRIC,ETC.	1	No Quantity							925136			0
S3	2000	2000	2000	2	0	2	Export	231	Ethiopia	ETH	752	Sweden	SWE								65	TEXTILE YARN,FABRIC,ETC.	1	No Quantity							452184			0
S3	2000	2000	2000	2	0	2	Export	231	Ethiopia	ETH	757	Switzerland	CHE								65	TEXTILE YARN,FABRIC,ETC.	1	No Quantity							31166			0
S3	2000	2000	2000	2	0	2	Export	231	Ethiopia	ETH	792	Turkey	TUR								65	TEXTILE YARN,FABRIC,ETC.	1	No Quantity							36954			0
S3	2000	2000	2000	2	0	2	Export	231	Ethiopia	ETH	826	United Kingdom	GBR								65	TEXTILE YARN,FABRIC,ETC.	1	No Quantity							149187			0
S3	2000	2000	2000	2	0	2	Export	231	Ethiopia	ETH	842	USA	USA								65	TEXTILE YARN,FABRIC,ETC.	1	No Quantity							23390			0
S3	2000	2000	2000	2	0	2	Export	231	Ethiopia	ETH	887	Yemen	YEM								65	TEXTILE YARN,FABRIC,ETC.	1	No Quantity							321			0
S3	2000	2000	2000	2	0	2	Export	233	Estonia	EST	0	World	WLD								65	TEXTILE YARN,FABRIC,ETC.	1	No Quantity							166125927			0
S3	2000	2000	2000	2	0	2	Export	233	Estonia	EST	28	Antigua and Barbuda	ATG								65	TEXTILE YARN,FABRIC,ETC.	1	No Quantity							4155			0
S3	2000	2000	2000	2	0	2	Export	233	Estonia	EST	31	Azerbaijan	AZE								65	TEXTILE YARN,FABRIC,ETC.	1	No Quantity							1292			0
S3	2000	2000	2000	2	0	2	Export	233	Estonia	EST	40	Austria	AUT								65	TEXTILE YARN,FABRIC,ETC.	1	No Quantity							1111673			0
S3	2000	2000	2000	2	0	2	Export	233	Estonia	EST	44	Bahamas	BHS								65	TEXTILE YARN,FABRIC,ETC.	1	No Quantity							24002			0
S3	2000	2000	2000	2	0	2	Export	233	Estonia	EST	56	Belgium	BEL								65	TEXTILE YARN,FABRIC,ETC.	1	No Quantity							6546092			0
S3	2000	2000	2000	2	0	2	Export	233	Estonia	EST	64	Bhutan	BTN								65	TEXTILE YARN,FABRIC,ETC.	1	No Quantity							2994			0
S3	2000	2000	2000	2	0	2	Export	233	Estonia	EST	84	Belize	BLZ								65	TEXTILE YARN,FABRIC,ETC.	1	No Quantity							5408			0
S3	2000	2000	2000	2	0	2	Export	233	Estonia	EST	100	Bulgaria	BGR								65	TEXTILE YARN,FABRIC,ETC.	1	No Quantity							55585			0
S3	2000	2000	2000	2	0	2	Export	233	Estonia	EST	112	Belarus	BLR								65	TEXTILE YARN,FABRIC,ETC.	1	No Quantity							42371			0
S3	2000	2000	2000	2	0	2	Export	233	Estonia	EST	116	Cambodia	KHM								65	TEXTILE YARN,FABRIC,ETC.	1	No Quantity							14987			0
S3	2000	2000	2000	2	0	2	Export	233	Estonia	EST	124	Canada	CAN								65	TEXTILE YARN,FABRIC,ETC.	1	No Quantity							208338			0
S3	2000	2000	2000	2	0	2	Export	233	Estonia	EST	144	Sri Lanka	LKA								65	TEXTILE YARN,FABRIC,ETC.	1	No Quantity							247695			0
S3	2000	2000	2000	2	0	2	Export	233	Estonia	EST	156	China	CHN								65	TEXTILE YARN,FABRIC,ETC.	1	No Quantity							299714			0
S3	2000	2000	2000	2	0	2	Export	233	Estonia	EST	196	Cyprus	CYP								65	TEXTILE YARN,FABRIC,ETC.	1	No Quantity							13649			0
S3	2000	2000	2000	2	0	2	Export	233	Estonia	EST	203	Czechia	CZE								65	TEXTILE YARN,FABRIC,ETC.	1	No Quantity							224705			0
S3	2000	2000	2000	2	0	2	Export	233	Estonia	EST	208	Denmark	DNK								65	TEXTILE YARN,FABRIC,ETC.	1	No Quantity							5309088			0
S3	2000	2000	2000	2	0	2	Export	233	Estonia	EST	246	Finland	FIN								65	TEXTILE YARN,FABRIC,ETC.	1	No Quantity							23326385			0
S3	2000	2000	2000	2	0	2	Export	233	Estonia	EST	251	France	FRA								65	TEXTILE YARN,FABRIC,ETC.	1	No Quantity							3689345			0
S3	2000	2000	2000	2	0	2	Export	233	Estonia	EST	268	Georgia	GEO								65	TEXTILE YARN,FABRIC,ETC.	1	No Quantity							289			0
S3	2000	2000	2000	2	0	2	Export	233	Estonia	EST	276	Germany	DEU								65	TEXTILE YARN,FABRIC,ETC.	1	No Quantity							21470899			0
S3	2000	2000	2000	2	0	2	Export	233	Estonia	EST	292	Gibraltar	GIB								65	TEXTILE YARN,FABRIC,ETC.	1	No Quantity							47026			0
S3	2000	2000	2000	2	0	2	Export	233	Estonia	EST	300	Greece	GRC								65	TEXTILE YARN,FABRIC,ETC.	1	No Quantity							114003			0
S3	2000	2000	2000	2	0	2	Export	233	Estonia	EST	344	China, Hong Kong SAR	HKG								65	TEXTILE YARN,FABRIC,ETC.	1	No Quantity							96512			0
S3	2000	2000	2000	2	0	2	Export	233	Estonia	EST	348	Hungary	HUN								65	TEXTILE YARN,FABRIC,ETC.	1	No Quantity							196427			0
S3	2000	2000	2000	2	0	2	Export	233	Estonia	EST	352	Iceland	ISL								65	TEXTILE YARN,FABRIC,ETC.	1	No Quantity							66154			0
S3	2000	2000	2000	2	0	2	Export	233	Estonia	EST	360	Indonesia	IDN								65	TEXTILE YARN,FABRIC,ETC.	1	No Quantity							1630			0
S3	2000	2000	2000	2	0	2	Export	233	Estonia	EST	372	Ireland	IRL								65	TEXTILE YARN,FABRIC,ETC.	1	No Quantity							28648			0
S3	2000	2000	2000	2	0	2	Export	233	Estonia	EST	376	Israel	ISR								65	TEXTILE YARN,FABRIC,ETC.	1	No Quantity							141			0
S3	2000	2000	2000	2	0	2	Export	233	Estonia	EST	381	Italy	ITA								65	TEXTILE YARN,FABRIC,ETC.	1	No Quantity							7483164			0
S3	2000	2000	2000	2	0	2	Export	233	Estonia	EST	398	Kazakhstan	KAZ								65	TEXTILE YARN,FABRIC,ETC.	1	No Quantity							246611			0
S3	2000	2000	2000	2	0	2	Export	233	Estonia	EST	410	Rep. of Korea	KOR								65	TEXTILE YARN,FABRIC,ETC.	1	No Quantity							40409			0
S3	2000	2000	2000	2	0	2	Export	233	Estonia	EST	417	Kyrgyzstan	KGZ								65	TEXTILE YARN,FABRIC,ETC.	1	No Quantity							82			0
S3	2000	2000	2000	2	0	2	Export	233	Estonia	EST	428	Latvia	LVA								65	TEXTILE YARN,FABRIC,ETC.	1	No Quantity							7543736			0
S3	2000	2000	2000	2	0	2	Export	233	Estonia	EST	430	Liberia	LBR								65	TEXTILE YARN,FABRIC,ETC.	1	No Quantity							15216			0
S3	2000	2000	2000	2	0	2	Export	233	Estonia	EST	440	Lithuania	LTU								65	TEXTILE YARN,FABRIC,ETC.	1	No Quantity							3364949			0
S3	2000	2000	2000	2	0	2	Export	233	Estonia	EST	458	Malaysia	MYS								65	TEXTILE YARN,FABRIC,ETC.	1	No Quantity							3952			0
S3	2000	2000	2000	2	0	2	Export	233	Estonia	EST	470	Malta	MLT								65	TEXTILE YARN,FABRIC,ETC.	1	No Quantity							18058			0
S3	2000	2000	2000	2	0	2	Export	233	Estonia	EST	478	Mauritania	MRT								65	TEXTILE YARN,FABRIC,ETC.	1	No Quantity							116783			0
S3	2000	2000	2000	2	0	2	Export	233	Estonia	EST	480	Mauritius	MUS								65	TEXTILE YARN,FABRIC,ETC.	1	No Quantity							25295			0
S3	2000	2000	2000	2	0	2	Export	233	Estonia	EST	516	Namibia	NAM								65	TEXTILE YARN,FABRIC,ETC.	1	No Quantity							17075			0
S3	2000	2000	2000	2	0	2	Export	233	Estonia	EST	528	Netherlands	NLD								65	TEXTILE YARN,FABRIC,ETC.	1	No Quantity							5260415			0
S3	2000	2000	2000	2	0	2	Export	233	Estonia	EST	579	Norway	NOR								65	TEXTILE YARN,FABRIC,ETC.	1	No Quantity							4355938			0
S3	2000	2000	2000	2	0	2	Export	233	Estonia	EST	584	Marshall Isds	MHL								65	TEXTILE YARN,FABRIC,ETC.	1	No Quantity							2216			0
S3	2000	2000	2000	2	0	2	Export	233	Estonia	EST	591	Panama	PAN								65	TEXTILE YARN,FABRIC,ETC.	1	No Quantity							1934			0
S3	2000	2000	2000	2	0	2	Export	233	Estonia	EST	608	Philippines	PHL								65	TEXTILE YARN,FABRIC,ETC.	1	No Quantity							588			0
S3	2000	2000	2000	2	0	2	Export	233	Estonia	EST	616	Poland	POL								65	TEXTILE YARN,FABRIC,ETC.	1	No Quantity							1372353			0
S3	2000	2000	2000	2	0	2	Export	233	Estonia	EST	620	Portugal	PRT								65	TEXTILE YARN,FABRIC,ETC.	1	No Quantity							1732906			0
S3	2000	2000	2000	2	0	2	Export	233	Estonia	EST	643	Russian Federation	RUS								65	TEXTILE YARN,FABRIC,ETC.	1	No Quantity							2483266			0
S3	2000	2000	2000	2	0	2	Export	233	Estonia	EST	670	Saint Vincent and the Grenadines	VCT								65	TEXTILE YARN,FABRIC,ETC.	1	No Quantity							4187			0
S3	2000	2000	2000	2	0	2	Export	233	Estonia	EST	699	India	IND								65	TEXTILE YARN,FABRIC,ETC.	1	No Quantity							1245			0
S3	2000	2000	2000	2	0	2	Export	233	Estonia	EST	702	Singapore	SGP								65	TEXTILE YARN,FABRIC,ETC.	1	No Quantity							99			0
S3	2000	2000	2000	2	0	2	Export	233	Estonia	EST	703	Slovakia	SVK								65	TEXTILE YARN,FABRIC,ETC.	1	No Quantity							22519			0
S3	2000	2000	2000	2	0	2	Export	233	Estonia	EST	705	Slovenia	SVN								65	TEXTILE YARN,FABRIC,ETC.	1	No Quantity							2660			0
S3	2000	2000	2000	2	0	2	Export	233	Estonia	EST	710	South Africa	ZAF								65	TEXTILE YARN,FABRIC,ETC.	1	No Quantity							11796			0
S3	2000	2000	2000	2	0	2	Export	233	Estonia	EST	724	Spain	ESP								65	TEXTILE YARN,FABRIC,ETC.	1	No Quantity							1183629			0
S3	2000	2000	2000	2	0	2	Export	233	Estonia	EST	752	Sweden	SWE								65	TEXTILE YARN,FABRIC,ETC.	1	No Quantity							18416628			0
S3	2000	2000	2000	2	0	2	Export	233	Estonia	EST	757	Switzerland	CHE								65	TEXTILE YARN,FABRIC,ETC.	1	No Quantity							1410580			0
S3	2000	2000	2000	2	0	2	Export	233	Estonia	EST	768	Togo	TGO								65	TEXTILE YARN,FABRIC,ETC.	1	No Quantity							62731			0
S3	2000	2000	2000	2	0	2	Export	233	Estonia	EST	792	Turkey	TUR								65	TEXTILE YARN,FABRIC,ETC.	1	No Quantity							3718			0
S3	2000	2000	2000	2	0	2	Export	233	Estonia	EST	804	Ukraine	UKR								65	TEXTILE YARN,FABRIC,ETC.	1	No Quantity							1035502			0
S3	2000	2000	2000	2	0	2	Export	233	Estonia	EST	807	North Macedonia	MKD								65	TEXTILE YARN,FABRIC,ETC.	1	No Quantity							83			0
S3	2000	2000	2000	2	0	2	Export	233	Estonia	EST	826	United Kingdom	GBR								65	TEXTILE YARN,FABRIC,ETC.	1	No Quantity							29781839			0
S3	2000	2000	2000	2	0	2	Export	233	Estonia	EST	842	USA	USA								65	TEXTILE YARN,FABRIC,ETC.	1	No Quantity							16942377			0
S3	2000	2000	2000	2	0	2	Export	233	Estonia	EST	858	Uruguay	URY								65	TEXTILE YARN,FABRIC,ETC.	1	No Quantity							2950			0
S3	2000	2000	2000	2	0	2	Export	233	Estonia	EST	894	Zambia	ZMB								65	TEXTILE YARN,FABRIC,ETC.	1	No Quantity							1410			0
S3	2000	2000	2000	2	0	2	Export	233	Estonia	EST	899	Areas, nes									65	TEXTILE YARN,FABRIC,ETC.	1	No Quantity							7820			0
S3	2000	2000	2000	2	0	2	Export	231	Ethiopia	ETH	0	World	WLD								66	NON-METAL.MINERAL MANFCT	1	No Quantity							51729			0
S3	2000	2000	2000	2	0	2	Export	231	Ethiopia	ETH	251	France	FRA								66	NON-METAL.MINERAL MANFCT	1	No Quantity							18719			0
S3	2000	2000	2000	2	0	2	Export	231	Ethiopia	ETH	262	Djibouti	DJI								66	NON-METAL.MINERAL MANFCT	1	No Quantity							3305			0
S3	2000	2000	2000	2	0	2	Export	231	Ethiopia	ETH	276	Germany	DEU								66	NON-METAL.MINERAL MANFCT	1	No Quantity							123			0
S3	2000	2000	2000	2	0	2	Export	231	Ethiopia	ETH	376	Israel	ISR								66	NON-METAL.MINERAL MANFCT	1	No Quantity							21295			0
S3	2000	2000	2000	2	0	2	Export	231	Ethiopia	ETH	682	Saudi Arabia	SAU								66	NON-METAL.MINERAL MANFCT	1	No Quantity							7786			0
S3	2000	2000	2000	2	0	2	Export	231	Ethiopia	ETH	887	Yemen	YEM								66	NON-METAL.MINERAL MANFCT	1	No Quantity							502			0
S3	2000	2000	2000	2	0	2	Export	233	Estonia	EST	0	World	WLD								66	NON-METAL.MINERAL MANFCT	1	No Quantity							50168315			0
S3	2000	2000	2000	2	0	2	Export	233	Estonia	EST	28	Antigua and Barbuda	ATG								66	NON-METAL.MINERAL MANFCT	1	No Quantity							33			0
S3	2000	2000	2000	2	0	2	Export	233	Estonia	EST	31	Azerbaijan	AZE								66	NON-METAL.MINERAL MANFCT	1	No Quantity							57			0
S3	2000	2000	2000	2	0	2	Export	233	Estonia	EST	36	Australia	AUS								66	NON-METAL.MINERAL MANFCT	1	No Quantity							794			0
S3	2000	2000	2000	2	0	2	Export	233	Estonia	EST	40	Austria	AUT								66	NON-METAL.MINERAL MANFCT	1	No Quantity							387092			0
S3	2000	2000	2000	2	0	2	Export	233	Estonia	EST	44	Bahamas	BHS								66	NON-METAL.MINERAL MANFCT	1	No Quantity							109			0
S3	2000	2000	2000	2	0	2	Export	233	Estonia	EST	56	Belgium	BEL								66	NON-METAL.MINERAL MANFCT	1	No Quantity							14238			0
S3	2000	2000	2000	2	0	2	Export	233	Estonia	EST	112	Belarus	BLR								66	NON-METAL.MINERAL MANFCT	1	No Quantity							18084			0
S3	2000	2000	2000	2	0	2	Export	233	Estonia	EST	124	Canada	CAN								66	NON-METAL.MINERAL MANFCT	1	No Quantity							2119			0
S3	2000	2000	2000	2	0	2	Export	233	Estonia	EST	156	China	CHN								66	NON-METAL.MINERAL MANFCT	1	No Quantity							1026			0
S3	2000	2000	2000	2	0	2	Export	233	Estonia	EST	191	Croatia	HRV								66	NON-METAL.MINERAL MANFCT	1	No Quantity							158287			0
S3	2000	2000	2000	2	0	2	Export	233	Estonia	EST	196	Cyprus	CYP								66	NON-METAL.MINERAL MANFCT	1	No Quantity							1700			0
S3	2000	2000	2000	2	0	2	Export	233	Estonia	EST	203	Czechia	CZE								66	NON-METAL.MINERAL MANFCT	1	No Quantity							151273			0
S3	2000	2000	2000	2	0	2	Export	233	Estonia	EST	208	Denmark	DNK								66	NON-METAL.MINERAL MANFCT	1	No Quantity							268840			0
S3	2000	2000	2000	2	0	2	Export	233	Estonia	EST	246	Finland	FIN								66	NON-METAL.MINERAL MANFCT	1	No Quantity							11557555			0
S3	2000	2000	2000	2	0	2	Export	233	Estonia	EST	251	France	FRA								66	NON-METAL.MINERAL MANFCT	1	No Quantity							111173			0
S3	2000	2000	2000	2	0	2	Export	233	Estonia	EST	268	Georgia	GEO								66	NON-METAL.MINERAL MANFCT	1	No Quantity							22			0
S3	2000	2000	2000	2	0	2	Export	233	Estonia	EST	276	Germany	DEU								66	NON-METAL.MINERAL MANFCT	1	No Quantity							3641075			0
S3	2000	2000	2000	2	0	2	Export	233	Estonia	EST	288	Ghana	GHA								66	NON-METAL.MINERAL MANFCT	1	No Quantity							252608			0
S3	2000	2000	2000	2	0	2	Export	233	Estonia	EST	300	Greece	GRC								66	NON-METAL.MINERAL MANFCT	1	No Quantity							74149			0
S3	2000	2000	2000	2	0	2	Export	233	Estonia	EST	344	China, Hong Kong SAR	HKG								66	NON-METAL.MINERAL MANFCT	1	No Quantity							2166			0
S3	2000	2000	2000	2	0	2	Export	233	Estonia	EST	348	Hungary	HUN								66	NON-METAL.MINERAL MANFCT	1	No Quantity							248			0
S3	2000	2000	2000	2	0	2	Export	233	Estonia	EST	352	Iceland	ISL								66	NON-METAL.MINERAL MANFCT	1	No Quantity							26			0
S3	2000	2000	2000	2	0	2	Export	233	Estonia	EST	372	Ireland	IRL								66	NON-METAL.MINERAL MANFCT	1	No Quantity							38992			0
S3	2000	2000	2000	2	0	2	Export	233	Estonia	EST	376	Israel	ISR								66	NON-METAL.MINERAL MANFCT	1	No Quantity							1231			0
S3	2000	2000	2000	2	0	2	Export	233	Estonia	EST	381	Italy	ITA								66	NON-METAL.MINERAL MANFCT	1	No Quantity							48304			0
S3	2000	2000	2000	2	0	2	Export	233	Estonia	EST	392	Japan	JPN								66	NON-METAL.MINERAL MANFCT	1	No Quantity							6936			0
S3	2000	2000	2000	2	0	2	Export	233	Estonia	EST	398	Kazakhstan	KAZ								66	NON-METAL.MINERAL MANFCT	1	No Quantity							31956			0
S3	2000	2000	2000	2	0	2	Export	233	Estonia	EST	428	Latvia	LVA								66	NON-METAL.MINERAL MANFCT	1	No Quantity							11921693			0
S3	2000	2000	2000	2	0	2	Export	233	Estonia	EST	430	Liberia	LBR								66	NON-METAL.MINERAL MANFCT	1	No Quantity							3346			0
S3	2000	2000	2000	2	0	2	Export	233	Estonia	EST	440	Lithuania	LTU								66	NON-METAL.MINERAL MANFCT	1	No Quantity							6226321			0
S3	2000	2000	2000	2	0	2	Export	233	Estonia	EST	470	Malta	MLT								66	NON-METAL.MINERAL MANFCT	1	No Quantity							3701			0
S3	2000	2000	2000	2	0	2	Export	233	Estonia	EST	478	Mauritania	MRT								66	NON-METAL.MINERAL MANFCT	1	No Quantity							701			0
S3	2000	2000	2000	2	0	2	Export	233	Estonia	EST	498	Rep. of Moldova	MDA								66	NON-METAL.MINERAL MANFCT	1	No Quantity							2714			0
S3	2000	2000	2000	2	0	2	Export	233	Estonia	EST	528	Netherlands	NLD								66	NON-METAL.MINERAL MANFCT	1	No Quantity							1909475			0
S3	2000	2000	2000	2	0	2	Export	233	Estonia	EST	579	Norway	NOR								66	NON-METAL.MINERAL MANFCT	1	No Quantity							427943			0
S3	2000	2000	2000	2	0	2	Export	233	Estonia	EST	584	Marshall Isds	MHL								66	NON-METAL.MINERAL MANFCT	1	No Quantity							1503			0
S3	2000	2000	2000	2	0	2	Export	233	Estonia	EST	591	Panama	PAN								66	NON-METAL.MINERAL MANFCT	1	No Quantity							699			0
S3	2000	2000	2000	2	0	2	Export	233	Estonia	EST	616	Poland	POL								66	NON-METAL.MINERAL MANFCT	1	No Quantity							3433178			0
S3	2000	2000	2000	2	0	2	Export	233	Estonia	EST	620	Portugal	PRT								66	NON-METAL.MINERAL MANFCT	1	No Quantity							2144863			0
S3	2000	2000	2000	2	0	2	Export	233	Estonia	EST	643	Russian Federation	RUS								66	NON-METAL.MINERAL MANFCT	1	No Quantity							2375215			0
S3	2000	2000	2000	2	0	2	Export	233	Estonia	EST	670	Saint Vincent and the Grenadines	VCT								66	NON-METAL.MINERAL MANFCT	1	No Quantity							946			0
S3	2000	2000	2000	2	0	2	Export	233	Estonia	EST	699	India	IND								66	NON-METAL.MINERAL MANFCT	1	No Quantity							2937			0
S3	2000	2000	2000	2	0	2	Export	233	Estonia	EST	724	Spain	ESP								66	NON-METAL.MINERAL MANFCT	1	No Quantity							2039			0
S3	2000	2000	2000	2	0	2	Export	233	Estonia	EST	752	Sweden	SWE								66	NON-METAL.MINERAL MANFCT	1	No Quantity							3438397			0
S3	2000	2000	2000	2	0	2	Export	233	Estonia	EST	757	Switzerland	CHE								66	NON-METAL.MINERAL MANFCT	1	No Quantity							1239			0
S3	2000	2000	2000	2	0	2	Export	233	Estonia	EST	764	Thailand	THA								66	NON-METAL.MINERAL MANFCT	1	No Quantity							1695			0
S3	2000	2000	2000	2	0	2	Export	233	Estonia	EST	768	Togo	TGO								66	NON-METAL.MINERAL MANFCT	1	No Quantity							394162			0
S3	2000	2000	2000	2	0	2	Export	233	Estonia	EST	784	United Arab Emirates	ARE								66	NON-METAL.MINERAL MANFCT	1	No Quantity							2040			0
S3	2000	2000	2000	2	0	2	Export	233	Estonia	EST	792	Turkey	TUR								66	NON-METAL.MINERAL MANFCT	1	No Quantity							35716			0
S3	2000	2000	2000	2	0	2	Export	233	Estonia	EST	804	Ukraine	UKR								66	NON-METAL.MINERAL MANFCT	1	No Quantity							856759			0
S3	2000	2000	2000	2	0	2	Export	233	Estonia	EST	807	North Macedonia	MKD								66	NON-METAL.MINERAL MANFCT	1	No Quantity							51			0
S3	2000	2000	2000	2	0	2	Export	233	Estonia	EST	826	United Kingdom	GBR								66	NON-METAL.MINERAL MANFCT	1	No Quantity							142365			0
S3	2000	2000	2000	2	0	2	Export	233	Estonia	EST	842	USA	USA								66	NON-METAL.MINERAL MANFCT	1	No Quantity							44527			0
S3	2000	2000	2000	2	0	2	Export	233	Estonia	EST	891	Serbia and Montenegro	SCG								66	NON-METAL.MINERAL MANFCT	1	No Quantity							21994			0
S3	2000	2000	2000	2	0	2	Export	233	Estonia	EST	894	Zambia	ZMB								66	NON-METAL.MINERAL MANFCT	1	No Quantity							1997			0
S3	2000	2000	2000	2	0	2	Export	233	Estonia	EST	0	World	WLD								67	IRON AND STEEL	1	No Quantity							39088037			0
S3	2000	2000	2000	2	0	2	Export	233	Estonia	EST	24	Angola	AGO								67	IRON AND STEEL	1	No Quantity							1102			0
S3	2000	2000	2000	2	0	2	Export	233	Estonia	EST	28	Antigua and Barbuda	ATG								67	IRON AND STEEL	1	No Quantity							1527			0
S3	2000	2000	2000	2	0	2	Export	233	Estonia	EST	31	Azerbaijan	AZE								67	IRON AND STEEL	1	No Quantity							12884			0
S3	2000	2000	2000	2	0	2	Export	233	Estonia	EST	36	Australia	AUS								67	IRON AND STEEL	1	No Quantity							18166			0
S3	2000	2000	2000	2	0	2	Export	233	Estonia	EST	56	Belgium	BEL								67	IRON AND STEEL	1	No Quantity							980715			0
S3	2000	2000	2000	2	0	2	Export	233	Estonia	EST	112	Belarus	BLR								67	IRON AND STEEL	1	No Quantity							1511916			0
S3	2000	2000	2000	2	0	2	Export	233	Estonia	EST	116	Cambodia	KHM								67	IRON AND STEEL	1	No Quantity							25			0
S3	2000	2000	2000	2	0	2	Export	233	Estonia	EST	196	Cyprus	CYP								67	IRON AND STEEL	1	No Quantity							1218			0
S3	2000	2000	2000	2	0	2	Export	233	Estonia	EST	208	Denmark	DNK								67	IRON AND STEEL	1	No Quantity							553330			0
S3	2000	2000	2000	2	0	2	Export	233	Estonia	EST	246	Finland	FIN								67	IRON AND STEEL	1	No Quantity							3077082			0
S3	2000	2000	2000	2	0	2	Export	233	Estonia	EST	251	France	FRA								67	IRON AND STEEL	1	No Quantity							3491			0
S3	2000	2000	2000	2	0	2	Export	233	Estonia	EST	268	Georgia	GEO								67	IRON AND STEEL	1	No Quantity							61			0
S3	2000	2000	2000	2	0	2	Export	233	Estonia	EST	276	Germany	DEU								67	IRON AND STEEL	1	No Quantity							3911034			0
S3	2000	2000	2000	2	0	2	Export	233	Estonia	EST	300	Greece	GRC								67	IRON AND STEEL	1	No Quantity							861			0
S3	2000	2000	2000	2	0	2	Export	233	Estonia	EST	372	Ireland	IRL								67	IRON AND STEEL	1	No Quantity							17880			0
S3	2000	2000	2000	2	0	2	Export	233	Estonia	EST	381	Italy	ITA								67	IRON AND STEEL	1	No Quantity							96094			0
S3	2000	2000	2000	2	0	2	Export	233	Estonia	EST	398	Kazakhstan	KAZ								67	IRON AND STEEL	1	No Quantity							14268			0
S3	2000	2000	2000	2	0	2	Export	233	Estonia	EST	408	Dem. People's Rep. of Korea	PRK								67	IRON AND STEEL	1	No Quantity							555			0
S3	2000	2000	2000	2	0	2	Export	233	Estonia	EST	410	Rep. of Korea	KOR								67	IRON AND STEEL	1	No Quantity							1788			0
S3	2000	2000	2000	2	0	2	Export	233	Estonia	EST	428	Latvia	LVA								67	IRON AND STEEL	1	No Quantity							14811830			0
S3	2000	2000	2000	2	0	2	Export	233	Estonia	EST	430	Liberia	LBR								67	IRON AND STEEL	1	No Quantity							15981			0
S3	2000	2000	2000	2	0	2	Export	233	Estonia	EST	440	Lithuania	LTU								67	IRON AND STEEL	1	No Quantity							3979043			0
S3	2000	2000	2000	2	0	2	Export	233	Estonia	EST	470	Malta	MLT								67	IRON AND STEEL	1	No Quantity							14276			0
S3	2000	2000	2000	2	0	2	Export	233	Estonia	EST	478	Mauritania	MRT								67	IRON AND STEEL	1	No Quantity							1727			0
S3	2000	2000	2000	2	0	2	Export	233	Estonia	EST	498	Rep. of Moldova	MDA								67	IRON AND STEEL	1	No Quantity							6301			0
S3	2000	2000	2000	2	0	2	Export	233	Estonia	EST	528	Netherlands	NLD								67	IRON AND STEEL	1	No Quantity							322228			0
S3	2000	2000	2000	2	0	2	Export	233	Estonia	EST	554	New Zealand	NZL								67	IRON AND STEEL	1	No Quantity							51461			0
S3	2000	2000	2000	2	0	2	Export	233	Estonia	EST	579	Norway	NOR								67	IRON AND STEEL	1	No Quantity							40247			0
S3	2000	2000	2000	2	0	2	Export	233	Estonia	EST	584	Marshall Isds	MHL								67	IRON AND STEEL	1	No Quantity							10095			0
S3	2000	2000	2000	2	0	2	Export	233	Estonia	EST	591	Panama	PAN								67	IRON AND STEEL	1	No Quantity							2889			0
S3	2000	2000	2000	2	0	2	Export	233	Estonia	EST	608	Philippines	PHL								67	IRON AND STEEL	1	No Quantity							363			0
S3	2000	2000	2000	2	0	2	Export	233	Estonia	EST	616	Poland	POL								67	IRON AND STEEL	1	No Quantity							41705			0
S3	2000	2000	2000	2	0	2	Export	233	Estonia	EST	643	Russian Federation	RUS								67	IRON AND STEEL	1	No Quantity							2891200			0
S3	2000	2000	2000	2	0	2	Export	233	Estonia	EST	670	Saint Vincent and the Grenadines	VCT								67	IRON AND STEEL	1	No Quantity							1576			0
S3	2000	2000	2000	2	0	2	Export	233	Estonia	EST	724	Spain	ESP								67	IRON AND STEEL	1	No Quantity							2940			0
S3	2000	2000	2000	2	0	2	Export	233	Estonia	EST	752	Sweden	SWE								67	IRON AND STEEL	1	No Quantity							923123			0
S3	2000	2000	2000	2	0	2	Export	233	Estonia	EST	757	Switzerland	CHE								67	IRON AND STEEL	1	No Quantity							18384			0
S3	2000	2000	2000	2	0	2	Export	233	Estonia	EST	804	Ukraine	UKR								67	IRON AND STEEL	1	No Quantity							3954769			0
S3	2000	2000	2000	2	0	2	Export	233	Estonia	EST	826	United Kingdom	GBR								67	IRON AND STEEL	1	No Quantity							208885			0
S3	2000	2000	2000	2	0	2	Export	233	Estonia	EST	842	USA	USA								67	IRON AND STEEL	1	No Quantity							1209937			0
S3	2000	2000	2000	2	0	2	Export	233	Estonia	EST	860	Uzbekistan	UZB								67	IRON AND STEEL	1	No Quantity							375079			0
S3	2000	2000	2000	2	0	2	Export	231	Ethiopia	ETH	0	World	WLD								68	NON-FERROUS METALS	1	No Quantity							3918279			0
S3	2000	2000	2000	2	0	2	Export	231	Ethiopia	ETH	56	Belgium	BEL								68	NON-FERROUS METALS	1	No Quantity							2044139			0
S3	2000	2000	2000	2	0	2	Export	231	Ethiopia	ETH	702	Singapore	SGP								68	NON-FERROUS METALS	1	No Quantity							1874140			0
S3	2000	2000	2000	2	0	2	Export	233	Estonia	EST	0	World	WLD								68	NON-FERROUS METALS	1	No Quantity							95943903			0
S3	2000	2000	2000	2	0	2	Export	233	Estonia	EST	24	Angola	AGO								68	NON-FERROUS METALS	1	No Quantity							21			0
S3	2000	2000	2000	2	0	2	Export	233	Estonia	EST	28	Antigua and Barbuda	ATG								68	NON-FERROUS METALS	1	No Quantity							72			0
S3	2000	2000	2000	2	0	2	Export	233	Estonia	EST	36	Australia	AUS								68	NON-FERROUS METALS	1	No Quantity							409			0
S3	2000	2000	2000	2	0	2	Export	233	Estonia	EST	40	Austria	AUT								68	NON-FERROUS METALS	1	No Quantity							991			0
S3	2000	2000	2000	2	0	2	Export	233	Estonia	EST	56	Belgium	BEL								68	NON-FERROUS METALS	1	No Quantity							399778			0
S3	2000	2000	2000	2	0	2	Export	233	Estonia	EST	112	Belarus	BLR								68	NON-FERROUS METALS	1	No Quantity							3364			0
S3	2000	2000	2000	2	0	2	Export	233	Estonia	EST	196	Cyprus	CYP								68	NON-FERROUS METALS	1	No Quantity							1484			0
S3	2000	2000	2000	2	0	2	Export	233	Estonia	EST	208	Denmark	DNK								68	NON-FERROUS METALS	1	No Quantity							29752			0
S3	2000	2000	2000	2	0	2	Export	233	Estonia	EST	246	Finland	FIN								68	NON-FERROUS METALS	1	No Quantity							3332109			0
S3	2000	2000	2000	2	0	2	Export	233	Estonia	EST	251	France	FRA								68	NON-FERROUS METALS	1	No Quantity							20032			0
S3	2000	2000	2000	2	0	2	Export	233	Estonia	EST	276	Germany	DEU								68	NON-FERROUS METALS	1	No Quantity							4272295			0
S3	2000	2000	2000	2	0	2	Export	233	Estonia	EST	300	Greece	GRC								68	NON-FERROUS METALS	1	No Quantity							58			0
S3	2000	2000	2000	2	0	2	Export	233	Estonia	EST	344	China, Hong Kong SAR	HKG								68	NON-FERROUS METALS	1	No Quantity							719			0
S3	2000	2000	2000	2	0	2	Export	233	Estonia	EST	381	Italy	ITA								68	NON-FERROUS METALS	1	No Quantity							2933758			0
S3	2000	2000	2000	2	0	2	Export	233	Estonia	EST	392	Japan	JPN								68	NON-FERROUS METALS	1	No Quantity							282388			0
S3	2000	2000	2000	2	0	2	Export	233	Estonia	EST	398	Kazakhstan	KAZ								68	NON-FERROUS METALS	1	No Quantity							548			0
S3	2000	2000	2000	2	0	2	Export	233	Estonia	EST	410	Rep. of Korea	KOR								68	NON-FERROUS METALS	1	No Quantity							62829			0
S3	2000	2000	2000	2	0	2	Export	233	Estonia	EST	428	Latvia	LVA								68	NON-FERROUS METALS	1	No Quantity							704342			0
S3	2000	2000	2000	2	0	2	Export	233	Estonia	EST	430	Liberia	LBR								68	NON-FERROUS METALS	1	No Quantity							1339			0
S3	2000	2000	2000	2	0	2	Export	233	Estonia	EST	440	Lithuania	LTU								68	NON-FERROUS METALS	1	No Quantity							166556			0
S3	2000	2000	2000	2	0	2	Export	233	Estonia	EST	470	Malta	MLT								68	NON-FERROUS METALS	1	No Quantity							2608			0
S3	2000	2000	2000	2	0	2	Export	233	Estonia	EST	498	Rep. of Moldova	MDA								68	NON-FERROUS METALS	1	No Quantity							109			0
S3	2000	2000	2000	2	0	2	Export	233	Estonia	EST	528	Netherlands	NLD								68	NON-FERROUS METALS	1	No Quantity							61445965			0
S3	2000	2000	2000	2	0	2	Export	233	Estonia	EST	579	Norway	NOR								68	NON-FERROUS METALS	1	No Quantity							1665130			0
S3	2000	2000	2000	2	0	2	Export	233	Estonia	EST	584	Marshall Isds	MHL								68	NON-FERROUS METALS	1	No Quantity							1477			0
S3	2000	2000	2000	2	0	2	Export	233	Estonia	EST	591	Panama	PAN								68	NON-FERROUS METALS	1	No Quantity							328			0
S3	2000	2000	2000	2	0	2	Export	233	Estonia	EST	608	Philippines	PHL								68	NON-FERROUS METALS	1	No Quantity							23			0
S3	2000	2000	2000	2	0	2	Export	233	Estonia	EST	616	Poland	POL								68	NON-FERROUS METALS	1	No Quantity							1414338			0
S3	2000	2000	2000	2	0	2	Export	233	Estonia	EST	643	Russian Federation	RUS								68	NON-FERROUS METALS	1	No Quantity							1563509			0
S3	2000	2000	2000	2	0	2	Export	233	Estonia	EST	670	Saint Vincent and the Grenadines	VCT								68	NON-FERROUS METALS	1	No Quantity							1565			0
S3	2000	2000	2000	2	0	2	Export	233	Estonia	EST	724	Spain	ESP								68	NON-FERROUS METALS	1	No Quantity							3844275			0
S3	2000	2000	2000	2	0	2	Export	233	Estonia	EST	752	Sweden	SWE								68	NON-FERROUS METALS	1	No Quantity							625318			0
S3	2000	2000	2000	2	0	2	Export	233	Estonia	EST	757	Switzerland	CHE								68	NON-FERROUS METALS	1	No Quantity							3095398			0
S3	2000	2000	2000	2	0	2	Export	233	Estonia	EST	764	Thailand	THA								68	NON-FERROUS METALS	1	No Quantity							5385			0
S3	2000	2000	2000	2	0	2	Export	233	Estonia	EST	784	United Arab Emirates	ARE								68	NON-FERROUS METALS	1	No Quantity							1321			0
S3	2000	2000	2000	2	0	2	Export	233	Estonia	EST	804	Ukraine	UKR								68	NON-FERROUS METALS	1	No Quantity							583943			0
S3	2000	2000	2000	2	0	2	Export	233	Estonia	EST	826	United Kingdom	GBR								68	NON-FERROUS METALS	1	No Quantity							668678			0
S3	2000	2000	2000	2	0	2	Export	233	Estonia	EST	842	USA	USA								68	NON-FERROUS METALS	1	No Quantity							8787228			0
S3	2000	2000	2000	2	0	2	Export	233	Estonia	EST	860	Uzbekistan	UZB								68	NON-FERROUS METALS	1	No Quantity							24459			0
S3	2000	2000	2000	2	0	2	Export	233	Estonia	EST	0	World	WLD								69	METALS MANUFACTURES,NES	1	No Quantity							126124872			0
S3	2000	2000	2000	2	0	2	Export	233	Estonia	EST	24	Angola	AGO								69	METALS MANUFACTURES,NES	1	No Quantity							1381			0
S3	2000	2000	2000	2	0	2	Export	233	Estonia	EST	28	Antigua and Barbuda	ATG								69	METALS MANUFACTURES,NES	1	No Quantity							2668			0
S3	2000	2000	2000	2	0	2	Export	233	Estonia	EST	31	Azerbaijan	AZE								69	METALS MANUFACTURES,NES	1	No Quantity							14608			0
S3	2000	2000	2000	2	0	2	Export	233	Estonia	EST	36	Australia	AUS								69	METALS MANUFACTURES,NES	1	No Quantity							99090			0
S3	2000	2000	2000	2	0	2	Export	233	Estonia	EST	40	Austria	AUT								69	METALS MANUFACTURES,NES	1	No Quantity							143738			0
S3	2000	2000	2000	2	0	2	Export	233	Estonia	EST	44	Bahamas	BHS								69	METALS MANUFACTURES,NES	1	No Quantity							2210			0
S3	2000	2000	2000	2	0	2	Export	233	Estonia	EST	51	Armenia	ARM								69	METALS MANUFACTURES,NES	1	No Quantity							66231			0
S3	2000	2000	2000	2	0	2	Export	233	Estonia	EST	56	Belgium	BEL								69	METALS MANUFACTURES,NES	1	No Quantity							1071945			0
S3	2000	2000	2000	2	0	2	Export	233	Estonia	EST	76	Brazil	BRA								69	METALS MANUFACTURES,NES	1	No Quantity							241			0
S3	2000	2000	2000	2	0	2	Export	233	Estonia	EST	84	Belize	BLZ								69	METALS MANUFACTURES,NES	1	No Quantity							437			0
S3	2000	2000	2000	2	0	2	Export	233	Estonia	EST	112	Belarus	BLR								69	METALS MANUFACTURES,NES	1	No Quantity							157031			0
S3	2000	2000	2000	2	0	2	Export	233	Estonia	EST	116	Cambodia	KHM								69	METALS MANUFACTURES,NES	1	No Quantity							138			0
S3	2000	2000	2000	2	0	2	Export	233	Estonia	EST	124	Canada	CAN								69	METALS MANUFACTURES,NES	1	No Quantity							690			0
S3	2000	2000	2000	2	0	2	Export	233	Estonia	EST	156	China	CHN								69	METALS MANUFACTURES,NES	1	No Quantity							641083			0
S3	2000	2000	2000	2	0	2	Export	233	Estonia	EST	196	Cyprus	CYP								69	METALS MANUFACTURES,NES	1	No Quantity							42792			0
S3	2000	2000	2000	2	0	2	Export	233	Estonia	EST	203	Czechia	CZE								69	METALS MANUFACTURES,NES	1	No Quantity							380316			0
S3	2000	2000	2000	2	0	2	Export	233	Estonia	EST	208	Denmark	DNK								69	METALS MANUFACTURES,NES	1	No Quantity							27135001			0
S3	2000	2000	2000	2	0	2	Export	233	Estonia	EST	246	Finland	FIN								69	METALS MANUFACTURES,NES	1	No Quantity							21272801			0
S3	2000	2000	2000	2	0	2	Export	233	Estonia	EST	251	France	FRA								69	METALS MANUFACTURES,NES	1	No Quantity							85051			0
S3	2000	2000	2000	2	0	2	Export	233	Estonia	EST	268	Georgia	GEO								69	METALS MANUFACTURES,NES	1	No Quantity							284			0
S3	2000	2000	2000	2	0	2	Export	233	Estonia	EST	276	Germany	DEU								69	METALS MANUFACTURES,NES	1	No Quantity							5871236			0
S3	2000	2000	2000	2	0	2	Export	233	Estonia	EST	300	Greece	GRC								69	METALS MANUFACTURES,NES	1	No Quantity							1485			0
S3	2000	2000	2000	2	0	2	Export	233	Estonia	EST	344	China, Hong Kong SAR	HKG								69	METALS MANUFACTURES,NES	1	No Quantity							5046			0
[truncated: 984 more rows]
