# Supplementary material for: Core-periphery structure in sectoral international trade networks: A new approach to an old theory
Source: PLoS One. 2020 Apr 2;15(4):e0229547. doi: 10.1371/journal.pone.0229547 (PMC7117750; doi:10.1371/journal.pone.0229547)
Supplement: S7 File — (ZIP) [file pone.0229547.s007.zip › S7_File/RawData 2000/comtrade (23).csv]

Classification	Year	Period	Period Desc.	Aggregate Level	Is Leaf Code	Trade Flow Code	Trade Flow	Reporter Code	Reporter	Reporter ISO	Partner Code	Partner	Partner ISO	2nd Partner Code	2nd Partner	2nd Partner ISO	Customs Proc. Code	Customs	Mode of Transport Code	Mode of Transport	Commodity Code	Commodity	Qty Unit Code	Qty Unit	Qty	Alt Qty Unit Code	Alt Qty Unit	Alt Qty	Netweight (kg)	Gross weight (kg)	Trade Value (US$)	CIF Trade Value (US$)	FOB Trade Value (US$)	Flag
S3	2000	2000	2000	2	0	2	Export	242	Fiji	FJI	0	World	WLD								00	LIVE ANIMALS	1	No Quantity							10274			0
S3	2000	2000	2000	2	0	2	Export	242	Fiji	FJI	90	Solomon Isds	SLB								00	LIVE ANIMALS	1	No Quantity							10274			0
S3	2000	2000	2000	2	0	2	Export	246	Finland	FIN	0	World	WLD								00	LIVE ANIMALS	1	No Quantity							1085422			0
S3	2000	2000	2000	2	0	2	Export	246	Finland	FIN	36	Australia	AUS								00	LIVE ANIMALS	1	No Quantity							1531			0
S3	2000	2000	2000	2	0	2	Export	246	Finland	FIN	124	Canada	CAN								00	LIVE ANIMALS	1	No Quantity							1237			0
S3	2000	2000	2000	2	0	2	Export	246	Finland	FIN	156	China	CHN								00	LIVE ANIMALS	1	No Quantity							230048			0
S3	2000	2000	2000	2	0	2	Export	246	Finland	FIN	203	Czechia	CZE								00	LIVE ANIMALS	1	No Quantity							3091			0
S3	2000	2000	2000	2	0	2	Export	246	Finland	FIN	233	Estonia	EST								00	LIVE ANIMALS	1	No Quantity							373597			0
S3	2000	2000	2000	2	0	2	Export	246	Finland	FIN	360	Indonesia	IDN								00	LIVE ANIMALS	1	No Quantity							2068			0
S3	2000	2000	2000	2	0	2	Export	246	Finland	FIN	376	Israel	ISR								00	LIVE ANIMALS	1	No Quantity							1546			0
S3	2000	2000	2000	2	0	2	Export	246	Finland	FIN	410	Rep. of Korea	KOR								00	LIVE ANIMALS	1	No Quantity							95798			0
S3	2000	2000	2000	2	0	2	Export	246	Finland	FIN	440	Lithuania	LTU								00	LIVE ANIMALS	1	No Quantity							32860			0
S3	2000	2000	2000	2	0	2	Export	246	Finland	FIN	454	Malawi	MWI								00	LIVE ANIMALS	1	No Quantity							927			0
S3	2000	2000	2000	2	0	2	Export	246	Finland	FIN	579	Norway	NOR								00	LIVE ANIMALS	1	No Quantity							214297			0
S3	2000	2000	2000	2	0	2	Export	246	Finland	FIN	616	Poland	POL								00	LIVE ANIMALS	1	No Quantity							1558			0
S3	2000	2000	2000	2	0	2	Export	246	Finland	FIN	643	Russian Federation	RUS								00	LIVE ANIMALS	1	No Quantity							44037			0
S3	2000	2000	2000	2	0	2	Export	246	Finland	FIN	682	Saudi Arabia	SAU								00	LIVE ANIMALS	1	No Quantity							973			0
S3	2000	2000	2000	2	0	2	Export	246	Finland	FIN	752	Sweden	SWE								00	LIVE ANIMALS	1	No Quantity							2773			0
S3	2000	2000	2000	2	0	2	Export	246	Finland	FIN	757	Switzerland	CHE								00	LIVE ANIMALS	1	No Quantity							4152			0
S3	2000	2000	2000	2	0	2	Export	246	Finland	FIN	764	Thailand	THA								00	LIVE ANIMALS	1	No Quantity							69998			0
S3	2000	2000	2000	2	0	2	Export	246	Finland	FIN	800	Uganda	UGA								00	LIVE ANIMALS	1	No Quantity							696			0
S3	2000	2000	2000	2	0	2	Export	246	Finland	FIN	842	USA	USA								00	LIVE ANIMALS	1	No Quantity							4235			0
S3	2000	2000	2000	2	0	2	Export	242	Fiji	FJI	0	World	WLD								01	MEAT, MEAT PREPARATIONS	1	No Quantity							1059548			0
S3	2000	2000	2000	2	0	2	Export	242	Fiji	FJI	36	Australia	AUS								01	MEAT, MEAT PREPARATIONS	1	No Quantity							2921			0
S3	2000	2000	2000	2	0	2	Export	242	Fiji	FJI	90	Solomon Isds	SLB								01	MEAT, MEAT PREPARATIONS	1	No Quantity							190469			0
S3	2000	2000	2000	2	0	2	Export	242	Fiji	FJI	184	Cook Isds	COK								01	MEAT, MEAT PREPARATIONS	1	No Quantity							608			0
S3	2000	2000	2000	2	0	2	Export	242	Fiji	FJI	258	French Polynesia	PYF								01	MEAT, MEAT PREPARATIONS	1	No Quantity							53395			0
S3	2000	2000	2000	2	0	2	Export	242	Fiji	FJI	296	Kiribati	KIR								01	MEAT, MEAT PREPARATIONS	1	No Quantity							108837			0
S3	2000	2000	2000	2	0	2	Export	242	Fiji	FJI	344	China, Hong Kong SAR	HKG								01	MEAT, MEAT PREPARATIONS	1	No Quantity							24852			0
S3	2000	2000	2000	2	0	2	Export	242	Fiji	FJI	410	Rep. of Korea	KOR								01	MEAT, MEAT PREPARATIONS	1	No Quantity							1683			0
S3	2000	2000	2000	2	0	2	Export	242	Fiji	FJI	520	Nauru	NRU								01	MEAT, MEAT PREPARATIONS	1	No Quantity							66584			0
S3	2000	2000	2000	2	0	2	Export	242	Fiji	FJI	548	Vanuatu	VUT								01	MEAT, MEAT PREPARATIONS	1	No Quantity							152335			0
S3	2000	2000	2000	2	0	2	Export	242	Fiji	FJI	554	New Zealand	NZL								01	MEAT, MEAT PREPARATIONS	1	No Quantity							64505			0
S3	2000	2000	2000	2	0	2	Export	242	Fiji	FJI	583	FS Micronesia	FSM								01	MEAT, MEAT PREPARATIONS	1	No Quantity							20402			0
S3	2000	2000	2000	2	0	2	Export	242	Fiji	FJI	598	Papua New Guinea	PNG								01	MEAT, MEAT PREPARATIONS	1	No Quantity							81800			0
S3	2000	2000	2000	2	0	2	Export	242	Fiji	FJI	776	Tonga	TON								01	MEAT, MEAT PREPARATIONS	1	No Quantity							34644			0
S3	2000	2000	2000	2	0	2	Export	242	Fiji	FJI	798	Tuvalu	TUV								01	MEAT, MEAT PREPARATIONS	1	No Quantity							115074			0
S3	2000	2000	2000	2	0	2	Export	242	Fiji	FJI	842	USA	USA								01	MEAT, MEAT PREPARATIONS	1	No Quantity							7640			0
S3	2000	2000	2000	2	0	2	Export	242	Fiji	FJI	876	Wallis and Futuna Isds	WLF								01	MEAT, MEAT PREPARATIONS	1	No Quantity							17228			0
S3	2000	2000	2000	2	0	2	Export	242	Fiji	FJI	882	Samoa	WSM								01	MEAT, MEAT PREPARATIONS	1	No Quantity							71417			0
S3	2000	2000	2000	2	0	2	Export	242	Fiji	FJI	899	Areas, nes									01	MEAT, MEAT PREPARATIONS	1	No Quantity							45153			0
S3	2000	2000	2000	2	0	2	Export	246	Finland	FIN	0	World	WLD								01	MEAT, MEAT PREPARATIONS	1	No Quantity							62665170			0
S3	2000	2000	2000	2	0	2	Export	246	Finland	FIN	56	Belgium	BEL								01	MEAT, MEAT PREPARATIONS	1	No Quantity							5884			0
S3	2000	2000	2000	2	0	2	Export	246	Finland	FIN	76	Brazil	BRA								01	MEAT, MEAT PREPARATIONS	1	No Quantity							204			0
S3	2000	2000	2000	2	0	2	Export	246	Finland	FIN	124	Canada	CAN								01	MEAT, MEAT PREPARATIONS	1	No Quantity							1307911			0
S3	2000	2000	2000	2	0	2	Export	246	Finland	FIN	156	China	CHN								01	MEAT, MEAT PREPARATIONS	1	No Quantity							273710			0
S3	2000	2000	2000	2	0	2	Export	246	Finland	FIN	196	Cyprus	CYP								01	MEAT, MEAT PREPARATIONS	1	No Quantity							55			0
S3	2000	2000	2000	2	0	2	Export	246	Finland	FIN	208	Denmark	DNK								01	MEAT, MEAT PREPARATIONS	1	No Quantity							6480041			0
S3	2000	2000	2000	2	0	2	Export	246	Finland	FIN	233	Estonia	EST								01	MEAT, MEAT PREPARATIONS	1	No Quantity							4387209			0
S3	2000	2000	2000	2	0	2	Export	246	Finland	FIN	251	France	FRA								01	MEAT, MEAT PREPARATIONS	1	No Quantity							9956			0
S3	2000	2000	2000	2	0	2	Export	246	Finland	FIN	276	Germany	DEU								01	MEAT, MEAT PREPARATIONS	1	No Quantity							159023			0
S3	2000	2000	2000	2	0	2	Export	246	Finland	FIN	300	Greece	GRC								01	MEAT, MEAT PREPARATIONS	1	No Quantity							1785451			0
S3	2000	2000	2000	2	0	2	Export	246	Finland	FIN	344	China, Hong Kong SAR	HKG								01	MEAT, MEAT PREPARATIONS	1	No Quantity							86217			0
S3	2000	2000	2000	2	0	2	Export	246	Finland	FIN	348	Hungary	HUN								01	MEAT, MEAT PREPARATIONS	1	No Quantity							9519			0
S3	2000	2000	2000	2	0	2	Export	246	Finland	FIN	352	Iceland	ISL								01	MEAT, MEAT PREPARATIONS	1	No Quantity							145560			0
S3	2000	2000	2000	2	0	2	Export	246	Finland	FIN	381	Italy	ITA								01	MEAT, MEAT PREPARATIONS	1	No Quantity							236093			0
S3	2000	2000	2000	2	0	2	Export	246	Finland	FIN	392	Japan	JPN								01	MEAT, MEAT PREPARATIONS	1	No Quantity							6405016			0
S3	2000	2000	2000	2	0	2	Export	246	Finland	FIN	398	Kazakhstan	KAZ								01	MEAT, MEAT PREPARATIONS	1	No Quantity							3339			0
S3	2000	2000	2000	2	0	2	Export	246	Finland	FIN	408	Dem. People's Rep. of Korea	PRK								01	MEAT, MEAT PREPARATIONS	1	No Quantity							526			0
S3	2000	2000	2000	2	0	2	Export	246	Finland	FIN	410	Rep. of Korea	KOR								01	MEAT, MEAT PREPARATIONS	1	No Quantity							5662508			0
S3	2000	2000	2000	2	0	2	Export	246	Finland	FIN	422	Lebanon	LBN								01	MEAT, MEAT PREPARATIONS	1	No Quantity							366			0
S3	2000	2000	2000	2	0	2	Export	246	Finland	FIN	428	Latvia	LVA								01	MEAT, MEAT PREPARATIONS	1	No Quantity							4461			0
S3	2000	2000	2000	2	0	2	Export	246	Finland	FIN	440	Lithuania	LTU								01	MEAT, MEAT PREPARATIONS	1	No Quantity							625188			0
S3	2000	2000	2000	2	0	2	Export	246	Finland	FIN	458	Malaysia	MYS								01	MEAT, MEAT PREPARATIONS	1	No Quantity							23340			0
S3	2000	2000	2000	2	0	2	Export	246	Finland	FIN	498	Rep. of Moldova	MDA								01	MEAT, MEAT PREPARATIONS	1	No Quantity							337			0
S3	2000	2000	2000	2	0	2	Export	246	Finland	FIN	528	Netherlands	NLD								01	MEAT, MEAT PREPARATIONS	1	No Quantity							124093			0
S3	2000	2000	2000	2	0	2	Export	246	Finland	FIN	579	Norway	NOR								01	MEAT, MEAT PREPARATIONS	1	No Quantity							1664563			0
S3	2000	2000	2000	2	0	2	Export	246	Finland	FIN	616	Poland	POL								01	MEAT, MEAT PREPARATIONS	1	No Quantity							139276			0
S3	2000	2000	2000	2	0	2	Export	246	Finland	FIN	643	Russian Federation	RUS								01	MEAT, MEAT PREPARATIONS	1	No Quantity							7045086			0
S3	2000	2000	2000	2	0	2	Export	246	Finland	FIN	702	Singapore	SGP								01	MEAT, MEAT PREPARATIONS	1	No Quantity							16028			0
S3	2000	2000	2000	2	0	2	Export	246	Finland	FIN	724	Spain	ESP								01	MEAT, MEAT PREPARATIONS	1	No Quantity							25207			0
S3	2000	2000	2000	2	0	2	Export	246	Finland	FIN	752	Sweden	SWE								01	MEAT, MEAT PREPARATIONS	1	No Quantity							22655628			0
S3	2000	2000	2000	2	0	2	Export	246	Finland	FIN	757	Switzerland	CHE								01	MEAT, MEAT PREPARATIONS	1	No Quantity							216364			0
S3	2000	2000	2000	2	0	2	Export	246	Finland	FIN	792	Turkey	TUR								01	MEAT, MEAT PREPARATIONS	1	No Quantity							105514			0
S3	2000	2000	2000	2	0	2	Export	246	Finland	FIN	807	North Macedonia	MKD								01	MEAT, MEAT PREPARATIONS	1	No Quantity							279			0
S3	2000	2000	2000	2	0	2	Export	246	Finland	FIN	826	United Kingdom	GBR								01	MEAT, MEAT PREPARATIONS	1	No Quantity							6778			0
S3	2000	2000	2000	2	0	2	Export	246	Finland	FIN	842	USA	USA								01	MEAT, MEAT PREPARATIONS	1	No Quantity							3054442			0
S3	2000	2000	2000	2	0	2	Export	242	Fiji	FJI	0	World	WLD								02	DAIRY PRODUCTS,BIRD EGGS	1	No Quantity							500150			0
S3	2000	2000	2000	2	0	2	Export	242	Fiji	FJI	16	American Samoa	ASM								02	DAIRY PRODUCTS,BIRD EGGS	1	No Quantity							5039			0
S3	2000	2000	2000	2	0	2	Export	242	Fiji	FJI	36	Australia	AUS								02	DAIRY PRODUCTS,BIRD EGGS	1	No Quantity							4934			0
S3	2000	2000	2000	2	0	2	Export	242	Fiji	FJI	90	Solomon Isds	SLB								02	DAIRY PRODUCTS,BIRD EGGS	1	No Quantity							217483			0
S3	2000	2000	2000	2	0	2	Export	242	Fiji	FJI	124	Canada	CAN								02	DAIRY PRODUCTS,BIRD EGGS	1	No Quantity							3807			0
S3	2000	2000	2000	2	0	2	Export	242	Fiji	FJI	184	Cook Isds	COK								02	DAIRY PRODUCTS,BIRD EGGS	1	No Quantity							3375			0
S3	2000	2000	2000	2	0	2	Export	242	Fiji	FJI	296	Kiribati	KIR								02	DAIRY PRODUCTS,BIRD EGGS	1	No Quantity							21047			0
S3	2000	2000	2000	2	0	2	Export	242	Fiji	FJI	540	New Caledonia	NCL								02	DAIRY PRODUCTS,BIRD EGGS	1	No Quantity							342			0
S3	2000	2000	2000	2	0	2	Export	242	Fiji	FJI	548	Vanuatu	VUT								02	DAIRY PRODUCTS,BIRD EGGS	1	No Quantity							23051			0
S3	2000	2000	2000	2	0	2	Export	242	Fiji	FJI	554	New Zealand	NZL								02	DAIRY PRODUCTS,BIRD EGGS	1	No Quantity							9376			0
S3	2000	2000	2000	2	0	2	Export	242	Fiji	FJI	702	Singapore	SGP								02	DAIRY PRODUCTS,BIRD EGGS	1	No Quantity							180			0
S3	2000	2000	2000	2	0	2	Export	242	Fiji	FJI	776	Tonga	TON								02	DAIRY PRODUCTS,BIRD EGGS	1	No Quantity							27133			0
S3	2000	2000	2000	2	0	2	Export	242	Fiji	FJI	798	Tuvalu	TUV								02	DAIRY PRODUCTS,BIRD EGGS	1	No Quantity							57802			0
S3	2000	2000	2000	2	0	2	Export	242	Fiji	FJI	842	USA	USA								02	DAIRY PRODUCTS,BIRD EGGS	1	No Quantity							52711			0
S3	2000	2000	2000	2	0	2	Export	242	Fiji	FJI	876	Wallis and Futuna Isds	WLF								02	DAIRY PRODUCTS,BIRD EGGS	1	No Quantity							6895			0
S3	2000	2000	2000	2	0	2	Export	242	Fiji	FJI	882	Samoa	WSM								02	DAIRY PRODUCTS,BIRD EGGS	1	No Quantity							66787			0
S3	2000	2000	2000	2	0	2	Export	242	Fiji	FJI	899	Areas, nes									02	DAIRY PRODUCTS,BIRD EGGS	1	No Quantity							187			0
S3	2000	2000	2000	2	0	2	Export	246	Finland	FIN	0	World	WLD								02	DAIRY PRODUCTS,BIRD EGGS	1	No Quantity							246615079			0
S3	2000	2000	2000	2	0	2	Export	246	Finland	FIN	32	Argentina	ARG								02	DAIRY PRODUCTS,BIRD EGGS	1	No Quantity							17190			0
S3	2000	2000	2000	2	0	2	Export	246	Finland	FIN	36	Australia	AUS								02	DAIRY PRODUCTS,BIRD EGGS	1	No Quantity							341129			0
S3	2000	2000	2000	2	0	2	Export	246	Finland	FIN	40	Austria	AUT								02	DAIRY PRODUCTS,BIRD EGGS	1	No Quantity							4278494			0
S3	2000	2000	2000	2	0	2	Export	246	Finland	FIN	51	Armenia	ARM								02	DAIRY PRODUCTS,BIRD EGGS	1	No Quantity							837093			0
S3	2000	2000	2000	2	0	2	Export	246	Finland	FIN	56	Belgium	BEL								02	DAIRY PRODUCTS,BIRD EGGS	1	No Quantity							33131850			0
S3	2000	2000	2000	2	0	2	Export	246	Finland	FIN	76	Brazil	BRA								02	DAIRY PRODUCTS,BIRD EGGS	1	No Quantity							22729			0
S3	2000	2000	2000	2	0	2	Export	246	Finland	FIN	100	Bulgaria	BGR								02	DAIRY PRODUCTS,BIRD EGGS	1	No Quantity							159497			0
S3	2000	2000	2000	2	0	2	Export	246	Finland	FIN	124	Canada	CAN								02	DAIRY PRODUCTS,BIRD EGGS	1	No Quantity							1046592			0
S3	2000	2000	2000	2	0	2	Export	246	Finland	FIN	152	Chile	CHL								02	DAIRY PRODUCTS,BIRD EGGS	1	No Quantity							15114			0
S3	2000	2000	2000	2	0	2	Export	246	Finland	FIN	156	China	CHN								02	DAIRY PRODUCTS,BIRD EGGS	1	No Quantity							5384112			0
S3	2000	2000	2000	2	0	2	Export	246	Finland	FIN	170	Colombia	COL								02	DAIRY PRODUCTS,BIRD EGGS	1	No Quantity							548207			0
S3	2000	2000	2000	2	0	2	Export	246	Finland	FIN	192	Cuba	CUB								02	DAIRY PRODUCTS,BIRD EGGS	1	No Quantity							761805			0
S3	2000	2000	2000	2	0	2	Export	246	Finland	FIN	196	Cyprus	CYP								02	DAIRY PRODUCTS,BIRD EGGS	1	No Quantity							958008			0
S3	2000	2000	2000	2	0	2	Export	246	Finland	FIN	204	Benin	BEN								02	DAIRY PRODUCTS,BIRD EGGS	1	No Quantity							114624			0
S3	2000	2000	2000	2	0	2	Export	246	Finland	FIN	208	Denmark	DNK								02	DAIRY PRODUCTS,BIRD EGGS	1	No Quantity							1840075			0
S3	2000	2000	2000	2	0	2	Export	246	Finland	FIN	214	Dominican Rep.	DOM								02	DAIRY PRODUCTS,BIRD EGGS	1	No Quantity							190084			0
S3	2000	2000	2000	2	0	2	Export	246	Finland	FIN	233	Estonia	EST								02	DAIRY PRODUCTS,BIRD EGGS	1	No Quantity							2316160			0
S3	2000	2000	2000	2	0	2	Export	246	Finland	FIN	251	France	FRA								02	DAIRY PRODUCTS,BIRD EGGS	1	No Quantity							15132602			0
S3	2000	2000	2000	2	0	2	Export	246	Finland	FIN	268	Georgia	GEO								02	DAIRY PRODUCTS,BIRD EGGS	1	No Quantity							83744			0
S3	2000	2000	2000	2	0	2	Export	246	Finland	FIN	270	Gambia	GMB								02	DAIRY PRODUCTS,BIRD EGGS	1	No Quantity							109894			0
S3	2000	2000	2000	2	0	2	Export	246	Finland	FIN	276	Germany	DEU								02	DAIRY PRODUCTS,BIRD EGGS	1	No Quantity							12575310			0
S3	2000	2000	2000	2	0	2	Export	246	Finland	FIN	288	Ghana	GHA								02	DAIRY PRODUCTS,BIRD EGGS	1	No Quantity							560393			0
S3	2000	2000	2000	2	0	2	Export	246	Finland	FIN	300	Greece	GRC								02	DAIRY PRODUCTS,BIRD EGGS	1	No Quantity							3768285			0
S3	2000	2000	2000	2	0	2	Export	246	Finland	FIN	320	Guatemala	GTM								02	DAIRY PRODUCTS,BIRD EGGS	1	No Quantity							755354			0
S3	2000	2000	2000	2	0	2	Export	246	Finland	FIN	344	China, Hong Kong SAR	HKG								02	DAIRY PRODUCTS,BIRD EGGS	1	No Quantity							147544			0
S3	2000	2000	2000	2	0	2	Export	246	Finland	FIN	360	Indonesia	IDN								02	DAIRY PRODUCTS,BIRD EGGS	1	No Quantity							1140326			0
S3	2000	2000	2000	2	0	2	Export	246	Finland	FIN	364	Iran	IRN								02	DAIRY PRODUCTS,BIRD EGGS	1	No Quantity							218640			0
S3	2000	2000	2000	2	0	2	Export	246	Finland	FIN	372	Ireland	IRL								02	DAIRY PRODUCTS,BIRD EGGS	1	No Quantity							3770543			0
S3	2000	2000	2000	2	0	2	Export	246	Finland	FIN	376	Israel	ISR								02	DAIRY PRODUCTS,BIRD EGGS	1	No Quantity							421039			0
S3	2000	2000	2000	2	0	2	Export	246	Finland	FIN	381	Italy	ITA								02	DAIRY PRODUCTS,BIRD EGGS	1	No Quantity							2125042			0
S3	2000	2000	2000	2	0	2	Export	246	Finland	FIN	388	Jamaica	JAM								02	DAIRY PRODUCTS,BIRD EGGS	1	No Quantity							163630			0
S3	2000	2000	2000	2	0	2	Export	246	Finland	FIN	392	Japan	JPN								02	DAIRY PRODUCTS,BIRD EGGS	1	No Quantity							819112			0
S3	2000	2000	2000	2	0	2	Export	246	Finland	FIN	398	Kazakhstan	KAZ								02	DAIRY PRODUCTS,BIRD EGGS	1	No Quantity							371			0
S3	2000	2000	2000	2	0	2	Export	246	Finland	FIN	410	Rep. of Korea	KOR								02	DAIRY PRODUCTS,BIRD EGGS	1	No Quantity							199026			0
S3	2000	2000	2000	2	0	2	Export	246	Finland	FIN	414	Kuwait	KWT								02	DAIRY PRODUCTS,BIRD EGGS	1	No Quantity							68852			0
S3	2000	2000	2000	2	0	2	Export	246	Finland	FIN	422	Lebanon	LBN								02	DAIRY PRODUCTS,BIRD EGGS	1	No Quantity							4102497			0
S3	2000	2000	2000	2	0	2	Export	246	Finland	FIN	428	Latvia	LVA								02	DAIRY PRODUCTS,BIRD EGGS	1	No Quantity							87480			0
S3	2000	2000	2000	2	0	2	Export	246	Finland	FIN	440	Lithuania	LTU								02	DAIRY PRODUCTS,BIRD EGGS	1	No Quantity							314549			0
S3	2000	2000	2000	2	0	2	Export	246	Finland	FIN	450	Madagascar	MDG								02	DAIRY PRODUCTS,BIRD EGGS	1	No Quantity							115366			0
S3	2000	2000	2000	2	0	2	Export	246	Finland	FIN	454	Malawi	MWI								02	DAIRY PRODUCTS,BIRD EGGS	1	No Quantity							136757			0
S3	2000	2000	2000	2	0	2	Export	246	Finland	FIN	458	Malaysia	MYS								02	DAIRY PRODUCTS,BIRD EGGS	1	No Quantity							3105905			0
S3	2000	2000	2000	2	0	2	Export	246	Finland	FIN	470	Malta	MLT								02	DAIRY PRODUCTS,BIRD EGGS	1	No Quantity							59247			0
S3	2000	2000	2000	2	0	2	Export	246	Finland	FIN	480	Mauritius	MUS								02	DAIRY PRODUCTS,BIRD EGGS	1	No Quantity							64			0
S3	2000	2000	2000	2	0	2	Export	246	Finland	FIN	484	Mexico	MEX								02	DAIRY PRODUCTS,BIRD EGGS	1	No Quantity							1579547			0
S3	2000	2000	2000	2	0	2	Export	246	Finland	FIN	498	Rep. of Moldova	MDA								02	DAIRY PRODUCTS,BIRD EGGS	1	No Quantity							11657			0
S3	2000	2000	2000	2	0	2	Export	246	Finland	FIN	504	Morocco	MAR								02	DAIRY PRODUCTS,BIRD EGGS	1	No Quantity							1847545			0
S3	2000	2000	2000	2	0	2	Export	246	Finland	FIN	508	Mozambique	MOZ								02	DAIRY PRODUCTS,BIRD EGGS	1	No Quantity							118922			0
S3	2000	2000	2000	2	0	2	Export	246	Finland	FIN	512	Oman	OMN								02	DAIRY PRODUCTS,BIRD EGGS	1	No Quantity							406845			0
S3	2000	2000	2000	2	0	2	Export	246	Finland	FIN	528	Netherlands	NLD								02	DAIRY PRODUCTS,BIRD EGGS	1	No Quantity							14837683			0
S3	2000	2000	2000	2	0	2	Export	246	Finland	FIN	562	Niger	NER								02	DAIRY PRODUCTS,BIRD EGGS	1	No Quantity							187794			0
S3	2000	2000	2000	2	0	2	Export	246	Finland	FIN	566	Nigeria	NGA								02	DAIRY PRODUCTS,BIRD EGGS	1	No Quantity							1394601			0
S3	2000	2000	2000	2	0	2	Export	246	Finland	FIN	579	Norway	NOR								02	DAIRY PRODUCTS,BIRD EGGS	1	No Quantity							239848			0
S3	2000	2000	2000	2	0	2	Export	246	Finland	FIN	604	Peru	PER								02	DAIRY PRODUCTS,BIRD EGGS	1	No Quantity							923670			0
S3	2000	2000	2000	2	0	2	Export	246	Finland	FIN	608	Philippines	PHL								02	DAIRY PRODUCTS,BIRD EGGS	1	No Quantity							2613675			0
S3	2000	2000	2000	2	0	2	Export	246	Finland	FIN	616	Poland	POL								02	DAIRY PRODUCTS,BIRD EGGS	1	No Quantity							174518			0
S3	2000	2000	2000	2	0	2	Export	246	Finland	FIN	643	Russian Federation	RUS								02	DAIRY PRODUCTS,BIRD EGGS	1	No Quantity							56262846			0
S3	2000	2000	2000	2	0	2	Export	246	Finland	FIN	682	Saudi Arabia	SAU								02	DAIRY PRODUCTS,BIRD EGGS	1	No Quantity							2465687			0
S3	2000	2000	2000	2	0	2	Export	246	Finland	FIN	686	Senegal	SEN								02	DAIRY PRODUCTS,BIRD EGGS	1	No Quantity							117341			0
S3	2000	2000	2000	2	0	2	Export	246	Finland	FIN	702	Singapore	SGP								02	DAIRY PRODUCTS,BIRD EGGS	1	No Quantity							27399			0
S3	2000	2000	2000	2	0	2	Export	246	Finland	FIN	704	Viet Nam	VNM								02	DAIRY PRODUCTS,BIRD EGGS	1	No Quantity							1958571			0
S3	2000	2000	2000	2	0	2	Export	246	Finland	FIN	710	South Africa	ZAF								02	DAIRY PRODUCTS,BIRD EGGS	1	No Quantity							863509			0
S3	2000	2000	2000	2	0	2	Export	246	Finland	FIN	724	Spain	ESP								02	DAIRY PRODUCTS,BIRD EGGS	1	No Quantity							693281			0
S3	2000	2000	2000	2	0	2	Export	246	Finland	FIN	752	Sweden	SWE								02	DAIRY PRODUCTS,BIRD EGGS	1	No Quantity							19795244			0
S3	2000	2000	2000	2	0	2	Export	246	Finland	FIN	757	Switzerland	CHE								02	DAIRY PRODUCTS,BIRD EGGS	1	No Quantity							684840			0
S3	2000	2000	2000	2	0	2	Export	246	Finland	FIN	760	Syria	SYR								02	DAIRY PRODUCTS,BIRD EGGS	1	No Quantity							274114			0
S3	2000	2000	2000	2	0	2	Export	246	Finland	FIN	764	Thailand	THA								02	DAIRY PRODUCTS,BIRD EGGS	1	No Quantity							2068190			0
S3	2000	2000	2000	2	0	2	Export	246	Finland	FIN	780	Trinidad and Tobago	TTO								02	DAIRY PRODUCTS,BIRD EGGS	1	No Quantity							147398			0
S3	2000	2000	2000	2	0	2	Export	246	Finland	FIN	784	United Arab Emirates	ARE								02	DAIRY PRODUCTS,BIRD EGGS	1	No Quantity							118860			0
S3	2000	2000	2000	2	0	2	Export	246	Finland	FIN	792	Turkey	TUR								02	DAIRY PRODUCTS,BIRD EGGS	1	No Quantity							375677			0
S3	2000	2000	2000	2	0	2	Export	246	Finland	FIN	804	Ukraine	UKR								02	DAIRY PRODUCTS,BIRD EGGS	1	No Quantity							91415			0
S3	2000	2000	2000	2	0	2	Export	246	Finland	FIN	818	Egypt	EGY								02	DAIRY PRODUCTS,BIRD EGGS	1	No Quantity							4407901			0
S3	2000	2000	2000	2	0	2	Export	246	Finland	FIN	826	United Kingdom	GBR								02	DAIRY PRODUCTS,BIRD EGGS	1	No Quantity							1631436			0
S3	2000	2000	2000	2	0	2	Export	246	Finland	FIN	842	USA	USA								02	DAIRY PRODUCTS,BIRD EGGS	1	No Quantity							28249619			0
S3	2000	2000	2000	2	0	2	Export	246	Finland	FIN	894	Zambia	ZMB								02	DAIRY PRODUCTS,BIRD EGGS	1	No Quantity							101107			0
S3	2000	2000	2000	2	0	2	Export	242	Fiji	FJI	0	World	WLD								03	FISH,CRUSTACEANS,MOLLUSC	1	No Quantity							41478544			0
S3	2000	2000	2000	2	0	2	Export	242	Fiji	FJI	16	American Samoa	ASM								03	FISH,CRUSTACEANS,MOLLUSC	1	No Quantity							7348493			0
S3	2000	2000	2000	2	0	2	Export	242	Fiji	FJI	36	Australia	AUS								03	FISH,CRUSTACEANS,MOLLUSC	1	No Quantity							416728			0
S3	2000	2000	2000	2	0	2	Export	242	Fiji	FJI	90	Solomon Isds	SLB								03	FISH,CRUSTACEANS,MOLLUSC	1	No Quantity							28320			0
S3	2000	2000	2000	2	0	2	Export	242	Fiji	FJI	124	Canada	CAN								03	FISH,CRUSTACEANS,MOLLUSC	1	No Quantity							553684			0
S3	2000	2000	2000	2	0	2	Export	242	Fiji	FJI	156	China	CHN								03	FISH,CRUSTACEANS,MOLLUSC	1	No Quantity							126862			0
S3	2000	2000	2000	2	0	2	Export	242	Fiji	FJI	184	Cook Isds	COK								03	FISH,CRUSTACEANS,MOLLUSC	1	No Quantity							12230			0
S3	2000	2000	2000	2	0	2	Export	242	Fiji	FJI	251	France	FRA								03	FISH,CRUSTACEANS,MOLLUSC	1	No Quantity							95006			0
S3	2000	2000	2000	2	0	2	Export	242	Fiji	FJI	258	French Polynesia	PYF								03	FISH,CRUSTACEANS,MOLLUSC	1	No Quantity							3078			0
S3	2000	2000	2000	2	0	2	Export	242	Fiji	FJI	268	Georgia	GEO								03	FISH,CRUSTACEANS,MOLLUSC	1	No Quantity							1892			0
S3	2000	2000	2000	2	0	2	Export	242	Fiji	FJI	276	Germany	DEU								03	FISH,CRUSTACEANS,MOLLUSC	1	No Quantity							311437			0
S3	2000	2000	2000	2	0	2	Export	242	Fiji	FJI	296	Kiribati	KIR								03	FISH,CRUSTACEANS,MOLLUSC	1	No Quantity							11321			0
S3	2000	2000	2000	2	0	2	Export	242	Fiji	FJI	340	Honduras	HND								03	FISH,CRUSTACEANS,MOLLUSC	1	No Quantity							42505			0
S3	2000	2000	2000	2	0	2	Export	242	Fiji	FJI	344	China, Hong Kong SAR	HKG								03	FISH,CRUSTACEANS,MOLLUSC	1	No Quantity							5079450			0
S3	2000	2000	2000	2	0	2	Export	242	Fiji	FJI	352	Iceland	ISL								03	FISH,CRUSTACEANS,MOLLUSC	1	No Quantity							2307			0
S3	2000	2000	2000	2	0	2	Export	242	Fiji	FJI	392	Japan	JPN								03	FISH,CRUSTACEANS,MOLLUSC	1	No Quantity							5644141			0
S3	2000	2000	2000	2	0	2	Export	242	Fiji	FJI	400	Jordan	JOR								03	FISH,CRUSTACEANS,MOLLUSC	1	No Quantity							22480			0
S3	2000	2000	2000	2	0	2	Export	242	Fiji	FJI	410	Rep. of Korea	KOR								03	FISH,CRUSTACEANS,MOLLUSC	1	No Quantity							339294			0
S3	2000	2000	2000	2	0	2	Export	242	Fiji	FJI	414	Kuwait	KWT								03	FISH,CRUSTACEANS,MOLLUSC	1	No Quantity							2247			0
S3	2000	2000	2000	2	0	2	Export	242	Fiji	FJI	418	Lao People's Dem. Rep.	LAO								03	FISH,CRUSTACEANS,MOLLUSC	1	No Quantity							294985			0
S3	2000	2000	2000	2	0	2	Export	242	Fiji	FJI	458	Malaysia	MYS								03	FISH,CRUSTACEANS,MOLLUSC	1	No Quantity							1168			0
S3	2000	2000	2000	2	0	2	Export	242	Fiji	FJI	490	Other Asia, nes									03	FISH,CRUSTACEANS,MOLLUSC	1	No Quantity							190456			0
S3	2000	2000	2000	2	0	2	Export	242	Fiji	FJI	520	Nauru	NRU								03	FISH,CRUSTACEANS,MOLLUSC	1	No Quantity							314			0
S3	2000	2000	2000	2	0	2	Export	242	Fiji	FJI	528	Netherlands	NLD								03	FISH,CRUSTACEANS,MOLLUSC	1	No Quantity							9340			0
S3	2000	2000	2000	2	0	2	Export	242	Fiji	FJI	548	Vanuatu	VUT								03	FISH,CRUSTACEANS,MOLLUSC	1	No Quantity							350175			0
S3	2000	2000	2000	2	0	2	Export	242	Fiji	FJI	554	New Zealand	NZL								03	FISH,CRUSTACEANS,MOLLUSC	1	No Quantity							203950			0
S3	2000	2000	2000	2	0	2	Export	242	Fiji	FJI	583	FS Micronesia	FSM								03	FISH,CRUSTACEANS,MOLLUSC	1	No Quantity							2094			0
S3	2000	2000	2000	2	0	2	Export	242	Fiji	FJI	598	Papua New Guinea	PNG								03	FISH,CRUSTACEANS,MOLLUSC	1	No Quantity							1262			0
S3	2000	2000	2000	2	0	2	Export	242	Fiji	FJI	702	Singapore	SGP								03	FISH,CRUSTACEANS,MOLLUSC	1	No Quantity							7634			0
S3	2000	2000	2000	2	0	2	Export	242	Fiji	FJI	705	Slovenia	SVN								03	FISH,CRUSTACEANS,MOLLUSC	1	No Quantity							22808			0
S3	2000	2000	2000	2	0	2	Export	242	Fiji	FJI	757	Switzerland	CHE								03	FISH,CRUSTACEANS,MOLLUSC	1	No Quantity							19884			0
S3	2000	2000	2000	2	0	2	Export	242	Fiji	FJI	776	Tonga	TON								03	FISH,CRUSTACEANS,MOLLUSC	1	No Quantity							32268			0
S3	2000	2000	2000	2	0	2	Export	242	Fiji	FJI	798	Tuvalu	TUV								03	FISH,CRUSTACEANS,MOLLUSC	1	No Quantity							22524			0
S3	2000	2000	2000	2	0	2	Export	242	Fiji	FJI	804	Ukraine	UKR								03	FISH,CRUSTACEANS,MOLLUSC	1	No Quantity							6450			0
S3	2000	2000	2000	2	0	2	Export	242	Fiji	FJI	826	United Kingdom	GBR								03	FISH,CRUSTACEANS,MOLLUSC	1	No Quantity							125526			0
S3	2000	2000	2000	2	0	2	Export	242	Fiji	FJI	842	USA	USA								03	FISH,CRUSTACEANS,MOLLUSC	1	No Quantity							19538699			0
S3	2000	2000	2000	2	0	2	Export	242	Fiji	FJI	876	Wallis and Futuna Isds	WLF								03	FISH,CRUSTACEANS,MOLLUSC	1	No Quantity							10			0
S3	2000	2000	2000	2	0	2	Export	242	Fiji	FJI	882	Samoa	WSM								03	FISH,CRUSTACEANS,MOLLUSC	1	No Quantity							2966			0
S3	2000	2000	2000	2	0	2	Export	242	Fiji	FJI	899	Areas, nes									03	FISH,CRUSTACEANS,MOLLUSC	1	No Quantity							604556			0
S3	2000	2000	2000	2	0	2	Export	246	Finland	FIN	0	World	WLD								03	FISH,CRUSTACEANS,MOLLUSC	1	No Quantity							15825043			0
S3	2000	2000	2000	2	0	2	Export	246	Finland	FIN	32	Argentina	ARG								03	FISH,CRUSTACEANS,MOLLUSC	1	No Quantity							7317			0
S3	2000	2000	2000	2	0	2	Export	246	Finland	FIN	36	Australia	AUS								03	FISH,CRUSTACEANS,MOLLUSC	1	No Quantity							151104			0
S3	2000	2000	2000	2	0	2	Export	246	Finland	FIN	56	Belgium	BEL								03	FISH,CRUSTACEANS,MOLLUSC	1	No Quantity							98			0
S3	2000	2000	2000	2	0	2	Export	246	Finland	FIN	76	Brazil	BRA								03	FISH,CRUSTACEANS,MOLLUSC	1	No Quantity							111			0
S3	2000	2000	2000	2	0	2	Export	246	Finland	FIN	156	China	CHN								03	FISH,CRUSTACEANS,MOLLUSC	1	No Quantity							762			0
S3	2000	2000	2000	2	0	2	Export	246	Finland	FIN	196	Cyprus	CYP								03	FISH,CRUSTACEANS,MOLLUSC	1	No Quantity							40			0
S3	2000	2000	2000	2	0	2	Export	246	Finland	FIN	203	Czechia	CZE								03	FISH,CRUSTACEANS,MOLLUSC	1	No Quantity							2150			0
S3	2000	2000	2000	2	0	2	Export	246	Finland	FIN	208	Denmark	DNK								03	FISH,CRUSTACEANS,MOLLUSC	1	No Quantity							289245			0
S3	2000	2000	2000	2	0	2	Export	246	Finland	FIN	233	Estonia	EST								03	FISH,CRUSTACEANS,MOLLUSC	1	No Quantity							1592695			0
S3	2000	2000	2000	2	0	2	Export	246	Finland	FIN	251	France	FRA								03	FISH,CRUSTACEANS,MOLLUSC	1	No Quantity							37385			0
S3	2000	2000	2000	2	0	2	Export	246	Finland	FIN	276	Germany	DEU								03	FISH,CRUSTACEANS,MOLLUSC	1	No Quantity							622018			0
S3	2000	2000	2000	2	0	2	Export	246	Finland	FIN	300	Greece	GRC								03	FISH,CRUSTACEANS,MOLLUSC	1	No Quantity							76			0
S3	2000	2000	2000	2	0	2	Export	246	Finland	FIN	376	Israel	ISR								03	FISH,CRUSTACEANS,MOLLUSC	1	No Quantity							1785			0
S3	2000	2000	2000	2	0	2	Export	246	Finland	FIN	381	Italy	ITA								03	FISH,CRUSTACEANS,MOLLUSC	1	No Quantity							8751			0
S3	2000	2000	2000	2	0	2	Export	246	Finland	FIN	392	Japan	JPN								03	FISH,CRUSTACEANS,MOLLUSC	1	No Quantity							7597778			0
S3	2000	2000	2000	2	0	2	Export	246	Finland	FIN	428	Latvia	LVA								03	FISH,CRUSTACEANS,MOLLUSC	1	No Quantity							5332			0
S3	2000	2000	2000	2	0	2	Export	246	Finland	FIN	440	Lithuania	LTU								03	FISH,CRUSTACEANS,MOLLUSC	1	No Quantity							7888			0
S3	2000	2000	2000	2	0	2	Export	246	Finland	FIN	498	Rep. of Moldova	MDA								03	FISH,CRUSTACEANS,MOLLUSC	1	No Quantity							16318			0
S3	2000	2000	2000	2	0	2	Export	246	Finland	FIN	528	Netherlands	NLD								03	FISH,CRUSTACEANS,MOLLUSC	1	No Quantity							12250			0
S3	2000	2000	2000	2	0	2	Export	246	Finland	FIN	579	Norway	NOR								03	FISH,CRUSTACEANS,MOLLUSC	1	No Quantity							171832			0
S3	2000	2000	2000	2	0	2	Export	246	Finland	FIN	616	Poland	POL								03	FISH,CRUSTACEANS,MOLLUSC	1	No Quantity							70			0
S3	2000	2000	2000	2	0	2	Export	246	Finland	FIN	643	Russian Federation	RUS								03	FISH,CRUSTACEANS,MOLLUSC	1	No Quantity							2704077			0
S3	2000	2000	2000	2	0	2	Export	246	Finland	FIN	724	Spain	ESP								03	FISH,CRUSTACEANS,MOLLUSC	1	No Quantity							935			0
S3	2000	2000	2000	2	0	2	Export	246	Finland	FIN	752	Sweden	SWE								03	FISH,CRUSTACEANS,MOLLUSC	1	No Quantity							1988839			0
S3	2000	2000	2000	2	0	2	Export	246	Finland	FIN	757	Switzerland	CHE								03	FISH,CRUSTACEANS,MOLLUSC	1	No Quantity							118295			0
S3	2000	2000	2000	2	0	2	Export	246	Finland	FIN	784	United Arab Emirates	ARE								03	FISH,CRUSTACEANS,MOLLUSC	1	No Quantity							5879			0
S3	2000	2000	2000	2	0	2	Export	246	Finland	FIN	804	Ukraine	UKR								03	FISH,CRUSTACEANS,MOLLUSC	1	No Quantity							203145			0
S3	2000	2000	2000	2	0	2	Export	246	Finland	FIN	834	United Rep. of Tanzania	TZA								03	FISH,CRUSTACEANS,MOLLUSC	1	No Quantity							371			0
S3	2000	2000	2000	2	0	2	Export	246	Finland	FIN	842	USA	USA								03	FISH,CRUSTACEANS,MOLLUSC	1	No Quantity							278498			0
S3	2000	2000	2000	2	0	2	Export	242	Fiji	FJI	0	World	WLD								04	CEREALS,CEREAL PREPRTNS.	1	No Quantity							6234038			0
S3	2000	2000	2000	2	0	2	Export	242	Fiji	FJI	16	American Samoa	ASM								04	CEREALS,CEREAL PREPRTNS.	1	No Quantity							477261			0
S3	2000	2000	2000	2	0	2	Export	242	Fiji	FJI	36	Australia	AUS								04	CEREALS,CEREAL PREPRTNS.	1	No Quantity							224684			0
S3	2000	2000	2000	2	0	2	Export	242	Fiji	FJI	76	Brazil	BRA								04	CEREALS,CEREAL PREPRTNS.	1	No Quantity							2526			0
S3	2000	2000	2000	2	0	2	Export	242	Fiji	FJI	90	Solomon Isds	SLB								04	CEREALS,CEREAL PREPRTNS.	1	No Quantity							56365			0
S3	2000	2000	2000	2	0	2	Export	242	Fiji	FJI	124	Canada	CAN								04	CEREALS,CEREAL PREPRTNS.	1	No Quantity							12863			0
S3	2000	2000	2000	2	0	2	Export	242	Fiji	FJI	184	Cook Isds	COK								04	CEREALS,CEREAL PREPRTNS.	1	No Quantity							210162			0
S3	2000	2000	2000	2	0	2	Export	242	Fiji	FJI	258	French Polynesia	PYF								04	CEREALS,CEREAL PREPRTNS.	1	No Quantity							518610			0
S3	2000	2000	2000	2	0	2	Export	242	Fiji	FJI	296	Kiribati	KIR								04	CEREALS,CEREAL PREPRTNS.	1	No Quantity							216808			0
S3	2000	2000	2000	2	0	2	Export	242	Fiji	FJI	360	Indonesia	IDN								04	CEREALS,CEREAL PREPRTNS.	1	No Quantity							3754			0
S3	2000	2000	2000	2	0	2	Export	242	Fiji	FJI	410	Rep. of Korea	KOR								04	CEREALS,CEREAL PREPRTNS.	1	No Quantity							16672			0
S3	2000	2000	2000	2	0	2	Export	242	Fiji	FJI	520	Nauru	NRU								04	CEREALS,CEREAL PREPRTNS.	1	No Quantity							15356			0
S3	2000	2000	2000	2	0	2	Export	242	Fiji	FJI	540	New Caledonia	NCL								04	CEREALS,CEREAL PREPRTNS.	1	No Quantity							182636			0
S3	2000	2000	2000	2	0	2	Export	242	Fiji	FJI	548	Vanuatu	VUT								04	CEREALS,CEREAL PREPRTNS.	1	No Quantity							779290			0
S3	2000	2000	2000	2	0	2	Export	242	Fiji	FJI	554	New Zealand	NZL								04	CEREALS,CEREAL PREPRTNS.	1	No Quantity							401614			0
S3	2000	2000	2000	2	0	2	Export	242	Fiji	FJI	583	FS Micronesia	FSM								04	CEREALS,CEREAL PREPRTNS.	1	No Quantity							25020			0
S3	2000	2000	2000	2	0	2	Export	242	Fiji	FJI	598	Papua New Guinea	PNG								04	CEREALS,CEREAL PREPRTNS.	1	No Quantity							55853			0
S3	2000	2000	2000	2	0	2	Export	242	Fiji	FJI	608	Philippines	PHL								04	CEREALS,CEREAL PREPRTNS.	1	No Quantity							47			0
S3	2000	2000	2000	2	0	2	Export	242	Fiji	FJI	776	Tonga	TON								04	CEREALS,CEREAL PREPRTNS.	1	No Quantity							1047232			0
S3	2000	2000	2000	2	0	2	Export	242	Fiji	FJI	798	Tuvalu	TUV								04	CEREALS,CEREAL PREPRTNS.	1	No Quantity							206695			0
S3	2000	2000	2000	2	0	2	Export	242	Fiji	FJI	842	USA	USA								04	CEREALS,CEREAL PREPRTNS.	1	No Quantity							268220			0
S3	2000	2000	2000	2	0	2	Export	242	Fiji	FJI	858	Uruguay	URY								04	CEREALS,CEREAL PREPRTNS.	1	No Quantity							5008			0
S3	2000	2000	2000	2	0	2	Export	242	Fiji	FJI	876	Wallis and Futuna Isds	WLF								04	CEREALS,CEREAL PREPRTNS.	1	No Quantity							107977			0
S3	2000	2000	2000	2	0	2	Export	242	Fiji	FJI	882	Samoa	WSM								04	CEREALS,CEREAL PREPRTNS.	1	No Quantity							1383605			0
S3	2000	2000	2000	2	0	2	Export	242	Fiji	FJI	899	Areas, nes									04	CEREALS,CEREAL PREPRTNS.	1	No Quantity							15781			0
S3	2000	2000	2000	2	0	2	Export	246	Finland	FIN	0	World	WLD								04	CEREALS,CEREAL PREPRTNS.	1	No Quantity							94966245			0
S3	2000	2000	2000	2	0	2	Export	246	Finland	FIN	31	Azerbaijan	AZE								04	CEREALS,CEREAL PREPRTNS.	1	No Quantity							11916			0
S3	2000	2000	2000	2	0	2	Export	246	Finland	FIN	36	Australia	AUS								04	CEREALS,CEREAL PREPRTNS.	1	No Quantity							64136			0
S3	2000	2000	2000	2	0	2	Export	246	Finland	FIN	40	Austria	AUT								04	CEREALS,CEREAL PREPRTNS.	1	No Quantity							180685			0
S3	2000	2000	2000	2	0	2	Export	246	Finland	FIN	56	Belgium	BEL								04	CEREALS,CEREAL PREPRTNS.	1	No Quantity							394253			0
S3	2000	2000	2000	2	0	2	Export	246	Finland	FIN	112	Belarus	BLR								04	CEREALS,CEREAL PREPRTNS.	1	No Quantity							80552			0
S3	2000	2000	2000	2	0	2	Export	246	Finland	FIN	124	Canada	CAN								04	CEREALS,CEREAL PREPRTNS.	1	No Quantity							201745			0
S3	2000	2000	2000	2	0	2	Export	246	Finland	FIN	156	China	CHN								04	CEREALS,CEREAL PREPRTNS.	1	No Quantity							1404			0
S3	2000	2000	2000	2	0	2	Export	246	Finland	FIN	196	Cyprus	CYP								04	CEREALS,CEREAL PREPRTNS.	1	No Quantity							15413			0
S3	2000	2000	2000	2	0	2	Export	246	Finland	FIN	203	Czechia	CZE								04	CEREALS,CEREAL PREPRTNS.	1	No Quantity							99533			0
S3	2000	2000	2000	2	0	2	Export	246	Finland	FIN	208	Denmark	DNK								04	CEREALS,CEREAL PREPRTNS.	1	No Quantity							5936486			0
S3	2000	2000	2000	2	0	2	Export	246	Finland	FIN	233	Estonia	EST								04	CEREALS,CEREAL PREPRTNS.	1	No Quantity							6781699			0
S3	2000	2000	2000	2	0	2	Export	246	Finland	FIN	234	Faeroe Isds	FRO								04	CEREALS,CEREAL PREPRTNS.	1	No Quantity							1597			0
S3	2000	2000	2000	2	0	2	Export	246	Finland	FIN	251	France	FRA								04	CEREALS,CEREAL PREPRTNS.	1	No Quantity							662032			0
S3	2000	2000	2000	2	0	2	Export	246	Finland	FIN	276	Germany	DEU								04	CEREALS,CEREAL PREPRTNS.	1	No Quantity							9555851			0
S3	2000	2000	2000	2	0	2	Export	246	Finland	FIN	300	Greece	GRC								04	CEREALS,CEREAL PREPRTNS.	1	No Quantity							142434			0
S3	2000	2000	2000	2	0	2	Export	246	Finland	FIN	320	Guatemala	GTM								04	CEREALS,CEREAL PREPRTNS.	1	No Quantity							367834			0
S3	2000	2000	2000	2	0	2	Export	246	Finland	FIN	348	Hungary	HUN								04	CEREALS,CEREAL PREPRTNS.	1	No Quantity							13181			0
S3	2000	2000	2000	2	0	2	Export	246	Finland	FIN	352	Iceland	ISL								04	CEREALS,CEREAL PREPRTNS.	1	No Quantity							100007			0
S3	2000	2000	2000	2	0	2	Export	246	Finland	FIN	376	Israel	ISR								04	CEREALS,CEREAL PREPRTNS.	1	No Quantity							2459			0
S3	2000	2000	2000	2	0	2	Export	246	Finland	FIN	381	Italy	ITA								04	CEREALS,CEREAL PREPRTNS.	1	No Quantity							567			0
S3	2000	2000	2000	2	0	2	Export	246	Finland	FIN	392	Japan	JPN								04	CEREALS,CEREAL PREPRTNS.	1	No Quantity							273893			0
S3	2000	2000	2000	2	0	2	Export	246	Finland	FIN	398	Kazakhstan	KAZ								04	CEREALS,CEREAL PREPRTNS.	1	No Quantity							59524			0
S3	2000	2000	2000	2	0	2	Export	246	Finland	FIN	408	Dem. People's Rep. of Korea	PRK								04	CEREALS,CEREAL PREPRTNS.	1	No Quantity							2152			0
S3	2000	2000	2000	2	0	2	Export	246	Finland	FIN	410	Rep. of Korea	KOR								04	CEREALS,CEREAL PREPRTNS.	1	No Quantity							198			0
S3	2000	2000	2000	2	0	2	Export	246	Finland	FIN	428	Latvia	LVA								04	CEREALS,CEREAL PREPRTNS.	1	No Quantity							1284085			0
S3	2000	2000	2000	2	0	2	Export	246	Finland	FIN	440	Lithuania	LTU								04	CEREALS,CEREAL PREPRTNS.	1	No Quantity							3269588			0
S3	2000	2000	2000	2	0	2	Export	246	Finland	FIN	442	Luxembourg	LUX								04	CEREALS,CEREAL PREPRTNS.	1	No Quantity							5346			0
S3	2000	2000	2000	2	0	2	Export	246	Finland	FIN	458	Malaysia	MYS								04	CEREALS,CEREAL PREPRTNS.	1	No Quantity							487			0
S3	2000	2000	2000	2	0	2	Export	246	Finland	FIN	498	Rep. of Moldova	MDA								04	CEREALS,CEREAL PREPRTNS.	1	No Quantity							19716			0
S3	2000	2000	2000	2	0	2	Export	246	Finland	FIN	528	Netherlands	NLD								04	CEREALS,CEREAL PREPRTNS.	1	No Quantity							1739935			0
S3	2000	2000	2000	2	0	2	Export	246	Finland	FIN	579	Norway	NOR								04	CEREALS,CEREAL PREPRTNS.	1	No Quantity							2244224			0
S3	2000	2000	2000	2	0	2	Export	246	Finland	FIN	616	Poland	POL								04	CEREALS,CEREAL PREPRTNS.	1	No Quantity							479			0
S3	2000	2000	2000	2	0	2	Export	246	Finland	FIN	620	Portugal	PRT								04	CEREALS,CEREAL PREPRTNS.	1	No Quantity							5896			0
S3	2000	2000	2000	2	0	2	Export	246	Finland	FIN	643	Russian Federation	RUS								04	CEREALS,CEREAL PREPRTNS.	1	No Quantity							26042457			0
S3	2000	2000	2000	2	0	2	Export	246	Finland	FIN	682	Saudi Arabia	SAU								04	CEREALS,CEREAL PREPRTNS.	1	No Quantity							51914			0
S3	2000	2000	2000	2	0	2	Export	246	Finland	FIN	705	Slovenia	SVN								04	CEREALS,CEREAL PREPRTNS.	1	No Quantity							87860			0
S3	2000	2000	2000	2	0	2	Export	246	Finland	FIN	710	South Africa	ZAF								04	CEREALS,CEREAL PREPRTNS.	1	No Quantity							61321			0
S3	2000	2000	2000	2	0	2	Export	246	Finland	FIN	724	Spain	ESP								04	CEREALS,CEREAL PREPRTNS.	1	No Quantity							5559			0
S3	2000	2000	2000	2	0	2	Export	246	Finland	FIN	752	Sweden	SWE								04	CEREALS,CEREAL PREPRTNS.	1	No Quantity							9673612			0
S3	2000	2000	2000	2	0	2	Export	246	Finland	FIN	757	Switzerland	CHE								04	CEREALS,CEREAL PREPRTNS.	1	No Quantity							1913046			0
S3	2000	2000	2000	2	0	2	Export	246	Finland	FIN	764	Thailand	THA								04	CEREALS,CEREAL PREPRTNS.	1	No Quantity							940			0
S3	2000	2000	2000	2	0	2	Export	246	Finland	FIN	788	Tunisia	TUN								04	CEREALS,CEREAL PREPRTNS.	1	No Quantity							4027186			0
S3	2000	2000	2000	2	0	2	Export	246	Finland	FIN	792	Turkey	TUR								04	CEREALS,CEREAL PREPRTNS.	1	No Quantity							56371			0
S3	2000	2000	2000	2	0	2	Export	246	Finland	FIN	804	Ukraine	UKR								04	CEREALS,CEREAL PREPRTNS.	1	No Quantity							691535			0
S3	2000	2000	2000	2	0	2	Export	246	Finland	FIN	826	United Kingdom	GBR								04	CEREALS,CEREAL PREPRTNS.	1	No Quantity							6266725			0
S3	2000	2000	2000	2	0	2	Export	246	Finland	FIN	834	United Rep. of Tanzania	TZA								04	CEREALS,CEREAL PREPRTNS.	1	No Quantity							604			0
S3	2000	2000	2000	2	0	2	Export	246	Finland	FIN	842	USA	USA								04	CEREALS,CEREAL PREPRTNS.	1	No Quantity							12566407			0
S3	2000	2000	2000	2	0	2	Export	246	Finland	FIN	862	Venezuela	VEN								04	CEREALS,CEREAL PREPRTNS.	1	No Quantity							1398			0
S3	2000	2000	2000	2	0	2	Export	242	Fiji	FJI	0	World	WLD								05	VEGETABLES AND FRUIT	1	No Quantity							8717235			0
S3	2000	2000	2000	2	0	2	Export	242	Fiji	FJI	16	American Samoa	ASM								05	VEGETABLES AND FRUIT	1	No Quantity							2021			0
S3	2000	2000	2000	2	0	2	Export	242	Fiji	FJI	36	Australia	AUS								05	VEGETABLES AND FRUIT	1	No Quantity							1565165			0
S3	2000	2000	2000	2	0	2	Export	242	Fiji	FJI	40	Austria	AUT								05	VEGETABLES AND FRUIT	1	No Quantity							79264			0
S3	2000	2000	2000	2	0	2	Export	242	Fiji	FJI	90	Solomon Isds	SLB								05	VEGETABLES AND FRUIT	1	No Quantity							2631			0
S3	2000	2000	2000	2	0	2	Export	242	Fiji	FJI	124	Canada	CAN								05	VEGETABLES AND FRUIT	1	No Quantity							136075			0
S3	2000	2000	2000	2	0	2	Export	242	Fiji	FJI	156	China	CHN								05	VEGETABLES AND FRUIT	1	No Quantity							7636			0
S3	2000	2000	2000	2	0	2	Export	242	Fiji	FJI	184	Cook Isds	COK								05	VEGETABLES AND FRUIT	1	No Quantity							1311			0
S3	2000	2000	2000	2	0	2	Export	242	Fiji	FJI	208	Denmark	DNK								05	VEGETABLES AND FRUIT	1	No Quantity							5410			0
S3	2000	2000	2000	2	0	2	Export	242	Fiji	FJI	212	Dominica	DMA								05	VEGETABLES AND FRUIT	1	No Quantity							608			0
S3	2000	2000	2000	2	0	2	Export	242	Fiji	FJI	258	French Polynesia	PYF								05	VEGETABLES AND FRUIT	1	No Quantity							24160			0
S3	2000	2000	2000	2	0	2	Export	242	Fiji	FJI	276	Germany	DEU								05	VEGETABLES AND FRUIT	1	No Quantity							18179			0
S3	2000	2000	2000	2	0	2	Export	242	Fiji	FJI	296	Kiribati	KIR								05	VEGETABLES AND FRUIT	1	No Quantity							19488			0
S3	2000	2000	2000	2	0	2	Export	242	Fiji	FJI	352	Iceland	ISL								05	VEGETABLES AND FRUIT	1	No Quantity							2303			0
S3	2000	2000	2000	2	0	2	Export	242	Fiji	FJI	360	Indonesia	IDN								05	VEGETABLES AND FRUIT	1	No Quantity							274			0
S3	2000	2000	2000	2	0	2	Export	242	Fiji	FJI	392	Japan	JPN								05	VEGETABLES AND FRUIT	1	No Quantity							166730			0
S3	2000	2000	2000	2	0	2	Export	242	Fiji	FJI	410	Rep. of Korea	KOR								05	VEGETABLES AND FRUIT	1	No Quantity							1916			0
S3	2000	2000	2000	2	0	2	Export	242	Fiji	FJI	418	Lao People's Dem. Rep.	LAO								05	VEGETABLES AND FRUIT	1	No Quantity							2413			0
S3	2000	2000	2000	2	0	2	Export	242	Fiji	FJI	490	Other Asia, nes									05	VEGETABLES AND FRUIT	1	No Quantity							1269			0
S3	2000	2000	2000	2	0	2	Export	242	Fiji	FJI	520	Nauru	NRU								05	VEGETABLES AND FRUIT	1	No Quantity							107			0
S3	2000	2000	2000	2	0	2	Export	242	Fiji	FJI	540	New Caledonia	NCL								05	VEGETABLES AND FRUIT	1	No Quantity							1611			0
S3	2000	2000	2000	2	0	2	Export	242	Fiji	FJI	548	Vanuatu	VUT								05	VEGETABLES AND FRUIT	1	No Quantity							10291			0
S3	2000	2000	2000	2	0	2	Export	242	Fiji	FJI	554	New Zealand	NZL								05	VEGETABLES AND FRUIT	1	No Quantity							4579794			0
S3	2000	2000	2000	2	0	2	Export	242	Fiji	FJI	654	Saint Helena	SHN								05	VEGETABLES AND FRUIT	1	No Quantity							1592			0
S3	2000	2000	2000	2	0	2	Export	242	Fiji	FJI	776	Tonga	TON								05	VEGETABLES AND FRUIT	1	No Quantity							28036			0
S3	2000	2000	2000	2	0	2	Export	242	Fiji	FJI	798	Tuvalu	TUV								05	VEGETABLES AND FRUIT	1	No Quantity							77469			0
S3	2000	2000	2000	2	0	2	Export	242	Fiji	FJI	842	USA	USA								05	VEGETABLES AND FRUIT	1	No Quantity							1739531			0
S3	2000	2000	2000	2	0	2	Export	242	Fiji	FJI	876	Wallis and Futuna Isds	WLF								05	VEGETABLES AND FRUIT	1	No Quantity							3330			0
S3	2000	2000	2000	2	0	2	Export	242	Fiji	FJI	882	Samoa	WSM								05	VEGETABLES AND FRUIT	1	No Quantity							19057			0
S3	2000	2000	2000	2	0	2	Export	242	Fiji	FJI	899	Areas, nes									05	VEGETABLES AND FRUIT	1	No Quantity							219561			0
S3	2000	2000	2000	2	0	2	Export	246	Finland	FIN	0	World	WLD								05	VEGETABLES AND FRUIT	1	No Quantity							27752725			0
S3	2000	2000	2000	2	0	2	Export	246	Finland	FIN	31	Azerbaijan	AZE								05	VEGETABLES AND FRUIT	1	No Quantity							1145			0
S3	2000	2000	2000	2	0	2	Export	246	Finland	FIN	32	Argentina	ARG								05	VEGETABLES AND FRUIT	1	No Quantity							40130			0
S3	2000	2000	2000	2	0	2	Export	246	Finland	FIN	40	Austria	AUT								05	VEGETABLES AND FRUIT	1	No Quantity							816098			0
S3	2000	2000	2000	2	0	2	Export	246	Finland	FIN	56	Belgium	BEL								05	VEGETABLES AND FRUIT	1	No Quantity							333899			0
S3	2000	2000	2000	2	0	2	Export	246	Finland	FIN	76	Brazil	BRA								05	VEGETABLES AND FRUIT	1	No Quantity							13713			0
S3	2000	2000	2000	2	0	2	Export	246	Finland	FIN	112	Belarus	BLR								05	VEGETABLES AND FRUIT	1	No Quantity							26421			0
S3	2000	2000	2000	2	0	2	Export	246	Finland	FIN	124	Canada	CAN								05	VEGETABLES AND FRUIT	1	No Quantity							5456			0
S3	2000	2000	2000	2	0	2	Export	246	Finland	FIN	156	China	CHN								05	VEGETABLES AND FRUIT	1	No Quantity							2550			0
S3	2000	2000	2000	2	0	2	Export	246	Finland	FIN	196	Cyprus	CYP								05	VEGETABLES AND FRUIT	1	No Quantity							126			0
S3	2000	2000	2000	2	0	2	Export	246	Finland	FIN	203	Czechia	CZE								05	VEGETABLES AND FRUIT	1	No Quantity							45286			0
S3	2000	2000	2000	2	0	2	Export	246	Finland	FIN	208	Denmark	DNK								05	VEGETABLES AND FRUIT	1	No Quantity							167547			0
S3	2000	2000	2000	2	0	2	Export	246	Finland	FIN	233	Estonia	EST								05	VEGETABLES AND FRUIT	1	No Quantity							4808618			0
S3	2000	2000	2000	2	0	2	Export	246	Finland	FIN	251	France	FRA								05	VEGETABLES AND FRUIT	1	No Quantity							238815			0
S3	2000	2000	2000	2	0	2	Export	246	Finland	FIN	276	Germany	DEU								05	VEGETABLES AND FRUIT	1	No Quantity							4513601			0
S3	2000	2000	2000	2	0	2	Export	246	Finland	FIN	300	Greece	GRC								05	VEGETABLES AND FRUIT	1	No Quantity							259			0
S3	2000	2000	2000	2	0	2	Export	246	Finland	FIN	376	Israel	ISR								05	VEGETABLES AND FRUIT	1	No Quantity							1753			0
S3	2000	2000	2000	2	0	2	Export	246	Finland	FIN	381	Italy	ITA								05	VEGETABLES AND FRUIT	1	No Quantity							3297030			0
S3	2000	2000	2000	2	0	2	Export	246	Finland	FIN	392	Japan	JPN								05	VEGETABLES AND FRUIT	1	No Quantity							857401			0
S3	2000	2000	2000	2	0	2	Export	246	Finland	FIN	398	Kazakhstan	KAZ								05	VEGETABLES AND FRUIT	1	No Quantity							476			0
S3	2000	2000	2000	2	0	2	Export	246	Finland	FIN	408	Dem. People's Rep. of Korea	PRK								05	VEGETABLES AND FRUIT	1	No Quantity							4031			0
S3	2000	2000	2000	2	0	2	Export	246	Finland	FIN	428	Latvia	LVA								05	VEGETABLES AND FRUIT	1	No Quantity							272512			0
S3	2000	2000	2000	2	0	2	Export	246	Finland	FIN	440	Lithuania	LTU								05	VEGETABLES AND FRUIT	1	No Quantity							491043			0
S3	2000	2000	2000	2	0	2	Export	246	Finland	FIN	498	Rep. of Moldova	MDA								05	VEGETABLES AND FRUIT	1	No Quantity							38078			0
S3	2000	2000	2000	2	0	2	Export	246	Finland	FIN	528	Netherlands	NLD								05	VEGETABLES AND FRUIT	1	No Quantity							159051			0
S3	2000	2000	2000	2	0	2	Export	246	Finland	FIN	579	Norway	NOR								05	VEGETABLES AND FRUIT	1	No Quantity							885831			0
S3	2000	2000	2000	2	0	2	Export	246	Finland	FIN	616	Poland	POL								05	VEGETABLES AND FRUIT	1	No Quantity							54887			0
S3	2000	2000	2000	2	0	2	Export	246	Finland	FIN	643	Russian Federation	RUS								05	VEGETABLES AND FRUIT	1	No Quantity							3769657			0
S3	2000	2000	2000	2	0	2	Export	246	Finland	FIN	703	Slovakia	SVK								05	VEGETABLES AND FRUIT	1	No Quantity							204			0
S3	2000	2000	2000	2	0	2	Export	246	Finland	FIN	724	Spain	ESP								05	VEGETABLES AND FRUIT	1	No Quantity							174063			0
S3	2000	2000	2000	2	0	2	Export	246	Finland	FIN	752	Sweden	SWE								05	VEGETABLES AND FRUIT	1	No Quantity							5707954			0
S3	2000	2000	2000	2	0	2	Export	246	Finland	FIN	757	Switzerland	CHE								05	VEGETABLES AND FRUIT	1	No Quantity							382304			0
S3	2000	2000	2000	2	0	2	Export	246	Finland	FIN	792	Turkey	TUR								05	VEGETABLES AND FRUIT	1	No Quantity							21137			0
S3	2000	2000	2000	2	0	2	Export	246	Finland	FIN	804	Ukraine	UKR								05	VEGETABLES AND FRUIT	1	No Quantity							37273			0
S3	2000	2000	2000	2	0	2	Export	246	Finland	FIN	807	North Macedonia	MKD								05	VEGETABLES AND FRUIT	1	No Quantity							82			0
S3	2000	2000	2000	2	0	2	Export	246	Finland	FIN	826	United Kingdom	GBR								05	VEGETABLES AND FRUIT	1	No Quantity							558883			0
S3	2000	2000	2000	2	0	2	Export	246	Finland	FIN	842	USA	USA								05	VEGETABLES AND FRUIT	1	No Quantity							25412			0
S3	2000	2000	2000	2	0	2	Export	242	Fiji	FJI	0	World	WLD								06	SUGAR,SUGR.PREPTNS,HONEY	1	No Quantity							116506396			0
S3	2000	2000	2000	2	0	2	Export	242	Fiji	FJI	16	American Samoa	ASM								06	SUGAR,SUGR.PREPTNS,HONEY	1	No Quantity							74387			0
S3	2000	2000	2000	2	0	2	Export	242	Fiji	FJI	36	Australia	AUS								06	SUGAR,SUGR.PREPTNS,HONEY	1	No Quantity							992939			0
S3	2000	2000	2000	2	0	2	Export	242	Fiji	FJI	90	Solomon Isds	SLB								06	SUGAR,SUGR.PREPTNS,HONEY	1	No Quantity							57814			0
S3	2000	2000	2000	2	0	2	Export	242	Fiji	FJI	124	Canada	CAN								06	SUGAR,SUGR.PREPTNS,HONEY	1	No Quantity							3665			0
S3	2000	2000	2000	2	0	2	Export	242	Fiji	FJI	156	China	CHN								06	SUGAR,SUGR.PREPTNS,HONEY	1	No Quantity							48			0
S3	2000	2000	2000	2	0	2	Export	242	Fiji	FJI	184	Cook Isds	COK								06	SUGAR,SUGR.PREPTNS,HONEY	1	No Quantity							4709			0
S3	2000	2000	2000	2	0	2	Export	242	Fiji	FJI	258	French Polynesia	PYF								06	SUGAR,SUGR.PREPTNS,HONEY	1	No Quantity							129257			0
S3	2000	2000	2000	2	0	2	Export	242	Fiji	FJI	276	Germany	DEU								06	SUGAR,SUGR.PREPTNS,HONEY	1	No Quantity							4831			0
S3	2000	2000	2000	2	0	2	Export	242	Fiji	FJI	296	Kiribati	KIR								06	SUGAR,SUGR.PREPTNS,HONEY	1	No Quantity							238420			0
S3	2000	2000	2000	2	0	2	Export	242	Fiji	FJI	344	China, Hong Kong SAR	HKG								06	SUGAR,SUGR.PREPTNS,HONEY	1	No Quantity							228			0
S3	2000	2000	2000	2	0	2	Export	242	Fiji	FJI	360	Indonesia	IDN								06	SUGAR,SUGR.PREPTNS,HONEY	1	No Quantity							6414914			0
S3	2000	2000	2000	2	0	2	Export	242	Fiji	FJI	392	Japan	JPN								06	SUGAR,SUGR.PREPTNS,HONEY	1	No Quantity							2601449			0
S3	2000	2000	2000	2	0	2	Export	242	Fiji	FJI	410	Rep. of Korea	KOR								06	SUGAR,SUGR.PREPTNS,HONEY	1	No Quantity							2164657			0
S3	2000	2000	2000	2	0	2	Export	242	Fiji	FJI	458	Malaysia	MYS								06	SUGAR,SUGR.PREPTNS,HONEY	1	No Quantity							2296459			0
S3	2000	2000	2000	2	0	2	Export	242	Fiji	FJI	490	Other Asia, nes									06	SUGAR,SUGR.PREPTNS,HONEY	1	No Quantity							7933258			0
S3	2000	2000	2000	2	0	2	Export	242	Fiji	FJI	520	Nauru	NRU								06	SUGAR,SUGR.PREPTNS,HONEY	1	No Quantity							1367			0
S3	2000	2000	2000	2	0	2	Export	242	Fiji	FJI	528	Netherlands	NLD								06	SUGAR,SUGR.PREPTNS,HONEY	1	No Quantity							55245			0
S3	2000	2000	2000	2	0	2	Export	242	Fiji	FJI	540	New Caledonia	NCL								06	SUGAR,SUGR.PREPTNS,HONEY	1	No Quantity							3257			0
S3	2000	2000	2000	2	0	2	Export	242	Fiji	FJI	548	Vanuatu	VUT								06	SUGAR,SUGR.PREPTNS,HONEY	1	No Quantity							126396			0
S3	2000	2000	2000	2	0	2	Export	242	Fiji	FJI	554	New Zealand	NZL								06	SUGAR,SUGR.PREPTNS,HONEY	1	No Quantity							32786			0
S3	2000	2000	2000	2	0	2	Export	242	Fiji	FJI	598	Papua New Guinea	PNG								06	SUGAR,SUGR.PREPTNS,HONEY	1	No Quantity							328809			0
S3	2000	2000	2000	2	0	2	Export	242	Fiji	FJI	620	Portugal	PRT								06	SUGAR,SUGR.PREPTNS,HONEY	1	No Quantity							6839943			0
S3	2000	2000	2000	2	0	2	Export	242	Fiji	FJI	757	Switzerland	CHE								06	SUGAR,SUGR.PREPTNS,HONEY	1	No Quantity							1755			0
S3	2000	2000	2000	2	0	2	Export	242	Fiji	FJI	776	Tonga	TON								06	SUGAR,SUGR.PREPTNS,HONEY	1	No Quantity							485383			0
S3	2000	2000	2000	2	0	2	Export	242	Fiji	FJI	780	Trinidad and Tobago	TTO								06	SUGAR,SUGR.PREPTNS,HONEY	1	No Quantity							2063899			0
S3	2000	2000	2000	2	0	2	Export	242	Fiji	FJI	798	Tuvalu	TUV								06	SUGAR,SUGR.PREPTNS,HONEY	1	No Quantity							28625			0
S3	2000	2000	2000	2	0	2	Export	242	Fiji	FJI	826	United Kingdom	GBR								06	SUGAR,SUGR.PREPTNS,HONEY	1	No Quantity							78735376			0
S3	2000	2000	2000	2	0	2	Export	242	Fiji	FJI	842	USA	USA								06	SUGAR,SUGR.PREPTNS,HONEY	1	No Quantity							3893666			0
S3	2000	2000	2000	2	0	2	Export	242	Fiji	FJI	858	Uruguay	URY								06	SUGAR,SUGR.PREPTNS,HONEY	1	No Quantity							2768			0
S3	2000	2000	2000	2	0	2	Export	242	Fiji	FJI	876	Wallis and Futuna Isds	WLF								06	SUGAR,SUGR.PREPTNS,HONEY	1	No Quantity							9482			0
S3	2000	2000	2000	2	0	2	Export	242	Fiji	FJI	882	Samoa	WSM								06	SUGAR,SUGR.PREPTNS,HONEY	1	No Quantity							980116			0
S3	2000	2000	2000	2	0	2	Export	242	Fiji	FJI	899	Areas, nes									06	SUGAR,SUGR.PREPTNS,HONEY	1	No Quantity							488			0
S3	2000	2000	2000	2	0	2	Export	246	Finland	FIN	0	World	WLD								06	SUGAR,SUGR.PREPTNS,HONEY	1	No Quantity							60938820			0
S3	2000	2000	2000	2	0	2	Export	246	Finland	FIN	12	Algeria	DZA								06	SUGAR,SUGR.PREPTNS,HONEY	1	No Quantity							671803			0
S3	2000	2000	2000	2	0	2	Export	246	Finland	FIN	31	Azerbaijan	AZE								06	SUGAR,SUGR.PREPTNS,HONEY	1	No Quantity							5086			0
S3	2000	2000	2000	2	0	2	Export	246	Finland	FIN	36	Australia	AUS								06	SUGAR,SUGR.PREPTNS,HONEY	1	No Quantity							196			0
S3	2000	2000	2000	2	0	2	Export	246	Finland	FIN	40	Austria	AUT								06	SUGAR,SUGR.PREPTNS,HONEY	1	No Quantity							638599			0
S3	2000	2000	2000	2	0	2	Export	246	Finland	FIN	48	Bahrain	BHR								06	SUGAR,SUGR.PREPTNS,HONEY	1	No Quantity							16697			0
S3	2000	2000	2000	2	0	2	Export	246	Finland	FIN	56	Belgium	BEL								06	SUGAR,SUGR.PREPTNS,HONEY	1	No Quantity							558018			0
S3	2000	2000	2000	2	0	2	Export	246	Finland	FIN	68	Bolivia (Plurinational State of)	BOL								06	SUGAR,SUGR.PREPTNS,HONEY	1	No Quantity							13400			0
S3	2000	2000	2000	2	0	2	Export	246	Finland	FIN	70	Bosnia Herzegovina	BIH								06	SUGAR,SUGR.PREPTNS,HONEY	1	No Quantity							481			0
S3	2000	2000	2000	2	0	2	Export	246	Finland	FIN	104	Myanmar	MMR								06	SUGAR,SUGR.PREPTNS,HONEY	1	No Quantity							4802			0
S3	2000	2000	2000	2	0	2	Export	246	Finland	FIN	124	Canada	CAN								06	SUGAR,SUGR.PREPTNS,HONEY	1	No Quantity							295207			0
S3	2000	2000	2000	2	0	2	Export	246	Finland	FIN	196	Cyprus	CYP								06	SUGAR,SUGR.PREPTNS,HONEY	1	No Quantity							3013			0
S3	2000	2000	2000	2	0	2	Export	246	Finland	FIN	203	Czechia	CZE								06	SUGAR,SUGR.PREPTNS,HONEY	1	No Quantity							168470			0
S3	2000	2000	2000	2	0	2	Export	246	Finland	FIN	208	Denmark	DNK								06	SUGAR,SUGR.PREPTNS,HONEY	1	No Quantity							6535543			0
S3	2000	2000	2000	2	0	2	Export	246	Finland	FIN	233	Estonia	EST								06	SUGAR,SUGR.PREPTNS,HONEY	1	No Quantity							3305467			0
S3	2000	2000	2000	2	0	2	Export	246	Finland	FIN	251	France	FRA								06	SUGAR,SUGR.PREPTNS,HONEY	1	No Quantity							25495			0
S3	2000	2000	2000	2	0	2	Export	246	Finland	FIN	276	Germany	DEU								06	SUGAR,SUGR.PREPTNS,HONEY	1	No Quantity							3170741			0
S3	2000	2000	2000	2	0	2	Export	246	Finland	FIN	300	Greece	GRC								06	SUGAR,SUGR.PREPTNS,HONEY	1	No Quantity							1699			0
S3	2000	2000	2000	2	0	2	Export	246	Finland	FIN	344	China, Hong Kong SAR	HKG								06	SUGAR,SUGR.PREPTNS,HONEY	1	No Quantity							26908			0
S3	2000	2000	2000	2	0	2	Export	246	Finland	FIN	348	Hungary	HUN								06	SUGAR,SUGR.PREPTNS,HONEY	1	No Quantity							11925			0
S3	2000	2000	2000	2	0	2	Export	246	Finland	FIN	352	Iceland	ISL								06	SUGAR,SUGR.PREPTNS,HONEY	1	No Quantity							109673			0
S3	2000	2000	2000	2	0	2	Export	246	Finland	FIN	376	Israel	ISR								06	SUGAR,SUGR.PREPTNS,HONEY	1	No Quantity							313815			0
S3	2000	2000	2000	2	0	2	Export	246	Finland	FIN	381	Italy	ITA								06	SUGAR,SUGR.PREPTNS,HONEY	1	No Quantity							219160			0
S3	2000	2000	2000	2	0	2	Export	246	Finland	FIN	392	Japan	JPN								06	SUGAR,SUGR.PREPTNS,HONEY	1	No Quantity							532			0
S3	2000	2000	2000	2	0	2	Export	246	Finland	FIN	398	Kazakhstan	KAZ								06	SUGAR,SUGR.PREPTNS,HONEY	1	No Quantity							55092			0
S3	2000	2000	2000	2	0	2	Export	246	Finland	FIN	400	Jordan	JOR								06	SUGAR,SUGR.PREPTNS,HONEY	1	No Quantity							68932			0
S3	2000	2000	2000	2	0	2	Export	246	Finland	FIN	414	Kuwait	KWT								06	SUGAR,SUGR.PREPTNS,HONEY	1	No Quantity							264975			0
S3	2000	2000	2000	2	0	2	Export	246	Finland	FIN	422	Lebanon	LBN								06	SUGAR,SUGR.PREPTNS,HONEY	1	No Quantity							25412			0
S3	2000	2000	2000	2	0	2	Export	246	Finland	FIN	428	Latvia	LVA								06	SUGAR,SUGR.PREPTNS,HONEY	1	No Quantity							415924			0
S3	2000	2000	2000	2	0	2	Export	246	Finland	FIN	440	Lithuania	LTU								06	SUGAR,SUGR.PREPTNS,HONEY	1	No Quantity							24185			0
S3	2000	2000	2000	2	0	2	Export	246	Finland	FIN	496	Mongolia	MNG								06	SUGAR,SUGR.PREPTNS,HONEY	1	No Quantity							969878			0
S3	2000	2000	2000	2	0	2	Export	246	Finland	FIN	498	Rep. of Moldova	MDA								06	SUGAR,SUGR.PREPTNS,HONEY	1	No Quantity							1836			0
S3	2000	2000	2000	2	0	2	Export	246	Finland	FIN	528	Netherlands	NLD								06	SUGAR,SUGR.PREPTNS,HONEY	1	No Quantity							1742597			0
S3	2000	2000	2000	2	0	2	Export	246	Finland	FIN	579	Norway	NOR								06	SUGAR,SUGR.PREPTNS,HONEY	1	No Quantity							2480595			0
S3	2000	2000	2000	2	0	2	Export	246	Finland	FIN	616	Poland	POL								06	SUGAR,SUGR.PREPTNS,HONEY	1	No Quantity							14143			0
S3	2000	2000	2000	2	0	2	Export	246	Finland	FIN	634	Qatar	QAT								06	SUGAR,SUGR.PREPTNS,HONEY	1	No Quantity							14207			0
S3	2000	2000	2000	2	0	2	Export	246	Finland	FIN	642	Romania	ROU								06	SUGAR,SUGR.PREPTNS,HONEY	1	No Quantity							5091			0
S3	2000	2000	2000	2	0	2	Export	246	Finland	FIN	643	Russian Federation	RUS								06	SUGAR,SUGR.PREPTNS,HONEY	1	No Quantity							3388704			0
S3	2000	2000	2000	2	0	2	Export	246	Finland	FIN	682	Saudi Arabia	SAU								06	SUGAR,SUGR.PREPTNS,HONEY	1	No Quantity							720845			0
S3	2000	2000	2000	2	0	2	Export	246	Finland	FIN	703	Slovakia	SVK								06	SUGAR,SUGR.PREPTNS,HONEY	1	No Quantity							2363			0
S3	2000	2000	2000	2	0	2	Export	246	Finland	FIN	704	Viet Nam	VNM								06	SUGAR,SUGR.PREPTNS,HONEY	1	No Quantity							32475			0
S3	2000	2000	2000	2	0	2	Export	246	Finland	FIN	710	South Africa	ZAF								06	SUGAR,SUGR.PREPTNS,HONEY	1	No Quantity							581			0
S3	2000	2000	2000	2	0	2	Export	246	Finland	FIN	724	Spain	ESP								06	SUGAR,SUGR.PREPTNS,HONEY	1	No Quantity							319471			0
S3	2000	2000	2000	2	0	2	Export	246	Finland	FIN	752	Sweden	SWE								06	SUGAR,SUGR.PREPTNS,HONEY	1	No Quantity							6790833			0
S3	2000	2000	2000	2	0	2	Export	246	Finland	FIN	757	Switzerland	CHE								06	SUGAR,SUGR.PREPTNS,HONEY	1	No Quantity							3481			0
S3	2000	2000	2000	2	0	2	Export	246	Finland	FIN	764	Thailand	THA								06	SUGAR,SUGR.PREPTNS,HONEY	1	No Quantity							226205			0
S3	2000	2000	2000	2	0	2	Export	246	Finland	FIN	784	United Arab Emirates	ARE								06	SUGAR,SUGR.PREPTNS,HONEY	1	No Quantity							381134			0
S3	2000	2000	2000	2	0	2	Export	246	Finland	FIN	804	Ukraine	UKR								06	SUGAR,SUGR.PREPTNS,HONEY	1	No Quantity							114			0
S3	2000	2000	2000	2	0	2	Export	246	Finland	FIN	807	North Macedonia	MKD								06	SUGAR,SUGR.PREPTNS,HONEY	1	No Quantity							412			0
S3	2000	2000	2000	2	0	2	Export	246	Finland	FIN	826	United Kingdom	GBR								06	SUGAR,SUGR.PREPTNS,HONEY	1	No Quantity							1913710			0
S3	2000	2000	2000	2	0	2	Export	246	Finland	FIN	842	USA	USA								06	SUGAR,SUGR.PREPTNS,HONEY	1	No Quantity							1780216			0
S3	2000	2000	2000	2	0	2	Export	246	Finland	FIN	860	Uzbekistan	UZB								06	SUGAR,SUGR.PREPTNS,HONEY	1	No Quantity							574783			0
S3	2000	2000	2000	2	0	2	Export	246	Finland	FIN	899	Areas, nes									06	SUGAR,SUGR.PREPTNS,HONEY	1	No Quantity							22623899			0
S3	2000	2000	2000	2	0	2	Export	242	Fiji	FJI	0	World	WLD								07	COFFEE,TEA,COCOA,SPICES	1	No Quantity							4445516			0
S3	2000	2000	2000	2	0	2	Export	242	Fiji	FJI	16	American Samoa	ASM								07	COFFEE,TEA,COCOA,SPICES	1	No Quantity							1830			0
S3	2000	2000	2000	2	0	2	Export	242	Fiji	FJI	36	Australia	AUS								07	COFFEE,TEA,COCOA,SPICES	1	No Quantity							1940280			0
S3	2000	2000	2000	2	0	2	Export	242	Fiji	FJI	90	Solomon Isds	SLB								07	COFFEE,TEA,COCOA,SPICES	1	No Quantity							1002			0
S3	2000	2000	2000	2	0	2	Export	242	Fiji	FJI	124	Canada	CAN								07	COFFEE,TEA,COCOA,SPICES	1	No Quantity							51056			0
S3	2000	2000	2000	2	0	2	Export	242	Fiji	FJI	184	Cook Isds	COK								07	COFFEE,TEA,COCOA,SPICES	1	No Quantity							11985			0
S3	2000	2000	2000	2	0	2	Export	242	Fiji	FJI	251	France	FRA								07	COFFEE,TEA,COCOA,SPICES	1	No Quantity							4670			0
S3	2000	2000	2000	2	0	2	Export	242	Fiji	FJI	258	French Polynesia	PYF								07	COFFEE,TEA,COCOA,SPICES	1	No Quantity							1662			0
S3	2000	2000	2000	2	0	2	Export	242	Fiji	FJI	276	Germany	DEU								07	COFFEE,TEA,COCOA,SPICES	1	No Quantity							617115			0
S3	2000	2000	2000	2	0	2	Export	242	Fiji	FJI	296	Kiribati	KIR								07	COFFEE,TEA,COCOA,SPICES	1	No Quantity							30663			0
S3	2000	2000	2000	2	0	2	Export	242	Fiji	FJI	300	Greece	GRC								07	COFFEE,TEA,COCOA,SPICES	1	No Quantity							8513			0
S3	2000	2000	2000	2	0	2	Export	242	Fiji	FJI	328	Guyana	GUY								07	COFFEE,TEA,COCOA,SPICES	1	No Quantity							36972			0
S3	2000	2000	2000	2	0	2	Export	242	Fiji	FJI	360	Indonesia	IDN								07	COFFEE,TEA,COCOA,SPICES	1	No Quantity							159			0
S3	2000	2000	2000	2	0	2	Export	242	Fiji	FJI	392	Japan	JPN								07	COFFEE,TEA,COCOA,SPICES	1	No Quantity							6389			0
S3	2000	2000	2000	2	0	2	Export	242	Fiji	FJI	484	Mexico	MEX								07	COFFEE,TEA,COCOA,SPICES	1	No Quantity							185			0
S3	2000	2000	2000	2	0	2	Export	242	Fiji	FJI	520	Nauru	NRU								07	COFFEE,TEA,COCOA,SPICES	1	No Quantity							3266			0
S3	2000	2000	2000	2	0	2	Export	242	Fiji	FJI	528	Netherlands	NLD								07	COFFEE,TEA,COCOA,SPICES	1	No Quantity							140852			0
S3	2000	2000	2000	2	0	2	Export	242	Fiji	FJI	540	New Caledonia	NCL								07	COFFEE,TEA,COCOA,SPICES	1	No Quantity							1584			0
S3	2000	2000	2000	2	0	2	Export	242	Fiji	FJI	548	Vanuatu	VUT								07	COFFEE,TEA,COCOA,SPICES	1	No Quantity							16630			0
S3	2000	2000	2000	2	0	2	Export	242	Fiji	FJI	554	New Zealand	NZL								07	COFFEE,TEA,COCOA,SPICES	1	No Quantity							704278			0
S3	2000	2000	2000	2	0	2	Export	242	Fiji	FJI	598	Papua New Guinea	PNG								07	COFFEE,TEA,COCOA,SPICES	1	No Quantity							938			0
S3	2000	2000	2000	2	0	2	Export	242	Fiji	FJI	699	India	IND								07	COFFEE,TEA,COCOA,SPICES	1	No Quantity							117			0
S3	2000	2000	2000	2	0	2	Export	242	Fiji	FJI	702	Singapore	SGP								07	COFFEE,TEA,COCOA,SPICES	1	No Quantity							49			0
S3	2000	2000	2000	2	0	2	Export	242	Fiji	FJI	757	Switzerland	CHE								07	COFFEE,TEA,COCOA,SPICES	1	No Quantity							8525			0
S3	2000	2000	2000	2	0	2	Export	242	Fiji	FJI	764	Thailand	THA								07	COFFEE,TEA,COCOA,SPICES	1	No Quantity							1010			0
S3	2000	2000	2000	2	0	2	Export	242	Fiji	FJI	776	Tonga	TON								07	COFFEE,TEA,COCOA,SPICES	1	No Quantity							49333			0
S3	2000	2000	2000	2	0	2	Export	242	Fiji	FJI	798	Tuvalu	TUV								07	COFFEE,TEA,COCOA,SPICES	1	No Quantity							14248			0
S3	2000	2000	2000	2	0	2	Export	242	Fiji	FJI	826	United Kingdom	GBR								07	COFFEE,TEA,COCOA,SPICES	1	No Quantity							83774			0
S3	2000	2000	2000	2	0	2	Export	242	Fiji	FJI	842	USA	USA								07	COFFEE,TEA,COCOA,SPICES	1	No Quantity							621841			0
S3	2000	2000	2000	2	0	2	Export	242	Fiji	FJI	876	Wallis and Futuna Isds	WLF								07	COFFEE,TEA,COCOA,SPICES	1	No Quantity							1551			0
S3	2000	2000	2000	2	0	2	Export	242	Fiji	FJI	882	Samoa	WSM								07	COFFEE,TEA,COCOA,SPICES	1	No Quantity							80498			0
S3	2000	2000	2000	2	0	2	Export	242	Fiji	FJI	899	Areas, nes									07	COFFEE,TEA,COCOA,SPICES	1	No Quantity							4541			0
S3	2000	2000	2000	2	0	2	Export	246	Finland	FIN	0	World	WLD								07	COFFEE,TEA,COCOA,SPICES	1	No Quantity							83979389			0
S3	2000	2000	2000	2	0	2	Export	246	Finland	FIN	31	Azerbaijan	AZE								07	COFFEE,TEA,COCOA,SPICES	1	No Quantity							34847			0
S3	2000	2000	2000	2	0	2	Export	246	Finland	FIN	36	Australia	AUS								07	COFFEE,TEA,COCOA,SPICES	1	No Quantity							20756			0
S3	2000	2000	2000	2	0	2	Export	246	Finland	FIN	40	Austria	AUT								07	COFFEE,TEA,COCOA,SPICES	1	No Quantity							12362			0
S3	2000	2000	2000	2	0	2	Export	246	Finland	FIN	51	Armenia	ARM								07	COFFEE,TEA,COCOA,SPICES	1	No Quantity							24181			0
S3	2000	2000	2000	2	0	2	Export	246	Finland	FIN	56	Belgium	BEL								07	COFFEE,TEA,COCOA,SPICES	1	No Quantity							7199			0
S3	2000	2000	2000	2	0	2	Export	246	Finland	FIN	68	Bolivia (Plurinational State of)	BOL								07	COFFEE,TEA,COCOA,SPICES	1	No Quantity							13226			0
S3	2000	2000	2000	2	0	2	Export	246	Finland	FIN	70	Bosnia Herzegovina	BIH								07	COFFEE,TEA,COCOA,SPICES	1	No Quantity							999			0
S3	2000	2000	2000	2	0	2	Export	246	Finland	FIN	124	Canada	CAN								07	COFFEE,TEA,COCOA,SPICES	1	No Quantity							1076391			0
S3	2000	2000	2000	2	0	2	Export	246	Finland	FIN	156	China	CHN								07	COFFEE,TEA,COCOA,SPICES	1	No Quantity							1324			0
S3	2000	2000	2000	2	0	2	Export	246	Finland	FIN	196	Cyprus	CYP								07	COFFEE,TEA,COCOA,SPICES	1	No Quantity							12161			0
S3	2000	2000	2000	2	0	2	Export	246	Finland	FIN	203	Czechia	CZE								07	COFFEE,TEA,COCOA,SPICES	1	No Quantity							181376			0
S3	2000	2000	2000	2	0	2	Export	246	Finland	FIN	208	Denmark	DNK								07	COFFEE,TEA,COCOA,SPICES	1	No Quantity							10120375			0
S3	2000	2000	2000	2	0	2	Export	246	Finland	FIN	233	Estonia	EST								07	COFFEE,TEA,COCOA,SPICES	1	No Quantity							14229633			0
S3	2000	2000	2000	2	0	2	Export	246	Finland	FIN	251	France	FRA								07	COFFEE,TEA,COCOA,SPICES	1	No Quantity							10417			0
S3	2000	2000	2000	2	0	2	Export	246	Finland	FIN	268	Georgia	GEO								07	COFFEE,TEA,COCOA,SPICES	1	No Quantity							95641			0
S3	2000	2000	2000	2	0	2	Export	246	Finland	FIN	276	Germany	DEU								07	COFFEE,TEA,COCOA,SPICES	1	No Quantity							1999667			0
S3	2000	2000	2000	2	0	2	Export	246	Finland	FIN	300	Greece	GRC								07	COFFEE,TEA,COCOA,SPICES	1	No Quantity							668			0
S3	2000	2000	2000	2	0	2	Export	246	Finland	FIN	348	Hungary	HUN								07	COFFEE,TEA,COCOA,SPICES	1	No Quantity							219			0
S3	2000	2000	2000	2	0	2	Export	246	Finland	FIN	352	Iceland	ISL								07	COFFEE,TEA,COCOA,SPICES	1	No Quantity							98834			0
S3	2000	2000	2000	2	0	2	Export	246	Finland	FIN	360	Indonesia	IDN								07	COFFEE,TEA,COCOA,SPICES	1	No Quantity							775			0
S3	2000	2000	2000	2	0	2	Export	246	Finland	FIN	372	Ireland	IRL								07	COFFEE,TEA,COCOA,SPICES	1	No Quantity							230			0
S3	2000	2000	2000	2	0	2	Export	246	Finland	FIN	376	Israel	ISR								07	COFFEE,TEA,COCOA,SPICES	1	No Quantity							22640			0
S3	2000	2000	2000	2	0	2	Export	246	Finland	FIN	381	Italy	ITA								07	COFFEE,TEA,COCOA,SPICES	1	No Quantity							19766			0
S3	2000	2000	2000	2	0	2	Export	246	Finland	FIN	392	Japan	JPN								07	COFFEE,TEA,COCOA,SPICES	1	No Quantity							784072			0
S3	2000	2000	2000	2	0	2	Export	246	Finland	FIN	398	Kazakhstan	KAZ								07	COFFEE,TEA,COCOA,SPICES	1	No Quantity							832705			0
S3	2000	2000	2000	2	0	2	Export	246	Finland	FIN	400	Jordan	JOR								07	COFFEE,TEA,COCOA,SPICES	1	No Quantity							1960			0
S3	2000	2000	2000	2	0	2	Export	246	Finland	FIN	410	Rep. of Korea	KOR								07	COFFEE,TEA,COCOA,SPICES	1	No Quantity							1561703			0
S3	2000	2000	2000	2	0	2	Export	246	Finland	FIN	428	Latvia	LVA								07	COFFEE,TEA,COCOA,SPICES	1	No Quantity							920303			0
S3	2000	2000	2000	2	0	2	Export	246	Finland	FIN	440	Lithuania	LTU								07	COFFEE,TEA,COCOA,SPICES	1	No Quantity							620030			0
S3	2000	2000	2000	2	0	2	Export	246	Finland	FIN	498	Rep. of Moldova	MDA								07	COFFEE,TEA,COCOA,SPICES	1	No Quantity							85177			0
S3	2000	2000	2000	2	0	2	Export	246	Finland	FIN	528	Netherlands	NLD								07	COFFEE,TEA,COCOA,SPICES	1	No Quantity							188387			0
S3	2000	2000	2000	2	0	2	Export	246	Finland	FIN	579	Norway	NOR								07	COFFEE,TEA,COCOA,SPICES	1	No Quantity							4168665			0
S3	2000	2000	2000	2	0	2	Export	246	Finland	FIN	616	Poland	POL								07	COFFEE,TEA,COCOA,SPICES	1	No Quantity							1775555			0
S3	2000	2000	2000	2	0	2	Export	246	Finland	FIN	620	Portugal	PRT								07	COFFEE,TEA,COCOA,SPICES	1	No Quantity							498			0
S3	2000	2000	2000	2	0	2	Export	246	Finland	FIN	643	Russian Federation	RUS								07	COFFEE,TEA,COCOA,SPICES	1	No Quantity							10258325			0
S3	2000	2000	2000	2	0	2	Export	246	Finland	FIN	682	Saudi Arabia	SAU								07	COFFEE,TEA,COCOA,SPICES	1	No Quantity							1939			0
S3	2000	2000	2000	2	0	2	Export	246	Finland	FIN	699	India	IND								07	COFFEE,TEA,COCOA,SPICES	1	No Quantity							1937			0
S3	2000	2000	2000	2	0	2	Export	246	Finland	FIN	703	Slovakia	SVK								07	COFFEE,TEA,COCOA,SPICES	1	No Quantity							15680			0
S3	2000	2000	2000	2	0	2	Export	246	Finland	FIN	710	South Africa	ZAF								07	COFFEE,TEA,COCOA,SPICES	1	No Quantity							4396			0
S3	2000	2000	2000	2	0	2	Export	246	Finland	FIN	724	Spain	ESP								07	COFFEE,TEA,COCOA,SPICES	1	No Quantity							134142			0
S3	2000	2000	2000	2	0	2	Export	246	Finland	FIN	752	Sweden	SWE								07	COFFEE,TEA,COCOA,SPICES	1	No Quantity							31554280			0
S3	2000	2000	2000	2	0	2	Export	246	Finland	FIN	757	Switzerland	CHE								07	COFFEE,TEA,COCOA,SPICES	1	No Quantity							1876			0
S3	2000	2000	2000	2	0	2	Export	246	Finland	FIN	792	Turkey	TUR								07	COFFEE,TEA,COCOA,SPICES	1	No Quantity							136			0
S3	2000	2000	2000	2	0	2	Export	246	Finland	FIN	804	Ukraine	UKR								07	COFFEE,TEA,COCOA,SPICES	1	No Quantity							262574			0
S3	2000	2000	2000	2	0	2	Export	246	Finland	FIN	826	United Kingdom	GBR								07	COFFEE,TEA,COCOA,SPICES	1	No Quantity							2758852			0
S3	2000	2000	2000	2	0	2	Export	246	Finland	FIN	842	USA	USA								07	COFFEE,TEA,COCOA,SPICES	1	No Quantity							62508			0
S3	2000	2000	2000	2	0	2	Export	242	Fiji	FJI	0	World	WLD								08	ANIMAL FEED STUFF	1	No Quantity							286886			0
S3	2000	2000	2000	2	0	2	Export	242	Fiji	FJI	36	Australia	AUS								08	ANIMAL FEED STUFF	1	No Quantity							6591			0
S3	2000	2000	2000	2	0	2	Export	242	Fiji	FJI	50	Bangladesh	BGD								08	ANIMAL FEED STUFF	1	No Quantity							177491			0
S3	2000	2000	2000	2	0	2	Export	242	Fiji	FJI	296	Kiribati	KIR								08	ANIMAL FEED STUFF	1	No Quantity							3529			0
S3	2000	2000	2000	2	0	2	Export	242	Fiji	FJI	548	Vanuatu	VUT								08	ANIMAL FEED STUFF	1	No Quantity							573			0
S3	2000	2000	2000	2	0	2	Export	242	Fiji	FJI	554	New Zealand	NZL								08	ANIMAL FEED STUFF	1	No Quantity							30981			0
S3	2000	2000	2000	2	0	2	Export	242	Fiji	FJI	776	Tonga	TON								08	ANIMAL FEED STUFF	1	No Quantity							420			0
S3	2000	2000	2000	2	0	2	Export	242	Fiji	FJI	842	USA	USA								08	ANIMAL FEED STUFF	1	No Quantity							626			0
S3	2000	2000	2000	2	0	2	Export	242	Fiji	FJI	876	Wallis and Futuna Isds	WLF								08	ANIMAL FEED STUFF	1	No Quantity							66675			0
S3	2000	2000	2000	2	0	2	Export	246	Finland	FIN	0	World	WLD								08	ANIMAL FEED STUFF	1	No Quantity							14348884			0
S3	2000	2000	2000	2	0	2	Export	246	Finland	FIN	31	Azerbaijan	AZE								08	ANIMAL FEED STUFF	1	No Quantity							7589			0
S3	2000	2000	2000	2	0	2	Export	246	Finland	FIN	40	Austria	AUT								08	ANIMAL FEED STUFF	1	No Quantity							517			0
S3	2000	2000	2000	2	0	2	Export	246	Finland	FIN	56	Belgium	BEL								08	ANIMAL FEED STUFF	1	No Quantity							9216			0
S3	2000	2000	2000	2	0	2	Export	246	Finland	FIN	124	Canada	CAN								08	ANIMAL FEED STUFF	1	No Quantity							1147			0
S3	2000	2000	2000	2	0	2	Export	246	Finland	FIN	152	Chile	CHL								08	ANIMAL FEED STUFF	1	No Quantity							54281			0
S3	2000	2000	2000	2	0	2	Export	246	Finland	FIN	203	Czechia	CZE								08	ANIMAL FEED STUFF	1	No Quantity							5507			0
S3	2000	2000	2000	2	0	2	Export	246	Finland	FIN	233	Estonia	EST								08	ANIMAL FEED STUFF	1	No Quantity							1120768			0
S3	2000	2000	2000	2	0	2	Export	246	Finland	FIN	251	France	FRA								08	ANIMAL FEED STUFF	1	No Quantity							1025			0
S3	2000	2000	2000	2	0	2	Export	246	Finland	FIN	276	Germany	DEU								08	ANIMAL FEED STUFF	1	No Quantity							39268			0
S3	2000	2000	2000	2	0	2	Export	246	Finland	FIN	392	Japan	JPN								08	ANIMAL FEED STUFF	1	No Quantity							38903			0
S3	2000	2000	2000	2	0	2	Export	246	Finland	FIN	410	Rep. of Korea	KOR								08	ANIMAL FEED STUFF	1	No Quantity							57709			0
S3	2000	2000	2000	2	0	2	Export	246	Finland	FIN	428	Latvia	LVA								08	ANIMAL FEED STUFF	1	No Quantity							462367			0
S3	2000	2000	2000	2	0	2	Export	246	Finland	FIN	498	Rep. of Moldova	MDA								08	ANIMAL FEED STUFF	1	No Quantity							8138			0
S3	2000	2000	2000	2	0	2	Export	246	Finland	FIN	528	Netherlands	NLD								08	ANIMAL FEED STUFF	1	No Quantity							346336			0
S3	2000	2000	2000	2	0	2	Export	246	Finland	FIN	579	Norway	NOR								08	ANIMAL FEED STUFF	1	No Quantity							386668			0
S3	2000	2000	2000	2	0	2	Export	246	Finland	FIN	616	Poland	POL								08	ANIMAL FEED STUFF	1	No Quantity							15841			0
S3	2000	2000	2000	2	0	2	Export	246	Finland	FIN	643	Russian Federation	RUS								08	ANIMAL FEED STUFF	1	No Quantity							7525615			0
S3	2000	2000	2000	2	0	2	Export	246	Finland	FIN	703	Slovakia	SVK								08	ANIMAL FEED STUFF	1	No Quantity							13861			0
S3	2000	2000	2000	2	0	2	Export	246	Finland	FIN	752	Sweden	SWE								08	ANIMAL FEED STUFF	1	No Quantity							4195272			0
S3	2000	2000	2000	2	0	2	Export	246	Finland	FIN	757	Switzerland	CHE								08	ANIMAL FEED STUFF	1	No Quantity							975			0
S3	2000	2000	2000	2	0	2	Export	246	Finland	FIN	784	United Arab Emirates	ARE								08	ANIMAL FEED STUFF	1	No Quantity							19341			0
S3	2000	2000	2000	2	0	2	Export	246	Finland	FIN	792	Turkey	TUR								08	ANIMAL FEED STUFF	1	No Quantity							4050			0
S3	2000	2000	2000	2	0	2	Export	246	Finland	FIN	826	United Kingdom	GBR								08	ANIMAL FEED STUFF	1	No Quantity							12366			0
S3	2000	2000	2000	2	0	2	Export	246	Finland	FIN	842	USA	USA								08	ANIMAL FEED STUFF	1	No Quantity							2180			0
S3	2000	2000	2000	2	0	2	Export	246	Finland	FIN	860	Uzbekistan	UZB								08	ANIMAL FEED STUFF	1	No Quantity							19945			0
S3	2000	2000	2000	2	0	2	Export	242	Fiji	FJI	0	World	WLD								09	MISC.EDIBLE PRODUCTS ETC	1	No Quantity							623177			0
S3	2000	2000	2000	2	0	2	Export	242	Fiji	FJI	16	American Samoa	ASM								09	MISC.EDIBLE PRODUCTS ETC	1	No Quantity							4950			0
S3	2000	2000	2000	2	0	2	Export	242	Fiji	FJI	36	Australia	AUS								09	MISC.EDIBLE PRODUCTS ETC	1	No Quantity							103841			0
S3	2000	2000	2000	2	0	2	Export	242	Fiji	FJI	90	Solomon Isds	SLB								09	MISC.EDIBLE PRODUCTS ETC	1	No Quantity							11762			0
S3	2000	2000	2000	2	0	2	Export	242	Fiji	FJI	124	Canada	CAN								09	MISC.EDIBLE PRODUCTS ETC	1	No Quantity							6222			0
S3	2000	2000	2000	2	0	2	Export	242	Fiji	FJI	156	China	CHN								09	MISC.EDIBLE PRODUCTS ETC	1	No Quantity							73			0
S3	2000	2000	2000	2	0	2	Export	242	Fiji	FJI	184	Cook Isds	COK								09	MISC.EDIBLE PRODUCTS ETC	1	No Quantity							3770			0
S3	2000	2000	2000	2	0	2	Export	242	Fiji	FJI	296	Kiribati	KIR								09	MISC.EDIBLE PRODUCTS ETC	1	No Quantity							60647			0
S3	2000	2000	2000	2	0	2	Export	242	Fiji	FJI	410	Rep. of Korea	KOR								09	MISC.EDIBLE PRODUCTS ETC	1	No Quantity							729			0
S3	2000	2000	2000	2	0	2	Export	242	Fiji	FJI	520	Nauru	NRU								09	MISC.EDIBLE PRODUCTS ETC	1	No Quantity							3952			0
S3	2000	2000	2000	2	0	2	Export	242	Fiji	FJI	540	New Caledonia	NCL								09	MISC.EDIBLE PRODUCTS ETC	1	No Quantity							387			0
S3	2000	2000	2000	2	0	2	Export	242	Fiji	FJI	548	Vanuatu	VUT								09	MISC.EDIBLE PRODUCTS ETC	1	No Quantity							67962			0
S3	2000	2000	2000	2	0	2	Export	242	Fiji	FJI	554	New Zealand	NZL								09	MISC.EDIBLE PRODUCTS ETC	1	No Quantity							26858			0
S3	2000	2000	2000	2	0	2	Export	242	Fiji	FJI	776	Tonga	TON								09	MISC.EDIBLE PRODUCTS ETC	1	No Quantity							97181			0
S3	2000	2000	2000	2	0	2	Export	242	Fiji	FJI	798	Tuvalu	TUV								09	MISC.EDIBLE PRODUCTS ETC	1	No Quantity							42556			0
S3	2000	2000	2000	2	0	2	Export	242	Fiji	FJI	804	Ukraine	UKR								09	MISC.EDIBLE PRODUCTS ETC	1	No Quantity							601			0
S3	2000	2000	2000	2	0	2	Export	242	Fiji	FJI	842	USA	USA								09	MISC.EDIBLE PRODUCTS ETC	1	No Quantity							11524			0
S3	2000	2000	2000	2	0	2	Export	242	Fiji	FJI	876	Wallis and Futuna Isds	WLF								09	MISC.EDIBLE PRODUCTS ETC	1	No Quantity							3827			0
S3	2000	2000	2000	2	0	2	Export	242	Fiji	FJI	882	Samoa	WSM								09	MISC.EDIBLE PRODUCTS ETC	1	No Quantity							165826			0
S3	2000	2000	2000	2	0	2	Export	242	Fiji	FJI	899	Areas, nes									09	MISC.EDIBLE PRODUCTS ETC	1	No Quantity							10509			0
S3	2000	2000	2000	2	0	2	Export	246	Finland	FIN	0	World	WLD								09	MISC.EDIBLE PRODUCTS ETC	1	No Quantity							47895690			0
S3	2000	2000	2000	2	0	2	Export	246	Finland	FIN	12	Algeria	DZA								09	MISC.EDIBLE PRODUCTS ETC	1	No Quantity							10773			0
S3	2000	2000	2000	2	0	2	Export	246	Finland	FIN	32	Argentina	ARG								09	MISC.EDIBLE PRODUCTS ETC	1	No Quantity							2073			0
S3	2000	2000	2000	2	0	2	Export	246	Finland	FIN	36	Australia	AUS								09	MISC.EDIBLE PRODUCTS ETC	1	No Quantity							73549			0
S3	2000	2000	2000	2	0	2	Export	246	Finland	FIN	40	Austria	AUT								09	MISC.EDIBLE PRODUCTS ETC	1	No Quantity							102566			0
S3	2000	2000	2000	2	0	2	Export	246	Finland	FIN	56	Belgium	BEL								09	MISC.EDIBLE PRODUCTS ETC	1	No Quantity							340965			0
S3	2000	2000	2000	2	0	2	Export	246	Finland	FIN	70	Bosnia Herzegovina	BIH								09	MISC.EDIBLE PRODUCTS ETC	1	No Quantity							118			0
S3	2000	2000	2000	2	0	2	Export	246	Finland	FIN	76	Brazil	BRA								09	MISC.EDIBLE PRODUCTS ETC	1	No Quantity							71787			0
S3	2000	2000	2000	2	0	2	Export	246	Finland	FIN	100	Bulgaria	BGR								09	MISC.EDIBLE PRODUCTS ETC	1	No Quantity							159882			0
S3	2000	2000	2000	2	0	2	Export	246	Finland	FIN	112	Belarus	BLR								09	MISC.EDIBLE PRODUCTS ETC	1	No Quantity							28292			0
S3	2000	2000	2000	2	0	2	Export	246	Finland	FIN	124	Canada	CAN								09	MISC.EDIBLE PRODUCTS ETC	1	No Quantity							104212			0
S3	2000	2000	2000	2	0	2	Export	246	Finland	FIN	188	Costa Rica	CRI								09	MISC.EDIBLE PRODUCTS ETC	1	No Quantity							10647			0
S3	2000	2000	2000	2	0	2	Export	246	Finland	FIN	196	Cyprus	CYP								09	MISC.EDIBLE PRODUCTS ETC	1	No Quantity							4757			0
S3	2000	2000	2000	2	0	2	Export	246	Finland	FIN	203	Czechia	CZE								09	MISC.EDIBLE PRODUCTS ETC	1	No Quantity							578508			0
S3	2000	2000	2000	2	0	2	Export	246	Finland	FIN	208	Denmark	DNK								09	MISC.EDIBLE PRODUCTS ETC	1	No Quantity							2288089			0
S3	2000	2000	2000	2	0	2	Export	246	Finland	FIN	233	Estonia	EST								09	MISC.EDIBLE PRODUCTS ETC	1	No Quantity							7544341			0
S3	2000	2000	2000	2	0	2	Export	246	Finland	FIN	251	France	FRA								09	MISC.EDIBLE PRODUCTS ETC	1	No Quantity							51984			0
S3	2000	2000	2000	2	0	2	Export	246	Finland	FIN	268	Georgia	GEO								09	MISC.EDIBLE PRODUCTS ETC	1	No Quantity							23285			0
S3	2000	2000	2000	2	0	2	Export	246	Finland	FIN	276	Germany	DEU								09	MISC.EDIBLE PRODUCTS ETC	1	No Quantity							974006			0
S3	2000	2000	2000	2	0	2	Export	246	Finland	FIN	300	Greece	GRC								09	MISC.EDIBLE PRODUCTS ETC	1	No Quantity							31059			0
S3	2000	2000	2000	2	0	2	Export	246	Finland	FIN	344	China, Hong Kong SAR	HKG								09	MISC.EDIBLE PRODUCTS ETC	1	No Quantity							58659			0
S3	2000	2000	2000	2	0	2	Export	246	Finland	FIN	348	Hungary	HUN								09	MISC.EDIBLE PRODUCTS ETC	1	No Quantity							27550			0
S3	2000	2000	2000	2	0	2	Export	246	Finland	FIN	352	Iceland	ISL								09	MISC.EDIBLE PRODUCTS ETC	1	No Quantity							45835			0
S3	2000	2000	2000	2	0	2	Export	246	Finland	FIN	376	Israel	ISR								09	MISC.EDIBLE PRODUCTS ETC	1	No Quantity							581839			0
S3	2000	2000	2000	2	0	2	Export	246	Finland	FIN	381	Italy	ITA								09	MISC.EDIBLE PRODUCTS ETC	1	No Quantity							114119			0
S3	2000	2000	2000	2	0	2	Export	246	Finland	FIN	392	Japan	JPN								09	MISC.EDIBLE PRODUCTS ETC	1	No Quantity							310468			0
S3	2000	2000	2000	2	0	2	Export	246	Finland	FIN	398	Kazakhstan	KAZ								09	MISC.EDIBLE PRODUCTS ETC	1	No Quantity							38097			0
S3	2000	2000	2000	2	0	2	Export	246	Finland	FIN	410	Rep. of Korea	KOR								09	MISC.EDIBLE PRODUCTS ETC	1	No Quantity							72513			0
S3	2000	2000	2000	2	0	2	Export	246	Finland	FIN	422	Lebanon	LBN								09	MISC.EDIBLE PRODUCTS ETC	1	No Quantity							29939			0
S3	2000	2000	2000	2	0	2	Export	246	Finland	FIN	428	Latvia	LVA								09	MISC.EDIBLE PRODUCTS ETC	1	No Quantity							1079294			0
S3	2000	2000	2000	2	0	2	Export	246	Finland	FIN	440	Lithuania	LTU								09	MISC.EDIBLE PRODUCTS ETC	1	No Quantity							1384277			0
S3	2000	2000	2000	2	0	2	Export	246	Finland	FIN	458	Malaysia	MYS								09	MISC.EDIBLE PRODUCTS ETC	1	No Quantity							21949			0
S3	2000	2000	2000	2	0	2	Export	246	Finland	FIN	498	Rep. of Moldova	MDA								09	MISC.EDIBLE PRODUCTS ETC	1	No Quantity							8166			0
S3	2000	2000	2000	2	0	2	Export	246	Finland	FIN	504	Morocco	MAR								09	MISC.EDIBLE PRODUCTS ETC	1	No Quantity							1814			0
S3	2000	2000	2000	2	0	2	Export	246	Finland	FIN	528	Netherlands	NLD								09	MISC.EDIBLE PRODUCTS ETC	1	No Quantity							1151302			0
S3	2000	2000	2000	2	0	2	Export	246	Finland	FIN	579	Norway	NOR								09	MISC.EDIBLE PRODUCTS ETC	1	No Quantity							1074244			0
S3	2000	2000	2000	2	0	2	Export	246	Finland	FIN	591	Panama	PAN								09	MISC.EDIBLE PRODUCTS ETC	1	No Quantity							37984			0
S3	2000	2000	2000	2	0	2	Export	246	Finland	FIN	616	Poland	POL								09	MISC.EDIBLE PRODUCTS ETC	1	No Quantity							13169			0
S3	2000	2000	2000	2	0	2	Export	246	Finland	FIN	620	Portugal	PRT								09	MISC.EDIBLE PRODUCTS ETC	1	No Quantity							10463			0
S3	2000	2000	2000	2	0	2	Export	246	Finland	FIN	642	Romania	ROU								09	MISC.EDIBLE PRODUCTS ETC	1	No Quantity							29111			0
S3	2000	2000	2000	2	0	2	Export	246	Finland	FIN	643	Russian Federation	RUS								09	MISC.EDIBLE PRODUCTS ETC	1	No Quantity							19321261			0
S3	2000	2000	2000	2	0	2	Export	246	Finland	FIN	682	Saudi Arabia	SAU								09	MISC.EDIBLE PRODUCTS ETC	1	No Quantity							26112			0
S3	2000	2000	2000	2	0	2	Export	246	Finland	FIN	702	Singapore	SGP								09	MISC.EDIBLE PRODUCTS ETC	1	No Quantity							82370			0
S3	2000	2000	2000	2	0	2	Export	246	Finland	FIN	703	Slovakia	SVK								09	MISC.EDIBLE PRODUCTS ETC	1	No Quantity							34479			0
S3	2000	2000	2000	2	0	2	Export	246	Finland	FIN	705	Slovenia	SVN								09	MISC.EDIBLE PRODUCTS ETC	1	No Quantity							17456			0
S3	2000	2000	2000	2	0	2	Export	246	Finland	FIN	724	Spain	ESP								09	MISC.EDIBLE PRODUCTS ETC	1	No Quantity							188686			0
S3	2000	2000	2000	2	0	2	Export	246	Finland	FIN	752	Sweden	SWE								09	MISC.EDIBLE PRODUCTS ETC	1	No Quantity							3763794			0
S3	2000	2000	2000	2	0	2	Export	246	Finland	FIN	757	Switzerland	CHE								09	MISC.EDIBLE PRODUCTS ETC	1	No Quantity							523719			0
S3	2000	2000	2000	2	0	2	Export	246	Finland	FIN	760	Syria	SYR								09	MISC.EDIBLE PRODUCTS ETC	1	No Quantity							65936			0
S3	2000	2000	2000	2	0	2	Export	246	Finland	FIN	764	Thailand	THA								09	MISC.EDIBLE PRODUCTS ETC	1	No Quantity							312774			0
S3	2000	2000	2000	2	0	2	Export	246	Finland	FIN	784	United Arab Emirates	ARE								09	MISC.EDIBLE PRODUCTS ETC	1	No Quantity							37714			0
S3	2000	2000	2000	2	0	2	Export	246	Finland	FIN	804	Ukraine	UKR								09	MISC.EDIBLE PRODUCTS ETC	1	No Quantity							220007			0
S3	2000	2000	2000	2	0	2	Export	246	Finland	FIN	826	United Kingdom	GBR								09	MISC.EDIBLE PRODUCTS ETC	1	No Quantity							3779642			0
S3	2000	2000	2000	2	0	2	Export	246	Finland	FIN	842	USA	USA								09	MISC.EDIBLE PRODUCTS ETC	1	No Quantity							1023582			0
S3	2000	2000	2000	2	0	2	Export	246	Finland	FIN	862	Venezuela	VEN								09	MISC.EDIBLE PRODUCTS ETC	1	No Quantity							6475			0
S3	2000	2000	2000	2	0	2	Export	242	Fiji	FJI	0	World	WLD								11	BEVERAGES	1	No Quantity							8908439			0
S3	2000	2000	2000	2	0	2	Export	242	Fiji	FJI	16	American Samoa	ASM								11	BEVERAGES	1	No Quantity							262754			0
S3	2000	2000	2000	2	0	2	Export	242	Fiji	FJI	36	Australia	AUS								11	BEVERAGES	1	No Quantity							66665			0
S3	2000	2000	2000	2	0	2	Export	242	Fiji	FJI	40	Austria	AUT								11	BEVERAGES	1	No Quantity							30679			0
S3	2000	2000	2000	2	0	2	Export	242	Fiji	FJI	90	Solomon Isds	SLB								11	BEVERAGES	1	No Quantity							52638			0
S3	2000	2000	2000	2	0	2	Export	242	Fiji	FJI	124	Canada	CAN								11	BEVERAGES	1	No Quantity							18152			0
S3	2000	2000	2000	2	0	2	Export	242	Fiji	FJI	170	Colombia	COL								11	BEVERAGES	1	No Quantity							152			0
S3	2000	2000	2000	2	0	2	Export	242	Fiji	FJI	184	Cook Isds	COK								11	BEVERAGES	1	No Quantity							1118			0
S3	2000	2000	2000	2	0	2	Export	242	Fiji	FJI	203	Czechia	CZE								11	BEVERAGES	1	No Quantity							91			0
S3	2000	2000	2000	2	0	2	Export	242	Fiji	FJI	208	Denmark	DNK								11	BEVERAGES	1	No Quantity							79			0
S3	2000	2000	2000	2	0	2	Export	242	Fiji	FJI	246	Finland	FIN								11	BEVERAGES	1	No Quantity							505			0
S3	2000	2000	2000	2	0	2	Export	242	Fiji	FJI	251	France	FRA								11	BEVERAGES	1	No Quantity							436			0
S3	2000	2000	2000	2	0	2	Export	242	Fiji	FJI	258	French Polynesia	PYF								11	BEVERAGES	1	No Quantity							8251			0
S3	2000	2000	2000	2	0	2	Export	242	Fiji	FJI	276	Germany	DEU								11	BEVERAGES	1	No Quantity							392822			0
S3	2000	2000	2000	2	0	2	Export	242	Fiji	FJI	296	Kiribati	KIR								11	BEVERAGES	1	No Quantity							65998			0
S3	2000	2000	2000	2	0	2	Export	242	Fiji	FJI	344	China, Hong Kong SAR	HKG								11	BEVERAGES	1	No Quantity							13005			0
S3	2000	2000	2000	2	0	2	Export	242	Fiji	FJI	360	Indonesia	IDN								11	BEVERAGES	1	No Quantity							821			0
S3	2000	2000	2000	2	0	2	Export	242	Fiji	FJI	372	Ireland	IRL								11	BEVERAGES	1	No Quantity							169			0
S3	2000	2000	2000	2	0	2	Export	242	Fiji	FJI	381	Italy	ITA								11	BEVERAGES	1	No Quantity							349			0
S3	2000	2000	2000	2	0	2	Export	242	Fiji	FJI	392	Japan	JPN								11	BEVERAGES	1	No Quantity							5639			0
S3	2000	2000	2000	2	0	2	Export	242	Fiji	FJI	410	Rep. of Korea	KOR								11	BEVERAGES	1	No Quantity							2124			0
S3	2000	2000	2000	2	0	2	Export	242	Fiji	FJI	484	Mexico	MEX								11	BEVERAGES	1	No Quantity							417			0
S3	2000	2000	2000	2	0	2	Export	242	Fiji	FJI	490	Other Asia, nes									11	BEVERAGES	1	No Quantity							3553			0
S3	2000	2000	2000	2	0	2	Export	242	Fiji	FJI	520	Nauru	NRU								11	BEVERAGES	1	No Quantity							1443			0
S3	2000	2000	2000	2	0	2	Export	242	Fiji	FJI	528	Netherlands	NLD								11	BEVERAGES	1	No Quantity							4672			0
S3	2000	2000	2000	2	0	2	Export	242	Fiji	FJI	540	New Caledonia	NCL								11	BEVERAGES	1	No Quantity							1076			0
S3	2000	2000	2000	2	0	2	Export	242	Fiji	FJI	548	Vanuatu	VUT								11	BEVERAGES	1	No Quantity							17077			0
S3	2000	2000	2000	2	0	2	Export	242	Fiji	FJI	554	New Zealand	NZL								11	BEVERAGES	1	No Quantity							810653			0
S3	2000	2000	2000	2	0	2	Export	242	Fiji	FJI	570	Niue	NIU								11	BEVERAGES	1	No Quantity							227			0
S3	2000	2000	2000	2	0	2	Export	242	Fiji	FJI	574	Norfolk Isds	NFK								11	BEVERAGES	1	No Quantity							221			0
S3	2000	2000	2000	2	0	2	Export	242	Fiji	FJI	598	Papua New Guinea	PNG								11	BEVERAGES	1	No Quantity							68915			0
S3	2000	2000	2000	2	0	2	Export	242	Fiji	FJI	702	Singapore	SGP								11	BEVERAGES	1	No Quantity							2371			0
S3	2000	2000	2000	2	0	2	Export	242	Fiji	FJI	757	Switzerland	CHE								11	BEVERAGES	1	No Quantity							282			0
S3	2000	2000	2000	2	0	2	Export	242	Fiji	FJI	764	Thailand	THA								11	BEVERAGES	1	No Quantity							159			0
S3	2000	2000	2000	2	0	2	Export	242	Fiji	FJI	776	Tonga	TON								11	BEVERAGES	1	No Quantity							801488			0
S3	2000	2000	2000	2	0	2	Export	242	Fiji	FJI	798	Tuvalu	TUV								11	BEVERAGES	1	No Quantity							21139			0
S3	2000	2000	2000	2	0	2	Export	242	Fiji	FJI	826	United Kingdom	GBR								11	BEVERAGES	1	No Quantity							5870			0
S3	2000	2000	2000	2	0	2	Export	242	Fiji	FJI	842	USA	USA								11	BEVERAGES	1	No Quantity							6072349			0
S3	2000	2000	2000	2	0	2	Export	242	Fiji	FJI	876	Wallis and Futuna Isds	WLF								11	BEVERAGES	1	No Quantity							77549			0
S3	2000	2000	2000	2	0	2	Export	242	Fiji	FJI	882	Samoa	WSM								11	BEVERAGES	1	No Quantity							32983			0
S3	2000	2000	2000	2	0	2	Export	242	Fiji	FJI	899	Areas, nes									11	BEVERAGES	1	No Quantity							63552			0
S3	2000	2000	2000	2	0	2	Export	246	Finland	FIN	0	World	WLD								11	BEVERAGES	1	No Quantity							69288381			0
S3	2000	2000	2000	2	0	2	Export	246	Finland	FIN	20	Andorra	AND								11	BEVERAGES	1	No Quantity							15531			0
S3	2000	2000	2000	2	0	2	Export	246	Finland	FIN	24	Angola	AGO								11	BEVERAGES	1	No Quantity							747			0
S3	2000	2000	2000	2	0	2	Export	246	Finland	FIN	32	Argentina	ARG								11	BEVERAGES	1	No Quantity							19556			0
S3	2000	2000	2000	2	0	2	Export	246	Finland	FIN	36	Australia	AUS								11	BEVERAGES	1	No Quantity							973145			0
S3	2000	2000	2000	2	0	2	Export	246	Finland	FIN	40	Austria	AUT								11	BEVERAGES	1	No Quantity							75432			0
S3	2000	2000	2000	2	0	2	Export	246	Finland	FIN	44	Bahamas	BHS								11	BEVERAGES	1	No Quantity							26230			0
S3	2000	2000	2000	2	0	2	Export	246	Finland	FIN	56	Belgium	BEL								11	BEVERAGES	1	No Quantity							69687			0
S3	2000	2000	2000	2	0	2	Export	246	Finland	FIN	60	Bermuda	BMU								11	BEVERAGES	1	No Quantity							60526			0
S3	2000	2000	2000	2	0	2	Export	246	Finland	FIN	70	Bosnia Herzegovina	BIH								11	BEVERAGES	1	No Quantity							4266			0
S3	2000	2000	2000	2	0	2	Export	246	Finland	FIN	76	Brazil	BRA								11	BEVERAGES	1	No Quantity							1534			0
S3	2000	2000	2000	2	0	2	Export	246	Finland	FIN	92	Br. Virgin Isds	VGB								11	BEVERAGES	1	No Quantity							17586			0
S3	2000	2000	2000	2	0	2	Export	246	Finland	FIN	100	Bulgaria	BGR								11	BEVERAGES	1	No Quantity							894985			0
S3	2000	2000	2000	2	0	2	Export	246	Finland	FIN	112	Belarus	BLR								11	BEVERAGES	1	No Quantity							645599			0
S3	2000	2000	2000	2	0	2	Export	246	Finland	FIN	124	Canada	CAN								11	BEVERAGES	1	No Quantity							2531448			0
S3	2000	2000	2000	2	0	2	Export	246	Finland	FIN	136	Cayman Isds	CYM								11	BEVERAGES	1	No Quantity							11123			0
S3	2000	2000	2000	2	0	2	Export	246	Finland	FIN	152	Chile	CHL								11	BEVERAGES	1	No Quantity							25203			0
S3	2000	2000	2000	2	0	2	Export	246	Finland	FIN	156	China	CHN								11	BEVERAGES	1	No Quantity							6108			0
S3	2000	2000	2000	2	0	2	Export	246	Finland	FIN	170	Colombia	COL								11	BEVERAGES	1	No Quantity							82015			0
S3	2000	2000	2000	2	0	2	Export	246	Finland	FIN	188	Costa Rica	CRI								11	BEVERAGES	1	No Quantity							21621			0
S3	2000	2000	2000	2	0	2	Export	246	Finland	FIN	191	Croatia	HRV								11	BEVERAGES	1	No Quantity							57257			0
S3	2000	2000	2000	2	0	2	Export	246	Finland	FIN	196	Cyprus	CYP								11	BEVERAGES	1	No Quantity							55500			0
S3	2000	2000	2000	2	0	2	Export	246	Finland	FIN	203	Czechia	CZE								11	BEVERAGES	1	No Quantity							3484161			0
S3	2000	2000	2000	2	0	2	Export	246	Finland	FIN	208	Denmark	DNK								11	BEVERAGES	1	No Quantity							1309410			0
S3	2000	2000	2000	2	0	2	Export	246	Finland	FIN	214	Dominican Rep.	DOM								11	BEVERAGES	1	No Quantity							350204			0
S3	2000	2000	2000	2	0	2	Export	246	Finland	FIN	222	El Salvador	SLV								11	BEVERAGES	1	No Quantity							789308			0
S3	2000	2000	2000	2	0	2	Export	246	Finland	FIN	233	Estonia	EST								11	BEVERAGES	1	No Quantity							8779942			0
S3	2000	2000	2000	2	0	2	Export	246	Finland	FIN	251	France	FRA								11	BEVERAGES	1	No Quantity							96283			0
S3	2000	2000	2000	2	0	2	Export	246	Finland	FIN	276	Germany	DEU								11	BEVERAGES	1	No Quantity							2859764			0
S3	2000	2000	2000	2	0	2	Export	246	Finland	FIN	292	Gibraltar	GIB								11	BEVERAGES	1	No Quantity							7530			0
S3	2000	2000	2000	2	0	2	Export	246	Finland	FIN	300	Greece	GRC								11	BEVERAGES	1	No Quantity							222849			0
S3	2000	2000	2000	2	0	2	Export	246	Finland	FIN	320	Guatemala	GTM								11	BEVERAGES	1	No Quantity							66936			0
S3	2000	2000	2000	2	0	2	Export	246	Finland	FIN	340	Honduras	HND								11	BEVERAGES	1	No Quantity							25144			0
S3	2000	2000	2000	2	0	2	Export	246	Finland	FIN	344	China, Hong Kong SAR	HKG								11	BEVERAGES	1	No Quantity							165464			0
S3	2000	2000	2000	2	0	2	Export	246	Finland	FIN	348	Hungary	HUN								11	BEVERAGES	1	No Quantity							269312			0
S3	2000	2000	2000	2	0	2	Export	246	Finland	FIN	352	Iceland	ISL								11	BEVERAGES	1	No Quantity							619938			0
S3	2000	2000	2000	2	0	2	Export	246	Finland	FIN	376	Israel	ISR								11	BEVERAGES	1	No Quantity							1041462			0
S3	2000	2000	2000	2	0	2	Export	246	Finland	FIN	381	Italy	ITA								11	BEVERAGES	1	No Quantity							268490			0
S3	2000	2000	2000	2	0	2	Export	246	Finland	FIN	392	Japan	JPN								11	BEVERAGES	1	No Quantity							153962			0
S3	2000	2000	2000	2	0	2	Export	246	Finland	FIN	398	Kazakhstan	KAZ								11	BEVERAGES	1	No Quantity							85			0
S3	2000	2000	2000	2	0	2	Export	246	Finland	FIN	410	Rep. of Korea	KOR								11	BEVERAGES	1	No Quantity							46035			0
S3	2000	2000	2000	2	0	2	Export	246	Finland	FIN	422	Lebanon	LBN								11	BEVERAGES	1	No Quantity							14834			0
S3	2000	2000	2000	2	0	2	Export	246	Finland	FIN	428	Latvia	LVA								11	BEVERAGES	1	No Quantity							495156			0
S3	2000	2000	2000	2	0	2	Export	246	Finland	FIN	440	Lithuania	LTU								11	BEVERAGES	1	No Quantity							114420			0
S3	2000	2000	2000	2	0	2	Export	246	Finland	FIN	442	Luxembourg	LUX								11	BEVERAGES	1	No Quantity							4413			0
S3	2000	2000	2000	2	0	2	Export	246	Finland	FIN	458	Malaysia	MYS								11	BEVERAGES	1	No Quantity							13252			0
S3	2000	2000	2000	2	0	2	Export	246	Finland	FIN	470	Malta	MLT								11	BEVERAGES	1	No Quantity							22446			0
S3	2000	2000	2000	2	0	2	Export	246	Finland	FIN	480	Mauritius	MUS								11	BEVERAGES	1	No Quantity							1325			0
S3	2000	2000	2000	2	0	2	Export	246	Finland	FIN	484	Mexico	MEX								11	BEVERAGES	1	No Quantity							16722			0
S3	2000	2000	2000	2	0	2	Export	246	Finland	FIN	490	Other Asia, nes									11	BEVERAGES	1	No Quantity							53078			0
S3	2000	2000	2000	2	0	2	Export	246	Finland	FIN	498	Rep. of Moldova	MDA								11	BEVERAGES	1	No Quantity							5236			0
S3	2000	2000	2000	2	0	2	Export	246	Finland	FIN	528	Netherlands	NLD								11	BEVERAGES	1	No Quantity							461131			0
S3	2000	2000	2000	2	0	2	Export	246	Finland	FIN	530	Neth. Antilles	ANT								11	BEVERAGES	1	No Quantity							133390			0
S3	2000	2000	2000	2	0	2	Export	246	Finland	FIN	533	Aruba	ABW								11	BEVERAGES	1	No Quantity							69931			0
S3	2000	2000	2000	2	0	2	Export	246	Finland	FIN	554	New Zealand	NZL								11	BEVERAGES	1	No Quantity							44916			0
S3	2000	2000	2000	2	0	2	Export	246	Finland	FIN	558	Nicaragua	NIC								11	BEVERAGES	1	No Quantity							59824			0
S3	2000	2000	2000	2	0	2	Export	246	Finland	FIN	579	Norway	NOR								11	BEVERAGES	1	No Quantity							6953462			0
S3	2000	2000	2000	2	0	2	Export	246	Finland	FIN	591	Panama	PAN								11	BEVERAGES	1	No Quantity							500579			0
S3	2000	2000	2000	2	0	2	Export	246	Finland	FIN	616	Poland	POL								11	BEVERAGES	1	No Quantity							644575			0
S3	2000	2000	2000	2	0	2	Export	246	Finland	FIN	620	Portugal	PRT								11	BEVERAGES	1	No Quantity							5175			0
S3	2000	2000	2000	2	0	2	Export	246	Finland	FIN	637	North America and Central America, nes									11	BEVERAGES	1	No Quantity							1613			0
S3	2000	2000	2000	2	0	2	Export	246	Finland	FIN	642	Romania	ROU								11	BEVERAGES	1	No Quantity							366788			0
S3	2000	2000	2000	2	0	2	Export	246	Finland	FIN	643	Russian Federation	RUS								11	BEVERAGES	1	No Quantity							6455595			0
S3	2000	2000	2000	2	0	2	Export	246	Finland	FIN	662	Saint Lucia	LCA								11	BEVERAGES	1	No Quantity							172995			0
S3	2000	2000	2000	2	0	2	Export	246	Finland	FIN	670	Saint Vincent and the Grenadines	VCT								11	BEVERAGES	1	No Quantity							50700			0
S3	2000	2000	2000	2	0	2	Export	246	Finland	FIN	699	India	IND								11	BEVERAGES	1	No Quantity							151469			0
S3	2000	2000	2000	2	0	2	Export	246	Finland	FIN	702	Singapore	SGP								11	BEVERAGES	1	No Quantity							63072			0
S3	2000	2000	2000	2	0	2	Export	246	Finland	FIN	703	Slovakia	SVK								11	BEVERAGES	1	No Quantity							275128			0
S3	2000	2000	2000	2	0	2	Export	246	Finland	FIN	705	Slovenia	SVN								11	BEVERAGES	1	No Quantity							94367			0
S3	2000	2000	2000	2	0	2	Export	246	Finland	FIN	724	Spain	ESP								11	BEVERAGES	1	No Quantity							463255			0
S3	2000	2000	2000	2	0	2	Export	246	Finland	FIN	752	Sweden	SWE								11	BEVERAGES	1	No Quantity							13294354			0
S3	2000	2000	2000	2	0	2	Export	246	Finland	FIN	757	Switzerland	CHE								11	BEVERAGES	1	No Quantity							221972			0
S3	2000	2000	2000	2	0	2	Export	246	Finland	FIN	764	Thailand	THA								11	BEVERAGES	1	No Quantity							167301			0
S3	2000	2000	2000	2	0	2	Export	246	Finland	FIN	780	Trinidad and Tobago	TTO								11	BEVERAGES	1	No Quantity							12477			0
S3	2000	2000	2000	2	0	2	Export	246	Finland	FIN	784	United Arab Emirates	ARE								11	BEVERAGES	1	No Quantity							48386			0
S3	2000	2000	2000	2	0	2	Export	246	Finland	FIN	792	Turkey	TUR								11	BEVERAGES	1	No Quantity							23318			0
S3	2000	2000	2000	2	0	2	Export	246	Finland	FIN	804	Ukraine	UKR								11	BEVERAGES	1	No Quantity							139331			0
S3	2000	2000	2000	2	0	2	Export	246	Finland	FIN	807	North Macedonia	MKD								11	BEVERAGES	1	No Quantity							2908			0
S3	2000	2000	2000	2	0	2	Export	246	Finland	FIN	818	Egypt	EGY								11	BEVERAGES	1	No Quantity							106191			0
S3	2000	2000	2000	2	0	2	Export	246	Finland	FIN	826	United Kingdom	GBR								11	BEVERAGES	1	No Quantity							443831			0
S3	2000	2000	2000	2	0	2	Export	246	Finland	FIN	842	USA	USA								11	BEVERAGES	1	No Quantity							10711980			0
S3	2000	2000	2000	2	0	2	Export	246	Finland	FIN	862	Venezuela	VEN								11	BEVERAGES	1	No Quantity							211666			0
S3	2000	2000	2000	2	0	2	Export	246	Finland	FIN	891	Serbia and Montenegro	SCG								11	BEVERAGES	1	No Quantity							44444			0
S3	2000	2000	2000	2	0	2	Export	242	Fiji	FJI	0	World	WLD								12	TOBACCO,TOBACCO MANUFACT	1	No Quantity							164802			0
S3	2000	2000	2000	2	0	2	Export	242	Fiji	FJI	36	Australia	AUS								12	TOBACCO,TOBACCO MANUFACT	1	No Quantity							260			0
S3	2000	2000	2000	2	0	2	Export	242	Fiji	FJI	548	Vanuatu	VUT								12	TOBACCO,TOBACCO MANUFACT	1	No Quantity							325			0
S3	2000	2000	2000	2	0	2	Export	242	Fiji	FJI	776	Tonga	TON								12	TOBACCO,TOBACCO MANUFACT	1	No Quantity							10524			0
S3	2000	2000	2000	2	0	2	Export	242	Fiji	FJI	826	United Kingdom	GBR								12	TOBACCO,TOBACCO MANUFACT	1	No Quantity							1388			0
S3	2000	2000	2000	2	0	2	Export	242	Fiji	FJI	842	USA	USA								12	TOBACCO,TOBACCO MANUFACT	1	No Quantity							616			0
S3	2000	2000	2000	2	0	2	Export	242	Fiji	FJI	899	Areas, nes									12	TOBACCO,TOBACCO MANUFACT	1	No Quantity							151689			0
S3	2000	2000	2000	2	0	2	Export	246	Finland	FIN	0	World	WLD								12	TOBACCO,TOBACCO MANUFACT	1	No Quantity							6560262			0
S3	2000	2000	2000	2	0	2	Export	246	Finland	FIN	208	Denmark	DNK								12	TOBACCO,TOBACCO MANUFACT	1	No Quantity							10293			0
S3	2000	2000	2000	2	0	2	Export	246	Finland	FIN	233	Estonia	EST								12	TOBACCO,TOBACCO MANUFACT	1	No Quantity							1433330			0
S3	2000	2000	2000	2	0	2	Export	246	Finland	FIN	276	Germany	DEU								12	TOBACCO,TOBACCO MANUFACT	1	No Quantity							544846			0
S3	2000	2000	2000	2	0	2	Export	246	Finland	FIN	528	Netherlands	NLD								12	TOBACCO,TOBACCO MANUFACT	1	No Quantity							112			0
S3	2000	2000	2000	2	0	2	Export	246	Finland	FIN	579	Norway	NOR								12	TOBACCO,TOBACCO MANUFACT	1	No Quantity							21213			0
S3	2000	2000	2000	2	0	2	Export	246	Finland	FIN	643	Russian Federation	RUS								12	TOBACCO,TOBACCO MANUFACT	1	No Quantity							2912829			0
S3	2000	2000	2000	2	0	2	Export	246	Finland	FIN	724	Spain	ESP								12	TOBACCO,TOBACCO MANUFACT	1	No Quantity							897742			0
S3	2000	2000	2000	2	0	2	Export	246	Finland	FIN	752	Sweden	SWE								12	TOBACCO,TOBACCO MANUFACT	1	No Quantity							732098			0
S3	2000	2000	2000	2	0	2	Export	246	Finland	FIN	757	Switzerland	CHE								12	TOBACCO,TOBACCO MANUFACT	1	No Quantity							7800			0
S3	2000	2000	2000	2	0	2	Export	242	Fiji	FJI	0	World	WLD								21	HIDES,SKINS,FURSKINS,RAW	1	No Quantity							104193			0
S3	2000	2000	2000	2	0	2	Export	242	Fiji	FJI	36	Australia	AUS								21	HIDES,SKINS,FURSKINS,RAW	1	No Quantity							14036			0
S3	2000	2000	2000	2	0	2	Export	242	Fiji	FJI	344	China, Hong Kong SAR	HKG								21	HIDES,SKINS,FURSKINS,RAW	1	No Quantity							78166			0
S3	2000	2000	2000	2	0	2	Export	242	Fiji	FJI	764	Thailand	THA								21	HIDES,SKINS,FURSKINS,RAW	1	No Quantity							11990			0
S3	2000	2000	2000	2	0	2	Export	246	Finland	FIN	0	World	WLD								21	HIDES,SKINS,FURSKINS,RAW	1	No Quantity							258574657			0
S3	2000	2000	2000	2	0	2	Export	246	Finland	FIN	28	Antigua and Barbuda	ATG								21	HIDES,SKINS,FURSKINS,RAW	1	No Quantity							39496			0
S3	2000	2000	2000	2	0	2	Export	246	Finland	FIN	40	Austria	AUT								21	HIDES,SKINS,FURSKINS,RAW	1	No Quantity							242862			0
S3	2000	2000	2000	2	0	2	Export	246	Finland	FIN	56	Belgium	BEL								21	HIDES,SKINS,FURSKINS,RAW	1	No Quantity							95762			0
S3	2000	2000	2000	2	0	2	Export	246	Finland	FIN	112	Belarus	BLR								21	HIDES,SKINS,FURSKINS,RAW	1	No Quantity							95025			0
S3	2000	2000	2000	2	0	2	Export	246	Finland	FIN	124	Canada	CAN								21	HIDES,SKINS,FURSKINS,RAW	1	No Quantity							1359713			0
S3	2000	2000	2000	2	0	2	Export	246	Finland	FIN	156	China	CHN								21	HIDES,SKINS,FURSKINS,RAW	1	No Quantity							976713			0
S3	2000	2000	2000	2	0	2	Export	246	Finland	FIN	191	Croatia	HRV								21	HIDES,SKINS,FURSKINS,RAW	1	No Quantity							90456			0
S3	2000	2000	2000	2	0	2	Export	246	Finland	FIN	203	Czechia	CZE								21	HIDES,SKINS,FURSKINS,RAW	1	No Quantity							5370			0
S3	2000	2000	2000	2	0	2	Export	246	Finland	FIN	208	Denmark	DNK								21	HIDES,SKINS,FURSKINS,RAW	1	No Quantity							2045759			0
S3	2000	2000	2000	2	0	2	Export	246	Finland	FIN	233	Estonia	EST								21	HIDES,SKINS,FURSKINS,RAW	1	No Quantity							9759987			0
S3	2000	2000	2000	2	0	2	Export	246	Finland	FIN	251	France	FRA								21	HIDES,SKINS,FURSKINS,RAW	1	No Quantity							4510198			0
S3	2000	2000	2000	2	0	2	Export	246	Finland	FIN	276	Germany	DEU								21	HIDES,SKINS,FURSKINS,RAW	1	No Quantity							17147922			0
S3	2000	2000	2000	2	0	2	Export	246	Finland	FIN	300	Greece	GRC								21	HIDES,SKINS,FURSKINS,RAW	1	No Quantity							7603441			0
S3	2000	2000	2000	2	0	2	Export	246	Finland	FIN	344	China, Hong Kong SAR	HKG								21	HIDES,SKINS,FURSKINS,RAW	1	No Quantity							137538363			0
S3	2000	2000	2000	2	0	2	Export	246	Finland	FIN	381	Italy	ITA								21	HIDES,SKINS,FURSKINS,RAW	1	No Quantity							22957433			0
S3	2000	2000	2000	2	0	2	Export	246	Finland	FIN	392	Japan	JPN								21	HIDES,SKINS,FURSKINS,RAW	1	No Quantity							7373147			0
S3	2000	2000	2000	2	0	2	Export	246	Finland	FIN	404	Kenya	KEN								21	HIDES,SKINS,FURSKINS,RAW	1	No Quantity							256960			0
S3	2000	2000	2000	2	0	2	Export	246	Finland	FIN	410	Rep. of Korea	KOR								21	HIDES,SKINS,FURSKINS,RAW	1	No Quantity							13191488			0
S3	2000	2000	2000	2	0	2	Export	246	Finland	FIN	440	Lithuania	LTU								21	HIDES,SKINS,FURSKINS,RAW	1	No Quantity							1990919			0
S3	2000	2000	2000	2	0	2	Export	246	Finland	FIN	528	Netherlands	NLD								21	HIDES,SKINS,FURSKINS,RAW	1	No Quantity							9294			0
S3	2000	2000	2000	2	0	2	Export	246	Finland	FIN	579	Norway	NOR								21	HIDES,SKINS,FURSKINS,RAW	1	No Quantity							97706			0
S3	2000	2000	2000	2	0	2	Export	246	Finland	FIN	616	Poland	POL								21	HIDES,SKINS,FURSKINS,RAW	1	No Quantity							365082			0
S3	2000	2000	2000	2	0	2	Export	246	Finland	FIN	643	Russian Federation	RUS								21	HIDES,SKINS,FURSKINS,RAW	1	No Quantity							8433136			0
S3	2000	2000	2000	2	0	2	Export	246	Finland	FIN	699	India	IND								21	HIDES,SKINS,FURSKINS,RAW	1	No Quantity							122868			0
S3	2000	2000	2000	2	0	2	Export	246	Finland	FIN	724	Spain	ESP								21	HIDES,SKINS,FURSKINS,RAW	1	No Quantity							2361605			0
S3	2000	2000	2000	2	0	2	Export	246	Finland	FIN	752	Sweden	SWE								21	HIDES,SKINS,FURSKINS,RAW	1	No Quantity							6597065			0
S3	2000	2000	2000	2	0	2	Export	246	Finland	FIN	757	Switzerland	CHE								21	HIDES,SKINS,FURSKINS,RAW	1	No Quantity							2024580			0
S3	2000	2000	2000	2	0	2	Export	246	Finland	FIN	764	Thailand	THA								21	HIDES,SKINS,FURSKINS,RAW	1	No Quantity							99255			0
S3	2000	2000	2000	2	0	2	Export	246	Finland	FIN	784	United Arab Emirates	ARE								21	HIDES,SKINS,FURSKINS,RAW	1	No Quantity							348278			0
S3	2000	2000	2000	2	0	2	Export	246	Finland	FIN	792	Turkey	TUR								21	HIDES,SKINS,FURSKINS,RAW	1	No Quantity							811262			0
S3	2000	2000	2000	2	0	2	Export	246	Finland	FIN	804	Ukraine	UKR								21	HIDES,SKINS,FURSKINS,RAW	1	No Quantity							49440			0
S3	2000	2000	2000	2	0	2	Export	246	Finland	FIN	826	United Kingdom	GBR								21	HIDES,SKINS,FURSKINS,RAW	1	No Quantity							4251954			0
S3	2000	2000	2000	2	0	2	Export	246	Finland	FIN	842	USA	USA								21	HIDES,SKINS,FURSKINS,RAW	1	No Quantity							5722120			0
S3	2000	2000	2000	2	0	2	Export	242	Fiji	FJI	0	World	WLD								22	OIL SEED,OLEAGINUS FRUIT	1	No Quantity							1025400			0
S3	2000	2000	2000	2	0	2	Export	242	Fiji	FJI	36	Australia	AUS								22	OIL SEED,OLEAGINUS FRUIT	1	No Quantity							3021			0
S3	2000	2000	2000	2	0	2	Export	242	Fiji	FJI	50	Bangladesh	BGD								22	OIL SEED,OLEAGINUS FRUIT	1	No Quantity							1018888			0
S3	2000	2000	2000	2	0	2	Export	242	Fiji	FJI	554	New Zealand	NZL								22	OIL SEED,OLEAGINUS FRUIT	1	No Quantity							3256			0
S3	2000	2000	2000	2	0	2	Export	242	Fiji	FJI	798	Tuvalu	TUV								22	OIL SEED,OLEAGINUS FRUIT	1	No Quantity							235			0
S3	2000	2000	2000	2	0	2	Export	246	Finland	FIN	0	World	WLD								22	OIL SEED,OLEAGINUS FRUIT	1	No Quantity							385213			0
S3	2000	2000	2000	2	0	2	Export	246	Finland	FIN	233	Estonia	EST								22	OIL SEED,OLEAGINUS FRUIT	1	No Quantity							34077			0
S3	2000	2000	2000	2	0	2	Export	246	Finland	FIN	276	Germany	DEU								22	OIL SEED,OLEAGINUS FRUIT	1	No Quantity							326007			0
S3	2000	2000	2000	2	0	2	Export	246	Finland	FIN	392	Japan	JPN								22	OIL SEED,OLEAGINUS FRUIT	1	No Quantity							1976			0
S3	2000	2000	2000	2	0	2	Export	246	Finland	FIN	428	Latvia	LVA								22	OIL SEED,OLEAGINUS FRUIT	1	No Quantity							2028			0
S3	2000	2000	2000	2	0	2	Export	246	Finland	FIN	498	Rep. of Moldova	MDA								22	OIL SEED,OLEAGINUS FRUIT	1	No Quantity							323			0
S3	2000	2000	2000	2	0	2	Export	246	Finland	FIN	579	Norway	NOR								22	OIL SEED,OLEAGINUS FRUIT	1	No Quantity							1126			0
S3	2000	2000	2000	2	0	2	Export	246	Finland	FIN	643	Russian Federation	RUS								22	OIL SEED,OLEAGINUS FRUIT	1	No Quantity							1919			0
S3	2000	2000	2000	2	0	2	Export	246	Finland	FIN	752	Sweden	SWE								22	OIL SEED,OLEAGINUS FRUIT	1	No Quantity							4621			0
S3	2000	2000	2000	2	0	2	Export	246	Finland	FIN	826	United Kingdom	GBR								22	OIL SEED,OLEAGINUS FRUIT	1	No Quantity							13136			0
S3	2000	2000	2000	2	0	2	Export	242	Fiji	FJI	0	World	WLD								23	CRUDE RUBBER	1	No Quantity							835			0
S3	2000	2000	2000	2	0	2	Export	242	Fiji	FJI	554	New Zealand	NZL								23	CRUDE RUBBER	1	No Quantity							327			0
S3	2000	2000	2000	2	0	2	Export	242	Fiji	FJI	798	Tuvalu	TUV								23	CRUDE RUBBER	1	No Quantity							508			0
S3	2000	2000	2000	2	0	2	Export	246	Finland	FIN	0	World	WLD								23	CRUDE RUBBER	1	No Quantity							17027686			0
S3	2000	2000	2000	2	0	2	Export	246	Finland	FIN	56	Belgium	BEL								23	CRUDE RUBBER	1	No Quantity							176849			0
S3	2000	2000	2000	2	0	2	Export	246	Finland	FIN	124	Canada	CAN								23	CRUDE RUBBER	1	No Quantity							740109			0
S3	2000	2000	2000	2	0	2	Export	246	Finland	FIN	203	Czechia	CZE								23	CRUDE RUBBER	1	No Quantity							3595			0
S3	2000	2000	2000	2	0	2	Export	246	Finland	FIN	208	Denmark	DNK								23	CRUDE RUBBER	1	No Quantity							492005			0
S3	2000	2000	2000	2	0	2	Export	246	Finland	FIN	233	Estonia	EST								23	CRUDE RUBBER	1	No Quantity							107901			0
S3	2000	2000	2000	2	0	2	Export	246	Finland	FIN	251	France	FRA								23	CRUDE RUBBER	1	No Quantity							1200			0
S3	2000	2000	2000	2	0	2	Export	246	Finland	FIN	276	Germany	DEU								23	CRUDE RUBBER	1	No Quantity							129854			0
S3	2000	2000	2000	2	0	2	Export	246	Finland	FIN	348	Hungary	HUN								23	CRUDE RUBBER	1	No Quantity							556			0
S3	2000	2000	2000	2	0	2	Export	246	Finland	FIN	381	Italy	ITA								23	CRUDE RUBBER	1	No Quantity							1559637			0
S3	2000	2000	2000	2	0	2	Export	246	Finland	FIN	410	Rep. of Korea	KOR								23	CRUDE RUBBER	1	No Quantity							269754			0
S3	2000	2000	2000	2	0	2	Export	246	Finland	FIN	428	Latvia	LVA								23	CRUDE RUBBER	1	No Quantity							125168			0
S3	2000	2000	2000	2	0	2	Export	246	Finland	FIN	440	Lithuania	LTU								23	CRUDE RUBBER	1	No Quantity							69533			0
S3	2000	2000	2000	2	0	2	Export	246	Finland	FIN	528	Netherlands	NLD								23	CRUDE RUBBER	1	No Quantity							257144			0
S3	2000	2000	2000	2	0	2	Export	246	Finland	FIN	579	Norway	NOR								23	CRUDE RUBBER	1	No Quantity							302424			0
S3	2000	2000	2000	2	0	2	Export	246	Finland	FIN	616	Poland	POL								23	CRUDE RUBBER	1	No Quantity							68998			0
S3	2000	2000	2000	2	0	2	Export	246	Finland	FIN	643	Russian Federation	RUS								23	CRUDE RUBBER	1	No Quantity							2611673			0
S3	2000	2000	2000	2	0	2	Export	246	Finland	FIN	710	South Africa	ZAF								23	CRUDE RUBBER	1	No Quantity							1293			0
S3	2000	2000	2000	2	0	2	Export	246	Finland	FIN	724	Spain	ESP								23	CRUDE RUBBER	1	No Quantity							6422			0
S3	2000	2000	2000	2	0	2	Export	246	Finland	FIN	752	Sweden	SWE								23	CRUDE RUBBER	1	No Quantity							8541922			0
S3	2000	2000	2000	2	0	2	Export	246	Finland	FIN	757	Switzerland	CHE								23	CRUDE RUBBER	1	No Quantity							3712			0
S3	2000	2000	2000	2	0	2	Export	246	Finland	FIN	804	Ukraine	UKR								23	CRUDE RUBBER	1	No Quantity							596515			0
S3	2000	2000	2000	2	0	2	Export	246	Finland	FIN	826	United Kingdom	GBR								23	CRUDE RUBBER	1	No Quantity							961419			0
S3	2000	2000	2000	2	0	2	Export	242	Fiji	FJI	0	World	WLD								24	CORK AND WOOD	1	No Quantity							16349317			0
S3	2000	2000	2000	2	0	2	Export	242	Fiji	FJI	16	American Samoa	ASM								24	CORK AND WOOD	1	No Quantity							1952			0
S3	2000	2000	2000	2	0	2	Export	242	Fiji	FJI	36	Australia	AUS								24	CORK AND WOOD	1	No Quantity							1725737			0
S3	2000	2000	2000	2	0	2	Export	242	Fiji	FJI	56	Belgium	BEL								24	CORK AND WOOD	1	No Quantity							13919			0
S3	2000	2000	2000	2	0	2	Export	242	Fiji	FJI	90	Solomon Isds	SLB								24	CORK AND WOOD	1	No Quantity							12616			0
S3	2000	2000	2000	2	0	2	Export	242	Fiji	FJI	156	China	CHN								24	CORK AND WOOD	1	No Quantity							15562			0
S3	2000	2000	2000	2	0	2	Export	242	Fiji	FJI	184	Cook Isds	COK								24	CORK AND WOOD	1	No Quantity							1443			0
S3	2000	2000	2000	2	0	2	Export	242	Fiji	FJI	258	French Polynesia	PYF								24	CORK AND WOOD	1	No Quantity							568649			0
S3	2000	2000	2000	2	0	2	Export	242	Fiji	FJI	260	Fr. South Antarctic Terr.	ATF								24	CORK AND WOOD	1	No Quantity							9493			0
S3	2000	2000	2000	2	0	2	Export	242	Fiji	FJI	296	Kiribati	KIR								24	CORK AND WOOD	1	No Quantity							76310			0
S3	2000	2000	2000	2	0	2	Export	242	Fiji	FJI	344	China, Hong Kong SAR	HKG								24	CORK AND WOOD	1	No Quantity							58512			0
S3	2000	2000	2000	2	0	2	Export	242	Fiji	FJI	392	Japan	JPN								24	CORK AND WOOD	1	No Quantity							11551722			0
S3	2000	2000	2000	2	0	2	Export	242	Fiji	FJI	410	Rep. of Korea	KOR								24	CORK AND WOOD	1	No Quantity							9545			0
S3	2000	2000	2000	2	0	2	Export	242	Fiji	FJI	458	Malaysia	MYS								24	CORK AND WOOD	1	No Quantity							23333			0
S3	2000	2000	2000	2	0	2	Export	242	Fiji	FJI	490	Other Asia, nes									24	CORK AND WOOD	1	No Quantity							207033			0
S3	2000	2000	2000	2	0	2	Export	242	Fiji	FJI	540	New Caledonia	NCL								24	CORK AND WOOD	1	No Quantity							209902			0
S3	2000	2000	2000	2	0	2	Export	242	Fiji	FJI	548	Vanuatu	VUT								24	CORK AND WOOD	1	No Quantity							15434			0
S3	2000	2000	2000	2	0	2	Export	242	Fiji	FJI	554	New Zealand	NZL								24	CORK AND WOOD	1	No Quantity							1164433			0
S3	2000	2000	2000	2	0	2	Export	242	Fiji	FJI	570	Niue	NIU								24	CORK AND WOOD	1	No Quantity							23515			0
S3	2000	2000	2000	2	0	2	Export	242	Fiji	FJI	579	Norway	NOR								24	CORK AND WOOD	1	No Quantity							9291			0
S3	2000	2000	2000	2	0	2	Export	242	Fiji	FJI	584	Marshall Isds	MHL								24	CORK AND WOOD	1	No Quantity							645			0
S3	2000	2000	2000	2	0	2	Export	242	Fiji	FJI	604	Peru	PER								24	CORK AND WOOD	1	No Quantity							21204			0
S3	2000	2000	2000	2	0	2	Export	242	Fiji	FJI	660	Anguilla	AIA								24	CORK AND WOOD	1	No Quantity							25888			0
S3	2000	2000	2000	2	0	2	Export	242	Fiji	FJI	776	Tonga	TON								24	CORK AND WOOD	1	No Quantity							30087			0
S3	2000	2000	2000	2	0	2	Export	242	Fiji	FJI	798	Tuvalu	TUV								24	CORK AND WOOD	1	No Quantity							124109			0
S3	2000	2000	2000	2	0	2	Export	242	Fiji	FJI	826	United Kingdom	GBR								24	CORK AND WOOD	1	No Quantity							3443			0
S3	2000	2000	2000	2	0	2	Export	242	Fiji	FJI	842	USA	USA								24	CORK AND WOOD	1	No Quantity							47			0
S3	2000	2000	2000	2	0	2	Export	242	Fiji	FJI	876	Wallis and Futuna Isds	WLF								24	CORK AND WOOD	1	No Quantity							6643			0
S3	2000	2000	2000	2	0	2	Export	242	Fiji	FJI	882	Samoa	WSM								24	CORK AND WOOD	1	No Quantity							41833			0
S3	2000	2000	2000	2	0	2	Export	242	Fiji	FJI	899	Areas, nes									24	CORK AND WOOD	1	No Quantity							397017			0
S3	2000	2000	2000	2	0	2	Export	246	Finland	FIN	0	World	WLD								24	CORK AND WOOD	1	No Quantity							1544830054			0
S3	2000	2000	2000	2	0	2	Export	246	Finland	FIN	4	Afghanistan	AFG								24	CORK AND WOOD	1	No Quantity							120664			0
S3	2000	2000	2000	2	0	2	Export	246	Finland	FIN	8	Albania	ALB								24	CORK AND WOOD	1	No Quantity							120112			0
S3	2000	2000	2000	2	0	2	Export	246	Finland	FIN	12	Algeria	DZA								24	CORK AND WOOD	1	No Quantity							59896326			0
S3	2000	2000	2000	2	0	2	Export	246	Finland	FIN	20	Andorra	AND								24	CORK AND WOOD	1	No Quantity							974			0
S3	2000	2000	2000	2	0	2	Export	246	Finland	FIN	36	Australia	AUS								24	CORK AND WOOD	1	No Quantity							6135583			0
S3	2000	2000	2000	2	0	2	Export	246	Finland	FIN	40	Austria	AUT								24	CORK AND WOOD	1	No Quantity							20427004			0
S3	2000	2000	2000	2	0	2	Export	246	Finland	FIN	56	Belgium	BEL								24	CORK AND WOOD	1	No Quantity							14897977			0
S3	2000	2000	2000	2	0	2	Export	246	Finland	FIN	68	Bolivia (Plurinational State of)	BOL								24	CORK AND WOOD	1	No Quantity							5780			0
S3	2000	2000	2000	2	0	2	Export	246	Finland	FIN	100	Bulgaria	BGR								24	CORK AND WOOD	1	No Quantity							26971			0
S3	2000	2000	2000	2	0	2	Export	246	Finland	FIN	112	Belarus	BLR								24	CORK AND WOOD	1	No Quantity							2147			0
S3	2000	2000	2000	2	0	2	Export	246	Finland	FIN	124	Canada	CAN								24	CORK AND WOOD	1	No Quantity							103300			0
S3	2000	2000	2000	2	0	2	Export	246	Finland	FIN	144	Sri Lanka	LKA								24	CORK AND WOOD	1	No Quantity							1560228			0
S3	2000	2000	2000	2	0	2	Export	246	Finland	FIN	156	China	CHN								24	CORK AND WOOD	1	No Quantity							4085447			0
S3	2000	2000	2000	2	0	2	Export	246	Finland	FIN	170	Colombia	COL								24	CORK AND WOOD	1	No Quantity							5708			0
S3	2000	2000	2000	2	0	2	Export	246	Finland	FIN	178	Congo	COG								24	CORK AND WOOD	1	No Quantity							8494			0
S3	2000	2000	2000	2	0	2	Export	246	Finland	FIN	191	Croatia	HRV								24	CORK AND WOOD	1	No Quantity							215535			0
S3	2000	2000	2000	2	0	2	Export	246	Finland	FIN	196	Cyprus	CYP								24	CORK AND WOOD	1	No Quantity							1265849			0
S3	2000	2000	2000	2	0	2	Export	246	Finland	FIN	203	Czechia	CZE								24	CORK AND WOOD	1	No Quantity							1053270			0
S3	2000	2000	2000	2	0	2	Export	246	Finland	FIN	208	Denmark	DNK								24	CORK AND WOOD	1	No Quantity							102852659			0
S3	2000	2000	2000	2	0	2	Export	246	Finland	FIN	233	Estonia	EST								24	CORK AND WOOD	1	No Quantity							2897878			0
S3	2000	2000	2000	2	0	2	Export	246	Finland	FIN	251	France	FRA								24	CORK AND WOOD	1	No Quantity							135036803			0
S3	2000	2000	2000	2	0	2	Export	246	Finland	FIN	268	Georgia	GEO								24	CORK AND WOOD	1	No Quantity							4777			0
S3	2000	2000	2000	2	0	2	Export	246	Finland	FIN	276	Germany	DEU								24	CORK AND WOOD	1	No Quantity							188468431			0
S3	2000	2000	2000	2	0	2	Export	246	Finland	FIN	300	Greece	GRC								24	CORK AND WOOD	1	No Quantity							20192897			0
S3	2000	2000	2000	2	0	2	Export	246	Finland	FIN	344	China, Hong Kong SAR	HKG								24	CORK AND WOOD	1	No Quantity							2023751			0
S3	2000	2000	2000	2	0	2	Export	246	Finland	FIN	348	Hungary	HUN								24	CORK AND WOOD	1	No Quantity							5282462			0
S3	2000	2000	2000	2	0	2	Export	246	Finland	FIN	352	Iceland	ISL								24	CORK AND WOOD	1	No Quantity							1886946			0
S3	2000	2000	2000	2	0	2	Export	246	Finland	FIN	360	Indonesia	IDN								24	CORK AND WOOD	1	No Quantity							9088			0
S3	2000	2000	2000	2	0	2	Export	246	Finland	FIN	372	Ireland	IRL								24	CORK AND WOOD	1	No Quantity							39023188			0
S3	2000	2000	2000	2	0	2	Export	246	Finland	FIN	376	Israel	ISR								24	CORK AND WOOD	1	No Quantity							44585137			0
S3	2000	2000	2000	2	0	2	Export	246	Finland	FIN	381	Italy	ITA								24	CORK AND WOOD	1	No Quantity							48228133			0
S3	2000	2000	2000	2	0	2	Export	246	Finland	FIN	392	Japan	JPN								24	CORK AND WOOD	1	No Quantity							168473822			0
S3	2000	2000	2000	2	0	2	Export	246	Finland	FIN	398	Kazakhstan	KAZ								24	CORK AND WOOD	1	No Quantity							107440			0
S3	2000	2000	2000	2	0	2	Export	246	Finland	FIN	400	Jordan	JOR								24	CORK AND WOOD	1	No Quantity							150368			0
S3	2000	2000	2000	2	0	2	Export	246	Finland	FIN	410	Rep. of Korea	KOR								24	CORK AND WOOD	1	No Quantity							454035			0
S3	2000	2000	2000	2	0	2	Export	246	Finland	FIN	422	Lebanon	LBN								24	CORK AND WOOD	1	No Quantity							407292			0
S3	2000	2000	2000	2	0	2	Export	246	Finland	FIN	428	Latvia	LVA								24	CORK AND WOOD	1	No Quantity							946859			0
S3	2000	2000	2000	2	0	2	Export	246	Finland	FIN	440	Lithuania	LTU								24	CORK AND WOOD	1	No Quantity							81454			0
S3	2000	2000	2000	2	0	2	Export	246	Finland	FIN	442	Luxembourg	LUX								24	CORK AND WOOD	1	No Quantity							4158			0
S3	2000	2000	2000	2	0	2	Export	246	Finland	FIN	458	Malaysia	MYS								24	CORK AND WOOD	1	No Quantity							2112613			0
S3	2000	2000	2000	2	0	2	Export	246	Finland	FIN	462	Maldives	MDV								24	CORK AND WOOD	1	No Quantity							2484			0
S3	2000	2000	2000	2	0	2	Export	246	Finland	FIN	470	Malta	MLT								24	CORK AND WOOD	1	No Quantity							13456			0
S3	2000	2000	2000	2	0	2	Export	246	Finland	FIN	484	Mexico	MEX								24	CORK AND WOOD	1	No Quantity							3593			0
S3	2000	2000	2000	2	0	2	Export	246	Finland	FIN	490	Other Asia, nes									24	CORK AND WOOD	1	No Quantity							3483453			0
S3	2000	2000	2000	2	0	2	Export	246	Finland	FIN	498	Rep. of Moldova	MDA								24	CORK AND WOOD	1	No Quantity							7436			0
S3	2000	2000	2000	2	0	2	Export	246	Finland	FIN	504	Morocco	MAR								24	CORK AND WOOD	1	No Quantity							12131236			0
S3	2000	2000	2000	2	0	2	Export	246	Finland	FIN	512	Oman	OMN								24	CORK AND WOOD	1	No Quantity							1693087			0
S3	2000	2000	2000	2	0	2	Export	246	Finland	FIN	528	Netherlands	NLD								24	CORK AND WOOD	1	No Quantity							101913688			0
S3	2000	2000	2000	2	0	2	Export	246	Finland	FIN	554	New Zealand	NZL								24	CORK AND WOOD	1	No Quantity							14744			0
S3	2000	2000	2000	2	0	2	Export	246	Finland	FIN	579	Norway	NOR								24	CORK AND WOOD	1	No Quantity							20795618			0
S3	2000	2000	2000	2	0	2	Export	246	Finland	FIN	586	Pakistan	PAK								24	CORK AND WOOD	1	No Quantity							35410			0
S3	2000	2000	2000	2	0	2	Export	246	Finland	FIN	608	Philippines	PHL								24	CORK AND WOOD	1	No Quantity							4327			0
S3	2000	2000	2000	2	0	2	Export	246	Finland	FIN	616	Poland	POL								24	CORK AND WOOD	1	No Quantity							1443118			0
S3	2000	2000	2000	2	0	2	Export	246	Finland	FIN	620	Portugal	PRT								24	CORK AND WOOD	1	No Quantity							902915			0
S3	2000	2000	2000	2	0	2	Export	246	Finland	FIN	643	Russian Federation	RUS								24	CORK AND WOOD	1	No Quantity							2568411			0
S3	2000	2000	2000	2	0	2	Export	246	Finland	FIN	682	Saudi Arabia	SAU								24	CORK AND WOOD	1	No Quantity							26093754			0
S3	2000	2000	2000	2	0	2	Export	246	Finland	FIN	699	India	IND								24	CORK AND WOOD	1	No Quantity							7573			0
S3	2000	2000	2000	2	0	2	Export	246	Finland	FIN	702	Singapore	SGP								24	CORK AND WOOD	1	No Quantity							36624			0
S3	2000	2000	2000	2	0	2	Export	246	Finland	FIN	703	Slovakia	SVK								24	CORK AND WOOD	1	No Quantity							26556			0
S3	2000	2000	2000	2	0	2	Export	246	Finland	FIN	704	Viet Nam	VNM								24	CORK AND WOOD	1	No Quantity							1826860			0
S3	2000	2000	2000	2	0	2	Export	246	Finland	FIN	705	Slovenia	SVN								24	CORK AND WOOD	1	No Quantity							113858			0
S3	2000	2000	2000	2	0	2	Export	246	Finland	FIN	710	South Africa	ZAF								24	CORK AND WOOD	1	No Quantity							5			0
S3	2000	2000	2000	2	0	2	Export	246	Finland	FIN	724	Spain	ESP								24	CORK AND WOOD	1	No Quantity							37652231			0
S3	2000	2000	2000	2	0	2	Export	246	Finland	FIN	752	Sweden	SWE								24	CORK AND WOOD	1	No Quantity							31316895			0
S3	2000	2000	2000	2	0	2	Export	246	Finland	FIN	757	Switzerland	CHE								24	CORK AND WOOD	1	No Quantity							12504473			0
S3	2000	2000	2000	2	0	2	Export	246	Finland	FIN	760	Syria	SYR								24	CORK AND WOOD	1	No Quantity							2347638			0
S3	2000	2000	2000	2	0	2	Export	246	Finland	FIN	764	Thailand	THA								24	CORK AND WOOD	1	No Quantity							737457			0
S3	2000	2000	2000	2	0	2	Export	246	Finland	FIN	784	United Arab Emirates	ARE								24	CORK AND WOOD	1	No Quantity							3282788			0
S3	2000	2000	2000	2	0	2	Export	246	Finland	FIN	788	Tunisia	TUN								24	CORK AND WOOD	1	No Quantity							27739252			0
S3	2000	2000	2000	2	0	2	Export	246	Finland	FIN	792	Turkey	TUR								24	CORK AND WOOD	1	No Quantity							1508781			0
S3	2000	2000	2000	2	0	2	Export	246	Finland	FIN	795	Turkmenistan	TKM								24	CORK AND WOOD	1	No Quantity							5679			0
S3	2000	2000	2000	2	0	2	Export	246	Finland	FIN	804	Ukraine	UKR								24	CORK AND WOOD	1	No Quantity							126950			0
S3	2000	2000	2000	2	0	2	Export	246	Finland	FIN	818	Egypt	EGY								24	CORK AND WOOD	1	No Quantity							92711030			0
S3	2000	2000	2000	2	0	2	Export	246	Finland	FIN	826	United Kingdom	GBR								24	CORK AND WOOD	1	No Quantity							272022296			0
S3	2000	2000	2000	2	0	2	Export	246	Finland	FIN	842	USA	USA								24	CORK AND WOOD	1	No Quantity							15758240			0
S3	2000	2000	2000	2	0	2	Export	246	Finland	FIN	860	Uzbekistan	UZB								24	CORK AND WOOD	1	No Quantity							22296			0
S3	2000	2000	2000	2	0	2	Export	246	Finland	FIN	887	Yemen	YEM								24	CORK AND WOOD	1	No Quantity							814281			0
S3	2000	2000	2000	2	0	2	Export	242	Fiji	FJI	0	World	WLD								25	PULP AND WASTE PAPER	1	No Quantity							316588			0
S3	2000	2000	2000	2	0	2	Export	242	Fiji	FJI	36	Australia	AUS								25	PULP AND WASTE PAPER	1	No Quantity							302892			0
S3	2000	2000	2000	2	0	2	Export	242	Fiji	FJI	554	New Zealand	NZL								25	PULP AND WASTE PAPER	1	No Quantity							5149			0
S3	2000	2000	2000	2	0	2	Export	242	Fiji	FJI	899	Areas, nes									25	PULP AND WASTE PAPER	1	No Quantity							8546			0
S3	2000	2000	2000	2	0	2	Export	246	Finland	FIN	0	World	WLD								25	PULP AND WASTE PAPER	1	No Quantity							984616877			0
S3	2000	2000	2000	2	0	2	Export	246	Finland	FIN	32	Argentina	ARG								25	PULP AND WASTE PAPER	1	No Quantity							6847			0
S3	2000	2000	2000	2	0	2	Export	246	Finland	FIN	36	Australia	AUS								25	PULP AND WASTE PAPER	1	No Quantity							200401			0
S3	2000	2000	2000	2	0	2	Export	246	Finland	FIN	40	Austria	AUT								25	PULP AND WASTE PAPER	1	No Quantity							10591126			0
S3	2000	2000	2000	2	0	2	Export	246	Finland	FIN	56	Belgium	BEL								25	PULP AND WASTE PAPER	1	No Quantity							24898579			0
S3	2000	2000	2000	2	0	2	Export	246	Finland	FIN	76	Brazil	BRA								25	PULP AND WASTE PAPER	1	No Quantity							22877			0
S3	2000	2000	2000	2	0	2	Export	246	Finland	FIN	100	Bulgaria	BGR								25	PULP AND WASTE PAPER	1	No Quantity							96795			0
S3	2000	2000	2000	2	0	2	Export	246	Finland	FIN	104	Myanmar	MMR								25	PULP AND WASTE PAPER	1	No Quantity							16092			0
S3	2000	2000	2000	2	0	2	Export	246	Finland	FIN	108	Burundi	BDI								25	PULP AND WASTE PAPER	1	No Quantity							34466			0
S3	2000	2000	2000	2	0	2	Export	246	Finland	FIN	112	Belarus	BLR								25	PULP AND WASTE PAPER	1	No Quantity							381066			0
S3	2000	2000	2000	2	0	2	Export	246	Finland	FIN	120	Cameroon	CMR								25	PULP AND WASTE PAPER	1	No Quantity							306549			0
S3	2000	2000	2000	2	0	2	Export	246	Finland	FIN	124	Canada	CAN								25	PULP AND WASTE PAPER	1	No Quantity							526567			0
S3	2000	2000	2000	2	0	2	Export	246	Finland	FIN	144	Sri Lanka	LKA								25	PULP AND WASTE PAPER	1	No Quantity							10441			0
S3	2000	2000	2000	2	0	2	Export	246	Finland	FIN	156	China	CHN								25	PULP AND WASTE PAPER	1	No Quantity							6246099			0
S3	2000	2000	2000	2	0	2	Export	246	Finland	FIN	170	Colombia	COL								25	PULP AND WASTE PAPER	1	No Quantity							124222			0
S3	2000	2000	2000	2	0	2	Export	246	Finland	FIN	192	Cuba	CUB								25	PULP AND WASTE PAPER	1	No Quantity							149751			0
S3	2000	2000	2000	2	0	2	Export	246	Finland	FIN	203	Czechia	CZE								25	PULP AND WASTE PAPER	1	No Quantity							10816650			0
S3	2000	2000	2000	2	0	2	Export	246	Finland	FIN	208	Denmark	DNK								25	PULP AND WASTE PAPER	1	No Quantity							63852			0
S3	2000	2000	2000	2	0	2	Export	246	Finland	FIN	218	Ecuador	ECU								25	PULP AND WASTE PAPER	1	No Quantity							16217			0
S3	2000	2000	2000	2	0	2	Export	246	Finland	FIN	233	Estonia	EST								25	PULP AND WASTE PAPER	1	No Quantity							456465			0
S3	2000	2000	2000	2	0	2	Export	246	Finland	FIN	251	France	FRA								25	PULP AND WASTE PAPER	1	No Quantity							52009198			0
S3	2000	2000	2000	2	0	2	Export	246	Finland	FIN	266	Gabon	GAB								25	PULP AND WASTE PAPER	1	No Quantity							74590			0
S3	2000	2000	2000	2	0	2	Export	246	Finland	FIN	276	Germany	DEU								25	PULP AND WASTE PAPER	1	No Quantity							446538891			0
S3	2000	2000	2000	2	0	2	Export	246	Finland	FIN	300	Greece	GRC								25	PULP AND WASTE PAPER	1	No Quantity							3818312			0
S3	2000	2000	2000	2	0	2	Export	246	Finland	FIN	344	China, Hong Kong SAR	HKG								25	PULP AND WASTE PAPER	1	No Quantity							417529			0
S3	2000	2000	2000	2	0	2	Export	246	Finland	FIN	348	Hungary	HUN								25	PULP AND WASTE PAPER	1	No Quantity							200802			0
S3	2000	2000	2000	2	0	2	Export	246	Finland	FIN	360	Indonesia	IDN								25	PULP AND WASTE PAPER	1	No Quantity							413189			0
S3	2000	2000	2000	2	0	2	Export	246	Finland	FIN	364	Iran	IRN								25	PULP AND WASTE PAPER	1	No Quantity							3318056			0
S3	2000	2000	2000	2	0	2	Export	246	Finland	FIN	372	Ireland	IRL								25	PULP AND WASTE PAPER	1	No Quantity							1049039			0
S3	2000	2000	2000	2	0	2	Export	246	Finland	FIN	376	Israel	ISR								25	PULP AND WASTE PAPER	1	No Quantity							14032300			0
S3	2000	2000	2000	2	0	2	Export	246	Finland	FIN	381	Italy	ITA								25	PULP AND WASTE PAPER	1	No Quantity							59686520			0
S3	2000	2000	2000	2	0	2	Export	246	Finland	FIN	384	Côte d'Ivoire	CIV								25	PULP AND WASTE PAPER	1	No Quantity							185701			0
S3	2000	2000	2000	2	0	2	Export	246	Finland	FIN	392	Japan	JPN								25	PULP AND WASTE PAPER	1	No Quantity							13917975			0
S3	2000	2000	2000	2	0	2	Export	246	Finland	FIN	404	Kenya	KEN								25	PULP AND WASTE PAPER	1	No Quantity							17368			0
S3	2000	2000	2000	2	0	2	Export	246	Finland	FIN	410	Rep. of Korea	KOR								25	PULP AND WASTE PAPER	1	No Quantity							337951			0
S3	2000	2000	2000	2	0	2	Export	246	Finland	FIN	422	Lebanon	LBN								25	PULP AND WASTE PAPER	1	No Quantity							303168			0
S3	2000	2000	2000	2	0	2	Export	246	Finland	FIN	428	Latvia	LVA								25	PULP AND WASTE PAPER	1	No Quantity							22035			0
S3	2000	2000	2000	2	0	2	Export	246	Finland	FIN	434	Libya	LBY								25	PULP AND WASTE PAPER	1	No Quantity							161884			0
S3	2000	2000	2000	2	0	2	Export	246	Finland	FIN	440	Lithuania	LTU								25	PULP AND WASTE PAPER	1	No Quantity							133069			0
S3	2000	2000	2000	2	0	2	Export	246	Finland	FIN	458	Malaysia	MYS								25	PULP AND WASTE PAPER	1	No Quantity							686761			0
S3	2000	2000	2000	2	0	2	Export	246	Finland	FIN	484	Mexico	MEX								25	PULP AND WASTE PAPER	1	No Quantity							202478			0
S3	2000	2000	2000	2	0	2	Export	246	Finland	FIN	490	Other Asia, nes									25	PULP AND WASTE PAPER	1	No Quantity							1048532			0
S3	2000	2000	2000	2	0	2	Export	246	Finland	FIN	504	Morocco	MAR								25	PULP AND WASTE PAPER	1	No Quantity							58576			0
S3	2000	2000	2000	2	0	2	Export	246	Finland	FIN	512	Oman	OMN								25	PULP AND WASTE PAPER	1	No Quantity							174550			0
S3	2000	2000	2000	2	0	2	Export	246	Finland	FIN	528	Netherlands	NLD								25	PULP AND WASTE PAPER	1	No Quantity							22403836			0
S3	2000	2000	2000	2	0	2	Export	246	Finland	FIN	579	Norway	NOR								25	PULP AND WASTE PAPER	1	No Quantity							824169			0
S3	2000	2000	2000	2	0	2	Export	246	Finland	FIN	586	Pakistan	PAK								25	PULP AND WASTE PAPER	1	No Quantity							256567			0
S3	2000	2000	2000	2	0	2	Export	246	Finland	FIN	608	Philippines	PHL								25	PULP AND WASTE PAPER	1	No Quantity							505767			0
S3	2000	2000	2000	2	0	2	Export	246	Finland	FIN	616	Poland	POL								25	PULP AND WASTE PAPER	1	No Quantity							8098990			0
S3	2000	2000	2000	2	0	2	Export	246	Finland	FIN	620	Portugal	PRT								25	PULP AND WASTE PAPER	1	No Quantity							34071940			0
S3	2000	2000	2000	2	0	2	Export	246	Finland	FIN	643	Russian Federation	RUS								25	PULP AND WASTE PAPER	1	No Quantity							9215234			0
S3	2000	2000	2000	2	0	2	Export	246	Finland	FIN	682	Saudi Arabia	SAU								25	PULP AND WASTE PAPER	1	No Quantity							40044			0
S3	2000	2000	2000	2	0	2	Export	246	Finland	FIN	699	India	IND								25	PULP AND WASTE PAPER	1	No Quantity							256129			0
S3	2000	2000	2000	2	0	2	Export	246	Finland	FIN	702	Singapore	SGP								25	PULP AND WASTE PAPER	1	No Quantity							105521			0
S3	2000	2000	2000	2	0	2	Export	246	Finland	FIN	703	Slovakia	SVK								25	PULP AND WASTE PAPER	1	No Quantity							1093583			0
S3	2000	2000	2000	2	0	2	Export	246	Finland	FIN	704	Viet Nam	VNM								25	PULP AND WASTE PAPER	1	No Quantity							474922			0
S3	2000	2000	2000	2	0	2	Export	246	Finland	FIN	705	Slovenia	SVN								25	PULP AND WASTE PAPER	1	No Quantity							2461354			0
S3	2000	2000	2000	2	0	2	Export	246	Finland	FIN	710	South Africa	ZAF								25	PULP AND WASTE PAPER	1	No Quantity							87335			0
S3	2000	2000	2000	2	0	2	Export	246	Finland	FIN	724	Spain	ESP								25	PULP AND WASTE PAPER	1	No Quantity							13477711			0
S3	2000	2000	2000	2	0	2	Export	246	Finland	FIN	752	Sweden	SWE								25	PULP AND WASTE PAPER	1	No Quantity							56993087			0
S3	2000	2000	2000	2	0	2	Export	246	Finland	FIN	757	Switzerland	CHE								25	PULP AND WASTE PAPER	1	No Quantity							36179514			0
S3	2000	2000	2000	2	0	2	Export	246	Finland	FIN	760	Syria	SYR								25	PULP AND WASTE PAPER	1	No Quantity							1252524			0
S3	2000	2000	2000	2	0	2	Export	246	Finland	FIN	764	Thailand	THA								25	PULP AND WASTE PAPER	1	No Quantity							564321			0
S3	2000	2000	2000	2	0	2	Export	246	Finland	FIN	784	United Arab Emirates	ARE								25	PULP AND WASTE PAPER	1	No Quantity							25716			0
S3	2000	2000	2000	2	0	2	Export	246	Finland	FIN	788	Tunisia	TUN								25	PULP AND WASTE PAPER	1	No Quantity							3679365			0
S3	2000	2000	2000	2	0	2	Export	246	Finland	FIN	792	Turkey	TUR								25	PULP AND WASTE PAPER	1	No Quantity							1380150			0
S3	2000	2000	2000	2	0	2	Export	246	Finland	FIN	804	Ukraine	UKR								25	PULP AND WASTE PAPER	1	No Quantity							783153			0
S3	2000	2000	2000	2	0	2	Export	246	Finland	FIN	818	Egypt	EGY								25	PULP AND WASTE PAPER	1	No Quantity							568611			0
S3	2000	2000	2000	2	0	2	Export	246	Finland	FIN	826	United Kingdom	GBR								25	PULP AND WASTE PAPER	1	No Quantity							128144143			0
S3	2000	2000	2000	2	0	2	Export	246	Finland	FIN	834	United Rep. of Tanzania	TZA								25	PULP AND WASTE PAPER	1	No Quantity							18914			0
S3	2000	2000	2000	2	0	2	Export	246	Finland	FIN	842	USA	USA								25	PULP AND WASTE PAPER	1	No Quantity							7781678			0
S3	2000	2000	2000	2	0	2	Export	246	Finland	FIN	860	Uzbekistan	UZB								25	PULP AND WASTE PAPER	1	No Quantity							18702			0
S3	2000	2000	2000	2	0	2	Export	246	Finland	FIN	862	Venezuela	VEN								25	PULP AND WASTE PAPER	1	No Quantity							30072			0
S3	2000	2000	2000	2	0	2	Export	246	Finland	FIN	891	Serbia and Montenegro	SCG								25	PULP AND WASTE PAPER	1	No Quantity							50291			0
S3	2000	2000	2000	2	0	2	Export	242	Fiji	FJI	0	World	WLD								26	TEXTILE FIBRES	1	No Quantity							147835			0
S3	2000	2000	2000	2	0	2	Export	242	Fiji	FJI	16	American Samoa	ASM								26	TEXTILE FIBRES	1	No Quantity							75			0
S3	2000	2000	2000	2	0	2	Export	242	Fiji	FJI	36	Australia	AUS								26	TEXTILE FIBRES	1	No Quantity							122180			0
S3	2000	2000	2000	2	0	2	Export	242	Fiji	FJI	296	Kiribati	KIR								26	TEXTILE FIBRES	1	No Quantity							101			0
S3	2000	2000	2000	2	0	2	Export	242	Fiji	FJI	344	China, Hong Kong SAR	HKG								26	TEXTILE FIBRES	1	No Quantity							214			0
S3	2000	2000	2000	2	0	2	Export	242	Fiji	FJI	458	Malaysia	MYS								26	TEXTILE FIBRES	1	No Quantity							668			0
S3	2000	2000	2000	2	0	2	Export	242	Fiji	FJI	699	India	IND								26	TEXTILE FIBRES	1	No Quantity							3383			0
S3	2000	2000	2000	2	0	2	Export	242	Fiji	FJI	776	Tonga	TON								26	TEXTILE FIBRES	1	No Quantity							692			0
S3	2000	2000	2000	2	0	2	Export	242	Fiji	FJI	826	United Kingdom	GBR								26	TEXTILE FIBRES	1	No Quantity							19342			0
S3	2000	2000	2000	2	0	2	Export	242	Fiji	FJI	842	USA	USA								26	TEXTILE FIBRES	1	No Quantity							1181			0
S3	2000	2000	2000	2	0	2	Export	246	Finland	FIN	0	World	WLD								26	TEXTILE FIBRES	1	No Quantity							67110564			0
S3	2000	2000	2000	2	0	2	Export	246	Finland	FIN	24	Angola	AGO								26	TEXTILE FIBRES	1	No Quantity							27969			0
S3	2000	2000	2000	2	0	2	Export	246	Finland	FIN	32	Argentina	ARG								26	TEXTILE FIBRES	1	No Quantity							55			0
S3	2000	2000	2000	2	0	2	Export	246	Finland	FIN	40	Austria	AUT								26	TEXTILE FIBRES	1	No Quantity							9534			0
S3	2000	2000	2000	2	0	2	Export	246	Finland	FIN	56	Belgium	BEL								26	TEXTILE FIBRES	1	No Quantity							7701			0
S3	2000	2000	2000	2	0	2	Export	246	Finland	FIN	68	Bolivia (Plurinational State of)	BOL								26	TEXTILE FIBRES	1	No Quantity							6149			0
S3	2000	2000	2000	2	0	2	Export	246	Finland	FIN	100	Bulgaria	BGR								26	TEXTILE FIBRES	1	No Quantity							12167			0
S3	2000	2000	2000	2	0	2	Export	246	Finland	FIN	112	Belarus	BLR								26	TEXTILE FIBRES	1	No Quantity							84011			0
S3	2000	2000	2000	2	0	2	Export	246	Finland	FIN	124	Canada	CAN								26	TEXTILE FIBRES	1	No Quantity							1361			0
S3	2000	2000	2000	2	0	2	Export	246	Finland	FIN	156	China	CHN								26	TEXTILE FIBRES	1	No Quantity							3888			0
S3	2000	2000	2000	2	0	2	Export	246	Finland	FIN	203	Czechia	CZE								26	TEXTILE FIBRES	1	No Quantity							1377			0
S3	2000	2000	2000	2	0	2	Export	246	Finland	FIN	204	Benin	BEN								26	TEXTILE FIBRES	1	No Quantity							31574			0
S3	2000	2000	2000	2	0	2	Export	246	Finland	FIN	208	Denmark	DNK								26	TEXTILE FIBRES	1	No Quantity							28			0
S3	2000	2000	2000	2	0	2	Export	246	Finland	FIN	233	Estonia	EST								26	TEXTILE FIBRES	1	No Quantity							1747333			0
S3	2000	2000	2000	2	0	2	Export	246	Finland	FIN	251	France	FRA								26	TEXTILE FIBRES	1	No Quantity							1078			0
S3	2000	2000	2000	2	0	2	Export	246	Finland	FIN	268	Georgia	GEO								26	TEXTILE FIBRES	1	No Quantity							12464			0
S3	2000	2000	2000	2	0	2	Export	246	Finland	FIN	276	Germany	DEU								26	TEXTILE FIBRES	1	No Quantity							106378			0
S3	2000	2000	2000	2	0	2	Export	246	Finland	FIN	288	Ghana	GHA								26	TEXTILE FIBRES	1	No Quantity							7883			0
S3	2000	2000	2000	2	0	2	Export	246	Finland	FIN	348	Hungary	HUN								26	TEXTILE FIBRES	1	No Quantity							8467			0
S3	2000	2000	2000	2	0	2	Export	246	Finland	FIN	376	Israel	ISR								26	TEXTILE FIBRES	1	No Quantity							1360			0
S3	2000	2000	2000	2	0	2	Export	246	Finland	FIN	392	Japan	JPN								26	TEXTILE FIBRES	1	No Quantity							473			0
S3	2000	2000	2000	2	0	2	Export	246	Finland	FIN	398	Kazakhstan	KAZ								26	TEXTILE FIBRES	1	No Quantity							344051			0
S3	2000	2000	2000	2	0	2	Export	246	Finland	FIN	417	Kyrgyzstan	KGZ								26	TEXTILE FIBRES	1	No Quantity							74536			0
S3	2000	2000	2000	2	0	2	Export	246	Finland	FIN	422	Lebanon	LBN								26	TEXTILE FIBRES	1	No Quantity							3091			0
S3	2000	2000	2000	2	0	2	Export	246	Finland	FIN	428	Latvia	LVA								26	TEXTILE FIBRES	1	No Quantity							48360			0
S3	2000	2000	2000	2	0	2	Export	246	Finland	FIN	440	Lithuania	LTU								26	TEXTILE FIBRES	1	No Quantity							39237			0
S3	2000	2000	2000	2	0	2	Export	246	Finland	FIN	470	Malta	MLT								26	TEXTILE FIBRES	1	No Quantity							662			0
S3	2000	2000	2000	2	0	2	Export	246	Finland	FIN	496	Mongolia	MNG								26	TEXTILE FIBRES	1	No Quantity							1082			0
S3	2000	2000	2000	2	0	2	Export	246	Finland	FIN	498	Rep. of Moldova	MDA								26	TEXTILE FIBRES	1	No Quantity							5146			0
S3	2000	2000	2000	2	0	2	Export	246	Finland	FIN	508	Mozambique	MOZ								26	TEXTILE FIBRES	1	No Quantity							340232			0
S3	2000	2000	2000	2	0	2	Export	246	Finland	FIN	516	Namibia	NAM								26	TEXTILE FIBRES	1	No Quantity							56117			0
S3	2000	2000	2000	2	0	2	Export	246	Finland	FIN	579	Norway	NOR								26	TEXTILE FIBRES	1	No Quantity							51578			0
S3	2000	2000	2000	2	0	2	Export	246	Finland	FIN	586	Pakistan	PAK								26	TEXTILE FIBRES	1	No Quantity							1391			0
S3	2000	2000	2000	2	0	2	Export	246	Finland	FIN	604	Peru	PER								26	TEXTILE FIBRES	1	No Quantity							46369			0
S3	2000	2000	2000	2	0	2	Export	246	Finland	FIN	616	Poland	POL								26	TEXTILE FIBRES	1	No Quantity							944			0
S3	2000	2000	2000	2	0	2	Export	246	Finland	FIN	642	Romania	ROU								26	TEXTILE FIBRES	1	No Quantity							2067			0
S3	2000	2000	2000	2	0	2	Export	246	Finland	FIN	643	Russian Federation	RUS								26	TEXTILE FIBRES	1	No Quantity							377219			0
S3	2000	2000	2000	2	0	2	Export	246	Finland	FIN	682	Saudi Arabia	SAU								26	TEXTILE FIBRES	1	No Quantity							547			0
S3	2000	2000	2000	2	0	2	Export	246	Finland	FIN	702	Singapore	SGP								26	TEXTILE FIBRES	1	No Quantity							12			0
S3	2000	2000	2000	2	0	2	Export	246	Finland	FIN	704	Viet Nam	VNM								26	TEXTILE FIBRES	1	No Quantity							9680			0
S3	2000	2000	2000	2	0	2	Export	246	Finland	FIN	706	Somalia	SOM								26	TEXTILE FIBRES	1	No Quantity							5692			0
S3	2000	2000	2000	2	0	2	Export	246	Finland	FIN	710	South Africa	ZAF								26	TEXTILE FIBRES	1	No Quantity							46			0
S3	2000	2000	2000	2	0	2	Export	246	Finland	FIN	752	Sweden	SWE								26	TEXTILE FIBRES	1	No Quantity							159939			0
S3	2000	2000	2000	2	0	2	Export	246	Finland	FIN	757	Switzerland	CHE								26	TEXTILE FIBRES	1	No Quantity							24235			0
S3	2000	2000	2000	2	0	2	Export	246	Finland	FIN	762	Tajikistan	TJK								26	TEXTILE FIBRES	1	No Quantity							50222			0
S3	2000	2000	2000	2	0	2	Export	246	Finland	FIN	764	Thailand	THA								26	TEXTILE FIBRES	1	No Quantity							464			0
S3	2000	2000	2000	2	0	2	Export	246	Finland	FIN	784	United Arab Emirates	ARE								26	TEXTILE FIBRES	1	No Quantity							14398			0
S3	2000	2000	2000	2	0	2	Export	246	Finland	FIN	788	Tunisia	TUN								26	TEXTILE FIBRES	1	No Quantity							3296			0
S3	2000	2000	2000	2	0	2	Export	246	Finland	FIN	792	Turkey	TUR								26	TEXTILE FIBRES	1	No Quantity							7505			0
S3	2000	2000	2000	2	0	2	Export	246	Finland	FIN	795	Turkmenistan	TKM								26	TEXTILE FIBRES	1	No Quantity							98191			0
S3	2000	2000	2000	2	0	2	Export	246	Finland	FIN	800	Uganda	UGA								26	TEXTILE FIBRES	1	No Quantity							2402			0
S3	2000	2000	2000	2	0	2	Export	246	Finland	FIN	804	Ukraine	UKR								26	TEXTILE FIBRES	1	No Quantity							21841			0
S3	2000	2000	2000	2	0	2	Export	246	Finland	FIN	807	North Macedonia	MKD								26	TEXTILE FIBRES	1	No Quantity							69760			0
S3	2000	2000	2000	2	0	2	Export	246	Finland	FIN	818	Egypt	EGY								26	TEXTILE FIBRES	1	No Quantity							4637			0
S3	2000	2000	2000	2	0	2	Export	246	Finland	FIN	826	United Kingdom	GBR								26	TEXTILE FIBRES	1	No Quantity							54529			0
S3	2000	2000	2000	2	0	2	Export	246	Finland	FIN	834	United Rep. of Tanzania	TZA								26	TEXTILE FIBRES	1	No Quantity							30239			0
S3	2000	2000	2000	2	0	2	Export	246	Finland	FIN	842	USA	USA								26	TEXTILE FIBRES	1	No Quantity							6116			0
S3	2000	2000	2000	2	0	2	Export	246	Finland	FIN	860	Uzbekistan	UZB								26	TEXTILE FIBRES	1	No Quantity							102604			0
S3	2000	2000	2000	2	0	2	Export	246	Finland	FIN	891	Serbia and Montenegro	SCG								26	TEXTILE FIBRES	1	No Quantity							917			0
S3	2000	2000	2000	2	0	2	Export	246	Finland	FIN	894	Zambia	ZMB								26	TEXTILE FIBRES	1	No Quantity							773			0
S3	2000	2000	2000	2	0	2	Export	246	Finland	FIN	899	Areas, nes									26	TEXTILE FIBRES	1	No Quantity							62979188			0
S3	2000	2000	2000	2	0	2	Export	242	Fiji	FJI	0	World	WLD								27	CRUDE FERTILIZER,MINERAL	1	No Quantity							199689			0
S3	2000	2000	2000	2	0	2	Export	242	Fiji	FJI	16	American Samoa	ASM								27	CRUDE FERTILIZER,MINERAL	1	No Quantity							20379			0
S3	2000	2000	2000	2	0	2	Export	242	Fiji	FJI	36	Australia	AUS								27	CRUDE FERTILIZER,MINERAL	1	No Quantity							1893			0
S3	2000	2000	2000	2	0	2	Export	242	Fiji	FJI	548	Vanuatu	VUT								27	CRUDE FERTILIZER,MINERAL	1	No Quantity							72120			0
S3	2000	2000	2000	2	0	2	Export	242	Fiji	FJI	554	New Zealand	NZL								27	CRUDE FERTILIZER,MINERAL	1	No Quantity							555			0
S3	2000	2000	2000	2	0	2	Export	242	Fiji	FJI	598	Papua New Guinea	PNG								27	CRUDE FERTILIZER,MINERAL	1	No Quantity							87652			0
S3	2000	2000	2000	2	0	2	Export	242	Fiji	FJI	776	Tonga	TON								27	CRUDE FERTILIZER,MINERAL	1	No Quantity							65			0
S3	2000	2000	2000	2	0	2	Export	242	Fiji	FJI	798	Tuvalu	TUV								27	CRUDE FERTILIZER,MINERAL	1	No Quantity							12819			0
S3	2000	2000	2000	2	0	2	Export	242	Fiji	FJI	842	USA	USA								27	CRUDE FERTILIZER,MINERAL	1	No Quantity							2951			0
S3	2000	2000	2000	2	0	2	Export	242	Fiji	FJI	882	Samoa	WSM								27	CRUDE FERTILIZER,MINERAL	1	No Quantity							1061			0
S3	2000	2000	2000	2	0	2	Export	242	Fiji	FJI	899	Areas, nes									27	CRUDE FERTILIZER,MINERAL	1	No Quantity							194			0
S3	2000	2000	2000	2	0	2	Export	246	Finland	FIN	0	World	WLD								27	CRUDE FERTILIZER,MINERAL	1	No Quantity							85639644			0
S3	2000	2000	2000	2	0	2	Export	246	Finland	FIN	31	Azerbaijan	AZE								27	CRUDE FERTILIZER,MINERAL	1	No Quantity							65			0
S3	2000	2000	2000	2	0	2	Export	246	Finland	FIN	32	Argentina	ARG								27	CRUDE FERTILIZER,MINERAL	1	No Quantity							278			0
S3	2000	2000	2000	2	0	2	Export	246	Finland	FIN	36	Australia	AUS								27	CRUDE FERTILIZER,MINERAL	1	No Quantity							54477			0
S3	2000	2000	2000	2	0	2	Export	246	Finland	FIN	40	Austria	AUT								27	CRUDE FERTILIZER,MINERAL	1	No Quantity							108438			0
S3	2000	2000	2000	2	0	2	Export	246	Finland	FIN	56	Belgium	BEL								27	CRUDE FERTILIZER,MINERAL	1	No Quantity							648554			0
S3	2000	2000	2000	2	0	2	Export	246	Finland	FIN	68	Bolivia (Plurinational State of)	BOL								27	CRUDE FERTILIZER,MINERAL	1	No Quantity							100			0
S3	2000	2000	2000	2	0	2	Export	246	Finland	FIN	100	Bulgaria	BGR								27	CRUDE FERTILIZER,MINERAL	1	No Quantity							23029			0
S3	2000	2000	2000	2	0	2	Export	246	Finland	FIN	112	Belarus	BLR								27	CRUDE FERTILIZER,MINERAL	1	No Quantity							5877			0
S3	2000	2000	2000	2	0	2	Export	246	Finland	FIN	124	Canada	CAN								27	CRUDE FERTILIZER,MINERAL	1	No Quantity							43050			0
S3	2000	2000	2000	2	0	2	Export	246	Finland	FIN	156	China	CHN								27	CRUDE FERTILIZER,MINERAL	1	No Quantity							6284775			0
S3	2000	2000	2000	2	0	2	Export	246	Finland	FIN	196	Cyprus	CYP								27	CRUDE FERTILIZER,MINERAL	1	No Quantity							20			0
S3	2000	2000	2000	2	0	2	Export	246	Finland	FIN	203	Czechia	CZE								27	CRUDE FERTILIZER,MINERAL	1	No Quantity							458092			0
S3	2000	2000	2000	2	0	2	Export	246	Finland	FIN	208	Denmark	DNK								27	CRUDE FERTILIZER,MINERAL	1	No Quantity							102183			0
S3	2000	2000	2000	2	0	2	Export	246	Finland	FIN	212	Dominica	DMA								27	CRUDE FERTILIZER,MINERAL	1	No Quantity							99			0
S3	2000	2000	2000	2	0	2	Export	246	Finland	FIN	214	Dominican Rep.	DOM								27	CRUDE FERTILIZER,MINERAL	1	No Quantity							9671			0
S3	2000	2000	2000	2	0	2	Export	246	Finland	FIN	233	Estonia	EST								27	CRUDE FERTILIZER,MINERAL	1	No Quantity							2308283			0
S3	2000	2000	2000	2	0	2	Export	246	Finland	FIN	251	France	FRA								27	CRUDE FERTILIZER,MINERAL	1	No Quantity							1280493			0
S3	2000	2000	2000	2	0	2	Export	246	Finland	FIN	276	Germany	DEU								27	CRUDE FERTILIZER,MINERAL	1	No Quantity							3865732			0
S3	2000	2000	2000	2	0	2	Export	246	Finland	FIN	300	Greece	GRC								27	CRUDE FERTILIZER,MINERAL	1	No Quantity							211565			0
S3	2000	2000	2000	2	0	2	Export	246	Finland	FIN	344	China, Hong Kong SAR	HKG								27	CRUDE FERTILIZER,MINERAL	1	No Quantity							645681			0
S3	2000	2000	2000	2	0	2	Export	246	Finland	FIN	348	Hungary	HUN								27	CRUDE FERTILIZER,MINERAL	1	No Quantity							82351			0
S3	2000	2000	2000	2	0	2	Export	246	Finland	FIN	352	Iceland	ISL								27	CRUDE FERTILIZER,MINERAL	1	No Quantity							75			0
S3	2000	2000	2000	2	0	2	Export	246	Finland	FIN	360	Indonesia	IDN								27	CRUDE FERTILIZER,MINERAL	1	No Quantity							7939			0
S3	2000	2000	2000	2	0	2	Export	246	Finland	FIN	372	Ireland	IRL								27	CRUDE FERTILIZER,MINERAL	1	No Quantity							80698			0
S3	2000	2000	2000	2	0	2	Export	246	Finland	FIN	376	Israel	ISR								27	CRUDE FERTILIZER,MINERAL	1	No Quantity							4051			0
S3	2000	2000	2000	2	0	2	Export	246	Finland	FIN	381	Italy	ITA								27	CRUDE FERTILIZER,MINERAL	1	No Quantity							8926872			0
S3	2000	2000	2000	2	0	2	Export	246	Finland	FIN	392	Japan	JPN								27	CRUDE FERTILIZER,MINERAL	1	No Quantity							1621102			0
S3	2000	2000	2000	2	0	2	Export	246	Finland	FIN	398	Kazakhstan	KAZ								27	CRUDE FERTILIZER,MINERAL	1	No Quantity							28875			0
S3	2000	2000	2000	2	0	2	Export	246	Finland	FIN	410	Rep. of Korea	KOR								27	CRUDE FERTILIZER,MINERAL	1	No Quantity							137591			0
S3	2000	2000	2000	2	0	2	Export	246	Finland	FIN	414	Kuwait	KWT								27	CRUDE FERTILIZER,MINERAL	1	No Quantity							38			0
S3	2000	2000	2000	2	0	2	Export	246	Finland	FIN	422	Lebanon	LBN								27	CRUDE FERTILIZER,MINERAL	1	No Quantity							93471			0
S3	2000	2000	2000	2	0	2	Export	246	Finland	FIN	426	Lesotho	LSO								27	CRUDE FERTILIZER,MINERAL	1	No Quantity							4497			0
S3	2000	2000	2000	2	0	2	Export	246	Finland	FIN	428	Latvia	LVA								27	CRUDE FERTILIZER,MINERAL	1	No Quantity							1191912			0
S3	2000	2000	2000	2	0	2	Export	246	Finland	FIN	440	Lithuania	LTU								27	CRUDE FERTILIZER,MINERAL	1	No Quantity							308085			0
S3	2000	2000	2000	2	0	2	Export	246	Finland	FIN	442	Luxembourg	LUX								27	CRUDE FERTILIZER,MINERAL	1	No Quantity							8243			0
S3	2000	2000	2000	2	0	2	Export	246	Finland	FIN	458	Malaysia	MYS								27	CRUDE FERTILIZER,MINERAL	1	No Quantity							16830			0
S3	2000	2000	2000	2	0	2	Export	246	Finland	FIN	490	Other Asia, nes									27	CRUDE FERTILIZER,MINERAL	1	No Quantity							1449466			0
S3	2000	2000	2000	2	0	2	Export	246	Finland	FIN	496	Mongolia	MNG								27	CRUDE FERTILIZER,MINERAL	1	No Quantity							262			0
S3	2000	2000	2000	2	0	2	Export	246	Finland	FIN	498	Rep. of Moldova	MDA								27	CRUDE FERTILIZER,MINERAL	1	No Quantity							416			0
S3	2000	2000	2000	2	0	2	Export	246	Finland	FIN	504	Morocco	MAR								27	CRUDE FERTILIZER,MINERAL	1	No Quantity							75129			0
S3	2000	2000	2000	2	0	2	Export	246	Finland	FIN	512	Oman	OMN								27	CRUDE FERTILIZER,MINERAL	1	No Quantity							7			0
S3	2000	2000	2000	2	0	2	Export	246	Finland	FIN	524	Nepal	NPL								27	CRUDE FERTILIZER,MINERAL	1	No Quantity							2781			0
S3	2000	2000	2000	2	0	2	Export	246	Finland	FIN	528	Netherlands	NLD								27	CRUDE FERTILIZER,MINERAL	1	No Quantity							672183			0
S3	2000	2000	2000	2	0	2	Export	246	Finland	FIN	554	New Zealand	NZL								27	CRUDE FERTILIZER,MINERAL	1	No Quantity							237			0
S3	2000	2000	2000	2	0	2	Export	246	Finland	FIN	579	Norway	NOR								27	CRUDE FERTILIZER,MINERAL	1	No Quantity							792744			0
S3	2000	2000	2000	2	0	2	Export	246	Finland	FIN	608	Philippines	PHL								27	CRUDE FERTILIZER,MINERAL	1	No Quantity							44230			0
S3	2000	2000	2000	2	0	2	Export	246	Finland	FIN	616	Poland	POL								27	CRUDE FERTILIZER,MINERAL	1	No Quantity							2790026			0
S3	2000	2000	2000	2	0	2	Export	246	Finland	FIN	620	Portugal	PRT								27	CRUDE FERTILIZER,MINERAL	1	No Quantity							215828			0
S3	2000	2000	2000	2	0	2	Export	246	Finland	FIN	643	Russian Federation	RUS								27	CRUDE FERTILIZER,MINERAL	1	No Quantity							7780424			0
S3	2000	2000	2000	2	0	2	Export	246	Finland	FIN	682	Saudi Arabia	SAU								27	CRUDE FERTILIZER,MINERAL	1	No Quantity							29946			0
S3	2000	2000	2000	2	0	2	Export	246	Finland	FIN	699	India	IND								27	CRUDE FERTILIZER,MINERAL	1	No Quantity							49157			0
S3	2000	2000	2000	2	0	2	Export	246	Finland	FIN	702	Singapore	SGP								27	CRUDE FERTILIZER,MINERAL	1	No Quantity							457			0
S3	2000	2000	2000	2	0	2	Export	246	Finland	FIN	703	Slovakia	SVK								27	CRUDE FERTILIZER,MINERAL	1	No Quantity							35770			0
S3	2000	2000	2000	2	0	2	Export	246	Finland	FIN	704	Viet Nam	VNM								27	CRUDE FERTILIZER,MINERAL	1	No Quantity							208			0
S3	2000	2000	2000	2	0	2	Export	246	Finland	FIN	705	Slovenia	SVN								27	CRUDE FERTILIZER,MINERAL	1	No Quantity							4497			0
S3	2000	2000	2000	2	0	2	Export	246	Finland	FIN	710	South Africa	ZAF								27	CRUDE FERTILIZER,MINERAL	1	No Quantity							5179			0
S3	2000	2000	2000	2	0	2	Export	246	Finland	FIN	724	Spain	ESP								27	CRUDE FERTILIZER,MINERAL	1	No Quantity							3981953			0
S3	2000	2000	2000	2	0	2	Export	246	Finland	FIN	752	Sweden	SWE								27	CRUDE FERTILIZER,MINERAL	1	No Quantity							1690358			0
S3	2000	2000	2000	2	0	2	Export	246	Finland	FIN	757	Switzerland	CHE								27	CRUDE FERTILIZER,MINERAL	1	No Quantity							344800			0
S3	2000	2000	2000	2	0	2	Export	246	Finland	FIN	764	Thailand	THA								27	CRUDE FERTILIZER,MINERAL	1	No Quantity							68196			0
S3	2000	2000	2000	2	0	2	Export	246	Finland	FIN	784	United Arab Emirates	ARE								27	CRUDE FERTILIZER,MINERAL	1	No Quantity							368			0
S3	2000	2000	2000	2	0	2	Export	246	Finland	FIN	792	Turkey	TUR								27	CRUDE FERTILIZER,MINERAL	1	No Quantity							285854			0
S3	2000	2000	2000	2	0	2	Export	246	Finland	FIN	804	Ukraine	UKR								27	CRUDE FERTILIZER,MINERAL	1	No Quantity							30793			0
S3	2000	2000	2000	2	0	2	Export	246	Finland	FIN	818	Egypt	EGY								27	CRUDE FERTILIZER,MINERAL	1	No Quantity							47737			0
S3	2000	2000	2000	2	0	2	Export	246	Finland	FIN	826	United Kingdom	GBR								27	CRUDE FERTILIZER,MINERAL	1	No Quantity							770872			0
S3	2000	2000	2000	2	0	2	Export	246	Finland	FIN	842	USA	USA								27	CRUDE FERTILIZER,MINERAL	1	No Quantity							439386			0
S3	2000	2000	2000	2	0	2	Export	246	Finland	FIN	862	Venezuela	VEN								27	CRUDE FERTILIZER,MINERAL	1	No Quantity							1665			0
S3	2000	2000	2000	2	0	2	Export	246	Finland	FIN	899	Areas, nes									27	CRUDE FERTILIZER,MINERAL	1	No Quantity							35465621			0
S3	2000	2000	2000	2	0	2	Export	242	Fiji	FJI	0	World	WLD								28	METALLIFEROUS ORE,SCRAP	1	No Quantity							238416			0
S3	2000	2000	2000	2	0	2	Export	242	Fiji	FJI	36	Australia	AUS								28	METALLIFEROUS ORE,SCRAP	1	No Quantity							178840			0
S3	2000	2000	2000	2	0	2	Export	242	Fiji	FJI	344	China, Hong Kong SAR	HKG								28	METALLIFEROUS ORE,SCRAP	1	No Quantity							1401			0
S3	2000	2000	2000	2	0	2	Export	242	Fiji	FJI	540	New Caledonia	NCL								28	METALLIFEROUS ORE,SCRAP	1	No Quantity							1697			0
S3	2000	2000	2000	2	0	2	Export	242	Fiji	FJI	554	New Zealand	NZL								28	METALLIFEROUS ORE,SCRAP	1	No Quantity							44093			0
S3	2000	2000	2000	2	0	2	Export	242	Fiji	FJI	776	Tonga	TON								28	METALLIFEROUS ORE,SCRAP	1	No Quantity							243			0
S3	2000	2000	2000	2	0	2	Export	242	Fiji	FJI	804	Ukraine	UKR								28	METALLIFEROUS ORE,SCRAP	1	No Quantity							5604			0
S3	2000	2000	2000	2	0	2	Export	242	Fiji	FJI	899	Areas, nes									28	METALLIFEROUS ORE,SCRAP	1	No Quantity							6538			0
S3	2000	2000	2000	2	0	2	Export	246	Finland	FIN	0	World	WLD								28	METALLIFEROUS ORE,SCRAP	1	No Quantity							153950554			0
S3	2000	2000	2000	2	0	2	Export	246	Finland	FIN	40	Austria	AUT								28	METALLIFEROUS ORE,SCRAP	1	No Quantity							23246			0
S3	2000	2000	2000	2	0	2	Export	246	Finland	FIN	56	Belgium	BEL								28	METALLIFEROUS ORE,SCRAP	1	No Quantity							1478828			0
S3	2000	2000	2000	2	0	2	Export	246	Finland	FIN	124	Canada	CAN								28	METALLIFEROUS ORE,SCRAP	1	No Quantity							1179799			0
S3	2000	2000	2000	2	0	2	Export	246	Finland	FIN	156	China	CHN								28	METALLIFEROUS ORE,SCRAP	1	No Quantity							6194694			0
S3	2000	2000	2000	2	0	2	Export	246	Finland	FIN	208	Denmark	DNK								28	METALLIFEROUS ORE,SCRAP	1	No Quantity							54554			0
S3	2000	2000	2000	2	0	2	Export	246	Finland	FIN	233	Estonia	EST								28	METALLIFEROUS ORE,SCRAP	1	No Quantity							2959266			0
S3	2000	2000	2000	2	0	2	Export	246	Finland	FIN	276	Germany	DEU								28	METALLIFEROUS ORE,SCRAP	1	No Quantity							8975031			0
S3	2000	2000	2000	2	0	2	Export	246	Finland	FIN	344	China, Hong Kong SAR	HKG								28	METALLIFEROUS ORE,SCRAP	1	No Quantity							1482406			0
S3	2000	2000	2000	2	0	2	Export	246	Finland	FIN	360	Indonesia	IDN								28	METALLIFEROUS ORE,SCRAP	1	No Quantity							145592			0
S3	2000	2000	2000	2	0	2	Export	246	Finland	FIN	381	Italy	ITA								28	METALLIFEROUS ORE,SCRAP	1	No Quantity							554577			0
S3	2000	2000	2000	2	0	2	Export	246	Finland	FIN	392	Japan	JPN								28	METALLIFEROUS ORE,SCRAP	1	No Quantity							346818			0
S3	2000	2000	2000	2	0	2	Export	246	Finland	FIN	410	Rep. of Korea	KOR								28	METALLIFEROUS ORE,SCRAP	1	No Quantity							38807641			0
S3	2000	2000	2000	2	0	2	Export	246	Finland	FIN	428	Latvia	LVA								28	METALLIFEROUS ORE,SCRAP	1	No Quantity							155196			0
S3	2000	2000	2000	2	0	2	Export	246	Finland	FIN	458	Malaysia	MYS								28	METALLIFEROUS ORE,SCRAP	1	No Quantity							34418			0
S3	2000	2000	2000	2	0	2	Export	246	Finland	FIN	490	Other Asia, nes									28	METALLIFEROUS ORE,SCRAP	1	No Quantity							3166610			0
S3	2000	2000	2000	2	0	2	Export	246	Finland	FIN	528	Netherlands	NLD								28	METALLIFEROUS ORE,SCRAP	1	No Quantity							429173			0
S3	2000	2000	2000	2	0	2	Export	246	Finland	FIN	579	Norway	NOR								28	METALLIFEROUS ORE,SCRAP	1	No Quantity							2843030			0
S3	2000	2000	2000	2	0	2	Export	246	Finland	FIN	586	Pakistan	PAK								28	METALLIFEROUS ORE,SCRAP	1	No Quantity							10382			0
S3	2000	2000	2000	2	0	2	Export	246	Finland	FIN	608	Philippines	PHL								28	METALLIFEROUS ORE,SCRAP	1	No Quantity							8304			0
S3	2000	2000	2000	2	0	2	Export	246	Finland	FIN	616	Poland	POL								28	METALLIFEROUS ORE,SCRAP	1	No Quantity							7511			0
S3	2000	2000	2000	2	0	2	Export	246	Finland	FIN	620	Portugal	PRT								28	METALLIFEROUS ORE,SCRAP	1	No Quantity							1179334			0
S3	2000	2000	2000	2	0	2	Export	246	Finland	FIN	643	Russian Federation	RUS								28	METALLIFEROUS ORE,SCRAP	1	No Quantity							10943476			0
S3	2000	2000	2000	2	0	2	Export	246	Finland	FIN	699	India	IND								28	METALLIFEROUS ORE,SCRAP	1	No Quantity							978465			0
S3	2000	2000	2000	2	0	2	Export	246	Finland	FIN	724	Spain	ESP								28	METALLIFEROUS ORE,SCRAP	1	No Quantity							6044044			0
S3	2000	2000	2000	2	0	2	Export	246	Finland	FIN	752	Sweden	SWE								28	METALLIFEROUS ORE,SCRAP	1	No Quantity							55186995			0
S3	2000	2000	2000	2	0	2	Export	246	Finland	FIN	757	Switzerland	CHE								28	METALLIFEROUS ORE,SCRAP	1	No Quantity							10899			0
S3	2000	2000	2000	2	0	2	Export	246	Finland	FIN	792	Turkey	TUR								28	METALLIFEROUS ORE,SCRAP	1	No Quantity							3042104			0
S3	2000	2000	2000	2	0	2	Export	246	Finland	FIN	826	United Kingdom	GBR								28	METALLIFEROUS ORE,SCRAP	1	No Quantity							4953725			0
S3	2000	2000	2000	2	0	2	Export	246	Finland	FIN	842	USA	USA								28	METALLIFEROUS ORE,SCRAP	1	No Quantity							2754438			0
S3	2000	2000	2000	2	0	2	Export	242	Fiji	FJI	0	World	WLD								29	CRUDE ANIMAL,VEG.MATERL.	1	No Quantity							4809821			0
S3	2000	2000	2000	2	0	2	Export	242	Fiji	FJI	16	American Samoa	ASM								29	CRUDE ANIMAL,VEG.MATERL.	1	No Quantity							112			0
S3	2000	2000	2000	2	0	2	Export	242	Fiji	FJI	36	Australia	AUS								29	CRUDE ANIMAL,VEG.MATERL.	1	No Quantity							136980			0
S3	2000	2000	2000	2	0	2	Export	242	Fiji	FJI	90	Solomon Isds	SLB								29	CRUDE ANIMAL,VEG.MATERL.	1	No Quantity							23			0
S3	2000	2000	2000	2	0	2	Export	242	Fiji	FJI	124	Canada	CAN								29	CRUDE ANIMAL,VEG.MATERL.	1	No Quantity							23887			0
S3	2000	2000	2000	2	0	2	Export	242	Fiji	FJI	184	Cook Isds	COK								29	CRUDE ANIMAL,VEG.MATERL.	1	No Quantity							2130			0
S3	2000	2000	2000	2	0	2	Export	242	Fiji	FJI	208	Denmark	DNK								29	CRUDE ANIMAL,VEG.MATERL.	1	No Quantity							151059			0
S3	2000	2000	2000	2	0	2	Export	242	Fiji	FJI	258	French Polynesia	PYF								29	CRUDE ANIMAL,VEG.MATERL.	1	No Quantity							2606			0
S3	2000	2000	2000	2	0	2	Export	242	Fiji	FJI	268	Georgia	GEO								29	CRUDE ANIMAL,VEG.MATERL.	1	No Quantity							4026			0
S3	2000	2000	2000	2	0	2	Export	242	Fiji	FJI	276	Germany	DEU								29	CRUDE ANIMAL,VEG.MATERL.	1	No Quantity							1398242			0
S3	2000	2000	2000	2	0	2	Export	242	Fiji	FJI	296	Kiribati	KIR								29	CRUDE ANIMAL,VEG.MATERL.	1	No Quantity							81021			0
S3	2000	2000	2000	2	0	2	Export	242	Fiji	FJI	340	Honduras	HND								29	CRUDE ANIMAL,VEG.MATERL.	1	No Quantity							47			0
S3	2000	2000	2000	2	0	2	Export	242	Fiji	FJI	344	China, Hong Kong SAR	HKG								29	CRUDE ANIMAL,VEG.MATERL.	1	No Quantity							51616			0
S3	2000	2000	2000	2	0	2	Export	242	Fiji	FJI	381	Italy	ITA								29	CRUDE ANIMAL,VEG.MATERL.	1	No Quantity							19486			0
S3	2000	2000	2000	2	0	2	Export	242	Fiji	FJI	392	Japan	JPN								29	CRUDE ANIMAL,VEG.MATERL.	1	No Quantity							185434			0
S3	2000	2000	2000	2	0	2	Export	242	Fiji	FJI	410	Rep. of Korea	KOR								29	CRUDE ANIMAL,VEG.MATERL.	1	No Quantity							4833			0
S3	2000	2000	2000	2	0	2	Export	242	Fiji	FJI	490	Other Asia, nes									29	CRUDE ANIMAL,VEG.MATERL.	1	No Quantity							112			0
S3	2000	2000	2000	2	0	2	Export	242	Fiji	FJI	520	Nauru	NRU								29	CRUDE ANIMAL,VEG.MATERL.	1	No Quantity							280			0
S3	2000	2000	2000	2	0	2	Export	242	Fiji	FJI	540	New Caledonia	NCL								29	CRUDE ANIMAL,VEG.MATERL.	1	No Quantity							5947			0
S3	2000	2000	2000	2	0	2	Export	242	Fiji	FJI	548	Vanuatu	VUT								29	CRUDE ANIMAL,VEG.MATERL.	1	No Quantity							9355			0
S3	2000	2000	2000	2	0	2	Export	242	Fiji	FJI	554	New Zealand	NZL								29	CRUDE ANIMAL,VEG.MATERL.	1	No Quantity							178063			0
S3	2000	2000	2000	2	0	2	Export	242	Fiji	FJI	570	Niue	NIU								29	CRUDE ANIMAL,VEG.MATERL.	1	No Quantity							1316			0
S3	2000	2000	2000	2	0	2	Export	242	Fiji	FJI	598	Papua New Guinea	PNG								29	CRUDE ANIMAL,VEG.MATERL.	1	No Quantity							285			0
S3	2000	2000	2000	2	0	2	Export	242	Fiji	FJI	724	Spain	ESP								29	CRUDE ANIMAL,VEG.MATERL.	1	No Quantity							148456			0
S3	2000	2000	2000	2	0	2	Export	242	Fiji	FJI	736	Fmr Sudan	SDN								29	CRUDE ANIMAL,VEG.MATERL.	1	No Quantity							47			0
S3	2000	2000	2000	2	0	2	Export	242	Fiji	FJI	757	Switzerland	CHE								29	CRUDE ANIMAL,VEG.MATERL.	1	No Quantity							706			0
S3	2000	2000	2000	2	0	2	Export	242	Fiji	FJI	776	Tonga	TON								29	CRUDE ANIMAL,VEG.MATERL.	1	No Quantity							17255			0
S3	2000	2000	2000	2	0	2	Export	242	Fiji	FJI	798	Tuvalu	TUV								29	CRUDE ANIMAL,VEG.MATERL.	1	No Quantity							2851			0
S3	2000	2000	2000	2	0	2	Export	242	Fiji	FJI	804	Ukraine	UKR								29	CRUDE ANIMAL,VEG.MATERL.	1	No Quantity							6450			0
S3	2000	2000	2000	2	0	2	Export	242	Fiji	FJI	826	United Kingdom	GBR								29	CRUDE ANIMAL,VEG.MATERL.	1	No Quantity							114327			0
S3	2000	2000	2000	2	0	2	Export	242	Fiji	FJI	842	USA	USA								29	CRUDE ANIMAL,VEG.MATERL.	1	No Quantity							2235345			0
S3	2000	2000	2000	2	0	2	Export	242	Fiji	FJI	876	Wallis and Futuna Isds	WLF								29	CRUDE ANIMAL,VEG.MATERL.	1	No Quantity							552			0
S3	2000	2000	2000	2	0	2	Export	242	Fiji	FJI	891	Serbia and Montenegro	SCG								29	CRUDE ANIMAL,VEG.MATERL.	1	No Quantity							21238			0
S3	2000	2000	2000	2	0	2	Export	242	Fiji	FJI	899	Areas, nes									29	CRUDE ANIMAL,VEG.MATERL.	1	No Quantity							5733			0
S3	2000	2000	2000	2	0	2	Export	246	Finland	FIN	0	World	WLD								29	CRUDE ANIMAL,VEG.MATERL.	1	No Quantity							6141413			0
S3	2000	2000	2000	2	0	2	Export	246	Finland	FIN	20	Andorra	AND								29	CRUDE ANIMAL,VEG.MATERL.	1	No Quantity							2671			0
S3	2000	2000	2000	2	0	2	Export	246	Finland	FIN	40	Austria	AUT								29	CRUDE ANIMAL,VEG.MATERL.	1	No Quantity							71271			0
S3	2000	2000	2000	2	0	2	Export	246	Finland	FIN	56	Belgium	BEL								29	CRUDE ANIMAL,VEG.MATERL.	1	No Quantity							73856			0
S3	2000	2000	2000	2	0	2	Export	246	Finland	FIN	124	Canada	CAN								29	CRUDE ANIMAL,VEG.MATERL.	1	No Quantity							4119			0
S3	2000	2000	2000	2	0	2	Export	246	Finland	FIN	156	China	CHN								29	CRUDE ANIMAL,VEG.MATERL.	1	No Quantity							34165			0
S3	2000	2000	2000	2	0	2	Export	246	Finland	FIN	203	Czechia	CZE								29	CRUDE ANIMAL,VEG.MATERL.	1	No Quantity							752			0
S3	2000	2000	2000	2	0	2	Export	246	Finland	FIN	208	Denmark	DNK								29	CRUDE ANIMAL,VEG.MATERL.	1	No Quantity							628178			0
S3	2000	2000	2000	2	0	2	Export	246	Finland	FIN	233	Estonia	EST								29	CRUDE ANIMAL,VEG.MATERL.	1	No Quantity							1088428			0
S3	2000	2000	2000	2	0	2	Export	246	Finland	FIN	251	France	FRA								29	CRUDE ANIMAL,VEG.MATERL.	1	No Quantity							12193			0
S3	2000	2000	2000	2	0	2	Export	246	Finland	FIN	276	Germany	DEU								29	CRUDE ANIMAL,VEG.MATERL.	1	No Quantity							1211980			0
S3	2000	2000	2000	2	0	2	Export	246	Finland	FIN	300	Greece	GRC								29	CRUDE ANIMAL,VEG.MATERL.	1	No Quantity							25146			0
S3	2000	2000	2000	2	0	2	Export	246	Finland	FIN	344	China, Hong Kong SAR	HKG								29	CRUDE ANIMAL,VEG.MATERL.	1	No Quantity							72829			0
S3	2000	2000	2000	2	0	2	Export	246	Finland	FIN	348	Hungary	HUN								29	CRUDE ANIMAL,VEG.MATERL.	1	No Quantity							2971			0
S3	2000	2000	2000	2	0	2	Export	246	Finland	FIN	352	Iceland	ISL								29	CRUDE ANIMAL,VEG.MATERL.	1	No Quantity							16424			0
S3	2000	2000	2000	2	0	2	Export	246	Finland	FIN	381	Italy	ITA								29	CRUDE ANIMAL,VEG.MATERL.	1	No Quantity							86746			0
S3	2000	2000	2000	2	0	2	Export	246	Finland	FIN	392	Japan	JPN								29	CRUDE ANIMAL,VEG.MATERL.	1	No Quantity							15928			0
S3	2000	2000	2000	2	0	2	Export	246	Finland	FIN	428	Latvia	LVA								29	CRUDE ANIMAL,VEG.MATERL.	1	No Quantity							98205			0
S3	2000	2000	2000	2	0	2	Export	246	Finland	FIN	440	Lithuania	LTU								29	CRUDE ANIMAL,VEG.MATERL.	1	No Quantity							155385			0
S3	2000	2000	2000	2	0	2	Export	246	Finland	FIN	442	Luxembourg	LUX								29	CRUDE ANIMAL,VEG.MATERL.	1	No Quantity							965			0
S3	2000	2000	2000	2	0	2	Export	246	Finland	FIN	458	Malaysia	MYS								29	CRUDE ANIMAL,VEG.MATERL.	1	No Quantity							124709			0
S3	2000	2000	2000	2	0	2	Export	246	Finland	FIN	498	Rep. of Moldova	MDA								29	CRUDE ANIMAL,VEG.MATERL.	1	No Quantity							188			0
S3	2000	2000	2000	2	0	2	Export	246	Finland	FIN	528	Netherlands	NLD								29	CRUDE ANIMAL,VEG.MATERL.	1	No Quantity							117053			0
S3	2000	2000	2000	2	0	2	Export	246	Finland	FIN	554	New Zealand	NZL								29	CRUDE ANIMAL,VEG.MATERL.	1	No Quantity							29431			0
S3	2000	2000	2000	2	0	2	Export	246	Finland	FIN	579	Norway	NOR								29	CRUDE ANIMAL,VEG.MATERL.	1	No Quantity							189191			0
S3	2000	2000	2000	2	0	2	Export	246	Finland	FIN	616	Poland	POL								29	CRUDE ANIMAL,VEG.MATERL.	1	No Quantity							80942			0
S3	2000	2000	2000	2	0	2	Export	246	Finland	FIN	620	Portugal	PRT								29	CRUDE ANIMAL,VEG.MATERL.	1	No Quantity							2351			0
S3	2000	2000	2000	2	0	2	Export	246	Finland	FIN	643	Russian Federation	RUS								29	CRUDE ANIMAL,VEG.MATERL.	1	No Quantity							1382547			0
S3	2000	2000	2000	2	0	2	Export	246	Finland	FIN	702	Singapore	SGP								29	CRUDE ANIMAL,VEG.MATERL.	1	No Quantity							24809			0
S3	2000	2000	2000	2	0	2	Export	246	Finland	FIN	703	Slovakia	SVK								29	CRUDE ANIMAL,VEG.MATERL.	1	No Quantity							102			0
S3	2000	2000	2000	2	0	2	Export	246	Finland	FIN	724	Spain	ESP								29	CRUDE ANIMAL,VEG.MATERL.	1	No Quantity							18662			0
S3	2000	2000	2000	2	0	2	Export	246	Finland	FIN	752	Sweden	SWE								29	CRUDE ANIMAL,VEG.MATERL.	1	No Quantity							419261			0
S3	2000	2000	2000	2	0	2	Export	246	Finland	FIN	757	Switzerland	CHE								29	CRUDE ANIMAL,VEG.MATERL.	1	No Quantity							98889			0
S3	2000	2000	2000	2	0	2	Export	246	Finland	FIN	764	Thailand	THA								29	CRUDE ANIMAL,VEG.MATERL.	1	No Quantity							966			0
S3	2000	2000	2000	2	0	2	Export	246	Finland	FIN	804	Ukraine	UKR								29	CRUDE ANIMAL,VEG.MATERL.	1	No Quantity							336			0
S3	2000	2000	2000	2	0	2	Export	246	Finland	FIN	826	United Kingdom	GBR								29	CRUDE ANIMAL,VEG.MATERL.	1	No Quantity							13303			0
S3	2000	2000	2000	2	0	2	Export	246	Finland	FIN	842	USA	USA								29	CRUDE ANIMAL,VEG.MATERL.	1	No Quantity							36459			0
S3	2000	2000	2000	2	0	2	Export	246	Finland	FIN	0	World	WLD								32	COAL, COKE, BRIQUETTES	1	No Quantity							9572303			0
S3	2000	2000	2000	2	0	2	Export	246	Finland	FIN	56	Belgium	BEL								32	COAL, COKE, BRIQUETTES	1	No Quantity							11982			0
S3	2000	2000	2000	2	0	2	Export	246	Finland	FIN	152	Chile	CHL								32	COAL, COKE, BRIQUETTES	1	No Quantity							52970			0
S3	2000	2000	2000	2	0	2	Export	246	Finland	FIN	156	China	CHN								32	COAL, COKE, BRIQUETTES	1	No Quantity							82689			0
S3	2000	2000	2000	2	0	2	Export	246	Finland	FIN	170	Colombia	COL								32	COAL, COKE, BRIQUETTES	1	No Quantity							20838			0
S3	2000	2000	2000	2	0	2	Export	246	Finland	FIN	196	Cyprus	CYP								32	COAL, COKE, BRIQUETTES	1	No Quantity							7272			0
S3	2000	2000	2000	2	0	2	Export	246	Finland	FIN	203	Czechia	CZE								32	COAL, COKE, BRIQUETTES	1	No Quantity							4255			0
S3	2000	2000	2000	2	0	2	Export	246	Finland	FIN	208	Denmark	DNK								32	COAL, COKE, BRIQUETTES	1	No Quantity							300579			0
S3	2000	2000	2000	2	0	2	Export	246	Finland	FIN	233	Estonia	EST								32	COAL, COKE, BRIQUETTES	1	No Quantity							37109			0
S3	2000	2000	2000	2	0	2	Export	246	Finland	FIN	251	France	FRA								32	COAL, COKE, BRIQUETTES	1	No Quantity							359151			0
S3	2000	2000	2000	2	0	2	Export	246	Finland	FIN	276	Germany	DEU								32	COAL, COKE, BRIQUETTES	1	No Quantity							2128			0
S3	2000	2000	2000	2	0	2	Export	246	Finland	FIN	300	Greece	GRC								32	COAL, COKE, BRIQUETTES	1	No Quantity							267945			0
S3	2000	2000	2000	2	0	2	Export	246	Finland	FIN	320	Guatemala	GTM								32	COAL, COKE, BRIQUETTES	1	No Quantity							4827			0
S3	2000	2000	2000	2	0	2	Export	246	Finland	FIN	352	Iceland	ISL								32	COAL, COKE, BRIQUETTES	1	No Quantity							77954			0
S3	2000	2000	2000	2	0	2	Export	246	Finland	FIN	376	Israel	ISR								32	COAL, COKE, BRIQUETTES	1	No Quantity							449554			0
S3	2000	2000	2000	2	0	2	Export	246	Finland	FIN	381	Italy	ITA								32	COAL, COKE, BRIQUETTES	1	No Quantity							288877			0
S3	2000	2000	2000	2	0	2	Export	246	Finland	FIN	392	Japan	JPN								32	COAL, COKE, BRIQUETTES	1	No Quantity							701237			0
S3	2000	2000	2000	2	0	2	Export	246	Finland	FIN	400	Jordan	JOR								32	COAL, COKE, BRIQUETTES	1	No Quantity							83252			0
S3	2000	2000	2000	2	0	2	Export	246	Finland	FIN	410	Rep. of Korea	KOR								32	COAL, COKE, BRIQUETTES	1	No Quantity							36522			0
S3	2000	2000	2000	2	0	2	Export	246	Finland	FIN	414	Kuwait	KWT								32	COAL, COKE, BRIQUETTES	1	No Quantity							6295			0
S3	2000	2000	2000	2	0	2	Export	246	Finland	FIN	440	Lithuania	LTU								32	COAL, COKE, BRIQUETTES	1	No Quantity							3703			0
S3	2000	2000	2000	2	0	2	Export	246	Finland	FIN	470	Malta	MLT								32	COAL, COKE, BRIQUETTES	1	No Quantity							2419			0
S3	2000	2000	2000	2	0	2	Export	246	Finland	FIN	490	Other Asia, nes									32	COAL, COKE, BRIQUETTES	1	No Quantity							155927			0
S3	2000	2000	2000	2	0	2	Export	246	Finland	FIN	512	Oman	OMN								32	COAL, COKE, BRIQUETTES	1	No Quantity							25902			0
S3	2000	2000	2000	2	0	2	Export	246	Finland	FIN	528	Netherlands	NLD								32	COAL, COKE, BRIQUETTES	1	No Quantity							996534			0
S3	2000	2000	2000	2	0	2	Export	246	Finland	FIN	579	Norway	NOR								32	COAL, COKE, BRIQUETTES	1	No Quantity							228527			0
S3	2000	2000	2000	2	0	2	Export	246	Finland	FIN	616	Poland	POL								32	COAL, COKE, BRIQUETTES	1	No Quantity							206322			0
S3	2000	2000	2000	2	0	2	Export	246	Finland	FIN	620	Portugal	PRT								32	COAL, COKE, BRIQUETTES	1	No Quantity							103054			0
S3	2000	2000	2000	2	0	2	Export	246	Finland	FIN	643	Russian Federation	RUS								32	COAL, COKE, BRIQUETTES	1	No Quantity							48164			0
S3	2000	2000	2000	2	0	2	Export	246	Finland	FIN	703	Slovakia	SVK								32	COAL, COKE, BRIQUETTES	1	No Quantity							5667			0
S3	2000	2000	2000	2	0	2	Export	246	Finland	FIN	724	Spain	ESP								32	COAL, COKE, BRIQUETTES	1	No Quantity							1651378			0
S3	2000	2000	2000	2	0	2	Export	246	Finland	FIN	752	Sweden	SWE								32	COAL, COKE, BRIQUETTES	1	No Quantity							2122320			0
S3	2000	2000	2000	2	0	2	Export	246	Finland	FIN	757	Switzerland	CHE								32	COAL, COKE, BRIQUETTES	1	No Quantity							8899			0
S3	2000	2000	2000	2	0	2	Export	246	Finland	FIN	760	Syria	SYR								32	COAL, COKE, BRIQUETTES	1	No Quantity							30605			0
S3	2000	2000	2000	2	0	2	Export	246	Finland	FIN	784	United Arab Emirates	ARE								32	COAL, COKE, BRIQUETTES	1	No Quantity							7164			0
S3	2000	2000	2000	2	0	2	Export	246	Finland	FIN	788	Tunisia	TUN								32	COAL, COKE, BRIQUETTES	1	No Quantity							84851			0
S3	2000	2000	2000	2	0	2	Export	246	Finland	FIN	792	Turkey	TUR								32	COAL, COKE, BRIQUETTES	1	No Quantity							130209			0
S3	2000	2000	2000	2	0	2	Export	246	Finland	FIN	804	Ukraine	UKR								32	COAL, COKE, BRIQUETTES	1	No Quantity							14262			0
S3	2000	2000	2000	2	0	2	Export	246	Finland	FIN	818	Egypt	EGY								32	COAL, COKE, BRIQUETTES	1	No Quantity							9709			0
S3	2000	2000	2000	2	0	2	Export	246	Finland	FIN	826	United Kingdom	GBR								32	COAL, COKE, BRIQUETTES	1	No Quantity							922476			0
S3	2000	2000	2000	2	0	2	Export	246	Finland	FIN	842	USA	USA								32	COAL, COKE, BRIQUETTES	1	No Quantity							18774			0
S3	2000	2000	2000	2	0	2	Export	246	Finland	FIN	0	World	WLD								33	PETROLEUM,PETROL.PRODUCT	1	No Quantity							1545879926			0
S3	2000	2000	2000	2	0	2	Export	246	Finland	FIN	31	Azerbaijan	AZE								33	PETROLEUM,PETROL.PRODUCT	1	No Quantity							155980			0
S3	2000	2000	2000	2	0	2	Export	246	Finland	FIN	32	Argentina	ARG								33	PETROLEUM,PETROL.PRODUCT	1	No Quantity							2169			0
S3	2000	2000	2000	2	0	2	Export	246	Finland	FIN	36	Australia	AUS								33	PETROLEUM,PETROL.PRODUCT	1	No Quantity							9801			0
S3	2000	2000	2000	2	0	2	Export	246	Finland	FIN	40	Austria	AUT								33	PETROLEUM,PETROL.PRODUCT	1	No Quantity							95804			0
S3	2000	2000	2000	2	0	2	Export	246	Finland	FIN	56	Belgium	BEL								33	PETROLEUM,PETROL.PRODUCT	1	No Quantity							34802513			0
S3	2000	2000	2000	2	0	2	Export	246	Finland	FIN	76	Brazil	BRA								33	PETROLEUM,PETROL.PRODUCT	1	No Quantity							6652			0
S3	2000	2000	2000	2	0	2	Export	246	Finland	FIN	92	Br. Virgin Isds	VGB								33	PETROLEUM,PETROL.PRODUCT	1	No Quantity							17305			0
S3	2000	2000	2000	2	0	2	Export	246	Finland	FIN	100	Bulgaria	BGR								33	PETROLEUM,PETROL.PRODUCT	1	No Quantity							145082			0
S3	2000	2000	2000	2	0	2	Export	246	Finland	FIN	112	Belarus	BLR								33	PETROLEUM,PETROL.PRODUCT	1	No Quantity							601842			0
S3	2000	2000	2000	2	0	2	Export	246	Finland	FIN	124	Canada	CAN								33	PETROLEUM,PETROL.PRODUCT	1	No Quantity							17386083			0
S3	2000	2000	2000	2	0	2	Export	246	Finland	FIN	156	China	CHN								33	PETROLEUM,PETROL.PRODUCT	1	No Quantity							6541			0
S3	2000	2000	2000	2	0	2	Export	246	Finland	FIN	196	Cyprus	CYP								33	PETROLEUM,PETROL.PRODUCT	1	No Quantity							1229			0
S3	2000	2000	2000	2	0	2	Export	246	Finland	FIN	203	Czechia	CZE								33	PETROLEUM,PETROL.PRODUCT	1	No Quantity							17280			0
S3	2000	2000	2000	2	0	2	Export	246	Finland	FIN	208	Denmark	DNK								33	PETROLEUM,PETROL.PRODUCT	1	No Quantity							69326804			0
S3	2000	2000	2000	2	0	2	Export	246	Finland	FIN	212	Dominica	DMA								33	PETROLEUM,PETROL.PRODUCT	1	No Quantity							65			0
S3	2000	2000	2000	2	0	2	Export	246	Finland	FIN	233	Estonia	EST								33	PETROLEUM,PETROL.PRODUCT	1	No Quantity							31040702			0
S3	2000	2000	2000	2	0	2	Export	246	Finland	FIN	251	France	FRA								33	PETROLEUM,PETROL.PRODUCT	1	No Quantity							169689267			0
S3	2000	2000	2000	2	0	2	Export	246	Finland	FIN	268	Georgia	GEO								33	PETROLEUM,PETROL.PRODUCT	1	No Quantity							2372			0
S3	2000	2000	2000	2	0	2	Export	246	Finland	FIN	276	Germany	DEU								33	PETROLEUM,PETROL.PRODUCT	1	No Quantity							57216915			0
S3	2000	2000	2000	2	0	2	Export	246	Finland	FIN	300	Greece	GRC								33	PETROLEUM,PETROL.PRODUCT	1	No Quantity							15982			0
S3	2000	2000	2000	2	0	2	Export	246	Finland	FIN	344	China, Hong Kong SAR	HKG								33	PETROLEUM,PETROL.PRODUCT	1	No Quantity							8647			0
S3	2000	2000	2000	2	0	2	Export	246	Finland	FIN	348	Hungary	HUN								33	PETROLEUM,PETROL.PRODUCT	1	No Quantity							49724			0
S3	2000	2000	2000	2	0	2	Export	246	Finland	FIN	352	Iceland	ISL								33	PETROLEUM,PETROL.PRODUCT	1	No Quantity							25459			0
S3	2000	2000	2000	2	0	2	Export	246	Finland	FIN	360	Indonesia	IDN								33	PETROLEUM,PETROL.PRODUCT	1	No Quantity							100660			0
S3	2000	2000	2000	2	0	2	Export	246	Finland	FIN	364	Iran	IRN								33	PETROLEUM,PETROL.PRODUCT	1	No Quantity							1658			0
S3	2000	2000	2000	2	0	2	Export	246	Finland	FIN	368	Iraq	IRQ								33	PETROLEUM,PETROL.PRODUCT	1	No Quantity							81			0
S3	2000	2000	2000	2	0	2	Export	246	Finland	FIN	372	Ireland	IRL								33	PETROLEUM,PETROL.PRODUCT	1	No Quantity							29317			0
S3	2000	2000	2000	2	0	2	Export	246	Finland	FIN	376	Israel	ISR								33	PETROLEUM,PETROL.PRODUCT	1	No Quantity							416287			0
S3	2000	2000	2000	2	0	2	Export	246	Finland	FIN	381	Italy	ITA								33	PETROLEUM,PETROL.PRODUCT	1	No Quantity							12229			0
S3	2000	2000	2000	2	0	2	Export	246	Finland	FIN	392	Japan	JPN								33	PETROLEUM,PETROL.PRODUCT	1	No Quantity							24592			0
S3	2000	2000	2000	2	0	2	Export	246	Finland	FIN	398	Kazakhstan	KAZ								33	PETROLEUM,PETROL.PRODUCT	1	No Quantity							2995031			0
S3	2000	2000	2000	2	0	2	Export	246	Finland	FIN	404	Kenya	KEN								33	PETROLEUM,PETROL.PRODUCT	1	No Quantity							54			0
S3	2000	2000	2000	2	0	2	Export	246	Finland	FIN	410	Rep. of Korea	KOR								33	PETROLEUM,PETROL.PRODUCT	1	No Quantity							2866			0
S3	2000	2000	2000	2	0	2	Export	246	Finland	FIN	417	Kyrgyzstan	KGZ								33	PETROLEUM,PETROL.PRODUCT	1	No Quantity							23791			0
S3	2000	2000	2000	2	0	2	Export	246	Finland	FIN	428	Latvia	LVA								33	PETROLEUM,PETROL.PRODUCT	1	No Quantity							21751332			0
S3	2000	2000	2000	2	0	2	Export	246	Finland	FIN	440	Lithuania	LTU								33	PETROLEUM,PETROL.PRODUCT	1	No Quantity							2106115			0
S3	2000	2000	2000	2	0	2	Export	246	Finland	FIN	450	Madagascar	MDG								33	PETROLEUM,PETROL.PRODUCT	1	No Quantity							129			0
S3	2000	2000	2000	2	0	2	Export	246	Finland	FIN	458	Malaysia	MYS								33	PETROLEUM,PETROL.PRODUCT	1	No Quantity							67379			0
S3	2000	2000	2000	2	0	2	Export	246	Finland	FIN	484	Mexico	MEX								33	PETROLEUM,PETROL.PRODUCT	1	No Quantity							160			0
S3	2000	2000	2000	2	0	2	Export	246	Finland	FIN	490	Other Asia, nes									33	PETROLEUM,PETROL.PRODUCT	1	No Quantity							678860			0
S3	2000	2000	2000	2	0	2	Export	246	Finland	FIN	498	Rep. of Moldova	MDA								33	PETROLEUM,PETROL.PRODUCT	1	No Quantity							15058			0
S3	2000	2000	2000	2	0	2	Export	246	Finland	FIN	528	Netherlands	NLD								33	PETROLEUM,PETROL.PRODUCT	1	No Quantity							44456868			0
S3	2000	2000	2000	2	0	2	Export	246	Finland	FIN	554	New Zealand	NZL								33	PETROLEUM,PETROL.PRODUCT	1	No Quantity							2118			0
S3	2000	2000	2000	2	0	2	Export	246	Finland	FIN	566	Nigeria	NGA								33	PETROLEUM,PETROL.PRODUCT	1	No Quantity							1632078			0
S3	2000	2000	2000	2	0	2	Export	246	Finland	FIN	579	Norway	NOR								33	PETROLEUM,PETROL.PRODUCT	1	No Quantity							72334159			0
S3	2000	2000	2000	2	0	2	Export	246	Finland	FIN	616	Poland	POL								33	PETROLEUM,PETROL.PRODUCT	1	No Quantity							10125730			0
S3	2000	2000	2000	2	0	2	Export	246	Finland	FIN	620	Portugal	PRT								33	PETROLEUM,PETROL.PRODUCT	1	No Quantity							9546073			0
S3	2000	2000	2000	2	0	2	Export	246	Finland	FIN	642	Romania	ROU								33	PETROLEUM,PETROL.PRODUCT	1	No Quantity							4041			0
S3	2000	2000	2000	2	0	2	Export	246	Finland	FIN	643	Russian Federation	RUS								33	PETROLEUM,PETROL.PRODUCT	1	No Quantity							30334767			0
S3	2000	2000	2000	2	0	2	Export	246	Finland	FIN	682	Saudi Arabia	SAU								33	PETROLEUM,PETROL.PRODUCT	1	No Quantity							5322			0
S3	2000	2000	2000	2	0	2	Export	246	Finland	FIN	699	India	IND								33	PETROLEUM,PETROL.PRODUCT	1	No Quantity							9105			0
S3	2000	2000	2000	2	0	2	Export	246	Finland	FIN	702	Singapore	SGP								33	PETROLEUM,PETROL.PRODUCT	1	No Quantity							1868			0
S3	2000	2000	2000	2	0	2	Export	246	Finland	FIN	703	Slovakia	SVK								33	PETROLEUM,PETROL.PRODUCT	1	No Quantity							148303			0
S3	2000	2000	2000	2	0	2	Export	246	Finland	FIN	705	Slovenia	SVN								33	PETROLEUM,PETROL.PRODUCT	1	No Quantity							1609			0
S3	2000	2000	2000	2	0	2	Export	246	Finland	FIN	710	South Africa	ZAF								33	PETROLEUM,PETROL.PRODUCT	1	No Quantity							20500			0
S3	2000	2000	2000	2	0	2	Export	246	Finland	FIN	724	Spain	ESP								33	PETROLEUM,PETROL.PRODUCT	1	No Quantity							4643393			0
S3	2000	2000	2000	2	0	2	Export	246	Finland	FIN	752	Sweden	SWE								33	PETROLEUM,PETROL.PRODUCT	1	No Quantity							570777193			0
S3	2000	2000	2000	2	0	2	Export	246	Finland	FIN	757	Switzerland	CHE								33	PETROLEUM,PETROL.PRODUCT	1	No Quantity							139993			0
S3	2000	2000	2000	2	0	2	Export	246	Finland	FIN	760	Syria	SYR								33	PETROLEUM,PETROL.PRODUCT	1	No Quantity							94			0
S3	2000	2000	2000	2	0	2	Export	246	Finland	FIN	764	Thailand	THA								33	PETROLEUM,PETROL.PRODUCT	1	No Quantity							760			0
S3	2000	2000	2000	2	0	2	Export	246	Finland	FIN	780	Trinidad and Tobago	TTO								33	PETROLEUM,PETROL.PRODUCT	1	No Quantity							920			0
S3	2000	2000	2000	2	0	2	Export	246	Finland	FIN	784	United Arab Emirates	ARE								33	PETROLEUM,PETROL.PRODUCT	1	No Quantity							680136			0
S3	2000	2000	2000	2	0	2	Export	246	Finland	FIN	792	Turkey	TUR								33	PETROLEUM,PETROL.PRODUCT	1	No Quantity							2662			0
S3	2000	2000	2000	2	0	2	Export	246	Finland	FIN	795	Turkmenistan	TKM								33	PETROLEUM,PETROL.PRODUCT	1	No Quantity							12099			0
S3	2000	2000	2000	2	0	2	Export	246	Finland	FIN	804	Ukraine	UKR								33	PETROLEUM,PETROL.PRODUCT	1	No Quantity							1111929			0
S3	2000	2000	2000	2	0	2	Export	246	Finland	FIN	826	United Kingdom	GBR								33	PETROLEUM,PETROL.PRODUCT	1	No Quantity							126766893			0
S3	2000	2000	2000	2	0	2	Export	246	Finland	FIN	842	USA	USA								33	PETROLEUM,PETROL.PRODUCT	1	No Quantity							263339908			0
S3	2000	2000	2000	2	0	2	Export	246	Finland	FIN	860	Uzbekistan	UZB								33	PETROLEUM,PETROL.PRODUCT	1	No Quantity							931259			0
S3	2000	2000	2000	2	0	2	Export	246	Finland	FIN	862	Venezuela	VEN								33	PETROLEUM,PETROL.PRODUCT	1	No Quantity							328			0
S3	2000	2000	2000	2	0	2	Export	246	Finland	FIN	0	World	WLD								34	GAS,NATURAL,MANUFACTURED	1	No Quantity							684682			0
S3	2000	2000	2000	2	0	2	Export	246	Finland	FIN	156	China	CHN								34	GAS,NATURAL,MANUFACTURED	1	No Quantity							92			0
S3	2000	2000	2000	2	0	2	Export	246	Finland	FIN	233	Estonia	EST								34	GAS,NATURAL,MANUFACTURED	1	No Quantity							51033			0
S3	2000	2000	2000	2	0	2	Export	246	Finland	FIN	428	Latvia	LVA								34	GAS,NATURAL,MANUFACTURED	1	No Quantity							5			0
S3	2000	2000	2000	2	0	2	Export	246	Finland	FIN	579	Norway	NOR								34	GAS,NATURAL,MANUFACTURED	1	No Quantity							150351			0
S3	2000	2000	2000	2	0	2	Export	246	Finland	FIN	643	Russian Federation	RUS								34	GAS,NATURAL,MANUFACTURED	1	No Quantity							482792			0
S3	2000	2000	2000	2	0	2	Export	246	Finland	FIN	752	Sweden	SWE								34	GAS,NATURAL,MANUFACTURED	1	No Quantity							409			0
S3	2000	2000	2000	2	0	2	Export	246	Finland	FIN	0	World	WLD								35	ELECTRIC CURRENT	1	No Quantity							7437179			0
S3	2000	2000	2000	2	0	2	Export	246	Finland	FIN	643	Russian Federation	RUS								35	ELECTRIC CURRENT	1	No Quantity							92918			0
S3	2000	2000	2000	2	0	2	Export	246	Finland	FIN	752	Sweden	SWE								35	ELECTRIC CURRENT	1	No Quantity							7344260			0
S3	2000	2000	2000	2	0	2	Export	242	Fiji	FJI	0	World	WLD								41	ANIMAL OILS AND FATS	1	No Quantity							488			0
S3	2000	2000	2000	2	0	2	Export	242	Fiji	FJI	842	USA	USA								41	ANIMAL OILS AND FATS	1	No Quantity							374			0
S3	2000	2000	2000	2	0	2	Export	242	Fiji	FJI	882	Samoa	WSM								41	ANIMAL OILS AND FATS	1	No Quantity							114			0
S3	2000	2000	2000	2	0	2	Export	246	Finland	FIN	0	World	WLD								41	ANIMAL OILS AND FATS	1	No Quantity							3308902			0
S3	2000	2000	2000	2	0	2	Export	246	Finland	FIN	112	Belarus	BLR								41	ANIMAL OILS AND FATS	1	No Quantity							11110			0
S3	2000	2000	2000	2	0	2	Export	246	Finland	FIN	196	Cyprus	CYP								41	ANIMAL OILS AND FATS	1	No Quantity							50997			0
S3	2000	2000	2000	2	0	2	Export	246	Finland	FIN	208	Denmark	DNK								41	ANIMAL OILS AND FATS	1	No Quantity							20337			0
S3	2000	2000	2000	2	0	2	Export	246	Finland	FIN	233	Estonia	EST								41	ANIMAL OILS AND FATS	1	No Quantity							136372			0
S3	2000	2000	2000	2	0	2	Export	246	Finland	FIN	276	Germany	DEU								41	ANIMAL OILS AND FATS	1	No Quantity							8338			0
S3	2000	2000	2000	2	0	2	Export	246	Finland	FIN	428	Latvia	LVA								41	ANIMAL OILS AND FATS	1	No Quantity							19184			0
S3	2000	2000	2000	2	0	2	Export	246	Finland	FIN	440	Lithuania	LTU								41	ANIMAL OILS AND FATS	1	No Quantity							7937			0
S3	2000	2000	2000	2	0	2	Export	246	Finland	FIN	579	Norway	NOR								41	ANIMAL OILS AND FATS	1	No Quantity							129870			0
S3	2000	2000	2000	2	0	2	Export	246	Finland	FIN	643	Russian Federation	RUS								41	ANIMAL OILS AND FATS	1	No Quantity							2722230			0
S3	2000	2000	2000	2	0	2	Export	246	Finland	FIN	752	Sweden	SWE								41	ANIMAL OILS AND FATS	1	No Quantity							51162			0
S3	2000	2000	2000	2	0	2	Export	246	Finland	FIN	792	Turkey	TUR								41	ANIMAL OILS AND FATS	1	No Quantity							150285			0
S3	2000	2000	2000	2	0	2	Export	246	Finland	FIN	804	Ukraine	UKR								41	ANIMAL OILS AND FATS	1	No Quantity							1078			0
S3	2000	2000	2000	2	0	2	Export	242	Fiji	FJI	0	World	WLD								42	FIXED VEG. FATS AND OILS	1	No Quantity							2197415			0
S3	2000	2000	2000	2	0	2	Export	242	Fiji	FJI	16	American Samoa	ASM								42	FIXED VEG. FATS AND OILS	1	No Quantity							701			0
S3	2000	2000	2000	2	0	2	Export	242	Fiji	FJI	36	Australia	AUS								42	FIXED VEG. FATS AND OILS	1	No Quantity							1831478			0
S3	2000	2000	2000	2	0	2	Export	242	Fiji	FJI	90	Solomon Isds	SLB								42	FIXED VEG. FATS AND OILS	1	No Quantity							14808			0
S3	2000	2000	2000	2	0	2	Export	242	Fiji	FJI	124	Canada	CAN								42	FIXED VEG. FATS AND OILS	1	No Quantity							2259			0
S3	2000	2000	2000	2	0	2	Export	242	Fiji	FJI	156	China	CHN								42	FIXED VEG. FATS AND OILS	1	No Quantity							53			0
S3	2000	2000	2000	2	0	2	Export	242	Fiji	FJI	184	Cook Isds	COK								42	FIXED VEG. FATS AND OILS	1	No Quantity							2232			0
S3	2000	2000	2000	2	0	2	Export	242	Fiji	FJI	296	Kiribati	KIR								42	FIXED VEG. FATS AND OILS	1	No Quantity							21132			0
S3	2000	2000	2000	2	0	2	Export	242	Fiji	FJI	520	Nauru	NRU								42	FIXED VEG. FATS AND OILS	1	No Quantity							1904			0
S3	2000	2000	2000	2	0	2	Export	242	Fiji	FJI	548	Vanuatu	VUT								42	FIXED VEG. FATS AND OILS	1	No Quantity							13776			0
S3	2000	2000	2000	2	0	2	Export	242	Fiji	FJI	554	New Zealand	NZL								42	FIXED VEG. FATS AND OILS	1	No Quantity							134380			0
S3	2000	2000	2000	2	0	2	Export	242	Fiji	FJI	776	Tonga	TON								42	FIXED VEG. FATS AND OILS	1	No Quantity							104335			0
S3	2000	2000	2000	2	0	2	Export	242	Fiji	FJI	798	Tuvalu	TUV								42	FIXED VEG. FATS AND OILS	1	No Quantity							38029			0
S3	2000	2000	2000	2	0	2	Export	242	Fiji	FJI	842	USA	USA								42	FIXED VEG. FATS AND OILS	1	No Quantity							26388			0
S3	2000	2000	2000	2	0	2	Export	242	Fiji	FJI	882	Samoa	WSM								42	FIXED VEG. FATS AND OILS	1	No Quantity							1864			0
S3	2000	2000	2000	2	0	2	Export	242	Fiji	FJI	899	Areas, nes									42	FIXED VEG. FATS AND OILS	1	No Quantity							4076			0
S3	2000	2000	2000	2	0	2	Export	246	Finland	FIN	0	World	WLD								42	FIXED VEG. FATS AND OILS	1	No Quantity							15403777			0
S3	2000	2000	2000	2	0	2	Export	246	Finland	FIN	100	Bulgaria	BGR								42	FIXED VEG. FATS AND OILS	1	No Quantity							2656			0
S3	2000	2000	2000	2	0	2	Export	246	Finland	FIN	112	Belarus	BLR								42	FIXED VEG. FATS AND OILS	1	No Quantity							18109			0
S3	2000	2000	2000	2	0	2	Export	246	Finland	FIN	120	Cameroon	CMR								42	FIXED VEG. FATS AND OILS	1	No Quantity							60339			0
S3	2000	2000	2000	2	0	2	Export	246	Finland	FIN	192	Cuba	CUB								42	FIXED VEG. FATS AND OILS	1	No Quantity							251412			0
S3	2000	2000	2000	2	0	2	Export	246	Finland	FIN	203	Czechia	CZE								42	FIXED VEG. FATS AND OILS	1	No Quantity							296			0
S3	2000	2000	2000	2	0	2	Export	246	Finland	FIN	204	Benin	BEN								42	FIXED VEG. FATS AND OILS	1	No Quantity							60339			0
S3	2000	2000	2000	2	0	2	Export	246	Finland	FIN	208	Denmark	DNK								42	FIXED VEG. FATS AND OILS	1	No Quantity							761			0
S3	2000	2000	2000	2	0	2	Export	246	Finland	FIN	233	Estonia	EST								42	FIXED VEG. FATS AND OILS	1	No Quantity							1006333			0
S3	2000	2000	2000	2	0	2	Export	246	Finland	FIN	270	Gambia	GMB								42	FIXED VEG. FATS AND OILS	1	No Quantity							41134			0
S3	2000	2000	2000	2	0	2	Export	246	Finland	FIN	276	Germany	DEU								42	FIXED VEG. FATS AND OILS	1	No Quantity							384			0
S3	2000	2000	2000	2	0	2	Export	246	Finland	FIN	320	Guatemala	GTM								42	FIXED VEG. FATS AND OILS	1	No Quantity							372089			0
S3	2000	2000	2000	2	0	2	Export	246	Finland	FIN	340	Honduras	HND								42	FIXED VEG. FATS AND OILS	1	No Quantity							140791			0
S3	2000	2000	2000	2	0	2	Export	246	Finland	FIN	392	Japan	JPN								42	FIXED VEG. FATS AND OILS	1	No Quantity							49646			0
S3	2000	2000	2000	2	0	2	Export	246	Finland	FIN	404	Kenya	KEN								42	FIXED VEG. FATS AND OILS	1	No Quantity							151756			0
S3	2000	2000	2000	2	0	2	Export	246	Finland	FIN	428	Latvia	LVA								42	FIXED VEG. FATS AND OILS	1	No Quantity							850728			0
S3	2000	2000	2000	2	0	2	Export	246	Finland	FIN	440	Lithuania	LTU								42	FIXED VEG. FATS AND OILS	1	No Quantity							802013			0
S3	2000	2000	2000	2	0	2	Export	246	Finland	FIN	498	Rep. of Moldova	MDA								42	FIXED VEG. FATS AND OILS	1	No Quantity							6206			0
S3	2000	2000	2000	2	0	2	Export	246	Finland	FIN	504	Morocco	MAR								42	FIXED VEG. FATS AND OILS	1	No Quantity							906862			0
S3	2000	2000	2000	2	0	2	Export	246	Finland	FIN	528	Netherlands	NLD								42	FIXED VEG. FATS AND OILS	1	No Quantity							2053255			0
S3	2000	2000	2000	2	0	2	Export	246	Finland	FIN	558	Nicaragua	NIC								42	FIXED VEG. FATS AND OILS	1	No Quantity							136642			0
S3	2000	2000	2000	2	0	2	Export	246	Finland	FIN	579	Norway	NOR								42	FIXED VEG. FATS AND OILS	1	No Quantity							789			0
S3	2000	2000	2000	2	0	2	Export	246	Finland	FIN	586	Pakistan	PAK								42	FIXED VEG. FATS AND OILS	1	No Quantity							442485			0
S3	2000	2000	2000	2	0	2	Export	246	Finland	FIN	643	Russian Federation	RUS								42	FIXED VEG. FATS AND OILS	1	No Quantity							2438078			0
S3	2000	2000	2000	2	0	2	Export	246	Finland	FIN	699	India	IND								42	FIXED VEG. FATS AND OILS	1	No Quantity							704230			0
S3	2000	2000	2000	2	0	2	Export	246	Finland	FIN	710	South Africa	ZAF								42	FIXED VEG. FATS AND OILS	1	No Quantity							357370			0
S3	2000	2000	2000	2	0	2	Export	246	Finland	FIN	724	Spain	ESP								42	FIXED VEG. FATS AND OILS	1	No Quantity							18			0
S3	2000	2000	2000	2	0	2	Export	246	Finland	FIN	736	Fmr Sudan	SDN								42	FIXED VEG. FATS AND OILS	1	No Quantity							221429			0
S3	2000	2000	2000	2	0	2	Export	246	Finland	FIN	752	Sweden	SWE								42	FIXED VEG. FATS AND OILS	1	No Quantity							4322573			0
S3	2000	2000	2000	2	0	2	Export	246	Finland	FIN	804	Ukraine	UKR								42	FIXED VEG. FATS AND OILS	1	No Quantity							5057			0
S3	2000	2000	2000	2	0	2	Export	242	Fiji	FJI	0	World	WLD								43	ANIMAL,VEG.FATS,OILS,NES	1	No Quantity							9280			0
S3	2000	2000	2000	2	0	2	Export	242	Fiji	FJI	36	Australia	AUS								43	ANIMAL,VEG.FATS,OILS,NES	1	No Quantity							2370			0
S3	2000	2000	2000	2	0	2	Export	242	Fiji	FJI	548	Vanuatu	VUT								43	ANIMAL,VEG.FATS,OILS,NES	1	No Quantity							241			0
S3	2000	2000	2000	2	0	2	Export	242	Fiji	FJI	554	New Zealand	NZL								43	ANIMAL,VEG.FATS,OILS,NES	1	No Quantity							6669			0
S3	2000	2000	2000	2	0	2	Export	246	Finland	FIN	0	World	WLD								43	ANIMAL,VEG.FATS,OILS,NES	1	No Quantity							18550770			0
S3	2000	2000	2000	2	0	2	Export	246	Finland	FIN	56	Belgium	BEL								43	ANIMAL,VEG.FATS,OILS,NES	1	No Quantity							931476			0
S3	2000	2000	2000	2	0	2	Export	246	Finland	FIN	100	Bulgaria	BGR								43	ANIMAL,VEG.FATS,OILS,NES	1	No Quantity							15002			0
S3	2000	2000	2000	2	0	2	Export	246	Finland	FIN	112	Belarus	BLR								43	ANIMAL,VEG.FATS,OILS,NES	1	No Quantity							13330			0
S3	2000	2000	2000	2	0	2	Export	246	Finland	FIN	203	Czechia	CZE								43	ANIMAL,VEG.FATS,OILS,NES	1	No Quantity							1247			0
S3	2000	2000	2000	2	0	2	Export	246	Finland	FIN	208	Denmark	DNK								43	ANIMAL,VEG.FATS,OILS,NES	1	No Quantity							283122			0
S3	2000	2000	2000	2	0	2	Export	246	Finland	FIN	233	Estonia	EST								43	ANIMAL,VEG.FATS,OILS,NES	1	No Quantity							315227			0
S3	2000	2000	2000	2	0	2	Export	246	Finland	FIN	251	France	FRA								43	ANIMAL,VEG.FATS,OILS,NES	1	No Quantity							1197087			0
S3	2000	2000	2000	2	0	2	Export	246	Finland	FIN	276	Germany	DEU								43	ANIMAL,VEG.FATS,OILS,NES	1	No Quantity							1076998			0
S3	2000	2000	2000	2	0	2	Export	246	Finland	FIN	300	Greece	GRC								43	ANIMAL,VEG.FATS,OILS,NES	1	No Quantity							799163			0
S3	2000	2000	2000	2	0	2	Export	246	Finland	FIN	348	Hungary	HUN								43	ANIMAL,VEG.FATS,OILS,NES	1	No Quantity							225369			0
S3	2000	2000	2000	2	0	2	Export	246	Finland	FIN	360	Indonesia	IDN								43	ANIMAL,VEG.FATS,OILS,NES	1	No Quantity							47527			0
S3	2000	2000	2000	2	0	2	Export	246	Finland	FIN	376	Israel	ISR								43	ANIMAL,VEG.FATS,OILS,NES	1	No Quantity							51297			0
S3	2000	2000	2000	2	0	2	Export	246	Finland	FIN	381	Italy	ITA								43	ANIMAL,VEG.FATS,OILS,NES	1	No Quantity							88			0
S3	2000	2000	2000	2	0	2	Export	246	Finland	FIN	428	Latvia	LVA								43	ANIMAL,VEG.FATS,OILS,NES	1	No Quantity							72882			0
S3	2000	2000	2000	2	0	2	Export	246	Finland	FIN	440	Lithuania	LTU								43	ANIMAL,VEG.FATS,OILS,NES	1	No Quantity							767			0
S3	2000	2000	2000	2	0	2	Export	246	Finland	FIN	458	Malaysia	MYS								43	ANIMAL,VEG.FATS,OILS,NES	1	No Quantity							88023			0
S3	2000	2000	2000	2	0	2	Export	246	Finland	FIN	528	Netherlands	NLD								43	ANIMAL,VEG.FATS,OILS,NES	1	No Quantity							235681			0
S3	2000	2000	2000	2	0	2	Export	246	Finland	FIN	579	Norway	NOR								43	ANIMAL,VEG.FATS,OILS,NES	1	No Quantity							32231			0
S3	2000	2000	2000	2	0	2	Export	246	Finland	FIN	620	Portugal	PRT								43	ANIMAL,VEG.FATS,OILS,NES	1	No Quantity							23905			0
S3	2000	2000	2000	2	0	2	Export	246	Finland	FIN	643	Russian Federation	RUS								43	ANIMAL,VEG.FATS,OILS,NES	1	No Quantity							118906			0
S3	2000	2000	2000	2	0	2	Export	246	Finland	FIN	724	Spain	ESP								43	ANIMAL,VEG.FATS,OILS,NES	1	No Quantity							325111			0
S3	2000	2000	2000	2	0	2	Export	246	Finland	FIN	752	Sweden	SWE								43	ANIMAL,VEG.FATS,OILS,NES	1	No Quantity							1696626			0
S3	2000	2000	2000	2	0	2	Export	246	Finland	FIN	757	Switzerland	CHE								43	ANIMAL,VEG.FATS,OILS,NES	1	No Quantity							36332			0
S3	2000	2000	2000	2	0	2	Export	246	Finland	FIN	788	Tunisia	TUN								43	ANIMAL,VEG.FATS,OILS,NES	1	No Quantity							84590			0
S3	2000	2000	2000	2	0	2	Export	246	Finland	FIN	826	United Kingdom	GBR								43	ANIMAL,VEG.FATS,OILS,NES	1	No Quantity							9828248			0
S3	2000	2000	2000	2	0	2	Export	246	Finland	FIN	842	USA	USA								43	ANIMAL,VEG.FATS,OILS,NES	1	No Quantity							124032			0
S3	2000	2000	2000	2	0	2	Export	246	Finland	FIN	899	Areas, nes									43	ANIMAL,VEG.FATS,OILS,NES	1	No Quantity							926503			0
S3	2000	2000	2000	2	0	2	Export	242	Fiji	FJI	0	World	WLD								51	ORGANIC CHEMICALS	1	No Quantity							10668			0
S3	2000	2000	2000	2	0	2	Export	242	Fiji	FJI	36	Australia	AUS								51	ORGANIC CHEMICALS	1	No Quantity							1353			0
S3	2000	2000	2000	2	0	2	Export	242	Fiji	FJI	90	Solomon Isds	SLB								51	ORGANIC CHEMICALS	1	No Quantity							158			0
S3	2000	2000	2000	2	0	2	Export	242	Fiji	FJI	258	French Polynesia	PYF								51	ORGANIC CHEMICALS	1	No Quantity							45			0
S3	2000	2000	2000	2	0	2	Export	242	Fiji	FJI	296	Kiribati	KIR								51	ORGANIC CHEMICALS	1	No Quantity							1146			0
S3	2000	2000	2000	2	0	2	Export	242	Fiji	FJI	548	Vanuatu	VUT								51	ORGANIC CHEMICALS	1	No Quantity							472			0
S3	2000	2000	2000	2	0	2	Export	242	Fiji	FJI	776	Tonga	TON								51	ORGANIC CHEMICALS	1	No Quantity							950			0
S3	2000	2000	2000	2	0	2	Export	242	Fiji	FJI	792	Turkey	TUR								51	ORGANIC CHEMICALS	1	No Quantity							841			0
S3	2000	2000	2000	2	0	2	Export	242	Fiji	FJI	798	Tuvalu	TUV								51	ORGANIC CHEMICALS	1	No Quantity							2590			0
S3	2000	2000	2000	2	0	2	Export	242	Fiji	FJI	842	USA	USA								51	ORGANIC CHEMICALS	1	No Quantity							887			0
S3	2000	2000	2000	2	0	2	Export	242	Fiji	FJI	876	Wallis and Futuna Isds	WLF								51	ORGANIC CHEMICALS	1	No Quantity							1225			0
S3	2000	2000	2000	2	0	2	Export	242	Fiji	FJI	882	Samoa	WSM								51	ORGANIC CHEMICALS	1	No Quantity							1000			0
S3	2000	2000	2000	2	0	2	Export	246	Finland	FIN	0	World	WLD								51	ORGANIC CHEMICALS	1	No Quantity							390717280			0
S3	2000	2000	2000	2	0	2	Export	246	Finland	FIN	12	Algeria	DZA								51	ORGANIC CHEMICALS	1	No Quantity							73805			0
S3	2000	2000	2000	2	0	2	Export	246	Finland	FIN	32	Argentina	ARG								51	ORGANIC CHEMICALS	1	No Quantity							3767475			0
S3	2000	2000	2000	2	0	2	Export	246	Finland	FIN	36	Australia	AUS								51	ORGANIC CHEMICALS	1	No Quantity							2949596			0
S3	2000	2000	2000	2	0	2	Export	246	Finland	FIN	40	Austria	AUT								51	ORGANIC CHEMICALS	1	No Quantity							1852289			0
S3	2000	2000	2000	2	0	2	Export	246	Finland	FIN	56	Belgium	BEL								51	ORGANIC CHEMICALS	1	No Quantity							31011081			0
S3	2000	2000	2000	2	0	2	Export	246	Finland	FIN	64	Bhutan	BTN								51	ORGANIC CHEMICALS	1	No Quantity							51741			0
S3	2000	2000	2000	2	0	2	Export	246	Finland	FIN	68	Bolivia (Plurinational State of)	BOL								51	ORGANIC CHEMICALS	1	No Quantity							1692			0
S3	2000	2000	2000	2	0	2	Export	246	Finland	FIN	76	Brazil	BRA								51	ORGANIC CHEMICALS	1	No Quantity							1614821			0
S3	2000	2000	2000	2	0	2	Export	246	Finland	FIN	100	Bulgaria	BGR								51	ORGANIC CHEMICALS	1	No Quantity							35128			0
S3	2000	2000	2000	2	0	2	Export	246	Finland	FIN	112	Belarus	BLR								51	ORGANIC CHEMICALS	1	No Quantity							607453			0
S3	2000	2000	2000	2	0	2	Export	246	Finland	FIN	124	Canada	CAN								51	ORGANIC CHEMICALS	1	No Quantity							2806743			0
S3	2000	2000	2000	2	0	2	Export	246	Finland	FIN	152	Chile	CHL								51	ORGANIC CHEMICALS	1	No Quantity							2011751			0
S3	2000	2000	2000	2	0	2	Export	246	Finland	FIN	156	China	CHN								51	ORGANIC CHEMICALS	1	No Quantity							2603540			0
S3	2000	2000	2000	2	0	2	Export	246	Finland	FIN	170	Colombia	COL								51	ORGANIC CHEMICALS	1	No Quantity							32325			0
S3	2000	2000	2000	2	0	2	Export	246	Finland	FIN	188	Costa Rica	CRI								51	ORGANIC CHEMICALS	1	No Quantity							2388			0
S3	2000	2000	2000	2	0	2	Export	246	Finland	FIN	191	Croatia	HRV								51	ORGANIC CHEMICALS	1	No Quantity							40776			0
S3	2000	2000	2000	2	0	2	Export	246	Finland	FIN	196	Cyprus	CYP								51	ORGANIC CHEMICALS	1	No Quantity							79878			0
S3	2000	2000	2000	2	0	2	Export	246	Finland	FIN	203	Czechia	CZE								51	ORGANIC CHEMICALS	1	No Quantity							1099898			0
S3	2000	2000	2000	2	0	2	Export	246	Finland	FIN	208	Denmark	DNK								51	ORGANIC CHEMICALS	1	No Quantity							2507839			0
S3	2000	2000	2000	2	0	2	Export	246	Finland	FIN	218	Ecuador	ECU								51	ORGANIC CHEMICALS	1	No Quantity							16626			0
S3	2000	2000	2000	2	0	2	Export	246	Finland	FIN	222	El Salvador	SLV								51	ORGANIC CHEMICALS	1	No Quantity							1407746			0
S3	2000	2000	2000	2	0	2	Export	246	Finland	FIN	233	Estonia	EST								51	ORGANIC CHEMICALS	1	No Quantity							2387634			0
S3	2000	2000	2000	2	0	2	Export	246	Finland	FIN	251	France	FRA								51	ORGANIC CHEMICALS	1	No Quantity							14206048			0
S3	2000	2000	2000	2	0	2	Export	246	Finland	FIN	268	Georgia	GEO								51	ORGANIC CHEMICALS	1	No Quantity							2166			0
S3	2000	2000	2000	2	0	2	Export	246	Finland	FIN	276	Germany	DEU								51	ORGANIC CHEMICALS	1	No Quantity							21945287			0
S3	2000	2000	2000	2	0	2	Export	246	Finland	FIN	300	Greece	GRC								51	ORGANIC CHEMICALS	1	No Quantity							192679			0
S3	2000	2000	2000	2	0	2	Export	246	Finland	FIN	320	Guatemala	GTM								51	ORGANIC CHEMICALS	1	No Quantity							31559			0
S3	2000	2000	2000	2	0	2	Export	246	Finland	FIN	340	Honduras	HND								51	ORGANIC CHEMICALS	1	No Quantity							2624			0
S3	2000	2000	2000	2	0	2	Export	246	Finland	FIN	344	China, Hong Kong SAR	HKG								51	ORGANIC CHEMICALS	1	No Quantity							143384			0
S3	2000	2000	2000	2	0	2	Export	246	Finland	FIN	348	Hungary	HUN								51	ORGANIC CHEMICALS	1	No Quantity							690526			0
S3	2000	2000	2000	2	0	2	Export	246	Finland	FIN	352	Iceland	ISL								51	ORGANIC CHEMICALS	1	No Quantity							190448			0
S3	2000	2000	2000	2	0	2	Export	246	Finland	FIN	360	Indonesia	IDN								51	ORGANIC CHEMICALS	1	No Quantity							877376			0
S3	2000	2000	2000	2	0	2	Export	246	Finland	FIN	364	Iran	IRN								51	ORGANIC CHEMICALS	1	No Quantity							486105			0
S3	2000	2000	2000	2	0	2	Export	246	Finland	FIN	372	Ireland	IRL								51	ORGANIC CHEMICALS	1	No Quantity							695449			0
S3	2000	2000	2000	2	0	2	Export	246	Finland	FIN	376	Israel	ISR								51	ORGANIC CHEMICALS	1	No Quantity							1842129			0
S3	2000	2000	2000	2	0	2	Export	246	Finland	FIN	381	Italy	ITA								51	ORGANIC CHEMICALS	1	No Quantity							5698337			0
S3	2000	2000	2000	2	0	2	Export	246	Finland	FIN	392	Japan	JPN								51	ORGANIC CHEMICALS	1	No Quantity							4650253			0
S3	2000	2000	2000	2	0	2	Export	246	Finland	FIN	398	Kazakhstan	KAZ								51	ORGANIC CHEMICALS	1	No Quantity							17680			0
S3	2000	2000	2000	2	0	2	Export	246	Finland	FIN	400	Jordan	JOR								51	ORGANIC CHEMICALS	1	No Quantity							27294			0
S3	2000	2000	2000	2	0	2	Export	246	Finland	FIN	408	Dem. People's Rep. of Korea	PRK								51	ORGANIC CHEMICALS	1	No Quantity							31671			0
S3	2000	2000	2000	2	0	2	Export	246	Finland	FIN	410	Rep. of Korea	KOR								51	ORGANIC CHEMICALS	1	No Quantity							804001			0
S3	2000	2000	2000	2	0	2	Export	246	Finland	FIN	422	Lebanon	LBN								51	ORGANIC CHEMICALS	1	No Quantity							21177			0
S3	2000	2000	2000	2	0	2	Export	246	Finland	FIN	428	Latvia	LVA								51	ORGANIC CHEMICALS	1	No Quantity							1548385			0
S3	2000	2000	2000	2	0	2	Export	246	Finland	FIN	440	Lithuania	LTU								51	ORGANIC CHEMICALS	1	No Quantity							311222			0
S3	2000	2000	2000	2	0	2	Export	246	Finland	FIN	442	Luxembourg	LUX								51	ORGANIC CHEMICALS	1	No Quantity							10068			0
S3	2000	2000	2000	2	0	2	Export	246	Finland	FIN	458	Malaysia	MYS								51	ORGANIC CHEMICALS	1	No Quantity							87366			0
S3	2000	2000	2000	2	0	2	Export	246	Finland	FIN	480	Mauritius	MUS								51	ORGANIC CHEMICALS	1	No Quantity							125031			0
S3	2000	2000	2000	2	0	2	Export	246	Finland	FIN	484	Mexico	MEX								51	ORGANIC CHEMICALS	1	No Quantity							2926358			0
S3	2000	2000	2000	2	0	2	Export	246	Finland	FIN	490	Other Asia, nes									51	ORGANIC CHEMICALS	1	No Quantity							2497137			0
S3	2000	2000	2000	2	0	2	Export	246	Finland	FIN	504	Morocco	MAR								51	ORGANIC CHEMICALS	1	No Quantity							21021			0
S3	2000	2000	2000	2	0	2	Export	246	Finland	FIN	528	Netherlands	NLD								51	ORGANIC CHEMICALS	1	No Quantity							72435460			0
S3	2000	2000	2000	2	0	2	Export	246	Finland	FIN	554	New Zealand	NZL								51	ORGANIC CHEMICALS	1	No Quantity							161534			0
S3	2000	2000	2000	2	0	2	Export	246	Finland	FIN	579	Norway	NOR								51	ORGANIC CHEMICALS	1	No Quantity							4254107			0
S3	2000	2000	2000	2	0	2	Export	246	Finland	FIN	586	Pakistan	PAK								51	ORGANIC CHEMICALS	1	No Quantity							42652			0
S3	2000	2000	2000	2	0	2	Export	246	Finland	FIN	600	Paraguay	PRY								51	ORGANIC CHEMICALS	1	No Quantity							42654			0
S3	2000	2000	2000	2	0	2	Export	246	Finland	FIN	604	Peru	PER								51	ORGANIC CHEMICALS	1	No Quantity							158284			0
S3	2000	2000	2000	2	0	2	Export	246	Finland	FIN	608	Philippines	PHL								51	ORGANIC CHEMICALS	1	No Quantity							436743			0
S3	2000	2000	2000	2	0	2	Export	246	Finland	FIN	616	Poland	POL								51	ORGANIC CHEMICALS	1	No Quantity							2280618			0
S3	2000	2000	2000	2	0	2	Export	246	Finland	FIN	620	Portugal	PRT								51	ORGANIC CHEMICALS	1	No Quantity							623027			0
S3	2000	2000	2000	2	0	2	Export	246	Finland	FIN	642	Romania	ROU								51	ORGANIC CHEMICALS	1	No Quantity							154614			0
S3	2000	2000	2000	2	0	2	Export	246	Finland	FIN	643	Russian Federation	RUS								51	ORGANIC CHEMICALS	1	No Quantity							11263027			0
S3	2000	2000	2000	2	0	2	Export	246	Finland	FIN	674	San Marino	SMR								51	ORGANIC CHEMICALS	1	No Quantity							33918			0
S3	2000	2000	2000	2	0	2	Export	246	Finland	FIN	682	Saudi Arabia	SAU								51	ORGANIC CHEMICALS	1	No Quantity							1513663			0
S3	2000	2000	2000	2	0	2	Export	246	Finland	FIN	699	India	IND								51	ORGANIC CHEMICALS	1	No Quantity							1412517			0
S3	2000	2000	2000	2	0	2	Export	246	Finland	FIN	702	Singapore	SGP								51	ORGANIC CHEMICALS	1	No Quantity							8834049			0
S3	2000	2000	2000	2	0	2	Export	246	Finland	FIN	703	Slovakia	SVK								51	ORGANIC CHEMICALS	1	No Quantity							161096			0
S3	2000	2000	2000	2	0	2	Export	246	Finland	FIN	705	Slovenia	SVN								51	ORGANIC CHEMICALS	1	No Quantity							262047			0
S3	2000	2000	2000	2	0	2	Export	246	Finland	FIN	710	South Africa	ZAF								51	ORGANIC CHEMICALS	1	No Quantity							658323			0
S3	2000	2000	2000	2	0	2	Export	246	Finland	FIN	724	Spain	ESP								51	ORGANIC CHEMICALS	1	No Quantity							5269381			0
S3	2000	2000	2000	2	0	2	Export	246	Finland	FIN	752	Sweden	SWE								51	ORGANIC CHEMICALS	1	No Quantity							4944892			0
S3	2000	2000	2000	2	0	2	Export	246	Finland	FIN	757	Switzerland	CHE								51	ORGANIC CHEMICALS	1	No Quantity							2279728			0
S3	2000	2000	2000	2	0	2	Export	246	Finland	FIN	764	Thailand	THA								51	ORGANIC CHEMICALS	1	No Quantity							1647256			0
S3	2000	2000	2000	2	0	2	Export	246	Finland	FIN	784	United Arab Emirates	ARE								51	ORGANIC CHEMICALS	1	No Quantity							11340			0
S3	2000	2000	2000	2	0	2	Export	246	Finland	FIN	788	Tunisia	TUN								51	ORGANIC CHEMICALS	1	No Quantity							41115			0
S3	2000	2000	2000	2	0	2	Export	246	Finland	FIN	792	Turkey	TUR								51	ORGANIC CHEMICALS	1	No Quantity							838743			0
S3	2000	2000	2000	2	0	2	Export	246	Finland	FIN	804	Ukraine	UKR								51	ORGANIC CHEMICALS	1	No Quantity							74733			0
S3	2000	2000	2000	2	0	2	Export	246	Finland	FIN	818	Egypt	EGY								51	ORGANIC CHEMICALS	1	No Quantity							320889			0
S3	2000	2000	2000	2	0	2	Export	246	Finland	FIN	826	United Kingdom	GBR								51	ORGANIC CHEMICALS	1	No Quantity							28963748			0
S3	2000	2000	2000	2	0	2	Export	246	Finland	FIN	842	USA	USA								51	ORGANIC CHEMICALS	1	No Quantity							38512674			0
S3	2000	2000	2000	2	0	2	Export	246	Finland	FIN	858	Uruguay	URY								51	ORGANIC CHEMICALS	1	No Quantity							27134			0
S3	2000	2000	2000	2	0	2	Export	246	Finland	FIN	862	Venezuela	VEN								51	ORGANIC CHEMICALS	1	No Quantity							94499			0
S3	2000	2000	2000	2	0	2	Export	246	Finland	FIN	891	Serbia and Montenegro	SCG								51	ORGANIC CHEMICALS	1	No Quantity							4075			0
S3	2000	2000	2000	2	0	2	Export	246	Finland	FIN	899	Areas, nes									51	ORGANIC CHEMICALS	1	No Quantity							85913732			0
S3	2000	2000	2000	2	0	2	Export	242	Fiji	FJI	0	World	WLD								52	INORGANIC CHEMICALS	1	No Quantity							123361			0
S3	2000	2000	2000	2	0	2	Export	242	Fiji	FJI	16	American Samoa	ASM								52	INORGANIC CHEMICALS	1	No Quantity							1189			0
S3	2000	2000	2000	2	0	2	Export	242	Fiji	FJI	36	Australia	AUS								52	INORGANIC CHEMICALS	1	No Quantity							17358			0
S3	2000	2000	2000	2	0	2	Export	242	Fiji	FJI	184	Cook Isds	COK								52	INORGANIC CHEMICALS	1	No Quantity							794			0
S3	2000	2000	2000	2	0	2	Export	242	Fiji	FJI	258	French Polynesia	PYF								52	INORGANIC CHEMICALS	1	No Quantity							8581			0
S3	2000	2000	2000	2	0	2	Export	242	Fiji	FJI	296	Kiribati	KIR								52	INORGANIC CHEMICALS	1	No Quantity							25408			0
S3	2000	2000	2000	2	0	2	Export	242	Fiji	FJI	490	Other Asia, nes									52	INORGANIC CHEMICALS	1	No Quantity							4777			0
S3	2000	2000	2000	2	0	2	Export	242	Fiji	FJI	548	Vanuatu	VUT								52	INORGANIC CHEMICALS	1	No Quantity							93			0
S3	2000	2000	2000	2	0	2	Export	242	Fiji	FJI	554	New Zealand	NZL								52	INORGANIC CHEMICALS	1	No Quantity							2070			0
S3	2000	2000	2000	2	0	2	Export	242	Fiji	FJI	776	Tonga	TON								52	INORGANIC CHEMICALS	1	No Quantity							33510			0
S3	2000	2000	2000	2	0	2	Export	242	Fiji	FJI	798	Tuvalu	TUV								52	INORGANIC CHEMICALS	1	No Quantity							657			0
S3	2000	2000	2000	2	0	2	Export	242	Fiji	FJI	842	USA	USA								52	INORGANIC CHEMICALS	1	No Quantity							467			0
S3	2000	2000	2000	2	0	2	Export	242	Fiji	FJI	882	Samoa	WSM								52	INORGANIC CHEMICALS	1	No Quantity							25065			0
S3	2000	2000	2000	2	0	2	Export	242	Fiji	FJI	899	Areas, nes									52	INORGANIC CHEMICALS	1	No Quantity							3391			0
S3	2000	2000	2000	2	0	2	Export	246	Finland	FIN	0	World	WLD								52	INORGANIC CHEMICALS	1	No Quantity							328216089			0
S3	2000	2000	2000	2	0	2	Export	246	Finland	FIN	32	Argentina	ARG								52	INORGANIC CHEMICALS	1	No Quantity							8030			0
S3	2000	2000	2000	2	0	2	Export	246	Finland	FIN	36	Australia	AUS								52	INORGANIC CHEMICALS	1	No Quantity							807885			0
S3	2000	2000	2000	2	0	2	Export	246	Finland	FIN	40	Austria	AUT								52	INORGANIC CHEMICALS	1	No Quantity							1121053			0
S3	2000	2000	2000	2	0	2	Export	246	Finland	FIN	50	Bangladesh	BGD								52	INORGANIC CHEMICALS	1	No Quantity							3886			0
S3	2000	2000	2000	2	0	2	Export	246	Finland	FIN	56	Belgium	BEL								52	INORGANIC CHEMICALS	1	No Quantity							4477847			0
S3	2000	2000	2000	2	0	2	Export	246	Finland	FIN	76	Brazil	BRA								52	INORGANIC CHEMICALS	1	No Quantity							2375576			0
S3	2000	2000	2000	2	0	2	Export	246	Finland	FIN	100	Bulgaria	BGR								52	INORGANIC CHEMICALS	1	No Quantity							143898			0
S3	2000	2000	2000	2	0	2	Export	246	Finland	FIN	112	Belarus	BLR								52	INORGANIC CHEMICALS	1	No Quantity							81946			0
S3	2000	2000	2000	2	0	2	Export	246	Finland	FIN	124	Canada	CAN								52	INORGANIC CHEMICALS	1	No Quantity							829002			0
S3	2000	2000	2000	2	0	2	Export	246	Finland	FIN	152	Chile	CHL								52	INORGANIC CHEMICALS	1	No Quantity							1997968			0
S3	2000	2000	2000	2	0	2	Export	246	Finland	FIN	156	China	CHN								52	INORGANIC CHEMICALS	1	No Quantity							703368			0
S3	2000	2000	2000	2	0	2	Export	246	Finland	FIN	170	Colombia	COL								52	INORGANIC CHEMICALS	1	No Quantity							72606			0
S3	2000	2000	2000	2	0	2	Export	246	Finland	FIN	180	Dem. Rep. of the Congo	COD								52	INORGANIC CHEMICALS	1	No Quantity							1146			0
S3	2000	2000	2000	2	0	2	Export	246	Finland	FIN	196	Cyprus	CYP								52	INORGANIC CHEMICALS	1	No Quantity							4662			0
S3	2000	2000	2000	2	0	2	Export	246	Finland	FIN	203	Czechia	CZE								52	INORGANIC CHEMICALS	1	No Quantity							1299552			0
S3	2000	2000	2000	2	0	2	Export	246	Finland	FIN	208	Denmark	DNK								52	INORGANIC CHEMICALS	1	No Quantity							15353416			0
S3	2000	2000	2000	2	0	2	Export	246	Finland	FIN	214	Dominican Rep.	DOM								52	INORGANIC CHEMICALS	1	No Quantity							12913			0
S3	2000	2000	2000	2	0	2	Export	246	Finland	FIN	233	Estonia	EST								52	INORGANIC CHEMICALS	1	No Quantity							1855136			0
S3	2000	2000	2000	2	0	2	Export	246	Finland	FIN	251	France	FRA								52	INORGANIC CHEMICALS	1	No Quantity							10704405			0
S3	2000	2000	2000	2	0	2	Export	246	Finland	FIN	276	Germany	DEU								52	INORGANIC CHEMICALS	1	No Quantity							17335792			0
S3	2000	2000	2000	2	0	2	Export	246	Finland	FIN	300	Greece	GRC								52	INORGANIC CHEMICALS	1	No Quantity							242817			0
S3	2000	2000	2000	2	0	2	Export	246	Finland	FIN	344	China, Hong Kong SAR	HKG								52	INORGANIC CHEMICALS	1	No Quantity							3620601			0
S3	2000	2000	2000	2	0	2	Export	246	Finland	FIN	348	Hungary	HUN								52	INORGANIC CHEMICALS	1	No Quantity							371604			0
S3	2000	2000	2000	2	0	2	Export	246	Finland	FIN	352	Iceland	ISL								52	INORGANIC CHEMICALS	1	No Quantity							4888			0
S3	2000	2000	2000	2	0	2	Export	246	Finland	FIN	360	Indonesia	IDN								52	INORGANIC CHEMICALS	1	No Quantity							532994			0
S3	2000	2000	2000	2	0	2	Export	246	Finland	FIN	364	Iran	IRN								52	INORGANIC CHEMICALS	1	No Quantity							600551			0
S3	2000	2000	2000	2	0	2	Export	246	Finland	FIN	372	Ireland	IRL								52	INORGANIC CHEMICALS	1	No Quantity							7348			0
S3	2000	2000	2000	2	0	2	Export	246	Finland	FIN	376	Israel	ISR								52	INORGANIC CHEMICALS	1	No Quantity							124813			0
S3	2000	2000	2000	2	0	2	Export	246	Finland	FIN	381	Italy	ITA								52	INORGANIC CHEMICALS	1	No Quantity							17011320			0
S3	2000	2000	2000	2	0	2	Export	246	Finland	FIN	392	Japan	JPN								52	INORGANIC CHEMICALS	1	No Quantity							13668746			0
S3	2000	2000	2000	2	0	2	Export	246	Finland	FIN	398	Kazakhstan	KAZ								52	INORGANIC CHEMICALS	1	No Quantity							38127			0
S3	2000	2000	2000	2	0	2	Export	246	Finland	FIN	400	Jordan	JOR								52	INORGANIC CHEMICALS	1	No Quantity							189930			0
S3	2000	2000	2000	2	0	2	Export	246	Finland	FIN	410	Rep. of Korea	KOR								52	INORGANIC CHEMICALS	1	No Quantity							1958249			0
S3	2000	2000	2000	2	0	2	Export	246	Finland	FIN	414	Kuwait	KWT								52	INORGANIC CHEMICALS	1	No Quantity							27620			0
S3	2000	2000	2000	2	0	2	Export	246	Finland	FIN	417	Kyrgyzstan	KGZ								52	INORGANIC CHEMICALS	1	No Quantity							28354			0
S3	2000	2000	2000	2	0	2	Export	246	Finland	FIN	422	Lebanon	LBN								52	INORGANIC CHEMICALS	1	No Quantity							16125			0
S3	2000	2000	2000	2	0	2	Export	246	Finland	FIN	428	Latvia	LVA								52	INORGANIC CHEMICALS	1	No Quantity							1186380			0
S3	2000	2000	2000	2	0	2	Export	246	Finland	FIN	440	Lithuania	LTU								52	INORGANIC CHEMICALS	1	No Quantity							530894			0
S3	2000	2000	2000	2	0	2	Export	246	Finland	FIN	458	Malaysia	MYS								52	INORGANIC CHEMICALS	1	No Quantity							186481			0
S3	2000	2000	2000	2	0	2	Export	246	Finland	FIN	470	Malta	MLT								52	INORGANIC CHEMICALS	1	No Quantity							4300			0
S3	2000	2000	2000	2	0	2	Export	246	Finland	FIN	480	Mauritius	MUS								52	INORGANIC CHEMICALS	1	No Quantity							146198			0
S3	2000	2000	2000	2	0	2	Export	246	Finland	FIN	484	Mexico	MEX								52	INORGANIC CHEMICALS	1	No Quantity							1566359			0
S3	2000	2000	2000	2	0	2	Export	246	Finland	FIN	490	Other Asia, nes									52	INORGANIC CHEMICALS	1	No Quantity							1703472			0
S3	2000	2000	2000	2	0	2	Export	246	Finland	FIN	528	Netherlands	NLD								52	INORGANIC CHEMICALS	1	No Quantity							54562999			0
S3	2000	2000	2000	2	0	2	Export	246	Finland	FIN	554	New Zealand	NZL								52	INORGANIC CHEMICALS	1	No Quantity							159907			0
S3	2000	2000	2000	2	0	2	Export	246	Finland	FIN	579	Norway	NOR								52	INORGANIC CHEMICALS	1	No Quantity							1035872			0
S3	2000	2000	2000	2	0	2	Export	246	Finland	FIN	586	Pakistan	PAK								52	INORGANIC CHEMICALS	1	No Quantity							25129			0
S3	2000	2000	2000	2	0	2	Export	246	Finland	FIN	616	Poland	POL								52	INORGANIC CHEMICALS	1	No Quantity							527631			0
S3	2000	2000	2000	2	0	2	Export	246	Finland	FIN	620	Portugal	PRT								52	INORGANIC CHEMICALS	1	No Quantity							755			0
S3	2000	2000	2000	2	0	2	Export	246	Finland	FIN	642	Romania	ROU								52	INORGANIC CHEMICALS	1	No Quantity							1724			0
S3	2000	2000	2000	2	0	2	Export	246	Finland	FIN	643	Russian Federation	RUS								52	INORGANIC CHEMICALS	1	No Quantity							7146877			0
S3	2000	2000	2000	2	0	2	Export	246	Finland	FIN	662	Saint Lucia	LCA								52	INORGANIC CHEMICALS	1	No Quantity							1903			0
S3	2000	2000	2000	2	0	2	Export	246	Finland	FIN	699	India	IND								52	INORGANIC CHEMICALS	1	No Quantity							241782			0
S3	2000	2000	2000	2	0	2	Export	246	Finland	FIN	702	Singapore	SGP								52	INORGANIC CHEMICALS	1	No Quantity							5371784			0
S3	2000	2000	2000	2	0	2	Export	246	Finland	FIN	703	Slovakia	SVK								52	INORGANIC CHEMICALS	1	No Quantity							2533			0
S3	2000	2000	2000	2	0	2	Export	246	Finland	FIN	704	Viet Nam	VNM								52	INORGANIC CHEMICALS	1	No Quantity							5367			0
S3	2000	2000	2000	2	0	2	Export	246	Finland	FIN	705	Slovenia	SVN								52	INORGANIC CHEMICALS	1	No Quantity							55008			0
S3	2000	2000	2000	2	0	2	Export	246	Finland	FIN	710	South Africa	ZAF								52	INORGANIC CHEMICALS	1	No Quantity							704702			0
S3	2000	2000	2000	2	0	2	Export	246	Finland	FIN	724	Spain	ESP								52	INORGANIC CHEMICALS	1	No Quantity							9988056			0
S3	2000	2000	2000	2	0	2	Export	246	Finland	FIN	752	Sweden	SWE								52	INORGANIC CHEMICALS	1	No Quantity							27630829			0
S3	2000	2000	2000	2	0	2	Export	246	Finland	FIN	757	Switzerland	CHE								52	INORGANIC CHEMICALS	1	No Quantity							697919			0
S3	2000	2000	2000	2	0	2	Export	246	Finland	FIN	760	Syria	SYR								52	INORGANIC CHEMICALS	1	No Quantity							83788			0
S3	2000	2000	2000	2	0	2	Export	246	Finland	FIN	764	Thailand	THA								52	INORGANIC CHEMICALS	1	No Quantity							753134			0
S3	2000	2000	2000	2	0	2	Export	246	Finland	FIN	788	Tunisia	TUN								52	INORGANIC CHEMICALS	1	No Quantity							5112			0
S3	2000	2000	2000	2	0	2	Export	246	Finland	FIN	792	Turkey	TUR								52	INORGANIC CHEMICALS	1	No Quantity							125629			0
S3	2000	2000	2000	2	0	2	Export	246	Finland	FIN	804	Ukraine	UKR								52	INORGANIC CHEMICALS	1	No Quantity							279861			0
S3	2000	2000	2000	2	0	2	Export	246	Finland	FIN	818	Egypt	EGY								52	INORGANIC CHEMICALS	1	No Quantity							102512			0
S3	2000	2000	2000	2	0	2	Export	246	Finland	FIN	826	United Kingdom	GBR								52	INORGANIC CHEMICALS	1	No Quantity							16134782			0
S3	2000	2000	2000	2	0	2	Export	246	Finland	FIN	834	United Rep. of Tanzania	TZA								52	INORGANIC CHEMICALS	1	No Quantity							24316			0
S3	2000	2000	2000	2	0	2	Export	246	Finland	FIN	842	USA	USA								52	INORGANIC CHEMICALS	1	No Quantity							41142786			0
S3	2000	2000	2000	2	0	2	Export	246	Finland	FIN	862	Venezuela	VEN								52	INORGANIC CHEMICALS	1	No Quantity							2268			0
S3	2000	2000	2000	2	0	2	Export	246	Finland	FIN	894	Zambia	ZMB								52	INORGANIC CHEMICALS	1	No Quantity							1550			0
S3	2000	2000	2000	2	0	2	Export	246	Finland	FIN	899	Areas, nes									52	INORGANIC CHEMICALS	1	No Quantity							58441315			0
S3	2000	2000	2000	2	0	2	Export	242	Fiji	FJI	0	World	WLD								53	DYES,COLOURING MATERIALS	1	No Quantity							930034			0
S3	2000	2000	2000	2	0	2	Export	242	Fiji	FJI	16	American Samoa	ASM								53	DYES,COLOURING MATERIALS	1	No Quantity							1002			0
S3	2000	2000	2000	2	0	2	Export	242	Fiji	FJI	36	Australia	AUS								53	DYES,COLOURING MATERIALS	1	No Quantity							42619			0
S3	2000	2000	2000	2	0	2	Export	242	Fiji	FJI	90	Solomon Isds	SLB								53	DYES,COLOURING MATERIALS	1	No Quantity							10055			0
S3	2000	2000	2000	2	0	2	Export	242	Fiji	FJI	156	China	CHN								53	DYES,COLOURING MATERIALS	1	No Quantity							29			0
S3	2000	2000	2000	2	0	2	Export	242	Fiji	FJI	184	Cook Isds	COK								53	DYES,COLOURING MATERIALS	1	No Quantity							135634			0
S3	2000	2000	2000	2	0	2	Export	242	Fiji	FJI	296	Kiribati	KIR								53	DYES,COLOURING MATERIALS	1	No Quantity							83915			0
S3	2000	2000	2000	2	0	2	Export	242	Fiji	FJI	410	Rep. of Korea	KOR								53	DYES,COLOURING MATERIALS	1	No Quantity							55522			0
S3	2000	2000	2000	2	0	2	Export	242	Fiji	FJI	458	Malaysia	MYS								53	DYES,COLOURING MATERIALS	1	No Quantity							1546			0
S3	2000	2000	2000	2	0	2	Export	242	Fiji	FJI	490	Other Asia, nes									53	DYES,COLOURING MATERIALS	1	No Quantity							1909			0
S3	2000	2000	2000	2	0	2	Export	242	Fiji	FJI	548	Vanuatu	VUT								53	DYES,COLOURING MATERIALS	1	No Quantity							51087			0
S3	2000	2000	2000	2	0	2	Export	242	Fiji	FJI	554	New Zealand	NZL								53	DYES,COLOURING MATERIALS	1	No Quantity							249954			0
S3	2000	2000	2000	2	0	2	Export	242	Fiji	FJI	776	Tonga	TON								53	DYES,COLOURING MATERIALS	1	No Quantity							119275			0
S3	2000	2000	2000	2	0	2	Export	242	Fiji	FJI	798	Tuvalu	TUV								53	DYES,COLOURING MATERIALS	1	No Quantity							35116			0
S3	2000	2000	2000	2	0	2	Export	242	Fiji	FJI	876	Wallis and Futuna Isds	WLF								53	DYES,COLOURING MATERIALS	1	No Quantity							7179			0
S3	2000	2000	2000	2	0	2	Export	242	Fiji	FJI	882	Samoa	WSM								53	DYES,COLOURING MATERIALS	1	No Quantity							109341			0
S3	2000	2000	2000	2	0	2	Export	242	Fiji	FJI	899	Areas, nes									53	DYES,COLOURING MATERIALS	1	No Quantity							25851			0
S3	2000	2000	2000	2	0	2	Export	246	Finland	FIN	0	World	WLD								53	DYES,COLOURING MATERIALS	1	No Quantity							394790831			0
S3	2000	2000	2000	2	0	2	Export	246	Finland	FIN	32	Argentina	ARG								53	DYES,COLOURING MATERIALS	1	No Quantity							432355			0
S3	2000	2000	2000	2	0	2	Export	246	Finland	FIN	36	Australia	AUS								53	DYES,COLOURING MATERIALS	1	No Quantity							260392			0
S3	2000	2000	2000	2	0	2	Export	246	Finland	FIN	40	Austria	AUT								53	DYES,COLOURING MATERIALS	1	No Quantity							276621			0
S3	2000	2000	2000	2	0	2	Export	246	Finland	FIN	51	Armenia	ARM								53	DYES,COLOURING MATERIALS	1	No Quantity							15965			0
S3	2000	2000	2000	2	0	2	Export	246	Finland	FIN	56	Belgium	BEL								53	DYES,COLOURING MATERIALS	1	No Quantity							67507			0
S3	2000	2000	2000	2	0	2	Export	246	Finland	FIN	68	Bolivia (Plurinational State of)	BOL								53	DYES,COLOURING MATERIALS	1	No Quantity							658			0
S3	2000	2000	2000	2	0	2	Export	246	Finland	FIN	76	Brazil	BRA								53	DYES,COLOURING MATERIALS	1	No Quantity							148464			0
S3	2000	2000	2000	2	0	2	Export	246	Finland	FIN	100	Bulgaria	BGR								53	DYES,COLOURING MATERIALS	1	No Quantity							56672			0
S3	2000	2000	2000	2	0	2	Export	246	Finland	FIN	112	Belarus	BLR								53	DYES,COLOURING MATERIALS	1	No Quantity							1209327			0
S3	2000	2000	2000	2	0	2	Export	246	Finland	FIN	124	Canada	CAN								53	DYES,COLOURING MATERIALS	1	No Quantity							44820			0
S3	2000	2000	2000	2	0	2	Export	246	Finland	FIN	152	Chile	CHL								53	DYES,COLOURING MATERIALS	1	No Quantity							29973			0
S3	2000	2000	2000	2	0	2	Export	246	Finland	FIN	156	China	CHN								53	DYES,COLOURING MATERIALS	1	No Quantity							229709			0
S3	2000	2000	2000	2	0	2	Export	246	Finland	FIN	196	Cyprus	CYP								53	DYES,COLOURING MATERIALS	1	No Quantity							295			0
S3	2000	2000	2000	2	0	2	Export	246	Finland	FIN	203	Czechia	CZE								53	DYES,COLOURING MATERIALS	1	No Quantity							1116611			0
S3	2000	2000	2000	2	0	2	Export	246	Finland	FIN	208	Denmark	DNK								53	DYES,COLOURING MATERIALS	1	No Quantity							1674860			0
S3	2000	2000	2000	2	0	2	Export	246	Finland	FIN	233	Estonia	EST								53	DYES,COLOURING MATERIALS	1	No Quantity							21086178			0
S3	2000	2000	2000	2	0	2	Export	246	Finland	FIN	251	France	FRA								53	DYES,COLOURING MATERIALS	1	No Quantity							1101124			0
S3	2000	2000	2000	2	0	2	Export	246	Finland	FIN	268	Georgia	GEO								53	DYES,COLOURING MATERIALS	1	No Quantity							76795			0
S3	2000	2000	2000	2	0	2	Export	246	Finland	FIN	276	Germany	DEU								53	DYES,COLOURING MATERIALS	1	No Quantity							7561324			0
S3	2000	2000	2000	2	0	2	Export	246	Finland	FIN	288	Ghana	GHA								53	DYES,COLOURING MATERIALS	1	No Quantity							97			0
S3	2000	2000	2000	2	0	2	Export	246	Finland	FIN	300	Greece	GRC								53	DYES,COLOURING MATERIALS	1	No Quantity							34444			0
S3	2000	2000	2000	2	0	2	Export	246	Finland	FIN	344	China, Hong Kong SAR	HKG								53	DYES,COLOURING MATERIALS	1	No Quantity							6811			0
S3	2000	2000	2000	2	0	2	Export	246	Finland	FIN	348	Hungary	HUN								53	DYES,COLOURING MATERIALS	1	No Quantity							3196854			0
S3	2000	2000	2000	2	0	2	Export	246	Finland	FIN	352	Iceland	ISL								53	DYES,COLOURING MATERIALS	1	No Quantity							1545			0
S3	2000	2000	2000	2	0	2	Export	246	Finland	FIN	360	Indonesia	IDN								53	DYES,COLOURING MATERIALS	1	No Quantity							1543			0
S3	2000	2000	2000	2	0	2	Export	246	Finland	FIN	372	Ireland	IRL								53	DYES,COLOURING MATERIALS	1	No Quantity							230137			0
S3	2000	2000	2000	2	0	2	Export	246	Finland	FIN	376	Israel	ISR								53	DYES,COLOURING MATERIALS	1	No Quantity							112393			0
S3	2000	2000	2000	2	0	2	Export	246	Finland	FIN	381	Italy	ITA								53	DYES,COLOURING MATERIALS	1	No Quantity							85884			0
S3	2000	2000	2000	2	0	2	Export	246	Finland	FIN	392	Japan	JPN								53	DYES,COLOURING MATERIALS	1	No Quantity							73327			0
S3	2000	2000	2000	2	0	2	Export	246	Finland	FIN	398	Kazakhstan	KAZ								53	DYES,COLOURING MATERIALS	1	No Quantity							2773716			0
S3	2000	2000	2000	2	0	2	Export	246	Finland	FIN	404	Kenya	KEN								53	DYES,COLOURING MATERIALS	1	No Quantity							30571			0
S3	2000	2000	2000	2	0	2	Export	246	Finland	FIN	410	Rep. of Korea	KOR								53	DYES,COLOURING MATERIALS	1	No Quantity							9286			0
S3	2000	2000	2000	2	0	2	Export	246	Finland	FIN	417	Kyrgyzstan	KGZ								53	DYES,COLOURING MATERIALS	1	No Quantity							61032			0
S3	2000	2000	2000	2	0	2	Export	246	Finland	FIN	422	Lebanon	LBN								53	DYES,COLOURING MATERIALS	1	No Quantity							18			0
S3	2000	2000	2000	2	0	2	Export	246	Finland	FIN	428	Latvia	LVA								53	DYES,COLOURING MATERIALS	1	No Quantity							6701641			0
S3	2000	2000	2000	2	0	2	Export	246	Finland	FIN	440	Lithuania	LTU								53	DYES,COLOURING MATERIALS	1	No Quantity							3280921			0
S3	2000	2000	2000	2	0	2	Export	246	Finland	FIN	450	Madagascar	MDG								53	DYES,COLOURING MATERIALS	1	No Quantity							44492			0
S3	2000	2000	2000	2	0	2	Export	246	Finland	FIN	458	Malaysia	MYS								53	DYES,COLOURING MATERIALS	1	No Quantity							496			0
S3	2000	2000	2000	2	0	2	Export	246	Finland	FIN	470	Malta	MLT								53	DYES,COLOURING MATERIALS	1	No Quantity							4407			0
S3	2000	2000	2000	2	0	2	Export	246	Finland	FIN	484	Mexico	MEX								53	DYES,COLOURING MATERIALS	1	No Quantity							167			0
S3	2000	2000	2000	2	0	2	Export	246	Finland	FIN	490	Other Asia, nes									53	DYES,COLOURING MATERIALS	1	No Quantity							411609			0
S3	2000	2000	2000	2	0	2	Export	246	Finland	FIN	496	Mongolia	MNG								53	DYES,COLOURING MATERIALS	1	No Quantity							91421			0
S3	2000	2000	2000	2	0	2	Export	246	Finland	FIN	498	Rep. of Moldova	MDA								53	DYES,COLOURING MATERIALS	1	No Quantity							2241			0
S3	2000	2000	2000	2	0	2	Export	246	Finland	FIN	508	Mozambique	MOZ								53	DYES,COLOURING MATERIALS	1	No Quantity							954			0
S3	2000	2000	2000	2	0	2	Export	246	Finland	FIN	528	Netherlands	NLD								53	DYES,COLOURING MATERIALS	1	No Quantity							6625148			0
S3	2000	2000	2000	2	0	2	Export	246	Finland	FIN	554	New Zealand	NZL								53	DYES,COLOURING MATERIALS	1	No Quantity							1250			0
S3	2000	2000	2000	2	0	2	Export	246	Finland	FIN	579	Norway	NOR								53	DYES,COLOURING MATERIALS	1	No Quantity							1664984			0
S3	2000	2000	2000	2	0	2	Export	246	Finland	FIN	604	Peru	PER								53	DYES,COLOURING MATERIALS	1	No Quantity							2862			0
S3	2000	2000	2000	2	0	2	Export	246	Finland	FIN	608	Philippines	PHL								53	DYES,COLOURING MATERIALS	1	No Quantity							123889			0
S3	2000	2000	2000	2	0	2	Export	246	Finland	FIN	616	Poland	POL								53	DYES,COLOURING MATERIALS	1	No Quantity							8722352			0
S3	2000	2000	2000	2	0	2	Export	246	Finland	FIN	620	Portugal	PRT								53	DYES,COLOURING MATERIALS	1	No Quantity							56533			0
S3	2000	2000	2000	2	0	2	Export	246	Finland	FIN	642	Romania	ROU								53	DYES,COLOURING MATERIALS	1	No Quantity							17649			0
S3	2000	2000	2000	2	0	2	Export	246	Finland	FIN	643	Russian Federation	RUS								53	DYES,COLOURING MATERIALS	1	No Quantity							86503878			0
S3	2000	2000	2000	2	0	2	Export	246	Finland	FIN	662	Saint Lucia	LCA								53	DYES,COLOURING MATERIALS	1	No Quantity							4413			0
S3	2000	2000	2000	2	0	2	Export	246	Finland	FIN	682	Saudi Arabia	SAU								53	DYES,COLOURING MATERIALS	1	No Quantity							31276			0
S3	2000	2000	2000	2	0	2	Export	246	Finland	FIN	699	India	IND								53	DYES,COLOURING MATERIALS	1	No Quantity							26346			0
S3	2000	2000	2000	2	0	2	Export	246	Finland	FIN	702	Singapore	SGP								53	DYES,COLOURING MATERIALS	1	No Quantity							299453			0
S3	2000	2000	2000	2	0	2	Export	246	Finland	FIN	703	Slovakia	SVK								53	DYES,COLOURING MATERIALS	1	No Quantity							339052			0
S3	2000	2000	2000	2	0	2	Export	246	Finland	FIN	705	Slovenia	SVN								53	DYES,COLOURING MATERIALS	1	No Quantity							337160			0
S3	2000	2000	2000	2	0	2	Export	246	Finland	FIN	710	South Africa	ZAF								53	DYES,COLOURING MATERIALS	1	No Quantity							49846			0
S3	2000	2000	2000	2	0	2	Export	246	Finland	FIN	724	Spain	ESP								53	DYES,COLOURING MATERIALS	1	No Quantity							52220			0
S3	2000	2000	2000	2	0	2	Export	246	Finland	FIN	752	Sweden	SWE								53	DYES,COLOURING MATERIALS	1	No Quantity							21065710			0
S3	2000	2000	2000	2	0	2	Export	246	Finland	FIN	757	Switzerland	CHE								53	DYES,COLOURING MATERIALS	1	No Quantity							685628			0
S3	2000	2000	2000	2	0	2	Export	246	Finland	FIN	764	Thailand	THA								53	DYES,COLOURING MATERIALS	1	No Quantity							80440			0
S3	2000	2000	2000	2	0	2	Export	246	Finland	FIN	784	United Arab Emirates	ARE								53	DYES,COLOURING MATERIALS	1	No Quantity							14154			0
S3	2000	2000	2000	2	0	2	Export	246	Finland	FIN	792	Turkey	TUR								53	DYES,COLOURING MATERIALS	1	No Quantity							202785			0
S3	2000	2000	2000	2	0	2	Export	246	Finland	FIN	795	Turkmenistan	TKM								53	DYES,COLOURING MATERIALS	1	No Quantity							137001			0
S3	2000	2000	2000	2	0	2	Export	246	Finland	FIN	800	Uganda	UGA								53	DYES,COLOURING MATERIALS	1	No Quantity							14363			0
S3	2000	2000	2000	2	0	2	Export	246	Finland	FIN	804	Ukraine	UKR								53	DYES,COLOURING MATERIALS	1	No Quantity							5184309			0
S3	2000	2000	2000	2	0	2	Export	246	Finland	FIN	818	Egypt	EGY								53	DYES,COLOURING MATERIALS	1	No Quantity							163425			0
S3	2000	2000	2000	2	0	2	Export	246	Finland	FIN	826	United Kingdom	GBR								53	DYES,COLOURING MATERIALS	1	No Quantity							4324272			0
S3	2000	2000	2000	2	0	2	Export	246	Finland	FIN	834	United Rep. of Tanzania	TZA								53	DYES,COLOURING MATERIALS	1	No Quantity							140			0
S3	2000	2000	2000	2	0	2	Export	246	Finland	FIN	842	USA	USA								53	DYES,COLOURING MATERIALS	1	No Quantity							451860			0
S3	2000	2000	2000	2	0	2	Export	246	Finland	FIN	858	Uruguay	URY								53	DYES,COLOURING MATERIALS	1	No Quantity							13553			0
S3	2000	2000	2000	2	0	2	Export	246	Finland	FIN	860	Uzbekistan	UZB								53	DYES,COLOURING MATERIALS	1	No Quantity							305246			0
S3	2000	2000	2000	2	0	2	Export	246	Finland	FIN	891	Serbia and Montenegro	SCG								53	DYES,COLOURING MATERIALS	1	No Quantity							4121			0
S3	2000	2000	2000	2	0	2	Export	246	Finland	FIN	899	Areas, nes									53	DYES,COLOURING MATERIALS	1	No Quantity							204739855			0
S3	2000	2000	2000	2	0	2	Export	242	Fiji	FJI	0	World	WLD								54	MEDICINAL,PHARM.PRODUCTS	1	No Quantity							820517			0
S3	2000	2000	2000	2	0	2	Export	242	Fiji	FJI	16	American Samoa	ASM								54	MEDICINAL,PHARM.PRODUCTS	1	No Quantity							88			0
S3	2000	2000	2000	2	0	2	Export	242	Fiji	FJI	36	Australia	AUS								54	MEDICINAL,PHARM.PRODUCTS	1	No Quantity							28709			0
S3	2000	2000	2000	2	0	2	Export	242	Fiji	FJI	40	Austria	AUT								54	MEDICINAL,PHARM.PRODUCTS	1	No Quantity							3238			0
S3	2000	2000	2000	2	0	2	Export	242	Fiji	FJI	90	Solomon Isds	SLB								54	MEDICINAL,PHARM.PRODUCTS	1	No Quantity							99339			0
S3	2000	2000	2000	2	0	2	Export	242	Fiji	FJI	124	Canada	CAN								54	MEDICINAL,PHARM.PRODUCTS	1	No Quantity							94			0
S3	2000	2000	2000	2	0	2	Export	242	Fiji	FJI	258	French Polynesia	PYF								54	MEDICINAL,PHARM.PRODUCTS	1	No Quantity							235			0
S3	2000	2000	2000	2	0	2	Export	242	Fiji	FJI	296	Kiribati	KIR								54	MEDICINAL,PHARM.PRODUCTS	1	No Quantity							171814			0
S3	2000	2000	2000	2	0	2	Export	242	Fiji	FJI	316	Guam	GUM								54	MEDICINAL,PHARM.PRODUCTS	1	No Quantity							738			0
S3	2000	2000	2000	2	0	2	Export	242	Fiji	FJI	344	China, Hong Kong SAR	HKG								54	MEDICINAL,PHARM.PRODUCTS	1	No Quantity							72			0
S3	2000	2000	2000	2	0	2	Export	242	Fiji	FJI	392	Japan	JPN								54	MEDICINAL,PHARM.PRODUCTS	1	No Quantity							14787			0
S3	2000	2000	2000	2	0	2	Export	242	Fiji	FJI	520	Nauru	NRU								54	MEDICINAL,PHARM.PRODUCTS	1	No Quantity							98699			0
S3	2000	2000	2000	2	0	2	Export	242	Fiji	FJI	548	Vanuatu	VUT								54	MEDICINAL,PHARM.PRODUCTS	1	No Quantity							35585			0
S3	2000	2000	2000	2	0	2	Export	242	Fiji	FJI	554	New Zealand	NZL								54	MEDICINAL,PHARM.PRODUCTS	1	No Quantity							12392			0
S3	2000	2000	2000	2	0	2	Export	242	Fiji	FJI	583	FS Micronesia	FSM								54	MEDICINAL,PHARM.PRODUCTS	1	No Quantity							41812			0
S3	2000	2000	2000	2	0	2	Export	242	Fiji	FJI	598	Papua New Guinea	PNG								54	MEDICINAL,PHARM.PRODUCTS	1	No Quantity							11785			0
S3	2000	2000	2000	2	0	2	Export	242	Fiji	FJI	608	Philippines	PHL								54	MEDICINAL,PHARM.PRODUCTS	1	No Quantity							918			0
S3	2000	2000	2000	2	0	2	Export	242	Fiji	FJI	612	Pitcairn	PCN								54	MEDICINAL,PHARM.PRODUCTS	1	No Quantity							2389			0
S3	2000	2000	2000	2	0	2	Export	242	Fiji	FJI	616	Poland	POL								54	MEDICINAL,PHARM.PRODUCTS	1	No Quantity							652			0
S3	2000	2000	2000	2	0	2	Export	242	Fiji	FJI	699	India	IND								54	MEDICINAL,PHARM.PRODUCTS	1	No Quantity							2304			0
S3	2000	2000	2000	2	0	2	Export	242	Fiji	FJI	776	Tonga	TON								54	MEDICINAL,PHARM.PRODUCTS	1	No Quantity							34512			0
S3	2000	2000	2000	2	0	2	Export	242	Fiji	FJI	798	Tuvalu	TUV								54	MEDICINAL,PHARM.PRODUCTS	1	No Quantity							19536			0
S3	2000	2000	2000	2	0	2	Export	242	Fiji	FJI	826	United Kingdom	GBR								54	MEDICINAL,PHARM.PRODUCTS	1	No Quantity							55			0
S3	2000	2000	2000	2	0	2	Export	242	Fiji	FJI	842	USA	USA								54	MEDICINAL,PHARM.PRODUCTS	1	No Quantity							20937			0
S3	2000	2000	2000	2	0	2	Export	242	Fiji	FJI	882	Samoa	WSM								54	MEDICINAL,PHARM.PRODUCTS	1	No Quantity							217367			0
S3	2000	2000	2000	2	0	2	Export	242	Fiji	FJI	899	Areas, nes									54	MEDICINAL,PHARM.PRODUCTS	1	No Quantity							2460			0
S3	2000	2000	2000	2	0	2	Export	246	Finland	FIN	0	World	WLD								54	MEDICINAL,PHARM.PRODUCTS	1	No Quantity							262105679			0
S3	2000	2000	2000	2	0	2	Export	246	Finland	FIN	12	Algeria	DZA								54	MEDICINAL,PHARM.PRODUCTS	1	No Quantity							157052			0
S3	2000	2000	2000	2	0	2	Export	246	Finland	FIN	31	Azerbaijan	AZE								54	MEDICINAL,PHARM.PRODUCTS	1	No Quantity							76301			0
S3	2000	2000	2000	2	0	2	Export	246	Finland	FIN	32	Argentina	ARG								54	MEDICINAL,PHARM.PRODUCTS	1	No Quantity							384148			0
S3	2000	2000	2000	2	0	2	Export	246	Finland	FIN	36	Australia	AUS								54	MEDICINAL,PHARM.PRODUCTS	1	No Quantity							3133264			0
S3	2000	2000	2000	2	0	2	Export	246	Finland	FIN	40	Austria	AUT								54	MEDICINAL,PHARM.PRODUCTS	1	No Quantity							978183			0
S3	2000	2000	2000	2	0	2	Export	246	Finland	FIN	48	Bahrain	BHR								54	MEDICINAL,PHARM.PRODUCTS	1	No Quantity							118093			0
S3	2000	2000	2000	2	0	2	Export	246	Finland	FIN	51	Armenia	ARM								54	MEDICINAL,PHARM.PRODUCTS	1	No Quantity							49742			0
S3	2000	2000	2000	2	0	2	Export	246	Finland	FIN	52	Barbados	BRB								54	MEDICINAL,PHARM.PRODUCTS	1	No Quantity							3429			0
S3	2000	2000	2000	2	0	2	Export	246	Finland	FIN	56	Belgium	BEL								54	MEDICINAL,PHARM.PRODUCTS	1	No Quantity							24254222			0
S3	2000	2000	2000	2	0	2	Export	246	Finland	FIN	76	Brazil	BRA								54	MEDICINAL,PHARM.PRODUCTS	1	No Quantity							2546102			0
S3	2000	2000	2000	2	0	2	Export	246	Finland	FIN	100	Bulgaria	BGR								54	MEDICINAL,PHARM.PRODUCTS	1	No Quantity							52000			0
S3	2000	2000	2000	2	0	2	Export	246	Finland	FIN	112	Belarus	BLR								54	MEDICINAL,PHARM.PRODUCTS	1	No Quantity							165363			0
S3	2000	2000	2000	2	0	2	Export	246	Finland	FIN	116	Cambodia	KHM								54	MEDICINAL,PHARM.PRODUCTS	1	No Quantity							1125			0
S3	2000	2000	2000	2	0	2	Export	246	Finland	FIN	124	Canada	CAN								54	MEDICINAL,PHARM.PRODUCTS	1	No Quantity							1605830			0
S3	2000	2000	2000	2	0	2	Export	246	Finland	FIN	152	Chile	CHL								54	MEDICINAL,PHARM.PRODUCTS	1	No Quantity							209956			0
S3	2000	2000	2000	2	0	2	Export	246	Finland	FIN	156	China	CHN								54	MEDICINAL,PHARM.PRODUCTS	1	No Quantity							2980039			0
S3	2000	2000	2000	2	0	2	Export	246	Finland	FIN	170	Colombia	COL								54	MEDICINAL,PHARM.PRODUCTS	1	No Quantity							13106			0
S3	2000	2000	2000	2	0	2	Export	246	Finland	FIN	188	Costa Rica	CRI								54	MEDICINAL,PHARM.PRODUCTS	1	No Quantity							48889			0
S3	2000	2000	2000	2	0	2	Export	246	Finland	FIN	191	Croatia	HRV								54	MEDICINAL,PHARM.PRODUCTS	1	No Quantity							15006			0
S3	2000	2000	2000	2	0	2	Export	246	Finland	FIN	203	Czechia	CZE								54	MEDICINAL,PHARM.PRODUCTS	1	No Quantity							2508175			0
S3	2000	2000	2000	2	0	2	Export	246	Finland	FIN	208	Denmark	DNK								54	MEDICINAL,PHARM.PRODUCTS	1	No Quantity							5728923			0
S3	2000	2000	2000	2	0	2	Export	246	Finland	FIN	218	Ecuador	ECU								54	MEDICINAL,PHARM.PRODUCTS	1	No Quantity							19186			0
S3	2000	2000	2000	2	0	2	Export	246	Finland	FIN	232	Eritrea	ERI								54	MEDICINAL,PHARM.PRODUCTS	1	No Quantity							511			0
S3	2000	2000	2000	2	0	2	Export	246	Finland	FIN	233	Estonia	EST								54	MEDICINAL,PHARM.PRODUCTS	1	No Quantity							5071008			0
S3	2000	2000	2000	2	0	2	Export	246	Finland	FIN	251	France	FRA								54	MEDICINAL,PHARM.PRODUCTS	1	No Quantity							7649979			0
S3	2000	2000	2000	2	0	2	Export	246	Finland	FIN	268	Georgia	GEO								54	MEDICINAL,PHARM.PRODUCTS	1	No Quantity							229309			0
S3	2000	2000	2000	2	0	2	Export	246	Finland	FIN	276	Germany	DEU								54	MEDICINAL,PHARM.PRODUCTS	1	No Quantity							15364838			0
S3	2000	2000	2000	2	0	2	Export	246	Finland	FIN	300	Greece	GRC								54	MEDICINAL,PHARM.PRODUCTS	1	No Quantity							67087			0
S3	2000	2000	2000	2	0	2	Export	246	Finland	FIN	320	Guatemala	GTM								54	MEDICINAL,PHARM.PRODUCTS	1	No Quantity							5157			0
S3	2000	2000	2000	2	0	2	Export	246	Finland	FIN	344	China, Hong Kong SAR	HKG								54	MEDICINAL,PHARM.PRODUCTS	1	No Quantity							138449			0
S3	2000	2000	2000	2	0	2	Export	246	Finland	FIN	348	Hungary	HUN								54	MEDICINAL,PHARM.PRODUCTS	1	No Quantity							2057717			0
S3	2000	2000	2000	2	0	2	Export	246	Finland	FIN	352	Iceland	ISL								54	MEDICINAL,PHARM.PRODUCTS	1	No Quantity							319452			0
S3	2000	2000	2000	2	0	2	Export	246	Finland	FIN	360	Indonesia	IDN								54	MEDICINAL,PHARM.PRODUCTS	1	No Quantity							546747			0
S3	2000	2000	2000	2	0	2	Export	246	Finland	FIN	364	Iran	IRN								54	MEDICINAL,PHARM.PRODUCTS	1	No Quantity							433275			0
S3	2000	2000	2000	2	0	2	Export	246	Finland	FIN	368	Iraq	IRQ								54	MEDICINAL,PHARM.PRODUCTS	1	No Quantity							506876			0
S3	2000	2000	2000	2	0	2	Export	246	Finland	FIN	372	Ireland	IRL								54	MEDICINAL,PHARM.PRODUCTS	1	No Quantity							499083			0
S3	2000	2000	2000	2	0	2	Export	246	Finland	FIN	376	Israel	ISR								54	MEDICINAL,PHARM.PRODUCTS	1	No Quantity							190662			0
S3	2000	2000	2000	2	0	2	Export	246	Finland	FIN	381	Italy	ITA								54	MEDICINAL,PHARM.PRODUCTS	1	No Quantity							3088042			0
S3	2000	2000	2000	2	0	2	Export	246	Finland	FIN	392	Japan	JPN								54	MEDICINAL,PHARM.PRODUCTS	1	No Quantity							14058347			0
S3	2000	2000	2000	2	0	2	Export	246	Finland	FIN	398	Kazakhstan	KAZ								54	MEDICINAL,PHARM.PRODUCTS	1	No Quantity							348695			0
S3	2000	2000	2000	2	0	2	Export	246	Finland	FIN	400	Jordan	JOR								54	MEDICINAL,PHARM.PRODUCTS	1	No Quantity							110517			0
S3	2000	2000	2000	2	0	2	Export	246	Finland	FIN	404	Kenya	KEN								54	MEDICINAL,PHARM.PRODUCTS	1	No Quantity							2427			0
S3	2000	2000	2000	2	0	2	Export	246	Finland	FIN	408	Dem. People's Rep. of Korea	PRK								54	MEDICINAL,PHARM.PRODUCTS	1	No Quantity							4575			0
S3	2000	2000	2000	2	0	2	Export	246	Finland	FIN	410	Rep. of Korea	KOR								54	MEDICINAL,PHARM.PRODUCTS	1	No Quantity							585285			0
S3	2000	2000	2000	2	0	2	Export	246	Finland	FIN	414	Kuwait	KWT								54	MEDICINAL,PHARM.PRODUCTS	1	No Quantity							31581			0
S3	2000	2000	2000	2	0	2	Export	246	Finland	FIN	417	Kyrgyzstan	KGZ								54	MEDICINAL,PHARM.PRODUCTS	1	No Quantity							12405			0
S3	2000	2000	2000	2	0	2	Export	246	Finland	FIN	422	Lebanon	LBN								54	MEDICINAL,PHARM.PRODUCTS	1	No Quantity							138806			0
S3	2000	2000	2000	2	0	2	Export	246	Finland	FIN	428	Latvia	LVA								54	MEDICINAL,PHARM.PRODUCTS	1	No Quantity							1438072			0
S3	2000	2000	2000	2	0	2	Export	246	Finland	FIN	434	Libya	LBY								54	MEDICINAL,PHARM.PRODUCTS	1	No Quantity							103098			0
S3	2000	2000	2000	2	0	2	Export	246	Finland	FIN	440	Lithuania	LTU								54	MEDICINAL,PHARM.PRODUCTS	1	No Quantity							1138573			0
S3	2000	2000	2000	2	0	2	Export	246	Finland	FIN	442	Luxembourg	LUX								54	MEDICINAL,PHARM.PRODUCTS	1	No Quantity							3012			0
S3	2000	2000	2000	2	0	2	Export	246	Finland	FIN	458	Malaysia	MYS								54	MEDICINAL,PHARM.PRODUCTS	1	No Quantity							560776			0
S3	2000	2000	2000	2	0	2	Export	246	Finland	FIN	466	Mali	MLI								54	MEDICINAL,PHARM.PRODUCTS	1	No Quantity							1586			0
S3	2000	2000	2000	2	0	2	Export	246	Finland	FIN	470	Malta	MLT								54	MEDICINAL,PHARM.PRODUCTS	1	No Quantity							29892			0
S3	2000	2000	2000	2	0	2	Export	246	Finland	FIN	484	Mexico	MEX								54	MEDICINAL,PHARM.PRODUCTS	1	No Quantity							1663094			0
S3	2000	2000	2000	2	0	2	Export	246	Finland	FIN	490	Other Asia, nes									54	MEDICINAL,PHARM.PRODUCTS	1	No Quantity							3358384			0
S3	2000	2000	2000	2	0	2	Export	246	Finland	FIN	496	Mongolia	MNG								54	MEDICINAL,PHARM.PRODUCTS	1	No Quantity							7613			0
S3	2000	2000	2000	2	0	2	Export	246	Finland	FIN	498	Rep. of Moldova	MDA								54	MEDICINAL,PHARM.PRODUCTS	1	No Quantity							76118			0
S3	2000	2000	2000	2	0	2	Export	246	Finland	FIN	504	Morocco	MAR								54	MEDICINAL,PHARM.PRODUCTS	1	No Quantity							3454			0
S3	2000	2000	2000	2	0	2	Export	246	Finland	FIN	512	Oman	OMN								54	MEDICINAL,PHARM.PRODUCTS	1	No Quantity							41727			0
S3	2000	2000	2000	2	0	2	Export	246	Finland	FIN	528	Netherlands	NLD								54	MEDICINAL,PHARM.PRODUCTS	1	No Quantity							4819452			0
S3	2000	2000	2000	2	0	2	Export	246	Finland	FIN	554	New Zealand	NZL								54	MEDICINAL,PHARM.PRODUCTS	1	No Quantity							284816			0
S3	2000	2000	2000	2	0	2	Export	246	Finland	FIN	558	Nicaragua	NIC								54	MEDICINAL,PHARM.PRODUCTS	1	No Quantity							773			0
S3	2000	2000	2000	2	0	2	Export	246	Finland	FIN	579	Norway	NOR								54	MEDICINAL,PHARM.PRODUCTS	1	No Quantity							3808679			0
S3	2000	2000	2000	2	0	2	Export	246	Finland	FIN	586	Pakistan	PAK								54	MEDICINAL,PHARM.PRODUCTS	1	No Quantity							213973			0
S3	2000	2000	2000	2	0	2	Export	246	Finland	FIN	608	Philippines	PHL								54	MEDICINAL,PHARM.PRODUCTS	1	No Quantity							331956			0
S3	2000	2000	2000	2	0	2	Export	246	Finland	FIN	616	Poland	POL								54	MEDICINAL,PHARM.PRODUCTS	1	No Quantity							4078846			0
S3	2000	2000	2000	2	0	2	Export	246	Finland	FIN	620	Portugal	PRT								54	MEDICINAL,PHARM.PRODUCTS	1	No Quantity							1636877			0
S3	2000	2000	2000	2	0	2	Export	246	Finland	FIN	634	Qatar	QAT								54	MEDICINAL,PHARM.PRODUCTS	1	No Quantity							33918			0
S3	2000	2000	2000	2	0	2	Export	246	Finland	FIN	642	Romania	ROU								54	MEDICINAL,PHARM.PRODUCTS	1	No Quantity							33800			0
S3	2000	2000	2000	2	0	2	Export	246	Finland	FIN	643	Russian Federation	RUS								54	MEDICINAL,PHARM.PRODUCTS	1	No Quantity							10759995			0
S3	2000	2000	2000	2	0	2	Export	246	Finland	FIN	682	Saudi Arabia	SAU								54	MEDICINAL,PHARM.PRODUCTS	1	No Quantity							78106			0
S3	2000	2000	2000	2	0	2	Export	246	Finland	FIN	699	India	IND								54	MEDICINAL,PHARM.PRODUCTS	1	No Quantity							58891			0
S3	2000	2000	2000	2	0	2	Export	246	Finland	FIN	702	Singapore	SGP								54	MEDICINAL,PHARM.PRODUCTS	1	No Quantity							184607			0
S3	2000	2000	2000	2	0	2	Export	246	Finland	FIN	703	Slovakia	SVK								54	MEDICINAL,PHARM.PRODUCTS	1	No Quantity							526330			0
S3	2000	2000	2000	2	0	2	Export	246	Finland	FIN	704	Viet Nam	VNM								54	MEDICINAL,PHARM.PRODUCTS	1	No Quantity							4069			0
S3	2000	2000	2000	2	0	2	Export	246	Finland	FIN	705	Slovenia	SVN								54	MEDICINAL,PHARM.PRODUCTS	1	No Quantity							241585			0
S3	2000	2000	2000	2	0	2	Export	246	Finland	FIN	710	South Africa	ZAF								54	MEDICINAL,PHARM.PRODUCTS	1	No Quantity							623077			0
S3	2000	2000	2000	2	0	2	Export	246	Finland	FIN	724	Spain	ESP								54	MEDICINAL,PHARM.PRODUCTS	1	No Quantity							2627755			0
S3	2000	2000	2000	2	0	2	Export	246	Finland	FIN	752	Sweden	SWE								54	MEDICINAL,PHARM.PRODUCTS	1	No Quantity							28506142			0
S3	2000	2000	2000	2	0	2	Export	246	Finland	FIN	757	Switzerland	CHE								54	MEDICINAL,PHARM.PRODUCTS	1	No Quantity							22441666			0
S3	2000	2000	2000	2	0	2	Export	246	Finland	FIN	760	Syria	SYR								54	MEDICINAL,PHARM.PRODUCTS	1	No Quantity							130946			0
S3	2000	2000	2000	2	0	2	Export	246	Finland	FIN	764	Thailand	THA								54	MEDICINAL,PHARM.PRODUCTS	1	No Quantity							618810			0
S3	2000	2000	2000	2	0	2	Export	246	Finland	FIN	784	United Arab Emirates	ARE								54	MEDICINAL,PHARM.PRODUCTS	1	No Quantity							193604			0
S3	2000	2000	2000	2	0	2	Export	246	Finland	FIN	788	Tunisia	TUN								54	MEDICINAL,PHARM.PRODUCTS	1	No Quantity							850537			0
S3	2000	2000	2000	2	0	2	Export	246	Finland	FIN	792	Turkey	TUR								54	MEDICINAL,PHARM.PRODUCTS	1	No Quantity							1019935			0
S3	2000	2000	2000	2	0	2	Export	246	Finland	FIN	795	Turkmenistan	TKM								54	MEDICINAL,PHARM.PRODUCTS	1	No Quantity							26846			0
S3	2000	2000	2000	2	0	2	Export	246	Finland	FIN	800	Uganda	UGA								54	MEDICINAL,PHARM.PRODUCTS	1	No Quantity							3091			0
S3	2000	2000	2000	2	0	2	Export	246	Finland	FIN	804	Ukraine	UKR								54	MEDICINAL,PHARM.PRODUCTS	1	No Quantity							858365			0
S3	2000	2000	2000	2	0	2	Export	246	Finland	FIN	818	Egypt	EGY								54	MEDICINAL,PHARM.PRODUCTS	1	No Quantity							611976			0
S3	2000	2000	2000	2	0	2	Export	246	Finland	FIN	826	United Kingdom	GBR								54	MEDICINAL,PHARM.PRODUCTS	1	No Quantity							10906017			0
S3	2000	2000	2000	2	0	2	Export	246	Finland	FIN	834	United Rep. of Tanzania	TZA								54	MEDICINAL,PHARM.PRODUCTS	1	No Quantity							2330			0
S3	2000	2000	2000	2	0	2	Export	246	Finland	FIN	842	USA	USA								54	MEDICINAL,PHARM.PRODUCTS	1	No Quantity							16815418			0
S3	2000	2000	2000	2	0	2	Export	246	Finland	FIN	858	Uruguay	URY								54	MEDICINAL,PHARM.PRODUCTS	1	No Quantity							126262			0
S3	2000	2000	2000	2	0	2	Export	246	Finland	FIN	860	Uzbekistan	UZB								54	MEDICINAL,PHARM.PRODUCTS	1	No Quantity							56894			0
S3	2000	2000	2000	2	0	2	Export	246	Finland	FIN	862	Venezuela	VEN								54	MEDICINAL,PHARM.PRODUCTS	1	No Quantity							42105			0
S3	2000	2000	2000	2	0	2	Export	246	Finland	FIN	891	Serbia and Montenegro	SCG								54	MEDICINAL,PHARM.PRODUCTS	1	No Quantity							8642			0
S3	2000	2000	2000	2	0	2	Export	246	Finland	FIN	899	Areas, nes									54	MEDICINAL,PHARM.PRODUCTS	1	No Quantity							43604229			0
S3	2000	2000	2000	2	0	2	Export	242	Fiji	FJI	0	World	WLD								55	ESSENTL.OILS,PERFUME,ETC	1	No Quantity							1352491			0
S3	2000	2000	2000	2	0	2	Export	242	Fiji	FJI	16	American Samoa	ASM								55	ESSENTL.OILS,PERFUME,ETC	1	No Quantity							141578			0
S3	2000	2000	2000	2	0	2	Export	242	Fiji	FJI	36	Australia	AUS								55	ESSENTL.OILS,PERFUME,ETC	1	No Quantity							12620			0
S3	2000	2000	2000	2	0	2	Export	242	Fiji	FJI	56	Belgium	BEL								55	ESSENTL.OILS,PERFUME,ETC	1	No Quantity							1290			0
S3	2000	2000	2000	2	0	2	Export	242	Fiji	FJI	90	Solomon Isds	SLB								55	ESSENTL.OILS,PERFUME,ETC	1	No Quantity							24152			0
S3	2000	2000	2000	2	0	2	Export	242	Fiji	FJI	124	Canada	CAN								55	ESSENTL.OILS,PERFUME,ETC	1	No Quantity							74			0
S3	2000	2000	2000	2	0	2	Export	242	Fiji	FJI	184	Cook Isds	COK								55	ESSENTL.OILS,PERFUME,ETC	1	No Quantity							54462			0
S3	2000	2000	2000	2	0	2	Export	242	Fiji	FJI	191	Croatia	HRV								55	ESSENTL.OILS,PERFUME,ETC	1	No Quantity							584			0
S3	2000	2000	2000	2	0	2	Export	242	Fiji	FJI	246	Finland	FIN								55	ESSENTL.OILS,PERFUME,ETC	1	No Quantity							1315			0
S3	2000	2000	2000	2	0	2	Export	242	Fiji	FJI	258	French Polynesia	PYF								55	ESSENTL.OILS,PERFUME,ETC	1	No Quantity							2225			0
S3	2000	2000	2000	2	0	2	Export	242	Fiji	FJI	276	Germany	DEU								55	ESSENTL.OILS,PERFUME,ETC	1	No Quantity							1611			0
S3	2000	2000	2000	2	0	2	Export	242	Fiji	FJI	296	Kiribati	KIR								55	ESSENTL.OILS,PERFUME,ETC	1	No Quantity							28454			0
S3	2000	2000	2000	2	0	2	Export	242	Fiji	FJI	344	China, Hong Kong SAR	HKG								55	ESSENTL.OILS,PERFUME,ETC	1	No Quantity							24531			0
S3	2000	2000	2000	2	0	2	Export	242	Fiji	FJI	360	Indonesia	IDN								55	ESSENTL.OILS,PERFUME,ETC	1	No Quantity							3016			0
S3	2000	2000	2000	2	0	2	Export	242	Fiji	FJI	364	Iran	IRN								55	ESSENTL.OILS,PERFUME,ETC	1	No Quantity							59			0
S3	2000	2000	2000	2	0	2	Export	242	Fiji	FJI	392	Japan	JPN								55	ESSENTL.OILS,PERFUME,ETC	1	No Quantity							6698			0
S3	2000	2000	2000	2	0	2	Export	242	Fiji	FJI	408	Dem. People's Rep. of Korea	PRK								55	ESSENTL.OILS,PERFUME,ETC	1	No Quantity							5327			0
S3	2000	2000	2000	2	0	2	Export	242	Fiji	FJI	410	Rep. of Korea	KOR								55	ESSENTL.OILS,PERFUME,ETC	1	No Quantity							6679			0
S3	2000	2000	2000	2	0	2	Export	242	Fiji	FJI	520	Nauru	NRU								55	ESSENTL.OILS,PERFUME,ETC	1	No Quantity							2078			0
S3	2000	2000	2000	2	0	2	Export	242	Fiji	FJI	540	New Caledonia	NCL								55	ESSENTL.OILS,PERFUME,ETC	1	No Quantity							29937			0
S3	2000	2000	2000	2	0	2	Export	242	Fiji	FJI	548	Vanuatu	VUT								55	ESSENTL.OILS,PERFUME,ETC	1	No Quantity							136953			0
S3	2000	2000	2000	2	0	2	Export	242	Fiji	FJI	554	New Zealand	NZL								55	ESSENTL.OILS,PERFUME,ETC	1	No Quantity							94142			0
S3	2000	2000	2000	2	0	2	Export	242	Fiji	FJI	574	Norfolk Isds	NFK								55	ESSENTL.OILS,PERFUME,ETC	1	No Quantity							3794			0
S3	2000	2000	2000	2	0	2	Export	242	Fiji	FJI	584	Marshall Isds	MHL								55	ESSENTL.OILS,PERFUME,ETC	1	No Quantity							1549			0
S3	2000	2000	2000	2	0	2	Export	242	Fiji	FJI	586	Pakistan	PAK								55	ESSENTL.OILS,PERFUME,ETC	1	No Quantity							50			0
S3	2000	2000	2000	2	0	2	Export	242	Fiji	FJI	598	Papua New Guinea	PNG								55	ESSENTL.OILS,PERFUME,ETC	1	No Quantity							92632			0
S3	2000	2000	2000	2	0	2	Export	242	Fiji	FJI	682	Saudi Arabia	SAU								55	ESSENTL.OILS,PERFUME,ETC	1	No Quantity							65			0
S3	2000	2000	2000	2	0	2	Export	242	Fiji	FJI	776	Tonga	TON								55	ESSENTL.OILS,PERFUME,ETC	1	No Quantity							182681			0
S3	2000	2000	2000	2	0	2	Export	242	Fiji	FJI	798	Tuvalu	TUV								55	ESSENTL.OILS,PERFUME,ETC	1	No Quantity							58852			0
S3	2000	2000	2000	2	0	2	Export	242	Fiji	FJI	842	USA	USA								55	ESSENTL.OILS,PERFUME,ETC	1	No Quantity							22204			0
S3	2000	2000	2000	2	0	2	Export	242	Fiji	FJI	876	Wallis and Futuna Isds	WLF								55	ESSENTL.OILS,PERFUME,ETC	1	No Quantity							988			0
S3	2000	2000	2000	2	0	2	Export	242	Fiji	FJI	882	Samoa	WSM								55	ESSENTL.OILS,PERFUME,ETC	1	No Quantity							238635			0
S3	2000	2000	2000	2	0	2	Export	242	Fiji	FJI	899	Areas, nes									55	ESSENTL.OILS,PERFUME,ETC	1	No Quantity							173257			0
S3	2000	2000	2000	2	0	2	Export	246	Finland	FIN	0	World	WLD								55	ESSENTL.OILS,PERFUME,ETC	1	No Quantity							77076986			0
S3	2000	2000	2000	2	0	2	Export	246	Finland	FIN	24	Angola	AGO								55	ESSENTL.OILS,PERFUME,ETC	1	No Quantity							32430			0
S3	2000	2000	2000	2	0	2	Export	246	Finland	FIN	31	Azerbaijan	AZE								55	ESSENTL.OILS,PERFUME,ETC	1	No Quantity							25			0
S3	2000	2000	2000	2	0	2	Export	246	Finland	FIN	36	Australia	AUS								55	ESSENTL.OILS,PERFUME,ETC	1	No Quantity							14524			0
S3	2000	2000	2000	2	0	2	Export	246	Finland	FIN	40	Austria	AUT								55	ESSENTL.OILS,PERFUME,ETC	1	No Quantity							7610			0
S3	2000	2000	2000	2	0	2	Export	246	Finland	FIN	48	Bahrain	BHR								55	ESSENTL.OILS,PERFUME,ETC	1	No Quantity							6306			0
S3	2000	2000	2000	2	0	2	Export	246	Finland	FIN	50	Bangladesh	BGD								55	ESSENTL.OILS,PERFUME,ETC	1	No Quantity							2937			0
S3	2000	2000	2000	2	0	2	Export	246	Finland	FIN	51	Armenia	ARM								55	ESSENTL.OILS,PERFUME,ETC	1	No Quantity							23061			0
S3	2000	2000	2000	2	0	2	Export	246	Finland	FIN	56	Belgium	BEL								55	ESSENTL.OILS,PERFUME,ETC	1	No Quantity							26155			0
S3	2000	2000	2000	2	0	2	Export	246	Finland	FIN	68	Bolivia (Plurinational State of)	BOL								55	ESSENTL.OILS,PERFUME,ETC	1	No Quantity							13620			0
S3	2000	2000	2000	2	0	2	Export	246	Finland	FIN	70	Bosnia Herzegovina	BIH								55	ESSENTL.OILS,PERFUME,ETC	1	No Quantity							753			0
S3	2000	2000	2000	2	0	2	Export	246	Finland	FIN	76	Brazil	BRA								55	ESSENTL.OILS,PERFUME,ETC	1	No Quantity							11072			0
S3	2000	2000	2000	2	0	2	Export	246	Finland	FIN	100	Bulgaria	BGR								55	ESSENTL.OILS,PERFUME,ETC	1	No Quantity							325584			0
S3	2000	2000	2000	2	0	2	Export	246	Finland	FIN	112	Belarus	BLR								55	ESSENTL.OILS,PERFUME,ETC	1	No Quantity							405381			0
S3	2000	2000	2000	2	0	2	Export	246	Finland	FIN	124	Canada	CAN								55	ESSENTL.OILS,PERFUME,ETC	1	No Quantity							64327			0
S3	2000	2000	2000	2	0	2	Export	246	Finland	FIN	152	Chile	CHL								55	ESSENTL.OILS,PERFUME,ETC	1	No Quantity							1287			0
S3	2000	2000	2000	2	0	2	Export	246	Finland	FIN	156	China	CHN								55	ESSENTL.OILS,PERFUME,ETC	1	No Quantity							136261			0
S3	2000	2000	2000	2	0	2	Export	246	Finland	FIN	188	Costa Rica	CRI								55	ESSENTL.OILS,PERFUME,ETC	1	No Quantity							5987			0
S3	2000	2000	2000	2	0	2	Export	246	Finland	FIN	191	Croatia	HRV								55	ESSENTL.OILS,PERFUME,ETC	1	No Quantity							16334			0
S3	2000	2000	2000	2	0	2	Export	246	Finland	FIN	196	Cyprus	CYP								55	ESSENTL.OILS,PERFUME,ETC	1	No Quantity							15730			0
S3	2000	2000	2000	2	0	2	Export	246	Finland	FIN	203	Czechia	CZE								55	ESSENTL.OILS,PERFUME,ETC	1	No Quantity							345743			0
S3	2000	2000	2000	2	0	2	Export	246	Finland	FIN	208	Denmark	DNK								55	ESSENTL.OILS,PERFUME,ETC	1	No Quantity							1346254			0
S3	2000	2000	2000	2	0	2	Export	246	Finland	FIN	233	Estonia	EST								55	ESSENTL.OILS,PERFUME,ETC	1	No Quantity							10448034			0
S3	2000	2000	2000	2	0	2	Export	246	Finland	FIN	234	Faeroe Isds	FRO								55	ESSENTL.OILS,PERFUME,ETC	1	No Quantity							3676			0
S3	2000	2000	2000	2	0	2	Export	246	Finland	FIN	251	France	FRA								55	ESSENTL.OILS,PERFUME,ETC	1	No Quantity							278654			0
S3	2000	2000	2000	2	0	2	Export	246	Finland	FIN	268	Georgia	GEO								55	ESSENTL.OILS,PERFUME,ETC	1	No Quantity							1911			0
S3	2000	2000	2000	2	0	2	Export	246	Finland	FIN	276	Germany	DEU								55	ESSENTL.OILS,PERFUME,ETC	1	No Quantity							663376			0
[truncated: 4,120 more rows]
