# Supplementary material for: Core-periphery structure in sectoral international trade networks: A new approach to an old theory
Source: PLoS One. 2020 Apr 2;15(4):e0229547. doi: 10.1371/journal.pone.0229547 (PMC7117750; doi:10.1371/journal.pone.0229547)
Supplement: S7 File — (ZIP) [file pone.0229547.s007.zip › S7_File/RawData 2000/comtrade (24).csv]

Classification	Year	Period	Period Desc.	Aggregate Level	Is Leaf Code	Trade Flow Code	Trade Flow	Reporter Code	Reporter	Reporter ISO	Partner Code	Partner	Partner ISO	2nd Partner Code	2nd Partner	2nd Partner ISO	Customs Proc. Code	Customs	Mode of Transport Code	Mode of Transport	Commodity Code	Commodity	Qty Unit Code	Qty Unit	Qty	Alt Qty Unit Code	Alt Qty Unit	Alt Qty	Netweight (kg)	Gross weight (kg)	Trade Value (US$)	CIF Trade Value (US$)	FOB Trade Value (US$)	Flag
S3	2000	2000	2000	2	0	2	Export	251	France	FRA	0	World	WLD								00	LIVE ANIMALS	1	No Quantity							1419663142			0
S3	2000	2000	2000	2	0	2	Export	251	France	FRA	12	Algeria	DZA								00	LIVE ANIMALS	1	No Quantity							6615851			0
S3	2000	2000	2000	2	0	2	Export	251	France	FRA	20	Andorra	AND								00	LIVE ANIMALS	1	No Quantity							93122			0
S3	2000	2000	2000	2	0	2	Export	251	France	FRA	24	Angola	AGO								00	LIVE ANIMALS	1	No Quantity							8568			0
S3	2000	2000	2000	2	0	2	Export	251	France	FRA	32	Argentina	ARG								00	LIVE ANIMALS	1	No Quantity							103515			0
S3	2000	2000	2000	2	0	2	Export	251	France	FRA	36	Australia	AUS								00	LIVE ANIMALS	1	No Quantity							983			0
S3	2000	2000	2000	2	0	2	Export	251	France	FRA	40	Austria	AUT								00	LIVE ANIMALS	1	No Quantity							506481			0
S3	2000	2000	2000	2	0	2	Export	251	France	FRA	48	Bahrain	BHR								00	LIVE ANIMALS	1	No Quantity							923772			0
S3	2000	2000	2000	2	0	2	Export	251	France	FRA	50	Bangladesh	BGD								00	LIVE ANIMALS	1	No Quantity							534993			0
S3	2000	2000	2000	2	0	2	Export	251	France	FRA	56	Belgium	BEL								00	LIVE ANIMALS	1	No Quantity							46767996			0
S3	2000	2000	2000	2	0	2	Export	251	France	FRA	70	Bosnia Herzegovina	BIH								00	LIVE ANIMALS	1	No Quantity							16152			0
S3	2000	2000	2000	2	0	2	Export	251	France	FRA	76	Brazil	BRA								00	LIVE ANIMALS	1	No Quantity							483446			0
S3	2000	2000	2000	2	0	2	Export	251	France	FRA	100	Bulgaria	BGR								00	LIVE ANIMALS	1	No Quantity							907339			0
S3	2000	2000	2000	2	0	2	Export	251	France	FRA	104	Myanmar	MMR								00	LIVE ANIMALS	1	No Quantity							15731			0
S3	2000	2000	2000	2	0	2	Export	251	France	FRA	108	Burundi	BDI								00	LIVE ANIMALS	1	No Quantity							1405			0
S3	2000	2000	2000	2	0	2	Export	251	France	FRA	120	Cameroon	CMR								00	LIVE ANIMALS	1	No Quantity							96071			0
S3	2000	2000	2000	2	0	2	Export	251	France	FRA	124	Canada	CAN								00	LIVE ANIMALS	1	No Quantity							589209			0
S3	2000	2000	2000	2	0	2	Export	251	France	FRA	140	Central African Rep.	CAF								00	LIVE ANIMALS	1	No Quantity							125848			0
S3	2000	2000	2000	2	0	2	Export	251	France	FRA	144	Sri Lanka	LKA								00	LIVE ANIMALS	1	No Quantity							72896			0
S3	2000	2000	2000	2	0	2	Export	251	France	FRA	148	Chad	TCD								00	LIVE ANIMALS	1	No Quantity							10394			0
S3	2000	2000	2000	2	0	2	Export	251	France	FRA	152	Chile	CHL								00	LIVE ANIMALS	1	No Quantity							199727			0
S3	2000	2000	2000	2	0	2	Export	251	France	FRA	156	China	CHN								00	LIVE ANIMALS	1	No Quantity							2356554			0
S3	2000	2000	2000	2	0	2	Export	251	France	FRA	170	Colombia	COL								00	LIVE ANIMALS	1	No Quantity							48036			0
S3	2000	2000	2000	2	0	2	Export	251	France	FRA	175	Mayotte	MYT								00	LIVE ANIMALS	1	No Quantity							58991			0
S3	2000	2000	2000	2	0	2	Export	251	France	FRA	178	Congo	COG								00	LIVE ANIMALS	1	No Quantity							3230			0
S3	2000	2000	2000	2	0	2	Export	251	France	FRA	188	Costa Rica	CRI								00	LIVE ANIMALS	1	No Quantity							32164			0
S3	2000	2000	2000	2	0	2	Export	251	France	FRA	191	Croatia	HRV								00	LIVE ANIMALS	1	No Quantity							106886			0
S3	2000	2000	2000	2	0	2	Export	251	France	FRA	196	Cyprus	CYP								00	LIVE ANIMALS	1	No Quantity							145511			0
S3	2000	2000	2000	2	0	2	Export	251	France	FRA	203	Czechia	CZE								00	LIVE ANIMALS	1	No Quantity							653677			0
S3	2000	2000	2000	2	0	2	Export	251	France	FRA	204	Benin	BEN								00	LIVE ANIMALS	1	No Quantity							145933			0
S3	2000	2000	2000	2	0	2	Export	251	France	FRA	208	Denmark	DNK								00	LIVE ANIMALS	1	No Quantity							295939			0
S3	2000	2000	2000	2	0	2	Export	251	France	FRA	214	Dominican Rep.	DOM								00	LIVE ANIMALS	1	No Quantity							118825			0
S3	2000	2000	2000	2	0	2	Export	251	France	FRA	218	Ecuador	ECU								00	LIVE ANIMALS	1	No Quantity							104077			0
S3	2000	2000	2000	2	0	2	Export	251	France	FRA	222	El Salvador	SLV								00	LIVE ANIMALS	1	No Quantity							33428			0
S3	2000	2000	2000	2	0	2	Export	251	France	FRA	246	Finland	FIN								00	LIVE ANIMALS	1	No Quantity							4354			0
S3	2000	2000	2000	2	0	2	Export	251	France	FRA	258	French Polynesia	PYF								00	LIVE ANIMALS	1	No Quantity							108150			0
S3	2000	2000	2000	2	0	2	Export	251	France	FRA	266	Gabon	GAB								00	LIVE ANIMALS	1	No Quantity							173743			0
S3	2000	2000	2000	2	0	2	Export	251	France	FRA	276	Germany	DEU								00	LIVE ANIMALS	1	No Quantity							19898678			0
S3	2000	2000	2000	2	0	2	Export	251	France	FRA	288	Ghana	GHA								00	LIVE ANIMALS	1	No Quantity							9410			0
S3	2000	2000	2000	2	0	2	Export	251	France	FRA	300	Greece	GRC								00	LIVE ANIMALS	1	No Quantity							19546979			0
S3	2000	2000	2000	2	0	2	Export	251	France	FRA	320	Guatemala	GTM								00	LIVE ANIMALS	1	No Quantity							12781			0
S3	2000	2000	2000	2	0	2	Export	251	France	FRA	324	Guinea	GIN								00	LIVE ANIMALS	1	No Quantity							13905			0
S3	2000	2000	2000	2	0	2	Export	251	France	FRA	344	China, Hong Kong SAR	HKG								00	LIVE ANIMALS	1	No Quantity							1136562			0
S3	2000	2000	2000	2	0	2	Export	251	France	FRA	348	Hungary	HUN								00	LIVE ANIMALS	1	No Quantity							2478188			0
S3	2000	2000	2000	2	0	2	Export	251	France	FRA	360	Indonesia	IDN								00	LIVE ANIMALS	1	No Quantity							1859483			0
S3	2000	2000	2000	2	0	2	Export	251	France	FRA	364	Iran	IRN								00	LIVE ANIMALS	1	No Quantity							983			0
S3	2000	2000	2000	2	0	2	Export	251	France	FRA	368	Iraq	IRQ								00	LIVE ANIMALS	1	No Quantity							302540			0
S3	2000	2000	2000	2	0	2	Export	251	France	FRA	372	Ireland	IRL								00	LIVE ANIMALS	1	No Quantity							8482919			0
S3	2000	2000	2000	2	0	2	Export	251	France	FRA	376	Israel	ISR								00	LIVE ANIMALS	1	No Quantity							3652			0
S3	2000	2000	2000	2	0	2	Export	251	France	FRA	381	Italy	ITA								00	LIVE ANIMALS	1	No Quantity							894092137			0
S3	2000	2000	2000	2	0	2	Export	251	France	FRA	384	Côte d'Ivoire	CIV								00	LIVE ANIMALS	1	No Quantity							440045			0
S3	2000	2000	2000	2	0	2	Export	251	France	FRA	392	Japan	JPN								00	LIVE ANIMALS	1	No Quantity							5558646			0
S3	2000	2000	2000	2	0	2	Export	251	France	FRA	400	Jordan	JOR								00	LIVE ANIMALS	1	No Quantity							1246538			0
S3	2000	2000	2000	2	0	2	Export	251	France	FRA	404	Kenya	KEN								00	LIVE ANIMALS	1	No Quantity							25422			0
S3	2000	2000	2000	2	0	2	Export	251	France	FRA	408	Dem. People's Rep. of Korea	PRK								00	LIVE ANIMALS	1	No Quantity							66435			0
S3	2000	2000	2000	2	0	2	Export	251	France	FRA	410	Rep. of Korea	KOR								00	LIVE ANIMALS	1	No Quantity							41856			0
S3	2000	2000	2000	2	0	2	Export	251	France	FRA	414	Kuwait	KWT								00	LIVE ANIMALS	1	No Quantity							197620			0
S3	2000	2000	2000	2	0	2	Export	251	France	FRA	422	Lebanon	LBN								00	LIVE ANIMALS	1	No Quantity							42383834			0
S3	2000	2000	2000	2	0	2	Export	251	France	FRA	434	Libya	LBY								00	LIVE ANIMALS	1	No Quantity							458585			0
S3	2000	2000	2000	2	0	2	Export	251	France	FRA	440	Lithuania	LTU								00	LIVE ANIMALS	1	No Quantity							1124			0
S3	2000	2000	2000	2	0	2	Export	251	France	FRA	442	Luxembourg	LUX								00	LIVE ANIMALS	1	No Quantity							3465586			0
S3	2000	2000	2000	2	0	2	Export	251	France	FRA	450	Madagascar	MDG								00	LIVE ANIMALS	1	No Quantity							55761			0
S3	2000	2000	2000	2	0	2	Export	251	France	FRA	458	Malaysia	MYS								00	LIVE ANIMALS	1	No Quantity							1450057			0
S3	2000	2000	2000	2	0	2	Export	251	France	FRA	466	Mali	MLI								00	LIVE ANIMALS	1	No Quantity							215879			0
S3	2000	2000	2000	2	0	2	Export	251	France	FRA	470	Malta	MLT								00	LIVE ANIMALS	1	No Quantity							16855			0
S3	2000	2000	2000	2	0	2	Export	251	France	FRA	478	Mauritania	MRT								00	LIVE ANIMALS	1	No Quantity							16433			0
S3	2000	2000	2000	2	0	2	Export	251	France	FRA	480	Mauritius	MUS								00	LIVE ANIMALS	1	No Quantity							130483			0
S3	2000	2000	2000	2	0	2	Export	251	France	FRA	484	Mexico	MEX								00	LIVE ANIMALS	1	No Quantity							134977			0
S3	2000	2000	2000	2	0	2	Export	251	France	FRA	490	Other Asia, nes									00	LIVE ANIMALS	1	No Quantity							47755			0
S3	2000	2000	2000	2	0	2	Export	251	France	FRA	504	Morocco	MAR								00	LIVE ANIMALS	1	No Quantity							4340621			0
S3	2000	2000	2000	2	0	2	Export	251	France	FRA	528	Netherlands	NLD								00	LIVE ANIMALS	1	No Quantity							24176656			0
S3	2000	2000	2000	2	0	2	Export	251	France	FRA	540	New Caledonia	NCL								00	LIVE ANIMALS	1	No Quantity							25141			0
S3	2000	2000	2000	2	0	2	Export	251	France	FRA	562	Niger	NER								00	LIVE ANIMALS	1	No Quantity							1826			0
S3	2000	2000	2000	2	0	2	Export	251	France	FRA	566	Nigeria	NGA								00	LIVE ANIMALS	1	No Quantity							162928			0
S3	2000	2000	2000	2	0	2	Export	251	France	FRA	579	Norway	NOR								00	LIVE ANIMALS	1	No Quantity							57867			0
S3	2000	2000	2000	2	0	2	Export	251	France	FRA	586	Pakistan	PAK								00	LIVE ANIMALS	1	No Quantity							142843			0
S3	2000	2000	2000	2	0	2	Export	251	France	FRA	591	Panama	PAN								00	LIVE ANIMALS	1	No Quantity							32866			0
S3	2000	2000	2000	2	0	2	Export	251	France	FRA	604	Peru	PER								00	LIVE ANIMALS	1	No Quantity							55761			0
S3	2000	2000	2000	2	0	2	Export	251	France	FRA	608	Philippines	PHL								00	LIVE ANIMALS	1	No Quantity							567438			0
S3	2000	2000	2000	2	0	2	Export	251	France	FRA	616	Poland	POL								00	LIVE ANIMALS	1	No Quantity							4947807			0
S3	2000	2000	2000	2	0	2	Export	251	France	FRA	620	Portugal	PRT								00	LIVE ANIMALS	1	No Quantity							10707726			0
S3	2000	2000	2000	2	0	2	Export	251	France	FRA	634	Qatar	QAT								00	LIVE ANIMALS	1	No Quantity							941048			0
S3	2000	2000	2000	2	0	2	Export	251	France	FRA	642	Romania	ROU								00	LIVE ANIMALS	1	No Quantity							461254			0
S3	2000	2000	2000	2	0	2	Export	251	France	FRA	643	Russian Federation	RUS								00	LIVE ANIMALS	1	No Quantity							1055519			0
S3	2000	2000	2000	2	0	2	Export	251	France	FRA	682	Saudi Arabia	SAU								00	LIVE ANIMALS	1	No Quantity							1538684			0
S3	2000	2000	2000	2	0	2	Export	251	France	FRA	686	Senegal	SEN								00	LIVE ANIMALS	1	No Quantity							236386			0
S3	2000	2000	2000	2	0	2	Export	251	France	FRA	699	India	IND								00	LIVE ANIMALS	1	No Quantity							5197			0
S3	2000	2000	2000	2	0	2	Export	251	France	FRA	702	Singapore	SGP								00	LIVE ANIMALS	1	No Quantity							689353			0
S3	2000	2000	2000	2	0	2	Export	251	France	FRA	703	Slovakia	SVK								00	LIVE ANIMALS	1	No Quantity							1022091			0
S3	2000	2000	2000	2	0	2	Export	251	France	FRA	704	Viet Nam	VNM								00	LIVE ANIMALS	1	No Quantity							261808			0
S3	2000	2000	2000	2	0	2	Export	251	France	FRA	705	Slovenia	SVN								00	LIVE ANIMALS	1	No Quantity							22613			0
S3	2000	2000	2000	2	0	2	Export	251	France	FRA	710	South Africa	ZAF								00	LIVE ANIMALS	1	No Quantity							11939			0
S3	2000	2000	2000	2	0	2	Export	251	France	FRA	724	Spain	ESP								00	LIVE ANIMALS	1	No Quantity							208278297			0
S3	2000	2000	2000	2	0	2	Export	251	France	FRA	752	Sweden	SWE								00	LIVE ANIMALS	1	No Quantity							361672			0
S3	2000	2000	2000	2	0	2	Export	251	France	FRA	757	Switzerland	CHE								00	LIVE ANIMALS	1	No Quantity							9914576			0
S3	2000	2000	2000	2	0	2	Export	251	France	FRA	760	Syria	SYR								00	LIVE ANIMALS	1	No Quantity							236807			0
S3	2000	2000	2000	2	0	2	Export	251	France	FRA	764	Thailand	THA								00	LIVE ANIMALS	1	No Quantity							1239515			0
S3	2000	2000	2000	2	0	2	Export	251	France	FRA	768	Togo	TGO								00	LIVE ANIMALS	1	No Quantity							36097			0
S3	2000	2000	2000	2	0	2	Export	251	France	FRA	780	Trinidad and Tobago	TTO								00	LIVE ANIMALS	1	No Quantity							2388			0
S3	2000	2000	2000	2	0	2	Export	251	France	FRA	784	United Arab Emirates	ARE								00	LIVE ANIMALS	1	No Quantity							21475847			0
S3	2000	2000	2000	2	0	2	Export	251	France	FRA	788	Tunisia	TUN								00	LIVE ANIMALS	1	No Quantity							1344154			0
S3	2000	2000	2000	2	0	2	Export	251	France	FRA	792	Turkey	TUR								00	LIVE ANIMALS	1	No Quantity							2289557			0
S3	2000	2000	2000	2	0	2	Export	251	France	FRA	800	Uganda	UGA								00	LIVE ANIMALS	1	No Quantity							45929			0
S3	2000	2000	2000	2	0	2	Export	251	France	FRA	804	Ukraine	UKR								00	LIVE ANIMALS	1	No Quantity							248465			0
S3	2000	2000	2000	2	0	2	Export	251	France	FRA	807	North Macedonia	MKD								00	LIVE ANIMALS	1	No Quantity							12500			0
S3	2000	2000	2000	2	0	2	Export	251	France	FRA	818	Egypt	EGY								00	LIVE ANIMALS	1	No Quantity							2779042			0
S3	2000	2000	2000	2	0	2	Export	251	France	FRA	826	United Kingdom	GBR								00	LIVE ANIMALS	1	No Quantity							33898106			0
S3	2000	2000	2000	2	0	2	Export	251	France	FRA	834	United Rep. of Tanzania	TZA								00	LIVE ANIMALS	1	No Quantity							28372			0
S3	2000	2000	2000	2	0	2	Export	251	France	FRA	842	USA	USA								00	LIVE ANIMALS	1	No Quantity							18832484			0
S3	2000	2000	2000	2	0	2	Export	251	France	FRA	854	Burkina Faso	BFA								00	LIVE ANIMALS	1	No Quantity							60677			0
S3	2000	2000	2000	2	0	2	Export	251	France	FRA	858	Uruguay	URY								00	LIVE ANIMALS	1	No Quantity							43822			0
S3	2000	2000	2000	2	0	2	Export	251	France	FRA	862	Venezuela	VEN								00	LIVE ANIMALS	1	No Quantity							551848			0
S3	2000	2000	2000	2	0	2	Export	251	France	FRA	876	Wallis and Futuna Isds	WLF								00	LIVE ANIMALS	1	No Quantity							1966			0
S3	2000	2000	2000	2	0	2	Export	251	France	FRA	887	Yemen	YEM								00	LIVE ANIMALS	1	No Quantity							127112			0
S3	2000	2000	2000	2	0	2	Export	251	France	FRA	891	Serbia and Montenegro	SCG								00	LIVE ANIMALS	1	No Quantity							132168			0
S3	2000	2000	2000	2	0	2	Export	251	France	FRA	894	Zambia	ZMB								00	LIVE ANIMALS	1	No Quantity							1264			0
S3	2000	2000	2000	2	0	2	Export	268	Georgia	GEO	0	World	WLD								00	LIVE ANIMALS	1	No Quantity							8130			0
S3	2000	2000	2000	2	0	2	Export	268	Georgia	GEO	251	France	FRA								00	LIVE ANIMALS	1	No Quantity							2910			0
S3	2000	2000	2000	2	0	2	Export	268	Georgia	GEO	381	Italy	ITA								00	LIVE ANIMALS	1	No Quantity							100			0
S3	2000	2000	2000	2	0	2	Export	268	Georgia	GEO	643	Russian Federation	RUS								00	LIVE ANIMALS	1	No Quantity							5120			0
S3	2000	2000	2000	2	0	2	Export	251	France	FRA	0	World	WLD								01	MEAT, MEAT PREPARATIONS	1	No Quantity							3342798102			0
S3	2000	2000	2000	2	0	2	Export	251	France	FRA	8	Albania	ALB								01	MEAT, MEAT PREPARATIONS	1	No Quantity							19102			0
S3	2000	2000	2000	2	0	2	Export	251	France	FRA	12	Algeria	DZA								01	MEAT, MEAT PREPARATIONS	1	No Quantity							212649			0
S3	2000	2000	2000	2	0	2	Export	251	France	FRA	20	Andorra	AND								01	MEAT, MEAT PREPARATIONS	1	No Quantity							4916486			0
S3	2000	2000	2000	2	0	2	Export	251	France	FRA	24	Angola	AGO								01	MEAT, MEAT PREPARATIONS	1	No Quantity							3079335			0
S3	2000	2000	2000	2	0	2	Export	251	France	FRA	31	Azerbaijan	AZE								01	MEAT, MEAT PREPARATIONS	1	No Quantity							1181648			0
S3	2000	2000	2000	2	0	2	Export	251	France	FRA	32	Argentina	ARG								01	MEAT, MEAT PREPARATIONS	1	No Quantity							1362554			0
S3	2000	2000	2000	2	0	2	Export	251	France	FRA	36	Australia	AUS								01	MEAT, MEAT PREPARATIONS	1	No Quantity							552129			0
S3	2000	2000	2000	2	0	2	Export	251	France	FRA	40	Austria	AUT								01	MEAT, MEAT PREPARATIONS	1	No Quantity							36480231			0
S3	2000	2000	2000	2	0	2	Export	251	France	FRA	44	Bahamas	BHS								01	MEAT, MEAT PREPARATIONS	1	No Quantity							2247			0
S3	2000	2000	2000	2	0	2	Export	251	France	FRA	48	Bahrain	BHR								01	MEAT, MEAT PREPARATIONS	1	No Quantity							1435028			0
S3	2000	2000	2000	2	0	2	Export	251	France	FRA	50	Bangladesh	BGD								01	MEAT, MEAT PREPARATIONS	1	No Quantity							983			0
S3	2000	2000	2000	2	0	2	Export	251	France	FRA	51	Armenia	ARM								01	MEAT, MEAT PREPARATIONS	1	No Quantity							512099			0
S3	2000	2000	2000	2	0	2	Export	251	France	FRA	56	Belgium	BEL								01	MEAT, MEAT PREPARATIONS	1	No Quantity							318260162			0
S3	2000	2000	2000	2	0	2	Export	251	France	FRA	68	Bolivia (Plurinational State of)	BOL								01	MEAT, MEAT PREPARATIONS	1	No Quantity							16855			0
S3	2000	2000	2000	2	0	2	Export	251	France	FRA	70	Bosnia Herzegovina	BIH								01	MEAT, MEAT PREPARATIONS	1	No Quantity							507745			0
S3	2000	2000	2000	2	0	2	Export	251	France	FRA	76	Brazil	BRA								01	MEAT, MEAT PREPARATIONS	1	No Quantity							416730			0
S3	2000	2000	2000	2	0	2	Export	251	France	FRA	84	Belize	BLZ								01	MEAT, MEAT PREPARATIONS	1	No Quantity							34692			0
S3	2000	2000	2000	2	0	2	Export	251	France	FRA	96	Brunei Darussalam	BRN								01	MEAT, MEAT PREPARATIONS	1	No Quantity							92560			0
S3	2000	2000	2000	2	0	2	Export	251	France	FRA	100	Bulgaria	BGR								01	MEAT, MEAT PREPARATIONS	1	No Quantity							6725687			0
S3	2000	2000	2000	2	0	2	Export	251	France	FRA	112	Belarus	BLR								01	MEAT, MEAT PREPARATIONS	1	No Quantity							448051			0
S3	2000	2000	2000	2	0	2	Export	251	France	FRA	116	Cambodia	KHM								01	MEAT, MEAT PREPARATIONS	1	No Quantity							54356			0
S3	2000	2000	2000	2	0	2	Export	251	France	FRA	120	Cameroon	CMR								01	MEAT, MEAT PREPARATIONS	1	No Quantity							2313715			0
S3	2000	2000	2000	2	0	2	Export	251	France	FRA	124	Canada	CAN								01	MEAT, MEAT PREPARATIONS	1	No Quantity							867029			0
S3	2000	2000	2000	2	0	2	Export	251	France	FRA	140	Central African Rep.	CAF								01	MEAT, MEAT PREPARATIONS	1	No Quantity							51266			0
S3	2000	2000	2000	2	0	2	Export	251	France	FRA	144	Sri Lanka	LKA								01	MEAT, MEAT PREPARATIONS	1	No Quantity							105201			0
S3	2000	2000	2000	2	0	2	Export	251	France	FRA	148	Chad	TCD								01	MEAT, MEAT PREPARATIONS	1	No Quantity							32866			0
S3	2000	2000	2000	2	0	2	Export	251	France	FRA	152	Chile	CHL								01	MEAT, MEAT PREPARATIONS	1	No Quantity							128235			0
S3	2000	2000	2000	2	0	2	Export	251	France	FRA	156	China	CHN								01	MEAT, MEAT PREPARATIONS	1	No Quantity							1902322			0
S3	2000	2000	2000	2	0	2	Export	251	France	FRA	170	Colombia	COL								01	MEAT, MEAT PREPARATIONS	1	No Quantity							87503			0
S3	2000	2000	2000	2	0	2	Export	251	France	FRA	174	Comoros	COM								01	MEAT, MEAT PREPARATIONS	1	No Quantity							941189			0
S3	2000	2000	2000	2	0	2	Export	251	France	FRA	175	Mayotte	MYT								01	MEAT, MEAT PREPARATIONS	1	No Quantity							5537578			0
S3	2000	2000	2000	2	0	2	Export	251	France	FRA	178	Congo	COG								01	MEAT, MEAT PREPARATIONS	1	No Quantity							5131663			0
S3	2000	2000	2000	2	0	2	Export	251	France	FRA	180	Dem. Rep. of the Congo	COD								01	MEAT, MEAT PREPARATIONS	1	No Quantity							3284118			0
S3	2000	2000	2000	2	0	2	Export	251	France	FRA	188	Costa Rica	CRI								01	MEAT, MEAT PREPARATIONS	1	No Quantity							275432			0
S3	2000	2000	2000	2	0	2	Export	251	France	FRA	191	Croatia	HRV								01	MEAT, MEAT PREPARATIONS	1	No Quantity							2716540			0
S3	2000	2000	2000	2	0	2	Export	251	France	FRA	192	Cuba	CUB								01	MEAT, MEAT PREPARATIONS	1	No Quantity							8708068			0
S3	2000	2000	2000	2	0	2	Export	251	France	FRA	196	Cyprus	CYP								01	MEAT, MEAT PREPARATIONS	1	No Quantity							494542			0
S3	2000	2000	2000	2	0	2	Export	251	France	FRA	203	Czechia	CZE								01	MEAT, MEAT PREPARATIONS	1	No Quantity							6995079			0
S3	2000	2000	2000	2	0	2	Export	251	France	FRA	204	Benin	BEN								01	MEAT, MEAT PREPARATIONS	1	No Quantity							24476667			0
S3	2000	2000	2000	2	0	2	Export	251	France	FRA	208	Denmark	DNK								01	MEAT, MEAT PREPARATIONS	1	No Quantity							62267202			0
S3	2000	2000	2000	2	0	2	Export	251	France	FRA	214	Dominican Rep.	DOM								01	MEAT, MEAT PREPARATIONS	1	No Quantity							218688			0
S3	2000	2000	2000	2	0	2	Export	251	France	FRA	218	Ecuador	ECU								01	MEAT, MEAT PREPARATIONS	1	No Quantity							2809			0
S3	2000	2000	2000	2	0	2	Export	251	France	FRA	222	El Salvador	SLV								01	MEAT, MEAT PREPARATIONS	1	No Quantity							8989			0
S3	2000	2000	2000	2	0	2	Export	251	France	FRA	226	Equatorial Guinea	GNQ								01	MEAT, MEAT PREPARATIONS	1	No Quantity							2185058			0
S3	2000	2000	2000	2	0	2	Export	251	France	FRA	231	Ethiopia	ETH								01	MEAT, MEAT PREPARATIONS	1	No Quantity							702			0
S3	2000	2000	2000	2	0	2	Export	251	France	FRA	233	Estonia	EST								01	MEAT, MEAT PREPARATIONS	1	No Quantity							1527729			0
S3	2000	2000	2000	2	0	2	Export	251	France	FRA	234	Faeroe Isds	FRO								01	MEAT, MEAT PREPARATIONS	1	No Quantity							2107			0
S3	2000	2000	2000	2	0	2	Export	251	France	FRA	246	Finland	FIN								01	MEAT, MEAT PREPARATIONS	1	No Quantity							7159833			0
S3	2000	2000	2000	2	0	2	Export	251	France	FRA	258	French Polynesia	PYF								01	MEAT, MEAT PREPARATIONS	1	No Quantity							5939700			0
S3	2000	2000	2000	2	0	2	Export	251	France	FRA	262	Djibouti	DJI								01	MEAT, MEAT PREPARATIONS	1	No Quantity							1076587			0
S3	2000	2000	2000	2	0	2	Export	251	France	FRA	266	Gabon	GAB								01	MEAT, MEAT PREPARATIONS	1	No Quantity							7752272			0
S3	2000	2000	2000	2	0	2	Export	251	France	FRA	268	Georgia	GEO								01	MEAT, MEAT PREPARATIONS	1	No Quantity							109134			0
S3	2000	2000	2000	2	0	2	Export	251	France	FRA	270	Gambia	GMB								01	MEAT, MEAT PREPARATIONS	1	No Quantity							55480			0
S3	2000	2000	2000	2	0	2	Export	251	France	FRA	275	State of Palestine	PSE								01	MEAT, MEAT PREPARATIONS	1	No Quantity							605642			0
S3	2000	2000	2000	2	0	2	Export	251	France	FRA	276	Germany	DEU								01	MEAT, MEAT PREPARATIONS	1	No Quantity							528443309			0
S3	2000	2000	2000	2	0	2	Export	251	France	FRA	288	Ghana	GHA								01	MEAT, MEAT PREPARATIONS	1	No Quantity							1356936			0
S3	2000	2000	2000	2	0	2	Export	251	France	FRA	292	Gibraltar	GIB								01	MEAT, MEAT PREPARATIONS	1	No Quantity							91015			0
S3	2000	2000	2000	2	0	2	Export	251	France	FRA	300	Greece	GRC								01	MEAT, MEAT PREPARATIONS	1	No Quantity							246735150			0
S3	2000	2000	2000	2	0	2	Export	251	France	FRA	308	Grenada	GRD								01	MEAT, MEAT PREPARATIONS	1	No Quantity							11517			0
S3	2000	2000	2000	2	0	2	Export	251	France	FRA	320	Guatemala	GTM								01	MEAT, MEAT PREPARATIONS	1	No Quantity							8849			0
S3	2000	2000	2000	2	0	2	Export	251	France	FRA	324	Guinea	GIN								01	MEAT, MEAT PREPARATIONS	1	No Quantity							735844			0
S3	2000	2000	2000	2	0	2	Export	251	France	FRA	328	Guyana	GUY								01	MEAT, MEAT PREPARATIONS	1	No Quantity							105341			0
S3	2000	2000	2000	2	0	2	Export	251	France	FRA	332	Haiti	HTI								01	MEAT, MEAT PREPARATIONS	1	No Quantity							368694			0
S3	2000	2000	2000	2	0	2	Export	251	France	FRA	340	Honduras	HND								01	MEAT, MEAT PREPARATIONS	1	No Quantity							73879			0
S3	2000	2000	2000	2	0	2	Export	251	France	FRA	344	China, Hong Kong SAR	HKG								01	MEAT, MEAT PREPARATIONS	1	No Quantity							24658276			0
S3	2000	2000	2000	2	0	2	Export	251	France	FRA	348	Hungary	HUN								01	MEAT, MEAT PREPARATIONS	1	No Quantity							2373408			0
S3	2000	2000	2000	2	0	2	Export	251	France	FRA	352	Iceland	ISL								01	MEAT, MEAT PREPARATIONS	1	No Quantity							62222			0
S3	2000	2000	2000	2	0	2	Export	251	France	FRA	360	Indonesia	IDN								01	MEAT, MEAT PREPARATIONS	1	No Quantity							1619025			0
S3	2000	2000	2000	2	0	2	Export	251	France	FRA	364	Iran	IRN								01	MEAT, MEAT PREPARATIONS	1	No Quantity							35395			0
S3	2000	2000	2000	2	0	2	Export	251	France	FRA	372	Ireland	IRL								01	MEAT, MEAT PREPARATIONS	1	No Quantity							25920685			0
S3	2000	2000	2000	2	0	2	Export	251	France	FRA	376	Israel	ISR								01	MEAT, MEAT PREPARATIONS	1	No Quantity							2540269			0
S3	2000	2000	2000	2	0	2	Export	251	France	FRA	381	Italy	ITA								01	MEAT, MEAT PREPARATIONS	1	No Quantity							612125963			0
S3	2000	2000	2000	2	0	2	Export	251	France	FRA	384	Côte d'Ivoire	CIV								01	MEAT, MEAT PREPARATIONS	1	No Quantity							3952824			0
S3	2000	2000	2000	2	0	2	Export	251	France	FRA	388	Jamaica	JAM								01	MEAT, MEAT PREPARATIONS	1	No Quantity							580500			0
S3	2000	2000	2000	2	0	2	Export	251	France	FRA	392	Japan	JPN								01	MEAT, MEAT PREPARATIONS	1	No Quantity							107411258			0
S3	2000	2000	2000	2	0	2	Export	251	France	FRA	398	Kazakhstan	KAZ								01	MEAT, MEAT PREPARATIONS	1	No Quantity							5759			0
S3	2000	2000	2000	2	0	2	Export	251	France	FRA	400	Jordan	JOR								01	MEAT, MEAT PREPARATIONS	1	No Quantity							157029			0
S3	2000	2000	2000	2	0	2	Export	251	France	FRA	404	Kenya	KEN								01	MEAT, MEAT PREPARATIONS	1	No Quantity							5197			0
S3	2000	2000	2000	2	0	2	Export	251	France	FRA	408	Dem. People's Rep. of Korea	PRK								01	MEAT, MEAT PREPARATIONS	1	No Quantity							179080			0
S3	2000	2000	2000	2	0	2	Export	251	France	FRA	410	Rep. of Korea	KOR								01	MEAT, MEAT PREPARATIONS	1	No Quantity							44534340			0
S3	2000	2000	2000	2	0	2	Export	251	France	FRA	414	Kuwait	KWT								01	MEAT, MEAT PREPARATIONS	1	No Quantity							6943954			0
S3	2000	2000	2000	2	0	2	Export	251	France	FRA	418	Lao People's Dem. Rep.	LAO								01	MEAT, MEAT PREPARATIONS	1	No Quantity							1545			0
S3	2000	2000	2000	2	0	2	Export	251	France	FRA	422	Lebanon	LBN								01	MEAT, MEAT PREPARATIONS	1	No Quantity							2836348			0
S3	2000	2000	2000	2	0	2	Export	251	France	FRA	428	Latvia	LVA								01	MEAT, MEAT PREPARATIONS	1	No Quantity							476985			0
S3	2000	2000	2000	2	0	2	Export	251	France	FRA	430	Liberia	LBR								01	MEAT, MEAT PREPARATIONS	1	No Quantity							223745			0
S3	2000	2000	2000	2	0	2	Export	251	France	FRA	434	Libya	LBY								01	MEAT, MEAT PREPARATIONS	1	No Quantity							1124			0
S3	2000	2000	2000	2	0	2	Export	251	France	FRA	440	Lithuania	LTU								01	MEAT, MEAT PREPARATIONS	1	No Quantity							593001			0
S3	2000	2000	2000	2	0	2	Export	251	France	FRA	442	Luxembourg	LUX								01	MEAT, MEAT PREPARATIONS	1	No Quantity							28518259			0
S3	2000	2000	2000	2	0	2	Export	251	France	FRA	446	China, Macao SAR	MAC								01	MEAT, MEAT PREPARATIONS	1	No Quantity							33288			0
S3	2000	2000	2000	2	0	2	Export	251	France	FRA	450	Madagascar	MDG								01	MEAT, MEAT PREPARATIONS	1	No Quantity							569685			0
S3	2000	2000	2000	2	0	2	Export	251	France	FRA	458	Malaysia	MYS								01	MEAT, MEAT PREPARATIONS	1	No Quantity							1805408			0
S3	2000	2000	2000	2	0	2	Export	251	France	FRA	462	Maldives	MDV								01	MEAT, MEAT PREPARATIONS	1	No Quantity							26265			0
S3	2000	2000	2000	2	0	2	Export	251	France	FRA	466	Mali	MLI								01	MEAT, MEAT PREPARATIONS	1	No Quantity							144388			0
S3	2000	2000	2000	2	0	2	Export	251	France	FRA	470	Malta	MLT								01	MEAT, MEAT PREPARATIONS	1	No Quantity							3575001			0
S3	2000	2000	2000	2	0	2	Export	251	France	FRA	478	Mauritania	MRT								01	MEAT, MEAT PREPARATIONS	1	No Quantity							150427			0
S3	2000	2000	2000	2	0	2	Export	251	France	FRA	480	Mauritius	MUS								01	MEAT, MEAT PREPARATIONS	1	No Quantity							1534752			0
S3	2000	2000	2000	2	0	2	Export	251	France	FRA	484	Mexico	MEX								01	MEAT, MEAT PREPARATIONS	1	No Quantity							428247			0
S3	2000	2000	2000	2	0	2	Export	251	France	FRA	490	Other Asia, nes									01	MEAT, MEAT PREPARATIONS	1	No Quantity							2336188			0
S3	2000	2000	2000	2	0	2	Export	251	France	FRA	498	Rep. of Moldova	MDA								01	MEAT, MEAT PREPARATIONS	1	No Quantity							150146			0
S3	2000	2000	2000	2	0	2	Export	251	France	FRA	504	Morocco	MAR								01	MEAT, MEAT PREPARATIONS	1	No Quantity							5470440			0
S3	2000	2000	2000	2	0	2	Export	251	France	FRA	508	Mozambique	MOZ								01	MEAT, MEAT PREPARATIONS	1	No Quantity							702			0
S3	2000	2000	2000	2	0	2	Export	251	France	FRA	512	Oman	OMN								01	MEAT, MEAT PREPARATIONS	1	No Quantity							15232342			0
S3	2000	2000	2000	2	0	2	Export	251	France	FRA	524	Nepal	NPL								01	MEAT, MEAT PREPARATIONS	1	No Quantity							1826			0
S3	2000	2000	2000	2	0	2	Export	251	France	FRA	528	Netherlands	NLD								01	MEAT, MEAT PREPARATIONS	1	No Quantity							120103893			0
S3	2000	2000	2000	2	0	2	Export	251	France	FRA	530	Neth. Antilles	ANT								01	MEAT, MEAT PREPARATIONS	1	No Quantity							531060			0
S3	2000	2000	2000	2	0	2	Export	251	France	FRA	540	New Caledonia	NCL								01	MEAT, MEAT PREPARATIONS	1	No Quantity							8204116			0
S3	2000	2000	2000	2	0	2	Export	251	France	FRA	548	Vanuatu	VUT								01	MEAT, MEAT PREPARATIONS	1	No Quantity							20647			0
S3	2000	2000	2000	2	0	2	Export	251	France	FRA	554	New Zealand	NZL								01	MEAT, MEAT PREPARATIONS	1	No Quantity							58570			0
S3	2000	2000	2000	2	0	2	Export	251	France	FRA	562	Niger	NER								01	MEAT, MEAT PREPARATIONS	1	No Quantity							68121			0
S3	2000	2000	2000	2	0	2	Export	251	France	FRA	566	Nigeria	NGA								01	MEAT, MEAT PREPARATIONS	1	No Quantity							1120971			0
S3	2000	2000	2000	2	0	2	Export	251	France	FRA	577	Other Africa, nes									01	MEAT, MEAT PREPARATIONS	1	No Quantity							760283			0
S3	2000	2000	2000	2	0	2	Export	251	France	FRA	579	Norway	NOR								01	MEAT, MEAT PREPARATIONS	1	No Quantity							445664			0
S3	2000	2000	2000	2	0	2	Export	251	France	FRA	591	Panama	PAN								01	MEAT, MEAT PREPARATIONS	1	No Quantity							15450			0
S3	2000	2000	2000	2	0	2	Export	251	France	FRA	604	Peru	PER								01	MEAT, MEAT PREPARATIONS	1	No Quantity							26967			0
S3	2000	2000	2000	2	0	2	Export	251	France	FRA	608	Philippines	PHL								01	MEAT, MEAT PREPARATIONS	1	No Quantity							8456373			0
S3	2000	2000	2000	2	0	2	Export	251	France	FRA	616	Poland	POL								01	MEAT, MEAT PREPARATIONS	1	No Quantity							6180019			0
S3	2000	2000	2000	2	0	2	Export	251	France	FRA	620	Portugal	PRT								01	MEAT, MEAT PREPARATIONS	1	No Quantity							78689198			0
S3	2000	2000	2000	2	0	2	Export	251	France	FRA	624	Guinea-Bissau	GNB								01	MEAT, MEAT PREPARATIONS	1	No Quantity							234700			0
S3	2000	2000	2000	2	0	2	Export	251	France	FRA	634	Qatar	QAT								01	MEAT, MEAT PREPARATIONS	1	No Quantity							1553432			0
S3	2000	2000	2000	2	0	2	Export	251	France	FRA	642	Romania	ROU								01	MEAT, MEAT PREPARATIONS	1	No Quantity							4872945			0
S3	2000	2000	2000	2	0	2	Export	251	France	FRA	643	Russian Federation	RUS								01	MEAT, MEAT PREPARATIONS	1	No Quantity							126945174			0
S3	2000	2000	2000	2	0	2	Export	251	France	FRA	654	Saint Helena	SHN								01	MEAT, MEAT PREPARATIONS	1	No Quantity							11377			0
S3	2000	2000	2000	2	0	2	Export	251	France	FRA	659	Saint Kitts and Nevis	KNA								01	MEAT, MEAT PREPARATIONS	1	No Quantity							105763			0
S3	2000	2000	2000	2	0	2	Export	251	France	FRA	660	Anguilla	AIA								01	MEAT, MEAT PREPARATIONS	1	No Quantity							14186			0
S3	2000	2000	2000	2	0	2	Export	251	France	FRA	662	Saint Lucia	LCA								01	MEAT, MEAT PREPARATIONS	1	No Quantity							6742			0
S3	2000	2000	2000	2	0	2	Export	251	France	FRA	666	Saint Pierre and Miquelon	SPM								01	MEAT, MEAT PREPARATIONS	1	No Quantity							215879			0
S3	2000	2000	2000	2	0	2	Export	251	France	FRA	670	Saint Vincent and the Grenadines	VCT								01	MEAT, MEAT PREPARATIONS	1	No Quantity							2669			0
S3	2000	2000	2000	2	0	2	Export	251	France	FRA	678	Sao Tome and Principe	STP								01	MEAT, MEAT PREPARATIONS	1	No Quantity							27529			0
S3	2000	2000	2000	2	0	2	Export	251	France	FRA	682	Saudi Arabia	SAU								01	MEAT, MEAT PREPARATIONS	1	No Quantity							103441860			0
S3	2000	2000	2000	2	0	2	Export	251	France	FRA	686	Senegal	SEN								01	MEAT, MEAT PREPARATIONS	1	No Quantity							1542196			0
S3	2000	2000	2000	2	0	2	Export	251	France	FRA	690	Seychelles	SYC								01	MEAT, MEAT PREPARATIONS	1	No Quantity							316024			0
S3	2000	2000	2000	2	0	2	Export	251	France	FRA	694	Sierra Leone	SLE								01	MEAT, MEAT PREPARATIONS	1	No Quantity							268550			0
S3	2000	2000	2000	2	0	2	Export	251	France	FRA	699	India	IND								01	MEAT, MEAT PREPARATIONS	1	No Quantity							16574			0
S3	2000	2000	2000	2	0	2	Export	251	France	FRA	702	Singapore	SGP								01	MEAT, MEAT PREPARATIONS	1	No Quantity							7464058			0
S3	2000	2000	2000	2	0	2	Export	251	France	FRA	703	Slovakia	SVK								01	MEAT, MEAT PREPARATIONS	1	No Quantity							1448512			0
S3	2000	2000	2000	2	0	2	Export	251	France	FRA	704	Viet Nam	VNM								01	MEAT, MEAT PREPARATIONS	1	No Quantity							105903			0
S3	2000	2000	2000	2	0	2	Export	251	France	FRA	705	Slovenia	SVN								01	MEAT, MEAT PREPARATIONS	1	No Quantity							599743			0
S3	2000	2000	2000	2	0	2	Export	251	France	FRA	710	South Africa	ZAF								01	MEAT, MEAT PREPARATIONS	1	No Quantity							8988978			0
S3	2000	2000	2000	2	0	2	Export	251	France	FRA	716	Zimbabwe	ZWE								01	MEAT, MEAT PREPARATIONS	1	No Quantity							22332			0
S3	2000	2000	2000	2	0	2	Export	251	France	FRA	724	Spain	ESP								01	MEAT, MEAT PREPARATIONS	1	No Quantity							161426028			0
S3	2000	2000	2000	2	0	2	Export	251	France	FRA	736	Fmr Sudan	SDN								01	MEAT, MEAT PREPARATIONS	1	No Quantity							4214			0
S3	2000	2000	2000	2	0	2	Export	251	France	FRA	740	Suriname	SUR								01	MEAT, MEAT PREPARATIONS	1	No Quantity							3652			0
S3	2000	2000	2000	2	0	2	Export	251	France	FRA	752	Sweden	SWE								01	MEAT, MEAT PREPARATIONS	1	No Quantity							4397083			0
S3	2000	2000	2000	2	0	2	Export	251	France	FRA	757	Switzerland	CHE								01	MEAT, MEAT PREPARATIONS	1	No Quantity							53354070			0
S3	2000	2000	2000	2	0	2	Export	251	France	FRA	760	Syria	SYR								01	MEAT, MEAT PREPARATIONS	1	No Quantity							54356			0
S3	2000	2000	2000	2	0	2	Export	251	France	FRA	764	Thailand	THA								01	MEAT, MEAT PREPARATIONS	1	No Quantity							231048			0
S3	2000	2000	2000	2	0	2	Export	251	France	FRA	768	Togo	TGO								01	MEAT, MEAT PREPARATIONS	1	No Quantity							3686522			0
S3	2000	2000	2000	2	0	2	Export	251	France	FRA	780	Trinidad and Tobago	TTO								01	MEAT, MEAT PREPARATIONS	1	No Quantity							626991			0
S3	2000	2000	2000	2	0	2	Export	251	France	FRA	784	United Arab Emirates	ARE								01	MEAT, MEAT PREPARATIONS	1	No Quantity							24636927			0
S3	2000	2000	2000	2	0	2	Export	251	France	FRA	788	Tunisia	TUN								01	MEAT, MEAT PREPARATIONS	1	No Quantity							185681			0
S3	2000	2000	2000	2	0	2	Export	251	France	FRA	792	Turkey	TUR								01	MEAT, MEAT PREPARATIONS	1	No Quantity							141017			0
S3	2000	2000	2000	2	0	2	Export	251	France	FRA	795	Turkmenistan	TKM								01	MEAT, MEAT PREPARATIONS	1	No Quantity							175288			0
S3	2000	2000	2000	2	0	2	Export	251	France	FRA	800	Uganda	UGA								01	MEAT, MEAT PREPARATIONS	1	No Quantity							843			0
S3	2000	2000	2000	2	0	2	Export	251	France	FRA	804	Ukraine	UKR								01	MEAT, MEAT PREPARATIONS	1	No Quantity							1095970			0
S3	2000	2000	2000	2	0	2	Export	251	France	FRA	807	North Macedonia	MKD								01	MEAT, MEAT PREPARATIONS	1	No Quantity							3312209			0
S3	2000	2000	2000	2	0	2	Export	251	France	FRA	818	Egypt	EGY								01	MEAT, MEAT PREPARATIONS	1	No Quantity							3568118			0
S3	2000	2000	2000	2	0	2	Export	251	France	FRA	826	United Kingdom	GBR								01	MEAT, MEAT PREPARATIONS	1	No Quantity							356719403			0
S3	2000	2000	2000	2	0	2	Export	251	France	FRA	837	Bunkers									01	MEAT, MEAT PREPARATIONS	1	No Quantity							31041			0
S3	2000	2000	2000	2	0	2	Export	251	France	FRA	842	USA	USA								01	MEAT, MEAT PREPARATIONS	1	No Quantity							5693764			0
S3	2000	2000	2000	2	0	2	Export	251	France	FRA	854	Burkina Faso	BFA								01	MEAT, MEAT PREPARATIONS	1	No Quantity							183294			0
S3	2000	2000	2000	2	0	2	Export	251	France	FRA	858	Uruguay	URY								01	MEAT, MEAT PREPARATIONS	1	No Quantity							307737			0
S3	2000	2000	2000	2	0	2	Export	251	France	FRA	860	Uzbekistan	UZB								01	MEAT, MEAT PREPARATIONS	1	No Quantity							260825			0
S3	2000	2000	2000	2	0	2	Export	251	France	FRA	862	Venezuela	VEN								01	MEAT, MEAT PREPARATIONS	1	No Quantity							73458			0
S3	2000	2000	2000	2	0	2	Export	251	France	FRA	876	Wallis and Futuna Isds	WLF								01	MEAT, MEAT PREPARATIONS	1	No Quantity							408443			0
S3	2000	2000	2000	2	0	2	Export	251	France	FRA	887	Yemen	YEM								01	MEAT, MEAT PREPARATIONS	1	No Quantity							34219046			0
S3	2000	2000	2000	2	0	2	Export	251	France	FRA	891	Serbia and Montenegro	SCG								01	MEAT, MEAT PREPARATIONS	1	No Quantity							650868			0
S3	2000	2000	2000	2	0	2	Export	251	France	FRA	899	Areas, nes									01	MEAT, MEAT PREPARATIONS	1	No Quantity							45648			0
S3	2000	2000	2000	2	0	2	Export	268	Georgia	GEO	0	World	WLD								01	MEAT, MEAT PREPARATIONS	1	No Quantity							339406			0
S3	2000	2000	2000	2	0	2	Export	268	Georgia	GEO	31	Azerbaijan	AZE								01	MEAT, MEAT PREPARATIONS	1	No Quantity							330036			0
S3	2000	2000	2000	2	0	2	Export	268	Georgia	GEO	51	Armenia	ARM								01	MEAT, MEAT PREPARATIONS	1	No Quantity							9365			0
S3	2000	2000	2000	2	0	2	Export	268	Georgia	GEO	381	Italy	ITA								01	MEAT, MEAT PREPARATIONS	1	No Quantity							5			0
S3	2000	2000	2000	2	0	2	Export	251	France	FRA	0	World	WLD								02	DAIRY PRODUCTS,BIRD EGGS	1	No Quantity							3860780886			0
S3	2000	2000	2000	2	0	2	Export	251	France	FRA	4	Afghanistan	AFG								02	DAIRY PRODUCTS,BIRD EGGS	1	No Quantity							190457			0
S3	2000	2000	2000	2	0	2	Export	251	France	FRA	8	Albania	ALB								02	DAIRY PRODUCTS,BIRD EGGS	1	No Quantity							183153			0
S3	2000	2000	2000	2	0	2	Export	251	France	FRA	12	Algeria	DZA								02	DAIRY PRODUCTS,BIRD EGGS	1	No Quantity							172325475			0
S3	2000	2000	2000	2	0	2	Export	251	France	FRA	20	Andorra	AND								02	DAIRY PRODUCTS,BIRD EGGS	1	No Quantity							9903480			0
S3	2000	2000	2000	2	0	2	Export	251	France	FRA	24	Angola	AGO								02	DAIRY PRODUCTS,BIRD EGGS	1	No Quantity							2920902			0
S3	2000	2000	2000	2	0	2	Export	251	France	FRA	31	Azerbaijan	AZE								02	DAIRY PRODUCTS,BIRD EGGS	1	No Quantity							15169			0
S3	2000	2000	2000	2	0	2	Export	251	France	FRA	32	Argentina	ARG								02	DAIRY PRODUCTS,BIRD EGGS	1	No Quantity							2451923			0
S3	2000	2000	2000	2	0	2	Export	251	France	FRA	36	Australia	AUS								02	DAIRY PRODUCTS,BIRD EGGS	1	No Quantity							6079032			0
S3	2000	2000	2000	2	0	2	Export	251	France	FRA	40	Austria	AUT								02	DAIRY PRODUCTS,BIRD EGGS	1	No Quantity							14351970			0
S3	2000	2000	2000	2	0	2	Export	251	France	FRA	44	Bahamas	BHS								02	DAIRY PRODUCTS,BIRD EGGS	1	No Quantity							428669			0
S3	2000	2000	2000	2	0	2	Export	251	France	FRA	48	Bahrain	BHR								02	DAIRY PRODUCTS,BIRD EGGS	1	No Quantity							2087301			0
S3	2000	2000	2000	2	0	2	Export	251	France	FRA	50	Bangladesh	BGD								02	DAIRY PRODUCTS,BIRD EGGS	1	No Quantity							6601			0
S3	2000	2000	2000	2	0	2	Export	251	France	FRA	51	Armenia	ARM								02	DAIRY PRODUCTS,BIRD EGGS	1	No Quantity							47895			0
S3	2000	2000	2000	2	0	2	Export	251	France	FRA	56	Belgium	BEL								02	DAIRY PRODUCTS,BIRD EGGS	1	No Quantity							445696928			0
S3	2000	2000	2000	2	0	2	Export	251	France	FRA	60	Bermuda	BMU								02	DAIRY PRODUCTS,BIRD EGGS	1	No Quantity							87784			0
S3	2000	2000	2000	2	0	2	Export	251	France	FRA	68	Bolivia (Plurinational State of)	BOL								02	DAIRY PRODUCTS,BIRD EGGS	1	No Quantity							983			0
S3	2000	2000	2000	2	0	2	Export	251	France	FRA	70	Bosnia Herzegovina	BIH								02	DAIRY PRODUCTS,BIRD EGGS	1	No Quantity							129921			0
S3	2000	2000	2000	2	0	2	Export	251	France	FRA	76	Brazil	BRA								02	DAIRY PRODUCTS,BIRD EGGS	1	No Quantity							9277753			0
S3	2000	2000	2000	2	0	2	Export	251	France	FRA	84	Belize	BLZ								02	DAIRY PRODUCTS,BIRD EGGS	1	No Quantity							833881			0
S3	2000	2000	2000	2	0	2	Export	251	France	FRA	96	Brunei Darussalam	BRN								02	DAIRY PRODUCTS,BIRD EGGS	1	No Quantity							48738			0
S3	2000	2000	2000	2	0	2	Export	251	France	FRA	100	Bulgaria	BGR								02	DAIRY PRODUCTS,BIRD EGGS	1	No Quantity							2385206			0
S3	2000	2000	2000	2	0	2	Export	251	France	FRA	108	Burundi	BDI								02	DAIRY PRODUCTS,BIRD EGGS	1	No Quantity							20226			0
S3	2000	2000	2000	2	0	2	Export	251	France	FRA	112	Belarus	BLR								02	DAIRY PRODUCTS,BIRD EGGS	1	No Quantity							13203			0
S3	2000	2000	2000	2	0	2	Export	251	France	FRA	116	Cambodia	KHM								02	DAIRY PRODUCTS,BIRD EGGS	1	No Quantity							618142			0
S3	2000	2000	2000	2	0	2	Export	251	France	FRA	120	Cameroon	CMR								02	DAIRY PRODUCTS,BIRD EGGS	1	No Quantity							5325350			0
S3	2000	2000	2000	2	0	2	Export	251	France	FRA	124	Canada	CAN								02	DAIRY PRODUCTS,BIRD EGGS	1	No Quantity							28488483			0
S3	2000	2000	2000	2	0	2	Export	251	France	FRA	132	Cabo Verde	CPV								02	DAIRY PRODUCTS,BIRD EGGS	1	No Quantity							46912			0
S3	2000	2000	2000	2	0	2	Export	251	France	FRA	140	Central African Rep.	CAF								02	DAIRY PRODUCTS,BIRD EGGS	1	No Quantity							79217			0
S3	2000	2000	2000	2	0	2	Export	251	France	FRA	144	Sri Lanka	LKA								02	DAIRY PRODUCTS,BIRD EGGS	1	No Quantity							527689			0
S3	2000	2000	2000	2	0	2	Export	251	France	FRA	148	Chad	TCD								02	DAIRY PRODUCTS,BIRD EGGS	1	No Quantity							103515			0
S3	2000	2000	2000	2	0	2	Export	251	France	FRA	152	Chile	CHL								02	DAIRY PRODUCTS,BIRD EGGS	1	No Quantity							785003			0
S3	2000	2000	2000	2	0	2	Export	251	France	FRA	156	China	CHN								02	DAIRY PRODUCTS,BIRD EGGS	1	No Quantity							24775977			0
S3	2000	2000	2000	2	0	2	Export	251	France	FRA	170	Colombia	COL								02	DAIRY PRODUCTS,BIRD EGGS	1	No Quantity							2796459			0
S3	2000	2000	2000	2	0	2	Export	251	France	FRA	174	Comoros	COM								02	DAIRY PRODUCTS,BIRD EGGS	1	No Quantity							134837			0
S3	2000	2000	2000	2	0	2	Export	251	France	FRA	175	Mayotte	MYT								02	DAIRY PRODUCTS,BIRD EGGS	1	No Quantity							2164271			0
S3	2000	2000	2000	2	0	2	Export	251	France	FRA	178	Congo	COG								02	DAIRY PRODUCTS,BIRD EGGS	1	No Quantity							2788874			0
S3	2000	2000	2000	2	0	2	Export	251	France	FRA	180	Dem. Rep. of the Congo	COD								02	DAIRY PRODUCTS,BIRD EGGS	1	No Quantity							452125			0
S3	2000	2000	2000	2	0	2	Export	251	France	FRA	188	Costa Rica	CRI								02	DAIRY PRODUCTS,BIRD EGGS	1	No Quantity							31602			0
S3	2000	2000	2000	2	0	2	Export	251	France	FRA	191	Croatia	HRV								02	DAIRY PRODUCTS,BIRD EGGS	1	No Quantity							3521487			0
S3	2000	2000	2000	2	0	2	Export	251	France	FRA	192	Cuba	CUB								02	DAIRY PRODUCTS,BIRD EGGS	1	No Quantity							35595083			0
S3	2000	2000	2000	2	0	2	Export	251	France	FRA	196	Cyprus	CYP								02	DAIRY PRODUCTS,BIRD EGGS	1	No Quantity							2169327			0
S3	2000	2000	2000	2	0	2	Export	251	France	FRA	203	Czechia	CZE								02	DAIRY PRODUCTS,BIRD EGGS	1	No Quantity							3535954			0
S3	2000	2000	2000	2	0	2	Export	251	France	FRA	204	Benin	BEN								02	DAIRY PRODUCTS,BIRD EGGS	1	No Quantity							1772823			0
S3	2000	2000	2000	2	0	2	Export	251	France	FRA	208	Denmark	DNK								02	DAIRY PRODUCTS,BIRD EGGS	1	No Quantity							31744791			0
S3	2000	2000	2000	2	0	2	Export	251	France	FRA	212	Dominica	DMA								02	DAIRY PRODUCTS,BIRD EGGS	1	No Quantity							5337			0
S3	2000	2000	2000	2	0	2	Export	251	France	FRA	214	Dominican Rep.	DOM								02	DAIRY PRODUCTS,BIRD EGGS	1	No Quantity							702837			0
S3	2000	2000	2000	2	0	2	Export	251	France	FRA	218	Ecuador	ECU								02	DAIRY PRODUCTS,BIRD EGGS	1	No Quantity							575023			0
S3	2000	2000	2000	2	0	2	Export	251	France	FRA	226	Equatorial Guinea	GNQ								02	DAIRY PRODUCTS,BIRD EGGS	1	No Quantity							468558			0
S3	2000	2000	2000	2	0	2	Export	251	France	FRA	231	Ethiopia	ETH								02	DAIRY PRODUCTS,BIRD EGGS	1	No Quantity							73879			0
S3	2000	2000	2000	2	0	2	Export	251	France	FRA	232	Eritrea	ERI								02	DAIRY PRODUCTS,BIRD EGGS	1	No Quantity							259701			0
S3	2000	2000	2000	2	0	2	Export	251	France	FRA	233	Estonia	EST								02	DAIRY PRODUCTS,BIRD EGGS	1	No Quantity							288775			0
S3	2000	2000	2000	2	0	2	Export	251	France	FRA	246	Finland	FIN								02	DAIRY PRODUCTS,BIRD EGGS	1	No Quantity							6879625			0
S3	2000	2000	2000	2	0	2	Export	251	France	FRA	258	French Polynesia	PYF								02	DAIRY PRODUCTS,BIRD EGGS	1	No Quantity							7553950			0
S3	2000	2000	2000	2	0	2	Export	251	France	FRA	262	Djibouti	DJI								02	DAIRY PRODUCTS,BIRD EGGS	1	No Quantity							1173782			0
S3	2000	2000	2000	2	0	2	Export	251	France	FRA	266	Gabon	GAB								02	DAIRY PRODUCTS,BIRD EGGS	1	No Quantity							6524555			0
S3	2000	2000	2000	2	0	2	Export	251	France	FRA	270	Gambia	GMB								02	DAIRY PRODUCTS,BIRD EGGS	1	No Quantity							190738			0
S3	2000	2000	2000	2	0	2	Export	251	France	FRA	275	State of Palestine	PSE								02	DAIRY PRODUCTS,BIRD EGGS	1	No Quantity							48878			0
S3	2000	2000	2000	2	0	2	Export	251	France	FRA	276	Germany	DEU								02	DAIRY PRODUCTS,BIRD EGGS	1	No Quantity							709854535			0
S3	2000	2000	2000	2	0	2	Export	251	France	FRA	288	Ghana	GHA								02	DAIRY PRODUCTS,BIRD EGGS	1	No Quantity							1419859			0
S3	2000	2000	2000	2	0	2	Export	251	France	FRA	292	Gibraltar	GIB								02	DAIRY PRODUCTS,BIRD EGGS	1	No Quantity							21630			0
S3	2000	2000	2000	2	0	2	Export	251	France	FRA	300	Greece	GRC								02	DAIRY PRODUCTS,BIRD EGGS	1	No Quantity							56177636			0
S3	2000	2000	2000	2	0	2	Export	251	France	FRA	308	Grenada	GRD								02	DAIRY PRODUCTS,BIRD EGGS	1	No Quantity							161664			0
S3	2000	2000	2000	2	0	2	Export	251	France	FRA	320	Guatemala	GTM								02	DAIRY PRODUCTS,BIRD EGGS	1	No Quantity							72334			0
S3	2000	2000	2000	2	0	2	Export	251	France	FRA	324	Guinea	GIN								02	DAIRY PRODUCTS,BIRD EGGS	1	No Quantity							502407			0
S3	2000	2000	2000	2	0	2	Export	251	France	FRA	328	Guyana	GUY								02	DAIRY PRODUCTS,BIRD EGGS	1	No Quantity							431337			0
S3	2000	2000	2000	2	0	2	Export	251	France	FRA	332	Haiti	HTI								02	DAIRY PRODUCTS,BIRD EGGS	1	No Quantity							1658211			0
S3	2000	2000	2000	2	0	2	Export	251	France	FRA	344	China, Hong Kong SAR	HKG								02	DAIRY PRODUCTS,BIRD EGGS	1	No Quantity							7410124			0
S3	2000	2000	2000	2	0	2	Export	251	France	FRA	348	Hungary	HUN								02	DAIRY PRODUCTS,BIRD EGGS	1	No Quantity							1475058			0
S3	2000	2000	2000	2	0	2	Export	251	France	FRA	352	Iceland	ISL								02	DAIRY PRODUCTS,BIRD EGGS	1	No Quantity							124584			0
S3	2000	2000	2000	2	0	2	Export	251	France	FRA	360	Indonesia	IDN								02	DAIRY PRODUCTS,BIRD EGGS	1	No Quantity							5960207			0
S3	2000	2000	2000	2	0	2	Export	251	France	FRA	368	Iraq	IRQ								02	DAIRY PRODUCTS,BIRD EGGS	1	No Quantity							43486265			0
S3	2000	2000	2000	2	0	2	Export	251	France	FRA	372	Ireland	IRL								02	DAIRY PRODUCTS,BIRD EGGS	1	No Quantity							20905459			0
S3	2000	2000	2000	2	0	2	Export	251	France	FRA	376	Israel	ISR								02	DAIRY PRODUCTS,BIRD EGGS	1	No Quantity							5351616			0
S3	2000	2000	2000	2	0	2	Export	251	France	FRA	381	Italy	ITA								02	DAIRY PRODUCTS,BIRD EGGS	1	No Quantity							445426131			0
S3	2000	2000	2000	2	0	2	Export	251	France	FRA	384	Côte d'Ivoire	CIV								02	DAIRY PRODUCTS,BIRD EGGS	1	No Quantity							8180800			0
S3	2000	2000	2000	2	0	2	Export	251	France	FRA	388	Jamaica	JAM								02	DAIRY PRODUCTS,BIRD EGGS	1	No Quantity							198042			0
S3	2000	2000	2000	2	0	2	Export	251	France	FRA	392	Japan	JPN								02	DAIRY PRODUCTS,BIRD EGGS	1	No Quantity							56029878			0
S3	2000	2000	2000	2	0	2	Export	251	France	FRA	398	Kazakhstan	KAZ								02	DAIRY PRODUCTS,BIRD EGGS	1	No Quantity							13905			0
S3	2000	2000	2000	2	0	2	Export	251	France	FRA	400	Jordan	JOR								02	DAIRY PRODUCTS,BIRD EGGS	1	No Quantity							21211511			0
S3	2000	2000	2000	2	0	2	Export	251	France	FRA	404	Kenya	KEN								02	DAIRY PRODUCTS,BIRD EGGS	1	No Quantity							86099			0
S3	2000	2000	2000	2	0	2	Export	251	France	FRA	408	Dem. People's Rep. of Korea	PRK								02	DAIRY PRODUCTS,BIRD EGGS	1	No Quantity							15310			0
S3	2000	2000	2000	2	0	2	Export	251	France	FRA	410	Rep. of Korea	KOR								02	DAIRY PRODUCTS,BIRD EGGS	1	No Quantity							10774442			0
S3	2000	2000	2000	2	0	2	Export	251	France	FRA	414	Kuwait	KWT								02	DAIRY PRODUCTS,BIRD EGGS	1	No Quantity							12709630			0
S3	2000	2000	2000	2	0	2	Export	251	France	FRA	418	Lao People's Dem. Rep.	LAO								02	DAIRY PRODUCTS,BIRD EGGS	1	No Quantity							3652			0
S3	2000	2000	2000	2	0	2	Export	251	France	FRA	422	Lebanon	LBN								02	DAIRY PRODUCTS,BIRD EGGS	1	No Quantity							41745045			0
S3	2000	2000	2000	2	0	2	Export	251	France	FRA	428	Latvia	LVA								02	DAIRY PRODUCTS,BIRD EGGS	1	No Quantity							173602			0
S3	2000	2000	2000	2	0	2	Export	251	France	FRA	430	Liberia	LBR								02	DAIRY PRODUCTS,BIRD EGGS	1	No Quantity							156186			0
S3	2000	2000	2000	2	0	2	Export	251	France	FRA	434	Libya	LBY								02	DAIRY PRODUCTS,BIRD EGGS	1	No Quantity							11925611			0
S3	2000	2000	2000	2	0	2	Export	251	France	FRA	440	Lithuania	LTU								02	DAIRY PRODUCTS,BIRD EGGS	1	No Quantity							768008			0
S3	2000	2000	2000	2	0	2	Export	251	France	FRA	442	Luxembourg	LUX								02	DAIRY PRODUCTS,BIRD EGGS	1	No Quantity							14336520			0
S3	2000	2000	2000	2	0	2	Export	251	France	FRA	450	Madagascar	MDG								02	DAIRY PRODUCTS,BIRD EGGS	1	No Quantity							1154680			0
S3	2000	2000	2000	2	0	2	Export	251	France	FRA	458	Malaysia	MYS								02	DAIRY PRODUCTS,BIRD EGGS	1	No Quantity							8256224			0
S3	2000	2000	2000	2	0	2	Export	251	France	FRA	462	Maldives	MDV								02	DAIRY PRODUCTS,BIRD EGGS	1	No Quantity							97195			0
S3	2000	2000	2000	2	0	2	Export	251	France	FRA	466	Mali	MLI								02	DAIRY PRODUCTS,BIRD EGGS	1	No Quantity							10037474			0
S3	2000	2000	2000	2	0	2	Export	251	France	FRA	470	Malta	MLT								02	DAIRY PRODUCTS,BIRD EGGS	1	No Quantity							1539527			0
S3	2000	2000	2000	2	0	2	Export	251	France	FRA	478	Mauritania	MRT								02	DAIRY PRODUCTS,BIRD EGGS	1	No Quantity							2175928			0
S3	2000	2000	2000	2	0	2	Export	251	France	FRA	480	Mauritius	MUS								02	DAIRY PRODUCTS,BIRD EGGS	1	No Quantity							3655481			0
S3	2000	2000	2000	2	0	2	Export	251	France	FRA	484	Mexico	MEX								02	DAIRY PRODUCTS,BIRD EGGS	1	No Quantity							10624295			0
S3	2000	2000	2000	2	0	2	Export	251	France	FRA	490	Other Asia, nes									02	DAIRY PRODUCTS,BIRD EGGS	1	No Quantity							6175384			0
S3	2000	2000	2000	2	0	2	Export	251	France	FRA	498	Rep. of Moldova	MDA								02	DAIRY PRODUCTS,BIRD EGGS	1	No Quantity							1545			0
S3	2000	2000	2000	2	0	2	Export	251	France	FRA	504	Morocco	MAR								02	DAIRY PRODUCTS,BIRD EGGS	1	No Quantity							7855225			0
S3	2000	2000	2000	2	0	2	Export	251	France	FRA	508	Mozambique	MOZ								02	DAIRY PRODUCTS,BIRD EGGS	1	No Quantity							70930			0
S3	2000	2000	2000	2	0	2	Export	251	France	FRA	512	Oman	OMN								02	DAIRY PRODUCTS,BIRD EGGS	1	No Quantity							7317985			0
S3	2000	2000	2000	2	0	2	Export	251	France	FRA	516	Namibia	NAM								02	DAIRY PRODUCTS,BIRD EGGS	1	No Quantity							16574			0
S3	2000	2000	2000	2	0	2	Export	251	France	FRA	524	Nepal	NPL								02	DAIRY PRODUCTS,BIRD EGGS	1	No Quantity							13203			0
S3	2000	2000	2000	2	0	2	Export	251	France	FRA	527	Oceania, nes									02	DAIRY PRODUCTS,BIRD EGGS	1	No Quantity							709859			0
S3	2000	2000	2000	2	0	2	Export	251	France	FRA	528	Netherlands	NLD								02	DAIRY PRODUCTS,BIRD EGGS	1	No Quantity							249759006			0
S3	2000	2000	2000	2	0	2	Export	251	France	FRA	530	Neth. Antilles	ANT								02	DAIRY PRODUCTS,BIRD EGGS	1	No Quantity							1999657			0
S3	2000	2000	2000	2	0	2	Export	251	France	FRA	533	Aruba	ABW								02	DAIRY PRODUCTS,BIRD EGGS	1	No Quantity							365464			0
S3	2000	2000	2000	2	0	2	Export	251	France	FRA	540	New Caledonia	NCL								02	DAIRY PRODUCTS,BIRD EGGS	1	No Quantity							5901918			0
S3	2000	2000	2000	2	0	2	Export	251	France	FRA	548	Vanuatu	VUT								02	DAIRY PRODUCTS,BIRD EGGS	1	No Quantity							2107			0
S3	2000	2000	2000	2	0	2	Export	251	France	FRA	554	New Zealand	NZL								02	DAIRY PRODUCTS,BIRD EGGS	1	No Quantity							683594			0
S3	2000	2000	2000	2	0	2	Export	251	France	FRA	562	Niger	NER								02	DAIRY PRODUCTS,BIRD EGGS	1	No Quantity							3616013			0
S3	2000	2000	2000	2	0	2	Export	251	France	FRA	566	Nigeria	NGA								02	DAIRY PRODUCTS,BIRD EGGS	1	No Quantity							6857293			0
S3	2000	2000	2000	2	0	2	Export	251	France	FRA	568	Other Europe, nes									02	DAIRY PRODUCTS,BIRD EGGS	1	No Quantity							5056			0
S3	2000	2000	2000	2	0	2	Export	251	France	FRA	579	Norway	NOR								02	DAIRY PRODUCTS,BIRD EGGS	1	No Quantity							5702191			0
S3	2000	2000	2000	2	0	2	Export	251	France	FRA	586	Pakistan	PAK								02	DAIRY PRODUCTS,BIRD EGGS	1	No Quantity							426983			0
S3	2000	2000	2000	2	0	2	Export	251	France	FRA	591	Panama	PAN								02	DAIRY PRODUCTS,BIRD EGGS	1	No Quantity							59974			0
S3	2000	2000	2000	2	0	2	Export	251	France	FRA	604	Peru	PER								02	DAIRY PRODUCTS,BIRD EGGS	1	No Quantity							1473092			0
S3	2000	2000	2000	2	0	2	Export	251	France	FRA	608	Philippines	PHL								02	DAIRY PRODUCTS,BIRD EGGS	1	No Quantity							10902115			0
S3	2000	2000	2000	2	0	2	Export	251	France	FRA	616	Poland	POL								02	DAIRY PRODUCTS,BIRD EGGS	1	No Quantity							12354139			0
S3	2000	2000	2000	2	0	2	Export	251	France	FRA	620	Portugal	PRT								02	DAIRY PRODUCTS,BIRD EGGS	1	No Quantity							53246201			0
S3	2000	2000	2000	2	0	2	Export	251	France	FRA	624	Guinea-Bissau	GNB								02	DAIRY PRODUCTS,BIRD EGGS	1	No Quantity							28793			0
S3	2000	2000	2000	2	0	2	Export	251	France	FRA	634	Qatar	QAT								02	DAIRY PRODUCTS,BIRD EGGS	1	No Quantity							2805869			0
S3	2000	2000	2000	2	0	2	Export	251	France	FRA	642	Romania	ROU								02	DAIRY PRODUCTS,BIRD EGGS	1	No Quantity							2127752			0
S3	2000	2000	2000	2	0	2	Export	251	France	FRA	643	Russian Federation	RUS								02	DAIRY PRODUCTS,BIRD EGGS	1	No Quantity							5771014			0
S3	2000	2000	2000	2	0	2	Export	251	France	FRA	646	Rwanda	RWA								02	DAIRY PRODUCTS,BIRD EGGS	1	No Quantity							215317			0
S3	2000	2000	2000	2	0	2	Export	251	France	FRA	662	Saint Lucia	LCA								02	DAIRY PRODUCTS,BIRD EGGS	1	No Quantity							553393			0
S3	2000	2000	2000	2	0	2	Export	251	France	FRA	666	Saint Pierre and Miquelon	SPM								02	DAIRY PRODUCTS,BIRD EGGS	1	No Quantity							605923			0
S3	2000	2000	2000	2	0	2	Export	251	France	FRA	670	Saint Vincent and the Grenadines	VCT								02	DAIRY PRODUCTS,BIRD EGGS	1	No Quantity							62924			0
S3	2000	2000	2000	2	0	2	Export	251	France	FRA	678	Sao Tome and Principe	STP								02	DAIRY PRODUCTS,BIRD EGGS	1	No Quantity							2809			0
S3	2000	2000	2000	2	0	2	Export	251	France	FRA	682	Saudi Arabia	SAU								02	DAIRY PRODUCTS,BIRD EGGS	1	No Quantity							94964559			0
S3	2000	2000	2000	2	0	2	Export	251	France	FRA	686	Senegal	SEN								02	DAIRY PRODUCTS,BIRD EGGS	1	No Quantity							24097298			0
S3	2000	2000	2000	2	0	2	Export	251	France	FRA	690	Seychelles	SYC								02	DAIRY PRODUCTS,BIRD EGGS	1	No Quantity							120791			0
S3	2000	2000	2000	2	0	2	Export	251	France	FRA	694	Sierra Leone	SLE								02	DAIRY PRODUCTS,BIRD EGGS	1	No Quantity							95369			0
S3	2000	2000	2000	2	0	2	Export	251	France	FRA	699	India	IND								02	DAIRY PRODUCTS,BIRD EGGS	1	No Quantity							457883			0
S3	2000	2000	2000	2	0	2	Export	251	France	FRA	702	Singapore	SGP								02	DAIRY PRODUCTS,BIRD EGGS	1	No Quantity							12811179			0
S3	2000	2000	2000	2	0	2	Export	251	France	FRA	703	Slovakia	SVK								02	DAIRY PRODUCTS,BIRD EGGS	1	No Quantity							370099			0
S3	2000	2000	2000	2	0	2	Export	251	France	FRA	704	Viet Nam	VNM								02	DAIRY PRODUCTS,BIRD EGGS	1	No Quantity							3180743			0
S3	2000	2000	2000	2	0	2	Export	251	France	FRA	705	Slovenia	SVN								02	DAIRY PRODUCTS,BIRD EGGS	1	No Quantity							441310			0
S3	2000	2000	2000	2	0	2	Export	251	France	FRA	706	Somalia	SOM								02	DAIRY PRODUCTS,BIRD EGGS	1	No Quantity							37221			0
S3	2000	2000	2000	2	0	2	Export	251	France	FRA	710	South Africa	ZAF								02	DAIRY PRODUCTS,BIRD EGGS	1	No Quantity							5412011			0
S3	2000	2000	2000	2	0	2	Export	251	France	FRA	716	Zimbabwe	ZWE								02	DAIRY PRODUCTS,BIRD EGGS	1	No Quantity							45929			0
S3	2000	2000	2000	2	0	2	Export	251	France	FRA	724	Spain	ESP								02	DAIRY PRODUCTS,BIRD EGGS	1	No Quantity							365335754			0
S3	2000	2000	2000	2	0	2	Export	251	France	FRA	736	Fmr Sudan	SDN								02	DAIRY PRODUCTS,BIRD EGGS	1	No Quantity							2176209			0
S3	2000	2000	2000	2	0	2	Export	251	France	FRA	740	Suriname	SUR								02	DAIRY PRODUCTS,BIRD EGGS	1	No Quantity							103937			0
S3	2000	2000	2000	2	0	2	Export	251	France	FRA	752	Sweden	SWE								02	DAIRY PRODUCTS,BIRD EGGS	1	No Quantity							24839041			0
S3	2000	2000	2000	2	0	2	Export	251	France	FRA	757	Switzerland	CHE								02	DAIRY PRODUCTS,BIRD EGGS	1	No Quantity							84539008			0
S3	2000	2000	2000	2	0	2	Export	251	France	FRA	760	Syria	SYR								02	DAIRY PRODUCTS,BIRD EGGS	1	No Quantity							2693365			0
S3	2000	2000	2000	2	0	2	Export	251	France	FRA	764	Thailand	THA								02	DAIRY PRODUCTS,BIRD EGGS	1	No Quantity							6483823			0
S3	2000	2000	2000	2	0	2	Export	251	France	FRA	768	Togo	TGO								02	DAIRY PRODUCTS,BIRD EGGS	1	No Quantity							567017			0
S3	2000	2000	2000	2	0	2	Export	251	France	FRA	780	Trinidad and Tobago	TTO								02	DAIRY PRODUCTS,BIRD EGGS	1	No Quantity							910710			0
S3	2000	2000	2000	2	0	2	Export	251	France	FRA	784	United Arab Emirates	ARE								02	DAIRY PRODUCTS,BIRD EGGS	1	No Quantity							14067409			0
S3	2000	2000	2000	2	0	2	Export	251	France	FRA	788	Tunisia	TUN								02	DAIRY PRODUCTS,BIRD EGGS	1	No Quantity							9238286			0
S3	2000	2000	2000	2	0	2	Export	251	France	FRA	792	Turkey	TUR								02	DAIRY PRODUCTS,BIRD EGGS	1	No Quantity							7401837			0
S3	2000	2000	2000	2	0	2	Export	251	France	FRA	795	Turkmenistan	TKM								02	DAIRY PRODUCTS,BIRD EGGS	1	No Quantity							2528			0
S3	2000	2000	2000	2	0	2	Export	251	France	FRA	800	Uganda	UGA								02	DAIRY PRODUCTS,BIRD EGGS	1	No Quantity							32164			0
S3	2000	2000	2000	2	0	2	Export	251	France	FRA	804	Ukraine	UKR								02	DAIRY PRODUCTS,BIRD EGGS	1	No Quantity							492576			0
S3	2000	2000	2000	2	0	2	Export	251	France	FRA	807	North Macedonia	MKD								02	DAIRY PRODUCTS,BIRD EGGS	1	No Quantity							1655121			0
S3	2000	2000	2000	2	0	2	Export	251	France	FRA	818	Egypt	EGY								02	DAIRY PRODUCTS,BIRD EGGS	1	No Quantity							15757363			0
S3	2000	2000	2000	2	0	2	Export	251	France	FRA	826	United Kingdom	GBR								02	DAIRY PRODUCTS,BIRD EGGS	1	No Quantity							343238113			0
S3	2000	2000	2000	2	0	2	Export	251	France	FRA	837	Bunkers									02	DAIRY PRODUCTS,BIRD EGGS	1	No Quantity							702			0
S3	2000	2000	2000	2	0	2	Export	251	France	FRA	842	USA	USA								02	DAIRY PRODUCTS,BIRD EGGS	1	No Quantity							70841838			0
S3	2000	2000	2000	2	0	2	Export	251	France	FRA	854	Burkina Faso	BFA								02	DAIRY PRODUCTS,BIRD EGGS	1	No Quantity							1019563			0
S3	2000	2000	2000	2	0	2	Export	251	France	FRA	858	Uruguay	URY								02	DAIRY PRODUCTS,BIRD EGGS	1	No Quantity							113488			0
S3	2000	2000	2000	2	0	2	Export	251	France	FRA	862	Venezuela	VEN								02	DAIRY PRODUCTS,BIRD EGGS	1	No Quantity							3573034			0
S3	2000	2000	2000	2	0	2	Export	251	France	FRA	876	Wallis and Futuna Isds	WLF								02	DAIRY PRODUCTS,BIRD EGGS	1	No Quantity							29074			0
S3	2000	2000	2000	2	0	2	Export	251	France	FRA	887	Yemen	YEM								02	DAIRY PRODUCTS,BIRD EGGS	1	No Quantity							16226342			0
S3	2000	2000	2000	2	0	2	Export	251	France	FRA	891	Serbia and Montenegro	SCG								02	DAIRY PRODUCTS,BIRD EGGS	1	No Quantity							362936			0
S3	2000	2000	2000	2	0	2	Export	251	France	FRA	899	Areas, nes									02	DAIRY PRODUCTS,BIRD EGGS	1	No Quantity							1357638			0
S3	2000	2000	2000	2	0	2	Export	268	Georgia	GEO	0	World	WLD								02	DAIRY PRODUCTS,BIRD EGGS	1	No Quantity							55776			0
S3	2000	2000	2000	2	0	2	Export	268	Georgia	GEO	31	Azerbaijan	AZE								02	DAIRY PRODUCTS,BIRD EGGS	1	No Quantity							55761			0
S3	2000	2000	2000	2	0	2	Export	268	Georgia	GEO	826	United Kingdom	GBR								02	DAIRY PRODUCTS,BIRD EGGS	1	No Quantity							15			0
S3	2000	2000	2000	2	0	2	Export	251	France	FRA	0	World	WLD								03	FISH,CRUSTACEANS,MOLLUSC	1	No Quantity							1050160229			0
S3	2000	2000	2000	2	0	2	Export	251	France	FRA	12	Algeria	DZA								03	FISH,CRUSTACEANS,MOLLUSC	1	No Quantity							514065			0
S3	2000	2000	2000	2	0	2	Export	251	France	FRA	20	Andorra	AND								03	FISH,CRUSTACEANS,MOLLUSC	1	No Quantity							257875			0
S3	2000	2000	2000	2	0	2	Export	251	France	FRA	24	Angola	AGO								03	FISH,CRUSTACEANS,MOLLUSC	1	No Quantity							49721			0
S3	2000	2000	2000	2	0	2	Export	251	France	FRA	31	Azerbaijan	AZE								03	FISH,CRUSTACEANS,MOLLUSC	1	No Quantity							11517			0
S3	2000	2000	2000	2	0	2	Export	251	France	FRA	32	Argentina	ARG								03	FISH,CRUSTACEANS,MOLLUSC	1	No Quantity							25844			0
S3	2000	2000	2000	2	0	2	Export	251	France	FRA	36	Australia	AUS								03	FISH,CRUSTACEANS,MOLLUSC	1	No Quantity							265179			0
S3	2000	2000	2000	2	0	2	Export	251	France	FRA	40	Austria	AUT								03	FISH,CRUSTACEANS,MOLLUSC	1	No Quantity							5058205			0
S3	2000	2000	2000	2	0	2	Export	251	France	FRA	48	Bahrain	BHR								03	FISH,CRUSTACEANS,MOLLUSC	1	No Quantity							24158			0
S3	2000	2000	2000	2	0	2	Export	251	France	FRA	56	Belgium	BEL								03	FISH,CRUSTACEANS,MOLLUSC	1	No Quantity							90218305			0
S3	2000	2000	2000	2	0	2	Export	251	France	FRA	68	Bolivia (Plurinational State of)	BOL								03	FISH,CRUSTACEANS,MOLLUSC	1	No Quantity							5618			0
S3	2000	2000	2000	2	0	2	Export	251	France	FRA	70	Bosnia Herzegovina	BIH								03	FISH,CRUSTACEANS,MOLLUSC	1	No Quantity							2809			0
S3	2000	2000	2000	2	0	2	Export	251	France	FRA	76	Brazil	BRA								03	FISH,CRUSTACEANS,MOLLUSC	1	No Quantity							4134854			0
S3	2000	2000	2000	2	0	2	Export	251	France	FRA	96	Brunei Darussalam	BRN								03	FISH,CRUSTACEANS,MOLLUSC	1	No Quantity							6180			0
S3	2000	2000	2000	2	0	2	Export	251	France	FRA	100	Bulgaria	BGR								03	FISH,CRUSTACEANS,MOLLUSC	1	No Quantity							196075			0
S3	2000	2000	2000	2	0	2	Export	251	France	FRA	112	Belarus	BLR								03	FISH,CRUSTACEANS,MOLLUSC	1	No Quantity							108712			0
S3	2000	2000	2000	2	0	2	Export	251	France	FRA	116	Cambodia	KHM								03	FISH,CRUSTACEANS,MOLLUSC	1	No Quantity							9270			0
S3	2000	2000	2000	2	0	2	Export	251	France	FRA	120	Cameroon	CMR								03	FISH,CRUSTACEANS,MOLLUSC	1	No Quantity							64750			0
S3	2000	2000	2000	2	0	2	Export	251	France	FRA	124	Canada	CAN								03	FISH,CRUSTACEANS,MOLLUSC	1	No Quantity							530920			0
S3	2000	2000	2000	2	0	2	Export	251	France	FRA	140	Central African Rep.	CAF								03	FISH,CRUSTACEANS,MOLLUSC	1	No Quantity							4495			0
S3	2000	2000	2000	2	0	2	Export	251	France	FRA	148	Chad	TCD								03	FISH,CRUSTACEANS,MOLLUSC	1	No Quantity							2107			0
S3	2000	2000	2000	2	0	2	Export	251	France	FRA	152	Chile	CHL								03	FISH,CRUSTACEANS,MOLLUSC	1	No Quantity							4214			0
S3	2000	2000	2000	2	0	2	Export	251	France	FRA	156	China	CHN								03	FISH,CRUSTACEANS,MOLLUSC	1	No Quantity							9945336			0
S3	2000	2000	2000	2	0	2	Export	251	France	FRA	170	Colombia	COL								03	FISH,CRUSTACEANS,MOLLUSC	1	No Quantity							1124			0
S3	2000	2000	2000	2	0	2	Export	251	France	FRA	174	Comoros	COM								03	FISH,CRUSTACEANS,MOLLUSC	1	No Quantity							3371			0
S3	2000	2000	2000	2	0	2	Export	251	France	FRA	175	Mayotte	MYT								03	FISH,CRUSTACEANS,MOLLUSC	1	No Quantity							283579			0
S3	2000	2000	2000	2	0	2	Export	251	France	FRA	178	Congo	COG								03	FISH,CRUSTACEANS,MOLLUSC	1	No Quantity							37361			0
S3	2000	2000	2000	2	0	2	Export	251	France	FRA	188	Costa Rica	CRI								03	FISH,CRUSTACEANS,MOLLUSC	1	No Quantity							29074			0
S3	2000	2000	2000	2	0	2	Export	251	France	FRA	191	Croatia	HRV								03	FISH,CRUSTACEANS,MOLLUSC	1	No Quantity							540330			0
S3	2000	2000	2000	2	0	2	Export	251	France	FRA	192	Cuba	CUB								03	FISH,CRUSTACEANS,MOLLUSC	1	No Quantity							1545			0
S3	2000	2000	2000	2	0	2	Export	251	France	FRA	196	Cyprus	CYP								03	FISH,CRUSTACEANS,MOLLUSC	1	No Quantity							68261			0
S3	2000	2000	2000	2	0	2	Export	251	France	FRA	203	Czechia	CZE								03	FISH,CRUSTACEANS,MOLLUSC	1	No Quantity							1285584			0
S3	2000	2000	2000	2	0	2	Export	251	France	FRA	204	Benin	BEN								03	FISH,CRUSTACEANS,MOLLUSC	1	No Quantity							12220			0
S3	2000	2000	2000	2	0	2	Export	251	France	FRA	208	Denmark	DNK								03	FISH,CRUSTACEANS,MOLLUSC	1	No Quantity							7570523			0
S3	2000	2000	2000	2	0	2	Export	251	France	FRA	214	Dominican Rep.	DOM								03	FISH,CRUSTACEANS,MOLLUSC	1	No Quantity							55480			0
S3	2000	2000	2000	2	0	2	Export	251	France	FRA	218	Ecuador	ECU								03	FISH,CRUSTACEANS,MOLLUSC	1	No Quantity							104639			0
S3	2000	2000	2000	2	0	2	Export	251	France	FRA	226	Equatorial Guinea	GNQ								03	FISH,CRUSTACEANS,MOLLUSC	1	No Quantity							9832			0
S3	2000	2000	2000	2	0	2	Export	251	France	FRA	233	Estonia	EST								03	FISH,CRUSTACEANS,MOLLUSC	1	No Quantity							33288			0
S3	2000	2000	2000	2	0	2	Export	251	France	FRA	234	Faeroe Isds	FRO								03	FISH,CRUSTACEANS,MOLLUSC	1	No Quantity							10394			0
S3	2000	2000	2000	2	0	2	Export	251	France	FRA	246	Finland	FIN								03	FISH,CRUSTACEANS,MOLLUSC	1	No Quantity							2164973			0
S3	2000	2000	2000	2	0	2	Export	251	France	FRA	258	French Polynesia	PYF								03	FISH,CRUSTACEANS,MOLLUSC	1	No Quantity							1026726			0
S3	2000	2000	2000	2	0	2	Export	251	France	FRA	262	Djibouti	DJI								03	FISH,CRUSTACEANS,MOLLUSC	1	No Quantity							174726			0
S3	2000	2000	2000	2	0	2	Export	251	France	FRA	266	Gabon	GAB								03	FISH,CRUSTACEANS,MOLLUSC	1	No Quantity							259280			0
S3	2000	2000	2000	2	0	2	Export	251	France	FRA	276	Germany	DEU								03	FISH,CRUSTACEANS,MOLLUSC	1	No Quantity							97901051			0
S3	2000	2000	2000	2	0	2	Export	251	France	FRA	288	Ghana	GHA								03	FISH,CRUSTACEANS,MOLLUSC	1	No Quantity							552971			0
S3	2000	2000	2000	2	0	2	Export	251	France	FRA	292	Gibraltar	GIB								03	FISH,CRUSTACEANS,MOLLUSC	1	No Quantity							48878			0
S3	2000	2000	2000	2	0	2	Export	251	France	FRA	300	Greece	GRC								03	FISH,CRUSTACEANS,MOLLUSC	1	No Quantity							9787324			0
S3	2000	2000	2000	2	0	2	Export	251	France	FRA	324	Guinea	GIN								03	FISH,CRUSTACEANS,MOLLUSC	1	No Quantity							1966			0
S3	2000	2000	2000	2	0	2	Export	251	France	FRA	332	Haiti	HTI								03	FISH,CRUSTACEANS,MOLLUSC	1	No Quantity							131887			0
S3	2000	2000	2000	2	0	2	Export	251	France	FRA	344	China, Hong Kong SAR	HKG								03	FISH,CRUSTACEANS,MOLLUSC	1	No Quantity							11574192			0
S3	2000	2000	2000	2	0	2	Export	251	France	FRA	348	Hungary	HUN								03	FISH,CRUSTACEANS,MOLLUSC	1	No Quantity							370239			0
S3	2000	2000	2000	2	0	2	Export	251	France	FRA	352	Iceland	ISL								03	FISH,CRUSTACEANS,MOLLUSC	1	No Quantity							64047			0
S3	2000	2000	2000	2	0	2	Export	251	France	FRA	360	Indonesia	IDN								03	FISH,CRUSTACEANS,MOLLUSC	1	No Quantity							50142			0
S3	2000	2000	2000	2	0	2	Export	251	France	FRA	372	Ireland	IRL								03	FISH,CRUSTACEANS,MOLLUSC	1	No Quantity							1589389			0
S3	2000	2000	2000	2	0	2	Export	251	France	FRA	376	Israel	ISR								03	FISH,CRUSTACEANS,MOLLUSC	1	No Quantity							899052			0
S3	2000	2000	2000	2	0	2	Export	251	France	FRA	381	Italy	ITA								03	FISH,CRUSTACEANS,MOLLUSC	1	No Quantity							183843626			0
S3	2000	2000	2000	2	0	2	Export	251	France	FRA	384	Côte d'Ivoire	CIV								03	FISH,CRUSTACEANS,MOLLUSC	1	No Quantity							30822704			0
S3	2000	2000	2000	2	0	2	Export	251	France	FRA	392	Japan	JPN								03	FISH,CRUSTACEANS,MOLLUSC	1	No Quantity							24599425			0
S3	2000	2000	2000	2	0	2	Export	251	France	FRA	400	Jordan	JOR								03	FISH,CRUSTACEANS,MOLLUSC	1	No Quantity							3933			0
S3	2000	2000	2000	2	0	2	Export	251	France	FRA	404	Kenya	KEN								03	FISH,CRUSTACEANS,MOLLUSC	1	No Quantity							1405			0
S3	2000	2000	2000	2	0	2	Export	251	France	FRA	410	Rep. of Korea	KOR								03	FISH,CRUSTACEANS,MOLLUSC	1	No Quantity							772643			0
S3	2000	2000	2000	2	0	2	Export	251	France	FRA	414	Kuwait	KWT								03	FISH,CRUSTACEANS,MOLLUSC	1	No Quantity							20366			0
S3	2000	2000	2000	2	0	2	Export	251	France	FRA	422	Lebanon	LBN								03	FISH,CRUSTACEANS,MOLLUSC	1	No Quantity							784862			0
S3	2000	2000	2000	2	0	2	Export	251	France	FRA	428	Latvia	LVA								03	FISH,CRUSTACEANS,MOLLUSC	1	No Quantity							47755			0
S3	2000	2000	2000	2	0	2	Export	251	France	FRA	430	Liberia	LBR								03	FISH,CRUSTACEANS,MOLLUSC	1	No Quantity							32024			0
S3	2000	2000	2000	2	0	2	Export	251	France	FRA	440	Lithuania	LTU								03	FISH,CRUSTACEANS,MOLLUSC	1	No Quantity							357879			0
S3	2000	2000	2000	2	0	2	Export	251	France	FRA	442	Luxembourg	LUX								03	FISH,CRUSTACEANS,MOLLUSC	1	No Quantity							15803432			0
S3	2000	2000	2000	2	0	2	Export	251	France	FRA	450	Madagascar	MDG								03	FISH,CRUSTACEANS,MOLLUSC	1	No Quantity							4441608			0
S3	2000	2000	2000	2	0	2	Export	251	France	FRA	458	Malaysia	MYS								03	FISH,CRUSTACEANS,MOLLUSC	1	No Quantity							468558			0
S3	2000	2000	2000	2	0	2	Export	251	France	FRA	466	Mali	MLI								03	FISH,CRUSTACEANS,MOLLUSC	1	No Quantity							31462			0
S3	2000	2000	2000	2	0	2	Export	251	France	FRA	470	Malta	MLT								03	FISH,CRUSTACEANS,MOLLUSC	1	No Quantity							558870			0
S3	2000	2000	2000	2	0	2	Export	251	France	FRA	478	Mauritania	MRT								03	FISH,CRUSTACEANS,MOLLUSC	1	No Quantity							2950			0
S3	2000	2000	2000	2	0	2	Export	251	France	FRA	480	Mauritius	MUS								03	FISH,CRUSTACEANS,MOLLUSC	1	No Quantity							3829084			0
S3	2000	2000	2000	2	0	2	Export	251	France	FRA	484	Mexico	MEX								03	FISH,CRUSTACEANS,MOLLUSC	1	No Quantity							1004113			0
S3	2000	2000	2000	2	0	2	Export	251	France	FRA	490	Other Asia, nes									03	FISH,CRUSTACEANS,MOLLUSC	1	No Quantity							352823			0
S3	2000	2000	2000	2	0	2	Export	251	France	FRA	498	Rep. of Moldova	MDA								03	FISH,CRUSTACEANS,MOLLUSC	1	No Quantity							44805			0
S3	2000	2000	2000	2	0	2	Export	251	France	FRA	504	Morocco	MAR								03	FISH,CRUSTACEANS,MOLLUSC	1	No Quantity							472771			0
S3	2000	2000	2000	2	0	2	Export	251	France	FRA	508	Mozambique	MOZ								03	FISH,CRUSTACEANS,MOLLUSC	1	No Quantity							1124			0
S3	2000	2000	2000	2	0	2	Export	251	France	FRA	512	Oman	OMN								03	FISH,CRUSTACEANS,MOLLUSC	1	No Quantity							285685			0
S3	2000	2000	2000	2	0	2	Export	251	France	FRA	528	Netherlands	NLD								03	FISH,CRUSTACEANS,MOLLUSC	1	No Quantity							42950570			0
S3	2000	2000	2000	2	0	2	Export	251	France	FRA	530	Neth. Antilles	ANT								03	FISH,CRUSTACEANS,MOLLUSC	1	No Quantity							238212			0
S3	2000	2000	2000	2	0	2	Export	251	France	FRA	540	New Caledonia	NCL								03	FISH,CRUSTACEANS,MOLLUSC	1	No Quantity							1457642			0
S3	2000	2000	2000	2	0	2	Export	251	France	FRA	548	Vanuatu	VUT								03	FISH,CRUSTACEANS,MOLLUSC	1	No Quantity							6461			0
S3	2000	2000	2000	2	0	2	Export	251	France	FRA	554	New Zealand	NZL								03	FISH,CRUSTACEANS,MOLLUSC	1	No Quantity							9551			0
S3	2000	2000	2000	2	0	2	Export	251	France	FRA	562	Niger	NER								03	FISH,CRUSTACEANS,MOLLUSC	1	No Quantity							8989			0
S3	2000	2000	2000	2	0	2	Export	251	France	FRA	566	Nigeria	NGA								03	FISH,CRUSTACEANS,MOLLUSC	1	No Quantity							26125			0
S3	2000	2000	2000	2	0	2	Export	251	France	FRA	579	Norway	NOR								03	FISH,CRUSTACEANS,MOLLUSC	1	No Quantity							1849371			0
S3	2000	2000	2000	2	0	2	Export	251	France	FRA	591	Panama	PAN								03	FISH,CRUSTACEANS,MOLLUSC	1	No Quantity							72896			0
S3	2000	2000	2000	2	0	2	Export	251	France	FRA	604	Peru	PER								03	FISH,CRUSTACEANS,MOLLUSC	1	No Quantity							9832			0
S3	2000	2000	2000	2	0	2	Export	251	France	FRA	608	Philippines	PHL								03	FISH,CRUSTACEANS,MOLLUSC	1	No Quantity							49581			0
S3	2000	2000	2000	2	0	2	Export	251	France	FRA	616	Poland	POL								03	FISH,CRUSTACEANS,MOLLUSC	1	No Quantity							219952			0
S3	2000	2000	2000	2	0	2	Export	251	France	FRA	620	Portugal	PRT								03	FISH,CRUSTACEANS,MOLLUSC	1	No Quantity							26231652			0
S3	2000	2000	2000	2	0	2	Export	251	France	FRA	634	Qatar	QAT								03	FISH,CRUSTACEANS,MOLLUSC	1	No Quantity							41996			0
S3	2000	2000	2000	2	0	2	Export	251	France	FRA	642	Romania	ROU								03	FISH,CRUSTACEANS,MOLLUSC	1	No Quantity							339339			0
S3	2000	2000	2000	2	0	2	Export	251	France	FRA	643	Russian Federation	RUS								03	FISH,CRUSTACEANS,MOLLUSC	1	No Quantity							2005978			0
S3	2000	2000	2000	2	0	2	Export	251	France	FRA	662	Saint Lucia	LCA								03	FISH,CRUSTACEANS,MOLLUSC	1	No Quantity							15731			0
S3	2000	2000	2000	2	0	2	Export	251	France	FRA	666	Saint Pierre and Miquelon	SPM								03	FISH,CRUSTACEANS,MOLLUSC	1	No Quantity							42839			0
S3	2000	2000	2000	2	0	2	Export	251	France	FRA	670	Saint Vincent and the Grenadines	VCT								03	FISH,CRUSTACEANS,MOLLUSC	1	No Quantity							4214			0
S3	2000	2000	2000	2	0	2	Export	251	France	FRA	682	Saudi Arabia	SAU								03	FISH,CRUSTACEANS,MOLLUSC	1	No Quantity							171496			0
S3	2000	2000	2000	2	0	2	Export	251	France	FRA	686	Senegal	SEN								03	FISH,CRUSTACEANS,MOLLUSC	1	No Quantity							236526			0
S3	2000	2000	2000	2	0	2	Export	251	France	FRA	690	Seychelles	SYC								03	FISH,CRUSTACEANS,MOLLUSC	1	No Quantity							11543011			0
S3	2000	2000	2000	2	0	2	Export	251	France	FRA	699	India	IND								03	FISH,CRUSTACEANS,MOLLUSC	1	No Quantity							18400			0
S3	2000	2000	2000	2	0	2	Export	251	France	FRA	702	Singapore	SGP								03	FISH,CRUSTACEANS,MOLLUSC	1	No Quantity							406196			0
S3	2000	2000	2000	2	0	2	Export	251	France	FRA	704	Viet Nam	VNM								03	FISH,CRUSTACEANS,MOLLUSC	1	No Quantity							59412			0
S3	2000	2000	2000	2	0	2	Export	251	France	FRA	705	Slovenia	SVN								03	FISH,CRUSTACEANS,MOLLUSC	1	No Quantity							188912			0
S3	2000	2000	2000	2	0	2	Export	251	France	FRA	710	South Africa	ZAF								03	FISH,CRUSTACEANS,MOLLUSC	1	No Quantity							139331			0
S3	2000	2000	2000	2	0	2	Export	251	France	FRA	724	Spain	ESP								03	FISH,CRUSTACEANS,MOLLUSC	1	No Quantity							252572600			0
S3	2000	2000	2000	2	0	2	Export	251	France	FRA	740	Suriname	SUR								03	FISH,CRUSTACEANS,MOLLUSC	1	No Quantity							9972			0
S3	2000	2000	2000	2	0	2	Export	251	France	FRA	752	Sweden	SWE								03	FISH,CRUSTACEANS,MOLLUSC	1	No Quantity							5505414			0
S3	2000	2000	2000	2	0	2	Export	251	France	FRA	757	Switzerland	CHE								03	FISH,CRUSTACEANS,MOLLUSC	1	No Quantity							25954956			0
S3	2000	2000	2000	2	0	2	Export	251	France	FRA	760	Syria	SYR								03	FISH,CRUSTACEANS,MOLLUSC	1	No Quantity							8989			0
S3	2000	2000	2000	2	0	2	Export	251	France	FRA	764	Thailand	THA								03	FISH,CRUSTACEANS,MOLLUSC	1	No Quantity							6683691			0
S3	2000	2000	2000	2	0	2	Export	251	France	FRA	768	Togo	TGO								03	FISH,CRUSTACEANS,MOLLUSC	1	No Quantity							37361			0
S3	2000	2000	2000	2	0	2	Export	251	France	FRA	784	United Arab Emirates	ARE								03	FISH,CRUSTACEANS,MOLLUSC	1	No Quantity							640615			0
S3	2000	2000	2000	2	0	2	Export	251	France	FRA	788	Tunisia	TUN								03	FISH,CRUSTACEANS,MOLLUSC	1	No Quantity							1766783			0
S3	2000	2000	2000	2	0	2	Export	251	France	FRA	792	Turkey	TUR								03	FISH,CRUSTACEANS,MOLLUSC	1	No Quantity							519403			0
S3	2000	2000	2000	2	0	2	Export	251	France	FRA	795	Turkmenistan	TKM								03	FISH,CRUSTACEANS,MOLLUSC	1	No Quantity							7304			0
S3	2000	2000	2000	2	0	2	Export	251	France	FRA	804	Ukraine	UKR								03	FISH,CRUSTACEANS,MOLLUSC	1	No Quantity							24720			0
S3	2000	2000	2000	2	0	2	Export	251	France	FRA	807	North Macedonia	MKD								03	FISH,CRUSTACEANS,MOLLUSC	1	No Quantity							457181			0
S3	2000	2000	2000	2	0	2	Export	251	France	FRA	818	Egypt	EGY								03	FISH,CRUSTACEANS,MOLLUSC	1	No Quantity							186805			0
S3	2000	2000	2000	2	0	2	Export	251	France	FRA	826	United Kingdom	GBR								03	FISH,CRUSTACEANS,MOLLUSC	1	No Quantity							142396205			0
S3	2000	2000	2000	2	0	2	Export	251	France	FRA	842	USA	USA								03	FISH,CRUSTACEANS,MOLLUSC	1	No Quantity							8230100			0
S3	2000	2000	2000	2	0	2	Export	251	France	FRA	854	Burkina Faso	BFA								03	FISH,CRUSTACEANS,MOLLUSC	1	No Quantity							6461			0
S3	2000	2000	2000	2	0	2	Export	251	France	FRA	858	Uruguay	URY								03	FISH,CRUSTACEANS,MOLLUSC	1	No Quantity							100144			0
S3	2000	2000	2000	2	0	2	Export	251	France	FRA	876	Wallis and Futuna Isds	WLF								03	FISH,CRUSTACEANS,MOLLUSC	1	No Quantity							15731			0
S3	2000	2000	2000	2	0	2	Export	251	France	FRA	891	Serbia and Montenegro	SCG								03	FISH,CRUSTACEANS,MOLLUSC	1	No Quantity							24018			0
S3	2000	2000	2000	2	0	2	Export	268	Georgia	GEO	0	World	WLD								03	FISH,CRUSTACEANS,MOLLUSC	1	No Quantity							135549			0
S3	2000	2000	2000	2	0	2	Export	268	Georgia	GEO	51	Armenia	ARM								03	FISH,CRUSTACEANS,MOLLUSC	1	No Quantity							9000			0
S3	2000	2000	2000	2	0	2	Export	268	Georgia	GEO	100	Bulgaria	BGR								03	FISH,CRUSTACEANS,MOLLUSC	1	No Quantity							11360			0
S3	2000	2000	2000	2	0	2	Export	268	Georgia	GEO	792	Turkey	TUR								03	FISH,CRUSTACEANS,MOLLUSC	1	No Quantity							42471			0
S3	2000	2000	2000	2	0	2	Export	268	Georgia	GEO	804	Ukraine	UKR								03	FISH,CRUSTACEANS,MOLLUSC	1	No Quantity							72718			0
S3	2000	2000	2000	2	0	2	Export	251	France	FRA	0	World	WLD								04	CEREALS,CEREAL PREPRTNS.	1	No Quantity							5417450975			0
S3	2000	2000	2000	2	0	2	Export	251	France	FRA	8	Albania	ALB								04	CEREALS,CEREAL PREPRTNS.	1	No Quantity							6413315			0
S3	2000	2000	2000	2	0	2	Export	251	France	FRA	12	Algeria	DZA								04	CEREALS,CEREAL PREPRTNS.	1	No Quantity							143659316			0
S3	2000	2000	2000	2	0	2	Export	251	France	FRA	20	Andorra	AND								04	CEREALS,CEREAL PREPRTNS.	1	No Quantity							1379830			0
S3	2000	2000	2000	2	0	2	Export	251	France	FRA	24	Angola	AGO								04	CEREALS,CEREAL PREPRTNS.	1	No Quantity							15678568			0
S3	2000	2000	2000	2	0	2	Export	251	France	FRA	28	Antigua and Barbuda	ATG								04	CEREALS,CEREAL PREPRTNS.	1	No Quantity							17697			0
S3	2000	2000	2000	2	0	2	Export	251	France	FRA	31	Azerbaijan	AZE								04	CEREALS,CEREAL PREPRTNS.	1	No Quantity							83571			0
S3	2000	2000	2000	2	0	2	Export	251	France	FRA	32	Argentina	ARG								04	CEREALS,CEREAL PREPRTNS.	1	No Quantity							2765980			0
S3	2000	2000	2000	2	0	2	Export	251	France	FRA	36	Australia	AUS								04	CEREALS,CEREAL PREPRTNS.	1	No Quantity							548196			0
S3	2000	2000	2000	2	0	2	Export	251	France	FRA	40	Austria	AUT								04	CEREALS,CEREAL PREPRTNS.	1	No Quantity							18484296			0
S3	2000	2000	2000	2	0	2	Export	251	France	FRA	44	Bahamas	BHS								04	CEREALS,CEREAL PREPRTNS.	1	No Quantity							263494			0
S3	2000	2000	2000	2	0	2	Export	251	France	FRA	48	Bahrain	BHR								04	CEREALS,CEREAL PREPRTNS.	1	No Quantity							424314			0
S3	2000	2000	2000	2	0	2	Export	251	France	FRA	50	Bangladesh	BGD								04	CEREALS,CEREAL PREPRTNS.	1	No Quantity							84554			0
S3	2000	2000	2000	2	0	2	Export	251	France	FRA	51	Armenia	ARM								04	CEREALS,CEREAL PREPRTNS.	1	No Quantity							1514105			0
S3	2000	2000	2000	2	0	2	Export	251	France	FRA	52	Barbados	BRB								04	CEREALS,CEREAL PREPRTNS.	1	No Quantity							178940			0
S3	2000	2000	2000	2	0	2	Export	251	France	FRA	56	Belgium	BEL								04	CEREALS,CEREAL PREPRTNS.	1	No Quantity							645734451			0
S3	2000	2000	2000	2	0	2	Export	251	France	FRA	68	Bolivia (Plurinational State of)	BOL								04	CEREALS,CEREAL PREPRTNS.	1	No Quantity							6461			0
S3	2000	2000	2000	2	0	2	Export	251	France	FRA	70	Bosnia Herzegovina	BIH								04	CEREALS,CEREAL PREPRTNS.	1	No Quantity							141719			0
S3	2000	2000	2000	2	0	2	Export	251	France	FRA	76	Brazil	BRA								04	CEREALS,CEREAL PREPRTNS.	1	No Quantity							24665860			0
S3	2000	2000	2000	2	0	2	Export	251	France	FRA	86	Br. Indian Ocean Terr.	IOT								04	CEREALS,CEREAL PREPRTNS.	1	No Quantity							172057			0
S3	2000	2000	2000	2	0	2	Export	251	France	FRA	92	Br. Virgin Isds	VGB								04	CEREALS,CEREAL PREPRTNS.	1	No Quantity							24580			0
S3	2000	2000	2000	2	0	2	Export	251	France	FRA	100	Bulgaria	BGR								04	CEREALS,CEREAL PREPRTNS.	1	No Quantity							2439001			0
S3	2000	2000	2000	2	0	2	Export	251	France	FRA	104	Myanmar	MMR								04	CEREALS,CEREAL PREPRTNS.	1	No Quantity							213913			0
S3	2000	2000	2000	2	0	2	Export	251	France	FRA	108	Burundi	BDI								04	CEREALS,CEREAL PREPRTNS.	1	No Quantity							975460			0
S3	2000	2000	2000	2	0	2	Export	251	France	FRA	112	Belarus	BLR								04	CEREALS,CEREAL PREPRTNS.	1	No Quantity							1671414			0
S3	2000	2000	2000	2	0	2	Export	251	France	FRA	116	Cambodia	KHM								04	CEREALS,CEREAL PREPRTNS.	1	No Quantity							706208			0
S3	2000	2000	2000	2	0	2	Export	251	France	FRA	120	Cameroon	CMR								04	CEREALS,CEREAL PREPRTNS.	1	No Quantity							28326679			0
S3	2000	2000	2000	2	0	2	Export	251	France	FRA	124	Canada	CAN								04	CEREALS,CEREAL PREPRTNS.	1	No Quantity							4137382			0
S3	2000	2000	2000	2	0	2	Export	251	France	FRA	132	Cabo Verde	CPV								04	CEREALS,CEREAL PREPRTNS.	1	No Quantity							1511436			0
S3	2000	2000	2000	2	0	2	Export	251	France	FRA	136	Cayman Isds	CYM								04	CEREALS,CEREAL PREPRTNS.	1	No Quantity							7865			0
S3	2000	2000	2000	2	0	2	Export	251	France	FRA	140	Central African Rep.	CAF								04	CEREALS,CEREAL PREPRTNS.	1	No Quantity							5223240			0
S3	2000	2000	2000	2	0	2	Export	251	France	FRA	144	Sri Lanka	LKA								04	CEREALS,CEREAL PREPRTNS.	1	No Quantity							364621			0
S3	2000	2000	2000	2	0	2	Export	251	France	FRA	148	Chad	TCD								04	CEREALS,CEREAL PREPRTNS.	1	No Quantity							3953105			0
S3	2000	2000	2000	2	0	2	Export	251	France	FRA	152	Chile	CHL								04	CEREALS,CEREAL PREPRTNS.	1	No Quantity							635137			0
S3	2000	2000	2000	2	0	2	Export	251	France	FRA	156	China	CHN								04	CEREALS,CEREAL PREPRTNS.	1	No Quantity							50206053			0
S3	2000	2000	2000	2	0	2	Export	251	France	FRA	170	Colombia	COL								04	CEREALS,CEREAL PREPRTNS.	1	No Quantity							6417247			0
S3	2000	2000	2000	2	0	2	Export	251	France	FRA	174	Comoros	COM								04	CEREALS,CEREAL PREPRTNS.	1	No Quantity							878827			0
S3	2000	2000	2000	2	0	2	Export	251	France	FRA	175	Mayotte	MYT								04	CEREALS,CEREAL PREPRTNS.	1	No Quantity							1326316			0
S3	2000	2000	2000	2	0	2	Export	251	France	FRA	178	Congo	COG								04	CEREALS,CEREAL PREPRTNS.	1	No Quantity							9864293			0
S3	2000	2000	2000	2	0	2	Export	251	France	FRA	180	Dem. Rep. of the Congo	COD								04	CEREALS,CEREAL PREPRTNS.	1	No Quantity							12536871			0
S3	2000	2000	2000	2	0	2	Export	251	France	FRA	188	Costa Rica	CRI								04	CEREALS,CEREAL PREPRTNS.	1	No Quantity							567157			0
S3	2000	2000	2000	2	0	2	Export	251	France	FRA	191	Croatia	HRV								04	CEREALS,CEREAL PREPRTNS.	1	No Quantity							1147939			0
S3	2000	2000	2000	2	0	2	Export	251	France	FRA	192	Cuba	CUB								04	CEREALS,CEREAL PREPRTNS.	1	No Quantity							81362197			0
S3	2000	2000	2000	2	0	2	Export	251	France	FRA	196	Cyprus	CYP								04	CEREALS,CEREAL PREPRTNS.	1	No Quantity							3442973			0
S3	2000	2000	2000	2	0	2	Export	251	France	FRA	203	Czechia	CZE								04	CEREALS,CEREAL PREPRTNS.	1	No Quantity							7039603			0
S3	2000	2000	2000	2	0	2	Export	251	France	FRA	204	Benin	BEN								04	CEREALS,CEREAL PREPRTNS.	1	No Quantity							7526842			0
S3	2000	2000	2000	2	0	2	Export	251	France	FRA	208	Denmark	DNK								04	CEREALS,CEREAL PREPRTNS.	1	No Quantity							21101815			0
S3	2000	2000	2000	2	0	2	Export	251	France	FRA	212	Dominica	DMA								04	CEREALS,CEREAL PREPRTNS.	1	No Quantity							18259			0
S3	2000	2000	2000	2	0	2	Export	251	France	FRA	214	Dominican Rep.	DOM								04	CEREALS,CEREAL PREPRTNS.	1	No Quantity							158012			0
S3	2000	2000	2000	2	0	2	Export	251	France	FRA	218	Ecuador	ECU								04	CEREALS,CEREAL PREPRTNS.	1	No Quantity							47474			0
S3	2000	2000	2000	2	0	2	Export	251	France	FRA	222	El Salvador	SLV								04	CEREALS,CEREAL PREPRTNS.	1	No Quantity							244953			0
S3	2000	2000	2000	2	0	2	Export	251	France	FRA	226	Equatorial Guinea	GNQ								04	CEREALS,CEREAL PREPRTNS.	1	No Quantity							2033507			0
S3	2000	2000	2000	2	0	2	Export	251	France	FRA	231	Ethiopia	ETH								04	CEREALS,CEREAL PREPRTNS.	1	No Quantity							24288317			0
S3	2000	2000	2000	2	0	2	Export	251	France	FRA	232	Eritrea	ERI								04	CEREALS,CEREAL PREPRTNS.	1	No Quantity							9211880			0
S3	2000	2000	2000	2	0	2	Export	251	France	FRA	233	Estonia	EST								04	CEREALS,CEREAL PREPRTNS.	1	No Quantity							362655			0
S3	2000	2000	2000	2	0	2	Export	251	France	FRA	246	Finland	FIN								04	CEREALS,CEREAL PREPRTNS.	1	No Quantity							11865075			0
S3	2000	2000	2000	2	0	2	Export	251	France	FRA	258	French Polynesia	PYF								04	CEREALS,CEREAL PREPRTNS.	1	No Quantity							6182126			0
S3	2000	2000	2000	2	0	2	Export	251	France	FRA	262	Djibouti	DJI								04	CEREALS,CEREAL PREPRTNS.	1	No Quantity							2045305			0
S3	2000	2000	2000	2	0	2	Export	251	France	FRA	266	Gabon	GAB								04	CEREALS,CEREAL PREPRTNS.	1	No Quantity							11949348			0
S3	2000	2000	2000	2	0	2	Export	251	France	FRA	268	Georgia	GEO								04	CEREALS,CEREAL PREPRTNS.	1	No Quantity							1472390			0
S3	2000	2000	2000	2	0	2	Export	251	France	FRA	270	Gambia	GMB								04	CEREALS,CEREAL PREPRTNS.	1	No Quantity							4103673			0
S3	2000	2000	2000	2	0	2	Export	251	France	FRA	275	State of Palestine	PSE								04	CEREALS,CEREAL PREPRTNS.	1	No Quantity							422489			0
S3	2000	2000	2000	2	0	2	Export	251	France	FRA	276	Germany	DEU								04	CEREALS,CEREAL PREPRTNS.	1	No Quantity							708064015			0
S3	2000	2000	2000	2	0	2	Export	251	France	FRA	288	Ghana	GHA								04	CEREALS,CEREAL PREPRTNS.	1	No Quantity							1547252			0
S3	2000	2000	2000	2	0	2	Export	251	France	FRA	292	Gibraltar	GIB								04	CEREALS,CEREAL PREPRTNS.	1	No Quantity							15871			0
S3	2000	2000	2000	2	0	2	Export	251	France	FRA	300	Greece	GRC								04	CEREALS,CEREAL PREPRTNS.	1	No Quantity							121517011			0
S3	2000	2000	2000	2	0	2	Export	251	France	FRA	320	Guatemala	GTM								04	CEREALS,CEREAL PREPRTNS.	1	No Quantity							1855410			0
S3	2000	2000	2000	2	0	2	Export	251	France	FRA	324	Guinea	GIN								04	CEREALS,CEREAL PREPRTNS.	1	No Quantity							14792578			0
S3	2000	2000	2000	2	0	2	Export	251	France	FRA	328	Guyana	GUY								04	CEREALS,CEREAL PREPRTNS.	1	No Quantity							477687			0
S3	2000	2000	2000	2	0	2	Export	251	France	FRA	332	Haiti	HTI								04	CEREALS,CEREAL PREPRTNS.	1	No Quantity							689353			0
S3	2000	2000	2000	2	0	2	Export	251	France	FRA	340	Honduras	HND								04	CEREALS,CEREAL PREPRTNS.	1	No Quantity							2181406			0
S3	2000	2000	2000	2	0	2	Export	251	France	FRA	344	China, Hong Kong SAR	HKG								04	CEREALS,CEREAL PREPRTNS.	1	No Quantity							1321681			0
S3	2000	2000	2000	2	0	2	Export	251	France	FRA	348	Hungary	HUN								04	CEREALS,CEREAL PREPRTNS.	1	No Quantity							6040266			0
S3	2000	2000	2000	2	0	2	Export	251	France	FRA	352	Iceland	ISL								04	CEREALS,CEREAL PREPRTNS.	1	No Quantity							819976			0
S3	2000	2000	2000	2	0	2	Export	251	France	FRA	360	Indonesia	IDN								04	CEREALS,CEREAL PREPRTNS.	1	No Quantity							5027445			0
S3	2000	2000	2000	2	0	2	Export	251	France	FRA	364	Iran	IRN								04	CEREALS,CEREAL PREPRTNS.	1	No Quantity							68535006			0
S3	2000	2000	2000	2	0	2	Export	251	France	FRA	368	Iraq	IRQ								04	CEREALS,CEREAL PREPRTNS.	1	No Quantity							4104094			0
S3	2000	2000	2000	2	0	2	Export	251	France	FRA	372	Ireland	IRL								04	CEREALS,CEREAL PREPRTNS.	1	No Quantity							34346017			0
S3	2000	2000	2000	2	0	2	Export	251	France	FRA	376	Israel	ISR								04	CEREALS,CEREAL PREPRTNS.	1	No Quantity							6818668			0
S3	2000	2000	2000	2	0	2	Export	251	France	FRA	381	Italy	ITA								04	CEREALS,CEREAL PREPRTNS.	1	No Quantity							632629018			0
S3	2000	2000	2000	2	0	2	Export	251	France	FRA	384	Côte d'Ivoire	CIV								04	CEREALS,CEREAL PREPRTNS.	1	No Quantity							33239653			0
S3	2000	2000	2000	2	0	2	Export	251	France	FRA	388	Jamaica	JAM								04	CEREALS,CEREAL PREPRTNS.	1	No Quantity							69385			0
S3	2000	2000	2000	2	0	2	Export	251	France	FRA	392	Japan	JPN								04	CEREALS,CEREAL PREPRTNS.	1	No Quantity							27371304			0
S3	2000	2000	2000	2	0	2	Export	251	France	FRA	398	Kazakhstan	KAZ								04	CEREALS,CEREAL PREPRTNS.	1	No Quantity							532043			0
S3	2000	2000	2000	2	0	2	Export	251	France	FRA	400	Jordan	JOR								04	CEREALS,CEREAL PREPRTNS.	1	No Quantity							7339053			0
S3	2000	2000	2000	2	0	2	Export	251	France	FRA	404	Kenya	KEN								04	CEREALS,CEREAL PREPRTNS.	1	No Quantity							91998			0
S3	2000	2000	2000	2	0	2	Export	251	France	FRA	408	Dem. People's Rep. of Korea	PRK								04	CEREALS,CEREAL PREPRTNS.	1	No Quantity							3438197			0
S3	2000	2000	2000	2	0	2	Export	251	France	FRA	410	Rep. of Korea	KOR								04	CEREALS,CEREAL PREPRTNS.	1	No Quantity							1513402			0
S3	2000	2000	2000	2	0	2	Export	251	France	FRA	414	Kuwait	KWT								04	CEREALS,CEREAL PREPRTNS.	1	No Quantity							4232189			0
S3	2000	2000	2000	2	0	2	Export	251	France	FRA	418	Lao People's Dem. Rep.	LAO								04	CEREALS,CEREAL PREPRTNS.	1	No Quantity							1481098			0
S3	2000	2000	2000	2	0	2	Export	251	France	FRA	422	Lebanon	LBN								04	CEREALS,CEREAL PREPRTNS.	1	No Quantity							5898547			0
S3	2000	2000	2000	2	0	2	Export	251	France	FRA	428	Latvia	LVA								04	CEREALS,CEREAL PREPRTNS.	1	No Quantity							291444			0
S3	2000	2000	2000	2	0	2	Export	251	France	FRA	430	Liberia	LBR								04	CEREALS,CEREAL PREPRTNS.	1	No Quantity							524178			0
S3	2000	2000	2000	2	0	2	Export	251	France	FRA	434	Libya	LBY								04	CEREALS,CEREAL PREPRTNS.	1	No Quantity							15174475			0
S3	2000	2000	2000	2	0	2	Export	251	France	FRA	440	Lithuania	LTU								04	CEREALS,CEREAL PREPRTNS.	1	No Quantity							432180			0
S3	2000	2000	2000	2	0	2	Export	251	France	FRA	442	Luxembourg	LUX								04	CEREALS,CEREAL PREPRTNS.	1	No Quantity							18310132			0
S3	2000	2000	2000	2	0	2	Export	251	France	FRA	450	Madagascar	MDG								04	CEREALS,CEREAL PREPRTNS.	1	No Quantity							7943150			0
S3	2000	2000	2000	2	0	2	Export	251	France	FRA	458	Malaysia	MYS								04	CEREALS,CEREAL PREPRTNS.	1	No Quantity							2163849			0
S3	2000	2000	2000	2	0	2	Export	251	France	FRA	462	Maldives	MDV								04	CEREALS,CEREAL PREPRTNS.	1	No Quantity							53794			0
S3	2000	2000	2000	2	0	2	Export	251	France	FRA	466	Mali	MLI								04	CEREALS,CEREAL PREPRTNS.	1	No Quantity							7090308			0
S3	2000	2000	2000	2	0	2	Export	251	France	FRA	470	Malta	MLT								04	CEREALS,CEREAL PREPRTNS.	1	No Quantity							2934947			0
S3	2000	2000	2000	2	0	2	Export	251	France	FRA	478	Mauritania	MRT								04	CEREALS,CEREAL PREPRTNS.	1	No Quantity							20449121			0
S3	2000	2000	2000	2	0	2	Export	251	France	FRA	480	Mauritius	MUS								04	CEREALS,CEREAL PREPRTNS.	1	No Quantity							10882873			0
S3	2000	2000	2000	2	0	2	Export	251	France	FRA	484	Mexico	MEX								04	CEREALS,CEREAL PREPRTNS.	1	No Quantity							2502627			0
S3	2000	2000	2000	2	0	2	Export	251	France	FRA	490	Other Asia, nes									04	CEREALS,CEREAL PREPRTNS.	1	No Quantity							958184			0
S3	2000	2000	2000	2	0	2	Export	251	France	FRA	496	Mongolia	MNG								04	CEREALS,CEREAL PREPRTNS.	1	No Quantity							27248			0
S3	2000	2000	2000	2	0	2	Export	251	France	FRA	498	Rep. of Moldova	MDA								04	CEREALS,CEREAL PREPRTNS.	1	No Quantity							270797			0
S3	2000	2000	2000	2	0	2	Export	251	France	FRA	504	Morocco	MAR								04	CEREALS,CEREAL PREPRTNS.	1	No Quantity							227656589			0
S3	2000	2000	2000	2	0	2	Export	251	France	FRA	508	Mozambique	MOZ								04	CEREALS,CEREAL PREPRTNS.	1	No Quantity							1123078			0
S3	2000	2000	2000	2	0	2	Export	251	France	FRA	512	Oman	OMN								04	CEREALS,CEREAL PREPRTNS.	1	No Quantity							1170411			0
S3	2000	2000	2000	2	0	2	Export	251	France	FRA	516	Namibia	NAM								04	CEREALS,CEREAL PREPRTNS.	1	No Quantity							1479412			0
S3	2000	2000	2000	2	0	2	Export	251	France	FRA	524	Nepal	NPL								04	CEREALS,CEREAL PREPRTNS.	1	No Quantity							969139			0
S3	2000	2000	2000	2	0	2	Export	251	France	FRA	527	Oceania, nes									04	CEREALS,CEREAL PREPRTNS.	1	No Quantity							22332			0
S3	2000	2000	2000	2	0	2	Export	251	France	FRA	528	Netherlands	NLD								04	CEREALS,CEREAL PREPRTNS.	1	No Quantity							598667567			0
S3	2000	2000	2000	2	0	2	Export	251	France	FRA	530	Neth. Antilles	ANT								04	CEREALS,CEREAL PREPRTNS.	1	No Quantity							615193			0
S3	2000	2000	2000	2	0	2	Export	251	France	FRA	533	Aruba	ABW								04	CEREALS,CEREAL PREPRTNS.	1	No Quantity							128516			0
S3	2000	2000	2000	2	0	2	Export	251	France	FRA	540	New Caledonia	NCL								04	CEREALS,CEREAL PREPRTNS.	1	No Quantity							3778239			0
S3	2000	2000	2000	2	0	2	Export	251	France	FRA	548	Vanuatu	VUT								04	CEREALS,CEREAL PREPRTNS.	1	No Quantity							5337			0
S3	2000	2000	2000	2	0	2	Export	251	France	FRA	554	New Zealand	NZL								04	CEREALS,CEREAL PREPRTNS.	1	No Quantity							161664			0
S3	2000	2000	2000	2	0	2	Export	251	France	FRA	558	Nicaragua	NIC								04	CEREALS,CEREAL PREPRTNS.	1	No Quantity							1275472			0
S3	2000	2000	2000	2	0	2	Export	251	France	FRA	562	Niger	NER								04	CEREALS,CEREAL PREPRTNS.	1	No Quantity							6600541			0
S3	2000	2000	2000	2	0	2	Export	251	France	FRA	566	Nigeria	NGA								04	CEREALS,CEREAL PREPRTNS.	1	No Quantity							6095606			0
S3	2000	2000	2000	2	0	2	Export	251	France	FRA	568	Other Europe, nes									04	CEREALS,CEREAL PREPRTNS.	1	No Quantity							9972			0
S3	2000	2000	2000	2	0	2	Export	251	France	FRA	577	Other Africa, nes									04	CEREALS,CEREAL PREPRTNS.	1	No Quantity							877844			0
S3	2000	2000	2000	2	0	2	Export	251	France	FRA	579	Norway	NOR								04	CEREALS,CEREAL PREPRTNS.	1	No Quantity							10860119			0
S3	2000	2000	2000	2	0	2	Export	251	France	FRA	581	United States Minor Outlying Islands	UMI								04	CEREALS,CEREAL PREPRTNS.	1	No Quantity							95509			0
S3	2000	2000	2000	2	0	2	Export	251	France	FRA	586	Pakistan	PAK								04	CEREALS,CEREAL PREPRTNS.	1	No Quantity							835286			0
S3	2000	2000	2000	2	0	2	Export	251	France	FRA	591	Panama	PAN								04	CEREALS,CEREAL PREPRTNS.	1	No Quantity							479513			0
S3	2000	2000	2000	2	0	2	Export	251	France	FRA	608	Philippines	PHL								04	CEREALS,CEREAL PREPRTNS.	1	No Quantity							4281349			0
S3	2000	2000	2000	2	0	2	Export	251	France	FRA	616	Poland	POL								04	CEREALS,CEREAL PREPRTNS.	1	No Quantity							14730497			0
S3	2000	2000	2000	2	0	2	Export	251	France	FRA	620	Portugal	PRT								04	CEREALS,CEREAL PREPRTNS.	1	No Quantity							209131561			0
S3	2000	2000	2000	2	0	2	Export	251	France	FRA	624	Guinea-Bissau	GNB								04	CEREALS,CEREAL PREPRTNS.	1	No Quantity							1605541			0
S3	2000	2000	2000	2	0	2	Export	251	France	FRA	634	Qatar	QAT								04	CEREALS,CEREAL PREPRTNS.	1	No Quantity							448051			0
S3	2000	2000	2000	2	0	2	Export	251	France	FRA	642	Romania	ROU								04	CEREALS,CEREAL PREPRTNS.	1	No Quantity							3599159			0
S3	2000	2000	2000	2	0	2	Export	251	France	FRA	643	Russian Federation	RUS								04	CEREALS,CEREAL PREPRTNS.	1	No Quantity							31744089			0
S3	2000	2000	2000	2	0	2	Export	251	France	FRA	646	Rwanda	RWA								04	CEREALS,CEREAL PREPRTNS.	1	No Quantity							834724			0
S3	2000	2000	2000	2	0	2	Export	251	France	FRA	659	Saint Kitts and Nevis	KNA								04	CEREALS,CEREAL PREPRTNS.	1	No Quantity							1685			0
S3	2000	2000	2000	2	0	2	Export	251	France	FRA	662	Saint Lucia	LCA								04	CEREALS,CEREAL PREPRTNS.	1	No Quantity							178378			0
S3	2000	2000	2000	2	0	2	Export	251	France	FRA	666	Saint Pierre and Miquelon	SPM								04	CEREALS,CEREAL PREPRTNS.	1	No Quantity							87925			0
S3	2000	2000	2000	2	0	2	Export	251	France	FRA	670	Saint Vincent and the Grenadines	VCT								04	CEREALS,CEREAL PREPRTNS.	1	No Quantity							24299			0
S3	2000	2000	2000	2	0	2	Export	251	France	FRA	678	Sao Tome and Principe	STP								04	CEREALS,CEREAL PREPRTNS.	1	No Quantity							263774			0
S3	2000	2000	2000	2	0	2	Export	251	France	FRA	682	Saudi Arabia	SAU								04	CEREALS,CEREAL PREPRTNS.	1	No Quantity							35179477			0
S3	2000	2000	2000	2	0	2	Export	251	France	FRA	686	Senegal	SEN								04	CEREALS,CEREAL PREPRTNS.	1	No Quantity							28231310			0
S3	2000	2000	2000	2	0	2	Export	251	France	FRA	690	Seychelles	SYC								04	CEREALS,CEREAL PREPRTNS.	1	No Quantity							140174			0
S3	2000	2000	2000	2	0	2	Export	251	France	FRA	694	Sierra Leone	SLE								04	CEREALS,CEREAL PREPRTNS.	1	No Quantity							1211846			0
S3	2000	2000	2000	2	0	2	Export	251	France	FRA	699	India	IND								04	CEREALS,CEREAL PREPRTNS.	1	No Quantity							44946			0
S3	2000	2000	2000	2	0	2	Export	251	France	FRA	702	Singapore	SGP								04	CEREALS,CEREAL PREPRTNS.	1	No Quantity							4048334			0
S3	2000	2000	2000	2	0	2	Export	251	France	FRA	703	Slovakia	SVK								04	CEREALS,CEREAL PREPRTNS.	1	No Quantity							4344413			0
S3	2000	2000	2000	2	0	2	Export	251	France	FRA	704	Viet Nam	VNM								04	CEREALS,CEREAL PREPRTNS.	1	No Quantity							6458401			0
S3	2000	2000	2000	2	0	2	Export	251	France	FRA	705	Slovenia	SVN								04	CEREALS,CEREAL PREPRTNS.	1	No Quantity							3366425			0
S3	2000	2000	2000	2	0	2	Export	251	France	FRA	706	Somalia	SOM								04	CEREALS,CEREAL PREPRTNS.	1	No Quantity							5585052			0
S3	2000	2000	2000	2	0	2	Export	251	France	FRA	710	South Africa	ZAF								04	CEREALS,CEREAL PREPRTNS.	1	No Quantity							11861282			0
S3	2000	2000	2000	2	0	2	Export	251	France	FRA	716	Zimbabwe	ZWE								04	CEREALS,CEREAL PREPRTNS.	1	No Quantity							3842848			0
S3	2000	2000	2000	2	0	2	Export	251	France	FRA	724	Spain	ESP								04	CEREALS,CEREAL PREPRTNS.	1	No Quantity							511280132			0
S3	2000	2000	2000	2	0	2	Export	251	France	FRA	736	Fmr Sudan	SDN								04	CEREALS,CEREAL PREPRTNS.	1	No Quantity							12274641			0
S3	2000	2000	2000	2	0	2	Export	251	France	FRA	740	Suriname	SUR								04	CEREALS,CEREAL PREPRTNS.	1	No Quantity							287230			0
S3	2000	2000	2000	2	0	2	Export	251	France	FRA	752	Sweden	SWE								04	CEREALS,CEREAL PREPRTNS.	1	No Quantity							16972439			0
S3	2000	2000	2000	2	0	2	Export	251	France	FRA	757	Switzerland	CHE								04	CEREALS,CEREAL PREPRTNS.	1	No Quantity							50788519			0
S3	2000	2000	2000	2	0	2	Export	251	France	FRA	760	Syria	SYR								04	CEREALS,CEREAL PREPRTNS.	1	No Quantity							16485060			0
S3	2000	2000	2000	2	0	2	Export	251	France	FRA	764	Thailand	THA								04	CEREALS,CEREAL PREPRTNS.	1	No Quantity							2577489			0
S3	2000	2000	2000	2	0	2	Export	251	France	FRA	768	Togo	TGO								04	CEREALS,CEREAL PREPRTNS.	1	No Quantity							1769171			0
S3	2000	2000	2000	2	0	2	Export	251	France	FRA	780	Trinidad and Tobago	TTO								04	CEREALS,CEREAL PREPRTNS.	1	No Quantity							113628			0
S3	2000	2000	2000	2	0	2	Export	251	France	FRA	784	United Arab Emirates	ARE								04	CEREALS,CEREAL PREPRTNS.	1	No Quantity							3492553			0
S3	2000	2000	2000	2	0	2	Export	251	France	FRA	788	Tunisia	TUN								04	CEREALS,CEREAL PREPRTNS.	1	No Quantity							65694163			0
S3	2000	2000	2000	2	0	2	Export	251	France	FRA	792	Turkey	TUR								04	CEREALS,CEREAL PREPRTNS.	1	No Quantity							11049312			0
S3	2000	2000	2000	2	0	2	Export	251	France	FRA	795	Turkmenistan	TKM								04	CEREALS,CEREAL PREPRTNS.	1	No Quantity							35535			0
S3	2000	2000	2000	2	0	2	Export	251	France	FRA	800	Uganda	UGA								04	CEREALS,CEREAL PREPRTNS.	1	No Quantity							3702674			0
S3	2000	2000	2000	2	0	2	Export	251	France	FRA	804	Ukraine	UKR								04	CEREALS,CEREAL PREPRTNS.	1	No Quantity							3340722			0
S3	2000	2000	2000	2	0	2	Export	251	France	FRA	807	North Macedonia	MKD								04	CEREALS,CEREAL PREPRTNS.	1	No Quantity							793571			0
S3	2000	2000	2000	2	0	2	Export	251	France	FRA	818	Egypt	EGY								04	CEREALS,CEREAL PREPRTNS.	1	No Quantity							35796355			0
S3	2000	2000	2000	2	0	2	Export	251	France	FRA	826	United Kingdom	GBR								04	CEREALS,CEREAL PREPRTNS.	1	No Quantity							381797639			0
S3	2000	2000	2000	2	0	2	Export	251	France	FRA	834	United Rep. of Tanzania	TZA								04	CEREALS,CEREAL PREPRTNS.	1	No Quantity							1463400			0
S3	2000	2000	2000	2	0	2	Export	251	France	FRA	842	USA	USA								04	CEREALS,CEREAL PREPRTNS.	1	No Quantity							25419682			0
S3	2000	2000	2000	2	0	2	Export	251	France	FRA	854	Burkina Faso	BFA								04	CEREALS,CEREAL PREPRTNS.	1	No Quantity							4899772			0
S3	2000	2000	2000	2	0	2	Export	251	France	FRA	858	Uruguay	URY								04	CEREALS,CEREAL PREPRTNS.	1	No Quantity							1409747			0
S3	2000	2000	2000	2	0	2	Export	251	France	FRA	860	Uzbekistan	UZB								04	CEREALS,CEREAL PREPRTNS.	1	No Quantity							54497			0
S3	2000	2000	2000	2	0	2	Export	251	France	FRA	862	Venezuela	VEN								04	CEREALS,CEREAL PREPRTNS.	1	No Quantity							15164362			0
S3	2000	2000	2000	2	0	2	Export	251	France	FRA	876	Wallis and Futuna Isds	WLF								04	CEREALS,CEREAL PREPRTNS.	1	No Quantity							111381			0
S3	2000	2000	2000	2	0	2	Export	251	France	FRA	887	Yemen	YEM								04	CEREALS,CEREAL PREPRTNS.	1	No Quantity							37652327			0
S3	2000	2000	2000	2	0	2	Export	251	France	FRA	891	Serbia and Montenegro	SCG								04	CEREALS,CEREAL PREPRTNS.	1	No Quantity							2642801			0
S3	2000	2000	2000	2	0	2	Export	268	Georgia	GEO	0	World	WLD								04	CEREALS,CEREAL PREPRTNS.	1	No Quantity							3231864			0
S3	2000	2000	2000	2	0	2	Export	268	Georgia	GEO	31	Azerbaijan	AZE								04	CEREALS,CEREAL PREPRTNS.	1	No Quantity							1583307			0
S3	2000	2000	2000	2	0	2	Export	268	Georgia	GEO	51	Armenia	ARM								04	CEREALS,CEREAL PREPRTNS.	1	No Quantity							1648196			0
S3	2000	2000	2000	2	0	2	Export	268	Georgia	GEO	792	Turkey	TUR								04	CEREALS,CEREAL PREPRTNS.	1	No Quantity							5			0
S3	2000	2000	2000	2	0	2	Export	268	Georgia	GEO	804	Ukraine	UKR								04	CEREALS,CEREAL PREPRTNS.	1	No Quantity							289			0
S3	2000	2000	2000	2	0	2	Export	268	Georgia	GEO	826	United Kingdom	GBR								04	CEREALS,CEREAL PREPRTNS.	1	No Quantity							68			0
S3	2000	2000	2000	2	0	2	Export	251	France	FRA	0	World	WLD								05	VEGETABLES AND FRUIT	1	No Quantity							3196805126			0
S3	2000	2000	2000	2	0	2	Export	251	France	FRA	12	Algeria	DZA								05	VEGETABLES AND FRUIT	1	No Quantity							17221044			0
S3	2000	2000	2000	2	0	2	Export	251	France	FRA	20	Andorra	AND								05	VEGETABLES AND FRUIT	1	No Quantity							965066			0
S3	2000	2000	2000	2	0	2	Export	251	France	FRA	24	Angola	AGO								05	VEGETABLES AND FRUIT	1	No Quantity							392150			0
S3	2000	2000	2000	2	0	2	Export	251	France	FRA	28	Antigua and Barbuda	ATG								05	VEGETABLES AND FRUIT	1	No Quantity							22894			0
S3	2000	2000	2000	2	0	2	Export	251	France	FRA	31	Azerbaijan	AZE								05	VEGETABLES AND FRUIT	1	No Quantity							52811			0
S3	2000	2000	2000	2	0	2	Export	251	France	FRA	32	Argentina	ARG								05	VEGETABLES AND FRUIT	1	No Quantity							7390319			0
S3	2000	2000	2000	2	0	2	Export	251	France	FRA	36	Australia	AUS								05	VEGETABLES AND FRUIT	1	No Quantity							5377178			0
S3	2000	2000	2000	2	0	2	Export	251	France	FRA	40	Austria	AUT								05	VEGETABLES AND FRUIT	1	No Quantity							20559238			0
S3	2000	2000	2000	2	0	2	Export	251	France	FRA	44	Bahamas	BHS								05	VEGETABLES AND FRUIT	1	No Quantity							56322			0
S3	2000	2000	2000	2	0	2	Export	251	France	FRA	48	Bahrain	BHR								05	VEGETABLES AND FRUIT	1	No Quantity							551005			0
S3	2000	2000	2000	2	0	2	Export	251	France	FRA	50	Bangladesh	BGD								05	VEGETABLES AND FRUIT	1	No Quantity							444680			0
S3	2000	2000	2000	2	0	2	Export	251	France	FRA	51	Armenia	ARM								05	VEGETABLES AND FRUIT	1	No Quantity							25422			0
S3	2000	2000	2000	2	0	2	Export	251	France	FRA	52	Barbados	BRB								05	VEGETABLES AND FRUIT	1	No Quantity							36659			0
S3	2000	2000	2000	2	0	2	Export	251	France	FRA	56	Belgium	BEL								05	VEGETABLES AND FRUIT	1	No Quantity							403782354			0
S3	2000	2000	2000	2	0	2	Export	251	France	FRA	60	Bermuda	BMU								05	VEGETABLES AND FRUIT	1	No Quantity							47333			0
S3	2000	2000	2000	2	0	2	Export	251	France	FRA	68	Bolivia (Plurinational State of)	BOL								05	VEGETABLES AND FRUIT	1	No Quantity							2669			0
S3	2000	2000	2000	2	0	2	Export	251	France	FRA	70	Bosnia Herzegovina	BIH								05	VEGETABLES AND FRUIT	1	No Quantity							191861			0
S3	2000	2000	2000	2	0	2	Export	251	France	FRA	76	Brazil	BRA								05	VEGETABLES AND FRUIT	1	No Quantity							6272860			0
S3	2000	2000	2000	2	0	2	Export	251	France	FRA	96	Brunei Darussalam	BRN								05	VEGETABLES AND FRUIT	1	No Quantity							37642			0
S3	2000	2000	2000	2	0	2	Export	251	France	FRA	100	Bulgaria	BGR								05	VEGETABLES AND FRUIT	1	No Quantity							284843			0
S3	2000	2000	2000	2	0	2	Export	251	France	FRA	112	Belarus	BLR								05	VEGETABLES AND FRUIT	1	No Quantity							124864			0
S3	2000	2000	2000	2	0	2	Export	251	France	FRA	116	Cambodia	KHM								05	VEGETABLES AND FRUIT	1	No Quantity							15731			0
S3	2000	2000	2000	2	0	2	Export	251	France	FRA	120	Cameroon	CMR								05	VEGETABLES AND FRUIT	1	No Quantity							1084312			0
S3	2000	2000	2000	2	0	2	Export	251	France	FRA	124	Canada	CAN								05	VEGETABLES AND FRUIT	1	No Quantity							6866001			0
S3	2000	2000	2000	2	0	2	Export	251	France	FRA	132	Cabo Verde	CPV								05	VEGETABLES AND FRUIT	1	No Quantity							79076			0
S3	2000	2000	2000	2	0	2	Export	251	France	FRA	140	Central African Rep.	CAF								05	VEGETABLES AND FRUIT	1	No Quantity							52530			0
S3	2000	2000	2000	2	0	2	Export	251	France	FRA	144	Sri Lanka	LKA								05	VEGETABLES AND FRUIT	1	No Quantity							207873			0
S3	2000	2000	2000	2	0	2	Export	251	France	FRA	148	Chad	TCD								05	VEGETABLES AND FRUIT	1	No Quantity							255909			0
S3	2000	2000	2000	2	0	2	Export	251	France	FRA	152	Chile	CHL								05	VEGETABLES AND FRUIT	1	No Quantity							200429			0
S3	2000	2000	2000	2	0	2	Export	251	France	FRA	156	China	CHN								05	VEGETABLES AND FRUIT	1	No Quantity							794554			0
S3	2000	2000	2000	2	0	2	Export	251	France	FRA	170	Colombia	COL								05	VEGETABLES AND FRUIT	1	No Quantity							4642599			0
S3	2000	2000	2000	2	0	2	Export	251	France	FRA	174	Comoros	COM								05	VEGETABLES AND FRUIT	1	No Quantity							33709			0
S3	2000	2000	2000	2	0	2	Export	251	France	FRA	175	Mayotte	MYT								05	VEGETABLES AND FRUIT	1	No Quantity							1327159			0
S3	2000	2000	2000	2	0	2	Export	251	France	FRA	178	Congo	COG								05	VEGETABLES AND FRUIT	1	No Quantity							777559			0
S3	2000	2000	2000	2	0	2	Export	251	France	FRA	180	Dem. Rep. of the Congo	COD								05	VEGETABLES AND FRUIT	1	No Quantity							20506			0
S3	2000	2000	2000	2	0	2	Export	251	France	FRA	188	Costa Rica	CRI								05	VEGETABLES AND FRUIT	1	No Quantity							171355			0
S3	2000	2000	2000	2	0	2	Export	251	France	FRA	191	Croatia	HRV								05	VEGETABLES AND FRUIT	1	No Quantity							1080520			0
S3	2000	2000	2000	2	0	2	Export	251	France	FRA	192	Cuba	CUB								05	VEGETABLES AND FRUIT	1	No Quantity							137505			0
S3	2000	2000	2000	2	0	2	Export	251	France	FRA	196	Cyprus	CYP								05	VEGETABLES AND FRUIT	1	No Quantity							1010574			0
S3	2000	2000	2000	2	0	2	Export	251	France	FRA	203	Czechia	CZE								05	VEGETABLES AND FRUIT	1	No Quantity							9881008			0
S3	2000	2000	2000	2	0	2	Export	251	France	FRA	204	Benin	BEN								05	VEGETABLES AND FRUIT	1	No Quantity							4331772			0
S3	2000	2000	2000	2	0	2	Export	251	France	FRA	208	Denmark	DNK								05	VEGETABLES AND FRUIT	1	No Quantity							31978789			0
S3	2000	2000	2000	2	0	2	Export	251	France	FRA	212	Dominica	DMA								05	VEGETABLES AND FRUIT	1	No Quantity							9551			0
S3	2000	2000	2000	2	0	2	Export	251	France	FRA	214	Dominican Rep.	DOM								05	VEGETABLES AND FRUIT	1	No Quantity							69525			0
S3	2000	2000	2000	2	0	2	Export	251	France	FRA	218	Ecuador	ECU								05	VEGETABLES AND FRUIT	1	No Quantity							46491			0
S3	2000	2000	2000	2	0	2	Export	251	France	FRA	226	Equatorial Guinea	GNQ								05	VEGETABLES AND FRUIT	1	No Quantity							174726			0
S3	2000	2000	2000	2	0	2	Export	251	France	FRA	231	Ethiopia	ETH								05	VEGETABLES AND FRUIT	1	No Quantity							94526			0
S3	2000	2000	2000	2	0	2	Export	251	France	FRA	233	Estonia	EST								05	VEGETABLES AND FRUIT	1	No Quantity							1030659			0
S3	2000	2000	2000	2	0	2	Export	251	France	FRA	246	Finland	FIN								05	VEGETABLES AND FRUIT	1	No Quantity							18141024			0
S3	2000	2000	2000	2	0	2	Export	251	France	FRA	258	French Polynesia	PYF								05	VEGETABLES AND FRUIT	1	No Quantity							3296197			0
S3	2000	2000	2000	2	0	2	Export	251	France	FRA	262	Djibouti	DJI								05	VEGETABLES AND FRUIT	1	No Quantity							795116			0
S3	2000	2000	2000	2	0	2	Export	251	France	FRA	266	Gabon	GAB								05	VEGETABLES AND FRUIT	1	No Quantity							3566714			0
S3	2000	2000	2000	2	0	2	Export	251	France	FRA	270	Gambia	GMB								05	VEGETABLES AND FRUIT	1	No Quantity							34692			0
S3	2000	2000	2000	2	0	2	Export	251	France	FRA	275	State of Palestine	PSE								05	VEGETABLES AND FRUIT	1	No Quantity							54777			0
S3	2000	2000	2000	2	0	2	Export	251	France	FRA	276	Germany	DEU								05	VEGETABLES AND FRUIT	1	No Quantity							679394205			0
S3	2000	2000	2000	2	0	2	Export	251	France	FRA	288	Ghana	GHA								05	VEGETABLES AND FRUIT	1	No Quantity							223323			0
S3	2000	2000	2000	2	0	2	Export	251	France	FRA	292	Gibraltar	GIB								05	VEGETABLES AND FRUIT	1	No Quantity							22613			0
S3	2000	2000	2000	2	0	2	Export	251	France	FRA	300	Greece	GRC								05	VEGETABLES AND FRUIT	1	No Quantity							35876415			0
S3	2000	2000	2000	2	0	2	Export	251	France	FRA	308	Grenada	GRD								05	VEGETABLES AND FRUIT	1	No Quantity							1124			0
S3	2000	2000	2000	2	0	2	Export	251	France	FRA	324	Guinea	GIN								05	VEGETABLES AND FRUIT	1	No Quantity							535133			0
S3	2000	2000	2000	2	0	2	Export	251	France	FRA	332	Haiti	HTI								05	VEGETABLES AND FRUIT	1	No Quantity							52671			0
S3	2000	2000	2000	2	0	2	Export	251	France	FRA	340	Honduras	HND								05	VEGETABLES AND FRUIT	1	No Quantity							6601			0
S3	2000	2000	2000	2	0	2	Export	251	France	FRA	344	China, Hong Kong SAR	HKG								05	VEGETABLES AND FRUIT	1	No Quantity							3685819			0
S3	2000	2000	2000	2	0	2	Export	251	France	FRA	348	Hungary	HUN								05	VEGETABLES AND FRUIT	1	No Quantity							4731507			0
S3	2000	2000	2000	2	0	2	Export	251	France	FRA	352	Iceland	ISL								05	VEGETABLES AND FRUIT	1	No Quantity							254785			0
S3	2000	2000	2000	2	0	2	Export	251	France	FRA	360	Indonesia	IDN								05	VEGETABLES AND FRUIT	1	No Quantity							2617940			0
S3	2000	2000	2000	2	0	2	Export	251	France	FRA	372	Ireland	IRL								05	VEGETABLES AND FRUIT	1	No Quantity							28474156			0
S3	2000	2000	2000	2	0	2	Export	251	France	FRA	376	Israel	ISR								05	VEGETABLES AND FRUIT	1	No Quantity							5581119			0
S3	2000	2000	2000	2	0	2	Export	251	France	FRA	381	Italy	ITA								05	VEGETABLES AND FRUIT	1	No Quantity							277513330			0
S3	2000	2000	2000	2	0	2	Export	251	France	FRA	384	Côte d'Ivoire	CIV								05	VEGETABLES AND FRUIT	1	No Quantity							4918171			0
S3	2000	2000	2000	2	0	2	Export	251	France	FRA	392	Japan	JPN								05	VEGETABLES AND FRUIT	1	No Quantity							29088507			0
S3	2000	2000	2000	2	0	2	Export	251	France	FRA	398	Kazakhstan	KAZ								05	VEGETABLES AND FRUIT	1	No Quantity							6320			0
S3	2000	2000	2000	2	0	2	Export	251	France	FRA	400	Jordan	JOR								05	VEGETABLES AND FRUIT	1	No Quantity							266162			0
S3	2000	2000	2000	2	0	2	Export	251	France	FRA	404	Kenya	KEN								05	VEGETABLES AND FRUIT	1	No Quantity							70368			0
S3	2000	2000	2000	2	0	2	Export	251	France	FRA	408	Dem. People's Rep. of Korea	PRK								05	VEGETABLES AND FRUIT	1	No Quantity							41575			0
S3	2000	2000	2000	2	0	2	Export	251	France	FRA	410	Rep. of Korea	KOR								05	VEGETABLES AND FRUIT	1	No Quantity							2004995			0
S3	2000	2000	2000	2	0	2	Export	251	France	FRA	414	Kuwait	KWT								05	VEGETABLES AND FRUIT	1	No Quantity							1676049			0
S3	2000	2000	2000	2	0	2	Export	251	France	FRA	418	Lao People's Dem. Rep.	LAO								05	VEGETABLES AND FRUIT	1	No Quantity							843			0
S3	2000	2000	2000	2	0	2	Export	251	France	FRA	422	Lebanon	LBN								05	VEGETABLES AND FRUIT	1	No Quantity							4266460			0
S3	2000	2000	2000	2	0	2	Export	251	France	FRA	428	Latvia	LVA								05	VEGETABLES AND FRUIT	1	No Quantity							798908			0
S3	2000	2000	2000	2	0	2	Export	251	France	FRA	430	Liberia	LBR								05	VEGETABLES AND FRUIT	1	No Quantity							16714			0
S3	2000	2000	2000	2	0	2	Export	251	France	FRA	434	Libya	LBY								05	VEGETABLES AND FRUIT	1	No Quantity							124584			0
S3	2000	2000	2000	2	0	2	Export	251	France	FRA	440	Lithuania	LTU								05	VEGETABLES AND FRUIT	1	No Quantity							1084312			0
S3	2000	2000	2000	2	0	2	Export	251	France	FRA	442	Luxembourg	LUX								05	VEGETABLES AND FRUIT	1	No Quantity							27778483			0
S3	2000	2000	2000	2	0	2	Export	251	France	FRA	446	China, Macao SAR	MAC								05	VEGETABLES AND FRUIT	1	No Quantity							51968			0
S3	2000	2000	2000	2	0	2	Export	251	France	FRA	450	Madagascar	MDG								05	VEGETABLES AND FRUIT	1	No Quantity							556483			0
S3	2000	2000	2000	2	0	2	Export	251	France	FRA	458	Malaysia	MYS								05	VEGETABLES AND FRUIT	1	No Quantity							4654818			0
S3	2000	2000	2000	2	0	2	Export	251	France	FRA	462	Maldives	MDV								05	VEGETABLES AND FRUIT	1	No Quantity							168125			0
S3	2000	2000	2000	2	0	2	Export	251	France	FRA	466	Mali	MLI								05	VEGETABLES AND FRUIT	1	No Quantity							1077571			0
S3	2000	2000	2000	2	0	2	Export	251	France	FRA	470	Malta	MLT								05	VEGETABLES AND FRUIT	1	No Quantity							652554			0
S3	2000	2000	2000	2	0	2	Export	251	France	FRA	478	Mauritania	MRT								05	VEGETABLES AND FRUIT	1	No Quantity							414764			0
S3	2000	2000	2000	2	0	2	Export	251	France	FRA	480	Mauritius	MUS								05	VEGETABLES AND FRUIT	1	No Quantity							1471125			0
S3	2000	2000	2000	2	0	2	Export	251	France	FRA	484	Mexico	MEX								05	VEGETABLES AND FRUIT	1	No Quantity							555499			0
S3	2000	2000	2000	2	0	2	Export	251	France	FRA	490	Other Asia, nes									05	VEGETABLES AND FRUIT	1	No Quantity							3906474			0
S3	2000	2000	2000	2	0	2	Export	251	France	FRA	496	Mongolia	MNG								05	VEGETABLES AND FRUIT	1	No Quantity							10815			0
S3	2000	2000	2000	2	0	2	Export	251	France	FRA	498	Rep. of Moldova	MDA								05	VEGETABLES AND FRUIT	1	No Quantity							747220			0
S3	2000	2000	2000	2	0	2	Export	251	France	FRA	504	Morocco	MAR								05	VEGETABLES AND FRUIT	1	No Quantity							4581080			0
S3	2000	2000	2000	2	0	2	Export	251	France	FRA	512	Oman	OMN								05	VEGETABLES AND FRUIT	1	No Quantity							795256			0
S3	2000	2000	2000	2	0	2	Export	251	France	FRA	527	Oceania, nes									05	VEGETABLES AND FRUIT	1	No Quantity							13484			0
S3	2000	2000	2000	2	0	2	Export	251	France	FRA	528	Netherlands	NLD								05	VEGETABLES AND FRUIT	1	No Quantity							229289800			0
S3	2000	2000	2000	2	0	2	Export	251	France	FRA	530	Neth. Antilles	ANT								05	VEGETABLES AND FRUIT	1	No Quantity							712528			0
S3	2000	2000	2000	2	0	2	Export	251	France	FRA	540	New Caledonia	NCL								05	VEGETABLES AND FRUIT	1	No Quantity							4776171			0
S3	2000	2000	2000	2	0	2	Export	251	France	FRA	548	Vanuatu	VUT								05	VEGETABLES AND FRUIT	1	No Quantity							26827			0
S3	2000	2000	2000	2	0	2	Export	251	France	FRA	554	New Zealand	NZL								05	VEGETABLES AND FRUIT	1	No Quantity							229363			0
S3	2000	2000	2000	2	0	2	Export	251	France	FRA	562	Niger	NER								05	VEGETABLES AND FRUIT	1	No Quantity							228239			0
S3	2000	2000	2000	2	0	2	Export	251	France	FRA	566	Nigeria	NGA								05	VEGETABLES AND FRUIT	1	No Quantity							472631			0
S3	2000	2000	2000	2	0	2	Export	251	France	FRA	577	Other Africa, nes									05	VEGETABLES AND FRUIT	1	No Quantity							249869			0
S3	2000	2000	2000	2	0	2	Export	251	France	FRA	579	Norway	NOR								05	VEGETABLES AND FRUIT	1	No Quantity							14133422			0
S3	2000	2000	2000	2	0	2	Export	251	France	FRA	586	Pakistan	PAK								05	VEGETABLES AND FRUIT	1	No Quantity							9832			0
S3	2000	2000	2000	2	0	2	Export	251	France	FRA	591	Panama	PAN								05	VEGETABLES AND FRUIT	1	No Quantity							11236			0
S3	2000	2000	2000	2	0	2	Export	251	France	FRA	600	Paraguay	PRY								05	VEGETABLES AND FRUIT	1	No Quantity							1264			0
S3	2000	2000	2000	2	0	2	Export	251	France	FRA	604	Peru	PER								05	VEGETABLES AND FRUIT	1	No Quantity							8006			0
S3	2000	2000	2000	2	0	2	Export	251	France	FRA	608	Philippines	PHL								05	VEGETABLES AND FRUIT	1	No Quantity							89751			0
S3	2000	2000	2000	2	0	2	Export	251	France	FRA	616	Poland	POL								05	VEGETABLES AND FRUIT	1	No Quantity							9719625			0
S3	2000	2000	2000	2	0	2	Export	251	France	FRA	620	Portugal	PRT								05	VEGETABLES AND FRUIT	1	No Quantity							73959658			0
S3	2000	2000	2000	2	0	2	Export	251	France	FRA	624	Guinea-Bissau	GNB								05	VEGETABLES AND FRUIT	1	No Quantity							3792			0
S3	2000	2000	2000	2	0	2	Export	251	France	FRA	634	Qatar	QAT								05	VEGETABLES AND FRUIT	1	No Quantity							380212			0
S3	2000	2000	2000	2	0	2	Export	251	France	FRA	642	Romania	ROU								05	VEGETABLES AND FRUIT	1	No Quantity							804947			0
S3	2000	2000	2000	2	0	2	Export	251	France	FRA	643	Russian Federation	RUS								05	VEGETABLES AND FRUIT	1	No Quantity							20151637			0
S3	2000	2000	2000	2	0	2	Export	251	France	FRA	646	Rwanda	RWA								05	VEGETABLES AND FRUIT	1	No Quantity							28231			0
S3	2000	2000	2000	2	0	2	Export	251	France	FRA	654	Saint Helena	SHN								05	VEGETABLES AND FRUIT	1	No Quantity							702			0
S3	2000	2000	2000	2	0	2	Export	251	France	FRA	660	Anguilla	AIA								05	VEGETABLES AND FRUIT	1	No Quantity							2388			0
S3	2000	2000	2000	2	0	2	Export	251	France	FRA	662	Saint Lucia	LCA								05	VEGETABLES AND FRUIT	1	No Quantity							78795			0
S3	2000	2000	2000	2	0	2	Export	251	France	FRA	666	Saint Pierre and Miquelon	SPM								05	VEGETABLES AND FRUIT	1	No Quantity							151832			0
S3	2000	2000	2000	2	0	2	Export	251	France	FRA	670	Saint Vincent and the Grenadines	VCT								05	VEGETABLES AND FRUIT	1	No Quantity							7725			0
S3	2000	2000	2000	2	0	2	Export	251	France	FRA	678	Sao Tome and Principe	STP								05	VEGETABLES AND FRUIT	1	No Quantity							78655			0
S3	2000	2000	2000	2	0	2	Export	251	France	FRA	682	Saudi Arabia	SAU								05	VEGETABLES AND FRUIT	1	No Quantity							16385197			0
S3	2000	2000	2000	2	0	2	Export	251	France	FRA	686	Senegal	SEN								05	VEGETABLES AND FRUIT	1	No Quantity							3006298			0
S3	2000	2000	2000	2	0	2	Export	251	France	FRA	690	Seychelles	SYC								05	VEGETABLES AND FRUIT	1	No Quantity							150287			0
S3	2000	2000	2000	2	0	2	Export	251	France	FRA	694	Sierra Leone	SLE								05	VEGETABLES AND FRUIT	1	No Quantity							141017			0
S3	2000	2000	2000	2	0	2	Export	251	France	FRA	699	India	IND								05	VEGETABLES AND FRUIT	1	No Quantity							475861			0
S3	2000	2000	2000	2	0	2	Export	251	France	FRA	702	Singapore	SGP								05	VEGETABLES AND FRUIT	1	No Quantity							5757671			0
S3	2000	2000	2000	2	0	2	Export	251	France	FRA	703	Slovakia	SVK								05	VEGETABLES AND FRUIT	1	No Quantity							2517094			0
S3	2000	2000	2000	2	0	2	Export	251	France	FRA	704	Viet Nam	VNM								05	VEGETABLES AND FRUIT	1	No Quantity							279646			0
S3	2000	2000	2000	2	0	2	Export	251	France	FRA	705	Slovenia	SVN								05	VEGETABLES AND FRUIT	1	No Quantity							2038283			0
S3	2000	2000	2000	2	0	2	Export	251	France	FRA	706	Somalia	SOM								05	VEGETABLES AND FRUIT	1	No Quantity							80621			0
S3	2000	2000	2000	2	0	2	Export	251	France	FRA	710	South Africa	ZAF								05	VEGETABLES AND FRUIT	1	No Quantity							1187125			0
S3	2000	2000	2000	2	0	2	Export	251	France	FRA	716	Zimbabwe	ZWE								05	VEGETABLES AND FRUIT	1	No Quantity							24158			0
S3	2000	2000	2000	2	0	2	Export	251	France	FRA	724	Spain	ESP								05	VEGETABLES AND FRUIT	1	No Quantity							339378551			0
S3	2000	2000	2000	2	0	2	Export	251	France	FRA	752	Sweden	SWE								05	VEGETABLES AND FRUIT	1	No Quantity							45054305			0
S3	2000	2000	2000	2	0	2	Export	251	France	FRA	757	Switzerland	CHE								05	VEGETABLES AND FRUIT	1	No Quantity							113700832			0
S3	2000	2000	2000	2	0	2	Export	251	France	FRA	760	Syria	SYR								05	VEGETABLES AND FRUIT	1	No Quantity							889501			0
S3	2000	2000	2000	2	0	2	Export	251	France	FRA	764	Thailand	THA								05	VEGETABLES AND FRUIT	1	No Quantity							3680763			0
S3	2000	2000	2000	2	0	2	Export	251	France	FRA	768	Togo	TGO								05	VEGETABLES AND FRUIT	1	No Quantity							275573			0
S3	2000	2000	2000	2	0	2	Export	251	France	FRA	780	Trinidad and Tobago	TTO								05	VEGETABLES AND FRUIT	1	No Quantity							87082			0
S3	2000	2000	2000	2	0	2	Export	251	France	FRA	784	United Arab Emirates	ARE								05	VEGETABLES AND FRUIT	1	No Quantity							7252252			0
S3	2000	2000	2000	2	0	2	Export	251	France	FRA	788	Tunisia	TUN								05	VEGETABLES AND FRUIT	1	No Quantity							7807471			0
S3	2000	2000	2000	2	0	2	Export	251	France	FRA	792	Turkey	TUR								05	VEGETABLES AND FRUIT	1	No Quantity							2155001			0
S3	2000	2000	2000	2	0	2	Export	251	France	FRA	795	Turkmenistan	TKM								05	VEGETABLES AND FRUIT	1	No Quantity							1685			0
S3	2000	2000	2000	2	0	2	Export	251	France	FRA	796	Turks and Caicos Isds	TCA								05	VEGETABLES AND FRUIT	1	No Quantity							3652			0
S3	2000	2000	2000	2	0	2	Export	251	France	FRA	804	Ukraine	UKR								05	VEGETABLES AND FRUIT	1	No Quantity							126831			0
S3	2000	2000	2000	2	0	2	Export	251	France	FRA	807	North Macedonia	MKD								05	VEGETABLES AND FRUIT	1	No Quantity							1102010			0
S3	2000	2000	2000	2	0	2	Export	251	France	FRA	818	Egypt	EGY								05	VEGETABLES AND FRUIT	1	No Quantity							2825111			0
S3	2000	2000	2000	2	0	2	Export	251	France	FRA	826	United Kingdom	GBR								05	VEGETABLES AND FRUIT	1	No Quantity							544565293			0
S3	2000	2000	2000	2	0	2	Export	251	France	FRA	834	United Rep. of Tanzania	TZA								05	VEGETABLES AND FRUIT	1	No Quantity							13624			0
S3	2000	2000	2000	2	0	2	Export	251	France	FRA	842	USA	USA								05	VEGETABLES AND FRUIT	1	No Quantity							46722067			0
S3	2000	2000	2000	2	0	2	Export	251	France	FRA	854	Burkina Faso	BFA								05	VEGETABLES AND FRUIT	1	No Quantity							363778			0
S3	2000	2000	2000	2	0	2	Export	251	France	FRA	858	Uruguay	URY								05	VEGETABLES AND FRUIT	1	No Quantity							453389			0
S3	2000	2000	2000	2	0	2	Export	251	France	FRA	862	Venezuela	VEN								05	VEGETABLES AND FRUIT	1	No Quantity							4904407			0
S3	2000	2000	2000	2	0	2	Export	251	France	FRA	876	Wallis and Futuna Isds	WLF								05	VEGETABLES AND FRUIT	1	No Quantity							127954			0
S3	2000	2000	2000	2	0	2	Export	251	France	FRA	887	Yemen	YEM								05	VEGETABLES AND FRUIT	1	No Quantity							326417			0
S3	2000	2000	2000	2	0	2	Export	251	France	FRA	891	Serbia and Montenegro	SCG								05	VEGETABLES AND FRUIT	1	No Quantity							459850			0
S3	2000	2000	2000	2	0	2	Export	251	France	FRA	894	Zambia	ZMB								05	VEGETABLES AND FRUIT	1	No Quantity							4214			0
S3	2000	2000	2000	2	0	2	Export	268	Georgia	GEO	0	World	WLD								05	VEGETABLES AND FRUIT	1	No Quantity							23747305			0
S3	2000	2000	2000	2	0	2	Export	268	Georgia	GEO	31	Azerbaijan	AZE								05	VEGETABLES AND FRUIT	1	No Quantity							141240			0
S3	2000	2000	2000	2	0	2	Export	268	Georgia	GEO	51	Armenia	ARM								05	VEGETABLES AND FRUIT	1	No Quantity							117720			0
S3	2000	2000	2000	2	0	2	Export	268	Georgia	GEO	56	Belgium	BEL								05	VEGETABLES AND FRUIT	1	No Quantity							72000			0
S3	2000	2000	2000	2	0	2	Export	268	Georgia	GEO	100	Bulgaria	BGR								05	VEGETABLES AND FRUIT	1	No Quantity							147327			0
S3	2000	2000	2000	2	0	2	Export	268	Georgia	GEO	112	Belarus	BLR								05	VEGETABLES AND FRUIT	1	No Quantity							113955			0
S3	2000	2000	2000	2	0	2	Export	268	Georgia	GEO	203	Czechia	CZE								05	VEGETABLES AND FRUIT	1	No Quantity							168731			0
S3	2000	2000	2000	2	0	2	Export	268	Georgia	GEO	251	France	FRA								05	VEGETABLES AND FRUIT	1	No Quantity							505540			0
S3	2000	2000	2000	2	0	2	Export	268	Georgia	GEO	276	Germany	DEU								05	VEGETABLES AND FRUIT	1	No Quantity							9447661			0
S3	2000	2000	2000	2	0	2	Export	268	Georgia	GEO	300	Greece	GRC								05	VEGETABLES AND FRUIT	1	No Quantity							4542300			0
S3	2000	2000	2000	2	0	2	Export	268	Georgia	GEO	376	Israel	ISR								05	VEGETABLES AND FRUIT	1	No Quantity							39154			0
S3	2000	2000	2000	2	0	2	Export	268	Georgia	GEO	381	Italy	ITA								05	VEGETABLES AND FRUIT	1	No Quantity							3023288			0
S3	2000	2000	2000	2	0	2	Export	268	Georgia	GEO	398	Kazakhstan	KAZ								05	VEGETABLES AND FRUIT	1	No Quantity							8857			0
S3	2000	2000	2000	2	0	2	Export	268	Georgia	GEO	428	Latvia	LVA								05	VEGETABLES AND FRUIT	1	No Quantity							228			0
S3	2000	2000	2000	2	0	2	Export	268	Georgia	GEO	440	Lithuania	LTU								05	VEGETABLES AND FRUIT	1	No Quantity							137167			0
S3	2000	2000	2000	2	0	2	Export	268	Georgia	GEO	490	Other Asia, nes									05	VEGETABLES AND FRUIT	1	No Quantity							23808			0
S3	2000	2000	2000	2	0	2	Export	268	Georgia	GEO	498	Rep. of Moldova	MDA								05	VEGETABLES AND FRUIT	1	No Quantity							35294			0
S3	2000	2000	2000	2	0	2	Export	268	Georgia	GEO	616	Poland	POL								05	VEGETABLES AND FRUIT	1	No Quantity							185588			0
S3	2000	2000	2000	2	0	2	Export	268	Georgia	GEO	642	Romania	ROU								05	VEGETABLES AND FRUIT	1	No Quantity							13760			0
S3	2000	2000	2000	2	0	2	Export	268	Georgia	GEO	643	Russian Federation	RUS								05	VEGETABLES AND FRUIT	1	No Quantity							2295691			0
S3	2000	2000	2000	2	0	2	Export	268	Georgia	GEO	646	Rwanda	RWA								05	VEGETABLES AND FRUIT	1	No Quantity							83000			0
S3	2000	2000	2000	2	0	2	Export	268	Georgia	GEO	703	Slovakia	SVK								05	VEGETABLES AND FRUIT	1	No Quantity							18000			0
S3	2000	2000	2000	2	0	2	Export	268	Georgia	GEO	724	Spain	ESP								05	VEGETABLES AND FRUIT	1	No Quantity							252552			0
S3	2000	2000	2000	2	0	2	Export	268	Georgia	GEO	792	Turkey	TUR								05	VEGETABLES AND FRUIT	1	No Quantity							1425			0
S3	2000	2000	2000	2	0	2	Export	268	Georgia	GEO	804	Ukraine	UKR								05	VEGETABLES AND FRUIT	1	No Quantity							2217946			0
S3	2000	2000	2000	2	0	2	Export	268	Georgia	GEO	807	North Macedonia	MKD								05	VEGETABLES AND FRUIT	1	No Quantity							34330			0
S3	2000	2000	2000	2	0	2	Export	268	Georgia	GEO	826	United Kingdom	GBR								05	VEGETABLES AND FRUIT	1	No Quantity							484			0
S3	2000	2000	2000	2	0	2	Export	268	Georgia	GEO	842	USA	USA								05	VEGETABLES AND FRUIT	1	No Quantity							120260			0
S3	2000	2000	2000	2	0	2	Export	251	France	FRA	0	World	WLD								06	SUGAR,SUGR.PREPTNS,HONEY	1	No Quantity							1401322671			0
S3	2000	2000	2000	2	0	2	Export	251	France	FRA	8	Albania	ALB								06	SUGAR,SUGR.PREPTNS,HONEY	1	No Quantity							77812			0
S3	2000	2000	2000	2	0	2	Export	251	France	FRA	12	Algeria	DZA								06	SUGAR,SUGR.PREPTNS,HONEY	1	No Quantity							82954535			0
S3	2000	2000	2000	2	0	2	Export	251	France	FRA	20	Andorra	AND								06	SUGAR,SUGR.PREPTNS,HONEY	1	No Quantity							4164631			0
S3	2000	2000	2000	2	0	2	Export	251	France	FRA	24	Angola	AGO								06	SUGAR,SUGR.PREPTNS,HONEY	1	No Quantity							1831954			0
S3	2000	2000	2000	2	0	2	Export	251	France	FRA	28	Antigua and Barbuda	ATG								06	SUGAR,SUGR.PREPTNS,HONEY	1	No Quantity							110959			0
S3	2000	2000	2000	2	0	2	Export	251	France	FRA	31	Azerbaijan	AZE								06	SUGAR,SUGR.PREPTNS,HONEY	1	No Quantity							3511			0
S3	2000	2000	2000	2	0	2	Export	251	France	FRA	32	Argentina	ARG								06	SUGAR,SUGR.PREPTNS,HONEY	1	No Quantity							64328			0
S3	2000	2000	2000	2	0	2	Export	251	France	FRA	36	Australia	AUS								06	SUGAR,SUGR.PREPTNS,HONEY	1	No Quantity							1042316			0
S3	2000	2000	2000	2	0	2	Export	251	France	FRA	40	Austria	AUT								06	SUGAR,SUGR.PREPTNS,HONEY	1	No Quantity							1801335			0
S3	2000	2000	2000	2	0	2	Export	251	France	FRA	48	Bahrain	BHR								06	SUGAR,SUGR.PREPTNS,HONEY	1	No Quantity							391448			0
S3	2000	2000	2000	2	0	2	Export	251	France	FRA	50	Bangladesh	BGD								06	SUGAR,SUGR.PREPTNS,HONEY	1	No Quantity							843			0
S3	2000	2000	2000	2	0	2	Export	251	France	FRA	51	Armenia	ARM								06	SUGAR,SUGR.PREPTNS,HONEY	1	No Quantity							2809			0
S3	2000	2000	2000	2	0	2	Export	251	France	FRA	52	Barbados	BRB								06	SUGAR,SUGR.PREPTNS,HONEY	1	No Quantity							25703			0
S3	2000	2000	2000	2	0	2	Export	251	France	FRA	56	Belgium	BEL								06	SUGAR,SUGR.PREPTNS,HONEY	1	No Quantity							474131617			0
S3	2000	2000	2000	2	0	2	Export	251	France	FRA	70	Bosnia Herzegovina	BIH								06	SUGAR,SUGR.PREPTNS,HONEY	1	No Quantity							249448			0
S3	2000	2000	2000	2	0	2	Export	251	France	FRA	76	Brazil	BRA								06	SUGAR,SUGR.PREPTNS,HONEY	1	No Quantity							286388			0
S3	2000	2000	2000	2	0	2	Export	251	France	FRA	100	Bulgaria	BGR								06	SUGAR,SUGR.PREPTNS,HONEY	1	No Quantity							468136			0
S3	2000	2000	2000	2	0	2	Export	251	France	FRA	108	Burundi	BDI								06	SUGAR,SUGR.PREPTNS,HONEY	1	No Quantity							4073			0
S3	2000	2000	2000	2	0	2	Export	251	France	FRA	116	Cambodia	KHM								06	SUGAR,SUGR.PREPTNS,HONEY	1	No Quantity							1264			0
S3	2000	2000	2000	2	0	2	Export	251	France	FRA	120	Cameroon	CMR								06	SUGAR,SUGR.PREPTNS,HONEY	1	No Quantity							2043339			0
S3	2000	2000	2000	2	0	2	Export	251	France	FRA	124	Canada	CAN								06	SUGAR,SUGR.PREPTNS,HONEY	1	No Quantity							2005978			0
S3	2000	2000	2000	2	0	2	Export	251	France	FRA	132	Cabo Verde	CPV								06	SUGAR,SUGR.PREPTNS,HONEY	1	No Quantity							1621412			0
S3	2000	2000	2000	2	0	2	Export	251	France	FRA	140	Central African Rep.	CAF								06	SUGAR,SUGR.PREPTNS,HONEY	1	No Quantity							547493			0
S3	2000	2000	2000	2	0	2	Export	251	France	FRA	144	Sri Lanka	LKA								06	SUGAR,SUGR.PREPTNS,HONEY	1	No Quantity							4253960			0
S3	2000	2000	2000	2	0	2	Export	251	France	FRA	148	Chad	TCD								06	SUGAR,SUGR.PREPTNS,HONEY	1	No Quantity							12781			0
S3	2000	2000	2000	2	0	2	Export	251	France	FRA	152	Chile	CHL								06	SUGAR,SUGR.PREPTNS,HONEY	1	No Quantity							25563			0
S3	2000	2000	2000	2	0	2	Export	251	France	FRA	156	China	CHN								06	SUGAR,SUGR.PREPTNS,HONEY	1	No Quantity							1179681			0
S3	2000	2000	2000	2	0	2	Export	251	France	FRA	170	Colombia	COL								06	SUGAR,SUGR.PREPTNS,HONEY	1	No Quantity							76267			0
S3	2000	2000	2000	2	0	2	Export	251	France	FRA	174	Comoros	COM								06	SUGAR,SUGR.PREPTNS,HONEY	1	No Quantity							59553			0
S3	2000	2000	2000	2	0	2	Export	251	France	FRA	175	Mayotte	MYT								06	SUGAR,SUGR.PREPTNS,HONEY	1	No Quantity							164894			0
S3	2000	2000	2000	2	0	2	Export	251	France	FRA	178	Congo	COG								06	SUGAR,SUGR.PREPTNS,HONEY	1	No Quantity							50564			0
S3	2000	2000	2000	2	0	2	Export	251	France	FRA	180	Dem. Rep. of the Congo	COD								06	SUGAR,SUGR.PREPTNS,HONEY	1	No Quantity							63205			0
S3	2000	2000	2000	2	0	2	Export	251	France	FRA	188	Costa Rica	CRI								06	SUGAR,SUGR.PREPTNS,HONEY	1	No Quantity							4775			0
S3	2000	2000	2000	2	0	2	Export	251	France	FRA	191	Croatia	HRV								06	SUGAR,SUGR.PREPTNS,HONEY	1	No Quantity							187367			0
S3	2000	2000	2000	2	0	2	Export	251	France	FRA	192	Cuba	CUB								06	SUGAR,SUGR.PREPTNS,HONEY	1	No Quantity							15310			0
S3	2000	2000	2000	2	0	2	Export	251	France	FRA	196	Cyprus	CYP								06	SUGAR,SUGR.PREPTNS,HONEY	1	No Quantity							270235			0
S3	2000	2000	2000	2	0	2	Export	251	France	FRA	203	Czechia	CZE								06	SUGAR,SUGR.PREPTNS,HONEY	1	No Quantity							574180			0
S3	2000	2000	2000	2	0	2	Export	251	France	FRA	204	Benin	BEN								06	SUGAR,SUGR.PREPTNS,HONEY	1	No Quantity							3487497			0
S3	2000	2000	2000	2	0	2	Export	251	France	FRA	208	Denmark	DNK								06	SUGAR,SUGR.PREPTNS,HONEY	1	No Quantity							1298928			0
S3	2000	2000	2000	2	0	2	Export	251	France	FRA	214	Dominican Rep.	DOM								06	SUGAR,SUGR.PREPTNS,HONEY	1	No Quantity							16012			0
S3	2000	2000	2000	2	0	2	Export	251	France	FRA	226	Equatorial Guinea	GNQ								06	SUGAR,SUGR.PREPTNS,HONEY	1	No Quantity							399313			0
S3	2000	2000	2000	2	0	2	Export	251	France	FRA	231	Ethiopia	ETH								06	SUGAR,SUGR.PREPTNS,HONEY	1	No Quantity							702			0
S3	2000	2000	2000	2	0	2	Export	251	France	FRA	233	Estonia	EST								06	SUGAR,SUGR.PREPTNS,HONEY	1	No Quantity							94526			0
S3	2000	2000	2000	2	0	2	Export	251	France	FRA	246	Finland	FIN								06	SUGAR,SUGR.PREPTNS,HONEY	1	No Quantity							1747822			0
S3	2000	2000	2000	2	0	2	Export	251	France	FRA	258	French Polynesia	PYF								06	SUGAR,SUGR.PREPTNS,HONEY	1	No Quantity							1232914			0
S3	2000	2000	2000	2	0	2	Export	251	France	FRA	262	Djibouti	DJI								06	SUGAR,SUGR.PREPTNS,HONEY	1	No Quantity							368132			0
S3	2000	2000	2000	2	0	2	Export	251	France	FRA	266	Gabon	GAB								06	SUGAR,SUGR.PREPTNS,HONEY	1	No Quantity							58851			0
S3	2000	2000	2000	2	0	2	Export	251	France	FRA	268	Georgia	GEO								06	SUGAR,SUGR.PREPTNS,HONEY	1	No Quantity							20366			0
S3	2000	2000	2000	2	0	2	Export	251	France	FRA	270	Gambia	GMB								06	SUGAR,SUGR.PREPTNS,HONEY	1	No Quantity							1831392			0
S3	2000	2000	2000	2	0	2	Export	251	France	FRA	276	Germany	DEU								06	SUGAR,SUGR.PREPTNS,HONEY	1	No Quantity							166218914			0
S3	2000	2000	2000	2	0	2	Export	251	France	FRA	288	Ghana	GHA								06	SUGAR,SUGR.PREPTNS,HONEY	1	No Quantity							1359323			0
S3	2000	2000	2000	2	0	2	Export	251	France	FRA	292	Gibraltar	GIB								06	SUGAR,SUGR.PREPTNS,HONEY	1	No Quantity							1405			0
S3	2000	2000	2000	2	0	2	Export	251	France	FRA	300	Greece	GRC								06	SUGAR,SUGR.PREPTNS,HONEY	1	No Quantity							3083127			0
S3	2000	2000	2000	2	0	2	Export	251	France	FRA	324	Guinea	GIN								06	SUGAR,SUGR.PREPTNS,HONEY	1	No Quantity							2983826			0
S3	2000	2000	2000	2	0	2	Export	251	France	FRA	332	Haiti	HTI								06	SUGAR,SUGR.PREPTNS,HONEY	1	No Quantity							9551			0
S3	2000	2000	2000	2	0	2	Export	251	France	FRA	340	Honduras	HND								06	SUGAR,SUGR.PREPTNS,HONEY	1	No Quantity							130764			0
S3	2000	2000	2000	2	0	2	Export	251	France	FRA	344	China, Hong Kong SAR	HKG								06	SUGAR,SUGR.PREPTNS,HONEY	1	No Quantity							535555			0
S3	2000	2000	2000	2	0	2	Export	251	France	FRA	348	Hungary	HUN								06	SUGAR,SUGR.PREPTNS,HONEY	1	No Quantity							235824			0
S3	2000	2000	2000	2	0	2	Export	251	France	FRA	352	Iceland	ISL								06	SUGAR,SUGR.PREPTNS,HONEY	1	No Quantity							70649			0
S3	2000	2000	2000	2	0	2	Export	251	France	FRA	360	Indonesia	IDN								06	SUGAR,SUGR.PREPTNS,HONEY	1	No Quantity							1016613			0
S3	2000	2000	2000	2	0	2	Export	251	France	FRA	364	Iran	IRN								06	SUGAR,SUGR.PREPTNS,HONEY	1	No Quantity							7917307			0
S3	2000	2000	2000	2	0	2	Export	251	France	FRA	368	Iraq	IRQ								06	SUGAR,SUGR.PREPTNS,HONEY	1	No Quantity							43113779			0
S3	2000	2000	2000	2	0	2	Export	251	France	FRA	372	Ireland	IRL								06	SUGAR,SUGR.PREPTNS,HONEY	1	No Quantity							13322716			0
S3	2000	2000	2000	2	0	2	Export	251	France	FRA	376	Israel	ISR								06	SUGAR,SUGR.PREPTNS,HONEY	1	No Quantity							7182727			0
S3	2000	2000	2000	2	0	2	Export	251	France	FRA	381	Italy	ITA								06	SUGAR,SUGR.PREPTNS,HONEY	1	No Quantity							74868823			0
S3	2000	2000	2000	2	0	2	Export	251	France	FRA	384	Côte d'Ivoire	CIV								06	SUGAR,SUGR.PREPTNS,HONEY	1	No Quantity							1498374			0
S3	2000	2000	2000	2	0	2	Export	251	France	FRA	388	Jamaica	JAM								06	SUGAR,SUGR.PREPTNS,HONEY	1	No Quantity							222059			0
S3	2000	2000	2000	2	0	2	Export	251	France	FRA	392	Japan	JPN								06	SUGAR,SUGR.PREPTNS,HONEY	1	No Quantity							3535814			0
S3	2000	2000	2000	2	0	2	Export	251	France	FRA	400	Jordan	JOR								06	SUGAR,SUGR.PREPTNS,HONEY	1	No Quantity							3956757			0
S3	2000	2000	2000	2	0	2	Export	251	France	FRA	404	Kenya	KEN								06	SUGAR,SUGR.PREPTNS,HONEY	1	No Quantity							3371			0
S3	2000	2000	2000	2	0	2	Export	251	France	FRA	410	Rep. of Korea	KOR								06	SUGAR,SUGR.PREPTNS,HONEY	1	No Quantity							572214			0
S3	2000	2000	2000	2	0	2	Export	251	France	FRA	414	Kuwait	KWT								06	SUGAR,SUGR.PREPTNS,HONEY	1	No Quantity							3022170			0
S3	2000	2000	2000	2	0	2	Export	251	France	FRA	418	Lao People's Dem. Rep.	LAO								06	SUGAR,SUGR.PREPTNS,HONEY	1	No Quantity							983			0
S3	2000	2000	2000	2	0	2	Export	251	France	FRA	422	Lebanon	LBN								06	SUGAR,SUGR.PREPTNS,HONEY	1	No Quantity							3141697			0
S3	2000	2000	2000	2	0	2	Export	251	France	FRA	428	Latvia	LVA								06	SUGAR,SUGR.PREPTNS,HONEY	1	No Quantity							108572			0
S3	2000	2000	2000	2	0	2	Export	251	France	FRA	430	Liberia	LBR								06	SUGAR,SUGR.PREPTNS,HONEY	1	No Quantity							454512			0
S3	2000	2000	2000	2	0	2	Export	251	France	FRA	434	Libya	LBY								06	SUGAR,SUGR.PREPTNS,HONEY	1	No Quantity							26232636			0
S3	2000	2000	2000	2	0	2	Export	251	France	FRA	440	Lithuania	LTU								06	SUGAR,SUGR.PREPTNS,HONEY	1	No Quantity							81464			0
S3	2000	2000	2000	2	0	2	Export	251	France	FRA	442	Luxembourg	LUX								06	SUGAR,SUGR.PREPTNS,HONEY	1	No Quantity							776435			0
S3	2000	2000	2000	2	0	2	Export	251	France	FRA	446	China, Macao SAR	MAC								06	SUGAR,SUGR.PREPTNS,HONEY	1	No Quantity							1966			0
S3	2000	2000	2000	2	0	2	Export	251	France	FRA	450	Madagascar	MDG								06	SUGAR,SUGR.PREPTNS,HONEY	1	No Quantity							150989			0
S3	2000	2000	2000	2	0	2	Export	251	France	FRA	458	Malaysia	MYS								06	SUGAR,SUGR.PREPTNS,HONEY	1	No Quantity							236948			0
S3	2000	2000	2000	2	0	2	Export	251	France	FRA	466	Mali	MLI								06	SUGAR,SUGR.PREPTNS,HONEY	1	No Quantity							4318991			0
S3	2000	2000	2000	2	0	2	Export	251	France	FRA	470	Malta	MLT								06	SUGAR,SUGR.PREPTNS,HONEY	1	No Quantity							207171			0
S3	2000	2000	2000	2	0	2	Export	251	France	FRA	478	Mauritania	MRT								06	SUGAR,SUGR.PREPTNS,HONEY	1	No Quantity							2969078			0
S3	2000	2000	2000	2	0	2	Export	251	France	FRA	480	Mauritius	MUS								06	SUGAR,SUGR.PREPTNS,HONEY	1	No Quantity							143545			0
S3	2000	2000	2000	2	0	2	Export	251	France	FRA	484	Mexico	MEX								06	SUGAR,SUGR.PREPTNS,HONEY	1	No Quantity							242566			0
S3	2000	2000	2000	2	0	2	Export	251	France	FRA	490	Other Asia, nes									06	SUGAR,SUGR.PREPTNS,HONEY	1	No Quantity							576708			0
S3	2000	2000	2000	2	0	2	Export	251	France	FRA	496	Mongolia	MNG								06	SUGAR,SUGR.PREPTNS,HONEY	1	No Quantity							8427			0
S3	2000	2000	2000	2	0	2	Export	251	France	FRA	504	Morocco	MAR								06	SUGAR,SUGR.PREPTNS,HONEY	1	No Quantity							1534330			0
S3	2000	2000	2000	2	0	2	Export	251	France	FRA	512	Oman	OMN								06	SUGAR,SUGR.PREPTNS,HONEY	1	No Quantity							586821			0
S3	2000	2000	2000	2	0	2	Export	251	France	FRA	524	Nepal	NPL								06	SUGAR,SUGR.PREPTNS,HONEY	1	No Quantity							8568			0
S3	2000	2000	2000	2	0	2	Export	251	France	FRA	528	Netherlands	NLD								06	SUGAR,SUGR.PREPTNS,HONEY	1	No Quantity							27046572			0
S3	2000	2000	2000	2	0	2	Export	251	France	FRA	530	Neth. Antilles	ANT								06	SUGAR,SUGR.PREPTNS,HONEY	1	No Quantity							125005			0
S3	2000	2000	2000	2	0	2	Export	251	France	FRA	540	New Caledonia	NCL								06	SUGAR,SUGR.PREPTNS,HONEY	1	No Quantity							1210301			0
S3	2000	2000	2000	2	0	2	Export	251	France	FRA	548	Vanuatu	VUT								06	SUGAR,SUGR.PREPTNS,HONEY	1	No Quantity							4073			0
S3	2000	2000	2000	2	0	2	Export	251	France	FRA	554	New Zealand	NZL								06	SUGAR,SUGR.PREPTNS,HONEY	1	No Quantity							100144			0
S3	2000	2000	2000	2	0	2	Export	251	France	FRA	562	Niger	NER								06	SUGAR,SUGR.PREPTNS,HONEY	1	No Quantity							5623817			0
S3	2000	2000	2000	2	0	2	Export	251	France	FRA	566	Nigeria	NGA								06	SUGAR,SUGR.PREPTNS,HONEY	1	No Quantity							26592762			0
S3	2000	2000	2000	2	0	2	Export	251	France	FRA	577	Other Africa, nes									06	SUGAR,SUGR.PREPTNS,HONEY	1	No Quantity							24720			0
S3	2000	2000	2000	2	0	2	Export	251	France	FRA	579	Norway	NOR								06	SUGAR,SUGR.PREPTNS,HONEY	1	No Quantity							787672			0
S3	2000	2000	2000	2	0	2	Export	251	France	FRA	586	Pakistan	PAK								06	SUGAR,SUGR.PREPTNS,HONEY	1	No Quantity							35535			0
S3	2000	2000	2000	2	0	2	Export	251	France	FRA	591	Panama	PAN								06	SUGAR,SUGR.PREPTNS,HONEY	1	No Quantity							49300			0
S3	2000	2000	2000	2	0	2	Export	251	France	FRA	604	Peru	PER								06	SUGAR,SUGR.PREPTNS,HONEY	1	No Quantity							13765			0
S3	2000	2000	2000	2	0	2	Export	251	France	FRA	608	Philippines	PHL								06	SUGAR,SUGR.PREPTNS,HONEY	1	No Quantity							83290			0
S3	2000	2000	2000	2	0	2	Export	251	France	FRA	616	Poland	POL								06	SUGAR,SUGR.PREPTNS,HONEY	1	No Quantity							1467333			0
S3	2000	2000	2000	2	0	2	Export	251	France	FRA	620	Portugal	PRT								06	SUGAR,SUGR.PREPTNS,HONEY	1	No Quantity							16369325			0
S3	2000	2000	2000	2	0	2	Export	251	France	FRA	624	Guinea-Bissau	GNB								06	SUGAR,SUGR.PREPTNS,HONEY	1	No Quantity							86520			0
S3	2000	2000	2000	2	0	2	Export	251	France	FRA	634	Qatar	QAT								06	SUGAR,SUGR.PREPTNS,HONEY	1	No Quantity							1030097			0
S3	2000	2000	2000	2	0	2	Export	251	France	FRA	642	Romania	ROU								06	SUGAR,SUGR.PREPTNS,HONEY	1	No Quantity							364762			0
S3	2000	2000	2000	2	0	2	Export	251	France	FRA	643	Russian Federation	RUS								06	SUGAR,SUGR.PREPTNS,HONEY	1	No Quantity							17979642			0
S3	2000	2000	2000	2	0	2	Export	251	France	FRA	646	Rwanda	RWA								06	SUGAR,SUGR.PREPTNS,HONEY	1	No Quantity							6882			0
S3	2000	2000	2000	2	0	2	Export	251	France	FRA	662	Saint Lucia	LCA								06	SUGAR,SUGR.PREPTNS,HONEY	1	No Quantity							2388			0
S3	2000	2000	2000	2	0	2	Export	251	France	FRA	666	Saint Pierre and Miquelon	SPM								06	SUGAR,SUGR.PREPTNS,HONEY	1	No Quantity							49159			0
S3	2000	2000	2000	2	0	2	Export	251	France	FRA	670	Saint Vincent and the Grenadines	VCT								06	SUGAR,SUGR.PREPTNS,HONEY	1	No Quantity							8568			0
S3	2000	2000	2000	2	0	2	Export	251	France	FRA	682	Saudi Arabia	SAU								06	SUGAR,SUGR.PREPTNS,HONEY	1	No Quantity							1127151			0
S3	2000	2000	2000	2	0	2	Export	251	France	FRA	686	Senegal	SEN								06	SUGAR,SUGR.PREPTNS,HONEY	1	No Quantity							3596631			0
S3	2000	2000	2000	2	0	2	Export	251	France	FRA	694	Sierra Leone	SLE								06	SUGAR,SUGR.PREPTNS,HONEY	1	No Quantity							1027288			0
S3	2000	2000	2000	2	0	2	Export	251	France	FRA	699	India	IND								06	SUGAR,SUGR.PREPTNS,HONEY	1	No Quantity							257735			0
S3	2000	2000	2000	2	0	2	Export	251	France	FRA	702	Singapore	SGP								06	SUGAR,SUGR.PREPTNS,HONEY	1	No Quantity							565472			0
S3	2000	2000	2000	2	0	2	Export	251	France	FRA	703	Slovakia	SVK								06	SUGAR,SUGR.PREPTNS,HONEY	1	No Quantity							269393			0
S3	2000	2000	2000	2	0	2	Export	251	France	FRA	704	Viet Nam	VNM								06	SUGAR,SUGR.PREPTNS,HONEY	1	No Quantity							342148			0
S3	2000	2000	2000	2	0	2	Export	251	France	FRA	705	Slovenia	SVN								06	SUGAR,SUGR.PREPTNS,HONEY	1	No Quantity							307737			0
S3	2000	2000	2000	2	0	2	Export	251	France	FRA	710	South Africa	ZAF								06	SUGAR,SUGR.PREPTNS,HONEY	1	No Quantity							165877			0
S3	2000	2000	2000	2	0	2	Export	251	France	FRA	724	Spain	ESP								06	SUGAR,SUGR.PREPTNS,HONEY	1	No Quantity							140990110			0
S3	2000	2000	2000	2	0	2	Export	251	France	FRA	736	Fmr Sudan	SDN								06	SUGAR,SUGR.PREPTNS,HONEY	1	No Quantity							35254			0
S3	2000	2000	2000	2	0	2	Export	251	France	FRA	752	Sweden	SWE								06	SUGAR,SUGR.PREPTNS,HONEY	1	No Quantity							3353643			0
S3	2000	2000	2000	2	0	2	Export	251	France	FRA	757	Switzerland	CHE								06	SUGAR,SUGR.PREPTNS,HONEY	1	No Quantity							19970310			0
S3	2000	2000	2000	2	0	2	Export	251	France	FRA	760	Syria	SYR								06	SUGAR,SUGR.PREPTNS,HONEY	1	No Quantity							34628613			0
S3	2000	2000	2000	2	0	2	Export	251	France	FRA	764	Thailand	THA								06	SUGAR,SUGR.PREPTNS,HONEY	1	No Quantity							156045			0
S3	2000	2000	2000	2	0	2	Export	251	France	FRA	768	Togo	TGO								06	SUGAR,SUGR.PREPTNS,HONEY	1	No Quantity							2898710			0
S3	2000	2000	2000	2	0	2	Export	251	France	FRA	784	United Arab Emirates	ARE								06	SUGAR,SUGR.PREPTNS,HONEY	1	No Quantity							8391904			0
S3	2000	2000	2000	2	0	2	Export	251	France	FRA	788	Tunisia	TUN								06	SUGAR,SUGR.PREPTNS,HONEY	1	No Quantity							6048974			0
S3	2000	2000	2000	2	0	2	Export	251	France	FRA	792	Turkey	TUR								06	SUGAR,SUGR.PREPTNS,HONEY	1	No Quantity							602411			0
S3	2000	2000	2000	2	0	2	Export	251	France	FRA	807	North Macedonia	MKD								06	SUGAR,SUGR.PREPTNS,HONEY	1	No Quantity							293972			0
S3	2000	2000	2000	2	0	2	Export	251	France	FRA	818	Egypt	EGY								06	SUGAR,SUGR.PREPTNS,HONEY	1	No Quantity							22905117			0
S3	2000	2000	2000	2	0	2	Export	251	France	FRA	826	United Kingdom	GBR								06	SUGAR,SUGR.PREPTNS,HONEY	1	No Quantity							70005710			0
S3	2000	2000	2000	2	0	2	Export	251	France	FRA	834	United Rep. of Tanzania	TZA								06	SUGAR,SUGR.PREPTNS,HONEY	1	No Quantity							61379			0
S3	2000	2000	2000	2	0	2	Export	251	France	FRA	842	USA	USA								06	SUGAR,SUGR.PREPTNS,HONEY	1	No Quantity							9557118			0
S3	2000	2000	2000	2	0	2	Export	251	France	FRA	854	Burkina Faso	BFA								06	SUGAR,SUGR.PREPTNS,HONEY	1	No Quantity							1790941			0
S3	2000	2000	2000	2	0	2	Export	251	France	FRA	858	Uruguay	URY								06	SUGAR,SUGR.PREPTNS,HONEY	1	No Quantity							6320			0
S3	2000	2000	2000	2	0	2	Export	251	France	FRA	860	Uzbekistan	UZB								06	SUGAR,SUGR.PREPTNS,HONEY	1	No Quantity							781632			0
S3	2000	2000	2000	2	0	2	Export	251	France	FRA	862	Venezuela	VEN								06	SUGAR,SUGR.PREPTNS,HONEY	1	No Quantity							8708			0
S3	2000	2000	2000	2	0	2	Export	251	France	FRA	876	Wallis and Futuna Isds	WLF								06	SUGAR,SUGR.PREPTNS,HONEY	1	No Quantity							10815			0
S3	2000	2000	2000	2	0	2	Export	251	France	FRA	887	Yemen	YEM								06	SUGAR,SUGR.PREPTNS,HONEY	1	No Quantity							2190676			0
S3	2000	2000	2000	2	0	2	Export	251	France	FRA	891	Serbia and Montenegro	SCG								06	SUGAR,SUGR.PREPTNS,HONEY	1	No Quantity							1943054			0
S3	2000	2000	2000	2	0	2	Export	268	Georgia	GEO	0	World	WLD								06	SUGAR,SUGR.PREPTNS,HONEY	1	No Quantity							2848581			0
S3	2000	2000	2000	2	0	2	Export	268	Georgia	GEO	31	Azerbaijan	AZE								06	SUGAR,SUGR.PREPTNS,HONEY	1	No Quantity							2671549			0
S3	2000	2000	2000	2	0	2	Export	268	Georgia	GEO	51	Armenia	ARM								06	SUGAR,SUGR.PREPTNS,HONEY	1	No Quantity							46350			0
S3	2000	2000	2000	2	0	2	Export	268	Georgia	GEO	276	Germany	DEU								06	SUGAR,SUGR.PREPTNS,HONEY	1	No Quantity							240			0
S3	2000	2000	2000	2	0	2	Export	268	Georgia	GEO	381	Italy	ITA								06	SUGAR,SUGR.PREPTNS,HONEY	1	No Quantity							3716			0
S3	2000	2000	2000	2	0	2	Export	268	Georgia	GEO	643	Russian Federation	RUS								06	SUGAR,SUGR.PREPTNS,HONEY	1	No Quantity							126044			0
S3	2000	2000	2000	2	0	2	Export	268	Georgia	GEO	757	Switzerland	CHE								06	SUGAR,SUGR.PREPTNS,HONEY	1	No Quantity							637			0
S3	2000	2000	2000	2	0	2	Export	268	Georgia	GEO	826	United Kingdom	GBR								06	SUGAR,SUGR.PREPTNS,HONEY	1	No Quantity							44			0
S3	2000	2000	2000	2	0	2	Export	251	France	FRA	0	World	WLD								07	COFFEE,TEA,COCOA,SPICES	1	No Quantity							1122275151			0
S3	2000	2000	2000	2	0	2	Export	251	France	FRA	12	Algeria	DZA								07	COFFEE,TEA,COCOA,SPICES	1	No Quantity							4599058			0
S3	2000	2000	2000	2	0	2	Export	251	France	FRA	20	Andorra	AND								07	COFFEE,TEA,COCOA,SPICES	1	No Quantity							1128837			0
S3	2000	2000	2000	2	0	2	Export	251	France	FRA	24	Angola	AGO								07	COFFEE,TEA,COCOA,SPICES	1	No Quantity							142562			0
S3	2000	2000	2000	2	0	2	Export	251	France	FRA	31	Azerbaijan	AZE								07	COFFEE,TEA,COCOA,SPICES	1	No Quantity							111521			0
S3	2000	2000	2000	2	0	2	Export	251	France	FRA	32	Argentina	ARG								07	COFFEE,TEA,COCOA,SPICES	1	No Quantity							1164512			0
S3	2000	2000	2000	2	0	2	Export	251	France	FRA	36	Australia	AUS								07	COFFEE,TEA,COCOA,SPICES	1	No Quantity							5076324			0
S3	2000	2000	2000	2	0	2	Export	251	France	FRA	40	Austria	AUT								07	COFFEE,TEA,COCOA,SPICES	1	No Quantity							21568266			0
S3	2000	2000	2000	2	0	2	Export	251	France	FRA	48	Bahrain	BHR								07	COFFEE,TEA,COCOA,SPICES	1	No Quantity							218688			0
S3	2000	2000	2000	2	0	2	Export	251	France	FRA	51	Armenia	ARM								07	COFFEE,TEA,COCOA,SPICES	1	No Quantity							186665			0
S3	2000	2000	2000	2	0	2	Export	251	France	FRA	52	Barbados	BRB								07	COFFEE,TEA,COCOA,SPICES	1	No Quantity							11658			0
S3	2000	2000	2000	2	0	2	Export	251	France	FRA	56	Belgium	BEL								07	COFFEE,TEA,COCOA,SPICES	1	No Quantity							173877502			0
S3	2000	2000	2000	2	0	2	Export	251	France	FRA	68	Bolivia (Plurinational State of)	BOL								07	COFFEE,TEA,COCOA,SPICES	1	No Quantity							7444			0
S3	2000	2000	2000	2	0	2	Export	251	France	FRA	70	Bosnia Herzegovina	BIH								07	COFFEE,TEA,COCOA,SPICES	1	No Quantity							115735			0
S3	2000	2000	2000	2	0	2	Export	251	France	FRA	76	Brazil	BRA								07	COFFEE,TEA,COCOA,SPICES	1	No Quantity							785705			0
S3	2000	2000	2000	2	0	2	Export	251	France	FRA	100	Bulgaria	BGR								07	COFFEE,TEA,COCOA,SPICES	1	No Quantity							590051			0
S3	2000	2000	2000	2	0	2	Export	251	France	FRA	112	Belarus	BLR								07	COFFEE,TEA,COCOA,SPICES	1	No Quantity							15029			0
S3	2000	2000	2000	2	0	2	Export	251	France	FRA	116	Cambodia	KHM								07	COFFEE,TEA,COCOA,SPICES	1	No Quantity							20366			0
S3	2000	2000	2000	2	0	2	Export	251	France	FRA	120	Cameroon	CMR								07	COFFEE,TEA,COCOA,SPICES	1	No Quantity							283157			0
S3	2000	2000	2000	2	0	2	Export	251	France	FRA	124	Canada	CAN								07	COFFEE,TEA,COCOA,SPICES	1	No Quantity							10797055			0
S3	2000	2000	2000	2	0	2	Export	251	France	FRA	132	Cabo Verde	CPV								07	COFFEE,TEA,COCOA,SPICES	1	No Quantity							1124			0
S3	2000	2000	2000	2	0	2	Export	251	France	FRA	140	Central African Rep.	CAF								07	COFFEE,TEA,COCOA,SPICES	1	No Quantity							22754			0
S3	2000	2000	2000	2	0	2	Export	251	France	FRA	144	Sri Lanka	LKA								07	COFFEE,TEA,COCOA,SPICES	1	No Quantity							205064			0
S3	2000	2000	2000	2	0	2	Export	251	France	FRA	148	Chad	TCD								07	COFFEE,TEA,COCOA,SPICES	1	No Quantity							3090			0
S3	2000	2000	2000	2	0	2	Export	251	France	FRA	152	Chile	CHL								07	COFFEE,TEA,COCOA,SPICES	1	No Quantity							132589			0
S3	2000	2000	2000	2	0	2	Export	251	France	FRA	156	China	CHN								07	COFFEE,TEA,COCOA,SPICES	1	No Quantity							302400			0
S3	2000	2000	2000	2	0	2	Export	251	France	FRA	170	Colombia	COL								07	COFFEE,TEA,COCOA,SPICES	1	No Quantity							14888			0
S3	2000	2000	2000	2	0	2	Export	251	France	FRA	174	Comoros	COM								07	COFFEE,TEA,COCOA,SPICES	1	No Quantity							7304			0
S3	2000	2000	2000	2	0	2	Export	251	France	FRA	175	Mayotte	MYT								07	COFFEE,TEA,COCOA,SPICES	1	No Quantity							600866			0
S3	2000	2000	2000	2	0	2	Export	251	France	FRA	178	Congo	COG								07	COFFEE,TEA,COCOA,SPICES	1	No Quantity							159416			0
S3	2000	2000	2000	2	0	2	Export	251	France	FRA	180	Dem. Rep. of the Congo	COD								07	COFFEE,TEA,COCOA,SPICES	1	No Quantity							140455			0
S3	2000	2000	2000	2	0	2	Export	251	France	FRA	191	Croatia	HRV								07	COFFEE,TEA,COCOA,SPICES	1	No Quantity							286388			0
S3	2000	2000	2000	2	0	2	Export	251	France	FRA	192	Cuba	CUB								07	COFFEE,TEA,COCOA,SPICES	1	No Quantity							31462			0
S3	2000	2000	2000	2	0	2	Export	251	France	FRA	196	Cyprus	CYP								07	COFFEE,TEA,COCOA,SPICES	1	No Quantity							405072			0
S3	2000	2000	2000	2	0	2	Export	251	France	FRA	203	Czechia	CZE								07	COFFEE,TEA,COCOA,SPICES	1	No Quantity							3651689			0
S3	2000	2000	2000	2	0	2	Export	251	France	FRA	204	Benin	BEN								07	COFFEE,TEA,COCOA,SPICES	1	No Quantity							94526			0
S3	2000	2000	2000	2	0	2	Export	251	France	FRA	208	Denmark	DNK								07	COFFEE,TEA,COCOA,SPICES	1	No Quantity							11635290			0
S3	2000	2000	2000	2	0	2	Export	251	France	FRA	212	Dominica	DMA								07	COFFEE,TEA,COCOA,SPICES	1	No Quantity							1264			0
S3	2000	2000	2000	2	0	2	Export	251	France	FRA	214	Dominican Rep.	DOM								07	COFFEE,TEA,COCOA,SPICES	1	No Quantity							56463			0
S3	2000	2000	2000	2	0	2	Export	251	France	FRA	222	El Salvador	SLV								07	COFFEE,TEA,COCOA,SPICES	1	No Quantity							9832			0
S3	2000	2000	2000	2	0	2	Export	251	France	FRA	226	Equatorial Guinea	GNQ								07	COFFEE,TEA,COCOA,SPICES	1	No Quantity							10815			0
S3	2000	2000	2000	2	0	2	Export	251	France	FRA	231	Ethiopia	ETH								07	COFFEE,TEA,COCOA,SPICES	1	No Quantity							1685			0
S3	2000	2000	2000	2	0	2	Export	251	France	FRA	233	Estonia	EST								07	COFFEE,TEA,COCOA,SPICES	1	No Quantity							193126			0
S3	2000	2000	2000	2	0	2	Export	251	France	FRA	246	Finland	FIN								07	COFFEE,TEA,COCOA,SPICES	1	No Quantity							4258876			0
S3	2000	2000	2000	2	0	2	Export	251	France	FRA	258	French Polynesia	PYF								07	COFFEE,TEA,COCOA,SPICES	1	No Quantity							2739855			0
S3	2000	2000	2000	2	0	2	Export	251	France	FRA	262	Djibouti	DJI								07	COFFEE,TEA,COCOA,SPICES	1	No Quantity							156467			0
S3	2000	2000	2000	2	0	2	Export	251	France	FRA	266	Gabon	GAB								07	COFFEE,TEA,COCOA,SPICES	1	No Quantity							447630			0
S3	2000	2000	2000	2	0	2	Export	251	France	FRA	268	Georgia	GEO								07	COFFEE,TEA,COCOA,SPICES	1	No Quantity							28512			0
S3	2000	2000	2000	2	0	2	Export	251	France	FRA	276	Germany	DEU								07	COFFEE,TEA,COCOA,SPICES	1	No Quantity							295396760			0
S3	2000	2000	2000	2	0	2	Export	251	France	FRA	288	Ghana	GHA								07	COFFEE,TEA,COCOA,SPICES	1	No Quantity							25703			0
S3	2000	2000	2000	2	0	2	Export	251	France	FRA	300	Greece	GRC								07	COFFEE,TEA,COCOA,SPICES	1	No Quantity							9172131			0
S3	2000	2000	2000	2	0	2	Export	251	France	FRA	308	Grenada	GRD								07	COFFEE,TEA,COCOA,SPICES	1	No Quantity							258156			0
S3	2000	2000	2000	2	0	2	Export	251	France	FRA	324	Guinea	GIN								07	COFFEE,TEA,COCOA,SPICES	1	No Quantity							48457			0
S3	2000	2000	2000	2	0	2	Export	251	France	FRA	328	Guyana	GUY								07	COFFEE,TEA,COCOA,SPICES	1	No Quantity							2950			0
S3	2000	2000	2000	2	0	2	Export	251	France	FRA	332	Haiti	HTI								07	COFFEE,TEA,COCOA,SPICES	1	No Quantity							47052			0
S3	2000	2000	2000	2	0	2	Export	251	France	FRA	344	China, Hong Kong SAR	HKG								07	COFFEE,TEA,COCOA,SPICES	1	No Quantity							1172518			0
S3	2000	2000	2000	2	0	2	Export	251	France	FRA	348	Hungary	HUN								07	COFFEE,TEA,COCOA,SPICES	1	No Quantity							1905553			0
S3	2000	2000	2000	2	0	2	Export	251	France	FRA	352	Iceland	ISL								07	COFFEE,TEA,COCOA,SPICES	1	No Quantity							531482			0
S3	2000	2000	2000	2	0	2	Export	251	France	FRA	360	Indonesia	IDN								07	COFFEE,TEA,COCOA,SPICES	1	No Quantity							65312			0
S3	2000	2000	2000	2	0	2	Export	251	France	FRA	364	Iran	IRN								07	COFFEE,TEA,COCOA,SPICES	1	No Quantity							30338			0
S3	2000	2000	2000	2	0	2	Export	251	France	FRA	372	Ireland	IRL								07	COFFEE,TEA,COCOA,SPICES	1	No Quantity							3115994			0
S3	2000	2000	2000	2	0	2	Export	251	France	FRA	376	Israel	ISR								07	COFFEE,TEA,COCOA,SPICES	1	No Quantity							2549960			0
S3	2000	2000	2000	2	0	2	Export	251	France	FRA	381	Italy	ITA								07	COFFEE,TEA,COCOA,SPICES	1	No Quantity							88353484			0
S3	2000	2000	2000	2	0	2	Export	251	France	FRA	384	Côte d'Ivoire	CIV								07	COFFEE,TEA,COCOA,SPICES	1	No Quantity							1136140			0
S3	2000	2000	2000	2	0	2	Export	251	France	FRA	388	Jamaica	JAM								07	COFFEE,TEA,COCOA,SPICES	1	No Quantity							18540			0
S3	2000	2000	2000	2	0	2	Export	251	France	FRA	392	Japan	JPN								07	COFFEE,TEA,COCOA,SPICES	1	No Quantity							22755953			0
S3	2000	2000	2000	2	0	2	Export	251	France	FRA	398	Kazakhstan	KAZ								07	COFFEE,TEA,COCOA,SPICES	1	No Quantity							103937			0
S3	2000	2000	2000	2	0	2	Export	251	France	FRA	400	Jordan	JOR								07	COFFEE,TEA,COCOA,SPICES	1	No Quantity							37080			0
S3	2000	2000	2000	2	0	2	Export	251	France	FRA	410	Rep. of Korea	KOR								07	COFFEE,TEA,COCOA,SPICES	1	No Quantity							5142197			0
S3	2000	2000	2000	2	0	2	Export	251	France	FRA	414	Kuwait	KWT								07	COFFEE,TEA,COCOA,SPICES	1	No Quantity							701432			0
S3	2000	2000	2000	2	0	2	Export	251	France	FRA	417	Kyrgyzstan	KGZ								07	COFFEE,TEA,COCOA,SPICES	1	No Quantity							54075			0
S3	2000	2000	2000	2	0	2	Export	251	France	FRA	422	Lebanon	LBN								07	COFFEE,TEA,COCOA,SPICES	1	No Quantity							1997972			0
S3	2000	2000	2000	2	0	2	Export	251	France	FRA	428	Latvia	LVA								07	COFFEE,TEA,COCOA,SPICES	1	No Quantity							524178			0
S3	2000	2000	2000	2	0	2	Export	251	France	FRA	430	Liberia	LBR								07	COFFEE,TEA,COCOA,SPICES	1	No Quantity							10113			0
S3	2000	2000	2000	2	0	2	Export	251	France	FRA	434	Libya	LBY								07	COFFEE,TEA,COCOA,SPICES	1	No Quantity							62783			0
S3	2000	2000	2000	2	0	2	Export	251	France	FRA	440	Lithuania	LTU								07	COFFEE,TEA,COCOA,SPICES	1	No Quantity							638649			0
S3	2000	2000	2000	2	0	2	Export	251	France	FRA	442	Luxembourg	LUX								07	COFFEE,TEA,COCOA,SPICES	1	No Quantity							3889198			0
S3	2000	2000	2000	2	0	2	Export	251	France	FRA	446	China, Macao SAR	MAC								07	COFFEE,TEA,COCOA,SPICES	1	No Quantity							26125			0
S3	2000	2000	2000	2	0	2	Export	251	France	FRA	450	Madagascar	MDG								07	COFFEE,TEA,COCOA,SPICES	1	No Quantity							206469			0
S3	2000	2000	2000	2	0	2	Export	251	France	FRA	458	Malaysia	MYS								07	COFFEE,TEA,COCOA,SPICES	1	No Quantity							87784			0
S3	2000	2000	2000	2	0	2	Export	251	France	FRA	462	Maldives	MDV								07	COFFEE,TEA,COCOA,SPICES	1	No Quantity							702			0
S3	2000	2000	2000	2	0	2	Export	251	France	FRA	466	Mali	MLI								07	COFFEE,TEA,COCOA,SPICES	1	No Quantity							1047935			0
S3	2000	2000	2000	2	0	2	Export	251	France	FRA	470	Malta	MLT								07	COFFEE,TEA,COCOA,SPICES	1	No Quantity							247201			0
S3	2000	2000	2000	2	0	2	Export	251	France	FRA	478	Mauritania	MRT								07	COFFEE,TEA,COCOA,SPICES	1	No Quantity							556764			0
S3	2000	2000	2000	2	0	2	Export	251	France	FRA	480	Mauritius	MUS								07	COFFEE,TEA,COCOA,SPICES	1	No Quantity							803964			0
S3	2000	2000	2000	2	0	2	Export	251	France	FRA	484	Mexico	MEX								07	COFFEE,TEA,COCOA,SPICES	1	No Quantity							464625			0
S3	2000	2000	2000	2	0	2	Export	251	France	FRA	490	Other Asia, nes									07	COFFEE,TEA,COCOA,SPICES	1	No Quantity							1398791			0
S3	2000	2000	2000	2	0	2	Export	251	France	FRA	496	Mongolia	MNG								07	COFFEE,TEA,COCOA,SPICES	1	No Quantity							7865			0
S3	2000	2000	2000	2	0	2	Export	251	France	FRA	504	Morocco	MAR								07	COFFEE,TEA,COCOA,SPICES	1	No Quantity							2567657			0
S3	2000	2000	2000	2	0	2	Export	251	France	FRA	512	Oman	OMN								07	COFFEE,TEA,COCOA,SPICES	1	No Quantity							1014506			0
S3	2000	2000	2000	2	0	2	Export	251	France	FRA	516	Namibia	NAM								07	COFFEE,TEA,COCOA,SPICES	1	No Quantity							3511			0
S3	2000	2000	2000	2	0	2	Export	251	France	FRA	524	Nepal	NPL								07	COFFEE,TEA,COCOA,SPICES	1	No Quantity							6461			0
S3	2000	2000	2000	2	0	2	Export	251	France	FRA	527	Oceania, nes									07	COFFEE,TEA,COCOA,SPICES	1	No Quantity							147759			0
S3	2000	2000	2000	2	0	2	Export	251	France	FRA	528	Netherlands	NLD								07	COFFEE,TEA,COCOA,SPICES	1	No Quantity							89206186			0
S3	2000	2000	2000	2	0	2	Export	251	France	FRA	530	Neth. Antilles	ANT								07	COFFEE,TEA,COCOA,SPICES	1	No Quantity							75003			0
S3	2000	2000	2000	2	0	2	Export	251	France	FRA	540	New Caledonia	NCL								07	COFFEE,TEA,COCOA,SPICES	1	No Quantity							1804566			0
S3	2000	2000	2000	2	0	2	Export	251	France	FRA	548	Vanuatu	VUT								07	COFFEE,TEA,COCOA,SPICES	1	No Quantity							13203			0
S3	2000	2000	2000	2	0	2	Export	251	France	FRA	554	New Zealand	NZL								07	COFFEE,TEA,COCOA,SPICES	1	No Quantity							558168			0
S3	2000	2000	2000	2	0	2	Export	251	France	FRA	562	Niger	NER								07	COFFEE,TEA,COCOA,SPICES	1	No Quantity							196356			0
S3	2000	2000	2000	2	0	2	Export	251	France	FRA	566	Nigeria	NGA								07	COFFEE,TEA,COCOA,SPICES	1	No Quantity							1949936			0
S3	2000	2000	2000	2	0	2	Export	251	France	FRA	579	Norway	NOR								07	COFFEE,TEA,COCOA,SPICES	1	No Quantity							2551084			0
S3	2000	2000	2000	2	0	2	Export	251	France	FRA	586	Pakistan	PAK								07	COFFEE,TEA,COCOA,SPICES	1	No Quantity							79638			0
S3	2000	2000	2000	2	0	2	Export	251	France	FRA	591	Panama	PAN								07	COFFEE,TEA,COCOA,SPICES	1	No Quantity							983			0
S3	2000	2000	2000	2	0	2	Export	251	France	FRA	604	Peru	PER								07	COFFEE,TEA,COCOA,SPICES	1	No Quantity							2247			0
S3	2000	2000	2000	2	0	2	Export	251	France	FRA	608	Philippines	PHL								07	COFFEE,TEA,COCOA,SPICES	1	No Quantity							105622			0
S3	2000	2000	2000	2	0	2	Export	251	France	FRA	616	Poland	POL								07	COFFEE,TEA,COCOA,SPICES	1	No Quantity							6850832			0
S3	2000	2000	2000	2	0	2	Export	251	France	FRA	620	Portugal	PRT								07	COFFEE,TEA,COCOA,SPICES	1	No Quantity							19306379			0
S3	2000	2000	2000	2	0	2	Export	251	France	FRA	634	Qatar	QAT								07	COFFEE,TEA,COCOA,SPICES	1	No Quantity							101128			0
S3	2000	2000	2000	2	0	2	Export	251	France	FRA	642	Romania	ROU								07	COFFEE,TEA,COCOA,SPICES	1	No Quantity							2868793			0
S3	2000	2000	2000	2	0	2	Export	251	France	FRA	643	Russian Federation	RUS								07	COFFEE,TEA,COCOA,SPICES	1	No Quantity							15700198			0
S3	2000	2000	2000	2	0	2	Export	251	France	FRA	660	Anguilla	AIA								07	COFFEE,TEA,COCOA,SPICES	1	No Quantity							7163			0
S3	2000	2000	2000	2	0	2	Export	251	France	FRA	662	Saint Lucia	LCA								07	COFFEE,TEA,COCOA,SPICES	1	No Quantity							26686			0
S3	2000	2000	2000	2	0	2	Export	251	France	FRA	666	Saint Pierre and Miquelon	SPM								07	COFFEE,TEA,COCOA,SPICES	1	No Quantity							233015			0
S3	2000	2000	2000	2	0	2	Export	251	France	FRA	670	Saint Vincent and the Grenadines	VCT								07	COFFEE,TEA,COCOA,SPICES	1	No Quantity							13765			0
S3	2000	2000	2000	2	0	2	Export	251	France	FRA	682	Saudi Arabia	SAU								07	COFFEE,TEA,COCOA,SPICES	1	No Quantity							4844011			0
S3	2000	2000	2000	2	0	2	Export	251	France	FRA	686	Senegal	SEN								07	COFFEE,TEA,COCOA,SPICES	1	No Quantity							768429			0
S3	2000	2000	2000	2	0	2	Export	251	France	FRA	690	Seychelles	SYC								07	COFFEE,TEA,COCOA,SPICES	1	No Quantity							85116			0
S3	2000	2000	2000	2	0	2	Export	251	France	FRA	699	India	IND								07	COFFEE,TEA,COCOA,SPICES	1	No Quantity							163630			0
S3	2000	2000	2000	2	0	2	Export	251	France	FRA	702	Singapore	SGP								07	COFFEE,TEA,COCOA,SPICES	1	No Quantity							911834			0
S3	2000	2000	2000	2	0	2	Export	251	France	FRA	703	Slovakia	SVK								07	COFFEE,TEA,COCOA,SPICES	1	No Quantity							1729422			0
S3	2000	2000	2000	2	0	2	Export	251	France	FRA	704	Viet Nam	VNM								07	COFFEE,TEA,COCOA,SPICES	1	No Quantity							140595			0
S3	2000	2000	2000	2	0	2	Export	251	France	FRA	705	Slovenia	SVN								07	COFFEE,TEA,COCOA,SPICES	1	No Quantity							791042			0
S3	2000	2000	2000	2	0	2	Export	251	France	FRA	710	South Africa	ZAF								07	COFFEE,TEA,COCOA,SPICES	1	No Quantity							557466			0
S3	2000	2000	2000	2	0	2	Export	251	France	FRA	724	Spain	ESP								07	COFFEE,TEA,COCOA,SPICES	1	No Quantity							56306434			0
S3	2000	2000	2000	2	0	2	Export	251	France	FRA	740	Suriname	SUR								07	COFFEE,TEA,COCOA,SPICES	1	No Quantity							11236			0
S3	2000	2000	2000	2	0	2	Export	251	France	FRA	752	Sweden	SWE								07	COFFEE,TEA,COCOA,SPICES	1	No Quantity							13337885			0
S3	2000	2000	2000	2	0	2	Export	251	France	FRA	757	Switzerland	CHE								07	COFFEE,TEA,COCOA,SPICES	1	No Quantity							27314701			0
S3	2000	2000	2000	2	0	2	Export	251	France	FRA	760	Syria	SYR								07	COFFEE,TEA,COCOA,SPICES	1	No Quantity							487379			0
S3	2000	2000	2000	2	0	2	Export	251	France	FRA	764	Thailand	THA								07	COFFEE,TEA,COCOA,SPICES	1	No Quantity							143545			0
S3	2000	2000	2000	2	0	2	Export	251	France	FRA	768	Togo	TGO								07	COFFEE,TEA,COCOA,SPICES	1	No Quantity							549600			0
S3	2000	2000	2000	2	0	2	Export	251	France	FRA	780	Trinidad and Tobago	TTO								07	COFFEE,TEA,COCOA,SPICES	1	No Quantity							228661			0
S3	2000	2000	2000	2	0	2	Export	251	France	FRA	784	United Arab Emirates	ARE								07	COFFEE,TEA,COCOA,SPICES	1	No Quantity							1076447			0
S3	2000	2000	2000	2	0	2	Export	251	France	FRA	788	Tunisia	TUN								07	COFFEE,TEA,COCOA,SPICES	1	No Quantity							1159034			0
S3	2000	2000	2000	2	0	2	Export	251	France	FRA	792	Turkey	TUR								07	COFFEE,TEA,COCOA,SPICES	1	No Quantity							1407921			0
S3	2000	2000	2000	2	0	2	Export	251	France	FRA	796	Turks and Caicos Isds	TCA								07	COFFEE,TEA,COCOA,SPICES	1	No Quantity							1545			0
S3	2000	2000	2000	2	0	2	Export	251	France	FRA	804	Ukraine	UKR								07	COFFEE,TEA,COCOA,SPICES	1	No Quantity							1125606			0
S3	2000	2000	2000	2	0	2	Export	251	France	FRA	807	North Macedonia	MKD								07	COFFEE,TEA,COCOA,SPICES	1	No Quantity							323608			0
S3	2000	2000	2000	2	0	2	Export	251	France	FRA	818	Egypt	EGY								07	COFFEE,TEA,COCOA,SPICES	1	No Quantity							1619025			0
S3	2000	2000	2000	2	0	2	Export	251	France	FRA	826	United Kingdom	GBR								07	COFFEE,TEA,COCOA,SPICES	1	No Quantity							123244747			0
S3	2000	2000	2000	2	0	2	Export	251	France	FRA	842	USA	USA								07	COFFEE,TEA,COCOA,SPICES	1	No Quantity							46822914			0
S3	2000	2000	2000	2	0	2	Export	251	France	FRA	854	Burkina Faso	BFA								07	COFFEE,TEA,COCOA,SPICES	1	No Quantity							219531			0
S3	2000	2000	2000	2	0	2	Export	251	France	FRA	858	Uruguay	URY								07	COFFEE,TEA,COCOA,SPICES	1	No Quantity							65733			0
S3	2000	2000	2000	2	0	2	Export	251	France	FRA	860	Uzbekistan	UZB								07	COFFEE,TEA,COCOA,SPICES	1	No Quantity							136663			0
S3	2000	2000	2000	2	0	2	Export	251	France	FRA	862	Venezuela	VEN								07	COFFEE,TEA,COCOA,SPICES	1	No Quantity							74863			0
S3	2000	2000	2000	2	0	2	Export	251	France	FRA	876	Wallis and Futuna Isds	WLF								07	COFFEE,TEA,COCOA,SPICES	1	No Quantity							23737			0
S3	2000	2000	2000	2	0	2	Export	251	France	FRA	891	Serbia and Montenegro	SCG								07	COFFEE,TEA,COCOA,SPICES	1	No Quantity							316586			0
S3	2000	2000	2000	2	0	2	Export	268	Georgia	GEO	0	World	WLD								07	COFFEE,TEA,COCOA,SPICES	1	No Quantity							7507335			0
S3	2000	2000	2000	2	0	2	Export	268	Georgia	GEO	4	Afghanistan	AFG								07	COFFEE,TEA,COCOA,SPICES	1	No Quantity							3780			0
S3	2000	2000	2000	2	0	2	Export	268	Georgia	GEO	31	Azerbaijan	AZE								07	COFFEE,TEA,COCOA,SPICES	1	No Quantity							79532			0
S3	2000	2000	2000	2	0	2	Export	268	Georgia	GEO	51	Armenia	ARM								07	COFFEE,TEA,COCOA,SPICES	1	No Quantity							1225			0
S3	2000	2000	2000	2	0	2	Export	268	Georgia	GEO	76	Brazil	BRA								07	COFFEE,TEA,COCOA,SPICES	1	No Quantity							18216			0
S3	2000	2000	2000	2	0	2	Export	268	Georgia	GEO	100	Bulgaria	BGR								07	COFFEE,TEA,COCOA,SPICES	1	No Quantity							5207			0
S3	2000	2000	2000	2	0	2	Export	268	Georgia	GEO	112	Belarus	BLR								07	COFFEE,TEA,COCOA,SPICES	1	No Quantity							67167			0
S3	2000	2000	2000	2	0	2	Export	268	Georgia	GEO	203	Czechia	CZE								07	COFFEE,TEA,COCOA,SPICES	1	No Quantity							53316			0
S3	2000	2000	2000	2	0	2	Export	268	Georgia	GEO	276	Germany	DEU								07	COFFEE,TEA,COCOA,SPICES	1	No Quantity							788578			0
S3	2000	2000	2000	2	0	2	Export	268	Georgia	GEO	364	Iran	IRN								07	COFFEE,TEA,COCOA,SPICES	1	No Quantity							512			0
S3	2000	2000	2000	2	0	2	Export	268	Georgia	GEO	398	Kazakhstan	KAZ								07	COFFEE,TEA,COCOA,SPICES	1	No Quantity							152791			0
S3	2000	2000	2000	2	0	2	Export	268	Georgia	GEO	417	Kyrgyzstan	KGZ								07	COFFEE,TEA,COCOA,SPICES	1	No Quantity							36239			0
S3	2000	2000	2000	2	0	2	Export	268	Georgia	GEO	440	Lithuania	LTU								07	COFFEE,TEA,COCOA,SPICES	1	No Quantity							30273			0
S3	2000	2000	2000	2	0	2	Export	268	Georgia	GEO	496	Mongolia	MNG								07	COFFEE,TEA,COCOA,SPICES	1	No Quantity							369241			0
S3	2000	2000	2000	2	0	2	Export	268	Georgia	GEO	498	Rep. of Moldova	MDA								07	COFFEE,TEA,COCOA,SPICES	1	No Quantity							103273			0
S3	2000	2000	2000	2	0	2	Export	268	Georgia	GEO	528	Netherlands	NLD								07	COFFEE,TEA,COCOA,SPICES	1	No Quantity							43221			0
S3	2000	2000	2000	2	0	2	Export	268	Georgia	GEO	616	Poland	POL								07	COFFEE,TEA,COCOA,SPICES	1	No Quantity							163448			0
S3	2000	2000	2000	2	0	2	Export	268	Georgia	GEO	620	Portugal	PRT								07	COFFEE,TEA,COCOA,SPICES	1	No Quantity							15467			0
S3	2000	2000	2000	2	0	2	Export	268	Georgia	GEO	642	Romania	ROU								07	COFFEE,TEA,COCOA,SPICES	1	No Quantity							54			0
S3	2000	2000	2000	2	0	2	Export	268	Georgia	GEO	643	Russian Federation	RUS								07	COFFEE,TEA,COCOA,SPICES	1	No Quantity							3484095			0
S3	2000	2000	2000	2	0	2	Export	268	Georgia	GEO	724	Spain	ESP								07	COFFEE,TEA,COCOA,SPICES	1	No Quantity							200			0
S3	2000	2000	2000	2	0	2	Export	268	Georgia	GEO	762	Tajikistan	TJK								07	COFFEE,TEA,COCOA,SPICES	1	No Quantity							12925			0
S3	2000	2000	2000	2	0	2	Export	268	Georgia	GEO	792	Turkey	TUR								07	COFFEE,TEA,COCOA,SPICES	1	No Quantity							77495			0
S3	2000	2000	2000	2	0	2	Export	268	Georgia	GEO	795	Turkmenistan	TKM								07	COFFEE,TEA,COCOA,SPICES	1	No Quantity							92552			0
S3	2000	2000	2000	2	0	2	Export	268	Georgia	GEO	804	Ukraine	UKR								07	COFFEE,TEA,COCOA,SPICES	1	No Quantity							972218			0
S3	2000	2000	2000	2	0	2	Export	268	Georgia	GEO	826	United Kingdom	GBR								07	COFFEE,TEA,COCOA,SPICES	1	No Quantity							151919			0
S3	2000	2000	2000	2	0	2	Export	268	Georgia	GEO	842	USA	USA								07	COFFEE,TEA,COCOA,SPICES	1	No Quantity							476407			0
S3	2000	2000	2000	2	0	2	Export	268	Georgia	GEO	860	Uzbekistan	UZB								07	COFFEE,TEA,COCOA,SPICES	1	No Quantity							307985			0
S3	2000	2000	2000	2	0	2	Export	251	France	FRA	0	World	WLD								08	ANIMAL FEED STUFF	1	No Quantity							1161952137			0
S3	2000	2000	2000	2	0	2	Export	251	France	FRA	8	Albania	ALB								08	ANIMAL FEED STUFF	1	No Quantity							3933			0
S3	2000	2000	2000	2	0	2	Export	251	France	FRA	12	Algeria	DZA								08	ANIMAL FEED STUFF	1	No Quantity							5216919			0
S3	2000	2000	2000	2	0	2	Export	251	France	FRA	20	Andorra	AND								08	ANIMAL FEED STUFF	1	No Quantity							156888			0
S3	2000	2000	2000	2	0	2	Export	251	France	FRA	24	Angola	AGO								08	ANIMAL FEED STUFF	1	No Quantity							78936			0
S3	2000	2000	2000	2	0	2	Export	251	France	FRA	32	Argentina	ARG								08	ANIMAL FEED STUFF	1	No Quantity							1670150			0
S3	2000	2000	2000	2	0	2	Export	251	France	FRA	36	Australia	AUS								08	ANIMAL FEED STUFF	1	No Quantity							851438			0
S3	2000	2000	2000	2	0	2	Export	251	France	FRA	40	Austria	AUT								08	ANIMAL FEED STUFF	1	No Quantity							10211358			0
S3	2000	2000	2000	2	0	2	Export	251	France	FRA	48	Bahrain	BHR								08	ANIMAL FEED STUFF	1	No Quantity							56042			0
S3	2000	2000	2000	2	0	2	Export	251	France	FRA	50	Bangladesh	BGD								08	ANIMAL FEED STUFF	1	No Quantity							81043			0
S3	2000	2000	2000	2	0	2	Export	251	France	FRA	51	Armenia	ARM								08	ANIMAL FEED STUFF	1	No Quantity							15029			0
S3	2000	2000	2000	2	0	2	Export	251	France	FRA	52	Barbados	BRB								08	ANIMAL FEED STUFF	1	No Quantity							20085			0
S3	2000	2000	2000	2	0	2	Export	251	France	FRA	56	Belgium	BEL								08	ANIMAL FEED STUFF	1	No Quantity							164346930			0
S3	2000	2000	2000	2	0	2	Export	251	France	FRA	68	Bolivia (Plurinational State of)	BOL								08	ANIMAL FEED STUFF	1	No Quantity							35395			0
S3	2000	2000	2000	2	0	2	Export	251	France	FRA	70	Bosnia Herzegovina	BIH								08	ANIMAL FEED STUFF	1	No Quantity							355211			0
S3	2000	2000	2000	2	0	2	Export	251	France	FRA	76	Brazil	BRA								08	ANIMAL FEED STUFF	1	No Quantity							2645189			0
S3	2000	2000	2000	2	0	2	Export	251	France	FRA	84	Belize	BLZ								08	ANIMAL FEED STUFF	1	No Quantity							15450			0
S3	2000	2000	2000	2	0	2	Export	251	France	FRA	92	Br. Virgin Isds	VGB								08	ANIMAL FEED STUFF	1	No Quantity							19242			0
S3	2000	2000	2000	2	0	2	Export	251	France	FRA	100	Bulgaria	BGR								08	ANIMAL FEED STUFF	1	No Quantity							632047			0
S3	2000	2000	2000	2	0	2	Export	251	France	FRA	104	Myanmar	MMR								08	ANIMAL FEED STUFF	1	No Quantity							29776			0
S3	2000	2000	2000	2	0	2	Export	251	France	FRA	108	Burundi	BDI								08	ANIMAL FEED STUFF	1	No Quantity							3230			0
S3	2000	2000	2000	2	0	2	Export	251	France	FRA	112	Belarus	BLR								08	ANIMAL FEED STUFF	1	No Quantity							88627			0
S3	2000	2000	2000	2	0	2	Export	251	France	FRA	116	Cambodia	KHM								08	ANIMAL FEED STUFF	1	No Quantity							8006			0
S3	2000	2000	2000	2	0	2	Export	251	France	FRA	120	Cameroon	CMR								08	ANIMAL FEED STUFF	1	No Quantity							273044			0
S3	2000	2000	2000	2	0	2	Export	251	France	FRA	124	Canada	CAN								08	ANIMAL FEED STUFF	1	No Quantity							3287630			0
S3	2000	2000	2000	2	0	2	Export	251	France	FRA	140	Central African Rep.	CAF								08	ANIMAL FEED STUFF	1	No Quantity							983			0
S3	2000	2000	2000	2	0	2	Export	251	France	FRA	144	Sri Lanka	LKA								08	ANIMAL FEED STUFF	1	No Quantity							176833			0
S3	2000	2000	2000	2	0	2	Export	251	France	FRA	152	Chile	CHL								08	ANIMAL FEED STUFF	1	No Quantity							209278			0
S3	2000	2000	2000	2	0	2	Export	251	France	FRA	156	China	CHN								08	ANIMAL FEED STUFF	1	No Quantity							2224245			0
S3	2000	2000	2000	2	0	2	Export	251	France	FRA	170	Colombia	COL								08	ANIMAL FEED STUFF	1	No Quantity							710702			0
S3	2000	2000	2000	2	0	2	Export	251	France	FRA	174	Comoros	COM								08	ANIMAL FEED STUFF	1	No Quantity							5618			0
S3	2000	2000	2000	2	0	2	Export	251	France	FRA	175	Mayotte	MYT								08	ANIMAL FEED STUFF	1	No Quantity							361531			0
S3	2000	2000	2000	2	0	2	Export	251	France	FRA	178	Congo	COG								08	ANIMAL FEED STUFF	1	No Quantity							47614			0
S3	2000	2000	2000	2	0	2	Export	251	France	FRA	188	Costa Rica	CRI								08	ANIMAL FEED STUFF	1	No Quantity							390324			0
S3	2000	2000	2000	2	0	2	Export	251	France	FRA	191	Croatia	HRV								08	ANIMAL FEED STUFF	1	No Quantity							1442613			0
S3	2000	2000	2000	2	0	2	Export	251	France	FRA	192	Cuba	CUB								08	ANIMAL FEED STUFF	1	No Quantity							323468			0
S3	2000	2000	2000	2	0	2	Export	251	France	FRA	196	Cyprus	CYP								08	ANIMAL FEED STUFF	1	No Quantity							344677			0
S3	2000	2000	2000	2	0	2	Export	251	France	FRA	203	Czechia	CZE								08	ANIMAL FEED STUFF	1	No Quantity							4409584			0
S3	2000	2000	2000	2	0	2	Export	251	France	FRA	204	Benin	BEN								08	ANIMAL FEED STUFF	1	No Quantity							40591			0
S3	2000	2000	2000	2	0	2	Export	251	France	FRA	208	Denmark	DNK								08	ANIMAL FEED STUFF	1	No Quantity							14152243			0
S3	2000	2000	2000	2	0	2	Export	251	France	FRA	212	Dominica	DMA								08	ANIMAL FEED STUFF	1	No Quantity							96633			0
S3	2000	2000	2000	2	0	2	Export	251	France	FRA	214	Dominican Rep.	DOM								08	ANIMAL FEED STUFF	1	No Quantity							333440			0
S3	2000	2000	2000	2	0	2	Export	251	France	FRA	218	Ecuador	ECU								08	ANIMAL FEED STUFF	1	No Quantity							355632			0
S3	2000	2000	2000	2	0	2	Export	251	France	FRA	222	El Salvador	SLV								08	ANIMAL FEED STUFF	1	No Quantity							80340			0
S3	2000	2000	2000	2	0	2	Export	251	France	FRA	233	Estonia	EST								08	ANIMAL FEED STUFF	1	No Quantity							306754			0
S3	2000	2000	2000	2	0	2	Export	251	France	FRA	246	Finland	FIN								08	ANIMAL FEED STUFF	1	No Quantity							4347924			0
S3	2000	2000	2000	2	0	2	Export	251	France	FRA	258	French Polynesia	PYF								08	ANIMAL FEED STUFF	1	No Quantity							1589108			0
S3	2000	2000	2000	2	0	2	Export	251	France	FRA	262	Djibouti	DJI								08	ANIMAL FEED STUFF	1	No Quantity							40872			0
S3	2000	2000	2000	2	0	2	Export	251	France	FRA	266	Gabon	GAB								08	ANIMAL FEED STUFF	1	No Quantity							914362			0
S3	2000	2000	2000	2	0	2	Export	251	France	FRA	268	Georgia	GEO								08	ANIMAL FEED STUFF	1	No Quantity							14186			0
S3	2000	2000	2000	2	0	2	Export	251	France	FRA	276	Germany	DEU								08	ANIMAL FEED STUFF	1	No Quantity							166293636			0
S3	2000	2000	2000	2	0	2	Export	251	France	FRA	288	Ghana	GHA								08	ANIMAL FEED STUFF	1	No Quantity							11096			0
S3	2000	2000	2000	2	0	2	Export	251	France	FRA	300	Greece	GRC								08	ANIMAL FEED STUFF	1	No Quantity							33293307			0
S3	2000	2000	2000	2	0	2	Export	251	France	FRA	320	Guatemala	GTM								08	ANIMAL FEED STUFF	1	No Quantity							312512			0
S3	2000	2000	2000	2	0	2	Export	251	France	FRA	324	Guinea	GIN								08	ANIMAL FEED STUFF	1	No Quantity							100847			0
S3	2000	2000	2000	2	0	2	Export	251	France	FRA	340	Honduras	HND								08	ANIMAL FEED STUFF	1	No Quantity							263213			0
S3	2000	2000	2000	2	0	2	Export	251	France	FRA	344	China, Hong Kong SAR	HKG								08	ANIMAL FEED STUFF	1	No Quantity							910710			0
S3	2000	2000	2000	2	0	2	Export	251	France	FRA	348	Hungary	HUN								08	ANIMAL FEED STUFF	1	No Quantity							5952622			0
S3	2000	2000	2000	2	0	2	Export	251	France	FRA	352	Iceland	ISL								08	ANIMAL FEED STUFF	1	No Quantity							71211			0
S3	2000	2000	2000	2	0	2	Export	251	France	FRA	360	Indonesia	IDN								08	ANIMAL FEED STUFF	1	No Quantity							4320536			0
S3	2000	2000	2000	2	0	2	Export	251	France	FRA	364	Iran	IRN								08	ANIMAL FEED STUFF	1	No Quantity							350154			0
S3	2000	2000	2000	2	0	2	Export	251	France	FRA	372	Ireland	IRL								08	ANIMAL FEED STUFF	1	No Quantity							6600120			0
S3	2000	2000	2000	2	0	2	Export	251	France	FRA	376	Israel	ISR								08	ANIMAL FEED STUFF	1	No Quantity							1765660			0
S3	2000	2000	2000	2	0	2	Export	251	France	FRA	381	Italy	ITA								08	ANIMAL FEED STUFF	1	No Quantity							227826680			0
S3	2000	2000	2000	2	0	2	Export	251	France	FRA	384	Côte d'Ivoire	CIV								08	ANIMAL FEED STUFF	1	No Quantity							1144427			0
S3	2000	2000	2000	2	0	2	Export	251	France	FRA	392	Japan	JPN								08	ANIMAL FEED STUFF	1	No Quantity							7143681			0
S3	2000	2000	2000	2	0	2	Export	251	France	FRA	398	Kazakhstan	KAZ								08	ANIMAL FEED STUFF	1	No Quantity							32726			0
S3	2000	2000	2000	2	0	2	Export	251	France	FRA	400	Jordan	JOR								08	ANIMAL FEED STUFF	1	No Quantity							365885			0
S3	2000	2000	2000	2	0	2	Export	251	France	FRA	404	Kenya	KEN								08	ANIMAL FEED STUFF	1	No Quantity							17416			0
S3	2000	2000	2000	2	0	2	Export	251	France	FRA	408	Dem. People's Rep. of Korea	PRK								08	ANIMAL FEED STUFF	1	No Quantity							6180			0
S3	2000	2000	2000	2	0	2	Export	251	France	FRA	410	Rep. of Korea	KOR								08	ANIMAL FEED STUFF	1	No Quantity							3226110			0
S3	2000	2000	2000	2	0	2	Export	251	France	FRA	414	Kuwait	KWT								08	ANIMAL FEED STUFF	1	No Quantity							86801			0
S3	2000	2000	2000	2	0	2	Export	251	France	FRA	422	Lebanon	LBN								08	ANIMAL FEED STUFF	1	No Quantity							652975			0
S3	2000	2000	2000	2	0	2	Export	251	France	FRA	428	Latvia	LVA								08	ANIMAL FEED STUFF	1	No Quantity							634435			0
S3	2000	2000	2000	2	0	2	Export	251	France	FRA	440	Lithuania	LTU								08	ANIMAL FEED STUFF	1	No Quantity							1959206			0
S3	2000	2000	2000	2	0	2	Export	251	France	FRA	442	Luxembourg	LUX								08	ANIMAL FEED STUFF	1	No Quantity							2219610			0
S3	2000	2000	2000	2	0	2	Export	251	France	FRA	450	Madagascar	MDG								08	ANIMAL FEED STUFF	1	No Quantity							422769			0
S3	2000	2000	2000	2	0	2	Export	251	France	FRA	458	Malaysia	MYS								08	ANIMAL FEED STUFF	1	No Quantity							855511			0
S3	2000	2000	2000	2	0	2	Export	251	France	FRA	466	Mali	MLI								08	ANIMAL FEED STUFF	1	No Quantity							29215			0
S3	2000	2000	2000	2	0	2	Export	251	France	FRA	470	Malta	MLT								08	ANIMAL FEED STUFF	1	No Quantity							490047			0
S3	2000	2000	2000	2	0	2	Export	251	France	FRA	478	Mauritania	MRT								08	ANIMAL FEED STUFF	1	No Quantity							9410			0
S3	2000	2000	2000	2	0	2	Export	251	France	FRA	480	Mauritius	MUS								08	ANIMAL FEED STUFF	1	No Quantity							530218			0
S3	2000	2000	2000	2	0	2	Export	251	France	FRA	484	Mexico	MEX								08	ANIMAL FEED STUFF	1	No Quantity							3855208			0
S3	2000	2000	2000	2	0	2	Export	251	France	FRA	490	Other Asia, nes									08	ANIMAL FEED STUFF	1	No Quantity							2698561			0
S3	2000	2000	2000	2	0	2	Export	251	France	FRA	498	Rep. of Moldova	MDA								08	ANIMAL FEED STUFF	1	No Quantity							9691			0
S3	2000	2000	2000	2	0	2	Export	251	France	FRA	504	Morocco	MAR								08	ANIMAL FEED STUFF	1	No Quantity							8466205			0
S3	2000	2000	2000	2	0	2	Export	251	France	FRA	512	Oman	OMN								08	ANIMAL FEED STUFF	1	No Quantity							65733			0
S3	2000	2000	2000	2	0	2	Export	251	France	FRA	528	Netherlands	NLD								08	ANIMAL FEED STUFF	1	No Quantity							115876760			0
S3	2000	2000	2000	2	0	2	Export	251	France	FRA	530	Neth. Antilles	ANT								08	ANIMAL FEED STUFF	1	No Quantity							36940			0
S3	2000	2000	2000	2	0	2	Export	251	France	FRA	540	New Caledonia	NCL								08	ANIMAL FEED STUFF	1	No Quantity							2467373			0
S3	2000	2000	2000	2	0	2	Export	251	France	FRA	554	New Zealand	NZL								08	ANIMAL FEED STUFF	1	No Quantity							234138			0
S3	2000	2000	2000	2	0	2	Export	251	France	FRA	558	Nicaragua	NIC								08	ANIMAL FEED STUFF	1	No Quantity							3511			0
S3	2000	2000	2000	2	0	2	Export	251	France	FRA	562	Niger	NER								08	ANIMAL FEED STUFF	1	No Quantity							4214			0
S3	2000	2000	2000	2	0	2	Export	251	France	FRA	566	Nigeria	NGA								08	ANIMAL FEED STUFF	1	No Quantity							141860			0
S3	2000	2000	2000	2	0	2	Export	251	France	FRA	579	Norway	NOR								08	ANIMAL FEED STUFF	1	No Quantity							7046205			0
S3	2000	2000	2000	2	0	2	Export	251	France	FRA	586	Pakistan	PAK								08	ANIMAL FEED STUFF	1	No Quantity							193547			0
S3	2000	2000	2000	2	0	2	Export	251	France	FRA	591	Panama	PAN								08	ANIMAL FEED STUFF	1	No Quantity							136382			0
S3	2000	2000	2000	2	0	2	Export	251	France	FRA	604	Peru	PER								08	ANIMAL FEED STUFF	1	No Quantity							361110			0
S3	2000	2000	2000	2	0	2	Export	251	France	FRA	608	Philippines	PHL								08	ANIMAL FEED STUFF	1	No Quantity							664071			0
S3	2000	2000	2000	2	0	2	Export	251	France	FRA	616	Poland	POL								08	ANIMAL FEED STUFF	1	No Quantity							4740075			0
S3	2000	2000	2000	2	0	2	Export	251	France	FRA	620	Portugal	PRT								08	ANIMAL FEED STUFF	1	No Quantity							30406536			0
S3	2000	2000	2000	2	0	2	Export	251	France	FRA	634	Qatar	QAT								08	ANIMAL FEED STUFF	1	No Quantity							13484			0
S3	2000	2000	2000	2	0	2	Export	251	France	FRA	642	Romania	ROU								08	ANIMAL FEED STUFF	1	No Quantity							537943			0
S3	2000	2000	2000	2	0	2	Export	251	France	FRA	643	Russian Federation	RUS								08	ANIMAL FEED STUFF	1	No Quantity							8881530			0
S3	2000	2000	2000	2	0	2	Export	251	France	FRA	666	Saint Pierre and Miquelon	SPM								08	ANIMAL FEED STUFF	1	No Quantity							14467			0
S3	2000	2000	2000	2	0	2	Export	251	France	FRA	682	Saudi Arabia	SAU								08	ANIMAL FEED STUFF	1	No Quantity							1903586			0
S3	2000	2000	2000	2	0	2	Export	251	France	FRA	686	Senegal	SEN								08	ANIMAL FEED STUFF	1	No Quantity							644407			0
S3	2000	2000	2000	2	0	2	Export	251	France	FRA	699	India	IND								08	ANIMAL FEED STUFF	1	No Quantity							1192603			0
S3	2000	2000	2000	2	0	2	Export	251	France	FRA	702	Singapore	SGP								08	ANIMAL FEED STUFF	1	No Quantity							6135354			0
S3	2000	2000	2000	2	0	2	Export	251	France	FRA	703	Slovakia	SVK								08	ANIMAL FEED STUFF	1	No Quantity							638789			0
S3	2000	2000	2000	2	0	2	Export	251	France	FRA	704	Viet Nam	VNM								08	ANIMAL FEED STUFF	1	No Quantity							2708253			0
S3	2000	2000	2000	2	0	2	Export	251	France	FRA	705	Slovenia	SVN								08	ANIMAL FEED STUFF	1	No Quantity							289759			0
S3	2000	2000	2000	2	0	2	Export	251	France	FRA	706	Somalia	SOM								08	ANIMAL FEED STUFF	1	No Quantity							18400			0
S3	2000	2000	2000	2	0	2	Export	251	France	FRA	710	South Africa	ZAF								08	ANIMAL FEED STUFF	1	No Quantity							3096470			0
S3	2000	2000	2000	2	0	2	Export	251	France	FRA	716	Zimbabwe	ZWE								08	ANIMAL FEED STUFF	1	No Quantity							18400			0
S3	2000	2000	2000	2	0	2	Export	251	France	FRA	724	Spain	ESP								08	ANIMAL FEED STUFF	1	No Quantity							95331989			0
S3	2000	2000	2000	2	0	2	Export	251	France	FRA	752	Sweden	SWE								08	ANIMAL FEED STUFF	1	No Quantity							8031356			0
S3	2000	2000	2000	2	0	2	Export	251	France	FRA	757	Switzerland	CHE								08	ANIMAL FEED STUFF	1	No Quantity							53318675			0
S3	2000	2000	2000	2	0	2	Export	251	France	FRA	760	Syria	SYR								08	ANIMAL FEED STUFF	1	No Quantity							49581			0
S3	2000	2000	2000	2	0	2	Export	251	France	FRA	764	Thailand	THA								08	ANIMAL FEED STUFF	1	No Quantity							1654981			0
S3	2000	2000	2000	2	0	2	Export	251	France	FRA	768	Togo	TGO								08	ANIMAL FEED STUFF	1	No Quantity							2107			0
S3	2000	2000	2000	2	0	2	Export	251	France	FRA	784	United Arab Emirates	ARE								08	ANIMAL FEED STUFF	1	No Quantity							1269292			0
S3	2000	2000	2000	2	0	2	Export	251	France	FRA	788	Tunisia	TUN								08	ANIMAL FEED STUFF	1	No Quantity							2687887			0
S3	2000	2000	2000	2	0	2	Export	251	France	FRA	792	Turkey	TUR								08	ANIMAL FEED STUFF	1	No Quantity							2015810			0
S3	2000	2000	2000	2	0	2	Export	251	France	FRA	804	Ukraine	UKR								08	ANIMAL FEED STUFF	1	No Quantity							613367			0
S3	2000	2000	2000	2	0	2	Export	251	France	FRA	807	North Macedonia	MKD								08	ANIMAL FEED STUFF	1	No Quantity							75284			0
S3	2000	2000	2000	2	0	2	Export	251	France	FRA	818	Egypt	EGY								08	ANIMAL FEED STUFF	1	No Quantity							1261426			0
S3	2000	2000	2000	2	0	2	Export	251	France	FRA	826	United Kingdom	GBR								08	ANIMAL FEED STUFF	1	No Quantity							91294049			0
S3	2000	2000	2000	2	0	2	Export	251	France	FRA	842	USA	USA								08	ANIMAL FEED STUFF	1	No Quantity							8848944			0
S3	2000	2000	2000	2	0	2	Export	251	France	FRA	854	Burkina Faso	BFA								08	ANIMAL FEED STUFF	1	No Quantity							22894			0
S3	2000	2000	2000	2	0	2	Export	251	France	FRA	858	Uruguay	URY								08	ANIMAL FEED STUFF	1	No Quantity							92138			0
S3	2000	2000	2000	2	0	2	Export	251	France	FRA	862	Venezuela	VEN								08	ANIMAL FEED STUFF	1	No Quantity							645110			0
S3	2000	2000	2000	2	0	2	Export	251	France	FRA	876	Wallis and Futuna Isds	WLF								08	ANIMAL FEED STUFF	1	No Quantity							17838			0
S3	2000	2000	2000	2	0	2	Export	251	France	FRA	891	Serbia and Montenegro	SCG								08	ANIMAL FEED STUFF	1	No Quantity							297765			0
S3	2000	2000	2000	2	0	2	Export	268	Georgia	GEO	0	World	WLD								08	ANIMAL FEED STUFF	1	No Quantity							4560			0
S3	2000	2000	2000	2	0	2	Export	268	Georgia	GEO	51	Armenia	ARM								08	ANIMAL FEED STUFF	1	No Quantity							2960			0
S3	2000	2000	2000	2	0	2	Export	268	Georgia	GEO	643	Russian Federation	RUS								08	ANIMAL FEED STUFF	1	No Quantity							1600			0
S3	2000	2000	2000	2	0	2	Export	251	France	FRA	0	World	WLD								09	MISC.EDIBLE PRODUCTS ETC	1	No Quantity							1151261687			0
S3	2000	2000	2000	2	0	2	Export	251	France	FRA	4	Afghanistan	AFG								09	MISC.EDIBLE PRODUCTS ETC	1	No Quantity							73739			0
S3	2000	2000	2000	2	0	2	Export	251	France	FRA	8	Albania	ALB								09	MISC.EDIBLE PRODUCTS ETC	1	No Quantity							1512138			0
S3	2000	2000	2000	2	0	2	Export	251	France	FRA	12	Algeria	DZA								09	MISC.EDIBLE PRODUCTS ETC	1	No Quantity							22553979			0
S3	2000	2000	2000	2	0	2	Export	251	France	FRA	20	Andorra	AND								09	MISC.EDIBLE PRODUCTS ETC	1	No Quantity							3066273			0
S3	2000	2000	2000	2	0	2	Export	251	France	FRA	24	Angola	AGO								09	MISC.EDIBLE PRODUCTS ETC	1	No Quantity							1449214			0
S3	2000	2000	2000	2	0	2	Export	251	France	FRA	28	Antigua and Barbuda	ATG								09	MISC.EDIBLE PRODUCTS ETC	1	No Quantity							17838			0
S3	2000	2000	2000	2	0	2	Export	251	France	FRA	31	Azerbaijan	AZE								09	MISC.EDIBLE PRODUCTS ETC	1	No Quantity							256892			0
S3	2000	2000	2000	2	0	2	Export	251	France	FRA	32	Argentina	ARG								09	MISC.EDIBLE PRODUCTS ETC	1	No Quantity							1534330			0
S3	2000	2000	2000	2	0	2	Export	251	France	FRA	36	Australia	AUS								09	MISC.EDIBLE PRODUCTS ETC	1	No Quantity							3092819			0
S3	2000	2000	2000	2	0	2	Export	251	France	FRA	40	Austria	AUT								09	MISC.EDIBLE PRODUCTS ETC	1	No Quantity							17839608			0
S3	2000	2000	2000	2	0	2	Export	251	France	FRA	44	Bahamas	BHS								09	MISC.EDIBLE PRODUCTS ETC	1	No Quantity							91296			0
S3	2000	2000	2000	2	0	2	Export	251	France	FRA	48	Bahrain	BHR								09	MISC.EDIBLE PRODUCTS ETC	1	No Quantity							238633			0
S3	2000	2000	2000	2	0	2	Export	251	France	FRA	50	Bangladesh	BGD								09	MISC.EDIBLE PRODUCTS ETC	1	No Quantity							2655442			0
S3	2000	2000	2000	2	0	2	Export	251	France	FRA	51	Armenia	ARM								09	MISC.EDIBLE PRODUCTS ETC	1	No Quantity							242987			0
S3	2000	2000	2000	2	0	2	Export	251	France	FRA	52	Barbados	BRB								09	MISC.EDIBLE PRODUCTS ETC	1	No Quantity							1405			0
S3	2000	2000	2000	2	0	2	Export	251	France	FRA	56	Belgium	BEL								09	MISC.EDIBLE PRODUCTS ETC	1	No Quantity							118487397			0
S3	2000	2000	2000	2	0	2	Export	251	France	FRA	68	Bolivia (Plurinational State of)	BOL								09	MISC.EDIBLE PRODUCTS ETC	1	No Quantity							21490			0
S3	2000	2000	2000	2	0	2	Export	251	France	FRA	70	Bosnia Herzegovina	BIH								09	MISC.EDIBLE PRODUCTS ETC	1	No Quantity							3365723			0
S3	2000	2000	2000	2	0	2	Export	251	France	FRA	76	Brazil	BRA								09	MISC.EDIBLE PRODUCTS ETC	1	No Quantity							3166417			0
S3	2000	2000	2000	2	0	2	Export	251	France	FRA	96	Brunei Darussalam	BRN								09	MISC.EDIBLE PRODUCTS ETC	1	No Quantity							2809			0
S3	2000	2000	2000	2	0	2	Export	251	France	FRA	100	Bulgaria	BGR								09	MISC.EDIBLE PRODUCTS ETC	1	No Quantity							4953847			0
S3	2000	2000	2000	2	0	2	Export	251	France	FRA	104	Myanmar	MMR								09	MISC.EDIBLE PRODUCTS ETC	1	No Quantity							29074			0
S3	2000	2000	2000	2	0	2	Export	251	France	FRA	108	Burundi	BDI								09	MISC.EDIBLE PRODUCTS ETC	1	No Quantity							980516			0
S3	2000	2000	2000	2	0	2	Export	251	France	FRA	112	Belarus	BLR								09	MISC.EDIBLE PRODUCTS ETC	1	No Quantity							983			0
S3	2000	2000	2000	2	0	2	Export	251	France	FRA	116	Cambodia	KHM								09	MISC.EDIBLE PRODUCTS ETC	1	No Quantity							1799369			0
S3	2000	2000	2000	2	0	2	Export	251	France	FRA	120	Cameroon	CMR								09	MISC.EDIBLE PRODUCTS ETC	1	No Quantity							10235376			0
S3	2000	2000	2000	2	0	2	Export	251	France	FRA	124	Canada	CAN								09	MISC.EDIBLE PRODUCTS ETC	1	No Quantity							10467548			0
S3	2000	2000	2000	2	0	2	Export	251	France	FRA	132	Cabo Verde	CPV								09	MISC.EDIBLE PRODUCTS ETC	1	No Quantity							851438			0
S3	2000	2000	2000	2	0	2	Export	251	France	FRA	140	Central African Rep.	CAF								09	MISC.EDIBLE PRODUCTS ETC	1	No Quantity							317569			0
S3	2000	2000	2000	2	0	2	Export	251	France	FRA	144	Sri Lanka	LKA								09	MISC.EDIBLE PRODUCTS ETC	1	No Quantity							64047			0
S3	2000	2000	2000	2	0	2	Export	251	France	FRA	148	Chad	TCD								09	MISC.EDIBLE PRODUCTS ETC	1	No Quantity							1501885			0
S3	2000	2000	2000	2	0	2	Export	251	France	FRA	152	Chile	CHL								09	MISC.EDIBLE PRODUCTS ETC	1	No Quantity							730506			0
S3	2000	2000	2000	2	0	2	Export	251	France	FRA	156	China	CHN								09	MISC.EDIBLE PRODUCTS ETC	1	No Quantity							1979432			0
S3	2000	2000	2000	2	0	2	Export	251	France	FRA	170	Colombia	COL								09	MISC.EDIBLE PRODUCTS ETC	1	No Quantity							386953			0
S3	2000	2000	2000	2	0	2	Export	251	France	FRA	174	Comoros	COM								09	MISC.EDIBLE PRODUCTS ETC	1	No Quantity							192564			0
S3	2000	2000	2000	2	0	2	Export	251	France	FRA	175	Mayotte	MYT								09	MISC.EDIBLE PRODUCTS ETC	1	No Quantity							2023254			0
S3	2000	2000	2000	2	0	2	Export	251	France	FRA	178	Congo	COG								09	MISC.EDIBLE PRODUCTS ETC	1	No Quantity							6841000			0
S3	2000	2000	2000	2	0	2	Export	251	France	FRA	180	Dem. Rep. of the Congo	COD								09	MISC.EDIBLE PRODUCTS ETC	1	No Quantity							3775992			0
S3	2000	2000	2000	2	0	2	Export	251	France	FRA	188	Costa Rica	CRI								09	MISC.EDIBLE PRODUCTS ETC	1	No Quantity							87082			0
S3	2000	2000	2000	2	0	2	Export	251	France	FRA	191	Croatia	HRV								09	MISC.EDIBLE PRODUCTS ETC	1	No Quantity							5673398			0
S3	2000	2000	2000	2	0	2	Export	251	France	FRA	192	Cuba	CUB								09	MISC.EDIBLE PRODUCTS ETC	1	No Quantity							560977			0
S3	2000	2000	2000	2	0	2	Export	251	France	FRA	196	Cyprus	CYP								09	MISC.EDIBLE PRODUCTS ETC	1	No Quantity							689634			0
S3	2000	2000	2000	2	0	2	Export	251	France	FRA	203	Czechia	CZE								09	MISC.EDIBLE PRODUCTS ETC	1	No Quantity							8490784			0
S3	2000	2000	2000	2	0	2	Export	251	France	FRA	204	Benin	BEN								09	MISC.EDIBLE PRODUCTS ETC	1	No Quantity							3010933			0
S3	2000	2000	2000	2	0	2	Export	251	France	FRA	208	Denmark	DNK								09	MISC.EDIBLE PRODUCTS ETC	1	No Quantity							11864232			0
S3	2000	2000	2000	2	0	2	Export	251	France	FRA	212	Dominica	DMA								09	MISC.EDIBLE PRODUCTS ETC	1	No Quantity							1124			0
S3	2000	2000	2000	2	0	2	Export	251	France	FRA	214	Dominican Rep.	DOM								09	MISC.EDIBLE PRODUCTS ETC	1	No Quantity							374453			0
S3	2000	2000	2000	2	0	2	Export	251	France	FRA	218	Ecuador	ECU								09	MISC.EDIBLE PRODUCTS ETC	1	No Quantity							12922			0
S3	2000	2000	2000	2	0	2	Export	251	France	FRA	222	El Salvador	SLV								09	MISC.EDIBLE PRODUCTS ETC	1	No Quantity							85397			0
S3	2000	2000	2000	2	0	2	Export	251	France	FRA	226	Equatorial Guinea	GNQ								09	MISC.EDIBLE PRODUCTS ETC	1	No Quantity							201412			0
S3	2000	2000	2000	2	0	2	Export	251	France	FRA	231	Ethiopia	ETH								09	MISC.EDIBLE PRODUCTS ETC	1	No Quantity							1749367			0
S3	2000	2000	2000	2	0	2	Export	251	France	FRA	232	Eritrea	ERI								09	MISC.EDIBLE PRODUCTS ETC	1	No Quantity							1523936			0
S3	2000	2000	2000	2	0	2	Export	251	France	FRA	233	Estonia	EST								09	MISC.EDIBLE PRODUCTS ETC	1	No Quantity							598900			0
S3	2000	2000	2000	2	0	2	Export	251	France	FRA	242	Fiji	FJI								09	MISC.EDIBLE PRODUCTS ETC	1	No Quantity							3933			0
S3	2000	2000	2000	2	0	2	Export	251	France	FRA	246	Finland	FIN								09	MISC.EDIBLE PRODUCTS ETC	1	No Quantity							4006759			0
S3	2000	2000	2000	2	0	2	Export	251	France	FRA	258	French Polynesia	PYF								09	MISC.EDIBLE PRODUCTS ETC	1	No Quantity							9672994			0
S3	2000	2000	2000	2	0	2	Export	251	France	FRA	262	Djibouti	DJI								09	MISC.EDIBLE PRODUCTS ETC	1	No Quantity							1695994			0
S3	2000	2000	2000	2	0	2	Export	251	France	FRA	266	Gabon	GAB								09	MISC.EDIBLE PRODUCTS ETC	1	No Quantity							8336986			0
S3	2000	2000	2000	2	0	2	Export	251	France	FRA	268	Georgia	GEO								09	MISC.EDIBLE PRODUCTS ETC	1	No Quantity							1007905			0
S3	2000	2000	2000	2	0	2	Export	251	France	FRA	270	Gambia	GMB								09	MISC.EDIBLE PRODUCTS ETC	1	No Quantity							542156			0
S3	2000	2000	2000	2	0	2	Export	251	France	FRA	275	State of Palestine	PSE								09	MISC.EDIBLE PRODUCTS ETC	1	No Quantity							22754			0
S3	2000	2000	2000	2	0	2	Export	251	France	FRA	276	Germany	DEU								09	MISC.EDIBLE PRODUCTS ETC	1	No Quantity							162530706			0
S3	2000	2000	2000	2	0	2	Export	251	France	FRA	288	Ghana	GHA								09	MISC.EDIBLE PRODUCTS ETC	1	No Quantity							2017917			0
S3	2000	2000	2000	2	0	2	Export	251	France	FRA	292	Gibraltar	GIB								09	MISC.EDIBLE PRODUCTS ETC	1	No Quantity							13484			0
S3	2000	2000	2000	2	0	2	Export	251	France	FRA	300	Greece	GRC								09	MISC.EDIBLE PRODUCTS ETC	1	No Quantity							11307468			0
S3	2000	2000	2000	2	0	2	Export	251	France	FRA	320	Guatemala	GTM								09	MISC.EDIBLE PRODUCTS ETC	1	No Quantity							89189			0
S3	2000	2000	2000	2	0	2	Export	251	France	FRA	324	Guinea	GIN								09	MISC.EDIBLE PRODUCTS ETC	1	No Quantity							2610637			0
S3	2000	2000	2000	2	0	2	Export	251	France	FRA	332	Haiti	HTI								09	MISC.EDIBLE PRODUCTS ETC	1	No Quantity							1296399			0
S3	2000	2000	2000	2	0	2	Export	251	France	FRA	340	Honduras	HND								09	MISC.EDIBLE PRODUCTS ETC	1	No Quantity							31041			0
S3	2000	2000	2000	2	0	2	Export	251	France	FRA	344	China, Hong Kong SAR	HKG								09	MISC.EDIBLE PRODUCTS ETC	1	No Quantity							5525499			0
S3	2000	2000	2000	2	0	2	Export	251	France	FRA	348	Hungary	HUN								09	MISC.EDIBLE PRODUCTS ETC	1	No Quantity							723624			0
S3	2000	2000	2000	2	0	2	Export	251	France	FRA	352	Iceland	ISL								09	MISC.EDIBLE PRODUCTS ETC	1	No Quantity							409145			0
S3	2000	2000	2000	2	0	2	Export	251	France	FRA	360	Indonesia	IDN								09	MISC.EDIBLE PRODUCTS ETC	1	No Quantity							1084453			0
S3	2000	2000	2000	2	0	2	Export	251	France	FRA	364	Iran	IRN								09	MISC.EDIBLE PRODUCTS ETC	1	No Quantity							6604193			0
S3	2000	2000	2000	2	0	2	Export	251	France	FRA	368	Iraq	IRQ								09	MISC.EDIBLE PRODUCTS ETC	1	No Quantity							15133883			0
S3	2000	2000	2000	2	0	2	Export	251	France	FRA	372	Ireland	IRL								09	MISC.EDIBLE PRODUCTS ETC	1	No Quantity							9715271			0
S3	2000	2000	2000	2	0	2	Export	251	France	FRA	376	Israel	ISR								09	MISC.EDIBLE PRODUCTS ETC	1	No Quantity							10700984			0
S3	2000	2000	2000	2	0	2	Export	251	France	FRA	381	Italy	ITA								09	MISC.EDIBLE PRODUCTS ETC	1	No Quantity							62365240			0
S3	2000	2000	2000	2	0	2	Export	251	France	FRA	384	Côte d'Ivoire	CIV								09	MISC.EDIBLE PRODUCTS ETC	1	No Quantity							6531156			0
S3	2000	2000	2000	2	0	2	Export	251	France	FRA	388	Jamaica	JAM								09	MISC.EDIBLE PRODUCTS ETC	1	No Quantity							119668			0
S3	2000	2000	2000	2	0	2	Export	251	France	FRA	392	Japan	JPN								09	MISC.EDIBLE PRODUCTS ETC	1	No Quantity							26500905			0
S3	2000	2000	2000	2	0	2	Export	251	France	FRA	398	Kazakhstan	KAZ								09	MISC.EDIBLE PRODUCTS ETC	1	No Quantity							3124421			0
S3	2000	2000	2000	2	0	2	Export	251	France	FRA	400	Jordan	JOR								09	MISC.EDIBLE PRODUCTS ETC	1	No Quantity							802560			0
S3	2000	2000	2000	2	0	2	Export	251	France	FRA	404	Kenya	KEN								09	MISC.EDIBLE PRODUCTS ETC	1	No Quantity							389903			0
S3	2000	2000	2000	2	0	2	Export	251	France	FRA	408	Dem. People's Rep. of Korea	PRK								09	MISC.EDIBLE PRODUCTS ETC	1	No Quantity							23596			0
S3	2000	2000	2000	2	0	2	Export	251	France	FRA	410	Rep. of Korea	KOR								09	MISC.EDIBLE PRODUCTS ETC	1	No Quantity							12898823			0
S3	2000	2000	2000	2	0	2	Export	251	France	FRA	414	Kuwait	KWT								09	MISC.EDIBLE PRODUCTS ETC	1	No Quantity							928969			0
S3	2000	2000	2000	2	0	2	Export	251	France	FRA	417	Kyrgyzstan	KGZ								09	MISC.EDIBLE PRODUCTS ETC	1	No Quantity							292989			0
S3	2000	2000	2000	2	0	2	Export	251	France	FRA	418	Lao People's Dem. Rep.	LAO								09	MISC.EDIBLE PRODUCTS ETC	1	No Quantity							6461			0
S3	2000	2000	2000	2	0	2	Export	251	France	FRA	422	Lebanon	LBN								09	MISC.EDIBLE PRODUCTS ETC	1	No Quantity							8074054			0
S3	2000	2000	2000	2	0	2	Export	251	France	FRA	428	Latvia	LVA								09	MISC.EDIBLE PRODUCTS ETC	1	No Quantity							866748			0
S3	2000	2000	2000	2	0	2	Export	251	France	FRA	430	Liberia	LBR								09	MISC.EDIBLE PRODUCTS ETC	1	No Quantity							559854			0
S3	2000	2000	2000	2	0	2	Export	251	France	FRA	434	Libya	LBY								09	MISC.EDIBLE PRODUCTS ETC	1	No Quantity							558870			0
S3	2000	2000	2000	2	0	2	Export	251	France	FRA	440	Lithuania	LTU								09	MISC.EDIBLE PRODUCTS ETC	1	No Quantity							2557966			0
S3	2000	2000	2000	2	0	2	Export	251	France	FRA	442	Luxembourg	LUX								09	MISC.EDIBLE PRODUCTS ETC	1	No Quantity							4714512			0
S3	2000	2000	2000	2	0	2	Export	251	France	FRA	450	Madagascar	MDG								09	MISC.EDIBLE PRODUCTS ETC	1	No Quantity							3901137			0
S3	2000	2000	2000	2	0	2	Export	251	France	FRA	454	Malawi	MWI								09	MISC.EDIBLE PRODUCTS ETC	1	No Quantity							101408			0
S3	2000	2000	2000	2	0	2	Export	251	France	FRA	458	Malaysia	MYS								09	MISC.EDIBLE PRODUCTS ETC	1	No Quantity							835848			0
S3	2000	2000	2000	2	0	2	Export	251	France	FRA	462	Maldives	MDV								09	MISC.EDIBLE PRODUCTS ETC	1	No Quantity							126550			0
S3	2000	2000	2000	2	0	2	Export	251	France	FRA	466	Mali	MLI								09	MISC.EDIBLE PRODUCTS ETC	1	No Quantity							4912694			0
S3	2000	2000	2000	2	0	2	Export	251	France	FRA	470	Malta	MLT								09	MISC.EDIBLE PRODUCTS ETC	1	No Quantity							853826			0
S3	2000	2000	2000	2	0	2	Export	251	France	FRA	478	Mauritania	MRT								09	MISC.EDIBLE PRODUCTS ETC	1	No Quantity							2120730			0
S3	2000	2000	2000	2	0	2	Export	251	France	FRA	480	Mauritius	MUS								09	MISC.EDIBLE PRODUCTS ETC	1	No Quantity							4082745			0
S3	2000	2000	2000	2	0	2	Export	251	France	FRA	484	Mexico	MEX								09	MISC.EDIBLE PRODUCTS ETC	1	No Quantity							6202773			0
S3	2000	2000	2000	2	0	2	Export	251	France	FRA	490	Other Asia, nes									09	MISC.EDIBLE PRODUCTS ETC	1	No Quantity							13768099			0
S3	2000	2000	2000	2	0	2	Export	251	France	FRA	496	Mongolia	MNG								09	MISC.EDIBLE PRODUCTS ETC	1	No Quantity							105763			0
S3	2000	2000	2000	2	0	2	Export	251	France	FRA	498	Rep. of Moldova	MDA								09	MISC.EDIBLE PRODUCTS ETC	1	No Quantity							2107			0
S3	2000	2000	2000	2	0	2	Export	251	France	FRA	504	Morocco	MAR								09	MISC.EDIBLE PRODUCTS ETC	1	No Quantity							7970679			0
S3	2000	2000	2000	2	0	2	Export	251	France	FRA	508	Mozambique	MOZ								09	MISC.EDIBLE PRODUCTS ETC	1	No Quantity							187788			0
S3	2000	2000	2000	2	0	2	Export	251	France	FRA	512	Oman	OMN								09	MISC.EDIBLE PRODUCTS ETC	1	No Quantity							445383			0
S3	2000	2000	2000	2	0	2	Export	251	France	FRA	524	Nepal	NPL								09	MISC.EDIBLE PRODUCTS ETC	1	No Quantity							1315361			0
S3	2000	2000	2000	2	0	2	Export	251	France	FRA	527	Oceania, nes									09	MISC.EDIBLE PRODUCTS ETC	1	No Quantity							284562			0
S3	2000	2000	2000	2	0	2	Export	251	France	FRA	528	Netherlands	NLD								09	MISC.EDIBLE PRODUCTS ETC	1	No Quantity							35472607			0
S3	2000	2000	2000	2	0	2	Export	251	France	FRA	530	Neth. Antilles	ANT								09	MISC.EDIBLE PRODUCTS ETC	1	No Quantity							3418815			0
S3	2000	2000	2000	2	0	2	Export	251	France	FRA	533	Aruba	ABW								09	MISC.EDIBLE PRODUCTS ETC	1	No Quantity							18821			0
S3	2000	2000	2000	2	0	2	Export	251	France	FRA	540	New Caledonia	NCL								09	MISC.EDIBLE PRODUCTS ETC	1	No Quantity							8136838			0
S3	2000	2000	2000	2	0	2	Export	251	France	FRA	548	Vanuatu	VUT								09	MISC.EDIBLE PRODUCTS ETC	1	No Quantity							13203			0
S3	2000	2000	2000	2	0	2	Export	251	France	FRA	554	New Zealand	NZL								09	MISC.EDIBLE PRODUCTS ETC	1	No Quantity							203238			0
S3	2000	2000	2000	2	0	2	Export	251	France	FRA	558	Nicaragua	NIC								09	MISC.EDIBLE PRODUCTS ETC	1	No Quantity							11798			0
S3	2000	2000	2000	2	0	2	Export	251	France	FRA	562	Niger	NER								09	MISC.EDIBLE PRODUCTS ETC	1	No Quantity							1274629			0
S3	2000	2000	2000	2	0	2	Export	251	France	FRA	566	Nigeria	NGA								09	MISC.EDIBLE PRODUCTS ETC	1	No Quantity							672358			0
S3	2000	2000	2000	2	0	2	Export	251	France	FRA	577	Other Africa, nes									09	MISC.EDIBLE PRODUCTS ETC	1	No Quantity							1826			0
S3	2000	2000	2000	2	0	2	Export	251	France	FRA	579	Norway	NOR								09	MISC.EDIBLE PRODUCTS ETC	1	No Quantity							5243606			0
S3	2000	2000	2000	2	0	2	Export	251	France	FRA	586	Pakistan	PAK								09	MISC.EDIBLE PRODUCTS ETC	1	No Quantity							119106			0
S3	2000	2000	2000	2	0	2	Export	251	France	FRA	591	Panama	PAN								09	MISC.EDIBLE PRODUCTS ETC	1	No Quantity							5618			0
S3	2000	2000	2000	2	0	2	Export	251	France	FRA	600	Paraguay	PRY								09	MISC.EDIBLE PRODUCTS ETC	1	No Quantity							3652			0
S3	2000	2000	2000	2	0	2	Export	251	France	FRA	604	Peru	PER								09	MISC.EDIBLE PRODUCTS ETC	1	No Quantity							438079			0
S3	2000	2000	2000	2	0	2	Export	251	France	FRA	608	Philippines	PHL								09	MISC.EDIBLE PRODUCTS ETC	1	No Quantity							1373650			0
S3	2000	2000	2000	2	0	2	Export	251	France	FRA	616	Poland	POL								09	MISC.EDIBLE PRODUCTS ETC	1	No Quantity							4851736			0
S3	2000	2000	2000	2	0	2	Export	251	France	FRA	620	Portugal	PRT								09	MISC.EDIBLE PRODUCTS ETC	1	No Quantity							21902549			0
S3	2000	2000	2000	2	0	2	Export	251	France	FRA	624	Guinea-Bissau	GNB								09	MISC.EDIBLE PRODUCTS ETC	1	No Quantity							22613			0
S3	2000	2000	2000	2	0	2	Export	251	France	FRA	634	Qatar	QAT								09	MISC.EDIBLE PRODUCTS ETC	1	No Quantity							501003			0
S3	2000	2000	2000	2	0	2	Export	251	France	FRA	642	Romania	ROU								09	MISC.EDIBLE PRODUCTS ETC	1	No Quantity							4704399			0
S3	2000	2000	2000	2	0	2	Export	251	France	FRA	643	Russian Federation	RUS								09	MISC.EDIBLE PRODUCTS ETC	1	No Quantity							7988517			0
S3	2000	2000	2000	2	0	2	Export	251	France	FRA	646	Rwanda	RWA								09	MISC.EDIBLE PRODUCTS ETC	1	No Quantity							1149203			0
S3	2000	2000	2000	2	0	2	Export	251	France	FRA	654	Saint Helena	SHN								09	MISC.EDIBLE PRODUCTS ETC	1	No Quantity							1826			0
S3	2000	2000	2000	2	0	2	Export	251	France	FRA	660	Anguilla	AIA								09	MISC.EDIBLE PRODUCTS ETC	1	No Quantity							3371			0
S3	2000	2000	2000	2	0	2	Export	251	France	FRA	662	Saint Lucia	LCA								09	MISC.EDIBLE PRODUCTS ETC	1	No Quantity							69525			0
S3	2000	2000	2000	2	0	2	Export	251	France	FRA	666	Saint Pierre and Miquelon	SPM								09	MISC.EDIBLE PRODUCTS ETC	1	No Quantity							850876			0
S3	2000	2000	2000	2	0	2	Export	251	France	FRA	670	Saint Vincent and the Grenadines	VCT								09	MISC.EDIBLE PRODUCTS ETC	1	No Quantity							16012			0
S3	2000	2000	2000	2	0	2	Export	251	France	FRA	678	Sao Tome and Principe	STP								09	MISC.EDIBLE PRODUCTS ETC	1	No Quantity							19383			0
S3	2000	2000	2000	2	0	2	Export	251	France	FRA	682	Saudi Arabia	SAU								09	MISC.EDIBLE PRODUCTS ETC	1	No Quantity							5732389			0
S3	2000	2000	2000	2	0	2	Export	251	France	FRA	686	Senegal	SEN								09	MISC.EDIBLE PRODUCTS ETC	1	No Quantity							8188806			0
S3	2000	2000	2000	2	0	2	Export	251	France	FRA	690	Seychelles	SYC								09	MISC.EDIBLE PRODUCTS ETC	1	No Quantity							180344			0
S3	2000	2000	2000	2	0	2	Export	251	France	FRA	694	Sierra Leone	SLE								09	MISC.EDIBLE PRODUCTS ETC	1	No Quantity							934447			0
S3	2000	2000	2000	2	0	2	Export	251	France	FRA	699	India	IND								09	MISC.EDIBLE PRODUCTS ETC	1	No Quantity							562663			0
S3	2000	2000	2000	2	0	2	Export	251	France	FRA	702	Singapore	SGP								09	MISC.EDIBLE PRODUCTS ETC	1	No Quantity							8610733			0
S3	2000	2000	2000	2	0	2	Export	251	France	FRA	703	Slovakia	SVK								09	MISC.EDIBLE PRODUCTS ETC	1	No Quantity							1016894			0
S3	2000	2000	2000	2	0	2	Export	251	France	FRA	704	Viet Nam	VNM								09	MISC.EDIBLE PRODUCTS ETC	1	No Quantity							1164091			0
S3	2000	2000	2000	2	0	2	Export	251	France	FRA	705	Slovenia	SVN								09	MISC.EDIBLE PRODUCTS ETC	1	No Quantity							3676830			0
S3	2000	2000	2000	2	0	2	Export	251	France	FRA	706	Somalia	SOM								09	MISC.EDIBLE PRODUCTS ETC	1	No Quantity							113207			0
S3	2000	2000	2000	2	0	2	Export	251	France	FRA	710	South Africa	ZAF								09	MISC.EDIBLE PRODUCTS ETC	1	No Quantity							1201873			0
S3	2000	2000	2000	2	0	2	Export	251	France	FRA	724	Spain	ESP								09	MISC.EDIBLE PRODUCTS ETC	1	No Quantity							86662546			0
S3	2000	2000	2000	2	0	2	Export	251	France	FRA	736	Fmr Sudan	SDN								09	MISC.EDIBLE PRODUCTS ETC	1	No Quantity							263774			0
S3	2000	2000	2000	2	0	2	Export	251	France	FRA	740	Suriname	SUR								09	MISC.EDIBLE PRODUCTS ETC	1	No Quantity							136944			0
S3	2000	2000	2000	2	0	2	Export	251	France	FRA	748	Swaziland	SWZ								09	MISC.EDIBLE PRODUCTS ETC	1	No Quantity							72615			0
S3	2000	2000	2000	2	0	2	Export	251	France	FRA	752	Sweden	SWE								09	MISC.EDIBLE PRODUCTS ETC	1	No Quantity							9652909			0
S3	2000	2000	2000	2	0	2	Export	251	France	FRA	757	Switzerland	CHE								09	MISC.EDIBLE PRODUCTS ETC	1	No Quantity							36604674			0
S3	2000	2000	2000	2	0	2	Export	251	France	FRA	760	Syria	SYR								09	MISC.EDIBLE PRODUCTS ETC	1	No Quantity							71632			0
S3	2000	2000	2000	2	0	2	Export	251	France	FRA	764	Thailand	THA								09	MISC.EDIBLE PRODUCTS ETC	1	No Quantity							1135719			0
S3	2000	2000	2000	2	0	2	Export	251	France	FRA	768	Togo	TGO								09	MISC.EDIBLE PRODUCTS ETC	1	No Quantity							710281			0
S3	2000	2000	2000	2	0	2	Export	251	France	FRA	780	Trinidad and Tobago	TTO								09	MISC.EDIBLE PRODUCTS ETC	1	No Quantity							9832			0
S3	2000	2000	2000	2	0	2	Export	251	France	FRA	784	United Arab Emirates	ARE								09	MISC.EDIBLE PRODUCTS ETC	1	No Quantity							4645267			0
S3	2000	2000	2000	2	0	2	Export	251	France	FRA	788	Tunisia	TUN								09	MISC.EDIBLE PRODUCTS ETC	1	No Quantity							2598136			0
S3	2000	2000	2000	2	0	2	Export	251	France	FRA	792	Turkey	TUR								09	MISC.EDIBLE PRODUCTS ETC	1	No Quantity							8232628			0
S3	2000	2000	2000	2	0	2	Export	251	France	FRA	795	Turkmenistan	TKM								09	MISC.EDIBLE PRODUCTS ETC	1	No Quantity							55901			0
S3	2000	2000	2000	2	0	2	Export	251	France	FRA	800	Uganda	UGA								09	MISC.EDIBLE PRODUCTS ETC	1	No Quantity							84694			0
S3	2000	2000	2000	2	0	2	Export	251	France	FRA	804	Ukraine	UKR								09	MISC.EDIBLE PRODUCTS ETC	1	No Quantity							196356			0
S3	2000	2000	2000	2	0	2	Export	251	France	FRA	807	North Macedonia	MKD								09	MISC.EDIBLE PRODUCTS ETC	1	No Quantity							4363515			0
S3	2000	2000	2000	2	0	2	Export	251	France	FRA	818	Egypt	EGY								09	MISC.EDIBLE PRODUCTS ETC	1	No Quantity							857618			0
S3	2000	2000	2000	2	0	2	Export	251	France	FRA	826	United Kingdom	GBR								09	MISC.EDIBLE PRODUCTS ETC	1	No Quantity							111630806			0
S3	2000	2000	2000	2	0	2	Export	251	France	FRA	834	United Rep. of Tanzania	TZA								09	MISC.EDIBLE PRODUCTS ETC	1	No Quantity							255066			0
S3	2000	2000	2000	2	0	2	Export	251	France	FRA	837	Bunkers									09	MISC.EDIBLE PRODUCTS ETC	1	No Quantity							89048			0
S3	2000	2000	2000	2	0	2	Export	251	France	FRA	842	USA	USA								09	MISC.EDIBLE PRODUCTS ETC	1	No Quantity							42881326			0
S3	2000	2000	2000	2	0	2	Export	251	France	FRA	854	Burkina Faso	BFA								09	MISC.EDIBLE PRODUCTS ETC	1	No Quantity							3945521			0
S3	2000	2000	2000	2	0	2	Export	251	France	FRA	858	Uruguay	URY								09	MISC.EDIBLE PRODUCTS ETC	1	No Quantity							171776			0
S3	2000	2000	2000	2	0	2	Export	251	France	FRA	860	Uzbekistan	UZB								09	MISC.EDIBLE PRODUCTS ETC	1	No Quantity							564769			0
S3	2000	2000	2000	2	0	2	Export	251	France	FRA	862	Venezuela	VEN								09	MISC.EDIBLE PRODUCTS ETC	1	No Quantity							8300749			0
S3	2000	2000	2000	2	0	2	Export	251	France	FRA	876	Wallis and Futuna Isds	WLF								09	MISC.EDIBLE PRODUCTS ETC	1	No Quantity							317007			0
S3	2000	2000	2000	2	0	2	Export	251	France	FRA	887	Yemen	YEM								09	MISC.EDIBLE PRODUCTS ETC	1	No Quantity							465187			0
S3	2000	2000	2000	2	0	2	Export	251	France	FRA	891	Serbia and Montenegro	SCG								09	MISC.EDIBLE PRODUCTS ETC	1	No Quantity							1018439			0
S3	2000	2000	2000	2	0	2	Export	251	France	FRA	894	Zambia	ZMB								09	MISC.EDIBLE PRODUCTS ETC	1	No Quantity							37782			0
S3	2000	2000	2000	2	0	2	Export	251	France	FRA	899	Areas, nes									09	MISC.EDIBLE PRODUCTS ETC	1	No Quantity							14186			0
S3	2000	2000	2000	2	0	2	Export	268	Georgia	GEO	0	World	WLD								09	MISC.EDIBLE PRODUCTS ETC	1	No Quantity							342939			0
S3	2000	2000	2000	2	0	2	Export	268	Georgia	GEO	31	Azerbaijan	AZE								09	MISC.EDIBLE PRODUCTS ETC	1	No Quantity							64357			0
S3	2000	2000	2000	2	0	2	Export	268	Georgia	GEO	51	Armenia	ARM								09	MISC.EDIBLE PRODUCTS ETC	1	No Quantity							4188			0
S3	2000	2000	2000	2	0	2	Export	268	Georgia	GEO	112	Belarus	BLR								09	MISC.EDIBLE PRODUCTS ETC	1	No Quantity							6683			0
S3	2000	2000	2000	2	0	2	Export	268	Georgia	GEO	276	Germany	DEU								09	MISC.EDIBLE PRODUCTS ETC	1	No Quantity							9610			0
S3	2000	2000	2000	2	0	2	Export	268	Georgia	GEO	440	Lithuania	LTU								09	MISC.EDIBLE PRODUCTS ETC	1	No Quantity							8418			0
S3	2000	2000	2000	2	0	2	Export	268	Georgia	GEO	643	Russian Federation	RUS								09	MISC.EDIBLE PRODUCTS ETC	1	No Quantity							233521			0
S3	2000	2000	2000	2	0	2	Export	268	Georgia	GEO	795	Turkmenistan	TKM								09	MISC.EDIBLE PRODUCTS ETC	1	No Quantity							11070			0
S3	2000	2000	2000	2	0	2	Export	268	Georgia	GEO	804	Ukraine	UKR								09	MISC.EDIBLE PRODUCTS ETC	1	No Quantity							4904			0
S3	2000	2000	2000	2	0	2	Export	268	Georgia	GEO	826	United Kingdom	GBR								09	MISC.EDIBLE PRODUCTS ETC	1	No Quantity							187			0
S3	2000	2000	2000	2	0	2	Export	251	France	FRA	0	World	WLD								11	BEVERAGES	1	No Quantity							7918524454			0
S3	2000	2000	2000	2	0	2	Export	251	France	FRA	8	Albania	ALB								11	BEVERAGES	1	No Quantity							128797			0
S3	2000	2000	2000	2	0	2	Export	251	France	FRA	12	Algeria	DZA								11	BEVERAGES	1	No Quantity							2293068			0
S3	2000	2000	2000	2	0	2	Export	251	France	FRA	20	Andorra	AND								11	BEVERAGES	1	No Quantity							11416602			0
S3	2000	2000	2000	2	0	2	Export	251	France	FRA	24	Angola	AGO								11	BEVERAGES	1	No Quantity							803262			0
S3	2000	2000	2000	2	0	2	Export	251	France	FRA	28	Antigua and Barbuda	ATG								11	BEVERAGES	1	No Quantity							1052148			0
S3	2000	2000	2000	2	0	2	Export	251	France	FRA	31	Azerbaijan	AZE								11	BEVERAGES	1	No Quantity							353525			0
S3	2000	2000	2000	2	0	2	Export	251	France	FRA	32	Argentina	ARG								11	BEVERAGES	1	No Quantity							4725889			0
S3	2000	2000	2000	2	0	2	Export	251	France	FRA	36	Australia	AUS								11	BEVERAGES	1	No Quantity							44932671			0
S3	2000	2000	2000	2	0	2	Export	251	France	FRA	40	Austria	AUT								11	BEVERAGES	1	No Quantity							35810963			0
S3	2000	2000	2000	2	0	2	Export	251	France	FRA	44	Bahamas	BHS								11	BEVERAGES	1	No Quantity							4929267			0
S3	2000	2000	2000	2	0	2	Export	251	France	FRA	48	Bahrain	BHR								11	BEVERAGES	1	No Quantity							2588164			0
S3	2000	2000	2000	2	0	2	Export	251	France	FRA	50	Bangladesh	BGD								11	BEVERAGES	1	No Quantity							241583			0
S3	2000	2000	2000	2	0	2	Export	251	France	FRA	51	Armenia	ARM								11	BEVERAGES	1	No Quantity							56182			0
S3	2000	2000	2000	2	0	2	Export	251	France	FRA	52	Barbados	BRB								11	BEVERAGES	1	No Quantity							4059149			0
S3	2000	2000	2000	2	0	2	Export	251	France	FRA	56	Belgium	BEL								11	BEVERAGES	1	No Quantity							774540372			0
S3	2000	2000	2000	2	0	2	Export	251	France	FRA	60	Bermuda	BMU								11	BEVERAGES	1	No Quantity							2421022			0
S3	2000	2000	2000	2	0	2	Export	251	France	FRA	68	Bolivia (Plurinational State of)	BOL								11	BEVERAGES	1	No Quantity							233436			0
S3	2000	2000	2000	2	0	2	Export	251	France	FRA	70	Bosnia Herzegovina	BIH								11	BEVERAGES	1	No Quantity							323608			0
S3	2000	2000	2000	2	0	2	Export	251	France	FRA	76	Brazil	BRA								11	BEVERAGES	1	No Quantity							24240141			0
S3	2000	2000	2000	2	0	2	Export	251	France	FRA	84	Belize	BLZ								11	BEVERAGES	1	No Quantity							378526			0
S3	2000	2000	2000	2	0	2	Export	251	France	FRA	90	Solomon Isds	SLB								11	BEVERAGES	1	No Quantity							21068			0
S3	2000	2000	2000	2	0	2	Export	251	France	FRA	92	Br. Virgin Isds	VGB								11	BEVERAGES	1	No Quantity							963521			0
S3	2000	2000	2000	2	0	2	Export	251	France	FRA	96	Brunei Darussalam	BRN								11	BEVERAGES	1	No Quantity							109695			0
S3	2000	2000	2000	2	0	2	Export	251	France	FRA	100	Bulgaria	BGR								11	BEVERAGES	1	No Quantity							648762			0
S3	2000	2000	2000	2	0	2	Export	251	France	FRA	104	Myanmar	MMR								11	BEVERAGES	1	No Quantity							6742			0
S3	2000	2000	2000	2	0	2	Export	251	France	FRA	108	Burundi	BDI								11	BEVERAGES	1	No Quantity							79638			0
S3	2000	2000	2000	2	0	2	Export	251	France	FRA	112	Belarus	BLR								11	BEVERAGES	1	No Quantity							2526785			0
S3	2000	2000	2000	2	0	2	Export	251	France	FRA	116	Cambodia	KHM								11	BEVERAGES	1	No Quantity							1833078			0
S3	2000	2000	2000	2	0	2	Export	251	France	FRA	120	Cameroon	CMR								11	BEVERAGES	1	No Quantity							11784594			0
S3	2000	2000	2000	2	0	2	Export	251	France	FRA	124	Canada	CAN								11	BEVERAGES	1	No Quantity							251825660			0
S3	2000	2000	2000	2	0	2	Export	251	France	FRA	132	Cabo Verde	CPV								11	BEVERAGES	1	No Quantity							50283			0
S3	2000	2000	2000	2	0	2	Export	251	France	FRA	136	Cayman Isds	CYM								11	BEVERAGES	1	No Quantity							1284882			0
S3	2000	2000	2000	2	0	2	Export	251	France	FRA	140	Central African Rep.	CAF								11	BEVERAGES	1	No Quantity							346222			0
S3	2000	2000	2000	2	0	2	Export	251	France	FRA	144	Sri Lanka	LKA								11	BEVERAGES	1	No Quantity							1214936			0
S3	2000	2000	2000	2	0	2	Export	251	France	FRA	148	Chad	TCD								11	BEVERAGES	1	No Quantity							793009			0
S3	2000	2000	2000	2	0	2	Export	251	France	FRA	152	Chile	CHL								11	BEVERAGES	1	No Quantity							1050744			0
S3	2000	2000	2000	2	0	2	Export	251	France	FRA	156	China	CHN								11	BEVERAGES	1	No Quantity							22009154			0
S3	2000	2000	2000	2	0	2	Export	251	France	FRA	170	Colombia	COL								11	BEVERAGES	1	No Quantity							2537179			0
S3	2000	2000	2000	2	0	2	Export	251	France	FRA	174	Comoros	COM								11	BEVERAGES	1	No Quantity							138629			0
S3	2000	2000	2000	2	0	2	Export	251	France	FRA	175	Mayotte	MYT								11	BEVERAGES	1	No Quantity							1531521			0
S3	2000	2000	2000	2	0	2	Export	251	France	FRA	178	Congo	COG								11	BEVERAGES	1	No Quantity							1653436			0
S3	2000	2000	2000	2	0	2	Export	251	France	FRA	180	Dem. Rep. of the Congo	COD								11	BEVERAGES	1	No Quantity							816043			0
S3	2000	2000	2000	2	0	2	Export	251	France	FRA	188	Costa Rica	CRI								11	BEVERAGES	1	No Quantity							2352621			0
S3	2000	2000	2000	2	0	2	Export	251	France	FRA	191	Croatia	HRV								11	BEVERAGES	1	No Quantity							2974415			0
S3	2000	2000	2000	2	0	2	Export	251	France	FRA	192	Cuba	CUB								11	BEVERAGES	1	No Quantity							640194			0
S3	2000	2000	2000	2	0	2	Export	251	France	FRA	196	Cyprus	CYP								11	BEVERAGES	1	No Quantity							3338474			0
S3	2000	2000	2000	2	0	2	Export	251	France	FRA	203	Czechia	CZE								11	BEVERAGES	1	No Quantity							9862889			0
S3	2000	2000	2000	2	0	2	Export	251	France	FRA	204	Benin	BEN								11	BEVERAGES	1	No Quantity							3178075			0
S3	2000	2000	2000	2	0	2	Export	251	France	FRA	208	Denmark	DNK								11	BEVERAGES	1	No Quantity							178807612			0
S3	2000	2000	2000	2	0	2	Export	251	France	FRA	212	Dominica	DMA								11	BEVERAGES	1	No Quantity							215037			0
S3	2000	2000	2000	2	0	2	Export	251	France	FRA	214	Dominican Rep.	DOM								11	BEVERAGES	1	No Quantity							3764053			0
S3	2000	2000	2000	2	0	2	Export	251	France	FRA	218	Ecuador	ECU								11	BEVERAGES	1	No Quantity							274028			0
S3	2000	2000	2000	2	0	2	Export	251	France	FRA	222	El Salvador	SLV								11	BEVERAGES	1	No Quantity							309001			0
S3	2000	2000	2000	2	0	2	Export	251	France	FRA	226	Equatorial Guinea	GNQ								11	BEVERAGES	1	No Quantity							520526			0
S3	2000	2000	2000	2	0	2	Export	251	France	FRA	231	Ethiopia	ETH								11	BEVERAGES	1	No Quantity							400999			0
S3	2000	2000	2000	2	0	2	Export	251	France	FRA	233	Estonia	EST								11	BEVERAGES	1	No Quantity							5083768			0
S3	2000	2000	2000	2	0	2	Export	251	France	FRA	242	Fiji	FJI								11	BEVERAGES	1	No Quantity							64750			0
S3	2000	2000	2000	2	0	2	Export	251	France	FRA	246	Finland	FIN								11	BEVERAGES	1	No Quantity							41881005			0
S3	2000	2000	2000	2	0	2	Export	251	France	FRA	258	French Polynesia	PYF								11	BEVERAGES	1	No Quantity							12506813			0
S3	2000	2000	2000	2	0	2	Export	251	France	FRA	262	Djibouti	DJI								11	BEVERAGES	1	No Quantity							1492334			0
S3	2000	2000	2000	2	0	2	Export	251	France	FRA	266	Gabon	GAB								11	BEVERAGES	1	No Quantity							6536213			0
S3	2000	2000	2000	2	0	2	Export	251	France	FRA	268	Georgia	GEO								11	BEVERAGES	1	No Quantity							31041			0
S3	2000	2000	2000	2	0	2	Export	251	France	FRA	270	Gambia	GMB								11	BEVERAGES	1	No Quantity							180766			0
S3	2000	2000	2000	2	0	2	Export	251	France	FRA	276	Germany	DEU								11	BEVERAGES	1	No Quantity							917167204			0
S3	2000	2000	2000	2	0	2	Export	251	France	FRA	288	Ghana	GHA								11	BEVERAGES	1	No Quantity							1181929			0
S3	2000	2000	2000	2	0	2	Export	251	France	FRA	292	Gibraltar	GIB								11	BEVERAGES	1	No Quantity							508868			0
S3	2000	2000	2000	2	0	2	Export	251	France	FRA	300	Greece	GRC								11	BEVERAGES	1	No Quantity							14415035			0
S3	2000	2000	2000	2	0	2	Export	251	France	FRA	308	Grenada	GRD								11	BEVERAGES	1	No Quantity							165175			0
S3	2000	2000	2000	2	0	2	Export	251	France	FRA	320	Guatemala	GTM								11	BEVERAGES	1	No Quantity							601007			0
S3	2000	2000	2000	2	0	2	Export	251	France	FRA	324	Guinea	GIN								11	BEVERAGES	1	No Quantity							893575			0
S3	2000	2000	2000	2	0	2	Export	251	France	FRA	328	Guyana	GUY								11	BEVERAGES	1	No Quantity							16855			0
S3	2000	2000	2000	2	0	2	Export	251	France	FRA	332	Haiti	HTI								11	BEVERAGES	1	No Quantity							1846281			0
S3	2000	2000	2000	2	0	2	Export	251	France	FRA	340	Honduras	HND								11	BEVERAGES	1	No Quantity							291725			0
S3	2000	2000	2000	2	0	2	Export	251	France	FRA	344	China, Hong Kong SAR	HKG								11	BEVERAGES	1	No Quantity							123809798			0
S3	2000	2000	2000	2	0	2	Export	251	France	FRA	348	Hungary	HUN								11	BEVERAGES	1	No Quantity							2117921			0
S3	2000	2000	2000	2	0	2	Export	251	France	FRA	352	Iceland	ISL								11	BEVERAGES	1	No Quantity							5078290			0
S3	2000	2000	2000	2	0	2	Export	251	France	FRA	360	Indonesia	IDN								11	BEVERAGES	1	No Quantity							893715			0
S3	2000	2000	2000	2	0	2	Export	251	France	FRA	364	Iran	IRN								11	BEVERAGES	1	No Quantity							23596			0
S3	2000	2000	2000	2	0	2	Export	251	France	FRA	368	Iraq	IRQ								11	BEVERAGES	1	No Quantity							9832			0
S3	2000	2000	2000	2	0	2	Export	251	France	FRA	372	Ireland	IRL								11	BEVERAGES	1	No Quantity							67989619			0
S3	2000	2000	2000	2	0	2	Export	251	France	FRA	376	Israel	ISR								11	BEVERAGES	1	No Quantity							9716254			0
S3	2000	2000	2000	2	0	2	Export	251	France	FRA	381	Italy	ITA								11	BEVERAGES	1	No Quantity							213599715			0
S3	2000	2000	2000	2	0	2	Export	251	France	FRA	384	Côte d'Ivoire	CIV								11	BEVERAGES	1	No Quantity							5553590			0
S3	2000	2000	2000	2	0	2	Export	251	France	FRA	388	Jamaica	JAM								11	BEVERAGES	1	No Quantity							1886451			0
S3	2000	2000	2000	2	0	2	Export	251	France	FRA	392	Japan	JPN								11	BEVERAGES	1	No Quantity							588271511			0
S3	2000	2000	2000	2	0	2	Export	251	France	FRA	398	Kazakhstan	KAZ								11	BEVERAGES	1	No Quantity							766884			0
S3	2000	2000	2000	2	0	2	Export	251	France	FRA	400	Jordan	JOR								11	BEVERAGES	1	No Quantity							707331			0
S3	2000	2000	2000	2	0	2	Export	251	France	FRA	404	Kenya	KEN								11	BEVERAGES	1	No Quantity							1151029			0
S3	2000	2000	2000	2	0	2	Export	251	France	FRA	408	Dem. People's Rep. of Korea	PRK								11	BEVERAGES	1	No Quantity							136522			0
S3	2000	2000	2000	2	0	2	Export	251	France	FRA	410	Rep. of Korea	KOR								11	BEVERAGES	1	No Quantity							40213664			0
S3	2000	2000	2000	2	0	2	Export	251	France	FRA	414	Kuwait	KWT								11	BEVERAGES	1	No Quantity							813937			0
S3	2000	2000	2000	2	0	2	Export	251	France	FRA	418	Lao People's Dem. Rep.	LAO								11	BEVERAGES	1	No Quantity							1181788			0
S3	2000	2000	2000	2	0	2	Export	251	France	FRA	422	Lebanon	LBN								11	BEVERAGES	1	No Quantity							3516009			0
S3	2000	2000	2000	2	0	2	Export	251	France	FRA	428	Latvia	LVA								11	BEVERAGES	1	No Quantity							5383499			0
S3	2000	2000	2000	2	0	2	Export	251	France	FRA	430	Liberia	LBR								11	BEVERAGES	1	No Quantity							359143			0
S3	2000	2000	2000	2	0	2	Export	251	France	FRA	434	Libya	LBY								11	BEVERAGES	1	No Quantity							104077			0
S3	2000	2000	2000	2	0	2	Export	251	France	FRA	440	Lithuania	LTU								11	BEVERAGES	1	No Quantity							3291001			0
S3	2000	2000	2000	2	0	2	Export	251	France	FRA	442	Luxembourg	LUX								11	BEVERAGES	1	No Quantity							57776435			0
S3	2000	2000	2000	2	0	2	Export	251	France	FRA	446	China, Macao SAR	MAC								11	BEVERAGES	1	No Quantity							643986			0
S3	2000	2000	2000	2	0	2	Export	251	France	FRA	450	Madagascar	MDG								11	BEVERAGES	1	No Quantity							1185019			0
S3	2000	2000	2000	2	0	2	Export	251	France	FRA	454	Malawi	MWI								11	BEVERAGES	1	No Quantity							22051			0
S3	2000	2000	2000	2	0	2	Export	251	France	FRA	458	Malaysia	MYS								11	BEVERAGES	1	No Quantity							36610292			0
S3	2000	2000	2000	2	0	2	Export	251	France	FRA	462	Maldives	MDV								11	BEVERAGES	1	No Quantity							239195			0
S3	2000	2000	2000	2	0	2	Export	251	France	FRA	466	Mali	MLI								11	BEVERAGES	1	No Quantity							393976			0
S3	2000	2000	2000	2	0	2	Export	251	France	FRA	470	Malta	MLT								11	BEVERAGES	1	No Quantity							2323266			0
S3	2000	2000	2000	2	0	2	Export	251	France	FRA	478	Mauritania	MRT								11	BEVERAGES	1	No Quantity							495947			0
S3	2000	2000	2000	2	0	2	Export	251	France	FRA	480	Mauritius	MUS								11	BEVERAGES	1	No Quantity							4412814			0
S3	2000	2000	2000	2	0	2	Export	251	France	FRA	484	Mexico	MEX								11	BEVERAGES	1	No Quantity							22046937			0
S3	2000	2000	2000	2	0	2	Export	251	France	FRA	490	Other Asia, nes									11	BEVERAGES	1	No Quantity							79841631			0
S3	2000	2000	2000	2	0	2	Export	251	France	FRA	496	Mongolia	MNG								11	BEVERAGES	1	No Quantity							200570			0
S3	2000	2000	2000	2	0	2	Export	251	France	FRA	498	Rep. of Moldova	MDA								11	BEVERAGES	1	No Quantity							2472569			0
S3	2000	2000	2000	2	0	2	Export	251	France	FRA	504	Morocco	MAR								11	BEVERAGES	1	No Quantity							4254803			0
S3	2000	2000	2000	2	0	2	Export	251	France	FRA	508	Mozambique	MOZ								11	BEVERAGES	1	No Quantity							232734			0
S3	2000	2000	2000	2	0	2	Export	251	France	FRA	512	Oman	OMN								11	BEVERAGES	1	No Quantity							579096			0
S3	2000	2000	2000	2	0	2	Export	251	France	FRA	516	Namibia	NAM								11	BEVERAGES	1	No Quantity							309563			0
S3	2000	2000	2000	2	0	2	Export	251	France	FRA	524	Nepal	NPL								11	BEVERAGES	1	No Quantity							350857			0
S3	2000	2000	2000	2	0	2	Export	251	France	FRA	527	Oceania, nes									11	BEVERAGES	1	No Quantity							1405			0
S3	2000	2000	2000	2	0	2	Export	251	France	FRA	528	Netherlands	NLD								11	BEVERAGES	1	No Quantity							431653397			0
S3	2000	2000	2000	2	0	2	Export	251	France	FRA	530	Neth. Antilles	ANT								11	BEVERAGES	1	No Quantity							6071026			0
S3	2000	2000	2000	2	0	2	Export	251	France	FRA	533	Aruba	ABW								11	BEVERAGES	1	No Quantity							1358481			0
S3	2000	2000	2000	2	0	2	Export	251	France	FRA	540	New Caledonia	NCL								11	BEVERAGES	1	No Quantity							12817921			0
S3	2000	2000	2000	2	0	2	Export	251	France	FRA	548	Vanuatu	VUT								11	BEVERAGES	1	No Quantity							298748			0
S3	2000	2000	2000	2	0	2	Export	251	France	FRA	554	New Zealand	NZL								11	BEVERAGES	1	No Quantity							8607924			0
S3	2000	2000	2000	2	0	2	Export	251	France	FRA	558	Nicaragua	NIC								11	BEVERAGES	1	No Quantity							131606			0
S3	2000	2000	2000	2	0	2	Export	251	France	FRA	562	Niger	NER								11	BEVERAGES	1	No Quantity							725169			0
S3	2000	2000	2000	2	0	2	Export	251	France	FRA	566	Nigeria	NGA								11	BEVERAGES	1	No Quantity							8129113			0
S3	2000	2000	2000	2	0	2	Export	251	France	FRA	568	Other Europe, nes									11	BEVERAGES	1	No Quantity							118825			0
S3	2000	2000	2000	2	0	2	Export	251	France	FRA	577	Other Africa, nes									11	BEVERAGES	1	No Quantity							1967774			0
S3	2000	2000	2000	2	0	2	Export	251	France	FRA	579	Norway	NOR								11	BEVERAGES	1	No Quantity							55971449			0
S3	2000	2000	2000	2	0	2	Export	251	France	FRA	580	N. Mariana Isds	MNP								11	BEVERAGES	1	No Quantity							5759			0
S3	2000	2000	2000	2	0	2	Export	251	France	FRA	581	United States Minor Outlying Islands	UMI								11	BEVERAGES	1	No Quantity							2849691			0
S3	2000	2000	2000	2	0	2	Export	251	France	FRA	586	Pakistan	PAK								11	BEVERAGES	1	No Quantity							222200			0
S3	2000	2000	2000	2	0	2	Export	251	France	FRA	591	Panama	PAN								11	BEVERAGES	1	No Quantity							6367948			0
S3	2000	2000	2000	2	0	2	Export	251	France	FRA	598	Papua New Guinea	PNG								11	BEVERAGES	1	No Quantity							194249			0
S3	2000	2000	2000	2	0	2	Export	251	France	FRA	600	Paraguay	PRY								11	BEVERAGES	1	No Quantity							2193907			0
S3	2000	2000	2000	2	0	2	Export	251	France	FRA	604	Peru	PER								11	BEVERAGES	1	No Quantity							1004113			0
S3	2000	2000	2000	2	0	2	Export	251	France	FRA	608	Philippines	PHL								11	BEVERAGES	1	No Quantity							5608648			0
S3	2000	2000	2000	2	0	2	Export	251	France	FRA	616	Poland	POL								11	BEVERAGES	1	No Quantity							17240848			0
S3	2000	2000	2000	2	0	2	Export	251	France	FRA	620	Portugal	PRT								11	BEVERAGES	1	No Quantity							25762954			0
S3	2000	2000	2000	2	0	2	Export	251	France	FRA	624	Guinea-Bissau	GNB								11	BEVERAGES	1	No Quantity							313917			0
S3	2000	2000	2000	2	0	2	Export	251	France	FRA	634	Qatar	QAT								11	BEVERAGES	1	No Quantity							503531			0
S3	2000	2000	2000	2	0	2	Export	251	France	FRA	642	Romania	ROU								11	BEVERAGES	1	No Quantity							422208			0
S3	2000	2000	2000	2	0	2	Export	251	France	FRA	643	Russian Federation	RUS								11	BEVERAGES	1	No Quantity							45578904			0
S3	2000	2000	2000	2	0	2	Export	251	France	FRA	646	Rwanda	RWA								11	BEVERAGES	1	No Quantity							146495			0
S3	2000	2000	2000	2	0	2	Export	251	France	FRA	659	Saint Kitts and Nevis	KNA								11	BEVERAGES	1	No Quantity							279646			0
S3	2000	2000	2000	2	0	2	Export	251	France	FRA	660	Anguilla	AIA								11	BEVERAGES	1	No Quantity							237931			0
S3	2000	2000	2000	2	0	2	Export	251	France	FRA	662	Saint Lucia	LCA								11	BEVERAGES	1	No Quantity							1490930			0
S3	2000	2000	2000	2	0	2	Export	251	France	FRA	666	Saint Pierre and Miquelon	SPM								11	BEVERAGES	1	No Quantity							1164091			0
S3	2000	2000	2000	2	0	2	Export	251	France	FRA	670	Saint Vincent and the Grenadines	VCT								11	BEVERAGES	1	No Quantity							355070			0
S3	2000	2000	2000	2	0	2	Export	251	France	FRA	678	Sao Tome and Principe	STP								11	BEVERAGES	1	No Quantity							11658			0
S3	2000	2000	2000	2	0	2	Export	251	France	FRA	682	Saudi Arabia	SAU								11	BEVERAGES	1	No Quantity							1383060			0
S3	2000	2000	2000	2	0	2	Export	251	France	FRA	686	Senegal	SEN								11	BEVERAGES	1	No Quantity							3385527			0
S3	2000	2000	2000	2	0	2	Export	251	France	FRA	690	Seychelles	SYC								11	BEVERAGES	1	No Quantity							809442			0
S3	2000	2000	2000	2	0	2	Export	251	France	FRA	694	Sierra Leone	SLE								11	BEVERAGES	1	No Quantity							213211			0
S3	2000	2000	2000	2	0	2	Export	251	France	FRA	699	India	IND								11	BEVERAGES	1	No Quantity							1997691			0
S3	2000	2000	2000	2	0	2	Export	251	France	FRA	702	Singapore	SGP								11	BEVERAGES	1	No Quantity							162225919			0
S3	2000	2000	2000	2	0	2	Export	251	France	FRA	703	Slovakia	SVK								11	BEVERAGES	1	No Quantity							1926340			0
S3	2000	2000	2000	2	0	2	Export	251	France	FRA	704	Viet Nam	VNM								11	BEVERAGES	1	No Quantity							6034648			0
S3	2000	2000	2000	2	0	2	Export	251	France	FRA	705	Slovenia	SVN								11	BEVERAGES	1	No Quantity							2214975			0
S3	2000	2000	2000	2	0	2	Export	251	France	FRA	710	South Africa	ZAF								11	BEVERAGES	1	No Quantity							4337671			0
S3	2000	2000	2000	2	0	2	Export	251	France	FRA	716	Zimbabwe	ZWE								11	BEVERAGES	1	No Quantity							78233			0
S3	2000	2000	2000	2	0	2	Export	251	France	FRA	724	Spain	ESP								11	BEVERAGES	1	No Quantity							105993365			0
S3	2000	2000	2000	2	0	2	Export	251	France	FRA	736	Fmr Sudan	SDN								11	BEVERAGES	1	No Quantity							1685			0
S3	2000	2000	2000	2	0	2	Export	251	France	FRA	740	Suriname	SUR								11	BEVERAGES	1	No Quantity							378386			0
S3	2000	2000	2000	2	0	2	Export	251	France	FRA	752	Sweden	SWE								11	BEVERAGES	1	No Quantity							70105714			0
S3	2000	2000	2000	2	0	2	Export	251	France	FRA	757	Switzerland	CHE								11	BEVERAGES	1	No Quantity							351204438			0
S3	2000	2000	2000	2	0	2	Export	251	France	FRA	760	Syria	SYR								11	BEVERAGES	1	No Quantity							102251			0
S3	2000	2000	2000	2	0	2	Export	251	France	FRA	764	Thailand	THA								11	BEVERAGES	1	No Quantity							22041038			0
S3	2000	2000	2000	2	0	2	Export	251	France	FRA	768	Togo	TGO								11	BEVERAGES	1	No Quantity							3464462			0
S3	2000	2000	2000	2	0	2	Export	251	France	FRA	780	Trinidad and Tobago	TTO								11	BEVERAGES	1	No Quantity							1777317			0
S3	2000	2000	2000	2	0	2	Export	251	France	FRA	784	United Arab Emirates	ARE								11	BEVERAGES	1	No Quantity							12685753			0
S3	2000	2000	2000	2	0	2	Export	251	France	FRA	788	Tunisia	TUN								11	BEVERAGES	1	No Quantity							1075745			0
S3	2000	2000	2000	2	0	2	Export	251	France	FRA	792	Turkey	TUR								11	BEVERAGES	1	No Quantity							4415062			0
S3	2000	2000	2000	2	0	2	Export	251	France	FRA	795	Turkmenistan	TKM								11	BEVERAGES	1	No Quantity							15310			0
S3	2000	2000	2000	2	0	2	Export	251	France	FRA	796	Turks and Caicos Isds	TCA								11	BEVERAGES	1	No Quantity							199867			0
S3	2000	2000	2000	2	0	2	Export	251	France	FRA	800	Uganda	UGA								11	BEVERAGES	1	No Quantity							51687			0
S3	2000	2000	2000	2	0	2	Export	251	France	FRA	804	Ukraine	UKR								11	BEVERAGES	1	No Quantity							28663630			0
S3	2000	2000	2000	2	0	2	Export	251	France	FRA	807	North Macedonia	MKD								11	BEVERAGES	1	No Quantity							515189			0
S3	2000	2000	2000	2	0	2	Export	251	France	FRA	818	Egypt	EGY								11	BEVERAGES	1	No Quantity							1148079			0
S3	2000	2000	2000	2	0	2	Export	251	France	FRA	826	United Kingdom	GBR								11	BEVERAGES	1	No Quantity							1189936667			0
S3	2000	2000	2000	2	0	2	Export	251	France	FRA	834	United Rep. of Tanzania	TZA								11	BEVERAGES	1	No Quantity							107167			0
S3	2000	2000	2000	2	0	2	Export	251	France	FRA	837	Bunkers									11	BEVERAGES	1	No Quantity							3090			0
S3	2000	2000	2000	2	0	2	Export	251	France	FRA	842	USA	USA								11	BEVERAGES	1	No Quantity							1564085409			0
S3	2000	2000	2000	2	0	2	Export	251	France	FRA	854	Burkina Faso	BFA								11	BEVERAGES	1	No Quantity							2619485			0
S3	2000	2000	2000	2	0	2	Export	251	France	FRA	858	Uruguay	URY								11	BEVERAGES	1	No Quantity							3845236			0
S3	2000	2000	2000	2	0	2	Export	251	France	FRA	860	Uzbekistan	UZB								11	BEVERAGES	1	No Quantity							267426			0
S3	2000	2000	2000	2	0	2	Export	251	France	FRA	862	Venezuela	VEN								11	BEVERAGES	1	No Quantity							6945499			0
S3	2000	2000	2000	2	0	2	Export	251	France	FRA	876	Wallis and Futuna Isds	WLF								11	BEVERAGES	1	No Quantity							376981			0
S3	2000	2000	2000	2	0	2	Export	251	France	FRA	887	Yemen	YEM								11	BEVERAGES	1	No Quantity							32586			0
S3	2000	2000	2000	2	0	2	Export	251	France	FRA	891	Serbia and Montenegro	SCG								11	BEVERAGES	1	No Quantity							754945			0
S3	2000	2000	2000	2	0	2	Export	251	France	FRA	894	Zambia	ZMB								11	BEVERAGES	1	No Quantity							45367			0
S3	2000	2000	2000	2	0	2	Export	251	France	FRA	899	Areas, nes									11	BEVERAGES	1	No Quantity							28231			0
S3	2000	2000	2000	2	0	2	Export	268	Georgia	GEO	0	World	WLD								11	BEVERAGES	1	No Quantity							45788893			0
S3	2000	2000	2000	2	0	2	Export	268	Georgia	GEO	31	Azerbaijan	AZE								11	BEVERAGES	1	No Quantity							704697			0
S3	2000	2000	2000	2	0	2	Export	268	Georgia	GEO	51	Armenia	ARM								11	BEVERAGES	1	No Quantity							7441			0
S3	2000	2000	2000	2	0	2	Export	268	Georgia	GEO	56	Belgium	BEL								11	BEVERAGES	1	No Quantity							389957			0
S3	2000	2000	2000	2	0	2	Export	268	Georgia	GEO	64	Bhutan	BTN								11	BEVERAGES	1	No Quantity							22750			0
S3	2000	2000	2000	2	0	2	Export	268	Georgia	GEO	112	Belarus	BLR								11	BEVERAGES	1	No Quantity							335856			0
S3	2000	2000	2000	2	0	2	Export	268	Georgia	GEO	196	Cyprus	CYP								11	BEVERAGES	1	No Quantity							16095			0
S3	2000	2000	2000	2	0	2	Export	268	Georgia	GEO	203	Czechia	CZE								11	BEVERAGES	1	No Quantity							64342			0
S3	2000	2000	2000	2	0	2	Export	268	Georgia	GEO	233	Estonia	EST								11	BEVERAGES	1	No Quantity							86365			0
S3	2000	2000	2000	2	0	2	Export	268	Georgia	GEO	251	France	FRA								11	BEVERAGES	1	No Quantity							5			0
S3	2000	2000	2000	2	0	2	Export	268	Georgia	GEO	276	Germany	DEU								11	BEVERAGES	1	No Quantity							190404			0
S3	2000	2000	2000	2	0	2	Export	268	Georgia	GEO	332	Haiti	HTI								11	BEVERAGES	1	No Quantity							78			0
S3	2000	2000	2000	2	0	2	Export	268	Georgia	GEO	368	Iraq	IRQ								11	BEVERAGES	1	No Quantity							13982			0
S3	2000	2000	2000	2	0	2	Export	268	Georgia	GEO	372	Ireland	IRL								11	BEVERAGES	1	No Quantity							53795			0
S3	2000	2000	2000	2	0	2	Export	268	Georgia	GEO	376	Israel	ISR								11	BEVERAGES	1	No Quantity							249341			0
S3	2000	2000	2000	2	0	2	Export	268	Georgia	GEO	381	Italy	ITA								11	BEVERAGES	1	No Quantity							355			0
S3	2000	2000	2000	2	0	2	Export	268	Georgia	GEO	392	Japan	JPN								11	BEVERAGES	1	No Quantity							121786			0
S3	2000	2000	2000	2	0	2	Export	268	Georgia	GEO	398	Kazakhstan	KAZ								11	BEVERAGES	1	No Quantity							834636			0
S3	2000	2000	2000	2	0	2	Export	268	Georgia	GEO	410	Rep. of Korea	KOR								11	BEVERAGES	1	No Quantity							48			0
S3	2000	2000	2000	2	0	2	Export	268	Georgia	GEO	428	Latvia	LVA								11	BEVERAGES	1	No Quantity							990621			0
S3	2000	2000	2000	2	0	2	Export	268	Georgia	GEO	440	Lithuania	LTU								11	BEVERAGES	1	No Quantity							293082			0
S3	2000	2000	2000	2	0	2	Export	268	Georgia	GEO	498	Rep. of Moldova	MDA								11	BEVERAGES	1	No Quantity							15577			0
S3	2000	2000	2000	2	0	2	Export	268	Georgia	GEO	528	Netherlands	NLD								11	BEVERAGES	1	No Quantity							33379			0
S3	2000	2000	2000	2	0	2	Export	268	Georgia	GEO	616	Poland	POL								11	BEVERAGES	1	No Quantity							40200			0
S3	2000	2000	2000	2	0	2	Export	268	Georgia	GEO	620	Portugal	PRT								11	BEVERAGES	1	No Quantity							98645			0
S3	2000	2000	2000	2	0	2	Export	268	Georgia	GEO	643	Russian Federation	RUS								11	BEVERAGES	1	No Quantity							32432012			0
S3	2000	2000	2000	2	0	2	Export	268	Georgia	GEO	702	Singapore	SGP								11	BEVERAGES	1	No Quantity							523			0
S3	2000	2000	2000	2	0	2	Export	268	Georgia	GEO	703	Slovakia	SVK								11	BEVERAGES	1	No Quantity							7287			0
S3	2000	2000	2000	2	0	2	Export	268	Georgia	GEO	724	Spain	ESP								11	BEVERAGES	1	No Quantity							3510			0
S3	2000	2000	2000	2	0	2	Export	268	Georgia	GEO	757	Switzerland	CHE								11	BEVERAGES	1	No Quantity							28012			0
S3	2000	2000	2000	2	0	2	Export	268	Georgia	GEO	784	United Arab Emirates	ARE								11	BEVERAGES	1	No Quantity							15			0
S3	2000	2000	2000	2	0	2	Export	268	Georgia	GEO	792	Turkey	TUR								11	BEVERAGES	1	No Quantity							47			0
S3	2000	2000	2000	2	0	2	Export	268	Georgia	GEO	795	Turkmenistan	TKM								11	BEVERAGES	1	No Quantity							126978			0
S3	2000	2000	2000	2	0	2	Export	268	Georgia	GEO	804	Ukraine	UKR								11	BEVERAGES	1	No Quantity							3653193			0
S3	2000	2000	2000	2	0	2	Export	268	Georgia	GEO	826	United Kingdom	GBR								11	BEVERAGES	1	No Quantity							3647826			0
S3	2000	2000	2000	2	0	2	Export	268	Georgia	GEO	842	USA	USA								11	BEVERAGES	1	No Quantity							1314128			0
S3	2000	2000	2000	2	0	2	Export	268	Georgia	GEO	887	Yemen	YEM								11	BEVERAGES	1	No Quantity							11923			0
S3	2000	2000	2000	2	0	2	Export	251	France	FRA	0	World	WLD								12	TOBACCO,TOBACCO MANUFACT	1	No Quantity							367036664			0
S3	2000	2000	2000	2	0	2	Export	251	France	FRA	12	Algeria	DZA								12	TOBACCO,TOBACCO MANUFACT	1	No Quantity							270938			0
S3	2000	2000	2000	2	0	2	Export	251	France	FRA	20	Andorra	AND								12	TOBACCO,TOBACCO MANUFACT	1	No Quantity							5119022			0
S3	2000	2000	2000	2	0	2	Export	251	France	FRA	31	Azerbaijan	AZE								12	TOBACCO,TOBACCO MANUFACT	1	No Quantity							725590			0
S3	2000	2000	2000	2	0	2	Export	251	France	FRA	32	Argentina	ARG								12	TOBACCO,TOBACCO MANUFACT	1	No Quantity							109695			0
S3	2000	2000	2000	2	0	2	Export	251	France	FRA	36	Australia	AUS								12	TOBACCO,TOBACCO MANUFACT	1	No Quantity							843			0
S3	2000	2000	2000	2	0	2	Export	251	France	FRA	40	Austria	AUT								12	TOBACCO,TOBACCO MANUFACT	1	No Quantity							12258208			0
S3	2000	2000	2000	2	0	2	Export	251	France	FRA	56	Belgium	BEL								12	TOBACCO,TOBACCO MANUFACT	1	No Quantity							16039818			0
S3	2000	2000	2000	2	0	2	Export	251	France	FRA	68	Bolivia (Plurinational State of)	BOL								12	TOBACCO,TOBACCO MANUFACT	1	No Quantity							125707			0
S3	2000	2000	2000	2	0	2	Export	251	France	FRA	70	Bosnia Herzegovina	BIH								12	TOBACCO,TOBACCO MANUFACT	1	No Quantity							994421			0
S3	2000	2000	2000	2	0	2	Export	251	France	FRA	76	Brazil	BRA								12	TOBACCO,TOBACCO MANUFACT	1	No Quantity							44384			0
S3	2000	2000	2000	2	0	2	Export	251	France	FRA	100	Bulgaria	BGR								12	TOBACCO,TOBACCO MANUFACT	1	No Quantity							327681			0
S3	2000	2000	2000	2	0	2	Export	251	France	FRA	108	Burundi	BDI								12	TOBACCO,TOBACCO MANUFACT	1	No Quantity							17838			0
S3	2000	2000	2000	2	0	2	Export	251	France	FRA	112	Belarus	BLR								12	TOBACCO,TOBACCO MANUFACT	1	No Quantity							143826			0
S3	2000	2000	2000	2	0	2	Export	251	France	FRA	116	Cambodia	KHM								12	TOBACCO,TOBACCO MANUFACT	1	No Quantity							5430270			0
S3	2000	2000	2000	2	0	2	Export	251	France	FRA	120	Cameroon	CMR								12	TOBACCO,TOBACCO MANUFACT	1	No Quantity							13624			0
S3	2000	2000	2000	2	0	2	Export	251	France	FRA	124	Canada	CAN								12	TOBACCO,TOBACCO MANUFACT	1	No Quantity							931778			0
S3	2000	2000	2000	2	0	2	Export	251	France	FRA	140	Central African Rep.	CAF								12	TOBACCO,TOBACCO MANUFACT	1	No Quantity							1922969			0
S3	2000	2000	2000	2	0	2	Export	251	France	FRA	148	Chad	TCD								12	TOBACCO,TOBACCO MANUFACT	1	No Quantity							2558668			0
S3	2000	2000	2000	2	0	2	Export	251	France	FRA	152	Chile	CHL								12	TOBACCO,TOBACCO MANUFACT	1	No Quantity							49300			0
S3	2000	2000	2000	2	0	2	Export	251	France	FRA	156	China	CHN								12	TOBACCO,TOBACCO MANUFACT	1	No Quantity							2749125			0
S3	2000	2000	2000	2	0	2	Export	251	France	FRA	174	Comoros	COM								12	TOBACCO,TOBACCO MANUFACT	1	No Quantity							239195			0
S3	2000	2000	2000	2	0	2	Export	251	France	FRA	175	Mayotte	MYT								12	TOBACCO,TOBACCO MANUFACT	1	No Quantity							539207			0
S3	2000	2000	2000	2	0	2	Export	251	France	FRA	178	Congo	COG								12	TOBACCO,TOBACCO MANUFACT	1	No Quantity							3230			0
S3	2000	2000	2000	2	0	2	Export	251	France	FRA	180	Dem. Rep. of the Congo	COD								12	TOBACCO,TOBACCO MANUFACT	1	No Quantity							192564			0
S3	2000	2000	2000	2	0	2	Export	251	France	FRA	191	Croatia	HRV								12	TOBACCO,TOBACCO MANUFACT	1	No Quantity							2431135			0
S3	2000	2000	2000	2	0	2	Export	251	France	FRA	192	Cuba	CUB								12	TOBACCO,TOBACCO MANUFACT	1	No Quantity							3230			0
S3	2000	2000	2000	2	0	2	Export	251	France	FRA	196	Cyprus	CYP								12	TOBACCO,TOBACCO MANUFACT	1	No Quantity							4870417			0
S3	2000	2000	2000	2	0	2	Export	251	France	FRA	203	Czechia	CZE								12	TOBACCO,TOBACCO MANUFACT	1	No Quantity							1808077			0
S3	2000	2000	2000	2	0	2	Export	251	France	FRA	204	Benin	BEN								12	TOBACCO,TOBACCO MANUFACT	1	No Quantity							30198			0
S3	2000	2000	2000	2	0	2	Export	251	France	FRA	208	Denmark	DNK								12	TOBACCO,TOBACCO MANUFACT	1	No Quantity							408443			0
S3	2000	2000	2000	2	0	2	Export	251	France	FRA	246	Finland	FIN								12	TOBACCO,TOBACCO MANUFACT	1	No Quantity							10965460			0
S3	2000	2000	2000	2	0	2	Export	251	France	FRA	258	French Polynesia	PYF								12	TOBACCO,TOBACCO MANUFACT	1	No Quantity							410129			0
S3	2000	2000	2000	2	0	2	Export	251	France	FRA	262	Djibouti	DJI								12	TOBACCO,TOBACCO MANUFACT	1	No Quantity							3234819			0
S3	2000	2000	2000	2	0	2	Export	251	France	FRA	266	Gabon	GAB								12	TOBACCO,TOBACCO MANUFACT	1	No Quantity							3726411			0
S3	2000	2000	2000	2	0	2	Export	251	France	FRA	268	Georgia	GEO								12	TOBACCO,TOBACCO MANUFACT	1	No Quantity							221076			0
S3	2000	2000	2000	2	0	2	Export	251	France	FRA	276	Germany	DEU								12	TOBACCO,TOBACCO MANUFACT	1	No Quantity							120742682			0
S3	2000	2000	2000	2	0	2	Export	251	France	FRA	292	Gibraltar	GIB								12	TOBACCO,TOBACCO MANUFACT	1	No Quantity							32164			0
S3	2000	2000	2000	2	0	2	Export	251	France	FRA	300	Greece	GRC								12	TOBACCO,TOBACCO MANUFACT	1	No Quantity							4942611			0
S3	2000	2000	2000	2	0	2	Export	251	France	FRA	324	Guinea	GIN								12	TOBACCO,TOBACCO MANUFACT	1	No Quantity							302540			0
S3	2000	2000	2000	2	0	2	Export	251	France	FRA	340	Honduras	HND								12	TOBACCO,TOBACCO MANUFACT	1	No Quantity							41153			0
S3	2000	2000	2000	2	0	2	Export	251	France	FRA	344	China, Hong Kong SAR	HKG								12	TOBACCO,TOBACCO MANUFACT	1	No Quantity							458164			0
S3	2000	2000	2000	2	0	2	Export	251	France	FRA	348	Hungary	HUN								12	TOBACCO,TOBACCO MANUFACT	1	No Quantity							39046			0
S3	2000	2000	2000	2	0	2	Export	251	France	FRA	352	Iceland	ISL								12	TOBACCO,TOBACCO MANUFACT	1	No Quantity							114611			0
S3	2000	2000	2000	2	0	2	Export	251	France	FRA	360	Indonesia	IDN								12	TOBACCO,TOBACCO MANUFACT	1	No Quantity							5478			0
S3	2000	2000	2000	2	0	2	Export	251	France	FRA	364	Iran	IRN								12	TOBACCO,TOBACCO MANUFACT	1	No Quantity							696095			0
S3	2000	2000	2000	2	0	2	Export	251	France	FRA	372	Ireland	IRL								12	TOBACCO,TOBACCO MANUFACT	1	No Quantity							2972870			0
S3	2000	2000	2000	2	0	2	Export	251	France	FRA	376	Israel	ISR								12	TOBACCO,TOBACCO MANUFACT	1	No Quantity							55339			0
S3	2000	2000	2000	2	0	2	Export	251	France	FRA	381	Italy	ITA								12	TOBACCO,TOBACCO MANUFACT	1	No Quantity							12498807			0
S3	2000	2000	2000	2	0	2	Export	251	France	FRA	384	Côte d'Ivoire	CIV								12	TOBACCO,TOBACCO MANUFACT	1	No Quantity							14296631			0
S3	2000	2000	2000	2	0	2	Export	251	France	FRA	392	Japan	JPN								12	TOBACCO,TOBACCO MANUFACT	1	No Quantity							3901699			0
S3	2000	2000	2000	2	0	2	Export	251	France	FRA	400	Jordan	JOR								12	TOBACCO,TOBACCO MANUFACT	1	No Quantity							310405			0
S3	2000	2000	2000	2	0	2	Export	251	France	FRA	410	Rep. of Korea	KOR								12	TOBACCO,TOBACCO MANUFACT	1	No Quantity							7304			0
S3	2000	2000	2000	2	0	2	Export	251	France	FRA	414	Kuwait	KWT								12	TOBACCO,TOBACCO MANUFACT	1	No Quantity							103796			0
S3	2000	2000	2000	2	0	2	Export	251	France	FRA	422	Lebanon	LBN								12	TOBACCO,TOBACCO MANUFACT	1	No Quantity							3517835			0
S3	2000	2000	2000	2	0	2	Export	251	France	FRA	428	Latvia	LVA								12	TOBACCO,TOBACCO MANUFACT	1	No Quantity							301276			0
S3	2000	2000	2000	2	0	2	Export	251	France	FRA	442	Luxembourg	LUX								12	TOBACCO,TOBACCO MANUFACT	1	No Quantity							7426276			0
S3	2000	2000	2000	2	0	2	Export	251	France	FRA	446	China, Macao SAR	MAC								12	TOBACCO,TOBACCO MANUFACT	1	No Quantity							15731			0
S3	2000	2000	2000	2	0	2	Export	251	France	FRA	450	Madagascar	MDG								12	TOBACCO,TOBACCO MANUFACT	1	No Quantity							503952			0
S3	2000	2000	2000	2	0	2	Export	251	France	FRA	462	Maldives	MDV								12	TOBACCO,TOBACCO MANUFACT	1	No Quantity							13765			0
S3	2000	2000	2000	2	0	2	Export	251	France	FRA	466	Mali	MLI								12	TOBACCO,TOBACCO MANUFACT	1	No Quantity							74160			0
S3	2000	2000	2000	2	0	2	Export	251	France	FRA	470	Malta	MLT								12	TOBACCO,TOBACCO MANUFACT	1	No Quantity							44805			0
S3	2000	2000	2000	2	0	2	Export	251	France	FRA	478	Mauritania	MRT								12	TOBACCO,TOBACCO MANUFACT	1	No Quantity							5393752			0
S3	2000	2000	2000	2	0	2	Export	251	France	FRA	480	Mauritius	MUS								12	TOBACCO,TOBACCO MANUFACT	1	No Quantity							20787			0
S3	2000	2000	2000	2	0	2	Export	251	France	FRA	484	Mexico	MEX								12	TOBACCO,TOBACCO MANUFACT	1	No Quantity							36518			0
S3	2000	2000	2000	2	0	2	Export	251	France	FRA	490	Other Asia, nes									12	TOBACCO,TOBACCO MANUFACT	1	No Quantity							1124			0
S3	2000	2000	2000	2	0	2	Export	251	France	FRA	496	Mongolia	MNG								12	TOBACCO,TOBACCO MANUFACT	1	No Quantity							424174			0
S3	2000	2000	2000	2	0	2	Export	251	France	FRA	498	Rep. of Moldova	MDA								12	TOBACCO,TOBACCO MANUFACT	1	No Quantity							2274247			0
S3	2000	2000	2000	2	0	2	Export	251	France	FRA	504	Morocco	MAR								12	TOBACCO,TOBACCO MANUFACT	1	No Quantity							2151911			0
S3	2000	2000	2000	2	0	2	Export	251	France	FRA	524	Nepal	NPL								12	TOBACCO,TOBACCO MANUFACT	1	No Quantity							2528			0
S3	2000	2000	2000	2	0	2	Export	251	France	FRA	528	Netherlands	NLD								12	TOBACCO,TOBACCO MANUFACT	1	No Quantity							20252905			0
S3	2000	2000	2000	2	0	2	Export	251	France	FRA	530	Neth. Antilles	ANT								12	TOBACCO,TOBACCO MANUFACT	1	No Quantity							14888			0
S3	2000	2000	2000	2	0	2	Export	251	France	FRA	540	New Caledonia	NCL								12	TOBACCO,TOBACCO MANUFACT	1	No Quantity							2460912			0
S3	2000	2000	2000	2	0	2	Export	251	France	FRA	562	Niger	NER								12	TOBACCO,TOBACCO MANUFACT	1	No Quantity							11096			0
S3	2000	2000	2000	2	0	2	Export	251	France	FRA	568	Other Europe, nes									12	TOBACCO,TOBACCO MANUFACT	1	No Quantity							20226			0
S3	2000	2000	2000	2	0	2	Export	251	France	FRA	579	Norway	NOR								12	TOBACCO,TOBACCO MANUFACT	1	No Quantity							587804			0
S3	2000	2000	2000	2	0	2	Export	251	France	FRA	591	Panama	PAN								12	TOBACCO,TOBACCO MANUFACT	1	No Quantity							1096111			0
S3	2000	2000	2000	2	0	2	Export	251	France	FRA	608	Philippines	PHL								12	TOBACCO,TOBACCO MANUFACT	1	No Quantity							384144			0
S3	2000	2000	2000	2	0	2	Export	251	France	FRA	616	Poland	POL								12	TOBACCO,TOBACCO MANUFACT	1	No Quantity							6255724			0
S3	2000	2000	2000	2	0	2	Export	251	France	FRA	620	Portugal	PRT								12	TOBACCO,TOBACCO MANUFACT	1	No Quantity							2150506			0
S3	2000	2000	2000	2	0	2	Export	251	France	FRA	642	Romania	ROU								12	TOBACCO,TOBACCO MANUFACT	1	No Quantity							166580			0
S3	2000	2000	2000	2	0	2	Export	251	France	FRA	643	Russian Federation	RUS								12	TOBACCO,TOBACCO MANUFACT	1	No Quantity							3599861			0
S3	2000	2000	2000	2	0	2	Export	251	France	FRA	666	Saint Pierre and Miquelon	SPM								12	TOBACCO,TOBACCO MANUFACT	1	No Quantity							66716			0
S3	2000	2000	2000	2	0	2	Export	251	France	FRA	682	Saudi Arabia	SAU								12	TOBACCO,TOBACCO MANUFACT	1	No Quantity							59693			0
S3	2000	2000	2000	2	0	2	Export	251	France	FRA	686	Senegal	SEN								12	TOBACCO,TOBACCO MANUFACT	1	No Quantity							2804043			0
S3	2000	2000	2000	2	0	2	Export	251	France	FRA	690	Seychelles	SYC								12	TOBACCO,TOBACCO MANUFACT	1	No Quantity							50845			0
S3	2000	2000	2000	2	0	2	Export	251	France	FRA	694	Sierra Leone	SLE								12	TOBACCO,TOBACCO MANUFACT	1	No Quantity							602552			0
S3	2000	2000	2000	2	0	2	Export	251	France	FRA	699	India	IND								12	TOBACCO,TOBACCO MANUFACT	1	No Quantity							17276			0
S3	2000	2000	2000	2	0	2	Export	251	France	FRA	702	Singapore	SGP								12	TOBACCO,TOBACCO MANUFACT	1	No Quantity							318692			0
S3	2000	2000	2000	2	0	2	Export	251	France	FRA	704	Viet Nam	VNM								12	TOBACCO,TOBACCO MANUFACT	1	No Quantity							616176			0
S3	2000	2000	2000	2	0	2	Export	251	France	FRA	705	Slovenia	SVN								12	TOBACCO,TOBACCO MANUFACT	1	No Quantity							3466991			0
S3	2000	2000	2000	2	0	2	Export	251	France	FRA	710	South Africa	ZAF								12	TOBACCO,TOBACCO MANUFACT	1	No Quantity							269533			0
S3	2000	2000	2000	2	0	2	Export	251	France	FRA	724	Spain	ESP								12	TOBACCO,TOBACCO MANUFACT	1	No Quantity							17896773			0
S3	2000	2000	2000	2	0	2	Export	251	France	FRA	740	Suriname	SUR								12	TOBACCO,TOBACCO MANUFACT	1	No Quantity							201693			0
S3	2000	2000	2000	2	0	2	Export	251	France	FRA	752	Sweden	SWE								12	TOBACCO,TOBACCO MANUFACT	1	No Quantity							62924			0
S3	2000	2000	2000	2	0	2	Export	251	France	FRA	757	Switzerland	CHE								12	TOBACCO,TOBACCO MANUFACT	1	No Quantity							5664409			0
S3	2000	2000	2000	2	0	2	Export	251	France	FRA	760	Syria	SYR								12	TOBACCO,TOBACCO MANUFACT	1	No Quantity							2898288			0
S3	2000	2000	2000	2	0	2	Export	251	France	FRA	764	Thailand	THA								12	TOBACCO,TOBACCO MANUFACT	1	No Quantity							93964			0
S3	2000	2000	2000	2	0	2	Export	251	France	FRA	768	Togo	TGO								12	TOBACCO,TOBACCO MANUFACT	1	No Quantity							8568			0
S3	2000	2000	2000	2	0	2	Export	251	France	FRA	784	United Arab Emirates	ARE								12	TOBACCO,TOBACCO MANUFACT	1	No Quantity							1131365			0
S3	2000	2000	2000	2	0	2	Export	251	France	FRA	788	Tunisia	TUN								12	TOBACCO,TOBACCO MANUFACT	1	No Quantity							1179541			0
S3	2000	2000	2000	2	0	2	Export	251	France	FRA	792	Turkey	TUR								12	TOBACCO,TOBACCO MANUFACT	1	No Quantity							1759339			0
S3	2000	2000	2000	2	0	2	Export	251	France	FRA	804	Ukraine	UKR								12	TOBACCO,TOBACCO MANUFACT	1	No Quantity							909025			0
S3	2000	2000	2000	2	0	2	Export	251	France	FRA	807	North Macedonia	MKD								12	TOBACCO,TOBACCO MANUFACT	1	No Quantity							17557			0
S3	2000	2000	2000	2	0	2	Export	251	France	FRA	818	Egypt	EGY								12	TOBACCO,TOBACCO MANUFACT	1	No Quantity							203941			0
S3	2000	2000	2000	2	0	2	Export	251	France	FRA	826	United Kingdom	GBR								12	TOBACCO,TOBACCO MANUFACT	1	No Quantity							14331043			0
S3	2000	2000	2000	2	0	2	Export	251	France	FRA	842	USA	USA								12	TOBACCO,TOBACCO MANUFACT	1	No Quantity							5157928			0
S3	2000	2000	2000	2	0	2	Export	251	France	FRA	854	Burkina Faso	BFA								12	TOBACCO,TOBACCO MANUFACT	1	No Quantity							5324648			0
S3	2000	2000	2000	2	0	2	Export	251	France	FRA	858	Uruguay	URY								12	TOBACCO,TOBACCO MANUFACT	1	No Quantity							955094			0
S3	2000	2000	2000	2	0	2	Export	251	France	FRA	876	Wallis and Futuna Isds	WLF								12	TOBACCO,TOBACCO MANUFACT	1	No Quantity							118404			0
S3	2000	2000	2000	2	0	2	Export	251	France	FRA	891	Serbia and Montenegro	SCG								12	TOBACCO,TOBACCO MANUFACT	1	No Quantity							1065070			0
S3	2000	2000	2000	2	0	2	Export	251	France	FRA	899	Areas, nes									12	TOBACCO,TOBACCO MANUFACT	1	No Quantity							142281			0
S3	2000	2000	2000	2	0	2	Export	268	Georgia	GEO	0	World	WLD								12	TOBACCO,TOBACCO MANUFACT	1	No Quantity							6119325			0
S3	2000	2000	2000	2	0	2	Export	268	Georgia	GEO	31	Azerbaijan	AZE								12	TOBACCO,TOBACCO MANUFACT	1	No Quantity							4179910			0
S3	2000	2000	2000	2	0	2	Export	268	Georgia	GEO	51	Armenia	ARM								12	TOBACCO,TOBACCO MANUFACT	1	No Quantity							66974			0
S3	2000	2000	2000	2	0	2	Export	268	Georgia	GEO	496	Mongolia	MNG								12	TOBACCO,TOBACCO MANUFACT	1	No Quantity							4390			0
S3	2000	2000	2000	2	0	2	Export	268	Georgia	GEO	624	Guinea-Bissau	GNB								12	TOBACCO,TOBACCO MANUFACT	1	No Quantity							30			0
S3	2000	2000	2000	2	0	2	Export	268	Georgia	GEO	643	Russian Federation	RUS								12	TOBACCO,TOBACCO MANUFACT	1	No Quantity							839006			0
S3	2000	2000	2000	2	0	2	Export	268	Georgia	GEO	762	Tajikistan	TJK								12	TOBACCO,TOBACCO MANUFACT	1	No Quantity							67899			0
S3	2000	2000	2000	2	0	2	Export	268	Georgia	GEO	792	Turkey	TUR								12	TOBACCO,TOBACCO MANUFACT	1	No Quantity							105900			0
S3	2000	2000	2000	2	0	2	Export	268	Georgia	GEO	795	Turkmenistan	TKM								12	TOBACCO,TOBACCO MANUFACT	1	No Quantity							855216			0
S3	2000	2000	2000	2	0	2	Export	251	France	FRA	0	World	WLD								21	HIDES,SKINS,FURSKINS,RAW	1	No Quantity							336588974			0
S3	2000	2000	2000	2	0	2	Export	251	France	FRA	12	Algeria	DZA								21	HIDES,SKINS,FURSKINS,RAW	1	No Quantity							57587			0
S3	2000	2000	2000	2	0	2	Export	251	France	FRA	36	Australia	AUS								21	HIDES,SKINS,FURSKINS,RAW	1	No Quantity							175569			0
S3	2000	2000	2000	2	0	2	Export	251	France	FRA	40	Austria	AUT								21	HIDES,SKINS,FURSKINS,RAW	1	No Quantity							7050418			0
S3	2000	2000	2000	2	0	2	Export	251	France	FRA	56	Belgium	BEL								21	HIDES,SKINS,FURSKINS,RAW	1	No Quantity							18323475			0
S3	2000	2000	2000	2	0	2	Export	251	France	FRA	76	Brazil	BRA								21	HIDES,SKINS,FURSKINS,RAW	1	No Quantity							183434			0
S3	2000	2000	2000	2	0	2	Export	251	France	FRA	100	Bulgaria	BGR								21	HIDES,SKINS,FURSKINS,RAW	1	No Quantity							54777			0
S3	2000	2000	2000	2	0	2	Export	251	France	FRA	124	Canada	CAN								21	HIDES,SKINS,FURSKINS,RAW	1	No Quantity							2528			0
S3	2000	2000	2000	2	0	2	Export	251	France	FRA	156	China	CHN								21	HIDES,SKINS,FURSKINS,RAW	1	No Quantity							4600462			0
S3	2000	2000	2000	2	0	2	Export	251	France	FRA	203	Czechia	CZE								21	HIDES,SKINS,FURSKINS,RAW	1	No Quantity							202396			0
S3	2000	2000	2000	2	0	2	Export	251	France	FRA	208	Denmark	DNK								21	HIDES,SKINS,FURSKINS,RAW	1	No Quantity							255488			0
S3	2000	2000	2000	2	0	2	Export	251	France	FRA	233	Estonia	EST								21	HIDES,SKINS,FURSKINS,RAW	1	No Quantity							1966			0
S3	2000	2000	2000	2	0	2	Export	251	France	FRA	246	Finland	FIN								21	HIDES,SKINS,FURSKINS,RAW	1	No Quantity							421			0
[truncated: 8,682 more rows]
