# Supplementary material for: Core-periphery structure in sectoral international trade networks: A new approach to an old theory
Source: PLoS One. 2020 Apr 2;15(4):e0229547. doi: 10.1371/journal.pone.0229547 (PMC7117750; doi:10.1371/journal.pone.0229547)
Supplement: S7 File — (ZIP) [file pone.0229547.s007.zip › S7_File/RawData 2000/comtrade (25).csv]

Classification	Year	Period	Period Desc.	Aggregate Level	Is Leaf Code	Trade Flow Code	Trade Flow	Reporter Code	Reporter	Reporter ISO	Partner Code	Partner	Partner ISO	2nd Partner Code	2nd Partner	2nd Partner ISO	Customs Proc. Code	Customs	Mode of Transport Code	Mode of Transport	Commodity Code	Commodity	Qty Unit Code	Qty Unit	Qty	Alt Qty Unit Code	Alt Qty Unit	Alt Qty	Netweight (kg)	Gross weight (kg)	Trade Value (US$)	CIF Trade Value (US$)	FOB Trade Value (US$)	Flag
S3	2000	2000	2000	2	0	2	Export	275	State of Palestine	PSE	0	World	WLD								01	MEAT, MEAT PREPARATIONS	1	No Quantity							2662323			0
S3	2000	2000	2000	2	0	2	Export	270	Gambia	GMB	0	World	WLD								02	DAIRY PRODUCTS,BIRD EGGS	1	No Quantity							6154			0
S3	2000	2000	2000	2	0	2	Export	270	Gambia	GMB	0	World	WLD								03	FISH,CRUSTACEANS,MOLLUSC	1	No Quantity							3625048			0
S3	2000	2000	2000	2	0	2	Export	275	State of Palestine	PSE	0	World	WLD								02	DAIRY PRODUCTS,BIRD EGGS	1	No Quantity							3436992			0
S3	2000	2000	2000	2	0	2	Export	275	State of Palestine	PSE	0	World	WLD								00	LIVE ANIMALS	1	No Quantity							1301937			0
S3	2000	2000	2000	2	0	2	Export	275	State of Palestine	PSE	0	World	WLD								03	FISH,CRUSTACEANS,MOLLUSC	1	No Quantity							2212883			0
S3	2000	2000	2000	2	0	2	Export	270	Gambia	GMB	0	World	WLD								04	CEREALS,CEREAL PREPRTNS.	1	No Quantity							3543			0
S3	2000	2000	2000	2	0	2	Export	275	State of Palestine	PSE	0	World	WLD								04	CEREALS,CEREAL PREPRTNS.	1	No Quantity							3351856			0
S3	2000	2000	2000	2	0	2	Export	270	Gambia	GMB	0	World	WLD								05	VEGETABLES AND FRUIT	1	No Quantity							1080223			0
S3	2000	2000	2000	2	0	2	Export	275	State of Palestine	PSE	0	World	WLD								05	VEGETABLES AND FRUIT	1	No Quantity							60003072			0
S3	2000	2000	2000	2	0	2	Export	270	Gambia	GMB	0	World	WLD								06	SUGAR,SUGR.PREPTNS,HONEY	1	No Quantity							504091			0
S3	2000	2000	2000	2	0	2	Export	270	Gambia	GMB	0	World	WLD								07	COFFEE,TEA,COCOA,SPICES	1	No Quantity							37482			0
S3	2000	2000	2000	2	0	2	Export	275	State of Palestine	PSE	0	World	WLD								06	SUGAR,SUGR.PREPTNS,HONEY	1	No Quantity							2799452			0
S3	2000	2000	2000	2	0	2	Export	275	State of Palestine	PSE	0	World	WLD								07	COFFEE,TEA,COCOA,SPICES	1	No Quantity							6286375			0
S3	2000	2000	2000	2	0	2	Export	275	State of Palestine	PSE	0	World	WLD								08	ANIMAL FEED STUFF	1	No Quantity							961772			0
S3	2000	2000	2000	2	0	2	Export	270	Gambia	GMB	0	World	WLD								09	MISC.EDIBLE PRODUCTS ETC	1	No Quantity							491			0
S3	2000	2000	2000	2	0	2	Export	275	State of Palestine	PSE	0	World	WLD								09	MISC.EDIBLE PRODUCTS ETC	1	No Quantity							1535405			0
S3	2000	2000	2000	2	0	2	Export	270	Gambia	GMB	0	World	WLD								11	BEVERAGES	1	No Quantity							48			0
S3	2000	2000	2000	2	0	2	Export	275	State of Palestine	PSE	0	World	WLD								11	BEVERAGES	1	No Quantity							3447730			0
S3	2000	2000	2000	2	0	2	Export	270	Gambia	GMB	0	World	WLD								21	HIDES,SKINS,FURSKINS,RAW	1	No Quantity							106703			0
S3	2000	2000	2000	2	0	2	Export	275	State of Palestine	PSE	0	World	WLD								12	TOBACCO,TOBACCO MANUFACT	1	No Quantity							10125520			0
S3	2000	2000	2000	2	0	2	Export	275	State of Palestine	PSE	0	World	WLD								21	HIDES,SKINS,FURSKINS,RAW	1	No Quantity							1518			0
S3	2000	2000	2000	2	0	2	Export	270	Gambia	GMB	0	World	WLD								22	OIL SEED,OLEAGINUS FRUIT	1	No Quantity							7656064			0
S3	2000	2000	2000	2	0	2	Export	275	State of Palestine	PSE	0	World	WLD								22	OIL SEED,OLEAGINUS FRUIT	1	No Quantity							152606			0
S3	2000	2000	2000	2	0	2	Export	270	Gambia	GMB	0	World	WLD								24	CORK AND WOOD	1	No Quantity							3026			0
S3	2000	2000	2000	2	0	2	Export	270	Gambia	GMB	0	World	WLD								26	TEXTILE FIBRES	1	No Quantity							82593			0
S3	2000	2000	2000	2	0	2	Export	275	State of Palestine	PSE	0	World	WLD								24	CORK AND WOOD	1	No Quantity							2313318			0
S3	2000	2000	2000	2	0	2	Export	275	State of Palestine	PSE	0	World	WLD								26	TEXTILE FIBRES	1	No Quantity							1811			0
S3	2000	2000	2000	2	0	2	Export	275	State of Palestine	PSE	0	World	WLD								27	CRUDE FERTILIZER,MINERAL	1	No Quantity							7608257			0
S3	2000	2000	2000	2	0	2	Export	275	State of Palestine	PSE	0	World	WLD								28	METALLIFEROUS ORE,SCRAP	1	No Quantity							115553			0
S3	2000	2000	2000	2	0	2	Export	275	State of Palestine	PSE	0	World	WLD								29	CRUDE ANIMAL,VEG.MATERL.	1	No Quantity							5477206			0
S3	2000	2000	2000	2	0	2	Export	270	Gambia	GMB	0	World	WLD								33	PETROLEUM,PETROL.PRODUCT	1	No Quantity							6946			0
S3	2000	2000	2000	2	0	2	Export	275	State of Palestine	PSE	0	World	WLD								33	PETROLEUM,PETROL.PRODUCT	1	No Quantity							3668140			0
S3	2000	2000	2000	2	0	2	Export	270	Gambia	GMB	0	World	WLD								42	FIXED VEG. FATS AND OILS	1	No Quantity							175394			0
S3	2000	2000	2000	2	0	2	Export	275	State of Palestine	PSE	0	World	WLD								42	FIXED VEG. FATS AND OILS	1	No Quantity							5713443			0
S3	2000	2000	2000	2	0	2	Export	275	State of Palestine	PSE	0	World	WLD								34	GAS,NATURAL,MANUFACTURED	1	No Quantity							2515			0
S3	2000	2000	2000	2	0	2	Export	275	State of Palestine	PSE	0	World	WLD								51	ORGANIC CHEMICALS	1	No Quantity							37227			0
S3	2000	2000	2000	2	0	2	Export	270	Gambia	GMB	0	World	WLD								52	INORGANIC CHEMICALS	1	No Quantity							19297			0
S3	2000	2000	2000	2	0	2	Export	275	State of Palestine	PSE	0	World	WLD								52	INORGANIC CHEMICALS	1	No Quantity							350794			0
S3	2000	2000	2000	2	0	2	Export	275	State of Palestine	PSE	0	World	WLD								53	DYES,COLOURING MATERIALS	1	No Quantity							2188659			0
S3	2000	2000	2000	2	0	2	Export	270	Gambia	GMB	0	World	WLD								54	MEDICINAL,PHARM.PRODUCTS	1	No Quantity							1377			0
S3	2000	2000	2000	2	0	2	Export	275	State of Palestine	PSE	0	World	WLD								54	MEDICINAL,PHARM.PRODUCTS	1	No Quantity							10773669			0
S3	2000	2000	2000	2	0	2	Export	270	Gambia	GMB	0	World	WLD								55	ESSENTL.OILS,PERFUME,ETC	1	No Quantity							1496520			0
S3	2000	2000	2000	2	0	2	Export	275	State of Palestine	PSE	0	World	WLD								55	ESSENTL.OILS,PERFUME,ETC	1	No Quantity							6839915			0
S3	2000	2000	2000	2	0	2	Export	270	Gambia	GMB	0	World	WLD								56	FERTILIZER,EXCEPT GRP272	1	No Quantity							9758			0
S3	2000	2000	2000	2	0	2	Export	275	State of Palestine	PSE	0	World	WLD								56	FERTILIZER,EXCEPT GRP272	1	No Quantity							712121			0
S3	2000	2000	2000	2	0	2	Export	275	State of Palestine	PSE	0	World	WLD								57	PLASTICS IN PRIMARY FORM	1	No Quantity							643893			0
S3	2000	2000	2000	2	0	2	Export	270	Gambia	GMB	0	World	WLD								58	PLASTIC,NON-PRIMARY FORM	1	No Quantity							11705			0
S3	2000	2000	2000	2	0	2	Export	275	State of Palestine	PSE	0	World	WLD								58	PLASTIC,NON-PRIMARY FORM	1	No Quantity							7503141			0
S3	2000	2000	2000	2	0	2	Export	270	Gambia	GMB	0	World	WLD								59	CHEMICAL MATERIALS NES	1	No Quantity							8264			0
S3	2000	2000	2000	2	0	2	Export	275	State of Palestine	PSE	0	World	WLD								59	CHEMICAL MATERIALS NES	1	No Quantity							637536			0
S3	2000	2000	2000	2	0	2	Export	270	Gambia	GMB	0	World	WLD								61	LEATHER, LEATHER GOODS	1	No Quantity							230			0
S3	2000	2000	2000	2	0	2	Export	275	State of Palestine	PSE	0	World	WLD								61	LEATHER, LEATHER GOODS	1	No Quantity							3749170			0
S3	2000	2000	2000	2	0	2	Export	275	State of Palestine	PSE	0	World	WLD								62	RUBBER MANUFACTURES, NES	1	No Quantity							3447144			0
S3	2000	2000	2000	2	0	2	Export	270	Gambia	GMB	0	World	WLD								63	CORK, WOOD MANUFACTURES	1	No Quantity							36845			0
S3	2000	2000	2000	2	0	2	Export	275	State of Palestine	PSE	0	World	WLD								63	CORK, WOOD MANUFACTURES	1	No Quantity							12533977			0
S3	2000	2000	2000	2	0	2	Export	270	Gambia	GMB	0	World	WLD								65	TEXTILE YARN,FABRIC,ETC.	1	No Quantity							77674			0
S3	2000	2000	2000	2	0	2	Export	275	State of Palestine	PSE	0	World	WLD								64	PAPER,PAPERBOARD,ETC.	1	No Quantity							6718048			0
S3	2000	2000	2000	2	0	2	Export	275	State of Palestine	PSE	0	World	WLD								65	TEXTILE YARN,FABRIC,ETC.	1	No Quantity							8309095			0
S3	2000	2000	2000	2	0	2	Export	275	State of Palestine	PSE	0	World	WLD								66	NON-METAL.MINERAL MANFCT	1	No Quantity							90851564			0
S3	2000	2000	2000	2	0	2	Export	270	Gambia	GMB	0	World	WLD								66	NON-METAL.MINERAL MANFCT	1	No Quantity							2257			0
S3	2000	2000	2000	2	0	2	Export	270	Gambia	GMB	0	World	WLD								64	PAPER,PAPERBOARD,ETC.	1	No Quantity							13837			0
S3	2000	2000	2000	2	0	2	Export	270	Gambia	GMB	0	World	WLD								67	IRON AND STEEL	1	No Quantity							58470			0
S3	2000	2000	2000	2	0	2	Export	270	Gambia	GMB	0	World	WLD								68	NON-FERROUS METALS	1	No Quantity							39229			0
S3	2000	2000	2000	2	0	2	Export	275	State of Palestine	PSE	0	World	WLD								67	IRON AND STEEL	1	No Quantity							11776790			0
S3	2000	2000	2000	2	0	2	Export	275	State of Palestine	PSE	0	World	WLD								68	NON-FERROUS METALS	1	No Quantity							5022954			0
S3	2000	2000	2000	2	0	2	Export	270	Gambia	GMB	0	World	WLD								69	METALS MANUFACTURES,NES	1	No Quantity							87040			0
S3	2000	2000	2000	2	0	2	Export	270	Gambia	GMB	0	World	WLD								71	POWER GENERATNG.MACHINES	1	No Quantity							147119			0
S3	2000	2000	2000	2	0	2	Export	275	State of Palestine	PSE	0	World	WLD								69	METALS MANUFACTURES,NES	1	No Quantity							10830005			0
S3	2000	2000	2000	2	0	2	Export	275	State of Palestine	PSE	0	World	WLD								71	POWER GENERATNG.MACHINES	1	No Quantity							252314			0
S3	2000	2000	2000	2	0	2	Export	270	Gambia	GMB	0	World	WLD								72	SPECIAL.INDUST.MACHINERY	1	No Quantity							157174			0
S3	2000	2000	2000	2	0	2	Export	275	State of Palestine	PSE	0	World	WLD								72	SPECIAL.INDUST.MACHINERY	1	No Quantity							3136134			0
S3	2000	2000	2000	2	0	2	Export	270	Gambia	GMB	0	World	WLD								73	METALWORKING MACHINERY	1	No Quantity							6600			0
S3	2000	2000	2000	2	0	2	Export	275	State of Palestine	PSE	0	World	WLD								73	METALWORKING MACHINERY	1	No Quantity							88742			0
S3	2000	2000	2000	2	0	2	Export	270	Gambia	GMB	0	World	WLD								74	GENERAL INDUSTL.MACH.NES	1	No Quantity							6634			0
S3	2000	2000	2000	2	0	2	Export	275	State of Palestine	PSE	0	World	WLD								74	GENERAL INDUSTL.MACH.NES	1	No Quantity							4062301			0
S3	2000	2000	2000	2	0	2	Export	270	Gambia	GMB	0	World	WLD								76	TELECOMM.SOUND EQUIP ETC	1	No Quantity							64455			0
S3	2000	2000	2000	2	0	2	Export	270	Gambia	GMB	0	World	WLD								75	OFFICE MACHINES,ADP MACH	1	No Quantity							12829			0
S3	2000	2000	2000	2	0	2	Export	275	State of Palestine	PSE	0	World	WLD								76	TELECOMM.SOUND EQUIP ETC	1	No Quantity							1937523			0
S3	2000	2000	2000	2	0	2	Export	270	Gambia	GMB	0	World	WLD								77	ELEC MCH APPAR,PARTS,NES	1	No Quantity							9316			0
S3	2000	2000	2000	2	0	2	Export	270	Gambia	GMB	0	World	WLD								78	ROAD VEHICLES	1	No Quantity							336097			0
S3	2000	2000	2000	2	0	2	Export	275	State of Palestine	PSE	0	World	WLD								75	OFFICE MACHINES,ADP MACH	1	No Quantity							1908980			0
S3	2000	2000	2000	2	0	2	Export	275	State of Palestine	PSE	0	World	WLD								77	ELEC MCH APPAR,PARTS,NES	1	No Quantity							7087541			0
S3	2000	2000	2000	2	0	2	Export	275	State of Palestine	PSE	0	World	WLD								78	ROAD VEHICLES	1	No Quantity							5484868			0
S3	2000	2000	2000	2	0	2	Export	270	Gambia	GMB	0	World	WLD								79	OTHR.TRANSPORT EQUIPMENT	1	No Quantity							5992			0
S3	2000	2000	2000	2	0	2	Export	270	Gambia	GMB	0	World	WLD								82	FURNITURE,BEDDING,ETC.	1	No Quantity							650			0
S3	2000	2000	2000	2	0	2	Export	275	State of Palestine	PSE	0	World	WLD								81	PREFAB BUILDGS,FTTNG ETC	1	No Quantity							3568454			0
S3	2000	2000	2000	2	0	2	Export	275	State of Palestine	PSE	0	World	WLD								82	FURNITURE,BEDDING,ETC.	1	No Quantity							22948148			0
S3	2000	2000	2000	2	0	2	Export	270	Gambia	GMB	0	World	WLD								84	CLOTHING AND ACCESSORIES	1	No Quantity							16891			0
S3	2000	2000	2000	2	0	2	Export	270	Gambia	GMB	0	World	WLD								83	TRAVEL GOODS,HANDBGS ETC	1	No Quantity							672			0
S3	2000	2000	2000	2	0	2	Export	275	State of Palestine	PSE	0	World	WLD								84	CLOTHING AND ACCESSORIES	1	No Quantity							9513496			0
S3	2000	2000	2000	2	0	2	Export	270	Gambia	GMB	0	World	WLD								85	FOOTWEAR	1	No Quantity							36808			0
S3	2000	2000	2000	2	0	2	Export	275	State of Palestine	PSE	0	World	WLD								85	FOOTWEAR	1	No Quantity							18446159			0
S3	2000	2000	2000	2	0	2	Export	270	Gambia	GMB	0	World	WLD								87	SCIENTIFIC EQUIPMENT NES	1	No Quantity							3433			0
S3	2000	2000	2000	2	0	2	Export	275	State of Palestine	PSE	0	World	WLD								83	TRAVEL GOODS,HANDBGS ETC	1	No Quantity							417477			0
S3	2000	2000	2000	2	0	2	Export	275	State of Palestine	PSE	0	World	WLD								87	SCIENTIFIC EQUIPMENT NES	1	No Quantity							1121346			0
S3	2000	2000	2000	2	0	2	Export	270	Gambia	GMB	0	World	WLD								88	PHOTO.APPARAT.NES;CLOCKS	1	No Quantity							5055			0
S3	2000	2000	2000	2	0	2	Export	270	Gambia	GMB	0	World	WLD								89	MISC MANUFCTRD GOODS NES	1	No Quantity							63237			0
S3	2000	2000	2000	2	0	2	Export	270	Gambia	GMB	0	World	WLD								93	SPEC.TRANSACT.NOT CLASSD	1	No Quantity							104509			0
S3	2000	2000	2000	2	0	2	Export	275	State of Palestine	PSE	0	World	WLD								89	MISC MANUFCTRD GOODS NES	1	No Quantity							14390368			0
S3	2000	2000	2000	2	0	2	Export	275	State of Palestine	PSE	0	World	WLD								88	PHOTO.APPARAT.NES;CLOCKS	1	No Quantity							190505			0
S3	2000	2000	2000	2	0	2	Export	275	State of Palestine	PSE	0	World	WLD								91	MAIL NOT CLASSED BY KIND	1	No Quantity							22			0
S3	2000	2000	2000	2	0	2	Export	275	State of Palestine	PSE	0	World	WLD								93	SPEC.TRANSACT.NOT CLASSD	1	No Quantity							197557			0
S3	2000	2000	2000	2	0	2	Export	270	Gambia	GMB	0	World	WLD								97	GOLD,NONMONTRY EXCL ORES	1	No Quantity							2523			0
S3	2000	2000	2000	2	0	2	Export	270	Gambia	GMB	24	Angola	AGO								65	TEXTILE YARN,FABRIC,ETC.	1	No Quantity							9764			0
S3	2000	2000	2000	2	0	2	Export	270	Gambia	GMB	36	Australia	AUS								89	MISC MANUFCTRD GOODS NES	1	No Quantity							496			0
S3	2000	2000	2000	2	0	2	Export	270	Gambia	GMB	36	Australia	AUS								76	TELECOMM.SOUND EQUIP ETC	1	No Quantity							991			0
S3	2000	2000	2000	2	0	2	Export	270	Gambia	GMB	40	Austria	AUT								89	MISC MANUFCTRD GOODS NES	1	No Quantity							248			0
S3	2000	2000	2000	2	0	2	Export	275	State of Palestine	PSE	40	Austria	AUT								63	CORK, WOOD MANUFACTURES	1	No Quantity							9424			0
S3	2000	2000	2000	2	0	2	Export	270	Gambia	GMB	40	Austria	AUT								26	TEXTILE FIBRES	1	No Quantity							258			0
S3	2000	2000	2000	2	0	2	Export	270	Gambia	GMB	56	Belgium	BEL								24	CORK AND WOOD	1	No Quantity							3026			0
S3	2000	2000	2000	2	0	2	Export	270	Gambia	GMB	56	Belgium	BEL								22	OIL SEED,OLEAGINUS FRUIT	1	No Quantity							6787			0
S3	2000	2000	2000	2	0	2	Export	270	Gambia	GMB	56	Belgium	BEL								05	VEGETABLES AND FRUIT	1	No Quantity							100			0
S3	2000	2000	2000	2	0	2	Export	270	Gambia	GMB	56	Belgium	BEL								03	FISH,CRUSTACEANS,MOLLUSC	1	No Quantity							1667966			0
S3	2000	2000	2000	2	0	2	Export	275	State of Palestine	PSE	56	Belgium	BEL								66	NON-METAL.MINERAL MANFCT	1	No Quantity							207336			0
S3	2000	2000	2000	2	0	2	Export	270	Gambia	GMB	56	Belgium	BEL								89	MISC MANUFCTRD GOODS NES	1	No Quantity							1046			0
S3	2000	2000	2000	2	0	2	Export	270	Gambia	GMB	56	Belgium	BEL								93	SPEC.TRANSACT.NOT CLASSD	1	No Quantity							715			0
S3	2000	2000	2000	2	0	2	Export	270	Gambia	GMB	56	Belgium	BEL								82	FURNITURE,BEDDING,ETC.	1	No Quantity							8			0
S3	2000	2000	2000	2	0	2	Export	270	Gambia	GMB	120	Cameroon	CMR								93	SPEC.TRANSACT.NOT CLASSD	1	No Quantity							465			0
S3	2000	2000	2000	2	0	2	Export	270	Gambia	GMB	120	Cameroon	CMR								72	SPECIAL.INDUST.MACHINERY	1	No Quantity							2448			0
S3	2000	2000	2000	2	0	2	Export	270	Gambia	GMB	120	Cameroon	CMR								03	FISH,CRUSTACEANS,MOLLUSC	1	No Quantity							341683			0
S3	2000	2000	2000	2	0	2	Export	270	Gambia	GMB	124	Canada	CAN								06	SUGAR,SUGR.PREPTNS,HONEY	1	No Quantity							3246			0
S3	2000	2000	2000	2	0	2	Export	275	State of Palestine	PSE	124	Canada	CAN								72	SPECIAL.INDUST.MACHINERY	1	No Quantity							1200			0
S3	2000	2000	2000	2	0	2	Export	270	Gambia	GMB	124	Canada	CAN								93	SPEC.TRANSACT.NOT CLASSD	1	No Quantity							220			0
S3	2000	2000	2000	2	0	2	Export	270	Gambia	GMB	124	Canada	CAN								89	MISC MANUFCTRD GOODS NES	1	No Quantity							821			0
S3	2000	2000	2000	2	0	2	Export	270	Gambia	GMB	156	China	CHN								88	PHOTO.APPARAT.NES;CLOCKS	1	No Quantity							24			0
S3	2000	2000	2000	2	0	2	Export	270	Gambia	GMB	156	China	CHN								85	FOOTWEAR	1	No Quantity							477			0
S3	2000	2000	2000	2	0	2	Export	270	Gambia	GMB	156	China	CHN								83	TRAVEL GOODS,HANDBGS ETC	1	No Quantity							55			0
S3	2000	2000	2000	2	0	2	Export	270	Gambia	GMB	156	China	CHN								84	CLOTHING AND ACCESSORIES	1	No Quantity							49			0
S3	2000	2000	2000	2	0	2	Export	270	Gambia	GMB	156	China	CHN								78	ROAD VEHICLES	1	No Quantity							102			0
S3	2000	2000	2000	2	0	2	Export	270	Gambia	GMB	156	China	CHN								68	NON-FERROUS METALS	1	No Quantity							24			0
S3	2000	2000	2000	2	0	2	Export	270	Gambia	GMB	156	China	CHN								65	TEXTILE YARN,FABRIC,ETC.	1	No Quantity							2764			0
S3	2000	2000	2000	2	0	2	Export	270	Gambia	GMB	156	China	CHN								55	ESSENTL.OILS,PERFUME,ETC	1	No Quantity							5598			0
S3	2000	2000	2000	2	0	2	Export	270	Gambia	GMB	156	China	CHN								04	CEREALS,CEREAL PREPRTNS.	1	No Quantity							403			0
S3	2000	2000	2000	2	0	2	Export	270	Gambia	GMB	156	China	CHN								03	FISH,CRUSTACEANS,MOLLUSC	1	No Quantity							1253			0
S3	2000	2000	2000	2	0	2	Export	270	Gambia	GMB	156	China	CHN								02	DAIRY PRODUCTS,BIRD EGGS	1	No Quantity							117			0
S3	2000	2000	2000	2	0	2	Export	270	Gambia	GMB	156	China	CHN								26	TEXTILE FIBRES	1	No Quantity							24			0
S3	2000	2000	2000	2	0	2	Export	270	Gambia	GMB	156	China	CHN								07	COFFEE,TEA,COCOA,SPICES	1	No Quantity							1930			0
S3	2000	2000	2000	2	0	2	Export	270	Gambia	GMB	192	Cuba	CUB								93	SPEC.TRANSACT.NOT CLASSD	1	No Quantity							2290			0
S3	2000	2000	2000	2	0	2	Export	270	Gambia	GMB	196	Cyprus	CYP								89	MISC MANUFCTRD GOODS NES	1	No Quantity							91			0
S3	2000	2000	2000	2	0	2	Export	270	Gambia	GMB	196	Cyprus	CYP								78	ROAD VEHICLES	1	No Quantity							5197			0
S3	2000	2000	2000	2	0	2	Export	270	Gambia	GMB	196	Cyprus	CYP								82	FURNITURE,BEDDING,ETC.	1	No Quantity							498			0
S3	2000	2000	2000	2	0	2	Export	270	Gambia	GMB	208	Denmark	DNK								89	MISC MANUFCTRD GOODS NES	1	No Quantity							2696			0
S3	2000	2000	2000	2	0	2	Export	270	Gambia	GMB	208	Denmark	DNK								03	FISH,CRUSTACEANS,MOLLUSC	1	No Quantity							8			0
S3	2000	2000	2000	2	0	2	Export	270	Gambia	GMB	208	Denmark	DNK								61	LEATHER, LEATHER GOODS	1	No Quantity							230			0
S3	2000	2000	2000	2	0	2	Export	270	Gambia	GMB	208	Denmark	DNK								69	METALS MANUFACTURES,NES	1	No Quantity							821			0
S3	2000	2000	2000	2	0	2	Export	270	Gambia	GMB	246	Finland	FIN								93	SPEC.TRANSACT.NOT CLASSD	1	No Quantity							256			0
S3	2000	2000	2000	2	0	2	Export	270	Gambia	GMB	251	France	FRA								93	SPEC.TRANSACT.NOT CLASSD	1	No Quantity							2742			0
S3	2000	2000	2000	2	0	2	Export	270	Gambia	GMB	251	France	FRA								78	ROAD VEHICLES	1	No Quantity							11938			0
S3	2000	2000	2000	2	0	2	Export	270	Gambia	GMB	251	France	FRA								76	TELECOMM.SOUND EQUIP ETC	1	No Quantity							1562			0
S3	2000	2000	2000	2	0	2	Export	270	Gambia	GMB	251	France	FRA								71	POWER GENERATNG.MACHINES	1	No Quantity							94660			0
S3	2000	2000	2000	2	0	2	Export	275	State of Palestine	PSE	251	France	FRA								66	NON-METAL.MINERAL MANFCT	1	No Quantity							26733			0
S3	2000	2000	2000	2	0	2	Export	275	State of Palestine	PSE	251	France	FRA								63	CORK, WOOD MANUFACTURES	1	No Quantity							3859			0
S3	2000	2000	2000	2	0	2	Export	275	State of Palestine	PSE	251	France	FRA								55	ESSENTL.OILS,PERFUME,ETC	1	No Quantity							20			0
S3	2000	2000	2000	2	0	2	Export	275	State of Palestine	PSE	251	France	FRA								54	MEDICINAL,PHARM.PRODUCTS	1	No Quantity							65347			0
S3	2000	2000	2000	2	0	2	Export	270	Gambia	GMB	251	France	FRA								03	FISH,CRUSTACEANS,MOLLUSC	1	No Quantity							73210			0
S3	2000	2000	2000	2	0	2	Export	270	Gambia	GMB	251	France	FRA								04	CEREALS,CEREAL PREPRTNS.	1	No Quantity							821			0
S3	2000	2000	2000	2	0	2	Export	270	Gambia	GMB	251	France	FRA								06	SUGAR,SUGR.PREPTNS,HONEY	1	No Quantity							374			0
S3	2000	2000	2000	2	0	2	Export	270	Gambia	GMB	276	Germany	DEU								06	SUGAR,SUGR.PREPTNS,HONEY	1	No Quantity							101643			0
S3	2000	2000	2000	2	0	2	Export	270	Gambia	GMB	276	Germany	DEU								05	VEGETABLES AND FRUIT	1	No Quantity							91105			0
S3	2000	2000	2000	2	0	2	Export	270	Gambia	GMB	276	Germany	DEU								04	CEREALS,CEREAL PREPRTNS.	1	No Quantity							1324			0
S3	2000	2000	2000	2	0	2	Export	270	Gambia	GMB	276	Germany	DEU								03	FISH,CRUSTACEANS,MOLLUSC	1	No Quantity							207426			0
S3	2000	2000	2000	2	0	2	Export	270	Gambia	GMB	276	Germany	DEU								02	DAIRY PRODUCTS,BIRD EGGS	1	No Quantity							59			0
S3	2000	2000	2000	2	0	2	Export	270	Gambia	GMB	276	Germany	DEU								07	COFFEE,TEA,COCOA,SPICES	1	No Quantity							102			0
S3	2000	2000	2000	2	0	2	Export	270	Gambia	GMB	276	Germany	DEU								22	OIL SEED,OLEAGINUS FRUIT	1	No Quantity							557158			0
S3	2000	2000	2000	2	0	2	Export	270	Gambia	GMB	276	Germany	DEU								33	PETROLEUM,PETROL.PRODUCT	1	No Quantity							5940			0
S3	2000	2000	2000	2	0	2	Export	270	Gambia	GMB	276	Germany	DEU								55	ESSENTL.OILS,PERFUME,ETC	1	No Quantity							4118			0
S3	2000	2000	2000	2	0	2	Export	270	Gambia	GMB	276	Germany	DEU								52	INORGANIC CHEMICALS	1	No Quantity							4808			0
S3	2000	2000	2000	2	0	2	Export	275	State of Palestine	PSE	276	Germany	DEU								63	CORK, WOOD MANUFACTURES	1	No Quantity							74316			0
S3	2000	2000	2000	2	0	2	Export	270	Gambia	GMB	276	Germany	DEU								63	CORK, WOOD MANUFACTURES	1	No Quantity							12026			0
S3	2000	2000	2000	2	0	2	Export	270	Gambia	GMB	276	Germany	DEU								59	CHEMICAL MATERIALS NES	1	No Quantity							8264			0
S3	2000	2000	2000	2	0	2	Export	275	State of Palestine	PSE	276	Germany	DEU								66	NON-METAL.MINERAL MANFCT	1	No Quantity							17079			0
S3	2000	2000	2000	2	0	2	Export	270	Gambia	GMB	276	Germany	DEU								66	NON-METAL.MINERAL MANFCT	1	No Quantity							533			0
S3	2000	2000	2000	2	0	2	Export	270	Gambia	GMB	276	Germany	DEU								65	TEXTILE YARN,FABRIC,ETC.	1	No Quantity							5240			0
S3	2000	2000	2000	2	0	2	Export	270	Gambia	GMB	276	Germany	DEU								69	METALS MANUFACTURES,NES	1	No Quantity							44			0
S3	2000	2000	2000	2	0	2	Export	270	Gambia	GMB	276	Germany	DEU								73	METALWORKING MACHINERY	1	No Quantity							6449			0
S3	2000	2000	2000	2	0	2	Export	270	Gambia	GMB	276	Germany	DEU								72	SPECIAL.INDUST.MACHINERY	1	No Quantity							11138			0
S3	2000	2000	2000	2	0	2	Export	270	Gambia	GMB	276	Germany	DEU								77	ELEC MCH APPAR,PARTS,NES	1	No Quantity							172			0
S3	2000	2000	2000	2	0	2	Export	270	Gambia	GMB	276	Germany	DEU								75	OFFICE MACHINES,ADP MACH	1	No Quantity							440			0
S3	2000	2000	2000	2	0	2	Export	270	Gambia	GMB	276	Germany	DEU								78	ROAD VEHICLES	1	No Quantity							209446			0
S3	2000	2000	2000	2	0	2	Export	270	Gambia	GMB	276	Germany	DEU								84	CLOTHING AND ACCESSORIES	1	No Quantity							86			0
S3	2000	2000	2000	2	0	2	Export	270	Gambia	GMB	276	Germany	DEU								93	SPEC.TRANSACT.NOT CLASSD	1	No Quantity							59982			0
S3	2000	2000	2000	2	0	2	Export	270	Gambia	GMB	276	Germany	DEU								89	MISC MANUFCTRD GOODS NES	1	No Quantity							29644			0
S3	2000	2000	2000	2	0	2	Export	270	Gambia	GMB	276	Germany	DEU								83	TRAVEL GOODS,HANDBGS ETC	1	No Quantity							476			0
S3	2000	2000	2000	2	0	2	Export	270	Gambia	GMB	276	Germany	DEU								85	FOOTWEAR	1	No Quantity							4699			0
S3	2000	2000	2000	2	0	2	Export	270	Gambia	GMB	276	Germany	DEU								87	SCIENTIFIC EQUIPMENT NES	1	No Quantity							2293			0
S3	2000	2000	2000	2	0	2	Export	275	State of Palestine	PSE	276	Germany	DEU								89	MISC MANUFCTRD GOODS NES	1	No Quantity							340			0
S3	2000	2000	2000	2	0	2	Export	270	Gambia	GMB	288	Ghana	GHA								93	SPEC.TRANSACT.NOT CLASSD	1	No Quantity							590			0
S3	2000	2000	2000	2	0	2	Export	270	Gambia	GMB	288	Ghana	GHA								82	FURNITURE,BEDDING,ETC.	1	No Quantity							96			0
S3	2000	2000	2000	2	0	2	Export	270	Gambia	GMB	288	Ghana	GHA								65	TEXTILE YARN,FABRIC,ETC.	1	No Quantity							338			0
S3	2000	2000	2000	2	0	2	Export	270	Gambia	GMB	288	Ghana	GHA								11	BEVERAGES	1	No Quantity							48			0
S3	2000	2000	2000	2	0	2	Export	270	Gambia	GMB	288	Ghana	GHA								03	FISH,CRUSTACEANS,MOLLUSC	1	No Quantity							155644			0
S3	2000	2000	2000	2	0	2	Export	270	Gambia	GMB	288	Ghana	GHA								05	VEGETABLES AND FRUIT	1	No Quantity							284			0
S3	2000	2000	2000	2	0	2	Export	275	State of Palestine	PSE	300	Greece	GRC								66	NON-METAL.MINERAL MANFCT	1	No Quantity							17340			0
S3	2000	2000	2000	2	0	2	Export	270	Gambia	GMB	324	Guinea	GIN								66	NON-METAL.MINERAL MANFCT	1	No Quantity							193			0
S3	2000	2000	2000	2	0	2	Export	270	Gambia	GMB	324	Guinea	GIN								67	IRON AND STEEL	1	No Quantity							32386			0
S3	2000	2000	2000	2	0	2	Export	270	Gambia	GMB	324	Guinea	GIN								64	PAPER,PAPERBOARD,ETC.	1	No Quantity							13837			0
S3	2000	2000	2000	2	0	2	Export	270	Gambia	GMB	324	Guinea	GIN								65	TEXTILE YARN,FABRIC,ETC.	1	No Quantity							13354			0
S3	2000	2000	2000	2	0	2	Export	270	Gambia	GMB	324	Guinea	GIN								73	METALWORKING MACHINERY	1	No Quantity							151			0
S3	2000	2000	2000	2	0	2	Export	270	Gambia	GMB	324	Guinea	GIN								71	POWER GENERATNG.MACHINES	1	No Quantity							1948			0
S3	2000	2000	2000	2	0	2	Export	270	Gambia	GMB	324	Guinea	GIN								06	SUGAR,SUGR.PREPTNS,HONEY	1	No Quantity							398813			0
S3	2000	2000	2000	2	0	2	Export	270	Gambia	GMB	324	Guinea	GIN								02	DAIRY PRODUCTS,BIRD EGGS	1	No Quantity							196			0
S3	2000	2000	2000	2	0	2	Export	270	Gambia	GMB	324	Guinea	GIN								26	TEXTILE FIBRES	1	No Quantity							94			0
S3	2000	2000	2000	2	0	2	Export	270	Gambia	GMB	324	Guinea	GIN								84	CLOTHING AND ACCESSORIES	1	No Quantity							6029			0
S3	2000	2000	2000	2	0	2	Export	270	Gambia	GMB	324	Guinea	GIN								78	ROAD VEHICLES	1	No Quantity							2734			0
S3	2000	2000	2000	2	0	2	Export	270	Gambia	GMB	324	Guinea	GIN								77	ELEC MCH APPAR,PARTS,NES	1	No Quantity							992			0
S3	2000	2000	2000	2	0	2	Export	270	Gambia	GMB	324	Guinea	GIN								76	TELECOMM.SOUND EQUIP ETC	1	No Quantity							1248			0
S3	2000	2000	2000	2	0	2	Export	270	Gambia	GMB	324	Guinea	GIN								74	GENERAL INDUSTL.MACH.NES	1	No Quantity							41			0
S3	2000	2000	2000	2	0	2	Export	270	Gambia	GMB	324	Guinea	GIN								85	FOOTWEAR	1	No Quantity							19880			0
S3	2000	2000	2000	2	0	2	Export	270	Gambia	GMB	344	China, Hong Kong SAR	HKG								77	ELEC MCH APPAR,PARTS,NES	1	No Quantity							125			0
S3	2000	2000	2000	2	0	2	Export	270	Gambia	GMB	344	China, Hong Kong SAR	HKG								84	CLOTHING AND ACCESSORIES	1	No Quantity							1371			0
S3	2000	2000	2000	2	0	2	Export	270	Gambia	GMB	344	China, Hong Kong SAR	HKG								21	HIDES,SKINS,FURSKINS,RAW	1	No Quantity							53475			0
S3	2000	2000	2000	2	0	2	Export	270	Gambia	GMB	344	China, Hong Kong SAR	HKG								02	DAIRY PRODUCTS,BIRD EGGS	1	No Quantity							705			0
S3	2000	2000	2000	2	0	2	Export	270	Gambia	GMB	344	China, Hong Kong SAR	HKG								03	FISH,CRUSTACEANS,MOLLUSC	1	No Quantity							16846			0
S3	2000	2000	2000	2	0	2	Export	270	Gambia	GMB	344	China, Hong Kong SAR	HKG								65	TEXTILE YARN,FABRIC,ETC.	1	No Quantity							470			0
S3	2000	2000	2000	2	0	2	Export	270	Gambia	GMB	352	Iceland	ISL								03	FISH,CRUSTACEANS,MOLLUSC	1	No Quantity							15			0
S3	2000	2000	2000	2	0	2	Export	275	State of Palestine	PSE	372	Ireland	IRL								04	CEREALS,CEREAL PREPRTNS.	1	No Quantity							22908			0
S3	2000	2000	2000	2	0	2	Export	275	State of Palestine	PSE	376	Israel	ISR								04	CEREALS,CEREAL PREPRTNS.	1	No Quantity							3327598			0
S3	2000	2000	2000	2	0	2	Export	275	State of Palestine	PSE	376	Israel	ISR								03	FISH,CRUSTACEANS,MOLLUSC	1	No Quantity							2212883			0
S3	2000	2000	2000	2	0	2	Export	275	State of Palestine	PSE	376	Israel	ISR								00	LIVE ANIMALS	1	No Quantity							1299821			0
S3	2000	2000	2000	2	0	2	Export	275	State of Palestine	PSE	376	Israel	ISR								02	DAIRY PRODUCTS,BIRD EGGS	1	No Quantity							3410437			0
S3	2000	2000	2000	2	0	2	Export	275	State of Palestine	PSE	376	Israel	ISR								05	VEGETABLES AND FRUIT	1	No Quantity							41026655			0
S3	2000	2000	2000	2	0	2	Export	275	State of Palestine	PSE	376	Israel	ISR								01	MEAT, MEAT PREPARATIONS	1	No Quantity							1272951			0
S3	2000	2000	2000	2	0	2	Export	275	State of Palestine	PSE	376	Israel	ISR								11	BEVERAGES	1	No Quantity							2733238			0
S3	2000	2000	2000	2	0	2	Export	275	State of Palestine	PSE	376	Israel	ISR								09	MISC.EDIBLE PRODUCTS ETC	1	No Quantity							966625			0
S3	2000	2000	2000	2	0	2	Export	275	State of Palestine	PSE	376	Israel	ISR								08	ANIMAL FEED STUFF	1	No Quantity							957989			0
S3	2000	2000	2000	2	0	2	Export	275	State of Palestine	PSE	376	Israel	ISR								07	COFFEE,TEA,COCOA,SPICES	1	No Quantity							6278953			0
S3	2000	2000	2000	2	0	2	Export	275	State of Palestine	PSE	376	Israel	ISR								06	SUGAR,SUGR.PREPTNS,HONEY	1	No Quantity							2770089			0
S3	2000	2000	2000	2	0	2	Export	275	State of Palestine	PSE	376	Israel	ISR								22	OIL SEED,OLEAGINUS FRUIT	1	No Quantity							152606			0
S3	2000	2000	2000	2	0	2	Export	275	State of Palestine	PSE	376	Israel	ISR								12	TOBACCO,TOBACCO MANUFACT	1	No Quantity							10125506			0
S3	2000	2000	2000	2	0	2	Export	275	State of Palestine	PSE	376	Israel	ISR								33	PETROLEUM,PETROL.PRODUCT	1	No Quantity							3428732			0
S3	2000	2000	2000	2	0	2	Export	275	State of Palestine	PSE	376	Israel	ISR								29	CRUDE ANIMAL,VEG.MATERL.	1	No Quantity							4682432			0
S3	2000	2000	2000	2	0	2	Export	275	State of Palestine	PSE	376	Israel	ISR								28	METALLIFEROUS ORE,SCRAP	1	No Quantity							115553			0
S3	2000	2000	2000	2	0	2	Export	275	State of Palestine	PSE	376	Israel	ISR								27	CRUDE FERTILIZER,MINERAL	1	No Quantity							7514404			0
S3	2000	2000	2000	2	0	2	Export	275	State of Palestine	PSE	376	Israel	ISR								26	TEXTILE FIBRES	1	No Quantity							1811			0
S3	2000	2000	2000	2	0	2	Export	275	State of Palestine	PSE	376	Israel	ISR								24	CORK AND WOOD	1	No Quantity							2313318			0
S3	2000	2000	2000	2	0	2	Export	275	State of Palestine	PSE	376	Israel	ISR								65	TEXTILE YARN,FABRIC,ETC.	1	No Quantity							8302017			0
S3	2000	2000	2000	2	0	2	Export	275	State of Palestine	PSE	376	Israel	ISR								64	PAPER,PAPERBOARD,ETC.	1	No Quantity							6667907			0
S3	2000	2000	2000	2	0	2	Export	275	State of Palestine	PSE	376	Israel	ISR								66	NON-METAL.MINERAL MANFCT	1	No Quantity							87496387			0
S3	2000	2000	2000	2	0	2	Export	275	State of Palestine	PSE	376	Israel	ISR								68	NON-FERROUS METALS	1	No Quantity							5022954			0
S3	2000	2000	2000	2	0	2	Export	275	State of Palestine	PSE	376	Israel	ISR								67	IRON AND STEEL	1	No Quantity							11770134			0
S3	2000	2000	2000	2	0	2	Export	275	State of Palestine	PSE	376	Israel	ISR								73	METALWORKING MACHINERY	1	No Quantity							54358			0
S3	2000	2000	2000	2	0	2	Export	275	State of Palestine	PSE	376	Israel	ISR								72	SPECIAL.INDUST.MACHINERY	1	No Quantity							2858643			0
S3	2000	2000	2000	2	0	2	Export	275	State of Palestine	PSE	376	Israel	ISR								71	POWER GENERATNG.MACHINES	1	No Quantity							199333			0
S3	2000	2000	2000	2	0	2	Export	275	State of Palestine	PSE	376	Israel	ISR								69	METALS MANUFACTURES,NES	1	No Quantity							10598159			0
S3	2000	2000	2000	2	0	2	Export	275	State of Palestine	PSE	376	Israel	ISR								58	PLASTIC,NON-PRIMARY FORM	1	No Quantity							7479547			0
S3	2000	2000	2000	2	0	2	Export	275	State of Palestine	PSE	376	Israel	ISR								59	CHEMICAL MATERIALS NES	1	No Quantity							637536			0
S3	2000	2000	2000	2	0	2	Export	275	State of Palestine	PSE	376	Israel	ISR								57	PLASTICS IN PRIMARY FORM	1	No Quantity							626852			0
S3	2000	2000	2000	2	0	2	Export	275	State of Palestine	PSE	376	Israel	ISR								56	FERTILIZER,EXCEPT GRP272	1	No Quantity							712121			0
S3	2000	2000	2000	2	0	2	Export	275	State of Palestine	PSE	376	Israel	ISR								62	RUBBER MANUFACTURES, NES	1	No Quantity							3447144			0
S3	2000	2000	2000	2	0	2	Export	275	State of Palestine	PSE	376	Israel	ISR								61	LEATHER, LEATHER GOODS	1	No Quantity							3464640			0
S3	2000	2000	2000	2	0	2	Export	275	State of Palestine	PSE	376	Israel	ISR								63	CORK, WOOD MANUFACTURES	1	No Quantity							12399598			0
S3	2000	2000	2000	2	0	2	Export	275	State of Palestine	PSE	376	Israel	ISR								52	INORGANIC CHEMICALS	1	No Quantity							331733			0
S3	2000	2000	2000	2	0	2	Export	275	State of Palestine	PSE	376	Israel	ISR								51	ORGANIC CHEMICALS	1	No Quantity							37227			0
S3	2000	2000	2000	2	0	2	Export	275	State of Palestine	PSE	376	Israel	ISR								34	GAS,NATURAL,MANUFACTURED	1	No Quantity							2515			0
S3	2000	2000	2000	2	0	2	Export	275	State of Palestine	PSE	376	Israel	ISR								42	FIXED VEG. FATS AND OILS	1	No Quantity							4382371			0
S3	2000	2000	2000	2	0	2	Export	275	State of Palestine	PSE	376	Israel	ISR								55	ESSENTL.OILS,PERFUME,ETC	1	No Quantity							5083185			0
S3	2000	2000	2000	2	0	2	Export	275	State of Palestine	PSE	376	Israel	ISR								54	MEDICINAL,PHARM.PRODUCTS	1	No Quantity							10686822			0
S3	2000	2000	2000	2	0	2	Export	275	State of Palestine	PSE	376	Israel	ISR								53	DYES,COLOURING MATERIALS	1	No Quantity							2188659			0
S3	2000	2000	2000	2	0	2	Export	275	State of Palestine	PSE	376	Israel	ISR								82	FURNITURE,BEDDING,ETC.	1	No Quantity							22947619			0
S3	2000	2000	2000	2	0	2	Export	275	State of Palestine	PSE	376	Israel	ISR								81	PREFAB BUILDGS,FTTNG ETC	1	No Quantity							3564222			0
S3	2000	2000	2000	2	0	2	Export	275	State of Palestine	PSE	376	Israel	ISR								78	ROAD VEHICLES	1	No Quantity							5484868			0
S3	2000	2000	2000	2	0	2	Export	275	State of Palestine	PSE	376	Israel	ISR								77	ELEC MCH APPAR,PARTS,NES	1	No Quantity							7087541			0
S3	2000	2000	2000	2	0	2	Export	275	State of Palestine	PSE	376	Israel	ISR								75	OFFICE MACHINES,ADP MACH	1	No Quantity							1907459			0
S3	2000	2000	2000	2	0	2	Export	275	State of Palestine	PSE	376	Israel	ISR								76	TELECOMM.SOUND EQUIP ETC	1	No Quantity							1936713			0
S3	2000	2000	2000	2	0	2	Export	275	State of Palestine	PSE	376	Israel	ISR								74	GENERAL INDUSTL.MACH.NES	1	No Quantity							4009018			0
S3	2000	2000	2000	2	0	2	Export	275	State of Palestine	PSE	376	Israel	ISR								84	CLOTHING AND ACCESSORIES	1	No Quantity							9493560			0
S3	2000	2000	2000	2	0	2	Export	275	State of Palestine	PSE	376	Israel	ISR								85	FOOTWEAR	1	No Quantity							18003549			0
S3	2000	2000	2000	2	0	2	Export	275	State of Palestine	PSE	376	Israel	ISR								87	SCIENTIFIC EQUIPMENT NES	1	No Quantity							1121346			0
S3	2000	2000	2000	2	0	2	Export	275	State of Palestine	PSE	376	Israel	ISR								83	TRAVEL GOODS,HANDBGS ETC	1	No Quantity							417477			0
S3	2000	2000	2000	2	0	2	Export	275	State of Palestine	PSE	376	Israel	ISR								89	MISC MANUFCTRD GOODS NES	1	No Quantity							14306408			0
S3	2000	2000	2000	2	0	2	Export	275	State of Palestine	PSE	376	Israel	ISR								93	SPEC.TRANSACT.NOT CLASSD	1	No Quantity							197557			0
S3	2000	2000	2000	2	0	2	Export	275	State of Palestine	PSE	376	Israel	ISR								88	PHOTO.APPARAT.NES;CLOCKS	1	No Quantity							161325			0
S3	2000	2000	2000	2	0	2	Export	270	Gambia	GMB	381	Italy	ITA								78	ROAD VEHICLES	1	No Quantity							761			0
S3	2000	2000	2000	2	0	2	Export	275	State of Palestine	PSE	381	Italy	ITA								63	CORK, WOOD MANUFACTURES	1	No Quantity							22462			0
S3	2000	2000	2000	2	0	2	Export	275	State of Palestine	PSE	381	Italy	ITA								72	SPECIAL.INDUST.MACHINERY	1	No Quantity							23214			0
S3	2000	2000	2000	2	0	2	Export	275	State of Palestine	PSE	381	Italy	ITA								66	NON-METAL.MINERAL MANFCT	1	No Quantity							782619			0
S3	2000	2000	2000	2	0	2	Export	270	Gambia	GMB	381	Italy	ITA								21	HIDES,SKINS,FURSKINS,RAW	1	No Quantity							14339			0
S3	2000	2000	2000	2	0	2	Export	270	Gambia	GMB	384	Côte d'Ivoire	CIV								03	FISH,CRUSTACEANS,MOLLUSC	1	No Quantity							16616			0
S3	2000	2000	2000	2	0	2	Export	275	State of Palestine	PSE	392	Japan	JPN								72	SPECIAL.INDUST.MACHINERY	1	No Quantity							7461			0
S3	2000	2000	2000	2	0	2	Export	270	Gambia	GMB	392	Japan	JPN								56	FERTILIZER,EXCEPT GRP272	1	No Quantity							9758			0
S3	2000	2000	2000	2	0	2	Export	270	Gambia	GMB	392	Japan	JPN								78	ROAD VEHICLES	1	No Quantity							22012			0
S3	2000	2000	2000	2	0	2	Export	275	State of Palestine	PSE	392	Japan	JPN								74	GENERAL INDUSTL.MACH.NES	1	No Quantity							16394			0
S3	2000	2000	2000	2	0	2	Export	275	State of Palestine	PSE	400	Jordan	JOR								74	GENERAL INDUSTL.MACH.NES	1	No Quantity							14196			0
S3	2000	2000	2000	2	0	2	Export	275	State of Palestine	PSE	400	Jordan	JOR								75	OFFICE MACHINES,ADP MACH	1	No Quantity							1521			0
S3	2000	2000	2000	2	0	2	Export	275	State of Palestine	PSE	400	Jordan	JOR								82	FURNITURE,BEDDING,ETC.	1	No Quantity							529			0
S3	2000	2000	2000	2	0	2	Export	275	State of Palestine	PSE	400	Jordan	JOR								85	FOOTWEAR	1	No Quantity							78499			0
S3	2000	2000	2000	2	0	2	Export	275	State of Palestine	PSE	400	Jordan	JOR								84	CLOTHING AND ACCESSORIES	1	No Quantity							14729			0
S3	2000	2000	2000	2	0	2	Export	275	State of Palestine	PSE	400	Jordan	JOR								88	PHOTO.APPARAT.NES;CLOCKS	1	No Quantity							608			0
S3	2000	2000	2000	2	0	2	Export	275	State of Palestine	PSE	400	Jordan	JOR								89	MISC MANUFCTRD GOODS NES	1	No Quantity							47354			0
S3	2000	2000	2000	2	0	2	Export	275	State of Palestine	PSE	400	Jordan	JOR								57	PLASTICS IN PRIMARY FORM	1	No Quantity							17041			0
S3	2000	2000	2000	2	0	2	Export	275	State of Palestine	PSE	400	Jordan	JOR								58	PLASTIC,NON-PRIMARY FORM	1	No Quantity							23594			0
S3	2000	2000	2000	2	0	2	Export	275	State of Palestine	PSE	400	Jordan	JOR								63	CORK, WOOD MANUFACTURES	1	No Quantity							9169			0
S3	2000	2000	2000	2	0	2	Export	275	State of Palestine	PSE	400	Jordan	JOR								55	ESSENTL.OILS,PERFUME,ETC	1	No Quantity							1755702			0
S3	2000	2000	2000	2	0	2	Export	275	State of Palestine	PSE	400	Jordan	JOR								42	FIXED VEG. FATS AND OILS	1	No Quantity							49902			0
S3	2000	2000	2000	2	0	2	Export	275	State of Palestine	PSE	400	Jordan	JOR								52	INORGANIC CHEMICALS	1	No Quantity							19061			0
S3	2000	2000	2000	2	0	2	Export	275	State of Palestine	PSE	400	Jordan	JOR								72	SPECIAL.INDUST.MACHINERY	1	No Quantity							221910			0
S3	2000	2000	2000	2	0	2	Export	275	State of Palestine	PSE	400	Jordan	JOR								73	METALWORKING MACHINERY	1	No Quantity							34384			0
S3	2000	2000	2000	2	0	2	Export	275	State of Palestine	PSE	400	Jordan	JOR								69	METALS MANUFACTURES,NES	1	No Quantity							231846			0
S3	2000	2000	2000	2	0	2	Export	275	State of Palestine	PSE	400	Jordan	JOR								71	POWER GENERATNG.MACHINES	1	No Quantity							52981			0
S3	2000	2000	2000	2	0	2	Export	275	State of Palestine	PSE	400	Jordan	JOR								67	IRON AND STEEL	1	No Quantity							6656			0
S3	2000	2000	2000	2	0	2	Export	275	State of Palestine	PSE	400	Jordan	JOR								66	NON-METAL.MINERAL MANFCT	1	No Quantity							1866606			0
S3	2000	2000	2000	2	0	2	Export	275	State of Palestine	PSE	400	Jordan	JOR								64	PAPER,PAPERBOARD,ETC.	1	No Quantity							9532			0
S3	2000	2000	2000	2	0	2	Export	275	State of Palestine	PSE	400	Jordan	JOR								65	TEXTILE YARN,FABRIC,ETC.	1	No Quantity							2508			0
S3	2000	2000	2000	2	0	2	Export	275	State of Palestine	PSE	400	Jordan	JOR								01	MEAT, MEAT PREPARATIONS	1	No Quantity							1207262			0
S3	2000	2000	2000	2	0	2	Export	275	State of Palestine	PSE	400	Jordan	JOR								05	VEGETABLES AND FRUIT	1	No Quantity							735223			0
S3	2000	2000	2000	2	0	2	Export	275	State of Palestine	PSE	400	Jordan	JOR								02	DAIRY PRODUCTS,BIRD EGGS	1	No Quantity							564			0
S3	2000	2000	2000	2	0	2	Export	275	State of Palestine	PSE	400	Jordan	JOR								00	LIVE ANIMALS	1	No Quantity							2116			0
S3	2000	2000	2000	2	0	2	Export	275	State of Palestine	PSE	400	Jordan	JOR								11	BEVERAGES	1	No Quantity							705132			0
S3	2000	2000	2000	2	0	2	Export	275	State of Palestine	PSE	400	Jordan	JOR								09	MISC.EDIBLE PRODUCTS ETC	1	No Quantity							568780			0
S3	2000	2000	2000	2	0	2	Export	275	State of Palestine	PSE	400	Jordan	JOR								06	SUGAR,SUGR.PREPTNS,HONEY	1	No Quantity							25449			0
S3	2000	2000	2000	2	0	2	Export	275	State of Palestine	PSE	400	Jordan	JOR								08	ANIMAL FEED STUFF	1	No Quantity							3783			0
S3	2000	2000	2000	2	0	2	Export	275	State of Palestine	PSE	400	Jordan	JOR								27	CRUDE FERTILIZER,MINERAL	1	No Quantity							93853			0
S3	2000	2000	2000	2	0	2	Export	275	State of Palestine	PSE	400	Jordan	JOR								29	CRUDE ANIMAL,VEG.MATERL.	1	No Quantity							143113			0
S3	2000	2000	2000	2	0	2	Export	275	State of Palestine	PSE	400	Jordan	JOR								33	PETROLEUM,PETROL.PRODUCT	1	No Quantity							239408			0
S3	2000	2000	2000	2	0	2	Export	275	State of Palestine	PSE	400	Jordan	JOR								21	HIDES,SKINS,FURSKINS,RAW	1	No Quantity							1518			0
S3	2000	2000	2000	2	0	2	Export	270	Gambia	GMB	410	Rep. of Korea	KOR								78	ROAD VEHICLES	1	No Quantity							14892			0
S3	2000	2000	2000	2	0	2	Export	275	State of Palestine	PSE	422	Lebanon	LBN								88	PHOTO.APPARAT.NES;CLOCKS	1	No Quantity							5400			0
S3	2000	2000	2000	2	0	2	Export	275	State of Palestine	PSE	434	Libya	LBY								89	MISC MANUFCTRD GOODS NES	1	No Quantity							2343			0
S3	2000	2000	2000	2	0	2	Export	270	Gambia	GMB	442	Luxembourg	LUX								63	CORK, WOOD MANUFACTURES	1	No Quantity							179			0
S3	2000	2000	2000	2	0	2	Export	270	Gambia	GMB	466	Mali	MLI								65	TEXTILE YARN,FABRIC,ETC.	1	No Quantity							1201			0
S3	2000	2000	2000	2	0	2	Export	270	Gambia	GMB	466	Mali	MLI								76	TELECOMM.SOUND EQUIP ETC	1	No Quantity							629			0
S3	2000	2000	2000	2	0	2	Export	270	Gambia	GMB	466	Mali	MLI								88	PHOTO.APPARAT.NES;CLOCKS	1	No Quantity							1878			0
S3	2000	2000	2000	2	0	2	Export	270	Gambia	GMB	466	Mali	MLI								89	MISC MANUFCTRD GOODS NES	1	No Quantity							236			0
S3	2000	2000	2000	2	0	2	Export	270	Gambia	GMB	478	Mauritania	MRT								89	MISC MANUFCTRD GOODS NES	1	No Quantity							248			0
S3	2000	2000	2000	2	0	2	Export	270	Gambia	GMB	478	Mauritania	MRT								88	PHOTO.APPARAT.NES;CLOCKS	1	No Quantity							127			0
S3	2000	2000	2000	2	0	2	Export	270	Gambia	GMB	478	Mauritania	MRT								83	TRAVEL GOODS,HANDBGS ETC	1	No Quantity							141			0
S3	2000	2000	2000	2	0	2	Export	270	Gambia	GMB	478	Mauritania	MRT								85	FOOTWEAR	1	No Quantity							1729			0
S3	2000	2000	2000	2	0	2	Export	270	Gambia	GMB	478	Mauritania	MRT								76	TELECOMM.SOUND EQUIP ETC	1	No Quantity							376			0
S3	2000	2000	2000	2	0	2	Export	270	Gambia	GMB	478	Mauritania	MRT								74	GENERAL INDUSTL.MACH.NES	1	No Quantity							315			0
S3	2000	2000	2000	2	0	2	Export	270	Gambia	GMB	478	Mauritania	MRT								77	ELEC MCH APPAR,PARTS,NES	1	No Quantity							135			0
S3	2000	2000	2000	2	0	2	Export	270	Gambia	GMB	478	Mauritania	MRT								78	ROAD VEHICLES	1	No Quantity							3027			0
S3	2000	2000	2000	2	0	2	Export	270	Gambia	GMB	478	Mauritania	MRT								82	FURNITURE,BEDDING,ETC.	1	No Quantity							47			0
S3	2000	2000	2000	2	0	2	Export	270	Gambia	GMB	478	Mauritania	MRT								84	CLOTHING AND ACCESSORIES	1	No Quantity							634			0
S3	2000	2000	2000	2	0	2	Export	270	Gambia	GMB	478	Mauritania	MRT								65	TEXTILE YARN,FABRIC,ETC.	1	No Quantity							13005			0
S3	2000	2000	2000	2	0	2	Export	270	Gambia	GMB	478	Mauritania	MRT								68	NON-FERROUS METALS	1	No Quantity							246			0
S3	2000	2000	2000	2	0	2	Export	270	Gambia	GMB	478	Mauritania	MRT								72	SPECIAL.INDUST.MACHINERY	1	No Quantity							3858			0
S3	2000	2000	2000	2	0	2	Export	270	Gambia	GMB	478	Mauritania	MRT								63	CORK, WOOD MANUFACTURES	1	No Quantity							45			0
S3	2000	2000	2000	2	0	2	Export	270	Gambia	GMB	478	Mauritania	MRT								07	COFFEE,TEA,COCOA,SPICES	1	No Quantity							2049			0
S3	2000	2000	2000	2	0	2	Export	270	Gambia	GMB	478	Mauritania	MRT								04	CEREALS,CEREAL PREPRTNS.	1	No Quantity							80			0
S3	2000	2000	2000	2	0	2	Export	270	Gambia	GMB	478	Mauritania	MRT								02	DAIRY PRODUCTS,BIRD EGGS	1	No Quantity							2761			0
S3	2000	2000	2000	2	0	2	Export	270	Gambia	GMB	504	Morocco	MAR								03	FISH,CRUSTACEANS,MOLLUSC	1	No Quantity							14205			0
S3	2000	2000	2000	2	0	2	Export	275	State of Palestine	PSE	512	Oman	OMN								01	MEAT, MEAT PREPARATIONS	1	No Quantity							1153			0
S3	2000	2000	2000	2	0	2	Export	270	Gambia	GMB	528	Netherlands	NLD								02	DAIRY PRODUCTS,BIRD EGGS	1	No Quantity							341			0
S3	2000	2000	2000	2	0	2	Export	270	Gambia	GMB	528	Netherlands	NLD								03	FISH,CRUSTACEANS,MOLLUSC	1	No Quantity							364363			0
S3	2000	2000	2000	2	0	2	Export	270	Gambia	GMB	528	Netherlands	NLD								05	VEGETABLES AND FRUIT	1	No Quantity							138			0
S3	2000	2000	2000	2	0	2	Export	270	Gambia	GMB	528	Netherlands	NLD								42	FIXED VEG. FATS AND OILS	1	No Quantity							364			0
S3	2000	2000	2000	2	0	2	Export	275	State of Palestine	PSE	528	Netherlands	NLD								72	SPECIAL.INDUST.MACHINERY	1	No Quantity							23707			0
S3	2000	2000	2000	2	0	2	Export	270	Gambia	GMB	528	Netherlands	NLD								84	CLOTHING AND ACCESSORIES	1	No Quantity							1114			0
S3	2000	2000	2000	2	0	2	Export	270	Gambia	GMB	528	Netherlands	NLD								74	GENERAL INDUSTL.MACH.NES	1	No Quantity							4662			0
S3	2000	2000	2000	2	0	2	Export	275	State of Palestine	PSE	528	Netherlands	NLD								74	GENERAL INDUSTL.MACH.NES	1	No Quantity							22553			0
S3	2000	2000	2000	2	0	2	Export	270	Gambia	GMB	528	Netherlands	NLD								89	MISC MANUFCTRD GOODS NES	1	No Quantity							1136			0
S3	2000	2000	2000	2	0	2	Export	270	Gambia	GMB	528	Netherlands	NLD								93	SPEC.TRANSACT.NOT CLASSD	1	No Quantity							589			0
S3	2000	2000	2000	2	0	2	Export	270	Gambia	GMB	566	Nigeria	NGA								85	FOOTWEAR	1	No Quantity							248			0
S3	2000	2000	2000	2	0	2	Export	270	Gambia	GMB	566	Nigeria	NGA								03	FISH,CRUSTACEANS,MOLLUSC	1	No Quantity							580			0
S3	2000	2000	2000	2	0	2	Export	270	Gambia	GMB	579	Norway	NOR								03	FISH,CRUSTACEANS,MOLLUSC	1	No Quantity							750			0
S3	2000	2000	2000	2	0	2	Export	270	Gambia	GMB	579	Norway	NOR								93	SPEC.TRANSACT.NOT CLASSD	1	No Quantity							254			0
S3	2000	2000	2000	2	0	2	Export	270	Gambia	GMB	579	Norway	NOR								89	MISC MANUFCTRD GOODS NES	1	No Quantity							466			0
S3	2000	2000	2000	2	0	2	Export	270	Gambia	GMB	620	Portugal	PRT								03	FISH,CRUSTACEANS,MOLLUSC	1	No Quantity							24315			0
S3	2000	2000	2000	2	0	2	Export	270	Gambia	GMB	620	Portugal	PRT								26	TEXTILE FIBRES	1	No Quantity							5808			0
S3	2000	2000	2000	2	0	2	Export	270	Gambia	GMB	624	Guinea-Bissau	GNB								07	COFFEE,TEA,COCOA,SPICES	1	No Quantity							804			0
S3	2000	2000	2000	2	0	2	Export	270	Gambia	GMB	624	Guinea-Bissau	GNB								02	DAIRY PRODUCTS,BIRD EGGS	1	No Quantity							1976			0
S3	2000	2000	2000	2	0	2	Export	270	Gambia	GMB	624	Guinea-Bissau	GNB								06	SUGAR,SUGR.PREPTNS,HONEY	1	No Quantity							15			0
S3	2000	2000	2000	2	0	2	Export	270	Gambia	GMB	624	Guinea-Bissau	GNB								68	NON-FERROUS METALS	1	No Quantity							273			0
S3	2000	2000	2000	2	0	2	Export	270	Gambia	GMB	624	Guinea-Bissau	GNB								71	POWER GENERATNG.MACHINES	1	No Quantity							33458			0
S3	2000	2000	2000	2	0	2	Export	270	Gambia	GMB	624	Guinea-Bissau	GNB								65	TEXTILE YARN,FABRIC,ETC.	1	No Quantity							2677			0
S3	2000	2000	2000	2	0	2	Export	270	Gambia	GMB	624	Guinea-Bissau	GNB								67	IRON AND STEEL	1	No Quantity							26084			0
S3	2000	2000	2000	2	0	2	Export	270	Gambia	GMB	624	Guinea-Bissau	GNB								55	ESSENTL.OILS,PERFUME,ETC	1	No Quantity							1475174			0
S3	2000	2000	2000	2	0	2	Export	270	Gambia	GMB	624	Guinea-Bissau	GNB								58	PLASTIC,NON-PRIMARY FORM	1	No Quantity							11705			0
S3	2000	2000	2000	2	0	2	Export	270	Gambia	GMB	624	Guinea-Bissau	GNB								89	MISC MANUFCTRD GOODS NES	1	No Quantity							27			0
S3	2000	2000	2000	2	0	2	Export	270	Gambia	GMB	624	Guinea-Bissau	GNB								93	SPEC.TRANSACT.NOT CLASSD	1	No Quantity							2350			0
S3	2000	2000	2000	2	0	2	Export	270	Gambia	GMB	624	Guinea-Bissau	GNB								85	FOOTWEAR	1	No Quantity							94			0
S3	2000	2000	2000	2	0	2	Export	270	Gambia	GMB	624	Guinea-Bissau	GNB								76	TELECOMM.SOUND EQUIP ETC	1	No Quantity							2232			0
S3	2000	2000	2000	2	0	2	Export	270	Gambia	GMB	624	Guinea-Bissau	GNB								77	ELEC MCH APPAR,PARTS,NES	1	No Quantity							3995			0
S3	2000	2000	2000	2	0	2	Export	270	Gambia	GMB	624	Guinea-Bissau	GNB								84	CLOTHING AND ACCESSORIES	1	No Quantity							272			0
S3	2000	2000	2000	2	0	2	Export	270	Gambia	GMB	624	Guinea-Bissau	GNB								78	ROAD VEHICLES	1	No Quantity							10365			0
S3	2000	2000	2000	2	0	2	Export	275	State of Palestine	PSE	634	Qatar	QAT								66	NON-METAL.MINERAL MANFCT	1	No Quantity							22644			0
S3	2000	2000	2000	2	0	2	Export	275	State of Palestine	PSE	634	Qatar	QAT								01	MEAT, MEAT PREPARATIONS	1	No Quantity							2694			0
S3	2000	2000	2000	2	0	2	Export	275	State of Palestine	PSE	682	Saudi Arabia	SAU								01	MEAT, MEAT PREPARATIONS	1	No Quantity							2325			0
S3	2000	2000	2000	2	0	2	Export	270	Gambia	GMB	682	Saudi Arabia	SAU								03	FISH,CRUSTACEANS,MOLLUSC	1	No Quantity							6			0
S3	2000	2000	2000	2	0	2	Export	275	State of Palestine	PSE	682	Saudi Arabia	SAU								05	VEGETABLES AND FRUIT	1	No Quantity							18153584			0
S3	2000	2000	2000	2	0	2	Export	275	State of Palestine	PSE	682	Saudi Arabia	SAU								02	DAIRY PRODUCTS,BIRD EGGS	1	No Quantity							7646			0
S3	2000	2000	2000	2	0	2	Export	275	State of Palestine	PSE	682	Saudi Arabia	SAU								06	SUGAR,SUGR.PREPTNS,HONEY	1	No Quantity							34			0
S3	2000	2000	2000	2	0	2	Export	275	State of Palestine	PSE	682	Saudi Arabia	SAU								29	CRUDE ANIMAL,VEG.MATERL.	1	No Quantity							633328			0
S3	2000	2000	2000	2	0	2	Export	275	State of Palestine	PSE	682	Saudi Arabia	SAU								66	NON-METAL.MINERAL MANFCT	1	No Quantity							63658			0
S3	2000	2000	2000	2	0	2	Export	275	State of Palestine	PSE	682	Saudi Arabia	SAU								55	ESSENTL.OILS,PERFUME,ETC	1	No Quantity							705			0
S3	2000	2000	2000	2	0	2	Export	275	State of Palestine	PSE	682	Saudi Arabia	SAU								42	FIXED VEG. FATS AND OILS	1	No Quantity							481831			0
S3	2000	2000	2000	2	0	2	Export	275	State of Palestine	PSE	682	Saudi Arabia	SAU								85	FOOTWEAR	1	No Quantity							258247			0
S3	2000	2000	2000	2	0	2	Export	270	Gambia	GMB	686	Senegal	SEN								85	FOOTWEAR	1	No Quantity							8106			0
S3	2000	2000	2000	2	0	2	Export	270	Gambia	GMB	686	Senegal	SEN								93	SPEC.TRANSACT.NOT CLASSD	1	No Quantity							15716			0
S3	2000	2000	2000	2	0	2	Export	270	Gambia	GMB	686	Senegal	SEN								89	MISC MANUFCTRD GOODS NES	1	No Quantity							1126			0
S3	2000	2000	2000	2	0	2	Export	270	Gambia	GMB	686	Senegal	SEN								78	ROAD VEHICLES	1	No Quantity							28876			0
S3	2000	2000	2000	2	0	2	Export	270	Gambia	GMB	686	Senegal	SEN								79	OTHR.TRANSPORT EQUIPMENT	1	No Quantity							5992			0
S3	2000	2000	2000	2	0	2	Export	270	Gambia	GMB	686	Senegal	SEN								84	CLOTHING AND ACCESSORIES	1	No Quantity							2729			0
S3	2000	2000	2000	2	0	2	Export	270	Gambia	GMB	686	Senegal	SEN								77	ELEC MCH APPAR,PARTS,NES	1	No Quantity							3085			0
S3	2000	2000	2000	2	0	2	Export	270	Gambia	GMB	686	Senegal	SEN								75	OFFICE MACHINES,ADP MACH	1	No Quantity							2857			0
S3	2000	2000	2000	2	0	2	Export	270	Gambia	GMB	686	Senegal	SEN								76	TELECOMM.SOUND EQUIP ETC	1	No Quantity							3676			0
S3	2000	2000	2000	2	0	2	Export	270	Gambia	GMB	686	Senegal	SEN								74	GENERAL INDUSTL.MACH.NES	1	No Quantity							746			0
S3	2000	2000	2000	2	0	2	Export	270	Gambia	GMB	686	Senegal	SEN								97	GOLD,NONMONTRY EXCL ORES	1	No Quantity							2523			0
S3	2000	2000	2000	2	0	2	Export	270	Gambia	GMB	686	Senegal	SEN								52	INORGANIC CHEMICALS	1	No Quantity							14489			0
S3	2000	2000	2000	2	0	2	Export	270	Gambia	GMB	686	Senegal	SEN								55	ESSENTL.OILS,PERFUME,ETC	1	No Quantity							11632			0
S3	2000	2000	2000	2	0	2	Export	270	Gambia	GMB	686	Senegal	SEN								63	CORK, WOOD MANUFACTURES	1	No Quantity							10721			0
S3	2000	2000	2000	2	0	2	Export	270	Gambia	GMB	686	Senegal	SEN								66	NON-METAL.MINERAL MANFCT	1	No Quantity							1275			0
S3	2000	2000	2000	2	0	2	Export	270	Gambia	GMB	686	Senegal	SEN								65	TEXTILE YARN,FABRIC,ETC.	1	No Quantity							9673			0
S3	2000	2000	2000	2	0	2	Export	270	Gambia	GMB	686	Senegal	SEN								71	POWER GENERATNG.MACHINES	1	No Quantity							8069			0
S3	2000	2000	2000	2	0	2	Export	270	Gambia	GMB	686	Senegal	SEN								69	METALS MANUFACTURES,NES	1	No Quantity							84314			0
S3	2000	2000	2000	2	0	2	Export	270	Gambia	GMB	686	Senegal	SEN								72	SPECIAL.INDUST.MACHINERY	1	No Quantity							139731			0
S3	2000	2000	2000	2	0	2	Export	270	Gambia	GMB	686	Senegal	SEN								33	PETROLEUM,PETROL.PRODUCT	1	No Quantity							1006			0
S3	2000	2000	2000	2	0	2	Export	270	Gambia	GMB	686	Senegal	SEN								22	OIL SEED,OLEAGINUS FRUIT	1	No Quantity							6004693			0
S3	2000	2000	2000	2	0	2	Export	270	Gambia	GMB	686	Senegal	SEN								03	FISH,CRUSTACEANS,MOLLUSC	1	No Quantity							62053			0
S3	2000	2000	2000	2	0	2	Export	270	Gambia	GMB	694	Sierra Leone	SLE								71	POWER GENERATNG.MACHINES	1	No Quantity							8472			0
S3	2000	2000	2000	2	0	2	Export	270	Gambia	GMB	694	Sierra Leone	SLE								68	NON-FERROUS METALS	1	No Quantity							37497			0
S3	2000	2000	2000	2	0	2	Export	270	Gambia	GMB	694	Sierra Leone	SLE								65	TEXTILE YARN,FABRIC,ETC.	1	No Quantity							10170			0
S3	2000	2000	2000	2	0	2	Export	270	Gambia	GMB	694	Sierra Leone	SLE								66	NON-METAL.MINERAL MANFCT	1	No Quantity							256			0
S3	2000	2000	2000	2	0	2	Export	270	Gambia	GMB	694	Sierra Leone	SLE								76	TELECOMM.SOUND EQUIP ETC	1	No Quantity							955			0
S3	2000	2000	2000	2	0	2	Export	270	Gambia	GMB	694	Sierra Leone	SLE								75	OFFICE MACHINES,ADP MACH	1	No Quantity							1888			0
S3	2000	2000	2000	2	0	2	Export	270	Gambia	GMB	694	Sierra Leone	SLE								77	ELEC MCH APPAR,PARTS,NES	1	No Quantity							665			0
S3	2000	2000	2000	2	0	2	Export	270	Gambia	GMB	694	Sierra Leone	SLE								84	CLOTHING AND ACCESSORIES	1	No Quantity							4174			0
S3	2000	2000	2000	2	0	2	Export	270	Gambia	GMB	694	Sierra Leone	SLE								78	ROAD VEHICLES	1	No Quantity							18959			0
S3	2000	2000	2000	2	0	2	Export	270	Gambia	GMB	694	Sierra Leone	SLE								89	MISC MANUFCTRD GOODS NES	1	No Quantity							2183			0
S3	2000	2000	2000	2	0	2	Export	270	Gambia	GMB	694	Sierra Leone	SLE								93	SPEC.TRANSACT.NOT CLASSD	1	No Quantity							1485			0
S3	2000	2000	2000	2	0	2	Export	270	Gambia	GMB	694	Sierra Leone	SLE								87	SCIENTIFIC EQUIPMENT NES	1	No Quantity							221			0
S3	2000	2000	2000	2	0	2	Export	270	Gambia	GMB	699	India	IND								68	NON-FERROUS METALS	1	No Quantity							362			0
S3	2000	2000	2000	2	0	2	Export	270	Gambia	GMB	699	India	IND								26	TEXTILE FIBRES	1	No Quantity							76228			0
S3	2000	2000	2000	2	0	2	Export	270	Gambia	GMB	710	South Africa	ZAF								22	OIL SEED,OLEAGINUS FRUIT	1	No Quantity							1087426			0
S3	2000	2000	2000	2	0	2	Export	270	Gambia	GMB	710	South Africa	ZAF								03	FISH,CRUSTACEANS,MOLLUSC	1	No Quantity							100742			0
S3	2000	2000	2000	2	0	2	Export	270	Gambia	GMB	710	South Africa	ZAF								42	FIXED VEG. FATS AND OILS	1	No Quantity							174589			0
S3	2000	2000	2000	2	0	2	Export	270	Gambia	GMB	710	South Africa	ZAF								89	MISC MANUFCTRD GOODS NES	1	No Quantity							750			0
S3	2000	2000	2000	2	0	2	Export	270	Gambia	GMB	716	Zimbabwe	ZWE								93	SPEC.TRANSACT.NOT CLASSD	1	No Quantity							1527			0
S3	2000	2000	2000	2	0	2	Export	270	Gambia	GMB	724	Spain	ESP								93	SPEC.TRANSACT.NOT CLASSD	1	No Quantity							245			0
S3	2000	2000	2000	2	0	2	Export	270	Gambia	GMB	724	Spain	ESP								89	MISC MANUFCTRD GOODS NES	1	No Quantity							719			0
S3	2000	2000	2000	2	0	2	Export	270	Gambia	GMB	724	Spain	ESP								68	NON-FERROUS METALS	1	No Quantity							827			0
S3	2000	2000	2000	2	0	2	Export	270	Gambia	GMB	724	Spain	ESP								03	FISH,CRUSTACEANS,MOLLUSC	1	No Quantity							314404			0
S3	2000	2000	2000	2	0	2	Export	270	Gambia	GMB	724	Spain	ESP								21	HIDES,SKINS,FURSKINS,RAW	1	No Quantity							38889			0
S3	2000	2000	2000	2	0	2	Export	270	Gambia	GMB	752	Sweden	SWE								03	FISH,CRUSTACEANS,MOLLUSC	1	No Quantity							481			0
S3	2000	2000	2000	2	0	2	Export	270	Gambia	GMB	752	Sweden	SWE								89	MISC MANUFCTRD GOODS NES	1	No Quantity							6402			0
S3	2000	2000	2000	2	0	2	Export	270	Gambia	GMB	757	Switzerland	CHE								89	MISC MANUFCTRD GOODS NES	1	No Quantity							999			0
S3	2000	2000	2000	2	0	2	Export	270	Gambia	GMB	757	Switzerland	CHE								93	SPEC.TRANSACT.NOT CLASSD	1	No Quantity							2456			0
S3	2000	2000	2000	2	0	2	Export	270	Gambia	GMB	757	Switzerland	CHE								75	OFFICE MACHINES,ADP MACH	1	No Quantity							783			0
S3	2000	2000	2000	2	0	2	Export	270	Gambia	GMB	764	Thailand	THA								84	CLOTHING AND ACCESSORIES	1	No Quantity							434			0
S3	2000	2000	2000	2	0	2	Export	270	Gambia	GMB	764	Thailand	THA								85	FOOTWEAR	1	No Quantity							1574			0
S3	2000	2000	2000	2	0	2	Export	270	Gambia	GMB	764	Thailand	THA								04	CEREALS,CEREAL PREPRTNS.	1	No Quantity							426			0
S3	2000	2000	2000	2	0	2	Export	270	Gambia	GMB	764	Thailand	THA								07	COFFEE,TEA,COCOA,SPICES	1	No Quantity							237			0
S3	2000	2000	2000	2	0	2	Export	270	Gambia	GMB	764	Thailand	THA								65	TEXTILE YARN,FABRIC,ETC.	1	No Quantity							9017			0
S3	2000	2000	2000	2	0	2	Export	270	Gambia	GMB	768	Togo	TGO								03	FISH,CRUSTACEANS,MOLLUSC	1	No Quantity							6			0
S3	2000	2000	2000	2	0	2	Export	270	Gambia	GMB	784	United Arab Emirates	ARE								03	FISH,CRUSTACEANS,MOLLUSC	1	No Quantity							28			0
S3	2000	2000	2000	2	0	2	Export	275	State of Palestine	PSE	784	United Arab Emirates	ARE								01	MEAT, MEAT PREPARATIONS	1	No Quantity							102155			0
S3	2000	2000	2000	2	0	2	Export	275	State of Palestine	PSE	784	United Arab Emirates	ARE								02	DAIRY PRODUCTS,BIRD EGGS	1	No Quantity							18345			0
S3	2000	2000	2000	2	0	2	Export	275	State of Palestine	PSE	784	United Arab Emirates	ARE								05	VEGETABLES AND FRUIT	1	No Quantity							87610			0
S3	2000	2000	2000	2	0	2	Export	270	Gambia	GMB	784	United Arab Emirates	ARE								05	VEGETABLES AND FRUIT	1	No Quantity							2352			0
S3	2000	2000	2000	2	0	2	Export	270	Gambia	GMB	784	United Arab Emirates	ARE								07	COFFEE,TEA,COCOA,SPICES	1	No Quantity							31897			0
S3	2000	2000	2000	2	0	2	Export	275	State of Palestine	PSE	784	United Arab Emirates	ARE								06	SUGAR,SUGR.PREPTNS,HONEY	1	No Quantity							3724			0
S3	2000	2000	2000	2	0	2	Export	270	Gambia	GMB	784	United Arab Emirates	ARE								09	MISC.EDIBLE PRODUCTS ETC	1	No Quantity							97			0
S3	2000	2000	2000	2	0	2	Export	275	State of Palestine	PSE	784	United Arab Emirates	ARE								29	CRUDE ANIMAL,VEG.MATERL.	1	No Quantity							18332			0
S3	2000	2000	2000	2	0	2	Export	275	State of Palestine	PSE	784	United Arab Emirates	ARE								65	TEXTILE YARN,FABRIC,ETC.	1	No Quantity							4570			0
S3	2000	2000	2000	2	0	2	Export	275	State of Palestine	PSE	784	United Arab Emirates	ARE								66	NON-METAL.MINERAL MANFCT	1	No Quantity							10250			0
S3	2000	2000	2000	2	0	2	Export	275	State of Palestine	PSE	784	United Arab Emirates	ARE								42	FIXED VEG. FATS AND OILS	1	No Quantity							799338			0
S3	2000	2000	2000	2	0	2	Export	270	Gambia	GMB	784	United Arab Emirates	ARE								63	CORK, WOOD MANUFACTURES	1	No Quantity							13049			0
S3	2000	2000	2000	2	0	2	Export	275	State of Palestine	PSE	784	United Arab Emirates	ARE								85	FOOTWEAR	1	No Quantity							75675			0
S3	2000	2000	2000	2	0	2	Export	275	State of Palestine	PSE	784	United Arab Emirates	ARE								89	MISC MANUFCTRD GOODS NES	1	No Quantity							759			0
S3	2000	2000	2000	2	0	2	Export	275	State of Palestine	PSE	788	Tunisia	TUN								89	MISC MANUFCTRD GOODS NES	1	No Quantity							6200			0
S3	2000	2000	2000	2	0	2	Export	275	State of Palestine	PSE	792	Turkey	TUR								61	LEATHER, LEATHER GOODS	1	No Quantity							284530			0
S3	2000	2000	2000	2	0	2	Export	275	State of Palestine	PSE	818	Egypt	EGY								66	NON-METAL.MINERAL MANFCT	1	No Quantity							105			0
S3	2000	2000	2000	2	0	2	Export	275	State of Palestine	PSE	818	Egypt	EGY								64	PAPER,PAPERBOARD,ETC.	1	No Quantity							40610			0
S3	2000	2000	2000	2	0	2	Export	275	State of Palestine	PSE	818	Egypt	EGY								01	MEAT, MEAT PREPARATIONS	1	No Quantity							73784			0
S3	2000	2000	2000	2	0	2	Export	275	State of Palestine	PSE	818	Egypt	EGY								89	MISC MANUFCTRD GOODS NES	1	No Quantity							11191			0
S3	2000	2000	2000	2	0	2	Export	275	State of Palestine	PSE	818	Egypt	EGY								88	PHOTO.APPARAT.NES;CLOCKS	1	No Quantity							23108			0
S3	2000	2000	2000	2	0	2	Export	275	State of Palestine	PSE	818	Egypt	EGY								81	PREFAB BUILDGS,FTTNG ETC	1	No Quantity							4232			0
S3	2000	2000	2000	2	0	2	Export	275	State of Palestine	PSE	818	Egypt	EGY								76	TELECOMM.SOUND EQUIP ETC	1	No Quantity							780			0
S3	2000	2000	2000	2	0	2	Export	270	Gambia	GMB	826	United Kingdom	GBR								75	OFFICE MACHINES,ADP MACH	1	No Quantity							6502			0
S3	2000	2000	2000	2	0	2	Export	270	Gambia	GMB	826	United Kingdom	GBR								76	TELECOMM.SOUND EQUIP ETC	1	No Quantity							49166			0
S3	2000	2000	2000	2	0	2	Export	270	Gambia	GMB	826	United Kingdom	GBR								74	GENERAL INDUSTL.MACH.NES	1	No Quantity							871			0
S3	2000	2000	2000	2	0	2	Export	270	Gambia	GMB	826	United Kingdom	GBR								78	ROAD VEHICLES	1	No Quantity							7789			0
S3	2000	2000	2000	2	0	2	Export	270	Gambia	GMB	826	United Kingdom	GBR								88	PHOTO.APPARAT.NES;CLOCKS	1	No Quantity							1954			0
S3	2000	2000	2000	2	0	2	Export	270	Gambia	GMB	826	United Kingdom	GBR								93	SPEC.TRANSACT.NOT CLASSD	1	No Quantity							6078			0
S3	2000	2000	2000	2	0	2	Export	270	Gambia	GMB	826	United Kingdom	GBR								89	MISC MANUFCTRD GOODS NES	1	No Quantity							5308			0
S3	2000	2000	2000	2	0	2	Export	270	Gambia	GMB	826	United Kingdom	GBR								03	FISH,CRUSTACEANS,MOLLUSC	1	No Quantity							2176			0
S3	2000	2000	2000	2	0	2	Export	270	Gambia	GMB	826	United Kingdom	GBR								05	VEGETABLES AND FRUIT	1	No Quantity							985516			0
S3	2000	2000	2000	2	0	2	Export	270	Gambia	GMB	826	United Kingdom	GBR								04	CEREALS,CEREAL PREPRTNS.	1	No Quantity							489			0
S3	2000	2000	2000	2	0	2	Export	270	Gambia	GMB	826	United Kingdom	GBR								09	MISC.EDIBLE PRODUCTS ETC	1	No Quantity							309			0
S3	2000	2000	2000	2	0	2	Export	270	Gambia	GMB	826	United Kingdom	GBR								07	COFFEE,TEA,COCOA,SPICES	1	No Quantity							463			0
S3	2000	2000	2000	2	0	2	Export	275	State of Palestine	PSE	826	United Kingdom	GBR								66	NON-METAL.MINERAL MANFCT	1	No Quantity							340808			0
S3	2000	2000	2000	2	0	2	Export	270	Gambia	GMB	826	United Kingdom	GBR								71	POWER GENERATNG.MACHINES	1	No Quantity							512			0
S3	2000	2000	2000	2	0	2	Export	270	Gambia	GMB	826	United Kingdom	GBR								69	METALS MANUFACTURES,NES	1	No Quantity							1861			0
S3	2000	2000	2000	2	0	2	Export	270	Gambia	GMB	826	United Kingdom	GBR								63	CORK, WOOD MANUFACTURES	1	No Quantity							825			0
S3	2000	2000	2000	2	0	2	Export	275	State of Palestine	PSE	826	United Kingdom	GBR								63	CORK, WOOD MANUFACTURES	1	No Quantity							15148			0
S3	2000	2000	2000	2	0	2	Export	270	Gambia	GMB	826	United Kingdom	GBR								42	FIXED VEG. FATS AND OILS	1	No Quantity							440			0
S3	2000	2000	2000	2	0	2	Export	270	Gambia	GMB	826	United Kingdom	GBR								54	MEDICINAL,PHARM.PRODUCTS	1	No Quantity							1377			0
S3	2000	2000	2000	2	0	2	Export	275	State of Palestine	PSE	842	USA	USA								55	ESSENTL.OILS,PERFUME,ETC	1	No Quantity							303			0
S3	2000	2000	2000	2	0	2	Export	275	State of Palestine	PSE	842	USA	USA								06	SUGAR,SUGR.PREPTNS,HONEY	1	No Quantity							156			0
S3	2000	2000	2000	2	0	2	Export	275	State of Palestine	PSE	842	USA	USA								07	COFFEE,TEA,COCOA,SPICES	1	No Quantity							7422			0
S3	2000	2000	2000	2	0	2	Export	270	Gambia	GMB	842	USA	USA								09	MISC.EDIBLE PRODUCTS ETC	1	No Quantity							85			0
S3	2000	2000	2000	2	0	2	Export	275	State of Palestine	PSE	842	USA	USA								11	BEVERAGES	1	No Quantity							9360			0
S3	2000	2000	2000	2	0	2	Export	275	State of Palestine	PSE	842	USA	USA								12	TOBACCO,TOBACCO MANUFACT	1	No Quantity							15			0
S3	2000	2000	2000	2	0	2	Export	270	Gambia	GMB	842	USA	USA								26	TEXTILE FIBRES	1	No Quantity							181			0
S3	2000	2000	2000	2	0	2	Export	275	State of Palestine	PSE	842	USA	USA								04	CEREALS,CEREAL PREPRTNS.	1	No Quantity							1350			0
S3	2000	2000	2000	2	0	2	Export	270	Gambia	GMB	842	USA	USA								05	VEGETABLES AND FRUIT	1	No Quantity							729			0
S3	2000	2000	2000	2	0	2	Export	270	Gambia	GMB	842	USA	USA								03	FISH,CRUSTACEANS,MOLLUSC	1	No Quantity							260271			0
S3	2000	2000	2000	2	0	2	Export	270	Gambia	GMB	842	USA	USA								89	MISC MANUFCTRD GOODS NES	1	No Quantity							8157			0
S3	2000	2000	2000	2	0	2	Export	270	Gambia	GMB	842	USA	USA								93	SPEC.TRANSACT.NOT CLASSD	1	No Quantity							6550			0
S3	2000	2000	2000	2	0	2	Export	270	Gambia	GMB	842	USA	USA								88	PHOTO.APPARAT.NES;CLOCKS	1	No Quantity							1072			0
S3	2000	2000	2000	2	0	2	Export	275	State of Palestine	PSE	842	USA	USA								85	FOOTWEAR	1	No Quantity							30188			0
S3	2000	2000	2000	2	0	2	Export	270	Gambia	GMB	842	USA	USA								87	SCIENTIFIC EQUIPMENT NES	1	No Quantity							919			0
S3	2000	2000	2000	2	0	2	Export	275	State of Palestine	PSE	842	USA	USA								84	CLOTHING AND ACCESSORIES	1	No Quantity							5208			0
S3	2000	2000	2000	2	0	2	Export	275	State of Palestine	PSE	842	USA	USA								74	GENERAL INDUSTL.MACH.NES	1	No Quantity							140			0
S3	2000	2000	2000	2	0	2	Export	270	Gambia	GMB	842	USA	USA								76	TELECOMM.SOUND EQUIP ETC	1	No Quantity							3621			0
S3	2000	2000	2000	2	0	2	Export	270	Gambia	GMB	842	USA	USA								75	OFFICE MACHINES,ADP MACH	1	No Quantity							360			0
S3	2000	2000	2000	2	0	2	Export	275	State of Palestine	PSE	842	USA	USA								76	TELECOMM.SOUND EQUIP ETC	1	No Quantity							30			0
S3	2000	2000	2000	2	0	2	Export	270	Gambia	GMB	842	USA	USA								77	ELEC MCH APPAR,PARTS,NES	1	No Quantity							145			0
S3	2000	2000	2000	2	0	2	Export	275	State of Palestine	PSE	842	USA	USA								88	PHOTO.APPARAT.NES;CLOCKS	1	No Quantity							64			0
S3	2000	2000	2000	2	0	2	Export	275	State of Palestine	PSE	842	USA	USA								91	MAIL NOT CLASSED BY KIND	1	No Quantity							22			0
S3	2000	2000	2000	2	0	2	Export	275	State of Palestine	PSE	842	USA	USA								89	MISC MANUFCTRD GOODS NES	1	No Quantity							15773			0
S3	2000	2000	2000	2	0	2	Export	275	State of Palestine	PSE	887	Yemen	YEM								54	MEDICINAL,PHARM.PRODUCTS	1	No Quantity							21500			0
S3	2000	2000	2000	2	0	2	Export	270	Gambia	GMB	894	Zambia	ZMB								89	MISC MANUFCTRD GOODS NES	1	No Quantity							438			0
