# Supplementary material for: Core-periphery structure in sectoral international trade networks: A new approach to an old theory
Source: PLoS One. 2020 Apr 2;15(4):e0229547. doi: 10.1371/journal.pone.0229547 (PMC7117750; doi:10.1371/journal.pone.0229547)
Supplement: S7 File — (ZIP) [file pone.0229547.s007.zip › S7_File/RawData 2000/comtrade (26).csv]

Classification	Year	Period	Period Desc.	Aggregate Level	Is Leaf Code	Trade Flow Code	Trade Flow	Reporter Code	Reporter	Reporter ISO	Partner Code	Partner	Partner ISO	2nd Partner Code	2nd Partner	2nd Partner ISO	Customs Proc. Code	Customs	Mode of Transport Code	Mode of Transport	Commodity Code	Commodity	Qty Unit Code	Qty Unit	Qty	Alt Qty Unit Code	Alt Qty Unit	Alt Qty	Netweight (kg)	Gross weight (kg)	Trade Value (US$)	CIF Trade Value (US$)	FOB Trade Value (US$)	Flag
S3	2000	2000	2000	2	0	2	Export	276	Germany	DEU	0	World	WLD								00	LIVE ANIMALS	1	No Quantity							516085000			0
S3	2000	2000	2000	2	0	2	Export	276	Germany	DEU	4	Afghanistan	AFG								00	LIVE ANIMALS	1	No Quantity							6000			0
S3	2000	2000	2000	2	0	2	Export	276	Germany	DEU	12	Algeria	DZA								00	LIVE ANIMALS	1	No Quantity							3957000			0
S3	2000	2000	2000	2	0	2	Export	276	Germany	DEU	32	Argentina	ARG								00	LIVE ANIMALS	1	No Quantity							381000			0
S3	2000	2000	2000	2	0	2	Export	276	Germany	DEU	36	Australia	AUS								00	LIVE ANIMALS	1	No Quantity							64000			0
S3	2000	2000	2000	2	0	2	Export	276	Germany	DEU	40	Austria	AUT								00	LIVE ANIMALS	1	No Quantity							66602000			0
S3	2000	2000	2000	2	0	2	Export	276	Germany	DEU	48	Bahrain	BHR								00	LIVE ANIMALS	1	No Quantity							59000			0
S3	2000	2000	2000	2	0	2	Export	276	Germany	DEU	50	Bangladesh	BGD								00	LIVE ANIMALS	1	No Quantity							164000			0
S3	2000	2000	2000	2	0	2	Export	276	Germany	DEU	56	Belgium	BEL								00	LIVE ANIMALS	1	No Quantity							17210000			0
S3	2000	2000	2000	2	0	2	Export	276	Germany	DEU	68	Bolivia (Plurinational State of)	BOL								00	LIVE ANIMALS	1	No Quantity							34000			0
S3	2000	2000	2000	2	0	2	Export	276	Germany	DEU	70	Bosnia Herzegovina	BIH								00	LIVE ANIMALS	1	No Quantity							1797000			0
S3	2000	2000	2000	2	0	2	Export	276	Germany	DEU	76	Brazil	BRA								00	LIVE ANIMALS	1	No Quantity							575000			0
S3	2000	2000	2000	2	0	2	Export	276	Germany	DEU	100	Bulgaria	BGR								00	LIVE ANIMALS	1	No Quantity							404000			0
S3	2000	2000	2000	2	0	2	Export	276	Germany	DEU	112	Belarus	BLR								00	LIVE ANIMALS	1	No Quantity							9000			0
S3	2000	2000	2000	2	0	2	Export	276	Germany	DEU	124	Canada	CAN								00	LIVE ANIMALS	1	No Quantity							3598000			0
S3	2000	2000	2000	2	0	2	Export	276	Germany	DEU	144	Sri Lanka	LKA								00	LIVE ANIMALS	1	No Quantity							69000			0
S3	2000	2000	2000	2	0	2	Export	276	Germany	DEU	152	Chile	CHL								00	LIVE ANIMALS	1	No Quantity							206000			0
S3	2000	2000	2000	2	0	2	Export	276	Germany	DEU	156	China	CHN								00	LIVE ANIMALS	1	No Quantity							660000			0
S3	2000	2000	2000	2	0	2	Export	276	Germany	DEU	170	Colombia	COL								00	LIVE ANIMALS	1	No Quantity							812000			0
S3	2000	2000	2000	2	0	2	Export	276	Germany	DEU	191	Croatia	HRV								00	LIVE ANIMALS	1	No Quantity							1580000			0
S3	2000	2000	2000	2	0	2	Export	276	Germany	DEU	196	Cyprus	CYP								00	LIVE ANIMALS	1	No Quantity							3000			0
S3	2000	2000	2000	2	0	2	Export	276	Germany	DEU	203	Czechia	CZE								00	LIVE ANIMALS	1	No Quantity							1509000			0
S3	2000	2000	2000	2	0	2	Export	276	Germany	DEU	208	Denmark	DNK								00	LIVE ANIMALS	1	No Quantity							416000			0
S3	2000	2000	2000	2	0	2	Export	276	Germany	DEU	214	Dominican Rep.	DOM								00	LIVE ANIMALS	1	No Quantity							111000			0
S3	2000	2000	2000	2	0	2	Export	276	Germany	DEU	218	Ecuador	ECU								00	LIVE ANIMALS	1	No Quantity							165000			0
S3	2000	2000	2000	2	0	2	Export	276	Germany	DEU	232	Eritrea	ERI								00	LIVE ANIMALS	1	No Quantity							38000			0
S3	2000	2000	2000	2	0	2	Export	276	Germany	DEU	233	Estonia	EST								00	LIVE ANIMALS	1	No Quantity							68000			0
S3	2000	2000	2000	2	0	2	Export	276	Germany	DEU	246	Finland	FIN								00	LIVE ANIMALS	1	No Quantity							4000			0
S3	2000	2000	2000	2	0	2	Export	276	Germany	DEU	251	France	FRA								00	LIVE ANIMALS	1	No Quantity							22245000			0
S3	2000	2000	2000	2	0	2	Export	276	Germany	DEU	268	Georgia	GEO								00	LIVE ANIMALS	1	No Quantity							30000			0
S3	2000	2000	2000	2	0	2	Export	276	Germany	DEU	288	Ghana	GHA								00	LIVE ANIMALS	1	No Quantity							92000			0
S3	2000	2000	2000	2	0	2	Export	276	Germany	DEU	300	Greece	GRC								00	LIVE ANIMALS	1	No Quantity							7666000			0
S3	2000	2000	2000	2	0	2	Export	276	Germany	DEU	320	Guatemala	GTM								00	LIVE ANIMALS	1	No Quantity							153000			0
S3	2000	2000	2000	2	0	2	Export	276	Germany	DEU	324	Guinea	GIN								00	LIVE ANIMALS	1	No Quantity							1000			0
S3	2000	2000	2000	2	0	2	Export	276	Germany	DEU	332	Haiti	HTI								00	LIVE ANIMALS	1	No Quantity							15000			0
S3	2000	2000	2000	2	0	2	Export	276	Germany	DEU	340	Honduras	HND								00	LIVE ANIMALS	1	No Quantity							15000			0
S3	2000	2000	2000	2	0	2	Export	276	Germany	DEU	344	China, Hong Kong SAR	HKG								00	LIVE ANIMALS	1	No Quantity							152000			0
S3	2000	2000	2000	2	0	2	Export	276	Germany	DEU	348	Hungary	HUN								00	LIVE ANIMALS	1	No Quantity							757000			0
S3	2000	2000	2000	2	0	2	Export	276	Germany	DEU	360	Indonesia	IDN								00	LIVE ANIMALS	1	No Quantity							1205000			0
S3	2000	2000	2000	2	0	2	Export	276	Germany	DEU	364	Iran	IRN								00	LIVE ANIMALS	1	No Quantity							566000			0
S3	2000	2000	2000	2	0	2	Export	276	Germany	DEU	372	Ireland	IRL								00	LIVE ANIMALS	1	No Quantity							1303000			0
S3	2000	2000	2000	2	0	2	Export	276	Germany	DEU	376	Israel	ISR								00	LIVE ANIMALS	1	No Quantity							286000			0
S3	2000	2000	2000	2	0	2	Export	276	Germany	DEU	381	Italy	ITA								00	LIVE ANIMALS	1	No Quantity							28455000			0
S3	2000	2000	2000	2	0	2	Export	276	Germany	DEU	392	Japan	JPN								00	LIVE ANIMALS	1	No Quantity							1309000			0
S3	2000	2000	2000	2	0	2	Export	276	Germany	DEU	398	Kazakhstan	KAZ								00	LIVE ANIMALS	1	No Quantity							102000			0
S3	2000	2000	2000	2	0	2	Export	276	Germany	DEU	400	Jordan	JOR								00	LIVE ANIMALS	1	No Quantity							2939000			0
S3	2000	2000	2000	2	0	2	Export	276	Germany	DEU	408	Dem. People's Rep. of Korea	PRK								00	LIVE ANIMALS	1	No Quantity							113000			0
S3	2000	2000	2000	2	0	2	Export	276	Germany	DEU	410	Rep. of Korea	KOR								00	LIVE ANIMALS	1	No Quantity							424000			0
S3	2000	2000	2000	2	0	2	Export	276	Germany	DEU	414	Kuwait	KWT								00	LIVE ANIMALS	1	No Quantity							295000			0
S3	2000	2000	2000	2	0	2	Export	276	Germany	DEU	417	Kyrgyzstan	KGZ								00	LIVE ANIMALS	1	No Quantity							2000			0
S3	2000	2000	2000	2	0	2	Export	276	Germany	DEU	418	Lao People's Dem. Rep.	LAO								00	LIVE ANIMALS	1	No Quantity							14000			0
S3	2000	2000	2000	2	0	2	Export	276	Germany	DEU	422	Lebanon	LBN								00	LIVE ANIMALS	1	No Quantity							24704000			0
S3	2000	2000	2000	2	0	2	Export	276	Germany	DEU	428	Latvia	LVA								00	LIVE ANIMALS	1	No Quantity							361000			0
S3	2000	2000	2000	2	0	2	Export	276	Germany	DEU	434	Libya	LBY								00	LIVE ANIMALS	1	No Quantity							1841000			0
S3	2000	2000	2000	2	0	2	Export	276	Germany	DEU	440	Lithuania	LTU								00	LIVE ANIMALS	1	No Quantity							208000			0
S3	2000	2000	2000	2	0	2	Export	276	Germany	DEU	442	Luxembourg	LUX								00	LIVE ANIMALS	1	No Quantity							3848000			0
S3	2000	2000	2000	2	0	2	Export	276	Germany	DEU	458	Malaysia	MYS								00	LIVE ANIMALS	1	No Quantity							830000			0
S3	2000	2000	2000	2	0	2	Export	276	Germany	DEU	470	Malta	MLT								00	LIVE ANIMALS	1	No Quantity							17000			0
S3	2000	2000	2000	2	0	2	Export	276	Germany	DEU	484	Mexico	MEX								00	LIVE ANIMALS	1	No Quantity							2429000			0
S3	2000	2000	2000	2	0	2	Export	276	Germany	DEU	490	Other Asia, nes									00	LIVE ANIMALS	1	No Quantity							259000			0
S3	2000	2000	2000	2	0	2	Export	276	Germany	DEU	504	Morocco	MAR								00	LIVE ANIMALS	1	No Quantity							4846000			0
S3	2000	2000	2000	2	0	2	Export	276	Germany	DEU	512	Oman	OMN								00	LIVE ANIMALS	1	No Quantity							343000			0
S3	2000	2000	2000	2	0	2	Export	276	Germany	DEU	524	Nepal	NPL								00	LIVE ANIMALS	1	No Quantity							48000			0
S3	2000	2000	2000	2	0	2	Export	276	Germany	DEU	528	Netherlands	NLD								00	LIVE ANIMALS	1	No Quantity							167303000			0
S3	2000	2000	2000	2	0	2	Export	276	Germany	DEU	554	New Zealand	NZL								00	LIVE ANIMALS	1	No Quantity							8000			0
S3	2000	2000	2000	2	0	2	Export	276	Germany	DEU	566	Nigeria	NGA								00	LIVE ANIMALS	1	No Quantity							47000			0
S3	2000	2000	2000	2	0	2	Export	276	Germany	DEU	579	Norway	NOR								00	LIVE ANIMALS	1	No Quantity							236000			0
S3	2000	2000	2000	2	0	2	Export	276	Germany	DEU	586	Pakistan	PAK								00	LIVE ANIMALS	1	No Quantity							225000			0
S3	2000	2000	2000	2	0	2	Export	276	Germany	DEU	600	Paraguay	PRY								00	LIVE ANIMALS	1	No Quantity							1000			0
S3	2000	2000	2000	2	0	2	Export	276	Germany	DEU	604	Peru	PER								00	LIVE ANIMALS	1	No Quantity							74000			0
S3	2000	2000	2000	2	0	2	Export	276	Germany	DEU	608	Philippines	PHL								00	LIVE ANIMALS	1	No Quantity							381000			0
S3	2000	2000	2000	2	0	2	Export	276	Germany	DEU	616	Poland	POL								00	LIVE ANIMALS	1	No Quantity							9773000			0
S3	2000	2000	2000	2	0	2	Export	276	Germany	DEU	620	Portugal	PRT								00	LIVE ANIMALS	1	No Quantity							431000			0
S3	2000	2000	2000	2	0	2	Export	276	Germany	DEU	634	Qatar	QAT								00	LIVE ANIMALS	1	No Quantity							82000			0
S3	2000	2000	2000	2	0	2	Export	276	Germany	DEU	642	Romania	ROU								00	LIVE ANIMALS	1	No Quantity							476000			0
S3	2000	2000	2000	2	0	2	Export	276	Germany	DEU	643	Russian Federation	RUS								00	LIVE ANIMALS	1	No Quantity							1557000			0
S3	2000	2000	2000	2	0	2	Export	276	Germany	DEU	646	Rwanda	RWA								00	LIVE ANIMALS	1	No Quantity							325000			0
S3	2000	2000	2000	2	0	2	Export	276	Germany	DEU	682	Saudi Arabia	SAU								00	LIVE ANIMALS	1	No Quantity							3150000			0
S3	2000	2000	2000	2	0	2	Export	276	Germany	DEU	699	India	IND								00	LIVE ANIMALS	1	No Quantity							1000			0
S3	2000	2000	2000	2	0	2	Export	276	Germany	DEU	702	Singapore	SGP								00	LIVE ANIMALS	1	No Quantity							21000			0
S3	2000	2000	2000	2	0	2	Export	276	Germany	DEU	703	Slovakia	SVK								00	LIVE ANIMALS	1	No Quantity							475000			0
S3	2000	2000	2000	2	0	2	Export	276	Germany	DEU	704	Viet Nam	VNM								00	LIVE ANIMALS	1	No Quantity							18000			0
S3	2000	2000	2000	2	0	2	Export	276	Germany	DEU	705	Slovenia	SVN								00	LIVE ANIMALS	1	No Quantity							382000			0
S3	2000	2000	2000	2	0	2	Export	276	Germany	DEU	710	South Africa	ZAF								00	LIVE ANIMALS	1	No Quantity							364000			0
S3	2000	2000	2000	2	0	2	Export	276	Germany	DEU	716	Zimbabwe	ZWE								00	LIVE ANIMALS	1	No Quantity							67000			0
S3	2000	2000	2000	2	0	2	Export	276	Germany	DEU	724	Spain	ESP								00	LIVE ANIMALS	1	No Quantity							28725000			0
S3	2000	2000	2000	2	0	2	Export	276	Germany	DEU	736	Fmr Sudan	SDN								00	LIVE ANIMALS	1	No Quantity							63000			0
S3	2000	2000	2000	2	0	2	Export	276	Germany	DEU	748	Swaziland	SWZ								00	LIVE ANIMALS	1	No Quantity							2000			0
S3	2000	2000	2000	2	0	2	Export	276	Germany	DEU	752	Sweden	SWE								00	LIVE ANIMALS	1	No Quantity							559000			0
S3	2000	2000	2000	2	0	2	Export	276	Germany	DEU	757	Switzerland	CHE								00	LIVE ANIMALS	1	No Quantity							5977000			0
S3	2000	2000	2000	2	0	2	Export	276	Germany	DEU	760	Syria	SYR								00	LIVE ANIMALS	1	No Quantity							256000			0
S3	2000	2000	2000	2	0	2	Export	276	Germany	DEU	762	Tajikistan	TJK								00	LIVE ANIMALS	1	No Quantity							5000			0
S3	2000	2000	2000	2	0	2	Export	276	Germany	DEU	764	Thailand	THA								00	LIVE ANIMALS	1	No Quantity							272000			0
S3	2000	2000	2000	2	0	2	Export	276	Germany	DEU	784	United Arab Emirates	ARE								00	LIVE ANIMALS	1	No Quantity							3169000			0
S3	2000	2000	2000	2	0	2	Export	276	Germany	DEU	788	Tunisia	TUN								00	LIVE ANIMALS	1	No Quantity							3034000			0
S3	2000	2000	2000	2	0	2	Export	276	Germany	DEU	792	Turkey	TUR								00	LIVE ANIMALS	1	No Quantity							4858000			0
S3	2000	2000	2000	2	0	2	Export	276	Germany	DEU	795	Turkmenistan	TKM								00	LIVE ANIMALS	1	No Quantity							29000			0
S3	2000	2000	2000	2	0	2	Export	276	Germany	DEU	804	Ukraine	UKR								00	LIVE ANIMALS	1	No Quantity							2293000			0
S3	2000	2000	2000	2	0	2	Export	276	Germany	DEU	807	North Macedonia	MKD								00	LIVE ANIMALS	1	No Quantity							133000			0
S3	2000	2000	2000	2	0	2	Export	276	Germany	DEU	818	Egypt	EGY								00	LIVE ANIMALS	1	No Quantity							29801000			0
S3	2000	2000	2000	2	0	2	Export	276	Germany	DEU	826	United Kingdom	GBR								00	LIVE ANIMALS	1	No Quantity							912000			0
S3	2000	2000	2000	2	0	2	Export	276	Germany	DEU	842	USA	USA								00	LIVE ANIMALS	1	No Quantity							40616000			0
S3	2000	2000	2000	2	0	2	Export	276	Germany	DEU	854	Burkina Faso	BFA								00	LIVE ANIMALS	1	No Quantity							1000			0
S3	2000	2000	2000	2	0	2	Export	276	Germany	DEU	862	Venezuela	VEN								00	LIVE ANIMALS	1	No Quantity							85000			0
S3	2000	2000	2000	2	0	2	Export	276	Germany	DEU	887	Yemen	YEM								00	LIVE ANIMALS	1	No Quantity							137000			0
S3	2000	2000	2000	2	0	2	Export	276	Germany	DEU	891	Serbia and Montenegro	SCG								00	LIVE ANIMALS	1	No Quantity							1218000			0
S3	2000	2000	2000	2	0	2	Export	276	Germany	DEU	899	Areas, nes									00	LIVE ANIMALS	1	No Quantity							169000			0
S3	2000	2000	2000	2	0	2	Export	288	Ghana	GHA	0	World	WLD								00	LIVE ANIMALS	1	No Quantity							232540			0
S3	2000	2000	2000	2	0	2	Export	288	Ghana	GHA	40	Austria	AUT								00	LIVE ANIMALS	1	No Quantity							24			0
S3	2000	2000	2000	2	0	2	Export	288	Ghana	GHA	44	Bahamas	BHS								00	LIVE ANIMALS	1	No Quantity							33			0
S3	2000	2000	2000	2	0	2	Export	288	Ghana	GHA	56	Belgium	BEL								00	LIVE ANIMALS	1	No Quantity							3458			0
S3	2000	2000	2000	2	0	2	Export	288	Ghana	GHA	124	Canada	CAN								00	LIVE ANIMALS	1	No Quantity							15057			0
S3	2000	2000	2000	2	0	2	Export	288	Ghana	GHA	203	Czechia	CZE								00	LIVE ANIMALS	1	No Quantity							2728			0
S3	2000	2000	2000	2	0	2	Export	288	Ghana	GHA	208	Denmark	DNK								00	LIVE ANIMALS	1	No Quantity							354			0
S3	2000	2000	2000	2	0	2	Export	288	Ghana	GHA	251	France	FRA								00	LIVE ANIMALS	1	No Quantity							946			0
S3	2000	2000	2000	2	0	2	Export	288	Ghana	GHA	276	Germany	DEU								00	LIVE ANIMALS	1	No Quantity							20714			0
S3	2000	2000	2000	2	0	2	Export	288	Ghana	GHA	300	Greece	GRC								00	LIVE ANIMALS	1	No Quantity							601			0
S3	2000	2000	2000	2	0	2	Export	288	Ghana	GHA	381	Italy	ITA								00	LIVE ANIMALS	1	No Quantity							791			0
S3	2000	2000	2000	2	0	2	Export	288	Ghana	GHA	392	Japan	JPN								00	LIVE ANIMALS	1	No Quantity							26525			0
S3	2000	2000	2000	2	0	2	Export	288	Ghana	GHA	422	Lebanon	LBN								00	LIVE ANIMALS	1	No Quantity							656			0
S3	2000	2000	2000	2	0	2	Export	288	Ghana	GHA	430	Liberia	LBR								00	LIVE ANIMALS	1	No Quantity							2325			0
S3	2000	2000	2000	2	0	2	Export	288	Ghana	GHA	458	Malaysia	MYS								00	LIVE ANIMALS	1	No Quantity							5131			0
S3	2000	2000	2000	2	0	2	Export	288	Ghana	GHA	516	Namibia	NAM								00	LIVE ANIMALS	1	No Quantity							2979			0
S3	2000	2000	2000	2	0	2	Export	288	Ghana	GHA	528	Netherlands	NLD								00	LIVE ANIMALS	1	No Quantity							18103			0
S3	2000	2000	2000	2	0	2	Export	288	Ghana	GHA	600	Paraguay	PRY								00	LIVE ANIMALS	1	No Quantity							792			0
S3	2000	2000	2000	2	0	2	Export	288	Ghana	GHA	616	Poland	POL								00	LIVE ANIMALS	1	No Quantity							2789			0
S3	2000	2000	2000	2	0	2	Export	288	Ghana	GHA	620	Portugal	PRT								00	LIVE ANIMALS	1	No Quantity							126			0
S3	2000	2000	2000	2	0	2	Export	288	Ghana	GHA	643	Russian Federation	RUS								00	LIVE ANIMALS	1	No Quantity							2199			0
S3	2000	2000	2000	2	0	2	Export	288	Ghana	GHA	686	Senegal	SEN								00	LIVE ANIMALS	1	No Quantity							450			0
S3	2000	2000	2000	2	0	2	Export	288	Ghana	GHA	694	Sierra Leone	SLE								00	LIVE ANIMALS	1	No Quantity							1219			0
S3	2000	2000	2000	2	0	2	Export	288	Ghana	GHA	699	India	IND								00	LIVE ANIMALS	1	No Quantity							316			0
S3	2000	2000	2000	2	0	2	Export	288	Ghana	GHA	710	South Africa	ZAF								00	LIVE ANIMALS	1	No Quantity							1661			0
S3	2000	2000	2000	2	0	2	Export	288	Ghana	GHA	724	Spain	ESP								00	LIVE ANIMALS	1	No Quantity							12622			0
S3	2000	2000	2000	2	0	2	Export	288	Ghana	GHA	757	Switzerland	CHE								00	LIVE ANIMALS	1	No Quantity							4282			0
S3	2000	2000	2000	2	0	2	Export	288	Ghana	GHA	800	Uganda	UGA								00	LIVE ANIMALS	1	No Quantity							10			0
S3	2000	2000	2000	2	0	2	Export	288	Ghana	GHA	818	Egypt	EGY								00	LIVE ANIMALS	1	No Quantity							750			0
S3	2000	2000	2000	2	0	2	Export	288	Ghana	GHA	826	United Kingdom	GBR								00	LIVE ANIMALS	1	No Quantity							20407			0
S3	2000	2000	2000	2	0	2	Export	288	Ghana	GHA	842	USA	USA								00	LIVE ANIMALS	1	No Quantity							84492			0
S3	2000	2000	2000	2	0	2	Export	276	Germany	DEU	0	World	WLD								01	MEAT, MEAT PREPARATIONS	1	No Quantity							2097228000			0
S3	2000	2000	2000	2	0	2	Export	276	Germany	DEU	20	Andorra	AND								01	MEAT, MEAT PREPARATIONS	1	No Quantity							102000			0
S3	2000	2000	2000	2	0	2	Export	276	Germany	DEU	24	Angola	AGO								01	MEAT, MEAT PREPARATIONS	1	No Quantity							1000			0
S3	2000	2000	2000	2	0	2	Export	276	Germany	DEU	31	Azerbaijan	AZE								01	MEAT, MEAT PREPARATIONS	1	No Quantity							1150000			0
S3	2000	2000	2000	2	0	2	Export	276	Germany	DEU	32	Argentina	ARG								01	MEAT, MEAT PREPARATIONS	1	No Quantity							98000			0
S3	2000	2000	2000	2	0	2	Export	276	Germany	DEU	36	Australia	AUS								01	MEAT, MEAT PREPARATIONS	1	No Quantity							83000			0
S3	2000	2000	2000	2	0	2	Export	276	Germany	DEU	40	Austria	AUT								01	MEAT, MEAT PREPARATIONS	1	No Quantity							160824000			0
S3	2000	2000	2000	2	0	2	Export	276	Germany	DEU	44	Bahamas	BHS								01	MEAT, MEAT PREPARATIONS	1	No Quantity							15000			0
S3	2000	2000	2000	2	0	2	Export	276	Germany	DEU	48	Bahrain	BHR								01	MEAT, MEAT PREPARATIONS	1	No Quantity							42000			0
S3	2000	2000	2000	2	0	2	Export	276	Germany	DEU	51	Armenia	ARM								01	MEAT, MEAT PREPARATIONS	1	No Quantity							15000			0
S3	2000	2000	2000	2	0	2	Export	276	Germany	DEU	52	Barbados	BRB								01	MEAT, MEAT PREPARATIONS	1	No Quantity							4000			0
S3	2000	2000	2000	2	0	2	Export	276	Germany	DEU	56	Belgium	BEL								01	MEAT, MEAT PREPARATIONS	1	No Quantity							63971000			0
S3	2000	2000	2000	2	0	2	Export	276	Germany	DEU	64	Bhutan	BTN								01	MEAT, MEAT PREPARATIONS	1	No Quantity							24000			0
S3	2000	2000	2000	2	0	2	Export	276	Germany	DEU	68	Bolivia (Plurinational State of)	BOL								01	MEAT, MEAT PREPARATIONS	1	No Quantity							56000			0
S3	2000	2000	2000	2	0	2	Export	276	Germany	DEU	70	Bosnia Herzegovina	BIH								01	MEAT, MEAT PREPARATIONS	1	No Quantity							2783000			0
S3	2000	2000	2000	2	0	2	Export	276	Germany	DEU	76	Brazil	BRA								01	MEAT, MEAT PREPARATIONS	1	No Quantity							158000			0
S3	2000	2000	2000	2	0	2	Export	276	Germany	DEU	100	Bulgaria	BGR								01	MEAT, MEAT PREPARATIONS	1	No Quantity							3403000			0
S3	2000	2000	2000	2	0	2	Export	276	Germany	DEU	112	Belarus	BLR								01	MEAT, MEAT PREPARATIONS	1	No Quantity							275000			0
S3	2000	2000	2000	2	0	2	Export	276	Germany	DEU	120	Cameroon	CMR								01	MEAT, MEAT PREPARATIONS	1	No Quantity							30000			0
S3	2000	2000	2000	2	0	2	Export	276	Germany	DEU	124	Canada	CAN								01	MEAT, MEAT PREPARATIONS	1	No Quantity							58000			0
S3	2000	2000	2000	2	0	2	Export	276	Germany	DEU	152	Chile	CHL								01	MEAT, MEAT PREPARATIONS	1	No Quantity							26000			0
S3	2000	2000	2000	2	0	2	Export	276	Germany	DEU	156	China	CHN								01	MEAT, MEAT PREPARATIONS	1	No Quantity							4272000			0
S3	2000	2000	2000	2	0	2	Export	276	Germany	DEU	170	Colombia	COL								01	MEAT, MEAT PREPARATIONS	1	No Quantity							17000			0
S3	2000	2000	2000	2	0	2	Export	276	Germany	DEU	174	Comoros	COM								01	MEAT, MEAT PREPARATIONS	1	No Quantity							641000			0
S3	2000	2000	2000	2	0	2	Export	276	Germany	DEU	175	Mayotte	MYT								01	MEAT, MEAT PREPARATIONS	1	No Quantity							448000			0
S3	2000	2000	2000	2	0	2	Export	276	Germany	DEU	178	Congo	COG								01	MEAT, MEAT PREPARATIONS	1	No Quantity							869000			0
S3	2000	2000	2000	2	0	2	Export	276	Germany	DEU	180	Dem. Rep. of the Congo	COD								01	MEAT, MEAT PREPARATIONS	1	No Quantity							73000			0
S3	2000	2000	2000	2	0	2	Export	276	Germany	DEU	188	Costa Rica	CRI								01	MEAT, MEAT PREPARATIONS	1	No Quantity							9000			0
S3	2000	2000	2000	2	0	2	Export	276	Germany	DEU	191	Croatia	HRV								01	MEAT, MEAT PREPARATIONS	1	No Quantity							1373000			0
S3	2000	2000	2000	2	0	2	Export	276	Germany	DEU	192	Cuba	CUB								01	MEAT, MEAT PREPARATIONS	1	No Quantity							47000			0
S3	2000	2000	2000	2	0	2	Export	276	Germany	DEU	196	Cyprus	CYP								01	MEAT, MEAT PREPARATIONS	1	No Quantity							714000			0
S3	2000	2000	2000	2	0	2	Export	276	Germany	DEU	203	Czechia	CZE								01	MEAT, MEAT PREPARATIONS	1	No Quantity							10129000			0
S3	2000	2000	2000	2	0	2	Export	276	Germany	DEU	204	Benin	BEN								01	MEAT, MEAT PREPARATIONS	1	No Quantity							2140000			0
S3	2000	2000	2000	2	0	2	Export	276	Germany	DEU	208	Denmark	DNK								01	MEAT, MEAT PREPARATIONS	1	No Quantity							140367000			0
S3	2000	2000	2000	2	0	2	Export	276	Germany	DEU	214	Dominican Rep.	DOM								01	MEAT, MEAT PREPARATIONS	1	No Quantity							24000			0
S3	2000	2000	2000	2	0	2	Export	276	Germany	DEU	218	Ecuador	ECU								01	MEAT, MEAT PREPARATIONS	1	No Quantity							12000			0
S3	2000	2000	2000	2	0	2	Export	276	Germany	DEU	231	Ethiopia	ETH								01	MEAT, MEAT PREPARATIONS	1	No Quantity							35000			0
S3	2000	2000	2000	2	0	2	Export	276	Germany	DEU	233	Estonia	EST								01	MEAT, MEAT PREPARATIONS	1	No Quantity							259000			0
S3	2000	2000	2000	2	0	2	Export	276	Germany	DEU	246	Finland	FIN								01	MEAT, MEAT PREPARATIONS	1	No Quantity							7728000			0
S3	2000	2000	2000	2	0	2	Export	276	Germany	DEU	251	France	FRA								01	MEAT, MEAT PREPARATIONS	1	No Quantity							301141000			0
S3	2000	2000	2000	2	0	2	Export	276	Germany	DEU	266	Gabon	GAB								01	MEAT, MEAT PREPARATIONS	1	No Quantity							299000			0
S3	2000	2000	2000	2	0	2	Export	276	Germany	DEU	268	Georgia	GEO								01	MEAT, MEAT PREPARATIONS	1	No Quantity							288000			0
S3	2000	2000	2000	2	0	2	Export	276	Germany	DEU	275	State of Palestine	PSE								01	MEAT, MEAT PREPARATIONS	1	No Quantity							390000			0
S3	2000	2000	2000	2	0	2	Export	276	Germany	DEU	288	Ghana	GHA								01	MEAT, MEAT PREPARATIONS	1	No Quantity							15000			0
S3	2000	2000	2000	2	0	2	Export	276	Germany	DEU	292	Gibraltar	GIB								01	MEAT, MEAT PREPARATIONS	1	No Quantity							6000			0
S3	2000	2000	2000	2	0	2	Export	276	Germany	DEU	300	Greece	GRC								01	MEAT, MEAT PREPARATIONS	1	No Quantity							56512000			0
S3	2000	2000	2000	2	0	2	Export	276	Germany	DEU	320	Guatemala	GTM								01	MEAT, MEAT PREPARATIONS	1	No Quantity							36000			0
S3	2000	2000	2000	2	0	2	Export	276	Germany	DEU	324	Guinea	GIN								01	MEAT, MEAT PREPARATIONS	1	No Quantity							47000			0
S3	2000	2000	2000	2	0	2	Export	276	Germany	DEU	332	Haiti	HTI								01	MEAT, MEAT PREPARATIONS	1	No Quantity							2000			0
S3	2000	2000	2000	2	0	2	Export	276	Germany	DEU	344	China, Hong Kong SAR	HKG								01	MEAT, MEAT PREPARATIONS	1	No Quantity							7077000			0
S3	2000	2000	2000	2	0	2	Export	276	Germany	DEU	348	Hungary	HUN								01	MEAT, MEAT PREPARATIONS	1	No Quantity							15352000			0
S3	2000	2000	2000	2	0	2	Export	276	Germany	DEU	352	Iceland	ISL								01	MEAT, MEAT PREPARATIONS	1	No Quantity							150000			0
S3	2000	2000	2000	2	0	2	Export	276	Germany	DEU	360	Indonesia	IDN								01	MEAT, MEAT PREPARATIONS	1	No Quantity							460000			0
S3	2000	2000	2000	2	0	2	Export	276	Germany	DEU	364	Iran	IRN								01	MEAT, MEAT PREPARATIONS	1	No Quantity							10054000			0
S3	2000	2000	2000	2	0	2	Export	276	Germany	DEU	372	Ireland	IRL								01	MEAT, MEAT PREPARATIONS	1	No Quantity							12625000			0
S3	2000	2000	2000	2	0	2	Export	276	Germany	DEU	376	Israel	ISR								01	MEAT, MEAT PREPARATIONS	1	No Quantity							7000			0
S3	2000	2000	2000	2	0	2	Export	276	Germany	DEU	381	Italy	ITA								01	MEAT, MEAT PREPARATIONS	1	No Quantity							460556000			0
S3	2000	2000	2000	2	0	2	Export	276	Germany	DEU	384	Côte d'Ivoire	CIV								01	MEAT, MEAT PREPARATIONS	1	No Quantity							58000			0
S3	2000	2000	2000	2	0	2	Export	276	Germany	DEU	388	Jamaica	JAM								01	MEAT, MEAT PREPARATIONS	1	No Quantity							3000			0
S3	2000	2000	2000	2	0	2	Export	276	Germany	DEU	392	Japan	JPN								01	MEAT, MEAT PREPARATIONS	1	No Quantity							21876000			0
S3	2000	2000	2000	2	0	2	Export	276	Germany	DEU	398	Kazakhstan	KAZ								01	MEAT, MEAT PREPARATIONS	1	No Quantity							239000			0
S3	2000	2000	2000	2	0	2	Export	276	Germany	DEU	400	Jordan	JOR								01	MEAT, MEAT PREPARATIONS	1	No Quantity							2823000			0
S3	2000	2000	2000	2	0	2	Export	276	Germany	DEU	408	Dem. People's Rep. of Korea	PRK								01	MEAT, MEAT PREPARATIONS	1	No Quantity							14000			0
S3	2000	2000	2000	2	0	2	Export	276	Germany	DEU	410	Rep. of Korea	KOR								01	MEAT, MEAT PREPARATIONS	1	No Quantity							1000			0
S3	2000	2000	2000	2	0	2	Export	276	Germany	DEU	414	Kuwait	KWT								01	MEAT, MEAT PREPARATIONS	1	No Quantity							731000			0
S3	2000	2000	2000	2	0	2	Export	276	Germany	DEU	422	Lebanon	LBN								01	MEAT, MEAT PREPARATIONS	1	No Quantity							602000			0
S3	2000	2000	2000	2	0	2	Export	276	Germany	DEU	428	Latvia	LVA								01	MEAT, MEAT PREPARATIONS	1	No Quantity							3168000			0
S3	2000	2000	2000	2	0	2	Export	276	Germany	DEU	430	Liberia	LBR								01	MEAT, MEAT PREPARATIONS	1	No Quantity							33000			0
S3	2000	2000	2000	2	0	2	Export	276	Germany	DEU	440	Lithuania	LTU								01	MEAT, MEAT PREPARATIONS	1	No Quantity							1787000			0
S3	2000	2000	2000	2	0	2	Export	276	Germany	DEU	442	Luxembourg	LUX								01	MEAT, MEAT PREPARATIONS	1	No Quantity							8987000			0
S3	2000	2000	2000	2	0	2	Export	276	Germany	DEU	446	China, Macao SAR	MAC								01	MEAT, MEAT PREPARATIONS	1	No Quantity							53000			0
S3	2000	2000	2000	2	0	2	Export	276	Germany	DEU	450	Madagascar	MDG								01	MEAT, MEAT PREPARATIONS	1	No Quantity							2000			0
S3	2000	2000	2000	2	0	2	Export	276	Germany	DEU	458	Malaysia	MYS								01	MEAT, MEAT PREPARATIONS	1	No Quantity							31000			0
S3	2000	2000	2000	2	0	2	Export	276	Germany	DEU	470	Malta	MLT								01	MEAT, MEAT PREPARATIONS	1	No Quantity							426000			0
S3	2000	2000	2000	2	0	2	Export	276	Germany	DEU	480	Mauritius	MUS								01	MEAT, MEAT PREPARATIONS	1	No Quantity							2000			0
S3	2000	2000	2000	2	0	2	Export	276	Germany	DEU	484	Mexico	MEX								01	MEAT, MEAT PREPARATIONS	1	No Quantity							89000			0
S3	2000	2000	2000	2	0	2	Export	276	Germany	DEU	490	Other Asia, nes									01	MEAT, MEAT PREPARATIONS	1	No Quantity							8000			0
S3	2000	2000	2000	2	0	2	Export	276	Germany	DEU	496	Mongolia	MNG								01	MEAT, MEAT PREPARATIONS	1	No Quantity							81000			0
S3	2000	2000	2000	2	0	2	Export	276	Germany	DEU	498	Rep. of Moldova	MDA								01	MEAT, MEAT PREPARATIONS	1	No Quantity							1363000			0
S3	2000	2000	2000	2	0	2	Export	276	Germany	DEU	504	Morocco	MAR								01	MEAT, MEAT PREPARATIONS	1	No Quantity							5814000			0
S3	2000	2000	2000	2	0	2	Export	276	Germany	DEU	512	Oman	OMN								01	MEAT, MEAT PREPARATIONS	1	No Quantity							580000			0
S3	2000	2000	2000	2	0	2	Export	276	Germany	DEU	524	Nepal	NPL								01	MEAT, MEAT PREPARATIONS	1	No Quantity							9000			0
S3	2000	2000	2000	2	0	2	Export	276	Germany	DEU	528	Netherlands	NLD								01	MEAT, MEAT PREPARATIONS	1	No Quantity							318396000			0
S3	2000	2000	2000	2	0	2	Export	276	Germany	DEU	530	Neth. Antilles	ANT								01	MEAT, MEAT PREPARATIONS	1	No Quantity							513000			0
S3	2000	2000	2000	2	0	2	Export	276	Germany	DEU	554	New Zealand	NZL								01	MEAT, MEAT PREPARATIONS	1	No Quantity							159000			0
S3	2000	2000	2000	2	0	2	Export	276	Germany	DEU	566	Nigeria	NGA								01	MEAT, MEAT PREPARATIONS	1	No Quantity							26000			0
S3	2000	2000	2000	2	0	2	Export	276	Germany	DEU	579	Norway	NOR								01	MEAT, MEAT PREPARATIONS	1	No Quantity							201000			0
S3	2000	2000	2000	2	0	2	Export	276	Germany	DEU	604	Peru	PER								01	MEAT, MEAT PREPARATIONS	1	No Quantity							3000			0
S3	2000	2000	2000	2	0	2	Export	276	Germany	DEU	608	Philippines	PHL								01	MEAT, MEAT PREPARATIONS	1	No Quantity							10672000			0
S3	2000	2000	2000	2	0	2	Export	276	Germany	DEU	612	Pitcairn	PCN								01	MEAT, MEAT PREPARATIONS	1	No Quantity							102000			0
S3	2000	2000	2000	2	0	2	Export	276	Germany	DEU	616	Poland	POL								01	MEAT, MEAT PREPARATIONS	1	No Quantity							4300000			0
S3	2000	2000	2000	2	0	2	Export	276	Germany	DEU	620	Portugal	PRT								01	MEAT, MEAT PREPARATIONS	1	No Quantity							10311000			0
S3	2000	2000	2000	2	0	2	Export	276	Germany	DEU	634	Qatar	QAT								01	MEAT, MEAT PREPARATIONS	1	No Quantity							2000			0
S3	2000	2000	2000	2	0	2	Export	276	Germany	DEU	642	Romania	ROU								01	MEAT, MEAT PREPARATIONS	1	No Quantity							5763000			0
S3	2000	2000	2000	2	0	2	Export	276	Germany	DEU	643	Russian Federation	RUS								01	MEAT, MEAT PREPARATIONS	1	No Quantity							116323000			0
S3	2000	2000	2000	2	0	2	Export	276	Germany	DEU	670	Saint Vincent and the Grenadines	VCT								01	MEAT, MEAT PREPARATIONS	1	No Quantity							1000			0
S3	2000	2000	2000	2	0	2	Export	276	Germany	DEU	682	Saudi Arabia	SAU								01	MEAT, MEAT PREPARATIONS	1	No Quantity							55000			0
S3	2000	2000	2000	2	0	2	Export	276	Germany	DEU	690	Seychelles	SYC								01	MEAT, MEAT PREPARATIONS	1	No Quantity							2000			0
S3	2000	2000	2000	2	0	2	Export	276	Germany	DEU	694	Sierra Leone	SLE								01	MEAT, MEAT PREPARATIONS	1	No Quantity							12000			0
S3	2000	2000	2000	2	0	2	Export	276	Germany	DEU	699	India	IND								01	MEAT, MEAT PREPARATIONS	1	No Quantity							32000			0
S3	2000	2000	2000	2	0	2	Export	276	Germany	DEU	702	Singapore	SGP								01	MEAT, MEAT PREPARATIONS	1	No Quantity							2186000			0
S3	2000	2000	2000	2	0	2	Export	276	Germany	DEU	703	Slovakia	SVK								01	MEAT, MEAT PREPARATIONS	1	No Quantity							2665000			0
S3	2000	2000	2000	2	0	2	Export	276	Germany	DEU	704	Viet Nam	VNM								01	MEAT, MEAT PREPARATIONS	1	No Quantity							11000			0
S3	2000	2000	2000	2	0	2	Export	276	Germany	DEU	705	Slovenia	SVN								01	MEAT, MEAT PREPARATIONS	1	No Quantity							321000			0
S3	2000	2000	2000	2	0	2	Export	276	Germany	DEU	710	South Africa	ZAF								01	MEAT, MEAT PREPARATIONS	1	No Quantity							64000			0
S3	2000	2000	2000	2	0	2	Export	276	Germany	DEU	724	Spain	ESP								01	MEAT, MEAT PREPARATIONS	1	No Quantity							61052000			0
S3	2000	2000	2000	2	0	2	Export	276	Germany	DEU	752	Sweden	SWE								01	MEAT, MEAT PREPARATIONS	1	No Quantity							55530000			0
S3	2000	2000	2000	2	0	2	Export	276	Germany	DEU	757	Switzerland	CHE								01	MEAT, MEAT PREPARATIONS	1	No Quantity							23704000			0
S3	2000	2000	2000	2	0	2	Export	276	Germany	DEU	764	Thailand	THA								01	MEAT, MEAT PREPARATIONS	1	No Quantity							358000			0
S3	2000	2000	2000	2	0	2	Export	276	Germany	DEU	768	Togo	TGO								01	MEAT, MEAT PREPARATIONS	1	No Quantity							13000			0
S3	2000	2000	2000	2	0	2	Export	276	Germany	DEU	780	Trinidad and Tobago	TTO								01	MEAT, MEAT PREPARATIONS	1	No Quantity							29000			0
S3	2000	2000	2000	2	0	2	Export	276	Germany	DEU	784	United Arab Emirates	ARE								01	MEAT, MEAT PREPARATIONS	1	No Quantity							2097000			0
S3	2000	2000	2000	2	0	2	Export	276	Germany	DEU	788	Tunisia	TUN								01	MEAT, MEAT PREPARATIONS	1	No Quantity							3692000			0
S3	2000	2000	2000	2	0	2	Export	276	Germany	DEU	792	Turkey	TUR								01	MEAT, MEAT PREPARATIONS	1	No Quantity							232000			0
S3	2000	2000	2000	2	0	2	Export	276	Germany	DEU	795	Turkmenistan	TKM								01	MEAT, MEAT PREPARATIONS	1	No Quantity							1565000			0
S3	2000	2000	2000	2	0	2	Export	276	Germany	DEU	804	Ukraine	UKR								01	MEAT, MEAT PREPARATIONS	1	No Quantity							1452000			0
S3	2000	2000	2000	2	0	2	Export	276	Germany	DEU	807	North Macedonia	MKD								01	MEAT, MEAT PREPARATIONS	1	No Quantity							1277000			0
S3	2000	2000	2000	2	0	2	Export	276	Germany	DEU	818	Egypt	EGY								01	MEAT, MEAT PREPARATIONS	1	No Quantity							11767000			0
S3	2000	2000	2000	2	0	2	Export	276	Germany	DEU	826	United Kingdom	GBR								01	MEAT, MEAT PREPARATIONS	1	No Quantity							141204000			0
S3	2000	2000	2000	2	0	2	Export	276	Germany	DEU	837	Bunkers									01	MEAT, MEAT PREPARATIONS	1	No Quantity							755000			0
S3	2000	2000	2000	2	0	2	Export	276	Germany	DEU	842	USA	USA								01	MEAT, MEAT PREPARATIONS	1	No Quantity							1802000			0
S3	2000	2000	2000	2	0	2	Export	276	Germany	DEU	858	Uruguay	URY								01	MEAT, MEAT PREPARATIONS	1	No Quantity							4000			0
S3	2000	2000	2000	2	0	2	Export	276	Germany	DEU	860	Uzbekistan	UZB								01	MEAT, MEAT PREPARATIONS	1	No Quantity							837000			0
S3	2000	2000	2000	2	0	2	Export	276	Germany	DEU	862	Venezuela	VEN								01	MEAT, MEAT PREPARATIONS	1	No Quantity							28000			0
S3	2000	2000	2000	2	0	2	Export	276	Germany	DEU	887	Yemen	YEM								01	MEAT, MEAT PREPARATIONS	1	No Quantity							7000			0
S3	2000	2000	2000	2	0	2	Export	276	Germany	DEU	891	Serbia and Montenegro	SCG								01	MEAT, MEAT PREPARATIONS	1	No Quantity							871000			0
S3	2000	2000	2000	2	0	2	Export	276	Germany	DEU	899	Areas, nes									01	MEAT, MEAT PREPARATIONS	1	No Quantity							760000			0
S3	2000	2000	2000	2	0	2	Export	288	Ghana	GHA	0	World	WLD								01	MEAT, MEAT PREPARATIONS	1	No Quantity							224199			0
S3	2000	2000	2000	2	0	2	Export	288	Ghana	GHA	56	Belgium	BEL								01	MEAT, MEAT PREPARATIONS	1	No Quantity							19			0
S3	2000	2000	2000	2	0	2	Export	288	Ghana	GHA	124	Canada	CAN								01	MEAT, MEAT PREPARATIONS	1	No Quantity							276			0
S3	2000	2000	2000	2	0	2	Export	288	Ghana	GHA	276	Germany	DEU								01	MEAT, MEAT PREPARATIONS	1	No Quantity							31			0
S3	2000	2000	2000	2	0	2	Export	288	Ghana	GHA	376	Israel	ISR								01	MEAT, MEAT PREPARATIONS	1	No Quantity							159			0
S3	2000	2000	2000	2	0	2	Export	288	Ghana	GHA	384	Côte d'Ivoire	CIV								01	MEAT, MEAT PREPARATIONS	1	No Quantity							34204			0
S3	2000	2000	2000	2	0	2	Export	288	Ghana	GHA	528	Netherlands	NLD								01	MEAT, MEAT PREPARATIONS	1	No Quantity							298			0
S3	2000	2000	2000	2	0	2	Export	288	Ghana	GHA	724	Spain	ESP								01	MEAT, MEAT PREPARATIONS	1	No Quantity							128			0
S3	2000	2000	2000	2	0	2	Export	288	Ghana	GHA	768	Togo	TGO								01	MEAT, MEAT PREPARATIONS	1	No Quantity							154360			0
S3	2000	2000	2000	2	0	2	Export	288	Ghana	GHA	826	United Kingdom	GBR								01	MEAT, MEAT PREPARATIONS	1	No Quantity							7807			0
S3	2000	2000	2000	2	0	2	Export	288	Ghana	GHA	842	USA	USA								01	MEAT, MEAT PREPARATIONS	1	No Quantity							26918			0
S3	2000	2000	2000	2	0	2	Export	276	Germany	DEU	0	World	WLD								02	DAIRY PRODUCTS,BIRD EGGS	1	No Quantity							4195426000			0
S3	2000	2000	2000	2	0	2	Export	276	Germany	DEU	4	Afghanistan	AFG								02	DAIRY PRODUCTS,BIRD EGGS	1	No Quantity							37000			0
S3	2000	2000	2000	2	0	2	Export	276	Germany	DEU	8	Albania	ALB								02	DAIRY PRODUCTS,BIRD EGGS	1	No Quantity							1375000			0
S3	2000	2000	2000	2	0	2	Export	276	Germany	DEU	12	Algeria	DZA								02	DAIRY PRODUCTS,BIRD EGGS	1	No Quantity							6566000			0
S3	2000	2000	2000	2	0	2	Export	276	Germany	DEU	20	Andorra	AND								02	DAIRY PRODUCTS,BIRD EGGS	1	No Quantity							33000			0
S3	2000	2000	2000	2	0	2	Export	276	Germany	DEU	24	Angola	AGO								02	DAIRY PRODUCTS,BIRD EGGS	1	No Quantity							426000			0
S3	2000	2000	2000	2	0	2	Export	276	Germany	DEU	28	Antigua and Barbuda	ATG								02	DAIRY PRODUCTS,BIRD EGGS	1	No Quantity							348000			0
S3	2000	2000	2000	2	0	2	Export	276	Germany	DEU	31	Azerbaijan	AZE								02	DAIRY PRODUCTS,BIRD EGGS	1	No Quantity							1477000			0
S3	2000	2000	2000	2	0	2	Export	276	Germany	DEU	32	Argentina	ARG								02	DAIRY PRODUCTS,BIRD EGGS	1	No Quantity							185000			0
S3	2000	2000	2000	2	0	2	Export	276	Germany	DEU	36	Australia	AUS								02	DAIRY PRODUCTS,BIRD EGGS	1	No Quantity							2673000			0
S3	2000	2000	2000	2	0	2	Export	276	Germany	DEU	40	Austria	AUT								02	DAIRY PRODUCTS,BIRD EGGS	1	No Quantity							199201000			0
S3	2000	2000	2000	2	0	2	Export	276	Germany	DEU	44	Bahamas	BHS								02	DAIRY PRODUCTS,BIRD EGGS	1	No Quantity							1762000			0
S3	2000	2000	2000	2	0	2	Export	276	Germany	DEU	48	Bahrain	BHR								02	DAIRY PRODUCTS,BIRD EGGS	1	No Quantity							2171000			0
S3	2000	2000	2000	2	0	2	Export	276	Germany	DEU	50	Bangladesh	BGD								02	DAIRY PRODUCTS,BIRD EGGS	1	No Quantity							215000			0
S3	2000	2000	2000	2	0	2	Export	276	Germany	DEU	51	Armenia	ARM								02	DAIRY PRODUCTS,BIRD EGGS	1	No Quantity							202000			0
S3	2000	2000	2000	2	0	2	Export	276	Germany	DEU	52	Barbados	BRB								02	DAIRY PRODUCTS,BIRD EGGS	1	No Quantity							50000			0
S3	2000	2000	2000	2	0	2	Export	276	Germany	DEU	56	Belgium	BEL								02	DAIRY PRODUCTS,BIRD EGGS	1	No Quantity							325805000			0
S3	2000	2000	2000	2	0	2	Export	276	Germany	DEU	60	Bermuda	BMU								02	DAIRY PRODUCTS,BIRD EGGS	1	No Quantity							1000			0
S3	2000	2000	2000	2	0	2	Export	276	Germany	DEU	68	Bolivia (Plurinational State of)	BOL								02	DAIRY PRODUCTS,BIRD EGGS	1	No Quantity							154000			0
S3	2000	2000	2000	2	0	2	Export	276	Germany	DEU	70	Bosnia Herzegovina	BIH								02	DAIRY PRODUCTS,BIRD EGGS	1	No Quantity							14175000			0
S3	2000	2000	2000	2	0	2	Export	276	Germany	DEU	76	Brazil	BRA								02	DAIRY PRODUCTS,BIRD EGGS	1	No Quantity							1102000			0
S3	2000	2000	2000	2	0	2	Export	276	Germany	DEU	84	Belize	BLZ								02	DAIRY PRODUCTS,BIRD EGGS	1	No Quantity							110000			0
S3	2000	2000	2000	2	0	2	Export	276	Germany	DEU	92	Br. Virgin Isds	VGB								02	DAIRY PRODUCTS,BIRD EGGS	1	No Quantity							46000			0
S3	2000	2000	2000	2	0	2	Export	276	Germany	DEU	100	Bulgaria	BGR								02	DAIRY PRODUCTS,BIRD EGGS	1	No Quantity							4910000			0
S3	2000	2000	2000	2	0	2	Export	276	Germany	DEU	108	Burundi	BDI								02	DAIRY PRODUCTS,BIRD EGGS	1	No Quantity							15000			0
S3	2000	2000	2000	2	0	2	Export	276	Germany	DEU	112	Belarus	BLR								02	DAIRY PRODUCTS,BIRD EGGS	1	No Quantity							226000			0
S3	2000	2000	2000	2	0	2	Export	276	Germany	DEU	116	Cambodia	KHM								02	DAIRY PRODUCTS,BIRD EGGS	1	No Quantity							365000			0
S3	2000	2000	2000	2	0	2	Export	276	Germany	DEU	120	Cameroon	CMR								02	DAIRY PRODUCTS,BIRD EGGS	1	No Quantity							164000			0
S3	2000	2000	2000	2	0	2	Export	276	Germany	DEU	124	Canada	CAN								02	DAIRY PRODUCTS,BIRD EGGS	1	No Quantity							3974000			0
S3	2000	2000	2000	2	0	2	Export	276	Germany	DEU	132	Cabo Verde	CPV								02	DAIRY PRODUCTS,BIRD EGGS	1	No Quantity							414000			0
S3	2000	2000	2000	2	0	2	Export	276	Germany	DEU	144	Sri Lanka	LKA								02	DAIRY PRODUCTS,BIRD EGGS	1	No Quantity							883000			0
S3	2000	2000	2000	2	0	2	Export	276	Germany	DEU	152	Chile	CHL								02	DAIRY PRODUCTS,BIRD EGGS	1	No Quantity							339000			0
S3	2000	2000	2000	2	0	2	Export	276	Germany	DEU	156	China	CHN								02	DAIRY PRODUCTS,BIRD EGGS	1	No Quantity							2297000			0
S3	2000	2000	2000	2	0	2	Export	276	Germany	DEU	170	Colombia	COL								02	DAIRY PRODUCTS,BIRD EGGS	1	No Quantity							269000			0
S3	2000	2000	2000	2	0	2	Export	276	Germany	DEU	174	Comoros	COM								02	DAIRY PRODUCTS,BIRD EGGS	1	No Quantity							10000			0
S3	2000	2000	2000	2	0	2	Export	276	Germany	DEU	178	Congo	COG								02	DAIRY PRODUCTS,BIRD EGGS	1	No Quantity							221000			0
S3	2000	2000	2000	2	0	2	Export	276	Germany	DEU	180	Dem. Rep. of the Congo	COD								02	DAIRY PRODUCTS,BIRD EGGS	1	No Quantity							288000			0
S3	2000	2000	2000	2	0	2	Export	276	Germany	DEU	188	Costa Rica	CRI								02	DAIRY PRODUCTS,BIRD EGGS	1	No Quantity							84000			0
S3	2000	2000	2000	2	0	2	Export	276	Germany	DEU	191	Croatia	HRV								02	DAIRY PRODUCTS,BIRD EGGS	1	No Quantity							9990000			0
S3	2000	2000	2000	2	0	2	Export	276	Germany	DEU	192	Cuba	CUB								02	DAIRY PRODUCTS,BIRD EGGS	1	No Quantity							2771000			0
S3	2000	2000	2000	2	0	2	Export	276	Germany	DEU	196	Cyprus	CYP								02	DAIRY PRODUCTS,BIRD EGGS	1	No Quantity							3118000			0
S3	2000	2000	2000	2	0	2	Export	276	Germany	DEU	203	Czechia	CZE								02	DAIRY PRODUCTS,BIRD EGGS	1	No Quantity							18710000			0
S3	2000	2000	2000	2	0	2	Export	276	Germany	DEU	204	Benin	BEN								02	DAIRY PRODUCTS,BIRD EGGS	1	No Quantity							207000			0
S3	2000	2000	2000	2	0	2	Export	276	Germany	DEU	208	Denmark	DNK								02	DAIRY PRODUCTS,BIRD EGGS	1	No Quantity							66840000			0
S3	2000	2000	2000	2	0	2	Export	276	Germany	DEU	212	Dominica	DMA								02	DAIRY PRODUCTS,BIRD EGGS	1	No Quantity							31000			0
S3	2000	2000	2000	2	0	2	Export	276	Germany	DEU	214	Dominican Rep.	DOM								02	DAIRY PRODUCTS,BIRD EGGS	1	No Quantity							3876000			0
S3	2000	2000	2000	2	0	2	Export	276	Germany	DEU	218	Ecuador	ECU								02	DAIRY PRODUCTS,BIRD EGGS	1	No Quantity							28000			0
S3	2000	2000	2000	2	0	2	Export	276	Germany	DEU	222	El Salvador	SLV								02	DAIRY PRODUCTS,BIRD EGGS	1	No Quantity							130000			0
S3	2000	2000	2000	2	0	2	Export	276	Germany	DEU	231	Ethiopia	ETH								02	DAIRY PRODUCTS,BIRD EGGS	1	No Quantity							18000			0
S3	2000	2000	2000	2	0	2	Export	276	Germany	DEU	232	Eritrea	ERI								02	DAIRY PRODUCTS,BIRD EGGS	1	No Quantity							1197000			0
S3	2000	2000	2000	2	0	2	Export	276	Germany	DEU	233	Estonia	EST								02	DAIRY PRODUCTS,BIRD EGGS	1	No Quantity							2504000			0
S3	2000	2000	2000	2	0	2	Export	276	Germany	DEU	246	Finland	FIN								02	DAIRY PRODUCTS,BIRD EGGS	1	No Quantity							13326000			0
S3	2000	2000	2000	2	0	2	Export	276	Germany	DEU	251	France	FRA								02	DAIRY PRODUCTS,BIRD EGGS	1	No Quantity							329487000			0
S3	2000	2000	2000	2	0	2	Export	276	Germany	DEU	262	Djibouti	DJI								02	DAIRY PRODUCTS,BIRD EGGS	1	No Quantity							177000			0
S3	2000	2000	2000	2	0	2	Export	276	Germany	DEU	266	Gabon	GAB								02	DAIRY PRODUCTS,BIRD EGGS	1	No Quantity							222000			0
S3	2000	2000	2000	2	0	2	Export	276	Germany	DEU	268	Georgia	GEO								02	DAIRY PRODUCTS,BIRD EGGS	1	No Quantity							199000			0
S3	2000	2000	2000	2	0	2	Export	276	Germany	DEU	270	Gambia	GMB								02	DAIRY PRODUCTS,BIRD EGGS	1	No Quantity							748000			0
S3	2000	2000	2000	2	0	2	Export	276	Germany	DEU	288	Ghana	GHA								02	DAIRY PRODUCTS,BIRD EGGS	1	No Quantity							3513000			0
S3	2000	2000	2000	2	0	2	Export	276	Germany	DEU	300	Greece	GRC								02	DAIRY PRODUCTS,BIRD EGGS	1	No Quantity							125815000			0
S3	2000	2000	2000	2	0	2	Export	276	Germany	DEU	308	Grenada	GRD								02	DAIRY PRODUCTS,BIRD EGGS	1	No Quantity							76000			0
S3	2000	2000	2000	2	0	2	Export	276	Germany	DEU	320	Guatemala	GTM								02	DAIRY PRODUCTS,BIRD EGGS	1	No Quantity							376000			0
S3	2000	2000	2000	2	0	2	Export	276	Germany	DEU	324	Guinea	GIN								02	DAIRY PRODUCTS,BIRD EGGS	1	No Quantity							2139000			0
S3	2000	2000	2000	2	0	2	Export	276	Germany	DEU	328	Guyana	GUY								02	DAIRY PRODUCTS,BIRD EGGS	1	No Quantity							253000			0
S3	2000	2000	2000	2	0	2	Export	276	Germany	DEU	332	Haiti	HTI								02	DAIRY PRODUCTS,BIRD EGGS	1	No Quantity							5356000			0
S3	2000	2000	2000	2	0	2	Export	276	Germany	DEU	344	China, Hong Kong SAR	HKG								02	DAIRY PRODUCTS,BIRD EGGS	1	No Quantity							8172000			0
S3	2000	2000	2000	2	0	2	Export	276	Germany	DEU	348	Hungary	HUN								02	DAIRY PRODUCTS,BIRD EGGS	1	No Quantity							14047000			0
S3	2000	2000	2000	2	0	2	Export	276	Germany	DEU	352	Iceland	ISL								02	DAIRY PRODUCTS,BIRD EGGS	1	No Quantity							24000			0
S3	2000	2000	2000	2	0	2	Export	276	Germany	DEU	360	Indonesia	IDN								02	DAIRY PRODUCTS,BIRD EGGS	1	No Quantity							14399000			0
S3	2000	2000	2000	2	0	2	Export	276	Germany	DEU	364	Iran	IRN								02	DAIRY PRODUCTS,BIRD EGGS	1	No Quantity							212000			0
S3	2000	2000	2000	2	0	2	Export	276	Germany	DEU	368	Iraq	IRQ								02	DAIRY PRODUCTS,BIRD EGGS	1	No Quantity							1117000			0
S3	2000	2000	2000	2	0	2	Export	276	Germany	DEU	372	Ireland	IRL								02	DAIRY PRODUCTS,BIRD EGGS	1	No Quantity							7417000			0
S3	2000	2000	2000	2	0	2	Export	276	Germany	DEU	376	Israel	ISR								02	DAIRY PRODUCTS,BIRD EGGS	1	No Quantity							5881000			0
S3	2000	2000	2000	2	0	2	Export	276	Germany	DEU	381	Italy	ITA								02	DAIRY PRODUCTS,BIRD EGGS	1	No Quantity							1221045000			0
S3	2000	2000	2000	2	0	2	Export	276	Germany	DEU	384	Côte d'Ivoire	CIV								02	DAIRY PRODUCTS,BIRD EGGS	1	No Quantity							1248000			0
S3	2000	2000	2000	2	0	2	Export	276	Germany	DEU	388	Jamaica	JAM								02	DAIRY PRODUCTS,BIRD EGGS	1	No Quantity							5147000			0
S3	2000	2000	2000	2	0	2	Export	276	Germany	DEU	392	Japan	JPN								02	DAIRY PRODUCTS,BIRD EGGS	1	No Quantity							36818000			0
S3	2000	2000	2000	2	0	2	Export	276	Germany	DEU	398	Kazakhstan	KAZ								02	DAIRY PRODUCTS,BIRD EGGS	1	No Quantity							1873000			0
S3	2000	2000	2000	2	0	2	Export	276	Germany	DEU	400	Jordan	JOR								02	DAIRY PRODUCTS,BIRD EGGS	1	No Quantity							2722000			0
S3	2000	2000	2000	2	0	2	Export	276	Germany	DEU	404	Kenya	KEN								02	DAIRY PRODUCTS,BIRD EGGS	1	No Quantity							46000			0
S3	2000	2000	2000	2	0	2	Export	276	Germany	DEU	408	Dem. People's Rep. of Korea	PRK								02	DAIRY PRODUCTS,BIRD EGGS	1	No Quantity							67000			0
S3	2000	2000	2000	2	0	2	Export	276	Germany	DEU	410	Rep. of Korea	KOR								02	DAIRY PRODUCTS,BIRD EGGS	1	No Quantity							1693000			0
S3	2000	2000	2000	2	0	2	Export	276	Germany	DEU	414	Kuwait	KWT								02	DAIRY PRODUCTS,BIRD EGGS	1	No Quantity							4579000			0
S3	2000	2000	2000	2	0	2	Export	276	Germany	DEU	417	Kyrgyzstan	KGZ								02	DAIRY PRODUCTS,BIRD EGGS	1	No Quantity							28000			0
S3	2000	2000	2000	2	0	2	Export	276	Germany	DEU	422	Lebanon	LBN								02	DAIRY PRODUCTS,BIRD EGGS	1	No Quantity							4915000			0
S3	2000	2000	2000	2	0	2	Export	276	Germany	DEU	428	Latvia	LVA								02	DAIRY PRODUCTS,BIRD EGGS	1	No Quantity							2896000			0
S3	2000	2000	2000	2	0	2	Export	276	Germany	DEU	430	Liberia	LBR								02	DAIRY PRODUCTS,BIRD EGGS	1	No Quantity							547000			0
S3	2000	2000	2000	2	0	2	Export	276	Germany	DEU	434	Libya	LBY								02	DAIRY PRODUCTS,BIRD EGGS	1	No Quantity							14166000			0
S3	2000	2000	2000	2	0	2	Export	276	Germany	DEU	440	Lithuania	LTU								02	DAIRY PRODUCTS,BIRD EGGS	1	No Quantity							2400000			0
S3	2000	2000	2000	2	0	2	Export	276	Germany	DEU	442	Luxembourg	LUX								02	DAIRY PRODUCTS,BIRD EGGS	1	No Quantity							8391000			0
S3	2000	2000	2000	2	0	2	Export	276	Germany	DEU	458	Malaysia	MYS								02	DAIRY PRODUCTS,BIRD EGGS	1	No Quantity							8438000			0
S3	2000	2000	2000	2	0	2	Export	276	Germany	DEU	462	Maldives	MDV								02	DAIRY PRODUCTS,BIRD EGGS	1	No Quantity							148000			0
S3	2000	2000	2000	2	0	2	Export	276	Germany	DEU	466	Mali	MLI								02	DAIRY PRODUCTS,BIRD EGGS	1	No Quantity							68000			0
S3	2000	2000	2000	2	0	2	Export	276	Germany	DEU	470	Malta	MLT								02	DAIRY PRODUCTS,BIRD EGGS	1	No Quantity							1353000			0
S3	2000	2000	2000	2	0	2	Export	276	Germany	DEU	478	Mauritania	MRT								02	DAIRY PRODUCTS,BIRD EGGS	1	No Quantity							5458000			0
S3	2000	2000	2000	2	0	2	Export	276	Germany	DEU	480	Mauritius	MUS								02	DAIRY PRODUCTS,BIRD EGGS	1	No Quantity							222000			0
S3	2000	2000	2000	2	0	2	Export	276	Germany	DEU	484	Mexico	MEX								02	DAIRY PRODUCTS,BIRD EGGS	1	No Quantity							46454000			0
S3	2000	2000	2000	2	0	2	Export	276	Germany	DEU	490	Other Asia, nes									02	DAIRY PRODUCTS,BIRD EGGS	1	No Quantity							337000			0
S3	2000	2000	2000	2	0	2	Export	276	Germany	DEU	496	Mongolia	MNG								02	DAIRY PRODUCTS,BIRD EGGS	1	No Quantity							56000			0
S3	2000	2000	2000	2	0	2	Export	276	Germany	DEU	498	Rep. of Moldova	MDA								02	DAIRY PRODUCTS,BIRD EGGS	1	No Quantity							975000			0
S3	2000	2000	2000	2	0	2	Export	276	Germany	DEU	504	Morocco	MAR								02	DAIRY PRODUCTS,BIRD EGGS	1	No Quantity							2459000			0
S3	2000	2000	2000	2	0	2	Export	276	Germany	DEU	508	Mozambique	MOZ								02	DAIRY PRODUCTS,BIRD EGGS	1	No Quantity							19000			0
S3	2000	2000	2000	2	0	2	Export	276	Germany	DEU	512	Oman	OMN								02	DAIRY PRODUCTS,BIRD EGGS	1	No Quantity							5620000			0
S3	2000	2000	2000	2	0	2	Export	276	Germany	DEU	516	Namibia	NAM								02	DAIRY PRODUCTS,BIRD EGGS	1	No Quantity							342000			0
S3	2000	2000	2000	2	0	2	Export	276	Germany	DEU	524	Nepal	NPL								02	DAIRY PRODUCTS,BIRD EGGS	1	No Quantity							6000			0
S3	2000	2000	2000	2	0	2	Export	276	Germany	DEU	528	Netherlands	NLD								02	DAIRY PRODUCTS,BIRD EGGS	1	No Quantity							824199000			0
S3	2000	2000	2000	2	0	2	Export	276	Germany	DEU	530	Neth. Antilles	ANT								02	DAIRY PRODUCTS,BIRD EGGS	1	No Quantity							939000			0
S3	2000	2000	2000	2	0	2	Export	276	Germany	DEU	533	Aruba	ABW								02	DAIRY PRODUCTS,BIRD EGGS	1	No Quantity							87000			0
S3	2000	2000	2000	2	0	2	Export	276	Germany	DEU	540	New Caledonia	NCL								02	DAIRY PRODUCTS,BIRD EGGS	1	No Quantity							6000			0
S3	2000	2000	2000	2	0	2	Export	276	Germany	DEU	554	New Zealand	NZL								02	DAIRY PRODUCTS,BIRD EGGS	1	No Quantity							122000			0
S3	2000	2000	2000	2	0	2	Export	276	Germany	DEU	558	Nicaragua	NIC								02	DAIRY PRODUCTS,BIRD EGGS	1	No Quantity							363000			0
S3	2000	2000	2000	2	0	2	Export	276	Germany	DEU	562	Niger	NER								02	DAIRY PRODUCTS,BIRD EGGS	1	No Quantity							704000			0
S3	2000	2000	2000	2	0	2	Export	276	Germany	DEU	566	Nigeria	NGA								02	DAIRY PRODUCTS,BIRD EGGS	1	No Quantity							10471000			0
S3	2000	2000	2000	2	0	2	Export	276	Germany	DEU	579	Norway	NOR								02	DAIRY PRODUCTS,BIRD EGGS	1	No Quantity							1634000			0
S3	2000	2000	2000	2	0	2	Export	276	Germany	DEU	586	Pakistan	PAK								02	DAIRY PRODUCTS,BIRD EGGS	1	No Quantity							326000			0
S3	2000	2000	2000	2	0	2	Export	276	Germany	DEU	591	Panama	PAN								02	DAIRY PRODUCTS,BIRD EGGS	1	No Quantity							88000			0
S3	2000	2000	2000	2	0	2	Export	276	Germany	DEU	604	Peru	PER								02	DAIRY PRODUCTS,BIRD EGGS	1	No Quantity							2320000			0
S3	2000	2000	2000	2	0	2	Export	276	Germany	DEU	608	Philippines	PHL								02	DAIRY PRODUCTS,BIRD EGGS	1	No Quantity							19471000			0
S3	2000	2000	2000	2	0	2	Export	276	Germany	DEU	616	Poland	POL								02	DAIRY PRODUCTS,BIRD EGGS	1	No Quantity							28988000			0
S3	2000	2000	2000	2	0	2	Export	276	Germany	DEU	620	Portugal	PRT								02	DAIRY PRODUCTS,BIRD EGGS	1	No Quantity							27292000			0
S3	2000	2000	2000	2	0	2	Export	276	Germany	DEU	624	Guinea-Bissau	GNB								02	DAIRY PRODUCTS,BIRD EGGS	1	No Quantity							15000			0
S3	2000	2000	2000	2	0	2	Export	276	Germany	DEU	634	Qatar	QAT								02	DAIRY PRODUCTS,BIRD EGGS	1	No Quantity							3293000			0
S3	2000	2000	2000	2	0	2	Export	276	Germany	DEU	642	Romania	ROU								02	DAIRY PRODUCTS,BIRD EGGS	1	No Quantity							5379000			0
S3	2000	2000	2000	2	0	2	Export	276	Germany	DEU	643	Russian Federation	RUS								02	DAIRY PRODUCTS,BIRD EGGS	1	No Quantity							111218000			0
S3	2000	2000	2000	2	0	2	Export	276	Germany	DEU	662	Saint Lucia	LCA								02	DAIRY PRODUCTS,BIRD EGGS	1	No Quantity							178000			0
S3	2000	2000	2000	2	0	2	Export	276	Germany	DEU	670	Saint Vincent and the Grenadines	VCT								02	DAIRY PRODUCTS,BIRD EGGS	1	No Quantity							263000			0
S3	2000	2000	2000	2	0	2	Export	276	Germany	DEU	682	Saudi Arabia	SAU								02	DAIRY PRODUCTS,BIRD EGGS	1	No Quantity							57089000			0
S3	2000	2000	2000	2	0	2	Export	276	Germany	DEU	686	Senegal	SEN								02	DAIRY PRODUCTS,BIRD EGGS	1	No Quantity							668000			0
S3	2000	2000	2000	2	0	2	Export	276	Germany	DEU	690	Seychelles	SYC								02	DAIRY PRODUCTS,BIRD EGGS	1	No Quantity							2000			0
S3	2000	2000	2000	2	0	2	Export	276	Germany	DEU	694	Sierra Leone	SLE								02	DAIRY PRODUCTS,BIRD EGGS	1	No Quantity							423000			0
S3	2000	2000	2000	2	0	2	Export	276	Germany	DEU	699	India	IND								02	DAIRY PRODUCTS,BIRD EGGS	1	No Quantity							315000			0
S3	2000	2000	2000	2	0	2	Export	276	Germany	DEU	702	Singapore	SGP								02	DAIRY PRODUCTS,BIRD EGGS	1	No Quantity							5086000			0
S3	2000	2000	2000	2	0	2	Export	276	Germany	DEU	703	Slovakia	SVK								02	DAIRY PRODUCTS,BIRD EGGS	1	No Quantity							5063000			0
S3	2000	2000	2000	2	0	2	Export	276	Germany	DEU	704	Viet Nam	VNM								02	DAIRY PRODUCTS,BIRD EGGS	1	No Quantity							2750000			0
S3	2000	2000	2000	2	0	2	Export	276	Germany	DEU	705	Slovenia	SVN								02	DAIRY PRODUCTS,BIRD EGGS	1	No Quantity							4362000			0
S3	2000	2000	2000	2	0	2	Export	276	Germany	DEU	710	South Africa	ZAF								02	DAIRY PRODUCTS,BIRD EGGS	1	No Quantity							2258000			0
S3	2000	2000	2000	2	0	2	Export	276	Germany	DEU	724	Spain	ESP								02	DAIRY PRODUCTS,BIRD EGGS	1	No Quantity							163632000			0
S3	2000	2000	2000	2	0	2	Export	276	Germany	DEU	736	Fmr Sudan	SDN								02	DAIRY PRODUCTS,BIRD EGGS	1	No Quantity							142000			0
S3	2000	2000	2000	2	0	2	Export	276	Germany	DEU	740	Suriname	SUR								02	DAIRY PRODUCTS,BIRD EGGS	1	No Quantity							71000			0
S3	2000	2000	2000	2	0	2	Export	276	Germany	DEU	752	Sweden	SWE								02	DAIRY PRODUCTS,BIRD EGGS	1	No Quantity							28954000			0
S3	2000	2000	2000	2	0	2	Export	276	Germany	DEU	757	Switzerland	CHE								02	DAIRY PRODUCTS,BIRD EGGS	1	No Quantity							31336000			0
S3	2000	2000	2000	2	0	2	Export	276	Germany	DEU	760	Syria	SYR								02	DAIRY PRODUCTS,BIRD EGGS	1	No Quantity							307000			0
S3	2000	2000	2000	2	0	2	Export	276	Germany	DEU	764	Thailand	THA								02	DAIRY PRODUCTS,BIRD EGGS	1	No Quantity							10289000			0
S3	2000	2000	2000	2	0	2	Export	276	Germany	DEU	768	Togo	TGO								02	DAIRY PRODUCTS,BIRD EGGS	1	No Quantity							58000			0
S3	2000	2000	2000	2	0	2	Export	276	Germany	DEU	780	Trinidad and Tobago	TTO								02	DAIRY PRODUCTS,BIRD EGGS	1	No Quantity							739000			0
S3	2000	2000	2000	2	0	2	Export	276	Germany	DEU	784	United Arab Emirates	ARE								02	DAIRY PRODUCTS,BIRD EGGS	1	No Quantity							13015000			0
S3	2000	2000	2000	2	0	2	Export	276	Germany	DEU	788	Tunisia	TUN								02	DAIRY PRODUCTS,BIRD EGGS	1	No Quantity							468000			0
S3	2000	2000	2000	2	0	2	Export	276	Germany	DEU	792	Turkey	TUR								02	DAIRY PRODUCTS,BIRD EGGS	1	No Quantity							3323000			0
S3	2000	2000	2000	2	0	2	Export	276	Germany	DEU	795	Turkmenistan	TKM								02	DAIRY PRODUCTS,BIRD EGGS	1	No Quantity							68000			0
S3	2000	2000	2000	2	0	2	Export	276	Germany	DEU	796	Turks and Caicos Isds	TCA								02	DAIRY PRODUCTS,BIRD EGGS	1	No Quantity							16000			0
S3	2000	2000	2000	2	0	2	Export	276	Germany	DEU	804	Ukraine	UKR								02	DAIRY PRODUCTS,BIRD EGGS	1	No Quantity							5632000			0
S3	2000	2000	2000	2	0	2	Export	276	Germany	DEU	807	North Macedonia	MKD								02	DAIRY PRODUCTS,BIRD EGGS	1	No Quantity							3955000			0
S3	2000	2000	2000	2	0	2	Export	276	Germany	DEU	818	Egypt	EGY								02	DAIRY PRODUCTS,BIRD EGGS	1	No Quantity							3187000			0
S3	2000	2000	2000	2	0	2	Export	276	Germany	DEU	826	United Kingdom	GBR								02	DAIRY PRODUCTS,BIRD EGGS	1	No Quantity							182356000			0
S3	2000	2000	2000	2	0	2	Export	276	Germany	DEU	834	United Rep. of Tanzania	TZA								02	DAIRY PRODUCTS,BIRD EGGS	1	No Quantity							28000			0
S3	2000	2000	2000	2	0	2	Export	276	Germany	DEU	837	Bunkers									02	DAIRY PRODUCTS,BIRD EGGS	1	No Quantity							1789000			0
S3	2000	2000	2000	2	0	2	Export	276	Germany	DEU	842	USA	USA								02	DAIRY PRODUCTS,BIRD EGGS	1	No Quantity							27806000			0
S3	2000	2000	2000	2	0	2	Export	276	Germany	DEU	858	Uruguay	URY								02	DAIRY PRODUCTS,BIRD EGGS	1	No Quantity							83000			0
S3	2000	2000	2000	2	0	2	Export	276	Germany	DEU	860	Uzbekistan	UZB								02	DAIRY PRODUCTS,BIRD EGGS	1	No Quantity							1659000			0
S3	2000	2000	2000	2	0	2	Export	276	Germany	DEU	862	Venezuela	VEN								02	DAIRY PRODUCTS,BIRD EGGS	1	No Quantity							1052000			0
S3	2000	2000	2000	2	0	2	Export	276	Germany	DEU	887	Yemen	YEM								02	DAIRY PRODUCTS,BIRD EGGS	1	No Quantity							1580000			0
S3	2000	2000	2000	2	0	2	Export	276	Germany	DEU	891	Serbia and Montenegro	SCG								02	DAIRY PRODUCTS,BIRD EGGS	1	No Quantity							2438000			0
S3	2000	2000	2000	2	0	2	Export	276	Germany	DEU	894	Zambia	ZMB								02	DAIRY PRODUCTS,BIRD EGGS	1	No Quantity							69000			0
S3	2000	2000	2000	2	0	2	Export	276	Germany	DEU	899	Areas, nes									02	DAIRY PRODUCTS,BIRD EGGS	1	No Quantity							517000			0
S3	2000	2000	2000	2	0	2	Export	288	Ghana	GHA	0	World	WLD								02	DAIRY PRODUCTS,BIRD EGGS	1	No Quantity							673457			0
S3	2000	2000	2000	2	0	2	Export	288	Ghana	GHA	266	Gabon	GAB								02	DAIRY PRODUCTS,BIRD EGGS	1	No Quantity							10522			0
S3	2000	2000	2000	2	0	2	Export	288	Ghana	GHA	276	Germany	DEU								02	DAIRY PRODUCTS,BIRD EGGS	1	No Quantity							15			0
S3	2000	2000	2000	2	0	2	Export	288	Ghana	GHA	376	Israel	ISR								02	DAIRY PRODUCTS,BIRD EGGS	1	No Quantity							944			0
S3	2000	2000	2000	2	0	2	Export	288	Ghana	GHA	566	Nigeria	NGA								02	DAIRY PRODUCTS,BIRD EGGS	1	No Quantity							22061			0
S3	2000	2000	2000	2	0	2	Export	288	Ghana	GHA	710	South Africa	ZAF								02	DAIRY PRODUCTS,BIRD EGGS	1	No Quantity							16			0
S3	2000	2000	2000	2	0	2	Export	288	Ghana	GHA	768	Togo	TGO								02	DAIRY PRODUCTS,BIRD EGGS	1	No Quantity							638896			0
S3	2000	2000	2000	2	0	2	Export	288	Ghana	GHA	826	United Kingdom	GBR								02	DAIRY PRODUCTS,BIRD EGGS	1	No Quantity							403			0
S3	2000	2000	2000	2	0	2	Export	288	Ghana	GHA	842	USA	USA								02	DAIRY PRODUCTS,BIRD EGGS	1	No Quantity							600			0
S3	2000	2000	2000	2	0	2	Export	276	Germany	DEU	0	World	WLD								03	FISH,CRUSTACEANS,MOLLUSC	1	No Quantity							871142000			0
S3	2000	2000	2000	2	0	2	Export	276	Germany	DEU	8	Albania	ALB								03	FISH,CRUSTACEANS,MOLLUSC	1	No Quantity							1000			0
S3	2000	2000	2000	2	0	2	Export	276	Germany	DEU	12	Algeria	DZA								03	FISH,CRUSTACEANS,MOLLUSC	1	No Quantity							16000			0
S3	2000	2000	2000	2	0	2	Export	276	Germany	DEU	20	Andorra	AND								03	FISH,CRUSTACEANS,MOLLUSC	1	No Quantity							13000			0
S3	2000	2000	2000	2	0	2	Export	276	Germany	DEU	24	Angola	AGO								03	FISH,CRUSTACEANS,MOLLUSC	1	No Quantity							2000			0
S3	2000	2000	2000	2	0	2	Export	276	Germany	DEU	31	Azerbaijan	AZE								03	FISH,CRUSTACEANS,MOLLUSC	1	No Quantity							10000			0
S3	2000	2000	2000	2	0	2	Export	276	Germany	DEU	32	Argentina	ARG								03	FISH,CRUSTACEANS,MOLLUSC	1	No Quantity							358000			0
S3	2000	2000	2000	2	0	2	Export	276	Germany	DEU	36	Australia	AUS								03	FISH,CRUSTACEANS,MOLLUSC	1	No Quantity							1987000			0
S3	2000	2000	2000	2	0	2	Export	276	Germany	DEU	40	Austria	AUT								03	FISH,CRUSTACEANS,MOLLUSC	1	No Quantity							74640000			0
S3	2000	2000	2000	2	0	2	Export	276	Germany	DEU	48	Bahrain	BHR								03	FISH,CRUSTACEANS,MOLLUSC	1	No Quantity							1000			0
S3	2000	2000	2000	2	0	2	Export	276	Germany	DEU	52	Barbados	BRB								03	FISH,CRUSTACEANS,MOLLUSC	1	No Quantity							1000			0
S3	2000	2000	2000	2	0	2	Export	276	Germany	DEU	56	Belgium	BEL								03	FISH,CRUSTACEANS,MOLLUSC	1	No Quantity							53725000			0
S3	2000	2000	2000	2	0	2	Export	276	Germany	DEU	60	Bermuda	BMU								03	FISH,CRUSTACEANS,MOLLUSC	1	No Quantity							2000			0
S3	2000	2000	2000	2	0	2	Export	276	Germany	DEU	64	Bhutan	BTN								03	FISH,CRUSTACEANS,MOLLUSC	1	No Quantity							3000			0
S3	2000	2000	2000	2	0	2	Export	276	Germany	DEU	68	Bolivia (Plurinational State of)	BOL								03	FISH,CRUSTACEANS,MOLLUSC	1	No Quantity							2000			0
S3	2000	2000	2000	2	0	2	Export	276	Germany	DEU	70	Bosnia Herzegovina	BIH								03	FISH,CRUSTACEANS,MOLLUSC	1	No Quantity							549000			0
S3	2000	2000	2000	2	0	2	Export	276	Germany	DEU	76	Brazil	BRA								03	FISH,CRUSTACEANS,MOLLUSC	1	No Quantity							107000			0
S3	2000	2000	2000	2	0	2	Export	276	Germany	DEU	84	Belize	BLZ								03	FISH,CRUSTACEANS,MOLLUSC	1	No Quantity							19000			0
S3	2000	2000	2000	2	0	2	Export	276	Germany	DEU	100	Bulgaria	BGR								03	FISH,CRUSTACEANS,MOLLUSC	1	No Quantity							160000			0
S3	2000	2000	2000	2	0	2	Export	276	Germany	DEU	112	Belarus	BLR								03	FISH,CRUSTACEANS,MOLLUSC	1	No Quantity							126000			0
S3	2000	2000	2000	2	0	2	Export	276	Germany	DEU	124	Canada	CAN								03	FISH,CRUSTACEANS,MOLLUSC	1	No Quantity							1455000			0
S3	2000	2000	2000	2	0	2	Export	276	Germany	DEU	144	Sri Lanka	LKA								03	FISH,CRUSTACEANS,MOLLUSC	1	No Quantity							2000			0
S3	2000	2000	2000	2	0	2	Export	276	Germany	DEU	152	Chile	CHL								03	FISH,CRUSTACEANS,MOLLUSC	1	No Quantity							123000			0
S3	2000	2000	2000	2	0	2	Export	276	Germany	DEU	156	China	CHN								03	FISH,CRUSTACEANS,MOLLUSC	1	No Quantity							1248000			0
S3	2000	2000	2000	2	0	2	Export	276	Germany	DEU	170	Colombia	COL								03	FISH,CRUSTACEANS,MOLLUSC	1	No Quantity							10000			0
S3	2000	2000	2000	2	0	2	Export	276	Germany	DEU	188	Costa Rica	CRI								03	FISH,CRUSTACEANS,MOLLUSC	1	No Quantity							24000			0
S3	2000	2000	2000	2	0	2	Export	276	Germany	DEU	191	Croatia	HRV								03	FISH,CRUSTACEANS,MOLLUSC	1	No Quantity							895000			0
S3	2000	2000	2000	2	0	2	Export	276	Germany	DEU	196	Cyprus	CYP								03	FISH,CRUSTACEANS,MOLLUSC	1	No Quantity							284000			0
S3	2000	2000	2000	2	0	2	Export	276	Germany	DEU	203	Czechia	CZE								03	FISH,CRUSTACEANS,MOLLUSC	1	No Quantity							4996000			0
S3	2000	2000	2000	2	0	2	Export	276	Germany	DEU	208	Denmark	DNK								03	FISH,CRUSTACEANS,MOLLUSC	1	No Quantity							38490000			0
S3	2000	2000	2000	2	0	2	Export	276	Germany	DEU	214	Dominican Rep.	DOM								03	FISH,CRUSTACEANS,MOLLUSC	1	No Quantity							27000			0
S3	2000	2000	2000	2	0	2	Export	276	Germany	DEU	218	Ecuador	ECU								03	FISH,CRUSTACEANS,MOLLUSC	1	No Quantity							42000			0
S3	2000	2000	2000	2	0	2	Export	276	Germany	DEU	231	Ethiopia	ETH								03	FISH,CRUSTACEANS,MOLLUSC	1	No Quantity							32000			0
S3	2000	2000	2000	2	0	2	Export	276	Germany	DEU	233	Estonia	EST								03	FISH,CRUSTACEANS,MOLLUSC	1	No Quantity							754000			0
S3	2000	2000	2000	2	0	2	Export	276	Germany	DEU	234	Faeroe Isds	FRO								03	FISH,CRUSTACEANS,MOLLUSC	1	No Quantity							65000			0
S3	2000	2000	2000	2	0	2	Export	276	Germany	DEU	238	Falkland Isds (Malvinas)	FLK								03	FISH,CRUSTACEANS,MOLLUSC	1	No Quantity							134000			0
S3	2000	2000	2000	2	0	2	Export	276	Germany	DEU	246	Finland	FIN								03	FISH,CRUSTACEANS,MOLLUSC	1	No Quantity							4169000			0
S3	2000	2000	2000	2	0	2	Export	276	Germany	DEU	251	France	FRA								03	FISH,CRUSTACEANS,MOLLUSC	1	No Quantity							247959000			0
S3	2000	2000	2000	2	0	2	Export	276	Germany	DEU	268	Georgia	GEO								03	FISH,CRUSTACEANS,MOLLUSC	1	No Quantity							13000			0
S3	2000	2000	2000	2	0	2	Export	276	Germany	DEU	300	Greece	GRC								03	FISH,CRUSTACEANS,MOLLUSC	1	No Quantity							8362000			0
S3	2000	2000	2000	2	0	2	Export	276	Germany	DEU	320	Guatemala	GTM								03	FISH,CRUSTACEANS,MOLLUSC	1	No Quantity							14000			0
S3	2000	2000	2000	2	0	2	Export	276	Germany	DEU	324	Guinea	GIN								03	FISH,CRUSTACEANS,MOLLUSC	1	No Quantity							69000			0
S3	2000	2000	2000	2	0	2	Export	276	Germany	DEU	332	Haiti	HTI								03	FISH,CRUSTACEANS,MOLLUSC	1	No Quantity							20000			0
S3	2000	2000	2000	2	0	2	Export	276	Germany	DEU	340	Honduras	HND								03	FISH,CRUSTACEANS,MOLLUSC	1	No Quantity							2000			0
S3	2000	2000	2000	2	0	2	Export	276	Germany	DEU	344	China, Hong Kong SAR	HKG								03	FISH,CRUSTACEANS,MOLLUSC	1	No Quantity							1209000			0
S3	2000	2000	2000	2	0	2	Export	276	Germany	DEU	348	Hungary	HUN								03	FISH,CRUSTACEANS,MOLLUSC	1	No Quantity							1596000			0
S3	2000	2000	2000	2	0	2	Export	276	Germany	DEU	352	Iceland	ISL								03	FISH,CRUSTACEANS,MOLLUSC	1	No Quantity							150000			0
S3	2000	2000	2000	2	0	2	Export	276	Germany	DEU	360	Indonesia	IDN								03	FISH,CRUSTACEANS,MOLLUSC	1	No Quantity							290000			0
S3	2000	2000	2000	2	0	2	Export	276	Germany	DEU	372	Ireland	IRL								03	FISH,CRUSTACEANS,MOLLUSC	1	No Quantity							499000			0
S3	2000	2000	2000	2	0	2	Export	276	Germany	DEU	376	Israel	ISR								03	FISH,CRUSTACEANS,MOLLUSC	1	No Quantity							158000			0
S3	2000	2000	2000	2	0	2	Export	276	Germany	DEU	381	Italy	ITA								03	FISH,CRUSTACEANS,MOLLUSC	1	No Quantity							96361000			0
S3	2000	2000	2000	2	0	2	Export	276	Germany	DEU	392	Japan	JPN								03	FISH,CRUSTACEANS,MOLLUSC	1	No Quantity							3932000			0
S3	2000	2000	2000	2	0	2	Export	276	Germany	DEU	398	Kazakhstan	KAZ								03	FISH,CRUSTACEANS,MOLLUSC	1	No Quantity							69000			0
S3	2000	2000	2000	2	0	2	Export	276	Germany	DEU	400	Jordan	JOR								03	FISH,CRUSTACEANS,MOLLUSC	1	No Quantity							13000			0
S3	2000	2000	2000	2	0	2	Export	276	Germany	DEU	404	Kenya	KEN								03	FISH,CRUSTACEANS,MOLLUSC	1	No Quantity							4000			0
S3	2000	2000	2000	2	0	2	Export	276	Germany	DEU	408	Dem. People's Rep. of Korea	PRK								03	FISH,CRUSTACEANS,MOLLUSC	1	No Quantity							9000			0
S3	2000	2000	2000	2	0	2	Export	276	Germany	DEU	410	Rep. of Korea	KOR								03	FISH,CRUSTACEANS,MOLLUSC	1	No Quantity							192000			0
S3	2000	2000	2000	2	0	2	Export	276	Germany	DEU	414	Kuwait	KWT								03	FISH,CRUSTACEANS,MOLLUSC	1	No Quantity							3000			0
S3	2000	2000	2000	2	0	2	Export	276	Germany	DEU	417	Kyrgyzstan	KGZ								03	FISH,CRUSTACEANS,MOLLUSC	1	No Quantity							1000			0
S3	2000	2000	2000	2	0	2	Export	276	Germany	DEU	422	Lebanon	LBN								03	FISH,CRUSTACEANS,MOLLUSC	1	No Quantity							127000			0
S3	2000	2000	2000	2	0	2	Export	276	Germany	DEU	428	Latvia	LVA								03	FISH,CRUSTACEANS,MOLLUSC	1	No Quantity							226000			0
S3	2000	2000	2000	2	0	2	Export	276	Germany	DEU	430	Liberia	LBR								03	FISH,CRUSTACEANS,MOLLUSC	1	No Quantity							74000			0
S3	2000	2000	2000	2	0	2	Export	276	Germany	DEU	440	Lithuania	LTU								03	FISH,CRUSTACEANS,MOLLUSC	1	No Quantity							2990000			0
S3	2000	2000	2000	2	0	2	Export	276	Germany	DEU	442	Luxembourg	LUX								03	FISH,CRUSTACEANS,MOLLUSC	1	No Quantity							4871000			0
S3	2000	2000	2000	2	0	2	Export	276	Germany	DEU	458	Malaysia	MYS								03	FISH,CRUSTACEANS,MOLLUSC	1	No Quantity							84000			0
S3	2000	2000	2000	2	0	2	Export	276	Germany	DEU	470	Malta	MLT								03	FISH,CRUSTACEANS,MOLLUSC	1	No Quantity							202000			0
S3	2000	2000	2000	2	0	2	Export	276	Germany	DEU	480	Mauritius	MUS								03	FISH,CRUSTACEANS,MOLLUSC	1	No Quantity							2000			0
S3	2000	2000	2000	2	0	2	Export	276	Germany	DEU	484	Mexico	MEX								03	FISH,CRUSTACEANS,MOLLUSC	1	No Quantity							22000			0
S3	2000	2000	2000	2	0	2	Export	276	Germany	DEU	490	Other Asia, nes									03	FISH,CRUSTACEANS,MOLLUSC	1	No Quantity							2081000			0
S3	2000	2000	2000	2	0	2	Export	276	Germany	DEU	496	Mongolia	MNG								03	FISH,CRUSTACEANS,MOLLUSC	1	No Quantity							5000			0
S3	2000	2000	2000	2	0	2	Export	276	Germany	DEU	498	Rep. of Moldova	MDA								03	FISH,CRUSTACEANS,MOLLUSC	1	No Quantity							4000			0
S3	2000	2000	2000	2	0	2	Export	276	Germany	DEU	504	Morocco	MAR								03	FISH,CRUSTACEANS,MOLLUSC	1	No Quantity							166000			0
S3	2000	2000	2000	2	0	2	Export	276	Germany	DEU	516	Namibia	NAM								03	FISH,CRUSTACEANS,MOLLUSC	1	No Quantity							27000			0
S3	2000	2000	2000	2	0	2	Export	276	Germany	DEU	528	Netherlands	NLD								03	FISH,CRUSTACEANS,MOLLUSC	1	No Quantity							114771000			0
S3	2000	2000	2000	2	0	2	Export	276	Germany	DEU	530	Neth. Antilles	ANT								03	FISH,CRUSTACEANS,MOLLUSC	1	No Quantity							5000			0
S3	2000	2000	2000	2	0	2	Export	276	Germany	DEU	533	Aruba	ABW								03	FISH,CRUSTACEANS,MOLLUSC	1	No Quantity							1000			0
S3	2000	2000	2000	2	0	2	Export	276	Germany	DEU	540	New Caledonia	NCL								03	FISH,CRUSTACEANS,MOLLUSC	1	No Quantity							3000			0
S3	2000	2000	2000	2	0	2	Export	276	Germany	DEU	554	New Zealand	NZL								03	FISH,CRUSTACEANS,MOLLUSC	1	No Quantity							117000			0
S3	2000	2000	2000	2	0	2	Export	276	Germany	DEU	566	Nigeria	NGA								03	FISH,CRUSTACEANS,MOLLUSC	1	No Quantity							650000			0
S3	2000	2000	2000	2	0	2	Export	276	Germany	DEU	579	Norway	NOR								03	FISH,CRUSTACEANS,MOLLUSC	1	No Quantity							1630000			0
S3	2000	2000	2000	2	0	2	Export	276	Germany	DEU	598	Papua New Guinea	PNG								03	FISH,CRUSTACEANS,MOLLUSC	1	No Quantity							128000			0
S3	2000	2000	2000	2	0	2	Export	276	Germany	DEU	600	Paraguay	PRY								03	FISH,CRUSTACEANS,MOLLUSC	1	No Quantity							19000			0
S3	2000	2000	2000	2	0	2	Export	276	Germany	DEU	604	Peru	PER								03	FISH,CRUSTACEANS,MOLLUSC	1	No Quantity							10000			0
S3	2000	2000	2000	2	0	2	Export	276	Germany	DEU	608	Philippines	PHL								03	FISH,CRUSTACEANS,MOLLUSC	1	No Quantity							14000			0
S3	2000	2000	2000	2	0	2	Export	276	Germany	DEU	616	Poland	POL								03	FISH,CRUSTACEANS,MOLLUSC	1	No Quantity							30935000			0
S3	2000	2000	2000	2	0	2	Export	276	Germany	DEU	620	Portugal	PRT								03	FISH,CRUSTACEANS,MOLLUSC	1	No Quantity							18109000			0
S3	2000	2000	2000	2	0	2	Export	276	Germany	DEU	634	Qatar	QAT								03	FISH,CRUSTACEANS,MOLLUSC	1	No Quantity							9000			0
S3	2000	2000	2000	2	0	2	Export	276	Germany	DEU	642	Romania	ROU								03	FISH,CRUSTACEANS,MOLLUSC	1	No Quantity							108000			0
S3	2000	2000	2000	2	0	2	Export	276	Germany	DEU	643	Russian Federation	RUS								03	FISH,CRUSTACEANS,MOLLUSC	1	No Quantity							2753000			0
S3	2000	2000	2000	2	0	2	Export	276	Germany	DEU	682	Saudi Arabia	SAU								03	FISH,CRUSTACEANS,MOLLUSC	1	No Quantity							204000			0
S3	2000	2000	2000	2	0	2	Export	276	Germany	DEU	694	Sierra Leone	SLE								03	FISH,CRUSTACEANS,MOLLUSC	1	No Quantity							84000			0
S3	2000	2000	2000	2	0	2	Export	276	Germany	DEU	699	India	IND								03	FISH,CRUSTACEANS,MOLLUSC	1	No Quantity							3000			0
S3	2000	2000	2000	2	0	2	Export	276	Germany	DEU	702	Singapore	SGP								03	FISH,CRUSTACEANS,MOLLUSC	1	No Quantity							274000			0
S3	2000	2000	2000	2	0	2	Export	276	Germany	DEU	703	Slovakia	SVK								03	FISH,CRUSTACEANS,MOLLUSC	1	No Quantity							1491000			0
S3	2000	2000	2000	2	0	2	Export	276	Germany	DEU	704	Viet Nam	VNM								03	FISH,CRUSTACEANS,MOLLUSC	1	No Quantity							2000			0
S3	2000	2000	2000	2	0	2	Export	276	Germany	DEU	705	Slovenia	SVN								03	FISH,CRUSTACEANS,MOLLUSC	1	No Quantity							461000			0
S3	2000	2000	2000	2	0	2	Export	276	Germany	DEU	710	South Africa	ZAF								03	FISH,CRUSTACEANS,MOLLUSC	1	No Quantity							80000			0
S3	2000	2000	2000	2	0	2	Export	276	Germany	DEU	724	Spain	ESP								03	FISH,CRUSTACEANS,MOLLUSC	1	No Quantity							34599000			0
S3	2000	2000	2000	2	0	2	Export	276	Germany	DEU	752	Sweden	SWE								03	FISH,CRUSTACEANS,MOLLUSC	1	No Quantity							5745000			0
S3	2000	2000	2000	2	0	2	Export	276	Germany	DEU	757	Switzerland	CHE								03	FISH,CRUSTACEANS,MOLLUSC	1	No Quantity							21401000			0
S3	2000	2000	2000	2	0	2	Export	276	Germany	DEU	764	Thailand	THA								03	FISH,CRUSTACEANS,MOLLUSC	1	No Quantity							171000			0
S3	2000	2000	2000	2	0	2	Export	276	Germany	DEU	784	United Arab Emirates	ARE								03	FISH,CRUSTACEANS,MOLLUSC	1	No Quantity							177000			0
S3	2000	2000	2000	2	0	2	Export	276	Germany	DEU	792	Turkey	TUR								03	FISH,CRUSTACEANS,MOLLUSC	1	No Quantity							144000			0
S3	2000	2000	2000	2	0	2	Export	276	Germany	DEU	804	Ukraine	UKR								03	FISH,CRUSTACEANS,MOLLUSC	1	No Quantity							352000			0
S3	2000	2000	2000	2	0	2	Export	276	Germany	DEU	807	North Macedonia	MKD								03	FISH,CRUSTACEANS,MOLLUSC	1	No Quantity							231000			0
S3	2000	2000	2000	2	0	2	Export	276	Germany	DEU	818	Egypt	EGY								03	FISH,CRUSTACEANS,MOLLUSC	1	No Quantity							858000			0
S3	2000	2000	2000	2	0	2	Export	276	Germany	DEU	826	United Kingdom	GBR								03	FISH,CRUSTACEANS,MOLLUSC	1	No Quantity							74844000			0
S3	2000	2000	2000	2	0	2	Export	276	Germany	DEU	837	Bunkers									03	FISH,CRUSTACEANS,MOLLUSC	1	No Quantity							110000			0
S3	2000	2000	2000	2	0	2	Export	276	Germany	DEU	842	USA	USA								03	FISH,CRUSTACEANS,MOLLUSC	1	No Quantity							3064000			0
S3	2000	2000	2000	2	0	2	Export	276	Germany	DEU	858	Uruguay	URY								03	FISH,CRUSTACEANS,MOLLUSC	1	No Quantity							127000			0
S3	2000	2000	2000	2	0	2	Export	276	Germany	DEU	860	Uzbekistan	UZB								03	FISH,CRUSTACEANS,MOLLUSC	1	No Quantity							8000			0
S3	2000	2000	2000	2	0	2	Export	276	Germany	DEU	862	Venezuela	VEN								03	FISH,CRUSTACEANS,MOLLUSC	1	No Quantity							142000			0
S3	2000	2000	2000	2	0	2	Export	276	Germany	DEU	887	Yemen	YEM								03	FISH,CRUSTACEANS,MOLLUSC	1	No Quantity							1000			0
S3	2000	2000	2000	2	0	2	Export	276	Germany	DEU	891	Serbia and Montenegro	SCG								03	FISH,CRUSTACEANS,MOLLUSC	1	No Quantity							656000			0
S3	2000	2000	2000	2	0	2	Export	276	Germany	DEU	899	Areas, nes									03	FISH,CRUSTACEANS,MOLLUSC	1	No Quantity							373000			0
S3	2000	2000	2000	2	0	2	Export	288	Ghana	GHA	0	World	WLD								03	FISH,CRUSTACEANS,MOLLUSC	1	No Quantity							71308424			0
S3	2000	2000	2000	2	0	2	Export	288	Ghana	GHA	4	Afghanistan	AFG								03	FISH,CRUSTACEANS,MOLLUSC	1	No Quantity							85670			0
S3	2000	2000	2000	2	0	2	Export	288	Ghana	GHA	28	Antigua and Barbuda	ATG								03	FISH,CRUSTACEANS,MOLLUSC	1	No Quantity							36773			0
S3	2000	2000	2000	2	0	2	Export	288	Ghana	GHA	36	Australia	AUS								03	FISH,CRUSTACEANS,MOLLUSC	1	No Quantity							731			0
S3	2000	2000	2000	2	0	2	Export	288	Ghana	GHA	56	Belgium	BEL								03	FISH,CRUSTACEANS,MOLLUSC	1	No Quantity							362193			0
S3	2000	2000	2000	2	0	2	Export	288	Ghana	GHA	72	Botswana	BWA								03	FISH,CRUSTACEANS,MOLLUSC	1	No Quantity							214			0
S3	2000	2000	2000	2	0	2	Export	288	Ghana	GHA	124	Canada	CAN								03	FISH,CRUSTACEANS,MOLLUSC	1	No Quantity							40286			0
S3	2000	2000	2000	2	0	2	Export	288	Ghana	GHA	156	China	CHN								03	FISH,CRUSTACEANS,MOLLUSC	1	No Quantity							17919			0
S3	2000	2000	2000	2	0	2	Export	288	Ghana	GHA	203	Czechia	CZE								03	FISH,CRUSTACEANS,MOLLUSC	1	No Quantity							70409			0
S3	2000	2000	2000	2	0	2	Export	288	Ghana	GHA	204	Benin	BEN								03	FISH,CRUSTACEANS,MOLLUSC	1	No Quantity							234524			0
S3	2000	2000	2000	2	0	2	Export	288	Ghana	GHA	208	Denmark	DNK								03	FISH,CRUSTACEANS,MOLLUSC	1	No Quantity							490273			0
S3	2000	2000	2000	2	0	2	Export	288	Ghana	GHA	226	Equatorial Guinea	GNQ								03	FISH,CRUSTACEANS,MOLLUSC	1	No Quantity							195994			0
S3	2000	2000	2000	2	0	2	Export	288	Ghana	GHA	246	Finland	FIN								03	FISH,CRUSTACEANS,MOLLUSC	1	No Quantity							185282			0
S3	2000	2000	2000	2	0	2	Export	288	Ghana	GHA	251	France	FRA								03	FISH,CRUSTACEANS,MOLLUSC	1	No Quantity							12397311			0
S3	2000	2000	2000	2	0	2	Export	288	Ghana	GHA	266	Gabon	GAB								03	FISH,CRUSTACEANS,MOLLUSC	1	No Quantity							5805			0
S3	2000	2000	2000	2	0	2	Export	288	Ghana	GHA	276	Germany	DEU								03	FISH,CRUSTACEANS,MOLLUSC	1	No Quantity							6742883			0
S3	2000	2000	2000	2	0	2	Export	288	Ghana	GHA	292	Gibraltar	GIB								03	FISH,CRUSTACEANS,MOLLUSC	1	No Quantity							55496			0
S3	2000	2000	2000	2	0	2	Export	288	Ghana	GHA	300	Greece	GRC								03	FISH,CRUSTACEANS,MOLLUSC	1	No Quantity							913105			0
S3	2000	2000	2000	2	0	2	Export	288	Ghana	GHA	344	China, Hong Kong SAR	HKG								03	FISH,CRUSTACEANS,MOLLUSC	1	No Quantity							3388			0
S3	2000	2000	2000	2	0	2	Export	288	Ghana	GHA	376	Israel	ISR								03	FISH,CRUSTACEANS,MOLLUSC	1	No Quantity							1900			0
S3	2000	2000	2000	2	0	2	Export	288	Ghana	GHA	381	Italy	ITA								03	FISH,CRUSTACEANS,MOLLUSC	1	No Quantity							1982924			0
S3	2000	2000	2000	2	0	2	Export	288	Ghana	GHA	384	Côte d'Ivoire	CIV								03	FISH,CRUSTACEANS,MOLLUSC	1	No Quantity							1060557			0
S3	2000	2000	2000	2	0	2	Export	288	Ghana	GHA	392	Japan	JPN								03	FISH,CRUSTACEANS,MOLLUSC	1	No Quantity							111650			0
S3	2000	2000	2000	2	0	2	Export	288	Ghana	GHA	422	Lebanon	LBN								03	FISH,CRUSTACEANS,MOLLUSC	1	No Quantity							304			0
S3	2000	2000	2000	2	0	2	Export	288	Ghana	GHA	430	Liberia	LBR								03	FISH,CRUSTACEANS,MOLLUSC	1	No Quantity							232204			0
S3	2000	2000	2000	2	0	2	Export	288	Ghana	GHA	520	Nauru	NRU								03	FISH,CRUSTACEANS,MOLLUSC	1	No Quantity							795621			0
S3	2000	2000	2000	2	0	2	Export	288	Ghana	GHA	528	Netherlands	NLD								03	FISH,CRUSTACEANS,MOLLUSC	1	No Quantity							3272151			0
S3	2000	2000	2000	2	0	2	Export	288	Ghana	GHA	566	Nigeria	NGA								03	FISH,CRUSTACEANS,MOLLUSC	1	No Quantity							65331			0
S3	2000	2000	2000	2	0	2	Export	288	Ghana	GHA	616	Poland	POL								03	FISH,CRUSTACEANS,MOLLUSC	1	No Quantity							279882			0
S3	2000	2000	2000	2	0	2	Export	288	Ghana	GHA	620	Portugal	PRT								03	FISH,CRUSTACEANS,MOLLUSC	1	No Quantity							309263			0
S3	2000	2000	2000	2	0	2	Export	288	Ghana	GHA	682	Saudi Arabia	SAU								03	FISH,CRUSTACEANS,MOLLUSC	1	No Quantity							6097			0
S3	2000	2000	2000	2	0	2	Export	288	Ghana	GHA	686	Senegal	SEN								03	FISH,CRUSTACEANS,MOLLUSC	1	No Quantity							14994			0
S3	2000	2000	2000	2	0	2	Export	288	Ghana	GHA	694	Sierra Leone	SLE								03	FISH,CRUSTACEANS,MOLLUSC	1	No Quantity							104			0
S3	2000	2000	2000	2	0	2	Export	288	Ghana	GHA	702	Singapore	SGP								03	FISH,CRUSTACEANS,MOLLUSC	1	No Quantity							30			0
S3	2000	2000	2000	2	0	2	Export	288	Ghana	GHA	710	South Africa	ZAF								03	FISH,CRUSTACEANS,MOLLUSC	1	No Quantity							910			0
S3	2000	2000	2000	2	0	2	Export	288	Ghana	GHA	724	Spain	ESP								03	FISH,CRUSTACEANS,MOLLUSC	1	No Quantity							5751752			0
S3	2000	2000	2000	2	0	2	Export	288	Ghana	GHA	757	Switzerland	CHE								03	FISH,CRUSTACEANS,MOLLUSC	1	No Quantity							37174			0
S3	2000	2000	2000	2	0	2	Export	288	Ghana	GHA	764	Thailand	THA								03	FISH,CRUSTACEANS,MOLLUSC	1	No Quantity							538144			0
S3	2000	2000	2000	2	0	2	Export	288	Ghana	GHA	768	Togo	TGO								03	FISH,CRUSTACEANS,MOLLUSC	1	No Quantity							5066013			0
S3	2000	2000	2000	2	0	2	Export	288	Ghana	GHA	826	United Kingdom	GBR								03	FISH,CRUSTACEANS,MOLLUSC	1	No Quantity							27894690			0
S3	2000	2000	2000	2	0	2	Export	288	Ghana	GHA	837	Bunkers									03	FISH,CRUSTACEANS,MOLLUSC	1	No Quantity							286164			0
S3	2000	2000	2000	2	0	2	Export	288	Ghana	GHA	842	USA	USA								03	FISH,CRUSTACEANS,MOLLUSC	1	No Quantity							1362004			0
S3	2000	2000	2000	2	0	2	Export	288	Ghana	GHA	854	Burkina Faso	BFA								03	FISH,CRUSTACEANS,MOLLUSC	1	No Quantity							214399			0
S3	2000	2000	2000	2	0	2	Export	288	Ghana	GHA	887	Yemen	YEM								03	FISH,CRUSTACEANS,MOLLUSC	1	No Quantity							772			0
S3	2000	2000	2000	2	0	2	Export	288	Ghana	GHA	899	Areas, nes									03	FISH,CRUSTACEANS,MOLLUSC	1	No Quantity							185134			0
S3	2000	2000	2000	2	0	2	Export	276	Germany	DEU	0	World	WLD								04	CEREALS,CEREAL PREPRTNS.	1	No Quantity							3096967000			0
S3	2000	2000	2000	2	0	2	Export	276	Germany	DEU	8	Albania	ALB								04	CEREALS,CEREAL PREPRTNS.	1	No Quantity							852000			0
S3	2000	2000	2000	2	0	2	Export	276	Germany	DEU	10	Antarctica	ATA								04	CEREALS,CEREAL PREPRTNS.	1	No Quantity							40000			0
S3	2000	2000	2000	2	0	2	Export	276	Germany	DEU	12	Algeria	DZA								04	CEREALS,CEREAL PREPRTNS.	1	No Quantity							137543000			0
S3	2000	2000	2000	2	0	2	Export	276	Germany	DEU	20	Andorra	AND								04	CEREALS,CEREAL PREPRTNS.	1	No Quantity							94000			0
S3	2000	2000	2000	2	0	2	Export	276	Germany	DEU	24	Angola	AGO								04	CEREALS,CEREAL PREPRTNS.	1	No Quantity							1781000			0
S3	2000	2000	2000	2	0	2	Export	276	Germany	DEU	28	Antigua and Barbuda	ATG								04	CEREALS,CEREAL PREPRTNS.	1	No Quantity							5000			0
S3	2000	2000	2000	2	0	2	Export	276	Germany	DEU	31	Azerbaijan	AZE								04	CEREALS,CEREAL PREPRTNS.	1	No Quantity							79000			0
S3	2000	2000	2000	2	0	2	Export	276	Germany	DEU	32	Argentina	ARG								04	CEREALS,CEREAL PREPRTNS.	1	No Quantity							2067000			0
S3	2000	2000	2000	2	0	2	Export	276	Germany	DEU	36	Australia	AUS								04	CEREALS,CEREAL PREPRTNS.	1	No Quantity							2789000			0
S3	2000	2000	2000	2	0	2	Export	276	Germany	DEU	40	Austria	AUT								04	CEREALS,CEREAL PREPRTNS.	1	No Quantity							199767000			0
S3	2000	2000	2000	2	0	2	Export	276	Germany	DEU	44	Bahamas	BHS								04	CEREALS,CEREAL PREPRTNS.	1	No Quantity							53000			0
S3	2000	2000	2000	2	0	2	Export	276	Germany	DEU	48	Bahrain	BHR								04	CEREALS,CEREAL PREPRTNS.	1	No Quantity							604000			0
S3	2000	2000	2000	2	0	2	Export	276	Germany	DEU	50	Bangladesh	BGD								04	CEREALS,CEREAL PREPRTNS.	1	No Quantity							7000			0
S3	2000	2000	2000	2	0	2	Export	276	Germany	DEU	51	Armenia	ARM								04	CEREALS,CEREAL PREPRTNS.	1	No Quantity							6982000			0
S3	2000	2000	2000	2	0	2	Export	276	Germany	DEU	52	Barbados	BRB								04	CEREALS,CEREAL PREPRTNS.	1	No Quantity							52000			0
S3	2000	2000	2000	2	0	2	Export	276	Germany	DEU	56	Belgium	BEL								04	CEREALS,CEREAL PREPRTNS.	1	No Quantity							194510000			0
S3	2000	2000	2000	2	0	2	Export	276	Germany	DEU	64	Bhutan	BTN								04	CEREALS,CEREAL PREPRTNS.	1	No Quantity							5000			0
S3	2000	2000	2000	2	0	2	Export	276	Germany	DEU	68	Bolivia (Plurinational State of)	BOL								04	CEREALS,CEREAL PREPRTNS.	1	No Quantity							17000			0
S3	2000	2000	2000	2	0	2	Export	276	Germany	DEU	70	Bosnia Herzegovina	BIH								04	CEREALS,CEREAL PREPRTNS.	1	No Quantity							1366000			0
S3	2000	2000	2000	2	0	2	Export	276	Germany	DEU	72	Botswana	BWA								04	CEREALS,CEREAL PREPRTNS.	1	No Quantity							2000			0
S3	2000	2000	2000	2	0	2	Export	276	Germany	DEU	76	Brazil	BRA								04	CEREALS,CEREAL PREPRTNS.	1	No Quantity							10805000			0
S3	2000	2000	2000	2	0	2	Export	276	Germany	DEU	96	Brunei Darussalam	BRN								04	CEREALS,CEREAL PREPRTNS.	1	No Quantity							39000			0
S3	2000	2000	2000	2	0	2	Export	276	Germany	DEU	100	Bulgaria	BGR								04	CEREALS,CEREAL PREPRTNS.	1	No Quantity							851000			0
S3	2000	2000	2000	2	0	2	Export	276	Germany	DEU	104	Myanmar	MMR								04	CEREALS,CEREAL PREPRTNS.	1	No Quantity							2015000			0
S3	2000	2000	2000	2	0	2	Export	276	Germany	DEU	108	Burundi	BDI								04	CEREALS,CEREAL PREPRTNS.	1	No Quantity							5000			0
S3	2000	2000	2000	2	0	2	Export	276	Germany	DEU	112	Belarus	BLR								04	CEREALS,CEREAL PREPRTNS.	1	No Quantity							13858000			0
S3	2000	2000	2000	2	0	2	Export	276	Germany	DEU	120	Cameroon	CMR								04	CEREALS,CEREAL PREPRTNS.	1	No Quantity							3556000			0
S3	2000	2000	2000	2	0	2	Export	276	Germany	DEU	124	Canada	CAN								04	CEREALS,CEREAL PREPRTNS.	1	No Quantity							4764000			0
S3	2000	2000	2000	2	0	2	Export	276	Germany	DEU	140	Central African Rep.	CAF								04	CEREALS,CEREAL PREPRTNS.	1	No Quantity							8000			0
S3	2000	2000	2000	2	0	2	Export	276	Germany	DEU	144	Sri Lanka	LKA								04	CEREALS,CEREAL PREPRTNS.	1	No Quantity							105000			0
S3	2000	2000	2000	2	0	2	Export	276	Germany	DEU	148	Chad	TCD								04	CEREALS,CEREAL PREPRTNS.	1	No Quantity							61000			0
S3	2000	2000	2000	2	0	2	Export	276	Germany	DEU	152	Chile	CHL								04	CEREALS,CEREAL PREPRTNS.	1	No Quantity							632000			0
S3	2000	2000	2000	2	0	2	Export	276	Germany	DEU	156	China	CHN								04	CEREALS,CEREAL PREPRTNS.	1	No Quantity							547000			0
S3	2000	2000	2000	2	0	2	Export	276	Germany	DEU	170	Colombia	COL								04	CEREALS,CEREAL PREPRTNS.	1	No Quantity							822000			0
S3	2000	2000	2000	2	0	2	Export	276	Germany	DEU	178	Congo	COG								04	CEREALS,CEREAL PREPRTNS.	1	No Quantity							1400000			0
S3	2000	2000	2000	2	0	2	Export	276	Germany	DEU	188	Costa Rica	CRI								04	CEREALS,CEREAL PREPRTNS.	1	No Quantity							733000			0
S3	2000	2000	2000	2	0	2	Export	276	Germany	DEU	191	Croatia	HRV								04	CEREALS,CEREAL PREPRTNS.	1	No Quantity							6819000			0
S3	2000	2000	2000	2	0	2	Export	276	Germany	DEU	192	Cuba	CUB								04	CEREALS,CEREAL PREPRTNS.	1	No Quantity							11000			0
S3	2000	2000	2000	2	0	2	Export	276	Germany	DEU	196	Cyprus	CYP								04	CEREALS,CEREAL PREPRTNS.	1	No Quantity							6954000			0
S3	2000	2000	2000	2	0	2	Export	276	Germany	DEU	203	Czechia	CZE								04	CEREALS,CEREAL PREPRTNS.	1	No Quantity							13726000			0
S3	2000	2000	2000	2	0	2	Export	276	Germany	DEU	204	Benin	BEN								04	CEREALS,CEREAL PREPRTNS.	1	No Quantity							11000			0
S3	2000	2000	2000	2	0	2	Export	276	Germany	DEU	208	Denmark	DNK								04	CEREALS,CEREAL PREPRTNS.	1	No Quantity							104673000			0
S3	2000	2000	2000	2	0	2	Export	276	Germany	DEU	212	Dominica	DMA								04	CEREALS,CEREAL PREPRTNS.	1	No Quantity							8000			0
S3	2000	2000	2000	2	0	2	Export	276	Germany	DEU	214	Dominican Rep.	DOM								04	CEREALS,CEREAL PREPRTNS.	1	No Quantity							279000			0
S3	2000	2000	2000	2	0	2	Export	276	Germany	DEU	218	Ecuador	ECU								04	CEREALS,CEREAL PREPRTNS.	1	No Quantity							7000			0
S3	2000	2000	2000	2	0	2	Export	276	Germany	DEU	231	Ethiopia	ETH								04	CEREALS,CEREAL PREPRTNS.	1	No Quantity							937000			0
S3	2000	2000	2000	2	0	2	Export	276	Germany	DEU	232	Eritrea	ERI								04	CEREALS,CEREAL PREPRTNS.	1	No Quantity							4000			0
S3	2000	2000	2000	2	0	2	Export	276	Germany	DEU	233	Estonia	EST								04	CEREALS,CEREAL PREPRTNS.	1	No Quantity							11064000			0
S3	2000	2000	2000	2	0	2	Export	276	Germany	DEU	234	Faeroe Isds	FRO								04	CEREALS,CEREAL PREPRTNS.	1	No Quantity							172000			0
S3	2000	2000	2000	2	0	2	Export	276	Germany	DEU	246	Finland	FIN								04	CEREALS,CEREAL PREPRTNS.	1	No Quantity							26666000			0
S3	2000	2000	2000	2	0	2	Export	276	Germany	DEU	251	France	FRA								04	CEREALS,CEREAL PREPRTNS.	1	No Quantity							342064000			0
S3	2000	2000	2000	2	0	2	Export	276	Germany	DEU	258	French Polynesia	PYF								04	CEREALS,CEREAL PREPRTNS.	1	No Quantity							5000			0
S3	2000	2000	2000	2	0	2	Export	276	Germany	DEU	262	Djibouti	DJI								04	CEREALS,CEREAL PREPRTNS.	1	No Quantity							204000			0
S3	2000	2000	2000	2	0	2	Export	276	Germany	DEU	266	Gabon	GAB								04	CEREALS,CEREAL PREPRTNS.	1	No Quantity							459000			0
S3	2000	2000	2000	2	0	2	Export	276	Germany	DEU	268	Georgia	GEO								04	CEREALS,CEREAL PREPRTNS.	1	No Quantity							245000			0
S3	2000	2000	2000	2	0	2	Export	276	Germany	DEU	270	Gambia	GMB								04	CEREALS,CEREAL PREPRTNS.	1	No Quantity							4000			0
S3	2000	2000	2000	2	0	2	Export	276	Germany	DEU	288	Ghana	GHA								04	CEREALS,CEREAL PREPRTNS.	1	No Quantity							1746000			0
S3	2000	2000	2000	2	0	2	Export	276	Germany	DEU	292	Gibraltar	GIB								04	CEREALS,CEREAL PREPRTNS.	1	No Quantity							9000			0
S3	2000	2000	2000	2	0	2	Export	276	Germany	DEU	296	Kiribati	KIR								04	CEREALS,CEREAL PREPRTNS.	1	No Quantity							1000			0
S3	2000	2000	2000	2	0	2	Export	276	Germany	DEU	300	Greece	GRC								04	CEREALS,CEREAL PREPRTNS.	1	No Quantity							25562000			0
S3	2000	2000	2000	2	0	2	Export	276	Germany	DEU	308	Grenada	GRD								04	CEREALS,CEREAL PREPRTNS.	1	No Quantity							56000			0
S3	2000	2000	2000	2	0	2	Export	276	Germany	DEU	320	Guatemala	GTM								04	CEREALS,CEREAL PREPRTNS.	1	No Quantity							9000			0
S3	2000	2000	2000	2	0	2	Export	276	Germany	DEU	324	Guinea	GIN								04	CEREALS,CEREAL PREPRTNS.	1	No Quantity							5000			0
S3	2000	2000	2000	2	0	2	Export	276	Germany	DEU	328	Guyana	GUY								04	CEREALS,CEREAL PREPRTNS.	1	No Quantity							44000			0
S3	2000	2000	2000	2	0	2	Export	276	Germany	DEU	332	Haiti	HTI								04	CEREALS,CEREAL PREPRTNS.	1	No Quantity							22000			0
S3	2000	2000	2000	2	0	2	Export	276	Germany	DEU	340	Honduras	HND								04	CEREALS,CEREAL PREPRTNS.	1	No Quantity							2000			0
S3	2000	2000	2000	2	0	2	Export	276	Germany	DEU	344	China, Hong Kong SAR	HKG								04	CEREALS,CEREAL PREPRTNS.	1	No Quantity							1006000			0
S3	2000	2000	2000	2	0	2	Export	276	Germany	DEU	348	Hungary	HUN								04	CEREALS,CEREAL PREPRTNS.	1	No Quantity							5095000			0
S3	2000	2000	2000	2	0	2	Export	276	Germany	DEU	352	Iceland	ISL								04	CEREALS,CEREAL PREPRTNS.	1	No Quantity							831000			0
S3	2000	2000	2000	2	0	2	Export	276	Germany	DEU	360	Indonesia	IDN								04	CEREALS,CEREAL PREPRTNS.	1	No Quantity							4571000			0
S3	2000	2000	2000	2	0	2	Export	276	Germany	DEU	364	Iran	IRN								04	CEREALS,CEREAL PREPRTNS.	1	No Quantity							85243000			0
S3	2000	2000	2000	2	0	2	Export	276	Germany	DEU	368	Iraq	IRQ								04	CEREALS,CEREAL PREPRTNS.	1	No Quantity							11944000			0
S3	2000	2000	2000	2	0	2	Export	276	Germany	DEU	372	Ireland	IRL								04	CEREALS,CEREAL PREPRTNS.	1	No Quantity							8259000			0
S3	2000	2000	2000	2	0	2	Export	276	Germany	DEU	376	Israel	ISR								04	CEREALS,CEREAL PREPRTNS.	1	No Quantity							18428000			0
S3	2000	2000	2000	2	0	2	Export	276	Germany	DEU	381	Italy	ITA								04	CEREALS,CEREAL PREPRTNS.	1	No Quantity							152496000			0
S3	2000	2000	2000	2	0	2	Export	276	Germany	DEU	384	Côte d'Ivoire	CIV								04	CEREALS,CEREAL PREPRTNS.	1	No Quantity							2481000			0
S3	2000	2000	2000	2	0	2	Export	276	Germany	DEU	392	Japan	JPN								04	CEREALS,CEREAL PREPRTNS.	1	No Quantity							46866000			0
S3	2000	2000	2000	2	0	2	Export	276	Germany	DEU	398	Kazakhstan	KAZ								04	CEREALS,CEREAL PREPRTNS.	1	No Quantity							1475000			0
S3	2000	2000	2000	2	0	2	Export	276	Germany	DEU	400	Jordan	JOR								04	CEREALS,CEREAL PREPRTNS.	1	No Quantity							30215000			0
S3	2000	2000	2000	2	0	2	Export	276	Germany	DEU	404	Kenya	KEN								04	CEREALS,CEREAL PREPRTNS.	1	No Quantity							3000			0
S3	2000	2000	2000	2	0	2	Export	276	Germany	DEU	408	Dem. People's Rep. of Korea	PRK								04	CEREALS,CEREAL PREPRTNS.	1	No Quantity							14000			0
S3	2000	2000	2000	2	0	2	Export	276	Germany	DEU	410	Rep. of Korea	KOR								04	CEREALS,CEREAL PREPRTNS.	1	No Quantity							28133000			0
S3	2000	2000	2000	2	0	2	Export	276	Germany	DEU	414	Kuwait	KWT								04	CEREALS,CEREAL PREPRTNS.	1	No Quantity							16746000			0
S3	2000	2000	2000	2	0	2	Export	276	Germany	DEU	417	Kyrgyzstan	KGZ								04	CEREALS,CEREAL PREPRTNS.	1	No Quantity							219000			0
S3	2000	2000	2000	2	0	2	Export	276	Germany	DEU	422	Lebanon	LBN								04	CEREALS,CEREAL PREPRTNS.	1	No Quantity							2164000			0
S3	2000	2000	2000	2	0	2	Export	276	Germany	DEU	428	Latvia	LVA								04	CEREALS,CEREAL PREPRTNS.	1	No Quantity							2201000			0
S3	2000	2000	2000	2	0	2	Export	276	Germany	DEU	430	Liberia	LBR								04	CEREALS,CEREAL PREPRTNS.	1	No Quantity							2225000			0
S3	2000	2000	2000	2	0	2	Export	276	Germany	DEU	434	Libya	LBY								04	CEREALS,CEREAL PREPRTNS.	1	No Quantity							31279000			0
S3	2000	2000	2000	2	0	2	Export	276	Germany	DEU	440	Lithuania	LTU								04	CEREALS,CEREAL PREPRTNS.	1	No Quantity							5598000			0
S3	2000	2000	2000	2	0	2	Export	276	Germany	DEU	442	Luxembourg	LUX								04	CEREALS,CEREAL PREPRTNS.	1	No Quantity							11620000			0
S3	2000	2000	2000	2	0	2	Export	276	Germany	DEU	450	Madagascar	MDG								04	CEREALS,CEREAL PREPRTNS.	1	No Quantity							3795000			0
S3	2000	2000	2000	2	0	2	Export	276	Germany	DEU	458	Malaysia	MYS								04	CEREALS,CEREAL PREPRTNS.	1	No Quantity							498000			0
S3	2000	2000	2000	2	0	2	Export	276	Germany	DEU	462	Maldives	MDV								04	CEREALS,CEREAL PREPRTNS.	1	No Quantity							377000			0
S3	2000	2000	2000	2	0	2	Export	276	Germany	DEU	466	Mali	MLI								04	CEREALS,CEREAL PREPRTNS.	1	No Quantity							178000			0
S3	2000	2000	2000	2	0	2	Export	276	Germany	DEU	470	Malta	MLT								04	CEREALS,CEREAL PREPRTNS.	1	No Quantity							1320000			0
S3	2000	2000	2000	2	0	2	Export	276	Germany	DEU	480	Mauritius	MUS								04	CEREALS,CEREAL PREPRTNS.	1	No Quantity							44000			0
S3	2000	2000	2000	2	0	2	Export	276	Germany	DEU	484	Mexico	MEX								04	CEREALS,CEREAL PREPRTNS.	1	No Quantity							210000			0
S3	2000	2000	2000	2	0	2	Export	276	Germany	DEU	490	Other Asia, nes									04	CEREALS,CEREAL PREPRTNS.	1	No Quantity							2470000			0
S3	2000	2000	2000	2	0	2	Export	276	Germany	DEU	496	Mongolia	MNG								04	CEREALS,CEREAL PREPRTNS.	1	No Quantity							542000			0
S3	2000	2000	2000	2	0	2	Export	276	Germany	DEU	498	Rep. of Moldova	MDA								04	CEREALS,CEREAL PREPRTNS.	1	No Quantity							175000			0
S3	2000	2000	2000	2	0	2	Export	276	Germany	DEU	504	Morocco	MAR								04	CEREALS,CEREAL PREPRTNS.	1	No Quantity							22025000			0
S3	2000	2000	2000	2	0	2	Export	276	Germany	DEU	508	Mozambique	MOZ								04	CEREALS,CEREAL PREPRTNS.	1	No Quantity							9000			0
S3	2000	2000	2000	2	0	2	Export	276	Germany	DEU	512	Oman	OMN								04	CEREALS,CEREAL PREPRTNS.	1	No Quantity							847000			0
S3	2000	2000	2000	2	0	2	Export	276	Germany	DEU	516	Namibia	NAM								04	CEREALS,CEREAL PREPRTNS.	1	No Quantity							2314000			0
S3	2000	2000	2000	2	0	2	Export	276	Germany	DEU	524	Nepal	NPL								04	CEREALS,CEREAL PREPRTNS.	1	No Quantity							30000			0
S3	2000	2000	2000	2	0	2	Export	276	Germany	DEU	528	Netherlands	NLD								04	CEREALS,CEREAL PREPRTNS.	1	No Quantity							384409000			0
S3	2000	2000	2000	2	0	2	Export	276	Germany	DEU	530	Neth. Antilles	ANT								04	CEREALS,CEREAL PREPRTNS.	1	No Quantity							49000			0
S3	2000	2000	2000	2	0	2	Export	276	Germany	DEU	533	Aruba	ABW								04	CEREALS,CEREAL PREPRTNS.	1	No Quantity							36000			0
S3	2000	2000	2000	2	0	2	Export	276	Germany	DEU	540	New Caledonia	NCL								04	CEREALS,CEREAL PREPRTNS.	1	No Quantity							26000			0
S3	2000	2000	2000	2	0	2	Export	276	Germany	DEU	554	New Zealand	NZL								04	CEREALS,CEREAL PREPRTNS.	1	No Quantity							166000			0
S3	2000	2000	2000	2	0	2	Export	276	Germany	DEU	558	Nicaragua	NIC								04	CEREALS,CEREAL PREPRTNS.	1	No Quantity							228000			0
S3	2000	2000	2000	2	0	2	Export	276	Germany	DEU	562	Niger	NER								04	CEREALS,CEREAL PREPRTNS.	1	No Quantity							16000			0
S3	2000	2000	2000	2	0	2	Export	276	Germany	DEU	566	Nigeria	NGA								04	CEREALS,CEREAL PREPRTNS.	1	No Quantity							172000			0
S3	2000	2000	2000	2	0	2	Export	276	Germany	DEU	579	Norway	NOR								04	CEREALS,CEREAL PREPRTNS.	1	No Quantity							15115000			0
S3	2000	2000	2000	2	0	2	Export	276	Germany	DEU	586	Pakistan	PAK								04	CEREALS,CEREAL PREPRTNS.	1	No Quantity							11000			0
S3	2000	2000	2000	2	0	2	Export	276	Germany	DEU	591	Panama	PAN								04	CEREALS,CEREAL PREPRTNS.	1	No Quantity							658000			0
S3	2000	2000	2000	2	0	2	Export	276	Germany	DEU	600	Paraguay	PRY								04	CEREALS,CEREAL PREPRTNS.	1	No Quantity							20000			0
S3	2000	2000	2000	2	0	2	Export	276	Germany	DEU	604	Peru	PER								04	CEREALS,CEREAL PREPRTNS.	1	No Quantity							51000			0
S3	2000	2000	2000	2	0	2	Export	276	Germany	DEU	608	Philippines	PHL								04	CEREALS,CEREAL PREPRTNS.	1	No Quantity							187000			0
S3	2000	2000	2000	2	0	2	Export	276	Germany	DEU	616	Poland	POL								04	CEREALS,CEREAL PREPRTNS.	1	No Quantity							56252000			0
S3	2000	2000	2000	2	0	2	Export	276	Germany	DEU	620	Portugal	PRT								04	CEREALS,CEREAL PREPRTNS.	1	No Quantity							19318000			0
S3	2000	2000	2000	2	0	2	Export	276	Germany	DEU	634	Qatar	QAT								04	CEREALS,CEREAL PREPRTNS.	1	No Quantity							334000			0
S3	2000	2000	2000	2	0	2	Export	276	Germany	DEU	642	Romania	ROU								04	CEREALS,CEREAL PREPRTNS.	1	No Quantity							1684000			0
S3	2000	2000	2000	2	0	2	Export	276	Germany	DEU	643	Russian Federation	RUS								04	CEREALS,CEREAL PREPRTNS.	1	No Quantity							68134000			0
S3	2000	2000	2000	2	0	2	Export	276	Germany	DEU	662	Saint Lucia	LCA								04	CEREALS,CEREAL PREPRTNS.	1	No Quantity							9000			0
S3	2000	2000	2000	2	0	2	Export	276	Germany	DEU	670	Saint Vincent and the Grenadines	VCT								04	CEREALS,CEREAL PREPRTNS.	1	No Quantity							5000			0
S3	2000	2000	2000	2	0	2	Export	276	Germany	DEU	678	Sao Tome and Principe	STP								04	CEREALS,CEREAL PREPRTNS.	1	No Quantity							8000			0
S3	2000	2000	2000	2	0	2	Export	276	Germany	DEU	682	Saudi Arabia	SAU								04	CEREALS,CEREAL PREPRTNS.	1	No Quantity							407981000			0
S3	2000	2000	2000	2	0	2	Export	276	Germany	DEU	686	Senegal	SEN								04	CEREALS,CEREAL PREPRTNS.	1	No Quantity							1095000			0
S3	2000	2000	2000	2	0	2	Export	276	Germany	DEU	690	Seychelles	SYC								04	CEREALS,CEREAL PREPRTNS.	1	No Quantity							1000			0
S3	2000	2000	2000	2	0	2	Export	276	Germany	DEU	694	Sierra Leone	SLE								04	CEREALS,CEREAL PREPRTNS.	1	No Quantity							185000			0
S3	2000	2000	2000	2	0	2	Export	276	Germany	DEU	699	India	IND								04	CEREALS,CEREAL PREPRTNS.	1	No Quantity							19000			0
S3	2000	2000	2000	2	0	2	Export	276	Germany	DEU	702	Singapore	SGP								04	CEREALS,CEREAL PREPRTNS.	1	No Quantity							1253000			0
S3	2000	2000	2000	2	0	2	Export	276	Germany	DEU	703	Slovakia	SVK								04	CEREALS,CEREAL PREPRTNS.	1	No Quantity							3238000			0
S3	2000	2000	2000	2	0	2	Export	276	Germany	DEU	704	Viet Nam	VNM								04	CEREALS,CEREAL PREPRTNS.	1	No Quantity							3058000			0
S3	2000	2000	2000	2	0	2	Export	276	Germany	DEU	705	Slovenia	SVN								04	CEREALS,CEREAL PREPRTNS.	1	No Quantity							6734000			0
S3	2000	2000	2000	2	0	2	Export	276	Germany	DEU	710	South Africa	ZAF								04	CEREALS,CEREAL PREPRTNS.	1	No Quantity							2034000			0
S3	2000	2000	2000	2	0	2	Export	276	Germany	DEU	724	Spain	ESP								04	CEREALS,CEREAL PREPRTNS.	1	No Quantity							61874000			0
S3	2000	2000	2000	2	0	2	Export	276	Germany	DEU	736	Fmr Sudan	SDN								04	CEREALS,CEREAL PREPRTNS.	1	No Quantity							2727000			0
S3	2000	2000	2000	2	0	2	Export	276	Germany	DEU	740	Suriname	SUR								04	CEREALS,CEREAL PREPRTNS.	1	No Quantity							56000			0
S3	2000	2000	2000	2	0	2	Export	276	Germany	DEU	752	Sweden	SWE								04	CEREALS,CEREAL PREPRTNS.	1	No Quantity							40189000			0
S3	2000	2000	2000	2	0	2	Export	276	Germany	DEU	757	Switzerland	CHE								04	CEREALS,CEREAL PREPRTNS.	1	No Quantity							63355000			0
S3	2000	2000	2000	2	0	2	Export	276	Germany	DEU	760	Syria	SYR								04	CEREALS,CEREAL PREPRTNS.	1	No Quantity							18454000			0
S3	2000	2000	2000	2	0	2	Export	276	Germany	DEU	762	Tajikistan	TJK								04	CEREALS,CEREAL PREPRTNS.	1	No Quantity							161000			0
S3	2000	2000	2000	2	0	2	Export	276	Germany	DEU	764	Thailand	THA								04	CEREALS,CEREAL PREPRTNS.	1	No Quantity							4444000			0
S3	2000	2000	2000	2	0	2	Export	276	Germany	DEU	768	Togo	TGO								04	CEREALS,CEREAL PREPRTNS.	1	No Quantity							583000			0
S3	2000	2000	2000	2	0	2	Export	276	Germany	DEU	780	Trinidad and Tobago	TTO								04	CEREALS,CEREAL PREPRTNS.	1	No Quantity							74000			0
S3	2000	2000	2000	2	0	2	Export	276	Germany	DEU	784	United Arab Emirates	ARE								04	CEREALS,CEREAL PREPRTNS.	1	No Quantity							4153000			0
S3	2000	2000	2000	2	0	2	Export	276	Germany	DEU	788	Tunisia	TUN								04	CEREALS,CEREAL PREPRTNS.	1	No Quantity							29663000			0
S3	2000	2000	2000	2	0	2	Export	276	Germany	DEU	792	Turkey	TUR								04	CEREALS,CEREAL PREPRTNS.	1	No Quantity							28858000			0
S3	2000	2000	2000	2	0	2	Export	276	Germany	DEU	795	Turkmenistan	TKM								04	CEREALS,CEREAL PREPRTNS.	1	No Quantity							6000			0
S3	2000	2000	2000	2	0	2	Export	276	Germany	DEU	800	Uganda	UGA								04	CEREALS,CEREAL PREPRTNS.	1	No Quantity							18000			0
S3	2000	2000	2000	2	0	2	Export	276	Germany	DEU	804	Ukraine	UKR								04	CEREALS,CEREAL PREPRTNS.	1	No Quantity							2151000			0
S3	2000	2000	2000	2	0	2	Export	276	Germany	DEU	807	North Macedonia	MKD								04	CEREALS,CEREAL PREPRTNS.	1	No Quantity							495000			0
S3	2000	2000	2000	2	0	2	Export	276	Germany	DEU	818	Egypt	EGY								04	CEREALS,CEREAL PREPRTNS.	1	No Quantity							5179000			0
S3	2000	2000	2000	2	0	2	Export	276	Germany	DEU	826	United Kingdom	GBR								04	CEREALS,CEREAL PREPRTNS.	1	No Quantity							171748000			0
S3	2000	2000	2000	2	0	2	Export	276	Germany	DEU	834	United Rep. of Tanzania	TZA								04	CEREALS,CEREAL PREPRTNS.	1	No Quantity							6000			0
S3	2000	2000	2000	2	0	2	Export	276	Germany	DEU	837	Bunkers									04	CEREALS,CEREAL PREPRTNS.	1	No Quantity							395000			0
S3	2000	2000	2000	2	0	2	Export	276	Germany	DEU	842	USA	USA								04	CEREALS,CEREAL PREPRTNS.	1	No Quantity							43234000			0
S3	2000	2000	2000	2	0	2	Export	276	Germany	DEU	854	Burkina Faso	BFA								04	CEREALS,CEREAL PREPRTNS.	1	No Quantity							1109000			0
S3	2000	2000	2000	2	0	2	Export	276	Germany	DEU	858	Uruguay	URY								04	CEREALS,CEREAL PREPRTNS.	1	No Quantity							456000			0
S3	2000	2000	2000	2	0	2	Export	276	Germany	DEU	860	Uzbekistan	UZB								04	CEREALS,CEREAL PREPRTNS.	1	No Quantity							93000			0
S3	2000	2000	2000	2	0	2	Export	276	Germany	DEU	862	Venezuela	VEN								04	CEREALS,CEREAL PREPRTNS.	1	No Quantity							6557000			0
S3	2000	2000	2000	2	0	2	Export	276	Germany	DEU	882	Samoa	WSM								04	CEREALS,CEREAL PREPRTNS.	1	No Quantity							1000			0
S3	2000	2000	2000	2	0	2	Export	276	Germany	DEU	887	Yemen	YEM								04	CEREALS,CEREAL PREPRTNS.	1	No Quantity							284000			0
S3	2000	2000	2000	2	0	2	Export	276	Germany	DEU	891	Serbia and Montenegro	SCG								04	CEREALS,CEREAL PREPRTNS.	1	No Quantity							3207000			0
S3	2000	2000	2000	2	0	2	Export	276	Germany	DEU	899	Areas, nes									04	CEREALS,CEREAL PREPRTNS.	1	No Quantity							421000			0
S3	2000	2000	2000	2	0	2	Export	288	Ghana	GHA	0	World	WLD								04	CEREALS,CEREAL PREPRTNS.	1	No Quantity							739172			0
S3	2000	2000	2000	2	0	2	Export	288	Ghana	GHA	24	Angola	AGO								04	CEREALS,CEREAL PREPRTNS.	1	No Quantity							8036			0
S3	2000	2000	2000	2	0	2	Export	288	Ghana	GHA	50	Bangladesh	BGD								04	CEREALS,CEREAL PREPRTNS.	1	No Quantity							41			0
S3	2000	2000	2000	2	0	2	Export	288	Ghana	GHA	56	Belgium	BEL								04	CEREALS,CEREAL PREPRTNS.	1	No Quantity							3239			0
S3	2000	2000	2000	2	0	2	Export	288	Ghana	GHA	124	Canada	CAN								04	CEREALS,CEREAL PREPRTNS.	1	No Quantity							4380			0
S3	2000	2000	2000	2	0	2	Export	288	Ghana	GHA	178	Congo	COG								04	CEREALS,CEREAL PREPRTNS.	1	No Quantity							29233			0
S3	2000	2000	2000	2	0	2	Export	288	Ghana	GHA	204	Benin	BEN								04	CEREALS,CEREAL PREPRTNS.	1	No Quantity							2481			0
S3	2000	2000	2000	2	0	2	Export	288	Ghana	GHA	208	Denmark	DNK								04	CEREALS,CEREAL PREPRTNS.	1	No Quantity							214			0
S3	2000	2000	2000	2	0	2	Export	288	Ghana	GHA	246	Finland	FIN								04	CEREALS,CEREAL PREPRTNS.	1	No Quantity							5			0
S3	2000	2000	2000	2	0	2	Export	288	Ghana	GHA	251	France	FRA								04	CEREALS,CEREAL PREPRTNS.	1	No Quantity							69			0
S3	2000	2000	2000	2	0	2	Export	288	Ghana	GHA	270	Gambia	GMB								04	CEREALS,CEREAL PREPRTNS.	1	No Quantity							42862			0
S3	2000	2000	2000	2	0	2	Export	288	Ghana	GHA	276	Germany	DEU								04	CEREALS,CEREAL PREPRTNS.	1	No Quantity							18114			0
S3	2000	2000	2000	2	0	2	Export	288	Ghana	GHA	376	Israel	ISR								04	CEREALS,CEREAL PREPRTNS.	1	No Quantity							58			0
S3	2000	2000	2000	2	0	2	Export	288	Ghana	GHA	381	Italy	ITA								04	CEREALS,CEREAL PREPRTNS.	1	No Quantity							447			0
S3	2000	2000	2000	2	0	2	Export	288	Ghana	GHA	384	Côte d'Ivoire	CIV								04	CEREALS,CEREAL PREPRTNS.	1	No Quantity							13529			0
S3	2000	2000	2000	2	0	2	Export	288	Ghana	GHA	392	Japan	JPN								04	CEREALS,CEREAL PREPRTNS.	1	No Quantity							610			0
S3	2000	2000	2000	2	0	2	Export	288	Ghana	GHA	430	Liberia	LBR								04	CEREALS,CEREAL PREPRTNS.	1	No Quantity							5081			0
S3	2000	2000	2000	2	0	2	Export	288	Ghana	GHA	442	Luxembourg	LUX								04	CEREALS,CEREAL PREPRTNS.	1	No Quantity							4			0
S3	2000	2000	2000	2	0	2	Export	288	Ghana	GHA	466	Mali	MLI								04	CEREALS,CEREAL PREPRTNS.	1	No Quantity							594			0
S3	2000	2000	2000	2	0	2	Export	288	Ghana	GHA	470	Malta	MLT								04	CEREALS,CEREAL PREPRTNS.	1	No Quantity							5972			0
S3	2000	2000	2000	2	0	2	Export	288	Ghana	GHA	528	Netherlands	NLD								04	CEREALS,CEREAL PREPRTNS.	1	No Quantity							768			0
S3	2000	2000	2000	2	0	2	Export	288	Ghana	GHA	562	Niger	NER								04	CEREALS,CEREAL PREPRTNS.	1	No Quantity							48203			0
S3	2000	2000	2000	2	0	2	Export	288	Ghana	GHA	566	Nigeria	NGA								04	CEREALS,CEREAL PREPRTNS.	1	No Quantity							2303			0
S3	2000	2000	2000	2	0	2	Export	288	Ghana	GHA	579	Norway	NOR								04	CEREALS,CEREAL PREPRTNS.	1	No Quantity							777			0
S3	2000	2000	2000	2	0	2	Export	288	Ghana	GHA	586	Pakistan	PAK								04	CEREALS,CEREAL PREPRTNS.	1	No Quantity							27599			0
S3	2000	2000	2000	2	0	2	Export	288	Ghana	GHA	682	Saudi Arabia	SAU								04	CEREALS,CEREAL PREPRTNS.	1	No Quantity							23257			0
S3	2000	2000	2000	2	0	2	Export	288	Ghana	GHA	694	Sierra Leone	SLE								04	CEREALS,CEREAL PREPRTNS.	1	No Quantity							43			0
S3	2000	2000	2000	2	0	2	Export	288	Ghana	GHA	710	South Africa	ZAF								04	CEREALS,CEREAL PREPRTNS.	1	No Quantity							12133			0
S3	2000	2000	2000	2	0	2	Export	288	Ghana	GHA	716	Zimbabwe	ZWE								04	CEREALS,CEREAL PREPRTNS.	1	No Quantity							116			0
S3	2000	2000	2000	2	0	2	Export	288	Ghana	GHA	752	Sweden	SWE								04	CEREALS,CEREAL PREPRTNS.	1	No Quantity							33			0
S3	2000	2000	2000	2	0	2	Export	288	Ghana	GHA	757	Switzerland	CHE								04	CEREALS,CEREAL PREPRTNS.	1	No Quantity							463			0
S3	2000	2000	2000	2	0	2	Export	288	Ghana	GHA	764	Thailand	THA								04	CEREALS,CEREAL PREPRTNS.	1	No Quantity							244363			0
S3	2000	2000	2000	2	0	2	Export	288	Ghana	GHA	768	Togo	TGO								04	CEREALS,CEREAL PREPRTNS.	1	No Quantity							162426			0
S3	2000	2000	2000	2	0	2	Export	288	Ghana	GHA	826	United Kingdom	GBR								04	CEREALS,CEREAL PREPRTNS.	1	No Quantity							38658			0
S3	2000	2000	2000	2	0	2	Export	288	Ghana	GHA	842	USA	USA								04	CEREALS,CEREAL PREPRTNS.	1	No Quantity							31058			0
S3	2000	2000	2000	2	0	2	Export	288	Ghana	GHA	854	Burkina Faso	BFA								04	CEREALS,CEREAL PREPRTNS.	1	No Quantity							12003			0
S3	2000	2000	2000	2	0	2	Export	276	Germany	DEU	0	World	WLD								05	VEGETABLES AND FRUIT	1	No Quantity							1903046000			0
S3	2000	2000	2000	2	0	2	Export	276	Germany	DEU	8	Albania	ALB								05	VEGETABLES AND FRUIT	1	No Quantity							62000			0
S3	2000	2000	2000	2	0	2	Export	276	Germany	DEU	10	Antarctica	ATA								05	VEGETABLES AND FRUIT	1	No Quantity							1000			0
S3	2000	2000	2000	2	0	2	Export	276	Germany	DEU	12	Algeria	DZA								05	VEGETABLES AND FRUIT	1	No Quantity							584000			0
S3	2000	2000	2000	2	0	2	Export	276	Germany	DEU	20	Andorra	AND								05	VEGETABLES AND FRUIT	1	No Quantity							2000			0
S3	2000	2000	2000	2	0	2	Export	276	Germany	DEU	24	Angola	AGO								05	VEGETABLES AND FRUIT	1	No Quantity							36000			0
S3	2000	2000	2000	2	0	2	Export	276	Germany	DEU	28	Antigua and Barbuda	ATG								05	VEGETABLES AND FRUIT	1	No Quantity							6000			0
S3	2000	2000	2000	2	0	2	Export	276	Germany	DEU	31	Azerbaijan	AZE								05	VEGETABLES AND FRUIT	1	No Quantity							209000			0
S3	2000	2000	2000	2	0	2	Export	276	Germany	DEU	32	Argentina	ARG								05	VEGETABLES AND FRUIT	1	No Quantity							1011000			0
S3	2000	2000	2000	2	0	2	Export	276	Germany	DEU	36	Australia	AUS								05	VEGETABLES AND FRUIT	1	No Quantity							1374000			0
S3	2000	2000	2000	2	0	2	Export	276	Germany	DEU	40	Austria	AUT								05	VEGETABLES AND FRUIT	1	No Quantity							172619000			0
S3	2000	2000	2000	2	0	2	Export	276	Germany	DEU	44	Bahamas	BHS								05	VEGETABLES AND FRUIT	1	No Quantity							8000			0
S3	2000	2000	2000	2	0	2	Export	276	Germany	DEU	48	Bahrain	BHR								05	VEGETABLES AND FRUIT	1	No Quantity							73000			0
S3	2000	2000	2000	2	0	2	Export	276	Germany	DEU	51	Armenia	ARM								05	VEGETABLES AND FRUIT	1	No Quantity							94000			0
S3	2000	2000	2000	2	0	2	Export	276	Germany	DEU	52	Barbados	BRB								05	VEGETABLES AND FRUIT	1	No Quantity							19000			0
S3	2000	2000	2000	2	0	2	Export	276	Germany	DEU	56	Belgium	BEL								05	VEGETABLES AND FRUIT	1	No Quantity							124414000			0
S3	2000	2000	2000	2	0	2	Export	276	Germany	DEU	60	Bermuda	BMU								05	VEGETABLES AND FRUIT	1	No Quantity							5000			0
S3	2000	2000	2000	2	0	2	Export	276	Germany	DEU	68	Bolivia (Plurinational State of)	BOL								05	VEGETABLES AND FRUIT	1	No Quantity							59000			0
S3	2000	2000	2000	2	0	2	Export	276	Germany	DEU	70	Bosnia Herzegovina	BIH								05	VEGETABLES AND FRUIT	1	No Quantity							1377000			0
S3	2000	2000	2000	2	0	2	Export	276	Germany	DEU	72	Botswana	BWA								05	VEGETABLES AND FRUIT	1	No Quantity							4000			0
S3	2000	2000	2000	2	0	2	Export	276	Germany	DEU	76	Brazil	BRA								05	VEGETABLES AND FRUIT	1	No Quantity							5159000			0
S3	2000	2000	2000	2	0	2	Export	276	Germany	DEU	100	Bulgaria	BGR								05	VEGETABLES AND FRUIT	1	No Quantity							1371000			0
S3	2000	2000	2000	2	0	2	Export	276	Germany	DEU	112	Belarus	BLR								05	VEGETABLES AND FRUIT	1	No Quantity							2093000			0
S3	2000	2000	2000	2	0	2	Export	276	Germany	DEU	116	Cambodia	KHM								05	VEGETABLES AND FRUIT	1	No Quantity							2000			0
S3	2000	2000	2000	2	0	2	Export	276	Germany	DEU	120	Cameroon	CMR								05	VEGETABLES AND FRUIT	1	No Quantity							240000			0
S3	2000	2000	2000	2	0	2	Export	276	Germany	DEU	124	Canada	CAN								05	VEGETABLES AND FRUIT	1	No Quantity							4591000			0
S3	2000	2000	2000	2	0	2	Export	276	Germany	DEU	132	Cabo Verde	CPV								05	VEGETABLES AND FRUIT	1	No Quantity							49000			0
S3	2000	2000	2000	2	0	2	Export	276	Germany	DEU	144	Sri Lanka	LKA								05	VEGETABLES AND FRUIT	1	No Quantity							298000			0
S3	2000	2000	2000	2	0	2	Export	276	Germany	DEU	152	Chile	CHL								05	VEGETABLES AND FRUIT	1	No Quantity							289000			0
S3	2000	2000	2000	2	0	2	Export	276	Germany	DEU	156	China	CHN								05	VEGETABLES AND FRUIT	1	No Quantity							2426000			0
S3	2000	2000	2000	2	0	2	Export	276	Germany	DEU	170	Colombia	COL								05	VEGETABLES AND FRUIT	1	No Quantity							226000			0
S3	2000	2000	2000	2	0	2	Export	276	Germany	DEU	175	Mayotte	MYT								05	VEGETABLES AND FRUIT	1	No Quantity							7000			0
S3	2000	2000	2000	2	0	2	Export	276	Germany	DEU	180	Dem. Rep. of the Congo	COD								05	VEGETABLES AND FRUIT	1	No Quantity							24000			0
S3	2000	2000	2000	2	0	2	Export	276	Germany	DEU	188	Costa Rica	CRI								05	VEGETABLES AND FRUIT	1	No Quantity							75000			0
S3	2000	2000	2000	2	0	2	Export	276	Germany	DEU	191	Croatia	HRV								05	VEGETABLES AND FRUIT	1	No Quantity							4290000			0
S3	2000	2000	2000	2	0	2	Export	276	Germany	DEU	192	Cuba	CUB								05	VEGETABLES AND FRUIT	1	No Quantity							333000			0
S3	2000	2000	2000	2	0	2	Export	276	Germany	DEU	196	Cyprus	CYP								05	VEGETABLES AND FRUIT	1	No Quantity							528000			0
S3	2000	2000	2000	2	0	2	Export	276	Germany	DEU	203	Czechia	CZE								05	VEGETABLES AND FRUIT	1	No Quantity							17092000			0
S3	2000	2000	2000	2	0	2	Export	276	Germany	DEU	204	Benin	BEN								05	VEGETABLES AND FRUIT	1	No Quantity							45000			0
S3	2000	2000	2000	2	0	2	Export	276	Germany	DEU	208	Denmark	DNK								05	VEGETABLES AND FRUIT	1	No Quantity							95062000			0
S3	2000	2000	2000	2	0	2	Export	276	Germany	DEU	214	Dominican Rep.	DOM								05	VEGETABLES AND FRUIT	1	No Quantity							905000			0
S3	2000	2000	2000	2	0	2	Export	276	Germany	DEU	218	Ecuador	ECU								05	VEGETABLES AND FRUIT	1	No Quantity							143000			0
S3	2000	2000	2000	2	0	2	Export	276	Germany	DEU	222	El Salvador	SLV								05	VEGETABLES AND FRUIT	1	No Quantity							1000			0
S3	2000	2000	2000	2	0	2	Export	276	Germany	DEU	231	Ethiopia	ETH								05	VEGETABLES AND FRUIT	1	No Quantity							208000			0
S3	2000	2000	2000	2	0	2	Export	276	Germany	DEU	232	Eritrea	ERI								05	VEGETABLES AND FRUIT	1	No Quantity							23000			0
S3	2000	2000	2000	2	0	2	Export	276	Germany	DEU	233	Estonia	EST								05	VEGETABLES AND FRUIT	1	No Quantity							2400000			0
S3	2000	2000	2000	2	0	2	Export	276	Germany	DEU	234	Faeroe Isds	FRO								05	VEGETABLES AND FRUIT	1	No Quantity							50000			0
S3	2000	2000	2000	2	0	2	Export	276	Germany	DEU	246	Finland	FIN								05	VEGETABLES AND FRUIT	1	No Quantity							16911000			0
S3	2000	2000	2000	2	0	2	Export	276	Germany	DEU	251	France	FRA								05	VEGETABLES AND FRUIT	1	No Quantity							310965000			0
S3	2000	2000	2000	2	0	2	Export	276	Germany	DEU	258	French Polynesia	PYF								05	VEGETABLES AND FRUIT	1	No Quantity							12000			0
S3	2000	2000	2000	2	0	2	Export	276	Germany	DEU	266	Gabon	GAB								05	VEGETABLES AND FRUIT	1	No Quantity							37000			0
S3	2000	2000	2000	2	0	2	Export	276	Germany	DEU	268	Georgia	GEO								05	VEGETABLES AND FRUIT	1	No Quantity							266000			0
S3	2000	2000	2000	2	0	2	Export	276	Germany	DEU	270	Gambia	GMB								05	VEGETABLES AND FRUIT	1	No Quantity							26000			0
S3	2000	2000	2000	2	0	2	Export	276	Germany	DEU	275	State of Palestine	PSE								05	VEGETABLES AND FRUIT	1	No Quantity							5000			0
S3	2000	2000	2000	2	0	2	Export	276	Germany	DEU	288	Ghana	GHA								05	VEGETABLES AND FRUIT	1	No Quantity							63000			0
S3	2000	2000	2000	2	0	2	Export	276	Germany	DEU	292	Gibraltar	GIB								05	VEGETABLES AND FRUIT	1	No Quantity							5000			0
S3	2000	2000	2000	2	0	2	Export	276	Germany	DEU	300	Greece	GRC								05	VEGETABLES AND FRUIT	1	No Quantity							24271000			0
S3	2000	2000	2000	2	0	2	Export	276	Germany	DEU	308	Grenada	GRD								05	VEGETABLES AND FRUIT	1	No Quantity							15000			0
S3	2000	2000	2000	2	0	2	Export	276	Germany	DEU	320	Guatemala	GTM								05	VEGETABLES AND FRUIT	1	No Quantity							105000			0
S3	2000	2000	2000	2	0	2	Export	276	Germany	DEU	324	Guinea	GIN								05	VEGETABLES AND FRUIT	1	No Quantity							17000			0
S3	2000	2000	2000	2	0	2	Export	276	Germany	DEU	340	Honduras	HND								05	VEGETABLES AND FRUIT	1	No Quantity							58000			0
S3	2000	2000	2000	2	0	2	Export	276	Germany	DEU	344	China, Hong Kong SAR	HKG								05	VEGETABLES AND FRUIT	1	No Quantity							2378000			0
S3	2000	2000	2000	2	0	2	Export	276	Germany	DEU	348	Hungary	HUN								05	VEGETABLES AND FRUIT	1	No Quantity							8111000			0
S3	2000	2000	2000	2	0	2	Export	276	Germany	DEU	352	Iceland	ISL								05	VEGETABLES AND FRUIT	1	No Quantity							1088000			0
S3	2000	2000	2000	2	0	2	Export	276	Germany	DEU	360	Indonesia	IDN								05	VEGETABLES AND FRUIT	1	No Quantity							370000			0
S3	2000	2000	2000	2	0	2	Export	276	Germany	DEU	364	Iran	IRN								05	VEGETABLES AND FRUIT	1	No Quantity							77000			0
S3	2000	2000	2000	2	0	2	Export	276	Germany	DEU	372	Ireland	IRL								05	VEGETABLES AND FRUIT	1	No Quantity							4496000			0
S3	2000	2000	2000	2	0	2	Export	276	Germany	DEU	376	Israel	ISR								05	VEGETABLES AND FRUIT	1	No Quantity							2963000			0
S3	2000	2000	2000	2	0	2	Export	276	Germany	DEU	381	Italy	ITA								05	VEGETABLES AND FRUIT	1	No Quantity							118956000			0
S3	2000	2000	2000	2	0	2	Export	276	Germany	DEU	384	Côte d'Ivoire	CIV								05	VEGETABLES AND FRUIT	1	No Quantity							157000			0
S3	2000	2000	2000	2	0	2	Export	276	Germany	DEU	388	Jamaica	JAM								05	VEGETABLES AND FRUIT	1	No Quantity							74000			0
S3	2000	2000	2000	2	0	2	Export	276	Germany	DEU	392	Japan	JPN								05	VEGETABLES AND FRUIT	1	No Quantity							24640000			0
S3	2000	2000	2000	2	0	2	Export	276	Germany	DEU	398	Kazakhstan	KAZ								05	VEGETABLES AND FRUIT	1	No Quantity							1265000			0
S3	2000	2000	2000	2	0	2	Export	276	Germany	DEU	400	Jordan	JOR								05	VEGETABLES AND FRUIT	1	No Quantity							164000			0
S3	2000	2000	2000	2	0	2	Export	276	Germany	DEU	404	Kenya	KEN								05	VEGETABLES AND FRUIT	1	No Quantity							570000			0
S3	2000	2000	2000	2	0	2	Export	276	Germany	DEU	408	Dem. People's Rep. of Korea	PRK								05	VEGETABLES AND FRUIT	1	No Quantity							3000			0
S3	2000	2000	2000	2	0	2	Export	276	Germany	DEU	410	Rep. of Korea	KOR								05	VEGETABLES AND FRUIT	1	No Quantity							1066000			0
S3	2000	2000	2000	2	0	2	Export	276	Germany	DEU	414	Kuwait	KWT								05	VEGETABLES AND FRUIT	1	No Quantity							273000			0
S3	2000	2000	2000	2	0	2	Export	276	Germany	DEU	417	Kyrgyzstan	KGZ								05	VEGETABLES AND FRUIT	1	No Quantity							29000			0
S3	2000	2000	2000	2	0	2	Export	276	Germany	DEU	422	Lebanon	LBN								05	VEGETABLES AND FRUIT	1	No Quantity							144000			0
S3	2000	2000	2000	2	0	2	Export	276	Germany	DEU	428	Latvia	LVA								05	VEGETABLES AND FRUIT	1	No Quantity							4082000			0
S3	2000	2000	2000	2	0	2	Export	276	Germany	DEU	430	Liberia	LBR								05	VEGETABLES AND FRUIT	1	No Quantity							1000			0
S3	2000	2000	2000	2	0	2	Export	276	Germany	DEU	434	Libya	LBY								05	VEGETABLES AND FRUIT	1	No Quantity							132000			0
S3	2000	2000	2000	2	0	2	Export	276	Germany	DEU	440	Lithuania	LTU								05	VEGETABLES AND FRUIT	1	No Quantity							6016000			0
S3	2000	2000	2000	2	0	2	Export	276	Germany	DEU	442	Luxembourg	LUX								05	VEGETABLES AND FRUIT	1	No Quantity							8325000			0
S3	2000	2000	2000	2	0	2	Export	276	Germany	DEU	450	Madagascar	MDG								05	VEGETABLES AND FRUIT	1	No Quantity							86000			0
S3	2000	2000	2000	2	0	2	Export	276	Germany	DEU	458	Malaysia	MYS								05	VEGETABLES AND FRUIT	1	No Quantity							734000			0
S3	2000	2000	2000	2	0	2	Export	276	Germany	DEU	462	Maldives	MDV								05	VEGETABLES AND FRUIT	1	No Quantity							75000			0
S3	2000	2000	2000	2	0	2	Export	276	Germany	DEU	466	Mali	MLI								05	VEGETABLES AND FRUIT	1	No Quantity							2000			0
S3	2000	2000	2000	2	0	2	Export	276	Germany	DEU	470	Malta	MLT								05	VEGETABLES AND FRUIT	1	No Quantity							712000			0
S3	2000	2000	2000	2	0	2	Export	276	Germany	DEU	478	Mauritania	MRT								05	VEGETABLES AND FRUIT	1	No Quantity							6000			0
S3	2000	2000	2000	2	0	2	Export	276	Germany	DEU	480	Mauritius	MUS								05	VEGETABLES AND FRUIT	1	No Quantity							90000			0
S3	2000	2000	2000	2	0	2	Export	276	Germany	DEU	484	Mexico	MEX								05	VEGETABLES AND FRUIT	1	No Quantity							400000			0
S3	2000	2000	2000	2	0	2	Export	276	Germany	DEU	490	Other Asia, nes									05	VEGETABLES AND FRUIT	1	No Quantity							811000			0
S3	2000	2000	2000	2	0	2	Export	276	Germany	DEU	496	Mongolia	MNG								05	VEGETABLES AND FRUIT	1	No Quantity							716000			0
S3	2000	2000	2000	2	0	2	Export	276	Germany	DEU	498	Rep. of Moldova	MDA								05	VEGETABLES AND FRUIT	1	No Quantity							339000			0
S3	2000	2000	2000	2	0	2	Export	276	Germany	DEU	504	Morocco	MAR								05	VEGETABLES AND FRUIT	1	No Quantity							849000			0
S3	2000	2000	2000	2	0	2	Export	276	Germany	DEU	508	Mozambique	MOZ								05	VEGETABLES AND FRUIT	1	No Quantity							65000			0
S3	2000	2000	2000	2	0	2	Export	276	Germany	DEU	512	Oman	OMN								05	VEGETABLES AND FRUIT	1	No Quantity							75000			0
S3	2000	2000	2000	2	0	2	Export	276	Germany	DEU	516	Namibia	NAM								05	VEGETABLES AND FRUIT	1	No Quantity							122000			0
S3	2000	2000	2000	2	0	2	Export	276	Germany	DEU	524	Nepal	NPL								05	VEGETABLES AND FRUIT	1	No Quantity							39000			0
S3	2000	2000	2000	2	0	2	Export	276	Germany	DEU	527	Oceania, nes									05	VEGETABLES AND FRUIT	1	No Quantity							9000			0
S3	2000	2000	2000	2	0	2	Export	276	Germany	DEU	528	Netherlands	NLD								05	VEGETABLES AND FRUIT	1	No Quantity							342906000			0
S3	2000	2000	2000	2	0	2	Export	276	Germany	DEU	530	Neth. Antilles	ANT								05	VEGETABLES AND FRUIT	1	No Quantity							230000			0
S3	2000	2000	2000	2	0	2	Export	276	Germany	DEU	533	Aruba	ABW								05	VEGETABLES AND FRUIT	1	No Quantity							39000			0
S3	2000	2000	2000	2	0	2	Export	276	Germany	DEU	540	New Caledonia	NCL								05	VEGETABLES AND FRUIT	1	No Quantity							25000			0
S3	2000	2000	2000	2	0	2	Export	276	Germany	DEU	554	New Zealand	NZL								05	VEGETABLES AND FRUIT	1	No Quantity							393000			0
S3	2000	2000	2000	2	0	2	Export	276	Germany	DEU	562	Niger	NER								05	VEGETABLES AND FRUIT	1	No Quantity							8000			0
S3	2000	2000	2000	2	0	2	Export	276	Germany	DEU	566	Nigeria	NGA								05	VEGETABLES AND FRUIT	1	No Quantity							412000			0
S3	2000	2000	2000	2	0	2	Export	276	Germany	DEU	579	Norway	NOR								05	VEGETABLES AND FRUIT	1	No Quantity							8782000			0
S3	2000	2000	2000	2	0	2	Export	276	Germany	DEU	586	Pakistan	PAK								05	VEGETABLES AND FRUIT	1	No Quantity							14000			0
S3	2000	2000	2000	2	0	2	Export	276	Germany	DEU	591	Panama	PAN								05	VEGETABLES AND FRUIT	1	No Quantity							471000			0
S3	2000	2000	2000	2	0	2	Export	276	Germany	DEU	600	Paraguay	PRY								05	VEGETABLES AND FRUIT	1	No Quantity							174000			0
S3	2000	2000	2000	2	0	2	Export	276	Germany	DEU	604	Peru	PER								05	VEGETABLES AND FRUIT	1	No Quantity							72000			0
S3	2000	2000	2000	2	0	2	Export	276	Germany	DEU	608	Philippines	PHL								05	VEGETABLES AND FRUIT	1	No Quantity							1333000			0
S3	2000	2000	2000	2	0	2	Export	276	Germany	DEU	616	Poland	POL								05	VEGETABLES AND FRUIT	1	No Quantity							36683000			0
S3	2000	2000	2000	2	0	2	Export	276	Germany	DEU	620	Portugal	PRT								05	VEGETABLES AND FRUIT	1	No Quantity							21556000			0
S3	2000	2000	2000	2	0	2	Export	276	Germany	DEU	634	Qatar	QAT								05	VEGETABLES AND FRUIT	1	No Quantity							73000			0
S3	2000	2000	2000	2	0	2	Export	276	Germany	DEU	642	Romania	ROU								05	VEGETABLES AND FRUIT	1	No Quantity							2628000			0
S3	2000	2000	2000	2	0	2	Export	276	Germany	DEU	643	Russian Federation	RUS								05	VEGETABLES AND FRUIT	1	No Quantity							30124000			0
S3	2000	2000	2000	2	0	2	Export	276	Germany	DEU	662	Saint Lucia	LCA								05	VEGETABLES AND FRUIT	1	No Quantity							5000			0
S3	2000	2000	2000	2	0	2	Export	276	Germany	DEU	670	Saint Vincent and the Grenadines	VCT								05	VEGETABLES AND FRUIT	1	No Quantity							2000			0
S3	2000	2000	2000	2	0	2	Export	276	Germany	DEU	678	Sao Tome and Principe	STP								05	VEGETABLES AND FRUIT	1	No Quantity							6000			0
S3	2000	2000	2000	2	0	2	Export	276	Germany	DEU	682	Saudi Arabia	SAU								05	VEGETABLES AND FRUIT	1	No Quantity							972000			0
S3	2000	2000	2000	2	0	2	Export	276	Germany	DEU	686	Senegal	SEN								05	VEGETABLES AND FRUIT	1	No Quantity							3000			0
S3	2000	2000	2000	2	0	2	Export	276	Germany	DEU	690	Seychelles	SYC								05	VEGETABLES AND FRUIT	1	No Quantity							29000			0
S3	2000	2000	2000	2	0	2	Export	276	Germany	DEU	694	Sierra Leone	SLE								05	VEGETABLES AND FRUIT	1	No Quantity							69000			0
S3	2000	2000	2000	2	0	2	Export	276	Germany	DEU	699	India	IND								05	VEGETABLES AND FRUIT	1	No Quantity							846000			0
S3	2000	2000	2000	2	0	2	Export	276	Germany	DEU	702	Singapore	SGP								05	VEGETABLES AND FRUIT	1	No Quantity							781000			0
S3	2000	2000	2000	2	0	2	Export	276	Germany	DEU	703	Slovakia	SVK								05	VEGETABLES AND FRUIT	1	No Quantity							3759000			0
S3	2000	2000	2000	2	0	2	Export	276	Germany	DEU	704	Viet Nam	VNM								05	VEGETABLES AND FRUIT	1	No Quantity							2481000			0
S3	2000	2000	2000	2	0	2	Export	276	Germany	DEU	705	Slovenia	SVN								05	VEGETABLES AND FRUIT	1	No Quantity							4442000			0
S3	2000	2000	2000	2	0	2	Export	276	Germany	DEU	710	South Africa	ZAF								05	VEGETABLES AND FRUIT	1	No Quantity							1596000			0
S3	2000	2000	2000	2	0	2	Export	276	Germany	DEU	716	Zimbabwe	ZWE								05	VEGETABLES AND FRUIT	1	No Quantity							56000			0
S3	2000	2000	2000	2	0	2	Export	276	Germany	DEU	724	Spain	ESP								05	VEGETABLES AND FRUIT	1	No Quantity							85685000			0
S3	2000	2000	2000	2	0	2	Export	276	Germany	DEU	736	Fmr Sudan	SDN								05	VEGETABLES AND FRUIT	1	No Quantity							9000			0
S3	2000	2000	2000	2	0	2	Export	276	Germany	DEU	740	Suriname	SUR								05	VEGETABLES AND FRUIT	1	No Quantity							28000			0
S3	2000	2000	2000	2	0	2	Export	276	Germany	DEU	752	Sweden	SWE								05	VEGETABLES AND FRUIT	1	No Quantity							38249000			0
S3	2000	2000	2000	2	0	2	Export	276	Germany	DEU	757	Switzerland	CHE								05	VEGETABLES AND FRUIT	1	No Quantity							49317000			0
S3	2000	2000	2000	2	0	2	Export	276	Germany	DEU	760	Syria	SYR								05	VEGETABLES AND FRUIT	1	No Quantity							83000			0
S3	2000	2000	2000	2	0	2	Export	276	Germany	DEU	762	Tajikistan	TJK								05	VEGETABLES AND FRUIT	1	No Quantity							2000			0
S3	2000	2000	2000	2	0	2	Export	276	Germany	DEU	764	Thailand	THA								05	VEGETABLES AND FRUIT	1	No Quantity							2885000			0
S3	2000	2000	2000	2	0	2	Export	276	Germany	DEU	768	Togo	TGO								05	VEGETABLES AND FRUIT	1	No Quantity							21000			0
S3	2000	2000	2000	2	0	2	Export	276	Germany	DEU	776	Tonga	TON								05	VEGETABLES AND FRUIT	1	No Quantity							47000			0
S3	2000	2000	2000	2	0	2	Export	276	Germany	DEU	780	Trinidad and Tobago	TTO								05	VEGETABLES AND FRUIT	1	No Quantity							259000			0
S3	2000	2000	2000	2	0	2	Export	276	Germany	DEU	784	United Arab Emirates	ARE								05	VEGETABLES AND FRUIT	1	No Quantity							1125000			0
S3	2000	2000	2000	2	0	2	Export	276	Germany	DEU	788	Tunisia	TUN								05	VEGETABLES AND FRUIT	1	No Quantity							769000			0
S3	2000	2000	2000	2	0	2	Export	276	Germany	DEU	792	Turkey	TUR								05	VEGETABLES AND FRUIT	1	No Quantity							5276000			0
S3	2000	2000	2000	2	0	2	Export	276	Germany	DEU	795	Turkmenistan	TKM								05	VEGETABLES AND FRUIT	1	No Quantity							9000			0
S3	2000	2000	2000	2	0	2	Export	276	Germany	DEU	800	Uganda	UGA								05	VEGETABLES AND FRUIT	1	No Quantity							599000			0
S3	2000	2000	2000	2	0	2	Export	276	Germany	DEU	804	Ukraine	UKR								05	VEGETABLES AND FRUIT	1	No Quantity							1963000			0
S3	2000	2000	2000	2	0	2	Export	276	Germany	DEU	807	North Macedonia	MKD								05	VEGETABLES AND FRUIT	1	No Quantity							622000			0
S3	2000	2000	2000	2	0	2	Export	276	Germany	DEU	818	Egypt	EGY								05	VEGETABLES AND FRUIT	1	No Quantity							606000			0
S3	2000	2000	2000	2	0	2	Export	276	Germany	DEU	826	United Kingdom	GBR								05	VEGETABLES AND FRUIT	1	No Quantity							197986000			0
S3	2000	2000	2000	2	0	2	Export	276	Germany	DEU	834	United Rep. of Tanzania	TZA								05	VEGETABLES AND FRUIT	1	No Quantity							278000			0
S3	2000	2000	2000	2	0	2	Export	276	Germany	DEU	837	Bunkers									05	VEGETABLES AND FRUIT	1	No Quantity							143000			0
S3	2000	2000	2000	2	0	2	Export	276	Germany	DEU	842	USA	USA								05	VEGETABLES AND FRUIT	1	No Quantity							67599000			0
S3	2000	2000	2000	2	0	2	Export	276	Germany	DEU	854	Burkina Faso	BFA								05	VEGETABLES AND FRUIT	1	No Quantity							2000			0
S3	2000	2000	2000	2	0	2	Export	276	Germany	DEU	858	Uruguay	URY								05	VEGETABLES AND FRUIT	1	No Quantity							262000			0
S3	2000	2000	2000	2	0	2	Export	276	Germany	DEU	860	Uzbekistan	UZB								05	VEGETABLES AND FRUIT	1	No Quantity							321000			0
S3	2000	2000	2000	2	0	2	Export	276	Germany	DEU	862	Venezuela	VEN								05	VEGETABLES AND FRUIT	1	No Quantity							1412000			0
S3	2000	2000	2000	2	0	2	Export	276	Germany	DEU	882	Samoa	WSM								05	VEGETABLES AND FRUIT	1	No Quantity							4000			0
S3	2000	2000	2000	2	0	2	Export	276	Germany	DEU	887	Yemen	YEM								05	VEGETABLES AND FRUIT	1	No Quantity							23000			0
S3	2000	2000	2000	2	0	2	Export	276	Germany	DEU	891	Serbia and Montenegro	SCG								05	VEGETABLES AND FRUIT	1	No Quantity							1433000			0
S3	2000	2000	2000	2	0	2	Export	276	Germany	DEU	894	Zambia	ZMB								05	VEGETABLES AND FRUIT	1	No Quantity							74000			0
S3	2000	2000	2000	2	0	2	Export	276	Germany	DEU	899	Areas, nes									05	VEGETABLES AND FRUIT	1	No Quantity							1832000			0
S3	2000	2000	2000	2	0	2	Export	288	Ghana	GHA	0	World	WLD								05	VEGETABLES AND FRUIT	1	No Quantity							73820119			0
S3	2000	2000	2000	2	0	2	Export	288	Ghana	GHA	4	Afghanistan	AFG								05	VEGETABLES AND FRUIT	1	No Quantity							372			0
S3	2000	2000	2000	2	0	2	Export	288	Ghana	GHA	36	Australia	AUS								05	VEGETABLES AND FRUIT	1	No Quantity							1068			0
S3	2000	2000	2000	2	0	2	Export	288	Ghana	GHA	40	Austria	AUT								05	VEGETABLES AND FRUIT	1	No Quantity							4738			0
S3	2000	2000	2000	2	0	2	Export	288	Ghana	GHA	50	Bangladesh	BGD								05	VEGETABLES AND FRUIT	1	No Quantity							6700			0
S3	2000	2000	2000	2	0	2	Export	288	Ghana	GHA	56	Belgium	BEL								05	VEGETABLES AND FRUIT	1	No Quantity							1390522			0
S3	2000	2000	2000	2	0	2	Export	288	Ghana	GHA	72	Botswana	BWA								05	VEGETABLES AND FRUIT	1	No Quantity							281			0
S3	2000	2000	2000	2	0	2	Export	288	Ghana	GHA	76	Brazil	BRA								05	VEGETABLES AND FRUIT	1	No Quantity							193654			0
S3	2000	2000	2000	2	0	2	Export	288	Ghana	GHA	124	Canada	CAN								05	VEGETABLES AND FRUIT	1	No Quantity							14610			0
S3	2000	2000	2000	2	0	2	Export	288	Ghana	GHA	196	Cyprus	CYP								05	VEGETABLES AND FRUIT	1	No Quantity							20879			0
S3	2000	2000	2000	2	0	2	Export	288	Ghana	GHA	204	Benin	BEN								05	VEGETABLES AND FRUIT	1	No Quantity							11103			0
S3	2000	2000	2000	2	0	2	Export	288	Ghana	GHA	208	Denmark	DNK								05	VEGETABLES AND FRUIT	1	No Quantity							232646			0
S3	2000	2000	2000	2	0	2	Export	288	Ghana	GHA	246	Finland	FIN								05	VEGETABLES AND FRUIT	1	No Quantity							15281			0
S3	2000	2000	2000	2	0	2	Export	288	Ghana	GHA	251	France	FRA								05	VEGETABLES AND FRUIT	1	No Quantity							883057			0
S3	2000	2000	2000	2	0	2	Export	288	Ghana	GHA	270	Gambia	GMB								05	VEGETABLES AND FRUIT	1	No Quantity							6456			0
S3	2000	2000	2000	2	0	2	Export	288	Ghana	GHA	276	Germany	DEU								05	VEGETABLES AND FRUIT	1	No Quantity							4501191			0
S3	2000	2000	2000	2	0	2	Export	288	Ghana	GHA	300	Greece	GRC								05	VEGETABLES AND FRUIT	1	No Quantity							99			0
S3	2000	2000	2000	2	0	2	Export	288	Ghana	GHA	320	Guatemala	GTM								05	VEGETABLES AND FRUIT	1	No Quantity							36			0
S3	2000	2000	2000	2	0	2	Export	288	Ghana	GHA	348	Hungary	HUN								05	VEGETABLES AND FRUIT	1	No Quantity							843			0
S3	2000	2000	2000	2	0	2	Export	288	Ghana	GHA	376	Israel	ISR								05	VEGETABLES AND FRUIT	1	No Quantity							8241			0
S3	2000	2000	2000	2	0	2	Export	288	Ghana	GHA	381	Italy	ITA								05	VEGETABLES AND FRUIT	1	No Quantity							2822472			0
S3	2000	2000	2000	2	0	2	Export	288	Ghana	GHA	384	Côte d'Ivoire	CIV								05	VEGETABLES AND FRUIT	1	No Quantity							4734			0
S3	2000	2000	2000	2	0	2	Export	288	Ghana	GHA	388	Jamaica	JAM								05	VEGETABLES AND FRUIT	1	No Quantity							6			0
S3	2000	2000	2000	2	0	2	Export	288	Ghana	GHA	392	Japan	JPN								05	VEGETABLES AND FRUIT	1	No Quantity							3422			0
S3	2000	2000	2000	2	0	2	Export	288	Ghana	GHA	410	Rep. of Korea	KOR								05	VEGETABLES AND FRUIT	1	No Quantity							822			0
S3	2000	2000	2000	2	0	2	Export	288	Ghana	GHA	422	Lebanon	LBN								05	VEGETABLES AND FRUIT	1	No Quantity							68562			0
S3	2000	2000	2000	2	0	2	Export	288	Ghana	GHA	430	Liberia	LBR								05	VEGETABLES AND FRUIT	1	No Quantity							57			0
S3	2000	2000	2000	2	0	2	Export	288	Ghana	GHA	434	Libya	LBY								05	VEGETABLES AND FRUIT	1	No Quantity							41853			0
S3	2000	2000	2000	2	0	2	Export	288	Ghana	GHA	442	Luxembourg	LUX								05	VEGETABLES AND FRUIT	1	No Quantity							25385			0
S3	2000	2000	2000	2	0	2	Export	288	Ghana	GHA	466	Mali	MLI								05	VEGETABLES AND FRUIT	1	No Quantity							3910			0
S3	2000	2000	2000	2	0	2	Export	288	Ghana	GHA	504	Morocco	MAR								05	VEGETABLES AND FRUIT	1	No Quantity							1341			0
S3	2000	2000	2000	2	0	2	Export	288	Ghana	GHA	516	Namibia	NAM								05	VEGETABLES AND FRUIT	1	No Quantity							402			0
S3	2000	2000	2000	2	0	2	Export	288	Ghana	GHA	528	Netherlands	NLD								05	VEGETABLES AND FRUIT	1	No Quantity							11184908			0
S3	2000	2000	2000	2	0	2	Export	288	Ghana	GHA	562	Niger	NER								05	VEGETABLES AND FRUIT	1	No Quantity							134828			0
S3	2000	2000	2000	2	0	2	Export	288	Ghana	GHA	566	Nigeria	NGA								05	VEGETABLES AND FRUIT	1	No Quantity							29848			0
S3	2000	2000	2000	2	0	2	Export	288	Ghana	GHA	579	Norway	NOR								05	VEGETABLES AND FRUIT	1	No Quantity							2736			0
S3	2000	2000	2000	2	0	2	Export	288	Ghana	GHA	591	Panama	PAN								05	VEGETABLES AND FRUIT	1	No Quantity							9384			0
S3	2000	2000	2000	2	0	2	Export	288	Ghana	GHA	616	Poland	POL								05	VEGETABLES AND FRUIT	1	No Quantity							65494			0
S3	2000	2000	2000	2	0	2	Export	288	Ghana	GHA	699	India	IND								05	VEGETABLES AND FRUIT	1	No Quantity							1687221			0
S3	2000	2000	2000	2	0	2	Export	288	Ghana	GHA	702	Singapore	SGP								05	VEGETABLES AND FRUIT	1	No Quantity							73			0
S3	2000	2000	2000	2	0	2	Export	288	Ghana	GHA	710	South Africa	ZAF								05	VEGETABLES AND FRUIT	1	No Quantity							11939			0
S3	2000	2000	2000	2	0	2	Export	288	Ghana	GHA	716	Zimbabwe	ZWE								05	VEGETABLES AND FRUIT	1	No Quantity							491			0
S3	2000	2000	2000	2	0	2	Export	288	Ghana	GHA	724	Spain	ESP								05	VEGETABLES AND FRUIT	1	No Quantity							37979			0
S3	2000	2000	2000	2	0	2	Export	288	Ghana	GHA	736	Fmr Sudan	SDN								05	VEGETABLES AND FRUIT	1	No Quantity							1741			0
S3	2000	2000	2000	2	0	2	Export	288	Ghana	GHA	752	Sweden	SWE								05	VEGETABLES AND FRUIT	1	No Quantity							320683			0
S3	2000	2000	2000	2	0	2	Export	288	Ghana	GHA	757	Switzerland	CHE								05	VEGETABLES AND FRUIT	1	No Quantity							9459815			0
S3	2000	2000	2000	2	0	2	Export	288	Ghana	GHA	768	Togo	TGO								05	VEGETABLES AND FRUIT	1	No Quantity							595263			0
S3	2000	2000	2000	2	0	2	Export	288	Ghana	GHA	788	Tunisia	TUN								05	VEGETABLES AND FRUIT	1	No Quantity							97739			0
S3	2000	2000	2000	2	0	2	Export	288	Ghana	GHA	818	Egypt	EGY								05	VEGETABLES AND FRUIT	1	No Quantity							5510			0
S3	2000	2000	2000	2	0	2	Export	288	Ghana	GHA	826	United Kingdom	GBR								05	VEGETABLES AND FRUIT	1	No Quantity							36277229			0
S3	2000	2000	2000	2	0	2	Export	288	Ghana	GHA	837	Bunkers									05	VEGETABLES AND FRUIT	1	No Quantity							20218			0
S3	2000	2000	2000	2	0	2	Export	288	Ghana	GHA	842	USA	USA								05	VEGETABLES AND FRUIT	1	No Quantity							3515082			0
S3	2000	2000	2000	2	0	2	Export	288	Ghana	GHA	854	Burkina Faso	BFA								05	VEGETABLES AND FRUIT	1	No Quantity							97043			0
S3	2000	2000	2000	2	0	2	Export	288	Ghana	GHA	887	Yemen	YEM								05	VEGETABLES AND FRUIT	1	No Quantity							4			0
S3	2000	2000	2000	2	0	2	Export	288	Ghana	GHA	894	Zambia	ZMB								05	VEGETABLES AND FRUIT	1	No Quantity							150			0
S3	2000	2000	2000	2	0	2	Export	276	Germany	DEU	0	World	WLD								06	SUGAR,SUGR.PREPTNS,HONEY	1	No Quantity							941104000			0
S3	2000	2000	2000	2	0	2	Export	276	Germany	DEU	4	Afghanistan	AFG								06	SUGAR,SUGR.PREPTNS,HONEY	1	No Quantity							175000			0
S3	2000	2000	2000	2	0	2	Export	276	Germany	DEU	8	Albania	ALB								06	SUGAR,SUGR.PREPTNS,HONEY	1	No Quantity							5363000			0
S3	2000	2000	2000	2	0	2	Export	276	Germany	DEU	12	Algeria	DZA								06	SUGAR,SUGR.PREPTNS,HONEY	1	No Quantity							3223000			0
S3	2000	2000	2000	2	0	2	Export	276	Germany	DEU	20	Andorra	AND								06	SUGAR,SUGR.PREPTNS,HONEY	1	No Quantity							45000			0
S3	2000	2000	2000	2	0	2	Export	276	Germany	DEU	24	Angola	AGO								06	SUGAR,SUGR.PREPTNS,HONEY	1	No Quantity							94000			0
S3	2000	2000	2000	2	0	2	Export	276	Germany	DEU	28	Antigua and Barbuda	ATG								06	SUGAR,SUGR.PREPTNS,HONEY	1	No Quantity							48000			0
S3	2000	2000	2000	2	0	2	Export	276	Germany	DEU	31	Azerbaijan	AZE								06	SUGAR,SUGR.PREPTNS,HONEY	1	No Quantity							110000			0
S3	2000	2000	2000	2	0	2	Export	276	Germany	DEU	32	Argentina	ARG								06	SUGAR,SUGR.PREPTNS,HONEY	1	No Quantity							612000			0
S3	2000	2000	2000	2	0	2	Export	276	Germany	DEU	36	Australia	AUS								06	SUGAR,SUGR.PREPTNS,HONEY	1	No Quantity							2562000			0
S3	2000	2000	2000	2	0	2	Export	276	Germany	DEU	40	Austria	AUT								06	SUGAR,SUGR.PREPTNS,HONEY	1	No Quantity							40831000			0
S3	2000	2000	2000	2	0	2	Export	276	Germany	DEU	44	Bahamas	BHS								06	SUGAR,SUGR.PREPTNS,HONEY	1	No Quantity							38000			0
S3	2000	2000	2000	2	0	2	Export	276	Germany	DEU	48	Bahrain	BHR								06	SUGAR,SUGR.PREPTNS,HONEY	1	No Quantity							3113000			0
S3	2000	2000	2000	2	0	2	Export	276	Germany	DEU	50	Bangladesh	BGD								06	SUGAR,SUGR.PREPTNS,HONEY	1	No Quantity							1312000			0
S3	2000	2000	2000	2	0	2	Export	276	Germany	DEU	51	Armenia	ARM								06	SUGAR,SUGR.PREPTNS,HONEY	1	No Quantity							1358000			0
S3	2000	2000	2000	2	0	2	Export	276	Germany	DEU	52	Barbados	BRB								06	SUGAR,SUGR.PREPTNS,HONEY	1	No Quantity							49000			0
S3	2000	2000	2000	2	0	2	Export	276	Germany	DEU	56	Belgium	BEL								06	SUGAR,SUGR.PREPTNS,HONEY	1	No Quantity							70425000			0
S3	2000	2000	2000	2	0	2	Export	276	Germany	DEU	60	Bermuda	BMU								06	SUGAR,SUGR.PREPTNS,HONEY	1	No Quantity							6000			0
S3	2000	2000	2000	2	0	2	Export	276	Germany	DEU	68	Bolivia (Plurinational State of)	BOL								06	SUGAR,SUGR.PREPTNS,HONEY	1	No Quantity							15000			0
S3	2000	2000	2000	2	0	2	Export	276	Germany	DEU	70	Bosnia Herzegovina	BIH								06	SUGAR,SUGR.PREPTNS,HONEY	1	No Quantity							3266000			0
S3	2000	2000	2000	2	0	2	Export	276	Germany	DEU	72	Botswana	BWA								06	SUGAR,SUGR.PREPTNS,HONEY	1	No Quantity							1000			0
S3	2000	2000	2000	2	0	2	Export	276	Germany	DEU	76	Brazil	BRA								06	SUGAR,SUGR.PREPTNS,HONEY	1	No Quantity							855000			0
S3	2000	2000	2000	2	0	2	Export	276	Germany	DEU	90	Solomon Isds	SLB								06	SUGAR,SUGR.PREPTNS,HONEY	1	No Quantity							68000			0
S3	2000	2000	2000	2	0	2	Export	276	Germany	DEU	96	Brunei Darussalam	BRN								06	SUGAR,SUGR.PREPTNS,HONEY	1	No Quantity							15000			0
S3	2000	2000	2000	2	0	2	Export	276	Germany	DEU	100	Bulgaria	BGR								06	SUGAR,SUGR.PREPTNS,HONEY	1	No Quantity							1577000			0
S3	2000	2000	2000	2	0	2	Export	276	Germany	DEU	104	Myanmar	MMR								06	SUGAR,SUGR.PREPTNS,HONEY	1	No Quantity							14000			0
S3	2000	2000	2000	2	0	2	Export	276	Germany	DEU	108	Burundi	BDI								06	SUGAR,SUGR.PREPTNS,HONEY	1	No Quantity							21000			0
S3	2000	2000	2000	2	0	2	Export	276	Germany	DEU	112	Belarus	BLR								06	SUGAR,SUGR.PREPTNS,HONEY	1	No Quantity							55000			0
S3	2000	2000	2000	2	0	2	Export	276	Germany	DEU	120	Cameroon	CMR								06	SUGAR,SUGR.PREPTNS,HONEY	1	No Quantity							31000			0
S3	2000	2000	2000	2	0	2	Export	276	Germany	DEU	124	Canada	CAN								06	SUGAR,SUGR.PREPTNS,HONEY	1	No Quantity							7539000			0
S3	2000	2000	2000	2	0	2	Export	276	Germany	DEU	132	Cabo Verde	CPV								06	SUGAR,SUGR.PREPTNS,HONEY	1	No Quantity							4000			0
S3	2000	2000	2000	2	0	2	Export	276	Germany	DEU	144	Sri Lanka	LKA								06	SUGAR,SUGR.PREPTNS,HONEY	1	No Quantity							5625000			0
S3	2000	2000	2000	2	0	2	Export	276	Germany	DEU	152	Chile	CHL								06	SUGAR,SUGR.PREPTNS,HONEY	1	No Quantity							135000			0
S3	2000	2000	2000	2	0	2	Export	276	Germany	DEU	156	China	CHN								06	SUGAR,SUGR.PREPTNS,HONEY	1	No Quantity							880000			0
S3	2000	2000	2000	2	0	2	Export	276	Germany	DEU	170	Colombia	COL								06	SUGAR,SUGR.PREPTNS,HONEY	1	No Quantity							82000			0
S3	2000	2000	2000	2	0	2	Export	276	Germany	DEU	175	Mayotte	MYT								06	SUGAR,SUGR.PREPTNS,HONEY	1	No Quantity							6000			0
S3	2000	2000	2000	2	0	2	Export	276	Germany	DEU	180	Dem. Rep. of the Congo	COD								06	SUGAR,SUGR.PREPTNS,HONEY	1	No Quantity							20000			0
S3	2000	2000	2000	2	0	2	Export	276	Germany	DEU	188	Costa Rica	CRI								06	SUGAR,SUGR.PREPTNS,HONEY	1	No Quantity							27000			0
S3	2000	2000	2000	2	0	2	Export	276	Germany	DEU	191	Croatia	HRV								06	SUGAR,SUGR.PREPTNS,HONEY	1	No Quantity							6729000			0
S3	2000	2000	2000	2	0	2	Export	276	Germany	DEU	192	Cuba	CUB								06	SUGAR,SUGR.PREPTNS,HONEY	1	No Quantity							226000			0
S3	2000	2000	2000	2	0	2	Export	276	Germany	DEU	196	Cyprus	CYP								06	SUGAR,SUGR.PREPTNS,HONEY	1	No Quantity							2391000			0
S3	2000	2000	2000	2	0	2	Export	276	Germany	DEU	203	Czechia	CZE								06	SUGAR,SUGR.PREPTNS,HONEY	1	No Quantity							9466000			0
S3	2000	2000	2000	2	0	2	Export	276	Germany	DEU	204	Benin	BEN								06	SUGAR,SUGR.PREPTNS,HONEY	1	No Quantity							48000			0
S3	2000	2000	2000	2	0	2	Export	276	Germany	DEU	208	Denmark	DNK								06	SUGAR,SUGR.PREPTNS,HONEY	1	No Quantity							16425000			0
S3	2000	2000	2000	2	0	2	Export	276	Germany	DEU	214	Dominican Rep.	DOM								06	SUGAR,SUGR.PREPTNS,HONEY	1	No Quantity							11000			0
S3	2000	2000	2000	2	0	2	Export	276	Germany	DEU	218	Ecuador	ECU								06	SUGAR,SUGR.PREPTNS,HONEY	1	No Quantity							112000			0
S3	2000	2000	2000	2	0	2	Export	276	Germany	DEU	222	El Salvador	SLV								06	SUGAR,SUGR.PREPTNS,HONEY	1	No Quantity							69000			0
S3	2000	2000	2000	2	0	2	Export	276	Germany	DEU	231	Ethiopia	ETH								06	SUGAR,SUGR.PREPTNS,HONEY	1	No Quantity							17000			0
S3	2000	2000	2000	2	0	2	Export	276	Germany	DEU	232	Eritrea	ERI								06	SUGAR,SUGR.PREPTNS,HONEY	1	No Quantity							56000			0
S3	2000	2000	2000	2	0	2	Export	276	Germany	DEU	233	Estonia	EST								06	SUGAR,SUGR.PREPTNS,HONEY	1	No Quantity							9588000			0
S3	2000	2000	2000	2	0	2	Export	276	Germany	DEU	242	Fiji	FJI								06	SUGAR,SUGR.PREPTNS,HONEY	1	No Quantity							1000			0
S3	2000	2000	2000	2	0	2	Export	276	Germany	DEU	246	Finland	FIN								06	SUGAR,SUGR.PREPTNS,HONEY	1	No Quantity							5076000			0
S3	2000	2000	2000	2	0	2	Export	276	Germany	DEU	251	France	FRA								06	SUGAR,SUGR.PREPTNS,HONEY	1	No Quantity							84545000			0
S3	2000	2000	2000	2	0	2	Export	276	Germany	DEU	258	French Polynesia	PYF								06	SUGAR,SUGR.PREPTNS,HONEY	1	No Quantity							54000			0
S3	2000	2000	2000	2	0	2	Export	276	Germany	DEU	262	Djibouti	DJI								06	SUGAR,SUGR.PREPTNS,HONEY	1	No Quantity							119000			0
S3	2000	2000	2000	2	0	2	Export	276	Germany	DEU	268	Georgia	GEO								06	SUGAR,SUGR.PREPTNS,HONEY	1	No Quantity							140000			0
S3	2000	2000	2000	2	0	2	Export	276	Germany	DEU	270	Gambia	GMB								06	SUGAR,SUGR.PREPTNS,HONEY	1	No Quantity							45000			0
S3	2000	2000	2000	2	0	2	Export	276	Germany	DEU	275	State of Palestine	PSE								06	SUGAR,SUGR.PREPTNS,HONEY	1	No Quantity							44000			0
S3	2000	2000	2000	2	0	2	Export	276	Germany	DEU	288	Ghana	GHA								06	SUGAR,SUGR.PREPTNS,HONEY	1	No Quantity							787000			0
S3	2000	2000	2000	2	0	2	Export	276	Germany	DEU	292	Gibraltar	GIB								06	SUGAR,SUGR.PREPTNS,HONEY	1	No Quantity							47000			0
S3	2000	2000	2000	2	0	2	Export	276	Germany	DEU	300	Greece	GRC								06	SUGAR,SUGR.PREPTNS,HONEY	1	No Quantity							5907000			0
S3	2000	2000	2000	2	0	2	Export	276	Germany	DEU	320	Guatemala	GTM								06	SUGAR,SUGR.PREPTNS,HONEY	1	No Quantity							50000			0
S3	2000	2000	2000	2	0	2	Export	276	Germany	DEU	324	Guinea	GIN								06	SUGAR,SUGR.PREPTNS,HONEY	1	No Quantity							425000			0
S3	2000	2000	2000	2	0	2	Export	276	Germany	DEU	332	Haiti	HTI								06	SUGAR,SUGR.PREPTNS,HONEY	1	No Quantity							46000			0
S3	2000	2000	2000	2	0	2	Export	276	Germany	DEU	340	Honduras	HND								06	SUGAR,SUGR.PREPTNS,HONEY	1	No Quantity							52000			0
S3	2000	2000	2000	2	0	2	Export	276	Germany	DEU	344	China, Hong Kong SAR	HKG								06	SUGAR,SUGR.PREPTNS,HONEY	1	No Quantity							3252000			0
S3	2000	2000	2000	2	0	2	Export	276	Germany	DEU	348	Hungary	HUN								06	SUGAR,SUGR.PREPTNS,HONEY	1	No Quantity							3017000			0
S3	2000	2000	2000	2	0	2	Export	276	Germany	DEU	352	Iceland	ISL								06	SUGAR,SUGR.PREPTNS,HONEY	1	No Quantity							839000			0
S3	2000	2000	2000	2	0	2	Export	276	Germany	DEU	360	Indonesia	IDN								06	SUGAR,SUGR.PREPTNS,HONEY	1	No Quantity							3184000			0
S3	2000	2000	2000	2	0	2	Export	276	Germany	DEU	364	Iran	IRN								06	SUGAR,SUGR.PREPTNS,HONEY	1	No Quantity							2896000			0
S3	2000	2000	2000	2	0	2	Export	276	Germany	DEU	372	Ireland	IRL								06	SUGAR,SUGR.PREPTNS,HONEY	1	No Quantity							1717000			0
S3	2000	2000	2000	2	0	2	Export	276	Germany	DEU	376	Israel	ISR								06	SUGAR,SUGR.PREPTNS,HONEY	1	No Quantity							16442000			0
S3	2000	2000	2000	2	0	2	Export	276	Germany	DEU	381	Italy	ITA								06	SUGAR,SUGR.PREPTNS,HONEY	1	No Quantity							120283000			0
S3	2000	2000	2000	2	0	2	Export	276	Germany	DEU	384	Côte d'Ivoire	CIV								06	SUGAR,SUGR.PREPTNS,HONEY	1	No Quantity							1394000			0
S3	2000	2000	2000	2	0	2	Export	276	Germany	DEU	388	Jamaica	JAM								06	SUGAR,SUGR.PREPTNS,HONEY	1	No Quantity							266000			0
S3	2000	2000	2000	2	0	2	Export	276	Germany	DEU	392	Japan	JPN								06	SUGAR,SUGR.PREPTNS,HONEY	1	No Quantity							7344000			0
S3	2000	2000	2000	2	0	2	Export	276	Germany	DEU	398	Kazakhstan	KAZ								06	SUGAR,SUGR.PREPTNS,HONEY	1	No Quantity							584000			0
S3	2000	2000	2000	2	0	2	Export	276	Germany	DEU	400	Jordan	JOR								06	SUGAR,SUGR.PREPTNS,HONEY	1	No Quantity							930000			0
S3	2000	2000	2000	2	0	2	Export	276	Germany	DEU	404	Kenya	KEN								06	SUGAR,SUGR.PREPTNS,HONEY	1	No Quantity							73000			0
S3	2000	2000	2000	2	0	2	Export	276	Germany	DEU	408	Dem. People's Rep. of Korea	PRK								06	SUGAR,SUGR.PREPTNS,HONEY	1	No Quantity							958000			0
S3	2000	2000	2000	2	0	2	Export	276	Germany	DEU	410	Rep. of Korea	KOR								06	SUGAR,SUGR.PREPTNS,HONEY	1	No Quantity							1558000			0
S3	2000	2000	2000	2	0	2	Export	276	Germany	DEU	414	Kuwait	KWT								06	SUGAR,SUGR.PREPTNS,HONEY	1	No Quantity							8712000			0
S3	2000	2000	2000	2	0	2	Export	276	Germany	DEU	417	Kyrgyzstan	KGZ								06	SUGAR,SUGR.PREPTNS,HONEY	1	No Quantity							12000			0
S3	2000	2000	2000	2	0	2	Export	276	Germany	DEU	422	Lebanon	LBN								06	SUGAR,SUGR.PREPTNS,HONEY	1	No Quantity							830000			0
S3	2000	2000	2000	2	0	2	Export	276	Germany	DEU	428	Latvia	LVA								06	SUGAR,SUGR.PREPTNS,HONEY	1	No Quantity							565000			0
S3	2000	2000	2000	2	0	2	Export	276	Germany	DEU	430	Liberia	LBR								06	SUGAR,SUGR.PREPTNS,HONEY	1	No Quantity							664000			0
S3	2000	2000	2000	2	0	2	Export	276	Germany	DEU	434	Libya	LBY								06	SUGAR,SUGR.PREPTNS,HONEY	1	No Quantity							156000			0
S3	2000	2000	2000	2	0	2	Export	276	Germany	DEU	440	Lithuania	LTU								06	SUGAR,SUGR.PREPTNS,HONEY	1	No Quantity							747000			0
S3	2000	2000	2000	2	0	2	Export	276	Germany	DEU	442	Luxembourg	LUX								06	SUGAR,SUGR.PREPTNS,HONEY	1	No Quantity							1421000			0
S3	2000	2000	2000	2	0	2	Export	276	Germany	DEU	458	Malaysia	MYS								06	SUGAR,SUGR.PREPTNS,HONEY	1	No Quantity							266000			0
S3	2000	2000	2000	2	0	2	Export	276	Germany	DEU	462	Maldives	MDV								06	SUGAR,SUGR.PREPTNS,HONEY	1	No Quantity							12000			0
S3	2000	2000	2000	2	0	2	Export	276	Germany	DEU	466	Mali	MLI								06	SUGAR,SUGR.PREPTNS,HONEY	1	No Quantity							19000			0
S3	2000	2000	2000	2	0	2	Export	276	Germany	DEU	470	Malta	MLT								06	SUGAR,SUGR.PREPTNS,HONEY	1	No Quantity							2192000			0
S3	2000	2000	2000	2	0	2	Export	276	Germany	DEU	478	Mauritania	MRT								06	SUGAR,SUGR.PREPTNS,HONEY	1	No Quantity							50000			0
S3	2000	2000	2000	2	0	2	Export	276	Germany	DEU	480	Mauritius	MUS								06	SUGAR,SUGR.PREPTNS,HONEY	1	No Quantity							27000			0
S3	2000	2000	2000	2	0	2	Export	276	Germany	DEU	484	Mexico	MEX								06	SUGAR,SUGR.PREPTNS,HONEY	1	No Quantity							342000			0
S3	2000	2000	2000	2	0	2	Export	276	Germany	DEU	490	Other Asia, nes									06	SUGAR,SUGR.PREPTNS,HONEY	1	No Quantity							2120000			0
S3	2000	2000	2000	2	0	2	Export	276	Germany	DEU	496	Mongolia	MNG								06	SUGAR,SUGR.PREPTNS,HONEY	1	No Quantity							337000			0
S3	2000	2000	2000	2	0	2	Export	276	Germany	DEU	498	Rep. of Moldova	MDA								06	SUGAR,SUGR.PREPTNS,HONEY	1	No Quantity							16000			0
S3	2000	2000	2000	2	0	2	Export	276	Germany	DEU	504	Morocco	MAR								06	SUGAR,SUGR.PREPTNS,HONEY	1	No Quantity							443000			0
S3	2000	2000	2000	2	0	2	Export	276	Germany	DEU	508	Mozambique	MOZ								06	SUGAR,SUGR.PREPTNS,HONEY	1	No Quantity							1000			0
S3	2000	2000	2000	2	0	2	Export	276	Germany	DEU	512	Oman	OMN								06	SUGAR,SUGR.PREPTNS,HONEY	1	No Quantity							2529000			0
S3	2000	2000	2000	2	0	2	Export	276	Germany	DEU	516	Namibia	NAM								06	SUGAR,SUGR.PREPTNS,HONEY	1	No Quantity							8000			0
S3	2000	2000	2000	2	0	2	Export	276	Germany	DEU	524	Nepal	NPL								06	SUGAR,SUGR.PREPTNS,HONEY	1	No Quantity							14000			0
S3	2000	2000	2000	2	0	2	Export	276	Germany	DEU	527	Oceania, nes									06	SUGAR,SUGR.PREPTNS,HONEY	1	No Quantity							4000			0
S3	2000	2000	2000	2	0	2	Export	276	Germany	DEU	528	Netherlands	NLD								06	SUGAR,SUGR.PREPTNS,HONEY	1	No Quantity							53550000			0
S3	2000	2000	2000	2	0	2	Export	276	Germany	DEU	530	Neth. Antilles	ANT								06	SUGAR,SUGR.PREPTNS,HONEY	1	No Quantity							84000			0
S3	2000	2000	2000	2	0	2	Export	276	Germany	DEU	533	Aruba	ABW								06	SUGAR,SUGR.PREPTNS,HONEY	1	No Quantity							193000			0
S3	2000	2000	2000	2	0	2	Export	276	Germany	DEU	540	New Caledonia	NCL								06	SUGAR,SUGR.PREPTNS,HONEY	1	No Quantity							13000			0
S3	2000	2000	2000	2	0	2	Export	276	Germany	DEU	554	New Zealand	NZL								06	SUGAR,SUGR.PREPTNS,HONEY	1	No Quantity							828000			0
S3	2000	2000	2000	2	0	2	Export	276	Germany	DEU	558	Nicaragua	NIC								06	SUGAR,SUGR.PREPTNS,HONEY	1	No Quantity							4000			0
S3	2000	2000	2000	2	0	2	Export	276	Germany	DEU	562	Niger	NER								06	SUGAR,SUGR.PREPTNS,HONEY	1	No Quantity							3000			0
S3	2000	2000	2000	2	0	2	Export	276	Germany	DEU	566	Nigeria	NGA								06	SUGAR,SUGR.PREPTNS,HONEY	1	No Quantity							1908000			0
S3	2000	2000	2000	2	0	2	Export	276	Germany	DEU	579	Norway	NOR								06	SUGAR,SUGR.PREPTNS,HONEY	1	No Quantity							2990000			0
S3	2000	2000	2000	2	0	2	Export	276	Germany	DEU	586	Pakistan	PAK								06	SUGAR,SUGR.PREPTNS,HONEY	1	No Quantity							2473000			0
S3	2000	2000	2000	2	0	2	Export	276	Germany	DEU	591	Panama	PAN								06	SUGAR,SUGR.PREPTNS,HONEY	1	No Quantity							7000			0
S3	2000	2000	2000	2	0	2	Export	276	Germany	DEU	598	Papua New Guinea	PNG								06	SUGAR,SUGR.PREPTNS,HONEY	1	No Quantity							3000			0
S3	2000	2000	2000	2	0	2	Export	276	Germany	DEU	600	Paraguay	PRY								06	SUGAR,SUGR.PREPTNS,HONEY	1	No Quantity							79000			0
S3	2000	2000	2000	2	0	2	Export	276	Germany	DEU	604	Peru	PER								06	SUGAR,SUGR.PREPTNS,HONEY	1	No Quantity							9000			0
S3	2000	2000	2000	2	0	2	Export	276	Germany	DEU	608	Philippines	PHL								06	SUGAR,SUGR.PREPTNS,HONEY	1	No Quantity							507000			0
S3	2000	2000	2000	2	0	2	Export	276	Germany	DEU	616	Poland	POL								06	SUGAR,SUGR.PREPTNS,HONEY	1	No Quantity							18313000			0
S3	2000	2000	2000	2	0	2	Export	276	Germany	DEU	620	Portugal	PRT								06	SUGAR,SUGR.PREPTNS,HONEY	1	No Quantity							6961000			0
S3	2000	2000	2000	2	0	2	Export	276	Germany	DEU	634	Qatar	QAT								06	SUGAR,SUGR.PREPTNS,HONEY	1	No Quantity							586000			0
S3	2000	2000	2000	2	0	2	Export	276	Germany	DEU	642	Romania	ROU								06	SUGAR,SUGR.PREPTNS,HONEY	1	No Quantity							1307000			0
S3	2000	2000	2000	2	0	2	Export	276	Germany	DEU	643	Russian Federation	RUS								06	SUGAR,SUGR.PREPTNS,HONEY	1	No Quantity							8880000			0
S3	2000	2000	2000	2	0	2	Export	276	Germany	DEU	646	Rwanda	RWA								06	SUGAR,SUGR.PREPTNS,HONEY	1	No Quantity							43000			0
S3	2000	2000	2000	2	0	2	Export	276	Germany	DEU	678	Sao Tome and Principe	STP								06	SUGAR,SUGR.PREPTNS,HONEY	1	No Quantity							6000			0
S3	2000	2000	2000	2	0	2	Export	276	Germany	DEU	682	Saudi Arabia	SAU								06	SUGAR,SUGR.PREPTNS,HONEY	1	No Quantity							5625000			0
S3	2000	2000	2000	2	0	2	Export	276	Germany	DEU	686	Senegal	SEN								06	SUGAR,SUGR.PREPTNS,HONEY	1	No Quantity							3000			0
S3	2000	2000	2000	2	0	2	Export	276	Germany	DEU	694	Sierra Leone	SLE								06	SUGAR,SUGR.PREPTNS,HONEY	1	No Quantity							351000			0
S3	2000	2000	2000	2	0	2	Export	276	Germany	DEU	699	India	IND								06	SUGAR,SUGR.PREPTNS,HONEY	1	No Quantity							673000			0
S3	2000	2000	2000	2	0	2	Export	276	Germany	DEU	702	Singapore	SGP								06	SUGAR,SUGR.PREPTNS,HONEY	1	No Quantity							4354000			0
S3	2000	2000	2000	2	0	2	Export	276	Germany	DEU	703	Slovakia	SVK								06	SUGAR,SUGR.PREPTNS,HONEY	1	No Quantity							8939000			0
S3	2000	2000	2000	2	0	2	Export	276	Germany	DEU	704	Viet Nam	VNM								06	SUGAR,SUGR.PREPTNS,HONEY	1	No Quantity							269000			0
S3	2000	2000	2000	2	0	2	Export	276	Germany	DEU	705	Slovenia	SVN								06	SUGAR,SUGR.PREPTNS,HONEY	1	No Quantity							3623000			0
S3	2000	2000	2000	2	0	2	Export	276	Germany	DEU	710	South Africa	ZAF								06	SUGAR,SUGR.PREPTNS,HONEY	1	No Quantity							493000			0
S3	2000	2000	2000	2	0	2	Export	276	Germany	DEU	724	Spain	ESP								06	SUGAR,SUGR.PREPTNS,HONEY	1	No Quantity							47916000			0
S3	2000	2000	2000	2	0	2	Export	276	Germany	DEU	736	Fmr Sudan	SDN								06	SUGAR,SUGR.PREPTNS,HONEY	1	No Quantity							216000			0
S3	2000	2000	2000	2	0	2	Export	276	Germany	DEU	740	Suriname	SUR								06	SUGAR,SUGR.PREPTNS,HONEY	1	No Quantity							10000			0
S3	2000	2000	2000	2	0	2	Export	276	Germany	DEU	752	Sweden	SWE								06	SUGAR,SUGR.PREPTNS,HONEY	1	No Quantity							11817000			0
S3	2000	2000	2000	2	0	2	Export	276	Germany	DEU	757	Switzerland	CHE								06	SUGAR,SUGR.PREPTNS,HONEY	1	No Quantity							39933000			0
S3	2000	2000	2000	2	0	2	Export	276	Germany	DEU	760	Syria	SYR								06	SUGAR,SUGR.PREPTNS,HONEY	1	No Quantity							673000			0
S3	2000	2000	2000	2	0	2	Export	276	Germany	DEU	762	Tajikistan	TJK								06	SUGAR,SUGR.PREPTNS,HONEY	1	No Quantity							108000			0
S3	2000	2000	2000	2	0	2	Export	276	Germany	DEU	764	Thailand	THA								06	SUGAR,SUGR.PREPTNS,HONEY	1	No Quantity							1200000			0
S3	2000	2000	2000	2	0	2	Export	276	Germany	DEU	780	Trinidad and Tobago	TTO								06	SUGAR,SUGR.PREPTNS,HONEY	1	No Quantity							1000			0
S3	2000	2000	2000	2	0	2	Export	276	Germany	DEU	784	United Arab Emirates	ARE								06	SUGAR,SUGR.PREPTNS,HONEY	1	No Quantity							43378000			0
S3	2000	2000	2000	2	0	2	Export	276	Germany	DEU	788	Tunisia	TUN								06	SUGAR,SUGR.PREPTNS,HONEY	1	No Quantity							62000			0
S3	2000	2000	2000	2	0	2	Export	276	Germany	DEU	792	Turkey	TUR								06	SUGAR,SUGR.PREPTNS,HONEY	1	No Quantity							3588000			0
S3	2000	2000	2000	2	0	2	Export	276	Germany	DEU	800	Uganda	UGA								06	SUGAR,SUGR.PREPTNS,HONEY	1	No Quantity							39000			0
S3	2000	2000	2000	2	0	2	Export	276	Germany	DEU	804	Ukraine	UKR								06	SUGAR,SUGR.PREPTNS,HONEY	1	No Quantity							1034000			0
S3	2000	2000	2000	2	0	2	Export	276	Germany	DEU	807	North Macedonia	MKD								06	SUGAR,SUGR.PREPTNS,HONEY	1	No Quantity							156000			0
S3	2000	2000	2000	2	0	2	Export	276	Germany	DEU	818	Egypt	EGY								06	SUGAR,SUGR.PREPTNS,HONEY	1	No Quantity							9405000			0
S3	2000	2000	2000	2	0	2	Export	276	Germany	DEU	826	United Kingdom	GBR								06	SUGAR,SUGR.PREPTNS,HONEY	1	No Quantity							46701000			0
S3	2000	2000	2000	2	0	2	Export	276	Germany	DEU	834	United Rep. of Tanzania	TZA								06	SUGAR,SUGR.PREPTNS,HONEY	1	No Quantity							67000			0
S3	2000	2000	2000	2	0	2	Export	276	Germany	DEU	837	Bunkers									06	SUGAR,SUGR.PREPTNS,HONEY	1	No Quantity							2202000			0
S3	2000	2000	2000	2	0	2	Export	276	Germany	DEU	839	Special Categories									06	SUGAR,SUGR.PREPTNS,HONEY	1	No Quantity							99075000			0
S3	2000	2000	2000	2	0	2	Export	276	Germany	DEU	842	USA	USA								06	SUGAR,SUGR.PREPTNS,HONEY	1	No Quantity							26672000			0
S3	2000	2000	2000	2	0	2	Export	276	Germany	DEU	858	Uruguay	URY								06	SUGAR,SUGR.PREPTNS,HONEY	1	No Quantity							93000			0
S3	2000	2000	2000	2	0	2	Export	276	Germany	DEU	860	Uzbekistan	UZB								06	SUGAR,SUGR.PREPTNS,HONEY	1	No Quantity							907000			0
S3	2000	2000	2000	2	0	2	Export	276	Germany	DEU	862	Venezuela	VEN								06	SUGAR,SUGR.PREPTNS,HONEY	1	No Quantity							63000			0
S3	2000	2000	2000	2	0	2	Export	276	Germany	DEU	882	Samoa	WSM								06	SUGAR,SUGR.PREPTNS,HONEY	1	No Quantity							2000			0
S3	2000	2000	2000	2	0	2	Export	276	Germany	DEU	887	Yemen	YEM								06	SUGAR,SUGR.PREPTNS,HONEY	1	No Quantity							2205000			0
S3	2000	2000	2000	2	0	2	Export	276	Germany	DEU	891	Serbia and Montenegro	SCG								06	SUGAR,SUGR.PREPTNS,HONEY	1	No Quantity							1961000			0
S3	2000	2000	2000	2	0	2	Export	276	Germany	DEU	899	Areas, nes									06	SUGAR,SUGR.PREPTNS,HONEY	1	No Quantity							243000			0
S3	2000	2000	2000	2	0	2	Export	288	Ghana	GHA	0	World	WLD								06	SUGAR,SUGR.PREPTNS,HONEY	1	No Quantity							1162214			0
S3	2000	2000	2000	2	0	2	Export	288	Ghana	GHA	76	Brazil	BRA								06	SUGAR,SUGR.PREPTNS,HONEY	1	No Quantity							283030			0
S3	2000	2000	2000	2	0	2	Export	288	Ghana	GHA	204	Benin	BEN								06	SUGAR,SUGR.PREPTNS,HONEY	1	No Quantity							129130			0
S3	2000	2000	2000	2	0	2	Export	288	Ghana	GHA	270	Gambia	GMB								06	SUGAR,SUGR.PREPTNS,HONEY	1	No Quantity							2863			0
S3	2000	2000	2000	2	0	2	Export	288	Ghana	GHA	276	Germany	DEU								06	SUGAR,SUGR.PREPTNS,HONEY	1	No Quantity							3761			0
S3	2000	2000	2000	2	0	2	Export	288	Ghana	GHA	384	Côte d'Ivoire	CIV								06	SUGAR,SUGR.PREPTNS,HONEY	1	No Quantity							95476			0
S3	2000	2000	2000	2	0	2	Export	288	Ghana	GHA	422	Lebanon	LBN								06	SUGAR,SUGR.PREPTNS,HONEY	1	No Quantity							91983			0
S3	2000	2000	2000	2	0	2	Export	288	Ghana	GHA	562	Niger	NER								06	SUGAR,SUGR.PREPTNS,HONEY	1	No Quantity							16360			0
S3	2000	2000	2000	2	0	2	Export	288	Ghana	GHA	566	Nigeria	NGA								06	SUGAR,SUGR.PREPTNS,HONEY	1	No Quantity							196755			0
S3	2000	2000	2000	2	0	2	Export	288	Ghana	GHA	710	South Africa	ZAF								06	SUGAR,SUGR.PREPTNS,HONEY	1	No Quantity							27692			0
S3	2000	2000	2000	2	0	2	Export	288	Ghana	GHA	768	Togo	TGO								06	SUGAR,SUGR.PREPTNS,HONEY	1	No Quantity							295603			0
S3	2000	2000	2000	2	0	2	Export	288	Ghana	GHA	826	United Kingdom	GBR								06	SUGAR,SUGR.PREPTNS,HONEY	1	No Quantity							8573			0
S3	2000	2000	2000	2	0	2	Export	288	Ghana	GHA	842	USA	USA								06	SUGAR,SUGR.PREPTNS,HONEY	1	No Quantity							2198			0
S3	2000	2000	2000	2	0	2	Export	288	Ghana	GHA	854	Burkina Faso	BFA								06	SUGAR,SUGR.PREPTNS,HONEY	1	No Quantity							273			0
S3	2000	2000	2000	2	0	2	Export	288	Ghana	GHA	858	Uruguay	URY								06	SUGAR,SUGR.PREPTNS,HONEY	1	No Quantity							8518			0
S3	2000	2000	2000	2	0	2	Export	276	Germany	DEU	0	World	WLD								07	COFFEE,TEA,COCOA,SPICES	1	No Quantity							2014685000			0
S3	2000	2000	2000	2	0	2	Export	276	Germany	DEU	4	Afghanistan	AFG								07	COFFEE,TEA,COCOA,SPICES	1	No Quantity							16000			0
S3	2000	2000	2000	2	0	2	Export	276	Germany	DEU	8	Albania	ALB								07	COFFEE,TEA,COCOA,SPICES	1	No Quantity							576000			0
S3	2000	2000	2000	2	0	2	Export	276	Germany	DEU	12	Algeria	DZA								07	COFFEE,TEA,COCOA,SPICES	1	No Quantity							81000			0
S3	2000	2000	2000	2	0	2	Export	276	Germany	DEU	20	Andorra	AND								07	COFFEE,TEA,COCOA,SPICES	1	No Quantity							314000			0
S3	2000	2000	2000	2	0	2	Export	276	Germany	DEU	24	Angola	AGO								07	COFFEE,TEA,COCOA,SPICES	1	No Quantity							12000			0
S3	2000	2000	2000	2	0	2	Export	276	Germany	DEU	31	Azerbaijan	AZE								07	COFFEE,TEA,COCOA,SPICES	1	No Quantity							364000			0
S3	2000	2000	2000	2	0	2	Export	276	Germany	DEU	32	Argentina	ARG								07	COFFEE,TEA,COCOA,SPICES	1	No Quantity							1638000			0
S3	2000	2000	2000	2	0	2	Export	276	Germany	DEU	36	Australia	AUS								07	COFFEE,TEA,COCOA,SPICES	1	No Quantity							10027000			0
S3	2000	2000	2000	2	0	2	Export	276	Germany	DEU	40	Austria	AUT								07	COFFEE,TEA,COCOA,SPICES	1	No Quantity							243156000			0
S3	2000	2000	2000	2	0	2	Export	276	Germany	DEU	44	Bahamas	BHS								07	COFFEE,TEA,COCOA,SPICES	1	No Quantity							59000			0
S3	2000	2000	2000	2	0	2	Export	276	Germany	DEU	48	Bahrain	BHR								07	COFFEE,TEA,COCOA,SPICES	1	No Quantity							95000			0
S3	2000	2000	2000	2	0	2	Export	276	Germany	DEU	50	Bangladesh	BGD								07	COFFEE,TEA,COCOA,SPICES	1	No Quantity							2000			0
S3	2000	2000	2000	2	0	2	Export	276	Germany	DEU	51	Armenia	ARM								07	COFFEE,TEA,COCOA,SPICES	1	No Quantity							662000			0
S3	2000	2000	2000	2	0	2	Export	276	Germany	DEU	56	Belgium	BEL								07	COFFEE,TEA,COCOA,SPICES	1	No Quantity							120512000			0
S3	2000	2000	2000	2	0	2	Export	276	Germany	DEU	60	Bermuda	BMU								07	COFFEE,TEA,COCOA,SPICES	1	No Quantity							5000			0
S3	2000	2000	2000	2	0	2	Export	276	Germany	DEU	68	Bolivia (Plurinational State of)	BOL								07	COFFEE,TEA,COCOA,SPICES	1	No Quantity							72000			0
S3	2000	2000	2000	2	0	2	Export	276	Germany	DEU	70	Bosnia Herzegovina	BIH								07	COFFEE,TEA,COCOA,SPICES	1	No Quantity							3523000			0
S3	2000	2000	2000	2	0	2	Export	276	Germany	DEU	76	Brazil	BRA								07	COFFEE,TEA,COCOA,SPICES	1	No Quantity							964000			0
S3	2000	2000	2000	2	0	2	Export	276	Germany	DEU	96	Brunei Darussalam	BRN								07	COFFEE,TEA,COCOA,SPICES	1	No Quantity							24000			0
S3	2000	2000	2000	2	0	2	Export	276	Germany	DEU	100	Bulgaria	BGR								07	COFFEE,TEA,COCOA,SPICES	1	No Quantity							4652000			0
S3	2000	2000	2000	2	0	2	Export	276	Germany	DEU	108	Burundi	BDI								07	COFFEE,TEA,COCOA,SPICES	1	No Quantity							3000			0
S3	2000	2000	2000	2	0	2	Export	276	Germany	DEU	112	Belarus	BLR								07	COFFEE,TEA,COCOA,SPICES	1	No Quantity							1125000			0
S3	2000	2000	2000	2	0	2	Export	276	Germany	DEU	120	Cameroon	CMR								07	COFFEE,TEA,COCOA,SPICES	1	No Quantity							23000			0
S3	2000	2000	2000	2	0	2	Export	276	Germany	DEU	124	Canada	CAN								07	COFFEE,TEA,COCOA,SPICES	1	No Quantity							16986000			0
S3	2000	2000	2000	2	0	2	Export	276	Germany	DEU	144	Sri Lanka	LKA								07	COFFEE,TEA,COCOA,SPICES	1	No Quantity							159000			0
S3	2000	2000	2000	2	0	2	Export	276	Germany	DEU	152	Chile	CHL								07	COFFEE,TEA,COCOA,SPICES	1	No Quantity							844000			0
S3	2000	2000	2000	2	0	2	Export	276	Germany	DEU	156	China	CHN								07	COFFEE,TEA,COCOA,SPICES	1	No Quantity							1962000			0
S3	2000	2000	2000	2	0	2	Export	276	Germany	DEU	170	Colombia	COL								07	COFFEE,TEA,COCOA,SPICES	1	No Quantity							265000			0
S3	2000	2000	2000	2	0	2	Export	276	Germany	DEU	188	Costa Rica	CRI								07	COFFEE,TEA,COCOA,SPICES	1	No Quantity							305000			0
S3	2000	2000	2000	2	0	2	Export	276	Germany	DEU	191	Croatia	HRV								07	COFFEE,TEA,COCOA,SPICES	1	No Quantity							4048000			0
S3	2000	2000	2000	2	0	2	Export	276	Germany	DEU	192	Cuba	CUB								07	COFFEE,TEA,COCOA,SPICES	1	No Quantity							47000			0
S3	2000	2000	2000	2	0	2	Export	276	Germany	DEU	196	Cyprus	CYP								07	COFFEE,TEA,COCOA,SPICES	1	No Quantity							1103000			0
S3	2000	2000	2000	2	0	2	Export	276	Germany	DEU	203	Czechia	CZE								07	COFFEE,TEA,COCOA,SPICES	1	No Quantity							43415000			0
S3	2000	2000	2000	2	0	2	Export	276	Germany	DEU	208	Denmark	DNK								07	COFFEE,TEA,COCOA,SPICES	1	No Quantity							40743000			0
S3	2000	2000	2000	2	0	2	Export	276	Germany	DEU	214	Dominican Rep.	DOM								07	COFFEE,TEA,COCOA,SPICES	1	No Quantity							58000			0
S3	2000	2000	2000	2	0	2	Export	276	Germany	DEU	218	Ecuador	ECU								07	COFFEE,TEA,COCOA,SPICES	1	No Quantity							235000			0
S3	2000	2000	2000	2	0	2	Export	276	Germany	DEU	222	El Salvador	SLV								07	COFFEE,TEA,COCOA,SPICES	1	No Quantity							2000			0
S3	2000	2000	2000	2	0	2	Export	276	Germany	DEU	231	Ethiopia	ETH								07	COFFEE,TEA,COCOA,SPICES	1	No Quantity							40000			0
S3	2000	2000	2000	2	0	2	Export	276	Germany	DEU	233	Estonia	EST								07	COFFEE,TEA,COCOA,SPICES	1	No Quantity							2952000			0
S3	2000	2000	2000	2	0	2	Export	276	Germany	DEU	234	Faeroe Isds	FRO								07	COFFEE,TEA,COCOA,SPICES	1	No Quantity							11000			0
S3	2000	2000	2000	2	0	2	Export	276	Germany	DEU	242	Fiji	FJI								07	COFFEE,TEA,COCOA,SPICES	1	No Quantity							1000			0
S3	2000	2000	2000	2	0	2	Export	276	Germany	DEU	246	Finland	FIN								07	COFFEE,TEA,COCOA,SPICES	1	No Quantity							9569000			0
S3	2000	2000	2000	2	0	2	Export	276	Germany	DEU	251	France	FRA								07	COFFEE,TEA,COCOA,SPICES	1	No Quantity							319094000			0
S3	2000	2000	2000	2	0	2	Export	276	Germany	DEU	258	French Polynesia	PYF								07	COFFEE,TEA,COCOA,SPICES	1	No Quantity							15000			0
S3	2000	2000	2000	2	0	2	Export	276	Germany	DEU	262	Djibouti	DJI								07	COFFEE,TEA,COCOA,SPICES	1	No Quantity							3000			0
S3	2000	2000	2000	2	0	2	Export	276	Germany	DEU	268	Georgia	GEO								07	COFFEE,TEA,COCOA,SPICES	1	No Quantity							589000			0
S3	2000	2000	2000	2	0	2	Export	276	Germany	DEU	275	State of Palestine	PSE								07	COFFEE,TEA,COCOA,SPICES	1	No Quantity							48000			0
S3	2000	2000	2000	2	0	2	Export	276	Germany	DEU	292	Gibraltar	GIB								07	COFFEE,TEA,COCOA,SPICES	1	No Quantity							14000			0
S3	2000	2000	2000	2	0	2	Export	276	Germany	DEU	300	Greece	GRC								07	COFFEE,TEA,COCOA,SPICES	1	No Quantity							21803000			0
S3	2000	2000	2000	2	0	2	Export	276	Germany	DEU	304	Greenland	GRL								07	COFFEE,TEA,COCOA,SPICES	1	No Quantity							43000			0
S3	2000	2000	2000	2	0	2	Export	276	Germany	DEU	320	Guatemala	GTM								07	COFFEE,TEA,COCOA,SPICES	1	No Quantity							60000			0
S3	2000	2000	2000	2	0	2	Export	276	Germany	DEU	328	Guyana	GUY								07	COFFEE,TEA,COCOA,SPICES	1	No Quantity							1000			0
S3	2000	2000	2000	2	0	2	Export	276	Germany	DEU	340	Honduras	HND								07	COFFEE,TEA,COCOA,SPICES	1	No Quantity							2000			0
S3	2000	2000	2000	2	0	2	Export	276	Germany	DEU	344	China, Hong Kong SAR	HKG								07	COFFEE,TEA,COCOA,SPICES	1	No Quantity							6950000			0
S3	2000	2000	2000	2	0	2	Export	276	Germany	DEU	348	Hungary	HUN								07	COFFEE,TEA,COCOA,SPICES	1	No Quantity							15008000			0
S3	2000	2000	2000	2	0	2	Export	276	Germany	DEU	352	Iceland	ISL								07	COFFEE,TEA,COCOA,SPICES	1	No Quantity							730000			0
S3	2000	2000	2000	2	0	2	Export	276	Germany	DEU	360	Indonesia	IDN								07	COFFEE,TEA,COCOA,SPICES	1	No Quantity							345000			0
S3	2000	2000	2000	2	0	2	Export	276	Germany	DEU	364	Iran	IRN								07	COFFEE,TEA,COCOA,SPICES	1	No Quantity							555000			0
S3	2000	2000	2000	2	0	2	Export	276	Germany	DEU	372	Ireland	IRL								07	COFFEE,TEA,COCOA,SPICES	1	No Quantity							5048000			0
S3	2000	2000	2000	2	0	2	Export	276	Germany	DEU	376	Israel	ISR								07	COFFEE,TEA,COCOA,SPICES	1	No Quantity							8367000			0
S3	2000	2000	2000	2	0	2	Export	276	Germany	DEU	381	Italy	ITA								07	COFFEE,TEA,COCOA,SPICES	1	No Quantity							76949000			0
S3	2000	2000	2000	2	0	2	Export	276	Germany	DEU	392	Japan	JPN								07	COFFEE,TEA,COCOA,SPICES	1	No Quantity							15190000			0
S3	2000	2000	2000	2	0	2	Export	276	Germany	DEU	398	Kazakhstan	KAZ								07	COFFEE,TEA,COCOA,SPICES	1	No Quantity							1782000			0
S3	2000	2000	2000	2	0	2	Export	276	Germany	DEU	400	Jordan	JOR								07	COFFEE,TEA,COCOA,SPICES	1	No Quantity							406000			0
S3	2000	2000	2000	2	0	2	Export	276	Germany	DEU	404	Kenya	KEN								07	COFFEE,TEA,COCOA,SPICES	1	No Quantity							19000			0
S3	2000	2000	2000	2	0	2	Export	276	Germany	DEU	408	Dem. People's Rep. of Korea	PRK								07	COFFEE,TEA,COCOA,SPICES	1	No Quantity							15000			0
S3	2000	2000	2000	2	0	2	Export	276	Germany	DEU	410	Rep. of Korea	KOR								07	COFFEE,TEA,COCOA,SPICES	1	No Quantity							3191000			0
S3	2000	2000	2000	2	0	2	Export	276	Germany	DEU	414	Kuwait	KWT								07	COFFEE,TEA,COCOA,SPICES	1	No Quantity							536000			0
S3	2000	2000	2000	2	0	2	Export	276	Germany	DEU	417	Kyrgyzstan	KGZ								07	COFFEE,TEA,COCOA,SPICES	1	No Quantity							12000			0
S3	2000	2000	2000	2	0	2	Export	276	Germany	DEU	422	Lebanon	LBN								07	COFFEE,TEA,COCOA,SPICES	1	No Quantity							1143000			0
S3	2000	2000	2000	2	0	2	Export	276	Germany	DEU	428	Latvia	LVA								07	COFFEE,TEA,COCOA,SPICES	1	No Quantity							3499000			0
S3	2000	2000	2000	2	0	2	Export	276	Germany	DEU	430	Liberia	LBR								07	COFFEE,TEA,COCOA,SPICES	1	No Quantity							9000			0
S3	2000	2000	2000	2	0	2	Export	276	Germany	DEU	434	Libya	LBY								07	COFFEE,TEA,COCOA,SPICES	1	No Quantity							257000			0
S3	2000	2000	2000	2	0	2	Export	276	Germany	DEU	440	Lithuania	LTU								07	COFFEE,TEA,COCOA,SPICES	1	No Quantity							18556000			0
S3	2000	2000	2000	2	0	2	Export	276	Germany	DEU	442	Luxembourg	LUX								07	COFFEE,TEA,COCOA,SPICES	1	No Quantity							29670000			0
S3	2000	2000	2000	2	0	2	Export	276	Germany	DEU	458	Malaysia	MYS								07	COFFEE,TEA,COCOA,SPICES	1	No Quantity							768000			0
S3	2000	2000	2000	2	0	2	Export	276	Germany	DEU	462	Maldives	MDV								07	COFFEE,TEA,COCOA,SPICES	1	No Quantity							26000			0
S3	2000	2000	2000	2	0	2	Export	276	Germany	DEU	470	Malta	MLT								07	COFFEE,TEA,COCOA,SPICES	1	No Quantity							915000			0
S3	2000	2000	2000	2	0	2	Export	276	Germany	DEU	480	Mauritius	MUS								07	COFFEE,TEA,COCOA,SPICES	1	No Quantity							138000			0
S3	2000	2000	2000	2	0	2	Export	276	Germany	DEU	484	Mexico	MEX								07	COFFEE,TEA,COCOA,SPICES	1	No Quantity							1501000			0
S3	2000	2000	2000	2	0	2	Export	276	Germany	DEU	490	Other Asia, nes									07	COFFEE,TEA,COCOA,SPICES	1	No Quantity							1713000			0
S3	2000	2000	2000	2	0	2	Export	276	Germany	DEU	496	Mongolia	MNG								07	COFFEE,TEA,COCOA,SPICES	1	No Quantity							3045000			0
S3	2000	2000	2000	2	0	2	Export	276	Germany	DEU	498	Rep. of Moldova	MDA								07	COFFEE,TEA,COCOA,SPICES	1	No Quantity							348000			0
S3	2000	2000	2000	2	0	2	Export	276	Germany	DEU	504	Morocco	MAR								07	COFFEE,TEA,COCOA,SPICES	1	No Quantity							283000			0
S3	2000	2000	2000	2	0	2	Export	276	Germany	DEU	512	Oman	OMN								07	COFFEE,TEA,COCOA,SPICES	1	No Quantity							94000			0
S3	2000	2000	2000	2	0	2	Export	276	Germany	DEU	516	Namibia	NAM								07	COFFEE,TEA,COCOA,SPICES	1	No Quantity							491000			0
S3	2000	2000	2000	2	0	2	Export	276	Germany	DEU	524	Nepal	NPL								07	COFFEE,TEA,COCOA,SPICES	1	No Quantity							6000			0
S3	2000	2000	2000	2	0	2	Export	276	Germany	DEU	527	Oceania, nes									07	COFFEE,TEA,COCOA,SPICES	1	No Quantity							51000			0
S3	2000	2000	2000	2	0	2	Export	276	Germany	DEU	528	Netherlands	NLD								07	COFFEE,TEA,COCOA,SPICES	1	No Quantity							248371000			0
S3	2000	2000	2000	2	0	2	Export	276	Germany	DEU	530	Neth. Antilles	ANT								07	COFFEE,TEA,COCOA,SPICES	1	No Quantity							6000			0
S3	2000	2000	2000	2	0	2	Export	276	Germany	DEU	533	Aruba	ABW								07	COFFEE,TEA,COCOA,SPICES	1	No Quantity							26000			0
S3	2000	2000	2000	2	0	2	Export	276	Germany	DEU	540	New Caledonia	NCL								07	COFFEE,TEA,COCOA,SPICES	1	No Quantity							31000			0
S3	2000	2000	2000	2	0	2	Export	276	Germany	DEU	554	New Zealand	NZL								07	COFFEE,TEA,COCOA,SPICES	1	No Quantity							1790000			0
S3	2000	2000	2000	2	0	2	Export	276	Germany	DEU	566	Nigeria	NGA								07	COFFEE,TEA,COCOA,SPICES	1	No Quantity							49000			0
S3	2000	2000	2000	2	0	2	Export	276	Germany	DEU	579	Norway	NOR								07	COFFEE,TEA,COCOA,SPICES	1	No Quantity							12472000			0
S3	2000	2000	2000	2	0	2	Export	276	Germany	DEU	581	United States Minor Outlying Islands	UMI								07	COFFEE,TEA,COCOA,SPICES	1	No Quantity							2000			0
S3	2000	2000	2000	2	0	2	Export	276	Germany	DEU	586	Pakistan	PAK								07	COFFEE,TEA,COCOA,SPICES	1	No Quantity							16000			0
S3	2000	2000	2000	2	0	2	Export	276	Germany	DEU	591	Panama	PAN								07	COFFEE,TEA,COCOA,SPICES	1	No Quantity							3000			0
S3	2000	2000	2000	2	0	2	Export	276	Germany	DEU	600	Paraguay	PRY								07	COFFEE,TEA,COCOA,SPICES	1	No Quantity							47000			0
S3	2000	2000	2000	2	0	2	Export	276	Germany	DEU	604	Peru	PER								07	COFFEE,TEA,COCOA,SPICES	1	No Quantity							202000			0
S3	2000	2000	2000	2	0	2	Export	276	Germany	DEU	608	Philippines	PHL								07	COFFEE,TEA,COCOA,SPICES	1	No Quantity							795000			0
S3	2000	2000	2000	2	0	2	Export	276	Germany	DEU	616	Poland	POL								07	COFFEE,TEA,COCOA,SPICES	1	No Quantity							59536000			0
S3	2000	2000	2000	2	0	2	Export	276	Germany	DEU	620	Portugal	PRT								07	COFFEE,TEA,COCOA,SPICES	1	No Quantity							14669000			0
S3	2000	2000	2000	2	0	2	Export	276	Germany	DEU	634	Qatar	QAT								07	COFFEE,TEA,COCOA,SPICES	1	No Quantity							138000			0
S3	2000	2000	2000	2	0	2	Export	276	Germany	DEU	642	Romania	ROU								07	COFFEE,TEA,COCOA,SPICES	1	No Quantity							4433000			0
S3	2000	2000	2000	2	0	2	Export	276	Germany	DEU	643	Russian Federation	RUS								07	COFFEE,TEA,COCOA,SPICES	1	No Quantity							44373000			0
S3	2000	2000	2000	2	0	2	Export	276	Germany	DEU	646	Rwanda	RWA								07	COFFEE,TEA,COCOA,SPICES	1	No Quantity							3000			0
S3	2000	2000	2000	2	0	2	Export	276	Germany	DEU	662	Saint Lucia	LCA								07	COFFEE,TEA,COCOA,SPICES	1	No Quantity							1000			0
S3	2000	2000	2000	2	0	2	Export	276	Germany	DEU	670	Saint Vincent and the Grenadines	VCT								07	COFFEE,TEA,COCOA,SPICES	1	No Quantity							3000			0
S3	2000	2000	2000	2	0	2	Export	276	Germany	DEU	682	Saudi Arabia	SAU								07	COFFEE,TEA,COCOA,SPICES	1	No Quantity							2409000			0
S3	2000	2000	2000	2	0	2	Export	276	Germany	DEU	686	Senegal	SEN								07	COFFEE,TEA,COCOA,SPICES	1	No Quantity							2000			0
S3	2000	2000	2000	2	0	2	Export	276	Germany	DEU	690	Seychelles	SYC								07	COFFEE,TEA,COCOA,SPICES	1	No Quantity							5000			0
S3	2000	2000	2000	2	0	2	Export	276	Germany	DEU	694	Sierra Leone	SLE								07	COFFEE,TEA,COCOA,SPICES	1	No Quantity							29000			0
S3	2000	2000	2000	2	0	2	Export	276	Germany	DEU	699	India	IND								07	COFFEE,TEA,COCOA,SPICES	1	No Quantity							201000			0
S3	2000	2000	2000	2	0	2	Export	276	Germany	DEU	702	Singapore	SGP								07	COFFEE,TEA,COCOA,SPICES	1	No Quantity							3066000			0
S3	2000	2000	2000	2	0	2	Export	276	Germany	DEU	703	Slovakia	SVK								07	COFFEE,TEA,COCOA,SPICES	1	No Quantity							7066000			0
S3	2000	2000	2000	2	0	2	Export	276	Germany	DEU	704	Viet Nam	VNM								07	COFFEE,TEA,COCOA,SPICES	1	No Quantity							205000			0
S3	2000	2000	2000	2	0	2	Export	276	Germany	DEU	705	Slovenia	SVN								07	COFFEE,TEA,COCOA,SPICES	1	No Quantity							7542000			0
S3	2000	2000	2000	2	0	2	Export	276	Germany	DEU	710	South Africa	ZAF								07	COFFEE,TEA,COCOA,SPICES	1	No Quantity							2417000			0
S3	2000	2000	2000	2	0	2	Export	276	Germany	DEU	716	Zimbabwe	ZWE								07	COFFEE,TEA,COCOA,SPICES	1	No Quantity							3000			0
S3	2000	2000	2000	2	0	2	Export	276	Germany	DEU	724	Spain	ESP								07	COFFEE,TEA,COCOA,SPICES	1	No Quantity							55736000			0
S3	2000	2000	2000	2	0	2	Export	276	Germany	DEU	736	Fmr Sudan	SDN								07	COFFEE,TEA,COCOA,SPICES	1	No Quantity							45000			0
S3	2000	2000	2000	2	0	2	Export	276	Germany	DEU	740	Suriname	SUR								07	COFFEE,TEA,COCOA,SPICES	1	No Quantity							82000			0
S3	2000	2000	2000	2	0	2	Export	276	Germany	DEU	752	Sweden	SWE								07	COFFEE,TEA,COCOA,SPICES	1	No Quantity							31534000			0
S3	2000	2000	2000	2	0	2	Export	276	Germany	DEU	757	Switzerland	CHE								07	COFFEE,TEA,COCOA,SPICES	1	No Quantity							36596000			0
S3	2000	2000	2000	2	0	2	Export	276	Germany	DEU	760	Syria	SYR								07	COFFEE,TEA,COCOA,SPICES	1	No Quantity							122000			0
S3	2000	2000	2000	2	0	2	Export	276	Germany	DEU	762	Tajikistan	TJK								07	COFFEE,TEA,COCOA,SPICES	1	No Quantity							20000			0
S3	2000	2000	2000	2	0	2	Export	276	Germany	DEU	764	Thailand	THA								07	COFFEE,TEA,COCOA,SPICES	1	No Quantity							709000			0
S3	2000	2000	2000	2	0	2	Export	276	Germany	DEU	768	Togo	TGO								07	COFFEE,TEA,COCOA,SPICES	1	No Quantity							1000			0
S3	2000	2000	2000	2	0	2	Export	276	Germany	DEU	780	Trinidad and Tobago	TTO								07	COFFEE,TEA,COCOA,SPICES	1	No Quantity							88000			0
S3	2000	2000	2000	2	0	2	Export	276	Germany	DEU	784	United Arab Emirates	ARE								07	COFFEE,TEA,COCOA,SPICES	1	No Quantity							1528000			0
S3	2000	2000	2000	2	0	2	Export	276	Germany	DEU	788	Tunisia	TUN								07	COFFEE,TEA,COCOA,SPICES	1	No Quantity							247000			0
S3	2000	2000	2000	2	0	2	Export	276	Germany	DEU	792	Turkey	TUR								07	COFFEE,TEA,COCOA,SPICES	1	No Quantity							15180000			0
S3	2000	2000	2000	2	0	2	Export	276	Germany	DEU	795	Turkmenistan	TKM								07	COFFEE,TEA,COCOA,SPICES	1	No Quantity							10000			0
S3	2000	2000	2000	2	0	2	Export	276	Germany	DEU	800	Uganda	UGA								07	COFFEE,TEA,COCOA,SPICES	1	No Quantity							6000			0
S3	2000	2000	2000	2	0	2	Export	276	Germany	DEU	804	Ukraine	UKR								07	COFFEE,TEA,COCOA,SPICES	1	No Quantity							10706000			0
S3	2000	2000	2000	2	0	2	Export	276	Germany	DEU	807	North Macedonia	MKD								07	COFFEE,TEA,COCOA,SPICES	1	No Quantity							1055000			0
S3	2000	2000	2000	2	0	2	Export	276	Germany	DEU	818	Egypt	EGY								07	COFFEE,TEA,COCOA,SPICES	1	No Quantity							1052000			0
S3	2000	2000	2000	2	0	2	Export	276	Germany	DEU	826	United Kingdom	GBR								07	COFFEE,TEA,COCOA,SPICES	1	No Quantity							186386000			0
S3	2000	2000	2000	2	0	2	Export	276	Germany	DEU	834	United Rep. of Tanzania	TZA								07	COFFEE,TEA,COCOA,SPICES	1	No Quantity							12000			0
S3	2000	2000	2000	2	0	2	Export	276	Germany	DEU	837	Bunkers									07	COFFEE,TEA,COCOA,SPICES	1	No Quantity							12002000			0
S3	2000	2000	2000	2	0	2	Export	276	Germany	DEU	839	Special Categories									07	COFFEE,TEA,COCOA,SPICES	1	No Quantity							23386000			0
S3	2000	2000	2000	2	0	2	Export	276	Germany	DEU	842	USA	USA								07	COFFEE,TEA,COCOA,SPICES	1	No Quantity							173362000			0
S3	2000	2000	2000	2	0	2	Export	276	Germany	DEU	858	Uruguay	URY								07	COFFEE,TEA,COCOA,SPICES	1	No Quantity							245000			0
S3	2000	2000	2000	2	0	2	Export	276	Germany	DEU	860	Uzbekistan	UZB								07	COFFEE,TEA,COCOA,SPICES	1	No Quantity							881000			0
S3	2000	2000	2000	2	0	2	Export	276	Germany	DEU	862	Venezuela	VEN								07	COFFEE,TEA,COCOA,SPICES	1	No Quantity							650000			0
S3	2000	2000	2000	2	0	2	Export	276	Germany	DEU	887	Yemen	YEM								07	COFFEE,TEA,COCOA,SPICES	1	No Quantity							77000			0
S3	2000	2000	2000	2	0	2	Export	276	Germany	DEU	891	Serbia and Montenegro	SCG								07	COFFEE,TEA,COCOA,SPICES	1	No Quantity							2578000			0
S3	2000	2000	2000	2	0	2	Export	276	Germany	DEU	899	Areas, nes									07	COFFEE,TEA,COCOA,SPICES	1	No Quantity							540000			0
S3	2000	2000	2000	2	0	2	Export	288	Ghana	GHA	0	World	WLD								07	COFFEE,TEA,COCOA,SPICES	1	No Quantity							297103661			0
S3	2000	2000	2000	2	0	2	Export	288	Ghana	GHA	12	Algeria	DZA								07	COFFEE,TEA,COCOA,SPICES	1	No Quantity							57805			0
S3	2000	2000	2000	2	0	2	Export	288	Ghana	GHA	28	Antigua and Barbuda	ATG								07	COFFEE,TEA,COCOA,SPICES	1	No Quantity							100610			0
S3	2000	2000	2000	2	0	2	Export	288	Ghana	GHA	32	Argentina	ARG								07	COFFEE,TEA,COCOA,SPICES	1	No Quantity							20553			0
S3	2000	2000	2000	2	0	2	Export	288	Ghana	GHA	36	Australia	AUS								07	COFFEE,TEA,COCOA,SPICES	1	No Quantity							59906			0
S3	2000	2000	2000	2	0	2	Export	288	Ghana	GHA	40	Austria	AUT								07	COFFEE,TEA,COCOA,SPICES	1	No Quantity							3919			0
S3	2000	2000	2000	2	0	2	Export	288	Ghana	GHA	44	Bahamas	BHS								07	COFFEE,TEA,COCOA,SPICES	1	No Quantity							1162713			0
S3	2000	2000	2000	2	0	2	Export	288	Ghana	GHA	56	Belgium	BEL								07	COFFEE,TEA,COCOA,SPICES	1	No Quantity							10160621			0
S3	2000	2000	2000	2	0	2	Export	288	Ghana	GHA	68	Bolivia (Plurinational State of)	BOL								07	COFFEE,TEA,COCOA,SPICES	1	No Quantity							29690			0
S3	2000	2000	2000	2	0	2	Export	288	Ghana	GHA	76	Brazil	BRA								07	COFFEE,TEA,COCOA,SPICES	1	No Quantity							83414			0
S3	2000	2000	2000	2	0	2	Export	288	Ghana	GHA	100	Bulgaria	BGR								07	COFFEE,TEA,COCOA,SPICES	1	No Quantity							350903			0
S3	2000	2000	2000	2	0	2	Export	288	Ghana	GHA	124	Canada	CAN								07	COFFEE,TEA,COCOA,SPICES	1	No Quantity							1134850			0
S3	2000	2000	2000	2	0	2	Export	288	Ghana	GHA	152	Chile	CHL								07	COFFEE,TEA,COCOA,SPICES	1	No Quantity							25023			0
S3	2000	2000	2000	2	0	2	Export	288	Ghana	GHA	156	China	CHN								07	COFFEE,TEA,COCOA,SPICES	1	No Quantity							564154			0
S3	2000	2000	2000	2	0	2	Export	288	Ghana	GHA	196	Cyprus	CYP								07	COFFEE,TEA,COCOA,SPICES	1	No Quantity							2061806			0
S3	2000	2000	2000	2	0	2	Export	288	Ghana	GHA	203	Czechia	CZE								07	COFFEE,TEA,COCOA,SPICES	1	No Quantity							102740			0
S3	2000	2000	2000	2	0	2	Export	288	Ghana	GHA	204	Benin	BEN								07	COFFEE,TEA,COCOA,SPICES	1	No Quantity							9081			0
S3	2000	2000	2000	2	0	2	Export	288	Ghana	GHA	208	Denmark	DNK								07	COFFEE,TEA,COCOA,SPICES	1	No Quantity							1840559			0
S3	2000	2000	2000	2	0	2	Export	288	Ghana	GHA	246	Finland	FIN								07	COFFEE,TEA,COCOA,SPICES	1	No Quantity							6181			0
S3	2000	2000	2000	2	0	2	Export	288	Ghana	GHA	251	France	FRA								07	COFFEE,TEA,COCOA,SPICES	1	No Quantity							9122749			0
S3	2000	2000	2000	2	0	2	Export	288	Ghana	GHA	270	Gambia	GMB								07	COFFEE,TEA,COCOA,SPICES	1	No Quantity							41989			0
S3	2000	2000	2000	2	0	2	Export	288	Ghana	GHA	276	Germany	DEU								07	COFFEE,TEA,COCOA,SPICES	1	No Quantity							18977812			0
S3	2000	2000	2000	2	0	2	Export	288	Ghana	GHA	300	Greece	GRC								07	COFFEE,TEA,COCOA,SPICES	1	No Quantity							126379			0
S3	2000	2000	2000	2	0	2	Export	288	Ghana	GHA	344	China, Hong Kong SAR	HKG								07	COFFEE,TEA,COCOA,SPICES	1	No Quantity							805997			0
S3	2000	2000	2000	2	0	2	Export	288	Ghana	GHA	360	Indonesia	IDN								07	COFFEE,TEA,COCOA,SPICES	1	No Quantity							2024287			0
S3	2000	2000	2000	2	0	2	Export	288	Ghana	GHA	364	Iran	IRN								07	COFFEE,TEA,COCOA,SPICES	1	No Quantity							396590			0
S3	2000	2000	2000	2	0	2	Export	288	Ghana	GHA	372	Ireland	IRL								07	COFFEE,TEA,COCOA,SPICES	1	No Quantity							5324340			0
S3	2000	2000	2000	2	0	2	Export	288	Ghana	GHA	376	Israel	ISR								07	COFFEE,TEA,COCOA,SPICES	1	No Quantity							89006			0
S3	2000	2000	2000	2	0	2	Export	288	Ghana	GHA	381	Italy	ITA								07	COFFEE,TEA,COCOA,SPICES	1	No Quantity							16703208			0
S3	2000	2000	2000	2	0	2	Export	288	Ghana	GHA	384	Côte d'Ivoire	CIV								07	COFFEE,TEA,COCOA,SPICES	1	No Quantity							36228			0
S3	2000	2000	2000	2	0	2	Export	288	Ghana	GHA	388	Jamaica	JAM								07	COFFEE,TEA,COCOA,SPICES	1	No Quantity							11			0
S3	2000	2000	2000	2	0	2	Export	288	Ghana	GHA	392	Japan	JPN								07	COFFEE,TEA,COCOA,SPICES	1	No Quantity							21015696			0
S3	2000	2000	2000	2	0	2	Export	288	Ghana	GHA	410	Rep. of Korea	KOR								07	COFFEE,TEA,COCOA,SPICES	1	No Quantity							425139			0
S3	2000	2000	2000	2	0	2	Export	288	Ghana	GHA	422	Lebanon	LBN								07	COFFEE,TEA,COCOA,SPICES	1	No Quantity							18			0
S3	2000	2000	2000	2	0	2	Export	288	Ghana	GHA	430	Liberia	LBR								07	COFFEE,TEA,COCOA,SPICES	1	No Quantity							4938804			0
S3	2000	2000	2000	2	0	2	Export	288	Ghana	GHA	450	Madagascar	MDG								07	COFFEE,TEA,COCOA,SPICES	1	No Quantity							192197			0
S3	2000	2000	2000	2	0	2	Export	288	Ghana	GHA	458	Malaysia	MYS								07	COFFEE,TEA,COCOA,SPICES	1	No Quantity							3547803			0
S3	2000	2000	2000	2	0	2	Export	288	Ghana	GHA	470	Malta	MLT								07	COFFEE,TEA,COCOA,SPICES	1	No Quantity							1483			0
S3	2000	2000	2000	2	0	2	Export	288	Ghana	GHA	528	Netherlands	NLD								07	COFFEE,TEA,COCOA,SPICES	1	No Quantity							75649901			0
S3	2000	2000	2000	2	0	2	Export	288	Ghana	GHA	566	Nigeria	NGA								07	COFFEE,TEA,COCOA,SPICES	1	No Quantity							88830			0
S3	2000	2000	2000	2	0	2	Export	288	Ghana	GHA	579	Norway	NOR								07	COFFEE,TEA,COCOA,SPICES	1	No Quantity							2103			0
S3	2000	2000	2000	2	0	2	Export	288	Ghana	GHA	591	Panama	PAN								07	COFFEE,TEA,COCOA,SPICES	1	No Quantity							8869753			0
S3	2000	2000	2000	2	0	2	Export	288	Ghana	GHA	616	Poland	POL								07	COFFEE,TEA,COCOA,SPICES	1	No Quantity							421711			0
S3	2000	2000	2000	2	0	2	Export	288	Ghana	GHA	643	Russian Federation	RUS								07	COFFEE,TEA,COCOA,SPICES	1	No Quantity							6166164			0
S3	2000	2000	2000	2	0	2	Export	288	Ghana	GHA	670	Saint Vincent and the Grenadines	VCT								07	COFFEE,TEA,COCOA,SPICES	1	No Quantity							3892186			0
S3	2000	2000	2000	2	0	2	Export	288	Ghana	GHA	686	Senegal	SEN								07	COFFEE,TEA,COCOA,SPICES	1	No Quantity							3720			0
S3	2000	2000	2000	2	0	2	Export	288	Ghana	GHA	699	India	IND								07	COFFEE,TEA,COCOA,SPICES	1	No Quantity							1469058			0
S3	2000	2000	2000	2	0	2	Export	288	Ghana	GHA	702	Singapore	SGP								07	COFFEE,TEA,COCOA,SPICES	1	No Quantity							914172			0
S3	2000	2000	2000	2	0	2	Export	288	Ghana	GHA	710	South Africa	ZAF								07	COFFEE,TEA,COCOA,SPICES	1	No Quantity							368088			0
S3	2000	2000	2000	2	0	2	Export	288	Ghana	GHA	716	Zimbabwe	ZWE								07	COFFEE,TEA,COCOA,SPICES	1	No Quantity							39738			0
S3	2000	2000	2000	2	0	2	Export	288	Ghana	GHA	724	Spain	ESP								07	COFFEE,TEA,COCOA,SPICES	1	No Quantity							5180996			0
S3	2000	2000	2000	2	0	2	Export	288	Ghana	GHA	757	Switzerland	CHE								07	COFFEE,TEA,COCOA,SPICES	1	No Quantity							558			0
S3	2000	2000	2000	2	0	2	Export	288	Ghana	GHA	764	Thailand	THA								07	COFFEE,TEA,COCOA,SPICES	1	No Quantity							643862			0
S3	2000	2000	2000	2	0	2	Export	288	Ghana	GHA	768	Togo	TGO								07	COFFEE,TEA,COCOA,SPICES	1	No Quantity							4510926			0
S3	2000	2000	2000	2	0	2	Export	288	Ghana	GHA	788	Tunisia	TUN								07	COFFEE,TEA,COCOA,SPICES	1	No Quantity							2618			0
S3	2000	2000	2000	2	0	2	Export	288	Ghana	GHA	792	Turkey	TUR								07	COFFEE,TEA,COCOA,SPICES	1	No Quantity							17188116			0
S3	2000	2000	2000	2	0	2	Export	288	Ghana	GHA	804	Ukraine	UKR								07	COFFEE,TEA,COCOA,SPICES	1	No Quantity							66612			0
S3	2000	2000	2000	2	0	2	Export	288	Ghana	GHA	818	Egypt	EGY								07	COFFEE,TEA,COCOA,SPICES	1	No Quantity							181927			0
S3	2000	2000	2000	2	0	2	Export	288	Ghana	GHA	826	United Kingdom	GBR								07	COFFEE,TEA,COCOA,SPICES	1	No Quantity							26817868			0
S3	2000	2000	2000	2	0	2	Export	288	Ghana	GHA	842	USA	USA								07	COFFEE,TEA,COCOA,SPICES	1	No Quantity							38712305			0
S3	2000	2000	2000	2	0	2	Export	288	Ghana	GHA	854	Burkina Faso	BFA								07	COFFEE,TEA,COCOA,SPICES	1	No Quantity							25621			0
S3	2000	2000	2000	2	0	2	Export	288	Ghana	GHA	891	Serbia and Montenegro	SCG								07	COFFEE,TEA,COCOA,SPICES	1	No Quantity							4342331			0
S3	2000	2000	2000	2	0	2	Export	288	Ghana	GHA	894	Zambia	ZMB								07	COFFEE,TEA,COCOA,SPICES	1	No Quantity							232			0
S3	2000	2000	2000	2	0	2	Export	276	Germany	DEU	0	World	WLD								08	ANIMAL FEED STUFF	1	No Quantity							1206592000			0
S3	2000	2000	2000	2	0	2	Export	276	Germany	DEU	4	Afghanistan	AFG								08	ANIMAL FEED STUFF	1	No Quantity							27000			0
S3	2000	2000	2000	2	0	2	Export	276	Germany	DEU	12	Algeria	DZA								08	ANIMAL FEED STUFF	1	No Quantity							7000			0
S3	2000	2000	2000	2	0	2	Export	276	Germany	DEU	20	Andorra	AND								08	ANIMAL FEED STUFF	1	No Quantity							6000			0
S3	2000	2000	2000	2	0	2	Export	276	Germany	DEU	24	Angola	AGO								08	ANIMAL FEED STUFF	1	No Quantity							3000			0
S3	2000	2000	2000	2	0	2	Export	276	Germany	DEU	31	Azerbaijan	AZE								08	ANIMAL FEED STUFF	1	No Quantity							57000			0
S3	2000	2000	2000	2	0	2	Export	276	Germany	DEU	32	Argentina	ARG								08	ANIMAL FEED STUFF	1	No Quantity							548000			0
S3	2000	2000	2000	2	0	2	Export	276	Germany	DEU	36	Australia	AUS								08	ANIMAL FEED STUFF	1	No Quantity							899000			0
S3	2000	2000	2000	2	0	2	Export	276	Germany	DEU	40	Austria	AUT								08	ANIMAL FEED STUFF	1	No Quantity							72802000			0
S3	2000	2000	2000	2	0	2	Export	276	Germany	DEU	48	Bahrain	BHR								08	ANIMAL FEED STUFF	1	No Quantity							66000			0
S3	2000	2000	2000	2	0	2	Export	276	Germany	DEU	50	Bangladesh	BGD								08	ANIMAL FEED STUFF	1	No Quantity							1215000			0
S3	2000	2000	2000	2	0	2	Export	276	Germany	DEU	51	Armenia	ARM								08	ANIMAL FEED STUFF	1	No Quantity							48000			0
S3	2000	2000	2000	2	0	2	Export	276	Germany	DEU	56	Belgium	BEL								08	ANIMAL FEED STUFF	1	No Quantity							53765000			0
S3	2000	2000	2000	2	0	2	Export	276	Germany	DEU	68	Bolivia (Plurinational State of)	BOL								08	ANIMAL FEED STUFF	1	No Quantity							12000			0
S3	2000	2000	2000	2	0	2	Export	276	Germany	DEU	70	Bosnia Herzegovina	BIH								08	ANIMAL FEED STUFF	1	No Quantity							3209000			0
S3	2000	2000	2000	2	0	2	Export	276	Germany	DEU	76	Brazil	BRA								08	ANIMAL FEED STUFF	1	No Quantity							1209000			0
S3	2000	2000	2000	2	0	2	Export	276	Germany	DEU	96	Brunei Darussalam	BRN								08	ANIMAL FEED STUFF	1	No Quantity							7000			0
S3	2000	2000	2000	2	0	2	Export	276	Germany	DEU	100	Bulgaria	BGR								08	ANIMAL FEED STUFF	1	No Quantity							682000			0
S3	2000	2000	2000	2	0	2	Export	276	Germany	DEU	104	Myanmar	MMR								08	ANIMAL FEED STUFF	1	No Quantity							134000			0
S3	2000	2000	2000	2	0	2	Export	276	Germany	DEU	112	Belarus	BLR								08	ANIMAL FEED STUFF	1	No Quantity							2269000			0
S3	2000	2000	2000	2	0	2	Export	276	Germany	DEU	124	Canada	CAN								08	ANIMAL FEED STUFF	1	No Quantity							3097000			0
S3	2000	2000	2000	2	0	2	Export	276	Germany	DEU	144	Sri Lanka	LKA								08	ANIMAL FEED STUFF	1	No Quantity							40000			0
S3	2000	2000	2000	2	0	2	Export	276	Germany	DEU	148	Chad	TCD								08	ANIMAL FEED STUFF	1	No Quantity							2000			0
S3	2000	2000	2000	2	0	2	Export	276	Germany	DEU	152	Chile	CHL								08	ANIMAL FEED STUFF	1	No Quantity							697000			0
S3	2000	2000	2000	2	0	2	Export	276	Germany	DEU	156	China	CHN								08	ANIMAL FEED STUFF	1	No Quantity							548000			0
S3	2000	2000	2000	2	0	2	Export	276	Germany	DEU	170	Colombia	COL								08	ANIMAL FEED STUFF	1	No Quantity							472000			0
S3	2000	2000	2000	2	0	2	Export	276	Germany	DEU	180	Dem. Rep. of the Congo	COD								08	ANIMAL FEED STUFF	1	No Quantity							7000			0
S3	2000	2000	2000	2	0	2	Export	276	Germany	DEU	191	Croatia	HRV								08	ANIMAL FEED STUFF	1	No Quantity							5111000			0
S3	2000	2000	2000	2	0	2	Export	276	Germany	DEU	192	Cuba	CUB								08	ANIMAL FEED STUFF	1	No Quantity							38000			0
S3	2000	2000	2000	2	0	2	Export	276	Germany	DEU	196	Cyprus	CYP								08	ANIMAL FEED STUFF	1	No Quantity							467000			0
S3	2000	2000	2000	2	0	2	Export	276	Germany	DEU	203	Czechia	CZE								08	ANIMAL FEED STUFF	1	No Quantity							95584000			0
S3	2000	2000	2000	2	0	2	Export	276	Germany	DEU	208	Denmark	DNK								08	ANIMAL FEED STUFF	1	No Quantity							94547000			0
S3	2000	2000	2000	2	0	2	Export	276	Germany	DEU	212	Dominica	DMA								08	ANIMAL FEED STUFF	1	No Quantity							4000			0
S3	2000	2000	2000	2	0	2	Export	276	Germany	DEU	214	Dominican Rep.	DOM								08	ANIMAL FEED STUFF	1	No Quantity							106000			0
S3	2000	2000	2000	2	0	2	Export	276	Germany	DEU	218	Ecuador	ECU								08	ANIMAL FEED STUFF	1	No Quantity							108000			0
S3	2000	2000	2000	2	0	2	Export	276	Germany	DEU	222	El Salvador	SLV								08	ANIMAL FEED STUFF	1	No Quantity							7000			0
S3	2000	2000	2000	2	0	2	Export	276	Germany	DEU	231	Ethiopia	ETH								08	ANIMAL FEED STUFF	1	No Quantity							5000			0
S3	2000	2000	2000	2	0	2	Export	276	Germany	DEU	233	Estonia	EST								08	ANIMAL FEED STUFF	1	No Quantity							3893000			0
S3	2000	2000	2000	2	0	2	Export	276	Germany	DEU	234	Faeroe Isds	FRO								08	ANIMAL FEED STUFF	1	No Quantity							19000			0
S3	2000	2000	2000	2	0	2	Export	276	Germany	DEU	246	Finland	FIN								08	ANIMAL FEED STUFF	1	No Quantity							25449000			0
S3	2000	2000	2000	2	0	2	Export	276	Germany	DEU	251	France	FRA								08	ANIMAL FEED STUFF	1	No Quantity							73885000			0
S3	2000	2000	2000	2	0	2	Export	276	Germany	DEU	258	French Polynesia	PYF								08	ANIMAL FEED STUFF	1	No Quantity							14000			0
S3	2000	2000	2000	2	0	2	Export	276	Germany	DEU	268	Georgia	GEO								08	ANIMAL FEED STUFF	1	No Quantity							96000			0
S3	2000	2000	2000	2	0	2	Export	276	Germany	DEU	288	Ghana	GHA								08	ANIMAL FEED STUFF	1	No Quantity							73000			0
S3	2000	2000	2000	2	0	2	Export	276	Germany	DEU	300	Greece	GRC								08	ANIMAL FEED STUFF	1	No Quantity							4677000			0
S3	2000	2000	2000	2	0	2	Export	276	Germany	DEU	320	Guatemala	GTM								08	ANIMAL FEED STUFF	1	No Quantity							334000			0
S3	2000	2000	2000	2	0	2	Export	276	Germany	DEU	344	China, Hong Kong SAR	HKG								08	ANIMAL FEED STUFF	1	No Quantity							2471000			0
S3	2000	2000	2000	2	0	2	Export	276	Germany	DEU	348	Hungary	HUN								08	ANIMAL FEED STUFF	1	No Quantity							21591000			0
S3	2000	2000	2000	2	0	2	Export	276	Germany	DEU	352	Iceland	ISL								08	ANIMAL FEED STUFF	1	No Quantity							91000			0
S3	2000	2000	2000	2	0	2	Export	276	Germany	DEU	360	Indonesia	IDN								08	ANIMAL FEED STUFF	1	No Quantity							1419000			0
S3	2000	2000	2000	2	0	2	Export	276	Germany	DEU	364	Iran	IRN								08	ANIMAL FEED STUFF	1	No Quantity							1002000			0
S3	2000	2000	2000	2	0	2	Export	276	Germany	DEU	372	Ireland	IRL								08	ANIMAL FEED STUFF	1	No Quantity							2425000			0
S3	2000	2000	2000	2	0	2	Export	276	Germany	DEU	376	Israel	ISR								08	ANIMAL FEED STUFF	1	No Quantity							1027000			0
S3	2000	2000	2000	2	0	2	Export	276	Germany	DEU	381	Italy	ITA								08	ANIMAL FEED STUFF	1	No Quantity							29482000			0
S3	2000	2000	2000	2	0	2	Export	276	Germany	DEU	392	Japan	JPN								08	ANIMAL FEED STUFF	1	No Quantity							13505000			0
S3	2000	2000	2000	2	0	2	Export	276	Germany	DEU	398	Kazakhstan	KAZ								08	ANIMAL FEED STUFF	1	No Quantity							134000			0
S3	2000	2000	2000	2	0	2	Export	276	Germany	DEU	400	Jordan	JOR								08	ANIMAL FEED STUFF	1	No Quantity							4726000			0
S3	2000	2000	2000	2	0	2	Export	276	Germany	DEU	404	Kenya	KEN								08	ANIMAL FEED STUFF	1	No Quantity							102000			0
S3	2000	2000	2000	2	0	2	Export	276	Germany	DEU	408	Dem. People's Rep. of Korea	PRK								08	ANIMAL FEED STUFF	1	No Quantity							300000			0
S3	2000	2000	2000	2	0	2	Export	276	Germany	DEU	410	Rep. of Korea	KOR								08	ANIMAL FEED STUFF	1	No Quantity							2571000			0
S3	2000	2000	2000	2	0	2	Export	276	Germany	DEU	414	Kuwait	KWT								08	ANIMAL FEED STUFF	1	No Quantity							149000			0
S3	2000	2000	2000	2	0	2	Export	276	Germany	DEU	417	Kyrgyzstan	KGZ								08	ANIMAL FEED STUFF	1	No Quantity							1000			0
S3	2000	2000	2000	2	0	2	Export	276	Germany	DEU	422	Lebanon	LBN								08	ANIMAL FEED STUFF	1	No Quantity							246000			0
S3	2000	2000	2000	2	0	2	Export	276	Germany	DEU	428	Latvia	LVA								08	ANIMAL FEED STUFF	1	No Quantity							4695000			0
S3	2000	2000	2000	2	0	2	Export	276	Germany	DEU	434	Libya	LBY								08	ANIMAL FEED STUFF	1	No Quantity							203000			0
S3	2000	2000	2000	2	0	2	Export	276	Germany	DEU	440	Lithuania	LTU								08	ANIMAL FEED STUFF	1	No Quantity							2316000			0
S3	2000	2000	2000	2	0	2	Export	276	Germany	DEU	442	Luxembourg	LUX								08	ANIMAL FEED STUFF	1	No Quantity							4536000			0
S3	2000	2000	2000	2	0	2	Export	276	Germany	DEU	450	Madagascar	MDG								08	ANIMAL FEED STUFF	1	No Quantity							5000			0
S3	2000	2000	2000	2	0	2	Export	276	Germany	DEU	458	Malaysia	MYS								08	ANIMAL FEED STUFF	1	No Quantity							1313000			0
S3	2000	2000	2000	2	0	2	Export	276	Germany	DEU	470	Malta	MLT								08	ANIMAL FEED STUFF	1	No Quantity							670000			0
S3	2000	2000	2000	2	0	2	Export	276	Germany	DEU	480	Mauritius	MUS								08	ANIMAL FEED STUFF	1	No Quantity							9000			0
S3	2000	2000	2000	2	0	2	Export	276	Germany	DEU	484	Mexico	MEX								08	ANIMAL FEED STUFF	1	No Quantity							2600000			0
S3	2000	2000	2000	2	0	2	Export	276	Germany	DEU	490	Other Asia, nes									08	ANIMAL FEED STUFF	1	No Quantity							1857000			0
S3	2000	2000	2000	2	0	2	Export	276	Germany	DEU	498	Rep. of Moldova	MDA								08	ANIMAL FEED STUFF	1	No Quantity							117000			0
S3	2000	2000	2000	2	0	2	Export	276	Germany	DEU	504	Morocco	MAR								08	ANIMAL FEED STUFF	1	No Quantity							99000			0
S3	2000	2000	2000	2	0	2	Export	276	Germany	DEU	512	Oman	OMN								08	ANIMAL FEED STUFF	1	No Quantity							46000			0
S3	2000	2000	2000	2	0	2	Export	276	Germany	DEU	524	Nepal	NPL								08	ANIMAL FEED STUFF	1	No Quantity							25000			0
S3	2000	2000	2000	2	0	2	Export	276	Germany	DEU	528	Netherlands	NLD								08	ANIMAL FEED STUFF	1	No Quantity							222092000			0
S3	2000	2000	2000	2	0	2	Export	276	Germany	DEU	530	Neth. Antilles	ANT								08	ANIMAL FEED STUFF	1	No Quantity							21000			0
S3	2000	2000	2000	2	0	2	Export	276	Germany	DEU	540	New Caledonia	NCL								08	ANIMAL FEED STUFF	1	No Quantity							29000			0
S3	2000	2000	2000	2	0	2	Export	276	Germany	DEU	554	New Zealand	NZL								08	ANIMAL FEED STUFF	1	No Quantity							320000			0
S3	2000	2000	2000	2	0	2	Export	276	Germany	DEU	558	Nicaragua	NIC								08	ANIMAL FEED STUFF	1	No Quantity							12000			0
S3	2000	2000	2000	2	0	2	Export	276	Germany	DEU	566	Nigeria	NGA								08	ANIMAL FEED STUFF	1	No Quantity							42000			0
S3	2000	2000	2000	2	0	2	Export	276	Germany	DEU	579	Norway	NOR								08	ANIMAL FEED STUFF	1	No Quantity							7617000			0
S3	2000	2000	2000	2	0	2	Export	276	Germany	DEU	586	Pakistan	PAK								08	ANIMAL FEED STUFF	1	No Quantity							35000			0
S3	2000	2000	2000	2	0	2	Export	276	Germany	DEU	600	Paraguay	PRY								08	ANIMAL FEED STUFF	1	No Quantity							34000			0
S3	2000	2000	2000	2	0	2	Export	276	Germany	DEU	604	Peru	PER								08	ANIMAL FEED STUFF	1	No Quantity							313000			0
S3	2000	2000	2000	2	0	2	Export	276	Germany	DEU	608	Philippines	PHL								08	ANIMAL FEED STUFF	1	No Quantity							869000			0
S3	2000	2000	2000	2	0	2	Export	276	Germany	DEU	616	Poland	POL								08	ANIMAL FEED STUFF	1	No Quantity							124509000			0
S3	2000	2000	2000	2	0	2	Export	276	Germany	DEU	620	Portugal	PRT								08	ANIMAL FEED STUFF	1	No Quantity							2801000			0
S3	2000	2000	2000	2	0	2	Export	276	Germany	DEU	634	Qatar	QAT								08	ANIMAL FEED STUFF	1	No Quantity							38000			0
S3	2000	2000	2000	2	0	2	Export	276	Germany	DEU	642	Romania	ROU								08	ANIMAL FEED STUFF	1	No Quantity							3076000			0
S3	2000	2000	2000	2	0	2	Export	276	Germany	DEU	643	Russian Federation	RUS								08	ANIMAL FEED STUFF	1	No Quantity							13768000			0
S3	2000	2000	2000	2	0	2	Export	276	Germany	DEU	682	Saudi Arabia	SAU								08	ANIMAL FEED STUFF	1	No Quantity							2105000			0
S3	2000	2000	2000	2	0	2	Export	276	Germany	DEU	686	Senegal	SEN								08	ANIMAL FEED STUFF	1	No Quantity							6000			0
S3	2000	2000	2000	2	0	2	Export	276	Germany	DEU	694	Sierra Leone	SLE								08	ANIMAL FEED STUFF	1	No Quantity							16000			0
S3	2000	2000	2000	2	0	2	Export	276	Germany	DEU	699	India	IND								08	ANIMAL FEED STUFF	1	No Quantity							477000			0
S3	2000	2000	2000	2	0	2	Export	276	Germany	DEU	702	Singapore	SGP								08	ANIMAL FEED STUFF	1	No Quantity							3509000			0
S3	2000	2000	2000	2	0	2	Export	276	Germany	DEU	703	Slovakia	SVK								08	ANIMAL FEED STUFF	1	No Quantity							16175000			0
S3	2000	2000	2000	2	0	2	Export	276	Germany	DEU	704	Viet Nam	VNM								08	ANIMAL FEED STUFF	1	No Quantity							151000			0
S3	2000	2000	2000	2	0	2	Export	276	Germany	DEU	705	Slovenia	SVN								08	ANIMAL FEED STUFF	1	No Quantity							3745000			0
S3	2000	2000	2000	2	0	2	Export	276	Germany	DEU	710	South Africa	ZAF								08	ANIMAL FEED STUFF	1	No Quantity							691000			0
S3	2000	2000	2000	2	0	2	Export	276	Germany	DEU	716	Zimbabwe	ZWE								08	ANIMAL FEED STUFF	1	No Quantity							32000			0
S3	2000	2000	2000	2	0	2	Export	276	Germany	DEU	724	Spain	ESP								08	ANIMAL FEED STUFF	1	No Quantity							10935000			0
S3	2000	2000	2000	2	0	2	Export	276	Germany	DEU	736	Fmr Sudan	SDN								08	ANIMAL FEED STUFF	1	No Quantity							142000			0
S3	2000	2000	2000	2	0	2	Export	276	Germany	DEU	752	Sweden	SWE								08	ANIMAL FEED STUFF	1	No Quantity							35137000			0
S3	2000	2000	2000	2	0	2	Export	276	Germany	DEU	757	Switzerland	CHE								08	ANIMAL FEED STUFF	1	No Quantity							59074000			0
S3	2000	2000	2000	2	0	2	Export	276	Germany	DEU	760	Syria	SYR								08	ANIMAL FEED STUFF	1	No Quantity							226000			0
S3	2000	2000	2000	2	0	2	Export	276	Germany	DEU	762	Tajikistan	TJK								08	ANIMAL FEED STUFF	1	No Quantity							2000			0
S3	2000	2000	2000	2	0	2	Export	276	Germany	DEU	764	Thailand	THA								08	ANIMAL FEED STUFF	1	No Quantity							2464000			0
S3	2000	2000	2000	2	0	2	Export	276	Germany	DEU	768	Togo	TGO								08	ANIMAL FEED STUFF	1	No Quantity							34000			0
S3	2000	2000	2000	2	0	2	Export	276	Germany	DEU	780	Trinidad and Tobago	TTO								08	ANIMAL FEED STUFF	1	No Quantity							1000			0
S3	2000	2000	2000	2	0	2	Export	276	Germany	DEU	784	United Arab Emirates	ARE								08	ANIMAL FEED STUFF	1	No Quantity							1163000			0
S3	2000	2000	2000	2	0	2	Export	276	Germany	DEU	788	Tunisia	TUN								08	ANIMAL FEED STUFF	1	No Quantity							14000			0
S3	2000	2000	2000	2	0	2	Export	276	Germany	DEU	792	Turkey	TUR								08	ANIMAL FEED STUFF	1	No Quantity							4880000			0
S3	2000	2000	2000	2	0	2	Export	276	Germany	DEU	795	Turkmenistan	TKM								08	ANIMAL FEED STUFF	1	No Quantity							101000			0
S3	2000	2000	2000	2	0	2	Export	276	Germany	DEU	800	Uganda	UGA								08	ANIMAL FEED STUFF	1	No Quantity							25000			0
S3	2000	2000	2000	2	0	2	Export	276	Germany	DEU	804	Ukraine	UKR								08	ANIMAL FEED STUFF	1	No Quantity							2441000			0
S3	2000	2000	2000	2	0	2	Export	276	Germany	DEU	807	North Macedonia	MKD								08	ANIMAL FEED STUFF	1	No Quantity							214000			0
S3	2000	2000	2000	2	0	2	Export	276	Germany	DEU	818	Egypt	EGY								08	ANIMAL FEED STUFF	1	No Quantity							19579000			0
S3	2000	2000	2000	2	0	2	Export	276	Germany	DEU	826	United Kingdom	GBR								08	ANIMAL FEED STUFF	1	No Quantity							70396000			0
S3	2000	2000	2000	2	0	2	Export	276	Germany	DEU	842	USA	USA								08	ANIMAL FEED STUFF	1	No Quantity							38763000			0
S3	2000	2000	2000	2	0	2	Export	276	Germany	DEU	858	Uruguay	URY								08	ANIMAL FEED STUFF	1	No Quantity							34000			0
S3	2000	2000	2000	2	0	2	Export	276	Germany	DEU	860	Uzbekistan	UZB								08	ANIMAL FEED STUFF	1	No Quantity							132000			0
S3	2000	2000	2000	2	0	2	Export	276	Germany	DEU	862	Venezuela	VEN								08	ANIMAL FEED STUFF	1	No Quantity							387000			0
S3	2000	2000	2000	2	0	2	Export	276	Germany	DEU	887	Yemen	YEM								08	ANIMAL FEED STUFF	1	No Quantity							54000			0
S3	2000	2000	2000	2	0	2	Export	276	Germany	DEU	891	Serbia and Montenegro	SCG								08	ANIMAL FEED STUFF	1	No Quantity							11120000			0
S3	2000	2000	2000	2	0	2	Export	276	Germany	DEU	894	Zambia	ZMB								08	ANIMAL FEED STUFF	1	No Quantity							1000			0
S3	2000	2000	2000	2	0	2	Export	276	Germany	DEU	899	Areas, nes									08	ANIMAL FEED STUFF	1	No Quantity							812000			0
S3	2000	2000	2000	2	0	2	Export	288	Ghana	GHA	0	World	WLD								08	ANIMAL FEED STUFF	1	No Quantity							350334			0
S3	2000	2000	2000	2	0	2	Export	288	Ghana	GHA	56	Belgium	BEL								08	ANIMAL FEED STUFF	1	No Quantity							25			0
S3	2000	2000	2000	2	0	2	Export	288	Ghana	GHA	124	Canada	CAN								08	ANIMAL FEED STUFF	1	No Quantity							93			0
S3	2000	2000	2000	2	0	2	Export	288	Ghana	GHA	276	Germany	DEU								08	ANIMAL FEED STUFF	1	No Quantity							814			0
S3	2000	2000	2000	2	0	2	Export	288	Ghana	GHA	381	Italy	ITA								08	ANIMAL FEED STUFF	1	No Quantity							158			0
S3	2000	2000	2000	2	0	2	Export	288	Ghana	GHA	516	Namibia	NAM								08	ANIMAL FEED STUFF	1	No Quantity							122			0
S3	2000	2000	2000	2	0	2	Export	288	Ghana	GHA	528	Netherlands	NLD								08	ANIMAL FEED STUFF	1	No Quantity							475			0
S3	2000	2000	2000	2	0	2	Export	288	Ghana	GHA	562	Niger	NER								08	ANIMAL FEED STUFF	1	No Quantity							1607			0
S3	2000	2000	2000	2	0	2	Export	288	Ghana	GHA	710	South Africa	ZAF								08	ANIMAL FEED STUFF	1	No Quantity							43			0
S3	2000	2000	2000	2	0	2	Export	288	Ghana	GHA	752	Sweden	SWE								08	ANIMAL FEED STUFF	1	No Quantity							24			0
S3	2000	2000	2000	2	0	2	Export	288	Ghana	GHA	757	Switzerland	CHE								08	ANIMAL FEED STUFF	1	No Quantity							36			0
S3	2000	2000	2000	2	0	2	Export	288	Ghana	GHA	768	Togo	TGO								08	ANIMAL FEED STUFF	1	No Quantity							119052			0
S3	2000	2000	2000	2	0	2	Export	288	Ghana	GHA	826	United Kingdom	GBR								08	ANIMAL FEED STUFF	1	No Quantity							4685			0
S3	2000	2000	2000	2	0	2	Export	288	Ghana	GHA	842	USA	USA								08	ANIMAL FEED STUFF	1	No Quantity							223194			0
S3	2000	2000	2000	2	0	2	Export	288	Ghana	GHA	887	Yemen	YEM								08	ANIMAL FEED STUFF	1	No Quantity							5			0
S3	2000	2000	2000	2	0	2	Export	276	Germany	DEU	0	World	WLD								09	MISC.EDIBLE PRODUCTS ETC	1	No Quantity							1588589000			0
S3	2000	2000	2000	2	0	2	Export	276	Germany	DEU	4	Afghanistan	AFG								09	MISC.EDIBLE PRODUCTS ETC	1	No Quantity							160000			0
S3	2000	2000	2000	2	0	2	Export	276	Germany	DEU	8	Albania	ALB								09	MISC.EDIBLE PRODUCTS ETC	1	No Quantity							737000			0
S3	2000	2000	2000	2	0	2	Export	276	Germany	DEU	12	Algeria	DZA								09	MISC.EDIBLE PRODUCTS ETC	1	No Quantity							956000			0
S3	2000	2000	2000	2	0	2	Export	276	Germany	DEU	20	Andorra	AND								09	MISC.EDIBLE PRODUCTS ETC	1	No Quantity							6000			0
S3	2000	2000	2000	2	0	2	Export	276	Germany	DEU	24	Angola	AGO								09	MISC.EDIBLE PRODUCTS ETC	1	No Quantity							18000			0
S3	2000	2000	2000	2	0	2	Export	276	Germany	DEU	28	Antigua and Barbuda	ATG								09	MISC.EDIBLE PRODUCTS ETC	1	No Quantity							21000			0
S3	2000	2000	2000	2	0	2	Export	276	Germany	DEU	31	Azerbaijan	AZE								09	MISC.EDIBLE PRODUCTS ETC	1	No Quantity							552000			0
S3	2000	2000	2000	2	0	2	Export	276	Germany	DEU	32	Argentina	ARG								09	MISC.EDIBLE PRODUCTS ETC	1	No Quantity							2406000			0
S3	2000	2000	2000	2	0	2	Export	276	Germany	DEU	36	Australia	AUS								09	MISC.EDIBLE PRODUCTS ETC	1	No Quantity							4144000			0
S3	2000	2000	2000	2	0	2	Export	276	Germany	DEU	40	Austria	AUT								09	MISC.EDIBLE PRODUCTS ETC	1	No Quantity							133144000			0
S3	2000	2000	2000	2	0	2	Export	276	Germany	DEU	44	Bahamas	BHS								09	MISC.EDIBLE PRODUCTS ETC	1	No Quantity							72000			0
S3	2000	2000	2000	2	0	2	Export	276	Germany	DEU	48	Bahrain	BHR								09	MISC.EDIBLE PRODUCTS ETC	1	No Quantity							533000			0
S3	2000	2000	2000	2	0	2	Export	276	Germany	DEU	50	Bangladesh	BGD								09	MISC.EDIBLE PRODUCTS ETC	1	No Quantity							188000			0
S3	2000	2000	2000	2	0	2	Export	276	Germany	DEU	51	Armenia	ARM								09	MISC.EDIBLE PRODUCTS ETC	1	No Quantity							392000			0
S3	2000	2000	2000	2	0	2	Export	276	Germany	DEU	52	Barbados	BRB								09	MISC.EDIBLE PRODUCTS ETC	1	No Quantity							92000			0
S3	2000	2000	2000	2	0	2	Export	276	Germany	DEU	56	Belgium	BEL								09	MISC.EDIBLE PRODUCTS ETC	1	No Quantity							94144000			0
S3	2000	2000	2000	2	0	2	Export	276	Germany	DEU	68	Bolivia (Plurinational State of)	BOL								09	MISC.EDIBLE PRODUCTS ETC	1	No Quantity							12000			0
S3	2000	2000	2000	2	0	2	Export	276	Germany	DEU	70	Bosnia Herzegovina	BIH								09	MISC.EDIBLE PRODUCTS ETC	1	No Quantity							5876000			0
S3	2000	2000	2000	2	0	2	Export	276	Germany	DEU	72	Botswana	BWA								09	MISC.EDIBLE PRODUCTS ETC	1	No Quantity							3000			0
S3	2000	2000	2000	2	0	2	Export	276	Germany	DEU	76	Brazil	BRA								09	MISC.EDIBLE PRODUCTS ETC	1	No Quantity							6553000			0
S3	2000	2000	2000	2	0	2	Export	276	Germany	DEU	90	Solomon Isds	SLB								09	MISC.EDIBLE PRODUCTS ETC	1	No Quantity							15000			0
S3	2000	2000	2000	2	0	2	Export	276	Germany	DEU	92	Br. Virgin Isds	VGB								09	MISC.EDIBLE PRODUCTS ETC	1	No Quantity							5000			0
S3	2000	2000	2000	2	0	2	Export	276	Germany	DEU	100	Bulgaria	BGR								09	MISC.EDIBLE PRODUCTS ETC	1	No Quantity							3947000			0
S3	2000	2000	2000	2	0	2	Export	276	Germany	DEU	104	Myanmar	MMR								09	MISC.EDIBLE PRODUCTS ETC	1	No Quantity							26000			0
S3	2000	2000	2000	2	0	2	Export	276	Germany	DEU	108	Burundi	BDI								09	MISC.EDIBLE PRODUCTS ETC	1	No Quantity							39000			0
S3	2000	2000	2000	2	0	2	Export	276	Germany	DEU	112	Belarus	BLR								09	MISC.EDIBLE PRODUCTS ETC	1	No Quantity							1806000			0
S3	2000	2000	2000	2	0	2	Export	276	Germany	DEU	120	Cameroon	CMR								09	MISC.EDIBLE PRODUCTS ETC	1	No Quantity							56000			0
S3	2000	2000	2000	2	0	2	Export	276	Germany	DEU	124	Canada	CAN								09	MISC.EDIBLE PRODUCTS ETC	1	No Quantity							7565000			0
S3	2000	2000	2000	2	0	2	Export	276	Germany	DEU	132	Cabo Verde	CPV								09	MISC.EDIBLE PRODUCTS ETC	1	No Quantity							21000			0
S3	2000	2000	2000	2	0	2	Export	276	Germany	DEU	140	Central African Rep.	CAF								09	MISC.EDIBLE PRODUCTS ETC	1	No Quantity							93000			0
S3	2000	2000	2000	2	0	2	Export	276	Germany	DEU	144	Sri Lanka	LKA								09	MISC.EDIBLE PRODUCTS ETC	1	No Quantity							157000			0
S3	2000	2000	2000	2	0	2	Export	276	Germany	DEU	152	Chile	CHL								09	MISC.EDIBLE PRODUCTS ETC	1	No Quantity							1318000			0
S3	2000	2000	2000	2	0	2	Export	276	Germany	DEU	156	China	CHN								09	MISC.EDIBLE PRODUCTS ETC	1	No Quantity							1409000			0
S3	2000	2000	2000	2	0	2	Export	276	Germany	DEU	170	Colombia	COL								09	MISC.EDIBLE PRODUCTS ETC	1	No Quantity							443000			0
S3	2000	2000	2000	2	0	2	Export	276	Germany	DEU	174	Comoros	COM								09	MISC.EDIBLE PRODUCTS ETC	1	No Quantity							13000			0
S3	2000	2000	2000	2	0	2	Export	276	Germany	DEU	180	Dem. Rep. of the Congo	COD								09	MISC.EDIBLE PRODUCTS ETC	1	No Quantity							16000			0
S3	2000	2000	2000	2	0	2	Export	276	Germany	DEU	188	Costa Rica	CRI								09	MISC.EDIBLE PRODUCTS ETC	1	No Quantity							112000			0
S3	2000	2000	2000	2	0	2	Export	276	Germany	DEU	191	Croatia	HRV								09	MISC.EDIBLE PRODUCTS ETC	1	No Quantity							14269000			0
S3	2000	2000	2000	2	0	2	Export	276	Germany	DEU	192	Cuba	CUB								09	MISC.EDIBLE PRODUCTS ETC	1	No Quantity							474000			0
S3	2000	2000	2000	2	0	2	Export	276	Germany	DEU	196	Cyprus	CYP								09	MISC.EDIBLE PRODUCTS ETC	1	No Quantity							2699000			0
S3	2000	2000	2000	2	0	2	Export	276	Germany	DEU	203	Czechia	CZE								09	MISC.EDIBLE PRODUCTS ETC	1	No Quantity							33646000			0
S3	2000	2000	2000	2	0	2	Export	276	Germany	DEU	204	Benin	BEN								09	MISC.EDIBLE PRODUCTS ETC	1	No Quantity							1494000			0
S3	2000	2000	2000	2	0	2	Export	276	Germany	DEU	208	Denmark	DNK								09	MISC.EDIBLE PRODUCTS ETC	1	No Quantity							45104000			0
S3	2000	2000	2000	2	0	2	Export	276	Germany	DEU	212	Dominica	DMA								09	MISC.EDIBLE PRODUCTS ETC	1	No Quantity							16000			0
S3	2000	2000	2000	2	0	2	Export	276	Germany	DEU	214	Dominican Rep.	DOM								09	MISC.EDIBLE PRODUCTS ETC	1	No Quantity							165000			0
S3	2000	2000	2000	2	0	2	Export	276	Germany	DEU	218	Ecuador	ECU								09	MISC.EDIBLE PRODUCTS ETC	1	No Quantity							97000			0
S3	2000	2000	2000	2	0	2	Export	276	Germany	DEU	222	El Salvador	SLV								09	MISC.EDIBLE PRODUCTS ETC	1	No Quantity							7000			0
S3	2000	2000	2000	2	0	2	Export	276	Germany	DEU	231	Ethiopia	ETH								09	MISC.EDIBLE PRODUCTS ETC	1	No Quantity							86000			0
S3	2000	2000	2000	2	0	2	Export	276	Germany	DEU	232	Eritrea	ERI								09	MISC.EDIBLE PRODUCTS ETC	1	No Quantity							2000			0
S3	2000	2000	2000	2	0	2	Export	276	Germany	DEU	233	Estonia	EST								09	MISC.EDIBLE PRODUCTS ETC	1	No Quantity							3675000			0
S3	2000	2000	2000	2	0	2	Export	276	Germany	DEU	234	Faeroe Isds	FRO								09	MISC.EDIBLE PRODUCTS ETC	1	No Quantity							93000			0
S3	2000	2000	2000	2	0	2	Export	276	Germany	DEU	246	Finland	FIN								09	MISC.EDIBLE PRODUCTS ETC	1	No Quantity							14706000			0
S3	2000	2000	2000	2	0	2	Export	276	Germany	DEU	251	France	FRA								09	MISC.EDIBLE PRODUCTS ETC	1	No Quantity							202956000			0
S3	2000	2000	2000	2	0	2	Export	276	Germany	DEU	266	Gabon	GAB								09	MISC.EDIBLE PRODUCTS ETC	1	No Quantity							43000			0
S3	2000	2000	2000	2	0	2	Export	276	Germany	DEU	268	Georgia	GEO								09	MISC.EDIBLE PRODUCTS ETC	1	No Quantity							312000			0
S3	2000	2000	2000	2	0	2	Export	276	Germany	DEU	270	Gambia	GMB								09	MISC.EDIBLE PRODUCTS ETC	1	No Quantity							193000			0
S3	2000	2000	2000	2	0	2	Export	276	Germany	DEU	275	State of Palestine	PSE								09	MISC.EDIBLE PRODUCTS ETC	1	No Quantity							7000			0
S3	2000	2000	2000	2	0	2	Export	276	Germany	DEU	288	Ghana	GHA								09	MISC.EDIBLE PRODUCTS ETC	1	No Quantity							118000			0
S3	2000	2000	2000	2	0	2	Export	276	Germany	DEU	292	Gibraltar	GIB								09	MISC.EDIBLE PRODUCTS ETC	1	No Quantity							6000			0
S3	2000	2000	2000	2	0	2	Export	276	Germany	DEU	296	Kiribati	KIR								09	MISC.EDIBLE PRODUCTS ETC	1	No Quantity							10000			0
S3	2000	2000	2000	2	0	2	Export	276	Germany	DEU	300	Greece	GRC								09	MISC.EDIBLE PRODUCTS ETC	1	No Quantity							25122000			0
S3	2000	2000	2000	2	0	2	Export	276	Germany	DEU	320	Guatemala	GTM								09	MISC.EDIBLE PRODUCTS ETC	1	No Quantity							60000			0
S3	2000	2000	2000	2	0	2	Export	276	Germany	DEU	324	Guinea	GIN								09	MISC.EDIBLE PRODUCTS ETC	1	No Quantity							72000			0
S3	2000	2000	2000	2	0	2	Export	276	Germany	DEU	332	Haiti	HTI								09	MISC.EDIBLE PRODUCTS ETC	1	No Quantity							1000			0
S3	2000	2000	2000	2	0	2	Export	276	Germany	DEU	340	Honduras	HND								09	MISC.EDIBLE PRODUCTS ETC	1	No Quantity							19000			0
S3	2000	2000	2000	2	0	2	Export	276	Germany	DEU	344	China, Hong Kong SAR	HKG								09	MISC.EDIBLE PRODUCTS ETC	1	No Quantity							3293000			0
S3	2000	2000	2000	2	0	2	Export	276	Germany	DEU	348	Hungary	HUN								09	MISC.EDIBLE PRODUCTS ETC	1	No Quantity							22254000			0
S3	2000	2000	2000	2	0	2	Export	276	Germany	DEU	352	Iceland	ISL								09	MISC.EDIBLE PRODUCTS ETC	1	No Quantity							901000			0
S3	2000	2000	2000	2	0	2	Export	276	Germany	DEU	360	Indonesia	IDN								09	MISC.EDIBLE PRODUCTS ETC	1	No Quantity							937000			0
S3	2000	2000	2000	2	0	2	Export	276	Germany	DEU	364	Iran	IRN								09	MISC.EDIBLE PRODUCTS ETC	1	No Quantity							4905000			0
S3	2000	2000	2000	2	0	2	Export	276	Germany	DEU	372	Ireland	IRL								09	MISC.EDIBLE PRODUCTS ETC	1	No Quantity							5752000			0
S3	2000	2000	2000	2	0	2	Export	276	Germany	DEU	376	Israel	ISR								09	MISC.EDIBLE PRODUCTS ETC	1	No Quantity							13920000			0
S3	2000	2000	2000	2	0	2	Export	276	Germany	DEU	381	Italy	ITA								09	MISC.EDIBLE PRODUCTS ETC	1	No Quantity							74146000			0
S3	2000	2000	2000	2	0	2	Export	276	Germany	DEU	384	Côte d'Ivoire	CIV								09	MISC.EDIBLE PRODUCTS ETC	1	No Quantity							18000			0
S3	2000	2000	2000	2	0	2	Export	276	Germany	DEU	388	Jamaica	JAM								09	MISC.EDIBLE PRODUCTS ETC	1	No Quantity							113000			0
S3	2000	2000	2000	2	0	2	Export	276	Germany	DEU	392	Japan	JPN								09	MISC.EDIBLE PRODUCTS ETC	1	No Quantity							9172000			0
S3	2000	2000	2000	2	0	2	Export	276	Germany	DEU	398	Kazakhstan	KAZ								09	MISC.EDIBLE PRODUCTS ETC	1	No Quantity							2369000			0
S3	2000	2000	2000	2	0	2	Export	276	Germany	DEU	400	Jordan	JOR								09	MISC.EDIBLE PRODUCTS ETC	1	No Quantity							886000			0
S3	2000	2000	2000	2	0	2	Export	276	Germany	DEU	404	Kenya	KEN								09	MISC.EDIBLE PRODUCTS ETC	1	No Quantity							33000			0
S3	2000	2000	2000	2	0	2	Export	276	Germany	DEU	408	Dem. People's Rep. of Korea	PRK								09	MISC.EDIBLE PRODUCTS ETC	1	No Quantity							6000			0
S3	2000	2000	2000	2	0	2	Export	276	Germany	DEU	410	Rep. of Korea	KOR								09	MISC.EDIBLE PRODUCTS ETC	1	No Quantity							3093000			0
S3	2000	2000	2000	2	0	2	Export	276	Germany	DEU	414	Kuwait	KWT								09	MISC.EDIBLE PRODUCTS ETC	1	No Quantity							1635000			0
S3	2000	2000	2000	2	0	2	Export	276	Germany	DEU	417	Kyrgyzstan	KGZ								09	MISC.EDIBLE PRODUCTS ETC	1	No Quantity							34000			0
S3	2000	2000	2000	2	0	2	Export	276	Germany	DEU	422	Lebanon	LBN								09	MISC.EDIBLE PRODUCTS ETC	1	No Quantity							1037000			0
S3	2000	2000	2000	2	0	2	Export	276	Germany	DEU	428	Latvia	LVA								09	MISC.EDIBLE PRODUCTS ETC	1	No Quantity							6136000			0
S3	2000	2000	2000	2	0	2	Export	276	Germany	DEU	430	Liberia	LBR								09	MISC.EDIBLE PRODUCTS ETC	1	No Quantity							28000			0
S3	2000	2000	2000	2	0	2	Export	276	Germany	DEU	434	Libya	LBY								09	MISC.EDIBLE PRODUCTS ETC	1	No Quantity							2153000			0
S3	2000	2000	2000	2	0	2	Export	276	Germany	DEU	440	Lithuania	LTU								09	MISC.EDIBLE PRODUCTS ETC	1	No Quantity							11471000			0
S3	2000	2000	2000	2	0	2	Export	276	Germany	DEU	442	Luxembourg	LUX								09	MISC.EDIBLE PRODUCTS ETC	1	No Quantity							9133000			0
S3	2000	2000	2000	2	0	2	Export	276	Germany	DEU	450	Madagascar	MDG								09	MISC.EDIBLE PRODUCTS ETC	1	No Quantity							288000			0
S3	2000	2000	2000	2	0	2	Export	276	Germany	DEU	454	Malawi	MWI								09	MISC.EDIBLE PRODUCTS ETC	1	No Quantity							1000			0
S3	2000	2000	2000	2	0	2	Export	276	Germany	DEU	458	Malaysia	MYS								09	MISC.EDIBLE PRODUCTS ETC	1	No Quantity							1927000			0
S3	2000	2000	2000	2	0	2	Export	276	Germany	DEU	462	Maldives	MDV								09	MISC.EDIBLE PRODUCTS ETC	1	No Quantity							27000			0
S3	2000	2000	2000	2	0	2	Export	276	Germany	DEU	466	Mali	MLI								09	MISC.EDIBLE PRODUCTS ETC	1	No Quantity							197000			0
S3	2000	2000	2000	2	0	2	Export	276	Germany	DEU	470	Malta	MLT								09	MISC.EDIBLE PRODUCTS ETC	1	No Quantity							1385000			0
S3	2000	2000	2000	2	0	2	Export	276	Germany	DEU	478	Mauritania	MRT								09	MISC.EDIBLE PRODUCTS ETC	1	No Quantity							17000			0
S3	2000	2000	2000	2	0	2	Export	276	Germany	DEU	480	Mauritius	MUS								09	MISC.EDIBLE PRODUCTS ETC	1	No Quantity							639000			0
S3	2000	2000	2000	2	0	2	Export	276	Germany	DEU	484	Mexico	MEX								09	MISC.EDIBLE PRODUCTS ETC	1	No Quantity							33529000			0
S3	2000	2000	2000	2	0	2	Export	276	Germany	DEU	490	Other Asia, nes									09	MISC.EDIBLE PRODUCTS ETC	1	No Quantity							5443000			0
S3	2000	2000	2000	2	0	2	Export	276	Germany	DEU	496	Mongolia	MNG								09	MISC.EDIBLE PRODUCTS ETC	1	No Quantity							380000			0
S3	2000	2000	2000	2	0	2	Export	276	Germany	DEU	498	Rep. of Moldova	MDA								09	MISC.EDIBLE PRODUCTS ETC	1	No Quantity							334000			0
S3	2000	2000	2000	2	0	2	Export	276	Germany	DEU	504	Morocco	MAR								09	MISC.EDIBLE PRODUCTS ETC	1	No Quantity							398000			0
S3	2000	2000	2000	2	0	2	Export	276	Germany	DEU	512	Oman	OMN								09	MISC.EDIBLE PRODUCTS ETC	1	No Quantity							322000			0
S3	2000	2000	2000	2	0	2	Export	276	Germany	DEU	516	Namibia	NAM								09	MISC.EDIBLE PRODUCTS ETC	1	No Quantity							71000			0
S3	2000	2000	2000	2	0	2	Export	276	Germany	DEU	524	Nepal	NPL								09	MISC.EDIBLE PRODUCTS ETC	1	No Quantity							8000			0
S3	2000	2000	2000	2	0	2	Export	276	Germany	DEU	527	Oceania, nes									09	MISC.EDIBLE PRODUCTS ETC	1	No Quantity							1000			0
S3	2000	2000	2000	2	0	2	Export	276	Germany	DEU	528	Netherlands	NLD								09	MISC.EDIBLE PRODUCTS ETC	1	No Quantity							174292000			0
S3	2000	2000	2000	2	0	2	Export	276	Germany	DEU	530	Neth. Antilles	ANT								09	MISC.EDIBLE PRODUCTS ETC	1	No Quantity							53000			0
S3	2000	2000	2000	2	0	2	Export	276	Germany	DEU	533	Aruba	ABW								09	MISC.EDIBLE PRODUCTS ETC	1	No Quantity							5000			0
S3	2000	2000	2000	2	0	2	Export	276	Germany	DEU	554	New Zealand	NZL								09	MISC.EDIBLE PRODUCTS ETC	1	No Quantity							3062000			0
S3	2000	2000	2000	2	0	2	Export	276	Germany	DEU	558	Nicaragua	NIC								09	MISC.EDIBLE PRODUCTS ETC	1	No Quantity							4000			0
S3	2000	2000	2000	2	0	2	Export	276	Germany	DEU	566	Nigeria	NGA								09	MISC.EDIBLE PRODUCTS ETC	1	No Quantity							344000			0
S3	2000	2000	2000	2	0	2	Export	276	Germany	DEU	579	Norway	NOR								09	MISC.EDIBLE PRODUCTS ETC	1	No Quantity							7388000			0
S3	2000	2000	2000	2	0	2	Export	276	Germany	DEU	580	N. Mariana Isds	MNP								09	MISC.EDIBLE PRODUCTS ETC	1	No Quantity							2000			0
S3	2000	2000	2000	2	0	2	Export	276	Germany	DEU	586	Pakistan	PAK								09	MISC.EDIBLE PRODUCTS ETC	1	No Quantity							198000			0
S3	2000	2000	2000	2	0	2	Export	276	Germany	DEU	591	Panama	PAN								09	MISC.EDIBLE PRODUCTS ETC	1	No Quantity							223000			0
S3	2000	2000	2000	2	0	2	Export	276	Germany	DEU	600	Paraguay	PRY								09	MISC.EDIBLE PRODUCTS ETC	1	No Quantity							37000			0
S3	2000	2000	2000	2	0	2	Export	276	Germany	DEU	604	Peru	PER								09	MISC.EDIBLE PRODUCTS ETC	1	No Quantity							172000			0
S3	2000	2000	2000	2	0	2	Export	276	Germany	DEU	608	Philippines	PHL								09	MISC.EDIBLE PRODUCTS ETC	1	No Quantity							6002000			0
S3	2000	2000	2000	2	0	2	Export	276	Germany	DEU	616	Poland	POL								09	MISC.EDIBLE PRODUCTS ETC	1	No Quantity							64413000			0
S3	2000	2000	2000	2	0	2	Export	276	Germany	DEU	620	Portugal	PRT								09	MISC.EDIBLE PRODUCTS ETC	1	No Quantity							15172000			0
S3	2000	2000	2000	2	0	2	Export	276	Germany	DEU	634	Qatar	QAT								09	MISC.EDIBLE PRODUCTS ETC	1	No Quantity							400000			0
S3	2000	2000	2000	2	0	2	Export	276	Germany	DEU	642	Romania	ROU								09	MISC.EDIBLE PRODUCTS ETC	1	No Quantity							6708000			0
S3	2000	2000	2000	2	0	2	Export	276	Germany	DEU	643	Russian Federation	RUS								09	MISC.EDIBLE PRODUCTS ETC	1	No Quantity							46054000			0
S3	2000	2000	2000	2	0	2	Export	276	Germany	DEU	646	Rwanda	RWA								09	MISC.EDIBLE PRODUCTS ETC	1	No Quantity							7000			0
S3	2000	2000	2000	2	0	2	Export	276	Germany	DEU	662	Saint Lucia	LCA								09	MISC.EDIBLE PRODUCTS ETC	1	No Quantity							1000			0
S3	2000	2000	2000	2	0	2	Export	276	Germany	DEU	670	Saint Vincent and the Grenadines	VCT								09	MISC.EDIBLE PRODUCTS ETC	1	No Quantity							33000			0
S3	2000	2000	2000	2	0	2	Export	276	Germany	DEU	682	Saudi Arabia	SAU								09	MISC.EDIBLE PRODUCTS ETC	1	No Quantity							8748000			0
S3	2000	2000	2000	2	0	2	Export	276	Germany	DEU	686	Senegal	SEN								09	MISC.EDIBLE PRODUCTS ETC	1	No Quantity							13000			0
S3	2000	2000	2000	2	0	2	Export	276	Germany	DEU	690	Seychelles	SYC								09	MISC.EDIBLE PRODUCTS ETC	1	No Quantity							84000			0
S3	2000	2000	2000	2	0	2	Export	276	Germany	DEU	694	Sierra Leone	SLE								09	MISC.EDIBLE PRODUCTS ETC	1	No Quantity							95000			0
S3	2000	2000	2000	2	0	2	Export	276	Germany	DEU	699	India	IND								09	MISC.EDIBLE PRODUCTS ETC	1	No Quantity							691000			0
S3	2000	2000	2000	2	0	2	Export	276	Germany	DEU	702	Singapore	SGP								09	MISC.EDIBLE PRODUCTS ETC	1	No Quantity							1406000			0
S3	2000	2000	2000	2	0	2	Export	276	Germany	DEU	703	Slovakia	SVK								09	MISC.EDIBLE PRODUCTS ETC	1	No Quantity							10262000			0
S3	2000	2000	2000	2	0	2	Export	276	Germany	DEU	704	Viet Nam	VNM								09	MISC.EDIBLE PRODUCTS ETC	1	No Quantity							202000			0
S3	2000	2000	2000	2	0	2	Export	276	Germany	DEU	705	Slovenia	SVN								09	MISC.EDIBLE PRODUCTS ETC	1	No Quantity							15987000			0
S3	2000	2000	2000	2	0	2	Export	276	Germany	DEU	710	South Africa	ZAF								09	MISC.EDIBLE PRODUCTS ETC	1	No Quantity							4885000			0
S3	2000	2000	2000	2	0	2	Export	276	Germany	DEU	716	Zimbabwe	ZWE								09	MISC.EDIBLE PRODUCTS ETC	1	No Quantity							24000			0
S3	2000	2000	2000	2	0	2	Export	276	Germany	DEU	724	Spain	ESP								09	MISC.EDIBLE PRODUCTS ETC	1	No Quantity							69990000			0
S3	2000	2000	2000	2	0	2	Export	276	Germany	DEU	736	Fmr Sudan	SDN								09	MISC.EDIBLE PRODUCTS ETC	1	No Quantity							893000			0
S3	2000	2000	2000	2	0	2	Export	276	Germany	DEU	740	Suriname	SUR								09	MISC.EDIBLE PRODUCTS ETC	1	No Quantity							4000			0
S3	2000	2000	2000	2	0	2	Export	276	Germany	DEU	748	Swaziland	SWZ								09	MISC.EDIBLE PRODUCTS ETC	1	No Quantity							3000			0
S3	2000	2000	2000	2	0	2	Export	276	Germany	DEU	752	Sweden	SWE								09	MISC.EDIBLE PRODUCTS ETC	1	No Quantity							25651000			0
S3	2000	2000	2000	2	0	2	Export	276	Germany	DEU	757	Switzerland	CHE								09	MISC.EDIBLE PRODUCTS ETC	1	No Quantity							69012000			0
S3	2000	2000	2000	2	0	2	Export	276	Germany	DEU	760	Syria	SYR								09	MISC.EDIBLE PRODUCTS ETC	1	No Quantity							465000			0
S3	2000	2000	2000	2	0	2	Export	276	Germany	DEU	762	Tajikistan	TJK								09	MISC.EDIBLE PRODUCTS ETC	1	No Quantity							21000			0
S3	2000	2000	2000	2	0	2	Export	276	Germany	DEU	764	Thailand	THA								09	MISC.EDIBLE PRODUCTS ETC	1	No Quantity							1752000			0
S3	2000	2000	2000	2	0	2	Export	276	Germany	DEU	768	Togo	TGO								09	MISC.EDIBLE PRODUCTS ETC	1	No Quantity							210000			0
S3	2000	2000	2000	2	0	2	Export	276	Germany	DEU	780	Trinidad and Tobago	TTO								09	MISC.EDIBLE PRODUCTS ETC	1	No Quantity							472000			0
S3	2000	2000	2000	2	0	2	Export	276	Germany	DEU	784	United Arab Emirates	ARE								09	MISC.EDIBLE PRODUCTS ETC	1	No Quantity							4501000			0
S3	2000	2000	2000	2	0	2	Export	276	Germany	DEU	788	Tunisia	TUN								09	MISC.EDIBLE PRODUCTS ETC	1	No Quantity							169000			0
S3	2000	2000	2000	2	0	2	Export	276	Germany	DEU	792	Turkey	TUR								09	MISC.EDIBLE PRODUCTS ETC	1	No Quantity							16443000			0
S3	2000	2000	2000	2	0	2	Export	276	Germany	DEU	795	Turkmenistan	TKM								09	MISC.EDIBLE PRODUCTS ETC	1	No Quantity							159000			0
S3	2000	2000	2000	2	0	2	Export	276	Germany	DEU	800	Uganda	UGA								09	MISC.EDIBLE PRODUCTS ETC	1	No Quantity							293000			0
S3	2000	2000	2000	2	0	2	Export	276	Germany	DEU	804	Ukraine	UKR								09	MISC.EDIBLE PRODUCTS ETC	1	No Quantity							7536000			0
S3	2000	2000	2000	2	0	2	Export	276	Germany	DEU	807	North Macedonia	MKD								09	MISC.EDIBLE PRODUCTS ETC	1	No Quantity							3381000			0
S3	2000	2000	2000	2	0	2	Export	276	Germany	DEU	818	Egypt	EGY								09	MISC.EDIBLE PRODUCTS ETC	1	No Quantity							2979000			0
S3	2000	2000	2000	2	0	2	Export	276	Germany	DEU	826	United Kingdom	GBR								09	MISC.EDIBLE PRODUCTS ETC	1	No Quantity							129552000			0
S3	2000	2000	2000	2	0	2	Export	276	Germany	DEU	834	United Rep. of Tanzania	TZA								09	MISC.EDIBLE PRODUCTS ETC	1	No Quantity							29000			0
S3	2000	2000	2000	2	0	2	Export	276	Germany	DEU	837	Bunkers									09	MISC.EDIBLE PRODUCTS ETC	1	No Quantity							441000			0
S3	2000	2000	2000	2	0	2	Export	276	Germany	DEU	839	Special Categories									09	MISC.EDIBLE PRODUCTS ETC	1	No Quantity							566000			0
S3	2000	2000	2000	2	0	2	Export	276	Germany	DEU	842	USA	USA								09	MISC.EDIBLE PRODUCTS ETC	1	No Quantity							49977000			0
S3	2000	2000	2000	2	0	2	Export	276	Germany	DEU	858	Uruguay	URY								09	MISC.EDIBLE PRODUCTS ETC	1	No Quantity							352000			0
S3	2000	2000	2000	2	0	2	Export	276	Germany	DEU	860	Uzbekistan	UZB								09	MISC.EDIBLE PRODUCTS ETC	1	No Quantity							1082000			0
S3	2000	2000	2000	2	0	2	Export	276	Germany	DEU	862	Venezuela	VEN								09	MISC.EDIBLE PRODUCTS ETC	1	No Quantity							772000			0
S3	2000	2000	2000	2	0	2	Export	276	Germany	DEU	882	Samoa	WSM								09	MISC.EDIBLE PRODUCTS ETC	1	No Quantity							1000			0
S3	2000	2000	2000	2	0	2	Export	276	Germany	DEU	887	Yemen	YEM								09	MISC.EDIBLE PRODUCTS ETC	1	No Quantity							276000			0
S3	2000	2000	2000	2	0	2	Export	276	Germany	DEU	891	Serbia and Montenegro	SCG								09	MISC.EDIBLE PRODUCTS ETC	1	No Quantity							3007000			0
S3	2000	2000	2000	2	0	2	Export	276	Germany	DEU	899	Areas, nes									09	MISC.EDIBLE PRODUCTS ETC	1	No Quantity							739000			0
S3	2000	2000	2000	2	0	2	Export	288	Ghana	GHA	0	World	WLD								09	MISC.EDIBLE PRODUCTS ETC	1	No Quantity							1499963			0
S3	2000	2000	2000	2	0	2	Export	288	Ghana	GHA	36	Australia	AUS								09	MISC.EDIBLE PRODUCTS ETC	1	No Quantity							7905			0
S3	2000	2000	2000	2	0	2	Export	288	Ghana	GHA	56	Belgium	BEL								09	MISC.EDIBLE PRODUCTS ETC	1	No Quantity							3036			0
S3	2000	2000	2000	2	0	2	Export	288	Ghana	GHA	124	Canada	CAN								09	MISC.EDIBLE PRODUCTS ETC	1	No Quantity							7080			0
S3	2000	2000	2000	2	0	2	Export	288	Ghana	GHA	204	Benin	BEN								09	MISC.EDIBLE PRODUCTS ETC	1	No Quantity							23300			0
S3	2000	2000	2000	2	0	2	Export	288	Ghana	GHA	208	Denmark	DNK								09	MISC.EDIBLE PRODUCTS ETC	1	No Quantity							60311			0
S3	2000	2000	2000	2	0	2	Export	288	Ghana	GHA	251	France	FRA								09	MISC.EDIBLE PRODUCTS ETC	1	No Quantity							33186			0
S3	2000	2000	2000	2	0	2	Export	288	Ghana	GHA	276	Germany	DEU								09	MISC.EDIBLE PRODUCTS ETC	1	No Quantity							8109			0
S3	2000	2000	2000	2	0	2	Export	288	Ghana	GHA	376	Israel	ISR								09	MISC.EDIBLE PRODUCTS ETC	1	No Quantity							13453			0
S3	2000	2000	2000	2	0	2	Export	288	Ghana	GHA	381	Italy	ITA								09	MISC.EDIBLE PRODUCTS ETC	1	No Quantity							1173			0
S3	2000	2000	2000	2	0	2	Export	288	Ghana	GHA	384	Côte d'Ivoire	CIV								09	MISC.EDIBLE PRODUCTS ETC	1	No Quantity							24221			0
S3	2000	2000	2000	2	0	2	Export	288	Ghana	GHA	392	Japan	JPN								09	MISC.EDIBLE PRODUCTS ETC	1	No Quantity							65440			0
S3	2000	2000	2000	2	0	2	Export	288	Ghana	GHA	430	Liberia	LBR								09	MISC.EDIBLE PRODUCTS ETC	1	No Quantity							26			0
S3	2000	2000	2000	2	0	2	Export	288	Ghana	GHA	528	Netherlands	NLD								09	MISC.EDIBLE PRODUCTS ETC	1	No Quantity							22252			0
S3	2000	2000	2000	2	0	2	Export	288	Ghana	GHA	566	Nigeria	NGA								09	MISC.EDIBLE PRODUCTS ETC	1	No Quantity							142084			0
S3	2000	2000	2000	2	0	2	Export	288	Ghana	GHA	579	Norway	NOR								09	MISC.EDIBLE PRODUCTS ETC	1	No Quantity							7			0
S3	2000	2000	2000	2	0	2	Export	288	Ghana	GHA	710	South Africa	ZAF								09	MISC.EDIBLE PRODUCTS ETC	1	No Quantity							312			0
S3	2000	2000	2000	2	0	2	Export	288	Ghana	GHA	716	Zimbabwe	ZWE								09	MISC.EDIBLE PRODUCTS ETC	1	No Quantity							633			0
S3	2000	2000	2000	2	0	2	Export	288	Ghana	GHA	757	Switzerland	CHE								09	MISC.EDIBLE PRODUCTS ETC	1	No Quantity							185			0
S3	2000	2000	2000	2	0	2	Export	288	Ghana	GHA	768	Togo	TGO								09	MISC.EDIBLE PRODUCTS ETC	1	No Quantity							495253			0
S3	2000	2000	2000	2	0	2	Export	288	Ghana	GHA	826	United Kingdom	GBR								09	MISC.EDIBLE PRODUCTS ETC	1	No Quantity							153628			0
S3	2000	2000	2000	2	0	2	Export	288	Ghana	GHA	842	USA	USA								09	MISC.EDIBLE PRODUCTS ETC	1	No Quantity							438309			0
S3	2000	2000	2000	2	0	2	Export	288	Ghana	GHA	854	Burkina Faso	BFA								09	MISC.EDIBLE PRODUCTS ETC	1	No Quantity							61			0
S3	2000	2000	2000	2	0	2	Export	276	Germany	DEU	0	World	WLD								11	BEVERAGES	1	No Quantity							1470421000			0
S3	2000	2000	2000	2	0	2	Export	276	Germany	DEU	8	Albania	ALB								11	BEVERAGES	1	No Quantity							547000			0
S3	2000	2000	2000	2	0	2	Export	276	Germany	DEU	12	Algeria	DZA								11	BEVERAGES	1	No Quantity							46000			0
S3	2000	2000	2000	2	0	2	Export	276	Germany	DEU	20	Andorra	AND								11	BEVERAGES	1	No Quantity							233000			0
S3	2000	2000	2000	2	0	2	Export	276	Germany	DEU	24	Angola	AGO								11	BEVERAGES	1	No Quantity							248000			0
S3	2000	2000	2000	2	0	2	Export	276	Germany	DEU	28	Antigua and Barbuda	ATG								11	BEVERAGES	1	No Quantity							50000			0
S3	2000	2000	2000	2	0	2	Export	276	Germany	DEU	31	Azerbaijan	AZE								11	BEVERAGES	1	No Quantity							603000			0
S3	2000	2000	2000	2	0	2	Export	276	Germany	DEU	32	Argentina	ARG								11	BEVERAGES	1	No Quantity							2214000			0
S3	2000	2000	2000	2	0	2	Export	276	Germany	DEU	36	Australia	AUS								11	BEVERAGES	1	No Quantity							5550000			0
S3	2000	2000	2000	2	0	2	Export	276	Germany	DEU	40	Austria	AUT								11	BEVERAGES	1	No Quantity							65068000			0
S3	2000	2000	2000	2	0	2	Export	276	Germany	DEU	44	Bahamas	BHS								11	BEVERAGES	1	No Quantity							539000			0
S3	2000	2000	2000	2	0	2	Export	276	Germany	DEU	48	Bahrain	BHR								11	BEVERAGES	1	No Quantity							278000			0
S3	2000	2000	2000	2	0	2	Export	276	Germany	DEU	50	Bangladesh	BGD								11	BEVERAGES	1	No Quantity							114000			0
S3	2000	2000	2000	2	0	2	Export	276	Germany	DEU	51	Armenia	ARM								11	BEVERAGES	1	No Quantity							65000			0
S3	2000	2000	2000	2	0	2	Export	276	Germany	DEU	52	Barbados	BRB								11	BEVERAGES	1	No Quantity							309000			0
S3	2000	2000	2000	2	0	2	Export	276	Germany	DEU	56	Belgium	BEL								11	BEVERAGES	1	No Quantity							67989000			0
S3	2000	2000	2000	2	0	2	Export	276	Germany	DEU	60	Bermuda	BMU								11	BEVERAGES	1	No Quantity							353000			0
S3	2000	2000	2000	2	0	2	Export	276	Germany	DEU	68	Bolivia (Plurinational State of)	BOL								11	BEVERAGES	1	No Quantity							46000			0
S3	2000	2000	2000	2	0	2	Export	276	Germany	DEU	70	Bosnia Herzegovina	BIH								11	BEVERAGES	1	No Quantity							2867000			0
S3	2000	2000	2000	2	0	2	Export	276	Germany	DEU	76	Brazil	BRA								11	BEVERAGES	1	No Quantity							2431000			0
S3	2000	2000	2000	2	0	2	Export	276	Germany	DEU	84	Belize	BLZ								11	BEVERAGES	1	No Quantity							1000			0
S3	2000	2000	2000	2	0	2	Export	276	Germany	DEU	92	Br. Virgin Isds	VGB								11	BEVERAGES	1	No Quantity							24000			0
S3	2000	2000	2000	2	0	2	Export	276	Germany	DEU	96	Brunei Darussalam	BRN								11	BEVERAGES	1	No Quantity							4000			0
S3	2000	2000	2000	2	0	2	Export	276	Germany	DEU	100	Bulgaria	BGR								11	BEVERAGES	1	No Quantity							1545000			0
S3	2000	2000	2000	2	0	2	Export	276	Germany	DEU	108	Burundi	BDI								11	BEVERAGES	1	No Quantity							117000			0
S3	2000	2000	2000	2	0	2	Export	276	Germany	DEU	112	Belarus	BLR								11	BEVERAGES	1	No Quantity							2525000			0
S3	2000	2000	2000	2	0	2	Export	276	Germany	DEU	116	Cambodia	KHM								11	BEVERAGES	1	No Quantity							142000			0
S3	2000	2000	2000	2	0	2	Export	276	Germany	DEU	120	Cameroon	CMR								11	BEVERAGES	1	No Quantity							39000			0
S3	2000	2000	2000	2	0	2	Export	276	Germany	DEU	124	Canada	CAN								11	BEVERAGES	1	No Quantity							21698000			0
S3	2000	2000	2000	2	0	2	Export	276	Germany	DEU	132	Cabo Verde	CPV								11	BEVERAGES	1	No Quantity							62000			0
S3	2000	2000	2000	2	0	2	Export	276	Germany	DEU	136	Cayman Isds	CYM								11	BEVERAGES	1	No Quantity							53000			0
S3	2000	2000	2000	2	0	2	Export	276	Germany	DEU	140	Central African Rep.	CAF								11	BEVERAGES	1	No Quantity							200000			0
S3	2000	2000	2000	2	0	2	Export	276	Germany	DEU	144	Sri Lanka	LKA								11	BEVERAGES	1	No Quantity							113000			0
S3	2000	2000	2000	2	0	2	Export	276	Germany	DEU	148	Chad	TCD								11	BEVERAGES	1	No Quantity							826000			0
S3	2000	2000	2000	2	0	2	Export	276	Germany	DEU	152	Chile	CHL								11	BEVERAGES	1	No Quantity							1267000			0
S3	2000	2000	2000	2	0	2	Export	276	Germany	DEU	156	China	CHN								11	BEVERAGES	1	No Quantity							1170000			0
S3	2000	2000	2000	2	0	2	Export	276	Germany	DEU	170	Colombia	COL								11	BEVERAGES	1	No Quantity							246000			0
S3	2000	2000	2000	2	0	2	Export	276	Germany	DEU	175	Mayotte	MYT								11	BEVERAGES	1	No Quantity							19000			0
S3	2000	2000	2000	2	0	2	Export	276	Germany	DEU	180	Dem. Rep. of the Congo	COD								11	BEVERAGES	1	No Quantity							2000			0
S3	2000	2000	2000	2	0	2	Export	276	Germany	DEU	188	Costa Rica	CRI								11	BEVERAGES	1	No Quantity							329000			0
S3	2000	2000	2000	2	0	2	Export	276	Germany	DEU	191	Croatia	HRV								11	BEVERAGES	1	No Quantity							3865000			0
S3	2000	2000	2000	2	0	2	Export	276	Germany	DEU	192	Cuba	CUB								11	BEVERAGES	1	No Quantity							358000			0
S3	2000	2000	2000	2	0	2	Export	276	Germany	DEU	196	Cyprus	CYP								11	BEVERAGES	1	No Quantity							983000			0
S3	2000	2000	2000	2	0	2	Export	276	Germany	DEU	203	Czechia	CZE								11	BEVERAGES	1	No Quantity							24348000			0
S3	2000	2000	2000	2	0	2	Export	276	Germany	DEU	204	Benin	BEN								11	BEVERAGES	1	No Quantity							1335000			0
S3	2000	2000	2000	2	0	2	Export	276	Germany	DEU	208	Denmark	DNK								11	BEVERAGES	1	No Quantity							25794000			0
S3	2000	2000	2000	2	0	2	Export	276	Germany	DEU	212	Dominica	DMA								11	BEVERAGES	1	No Quantity							7000			0
S3	2000	2000	2000	2	0	2	Export	276	Germany	DEU	214	Dominican Rep.	DOM								11	BEVERAGES	1	No Quantity							634000			0
S3	2000	2000	2000	2	0	2	Export	276	Germany	DEU	218	Ecuador	ECU								11	BEVERAGES	1	No Quantity							255000			0
S3	2000	2000	2000	2	0	2	Export	276	Germany	DEU	222	El Salvador	SLV								11	BEVERAGES	1	No Quantity							92000			0
S3	2000	2000	2000	2	0	2	Export	276	Germany	DEU	231	Ethiopia	ETH								11	BEVERAGES	1	No Quantity							28000			0
S3	2000	2000	2000	2	0	2	Export	276	Germany	DEU	232	Eritrea	ERI								11	BEVERAGES	1	No Quantity							5000			0
S3	2000	2000	2000	2	0	2	Export	276	Germany	DEU	233	Estonia	EST								11	BEVERAGES	1	No Quantity							3205000			0
S3	2000	2000	2000	2	0	2	Export	276	Germany	DEU	234	Faeroe Isds	FRO								11	BEVERAGES	1	No Quantity							9000			0
S3	2000	2000	2000	2	0	2	Export	276	Germany	DEU	242	Fiji	FJI								11	BEVERAGES	1	No Quantity							3000			0
S3	2000	2000	2000	2	0	2	Export	276	Germany	DEU	246	Finland	FIN								11	BEVERAGES	1	No Quantity							11431000			0
S3	2000	2000	2000	2	0	2	Export	276	Germany	DEU	251	France	FRA								11	BEVERAGES	1	No Quantity							125633000			0
S3	2000	2000	2000	2	0	2	Export	276	Germany	DEU	258	French Polynesia	PYF								11	BEVERAGES	1	No Quantity							125000			0
S3	2000	2000	2000	2	0	2	Export	276	Germany	DEU	262	Djibouti	DJI								11	BEVERAGES	1	No Quantity							66000			0
S3	2000	2000	2000	2	0	2	Export	276	Germany	DEU	266	Gabon	GAB								11	BEVERAGES	1	No Quantity							33000			0
S3	2000	2000	2000	2	0	2	Export	276	Germany	DEU	268	Georgia	GEO								11	BEVERAGES	1	No Quantity							1118000			0
S3	2000	2000	2000	2	0	2	Export	276	Germany	DEU	270	Gambia	GMB								11	BEVERAGES	1	No Quantity							81000			0
S3	2000	2000	2000	2	0	2	Export	276	Germany	DEU	275	State of Palestine	PSE								11	BEVERAGES	1	No Quantity							1000			0
S3	2000	2000	2000	2	0	2	Export	276	Germany	DEU	288	Ghana	GHA								11	BEVERAGES	1	No Quantity							159000			0
S3	2000	2000	2000	2	0	2	Export	276	Germany	DEU	292	Gibraltar	GIB								11	BEVERAGES	1	No Quantity							179000			0
S3	2000	2000	2000	2	0	2	Export	276	Germany	DEU	296	Kiribati	KIR								11	BEVERAGES	1	No Quantity							36000			0
S3	2000	2000	2000	2	0	2	Export	276	Germany	DEU	300	Greece	GRC								11	BEVERAGES	1	No Quantity							15151000			0
S3	2000	2000	2000	2	0	2	Export	276	Germany	DEU	304	Greenland	GRL								11	BEVERAGES	1	No Quantity							20000			0
S3	2000	2000	2000	2	0	2	Export	276	Germany	DEU	320	Guatemala	GTM								11	BEVERAGES	1	No Quantity							229000			0
S3	2000	2000	2000	2	0	2	Export	276	Germany	DEU	324	Guinea	GIN								11	BEVERAGES	1	No Quantity							536000			0
S3	2000	2000	2000	2	0	2	Export	276	Germany	DEU	328	Guyana	GUY								11	BEVERAGES	1	No Quantity							19000			0
S3	2000	2000	2000	2	0	2	Export	276	Germany	DEU	332	Haiti	HTI								11	BEVERAGES	1	No Quantity							9000			0
S3	2000	2000	2000	2	0	2	Export	276	Germany	DEU	340	Honduras	HND								11	BEVERAGES	1	No Quantity							54000			0
S3	2000	2000	2000	2	0	2	Export	276	Germany	DEU	344	China, Hong Kong SAR	HKG								11	BEVERAGES	1	No Quantity							1775000			0
S3	2000	2000	2000	2	0	2	Export	276	Germany	DEU	348	Hungary	HUN								11	BEVERAGES	1	No Quantity							5831000			0
S3	2000	2000	2000	2	0	2	Export	276	Germany	DEU	352	Iceland	ISL								11	BEVERAGES	1	No Quantity							1821000			0
S3	2000	2000	2000	2	0	2	Export	276	Germany	DEU	360	Indonesia	IDN								11	BEVERAGES	1	No Quantity							29000			0
S3	2000	2000	2000	2	0	2	Export	276	Germany	DEU	364	Iran	IRN								11	BEVERAGES	1	No Quantity							146000			0
S3	2000	2000	2000	2	0	2	Export	276	Germany	DEU	372	Ireland	IRL								11	BEVERAGES	1	No Quantity							4527000			0
S3	2000	2000	2000	2	0	2	Export	276	Germany	DEU	376	Israel	ISR								11	BEVERAGES	1	No Quantity							1444000			0
S3	2000	2000	2000	2	0	2	Export	276	Germany	DEU	381	Italy	ITA								11	BEVERAGES	1	No Quantity							138598000			0
S3	2000	2000	2000	2	0	2	Export	276	Germany	DEU	384	Côte d'Ivoire	CIV								11	BEVERAGES	1	No Quantity							22000			0
S3	2000	2000	2000	2	0	2	Export	276	Germany	DEU	388	Jamaica	JAM								11	BEVERAGES	1	No Quantity							71000			0
S3	2000	2000	2000	2	0	2	Export	276	Germany	DEU	392	Japan	JPN								11	BEVERAGES	1	No Quantity							47529000			0
S3	2000	2000	2000	2	0	2	Export	276	Germany	DEU	398	Kazakhstan	KAZ								11	BEVERAGES	1	No Quantity							814000			0
S3	2000	2000	2000	2	0	2	Export	276	Germany	DEU	400	Jordan	JOR								11	BEVERAGES	1	No Quantity							855000			0
S3	2000	2000	2000	2	0	2	Export	276	Germany	DEU	404	Kenya	KEN								11	BEVERAGES	1	No Quantity							204000			0
S3	2000	2000	2000	2	0	2	Export	276	Germany	DEU	408	Dem. People's Rep. of Korea	PRK								11	BEVERAGES	1	No Quantity							14000			0
S3	2000	2000	2000	2	0	2	Export	276	Germany	DEU	410	Rep. of Korea	KOR								11	BEVERAGES	1	No Quantity							2967000			0
S3	2000	2000	2000	2	0	2	Export	276	Germany	DEU	414	Kuwait	KWT								11	BEVERAGES	1	No Quantity							860000			0
S3	2000	2000	2000	2	0	2	Export	276	Germany	DEU	417	Kyrgyzstan	KGZ								11	BEVERAGES	1	No Quantity							22000			0
S3	2000	2000	2000	2	0	2	Export	276	Germany	DEU	422	Lebanon	LBN								11	BEVERAGES	1	No Quantity							698000			0
S3	2000	2000	2000	2	0	2	Export	276	Germany	DEU	428	Latvia	LVA								11	BEVERAGES	1	No Quantity							8089000			0
S3	2000	2000	2000	2	0	2	Export	276	Germany	DEU	430	Liberia	LBR								11	BEVERAGES	1	No Quantity							628000			0
S3	2000	2000	2000	2	0	2	Export	276	Germany	DEU	434	Libya	LBY								11	BEVERAGES	1	No Quantity							720000			0
S3	2000	2000	2000	2	0	2	Export	276	Germany	DEU	440	Lithuania	LTU								11	BEVERAGES	1	No Quantity							4577000			0
S3	2000	2000	2000	2	0	2	Export	276	Germany	DEU	442	Luxembourg	LUX								11	BEVERAGES	1	No Quantity							7433000			0
S3	2000	2000	2000	2	0	2	Export	276	Germany	DEU	450	Madagascar	MDG								11	BEVERAGES	1	No Quantity							13000			0
S3	2000	2000	2000	2	0	2	Export	276	Germany	DEU	458	Malaysia	MYS								11	BEVERAGES	1	No Quantity							978000			0
S3	2000	2000	2000	2	0	2	Export	276	Germany	DEU	462	Maldives	MDV								11	BEVERAGES	1	No Quantity							139000			0
S3	2000	2000	2000	2	0	2	Export	276	Germany	DEU	466	Mali	MLI								11	BEVERAGES	1	No Quantity							16000			0
S3	2000	2000	2000	2	0	2	Export	276	Germany	DEU	470	Malta	MLT								11	BEVERAGES	1	No Quantity							718000			0
S3	2000	2000	2000	2	0	2	Export	276	Germany	DEU	478	Mauritania	MRT								11	BEVERAGES	1	No Quantity							8000			0
S3	2000	2000	2000	2	0	2	Export	276	Germany	DEU	480	Mauritius	MUS								11	BEVERAGES	1	No Quantity							29000			0
S3	2000	2000	2000	2	0	2	Export	276	Germany	DEU	484	Mexico	MEX								11	BEVERAGES	1	No Quantity							2596000			0
S3	2000	2000	2000	2	0	2	Export	276	Germany	DEU	490	Other Asia, nes									11	BEVERAGES	1	No Quantity							4138000			0
S3	2000	2000	2000	2	0	2	Export	276	Germany	DEU	496	Mongolia	MNG								11	BEVERAGES	1	No Quantity							1673000			0
S3	2000	2000	2000	2	0	2	Export	276	Germany	DEU	498	Rep. of Moldova	MDA								11	BEVERAGES	1	No Quantity							159000			0
S3	2000	2000	2000	2	0	2	Export	276	Germany	DEU	504	Morocco	MAR								11	BEVERAGES	1	No Quantity							448000			0
S3	2000	2000	2000	2	0	2	Export	276	Germany	DEU	508	Mozambique	MOZ								11	BEVERAGES	1	No Quantity							212000			0
S3	2000	2000	2000	2	0	2	Export	276	Germany	DEU	512	Oman	OMN								11	BEVERAGES	1	No Quantity							323000			0
S3	2000	2000	2000	2	0	2	Export	276	Germany	DEU	516	Namibia	NAM								11	BEVERAGES	1	No Quantity							171000			0
S3	2000	2000	2000	2	0	2	Export	276	Germany	DEU	528	Netherlands	NLD								11	BEVERAGES	1	No Quantity							121001000			0
S3	2000	2000	2000	2	0	2	Export	276	Germany	DEU	530	Neth. Antilles	ANT								11	BEVERAGES	1	No Quantity							316000			0
S3	2000	2000	2000	2	0	2	Export	276	Germany	DEU	533	Aruba	ABW								11	BEVERAGES	1	No Quantity							223000			0
S3	2000	2000	2000	2	0	2	Export	276	Germany	DEU	540	New Caledonia	NCL								11	BEVERAGES	1	No Quantity							12000			0
S3	2000	2000	2000	2	0	2	Export	276	Germany	DEU	554	New Zealand	NZL								11	BEVERAGES	1	No Quantity							1400000			0
S3	2000	2000	2000	2	0	2	Export	276	Germany	DEU	558	Nicaragua	NIC								11	BEVERAGES	1	No Quantity							28000			0
S3	2000	2000	2000	2	0	2	Export	276	Germany	DEU	562	Niger	NER								11	BEVERAGES	1	No Quantity							13000			0
S3	2000	2000	2000	2	0	2	Export	276	Germany	DEU	566	Nigeria	NGA								11	BEVERAGES	1	No Quantity							1528000			0
S3	2000	2000	2000	2	0	2	Export	276	Germany	DEU	579	Norway	NOR								11	BEVERAGES	1	No Quantity							12712000			0
S3	2000	2000	2000	2	0	2	Export	276	Germany	DEU	581	United States Minor Outlying Islands	UMI								11	BEVERAGES	1	No Quantity							54000			0
S3	2000	2000	2000	2	0	2	Export	276	Germany	DEU	586	Pakistan	PAK								11	BEVERAGES	1	No Quantity							43000			0
S3	2000	2000	2000	2	0	2	Export	276	Germany	DEU	591	Panama	PAN								11	BEVERAGES	1	No Quantity							178000			0
S3	2000	2000	2000	2	0	2	Export	276	Germany	DEU	598	Papua New Guinea	PNG								11	BEVERAGES	1	No Quantity							18000			0
S3	2000	2000	2000	2	0	2	Export	276	Germany	DEU	600	Paraguay	PRY								11	BEVERAGES	1	No Quantity							209000			0
S3	2000	2000	2000	2	0	2	Export	276	Germany	DEU	604	Peru	PER								11	BEVERAGES	1	No Quantity							703000			0
S3	2000	2000	2000	2	0	2	Export	276	Germany	DEU	608	Philippines	PHL								11	BEVERAGES	1	No Quantity							150000			0
S3	2000	2000	2000	2	0	2	Export	276	Germany	DEU	616	Poland	POL								11	BEVERAGES	1	No Quantity							10758000			0
S3	2000	2000	2000	2	0	2	Export	276	Germany	DEU	620	Portugal	PRT								11	BEVERAGES	1	No Quantity							8945000			0
S3	2000	2000	2000	2	0	2	Export	276	Germany	DEU	634	Qatar	QAT								11	BEVERAGES	1	No Quantity							105000			0
S3	2000	2000	2000	2	0	2	Export	276	Germany	DEU	642	Romania	ROU								11	BEVERAGES	1	No Quantity							1982000			0
S3	2000	2000	2000	2	0	2	Export	276	Germany	DEU	643	Russian Federation	RUS								11	BEVERAGES	1	No Quantity							11570000			0
S3	2000	2000	2000	2	0	2	Export	276	Germany	DEU	646	Rwanda	RWA								11	BEVERAGES	1	No Quantity							261000			0
S3	2000	2000	2000	2	0	2	Export	276	Germany	DEU	659	Saint Kitts and Nevis	KNA								11	BEVERAGES	1	No Quantity							4000			0
S3	2000	2000	2000	2	0	2	Export	276	Germany	DEU	662	Saint Lucia	LCA								11	BEVERAGES	1	No Quantity							145000			0
S3	2000	2000	2000	2	0	2	Export	276	Germany	DEU	670	Saint Vincent and the Grenadines	VCT								11	BEVERAGES	1	No Quantity							1000			0
S3	2000	2000	2000	2	0	2	Export	276	Germany	DEU	678	Sao Tome and Principe	STP								11	BEVERAGES	1	No Quantity							9000			0
S3	2000	2000	2000	2	0	2	Export	276	Germany	DEU	682	Saudi Arabia	SAU								11	BEVERAGES	1	No Quantity							2826000			0
S3	2000	2000	2000	2	0	2	Export	276	Germany	DEU	686	Senegal	SEN								11	BEVERAGES	1	No Quantity							13000			0
S3	2000	2000	2000	2	0	2	Export	276	Germany	DEU	690	Seychelles	SYC								11	BEVERAGES	1	No Quantity							17000			0
S3	2000	2000	2000	2	0	2	Export	276	Germany	DEU	694	Sierra Leone	SLE								11	BEVERAGES	1	No Quantity							925000			0
S3	2000	2000	2000	2	0	2	Export	276	Germany	DEU	699	India	IND								11	BEVERAGES	1	No Quantity							344000			0
S3	2000	2000	2000	2	0	2	Export	276	Germany	DEU	702	Singapore	SGP								11	BEVERAGES	1	No Quantity							2212000			0
S3	2000	2000	2000	2	0	2	Export	276	Germany	DEU	703	Slovakia	SVK								11	BEVERAGES	1	No Quantity							1298000			0
S3	2000	2000	2000	2	0	2	Export	276	Germany	DEU	704	Viet Nam	VNM								11	BEVERAGES	1	No Quantity							93000			0
S3	2000	2000	2000	2	0	2	Export	276	Germany	DEU	705	Slovenia	SVN								11	BEVERAGES	1	No Quantity							3827000			0
S3	2000	2000	2000	2	0	2	Export	276	Germany	DEU	710	South Africa	ZAF								11	BEVERAGES	1	No Quantity							3999000			0
S3	2000	2000	2000	2	0	2	Export	276	Germany	DEU	724	Spain	ESP								11	BEVERAGES	1	No Quantity							56852000			0
S3	2000	2000	2000	2	0	2	Export	276	Germany	DEU	736	Fmr Sudan	SDN								11	BEVERAGES	1	No Quantity							55000			0
S3	2000	2000	2000	2	0	2	Export	276	Germany	DEU	740	Suriname	SUR								11	BEVERAGES	1	No Quantity							109000			0
S3	2000	2000	2000	2	0	2	Export	276	Germany	DEU	752	Sweden	SWE								11	BEVERAGES	1	No Quantity							58653000			0
S3	2000	2000	2000	2	0	2	Export	276	Germany	DEU	757	Switzerland	CHE								11	BEVERAGES	1	No Quantity							38043000			0
S3	2000	2000	2000	2	0	2	Export	276	Germany	DEU	760	Syria	SYR								11	BEVERAGES	1	No Quantity							459000			0
S3	2000	2000	2000	2	0	2	Export	276	Germany	DEU	762	Tajikistan	TJK								11	BEVERAGES	1	No Quantity							106000			0
S3	2000	2000	2000	2	0	2	Export	276	Germany	DEU	764	Thailand	THA								11	BEVERAGES	1	No Quantity							625000			0
S3	2000	2000	2000	2	0	2	Export	276	Germany	DEU	768	Togo	TGO								11	BEVERAGES	1	No Quantity							9000			0
S3	2000	2000	2000	2	0	2	Export	276	Germany	DEU	780	Trinidad and Tobago	TTO								11	BEVERAGES	1	No Quantity							155000			0
S3	2000	2000	2000	2	0	2	Export	276	Germany	DEU	784	United Arab Emirates	ARE								11	BEVERAGES	1	No Quantity							2157000			0
S3	2000	2000	2000	2	0	2	Export	276	Germany	DEU	788	Tunisia	TUN								11	BEVERAGES	1	No Quantity							196000			0
S3	2000	2000	2000	2	0	2	Export	276	Germany	DEU	792	Turkey	TUR								11	BEVERAGES	1	No Quantity							6170000			0
S3	2000	2000	2000	2	0	2	Export	276	Germany	DEU	795	Turkmenistan	TKM								11	BEVERAGES	1	No Quantity							139000			0
S3	2000	2000	2000	2	0	2	Export	276	Germany	DEU	796	Turks and Caicos Isds	TCA								11	BEVERAGES	1	No Quantity							20000			0
S3	2000	2000	2000	2	0	2	Export	276	Germany	DEU	800	Uganda	UGA								11	BEVERAGES	1	No Quantity							120000			0
S3	2000	2000	2000	2	0	2	Export	276	Germany	DEU	804	Ukraine	UKR								11	BEVERAGES	1	No Quantity							1612000			0
S3	2000	2000	2000	2	0	2	Export	276	Germany	DEU	807	North Macedonia	MKD								11	BEVERAGES	1	No Quantity							3041000			0
S3	2000	2000	2000	2	0	2	Export	276	Germany	DEU	818	Egypt	EGY								11	BEVERAGES	1	No Quantity							630000			0
S3	2000	2000	2000	2	0	2	Export	276	Germany	DEU	826	United Kingdom	GBR								11	BEVERAGES	1	No Quantity							219714000			0
S3	2000	2000	2000	2	0	2	Export	276	Germany	DEU	834	United Rep. of Tanzania	TZA								11	BEVERAGES	1	No Quantity							88000			0
S3	2000	2000	2000	2	0	2	Export	276	Germany	DEU	837	Bunkers									11	BEVERAGES	1	No Quantity							33500000			0
S3	2000	2000	2000	2	0	2	Export	276	Germany	DEU	842	USA	USA								11	BEVERAGES	1	No Quantity							216802000			0
S3	2000	2000	2000	2	0	2	Export	276	Germany	DEU	854	Burkina Faso	BFA								11	BEVERAGES	1	No Quantity							64000			0
S3	2000	2000	2000	2	0	2	Export	276	Germany	DEU	858	Uruguay	URY								11	BEVERAGES	1	No Quantity							450000			0
S3	2000	2000	2000	2	0	2	Export	276	Germany	DEU	860	Uzbekistan	UZB								11	BEVERAGES	1	No Quantity							469000			0
S3	2000	2000	2000	2	0	2	Export	276	Germany	DEU	862	Venezuela	VEN								11	BEVERAGES	1	No Quantity							2115000			0
S3	2000	2000	2000	2	0	2	Export	276	Germany	DEU	887	Yemen	YEM								11	BEVERAGES	1	No Quantity							389000			0
S3	2000	2000	2000	2	0	2	Export	276	Germany	DEU	891	Serbia and Montenegro	SCG								11	BEVERAGES	1	No Quantity							2016000			0
S3	2000	2000	2000	2	0	2	Export	276	Germany	DEU	899	Areas, nes									11	BEVERAGES	1	No Quantity							713000			0
S3	2000	2000	2000	2	0	2	Export	288	Ghana	GHA	0	World	WLD								11	BEVERAGES	1	No Quantity							1136323			0
S3	2000	2000	2000	2	0	2	Export	288	Ghana	GHA	36	Australia	AUS								11	BEVERAGES	1	No Quantity							77			0
S3	2000	2000	2000	2	0	2	Export	288	Ghana	GHA	56	Belgium	BEL								11	BEVERAGES	1	No Quantity							2595			0
S3	2000	2000	2000	2	0	2	Export	288	Ghana	GHA	100	Bulgaria	BGR								11	BEVERAGES	1	No Quantity							11189			0
S3	2000	2000	2000	2	0	2	Export	288	Ghana	GHA	204	Benin	BEN								11	BEVERAGES	1	No Quantity							183913			0
S3	2000	2000	2000	2	0	2	Export	288	Ghana	GHA	231	Ethiopia	ETH								11	BEVERAGES	1	No Quantity							33			0
S3	2000	2000	2000	2	0	2	Export	288	Ghana	GHA	270	Gambia	GMB								11	BEVERAGES	1	No Quantity							24			0
S3	2000	2000	2000	2	0	2	Export	288	Ghana	GHA	276	Germany	DEU								11	BEVERAGES	1	No Quantity							11012			0
S3	2000	2000	2000	2	0	2	Export	288	Ghana	GHA	348	Hungary	HUN								11	BEVERAGES	1	No Quantity							16			0
S3	2000	2000	2000	2	0	2	Export	288	Ghana	GHA	381	Italy	ITA								11	BEVERAGES	1	No Quantity							23			0
S3	2000	2000	2000	2	0	2	Export	288	Ghana	GHA	384	Côte d'Ivoire	CIV								11	BEVERAGES	1	No Quantity							325			0
S3	2000	2000	2000	2	0	2	Export	288	Ghana	GHA	392	Japan	JPN								11	BEVERAGES	1	No Quantity							142			0
S3	2000	2000	2000	2	0	2	Export	288	Ghana	GHA	480	Mauritius	MUS								11	BEVERAGES	1	No Quantity							60766			0
S3	2000	2000	2000	2	0	2	Export	288	Ghana	GHA	528	Netherlands	NLD								11	BEVERAGES	1	No Quantity							7733			0
S3	2000	2000	2000	2	0	2	Export	288	Ghana	GHA	566	Nigeria	NGA								11	BEVERAGES	1	No Quantity							103821			0
S3	2000	2000	2000	2	0	2	Export	288	Ghana	GHA	646	Rwanda	RWA								11	BEVERAGES	1	No Quantity							331			0
S3	2000	2000	2000	2	0	2	Export	288	Ghana	GHA	694	Sierra Leone	SLE								11	BEVERAGES	1	No Quantity							9394			0
S3	2000	2000	2000	2	0	2	Export	288	Ghana	GHA	710	South Africa	ZAF								11	BEVERAGES	1	No Quantity							10695			0
S3	2000	2000	2000	2	0	2	Export	288	Ghana	GHA	724	Spain	ESP								11	BEVERAGES	1	No Quantity							1996			0
S3	2000	2000	2000	2	0	2	Export	288	Ghana	GHA	768	Togo	TGO								11	BEVERAGES	1	No Quantity							211158			0
S3	2000	2000	2000	2	0	2	Export	288	Ghana	GHA	826	United Kingdom	GBR								11	BEVERAGES	1	No Quantity							484334			0
S3	2000	2000	2000	2	0	2	Export	288	Ghana	GHA	837	Bunkers									11	BEVERAGES	1	No Quantity							6513			0
S3	2000	2000	2000	2	0	2	Export	288	Ghana	GHA	842	USA	USA								11	BEVERAGES	1	No Quantity							17321			0
S3	2000	2000	2000	2	0	2	Export	288	Ghana	GHA	854	Burkina Faso	BFA								11	BEVERAGES	1	No Quantity							12911			0
S3	2000	2000	2000	2	0	2	Export	276	Germany	DEU	0	World	WLD								12	TOBACCO,TOBACCO MANUFACT	1	No Quantity							1810860000			0
S3	2000	2000	2000	2	0	2	Export	276	Germany	DEU	8	Albania	ALB								12	TOBACCO,TOBACCO MANUFACT	1	No Quantity							99000			0
S3	2000	2000	2000	2	0	2	Export	276	Germany	DEU	20	Andorra	AND								12	TOBACCO,TOBACCO MANUFACT	1	No Quantity							5237000			0
S3	2000	2000	2000	2	0	2	Export	276	Germany	DEU	31	Azerbaijan	AZE								12	TOBACCO,TOBACCO MANUFACT	1	No Quantity							4814000			0
S3	2000	2000	2000	2	0	2	Export	276	Germany	DEU	32	Argentina	ARG								12	TOBACCO,TOBACCO MANUFACT	1	No Quantity							25000			0
S3	2000	2000	2000	2	0	2	Export	276	Germany	DEU	36	Australia	AUS								12	TOBACCO,TOBACCO MANUFACT	1	No Quantity							237000			0
S3	2000	2000	2000	2	0	2	Export	276	Germany	DEU	40	Austria	AUT								12	TOBACCO,TOBACCO MANUFACT	1	No Quantity							34004000			0
S3	2000	2000	2000	2	0	2	Export	276	Germany	DEU	48	Bahrain	BHR								12	TOBACCO,TOBACCO MANUFACT	1	No Quantity							1822000			0
S3	2000	2000	2000	2	0	2	Export	276	Germany	DEU	51	Armenia	ARM								12	TOBACCO,TOBACCO MANUFACT	1	No Quantity							1657000			0
S3	2000	2000	2000	2	0	2	Export	276	Germany	DEU	56	Belgium	BEL								12	TOBACCO,TOBACCO MANUFACT	1	No Quantity							86693000			0
S3	2000	2000	2000	2	0	2	Export	276	Germany	DEU	70	Bosnia Herzegovina	BIH								12	TOBACCO,TOBACCO MANUFACT	1	No Quantity							993000			0
S3	2000	2000	2000	2	0	2	Export	276	Germany	DEU	76	Brazil	BRA								12	TOBACCO,TOBACCO MANUFACT	1	No Quantity							70000			0
S3	2000	2000	2000	2	0	2	Export	276	Germany	DEU	92	Br. Virgin Isds	VGB								12	TOBACCO,TOBACCO MANUFACT	1	No Quantity							540000			0
S3	2000	2000	2000	2	0	2	Export	276	Germany	DEU	100	Bulgaria	BGR								12	TOBACCO,TOBACCO MANUFACT	1	No Quantity							8918000			0
S3	2000	2000	2000	2	0	2	Export	276	Germany	DEU	112	Belarus	BLR								12	TOBACCO,TOBACCO MANUFACT	1	No Quantity							950000			0
S3	2000	2000	2000	2	0	2	Export	276	Germany	DEU	116	Cambodia	KHM								12	TOBACCO,TOBACCO MANUFACT	1	No Quantity							110000			0
S3	2000	2000	2000	2	0	2	Export	276	Germany	DEU	120	Cameroon	CMR								12	TOBACCO,TOBACCO MANUFACT	1	No Quantity							200000			0
S3	2000	2000	2000	2	0	2	Export	276	Germany	DEU	124	Canada	CAN								12	TOBACCO,TOBACCO MANUFACT	1	No Quantity							295000			0
S3	2000	2000	2000	2	0	2	Export	276	Germany	DEU	144	Sri Lanka	LKA								12	TOBACCO,TOBACCO MANUFACT	1	No Quantity							681000			0
S3	2000	2000	2000	2	0	2	Export	276	Germany	DEU	156	China	CHN								12	TOBACCO,TOBACCO MANUFACT	1	No Quantity							83000			0
S3	2000	2000	2000	2	0	2	Export	276	Germany	DEU	191	Croatia	HRV								12	TOBACCO,TOBACCO MANUFACT	1	No Quantity							3263000			0
S3	2000	2000	2000	2	0	2	Export	276	Germany	DEU	192	Cuba	CUB								12	TOBACCO,TOBACCO MANUFACT	1	No Quantity							42000			0
S3	2000	2000	2000	2	0	2	Export	276	Germany	DEU	196	Cyprus	CYP								12	TOBACCO,TOBACCO MANUFACT	1	No Quantity							6424000			0
S3	2000	2000	2000	2	0	2	Export	276	Germany	DEU	203	Czechia	CZE								12	TOBACCO,TOBACCO MANUFACT	1	No Quantity							58627000			0
S3	2000	2000	2000	2	0	2	Export	276	Germany	DEU	204	Benin	BEN								12	TOBACCO,TOBACCO MANUFACT	1	No Quantity							384000			0
S3	2000	2000	2000	2	0	2	Export	276	Germany	DEU	208	Denmark	DNK								12	TOBACCO,TOBACCO MANUFACT	1	No Quantity							6688000			0
S3	2000	2000	2000	2	0	2	Export	276	Germany	DEU	214	Dominican Rep.	DOM								12	TOBACCO,TOBACCO MANUFACT	1	No Quantity							84000			0
S3	2000	2000	2000	2	0	2	Export	276	Germany	DEU	233	Estonia	EST								12	TOBACCO,TOBACCO MANUFACT	1	No Quantity							438000			0
S3	2000	2000	2000	2	0	2	Export	276	Germany	DEU	246	Finland	FIN								12	TOBACCO,TOBACCO MANUFACT	1	No Quantity							6806000			0
S3	2000	2000	2000	2	0	2	Export	276	Germany	DEU	251	France	FRA								12	TOBACCO,TOBACCO MANUFACT	1	No Quantity							328250000			0
S3	2000	2000	2000	2	0	2	Export	276	Germany	DEU	262	Djibouti	DJI								12	TOBACCO,TOBACCO MANUFACT	1	No Quantity							1021000			0
S3	2000	2000	2000	2	0	2	Export	276	Germany	DEU	268	Georgia	GEO								12	TOBACCO,TOBACCO MANUFACT	1	No Quantity							295000			0
S3	2000	2000	2000	2	0	2	Export	276	Germany	DEU	270	Gambia	GMB								12	TOBACCO,TOBACCO MANUFACT	1	No Quantity							60000			0
S3	2000	2000	2000	2	0	2	Export	276	Germany	DEU	275	State of Palestine	PSE								12	TOBACCO,TOBACCO MANUFACT	1	No Quantity							321000			0
S3	2000	2000	2000	2	0	2	Export	276	Germany	DEU	292	Gibraltar	GIB								12	TOBACCO,TOBACCO MANUFACT	1	No Quantity							53000			0
[truncated: 9,837 more rows]
