# Supplementary material for: Core-periphery structure in sectoral international trade networks: A new approach to an old theory
Source: PLoS One. 2020 Apr 2;15(4):e0229547. doi: 10.1371/journal.pone.0229547 (PMC7117750; doi:10.1371/journal.pone.0229547)
Supplement: S7 File — (ZIP) [file pone.0229547.s007.zip › S7_File/RawData 2000/comtrade (27).csv]

Classification	Year	Period	Period Desc.	Aggregate Level	Is Leaf Code	Trade Flow Code	Trade Flow	Reporter Code	Reporter	Reporter ISO	Partner Code	Partner	Partner ISO	2nd Partner Code	2nd Partner	2nd Partner ISO	Customs Proc. Code	Customs	Mode of Transport Code	Mode of Transport	Commodity Code	Commodity	Qty Unit Code	Qty Unit	Qty	Alt Qty Unit Code	Alt Qty Unit	Alt Qty	Netweight (kg)	Gross weight (kg)	Trade Value (US$)	CIF Trade Value (US$)	FOB Trade Value (US$)	Flag
S3	2000	2000	2000	2	0	2	Export	300	Greece	GRC	0	World	WLD								00	LIVE ANIMALS	1	No Quantity							1128269			0
S3	2000	2000	2000	2	0	2	Export	300	Greece	GRC	8	Albania	ALB								00	LIVE ANIMALS	1	No Quantity							254645			0
S3	2000	2000	2000	2	0	2	Export	300	Greece	GRC	56	Belgium	BEL								00	LIVE ANIMALS	1	No Quantity							67801			0
S3	2000	2000	2000	2	0	2	Export	300	Greece	GRC	196	Cyprus	CYP								00	LIVE ANIMALS	1	No Quantity							56697			0
S3	2000	2000	2000	2	0	2	Export	300	Greece	GRC	203	Czechia	CZE								00	LIVE ANIMALS	1	No Quantity							10425			0
S3	2000	2000	2000	2	0	2	Export	300	Greece	GRC	251	France	FRA								00	LIVE ANIMALS	1	No Quantity							41165			0
S3	2000	2000	2000	2	0	2	Export	300	Greece	GRC	276	Germany	DEU								00	LIVE ANIMALS	1	No Quantity							6091			0
S3	2000	2000	2000	2	0	2	Export	300	Greece	GRC	376	Israel	ISR								00	LIVE ANIMALS	1	No Quantity							25018			0
S3	2000	2000	2000	2	0	2	Export	300	Greece	GRC	381	Italy	ITA								00	LIVE ANIMALS	1	No Quantity							27691			0
S3	2000	2000	2000	2	0	2	Export	300	Greece	GRC	392	Japan	JPN								00	LIVE ANIMALS	1	No Quantity							2531			0
S3	2000	2000	2000	2	0	2	Export	300	Greece	GRC	400	Jordan	JOR								00	LIVE ANIMALS	1	No Quantity							6193			0
S3	2000	2000	2000	2	0	2	Export	300	Greece	GRC	458	Malaysia	MYS								00	LIVE ANIMALS	1	No Quantity							13123			0
S3	2000	2000	2000	2	0	2	Export	300	Greece	GRC	528	Netherlands	NLD								00	LIVE ANIMALS	1	No Quantity							18076			0
S3	2000	2000	2000	2	0	2	Export	300	Greece	GRC	586	Pakistan	PAK								00	LIVE ANIMALS	1	No Quantity							10231			0
S3	2000	2000	2000	2	0	2	Export	300	Greece	GRC	757	Switzerland	CHE								00	LIVE ANIMALS	1	No Quantity							36152			0
S3	2000	2000	2000	2	0	2	Export	300	Greece	GRC	807	North Macedonia	MKD								00	LIVE ANIMALS	1	No Quantity							302137			0
S3	2000	2000	2000	2	0	2	Export	300	Greece	GRC	887	Yemen	YEM								00	LIVE ANIMALS	1	No Quantity							524			0
S3	2000	2000	2000	2	0	2	Export	300	Greece	GRC	891	Serbia and Montenegro	SCG								00	LIVE ANIMALS	1	No Quantity							249770			0
S3	2000	2000	2000	2	0	2	Export	300	Greece	GRC	0	World	WLD								01	MEAT, MEAT PREPARATIONS	1	No Quantity							24660131			0
S3	2000	2000	2000	2	0	2	Export	300	Greece	GRC	8	Albania	ALB								01	MEAT, MEAT PREPARATIONS	1	No Quantity							1104235			0
S3	2000	2000	2000	2	0	2	Export	300	Greece	GRC	32	Argentina	ARG								01	MEAT, MEAT PREPARATIONS	1	No Quantity							408			0
S3	2000	2000	2000	2	0	2	Export	300	Greece	GRC	40	Austria	AUT								01	MEAT, MEAT PREPARATIONS	1	No Quantity							226			0
S3	2000	2000	2000	2	0	2	Export	300	Greece	GRC	44	Bahamas	BHS								01	MEAT, MEAT PREPARATIONS	1	No Quantity							1625148			0
S3	2000	2000	2000	2	0	2	Export	300	Greece	GRC	48	Bahrain	BHR								01	MEAT, MEAT PREPARATIONS	1	No Quantity							927463			0
S3	2000	2000	2000	2	0	2	Export	300	Greece	GRC	56	Belgium	BEL								01	MEAT, MEAT PREPARATIONS	1	No Quantity							1448928			0
S3	2000	2000	2000	2	0	2	Export	300	Greece	GRC	60	Bermuda	BMU								01	MEAT, MEAT PREPARATIONS	1	No Quantity							107			0
S3	2000	2000	2000	2	0	2	Export	300	Greece	GRC	68	Bolivia (Plurinational State of)	BOL								01	MEAT, MEAT PREPARATIONS	1	No Quantity							614			0
S3	2000	2000	2000	2	0	2	Export	300	Greece	GRC	76	Brazil	BRA								01	MEAT, MEAT PREPARATIONS	1	No Quantity							2146			0
S3	2000	2000	2000	2	0	2	Export	300	Greece	GRC	100	Bulgaria	BGR								01	MEAT, MEAT PREPARATIONS	1	No Quantity							1125515			0
S3	2000	2000	2000	2	0	2	Export	300	Greece	GRC	116	Cambodia	KHM								01	MEAT, MEAT PREPARATIONS	1	No Quantity							65			0
S3	2000	2000	2000	2	0	2	Export	300	Greece	GRC	156	China	CHN								01	MEAT, MEAT PREPARATIONS	1	No Quantity							834			0
S3	2000	2000	2000	2	0	2	Export	300	Greece	GRC	178	Congo	COG								01	MEAT, MEAT PREPARATIONS	1	No Quantity							11994			0
S3	2000	2000	2000	2	0	2	Export	300	Greece	GRC	188	Costa Rica	CRI								01	MEAT, MEAT PREPARATIONS	1	No Quantity							4057			0
S3	2000	2000	2000	2	0	2	Export	300	Greece	GRC	196	Cyprus	CYP								01	MEAT, MEAT PREPARATIONS	1	No Quantity							2475420			0
S3	2000	2000	2000	2	0	2	Export	300	Greece	GRC	203	Czechia	CZE								01	MEAT, MEAT PREPARATIONS	1	No Quantity							13714			0
S3	2000	2000	2000	2	0	2	Export	300	Greece	GRC	204	Benin	BEN								01	MEAT, MEAT PREPARATIONS	1	No Quantity							130990			0
S3	2000	2000	2000	2	0	2	Export	300	Greece	GRC	208	Denmark	DNK								01	MEAT, MEAT PREPARATIONS	1	No Quantity							124981			0
S3	2000	2000	2000	2	0	2	Export	300	Greece	GRC	231	Ethiopia	ETH								01	MEAT, MEAT PREPARATIONS	1	No Quantity							23147			0
S3	2000	2000	2000	2	0	2	Export	300	Greece	GRC	232	Eritrea	ERI								01	MEAT, MEAT PREPARATIONS	1	No Quantity							861			0
S3	2000	2000	2000	2	0	2	Export	300	Greece	GRC	246	Finland	FIN								01	MEAT, MEAT PREPARATIONS	1	No Quantity							2600			0
S3	2000	2000	2000	2	0	2	Export	300	Greece	GRC	251	France	FRA								01	MEAT, MEAT PREPARATIONS	1	No Quantity							615279			0
S3	2000	2000	2000	2	0	2	Export	300	Greece	GRC	258	French Polynesia	PYF								01	MEAT, MEAT PREPARATIONS	1	No Quantity							7219			0
S3	2000	2000	2000	2	0	2	Export	300	Greece	GRC	276	Germany	DEU								01	MEAT, MEAT PREPARATIONS	1	No Quantity							1212874			0
S3	2000	2000	2000	2	0	2	Export	300	Greece	GRC	340	Honduras	HND								01	MEAT, MEAT PREPARATIONS	1	No Quantity							252			0
S3	2000	2000	2000	2	0	2	Export	300	Greece	GRC	344	China, Hong Kong SAR	HKG								01	MEAT, MEAT PREPARATIONS	1	No Quantity							25360			0
S3	2000	2000	2000	2	0	2	Export	300	Greece	GRC	348	Hungary	HUN								01	MEAT, MEAT PREPARATIONS	1	No Quantity							65605			0
S3	2000	2000	2000	2	0	2	Export	300	Greece	GRC	364	Iran	IRN								01	MEAT, MEAT PREPARATIONS	1	No Quantity							69448			0
S3	2000	2000	2000	2	0	2	Export	300	Greece	GRC	376	Israel	ISR								01	MEAT, MEAT PREPARATIONS	1	No Quantity							3483			0
S3	2000	2000	2000	2	0	2	Export	300	Greece	GRC	381	Italy	ITA								01	MEAT, MEAT PREPARATIONS	1	No Quantity							983449			0
S3	2000	2000	2000	2	0	2	Export	300	Greece	GRC	410	Rep. of Korea	KOR								01	MEAT, MEAT PREPARATIONS	1	No Quantity							3314			0
S3	2000	2000	2000	2	0	2	Export	300	Greece	GRC	414	Kuwait	KWT								01	MEAT, MEAT PREPARATIONS	1	No Quantity							310			0
S3	2000	2000	2000	2	0	2	Export	300	Greece	GRC	422	Lebanon	LBN								01	MEAT, MEAT PREPARATIONS	1	No Quantity							80487			0
S3	2000	2000	2000	2	0	2	Export	300	Greece	GRC	430	Liberia	LBR								01	MEAT, MEAT PREPARATIONS	1	No Quantity							1892345			0
S3	2000	2000	2000	2	0	2	Export	300	Greece	GRC	434	Libya	LBY								01	MEAT, MEAT PREPARATIONS	1	No Quantity							3346			0
S3	2000	2000	2000	2	0	2	Export	300	Greece	GRC	440	Lithuania	LTU								01	MEAT, MEAT PREPARATIONS	1	No Quantity							53019			0
S3	2000	2000	2000	2	0	2	Export	300	Greece	GRC	470	Malta	MLT								01	MEAT, MEAT PREPARATIONS	1	No Quantity							1368319			0
S3	2000	2000	2000	2	0	2	Export	300	Greece	GRC	484	Mexico	MEX								01	MEAT, MEAT PREPARATIONS	1	No Quantity							37559			0
S3	2000	2000	2000	2	0	2	Export	300	Greece	GRC	504	Morocco	MAR								01	MEAT, MEAT PREPARATIONS	1	No Quantity							682			0
S3	2000	2000	2000	2	0	2	Export	300	Greece	GRC	520	Nauru	NRU								01	MEAT, MEAT PREPARATIONS	1	No Quantity							146679			0
S3	2000	2000	2000	2	0	2	Export	300	Greece	GRC	528	Netherlands	NLD								01	MEAT, MEAT PREPARATIONS	1	No Quantity							452757			0
S3	2000	2000	2000	2	0	2	Export	300	Greece	GRC	554	New Zealand	NZL								01	MEAT, MEAT PREPARATIONS	1	No Quantity							24598			0
S3	2000	2000	2000	2	0	2	Export	300	Greece	GRC	579	Norway	NOR								01	MEAT, MEAT PREPARATIONS	1	No Quantity							104878			0
S3	2000	2000	2000	2	0	2	Export	300	Greece	GRC	586	Pakistan	PAK								01	MEAT, MEAT PREPARATIONS	1	No Quantity							571			0
S3	2000	2000	2000	2	0	2	Export	300	Greece	GRC	591	Panama	PAN								01	MEAT, MEAT PREPARATIONS	1	No Quantity							131922			0
S3	2000	2000	2000	2	0	2	Export	300	Greece	GRC	612	Pitcairn	PCN								01	MEAT, MEAT PREPARATIONS	1	No Quantity							6423			0
S3	2000	2000	2000	2	0	2	Export	300	Greece	GRC	616	Poland	POL								01	MEAT, MEAT PREPARATIONS	1	No Quantity							22344			0
S3	2000	2000	2000	2	0	2	Export	300	Greece	GRC	620	Portugal	PRT								01	MEAT, MEAT PREPARATIONS	1	No Quantity							45533			0
S3	2000	2000	2000	2	0	2	Export	300	Greece	GRC	634	Qatar	QAT								01	MEAT, MEAT PREPARATIONS	1	No Quantity							122			0
S3	2000	2000	2000	2	0	2	Export	300	Greece	GRC	642	Romania	ROU								01	MEAT, MEAT PREPARATIONS	1	No Quantity							1602414			0
S3	2000	2000	2000	2	0	2	Export	300	Greece	GRC	643	Russian Federation	RUS								01	MEAT, MEAT PREPARATIONS	1	No Quantity							109040			0
S3	2000	2000	2000	2	0	2	Export	300	Greece	GRC	660	Anguilla	AIA								01	MEAT, MEAT PREPARATIONS	1	No Quantity							276			0
S3	2000	2000	2000	2	0	2	Export	300	Greece	GRC	670	Saint Vincent and the Grenadines	VCT								01	MEAT, MEAT PREPARATIONS	1	No Quantity							45337			0
S3	2000	2000	2000	2	0	2	Export	300	Greece	GRC	682	Saudi Arabia	SAU								01	MEAT, MEAT PREPARATIONS	1	No Quantity							2014			0
S3	2000	2000	2000	2	0	2	Export	300	Greece	GRC	690	Seychelles	SYC								01	MEAT, MEAT PREPARATIONS	1	No Quantity							9			0
S3	2000	2000	2000	2	0	2	Export	300	Greece	GRC	703	Slovakia	SVK								01	MEAT, MEAT PREPARATIONS	1	No Quantity							13260			0
S3	2000	2000	2000	2	0	2	Export	300	Greece	GRC	724	Spain	ESP								01	MEAT, MEAT PREPARATIONS	1	No Quantity							541448			0
S3	2000	2000	2000	2	0	2	Export	300	Greece	GRC	752	Sweden	SWE								01	MEAT, MEAT PREPARATIONS	1	No Quantity							21873			0
S3	2000	2000	2000	2	0	2	Export	300	Greece	GRC	757	Switzerland	CHE								01	MEAT, MEAT PREPARATIONS	1	No Quantity							67359			0
S3	2000	2000	2000	2	0	2	Export	300	Greece	GRC	760	Syria	SYR								01	MEAT, MEAT PREPARATIONS	1	No Quantity							376			0
S3	2000	2000	2000	2	0	2	Export	300	Greece	GRC	764	Thailand	THA								01	MEAT, MEAT PREPARATIONS	1	No Quantity							1588			0
S3	2000	2000	2000	2	0	2	Export	300	Greece	GRC	784	United Arab Emirates	ARE								01	MEAT, MEAT PREPARATIONS	1	No Quantity							1336			0
S3	2000	2000	2000	2	0	2	Export	300	Greece	GRC	792	Turkey	TUR								01	MEAT, MEAT PREPARATIONS	1	No Quantity							158821			0
S3	2000	2000	2000	2	0	2	Export	300	Greece	GRC	804	Ukraine	UKR								01	MEAT, MEAT PREPARATIONS	1	No Quantity							157213			0
S3	2000	2000	2000	2	0	2	Export	300	Greece	GRC	807	North Macedonia	MKD								01	MEAT, MEAT PREPARATIONS	1	No Quantity							1705094			0
S3	2000	2000	2000	2	0	2	Export	300	Greece	GRC	826	United Kingdom	GBR								01	MEAT, MEAT PREPARATIONS	1	No Quantity							111340			0
S3	2000	2000	2000	2	0	2	Export	300	Greece	GRC	837	Bunkers									01	MEAT, MEAT PREPARATIONS	1	No Quantity							1801530			0
S3	2000	2000	2000	2	0	2	Export	300	Greece	GRC	842	USA	USA								01	MEAT, MEAT PREPARATIONS	1	No Quantity							618095			0
S3	2000	2000	2000	2	0	2	Export	300	Greece	GRC	860	Uzbekistan	UZB								01	MEAT, MEAT PREPARATIONS	1	No Quantity							15722			0
S3	2000	2000	2000	2	0	2	Export	300	Greece	GRC	891	Serbia and Montenegro	SCG								01	MEAT, MEAT PREPARATIONS	1	No Quantity							1059161			0
S3	2000	2000	2000	2	0	2	Export	300	Greece	GRC	899	Areas, nes									01	MEAT, MEAT PREPARATIONS	1	No Quantity							245197			0
S3	2000	2000	2000	2	0	2	Export	300	Greece	GRC	0	World	WLD								02	DAIRY PRODUCTS,BIRD EGGS	1	No Quantity							111147229			0
S3	2000	2000	2000	2	0	2	Export	300	Greece	GRC	8	Albania	ALB								02	DAIRY PRODUCTS,BIRD EGGS	1	No Quantity							691214			0
S3	2000	2000	2000	2	0	2	Export	300	Greece	GRC	28	Antigua and Barbuda	ATG								02	DAIRY PRODUCTS,BIRD EGGS	1	No Quantity							22718			0
S3	2000	2000	2000	2	0	2	Export	300	Greece	GRC	32	Argentina	ARG								02	DAIRY PRODUCTS,BIRD EGGS	1	No Quantity							11930			0
S3	2000	2000	2000	2	0	2	Export	300	Greece	GRC	36	Australia	AUS								02	DAIRY PRODUCTS,BIRD EGGS	1	No Quantity							4346369			0
S3	2000	2000	2000	2	0	2	Export	300	Greece	GRC	40	Austria	AUT								02	DAIRY PRODUCTS,BIRD EGGS	1	No Quantity							3823525			0
S3	2000	2000	2000	2	0	2	Export	300	Greece	GRC	44	Bahamas	BHS								02	DAIRY PRODUCTS,BIRD EGGS	1	No Quantity							152841			0
S3	2000	2000	2000	2	0	2	Export	300	Greece	GRC	48	Bahrain	BHR								02	DAIRY PRODUCTS,BIRD EGGS	1	No Quantity							28935			0
S3	2000	2000	2000	2	0	2	Export	300	Greece	GRC	56	Belgium	BEL								02	DAIRY PRODUCTS,BIRD EGGS	1	No Quantity							2326277			0
S3	2000	2000	2000	2	0	2	Export	300	Greece	GRC	60	Bermuda	BMU								02	DAIRY PRODUCTS,BIRD EGGS	1	No Quantity							25891			0
S3	2000	2000	2000	2	0	2	Export	300	Greece	GRC	100	Bulgaria	BGR								02	DAIRY PRODUCTS,BIRD EGGS	1	No Quantity							362116			0
S3	2000	2000	2000	2	0	2	Export	300	Greece	GRC	124	Canada	CAN								02	DAIRY PRODUCTS,BIRD EGGS	1	No Quantity							2350627			0
S3	2000	2000	2000	2	0	2	Export	300	Greece	GRC	156	China	CHN								02	DAIRY PRODUCTS,BIRD EGGS	1	No Quantity							9967			0
S3	2000	2000	2000	2	0	2	Export	300	Greece	GRC	170	Colombia	COL								02	DAIRY PRODUCTS,BIRD EGGS	1	No Quantity							1006			0
S3	2000	2000	2000	2	0	2	Export	300	Greece	GRC	196	Cyprus	CYP								02	DAIRY PRODUCTS,BIRD EGGS	1	No Quantity							3517247			0
S3	2000	2000	2000	2	0	2	Export	300	Greece	GRC	203	Czechia	CZE								02	DAIRY PRODUCTS,BIRD EGGS	1	No Quantity							47729			0
S3	2000	2000	2000	2	0	2	Export	300	Greece	GRC	208	Denmark	DNK								02	DAIRY PRODUCTS,BIRD EGGS	1	No Quantity							976635			0
S3	2000	2000	2000	2	0	2	Export	300	Greece	GRC	231	Ethiopia	ETH								02	DAIRY PRODUCTS,BIRD EGGS	1	No Quantity							25401			0
S3	2000	2000	2000	2	0	2	Export	300	Greece	GRC	232	Eritrea	ERI								02	DAIRY PRODUCTS,BIRD EGGS	1	No Quantity							474			0
S3	2000	2000	2000	2	0	2	Export	300	Greece	GRC	246	Finland	FIN								02	DAIRY PRODUCTS,BIRD EGGS	1	No Quantity							328359			0
S3	2000	2000	2000	2	0	2	Export	300	Greece	GRC	251	France	FRA								02	DAIRY PRODUCTS,BIRD EGGS	1	No Quantity							3252091			0
S3	2000	2000	2000	2	0	2	Export	300	Greece	GRC	276	Germany	DEU								02	DAIRY PRODUCTS,BIRD EGGS	1	No Quantity							39448807			0
S3	2000	2000	2000	2	0	2	Export	300	Greece	GRC	344	China, Hong Kong SAR	HKG								02	DAIRY PRODUCTS,BIRD EGGS	1	No Quantity							10665			0
S3	2000	2000	2000	2	0	2	Export	300	Greece	GRC	348	Hungary	HUN								02	DAIRY PRODUCTS,BIRD EGGS	1	No Quantity							68017			0
S3	2000	2000	2000	2	0	2	Export	300	Greece	GRC	352	Iceland	ISL								02	DAIRY PRODUCTS,BIRD EGGS	1	No Quantity							71479			0
S3	2000	2000	2000	2	0	2	Export	300	Greece	GRC	372	Ireland	IRL								02	DAIRY PRODUCTS,BIRD EGGS	1	No Quantity							9968			0
S3	2000	2000	2000	2	0	2	Export	300	Greece	GRC	376	Israel	ISR								02	DAIRY PRODUCTS,BIRD EGGS	1	No Quantity							85675			0
S3	2000	2000	2000	2	0	2	Export	300	Greece	GRC	381	Italy	ITA								02	DAIRY PRODUCTS,BIRD EGGS	1	No Quantity							9188171			0
S3	2000	2000	2000	2	0	2	Export	300	Greece	GRC	392	Japan	JPN								02	DAIRY PRODUCTS,BIRD EGGS	1	No Quantity							24600			0
S3	2000	2000	2000	2	0	2	Export	300	Greece	GRC	410	Rep. of Korea	KOR								02	DAIRY PRODUCTS,BIRD EGGS	1	No Quantity							99			0
S3	2000	2000	2000	2	0	2	Export	300	Greece	GRC	414	Kuwait	KWT								02	DAIRY PRODUCTS,BIRD EGGS	1	No Quantity							5525			0
S3	2000	2000	2000	2	0	2	Export	300	Greece	GRC	422	Lebanon	LBN								02	DAIRY PRODUCTS,BIRD EGGS	1	No Quantity							870183			0
S3	2000	2000	2000	2	0	2	Export	300	Greece	GRC	430	Liberia	LBR								02	DAIRY PRODUCTS,BIRD EGGS	1	No Quantity							753569			0
S3	2000	2000	2000	2	0	2	Export	300	Greece	GRC	442	Luxembourg	LUX								02	DAIRY PRODUCTS,BIRD EGGS	1	No Quantity							46869			0
S3	2000	2000	2000	2	0	2	Export	300	Greece	GRC	470	Malta	MLT								02	DAIRY PRODUCTS,BIRD EGGS	1	No Quantity							257784			0
S3	2000	2000	2000	2	0	2	Export	300	Greece	GRC	504	Morocco	MAR								02	DAIRY PRODUCTS,BIRD EGGS	1	No Quantity							275			0
S3	2000	2000	2000	2	0	2	Export	300	Greece	GRC	520	Nauru	NRU								02	DAIRY PRODUCTS,BIRD EGGS	1	No Quantity							23661			0
S3	2000	2000	2000	2	0	2	Export	300	Greece	GRC	528	Netherlands	NLD								02	DAIRY PRODUCTS,BIRD EGGS	1	No Quantity							2192992			0
S3	2000	2000	2000	2	0	2	Export	300	Greece	GRC	579	Norway	NOR								02	DAIRY PRODUCTS,BIRD EGGS	1	No Quantity							56335			0
S3	2000	2000	2000	2	0	2	Export	300	Greece	GRC	591	Panama	PAN								02	DAIRY PRODUCTS,BIRD EGGS	1	No Quantity							29543			0
S3	2000	2000	2000	2	0	2	Export	300	Greece	GRC	604	Peru	PER								02	DAIRY PRODUCTS,BIRD EGGS	1	No Quantity							1312			0
S3	2000	2000	2000	2	0	2	Export	300	Greece	GRC	612	Pitcairn	PCN								02	DAIRY PRODUCTS,BIRD EGGS	1	No Quantity							7746			0
S3	2000	2000	2000	2	0	2	Export	300	Greece	GRC	616	Poland	POL								02	DAIRY PRODUCTS,BIRD EGGS	1	No Quantity							11060			0
S3	2000	2000	2000	2	0	2	Export	300	Greece	GRC	620	Portugal	PRT								02	DAIRY PRODUCTS,BIRD EGGS	1	No Quantity							224578			0
S3	2000	2000	2000	2	0	2	Export	300	Greece	GRC	642	Romania	ROU								02	DAIRY PRODUCTS,BIRD EGGS	1	No Quantity							108134			0
S3	2000	2000	2000	2	0	2	Export	300	Greece	GRC	643	Russian Federation	RUS								02	DAIRY PRODUCTS,BIRD EGGS	1	No Quantity							6460			0
S3	2000	2000	2000	2	0	2	Export	300	Greece	GRC	660	Anguilla	AIA								02	DAIRY PRODUCTS,BIRD EGGS	1	No Quantity							24			0
S3	2000	2000	2000	2	0	2	Export	300	Greece	GRC	670	Saint Vincent and the Grenadines	VCT								02	DAIRY PRODUCTS,BIRD EGGS	1	No Quantity							2799			0
S3	2000	2000	2000	2	0	2	Export	300	Greece	GRC	682	Saudi Arabia	SAU								02	DAIRY PRODUCTS,BIRD EGGS	1	No Quantity							110497			0
S3	2000	2000	2000	2	0	2	Export	300	Greece	GRC	690	Seychelles	SYC								02	DAIRY PRODUCTS,BIRD EGGS	1	No Quantity							103			0
S3	2000	2000	2000	2	0	2	Export	300	Greece	GRC	702	Singapore	SGP								02	DAIRY PRODUCTS,BIRD EGGS	1	No Quantity							683985			0
S3	2000	2000	2000	2	0	2	Export	300	Greece	GRC	705	Slovenia	SVN								02	DAIRY PRODUCTS,BIRD EGGS	1	No Quantity							100438			0
S3	2000	2000	2000	2	0	2	Export	300	Greece	GRC	710	South Africa	ZAF								02	DAIRY PRODUCTS,BIRD EGGS	1	No Quantity							350074			0
S3	2000	2000	2000	2	0	2	Export	300	Greece	GRC	724	Spain	ESP								02	DAIRY PRODUCTS,BIRD EGGS	1	No Quantity							763276			0
S3	2000	2000	2000	2	0	2	Export	300	Greece	GRC	752	Sweden	SWE								02	DAIRY PRODUCTS,BIRD EGGS	1	No Quantity							4476596			0
S3	2000	2000	2000	2	0	2	Export	300	Greece	GRC	757	Switzerland	CHE								02	DAIRY PRODUCTS,BIRD EGGS	1	No Quantity							1593541			0
S3	2000	2000	2000	2	0	2	Export	300	Greece	GRC	784	United Arab Emirates	ARE								02	DAIRY PRODUCTS,BIRD EGGS	1	No Quantity							53182			0
S3	2000	2000	2000	2	0	2	Export	300	Greece	GRC	792	Turkey	TUR								02	DAIRY PRODUCTS,BIRD EGGS	1	No Quantity							5133			0
S3	2000	2000	2000	2	0	2	Export	300	Greece	GRC	804	Ukraine	UKR								02	DAIRY PRODUCTS,BIRD EGGS	1	No Quantity							137796			0
S3	2000	2000	2000	2	0	2	Export	300	Greece	GRC	807	North Macedonia	MKD								02	DAIRY PRODUCTS,BIRD EGGS	1	No Quantity							536582			0
S3	2000	2000	2000	2	0	2	Export	300	Greece	GRC	818	Egypt	EGY								02	DAIRY PRODUCTS,BIRD EGGS	1	No Quantity							70489			0
S3	2000	2000	2000	2	0	2	Export	300	Greece	GRC	826	United Kingdom	GBR								02	DAIRY PRODUCTS,BIRD EGGS	1	No Quantity							16543503			0
S3	2000	2000	2000	2	0	2	Export	300	Greece	GRC	837	Bunkers									02	DAIRY PRODUCTS,BIRD EGGS	1	No Quantity							817555			0
S3	2000	2000	2000	2	0	2	Export	300	Greece	GRC	842	USA	USA								02	DAIRY PRODUCTS,BIRD EGGS	1	No Quantity							8503981			0
S3	2000	2000	2000	2	0	2	Export	300	Greece	GRC	891	Serbia and Montenegro	SCG								02	DAIRY PRODUCTS,BIRD EGGS	1	No Quantity							440348			0
S3	2000	2000	2000	2	0	2	Export	300	Greece	GRC	899	Areas, nes									02	DAIRY PRODUCTS,BIRD EGGS	1	No Quantity							152469			0
S3	2000	2000	2000	2	0	2	Export	300	Greece	GRC	0	World	WLD								03	FISH,CRUSTACEANS,MOLLUSC	1	No Quantity							230287203			0
S3	2000	2000	2000	2	0	2	Export	300	Greece	GRC	8	Albania	ALB								03	FISH,CRUSTACEANS,MOLLUSC	1	No Quantity							1338839			0
S3	2000	2000	2000	2	0	2	Export	300	Greece	GRC	32	Argentina	ARG								03	FISH,CRUSTACEANS,MOLLUSC	1	No Quantity							2872			0
S3	2000	2000	2000	2	0	2	Export	300	Greece	GRC	36	Australia	AUS								03	FISH,CRUSTACEANS,MOLLUSC	1	No Quantity							912303			0
S3	2000	2000	2000	2	0	2	Export	300	Greece	GRC	40	Austria	AUT								03	FISH,CRUSTACEANS,MOLLUSC	1	No Quantity							1004742			0
S3	2000	2000	2000	2	0	2	Export	300	Greece	GRC	44	Bahamas	BHS								03	FISH,CRUSTACEANS,MOLLUSC	1	No Quantity							251426			0
S3	2000	2000	2000	2	0	2	Export	300	Greece	GRC	48	Bahrain	BHR								03	FISH,CRUSTACEANS,MOLLUSC	1	No Quantity							64552			0
S3	2000	2000	2000	2	0	2	Export	300	Greece	GRC	51	Armenia	ARM								03	FISH,CRUSTACEANS,MOLLUSC	1	No Quantity							3311			0
S3	2000	2000	2000	2	0	2	Export	300	Greece	GRC	56	Belgium	BEL								03	FISH,CRUSTACEANS,MOLLUSC	1	No Quantity							337452			0
S3	2000	2000	2000	2	0	2	Export	300	Greece	GRC	70	Bosnia Herzegovina	BIH								03	FISH,CRUSTACEANS,MOLLUSC	1	No Quantity							37701			0
S3	2000	2000	2000	2	0	2	Export	300	Greece	GRC	92	Br. Virgin Isds	VGB								03	FISH,CRUSTACEANS,MOLLUSC	1	No Quantity							12			0
S3	2000	2000	2000	2	0	2	Export	300	Greece	GRC	100	Bulgaria	BGR								03	FISH,CRUSTACEANS,MOLLUSC	1	No Quantity							429052			0
S3	2000	2000	2000	2	0	2	Export	300	Greece	GRC	124	Canada	CAN								03	FISH,CRUSTACEANS,MOLLUSC	1	No Quantity							275349			0
S3	2000	2000	2000	2	0	2	Export	300	Greece	GRC	188	Costa Rica	CRI								03	FISH,CRUSTACEANS,MOLLUSC	1	No Quantity							1450			0
S3	2000	2000	2000	2	0	2	Export	300	Greece	GRC	191	Croatia	HRV								03	FISH,CRUSTACEANS,MOLLUSC	1	No Quantity							46902			0
S3	2000	2000	2000	2	0	2	Export	300	Greece	GRC	196	Cyprus	CYP								03	FISH,CRUSTACEANS,MOLLUSC	1	No Quantity							1419628			0
S3	2000	2000	2000	2	0	2	Export	300	Greece	GRC	203	Czechia	CZE								03	FISH,CRUSTACEANS,MOLLUSC	1	No Quantity							24494			0
S3	2000	2000	2000	2	0	2	Export	300	Greece	GRC	208	Denmark	DNK								03	FISH,CRUSTACEANS,MOLLUSC	1	No Quantity							179383			0
S3	2000	2000	2000	2	0	2	Export	300	Greece	GRC	231	Ethiopia	ETH								03	FISH,CRUSTACEANS,MOLLUSC	1	No Quantity							9094			0
S3	2000	2000	2000	2	0	2	Export	300	Greece	GRC	246	Finland	FIN								03	FISH,CRUSTACEANS,MOLLUSC	1	No Quantity							87894			0
S3	2000	2000	2000	2	0	2	Export	300	Greece	GRC	251	France	FRA								03	FISH,CRUSTACEANS,MOLLUSC	1	No Quantity							24529119			0
S3	2000	2000	2000	2	0	2	Export	300	Greece	GRC	268	Georgia	GEO								03	FISH,CRUSTACEANS,MOLLUSC	1	No Quantity							6657			0
S3	2000	2000	2000	2	0	2	Export	300	Greece	GRC	276	Germany	DEU								03	FISH,CRUSTACEANS,MOLLUSC	1	No Quantity							7802136			0
S3	2000	2000	2000	2	0	2	Export	300	Greece	GRC	340	Honduras	HND								03	FISH,CRUSTACEANS,MOLLUSC	1	No Quantity							20			0
S3	2000	2000	2000	2	0	2	Export	300	Greece	GRC	348	Hungary	HUN								03	FISH,CRUSTACEANS,MOLLUSC	1	No Quantity							91957			0
S3	2000	2000	2000	2	0	2	Export	300	Greece	GRC	360	Indonesia	IDN								03	FISH,CRUSTACEANS,MOLLUSC	1	No Quantity							8037			0
S3	2000	2000	2000	2	0	2	Export	300	Greece	GRC	372	Ireland	IRL								03	FISH,CRUSTACEANS,MOLLUSC	1	No Quantity							2789			0
S3	2000	2000	2000	2	0	2	Export	300	Greece	GRC	376	Israel	ISR								03	FISH,CRUSTACEANS,MOLLUSC	1	No Quantity							608535			0
S3	2000	2000	2000	2	0	2	Export	300	Greece	GRC	381	Italy	ITA								03	FISH,CRUSTACEANS,MOLLUSC	1	No Quantity							118688669			0
S3	2000	2000	2000	2	0	2	Export	300	Greece	GRC	392	Japan	JPN								03	FISH,CRUSTACEANS,MOLLUSC	1	No Quantity							3099857			0
S3	2000	2000	2000	2	0	2	Export	300	Greece	GRC	400	Jordan	JOR								03	FISH,CRUSTACEANS,MOLLUSC	1	No Quantity							79721			0
S3	2000	2000	2000	2	0	2	Export	300	Greece	GRC	410	Rep. of Korea	KOR								03	FISH,CRUSTACEANS,MOLLUSC	1	No Quantity							180			0
S3	2000	2000	2000	2	0	2	Export	300	Greece	GRC	414	Kuwait	KWT								03	FISH,CRUSTACEANS,MOLLUSC	1	No Quantity							101962			0
S3	2000	2000	2000	2	0	2	Export	300	Greece	GRC	422	Lebanon	LBN								03	FISH,CRUSTACEANS,MOLLUSC	1	No Quantity							78533			0
S3	2000	2000	2000	2	0	2	Export	300	Greece	GRC	430	Liberia	LBR								03	FISH,CRUSTACEANS,MOLLUSC	1	No Quantity							296			0
S3	2000	2000	2000	2	0	2	Export	300	Greece	GRC	470	Malta	MLT								03	FISH,CRUSTACEANS,MOLLUSC	1	No Quantity							204567			0
S3	2000	2000	2000	2	0	2	Export	300	Greece	GRC	504	Morocco	MAR								03	FISH,CRUSTACEANS,MOLLUSC	1	No Quantity							6411			0
S3	2000	2000	2000	2	0	2	Export	300	Greece	GRC	528	Netherlands	NLD								03	FISH,CRUSTACEANS,MOLLUSC	1	No Quantity							4364286			0
S3	2000	2000	2000	2	0	2	Export	300	Greece	GRC	554	New Zealand	NZL								03	FISH,CRUSTACEANS,MOLLUSC	1	No Quantity							53680			0
S3	2000	2000	2000	2	0	2	Export	300	Greece	GRC	568	Other Europe, nes									03	FISH,CRUSTACEANS,MOLLUSC	1	No Quantity							50440			0
S3	2000	2000	2000	2	0	2	Export	300	Greece	GRC	579	Norway	NOR								03	FISH,CRUSTACEANS,MOLLUSC	1	No Quantity							98546			0
S3	2000	2000	2000	2	0	2	Export	300	Greece	GRC	586	Pakistan	PAK								03	FISH,CRUSTACEANS,MOLLUSC	1	No Quantity							755			0
S3	2000	2000	2000	2	0	2	Export	300	Greece	GRC	591	Panama	PAN								03	FISH,CRUSTACEANS,MOLLUSC	1	No Quantity							15699			0
S3	2000	2000	2000	2	0	2	Export	300	Greece	GRC	612	Pitcairn	PCN								03	FISH,CRUSTACEANS,MOLLUSC	1	No Quantity							97			0
S3	2000	2000	2000	2	0	2	Export	300	Greece	GRC	616	Poland	POL								03	FISH,CRUSTACEANS,MOLLUSC	1	No Quantity							13559			0
S3	2000	2000	2000	2	0	2	Export	300	Greece	GRC	620	Portugal	PRT								03	FISH,CRUSTACEANS,MOLLUSC	1	No Quantity							6146900			0
S3	2000	2000	2000	2	0	2	Export	300	Greece	GRC	642	Romania	ROU								03	FISH,CRUSTACEANS,MOLLUSC	1	No Quantity							349297			0
S3	2000	2000	2000	2	0	2	Export	300	Greece	GRC	643	Russian Federation	RUS								03	FISH,CRUSTACEANS,MOLLUSC	1	No Quantity							69583			0
S3	2000	2000	2000	2	0	2	Export	300	Greece	GRC	670	Saint Vincent and the Grenadines	VCT								03	FISH,CRUSTACEANS,MOLLUSC	1	No Quantity							14			0
S3	2000	2000	2000	2	0	2	Export	300	Greece	GRC	682	Saudi Arabia	SAU								03	FISH,CRUSTACEANS,MOLLUSC	1	No Quantity							35978			0
S3	2000	2000	2000	2	0	2	Export	300	Greece	GRC	702	Singapore	SGP								03	FISH,CRUSTACEANS,MOLLUSC	1	No Quantity							65061			0
S3	2000	2000	2000	2	0	2	Export	300	Greece	GRC	705	Slovenia	SVN								03	FISH,CRUSTACEANS,MOLLUSC	1	No Quantity							31070			0
S3	2000	2000	2000	2	0	2	Export	300	Greece	GRC	710	South Africa	ZAF								03	FISH,CRUSTACEANS,MOLLUSC	1	No Quantity							114376			0
S3	2000	2000	2000	2	0	2	Export	300	Greece	GRC	716	Zimbabwe	ZWE								03	FISH,CRUSTACEANS,MOLLUSC	1	No Quantity							635			0
S3	2000	2000	2000	2	0	2	Export	300	Greece	GRC	724	Spain	ESP								03	FISH,CRUSTACEANS,MOLLUSC	1	No Quantity							43334963			0
S3	2000	2000	2000	2	0	2	Export	300	Greece	GRC	752	Sweden	SWE								03	FISH,CRUSTACEANS,MOLLUSC	1	No Quantity							257164			0
S3	2000	2000	2000	2	0	2	Export	300	Greece	GRC	757	Switzerland	CHE								03	FISH,CRUSTACEANS,MOLLUSC	1	No Quantity							853580			0
S3	2000	2000	2000	2	0	2	Export	300	Greece	GRC	760	Syria	SYR								03	FISH,CRUSTACEANS,MOLLUSC	1	No Quantity							27			0
S3	2000	2000	2000	2	0	2	Export	300	Greece	GRC	764	Thailand	THA								03	FISH,CRUSTACEANS,MOLLUSC	1	No Quantity							377894			0
S3	2000	2000	2000	2	0	2	Export	300	Greece	GRC	784	United Arab Emirates	ARE								03	FISH,CRUSTACEANS,MOLLUSC	1	No Quantity							577257			0
S3	2000	2000	2000	2	0	2	Export	300	Greece	GRC	792	Turkey	TUR								03	FISH,CRUSTACEANS,MOLLUSC	1	No Quantity							1653526			0
S3	2000	2000	2000	2	0	2	Export	300	Greece	GRC	804	Ukraine	UKR								03	FISH,CRUSTACEANS,MOLLUSC	1	No Quantity							27117			0
S3	2000	2000	2000	2	0	2	Export	300	Greece	GRC	807	North Macedonia	MKD								03	FISH,CRUSTACEANS,MOLLUSC	1	No Quantity							278975			0
S3	2000	2000	2000	2	0	2	Export	300	Greece	GRC	818	Egypt	EGY								03	FISH,CRUSTACEANS,MOLLUSC	1	No Quantity							36072			0
S3	2000	2000	2000	2	0	2	Export	300	Greece	GRC	826	United Kingdom	GBR								03	FISH,CRUSTACEANS,MOLLUSC	1	No Quantity							6451628			0
S3	2000	2000	2000	2	0	2	Export	300	Greece	GRC	837	Bunkers									03	FISH,CRUSTACEANS,MOLLUSC	1	No Quantity							261665			0
S3	2000	2000	2000	2	0	2	Export	300	Greece	GRC	842	USA	USA								03	FISH,CRUSTACEANS,MOLLUSC	1	No Quantity							2525519			0
S3	2000	2000	2000	2	0	2	Export	300	Greece	GRC	887	Yemen	YEM								03	FISH,CRUSTACEANS,MOLLUSC	1	No Quantity							2313			0
S3	2000	2000	2000	2	0	2	Export	300	Greece	GRC	891	Serbia and Montenegro	SCG								03	FISH,CRUSTACEANS,MOLLUSC	1	No Quantity							436376			0
S3	2000	2000	2000	2	0	2	Export	300	Greece	GRC	899	Areas, nes									03	FISH,CRUSTACEANS,MOLLUSC	1	No Quantity							67249			0
S3	2000	2000	2000	2	0	2	Export	300	Greece	GRC	0	World	WLD								04	CEREALS,CEREAL PREPRTNS.	1	No Quantity							115850326			0
S3	2000	2000	2000	2	0	2	Export	300	Greece	GRC	8	Albania	ALB								04	CEREALS,CEREAL PREPRTNS.	1	No Quantity							16072065			0
S3	2000	2000	2000	2	0	2	Export	300	Greece	GRC	12	Algeria	DZA								04	CEREALS,CEREAL PREPRTNS.	1	No Quantity							6079162			0
S3	2000	2000	2000	2	0	2	Export	300	Greece	GRC	20	Andorra	AND								04	CEREALS,CEREAL PREPRTNS.	1	No Quantity							358674			0
S3	2000	2000	2000	2	0	2	Export	300	Greece	GRC	28	Antigua and Barbuda	ATG								04	CEREALS,CEREAL PREPRTNS.	1	No Quantity							49116			0
S3	2000	2000	2000	2	0	2	Export	300	Greece	GRC	32	Argentina	ARG								04	CEREALS,CEREAL PREPRTNS.	1	No Quantity							201201			0
S3	2000	2000	2000	2	0	2	Export	300	Greece	GRC	36	Australia	AUS								04	CEREALS,CEREAL PREPRTNS.	1	No Quantity							619640			0
S3	2000	2000	2000	2	0	2	Export	300	Greece	GRC	40	Austria	AUT								04	CEREALS,CEREAL PREPRTNS.	1	No Quantity							1395523			0
S3	2000	2000	2000	2	0	2	Export	300	Greece	GRC	44	Bahamas	BHS								04	CEREALS,CEREAL PREPRTNS.	1	No Quantity							37794			0
S3	2000	2000	2000	2	0	2	Export	300	Greece	GRC	48	Bahrain	BHR								04	CEREALS,CEREAL PREPRTNS.	1	No Quantity							194543			0
S3	2000	2000	2000	2	0	2	Export	300	Greece	GRC	51	Armenia	ARM								04	CEREALS,CEREAL PREPRTNS.	1	No Quantity							763852			0
S3	2000	2000	2000	2	0	2	Export	300	Greece	GRC	56	Belgium	BEL								04	CEREALS,CEREAL PREPRTNS.	1	No Quantity							810501			0
S3	2000	2000	2000	2	0	2	Export	300	Greece	GRC	70	Bosnia Herzegovina	BIH								04	CEREALS,CEREAL PREPRTNS.	1	No Quantity							387464			0
S3	2000	2000	2000	2	0	2	Export	300	Greece	GRC	76	Brazil	BRA								04	CEREALS,CEREAL PREPRTNS.	1	No Quantity							4973			0
S3	2000	2000	2000	2	0	2	Export	300	Greece	GRC	100	Bulgaria	BGR								04	CEREALS,CEREAL PREPRTNS.	1	No Quantity							3351428			0
S3	2000	2000	2000	2	0	2	Export	300	Greece	GRC	120	Cameroon	CMR								04	CEREALS,CEREAL PREPRTNS.	1	No Quantity							7826			0
S3	2000	2000	2000	2	0	2	Export	300	Greece	GRC	124	Canada	CAN								04	CEREALS,CEREAL PREPRTNS.	1	No Quantity							482936			0
S3	2000	2000	2000	2	0	2	Export	300	Greece	GRC	152	Chile	CHL								04	CEREALS,CEREAL PREPRTNS.	1	No Quantity							286300			0
S3	2000	2000	2000	2	0	2	Export	300	Greece	GRC	156	China	CHN								04	CEREALS,CEREAL PREPRTNS.	1	No Quantity							13150			0
S3	2000	2000	2000	2	0	2	Export	300	Greece	GRC	170	Colombia	COL								04	CEREALS,CEREAL PREPRTNS.	1	No Quantity							5382			0
S3	2000	2000	2000	2	0	2	Export	300	Greece	GRC	191	Croatia	HRV								04	CEREALS,CEREAL PREPRTNS.	1	No Quantity							221157			0
S3	2000	2000	2000	2	0	2	Export	300	Greece	GRC	196	Cyprus	CYP								04	CEREALS,CEREAL PREPRTNS.	1	No Quantity							4633001			0
S3	2000	2000	2000	2	0	2	Export	300	Greece	GRC	203	Czechia	CZE								04	CEREALS,CEREAL PREPRTNS.	1	No Quantity							834678			0
S3	2000	2000	2000	2	0	2	Export	300	Greece	GRC	208	Denmark	DNK								04	CEREALS,CEREAL PREPRTNS.	1	No Quantity							607046			0
S3	2000	2000	2000	2	0	2	Export	300	Greece	GRC	231	Ethiopia	ETH								04	CEREALS,CEREAL PREPRTNS.	1	No Quantity							25384			0
S3	2000	2000	2000	2	0	2	Export	300	Greece	GRC	232	Eritrea	ERI								04	CEREALS,CEREAL PREPRTNS.	1	No Quantity							327			0
S3	2000	2000	2000	2	0	2	Export	300	Greece	GRC	233	Estonia	EST								04	CEREALS,CEREAL PREPRTNS.	1	No Quantity							18980			0
S3	2000	2000	2000	2	0	2	Export	300	Greece	GRC	246	Finland	FIN								04	CEREALS,CEREAL PREPRTNS.	1	No Quantity							460458			0
S3	2000	2000	2000	2	0	2	Export	300	Greece	GRC	251	France	FRA								04	CEREALS,CEREAL PREPRTNS.	1	No Quantity							4164558			0
S3	2000	2000	2000	2	0	2	Export	300	Greece	GRC	262	Djibouti	DJI								04	CEREALS,CEREAL PREPRTNS.	1	No Quantity							48094			0
S3	2000	2000	2000	2	0	2	Export	300	Greece	GRC	268	Georgia	GEO								04	CEREALS,CEREAL PREPRTNS.	1	No Quantity							146797			0
S3	2000	2000	2000	2	0	2	Export	300	Greece	GRC	276	Germany	DEU								04	CEREALS,CEREAL PREPRTNS.	1	No Quantity							15874808			0
S3	2000	2000	2000	2	0	2	Export	300	Greece	GRC	320	Guatemala	GTM								04	CEREALS,CEREAL PREPRTNS.	1	No Quantity							256			0
S3	2000	2000	2000	2	0	2	Export	300	Greece	GRC	332	Haiti	HTI								04	CEREALS,CEREAL PREPRTNS.	1	No Quantity							123895			0
S3	2000	2000	2000	2	0	2	Export	300	Greece	GRC	348	Hungary	HUN								04	CEREALS,CEREAL PREPRTNS.	1	No Quantity							99476			0
S3	2000	2000	2000	2	0	2	Export	300	Greece	GRC	352	Iceland	ISL								04	CEREALS,CEREAL PREPRTNS.	1	No Quantity							37929			0
S3	2000	2000	2000	2	0	2	Export	300	Greece	GRC	372	Ireland	IRL								04	CEREALS,CEREAL PREPRTNS.	1	No Quantity							79927			0
S3	2000	2000	2000	2	0	2	Export	300	Greece	GRC	376	Israel	ISR								04	CEREALS,CEREAL PREPRTNS.	1	No Quantity							1301264			0
S3	2000	2000	2000	2	0	2	Export	300	Greece	GRC	381	Italy	ITA								04	CEREALS,CEREAL PREPRTNS.	1	No Quantity							11925444			0
S3	2000	2000	2000	2	0	2	Export	300	Greece	GRC	392	Japan	JPN								04	CEREALS,CEREAL PREPRTNS.	1	No Quantity							140503			0
S3	2000	2000	2000	2	0	2	Export	300	Greece	GRC	400	Jordan	JOR								04	CEREALS,CEREAL PREPRTNS.	1	No Quantity							34928			0
S3	2000	2000	2000	2	0	2	Export	300	Greece	GRC	404	Kenya	KEN								04	CEREALS,CEREAL PREPRTNS.	1	No Quantity							22685			0
S3	2000	2000	2000	2	0	2	Export	300	Greece	GRC	410	Rep. of Korea	KOR								04	CEREALS,CEREAL PREPRTNS.	1	No Quantity							154730			0
S3	2000	2000	2000	2	0	2	Export	300	Greece	GRC	414	Kuwait	KWT								04	CEREALS,CEREAL PREPRTNS.	1	No Quantity							183060			0
S3	2000	2000	2000	2	0	2	Export	300	Greece	GRC	422	Lebanon	LBN								04	CEREALS,CEREAL PREPRTNS.	1	No Quantity							937556			0
S3	2000	2000	2000	2	0	2	Export	300	Greece	GRC	430	Liberia	LBR								04	CEREALS,CEREAL PREPRTNS.	1	No Quantity							54889			0
S3	2000	2000	2000	2	0	2	Export	300	Greece	GRC	434	Libya	LBY								04	CEREALS,CEREAL PREPRTNS.	1	No Quantity							513683			0
S3	2000	2000	2000	2	0	2	Export	300	Greece	GRC	440	Lithuania	LTU								04	CEREALS,CEREAL PREPRTNS.	1	No Quantity							8196			0
S3	2000	2000	2000	2	0	2	Export	300	Greece	GRC	442	Luxembourg	LUX								04	CEREALS,CEREAL PREPRTNS.	1	No Quantity							14127			0
S3	2000	2000	2000	2	0	2	Export	300	Greece	GRC	450	Madagascar	MDG								04	CEREALS,CEREAL PREPRTNS.	1	No Quantity							8310			0
S3	2000	2000	2000	2	0	2	Export	300	Greece	GRC	458	Malaysia	MYS								04	CEREALS,CEREAL PREPRTNS.	1	No Quantity							2255			0
S3	2000	2000	2000	2	0	2	Export	300	Greece	GRC	466	Mali	MLI								04	CEREALS,CEREAL PREPRTNS.	1	No Quantity							4322			0
S3	2000	2000	2000	2	0	2	Export	300	Greece	GRC	470	Malta	MLT								04	CEREALS,CEREAL PREPRTNS.	1	No Quantity							708567			0
S3	2000	2000	2000	2	0	2	Export	300	Greece	GRC	478	Mauritania	MRT								04	CEREALS,CEREAL PREPRTNS.	1	No Quantity							3002			0
S3	2000	2000	2000	2	0	2	Export	300	Greece	GRC	484	Mexico	MEX								04	CEREALS,CEREAL PREPRTNS.	1	No Quantity							130690			0
S3	2000	2000	2000	2	0	2	Export	300	Greece	GRC	490	Other Asia, nes									04	CEREALS,CEREAL PREPRTNS.	1	No Quantity							16190			0
S3	2000	2000	2000	2	0	2	Export	300	Greece	GRC	504	Morocco	MAR								04	CEREALS,CEREAL PREPRTNS.	1	No Quantity							41064			0
S3	2000	2000	2000	2	0	2	Export	300	Greece	GRC	520	Nauru	NRU								04	CEREALS,CEREAL PREPRTNS.	1	No Quantity							6685			0
S3	2000	2000	2000	2	0	2	Export	300	Greece	GRC	528	Netherlands	NLD								04	CEREALS,CEREAL PREPRTNS.	1	No Quantity							1143569			0
S3	2000	2000	2000	2	0	2	Export	300	Greece	GRC	554	New Zealand	NZL								04	CEREALS,CEREAL PREPRTNS.	1	No Quantity							6109			0
S3	2000	2000	2000	2	0	2	Export	300	Greece	GRC	566	Nigeria	NGA								04	CEREALS,CEREAL PREPRTNS.	1	No Quantity							920585			0
S3	2000	2000	2000	2	0	2	Export	300	Greece	GRC	579	Norway	NOR								04	CEREALS,CEREAL PREPRTNS.	1	No Quantity							665656			0
S3	2000	2000	2000	2	0	2	Export	300	Greece	GRC	586	Pakistan	PAK								04	CEREALS,CEREAL PREPRTNS.	1	No Quantity							2696			0
S3	2000	2000	2000	2	0	2	Export	300	Greece	GRC	591	Panama	PAN								04	CEREALS,CEREAL PREPRTNS.	1	No Quantity							61704			0
S3	2000	2000	2000	2	0	2	Export	300	Greece	GRC	600	Paraguay	PRY								04	CEREALS,CEREAL PREPRTNS.	1	No Quantity							8420			0
S3	2000	2000	2000	2	0	2	Export	300	Greece	GRC	604	Peru	PER								04	CEREALS,CEREAL PREPRTNS.	1	No Quantity							13604			0
S3	2000	2000	2000	2	0	2	Export	300	Greece	GRC	608	Philippines	PHL								04	CEREALS,CEREAL PREPRTNS.	1	No Quantity							14525			0
S3	2000	2000	2000	2	0	2	Export	300	Greece	GRC	612	Pitcairn	PCN								04	CEREALS,CEREAL PREPRTNS.	1	No Quantity							1103			0
S3	2000	2000	2000	2	0	2	Export	300	Greece	GRC	616	Poland	POL								04	CEREALS,CEREAL PREPRTNS.	1	No Quantity							3142991			0
S3	2000	2000	2000	2	0	2	Export	300	Greece	GRC	620	Portugal	PRT								04	CEREALS,CEREAL PREPRTNS.	1	No Quantity							2498597			0
S3	2000	2000	2000	2	0	2	Export	300	Greece	GRC	634	Qatar	QAT								04	CEREALS,CEREAL PREPRTNS.	1	No Quantity							12902			0
S3	2000	2000	2000	2	0	2	Export	300	Greece	GRC	642	Romania	ROU								04	CEREALS,CEREAL PREPRTNS.	1	No Quantity							1508839			0
S3	2000	2000	2000	2	0	2	Export	300	Greece	GRC	643	Russian Federation	RUS								04	CEREALS,CEREAL PREPRTNS.	1	No Quantity							304345			0
S3	2000	2000	2000	2	0	2	Export	300	Greece	GRC	660	Anguilla	AIA								04	CEREALS,CEREAL PREPRTNS.	1	No Quantity							47			0
S3	2000	2000	2000	2	0	2	Export	300	Greece	GRC	670	Saint Vincent and the Grenadines	VCT								04	CEREALS,CEREAL PREPRTNS.	1	No Quantity							29			0
S3	2000	2000	2000	2	0	2	Export	300	Greece	GRC	682	Saudi Arabia	SAU								04	CEREALS,CEREAL PREPRTNS.	1	No Quantity							815857			0
S3	2000	2000	2000	2	0	2	Export	300	Greece	GRC	690	Seychelles	SYC								04	CEREALS,CEREAL PREPRTNS.	1	No Quantity							66			0
S3	2000	2000	2000	2	0	2	Export	300	Greece	GRC	694	Sierra Leone	SLE								04	CEREALS,CEREAL PREPRTNS.	1	No Quantity							26490			0
S3	2000	2000	2000	2	0	2	Export	300	Greece	GRC	699	India	IND								04	CEREALS,CEREAL PREPRTNS.	1	No Quantity							20161			0
S3	2000	2000	2000	2	0	2	Export	300	Greece	GRC	702	Singapore	SGP								04	CEREALS,CEREAL PREPRTNS.	1	No Quantity							12408			0
S3	2000	2000	2000	2	0	2	Export	300	Greece	GRC	703	Slovakia	SVK								04	CEREALS,CEREAL PREPRTNS.	1	No Quantity							620776			0
S3	2000	2000	2000	2	0	2	Export	300	Greece	GRC	705	Slovenia	SVN								04	CEREALS,CEREAL PREPRTNS.	1	No Quantity							181835			0
S3	2000	2000	2000	2	0	2	Export	300	Greece	GRC	706	Somalia	SOM								04	CEREALS,CEREAL PREPRTNS.	1	No Quantity							49738			0
S3	2000	2000	2000	2	0	2	Export	300	Greece	GRC	710	South Africa	ZAF								04	CEREALS,CEREAL PREPRTNS.	1	No Quantity							158108			0
S3	2000	2000	2000	2	0	2	Export	300	Greece	GRC	716	Zimbabwe	ZWE								04	CEREALS,CEREAL PREPRTNS.	1	No Quantity							12880			0
S3	2000	2000	2000	2	0	2	Export	300	Greece	GRC	724	Spain	ESP								04	CEREALS,CEREAL PREPRTNS.	1	No Quantity							9378398			0
S3	2000	2000	2000	2	0	2	Export	300	Greece	GRC	736	Fmr Sudan	SDN								04	CEREALS,CEREAL PREPRTNS.	1	No Quantity							4242			0
S3	2000	2000	2000	2	0	2	Export	300	Greece	GRC	752	Sweden	SWE								04	CEREALS,CEREAL PREPRTNS.	1	No Quantity							1082821			0
S3	2000	2000	2000	2	0	2	Export	300	Greece	GRC	757	Switzerland	CHE								04	CEREALS,CEREAL PREPRTNS.	1	No Quantity							143030			0
S3	2000	2000	2000	2	0	2	Export	300	Greece	GRC	760	Syria	SYR								04	CEREALS,CEREAL PREPRTNS.	1	No Quantity							97			0
S3	2000	2000	2000	2	0	2	Export	300	Greece	GRC	764	Thailand	THA								04	CEREALS,CEREAL PREPRTNS.	1	No Quantity							626			0
S3	2000	2000	2000	2	0	2	Export	300	Greece	GRC	784	United Arab Emirates	ARE								04	CEREALS,CEREAL PREPRTNS.	1	No Quantity							288375			0
S3	2000	2000	2000	2	0	2	Export	300	Greece	GRC	788	Tunisia	TUN								04	CEREALS,CEREAL PREPRTNS.	1	No Quantity							3438931			0
S3	2000	2000	2000	2	0	2	Export	300	Greece	GRC	792	Turkey	TUR								04	CEREALS,CEREAL PREPRTNS.	1	No Quantity							107841			0
S3	2000	2000	2000	2	0	2	Export	300	Greece	GRC	795	Turkmenistan	TKM								04	CEREALS,CEREAL PREPRTNS.	1	No Quantity							704			0
S3	2000	2000	2000	2	0	2	Export	300	Greece	GRC	804	Ukraine	UKR								04	CEREALS,CEREAL PREPRTNS.	1	No Quantity							1650			0
S3	2000	2000	2000	2	0	2	Export	300	Greece	GRC	807	North Macedonia	MKD								04	CEREALS,CEREAL PREPRTNS.	1	No Quantity							1382225			0
S3	2000	2000	2000	2	0	2	Export	300	Greece	GRC	818	Egypt	EGY								04	CEREALS,CEREAL PREPRTNS.	1	No Quantity							735724			0
S3	2000	2000	2000	2	0	2	Export	300	Greece	GRC	826	United Kingdom	GBR								04	CEREALS,CEREAL PREPRTNS.	1	No Quantity							4146533			0
S3	2000	2000	2000	2	0	2	Export	300	Greece	GRC	837	Bunkers									04	CEREALS,CEREAL PREPRTNS.	1	No Quantity							131866			0
S3	2000	2000	2000	2	0	2	Export	300	Greece	GRC	842	USA	USA								04	CEREALS,CEREAL PREPRTNS.	1	No Quantity							7029562			0
S3	2000	2000	2000	2	0	2	Export	300	Greece	GRC	858	Uruguay	URY								04	CEREALS,CEREAL PREPRTNS.	1	No Quantity							63857			0
S3	2000	2000	2000	2	0	2	Export	300	Greece	GRC	860	Uzbekistan	UZB								04	CEREALS,CEREAL PREPRTNS.	1	No Quantity							7810			0
S3	2000	2000	2000	2	0	2	Export	300	Greece	GRC	887	Yemen	YEM								04	CEREALS,CEREAL PREPRTNS.	1	No Quantity							79500			0
S3	2000	2000	2000	2	0	2	Export	300	Greece	GRC	891	Serbia and Montenegro	SCG								04	CEREALS,CEREAL PREPRTNS.	1	No Quantity							898023			0
S3	2000	2000	2000	2	0	2	Export	300	Greece	GRC	899	Areas, nes									04	CEREALS,CEREAL PREPRTNS.	1	No Quantity							14020			0
S3	2000	2000	2000	2	0	2	Export	300	Greece	GRC	0	World	WLD								05	VEGETABLES AND FRUIT	1	No Quantity							984692016			0
S3	2000	2000	2000	2	0	2	Export	300	Greece	GRC	8	Albania	ALB								05	VEGETABLES AND FRUIT	1	No Quantity							13605668			0
S3	2000	2000	2000	2	0	2	Export	300	Greece	GRC	24	Angola	AGO								05	VEGETABLES AND FRUIT	1	No Quantity							23172			0
S3	2000	2000	2000	2	0	2	Export	300	Greece	GRC	28	Antigua and Barbuda	ATG								05	VEGETABLES AND FRUIT	1	No Quantity							106008			0
S3	2000	2000	2000	2	0	2	Export	300	Greece	GRC	31	Azerbaijan	AZE								05	VEGETABLES AND FRUIT	1	No Quantity							8542			0
S3	2000	2000	2000	2	0	2	Export	300	Greece	GRC	32	Argentina	ARG								05	VEGETABLES AND FRUIT	1	No Quantity							3576000			0
S3	2000	2000	2000	2	0	2	Export	300	Greece	GRC	36	Australia	AUS								05	VEGETABLES AND FRUIT	1	No Quantity							13605837			0
S3	2000	2000	2000	2	0	2	Export	300	Greece	GRC	40	Austria	AUT								05	VEGETABLES AND FRUIT	1	No Quantity							12616454			0
S3	2000	2000	2000	2	0	2	Export	300	Greece	GRC	44	Bahamas	BHS								05	VEGETABLES AND FRUIT	1	No Quantity							469542			0
S3	2000	2000	2000	2	0	2	Export	300	Greece	GRC	48	Bahrain	BHR								05	VEGETABLES AND FRUIT	1	No Quantity							838329			0
S3	2000	2000	2000	2	0	2	Export	300	Greece	GRC	51	Armenia	ARM								05	VEGETABLES AND FRUIT	1	No Quantity							11807			0
S3	2000	2000	2000	2	0	2	Export	300	Greece	GRC	56	Belgium	BEL								05	VEGETABLES AND FRUIT	1	No Quantity							13919841			0
S3	2000	2000	2000	2	0	2	Export	300	Greece	GRC	68	Bolivia (Plurinational State of)	BOL								05	VEGETABLES AND FRUIT	1	No Quantity							32451			0
S3	2000	2000	2000	2	0	2	Export	300	Greece	GRC	70	Bosnia Herzegovina	BIH								05	VEGETABLES AND FRUIT	1	No Quantity							1475745			0
S3	2000	2000	2000	2	0	2	Export	300	Greece	GRC	76	Brazil	BRA								05	VEGETABLES AND FRUIT	1	No Quantity							5134558			0
S3	2000	2000	2000	2	0	2	Export	300	Greece	GRC	84	Belize	BLZ								05	VEGETABLES AND FRUIT	1	No Quantity							12528			0
S3	2000	2000	2000	2	0	2	Export	300	Greece	GRC	86	Br. Indian Ocean Terr.	IOT								05	VEGETABLES AND FRUIT	1	No Quantity							8044			0
S3	2000	2000	2000	2	0	2	Export	300	Greece	GRC	92	Br. Virgin Isds	VGB								05	VEGETABLES AND FRUIT	1	No Quantity							18			0
S3	2000	2000	2000	2	0	2	Export	300	Greece	GRC	100	Bulgaria	BGR								05	VEGETABLES AND FRUIT	1	No Quantity							25535254			0
S3	2000	2000	2000	2	0	2	Export	300	Greece	GRC	104	Myanmar	MMR								05	VEGETABLES AND FRUIT	1	No Quantity							172365			0
S3	2000	2000	2000	2	0	2	Export	300	Greece	GRC	108	Burundi	BDI								05	VEGETABLES AND FRUIT	1	No Quantity							31884			0
S3	2000	2000	2000	2	0	2	Export	300	Greece	GRC	112	Belarus	BLR								05	VEGETABLES AND FRUIT	1	No Quantity							657431			0
S3	2000	2000	2000	2	0	2	Export	300	Greece	GRC	124	Canada	CAN								05	VEGETABLES AND FRUIT	1	No Quantity							31048830			0
S3	2000	2000	2000	2	0	2	Export	300	Greece	GRC	136	Cayman Isds	CYM								05	VEGETABLES AND FRUIT	1	No Quantity							17092			0
S3	2000	2000	2000	2	0	2	Export	300	Greece	GRC	144	Sri Lanka	LKA								05	VEGETABLES AND FRUIT	1	No Quantity							34187			0
S3	2000	2000	2000	2	0	2	Export	300	Greece	GRC	152	Chile	CHL								05	VEGETABLES AND FRUIT	1	No Quantity							133417			0
S3	2000	2000	2000	2	0	2	Export	300	Greece	GRC	156	China	CHN								05	VEGETABLES AND FRUIT	1	No Quantity							121457			0
S3	2000	2000	2000	2	0	2	Export	300	Greece	GRC	170	Colombia	COL								05	VEGETABLES AND FRUIT	1	No Quantity							63073			0
S3	2000	2000	2000	2	0	2	Export	300	Greece	GRC	174	Comoros	COM								05	VEGETABLES AND FRUIT	1	No Quantity							14310			0
S3	2000	2000	2000	2	0	2	Export	300	Greece	GRC	178	Congo	COG								05	VEGETABLES AND FRUIT	1	No Quantity							2819			0
S3	2000	2000	2000	2	0	2	Export	300	Greece	GRC	188	Costa Rica	CRI								05	VEGETABLES AND FRUIT	1	No Quantity							149018			0
S3	2000	2000	2000	2	0	2	Export	300	Greece	GRC	191	Croatia	HRV								05	VEGETABLES AND FRUIT	1	No Quantity							3471487			0
S3	2000	2000	2000	2	0	2	Export	300	Greece	GRC	196	Cyprus	CYP								05	VEGETABLES AND FRUIT	1	No Quantity							7381632			0
S3	2000	2000	2000	2	0	2	Export	300	Greece	GRC	203	Czechia	CZE								05	VEGETABLES AND FRUIT	1	No Quantity							14809021			0
S3	2000	2000	2000	2	0	2	Export	300	Greece	GRC	204	Benin	BEN								05	VEGETABLES AND FRUIT	1	No Quantity							6649			0
S3	2000	2000	2000	2	0	2	Export	300	Greece	GRC	208	Denmark	DNK								05	VEGETABLES AND FRUIT	1	No Quantity							3146837			0
S3	2000	2000	2000	2	0	2	Export	300	Greece	GRC	214	Dominican Rep.	DOM								05	VEGETABLES AND FRUIT	1	No Quantity							4859			0
S3	2000	2000	2000	2	0	2	Export	300	Greece	GRC	218	Ecuador	ECU								05	VEGETABLES AND FRUIT	1	No Quantity							26518			0
S3	2000	2000	2000	2	0	2	Export	300	Greece	GRC	231	Ethiopia	ETH								05	VEGETABLES AND FRUIT	1	No Quantity							67458			0
S3	2000	2000	2000	2	0	2	Export	300	Greece	GRC	232	Eritrea	ERI								05	VEGETABLES AND FRUIT	1	No Quantity							284			0
S3	2000	2000	2000	2	0	2	Export	300	Greece	GRC	233	Estonia	EST								05	VEGETABLES AND FRUIT	1	No Quantity							297466			0
S3	2000	2000	2000	2	0	2	Export	300	Greece	GRC	246	Finland	FIN								05	VEGETABLES AND FRUIT	1	No Quantity							3510684			0
S3	2000	2000	2000	2	0	2	Export	300	Greece	GRC	251	France	FRA								05	VEGETABLES AND FRUIT	1	No Quantity							25713214			0
S3	2000	2000	2000	2	0	2	Export	300	Greece	GRC	262	Djibouti	DJI								05	VEGETABLES AND FRUIT	1	No Quantity							14505			0
S3	2000	2000	2000	2	0	2	Export	300	Greece	GRC	268	Georgia	GEO								05	VEGETABLES AND FRUIT	1	No Quantity							5923			0
S3	2000	2000	2000	2	0	2	Export	300	Greece	GRC	275	State of Palestine	PSE								05	VEGETABLES AND FRUIT	1	No Quantity							221269			0
S3	2000	2000	2000	2	0	2	Export	300	Greece	GRC	276	Germany	DEU								05	VEGETABLES AND FRUIT	1	No Quantity							200251922			0
S3	2000	2000	2000	2	0	2	Export	300	Greece	GRC	292	Gibraltar	GIB								05	VEGETABLES AND FRUIT	1	No Quantity							595			0
S3	2000	2000	2000	2	0	2	Export	300	Greece	GRC	320	Guatemala	GTM								05	VEGETABLES AND FRUIT	1	No Quantity							19392			0
S3	2000	2000	2000	2	0	2	Export	300	Greece	GRC	340	Honduras	HND								05	VEGETABLES AND FRUIT	1	No Quantity							8465			0
S3	2000	2000	2000	2	0	2	Export	300	Greece	GRC	344	China, Hong Kong SAR	HKG								05	VEGETABLES AND FRUIT	1	No Quantity							200706			0
S3	2000	2000	2000	2	0	2	Export	300	Greece	GRC	348	Hungary	HUN								05	VEGETABLES AND FRUIT	1	No Quantity							12378580			0
S3	2000	2000	2000	2	0	2	Export	300	Greece	GRC	352	Iceland	ISL								05	VEGETABLES AND FRUIT	1	No Quantity							62797			0
S3	2000	2000	2000	2	0	2	Export	300	Greece	GRC	360	Indonesia	IDN								05	VEGETABLES AND FRUIT	1	No Quantity							23185			0
S3	2000	2000	2000	2	0	2	Export	300	Greece	GRC	364	Iran	IRN								05	VEGETABLES AND FRUIT	1	No Quantity							315369			0
S3	2000	2000	2000	2	0	2	Export	300	Greece	GRC	372	Ireland	IRL								05	VEGETABLES AND FRUIT	1	No Quantity							484757			0
S3	2000	2000	2000	2	0	2	Export	300	Greece	GRC	376	Israel	ISR								05	VEGETABLES AND FRUIT	1	No Quantity							5344529			0
S3	2000	2000	2000	2	0	2	Export	300	Greece	GRC	381	Italy	ITA								05	VEGETABLES AND FRUIT	1	No Quantity							65716383			0
S3	2000	2000	2000	2	0	2	Export	300	Greece	GRC	392	Japan	JPN								05	VEGETABLES AND FRUIT	1	No Quantity							10756689			0
S3	2000	2000	2000	2	0	2	Export	300	Greece	GRC	400	Jordan	JOR								05	VEGETABLES AND FRUIT	1	No Quantity							113826			0
S3	2000	2000	2000	2	0	2	Export	300	Greece	GRC	404	Kenya	KEN								05	VEGETABLES AND FRUIT	1	No Quantity							7263			0
S3	2000	2000	2000	2	0	2	Export	300	Greece	GRC	408	Dem. People's Rep. of Korea	PRK								05	VEGETABLES AND FRUIT	1	No Quantity							39866			0
S3	2000	2000	2000	2	0	2	Export	300	Greece	GRC	410	Rep. of Korea	KOR								05	VEGETABLES AND FRUIT	1	No Quantity							1095222			0
S3	2000	2000	2000	2	0	2	Export	300	Greece	GRC	414	Kuwait	KWT								05	VEGETABLES AND FRUIT	1	No Quantity							1425586			0
S3	2000	2000	2000	2	0	2	Export	300	Greece	GRC	418	Lao People's Dem. Rep.	LAO								05	VEGETABLES AND FRUIT	1	No Quantity							23539			0
S3	2000	2000	2000	2	0	2	Export	300	Greece	GRC	422	Lebanon	LBN								05	VEGETABLES AND FRUIT	1	No Quantity							1547382			0
S3	2000	2000	2000	2	0	2	Export	300	Greece	GRC	428	Latvia	LVA								05	VEGETABLES AND FRUIT	1	No Quantity							1176261			0
S3	2000	2000	2000	2	0	2	Export	300	Greece	GRC	430	Liberia	LBR								05	VEGETABLES AND FRUIT	1	No Quantity							1084273			0
S3	2000	2000	2000	2	0	2	Export	300	Greece	GRC	434	Libya	LBY								05	VEGETABLES AND FRUIT	1	No Quantity							9643055			0
S3	2000	2000	2000	2	0	2	Export	300	Greece	GRC	440	Lithuania	LTU								05	VEGETABLES AND FRUIT	1	No Quantity							1433365			0
S3	2000	2000	2000	2	0	2	Export	300	Greece	GRC	442	Luxembourg	LUX								05	VEGETABLES AND FRUIT	1	No Quantity							2567683			0
S3	2000	2000	2000	2	0	2	Export	300	Greece	GRC	450	Madagascar	MDG								05	VEGETABLES AND FRUIT	1	No Quantity							22345			0
S3	2000	2000	2000	2	0	2	Export	300	Greece	GRC	458	Malaysia	MYS								05	VEGETABLES AND FRUIT	1	No Quantity							79232			0
S3	2000	2000	2000	2	0	2	Export	300	Greece	GRC	462	Maldives	MDV								05	VEGETABLES AND FRUIT	1	No Quantity							10436			0
S3	2000	2000	2000	2	0	2	Export	300	Greece	GRC	466	Mali	MLI								05	VEGETABLES AND FRUIT	1	No Quantity							71353			0
S3	2000	2000	2000	2	0	2	Export	300	Greece	GRC	470	Malta	MLT								05	VEGETABLES AND FRUIT	1	No Quantity							922156			0
S3	2000	2000	2000	2	0	2	Export	300	Greece	GRC	478	Mauritania	MRT								05	VEGETABLES AND FRUIT	1	No Quantity							18750			0
S3	2000	2000	2000	2	0	2	Export	300	Greece	GRC	480	Mauritius	MUS								05	VEGETABLES AND FRUIT	1	No Quantity							2064			0
S3	2000	2000	2000	2	0	2	Export	300	Greece	GRC	484	Mexico	MEX								05	VEGETABLES AND FRUIT	1	No Quantity							12944240			0
S3	2000	2000	2000	2	0	2	Export	300	Greece	GRC	490	Other Asia, nes									05	VEGETABLES AND FRUIT	1	No Quantity							358650			0
S3	2000	2000	2000	2	0	2	Export	300	Greece	GRC	498	Rep. of Moldova	MDA								05	VEGETABLES AND FRUIT	1	No Quantity							266301			0
S3	2000	2000	2000	2	0	2	Export	300	Greece	GRC	504	Morocco	MAR								05	VEGETABLES AND FRUIT	1	No Quantity							78475			0
S3	2000	2000	2000	2	0	2	Export	300	Greece	GRC	512	Oman	OMN								05	VEGETABLES AND FRUIT	1	No Quantity							82910			0
S3	2000	2000	2000	2	0	2	Export	300	Greece	GRC	528	Netherlands	NLD								05	VEGETABLES AND FRUIT	1	No Quantity							107765561			0
S3	2000	2000	2000	2	0	2	Export	300	Greece	GRC	533	Aruba	ABW								05	VEGETABLES AND FRUIT	1	No Quantity							30033			0
S3	2000	2000	2000	2	0	2	Export	300	Greece	GRC	554	New Zealand	NZL								05	VEGETABLES AND FRUIT	1	No Quantity							775125			0
S3	2000	2000	2000	2	0	2	Export	300	Greece	GRC	566	Nigeria	NGA								05	VEGETABLES AND FRUIT	1	No Quantity							40655			0
S3	2000	2000	2000	2	0	2	Export	300	Greece	GRC	568	Other Europe, nes									05	VEGETABLES AND FRUIT	1	No Quantity							40483			0
S3	2000	2000	2000	2	0	2	Export	300	Greece	GRC	577	Other Africa, nes									05	VEGETABLES AND FRUIT	1	No Quantity							2596			0
S3	2000	2000	2000	2	0	2	Export	300	Greece	GRC	579	Norway	NOR								05	VEGETABLES AND FRUIT	1	No Quantity							2166163			0
S3	2000	2000	2000	2	0	2	Export	300	Greece	GRC	581	United States Minor Outlying Islands	UMI								05	VEGETABLES AND FRUIT	1	No Quantity							3254			0
S3	2000	2000	2000	2	0	2	Export	300	Greece	GRC	586	Pakistan	PAK								05	VEGETABLES AND FRUIT	1	No Quantity							19050			0
S3	2000	2000	2000	2	0	2	Export	300	Greece	GRC	591	Panama	PAN								05	VEGETABLES AND FRUIT	1	No Quantity							814002			0
S3	2000	2000	2000	2	0	2	Export	300	Greece	GRC	600	Paraguay	PRY								05	VEGETABLES AND FRUIT	1	No Quantity							1181013			0
S3	2000	2000	2000	2	0	2	Export	300	Greece	GRC	604	Peru	PER								05	VEGETABLES AND FRUIT	1	No Quantity							242505			0
S3	2000	2000	2000	2	0	2	Export	300	Greece	GRC	608	Philippines	PHL								05	VEGETABLES AND FRUIT	1	No Quantity							1622641			0
S3	2000	2000	2000	2	0	2	Export	300	Greece	GRC	612	Pitcairn	PCN								05	VEGETABLES AND FRUIT	1	No Quantity							5491			0
S3	2000	2000	2000	2	0	2	Export	300	Greece	GRC	616	Poland	POL								05	VEGETABLES AND FRUIT	1	No Quantity							47201277			0
S3	2000	2000	2000	2	0	2	Export	300	Greece	GRC	620	Portugal	PRT								05	VEGETABLES AND FRUIT	1	No Quantity							2705201			0
S3	2000	2000	2000	2	0	2	Export	300	Greece	GRC	634	Qatar	QAT								05	VEGETABLES AND FRUIT	1	No Quantity							115825			0
S3	2000	2000	2000	2	0	2	Export	300	Greece	GRC	642	Romania	ROU								05	VEGETABLES AND FRUIT	1	No Quantity							18894949			0
S3	2000	2000	2000	2	0	2	Export	300	Greece	GRC	643	Russian Federation	RUS								05	VEGETABLES AND FRUIT	1	No Quantity							18454294			0
S3	2000	2000	2000	2	0	2	Export	300	Greece	GRC	660	Anguilla	AIA								05	VEGETABLES AND FRUIT	1	No Quantity							96			0
S3	2000	2000	2000	2	0	2	Export	300	Greece	GRC	670	Saint Vincent and the Grenadines	VCT								05	VEGETABLES AND FRUIT	1	No Quantity							3040			0
S3	2000	2000	2000	2	0	2	Export	300	Greece	GRC	674	San Marino	SMR								05	VEGETABLES AND FRUIT	1	No Quantity							29273			0
S3	2000	2000	2000	2	0	2	Export	300	Greece	GRC	682	Saudi Arabia	SAU								05	VEGETABLES AND FRUIT	1	No Quantity							8688063			0
S3	2000	2000	2000	2	0	2	Export	300	Greece	GRC	690	Seychelles	SYC								05	VEGETABLES AND FRUIT	1	No Quantity							801			0
S3	2000	2000	2000	2	0	2	Export	300	Greece	GRC	694	Sierra Leone	SLE								05	VEGETABLES AND FRUIT	1	No Quantity							358769			0
S3	2000	2000	2000	2	0	2	Export	300	Greece	GRC	699	India	IND								05	VEGETABLES AND FRUIT	1	No Quantity							5654			0
S3	2000	2000	2000	2	0	2	Export	300	Greece	GRC	702	Singapore	SGP								05	VEGETABLES AND FRUIT	1	No Quantity							533716			0
S3	2000	2000	2000	2	0	2	Export	300	Greece	GRC	703	Slovakia	SVK								05	VEGETABLES AND FRUIT	1	No Quantity							3813627			0
S3	2000	2000	2000	2	0	2	Export	300	Greece	GRC	704	Viet Nam	VNM								05	VEGETABLES AND FRUIT	1	No Quantity							9607			0
S3	2000	2000	2000	2	0	2	Export	300	Greece	GRC	705	Slovenia	SVN								05	VEGETABLES AND FRUIT	1	No Quantity							3020294			0
S3	2000	2000	2000	2	0	2	Export	300	Greece	GRC	710	South Africa	ZAF								05	VEGETABLES AND FRUIT	1	No Quantity							753939			0
S3	2000	2000	2000	2	0	2	Export	300	Greece	GRC	716	Zimbabwe	ZWE								05	VEGETABLES AND FRUIT	1	No Quantity							13158			0
S3	2000	2000	2000	2	0	2	Export	300	Greece	GRC	724	Spain	ESP								05	VEGETABLES AND FRUIT	1	No Quantity							5576284			0
S3	2000	2000	2000	2	0	2	Export	300	Greece	GRC	736	Fmr Sudan	SDN								05	VEGETABLES AND FRUIT	1	No Quantity							316867			0
S3	2000	2000	2000	2	0	2	Export	300	Greece	GRC	748	Swaziland	SWZ								05	VEGETABLES AND FRUIT	1	No Quantity							11494			0
S3	2000	2000	2000	2	0	2	Export	300	Greece	GRC	752	Sweden	SWE								05	VEGETABLES AND FRUIT	1	No Quantity							8120251			0
S3	2000	2000	2000	2	0	2	Export	300	Greece	GRC	757	Switzerland	CHE								05	VEGETABLES AND FRUIT	1	No Quantity							4554533			0
S3	2000	2000	2000	2	0	2	Export	300	Greece	GRC	760	Syria	SYR								05	VEGETABLES AND FRUIT	1	No Quantity							6			0
S3	2000	2000	2000	2	0	2	Export	300	Greece	GRC	764	Thailand	THA								05	VEGETABLES AND FRUIT	1	No Quantity							744025			0
S3	2000	2000	2000	2	0	2	Export	300	Greece	GRC	780	Trinidad and Tobago	TTO								05	VEGETABLES AND FRUIT	1	No Quantity							167376			0
S3	2000	2000	2000	2	0	2	Export	300	Greece	GRC	784	United Arab Emirates	ARE								05	VEGETABLES AND FRUIT	1	No Quantity							2539846			0
S3	2000	2000	2000	2	0	2	Export	300	Greece	GRC	788	Tunisia	TUN								05	VEGETABLES AND FRUIT	1	No Quantity							122794			0
S3	2000	2000	2000	2	0	2	Export	300	Greece	GRC	792	Turkey	TUR								05	VEGETABLES AND FRUIT	1	No Quantity							1671672			0
S3	2000	2000	2000	2	0	2	Export	300	Greece	GRC	795	Turkmenistan	TKM								05	VEGETABLES AND FRUIT	1	No Quantity							4070			0
S3	2000	2000	2000	2	0	2	Export	300	Greece	GRC	804	Ukraine	UKR								05	VEGETABLES AND FRUIT	1	No Quantity							2532022			0
S3	2000	2000	2000	2	0	2	Export	300	Greece	GRC	807	North Macedonia	MKD								05	VEGETABLES AND FRUIT	1	No Quantity							24035377			0
S3	2000	2000	2000	2	0	2	Export	300	Greece	GRC	818	Egypt	EGY								05	VEGETABLES AND FRUIT	1	No Quantity							3279908			0
S3	2000	2000	2000	2	0	2	Export	300	Greece	GRC	826	United Kingdom	GBR								05	VEGETABLES AND FRUIT	1	No Quantity							128080643			0
S3	2000	2000	2000	2	0	2	Export	300	Greece	GRC	834	United Rep. of Tanzania	TZA								05	VEGETABLES AND FRUIT	1	No Quantity							183357			0
S3	2000	2000	2000	2	0	2	Export	300	Greece	GRC	837	Bunkers									05	VEGETABLES AND FRUIT	1	No Quantity							1153827			0
S3	2000	2000	2000	2	0	2	Export	300	Greece	GRC	842	USA	USA								05	VEGETABLES AND FRUIT	1	No Quantity							56565232			0
S3	2000	2000	2000	2	0	2	Export	300	Greece	GRC	858	Uruguay	URY								05	VEGETABLES AND FRUIT	1	No Quantity							2971829			0
S3	2000	2000	2000	2	0	2	Export	300	Greece	GRC	860	Uzbekistan	UZB								05	VEGETABLES AND FRUIT	1	No Quantity							52635			0
S3	2000	2000	2000	2	0	2	Export	300	Greece	GRC	862	Venezuela	VEN								05	VEGETABLES AND FRUIT	1	No Quantity							544498			0
S3	2000	2000	2000	2	0	2	Export	300	Greece	GRC	887	Yemen	YEM								05	VEGETABLES AND FRUIT	1	No Quantity							221861			0
S3	2000	2000	2000	2	0	2	Export	300	Greece	GRC	891	Serbia and Montenegro	SCG								05	VEGETABLES AND FRUIT	1	No Quantity							8492933			0
S3	2000	2000	2000	2	0	2	Export	300	Greece	GRC	899	Areas, nes									05	VEGETABLES AND FRUIT	1	No Quantity							757433			0
S3	2000	2000	2000	2	0	2	Export	300	Greece	GRC	0	World	WLD								06	SUGAR,SUGR.PREPTNS,HONEY	1	No Quantity							19173522			0
S3	2000	2000	2000	2	0	2	Export	300	Greece	GRC	8	Albania	ALB								06	SUGAR,SUGR.PREPTNS,HONEY	1	No Quantity							330773			0
S3	2000	2000	2000	2	0	2	Export	300	Greece	GRC	32	Argentina	ARG								06	SUGAR,SUGR.PREPTNS,HONEY	1	No Quantity							5161			0
S3	2000	2000	2000	2	0	2	Export	300	Greece	GRC	36	Australia	AUS								06	SUGAR,SUGR.PREPTNS,HONEY	1	No Quantity							722994			0
S3	2000	2000	2000	2	0	2	Export	300	Greece	GRC	40	Austria	AUT								06	SUGAR,SUGR.PREPTNS,HONEY	1	No Quantity							158212			0
S3	2000	2000	2000	2	0	2	Export	300	Greece	GRC	44	Bahamas	BHS								06	SUGAR,SUGR.PREPTNS,HONEY	1	No Quantity							3159			0
S3	2000	2000	2000	2	0	2	Export	300	Greece	GRC	48	Bahrain	BHR								06	SUGAR,SUGR.PREPTNS,HONEY	1	No Quantity							24470			0
S3	2000	2000	2000	2	0	2	Export	300	Greece	GRC	56	Belgium	BEL								06	SUGAR,SUGR.PREPTNS,HONEY	1	No Quantity							110467			0
S3	2000	2000	2000	2	0	2	Export	300	Greece	GRC	70	Bosnia Herzegovina	BIH								06	SUGAR,SUGR.PREPTNS,HONEY	1	No Quantity							1677			0
S3	2000	2000	2000	2	0	2	Export	300	Greece	GRC	76	Brazil	BRA								06	SUGAR,SUGR.PREPTNS,HONEY	1	No Quantity							5060			0
S3	2000	2000	2000	2	0	2	Export	300	Greece	GRC	92	Br. Virgin Isds	VGB								06	SUGAR,SUGR.PREPTNS,HONEY	1	No Quantity							72304			0
S3	2000	2000	2000	2	0	2	Export	300	Greece	GRC	100	Bulgaria	BGR								06	SUGAR,SUGR.PREPTNS,HONEY	1	No Quantity							963825			0
S3	2000	2000	2000	2	0	2	Export	300	Greece	GRC	124	Canada	CAN								06	SUGAR,SUGR.PREPTNS,HONEY	1	No Quantity							286103			0
S3	2000	2000	2000	2	0	2	Export	300	Greece	GRC	188	Costa Rica	CRI								06	SUGAR,SUGR.PREPTNS,HONEY	1	No Quantity							3676			0
S3	2000	2000	2000	2	0	2	Export	300	Greece	GRC	196	Cyprus	CYP								06	SUGAR,SUGR.PREPTNS,HONEY	1	No Quantity							1285898			0
S3	2000	2000	2000	2	0	2	Export	300	Greece	GRC	203	Czechia	CZE								06	SUGAR,SUGR.PREPTNS,HONEY	1	No Quantity							65107			0
S3	2000	2000	2000	2	0	2	Export	300	Greece	GRC	208	Denmark	DNK								06	SUGAR,SUGR.PREPTNS,HONEY	1	No Quantity							2367			0
S3	2000	2000	2000	2	0	2	Export	300	Greece	GRC	231	Ethiopia	ETH								06	SUGAR,SUGR.PREPTNS,HONEY	1	No Quantity							6599			0
S3	2000	2000	2000	2	0	2	Export	300	Greece	GRC	233	Estonia	EST								06	SUGAR,SUGR.PREPTNS,HONEY	1	No Quantity							24324			0
S3	2000	2000	2000	2	0	2	Export	300	Greece	GRC	246	Finland	FIN								06	SUGAR,SUGR.PREPTNS,HONEY	1	No Quantity							101508			0
S3	2000	2000	2000	2	0	2	Export	300	Greece	GRC	251	France	FRA								06	SUGAR,SUGR.PREPTNS,HONEY	1	No Quantity							709170			0
S3	2000	2000	2000	2	0	2	Export	300	Greece	GRC	268	Georgia	GEO								06	SUGAR,SUGR.PREPTNS,HONEY	1	No Quantity							2204			0
S3	2000	2000	2000	2	0	2	Export	300	Greece	GRC	276	Germany	DEU								06	SUGAR,SUGR.PREPTNS,HONEY	1	No Quantity							2814768			0
S3	2000	2000	2000	2	0	2	Export	300	Greece	GRC	344	China, Hong Kong SAR	HKG								06	SUGAR,SUGR.PREPTNS,HONEY	1	No Quantity							91954			0
S3	2000	2000	2000	2	0	2	Export	300	Greece	GRC	348	Hungary	HUN								06	SUGAR,SUGR.PREPTNS,HONEY	1	No Quantity							68753			0
S3	2000	2000	2000	2	0	2	Export	300	Greece	GRC	352	Iceland	ISL								06	SUGAR,SUGR.PREPTNS,HONEY	1	No Quantity							22968			0
S3	2000	2000	2000	2	0	2	Export	300	Greece	GRC	376	Israel	ISR								06	SUGAR,SUGR.PREPTNS,HONEY	1	No Quantity							1514440			0
S3	2000	2000	2000	2	0	2	Export	300	Greece	GRC	381	Italy	ITA								06	SUGAR,SUGR.PREPTNS,HONEY	1	No Quantity							741523			0
S3	2000	2000	2000	2	0	2	Export	300	Greece	GRC	400	Jordan	JOR								06	SUGAR,SUGR.PREPTNS,HONEY	1	No Quantity							23558			0
S3	2000	2000	2000	2	0	2	Export	300	Greece	GRC	410	Rep. of Korea	KOR								06	SUGAR,SUGR.PREPTNS,HONEY	1	No Quantity							209012			0
S3	2000	2000	2000	2	0	2	Export	300	Greece	GRC	414	Kuwait	KWT								06	SUGAR,SUGR.PREPTNS,HONEY	1	No Quantity							37973			0
S3	2000	2000	2000	2	0	2	Export	300	Greece	GRC	422	Lebanon	LBN								06	SUGAR,SUGR.PREPTNS,HONEY	1	No Quantity							336369			0
S3	2000	2000	2000	2	0	2	Export	300	Greece	GRC	430	Liberia	LBR								06	SUGAR,SUGR.PREPTNS,HONEY	1	No Quantity							21803			0
S3	2000	2000	2000	2	0	2	Export	300	Greece	GRC	440	Lithuania	LTU								06	SUGAR,SUGR.PREPTNS,HONEY	1	No Quantity							43987			0
S3	2000	2000	2000	2	0	2	Export	300	Greece	GRC	458	Malaysia	MYS								06	SUGAR,SUGR.PREPTNS,HONEY	1	No Quantity							36068			0
S3	2000	2000	2000	2	0	2	Export	300	Greece	GRC	466	Mali	MLI								06	SUGAR,SUGR.PREPTNS,HONEY	1	No Quantity							3053			0
S3	2000	2000	2000	2	0	2	Export	300	Greece	GRC	470	Malta	MLT								06	SUGAR,SUGR.PREPTNS,HONEY	1	No Quantity							66479			0
S3	2000	2000	2000	2	0	2	Export	300	Greece	GRC	490	Other Asia, nes									06	SUGAR,SUGR.PREPTNS,HONEY	1	No Quantity							11284			0
S3	2000	2000	2000	2	0	2	Export	300	Greece	GRC	504	Morocco	MAR								06	SUGAR,SUGR.PREPTNS,HONEY	1	No Quantity							136			0
S3	2000	2000	2000	2	0	2	Export	300	Greece	GRC	528	Netherlands	NLD								06	SUGAR,SUGR.PREPTNS,HONEY	1	No Quantity							250600			0
S3	2000	2000	2000	2	0	2	Export	300	Greece	GRC	554	New Zealand	NZL								06	SUGAR,SUGR.PREPTNS,HONEY	1	No Quantity							57			0
S3	2000	2000	2000	2	0	2	Export	300	Greece	GRC	579	Norway	NOR								06	SUGAR,SUGR.PREPTNS,HONEY	1	No Quantity							1711			0
S3	2000	2000	2000	2	0	2	Export	300	Greece	GRC	586	Pakistan	PAK								06	SUGAR,SUGR.PREPTNS,HONEY	1	No Quantity							930			0
S3	2000	2000	2000	2	0	2	Export	300	Greece	GRC	591	Panama	PAN								06	SUGAR,SUGR.PREPTNS,HONEY	1	No Quantity							4402			0
S3	2000	2000	2000	2	0	2	Export	300	Greece	GRC	604	Peru	PER								06	SUGAR,SUGR.PREPTNS,HONEY	1	No Quantity							23707			0
S3	2000	2000	2000	2	0	2	Export	300	Greece	GRC	612	Pitcairn	PCN								06	SUGAR,SUGR.PREPTNS,HONEY	1	No Quantity							16			0
S3	2000	2000	2000	2	0	2	Export	300	Greece	GRC	616	Poland	POL								06	SUGAR,SUGR.PREPTNS,HONEY	1	No Quantity							511885			0
S3	2000	2000	2000	2	0	2	Export	300	Greece	GRC	620	Portugal	PRT								06	SUGAR,SUGR.PREPTNS,HONEY	1	No Quantity							3197440			0
S3	2000	2000	2000	2	0	2	Export	300	Greece	GRC	634	Qatar	QAT								06	SUGAR,SUGR.PREPTNS,HONEY	1	No Quantity							16374			0
S3	2000	2000	2000	2	0	2	Export	300	Greece	GRC	642	Romania	ROU								06	SUGAR,SUGR.PREPTNS,HONEY	1	No Quantity							23274			0
S3	2000	2000	2000	2	0	2	Export	300	Greece	GRC	643	Russian Federation	RUS								06	SUGAR,SUGR.PREPTNS,HONEY	1	No Quantity							55223			0
S3	2000	2000	2000	2	0	2	Export	300	Greece	GRC	670	Saint Vincent and the Grenadines	VCT								06	SUGAR,SUGR.PREPTNS,HONEY	1	No Quantity							20867			0
S3	2000	2000	2000	2	0	2	Export	300	Greece	GRC	682	Saudi Arabia	SAU								06	SUGAR,SUGR.PREPTNS,HONEY	1	No Quantity							189093			0
S3	2000	2000	2000	2	0	2	Export	300	Greece	GRC	702	Singapore	SGP								06	SUGAR,SUGR.PREPTNS,HONEY	1	No Quantity							14024			0
S3	2000	2000	2000	2	0	2	Export	300	Greece	GRC	705	Slovenia	SVN								06	SUGAR,SUGR.PREPTNS,HONEY	1	No Quantity							14732			0
S3	2000	2000	2000	2	0	2	Export	300	Greece	GRC	710	South Africa	ZAF								06	SUGAR,SUGR.PREPTNS,HONEY	1	No Quantity							196754			0
S3	2000	2000	2000	2	0	2	Export	300	Greece	GRC	716	Zimbabwe	ZWE								06	SUGAR,SUGR.PREPTNS,HONEY	1	No Quantity							1427			0
S3	2000	2000	2000	2	0	2	Export	300	Greece	GRC	724	Spain	ESP								06	SUGAR,SUGR.PREPTNS,HONEY	1	No Quantity							316457			0
S3	2000	2000	2000	2	0	2	Export	300	Greece	GRC	752	Sweden	SWE								06	SUGAR,SUGR.PREPTNS,HONEY	1	No Quantity							87688			0
S3	2000	2000	2000	2	0	2	Export	300	Greece	GRC	757	Switzerland	CHE								06	SUGAR,SUGR.PREPTNS,HONEY	1	No Quantity							68467			0
S3	2000	2000	2000	2	0	2	Export	300	Greece	GRC	760	Syria	SYR								06	SUGAR,SUGR.PREPTNS,HONEY	1	No Quantity							13			0
S3	2000	2000	2000	2	0	2	Export	300	Greece	GRC	764	Thailand	THA								06	SUGAR,SUGR.PREPTNS,HONEY	1	No Quantity							200			0
S3	2000	2000	2000	2	0	2	Export	300	Greece	GRC	780	Trinidad and Tobago	TTO								06	SUGAR,SUGR.PREPTNS,HONEY	1	No Quantity							1307			0
S3	2000	2000	2000	2	0	2	Export	300	Greece	GRC	784	United Arab Emirates	ARE								06	SUGAR,SUGR.PREPTNS,HONEY	1	No Quantity							84840			0
S3	2000	2000	2000	2	0	2	Export	300	Greece	GRC	792	Turkey	TUR								06	SUGAR,SUGR.PREPTNS,HONEY	1	No Quantity							179689			0
S3	2000	2000	2000	2	0	2	Export	300	Greece	GRC	795	Turkmenistan	TKM								06	SUGAR,SUGR.PREPTNS,HONEY	1	No Quantity							171			0
S3	2000	2000	2000	2	0	2	Export	300	Greece	GRC	804	Ukraine	UKR								06	SUGAR,SUGR.PREPTNS,HONEY	1	No Quantity							24715			0
S3	2000	2000	2000	2	0	2	Export	300	Greece	GRC	807	North Macedonia	MKD								06	SUGAR,SUGR.PREPTNS,HONEY	1	No Quantity							1027887			0
S3	2000	2000	2000	2	0	2	Export	300	Greece	GRC	818	Egypt	EGY								06	SUGAR,SUGR.PREPTNS,HONEY	1	No Quantity							153231			0
S3	2000	2000	2000	2	0	2	Export	300	Greece	GRC	826	United Kingdom	GBR								06	SUGAR,SUGR.PREPTNS,HONEY	1	No Quantity							796343			0
S3	2000	2000	2000	2	0	2	Export	300	Greece	GRC	837	Bunkers									06	SUGAR,SUGR.PREPTNS,HONEY	1	No Quantity							39621			0
S3	2000	2000	2000	2	0	2	Export	300	Greece	GRC	842	USA	USA								06	SUGAR,SUGR.PREPTNS,HONEY	1	No Quantity							762766			0
S3	2000	2000	2000	2	0	2	Export	300	Greece	GRC	858	Uruguay	URY								06	SUGAR,SUGR.PREPTNS,HONEY	1	No Quantity							1098			0
S3	2000	2000	2000	2	0	2	Export	300	Greece	GRC	887	Yemen	YEM								06	SUGAR,SUGR.PREPTNS,HONEY	1	No Quantity							1095			0
S3	2000	2000	2000	2	0	2	Export	300	Greece	GRC	891	Serbia and Montenegro	SCG								06	SUGAR,SUGR.PREPTNS,HONEY	1	No Quantity							154923			0
S3	2000	2000	2000	2	0	2	Export	300	Greece	GRC	899	Areas, nes									06	SUGAR,SUGR.PREPTNS,HONEY	1	No Quantity							21312			0
S3	2000	2000	2000	2	0	2	Export	300	Greece	GRC	0	World	WLD								07	COFFEE,TEA,COCOA,SPICES	1	No Quantity							27754110			0
S3	2000	2000	2000	2	0	2	Export	300	Greece	GRC	8	Albania	ALB								07	COFFEE,TEA,COCOA,SPICES	1	No Quantity							2196383			0
S3	2000	2000	2000	2	0	2	Export	300	Greece	GRC	24	Angola	AGO								07	COFFEE,TEA,COCOA,SPICES	1	No Quantity							89084			0
S3	2000	2000	2000	2	0	2	Export	300	Greece	GRC	28	Antigua and Barbuda	ATG								07	COFFEE,TEA,COCOA,SPICES	1	No Quantity							39092			0
S3	2000	2000	2000	2	0	2	Export	300	Greece	GRC	36	Australia	AUS								07	COFFEE,TEA,COCOA,SPICES	1	No Quantity							170546			0
S3	2000	2000	2000	2	0	2	Export	300	Greece	GRC	40	Austria	AUT								07	COFFEE,TEA,COCOA,SPICES	1	No Quantity							124517			0
S3	2000	2000	2000	2	0	2	Export	300	Greece	GRC	44	Bahamas	BHS								07	COFFEE,TEA,COCOA,SPICES	1	No Quantity							21112			0
S3	2000	2000	2000	2	0	2	Export	300	Greece	GRC	48	Bahrain	BHR								07	COFFEE,TEA,COCOA,SPICES	1	No Quantity							25571			0
S3	2000	2000	2000	2	0	2	Export	300	Greece	GRC	51	Armenia	ARM								07	COFFEE,TEA,COCOA,SPICES	1	No Quantity							61315			0
S3	2000	2000	2000	2	0	2	Export	300	Greece	GRC	56	Belgium	BEL								07	COFFEE,TEA,COCOA,SPICES	1	No Quantity							27612			0
S3	2000	2000	2000	2	0	2	Export	300	Greece	GRC	68	Bolivia (Plurinational State of)	BOL								07	COFFEE,TEA,COCOA,SPICES	1	No Quantity							29881			0
S3	2000	2000	2000	2	0	2	Export	300	Greece	GRC	70	Bosnia Herzegovina	BIH								07	COFFEE,TEA,COCOA,SPICES	1	No Quantity							25458			0
S3	2000	2000	2000	2	0	2	Export	300	Greece	GRC	76	Brazil	BRA								07	COFFEE,TEA,COCOA,SPICES	1	No Quantity							90335			0
S3	2000	2000	2000	2	0	2	Export	300	Greece	GRC	92	Br. Virgin Isds	VGB								07	COFFEE,TEA,COCOA,SPICES	1	No Quantity							31			0
S3	2000	2000	2000	2	0	2	Export	300	Greece	GRC	100	Bulgaria	BGR								07	COFFEE,TEA,COCOA,SPICES	1	No Quantity							2570661			0
S3	2000	2000	2000	2	0	2	Export	300	Greece	GRC	124	Canada	CAN								07	COFFEE,TEA,COCOA,SPICES	1	No Quantity							200142			0
S3	2000	2000	2000	2	0	2	Export	300	Greece	GRC	152	Chile	CHL								07	COFFEE,TEA,COCOA,SPICES	1	No Quantity							13968			0
S3	2000	2000	2000	2	0	2	Export	300	Greece	GRC	156	China	CHN								07	COFFEE,TEA,COCOA,SPICES	1	No Quantity							10324			0
S3	2000	2000	2000	2	0	2	Export	300	Greece	GRC	178	Congo	COG								07	COFFEE,TEA,COCOA,SPICES	1	No Quantity							28366			0
S3	2000	2000	2000	2	0	2	Export	300	Greece	GRC	188	Costa Rica	CRI								07	COFFEE,TEA,COCOA,SPICES	1	No Quantity							5915			0
S3	2000	2000	2000	2	0	2	Export	300	Greece	GRC	191	Croatia	HRV								07	COFFEE,TEA,COCOA,SPICES	1	No Quantity							6205			0
S3	2000	2000	2000	2	0	2	Export	300	Greece	GRC	196	Cyprus	CYP								07	COFFEE,TEA,COCOA,SPICES	1	No Quantity							2993183			0
S3	2000	2000	2000	2	0	2	Export	300	Greece	GRC	203	Czechia	CZE								07	COFFEE,TEA,COCOA,SPICES	1	No Quantity							324742			0
S3	2000	2000	2000	2	0	2	Export	300	Greece	GRC	204	Benin	BEN								07	COFFEE,TEA,COCOA,SPICES	1	No Quantity							43249			0
S3	2000	2000	2000	2	0	2	Export	300	Greece	GRC	208	Denmark	DNK								07	COFFEE,TEA,COCOA,SPICES	1	No Quantity							13117			0
S3	2000	2000	2000	2	0	2	Export	300	Greece	GRC	214	Dominican Rep.	DOM								07	COFFEE,TEA,COCOA,SPICES	1	No Quantity							112025			0
S3	2000	2000	2000	2	0	2	Export	300	Greece	GRC	222	El Salvador	SLV								07	COFFEE,TEA,COCOA,SPICES	1	No Quantity							69912			0
S3	2000	2000	2000	2	0	2	Export	300	Greece	GRC	231	Ethiopia	ETH								07	COFFEE,TEA,COCOA,SPICES	1	No Quantity							31134			0
S3	2000	2000	2000	2	0	2	Export	300	Greece	GRC	233	Estonia	EST								07	COFFEE,TEA,COCOA,SPICES	1	No Quantity							29224			0
S3	2000	2000	2000	2	0	2	Export	300	Greece	GRC	246	Finland	FIN								07	COFFEE,TEA,COCOA,SPICES	1	No Quantity							22078			0
S3	2000	2000	2000	2	0	2	Export	300	Greece	GRC	251	France	FRA								07	COFFEE,TEA,COCOA,SPICES	1	No Quantity							556341			0
S3	2000	2000	2000	2	0	2	Export	300	Greece	GRC	262	Djibouti	DJI								07	COFFEE,TEA,COCOA,SPICES	1	No Quantity							4156			0
S3	2000	2000	2000	2	0	2	Export	300	Greece	GRC	266	Gabon	GAB								07	COFFEE,TEA,COCOA,SPICES	1	No Quantity							11228			0
S3	2000	2000	2000	2	0	2	Export	300	Greece	GRC	268	Georgia	GEO								07	COFFEE,TEA,COCOA,SPICES	1	No Quantity							23867			0
S3	2000	2000	2000	2	0	2	Export	300	Greece	GRC	276	Germany	DEU								07	COFFEE,TEA,COCOA,SPICES	1	No Quantity							1345557			0
S3	2000	2000	2000	2	0	2	Export	300	Greece	GRC	288	Ghana	GHA								07	COFFEE,TEA,COCOA,SPICES	1	No Quantity							15568			0
S3	2000	2000	2000	2	0	2	Export	300	Greece	GRC	324	Guinea	GIN								07	COFFEE,TEA,COCOA,SPICES	1	No Quantity							7123			0
S3	2000	2000	2000	2	0	2	Export	300	Greece	GRC	344	China, Hong Kong SAR	HKG								07	COFFEE,TEA,COCOA,SPICES	1	No Quantity							51610			0
S3	2000	2000	2000	2	0	2	Export	300	Greece	GRC	348	Hungary	HUN								07	COFFEE,TEA,COCOA,SPICES	1	No Quantity							181260			0
S3	2000	2000	2000	2	0	2	Export	300	Greece	GRC	352	Iceland	ISL								07	COFFEE,TEA,COCOA,SPICES	1	No Quantity							51767			0
S3	2000	2000	2000	2	0	2	Export	300	Greece	GRC	360	Indonesia	IDN								07	COFFEE,TEA,COCOA,SPICES	1	No Quantity							9491			0
S3	2000	2000	2000	2	0	2	Export	300	Greece	GRC	364	Iran	IRN								07	COFFEE,TEA,COCOA,SPICES	1	No Quantity							15177			0
S3	2000	2000	2000	2	0	2	Export	300	Greece	GRC	376	Israel	ISR								07	COFFEE,TEA,COCOA,SPICES	1	No Quantity							424090			0
S3	2000	2000	2000	2	0	2	Export	300	Greece	GRC	381	Italy	ITA								07	COFFEE,TEA,COCOA,SPICES	1	No Quantity							788890			0
S3	2000	2000	2000	2	0	2	Export	300	Greece	GRC	384	Côte d'Ivoire	CIV								07	COFFEE,TEA,COCOA,SPICES	1	No Quantity							149315			0
S3	2000	2000	2000	2	0	2	Export	300	Greece	GRC	388	Jamaica	JAM								07	COFFEE,TEA,COCOA,SPICES	1	No Quantity							17444			0
S3	2000	2000	2000	2	0	2	Export	300	Greece	GRC	392	Japan	JPN								07	COFFEE,TEA,COCOA,SPICES	1	No Quantity							386493			0
S3	2000	2000	2000	2	0	2	Export	300	Greece	GRC	400	Jordan	JOR								07	COFFEE,TEA,COCOA,SPICES	1	No Quantity							115436			0
S3	2000	2000	2000	2	0	2	Export	300	Greece	GRC	410	Rep. of Korea	KOR								07	COFFEE,TEA,COCOA,SPICES	1	No Quantity							502767			0
S3	2000	2000	2000	2	0	2	Export	300	Greece	GRC	414	Kuwait	KWT								07	COFFEE,TEA,COCOA,SPICES	1	No Quantity							55057			0
S3	2000	2000	2000	2	0	2	Export	300	Greece	GRC	422	Lebanon	LBN								07	COFFEE,TEA,COCOA,SPICES	1	No Quantity							377605			0
S3	2000	2000	2000	2	0	2	Export	300	Greece	GRC	428	Latvia	LVA								07	COFFEE,TEA,COCOA,SPICES	1	No Quantity							60473			0
S3	2000	2000	2000	2	0	2	Export	300	Greece	GRC	430	Liberia	LBR								07	COFFEE,TEA,COCOA,SPICES	1	No Quantity							121			0
S3	2000	2000	2000	2	0	2	Export	300	Greece	GRC	434	Libya	LBY								07	COFFEE,TEA,COCOA,SPICES	1	No Quantity							70740			0
S3	2000	2000	2000	2	0	2	Export	300	Greece	GRC	440	Lithuania	LTU								07	COFFEE,TEA,COCOA,SPICES	1	No Quantity							173571			0
S3	2000	2000	2000	2	0	2	Export	300	Greece	GRC	450	Madagascar	MDG								07	COFFEE,TEA,COCOA,SPICES	1	No Quantity							642			0
S3	2000	2000	2000	2	0	2	Export	300	Greece	GRC	470	Malta	MLT								07	COFFEE,TEA,COCOA,SPICES	1	No Quantity							66413			0
S3	2000	2000	2000	2	0	2	Export	300	Greece	GRC	480	Mauritius	MUS								07	COFFEE,TEA,COCOA,SPICES	1	No Quantity							19310			0
S3	2000	2000	2000	2	0	2	Export	300	Greece	GRC	484	Mexico	MEX								07	COFFEE,TEA,COCOA,SPICES	1	No Quantity							35339			0
S3	2000	2000	2000	2	0	2	Export	300	Greece	GRC	490	Other Asia, nes									07	COFFEE,TEA,COCOA,SPICES	1	No Quantity							74035			0
S3	2000	2000	2000	2	0	2	Export	300	Greece	GRC	498	Rep. of Moldova	MDA								07	COFFEE,TEA,COCOA,SPICES	1	No Quantity							672			0
S3	2000	2000	2000	2	0	2	Export	300	Greece	GRC	504	Morocco	MAR								07	COFFEE,TEA,COCOA,SPICES	1	No Quantity							9202			0
S3	2000	2000	2000	2	0	2	Export	300	Greece	GRC	512	Oman	OMN								07	COFFEE,TEA,COCOA,SPICES	1	No Quantity							17188			0
S3	2000	2000	2000	2	0	2	Export	300	Greece	GRC	528	Netherlands	NLD								07	COFFEE,TEA,COCOA,SPICES	1	No Quantity							595483			0
S3	2000	2000	2000	2	0	2	Export	300	Greece	GRC	554	New Zealand	NZL								07	COFFEE,TEA,COCOA,SPICES	1	No Quantity							1081			0
S3	2000	2000	2000	2	0	2	Export	300	Greece	GRC	558	Nicaragua	NIC								07	COFFEE,TEA,COCOA,SPICES	1	No Quantity							15949			0
S3	2000	2000	2000	2	0	2	Export	300	Greece	GRC	566	Nigeria	NGA								07	COFFEE,TEA,COCOA,SPICES	1	No Quantity							319798			0
S3	2000	2000	2000	2	0	2	Export	300	Greece	GRC	568	Other Europe, nes									07	COFFEE,TEA,COCOA,SPICES	1	No Quantity							680			0
S3	2000	2000	2000	2	0	2	Export	300	Greece	GRC	579	Norway	NOR								07	COFFEE,TEA,COCOA,SPICES	1	No Quantity							2356			0
S3	2000	2000	2000	2	0	2	Export	300	Greece	GRC	584	Marshall Isds	MHL								07	COFFEE,TEA,COCOA,SPICES	1	No Quantity							337			0
S3	2000	2000	2000	2	0	2	Export	300	Greece	GRC	586	Pakistan	PAK								07	COFFEE,TEA,COCOA,SPICES	1	No Quantity							1110			0
S3	2000	2000	2000	2	0	2	Export	300	Greece	GRC	591	Panama	PAN								07	COFFEE,TEA,COCOA,SPICES	1	No Quantity							96790			0
S3	2000	2000	2000	2	0	2	Export	300	Greece	GRC	604	Peru	PER								07	COFFEE,TEA,COCOA,SPICES	1	No Quantity							1505			0
S3	2000	2000	2000	2	0	2	Export	300	Greece	GRC	608	Philippines	PHL								07	COFFEE,TEA,COCOA,SPICES	1	No Quantity							76032			0
S3	2000	2000	2000	2	0	2	Export	300	Greece	GRC	612	Pitcairn	PCN								07	COFFEE,TEA,COCOA,SPICES	1	No Quantity							210			0
S3	2000	2000	2000	2	0	2	Export	300	Greece	GRC	616	Poland	POL								07	COFFEE,TEA,COCOA,SPICES	1	No Quantity							160736			0
S3	2000	2000	2000	2	0	2	Export	300	Greece	GRC	620	Portugal	PRT								07	COFFEE,TEA,COCOA,SPICES	1	No Quantity							241389			0
S3	2000	2000	2000	2	0	2	Export	300	Greece	GRC	634	Qatar	QAT								07	COFFEE,TEA,COCOA,SPICES	1	No Quantity							19897			0
S3	2000	2000	2000	2	0	2	Export	300	Greece	GRC	642	Romania	ROU								07	COFFEE,TEA,COCOA,SPICES	1	No Quantity							431956			0
S3	2000	2000	2000	2	0	2	Export	300	Greece	GRC	643	Russian Federation	RUS								07	COFFEE,TEA,COCOA,SPICES	1	No Quantity							154904			0
S3	2000	2000	2000	2	0	2	Export	300	Greece	GRC	654	Saint Helena	SHN								07	COFFEE,TEA,COCOA,SPICES	1	No Quantity							2102			0
S3	2000	2000	2000	2	0	2	Export	300	Greece	GRC	660	Anguilla	AIA								07	COFFEE,TEA,COCOA,SPICES	1	No Quantity							31			0
S3	2000	2000	2000	2	0	2	Export	300	Greece	GRC	670	Saint Vincent and the Grenadines	VCT								07	COFFEE,TEA,COCOA,SPICES	1	No Quantity							444			0
S3	2000	2000	2000	2	0	2	Export	300	Greece	GRC	682	Saudi Arabia	SAU								07	COFFEE,TEA,COCOA,SPICES	1	No Quantity							365445			0
S3	2000	2000	2000	2	0	2	Export	300	Greece	GRC	686	Senegal	SEN								07	COFFEE,TEA,COCOA,SPICES	1	No Quantity							89372			0
S3	2000	2000	2000	2	0	2	Export	300	Greece	GRC	694	Sierra Leone	SLE								07	COFFEE,TEA,COCOA,SPICES	1	No Quantity							20275			0
S3	2000	2000	2000	2	0	2	Export	300	Greece	GRC	702	Singapore	SGP								07	COFFEE,TEA,COCOA,SPICES	1	No Quantity							98578			0
S3	2000	2000	2000	2	0	2	Export	300	Greece	GRC	703	Slovakia	SVK								07	COFFEE,TEA,COCOA,SPICES	1	No Quantity							200221			0
S3	2000	2000	2000	2	0	2	Export	300	Greece	GRC	705	Slovenia	SVN								07	COFFEE,TEA,COCOA,SPICES	1	No Quantity							332904			0
S3	2000	2000	2000	2	0	2	Export	300	Greece	GRC	710	South Africa	ZAF								07	COFFEE,TEA,COCOA,SPICES	1	No Quantity							28775			0
S3	2000	2000	2000	2	0	2	Export	300	Greece	GRC	716	Zimbabwe	ZWE								07	COFFEE,TEA,COCOA,SPICES	1	No Quantity							1277			0
S3	2000	2000	2000	2	0	2	Export	300	Greece	GRC	724	Spain	ESP								07	COFFEE,TEA,COCOA,SPICES	1	No Quantity							1599107			0
S3	2000	2000	2000	2	0	2	Export	300	Greece	GRC	736	Fmr Sudan	SDN								07	COFFEE,TEA,COCOA,SPICES	1	No Quantity							1043			0
S3	2000	2000	2000	2	0	2	Export	300	Greece	GRC	740	Suriname	SUR								07	COFFEE,TEA,COCOA,SPICES	1	No Quantity							29473			0
S3	2000	2000	2000	2	0	2	Export	300	Greece	GRC	752	Sweden	SWE								07	COFFEE,TEA,COCOA,SPICES	1	No Quantity							182899			0
S3	2000	2000	2000	2	0	2	Export	300	Greece	GRC	757	Switzerland	CHE								07	COFFEE,TEA,COCOA,SPICES	1	No Quantity							96979			0
S3	2000	2000	2000	2	0	2	Export	300	Greece	GRC	760	Syria	SYR								07	COFFEE,TEA,COCOA,SPICES	1	No Quantity							63543			0
S3	2000	2000	2000	2	0	2	Export	300	Greece	GRC	764	Thailand	THA								07	COFFEE,TEA,COCOA,SPICES	1	No Quantity							107			0
S3	2000	2000	2000	2	0	2	Export	300	Greece	GRC	784	United Arab Emirates	ARE								07	COFFEE,TEA,COCOA,SPICES	1	No Quantity							444934			0
S3	2000	2000	2000	2	0	2	Export	300	Greece	GRC	788	Tunisia	TUN								07	COFFEE,TEA,COCOA,SPICES	1	No Quantity							40062			0
S3	2000	2000	2000	2	0	2	Export	300	Greece	GRC	792	Turkey	TUR								07	COFFEE,TEA,COCOA,SPICES	1	No Quantity							28146			0
S3	2000	2000	2000	2	0	2	Export	300	Greece	GRC	795	Turkmenistan	TKM								07	COFFEE,TEA,COCOA,SPICES	1	No Quantity							1574			0
S3	2000	2000	2000	2	0	2	Export	300	Greece	GRC	804	Ukraine	UKR								07	COFFEE,TEA,COCOA,SPICES	1	No Quantity							24680			0
S3	2000	2000	2000	2	0	2	Export	300	Greece	GRC	807	North Macedonia	MKD								07	COFFEE,TEA,COCOA,SPICES	1	No Quantity							3016836			0
S3	2000	2000	2000	2	0	2	Export	300	Greece	GRC	818	Egypt	EGY								07	COFFEE,TEA,COCOA,SPICES	1	No Quantity							119729			0
S3	2000	2000	2000	2	0	2	Export	300	Greece	GRC	826	United Kingdom	GBR								07	COFFEE,TEA,COCOA,SPICES	1	No Quantity							390488			0
S3	2000	2000	2000	2	0	2	Export	300	Greece	GRC	837	Bunkers									07	COFFEE,TEA,COCOA,SPICES	1	No Quantity							184280			0
S3	2000	2000	2000	2	0	2	Export	300	Greece	GRC	842	USA	USA								07	COFFEE,TEA,COCOA,SPICES	1	No Quantity							1090966			0
S3	2000	2000	2000	2	0	2	Export	300	Greece	GRC	887	Yemen	YEM								07	COFFEE,TEA,COCOA,SPICES	1	No Quantity							292854			0
S3	2000	2000	2000	2	0	2	Export	300	Greece	GRC	891	Serbia and Montenegro	SCG								07	COFFEE,TEA,COCOA,SPICES	1	No Quantity							1825100			0
S3	2000	2000	2000	2	0	2	Export	300	Greece	GRC	899	Areas, nes									07	COFFEE,TEA,COCOA,SPICES	1	No Quantity							68539			0
S3	2000	2000	2000	2	0	2	Export	300	Greece	GRC	0	World	WLD								08	ANIMAL FEED STUFF	1	No Quantity							25484442			0
S3	2000	2000	2000	2	0	2	Export	300	Greece	GRC	8	Albania	ALB								08	ANIMAL FEED STUFF	1	No Quantity							580906			0
S3	2000	2000	2000	2	0	2	Export	300	Greece	GRC	100	Bulgaria	BGR								08	ANIMAL FEED STUFF	1	No Quantity							428046			0
S3	2000	2000	2000	2	0	2	Export	300	Greece	GRC	196	Cyprus	CYP								08	ANIMAL FEED STUFF	1	No Quantity							5378855			0
S3	2000	2000	2000	2	0	2	Export	300	Greece	GRC	203	Czechia	CZE								08	ANIMAL FEED STUFF	1	No Quantity							11200			0
S3	2000	2000	2000	2	0	2	Export	300	Greece	GRC	208	Denmark	DNK								08	ANIMAL FEED STUFF	1	No Quantity							72156			0
S3	2000	2000	2000	2	0	2	Export	300	Greece	GRC	276	Germany	DEU								08	ANIMAL FEED STUFF	1	No Quantity							379			0
S3	2000	2000	2000	2	0	2	Export	300	Greece	GRC	372	Ireland	IRL								08	ANIMAL FEED STUFF	1	No Quantity							299484			0
S3	2000	2000	2000	2	0	2	Export	300	Greece	GRC	376	Israel	ISR								08	ANIMAL FEED STUFF	1	No Quantity							1934489			0
S3	2000	2000	2000	2	0	2	Export	300	Greece	GRC	381	Italy	ITA								08	ANIMAL FEED STUFF	1	No Quantity							900714			0
S3	2000	2000	2000	2	0	2	Export	300	Greece	GRC	400	Jordan	JOR								08	ANIMAL FEED STUFF	1	No Quantity							90964			0
S3	2000	2000	2000	2	0	2	Export	300	Greece	GRC	410	Rep. of Korea	KOR								08	ANIMAL FEED STUFF	1	No Quantity							2382			0
S3	2000	2000	2000	2	0	2	Export	300	Greece	GRC	414	Kuwait	KWT								08	ANIMAL FEED STUFF	1	No Quantity							57691			0
S3	2000	2000	2000	2	0	2	Export	300	Greece	GRC	422	Lebanon	LBN								08	ANIMAL FEED STUFF	1	No Quantity							54301			0
S3	2000	2000	2000	2	0	2	Export	300	Greece	GRC	470	Malta	MLT								08	ANIMAL FEED STUFF	1	No Quantity							745991			0
S3	2000	2000	2000	2	0	2	Export	300	Greece	GRC	504	Morocco	MAR								08	ANIMAL FEED STUFF	1	No Quantity							692778			0
S3	2000	2000	2000	2	0	2	Export	300	Greece	GRC	528	Netherlands	NLD								08	ANIMAL FEED STUFF	1	No Quantity							459240			0
S3	2000	2000	2000	2	0	2	Export	300	Greece	GRC	642	Romania	ROU								08	ANIMAL FEED STUFF	1	No Quantity							3974766			0
S3	2000	2000	2000	2	0	2	Export	300	Greece	GRC	643	Russian Federation	RUS								08	ANIMAL FEED STUFF	1	No Quantity							23143			0
S3	2000	2000	2000	2	0	2	Export	300	Greece	GRC	682	Saudi Arabia	SAU								08	ANIMAL FEED STUFF	1	No Quantity							43985			0
S3	2000	2000	2000	2	0	2	Export	300	Greece	GRC	724	Spain	ESP								08	ANIMAL FEED STUFF	1	No Quantity							103664			0
S3	2000	2000	2000	2	0	2	Export	300	Greece	GRC	784	United Arab Emirates	ARE								08	ANIMAL FEED STUFF	1	No Quantity							155680			0
S3	2000	2000	2000	2	0	2	Export	300	Greece	GRC	792	Turkey	TUR								08	ANIMAL FEED STUFF	1	No Quantity							1832848			0
S3	2000	2000	2000	2	0	2	Export	300	Greece	GRC	807	North Macedonia	MKD								08	ANIMAL FEED STUFF	1	No Quantity							7161506			0
S3	2000	2000	2000	2	0	2	Export	300	Greece	GRC	826	United Kingdom	GBR								08	ANIMAL FEED STUFF	1	No Quantity							193186			0
S3	2000	2000	2000	2	0	2	Export	300	Greece	GRC	842	USA	USA								08	ANIMAL FEED STUFF	1	No Quantity							80			0
S3	2000	2000	2000	2	0	2	Export	300	Greece	GRC	858	Uruguay	URY								08	ANIMAL FEED STUFF	1	No Quantity							3941			0
S3	2000	2000	2000	2	0	2	Export	300	Greece	GRC	891	Serbia and Montenegro	SCG								08	ANIMAL FEED STUFF	1	No Quantity							275719			0
S3	2000	2000	2000	2	0	2	Export	300	Greece	GRC	894	Zambia	ZMB								08	ANIMAL FEED STUFF	1	No Quantity							6350			0
S3	2000	2000	2000	2	0	2	Export	300	Greece	GRC	0	World	WLD								09	MISC.EDIBLE PRODUCTS ETC	1	No Quantity							39560855			0
S3	2000	2000	2000	2	0	2	Export	300	Greece	GRC	8	Albania	ALB								09	MISC.EDIBLE PRODUCTS ETC	1	No Quantity							1341468			0
S3	2000	2000	2000	2	0	2	Export	300	Greece	GRC	32	Argentina	ARG								09	MISC.EDIBLE PRODUCTS ETC	1	No Quantity							718			0
S3	2000	2000	2000	2	0	2	Export	300	Greece	GRC	36	Australia	AUS								09	MISC.EDIBLE PRODUCTS ETC	1	No Quantity							551730			0
S3	2000	2000	2000	2	0	2	Export	300	Greece	GRC	40	Austria	AUT								09	MISC.EDIBLE PRODUCTS ETC	1	No Quantity							334027			0
S3	2000	2000	2000	2	0	2	Export	300	Greece	GRC	44	Bahamas	BHS								09	MISC.EDIBLE PRODUCTS ETC	1	No Quantity							110776			0
S3	2000	2000	2000	2	0	2	Export	300	Greece	GRC	48	Bahrain	BHR								09	MISC.EDIBLE PRODUCTS ETC	1	No Quantity							4022			0
S3	2000	2000	2000	2	0	2	Export	300	Greece	GRC	51	Armenia	ARM								09	MISC.EDIBLE PRODUCTS ETC	1	No Quantity							366354			0
S3	2000	2000	2000	2	0	2	Export	300	Greece	GRC	56	Belgium	BEL								09	MISC.EDIBLE PRODUCTS ETC	1	No Quantity							343870			0
S3	2000	2000	2000	2	0	2	Export	300	Greece	GRC	70	Bosnia Herzegovina	BIH								09	MISC.EDIBLE PRODUCTS ETC	1	No Quantity							576355			0
S3	2000	2000	2000	2	0	2	Export	300	Greece	GRC	76	Brazil	BRA								09	MISC.EDIBLE PRODUCTS ETC	1	No Quantity							2496			0
S3	2000	2000	2000	2	0	2	Export	300	Greece	GRC	92	Br. Virgin Isds	VGB								09	MISC.EDIBLE PRODUCTS ETC	1	No Quantity							37			0
S3	2000	2000	2000	2	0	2	Export	300	Greece	GRC	100	Bulgaria	BGR								09	MISC.EDIBLE PRODUCTS ETC	1	No Quantity							3281521			0
S3	2000	2000	2000	2	0	2	Export	300	Greece	GRC	120	Cameroon	CMR								09	MISC.EDIBLE PRODUCTS ETC	1	No Quantity							20419			0
S3	2000	2000	2000	2	0	2	Export	300	Greece	GRC	124	Canada	CAN								09	MISC.EDIBLE PRODUCTS ETC	1	No Quantity							446368			0
S3	2000	2000	2000	2	0	2	Export	300	Greece	GRC	156	China	CHN								09	MISC.EDIBLE PRODUCTS ETC	1	No Quantity							12505			0
S3	2000	2000	2000	2	0	2	Export	300	Greece	GRC	174	Comoros	COM								09	MISC.EDIBLE PRODUCTS ETC	1	No Quantity							1303			0
S3	2000	2000	2000	2	0	2	Export	300	Greece	GRC	191	Croatia	HRV								09	MISC.EDIBLE PRODUCTS ETC	1	No Quantity							207012			0
S3	2000	2000	2000	2	0	2	Export	300	Greece	GRC	196	Cyprus	CYP								09	MISC.EDIBLE PRODUCTS ETC	1	No Quantity							7056222			0
S3	2000	2000	2000	2	0	2	Export	300	Greece	GRC	203	Czechia	CZE								09	MISC.EDIBLE PRODUCTS ETC	1	No Quantity							78519			0
S3	2000	2000	2000	2	0	2	Export	300	Greece	GRC	208	Denmark	DNK								09	MISC.EDIBLE PRODUCTS ETC	1	No Quantity							305009			0
S3	2000	2000	2000	2	0	2	Export	300	Greece	GRC	231	Ethiopia	ETH								09	MISC.EDIBLE PRODUCTS ETC	1	No Quantity							3377			0
S3	2000	2000	2000	2	0	2	Export	300	Greece	GRC	246	Finland	FIN								09	MISC.EDIBLE PRODUCTS ETC	1	No Quantity							86079			0
S3	2000	2000	2000	2	0	2	Export	300	Greece	GRC	251	France	FRA								09	MISC.EDIBLE PRODUCTS ETC	1	No Quantity							1231085			0
S3	2000	2000	2000	2	0	2	Export	300	Greece	GRC	268	Georgia	GEO								09	MISC.EDIBLE PRODUCTS ETC	1	No Quantity							103750			0
S3	2000	2000	2000	2	0	2	Export	300	Greece	GRC	276	Germany	DEU								09	MISC.EDIBLE PRODUCTS ETC	1	No Quantity							3082958			0
S3	2000	2000	2000	2	0	2	Export	300	Greece	GRC	288	Ghana	GHA								09	MISC.EDIBLE PRODUCTS ETC	1	No Quantity							11929			0
S3	2000	2000	2000	2	0	2	Export	300	Greece	GRC	348	Hungary	HUN								09	MISC.EDIBLE PRODUCTS ETC	1	No Quantity							190422			0
S3	2000	2000	2000	2	0	2	Export	300	Greece	GRC	352	Iceland	ISL								09	MISC.EDIBLE PRODUCTS ETC	1	No Quantity							1031			0
S3	2000	2000	2000	2	0	2	Export	300	Greece	GRC	376	Israel	ISR								09	MISC.EDIBLE PRODUCTS ETC	1	No Quantity							269105			0
S3	2000	2000	2000	2	0	2	Export	300	Greece	GRC	381	Italy	ITA								09	MISC.EDIBLE PRODUCTS ETC	1	No Quantity							4256453			0
S3	2000	2000	2000	2	0	2	Export	300	Greece	GRC	392	Japan	JPN								09	MISC.EDIBLE PRODUCTS ETC	1	No Quantity							118443			0
S3	2000	2000	2000	2	0	2	Export	300	Greece	GRC	400	Jordan	JOR								09	MISC.EDIBLE PRODUCTS ETC	1	No Quantity							39233			0
S3	2000	2000	2000	2	0	2	Export	300	Greece	GRC	410	Rep. of Korea	KOR								09	MISC.EDIBLE PRODUCTS ETC	1	No Quantity							162			0
S3	2000	2000	2000	2	0	2	Export	300	Greece	GRC	414	Kuwait	KWT								09	MISC.EDIBLE PRODUCTS ETC	1	No Quantity							23953			0
S3	2000	2000	2000	2	0	2	Export	300	Greece	GRC	422	Lebanon	LBN								09	MISC.EDIBLE PRODUCTS ETC	1	No Quantity							146659			0
S3	2000	2000	2000	2	0	2	Export	300	Greece	GRC	428	Latvia	LVA								09	MISC.EDIBLE PRODUCTS ETC	1	No Quantity							16953			0
S3	2000	2000	2000	2	0	2	Export	300	Greece	GRC	430	Liberia	LBR								09	MISC.EDIBLE PRODUCTS ETC	1	No Quantity							17618			0
S3	2000	2000	2000	2	0	2	Export	300	Greece	GRC	434	Libya	LBY								09	MISC.EDIBLE PRODUCTS ETC	1	No Quantity							12930			0
S3	2000	2000	2000	2	0	2	Export	300	Greece	GRC	440	Lithuania	LTU								09	MISC.EDIBLE PRODUCTS ETC	1	No Quantity							104350			0
S3	2000	2000	2000	2	0	2	Export	300	Greece	GRC	466	Mali	MLI								09	MISC.EDIBLE PRODUCTS ETC	1	No Quantity							1723			0
S3	2000	2000	2000	2	0	2	Export	300	Greece	GRC	470	Malta	MLT								09	MISC.EDIBLE PRODUCTS ETC	1	No Quantity							97508			0
S3	2000	2000	2000	2	0	2	Export	300	Greece	GRC	504	Morocco	MAR								09	MISC.EDIBLE PRODUCTS ETC	1	No Quantity							26120			0
S3	2000	2000	2000	2	0	2	Export	300	Greece	GRC	512	Oman	OMN								09	MISC.EDIBLE PRODUCTS ETC	1	No Quantity							10716			0
S3	2000	2000	2000	2	0	2	Export	300	Greece	GRC	527	Oceania, nes									09	MISC.EDIBLE PRODUCTS ETC	1	No Quantity							53396			0
S3	2000	2000	2000	2	0	2	Export	300	Greece	GRC	528	Netherlands	NLD								09	MISC.EDIBLE PRODUCTS ETC	1	No Quantity							130207			0
S3	2000	2000	2000	2	0	2	Export	300	Greece	GRC	554	New Zealand	NZL								09	MISC.EDIBLE PRODUCTS ETC	1	No Quantity							161			0
S3	2000	2000	2000	2	0	2	Export	300	Greece	GRC	579	Norway	NOR								09	MISC.EDIBLE PRODUCTS ETC	1	No Quantity							62278			0
S3	2000	2000	2000	2	0	2	Export	300	Greece	GRC	580	N. Mariana Isds	MNP								09	MISC.EDIBLE PRODUCTS ETC	1	No Quantity							2423			0
S3	2000	2000	2000	2	0	2	Export	300	Greece	GRC	586	Pakistan	PAK								09	MISC.EDIBLE PRODUCTS ETC	1	No Quantity							29			0
S3	2000	2000	2000	2	0	2	Export	300	Greece	GRC	591	Panama	PAN								09	MISC.EDIBLE PRODUCTS ETC	1	No Quantity							60401			0
S3	2000	2000	2000	2	0	2	Export	300	Greece	GRC	612	Pitcairn	PCN								09	MISC.EDIBLE PRODUCTS ETC	1	No Quantity							118			0
S3	2000	2000	2000	2	0	2	Export	300	Greece	GRC	616	Poland	POL								09	MISC.EDIBLE PRODUCTS ETC	1	No Quantity							909232			0
S3	2000	2000	2000	2	0	2	Export	300	Greece	GRC	620	Portugal	PRT								09	MISC.EDIBLE PRODUCTS ETC	1	No Quantity							33268			0
S3	2000	2000	2000	2	0	2	Export	300	Greece	GRC	642	Romania	ROU								09	MISC.EDIBLE PRODUCTS ETC	1	No Quantity							1739497			0
S3	2000	2000	2000	2	0	2	Export	300	Greece	GRC	643	Russian Federation	RUS								09	MISC.EDIBLE PRODUCTS ETC	1	No Quantity							1863231			0
S3	2000	2000	2000	2	0	2	Export	300	Greece	GRC	660	Anguilla	AIA								09	MISC.EDIBLE PRODUCTS ETC	1	No Quantity							43			0
S3	2000	2000	2000	2	0	2	Export	300	Greece	GRC	670	Saint Vincent and the Grenadines	VCT								09	MISC.EDIBLE PRODUCTS ETC	1	No Quantity							31			0
S3	2000	2000	2000	2	0	2	Export	300	Greece	GRC	682	Saudi Arabia	SAU								09	MISC.EDIBLE PRODUCTS ETC	1	No Quantity							105087			0
S3	2000	2000	2000	2	0	2	Export	300	Greece	GRC	699	India	IND								09	MISC.EDIBLE PRODUCTS ETC	1	No Quantity							47325			0
S3	2000	2000	2000	2	0	2	Export	300	Greece	GRC	702	Singapore	SGP								09	MISC.EDIBLE PRODUCTS ETC	1	No Quantity							7365			0
S3	2000	2000	2000	2	0	2	Export	300	Greece	GRC	705	Slovenia	SVN								09	MISC.EDIBLE PRODUCTS ETC	1	No Quantity							36272			0
S3	2000	2000	2000	2	0	2	Export	300	Greece	GRC	710	South Africa	ZAF								09	MISC.EDIBLE PRODUCTS ETC	1	No Quantity							63126			0
S3	2000	2000	2000	2	0	2	Export	300	Greece	GRC	716	Zimbabwe	ZWE								09	MISC.EDIBLE PRODUCTS ETC	1	No Quantity							419			0
S3	2000	2000	2000	2	0	2	Export	300	Greece	GRC	724	Spain	ESP								09	MISC.EDIBLE PRODUCTS ETC	1	No Quantity							1729110			0
S3	2000	2000	2000	2	0	2	Export	300	Greece	GRC	752	Sweden	SWE								09	MISC.EDIBLE PRODUCTS ETC	1	No Quantity							122084			0
S3	2000	2000	2000	2	0	2	Export	300	Greece	GRC	757	Switzerland	CHE								09	MISC.EDIBLE PRODUCTS ETC	1	No Quantity							1302615			0
S3	2000	2000	2000	2	0	2	Export	300	Greece	GRC	760	Syria	SYR								09	MISC.EDIBLE PRODUCTS ETC	1	No Quantity							7			0
S3	2000	2000	2000	2	0	2	Export	300	Greece	GRC	764	Thailand	THA								09	MISC.EDIBLE PRODUCTS ETC	1	No Quantity							159			0
S3	2000	2000	2000	2	0	2	Export	300	Greece	GRC	768	Togo	TGO								09	MISC.EDIBLE PRODUCTS ETC	1	No Quantity							52			0
S3	2000	2000	2000	2	0	2	Export	300	Greece	GRC	784	United Arab Emirates	ARE								09	MISC.EDIBLE PRODUCTS ETC	1	No Quantity							27927			0
S3	2000	2000	2000	2	0	2	Export	300	Greece	GRC	788	Tunisia	TUN								09	MISC.EDIBLE PRODUCTS ETC	1	No Quantity							1352			0
S3	2000	2000	2000	2	0	2	Export	300	Greece	GRC	792	Turkey	TUR								09	MISC.EDIBLE PRODUCTS ETC	1	No Quantity							33622			0
S3	2000	2000	2000	2	0	2	Export	300	Greece	GRC	804	Ukraine	UKR								09	MISC.EDIBLE PRODUCTS ETC	1	No Quantity							38058			0
S3	2000	2000	2000	2	0	2	Export	300	Greece	GRC	807	North Macedonia	MKD								09	MISC.EDIBLE PRODUCTS ETC	1	No Quantity							1517628			0
S3	2000	2000	2000	2	0	2	Export	300	Greece	GRC	818	Egypt	EGY								09	MISC.EDIBLE PRODUCTS ETC	1	No Quantity							618984			0
S3	2000	2000	2000	2	0	2	Export	300	Greece	GRC	826	United Kingdom	GBR								09	MISC.EDIBLE PRODUCTS ETC	1	No Quantity							1390474			0
S3	2000	2000	2000	2	0	2	Export	300	Greece	GRC	837	Bunkers									09	MISC.EDIBLE PRODUCTS ETC	1	No Quantity							154797			0
S3	2000	2000	2000	2	0	2	Export	300	Greece	GRC	842	USA	USA								09	MISC.EDIBLE PRODUCTS ETC	1	No Quantity							1973663			0
S3	2000	2000	2000	2	0	2	Export	300	Greece	GRC	858	Uruguay	URY								09	MISC.EDIBLE PRODUCTS ETC	1	No Quantity							183			0
S3	2000	2000	2000	2	0	2	Export	300	Greece	GRC	860	Uzbekistan	UZB								09	MISC.EDIBLE PRODUCTS ETC	1	No Quantity							43308			0
S3	2000	2000	2000	2	0	2	Export	300	Greece	GRC	887	Yemen	YEM								09	MISC.EDIBLE PRODUCTS ETC	1	No Quantity							15224			0
S3	2000	2000	2000	2	0	2	Export	300	Greece	GRC	891	Serbia and Montenegro	SCG								09	MISC.EDIBLE PRODUCTS ETC	1	No Quantity							547453			0
S3	2000	2000	2000	2	0	2	Export	300	Greece	GRC	899	Areas, nes									09	MISC.EDIBLE PRODUCTS ETC	1	No Quantity							36960			0
S3	2000	2000	2000	2	0	2	Export	300	Greece	GRC	0	World	WLD								11	BEVERAGES	1	No Quantity							118583741			0
S3	2000	2000	2000	2	0	2	Export	300	Greece	GRC	8	Albania	ALB								11	BEVERAGES	1	No Quantity							12811566			0
S3	2000	2000	2000	2	0	2	Export	300	Greece	GRC	12	Algeria	DZA								11	BEVERAGES	1	No Quantity							117			0
S3	2000	2000	2000	2	0	2	Export	300	Greece	GRC	24	Angola	AGO								11	BEVERAGES	1	No Quantity							82591			0
S3	2000	2000	2000	2	0	2	Export	300	Greece	GRC	31	Azerbaijan	AZE								11	BEVERAGES	1	No Quantity							6425			0
S3	2000	2000	2000	2	0	2	Export	300	Greece	GRC	32	Argentina	ARG								11	BEVERAGES	1	No Quantity							22664			0
S3	2000	2000	2000	2	0	2	Export	300	Greece	GRC	36	Australia	AUS								11	BEVERAGES	1	No Quantity							917020			0
S3	2000	2000	2000	2	0	2	Export	300	Greece	GRC	40	Austria	AUT								11	BEVERAGES	1	No Quantity							1155971			0
S3	2000	2000	2000	2	0	2	Export	300	Greece	GRC	44	Bahamas	BHS								11	BEVERAGES	1	No Quantity							304967			0
S3	2000	2000	2000	2	0	2	Export	300	Greece	GRC	48	Bahrain	BHR								11	BEVERAGES	1	No Quantity							99320			0
S3	2000	2000	2000	2	0	2	Export	300	Greece	GRC	51	Armenia	ARM								11	BEVERAGES	1	No Quantity							54493			0
S3	2000	2000	2000	2	0	2	Export	300	Greece	GRC	56	Belgium	BEL								11	BEVERAGES	1	No Quantity							3208039			0
S3	2000	2000	2000	2	0	2	Export	300	Greece	GRC	68	Bolivia (Plurinational State of)	BOL								11	BEVERAGES	1	No Quantity							86			0
S3	2000	2000	2000	2	0	2	Export	300	Greece	GRC	70	Bosnia Herzegovina	BIH								11	BEVERAGES	1	No Quantity							253146			0
S3	2000	2000	2000	2	0	2	Export	300	Greece	GRC	76	Brazil	BRA								11	BEVERAGES	1	No Quantity							7080			0
S3	2000	2000	2000	2	0	2	Export	300	Greece	GRC	100	Bulgaria	BGR								11	BEVERAGES	1	No Quantity							3604600			0
S3	2000	2000	2000	2	0	2	Export	300	Greece	GRC	120	Cameroon	CMR								11	BEVERAGES	1	No Quantity							2247			0
S3	2000	2000	2000	2	0	2	Export	300	Greece	GRC	124	Canada	CAN								11	BEVERAGES	1	No Quantity							2826747			0
S3	2000	2000	2000	2	0	2	Export	300	Greece	GRC	132	Cabo Verde	CPV								11	BEVERAGES	1	No Quantity							12421			0
S3	2000	2000	2000	2	0	2	Export	300	Greece	GRC	136	Cayman Isds	CYM								11	BEVERAGES	1	No Quantity							1969			0
S3	2000	2000	2000	2	0	2	Export	300	Greece	GRC	156	China	CHN								11	BEVERAGES	1	No Quantity							46845			0
S3	2000	2000	2000	2	0	2	Export	300	Greece	GRC	174	Comoros	COM								11	BEVERAGES	1	No Quantity							1076			0
S3	2000	2000	2000	2	0	2	Export	300	Greece	GRC	188	Costa Rica	CRI								11	BEVERAGES	1	No Quantity							1882			0
S3	2000	2000	2000	2	0	2	Export	300	Greece	GRC	191	Croatia	HRV								11	BEVERAGES	1	No Quantity							100613			0
S3	2000	2000	2000	2	0	2	Export	300	Greece	GRC	192	Cuba	CUB								11	BEVERAGES	1	No Quantity							18556			0
S3	2000	2000	2000	2	0	2	Export	300	Greece	GRC	196	Cyprus	CYP								11	BEVERAGES	1	No Quantity							3581172			0
S3	2000	2000	2000	2	0	2	Export	300	Greece	GRC	203	Czechia	CZE								11	BEVERAGES	1	No Quantity							830927			0
S3	2000	2000	2000	2	0	2	Export	300	Greece	GRC	204	Benin	BEN								11	BEVERAGES	1	No Quantity							3476			0
S3	2000	2000	2000	2	0	2	Export	300	Greece	GRC	208	Denmark	DNK								11	BEVERAGES	1	No Quantity							1823916			0
S3	2000	2000	2000	2	0	2	Export	300	Greece	GRC	214	Dominican Rep.	DOM								11	BEVERAGES	1	No Quantity							143			0
S3	2000	2000	2000	2	0	2	Export	300	Greece	GRC	218	Ecuador	ECU								11	BEVERAGES	1	No Quantity							179			0
S3	2000	2000	2000	2	0	2	Export	300	Greece	GRC	231	Ethiopia	ETH								11	BEVERAGES	1	No Quantity							4370			0
S3	2000	2000	2000	2	0	2	Export	300	Greece	GRC	233	Estonia	EST								11	BEVERAGES	1	No Quantity							116662			0
S3	2000	2000	2000	2	0	2	Export	300	Greece	GRC	246	Finland	FIN								11	BEVERAGES	1	No Quantity							378867			0
S3	2000	2000	2000	2	0	2	Export	300	Greece	GRC	251	France	FRA								11	BEVERAGES	1	No Quantity							7510844			0
S3	2000	2000	2000	2	0	2	Export	300	Greece	GRC	266	Gabon	GAB								11	BEVERAGES	1	No Quantity							26820			0
S3	2000	2000	2000	2	0	2	Export	300	Greece	GRC	268	Georgia	GEO								11	BEVERAGES	1	No Quantity							13001			0
S3	2000	2000	2000	2	0	2	Export	300	Greece	GRC	275	State of Palestine	PSE								11	BEVERAGES	1	No Quantity							122			0
S3	2000	2000	2000	2	0	2	Export	300	Greece	GRC	276	Germany	DEU								11	BEVERAGES	1	No Quantity							34793389			0
S3	2000	2000	2000	2	0	2	Export	300	Greece	GRC	304	Greenland	GRL								11	BEVERAGES	1	No Quantity							286			0
S3	2000	2000	2000	2	0	2	Export	300	Greece	GRC	324	Guinea	GIN								11	BEVERAGES	1	No Quantity							198278			0
S3	2000	2000	2000	2	0	2	Export	300	Greece	GRC	340	Honduras	HND								11	BEVERAGES	1	No Quantity							6505			0
S3	2000	2000	2000	2	0	2	Export	300	Greece	GRC	344	China, Hong Kong SAR	HKG								11	BEVERAGES	1	No Quantity							219334			0
S3	2000	2000	2000	2	0	2	Export	300	Greece	GRC	348	Hungary	HUN								11	BEVERAGES	1	No Quantity							1029366			0
S3	2000	2000	2000	2	0	2	Export	300	Greece	GRC	352	Iceland	ISL								11	BEVERAGES	1	No Quantity							6347			0
S3	2000	2000	2000	2	0	2	Export	300	Greece	GRC	360	Indonesia	IDN								11	BEVERAGES	1	No Quantity							472			0
S3	2000	2000	2000	2	0	2	Export	300	Greece	GRC	372	Ireland	IRL								11	BEVERAGES	1	No Quantity							104989			0
S3	2000	2000	2000	2	0	2	Export	300	Greece	GRC	376	Israel	ISR								11	BEVERAGES	1	No Quantity							1175220			0
S3	2000	2000	2000	2	0	2	Export	300	Greece	GRC	381	Italy	ITA								11	BEVERAGES	1	No Quantity							2086728			0
S3	2000	2000	2000	2	0	2	Export	300	Greece	GRC	384	Côte d'Ivoire	CIV								11	BEVERAGES	1	No Quantity							4333			0
S3	2000	2000	2000	2	0	2	Export	300	Greece	GRC	392	Japan	JPN								11	BEVERAGES	1	No Quantity							406135			0
S3	2000	2000	2000	2	0	2	Export	300	Greece	GRC	400	Jordan	JOR								11	BEVERAGES	1	No Quantity							9053			0
S3	2000	2000	2000	2	0	2	Export	300	Greece	GRC	404	Kenya	KEN								11	BEVERAGES	1	No Quantity							2383			0
S3	2000	2000	2000	2	0	2	Export	300	Greece	GRC	410	Rep. of Korea	KOR								11	BEVERAGES	1	No Quantity							190994			0
S3	2000	2000	2000	2	0	2	Export	300	Greece	GRC	414	Kuwait	KWT								11	BEVERAGES	1	No Quantity							16			0
S3	2000	2000	2000	2	0	2	Export	300	Greece	GRC	418	Lao People's Dem. Rep.	LAO								11	BEVERAGES	1	No Quantity							518			0
S3	2000	2000	2000	2	0	2	Export	300	Greece	GRC	422	Lebanon	LBN								11	BEVERAGES	1	No Quantity							33699			0
S3	2000	2000	2000	2	0	2	Export	300	Greece	GRC	428	Latvia	LVA								11	BEVERAGES	1	No Quantity							141987			0
S3	2000	2000	2000	2	0	2	Export	300	Greece	GRC	430	Liberia	LBR								11	BEVERAGES	1	No Quantity							746247			0
S3	2000	2000	2000	2	0	2	Export	300	Greece	GRC	434	Libya	LBY								11	BEVERAGES	1	No Quantity							9731			0
S3	2000	2000	2000	2	0	2	Export	300	Greece	GRC	440	Lithuania	LTU								11	BEVERAGES	1	No Quantity							128045			0
S3	2000	2000	2000	2	0	2	Export	300	Greece	GRC	442	Luxembourg	LUX								11	BEVERAGES	1	No Quantity							2731			0
S3	2000	2000	2000	2	0	2	Export	300	Greece	GRC	470	Malta	MLT								11	BEVERAGES	1	No Quantity							171746			0
S3	2000	2000	2000	2	0	2	Export	300	Greece	GRC	484	Mexico	MEX								11	BEVERAGES	1	No Quantity							19553			0
S3	2000	2000	2000	2	0	2	Export	300	Greece	GRC	498	Rep. of Moldova	MDA								11	BEVERAGES	1	No Quantity							1110085			0
S3	2000	2000	2000	2	0	2	Export	300	Greece	GRC	504	Morocco	MAR								11	BEVERAGES	1	No Quantity							6275			0
S3	2000	2000	2000	2	0	2	Export	300	Greece	GRC	508	Mozambique	MOZ								11	BEVERAGES	1	No Quantity							21277			0
S3	2000	2000	2000	2	0	2	Export	300	Greece	GRC	516	Namibia	NAM								11	BEVERAGES	1	No Quantity							102406			0
S3	2000	2000	2000	2	0	2	Export	300	Greece	GRC	520	Nauru	NRU								11	BEVERAGES	1	No Quantity							21323			0
S3	2000	2000	2000	2	0	2	Export	300	Greece	GRC	528	Netherlands	NLD								11	BEVERAGES	1	No Quantity							6473603			0
S3	2000	2000	2000	2	0	2	Export	300	Greece	GRC	554	New Zealand	NZL								11	BEVERAGES	1	No Quantity							6391			0
S3	2000	2000	2000	2	0	2	Export	300	Greece	GRC	566	Nigeria	NGA								11	BEVERAGES	1	No Quantity							2002			0
S3	2000	2000	2000	2	0	2	Export	300	Greece	GRC	568	Other Europe, nes									11	BEVERAGES	1	No Quantity							207			0
S3	2000	2000	2000	2	0	2	Export	300	Greece	GRC	579	Norway	NOR								11	BEVERAGES	1	No Quantity							264407			0
S3	2000	2000	2000	2	0	2	Export	300	Greece	GRC	591	Panama	PAN								11	BEVERAGES	1	No Quantity							29760			0
S3	2000	2000	2000	2	0	2	Export	300	Greece	GRC	600	Paraguay	PRY								11	BEVERAGES	1	No Quantity							11041			0
S3	2000	2000	2000	2	0	2	Export	300	Greece	GRC	604	Peru	PER								11	BEVERAGES	1	No Quantity							46180			0
S3	2000	2000	2000	2	0	2	Export	300	Greece	GRC	608	Philippines	PHL								11	BEVERAGES	1	No Quantity							864			0
S3	2000	2000	2000	2	0	2	Export	300	Greece	GRC	616	Poland	POL								11	BEVERAGES	1	No Quantity							658517			0
S3	2000	2000	2000	2	0	2	Export	300	Greece	GRC	620	Portugal	PRT								11	BEVERAGES	1	No Quantity							1781			0
S3	2000	2000	2000	2	0	2	Export	300	Greece	GRC	642	Romania	ROU								11	BEVERAGES	1	No Quantity							614989			0
S3	2000	2000	2000	2	0	2	Export	300	Greece	GRC	643	Russian Federation	RUS								11	BEVERAGES	1	No Quantity							363674			0
S3	2000	2000	2000	2	0	2	Export	300	Greece	GRC	670	Saint Vincent and the Grenadines	VCT								11	BEVERAGES	1	No Quantity							8201			0
S3	2000	2000	2000	2	0	2	Export	300	Greece	GRC	682	Saudi Arabia	SAU								11	BEVERAGES	1	No Quantity							18367			0
S3	2000	2000	2000	2	0	2	Export	300	Greece	GRC	690	Seychelles	SYC								11	BEVERAGES	1	No Quantity							69			0
S3	2000	2000	2000	2	0	2	Export	300	Greece	GRC	694	Sierra Leone	SLE								11	BEVERAGES	1	No Quantity							31684			0
S3	2000	2000	2000	2	0	2	Export	300	Greece	GRC	699	India	IND								11	BEVERAGES	1	No Quantity							2195			0
S3	2000	2000	2000	2	0	2	Export	300	Greece	GRC	702	Singapore	SGP								11	BEVERAGES	1	No Quantity							18037			0
S3	2000	2000	2000	2	0	2	Export	300	Greece	GRC	703	Slovakia	SVK								11	BEVERAGES	1	No Quantity							116799			0
S3	2000	2000	2000	2	0	2	Export	300	Greece	GRC	705	Slovenia	SVN								11	BEVERAGES	1	No Quantity							272200			0
S3	2000	2000	2000	2	0	2	Export	300	Greece	GRC	710	South Africa	ZAF								11	BEVERAGES	1	No Quantity							23279			0
S3	2000	2000	2000	2	0	2	Export	300	Greece	GRC	716	Zimbabwe	ZWE								11	BEVERAGES	1	No Quantity							4127			0
S3	2000	2000	2000	2	0	2	Export	300	Greece	GRC	724	Spain	ESP								11	BEVERAGES	1	No Quantity							357073			0
S3	2000	2000	2000	2	0	2	Export	300	Greece	GRC	752	Sweden	SWE								11	BEVERAGES	1	No Quantity							1665269			0
S3	2000	2000	2000	2	0	2	Export	300	Greece	GRC	757	Switzerland	CHE								11	BEVERAGES	1	No Quantity							619725			0
S3	2000	2000	2000	2	0	2	Export	300	Greece	GRC	760	Syria	SYR								11	BEVERAGES	1	No Quantity							2439			0
S3	2000	2000	2000	2	0	2	Export	300	Greece	GRC	764	Thailand	THA								11	BEVERAGES	1	No Quantity							3668			0
S3	2000	2000	2000	2	0	2	Export	300	Greece	GRC	784	United Arab Emirates	ARE								11	BEVERAGES	1	No Quantity							35729			0
S3	2000	2000	2000	2	0	2	Export	300	Greece	GRC	788	Tunisia	TUN								11	BEVERAGES	1	No Quantity							563			0
S3	2000	2000	2000	2	0	2	Export	300	Greece	GRC	792	Turkey	TUR								11	BEVERAGES	1	No Quantity							131172			0
S3	2000	2000	2000	2	0	2	Export	300	Greece	GRC	795	Turkmenistan	TKM								11	BEVERAGES	1	No Quantity							2732			0
S3	2000	2000	2000	2	0	2	Export	300	Greece	GRC	804	Ukraine	UKR								11	BEVERAGES	1	No Quantity							132959			0
S3	2000	2000	2000	2	0	2	Export	300	Greece	GRC	807	North Macedonia	MKD								11	BEVERAGES	1	No Quantity							6372265			0
S3	2000	2000	2000	2	0	2	Export	300	Greece	GRC	818	Egypt	EGY								11	BEVERAGES	1	No Quantity							76030			0
S3	2000	2000	2000	2	0	2	Export	300	Greece	GRC	826	United Kingdom	GBR								11	BEVERAGES	1	No Quantity							2474299			0
S3	2000	2000	2000	2	0	2	Export	300	Greece	GRC	837	Bunkers									11	BEVERAGES	1	No Quantity							872808			0
S3	2000	2000	2000	2	0	2	Export	300	Greece	GRC	842	USA	USA								11	BEVERAGES	1	No Quantity							6345910			0
S3	2000	2000	2000	2	0	2	Export	300	Greece	GRC	858	Uruguay	URY								11	BEVERAGES	1	No Quantity							4111			0
S3	2000	2000	2000	2	0	2	Export	300	Greece	GRC	860	Uzbekistan	UZB								11	BEVERAGES	1	No Quantity							22750			0
S3	2000	2000	2000	2	0	2	Export	300	Greece	GRC	891	Serbia and Montenegro	SCG								11	BEVERAGES	1	No Quantity							7529969			0
S3	2000	2000	2000	2	0	2	Export	300	Greece	GRC	899	Areas, nes									11	BEVERAGES	1	No Quantity							385503			0
S3	2000	2000	2000	2	0	2	Export	300	Greece	GRC	0	World	WLD								12	TOBACCO,TOBACCO MANUFACT	1	No Quantity							389384193			0
S3	2000	2000	2000	2	0	2	Export	300	Greece	GRC	4	Afghanistan	AFG								12	TOBACCO,TOBACCO MANUFACT	1	No Quantity							170639			0
S3	2000	2000	2000	2	0	2	Export	300	Greece	GRC	8	Albania	ALB								12	TOBACCO,TOBACCO MANUFACT	1	No Quantity							7479100			0
S3	2000	2000	2000	2	0	2	Export	300	Greece	GRC	12	Algeria	DZA								12	TOBACCO,TOBACCO MANUFACT	1	No Quantity							10101346			0
S3	2000	2000	2000	2	0	2	Export	300	Greece	GRC	20	Andorra	AND								12	TOBACCO,TOBACCO MANUFACT	1	No Quantity							6423			0
S3	2000	2000	2000	2	0	2	Export	300	Greece	GRC	24	Angola	AGO								12	TOBACCO,TOBACCO MANUFACT	1	No Quantity							26173			0
S3	2000	2000	2000	2	0	2	Export	300	Greece	GRC	28	Antigua and Barbuda	ATG								12	TOBACCO,TOBACCO MANUFACT	1	No Quantity							210470			0
S3	2000	2000	2000	2	0	2	Export	300	Greece	GRC	31	Azerbaijan	AZE								12	TOBACCO,TOBACCO MANUFACT	1	No Quantity							1529009			0
S3	2000	2000	2000	2	0	2	Export	300	Greece	GRC	32	Argentina	ARG								12	TOBACCO,TOBACCO MANUFACT	1	No Quantity							604446			0
S3	2000	2000	2000	2	0	2	Export	300	Greece	GRC	36	Australia	AUS								12	TOBACCO,TOBACCO MANUFACT	1	No Quantity							1506724			0
S3	2000	2000	2000	2	0	2	Export	300	Greece	GRC	40	Austria	AUT								12	TOBACCO,TOBACCO MANUFACT	1	No Quantity							2486043			0
S3	2000	2000	2000	2	0	2	Export	300	Greece	GRC	44	Bahamas	BHS								12	TOBACCO,TOBACCO MANUFACT	1	No Quantity							26134			0
S3	2000	2000	2000	2	0	2	Export	300	Greece	GRC	48	Bahrain	BHR								12	TOBACCO,TOBACCO MANUFACT	1	No Quantity							4619			0
S3	2000	2000	2000	2	0	2	Export	300	Greece	GRC	50	Bangladesh	BGD								12	TOBACCO,TOBACCO MANUFACT	1	No Quantity							83445			0
S3	2000	2000	2000	2	0	2	Export	300	Greece	GRC	51	Armenia	ARM								12	TOBACCO,TOBACCO MANUFACT	1	No Quantity							234558			0
S3	2000	2000	2000	2	0	2	Export	300	Greece	GRC	56	Belgium	BEL								12	TOBACCO,TOBACCO MANUFACT	1	No Quantity							2263521			0
S3	2000	2000	2000	2	0	2	Export	300	Greece	GRC	68	Bolivia (Plurinational State of)	BOL								12	TOBACCO,TOBACCO MANUFACT	1	No Quantity							228			0
S3	2000	2000	2000	2	0	2	Export	300	Greece	GRC	70	Bosnia Herzegovina	BIH								12	TOBACCO,TOBACCO MANUFACT	1	No Quantity							53142			0
S3	2000	2000	2000	2	0	2	Export	300	Greece	GRC	76	Brazil	BRA								12	TOBACCO,TOBACCO MANUFACT	1	No Quantity							3304277			0
S3	2000	2000	2000	2	0	2	Export	300	Greece	GRC	86	Br. Indian Ocean Terr.	IOT								12	TOBACCO,TOBACCO MANUFACT	1	No Quantity							45734			0
S3	2000	2000	2000	2	0	2	Export	300	Greece	GRC	100	Bulgaria	BGR								12	TOBACCO,TOBACCO MANUFACT	1	No Quantity							10125041			0
S3	2000	2000	2000	2	0	2	Export	300	Greece	GRC	112	Belarus	BLR								12	TOBACCO,TOBACCO MANUFACT	1	No Quantity							1529476			0
S3	2000	2000	2000	2	0	2	Export	300	Greece	GRC	116	Cambodia	KHM								12	TOBACCO,TOBACCO MANUFACT	1	No Quantity							68584			0
S3	2000	2000	2000	2	0	2	Export	300	Greece	GRC	120	Cameroon	CMR								12	TOBACCO,TOBACCO MANUFACT	1	No Quantity							6702			0
S3	2000	2000	2000	2	0	2	Export	300	Greece	GRC	124	Canada	CAN								12	TOBACCO,TOBACCO MANUFACT	1	No Quantity							85504			0
S3	2000	2000	2000	2	0	2	Export	300	Greece	GRC	152	Chile	CHL								12	TOBACCO,TOBACCO MANUFACT	1	No Quantity							111892			0
S3	2000	2000	2000	2	0	2	Export	300	Greece	GRC	156	China	CHN								12	TOBACCO,TOBACCO MANUFACT	1	No Quantity							63054			0
S3	2000	2000	2000	2	0	2	Export	300	Greece	GRC	191	Croatia	HRV								12	TOBACCO,TOBACCO MANUFACT	1	No Quantity							311			0
S3	2000	2000	2000	2	0	2	Export	300	Greece	GRC	192	Cuba	CUB								12	TOBACCO,TOBACCO MANUFACT	1	No Quantity							82			0
S3	2000	2000	2000	2	0	2	Export	300	Greece	GRC	196	Cyprus	CYP								12	TOBACCO,TOBACCO MANUFACT	1	No Quantity							15337261			0
S3	2000	2000	2000	2	0	2	Export	300	Greece	GRC	203	Czechia	CZE								12	TOBACCO,TOBACCO MANUFACT	1	No Quantity							1905027			0
S3	2000	2000	2000	2	0	2	Export	300	Greece	GRC	208	Denmark	DNK								12	TOBACCO,TOBACCO MANUFACT	1	No Quantity							1666694			0
S3	2000	2000	2000	2	0	2	Export	300	Greece	GRC	212	Dominica	DMA								12	TOBACCO,TOBACCO MANUFACT	1	No Quantity							6034			0
S3	2000	2000	2000	2	0	2	Export	300	Greece	GRC	214	Dominican Rep.	DOM								12	TOBACCO,TOBACCO MANUFACT	1	No Quantity							444584			0
S3	2000	2000	2000	2	0	2	Export	300	Greece	GRC	218	Ecuador	ECU								12	TOBACCO,TOBACCO MANUFACT	1	No Quantity							99511			0
S3	2000	2000	2000	2	0	2	Export	300	Greece	GRC	231	Ethiopia	ETH								12	TOBACCO,TOBACCO MANUFACT	1	No Quantity							520768			0
S3	2000	2000	2000	2	0	2	Export	300	Greece	GRC	233	Estonia	EST								12	TOBACCO,TOBACCO MANUFACT	1	No Quantity							165091			0
S3	2000	2000	2000	2	0	2	Export	300	Greece	GRC	246	Finland	FIN								12	TOBACCO,TOBACCO MANUFACT	1	No Quantity							16678			0
S3	2000	2000	2000	2	0	2	Export	300	Greece	GRC	251	France	FRA								12	TOBACCO,TOBACCO MANUFACT	1	No Quantity							5376163			0
S3	2000	2000	2000	2	0	2	Export	300	Greece	GRC	262	Djibouti	DJI								12	TOBACCO,TOBACCO MANUFACT	1	No Quantity							313340			0
S3	2000	2000	2000	2	0	2	Export	300	Greece	GRC	268	Georgia	GEO								12	TOBACCO,TOBACCO MANUFACT	1	No Quantity							2812330			0
S3	2000	2000	2000	2	0	2	Export	300	Greece	GRC	275	State of Palestine	PSE								12	TOBACCO,TOBACCO MANUFACT	1	No Quantity							487			0
S3	2000	2000	2000	2	0	2	Export	300	Greece	GRC	276	Germany	DEU								12	TOBACCO,TOBACCO MANUFACT	1	No Quantity							40145203			0
S3	2000	2000	2000	2	0	2	Export	300	Greece	GRC	288	Ghana	GHA								12	TOBACCO,TOBACCO MANUFACT	1	No Quantity							31892			0
S3	2000	2000	2000	2	0	2	Export	300	Greece	GRC	292	Gibraltar	GIB								12	TOBACCO,TOBACCO MANUFACT	1	No Quantity							24171			0
S3	2000	2000	2000	2	0	2	Export	300	Greece	GRC	320	Guatemala	GTM								12	TOBACCO,TOBACCO MANUFACT	1	No Quantity							233137			0
S3	2000	2000	2000	2	0	2	Export	300	Greece	GRC	324	Guinea	GIN								12	TOBACCO,TOBACCO MANUFACT	1	No Quantity							3320309			0
S3	2000	2000	2000	2	0	2	Export	300	Greece	GRC	332	Haiti	HTI								12	TOBACCO,TOBACCO MANUFACT	1	No Quantity							1641			0
S3	2000	2000	2000	2	0	2	Export	300	Greece	GRC	344	China, Hong Kong SAR	HKG								12	TOBACCO,TOBACCO MANUFACT	1	No Quantity							977921			0
S3	2000	2000	2000	2	0	2	Export	300	Greece	GRC	348	Hungary	HUN								12	TOBACCO,TOBACCO MANUFACT	1	No Quantity							3509224			0
S3	2000	2000	2000	2	0	2	Export	300	Greece	GRC	352	Iceland	ISL								12	TOBACCO,TOBACCO MANUFACT	1	No Quantity							37573			0
S3	2000	2000	2000	2	0	2	Export	300	Greece	GRC	360	Indonesia	IDN								12	TOBACCO,TOBACCO MANUFACT	1	No Quantity							11578920			0
S3	2000	2000	2000	2	0	2	Export	300	Greece	GRC	364	Iran	IRN								12	TOBACCO,TOBACCO MANUFACT	1	No Quantity							414509			0
S3	2000	2000	2000	2	0	2	Export	300	Greece	GRC	372	Ireland	IRL								12	TOBACCO,TOBACCO MANUFACT	1	No Quantity							1542303			0
S3	2000	2000	2000	2	0	2	Export	300	Greece	GRC	376	Israel	ISR								12	TOBACCO,TOBACCO MANUFACT	1	No Quantity							7101591			0
S3	2000	2000	2000	2	0	2	Export	300	Greece	GRC	381	Italy	ITA								12	TOBACCO,TOBACCO MANUFACT	1	No Quantity							15270070			0
S3	2000	2000	2000	2	0	2	Export	300	Greece	GRC	384	Côte d'Ivoire	CIV								12	TOBACCO,TOBACCO MANUFACT	1	No Quantity							9872			0
S3	2000	2000	2000	2	0	2	Export	300	Greece	GRC	392	Japan	JPN								12	TOBACCO,TOBACCO MANUFACT	1	No Quantity							15245823			0
S3	2000	2000	2000	2	0	2	Export	300	Greece	GRC	400	Jordan	JOR								12	TOBACCO,TOBACCO MANUFACT	1	No Quantity							9388166			0
S3	2000	2000	2000	2	0	2	Export	300	Greece	GRC	408	Dem. People's Rep. of Korea	PRK								12	TOBACCO,TOBACCO MANUFACT	1	No Quantity							1158365			0
S3	2000	2000	2000	2	0	2	Export	300	Greece	GRC	410	Rep. of Korea	KOR								12	TOBACCO,TOBACCO MANUFACT	1	No Quantity							7717764			0
S3	2000	2000	2000	2	0	2	Export	300	Greece	GRC	414	Kuwait	KWT								12	TOBACCO,TOBACCO MANUFACT	1	No Quantity							700			0
S3	2000	2000	2000	2	0	2	Export	300	Greece	GRC	417	Kyrgyzstan	KGZ								12	TOBACCO,TOBACCO MANUFACT	1	No Quantity							150886			0
S3	2000	2000	2000	2	0	2	Export	300	Greece	GRC	422	Lebanon	LBN								12	TOBACCO,TOBACCO MANUFACT	1	No Quantity							932			0
S3	2000	2000	2000	2	0	2	Export	300	Greece	GRC	428	Latvia	LVA								12	TOBACCO,TOBACCO MANUFACT	1	No Quantity							866874			0
S3	2000	2000	2000	2	0	2	Export	300	Greece	GRC	430	Liberia	LBR								12	TOBACCO,TOBACCO MANUFACT	1	No Quantity							38343			0
S3	2000	2000	2000	2	0	2	Export	300	Greece	GRC	434	Libya	LBY								12	TOBACCO,TOBACCO MANUFACT	1	No Quantity							92055			0
S3	2000	2000	2000	2	0	2	Export	300	Greece	GRC	440	Lithuania	LTU								12	TOBACCO,TOBACCO MANUFACT	1	No Quantity							718706			0
S3	2000	2000	2000	2	0	2	Export	300	Greece	GRC	446	China, Macao SAR	MAC								12	TOBACCO,TOBACCO MANUFACT	1	No Quantity							42510			0
S3	2000	2000	2000	2	0	2	Export	300	Greece	GRC	450	Madagascar	MDG								12	TOBACCO,TOBACCO MANUFACT	1	No Quantity							19755			0
S3	2000	2000	2000	2	0	2	Export	300	Greece	GRC	458	Malaysia	MYS								12	TOBACCO,TOBACCO MANUFACT	1	No Quantity							2001694			0
S3	2000	2000	2000	2	0	2	Export	300	Greece	GRC	462	Maldives	MDV								12	TOBACCO,TOBACCO MANUFACT	1	No Quantity							236558			0
S3	2000	2000	2000	2	0	2	Export	300	Greece	GRC	466	Mali	MLI								12	TOBACCO,TOBACCO MANUFACT	1	No Quantity							52556			0
S3	2000	2000	2000	2	0	2	Export	300	Greece	GRC	470	Malta	MLT								12	TOBACCO,TOBACCO MANUFACT	1	No Quantity							86854			0
S3	2000	2000	2000	2	0	2	Export	300	Greece	GRC	478	Mauritania	MRT								12	TOBACCO,TOBACCO MANUFACT	1	No Quantity							1843698			0
S3	2000	2000	2000	2	0	2	Export	300	Greece	GRC	480	Mauritius	MUS								12	TOBACCO,TOBACCO MANUFACT	1	No Quantity							5513			0
S3	2000	2000	2000	2	0	2	Export	300	Greece	GRC	484	Mexico	MEX								12	TOBACCO,TOBACCO MANUFACT	1	No Quantity							2216662			0
S3	2000	2000	2000	2	0	2	Export	300	Greece	GRC	490	Other Asia, nes									12	TOBACCO,TOBACCO MANUFACT	1	No Quantity							1196255			0
S3	2000	2000	2000	2	0	2	Export	300	Greece	GRC	496	Mongolia	MNG								12	TOBACCO,TOBACCO MANUFACT	1	No Quantity							516883			0
S3	2000	2000	2000	2	0	2	Export	300	Greece	GRC	498	Rep. of Moldova	MDA								12	TOBACCO,TOBACCO MANUFACT	1	No Quantity							690518			0
S3	2000	2000	2000	2	0	2	Export	300	Greece	GRC	504	Morocco	MAR								12	TOBACCO,TOBACCO MANUFACT	1	No Quantity							413596			0
S3	2000	2000	2000	2	0	2	Export	300	Greece	GRC	508	Mozambique	MOZ								12	TOBACCO,TOBACCO MANUFACT	1	No Quantity							58073			0
S3	2000	2000	2000	2	0	2	Export	300	Greece	GRC	516	Namibia	NAM								12	TOBACCO,TOBACCO MANUFACT	1	No Quantity							26124			0
S3	2000	2000	2000	2	0	2	Export	300	Greece	GRC	520	Nauru	NRU								12	TOBACCO,TOBACCO MANUFACT	1	No Quantity							17644			0
S3	2000	2000	2000	2	0	2	Export	300	Greece	GRC	527	Oceania, nes									12	TOBACCO,TOBACCO MANUFACT	1	No Quantity							17153			0
S3	2000	2000	2000	2	0	2	Export	300	Greece	GRC	528	Netherlands	NLD								12	TOBACCO,TOBACCO MANUFACT	1	No Quantity							14031011			0
S3	2000	2000	2000	2	0	2	Export	300	Greece	GRC	530	Neth. Antilles	ANT								12	TOBACCO,TOBACCO MANUFACT	1	No Quantity							185			0
S3	2000	2000	2000	2	0	2	Export	300	Greece	GRC	554	New Zealand	NZL								12	TOBACCO,TOBACCO MANUFACT	1	No Quantity							299807			0
S3	2000	2000	2000	2	0	2	Export	300	Greece	GRC	558	Nicaragua	NIC								12	TOBACCO,TOBACCO MANUFACT	1	No Quantity							89797			0
S3	2000	2000	2000	2	0	2	Export	300	Greece	GRC	562	Niger	NER								12	TOBACCO,TOBACCO MANUFACT	1	No Quantity							2334198			0
S3	2000	2000	2000	2	0	2	Export	300	Greece	GRC	566	Nigeria	NGA								12	TOBACCO,TOBACCO MANUFACT	1	No Quantity							2655798			0
S3	2000	2000	2000	2	0	2	Export	300	Greece	GRC	579	Norway	NOR								12	TOBACCO,TOBACCO MANUFACT	1	No Quantity							275190			0
S3	2000	2000	2000	2	0	2	Export	300	Greece	GRC	586	Pakistan	PAK								12	TOBACCO,TOBACCO MANUFACT	1	No Quantity							484			0
S3	2000	2000	2000	2	0	2	Export	300	Greece	GRC	591	Panama	PAN								12	TOBACCO,TOBACCO MANUFACT	1	No Quantity							63587			0
S3	2000	2000	2000	2	0	2	Export	300	Greece	GRC	604	Peru	PER								12	TOBACCO,TOBACCO MANUFACT	1	No Quantity							234			0
S3	2000	2000	2000	2	0	2	Export	300	Greece	GRC	608	Philippines	PHL								12	TOBACCO,TOBACCO MANUFACT	1	No Quantity							105			0
S3	2000	2000	2000	2	0	2	Export	300	Greece	GRC	616	Poland	POL								12	TOBACCO,TOBACCO MANUFACT	1	No Quantity							686469			0
S3	2000	2000	2000	2	0	2	Export	300	Greece	GRC	620	Portugal	PRT								12	TOBACCO,TOBACCO MANUFACT	1	No Quantity							3273012			0
S3	2000	2000	2000	2	0	2	Export	300	Greece	GRC	642	Romania	ROU								12	TOBACCO,TOBACCO MANUFACT	1	No Quantity							3511232			0
S3	2000	2000	2000	2	0	2	Export	300	Greece	GRC	643	Russian Federation	RUS								12	TOBACCO,TOBACCO MANUFACT	1	No Quantity							27091245			0
S3	2000	2000	2000	2	0	2	Export	300	Greece	GRC	646	Rwanda	RWA								12	TOBACCO,TOBACCO MANUFACT	1	No Quantity							100678			0
S3	2000	2000	2000	2	0	2	Export	300	Greece	GRC	670	Saint Vincent and the Grenadines	VCT								12	TOBACCO,TOBACCO MANUFACT	1	No Quantity							14684			0
S3	2000	2000	2000	2	0	2	Export	300	Greece	GRC	682	Saudi Arabia	SAU								12	TOBACCO,TOBACCO MANUFACT	1	No Quantity							6299			0
S3	2000	2000	2000	2	0	2	Export	300	Greece	GRC	694	Sierra Leone	SLE								12	TOBACCO,TOBACCO MANUFACT	1	No Quantity							1202141			0
S3	2000	2000	2000	2	0	2	Export	300	Greece	GRC	699	India	IND								12	TOBACCO,TOBACCO MANUFACT	1	No Quantity							600577			0
S3	2000	2000	2000	2	0	2	Export	300	Greece	GRC	702	Singapore	SGP								12	TOBACCO,TOBACCO MANUFACT	1	No Quantity							2495333			0
S3	2000	2000	2000	2	0	2	Export	300	Greece	GRC	703	Slovakia	SVK								12	TOBACCO,TOBACCO MANUFACT	1	No Quantity							2494215			0
S3	2000	2000	2000	2	0	2	Export	300	Greece	GRC	704	Viet Nam	VNM								12	TOBACCO,TOBACCO MANUFACT	1	No Quantity							21480			0
S3	2000	2000	2000	2	0	2	Export	300	Greece	GRC	705	Slovenia	SVN								12	TOBACCO,TOBACCO MANUFACT	1	No Quantity							4177531			0
S3	2000	2000	2000	2	0	2	Export	300	Greece	GRC	710	South Africa	ZAF								12	TOBACCO,TOBACCO MANUFACT	1	No Quantity							890027			0
S3	2000	2000	2000	2	0	2	Export	300	Greece	GRC	724	Spain	ESP								12	TOBACCO,TOBACCO MANUFACT	1	No Quantity							2330958			0
S3	2000	2000	2000	2	0	2	Export	300	Greece	GRC	752	Sweden	SWE								12	TOBACCO,TOBACCO MANUFACT	1	No Quantity							1164442			0
S3	2000	2000	2000	2	0	2	Export	300	Greece	GRC	757	Switzerland	CHE								12	TOBACCO,TOBACCO MANUFACT	1	No Quantity							2211687			0
S3	2000	2000	2000	2	0	2	Export	300	Greece	GRC	760	Syria	SYR								12	TOBACCO,TOBACCO MANUFACT	1	No Quantity							24697			0
S3	2000	2000	2000	2	0	2	Export	300	Greece	GRC	764	Thailand	THA								12	TOBACCO,TOBACCO MANUFACT	1	No Quantity							1209			0
S3	2000	2000	2000	2	0	2	Export	300	Greece	GRC	784	United Arab Emirates	ARE								12	TOBACCO,TOBACCO MANUFACT	1	No Quantity							7763219			0
S3	2000	2000	2000	2	0	2	Export	300	Greece	GRC	788	Tunisia	TUN								12	TOBACCO,TOBACCO MANUFACT	1	No Quantity							3231389			0
S3	2000	2000	2000	2	0	2	Export	300	Greece	GRC	792	Turkey	TUR								12	TOBACCO,TOBACCO MANUFACT	1	No Quantity							20889328			0
S3	2000	2000	2000	2	0	2	Export	300	Greece	GRC	804	Ukraine	UKR								12	TOBACCO,TOBACCO MANUFACT	1	No Quantity							5767322			0
S3	2000	2000	2000	2	0	2	Export	300	Greece	GRC	807	North Macedonia	MKD								12	TOBACCO,TOBACCO MANUFACT	1	No Quantity							6978850			0
S3	2000	2000	2000	2	0	2	Export	300	Greece	GRC	818	Egypt	EGY								12	TOBACCO,TOBACCO MANUFACT	1	No Quantity							30778332			0
S3	2000	2000	2000	2	0	2	Export	300	Greece	GRC	826	United Kingdom	GBR								12	TOBACCO,TOBACCO MANUFACT	1	No Quantity							4265638			0
S3	2000	2000	2000	2	0	2	Export	300	Greece	GRC	837	Bunkers									12	TOBACCO,TOBACCO MANUFACT	1	No Quantity							32897			0
S3	2000	2000	2000	2	0	2	Export	300	Greece	GRC	842	USA	USA								12	TOBACCO,TOBACCO MANUFACT	1	No Quantity							26995369			0
S3	2000	2000	2000	2	0	2	Export	300	Greece	GRC	854	Burkina Faso	BFA								12	TOBACCO,TOBACCO MANUFACT	1	No Quantity							202796			0
S3	2000	2000	2000	2	0	2	Export	300	Greece	GRC	858	Uruguay	URY								12	TOBACCO,TOBACCO MANUFACT	1	No Quantity							2820163			0
S3	2000	2000	2000	2	0	2	Export	300	Greece	GRC	860	Uzbekistan	UZB								12	TOBACCO,TOBACCO MANUFACT	1	No Quantity							49015			0
S3	2000	2000	2000	2	0	2	Export	300	Greece	GRC	862	Venezuela	VEN								12	TOBACCO,TOBACCO MANUFACT	1	No Quantity							92275			0
S3	2000	2000	2000	2	0	2	Export	300	Greece	GRC	887	Yemen	YEM								12	TOBACCO,TOBACCO MANUFACT	1	No Quantity							74182			0
S3	2000	2000	2000	2	0	2	Export	300	Greece	GRC	891	Serbia and Montenegro	SCG								12	TOBACCO,TOBACCO MANUFACT	1	No Quantity							7259388			0
S3	2000	2000	2000	2	0	2	Export	300	Greece	GRC	899	Areas, nes									12	TOBACCO,TOBACCO MANUFACT	1	No Quantity							326079			0
S3	2000	2000	2000	2	0	2	Export	300	Greece	GRC	0	World	WLD								21	HIDES,SKINS,FURSKINS,RAW	1	No Quantity							19504702			0
S3	2000	2000	2000	2	0	2	Export	300	Greece	GRC	8	Albania	ALB								21	HIDES,SKINS,FURSKINS,RAW	1	No Quantity							13291			0
S3	2000	2000	2000	2	0	2	Export	300	Greece	GRC	31	Azerbaijan	AZE								21	HIDES,SKINS,FURSKINS,RAW	1	No Quantity							1220			0
S3	2000	2000	2000	2	0	2	Export	300	Greece	GRC	100	Bulgaria	BGR								21	HIDES,SKINS,FURSKINS,RAW	1	No Quantity							102542			0
S3	2000	2000	2000	2	0	2	Export	300	Greece	GRC	156	China	CHN								21	HIDES,SKINS,FURSKINS,RAW	1	No Quantity							11481			0
S3	2000	2000	2000	2	0	2	Export	300	Greece	GRC	203	Czechia	CZE								21	HIDES,SKINS,FURSKINS,RAW	1	No Quantity							159571			0
S3	2000	2000	2000	2	0	2	Export	300	Greece	GRC	208	Denmark	DNK								21	HIDES,SKINS,FURSKINS,RAW	1	No Quantity							31584			0
S3	2000	2000	2000	2	0	2	Export	300	Greece	GRC	246	Finland	FIN								21	HIDES,SKINS,FURSKINS,RAW	1	No Quantity							93			0
S3	2000	2000	2000	2	0	2	Export	300	Greece	GRC	251	France	FRA								21	HIDES,SKINS,FURSKINS,RAW	1	No Quantity							722936			0
S3	2000	2000	2000	2	0	2	Export	300	Greece	GRC	276	Germany	DEU								21	HIDES,SKINS,FURSKINS,RAW	1	No Quantity							57180			0
S3	2000	2000	2000	2	0	2	Export	300	Greece	GRC	348	Hungary	HUN								21	HIDES,SKINS,FURSKINS,RAW	1	No Quantity							15687			0
S3	2000	2000	2000	2	0	2	Export	300	Greece	GRC	372	Ireland	IRL								21	HIDES,SKINS,FURSKINS,RAW	1	No Quantity							3291			0
S3	2000	2000	2000	2	0	2	Export	300	Greece	GRC	376	Israel	ISR								21	HIDES,SKINS,FURSKINS,RAW	1	No Quantity							24341			0
S3	2000	2000	2000	2	0	2	Export	300	Greece	GRC	381	Italy	ITA								21	HIDES,SKINS,FURSKINS,RAW	1	No Quantity							3158383			0
S3	2000	2000	2000	2	0	2	Export	300	Greece	GRC	410	Rep. of Korea	KOR								21	HIDES,SKINS,FURSKINS,RAW	1	No Quantity							70878			0
S3	2000	2000	2000	2	0	2	Export	300	Greece	GRC	484	Mexico	MEX								21	HIDES,SKINS,FURSKINS,RAW	1	No Quantity							1001724			0
S3	2000	2000	2000	2	0	2	Export	300	Greece	GRC	528	Netherlands	NLD								21	HIDES,SKINS,FURSKINS,RAW	1	No Quantity							40106			0
S3	2000	2000	2000	2	0	2	Export	300	Greece	GRC	586	Pakistan	PAK								21	HIDES,SKINS,FURSKINS,RAW	1	No Quantity							437073			0
S3	2000	2000	2000	2	0	2	Export	300	Greece	GRC	616	Poland	POL								21	HIDES,SKINS,FURSKINS,RAW	1	No Quantity							15796			0
S3	2000	2000	2000	2	0	2	Export	300	Greece	GRC	620	Portugal	PRT								21	HIDES,SKINS,FURSKINS,RAW	1	No Quantity							53934			0
S3	2000	2000	2000	2	0	2	Export	300	Greece	GRC	643	Russian Federation	RUS								21	HIDES,SKINS,FURSKINS,RAW	1	No Quantity							3136			0
S3	2000	2000	2000	2	0	2	Export	300	Greece	GRC	699	India	IND								21	HIDES,SKINS,FURSKINS,RAW	1	No Quantity							716683			0
S3	2000	2000	2000	2	0	2	Export	300	Greece	GRC	724	Spain	ESP								21	HIDES,SKINS,FURSKINS,RAW	1	No Quantity							8100583			0
S3	2000	2000	2000	2	0	2	Export	300	Greece	GRC	792	Turkey	TUR								21	HIDES,SKINS,FURSKINS,RAW	1	No Quantity							4632817			0
S3	2000	2000	2000	2	0	2	Export	300	Greece	GRC	807	North Macedonia	MKD								21	HIDES,SKINS,FURSKINS,RAW	1	No Quantity							114855			0
S3	2000	2000	2000	2	0	2	Export	300	Greece	GRC	826	United Kingdom	GBR								21	HIDES,SKINS,FURSKINS,RAW	1	No Quantity							15516			0
S3	2000	2000	2000	2	0	2	Export	300	Greece	GRC	0	World	WLD								22	OIL SEED,OLEAGINUS FRUIT	1	No Quantity							29167330			0
S3	2000	2000	2000	2	0	2	Export	300	Greece	GRC	8	Albania	ALB								22	OIL SEED,OLEAGINUS FRUIT	1	No Quantity							480778			0
S3	2000	2000	2000	2	0	2	Export	300	Greece	GRC	36	Australia	AUS								22	OIL SEED,OLEAGINUS FRUIT	1	No Quantity							21590			0
S3	2000	2000	2000	2	0	2	Export	300	Greece	GRC	56	Belgium	BEL								22	OIL SEED,OLEAGINUS FRUIT	1	No Quantity							154494			0
S3	2000	2000	2000	2	0	2	Export	300	Greece	GRC	70	Bosnia Herzegovina	BIH								22	OIL SEED,OLEAGINUS FRUIT	1	No Quantity							71479			0
S3	2000	2000	2000	2	0	2	Export	300	Greece	GRC	76	Brazil	BRA								22	OIL SEED,OLEAGINUS FRUIT	1	No Quantity							27011			0
S3	2000	2000	2000	2	0	2	Export	300	Greece	GRC	100	Bulgaria	BGR								22	OIL SEED,OLEAGINUS FRUIT	1	No Quantity							969542			0
S3	2000	2000	2000	2	0	2	Export	300	Greece	GRC	124	Canada	CAN								22	OIL SEED,OLEAGINUS FRUIT	1	No Quantity							51417			0
S3	2000	2000	2000	2	0	2	Export	300	Greece	GRC	156	China	CHN								22	OIL SEED,OLEAGINUS FRUIT	1	No Quantity							11170			0
S3	2000	2000	2000	2	0	2	Export	300	Greece	GRC	188	Costa Rica	CRI								22	OIL SEED,OLEAGINUS FRUIT	1	No Quantity							37			0
S3	2000	2000	2000	2	0	2	Export	300	Greece	GRC	196	Cyprus	CYP								22	OIL SEED,OLEAGINUS FRUIT	1	No Quantity							31564			0
S3	2000	2000	2000	2	0	2	Export	300	Greece	GRC	233	Estonia	EST								22	OIL SEED,OLEAGINUS FRUIT	1	No Quantity							162			0
S3	2000	2000	2000	2	0	2	Export	300	Greece	GRC	246	Finland	FIN								22	OIL SEED,OLEAGINUS FRUIT	1	No Quantity							118212			0
S3	2000	2000	2000	2	0	2	Export	300	Greece	GRC	251	France	FRA								22	OIL SEED,OLEAGINUS FRUIT	1	No Quantity							43728			0
S3	2000	2000	2000	2	0	2	Export	300	Greece	GRC	276	Germany	DEU								22	OIL SEED,OLEAGINUS FRUIT	1	No Quantity							521934			0
S3	2000	2000	2000	2	0	2	Export	300	Greece	GRC	348	Hungary	HUN								22	OIL SEED,OLEAGINUS FRUIT	1	No Quantity							365578			0
S3	2000	2000	2000	2	0	2	Export	300	Greece	GRC	372	Ireland	IRL								22	OIL SEED,OLEAGINUS FRUIT	1	No Quantity							205441			0
S3	2000	2000	2000	2	0	2	Export	300	Greece	GRC	376	Israel	ISR								22	OIL SEED,OLEAGINUS FRUIT	1	No Quantity							52106			0
S3	2000	2000	2000	2	0	2	Export	300	Greece	GRC	381	Italy	ITA								22	OIL SEED,OLEAGINUS FRUIT	1	No Quantity							7948347			0
S3	2000	2000	2000	2	0	2	Export	300	Greece	GRC	470	Malta	MLT								22	OIL SEED,OLEAGINUS FRUIT	1	No Quantity							52031			0
S3	2000	2000	2000	2	0	2	Export	300	Greece	GRC	528	Netherlands	NLD								22	OIL SEED,OLEAGINUS FRUIT	1	No Quantity							24058			0
S3	2000	2000	2000	2	0	2	Export	300	Greece	GRC	604	Peru	PER								22	OIL SEED,OLEAGINUS FRUIT	1	No Quantity							417			0
S3	2000	2000	2000	2	0	2	Export	300	Greece	GRC	616	Poland	POL								22	OIL SEED,OLEAGINUS FRUIT	1	No Quantity							361362			0
S3	2000	2000	2000	2	0	2	Export	300	Greece	GRC	643	Russian Federation	RUS								22	OIL SEED,OLEAGINUS FRUIT	1	No Quantity							114657			0
S3	2000	2000	2000	2	0	2	Export	300	Greece	GRC	682	Saudi Arabia	SAU								22	OIL SEED,OLEAGINUS FRUIT	1	No Quantity							2296989			0
S3	2000	2000	2000	2	0	2	Export	300	Greece	GRC	702	Singapore	SGP								22	OIL SEED,OLEAGINUS FRUIT	1	No Quantity							2403			0
S3	2000	2000	2000	2	0	2	Export	300	Greece	GRC	710	South Africa	ZAF								22	OIL SEED,OLEAGINUS FRUIT	1	No Quantity							34314			0
S3	2000	2000	2000	2	0	2	Export	300	Greece	GRC	724	Spain	ESP								22	OIL SEED,OLEAGINUS FRUIT	1	No Quantity							2259991			0
S3	2000	2000	2000	2	0	2	Export	300	Greece	GRC	752	Sweden	SWE								22	OIL SEED,OLEAGINUS FRUIT	1	No Quantity							3349			0
S3	2000	2000	2000	2	0	2	Export	300	Greece	GRC	757	Switzerland	CHE								22	OIL SEED,OLEAGINUS FRUIT	1	No Quantity							3552			0
S3	2000	2000	2000	2	0	2	Export	300	Greece	GRC	760	Syria	SYR								22	OIL SEED,OLEAGINUS FRUIT	1	No Quantity							16			0
S3	2000	2000	2000	2	0	2	Export	300	Greece	GRC	792	Turkey	TUR								22	OIL SEED,OLEAGINUS FRUIT	1	No Quantity							10415600			0
S3	2000	2000	2000	2	0	2	Export	300	Greece	GRC	807	North Macedonia	MKD								22	OIL SEED,OLEAGINUS FRUIT	1	No Quantity							584367			0
S3	2000	2000	2000	2	0	2	Export	300	Greece	GRC	826	United Kingdom	GBR								22	OIL SEED,OLEAGINUS FRUIT	1	No Quantity							1315726			0
S3	2000	2000	2000	2	0	2	Export	300	Greece	GRC	842	USA	USA								22	OIL SEED,OLEAGINUS FRUIT	1	No Quantity							264444			0
S3	2000	2000	2000	2	0	2	Export	300	Greece	GRC	891	Serbia and Montenegro	SCG								22	OIL SEED,OLEAGINUS FRUIT	1	No Quantity							359464			0
S3	2000	2000	2000	2	0	2	Export	300	Greece	GRC	0	World	WLD								23	CRUDE RUBBER	1	No Quantity							106108			0
S3	2000	2000	2000	2	0	2	Export	300	Greece	GRC	8	Albania	ALB								23	CRUDE RUBBER	1	No Quantity							335			0
S3	2000	2000	2000	2	0	2	Export	300	Greece	GRC	56	Belgium	BEL								23	CRUDE RUBBER	1	No Quantity							2170			0
S3	2000	2000	2000	2	0	2	Export	300	Greece	GRC	100	Bulgaria	BGR								23	CRUDE RUBBER	1	No Quantity							22970			0
S3	2000	2000	2000	2	0	2	Export	300	Greece	GRC	196	Cyprus	CYP								23	CRUDE RUBBER	1	No Quantity							23390			0
S3	2000	2000	2000	2	0	2	Export	300	Greece	GRC	251	France	FRA								23	CRUDE RUBBER	1	No Quantity							8			0
S3	2000	2000	2000	2	0	2	Export	300	Greece	GRC	276	Germany	DEU								23	CRUDE RUBBER	1	No Quantity							22145			0
S3	2000	2000	2000	2	0	2	Export	300	Greece	GRC	642	Romania	ROU								23	CRUDE RUBBER	1	No Quantity							437			0
S3	2000	2000	2000	2	0	2	Export	300	Greece	GRC	807	North Macedonia	MKD								23	CRUDE RUBBER	1	No Quantity							34653			0
S3	2000	2000	2000	2	0	2	Export	300	Greece	GRC	0	World	WLD								24	CORK AND WOOD	1	No Quantity							6770357			0
S3	2000	2000	2000	2	0	2	Export	300	Greece	GRC	8	Albania	ALB								24	CORK AND WOOD	1	No Quantity							425216			0
S3	2000	2000	2000	2	0	2	Export	300	Greece	GRC	36	Australia	AUS								24	CORK AND WOOD	1	No Quantity							22926			0
S3	2000	2000	2000	2	0	2	Export	300	Greece	GRC	40	Austria	AUT								24	CORK AND WOOD	1	No Quantity							5227			0
S3	2000	2000	2000	2	0	2	Export	300	Greece	GRC	56	Belgium	BEL								24	CORK AND WOOD	1	No Quantity							267			0
S3	2000	2000	2000	2	0	2	Export	300	Greece	GRC	100	Bulgaria	BGR								24	CORK AND WOOD	1	No Quantity							34992			0
S3	2000	2000	2000	2	0	2	Export	300	Greece	GRC	191	Croatia	HRV								24	CORK AND WOOD	1	No Quantity							73969			0
S3	2000	2000	2000	2	0	2	Export	300	Greece	GRC	196	Cyprus	CYP								24	CORK AND WOOD	1	No Quantity							1481930			0
S3	2000	2000	2000	2	0	2	Export	300	Greece	GRC	222	El Salvador	SLV								24	CORK AND WOOD	1	No Quantity							2282			0
S3	2000	2000	2000	2	0	2	Export	300	Greece	GRC	251	France	FRA								24	CORK AND WOOD	1	No Quantity							219			0
S3	2000	2000	2000	2	0	2	Export	300	Greece	GRC	266	Gabon	GAB								24	CORK AND WOOD	1	No Quantity							10687			0
S3	2000	2000	2000	2	0	2	Export	300	Greece	GRC	276	Germany	DEU								24	CORK AND WOOD	1	No Quantity							13866			0
S3	2000	2000	2000	2	0	2	Export	300	Greece	GRC	344	China, Hong Kong SAR	HKG								24	CORK AND WOOD	1	No Quantity							34119			0
S3	2000	2000	2000	2	0	2	Export	300	Greece	GRC	348	Hungary	HUN								24	CORK AND WOOD	1	No Quantity							7189			0
S3	2000	2000	2000	2	0	2	Export	300	Greece	GRC	376	Israel	ISR								24	CORK AND WOOD	1	No Quantity							22930			0
S3	2000	2000	2000	2	0	2	Export	300	Greece	GRC	381	Italy	ITA								24	CORK AND WOOD	1	No Quantity							799433			0
S3	2000	2000	2000	2	0	2	Export	300	Greece	GRC	392	Japan	JPN								24	CORK AND WOOD	1	No Quantity							9805			0
S3	2000	2000	2000	2	0	2	Export	300	Greece	GRC	400	Jordan	JOR								24	CORK AND WOOD	1	No Quantity							285537			0
S3	2000	2000	2000	2	0	2	Export	300	Greece	GRC	422	Lebanon	LBN								24	CORK AND WOOD	1	No Quantity							175286			0
S3	2000	2000	2000	2	0	2	Export	300	Greece	GRC	434	Libya	LBY								24	CORK AND WOOD	1	No Quantity							55165			0
S3	2000	2000	2000	2	0	2	Export	300	Greece	GRC	470	Malta	MLT								24	CORK AND WOOD	1	No Quantity							287115			0
S3	2000	2000	2000	2	0	2	Export	300	Greece	GRC	504	Morocco	MAR								24	CORK AND WOOD	1	No Quantity							1549			0
S3	2000	2000	2000	2	0	2	Export	300	Greece	GRC	528	Netherlands	NLD								24	CORK AND WOOD	1	No Quantity							20485			0
S3	2000	2000	2000	2	0	2	Export	300	Greece	GRC	591	Panama	PAN								24	CORK AND WOOD	1	No Quantity							5204			0
S3	2000	2000	2000	2	0	2	Export	300	Greece	GRC	612	Pitcairn	PCN								24	CORK AND WOOD	1	No Quantity							17			0
S3	2000	2000	2000	2	0	2	Export	300	Greece	GRC	642	Romania	ROU								24	CORK AND WOOD	1	No Quantity							13895			0
S3	2000	2000	2000	2	0	2	Export	300	Greece	GRC	643	Russian Federation	RUS								24	CORK AND WOOD	1	No Quantity							12108			0
S3	2000	2000	2000	2	0	2	Export	300	Greece	GRC	670	Saint Vincent and the Grenadines	VCT								24	CORK AND WOOD	1	No Quantity							4205			0
S3	2000	2000	2000	2	0	2	Export	300	Greece	GRC	682	Saudi Arabia	SAU								24	CORK AND WOOD	1	No Quantity							546266			0
S3	2000	2000	2000	2	0	2	Export	300	Greece	GRC	752	Sweden	SWE								24	CORK AND WOOD	1	No Quantity							27735			0
S3	2000	2000	2000	2	0	2	Export	300	Greece	GRC	757	Switzerland	CHE								24	CORK AND WOOD	1	No Quantity							28017			0
S3	2000	2000	2000	2	0	2	Export	300	Greece	GRC	760	Syria	SYR								24	CORK AND WOOD	1	No Quantity							12756			0
S3	2000	2000	2000	2	0	2	Export	300	Greece	GRC	784	United Arab Emirates	ARE								24	CORK AND WOOD	1	No Quantity							88849			0
S3	2000	2000	2000	2	0	2	Export	300	Greece	GRC	792	Turkey	TUR								24	CORK AND WOOD	1	No Quantity							19527			0
S3	2000	2000	2000	2	0	2	Export	300	Greece	GRC	807	North Macedonia	MKD								24	CORK AND WOOD	1	No Quantity							298387			0
S3	2000	2000	2000	2	0	2	Export	300	Greece	GRC	818	Egypt	EGY								24	CORK AND WOOD	1	No Quantity							586100			0
S3	2000	2000	2000	2	0	2	Export	300	Greece	GRC	837	Bunkers									24	CORK AND WOOD	1	No Quantity							266			0
S3	2000	2000	2000	2	0	2	Export	300	Greece	GRC	842	USA	USA								24	CORK AND WOOD	1	No Quantity							1298639			0
S3	2000	2000	2000	2	0	2	Export	300	Greece	GRC	891	Serbia and Montenegro	SCG								24	CORK AND WOOD	1	No Quantity							58191			0
S3	2000	2000	2000	2	0	2	Export	300	Greece	GRC	0	World	WLD								25	PULP AND WASTE PAPER	1	No Quantity							6000633			0
S3	2000	2000	2000	2	0	2	Export	300	Greece	GRC	36	Australia	AUS								25	PULP AND WASTE PAPER	1	No Quantity							18385			0
S3	2000	2000	2000	2	0	2	Export	300	Greece	GRC	40	Austria	AUT								25	PULP AND WASTE PAPER	1	No Quantity							25687			0
S3	2000	2000	2000	2	0	2	Export	300	Greece	GRC	100	Bulgaria	BGR								25	PULP AND WASTE PAPER	1	No Quantity							2614636			0
S3	2000	2000	2000	2	0	2	Export	300	Greece	GRC	196	Cyprus	CYP								25	PULP AND WASTE PAPER	1	No Quantity							5716			0
S3	2000	2000	2000	2	0	2	Export	300	Greece	GRC	251	France	FRA								25	PULP AND WASTE PAPER	1	No Quantity							152			0
S3	2000	2000	2000	2	0	2	Export	300	Greece	GRC	360	Indonesia	IDN								25	PULP AND WASTE PAPER	1	No Quantity							4328			0
S3	2000	2000	2000	2	0	2	Export	300	Greece	GRC	381	Italy	ITA								25	PULP AND WASTE PAPER	1	No Quantity							1217709			0
S3	2000	2000	2000	2	0	2	Export	300	Greece	GRC	422	Lebanon	LBN								25	PULP AND WASTE PAPER	1	No Quantity							9113			0
S3	2000	2000	2000	2	0	2	Export	300	Greece	GRC	430	Liberia	LBR								25	PULP AND WASTE PAPER	1	No Quantity							12940			0
S3	2000	2000	2000	2	0	2	Export	300	Greece	GRC	586	Pakistan	PAK								25	PULP AND WASTE PAPER	1	No Quantity							101275			0
S3	2000	2000	2000	2	0	2	Export	300	Greece	GRC	591	Panama	PAN								25	PULP AND WASTE PAPER	1	No Quantity							49006			0
S3	2000	2000	2000	2	0	2	Export	300	Greece	GRC	682	Saudi Arabia	SAU								25	PULP AND WASTE PAPER	1	No Quantity							3302			0
S3	2000	2000	2000	2	0	2	Export	300	Greece	GRC	699	India	IND								25	PULP AND WASTE PAPER	1	No Quantity							154150			0
S3	2000	2000	2000	2	0	2	Export	300	Greece	GRC	702	Singapore	SGP								25	PULP AND WASTE PAPER	1	No Quantity							210075			0
S3	2000	2000	2000	2	0	2	Export	300	Greece	GRC	703	Slovakia	SVK								25	PULP AND WASTE PAPER	1	No Quantity							18002			0
S3	2000	2000	2000	2	0	2	Export	300	Greece	GRC	705	Slovenia	SVN								25	PULP AND WASTE PAPER	1	No Quantity							18210			0
S3	2000	2000	2000	2	0	2	Export	300	Greece	GRC	757	Switzerland	CHE								25	PULP AND WASTE PAPER	1	No Quantity							15747			0
S3	2000	2000	2000	2	0	2	Export	300	Greece	GRC	760	Syria	SYR								25	PULP AND WASTE PAPER	1	No Quantity							1966			0
S3	2000	2000	2000	2	0	2	Export	300	Greece	GRC	784	United Arab Emirates	ARE								25	PULP AND WASTE PAPER	1	No Quantity							228768			0
S3	2000	2000	2000	2	0	2	Export	300	Greece	GRC	792	Turkey	TUR								25	PULP AND WASTE PAPER	1	No Quantity							1147885			0
S3	2000	2000	2000	2	0	2	Export	300	Greece	GRC	804	Ukraine	UKR								25	PULP AND WASTE PAPER	1	No Quantity							8193			0
S3	2000	2000	2000	2	0	2	Export	300	Greece	GRC	818	Egypt	EGY								25	PULP AND WASTE PAPER	1	No Quantity							14685			0
S3	2000	2000	2000	2	0	2	Export	300	Greece	GRC	826	United Kingdom	GBR								25	PULP AND WASTE PAPER	1	No Quantity							40732			0
S3	2000	2000	2000	2	0	2	Export	300	Greece	GRC	842	USA	USA								25	PULP AND WASTE PAPER	1	No Quantity							79969			0
S3	2000	2000	2000	2	0	2	Export	300	Greece	GRC	0	World	WLD								26	TEXTILE FIBRES	1	No Quantity							309866472			0
S3	2000	2000	2000	2	0	2	Export	300	Greece	GRC	8	Albania	ALB								26	TEXTILE FIBRES	1	No Quantity							112885			0
S3	2000	2000	2000	2	0	2	Export	300	Greece	GRC	12	Algeria	DZA								26	TEXTILE FIBRES	1	No Quantity							94215			0
S3	2000	2000	2000	2	0	2	Export	300	Greece	GRC	28	Antigua and Barbuda	ATG								26	TEXTILE FIBRES	1	No Quantity							20163			0
S3	2000	2000	2000	2	0	2	Export	300	Greece	GRC	32	Argentina	ARG								26	TEXTILE FIBRES	1	No Quantity							1585032			0
S3	2000	2000	2000	2	0	2	Export	300	Greece	GRC	36	Australia	AUS								26	TEXTILE FIBRES	1	No Quantity							1002			0
S3	2000	2000	2000	2	0	2	Export	300	Greece	GRC	40	Austria	AUT								26	TEXTILE FIBRES	1	No Quantity							4554663			0
S3	2000	2000	2000	2	0	2	Export	300	Greece	GRC	44	Bahamas	BHS								26	TEXTILE FIBRES	1	No Quantity							12625			0
S3	2000	2000	2000	2	0	2	Export	300	Greece	GRC	50	Bangladesh	BGD								26	TEXTILE FIBRES	1	No Quantity							594105			0
S3	2000	2000	2000	2	0	2	Export	300	Greece	GRC	56	Belgium	BEL								26	TEXTILE FIBRES	1	No Quantity							729435			0
S3	2000	2000	2000	2	0	2	Export	300	Greece	GRC	76	Brazil	BRA								26	TEXTILE FIBRES	1	No Quantity							2598742			0
S3	2000	2000	2000	2	0	2	Export	300	Greece	GRC	90	Solomon Isds	SLB								26	TEXTILE FIBRES	1	No Quantity							16698			0
S3	2000	2000	2000	2	0	2	Export	300	Greece	GRC	100	Bulgaria	BGR								26	TEXTILE FIBRES	1	No Quantity							15391198			0
S3	2000	2000	2000	2	0	2	Export	300	Greece	GRC	112	Belarus	BLR								26	TEXTILE FIBRES	1	No Quantity							72264			0
S3	2000	2000	2000	2	0	2	Export	300	Greece	GRC	116	Cambodia	KHM								26	TEXTILE FIBRES	1	No Quantity							47			0
S3	2000	2000	2000	2	0	2	Export	300	Greece	GRC	124	Canada	CAN								26	TEXTILE FIBRES	1	No Quantity							1583			0
S3	2000	2000	2000	2	0	2	Export	300	Greece	GRC	170	Colombia	COL								26	TEXTILE FIBRES	1	No Quantity							418948			0
S3	2000	2000	2000	2	0	2	Export	300	Greece	GRC	191	Croatia	HRV								26	TEXTILE FIBRES	1	No Quantity							85952			0
S3	2000	2000	2000	2	0	2	Export	300	Greece	GRC	196	Cyprus	CYP								26	TEXTILE FIBRES	1	No Quantity							166805			0
S3	2000	2000	2000	2	0	2	Export	300	Greece	GRC	203	Czechia	CZE								26	TEXTILE FIBRES	1	No Quantity							10407882			0
S3	2000	2000	2000	2	0	2	Export	300	Greece	GRC	208	Denmark	DNK								26	TEXTILE FIBRES	1	No Quantity							13492			0
S3	2000	2000	2000	2	0	2	Export	300	Greece	GRC	233	Estonia	EST								26	TEXTILE FIBRES	1	No Quantity							38528			0
S3	2000	2000	2000	2	0	2	Export	300	Greece	GRC	251	France	FRA								26	TEXTILE FIBRES	1	No Quantity							9656753			0
S3	2000	2000	2000	2	0	2	Export	300	Greece	GRC	268	Georgia	GEO								26	TEXTILE FIBRES	1	No Quantity							7715			0
S3	2000	2000	2000	2	0	2	Export	300	Greece	GRC	276	Germany	DEU								26	TEXTILE FIBRES	1	No Quantity							10476568			0
S3	2000	2000	2000	2	0	2	Export	300	Greece	GRC	348	Hungary	HUN								26	TEXTILE FIBRES	1	No Quantity							815970			0
S3	2000	2000	2000	2	0	2	Export	300	Greece	GRC	360	Indonesia	IDN								26	TEXTILE FIBRES	1	No Quantity							1372699			0
S3	2000	2000	2000	2	0	2	Export	300	Greece	GRC	364	Iran	IRN								26	TEXTILE FIBRES	1	No Quantity							10495			0
S3	2000	2000	2000	2	0	2	Export	300	Greece	GRC	372	Ireland	IRL								26	TEXTILE FIBRES	1	No Quantity							1941161			0
S3	2000	2000	2000	2	0	2	Export	300	Greece	GRC	376	Israel	ISR								26	TEXTILE FIBRES	1	No Quantity							270932			0
S3	2000	2000	2000	2	0	2	Export	300	Greece	GRC	381	Italy	ITA								26	TEXTILE FIBRES	1	No Quantity							35702485			0
S3	2000	2000	2000	2	0	2	Export	300	Greece	GRC	392	Japan	JPN								26	TEXTILE FIBRES	1	No Quantity							948226			0
S3	2000	2000	2000	2	0	2	Export	300	Greece	GRC	398	Kazakhstan	KAZ								26	TEXTILE FIBRES	1	No Quantity							4320			0
S3	2000	2000	2000	2	0	2	Export	300	Greece	GRC	404	Kenya	KEN								26	TEXTILE FIBRES	1	No Quantity							1300			0
S3	2000	2000	2000	2	0	2	Export	300	Greece	GRC	410	Rep. of Korea	KOR								26	TEXTILE FIBRES	1	No Quantity							4015			0
S3	2000	2000	2000	2	0	2	Export	300	Greece	GRC	422	Lebanon	LBN								26	TEXTILE FIBRES	1	No Quantity							2821			0
S3	2000	2000	2000	2	0	2	Export	300	Greece	GRC	430	Liberia	LBR								26	TEXTILE FIBRES	1	No Quantity							13098			0
S3	2000	2000	2000	2	0	2	Export	300	Greece	GRC	446	China, Macao SAR	MAC								26	TEXTILE FIBRES	1	No Quantity							27193			0
S3	2000	2000	2000	2	0	2	Export	300	Greece	GRC	458	Malaysia	MYS								26	TEXTILE FIBRES	1	No Quantity							35393			0
S3	2000	2000	2000	2	0	2	Export	300	Greece	GRC	470	Malta	MLT								26	TEXTILE FIBRES	1	No Quantity							47600			0
S3	2000	2000	2000	2	0	2	Export	300	Greece	GRC	490	Other Asia, nes									26	TEXTILE FIBRES	1	No Quantity							5081			0
S3	2000	2000	2000	2	0	2	Export	300	Greece	GRC	498	Rep. of Moldova	MDA								26	TEXTILE FIBRES	1	No Quantity							1174916			0
S3	2000	2000	2000	2	0	2	Export	300	Greece	GRC	504	Morocco	MAR								26	TEXTILE FIBRES	1	No Quantity							463616			0
S3	2000	2000	2000	2	0	2	Export	300	Greece	GRC	528	Netherlands	NLD								26	TEXTILE FIBRES	1	No Quantity							60410			0
S3	2000	2000	2000	2	0	2	Export	300	Greece	GRC	530	Neth. Antilles	ANT								26	TEXTILE FIBRES	1	No Quantity							124			0
S3	2000	2000	2000	2	0	2	Export	300	Greece	GRC	579	Norway	NOR								26	TEXTILE FIBRES	1	No Quantity							6901			0
S3	2000	2000	2000	2	0	2	Export	300	Greece	GRC	586	Pakistan	PAK								26	TEXTILE FIBRES	1	No Quantity							7719			0
S3	2000	2000	2000	2	0	2	Export	300	Greece	GRC	591	Panama	PAN								26	TEXTILE FIBRES	1	No Quantity							14579			0
S3	2000	2000	2000	2	0	2	Export	300	Greece	GRC	600	Paraguay	PRY								26	TEXTILE FIBRES	1	No Quantity							505783			0
S3	2000	2000	2000	2	0	2	Export	300	Greece	GRC	608	Philippines	PHL								26	TEXTILE FIBRES	1	No Quantity							588804			0
S3	2000	2000	2000	2	0	2	Export	300	Greece	GRC	616	Poland	POL								26	TEXTILE FIBRES	1	No Quantity							1050539			0
S3	2000	2000	2000	2	0	2	Export	300	Greece	GRC	620	Portugal	PRT								26	TEXTILE FIBRES	1	No Quantity							203312			0
S3	2000	2000	2000	2	0	2	Export	300	Greece	GRC	642	Romania	ROU								26	TEXTILE FIBRES	1	No Quantity							6311028			0
S3	2000	2000	2000	2	0	2	Export	300	Greece	GRC	643	Russian Federation	RUS								26	TEXTILE FIBRES	1	No Quantity							8435			0
S3	2000	2000	2000	2	0	2	Export	300	Greece	GRC	670	Saint Vincent and the Grenadines	VCT								26	TEXTILE FIBRES	1	No Quantity							2688			0
S3	2000	2000	2000	2	0	2	Export	300	Greece	GRC	682	Saudi Arabia	SAU								26	TEXTILE FIBRES	1	No Quantity							70131			0
S3	2000	2000	2000	2	0	2	Export	300	Greece	GRC	694	Sierra Leone	SLE								26	TEXTILE FIBRES	1	No Quantity							60319			0
S3	2000	2000	2000	2	0	2	Export	300	Greece	GRC	699	India	IND								26	TEXTILE FIBRES	1	No Quantity							3733998			0
S3	2000	2000	2000	2	0	2	Export	300	Greece	GRC	703	Slovakia	SVK								26	TEXTILE FIBRES	1	No Quantity							419506			0
S3	2000	2000	2000	2	0	2	Export	300	Greece	GRC	704	Viet Nam	VNM								26	TEXTILE FIBRES	1	No Quantity							648670			0
S3	2000	2000	2000	2	0	2	Export	300	Greece	GRC	705	Slovenia	SVN								26	TEXTILE FIBRES	1	No Quantity							455540			0
S3	2000	2000	2000	2	0	2	Export	300	Greece	GRC	710	South Africa	ZAF								26	TEXTILE FIBRES	1	No Quantity							36247			0
S3	2000	2000	2000	2	0	2	Export	300	Greece	GRC	724	Spain	ESP								26	TEXTILE FIBRES	1	No Quantity							3136645			0
S3	2000	2000	2000	2	0	2	Export	300	Greece	GRC	752	Sweden	SWE								26	TEXTILE FIBRES	1	No Quantity							18655			0
S3	2000	2000	2000	2	0	2	Export	300	Greece	GRC	757	Switzerland	CHE								26	TEXTILE FIBRES	1	No Quantity							598572			0
S3	2000	2000	2000	2	0	2	Export	300	Greece	GRC	760	Syria	SYR								26	TEXTILE FIBRES	1	No Quantity							1074			0
S3	2000	2000	2000	2	0	2	Export	300	Greece	GRC	788	Tunisia	TUN								26	TEXTILE FIBRES	1	No Quantity							8892783			0
S3	2000	2000	2000	2	0	2	Export	300	Greece	GRC	792	Turkey	TUR								26	TEXTILE FIBRES	1	No Quantity							141831448			0
S3	2000	2000	2000	2	0	2	Export	300	Greece	GRC	804	Ukraine	UKR								26	TEXTILE FIBRES	1	No Quantity							858251			0
S3	2000	2000	2000	2	0	2	Export	300	Greece	GRC	807	North Macedonia	MKD								26	TEXTILE FIBRES	1	No Quantity							2403171			0
S3	2000	2000	2000	2	0	2	Export	300	Greece	GRC	818	Egypt	EGY								26	TEXTILE FIBRES	1	No Quantity							11063274			0
S3	2000	2000	2000	2	0	2	Export	300	Greece	GRC	826	United Kingdom	GBR								26	TEXTILE FIBRES	1	No Quantity							23448390			0
S3	2000	2000	2000	2	0	2	Export	300	Greece	GRC	834	United Rep. of Tanzania	TZA								26	TEXTILE FIBRES	1	No Quantity							22839			0
S3	2000	2000	2000	2	0	2	Export	300	Greece	GRC	842	USA	USA								26	TEXTILE FIBRES	1	No Quantity							356704			0
S3	2000	2000	2000	2	0	2	Export	300	Greece	GRC	858	Uruguay	URY								26	TEXTILE FIBRES	1	No Quantity							249815			0
S3	2000	2000	2000	2	0	2	Export	300	Greece	GRC	891	Serbia and Montenegro	SCG								26	TEXTILE FIBRES	1	No Quantity							2891198			0
S3	2000	2000	2000	2	0	2	Export	300	Greece	GRC	894	Zambia	ZMB								26	TEXTILE FIBRES	1	No Quantity							10300			0
S3	2000	2000	2000	2	0	2	Export	300	Greece	GRC	0	World	WLD								27	CRUDE FERTILIZER,MINERAL	1	No Quantity							96460924			0
S3	2000	2000	2000	2	0	2	Export	300	Greece	GRC	8	Albania	ALB								27	CRUDE FERTILIZER,MINERAL	1	No Quantity							1787002			0
S3	2000	2000	2000	2	0	2	Export	300	Greece	GRC	28	Antigua and Barbuda	ATG								27	CRUDE FERTILIZER,MINERAL	1	No Quantity							15202			0
S3	2000	2000	2000	2	0	2	Export	300	Greece	GRC	36	Australia	AUS								27	CRUDE FERTILIZER,MINERAL	1	No Quantity							201967			0
S3	2000	2000	2000	2	0	2	Export	300	Greece	GRC	40	Austria	AUT								27	CRUDE FERTILIZER,MINERAL	1	No Quantity							1004764			0
S3	2000	2000	2000	2	0	2	Export	300	Greece	GRC	44	Bahamas	BHS								27	CRUDE FERTILIZER,MINERAL	1	No Quantity							590			0
S3	2000	2000	2000	2	0	2	Export	300	Greece	GRC	48	Bahrain	BHR								27	CRUDE FERTILIZER,MINERAL	1	No Quantity							86			0
S3	2000	2000	2000	2	0	2	Export	300	Greece	GRC	50	Bangladesh	BGD								27	CRUDE FERTILIZER,MINERAL	1	No Quantity							154168			0
S3	2000	2000	2000	2	0	2	Export	300	Greece	GRC	56	Belgium	BEL								27	CRUDE FERTILIZER,MINERAL	1	No Quantity							1542641			0
S3	2000	2000	2000	2	0	2	Export	300	Greece	GRC	70	Bosnia Herzegovina	BIH								27	CRUDE FERTILIZER,MINERAL	1	No Quantity							29479			0
S3	2000	2000	2000	2	0	2	Export	300	Greece	GRC	76	Brazil	BRA								27	CRUDE FERTILIZER,MINERAL	1	No Quantity							135796			0
S3	2000	2000	2000	2	0	2	Export	300	Greece	GRC	86	Br. Indian Ocean Terr.	IOT								27	CRUDE FERTILIZER,MINERAL	1	No Quantity							1932			0
S3	2000	2000	2000	2	0	2	Export	300	Greece	GRC	96	Brunei Darussalam	BRN								27	CRUDE FERTILIZER,MINERAL	1	No Quantity							24972			0
S3	2000	2000	2000	2	0	2	Export	300	Greece	GRC	100	Bulgaria	BGR								27	CRUDE FERTILIZER,MINERAL	1	No Quantity							1445876			0
S3	2000	2000	2000	2	0	2	Export	300	Greece	GRC	104	Myanmar	MMR								27	CRUDE FERTILIZER,MINERAL	1	No Quantity							217			0
S3	2000	2000	2000	2	0	2	Export	300	Greece	GRC	124	Canada	CAN								27	CRUDE FERTILIZER,MINERAL	1	No Quantity							953239			0
S3	2000	2000	2000	2	0	2	Export	300	Greece	GRC	144	Sri Lanka	LKA								27	CRUDE FERTILIZER,MINERAL	1	No Quantity							81283			0
S3	2000	2000	2000	2	0	2	Export	300	Greece	GRC	156	China	CHN								27	CRUDE FERTILIZER,MINERAL	1	No Quantity							7945911			0
S3	2000	2000	2000	2	0	2	Export	300	Greece	GRC	178	Congo	COG								27	CRUDE FERTILIZER,MINERAL	1	No Quantity							8406			0
S3	2000	2000	2000	2	0	2	Export	300	Greece	GRC	191	Croatia	HRV								27	CRUDE FERTILIZER,MINERAL	1	No Quantity							1939			0
S3	2000	2000	2000	2	0	2	Export	300	Greece	GRC	196	Cyprus	CYP								27	CRUDE FERTILIZER,MINERAL	1	No Quantity							1405097			0
S3	2000	2000	2000	2	0	2	Export	300	Greece	GRC	203	Czechia	CZE								27	CRUDE FERTILIZER,MINERAL	1	No Quantity							351246			0
S3	2000	2000	2000	2	0	2	Export	300	Greece	GRC	208	Denmark	DNK								27	CRUDE FERTILIZER,MINERAL	1	No Quantity							93863			0
S3	2000	2000	2000	2	0	2	Export	300	Greece	GRC	231	Ethiopia	ETH								27	CRUDE FERTILIZER,MINERAL	1	No Quantity							1753			0
S3	2000	2000	2000	2	0	2	Export	300	Greece	GRC	233	Estonia	EST								27	CRUDE FERTILIZER,MINERAL	1	No Quantity							2657			0
S3	2000	2000	2000	2	0	2	Export	300	Greece	GRC	246	Finland	FIN								27	CRUDE FERTILIZER,MINERAL	1	No Quantity							154134			0
S3	2000	2000	2000	2	0	2	Export	300	Greece	GRC	251	France	FRA								27	CRUDE FERTILIZER,MINERAL	1	No Quantity							3403431			0
S3	2000	2000	2000	2	0	2	Export	300	Greece	GRC	268	Georgia	GEO								27	CRUDE FERTILIZER,MINERAL	1	No Quantity							9408			0
S3	2000	2000	2000	2	0	2	Export	300	Greece	GRC	276	Germany	DEU								27	CRUDE FERTILIZER,MINERAL	1	No Quantity							12242330			0
S3	2000	2000	2000	2	0	2	Export	300	Greece	GRC	344	China, Hong Kong SAR	HKG								27	CRUDE FERTILIZER,MINERAL	1	No Quantity							4047282			0
S3	2000	2000	2000	2	0	2	Export	300	Greece	GRC	348	Hungary	HUN								27	CRUDE FERTILIZER,MINERAL	1	No Quantity							66829			0
S3	2000	2000	2000	2	0	2	Export	300	Greece	GRC	360	Indonesia	IDN								27	CRUDE FERTILIZER,MINERAL	1	No Quantity							241446			0
S3	2000	2000	2000	2	0	2	Export	300	Greece	GRC	372	Ireland	IRL								27	CRUDE FERTILIZER,MINERAL	1	No Quantity							54072			0
S3	2000	2000	2000	2	0	2	Export	300	Greece	GRC	376	Israel	ISR								27	CRUDE FERTILIZER,MINERAL	1	No Quantity							3228786			0
S3	2000	2000	2000	2	0	2	Export	300	Greece	GRC	381	Italy	ITA								27	CRUDE FERTILIZER,MINERAL	1	No Quantity							9768071			0
S3	2000	2000	2000	2	0	2	Export	300	Greece	GRC	392	Japan	JPN								27	CRUDE FERTILIZER,MINERAL	1	No Quantity							1087242			0
S3	2000	2000	2000	2	0	2	Export	300	Greece	GRC	400	Jordan	JOR								27	CRUDE FERTILIZER,MINERAL	1	No Quantity							239526			0
S3	2000	2000	2000	2	0	2	Export	300	Greece	GRC	410	Rep. of Korea	KOR								27	CRUDE FERTILIZER,MINERAL	1	No Quantity							467294			0
S3	2000	2000	2000	2	0	2	Export	300	Greece	GRC	414	Kuwait	KWT								27	CRUDE FERTILIZER,MINERAL	1	No Quantity							31991			0
S3	2000	2000	2000	2	0	2	Export	300	Greece	GRC	422	Lebanon	LBN								27	CRUDE FERTILIZER,MINERAL	1	No Quantity							711718			0
S3	2000	2000	2000	2	0	2	Export	300	Greece	GRC	430	Liberia	LBR								27	CRUDE FERTILIZER,MINERAL	1	No Quantity							4999			0
S3	2000	2000	2000	2	0	2	Export	300	Greece	GRC	434	Libya	LBY								27	CRUDE FERTILIZER,MINERAL	1	No Quantity							548148			0
S3	2000	2000	2000	2	0	2	Export	300	Greece	GRC	442	Luxembourg	LUX								27	CRUDE FERTILIZER,MINERAL	1	No Quantity							751			0
S3	2000	2000	2000	2	0	2	Export	300	Greece	GRC	458	Malaysia	MYS								27	CRUDE FERTILIZER,MINERAL	1	No Quantity							27141			0
S3	2000	2000	2000	2	0	2	Export	300	Greece	GRC	470	Malta	MLT								27	CRUDE FERTILIZER,MINERAL	1	No Quantity							35913			0
S3	2000	2000	2000	2	0	2	Export	300	Greece	GRC	480	Mauritius	MUS								27	CRUDE FERTILIZER,MINERAL	1	No Quantity							3386			0
S3	2000	2000	2000	2	0	2	Export	300	Greece	GRC	484	Mexico	MEX								27	CRUDE FERTILIZER,MINERAL	1	No Quantity							22913			0
S3	2000	2000	2000	2	0	2	Export	300	Greece	GRC	490	Other Asia, nes									27	CRUDE FERTILIZER,MINERAL	1	No Quantity							3666088			0
S3	2000	2000	2000	2	0	2	Export	300	Greece	GRC	498	Rep. of Moldova	MDA								27	CRUDE FERTILIZER,MINERAL	1	No Quantity							2038			0
S3	2000	2000	2000	2	0	2	Export	300	Greece	GRC	504	Morocco	MAR								27	CRUDE FERTILIZER,MINERAL	1	No Quantity							391535			0
S3	2000	2000	2000	2	0	2	Export	300	Greece	GRC	512	Oman	OMN								27	CRUDE FERTILIZER,MINERAL	1	No Quantity							1779			0
S3	2000	2000	2000	2	0	2	Export	300	Greece	GRC	528	Netherlands	NLD								27	CRUDE FERTILIZER,MINERAL	1	No Quantity							5602911			0
S3	2000	2000	2000	2	0	2	Export	300	Greece	GRC	566	Nigeria	NGA								27	CRUDE FERTILIZER,MINERAL	1	No Quantity							9796			0
S3	2000	2000	2000	2	0	2	Export	300	Greece	GRC	579	Norway	NOR								27	CRUDE FERTILIZER,MINERAL	1	No Quantity							65928			0
S3	2000	2000	2000	2	0	2	Export	300	Greece	GRC	586	Pakistan	PAK								27	CRUDE FERTILIZER,MINERAL	1	No Quantity							5651			0
S3	2000	2000	2000	2	0	2	Export	300	Greece	GRC	591	Panama	PAN								27	CRUDE FERTILIZER,MINERAL	1	No Quantity							34661			0
S3	2000	2000	2000	2	0	2	Export	300	Greece	GRC	608	Philippines	PHL								27	CRUDE FERTILIZER,MINERAL	1	No Quantity							46872			0
S3	2000	2000	2000	2	0	2	Export	300	Greece	GRC	616	Poland	POL								27	CRUDE FERTILIZER,MINERAL	1	No Quantity							215290			0
S3	2000	2000	2000	2	0	2	Export	300	Greece	GRC	620	Portugal	PRT								27	CRUDE FERTILIZER,MINERAL	1	No Quantity							110265			0
S3	2000	2000	2000	2	0	2	Export	300	Greece	GRC	634	Qatar	QAT								27	CRUDE FERTILIZER,MINERAL	1	No Quantity							18756			0
S3	2000	2000	2000	2	0	2	Export	300	Greece	GRC	642	Romania	ROU								27	CRUDE FERTILIZER,MINERAL	1	No Quantity							1491138			0
S3	2000	2000	2000	2	0	2	Export	300	Greece	GRC	643	Russian Federation	RUS								27	CRUDE FERTILIZER,MINERAL	1	No Quantity							735357			0
S3	2000	2000	2000	2	0	2	Export	300	Greece	GRC	659	Saint Kitts and Nevis	KNA								27	CRUDE FERTILIZER,MINERAL	1	No Quantity							6623			0
S3	2000	2000	2000	2	0	2	Export	300	Greece	GRC	682	Saudi Arabia	SAU								27	CRUDE FERTILIZER,MINERAL	1	No Quantity							966043			0
S3	2000	2000	2000	2	0	2	Export	300	Greece	GRC	694	Sierra Leone	SLE								27	CRUDE FERTILIZER,MINERAL	1	No Quantity							21871			0
S3	2000	2000	2000	2	0	2	Export	300	Greece	GRC	699	India	IND								27	CRUDE FERTILIZER,MINERAL	1	No Quantity							1721594			0
S3	2000	2000	2000	2	0	2	Export	300	Greece	GRC	702	Singapore	SGP								27	CRUDE FERTILIZER,MINERAL	1	No Quantity							136944			0
S3	2000	2000	2000	2	0	2	Export	300	Greece	GRC	703	Slovakia	SVK								27	CRUDE FERTILIZER,MINERAL	1	No Quantity							55398			0
S3	2000	2000	2000	2	0	2	Export	300	Greece	GRC	704	Viet Nam	VNM								27	CRUDE FERTILIZER,MINERAL	1	No Quantity							34868			0
S3	2000	2000	2000	2	0	2	Export	300	Greece	GRC	705	Slovenia	SVN								27	CRUDE FERTILIZER,MINERAL	1	No Quantity							10728			0
S3	2000	2000	2000	2	0	2	Export	300	Greece	GRC	710	South Africa	ZAF								27	CRUDE FERTILIZER,MINERAL	1	No Quantity							56763			0
S3	2000	2000	2000	2	0	2	Export	300	Greece	GRC	716	Zimbabwe	ZWE								27	CRUDE FERTILIZER,MINERAL	1	No Quantity							2470			0
S3	2000	2000	2000	2	0	2	Export	300	Greece	GRC	724	Spain	ESP								27	CRUDE FERTILIZER,MINERAL	1	No Quantity							3168358			0
S3	2000	2000	2000	2	0	2	Export	300	Greece	GRC	736	Fmr Sudan	SDN								27	CRUDE FERTILIZER,MINERAL	1	No Quantity							192976			0
S3	2000	2000	2000	2	0	2	Export	300	Greece	GRC	752	Sweden	SWE								27	CRUDE FERTILIZER,MINERAL	1	No Quantity							1941695			0
S3	2000	2000	2000	2	0	2	Export	300	Greece	GRC	757	Switzerland	CHE								27	CRUDE FERTILIZER,MINERAL	1	No Quantity							453523			0
S3	2000	2000	2000	2	0	2	Export	300	Greece	GRC	760	Syria	SYR								27	CRUDE FERTILIZER,MINERAL	1	No Quantity							109173			0
S3	2000	2000	2000	2	0	2	Export	300	Greece	GRC	764	Thailand	THA								27	CRUDE FERTILIZER,MINERAL	1	No Quantity							560000			0
S3	2000	2000	2000	2	0	2	Export	300	Greece	GRC	784	United Arab Emirates	ARE								27	CRUDE FERTILIZER,MINERAL	1	No Quantity							497761			0
S3	2000	2000	2000	2	0	2	Export	300	Greece	GRC	788	Tunisia	TUN								27	CRUDE FERTILIZER,MINERAL	1	No Quantity							679430			0
S3	2000	2000	2000	2	0	2	Export	300	Greece	GRC	792	Turkey	TUR								27	CRUDE FERTILIZER,MINERAL	1	No Quantity							993995			0
S3	2000	2000	2000	2	0	2	Export	300	Greece	GRC	804	Ukraine	UKR								27	CRUDE FERTILIZER,MINERAL	1	No Quantity							331598			0
S3	2000	2000	2000	2	0	2	Export	300	Greece	GRC	807	North Macedonia	MKD								27	CRUDE FERTILIZER,MINERAL	1	No Quantity							1580277			0
S3	2000	2000	2000	2	0	2	Export	300	Greece	GRC	818	Egypt	EGY								27	CRUDE FERTILIZER,MINERAL	1	No Quantity							690809			0
S3	2000	2000	2000	2	0	2	Export	300	Greece	GRC	826	United Kingdom	GBR								27	CRUDE FERTILIZER,MINERAL	1	No Quantity							5337206			0
S3	2000	2000	2000	2	0	2	Export	300	Greece	GRC	837	Bunkers									27	CRUDE FERTILIZER,MINERAL	1	No Quantity							2331			0
S3	2000	2000	2000	2	0	2	Export	300	Greece	GRC	842	USA	USA								27	CRUDE FERTILIZER,MINERAL	1	No Quantity							10354150			0
S3	2000	2000	2000	2	0	2	Export	300	Greece	GRC	862	Venezuela	VEN								27	CRUDE FERTILIZER,MINERAL	1	No Quantity							18362			0
S3	2000	2000	2000	2	0	2	Export	300	Greece	GRC	891	Serbia and Montenegro	SCG								27	CRUDE FERTILIZER,MINERAL	1	No Quantity							550574			0
S3	2000	2000	2000	2	0	2	Export	300	Greece	GRC	899	Areas, nes									27	CRUDE FERTILIZER,MINERAL	1	No Quantity							447			0
S3	2000	2000	2000	2	0	2	Export	300	Greece	GRC	0	World	WLD								28	METALLIFEROUS ORE,SCRAP	1	No Quantity							104045017			0
S3	2000	2000	2000	2	0	2	Export	300	Greece	GRC	8	Albania	ALB								28	METALLIFEROUS ORE,SCRAP	1	No Quantity							938			0
S3	2000	2000	2000	2	0	2	Export	300	Greece	GRC	32	Argentina	ARG								28	METALLIFEROUS ORE,SCRAP	1	No Quantity							136523			0
S3	2000	2000	2000	2	0	2	Export	300	Greece	GRC	56	Belgium	BEL								28	METALLIFEROUS ORE,SCRAP	1	No Quantity							351122			0
S3	2000	2000	2000	2	0	2	Export	300	Greece	GRC	100	Bulgaria	BGR								28	METALLIFEROUS ORE,SCRAP	1	No Quantity							3876404			0
S3	2000	2000	2000	2	0	2	Export	300	Greece	GRC	124	Canada	CAN								28	METALLIFEROUS ORE,SCRAP	1	No Quantity							179368			0
S3	2000	2000	2000	2	0	2	Export	300	Greece	GRC	156	China	CHN								28	METALLIFEROUS ORE,SCRAP	1	No Quantity							1268338			0
S3	2000	2000	2000	2	0	2	Export	300	Greece	GRC	191	Croatia	HRV								28	METALLIFEROUS ORE,SCRAP	1	No Quantity							1392847			0
S3	2000	2000	2000	2	0	2	Export	300	Greece	GRC	196	Cyprus	CYP								28	METALLIFEROUS ORE,SCRAP	1	No Quantity							50772			0
S3	2000	2000	2000	2	0	2	Export	300	Greece	GRC	203	Czechia	CZE								28	METALLIFEROUS ORE,SCRAP	1	No Quantity							18059			0
S3	2000	2000	2000	2	0	2	Export	300	Greece	GRC	246	Finland	FIN								28	METALLIFEROUS ORE,SCRAP	1	No Quantity							67534			0
S3	2000	2000	2000	2	0	2	Export	300	Greece	GRC	251	France	FRA								28	METALLIFEROUS ORE,SCRAP	1	No Quantity							8097631			0
S3	2000	2000	2000	2	0	2	Export	300	Greece	GRC	276	Germany	DEU								28	METALLIFEROUS ORE,SCRAP	1	No Quantity							1059206			0
S3	2000	2000	2000	2	0	2	Export	300	Greece	GRC	344	China, Hong Kong SAR	HKG								28	METALLIFEROUS ORE,SCRAP	1	No Quantity							511783			0
S3	2000	2000	2000	2	0	2	Export	300	Greece	GRC	360	Indonesia	IDN								28	METALLIFEROUS ORE,SCRAP	1	No Quantity							17900			0
S3	2000	2000	2000	2	0	2	Export	300	Greece	GRC	376	Israel	ISR								28	METALLIFEROUS ORE,SCRAP	1	No Quantity							6674			0
S3	2000	2000	2000	2	0	2	Export	300	Greece	GRC	381	Italy	ITA								28	METALLIFEROUS ORE,SCRAP	1	No Quantity							27206578			0
S3	2000	2000	2000	2	0	2	Export	300	Greece	GRC	392	Japan	JPN								28	METALLIFEROUS ORE,SCRAP	1	No Quantity							692478			0
S3	2000	2000	2000	2	0	2	Export	300	Greece	GRC	410	Rep. of Korea	KOR								28	METALLIFEROUS ORE,SCRAP	1	No Quantity							1827490			0
S3	2000	2000	2000	2	0	2	Export	300	Greece	GRC	414	Kuwait	KWT								28	METALLIFEROUS ORE,SCRAP	1	No Quantity							15318			0
S3	2000	2000	2000	2	0	2	Export	300	Greece	GRC	430	Liberia	LBR								28	METALLIFEROUS ORE,SCRAP	1	No Quantity							3979			0
S3	2000	2000	2000	2	0	2	Export	300	Greece	GRC	458	Malaysia	MYS								28	METALLIFEROUS ORE,SCRAP	1	No Quantity							180768			0
S3	2000	2000	2000	2	0	2	Export	300	Greece	GRC	490	Other Asia, nes									28	METALLIFEROUS ORE,SCRAP	1	No Quantity							32995			0
S3	2000	2000	2000	2	0	2	Export	300	Greece	GRC	504	Morocco	MAR								28	METALLIFEROUS ORE,SCRAP	1	No Quantity							62266			0
S3	2000	2000	2000	2	0	2	Export	300	Greece	GRC	528	Netherlands	NLD								28	METALLIFEROUS ORE,SCRAP	1	No Quantity							969877			0
S3	2000	2000	2000	2	0	2	Export	300	Greece	GRC	579	Norway	NOR								28	METALLIFEROUS ORE,SCRAP	1	No Quantity							267772			0
S3	2000	2000	2000	2	0	2	Export	300	Greece	GRC	586	Pakistan	PAK								28	METALLIFEROUS ORE,SCRAP	1	No Quantity							8535			0
S3	2000	2000	2000	2	0	2	Export	300	Greece	GRC	616	Poland	POL								28	METALLIFEROUS ORE,SCRAP	1	No Quantity							207286			0
S3	2000	2000	2000	2	0	2	Export	300	Greece	GRC	642	Romania	ROU								28	METALLIFEROUS ORE,SCRAP	1	No Quantity							18040676			0
S3	2000	2000	2000	2	0	2	Export	300	Greece	GRC	643	Russian Federation	RUS								28	METALLIFEROUS ORE,SCRAP	1	No Quantity							23645455			0
S3	2000	2000	2000	2	0	2	Export	300	Greece	GRC	699	India	IND								28	METALLIFEROUS ORE,SCRAP	1	No Quantity							1316203			0
S3	2000	2000	2000	2	0	2	Export	300	Greece	GRC	703	Slovakia	SVK								28	METALLIFEROUS ORE,SCRAP	1	No Quantity							1364621			0
S3	2000	2000	2000	2	0	2	Export	300	Greece	GRC	705	Slovenia	SVN								28	METALLIFEROUS ORE,SCRAP	1	No Quantity							943362			0
S3	2000	2000	2000	2	0	2	Export	300	Greece	GRC	710	South Africa	ZAF								28	METALLIFEROUS ORE,SCRAP	1	No Quantity							31715			0
S3	2000	2000	2000	2	0	2	Export	300	Greece	GRC	724	Spain	ESP								28	METALLIFEROUS ORE,SCRAP	1	No Quantity							630204			0
S3	2000	2000	2000	2	0	2	Export	300	Greece	GRC	757	Switzerland	CHE								28	METALLIFEROUS ORE,SCRAP	1	No Quantity							14387			0
S3	2000	2000	2000	2	0	2	Export	300	Greece	GRC	764	Thailand	THA								28	METALLIFEROUS ORE,SCRAP	1	No Quantity							117527			0
S3	2000	2000	2000	2	0	2	Export	300	Greece	GRC	784	United Arab Emirates	ARE								28	METALLIFEROUS ORE,SCRAP	1	No Quantity							26739			0
S3	2000	2000	2000	2	0	2	Export	300	Greece	GRC	792	Turkey	TUR								28	METALLIFEROUS ORE,SCRAP	1	No Quantity							203795			0
S3	2000	2000	2000	2	0	2	Export	300	Greece	GRC	804	Ukraine	UKR								28	METALLIFEROUS ORE,SCRAP	1	No Quantity							4979484			0
S3	2000	2000	2000	2	0	2	Export	300	Greece	GRC	807	North Macedonia	MKD								28	METALLIFEROUS ORE,SCRAP	1	No Quantity							487698			0
S3	2000	2000	2000	2	0	2	Export	300	Greece	GRC	826	United Kingdom	GBR								28	METALLIFEROUS ORE,SCRAP	1	No Quantity							1214307			0
S3	2000	2000	2000	2	0	2	Export	300	Greece	GRC	842	USA	USA								28	METALLIFEROUS ORE,SCRAP	1	No Quantity							2518404			0
S3	2000	2000	2000	2	0	2	Export	300	Greece	GRC	0	World	WLD								29	CRUDE ANIMAL,VEG.MATERL.	1	No Quantity							16597916			0
S3	2000	2000	2000	2	0	2	Export	300	Greece	GRC	8	Albania	ALB								29	CRUDE ANIMAL,VEG.MATERL.	1	No Quantity							173669			0
S3	2000	2000	2000	2	0	2	Export	300	Greece	GRC	32	Argentina	ARG								29	CRUDE ANIMAL,VEG.MATERL.	1	No Quantity							41976			0
S3	2000	2000	2000	2	0	2	Export	300	Greece	GRC	36	Australia	AUS								29	CRUDE ANIMAL,VEG.MATERL.	1	No Quantity							435381			0
S3	2000	2000	2000	2	0	2	Export	300	Greece	GRC	40	Austria	AUT								29	CRUDE ANIMAL,VEG.MATERL.	1	No Quantity							25072			0
S3	2000	2000	2000	2	0	2	Export	300	Greece	GRC	44	Bahamas	BHS								29	CRUDE ANIMAL,VEG.MATERL.	1	No Quantity							4233			0
S3	2000	2000	2000	2	0	2	Export	300	Greece	GRC	48	Bahrain	BHR								29	CRUDE ANIMAL,VEG.MATERL.	1	No Quantity							12326			0
S3	2000	2000	2000	2	0	2	Export	300	Greece	GRC	50	Bangladesh	BGD								29	CRUDE ANIMAL,VEG.MATERL.	1	No Quantity							6125			0
S3	2000	2000	2000	2	0	2	Export	300	Greece	GRC	56	Belgium	BEL								29	CRUDE ANIMAL,VEG.MATERL.	1	No Quantity							8189			0
S3	2000	2000	2000	2	0	2	Export	300	Greece	GRC	86	Br. Indian Ocean Terr.	IOT								29	CRUDE ANIMAL,VEG.MATERL.	1	No Quantity							8588			0
S3	2000	2000	2000	2	0	2	Export	300	Greece	GRC	100	Bulgaria	BGR								29	CRUDE ANIMAL,VEG.MATERL.	1	No Quantity							264445			0
S3	2000	2000	2000	2	0	2	Export	300	Greece	GRC	124	Canada	CAN								29	CRUDE ANIMAL,VEG.MATERL.	1	No Quantity							204146			0
S3	2000	2000	2000	2	0	2	Export	300	Greece	GRC	144	Sri Lanka	LKA								29	CRUDE ANIMAL,VEG.MATERL.	1	No Quantity							2277			0
S3	2000	2000	2000	2	0	2	Export	300	Greece	GRC	152	Chile	CHL								29	CRUDE ANIMAL,VEG.MATERL.	1	No Quantity							9653			0
S3	2000	2000	2000	2	0	2	Export	300	Greece	GRC	156	China	CHN								29	CRUDE ANIMAL,VEG.MATERL.	1	No Quantity							31185			0
S3	2000	2000	2000	2	0	2	Export	300	Greece	GRC	196	Cyprus	CYP								29	CRUDE ANIMAL,VEG.MATERL.	1	No Quantity							832612			0
S3	2000	2000	2000	2	0	2	Export	300	Greece	GRC	203	Czechia	CZE								29	CRUDE ANIMAL,VEG.MATERL.	1	No Quantity							19536			0
S3	2000	2000	2000	2	0	2	Export	300	Greece	GRC	208	Denmark	DNK								29	CRUDE ANIMAL,VEG.MATERL.	1	No Quantity							12416			0
S3	2000	2000	2000	2	0	2	Export	300	Greece	GRC	246	Finland	FIN								29	CRUDE ANIMAL,VEG.MATERL.	1	No Quantity							2792			0
S3	2000	2000	2000	2	0	2	Export	300	Greece	GRC	251	France	FRA								29	CRUDE ANIMAL,VEG.MATERL.	1	No Quantity							1631863			0
S3	2000	2000	2000	2	0	2	Export	300	Greece	GRC	276	Germany	DEU								29	CRUDE ANIMAL,VEG.MATERL.	1	No Quantity							1116829			0
S3	2000	2000	2000	2	0	2	Export	300	Greece	GRC	344	China, Hong Kong SAR	HKG								29	CRUDE ANIMAL,VEG.MATERL.	1	No Quantity							3740			0
S3	2000	2000	2000	2	0	2	Export	300	Greece	GRC	348	Hungary	HUN								29	CRUDE ANIMAL,VEG.MATERL.	1	No Quantity							78102			0
S3	2000	2000	2000	2	0	2	Export	300	Greece	GRC	352	Iceland	ISL								29	CRUDE ANIMAL,VEG.MATERL.	1	No Quantity							61459			0
S3	2000	2000	2000	2	0	2	Export	300	Greece	GRC	360	Indonesia	IDN								29	CRUDE ANIMAL,VEG.MATERL.	1	No Quantity							53736			0
S3	2000	2000	2000	2	0	2	Export	300	Greece	GRC	372	Ireland	IRL								29	CRUDE ANIMAL,VEG.MATERL.	1	No Quantity							29905			0
S3	2000	2000	2000	2	0	2	Export	300	Greece	GRC	376	Israel	ISR								29	CRUDE ANIMAL,VEG.MATERL.	1	No Quantity							892570			0
S3	2000	2000	2000	2	0	2	Export	300	Greece	GRC	381	Italy	ITA								29	CRUDE ANIMAL,VEG.MATERL.	1	No Quantity							1213175			0
S3	2000	2000	2000	2	0	2	Export	300	Greece	GRC	392	Japan	JPN								29	CRUDE ANIMAL,VEG.MATERL.	1	No Quantity							269541			0
S3	2000	2000	2000	2	0	2	Export	300	Greece	GRC	404	Kenya	KEN								29	CRUDE ANIMAL,VEG.MATERL.	1	No Quantity							4318			0
S3	2000	2000	2000	2	0	2	Export	300	Greece	GRC	414	Kuwait	KWT								29	CRUDE ANIMAL,VEG.MATERL.	1	No Quantity							144841			0
S3	2000	2000	2000	2	0	2	Export	300	Greece	GRC	422	Lebanon	LBN								29	CRUDE ANIMAL,VEG.MATERL.	1	No Quantity							173150			0
S3	2000	2000	2000	2	0	2	Export	300	Greece	GRC	434	Libya	LBY								29	CRUDE ANIMAL,VEG.MATERL.	1	No Quantity							127699			0
S3	2000	2000	2000	2	0	2	Export	300	Greece	GRC	450	Madagascar	MDG								29	CRUDE ANIMAL,VEG.MATERL.	1	No Quantity							1437			0
S3	2000	2000	2000	2	0	2	Export	300	Greece	GRC	458	Malaysia	MYS								29	CRUDE ANIMAL,VEG.MATERL.	1	No Quantity							69449			0
S3	2000	2000	2000	2	0	2	Export	300	Greece	GRC	466	Mali	MLI								29	CRUDE ANIMAL,VEG.MATERL.	1	No Quantity							1918			0
S3	2000	2000	2000	2	0	2	Export	300	Greece	GRC	470	Malta	MLT								29	CRUDE ANIMAL,VEG.MATERL.	1	No Quantity							5611			0
S3	2000	2000	2000	2	0	2	Export	300	Greece	GRC	478	Mauritania	MRT								29	CRUDE ANIMAL,VEG.MATERL.	1	No Quantity							204269			0
S3	2000	2000	2000	2	0	2	Export	300	Greece	GRC	484	Mexico	MEX								29	CRUDE ANIMAL,VEG.MATERL.	1	No Quantity							7518			0
S3	2000	2000	2000	2	0	2	Export	300	Greece	GRC	504	Morocco	MAR								29	CRUDE ANIMAL,VEG.MATERL.	1	No Quantity							169213			0
S3	2000	2000	2000	2	0	2	Export	300	Greece	GRC	512	Oman	OMN								29	CRUDE ANIMAL,VEG.MATERL.	1	No Quantity							2577			0
S3	2000	2000	2000	2	0	2	Export	300	Greece	GRC	528	Netherlands	NLD								29	CRUDE ANIMAL,VEG.MATERL.	1	No Quantity							788860			0
S3	2000	2000	2000	2	0	2	Export	300	Greece	GRC	586	Pakistan	PAK								29	CRUDE ANIMAL,VEG.MATERL.	1	No Quantity							54270			0
S3	2000	2000	2000	2	0	2	Export	300	Greece	GRC	608	Philippines	PHL								29	CRUDE ANIMAL,VEG.MATERL.	1	No Quantity							680			0
S3	2000	2000	2000	2	0	2	Export	300	Greece	GRC	616	Poland	POL								29	CRUDE ANIMAL,VEG.MATERL.	1	No Quantity							3759			0
S3	2000	2000	2000	2	0	2	Export	300	Greece	GRC	620	Portugal	PRT								29	CRUDE ANIMAL,VEG.MATERL.	1	No Quantity							218421			0
S3	2000	2000	2000	2	0	2	Export	300	Greece	GRC	642	Romania	ROU								29	CRUDE ANIMAL,VEG.MATERL.	1	No Quantity							62676			0
S3	2000	2000	2000	2	0	2	Export	300	Greece	GRC	643	Russian Federation	RUS								29	CRUDE ANIMAL,VEG.MATERL.	1	No Quantity							58687			0
S3	2000	2000	2000	2	0	2	Export	300	Greece	GRC	682	Saudi Arabia	SAU								29	CRUDE ANIMAL,VEG.MATERL.	1	No Quantity							324714			0
S3	2000	2000	2000	2	0	2	Export	300	Greece	GRC	710	South Africa	ZAF								29	CRUDE ANIMAL,VEG.MATERL.	1	No Quantity							3250			0
S3	2000	2000	2000	2	0	2	Export	300	Greece	GRC	724	Spain	ESP								29	CRUDE ANIMAL,VEG.MATERL.	1	No Quantity							177408			0
S3	2000	2000	2000	2	0	2	Export	300	Greece	GRC	752	Sweden	SWE								29	CRUDE ANIMAL,VEG.MATERL.	1	No Quantity							23171			0
S3	2000	2000	2000	2	0	2	Export	300	Greece	GRC	757	Switzerland	CHE								29	CRUDE ANIMAL,VEG.MATERL.	1	No Quantity							259215			0
S3	2000	2000	2000	2	0	2	Export	300	Greece	GRC	760	Syria	SYR								29	CRUDE ANIMAL,VEG.MATERL.	1	No Quantity							357210			0
S3	2000	2000	2000	2	0	2	Export	300	Greece	GRC	764	Thailand	THA								29	CRUDE ANIMAL,VEG.MATERL.	1	No Quantity							2327			0
S3	2000	2000	2000	2	0	2	Export	300	Greece	GRC	784	United Arab Emirates	ARE								29	CRUDE ANIMAL,VEG.MATERL.	1	No Quantity							967724			0
S3	2000	2000	2000	2	0	2	Export	300	Greece	GRC	792	Turkey	TUR								29	CRUDE ANIMAL,VEG.MATERL.	1	No Quantity							522602			0
S3	2000	2000	2000	2	0	2	Export	300	Greece	GRC	804	Ukraine	UKR								29	CRUDE ANIMAL,VEG.MATERL.	1	No Quantity							1125			0
S3	2000	2000	2000	2	0	2	Export	300	Greece	GRC	807	North Macedonia	MKD								29	CRUDE ANIMAL,VEG.MATERL.	1	No Quantity							211222			0
S3	2000	2000	2000	2	0	2	Export	300	Greece	GRC	818	Egypt	EGY								29	CRUDE ANIMAL,VEG.MATERL.	1	No Quantity							60604			0
S3	2000	2000	2000	2	0	2	Export	300	Greece	GRC	826	United Kingdom	GBR								29	CRUDE ANIMAL,VEG.MATERL.	1	No Quantity							2409293			0
S3	2000	2000	2000	2	0	2	Export	300	Greece	GRC	837	Bunkers									29	CRUDE ANIMAL,VEG.MATERL.	1	No Quantity							2724			0
S3	2000	2000	2000	2	0	2	Export	300	Greece	GRC	842	USA	USA								29	CRUDE ANIMAL,VEG.MATERL.	1	No Quantity							1605901			0
S3	2000	2000	2000	2	0	2	Export	300	Greece	GRC	858	Uruguay	URY								29	CRUDE ANIMAL,VEG.MATERL.	1	No Quantity							7108			0
S3	2000	2000	2000	2	0	2	Export	300	Greece	GRC	887	Yemen	YEM								29	CRUDE ANIMAL,VEG.MATERL.	1	No Quantity							5571			0
S3	2000	2000	2000	2	0	2	Export	300	Greece	GRC	891	Serbia and Montenegro	SCG								29	CRUDE ANIMAL,VEG.MATERL.	1	No Quantity							80300			0
S3	2000	2000	2000	2	0	2	Export	300	Greece	GRC	899	Areas, nes									29	CRUDE ANIMAL,VEG.MATERL.	1	No Quantity							31561			0
S3	2000	2000	2000	2	0	2	Export	300	Greece	GRC	0	World	WLD								32	COAL, COKE, BRIQUETTES	1	No Quantity							481403			0
S3	2000	2000	2000	2	0	2	Export	300	Greece	GRC	8	Albania	ALB								32	COAL, COKE, BRIQUETTES	1	No Quantity							5489			0
S3	2000	2000	2000	2	0	2	Export	300	Greece	GRC	100	Bulgaria	BGR								32	COAL, COKE, BRIQUETTES	1	No Quantity							1231			0
S3	2000	2000	2000	2	0	2	Export	300	Greece	GRC	381	Italy	ITA								32	COAL, COKE, BRIQUETTES	1	No Quantity							83250			0
S3	2000	2000	2000	2	0	2	Export	300	Greece	GRC	528	Netherlands	NLD								32	COAL, COKE, BRIQUETTES	1	No Quantity							67136			0
S3	2000	2000	2000	2	0	2	Export	300	Greece	GRC	643	Russian Federation	RUS								32	COAL, COKE, BRIQUETTES	1	No Quantity							5059			0
S3	2000	2000	2000	2	0	2	Export	300	Greece	GRC	807	North Macedonia	MKD								32	COAL, COKE, BRIQUETTES	1	No Quantity							319238			0
S3	2000	2000	2000	2	0	2	Export	300	Greece	GRC	0	World	WLD								33	PETROLEUM,PETROL.PRODUCT	1	No Quantity							1510209498			0
S3	2000	2000	2000	2	0	2	Export	300	Greece	GRC	8	Albania	ALB								33	PETROLEUM,PETROL.PRODUCT	1	No Quantity							37220748			0
S3	2000	2000	2000	2	0	2	Export	300	Greece	GRC	12	Algeria	DZA								33	PETROLEUM,PETROL.PRODUCT	1	No Quantity							183844			0
S3	2000	2000	2000	2	0	2	Export	300	Greece	GRC	24	Angola	AGO								33	PETROLEUM,PETROL.PRODUCT	1	No Quantity							52741			0
S3	2000	2000	2000	2	0	2	Export	300	Greece	GRC	28	Antigua and Barbuda	ATG								33	PETROLEUM,PETROL.PRODUCT	1	No Quantity							2198337			0
S3	2000	2000	2000	2	0	2	Export	300	Greece	GRC	31	Azerbaijan	AZE								33	PETROLEUM,PETROL.PRODUCT	1	No Quantity							123806			0
S3	2000	2000	2000	2	0	2	Export	300	Greece	GRC	36	Australia	AUS								33	PETROLEUM,PETROL.PRODUCT	1	No Quantity							34906			0
S3	2000	2000	2000	2	0	2	Export	300	Greece	GRC	44	Bahamas	BHS								33	PETROLEUM,PETROL.PRODUCT	1	No Quantity							17378867			0
S3	2000	2000	2000	2	0	2	Export	300	Greece	GRC	48	Bahrain	BHR								33	PETROLEUM,PETROL.PRODUCT	1	No Quantity							415829			0
S3	2000	2000	2000	2	0	2	Export	300	Greece	GRC	51	Armenia	ARM								33	PETROLEUM,PETROL.PRODUCT	1	No Quantity							137757			0
S3	2000	2000	2000	2	0	2	Export	300	Greece	GRC	52	Barbados	BRB								33	PETROLEUM,PETROL.PRODUCT	1	No Quantity							6170			0
S3	2000	2000	2000	2	0	2	Export	300	Greece	GRC	56	Belgium	BEL								33	PETROLEUM,PETROL.PRODUCT	1	No Quantity							28476004			0
S3	2000	2000	2000	2	0	2	Export	300	Greece	GRC	60	Bermuda	BMU								33	PETROLEUM,PETROL.PRODUCT	1	No Quantity							465432			0
S3	2000	2000	2000	2	0	2	Export	300	Greece	GRC	68	Bolivia (Plurinational State of)	BOL								33	PETROLEUM,PETROL.PRODUCT	1	No Quantity							273548			0
S3	2000	2000	2000	2	0	2	Export	300	Greece	GRC	70	Bosnia Herzegovina	BIH								33	PETROLEUM,PETROL.PRODUCT	1	No Quantity							9885066			0
S3	2000	2000	2000	2	0	2	Export	300	Greece	GRC	76	Brazil	BRA								33	PETROLEUM,PETROL.PRODUCT	1	No Quantity							100027			0
S3	2000	2000	2000	2	0	2	Export	300	Greece	GRC	84	Belize	BLZ								33	PETROLEUM,PETROL.PRODUCT	1	No Quantity							546693			0
S3	2000	2000	2000	2	0	2	Export	300	Greece	GRC	86	Br. Indian Ocean Terr.	IOT								33	PETROLEUM,PETROL.PRODUCT	1	No Quantity							772625			0
S3	2000	2000	2000	2	0	2	Export	300	Greece	GRC	100	Bulgaria	BGR								33	PETROLEUM,PETROL.PRODUCT	1	No Quantity							33868803			0
S3	2000	2000	2000	2	0	2	Export	300	Greece	GRC	112	Belarus	BLR								33	PETROLEUM,PETROL.PRODUCT	1	No Quantity							18529			0
S3	2000	2000	2000	2	0	2	Export	300	Greece	GRC	116	Cambodia	KHM								33	PETROLEUM,PETROL.PRODUCT	1	No Quantity							3042677			0
S3	2000	2000	2000	2	0	2	Export	300	Greece	GRC	120	Cameroon	CMR								33	PETROLEUM,PETROL.PRODUCT	1	No Quantity							41630			0
S3	2000	2000	2000	2	0	2	Export	300	Greece	GRC	124	Canada	CAN								33	PETROLEUM,PETROL.PRODUCT	1	No Quantity							195393			0
S3	2000	2000	2000	2	0	2	Export	300	Greece	GRC	132	Cabo Verde	CPV								33	PETROLEUM,PETROL.PRODUCT	1	No Quantity							90855			0
S3	2000	2000	2000	2	0	2	Export	300	Greece	GRC	136	Cayman Isds	CYM								33	PETROLEUM,PETROL.PRODUCT	1	No Quantity							2229411			0
S3	2000	2000	2000	2	0	2	Export	300	Greece	GRC	144	Sri Lanka	LKA								33	PETROLEUM,PETROL.PRODUCT	1	No Quantity							63914			0
S3	2000	2000	2000	2	0	2	Export	300	Greece	GRC	152	Chile	CHL								33	PETROLEUM,PETROL.PRODUCT	1	No Quantity							7387			0
S3	2000	2000	2000	2	0	2	Export	300	Greece	GRC	156	China	CHN								33	PETROLEUM,PETROL.PRODUCT	1	No Quantity							840561			0
S3	2000	2000	2000	2	0	2	Export	300	Greece	GRC	174	Comoros	COM								33	PETROLEUM,PETROL.PRODUCT	1	No Quantity							17393			0
S3	2000	2000	2000	2	0	2	Export	300	Greece	GRC	188	Costa Rica	CRI								33	PETROLEUM,PETROL.PRODUCT	1	No Quantity							216589			0
S3	2000	2000	2000	2	0	2	Export	300	Greece	GRC	191	Croatia	HRV								33	PETROLEUM,PETROL.PRODUCT	1	No Quantity							7932872			0
S3	2000	2000	2000	2	0	2	Export	300	Greece	GRC	196	Cyprus	CYP								33	PETROLEUM,PETROL.PRODUCT	1	No Quantity							68309130			0
S3	2000	2000	2000	2	0	2	Export	300	Greece	GRC	203	Czechia	CZE								33	PETROLEUM,PETROL.PRODUCT	1	No Quantity							542108			0
S3	2000	2000	2000	2	0	2	Export	300	Greece	GRC	204	Benin	BEN								33	PETROLEUM,PETROL.PRODUCT	1	No Quantity							42810			0
S3	2000	2000	2000	2	0	2	Export	300	Greece	GRC	218	Ecuador	ECU								33	PETROLEUM,PETROL.PRODUCT	1	No Quantity							827			0
S3	2000	2000	2000	2	0	2	Export	300	Greece	GRC	222	El Salvador	SLV								33	PETROLEUM,PETROL.PRODUCT	1	No Quantity							2678			0
S3	2000	2000	2000	2	0	2	Export	300	Greece	GRC	231	Ethiopia	ETH								33	PETROLEUM,PETROL.PRODUCT	1	No Quantity							393460			0
S3	2000	2000	2000	2	0	2	Export	300	Greece	GRC	233	Estonia	EST								33	PETROLEUM,PETROL.PRODUCT	1	No Quantity							137457			0
S3	2000	2000	2000	2	0	2	Export	300	Greece	GRC	251	France	FRA								33	PETROLEUM,PETROL.PRODUCT	1	No Quantity							7863237			0
S3	2000	2000	2000	2	0	2	Export	300	Greece	GRC	262	Djibouti	DJI								33	PETROLEUM,PETROL.PRODUCT	1	No Quantity							3843			0
S3	2000	2000	2000	2	0	2	Export	300	Greece	GRC	268	Georgia	GEO								33	PETROLEUM,PETROL.PRODUCT	1	No Quantity							1159675			0
S3	2000	2000	2000	2	0	2	Export	300	Greece	GRC	275	State of Palestine	PSE								33	PETROLEUM,PETROL.PRODUCT	1	No Quantity							77176			0
S3	2000	2000	2000	2	0	2	Export	300	Greece	GRC	276	Germany	DEU								33	PETROLEUM,PETROL.PRODUCT	1	No Quantity							312			0
S3	2000	2000	2000	2	0	2	Export	300	Greece	GRC	288	Ghana	GHA								33	PETROLEUM,PETROL.PRODUCT	1	No Quantity							12326			0
S3	2000	2000	2000	2	0	2	Export	300	Greece	GRC	292	Gibraltar	GIB								33	PETROLEUM,PETROL.PRODUCT	1	No Quantity							110348309			0
S3	2000	2000	2000	2	0	2	Export	300	Greece	GRC	320	Guatemala	GTM								33	PETROLEUM,PETROL.PRODUCT	1	No Quantity							22574			0
S3	2000	2000	2000	2	0	2	Export	300	Greece	GRC	324	Guinea	GIN								33	PETROLEUM,PETROL.PRODUCT	1	No Quantity							8568			0
S3	2000	2000	2000	2	0	2	Export	300	Greece	GRC	328	Guyana	GUY								33	PETROLEUM,PETROL.PRODUCT	1	No Quantity							729323			0
S3	2000	2000	2000	2	0	2	Export	300	Greece	GRC	340	Honduras	HND								33	PETROLEUM,PETROL.PRODUCT	1	No Quantity							109740			0
S3	2000	2000	2000	2	0	2	Export	300	Greece	GRC	344	China, Hong Kong SAR	HKG								33	PETROLEUM,PETROL.PRODUCT	1	No Quantity							637607			0
S3	2000	2000	2000	2	0	2	Export	300	Greece	GRC	348	Hungary	HUN								33	PETROLEUM,PETROL.PRODUCT	1	No Quantity							571754			0
S3	2000	2000	2000	2	0	2	Export	300	Greece	GRC	352	Iceland	ISL								33	PETROLEUM,PETROL.PRODUCT	1	No Quantity							154945			0
S3	2000	2000	2000	2	0	2	Export	300	Greece	GRC	360	Indonesia	IDN								33	PETROLEUM,PETROL.PRODUCT	1	No Quantity							30932			0
S3	2000	2000	2000	2	0	2	Export	300	Greece	GRC	364	Iran	IRN								33	PETROLEUM,PETROL.PRODUCT	1	No Quantity							1455			0
S3	2000	2000	2000	2	0	2	Export	300	Greece	GRC	376	Israel	ISR								33	PETROLEUM,PETROL.PRODUCT	1	No Quantity							58287757			0
S3	2000	2000	2000	2	0	2	Export	300	Greece	GRC	381	Italy	ITA								33	PETROLEUM,PETROL.PRODUCT	1	No Quantity							72341016			0
S3	2000	2000	2000	2	0	2	Export	300	Greece	GRC	384	Côte d'Ivoire	CIV								33	PETROLEUM,PETROL.PRODUCT	1	No Quantity							112212			0
S3	2000	2000	2000	2	0	2	Export	300	Greece	GRC	388	Jamaica	JAM								33	PETROLEUM,PETROL.PRODUCT	1	No Quantity							2644			0
S3	2000	2000	2000	2	0	2	Export	300	Greece	GRC	392	Japan	JPN								33	PETROLEUM,PETROL.PRODUCT	1	No Quantity							27921679			0
S3	2000	2000	2000	2	0	2	Export	300	Greece	GRC	398	Kazakhstan	KAZ								33	PETROLEUM,PETROL.PRODUCT	1	No Quantity							71972			0
S3	2000	2000	2000	2	0	2	Export	300	Greece	GRC	400	Jordan	JOR								33	PETROLEUM,PETROL.PRODUCT	1	No Quantity							285830			0
S3	2000	2000	2000	2	0	2	Export	300	Greece	GRC	404	Kenya	KEN								33	PETROLEUM,PETROL.PRODUCT	1	No Quantity							634			0
S3	2000	2000	2000	2	0	2	Export	300	Greece	GRC	410	Rep. of Korea	KOR								33	PETROLEUM,PETROL.PRODUCT	1	No Quantity							27231			0
S3	2000	2000	2000	2	0	2	Export	300	Greece	GRC	414	Kuwait	KWT								33	PETROLEUM,PETROL.PRODUCT	1	No Quantity							349937			0
S3	2000	2000	2000	2	0	2	Export	300	Greece	GRC	417	Kyrgyzstan	KGZ								33	PETROLEUM,PETROL.PRODUCT	1	No Quantity							352922			0
S3	2000	2000	2000	2	0	2	Export	300	Greece	GRC	422	Lebanon	LBN								33	PETROLEUM,PETROL.PRODUCT	1	No Quantity							73022622			0
S3	2000	2000	2000	2	0	2	Export	300	Greece	GRC	428	Latvia	LVA								33	PETROLEUM,PETROL.PRODUCT	1	No Quantity							75839			0
S3	2000	2000	2000	2	0	2	Export	300	Greece	GRC	430	Liberia	LBR								33	PETROLEUM,PETROL.PRODUCT	1	No Quantity							26717908			0
S3	2000	2000	2000	2	0	2	Export	300	Greece	GRC	434	Libya	LBY								33	PETROLEUM,PETROL.PRODUCT	1	No Quantity							2426931			0
S3	2000	2000	2000	2	0	2	Export	300	Greece	GRC	440	Lithuania	LTU								33	PETROLEUM,PETROL.PRODUCT	1	No Quantity							1977581			0
S3	2000	2000	2000	2	0	2	Export	300	Greece	GRC	458	Malaysia	MYS								33	PETROLEUM,PETROL.PRODUCT	1	No Quantity							63013			0
S3	2000	2000	2000	2	0	2	Export	300	Greece	GRC	466	Mali	MLI								33	PETROLEUM,PETROL.PRODUCT	1	No Quantity							270289			0
S3	2000	2000	2000	2	0	2	Export	300	Greece	GRC	470	Malta	MLT								33	PETROLEUM,PETROL.PRODUCT	1	No Quantity							93523273			0
S3	2000	2000	2000	2	0	2	Export	300	Greece	GRC	480	Mauritius	MUS								33	PETROLEUM,PETROL.PRODUCT	1	No Quantity							664573			0
S3	2000	2000	2000	2	0	2	Export	300	Greece	GRC	490	Other Asia, nes									33	PETROLEUM,PETROL.PRODUCT	1	No Quantity							104597			0
S3	2000	2000	2000	2	0	2	Export	300	Greece	GRC	498	Rep. of Moldova	MDA								33	PETROLEUM,PETROL.PRODUCT	1	No Quantity							162105			0
S3	2000	2000	2000	2	0	2	Export	300	Greece	GRC	500	Montserrat	MSR								33	PETROLEUM,PETROL.PRODUCT	1	No Quantity							200531			0
S3	2000	2000	2000	2	0	2	Export	300	Greece	GRC	504	Morocco	MAR								33	PETROLEUM,PETROL.PRODUCT	1	No Quantity							1466084			0
S3	2000	2000	2000	2	0	2	Export	300	Greece	GRC	512	Oman	OMN								33	PETROLEUM,PETROL.PRODUCT	1	No Quantity							108656			0
S3	2000	2000	2000	2	0	2	Export	300	Greece	GRC	524	Nepal	NPL								33	PETROLEUM,PETROL.PRODUCT	1	No Quantity							180			0
S3	2000	2000	2000	2	0	2	Export	300	Greece	GRC	528	Netherlands	NLD								33	PETROLEUM,PETROL.PRODUCT	1	No Quantity							7812129			0
S3	2000	2000	2000	2	0	2	Export	300	Greece	GRC	530	Neth. Antilles	ANT								33	PETROLEUM,PETROL.PRODUCT	1	No Quantity							297491			0
S3	2000	2000	2000	2	0	2	Export	300	Greece	GRC	533	Aruba	ABW								33	PETROLEUM,PETROL.PRODUCT	1	No Quantity							5007			0
S3	2000	2000	2000	2	0	2	Export	300	Greece	GRC	548	Vanuatu	VUT								33	PETROLEUM,PETROL.PRODUCT	1	No Quantity							301399			0
S3	2000	2000	2000	2	0	2	Export	300	Greece	GRC	562	Niger	NER								33	PETROLEUM,PETROL.PRODUCT	1	No Quantity							658816			0
S3	2000	2000	2000	2	0	2	Export	300	Greece	GRC	566	Nigeria	NGA								33	PETROLEUM,PETROL.PRODUCT	1	No Quantity							42985196			0
S3	2000	2000	2000	2	0	2	Export	300	Greece	GRC	579	Norway	NOR								33	PETROLEUM,PETROL.PRODUCT	1	No Quantity							6568573			0
S3	2000	2000	2000	2	0	2	Export	300	Greece	GRC	580	N. Mariana Isds	MNP								33	PETROLEUM,PETROL.PRODUCT	1	No Quantity							4927			0
S3	2000	2000	2000	2	0	2	Export	300	Greece	GRC	584	Marshall Isds	MHL								33	PETROLEUM,PETROL.PRODUCT	1	No Quantity							1800259			0
S3	2000	2000	2000	2	0	2	Export	300	Greece	GRC	586	Pakistan	PAK								33	PETROLEUM,PETROL.PRODUCT	1	No Quantity							403393			0
S3	2000	2000	2000	2	0	2	Export	300	Greece	GRC	591	Panama	PAN								33	PETROLEUM,PETROL.PRODUCT	1	No Quantity							49652851			0
S3	2000	2000	2000	2	0	2	Export	300	Greece	GRC	600	Paraguay	PRY								33	PETROLEUM,PETROL.PRODUCT	1	No Quantity							72536			0
S3	2000	2000	2000	2	0	2	Export	300	Greece	GRC	608	Philippines	PHL								33	PETROLEUM,PETROL.PRODUCT	1	No Quantity							750873			0
S3	2000	2000	2000	2	0	2	Export	300	Greece	GRC	616	Poland	POL								33	PETROLEUM,PETROL.PRODUCT	1	No Quantity							986202			0
S3	2000	2000	2000	2	0	2	Export	300	Greece	GRC	634	Qatar	QAT								33	PETROLEUM,PETROL.PRODUCT	1	No Quantity							13642			0
S3	2000	2000	2000	2	0	2	Export	300	Greece	GRC	642	Romania	ROU								33	PETROLEUM,PETROL.PRODUCT	1	No Quantity							10052085			0
S3	2000	2000	2000	2	0	2	Export	300	Greece	GRC	643	Russian Federation	RUS								33	PETROLEUM,PETROL.PRODUCT	1	No Quantity							5987581			0
S3	2000	2000	2000	2	0	2	Export	300	Greece	GRC	659	Saint Kitts and Nevis	KNA								33	PETROLEUM,PETROL.PRODUCT	1	No Quantity							1529			0
S3	2000	2000	2000	2	0	2	Export	300	Greece	GRC	660	Anguilla	AIA								33	PETROLEUM,PETROL.PRODUCT	1	No Quantity							867			0
S3	2000	2000	2000	2	0	2	Export	300	Greece	GRC	670	Saint Vincent and the Grenadines	VCT								33	PETROLEUM,PETROL.PRODUCT	1	No Quantity							11928890			0
S3	2000	2000	2000	2	0	2	Export	300	Greece	GRC	674	San Marino	SMR								33	PETROLEUM,PETROL.PRODUCT	1	No Quantity							133703			0
S3	2000	2000	2000	2	0	2	Export	300	Greece	GRC	678	Sao Tome and Principe	STP								33	PETROLEUM,PETROL.PRODUCT	1	No Quantity							417591			0
S3	2000	2000	2000	2	0	2	Export	300	Greece	GRC	682	Saudi Arabia	SAU								33	PETROLEUM,PETROL.PRODUCT	1	No Quantity							1127997			0
S3	2000	2000	2000	2	0	2	Export	300	Greece	GRC	686	Senegal	SEN								33	PETROLEUM,PETROL.PRODUCT	1	No Quantity							590578			0
S3	2000	2000	2000	2	0	2	Export	300	Greece	GRC	694	Sierra Leone	SLE								33	PETROLEUM,PETROL.PRODUCT	1	No Quantity							4091			0
S3	2000	2000	2000	2	0	2	Export	300	Greece	GRC	699	India	IND								33	PETROLEUM,PETROL.PRODUCT	1	No Quantity							16111200			0
S3	2000	2000	2000	2	0	2	Export	300	Greece	GRC	702	Singapore	SGP								33	PETROLEUM,PETROL.PRODUCT	1	No Quantity							15313454			0
S3	2000	2000	2000	2	0	2	Export	300	Greece	GRC	703	Slovakia	SVK								33	PETROLEUM,PETROL.PRODUCT	1	No Quantity							158132			0
S3	2000	2000	2000	2	0	2	Export	300	Greece	GRC	705	Slovenia	SVN								33	PETROLEUM,PETROL.PRODUCT	1	No Quantity							4432635			0
S3	2000	2000	2000	2	0	2	Export	300	Greece	GRC	710	South Africa	ZAF								33	PETROLEUM,PETROL.PRODUCT	1	No Quantity							597641			0
S3	2000	2000	2000	2	0	2	Export	300	Greece	GRC	724	Spain	ESP								33	PETROLEUM,PETROL.PRODUCT	1	No Quantity							54601678			0
S3	2000	2000	2000	2	0	2	Export	300	Greece	GRC	740	Suriname	SUR								33	PETROLEUM,PETROL.PRODUCT	1	No Quantity							23221			0
S3	2000	2000	2000	2	0	2	Export	300	Greece	GRC	748	Swaziland	SWZ								33	PETROLEUM,PETROL.PRODUCT	1	No Quantity							560			0
S3	2000	2000	2000	2	0	2	Export	300	Greece	GRC	757	Switzerland	CHE								33	PETROLEUM,PETROL.PRODUCT	1	No Quantity							1205572			0
S3	2000	2000	2000	2	0	2	Export	300	Greece	GRC	760	Syria	SYR								33	PETROLEUM,PETROL.PRODUCT	1	No Quantity							3936237			0
S3	2000	2000	2000	2	0	2	Export	300	Greece	GRC	764	Thailand	THA								33	PETROLEUM,PETROL.PRODUCT	1	No Quantity							2095112			0
S3	2000	2000	2000	2	0	2	Export	300	Greece	GRC	784	United Arab Emirates	ARE								33	PETROLEUM,PETROL.PRODUCT	1	No Quantity							1936781			0
S3	2000	2000	2000	2	0	2	Export	300	Greece	GRC	788	Tunisia	TUN								33	PETROLEUM,PETROL.PRODUCT	1	No Quantity							2933211			0
S3	2000	2000	2000	2	0	2	Export	300	Greece	GRC	792	Turkey	TUR								33	PETROLEUM,PETROL.PRODUCT	1	No Quantity							213304417			0
S3	2000	2000	2000	2	0	2	Export	300	Greece	GRC	804	Ukraine	UKR								33	PETROLEUM,PETROL.PRODUCT	1	No Quantity							5778662			0
S3	2000	2000	2000	2	0	2	Export	300	Greece	GRC	807	North Macedonia	MKD								33	PETROLEUM,PETROL.PRODUCT	1	No Quantity							243508424			0
S3	2000	2000	2000	2	0	2	Export	300	Greece	GRC	818	Egypt	EGY								33	PETROLEUM,PETROL.PRODUCT	1	No Quantity							7226203			0
S3	2000	2000	2000	2	0	2	Export	300	Greece	GRC	826	United Kingdom	GBR								33	PETROLEUM,PETROL.PRODUCT	1	No Quantity							35768479			0
S3	2000	2000	2000	2	0	2	Export	300	Greece	GRC	837	Bunkers									33	PETROLEUM,PETROL.PRODUCT	1	No Quantity							745868			0
S3	2000	2000	2000	2	0	2	Export	300	Greece	GRC	842	USA	USA								33	PETROLEUM,PETROL.PRODUCT	1	No Quantity							48260179			0
S3	2000	2000	2000	2	0	2	Export	300	Greece	GRC	860	Uzbekistan	UZB								33	PETROLEUM,PETROL.PRODUCT	1	No Quantity							122948			0
S3	2000	2000	2000	2	0	2	Export	300	Greece	GRC	891	Serbia and Montenegro	SCG								33	PETROLEUM,PETROL.PRODUCT	1	No Quantity							9515187			0
S3	2000	2000	2000	2	0	2	Export	300	Greece	GRC	899	Areas, nes									33	PETROLEUM,PETROL.PRODUCT	1	No Quantity							1538814			0
S3	2000	2000	2000	2	0	2	Export	300	Greece	GRC	0	World	WLD								34	GAS,NATURAL,MANUFACTURED	1	No Quantity							82703226			0
S3	2000	2000	2000	2	0	2	Export	300	Greece	GRC	8	Albania	ALB								34	GAS,NATURAL,MANUFACTURED	1	No Quantity							4953244			0
S3	2000	2000	2000	2	0	2	Export	300	Greece	GRC	76	Brazil	BRA								34	GAS,NATURAL,MANUFACTURED	1	No Quantity							608337			0
S3	2000	2000	2000	2	0	2	Export	300	Greece	GRC	100	Bulgaria	BGR								34	GAS,NATURAL,MANUFACTURED	1	No Quantity							4182136			0
S3	2000	2000	2000	2	0	2	Export	300	Greece	GRC	120	Cameroon	CMR								34	GAS,NATURAL,MANUFACTURED	1	No Quantity							9255			0
S3	2000	2000	2000	2	0	2	Export	300	Greece	GRC	132	Cabo Verde	CPV								34	GAS,NATURAL,MANUFACTURED	1	No Quantity							10433			0
S3	2000	2000	2000	2	0	2	Export	300	Greece	GRC	196	Cyprus	CYP								34	GAS,NATURAL,MANUFACTURED	1	No Quantity							2773777			0
S3	2000	2000	2000	2	0	2	Export	300	Greece	GRC	266	Gabon	GAB								34	GAS,NATURAL,MANUFACTURED	1	No Quantity							36039			0
S3	2000	2000	2000	2	0	2	Export	300	Greece	GRC	276	Germany	DEU								34	GAS,NATURAL,MANUFACTURED	1	No Quantity							96391			0
S3	2000	2000	2000	2	0	2	Export	300	Greece	GRC	304	Greenland	GRL								34	GAS,NATURAL,MANUFACTURED	1	No Quantity							24027			0
S3	2000	2000	2000	2	0	2	Export	300	Greece	GRC	348	Hungary	HUN								34	GAS,NATURAL,MANUFACTURED	1	No Quantity							41273			0
S3	2000	2000	2000	2	0	2	Export	300	Greece	GRC	384	Côte d'Ivoire	CIV								34	GAS,NATURAL,MANUFACTURED	1	No Quantity							35986			0
S3	2000	2000	2000	2	0	2	Export	300	Greece	GRC	422	Lebanon	LBN								34	GAS,NATURAL,MANUFACTURED	1	No Quantity							18929733			0
S3	2000	2000	2000	2	0	2	Export	300	Greece	GRC	470	Malta	MLT								34	GAS,NATURAL,MANUFACTURED	1	No Quantity							1666644			0
S3	2000	2000	2000	2	0	2	Export	300	Greece	GRC	579	Norway	NOR								34	GAS,NATURAL,MANUFACTURED	1	No Quantity							2208			0
S3	2000	2000	2000	2	0	2	Export	300	Greece	GRC	642	Romania	ROU								34	GAS,NATURAL,MANUFACTURED	1	No Quantity							12286			0
S3	2000	2000	2000	2	0	2	Export	300	Greece	GRC	682	Saudi Arabia	SAU								34	GAS,NATURAL,MANUFACTURED	1	No Quantity							25118			0
S3	2000	2000	2000	2	0	2	Export	300	Greece	GRC	686	Senegal	SEN								34	GAS,NATURAL,MANUFACTURED	1	No Quantity							6265			0
S3	2000	2000	2000	2	0	2	Export	300	Greece	GRC	757	Switzerland	CHE								34	GAS,NATURAL,MANUFACTURED	1	No Quantity							614726			0
S3	2000	2000	2000	2	0	2	Export	300	Greece	GRC	760	Syria	SYR								34	GAS,NATURAL,MANUFACTURED	1	No Quantity							19167380			0
S3	2000	2000	2000	2	0	2	Export	300	Greece	GRC	788	Tunisia	TUN								34	GAS,NATURAL,MANUFACTURED	1	No Quantity							10426542			0
S3	2000	2000	2000	2	0	2	Export	300	Greece	GRC	792	Turkey	TUR								34	GAS,NATURAL,MANUFACTURED	1	No Quantity							4295382			0
S3	2000	2000	2000	2	0	2	Export	300	Greece	GRC	807	North Macedonia	MKD								34	GAS,NATURAL,MANUFACTURED	1	No Quantity							7482214			0
S3	2000	2000	2000	2	0	2	Export	300	Greece	GRC	818	Egypt	EGY								34	GAS,NATURAL,MANUFACTURED	1	No Quantity							7303829			0
S3	2000	2000	2000	2	0	2	Export	300	Greece	GRC	0	World	WLD								41	ANIMAL OILS AND FATS	1	No Quantity							206237			0
S3	2000	2000	2000	2	0	2	Export	300	Greece	GRC	8	Albania	ALB								41	ANIMAL OILS AND FATS	1	No Quantity							61501			0
S3	2000	2000	2000	2	0	2	Export	300	Greece	GRC	100	Bulgaria	BGR								41	ANIMAL OILS AND FATS	1	No Quantity							21913			0
S3	2000	2000	2000	2	0	2	Export	300	Greece	GRC	276	Germany	DEU								41	ANIMAL OILS AND FATS	1	No Quantity							4578			0
S3	2000	2000	2000	2	0	2	Export	300	Greece	GRC	348	Hungary	HUN								41	ANIMAL OILS AND FATS	1	No Quantity							30074			0
S3	2000	2000	2000	2	0	2	Export	300	Greece	GRC	381	Italy	ITA								41	ANIMAL OILS AND FATS	1	No Quantity							8569			0
S3	2000	2000	2000	2	0	2	Export	300	Greece	GRC	528	Netherlands	NLD								41	ANIMAL OILS AND FATS	1	No Quantity							27304			0
S3	2000	2000	2000	2	0	2	Export	300	Greece	GRC	642	Romania	ROU								41	ANIMAL OILS AND FATS	1	No Quantity							38794			0
S3	2000	2000	2000	2	0	2	Export	300	Greece	GRC	643	Russian Federation	RUS								41	ANIMAL OILS AND FATS	1	No Quantity							629			0
S3	2000	2000	2000	2	0	2	Export	300	Greece	GRC	807	North Macedonia	MKD								41	ANIMAL OILS AND FATS	1	No Quantity							12874			0
S3	2000	2000	2000	2	0	2	Export	300	Greece	GRC	0	World	WLD								42	FIXED VEG. FATS AND OILS	1	No Quantity							240837092			0
S3	2000	2000	2000	2	0	2	Export	300	Greece	GRC	8	Albania	ALB								42	FIXED VEG. FATS AND OILS	1	No Quantity							2400045			0
S3	2000	2000	2000	2	0	2	Export	300	Greece	GRC	32	Argentina	ARG								42	FIXED VEG. FATS AND OILS	1	No Quantity							10803			0
S3	2000	2000	2000	2	0	2	Export	300	Greece	GRC	36	Australia	AUS								42	FIXED VEG. FATS AND OILS	1	No Quantity							4705853			0
S3	2000	2000	2000	2	0	2	Export	300	Greece	GRC	40	Austria	AUT								42	FIXED VEG. FATS AND OILS	1	No Quantity							1136895			0
S3	2000	2000	2000	2	0	2	Export	300	Greece	GRC	44	Bahamas	BHS								42	FIXED VEG. FATS AND OILS	1	No Quantity							5624			0
S3	2000	2000	2000	2	0	2	Export	300	Greece	GRC	48	Bahrain	BHR								42	FIXED VEG. FATS AND OILS	1	No Quantity							5674			0
S3	2000	2000	2000	2	0	2	Export	300	Greece	GRC	51	Armenia	ARM								42	FIXED VEG. FATS AND OILS	1	No Quantity							4221			0
S3	2000	2000	2000	2	0	2	Export	300	Greece	GRC	56	Belgium	BEL								42	FIXED VEG. FATS AND OILS	1	No Quantity							597450			0
S3	2000	2000	2000	2	0	2	Export	300	Greece	GRC	76	Brazil	BRA								42	FIXED VEG. FATS AND OILS	1	No Quantity							15250			0
S3	2000	2000	2000	2	0	2	Export	300	Greece	GRC	100	Bulgaria	BGR								42	FIXED VEG. FATS AND OILS	1	No Quantity							722857			0
S3	2000	2000	2000	2	0	2	Export	300	Greece	GRC	112	Belarus	BLR								42	FIXED VEG. FATS AND OILS	1	No Quantity							42105			0
S3	2000	2000	2000	2	0	2	Export	300	Greece	GRC	124	Canada	CAN								42	FIXED VEG. FATS AND OILS	1	No Quantity							3614324			0
S3	2000	2000	2000	2	0	2	Export	300	Greece	GRC	156	China	CHN								42	FIXED VEG. FATS AND OILS	1	No Quantity							226549			0
S3	2000	2000	2000	2	0	2	Export	300	Greece	GRC	178	Congo	COG								42	FIXED VEG. FATS AND OILS	1	No Quantity							8306			0
S3	2000	2000	2000	2	0	2	Export	300	Greece	GRC	188	Costa Rica	CRI								42	FIXED VEG. FATS AND OILS	1	No Quantity							9800			0
S3	2000	2000	2000	2	0	2	Export	300	Greece	GRC	192	Cuba	CUB								42	FIXED VEG. FATS AND OILS	1	No Quantity							3245			0
S3	2000	2000	2000	2	0	2	Export	300	Greece	GRC	196	Cyprus	CYP								42	FIXED VEG. FATS AND OILS	1	No Quantity							1628177			0
S3	2000	2000	2000	2	0	2	Export	300	Greece	GRC	203	Czechia	CZE								42	FIXED VEG. FATS AND OILS	1	No Quantity							49017			0
S3	2000	2000	2000	2	0	2	Export	300	Greece	GRC	208	Denmark	DNK								42	FIXED VEG. FATS AND OILS	1	No Quantity							556515			0
S3	2000	2000	2000	2	0	2	Export	300	Greece	GRC	231	Ethiopia	ETH								42	FIXED VEG. FATS AND OILS	1	No Quantity							5826			0
S3	2000	2000	2000	2	0	2	Export	300	Greece	GRC	232	Eritrea	ERI								42	FIXED VEG. FATS AND OILS	1	No Quantity							159			0
S3	2000	2000	2000	2	0	2	Export	300	Greece	GRC	246	Finland	FIN								42	FIXED VEG. FATS AND OILS	1	No Quantity							181740			0
S3	2000	2000	2000	2	0	2	Export	300	Greece	GRC	251	France	FRA								42	FIXED VEG. FATS AND OILS	1	No Quantity							2402316			0
S3	2000	2000	2000	2	0	2	Export	300	Greece	GRC	268	Georgia	GEO								42	FIXED VEG. FATS AND OILS	1	No Quantity							2297			0
S3	2000	2000	2000	2	0	2	Export	300	Greece	GRC	276	Germany	DEU								42	FIXED VEG. FATS AND OILS	1	No Quantity							3231037			0
S3	2000	2000	2000	2	0	2	Export	300	Greece	GRC	288	Ghana	GHA								42	FIXED VEG. FATS AND OILS	1	No Quantity							647			0
S3	2000	2000	2000	2	0	2	Export	300	Greece	GRC	348	Hungary	HUN								42	FIXED VEG. FATS AND OILS	1	No Quantity							32876			0
S3	2000	2000	2000	2	0	2	Export	300	Greece	GRC	352	Iceland	ISL								42	FIXED VEG. FATS AND OILS	1	No Quantity							81383			0
S3	2000	2000	2000	2	0	2	Export	300	Greece	GRC	372	Ireland	IRL								42	FIXED VEG. FATS AND OILS	1	No Quantity							28088			0
S3	2000	2000	2000	2	0	2	Export	300	Greece	GRC	376	Israel	ISR								42	FIXED VEG. FATS AND OILS	1	No Quantity							3318284			0
S3	2000	2000	2000	2	0	2	Export	300	Greece	GRC	381	Italy	ITA								42	FIXED VEG. FATS AND OILS	1	No Quantity							175254027			0
S3	2000	2000	2000	2	0	2	Export	300	Greece	GRC	392	Japan	JPN								42	FIXED VEG. FATS AND OILS	1	No Quantity							1498292			0
S3	2000	2000	2000	2	0	2	Export	300	Greece	GRC	400	Jordan	JOR								42	FIXED VEG. FATS AND OILS	1	No Quantity							35301			0
S3	2000	2000	2000	2	0	2	Export	300	Greece	GRC	410	Rep. of Korea	KOR								42	FIXED VEG. FATS AND OILS	1	No Quantity							68045			0
S3	2000	2000	2000	2	0	2	Export	300	Greece	GRC	422	Lebanon	LBN								42	FIXED VEG. FATS AND OILS	1	No Quantity							2024402			0
S3	2000	2000	2000	2	0	2	Export	300	Greece	GRC	428	Latvia	LVA								42	FIXED VEG. FATS AND OILS	1	No Quantity							6229			0
S3	2000	2000	2000	2	0	2	Export	300	Greece	GRC	434	Libya	LBY								42	FIXED VEG. FATS AND OILS	1	No Quantity							34914			0
S3	2000	2000	2000	2	0	2	Export	300	Greece	GRC	442	Luxembourg	LUX								42	FIXED VEG. FATS AND OILS	1	No Quantity							2531			0
S3	2000	2000	2000	2	0	2	Export	300	Greece	GRC	450	Madagascar	MDG								42	FIXED VEG. FATS AND OILS	1	No Quantity							14204			0
S3	2000	2000	2000	2	0	2	Export	300	Greece	GRC	466	Mali	MLI								42	FIXED VEG. FATS AND OILS	1	No Quantity							5215			0
S3	2000	2000	2000	2	0	2	Export	300	Greece	GRC	470	Malta	MLT								42	FIXED VEG. FATS AND OILS	1	No Quantity							212630			0
S3	2000	2000	2000	2	0	2	Export	300	Greece	GRC	480	Mauritius	MUS								42	FIXED VEG. FATS AND OILS	1	No Quantity							6181			0
S3	2000	2000	2000	2	0	2	Export	300	Greece	GRC	490	Other Asia, nes									42	FIXED VEG. FATS AND OILS	1	No Quantity							809987			0
S3	2000	2000	2000	2	0	2	Export	300	Greece	GRC	504	Morocco	MAR								42	FIXED VEG. FATS AND OILS	1	No Quantity							84558			0
S3	2000	2000	2000	2	0	2	Export	300	Greece	GRC	512	Oman	OMN								42	FIXED VEG. FATS AND OILS	1	No Quantity							4212			0
S3	2000	2000	2000	2	0	2	Export	300	Greece	GRC	528	Netherlands	NLD								42	FIXED VEG. FATS AND OILS	1	No Quantity							1700629			0
S3	2000	2000	2000	2	0	2	Export	300	Greece	GRC	530	Neth. Antilles	ANT								42	FIXED VEG. FATS AND OILS	1	No Quantity							304			0
S3	2000	2000	2000	2	0	2	Export	300	Greece	GRC	554	New Zealand	NZL								42	FIXED VEG. FATS AND OILS	1	No Quantity							165816			0
S3	2000	2000	2000	2	0	2	Export	300	Greece	GRC	579	Norway	NOR								42	FIXED VEG. FATS AND OILS	1	No Quantity							403352			0
S3	2000	2000	2000	2	0	2	Export	300	Greece	GRC	591	Panama	PAN								42	FIXED VEG. FATS AND OILS	1	No Quantity							153830			0
S3	2000	2000	2000	2	0	2	Export	300	Greece	GRC	604	Peru	PER								42	FIXED VEG. FATS AND OILS	1	No Quantity							42630			0
S3	2000	2000	2000	2	0	2	Export	300	Greece	GRC	612	Pitcairn	PCN								42	FIXED VEG. FATS AND OILS	1	No Quantity							1876			0
S3	2000	2000	2000	2	0	2	Export	300	Greece	GRC	616	Poland	POL								42	FIXED VEG. FATS AND OILS	1	No Quantity							381659			0
S3	2000	2000	2000	2	0	2	Export	300	Greece	GRC	620	Portugal	PRT								42	FIXED VEG. FATS AND OILS	1	No Quantity							1806			0
S3	2000	2000	2000	2	0	2	Export	300	Greece	GRC	634	Qatar	QAT								42	FIXED VEG. FATS AND OILS	1	No Quantity							16449			0
S3	2000	2000	2000	2	0	2	Export	300	Greece	GRC	642	Romania	ROU								42	FIXED VEG. FATS AND OILS	1	No Quantity							467137			0
S3	2000	2000	2000	2	0	2	Export	300	Greece	GRC	643	Russian Federation	RUS								42	FIXED VEG. FATS AND OILS	1	No Quantity							314477			0
S3	2000	2000	2000	2	0	2	Export	300	Greece	GRC	670	Saint Vincent and the Grenadines	VCT								42	FIXED VEG. FATS AND OILS	1	No Quantity							1443			0
S3	2000	2000	2000	2	0	2	Export	300	Greece	GRC	682	Saudi Arabia	SAU								42	FIXED VEG. FATS AND OILS	1	No Quantity							51606			0
S3	2000	2000	2000	2	0	2	Export	300	Greece	GRC	694	Sierra Leone	SLE								42	FIXED VEG. FATS AND OILS	1	No Quantity							29813			0
S3	2000	2000	2000	2	0	2	Export	300	Greece	GRC	703	Slovakia	SVK								42	FIXED VEG. FATS AND OILS	1	No Quantity							5817			0
S3	2000	2000	2000	2	0	2	Export	300	Greece	GRC	705	Slovenia	SVN								42	FIXED VEG. FATS AND OILS	1	No Quantity							58262			0
S3	2000	2000	2000	2	0	2	Export	300	Greece	GRC	710	South Africa	ZAF								42	FIXED VEG. FATS AND OILS	1	No Quantity							386625			0
S3	2000	2000	2000	2	0	2	Export	300	Greece	GRC	716	Zimbabwe	ZWE								42	FIXED VEG. FATS AND OILS	1	No Quantity							25194			0
S3	2000	2000	2000	2	0	2	Export	300	Greece	GRC	724	Spain	ESP								42	FIXED VEG. FATS AND OILS	1	No Quantity							9477821			0
S3	2000	2000	2000	2	0	2	Export	300	Greece	GRC	752	Sweden	SWE								42	FIXED VEG. FATS AND OILS	1	No Quantity							899417			0
S3	2000	2000	2000	2	0	2	Export	300	Greece	GRC	757	Switzerland	CHE								42	FIXED VEG. FATS AND OILS	1	No Quantity							1058760			0
S3	2000	2000	2000	2	0	2	Export	300	Greece	GRC	784	United Arab Emirates	ARE								42	FIXED VEG. FATS AND OILS	1	No Quantity							68305			0
S3	2000	2000	2000	2	0	2	Export	300	Greece	GRC	792	Turkey	TUR								42	FIXED VEG. FATS AND OILS	1	No Quantity							2153087			0
S3	2000	2000	2000	2	0	2	Export	300	Greece	GRC	804	Ukraine	UKR								42	FIXED VEG. FATS AND OILS	1	No Quantity							47119			0
S3	2000	2000	2000	2	0	2	Export	300	Greece	GRC	807	North Macedonia	MKD								42	FIXED VEG. FATS AND OILS	1	No Quantity							1203601			0
S3	2000	2000	2000	2	0	2	Export	300	Greece	GRC	818	Egypt	EGY								42	FIXED VEG. FATS AND OILS	1	No Quantity							1255666			0
S3	2000	2000	2000	2	0	2	Export	300	Greece	GRC	826	United Kingdom	GBR								42	FIXED VEG. FATS AND OILS	1	No Quantity							5570255			0
S3	2000	2000	2000	2	0	2	Export	300	Greece	GRC	837	Bunkers									42	FIXED VEG. FATS AND OILS	1	No Quantity							205405			0
S3	2000	2000	2000	2	0	2	Export	300	Greece	GRC	842	USA	USA								42	FIXED VEG. FATS AND OILS	1	No Quantity							9195222			0
S3	2000	2000	2000	2	0	2	Export	300	Greece	GRC	891	Serbia and Montenegro	SCG								42	FIXED VEG. FATS AND OILS	1	No Quantity							384423			0
S3	2000	2000	2000	2	0	2	Export	300	Greece	GRC	899	Areas, nes									42	FIXED VEG. FATS AND OILS	1	No Quantity							21193			0
S3	2000	2000	2000	2	0	2	Export	300	Greece	GRC	0	World	WLD								43	ANIMAL,VEG.FATS,OILS,NES	1	No Quantity							3293892			0
S3	2000	2000	2000	2	0	2	Export	300	Greece	GRC	8	Albania	ALB								43	ANIMAL,VEG.FATS,OILS,NES	1	No Quantity							558342			0
S3	2000	2000	2000	2	0	2	Export	300	Greece	GRC	100	Bulgaria	BGR								43	ANIMAL,VEG.FATS,OILS,NES	1	No Quantity							177926			0
S3	2000	2000	2000	2	0	2	Export	300	Greece	GRC	196	Cyprus	CYP								43	ANIMAL,VEG.FATS,OILS,NES	1	No Quantity							67086			0
S3	2000	2000	2000	2	0	2	Export	300	Greece	GRC	276	Germany	DEU								43	ANIMAL,VEG.FATS,OILS,NES	1	No Quantity							181203			0
S3	2000	2000	2000	2	0	2	Export	300	Greece	GRC	348	Hungary	HUN								43	ANIMAL,VEG.FATS,OILS,NES	1	No Quantity							121629			0
S3	2000	2000	2000	2	0	2	Export	300	Greece	GRC	376	Israel	ISR								43	ANIMAL,VEG.FATS,OILS,NES	1	No Quantity							372401			0
S3	2000	2000	2000	2	0	2	Export	300	Greece	GRC	381	Italy	ITA								43	ANIMAL,VEG.FATS,OILS,NES	1	No Quantity							143975			0
S3	2000	2000	2000	2	0	2	Export	300	Greece	GRC	392	Japan	JPN								43	ANIMAL,VEG.FATS,OILS,NES	1	No Quantity							59272			0
S3	2000	2000	2000	2	0	2	Export	300	Greece	GRC	528	Netherlands	NLD								43	ANIMAL,VEG.FATS,OILS,NES	1	No Quantity							129592			0
S3	2000	2000	2000	2	0	2	Export	300	Greece	GRC	579	Norway	NOR								43	ANIMAL,VEG.FATS,OILS,NES	1	No Quantity							6158			0
S3	2000	2000	2000	2	0	2	Export	300	Greece	GRC	616	Poland	POL								43	ANIMAL,VEG.FATS,OILS,NES	1	No Quantity							227914			0
S3	2000	2000	2000	2	0	2	Export	300	Greece	GRC	642	Romania	ROU								43	ANIMAL,VEG.FATS,OILS,NES	1	No Quantity							514455			0
S3	2000	2000	2000	2	0	2	Export	300	Greece	GRC	643	Russian Federation	RUS								43	ANIMAL,VEG.FATS,OILS,NES	1	No Quantity							5790			0
S3	2000	2000	2000	2	0	2	Export	300	Greece	GRC	682	Saudi Arabia	SAU								43	ANIMAL,VEG.FATS,OILS,NES	1	No Quantity							687			0
S3	2000	2000	2000	2	0	2	Export	300	Greece	GRC	724	Spain	ESP								43	ANIMAL,VEG.FATS,OILS,NES	1	No Quantity							278880			0
S3	2000	2000	2000	2	0	2	Export	300	Greece	GRC	752	Sweden	SWE								43	ANIMAL,VEG.FATS,OILS,NES	1	No Quantity							113			0
S3	2000	2000	2000	2	0	2	Export	300	Greece	GRC	757	Switzerland	CHE								43	ANIMAL,VEG.FATS,OILS,NES	1	No Quantity							11581			0
S3	2000	2000	2000	2	0	2	Export	300	Greece	GRC	792	Turkey	TUR								43	ANIMAL,VEG.FATS,OILS,NES	1	No Quantity							239223			0
S3	2000	2000	2000	2	0	2	Export	300	Greece	GRC	807	North Macedonia	MKD								43	ANIMAL,VEG.FATS,OILS,NES	1	No Quantity							179044			0
S3	2000	2000	2000	2	0	2	Export	300	Greece	GRC	826	United Kingdom	GBR								43	ANIMAL,VEG.FATS,OILS,NES	1	No Quantity							11962			0
S3	2000	2000	2000	2	0	2	Export	300	Greece	GRC	837	Bunkers									43	ANIMAL,VEG.FATS,OILS,NES	1	No Quantity							6088			0
S3	2000	2000	2000	2	0	2	Export	300	Greece	GRC	842	USA	USA								43	ANIMAL,VEG.FATS,OILS,NES	1	No Quantity							569			0
S3	2000	2000	2000	2	0	2	Export	300	Greece	GRC	0	World	WLD								51	ORGANIC CHEMICALS	1	No Quantity							44440953			0
S3	2000	2000	2000	2	0	2	Export	300	Greece	GRC	8	Albania	ALB								51	ORGANIC CHEMICALS	1	No Quantity							1178350			0
S3	2000	2000	2000	2	0	2	Export	300	Greece	GRC	31	Azerbaijan	AZE								51	ORGANIC CHEMICALS	1	No Quantity							1344			0
S3	2000	2000	2000	2	0	2	Export	300	Greece	GRC	40	Austria	AUT								51	ORGANIC CHEMICALS	1	No Quantity							1244			0
S3	2000	2000	2000	2	0	2	Export	300	Greece	GRC	56	Belgium	BEL								51	ORGANIC CHEMICALS	1	No Quantity							343468			0
S3	2000	2000	2000	2	0	2	Export	300	Greece	GRC	70	Bosnia Herzegovina	BIH								51	ORGANIC CHEMICALS	1	No Quantity							20476			0
S3	2000	2000	2000	2	0	2	Export	300	Greece	GRC	76	Brazil	BRA								51	ORGANIC CHEMICALS	1	No Quantity							115994			0
S3	2000	2000	2000	2	0	2	Export	300	Greece	GRC	100	Bulgaria	BGR								51	ORGANIC CHEMICALS	1	No Quantity							1135167			0
S3	2000	2000	2000	2	0	2	Export	300	Greece	GRC	112	Belarus	BLR								51	ORGANIC CHEMICALS	1	No Quantity							1632			0
S3	2000	2000	2000	2	0	2	Export	300	Greece	GRC	156	China	CHN								51	ORGANIC CHEMICALS	1	No Quantity							134056			0
S3	2000	2000	2000	2	0	2	Export	300	Greece	GRC	191	Croatia	HRV								51	ORGANIC CHEMICALS	1	No Quantity							3723562			0
S3	2000	2000	2000	2	0	2	Export	300	Greece	GRC	196	Cyprus	CYP								51	ORGANIC CHEMICALS	1	No Quantity							783498			0
S3	2000	2000	2000	2	0	2	Export	300	Greece	GRC	203	Czechia	CZE								51	ORGANIC CHEMICALS	1	No Quantity							21015			0
S3	2000	2000	2000	2	0	2	Export	300	Greece	GRC	208	Denmark	DNK								51	ORGANIC CHEMICALS	1	No Quantity							31824			0
S3	2000	2000	2000	2	0	2	Export	300	Greece	GRC	232	Eritrea	ERI								51	ORGANIC CHEMICALS	1	No Quantity							1707			0
S3	2000	2000	2000	2	0	2	Export	300	Greece	GRC	233	Estonia	EST								51	ORGANIC CHEMICALS	1	No Quantity							24434			0
S3	2000	2000	2000	2	0	2	Export	300	Greece	GRC	246	Finland	FIN								51	ORGANIC CHEMICALS	1	No Quantity							21801			0
S3	2000	2000	2000	2	0	2	Export	300	Greece	GRC	251	France	FRA								51	ORGANIC CHEMICALS	1	No Quantity							2014839			0
S3	2000	2000	2000	2	0	2	Export	300	Greece	GRC	268	Georgia	GEO								51	ORGANIC CHEMICALS	1	No Quantity							2573			0
S3	2000	2000	2000	2	0	2	Export	300	Greece	GRC	276	Germany	DEU								51	ORGANIC CHEMICALS	1	No Quantity							176344			0
S3	2000	2000	2000	2	0	2	Export	300	Greece	GRC	344	China, Hong Kong SAR	HKG								51	ORGANIC CHEMICALS	1	No Quantity							192186			0
S3	2000	2000	2000	2	0	2	Export	300	Greece	GRC	348	Hungary	HUN								51	ORGANIC CHEMICALS	1	No Quantity							63220			0
S3	2000	2000	2000	2	0	2	Export	300	Greece	GRC	360	Indonesia	IDN								51	ORGANIC CHEMICALS	1	No Quantity							178772			0
S3	2000	2000	2000	2	0	2	Export	300	Greece	GRC	364	Iran	IRN								51	ORGANIC CHEMICALS	1	No Quantity							159880			0
S3	2000	2000	2000	2	0	2	Export	300	Greece	GRC	376	Israel	ISR								51	ORGANIC CHEMICALS	1	No Quantity							522957			0
S3	2000	2000	2000	2	0	2	Export	300	Greece	GRC	381	Italy	ITA								51	ORGANIC CHEMICALS	1	No Quantity							524520			0
S3	2000	2000	2000	2	0	2	Export	300	Greece	GRC	384	Côte d'Ivoire	CIV								51	ORGANIC CHEMICALS	1	No Quantity							3501			0
S3	2000	2000	2000	2	0	2	Export	300	Greece	GRC	392	Japan	JPN								51	ORGANIC CHEMICALS	1	No Quantity							38297			0
S3	2000	2000	2000	2	0	2	Export	300	Greece	GRC	398	Kazakhstan	KAZ								51	ORGANIC CHEMICALS	1	No Quantity							6147			0
S3	2000	2000	2000	2	0	2	Export	300	Greece	GRC	400	Jordan	JOR								51	ORGANIC CHEMICALS	1	No Quantity							90430			0
S3	2000	2000	2000	2	0	2	Export	300	Greece	GRC	410	Rep. of Korea	KOR								51	ORGANIC CHEMICALS	1	No Quantity							1310646			0
S3	2000	2000	2000	2	0	2	Export	300	Greece	GRC	414	Kuwait	KWT								51	ORGANIC CHEMICALS	1	No Quantity							24556			0
S3	2000	2000	2000	2	0	2	Export	300	Greece	GRC	422	Lebanon	LBN								51	ORGANIC CHEMICALS	1	No Quantity							11187409			0
S3	2000	2000	2000	2	0	2	Export	300	Greece	GRC	430	Liberia	LBR								51	ORGANIC CHEMICALS	1	No Quantity							2006			0
S3	2000	2000	2000	2	0	2	Export	300	Greece	GRC	458	Malaysia	MYS								51	ORGANIC CHEMICALS	1	No Quantity							44201			0
S3	2000	2000	2000	2	0	2	Export	300	Greece	GRC	466	Mali	MLI								51	ORGANIC CHEMICALS	1	No Quantity							114			0
S3	2000	2000	2000	2	0	2	Export	300	Greece	GRC	470	Malta	MLT								51	ORGANIC CHEMICALS	1	No Quantity							68424			0
S3	2000	2000	2000	2	0	2	Export	300	Greece	GRC	478	Mauritania	MRT								51	ORGANIC CHEMICALS	1	No Quantity							18604			0
S3	2000	2000	2000	2	0	2	Export	300	Greece	GRC	480	Mauritius	MUS								51	ORGANIC CHEMICALS	1	No Quantity							1709			0
S3	2000	2000	2000	2	0	2	Export	300	Greece	GRC	490	Other Asia, nes									51	ORGANIC CHEMICALS	1	No Quantity							65101			0
S3	2000	2000	2000	2	0	2	Export	300	Greece	GRC	498	Rep. of Moldova	MDA								51	ORGANIC CHEMICALS	1	No Quantity							28968			0
S3	2000	2000	2000	2	0	2	Export	300	Greece	GRC	504	Morocco	MAR								51	ORGANIC CHEMICALS	1	No Quantity							51609			0
S3	2000	2000	2000	2	0	2	Export	300	Greece	GRC	528	Netherlands	NLD								51	ORGANIC CHEMICALS	1	No Quantity							62784			0
S3	2000	2000	2000	2	0	2	Export	300	Greece	GRC	530	Neth. Antilles	ANT								51	ORGANIC CHEMICALS	1	No Quantity							11811			0
S3	2000	2000	2000	2	0	2	Export	300	Greece	GRC	554	New Zealand	NZL								51	ORGANIC CHEMICALS	1	No Quantity							1240			0
S3	2000	2000	2000	2	0	2	Export	300	Greece	GRC	566	Nigeria	NGA								51	ORGANIC CHEMICALS	1	No Quantity							65053			0
S3	2000	2000	2000	2	0	2	Export	300	Greece	GRC	579	Norway	NOR								51	ORGANIC CHEMICALS	1	No Quantity							457			0
S3	2000	2000	2000	2	0	2	Export	300	Greece	GRC	586	Pakistan	PAK								51	ORGANIC CHEMICALS	1	No Quantity							359255			0
S3	2000	2000	2000	2	0	2	Export	300	Greece	GRC	591	Panama	PAN								51	ORGANIC CHEMICALS	1	No Quantity							103768			0
S3	2000	2000	2000	2	0	2	Export	300	Greece	GRC	608	Philippines	PHL								51	ORGANIC CHEMICALS	1	No Quantity							53761			0
S3	2000	2000	2000	2	0	2	Export	300	Greece	GRC	616	Poland	POL								51	ORGANIC CHEMICALS	1	No Quantity							116903			0
S3	2000	2000	2000	2	0	2	Export	300	Greece	GRC	642	Romania	ROU								51	ORGANIC CHEMICALS	1	No Quantity							770417			0
S3	2000	2000	2000	2	0	2	Export	300	Greece	GRC	643	Russian Federation	RUS								51	ORGANIC CHEMICALS	1	No Quantity							135			0
S3	2000	2000	2000	2	0	2	Export	300	Greece	GRC	682	Saudi Arabia	SAU								51	ORGANIC CHEMICALS	1	No Quantity							915820			0
S3	2000	2000	2000	2	0	2	Export	300	Greece	GRC	699	India	IND								51	ORGANIC CHEMICALS	1	No Quantity							3351580			0
S3	2000	2000	2000	2	0	2	Export	300	Greece	GRC	702	Singapore	SGP								51	ORGANIC CHEMICALS	1	No Quantity							496790			0
S3	2000	2000	2000	2	0	2	Export	300	Greece	GRC	710	South Africa	ZAF								51	ORGANIC CHEMICALS	1	No Quantity							17359			0
S3	2000	2000	2000	2	0	2	Export	300	Greece	GRC	716	Zimbabwe	ZWE								51	ORGANIC CHEMICALS	1	No Quantity							31935			0
S3	2000	2000	2000	2	0	2	Export	300	Greece	GRC	724	Spain	ESP								51	ORGANIC CHEMICALS	1	No Quantity							331288			0
S3	2000	2000	2000	2	0	2	Export	300	Greece	GRC	757	Switzerland	CHE								51	ORGANIC CHEMICALS	1	No Quantity							992383			0
S3	2000	2000	2000	2	0	2	Export	300	Greece	GRC	760	Syria	SYR								51	ORGANIC CHEMICALS	1	No Quantity							1116422			0
S3	2000	2000	2000	2	0	2	Export	300	Greece	GRC	764	Thailand	THA								51	ORGANIC CHEMICALS	1	No Quantity							660136			0
S3	2000	2000	2000	2	0	2	Export	300	Greece	GRC	784	United Arab Emirates	ARE								51	ORGANIC CHEMICALS	1	No Quantity							222477			0
S3	2000	2000	2000	2	0	2	Export	300	Greece	GRC	788	Tunisia	TUN								51	ORGANIC CHEMICALS	1	No Quantity							49778			0
S3	2000	2000	2000	2	0	2	Export	300	Greece	GRC	792	Turkey	TUR								51	ORGANIC CHEMICALS	1	No Quantity							1211412			0
S3	2000	2000	2000	2	0	2	Export	300	Greece	GRC	804	Ukraine	UKR								51	ORGANIC CHEMICALS	1	No Quantity							1490			0
S3	2000	2000	2000	2	0	2	Export	300	Greece	GRC	807	North Macedonia	MKD								51	ORGANIC CHEMICALS	1	No Quantity							1576266			0
S3	2000	2000	2000	2	0	2	Export	300	Greece	GRC	818	Egypt	EGY								51	ORGANIC CHEMICALS	1	No Quantity							416709			0
S3	2000	2000	2000	2	0	2	Export	300	Greece	GRC	826	United Kingdom	GBR								51	ORGANIC CHEMICALS	1	No Quantity							779334			0
S3	2000	2000	2000	2	0	2	Export	300	Greece	GRC	837	Bunkers									51	ORGANIC CHEMICALS	1	No Quantity							625			0
S3	2000	2000	2000	2	0	2	Export	300	Greece	GRC	842	USA	USA								51	ORGANIC CHEMICALS	1	No Quantity							5880131			0
S3	2000	2000	2000	2	0	2	Export	300	Greece	GRC	891	Serbia and Montenegro	SCG								51	ORGANIC CHEMICALS	1	No Quantity							526463			0
S3	2000	2000	2000	2	0	2	Export	300	Greece	GRC	899	Areas, nes									51	ORGANIC CHEMICALS	1	No Quantity							384			0
S3	2000	2000	2000	2	0	2	Export	300	Greece	GRC	0	World	WLD								52	INORGANIC CHEMICALS	1	No Quantity							12964154			0
S3	2000	2000	2000	2	0	2	Export	300	Greece	GRC	8	Albania	ALB								52	INORGANIC CHEMICALS	1	No Quantity							683249			0
S3	2000	2000	2000	2	0	2	Export	300	Greece	GRC	12	Algeria	DZA								52	INORGANIC CHEMICALS	1	No Quantity							739			0
S3	2000	2000	2000	2	0	2	Export	300	Greece	GRC	36	Australia	AUS								52	INORGANIC CHEMICALS	1	No Quantity							77936			0
S3	2000	2000	2000	2	0	2	Export	300	Greece	GRC	40	Austria	AUT								52	INORGANIC CHEMICALS	1	No Quantity							15047			0
S3	2000	2000	2000	2	0	2	Export	300	Greece	GRC	56	Belgium	BEL								52	INORGANIC CHEMICALS	1	No Quantity							28965			0
S3	2000	2000	2000	2	0	2	Export	300	Greece	GRC	100	Bulgaria	BGR								52	INORGANIC CHEMICALS	1	No Quantity							267843			0
S3	2000	2000	2000	2	0	2	Export	300	Greece	GRC	156	China	CHN								52	INORGANIC CHEMICALS	1	No Quantity							7800			0
S3	2000	2000	2000	2	0	2	Export	300	Greece	GRC	196	Cyprus	CYP								52	INORGANIC CHEMICALS	1	No Quantity							1222246			0
S3	2000	2000	2000	2	0	2	Export	300	Greece	GRC	218	Ecuador	ECU								52	INORGANIC CHEMICALS	1	No Quantity							2652			0
S3	2000	2000	2000	2	0	2	Export	300	Greece	GRC	232	Eritrea	ERI								52	INORGANIC CHEMICALS	1	No Quantity							567			0
S3	2000	2000	2000	2	0	2	Export	300	Greece	GRC	233	Estonia	EST								52	INORGANIC CHEMICALS	1	No Quantity							61422			0
S3	2000	2000	2000	2	0	2	Export	300	Greece	GRC	246	Finland	FIN								52	INORGANIC CHEMICALS	1	No Quantity							27205			0
S3	2000	2000	2000	2	0	2	Export	300	Greece	GRC	251	France	FRA								52	INORGANIC CHEMICALS	1	No Quantity							1247221			0
S3	2000	2000	2000	2	0	2	Export	300	Greece	GRC	276	Germany	DEU								52	INORGANIC CHEMICALS	1	No Quantity							215860			0
S3	2000	2000	2000	2	0	2	Export	300	Greece	GRC	348	Hungary	HUN								52	INORGANIC CHEMICALS	1	No Quantity							289194			0
S3	2000	2000	2000	2	0	2	Export	300	Greece	GRC	360	Indonesia	IDN								52	INORGANIC CHEMICALS	1	No Quantity							2428			0
S3	2000	2000	2000	2	0	2	Export	300	Greece	GRC	376	Israel	ISR								52	INORGANIC CHEMICALS	1	No Quantity							110809			0
S3	2000	2000	2000	2	0	2	Export	300	Greece	GRC	381	Italy	ITA								52	INORGANIC CHEMICALS	1	No Quantity							328959			0
S3	2000	2000	2000	2	0	2	Export	300	Greece	GRC	388	Jamaica	JAM								52	INORGANIC CHEMICALS	1	No Quantity							3688			0
S3	2000	2000	2000	2	0	2	Export	300	Greece	GRC	400	Jordan	JOR								52	INORGANIC CHEMICALS	1	No Quantity							15539			0
S3	2000	2000	2000	2	0	2	Export	300	Greece	GRC	410	Rep. of Korea	KOR								52	INORGANIC CHEMICALS	1	No Quantity							3623			0
S3	2000	2000	2000	2	0	2	Export	300	Greece	GRC	414	Kuwait	KWT								52	INORGANIC CHEMICALS	1	No Quantity							7530			0
S3	2000	2000	2000	2	0	2	Export	300	Greece	GRC	422	Lebanon	LBN								52	INORGANIC CHEMICALS	1	No Quantity							59569			0
S3	2000	2000	2000	2	0	2	Export	300	Greece	GRC	428	Latvia	LVA								52	INORGANIC CHEMICALS	1	No Quantity							45607			0
S3	2000	2000	2000	2	0	2	Export	300	Greece	GRC	434	Libya	LBY								52	INORGANIC CHEMICALS	1	No Quantity							2583			0
S3	2000	2000	2000	2	0	2	Export	300	Greece	GRC	440	Lithuania	LTU								52	INORGANIC CHEMICALS	1	No Quantity							17723			0
S3	2000	2000	2000	2	0	2	Export	300	Greece	GRC	470	Malta	MLT								52	INORGANIC CHEMICALS	1	No Quantity							104851			0
S3	2000	2000	2000	2	0	2	Export	300	Greece	GRC	484	Mexico	MEX								52	INORGANIC CHEMICALS	1	No Quantity							5171			0
S3	2000	2000	2000	2	0	2	Export	300	Greece	GRC	490	Other Asia, nes									52	INORGANIC CHEMICALS	1	No Quantity							19013			0
S3	2000	2000	2000	2	0	2	Export	300	Greece	GRC	504	Morocco	MAR								52	INORGANIC CHEMICALS	1	No Quantity							2319			0
S3	2000	2000	2000	2	0	2	Export	300	Greece	GRC	528	Netherlands	NLD								52	INORGANIC CHEMICALS	1	No Quantity							1653079			0
S3	2000	2000	2000	2	0	2	Export	300	Greece	GRC	591	Panama	PAN								52	INORGANIC CHEMICALS	1	No Quantity							59058			0
S3	2000	2000	2000	2	0	2	Export	300	Greece	GRC	612	Pitcairn	PCN								52	INORGANIC CHEMICALS	1	No Quantity							341			0
S3	2000	2000	2000	2	0	2	Export	300	Greece	GRC	620	Portugal	PRT								52	INORGANIC CHEMICALS	1	No Quantity							7679			0
S3	2000	2000	2000	2	0	2	Export	300	Greece	GRC	642	Romania	ROU								52	INORGANIC CHEMICALS	1	No Quantity							1062996			0
S3	2000	2000	2000	2	0	2	Export	300	Greece	GRC	643	Russian Federation	RUS								52	INORGANIC CHEMICALS	1	No Quantity							33300			0
S3	2000	2000	2000	2	0	2	Export	300	Greece	GRC	682	Saudi Arabia	SAU								52	INORGANIC CHEMICALS	1	No Quantity							37181			0
S3	2000	2000	2000	2	0	2	Export	300	Greece	GRC	699	India	IND								52	INORGANIC CHEMICALS	1	No Quantity							10519			0
S3	2000	2000	2000	2	0	2	Export	300	Greece	GRC	724	Spain	ESP								52	INORGANIC CHEMICALS	1	No Quantity							460536			0
S3	2000	2000	2000	2	0	2	Export	300	Greece	GRC	757	Switzerland	CHE								52	INORGANIC CHEMICALS	1	No Quantity							115754			0
S3	2000	2000	2000	2	0	2	Export	300	Greece	GRC	760	Syria	SYR								52	INORGANIC CHEMICALS	1	No Quantity							330848			0
S3	2000	2000	2000	2	0	2	Export	300	Greece	GRC	764	Thailand	THA								52	INORGANIC CHEMICALS	1	No Quantity							36095			0
S3	2000	2000	2000	2	0	2	Export	300	Greece	GRC	784	United Arab Emirates	ARE								52	INORGANIC CHEMICALS	1	No Quantity							40181			0
S3	2000	2000	2000	2	0	2	Export	300	Greece	GRC	792	Turkey	TUR								52	INORGANIC CHEMICALS	1	No Quantity							2285853			0
S3	2000	2000	2000	2	0	2	Export	300	Greece	GRC	804	Ukraine	UKR								52	INORGANIC CHEMICALS	1	No Quantity							25680			0
S3	2000	2000	2000	2	0	2	Export	300	Greece	GRC	807	North Macedonia	MKD								52	INORGANIC CHEMICALS	1	No Quantity							1204934			0
S3	2000	2000	2000	2	0	2	Export	300	Greece	GRC	818	Egypt	EGY								52	INORGANIC CHEMICALS	1	No Quantity							109940			0
S3	2000	2000	2000	2	0	2	Export	300	Greece	GRC	826	United Kingdom	GBR								52	INORGANIC CHEMICALS	1	No Quantity							400031			0
S3	2000	2000	2000	2	0	2	Export	300	Greece	GRC	834	United Rep. of Tanzania	TZA								52	INORGANIC CHEMICALS	1	No Quantity							407			0
S3	2000	2000	2000	2	0	2	Export	300	Greece	GRC	842	USA	USA								52	INORGANIC CHEMICALS	1	No Quantity							41399			0
S3	2000	2000	2000	2	0	2	Export	300	Greece	GRC	858	Uruguay	URY								52	INORGANIC CHEMICALS	1	No Quantity							8894			0
S3	2000	2000	2000	2	0	2	Export	300	Greece	GRC	891	Serbia and Montenegro	SCG								52	INORGANIC CHEMICALS	1	No Quantity							162092			0
S3	2000	2000	2000	2	0	2	Export	300	Greece	GRC	0	World	WLD								53	DYES,COLOURING MATERIALS	1	No Quantity							51161742			0
S3	2000	2000	2000	2	0	2	Export	300	Greece	GRC	4	Afghanistan	AFG								53	DYES,COLOURING MATERIALS	1	No Quantity							52783			0
S3	2000	2000	2000	2	0	2	Export	300	Greece	GRC	8	Albania	ALB								53	DYES,COLOURING MATERIALS	1	No Quantity							1525293			0
S3	2000	2000	2000	2	0	2	Export	300	Greece	GRC	12	Algeria	DZA								53	DYES,COLOURING MATERIALS	1	No Quantity							77941			0
S3	2000	2000	2000	2	0	2	Export	300	Greece	GRC	28	Antigua and Barbuda	ATG								53	DYES,COLOURING MATERIALS	1	No Quantity							1405			0
S3	2000	2000	2000	2	0	2	Export	300	Greece	GRC	32	Argentina	ARG								53	DYES,COLOURING MATERIALS	1	No Quantity							150717			0
S3	2000	2000	2000	2	0	2	Export	300	Greece	GRC	36	Australia	AUS								53	DYES,COLOURING MATERIALS	1	No Quantity							896308			0
S3	2000	2000	2000	2	0	2	Export	300	Greece	GRC	40	Austria	AUT								53	DYES,COLOURING MATERIALS	1	No Quantity							92214			0
S3	2000	2000	2000	2	0	2	Export	300	Greece	GRC	44	Bahamas	BHS								53	DYES,COLOURING MATERIALS	1	No Quantity							36070			0
S3	2000	2000	2000	2	0	2	Export	300	Greece	GRC	48	Bahrain	BHR								53	DYES,COLOURING MATERIALS	1	No Quantity							70334			0
S3	2000	2000	2000	2	0	2	Export	300	Greece	GRC	51	Armenia	ARM								53	DYES,COLOURING MATERIALS	1	No Quantity							10659			0
S3	2000	2000	2000	2	0	2	Export	300	Greece	GRC	56	Belgium	BEL								53	DYES,COLOURING MATERIALS	1	No Quantity							431522			0
S3	2000	2000	2000	2	0	2	Export	300	Greece	GRC	70	Bosnia Herzegovina	BIH								53	DYES,COLOURING MATERIALS	1	No Quantity							937515			0
S3	2000	2000	2000	2	0	2	Export	300	Greece	GRC	76	Brazil	BRA								53	DYES,COLOURING MATERIALS	1	No Quantity							19601			0
S3	2000	2000	2000	2	0	2	Export	300	Greece	GRC	96	Brunei Darussalam	BRN								53	DYES,COLOURING MATERIALS	1	No Quantity							16981			0
S3	2000	2000	2000	2	0	2	Export	300	Greece	GRC	100	Bulgaria	BGR								53	DYES,COLOURING MATERIALS	1	No Quantity							3336919			0
S3	2000	2000	2000	2	0	2	Export	300	Greece	GRC	112	Belarus	BLR								53	DYES,COLOURING MATERIALS	1	No Quantity							2399			0
S3	2000	2000	2000	2	0	2	Export	300	Greece	GRC	116	Cambodia	KHM								53	DYES,COLOURING MATERIALS	1	No Quantity							9826			0
S3	2000	2000	2000	2	0	2	Export	300	Greece	GRC	120	Cameroon	CMR								53	DYES,COLOURING MATERIALS	1	No Quantity							131025			0
S3	2000	2000	2000	2	0	2	Export	300	Greece	GRC	124	Canada	CAN								53	DYES,COLOURING MATERIALS	1	No Quantity							12597			0
S3	2000	2000	2000	2	0	2	Export	300	Greece	GRC	144	Sri Lanka	LKA								53	DYES,COLOURING MATERIALS	1	No Quantity							1097			0
S3	2000	2000	2000	2	0	2	Export	300	Greece	GRC	156	China	CHN								53	DYES,COLOURING MATERIALS	1	No Quantity							76937			0
S3	2000	2000	2000	2	0	2	Export	300	Greece	GRC	196	Cyprus	CYP								53	DYES,COLOURING MATERIALS	1	No Quantity							5238965			0
S3	2000	2000	2000	2	0	2	Export	300	Greece	GRC	203	Czechia	CZE								53	DYES,COLOURING MATERIALS	1	No Quantity							964335			0
S3	2000	2000	2000	2	0	2	Export	300	Greece	GRC	204	Benin	BEN								53	DYES,COLOURING MATERIALS	1	No Quantity							7713			0
S3	2000	2000	2000	2	0	2	Export	300	Greece	GRC	208	Denmark	DNK								53	DYES,COLOURING MATERIALS	1	No Quantity							7173			0
S3	2000	2000	2000	2	0	2	Export	300	Greece	GRC	212	Dominica	DMA								53	DYES,COLOURING MATERIALS	1	No Quantity							1107			0
S3	2000	2000	2000	2	0	2	Export	300	Greece	GRC	222	El Salvador	SLV								53	DYES,COLOURING MATERIALS	1	No Quantity							65862			0
S3	2000	2000	2000	2	0	2	Export	300	Greece	GRC	233	Estonia	EST								53	DYES,COLOURING MATERIALS	1	No Quantity							31534			0
S3	2000	2000	2000	2	0	2	Export	300	Greece	GRC	246	Finland	FIN								53	DYES,COLOURING MATERIALS	1	No Quantity							39429			0
S3	2000	2000	2000	2	0	2	Export	300	Greece	GRC	251	France	FRA								53	DYES,COLOURING MATERIALS	1	No Quantity							352831			0
S3	2000	2000	2000	2	0	2	Export	300	Greece	GRC	268	Georgia	GEO								53	DYES,COLOURING MATERIALS	1	No Quantity							10275			0
S3	2000	2000	2000	2	0	2	Export	300	Greece	GRC	276	Germany	DEU								53	DYES,COLOURING MATERIALS	1	No Quantity							991185			0
S3	2000	2000	2000	2	0	2	Export	300	Greece	GRC	288	Ghana	GHA								53	DYES,COLOURING MATERIALS	1	No Quantity							8802			0
S3	2000	2000	2000	2	0	2	Export	300	Greece	GRC	340	Honduras	HND								53	DYES,COLOURING MATERIALS	1	No Quantity							3274			0
S3	2000	2000	2000	2	0	2	Export	300	Greece	GRC	348	Hungary	HUN								53	DYES,COLOURING MATERIALS	1	No Quantity							192370			0
S3	2000	2000	2000	2	0	2	Export	300	Greece	GRC	352	Iceland	ISL								53	DYES,COLOURING MATERIALS	1	No Quantity							3500			0
S3	2000	2000	2000	2	0	2	Export	300	Greece	GRC	360	Indonesia	IDN								53	DYES,COLOURING MATERIALS	1	No Quantity							1033656			0
S3	2000	2000	2000	2	0	2	Export	300	Greece	GRC	364	Iran	IRN								53	DYES,COLOURING MATERIALS	1	No Quantity							93996			0
S3	2000	2000	2000	2	0	2	Export	300	Greece	GRC	372	Ireland	IRL								53	DYES,COLOURING MATERIALS	1	No Quantity							36936			0
S3	2000	2000	2000	2	0	2	Export	300	Greece	GRC	376	Israel	ISR								53	DYES,COLOURING MATERIALS	1	No Quantity							1343872			0
S3	2000	2000	2000	2	0	2	Export	300	Greece	GRC	381	Italy	ITA								53	DYES,COLOURING MATERIALS	1	No Quantity							656946			0
S3	2000	2000	2000	2	0	2	Export	300	Greece	GRC	388	Jamaica	JAM								53	DYES,COLOURING MATERIALS	1	No Quantity							6164			0
S3	2000	2000	2000	2	0	2	Export	300	Greece	GRC	392	Japan	JPN								53	DYES,COLOURING MATERIALS	1	No Quantity							165761			0
S3	2000	2000	2000	2	0	2	Export	300	Greece	GRC	400	Jordan	JOR								53	DYES,COLOURING MATERIALS	1	No Quantity							338260			0
S3	2000	2000	2000	2	0	2	Export	300	Greece	GRC	410	Rep. of Korea	KOR								53	DYES,COLOURING MATERIALS	1	No Quantity							39856			0
S3	2000	2000	2000	2	0	2	Export	300	Greece	GRC	414	Kuwait	KWT								53	DYES,COLOURING MATERIALS	1	No Quantity							126407			0
S3	2000	2000	2000	2	0	2	Export	300	Greece	GRC	422	Lebanon	LBN								53	DYES,COLOURING MATERIALS	1	No Quantity							487773			0
S3	2000	2000	2000	2	0	2	Export	300	Greece	GRC	430	Liberia	LBR								53	DYES,COLOURING MATERIALS	1	No Quantity							18858			0
S3	2000	2000	2000	2	0	2	Export	300	Greece	GRC	434	Libya	LBY								53	DYES,COLOURING MATERIALS	1	No Quantity							7247			0
S3	2000	2000	2000	2	0	2	Export	300	Greece	GRC	450	Madagascar	MDG								53	DYES,COLOURING MATERIALS	1	No Quantity							10281			0
S3	2000	2000	2000	2	0	2	Export	300	Greece	GRC	466	Mali	MLI								53	DYES,COLOURING MATERIALS	1	No Quantity							101			0
S3	2000	2000	2000	2	0	2	Export	300	Greece	GRC	470	Malta	MLT								53	DYES,COLOURING MATERIALS	1	No Quantity							584729			0
S3	2000	2000	2000	2	0	2	Export	300	Greece	GRC	478	Mauritania	MRT								53	DYES,COLOURING MATERIALS	1	No Quantity							16296			0
S3	2000	2000	2000	2	0	2	Export	300	Greece	GRC	484	Mexico	MEX								53	DYES,COLOURING MATERIALS	1	No Quantity							3206			0
S3	2000	2000	2000	2	0	2	Export	300	Greece	GRC	498	Rep. of Moldova	MDA								53	DYES,COLOURING MATERIALS	1	No Quantity							18347			0
S3	2000	2000	2000	2	0	2	Export	300	Greece	GRC	504	Morocco	MAR								53	DYES,COLOURING MATERIALS	1	No Quantity							245390			0
S3	2000	2000	2000	2	0	2	Export	300	Greece	GRC	512	Oman	OMN								53	DYES,COLOURING MATERIALS	1	No Quantity							67368			0
S3	2000	2000	2000	2	0	2	Export	300	Greece	GRC	528	Netherlands	NLD								53	DYES,COLOURING MATERIALS	1	No Quantity							174377			0
S3	2000	2000	2000	2	0	2	Export	300	Greece	GRC	530	Neth. Antilles	ANT								53	DYES,COLOURING MATERIALS	1	No Quantity							8539			0
S3	2000	2000	2000	2	0	2	Export	300	Greece	GRC	566	Nigeria	NGA								53	DYES,COLOURING MATERIALS	1	No Quantity							7547			0
S3	2000	2000	2000	2	0	2	Export	300	Greece	GRC	579	Norway	NOR								53	DYES,COLOURING MATERIALS	1	No Quantity							31850			0
S3	2000	2000	2000	2	0	2	Export	300	Greece	GRC	586	Pakistan	PAK								53	DYES,COLOURING MATERIALS	1	No Quantity							4350			0
S3	2000	2000	2000	2	0	2	Export	300	Greece	GRC	591	Panama	PAN								53	DYES,COLOURING MATERIALS	1	No Quantity							354518			0
S3	2000	2000	2000	2	0	2	Export	300	Greece	GRC	608	Philippines	PHL								53	DYES,COLOURING MATERIALS	1	No Quantity							13570			0
S3	2000	2000	2000	2	0	2	Export	300	Greece	GRC	616	Poland	POL								53	DYES,COLOURING MATERIALS	1	No Quantity							885735			0
S3	2000	2000	2000	2	0	2	Export	300	Greece	GRC	620	Portugal	PRT								53	DYES,COLOURING MATERIALS	1	No Quantity							278374			0
S3	2000	2000	2000	2	0	2	Export	300	Greece	GRC	642	Romania	ROU								53	DYES,COLOURING MATERIALS	1	No Quantity							2921794			0
S3	2000	2000	2000	2	0	2	Export	300	Greece	GRC	643	Russian Federation	RUS								53	DYES,COLOURING MATERIALS	1	No Quantity							480162			0
S3	2000	2000	2000	2	0	2	Export	300	Greece	GRC	666	Saint Pierre and Miquelon	SPM								53	DYES,COLOURING MATERIALS	1	No Quantity							4821			0
S3	2000	2000	2000	2	0	2	Export	300	Greece	GRC	670	Saint Vincent and the Grenadines	VCT								53	DYES,COLOURING MATERIALS	1	No Quantity							202536			0
S3	2000	2000	2000	2	0	2	Export	300	Greece	GRC	674	San Marino	SMR								53	DYES,COLOURING MATERIALS	1	No Quantity							6578			0
S3	2000	2000	2000	2	0	2	Export	300	Greece	GRC	678	Sao Tome and Principe	STP								53	DYES,COLOURING MATERIALS	1	No Quantity							14600			0
S3	2000	2000	2000	2	0	2	Export	300	Greece	GRC	682	Saudi Arabia	SAU								53	DYES,COLOURING MATERIALS	1	No Quantity							247470			0
S3	2000	2000	2000	2	0	2	Export	300	Greece	GRC	686	Senegal	SEN								53	DYES,COLOURING MATERIALS	1	No Quantity							8883			0
S3	2000	2000	2000	2	0	2	Export	300	Greece	GRC	699	India	IND								53	DYES,COLOURING MATERIALS	1	No Quantity							2869			0
S3	2000	2000	2000	2	0	2	Export	300	Greece	GRC	702	Singapore	SGP								53	DYES,COLOURING MATERIALS	1	No Quantity							246870			0
S3	2000	2000	2000	2	0	2	Export	300	Greece	GRC	703	Slovakia	SVK								53	DYES,COLOURING MATERIALS	1	No Quantity							94588			0
S3	2000	2000	2000	2	0	2	Export	300	Greece	GRC	704	Viet Nam	VNM								53	DYES,COLOURING MATERIALS	1	No Quantity							53417			0
S3	2000	2000	2000	2	0	2	Export	300	Greece	GRC	710	South Africa	ZAF								53	DYES,COLOURING MATERIALS	1	No Quantity							1502			0
S3	2000	2000	2000	2	0	2	Export	300	Greece	GRC	724	Spain	ESP								53	DYES,COLOURING MATERIALS	1	No Quantity							208354			0
S3	2000	2000	2000	2	0	2	Export	300	Greece	GRC	736	Fmr Sudan	SDN								53	DYES,COLOURING MATERIALS	1	No Quantity							52827			0
S3	2000	2000	2000	2	0	2	Export	300	Greece	GRC	752	Sweden	SWE								53	DYES,COLOURING MATERIALS	1	No Quantity							34462			0
S3	2000	2000	2000	2	0	2	Export	300	Greece	GRC	757	Switzerland	CHE								53	DYES,COLOURING MATERIALS	1	No Quantity							6315982			0
S3	2000	2000	2000	2	0	2	Export	300	Greece	GRC	760	Syria	SYR								53	DYES,COLOURING MATERIALS	1	No Quantity							561005			0
S3	2000	2000	2000	2	0	2	Export	300	Greece	GRC	764	Thailand	THA								53	DYES,COLOURING MATERIALS	1	No Quantity							52401			0
S3	2000	2000	2000	2	0	2	Export	300	Greece	GRC	784	United Arab Emirates	ARE								53	DYES,COLOURING MATERIALS	1	No Quantity							428706			0
S3	2000	2000	2000	2	0	2	Export	300	Greece	GRC	788	Tunisia	TUN								53	DYES,COLOURING MATERIALS	1	No Quantity							163608			0
S3	2000	2000	2000	2	0	2	Export	300	Greece	GRC	792	Turkey	TUR								53	DYES,COLOURING MATERIALS	1	No Quantity							3909165			0
S3	2000	2000	2000	2	0	2	Export	300	Greece	GRC	795	Turkmenistan	TKM								53	DYES,COLOURING MATERIALS	1	No Quantity							6131			0
S3	2000	2000	2000	2	0	2	Export	300	Greece	GRC	804	Ukraine	UKR								53	DYES,COLOURING MATERIALS	1	No Quantity							82127			0
S3	2000	2000	2000	2	0	2	Export	300	Greece	GRC	807	North Macedonia	MKD								53	DYES,COLOURING MATERIALS	1	No Quantity							2156868			0
S3	2000	2000	2000	2	0	2	Export	300	Greece	GRC	818	Egypt	EGY								53	DYES,COLOURING MATERIALS	1	No Quantity							1569374			0
S3	2000	2000	2000	2	0	2	Export	300	Greece	GRC	826	United Kingdom	GBR								53	DYES,COLOURING MATERIALS	1	No Quantity							4393983			0
S3	2000	2000	2000	2	0	2	Export	300	Greece	GRC	837	Bunkers									53	DYES,COLOURING MATERIALS	1	No Quantity							856			0
S3	2000	2000	2000	2	0	2	Export	300	Greece	GRC	842	USA	USA								53	DYES,COLOURING MATERIALS	1	No Quantity							1185362			0
S3	2000	2000	2000	2	0	2	Export	300	Greece	GRC	862	Venezuela	VEN								53	DYES,COLOURING MATERIALS	1	No Quantity							711			0
S3	2000	2000	2000	2	0	2	Export	300	Greece	GRC	891	Serbia and Montenegro	SCG								53	DYES,COLOURING MATERIALS	1	No Quantity							2884926			0
S3	2000	2000	2000	2	0	2	Export	300	Greece	GRC	0	World	WLD								54	MEDICINAL,PHARM.PRODUCTS	1	No Quantity							239290277			0
S3	2000	2000	2000	2	0	2	Export	300	Greece	GRC	8	Albania	ALB								54	MEDICINAL,PHARM.PRODUCTS	1	No Quantity							1382475			0
S3	2000	2000	2000	2	0	2	Export	300	Greece	GRC	12	Algeria	DZA								54	MEDICINAL,PHARM.PRODUCTS	1	No Quantity							1302694			0
S3	2000	2000	2000	2	0	2	Export	300	Greece	GRC	28	Antigua and Barbuda	ATG								54	MEDICINAL,PHARM.PRODUCTS	1	No Quantity							63510			0
S3	2000	2000	2000	2	0	2	Export	300	Greece	GRC	31	Azerbaijan	AZE								54	MEDICINAL,PHARM.PRODUCTS	1	No Quantity							17609			0
S3	2000	2000	2000	2	0	2	Export	300	Greece	GRC	32	Argentina	ARG								54	MEDICINAL,PHARM.PRODUCTS	1	No Quantity							49860			0
S3	2000	2000	2000	2	0	2	Export	300	Greece	GRC	36	Australia	AUS								54	MEDICINAL,PHARM.PRODUCTS	1	No Quantity							130736			0
S3	2000	2000	2000	2	0	2	Export	300	Greece	GRC	40	Austria	AUT								54	MEDICINAL,PHARM.PRODUCTS	1	No Quantity							3733205			0
S3	2000	2000	2000	2	0	2	Export	300	Greece	GRC	44	Bahamas	BHS								54	MEDICINAL,PHARM.PRODUCTS	1	No Quantity							20002			0
S3	2000	2000	2000	2	0	2	Export	300	Greece	GRC	48	Bahrain	BHR								54	MEDICINAL,PHARM.PRODUCTS	1	No Quantity							148279			0
S3	2000	2000	2000	2	0	2	Export	300	Greece	GRC	50	Bangladesh	BGD								54	MEDICINAL,PHARM.PRODUCTS	1	No Quantity							79784			0
S3	2000	2000	2000	2	0	2	Export	300	Greece	GRC	51	Armenia	ARM								54	MEDICINAL,PHARM.PRODUCTS	1	No Quantity							99289			0
S3	2000	2000	2000	2	0	2	Export	300	Greece	GRC	56	Belgium	BEL								54	MEDICINAL,PHARM.PRODUCTS	1	No Quantity							1915371			0
S3	2000	2000	2000	2	0	2	Export	300	Greece	GRC	68	Bolivia (Plurinational State of)	BOL								54	MEDICINAL,PHARM.PRODUCTS	1	No Quantity							22995			0
S3	2000	2000	2000	2	0	2	Export	300	Greece	GRC	70	Bosnia Herzegovina	BIH								54	MEDICINAL,PHARM.PRODUCTS	1	No Quantity							131843			0
S3	2000	2000	2000	2	0	2	Export	300	Greece	GRC	76	Brazil	BRA								54	MEDICINAL,PHARM.PRODUCTS	1	No Quantity							98240			0
S3	2000	2000	2000	2	0	2	Export	300	Greece	GRC	86	Br. Indian Ocean Terr.	IOT								54	MEDICINAL,PHARM.PRODUCTS	1	No Quantity							36951			0
S3	2000	2000	2000	2	0	2	Export	300	Greece	GRC	96	Brunei Darussalam	BRN								54	MEDICINAL,PHARM.PRODUCTS	1	No Quantity							2554			0
S3	2000	2000	2000	2	0	2	Export	300	Greece	GRC	100	Bulgaria	BGR								54	MEDICINAL,PHARM.PRODUCTS	1	No Quantity							567806			0
S3	2000	2000	2000	2	0	2	Export	300	Greece	GRC	112	Belarus	BLR								54	MEDICINAL,PHARM.PRODUCTS	1	No Quantity							69230			0
S3	2000	2000	2000	2	0	2	Export	300	Greece	GRC	120	Cameroon	CMR								54	MEDICINAL,PHARM.PRODUCTS	1	No Quantity							5492			0
S3	2000	2000	2000	2	0	2	Export	300	Greece	GRC	124	Canada	CAN								54	MEDICINAL,PHARM.PRODUCTS	1	No Quantity							30848			0
S3	2000	2000	2000	2	0	2	Export	300	Greece	GRC	144	Sri Lanka	LKA								54	MEDICINAL,PHARM.PRODUCTS	1	No Quantity							1687			0
S3	2000	2000	2000	2	0	2	Export	300	Greece	GRC	156	China	CHN								54	MEDICINAL,PHARM.PRODUCTS	1	No Quantity							36743			0
S3	2000	2000	2000	2	0	2	Export	300	Greece	GRC	178	Congo	COG								54	MEDICINAL,PHARM.PRODUCTS	1	No Quantity							57455			0
S3	2000	2000	2000	2	0	2	Export	300	Greece	GRC	180	Dem. Rep. of the Congo	COD								54	MEDICINAL,PHARM.PRODUCTS	1	No Quantity							47205			0
S3	2000	2000	2000	2	0	2	Export	300	Greece	GRC	191	Croatia	HRV								54	MEDICINAL,PHARM.PRODUCTS	1	No Quantity							4948			0
S3	2000	2000	2000	2	0	2	Export	300	Greece	GRC	196	Cyprus	CYP								54	MEDICINAL,PHARM.PRODUCTS	1	No Quantity							6997566			0
S3	2000	2000	2000	2	0	2	Export	300	Greece	GRC	203	Czechia	CZE								54	MEDICINAL,PHARM.PRODUCTS	1	No Quantity							31634			0
S3	2000	2000	2000	2	0	2	Export	300	Greece	GRC	208	Denmark	DNK								54	MEDICINAL,PHARM.PRODUCTS	1	No Quantity							27297780			0
S3	2000	2000	2000	2	0	2	Export	300	Greece	GRC	214	Dominican Rep.	DOM								54	MEDICINAL,PHARM.PRODUCTS	1	No Quantity							54			0
S3	2000	2000	2000	2	0	2	Export	300	Greece	GRC	231	Ethiopia	ETH								54	MEDICINAL,PHARM.PRODUCTS	1	No Quantity							1499186			0
S3	2000	2000	2000	2	0	2	Export	300	Greece	GRC	232	Eritrea	ERI								54	MEDICINAL,PHARM.PRODUCTS	1	No Quantity							135374			0
S3	2000	2000	2000	2	0	2	Export	300	Greece	GRC	246	Finland	FIN								54	MEDICINAL,PHARM.PRODUCTS	1	No Quantity							14355			0
S3	2000	2000	2000	2	0	2	Export	300	Greece	GRC	251	France	FRA								54	MEDICINAL,PHARM.PRODUCTS	1	No Quantity							13570617			0
S3	2000	2000	2000	2	0	2	Export	300	Greece	GRC	266	Gabon	GAB								54	MEDICINAL,PHARM.PRODUCTS	1	No Quantity							17598			0
S3	2000	2000	2000	2	0	2	Export	300	Greece	GRC	268	Georgia	GEO								54	MEDICINAL,PHARM.PRODUCTS	1	No Quantity							105947			0
S3	2000	2000	2000	2	0	2	Export	300	Greece	GRC	276	Germany	DEU								54	MEDICINAL,PHARM.PRODUCTS	1	No Quantity							45375592			0
S3	2000	2000	2000	2	0	2	Export	300	Greece	GRC	328	Guyana	GUY								54	MEDICINAL,PHARM.PRODUCTS	1	No Quantity							7524			0
S3	2000	2000	2000	2	0	2	Export	300	Greece	GRC	344	China, Hong Kong SAR	HKG								54	MEDICINAL,PHARM.PRODUCTS	1	No Quantity							1161521			0
S3	2000	2000	2000	2	0	2	Export	300	Greece	GRC	348	Hungary	HUN								54	MEDICINAL,PHARM.PRODUCTS	1	No Quantity							78071			0
S3	2000	2000	2000	2	0	2	Export	300	Greece	GRC	352	Iceland	ISL								54	MEDICINAL,PHARM.PRODUCTS	1	No Quantity							205			0
S3	2000	2000	2000	2	0	2	Export	300	Greece	GRC	360	Indonesia	IDN								54	MEDICINAL,PHARM.PRODUCTS	1	No Quantity							416728			0
S3	2000	2000	2000	2	0	2	Export	300	Greece	GRC	364	Iran	IRN								54	MEDICINAL,PHARM.PRODUCTS	1	No Quantity							1640195			0
S3	2000	2000	2000	2	0	2	Export	300	Greece	GRC	368	Iraq	IRQ								54	MEDICINAL,PHARM.PRODUCTS	1	No Quantity							2141756			0
S3	2000	2000	2000	2	0	2	Export	300	Greece	GRC	372	Ireland	IRL								54	MEDICINAL,PHARM.PRODUCTS	1	No Quantity							982802			0
S3	2000	2000	2000	2	0	2	Export	300	Greece	GRC	376	Israel	ISR								54	MEDICINAL,PHARM.PRODUCTS	1	No Quantity							100699			0
S3	2000	2000	2000	2	0	2	Export	300	Greece	GRC	381	Italy	ITA								54	MEDICINAL,PHARM.PRODUCTS	1	No Quantity							1062022			0
S3	2000	2000	2000	2	0	2	Export	300	Greece	GRC	384	Côte d'Ivoire	CIV								54	MEDICINAL,PHARM.PRODUCTS	1	No Quantity							68722			0
S3	2000	2000	2000	2	0	2	Export	300	Greece	GRC	388	Jamaica	JAM								54	MEDICINAL,PHARM.PRODUCTS	1	No Quantity							868			0
S3	2000	2000	2000	2	0	2	Export	300	Greece	GRC	392	Japan	JPN								54	MEDICINAL,PHARM.PRODUCTS	1	No Quantity							986			0
S3	2000	2000	2000	2	0	2	Export	300	Greece	GRC	398	Kazakhstan	KAZ								54	MEDICINAL,PHARM.PRODUCTS	1	No Quantity							1926			0
S3	2000	2000	2000	2	0	2	Export	300	Greece	GRC	400	Jordan	JOR								54	MEDICINAL,PHARM.PRODUCTS	1	No Quantity							772194			0
S3	2000	2000	2000	2	0	2	Export	300	Greece	GRC	404	Kenya	KEN								54	MEDICINAL,PHARM.PRODUCTS	1	No Quantity							208909			0
S3	2000	2000	2000	2	0	2	Export	300	Greece	GRC	410	Rep. of Korea	KOR								54	MEDICINAL,PHARM.PRODUCTS	1	No Quantity							11777			0
S3	2000	2000	2000	2	0	2	Export	300	Greece	GRC	414	Kuwait	KWT								54	MEDICINAL,PHARM.PRODUCTS	1	No Quantity							366633			0
S3	2000	2000	2000	2	0	2	Export	300	Greece	GRC	422	Lebanon	LBN								54	MEDICINAL,PHARM.PRODUCTS	1	No Quantity							863122			0
S3	2000	2000	2000	2	0	2	Export	300	Greece	GRC	428	Latvia	LVA								54	MEDICINAL,PHARM.PRODUCTS	1	No Quantity							16040			0
S3	2000	2000	2000	2	0	2	Export	300	Greece	GRC	430	Liberia	LBR								54	MEDICINAL,PHARM.PRODUCTS	1	No Quantity							16095			0
S3	2000	2000	2000	2	0	2	Export	300	Greece	GRC	434	Libya	LBY								54	MEDICINAL,PHARM.PRODUCTS	1	No Quantity							356904			0
S3	2000	2000	2000	2	0	2	Export	300	Greece	GRC	440	Lithuania	LTU								54	MEDICINAL,PHARM.PRODUCTS	1	No Quantity							39375			0
S3	2000	2000	2000	2	0	2	Export	300	Greece	GRC	442	Luxembourg	LUX								54	MEDICINAL,PHARM.PRODUCTS	1	No Quantity							34986			0
S3	2000	2000	2000	2	0	2	Export	300	Greece	GRC	446	China, Macao SAR	MAC								54	MEDICINAL,PHARM.PRODUCTS	1	No Quantity							35214			0
S3	2000	2000	2000	2	0	2	Export	300	Greece	GRC	458	Malaysia	MYS								54	MEDICINAL,PHARM.PRODUCTS	1	No Quantity							551844			0
S3	2000	2000	2000	2	0	2	Export	300	Greece	GRC	466	Mali	MLI								54	MEDICINAL,PHARM.PRODUCTS	1	No Quantity							80276			0
S3	2000	2000	2000	2	0	2	Export	300	Greece	GRC	470	Malta	MLT								54	MEDICINAL,PHARM.PRODUCTS	1	No Quantity							693447			0
S3	2000	2000	2000	2	0	2	Export	300	Greece	GRC	478	Mauritania	MRT								54	MEDICINAL,PHARM.PRODUCTS	1	No Quantity							14976			0
S3	2000	2000	2000	2	0	2	Export	300	Greece	GRC	480	Mauritius	MUS								54	MEDICINAL,PHARM.PRODUCTS	1	No Quantity							45051			0
S3	2000	2000	2000	2	0	2	Export	300	Greece	GRC	484	Mexico	MEX								54	MEDICINAL,PHARM.PRODUCTS	1	No Quantity							6992			0
S3	2000	2000	2000	2	0	2	Export	300	Greece	GRC	490	Other Asia, nes									54	MEDICINAL,PHARM.PRODUCTS	1	No Quantity							136134			0
S3	2000	2000	2000	2	0	2	Export	300	Greece	GRC	500	Montserrat	MSR								54	MEDICINAL,PHARM.PRODUCTS	1	No Quantity							5840			0
S3	2000	2000	2000	2	0	2	Export	300	Greece	GRC	504	Morocco	MAR								54	MEDICINAL,PHARM.PRODUCTS	1	No Quantity							248242			0
S3	2000	2000	2000	2	0	2	Export	300	Greece	GRC	512	Oman	OMN								54	MEDICINAL,PHARM.PRODUCTS	1	No Quantity							143860			0
S3	2000	2000	2000	2	0	2	Export	300	Greece	GRC	528	Netherlands	NLD								54	MEDICINAL,PHARM.PRODUCTS	1	No Quantity							26620714			0
S3	2000	2000	2000	2	0	2	Export	300	Greece	GRC	566	Nigeria	NGA								54	MEDICINAL,PHARM.PRODUCTS	1	No Quantity							133414			0
S3	2000	2000	2000	2	0	2	Export	300	Greece	GRC	568	Other Europe, nes									54	MEDICINAL,PHARM.PRODUCTS	1	No Quantity							328519			0
S3	2000	2000	2000	2	0	2	Export	300	Greece	GRC	579	Norway	NOR								54	MEDICINAL,PHARM.PRODUCTS	1	No Quantity							6389196			0
S3	2000	2000	2000	2	0	2	Export	300	Greece	GRC	584	Marshall Isds	MHL								54	MEDICINAL,PHARM.PRODUCTS	1	No Quantity							31499			0
S3	2000	2000	2000	2	0	2	Export	300	Greece	GRC	586	Pakistan	PAK								54	MEDICINAL,PHARM.PRODUCTS	1	No Quantity							631089			0
[truncated: 3,170 more rows]
