# Supplementary material for: Core-periphery structure in sectoral international trade networks: A new approach to an old theory
Source: PLoS One. 2020 Apr 2;15(4):e0229547. doi: 10.1371/journal.pone.0229547 (PMC7117750; doi:10.1371/journal.pone.0229547)
Supplement: S7 File — (ZIP) [file pone.0229547.s007.zip › S7_File/RawData 2000/comtrade (28).csv]

Classification	Year	Period	Period Desc.	Aggregate Level	Is Leaf Code	Trade Flow Code	Trade Flow	Reporter Code	Reporter	Reporter ISO	Partner Code	Partner	Partner ISO	2nd Partner Code	2nd Partner	2nd Partner ISO	Customs Proc. Code	Customs	Mode of Transport Code	Mode of Transport	Commodity Code	Commodity	Qty Unit Code	Qty Unit	Qty	Alt Qty Unit Code	Alt Qty Unit	Alt Qty	Netweight (kg)	Gross weight (kg)	Trade Value (US$)	CIF Trade Value (US$)	FOB Trade Value (US$)	Flag
S3	2000	2000	2000	2	0	2	Export	320	Guatemala	GTM	0	World	WLD								00	LIVE ANIMALS	1	No Quantity							582093			0
S3	2000	2000	2000	2	0	2	Export	320	Guatemala	GTM	84	Belize	BLZ								00	LIVE ANIMALS	1	No Quantity							1500			0
S3	2000	2000	2000	2	0	2	Export	320	Guatemala	GTM	222	El Salvador	SLV								00	LIVE ANIMALS	1	No Quantity							310456			0
S3	2000	2000	2000	2	0	2	Export	320	Guatemala	GTM	340	Honduras	HND								00	LIVE ANIMALS	1	No Quantity							111880			0
S3	2000	2000	2000	2	0	2	Export	320	Guatemala	GTM	381	Italy	ITA								00	LIVE ANIMALS	1	No Quantity							750			0
S3	2000	2000	2000	2	0	2	Export	320	Guatemala	GTM	558	Nicaragua	NIC								00	LIVE ANIMALS	1	No Quantity							85715			0
S3	2000	2000	2000	2	0	2	Export	320	Guatemala	GTM	591	Panama	PAN								00	LIVE ANIMALS	1	No Quantity							1800			0
S3	2000	2000	2000	2	0	2	Export	320	Guatemala	GTM	724	Spain	ESP								00	LIVE ANIMALS	1	No Quantity							17200			0
S3	2000	2000	2000	2	0	2	Export	320	Guatemala	GTM	842	USA	USA								00	LIVE ANIMALS	1	No Quantity							52792			0
S3	2000	2000	2000	2	0	2	Export	304	Greenland	GRL	0	World	WLD								01	MEAT, MEAT PREPARATIONS	1	No Quantity							292201			0
S3	2000	2000	2000	2	0	2	Export	304	Greenland	GRL	208	Denmark	DNK								01	MEAT, MEAT PREPARATIONS	1	No Quantity							292201			0
S3	2000	2000	2000	2	0	2	Export	320	Guatemala	GTM	0	World	WLD								01	MEAT, MEAT PREPARATIONS	1	No Quantity							9555105			0
S3	2000	2000	2000	2	0	2	Export	320	Guatemala	GTM	188	Costa Rica	CRI								01	MEAT, MEAT PREPARATIONS	1	No Quantity							1135717			0
S3	2000	2000	2000	2	0	2	Export	320	Guatemala	GTM	214	Dominican Rep.	DOM								01	MEAT, MEAT PREPARATIONS	1	No Quantity							4133			0
S3	2000	2000	2000	2	0	2	Export	320	Guatemala	GTM	222	El Salvador	SLV								01	MEAT, MEAT PREPARATIONS	1	No Quantity							2982734			0
S3	2000	2000	2000	2	0	2	Export	320	Guatemala	GTM	276	Germany	DEU								01	MEAT, MEAT PREPARATIONS	1	No Quantity							420			0
S3	2000	2000	2000	2	0	2	Export	320	Guatemala	GTM	340	Honduras	HND								01	MEAT, MEAT PREPARATIONS	1	No Quantity							4767011			0
S3	2000	2000	2000	2	0	2	Export	320	Guatemala	GTM	484	Mexico	MEX								01	MEAT, MEAT PREPARATIONS	1	No Quantity							103089			0
S3	2000	2000	2000	2	0	2	Export	320	Guatemala	GTM	558	Nicaragua	NIC								01	MEAT, MEAT PREPARATIONS	1	No Quantity							557310			0
S3	2000	2000	2000	2	0	2	Export	320	Guatemala	GTM	591	Panama	PAN								01	MEAT, MEAT PREPARATIONS	1	No Quantity							1898			0
S3	2000	2000	2000	2	0	2	Export	320	Guatemala	GTM	842	USA	USA								01	MEAT, MEAT PREPARATIONS	1	No Quantity							2793			0
S3	2000	2000	2000	2	0	2	Export	320	Guatemala	GTM	0	World	WLD								02	DAIRY PRODUCTS,BIRD EGGS	1	No Quantity							1290298			0
S3	2000	2000	2000	2	0	2	Export	320	Guatemala	GTM	84	Belize	BLZ								02	DAIRY PRODUCTS,BIRD EGGS	1	No Quantity							14401			0
S3	2000	2000	2000	2	0	2	Export	320	Guatemala	GTM	188	Costa Rica	CRI								02	DAIRY PRODUCTS,BIRD EGGS	1	No Quantity							5868			0
S3	2000	2000	2000	2	0	2	Export	320	Guatemala	GTM	222	El Salvador	SLV								02	DAIRY PRODUCTS,BIRD EGGS	1	No Quantity							801230			0
S3	2000	2000	2000	2	0	2	Export	320	Guatemala	GTM	340	Honduras	HND								02	DAIRY PRODUCTS,BIRD EGGS	1	No Quantity							327963			0
S3	2000	2000	2000	2	0	2	Export	320	Guatemala	GTM	484	Mexico	MEX								02	DAIRY PRODUCTS,BIRD EGGS	1	No Quantity							133149			0
S3	2000	2000	2000	2	0	2	Export	320	Guatemala	GTM	528	Netherlands	NLD								02	DAIRY PRODUCTS,BIRD EGGS	1	No Quantity							595			0
S3	2000	2000	2000	2	0	2	Export	320	Guatemala	GTM	558	Nicaragua	NIC								02	DAIRY PRODUCTS,BIRD EGGS	1	No Quantity							1437			0
S3	2000	2000	2000	2	0	2	Export	320	Guatemala	GTM	591	Panama	PAN								02	DAIRY PRODUCTS,BIRD EGGS	1	No Quantity							394			0
S3	2000	2000	2000	2	0	2	Export	320	Guatemala	GTM	842	USA	USA								02	DAIRY PRODUCTS,BIRD EGGS	1	No Quantity							5261			0
S3	2000	2000	2000	2	0	2	Export	304	Greenland	GRL	0	World	WLD								03	FISH,CRUSTACEANS,MOLLUSC	1	No Quantity							258820264			0
S3	2000	2000	2000	2	0	2	Export	304	Greenland	GRL	124	Canada	CAN								03	FISH,CRUSTACEANS,MOLLUSC	1	No Quantity							409363			0
S3	2000	2000	2000	2	0	2	Export	304	Greenland	GRL	156	China	CHN								03	FISH,CRUSTACEANS,MOLLUSC	1	No Quantity							699652			0
S3	2000	2000	2000	2	0	2	Export	304	Greenland	GRL	208	Denmark	DNK								03	FISH,CRUSTACEANS,MOLLUSC	1	No Quantity							221842667			0
S3	2000	2000	2000	2	0	2	Export	304	Greenland	GRL	251	France	FRA								03	FISH,CRUSTACEANS,MOLLUSC	1	No Quantity							493365			0
S3	2000	2000	2000	2	0	2	Export	304	Greenland	GRL	352	Iceland	ISL								03	FISH,CRUSTACEANS,MOLLUSC	1	No Quantity							1434159			0
S3	2000	2000	2000	2	0	2	Export	304	Greenland	GRL	381	Italy	ITA								03	FISH,CRUSTACEANS,MOLLUSC	1	No Quantity							77204			0
S3	2000	2000	2000	2	0	2	Export	304	Greenland	GRL	392	Japan	JPN								03	FISH,CRUSTACEANS,MOLLUSC	1	No Quantity							18018354			0
S3	2000	2000	2000	2	0	2	Export	304	Greenland	GRL	490	Other Asia, nes									03	FISH,CRUSTACEANS,MOLLUSC	1	No Quantity							54397			0
S3	2000	2000	2000	2	0	2	Export	304	Greenland	GRL	724	Spain	ESP								03	FISH,CRUSTACEANS,MOLLUSC	1	No Quantity							385629			0
S3	2000	2000	2000	2	0	2	Export	304	Greenland	GRL	764	Thailand	THA								03	FISH,CRUSTACEANS,MOLLUSC	1	No Quantity							3695657			0
S3	2000	2000	2000	2	0	2	Export	304	Greenland	GRL	842	USA	USA								03	FISH,CRUSTACEANS,MOLLUSC	1	No Quantity							11709819			0
S3	2000	2000	2000	2	0	2	Export	320	Guatemala	GTM	0	World	WLD								03	FISH,CRUSTACEANS,MOLLUSC	1	No Quantity							35069660			0
S3	2000	2000	2000	2	0	2	Export	320	Guatemala	GTM	156	China	CHN								03	FISH,CRUSTACEANS,MOLLUSC	1	No Quantity							4410			0
S3	2000	2000	2000	2	0	2	Export	320	Guatemala	GTM	188	Costa Rica	CRI								03	FISH,CRUSTACEANS,MOLLUSC	1	No Quantity							9055			0
S3	2000	2000	2000	2	0	2	Export	320	Guatemala	GTM	222	El Salvador	SLV								03	FISH,CRUSTACEANS,MOLLUSC	1	No Quantity							99731			0
S3	2000	2000	2000	2	0	2	Export	320	Guatemala	GTM	251	France	FRA								03	FISH,CRUSTACEANS,MOLLUSC	1	No Quantity							4007907			0
S3	2000	2000	2000	2	0	2	Export	320	Guatemala	GTM	276	Germany	DEU								03	FISH,CRUSTACEANS,MOLLUSC	1	No Quantity							50271			0
S3	2000	2000	2000	2	0	2	Export	320	Guatemala	GTM	340	Honduras	HND								03	FISH,CRUSTACEANS,MOLLUSC	1	No Quantity							975			0
S3	2000	2000	2000	2	0	2	Export	320	Guatemala	GTM	344	China, Hong Kong SAR	HKG								03	FISH,CRUSTACEANS,MOLLUSC	1	No Quantity							53355			0
S3	2000	2000	2000	2	0	2	Export	320	Guatemala	GTM	392	Japan	JPN								03	FISH,CRUSTACEANS,MOLLUSC	1	No Quantity							101546			0
S3	2000	2000	2000	2	0	2	Export	320	Guatemala	GTM	484	Mexico	MEX								03	FISH,CRUSTACEANS,MOLLUSC	1	No Quantity							121015			0
S3	2000	2000	2000	2	0	2	Export	320	Guatemala	GTM	490	Other Asia, nes									03	FISH,CRUSTACEANS,MOLLUSC	1	No Quantity							904558			0
S3	2000	2000	2000	2	0	2	Export	320	Guatemala	GTM	533	Aruba	ABW								03	FISH,CRUSTACEANS,MOLLUSC	1	No Quantity							4508774			0
S3	2000	2000	2000	2	0	2	Export	320	Guatemala	GTM	558	Nicaragua	NIC								03	FISH,CRUSTACEANS,MOLLUSC	1	No Quantity							16500			0
S3	2000	2000	2000	2	0	2	Export	320	Guatemala	GTM	702	Singapore	SGP								03	FISH,CRUSTACEANS,MOLLUSC	1	No Quantity							422049			0
S3	2000	2000	2000	2	0	2	Export	320	Guatemala	GTM	724	Spain	ESP								03	FISH,CRUSTACEANS,MOLLUSC	1	No Quantity							7736042			0
S3	2000	2000	2000	2	0	2	Export	320	Guatemala	GTM	764	Thailand	THA								03	FISH,CRUSTACEANS,MOLLUSC	1	No Quantity							1349770			0
S3	2000	2000	2000	2	0	2	Export	320	Guatemala	GTM	792	Turkey	TUR								03	FISH,CRUSTACEANS,MOLLUSC	1	No Quantity							869909			0
S3	2000	2000	2000	2	0	2	Export	320	Guatemala	GTM	826	United Kingdom	GBR								03	FISH,CRUSTACEANS,MOLLUSC	1	No Quantity							38666			0
S3	2000	2000	2000	2	0	2	Export	320	Guatemala	GTM	842	USA	USA								03	FISH,CRUSTACEANS,MOLLUSC	1	No Quantity							14775127			0
S3	2000	2000	2000	2	0	2	Export	320	Guatemala	GTM	0	World	WLD								04	CEREALS,CEREAL PREPRTNS.	1	No Quantity							68128486			0
S3	2000	2000	2000	2	0	2	Export	320	Guatemala	GTM	84	Belize	BLZ								04	CEREALS,CEREAL PREPRTNS.	1	No Quantity							534837			0
S3	2000	2000	2000	2	0	2	Export	320	Guatemala	GTM	170	Colombia	COL								04	CEREALS,CEREAL PREPRTNS.	1	No Quantity							144902			0
S3	2000	2000	2000	2	0	2	Export	320	Guatemala	GTM	188	Costa Rica	CRI								04	CEREALS,CEREAL PREPRTNS.	1	No Quantity							12747751			0
S3	2000	2000	2000	2	0	2	Export	320	Guatemala	GTM	214	Dominican Rep.	DOM								04	CEREALS,CEREAL PREPRTNS.	1	No Quantity							1300572			0
S3	2000	2000	2000	2	0	2	Export	320	Guatemala	GTM	222	El Salvador	SLV								04	CEREALS,CEREAL PREPRTNS.	1	No Quantity							19894714			0
S3	2000	2000	2000	2	0	2	Export	320	Guatemala	GTM	251	France	FRA								04	CEREALS,CEREAL PREPRTNS.	1	No Quantity							241703			0
S3	2000	2000	2000	2	0	2	Export	320	Guatemala	GTM	332	Haiti	HTI								04	CEREALS,CEREAL PREPRTNS.	1	No Quantity							78112			0
S3	2000	2000	2000	2	0	2	Export	320	Guatemala	GTM	340	Honduras	HND								04	CEREALS,CEREAL PREPRTNS.	1	No Quantity							18704472			0
S3	2000	2000	2000	2	0	2	Export	320	Guatemala	GTM	388	Jamaica	JAM								04	CEREALS,CEREAL PREPRTNS.	1	No Quantity							370225			0
S3	2000	2000	2000	2	0	2	Export	320	Guatemala	GTM	484	Mexico	MEX								04	CEREALS,CEREAL PREPRTNS.	1	No Quantity							4963569			0
S3	2000	2000	2000	2	0	2	Export	320	Guatemala	GTM	558	Nicaragua	NIC								04	CEREALS,CEREAL PREPRTNS.	1	No Quantity							3540666			0
S3	2000	2000	2000	2	0	2	Export	320	Guatemala	GTM	591	Panama	PAN								04	CEREALS,CEREAL PREPRTNS.	1	No Quantity							4763933			0
S3	2000	2000	2000	2	0	2	Export	320	Guatemala	GTM	604	Peru	PER								04	CEREALS,CEREAL PREPRTNS.	1	No Quantity							994			0
S3	2000	2000	2000	2	0	2	Export	320	Guatemala	GTM	780	Trinidad and Tobago	TTO								04	CEREALS,CEREAL PREPRTNS.	1	No Quantity							13730			0
S3	2000	2000	2000	2	0	2	Export	320	Guatemala	GTM	842	USA	USA								04	CEREALS,CEREAL PREPRTNS.	1	No Quantity							249736			0
S3	2000	2000	2000	2	0	2	Export	320	Guatemala	GTM	862	Venezuela	VEN								04	CEREALS,CEREAL PREPRTNS.	1	No Quantity							578570			0
S3	2000	2000	2000	2	0	2	Export	320	Guatemala	GTM	0	World	WLD								05	VEGETABLES AND FRUIT	1	No Quantity							351759693			0
S3	2000	2000	2000	2	0	2	Export	320	Guatemala	GTM	56	Belgium	BEL								05	VEGETABLES AND FRUIT	1	No Quantity							12143006			0
S3	2000	2000	2000	2	0	2	Export	320	Guatemala	GTM	60	Bermuda	BMU								05	VEGETABLES AND FRUIT	1	No Quantity							582065			0
S3	2000	2000	2000	2	0	2	Export	320	Guatemala	GTM	84	Belize	BLZ								05	VEGETABLES AND FRUIT	1	No Quantity							492259			0
S3	2000	2000	2000	2	0	2	Export	320	Guatemala	GTM	124	Canada	CAN								05	VEGETABLES AND FRUIT	1	No Quantity							47147			0
S3	2000	2000	2000	2	0	2	Export	320	Guatemala	GTM	156	China	CHN								05	VEGETABLES AND FRUIT	1	No Quantity							32919			0
S3	2000	2000	2000	2	0	2	Export	320	Guatemala	GTM	188	Costa Rica	CRI								05	VEGETABLES AND FRUIT	1	No Quantity							7738392			0
S3	2000	2000	2000	2	0	2	Export	320	Guatemala	GTM	208	Denmark	DNK								05	VEGETABLES AND FRUIT	1	No Quantity							15822			0
S3	2000	2000	2000	2	0	2	Export	320	Guatemala	GTM	214	Dominican Rep.	DOM								05	VEGETABLES AND FRUIT	1	No Quantity							14460			0
S3	2000	2000	2000	2	0	2	Export	320	Guatemala	GTM	222	El Salvador	SLV								05	VEGETABLES AND FRUIT	1	No Quantity							48638562			0
S3	2000	2000	2000	2	0	2	Export	320	Guatemala	GTM	251	France	FRA								05	VEGETABLES AND FRUIT	1	No Quantity							549959			0
S3	2000	2000	2000	2	0	2	Export	320	Guatemala	GTM	276	Germany	DEU								05	VEGETABLES AND FRUIT	1	No Quantity							3555979			0
S3	2000	2000	2000	2	0	2	Export	320	Guatemala	GTM	300	Greece	GRC								05	VEGETABLES AND FRUIT	1	No Quantity							2320			0
S3	2000	2000	2000	2	0	2	Export	320	Guatemala	GTM	340	Honduras	HND								05	VEGETABLES AND FRUIT	1	No Quantity							9748998			0
S3	2000	2000	2000	2	0	2	Export	320	Guatemala	GTM	372	Ireland	IRL								05	VEGETABLES AND FRUIT	1	No Quantity							102592			0
S3	2000	2000	2000	2	0	2	Export	320	Guatemala	GTM	381	Italy	ITA								05	VEGETABLES AND FRUIT	1	No Quantity							59764			0
S3	2000	2000	2000	2	0	2	Export	320	Guatemala	GTM	392	Japan	JPN								05	VEGETABLES AND FRUIT	1	No Quantity							464053			0
S3	2000	2000	2000	2	0	2	Export	320	Guatemala	GTM	470	Malta	MLT								05	VEGETABLES AND FRUIT	1	No Quantity							1020			0
S3	2000	2000	2000	2	0	2	Export	320	Guatemala	GTM	484	Mexico	MEX								05	VEGETABLES AND FRUIT	1	No Quantity							551318			0
S3	2000	2000	2000	2	0	2	Export	320	Guatemala	GTM	528	Netherlands	NLD								05	VEGETABLES AND FRUIT	1	No Quantity							3394247			0
S3	2000	2000	2000	2	0	2	Export	320	Guatemala	GTM	558	Nicaragua	NIC								05	VEGETABLES AND FRUIT	1	No Quantity							4917791			0
S3	2000	2000	2000	2	0	2	Export	320	Guatemala	GTM	579	Norway	NOR								05	VEGETABLES AND FRUIT	1	No Quantity							37106			0
S3	2000	2000	2000	2	0	2	Export	320	Guatemala	GTM	591	Panama	PAN								05	VEGETABLES AND FRUIT	1	No Quantity							309250			0
S3	2000	2000	2000	2	0	2	Export	320	Guatemala	GTM	643	Russian Federation	RUS								05	VEGETABLES AND FRUIT	1	No Quantity							38337			0
S3	2000	2000	2000	2	0	2	Export	320	Guatemala	GTM	666	Saint Pierre and Miquelon	SPM								05	VEGETABLES AND FRUIT	1	No Quantity							265			0
S3	2000	2000	2000	2	0	2	Export	320	Guatemala	GTM	682	Saudi Arabia	SAU								05	VEGETABLES AND FRUIT	1	No Quantity							4240			0
S3	2000	2000	2000	2	0	2	Export	320	Guatemala	GTM	724	Spain	ESP								05	VEGETABLES AND FRUIT	1	No Quantity							68199			0
S3	2000	2000	2000	2	0	2	Export	320	Guatemala	GTM	752	Sweden	SWE								05	VEGETABLES AND FRUIT	1	No Quantity							119500			0
S3	2000	2000	2000	2	0	2	Export	320	Guatemala	GTM	757	Switzerland	CHE								05	VEGETABLES AND FRUIT	1	No Quantity							14012			0
S3	2000	2000	2000	2	0	2	Export	320	Guatemala	GTM	826	United Kingdom	GBR								05	VEGETABLES AND FRUIT	1	No Quantity							1795876			0
S3	2000	2000	2000	2	0	2	Export	320	Guatemala	GTM	842	USA	USA								05	VEGETABLES AND FRUIT	1	No Quantity							256313251			0
S3	2000	2000	2000	2	0	2	Export	320	Guatemala	GTM	862	Venezuela	VEN								05	VEGETABLES AND FRUIT	1	No Quantity							6984			0
S3	2000	2000	2000	2	0	2	Export	320	Guatemala	GTM	0	World	WLD								06	SUGAR,SUGR.PREPTNS,HONEY	1	No Quantity							204255766			0
S3	2000	2000	2000	2	0	2	Export	320	Guatemala	GTM	40	Austria	AUT								06	SUGAR,SUGR.PREPTNS,HONEY	1	No Quantity							33660			0
S3	2000	2000	2000	2	0	2	Export	320	Guatemala	GTM	44	Bahamas	BHS								06	SUGAR,SUGR.PREPTNS,HONEY	1	No Quantity							83			0
S3	2000	2000	2000	2	0	2	Export	320	Guatemala	GTM	52	Barbados	BRB								06	SUGAR,SUGR.PREPTNS,HONEY	1	No Quantity							291			0
S3	2000	2000	2000	2	0	2	Export	320	Guatemala	GTM	56	Belgium	BEL								06	SUGAR,SUGR.PREPTNS,HONEY	1	No Quantity							38691			0
S3	2000	2000	2000	2	0	2	Export	320	Guatemala	GTM	84	Belize	BLZ								06	SUGAR,SUGR.PREPTNS,HONEY	1	No Quantity							127678			0
S3	2000	2000	2000	2	0	2	Export	320	Guatemala	GTM	100	Bulgaria	BGR								06	SUGAR,SUGR.PREPTNS,HONEY	1	No Quantity							20125967			0
S3	2000	2000	2000	2	0	2	Export	320	Guatemala	GTM	124	Canada	CAN								06	SUGAR,SUGR.PREPTNS,HONEY	1	No Quantity							39597989			0
S3	2000	2000	2000	2	0	2	Export	320	Guatemala	GTM	152	Chile	CHL								06	SUGAR,SUGR.PREPTNS,HONEY	1	No Quantity							8911470			0
S3	2000	2000	2000	2	0	2	Export	320	Guatemala	GTM	156	China	CHN								06	SUGAR,SUGR.PREPTNS,HONEY	1	No Quantity							2697686			0
S3	2000	2000	2000	2	0	2	Export	320	Guatemala	GTM	188	Costa Rica	CRI								06	SUGAR,SUGR.PREPTNS,HONEY	1	No Quantity							1145438			0
S3	2000	2000	2000	2	0	2	Export	320	Guatemala	GTM	214	Dominican Rep.	DOM								06	SUGAR,SUGR.PREPTNS,HONEY	1	No Quantity							334326			0
S3	2000	2000	2000	2	0	2	Export	320	Guatemala	GTM	218	Ecuador	ECU								06	SUGAR,SUGR.PREPTNS,HONEY	1	No Quantity							177700			0
S3	2000	2000	2000	2	0	2	Export	320	Guatemala	GTM	222	El Salvador	SLV								06	SUGAR,SUGR.PREPTNS,HONEY	1	No Quantity							1394567			0
S3	2000	2000	2000	2	0	2	Export	320	Guatemala	GTM	276	Germany	DEU								06	SUGAR,SUGR.PREPTNS,HONEY	1	No Quantity							482212			0
S3	2000	2000	2000	2	0	2	Export	320	Guatemala	GTM	332	Haiti	HTI								06	SUGAR,SUGR.PREPTNS,HONEY	1	No Quantity							9876340			0
S3	2000	2000	2000	2	0	2	Export	320	Guatemala	GTM	340	Honduras	HND								06	SUGAR,SUGR.PREPTNS,HONEY	1	No Quantity							1115483			0
S3	2000	2000	2000	2	0	2	Export	320	Guatemala	GTM	344	China, Hong Kong SAR	HKG								06	SUGAR,SUGR.PREPTNS,HONEY	1	No Quantity							69664			0
S3	2000	2000	2000	2	0	2	Export	320	Guatemala	GTM	376	Israel	ISR								06	SUGAR,SUGR.PREPTNS,HONEY	1	No Quantity							68233			0
S3	2000	2000	2000	2	0	2	Export	320	Guatemala	GTM	388	Jamaica	JAM								06	SUGAR,SUGR.PREPTNS,HONEY	1	No Quantity							1797940			0
S3	2000	2000	2000	2	0	2	Export	320	Guatemala	GTM	410	Rep. of Korea	KOR								06	SUGAR,SUGR.PREPTNS,HONEY	1	No Quantity							28090837			0
S3	2000	2000	2000	2	0	2	Export	320	Guatemala	GTM	414	Kuwait	KWT								06	SUGAR,SUGR.PREPTNS,HONEY	1	No Quantity							35950			0
S3	2000	2000	2000	2	0	2	Export	320	Guatemala	GTM	484	Mexico	MEX								06	SUGAR,SUGR.PREPTNS,HONEY	1	No Quantity							499195			0
S3	2000	2000	2000	2	0	2	Export	320	Guatemala	GTM	490	Other Asia, nes									06	SUGAR,SUGR.PREPTNS,HONEY	1	No Quantity							4242289			0
S3	2000	2000	2000	2	0	2	Export	320	Guatemala	GTM	504	Morocco	MAR								06	SUGAR,SUGR.PREPTNS,HONEY	1	No Quantity							14556748			0
S3	2000	2000	2000	2	0	2	Export	320	Guatemala	GTM	528	Netherlands	NLD								06	SUGAR,SUGR.PREPTNS,HONEY	1	No Quantity							1163013			0
S3	2000	2000	2000	2	0	2	Export	320	Guatemala	GTM	533	Aruba	ABW								06	SUGAR,SUGR.PREPTNS,HONEY	1	No Quantity							83			0
S3	2000	2000	2000	2	0	2	Export	320	Guatemala	GTM	558	Nicaragua	NIC								06	SUGAR,SUGR.PREPTNS,HONEY	1	No Quantity							1567665			0
S3	2000	2000	2000	2	0	2	Export	320	Guatemala	GTM	579	Norway	NOR								06	SUGAR,SUGR.PREPTNS,HONEY	1	No Quantity							44957			0
S3	2000	2000	2000	2	0	2	Export	320	Guatemala	GTM	591	Panama	PAN								06	SUGAR,SUGR.PREPTNS,HONEY	1	No Quantity							101148			0
S3	2000	2000	2000	2	0	2	Export	320	Guatemala	GTM	604	Peru	PER								06	SUGAR,SUGR.PREPTNS,HONEY	1	No Quantity							3129228			0
S3	2000	2000	2000	2	0	2	Export	320	Guatemala	GTM	643	Russian Federation	RUS								06	SUGAR,SUGR.PREPTNS,HONEY	1	No Quantity							20615573			0
S3	2000	2000	2000	2	0	2	Export	320	Guatemala	GTM	682	Saudi Arabia	SAU								06	SUGAR,SUGR.PREPTNS,HONEY	1	No Quantity							2053443			0
S3	2000	2000	2000	2	0	2	Export	320	Guatemala	GTM	724	Spain	ESP								06	SUGAR,SUGR.PREPTNS,HONEY	1	No Quantity							91800			0
S3	2000	2000	2000	2	0	2	Export	320	Guatemala	GTM	752	Sweden	SWE								06	SUGAR,SUGR.PREPTNS,HONEY	1	No Quantity							30144			0
S3	2000	2000	2000	2	0	2	Export	320	Guatemala	GTM	757	Switzerland	CHE								06	SUGAR,SUGR.PREPTNS,HONEY	1	No Quantity							55160			0
S3	2000	2000	2000	2	0	2	Export	320	Guatemala	GTM	780	Trinidad and Tobago	TTO								06	SUGAR,SUGR.PREPTNS,HONEY	1	No Quantity							10838			0
S3	2000	2000	2000	2	0	2	Export	320	Guatemala	GTM	826	United Kingdom	GBR								06	SUGAR,SUGR.PREPTNS,HONEY	1	No Quantity							236725			0
S3	2000	2000	2000	2	0	2	Export	320	Guatemala	GTM	834	United Rep. of Tanzania	TZA								06	SUGAR,SUGR.PREPTNS,HONEY	1	No Quantity							2313975			0
S3	2000	2000	2000	2	0	2	Export	320	Guatemala	GTM	838	Free Zones									06	SUGAR,SUGR.PREPTNS,HONEY	1	No Quantity							13625			0
S3	2000	2000	2000	2	0	2	Export	320	Guatemala	GTM	842	USA	USA								06	SUGAR,SUGR.PREPTNS,HONEY	1	No Quantity							32517655			0
S3	2000	2000	2000	2	0	2	Export	320	Guatemala	GTM	862	Venezuela	VEN								06	SUGAR,SUGR.PREPTNS,HONEY	1	No Quantity							4870947			0
S3	2000	2000	2000	2	0	2	Export	320	Guatemala	GTM	887	Yemen	YEM								06	SUGAR,SUGR.PREPTNS,HONEY	1	No Quantity							19350			0
S3	2000	2000	2000	2	0	2	Export	320	Guatemala	GTM	0	World	WLD								07	COFFEE,TEA,COCOA,SPICES	1	No Quantity							657704368			0
S3	2000	2000	2000	2	0	2	Export	320	Guatemala	GTM	36	Australia	AUS								07	COFFEE,TEA,COCOA,SPICES	1	No Quantity							757643			0
S3	2000	2000	2000	2	0	2	Export	320	Guatemala	GTM	40	Austria	AUT								07	COFFEE,TEA,COCOA,SPICES	1	No Quantity							1005359			0
S3	2000	2000	2000	2	0	2	Export	320	Guatemala	GTM	48	Bahrain	BHR								07	COFFEE,TEA,COCOA,SPICES	1	No Quantity							113033			0
S3	2000	2000	2000	2	0	2	Export	320	Guatemala	GTM	50	Bangladesh	BGD								07	COFFEE,TEA,COCOA,SPICES	1	No Quantity							102800			0
S3	2000	2000	2000	2	0	2	Export	320	Guatemala	GTM	56	Belgium	BEL								07	COFFEE,TEA,COCOA,SPICES	1	No Quantity							21000579			0
S3	2000	2000	2000	2	0	2	Export	320	Guatemala	GTM	84	Belize	BLZ								07	COFFEE,TEA,COCOA,SPICES	1	No Quantity							83105			0
S3	2000	2000	2000	2	0	2	Export	320	Guatemala	GTM	92	Br. Virgin Isds	VGB								07	COFFEE,TEA,COCOA,SPICES	1	No Quantity							583237			0
S3	2000	2000	2000	2	0	2	Export	320	Guatemala	GTM	100	Bulgaria	BGR								07	COFFEE,TEA,COCOA,SPICES	1	No Quantity							25650			0
S3	2000	2000	2000	2	0	2	Export	320	Guatemala	GTM	124	Canada	CAN								07	COFFEE,TEA,COCOA,SPICES	1	No Quantity							19668469			0
S3	2000	2000	2000	2	0	2	Export	320	Guatemala	GTM	156	China	CHN								07	COFFEE,TEA,COCOA,SPICES	1	No Quantity							37845			0
S3	2000	2000	2000	2	0	2	Export	320	Guatemala	GTM	170	Colombia	COL								07	COFFEE,TEA,COCOA,SPICES	1	No Quantity							161791			0
S3	2000	2000	2000	2	0	2	Export	320	Guatemala	GTM	188	Costa Rica	CRI								07	COFFEE,TEA,COCOA,SPICES	1	No Quantity							127008			0
S3	2000	2000	2000	2	0	2	Export	320	Guatemala	GTM	203	Czechia	CZE								07	COFFEE,TEA,COCOA,SPICES	1	No Quantity							176550			0
S3	2000	2000	2000	2	0	2	Export	320	Guatemala	GTM	208	Denmark	DNK								07	COFFEE,TEA,COCOA,SPICES	1	No Quantity							3717822			0
S3	2000	2000	2000	2	0	2	Export	320	Guatemala	GTM	214	Dominican Rep.	DOM								07	COFFEE,TEA,COCOA,SPICES	1	No Quantity							44601			0
S3	2000	2000	2000	2	0	2	Export	320	Guatemala	GTM	222	El Salvador	SLV								07	COFFEE,TEA,COCOA,SPICES	1	No Quantity							1454183			0
S3	2000	2000	2000	2	0	2	Export	320	Guatemala	GTM	246	Finland	FIN								07	COFFEE,TEA,COCOA,SPICES	1	No Quantity							16578884			0
S3	2000	2000	2000	2	0	2	Export	320	Guatemala	GTM	251	France	FRA								07	COFFEE,TEA,COCOA,SPICES	1	No Quantity							11991420			0
S3	2000	2000	2000	2	0	2	Export	320	Guatemala	GTM	276	Germany	DEU								07	COFFEE,TEA,COCOA,SPICES	1	No Quantity							86137414			0
S3	2000	2000	2000	2	0	2	Export	320	Guatemala	GTM	300	Greece	GRC								07	COFFEE,TEA,COCOA,SPICES	1	No Quantity							1424			0
S3	2000	2000	2000	2	0	2	Export	320	Guatemala	GTM	340	Honduras	HND								07	COFFEE,TEA,COCOA,SPICES	1	No Quantity							417746			0
S3	2000	2000	2000	2	0	2	Export	320	Guatemala	GTM	344	China, Hong Kong SAR	HKG								07	COFFEE,TEA,COCOA,SPICES	1	No Quantity							300558			0
S3	2000	2000	2000	2	0	2	Export	320	Guatemala	GTM	348	Hungary	HUN								07	COFFEE,TEA,COCOA,SPICES	1	No Quantity							160500			0
S3	2000	2000	2000	2	0	2	Export	320	Guatemala	GTM	360	Indonesia	IDN								07	COFFEE,TEA,COCOA,SPICES	1	No Quantity							16259			0
S3	2000	2000	2000	2	0	2	Export	320	Guatemala	GTM	376	Israel	ISR								07	COFFEE,TEA,COCOA,SPICES	1	No Quantity							3057584			0
S3	2000	2000	2000	2	0	2	Export	320	Guatemala	GTM	381	Italy	ITA								07	COFFEE,TEA,COCOA,SPICES	1	No Quantity							20301577			0
S3	2000	2000	2000	2	0	2	Export	320	Guatemala	GTM	388	Jamaica	JAM								07	COFFEE,TEA,COCOA,SPICES	1	No Quantity							30375			0
S3	2000	2000	2000	2	0	2	Export	320	Guatemala	GTM	392	Japan	JPN								07	COFFEE,TEA,COCOA,SPICES	1	No Quantity							54456551			0
S3	2000	2000	2000	2	0	2	Export	320	Guatemala	GTM	400	Jordan	JOR								07	COFFEE,TEA,COCOA,SPICES	1	No Quantity							1472837			0
S3	2000	2000	2000	2	0	2	Export	320	Guatemala	GTM	410	Rep. of Korea	KOR								07	COFFEE,TEA,COCOA,SPICES	1	No Quantity							356074			0
S3	2000	2000	2000	2	0	2	Export	320	Guatemala	GTM	414	Kuwait	KWT								07	COFFEE,TEA,COCOA,SPICES	1	No Quantity							3752837			0
S3	2000	2000	2000	2	0	2	Export	320	Guatemala	GTM	422	Lebanon	LBN								07	COFFEE,TEA,COCOA,SPICES	1	No Quantity							337600			0
S3	2000	2000	2000	2	0	2	Export	320	Guatemala	GTM	458	Malaysia	MYS								07	COFFEE,TEA,COCOA,SPICES	1	No Quantity							259650			0
S3	2000	2000	2000	2	0	2	Export	320	Guatemala	GTM	470	Malta	MLT								07	COFFEE,TEA,COCOA,SPICES	1	No Quantity							33262			0
S3	2000	2000	2000	2	0	2	Export	320	Guatemala	GTM	484	Mexico	MEX								07	COFFEE,TEA,COCOA,SPICES	1	No Quantity							62642			0
S3	2000	2000	2000	2	0	2	Export	320	Guatemala	GTM	490	Other Asia, nes									07	COFFEE,TEA,COCOA,SPICES	1	No Quantity							143507			0
S3	2000	2000	2000	2	0	2	Export	320	Guatemala	GTM	504	Morocco	MAR								07	COFFEE,TEA,COCOA,SPICES	1	No Quantity							633227			0
S3	2000	2000	2000	2	0	2	Export	320	Guatemala	GTM	512	Oman	OMN								07	COFFEE,TEA,COCOA,SPICES	1	No Quantity							640564			0
S3	2000	2000	2000	2	0	2	Export	320	Guatemala	GTM	524	Nepal	NPL								07	COFFEE,TEA,COCOA,SPICES	1	No Quantity							125600			0
S3	2000	2000	2000	2	0	2	Export	320	Guatemala	GTM	528	Netherlands	NLD								07	COFFEE,TEA,COCOA,SPICES	1	No Quantity							14752094			0
S3	2000	2000	2000	2	0	2	Export	320	Guatemala	GTM	554	New Zealand	NZL								07	COFFEE,TEA,COCOA,SPICES	1	No Quantity							112499			0
S3	2000	2000	2000	2	0	2	Export	320	Guatemala	GTM	558	Nicaragua	NIC								07	COFFEE,TEA,COCOA,SPICES	1	No Quantity							1055421			0
S3	2000	2000	2000	2	0	2	Export	320	Guatemala	GTM	579	Norway	NOR								07	COFFEE,TEA,COCOA,SPICES	1	No Quantity							6768288			0
S3	2000	2000	2000	2	0	2	Export	320	Guatemala	GTM	586	Pakistan	PAK								07	COFFEE,TEA,COCOA,SPICES	1	No Quantity							378000			0
S3	2000	2000	2000	2	0	2	Export	320	Guatemala	GTM	591	Panama	PAN								07	COFFEE,TEA,COCOA,SPICES	1	No Quantity							51548			0
S3	2000	2000	2000	2	0	2	Export	320	Guatemala	GTM	604	Peru	PER								07	COFFEE,TEA,COCOA,SPICES	1	No Quantity							11458			0
S3	2000	2000	2000	2	0	2	Export	320	Guatemala	GTM	616	Poland	POL								07	COFFEE,TEA,COCOA,SPICES	1	No Quantity							3062410			0
S3	2000	2000	2000	2	0	2	Export	320	Guatemala	GTM	620	Portugal	PRT								07	COFFEE,TEA,COCOA,SPICES	1	No Quantity							2387870			0
S3	2000	2000	2000	2	0	2	Export	320	Guatemala	GTM	634	Qatar	QAT								07	COFFEE,TEA,COCOA,SPICES	1	No Quantity							28400			0
S3	2000	2000	2000	2	0	2	Export	320	Guatemala	GTM	642	Romania	ROU								07	COFFEE,TEA,COCOA,SPICES	1	No Quantity							470774			0
S3	2000	2000	2000	2	0	2	Export	320	Guatemala	GTM	682	Saudi Arabia	SAU								07	COFFEE,TEA,COCOA,SPICES	1	No Quantity							44684554			0
S3	2000	2000	2000	2	0	2	Export	320	Guatemala	GTM	699	India	IND								07	COFFEE,TEA,COCOA,SPICES	1	No Quantity							234825			0
S3	2000	2000	2000	2	0	2	Export	320	Guatemala	GTM	702	Singapore	SGP								07	COFFEE,TEA,COCOA,SPICES	1	No Quantity							4924397			0
S3	2000	2000	2000	2	0	2	Export	320	Guatemala	GTM	703	Slovakia	SVK								07	COFFEE,TEA,COCOA,SPICES	1	No Quantity							291930			0
S3	2000	2000	2000	2	0	2	Export	320	Guatemala	GTM	710	South Africa	ZAF								07	COFFEE,TEA,COCOA,SPICES	1	No Quantity							1968998			0
S3	2000	2000	2000	2	0	2	Export	320	Guatemala	GTM	724	Spain	ESP								07	COFFEE,TEA,COCOA,SPICES	1	No Quantity							5387977			0
S3	2000	2000	2000	2	0	2	Export	320	Guatemala	GTM	736	Fmr Sudan	SDN								07	COFFEE,TEA,COCOA,SPICES	1	No Quantity							130342			0
S3	2000	2000	2000	2	0	2	Export	320	Guatemala	GTM	752	Sweden	SWE								07	COFFEE,TEA,COCOA,SPICES	1	No Quantity							14917228			0
S3	2000	2000	2000	2	0	2	Export	320	Guatemala	GTM	757	Switzerland	CHE								07	COFFEE,TEA,COCOA,SPICES	1	No Quantity							5876110			0
S3	2000	2000	2000	2	0	2	Export	320	Guatemala	GTM	760	Syria	SYR								07	COFFEE,TEA,COCOA,SPICES	1	No Quantity							3406574			0
S3	2000	2000	2000	2	0	2	Export	320	Guatemala	GTM	784	United Arab Emirates	ARE								07	COFFEE,TEA,COCOA,SPICES	1	No Quantity							5988013			0
S3	2000	2000	2000	2	0	2	Export	320	Guatemala	GTM	818	Egypt	EGY								07	COFFEE,TEA,COCOA,SPICES	1	No Quantity							1190355			0
S3	2000	2000	2000	2	0	2	Export	320	Guatemala	GTM	826	United Kingdom	GBR								07	COFFEE,TEA,COCOA,SPICES	1	No Quantity							11771977			0
S3	2000	2000	2000	2	0	2	Export	320	Guatemala	GTM	842	USA	USA								07	COFFEE,TEA,COCOA,SPICES	1	No Quantity							277481819			0
S3	2000	2000	2000	2	0	2	Export	320	Guatemala	GTM	887	Yemen	YEM								07	COFFEE,TEA,COCOA,SPICES	1	No Quantity							42740			0
S3	2000	2000	2000	2	0	2	Export	304	Greenland	GRL	0	World	WLD								08	ANIMAL FEED STUFF	1	No Quantity							46318			0
S3	2000	2000	2000	2	0	2	Export	304	Greenland	GRL	208	Denmark	DNK								08	ANIMAL FEED STUFF	1	No Quantity							46318			0
S3	2000	2000	2000	2	0	2	Export	320	Guatemala	GTM	0	World	WLD								08	ANIMAL FEED STUFF	1	No Quantity							6568160			0
S3	2000	2000	2000	2	0	2	Export	320	Guatemala	GTM	84	Belize	BLZ								08	ANIMAL FEED STUFF	1	No Quantity							10327			0
S3	2000	2000	2000	2	0	2	Export	320	Guatemala	GTM	188	Costa Rica	CRI								08	ANIMAL FEED STUFF	1	No Quantity							8898			0
S3	2000	2000	2000	2	0	2	Export	320	Guatemala	GTM	214	Dominican Rep.	DOM								08	ANIMAL FEED STUFF	1	No Quantity							293765			0
S3	2000	2000	2000	2	0	2	Export	320	Guatemala	GTM	222	El Salvador	SLV								08	ANIMAL FEED STUFF	1	No Quantity							1432646			0
S3	2000	2000	2000	2	0	2	Export	320	Guatemala	GTM	340	Honduras	HND								08	ANIMAL FEED STUFF	1	No Quantity							2931342			0
S3	2000	2000	2000	2	0	2	Export	320	Guatemala	GTM	558	Nicaragua	NIC								08	ANIMAL FEED STUFF	1	No Quantity							1515874			0
S3	2000	2000	2000	2	0	2	Export	320	Guatemala	GTM	591	Panama	PAN								08	ANIMAL FEED STUFF	1	No Quantity							375209			0
S3	2000	2000	2000	2	0	2	Export	320	Guatemala	GTM	842	USA	USA								08	ANIMAL FEED STUFF	1	No Quantity							99			0
S3	2000	2000	2000	2	0	2	Export	320	Guatemala	GTM	0	World	WLD								09	MISC.EDIBLE PRODUCTS ETC	1	No Quantity							70166721			0
S3	2000	2000	2000	2	0	2	Export	320	Guatemala	GTM	32	Argentina	ARG								09	MISC.EDIBLE PRODUCTS ETC	1	No Quantity							19099			0
S3	2000	2000	2000	2	0	2	Export	320	Guatemala	GTM	76	Brazil	BRA								09	MISC.EDIBLE PRODUCTS ETC	1	No Quantity							46080			0
S3	2000	2000	2000	2	0	2	Export	320	Guatemala	GTM	84	Belize	BLZ								09	MISC.EDIBLE PRODUCTS ETC	1	No Quantity							856995			0
S3	2000	2000	2000	2	0	2	Export	320	Guatemala	GTM	92	Br. Virgin Isds	VGB								09	MISC.EDIBLE PRODUCTS ETC	1	No Quantity							1603150			0
S3	2000	2000	2000	2	0	2	Export	320	Guatemala	GTM	152	Chile	CHL								09	MISC.EDIBLE PRODUCTS ETC	1	No Quantity							25600			0
S3	2000	2000	2000	2	0	2	Export	320	Guatemala	GTM	170	Colombia	COL								09	MISC.EDIBLE PRODUCTS ETC	1	No Quantity							19734			0
S3	2000	2000	2000	2	0	2	Export	320	Guatemala	GTM	188	Costa Rica	CRI								09	MISC.EDIBLE PRODUCTS ETC	1	No Quantity							8615661			0
S3	2000	2000	2000	2	0	2	Export	320	Guatemala	GTM	192	Cuba	CUB								09	MISC.EDIBLE PRODUCTS ETC	1	No Quantity							80849			0
S3	2000	2000	2000	2	0	2	Export	320	Guatemala	GTM	214	Dominican Rep.	DOM								09	MISC.EDIBLE PRODUCTS ETC	1	No Quantity							360209			0
S3	2000	2000	2000	2	0	2	Export	320	Guatemala	GTM	218	Ecuador	ECU								09	MISC.EDIBLE PRODUCTS ETC	1	No Quantity							20976			0
S3	2000	2000	2000	2	0	2	Export	320	Guatemala	GTM	222	El Salvador	SLV								09	MISC.EDIBLE PRODUCTS ETC	1	No Quantity							20024864			0
S3	2000	2000	2000	2	0	2	Export	320	Guatemala	GTM	251	France	FRA								09	MISC.EDIBLE PRODUCTS ETC	1	No Quantity							11577			0
S3	2000	2000	2000	2	0	2	Export	320	Guatemala	GTM	328	Guyana	GUY								09	MISC.EDIBLE PRODUCTS ETC	1	No Quantity							75909			0
S3	2000	2000	2000	2	0	2	Export	320	Guatemala	GTM	332	Haiti	HTI								09	MISC.EDIBLE PRODUCTS ETC	1	No Quantity							1588475			0
S3	2000	2000	2000	2	0	2	Export	320	Guatemala	GTM	340	Honduras	HND								09	MISC.EDIBLE PRODUCTS ETC	1	No Quantity							15559691			0
S3	2000	2000	2000	2	0	2	Export	320	Guatemala	GTM	388	Jamaica	JAM								09	MISC.EDIBLE PRODUCTS ETC	1	No Quantity							44290			0
S3	2000	2000	2000	2	0	2	Export	320	Guatemala	GTM	484	Mexico	MEX								09	MISC.EDIBLE PRODUCTS ETC	1	No Quantity							5564582			0
S3	2000	2000	2000	2	0	2	Export	320	Guatemala	GTM	533	Aruba	ABW								09	MISC.EDIBLE PRODUCTS ETC	1	No Quantity							23609			0
S3	2000	2000	2000	2	0	2	Export	320	Guatemala	GTM	554	New Zealand	NZL								09	MISC.EDIBLE PRODUCTS ETC	1	No Quantity							34524			0
S3	2000	2000	2000	2	0	2	Export	320	Guatemala	GTM	558	Nicaragua	NIC								09	MISC.EDIBLE PRODUCTS ETC	1	No Quantity							8360313			0
S3	2000	2000	2000	2	0	2	Export	320	Guatemala	GTM	591	Panama	PAN								09	MISC.EDIBLE PRODUCTS ETC	1	No Quantity							2020714			0
S3	2000	2000	2000	2	0	2	Export	320	Guatemala	GTM	740	Suriname	SUR								09	MISC.EDIBLE PRODUCTS ETC	1	No Quantity							143316			0
S3	2000	2000	2000	2	0	2	Export	320	Guatemala	GTM	780	Trinidad and Tobago	TTO								09	MISC.EDIBLE PRODUCTS ETC	1	No Quantity							290934			0
S3	2000	2000	2000	2	0	2	Export	320	Guatemala	GTM	842	USA	USA								09	MISC.EDIBLE PRODUCTS ETC	1	No Quantity							4487546			0
S3	2000	2000	2000	2	0	2	Export	320	Guatemala	GTM	862	Venezuela	VEN								09	MISC.EDIBLE PRODUCTS ETC	1	No Quantity							288024			0
S3	2000	2000	2000	2	0	2	Export	304	Greenland	GRL	0	World	WLD								11	BEVERAGES	1	No Quantity							52			0
S3	2000	2000	2000	2	0	2	Export	304	Greenland	GRL	208	Denmark	DNK								11	BEVERAGES	1	No Quantity							52			0
S3	2000	2000	2000	2	0	2	Export	320	Guatemala	GTM	0	World	WLD								11	BEVERAGES	1	No Quantity							13091494			0
S3	2000	2000	2000	2	0	2	Export	320	Guatemala	GTM	84	Belize	BLZ								11	BEVERAGES	1	No Quantity							185272			0
S3	2000	2000	2000	2	0	2	Export	320	Guatemala	GTM	152	Chile	CHL								11	BEVERAGES	1	No Quantity							71399			0
S3	2000	2000	2000	2	0	2	Export	320	Guatemala	GTM	188	Costa Rica	CRI								11	BEVERAGES	1	No Quantity							332588			0
S3	2000	2000	2000	2	0	2	Export	320	Guatemala	GTM	208	Denmark	DNK								11	BEVERAGES	1	No Quantity							460			0
S3	2000	2000	2000	2	0	2	Export	320	Guatemala	GTM	222	El Salvador	SLV								11	BEVERAGES	1	No Quantity							7287543			0
S3	2000	2000	2000	2	0	2	Export	320	Guatemala	GTM	251	France	FRA								11	BEVERAGES	1	No Quantity							155420			0
S3	2000	2000	2000	2	0	2	Export	320	Guatemala	GTM	276	Germany	DEU								11	BEVERAGES	1	No Quantity							67637			0
S3	2000	2000	2000	2	0	2	Export	320	Guatemala	GTM	340	Honduras	HND								11	BEVERAGES	1	No Quantity							1430583			0
S3	2000	2000	2000	2	0	2	Export	320	Guatemala	GTM	381	Italy	ITA								11	BEVERAGES	1	No Quantity							174565			0
S3	2000	2000	2000	2	0	2	Export	320	Guatemala	GTM	392	Japan	JPN								11	BEVERAGES	1	No Quantity							200072			0
S3	2000	2000	2000	2	0	2	Export	320	Guatemala	GTM	410	Rep. of Korea	KOR								11	BEVERAGES	1	No Quantity							21			0
S3	2000	2000	2000	2	0	2	Export	320	Guatemala	GTM	473	LAIA, nes									11	BEVERAGES	1	No Quantity							1500			0
S3	2000	2000	2000	2	0	2	Export	320	Guatemala	GTM	484	Mexico	MEX								11	BEVERAGES	1	No Quantity							2490966			0
S3	2000	2000	2000	2	0	2	Export	320	Guatemala	GTM	528	Netherlands	NLD								11	BEVERAGES	1	No Quantity							400			0
S3	2000	2000	2000	2	0	2	Export	320	Guatemala	GTM	558	Nicaragua	NIC								11	BEVERAGES	1	No Quantity							329755			0
S3	2000	2000	2000	2	0	2	Export	320	Guatemala	GTM	591	Panama	PAN								11	BEVERAGES	1	No Quantity							49929			0
S3	2000	2000	2000	2	0	2	Export	320	Guatemala	GTM	604	Peru	PER								11	BEVERAGES	1	No Quantity							31500			0
S3	2000	2000	2000	2	0	2	Export	320	Guatemala	GTM	724	Spain	ESP								11	BEVERAGES	1	No Quantity							38825			0
S3	2000	2000	2000	2	0	2	Export	320	Guatemala	GTM	842	USA	USA								11	BEVERAGES	1	No Quantity							243059			0
S3	2000	2000	2000	2	0	2	Export	320	Guatemala	GTM	0	World	WLD								12	TOBACCO,TOBACCO MANUFACT	1	No Quantity							49858838			0
S3	2000	2000	2000	2	0	2	Export	320	Guatemala	GTM	188	Costa Rica	CRI								12	TOBACCO,TOBACCO MANUFACT	1	No Quantity							815275			0
S3	2000	2000	2000	2	0	2	Export	320	Guatemala	GTM	222	El Salvador	SLV								12	TOBACCO,TOBACCO MANUFACT	1	No Quantity							3933902			0
S3	2000	2000	2000	2	0	2	Export	320	Guatemala	GTM	246	Finland	FIN								12	TOBACCO,TOBACCO MANUFACT	1	No Quantity							26538			0
S3	2000	2000	2000	2	0	2	Export	320	Guatemala	GTM	251	France	FRA								12	TOBACCO,TOBACCO MANUFACT	1	No Quantity							602134			0
S3	2000	2000	2000	2	0	2	Export	320	Guatemala	GTM	276	Germany	DEU								12	TOBACCO,TOBACCO MANUFACT	1	No Quantity							11793931			0
S3	2000	2000	2000	2	0	2	Export	320	Guatemala	GTM	340	Honduras	HND								12	TOBACCO,TOBACCO MANUFACT	1	No Quantity							17510392			0
S3	2000	2000	2000	2	0	2	Export	320	Guatemala	GTM	376	Israel	ISR								12	TOBACCO,TOBACCO MANUFACT	1	No Quantity							18785			0
S3	2000	2000	2000	2	0	2	Export	320	Guatemala	GTM	381	Italy	ITA								12	TOBACCO,TOBACCO MANUFACT	1	No Quantity							1053221			0
S3	2000	2000	2000	2	0	2	Export	320	Guatemala	GTM	558	Nicaragua	NIC								12	TOBACCO,TOBACCO MANUFACT	1	No Quantity							564645			0
S3	2000	2000	2000	2	0	2	Export	320	Guatemala	GTM	591	Panama	PAN								12	TOBACCO,TOBACCO MANUFACT	1	No Quantity							2110133			0
S3	2000	2000	2000	2	0	2	Export	320	Guatemala	GTM	600	Paraguay	PRY								12	TOBACCO,TOBACCO MANUFACT	1	No Quantity							5460			0
S3	2000	2000	2000	2	0	2	Export	320	Guatemala	GTM	724	Spain	ESP								12	TOBACCO,TOBACCO MANUFACT	1	No Quantity							401990			0
S3	2000	2000	2000	2	0	2	Export	320	Guatemala	GTM	826	United Kingdom	GBR								12	TOBACCO,TOBACCO MANUFACT	1	No Quantity							1944			0
S3	2000	2000	2000	2	0	2	Export	320	Guatemala	GTM	842	USA	USA								12	TOBACCO,TOBACCO MANUFACT	1	No Quantity							11020488			0
S3	2000	2000	2000	2	0	2	Export	304	Greenland	GRL	0	World	WLD								21	HIDES,SKINS,FURSKINS,RAW	1	No Quantity							912444			0
S3	2000	2000	2000	2	0	2	Export	304	Greenland	GRL	124	Canada	CAN								21	HIDES,SKINS,FURSKINS,RAW	1	No Quantity							8453			0
S3	2000	2000	2000	2	0	2	Export	304	Greenland	GRL	208	Denmark	DNK								21	HIDES,SKINS,FURSKINS,RAW	1	No Quantity							900915			0
S3	2000	2000	2000	2	0	2	Export	304	Greenland	GRL	352	Iceland	ISL								21	HIDES,SKINS,FURSKINS,RAW	1	No Quantity							3076			0
S3	2000	2000	2000	2	0	2	Export	320	Guatemala	GTM	0	World	WLD								21	HIDES,SKINS,FURSKINS,RAW	1	No Quantity							308188			0
S3	2000	2000	2000	2	0	2	Export	320	Guatemala	GTM	222	El Salvador	SLV								21	HIDES,SKINS,FURSKINS,RAW	1	No Quantity							188			0
S3	2000	2000	2000	2	0	2	Export	320	Guatemala	GTM	484	Mexico	MEX								21	HIDES,SKINS,FURSKINS,RAW	1	No Quantity							308000			0
S3	2000	2000	2000	2	0	2	Export	320	Guatemala	GTM	0	World	WLD								22	OIL SEED,OLEAGINUS FRUIT	1	No Quantity							22084155			0
S3	2000	2000	2000	2	0	2	Export	320	Guatemala	GTM	32	Argentina	ARG								22	OIL SEED,OLEAGINUS FRUIT	1	No Quantity							27851			0
S3	2000	2000	2000	2	0	2	Export	320	Guatemala	GTM	76	Brazil	BRA								22	OIL SEED,OLEAGINUS FRUIT	1	No Quantity							23000			0
S3	2000	2000	2000	2	0	2	Export	320	Guatemala	GTM	84	Belize	BLZ								22	OIL SEED,OLEAGINUS FRUIT	1	No Quantity							13723			0
S3	2000	2000	2000	2	0	2	Export	320	Guatemala	GTM	124	Canada	CAN								22	OIL SEED,OLEAGINUS FRUIT	1	No Quantity							1598780			0
S3	2000	2000	2000	2	0	2	Export	320	Guatemala	GTM	170	Colombia	COL								22	OIL SEED,OLEAGINUS FRUIT	1	No Quantity							55126			0
S3	2000	2000	2000	2	0	2	Export	320	Guatemala	GTM	188	Costa Rica	CRI								22	OIL SEED,OLEAGINUS FRUIT	1	No Quantity							167262			0
S3	2000	2000	2000	2	0	2	Export	320	Guatemala	GTM	208	Denmark	DNK								22	OIL SEED,OLEAGINUS FRUIT	1	No Quantity							100			0
S3	2000	2000	2000	2	0	2	Export	320	Guatemala	GTM	218	Ecuador	ECU								22	OIL SEED,OLEAGINUS FRUIT	1	No Quantity							9800			0
S3	2000	2000	2000	2	0	2	Export	320	Guatemala	GTM	222	El Salvador	SLV								22	OIL SEED,OLEAGINUS FRUIT	1	No Quantity							420921			0
S3	2000	2000	2000	2	0	2	Export	320	Guatemala	GTM	246	Finland	FIN								22	OIL SEED,OLEAGINUS FRUIT	1	No Quantity							115920			0
S3	2000	2000	2000	2	0	2	Export	320	Guatemala	GTM	276	Germany	DEU								22	OIL SEED,OLEAGINUS FRUIT	1	No Quantity							687067			0
S3	2000	2000	2000	2	0	2	Export	320	Guatemala	GTM	340	Honduras	HND								22	OIL SEED,OLEAGINUS FRUIT	1	No Quantity							10963			0
S3	2000	2000	2000	2	0	2	Export	320	Guatemala	GTM	381	Italy	ITA								22	OIL SEED,OLEAGINUS FRUIT	1	No Quantity							2500			0
S3	2000	2000	2000	2	0	2	Export	320	Guatemala	GTM	392	Japan	JPN								22	OIL SEED,OLEAGINUS FRUIT	1	No Quantity							5968295			0
S3	2000	2000	2000	2	0	2	Export	320	Guatemala	GTM	484	Mexico	MEX								22	OIL SEED,OLEAGINUS FRUIT	1	No Quantity							2095560			0
S3	2000	2000	2000	2	0	2	Export	320	Guatemala	GTM	554	New Zealand	NZL								22	OIL SEED,OLEAGINUS FRUIT	1	No Quantity							72384			0
S3	2000	2000	2000	2	0	2	Export	320	Guatemala	GTM	558	Nicaragua	NIC								22	OIL SEED,OLEAGINUS FRUIT	1	No Quantity							230			0
S3	2000	2000	2000	2	0	2	Export	320	Guatemala	GTM	591	Panama	PAN								22	OIL SEED,OLEAGINUS FRUIT	1	No Quantity							6600			0
S3	2000	2000	2000	2	0	2	Export	320	Guatemala	GTM	608	Philippines	PHL								22	OIL SEED,OLEAGINUS FRUIT	1	No Quantity							26455			0
S3	2000	2000	2000	2	0	2	Export	320	Guatemala	GTM	616	Poland	POL								22	OIL SEED,OLEAGINUS FRUIT	1	No Quantity							79200			0
S3	2000	2000	2000	2	0	2	Export	320	Guatemala	GTM	724	Spain	ESP								22	OIL SEED,OLEAGINUS FRUIT	1	No Quantity							315416			0
S3	2000	2000	2000	2	0	2	Export	320	Guatemala	GTM	736	Fmr Sudan	SDN								22	OIL SEED,OLEAGINUS FRUIT	1	No Quantity							26400			0
S3	2000	2000	2000	2	0	2	Export	320	Guatemala	GTM	752	Sweden	SWE								22	OIL SEED,OLEAGINUS FRUIT	1	No Quantity							794438			0
S3	2000	2000	2000	2	0	2	Export	320	Guatemala	GTM	818	Egypt	EGY								22	OIL SEED,OLEAGINUS FRUIT	1	No Quantity							24400			0
S3	2000	2000	2000	2	0	2	Export	320	Guatemala	GTM	826	United Kingdom	GBR								22	OIL SEED,OLEAGINUS FRUIT	1	No Quantity							1831456			0
S3	2000	2000	2000	2	0	2	Export	320	Guatemala	GTM	842	USA	USA								22	OIL SEED,OLEAGINUS FRUIT	1	No Quantity							7710308			0
S3	2000	2000	2000	2	0	2	Export	304	Greenland	GRL	0	World	WLD								23	CRUDE RUBBER	1	No Quantity							279			0
S3	2000	2000	2000	2	0	2	Export	304	Greenland	GRL	208	Denmark	DNK								23	CRUDE RUBBER	1	No Quantity							279			0
S3	2000	2000	2000	2	0	2	Export	320	Guatemala	GTM	0	World	WLD								23	CRUDE RUBBER	1	No Quantity							28705802			0
S3	2000	2000	2000	2	0	2	Export	320	Guatemala	GTM	124	Canada	CAN								23	CRUDE RUBBER	1	No Quantity							1482			0
S3	2000	2000	2000	2	0	2	Export	320	Guatemala	GTM	152	Chile	CHL								23	CRUDE RUBBER	1	No Quantity							199134			0
S3	2000	2000	2000	2	0	2	Export	320	Guatemala	GTM	170	Colombia	COL								23	CRUDE RUBBER	1	No Quantity							5369281			0
S3	2000	2000	2000	2	0	2	Export	320	Guatemala	GTM	188	Costa Rica	CRI								23	CRUDE RUBBER	1	No Quantity							3316547			0
S3	2000	2000	2000	2	0	2	Export	320	Guatemala	GTM	192	Cuba	CUB								23	CRUDE RUBBER	1	No Quantity							80508			0
S3	2000	2000	2000	2	0	2	Export	320	Guatemala	GTM	214	Dominican Rep.	DOM								23	CRUDE RUBBER	1	No Quantity							17253			0
S3	2000	2000	2000	2	0	2	Export	320	Guatemala	GTM	218	Ecuador	ECU								23	CRUDE RUBBER	1	No Quantity							47040			0
S3	2000	2000	2000	2	0	2	Export	320	Guatemala	GTM	222	El Salvador	SLV								23	CRUDE RUBBER	1	No Quantity							212538			0
S3	2000	2000	2000	2	0	2	Export	320	Guatemala	GTM	340	Honduras	HND								23	CRUDE RUBBER	1	No Quantity							138483			0
S3	2000	2000	2000	2	0	2	Export	320	Guatemala	GTM	484	Mexico	MEX								23	CRUDE RUBBER	1	No Quantity							17616115			0
S3	2000	2000	2000	2	0	2	Export	320	Guatemala	GTM	558	Nicaragua	NIC								23	CRUDE RUBBER	1	No Quantity							86420			0
S3	2000	2000	2000	2	0	2	Export	320	Guatemala	GTM	591	Panama	PAN								23	CRUDE RUBBER	1	No Quantity							465871			0
S3	2000	2000	2000	2	0	2	Export	320	Guatemala	GTM	604	Peru	PER								23	CRUDE RUBBER	1	No Quantity							121881			0
S3	2000	2000	2000	2	0	2	Export	320	Guatemala	GTM	724	Spain	ESP								23	CRUDE RUBBER	1	No Quantity							483500			0
S3	2000	2000	2000	2	0	2	Export	320	Guatemala	GTM	838	Free Zones									23	CRUDE RUBBER	1	No Quantity							4070			0
S3	2000	2000	2000	2	0	2	Export	320	Guatemala	GTM	842	USA	USA								23	CRUDE RUBBER	1	No Quantity							250396			0
S3	2000	2000	2000	2	0	2	Export	320	Guatemala	GTM	862	Venezuela	VEN								23	CRUDE RUBBER	1	No Quantity							295283			0
S3	2000	2000	2000	2	0	2	Export	320	Guatemala	GTM	0	World	WLD								24	CORK AND WOOD	1	No Quantity							8209830			0
S3	2000	2000	2000	2	0	2	Export	320	Guatemala	GTM	56	Belgium	BEL								24	CORK AND WOOD	1	No Quantity							12250			0
S3	2000	2000	2000	2	0	2	Export	320	Guatemala	GTM	84	Belize	BLZ								24	CORK AND WOOD	1	No Quantity							58950			0
S3	2000	2000	2000	2	0	2	Export	320	Guatemala	GTM	92	Br. Virgin Isds	VGB								24	CORK AND WOOD	1	No Quantity							5000			0
S3	2000	2000	2000	2	0	2	Export	320	Guatemala	GTM	124	Canada	CAN								24	CORK AND WOOD	1	No Quantity							12650			0
S3	2000	2000	2000	2	0	2	Export	320	Guatemala	GTM	208	Denmark	DNK								24	CORK AND WOOD	1	No Quantity							1953			0
S3	2000	2000	2000	2	0	2	Export	320	Guatemala	GTM	214	Dominican Rep.	DOM								24	CORK AND WOOD	1	No Quantity							641324			0
S3	2000	2000	2000	2	0	2	Export	320	Guatemala	GTM	222	El Salvador	SLV								24	CORK AND WOOD	1	No Quantity							4650851			0
S3	2000	2000	2000	2	0	2	Export	320	Guatemala	GTM	276	Germany	DEU								24	CORK AND WOOD	1	No Quantity							324			0
S3	2000	2000	2000	2	0	2	Export	320	Guatemala	GTM	340	Honduras	HND								24	CORK AND WOOD	1	No Quantity							364087			0
S3	2000	2000	2000	2	0	2	Export	320	Guatemala	GTM	372	Ireland	IRL								24	CORK AND WOOD	1	No Quantity							9800			0
S3	2000	2000	2000	2	0	2	Export	320	Guatemala	GTM	381	Italy	ITA								24	CORK AND WOOD	1	No Quantity							87183			0
S3	2000	2000	2000	2	0	2	Export	320	Guatemala	GTM	392	Japan	JPN								24	CORK AND WOOD	1	No Quantity							301731			0
S3	2000	2000	2000	2	0	2	Export	320	Guatemala	GTM	484	Mexico	MEX								24	CORK AND WOOD	1	No Quantity							322794			0
S3	2000	2000	2000	2	0	2	Export	320	Guatemala	GTM	558	Nicaragua	NIC								24	CORK AND WOOD	1	No Quantity							35612			0
S3	2000	2000	2000	2	0	2	Export	320	Guatemala	GTM	591	Panama	PAN								24	CORK AND WOOD	1	No Quantity							60000			0
S3	2000	2000	2000	2	0	2	Export	320	Guatemala	GTM	724	Spain	ESP								24	CORK AND WOOD	1	No Quantity							71176			0
S3	2000	2000	2000	2	0	2	Export	320	Guatemala	GTM	826	United Kingdom	GBR								24	CORK AND WOOD	1	No Quantity							17396			0
S3	2000	2000	2000	2	0	2	Export	320	Guatemala	GTM	842	USA	USA								24	CORK AND WOOD	1	No Quantity							1556749			0
S3	2000	2000	2000	2	0	2	Export	304	Greenland	GRL	0	World	WLD								25	PULP AND WASTE PAPER	1	No Quantity							15			0
S3	2000	2000	2000	2	0	2	Export	304	Greenland	GRL	208	Denmark	DNK								25	PULP AND WASTE PAPER	1	No Quantity							15			0
S3	2000	2000	2000	2	0	2	Export	320	Guatemala	GTM	0	World	WLD								25	PULP AND WASTE PAPER	1	No Quantity							2122858			0
S3	2000	2000	2000	2	0	2	Export	320	Guatemala	GTM	84	Belize	BLZ								25	PULP AND WASTE PAPER	1	No Quantity							264			0
S3	2000	2000	2000	2	0	2	Export	320	Guatemala	GTM	124	Canada	CAN								25	PULP AND WASTE PAPER	1	No Quantity							57313			0
S3	2000	2000	2000	2	0	2	Export	320	Guatemala	GTM	188	Costa Rica	CRI								25	PULP AND WASTE PAPER	1	No Quantity							47066			0
S3	2000	2000	2000	2	0	2	Export	320	Guatemala	GTM	222	El Salvador	SLV								25	PULP AND WASTE PAPER	1	No Quantity							1396967			0
S3	2000	2000	2000	2	0	2	Export	320	Guatemala	GTM	340	Honduras	HND								25	PULP AND WASTE PAPER	1	No Quantity							81966			0
S3	2000	2000	2000	2	0	2	Export	320	Guatemala	GTM	484	Mexico	MEX								25	PULP AND WASTE PAPER	1	No Quantity							58724			0
S3	2000	2000	2000	2	0	2	Export	320	Guatemala	GTM	558	Nicaragua	NIC								25	PULP AND WASTE PAPER	1	No Quantity							242			0
S3	2000	2000	2000	2	0	2	Export	320	Guatemala	GTM	591	Panama	PAN								25	PULP AND WASTE PAPER	1	No Quantity							465686			0
S3	2000	2000	2000	2	0	2	Export	320	Guatemala	GTM	862	Venezuela	VEN								25	PULP AND WASTE PAPER	1	No Quantity							14630			0
S3	2000	2000	2000	2	0	2	Export	320	Guatemala	GTM	0	World	WLD								26	TEXTILE FIBRES	1	No Quantity							216255			0
S3	2000	2000	2000	2	0	2	Export	320	Guatemala	GTM	84	Belize	BLZ								26	TEXTILE FIBRES	1	No Quantity							154			0
S3	2000	2000	2000	2	0	2	Export	320	Guatemala	GTM	188	Costa Rica	CRI								26	TEXTILE FIBRES	1	No Quantity							10498			0
S3	2000	2000	2000	2	0	2	Export	320	Guatemala	GTM	222	El Salvador	SLV								26	TEXTILE FIBRES	1	No Quantity							24086			0
S3	2000	2000	2000	2	0	2	Export	320	Guatemala	GTM	251	France	FRA								26	TEXTILE FIBRES	1	No Quantity							108			0
S3	2000	2000	2000	2	0	2	Export	320	Guatemala	GTM	276	Germany	DEU								26	TEXTILE FIBRES	1	No Quantity							34212			0
S3	2000	2000	2000	2	0	2	Export	320	Guatemala	GTM	340	Honduras	HND								26	TEXTILE FIBRES	1	No Quantity							61673			0
S3	2000	2000	2000	2	0	2	Export	320	Guatemala	GTM	381	Italy	ITA								26	TEXTILE FIBRES	1	No Quantity							1475			0
S3	2000	2000	2000	2	0	2	Export	320	Guatemala	GTM	558	Nicaragua	NIC								26	TEXTILE FIBRES	1	No Quantity							48357			0
S3	2000	2000	2000	2	0	2	Export	320	Guatemala	GTM	724	Spain	ESP								26	TEXTILE FIBRES	1	No Quantity							14358			0
S3	2000	2000	2000	2	0	2	Export	320	Guatemala	GTM	838	Free Zones									26	TEXTILE FIBRES	1	No Quantity							3182			0
S3	2000	2000	2000	2	0	2	Export	320	Guatemala	GTM	842	USA	USA								26	TEXTILE FIBRES	1	No Quantity							18152			0
S3	2000	2000	2000	2	0	2	Export	320	Guatemala	GTM	0	World	WLD								27	CRUDE FERTILIZER,MINERAL	1	No Quantity							7122714			0
S3	2000	2000	2000	2	0	2	Export	320	Guatemala	GTM	84	Belize	BLZ								27	CRUDE FERTILIZER,MINERAL	1	No Quantity							545200			0
S3	2000	2000	2000	2	0	2	Export	320	Guatemala	GTM	124	Canada	CAN								27	CRUDE FERTILIZER,MINERAL	1	No Quantity							3000			0
S3	2000	2000	2000	2	0	2	Export	320	Guatemala	GTM	152	Chile	CHL								27	CRUDE FERTILIZER,MINERAL	1	No Quantity							27487			0
S3	2000	2000	2000	2	0	2	Export	320	Guatemala	GTM	170	Colombia	COL								27	CRUDE FERTILIZER,MINERAL	1	No Quantity							280706			0
S3	2000	2000	2000	2	0	2	Export	320	Guatemala	GTM	188	Costa Rica	CRI								27	CRUDE FERTILIZER,MINERAL	1	No Quantity							950679			0
S3	2000	2000	2000	2	0	2	Export	320	Guatemala	GTM	192	Cuba	CUB								27	CRUDE FERTILIZER,MINERAL	1	No Quantity							44792			0
S3	2000	2000	2000	2	0	2	Export	320	Guatemala	GTM	214	Dominican Rep.	DOM								27	CRUDE FERTILIZER,MINERAL	1	No Quantity							4000			0
S3	2000	2000	2000	2	0	2	Export	320	Guatemala	GTM	218	Ecuador	ECU								27	CRUDE FERTILIZER,MINERAL	1	No Quantity							46820			0
S3	2000	2000	2000	2	0	2	Export	320	Guatemala	GTM	222	El Salvador	SLV								27	CRUDE FERTILIZER,MINERAL	1	No Quantity							1582386			0
S3	2000	2000	2000	2	0	2	Export	320	Guatemala	GTM	340	Honduras	HND								27	CRUDE FERTILIZER,MINERAL	1	No Quantity							256262			0
S3	2000	2000	2000	2	0	2	Export	320	Guatemala	GTM	344	China, Hong Kong SAR	HKG								27	CRUDE FERTILIZER,MINERAL	1	No Quantity							18128			0
S3	2000	2000	2000	2	0	2	Export	320	Guatemala	GTM	381	Italy	ITA								27	CRUDE FERTILIZER,MINERAL	1	No Quantity							151758			0
S3	2000	2000	2000	2	0	2	Export	320	Guatemala	GTM	484	Mexico	MEX								27	CRUDE FERTILIZER,MINERAL	1	No Quantity							480608			0
S3	2000	2000	2000	2	0	2	Export	320	Guatemala	GTM	558	Nicaragua	NIC								27	CRUDE FERTILIZER,MINERAL	1	No Quantity							436852			0
S3	2000	2000	2000	2	0	2	Export	320	Guatemala	GTM	591	Panama	PAN								27	CRUDE FERTILIZER,MINERAL	1	No Quantity							35342			0
S3	2000	2000	2000	2	0	2	Export	320	Guatemala	GTM	604	Peru	PER								27	CRUDE FERTILIZER,MINERAL	1	No Quantity							54517			0
S3	2000	2000	2000	2	0	2	Export	320	Guatemala	GTM	724	Spain	ESP								27	CRUDE FERTILIZER,MINERAL	1	No Quantity							459657			0
S3	2000	2000	2000	2	0	2	Export	320	Guatemala	GTM	838	Free Zones									27	CRUDE FERTILIZER,MINERAL	1	No Quantity							118025			0
S3	2000	2000	2000	2	0	2	Export	320	Guatemala	GTM	842	USA	USA								27	CRUDE FERTILIZER,MINERAL	1	No Quantity							1626495			0
S3	2000	2000	2000	2	0	2	Export	304	Greenland	GRL	0	World	WLD								28	METALLIFEROUS ORE,SCRAP	1	No Quantity							27726			0
S3	2000	2000	2000	2	0	2	Export	304	Greenland	GRL	208	Denmark	DNK								28	METALLIFEROUS ORE,SCRAP	1	No Quantity							27726			0
S3	2000	2000	2000	2	0	2	Export	320	Guatemala	GTM	0	World	WLD								28	METALLIFEROUS ORE,SCRAP	1	No Quantity							29114898			0
S3	2000	2000	2000	2	0	2	Export	320	Guatemala	GTM	222	El Salvador	SLV								28	METALLIFEROUS ORE,SCRAP	1	No Quantity							67511			0
S3	2000	2000	2000	2	0	2	Export	320	Guatemala	GTM	340	Honduras	HND								28	METALLIFEROUS ORE,SCRAP	1	No Quantity							23451			0
S3	2000	2000	2000	2	0	2	Export	320	Guatemala	GTM	484	Mexico	MEX								28	METALLIFEROUS ORE,SCRAP	1	No Quantity							27578477			0
S3	2000	2000	2000	2	0	2	Export	320	Guatemala	GTM	558	Nicaragua	NIC								28	METALLIFEROUS ORE,SCRAP	1	No Quantity							1136			0
S3	2000	2000	2000	2	0	2	Export	320	Guatemala	GTM	842	USA	USA								28	METALLIFEROUS ORE,SCRAP	1	No Quantity							1444323			0
S3	2000	2000	2000	2	0	2	Export	304	Greenland	GRL	0	World	WLD								29	CRUDE ANIMAL,VEG.MATERL.	1	No Quantity							226801			0
S3	2000	2000	2000	2	0	2	Export	304	Greenland	GRL	208	Denmark	DNK								29	CRUDE ANIMAL,VEG.MATERL.	1	No Quantity							226801			0
S3	2000	2000	2000	2	0	2	Export	320	Guatemala	GTM	0	World	WLD								29	CRUDE ANIMAL,VEG.MATERL.	1	No Quantity							52588468			0
S3	2000	2000	2000	2	0	2	Export	320	Guatemala	GTM	32	Argentina	ARG								29	CRUDE ANIMAL,VEG.MATERL.	1	No Quantity							500			0
S3	2000	2000	2000	2	0	2	Export	320	Guatemala	GTM	36	Australia	AUS								29	CRUDE ANIMAL,VEG.MATERL.	1	No Quantity							19353			0
S3	2000	2000	2000	2	0	2	Export	320	Guatemala	GTM	40	Austria	AUT								29	CRUDE ANIMAL,VEG.MATERL.	1	No Quantity							13343			0
S3	2000	2000	2000	2	0	2	Export	320	Guatemala	GTM	56	Belgium	BEL								29	CRUDE ANIMAL,VEG.MATERL.	1	No Quantity							6074			0
S3	2000	2000	2000	2	0	2	Export	320	Guatemala	GTM	60	Bermuda	BMU								29	CRUDE ANIMAL,VEG.MATERL.	1	No Quantity							60			0
S3	2000	2000	2000	2	0	2	Export	320	Guatemala	GTM	84	Belize	BLZ								29	CRUDE ANIMAL,VEG.MATERL.	1	No Quantity							16747			0
S3	2000	2000	2000	2	0	2	Export	320	Guatemala	GTM	124	Canada	CAN								29	CRUDE ANIMAL,VEG.MATERL.	1	No Quantity							277304			0
S3	2000	2000	2000	2	0	2	Export	320	Guatemala	GTM	156	China	CHN								29	CRUDE ANIMAL,VEG.MATERL.	1	No Quantity							23453			0
S3	2000	2000	2000	2	0	2	Export	320	Guatemala	GTM	170	Colombia	COL								29	CRUDE ANIMAL,VEG.MATERL.	1	No Quantity							12993			0
S3	2000	2000	2000	2	0	2	Export	320	Guatemala	GTM	188	Costa Rica	CRI								29	CRUDE ANIMAL,VEG.MATERL.	1	No Quantity							191647			0
S3	2000	2000	2000	2	0	2	Export	320	Guatemala	GTM	191	Croatia	HRV								29	CRUDE ANIMAL,VEG.MATERL.	1	No Quantity							3919			0
S3	2000	2000	2000	2	0	2	Export	320	Guatemala	GTM	203	Czechia	CZE								29	CRUDE ANIMAL,VEG.MATERL.	1	No Quantity							390			0
S3	2000	2000	2000	2	0	2	Export	320	Guatemala	GTM	208	Denmark	DNK								29	CRUDE ANIMAL,VEG.MATERL.	1	No Quantity							305795			0
S3	2000	2000	2000	2	0	2	Export	320	Guatemala	GTM	214	Dominican Rep.	DOM								29	CRUDE ANIMAL,VEG.MATERL.	1	No Quantity							50256			0
S3	2000	2000	2000	2	0	2	Export	320	Guatemala	GTM	218	Ecuador	ECU								29	CRUDE ANIMAL,VEG.MATERL.	1	No Quantity							12059			0
S3	2000	2000	2000	2	0	2	Export	320	Guatemala	GTM	222	El Salvador	SLV								29	CRUDE ANIMAL,VEG.MATERL.	1	No Quantity							839532			0
S3	2000	2000	2000	2	0	2	Export	320	Guatemala	GTM	251	France	FRA								29	CRUDE ANIMAL,VEG.MATERL.	1	No Quantity							51727			0
S3	2000	2000	2000	2	0	2	Export	320	Guatemala	GTM	268	Georgia	GEO								29	CRUDE ANIMAL,VEG.MATERL.	1	No Quantity							144			0
S3	2000	2000	2000	2	0	2	Export	320	Guatemala	GTM	276	Germany	DEU								29	CRUDE ANIMAL,VEG.MATERL.	1	No Quantity							3574302			0
S3	2000	2000	2000	2	0	2	Export	320	Guatemala	GTM	340	Honduras	HND								29	CRUDE ANIMAL,VEG.MATERL.	1	No Quantity							581825			0
S3	2000	2000	2000	2	0	2	Export	320	Guatemala	GTM	344	China, Hong Kong SAR	HKG								29	CRUDE ANIMAL,VEG.MATERL.	1	No Quantity							99222			0
S3	2000	2000	2000	2	0	2	Export	320	Guatemala	GTM	376	Israel	ISR								29	CRUDE ANIMAL,VEG.MATERL.	1	No Quantity							10073			0
S3	2000	2000	2000	2	0	2	Export	320	Guatemala	GTM	381	Italy	ITA								29	CRUDE ANIMAL,VEG.MATERL.	1	No Quantity							464828			0
S3	2000	2000	2000	2	0	2	Export	320	Guatemala	GTM	392	Japan	JPN								29	CRUDE ANIMAL,VEG.MATERL.	1	No Quantity							917840			0
S3	2000	2000	2000	2	0	2	Export	320	Guatemala	GTM	410	Rep. of Korea	KOR								29	CRUDE ANIMAL,VEG.MATERL.	1	No Quantity							130			0
S3	2000	2000	2000	2	0	2	Export	320	Guatemala	GTM	484	Mexico	MEX								29	CRUDE ANIMAL,VEG.MATERL.	1	No Quantity							2375374			0
S3	2000	2000	2000	2	0	2	Export	320	Guatemala	GTM	490	Other Asia, nes									29	CRUDE ANIMAL,VEG.MATERL.	1	No Quantity							14493			0
S3	2000	2000	2000	2	0	2	Export	320	Guatemala	GTM	498	Rep. of Moldova	MDA								29	CRUDE ANIMAL,VEG.MATERL.	1	No Quantity							1176			0
S3	2000	2000	2000	2	0	2	Export	320	Guatemala	GTM	528	Netherlands	NLD								29	CRUDE ANIMAL,VEG.MATERL.	1	No Quantity							10945692			0
S3	2000	2000	2000	2	0	2	Export	320	Guatemala	GTM	554	New Zealand	NZL								29	CRUDE ANIMAL,VEG.MATERL.	1	No Quantity							18500			0
S3	2000	2000	2000	2	0	2	Export	320	Guatemala	GTM	558	Nicaragua	NIC								29	CRUDE ANIMAL,VEG.MATERL.	1	No Quantity							78864			0
S3	2000	2000	2000	2	0	2	Export	320	Guatemala	GTM	579	Norway	NOR								29	CRUDE ANIMAL,VEG.MATERL.	1	No Quantity							120			0
S3	2000	2000	2000	2	0	2	Export	320	Guatemala	GTM	591	Panama	PAN								29	CRUDE ANIMAL,VEG.MATERL.	1	No Quantity							22796			0
S3	2000	2000	2000	2	0	2	Export	320	Guatemala	GTM	616	Poland	POL								29	CRUDE ANIMAL,VEG.MATERL.	1	No Quantity							2038			0
S3	2000	2000	2000	2	0	2	Export	320	Guatemala	GTM	699	India	IND								29	CRUDE ANIMAL,VEG.MATERL.	1	No Quantity							10			0
S3	2000	2000	2000	2	0	2	Export	320	Guatemala	GTM	702	Singapore	SGP								29	CRUDE ANIMAL,VEG.MATERL.	1	No Quantity							210			0
S3	2000	2000	2000	2	0	2	Export	320	Guatemala	GTM	710	South Africa	ZAF								29	CRUDE ANIMAL,VEG.MATERL.	1	No Quantity							13703			0
S3	2000	2000	2000	2	0	2	Export	320	Guatemala	GTM	724	Spain	ESP								29	CRUDE ANIMAL,VEG.MATERL.	1	No Quantity							184951			0
S3	2000	2000	2000	2	0	2	Export	320	Guatemala	GTM	748	Swaziland	SWZ								29	CRUDE ANIMAL,VEG.MATERL.	1	No Quantity							1481			0
S3	2000	2000	2000	2	0	2	Export	320	Guatemala	GTM	752	Sweden	SWE								29	CRUDE ANIMAL,VEG.MATERL.	1	No Quantity							450			0
S3	2000	2000	2000	2	0	2	Export	320	Guatemala	GTM	757	Switzerland	CHE								29	CRUDE ANIMAL,VEG.MATERL.	1	No Quantity							73435			0
S3	2000	2000	2000	2	0	2	Export	320	Guatemala	GTM	818	Egypt	EGY								29	CRUDE ANIMAL,VEG.MATERL.	1	No Quantity							10			0
S3	2000	2000	2000	2	0	2	Export	320	Guatemala	GTM	826	United Kingdom	GBR								29	CRUDE ANIMAL,VEG.MATERL.	1	No Quantity							184556			0
S3	2000	2000	2000	2	0	2	Export	320	Guatemala	GTM	842	USA	USA								29	CRUDE ANIMAL,VEG.MATERL.	1	No Quantity							31197093			0
S3	2000	2000	2000	2	0	2	Export	320	Guatemala	GTM	0	World	WLD								32	COAL, COKE, BRIQUETTES	1	No Quantity							31219			0
S3	2000	2000	2000	2	0	2	Export	320	Guatemala	GTM	84	Belize	BLZ								32	COAL, COKE, BRIQUETTES	1	No Quantity							690			0
S3	2000	2000	2000	2	0	2	Export	320	Guatemala	GTM	188	Costa Rica	CRI								32	COAL, COKE, BRIQUETTES	1	No Quantity							930			0
S3	2000	2000	2000	2	0	2	Export	320	Guatemala	GTM	222	El Salvador	SLV								32	COAL, COKE, BRIQUETTES	1	No Quantity							29599			0
S3	2000	2000	2000	2	0	2	Export	304	Greenland	GRL	0	World	WLD								33	PETROLEUM,PETROL.PRODUCT	1	No Quantity							73501			0
S3	2000	2000	2000	2	0	2	Export	304	Greenland	GRL	899	Areas, nes									33	PETROLEUM,PETROL.PRODUCT	1	No Quantity							73501			0
S3	2000	2000	2000	2	0	2	Export	320	Guatemala	GTM	0	World	WLD								33	PETROLEUM,PETROL.PRODUCT	1	No Quantity							160947344			0
S3	2000	2000	2000	2	0	2	Export	320	Guatemala	GTM	84	Belize	BLZ								33	PETROLEUM,PETROL.PRODUCT	1	No Quantity							174274			0
S3	2000	2000	2000	2	0	2	Export	320	Guatemala	GTM	188	Costa Rica	CRI								33	PETROLEUM,PETROL.PRODUCT	1	No Quantity							16523			0
S3	2000	2000	2000	2	0	2	Export	320	Guatemala	GTM	222	El Salvador	SLV								33	PETROLEUM,PETROL.PRODUCT	1	No Quantity							422920			0
S3	2000	2000	2000	2	0	2	Export	320	Guatemala	GTM	340	Honduras	HND								33	PETROLEUM,PETROL.PRODUCT	1	No Quantity							624743			0
S3	2000	2000	2000	2	0	2	Export	320	Guatemala	GTM	484	Mexico	MEX								33	PETROLEUM,PETROL.PRODUCT	1	No Quantity							34430			0
S3	2000	2000	2000	2	0	2	Export	320	Guatemala	GTM	558	Nicaragua	NIC								33	PETROLEUM,PETROL.PRODUCT	1	No Quantity							418697			0
S3	2000	2000	2000	2	0	2	Export	320	Guatemala	GTM	591	Panama	PAN								33	PETROLEUM,PETROL.PRODUCT	1	No Quantity							4008			0
S3	2000	2000	2000	2	0	2	Export	320	Guatemala	GTM	724	Spain	ESP								33	PETROLEUM,PETROL.PRODUCT	1	No Quantity							1149			0
S3	2000	2000	2000	2	0	2	Export	320	Guatemala	GTM	838	Free Zones									33	PETROLEUM,PETROL.PRODUCT	1	No Quantity							2652			0
S3	2000	2000	2000	2	0	2	Export	320	Guatemala	GTM	842	USA	USA								33	PETROLEUM,PETROL.PRODUCT	1	No Quantity							159247948			0
S3	2000	2000	2000	2	0	2	Export	320	Guatemala	GTM	0	World	WLD								34	GAS,NATURAL,MANUFACTURED	1	No Quantity							635524			0
S3	2000	2000	2000	2	0	2	Export	320	Guatemala	GTM	84	Belize	BLZ								34	GAS,NATURAL,MANUFACTURED	1	No Quantity							66318			0
S3	2000	2000	2000	2	0	2	Export	320	Guatemala	GTM	222	El Salvador	SLV								34	GAS,NATURAL,MANUFACTURED	1	No Quantity							74754			0
S3	2000	2000	2000	2	0	2	Export	320	Guatemala	GTM	340	Honduras	HND								34	GAS,NATURAL,MANUFACTURED	1	No Quantity							494452			0
S3	2000	2000	2000	2	0	2	Export	320	Guatemala	GTM	0	World	WLD								41	ANIMAL OILS AND FATS	1	No Quantity							242707			0
S3	2000	2000	2000	2	0	2	Export	320	Guatemala	GTM	222	El Salvador	SLV								41	ANIMAL OILS AND FATS	1	No Quantity							242213			0
S3	2000	2000	2000	2	0	2	Export	320	Guatemala	GTM	340	Honduras	HND								41	ANIMAL OILS AND FATS	1	No Quantity							494			0
S3	2000	2000	2000	2	0	2	Export	320	Guatemala	GTM	0	World	WLD								42	FIXED VEG. FATS AND OILS	1	No Quantity							21437864			0
S3	2000	2000	2000	2	0	2	Export	320	Guatemala	GTM	84	Belize	BLZ								42	FIXED VEG. FATS AND OILS	1	No Quantity							12222			0
S3	2000	2000	2000	2	0	2	Export	320	Guatemala	GTM	188	Costa Rica	CRI								42	FIXED VEG. FATS AND OILS	1	No Quantity							931292			0
S3	2000	2000	2000	2	0	2	Export	320	Guatemala	GTM	222	El Salvador	SLV								42	FIXED VEG. FATS AND OILS	1	No Quantity							9126800			0
S3	2000	2000	2000	2	0	2	Export	320	Guatemala	GTM	340	Honduras	HND								42	FIXED VEG. FATS AND OILS	1	No Quantity							218645			0
S3	2000	2000	2000	2	0	2	Export	320	Guatemala	GTM	484	Mexico	MEX								42	FIXED VEG. FATS AND OILS	1	No Quantity							7316902			0
S3	2000	2000	2000	2	0	2	Export	320	Guatemala	GTM	558	Nicaragua	NIC								42	FIXED VEG. FATS AND OILS	1	No Quantity							2237558			0
S3	2000	2000	2000	2	0	2	Export	320	Guatemala	GTM	591	Panama	PAN								42	FIXED VEG. FATS AND OILS	1	No Quantity							1385232			0
S3	2000	2000	2000	2	0	2	Export	320	Guatemala	GTM	826	United Kingdom	GBR								42	FIXED VEG. FATS AND OILS	1	No Quantity							194892			0
S3	2000	2000	2000	2	0	2	Export	320	Guatemala	GTM	842	USA	USA								42	FIXED VEG. FATS AND OILS	1	No Quantity							14321			0
S3	2000	2000	2000	2	0	2	Export	320	Guatemala	GTM	0	World	WLD								43	ANIMAL,VEG.FATS,OILS,NES	1	No Quantity							4549611			0
S3	2000	2000	2000	2	0	2	Export	320	Guatemala	GTM	84	Belize	BLZ								43	ANIMAL,VEG.FATS,OILS,NES	1	No Quantity							14220			0
S3	2000	2000	2000	2	0	2	Export	320	Guatemala	GTM	124	Canada	CAN								43	ANIMAL,VEG.FATS,OILS,NES	1	No Quantity							27600			0
S3	2000	2000	2000	2	0	2	Export	320	Guatemala	GTM	170	Colombia	COL								43	ANIMAL,VEG.FATS,OILS,NES	1	No Quantity							280			0
S3	2000	2000	2000	2	0	2	Export	320	Guatemala	GTM	188	Costa Rica	CRI								43	ANIMAL,VEG.FATS,OILS,NES	1	No Quantity							213420			0
S3	2000	2000	2000	2	0	2	Export	320	Guatemala	GTM	222	El Salvador	SLV								43	ANIMAL,VEG.FATS,OILS,NES	1	No Quantity							3320715			0
S3	2000	2000	2000	2	0	2	Export	320	Guatemala	GTM	340	Honduras	HND								43	ANIMAL,VEG.FATS,OILS,NES	1	No Quantity							349195			0
S3	2000	2000	2000	2	0	2	Export	320	Guatemala	GTM	484	Mexico	MEX								43	ANIMAL,VEG.FATS,OILS,NES	1	No Quantity							2894			0
S3	2000	2000	2000	2	0	2	Export	320	Guatemala	GTM	558	Nicaragua	NIC								43	ANIMAL,VEG.FATS,OILS,NES	1	No Quantity							534713			0
S3	2000	2000	2000	2	0	2	Export	320	Guatemala	GTM	591	Panama	PAN								43	ANIMAL,VEG.FATS,OILS,NES	1	No Quantity							424			0
S3	2000	2000	2000	2	0	2	Export	320	Guatemala	GTM	842	USA	USA								43	ANIMAL,VEG.FATS,OILS,NES	1	No Quantity							86150			0
S3	2000	2000	2000	2	0	2	Export	320	Guatemala	GTM	0	World	WLD								51	ORGANIC CHEMICALS	1	No Quantity							17273829			0
S3	2000	2000	2000	2	0	2	Export	320	Guatemala	GTM	56	Belgium	BEL								51	ORGANIC CHEMICALS	1	No Quantity							20			0
S3	2000	2000	2000	2	0	2	Export	320	Guatemala	GTM	84	Belize	BLZ								51	ORGANIC CHEMICALS	1	No Quantity							102020			0
S3	2000	2000	2000	2	0	2	Export	320	Guatemala	GTM	156	China	CHN								51	ORGANIC CHEMICALS	1	No Quantity							765			0
S3	2000	2000	2000	2	0	2	Export	320	Guatemala	GTM	170	Colombia	COL								51	ORGANIC CHEMICALS	1	No Quantity							23227			0
S3	2000	2000	2000	2	0	2	Export	320	Guatemala	GTM	188	Costa Rica	CRI								51	ORGANIC CHEMICALS	1	No Quantity							452071			0
S3	2000	2000	2000	2	0	2	Export	320	Guatemala	GTM	214	Dominican Rep.	DOM								51	ORGANIC CHEMICALS	1	No Quantity							20118			0
S3	2000	2000	2000	2	0	2	Export	320	Guatemala	GTM	222	El Salvador	SLV								51	ORGANIC CHEMICALS	1	No Quantity							1625796			0
S3	2000	2000	2000	2	0	2	Export	320	Guatemala	GTM	251	France	FRA								51	ORGANIC CHEMICALS	1	No Quantity							918126			0
S3	2000	2000	2000	2	0	2	Export	320	Guatemala	GTM	276	Germany	DEU								51	ORGANIC CHEMICALS	1	No Quantity							8			0
S3	2000	2000	2000	2	0	2	Export	320	Guatemala	GTM	340	Honduras	HND								51	ORGANIC CHEMICALS	1	No Quantity							1343508			0
S3	2000	2000	2000	2	0	2	Export	320	Guatemala	GTM	484	Mexico	MEX								51	ORGANIC CHEMICALS	1	No Quantity							3382959			0
S3	2000	2000	2000	2	0	2	Export	320	Guatemala	GTM	558	Nicaragua	NIC								51	ORGANIC CHEMICALS	1	No Quantity							740701			0
S3	2000	2000	2000	2	0	2	Export	320	Guatemala	GTM	591	Panama	PAN								51	ORGANIC CHEMICALS	1	No Quantity							954498			0
S3	2000	2000	2000	2	0	2	Export	320	Guatemala	GTM	699	India	IND								51	ORGANIC CHEMICALS	1	No Quantity							1980			0
S3	2000	2000	2000	2	0	2	Export	320	Guatemala	GTM	724	Spain	ESP								51	ORGANIC CHEMICALS	1	No Quantity							148			0
S3	2000	2000	2000	2	0	2	Export	320	Guatemala	GTM	838	Free Zones									51	ORGANIC CHEMICALS	1	No Quantity							31440			0
S3	2000	2000	2000	2	0	2	Export	320	Guatemala	GTM	842	USA	USA								51	ORGANIC CHEMICALS	1	No Quantity							7659744			0
S3	2000	2000	2000	2	0	2	Export	320	Guatemala	GTM	858	Uruguay	URY								51	ORGANIC CHEMICALS	1	No Quantity							14350			0
S3	2000	2000	2000	2	0	2	Export	320	Guatemala	GTM	862	Venezuela	VEN								51	ORGANIC CHEMICALS	1	No Quantity							2350			0
S3	2000	2000	2000	2	0	2	Export	304	Greenland	GRL	0	World	WLD								52	INORGANIC CHEMICALS	1	No Quantity							615			0
S3	2000	2000	2000	2	0	2	Export	304	Greenland	GRL	208	Denmark	DNK								52	INORGANIC CHEMICALS	1	No Quantity							615			0
S3	2000	2000	2000	2	0	2	Export	320	Guatemala	GTM	0	World	WLD								52	INORGANIC CHEMICALS	1	No Quantity							11148946			0
S3	2000	2000	2000	2	0	2	Export	320	Guatemala	GTM	84	Belize	BLZ								52	INORGANIC CHEMICALS	1	No Quantity							207273			0
S3	2000	2000	2000	2	0	2	Export	320	Guatemala	GTM	170	Colombia	COL								52	INORGANIC CHEMICALS	1	No Quantity							799			0
S3	2000	2000	2000	2	0	2	Export	320	Guatemala	GTM	188	Costa Rica	CRI								52	INORGANIC CHEMICALS	1	No Quantity							131167			0
S3	2000	2000	2000	2	0	2	Export	320	Guatemala	GTM	222	El Salvador	SLV								52	INORGANIC CHEMICALS	1	No Quantity							3576960			0
S3	2000	2000	2000	2	0	2	Export	320	Guatemala	GTM	340	Honduras	HND								52	INORGANIC CHEMICALS	1	No Quantity							4244371			0
S3	2000	2000	2000	2	0	2	Export	320	Guatemala	GTM	484	Mexico	MEX								52	INORGANIC CHEMICALS	1	No Quantity							312617			0
S3	2000	2000	2000	2	0	2	Export	320	Guatemala	GTM	558	Nicaragua	NIC								52	INORGANIC CHEMICALS	1	No Quantity							2249632			0
S3	2000	2000	2000	2	0	2	Export	320	Guatemala	GTM	591	Panama	PAN								52	INORGANIC CHEMICALS	1	No Quantity							378788			0
S3	2000	2000	2000	2	0	2	Export	320	Guatemala	GTM	838	Free Zones									52	INORGANIC CHEMICALS	1	No Quantity							45875			0
S3	2000	2000	2000	2	0	2	Export	320	Guatemala	GTM	842	USA	USA								52	INORGANIC CHEMICALS	1	No Quantity							1200			0
S3	2000	2000	2000	2	0	2	Export	320	Guatemala	GTM	862	Venezuela	VEN								52	INORGANIC CHEMICALS	1	No Quantity							264			0
S3	2000	2000	2000	2	0	2	Export	304	Greenland	GRL	0	World	WLD								53	DYES,COLOURING MATERIALS	1	No Quantity							3056			0
S3	2000	2000	2000	2	0	2	Export	304	Greenland	GRL	208	Denmark	DNK								53	DYES,COLOURING MATERIALS	1	No Quantity							3056			0
S3	2000	2000	2000	2	0	2	Export	320	Guatemala	GTM	0	World	WLD								53	DYES,COLOURING MATERIALS	1	No Quantity							11907143			0
S3	2000	2000	2000	2	0	2	Export	320	Guatemala	GTM	40	Austria	AUT								53	DYES,COLOURING MATERIALS	1	No Quantity							6			0
S3	2000	2000	2000	2	0	2	Export	320	Guatemala	GTM	84	Belize	BLZ								53	DYES,COLOURING MATERIALS	1	No Quantity							291368			0
S3	2000	2000	2000	2	0	2	Export	320	Guatemala	GTM	170	Colombia	COL								53	DYES,COLOURING MATERIALS	1	No Quantity							860			0
S3	2000	2000	2000	2	0	2	Export	320	Guatemala	GTM	188	Costa Rica	CRI								53	DYES,COLOURING MATERIALS	1	No Quantity							666088			0
S3	2000	2000	2000	2	0	2	Export	320	Guatemala	GTM	192	Cuba	CUB								53	DYES,COLOURING MATERIALS	1	No Quantity							283269			0
S3	2000	2000	2000	2	0	2	Export	320	Guatemala	GTM	214	Dominican Rep.	DOM								53	DYES,COLOURING MATERIALS	1	No Quantity							30651			0
S3	2000	2000	2000	2	0	2	Export	320	Guatemala	GTM	222	El Salvador	SLV								53	DYES,COLOURING MATERIALS	1	No Quantity							4547318			0
S3	2000	2000	2000	2	0	2	Export	320	Guatemala	GTM	340	Honduras	HND								53	DYES,COLOURING MATERIALS	1	No Quantity							4355966			0
S3	2000	2000	2000	2	0	2	Export	320	Guatemala	GTM	381	Italy	ITA								53	DYES,COLOURING MATERIALS	1	No Quantity							6307			0
S3	2000	2000	2000	2	0	2	Export	320	Guatemala	GTM	388	Jamaica	JAM								53	DYES,COLOURING MATERIALS	1	No Quantity							1050			0
S3	2000	2000	2000	2	0	2	Export	320	Guatemala	GTM	484	Mexico	MEX								53	DYES,COLOURING MATERIALS	1	No Quantity							53653			0
S3	2000	2000	2000	2	0	2	Export	320	Guatemala	GTM	558	Nicaragua	NIC								53	DYES,COLOURING MATERIALS	1	No Quantity							1403374			0
S3	2000	2000	2000	2	0	2	Export	320	Guatemala	GTM	591	Panama	PAN								53	DYES,COLOURING MATERIALS	1	No Quantity							224607			0
S3	2000	2000	2000	2	0	2	Export	320	Guatemala	GTM	724	Spain	ESP								53	DYES,COLOURING MATERIALS	1	No Quantity							13705			0
S3	2000	2000	2000	2	0	2	Export	320	Guatemala	GTM	838	Free Zones									53	DYES,COLOURING MATERIALS	1	No Quantity							7969			0
S3	2000	2000	2000	2	0	2	Export	320	Guatemala	GTM	842	USA	USA								53	DYES,COLOURING MATERIALS	1	No Quantity							20952			0
S3	2000	2000	2000	2	0	2	Export	304	Greenland	GRL	0	World	WLD								54	MEDICINAL,PHARM.PRODUCTS	1	No Quantity							7402			0
S3	2000	2000	2000	2	0	2	Export	304	Greenland	GRL	208	Denmark	DNK								54	MEDICINAL,PHARM.PRODUCTS	1	No Quantity							7402			0
S3	2000	2000	2000	2	0	2	Export	320	Guatemala	GTM	0	World	WLD								54	MEDICINAL,PHARM.PRODUCTS	1	No Quantity							85146767			0
S3	2000	2000	2000	2	0	2	Export	320	Guatemala	GTM	44	Bahamas	BHS								54	MEDICINAL,PHARM.PRODUCTS	1	No Quantity							10968			0
S3	2000	2000	2000	2	0	2	Export	320	Guatemala	GTM	52	Barbados	BRB								54	MEDICINAL,PHARM.PRODUCTS	1	No Quantity							3420993			0
S3	2000	2000	2000	2	0	2	Export	320	Guatemala	GTM	68	Bolivia (Plurinational State of)	BOL								54	MEDICINAL,PHARM.PRODUCTS	1	No Quantity							16994			0
S3	2000	2000	2000	2	0	2	Export	320	Guatemala	GTM	76	Brazil	BRA								54	MEDICINAL,PHARM.PRODUCTS	1	No Quantity							92			0
S3	2000	2000	2000	2	0	2	Export	320	Guatemala	GTM	84	Belize	BLZ								54	MEDICINAL,PHARM.PRODUCTS	1	No Quantity							474851			0
S3	2000	2000	2000	2	0	2	Export	320	Guatemala	GTM	124	Canada	CAN								54	MEDICINAL,PHARM.PRODUCTS	1	No Quantity							310214			0
S3	2000	2000	2000	2	0	2	Export	320	Guatemala	GTM	152	Chile	CHL								54	MEDICINAL,PHARM.PRODUCTS	1	No Quantity							10605			0
S3	2000	2000	2000	2	0	2	Export	320	Guatemala	GTM	170	Colombia	COL								54	MEDICINAL,PHARM.PRODUCTS	1	No Quantity							96206			0
S3	2000	2000	2000	2	0	2	Export	320	Guatemala	GTM	188	Costa Rica	CRI								54	MEDICINAL,PHARM.PRODUCTS	1	No Quantity							13898243			0
S3	2000	2000	2000	2	0	2	Export	320	Guatemala	GTM	192	Cuba	CUB								54	MEDICINAL,PHARM.PRODUCTS	1	No Quantity							186957			0
S3	2000	2000	2000	2	0	2	Export	320	Guatemala	GTM	214	Dominican Rep.	DOM								54	MEDICINAL,PHARM.PRODUCTS	1	No Quantity							7892083			0
S3	2000	2000	2000	2	0	2	Export	320	Guatemala	GTM	222	El Salvador	SLV								54	MEDICINAL,PHARM.PRODUCTS	1	No Quantity							14340760			0
S3	2000	2000	2000	2	0	2	Export	320	Guatemala	GTM	251	France	FRA								54	MEDICINAL,PHARM.PRODUCTS	1	No Quantity							58197			0
S3	2000	2000	2000	2	0	2	Export	320	Guatemala	GTM	276	Germany	DEU								54	MEDICINAL,PHARM.PRODUCTS	1	No Quantity							356535			0
S3	2000	2000	2000	2	0	2	Export	320	Guatemala	GTM	332	Haiti	HTI								54	MEDICINAL,PHARM.PRODUCTS	1	No Quantity							376032			0
S3	2000	2000	2000	2	0	2	Export	320	Guatemala	GTM	340	Honduras	HND								54	MEDICINAL,PHARM.PRODUCTS	1	No Quantity							14445085			0
S3	2000	2000	2000	2	0	2	Export	320	Guatemala	GTM	360	Indonesia	IDN								54	MEDICINAL,PHARM.PRODUCTS	1	No Quantity							35612			0
S3	2000	2000	2000	2	0	2	Export	320	Guatemala	GTM	372	Ireland	IRL								54	MEDICINAL,PHARM.PRODUCTS	1	No Quantity							29040			0
S3	2000	2000	2000	2	0	2	Export	320	Guatemala	GTM	388	Jamaica	JAM								54	MEDICINAL,PHARM.PRODUCTS	1	No Quantity							45627			0
S3	2000	2000	2000	2	0	2	Export	320	Guatemala	GTM	484	Mexico	MEX								54	MEDICINAL,PHARM.PRODUCTS	1	No Quantity							1517891			0
S3	2000	2000	2000	2	0	2	Export	320	Guatemala	GTM	533	Aruba	ABW								54	MEDICINAL,PHARM.PRODUCTS	1	No Quantity							21252			0
S3	2000	2000	2000	2	0	2	Export	320	Guatemala	GTM	558	Nicaragua	NIC								54	MEDICINAL,PHARM.PRODUCTS	1	No Quantity							8020074			0
S3	2000	2000	2000	2	0	2	Export	320	Guatemala	GTM	591	Panama	PAN								54	MEDICINAL,PHARM.PRODUCTS	1	No Quantity							18372872			0
S3	2000	2000	2000	2	0	2	Export	320	Guatemala	GTM	604	Peru	PER								54	MEDICINAL,PHARM.PRODUCTS	1	No Quantity							178643			0
S3	2000	2000	2000	2	0	2	Export	320	Guatemala	GTM	699	India	IND								54	MEDICINAL,PHARM.PRODUCTS	1	No Quantity							118			0
S3	2000	2000	2000	2	0	2	Export	320	Guatemala	GTM	752	Sweden	SWE								54	MEDICINAL,PHARM.PRODUCTS	1	No Quantity							5770			0
S3	2000	2000	2000	2	0	2	Export	320	Guatemala	GTM	757	Switzerland	CHE								54	MEDICINAL,PHARM.PRODUCTS	1	No Quantity							48414			0
S3	2000	2000	2000	2	0	2	Export	320	Guatemala	GTM	780	Trinidad and Tobago	TTO								54	MEDICINAL,PHARM.PRODUCTS	1	No Quantity							75938			0
S3	2000	2000	2000	2	0	2	Export	320	Guatemala	GTM	838	Free Zones									54	MEDICINAL,PHARM.PRODUCTS	1	No Quantity							324765			0
S3	2000	2000	2000	2	0	2	Export	320	Guatemala	GTM	842	USA	USA								54	MEDICINAL,PHARM.PRODUCTS	1	No Quantity							575936			0
S3	2000	2000	2000	2	0	2	Export	320	Guatemala	GTM	0	World	WLD								55	ESSENTL.OILS,PERFUME,ETC	1	No Quantity							110453650			0
S3	2000	2000	2000	2	0	2	Export	320	Guatemala	GTM	52	Barbados	BRB								55	ESSENTL.OILS,PERFUME,ETC	1	No Quantity							1849			0
S3	2000	2000	2000	2	0	2	Export	320	Guatemala	GTM	84	Belize	BLZ								55	ESSENTL.OILS,PERFUME,ETC	1	No Quantity							576939			0
S3	2000	2000	2000	2	0	2	Export	320	Guatemala	GTM	124	Canada	CAN								55	ESSENTL.OILS,PERFUME,ETC	1	No Quantity							450127			0
S3	2000	2000	2000	2	0	2	Export	320	Guatemala	GTM	152	Chile	CHL								55	ESSENTL.OILS,PERFUME,ETC	1	No Quantity							31120			0
S3	2000	2000	2000	2	0	2	Export	320	Guatemala	GTM	156	China	CHN								55	ESSENTL.OILS,PERFUME,ETC	1	No Quantity							1382			0
S3	2000	2000	2000	2	0	2	Export	320	Guatemala	GTM	170	Colombia	COL								55	ESSENTL.OILS,PERFUME,ETC	1	No Quantity							21591			0
S3	2000	2000	2000	2	0	2	Export	320	Guatemala	GTM	188	Costa Rica	CRI								55	ESSENTL.OILS,PERFUME,ETC	1	No Quantity							15905011			0
S3	2000	2000	2000	2	0	2	Export	320	Guatemala	GTM	192	Cuba	CUB								55	ESSENTL.OILS,PERFUME,ETC	1	No Quantity							488999			0
S3	2000	2000	2000	2	0	2	Export	320	Guatemala	GTM	214	Dominican Rep.	DOM								55	ESSENTL.OILS,PERFUME,ETC	1	No Quantity							689148			0
S3	2000	2000	2000	2	0	2	Export	320	Guatemala	GTM	218	Ecuador	ECU								55	ESSENTL.OILS,PERFUME,ETC	1	No Quantity							101294			0
S3	2000	2000	2000	2	0	2	Export	320	Guatemala	GTM	222	El Salvador	SLV								55	ESSENTL.OILS,PERFUME,ETC	1	No Quantity							29318991			0
S3	2000	2000	2000	2	0	2	Export	320	Guatemala	GTM	251	France	FRA								55	ESSENTL.OILS,PERFUME,ETC	1	No Quantity							215666			0
S3	2000	2000	2000	2	0	2	Export	320	Guatemala	GTM	276	Germany	DEU								55	ESSENTL.OILS,PERFUME,ETC	1	No Quantity							169747			0
S3	2000	2000	2000	2	0	2	Export	320	Guatemala	GTM	340	Honduras	HND								55	ESSENTL.OILS,PERFUME,ETC	1	No Quantity							18381885			0
S3	2000	2000	2000	2	0	2	Export	320	Guatemala	GTM	360	Indonesia	IDN								55	ESSENTL.OILS,PERFUME,ETC	1	No Quantity							5436			0
S3	2000	2000	2000	2	0	2	Export	320	Guatemala	GTM	381	Italy	ITA								55	ESSENTL.OILS,PERFUME,ETC	1	No Quantity							118189			0
S3	2000	2000	2000	2	0	2	Export	320	Guatemala	GTM	388	Jamaica	JAM								55	ESSENTL.OILS,PERFUME,ETC	1	No Quantity							1751603			0
S3	2000	2000	2000	2	0	2	Export	320	Guatemala	GTM	484	Mexico	MEX								55	ESSENTL.OILS,PERFUME,ETC	1	No Quantity							186971			0
S3	2000	2000	2000	2	0	2	Export	320	Guatemala	GTM	528	Netherlands	NLD								55	ESSENTL.OILS,PERFUME,ETC	1	No Quantity							402510			0
S3	2000	2000	2000	2	0	2	Export	320	Guatemala	GTM	558	Nicaragua	NIC								55	ESSENTL.OILS,PERFUME,ETC	1	No Quantity							13108455			0
S3	2000	2000	2000	2	0	2	Export	320	Guatemala	GTM	591	Panama	PAN								55	ESSENTL.OILS,PERFUME,ETC	1	No Quantity							9174869			0
S3	2000	2000	2000	2	0	2	Export	320	Guatemala	GTM	604	Peru	PER								55	ESSENTL.OILS,PERFUME,ETC	1	No Quantity							446073			0
S3	2000	2000	2000	2	0	2	Export	320	Guatemala	GTM	666	Saint Pierre and Miquelon	SPM								55	ESSENTL.OILS,PERFUME,ETC	1	No Quantity							91321			0
S3	2000	2000	2000	2	0	2	Export	320	Guatemala	GTM	724	Spain	ESP								55	ESSENTL.OILS,PERFUME,ETC	1	No Quantity							51055			0
S3	2000	2000	2000	2	0	2	Export	320	Guatemala	GTM	757	Switzerland	CHE								55	ESSENTL.OILS,PERFUME,ETC	1	No Quantity							182740			0
S3	2000	2000	2000	2	0	2	Export	320	Guatemala	GTM	826	United Kingdom	GBR								55	ESSENTL.OILS,PERFUME,ETC	1	No Quantity							26728			0
S3	2000	2000	2000	2	0	2	Export	320	Guatemala	GTM	838	Free Zones									55	ESSENTL.OILS,PERFUME,ETC	1	No Quantity							167166			0
S3	2000	2000	2000	2	0	2	Export	320	Guatemala	GTM	842	USA	USA								55	ESSENTL.OILS,PERFUME,ETC	1	No Quantity							17896117			0
S3	2000	2000	2000	2	0	2	Export	320	Guatemala	GTM	862	Venezuela	VEN								55	ESSENTL.OILS,PERFUME,ETC	1	No Quantity							490668			0
S3	2000	2000	2000	2	0	2	Export	320	Guatemala	GTM	0	World	WLD								56	FERTILIZER,EXCEPT GRP272	1	No Quantity							4477737			0
S3	2000	2000	2000	2	0	2	Export	320	Guatemala	GTM	84	Belize	BLZ								56	FERTILIZER,EXCEPT GRP272	1	No Quantity							1369229			0
S3	2000	2000	2000	2	0	2	Export	320	Guatemala	GTM	170	Colombia	COL								56	FERTILIZER,EXCEPT GRP272	1	No Quantity							116900			0
S3	2000	2000	2000	2	0	2	Export	320	Guatemala	GTM	188	Costa Rica	CRI								56	FERTILIZER,EXCEPT GRP272	1	No Quantity							513352			0
S3	2000	2000	2000	2	0	2	Export	320	Guatemala	GTM	192	Cuba	CUB								56	FERTILIZER,EXCEPT GRP272	1	No Quantity							26413			0
S3	2000	2000	2000	2	0	2	Export	320	Guatemala	GTM	214	Dominican Rep.	DOM								56	FERTILIZER,EXCEPT GRP272	1	No Quantity							69537			0
S3	2000	2000	2000	2	0	2	Export	320	Guatemala	GTM	218	Ecuador	ECU								56	FERTILIZER,EXCEPT GRP272	1	No Quantity							209921			0
S3	2000	2000	2000	2	0	2	Export	320	Guatemala	GTM	222	El Salvador	SLV								56	FERTILIZER,EXCEPT GRP272	1	No Quantity							826803			0
S3	2000	2000	2000	2	0	2	Export	320	Guatemala	GTM	340	Honduras	HND								56	FERTILIZER,EXCEPT GRP272	1	No Quantity							752882			0
S3	2000	2000	2000	2	0	2	Export	320	Guatemala	GTM	484	Mexico	MEX								56	FERTILIZER,EXCEPT GRP272	1	No Quantity							74716			0
S3	2000	2000	2000	2	0	2	Export	320	Guatemala	GTM	558	Nicaragua	NIC								56	FERTILIZER,EXCEPT GRP272	1	No Quantity							230146			0
S3	2000	2000	2000	2	0	2	Export	320	Guatemala	GTM	591	Panama	PAN								56	FERTILIZER,EXCEPT GRP272	1	No Quantity							114142			0
S3	2000	2000	2000	2	0	2	Export	320	Guatemala	GTM	842	USA	USA								56	FERTILIZER,EXCEPT GRP272	1	No Quantity							173696			0
S3	2000	2000	2000	2	0	2	Export	304	Greenland	GRL	0	World	WLD								57	PLASTICS IN PRIMARY FORM	1	No Quantity							6564			0
S3	2000	2000	2000	2	0	2	Export	304	Greenland	GRL	208	Denmark	DNK								57	PLASTICS IN PRIMARY FORM	1	No Quantity							6564			0
S3	2000	2000	2000	2	0	2	Export	320	Guatemala	GTM	0	World	WLD								57	PLASTICS IN PRIMARY FORM	1	No Quantity							5269005			0
S3	2000	2000	2000	2	0	2	Export	320	Guatemala	GTM	40	Austria	AUT								57	PLASTICS IN PRIMARY FORM	1	No Quantity							102			0
S3	2000	2000	2000	2	0	2	Export	320	Guatemala	GTM	84	Belize	BLZ								57	PLASTICS IN PRIMARY FORM	1	No Quantity							43412			0
S3	2000	2000	2000	2	0	2	Export	320	Guatemala	GTM	170	Colombia	COL								57	PLASTICS IN PRIMARY FORM	1	No Quantity							9974			0
S3	2000	2000	2000	2	0	2	Export	320	Guatemala	GTM	188	Costa Rica	CRI								57	PLASTICS IN PRIMARY FORM	1	No Quantity							917531			0
S3	2000	2000	2000	2	0	2	Export	320	Guatemala	GTM	214	Dominican Rep.	DOM								57	PLASTICS IN PRIMARY FORM	1	No Quantity							95546			0
S3	2000	2000	2000	2	0	2	Export	320	Guatemala	GTM	218	Ecuador	ECU								57	PLASTICS IN PRIMARY FORM	1	No Quantity							8481			0
S3	2000	2000	2000	2	0	2	Export	320	Guatemala	GTM	222	El Salvador	SLV								57	PLASTICS IN PRIMARY FORM	1	No Quantity							2074775			0
S3	2000	2000	2000	2	0	2	Export	320	Guatemala	GTM	276	Germany	DEU								57	PLASTICS IN PRIMARY FORM	1	No Quantity							244650			0
S3	2000	2000	2000	2	0	2	Export	320	Guatemala	GTM	340	Honduras	HND								57	PLASTICS IN PRIMARY FORM	1	No Quantity							966191			0
S3	2000	2000	2000	2	0	2	Export	320	Guatemala	GTM	388	Jamaica	JAM								57	PLASTICS IN PRIMARY FORM	1	No Quantity							69802			0
S3	2000	2000	2000	2	0	2	Export	320	Guatemala	GTM	484	Mexico	MEX								57	PLASTICS IN PRIMARY FORM	1	No Quantity							78204			0
S3	2000	2000	2000	2	0	2	Export	320	Guatemala	GTM	558	Nicaragua	NIC								57	PLASTICS IN PRIMARY FORM	1	No Quantity							616142			0
S3	2000	2000	2000	2	0	2	Export	320	Guatemala	GTM	591	Panama	PAN								57	PLASTICS IN PRIMARY FORM	1	No Quantity							13022			0
S3	2000	2000	2000	2	0	2	Export	320	Guatemala	GTM	604	Peru	PER								57	PLASTICS IN PRIMARY FORM	1	No Quantity							684			0
S3	2000	2000	2000	2	0	2	Export	320	Guatemala	GTM	780	Trinidad and Tobago	TTO								57	PLASTICS IN PRIMARY FORM	1	No Quantity							33000			0
S3	2000	2000	2000	2	0	2	Export	320	Guatemala	GTM	792	Turkey	TUR								57	PLASTICS IN PRIMARY FORM	1	No Quantity							7700			0
S3	2000	2000	2000	2	0	2	Export	320	Guatemala	GTM	842	USA	USA								57	PLASTICS IN PRIMARY FORM	1	No Quantity							89789			0
S3	2000	2000	2000	2	0	2	Export	304	Greenland	GRL	0	World	WLD								58	PLASTIC,NON-PRIMARY FORM	1	No Quantity							172			0
S3	2000	2000	2000	2	0	2	Export	304	Greenland	GRL	208	Denmark	DNK								58	PLASTIC,NON-PRIMARY FORM	1	No Quantity							172			0
S3	2000	2000	2000	2	0	2	Export	320	Guatemala	GTM	0	World	WLD								58	PLASTIC,NON-PRIMARY FORM	1	No Quantity							14409252			0
S3	2000	2000	2000	2	0	2	Export	320	Guatemala	GTM	44	Bahamas	BHS								58	PLASTIC,NON-PRIMARY FORM	1	No Quantity							70			0
S3	2000	2000	2000	2	0	2	Export	320	Guatemala	GTM	52	Barbados	BRB								58	PLASTIC,NON-PRIMARY FORM	1	No Quantity							150			0
S3	2000	2000	2000	2	0	2	Export	320	Guatemala	GTM	76	Brazil	BRA								58	PLASTIC,NON-PRIMARY FORM	1	No Quantity							3728			0
S3	2000	2000	2000	2	0	2	Export	320	Guatemala	GTM	84	Belize	BLZ								58	PLASTIC,NON-PRIMARY FORM	1	No Quantity							68183			0
S3	2000	2000	2000	2	0	2	Export	320	Guatemala	GTM	120	Cameroon	CMR								58	PLASTIC,NON-PRIMARY FORM	1	No Quantity							13877			0
S3	2000	2000	2000	2	0	2	Export	320	Guatemala	GTM	170	Colombia	COL								58	PLASTIC,NON-PRIMARY FORM	1	No Quantity							73546			0
S3	2000	2000	2000	2	0	2	Export	320	Guatemala	GTM	188	Costa Rica	CRI								58	PLASTIC,NON-PRIMARY FORM	1	No Quantity							2390679			0
S3	2000	2000	2000	2	0	2	Export	320	Guatemala	GTM	192	Cuba	CUB								58	PLASTIC,NON-PRIMARY FORM	1	No Quantity							43			0
S3	2000	2000	2000	2	0	2	Export	320	Guatemala	GTM	208	Denmark	DNK								58	PLASTIC,NON-PRIMARY FORM	1	No Quantity							311			0
S3	2000	2000	2000	2	0	2	Export	320	Guatemala	GTM	214	Dominican Rep.	DOM								58	PLASTIC,NON-PRIMARY FORM	1	No Quantity							22488			0
S3	2000	2000	2000	2	0	2	Export	320	Guatemala	GTM	222	El Salvador	SLV								58	PLASTIC,NON-PRIMARY FORM	1	No Quantity							6545113			0
S3	2000	2000	2000	2	0	2	Export	320	Guatemala	GTM	276	Germany	DEU								58	PLASTIC,NON-PRIMARY FORM	1	No Quantity							100			0
S3	2000	2000	2000	2	0	2	Export	320	Guatemala	GTM	340	Honduras	HND								58	PLASTIC,NON-PRIMARY FORM	1	No Quantity							4033120			0
S3	2000	2000	2000	2	0	2	Export	320	Guatemala	GTM	388	Jamaica	JAM								58	PLASTIC,NON-PRIMARY FORM	1	No Quantity							240			0
S3	2000	2000	2000	2	0	2	Export	320	Guatemala	GTM	484	Mexico	MEX								58	PLASTIC,NON-PRIMARY FORM	1	No Quantity							139575			0
S3	2000	2000	2000	2	0	2	Export	320	Guatemala	GTM	533	Aruba	ABW								58	PLASTIC,NON-PRIMARY FORM	1	No Quantity							100			0
S3	2000	2000	2000	2	0	2	Export	320	Guatemala	GTM	558	Nicaragua	NIC								58	PLASTIC,NON-PRIMARY FORM	1	No Quantity							1011015			0
S3	2000	2000	2000	2	0	2	Export	320	Guatemala	GTM	591	Panama	PAN								58	PLASTIC,NON-PRIMARY FORM	1	No Quantity							5324			0
S3	2000	2000	2000	2	0	2	Export	320	Guatemala	GTM	724	Spain	ESP								58	PLASTIC,NON-PRIMARY FORM	1	No Quantity							20			0
S3	2000	2000	2000	2	0	2	Export	320	Guatemala	GTM	740	Suriname	SUR								58	PLASTIC,NON-PRIMARY FORM	1	No Quantity							1440			0
S3	2000	2000	2000	2	0	2	Export	320	Guatemala	GTM	780	Trinidad and Tobago	TTO								58	PLASTIC,NON-PRIMARY FORM	1	No Quantity							200			0
S3	2000	2000	2000	2	0	2	Export	320	Guatemala	GTM	838	Free Zones									58	PLASTIC,NON-PRIMARY FORM	1	No Quantity							78830			0
S3	2000	2000	2000	2	0	2	Export	320	Guatemala	GTM	842	USA	USA								58	PLASTIC,NON-PRIMARY FORM	1	No Quantity							2769			0
S3	2000	2000	2000	2	0	2	Export	320	Guatemala	GTM	862	Venezuela	VEN								58	PLASTIC,NON-PRIMARY FORM	1	No Quantity							18331			0
S3	2000	2000	2000	2	0	2	Export	304	Greenland	GRL	0	World	WLD								59	CHEMICAL MATERIALS NES	1	No Quantity							1353			0
S3	2000	2000	2000	2	0	2	Export	304	Greenland	GRL	208	Denmark	DNK								59	CHEMICAL MATERIALS NES	1	No Quantity							1353			0
S3	2000	2000	2000	2	0	2	Export	320	Guatemala	GTM	0	World	WLD								59	CHEMICAL MATERIALS NES	1	No Quantity							54219231			0
S3	2000	2000	2000	2	0	2	Export	320	Guatemala	GTM	32	Argentina	ARG								59	CHEMICAL MATERIALS NES	1	No Quantity							9900			0
S3	2000	2000	2000	2	0	2	Export	320	Guatemala	GTM	52	Barbados	BRB								59	CHEMICAL MATERIALS NES	1	No Quantity							118396			0
S3	2000	2000	2000	2	0	2	Export	320	Guatemala	GTM	76	Brazil	BRA								59	CHEMICAL MATERIALS NES	1	No Quantity							2097			0
S3	2000	2000	2000	2	0	2	Export	320	Guatemala	GTM	84	Belize	BLZ								59	CHEMICAL MATERIALS NES	1	No Quantity							1151366			0
S3	2000	2000	2000	2	0	2	Export	320	Guatemala	GTM	124	Canada	CAN								59	CHEMICAL MATERIALS NES	1	No Quantity							6912			0
S3	2000	2000	2000	2	0	2	Export	320	Guatemala	GTM	140	Central African Rep.	CAF								59	CHEMICAL MATERIALS NES	1	No Quantity							2320			0
S3	2000	2000	2000	2	0	2	Export	320	Guatemala	GTM	152	Chile	CHL								59	CHEMICAL MATERIALS NES	1	No Quantity							422810			0
S3	2000	2000	2000	2	0	2	Export	320	Guatemala	GTM	170	Colombia	COL								59	CHEMICAL MATERIALS NES	1	No Quantity							217179			0
S3	2000	2000	2000	2	0	2	Export	320	Guatemala	GTM	188	Costa Rica	CRI								59	CHEMICAL MATERIALS NES	1	No Quantity							6338622			0
S3	2000	2000	2000	2	0	2	Export	320	Guatemala	GTM	192	Cuba	CUB								59	CHEMICAL MATERIALS NES	1	No Quantity							262437			0
S3	2000	2000	2000	2	0	2	Export	320	Guatemala	GTM	214	Dominican Rep.	DOM								59	CHEMICAL MATERIALS NES	1	No Quantity							3944563			0
S3	2000	2000	2000	2	0	2	Export	320	Guatemala	GTM	218	Ecuador	ECU								59	CHEMICAL MATERIALS NES	1	No Quantity							791619			0
S3	2000	2000	2000	2	0	2	Export	320	Guatemala	GTM	222	El Salvador	SLV								59	CHEMICAL MATERIALS NES	1	No Quantity							15079604			0
S3	2000	2000	2000	2	0	2	Export	320	Guatemala	GTM	251	France	FRA								59	CHEMICAL MATERIALS NES	1	No Quantity							80153			0
S3	2000	2000	2000	2	0	2	Export	320	Guatemala	GTM	276	Germany	DEU								59	CHEMICAL MATERIALS NES	1	No Quantity							11410			0
S3	2000	2000	2000	2	0	2	Export	320	Guatemala	GTM	308	Grenada	GRD								59	CHEMICAL MATERIALS NES	1	No Quantity							41794			0
S3	2000	2000	2000	2	0	2	Export	320	Guatemala	GTM	328	Guyana	GUY								59	CHEMICAL MATERIALS NES	1	No Quantity							475874			0
S3	2000	2000	2000	2	0	2	Export	320	Guatemala	GTM	332	Haiti	HTI								59	CHEMICAL MATERIALS NES	1	No Quantity							2350			0
S3	2000	2000	2000	2	0	2	Export	320	Guatemala	GTM	340	Honduras	HND								59	CHEMICAL MATERIALS NES	1	No Quantity							12828250			0
S3	2000	2000	2000	2	0	2	Export	320	Guatemala	GTM	381	Italy	ITA								59	CHEMICAL MATERIALS NES	1	No Quantity							10			0
S3	2000	2000	2000	2	0	2	Export	320	Guatemala	GTM	384	Côte d'Ivoire	CIV								59	CHEMICAL MATERIALS NES	1	No Quantity							50600			0
S3	2000	2000	2000	2	0	2	Export	320	Guatemala	GTM	388	Jamaica	JAM								59	CHEMICAL MATERIALS NES	1	No Quantity							985590			0
S3	2000	2000	2000	2	0	2	Export	320	Guatemala	GTM	484	Mexico	MEX								59	CHEMICAL MATERIALS NES	1	No Quantity							1977422			0
S3	2000	2000	2000	2	0	2	Export	320	Guatemala	GTM	490	Other Asia, nes									59	CHEMICAL MATERIALS NES	1	No Quantity							1029			0
S3	2000	2000	2000	2	0	2	Export	320	Guatemala	GTM	528	Netherlands	NLD								59	CHEMICAL MATERIALS NES	1	No Quantity							28558			0
S3	2000	2000	2000	2	0	2	Export	320	Guatemala	GTM	558	Nicaragua	NIC								59	CHEMICAL MATERIALS NES	1	No Quantity							3933986			0
S3	2000	2000	2000	2	0	2	Export	320	Guatemala	GTM	591	Panama	PAN								59	CHEMICAL MATERIALS NES	1	No Quantity							2186926			0
S3	2000	2000	2000	2	0	2	Export	320	Guatemala	GTM	670	Saint Vincent and the Grenadines	VCT								59	CHEMICAL MATERIALS NES	1	No Quantity							83953			0
S3	2000	2000	2000	2	0	2	Export	320	Guatemala	GTM	724	Spain	ESP								59	CHEMICAL MATERIALS NES	1	No Quantity							196			0
S3	2000	2000	2000	2	0	2	Export	320	Guatemala	GTM	740	Suriname	SUR								59	CHEMICAL MATERIALS NES	1	No Quantity							81876			0
S3	2000	2000	2000	2	0	2	Export	320	Guatemala	GTM	780	Trinidad and Tobago	TTO								59	CHEMICAL MATERIALS NES	1	No Quantity							426910			0
S3	2000	2000	2000	2	0	2	Export	320	Guatemala	GTM	838	Free Zones									59	CHEMICAL MATERIALS NES	1	No Quantity							1813455			0
S3	2000	2000	2000	2	0	2	Export	320	Guatemala	GTM	842	USA	USA								59	CHEMICAL MATERIALS NES	1	No Quantity							789422			0
S3	2000	2000	2000	2	0	2	Export	320	Guatemala	GTM	858	Uruguay	URY								59	CHEMICAL MATERIALS NES	1	No Quantity							33120			0
S3	2000	2000	2000	2	0	2	Export	320	Guatemala	GTM	862	Venezuela	VEN								59	CHEMICAL MATERIALS NES	1	No Quantity							38522			0
S3	2000	2000	2000	2	0	2	Export	304	Greenland	GRL	0	World	WLD								61	LEATHER, LEATHER GOODS	1	No Quantity							6323			0
S3	2000	2000	2000	2	0	2	Export	304	Greenland	GRL	208	Denmark	DNK								61	LEATHER, LEATHER GOODS	1	No Quantity							6323			0
S3	2000	2000	2000	2	0	2	Export	320	Guatemala	GTM	0	World	WLD								61	LEATHER, LEATHER GOODS	1	No Quantity							44689			0
S3	2000	2000	2000	2	0	2	Export	320	Guatemala	GTM	84	Belize	BLZ								61	LEATHER, LEATHER GOODS	1	No Quantity							180			0
S3	2000	2000	2000	2	0	2	Export	320	Guatemala	GTM	222	El Salvador	SLV								61	LEATHER, LEATHER GOODS	1	No Quantity							10719			0
S3	2000	2000	2000	2	0	2	Export	320	Guatemala	GTM	276	Germany	DEU								61	LEATHER, LEATHER GOODS	1	No Quantity							111			0
S3	2000	2000	2000	2	0	2	Export	320	Guatemala	GTM	340	Honduras	HND								61	LEATHER, LEATHER GOODS	1	No Quantity							13997			0
S3	2000	2000	2000	2	0	2	Export	320	Guatemala	GTM	484	Mexico	MEX								61	LEATHER, LEATHER GOODS	1	No Quantity							13065			0
S3	2000	2000	2000	2	0	2	Export	320	Guatemala	GTM	558	Nicaragua	NIC								61	LEATHER, LEATHER GOODS	1	No Quantity							3010			0
S3	2000	2000	2000	2	0	2	Export	320	Guatemala	GTM	591	Panama	PAN								61	LEATHER, LEATHER GOODS	1	No Quantity							663			0
S3	2000	2000	2000	2	0	2	Export	320	Guatemala	GTM	724	Spain	ESP								61	LEATHER, LEATHER GOODS	1	No Quantity							237			0
S3	2000	2000	2000	2	0	2	Export	320	Guatemala	GTM	842	USA	USA								61	LEATHER, LEATHER GOODS	1	No Quantity							2707			0
S3	2000	2000	2000	2	0	2	Export	304	Greenland	GRL	0	World	WLD								62	RUBBER MANUFACTURES, NES	1	No Quantity							611			0
S3	2000	2000	2000	2	0	2	Export	304	Greenland	GRL	208	Denmark	DNK								62	RUBBER MANUFACTURES, NES	1	No Quantity							611			0
S3	2000	2000	2000	2	0	2	Export	320	Guatemala	GTM	0	World	WLD								62	RUBBER MANUFACTURES, NES	1	No Quantity							16514370			0
S3	2000	2000	2000	2	0	2	Export	320	Guatemala	GTM	44	Bahamas	BHS								62	RUBBER MANUFACTURES, NES	1	No Quantity							7			0
S3	2000	2000	2000	2	0	2	Export	320	Guatemala	GTM	52	Barbados	BRB								62	RUBBER MANUFACTURES, NES	1	No Quantity							14396			0
S3	2000	2000	2000	2	0	2	Export	320	Guatemala	GTM	76	Brazil	BRA								62	RUBBER MANUFACTURES, NES	1	No Quantity							156693			0
S3	2000	2000	2000	2	0	2	Export	320	Guatemala	GTM	84	Belize	BLZ								62	RUBBER MANUFACTURES, NES	1	No Quantity							195043			0
S3	2000	2000	2000	2	0	2	Export	320	Guatemala	GTM	152	Chile	CHL								62	RUBBER MANUFACTURES, NES	1	No Quantity							536753			0
S3	2000	2000	2000	2	0	2	Export	320	Guatemala	GTM	170	Colombia	COL								62	RUBBER MANUFACTURES, NES	1	No Quantity							158856			0
S3	2000	2000	2000	2	0	2	Export	320	Guatemala	GTM	188	Costa Rica	CRI								62	RUBBER MANUFACTURES, NES	1	No Quantity							2534480			0
S3	2000	2000	2000	2	0	2	Export	320	Guatemala	GTM	214	Dominican Rep.	DOM								62	RUBBER MANUFACTURES, NES	1	No Quantity							6470			0
S3	2000	2000	2000	2	0	2	Export	320	Guatemala	GTM	218	Ecuador	ECU								62	RUBBER MANUFACTURES, NES	1	No Quantity							11704			0
S3	2000	2000	2000	2	0	2	Export	320	Guatemala	GTM	222	El Salvador	SLV								62	RUBBER MANUFACTURES, NES	1	No Quantity							2777220			0
S3	2000	2000	2000	2	0	2	Export	320	Guatemala	GTM	340	Honduras	HND								62	RUBBER MANUFACTURES, NES	1	No Quantity							1473989			0
S3	2000	2000	2000	2	0	2	Export	320	Guatemala	GTM	381	Italy	ITA								62	RUBBER MANUFACTURES, NES	1	No Quantity							16830			0
S3	2000	2000	2000	2	0	2	Export	320	Guatemala	GTM	388	Jamaica	JAM								62	RUBBER MANUFACTURES, NES	1	No Quantity							243036			0
S3	2000	2000	2000	2	0	2	Export	320	Guatemala	GTM	484	Mexico	MEX								62	RUBBER MANUFACTURES, NES	1	No Quantity							3536979			0
S3	2000	2000	2000	2	0	2	Export	320	Guatemala	GTM	533	Aruba	ABW								62	RUBBER MANUFACTURES, NES	1	No Quantity							15126			0
S3	2000	2000	2000	2	0	2	Export	320	Guatemala	GTM	558	Nicaragua	NIC								62	RUBBER MANUFACTURES, NES	1	No Quantity							2508992			0
S3	2000	2000	2000	2	0	2	Export	320	Guatemala	GTM	591	Panama	PAN								62	RUBBER MANUFACTURES, NES	1	No Quantity							261962			0
S3	2000	2000	2000	2	0	2	Export	320	Guatemala	GTM	604	Peru	PER								62	RUBBER MANUFACTURES, NES	1	No Quantity							535646			0
S3	2000	2000	2000	2	0	2	Export	320	Guatemala	GTM	780	Trinidad and Tobago	TTO								62	RUBBER MANUFACTURES, NES	1	No Quantity							130397			0
S3	2000	2000	2000	2	0	2	Export	320	Guatemala	GTM	838	Free Zones									62	RUBBER MANUFACTURES, NES	1	No Quantity							2820			0
S3	2000	2000	2000	2	0	2	Export	320	Guatemala	GTM	842	USA	USA								62	RUBBER MANUFACTURES, NES	1	No Quantity							1096484			0
S3	2000	2000	2000	2	0	2	Export	320	Guatemala	GTM	862	Venezuela	VEN								62	RUBBER MANUFACTURES, NES	1	No Quantity							300487			0
S3	2000	2000	2000	2	0	2	Export	304	Greenland	GRL	0	World	WLD								63	CORK, WOOD MANUFACTURES	1	No Quantity							3833			0
S3	2000	2000	2000	2	0	2	Export	304	Greenland	GRL	208	Denmark	DNK								63	CORK, WOOD MANUFACTURES	1	No Quantity							3833			0
S3	2000	2000	2000	2	0	2	Export	320	Guatemala	GTM	0	World	WLD								63	CORK, WOOD MANUFACTURES	1	No Quantity							12331082			0
S3	2000	2000	2000	2	0	2	Export	320	Guatemala	GTM	32	Argentina	ARG								63	CORK, WOOD MANUFACTURES	1	No Quantity							2752			0
S3	2000	2000	2000	2	0	2	Export	320	Guatemala	GTM	44	Bahamas	BHS								63	CORK, WOOD MANUFACTURES	1	No Quantity							53			0
S3	2000	2000	2000	2	0	2	Export	320	Guatemala	GTM	84	Belize	BLZ								63	CORK, WOOD MANUFACTURES	1	No Quantity							36557			0
S3	2000	2000	2000	2	0	2	Export	320	Guatemala	GTM	124	Canada	CAN								63	CORK, WOOD MANUFACTURES	1	No Quantity							50094			0
S3	2000	2000	2000	2	0	2	Export	320	Guatemala	GTM	188	Costa Rica	CRI								63	CORK, WOOD MANUFACTURES	1	No Quantity							225429			0
S3	2000	2000	2000	2	0	2	Export	320	Guatemala	GTM	192	Cuba	CUB								63	CORK, WOOD MANUFACTURES	1	No Quantity							33792			0
S3	2000	2000	2000	2	0	2	Export	320	Guatemala	GTM	208	Denmark	DNK								63	CORK, WOOD MANUFACTURES	1	No Quantity							38			0
S3	2000	2000	2000	2	0	2	Export	320	Guatemala	GTM	222	El Salvador	SLV								63	CORK, WOOD MANUFACTURES	1	No Quantity							1407595			0
S3	2000	2000	2000	2	0	2	Export	320	Guatemala	GTM	251	France	FRA								63	CORK, WOOD MANUFACTURES	1	No Quantity							194018			0
S3	2000	2000	2000	2	0	2	Export	320	Guatemala	GTM	276	Germany	DEU								63	CORK, WOOD MANUFACTURES	1	No Quantity							1086			0
S3	2000	2000	2000	2	0	2	Export	320	Guatemala	GTM	308	Grenada	GRD								63	CORK, WOOD MANUFACTURES	1	No Quantity							245			0
S3	2000	2000	2000	2	0	2	Export	320	Guatemala	GTM	340	Honduras	HND								63	CORK, WOOD MANUFACTURES	1	No Quantity							925922			0
S3	2000	2000	2000	2	0	2	Export	320	Guatemala	GTM	344	China, Hong Kong SAR	HKG								63	CORK, WOOD MANUFACTURES	1	No Quantity							172			0
S3	2000	2000	2000	2	0	2	Export	320	Guatemala	GTM	381	Italy	ITA								63	CORK, WOOD MANUFACTURES	1	No Quantity							2209693			0
S3	2000	2000	2000	2	0	2	Export	320	Guatemala	GTM	392	Japan	JPN								63	CORK, WOOD MANUFACTURES	1	No Quantity							3115			0
S3	2000	2000	2000	2	0	2	Export	320	Guatemala	GTM	484	Mexico	MEX								63	CORK, WOOD MANUFACTURES	1	No Quantity							1153429			0
S3	2000	2000	2000	2	0	2	Export	320	Guatemala	GTM	558	Nicaragua	NIC								63	CORK, WOOD MANUFACTURES	1	No Quantity							372082			0
S3	2000	2000	2000	2	0	2	Export	320	Guatemala	GTM	579	Norway	NOR								63	CORK, WOOD MANUFACTURES	1	No Quantity							81			0
S3	2000	2000	2000	2	0	2	Export	320	Guatemala	GTM	591	Panama	PAN								63	CORK, WOOD MANUFACTURES	1	No Quantity							9344			0
S3	2000	2000	2000	2	0	2	Export	320	Guatemala	GTM	604	Peru	PER								63	CORK, WOOD MANUFACTURES	1	No Quantity							16000			0
S3	2000	2000	2000	2	0	2	Export	320	Guatemala	GTM	670	Saint Vincent and the Grenadines	VCT								63	CORK, WOOD MANUFACTURES	1	No Quantity							75			0
S3	2000	2000	2000	2	0	2	Export	320	Guatemala	GTM	724	Spain	ESP								63	CORK, WOOD MANUFACTURES	1	No Quantity							1181			0
S3	2000	2000	2000	2	0	2	Export	320	Guatemala	GTM	752	Sweden	SWE								63	CORK, WOOD MANUFACTURES	1	No Quantity							99			0
S3	2000	2000	2000	2	0	2	Export	320	Guatemala	GTM	826	United Kingdom	GBR								63	CORK, WOOD MANUFACTURES	1	No Quantity							417			0
S3	2000	2000	2000	2	0	2	Export	320	Guatemala	GTM	842	USA	USA								63	CORK, WOOD MANUFACTURES	1	No Quantity							5687813			0
S3	2000	2000	2000	2	0	2	Export	304	Greenland	GRL	0	World	WLD								64	PAPER,PAPERBOARD,ETC.	1	No Quantity							351			0
S3	2000	2000	2000	2	0	2	Export	304	Greenland	GRL	208	Denmark	DNK								64	PAPER,PAPERBOARD,ETC.	1	No Quantity							351			0
S3	2000	2000	2000	2	0	2	Export	320	Guatemala	GTM	0	World	WLD								64	PAPER,PAPERBOARD,ETC.	1	No Quantity							45792095			0
S3	2000	2000	2000	2	0	2	Export	320	Guatemala	GTM	32	Argentina	ARG								64	PAPER,PAPERBOARD,ETC.	1	No Quantity							6494			0
S3	2000	2000	2000	2	0	2	Export	320	Guatemala	GTM	44	Bahamas	BHS								64	PAPER,PAPERBOARD,ETC.	1	No Quantity							227			0
S3	2000	2000	2000	2	0	2	Export	320	Guatemala	GTM	52	Barbados	BRB								64	PAPER,PAPERBOARD,ETC.	1	No Quantity							10087			0
S3	2000	2000	2000	2	0	2	Export	320	Guatemala	GTM	56	Belgium	BEL								64	PAPER,PAPERBOARD,ETC.	1	No Quantity							1551676			0
S3	2000	2000	2000	2	0	2	Export	320	Guatemala	GTM	84	Belize	BLZ								64	PAPER,PAPERBOARD,ETC.	1	No Quantity							156049			0
S3	2000	2000	2000	2	0	2	Export	320	Guatemala	GTM	124	Canada	CAN								64	PAPER,PAPERBOARD,ETC.	1	No Quantity							164			0
S3	2000	2000	2000	2	0	2	Export	320	Guatemala	GTM	152	Chile	CHL								64	PAPER,PAPERBOARD,ETC.	1	No Quantity							465826			0
S3	2000	2000	2000	2	0	2	Export	320	Guatemala	GTM	170	Colombia	COL								64	PAPER,PAPERBOARD,ETC.	1	No Quantity							198797			0
S3	2000	2000	2000	2	0	2	Export	320	Guatemala	GTM	188	Costa Rica	CRI								64	PAPER,PAPERBOARD,ETC.	1	No Quantity							3488995			0
S3	2000	2000	2000	2	0	2	Export	320	Guatemala	GTM	192	Cuba	CUB								64	PAPER,PAPERBOARD,ETC.	1	No Quantity							28128			0
S3	2000	2000	2000	2	0	2	Export	320	Guatemala	GTM	208	Denmark	DNK								64	PAPER,PAPERBOARD,ETC.	1	No Quantity							180			0
S3	2000	2000	2000	2	0	2	Export	320	Guatemala	GTM	212	Dominica	DMA								64	PAPER,PAPERBOARD,ETC.	1	No Quantity							116403			0
S3	2000	2000	2000	2	0	2	Export	320	Guatemala	GTM	214	Dominican Rep.	DOM								64	PAPER,PAPERBOARD,ETC.	1	No Quantity							791454			0
S3	2000	2000	2000	2	0	2	Export	320	Guatemala	GTM	218	Ecuador	ECU								64	PAPER,PAPERBOARD,ETC.	1	No Quantity							13623			0
S3	2000	2000	2000	2	0	2	Export	320	Guatemala	GTM	222	El Salvador	SLV								64	PAPER,PAPERBOARD,ETC.	1	No Quantity							8489660			0
S3	2000	2000	2000	2	0	2	Export	320	Guatemala	GTM	276	Germany	DEU								64	PAPER,PAPERBOARD,ETC.	1	No Quantity							119697			0
S3	2000	2000	2000	2	0	2	Export	320	Guatemala	GTM	340	Honduras	HND								64	PAPER,PAPERBOARD,ETC.	1	No Quantity							11039663			0
S3	2000	2000	2000	2	0	2	Export	320	Guatemala	GTM	344	China, Hong Kong SAR	HKG								64	PAPER,PAPERBOARD,ETC.	1	No Quantity							957			0
S3	2000	2000	2000	2	0	2	Export	320	Guatemala	GTM	388	Jamaica	JAM								64	PAPER,PAPERBOARD,ETC.	1	No Quantity							112974			0
S3	2000	2000	2000	2	0	2	Export	320	Guatemala	GTM	484	Mexico	MEX								64	PAPER,PAPERBOARD,ETC.	1	No Quantity							2218660			0
S3	2000	2000	2000	2	0	2	Export	320	Guatemala	GTM	558	Nicaragua	NIC								64	PAPER,PAPERBOARD,ETC.	1	No Quantity							2480008			0
S3	2000	2000	2000	2	0	2	Export	320	Guatemala	GTM	591	Panama	PAN								64	PAPER,PAPERBOARD,ETC.	1	No Quantity							379899			0
S3	2000	2000	2000	2	0	2	Export	320	Guatemala	GTM	604	Peru	PER								64	PAPER,PAPERBOARD,ETC.	1	No Quantity							354			0
S3	2000	2000	2000	2	0	2	Export	320	Guatemala	GTM	682	Saudi Arabia	SAU								64	PAPER,PAPERBOARD,ETC.	1	No Quantity							150			0
S3	2000	2000	2000	2	0	2	Export	320	Guatemala	GTM	724	Spain	ESP								64	PAPER,PAPERBOARD,ETC.	1	No Quantity							130			0
S3	2000	2000	2000	2	0	2	Export	320	Guatemala	GTM	780	Trinidad and Tobago	TTO								64	PAPER,PAPERBOARD,ETC.	1	No Quantity							50			0
S3	2000	2000	2000	2	0	2	Export	320	Guatemala	GTM	826	United Kingdom	GBR								64	PAPER,PAPERBOARD,ETC.	1	No Quantity							9355			0
S3	2000	2000	2000	2	0	2	Export	320	Guatemala	GTM	838	Free Zones									64	PAPER,PAPERBOARD,ETC.	1	No Quantity							790907			0
S3	2000	2000	2000	2	0	2	Export	320	Guatemala	GTM	842	USA	USA								64	PAPER,PAPERBOARD,ETC.	1	No Quantity							13220721			0
S3	2000	2000	2000	2	0	2	Export	320	Guatemala	GTM	862	Venezuela	VEN								64	PAPER,PAPERBOARD,ETC.	1	No Quantity							100807			0
S3	2000	2000	2000	2	0	2	Export	304	Greenland	GRL	0	World	WLD								65	TEXTILE YARN,FABRIC,ETC.	1	No Quantity							1991			0
S3	2000	2000	2000	2	0	2	Export	304	Greenland	GRL	208	Denmark	DNK								65	TEXTILE YARN,FABRIC,ETC.	1	No Quantity							1991			0
S3	2000	2000	2000	2	0	2	Export	320	Guatemala	GTM	0	World	WLD								65	TEXTILE YARN,FABRIC,ETC.	1	No Quantity							53180862			0
S3	2000	2000	2000	2	0	2	Export	320	Guatemala	GTM	32	Argentina	ARG								65	TEXTILE YARN,FABRIC,ETC.	1	No Quantity							153			0
S3	2000	2000	2000	2	0	2	Export	320	Guatemala	GTM	36	Australia	AUS								65	TEXTILE YARN,FABRIC,ETC.	1	No Quantity							890			0
S3	2000	2000	2000	2	0	2	Export	320	Guatemala	GTM	40	Austria	AUT								65	TEXTILE YARN,FABRIC,ETC.	1	No Quantity							20			0
S3	2000	2000	2000	2	0	2	Export	320	Guatemala	GTM	44	Bahamas	BHS								65	TEXTILE YARN,FABRIC,ETC.	1	No Quantity							100			0
S3	2000	2000	2000	2	0	2	Export	320	Guatemala	GTM	56	Belgium	BEL								65	TEXTILE YARN,FABRIC,ETC.	1	No Quantity							3011			0
S3	2000	2000	2000	2	0	2	Export	320	Guatemala	GTM	76	Brazil	BRA								65	TEXTILE YARN,FABRIC,ETC.	1	No Quantity							2592			0
S3	2000	2000	2000	2	0	2	Export	320	Guatemala	GTM	84	Belize	BLZ								65	TEXTILE YARN,FABRIC,ETC.	1	No Quantity							196466			0
S3	2000	2000	2000	2	0	2	Export	320	Guatemala	GTM	124	Canada	CAN								65	TEXTILE YARN,FABRIC,ETC.	1	No Quantity							28154			0
S3	2000	2000	2000	2	0	2	Export	320	Guatemala	GTM	144	Sri Lanka	LKA								65	TEXTILE YARN,FABRIC,ETC.	1	No Quantity							268			0
S3	2000	2000	2000	2	0	2	Export	320	Guatemala	GTM	152	Chile	CHL								65	TEXTILE YARN,FABRIC,ETC.	1	No Quantity							26207			0
S3	2000	2000	2000	2	0	2	Export	320	Guatemala	GTM	156	China	CHN								65	TEXTILE YARN,FABRIC,ETC.	1	No Quantity							100744			0
S3	2000	2000	2000	2	0	2	Export	320	Guatemala	GTM	170	Colombia	COL								65	TEXTILE YARN,FABRIC,ETC.	1	No Quantity							133462			0
S3	2000	2000	2000	2	0	2	Export	320	Guatemala	GTM	188	Costa Rica	CRI								65	TEXTILE YARN,FABRIC,ETC.	1	No Quantity							5192283			0
S3	2000	2000	2000	2	0	2	Export	320	Guatemala	GTM	192	Cuba	CUB								65	TEXTILE YARN,FABRIC,ETC.	1	No Quantity							213053			0
S3	2000	2000	2000	2	0	2	Export	320	Guatemala	GTM	203	Czechia	CZE								65	TEXTILE YARN,FABRIC,ETC.	1	No Quantity							450			0
S3	2000	2000	2000	2	0	2	Export	320	Guatemala	GTM	208	Denmark	DNK								65	TEXTILE YARN,FABRIC,ETC.	1	No Quantity							4517			0
S3	2000	2000	2000	2	0	2	Export	320	Guatemala	GTM	214	Dominican Rep.	DOM								65	TEXTILE YARN,FABRIC,ETC.	1	No Quantity							636341			0
S3	2000	2000	2000	2	0	2	Export	320	Guatemala	GTM	222	El Salvador	SLV								65	TEXTILE YARN,FABRIC,ETC.	1	No Quantity							17061762			0
S3	2000	2000	2000	2	0	2	Export	320	Guatemala	GTM	246	Finland	FIN								65	TEXTILE YARN,FABRIC,ETC.	1	No Quantity							70			0
S3	2000	2000	2000	2	0	2	Export	320	Guatemala	GTM	251	France	FRA								65	TEXTILE YARN,FABRIC,ETC.	1	No Quantity							22847			0
S3	2000	2000	2000	2	0	2	Export	320	Guatemala	GTM	276	Germany	DEU								65	TEXTILE YARN,FABRIC,ETC.	1	No Quantity							16005			0
S3	2000	2000	2000	2	0	2	Export	320	Guatemala	GTM	340	Honduras	HND								65	TEXTILE YARN,FABRIC,ETC.	1	No Quantity							6774805			0
S3	2000	2000	2000	2	0	2	Export	320	Guatemala	GTM	344	China, Hong Kong SAR	HKG								65	TEXTILE YARN,FABRIC,ETC.	1	No Quantity							22670			0
S3	2000	2000	2000	2	0	2	Export	320	Guatemala	GTM	376	Israel	ISR								65	TEXTILE YARN,FABRIC,ETC.	1	No Quantity							270			0
S3	2000	2000	2000	2	0	2	Export	320	Guatemala	GTM	381	Italy	ITA								65	TEXTILE YARN,FABRIC,ETC.	1	No Quantity							6233			0
S3	2000	2000	2000	2	0	2	Export	320	Guatemala	GTM	392	Japan	JPN								65	TEXTILE YARN,FABRIC,ETC.	1	No Quantity							11064			0
S3	2000	2000	2000	2	0	2	Export	320	Guatemala	GTM	410	Rep. of Korea	KOR								65	TEXTILE YARN,FABRIC,ETC.	1	No Quantity							121090			0
S3	2000	2000	2000	2	0	2	Export	320	Guatemala	GTM	484	Mexico	MEX								65	TEXTILE YARN,FABRIC,ETC.	1	No Quantity							3802943			0
S3	2000	2000	2000	2	0	2	Export	320	Guatemala	GTM	528	Netherlands	NLD								65	TEXTILE YARN,FABRIC,ETC.	1	No Quantity							1461			0
S3	2000	2000	2000	2	0	2	Export	320	Guatemala	GTM	554	New Zealand	NZL								65	TEXTILE YARN,FABRIC,ETC.	1	No Quantity							35			0
S3	2000	2000	2000	2	0	2	Export	320	Guatemala	GTM	558	Nicaragua	NIC								65	TEXTILE YARN,FABRIC,ETC.	1	No Quantity							3470158			0
S3	2000	2000	2000	2	0	2	Export	320	Guatemala	GTM	591	Panama	PAN								65	TEXTILE YARN,FABRIC,ETC.	1	No Quantity							781030			0
S3	2000	2000	2000	2	0	2	Export	320	Guatemala	GTM	702	Singapore	SGP								65	TEXTILE YARN,FABRIC,ETC.	1	No Quantity							15100			0
S3	2000	2000	2000	2	0	2	Export	320	Guatemala	GTM	710	South Africa	ZAF								65	TEXTILE YARN,FABRIC,ETC.	1	No Quantity							8221			0
S3	2000	2000	2000	2	0	2	Export	320	Guatemala	GTM	724	Spain	ESP								65	TEXTILE YARN,FABRIC,ETC.	1	No Quantity							491			0
S3	2000	2000	2000	2	0	2	Export	320	Guatemala	GTM	740	Suriname	SUR								65	TEXTILE YARN,FABRIC,ETC.	1	No Quantity							68634			0
S3	2000	2000	2000	2	0	2	Export	320	Guatemala	GTM	752	Sweden	SWE								65	TEXTILE YARN,FABRIC,ETC.	1	No Quantity							2495			0
S3	2000	2000	2000	2	0	2	Export	320	Guatemala	GTM	757	Switzerland	CHE								65	TEXTILE YARN,FABRIC,ETC.	1	No Quantity							1209			0
S3	2000	2000	2000	2	0	2	Export	320	Guatemala	GTM	780	Trinidad and Tobago	TTO								65	TEXTILE YARN,FABRIC,ETC.	1	No Quantity							4157			0
S3	2000	2000	2000	2	0	2	Export	320	Guatemala	GTM	826	United Kingdom	GBR								65	TEXTILE YARN,FABRIC,ETC.	1	No Quantity							6975			0
S3	2000	2000	2000	2	0	2	Export	320	Guatemala	GTM	838	Free Zones									65	TEXTILE YARN,FABRIC,ETC.	1	No Quantity							1499266			0
S3	2000	2000	2000	2	0	2	Export	320	Guatemala	GTM	842	USA	USA								65	TEXTILE YARN,FABRIC,ETC.	1	No Quantity							12943160			0
S3	2000	2000	2000	2	0	2	Export	304	Greenland	GRL	0	World	WLD								66	NON-METAL.MINERAL MANFCT	1	No Quantity							1553			0
S3	2000	2000	2000	2	0	2	Export	304	Greenland	GRL	208	Denmark	DNK								66	NON-METAL.MINERAL MANFCT	1	No Quantity							1553			0
S3	2000	2000	2000	2	0	2	Export	320	Guatemala	GTM	0	World	WLD								66	NON-METAL.MINERAL MANFCT	1	No Quantity							15801683			0
S3	2000	2000	2000	2	0	2	Export	320	Guatemala	GTM	36	Australia	AUS								66	NON-METAL.MINERAL MANFCT	1	No Quantity							200			0
S3	2000	2000	2000	2	0	2	Export	320	Guatemala	GTM	84	Belize	BLZ								66	NON-METAL.MINERAL MANFCT	1	No Quantity							627112			0
S3	2000	2000	2000	2	0	2	Export	320	Guatemala	GTM	124	Canada	CAN								66	NON-METAL.MINERAL MANFCT	1	No Quantity							1725			0
S3	2000	2000	2000	2	0	2	Export	320	Guatemala	GTM	156	China	CHN								66	NON-METAL.MINERAL MANFCT	1	No Quantity							98200			0
S3	2000	2000	2000	2	0	2	Export	320	Guatemala	GTM	170	Colombia	COL								66	NON-METAL.MINERAL MANFCT	1	No Quantity							12234			0
S3	2000	2000	2000	2	0	2	Export	320	Guatemala	GTM	188	Costa Rica	CRI								66	NON-METAL.MINERAL MANFCT	1	No Quantity							921637			0
S3	2000	2000	2000	2	0	2	Export	320	Guatemala	GTM	192	Cuba	CUB								66	NON-METAL.MINERAL MANFCT	1	No Quantity							65702			0
S3	2000	2000	2000	2	0	2	Export	320	Guatemala	GTM	208	Denmark	DNK								66	NON-METAL.MINERAL MANFCT	1	No Quantity							4847			0
S3	2000	2000	2000	2	0	2	Export	320	Guatemala	GTM	214	Dominican Rep.	DOM								66	NON-METAL.MINERAL MANFCT	1	No Quantity							29612			0
S3	2000	2000	2000	2	0	2	Export	320	Guatemala	GTM	222	El Salvador	SLV								66	NON-METAL.MINERAL MANFCT	1	No Quantity							7375428			0
S3	2000	2000	2000	2	0	2	Export	320	Guatemala	GTM	246	Finland	FIN								66	NON-METAL.MINERAL MANFCT	1	No Quantity							62			0
S3	2000	2000	2000	2	0	2	Export	320	Guatemala	GTM	251	France	FRA								66	NON-METAL.MINERAL MANFCT	1	No Quantity							1883			0
S3	2000	2000	2000	2	0	2	Export	320	Guatemala	GTM	276	Germany	DEU								66	NON-METAL.MINERAL MANFCT	1	No Quantity							44074			0
S3	2000	2000	2000	2	0	2	Export	320	Guatemala	GTM	340	Honduras	HND								66	NON-METAL.MINERAL MANFCT	1	No Quantity							2583949			0
S3	2000	2000	2000	2	0	2	Export	320	Guatemala	GTM	344	China, Hong Kong SAR	HKG								66	NON-METAL.MINERAL MANFCT	1	No Quantity							81			0
S3	2000	2000	2000	2	0	2	Export	320	Guatemala	GTM	376	Israel	ISR								66	NON-METAL.MINERAL MANFCT	1	No Quantity							50			0
S3	2000	2000	2000	2	0	2	Export	320	Guatemala	GTM	381	Italy	ITA								66	NON-METAL.MINERAL MANFCT	1	No Quantity							33357			0
S3	2000	2000	2000	2	0	2	Export	320	Guatemala	GTM	388	Jamaica	JAM								66	NON-METAL.MINERAL MANFCT	1	No Quantity							29424			0
S3	2000	2000	2000	2	0	2	Export	320	Guatemala	GTM	392	Japan	JPN								66	NON-METAL.MINERAL MANFCT	1	No Quantity							25291			0
S3	2000	2000	2000	2	0	2	Export	320	Guatemala	GTM	484	Mexico	MEX								66	NON-METAL.MINERAL MANFCT	1	No Quantity							636352			0
S3	2000	2000	2000	2	0	2	Export	320	Guatemala	GTM	490	Other Asia, nes									66	NON-METAL.MINERAL MANFCT	1	No Quantity							170250			0
S3	2000	2000	2000	2	0	2	Export	320	Guatemala	GTM	528	Netherlands	NLD								66	NON-METAL.MINERAL MANFCT	1	No Quantity							16595			0
S3	2000	2000	2000	2	0	2	Export	320	Guatemala	GTM	558	Nicaragua	NIC								66	NON-METAL.MINERAL MANFCT	1	No Quantity							2046115			0
S3	2000	2000	2000	2	0	2	Export	320	Guatemala	GTM	579	Norway	NOR								66	NON-METAL.MINERAL MANFCT	1	No Quantity							68			0
S3	2000	2000	2000	2	0	2	Export	320	Guatemala	GTM	591	Panama	PAN								66	NON-METAL.MINERAL MANFCT	1	No Quantity							161506			0
S3	2000	2000	2000	2	0	2	Export	320	Guatemala	GTM	604	Peru	PER								66	NON-METAL.MINERAL MANFCT	1	No Quantity							11199			0
S3	2000	2000	2000	2	0	2	Export	320	Guatemala	GTM	659	Saint Kitts and Nevis	KNA								66	NON-METAL.MINERAL MANFCT	1	No Quantity							6249			0
S3	2000	2000	2000	2	0	2	Export	320	Guatemala	GTM	670	Saint Vincent and the Grenadines	VCT								66	NON-METAL.MINERAL MANFCT	1	No Quantity							240			0
S3	2000	2000	2000	2	0	2	Export	320	Guatemala	GTM	724	Spain	ESP								66	NON-METAL.MINERAL MANFCT	1	No Quantity							1715			0
S3	2000	2000	2000	2	0	2	Export	320	Guatemala	GTM	752	Sweden	SWE								66	NON-METAL.MINERAL MANFCT	1	No Quantity							473			0
S3	2000	2000	2000	2	0	2	Export	320	Guatemala	GTM	757	Switzerland	CHE								66	NON-METAL.MINERAL MANFCT	1	No Quantity							12933			0
S3	2000	2000	2000	2	0	2	Export	320	Guatemala	GTM	780	Trinidad and Tobago	TTO								66	NON-METAL.MINERAL MANFCT	1	No Quantity							41449			0
S3	2000	2000	2000	2	0	2	Export	320	Guatemala	GTM	826	United Kingdom	GBR								66	NON-METAL.MINERAL MANFCT	1	No Quantity							6633			0
S3	2000	2000	2000	2	0	2	Export	320	Guatemala	GTM	838	Free Zones									66	NON-METAL.MINERAL MANFCT	1	No Quantity							3407			0
S3	2000	2000	2000	2	0	2	Export	320	Guatemala	GTM	842	USA	USA								66	NON-METAL.MINERAL MANFCT	1	No Quantity							695935			0
S3	2000	2000	2000	2	0	2	Export	320	Guatemala	GTM	862	Venezuela	VEN								66	NON-METAL.MINERAL MANFCT	1	No Quantity							135696			0
S3	2000	2000	2000	2	0	2	Export	304	Greenland	GRL	0	World	WLD								67	IRON AND STEEL	1	No Quantity							544			0
S3	2000	2000	2000	2	0	2	Export	304	Greenland	GRL	208	Denmark	DNK								67	IRON AND STEEL	1	No Quantity							544			0
S3	2000	2000	2000	2	0	2	Export	320	Guatemala	GTM	0	World	WLD								67	IRON AND STEEL	1	No Quantity							72833663			0
S3	2000	2000	2000	2	0	2	Export	320	Guatemala	GTM	52	Barbados	BRB								67	IRON AND STEEL	1	No Quantity							66522			0
S3	2000	2000	2000	2	0	2	Export	320	Guatemala	GTM	84	Belize	BLZ								67	IRON AND STEEL	1	No Quantity							246425			0
S3	2000	2000	2000	2	0	2	Export	320	Guatemala	GTM	188	Costa Rica	CRI								67	IRON AND STEEL	1	No Quantity							3492070			0
S3	2000	2000	2000	2	0	2	Export	320	Guatemala	GTM	192	Cuba	CUB								67	IRON AND STEEL	1	No Quantity							10472			0
S3	2000	2000	2000	2	0	2	Export	320	Guatemala	GTM	222	El Salvador	SLV								67	IRON AND STEEL	1	No Quantity							22165393			0
S3	2000	2000	2000	2	0	2	Export	320	Guatemala	GTM	340	Honduras	HND								67	IRON AND STEEL	1	No Quantity							23963217			0
S3	2000	2000	2000	2	0	2	Export	320	Guatemala	GTM	484	Mexico	MEX								67	IRON AND STEEL	1	No Quantity							5073634			0
S3	2000	2000	2000	2	0	2	Export	320	Guatemala	GTM	558	Nicaragua	NIC								67	IRON AND STEEL	1	No Quantity							12772078			0
S3	2000	2000	2000	2	0	2	Export	320	Guatemala	GTM	591	Panama	PAN								67	IRON AND STEEL	1	No Quantity							370507			0
S3	2000	2000	2000	2	0	2	Export	320	Guatemala	GTM	600	Paraguay	PRY								67	IRON AND STEEL	1	No Quantity							354258			0
S3	2000	2000	2000	2	0	2	Export	320	Guatemala	GTM	604	Peru	PER								67	IRON AND STEEL	1	No Quantity							54630			0
S3	2000	2000	2000	2	0	2	Export	320	Guatemala	GTM	842	USA	USA								67	IRON AND STEEL	1	No Quantity							4264457			0
S3	2000	2000	2000	2	0	2	Export	320	Guatemala	GTM	0	World	WLD								68	NON-FERROUS METALS	1	No Quantity							14317596			0
S3	2000	2000	2000	2	0	2	Export	320	Guatemala	GTM	84	Belize	BLZ								68	NON-FERROUS METALS	1	No Quantity							11219			0
S3	2000	2000	2000	2	0	2	Export	320	Guatemala	GTM	188	Costa Rica	CRI								68	NON-FERROUS METALS	1	No Quantity							65324			0
S3	2000	2000	2000	2	0	2	Export	320	Guatemala	GTM	214	Dominican Rep.	DOM								68	NON-FERROUS METALS	1	No Quantity							1129936			0
S3	2000	2000	2000	2	0	2	Export	320	Guatemala	GTM	222	El Salvador	SLV								68	NON-FERROUS METALS	1	No Quantity							2227063			0
S3	2000	2000	2000	2	0	2	Export	320	Guatemala	GTM	276	Germany	DEU								68	NON-FERROUS METALS	1	No Quantity							13434			0
S3	2000	2000	2000	2	0	2	Export	320	Guatemala	GTM	340	Honduras	HND								68	NON-FERROUS METALS	1	No Quantity							275708			0
S3	2000	2000	2000	2	0	2	Export	320	Guatemala	GTM	484	Mexico	MEX								68	NON-FERROUS METALS	1	No Quantity							479041			0
S3	2000	2000	2000	2	0	2	Export	320	Guatemala	GTM	558	Nicaragua	NIC								68	NON-FERROUS METALS	1	No Quantity							81344			0
S3	2000	2000	2000	2	0	2	Export	320	Guatemala	GTM	591	Panama	PAN								68	NON-FERROUS METALS	1	No Quantity							17202			0
S3	2000	2000	2000	2	0	2	Export	320	Guatemala	GTM	604	Peru	PER								68	NON-FERROUS METALS	1	No Quantity							3700			0
S3	2000	2000	2000	2	0	2	Export	320	Guatemala	GTM	842	USA	USA								68	NON-FERROUS METALS	1	No Quantity							10013625			0
S3	2000	2000	2000	2	0	2	Export	304	Greenland	GRL	0	World	WLD								69	METALS MANUFACTURES,NES	1	No Quantity							13005			0
S3	2000	2000	2000	2	0	2	Export	304	Greenland	GRL	208	Denmark	DNK								69	METALS MANUFACTURES,NES	1	No Quantity							13005			0
S3	2000	2000	2000	2	0	2	Export	320	Guatemala	GTM	0	World	WLD								69	METALS MANUFACTURES,NES	1	No Quantity							33473301			0
S3	2000	2000	2000	2	0	2	Export	320	Guatemala	GTM	32	Argentina	ARG								69	METALS MANUFACTURES,NES	1	No Quantity							113440			0
S3	2000	2000	2000	2	0	2	Export	320	Guatemala	GTM	44	Bahamas	BHS								69	METALS MANUFACTURES,NES	1	No Quantity							10			0
S3	2000	2000	2000	2	0	2	Export	320	Guatemala	GTM	52	Barbados	BRB								69	METALS MANUFACTURES,NES	1	No Quantity							40427			0
S3	2000	2000	2000	2	0	2	Export	320	Guatemala	GTM	76	Brazil	BRA								69	METALS MANUFACTURES,NES	1	No Quantity							59976			0
S3	2000	2000	2000	2	0	2	Export	320	Guatemala	GTM	84	Belize	BLZ								69	METALS MANUFACTURES,NES	1	No Quantity							459423			0
S3	2000	2000	2000	2	0	2	Export	320	Guatemala	GTM	124	Canada	CAN								69	METALS MANUFACTURES,NES	1	No Quantity							24200			0
S3	2000	2000	2000	2	0	2	Export	320	Guatemala	GTM	152	Chile	CHL								69	METALS MANUFACTURES,NES	1	No Quantity							696402			0
S3	2000	2000	2000	2	0	2	Export	320	Guatemala	GTM	170	Colombia	COL								69	METALS MANUFACTURES,NES	1	No Quantity							2174120			0
S3	2000	2000	2000	2	0	2	Export	320	Guatemala	GTM	188	Costa Rica	CRI								69	METALS MANUFACTURES,NES	1	No Quantity							1418014			0
S3	2000	2000	2000	2	0	2	Export	320	Guatemala	GTM	192	Cuba	CUB								69	METALS MANUFACTURES,NES	1	No Quantity							5718			0
S3	2000	2000	2000	2	0	2	Export	320	Guatemala	GTM	214	Dominican Rep.	DOM								69	METALS MANUFACTURES,NES	1	No Quantity							331389			0
S3	2000	2000	2000	2	0	2	Export	320	Guatemala	GTM	222	El Salvador	SLV								69	METALS MANUFACTURES,NES	1	No Quantity							10524303			0
S3	2000	2000	2000	2	0	2	Export	320	Guatemala	GTM	251	France	FRA								69	METALS MANUFACTURES,NES	1	No Quantity							4000			0
S3	2000	2000	2000	2	0	2	Export	320	Guatemala	GTM	276	Germany	DEU								69	METALS MANUFACTURES,NES	1	No Quantity							6421			0
S3	2000	2000	2000	2	0	2	Export	320	Guatemala	GTM	340	Honduras	HND								69	METALS MANUFACTURES,NES	1	No Quantity							5587449			0
S3	2000	2000	2000	2	0	2	Export	320	Guatemala	GTM	376	Israel	ISR								69	METALS MANUFACTURES,NES	1	No Quantity							2340			0
S3	2000	2000	2000	2	0	2	Export	320	Guatemala	GTM	381	Italy	ITA								69	METALS MANUFACTURES,NES	1	No Quantity							61			0
S3	2000	2000	2000	2	0	2	Export	320	Guatemala	GTM	388	Jamaica	JAM								69	METALS MANUFACTURES,NES	1	No Quantity							4805			0
S3	2000	2000	2000	2	0	2	Export	320	Guatemala	GTM	484	Mexico	MEX								69	METALS MANUFACTURES,NES	1	No Quantity							1906558			0
S3	2000	2000	2000	2	0	2	Export	320	Guatemala	GTM	533	Aruba	ABW								69	METALS MANUFACTURES,NES	1	No Quantity							230048			0
S3	2000	2000	2000	2	0	2	Export	320	Guatemala	GTM	558	Nicaragua	NIC								69	METALS MANUFACTURES,NES	1	No Quantity							4484491			0
S3	2000	2000	2000	2	0	2	Export	320	Guatemala	GTM	591	Panama	PAN								69	METALS MANUFACTURES,NES	1	No Quantity							299769			0
S3	2000	2000	2000	2	0	2	Export	320	Guatemala	GTM	600	Paraguay	PRY								69	METALS MANUFACTURES,NES	1	No Quantity							1900			0
S3	2000	2000	2000	2	0	2	Export	320	Guatemala	GTM	670	Saint Vincent and the Grenadines	VCT								69	METALS MANUFACTURES,NES	1	No Quantity							69			0
S3	2000	2000	2000	2	0	2	Export	320	Guatemala	GTM	757	Switzerland	CHE								69	METALS MANUFACTURES,NES	1	No Quantity							140			0
S3	2000	2000	2000	2	0	2	Export	320	Guatemala	GTM	780	Trinidad and Tobago	TTO								69	METALS MANUFACTURES,NES	1	No Quantity							536957			0
S3	2000	2000	2000	2	0	2	Export	320	Guatemala	GTM	838	Free Zones									69	METALS MANUFACTURES,NES	1	No Quantity							44960			0
S3	2000	2000	2000	2	0	2	Export	320	Guatemala	GTM	842	USA	USA								69	METALS MANUFACTURES,NES	1	No Quantity							4363111			0
S3	2000	2000	2000	2	0	2	Export	320	Guatemala	GTM	862	Venezuela	VEN								69	METALS MANUFACTURES,NES	1	No Quantity							152800			0
S3	2000	2000	2000	2	0	2	Export	304	Greenland	GRL	0	World	WLD								71	POWER GENERATNG.MACHINES	1	No Quantity							23934			0
S3	2000	2000	2000	2	0	2	Export	304	Greenland	GRL	208	Denmark	DNK								71	POWER GENERATNG.MACHINES	1	No Quantity							23934			0
S3	2000	2000	2000	2	0	2	Export	320	Guatemala	GTM	0	World	WLD								71	POWER GENERATNG.MACHINES	1	No Quantity							5668279			0
S3	2000	2000	2000	2	0	2	Export	320	Guatemala	GTM	84	Belize	BLZ								71	POWER GENERATNG.MACHINES	1	No Quantity							2648			0
S3	2000	2000	2000	2	0	2	Export	320	Guatemala	GTM	188	Costa Rica	CRI								71	POWER GENERATNG.MACHINES	1	No Quantity							90564			0
S3	2000	2000	2000	2	0	2	Export	320	Guatemala	GTM	192	Cuba	CUB								71	POWER GENERATNG.MACHINES	1	No Quantity							2330			0
S3	2000	2000	2000	2	0	2	Export	320	Guatemala	GTM	214	Dominican Rep.	DOM								71	POWER GENERATNG.MACHINES	1	No Quantity							40			0
S3	2000	2000	2000	2	0	2	Export	320	Guatemala	GTM	222	El Salvador	SLV								71	POWER GENERATNG.MACHINES	1	No Quantity							167792			0
S3	2000	2000	2000	2	0	2	Export	320	Guatemala	GTM	276	Germany	DEU								71	POWER GENERATNG.MACHINES	1	No Quantity							7054			0
S3	2000	2000	2000	2	0	2	Export	320	Guatemala	GTM	340	Honduras	HND								71	POWER GENERATNG.MACHINES	1	No Quantity							55835			0
S3	2000	2000	2000	2	0	2	Export	320	Guatemala	GTM	381	Italy	ITA								71	POWER GENERATNG.MACHINES	1	No Quantity							2283			0
S3	2000	2000	2000	2	0	2	Export	320	Guatemala	GTM	484	Mexico	MEX								71	POWER GENERATNG.MACHINES	1	No Quantity							36882			0
S3	2000	2000	2000	2	0	2	Export	320	Guatemala	GTM	558	Nicaragua	NIC								71	POWER GENERATNG.MACHINES	1	No Quantity							89001			0
S3	2000	2000	2000	2	0	2	Export	320	Guatemala	GTM	591	Panama	PAN								71	POWER GENERATNG.MACHINES	1	No Quantity							1067			0
S3	2000	2000	2000	2	0	2	Export	320	Guatemala	GTM	838	Free Zones									71	POWER GENERATNG.MACHINES	1	No Quantity							5230			0
S3	2000	2000	2000	2	0	2	Export	320	Guatemala	GTM	842	USA	USA								71	POWER GENERATNG.MACHINES	1	No Quantity							5207553			0
S3	2000	2000	2000	2	0	2	Export	304	Greenland	GRL	0	World	WLD								72	SPECIAL.INDUST.MACHINERY	1	No Quantity							331492			0
S3	2000	2000	2000	2	0	2	Export	304	Greenland	GRL	208	Denmark	DNK								72	SPECIAL.INDUST.MACHINERY	1	No Quantity							331492			0
S3	2000	2000	2000	2	0	2	Export	320	Guatemala	GTM	0	World	WLD								72	SPECIAL.INDUST.MACHINERY	1	No Quantity							5087156			0
S3	2000	2000	2000	2	0	2	Export	320	Guatemala	GTM	36	Australia	AUS								72	SPECIAL.INDUST.MACHINERY	1	No Quantity							11731			0
S3	2000	2000	2000	2	0	2	Export	320	Guatemala	GTM	84	Belize	BLZ								72	SPECIAL.INDUST.MACHINERY	1	No Quantity							11445			0
S3	2000	2000	2000	2	0	2	Export	320	Guatemala	GTM	120	Cameroon	CMR								72	SPECIAL.INDUST.MACHINERY	1	No Quantity							12932			0
S3	2000	2000	2000	2	0	2	Export	320	Guatemala	GTM	170	Colombia	COL								72	SPECIAL.INDUST.MACHINERY	1	No Quantity							92717			0
S3	2000	2000	2000	2	0	2	Export	320	Guatemala	GTM	188	Costa Rica	CRI								72	SPECIAL.INDUST.MACHINERY	1	No Quantity							666314			0
S3	2000	2000	2000	2	0	2	Export	320	Guatemala	GTM	192	Cuba	CUB								72	SPECIAL.INDUST.MACHINERY	1	No Quantity							10451			0
S3	2000	2000	2000	2	0	2	Export	320	Guatemala	GTM	203	Czechia	CZE								72	SPECIAL.INDUST.MACHINERY	1	No Quantity							300			0
S3	2000	2000	2000	2	0	2	Export	320	Guatemala	GTM	214	Dominican Rep.	DOM								72	SPECIAL.INDUST.MACHINERY	1	No Quantity							115600			0
S3	2000	2000	2000	2	0	2	Export	320	Guatemala	GTM	222	El Salvador	SLV								72	SPECIAL.INDUST.MACHINERY	1	No Quantity							556500			0
S3	2000	2000	2000	2	0	2	Export	320	Guatemala	GTM	276	Germany	DEU								72	SPECIAL.INDUST.MACHINERY	1	No Quantity							41036			0
S3	2000	2000	2000	2	0	2	Export	320	Guatemala	GTM	340	Honduras	HND								72	SPECIAL.INDUST.MACHINERY	1	No Quantity							885979			0
S3	2000	2000	2000	2	0	2	Export	320	Guatemala	GTM	344	China, Hong Kong SAR	HKG								72	SPECIAL.INDUST.MACHINERY	1	No Quantity							20			0
S3	2000	2000	2000	2	0	2	Export	320	Guatemala	GTM	360	Indonesia	IDN								72	SPECIAL.INDUST.MACHINERY	1	No Quantity							11220			0
S3	2000	2000	2000	2	0	2	Export	320	Guatemala	GTM	381	Italy	ITA								72	SPECIAL.INDUST.MACHINERY	1	No Quantity							322			0
S3	2000	2000	2000	2	0	2	Export	320	Guatemala	GTM	484	Mexico	MEX								72	SPECIAL.INDUST.MACHINERY	1	No Quantity							1506004			0
S3	2000	2000	2000	2	0	2	Export	320	Guatemala	GTM	558	Nicaragua	NIC								72	SPECIAL.INDUST.MACHINERY	1	No Quantity							215670			0
S3	2000	2000	2000	2	0	2	Export	320	Guatemala	GTM	591	Panama	PAN								72	SPECIAL.INDUST.MACHINERY	1	No Quantity							24627			0
S3	2000	2000	2000	2	0	2	Export	320	Guatemala	GTM	642	Romania	ROU								72	SPECIAL.INDUST.MACHINERY	1	No Quantity							4370			0
S3	2000	2000	2000	2	0	2	Export	320	Guatemala	GTM	724	Spain	ESP								72	SPECIAL.INDUST.MACHINERY	1	No Quantity							25398			0
S3	2000	2000	2000	2	0	2	Export	320	Guatemala	GTM	752	Sweden	SWE								72	SPECIAL.INDUST.MACHINERY	1	No Quantity							2500			0
S3	2000	2000	2000	2	0	2	Export	320	Guatemala	GTM	757	Switzerland	CHE								72	SPECIAL.INDUST.MACHINERY	1	No Quantity							6329			0
S3	2000	2000	2000	2	0	2	Export	320	Guatemala	GTM	838	Free Zones									72	SPECIAL.INDUST.MACHINERY	1	No Quantity							173322			0
S3	2000	2000	2000	2	0	2	Export	320	Guatemala	GTM	842	USA	USA								72	SPECIAL.INDUST.MACHINERY	1	No Quantity							712369			0
S3	2000	2000	2000	2	0	2	Export	304	Greenland	GRL	0	World	WLD								73	METALWORKING MACHINERY	1	No Quantity							471			0
S3	2000	2000	2000	2	0	2	Export	304	Greenland	GRL	208	Denmark	DNK								73	METALWORKING MACHINERY	1	No Quantity							471			0
S3	2000	2000	2000	2	0	2	Export	320	Guatemala	GTM	0	World	WLD								73	METALWORKING MACHINERY	1	No Quantity							504320			0
S3	2000	2000	2000	2	0	2	Export	320	Guatemala	GTM	188	Costa Rica	CRI								73	METALWORKING MACHINERY	1	No Quantity							14424			0
S3	2000	2000	2000	2	0	2	Export	320	Guatemala	GTM	222	El Salvador	SLV								73	METALWORKING MACHINERY	1	No Quantity							73820			0
S3	2000	2000	2000	2	0	2	Export	320	Guatemala	GTM	276	Germany	DEU								73	METALWORKING MACHINERY	1	No Quantity							50			0
S3	2000	2000	2000	2	0	2	Export	320	Guatemala	GTM	340	Honduras	HND								73	METALWORKING MACHINERY	1	No Quantity							67642			0
S3	2000	2000	2000	2	0	2	Export	320	Guatemala	GTM	484	Mexico	MEX								73	METALWORKING MACHINERY	1	No Quantity							19721			0
S3	2000	2000	2000	2	0	2	Export	320	Guatemala	GTM	558	Nicaragua	NIC								73	METALWORKING MACHINERY	1	No Quantity							106666			0
S3	2000	2000	2000	2	0	2	Export	320	Guatemala	GTM	642	Romania	ROU								73	METALWORKING MACHINERY	1	No Quantity							2722			0
S3	2000	2000	2000	2	0	2	Export	320	Guatemala	GTM	842	USA	USA								73	METALWORKING MACHINERY	1	No Quantity							219275			0
S3	2000	2000	2000	2	0	2	Export	304	Greenland	GRL	0	World	WLD								74	GENERAL INDUSTL.MACH.NES	1	No Quantity							64642			0
S3	2000	2000	2000	2	0	2	Export	304	Greenland	GRL	208	Denmark	DNK								74	GENERAL INDUSTL.MACH.NES	1	No Quantity							64642			0
S3	2000	2000	2000	2	0	2	Export	320	Guatemala	GTM	0	World	WLD								74	GENERAL INDUSTL.MACH.NES	1	No Quantity							22523453			0
S3	2000	2000	2000	2	0	2	Export	320	Guatemala	GTM	56	Belgium	BEL								74	GENERAL INDUSTL.MACH.NES	1	No Quantity							4595			0
S3	2000	2000	2000	2	0	2	Export	320	Guatemala	GTM	76	Brazil	BRA								74	GENERAL INDUSTL.MACH.NES	1	No Quantity							283			0
S3	2000	2000	2000	2	0	2	Export	320	Guatemala	GTM	84	Belize	BLZ								74	GENERAL INDUSTL.MACH.NES	1	No Quantity							102746			0
S3	2000	2000	2000	2	0	2	Export	320	Guatemala	GTM	170	Colombia	COL								74	GENERAL INDUSTL.MACH.NES	1	No Quantity							14359			0
S3	2000	2000	2000	2	0	2	Export	320	Guatemala	GTM	188	Costa Rica	CRI								74	GENERAL INDUSTL.MACH.NES	1	No Quantity							7150193			0
S3	2000	2000	2000	2	0	2	Export	320	Guatemala	GTM	192	Cuba	CUB								74	GENERAL INDUSTL.MACH.NES	1	No Quantity							12437			0
S3	2000	2000	2000	2	0	2	Export	320	Guatemala	GTM	214	Dominican Rep.	DOM								74	GENERAL INDUSTL.MACH.NES	1	No Quantity							188407			0
S3	2000	2000	2000	2	0	2	Export	320	Guatemala	GTM	218	Ecuador	ECU								74	GENERAL INDUSTL.MACH.NES	1	No Quantity							196045			0
S3	2000	2000	2000	2	0	2	Export	320	Guatemala	GTM	222	El Salvador	SLV								74	GENERAL INDUSTL.MACH.NES	1	No Quantity							3388066			0
S3	2000	2000	2000	2	0	2	Export	320	Guatemala	GTM	251	France	FRA								74	GENERAL INDUSTL.MACH.NES	1	No Quantity							2220			0
S3	2000	2000	2000	2	0	2	Export	320	Guatemala	GTM	276	Germany	DEU								74	GENERAL INDUSTL.MACH.NES	1	No Quantity							5405			0
S3	2000	2000	2000	2	0	2	Export	320	Guatemala	GTM	340	Honduras	HND								74	GENERAL INDUSTL.MACH.NES	1	No Quantity							2646371			0
S3	2000	2000	2000	2	0	2	Export	320	Guatemala	GTM	376	Israel	ISR								74	GENERAL INDUSTL.MACH.NES	1	No Quantity							80			0
S3	2000	2000	2000	2	0	2	Export	320	Guatemala	GTM	381	Italy	ITA								74	GENERAL INDUSTL.MACH.NES	1	No Quantity							4963			0
S3	2000	2000	2000	2	0	2	Export	320	Guatemala	GTM	388	Jamaica	JAM								74	GENERAL INDUSTL.MACH.NES	1	No Quantity							123276			0
S3	2000	2000	2000	2	0	2	Export	320	Guatemala	GTM	484	Mexico	MEX								74	GENERAL INDUSTL.MACH.NES	1	No Quantity							327970			0
S3	2000	2000	2000	2	0	2	Export	320	Guatemala	GTM	558	Nicaragua	NIC								74	GENERAL INDUSTL.MACH.NES	1	No Quantity							4050134			0
S3	2000	2000	2000	2	0	2	Export	320	Guatemala	GTM	591	Panama	PAN								74	GENERAL INDUSTL.MACH.NES	1	No Quantity							2102210			0
S3	2000	2000	2000	2	0	2	Export	320	Guatemala	GTM	604	Peru	PER								74	GENERAL INDUSTL.MACH.NES	1	No Quantity							3909			0
S3	2000	2000	2000	2	0	2	Export	320	Guatemala	GTM	642	Romania	ROU								74	GENERAL INDUSTL.MACH.NES	1	No Quantity							2660			0
S3	2000	2000	2000	2	0	2	Export	320	Guatemala	GTM	780	Trinidad and Tobago	TTO								74	GENERAL INDUSTL.MACH.NES	1	No Quantity							106095			0
S3	2000	2000	2000	2	0	2	Export	320	Guatemala	GTM	838	Free Zones									74	GENERAL INDUSTL.MACH.NES	1	No Quantity							59063			0
S3	2000	2000	2000	2	0	2	Export	320	Guatemala	GTM	842	USA	USA								74	GENERAL INDUSTL.MACH.NES	1	No Quantity							1976635			0
S3	2000	2000	2000	2	0	2	Export	320	Guatemala	GTM	862	Venezuela	VEN								74	GENERAL INDUSTL.MACH.NES	1	No Quantity							55331			0
S3	2000	2000	2000	2	0	2	Export	304	Greenland	GRL	0	World	WLD								75	OFFICE MACHINES,ADP MACH	1	No Quantity							214760			0
S3	2000	2000	2000	2	0	2	Export	304	Greenland	GRL	208	Denmark	DNK								75	OFFICE MACHINES,ADP MACH	1	No Quantity							214760			0
S3	2000	2000	2000	2	0	2	Export	320	Guatemala	GTM	0	World	WLD								75	OFFICE MACHINES,ADP MACH	1	No Quantity							511769			0
S3	2000	2000	2000	2	0	2	Export	320	Guatemala	GTM	84	Belize	BLZ								75	OFFICE MACHINES,ADP MACH	1	No Quantity							3433			0
S3	2000	2000	2000	2	0	2	Export	320	Guatemala	GTM	170	Colombia	COL								75	OFFICE MACHINES,ADP MACH	1	No Quantity							9500			0
S3	2000	2000	2000	2	0	2	Export	320	Guatemala	GTM	188	Costa Rica	CRI								75	OFFICE MACHINES,ADP MACH	1	No Quantity							27517			0
S3	2000	2000	2000	2	0	2	Export	320	Guatemala	GTM	222	El Salvador	SLV								75	OFFICE MACHINES,ADP MACH	1	No Quantity							244126			0
S3	2000	2000	2000	2	0	2	Export	320	Guatemala	GTM	276	Germany	DEU								75	OFFICE MACHINES,ADP MACH	1	No Quantity							3000			0
S3	2000	2000	2000	2	0	2	Export	320	Guatemala	GTM	340	Honduras	HND								75	OFFICE MACHINES,ADP MACH	1	No Quantity							65593			0
S3	2000	2000	2000	2	0	2	Export	320	Guatemala	GTM	484	Mexico	MEX								75	OFFICE MACHINES,ADP MACH	1	No Quantity							800			0
S3	2000	2000	2000	2	0	2	Export	320	Guatemala	GTM	558	Nicaragua	NIC								75	OFFICE MACHINES,ADP MACH	1	No Quantity							21314			0
S3	2000	2000	2000	2	0	2	Export	320	Guatemala	GTM	591	Panama	PAN								75	OFFICE MACHINES,ADP MACH	1	No Quantity							22842			0
S3	2000	2000	2000	2	0	2	Export	320	Guatemala	GTM	838	Free Zones									75	OFFICE MACHINES,ADP MACH	1	No Quantity							616			0
S3	2000	2000	2000	2	0	2	Export	320	Guatemala	GTM	842	USA	USA								75	OFFICE MACHINES,ADP MACH	1	No Quantity							113028			0
S3	2000	2000	2000	2	0	2	Export	304	Greenland	GRL	0	World	WLD								76	TELECOMM.SOUND EQUIP ETC	1	No Quantity							94203			0
S3	2000	2000	2000	2	0	2	Export	304	Greenland	GRL	208	Denmark	DNK								76	TELECOMM.SOUND EQUIP ETC	1	No Quantity							94203			0
S3	2000	2000	2000	2	0	2	Export	320	Guatemala	GTM	0	World	WLD								76	TELECOMM.SOUND EQUIP ETC	1	No Quantity							313194			0
S3	2000	2000	2000	2	0	2	Export	320	Guatemala	GTM	84	Belize	BLZ								76	TELECOMM.SOUND EQUIP ETC	1	No Quantity							317			0
S3	2000	2000	2000	2	0	2	Export	320	Guatemala	GTM	124	Canada	CAN								76	TELECOMM.SOUND EQUIP ETC	1	No Quantity							8428			0
S3	2000	2000	2000	2	0	2	Export	320	Guatemala	GTM	188	Costa Rica	CRI								76	TELECOMM.SOUND EQUIP ETC	1	No Quantity							49340			0
S3	2000	2000	2000	2	0	2	Export	320	Guatemala	GTM	192	Cuba	CUB								76	TELECOMM.SOUND EQUIP ETC	1	No Quantity							4563			0
S3	2000	2000	2000	2	0	2	Export	320	Guatemala	GTM	222	El Salvador	SLV								76	TELECOMM.SOUND EQUIP ETC	1	No Quantity							45957			0
S3	2000	2000	2000	2	0	2	Export	320	Guatemala	GTM	276	Germany	DEU								76	TELECOMM.SOUND EQUIP ETC	1	No Quantity							500			0
S3	2000	2000	2000	2	0	2	Export	320	Guatemala	GTM	340	Honduras	HND								76	TELECOMM.SOUND EQUIP ETC	1	No Quantity							71635			0
S3	2000	2000	2000	2	0	2	Export	320	Guatemala	GTM	381	Italy	ITA								76	TELECOMM.SOUND EQUIP ETC	1	No Quantity							47570			0
S3	2000	2000	2000	2	0	2	Export	320	Guatemala	GTM	388	Jamaica	JAM								76	TELECOMM.SOUND EQUIP ETC	1	No Quantity							50			0
S3	2000	2000	2000	2	0	2	Export	320	Guatemala	GTM	484	Mexico	MEX								76	TELECOMM.SOUND EQUIP ETC	1	No Quantity							1859			0
S3	2000	2000	2000	2	0	2	Export	320	Guatemala	GTM	558	Nicaragua	NIC								76	TELECOMM.SOUND EQUIP ETC	1	No Quantity							11059			0
S3	2000	2000	2000	2	0	2	Export	320	Guatemala	GTM	591	Panama	PAN								76	TELECOMM.SOUND EQUIP ETC	1	No Quantity							13462			0
S3	2000	2000	2000	2	0	2	Export	320	Guatemala	GTM	604	Peru	PER								76	TELECOMM.SOUND EQUIP ETC	1	No Quantity							15889			0
S3	2000	2000	2000	2	0	2	Export	320	Guatemala	GTM	838	Free Zones									76	TELECOMM.SOUND EQUIP ETC	1	No Quantity							1445			0
S3	2000	2000	2000	2	0	2	Export	320	Guatemala	GTM	842	USA	USA								76	TELECOMM.SOUND EQUIP ETC	1	No Quantity							41120			0
S3	2000	2000	2000	2	0	2	Export	304	Greenland	GRL	0	World	WLD								77	ELEC MCH APPAR,PARTS,NES	1	No Quantity							40149			0
S3	2000	2000	2000	2	0	2	Export	304	Greenland	GRL	208	Denmark	DNK								77	ELEC MCH APPAR,PARTS,NES	1	No Quantity							40149			0
S3	2000	2000	2000	2	0	2	Export	320	Guatemala	GTM	0	World	WLD								77	ELEC MCH APPAR,PARTS,NES	1	No Quantity							19254714			0
S3	2000	2000	2000	2	0	2	Export	320	Guatemala	GTM	76	Brazil	BRA								77	ELEC MCH APPAR,PARTS,NES	1	No Quantity							1135			0
S3	2000	2000	2000	2	0	2	Export	320	Guatemala	GTM	84	Belize	BLZ								77	ELEC MCH APPAR,PARTS,NES	1	No Quantity							94331			0
S3	2000	2000	2000	2	0	2	Export	320	Guatemala	GTM	170	Colombia	COL								77	ELEC MCH APPAR,PARTS,NES	1	No Quantity							7897			0
S3	2000	2000	2000	2	0	2	Export	320	Guatemala	GTM	188	Costa Rica	CRI								77	ELEC MCH APPAR,PARTS,NES	1	No Quantity							1990497			0
S3	2000	2000	2000	2	0	2	Export	320	Guatemala	GTM	192	Cuba	CUB								77	ELEC MCH APPAR,PARTS,NES	1	No Quantity							1146			0
S3	2000	2000	2000	2	0	2	Export	320	Guatemala	GTM	214	Dominican Rep.	DOM								77	ELEC MCH APPAR,PARTS,NES	1	No Quantity							66718			0
S3	2000	2000	2000	2	0	2	Export	320	Guatemala	GTM	222	El Salvador	SLV								77	ELEC MCH APPAR,PARTS,NES	1	No Quantity							5025548			0
S3	2000	2000	2000	2	0	2	Export	320	Guatemala	GTM	251	France	FRA								77	ELEC MCH APPAR,PARTS,NES	1	No Quantity							182			0
S3	2000	2000	2000	2	0	2	Export	320	Guatemala	GTM	276	Germany	DEU								77	ELEC MCH APPAR,PARTS,NES	1	No Quantity							21205			0
S3	2000	2000	2000	2	0	2	Export	320	Guatemala	GTM	340	Honduras	HND								77	ELEC MCH APPAR,PARTS,NES	1	No Quantity							3797208			0
S3	2000	2000	2000	2	0	2	Export	320	Guatemala	GTM	381	Italy	ITA								77	ELEC MCH APPAR,PARTS,NES	1	No Quantity							19			0
S3	2000	2000	2000	2	0	2	Export	320	Guatemala	GTM	484	Mexico	MEX								77	ELEC MCH APPAR,PARTS,NES	1	No Quantity							278382			0
S3	2000	2000	2000	2	0	2	Export	320	Guatemala	GTM	558	Nicaragua	NIC								77	ELEC MCH APPAR,PARTS,NES	1	No Quantity							4242589			0
S3	2000	2000	2000	2	0	2	Export	320	Guatemala	GTM	591	Panama	PAN								77	ELEC MCH APPAR,PARTS,NES	1	No Quantity							1979414			0
S3	2000	2000	2000	2	0	2	Export	320	Guatemala	GTM	838	Free Zones									77	ELEC MCH APPAR,PARTS,NES	1	No Quantity							2607			0
S3	2000	2000	2000	2	0	2	Export	320	Guatemala	GTM	842	USA	USA								77	ELEC MCH APPAR,PARTS,NES	1	No Quantity							585674			0
S3	2000	2000	2000	2	0	2	Export	320	Guatemala	GTM	862	Venezuela	VEN								77	ELEC MCH APPAR,PARTS,NES	1	No Quantity							1160162			0
S3	2000	2000	2000	2	0	2	Export	304	Greenland	GRL	0	World	WLD								78	ROAD VEHICLES	1	No Quantity							17056			0
S3	2000	2000	2000	2	0	2	Export	304	Greenland	GRL	208	Denmark	DNK								78	ROAD VEHICLES	1	No Quantity							17056			0
S3	2000	2000	2000	2	0	2	Export	320	Guatemala	GTM	0	World	WLD								78	ROAD VEHICLES	1	No Quantity							9800546			0
S3	2000	2000	2000	2	0	2	Export	320	Guatemala	GTM	68	Bolivia (Plurinational State of)	BOL								78	ROAD VEHICLES	1	No Quantity							37134			0
S3	2000	2000	2000	2	0	2	Export	320	Guatemala	GTM	84	Belize	BLZ								78	ROAD VEHICLES	1	No Quantity							429031			0
S3	2000	2000	2000	2	0	2	Export	320	Guatemala	GTM	188	Costa Rica	CRI								78	ROAD VEHICLES	1	No Quantity							756682			0
S3	2000	2000	2000	2	0	2	Export	320	Guatemala	GTM	192	Cuba	CUB								78	ROAD VEHICLES	1	No Quantity							9257			0
S3	2000	2000	2000	2	0	2	Export	320	Guatemala	GTM	214	Dominican Rep.	DOM								78	ROAD VEHICLES	1	No Quantity							57038			0
S3	2000	2000	2000	2	0	2	Export	320	Guatemala	GTM	222	El Salvador	SLV								78	ROAD VEHICLES	1	No Quantity							1110355			0
S3	2000	2000	2000	2	0	2	Export	320	Guatemala	GTM	246	Finland	FIN								78	ROAD VEHICLES	1	No Quantity							22235			0
S3	2000	2000	2000	2	0	2	Export	320	Guatemala	GTM	276	Germany	DEU								78	ROAD VEHICLES	1	No Quantity							104587			0
S3	2000	2000	2000	2	0	2	Export	320	Guatemala	GTM	340	Honduras	HND								78	ROAD VEHICLES	1	No Quantity							4707185			0
S3	2000	2000	2000	2	0	2	Export	320	Guatemala	GTM	392	Japan	JPN								78	ROAD VEHICLES	1	No Quantity							59343			0
S3	2000	2000	2000	2	0	2	Export	320	Guatemala	GTM	484	Mexico	MEX								78	ROAD VEHICLES	1	No Quantity							632082			0
S3	2000	2000	2000	2	0	2	Export	320	Guatemala	GTM	558	Nicaragua	NIC								78	ROAD VEHICLES	1	No Quantity							952184			0
S3	2000	2000	2000	2	0	2	Export	320	Guatemala	GTM	591	Panama	PAN								78	ROAD VEHICLES	1	No Quantity							379047			0
S3	2000	2000	2000	2	0	2	Export	320	Guatemala	GTM	600	Paraguay	PRY								78	ROAD VEHICLES	1	No Quantity							15471			0
S3	2000	2000	2000	2	0	2	Export	320	Guatemala	GTM	724	Spain	ESP								78	ROAD VEHICLES	1	No Quantity							3301			0
S3	2000	2000	2000	2	0	2	Export	320	Guatemala	GTM	780	Trinidad and Tobago	TTO								78	ROAD VEHICLES	1	No Quantity							9625			0
S3	2000	2000	2000	2	0	2	Export	320	Guatemala	GTM	838	Free Zones									78	ROAD VEHICLES	1	No Quantity							25			0
S3	2000	2000	2000	2	0	2	Export	320	Guatemala	GTM	842	USA	USA								78	ROAD VEHICLES	1	No Quantity							507966			0
S3	2000	2000	2000	2	0	2	Export	320	Guatemala	GTM	862	Venezuela	VEN								78	ROAD VEHICLES	1	No Quantity							7998			0
S3	2000	2000	2000	2	0	2	Export	304	Greenland	GRL	0	World	WLD								79	OTHR.TRANSPORT EQUIPMENT	1	No Quantity							1032004			0
S3	2000	2000	2000	2	0	2	Export	304	Greenland	GRL	124	Canada	CAN								79	OTHR.TRANSPORT EQUIPMENT	1	No Quantity							13623			0
S3	2000	2000	2000	2	0	2	Export	304	Greenland	GRL	208	Denmark	DNK								79	OTHR.TRANSPORT EQUIPMENT	1	No Quantity							39637			0
S3	2000	2000	2000	2	0	2	Export	304	Greenland	GRL	842	USA	USA								79	OTHR.TRANSPORT EQUIPMENT	1	No Quantity							978744			0
S3	2000	2000	2000	2	0	2	Export	320	Guatemala	GTM	0	World	WLD								79	OTHR.TRANSPORT EQUIPMENT	1	No Quantity							720218			0
S3	2000	2000	2000	2	0	2	Export	320	Guatemala	GTM	84	Belize	BLZ								79	OTHR.TRANSPORT EQUIPMENT	1	No Quantity							2550			0
S3	2000	2000	2000	2	0	2	Export	320	Guatemala	GTM	124	Canada	CAN								79	OTHR.TRANSPORT EQUIPMENT	1	No Quantity							10292			0
S3	2000	2000	2000	2	0	2	Export	320	Guatemala	GTM	188	Costa Rica	CRI								79	OTHR.TRANSPORT EQUIPMENT	1	No Quantity							22900			0
S3	2000	2000	2000	2	0	2	Export	320	Guatemala	GTM	222	El Salvador	SLV								79	OTHR.TRANSPORT EQUIPMENT	1	No Quantity							136342			0
S3	2000	2000	2000	2	0	2	Export	320	Guatemala	GTM	251	France	FRA								79	OTHR.TRANSPORT EQUIPMENT	1	No Quantity							250000			0
S3	2000	2000	2000	2	0	2	Export	320	Guatemala	GTM	340	Honduras	HND								79	OTHR.TRANSPORT EQUIPMENT	1	No Quantity							20695			0
S3	2000	2000	2000	2	0	2	Export	320	Guatemala	GTM	484	Mexico	MEX								79	OTHR.TRANSPORT EQUIPMENT	1	No Quantity							5000			0
S3	2000	2000	2000	2	0	2	Export	320	Guatemala	GTM	558	Nicaragua	NIC								79	OTHR.TRANSPORT EQUIPMENT	1	No Quantity							20755			0
S3	2000	2000	2000	2	0	2	Export	320	Guatemala	GTM	710	South Africa	ZAF								79	OTHR.TRANSPORT EQUIPMENT	1	No Quantity							118000			0
S3	2000	2000	2000	2	0	2	Export	320	Guatemala	GTM	842	USA	USA								79	OTHR.TRANSPORT EQUIPMENT	1	No Quantity							133684			0
S3	2000	2000	2000	2	0	2	Export	320	Guatemala	GTM	0	World	WLD								81	PREFAB BUILDGS,FTTNG ETC	1	No Quantity							10139746			0
S3	2000	2000	2000	2	0	2	Export	320	Guatemala	GTM	84	Belize	BLZ								81	PREFAB BUILDGS,FTTNG ETC	1	No Quantity							4138			0
S3	2000	2000	2000	2	0	2	Export	320	Guatemala	GTM	124	Canada	CAN								81	PREFAB BUILDGS,FTTNG ETC	1	No Quantity							305665			0
S3	2000	2000	2000	2	0	2	Export	320	Guatemala	GTM	188	Costa Rica	CRI								81	PREFAB BUILDGS,FTTNG ETC	1	No Quantity							416861			0
S3	2000	2000	2000	2	0	2	Export	320	Guatemala	GTM	192	Cuba	CUB								81	PREFAB BUILDGS,FTTNG ETC	1	No Quantity							63			0
S3	2000	2000	2000	2	0	2	Export	320	Guatemala	GTM	214	Dominican Rep.	DOM								81	PREFAB BUILDGS,FTTNG ETC	1	No Quantity							51395			0
S3	2000	2000	2000	2	0	2	Export	320	Guatemala	GTM	222	El Salvador	SLV								81	PREFAB BUILDGS,FTTNG ETC	1	No Quantity							2202378			0
S3	2000	2000	2000	2	0	2	Export	320	Guatemala	GTM	251	France	FRA								81	PREFAB BUILDGS,FTTNG ETC	1	No Quantity							1750			0
S3	2000	2000	2000	2	0	2	Export	320	Guatemala	GTM	332	Haiti	HTI								81	PREFAB BUILDGS,FTTNG ETC	1	No Quantity							11114			0
S3	2000	2000	2000	2	0	2	Export	320	Guatemala	GTM	340	Honduras	HND								81	PREFAB BUILDGS,FTTNG ETC	1	No Quantity							406058			0
S3	2000	2000	2000	2	0	2	Export	320	Guatemala	GTM	484	Mexico	MEX								81	PREFAB BUILDGS,FTTNG ETC	1	No Quantity							321			0
S3	2000	2000	2000	2	0	2	Export	320	Guatemala	GTM	558	Nicaragua	NIC								81	PREFAB BUILDGS,FTTNG ETC	1	No Quantity							173670			0
S3	2000	2000	2000	2	0	2	Export	320	Guatemala	GTM	591	Panama	PAN								81	PREFAB BUILDGS,FTTNG ETC	1	No Quantity							2898			0
S3	2000	2000	2000	2	0	2	Export	320	Guatemala	GTM	740	Suriname	SUR								81	PREFAB BUILDGS,FTTNG ETC	1	No Quantity							12300			0
S3	2000	2000	2000	2	0	2	Export	320	Guatemala	GTM	842	USA	USA								81	PREFAB BUILDGS,FTTNG ETC	1	No Quantity							6550994			0
S3	2000	2000	2000	2	0	2	Export	320	Guatemala	GTM	862	Venezuela	VEN								81	PREFAB BUILDGS,FTTNG ETC	1	No Quantity							141			0
S3	2000	2000	2000	2	0	2	Export	304	Greenland	GRL	0	World	WLD								82	FURNITURE,BEDDING,ETC.	1	No Quantity							3484			0
S3	2000	2000	2000	2	0	2	Export	304	Greenland	GRL	208	Denmark	DNK								82	FURNITURE,BEDDING,ETC.	1	No Quantity							3484			0
S3	2000	2000	2000	2	0	2	Export	320	Guatemala	GTM	0	World	WLD								82	FURNITURE,BEDDING,ETC.	1	No Quantity							21025594			0
S3	2000	2000	2000	2	0	2	Export	320	Guatemala	GTM	32	Argentina	ARG								82	FURNITURE,BEDDING,ETC.	1	No Quantity							5621			0
S3	2000	2000	2000	2	0	2	Export	320	Guatemala	GTM	84	Belize	BLZ								82	FURNITURE,BEDDING,ETC.	1	No Quantity							125016			0
S3	2000	2000	2000	2	0	2	Export	320	Guatemala	GTM	124	Canada	CAN								82	FURNITURE,BEDDING,ETC.	1	No Quantity							817			0
S3	2000	2000	2000	2	0	2	Export	320	Guatemala	GTM	188	Costa Rica	CRI								82	FURNITURE,BEDDING,ETC.	1	No Quantity							1153242			0
S3	2000	2000	2000	2	0	2	Export	320	Guatemala	GTM	192	Cuba	CUB								82	FURNITURE,BEDDING,ETC.	1	No Quantity							86622			0
S3	2000	2000	2000	2	0	2	Export	320	Guatemala	GTM	208	Denmark	DNK								82	FURNITURE,BEDDING,ETC.	1	No Quantity							484			0
S3	2000	2000	2000	2	0	2	Export	320	Guatemala	GTM	214	Dominican Rep.	DOM								82	FURNITURE,BEDDING,ETC.	1	No Quantity							324788			0
S3	2000	2000	2000	2	0	2	Export	320	Guatemala	GTM	222	El Salvador	SLV								82	FURNITURE,BEDDING,ETC.	1	No Quantity							4861077			0
S3	2000	2000	2000	2	0	2	Export	320	Guatemala	GTM	251	France	FRA								82	FURNITURE,BEDDING,ETC.	1	No Quantity							140			0
S3	2000	2000	2000	2	0	2	Export	320	Guatemala	GTM	276	Germany	DEU								82	FURNITURE,BEDDING,ETC.	1	No Quantity							484			0
S3	2000	2000	2000	2	0	2	Export	320	Guatemala	GTM	340	Honduras	HND								82	FURNITURE,BEDDING,ETC.	1	No Quantity							5235639			0
S3	2000	2000	2000	2	0	2	Export	320	Guatemala	GTM	344	China, Hong Kong SAR	HKG								82	FURNITURE,BEDDING,ETC.	1	No Quantity							50			0
S3	2000	2000	2000	2	0	2	Export	320	Guatemala	GTM	381	Italy	ITA								82	FURNITURE,BEDDING,ETC.	1	No Quantity							11232			0
S3	2000	2000	2000	2	0	2	Export	320	Guatemala	GTM	484	Mexico	MEX								82	FURNITURE,BEDDING,ETC.	1	No Quantity							33607			0
S3	2000	2000	2000	2	0	2	Export	320	Guatemala	GTM	528	Netherlands	NLD								82	FURNITURE,BEDDING,ETC.	1	No Quantity							6			0
S3	2000	2000	2000	2	0	2	Export	320	Guatemala	GTM	558	Nicaragua	NIC								82	FURNITURE,BEDDING,ETC.	1	No Quantity							3432255			0
S3	2000	2000	2000	2	0	2	Export	320	Guatemala	GTM	579	Norway	NOR								82	FURNITURE,BEDDING,ETC.	1	No Quantity							328			0
S3	2000	2000	2000	2	0	2	Export	320	Guatemala	GTM	591	Panama	PAN								82	FURNITURE,BEDDING,ETC.	1	No Quantity							133844			0
S3	2000	2000	2000	2	0	2	Export	320	Guatemala	GTM	724	Spain	ESP								82	FURNITURE,BEDDING,ETC.	1	No Quantity							114			0
S3	2000	2000	2000	2	0	2	Export	320	Guatemala	GTM	752	Sweden	SWE								82	FURNITURE,BEDDING,ETC.	1	No Quantity							623			0
S3	2000	2000	2000	2	0	2	Export	320	Guatemala	GTM	757	Switzerland	CHE								82	FURNITURE,BEDDING,ETC.	1	No Quantity							200			0
S3	2000	2000	2000	2	0	2	Export	320	Guatemala	GTM	780	Trinidad and Tobago	TTO								82	FURNITURE,BEDDING,ETC.	1	No Quantity							12340			0
S3	2000	2000	2000	2	0	2	Export	320	Guatemala	GTM	842	USA	USA								82	FURNITURE,BEDDING,ETC.	1	No Quantity							5606995			0
S3	2000	2000	2000	2	0	2	Export	320	Guatemala	GTM	862	Venezuela	VEN								82	FURNITURE,BEDDING,ETC.	1	No Quantity							70			0
S3	2000	2000	2000	2	0	2	Export	304	Greenland	GRL	0	World	WLD								83	TRAVEL GOODS,HANDBGS ETC	1	No Quantity							530			0
S3	2000	2000	2000	2	0	2	Export	304	Greenland	GRL	208	Denmark	DNK								83	TRAVEL GOODS,HANDBGS ETC	1	No Quantity							530			0
S3	2000	2000	2000	2	0	2	Export	320	Guatemala	GTM	0	World	WLD								83	TRAVEL GOODS,HANDBGS ETC	1	No Quantity							1031143			0
S3	2000	2000	2000	2	0	2	Export	320	Guatemala	GTM	32	Argentina	ARG								83	TRAVEL GOODS,HANDBGS ETC	1	No Quantity							55			0
S3	2000	2000	2000	2	0	2	Export	320	Guatemala	GTM	36	Australia	AUS								83	TRAVEL GOODS,HANDBGS ETC	1	No Quantity							2220			0
S3	2000	2000	2000	2	0	2	Export	320	Guatemala	GTM	40	Austria	AUT								83	TRAVEL GOODS,HANDBGS ETC	1	No Quantity							1793			0
S3	2000	2000	2000	2	0	2	Export	320	Guatemala	GTM	44	Bahamas	BHS								83	TRAVEL GOODS,HANDBGS ETC	1	No Quantity							1095			0
S3	2000	2000	2000	2	0	2	Export	320	Guatemala	GTM	56	Belgium	BEL								83	TRAVEL GOODS,HANDBGS ETC	1	No Quantity							9870			0
S3	2000	2000	2000	2	0	2	Export	320	Guatemala	GTM	84	Belize	BLZ								83	TRAVEL GOODS,HANDBGS ETC	1	No Quantity							2305			0
S3	2000	2000	2000	2	0	2	Export	320	Guatemala	GTM	124	Canada	CAN								83	TRAVEL GOODS,HANDBGS ETC	1	No Quantity							28083			0
S3	2000	2000	2000	2	0	2	Export	320	Guatemala	GTM	188	Costa Rica	CRI								83	TRAVEL GOODS,HANDBGS ETC	1	No Quantity							27703			0
S3	2000	2000	2000	2	0	2	Export	320	Guatemala	GTM	192	Cuba	CUB								83	TRAVEL GOODS,HANDBGS ETC	1	No Quantity							400			0
S3	2000	2000	2000	2	0	2	Export	320	Guatemala	GTM	208	Denmark	DNK								83	TRAVEL GOODS,HANDBGS ETC	1	No Quantity							5769			0
S3	2000	2000	2000	2	0	2	Export	320	Guatemala	GTM	214	Dominican Rep.	DOM								83	TRAVEL GOODS,HANDBGS ETC	1	No Quantity							341			0
S3	2000	2000	2000	2	0	2	Export	320	Guatemala	GTM	222	El Salvador	SLV								83	TRAVEL GOODS,HANDBGS ETC	1	No Quantity							220218			0
S3	2000	2000	2000	2	0	2	Export	320	Guatemala	GTM	246	Finland	FIN								83	TRAVEL GOODS,HANDBGS ETC	1	No Quantity							6033			0
S3	2000	2000	2000	2	0	2	Export	320	Guatemala	GTM	251	France	FRA								83	TRAVEL GOODS,HANDBGS ETC	1	No Quantity							16597			0
S3	2000	2000	2000	2	0	2	Export	320	Guatemala	GTM	276	Germany	DEU								83	TRAVEL GOODS,HANDBGS ETC	1	No Quantity							25260			0
S3	2000	2000	2000	2	0	2	Export	320	Guatemala	GTM	340	Honduras	HND								83	TRAVEL GOODS,HANDBGS ETC	1	No Quantity							219836			0
S3	2000	2000	2000	2	0	2	Export	320	Guatemala	GTM	376	Israel	ISR								83	TRAVEL GOODS,HANDBGS ETC	1	No Quantity							934			0
S3	2000	2000	2000	2	0	2	Export	320	Guatemala	GTM	381	Italy	ITA								83	TRAVEL GOODS,HANDBGS ETC	1	No Quantity							51079			0
S3	2000	2000	2000	2	0	2	Export	320	Guatemala	GTM	388	Jamaica	JAM								83	TRAVEL GOODS,HANDBGS ETC	1	No Quantity							1263			0
S3	2000	2000	2000	2	0	2	Export	320	Guatemala	GTM	392	Japan	JPN								83	TRAVEL GOODS,HANDBGS ETC	1	No Quantity							15058			0
S3	2000	2000	2000	2	0	2	Export	320	Guatemala	GTM	484	Mexico	MEX								83	TRAVEL GOODS,HANDBGS ETC	1	No Quantity							1556			0
S3	2000	2000	2000	2	0	2	Export	320	Guatemala	GTM	528	Netherlands	NLD								83	TRAVEL GOODS,HANDBGS ETC	1	No Quantity							4291			0
S3	2000	2000	2000	2	0	2	Export	320	Guatemala	GTM	533	Aruba	ABW								83	TRAVEL GOODS,HANDBGS ETC	1	No Quantity							255			0
S3	2000	2000	2000	2	0	2	Export	320	Guatemala	GTM	558	Nicaragua	NIC								83	TRAVEL GOODS,HANDBGS ETC	1	No Quantity							96910			0
S3	2000	2000	2000	2	0	2	Export	320	Guatemala	GTM	579	Norway	NOR								83	TRAVEL GOODS,HANDBGS ETC	1	No Quantity							3776			0
S3	2000	2000	2000	2	0	2	Export	320	Guatemala	GTM	591	Panama	PAN								83	TRAVEL GOODS,HANDBGS ETC	1	No Quantity							51346			0
S3	2000	2000	2000	2	0	2	Export	320	Guatemala	GTM	702	Singapore	SGP								83	TRAVEL GOODS,HANDBGS ETC	1	No Quantity							217			0
S3	2000	2000	2000	2	0	2	Export	320	Guatemala	GTM	724	Spain	ESP								83	TRAVEL GOODS,HANDBGS ETC	1	No Quantity							13448			0
S3	2000	2000	2000	2	0	2	Export	320	Guatemala	GTM	752	Sweden	SWE								83	TRAVEL GOODS,HANDBGS ETC	1	No Quantity							1490			0
S3	2000	2000	2000	2	0	2	Export	320	Guatemala	GTM	757	Switzerland	CHE								83	TRAVEL GOODS,HANDBGS ETC	1	No Quantity							22			0
S3	2000	2000	2000	2	0	2	Export	320	Guatemala	GTM	826	United Kingdom	GBR								83	TRAVEL GOODS,HANDBGS ETC	1	No Quantity							6609			0
S3	2000	2000	2000	2	0	2	Export	320	Guatemala	GTM	842	USA	USA								83	TRAVEL GOODS,HANDBGS ETC	1	No Quantity							215311			0
S3	2000	2000	2000	2	0	2	Export	304	Greenland	GRL	0	World	WLD								84	CLOTHING AND ACCESSORIES	1	No Quantity							568384			0
S3	2000	2000	2000	2	0	2	Export	304	Greenland	GRL	208	Denmark	DNK								84	CLOTHING AND ACCESSORIES	1	No Quantity							568384			0
S3	2000	2000	2000	2	0	2	Export	320	Guatemala	GTM	0	World	WLD								84	CLOTHING AND ACCESSORIES	1	No Quantity							49101934			0
S3	2000	2000	2000	2	0	2	Export	320	Guatemala	GTM	28	Antigua and Barbuda	ATG								84	CLOTHING AND ACCESSORIES	1	No Quantity							1674			0
S3	2000	2000	2000	2	0	2	Export	320	Guatemala	GTM	32	Argentina	ARG								84	CLOTHING AND ACCESSORIES	1	No Quantity							707			0
S3	2000	2000	2000	2	0	2	Export	320	Guatemala	GTM	36	Australia	AUS								84	CLOTHING AND ACCESSORIES	1	No Quantity							1596			0
S3	2000	2000	2000	2	0	2	Export	320	Guatemala	GTM	40	Austria	AUT								84	CLOTHING AND ACCESSORIES	1	No Quantity							3796			0
S3	2000	2000	2000	2	0	2	Export	320	Guatemala	GTM	44	Bahamas	BHS								84	CLOTHING AND ACCESSORIES	1	No Quantity							594			0
S3	2000	2000	2000	2	0	2	Export	320	Guatemala	GTM	52	Barbados	BRB								84	CLOTHING AND ACCESSORIES	1	No Quantity							13837			0
S3	2000	2000	2000	2	0	2	Export	320	Guatemala	GTM	56	Belgium	BEL								84	CLOTHING AND ACCESSORIES	1	No Quantity							10396			0
S3	2000	2000	2000	2	0	2	Export	320	Guatemala	GTM	84	Belize	BLZ								84	CLOTHING AND ACCESSORIES	1	No Quantity							99406			0
S3	2000	2000	2000	2	0	2	Export	320	Guatemala	GTM	124	Canada	CAN								84	CLOTHING AND ACCESSORIES	1	No Quantity							148487			0
S3	2000	2000	2000	2	0	2	Export	320	Guatemala	GTM	188	Costa Rica	CRI								84	CLOTHING AND ACCESSORIES	1	No Quantity							4003733			0
S3	2000	2000	2000	2	0	2	Export	320	Guatemala	GTM	192	Cuba	CUB								84	CLOTHING AND ACCESSORIES	1	No Quantity							29724			0
S3	2000	2000	2000	2	0	2	Export	320	Guatemala	GTM	208	Denmark	DNK								84	CLOTHING AND ACCESSORIES	1	No Quantity							2309			0
S3	2000	2000	2000	2	0	2	Export	320	Guatemala	GTM	214	Dominican Rep.	DOM								84	CLOTHING AND ACCESSORIES	1	No Quantity							58626			0
S3	2000	2000	2000	2	0	2	Export	320	Guatemala	GTM	218	Ecuador	ECU								84	CLOTHING AND ACCESSORIES	1	No Quantity							1			0
S3	2000	2000	2000	2	0	2	Export	320	Guatemala	GTM	222	El Salvador	SLV								84	CLOTHING AND ACCESSORIES	1	No Quantity							7779967			0
S3	2000	2000	2000	2	0	2	Export	320	Guatemala	GTM	246	Finland	FIN								84	CLOTHING AND ACCESSORIES	1	No Quantity							1019			0
S3	2000	2000	2000	2	0	2	Export	320	Guatemala	GTM	251	France	FRA								84	CLOTHING AND ACCESSORIES	1	No Quantity							100649			0
S3	2000	2000	2000	2	0	2	Export	320	Guatemala	GTM	276	Germany	DEU								84	CLOTHING AND ACCESSORIES	1	No Quantity							109709			0
S3	2000	2000	2000	2	0	2	Export	320	Guatemala	GTM	328	Guyana	GUY								84	CLOTHING AND ACCESSORIES	1	No Quantity							5875			0
S3	2000	2000	2000	2	0	2	Export	320	Guatemala	GTM	340	Honduras	HND								84	CLOTHING AND ACCESSORIES	1	No Quantity							5103076			0
S3	2000	2000	2000	2	0	2	Export	320	Guatemala	GTM	376	Israel	ISR								84	CLOTHING AND ACCESSORIES	1	No Quantity							30			0
S3	2000	2000	2000	2	0	2	Export	320	Guatemala	GTM	381	Italy	ITA								84	CLOTHING AND ACCESSORIES	1	No Quantity							20185			0
S3	2000	2000	2000	2	0	2	Export	320	Guatemala	GTM	388	Jamaica	JAM								84	CLOTHING AND ACCESSORIES	1	No Quantity							5133			0
S3	2000	2000	2000	2	0	2	Export	320	Guatemala	GTM	392	Japan	JPN								84	CLOTHING AND ACCESSORIES	1	No Quantity							12880			0
S3	2000	2000	2000	2	0	2	Export	320	Guatemala	GTM	410	Rep. of Korea	KOR								84	CLOTHING AND ACCESSORIES	1	No Quantity							11864			0
S3	2000	2000	2000	2	0	2	Export	320	Guatemala	GTM	473	LAIA, nes									84	CLOTHING AND ACCESSORIES	1	No Quantity							287			0
S3	2000	2000	2000	2	0	2	Export	320	Guatemala	GTM	484	Mexico	MEX								84	CLOTHING AND ACCESSORIES	1	No Quantity							1260489			0
S3	2000	2000	2000	2	0	2	Export	320	Guatemala	GTM	528	Netherlands	NLD								84	CLOTHING AND ACCESSORIES	1	No Quantity							10065			0
S3	2000	2000	2000	2	0	2	Export	320	Guatemala	GTM	533	Aruba	ABW								84	CLOTHING AND ACCESSORIES	1	No Quantity							320			0
S3	2000	2000	2000	2	0	2	Export	320	Guatemala	GTM	558	Nicaragua	NIC								84	CLOTHING AND ACCESSORIES	1	No Quantity							2313192			0
S3	2000	2000	2000	2	0	2	Export	320	Guatemala	GTM	579	Norway	NOR								84	CLOTHING AND ACCESSORIES	1	No Quantity							471			0
S3	2000	2000	2000	2	0	2	Export	320	Guatemala	GTM	591	Panama	PAN								84	CLOTHING AND ACCESSORIES	1	No Quantity							995688			0
S3	2000	2000	2000	2	0	2	Export	320	Guatemala	GTM	724	Spain	ESP								84	CLOTHING AND ACCESSORIES	1	No Quantity							29030			0
S3	2000	2000	2000	2	0	2	Export	320	Guatemala	GTM	752	Sweden	SWE								84	CLOTHING AND ACCESSORIES	1	No Quantity							2112			0
S3	2000	2000	2000	2	0	2	Export	320	Guatemala	GTM	757	Switzerland	CHE								84	CLOTHING AND ACCESSORIES	1	No Quantity							10888			0
S3	2000	2000	2000	2	0	2	Export	320	Guatemala	GTM	780	Trinidad and Tobago	TTO								84	CLOTHING AND ACCESSORIES	1	No Quantity							2350			0
S3	2000	2000	2000	2	0	2	Export	320	Guatemala	GTM	826	United Kingdom	GBR								84	CLOTHING AND ACCESSORIES	1	No Quantity							7963			0
S3	2000	2000	2000	2	0	2	Export	320	Guatemala	GTM	838	Free Zones									84	CLOTHING AND ACCESSORIES	1	No Quantity							12169			0
S3	2000	2000	2000	2	0	2	Export	320	Guatemala	GTM	842	USA	USA								84	CLOTHING AND ACCESSORIES	1	No Quantity							26931637			0
S3	2000	2000	2000	2	0	2	Export	304	Greenland	GRL	0	World	WLD								85	FOOTWEAR	1	No Quantity							1353			0
S3	2000	2000	2000	2	0	2	Export	304	Greenland	GRL	208	Denmark	DNK								85	FOOTWEAR	1	No Quantity							1353			0
S3	2000	2000	2000	2	0	2	Export	320	Guatemala	GTM	0	World	WLD								85	FOOTWEAR	1	No Quantity							16625648			0
S3	2000	2000	2000	2	0	2	Export	320	Guatemala	GTM	84	Belize	BLZ								85	FOOTWEAR	1	No Quantity							42499			0
S3	2000	2000	2000	2	0	2	Export	320	Guatemala	GTM	124	Canada	CAN								85	FOOTWEAR	1	No Quantity							62			0
S3	2000	2000	2000	2	0	2	Export	320	Guatemala	GTM	156	China	CHN								85	FOOTWEAR	1	No Quantity							12422			0
S3	2000	2000	2000	2	0	2	Export	320	Guatemala	GTM	188	Costa Rica	CRI								85	FOOTWEAR	1	No Quantity							3270997			0
S3	2000	2000	2000	2	0	2	Export	320	Guatemala	GTM	192	Cuba	CUB								85	FOOTWEAR	1	No Quantity							25			0
S3	2000	2000	2000	2	0	2	Export	320	Guatemala	GTM	222	El Salvador	SLV								85	FOOTWEAR	1	No Quantity							8806438			0
S3	2000	2000	2000	2	0	2	Export	320	Guatemala	GTM	340	Honduras	HND								85	FOOTWEAR	1	No Quantity							970003			0
S3	2000	2000	2000	2	0	2	Export	320	Guatemala	GTM	558	Nicaragua	NIC								85	FOOTWEAR	1	No Quantity							2608522			0
S3	2000	2000	2000	2	0	2	Export	320	Guatemala	GTM	591	Panama	PAN								85	FOOTWEAR	1	No Quantity							416701			0
S3	2000	2000	2000	2	0	2	Export	320	Guatemala	GTM	724	Spain	ESP								85	FOOTWEAR	1	No Quantity							504			0
S3	2000	2000	2000	2	0	2	Export	320	Guatemala	GTM	842	USA	USA								85	FOOTWEAR	1	No Quantity							497475			0
S3	2000	2000	2000	2	0	2	Export	304	Greenland	GRL	0	World	WLD								87	SCIENTIFIC EQUIPMENT NES	1	No Quantity							64141			0
S3	2000	2000	2000	2	0	2	Export	304	Greenland	GRL	208	Denmark	DNK								87	SCIENTIFIC EQUIPMENT NES	1	No Quantity							64141			0
S3	2000	2000	2000	2	0	2	Export	320	Guatemala	GTM	0	World	WLD								87	SCIENTIFIC EQUIPMENT NES	1	No Quantity							1138251			0
S3	2000	2000	2000	2	0	2	Export	320	Guatemala	GTM	32	Argentina	ARG								87	SCIENTIFIC EQUIPMENT NES	1	No Quantity							25225			0
S3	2000	2000	2000	2	0	2	Export	320	Guatemala	GTM	52	Barbados	BRB								87	SCIENTIFIC EQUIPMENT NES	1	No Quantity							420			0
S3	2000	2000	2000	2	0	2	Export	320	Guatemala	GTM	76	Brazil	BRA								87	SCIENTIFIC EQUIPMENT NES	1	No Quantity							2129			0
S3	2000	2000	2000	2	0	2	Export	320	Guatemala	GTM	84	Belize	BLZ								87	SCIENTIFIC EQUIPMENT NES	1	No Quantity							16287			0
S3	2000	2000	2000	2	0	2	Export	320	Guatemala	GTM	170	Colombia	COL								87	SCIENTIFIC EQUIPMENT NES	1	No Quantity							30666			0
S3	2000	2000	2000	2	0	2	Export	320	Guatemala	GTM	188	Costa Rica	CRI								87	SCIENTIFIC EQUIPMENT NES	1	No Quantity							89972			0
S3	2000	2000	2000	2	0	2	Export	320	Guatemala	GTM	192	Cuba	CUB								87	SCIENTIFIC EQUIPMENT NES	1	No Quantity							70676			0
S3	2000	2000	2000	2	0	2	Export	320	Guatemala	GTM	214	Dominican Rep.	DOM								87	SCIENTIFIC EQUIPMENT NES	1	No Quantity							280			0
S3	2000	2000	2000	2	0	2	Export	320	Guatemala	GTM	222	El Salvador	SLV								87	SCIENTIFIC EQUIPMENT NES	1	No Quantity							164925			0
S3	2000	2000	2000	2	0	2	Export	320	Guatemala	GTM	246	Finland	FIN								87	SCIENTIFIC EQUIPMENT NES	1	No Quantity							49846			0
S3	2000	2000	2000	2	0	2	Export	320	Guatemala	GTM	276	Germany	DEU								87	SCIENTIFIC EQUIPMENT NES	1	No Quantity							30119			0
S3	2000	2000	2000	2	0	2	Export	320	Guatemala	GTM	340	Honduras	HND								87	SCIENTIFIC EQUIPMENT NES	1	No Quantity							152309			0
S3	2000	2000	2000	2	0	2	Export	320	Guatemala	GTM	484	Mexico	MEX								87	SCIENTIFIC EQUIPMENT NES	1	No Quantity							81953			0
S3	2000	2000	2000	2	0	2	Export	320	Guatemala	GTM	558	Nicaragua	NIC								87	SCIENTIFIC EQUIPMENT NES	1	No Quantity							57508			0
S3	2000	2000	2000	2	0	2	Export	320	Guatemala	GTM	591	Panama	PAN								87	SCIENTIFIC EQUIPMENT NES	1	No Quantity							186842			0
S3	2000	2000	2000	2	0	2	Export	320	Guatemala	GTM	838	Free Zones									87	SCIENTIFIC EQUIPMENT NES	1	No Quantity							139151			0
S3	2000	2000	2000	2	0	2	Export	320	Guatemala	GTM	842	USA	USA								87	SCIENTIFIC EQUIPMENT NES	1	No Quantity							39943			0
S3	2000	2000	2000	2	0	2	Export	304	Greenland	GRL	0	World	WLD								88	PHOTO.APPARAT.NES;CLOCKS	1	No Quantity							18667			0
S3	2000	2000	2000	2	0	2	Export	304	Greenland	GRL	208	Denmark	DNK								88	PHOTO.APPARAT.NES;CLOCKS	1	No Quantity							18667			0
S3	2000	2000	2000	2	0	2	Export	320	Guatemala	GTM	0	World	WLD								88	PHOTO.APPARAT.NES;CLOCKS	1	No Quantity							843926			0
S3	2000	2000	2000	2	0	2	Export	320	Guatemala	GTM	84	Belize	BLZ								88	PHOTO.APPARAT.NES;CLOCKS	1	No Quantity							54206			0
S3	2000	2000	2000	2	0	2	Export	320	Guatemala	GTM	156	China	CHN								88	PHOTO.APPARAT.NES;CLOCKS	1	No Quantity							600			0
S3	2000	2000	2000	2	0	2	Export	320	Guatemala	GTM	188	Costa Rica	CRI								88	PHOTO.APPARAT.NES;CLOCKS	1	No Quantity							9864			0
S3	2000	2000	2000	2	0	2	Export	320	Guatemala	GTM	222	El Salvador	SLV								88	PHOTO.APPARAT.NES;CLOCKS	1	No Quantity							200190			0
S3	2000	2000	2000	2	0	2	Export	320	Guatemala	GTM	340	Honduras	HND								88	PHOTO.APPARAT.NES;CLOCKS	1	No Quantity							207892			0
S3	2000	2000	2000	2	0	2	Export	320	Guatemala	GTM	381	Italy	ITA								88	PHOTO.APPARAT.NES;CLOCKS	1	No Quantity							12			0
S3	2000	2000	2000	2	0	2	Export	320	Guatemala	GTM	484	Mexico	MEX								88	PHOTO.APPARAT.NES;CLOCKS	1	No Quantity							275413			0
S3	2000	2000	2000	2	0	2	Export	320	Guatemala	GTM	558	Nicaragua	NIC								88	PHOTO.APPARAT.NES;CLOCKS	1	No Quantity							18267			0
S3	2000	2000	2000	2	0	2	Export	320	Guatemala	GTM	591	Panama	PAN								88	PHOTO.APPARAT.NES;CLOCKS	1	No Quantity							17495			0
S3	2000	2000	2000	2	0	2	Export	320	Guatemala	GTM	838	Free Zones									88	PHOTO.APPARAT.NES;CLOCKS	1	No Quantity							3240			0
S3	2000	2000	2000	2	0	2	Export	320	Guatemala	GTM	842	USA	USA								88	PHOTO.APPARAT.NES;CLOCKS	1	No Quantity							47197			0
S3	2000	2000	2000	2	0	2	Export	320	Guatemala	GTM	862	Venezuela	VEN								88	PHOTO.APPARAT.NES;CLOCKS	1	No Quantity							9550			0
S3	2000	2000	2000	2	0	2	Export	304	Greenland	GRL	0	World	WLD								89	MISC MANUFCTRD GOODS NES	1	No Quantity							999897			0
S3	2000	2000	2000	2	0	2	Export	304	Greenland	GRL	208	Denmark	DNK								89	MISC MANUFCTRD GOODS NES	1	No Quantity							999897			0
S3	2000	2000	2000	2	0	2	Export	320	Guatemala	GTM	0	World	WLD								89	MISC MANUFCTRD GOODS NES	1	No Quantity							104191226			0
S3	2000	2000	2000	2	0	2	Export	320	Guatemala	GTM	4	Afghanistan	AFG								89	MISC MANUFCTRD GOODS NES	1	No Quantity							3687			0
S3	2000	2000	2000	2	0	2	Export	320	Guatemala	GTM	32	Argentina	ARG								89	MISC MANUFCTRD GOODS NES	1	No Quantity							269148			0
S3	2000	2000	2000	2	0	2	Export	320	Guatemala	GTM	36	Australia	AUS								89	MISC MANUFCTRD GOODS NES	1	No Quantity							354			0
S3	2000	2000	2000	2	0	2	Export	320	Guatemala	GTM	40	Austria	AUT								89	MISC MANUFCTRD GOODS NES	1	No Quantity							456			0
S3	2000	2000	2000	2	0	2	Export	320	Guatemala	GTM	44	Bahamas	BHS								89	MISC MANUFCTRD GOODS NES	1	No Quantity							1062			0
S3	2000	2000	2000	2	0	2	Export	320	Guatemala	GTM	52	Barbados	BRB								89	MISC MANUFCTRD GOODS NES	1	No Quantity							8819			0
S3	2000	2000	2000	2	0	2	Export	320	Guatemala	GTM	56	Belgium	BEL								89	MISC MANUFCTRD GOODS NES	1	No Quantity							5004			0
S3	2000	2000	2000	2	0	2	Export	320	Guatemala	GTM	60	Bermuda	BMU								89	MISC MANUFCTRD GOODS NES	1	No Quantity							509			0
S3	2000	2000	2000	2	0	2	Export	320	Guatemala	GTM	76	Brazil	BRA								89	MISC MANUFCTRD GOODS NES	1	No Quantity							76166			0
S3	2000	2000	2000	2	0	2	Export	320	Guatemala	GTM	84	Belize	BLZ								89	MISC MANUFCTRD GOODS NES	1	No Quantity							1871259			0
S3	2000	2000	2000	2	0	2	Export	320	Guatemala	GTM	120	Cameroon	CMR								89	MISC MANUFCTRD GOODS NES	1	No Quantity							67535			0
S3	2000	2000	2000	2	0	2	Export	320	Guatemala	GTM	124	Canada	CAN								89	MISC MANUFCTRD GOODS NES	1	No Quantity							310990			0
S3	2000	2000	2000	2	0	2	Export	320	Guatemala	GTM	152	Chile	CHL								89	MISC MANUFCTRD GOODS NES	1	No Quantity							114430			0
S3	2000	2000	2000	2	0	2	Export	320	Guatemala	GTM	170	Colombia	COL								89	MISC MANUFCTRD GOODS NES	1	No Quantity							709953			0
S3	2000	2000	2000	2	0	2	Export	320	Guatemala	GTM	188	Costa Rica	CRI								89	MISC MANUFCTRD GOODS NES	1	No Quantity							7858118			0
S3	2000	2000	2000	2	0	2	Export	320	Guatemala	GTM	192	Cuba	CUB								89	MISC MANUFCTRD GOODS NES	1	No Quantity							183191			0
S3	2000	2000	2000	2	0	2	Export	320	Guatemala	GTM	208	Denmark	DNK								89	MISC MANUFCTRD GOODS NES	1	No Quantity							15666			0
S3	2000	2000	2000	2	0	2	Export	320	Guatemala	GTM	214	Dominican Rep.	DOM								89	MISC MANUFCTRD GOODS NES	1	No Quantity							531809			0
S3	2000	2000	2000	2	0	2	Export	320	Guatemala	GTM	218	Ecuador	ECU								89	MISC MANUFCTRD GOODS NES	1	No Quantity							133704			0
S3	2000	2000	2000	2	0	2	Export	320	Guatemala	GTM	222	El Salvador	SLV								89	MISC MANUFCTRD GOODS NES	1	No Quantity							15465747			0
S3	2000	2000	2000	2	0	2	Export	320	Guatemala	GTM	251	France	FRA								89	MISC MANUFCTRD GOODS NES	1	No Quantity							112164			0
S3	2000	2000	2000	2	0	2	Export	320	Guatemala	GTM	276	Germany	DEU								89	MISC MANUFCTRD GOODS NES	1	No Quantity							81865			0
S3	2000	2000	2000	2	0	2	Export	320	Guatemala	GTM	304	Greenland	GRL								89	MISC MANUFCTRD GOODS NES	1	No Quantity							19739			0
S3	2000	2000	2000	2	0	2	Export	320	Guatemala	GTM	328	Guyana	GUY								89	MISC MANUFCTRD GOODS NES	1	No Quantity							17200			0
S3	2000	2000	2000	2	0	2	Export	320	Guatemala	GTM	332	Haiti	HTI								89	MISC MANUFCTRD GOODS NES	1	No Quantity							89247			0
S3	2000	2000	2000	2	0	2	Export	320	Guatemala	GTM	340	Honduras	HND								89	MISC MANUFCTRD GOODS NES	1	No Quantity							12689340			0
S3	2000	2000	2000	2	0	2	Export	320	Guatemala	GTM	344	China, Hong Kong SAR	HKG								89	MISC MANUFCTRD GOODS NES	1	No Quantity							7334			0
S3	2000	2000	2000	2	0	2	Export	320	Guatemala	GTM	376	Israel	ISR								89	MISC MANUFCTRD GOODS NES	1	No Quantity							1043			0
S3	2000	2000	2000	2	0	2	Export	320	Guatemala	GTM	381	Italy	ITA								89	MISC MANUFCTRD GOODS NES	1	No Quantity							212429			0
S3	2000	2000	2000	2	0	2	Export	320	Guatemala	GTM	388	Jamaica	JAM								89	MISC MANUFCTRD GOODS NES	1	No Quantity							67520			0
S3	2000	2000	2000	2	0	2	Export	320	Guatemala	GTM	392	Japan	JPN								89	MISC MANUFCTRD GOODS NES	1	No Quantity							9768			0
S3	2000	2000	2000	2	0	2	Export	320	Guatemala	GTM	410	Rep. of Korea	KOR								89	MISC MANUFCTRD GOODS NES	1	No Quantity							2839			0
S3	2000	2000	2000	2	0	2	Export	320	Guatemala	GTM	473	LAIA, nes									89	MISC MANUFCTRD GOODS NES	1	No Quantity							250			0
S3	2000	2000	2000	2	0	2	Export	320	Guatemala	GTM	484	Mexico	MEX								89	MISC MANUFCTRD GOODS NES	1	No Quantity							3285603			0
S3	2000	2000	2000	2	0	2	Export	320	Guatemala	GTM	528	Netherlands	NLD								89	MISC MANUFCTRD GOODS NES	1	No Quantity							3723			0
S3	2000	2000	2000	2	0	2	Export	320	Guatemala	GTM	533	Aruba	ABW								89	MISC MANUFCTRD GOODS NES	1	No Quantity							27139			0
S3	2000	2000	2000	2	0	2	Export	320	Guatemala	GTM	554	New Zealand	NZL								89	MISC MANUFCTRD GOODS NES	1	No Quantity							23662			0
S3	2000	2000	2000	2	0	2	Export	320	Guatemala	GTM	558	Nicaragua	NIC								89	MISC MANUFCTRD GOODS NES	1	No Quantity							6494601			0
S3	2000	2000	2000	2	0	2	Export	320	Guatemala	GTM	579	Norway	NOR								89	MISC MANUFCTRD GOODS NES	1	No Quantity							3333			0
S3	2000	2000	2000	2	0	2	Export	320	Guatemala	GTM	591	Panama	PAN								89	MISC MANUFCTRD GOODS NES	1	No Quantity							2038690			0
S3	2000	2000	2000	2	0	2	Export	320	Guatemala	GTM	600	Paraguay	PRY								89	MISC MANUFCTRD GOODS NES	1	No Quantity							3271			0
S3	2000	2000	2000	2	0	2	Export	320	Guatemala	GTM	604	Peru	PER								89	MISC MANUFCTRD GOODS NES	1	No Quantity							29993			0
S3	2000	2000	2000	2	0	2	Export	320	Guatemala	GTM	662	Saint Lucia	LCA								89	MISC MANUFCTRD GOODS NES	1	No Quantity							24832			0
S3	2000	2000	2000	2	0	2	Export	320	Guatemala	GTM	670	Saint Vincent and the Grenadines	VCT								89	MISC MANUFCTRD GOODS NES	1	No Quantity							126683			0
S3	2000	2000	2000	2	0	2	Export	320	Guatemala	GTM	686	Senegal	SEN								89	MISC MANUFCTRD GOODS NES	1	No Quantity							38920			0
S3	2000	2000	2000	2	0	2	Export	320	Guatemala	GTM	702	Singapore	SGP								89	MISC MANUFCTRD GOODS NES	1	No Quantity							18			0
S3	2000	2000	2000	2	0	2	Export	320	Guatemala	GTM	724	Spain	ESP								89	MISC MANUFCTRD GOODS NES	1	No Quantity							3313			0
S3	2000	2000	2000	2	0	2	Export	320	Guatemala	GTM	740	Suriname	SUR								89	MISC MANUFCTRD GOODS NES	1	No Quantity							388946			0
S3	2000	2000	2000	2	0	2	Export	320	Guatemala	GTM	752	Sweden	SWE								89	MISC MANUFCTRD GOODS NES	1	No Quantity							3550			0
S3	2000	2000	2000	2	0	2	Export	320	Guatemala	GTM	757	Switzerland	CHE								89	MISC MANUFCTRD GOODS NES	1	No Quantity							4955			0
S3	2000	2000	2000	2	0	2	Export	320	Guatemala	GTM	780	Trinidad and Tobago	TTO								89	MISC MANUFCTRD GOODS NES	1	No Quantity							75912			0
S3	2000	2000	2000	2	0	2	Export	320	Guatemala	GTM	826	United Kingdom	GBR								89	MISC MANUFCTRD GOODS NES	1	No Quantity							30740			0
S3	2000	2000	2000	2	0	2	Export	320	Guatemala	GTM	838	Free Zones									89	MISC MANUFCTRD GOODS NES	1	No Quantity							1305699			0
S3	2000	2000	2000	2	0	2	Export	320	Guatemala	GTM	842	USA	USA								89	MISC MANUFCTRD GOODS NES	1	No Quantity							48351121			0
S3	2000	2000	2000	2	0	2	Export	320	Guatemala	GTM	862	Venezuela	VEN								89	MISC MANUFCTRD GOODS NES	1	No Quantity							988177			0
S3	2000	2000	2000	2	0	2	Export	304	Greenland	GRL	0	World	WLD								93	SPEC.TRANSACT.NOT CLASSD	1	No Quantity							7407090			0
S3	2000	2000	2000	2	0	2	Export	304	Greenland	GRL	208	Denmark	DNK								93	SPEC.TRANSACT.NOT CLASSD	1	No Quantity							7407090			0
S3	2000	2000	2000	2	0	2	Export	320	Guatemala	GTM	0	World	WLD								93	SPEC.TRANSACT.NOT CLASSD	1	No Quantity							45609796			0
S3	2000	2000	2000	2	0	2	Export	320	Guatemala	GTM	44	Bahamas	BHS								93	SPEC.TRANSACT.NOT CLASSD	1	No Quantity							189096			0
S3	2000	2000	2000	2	0	2	Export	320	Guatemala	GTM	48	Bahrain	BHR								93	SPEC.TRANSACT.NOT CLASSD	1	No Quantity							32676			0
S3	2000	2000	2000	2	0	2	Export	320	Guatemala	GTM	52	Barbados	BRB								93	SPEC.TRANSACT.NOT CLASSD	1	No Quantity							242370			0
S3	2000	2000	2000	2	0	2	Export	320	Guatemala	GTM	56	Belgium	BEL								93	SPEC.TRANSACT.NOT CLASSD	1	No Quantity							11152			0
S3	2000	2000	2000	2	0	2	Export	320	Guatemala	GTM	84	Belize	BLZ								93	SPEC.TRANSACT.NOT CLASSD	1	No Quantity							693515			0
S3	2000	2000	2000	2	0	2	Export	320	Guatemala	GTM	124	Canada	CAN								93	SPEC.TRANSACT.NOT CLASSD	1	No Quantity							90918			0
S3	2000	2000	2000	2	0	2	Export	320	Guatemala	GTM	170	Colombia	COL								93	SPEC.TRANSACT.NOT CLASSD	1	No Quantity							2717			0
S3	2000	2000	2000	2	0	2	Export	320	Guatemala	GTM	188	Costa Rica	CRI								93	SPEC.TRANSACT.NOT CLASSD	1	No Quantity							2123965			0
S3	2000	2000	2000	2	0	2	Export	320	Guatemala	GTM	192	Cuba	CUB								93	SPEC.TRANSACT.NOT CLASSD	1	No Quantity							4			0
S3	2000	2000	2000	2	0	2	Export	320	Guatemala	GTM	214	Dominican Rep.	DOM								93	SPEC.TRANSACT.NOT CLASSD	1	No Quantity							2424675			0
S3	2000	2000	2000	2	0	2	Export	320	Guatemala	GTM	218	Ecuador	ECU								93	SPEC.TRANSACT.NOT CLASSD	1	No Quantity							80016			0
S3	2000	2000	2000	2	0	2	Export	320	Guatemala	GTM	222	El Salvador	SLV								93	SPEC.TRANSACT.NOT CLASSD	1	No Quantity							9997045			0
S3	2000	2000	2000	2	0	2	Export	320	Guatemala	GTM	276	Germany	DEU								93	SPEC.TRANSACT.NOT CLASSD	1	No Quantity							1360			0
S3	2000	2000	2000	2	0	2	Export	320	Guatemala	GTM	308	Grenada	GRD								93	SPEC.TRANSACT.NOT CLASSD	1	No Quantity							23320			0
S3	2000	2000	2000	2	0	2	Export	320	Guatemala	GTM	328	Guyana	GUY								93	SPEC.TRANSACT.NOT CLASSD	1	No Quantity							71656			0
S3	2000	2000	2000	2	0	2	Export	320	Guatemala	GTM	332	Haiti	HTI								93	SPEC.TRANSACT.NOT CLASSD	1	No Quantity							1375683			0
S3	2000	2000	2000	2	0	2	Export	320	Guatemala	GTM	340	Honduras	HND								93	SPEC.TRANSACT.NOT CLASSD	1	No Quantity							6005405			0
S3	2000	2000	2000	2	0	2	Export	320	Guatemala	GTM	344	China, Hong Kong SAR	HKG								93	SPEC.TRANSACT.NOT CLASSD	1	No Quantity							257756			0
S3	2000	2000	2000	2	0	2	Export	320	Guatemala	GTM	360	Indonesia	IDN								93	SPEC.TRANSACT.NOT CLASSD	1	No Quantity							142			0
S3	2000	2000	2000	2	0	2	Export	320	Guatemala	GTM	376	Israel	ISR								93	SPEC.TRANSACT.NOT CLASSD	1	No Quantity							34752			0
S3	2000	2000	2000	2	0	2	Export	320	Guatemala	GTM	381	Italy	ITA								93	SPEC.TRANSACT.NOT CLASSD	1	No Quantity							72140			0
S3	2000	2000	2000	2	0	2	Export	320	Guatemala	GTM	388	Jamaica	JAM								93	SPEC.TRANSACT.NOT CLASSD	1	No Quantity							2472763			0
S3	2000	2000	2000	2	0	2	Export	320	Guatemala	GTM	392	Japan	JPN								93	SPEC.TRANSACT.NOT CLASSD	1	No Quantity							1706			0
S3	2000	2000	2000	2	0	2	Export	320	Guatemala	GTM	400	Jordan	JOR								93	SPEC.TRANSACT.NOT CLASSD	1	No Quantity							18750			0
S3	2000	2000	2000	2	0	2	Export	320	Guatemala	GTM	414	Kuwait	KWT								93	SPEC.TRANSACT.NOT CLASSD	1	No Quantity							58583			0
S3	2000	2000	2000	2	0	2	Export	320	Guatemala	GTM	484	Mexico	MEX								93	SPEC.TRANSACT.NOT CLASSD	1	No Quantity							13210884			0
S3	2000	2000	2000	2	0	2	Export	320	Guatemala	GTM	490	Other Asia, nes									93	SPEC.TRANSACT.NOT CLASSD	1	No Quantity							128288			0
S3	2000	2000	2000	2	0	2	Export	320	Guatemala	GTM	558	Nicaragua	NIC								93	SPEC.TRANSACT.NOT CLASSD	1	No Quantity							3500284			0
S3	2000	2000	2000	2	0	2	Export	320	Guatemala	GTM	591	Panama	PAN								93	SPEC.TRANSACT.NOT CLASSD	1	No Quantity							417987			0
S3	2000	2000	2000	2	0	2	Export	320	Guatemala	GTM	604	Peru	PER								93	SPEC.TRANSACT.NOT CLASSD	1	No Quantity							9213			0
S3	2000	2000	2000	2	0	2	Export	320	Guatemala	GTM	659	Saint Kitts and Nevis	KNA								93	SPEC.TRANSACT.NOT CLASSD	1	No Quantity							12461			0
S3	2000	2000	2000	2	0	2	Export	320	Guatemala	GTM	682	Saudi Arabia	SAU								93	SPEC.TRANSACT.NOT CLASSD	1	No Quantity							887939			0
S3	2000	2000	2000	2	0	2	Export	320	Guatemala	GTM	740	Suriname	SUR								93	SPEC.TRANSACT.NOT CLASSD	1	No Quantity							203047			0
S3	2000	2000	2000	2	0	2	Export	320	Guatemala	GTM	757	Switzerland	CHE								93	SPEC.TRANSACT.NOT CLASSD	1	No Quantity							120			0
S3	2000	2000	2000	2	0	2	Export	320	Guatemala	GTM	784	United Arab Emirates	ARE								93	SPEC.TRANSACT.NOT CLASSD	1	No Quantity							94706			0
S3	2000	2000	2000	2	0	2	Export	320	Guatemala	GTM	826	United Kingdom	GBR								93	SPEC.TRANSACT.NOT CLASSD	1	No Quantity							24140			0
S3	2000	2000	2000	2	0	2	Export	320	Guatemala	GTM	838	Free Zones									93	SPEC.TRANSACT.NOT CLASSD	1	No Quantity							52498			0
S3	2000	2000	2000	2	0	2	Export	320	Guatemala	GTM	842	USA	USA								93	SPEC.TRANSACT.NOT CLASSD	1	No Quantity							785827			0
S3	2000	2000	2000	2	0	2	Export	320	Guatemala	GTM	862	Venezuela	VEN								93	SPEC.TRANSACT.NOT CLASSD	1	No Quantity							237			0
