# Supplementary material for: Core-periphery structure in sectoral international trade networks: A new approach to an old theory
Source: PLoS One. 2020 Apr 2;15(4):e0229547. doi: 10.1371/journal.pone.0229547 (PMC7117750; doi:10.1371/journal.pone.0229547)
Supplement: S7 File — (ZIP) [file pone.0229547.s007.zip › S7_File/RawData 2000/comtrade (29).csv]

Classification	Year	Period	Period Desc.	Aggregate Level	Is Leaf Code	Trade Flow Code	Trade Flow	Reporter Code	Reporter	Reporter ISO	Partner Code	Partner	Partner ISO	2nd Partner Code	2nd Partner	2nd Partner ISO	Customs Proc. Code	Customs	Mode of Transport Code	Mode of Transport	Commodity Code	Commodity	Qty Unit Code	Qty Unit	Qty	Alt Qty Unit Code	Alt Qty Unit	Alt Qty	Netweight (kg)	Gross weight (kg)	Trade Value (US$)	CIF Trade Value (US$)	FOB Trade Value (US$)	Flag
S3	2000	2000	2000	2	0	2	Export	328	Guyana	GUY	0	World	WLD								00	LIVE ANIMALS	1	No Quantity							410453			0
S3	2000	2000	2000	2	0	2	Export	328	Guyana	GUY	28	Antigua and Barbuda	ATG								00	LIVE ANIMALS	1	No Quantity							137			0
S3	2000	2000	2000	2	0	2	Export	328	Guyana	GUY	52	Barbados	BRB								00	LIVE ANIMALS	1	No Quantity							2030			0
S3	2000	2000	2000	2	0	2	Export	328	Guyana	GUY	56	Belgium	BEL								00	LIVE ANIMALS	1	No Quantity							1020			0
S3	2000	2000	2000	2	0	2	Export	328	Guyana	GUY	124	Canada	CAN								00	LIVE ANIMALS	1	No Quantity							6174			0
S3	2000	2000	2000	2	0	2	Export	328	Guyana	GUY	156	China	CHN								00	LIVE ANIMALS	1	No Quantity							37090			0
S3	2000	2000	2000	2	0	2	Export	328	Guyana	GUY	276	Germany	DEU								00	LIVE ANIMALS	1	No Quantity							10801			0
S3	2000	2000	2000	2	0	2	Export	328	Guyana	GUY	388	Jamaica	JAM								00	LIVE ANIMALS	1	No Quantity							471			0
S3	2000	2000	2000	2	0	2	Export	328	Guyana	GUY	392	Japan	JPN								00	LIVE ANIMALS	1	No Quantity							16071			0
S3	2000	2000	2000	2	0	2	Export	328	Guyana	GUY	484	Mexico	MEX								00	LIVE ANIMALS	1	No Quantity							28046			0
S3	2000	2000	2000	2	0	2	Export	328	Guyana	GUY	500	Montserrat	MSR								00	LIVE ANIMALS	1	No Quantity							63			0
S3	2000	2000	2000	2	0	2	Export	328	Guyana	GUY	528	Netherlands	NLD								00	LIVE ANIMALS	1	No Quantity							97019			0
S3	2000	2000	2000	2	0	2	Export	328	Guyana	GUY	702	Singapore	SGP								00	LIVE ANIMALS	1	No Quantity							289			0
S3	2000	2000	2000	2	0	2	Export	328	Guyana	GUY	710	South Africa	ZAF								00	LIVE ANIMALS	1	No Quantity							24381			0
S3	2000	2000	2000	2	0	2	Export	328	Guyana	GUY	724	Spain	ESP								00	LIVE ANIMALS	1	No Quantity							38417			0
S3	2000	2000	2000	2	0	2	Export	328	Guyana	GUY	764	Thailand	THA								00	LIVE ANIMALS	1	No Quantity							4584			0
S3	2000	2000	2000	2	0	2	Export	328	Guyana	GUY	780	Trinidad and Tobago	TTO								00	LIVE ANIMALS	1	No Quantity							498			0
S3	2000	2000	2000	2	0	2	Export	328	Guyana	GUY	826	United Kingdom	GBR								00	LIVE ANIMALS	1	No Quantity							76860			0
S3	2000	2000	2000	2	0	2	Export	328	Guyana	GUY	842	USA	USA								00	LIVE ANIMALS	1	No Quantity							66354			0
S3	2000	2000	2000	2	0	2	Export	328	Guyana	GUY	894	Zambia	ZMB								00	LIVE ANIMALS	1	No Quantity							148			0
S3	2000	2000	2000	2	0	2	Export	340	Honduras	HND	0	World	WLD								00	LIVE ANIMALS	1	No Quantity							185534			0
S3	2000	2000	2000	2	0	2	Export	340	Honduras	HND	124	Canada	CAN								00	LIVE ANIMALS	1	No Quantity							7043			0
S3	2000	2000	2000	2	0	2	Export	340	Honduras	HND	222	El Salvador	SLV								00	LIVE ANIMALS	1	No Quantity							83487			0
S3	2000	2000	2000	2	0	2	Export	340	Honduras	HND	724	Spain	ESP								00	LIVE ANIMALS	1	No Quantity							2470			0
S3	2000	2000	2000	2	0	2	Export	340	Honduras	HND	842	USA	USA								00	LIVE ANIMALS	1	No Quantity							92534			0
S3	2000	2000	2000	2	0	2	Export	328	Guyana	GUY	0	World	WLD								01	MEAT, MEAT PREPARATIONS	1	No Quantity							35465			0
S3	2000	2000	2000	2	0	2	Export	328	Guyana	GUY	52	Barbados	BRB								01	MEAT, MEAT PREPARATIONS	1	No Quantity							396			0
S3	2000	2000	2000	2	0	2	Export	328	Guyana	GUY	124	Canada	CAN								01	MEAT, MEAT PREPARATIONS	1	No Quantity							104			0
S3	2000	2000	2000	2	0	2	Export	328	Guyana	GUY	308	Grenada	GRD								01	MEAT, MEAT PREPARATIONS	1	No Quantity							454			0
S3	2000	2000	2000	2	0	2	Export	328	Guyana	GUY	344	China, Hong Kong SAR	HKG								01	MEAT, MEAT PREPARATIONS	1	No Quantity							33660			0
S3	2000	2000	2000	2	0	2	Export	328	Guyana	GUY	842	USA	USA								01	MEAT, MEAT PREPARATIONS	1	No Quantity							674			0
S3	2000	2000	2000	2	0	2	Export	328	Guyana	GUY	862	Venezuela	VEN								01	MEAT, MEAT PREPARATIONS	1	No Quantity							177			0
S3	2000	2000	2000	2	0	2	Export	340	Honduras	HND	0	World	WLD								01	MEAT, MEAT PREPARATIONS	1	No Quantity							1757024			0
S3	2000	2000	2000	2	0	2	Export	340	Honduras	HND	222	El Salvador	SLV								01	MEAT, MEAT PREPARATIONS	1	No Quantity							323074			0
S3	2000	2000	2000	2	0	2	Export	340	Honduras	HND	320	Guatemala	GTM								01	MEAT, MEAT PREPARATIONS	1	No Quantity							1009882			0
S3	2000	2000	2000	2	0	2	Export	340	Honduras	HND	842	USA	USA								01	MEAT, MEAT PREPARATIONS	1	No Quantity							424068			0
S3	2000	2000	2000	2	0	2	Export	328	Guyana	GUY	0	World	WLD								02	DAIRY PRODUCTS,BIRD EGGS	1	No Quantity							326567			0
S3	2000	2000	2000	2	0	2	Export	328	Guyana	GUY	36	Australia	AUS								02	DAIRY PRODUCTS,BIRD EGGS	1	No Quantity							247			0
S3	2000	2000	2000	2	0	2	Export	328	Guyana	GUY	52	Barbados	BRB								02	DAIRY PRODUCTS,BIRD EGGS	1	No Quantity							15217			0
S3	2000	2000	2000	2	0	2	Export	328	Guyana	GUY	124	Canada	CAN								02	DAIRY PRODUCTS,BIRD EGGS	1	No Quantity							345			0
S3	2000	2000	2000	2	0	2	Export	328	Guyana	GUY	214	Dominican Rep.	DOM								02	DAIRY PRODUCTS,BIRD EGGS	1	No Quantity							5448			0
S3	2000	2000	2000	2	0	2	Export	328	Guyana	GUY	528	Netherlands	NLD								02	DAIRY PRODUCTS,BIRD EGGS	1	No Quantity							15271			0
S3	2000	2000	2000	2	0	2	Export	328	Guyana	GUY	554	New Zealand	NZL								02	DAIRY PRODUCTS,BIRD EGGS	1	No Quantity							79			0
S3	2000	2000	2000	2	0	2	Export	328	Guyana	GUY	662	Saint Lucia	LCA								02	DAIRY PRODUCTS,BIRD EGGS	1	No Quantity							4645			0
S3	2000	2000	2000	2	0	2	Export	328	Guyana	GUY	670	Saint Vincent and the Grenadines	VCT								02	DAIRY PRODUCTS,BIRD EGGS	1	No Quantity							1961			0
S3	2000	2000	2000	2	0	2	Export	328	Guyana	GUY	740	Suriname	SUR								02	DAIRY PRODUCTS,BIRD EGGS	1	No Quantity							5377			0
S3	2000	2000	2000	2	0	2	Export	328	Guyana	GUY	780	Trinidad and Tobago	TTO								02	DAIRY PRODUCTS,BIRD EGGS	1	No Quantity							179431			0
S3	2000	2000	2000	2	0	2	Export	328	Guyana	GUY	826	United Kingdom	GBR								02	DAIRY PRODUCTS,BIRD EGGS	1	No Quantity							41			0
S3	2000	2000	2000	2	0	2	Export	328	Guyana	GUY	842	USA	USA								02	DAIRY PRODUCTS,BIRD EGGS	1	No Quantity							96750			0
S3	2000	2000	2000	2	0	2	Export	328	Guyana	GUY	862	Venezuela	VEN								02	DAIRY PRODUCTS,BIRD EGGS	1	No Quantity							1755			0
S3	2000	2000	2000	2	0	2	Export	340	Honduras	HND	0	World	WLD								02	DAIRY PRODUCTS,BIRD EGGS	1	No Quantity							3551596			0
S3	2000	2000	2000	2	0	2	Export	340	Honduras	HND	222	El Salvador	SLV								02	DAIRY PRODUCTS,BIRD EGGS	1	No Quantity							1989763			0
S3	2000	2000	2000	2	0	2	Export	340	Honduras	HND	320	Guatemala	GTM								02	DAIRY PRODUCTS,BIRD EGGS	1	No Quantity							765807			0
S3	2000	2000	2000	2	0	2	Export	340	Honduras	HND	558	Nicaragua	NIC								02	DAIRY PRODUCTS,BIRD EGGS	1	No Quantity							20404			0
S3	2000	2000	2000	2	0	2	Export	340	Honduras	HND	591	Panama	PAN								02	DAIRY PRODUCTS,BIRD EGGS	1	No Quantity							71682			0
S3	2000	2000	2000	2	0	2	Export	340	Honduras	HND	838	Free Zones									02	DAIRY PRODUCTS,BIRD EGGS	1	No Quantity							8814			0
S3	2000	2000	2000	2	0	2	Export	340	Honduras	HND	842	USA	USA								02	DAIRY PRODUCTS,BIRD EGGS	1	No Quantity							695126			0
S3	2000	2000	2000	2	0	2	Export	328	Guyana	GUY	0	World	WLD								03	FISH,CRUSTACEANS,MOLLUSC	1	No Quantity							51298636			0
S3	2000	2000	2000	2	0	2	Export	328	Guyana	GUY	28	Antigua and Barbuda	ATG								03	FISH,CRUSTACEANS,MOLLUSC	1	No Quantity							457620			0
S3	2000	2000	2000	2	0	2	Export	328	Guyana	GUY	44	Bahamas	BHS								03	FISH,CRUSTACEANS,MOLLUSC	1	No Quantity							5865			0
S3	2000	2000	2000	2	0	2	Export	328	Guyana	GUY	52	Barbados	BRB								03	FISH,CRUSTACEANS,MOLLUSC	1	No Quantity							1220086			0
S3	2000	2000	2000	2	0	2	Export	328	Guyana	GUY	92	Br. Virgin Isds	VGB								03	FISH,CRUSTACEANS,MOLLUSC	1	No Quantity							4482			0
S3	2000	2000	2000	2	0	2	Export	328	Guyana	GUY	124	Canada	CAN								03	FISH,CRUSTACEANS,MOLLUSC	1	No Quantity							986338			0
S3	2000	2000	2000	2	0	2	Export	328	Guyana	GUY	156	China	CHN								03	FISH,CRUSTACEANS,MOLLUSC	1	No Quantity							1223			0
S3	2000	2000	2000	2	0	2	Export	328	Guyana	GUY	170	Colombia	COL								03	FISH,CRUSTACEANS,MOLLUSC	1	No Quantity							447			0
S3	2000	2000	2000	2	0	2	Export	328	Guyana	GUY	212	Dominica	DMA								03	FISH,CRUSTACEANS,MOLLUSC	1	No Quantity							8772			0
S3	2000	2000	2000	2	0	2	Export	328	Guyana	GUY	214	Dominican Rep.	DOM								03	FISH,CRUSTACEANS,MOLLUSC	1	No Quantity							7689			0
S3	2000	2000	2000	2	0	2	Export	328	Guyana	GUY	276	Germany	DEU								03	FISH,CRUSTACEANS,MOLLUSC	1	No Quantity							122228			0
S3	2000	2000	2000	2	0	2	Export	328	Guyana	GUY	308	Grenada	GRD								03	FISH,CRUSTACEANS,MOLLUSC	1	No Quantity							28846			0
S3	2000	2000	2000	2	0	2	Export	328	Guyana	GUY	332	Haiti	HTI								03	FISH,CRUSTACEANS,MOLLUSC	1	No Quantity							16987			0
S3	2000	2000	2000	2	0	2	Export	328	Guyana	GUY	344	China, Hong Kong SAR	HKG								03	FISH,CRUSTACEANS,MOLLUSC	1	No Quantity							490499			0
S3	2000	2000	2000	2	0	2	Export	328	Guyana	GUY	388	Jamaica	JAM								03	FISH,CRUSTACEANS,MOLLUSC	1	No Quantity							6598358			0
S3	2000	2000	2000	2	0	2	Export	328	Guyana	GUY	392	Japan	JPN								03	FISH,CRUSTACEANS,MOLLUSC	1	No Quantity							54763			0
S3	2000	2000	2000	2	0	2	Export	328	Guyana	GUY	500	Montserrat	MSR								03	FISH,CRUSTACEANS,MOLLUSC	1	No Quantity							217			0
S3	2000	2000	2000	2	0	2	Export	328	Guyana	GUY	528	Netherlands	NLD								03	FISH,CRUSTACEANS,MOLLUSC	1	No Quantity							11867			0
S3	2000	2000	2000	2	0	2	Export	328	Guyana	GUY	530	Neth. Antilles	ANT								03	FISH,CRUSTACEANS,MOLLUSC	1	No Quantity							169551			0
S3	2000	2000	2000	2	0	2	Export	328	Guyana	GUY	591	Panama	PAN								03	FISH,CRUSTACEANS,MOLLUSC	1	No Quantity							30062			0
S3	2000	2000	2000	2	0	2	Export	328	Guyana	GUY	659	Saint Kitts and Nevis	KNA								03	FISH,CRUSTACEANS,MOLLUSC	1	No Quantity							7241			0
S3	2000	2000	2000	2	0	2	Export	328	Guyana	GUY	660	Anguilla	AIA								03	FISH,CRUSTACEANS,MOLLUSC	1	No Quantity							151			0
S3	2000	2000	2000	2	0	2	Export	328	Guyana	GUY	662	Saint Lucia	LCA								03	FISH,CRUSTACEANS,MOLLUSC	1	No Quantity							144075			0
S3	2000	2000	2000	2	0	2	Export	328	Guyana	GUY	670	Saint Vincent and the Grenadines	VCT								03	FISH,CRUSTACEANS,MOLLUSC	1	No Quantity							11349			0
S3	2000	2000	2000	2	0	2	Export	328	Guyana	GUY	706	Somalia	SOM								03	FISH,CRUSTACEANS,MOLLUSC	1	No Quantity							364			0
S3	2000	2000	2000	2	0	2	Export	328	Guyana	GUY	740	Suriname	SUR								03	FISH,CRUSTACEANS,MOLLUSC	1	No Quantity							148713			0
S3	2000	2000	2000	2	0	2	Export	328	Guyana	GUY	780	Trinidad and Tobago	TTO								03	FISH,CRUSTACEANS,MOLLUSC	1	No Quantity							783841			0
S3	2000	2000	2000	2	0	2	Export	328	Guyana	GUY	826	United Kingdom	GBR								03	FISH,CRUSTACEANS,MOLLUSC	1	No Quantity							33224			0
S3	2000	2000	2000	2	0	2	Export	328	Guyana	GUY	842	USA	USA								03	FISH,CRUSTACEANS,MOLLUSC	1	No Quantity							39827553			0
S3	2000	2000	2000	2	0	2	Export	328	Guyana	GUY	862	Venezuela	VEN								03	FISH,CRUSTACEANS,MOLLUSC	1	No Quantity							126222			0
S3	2000	2000	2000	2	0	2	Export	340	Honduras	HND	0	World	WLD								03	FISH,CRUSTACEANS,MOLLUSC	1	No Quantity							202965060			0
S3	2000	2000	2000	2	0	2	Export	340	Honduras	HND	136	Cayman Isds	CYM								03	FISH,CRUSTACEANS,MOLLUSC	1	No Quantity							6783			0
S3	2000	2000	2000	2	0	2	Export	340	Honduras	HND	188	Costa Rica	CRI								03	FISH,CRUSTACEANS,MOLLUSC	1	No Quantity							9038			0
S3	2000	2000	2000	2	0	2	Export	340	Honduras	HND	222	El Salvador	SLV								03	FISH,CRUSTACEANS,MOLLUSC	1	No Quantity							989187			0
S3	2000	2000	2000	2	0	2	Export	340	Honduras	HND	251	France	FRA								03	FISH,CRUSTACEANS,MOLLUSC	1	No Quantity							3674060			0
S3	2000	2000	2000	2	0	2	Export	340	Honduras	HND	724	Spain	ESP								03	FISH,CRUSTACEANS,MOLLUSC	1	No Quantity							3972734			0
S3	2000	2000	2000	2	0	2	Export	340	Honduras	HND	838	Free Zones									03	FISH,CRUSTACEANS,MOLLUSC	1	No Quantity							8123			0
S3	2000	2000	2000	2	0	2	Export	340	Honduras	HND	842	USA	USA								03	FISH,CRUSTACEANS,MOLLUSC	1	No Quantity							194305135			0
S3	2000	2000	2000	2	0	2	Export	328	Guyana	GUY	0	World	WLD								04	CEREALS,CEREAL PREPRTNS.	1	No Quantity							40987126			0
S3	2000	2000	2000	2	0	2	Export	328	Guyana	GUY	28	Antigua and Barbuda	ATG								04	CEREALS,CEREAL PREPRTNS.	1	No Quantity							183726			0
S3	2000	2000	2000	2	0	2	Export	328	Guyana	GUY	52	Barbados	BRB								04	CEREALS,CEREAL PREPRTNS.	1	No Quantity							93071			0
S3	2000	2000	2000	2	0	2	Export	328	Guyana	GUY	56	Belgium	BEL								04	CEREALS,CEREAL PREPRTNS.	1	No Quantity							546031			0
S3	2000	2000	2000	2	0	2	Export	328	Guyana	GUY	84	Belize	BLZ								04	CEREALS,CEREAL PREPRTNS.	1	No Quantity							23569			0
S3	2000	2000	2000	2	0	2	Export	328	Guyana	GUY	92	Br. Virgin Isds	VGB								04	CEREALS,CEREAL PREPRTNS.	1	No Quantity							386			0
S3	2000	2000	2000	2	0	2	Export	328	Guyana	GUY	212	Dominica	DMA								04	CEREALS,CEREAL PREPRTNS.	1	No Quantity							311802			0
S3	2000	2000	2000	2	0	2	Export	328	Guyana	GUY	214	Dominican Rep.	DOM								04	CEREALS,CEREAL PREPRTNS.	1	No Quantity							8992			0
S3	2000	2000	2000	2	0	2	Export	328	Guyana	GUY	222	El Salvador	SLV								04	CEREALS,CEREAL PREPRTNS.	1	No Quantity							27670			0
S3	2000	2000	2000	2	0	2	Export	328	Guyana	GUY	251	France	FRA								04	CEREALS,CEREAL PREPRTNS.	1	No Quantity							355743			0
S3	2000	2000	2000	2	0	2	Export	328	Guyana	GUY	308	Grenada	GRD								04	CEREALS,CEREAL PREPRTNS.	1	No Quantity							619144			0
S3	2000	2000	2000	2	0	2	Export	328	Guyana	GUY	332	Haiti	HTI								04	CEREALS,CEREAL PREPRTNS.	1	No Quantity							1419600			0
S3	2000	2000	2000	2	0	2	Export	328	Guyana	GUY	340	Honduras	HND								04	CEREALS,CEREAL PREPRTNS.	1	No Quantity							76652			0
S3	2000	2000	2000	2	0	2	Export	328	Guyana	GUY	388	Jamaica	JAM								04	CEREALS,CEREAL PREPRTNS.	1	No Quantity							11215218			0
S3	2000	2000	2000	2	0	2	Export	328	Guyana	GUY	528	Netherlands	NLD								04	CEREALS,CEREAL PREPRTNS.	1	No Quantity							6734942			0
S3	2000	2000	2000	2	0	2	Export	328	Guyana	GUY	530	Neth. Antilles	ANT								04	CEREALS,CEREAL PREPRTNS.	1	No Quantity							2095425			0
S3	2000	2000	2000	2	0	2	Export	328	Guyana	GUY	533	Aruba	ABW								04	CEREALS,CEREAL PREPRTNS.	1	No Quantity							863543			0
S3	2000	2000	2000	2	0	2	Export	328	Guyana	GUY	620	Portugal	PRT								04	CEREALS,CEREAL PREPRTNS.	1	No Quantity							8966426			0
S3	2000	2000	2000	2	0	2	Export	328	Guyana	GUY	662	Saint Lucia	LCA								04	CEREALS,CEREAL PREPRTNS.	1	No Quantity							486215			0
S3	2000	2000	2000	2	0	2	Export	328	Guyana	GUY	670	Saint Vincent and the Grenadines	VCT								04	CEREALS,CEREAL PREPRTNS.	1	No Quantity							1129169			0
S3	2000	2000	2000	2	0	2	Export	328	Guyana	GUY	724	Spain	ESP								04	CEREALS,CEREAL PREPRTNS.	1	No Quantity							1037642			0
S3	2000	2000	2000	2	0	2	Export	328	Guyana	GUY	740	Suriname	SUR								04	CEREALS,CEREAL PREPRTNS.	1	No Quantity							49208			0
S3	2000	2000	2000	2	0	2	Export	328	Guyana	GUY	780	Trinidad and Tobago	TTO								04	CEREALS,CEREAL PREPRTNS.	1	No Quantity							3392540			0
S3	2000	2000	2000	2	0	2	Export	328	Guyana	GUY	826	United Kingdom	GBR								04	CEREALS,CEREAL PREPRTNS.	1	No Quantity							898225			0
S3	2000	2000	2000	2	0	2	Export	328	Guyana	GUY	842	USA	USA								04	CEREALS,CEREAL PREPRTNS.	1	No Quantity							438646			0
S3	2000	2000	2000	2	0	2	Export	328	Guyana	GUY	862	Venezuela	VEN								04	CEREALS,CEREAL PREPRTNS.	1	No Quantity							13540			0
S3	2000	2000	2000	2	0	2	Export	340	Honduras	HND	0	World	WLD								04	CEREALS,CEREAL PREPRTNS.	1	No Quantity							3199887			0
S3	2000	2000	2000	2	0	2	Export	340	Honduras	HND	222	El Salvador	SLV								04	CEREALS,CEREAL PREPRTNS.	1	No Quantity							364356			0
S3	2000	2000	2000	2	0	2	Export	340	Honduras	HND	276	Germany	DEU								04	CEREALS,CEREAL PREPRTNS.	1	No Quantity							3803			0
S3	2000	2000	2000	2	0	2	Export	340	Honduras	HND	300	Greece	GRC								04	CEREALS,CEREAL PREPRTNS.	1	No Quantity							4771			0
S3	2000	2000	2000	2	0	2	Export	340	Honduras	HND	320	Guatemala	GTM								04	CEREALS,CEREAL PREPRTNS.	1	No Quantity							2554956			0
S3	2000	2000	2000	2	0	2	Export	340	Honduras	HND	484	Mexico	MEX								04	CEREALS,CEREAL PREPRTNS.	1	No Quantity							91382			0
S3	2000	2000	2000	2	0	2	Export	340	Honduras	HND	558	Nicaragua	NIC								04	CEREALS,CEREAL PREPRTNS.	1	No Quantity							35602			0
S3	2000	2000	2000	2	0	2	Export	340	Honduras	HND	842	USA	USA								04	CEREALS,CEREAL PREPRTNS.	1	No Quantity							145017			0
S3	2000	2000	2000	2	0	2	Export	328	Guyana	GUY	0	World	WLD								05	VEGETABLES AND FRUIT	1	No Quantity							3505426			0
S3	2000	2000	2000	2	0	2	Export	328	Guyana	GUY	28	Antigua and Barbuda	ATG								05	VEGETABLES AND FRUIT	1	No Quantity							7727			0
S3	2000	2000	2000	2	0	2	Export	328	Guyana	GUY	32	Argentina	ARG								05	VEGETABLES AND FRUIT	1	No Quantity							30187			0
S3	2000	2000	2000	2	0	2	Export	328	Guyana	GUY	52	Barbados	BRB								05	VEGETABLES AND FRUIT	1	No Quantity							320675			0
S3	2000	2000	2000	2	0	2	Export	328	Guyana	GUY	56	Belgium	BEL								05	VEGETABLES AND FRUIT	1	No Quantity							656			0
S3	2000	2000	2000	2	0	2	Export	328	Guyana	GUY	92	Br. Virgin Isds	VGB								05	VEGETABLES AND FRUIT	1	No Quantity							279			0
S3	2000	2000	2000	2	0	2	Export	328	Guyana	GUY	124	Canada	CAN								05	VEGETABLES AND FRUIT	1	No Quantity							491684			0
S3	2000	2000	2000	2	0	2	Export	328	Guyana	GUY	156	China	CHN								05	VEGETABLES AND FRUIT	1	No Quantity							274			0
S3	2000	2000	2000	2	0	2	Export	328	Guyana	GUY	212	Dominica	DMA								05	VEGETABLES AND FRUIT	1	No Quantity							237			0
S3	2000	2000	2000	2	0	2	Export	328	Guyana	GUY	251	France	FRA								05	VEGETABLES AND FRUIT	1	No Quantity							2464357			0
S3	2000	2000	2000	2	0	2	Export	328	Guyana	GUY	336	Holy See (Vatican City State)	VAT								05	VEGETABLES AND FRUIT	1	No Quantity							548			0
S3	2000	2000	2000	2	0	2	Export	328	Guyana	GUY	381	Italy	ITA								05	VEGETABLES AND FRUIT	1	No Quantity							1150			0
S3	2000	2000	2000	2	0	2	Export	328	Guyana	GUY	388	Jamaica	JAM								05	VEGETABLES AND FRUIT	1	No Quantity							29			0
S3	2000	2000	2000	2	0	2	Export	328	Guyana	GUY	450	Madagascar	MDG								05	VEGETABLES AND FRUIT	1	No Quantity							11605			0
S3	2000	2000	2000	2	0	2	Export	328	Guyana	GUY	530	Neth. Antilles	ANT								05	VEGETABLES AND FRUIT	1	No Quantity							1438			0
S3	2000	2000	2000	2	0	2	Export	328	Guyana	GUY	662	Saint Lucia	LCA								05	VEGETABLES AND FRUIT	1	No Quantity							25334			0
S3	2000	2000	2000	2	0	2	Export	328	Guyana	GUY	670	Saint Vincent and the Grenadines	VCT								05	VEGETABLES AND FRUIT	1	No Quantity							2545			0
S3	2000	2000	2000	2	0	2	Export	328	Guyana	GUY	740	Suriname	SUR								05	VEGETABLES AND FRUIT	1	No Quantity							12388			0
S3	2000	2000	2000	2	0	2	Export	328	Guyana	GUY	780	Trinidad and Tobago	TTO								05	VEGETABLES AND FRUIT	1	No Quantity							9758			0
S3	2000	2000	2000	2	0	2	Export	328	Guyana	GUY	826	United Kingdom	GBR								05	VEGETABLES AND FRUIT	1	No Quantity							20			0
S3	2000	2000	2000	2	0	2	Export	328	Guyana	GUY	842	USA	USA								05	VEGETABLES AND FRUIT	1	No Quantity							104525			0
S3	2000	2000	2000	2	0	2	Export	328	Guyana	GUY	862	Venezuela	VEN								05	VEGETABLES AND FRUIT	1	No Quantity							20011			0
S3	2000	2000	2000	2	0	2	Export	340	Honduras	HND	0	World	WLD								05	VEGETABLES AND FRUIT	1	No Quantity							214465931			0
S3	2000	2000	2000	2	0	2	Export	340	Honduras	HND	56	Belgium	BEL								05	VEGETABLES AND FRUIT	1	No Quantity							691744			0
S3	2000	2000	2000	2	0	2	Export	340	Honduras	HND	84	Belize	BLZ								05	VEGETABLES AND FRUIT	1	No Quantity							4234			0
S3	2000	2000	2000	2	0	2	Export	340	Honduras	HND	124	Canada	CAN								05	VEGETABLES AND FRUIT	1	No Quantity							63784			0
S3	2000	2000	2000	2	0	2	Export	340	Honduras	HND	170	Colombia	COL								05	VEGETABLES AND FRUIT	1	No Quantity							20679			0
S3	2000	2000	2000	2	0	2	Export	340	Honduras	HND	188	Costa Rica	CRI								05	VEGETABLES AND FRUIT	1	No Quantity							1179158			0
S3	2000	2000	2000	2	0	2	Export	340	Honduras	HND	212	Dominica	DMA								05	VEGETABLES AND FRUIT	1	No Quantity							5336			0
S3	2000	2000	2000	2	0	2	Export	340	Honduras	HND	222	El Salvador	SLV								05	VEGETABLES AND FRUIT	1	No Quantity							8871496			0
S3	2000	2000	2000	2	0	2	Export	340	Honduras	HND	276	Germany	DEU								05	VEGETABLES AND FRUIT	1	No Quantity							423109			0
S3	2000	2000	2000	2	0	2	Export	340	Honduras	HND	320	Guatemala	GTM								05	VEGETABLES AND FRUIT	1	No Quantity							9351222			0
S3	2000	2000	2000	2	0	2	Export	340	Honduras	HND	344	China, Hong Kong SAR	HKG								05	VEGETABLES AND FRUIT	1	No Quantity							11016			0
S3	2000	2000	2000	2	0	2	Export	340	Honduras	HND	348	Hungary	HUN								05	VEGETABLES AND FRUIT	1	No Quantity							172495			0
S3	2000	2000	2000	2	0	2	Export	340	Honduras	HND	381	Italy	ITA								05	VEGETABLES AND FRUIT	1	No Quantity							14114			0
S3	2000	2000	2000	2	0	2	Export	340	Honduras	HND	392	Japan	JPN								05	VEGETABLES AND FRUIT	1	No Quantity							536911			0
S3	2000	2000	2000	2	0	2	Export	340	Honduras	HND	484	Mexico	MEX								05	VEGETABLES AND FRUIT	1	No Quantity							25581			0
S3	2000	2000	2000	2	0	2	Export	340	Honduras	HND	528	Netherlands	NLD								05	VEGETABLES AND FRUIT	1	No Quantity							1825689			0
S3	2000	2000	2000	2	0	2	Export	340	Honduras	HND	530	Neth. Antilles	ANT								05	VEGETABLES AND FRUIT	1	No Quantity							61821			0
S3	2000	2000	2000	2	0	2	Export	340	Honduras	HND	558	Nicaragua	NIC								05	VEGETABLES AND FRUIT	1	No Quantity							2328830			0
S3	2000	2000	2000	2	0	2	Export	340	Honduras	HND	591	Panama	PAN								05	VEGETABLES AND FRUIT	1	No Quantity							19845			0
S3	2000	2000	2000	2	0	2	Export	340	Honduras	HND	643	Russian Federation	RUS								05	VEGETABLES AND FRUIT	1	No Quantity							28539			0
S3	2000	2000	2000	2	0	2	Export	340	Honduras	HND	724	Spain	ESP								05	VEGETABLES AND FRUIT	1	No Quantity							491520			0
S3	2000	2000	2000	2	0	2	Export	340	Honduras	HND	740	Suriname	SUR								05	VEGETABLES AND FRUIT	1	No Quantity							102082			0
S3	2000	2000	2000	2	0	2	Export	340	Honduras	HND	752	Sweden	SWE								05	VEGETABLES AND FRUIT	1	No Quantity							781801			0
S3	2000	2000	2000	2	0	2	Export	340	Honduras	HND	826	United Kingdom	GBR								05	VEGETABLES AND FRUIT	1	No Quantity							19878378			0
S3	2000	2000	2000	2	0	2	Export	340	Honduras	HND	838	Free Zones									05	VEGETABLES AND FRUIT	1	No Quantity							92150			0
S3	2000	2000	2000	2	0	2	Export	340	Honduras	HND	842	USA	USA								05	VEGETABLES AND FRUIT	1	No Quantity							167415112			0
S3	2000	2000	2000	2	0	2	Export	340	Honduras	HND	862	Venezuela	VEN								05	VEGETABLES AND FRUIT	1	No Quantity							20570			0
S3	2000	2000	2000	2	0	2	Export	340	Honduras	HND	894	Zambia	ZMB								05	VEGETABLES AND FRUIT	1	No Quantity							48715			0
S3	2000	2000	2000	2	0	2	Export	328	Guyana	GUY	0	World	WLD								06	SUGAR,SUGR.PREPTNS,HONEY	1	No Quantity							123420806			0
S3	2000	2000	2000	2	0	2	Export	328	Guyana	GUY	28	Antigua and Barbuda	ATG								06	SUGAR,SUGR.PREPTNS,HONEY	1	No Quantity							182702			0
S3	2000	2000	2000	2	0	2	Export	328	Guyana	GUY	52	Barbados	BRB								06	SUGAR,SUGR.PREPTNS,HONEY	1	No Quantity							1223592			0
S3	2000	2000	2000	2	0	2	Export	328	Guyana	GUY	76	Brazil	BRA								06	SUGAR,SUGR.PREPTNS,HONEY	1	No Quantity							110			0
S3	2000	2000	2000	2	0	2	Export	328	Guyana	GUY	124	Canada	CAN								06	SUGAR,SUGR.PREPTNS,HONEY	1	No Quantity							172687			0
S3	2000	2000	2000	2	0	2	Export	328	Guyana	GUY	212	Dominica	DMA								06	SUGAR,SUGR.PREPTNS,HONEY	1	No Quantity							425914			0
S3	2000	2000	2000	2	0	2	Export	328	Guyana	GUY	214	Dominican Rep.	DOM								06	SUGAR,SUGR.PREPTNS,HONEY	1	No Quantity							57779			0
S3	2000	2000	2000	2	0	2	Export	328	Guyana	GUY	308	Grenada	GRD								06	SUGAR,SUGR.PREPTNS,HONEY	1	No Quantity							594985			0
S3	2000	2000	2000	2	0	2	Export	328	Guyana	GUY	388	Jamaica	JAM								06	SUGAR,SUGR.PREPTNS,HONEY	1	No Quantity							4663588			0
S3	2000	2000	2000	2	0	2	Export	328	Guyana	GUY	530	Neth. Antilles	ANT								06	SUGAR,SUGR.PREPTNS,HONEY	1	No Quantity							4143			0
S3	2000	2000	2000	2	0	2	Export	328	Guyana	GUY	620	Portugal	PRT								06	SUGAR,SUGR.PREPTNS,HONEY	1	No Quantity							12734664			0
S3	2000	2000	2000	2	0	2	Export	328	Guyana	GUY	662	Saint Lucia	LCA								06	SUGAR,SUGR.PREPTNS,HONEY	1	No Quantity							1321110			0
S3	2000	2000	2000	2	0	2	Export	328	Guyana	GUY	670	Saint Vincent and the Grenadines	VCT								06	SUGAR,SUGR.PREPTNS,HONEY	1	No Quantity							1040692			0
S3	2000	2000	2000	2	0	2	Export	328	Guyana	GUY	699	India	IND								06	SUGAR,SUGR.PREPTNS,HONEY	1	No Quantity							5			0
S3	2000	2000	2000	2	0	2	Export	328	Guyana	GUY	740	Suriname	SUR								06	SUGAR,SUGR.PREPTNS,HONEY	1	No Quantity							1642979			0
S3	2000	2000	2000	2	0	2	Export	328	Guyana	GUY	780	Trinidad and Tobago	TTO								06	SUGAR,SUGR.PREPTNS,HONEY	1	No Quantity							1613270			0
S3	2000	2000	2000	2	0	2	Export	328	Guyana	GUY	826	United Kingdom	GBR								06	SUGAR,SUGR.PREPTNS,HONEY	1	No Quantity							88030839			0
S3	2000	2000	2000	2	0	2	Export	328	Guyana	GUY	842	USA	USA								06	SUGAR,SUGR.PREPTNS,HONEY	1	No Quantity							9711742			0
S3	2000	2000	2000	2	0	2	Export	328	Guyana	GUY	862	Venezuela	VEN								06	SUGAR,SUGR.PREPTNS,HONEY	1	No Quantity							3			0
S3	2000	2000	2000	2	0	2	Export	340	Honduras	HND	0	World	WLD								06	SUGAR,SUGR.PREPTNS,HONEY	1	No Quantity							15707495			0
S3	2000	2000	2000	2	0	2	Export	340	Honduras	HND	188	Costa Rica	CRI								06	SUGAR,SUGR.PREPTNS,HONEY	1	No Quantity							161522			0
S3	2000	2000	2000	2	0	2	Export	340	Honduras	HND	222	El Salvador	SLV								06	SUGAR,SUGR.PREPTNS,HONEY	1	No Quantity							5194259			0
S3	2000	2000	2000	2	0	2	Export	340	Honduras	HND	320	Guatemala	GTM								06	SUGAR,SUGR.PREPTNS,HONEY	1	No Quantity							1577176			0
S3	2000	2000	2000	2	0	2	Export	340	Honduras	HND	558	Nicaragua	NIC								06	SUGAR,SUGR.PREPTNS,HONEY	1	No Quantity							337727			0
S3	2000	2000	2000	2	0	2	Export	340	Honduras	HND	780	Trinidad and Tobago	TTO								06	SUGAR,SUGR.PREPTNS,HONEY	1	No Quantity							5137409			0
S3	2000	2000	2000	2	0	2	Export	340	Honduras	HND	842	USA	USA								06	SUGAR,SUGR.PREPTNS,HONEY	1	No Quantity							3299402			0
S3	2000	2000	2000	2	0	2	Export	328	Guyana	GUY	0	World	WLD								07	COFFEE,TEA,COCOA,SPICES	1	No Quantity							423926			0
S3	2000	2000	2000	2	0	2	Export	328	Guyana	GUY	28	Antigua and Barbuda	ATG								07	COFFEE,TEA,COCOA,SPICES	1	No Quantity							38909			0
S3	2000	2000	2000	2	0	2	Export	328	Guyana	GUY	52	Barbados	BRB								07	COFFEE,TEA,COCOA,SPICES	1	No Quantity							92023			0
S3	2000	2000	2000	2	0	2	Export	328	Guyana	GUY	92	Br. Virgin Isds	VGB								07	COFFEE,TEA,COCOA,SPICES	1	No Quantity							267			0
S3	2000	2000	2000	2	0	2	Export	328	Guyana	GUY	124	Canada	CAN								07	COFFEE,TEA,COCOA,SPICES	1	No Quantity							113132			0
S3	2000	2000	2000	2	0	2	Export	328	Guyana	GUY	196	Cyprus	CYP								07	COFFEE,TEA,COCOA,SPICES	1	No Quantity							33			0
S3	2000	2000	2000	2	0	2	Export	328	Guyana	GUY	212	Dominica	DMA								07	COFFEE,TEA,COCOA,SPICES	1	No Quantity							58			0
S3	2000	2000	2000	2	0	2	Export	328	Guyana	GUY	214	Dominican Rep.	DOM								07	COFFEE,TEA,COCOA,SPICES	1	No Quantity							1524			0
S3	2000	2000	2000	2	0	2	Export	328	Guyana	GUY	308	Grenada	GRD								07	COFFEE,TEA,COCOA,SPICES	1	No Quantity							2952			0
S3	2000	2000	2000	2	0	2	Export	328	Guyana	GUY	530	Neth. Antilles	ANT								07	COFFEE,TEA,COCOA,SPICES	1	No Quantity							1129			0
S3	2000	2000	2000	2	0	2	Export	328	Guyana	GUY	659	Saint Kitts and Nevis	KNA								07	COFFEE,TEA,COCOA,SPICES	1	No Quantity							957			0
S3	2000	2000	2000	2	0	2	Export	328	Guyana	GUY	662	Saint Lucia	LCA								07	COFFEE,TEA,COCOA,SPICES	1	No Quantity							19			0
S3	2000	2000	2000	2	0	2	Export	328	Guyana	GUY	670	Saint Vincent and the Grenadines	VCT								07	COFFEE,TEA,COCOA,SPICES	1	No Quantity							1264			0
S3	2000	2000	2000	2	0	2	Export	328	Guyana	GUY	699	India	IND								07	COFFEE,TEA,COCOA,SPICES	1	No Quantity							27			0
S3	2000	2000	2000	2	0	2	Export	328	Guyana	GUY	740	Suriname	SUR								07	COFFEE,TEA,COCOA,SPICES	1	No Quantity							5144			0
S3	2000	2000	2000	2	0	2	Export	328	Guyana	GUY	780	Trinidad and Tobago	TTO								07	COFFEE,TEA,COCOA,SPICES	1	No Quantity							1859			0
S3	2000	2000	2000	2	0	2	Export	328	Guyana	GUY	826	United Kingdom	GBR								07	COFFEE,TEA,COCOA,SPICES	1	No Quantity							550			0
S3	2000	2000	2000	2	0	2	Export	328	Guyana	GUY	842	USA	USA								07	COFFEE,TEA,COCOA,SPICES	1	No Quantity							157257			0
S3	2000	2000	2000	2	0	2	Export	328	Guyana	GUY	862	Venezuela	VEN								07	COFFEE,TEA,COCOA,SPICES	1	No Quantity							6820			0
S3	2000	2000	2000	2	0	2	Export	340	Honduras	HND	0	World	WLD								07	COFFEE,TEA,COCOA,SPICES	1	No Quantity							350521943			0
S3	2000	2000	2000	2	0	2	Export	340	Honduras	HND	36	Australia	AUS								07	COFFEE,TEA,COCOA,SPICES	1	No Quantity							410692			0
S3	2000	2000	2000	2	0	2	Export	340	Honduras	HND	40	Austria	AUT								07	COFFEE,TEA,COCOA,SPICES	1	No Quantity							343807			0
S3	2000	2000	2000	2	0	2	Export	340	Honduras	HND	56	Belgium	BEL								07	COFFEE,TEA,COCOA,SPICES	1	No Quantity							9901170			0
S3	2000	2000	2000	2	0	2	Export	340	Honduras	HND	124	Canada	CAN								07	COFFEE,TEA,COCOA,SPICES	1	No Quantity							534139			0
S3	2000	2000	2000	2	0	2	Export	340	Honduras	HND	188	Costa Rica	CRI								07	COFFEE,TEA,COCOA,SPICES	1	No Quantity							75878			0
S3	2000	2000	2000	2	0	2	Export	340	Honduras	HND	203	Czechia	CZE								07	COFFEE,TEA,COCOA,SPICES	1	No Quantity							57128			0
S3	2000	2000	2000	2	0	2	Export	340	Honduras	HND	208	Denmark	DNK								07	COFFEE,TEA,COCOA,SPICES	1	No Quantity							2270428			0
S3	2000	2000	2000	2	0	2	Export	340	Honduras	HND	222	El Salvador	SLV								07	COFFEE,TEA,COCOA,SPICES	1	No Quantity							80472			0
S3	2000	2000	2000	2	0	2	Export	340	Honduras	HND	246	Finland	FIN								07	COFFEE,TEA,COCOA,SPICES	1	No Quantity							1715173			0
S3	2000	2000	2000	2	0	2	Export	340	Honduras	HND	251	France	FRA								07	COFFEE,TEA,COCOA,SPICES	1	No Quantity							6942981			0
S3	2000	2000	2000	2	0	2	Export	340	Honduras	HND	276	Germany	DEU								07	COFFEE,TEA,COCOA,SPICES	1	No Quantity							56910180			0
S3	2000	2000	2000	2	0	2	Export	340	Honduras	HND	320	Guatemala	GTM								07	COFFEE,TEA,COCOA,SPICES	1	No Quantity							3902515			0
S3	2000	2000	2000	2	0	2	Export	340	Honduras	HND	344	China, Hong Kong SAR	HKG								07	COFFEE,TEA,COCOA,SPICES	1	No Quantity							264049			0
S3	2000	2000	2000	2	0	2	Export	340	Honduras	HND	348	Hungary	HUN								07	COFFEE,TEA,COCOA,SPICES	1	No Quantity							69370			0
S3	2000	2000	2000	2	0	2	Export	340	Honduras	HND	372	Ireland	IRL								07	COFFEE,TEA,COCOA,SPICES	1	No Quantity							267340			0
S3	2000	2000	2000	2	0	2	Export	340	Honduras	HND	376	Israel	ISR								07	COFFEE,TEA,COCOA,SPICES	1	No Quantity							737940			0
S3	2000	2000	2000	2	0	2	Export	340	Honduras	HND	381	Italy	ITA								07	COFFEE,TEA,COCOA,SPICES	1	No Quantity							13306417			0
S3	2000	2000	2000	2	0	2	Export	340	Honduras	HND	388	Jamaica	JAM								07	COFFEE,TEA,COCOA,SPICES	1	No Quantity							193770			0
S3	2000	2000	2000	2	0	2	Export	340	Honduras	HND	392	Japan	JPN								07	COFFEE,TEA,COCOA,SPICES	1	No Quantity							45697298			0
S3	2000	2000	2000	2	0	2	Export	340	Honduras	HND	408	Dem. People's Rep. of Korea	PRK								07	COFFEE,TEA,COCOA,SPICES	1	No Quantity							3722712			0
S3	2000	2000	2000	2	0	2	Export	340	Honduras	HND	410	Rep. of Korea	KOR								07	COFFEE,TEA,COCOA,SPICES	1	No Quantity							4931464			0
S3	2000	2000	2000	2	0	2	Export	340	Honduras	HND	490	Other Asia, nes									07	COFFEE,TEA,COCOA,SPICES	1	No Quantity							319452			0
S3	2000	2000	2000	2	0	2	Export	340	Honduras	HND	504	Morocco	MAR								07	COFFEE,TEA,COCOA,SPICES	1	No Quantity							248269			0
S3	2000	2000	2000	2	0	2	Export	340	Honduras	HND	528	Netherlands	NLD								07	COFFEE,TEA,COCOA,SPICES	1	No Quantity							11721345			0
S3	2000	2000	2000	2	0	2	Export	340	Honduras	HND	558	Nicaragua	NIC								07	COFFEE,TEA,COCOA,SPICES	1	No Quantity							13315			0
S3	2000	2000	2000	2	0	2	Export	340	Honduras	HND	579	Norway	NOR								07	COFFEE,TEA,COCOA,SPICES	1	No Quantity							428547			0
S3	2000	2000	2000	2	0	2	Export	340	Honduras	HND	604	Peru	PER								07	COFFEE,TEA,COCOA,SPICES	1	No Quantity							46412			0
S3	2000	2000	2000	2	0	2	Export	340	Honduras	HND	616	Poland	POL								07	COFFEE,TEA,COCOA,SPICES	1	No Quantity							406915			0
S3	2000	2000	2000	2	0	2	Export	340	Honduras	HND	620	Portugal	PRT								07	COFFEE,TEA,COCOA,SPICES	1	No Quantity							1807489			0
S3	2000	2000	2000	2	0	2	Export	340	Honduras	HND	642	Romania	ROU								07	COFFEE,TEA,COCOA,SPICES	1	No Quantity							39541			0
S3	2000	2000	2000	2	0	2	Export	340	Honduras	HND	643	Russian Federation	RUS								07	COFFEE,TEA,COCOA,SPICES	1	No Quantity							300091			0
S3	2000	2000	2000	2	0	2	Export	340	Honduras	HND	682	Saudi Arabia	SAU								07	COFFEE,TEA,COCOA,SPICES	1	No Quantity							30868			0
S3	2000	2000	2000	2	0	2	Export	340	Honduras	HND	724	Spain	ESP								07	COFFEE,TEA,COCOA,SPICES	1	No Quantity							9200382			0
S3	2000	2000	2000	2	0	2	Export	340	Honduras	HND	752	Sweden	SWE								07	COFFEE,TEA,COCOA,SPICES	1	No Quantity							1400073			0
S3	2000	2000	2000	2	0	2	Export	340	Honduras	HND	757	Switzerland	CHE								07	COFFEE,TEA,COCOA,SPICES	1	No Quantity							634445			0
S3	2000	2000	2000	2	0	2	Export	340	Honduras	HND	784	United Arab Emirates	ARE								07	COFFEE,TEA,COCOA,SPICES	1	No Quantity							34732			0
S3	2000	2000	2000	2	0	2	Export	340	Honduras	HND	826	United Kingdom	GBR								07	COFFEE,TEA,COCOA,SPICES	1	No Quantity							1896969			0
S3	2000	2000	2000	2	0	2	Export	340	Honduras	HND	842	USA	USA								07	COFFEE,TEA,COCOA,SPICES	1	No Quantity							169585422			0
S3	2000	2000	2000	2	0	2	Export	340	Honduras	HND	862	Venezuela	VEN								07	COFFEE,TEA,COCOA,SPICES	1	No Quantity							72753			0
S3	2000	2000	2000	2	0	2	Export	328	Guyana	GUY	0	World	WLD								08	ANIMAL FEED STUFF	1	No Quantity							59674			0
S3	2000	2000	2000	2	0	2	Export	328	Guyana	GUY	124	Canada	CAN								08	ANIMAL FEED STUFF	1	No Quantity							144			0
S3	2000	2000	2000	2	0	2	Export	328	Guyana	GUY	388	Jamaica	JAM								08	ANIMAL FEED STUFF	1	No Quantity							11228			0
S3	2000	2000	2000	2	0	2	Export	328	Guyana	GUY	780	Trinidad and Tobago	TTO								08	ANIMAL FEED STUFF	1	No Quantity							48273			0
S3	2000	2000	2000	2	0	2	Export	328	Guyana	GUY	842	USA	USA								08	ANIMAL FEED STUFF	1	No Quantity							30			0
S3	2000	2000	2000	2	0	2	Export	340	Honduras	HND	0	World	WLD								08	ANIMAL FEED STUFF	1	No Quantity							732836			0
S3	2000	2000	2000	2	0	2	Export	340	Honduras	HND	188	Costa Rica	CRI								08	ANIMAL FEED STUFF	1	No Quantity							23842			0
S3	2000	2000	2000	2	0	2	Export	340	Honduras	HND	222	El Salvador	SLV								08	ANIMAL FEED STUFF	1	No Quantity							385500			0
S3	2000	2000	2000	2	0	2	Export	340	Honduras	HND	320	Guatemala	GTM								08	ANIMAL FEED STUFF	1	No Quantity							323210			0
S3	2000	2000	2000	2	0	2	Export	340	Honduras	HND	558	Nicaragua	NIC								08	ANIMAL FEED STUFF	1	No Quantity							214			0
S3	2000	2000	2000	2	0	2	Export	340	Honduras	HND	842	USA	USA								08	ANIMAL FEED STUFF	1	No Quantity							70			0
S3	2000	2000	2000	2	0	2	Export	328	Guyana	GUY	0	World	WLD								09	MISC.EDIBLE PRODUCTS ETC	1	No Quantity							391920			0
S3	2000	2000	2000	2	0	2	Export	328	Guyana	GUY	28	Antigua and Barbuda	ATG								09	MISC.EDIBLE PRODUCTS ETC	1	No Quantity							35921			0
S3	2000	2000	2000	2	0	2	Export	328	Guyana	GUY	52	Barbados	BRB								09	MISC.EDIBLE PRODUCTS ETC	1	No Quantity							16520			0
S3	2000	2000	2000	2	0	2	Export	328	Guyana	GUY	92	Br. Virgin Isds	VGB								09	MISC.EDIBLE PRODUCTS ETC	1	No Quantity							315			0
S3	2000	2000	2000	2	0	2	Export	328	Guyana	GUY	124	Canada	CAN								09	MISC.EDIBLE PRODUCTS ETC	1	No Quantity							33287			0
S3	2000	2000	2000	2	0	2	Export	328	Guyana	GUY	196	Cyprus	CYP								09	MISC.EDIBLE PRODUCTS ETC	1	No Quantity							55			0
S3	2000	2000	2000	2	0	2	Export	328	Guyana	GUY	212	Dominica	DMA								09	MISC.EDIBLE PRODUCTS ETC	1	No Quantity							3042			0
S3	2000	2000	2000	2	0	2	Export	328	Guyana	GUY	214	Dominican Rep.	DOM								09	MISC.EDIBLE PRODUCTS ETC	1	No Quantity							3018			0
S3	2000	2000	2000	2	0	2	Export	328	Guyana	GUY	308	Grenada	GRD								09	MISC.EDIBLE PRODUCTS ETC	1	No Quantity							4170			0
S3	2000	2000	2000	2	0	2	Export	328	Guyana	GUY	530	Neth. Antilles	ANT								09	MISC.EDIBLE PRODUCTS ETC	1	No Quantity							1933			0
S3	2000	2000	2000	2	0	2	Export	328	Guyana	GUY	659	Saint Kitts and Nevis	KNA								09	MISC.EDIBLE PRODUCTS ETC	1	No Quantity							2181			0
S3	2000	2000	2000	2	0	2	Export	328	Guyana	GUY	660	Anguilla	AIA								09	MISC.EDIBLE PRODUCTS ETC	1	No Quantity							603			0
S3	2000	2000	2000	2	0	2	Export	328	Guyana	GUY	662	Saint Lucia	LCA								09	MISC.EDIBLE PRODUCTS ETC	1	No Quantity							710			0
S3	2000	2000	2000	2	0	2	Export	328	Guyana	GUY	670	Saint Vincent and the Grenadines	VCT								09	MISC.EDIBLE PRODUCTS ETC	1	No Quantity							999			0
S3	2000	2000	2000	2	0	2	Export	328	Guyana	GUY	740	Suriname	SUR								09	MISC.EDIBLE PRODUCTS ETC	1	No Quantity							2238			0
S3	2000	2000	2000	2	0	2	Export	328	Guyana	GUY	780	Trinidad and Tobago	TTO								09	MISC.EDIBLE PRODUCTS ETC	1	No Quantity							34151			0
S3	2000	2000	2000	2	0	2	Export	328	Guyana	GUY	826	United Kingdom	GBR								09	MISC.EDIBLE PRODUCTS ETC	1	No Quantity							1236			0
S3	2000	2000	2000	2	0	2	Export	328	Guyana	GUY	842	USA	USA								09	MISC.EDIBLE PRODUCTS ETC	1	No Quantity							248736			0
S3	2000	2000	2000	2	0	2	Export	328	Guyana	GUY	862	Venezuela	VEN								09	MISC.EDIBLE PRODUCTS ETC	1	No Quantity							2806			0
S3	2000	2000	2000	2	0	2	Export	340	Honduras	HND	0	World	WLD								09	MISC.EDIBLE PRODUCTS ETC	1	No Quantity							10239198			0
S3	2000	2000	2000	2	0	2	Export	340	Honduras	HND	188	Costa Rica	CRI								09	MISC.EDIBLE PRODUCTS ETC	1	No Quantity							944994			0
S3	2000	2000	2000	2	0	2	Export	340	Honduras	HND	222	El Salvador	SLV								09	MISC.EDIBLE PRODUCTS ETC	1	No Quantity							6297311			0
S3	2000	2000	2000	2	0	2	Export	340	Honduras	HND	320	Guatemala	GTM								09	MISC.EDIBLE PRODUCTS ETC	1	No Quantity							1877982			0
S3	2000	2000	2000	2	0	2	Export	340	Honduras	HND	484	Mexico	MEX								09	MISC.EDIBLE PRODUCTS ETC	1	No Quantity							6655			0
S3	2000	2000	2000	2	0	2	Export	340	Honduras	HND	558	Nicaragua	NIC								09	MISC.EDIBLE PRODUCTS ETC	1	No Quantity							621785			0
S3	2000	2000	2000	2	0	2	Export	340	Honduras	HND	591	Panama	PAN								09	MISC.EDIBLE PRODUCTS ETC	1	No Quantity							218463			0
S3	2000	2000	2000	2	0	2	Export	340	Honduras	HND	757	Switzerland	CHE								09	MISC.EDIBLE PRODUCTS ETC	1	No Quantity							1585			0
S3	2000	2000	2000	2	0	2	Export	340	Honduras	HND	842	USA	USA								09	MISC.EDIBLE PRODUCTS ETC	1	No Quantity							270423			0
S3	2000	2000	2000	2	0	2	Export	328	Guyana	GUY	0	World	WLD								11	BEVERAGES	1	No Quantity							3809484			0
S3	2000	2000	2000	2	0	2	Export	328	Guyana	GUY	28	Antigua and Barbuda	ATG								11	BEVERAGES	1	No Quantity							96259			0
S3	2000	2000	2000	2	0	2	Export	328	Guyana	GUY	52	Barbados	BRB								11	BEVERAGES	1	No Quantity							55402			0
S3	2000	2000	2000	2	0	2	Export	328	Guyana	GUY	56	Belgium	BEL								11	BEVERAGES	1	No Quantity							57			0
S3	2000	2000	2000	2	0	2	Export	328	Guyana	GUY	68	Bolivia (Plurinational State of)	BOL								11	BEVERAGES	1	No Quantity							13467			0
S3	2000	2000	2000	2	0	2	Export	328	Guyana	GUY	124	Canada	CAN								11	BEVERAGES	1	No Quantity							793585			0
S3	2000	2000	2000	2	0	2	Export	328	Guyana	GUY	196	Cyprus	CYP								11	BEVERAGES	1	No Quantity							82			0
S3	2000	2000	2000	2	0	2	Export	328	Guyana	GUY	212	Dominica	DMA								11	BEVERAGES	1	No Quantity							184			0
S3	2000	2000	2000	2	0	2	Export	328	Guyana	GUY	214	Dominican Rep.	DOM								11	BEVERAGES	1	No Quantity							36966			0
S3	2000	2000	2000	2	0	2	Export	328	Guyana	GUY	276	Germany	DEU								11	BEVERAGES	1	No Quantity							1096			0
S3	2000	2000	2000	2	0	2	Export	328	Guyana	GUY	308	Grenada	GRD								11	BEVERAGES	1	No Quantity							1084			0
S3	2000	2000	2000	2	0	2	Export	328	Guyana	GUY	381	Italy	ITA								11	BEVERAGES	1	No Quantity							41			0
S3	2000	2000	2000	2	0	2	Export	328	Guyana	GUY	388	Jamaica	JAM								11	BEVERAGES	1	No Quantity							21497			0
S3	2000	2000	2000	2	0	2	Export	328	Guyana	GUY	484	Mexico	MEX								11	BEVERAGES	1	No Quantity							274			0
S3	2000	2000	2000	2	0	2	Export	328	Guyana	GUY	528	Netherlands	NLD								11	BEVERAGES	1	No Quantity							1450526			0
S3	2000	2000	2000	2	0	2	Export	328	Guyana	GUY	530	Neth. Antilles	ANT								11	BEVERAGES	1	No Quantity							20			0
S3	2000	2000	2000	2	0	2	Export	328	Guyana	GUY	604	Peru	PER								11	BEVERAGES	1	No Quantity							4045			0
S3	2000	2000	2000	2	0	2	Export	328	Guyana	GUY	659	Saint Kitts and Nevis	KNA								11	BEVERAGES	1	No Quantity							16719			0
S3	2000	2000	2000	2	0	2	Export	328	Guyana	GUY	660	Anguilla	AIA								11	BEVERAGES	1	No Quantity							18414			0
S3	2000	2000	2000	2	0	2	Export	328	Guyana	GUY	662	Saint Lucia	LCA								11	BEVERAGES	1	No Quantity							42051			0
S3	2000	2000	2000	2	0	2	Export	328	Guyana	GUY	670	Saint Vincent and the Grenadines	VCT								11	BEVERAGES	1	No Quantity							1332			0
S3	2000	2000	2000	2	0	2	Export	328	Guyana	GUY	699	India	IND								11	BEVERAGES	1	No Quantity							27			0
S3	2000	2000	2000	2	0	2	Export	328	Guyana	GUY	710	South Africa	ZAF								11	BEVERAGES	1	No Quantity							4			0
S3	2000	2000	2000	2	0	2	Export	328	Guyana	GUY	740	Suriname	SUR								11	BEVERAGES	1	No Quantity							8455			0
S3	2000	2000	2000	2	0	2	Export	328	Guyana	GUY	780	Trinidad and Tobago	TTO								11	BEVERAGES	1	No Quantity							337806			0
S3	2000	2000	2000	2	0	2	Export	328	Guyana	GUY	826	United Kingdom	GBR								11	BEVERAGES	1	No Quantity							487911			0
S3	2000	2000	2000	2	0	2	Export	328	Guyana	GUY	834	United Rep. of Tanzania	TZA								11	BEVERAGES	1	No Quantity							169			0
S3	2000	2000	2000	2	0	2	Export	328	Guyana	GUY	842	USA	USA								11	BEVERAGES	1	No Quantity							420906			0
S3	2000	2000	2000	2	0	2	Export	328	Guyana	GUY	862	Venezuela	VEN								11	BEVERAGES	1	No Quantity							1104			0
S3	2000	2000	2000	2	0	2	Export	340	Honduras	HND	0	World	WLD								11	BEVERAGES	1	No Quantity							735021			0
S3	2000	2000	2000	2	0	2	Export	340	Honduras	HND	222	El Salvador	SLV								11	BEVERAGES	1	No Quantity							421			0
S3	2000	2000	2000	2	0	2	Export	340	Honduras	HND	320	Guatemala	GTM								11	BEVERAGES	1	No Quantity							55963			0
S3	2000	2000	2000	2	0	2	Export	340	Honduras	HND	842	USA	USA								11	BEVERAGES	1	No Quantity							678637			0
S3	2000	2000	2000	2	0	2	Export	340	Honduras	HND	0	World	WLD								12	TOBACCO,TOBACCO MANUFACT	1	No Quantity							21444997			0
S3	2000	2000	2000	2	0	2	Export	340	Honduras	HND	76	Brazil	BRA								12	TOBACCO,TOBACCO MANUFACT	1	No Quantity							923			0
S3	2000	2000	2000	2	0	2	Export	340	Honduras	HND	124	Canada	CAN								12	TOBACCO,TOBACCO MANUFACT	1	No Quantity							5840			0
S3	2000	2000	2000	2	0	2	Export	340	Honduras	HND	188	Costa Rica	CRI								12	TOBACCO,TOBACCO MANUFACT	1	No Quantity							276428			0
S3	2000	2000	2000	2	0	2	Export	340	Honduras	HND	214	Dominican Rep.	DOM								12	TOBACCO,TOBACCO MANUFACT	1	No Quantity							29220			0
S3	2000	2000	2000	2	0	2	Export	340	Honduras	HND	218	Ecuador	ECU								12	TOBACCO,TOBACCO MANUFACT	1	No Quantity							6281			0
S3	2000	2000	2000	2	0	2	Export	340	Honduras	HND	222	El Salvador	SLV								12	TOBACCO,TOBACCO MANUFACT	1	No Quantity							1104272			0
S3	2000	2000	2000	2	0	2	Export	340	Honduras	HND	251	France	FRA								12	TOBACCO,TOBACCO MANUFACT	1	No Quantity							53679			0
S3	2000	2000	2000	2	0	2	Export	340	Honduras	HND	276	Germany	DEU								12	TOBACCO,TOBACCO MANUFACT	1	No Quantity							244448			0
S3	2000	2000	2000	2	0	2	Export	340	Honduras	HND	320	Guatemala	GTM								12	TOBACCO,TOBACCO MANUFACT	1	No Quantity							4214393			0
S3	2000	2000	2000	2	0	2	Export	340	Honduras	HND	372	Ireland	IRL								12	TOBACCO,TOBACCO MANUFACT	1	No Quantity							4063			0
S3	2000	2000	2000	2	0	2	Export	340	Honduras	HND	392	Japan	JPN								12	TOBACCO,TOBACCO MANUFACT	1	No Quantity							304			0
S3	2000	2000	2000	2	0	2	Export	340	Honduras	HND	528	Netherlands	NLD								12	TOBACCO,TOBACCO MANUFACT	1	No Quantity							25054			0
S3	2000	2000	2000	2	0	2	Export	340	Honduras	HND	558	Nicaragua	NIC								12	TOBACCO,TOBACCO MANUFACT	1	No Quantity							1048070			0
S3	2000	2000	2000	2	0	2	Export	340	Honduras	HND	591	Panama	PAN								12	TOBACCO,TOBACCO MANUFACT	1	No Quantity							243021			0
S3	2000	2000	2000	2	0	2	Export	340	Honduras	HND	642	Romania	ROU								12	TOBACCO,TOBACCO MANUFACT	1	No Quantity							659			0
S3	2000	2000	2000	2	0	2	Export	340	Honduras	HND	643	Russian Federation	RUS								12	TOBACCO,TOBACCO MANUFACT	1	No Quantity							455			0
S3	2000	2000	2000	2	0	2	Export	340	Honduras	HND	724	Spain	ESP								12	TOBACCO,TOBACCO MANUFACT	1	No Quantity							14551			0
S3	2000	2000	2000	2	0	2	Export	340	Honduras	HND	740	Suriname	SUR								12	TOBACCO,TOBACCO MANUFACT	1	No Quantity							132861			0
S3	2000	2000	2000	2	0	2	Export	340	Honduras	HND	757	Switzerland	CHE								12	TOBACCO,TOBACCO MANUFACT	1	No Quantity							60355			0
S3	2000	2000	2000	2	0	2	Export	340	Honduras	HND	838	Free Zones									12	TOBACCO,TOBACCO MANUFACT	1	No Quantity							221182			0
S3	2000	2000	2000	2	0	2	Export	340	Honduras	HND	842	USA	USA								12	TOBACCO,TOBACCO MANUFACT	1	No Quantity							13711835			0
S3	2000	2000	2000	2	0	2	Export	340	Honduras	HND	894	Zambia	ZMB								12	TOBACCO,TOBACCO MANUFACT	1	No Quantity							47103			0
S3	2000	2000	2000	2	0	2	Export	328	Guyana	GUY	0	World	WLD								21	HIDES,SKINS,FURSKINS,RAW	1	No Quantity							20068			0
S3	2000	2000	2000	2	0	2	Export	328	Guyana	GUY	76	Brazil	BRA								21	HIDES,SKINS,FURSKINS,RAW	1	No Quantity							19506			0
S3	2000	2000	2000	2	0	2	Export	328	Guyana	GUY	842	USA	USA								21	HIDES,SKINS,FURSKINS,RAW	1	No Quantity							562			0
S3	2000	2000	2000	2	0	2	Export	340	Honduras	HND	0	World	WLD								21	HIDES,SKINS,FURSKINS,RAW	1	No Quantity							694537			0
S3	2000	2000	2000	2	0	2	Export	340	Honduras	HND	222	El Salvador	SLV								21	HIDES,SKINS,FURSKINS,RAW	1	No Quantity							25585			0
S3	2000	2000	2000	2	0	2	Export	340	Honduras	HND	320	Guatemala	GTM								21	HIDES,SKINS,FURSKINS,RAW	1	No Quantity							13832			0
S3	2000	2000	2000	2	0	2	Export	340	Honduras	HND	344	China, Hong Kong SAR	HKG								21	HIDES,SKINS,FURSKINS,RAW	1	No Quantity							19054			0
S3	2000	2000	2000	2	0	2	Export	340	Honduras	HND	381	Italy	ITA								21	HIDES,SKINS,FURSKINS,RAW	1	No Quantity							221630			0
S3	2000	2000	2000	2	0	2	Export	340	Honduras	HND	484	Mexico	MEX								21	HIDES,SKINS,FURSKINS,RAW	1	No Quantity							188843			0
S3	2000	2000	2000	2	0	2	Export	340	Honduras	HND	558	Nicaragua	NIC								21	HIDES,SKINS,FURSKINS,RAW	1	No Quantity							81722			0
S3	2000	2000	2000	2	0	2	Export	340	Honduras	HND	826	United Kingdom	GBR								21	HIDES,SKINS,FURSKINS,RAW	1	No Quantity							39069			0
S3	2000	2000	2000	2	0	2	Export	340	Honduras	HND	842	USA	USA								21	HIDES,SKINS,FURSKINS,RAW	1	No Quantity							104802			0
S3	2000	2000	2000	2	0	2	Export	328	Guyana	GUY	0	World	WLD								22	OIL SEED,OLEAGINUS FRUIT	1	No Quantity							295979			0
S3	2000	2000	2000	2	0	2	Export	328	Guyana	GUY	212	Dominica	DMA								22	OIL SEED,OLEAGINUS FRUIT	1	No Quantity							35075			0
S3	2000	2000	2000	2	0	2	Export	328	Guyana	GUY	214	Dominican Rep.	DOM								22	OIL SEED,OLEAGINUS FRUIT	1	No Quantity							65766			0
S3	2000	2000	2000	2	0	2	Export	328	Guyana	GUY	780	Trinidad and Tobago	TTO								22	OIL SEED,OLEAGINUS FRUIT	1	No Quantity							195122			0
S3	2000	2000	2000	2	0	2	Export	328	Guyana	GUY	862	Venezuela	VEN								22	OIL SEED,OLEAGINUS FRUIT	1	No Quantity							15			0
S3	2000	2000	2000	2	0	2	Export	340	Honduras	HND	0	World	WLD								22	OIL SEED,OLEAGINUS FRUIT	1	No Quantity							1592677			0
S3	2000	2000	2000	2	0	2	Export	340	Honduras	HND	156	China	CHN								22	OIL SEED,OLEAGINUS FRUIT	1	No Quantity							3105			0
S3	2000	2000	2000	2	0	2	Export	340	Honduras	HND	222	El Salvador	SLV								22	OIL SEED,OLEAGINUS FRUIT	1	No Quantity							285203			0
S3	2000	2000	2000	2	0	2	Export	340	Honduras	HND	320	Guatemala	GTM								22	OIL SEED,OLEAGINUS FRUIT	1	No Quantity							3278			0
S3	2000	2000	2000	2	0	2	Export	340	Honduras	HND	392	Japan	JPN								22	OIL SEED,OLEAGINUS FRUIT	1	No Quantity							964278			0
S3	2000	2000	2000	2	0	2	Export	340	Honduras	HND	558	Nicaragua	NIC								22	OIL SEED,OLEAGINUS FRUIT	1	No Quantity							3010			0
S3	2000	2000	2000	2	0	2	Export	340	Honduras	HND	591	Panama	PAN								22	OIL SEED,OLEAGINUS FRUIT	1	No Quantity							6183			0
S3	2000	2000	2000	2	0	2	Export	340	Honduras	HND	842	USA	USA								22	OIL SEED,OLEAGINUS FRUIT	1	No Quantity							327620			0
S3	2000	2000	2000	2	0	2	Export	328	Guyana	GUY	0	World	WLD								23	CRUDE RUBBER	1	No Quantity							511			0
S3	2000	2000	2000	2	0	2	Export	328	Guyana	GUY	52	Barbados	BRB								23	CRUDE RUBBER	1	No Quantity							261			0
S3	2000	2000	2000	2	0	2	Export	328	Guyana	GUY	212	Dominica	DMA								23	CRUDE RUBBER	1	No Quantity							83			0
S3	2000	2000	2000	2	0	2	Export	328	Guyana	GUY	214	Dominican Rep.	DOM								23	CRUDE RUBBER	1	No Quantity							46			0
S3	2000	2000	2000	2	0	2	Export	328	Guyana	GUY	251	France	FRA								23	CRUDE RUBBER	1	No Quantity							8			0
S3	2000	2000	2000	2	0	2	Export	328	Guyana	GUY	388	Jamaica	JAM								23	CRUDE RUBBER	1	No Quantity							14			0
S3	2000	2000	2000	2	0	2	Export	328	Guyana	GUY	530	Neth. Antilles	ANT								23	CRUDE RUBBER	1	No Quantity							50			0
S3	2000	2000	2000	2	0	2	Export	328	Guyana	GUY	662	Saint Lucia	LCA								23	CRUDE RUBBER	1	No Quantity							22			0
S3	2000	2000	2000	2	0	2	Export	328	Guyana	GUY	842	USA	USA								23	CRUDE RUBBER	1	No Quantity							27			0
S3	2000	2000	2000	2	0	2	Export	340	Honduras	HND	0	World	WLD								23	CRUDE RUBBER	1	No Quantity							30830			0
S3	2000	2000	2000	2	0	2	Export	340	Honduras	HND	842	USA	USA								23	CRUDE RUBBER	1	No Quantity							30830			0
S3	2000	2000	2000	2	0	2	Export	328	Guyana	GUY	0	World	WLD								24	CORK AND WOOD	1	No Quantity							14822953			0
S3	2000	2000	2000	2	0	2	Export	328	Guyana	GUY	28	Antigua and Barbuda	ATG								24	CORK AND WOOD	1	No Quantity							251005			0
S3	2000	2000	2000	2	0	2	Export	328	Guyana	GUY	44	Bahamas	BHS								24	CORK AND WOOD	1	No Quantity							15217			0
S3	2000	2000	2000	2	0	2	Export	328	Guyana	GUY	52	Barbados	BRB								24	CORK AND WOOD	1	No Quantity							3042028			0
S3	2000	2000	2000	2	0	2	Export	328	Guyana	GUY	92	Br. Virgin Isds	VGB								24	CORK AND WOOD	1	No Quantity							387			0
S3	2000	2000	2000	2	0	2	Export	328	Guyana	GUY	124	Canada	CAN								24	CORK AND WOOD	1	No Quantity							53301			0
S3	2000	2000	2000	2	0	2	Export	328	Guyana	GUY	156	China	CHN								24	CORK AND WOOD	1	No Quantity							899680			0
S3	2000	2000	2000	2	0	2	Export	328	Guyana	GUY	192	Cuba	CUB								24	CORK AND WOOD	1	No Quantity							92653			0
S3	2000	2000	2000	2	0	2	Export	328	Guyana	GUY	196	Cyprus	CYP								24	CORK AND WOOD	1	No Quantity							20838			0
S3	2000	2000	2000	2	0	2	Export	328	Guyana	GUY	208	Denmark	DNK								24	CORK AND WOOD	1	No Quantity							22016			0
S3	2000	2000	2000	2	0	2	Export	328	Guyana	GUY	212	Dominica	DMA								24	CORK AND WOOD	1	No Quantity							10974			0
S3	2000	2000	2000	2	0	2	Export	328	Guyana	GUY	214	Dominican Rep.	DOM								24	CORK AND WOOD	1	No Quantity							17757			0
S3	2000	2000	2000	2	0	2	Export	328	Guyana	GUY	251	France	FRA								24	CORK AND WOOD	1	No Quantity							106387			0
S3	2000	2000	2000	2	0	2	Export	328	Guyana	GUY	268	Georgia	GEO								24	CORK AND WOOD	1	No Quantity							9973			0
S3	2000	2000	2000	2	0	2	Export	328	Guyana	GUY	276	Germany	DEU								24	CORK AND WOOD	1	No Quantity							71536			0
S3	2000	2000	2000	2	0	2	Export	328	Guyana	GUY	308	Grenada	GRD								24	CORK AND WOOD	1	No Quantity							238951			0
S3	2000	2000	2000	2	0	2	Export	328	Guyana	GUY	340	Honduras	HND								24	CORK AND WOOD	1	No Quantity							91048			0
S3	2000	2000	2000	2	0	2	Export	328	Guyana	GUY	344	China, Hong Kong SAR	HKG								24	CORK AND WOOD	1	No Quantity							56711			0
S3	2000	2000	2000	2	0	2	Export	328	Guyana	GUY	388	Jamaica	JAM								24	CORK AND WOOD	1	No Quantity							655450			0
S3	2000	2000	2000	2	0	2	Export	328	Guyana	GUY	392	Japan	JPN								24	CORK AND WOOD	1	No Quantity							705395			0
S3	2000	2000	2000	2	0	2	Export	328	Guyana	GUY	454	Malawi	MWI								24	CORK AND WOOD	1	No Quantity							6591			0
S3	2000	2000	2000	2	0	2	Export	328	Guyana	GUY	490	Other Asia, nes									24	CORK AND WOOD	1	No Quantity							74276			0
S3	2000	2000	2000	2	0	2	Export	328	Guyana	GUY	500	Montserrat	MSR								24	CORK AND WOOD	1	No Quantity							3116			0
S3	2000	2000	2000	2	0	2	Export	328	Guyana	GUY	528	Netherlands	NLD								24	CORK AND WOOD	1	No Quantity							587820			0
S3	2000	2000	2000	2	0	2	Export	328	Guyana	GUY	530	Neth. Antilles	ANT								24	CORK AND WOOD	1	No Quantity							115504			0
S3	2000	2000	2000	2	0	2	Export	328	Guyana	GUY	533	Aruba	ABW								24	CORK AND WOOD	1	No Quantity							3013			0
S3	2000	2000	2000	2	0	2	Export	328	Guyana	GUY	554	New Zealand	NZL								24	CORK AND WOOD	1	No Quantity							126627			0
S3	2000	2000	2000	2	0	2	Export	328	Guyana	GUY	591	Panama	PAN								24	CORK AND WOOD	1	No Quantity							108892			0
S3	2000	2000	2000	2	0	2	Export	328	Guyana	GUY	634	Qatar	QAT								24	CORK AND WOOD	1	No Quantity							5008			0
S3	2000	2000	2000	2	0	2	Export	328	Guyana	GUY	659	Saint Kitts and Nevis	KNA								24	CORK AND WOOD	1	No Quantity							30455			0
S3	2000	2000	2000	2	0	2	Export	328	Guyana	GUY	660	Anguilla	AIA								24	CORK AND WOOD	1	No Quantity							6668			0
S3	2000	2000	2000	2	0	2	Export	328	Guyana	GUY	662	Saint Lucia	LCA								24	CORK AND WOOD	1	No Quantity							265722			0
S3	2000	2000	2000	2	0	2	Export	328	Guyana	GUY	670	Saint Vincent and the Grenadines	VCT								24	CORK AND WOOD	1	No Quantity							148481			0
S3	2000	2000	2000	2	0	2	Export	328	Guyana	GUY	699	India	IND								24	CORK AND WOOD	1	No Quantity							264272			0
S3	2000	2000	2000	2	0	2	Export	328	Guyana	GUY	702	Singapore	SGP								24	CORK AND WOOD	1	No Quantity							26878			0
S3	2000	2000	2000	2	0	2	Export	328	Guyana	GUY	704	Viet Nam	VNM								24	CORK AND WOOD	1	No Quantity							415448			0
S3	2000	2000	2000	2	0	2	Export	328	Guyana	GUY	710	South Africa	ZAF								24	CORK AND WOOD	1	No Quantity							4887			0
S3	2000	2000	2000	2	0	2	Export	328	Guyana	GUY	764	Thailand	THA								24	CORK AND WOOD	1	No Quantity							5363			0
S3	2000	2000	2000	2	0	2	Export	328	Guyana	GUY	780	Trinidad and Tobago	TTO								24	CORK AND WOOD	1	No Quantity							1256395			0
S3	2000	2000	2000	2	0	2	Export	328	Guyana	GUY	784	United Arab Emirates	ARE								24	CORK AND WOOD	1	No Quantity							7245			0
S3	2000	2000	2000	2	0	2	Export	328	Guyana	GUY	792	Turkey	TUR								24	CORK AND WOOD	1	No Quantity							2762			0
S3	2000	2000	2000	2	0	2	Export	328	Guyana	GUY	796	Turks and Caicos Isds	TCA								24	CORK AND WOOD	1	No Quantity							8287			0
S3	2000	2000	2000	2	0	2	Export	328	Guyana	GUY	826	United Kingdom	GBR								24	CORK AND WOOD	1	No Quantity							3407833			0
S3	2000	2000	2000	2	0	2	Export	328	Guyana	GUY	842	USA	USA								24	CORK AND WOOD	1	No Quantity							1580015			0
S3	2000	2000	2000	2	0	2	Export	328	Guyana	GUY	862	Venezuela	VEN								24	CORK AND WOOD	1	No Quantity							89			0
S3	2000	2000	2000	2	0	2	Export	340	Honduras	HND	0	World	WLD								24	CORK AND WOOD	1	No Quantity							34265029			0
S3	2000	2000	2000	2	0	2	Export	340	Honduras	HND	52	Barbados	BRB								24	CORK AND WOOD	1	No Quantity							849647			0
S3	2000	2000	2000	2	0	2	Export	340	Honduras	HND	56	Belgium	BEL								24	CORK AND WOOD	1	No Quantity							315296			0
S3	2000	2000	2000	2	0	2	Export	340	Honduras	HND	76	Brazil	BRA								24	CORK AND WOOD	1	No Quantity							134085			0
S3	2000	2000	2000	2	0	2	Export	340	Honduras	HND	170	Colombia	COL								24	CORK AND WOOD	1	No Quantity							121141			0
S3	2000	2000	2000	2	0	2	Export	340	Honduras	HND	188	Costa Rica	CRI								24	CORK AND WOOD	1	No Quantity							9704			0
S3	2000	2000	2000	2	0	2	Export	340	Honduras	HND	214	Dominican Rep.	DOM								24	CORK AND WOOD	1	No Quantity							457705			0
S3	2000	2000	2000	2	0	2	Export	340	Honduras	HND	222	El Salvador	SLV								24	CORK AND WOOD	1	No Quantity							592280			0
S3	2000	2000	2000	2	0	2	Export	340	Honduras	HND	251	France	FRA								24	CORK AND WOOD	1	No Quantity							3920830			0
S3	2000	2000	2000	2	0	2	Export	340	Honduras	HND	276	Germany	DEU								24	CORK AND WOOD	1	No Quantity							1149938			0
S3	2000	2000	2000	2	0	2	Export	340	Honduras	HND	320	Guatemala	GTM								24	CORK AND WOOD	1	No Quantity							77260			0
S3	2000	2000	2000	2	0	2	Export	340	Honduras	HND	332	Haiti	HTI								24	CORK AND WOOD	1	No Quantity							87197			0
S3	2000	2000	2000	2	0	2	Export	340	Honduras	HND	372	Ireland	IRL								24	CORK AND WOOD	1	No Quantity							936888			0
S3	2000	2000	2000	2	0	2	Export	340	Honduras	HND	388	Jamaica	JAM								24	CORK AND WOOD	1	No Quantity							5664262			0
S3	2000	2000	2000	2	0	2	Export	340	Honduras	HND	392	Japan	JPN								24	CORK AND WOOD	1	No Quantity							10276			0
S3	2000	2000	2000	2	0	2	Export	340	Honduras	HND	528	Netherlands	NLD								24	CORK AND WOOD	1	No Quantity							206278			0
S3	2000	2000	2000	2	0	2	Export	340	Honduras	HND	591	Panama	PAN								24	CORK AND WOOD	1	No Quantity							34703			0
S3	2000	2000	2000	2	0	2	Export	340	Honduras	HND	662	Saint Lucia	LCA								24	CORK AND WOOD	1	No Quantity							2520167			0
S3	2000	2000	2000	2	0	2	Export	340	Honduras	HND	724	Spain	ESP								24	CORK AND WOOD	1	No Quantity							1022981			0
S3	2000	2000	2000	2	0	2	Export	340	Honduras	HND	780	Trinidad and Tobago	TTO								24	CORK AND WOOD	1	No Quantity							5840315			0
S3	2000	2000	2000	2	0	2	Export	340	Honduras	HND	826	United Kingdom	GBR								24	CORK AND WOOD	1	No Quantity							281280			0
S3	2000	2000	2000	2	0	2	Export	340	Honduras	HND	838	Free Zones									24	CORK AND WOOD	1	No Quantity							445368			0
S3	2000	2000	2000	2	0	2	Export	340	Honduras	HND	842	USA	USA								24	CORK AND WOOD	1	No Quantity							9527807			0
S3	2000	2000	2000	2	0	2	Export	340	Honduras	HND	899	Areas, nes									24	CORK AND WOOD	1	No Quantity							59621			0
S3	2000	2000	2000	2	0	2	Export	340	Honduras	HND	0	World	WLD								25	PULP AND WASTE PAPER	1	No Quantity							4813159			0
S3	2000	2000	2000	2	0	2	Export	340	Honduras	HND	188	Costa Rica	CRI								25	PULP AND WASTE PAPER	1	No Quantity							18844			0
S3	2000	2000	2000	2	0	2	Export	340	Honduras	HND	222	El Salvador	SLV								25	PULP AND WASTE PAPER	1	No Quantity							4249268			0
S3	2000	2000	2000	2	0	2	Export	340	Honduras	HND	320	Guatemala	GTM								25	PULP AND WASTE PAPER	1	No Quantity							534330			0
S3	2000	2000	2000	2	0	2	Export	340	Honduras	HND	558	Nicaragua	NIC								25	PULP AND WASTE PAPER	1	No Quantity							991			0
S3	2000	2000	2000	2	0	2	Export	340	Honduras	HND	842	USA	USA								25	PULP AND WASTE PAPER	1	No Quantity							9726			0
S3	2000	2000	2000	2	0	2	Export	328	Guyana	GUY	0	World	WLD								26	TEXTILE FIBRES	1	No Quantity							79510			0
S3	2000	2000	2000	2	0	2	Export	328	Guyana	GUY	28	Antigua and Barbuda	ATG								26	TEXTILE FIBRES	1	No Quantity							296			0
S3	2000	2000	2000	2	0	2	Export	328	Guyana	GUY	44	Bahamas	BHS								26	TEXTILE FIBRES	1	No Quantity							822			0
S3	2000	2000	2000	2	0	2	Export	328	Guyana	GUY	52	Barbados	BRB								26	TEXTILE FIBRES	1	No Quantity							948			0
S3	2000	2000	2000	2	0	2	Export	328	Guyana	GUY	124	Canada	CAN								26	TEXTILE FIBRES	1	No Quantity							1414			0
S3	2000	2000	2000	2	0	2	Export	328	Guyana	GUY	251	France	FRA								26	TEXTILE FIBRES	1	No Quantity							33			0
S3	2000	2000	2000	2	0	2	Export	328	Guyana	GUY	260	Fr. South Antarctic Terr.	ATF								26	TEXTILE FIBRES	1	No Quantity							27			0
S3	2000	2000	2000	2	0	2	Export	328	Guyana	GUY	308	Grenada	GRD								26	TEXTILE FIBRES	1	No Quantity							2906			0
S3	2000	2000	2000	2	0	2	Export	328	Guyana	GUY	372	Ireland	IRL								26	TEXTILE FIBRES	1	No Quantity							11			0
S3	2000	2000	2000	2	0	2	Export	328	Guyana	GUY	388	Jamaica	JAM								26	TEXTILE FIBRES	1	No Quantity							2302			0
S3	2000	2000	2000	2	0	2	Export	328	Guyana	GUY	528	Netherlands	NLD								26	TEXTILE FIBRES	1	No Quantity							2944			0
S3	2000	2000	2000	2	0	2	Export	328	Guyana	GUY	643	Russian Federation	RUS								26	TEXTILE FIBRES	1	No Quantity							3453			0
S3	2000	2000	2000	2	0	2	Export	328	Guyana	GUY	659	Saint Kitts and Nevis	KNA								26	TEXTILE FIBRES	1	No Quantity							1644			0
S3	2000	2000	2000	2	0	2	Export	328	Guyana	GUY	662	Saint Lucia	LCA								26	TEXTILE FIBRES	1	No Quantity							2044			0
S3	2000	2000	2000	2	0	2	Export	328	Guyana	GUY	699	India	IND								26	TEXTILE FIBRES	1	No Quantity							1644			0
S3	2000	2000	2000	2	0	2	Export	328	Guyana	GUY	710	South Africa	ZAF								26	TEXTILE FIBRES	1	No Quantity							449			0
S3	2000	2000	2000	2	0	2	Export	328	Guyana	GUY	716	Zimbabwe	ZWE								26	TEXTILE FIBRES	1	No Quantity							55			0
S3	2000	2000	2000	2	0	2	Export	328	Guyana	GUY	740	Suriname	SUR								26	TEXTILE FIBRES	1	No Quantity							575			0
S3	2000	2000	2000	2	0	2	Export	328	Guyana	GUY	780	Trinidad and Tobago	TTO								26	TEXTILE FIBRES	1	No Quantity							42160			0
S3	2000	2000	2000	2	0	2	Export	328	Guyana	GUY	826	United Kingdom	GBR								26	TEXTILE FIBRES	1	No Quantity							5428			0
S3	2000	2000	2000	2	0	2	Export	328	Guyana	GUY	842	USA	USA								26	TEXTILE FIBRES	1	No Quantity							10321			0
S3	2000	2000	2000	2	0	2	Export	328	Guyana	GUY	891	Serbia and Montenegro	SCG								26	TEXTILE FIBRES	1	No Quantity							33			0
S3	2000	2000	2000	2	0	2	Export	340	Honduras	HND	0	World	WLD								26	TEXTILE FIBRES	1	No Quantity							395128			0
S3	2000	2000	2000	2	0	2	Export	340	Honduras	HND	188	Costa Rica	CRI								26	TEXTILE FIBRES	1	No Quantity							26969			0
S3	2000	2000	2000	2	0	2	Export	340	Honduras	HND	218	Ecuador	ECU								26	TEXTILE FIBRES	1	No Quantity							10625			0
S3	2000	2000	2000	2	0	2	Export	340	Honduras	HND	222	El Salvador	SLV								26	TEXTILE FIBRES	1	No Quantity							37490			0
S3	2000	2000	2000	2	0	2	Export	340	Honduras	HND	320	Guatemala	GTM								26	TEXTILE FIBRES	1	No Quantity							59786			0
S3	2000	2000	2000	2	0	2	Export	340	Honduras	HND	591	Panama	PAN								26	TEXTILE FIBRES	1	No Quantity							5006			0
S3	2000	2000	2000	2	0	2	Export	340	Honduras	HND	724	Spain	ESP								26	TEXTILE FIBRES	1	No Quantity							9880			0
S3	2000	2000	2000	2	0	2	Export	340	Honduras	HND	826	United Kingdom	GBR								26	TEXTILE FIBRES	1	No Quantity							4940			0
S3	2000	2000	2000	2	0	2	Export	340	Honduras	HND	838	Free Zones									26	TEXTILE FIBRES	1	No Quantity							30178			0
S3	2000	2000	2000	2	0	2	Export	340	Honduras	HND	842	USA	USA								26	TEXTILE FIBRES	1	No Quantity							205314			0
S3	2000	2000	2000	2	0	2	Export	340	Honduras	HND	862	Venezuela	VEN								26	TEXTILE FIBRES	1	No Quantity							4940			0
S3	2000	2000	2000	2	0	2	Export	328	Guyana	GUY	0	World	WLD								27	CRUDE FERTILIZER,MINERAL	1	No Quantity							2997258			0
S3	2000	2000	2000	2	0	2	Export	328	Guyana	GUY	28	Antigua and Barbuda	ATG								27	CRUDE FERTILIZER,MINERAL	1	No Quantity							7251			0
S3	2000	2000	2000	2	0	2	Export	328	Guyana	GUY	52	Barbados	BRB								27	CRUDE FERTILIZER,MINERAL	1	No Quantity							395			0
S3	2000	2000	2000	2	0	2	Export	328	Guyana	GUY	76	Brazil	BRA								27	CRUDE FERTILIZER,MINERAL	1	No Quantity							2			0
S3	2000	2000	2000	2	0	2	Export	328	Guyana	GUY	124	Canada	CAN								27	CRUDE FERTILIZER,MINERAL	1	No Quantity							153			0
S3	2000	2000	2000	2	0	2	Export	328	Guyana	GUY	332	Haiti	HTI								27	CRUDE FERTILIZER,MINERAL	1	No Quantity							3551			0
S3	2000	2000	2000	2	0	2	Export	328	Guyana	GUY	388	Jamaica	JAM								27	CRUDE FERTILIZER,MINERAL	1	No Quantity							434075			0
S3	2000	2000	2000	2	0	2	Export	328	Guyana	GUY	530	Neth. Antilles	ANT								27	CRUDE FERTILIZER,MINERAL	1	No Quantity							15799			0
S3	2000	2000	2000	2	0	2	Export	328	Guyana	GUY	659	Saint Kitts and Nevis	KNA								27	CRUDE FERTILIZER,MINERAL	1	No Quantity							62889			0
S3	2000	2000	2000	2	0	2	Export	328	Guyana	GUY	660	Anguilla	AIA								27	CRUDE FERTILIZER,MINERAL	1	No Quantity							8878			0
S3	2000	2000	2000	2	0	2	Export	328	Guyana	GUY	662	Saint Lucia	LCA								27	CRUDE FERTILIZER,MINERAL	1	No Quantity							187410			0
S3	2000	2000	2000	2	0	2	Export	328	Guyana	GUY	670	Saint Vincent and the Grenadines	VCT								27	CRUDE FERTILIZER,MINERAL	1	No Quantity							210714			0
S3	2000	2000	2000	2	0	2	Export	328	Guyana	GUY	710	South Africa	ZAF								27	CRUDE FERTILIZER,MINERAL	1	No Quantity							294			0
S3	2000	2000	2000	2	0	2	Export	328	Guyana	GUY	740	Suriname	SUR								27	CRUDE FERTILIZER,MINERAL	1	No Quantity							970210			0
S3	2000	2000	2000	2	0	2	Export	328	Guyana	GUY	780	Trinidad and Tobago	TTO								27	CRUDE FERTILIZER,MINERAL	1	No Quantity							1091198			0
S3	2000	2000	2000	2	0	2	Export	328	Guyana	GUY	842	USA	USA								27	CRUDE FERTILIZER,MINERAL	1	No Quantity							206			0
S3	2000	2000	2000	2	0	2	Export	328	Guyana	GUY	862	Venezuela	VEN								27	CRUDE FERTILIZER,MINERAL	1	No Quantity							4232			0
S3	2000	2000	2000	2	0	2	Export	340	Honduras	HND	0	World	WLD								27	CRUDE FERTILIZER,MINERAL	1	No Quantity							265292			0
S3	2000	2000	2000	2	0	2	Export	340	Honduras	HND	124	Canada	CAN								27	CRUDE FERTILIZER,MINERAL	1	No Quantity							1098			0
S3	2000	2000	2000	2	0	2	Export	340	Honduras	HND	188	Costa Rica	CRI								27	CRUDE FERTILIZER,MINERAL	1	No Quantity							12961			0
S3	2000	2000	2000	2	0	2	Export	340	Honduras	HND	222	El Salvador	SLV								27	CRUDE FERTILIZER,MINERAL	1	No Quantity							66404			0
S3	2000	2000	2000	2	0	2	Export	340	Honduras	HND	320	Guatemala	GTM								27	CRUDE FERTILIZER,MINERAL	1	No Quantity							11913			0
S3	2000	2000	2000	2	0	2	Export	340	Honduras	HND	484	Mexico	MEX								27	CRUDE FERTILIZER,MINERAL	1	No Quantity							253			0
S3	2000	2000	2000	2	0	2	Export	340	Honduras	HND	558	Nicaragua	NIC								27	CRUDE FERTILIZER,MINERAL	1	No Quantity							163419			0
S3	2000	2000	2000	2	0	2	Export	340	Honduras	HND	838	Free Zones									27	CRUDE FERTILIZER,MINERAL	1	No Quantity							8107			0
S3	2000	2000	2000	2	0	2	Export	340	Honduras	HND	842	USA	USA								27	CRUDE FERTILIZER,MINERAL	1	No Quantity							1137			0
S3	2000	2000	2000	2	0	2	Export	328	Guyana	GUY	0	World	WLD								28	METALLIFEROUS ORE,SCRAP	1	No Quantity							76271820			0
S3	2000	2000	2000	2	0	2	Export	328	Guyana	GUY	36	Australia	AUS								28	METALLIFEROUS ORE,SCRAP	1	No Quantity							625853			0
S3	2000	2000	2000	2	0	2	Export	328	Guyana	GUY	56	Belgium	BEL								28	METALLIFEROUS ORE,SCRAP	1	No Quantity							125158			0
S3	2000	2000	2000	2	0	2	Export	328	Guyana	GUY	60	Bermuda	BMU								28	METALLIFEROUS ORE,SCRAP	1	No Quantity							307381			0
S3	2000	2000	2000	2	0	2	Export	328	Guyana	GUY	124	Canada	CAN								28	METALLIFEROUS ORE,SCRAP	1	No Quantity							4596597			0
S3	2000	2000	2000	2	0	2	Export	328	Guyana	GUY	152	Chile	CHL								28	METALLIFEROUS ORE,SCRAP	1	No Quantity							300331			0
S3	2000	2000	2000	2	0	2	Export	328	Guyana	GUY	170	Colombia	COL								28	METALLIFEROUS ORE,SCRAP	1	No Quantity							199936			0
S3	2000	2000	2000	2	0	2	Export	328	Guyana	GUY	218	Ecuador	ECU								28	METALLIFEROUS ORE,SCRAP	1	No Quantity							221556			0
S3	2000	2000	2000	2	0	2	Export	328	Guyana	GUY	251	France	FRA								28	METALLIFEROUS ORE,SCRAP	1	No Quantity							54235			0
S3	2000	2000	2000	2	0	2	Export	328	Guyana	GUY	276	Germany	DEU								28	METALLIFEROUS ORE,SCRAP	1	No Quantity							521093			0
S3	2000	2000	2000	2	0	2	Export	328	Guyana	GUY	381	Italy	ITA								28	METALLIFEROUS ORE,SCRAP	1	No Quantity							1561099			0
S3	2000	2000	2000	2	0	2	Export	328	Guyana	GUY	410	Rep. of Korea	KOR								28	METALLIFEROUS ORE,SCRAP	1	No Quantity							717607			0
S3	2000	2000	2000	2	0	2	Export	328	Guyana	GUY	442	Luxembourg	LUX								28	METALLIFEROUS ORE,SCRAP	1	No Quantity							291754			0
S3	2000	2000	2000	2	0	2	Export	328	Guyana	GUY	484	Mexico	MEX								28	METALLIFEROUS ORE,SCRAP	1	No Quantity							99197			0
S3	2000	2000	2000	2	0	2	Export	328	Guyana	GUY	528	Netherlands	NLD								28	METALLIFEROUS ORE,SCRAP	1	No Quantity							1048796			0
S3	2000	2000	2000	2	0	2	Export	328	Guyana	GUY	591	Panama	PAN								28	METALLIFEROUS ORE,SCRAP	1	No Quantity							4044			0
S3	2000	2000	2000	2	0	2	Export	328	Guyana	GUY	642	Romania	ROU								28	METALLIFEROUS ORE,SCRAP	1	No Quantity							2889067			0
S3	2000	2000	2000	2	0	2	Export	328	Guyana	GUY	643	Russian Federation	RUS								28	METALLIFEROUS ORE,SCRAP	1	No Quantity							68506			0
S3	2000	2000	2000	2	0	2	Export	328	Guyana	GUY	724	Spain	ESP								28	METALLIFEROUS ORE,SCRAP	1	No Quantity							505076			0
S3	2000	2000	2000	2	0	2	Export	328	Guyana	GUY	757	Switzerland	CHE								28	METALLIFEROUS ORE,SCRAP	1	No Quantity							1784046			0
S3	2000	2000	2000	2	0	2	Export	328	Guyana	GUY	792	Turkey	TUR								28	METALLIFEROUS ORE,SCRAP	1	No Quantity							128950			0
S3	2000	2000	2000	2	0	2	Export	328	Guyana	GUY	804	Ukraine	UKR								28	METALLIFEROUS ORE,SCRAP	1	No Quantity							6077826			0
S3	2000	2000	2000	2	0	2	Export	328	Guyana	GUY	826	United Kingdom	GBR								28	METALLIFEROUS ORE,SCRAP	1	No Quantity							3057037			0
S3	2000	2000	2000	2	0	2	Export	328	Guyana	GUY	842	USA	USA								28	METALLIFEROUS ORE,SCRAP	1	No Quantity							50510193			0
S3	2000	2000	2000	2	0	2	Export	328	Guyana	GUY	862	Venezuela	VEN								28	METALLIFEROUS ORE,SCRAP	1	No Quantity							576484			0
S3	2000	2000	2000	2	0	2	Export	340	Honduras	HND	0	World	WLD								28	METALLIFEROUS ORE,SCRAP	1	No Quantity							63676736			0
S3	2000	2000	2000	2	0	2	Export	340	Honduras	HND	56	Belgium	BEL								28	METALLIFEROUS ORE,SCRAP	1	No Quantity							8268633			0
S3	2000	2000	2000	2	0	2	Export	340	Honduras	HND	124	Canada	CAN								28	METALLIFEROUS ORE,SCRAP	1	No Quantity							1505165			0
S3	2000	2000	2000	2	0	2	Export	340	Honduras	HND	222	El Salvador	SLV								28	METALLIFEROUS ORE,SCRAP	1	No Quantity							3218875			0
S3	2000	2000	2000	2	0	2	Export	340	Honduras	HND	320	Guatemala	GTM								28	METALLIFEROUS ORE,SCRAP	1	No Quantity							718993			0
S3	2000	2000	2000	2	0	2	Export	340	Honduras	HND	392	Japan	JPN								28	METALLIFEROUS ORE,SCRAP	1	No Quantity							6220618			0
S3	2000	2000	2000	2	0	2	Export	340	Honduras	HND	410	Rep. of Korea	KOR								28	METALLIFEROUS ORE,SCRAP	1	No Quantity							5770898			0
S3	2000	2000	2000	2	0	2	Export	340	Honduras	HND	484	Mexico	MEX								28	METALLIFEROUS ORE,SCRAP	1	No Quantity							918			0
S3	2000	2000	2000	2	0	2	Export	340	Honduras	HND	490	Other Asia, nes									28	METALLIFEROUS ORE,SCRAP	1	No Quantity							60975			0
S3	2000	2000	2000	2	0	2	Export	340	Honduras	HND	616	Poland	POL								28	METALLIFEROUS ORE,SCRAP	1	No Quantity							10106357			0
S3	2000	2000	2000	2	0	2	Export	340	Honduras	HND	643	Russian Federation	RUS								28	METALLIFEROUS ORE,SCRAP	1	No Quantity							28178			0
S3	2000	2000	2000	2	0	2	Export	340	Honduras	HND	826	United Kingdom	GBR								28	METALLIFEROUS ORE,SCRAP	1	No Quantity							7737684			0
S3	2000	2000	2000	2	0	2	Export	340	Honduras	HND	838	Free Zones									28	METALLIFEROUS ORE,SCRAP	1	No Quantity							653			0
S3	2000	2000	2000	2	0	2	Export	340	Honduras	HND	842	USA	USA								28	METALLIFEROUS ORE,SCRAP	1	No Quantity							20028778			0
S3	2000	2000	2000	2	0	2	Export	340	Honduras	HND	862	Venezuela	VEN								28	METALLIFEROUS ORE,SCRAP	1	No Quantity							10011			0
S3	2000	2000	2000	2	0	2	Export	328	Guyana	GUY	0	World	WLD								29	CRUDE ANIMAL,VEG.MATERL.	1	No Quantity							32384			0
S3	2000	2000	2000	2	0	2	Export	328	Guyana	GUY	28	Antigua and Barbuda	ATG								29	CRUDE ANIMAL,VEG.MATERL.	1	No Quantity							33			0
S3	2000	2000	2000	2	0	2	Export	328	Guyana	GUY	52	Barbados	BRB								29	CRUDE ANIMAL,VEG.MATERL.	1	No Quantity							43			0
S3	2000	2000	2000	2	0	2	Export	328	Guyana	GUY	124	Canada	CAN								29	CRUDE ANIMAL,VEG.MATERL.	1	No Quantity							3362			0
S3	2000	2000	2000	2	0	2	Export	328	Guyana	GUY	276	Germany	DEU								29	CRUDE ANIMAL,VEG.MATERL.	1	No Quantity							137			0
S3	2000	2000	2000	2	0	2	Export	328	Guyana	GUY	662	Saint Lucia	LCA								29	CRUDE ANIMAL,VEG.MATERL.	1	No Quantity							8813			0
S3	2000	2000	2000	2	0	2	Export	328	Guyana	GUY	670	Saint Vincent and the Grenadines	VCT								29	CRUDE ANIMAL,VEG.MATERL.	1	No Quantity							5919			0
S3	2000	2000	2000	2	0	2	Export	328	Guyana	GUY	826	United Kingdom	GBR								29	CRUDE ANIMAL,VEG.MATERL.	1	No Quantity							3846			0
S3	2000	2000	2000	2	0	2	Export	328	Guyana	GUY	842	USA	USA								29	CRUDE ANIMAL,VEG.MATERL.	1	No Quantity							10232			0
S3	2000	2000	2000	2	0	2	Export	340	Honduras	HND	0	World	WLD								29	CRUDE ANIMAL,VEG.MATERL.	1	No Quantity							4200844			0
S3	2000	2000	2000	2	0	2	Export	340	Honduras	HND	170	Colombia	COL								29	CRUDE ANIMAL,VEG.MATERL.	1	No Quantity							10082			0
S3	2000	2000	2000	2	0	2	Export	340	Honduras	HND	188	Costa Rica	CRI								29	CRUDE ANIMAL,VEG.MATERL.	1	No Quantity							2598			0
S3	2000	2000	2000	2	0	2	Export	340	Honduras	HND	222	El Salvador	SLV								29	CRUDE ANIMAL,VEG.MATERL.	1	No Quantity							18567			0
S3	2000	2000	2000	2	0	2	Export	340	Honduras	HND	276	Germany	DEU								29	CRUDE ANIMAL,VEG.MATERL.	1	No Quantity							375606			0
S3	2000	2000	2000	2	0	2	Export	340	Honduras	HND	320	Guatemala	GTM								29	CRUDE ANIMAL,VEG.MATERL.	1	No Quantity							177751			0
S3	2000	2000	2000	2	0	2	Export	340	Honduras	HND	381	Italy	ITA								29	CRUDE ANIMAL,VEG.MATERL.	1	No Quantity							22199			0
S3	2000	2000	2000	2	0	2	Export	340	Honduras	HND	392	Japan	JPN								29	CRUDE ANIMAL,VEG.MATERL.	1	No Quantity							1850			0
S3	2000	2000	2000	2	0	2	Export	340	Honduras	HND	528	Netherlands	NLD								29	CRUDE ANIMAL,VEG.MATERL.	1	No Quantity							1139696			0
S3	2000	2000	2000	2	0	2	Export	340	Honduras	HND	530	Neth. Antilles	ANT								29	CRUDE ANIMAL,VEG.MATERL.	1	No Quantity							37703			0
S3	2000	2000	2000	2	0	2	Export	340	Honduras	HND	558	Nicaragua	NIC								29	CRUDE ANIMAL,VEG.MATERL.	1	No Quantity							9880			0
S3	2000	2000	2000	2	0	2	Export	340	Honduras	HND	643	Russian Federation	RUS								29	CRUDE ANIMAL,VEG.MATERL.	1	No Quantity							2394			0
S3	2000	2000	2000	2	0	2	Export	340	Honduras	HND	724	Spain	ESP								29	CRUDE ANIMAL,VEG.MATERL.	1	No Quantity							360485			0
S3	2000	2000	2000	2	0	2	Export	340	Honduras	HND	826	United Kingdom	GBR								29	CRUDE ANIMAL,VEG.MATERL.	1	No Quantity							59210			0
S3	2000	2000	2000	2	0	2	Export	340	Honduras	HND	838	Free Zones									29	CRUDE ANIMAL,VEG.MATERL.	1	No Quantity							17937			0
S3	2000	2000	2000	2	0	2	Export	340	Honduras	HND	842	USA	USA								29	CRUDE ANIMAL,VEG.MATERL.	1	No Quantity							1959395			0
S3	2000	2000	2000	2	0	2	Export	340	Honduras	HND	862	Venezuela	VEN								29	CRUDE ANIMAL,VEG.MATERL.	1	No Quantity							5491			0
S3	2000	2000	2000	2	0	2	Export	328	Guyana	GUY	0	World	WLD								33	PETROLEUM,PETROL.PRODUCT	1	No Quantity							19392			0
S3	2000	2000	2000	2	0	2	Export	328	Guyana	GUY	28	Antigua and Barbuda	ATG								33	PETROLEUM,PETROL.PRODUCT	1	No Quantity							6			0
S3	2000	2000	2000	2	0	2	Export	328	Guyana	GUY	124	Canada	CAN								33	PETROLEUM,PETROL.PRODUCT	1	No Quantity							2563			0
S3	2000	2000	2000	2	0	2	Export	328	Guyana	GUY	530	Neth. Antilles	ANT								33	PETROLEUM,PETROL.PRODUCT	1	No Quantity							174			0
S3	2000	2000	2000	2	0	2	Export	328	Guyana	GUY	659	Saint Kitts and Nevis	KNA								33	PETROLEUM,PETROL.PRODUCT	1	No Quantity							1208			0
S3	2000	2000	2000	2	0	2	Export	328	Guyana	GUY	662	Saint Lucia	LCA								33	PETROLEUM,PETROL.PRODUCT	1	No Quantity							6			0
S3	2000	2000	2000	2	0	2	Export	328	Guyana	GUY	780	Trinidad and Tobago	TTO								33	PETROLEUM,PETROL.PRODUCT	1	No Quantity							43			0
S3	2000	2000	2000	2	0	2	Export	328	Guyana	GUY	842	USA	USA								33	PETROLEUM,PETROL.PRODUCT	1	No Quantity							15392			0
S3	2000	2000	2000	2	0	2	Export	340	Honduras	HND	0	World	WLD								33	PETROLEUM,PETROL.PRODUCT	1	No Quantity							2942465			0
S3	2000	2000	2000	2	0	2	Export	340	Honduras	HND	188	Costa Rica	CRI								33	PETROLEUM,PETROL.PRODUCT	1	No Quantity							29359			0
S3	2000	2000	2000	2	0	2	Export	340	Honduras	HND	222	El Salvador	SLV								33	PETROLEUM,PETROL.PRODUCT	1	No Quantity							534201			0
S3	2000	2000	2000	2	0	2	Export	340	Honduras	HND	276	Germany	DEU								33	PETROLEUM,PETROL.PRODUCT	1	No Quantity							186			0
S3	2000	2000	2000	2	0	2	Export	340	Honduras	HND	320	Guatemala	GTM								33	PETROLEUM,PETROL.PRODUCT	1	No Quantity							363069			0
S3	2000	2000	2000	2	0	2	Export	340	Honduras	HND	558	Nicaragua	NIC								33	PETROLEUM,PETROL.PRODUCT	1	No Quantity							5300			0
S3	2000	2000	2000	2	0	2	Export	340	Honduras	HND	591	Panama	PAN								33	PETROLEUM,PETROL.PRODUCT	1	No Quantity							3655			0
S3	2000	2000	2000	2	0	2	Export	340	Honduras	HND	838	Free Zones									33	PETROLEUM,PETROL.PRODUCT	1	No Quantity							42408			0
S3	2000	2000	2000	2	0	2	Export	340	Honduras	HND	842	USA	USA								33	PETROLEUM,PETROL.PRODUCT	1	No Quantity							1722743			0
S3	2000	2000	2000	2	0	2	Export	340	Honduras	HND	862	Venezuela	VEN								33	PETROLEUM,PETROL.PRODUCT	1	No Quantity							241544			0
S3	2000	2000	2000	2	0	2	Export	340	Honduras	HND	0	World	WLD								34	GAS,NATURAL,MANUFACTURED	1	No Quantity							218237			0
S3	2000	2000	2000	2	0	2	Export	340	Honduras	HND	222	El Salvador	SLV								34	GAS,NATURAL,MANUFACTURED	1	No Quantity							218237			0
S3	2000	2000	2000	2	0	2	Export	328	Guyana	GUY	0	World	WLD								41	ANIMAL OILS AND FATS	1	No Quantity							39			0
S3	2000	2000	2000	2	0	2	Export	328	Guyana	GUY	124	Canada	CAN								41	ANIMAL OILS AND FATS	1	No Quantity							34			0
S3	2000	2000	2000	2	0	2	Export	328	Guyana	GUY	842	USA	USA								41	ANIMAL OILS AND FATS	1	No Quantity							5			0
S3	2000	2000	2000	2	0	2	Export	340	Honduras	HND	0	World	WLD								41	ANIMAL OILS AND FATS	1	No Quantity							1025781			0
S3	2000	2000	2000	2	0	2	Export	340	Honduras	HND	222	El Salvador	SLV								41	ANIMAL OILS AND FATS	1	No Quantity							1020546			0
S3	2000	2000	2000	2	0	2	Export	340	Honduras	HND	842	USA	USA								41	ANIMAL OILS AND FATS	1	No Quantity							5235			0
S3	2000	2000	2000	2	0	2	Export	328	Guyana	GUY	0	World	WLD								42	FIXED VEG. FATS AND OILS	1	No Quantity							997215			0
S3	2000	2000	2000	2	0	2	Export	328	Guyana	GUY	214	Dominican Rep.	DOM								42	FIXED VEG. FATS AND OILS	1	No Quantity							320411			0
S3	2000	2000	2000	2	0	2	Export	328	Guyana	GUY	388	Jamaica	JAM								42	FIXED VEG. FATS AND OILS	1	No Quantity							66568			0
S3	2000	2000	2000	2	0	2	Export	328	Guyana	GUY	662	Saint Lucia	LCA								42	FIXED VEG. FATS AND OILS	1	No Quantity							16			0
S3	2000	2000	2000	2	0	2	Export	328	Guyana	GUY	670	Saint Vincent and the Grenadines	VCT								42	FIXED VEG. FATS AND OILS	1	No Quantity							33237			0
S3	2000	2000	2000	2	0	2	Export	328	Guyana	GUY	740	Suriname	SUR								42	FIXED VEG. FATS AND OILS	1	No Quantity							215			0
S3	2000	2000	2000	2	0	2	Export	328	Guyana	GUY	780	Trinidad and Tobago	TTO								42	FIXED VEG. FATS AND OILS	1	No Quantity							574777			0
S3	2000	2000	2000	2	0	2	Export	328	Guyana	GUY	842	USA	USA								42	FIXED VEG. FATS AND OILS	1	No Quantity							1974			0
S3	2000	2000	2000	2	0	2	Export	328	Guyana	GUY	862	Venezuela	VEN								42	FIXED VEG. FATS AND OILS	1	No Quantity							18			0
S3	2000	2000	2000	2	0	2	Export	340	Honduras	HND	0	World	WLD								42	FIXED VEG. FATS AND OILS	1	No Quantity							27224753			0
S3	2000	2000	2000	2	0	2	Export	340	Honduras	HND	222	El Salvador	SLV								42	FIXED VEG. FATS AND OILS	1	No Quantity							19294533			0
S3	2000	2000	2000	2	0	2	Export	340	Honduras	HND	276	Germany	DEU								42	FIXED VEG. FATS AND OILS	1	No Quantity							188709			0
S3	2000	2000	2000	2	0	2	Export	340	Honduras	HND	320	Guatemala	GTM								42	FIXED VEG. FATS AND OILS	1	No Quantity							1901066			0
S3	2000	2000	2000	2	0	2	Export	340	Honduras	HND	484	Mexico	MEX								42	FIXED VEG. FATS AND OILS	1	No Quantity							3683399			0
S3	2000	2000	2000	2	0	2	Export	340	Honduras	HND	558	Nicaragua	NIC								42	FIXED VEG. FATS AND OILS	1	No Quantity							85492			0
S3	2000	2000	2000	2	0	2	Export	340	Honduras	HND	757	Switzerland	CHE								42	FIXED VEG. FATS AND OILS	1	No Quantity							51728			0
S3	2000	2000	2000	2	0	2	Export	340	Honduras	HND	826	United Kingdom	GBR								42	FIXED VEG. FATS AND OILS	1	No Quantity							22300			0
S3	2000	2000	2000	2	0	2	Export	340	Honduras	HND	842	USA	USA								42	FIXED VEG. FATS AND OILS	1	No Quantity							1997526			0
S3	2000	2000	2000	2	0	2	Export	340	Honduras	HND	0	World	WLD								43	ANIMAL,VEG.FATS,OILS,NES	1	No Quantity							959544			0
S3	2000	2000	2000	2	0	2	Export	340	Honduras	HND	188	Costa Rica	CRI								43	ANIMAL,VEG.FATS,OILS,NES	1	No Quantity							14524			0
S3	2000	2000	2000	2	0	2	Export	340	Honduras	HND	222	El Salvador	SLV								43	ANIMAL,VEG.FATS,OILS,NES	1	No Quantity							892181			0
S3	2000	2000	2000	2	0	2	Export	340	Honduras	HND	320	Guatemala	GTM								43	ANIMAL,VEG.FATS,OILS,NES	1	No Quantity							36324			0
S3	2000	2000	2000	2	0	2	Export	340	Honduras	HND	558	Nicaragua	NIC								43	ANIMAL,VEG.FATS,OILS,NES	1	No Quantity							16513			0
S3	2000	2000	2000	2	0	2	Export	340	Honduras	HND	842	USA	USA								43	ANIMAL,VEG.FATS,OILS,NES	1	No Quantity							2			0
S3	2000	2000	2000	2	0	2	Export	328	Guyana	GUY	0	World	WLD								51	ORGANIC CHEMICALS	1	No Quantity							28918			0
S3	2000	2000	2000	2	0	2	Export	328	Guyana	GUY	28	Antigua and Barbuda	ATG								51	ORGANIC CHEMICALS	1	No Quantity							3			0
S3	2000	2000	2000	2	0	2	Export	328	Guyana	GUY	124	Canada	CAN								51	ORGANIC CHEMICALS	1	No Quantity							19613			0
S3	2000	2000	2000	2	0	2	Export	328	Guyana	GUY	276	Germany	DEU								51	ORGANIC CHEMICALS	1	No Quantity							1424			0
S3	2000	2000	2000	2	0	2	Export	328	Guyana	GUY	344	China, Hong Kong SAR	HKG								51	ORGANIC CHEMICALS	1	No Quantity							66			0
S3	2000	2000	2000	2	0	2	Export	328	Guyana	GUY	392	Japan	JPN								51	ORGANIC CHEMICALS	1	No Quantity							814			0
S3	2000	2000	2000	2	0	2	Export	328	Guyana	GUY	530	Neth. Antilles	ANT								51	ORGANIC CHEMICALS	1	No Quantity							27			0
S3	2000	2000	2000	2	0	2	Export	328	Guyana	GUY	662	Saint Lucia	LCA								51	ORGANIC CHEMICALS	1	No Quantity							26			0
S3	2000	2000	2000	2	0	2	Export	328	Guyana	GUY	780	Trinidad and Tobago	TTO								51	ORGANIC CHEMICALS	1	No Quantity							55			0
S3	2000	2000	2000	2	0	2	Export	328	Guyana	GUY	842	USA	USA								51	ORGANIC CHEMICALS	1	No Quantity							6283			0
S3	2000	2000	2000	2	0	2	Export	328	Guyana	GUY	862	Venezuela	VEN								51	ORGANIC CHEMICALS	1	No Quantity							607			0
S3	2000	2000	2000	2	0	2	Export	340	Honduras	HND	0	World	WLD								51	ORGANIC CHEMICALS	1	No Quantity							2416472			0
S3	2000	2000	2000	2	0	2	Export	340	Honduras	HND	188	Costa Rica	CRI								51	ORGANIC CHEMICALS	1	No Quantity							40445			0
S3	2000	2000	2000	2	0	2	Export	340	Honduras	HND	222	El Salvador	SLV								51	ORGANIC CHEMICALS	1	No Quantity							689830			0
S3	2000	2000	2000	2	0	2	Export	340	Honduras	HND	320	Guatemala	GTM								51	ORGANIC CHEMICALS	1	No Quantity							21838			0
S3	2000	2000	2000	2	0	2	Export	340	Honduras	HND	484	Mexico	MEX								51	ORGANIC CHEMICALS	1	No Quantity							4343			0
S3	2000	2000	2000	2	0	2	Export	340	Honduras	HND	558	Nicaragua	NIC								51	ORGANIC CHEMICALS	1	No Quantity							15107			0
S3	2000	2000	2000	2	0	2	Export	340	Honduras	HND	838	Free Zones									51	ORGANIC CHEMICALS	1	No Quantity							30			0
S3	2000	2000	2000	2	0	2	Export	340	Honduras	HND	842	USA	USA								51	ORGANIC CHEMICALS	1	No Quantity							1644879			0
S3	2000	2000	2000	2	0	2	Export	328	Guyana	GUY	0	World	WLD								52	INORGANIC CHEMICALS	1	No Quantity							186			0
S3	2000	2000	2000	2	0	2	Export	328	Guyana	GUY	28	Antigua and Barbuda	ATG								52	INORGANIC CHEMICALS	1	No Quantity							1			0
S3	2000	2000	2000	2	0	2	Export	328	Guyana	GUY	662	Saint Lucia	LCA								52	INORGANIC CHEMICALS	1	No Quantity							185			0
S3	2000	2000	2000	2	0	2	Export	340	Honduras	HND	0	World	WLD								52	INORGANIC CHEMICALS	1	No Quantity							5825561			0
S3	2000	2000	2000	2	0	2	Export	340	Honduras	HND	188	Costa Rica	CRI								52	INORGANIC CHEMICALS	1	No Quantity							4856			0
S3	2000	2000	2000	2	0	2	Export	340	Honduras	HND	222	El Salvador	SLV								52	INORGANIC CHEMICALS	1	No Quantity							5477386			0
S3	2000	2000	2000	2	0	2	Export	340	Honduras	HND	320	Guatemala	GTM								52	INORGANIC CHEMICALS	1	No Quantity							108776			0
S3	2000	2000	2000	2	0	2	Export	340	Honduras	HND	558	Nicaragua	NIC								52	INORGANIC CHEMICALS	1	No Quantity							149356			0
S3	2000	2000	2000	2	0	2	Export	340	Honduras	HND	591	Panama	PAN								52	INORGANIC CHEMICALS	1	No Quantity							53126			0
S3	2000	2000	2000	2	0	2	Export	340	Honduras	HND	838	Free Zones									52	INORGANIC CHEMICALS	1	No Quantity							4693			0
S3	2000	2000	2000	2	0	2	Export	340	Honduras	HND	842	USA	USA								52	INORGANIC CHEMICALS	1	No Quantity							27368			0
S3	2000	2000	2000	2	0	2	Export	328	Guyana	GUY	0	World	WLD								53	DYES,COLOURING MATERIALS	1	No Quantity							65782			0
S3	2000	2000	2000	2	0	2	Export	328	Guyana	GUY	28	Antigua and Barbuda	ATG								53	DYES,COLOURING MATERIALS	1	No Quantity							986			0
S3	2000	2000	2000	2	0	2	Export	328	Guyana	GUY	52	Barbados	BRB								53	DYES,COLOURING MATERIALS	1	No Quantity							1535			0
S3	2000	2000	2000	2	0	2	Export	328	Guyana	GUY	196	Cyprus	CYP								53	DYES,COLOURING MATERIALS	1	No Quantity							2565			0
S3	2000	2000	2000	2	0	2	Export	328	Guyana	GUY	392	Japan	JPN								53	DYES,COLOURING MATERIALS	1	No Quantity							74			0
S3	2000	2000	2000	2	0	2	Export	328	Guyana	GUY	780	Trinidad and Tobago	TTO								53	DYES,COLOURING MATERIALS	1	No Quantity							60565			0
S3	2000	2000	2000	2	0	2	Export	328	Guyana	GUY	826	United Kingdom	GBR								53	DYES,COLOURING MATERIALS	1	No Quantity							16			0
S3	2000	2000	2000	2	0	2	Export	328	Guyana	GUY	842	USA	USA								53	DYES,COLOURING MATERIALS	1	No Quantity							41			0
S3	2000	2000	2000	2	0	2	Export	340	Honduras	HND	0	World	WLD								53	DYES,COLOURING MATERIALS	1	No Quantity							7897562			0
S3	2000	2000	2000	2	0	2	Export	340	Honduras	HND	52	Barbados	BRB								53	DYES,COLOURING MATERIALS	1	No Quantity							9			0
S3	2000	2000	2000	2	0	2	Export	340	Honduras	HND	84	Belize	BLZ								53	DYES,COLOURING MATERIALS	1	No Quantity							19576			0
S3	2000	2000	2000	2	0	2	Export	340	Honduras	HND	188	Costa Rica	CRI								53	DYES,COLOURING MATERIALS	1	No Quantity							2486			0
S3	2000	2000	2000	2	0	2	Export	340	Honduras	HND	222	El Salvador	SLV								53	DYES,COLOURING MATERIALS	1	No Quantity							4075071			0
S3	2000	2000	2000	2	0	2	Export	340	Honduras	HND	251	France	FRA								53	DYES,COLOURING MATERIALS	1	No Quantity							5472			0
S3	2000	2000	2000	2	0	2	Export	340	Honduras	HND	276	Germany	DEU								53	DYES,COLOURING MATERIALS	1	No Quantity							1202			0
S3	2000	2000	2000	2	0	2	Export	340	Honduras	HND	320	Guatemala	GTM								53	DYES,COLOURING MATERIALS	1	No Quantity							3172737			0
S3	2000	2000	2000	2	0	2	Export	340	Honduras	HND	332	Haiti	HTI								53	DYES,COLOURING MATERIALS	1	No Quantity							12982			0
S3	2000	2000	2000	2	0	2	Export	340	Honduras	HND	558	Nicaragua	NIC								53	DYES,COLOURING MATERIALS	1	No Quantity							71394			0
S3	2000	2000	2000	2	0	2	Export	340	Honduras	HND	838	Free Zones									53	DYES,COLOURING MATERIALS	1	No Quantity							397957			0
S3	2000	2000	2000	2	0	2	Export	340	Honduras	HND	842	USA	USA								53	DYES,COLOURING MATERIALS	1	No Quantity							138676			0
S3	2000	2000	2000	2	0	2	Export	328	Guyana	GUY	0	World	WLD								54	MEDICINAL,PHARM.PRODUCTS	1	No Quantity							1824947			0
S3	2000	2000	2000	2	0	2	Export	328	Guyana	GUY	4	Afghanistan	AFG								54	MEDICINAL,PHARM.PRODUCTS	1	No Quantity							719			0
S3	2000	2000	2000	2	0	2	Export	328	Guyana	GUY	28	Antigua and Barbuda	ATG								54	MEDICINAL,PHARM.PRODUCTS	1	No Quantity							69959			0
S3	2000	2000	2000	2	0	2	Export	328	Guyana	GUY	44	Bahamas	BHS								54	MEDICINAL,PHARM.PRODUCTS	1	No Quantity							13121			0
S3	2000	2000	2000	2	0	2	Export	328	Guyana	GUY	52	Barbados	BRB								54	MEDICINAL,PHARM.PRODUCTS	1	No Quantity							167836			0
S3	2000	2000	2000	2	0	2	Export	328	Guyana	GUY	84	Belize	BLZ								54	MEDICINAL,PHARM.PRODUCTS	1	No Quantity							8542			0
S3	2000	2000	2000	2	0	2	Export	328	Guyana	GUY	92	Br. Virgin Isds	VGB								54	MEDICINAL,PHARM.PRODUCTS	1	No Quantity							10402			0
S3	2000	2000	2000	2	0	2	Export	328	Guyana	GUY	124	Canada	CAN								54	MEDICINAL,PHARM.PRODUCTS	1	No Quantity							29411			0
S3	2000	2000	2000	2	0	2	Export	328	Guyana	GUY	136	Cayman Isds	CYM								54	MEDICINAL,PHARM.PRODUCTS	1	No Quantity							9539			0
S3	2000	2000	2000	2	0	2	Export	328	Guyana	GUY	214	Dominican Rep.	DOM								54	MEDICINAL,PHARM.PRODUCTS	1	No Quantity							377			0
S3	2000	2000	2000	2	0	2	Export	328	Guyana	GUY	308	Grenada	GRD								54	MEDICINAL,PHARM.PRODUCTS	1	No Quantity							17122			0
S3	2000	2000	2000	2	0	2	Export	328	Guyana	GUY	388	Jamaica	JAM								54	MEDICINAL,PHARM.PRODUCTS	1	No Quantity							358745			0
S3	2000	2000	2000	2	0	2	Export	328	Guyana	GUY	530	Neth. Antilles	ANT								54	MEDICINAL,PHARM.PRODUCTS	1	No Quantity							16964			0
S3	2000	2000	2000	2	0	2	Export	328	Guyana	GUY	586	Pakistan	PAK								54	MEDICINAL,PHARM.PRODUCTS	1	No Quantity							3508			0
S3	2000	2000	2000	2	0	2	Export	328	Guyana	GUY	659	Saint Kitts and Nevis	KNA								54	MEDICINAL,PHARM.PRODUCTS	1	No Quantity							34018			0
S3	2000	2000	2000	2	0	2	Export	328	Guyana	GUY	660	Anguilla	AIA								54	MEDICINAL,PHARM.PRODUCTS	1	No Quantity							2766			0
S3	2000	2000	2000	2	0	2	Export	328	Guyana	GUY	662	Saint Lucia	LCA								54	MEDICINAL,PHARM.PRODUCTS	1	No Quantity							44037			0
S3	2000	2000	2000	2	0	2	Export	328	Guyana	GUY	670	Saint Vincent and the Grenadines	VCT								54	MEDICINAL,PHARM.PRODUCTS	1	No Quantity							23855			0
S3	2000	2000	2000	2	0	2	Export	328	Guyana	GUY	699	India	IND								54	MEDICINAL,PHARM.PRODUCTS	1	No Quantity							7965			0
S3	2000	2000	2000	2	0	2	Export	328	Guyana	GUY	740	Suriname	SUR								54	MEDICINAL,PHARM.PRODUCTS	1	No Quantity							62586			0
S3	2000	2000	2000	2	0	2	Export	328	Guyana	GUY	780	Trinidad and Tobago	TTO								54	MEDICINAL,PHARM.PRODUCTS	1	No Quantity							234087			0
S3	2000	2000	2000	2	0	2	Export	328	Guyana	GUY	826	United Kingdom	GBR								54	MEDICINAL,PHARM.PRODUCTS	1	No Quantity							95400			0
S3	2000	2000	2000	2	0	2	Export	328	Guyana	GUY	842	USA	USA								54	MEDICINAL,PHARM.PRODUCTS	1	No Quantity							613532			0
S3	2000	2000	2000	2	0	2	Export	328	Guyana	GUY	862	Venezuela	VEN								54	MEDICINAL,PHARM.PRODUCTS	1	No Quantity							454			0
S3	2000	2000	2000	2	0	2	Export	340	Honduras	HND	0	World	WLD								54	MEDICINAL,PHARM.PRODUCTS	1	No Quantity							4505149			0
S3	2000	2000	2000	2	0	2	Export	340	Honduras	HND	156	China	CHN								54	MEDICINAL,PHARM.PRODUCTS	1	No Quantity							1249			0
S3	2000	2000	2000	2	0	2	Export	340	Honduras	HND	188	Costa Rica	CRI								54	MEDICINAL,PHARM.PRODUCTS	1	No Quantity							1504			0
S3	2000	2000	2000	2	0	2	Export	340	Honduras	HND	214	Dominican Rep.	DOM								54	MEDICINAL,PHARM.PRODUCTS	1	No Quantity							42891			0
S3	2000	2000	2000	2	0	2	Export	340	Honduras	HND	222	El Salvador	SLV								54	MEDICINAL,PHARM.PRODUCTS	1	No Quantity							2233477			0
S3	2000	2000	2000	2	0	2	Export	340	Honduras	HND	320	Guatemala	GTM								54	MEDICINAL,PHARM.PRODUCTS	1	No Quantity							704057			0
S3	2000	2000	2000	2	0	2	Export	340	Honduras	HND	332	Haiti	HTI								54	MEDICINAL,PHARM.PRODUCTS	1	No Quantity							14920			0
S3	2000	2000	2000	2	0	2	Export	340	Honduras	HND	558	Nicaragua	NIC								54	MEDICINAL,PHARM.PRODUCTS	1	No Quantity							960811			0
S3	2000	2000	2000	2	0	2	Export	340	Honduras	HND	591	Panama	PAN								54	MEDICINAL,PHARM.PRODUCTS	1	No Quantity							42933			0
S3	2000	2000	2000	2	0	2	Export	340	Honduras	HND	826	United Kingdom	GBR								54	MEDICINAL,PHARM.PRODUCTS	1	No Quantity							4979			0
S3	2000	2000	2000	2	0	2	Export	340	Honduras	HND	842	USA	USA								54	MEDICINAL,PHARM.PRODUCTS	1	No Quantity							498328			0
S3	2000	2000	2000	2	0	2	Export	328	Guyana	GUY	0	World	WLD								55	ESSENTL.OILS,PERFUME,ETC	1	No Quantity							440068			0
S3	2000	2000	2000	2	0	2	Export	328	Guyana	GUY	28	Antigua and Barbuda	ATG								55	ESSENTL.OILS,PERFUME,ETC	1	No Quantity							23861			0
S3	2000	2000	2000	2	0	2	Export	328	Guyana	GUY	44	Bahamas	BHS								55	ESSENTL.OILS,PERFUME,ETC	1	No Quantity							2525			0
S3	2000	2000	2000	2	0	2	Export	328	Guyana	GUY	52	Barbados	BRB								55	ESSENTL.OILS,PERFUME,ETC	1	No Quantity							30131			0
S3	2000	2000	2000	2	0	2	Export	328	Guyana	GUY	124	Canada	CAN								55	ESSENTL.OILS,PERFUME,ETC	1	No Quantity							17619			0
S3	2000	2000	2000	2	0	2	Export	328	Guyana	GUY	136	Cayman Isds	CYM								55	ESSENTL.OILS,PERFUME,ETC	1	No Quantity							45			0
S3	2000	2000	2000	2	0	2	Export	328	Guyana	GUY	170	Colombia	COL								55	ESSENTL.OILS,PERFUME,ETC	1	No Quantity							48			0
S3	2000	2000	2000	2	0	2	Export	328	Guyana	GUY	212	Dominica	DMA								55	ESSENTL.OILS,PERFUME,ETC	1	No Quantity							49921			0
S3	2000	2000	2000	2	0	2	Export	328	Guyana	GUY	214	Dominican Rep.	DOM								55	ESSENTL.OILS,PERFUME,ETC	1	No Quantity							14192			0
S3	2000	2000	2000	2	0	2	Export	328	Guyana	GUY	308	Grenada	GRD								55	ESSENTL.OILS,PERFUME,ETC	1	No Quantity							9920			0
S3	2000	2000	2000	2	0	2	Export	328	Guyana	GUY	388	Jamaica	JAM								55	ESSENTL.OILS,PERFUME,ETC	1	No Quantity							36201			0
S3	2000	2000	2000	2	0	2	Export	328	Guyana	GUY	530	Neth. Antilles	ANT								55	ESSENTL.OILS,PERFUME,ETC	1	No Quantity							1207			0
S3	2000	2000	2000	2	0	2	Export	328	Guyana	GUY	533	Aruba	ABW								55	ESSENTL.OILS,PERFUME,ETC	1	No Quantity							5653			0
S3	2000	2000	2000	2	0	2	Export	328	Guyana	GUY	659	Saint Kitts and Nevis	KNA								55	ESSENTL.OILS,PERFUME,ETC	1	No Quantity							3356			0
S3	2000	2000	2000	2	0	2	Export	328	Guyana	GUY	662	Saint Lucia	LCA								55	ESSENTL.OILS,PERFUME,ETC	1	No Quantity							7851			0
S3	2000	2000	2000	2	0	2	Export	328	Guyana	GUY	670	Saint Vincent and the Grenadines	VCT								55	ESSENTL.OILS,PERFUME,ETC	1	No Quantity							5226			0
S3	2000	2000	2000	2	0	2	Export	328	Guyana	GUY	699	India	IND								55	ESSENTL.OILS,PERFUME,ETC	1	No Quantity							290			0
S3	2000	2000	2000	2	0	2	Export	328	Guyana	GUY	740	Suriname	SUR								55	ESSENTL.OILS,PERFUME,ETC	1	No Quantity							10012			0
S3	2000	2000	2000	2	0	2	Export	328	Guyana	GUY	780	Trinidad and Tobago	TTO								55	ESSENTL.OILS,PERFUME,ETC	1	No Quantity							115348			0
S3	2000	2000	2000	2	0	2	Export	328	Guyana	GUY	826	United Kingdom	GBR								55	ESSENTL.OILS,PERFUME,ETC	1	No Quantity							10527			0
S3	2000	2000	2000	2	0	2	Export	328	Guyana	GUY	842	USA	USA								55	ESSENTL.OILS,PERFUME,ETC	1	No Quantity							95534			0
S3	2000	2000	2000	2	0	2	Export	328	Guyana	GUY	862	Venezuela	VEN								55	ESSENTL.OILS,PERFUME,ETC	1	No Quantity							577			0
S3	2000	2000	2000	2	0	2	Export	328	Guyana	GUY	891	Serbia and Montenegro	SCG								55	ESSENTL.OILS,PERFUME,ETC	1	No Quantity							22			0
S3	2000	2000	2000	2	0	2	Export	340	Honduras	HND	0	World	WLD								55	ESSENTL.OILS,PERFUME,ETC	1	No Quantity							52564261			0
S3	2000	2000	2000	2	0	2	Export	340	Honduras	HND	180	Dem. Rep. of the Congo	COD								55	ESSENTL.OILS,PERFUME,ETC	1	No Quantity							21216			0
S3	2000	2000	2000	2	0	2	Export	340	Honduras	HND	188	Costa Rica	CRI								55	ESSENTL.OILS,PERFUME,ETC	1	No Quantity							3673000			0
S3	2000	2000	2000	2	0	2	Export	340	Honduras	HND	222	El Salvador	SLV								55	ESSENTL.OILS,PERFUME,ETC	1	No Quantity							31432176			0
S3	2000	2000	2000	2	0	2	Export	340	Honduras	HND	251	France	FRA								55	ESSENTL.OILS,PERFUME,ETC	1	No Quantity							45053			0
S3	2000	2000	2000	2	0	2	Export	340	Honduras	HND	276	Germany	DEU								55	ESSENTL.OILS,PERFUME,ETC	1	No Quantity							61707			0
S3	2000	2000	2000	2	0	2	Export	340	Honduras	HND	320	Guatemala	GTM								55	ESSENTL.OILS,PERFUME,ETC	1	No Quantity							12947699			0
S3	2000	2000	2000	2	0	2	Export	340	Honduras	HND	484	Mexico	MEX								55	ESSENTL.OILS,PERFUME,ETC	1	No Quantity							16337			0
S3	2000	2000	2000	2	0	2	Export	340	Honduras	HND	558	Nicaragua	NIC								55	ESSENTL.OILS,PERFUME,ETC	1	No Quantity							2772384			0
S3	2000	2000	2000	2	0	2	Export	340	Honduras	HND	591	Panama	PAN								55	ESSENTL.OILS,PERFUME,ETC	1	No Quantity							325248			0
S3	2000	2000	2000	2	0	2	Export	340	Honduras	HND	826	United Kingdom	GBR								55	ESSENTL.OILS,PERFUME,ETC	1	No Quantity							3834			0
S3	2000	2000	2000	2	0	2	Export	340	Honduras	HND	838	Free Zones									55	ESSENTL.OILS,PERFUME,ETC	1	No Quantity							2566			0
S3	2000	2000	2000	2	0	2	Export	340	Honduras	HND	842	USA	USA								55	ESSENTL.OILS,PERFUME,ETC	1	No Quantity							1244694			0
S3	2000	2000	2000	2	0	2	Export	340	Honduras	HND	862	Venezuela	VEN								55	ESSENTL.OILS,PERFUME,ETC	1	No Quantity							18347			0
S3	2000	2000	2000	2	0	2	Export	328	Guyana	GUY	0	World	WLD								56	FERTILIZER,EXCEPT GRP272	1	No Quantity							33501			0
S3	2000	2000	2000	2	0	2	Export	328	Guyana	GUY	260	Fr. South Antarctic Terr.	ATF								56	FERTILIZER,EXCEPT GRP272	1	No Quantity							16573			0
S3	2000	2000	2000	2	0	2	Export	328	Guyana	GUY	780	Trinidad and Tobago	TTO								56	FERTILIZER,EXCEPT GRP272	1	No Quantity							16928			0
S3	2000	2000	2000	2	0	2	Export	340	Honduras	HND	0	World	WLD								56	FERTILIZER,EXCEPT GRP272	1	No Quantity							113603			0
S3	2000	2000	2000	2	0	2	Export	340	Honduras	HND	222	El Salvador	SLV								56	FERTILIZER,EXCEPT GRP272	1	No Quantity							28824			0
S3	2000	2000	2000	2	0	2	Export	340	Honduras	HND	320	Guatemala	GTM								56	FERTILIZER,EXCEPT GRP272	1	No Quantity							55827			0
S3	2000	2000	2000	2	0	2	Export	340	Honduras	HND	558	Nicaragua	NIC								56	FERTILIZER,EXCEPT GRP272	1	No Quantity							20508			0
S3	2000	2000	2000	2	0	2	Export	340	Honduras	HND	842	USA	USA								56	FERTILIZER,EXCEPT GRP272	1	No Quantity							8444			0
S3	2000	2000	2000	2	0	2	Export	328	Guyana	GUY	0	World	WLD								57	PLASTICS IN PRIMARY FORM	1	No Quantity							20838			0
S3	2000	2000	2000	2	0	2	Export	328	Guyana	GUY	842	USA	USA								57	PLASTICS IN PRIMARY FORM	1	No Quantity							20838			0
S3	2000	2000	2000	2	0	2	Export	340	Honduras	HND	0	World	WLD								57	PLASTICS IN PRIMARY FORM	1	No Quantity							871262			0
S3	2000	2000	2000	2	0	2	Export	340	Honduras	HND	156	China	CHN								57	PLASTICS IN PRIMARY FORM	1	No Quantity							5368			0
S3	2000	2000	2000	2	0	2	Export	340	Honduras	HND	170	Colombia	COL								57	PLASTICS IN PRIMARY FORM	1	No Quantity							1			0
S3	2000	2000	2000	2	0	2	Export	340	Honduras	HND	188	Costa Rica	CRI								57	PLASTICS IN PRIMARY FORM	1	No Quantity							21660			0
S3	2000	2000	2000	2	0	2	Export	340	Honduras	HND	222	El Salvador	SLV								57	PLASTICS IN PRIMARY FORM	1	No Quantity							472289			0
S3	2000	2000	2000	2	0	2	Export	340	Honduras	HND	320	Guatemala	GTM								57	PLASTICS IN PRIMARY FORM	1	No Quantity							157834			0
S3	2000	2000	2000	2	0	2	Export	340	Honduras	HND	344	China, Hong Kong SAR	HKG								57	PLASTICS IN PRIMARY FORM	1	No Quantity							32665			0
S3	2000	2000	2000	2	0	2	Export	340	Honduras	HND	484	Mexico	MEX								57	PLASTICS IN PRIMARY FORM	1	No Quantity							527			0
S3	2000	2000	2000	2	0	2	Export	340	Honduras	HND	558	Nicaragua	NIC								57	PLASTICS IN PRIMARY FORM	1	No Quantity							9273			0
S3	2000	2000	2000	2	0	2	Export	340	Honduras	HND	838	Free Zones									57	PLASTICS IN PRIMARY FORM	1	No Quantity							918			0
S3	2000	2000	2000	2	0	2	Export	340	Honduras	HND	842	USA	USA								57	PLASTICS IN PRIMARY FORM	1	No Quantity							170727			0
S3	2000	2000	2000	2	0	2	Export	328	Guyana	GUY	0	World	WLD								58	PLASTIC,NON-PRIMARY FORM	1	No Quantity							721494			0
S3	2000	2000	2000	2	0	2	Export	328	Guyana	GUY	28	Antigua and Barbuda	ATG								58	PLASTIC,NON-PRIMARY FORM	1	No Quantity							2306			0
S3	2000	2000	2000	2	0	2	Export	328	Guyana	GUY	52	Barbados	BRB								58	PLASTIC,NON-PRIMARY FORM	1	No Quantity							303924			0
S3	2000	2000	2000	2	0	2	Export	328	Guyana	GUY	76	Brazil	BRA								58	PLASTIC,NON-PRIMARY FORM	1	No Quantity							742			0
S3	2000	2000	2000	2	0	2	Export	328	Guyana	GUY	212	Dominica	DMA								58	PLASTIC,NON-PRIMARY FORM	1	No Quantity							59485			0
S3	2000	2000	2000	2	0	2	Export	328	Guyana	GUY	214	Dominican Rep.	DOM								58	PLASTIC,NON-PRIMARY FORM	1	No Quantity							11455			0
S3	2000	2000	2000	2	0	2	Export	328	Guyana	GUY	308	Grenada	GRD								58	PLASTIC,NON-PRIMARY FORM	1	No Quantity							27735			0
S3	2000	2000	2000	2	0	2	Export	328	Guyana	GUY	662	Saint Lucia	LCA								58	PLASTIC,NON-PRIMARY FORM	1	No Quantity							147137			0
S3	2000	2000	2000	2	0	2	Export	328	Guyana	GUY	670	Saint Vincent and the Grenadines	VCT								58	PLASTIC,NON-PRIMARY FORM	1	No Quantity							30878			0
S3	2000	2000	2000	2	0	2	Export	328	Guyana	GUY	780	Trinidad and Tobago	TTO								58	PLASTIC,NON-PRIMARY FORM	1	No Quantity							137746			0
S3	2000	2000	2000	2	0	2	Export	328	Guyana	GUY	842	USA	USA								58	PLASTIC,NON-PRIMARY FORM	1	No Quantity							87			0
S3	2000	2000	2000	2	0	2	Export	340	Honduras	HND	0	World	WLD								58	PLASTIC,NON-PRIMARY FORM	1	No Quantity							1777009			0
S3	2000	2000	2000	2	0	2	Export	340	Honduras	HND	84	Belize	BLZ								58	PLASTIC,NON-PRIMARY FORM	1	No Quantity							89465			0
S3	2000	2000	2000	2	0	2	Export	340	Honduras	HND	188	Costa Rica	CRI								58	PLASTIC,NON-PRIMARY FORM	1	No Quantity							44815			0
S3	2000	2000	2000	2	0	2	Export	340	Honduras	HND	214	Dominican Rep.	DOM								58	PLASTIC,NON-PRIMARY FORM	1	No Quantity							24277			0
S3	2000	2000	2000	2	0	2	Export	340	Honduras	HND	222	El Salvador	SLV								58	PLASTIC,NON-PRIMARY FORM	1	No Quantity							644894			0
S3	2000	2000	2000	2	0	2	Export	340	Honduras	HND	320	Guatemala	GTM								58	PLASTIC,NON-PRIMARY FORM	1	No Quantity							674269			0
S3	2000	2000	2000	2	0	2	Export	340	Honduras	HND	376	Israel	ISR								58	PLASTIC,NON-PRIMARY FORM	1	No Quantity							2227			0
S3	2000	2000	2000	2	0	2	Export	340	Honduras	HND	558	Nicaragua	NIC								58	PLASTIC,NON-PRIMARY FORM	1	No Quantity							162383			0
S3	2000	2000	2000	2	0	2	Export	340	Honduras	HND	591	Panama	PAN								58	PLASTIC,NON-PRIMARY FORM	1	No Quantity							909			0
S3	2000	2000	2000	2	0	2	Export	340	Honduras	HND	826	United Kingdom	GBR								58	PLASTIC,NON-PRIMARY FORM	1	No Quantity							309			0
S3	2000	2000	2000	2	0	2	Export	340	Honduras	HND	838	Free Zones									58	PLASTIC,NON-PRIMARY FORM	1	No Quantity							13289			0
S3	2000	2000	2000	2	0	2	Export	340	Honduras	HND	842	USA	USA								58	PLASTIC,NON-PRIMARY FORM	1	No Quantity							120172			0
S3	2000	2000	2000	2	0	2	Export	328	Guyana	GUY	0	World	WLD								59	CHEMICAL MATERIALS NES	1	No Quantity							927819			0
S3	2000	2000	2000	2	0	2	Export	328	Guyana	GUY	28	Antigua and Barbuda	ATG								59	CHEMICAL MATERIALS NES	1	No Quantity							13389			0
S3	2000	2000	2000	2	0	2	Export	328	Guyana	GUY	52	Barbados	BRB								59	CHEMICAL MATERIALS NES	1	No Quantity							53841			0
S3	2000	2000	2000	2	0	2	Export	328	Guyana	GUY	92	Br. Virgin Isds	VGB								59	CHEMICAL MATERIALS NES	1	No Quantity							533			0
S3	2000	2000	2000	2	0	2	Export	328	Guyana	GUY	124	Canada	CAN								59	CHEMICAL MATERIALS NES	1	No Quantity							4008			0
S3	2000	2000	2000	2	0	2	Export	328	Guyana	GUY	388	Jamaica	JAM								59	CHEMICAL MATERIALS NES	1	No Quantity							47861			0
S3	2000	2000	2000	2	0	2	Export	328	Guyana	GUY	662	Saint Lucia	LCA								59	CHEMICAL MATERIALS NES	1	No Quantity							87			0
S3	2000	2000	2000	2	0	2	Export	328	Guyana	GUY	670	Saint Vincent and the Grenadines	VCT								59	CHEMICAL MATERIALS NES	1	No Quantity							810			0
S3	2000	2000	2000	2	0	2	Export	328	Guyana	GUY	740	Suriname	SUR								59	CHEMICAL MATERIALS NES	1	No Quantity							444			0
S3	2000	2000	2000	2	0	2	Export	328	Guyana	GUY	780	Trinidad and Tobago	TTO								59	CHEMICAL MATERIALS NES	1	No Quantity							800924			0
S3	2000	2000	2000	2	0	2	Export	328	Guyana	GUY	826	United Kingdom	GBR								59	CHEMICAL MATERIALS NES	1	No Quantity							3			0
S3	2000	2000	2000	2	0	2	Export	328	Guyana	GUY	842	USA	USA								59	CHEMICAL MATERIALS NES	1	No Quantity							5918			0
S3	2000	2000	2000	2	0	2	Export	340	Honduras	HND	0	World	WLD								59	CHEMICAL MATERIALS NES	1	No Quantity							5878451			0
S3	2000	2000	2000	2	0	2	Export	340	Honduras	HND	84	Belize	BLZ								59	CHEMICAL MATERIALS NES	1	No Quantity							2910			0
S3	2000	2000	2000	2	0	2	Export	340	Honduras	HND	124	Canada	CAN								59	CHEMICAL MATERIALS NES	1	No Quantity							93539			0
S3	2000	2000	2000	2	0	2	Export	340	Honduras	HND	170	Colombia	COL								59	CHEMICAL MATERIALS NES	1	No Quantity							1434251			0
S3	2000	2000	2000	2	0	2	Export	340	Honduras	HND	188	Costa Rica	CRI								59	CHEMICAL MATERIALS NES	1	No Quantity							66553			0
S3	2000	2000	2000	2	0	2	Export	340	Honduras	HND	208	Denmark	DNK								59	CHEMICAL MATERIALS NES	1	No Quantity							1228			0
S3	2000	2000	2000	2	0	2	Export	340	Honduras	HND	218	Ecuador	ECU								59	CHEMICAL MATERIALS NES	1	No Quantity							19893			0
S3	2000	2000	2000	2	0	2	Export	340	Honduras	HND	222	El Salvador	SLV								59	CHEMICAL MATERIALS NES	1	No Quantity							834245			0
S3	2000	2000	2000	2	0	2	Export	340	Honduras	HND	251	France	FRA								59	CHEMICAL MATERIALS NES	1	No Quantity							8849			0
S3	2000	2000	2000	2	0	2	Export	340	Honduras	HND	276	Germany	DEU								59	CHEMICAL MATERIALS NES	1	No Quantity							237859			0
S3	2000	2000	2000	2	0	2	Export	340	Honduras	HND	320	Guatemala	GTM								59	CHEMICAL MATERIALS NES	1	No Quantity							450616			0
S3	2000	2000	2000	2	0	2	Export	340	Honduras	HND	410	Rep. of Korea	KOR								59	CHEMICAL MATERIALS NES	1	No Quantity							1366			0
S3	2000	2000	2000	2	0	2	Export	340	Honduras	HND	484	Mexico	MEX								59	CHEMICAL MATERIALS NES	1	No Quantity							1187113			0
S3	2000	2000	2000	2	0	2	Export	340	Honduras	HND	528	Netherlands	NLD								59	CHEMICAL MATERIALS NES	1	No Quantity							119621			0
S3	2000	2000	2000	2	0	2	Export	340	Honduras	HND	530	Neth. Antilles	ANT								59	CHEMICAL MATERIALS NES	1	No Quantity							19618			0
S3	2000	2000	2000	2	0	2	Export	340	Honduras	HND	558	Nicaragua	NIC								59	CHEMICAL MATERIALS NES	1	No Quantity							898790			0
S3	2000	2000	2000	2	0	2	Export	340	Honduras	HND	591	Panama	PAN								59	CHEMICAL MATERIALS NES	1	No Quantity							82141			0
S3	2000	2000	2000	2	0	2	Export	340	Honduras	HND	724	Spain	ESP								59	CHEMICAL MATERIALS NES	1	No Quantity							56739			0
S3	2000	2000	2000	2	0	2	Export	340	Honduras	HND	826	United Kingdom	GBR								59	CHEMICAL MATERIALS NES	1	No Quantity							59707			0
S3	2000	2000	2000	2	0	2	Export	340	Honduras	HND	838	Free Zones									59	CHEMICAL MATERIALS NES	1	No Quantity							16029			0
S3	2000	2000	2000	2	0	2	Export	340	Honduras	HND	842	USA	USA								59	CHEMICAL MATERIALS NES	1	No Quantity							181867			0
S3	2000	2000	2000	2	0	2	Export	340	Honduras	HND	862	Venezuela	VEN								59	CHEMICAL MATERIALS NES	1	No Quantity							105517			0
S3	2000	2000	2000	2	0	2	Export	328	Guyana	GUY	0	World	WLD								61	LEATHER, LEATHER GOODS	1	No Quantity							3289			0
S3	2000	2000	2000	2	0	2	Export	328	Guyana	GUY	52	Barbados	BRB								61	LEATHER, LEATHER GOODS	1	No Quantity							2467			0
S3	2000	2000	2000	2	0	2	Export	328	Guyana	GUY	212	Dominica	DMA								61	LEATHER, LEATHER GOODS	1	No Quantity							25			0
S3	2000	2000	2000	2	0	2	Export	328	Guyana	GUY	251	France	FRA								61	LEATHER, LEATHER GOODS	1	No Quantity							482			0
S3	2000	2000	2000	2	0	2	Export	328	Guyana	GUY	659	Saint Kitts and Nevis	KNA								61	LEATHER, LEATHER GOODS	1	No Quantity							25			0
S3	2000	2000	2000	2	0	2	Export	328	Guyana	GUY	662	Saint Lucia	LCA								61	LEATHER, LEATHER GOODS	1	No Quantity							236			0
S3	2000	2000	2000	2	0	2	Export	328	Guyana	GUY	842	USA	USA								61	LEATHER, LEATHER GOODS	1	No Quantity							55			0
S3	2000	2000	2000	2	0	2	Export	340	Honduras	HND	0	World	WLD								61	LEATHER, LEATHER GOODS	1	No Quantity							482596			0
S3	2000	2000	2000	2	0	2	Export	340	Honduras	HND	84	Belize	BLZ								61	LEATHER, LEATHER GOODS	1	No Quantity							1132			0
S3	2000	2000	2000	2	0	2	Export	340	Honduras	HND	222	El Salvador	SLV								61	LEATHER, LEATHER GOODS	1	No Quantity							461209			0
S3	2000	2000	2000	2	0	2	Export	340	Honduras	HND	842	USA	USA								61	LEATHER, LEATHER GOODS	1	No Quantity							20255			0
S3	2000	2000	2000	2	0	2	Export	328	Guyana	GUY	0	World	WLD								62	RUBBER MANUFACTURES, NES	1	No Quantity							52260			0
S3	2000	2000	2000	2	0	2	Export	328	Guyana	GUY	76	Brazil	BRA								62	RUBBER MANUFACTURES, NES	1	No Quantity							1535			0
S3	2000	2000	2000	2	0	2	Export	328	Guyana	GUY	124	Canada	CAN								62	RUBBER MANUFACTURES, NES	1	No Quantity							1505			0
S3	2000	2000	2000	2	0	2	Export	328	Guyana	GUY	156	China	CHN								62	RUBBER MANUFACTURES, NES	1	No Quantity							4520			0
S3	2000	2000	2000	2	0	2	Export	328	Guyana	GUY	490	Other Asia, nes									62	RUBBER MANUFACTURES, NES	1	No Quantity							4181			0
S3	2000	2000	2000	2	0	2	Export	328	Guyana	GUY	662	Saint Lucia	LCA								62	RUBBER MANUFACTURES, NES	1	No Quantity							11			0
S3	2000	2000	2000	2	0	2	Export	328	Guyana	GUY	740	Suriname	SUR								62	RUBBER MANUFACTURES, NES	1	No Quantity							1480			0
S3	2000	2000	2000	2	0	2	Export	328	Guyana	GUY	780	Trinidad and Tobago	TTO								62	RUBBER MANUFACTURES, NES	1	No Quantity							11293			0
S3	2000	2000	2000	2	0	2	Export	328	Guyana	GUY	842	USA	USA								62	RUBBER MANUFACTURES, NES	1	No Quantity							27735			0
S3	2000	2000	2000	2	0	2	Export	340	Honduras	HND	0	World	WLD								62	RUBBER MANUFACTURES, NES	1	No Quantity							1351088			0
S3	2000	2000	2000	2	0	2	Export	340	Honduras	HND	214	Dominican Rep.	DOM								62	RUBBER MANUFACTURES, NES	1	No Quantity							43409			0
S3	2000	2000	2000	2	0	2	Export	340	Honduras	HND	222	El Salvador	SLV								62	RUBBER MANUFACTURES, NES	1	No Quantity							188535			0
S3	2000	2000	2000	2	0	2	Export	340	Honduras	HND	276	Germany	DEU								62	RUBBER MANUFACTURES, NES	1	No Quantity							148			0
S3	2000	2000	2000	2	0	2	Export	340	Honduras	HND	320	Guatemala	GTM								62	RUBBER MANUFACTURES, NES	1	No Quantity							937750			0
S3	2000	2000	2000	2	0	2	Export	340	Honduras	HND	558	Nicaragua	NIC								62	RUBBER MANUFACTURES, NES	1	No Quantity							122366			0
S3	2000	2000	2000	2	0	2	Export	340	Honduras	HND	591	Panama	PAN								62	RUBBER MANUFACTURES, NES	1	No Quantity							12124			0
S3	2000	2000	2000	2	0	2	Export	340	Honduras	HND	838	Free Zones									62	RUBBER MANUFACTURES, NES	1	No Quantity							1998			0
S3	2000	2000	2000	2	0	2	Export	340	Honduras	HND	842	USA	USA								62	RUBBER MANUFACTURES, NES	1	No Quantity							44758			0
S3	2000	2000	2000	2	0	2	Export	328	Guyana	GUY	0	World	WLD								63	CORK, WOOD MANUFACTURES	1	No Quantity							24120248			0
S3	2000	2000	2000	2	0	2	Export	328	Guyana	GUY	28	Antigua and Barbuda	ATG								63	CORK, WOOD MANUFACTURES	1	No Quantity							242272			0
S3	2000	2000	2000	2	0	2	Export	328	Guyana	GUY	52	Barbados	BRB								63	CORK, WOOD MANUFACTURES	1	No Quantity							409346			0
S3	2000	2000	2000	2	0	2	Export	328	Guyana	GUY	56	Belgium	BEL								63	CORK, WOOD MANUFACTURES	1	No Quantity							8106			0
S3	2000	2000	2000	2	0	2	Export	328	Guyana	GUY	84	Belize	BLZ								63	CORK, WOOD MANUFACTURES	1	No Quantity							214148			0
S3	2000	2000	2000	2	0	2	Export	328	Guyana	GUY	92	Br. Virgin Isds	VGB								63	CORK, WOOD MANUFACTURES	1	No Quantity							2021			0
S3	2000	2000	2000	2	0	2	Export	328	Guyana	GUY	124	Canada	CAN								63	CORK, WOOD MANUFACTURES	1	No Quantity							21043			0
S3	2000	2000	2000	2	0	2	Export	328	Guyana	GUY	188	Costa Rica	CRI								63	CORK, WOOD MANUFACTURES	1	No Quantity							46272			0
S3	2000	2000	2000	2	0	2	Export	328	Guyana	GUY	192	Cuba	CUB								63	CORK, WOOD MANUFACTURES	1	No Quantity							364800			0
S3	2000	2000	2000	2	0	2	Export	328	Guyana	GUY	196	Cyprus	CYP								63	CORK, WOOD MANUFACTURES	1	No Quantity							118990			0
S3	2000	2000	2000	2	0	2	Export	328	Guyana	GUY	212	Dominica	DMA								63	CORK, WOOD MANUFACTURES	1	No Quantity							63694			0
S3	2000	2000	2000	2	0	2	Export	328	Guyana	GUY	214	Dominican Rep.	DOM								63	CORK, WOOD MANUFACTURES	1	No Quantity							26148			0
S3	2000	2000	2000	2	0	2	Export	328	Guyana	GUY	251	France	FRA								63	CORK, WOOD MANUFACTURES	1	No Quantity							21742			0
S3	2000	2000	2000	2	0	2	Export	328	Guyana	GUY	260	Fr. South Antarctic Terr.	ATF								63	CORK, WOOD MANUFACTURES	1	No Quantity							13676			0
S3	2000	2000	2000	2	0	2	Export	328	Guyana	GUY	276	Germany	DEU								63	CORK, WOOD MANUFACTURES	1	No Quantity							694			0
S3	2000	2000	2000	2	0	2	Export	328	Guyana	GUY	308	Grenada	GRD								63	CORK, WOOD MANUFACTURES	1	No Quantity							106613			0
S3	2000	2000	2000	2	0	2	Export	328	Guyana	GUY	344	China, Hong Kong SAR	HKG								63	CORK, WOOD MANUFACTURES	1	No Quantity							7177			0
S3	2000	2000	2000	2	0	2	Export	328	Guyana	GUY	388	Jamaica	JAM								63	CORK, WOOD MANUFACTURES	1	No Quantity							3703638			0
S3	2000	2000	2000	2	0	2	Export	328	Guyana	GUY	392	Japan	JPN								63	CORK, WOOD MANUFACTURES	1	No Quantity							922			0
S3	2000	2000	2000	2	0	2	Export	328	Guyana	GUY	410	Rep. of Korea	KOR								63	CORK, WOOD MANUFACTURES	1	No Quantity							273336			0
S3	2000	2000	2000	2	0	2	Export	328	Guyana	GUY	490	Other Asia, nes									63	CORK, WOOD MANUFACTURES	1	No Quantity							467260			0
S3	2000	2000	2000	2	0	2	Export	328	Guyana	GUY	528	Netherlands	NLD								63	CORK, WOOD MANUFACTURES	1	No Quantity							83607			0
S3	2000	2000	2000	2	0	2	Export	328	Guyana	GUY	530	Neth. Antilles	ANT								63	CORK, WOOD MANUFACTURES	1	No Quantity							58383			0
S3	2000	2000	2000	2	0	2	Export	328	Guyana	GUY	533	Aruba	ABW								63	CORK, WOOD MANUFACTURES	1	No Quantity							740			0
S3	2000	2000	2000	2	0	2	Export	328	Guyana	GUY	579	Norway	NOR								63	CORK, WOOD MANUFACTURES	1	No Quantity							17847			0
S3	2000	2000	2000	2	0	2	Export	328	Guyana	GUY	591	Panama	PAN								63	CORK, WOOD MANUFACTURES	1	No Quantity							12799			0
S3	2000	2000	2000	2	0	2	Export	328	Guyana	GUY	659	Saint Kitts and Nevis	KNA								63	CORK, WOOD MANUFACTURES	1	No Quantity							17911			0
S3	2000	2000	2000	2	0	2	Export	328	Guyana	GUY	662	Saint Lucia	LCA								63	CORK, WOOD MANUFACTURES	1	No Quantity							121791			0
S3	2000	2000	2000	2	0	2	Export	328	Guyana	GUY	670	Saint Vincent and the Grenadines	VCT								63	CORK, WOOD MANUFACTURES	1	No Quantity							24060			0
S3	2000	2000	2000	2	0	2	Export	328	Guyana	GUY	699	India	IND								63	CORK, WOOD MANUFACTURES	1	No Quantity							613999			0
S3	2000	2000	2000	2	0	2	Export	328	Guyana	GUY	704	Viet Nam	VNM								63	CORK, WOOD MANUFACTURES	1	No Quantity							55761			0
S3	2000	2000	2000	2	0	2	Export	328	Guyana	GUY	740	Suriname	SUR								63	CORK, WOOD MANUFACTURES	1	No Quantity							481401			0
S3	2000	2000	2000	2	0	2	Export	328	Guyana	GUY	780	Trinidad and Tobago	TTO								63	CORK, WOOD MANUFACTURES	1	No Quantity							1980876			0
S3	2000	2000	2000	2	0	2	Export	328	Guyana	GUY	826	United Kingdom	GBR								63	CORK, WOOD MANUFACTURES	1	No Quantity							2445366			0
S3	2000	2000	2000	2	0	2	Export	328	Guyana	GUY	842	USA	USA								63	CORK, WOOD MANUFACTURES	1	No Quantity							10364992			0
S3	2000	2000	2000	2	0	2	Export	328	Guyana	GUY	862	Venezuela	VEN								63	CORK, WOOD MANUFACTURES	1	No Quantity							1728816			0
S3	2000	2000	2000	2	0	2	Export	340	Honduras	HND	0	World	WLD								63	CORK, WOOD MANUFACTURES	1	No Quantity							30219636			0
S3	2000	2000	2000	2	0	2	Export	340	Honduras	HND	52	Barbados	BRB								63	CORK, WOOD MANUFACTURES	1	No Quantity							304213			0
S3	2000	2000	2000	2	0	2	Export	340	Honduras	HND	56	Belgium	BEL								63	CORK, WOOD MANUFACTURES	1	No Quantity							15989			0
S3	2000	2000	2000	2	0	2	Export	340	Honduras	HND	156	China	CHN								63	CORK, WOOD MANUFACTURES	1	No Quantity							15299			0
S3	2000	2000	2000	2	0	2	Export	340	Honduras	HND	188	Costa Rica	CRI								63	CORK, WOOD MANUFACTURES	1	No Quantity							412923			0
S3	2000	2000	2000	2	0	2	Export	340	Honduras	HND	214	Dominican Rep.	DOM								63	CORK, WOOD MANUFACTURES	1	No Quantity							14487			0
S3	2000	2000	2000	2	0	2	Export	340	Honduras	HND	222	El Salvador	SLV								63	CORK, WOOD MANUFACTURES	1	No Quantity							2850642			0
S3	2000	2000	2000	2	0	2	Export	340	Honduras	HND	251	France	FRA								63	CORK, WOOD MANUFACTURES	1	No Quantity							225152			0
S3	2000	2000	2000	2	0	2	Export	340	Honduras	HND	276	Germany	DEU								63	CORK, WOOD MANUFACTURES	1	No Quantity							45629			0
S3	2000	2000	2000	2	0	2	Export	340	Honduras	HND	320	Guatemala	GTM								63	CORK, WOOD MANUFACTURES	1	No Quantity							393254			0
S3	2000	2000	2000	2	0	2	Export	340	Honduras	HND	372	Ireland	IRL								63	CORK, WOOD MANUFACTURES	1	No Quantity							55645			0
S3	2000	2000	2000	2	0	2	Export	340	Honduras	HND	381	Italy	ITA								63	CORK, WOOD MANUFACTURES	1	No Quantity							43082			0
S3	2000	2000	2000	2	0	2	Export	340	Honduras	HND	388	Jamaica	JAM								63	CORK, WOOD MANUFACTURES	1	No Quantity							180832			0
S3	2000	2000	2000	2	0	2	Export	340	Honduras	HND	392	Japan	JPN								63	CORK, WOOD MANUFACTURES	1	No Quantity							9142			0
S3	2000	2000	2000	2	0	2	Export	340	Honduras	HND	484	Mexico	MEX								63	CORK, WOOD MANUFACTURES	1	No Quantity							2117			0
S3	2000	2000	2000	2	0	2	Export	340	Honduras	HND	528	Netherlands	NLD								63	CORK, WOOD MANUFACTURES	1	No Quantity							37901			0
S3	2000	2000	2000	2	0	2	Export	340	Honduras	HND	530	Neth. Antilles	ANT								63	CORK, WOOD MANUFACTURES	1	No Quantity							15244			0
S3	2000	2000	2000	2	0	2	Export	340	Honduras	HND	558	Nicaragua	NIC								63	CORK, WOOD MANUFACTURES	1	No Quantity							74075			0
S3	2000	2000	2000	2	0	2	Export	340	Honduras	HND	591	Panama	PAN								63	CORK, WOOD MANUFACTURES	1	No Quantity							74556			0
S3	2000	2000	2000	2	0	2	Export	340	Honduras	HND	724	Spain	ESP								63	CORK, WOOD MANUFACTURES	1	No Quantity							780207			0
S3	2000	2000	2000	2	0	2	Export	340	Honduras	HND	757	Switzerland	CHE								63	CORK, WOOD MANUFACTURES	1	No Quantity							7834			0
S3	2000	2000	2000	2	0	2	Export	340	Honduras	HND	780	Trinidad and Tobago	TTO								63	CORK, WOOD MANUFACTURES	1	No Quantity							296328			0
S3	2000	2000	2000	2	0	2	Export	340	Honduras	HND	826	United Kingdom	GBR								63	CORK, WOOD MANUFACTURES	1	No Quantity							33021			0
S3	2000	2000	2000	2	0	2	Export	340	Honduras	HND	838	Free Zones									63	CORK, WOOD MANUFACTURES	1	No Quantity							1154047			0
S3	2000	2000	2000	2	0	2	Export	340	Honduras	HND	842	USA	USA								63	CORK, WOOD MANUFACTURES	1	No Quantity							23178017			0
S3	2000	2000	2000	2	0	2	Export	328	Guyana	GUY	0	World	WLD								64	PAPER,PAPERBOARD,ETC.	1	No Quantity							1563792			0
S3	2000	2000	2000	2	0	2	Export	328	Guyana	GUY	28	Antigua and Barbuda	ATG								64	PAPER,PAPERBOARD,ETC.	1	No Quantity							503			0
S3	2000	2000	2000	2	0	2	Export	328	Guyana	GUY	44	Bahamas	BHS								64	PAPER,PAPERBOARD,ETC.	1	No Quantity							3517			0
S3	2000	2000	2000	2	0	2	Export	328	Guyana	GUY	52	Barbados	BRB								64	PAPER,PAPERBOARD,ETC.	1	No Quantity							146599			0
S3	2000	2000	2000	2	0	2	Export	328	Guyana	GUY	214	Dominican Rep.	DOM								64	PAPER,PAPERBOARD,ETC.	1	No Quantity							39			0
S3	2000	2000	2000	2	0	2	Export	328	Guyana	GUY	388	Jamaica	JAM								64	PAPER,PAPERBOARD,ETC.	1	No Quantity							1			0
S3	2000	2000	2000	2	0	2	Export	328	Guyana	GUY	528	Netherlands	NLD								64	PAPER,PAPERBOARD,ETC.	1	No Quantity							3103			0
S3	2000	2000	2000	2	0	2	Export	328	Guyana	GUY	659	Saint Kitts and Nevis	KNA								64	PAPER,PAPERBOARD,ETC.	1	No Quantity							2			0
S3	2000	2000	2000	2	0	2	Export	328	Guyana	GUY	740	Suriname	SUR								64	PAPER,PAPERBOARD,ETC.	1	No Quantity							114173			0
S3	2000	2000	2000	2	0	2	Export	328	Guyana	GUY	752	Sweden	SWE								64	PAPER,PAPERBOARD,ETC.	1	No Quantity							2892			0
S3	2000	2000	2000	2	0	2	Export	328	Guyana	GUY	780	Trinidad and Tobago	TTO								64	PAPER,PAPERBOARD,ETC.	1	No Quantity							1292749			0
S3	2000	2000	2000	2	0	2	Export	328	Guyana	GUY	842	USA	USA								64	PAPER,PAPERBOARD,ETC.	1	No Quantity							202			0
S3	2000	2000	2000	2	0	2	Export	328	Guyana	GUY	891	Serbia and Montenegro	SCG								64	PAPER,PAPERBOARD,ETC.	1	No Quantity							14			0
S3	2000	2000	2000	2	0	2	Export	340	Honduras	HND	0	World	WLD								64	PAPER,PAPERBOARD,ETC.	1	No Quantity							8056139			0
S3	2000	2000	2000	2	0	2	Export	340	Honduras	HND	84	Belize	BLZ								64	PAPER,PAPERBOARD,ETC.	1	No Quantity							58852			0
S3	2000	2000	2000	2	0	2	Export	340	Honduras	HND	188	Costa Rica	CRI								64	PAPER,PAPERBOARD,ETC.	1	No Quantity							823466			0
S3	2000	2000	2000	2	0	2	Export	340	Honduras	HND	222	El Salvador	SLV								64	PAPER,PAPERBOARD,ETC.	1	No Quantity							1310548			0
S3	2000	2000	2000	2	0	2	Export	340	Honduras	HND	251	France	FRA								64	PAPER,PAPERBOARD,ETC.	1	No Quantity							1694			0
S3	2000	2000	2000	2	0	2	Export	340	Honduras	HND	276	Germany	DEU								64	PAPER,PAPERBOARD,ETC.	1	No Quantity							885			0
S3	2000	2000	2000	2	0	2	Export	340	Honduras	HND	320	Guatemala	GTM								64	PAPER,PAPERBOARD,ETC.	1	No Quantity							2526424			0
S3	2000	2000	2000	2	0	2	Export	340	Honduras	HND	484	Mexico	MEX								64	PAPER,PAPERBOARD,ETC.	1	No Quantity							283203			0
S3	2000	2000	2000	2	0	2	Export	340	Honduras	HND	558	Nicaragua	NIC								64	PAPER,PAPERBOARD,ETC.	1	No Quantity							886346			0
S3	2000	2000	2000	2	0	2	Export	340	Honduras	HND	591	Panama	PAN								64	PAPER,PAPERBOARD,ETC.	1	No Quantity							255198			0
S3	2000	2000	2000	2	0	2	Export	340	Honduras	HND	752	Sweden	SWE								64	PAPER,PAPERBOARD,ETC.	1	No Quantity							10325			0
S3	2000	2000	2000	2	0	2	Export	340	Honduras	HND	826	United Kingdom	GBR								64	PAPER,PAPERBOARD,ETC.	1	No Quantity							24			0
S3	2000	2000	2000	2	0	2	Export	340	Honduras	HND	838	Free Zones									64	PAPER,PAPERBOARD,ETC.	1	No Quantity							716843			0
S3	2000	2000	2000	2	0	2	Export	340	Honduras	HND	842	USA	USA								64	PAPER,PAPERBOARD,ETC.	1	No Quantity							1178097			0
S3	2000	2000	2000	2	0	2	Export	340	Honduras	HND	862	Venezuela	VEN								64	PAPER,PAPERBOARD,ETC.	1	No Quantity							4234			0
S3	2000	2000	2000	2	0	2	Export	328	Guyana	GUY	0	World	WLD								65	TEXTILE YARN,FABRIC,ETC.	1	No Quantity							184300			0
S3	2000	2000	2000	2	0	2	Export	328	Guyana	GUY	28	Antigua and Barbuda	ATG								65	TEXTILE YARN,FABRIC,ETC.	1	No Quantity							989			0
S3	2000	2000	2000	2	0	2	Export	328	Guyana	GUY	52	Barbados	BRB								65	TEXTILE YARN,FABRIC,ETC.	1	No Quantity							3809			0
S3	2000	2000	2000	2	0	2	Export	328	Guyana	GUY	92	Br. Virgin Isds	VGB								65	TEXTILE YARN,FABRIC,ETC.	1	No Quantity							236			0
S3	2000	2000	2000	2	0	2	Export	328	Guyana	GUY	124	Canada	CAN								65	TEXTILE YARN,FABRIC,ETC.	1	No Quantity							11339			0
S3	2000	2000	2000	2	0	2	Export	328	Guyana	GUY	156	China	CHN								65	TEXTILE YARN,FABRIC,ETC.	1	No Quantity							634			0
S3	2000	2000	2000	2	0	2	Export	328	Guyana	GUY	170	Colombia	COL								65	TEXTILE YARN,FABRIC,ETC.	1	No Quantity							145			0
S3	2000	2000	2000	2	0	2	Export	328	Guyana	GUY	212	Dominica	DMA								65	TEXTILE YARN,FABRIC,ETC.	1	No Quantity							626			0
S3	2000	2000	2000	2	0	2	Export	328	Guyana	GUY	214	Dominican Rep.	DOM								65	TEXTILE YARN,FABRIC,ETC.	1	No Quantity							79			0
S3	2000	2000	2000	2	0	2	Export	328	Guyana	GUY	308	Grenada	GRD								65	TEXTILE YARN,FABRIC,ETC.	1	No Quantity							20			0
S3	2000	2000	2000	2	0	2	Export	328	Guyana	GUY	388	Jamaica	JAM								65	TEXTILE YARN,FABRIC,ETC.	1	No Quantity							14566			0
S3	2000	2000	2000	2	0	2	Export	328	Guyana	GUY	530	Neth. Antilles	ANT								65	TEXTILE YARN,FABRIC,ETC.	1	No Quantity							2220			0
S3	2000	2000	2000	2	0	2	Export	328	Guyana	GUY	659	Saint Kitts and Nevis	KNA								65	TEXTILE YARN,FABRIC,ETC.	1	No Quantity							403			0
S3	2000	2000	2000	2	0	2	Export	328	Guyana	GUY	662	Saint Lucia	LCA								65	TEXTILE YARN,FABRIC,ETC.	1	No Quantity							38			0
S3	2000	2000	2000	2	0	2	Export	328	Guyana	GUY	670	Saint Vincent and the Grenadines	VCT								65	TEXTILE YARN,FABRIC,ETC.	1	No Quantity							25			0
S3	2000	2000	2000	2	0	2	Export	328	Guyana	GUY	740	Suriname	SUR								65	TEXTILE YARN,FABRIC,ETC.	1	No Quantity							3560			0
S3	2000	2000	2000	2	0	2	Export	328	Guyana	GUY	780	Trinidad and Tobago	TTO								65	TEXTILE YARN,FABRIC,ETC.	1	No Quantity							3934			0
S3	2000	2000	2000	2	0	2	Export	328	Guyana	GUY	842	USA	USA								65	TEXTILE YARN,FABRIC,ETC.	1	No Quantity							140989			0
S3	2000	2000	2000	2	0	2	Export	328	Guyana	GUY	862	Venezuela	VEN								65	TEXTILE YARN,FABRIC,ETC.	1	No Quantity							691			0
S3	2000	2000	2000	2	0	2	Export	340	Honduras	HND	0	World	WLD								65	TEXTILE YARN,FABRIC,ETC.	1	No Quantity							10836011			0
S3	2000	2000	2000	2	0	2	Export	340	Honduras	HND	32	Argentina	ARG								65	TEXTILE YARN,FABRIC,ETC.	1	No Quantity							2823			0
S3	2000	2000	2000	2	0	2	Export	340	Honduras	HND	76	Brazil	BRA								65	TEXTILE YARN,FABRIC,ETC.	1	No Quantity							4467			0
S3	2000	2000	2000	2	0	2	Export	340	Honduras	HND	84	Belize	BLZ								65	TEXTILE YARN,FABRIC,ETC.	1	No Quantity							97446			0
S3	2000	2000	2000	2	0	2	Export	340	Honduras	HND	152	Chile	CHL								65	TEXTILE YARN,FABRIC,ETC.	1	No Quantity							19963			0
S3	2000	2000	2000	2	0	2	Export	340	Honduras	HND	156	China	CHN								65	TEXTILE YARN,FABRIC,ETC.	1	No Quantity							1412			0
S3	2000	2000	2000	2	0	2	Export	340	Honduras	HND	170	Colombia	COL								65	TEXTILE YARN,FABRIC,ETC.	1	No Quantity							678181			0
S3	2000	2000	2000	2	0	2	Export	340	Honduras	HND	188	Costa Rica	CRI								65	TEXTILE YARN,FABRIC,ETC.	1	No Quantity							188889			0
S3	2000	2000	2000	2	0	2	Export	340	Honduras	HND	214	Dominican Rep.	DOM								65	TEXTILE YARN,FABRIC,ETC.	1	No Quantity							220627			0
S3	2000	2000	2000	2	0	2	Export	340	Honduras	HND	222	El Salvador	SLV								65	TEXTILE YARN,FABRIC,ETC.	1	No Quantity							2529793			0
S3	2000	2000	2000	2	0	2	Export	340	Honduras	HND	320	Guatemala	GTM								65	TEXTILE YARN,FABRIC,ETC.	1	No Quantity							1666498			0
S3	2000	2000	2000	2	0	2	Export	340	Honduras	HND	344	China, Hong Kong SAR	HKG								65	TEXTILE YARN,FABRIC,ETC.	1	No Quantity							1574			0
S3	2000	2000	2000	2	0	2	Export	340	Honduras	HND	388	Jamaica	JAM								65	TEXTILE YARN,FABRIC,ETC.	1	No Quantity							18086			0
S3	2000	2000	2000	2	0	2	Export	340	Honduras	HND	558	Nicaragua	NIC								65	TEXTILE YARN,FABRIC,ETC.	1	No Quantity							363832			0
S3	2000	2000	2000	2	0	2	Export	340	Honduras	HND	591	Panama	PAN								65	TEXTILE YARN,FABRIC,ETC.	1	No Quantity							476685			0
S3	2000	2000	2000	2	0	2	Export	340	Honduras	HND	838	Free Zones									65	TEXTILE YARN,FABRIC,ETC.	1	No Quantity							460449			0
S3	2000	2000	2000	2	0	2	Export	340	Honduras	HND	842	USA	USA								65	TEXTILE YARN,FABRIC,ETC.	1	No Quantity							4081086			0
S3	2000	2000	2000	2	0	2	Export	340	Honduras	HND	862	Venezuela	VEN								65	TEXTILE YARN,FABRIC,ETC.	1	No Quantity							24200			0
S3	2000	2000	2000	2	0	2	Export	328	Guyana	GUY	0	World	WLD								66	NON-METAL.MINERAL MANFCT	1	No Quantity							4492867			0
S3	2000	2000	2000	2	0	2	Export	328	Guyana	GUY	28	Antigua and Barbuda	ATG								66	NON-METAL.MINERAL MANFCT	1	No Quantity							8			0
S3	2000	2000	2000	2	0	2	Export	328	Guyana	GUY	52	Barbados	BRB								66	NON-METAL.MINERAL MANFCT	1	No Quantity							165506			0
S3	2000	2000	2000	2	0	2	Export	328	Guyana	GUY	56	Belgium	BEL								66	NON-METAL.MINERAL MANFCT	1	No Quantity							1131395			0
S3	2000	2000	2000	2	0	2	Export	328	Guyana	GUY	76	Brazil	BRA								66	NON-METAL.MINERAL MANFCT	1	No Quantity							195051			0
S3	2000	2000	2000	2	0	2	Export	328	Guyana	GUY	124	Canada	CAN								66	NON-METAL.MINERAL MANFCT	1	No Quantity							54457			0
S3	2000	2000	2000	2	0	2	Export	328	Guyana	GUY	156	China	CHN								66	NON-METAL.MINERAL MANFCT	1	No Quantity							273			0
S3	2000	2000	2000	2	0	2	Export	328	Guyana	GUY	212	Dominica	DMA								66	NON-METAL.MINERAL MANFCT	1	No Quantity							22			0
S3	2000	2000	2000	2	0	2	Export	328	Guyana	GUY	214	Dominican Rep.	DOM								66	NON-METAL.MINERAL MANFCT	1	No Quantity							2			0
S3	2000	2000	2000	2	0	2	Export	328	Guyana	GUY	276	Germany	DEU								66	NON-METAL.MINERAL MANFCT	1	No Quantity							4			0
S3	2000	2000	2000	2	0	2	Export	328	Guyana	GUY	308	Grenada	GRD								66	NON-METAL.MINERAL MANFCT	1	No Quantity							290			0
S3	2000	2000	2000	2	0	2	Export	328	Guyana	GUY	388	Jamaica	JAM								66	NON-METAL.MINERAL MANFCT	1	No Quantity							1981			0
S3	2000	2000	2000	2	0	2	Export	328	Guyana	GUY	490	Other Asia, nes									66	NON-METAL.MINERAL MANFCT	1	No Quantity							49			0
S3	2000	2000	2000	2	0	2	Export	328	Guyana	GUY	530	Neth. Antilles	ANT								66	NON-METAL.MINERAL MANFCT	1	No Quantity							986			0
S3	2000	2000	2000	2	0	2	Export	328	Guyana	GUY	662	Saint Lucia	LCA								66	NON-METAL.MINERAL MANFCT	1	No Quantity							15298			0
S3	2000	2000	2000	2	0	2	Export	328	Guyana	GUY	670	Saint Vincent and the Grenadines	VCT								66	NON-METAL.MINERAL MANFCT	1	No Quantity							29496			0
S3	2000	2000	2000	2	0	2	Export	328	Guyana	GUY	699	India	IND								66	NON-METAL.MINERAL MANFCT	1	No Quantity							329			0
S3	2000	2000	2000	2	0	2	Export	328	Guyana	GUY	710	South Africa	ZAF								66	NON-METAL.MINERAL MANFCT	1	No Quantity							99265			0
S3	2000	2000	2000	2	0	2	Export	328	Guyana	GUY	757	Switzerland	CHE								66	NON-METAL.MINERAL MANFCT	1	No Quantity							792984			0
S3	2000	2000	2000	2	0	2	Export	328	Guyana	GUY	780	Trinidad and Tobago	TTO								66	NON-METAL.MINERAL MANFCT	1	No Quantity							105832			0
S3	2000	2000	2000	2	0	2	Export	328	Guyana	GUY	842	USA	USA								66	NON-METAL.MINERAL MANFCT	1	No Quantity							1693842			0
S3	2000	2000	2000	2	0	2	Export	328	Guyana	GUY	862	Venezuela	VEN								66	NON-METAL.MINERAL MANFCT	1	No Quantity							205795			0
S3	2000	2000	2000	2	0	2	Export	340	Honduras	HND	0	World	WLD								66	NON-METAL.MINERAL MANFCT	1	No Quantity							3757628			0
S3	2000	2000	2000	2	0	2	Export	340	Honduras	HND	32	Argentina	ARG								66	NON-METAL.MINERAL MANFCT	1	No Quantity							70			0
S3	2000	2000	2000	2	0	2	Export	340	Honduras	HND	52	Barbados	BRB								66	NON-METAL.MINERAL MANFCT	1	No Quantity							367			0
S3	2000	2000	2000	2	0	2	Export	340	Honduras	HND	56	Belgium	BEL								66	NON-METAL.MINERAL MANFCT	1	No Quantity							12600			0
S3	2000	2000	2000	2	0	2	Export	340	Honduras	HND	76	Brazil	BRA								66	NON-METAL.MINERAL MANFCT	1	No Quantity							85515			0
S3	2000	2000	2000	2	0	2	Export	340	Honduras	HND	84	Belize	BLZ								66	NON-METAL.MINERAL MANFCT	1	No Quantity							20466			0
S3	2000	2000	2000	2	0	2	Export	340	Honduras	HND	188	Costa Rica	CRI								66	NON-METAL.MINERAL MANFCT	1	No Quantity							15399			0
S3	2000	2000	2000	2	0	2	Export	340	Honduras	HND	222	El Salvador	SLV								66	NON-METAL.MINERAL MANFCT	1	No Quantity							506233			0
S3	2000	2000	2000	2	0	2	Export	340	Honduras	HND	251	France	FRA								66	NON-METAL.MINERAL MANFCT	1	No Quantity							3036			0
S3	2000	2000	2000	2	0	2	Export	340	Honduras	HND	276	Germany	DEU								66	NON-METAL.MINERAL MANFCT	1	No Quantity							9450			0
S3	2000	2000	2000	2	0	2	Export	340	Honduras	HND	320	Guatemala	GTM								66	NON-METAL.MINERAL MANFCT	1	No Quantity							418897			0
S3	2000	2000	2000	2	0	2	Export	340	Honduras	HND	381	Italy	ITA								66	NON-METAL.MINERAL MANFCT	1	No Quantity							12397			0
S3	2000	2000	2000	2	0	2	Export	340	Honduras	HND	484	Mexico	MEX								66	NON-METAL.MINERAL MANFCT	1	No Quantity							1658			0
S3	2000	2000	2000	2	0	2	Export	340	Honduras	HND	558	Nicaragua	NIC								66	NON-METAL.MINERAL MANFCT	1	No Quantity							106177			0
S3	2000	2000	2000	2	0	2	Export	340	Honduras	HND	724	Spain	ESP								66	NON-METAL.MINERAL MANFCT	1	No Quantity							92			0
S3	2000	2000	2000	2	0	2	Export	340	Honduras	HND	757	Switzerland	CHE								66	NON-METAL.MINERAL MANFCT	1	No Quantity							1120			0
S3	2000	2000	2000	2	0	2	Export	340	Honduras	HND	838	Free Zones									66	NON-METAL.MINERAL MANFCT	1	No Quantity							141718			0
S3	2000	2000	2000	2	0	2	Export	340	Honduras	HND	842	USA	USA								66	NON-METAL.MINERAL MANFCT	1	No Quantity							2188225			0
S3	2000	2000	2000	2	0	2	Export	340	Honduras	HND	862	Venezuela	VEN								66	NON-METAL.MINERAL MANFCT	1	No Quantity							234208			0
S3	2000	2000	2000	2	0	2	Export	328	Guyana	GUY	0	World	WLD								67	IRON AND STEEL	1	No Quantity							65505			0
S3	2000	2000	2000	2	0	2	Export	328	Guyana	GUY	28	Antigua and Barbuda	ATG								67	IRON AND STEEL	1	No Quantity							350			0
S3	2000	2000	2000	2	0	2	Export	328	Guyana	GUY	52	Barbados	BRB								67	IRON AND STEEL	1	No Quantity							10206			0
S3	2000	2000	2000	2	0	2	Export	328	Guyana	GUY	308	Grenada	GRD								67	IRON AND STEEL	1	No Quantity							6			0
S3	2000	2000	2000	2	0	2	Export	328	Guyana	GUY	662	Saint Lucia	LCA								67	IRON AND STEEL	1	No Quantity							15543			0
S3	2000	2000	2000	2	0	2	Export	328	Guyana	GUY	740	Suriname	SUR								67	IRON AND STEEL	1	No Quantity							5639			0
S3	2000	2000	2000	2	0	2	Export	328	Guyana	GUY	780	Trinidad and Tobago	TTO								67	IRON AND STEEL	1	No Quantity							33655			0
S3	2000	2000	2000	2	0	2	Export	328	Guyana	GUY	842	USA	USA								67	IRON AND STEEL	1	No Quantity							104			0
S3	2000	2000	2000	2	0	2	Export	340	Honduras	HND	0	World	WLD								67	IRON AND STEEL	1	No Quantity							9436138			0
S3	2000	2000	2000	2	0	2	Export	340	Honduras	HND	52	Barbados	BRB								67	IRON AND STEEL	1	No Quantity							323			0
S3	2000	2000	2000	2	0	2	Export	340	Honduras	HND	188	Costa Rica	CRI								67	IRON AND STEEL	1	No Quantity							317066			0
S3	2000	2000	2000	2	0	2	Export	340	Honduras	HND	218	Ecuador	ECU								67	IRON AND STEEL	1	No Quantity							366			0
S3	2000	2000	2000	2	0	2	Export	340	Honduras	HND	222	El Salvador	SLV								67	IRON AND STEEL	1	No Quantity							3342024			0
S3	2000	2000	2000	2	0	2	Export	340	Honduras	HND	320	Guatemala	GTM								67	IRON AND STEEL	1	No Quantity							3123397			0
S3	2000	2000	2000	2	0	2	Export	340	Honduras	HND	388	Jamaica	JAM								67	IRON AND STEEL	1	No Quantity							42688			0
S3	2000	2000	2000	2	0	2	Export	340	Honduras	HND	558	Nicaragua	NIC								67	IRON AND STEEL	1	No Quantity							559391			0
S3	2000	2000	2000	2	0	2	Export	340	Honduras	HND	591	Panama	PAN								67	IRON AND STEEL	1	No Quantity							1266037			0
S3	2000	2000	2000	2	0	2	Export	340	Honduras	HND	838	Free Zones									67	IRON AND STEEL	1	No Quantity							2163			0
S3	2000	2000	2000	2	0	2	Export	340	Honduras	HND	842	USA	USA								67	IRON AND STEEL	1	No Quantity							782683			0
S3	2000	2000	2000	2	0	2	Export	328	Guyana	GUY	0	World	WLD								68	NON-FERROUS METALS	1	No Quantity							5252			0
S3	2000	2000	2000	2	0	2	Export	328	Guyana	GUY	28	Antigua and Barbuda	ATG								68	NON-FERROUS METALS	1	No Quantity							216			0
S3	2000	2000	2000	2	0	2	Export	328	Guyana	GUY	52	Barbados	BRB								68	NON-FERROUS METALS	1	No Quantity							110			0
S3	2000	2000	2000	2	0	2	Export	328	Guyana	GUY	212	Dominica	DMA								68	NON-FERROUS METALS	1	No Quantity							316			0
S3	2000	2000	2000	2	0	2	Export	328	Guyana	GUY	752	Sweden	SWE								68	NON-FERROUS METALS	1	No Quantity							30			0
S3	2000	2000	2000	2	0	2	Export	328	Guyana	GUY	842	USA	USA								68	NON-FERROUS METALS	1	No Quantity							4581			0
S3	2000	2000	2000	2	0	2	Export	340	Honduras	HND	0	World	WLD								68	NON-FERROUS METALS	1	No Quantity							48126058			0
S3	2000	2000	2000	2	0	2	Export	340	Honduras	HND	188	Costa Rica	CRI								68	NON-FERROUS METALS	1	No Quantity							613			0
S3	2000	2000	2000	2	0	2	Export	340	Honduras	HND	222	El Salvador	SLV								68	NON-FERROUS METALS	1	No Quantity							20195360			0
S3	2000	2000	2000	2	0	2	Export	340	Honduras	HND	320	Guatemala	GTM								68	NON-FERROUS METALS	1	No Quantity							25763999			0
S3	2000	2000	2000	2	0	2	Export	340	Honduras	HND	484	Mexico	MEX								68	NON-FERROUS METALS	1	No Quantity							51782			0
S3	2000	2000	2000	2	0	2	Export	340	Honduras	HND	826	United Kingdom	GBR								68	NON-FERROUS METALS	1	No Quantity							52230			0
S3	2000	2000	2000	2	0	2	Export	340	Honduras	HND	838	Free Zones									68	NON-FERROUS METALS	1	No Quantity							76918			0
S3	2000	2000	2000	2	0	2	Export	340	Honduras	HND	842	USA	USA								68	NON-FERROUS METALS	1	No Quantity							1932891			0
S3	2000	2000	2000	2	0	2	Export	340	Honduras	HND	862	Venezuela	VEN								68	NON-FERROUS METALS	1	No Quantity							52265			0
S3	2000	2000	2000	2	0	2	Export	328	Guyana	GUY	0	World	WLD								69	METALS MANUFACTURES,NES	1	No Quantity							778416			0
S3	2000	2000	2000	2	0	2	Export	328	Guyana	GUY	28	Antigua and Barbuda	ATG								69	METALS MANUFACTURES,NES	1	No Quantity							5126			0
S3	2000	2000	2000	2	0	2	Export	328	Guyana	GUY	52	Barbados	BRB								69	METALS MANUFACTURES,NES	1	No Quantity							36057			0
S3	2000	2000	2000	2	0	2	Export	328	Guyana	GUY	76	Brazil	BRA								69	METALS MANUFACTURES,NES	1	No Quantity							1447			0
S3	2000	2000	2000	2	0	2	Export	328	Guyana	GUY	124	Canada	CAN								69	METALS MANUFACTURES,NES	1	No Quantity							47420			0
S3	2000	2000	2000	2	0	2	Export	328	Guyana	GUY	156	China	CHN								69	METALS MANUFACTURES,NES	1	No Quantity							1336			0
S3	2000	2000	2000	2	0	2	Export	328	Guyana	GUY	212	Dominica	DMA								69	METALS MANUFACTURES,NES	1	No Quantity							132			0
S3	2000	2000	2000	2	0	2	Export	328	Guyana	GUY	308	Grenada	GRD								69	METALS MANUFACTURES,NES	1	No Quantity							12104			0
S3	2000	2000	2000	2	0	2	Export	328	Guyana	GUY	490	Other Asia, nes									69	METALS MANUFACTURES,NES	1	No Quantity							57			0
S3	2000	2000	2000	2	0	2	Export	328	Guyana	GUY	530	Neth. Antilles	ANT								69	METALS MANUFACTURES,NES	1	No Quantity							26			0
S3	2000	2000	2000	2	0	2	Export	328	Guyana	GUY	591	Panama	PAN								69	METALS MANUFACTURES,NES	1	No Quantity							2652			0
S3	2000	2000	2000	2	0	2	Export	328	Guyana	GUY	659	Saint Kitts and Nevis	KNA								69	METALS MANUFACTURES,NES	1	No Quantity							1087			0
S3	2000	2000	2000	2	0	2	Export	328	Guyana	GUY	660	Anguilla	AIA								69	METALS MANUFACTURES,NES	1	No Quantity							138			0
S3	2000	2000	2000	2	0	2	Export	328	Guyana	GUY	662	Saint Lucia	LCA								69	METALS MANUFACTURES,NES	1	No Quantity							22			0
S3	2000	2000	2000	2	0	2	Export	328	Guyana	GUY	670	Saint Vincent and the Grenadines	VCT								69	METALS MANUFACTURES,NES	1	No Quantity							33			0
S3	2000	2000	2000	2	0	2	Export	328	Guyana	GUY	699	India	IND								69	METALS MANUFACTURES,NES	1	No Quantity							164			0
S3	2000	2000	2000	2	0	2	Export	328	Guyana	GUY	710	South Africa	ZAF								69	METALS MANUFACTURES,NES	1	No Quantity							274			0
S3	2000	2000	2000	2	0	2	Export	328	Guyana	GUY	740	Suriname	SUR								69	METALS MANUFACTURES,NES	1	No Quantity							63308			0
S3	2000	2000	2000	2	0	2	Export	328	Guyana	GUY	757	Switzerland	CHE								69	METALS MANUFACTURES,NES	1	No Quantity							59			0
S3	2000	2000	2000	2	0	2	Export	328	Guyana	GUY	780	Trinidad and Tobago	TTO								69	METALS MANUFACTURES,NES	1	No Quantity							466252			0
S3	2000	2000	2000	2	0	2	Export	328	Guyana	GUY	826	United Kingdom	GBR								69	METALS MANUFACTURES,NES	1	No Quantity							9366			0
S3	2000	2000	2000	2	0	2	Export	328	Guyana	GUY	842	USA	USA								69	METALS MANUFACTURES,NES	1	No Quantity							131355			0
S3	2000	2000	2000	2	0	2	Export	340	Honduras	HND	0	World	WLD								69	METALS MANUFACTURES,NES	1	No Quantity							30802177			0
S3	2000	2000	2000	2	0	2	Export	340	Honduras	HND	52	Barbados	BRB								69	METALS MANUFACTURES,NES	1	No Quantity							18270			0
S3	2000	2000	2000	2	0	2	Export	340	Honduras	HND	188	Costa Rica	CRI								69	METALS MANUFACTURES,NES	1	No Quantity							769728			0
S3	2000	2000	2000	2	0	2	Export	340	Honduras	HND	214	Dominican Rep.	DOM								69	METALS MANUFACTURES,NES	1	No Quantity							4008			0
S3	2000	2000	2000	2	0	2	Export	340	Honduras	HND	218	Ecuador	ECU								69	METALS MANUFACTURES,NES	1	No Quantity							37			0
S3	2000	2000	2000	2	0	2	Export	340	Honduras	HND	222	El Salvador	SLV								69	METALS MANUFACTURES,NES	1	No Quantity							10368321			0
S3	2000	2000	2000	2	0	2	Export	340	Honduras	HND	320	Guatemala	GTM								69	METALS MANUFACTURES,NES	1	No Quantity							16057359			0
S3	2000	2000	2000	2	0	2	Export	340	Honduras	HND	376	Israel	ISR								69	METALS MANUFACTURES,NES	1	No Quantity							4386			0
S3	2000	2000	2000	2	0	2	Export	340	Honduras	HND	388	Jamaica	JAM								69	METALS MANUFACTURES,NES	1	No Quantity							16141			0
S3	2000	2000	2000	2	0	2	Export	340	Honduras	HND	484	Mexico	MEX								69	METALS MANUFACTURES,NES	1	No Quantity							11179			0
S3	2000	2000	2000	2	0	2	Export	340	Honduras	HND	490	Other Asia, nes									69	METALS MANUFACTURES,NES	1	No Quantity							12874			0
S3	2000	2000	2000	2	0	2	Export	340	Honduras	HND	558	Nicaragua	NIC								69	METALS MANUFACTURES,NES	1	No Quantity							1141533			0
S3	2000	2000	2000	2	0	2	Export	340	Honduras	HND	591	Panama	PAN								69	METALS MANUFACTURES,NES	1	No Quantity							536470			0
S3	2000	2000	2000	2	0	2	Export	340	Honduras	HND	752	Sweden	SWE								69	METALS MANUFACTURES,NES	1	No Quantity							7361			0
S3	2000	2000	2000	2	0	2	Export	340	Honduras	HND	838	Free Zones									69	METALS MANUFACTURES,NES	1	No Quantity							303921			0
S3	2000	2000	2000	2	0	2	Export	340	Honduras	HND	842	USA	USA								69	METALS MANUFACTURES,NES	1	No Quantity							1545369			0
S3	2000	2000	2000	2	0	2	Export	340	Honduras	HND	894	Zambia	ZMB								69	METALS MANUFACTURES,NES	1	No Quantity							5220			0
S3	2000	2000	2000	2	0	2	Export	328	Guyana	GUY	0	World	WLD								71	POWER GENERATNG.MACHINES	1	No Quantity							347590			0
S3	2000	2000	2000	2	0	2	Export	328	Guyana	GUY	76	Brazil	BRA								71	POWER GENERATNG.MACHINES	1	No Quantity							15751			0
S3	2000	2000	2000	2	0	2	Export	328	Guyana	GUY	124	Canada	CAN								71	POWER GENERATNG.MACHINES	1	No Quantity							370			0
S3	2000	2000	2000	2	0	2	Export	328	Guyana	GUY	156	China	CHN								71	POWER GENERATNG.MACHINES	1	No Quantity							20678			0
S3	2000	2000	2000	2	0	2	Export	328	Guyana	GUY	246	Finland	FIN								71	POWER GENERATNG.MACHINES	1	No Quantity							469			0
S3	2000	2000	2000	2	0	2	Export	328	Guyana	GUY	381	Italy	ITA								71	POWER GENERATNG.MACHINES	1	No Quantity							20497			0
S3	2000	2000	2000	2	0	2	Export	328	Guyana	GUY	490	Other Asia, nes									71	POWER GENERATNG.MACHINES	1	No Quantity							1137			0
S3	2000	2000	2000	2	0	2	Export	328	Guyana	GUY	528	Netherlands	NLD								71	POWER GENERATNG.MACHINES	1	No Quantity							66898			0
S3	2000	2000	2000	2	0	2	Export	328	Guyana	GUY	780	Trinidad and Tobago	TTO								71	POWER GENERATNG.MACHINES	1	No Quantity							3771			0
S3	2000	2000	2000	2	0	2	Export	328	Guyana	GUY	826	United Kingdom	GBR								71	POWER GENERATNG.MACHINES	1	No Quantity							999			0
S3	2000	2000	2000	2	0	2	Export	328	Guyana	GUY	842	USA	USA								71	POWER GENERATNG.MACHINES	1	No Quantity							217021			0
S3	2000	2000	2000	2	0	2	Export	340	Honduras	HND	0	World	WLD								71	POWER GENERATNG.MACHINES	1	No Quantity							656649			0
S3	2000	2000	2000	2	0	2	Export	340	Honduras	HND	152	Chile	CHL								71	POWER GENERATNG.MACHINES	1	No Quantity							126741			0
S3	2000	2000	2000	2	0	2	Export	340	Honduras	HND	188	Costa Rica	CRI								71	POWER GENERATNG.MACHINES	1	No Quantity							25633			0
S3	2000	2000	2000	2	0	2	Export	340	Honduras	HND	214	Dominican Rep.	DOM								71	POWER GENERATNG.MACHINES	1	No Quantity							3529			0
S3	2000	2000	2000	2	0	2	Export	340	Honduras	HND	218	Ecuador	ECU								71	POWER GENERATNG.MACHINES	1	No Quantity							622			0
S3	2000	2000	2000	2	0	2	Export	340	Honduras	HND	222	El Salvador	SLV								71	POWER GENERATNG.MACHINES	1	No Quantity							252684			0
S3	2000	2000	2000	2	0	2	Export	340	Honduras	HND	251	France	FRA								71	POWER GENERATNG.MACHINES	1	No Quantity							7142			0
S3	2000	2000	2000	2	0	2	Export	340	Honduras	HND	320	Guatemala	GTM								71	POWER GENERATNG.MACHINES	1	No Quantity							192674			0
S3	2000	2000	2000	2	0	2	Export	340	Honduras	HND	484	Mexico	MEX								71	POWER GENERATNG.MACHINES	1	No Quantity							309			0
S3	2000	2000	2000	2	0	2	Export	340	Honduras	HND	838	Free Zones									71	POWER GENERATNG.MACHINES	1	No Quantity							4623			0
S3	2000	2000	2000	2	0	2	Export	340	Honduras	HND	842	USA	USA								71	POWER GENERATNG.MACHINES	1	No Quantity							42692			0
S3	2000	2000	2000	2	0	2	Export	328	Guyana	GUY	0	World	WLD								72	SPECIAL.INDUST.MACHINERY	1	No Quantity							607672			0
S3	2000	2000	2000	2	0	2	Export	328	Guyana	GUY	28	Antigua and Barbuda	ATG								72	SPECIAL.INDUST.MACHINERY	1	No Quantity							219			0
S3	2000	2000	2000	2	0	2	Export	328	Guyana	GUY	52	Barbados	BRB								72	SPECIAL.INDUST.MACHINERY	1	No Quantity							904			0
S3	2000	2000	2000	2	0	2	Export	328	Guyana	GUY	76	Brazil	BRA								72	SPECIAL.INDUST.MACHINERY	1	No Quantity							20265			0
S3	2000	2000	2000	2	0	2	Export	328	Guyana	GUY	124	Canada	CAN								72	SPECIAL.INDUST.MACHINERY	1	No Quantity							101633			0
S3	2000	2000	2000	2	0	2	Export	328	Guyana	GUY	156	China	CHN								72	SPECIAL.INDUST.MACHINERY	1	No Quantity							38734			0
S3	2000	2000	2000	2	0	2	Export	328	Guyana	GUY	214	Dominican Rep.	DOM								72	SPECIAL.INDUST.MACHINERY	1	No Quantity							27			0
S3	2000	2000	2000	2	0	2	Export	328	Guyana	GUY	251	France	FRA								72	SPECIAL.INDUST.MACHINERY	1	No Quantity							153860			0
S3	2000	2000	2000	2	0	2	Export	328	Guyana	GUY	388	Jamaica	JAM								72	SPECIAL.INDUST.MACHINERY	1	No Quantity							14475			0
S3	2000	2000	2000	2	0	2	Export	328	Guyana	GUY	659	Saint Kitts and Nevis	KNA								72	SPECIAL.INDUST.MACHINERY	1	No Quantity							197			0
S3	2000	2000	2000	2	0	2	Export	328	Guyana	GUY	740	Suriname	SUR								72	SPECIAL.INDUST.MACHINERY	1	No Quantity							18082			0
S3	2000	2000	2000	2	0	2	Export	328	Guyana	GUY	780	Trinidad and Tobago	TTO								72	SPECIAL.INDUST.MACHINERY	1	No Quantity							66527			0
S3	2000	2000	2000	2	0	2	Export	328	Guyana	GUY	826	United Kingdom	GBR								72	SPECIAL.INDUST.MACHINERY	1	No Quantity							25569			0
S3	2000	2000	2000	2	0	2	Export	328	Guyana	GUY	842	USA	USA								72	SPECIAL.INDUST.MACHINERY	1	No Quantity							167179			0
S3	2000	2000	2000	2	0	2	Export	340	Honduras	HND	0	World	WLD								72	SPECIAL.INDUST.MACHINERY	1	No Quantity							10126142			0
S3	2000	2000	2000	2	0	2	Export	340	Honduras	HND	36	Australia	AUS								72	SPECIAL.INDUST.MACHINERY	1	No Quantity							322808			0
S3	2000	2000	2000	2	0	2	Export	340	Honduras	HND	40	Austria	AUT								72	SPECIAL.INDUST.MACHINERY	1	No Quantity							927			0
S3	2000	2000	2000	2	0	2	Export	340	Honduras	HND	84	Belize	BLZ								72	SPECIAL.INDUST.MACHINERY	1	No Quantity							66928			0
S3	2000	2000	2000	2	0	2	Export	340	Honduras	HND	156	China	CHN								72	SPECIAL.INDUST.MACHINERY	1	No Quantity							12782			0
S3	2000	2000	2000	2	0	2	Export	340	Honduras	HND	188	Costa Rica	CRI								72	SPECIAL.INDUST.MACHINERY	1	No Quantity							809648			0
S3	2000	2000	2000	2	0	2	Export	340	Honduras	HND	214	Dominican Rep.	DOM								72	SPECIAL.INDUST.MACHINERY	1	No Quantity							76500			0
S3	2000	2000	2000	2	0	2	Export	340	Honduras	HND	222	El Salvador	SLV								72	SPECIAL.INDUST.MACHINERY	1	No Quantity							774185			0
S3	2000	2000	2000	2	0	2	Export	340	Honduras	HND	320	Guatemala	GTM								72	SPECIAL.INDUST.MACHINERY	1	No Quantity							1363534			0
S3	2000	2000	2000	2	0	2	Export	340	Honduras	HND	381	Italy	ITA								72	SPECIAL.INDUST.MACHINERY	1	No Quantity							94360			0
S3	2000	2000	2000	2	0	2	Export	340	Honduras	HND	528	Netherlands	NLD								72	SPECIAL.INDUST.MACHINERY	1	No Quantity							10765			0
S3	2000	2000	2000	2	0	2	Export	340	Honduras	HND	558	Nicaragua	NIC								72	SPECIAL.INDUST.MACHINERY	1	No Quantity							78467			0
S3	2000	2000	2000	2	0	2	Export	340	Honduras	HND	586	Pakistan	PAK								72	SPECIAL.INDUST.MACHINERY	1	No Quantity							403511			0
S3	2000	2000	2000	2	0	2	Export	340	Honduras	HND	591	Panama	PAN								72	SPECIAL.INDUST.MACHINERY	1	No Quantity							20139			0
S3	2000	2000	2000	2	0	2	Export	340	Honduras	HND	702	Singapore	SGP								72	SPECIAL.INDUST.MACHINERY	1	No Quantity							65675			0
S3	2000	2000	2000	2	0	2	Export	340	Honduras	HND	826	United Kingdom	GBR								72	SPECIAL.INDUST.MACHINERY	1	No Quantity							35286			0
S3	2000	2000	2000	2	0	2	Export	340	Honduras	HND	838	Free Zones									72	SPECIAL.INDUST.MACHINERY	1	No Quantity							727342			0
S3	2000	2000	2000	2	0	2	Export	340	Honduras	HND	842	USA	USA								72	SPECIAL.INDUST.MACHINERY	1	No Quantity							5263144			0
S3	2000	2000	2000	2	0	2	Export	340	Honduras	HND	862	Venezuela	VEN								72	SPECIAL.INDUST.MACHINERY	1	No Quantity							141			0
S3	2000	2000	2000	2	0	2	Export	328	Guyana	GUY	0	World	WLD								73	METALWORKING MACHINERY	1	No Quantity							24973			0
S3	2000	2000	2000	2	0	2	Export	328	Guyana	GUY	124	Canada	CAN								73	METALWORKING MACHINERY	1	No Quantity							986			0
S3	2000	2000	2000	2	0	2	Export	328	Guyana	GUY	710	South Africa	ZAF								73	METALWORKING MACHINERY	1	No Quantity							4154			0
S3	2000	2000	2000	2	0	2	Export	328	Guyana	GUY	740	Suriname	SUR								73	METALWORKING MACHINERY	1	No Quantity							8681			0
S3	2000	2000	2000	2	0	2	Export	328	Guyana	GUY	842	USA	USA								73	METALWORKING MACHINERY	1	No Quantity							11151			0
S3	2000	2000	2000	2	0	2	Export	340	Honduras	HND	0	World	WLD								73	METALWORKING MACHINERY	1	No Quantity							2778741			0
S3	2000	2000	2000	2	0	2	Export	340	Honduras	HND	188	Costa Rica	CRI								73	METALWORKING MACHINERY	1	No Quantity							103241			0
S3	2000	2000	2000	2	0	2	Export	340	Honduras	HND	222	El Salvador	SLV								73	METALWORKING MACHINERY	1	No Quantity							48319			0
S3	2000	2000	2000	2	0	2	Export	340	Honduras	HND	320	Guatemala	GTM								73	METALWORKING MACHINERY	1	No Quantity							17701			0
S3	2000	2000	2000	2	0	2	Export	340	Honduras	HND	558	Nicaragua	NIC								73	METALWORKING MACHINERY	1	No Quantity							4750			0
S3	2000	2000	2000	2	0	2	Export	340	Honduras	HND	838	Free Zones									73	METALWORKING MACHINERY	1	No Quantity							3			0
S3	2000	2000	2000	2	0	2	Export	340	Honduras	HND	842	USA	USA								73	METALWORKING MACHINERY	1	No Quantity							2604727			0
S3	2000	2000	2000	2	0	2	Export	328	Guyana	GUY	0	World	WLD								74	GENERAL INDUSTL.MACH.NES	1	No Quantity							322787			0
S3	2000	2000	2000	2	0	2	Export	328	Guyana	GUY	28	Antigua and Barbuda	ATG								74	GENERAL INDUSTL.MACH.NES	1	No Quantity							159			0
S3	2000	2000	2000	2	0	2	Export	328	Guyana	GUY	52	Barbados	BRB								74	GENERAL INDUSTL.MACH.NES	1	No Quantity							20211			0
S3	2000	2000	2000	2	0	2	Export	328	Guyana	GUY	76	Brazil	BRA								74	GENERAL INDUSTL.MACH.NES	1	No Quantity							19728			0
S3	2000	2000	2000	2	0	2	Export	328	Guyana	GUY	124	Canada	CAN								74	GENERAL INDUSTL.MACH.NES	1	No Quantity							23926			0
S3	2000	2000	2000	2	0	2	Export	328	Guyana	GUY	156	China	CHN								74	GENERAL INDUSTL.MACH.NES	1	No Quantity							1266			0
S3	2000	2000	2000	2	0	2	Export	328	Guyana	GUY	214	Dominican Rep.	DOM								74	GENERAL INDUSTL.MACH.NES	1	No Quantity							8878			0
S3	2000	2000	2000	2	0	2	Export	328	Guyana	GUY	276	Germany	DEU								74	GENERAL INDUSTL.MACH.NES	1	No Quantity							896			0
S3	2000	2000	2000	2	0	2	Export	328	Guyana	GUY	381	Italy	ITA								74	GENERAL INDUSTL.MACH.NES	1	No Quantity							27207			0
S3	2000	2000	2000	2	0	2	Export	328	Guyana	GUY	388	Jamaica	JAM								74	GENERAL INDUSTL.MACH.NES	1	No Quantity							986			0
S3	2000	2000	2000	2	0	2	Export	328	Guyana	GUY	392	Japan	JPN								74	GENERAL INDUSTL.MACH.NES	1	No Quantity							13701			0
S3	2000	2000	2000	2	0	2	Export	328	Guyana	GUY	490	Other Asia, nes									74	GENERAL INDUSTL.MACH.NES	1	No Quantity							192			0
S3	2000	2000	2000	2	0	2	Export	328	Guyana	GUY	528	Netherlands	NLD								74	GENERAL INDUSTL.MACH.NES	1	No Quantity							387			0
S3	2000	2000	2000	2	0	2	Export	328	Guyana	GUY	740	Suriname	SUR								74	GENERAL INDUSTL.MACH.NES	1	No Quantity							1199			0
S3	2000	2000	2000	2	0	2	Export	328	Guyana	GUY	780	Trinidad and Tobago	TTO								74	GENERAL INDUSTL.MACH.NES	1	No Quantity							17408			0
S3	2000	2000	2000	2	0	2	Export	328	Guyana	GUY	826	United Kingdom	GBR								74	GENERAL INDUSTL.MACH.NES	1	No Quantity							31554			0
S3	2000	2000	2000	2	0	2	Export	328	Guyana	GUY	842	USA	USA								74	GENERAL INDUSTL.MACH.NES	1	No Quantity							155090			0
S3	2000	2000	2000	2	0	2	Export	340	Honduras	HND	0	World	WLD								74	GENERAL INDUSTL.MACH.NES	1	No Quantity							3432490			0
S3	2000	2000	2000	2	0	2	Export	340	Honduras	HND	76	Brazil	BRA								74	GENERAL INDUSTL.MACH.NES	1	No Quantity							7379			0
S3	2000	2000	2000	2	0	2	Export	340	Honduras	HND	170	Colombia	COL								74	GENERAL INDUSTL.MACH.NES	1	No Quantity							1463			0
S3	2000	2000	2000	2	0	2	Export	340	Honduras	HND	188	Costa Rica	CRI								74	GENERAL INDUSTL.MACH.NES	1	No Quantity							552068			0
S3	2000	2000	2000	2	0	2	Export	340	Honduras	HND	214	Dominican Rep.	DOM								74	GENERAL INDUSTL.MACH.NES	1	No Quantity							7340			0
S3	2000	2000	2000	2	0	2	Export	340	Honduras	HND	218	Ecuador	ECU								74	GENERAL INDUSTL.MACH.NES	1	No Quantity							5514			0
S3	2000	2000	2000	2	0	2	Export	340	Honduras	HND	222	El Salvador	SLV								74	GENERAL INDUSTL.MACH.NES	1	No Quantity							548262			0
S3	2000	2000	2000	2	0	2	Export	340	Honduras	HND	320	Guatemala	GTM								74	GENERAL INDUSTL.MACH.NES	1	No Quantity							336297			0
S3	2000	2000	2000	2	0	2	Export	340	Honduras	HND	376	Israel	ISR								74	GENERAL INDUSTL.MACH.NES	1	No Quantity							156317			0
S3	2000	2000	2000	2	0	2	Export	340	Honduras	HND	381	Italy	ITA								74	GENERAL INDUSTL.MACH.NES	1	No Quantity							1341			0
S3	2000	2000	2000	2	0	2	Export	340	Honduras	HND	410	Rep. of Korea	KOR								74	GENERAL INDUSTL.MACH.NES	1	No Quantity							6997			0
S3	2000	2000	2000	2	0	2	Export	340	Honduras	HND	484	Mexico	MEX								74	GENERAL INDUSTL.MACH.NES	1	No Quantity							4448			0
S3	2000	2000	2000	2	0	2	Export	340	Honduras	HND	528	Netherlands	NLD								74	GENERAL INDUSTL.MACH.NES	1	No Quantity							1567			0
S3	2000	2000	2000	2	0	2	Export	340	Honduras	HND	558	Nicaragua	NIC								74	GENERAL INDUSTL.MACH.NES	1	No Quantity							25482			0
S3	2000	2000	2000	2	0	2	Export	340	Honduras	HND	591	Panama	PAN								74	GENERAL INDUSTL.MACH.NES	1	No Quantity							261162			0
S3	2000	2000	2000	2	0	2	Export	340	Honduras	HND	838	Free Zones									74	GENERAL INDUSTL.MACH.NES	1	No Quantity							70096			0
S3	2000	2000	2000	2	0	2	Export	340	Honduras	HND	842	USA	USA								74	GENERAL INDUSTL.MACH.NES	1	No Quantity							1446757			0
S3	2000	2000	2000	2	0	2	Export	328	Guyana	GUY	0	World	WLD								75	OFFICE MACHINES,ADP MACH	1	No Quantity							144152			0
S3	2000	2000	2000	2	0	2	Export	328	Guyana	GUY	28	Antigua and Barbuda	ATG								75	OFFICE MACHINES,ADP MACH	1	No Quantity							822			0
S3	2000	2000	2000	2	0	2	Export	328	Guyana	GUY	124	Canada	CAN								75	OFFICE MACHINES,ADP MACH	1	No Quantity							197			0
S3	2000	2000	2000	2	0	2	Export	328	Guyana	GUY	214	Dominican Rep.	DOM								75	OFFICE MACHINES,ADP MACH	1	No Quantity							274			0
S3	2000	2000	2000	2	0	2	Export	328	Guyana	GUY	528	Netherlands	NLD								75	OFFICE MACHINES,ADP MACH	1	No Quantity							2111			0
S3	2000	2000	2000	2	0	2	Export	328	Guyana	GUY	670	Saint Vincent and the Grenadines	VCT								75	OFFICE MACHINES,ADP MACH	1	No Quantity							1421			0
S3	2000	2000	2000	2	0	2	Export	328	Guyana	GUY	710	South Africa	ZAF								75	OFFICE MACHINES,ADP MACH	1	No Quantity							1809			0
S3	2000	2000	2000	2	0	2	Export	328	Guyana	GUY	716	Zimbabwe	ZWE								75	OFFICE MACHINES,ADP MACH	1	No Quantity							1425			0
S3	2000	2000	2000	2	0	2	Export	328	Guyana	GUY	740	Suriname	SUR								75	OFFICE MACHINES,ADP MACH	1	No Quantity							24399			0
S3	2000	2000	2000	2	0	2	Export	328	Guyana	GUY	780	Trinidad and Tobago	TTO								75	OFFICE MACHINES,ADP MACH	1	No Quantity							66024			0
S3	2000	2000	2000	2	0	2	Export	328	Guyana	GUY	842	USA	USA								75	OFFICE MACHINES,ADP MACH	1	No Quantity							44683			0
S3	2000	2000	2000	2	0	2	Export	328	Guyana	GUY	894	Zambia	ZMB								75	OFFICE MACHINES,ADP MACH	1	No Quantity							986			0
S3	2000	2000	2000	2	0	2	Export	340	Honduras	HND	0	World	WLD								75	OFFICE MACHINES,ADP MACH	1	No Quantity							2154163			0
S3	2000	2000	2000	2	0	2	Export	340	Honduras	HND	84	Belize	BLZ								75	OFFICE MACHINES,ADP MACH	1	No Quantity							21754			0
S3	2000	2000	2000	2	0	2	Export	340	Honduras	HND	188	Costa Rica	CRI								75	OFFICE MACHINES,ADP MACH	1	No Quantity							21066			0
S3	2000	2000	2000	2	0	2	Export	340	Honduras	HND	214	Dominican Rep.	DOM								75	OFFICE MACHINES,ADP MACH	1	No Quantity							268			0
S3	2000	2000	2000	2	0	2	Export	340	Honduras	HND	222	El Salvador	SLV								75	OFFICE MACHINES,ADP MACH	1	No Quantity							273317			0
S3	2000	2000	2000	2	0	2	Export	340	Honduras	HND	392	Japan	JPN								75	OFFICE MACHINES,ADP MACH	1	No Quantity							5406			0
S3	2000	2000	2000	2	0	2	Export	340	Honduras	HND	484	Mexico	MEX								75	OFFICE MACHINES,ADP MACH	1	No Quantity							302			0
S3	2000	2000	2000	2	0	2	Export	340	Honduras	HND	558	Nicaragua	NIC								75	OFFICE MACHINES,ADP MACH	1	No Quantity							6788			0
S3	2000	2000	2000	2	0	2	Export	340	Honduras	HND	591	Panama	PAN								75	OFFICE MACHINES,ADP MACH	1	No Quantity							13640			0
S3	2000	2000	2000	2	0	2	Export	340	Honduras	HND	838	Free Zones									75	OFFICE MACHINES,ADP MACH	1	No Quantity							1509			0
S3	2000	2000	2000	2	0	2	Export	340	Honduras	HND	842	USA	USA								75	OFFICE MACHINES,ADP MACH	1	No Quantity							1810113			0
S3	2000	2000	2000	2	0	2	Export	328	Guyana	GUY	0	World	WLD								76	TELECOMM.SOUND EQUIP ETC	1	No Quantity							7139			0
S3	2000	2000	2000	2	0	2	Export	328	Guyana	GUY	28	Antigua and Barbuda	ATG								76	TELECOMM.SOUND EQUIP ETC	1	No Quantity							329			0
S3	2000	2000	2000	2	0	2	Export	328	Guyana	GUY	52	Barbados	BRB								76	TELECOMM.SOUND EQUIP ETC	1	No Quantity							855			0
S3	2000	2000	2000	2	0	2	Export	328	Guyana	GUY	156	China	CHN								76	TELECOMM.SOUND EQUIP ETC	1	No Quantity							325			0
S3	2000	2000	2000	2	0	2	Export	328	Guyana	GUY	251	France	FRA								76	TELECOMM.SOUND EQUIP ETC	1	No Quantity							137			0
S3	2000	2000	2000	2	0	2	Export	328	Guyana	GUY	308	Grenada	GRD								76	TELECOMM.SOUND EQUIP ETC	1	No Quantity							55			0
S3	2000	2000	2000	2	0	2	Export	328	Guyana	GUY	388	Jamaica	JAM								76	TELECOMM.SOUND EQUIP ETC	1	No Quantity							1261			0
S3	2000	2000	2000	2	0	2	Export	328	Guyana	GUY	710	South Africa	ZAF								76	TELECOMM.SOUND EQUIP ETC	1	No Quantity							384			0
S3	2000	2000	2000	2	0	2	Export	328	Guyana	GUY	780	Trinidad and Tobago	TTO								76	TELECOMM.SOUND EQUIP ETC	1	No Quantity							564			0
S3	2000	2000	2000	2	0	2	Export	328	Guyana	GUY	826	United Kingdom	GBR								76	TELECOMM.SOUND EQUIP ETC	1	No Quantity							99			0
S3	2000	2000	2000	2	0	2	Export	328	Guyana	GUY	842	USA	USA								76	TELECOMM.SOUND EQUIP ETC	1	No Quantity							3131			0
S3	2000	2000	2000	2	0	2	Export	340	Honduras	HND	0	World	WLD								76	TELECOMM.SOUND EQUIP ETC	1	No Quantity							259779			0
S3	2000	2000	2000	2	0	2	Export	340	Honduras	HND	188	Costa Rica	CRI								76	TELECOMM.SOUND EQUIP ETC	1	No Quantity							93930			0
S3	2000	2000	2000	2	0	2	Export	340	Honduras	HND	222	El Salvador	SLV								76	TELECOMM.SOUND EQUIP ETC	1	No Quantity							25449			0
S3	2000	2000	2000	2	0	2	Export	340	Honduras	HND	276	Germany	DEU								76	TELECOMM.SOUND EQUIP ETC	1	No Quantity							2165			0
S3	2000	2000	2000	2	0	2	Export	340	Honduras	HND	320	Guatemala	GTM								76	TELECOMM.SOUND EQUIP ETC	1	No Quantity							20136			0
S3	2000	2000	2000	2	0	2	Export	340	Honduras	HND	484	Mexico	MEX								76	TELECOMM.SOUND EQUIP ETC	1	No Quantity							5283			0
S3	2000	2000	2000	2	0	2	Export	340	Honduras	HND	558	Nicaragua	NIC								76	TELECOMM.SOUND EQUIP ETC	1	No Quantity							5466			0
S3	2000	2000	2000	2	0	2	Export	340	Honduras	HND	591	Panama	PAN								76	TELECOMM.SOUND EQUIP ETC	1	No Quantity							4121			0
S3	2000	2000	2000	2	0	2	Export	340	Honduras	HND	752	Sweden	SWE								76	TELECOMM.SOUND EQUIP ETC	1	No Quantity							7950			0
S3	2000	2000	2000	2	0	2	Export	340	Honduras	HND	842	USA	USA								76	TELECOMM.SOUND EQUIP ETC	1	No Quantity							95279			0
S3	2000	2000	2000	2	0	2	Export	328	Guyana	GUY	0	World	WLD								77	ELEC MCH APPAR,PARTS,NES	1	No Quantity							175390			0
S3	2000	2000	2000	2	0	2	Export	328	Guyana	GUY	28	Antigua and Barbuda	ATG								77	ELEC MCH APPAR,PARTS,NES	1	No Quantity							1173			0
S3	2000	2000	2000	2	0	2	Export	328	Guyana	GUY	52	Barbados	BRB								77	ELEC MCH APPAR,PARTS,NES	1	No Quantity							1480			0
S3	2000	2000	2000	2	0	2	Export	328	Guyana	GUY	124	Canada	CAN								77	ELEC MCH APPAR,PARTS,NES	1	No Quantity							165			0
S3	2000	2000	2000	2	0	2	Export	328	Guyana	GUY	156	China	CHN								77	ELEC MCH APPAR,PARTS,NES	1	No Quantity							4748			0
S3	2000	2000	2000	2	0	2	Export	328	Guyana	GUY	308	Grenada	GRD								77	ELEC MCH APPAR,PARTS,NES	1	No Quantity							11			0
S3	2000	2000	2000	2	0	2	Export	328	Guyana	GUY	388	Jamaica	JAM								77	ELEC MCH APPAR,PARTS,NES	1	No Quantity							1370			0
S3	2000	2000	2000	2	0	2	Export	328	Guyana	GUY	490	Other Asia, nes									77	ELEC MCH APPAR,PARTS,NES	1	No Quantity							1605			0
S3	2000	2000	2000	2	0	2	Export	328	Guyana	GUY	528	Netherlands	NLD								77	ELEC MCH APPAR,PARTS,NES	1	No Quantity							4124			0
S3	2000	2000	2000	2	0	2	Export	328	Guyana	GUY	780	Trinidad and Tobago	TTO								77	ELEC MCH APPAR,PARTS,NES	1	No Quantity							30273			0
S3	2000	2000	2000	2	0	2	Export	328	Guyana	GUY	842	USA	USA								77	ELEC MCH APPAR,PARTS,NES	1	No Quantity							130441			0
S3	2000	2000	2000	2	0	2	Export	340	Honduras	HND	0	World	WLD								77	ELEC MCH APPAR,PARTS,NES	1	No Quantity							10204444			0
S3	2000	2000	2000	2	0	2	Export	340	Honduras	HND	170	Colombia	COL								77	ELEC MCH APPAR,PARTS,NES	1	No Quantity							2150			0
S3	2000	2000	2000	2	0	2	Export	340	Honduras	HND	188	Costa Rica	CRI								77	ELEC MCH APPAR,PARTS,NES	1	No Quantity							347415			0
S3	2000	2000	2000	2	0	2	Export	340	Honduras	HND	218	Ecuador	ECU								77	ELEC MCH APPAR,PARTS,NES	1	No Quantity							1024			0
S3	2000	2000	2000	2	0	2	Export	340	Honduras	HND	222	El Salvador	SLV								77	ELEC MCH APPAR,PARTS,NES	1	No Quantity							3548234			0
S3	2000	2000	2000	2	0	2	Export	340	Honduras	HND	276	Germany	DEU								77	ELEC MCH APPAR,PARTS,NES	1	No Quantity							1957			0
S3	2000	2000	2000	2	0	2	Export	340	Honduras	HND	320	Guatemala	GTM								77	ELEC MCH APPAR,PARTS,NES	1	No Quantity							3365812			0
S3	2000	2000	2000	2	0	2	Export	340	Honduras	HND	381	Italy	ITA								77	ELEC MCH APPAR,PARTS,NES	1	No Quantity							8550			0
S3	2000	2000	2000	2	0	2	Export	340	Honduras	HND	388	Jamaica	JAM								77	ELEC MCH APPAR,PARTS,NES	1	No Quantity							86693			0
S3	2000	2000	2000	2	0	2	Export	340	Honduras	HND	392	Japan	JPN								77	ELEC MCH APPAR,PARTS,NES	1	No Quantity							7313			0
S3	2000	2000	2000	2	0	2	Export	340	Honduras	HND	484	Mexico	MEX								77	ELEC MCH APPAR,PARTS,NES	1	No Quantity							43108			0
S3	2000	2000	2000	2	0	2	Export	340	Honduras	HND	558	Nicaragua	NIC								77	ELEC MCH APPAR,PARTS,NES	1	No Quantity							513384			0
S3	2000	2000	2000	2	0	2	Export	340	Honduras	HND	591	Panama	PAN								77	ELEC MCH APPAR,PARTS,NES	1	No Quantity							263862			0
S3	2000	2000	2000	2	0	2	Export	340	Honduras	HND	838	Free Zones									77	ELEC MCH APPAR,PARTS,NES	1	No Quantity							57653			0
S3	2000	2000	2000	2	0	2	Export	340	Honduras	HND	842	USA	USA								77	ELEC MCH APPAR,PARTS,NES	1	No Quantity							1957289			0
S3	2000	2000	2000	2	0	2	Export	328	Guyana	GUY	0	World	WLD								78	ROAD VEHICLES	1	No Quantity							242226			0
S3	2000	2000	2000	2	0	2	Export	328	Guyana	GUY	28	Antigua and Barbuda	ATG								78	ROAD VEHICLES	1	No Quantity							5809			0
S3	2000	2000	2000	2	0	2	Export	328	Guyana	GUY	52	Barbados	BRB								78	ROAD VEHICLES	1	No Quantity							9669			0
S3	2000	2000	2000	2	0	2	Export	328	Guyana	GUY	76	Brazil	BRA								78	ROAD VEHICLES	1	No Quantity							1096			0
S3	2000	2000	2000	2	0	2	Export	328	Guyana	GUY	124	Canada	CAN								78	ROAD VEHICLES	1	No Quantity							59			0
S3	2000	2000	2000	2	0	2	Export	328	Guyana	GUY	156	China	CHN								78	ROAD VEHICLES	1	No Quantity							23865			0
S3	2000	2000	2000	2	0	2	Export	328	Guyana	GUY	212	Dominica	DMA								78	ROAD VEHICLES	1	No Quantity							66			0
S3	2000	2000	2000	2	0	2	Export	328	Guyana	GUY	260	Fr. South Antarctic Terr.	ATF								78	ROAD VEHICLES	1	No Quantity							115			0
S3	2000	2000	2000	2	0	2	Export	328	Guyana	GUY	276	Germany	DEU								78	ROAD VEHICLES	1	No Quantity							19730			0
S3	2000	2000	2000	2	0	2	Export	328	Guyana	GUY	388	Jamaica	JAM								78	ROAD VEHICLES	1	No Quantity							5343			0
S3	2000	2000	2000	2	0	2	Export	328	Guyana	GUY	392	Japan	JPN								78	ROAD VEHICLES	1	No Quantity							11608			0
S3	2000	2000	2000	2	0	2	Export	328	Guyana	GUY	490	Other Asia, nes									78	ROAD VEHICLES	1	No Quantity							1398			0
S3	2000	2000	2000	2	0	2	Export	328	Guyana	GUY	528	Netherlands	NLD								78	ROAD VEHICLES	1	No Quantity							1182			0
S3	2000	2000	2000	2	0	2	Export	328	Guyana	GUY	591	Panama	PAN								78	ROAD VEHICLES	1	No Quantity							33			0
S3	2000	2000	2000	2	0	2	Export	328	Guyana	GUY	740	Suriname	SUR								78	ROAD VEHICLES	1	No Quantity							33			0
S3	2000	2000	2000	2	0	2	Export	328	Guyana	GUY	780	Trinidad and Tobago	TTO								78	ROAD VEHICLES	1	No Quantity							20485			0
S3	2000	2000	2000	2	0	2	Export	328	Guyana	GUY	796	Turks and Caicos Isds	TCA								78	ROAD VEHICLES	1	No Quantity							4242			0
S3	2000	2000	2000	2	0	2	Export	328	Guyana	GUY	826	United Kingdom	GBR								78	ROAD VEHICLES	1	No Quantity							16560			0
S3	2000	2000	2000	2	0	2	Export	328	Guyana	GUY	842	USA	USA								78	ROAD VEHICLES	1	No Quantity							120933			0
S3	2000	2000	2000	2	0	2	Export	340	Honduras	HND	0	World	WLD								78	ROAD VEHICLES	1	No Quantity							1689630			0
S3	2000	2000	2000	2	0	2	Export	340	Honduras	HND	84	Belize	BLZ								78	ROAD VEHICLES	1	No Quantity							29194			0
S3	2000	2000	2000	2	0	2	Export	340	Honduras	HND	124	Canada	CAN								78	ROAD VEHICLES	1	No Quantity							13312			0
S3	2000	2000	2000	2	0	2	Export	340	Honduras	HND	152	Chile	CHL								78	ROAD VEHICLES	1	No Quantity							26622			0
S3	2000	2000	2000	2	0	2	Export	340	Honduras	HND	222	El Salvador	SLV								78	ROAD VEHICLES	1	No Quantity							33742			0
S3	2000	2000	2000	2	0	2	Export	340	Honduras	HND	276	Germany	DEU								78	ROAD VEHICLES	1	No Quantity							32111			0
S3	2000	2000	2000	2	0	2	Export	340	Honduras	HND	320	Guatemala	GTM								78	ROAD VEHICLES	1	No Quantity							36234			0
S3	2000	2000	2000	2	0	2	Export	340	Honduras	HND	332	Haiti	HTI								78	ROAD VEHICLES	1	No Quantity							32463			0
S3	2000	2000	2000	2	0	2	Export	340	Honduras	HND	484	Mexico	MEX								78	ROAD VEHICLES	1	No Quantity							18749			0
S3	2000	2000	2000	2	0	2	Export	340	Honduras	HND	528	Netherlands	NLD								78	ROAD VEHICLES	1	No Quantity							231796			0
S3	2000	2000	2000	2	0	2	Export	340	Honduras	HND	558	Nicaragua	NIC								78	ROAD VEHICLES	1	No Quantity							37841			0
S3	2000	2000	2000	2	0	2	Export	340	Honduras	HND	591	Panama	PAN								78	ROAD VEHICLES	1	No Quantity							177483			0
S3	2000	2000	2000	2	0	2	Export	340	Honduras	HND	604	Peru	PER								78	ROAD VEHICLES	1	No Quantity							1			0
S3	2000	2000	2000	2	0	2	Export	340	Honduras	HND	724	Spain	ESP								78	ROAD VEHICLES	1	No Quantity							39785			0
S3	2000	2000	2000	2	0	2	Export	340	Honduras	HND	838	Free Zones									78	ROAD VEHICLES	1	No Quantity							4498			0
S3	2000	2000	2000	2	0	2	Export	340	Honduras	HND	842	USA	USA								78	ROAD VEHICLES	1	No Quantity							949689			0
S3	2000	2000	2000	2	0	2	Export	340	Honduras	HND	862	Venezuela	VEN								78	ROAD VEHICLES	1	No Quantity							26110			0
S3	2000	2000	2000	2	0	2	Export	328	Guyana	GUY	0	World	WLD								79	OTHR.TRANSPORT EQUIPMENT	1	No Quantity							7439700			0
S3	2000	2000	2000	2	0	2	Export	328	Guyana	GUY	780	Trinidad and Tobago	TTO								79	OTHR.TRANSPORT EQUIPMENT	1	No Quantity							7399895			0
S3	2000	2000	2000	2	0	2	Export	328	Guyana	GUY	842	USA	USA								79	OTHR.TRANSPORT EQUIPMENT	1	No Quantity							39805			0
S3	2000	2000	2000	2	0	2	Export	340	Honduras	HND	0	World	WLD								79	OTHR.TRANSPORT EQUIPMENT	1	No Quantity							62985			0
S3	2000	2000	2000	2	0	2	Export	340	Honduras	HND	222	El Salvador	SLV								79	OTHR.TRANSPORT EQUIPMENT	1	No Quantity							35477			0
S3	2000	2000	2000	2	0	2	Export	340	Honduras	HND	838	Free Zones									79	OTHR.TRANSPORT EQUIPMENT	1	No Quantity							15			0
S3	2000	2000	2000	2	0	2	Export	340	Honduras	HND	842	USA	USA								79	OTHR.TRANSPORT EQUIPMENT	1	No Quantity							27493			0
S3	2000	2000	2000	2	0	2	Export	328	Guyana	GUY	0	World	WLD								81	PREFAB BUILDGS,FTTNG ETC	1	No Quantity							1158			0
S3	2000	2000	2000	2	0	2	Export	328	Guyana	GUY	52	Barbados	BRB								81	PREFAB BUILDGS,FTTNG ETC	1	No Quantity							466			0
S3	2000	2000	2000	2	0	2	Export	328	Guyana	GUY	156	China	CHN								81	PREFAB BUILDGS,FTTNG ETC	1	No Quantity							71			0
S3	2000	2000	2000	2	0	2	Export	328	Guyana	GUY	757	Switzerland	CHE								81	PREFAB BUILDGS,FTTNG ETC	1	No Quantity							180			0
S3	2000	2000	2000	2	0	2	Export	328	Guyana	GUY	826	United Kingdom	GBR								81	PREFAB BUILDGS,FTTNG ETC	1	No Quantity							5			0
S3	2000	2000	2000	2	0	2	Export	328	Guyana	GUY	842	USA	USA								81	PREFAB BUILDGS,FTTNG ETC	1	No Quantity							435			0
S3	2000	2000	2000	2	0	2	Export	340	Honduras	HND	0	World	WLD								81	PREFAB BUILDGS,FTTNG ETC	1	No Quantity							36169			0
S3	2000	2000	2000	2	0	2	Export	340	Honduras	HND	52	Barbados	BRB								81	PREFAB BUILDGS,FTTNG ETC	1	No Quantity							1870			0
S3	2000	2000	2000	2	0	2	Export	340	Honduras	HND	188	Costa Rica	CRI								81	PREFAB BUILDGS,FTTNG ETC	1	No Quantity							3722			0
S3	2000	2000	2000	2	0	2	Export	340	Honduras	HND	214	Dominican Rep.	DOM								81	PREFAB BUILDGS,FTTNG ETC	1	No Quantity							3176			0
S3	2000	2000	2000	2	0	2	Export	340	Honduras	HND	222	El Salvador	SLV								81	PREFAB BUILDGS,FTTNG ETC	1	No Quantity							11788			0
S3	2000	2000	2000	2	0	2	Export	340	Honduras	HND	320	Guatemala	GTM								81	PREFAB BUILDGS,FTTNG ETC	1	No Quantity							120			0
S3	2000	2000	2000	2	0	2	Export	340	Honduras	HND	484	Mexico	MEX								81	PREFAB BUILDGS,FTTNG ETC	1	No Quantity							858			0
S3	2000	2000	2000	2	0	2	Export	340	Honduras	HND	558	Nicaragua	NIC								81	PREFAB BUILDGS,FTTNG ETC	1	No Quantity							12357			0
S3	2000	2000	2000	2	0	2	Export	340	Honduras	HND	842	USA	USA								81	PREFAB BUILDGS,FTTNG ETC	1	No Quantity							2278			0
S3	2000	2000	2000	2	0	2	Export	328	Guyana	GUY	0	World	WLD								82	FURNITURE,BEDDING,ETC.	1	No Quantity							639817			0
S3	2000	2000	2000	2	0	2	Export	328	Guyana	GUY	28	Antigua and Barbuda	ATG								82	FURNITURE,BEDDING,ETC.	1	No Quantity							204761			0
S3	2000	2000	2000	2	0	2	Export	328	Guyana	GUY	52	Barbados	BRB								82	FURNITURE,BEDDING,ETC.	1	No Quantity							163510			0
S3	2000	2000	2000	2	0	2	Export	328	Guyana	GUY	124	Canada	CAN								82	FURNITURE,BEDDING,ETC.	1	No Quantity							19453			0
S3	2000	2000	2000	2	0	2	Export	328	Guyana	GUY	212	Dominica	DMA								82	FURNITURE,BEDDING,ETC.	1	No Quantity							12523			0
S3	2000	2000	2000	2	0	2	Export	328	Guyana	GUY	214	Dominican Rep.	DOM								82	FURNITURE,BEDDING,ETC.	1	No Quantity							1558			0
S3	2000	2000	2000	2	0	2	Export	328	Guyana	GUY	308	Grenada	GRD								82	FURNITURE,BEDDING,ETC.	1	No Quantity							3180			0
S3	2000	2000	2000	2	0	2	Export	328	Guyana	GUY	388	Jamaica	JAM								82	FURNITURE,BEDDING,ETC.	1	No Quantity							3864			0
S3	2000	2000	2000	2	0	2	Export	328	Guyana	GUY	643	Russian Federation	RUS								82	FURNITURE,BEDDING,ETC.	1	No Quantity							3453			0
S3	2000	2000	2000	2	0	2	Export	328	Guyana	GUY	662	Saint Lucia	LCA								82	FURNITURE,BEDDING,ETC.	1	No Quantity							21078			0
S3	2000	2000	2000	2	0	2	Export	328	Guyana	GUY	670	Saint Vincent and the Grenadines	VCT								82	FURNITURE,BEDDING,ETC.	1	No Quantity							13530			0
S3	2000	2000	2000	2	0	2	Export	328	Guyana	GUY	699	India	IND								82	FURNITURE,BEDDING,ETC.	1	No Quantity							1096			0
S3	2000	2000	2000	2	0	2	Export	328	Guyana	GUY	740	Suriname	SUR								82	FURNITURE,BEDDING,ETC.	1	No Quantity							31787			0
S3	2000	2000	2000	2	0	2	Export	328	Guyana	GUY	780	Trinidad and Tobago	TTO								82	FURNITURE,BEDDING,ETC.	1	No Quantity							45725			0
S3	2000	2000	2000	2	0	2	Export	328	Guyana	GUY	826	United Kingdom	GBR								82	FURNITURE,BEDDING,ETC.	1	No Quantity							68553			0
S3	2000	2000	2000	2	0	2	Export	328	Guyana	GUY	842	USA	USA								82	FURNITURE,BEDDING,ETC.	1	No Quantity							44548			0
S3	2000	2000	2000	2	0	2	Export	328	Guyana	GUY	862	Venezuela	VEN								82	FURNITURE,BEDDING,ETC.	1	No Quantity							1199			0
S3	2000	2000	2000	2	0	2	Export	340	Honduras	HND	0	World	WLD								82	FURNITURE,BEDDING,ETC.	1	No Quantity							21279399			0
S3	2000	2000	2000	2	0	2	Export	340	Honduras	HND	84	Belize	BLZ								82	FURNITURE,BEDDING,ETC.	1	No Quantity							19054			0
S3	2000	2000	2000	2	0	2	Export	340	Honduras	HND	124	Canada	CAN								82	FURNITURE,BEDDING,ETC.	1	No Quantity							283			0
S3	2000	2000	2000	2	0	2	Export	340	Honduras	HND	136	Cayman Isds	CYM								82	FURNITURE,BEDDING,ETC.	1	No Quantity							4			0
S3	2000	2000	2000	2	0	2	Export	340	Honduras	HND	188	Costa Rica	CRI								82	FURNITURE,BEDDING,ETC.	1	No Quantity							171600			0
S3	2000	2000	2000	2	0	2	Export	340	Honduras	HND	192	Cuba	CUB								82	FURNITURE,BEDDING,ETC.	1	No Quantity							91364			0
S3	2000	2000	2000	2	0	2	Export	340	Honduras	HND	218	Ecuador	ECU								82	FURNITURE,BEDDING,ETC.	1	No Quantity							13529			0
S3	2000	2000	2000	2	0	2	Export	340	Honduras	HND	222	El Salvador	SLV								82	FURNITURE,BEDDING,ETC.	1	No Quantity							945361			0
S3	2000	2000	2000	2	0	2	Export	340	Honduras	HND	320	Guatemala	GTM								82	FURNITURE,BEDDING,ETC.	1	No Quantity							258038			0
S3	2000	2000	2000	2	0	2	Export	340	Honduras	HND	381	Italy	ITA								82	FURNITURE,BEDDING,ETC.	1	No Quantity							4308			0
S3	2000	2000	2000	2	0	2	Export	340	Honduras	HND	558	Nicaragua	NIC								82	FURNITURE,BEDDING,ETC.	1	No Quantity							163534			0
S3	2000	2000	2000	2	0	2	Export	340	Honduras	HND	591	Panama	PAN								82	FURNITURE,BEDDING,ETC.	1	No Quantity							85674			0
S3	2000	2000	2000	2	0	2	Export	340	Honduras	HND	724	Spain	ESP								82	FURNITURE,BEDDING,ETC.	1	No Quantity							15220			0
S3	2000	2000	2000	2	0	2	Export	340	Honduras	HND	826	United Kingdom	GBR								82	FURNITURE,BEDDING,ETC.	1	No Quantity							1782			0
S3	2000	2000	2000	2	0	2	Export	340	Honduras	HND	838	Free Zones									82	FURNITURE,BEDDING,ETC.	1	No Quantity							1810365			0
S3	2000	2000	2000	2	0	2	Export	340	Honduras	HND	842	USA	USA								82	FURNITURE,BEDDING,ETC.	1	No Quantity							17663744			0
S3	2000	2000	2000	2	0	2	Export	340	Honduras	HND	894	Zambia	ZMB								82	FURNITURE,BEDDING,ETC.	1	No Quantity							35539			0
S3	2000	2000	2000	2	0	2	Export	328	Guyana	GUY	0	World	WLD								83	TRAVEL GOODS,HANDBGS ETC	1	No Quantity							137935			0
S3	2000	2000	2000	2	0	2	Export	328	Guyana	GUY	28	Antigua and Barbuda	ATG								83	TRAVEL GOODS,HANDBGS ETC	1	No Quantity							5568			0
S3	2000	2000	2000	2	0	2	Export	328	Guyana	GUY	52	Barbados	BRB								83	TRAVEL GOODS,HANDBGS ETC	1	No Quantity							36075			0
S3	2000	2000	2000	2	0	2	Export	328	Guyana	GUY	92	Br. Virgin Isds	VGB								83	TRAVEL GOODS,HANDBGS ETC	1	No Quantity							3471			0
S3	2000	2000	2000	2	0	2	Export	328	Guyana	GUY	124	Canada	CAN								83	TRAVEL GOODS,HANDBGS ETC	1	No Quantity							4549			0
S3	2000	2000	2000	2	0	2	Export	328	Guyana	GUY	212	Dominica	DMA								83	TRAVEL GOODS,HANDBGS ETC	1	No Quantity							3347			0
S3	2000	2000	2000	2	0	2	Export	328	Guyana	GUY	214	Dominican Rep.	DOM								83	TRAVEL GOODS,HANDBGS ETC	1	No Quantity							812			0
S3	2000	2000	2000	2	0	2	Export	328	Guyana	GUY	251	France	FRA								83	TRAVEL GOODS,HANDBGS ETC	1	No Quantity							942			0
S3	2000	2000	2000	2	0	2	Export	328	Guyana	GUY	308	Grenada	GRD								83	TRAVEL GOODS,HANDBGS ETC	1	No Quantity							44025			0
S3	2000	2000	2000	2	0	2	Export	328	Guyana	GUY	388	Jamaica	JAM								83	TRAVEL GOODS,HANDBGS ETC	1	No Quantity							3168			0
S3	2000	2000	2000	2	0	2	Export	328	Guyana	GUY	500	Montserrat	MSR								83	TRAVEL GOODS,HANDBGS ETC	1	No Quantity							33			0
S3	2000	2000	2000	2	0	2	Export	328	Guyana	GUY	659	Saint Kitts and Nevis	KNA								83	TRAVEL GOODS,HANDBGS ETC	1	No Quantity							17449			0
S3	2000	2000	2000	2	0	2	Export	328	Guyana	GUY	662	Saint Lucia	LCA								83	TRAVEL GOODS,HANDBGS ETC	1	No Quantity							5330			0
S3	2000	2000	2000	2	0	2	Export	328	Guyana	GUY	670	Saint Vincent and the Grenadines	VCT								83	TRAVEL GOODS,HANDBGS ETC	1	No Quantity							103			0
S3	2000	2000	2000	2	0	2	Export	328	Guyana	GUY	780	Trinidad and Tobago	TTO								83	TRAVEL GOODS,HANDBGS ETC	1	No Quantity							6261			0
S3	2000	2000	2000	2	0	2	Export	328	Guyana	GUY	826	United Kingdom	GBR								83	TRAVEL GOODS,HANDBGS ETC	1	No Quantity							137			0
S3	2000	2000	2000	2	0	2	Export	328	Guyana	GUY	842	USA	USA								83	TRAVEL GOODS,HANDBGS ETC	1	No Quantity							6666			0
S3	2000	2000	2000	2	0	2	Export	340	Honduras	HND	0	World	WLD								83	TRAVEL GOODS,HANDBGS ETC	1	No Quantity							16651			0
S3	2000	2000	2000	2	0	2	Export	340	Honduras	HND	84	Belize	BLZ								83	TRAVEL GOODS,HANDBGS ETC	1	No Quantity							3703			0
S3	2000	2000	2000	2	0	2	Export	340	Honduras	HND	188	Costa Rica	CRI								83	TRAVEL GOODS,HANDBGS ETC	1	No Quantity							4760			0
S3	2000	2000	2000	2	0	2	Export	340	Honduras	HND	320	Guatemala	GTM								83	TRAVEL GOODS,HANDBGS ETC	1	No Quantity							2829			0
S3	2000	2000	2000	2	0	2	Export	340	Honduras	HND	484	Mexico	MEX								83	TRAVEL GOODS,HANDBGS ETC	1	No Quantity							244			0
S3	2000	2000	2000	2	0	2	Export	340	Honduras	HND	558	Nicaragua	NIC								83	TRAVEL GOODS,HANDBGS ETC	1	No Quantity							3667			0
S3	2000	2000	2000	2	0	2	Export	340	Honduras	HND	842	USA	USA								83	TRAVEL GOODS,HANDBGS ETC	1	No Quantity							1448			0
S3	2000	2000	2000	2	0	2	Export	328	Guyana	GUY	0	World	WLD								84	CLOTHING AND ACCESSORIES	1	No Quantity							14613810			0
S3	2000	2000	2000	2	0	2	Export	328	Guyana	GUY	28	Antigua and Barbuda	ATG								84	CLOTHING AND ACCESSORIES	1	No Quantity							15197			0
S3	2000	2000	2000	2	0	2	Export	328	Guyana	GUY	52	Barbados	BRB								84	CLOTHING AND ACCESSORIES	1	No Quantity							129217			0
S3	2000	2000	2000	2	0	2	Export	328	Guyana	GUY	70	Bosnia Herzegovina	BIH								84	CLOTHING AND ACCESSORIES	1	No Quantity							82			0
S3	2000	2000	2000	2	0	2	Export	328	Guyana	GUY	76	Brazil	BRA								84	CLOTHING AND ACCESSORIES	1	No Quantity							8			0
S3	2000	2000	2000	2	0	2	Export	328	Guyana	GUY	124	Canada	CAN								84	CLOTHING AND ACCESSORIES	1	No Quantity							429928			0
S3	2000	2000	2000	2	0	2	Export	328	Guyana	GUY	156	China	CHN								84	CLOTHING AND ACCESSORIES	1	No Quantity							5417			0
S3	2000	2000	2000	2	0	2	Export	328	Guyana	GUY	170	Colombia	COL								84	CLOTHING AND ACCESSORIES	1	No Quantity							438			0
S3	2000	2000	2000	2	0	2	Export	328	Guyana	GUY	212	Dominica	DMA								84	CLOTHING AND ACCESSORIES	1	No Quantity							6789			0
S3	2000	2000	2000	2	0	2	Export	328	Guyana	GUY	214	Dominican Rep.	DOM								84	CLOTHING AND ACCESSORIES	1	No Quantity							1635			0
S3	2000	2000	2000	2	0	2	Export	328	Guyana	GUY	251	France	FRA								84	CLOTHING AND ACCESSORIES	1	No Quantity							159			0
S3	2000	2000	2000	2	0	2	Export	328	Guyana	GUY	276	Germany	DEU								84	CLOTHING AND ACCESSORIES	1	No Quantity							285425			0
S3	2000	2000	2000	2	0	2	Export	328	Guyana	GUY	308	Grenada	GRD								84	CLOTHING AND ACCESSORIES	1	No Quantity							53974			0
S3	2000	2000	2000	2	0	2	Export	328	Guyana	GUY	388	Jamaica	JAM								84	CLOTHING AND ACCESSORIES	1	No Quantity							631			0
S3	2000	2000	2000	2	0	2	Export	328	Guyana	GUY	490	Other Asia, nes									84	CLOTHING AND ACCESSORIES	1	No Quantity							1326			0
S3	2000	2000	2000	2	0	2	Export	328	Guyana	GUY	500	Montserrat	MSR								84	CLOTHING AND ACCESSORIES	1	No Quantity							2217			0
S3	2000	2000	2000	2	0	2	Export	328	Guyana	GUY	530	Neth. Antilles	ANT								84	CLOTHING AND ACCESSORIES	1	No Quantity							2886			0
S3	2000	2000	2000	2	0	2	Export	328	Guyana	GUY	659	Saint Kitts and Nevis	KNA								84	CLOTHING AND ACCESSORIES	1	No Quantity							6816			0
S3	2000	2000	2000	2	0	2	Export	328	Guyana	GUY	662	Saint Lucia	LCA								84	CLOTHING AND ACCESSORIES	1	No Quantity							18908			0
S3	2000	2000	2000	2	0	2	Export	328	Guyana	GUY	670	Saint Vincent and the Grenadines	VCT								84	CLOTHING AND ACCESSORIES	1	No Quantity							3989			0
S3	2000	2000	2000	2	0	2	Export	328	Guyana	GUY	780	Trinidad and Tobago	TTO								84	CLOTHING AND ACCESSORIES	1	No Quantity							26323			0
S3	2000	2000	2000	2	0	2	Export	328	Guyana	GUY	826	United Kingdom	GBR								84	CLOTHING AND ACCESSORIES	1	No Quantity							384			0
S3	2000	2000	2000	2	0	2	Export	328	Guyana	GUY	842	USA	USA								84	CLOTHING AND ACCESSORIES	1	No Quantity							13622062			0
S3	2000	2000	2000	2	0	2	Export	340	Honduras	HND	0	World	WLD								84	CLOTHING AND ACCESSORIES	1	No Quantity							36278931			0
S3	2000	2000	2000	2	0	2	Export	340	Honduras	HND	124	Canada	CAN								84	CLOTHING AND ACCESSORIES	1	No Quantity							11433			0
S3	2000	2000	2000	2	0	2	Export	340	Honduras	HND	188	Costa Rica	CRI								84	CLOTHING AND ACCESSORIES	1	No Quantity							354429			0
S3	2000	2000	2000	2	0	2	Export	340	Honduras	HND	192	Cuba	CUB								84	CLOTHING AND ACCESSORIES	1	No Quantity							22861			0
S3	2000	2000	2000	2	0	2	Export	340	Honduras	HND	222	El Salvador	SLV								84	CLOTHING AND ACCESSORIES	1	No Quantity							2529701			0
S3	2000	2000	2000	2	0	2	Export	340	Honduras	HND	300	Greece	GRC								84	CLOTHING AND ACCESSORIES	1	No Quantity							2962			0
S3	2000	2000	2000	2	0	2	Export	340	Honduras	HND	320	Guatemala	GTM								84	CLOTHING AND ACCESSORIES	1	No Quantity							1571573			0
S3	2000	2000	2000	2	0	2	Export	340	Honduras	HND	484	Mexico	MEX								84	CLOTHING AND ACCESSORIES	1	No Quantity							291			0
S3	2000	2000	2000	2	0	2	Export	340	Honduras	HND	558	Nicaragua	NIC								84	CLOTHING AND ACCESSORIES	1	No Quantity							291235			0
S3	2000	2000	2000	2	0	2	Export	340	Honduras	HND	591	Panama	PAN								84	CLOTHING AND ACCESSORIES	1	No Quantity							60883			0
S3	2000	2000	2000	2	0	2	Export	340	Honduras	HND	604	Peru	PER								84	CLOTHING AND ACCESSORIES	1	No Quantity							1440			0
S3	2000	2000	2000	2	0	2	Export	340	Honduras	HND	643	Russian Federation	RUS								84	CLOTHING AND ACCESSORIES	1	No Quantity							19921			0
S3	2000	2000	2000	2	0	2	Export	340	Honduras	HND	724	Spain	ESP								84	CLOTHING AND ACCESSORIES	1	No Quantity							36484			0
S3	2000	2000	2000	2	0	2	Export	340	Honduras	HND	784	United Arab Emirates	ARE								84	CLOTHING AND ACCESSORIES	1	No Quantity							63007			0
S3	2000	2000	2000	2	0	2	Export	340	Honduras	HND	838	Free Zones									84	CLOTHING AND ACCESSORIES	1	No Quantity							1302270			0
S3	2000	2000	2000	2	0	2	Export	340	Honduras	HND	842	USA	USA								84	CLOTHING AND ACCESSORIES	1	No Quantity							30010441			0
S3	2000	2000	2000	2	0	2	Export	328	Guyana	GUY	0	World	WLD								85	FOOTWEAR	1	No Quantity							39784			0
S3	2000	2000	2000	2	0	2	Export	328	Guyana	GUY	28	Antigua and Barbuda	ATG								85	FOOTWEAR	1	No Quantity							33			0
S3	2000	2000	2000	2	0	2	Export	328	Guyana	GUY	52	Barbados	BRB								85	FOOTWEAR	1	No Quantity							17798			0
S3	2000	2000	2000	2	0	2	Export	328	Guyana	GUY	76	Brazil	BRA								85	FOOTWEAR	1	No Quantity							451			0
S3	2000	2000	2000	2	0	2	Export	328	Guyana	GUY	92	Br. Virgin Isds	VGB								85	FOOTWEAR	1	No Quantity							306			0
S3	2000	2000	2000	2	0	2	Export	328	Guyana	GUY	170	Colombia	COL								85	FOOTWEAR	1	No Quantity							16			0
S3	2000	2000	2000	2	0	2	Export	328	Guyana	GUY	214	Dominican Rep.	DOM								85	FOOTWEAR	1	No Quantity							13			0
S3	2000	2000	2000	2	0	2	Export	328	Guyana	GUY	251	France	FRA								85	FOOTWEAR	1	No Quantity							1875			0
S3	2000	2000	2000	2	0	2	Export	328	Guyana	GUY	260	Fr. South Antarctic Terr.	ATF								85	FOOTWEAR	1	No Quantity							38			0
S3	2000	2000	2000	2	0	2	Export	328	Guyana	GUY	308	Grenada	GRD								85	FOOTWEAR	1	No Quantity							1001			0
S3	2000	2000	2000	2	0	2	Export	328	Guyana	GUY	388	Jamaica	JAM								85	FOOTWEAR	1	No Quantity							868			0
S3	2000	2000	2000	2	0	2	Export	328	Guyana	GUY	659	Saint Kitts and Nevis	KNA								85	FOOTWEAR	1	No Quantity							4249			0
S3	2000	2000	2000	2	0	2	Export	328	Guyana	GUY	662	Saint Lucia	LCA								85	FOOTWEAR	1	No Quantity							9537			0
S3	2000	2000	2000	2	0	2	Export	328	Guyana	GUY	670	Saint Vincent and the Grenadines	VCT								85	FOOTWEAR	1	No Quantity							650			0
S3	2000	2000	2000	2	0	2	Export	328	Guyana	GUY	710	South Africa	ZAF								85	FOOTWEAR	1	No Quantity							329			0
S3	2000	2000	2000	2	0	2	Export	328	Guyana	GUY	780	Trinidad and Tobago	TTO								85	FOOTWEAR	1	No Quantity							176			0
S3	2000	2000	2000	2	0	2	Export	328	Guyana	GUY	826	United Kingdom	GBR								85	FOOTWEAR	1	No Quantity							164			0
S3	2000	2000	2000	2	0	2	Export	328	Guyana	GUY	842	USA	USA								85	FOOTWEAR	1	No Quantity							2277			0
S3	2000	2000	2000	2	0	2	Export	340	Honduras	HND	0	World	WLD								85	FOOTWEAR	1	No Quantity							1296945			0
S3	2000	2000	2000	2	0	2	Export	340	Honduras	HND	188	Costa Rica	CRI								85	FOOTWEAR	1	No Quantity							162921			0
S3	2000	2000	2000	2	0	2	Export	340	Honduras	HND	214	Dominican Rep.	DOM								85	FOOTWEAR	1	No Quantity							656			0
S3	2000	2000	2000	2	0	2	Export	340	Honduras	HND	222	El Salvador	SLV								85	FOOTWEAR	1	No Quantity							271497			0
S3	2000	2000	2000	2	0	2	Export	340	Honduras	HND	320	Guatemala	GTM								85	FOOTWEAR	1	No Quantity							420396			0
S3	2000	2000	2000	2	0	2	Export	340	Honduras	HND	490	Other Asia, nes									85	FOOTWEAR	1	No Quantity							13209			0
S3	2000	2000	2000	2	0	2	Export	340	Honduras	HND	558	Nicaragua	NIC								85	FOOTWEAR	1	No Quantity							365205			0
S3	2000	2000	2000	2	0	2	Export	340	Honduras	HND	591	Panama	PAN								85	FOOTWEAR	1	No Quantity							39303			0
S3	2000	2000	2000	2	0	2	Export	340	Honduras	HND	842	USA	USA								85	FOOTWEAR	1	No Quantity							23758			0
S3	2000	2000	2000	2	0	2	Export	328	Guyana	GUY	0	World	WLD								87	SCIENTIFIC EQUIPMENT NES	1	No Quantity							13304			0
S3	2000	2000	2000	2	0	2	Export	328	Guyana	GUY	52	Barbados	BRB								87	SCIENTIFIC EQUIPMENT NES	1	No Quantity							296			0
S3	2000	2000	2000	2	0	2	Export	328	Guyana	GUY	124	Canada	CAN								87	SCIENTIFIC EQUIPMENT NES	1	No Quantity							2265			0
S3	2000	2000	2000	2	0	2	Export	328	Guyana	GUY	528	Netherlands	NLD								87	SCIENTIFIC EQUIPMENT NES	1	No Quantity							355			0
S3	2000	2000	2000	2	0	2	Export	328	Guyana	GUY	740	Suriname	SUR								87	SCIENTIFIC EQUIPMENT NES	1	No Quantity							3058			0
S3	2000	2000	2000	2	0	2	Export	328	Guyana	GUY	780	Trinidad and Tobago	TTO								87	SCIENTIFIC EQUIPMENT NES	1	No Quantity							2192			0
S3	2000	2000	2000	2	0	2	Export	328	Guyana	GUY	826	United Kingdom	GBR								87	SCIENTIFIC EQUIPMENT NES	1	No Quantity							1034			0
S3	2000	2000	2000	2	0	2	Export	328	Guyana	GUY	842	USA	USA								87	SCIENTIFIC EQUIPMENT NES	1	No Quantity							4103			0
S3	2000	2000	2000	2	0	2	Export	340	Honduras	HND	0	World	WLD								87	SCIENTIFIC EQUIPMENT NES	1	No Quantity							739839			0
S3	2000	2000	2000	2	0	2	Export	340	Honduras	HND	170	Colombia	COL								87	SCIENTIFIC EQUIPMENT NES	1	No Quantity							14210			0
S3	2000	2000	2000	2	0	2	Export	340	Honduras	HND	222	El Salvador	SLV								87	SCIENTIFIC EQUIPMENT NES	1	No Quantity							27631			0
S3	2000	2000	2000	2	0	2	Export	340	Honduras	HND	276	Germany	DEU								87	SCIENTIFIC EQUIPMENT NES	1	No Quantity							63397			0
S3	2000	2000	2000	2	0	2	Export	340	Honduras	HND	320	Guatemala	GTM								87	SCIENTIFIC EQUIPMENT NES	1	No Quantity							24877			0
S3	2000	2000	2000	2	0	2	Export	340	Honduras	HND	484	Mexico	MEX								87	SCIENTIFIC EQUIPMENT NES	1	No Quantity							15497			0
S3	2000	2000	2000	2	0	2	Export	340	Honduras	HND	558	Nicaragua	NIC								87	SCIENTIFIC EQUIPMENT NES	1	No Quantity							4524			0
S3	2000	2000	2000	2	0	2	Export	340	Honduras	HND	838	Free Zones									87	SCIENTIFIC EQUIPMENT NES	1	No Quantity							633			0
S3	2000	2000	2000	2	0	2	Export	340	Honduras	HND	842	USA	USA								87	SCIENTIFIC EQUIPMENT NES	1	No Quantity							589070			0
S3	2000	2000	2000	2	0	2	Export	328	Guyana	GUY	0	World	WLD								88	PHOTO.APPARAT.NES;CLOCKS	1	No Quantity							333958			0
S3	2000	2000	2000	2	0	2	Export	328	Guyana	GUY	28	Antigua and Barbuda	ATG								88	PHOTO.APPARAT.NES;CLOCKS	1	No Quantity							22			0
S3	2000	2000	2000	2	0	2	Export	328	Guyana	GUY	52	Barbados	BRB								88	PHOTO.APPARAT.NES;CLOCKS	1	No Quantity							540			0
S3	2000	2000	2000	2	0	2	Export	328	Guyana	GUY	156	China	CHN								88	PHOTO.APPARAT.NES;CLOCKS	1	No Quantity							23			0
S3	2000	2000	2000	2	0	2	Export	328	Guyana	GUY	308	Grenada	GRD								88	PHOTO.APPARAT.NES;CLOCKS	1	No Quantity							20			0
S3	2000	2000	2000	2	0	2	Export	328	Guyana	GUY	392	Japan	JPN								88	PHOTO.APPARAT.NES;CLOCKS	1	No Quantity							462			0
S3	2000	2000	2000	2	0	2	Export	328	Guyana	GUY	780	Trinidad and Tobago	TTO								88	PHOTO.APPARAT.NES;CLOCKS	1	No Quantity							2107			0
S3	2000	2000	2000	2	0	2	Export	328	Guyana	GUY	826	United Kingdom	GBR								88	PHOTO.APPARAT.NES;CLOCKS	1	No Quantity							330323			0
S3	2000	2000	2000	2	0	2	Export	328	Guyana	GUY	842	USA	USA								88	PHOTO.APPARAT.NES;CLOCKS	1	No Quantity							461			0
S3	2000	2000	2000	2	0	2	Export	340	Honduras	HND	0	World	WLD								88	PHOTO.APPARAT.NES;CLOCKS	1	No Quantity							1766456			0
S3	2000	2000	2000	2	0	2	Export	340	Honduras	HND	188	Costa Rica	CRI								88	PHOTO.APPARAT.NES;CLOCKS	1	No Quantity							85			0
S3	2000	2000	2000	2	0	2	Export	340	Honduras	HND	222	El Salvador	SLV								88	PHOTO.APPARAT.NES;CLOCKS	1	No Quantity							1			0
S3	2000	2000	2000	2	0	2	Export	340	Honduras	HND	320	Guatemala	GTM								88	PHOTO.APPARAT.NES;CLOCKS	1	No Quantity							39264			0
S3	2000	2000	2000	2	0	2	Export	340	Honduras	HND	484	Mexico	MEX								88	PHOTO.APPARAT.NES;CLOCKS	1	No Quantity							894			0
S3	2000	2000	2000	2	0	2	Export	340	Honduras	HND	558	Nicaragua	NIC								88	PHOTO.APPARAT.NES;CLOCKS	1	No Quantity							411			0
S3	2000	2000	2000	2	0	2	Export	340	Honduras	HND	591	Panama	PAN								88	PHOTO.APPARAT.NES;CLOCKS	1	No Quantity							1394			0
S3	2000	2000	2000	2	0	2	Export	340	Honduras	HND	838	Free Zones									88	PHOTO.APPARAT.NES;CLOCKS	1	No Quantity							580			0
S3	2000	2000	2000	2	0	2	Export	340	Honduras	HND	842	USA	USA								88	PHOTO.APPARAT.NES;CLOCKS	1	No Quantity							1723827			0
S3	2000	2000	2000	2	0	2	Export	328	Guyana	GUY	0	World	WLD								89	MISC MANUFCTRD GOODS NES	1	No Quantity							1769634			0
S3	2000	2000	2000	2	0	2	Export	328	Guyana	GUY	28	Antigua and Barbuda	ATG								89	MISC MANUFCTRD GOODS NES	1	No Quantity							7053			0
S3	2000	2000	2000	2	0	2	Export	328	Guyana	GUY	52	Barbados	BRB								89	MISC MANUFCTRD GOODS NES	1	No Quantity							1338051			0
S3	2000	2000	2000	2	0	2	Export	328	Guyana	GUY	70	Bosnia Herzegovina	BIH								89	MISC MANUFCTRD GOODS NES	1	No Quantity							55			0
S3	2000	2000	2000	2	0	2	Export	328	Guyana	GUY	92	Br. Virgin Isds	VGB								89	MISC MANUFCTRD GOODS NES	1	No Quantity							4194			0
S3	2000	2000	2000	2	0	2	Export	328	Guyana	GUY	124	Canada	CAN								89	MISC MANUFCTRD GOODS NES	1	No Quantity							9500			0
S3	2000	2000	2000	2	0	2	Export	328	Guyana	GUY	156	China	CHN								89	MISC MANUFCTRD GOODS NES	1	No Quantity							1215			0
S3	2000	2000	2000	2	0	2	Export	328	Guyana	GUY	212	Dominica	DMA								89	MISC MANUFCTRD GOODS NES	1	No Quantity							2522			0
S3	2000	2000	2000	2	0	2	Export	328	Guyana	GUY	214	Dominican Rep.	DOM								89	MISC MANUFCTRD GOODS NES	1	No Quantity							7427			0
S3	2000	2000	2000	2	0	2	Export	328	Guyana	GUY	251	France	FRA								89	MISC MANUFCTRD GOODS NES	1	No Quantity							2956			0
S3	2000	2000	2000	2	0	2	Export	328	Guyana	GUY	300	Greece	GRC								89	MISC MANUFCTRD GOODS NES	1	No Quantity							487			0
S3	2000	2000	2000	2	0	2	Export	328	Guyana	GUY	308	Grenada	GRD								89	MISC MANUFCTRD GOODS NES	1	No Quantity							20331			0
S3	2000	2000	2000	2	0	2	Export	328	Guyana	GUY	372	Ireland	IRL								89	MISC MANUFCTRD GOODS NES	1	No Quantity							320			0
S3	2000	2000	2000	2	0	2	Export	328	Guyana	GUY	388	Jamaica	JAM								89	MISC MANUFCTRD GOODS NES	1	No Quantity							138743			0
S3	2000	2000	2000	2	0	2	Export	328	Guyana	GUY	484	Mexico	MEX								89	MISC MANUFCTRD GOODS NES	1	No Quantity							1730			0
S3	2000	2000	2000	2	0	2	Export	328	Guyana	GUY	490	Other Asia, nes									89	MISC MANUFCTRD GOODS NES	1	No Quantity							484			0
S3	2000	2000	2000	2	0	2	Export	328	Guyana	GUY	500	Montserrat	MSR								89	MISC MANUFCTRD GOODS NES	1	No Quantity							66			0
S3	2000	2000	2000	2	0	2	Export	328	Guyana	GUY	528	Netherlands	NLD								89	MISC MANUFCTRD GOODS NES	1	No Quantity							620			0
S3	2000	2000	2000	2	0	2	Export	328	Guyana	GUY	530	Neth. Antilles	ANT								89	MISC MANUFCTRD GOODS NES	1	No Quantity							1134			0
S3	2000	2000	2000	2	0	2	Export	328	Guyana	GUY	659	Saint Kitts and Nevis	KNA								89	MISC MANUFCTRD GOODS NES	1	No Quantity							2752			0
S3	2000	2000	2000	2	0	2	Export	328	Guyana	GUY	660	Anguilla	AIA								89	MISC MANUFCTRD GOODS NES	1	No Quantity							329			0
S3	2000	2000	2000	2	0	2	Export	328	Guyana	GUY	662	Saint Lucia	LCA								89	MISC MANUFCTRD GOODS NES	1	No Quantity							57195			0
S3	2000	2000	2000	2	0	2	Export	328	Guyana	GUY	670	Saint Vincent and the Grenadines	VCT								89	MISC MANUFCTRD GOODS NES	1	No Quantity							9959			0
S3	2000	2000	2000	2	0	2	Export	328	Guyana	GUY	699	India	IND								89	MISC MANUFCTRD GOODS NES	1	No Quantity							269			0
S3	2000	2000	2000	2	0	2	Export	328	Guyana	GUY	716	Zimbabwe	ZWE								89	MISC MANUFCTRD GOODS NES	1	No Quantity							219			0
S3	2000	2000	2000	2	0	2	Export	328	Guyana	GUY	740	Suriname	SUR								89	MISC MANUFCTRD GOODS NES	1	No Quantity							7032			0
S3	2000	2000	2000	2	0	2	Export	328	Guyana	GUY	780	Trinidad and Tobago	TTO								89	MISC MANUFCTRD GOODS NES	1	No Quantity							121528			0
S3	2000	2000	2000	2	0	2	Export	328	Guyana	GUY	826	United Kingdom	GBR								89	MISC MANUFCTRD GOODS NES	1	No Quantity							4408			0
S3	2000	2000	2000	2	0	2	Export	328	Guyana	GUY	842	USA	USA								89	MISC MANUFCTRD GOODS NES	1	No Quantity							29035			0
S3	2000	2000	2000	2	0	2	Export	328	Guyana	GUY	862	Venezuela	VEN								89	MISC MANUFCTRD GOODS NES	1	No Quantity							22			0
S3	2000	2000	2000	2	0	2	Export	340	Honduras	HND	0	World	WLD								89	MISC MANUFCTRD GOODS NES	1	No Quantity							11300946			0
S3	2000	2000	2000	2	0	2	Export	340	Honduras	HND	76	Brazil	BRA								89	MISC MANUFCTRD GOODS NES	1	No Quantity							1293			0
S3	2000	2000	2000	2	0	2	Export	340	Honduras	HND	84	Belize	BLZ								89	MISC MANUFCTRD GOODS NES	1	No Quantity							2860			0
S3	2000	2000	2000	2	0	2	Export	340	Honduras	HND	188	Costa Rica	CRI								89	MISC MANUFCTRD GOODS NES	1	No Quantity							261821			0
S3	2000	2000	2000	2	0	2	Export	340	Honduras	HND	214	Dominican Rep.	DOM								89	MISC MANUFCTRD GOODS NES	1	No Quantity							23751			0
S3	2000	2000	2000	2	0	2	Export	340	Honduras	HND	218	Ecuador	ECU								89	MISC MANUFCTRD GOODS NES	1	No Quantity							46			0
S3	2000	2000	2000	2	0	2	Export	340	Honduras	HND	222	El Salvador	SLV								89	MISC MANUFCTRD GOODS NES	1	No Quantity							3189515			0
S3	2000	2000	2000	2	0	2	Export	340	Honduras	HND	276	Germany	DEU								89	MISC MANUFCTRD GOODS NES	1	No Quantity							10913			0
S3	2000	2000	2000	2	0	2	Export	340	Honduras	HND	320	Guatemala	GTM								89	MISC MANUFCTRD GOODS NES	1	No Quantity							2186079			0
S3	2000	2000	2000	2	0	2	Export	340	Honduras	HND	344	China, Hong Kong SAR	HKG								89	MISC MANUFCTRD GOODS NES	1	No Quantity							71445			0
S3	2000	2000	2000	2	0	2	Export	340	Honduras	HND	360	Indonesia	IDN								89	MISC MANUFCTRD GOODS NES	1	No Quantity							54827			0
S3	2000	2000	2000	2	0	2	Export	340	Honduras	HND	381	Italy	ITA								89	MISC MANUFCTRD GOODS NES	1	No Quantity							635			0
S3	2000	2000	2000	2	0	2	Export	340	Honduras	HND	388	Jamaica	JAM								89	MISC MANUFCTRD GOODS NES	1	No Quantity							1798			0
S3	2000	2000	2000	2	0	2	Export	340	Honduras	HND	392	Japan	JPN								89	MISC MANUFCTRD GOODS NES	1	No Quantity							3048			0
S3	2000	2000	2000	2	0	2	Export	340	Honduras	HND	484	Mexico	MEX								89	MISC MANUFCTRD GOODS NES	1	No Quantity							58681			0
S3	2000	2000	2000	2	0	2	Export	340	Honduras	HND	558	Nicaragua	NIC								89	MISC MANUFCTRD GOODS NES	1	No Quantity							828182			0
S3	2000	2000	2000	2	0	2	Export	340	Honduras	HND	591	Panama	PAN								89	MISC MANUFCTRD GOODS NES	1	No Quantity							88974			0
S3	2000	2000	2000	2	0	2	Export	340	Honduras	HND	604	Peru	PER								89	MISC MANUFCTRD GOODS NES	1	No Quantity							34726			0
S3	2000	2000	2000	2	0	2	Export	340	Honduras	HND	724	Spain	ESP								89	MISC MANUFCTRD GOODS NES	1	No Quantity							79			0
S3	2000	2000	2000	2	0	2	Export	340	Honduras	HND	780	Trinidad and Tobago	TTO								89	MISC MANUFCTRD GOODS NES	1	No Quantity							39903			0
S3	2000	2000	2000	2	0	2	Export	340	Honduras	HND	826	United Kingdom	GBR								89	MISC MANUFCTRD GOODS NES	1	No Quantity							119687			0
S3	2000	2000	2000	2	0	2	Export	340	Honduras	HND	838	Free Zones									89	MISC MANUFCTRD GOODS NES	1	No Quantity							74377			0
S3	2000	2000	2000	2	0	2	Export	340	Honduras	HND	842	USA	USA								89	MISC MANUFCTRD GOODS NES	1	No Quantity							4247890			0
S3	2000	2000	2000	2	0	2	Export	340	Honduras	HND	862	Venezuela	VEN								89	MISC MANUFCTRD GOODS NES	1	No Quantity							416			0
S3	2000	2000	2000	2	0	2	Export	328	Guyana	GUY	0	World	WLD								93	SPEC.TRANSACT.NOT CLASSD	1	No Quantity							140881			0
S3	2000	2000	2000	2	0	2	Export	328	Guyana	GUY	28	Antigua and Barbuda	ATG								93	SPEC.TRANSACT.NOT CLASSD	1	No Quantity							2198			0
S3	2000	2000	2000	2	0	2	Export	328	Guyana	GUY	36	Australia	AUS								93	SPEC.TRANSACT.NOT CLASSD	1	No Quantity							3522			0
S3	2000	2000	2000	2	0	2	Export	328	Guyana	GUY	52	Barbados	BRB								93	SPEC.TRANSACT.NOT CLASSD	1	No Quantity							7679			0
S3	2000	2000	2000	2	0	2	Export	328	Guyana	GUY	72	Botswana	BWA								93	SPEC.TRANSACT.NOT CLASSD	1	No Quantity							2192			0
S3	2000	2000	2000	2	0	2	Export	328	Guyana	GUY	92	Br. Virgin Isds	VGB								93	SPEC.TRANSACT.NOT CLASSD	1	No Quantity							849			0
S3	2000	2000	2000	2	0	2	Export	328	Guyana	GUY	124	Canada	CAN								93	SPEC.TRANSACT.NOT CLASSD	1	No Quantity							2811			0
S3	2000	2000	2000	2	0	2	Export	328	Guyana	GUY	332	Haiti	HTI								93	SPEC.TRANSACT.NOT CLASSD	1	No Quantity							55			0
S3	2000	2000	2000	2	0	2	Export	328	Guyana	GUY	388	Jamaica	JAM								93	SPEC.TRANSACT.NOT CLASSD	1	No Quantity							1480			0
S3	2000	2000	2000	2	0	2	Export	328	Guyana	GUY	528	Netherlands	NLD								93	SPEC.TRANSACT.NOT CLASSD	1	No Quantity							282			0
S3	2000	2000	2000	2	0	2	Export	328	Guyana	GUY	643	Russian Federation	RUS								93	SPEC.TRANSACT.NOT CLASSD	1	No Quantity							110			0
S3	2000	2000	2000	2	0	2	Export	328	Guyana	GUY	659	Saint Kitts and Nevis	KNA								93	SPEC.TRANSACT.NOT CLASSD	1	No Quantity							603			0
S3	2000	2000	2000	2	0	2	Export	328	Guyana	GUY	662	Saint Lucia	LCA								93	SPEC.TRANSACT.NOT CLASSD	1	No Quantity							438			0
S3	2000	2000	2000	2	0	2	Export	328	Guyana	GUY	670	Saint Vincent and the Grenadines	VCT								93	SPEC.TRANSACT.NOT CLASSD	1	No Quantity							4786			0
S3	2000	2000	2000	2	0	2	Export	328	Guyana	GUY	699	India	IND								93	SPEC.TRANSACT.NOT CLASSD	1	No Quantity							13811			0
S3	2000	2000	2000	2	0	2	Export	328	Guyana	GUY	752	Sweden	SWE								93	SPEC.TRANSACT.NOT CLASSD	1	No Quantity							6905			0
S3	2000	2000	2000	2	0	2	Export	328	Guyana	GUY	780	Trinidad and Tobago	TTO								93	SPEC.TRANSACT.NOT CLASSD	1	No Quantity							14364			0
S3	2000	2000	2000	2	0	2	Export	328	Guyana	GUY	796	Turks and Caicos Isds	TCA								93	SPEC.TRANSACT.NOT CLASSD	1	No Quantity							55			0
S3	2000	2000	2000	2	0	2	Export	328	Guyana	GUY	826	United Kingdom	GBR								93	SPEC.TRANSACT.NOT CLASSD	1	No Quantity							4743			0
S3	2000	2000	2000	2	0	2	Export	328	Guyana	GUY	842	USA	USA								93	SPEC.TRANSACT.NOT CLASSD	1	No Quantity							73998			0
S3	2000	2000	2000	2	0	2	Export	340	Honduras	HND	0	World	WLD								93	SPEC.TRANSACT.NOT CLASSD	1	No Quantity							53348097			0
S3	2000	2000	2000	2	0	2	Export	340	Honduras	HND	52	Barbados	BRB								93	SPEC.TRANSACT.NOT CLASSD	1	No Quantity							211			0
S3	2000	2000	2000	2	0	2	Export	340	Honduras	HND	56	Belgium	BEL								93	SPEC.TRANSACT.NOT CLASSD	1	No Quantity							4096379			0
S3	2000	2000	2000	2	0	2	Export	340	Honduras	HND	76	Brazil	BRA								93	SPEC.TRANSACT.NOT CLASSD	1	No Quantity							17354			0
S3	2000	2000	2000	2	0	2	Export	340	Honduras	HND	84	Belize	BLZ								93	SPEC.TRANSACT.NOT CLASSD	1	No Quantity							1376705			0
S3	2000	2000	2000	2	0	2	Export	340	Honduras	HND	124	Canada	CAN								93	SPEC.TRANSACT.NOT CLASSD	1	No Quantity							75620			0
S3	2000	2000	2000	2	0	2	Export	340	Honduras	HND	170	Colombia	COL								93	SPEC.TRANSACT.NOT CLASSD	1	No Quantity							21155			0
S3	2000	2000	2000	2	0	2	Export	340	Honduras	HND	188	Costa Rica	CRI								93	SPEC.TRANSACT.NOT CLASSD	1	No Quantity							161576			0
S3	2000	2000	2000	2	0	2	Export	340	Honduras	HND	208	Denmark	DNK								93	SPEC.TRANSACT.NOT CLASSD	1	No Quantity							70081			0
S3	2000	2000	2000	2	0	2	Export	340	Honduras	HND	214	Dominican Rep.	DOM								93	SPEC.TRANSACT.NOT CLASSD	1	No Quantity							128030			0
S3	2000	2000	2000	2	0	2	Export	340	Honduras	HND	218	Ecuador	ECU								93	SPEC.TRANSACT.NOT CLASSD	1	No Quantity							1			0
S3	2000	2000	2000	2	0	2	Export	340	Honduras	HND	222	El Salvador	SLV								93	SPEC.TRANSACT.NOT CLASSD	1	No Quantity							2796081			0
S3	2000	2000	2000	2	0	2	Export	340	Honduras	HND	251	France	FRA								93	SPEC.TRANSACT.NOT CLASSD	1	No Quantity							123672			0
S3	2000	2000	2000	2	0	2	Export	340	Honduras	HND	276	Germany	DEU								93	SPEC.TRANSACT.NOT CLASSD	1	No Quantity							23798			0
S3	2000	2000	2000	2	0	2	Export	340	Honduras	HND	320	Guatemala	GTM								93	SPEC.TRANSACT.NOT CLASSD	1	No Quantity							2413713			0
S3	2000	2000	2000	2	0	2	Export	340	Honduras	HND	332	Haiti	HTI								93	SPEC.TRANSACT.NOT CLASSD	1	No Quantity							388149			0
S3	2000	2000	2000	2	0	2	Export	340	Honduras	HND	372	Ireland	IRL								93	SPEC.TRANSACT.NOT CLASSD	1	No Quantity							6421			0
S3	2000	2000	2000	2	0	2	Export	340	Honduras	HND	388	Jamaica	JAM								93	SPEC.TRANSACT.NOT CLASSD	1	No Quantity							24111			0
S3	2000	2000	2000	2	0	2	Export	340	Honduras	HND	392	Japan	JPN								93	SPEC.TRANSACT.NOT CLASSD	1	No Quantity							134317			0
S3	2000	2000	2000	2	0	2	Export	340	Honduras	HND	484	Mexico	MEX								93	SPEC.TRANSACT.NOT CLASSD	1	No Quantity							18185			0
S3	2000	2000	2000	2	0	2	Export	340	Honduras	HND	528	Netherlands	NLD								93	SPEC.TRANSACT.NOT CLASSD	1	No Quantity							1231386			0
S3	2000	2000	2000	2	0	2	Export	340	Honduras	HND	530	Neth. Antilles	ANT								93	SPEC.TRANSACT.NOT CLASSD	1	No Quantity							239646			0
S3	2000	2000	2000	2	0	2	Export	340	Honduras	HND	558	Nicaragua	NIC								93	SPEC.TRANSACT.NOT CLASSD	1	No Quantity							1108855			0
S3	2000	2000	2000	2	0	2	Export	340	Honduras	HND	591	Panama	PAN								93	SPEC.TRANSACT.NOT CLASSD	1	No Quantity							194565			0
S3	2000	2000	2000	2	0	2	Export	340	Honduras	HND	604	Peru	PER								93	SPEC.TRANSACT.NOT CLASSD	1	No Quantity							8556			0
S3	2000	2000	2000	2	0	2	Export	340	Honduras	HND	608	Philippines	PHL								93	SPEC.TRANSACT.NOT CLASSD	1	No Quantity							424			0
S3	2000	2000	2000	2	0	2	Export	340	Honduras	HND	643	Russian Federation	RUS								93	SPEC.TRANSACT.NOT CLASSD	1	No Quantity							1525			0
S3	2000	2000	2000	2	0	2	Export	340	Honduras	HND	724	Spain	ESP								93	SPEC.TRANSACT.NOT CLASSD	1	No Quantity							171818			0
S3	2000	2000	2000	2	0	2	Export	340	Honduras	HND	826	United Kingdom	GBR								93	SPEC.TRANSACT.NOT CLASSD	1	No Quantity							44749			0
S3	2000	2000	2000	2	0	2	Export	340	Honduras	HND	838	Free Zones									93	SPEC.TRANSACT.NOT CLASSD	1	No Quantity							401029			0
S3	2000	2000	2000	2	0	2	Export	340	Honduras	HND	842	USA	USA								93	SPEC.TRANSACT.NOT CLASSD	1	No Quantity							38052096			0
S3	2000	2000	2000	2	0	2	Export	340	Honduras	HND	862	Venezuela	VEN								93	SPEC.TRANSACT.NOT CLASSD	1	No Quantity							17889			0
S3	2000	2000	2000	2	0	2	Export	328	Guyana	GUY	0	World	WLD								97	GOLD,NONMONTRY EXCL ORES	1	No Quantity							137871505			0
S3	2000	2000	2000	2	0	2	Export	328	Guyana	GUY	124	Canada	CAN								97	GOLD,NONMONTRY EXCL ORES	1	No Quantity							105901586			0
S3	2000	2000	2000	2	0	2	Export	328	Guyana	GUY	748	Swaziland	SWZ								97	GOLD,NONMONTRY EXCL ORES	1	No Quantity							4896			0
S3	2000	2000	2000	2	0	2	Export	328	Guyana	GUY	842	USA	USA								97	GOLD,NONMONTRY EXCL ORES	1	No Quantity							31965023			0
S3	2000	2000	2000	2	0	2	Export	340	Honduras	HND	0	World	WLD								97	GOLD,NONMONTRY EXCL ORES	1	No Quantity							8538685			0
S3	2000	2000	2000	2	0	2	Export	340	Honduras	HND	838	Free Zones									97	GOLD,NONMONTRY EXCL ORES	1	No Quantity							361114			0
S3	2000	2000	2000	2	0	2	Export	340	Honduras	HND	842	USA	USA								97	GOLD,NONMONTRY EXCL ORES	1	No Quantity							8177571			0
