# Supplementary material for: Core-periphery structure in sectoral international trade networks: A new approach to an old theory
Source: PLoS One. 2020 Apr 2;15(4):e0229547. doi: 10.1371/journal.pone.0229547 (PMC7117750; doi:10.1371/journal.pone.0229547)
Supplement: S7 File — (ZIP) [file pone.0229547.s007.zip › S7_File/RawData 2000/comtrade (3).csv]

Classification	Year	Period	Period Desc.	Aggregate Level	Is Leaf Code	Trade Flow Code	Trade Flow	Reporter Code	Reporter	Reporter ISO	Partner Code	Partner	Partner ISO	2nd Partner Code	2nd Partner	2nd Partner ISO	Customs Proc. Code	Customs	Mode of Transport Code	Mode of Transport	Commodity Code	Commodity	Qty Unit Code	Qty Unit	Qty	Alt Qty Unit Code	Alt Qty Unit	Alt Qty	Netweight (kg)	Gross weight (kg)	Trade Value (US$)	CIF Trade Value (US$)	FOB Trade Value (US$)	Flag
S3	2000	2000	2000	2	0	2	Export	31	Azerbaijan	AZE	0	World	WLD								00	LIVE ANIMALS	1	No Quantity							50			0
S3	2000	2000	2000	2	0	2	Export	31	Azerbaijan	AZE	842	USA	USA								00	LIVE ANIMALS	1	No Quantity							50			0
S3	2000	2000	2000	2	0	2	Export	32	Argentina	ARG	0	World	WLD								00	LIVE ANIMALS	1	No Quantity							15902691			0
S3	2000	2000	2000	2	0	2	Export	32	Argentina	ARG	56	Belgium	BEL								00	LIVE ANIMALS	1	No Quantity							7050			0
S3	2000	2000	2000	2	0	2	Export	32	Argentina	ARG	68	Bolivia (Plurinational State of)	BOL								00	LIVE ANIMALS	1	No Quantity							1069703			0
S3	2000	2000	2000	2	0	2	Export	32	Argentina	ARG	76	Brazil	BRA								00	LIVE ANIMALS	1	No Quantity							3071464			0
S3	2000	2000	2000	2	0	2	Export	32	Argentina	ARG	124	Canada	CAN								00	LIVE ANIMALS	1	No Quantity							1500			0
S3	2000	2000	2000	2	0	2	Export	32	Argentina	ARG	152	Chile	CHL								00	LIVE ANIMALS	1	No Quantity							375900			0
S3	2000	2000	2000	2	0	2	Export	32	Argentina	ARG	156	China	CHN								00	LIVE ANIMALS	1	No Quantity							24610			0
S3	2000	2000	2000	2	0	2	Export	32	Argentina	ARG	170	Colombia	COL								00	LIVE ANIMALS	1	No Quantity							20520			0
S3	2000	2000	2000	2	0	2	Export	32	Argentina	ARG	188	Costa Rica	CRI								00	LIVE ANIMALS	1	No Quantity							30800			0
S3	2000	2000	2000	2	0	2	Export	32	Argentina	ARG	218	Ecuador	ECU								00	LIVE ANIMALS	1	No Quantity							56700			0
S3	2000	2000	2000	2	0	2	Export	32	Argentina	ARG	251	France	FRA								00	LIVE ANIMALS	1	No Quantity							354680			0
S3	2000	2000	2000	2	0	2	Export	32	Argentina	ARG	276	Germany	DEU								00	LIVE ANIMALS	1	No Quantity							252140			0
S3	2000	2000	2000	2	0	2	Export	32	Argentina	ARG	300	Greece	GRC								00	LIVE ANIMALS	1	No Quantity							41562			0
S3	2000	2000	2000	2	0	2	Export	32	Argentina	ARG	340	Honduras	HND								00	LIVE ANIMALS	1	No Quantity							2985			0
S3	2000	2000	2000	2	0	2	Export	32	Argentina	ARG	344	China, Hong Kong SAR	HKG								00	LIVE ANIMALS	1	No Quantity							821000			0
S3	2000	2000	2000	2	0	2	Export	32	Argentina	ARG	364	Iran	IRN								00	LIVE ANIMALS	1	No Quantity							1000			0
S3	2000	2000	2000	2	0	2	Export	32	Argentina	ARG	376	Israel	ISR								00	LIVE ANIMALS	1	No Quantity							600			0
S3	2000	2000	2000	2	0	2	Export	32	Argentina	ARG	381	Italy	ITA								00	LIVE ANIMALS	1	No Quantity							657156			0
S3	2000	2000	2000	2	0	2	Export	32	Argentina	ARG	392	Japan	JPN								00	LIVE ANIMALS	1	No Quantity							25500			0
S3	2000	2000	2000	2	0	2	Export	32	Argentina	ARG	414	Kuwait	KWT								00	LIVE ANIMALS	1	No Quantity							10770			0
S3	2000	2000	2000	2	0	2	Export	32	Argentina	ARG	442	Luxembourg	LUX								00	LIVE ANIMALS	1	No Quantity							603454			0
S3	2000	2000	2000	2	0	2	Export	32	Argentina	ARG	484	Mexico	MEX								00	LIVE ANIMALS	1	No Quantity							122620			0
S3	2000	2000	2000	2	0	2	Export	32	Argentina	ARG	490	Other Asia, nes									00	LIVE ANIMALS	1	No Quantity							310			0
S3	2000	2000	2000	2	0	2	Export	32	Argentina	ARG	528	Netherlands	NLD								00	LIVE ANIMALS	1	No Quantity							371700			0
S3	2000	2000	2000	2	0	2	Export	32	Argentina	ARG	566	Nigeria	NGA								00	LIVE ANIMALS	1	No Quantity							18000			0
S3	2000	2000	2000	2	0	2	Export	32	Argentina	ARG	600	Paraguay	PRY								00	LIVE ANIMALS	1	No Quantity							59900			0
S3	2000	2000	2000	2	0	2	Export	32	Argentina	ARG	604	Peru	PER								00	LIVE ANIMALS	1	No Quantity							279542			0
S3	2000	2000	2000	2	0	2	Export	32	Argentina	ARG	616	Poland	POL								00	LIVE ANIMALS	1	No Quantity							800			0
S3	2000	2000	2000	2	0	2	Export	32	Argentina	ARG	620	Portugal	PRT								00	LIVE ANIMALS	1	No Quantity							500			0
S3	2000	2000	2000	2	0	2	Export	32	Argentina	ARG	682	Saudi Arabia	SAU								00	LIVE ANIMALS	1	No Quantity							372541			0
S3	2000	2000	2000	2	0	2	Export	32	Argentina	ARG	699	India	IND								00	LIVE ANIMALS	1	No Quantity							4800			0
S3	2000	2000	2000	2	0	2	Export	32	Argentina	ARG	702	Singapore	SGP								00	LIVE ANIMALS	1	No Quantity							21800			0
S3	2000	2000	2000	2	0	2	Export	32	Argentina	ARG	710	South Africa	ZAF								00	LIVE ANIMALS	1	No Quantity							328950			0
S3	2000	2000	2000	2	0	2	Export	32	Argentina	ARG	724	Spain	ESP								00	LIVE ANIMALS	1	No Quantity							473798			0
S3	2000	2000	2000	2	0	2	Export	32	Argentina	ARG	752	Sweden	SWE								00	LIVE ANIMALS	1	No Quantity							27000			0
S3	2000	2000	2000	2	0	2	Export	32	Argentina	ARG	757	Switzerland	CHE								00	LIVE ANIMALS	1	No Quantity							14400			0
S3	2000	2000	2000	2	0	2	Export	32	Argentina	ARG	764	Thailand	THA								00	LIVE ANIMALS	1	No Quantity							21600			0
S3	2000	2000	2000	2	0	2	Export	32	Argentina	ARG	784	United Arab Emirates	ARE								00	LIVE ANIMALS	1	No Quantity							324100			0
S3	2000	2000	2000	2	0	2	Export	32	Argentina	ARG	826	United Kingdom	GBR								00	LIVE ANIMALS	1	No Quantity							85702			0
S3	2000	2000	2000	2	0	2	Export	32	Argentina	ARG	842	USA	USA								00	LIVE ANIMALS	1	No Quantity							4986585			0
S3	2000	2000	2000	2	0	2	Export	32	Argentina	ARG	858	Uruguay	URY								00	LIVE ANIMALS	1	No Quantity							255751			0
S3	2000	2000	2000	2	0	2	Export	32	Argentina	ARG	862	Venezuela	VEN								00	LIVE ANIMALS	1	No Quantity							703198			0
S3	2000	2000	2000	2	0	2	Export	31	Azerbaijan	AZE	0	World	WLD								01	MEAT, MEAT PREPARATIONS	1	No Quantity							32160			0
S3	2000	2000	2000	2	0	2	Export	31	Azerbaijan	AZE	643	Russian Federation	RUS								01	MEAT, MEAT PREPARATIONS	1	No Quantity							32160			0
S3	2000	2000	2000	2	0	2	Export	32	Argentina	ARG	0	World	WLD								01	MEAT, MEAT PREPARATIONS	1	No Quantity							791262510			0
S3	2000	2000	2000	2	0	2	Export	32	Argentina	ARG	12	Algeria	DZA								01	MEAT, MEAT PREPARATIONS	1	No Quantity							6836865			0
S3	2000	2000	2000	2	0	2	Export	32	Argentina	ARG	24	Angola	AGO								01	MEAT, MEAT PREPARATIONS	1	No Quantity							186175			0
S3	2000	2000	2000	2	0	2	Export	32	Argentina	ARG	48	Bahrain	BHR								01	MEAT, MEAT PREPARATIONS	1	No Quantity							357400			0
S3	2000	2000	2000	2	0	2	Export	32	Argentina	ARG	52	Barbados	BRB								01	MEAT, MEAT PREPARATIONS	1	No Quantity							299075			0
S3	2000	2000	2000	2	0	2	Export	32	Argentina	ARG	56	Belgium	BEL								01	MEAT, MEAT PREPARATIONS	1	No Quantity							14639335			0
S3	2000	2000	2000	2	0	2	Export	32	Argentina	ARG	68	Bolivia (Plurinational State of)	BOL								01	MEAT, MEAT PREPARATIONS	1	No Quantity							3007266			0
S3	2000	2000	2000	2	0	2	Export	32	Argentina	ARG	76	Brazil	BRA								01	MEAT, MEAT PREPARATIONS	1	No Quantity							43048727			0
S3	2000	2000	2000	2	0	2	Export	32	Argentina	ARG	100	Bulgaria	BGR								01	MEAT, MEAT PREPARATIONS	1	No Quantity							1890676			0
S3	2000	2000	2000	2	0	2	Export	32	Argentina	ARG	124	Canada	CAN								01	MEAT, MEAT PREPARATIONS	1	No Quantity							38717057			0
S3	2000	2000	2000	2	0	2	Export	32	Argentina	ARG	152	Chile	CHL								01	MEAT, MEAT PREPARATIONS	1	No Quantity							70268269			0
S3	2000	2000	2000	2	0	2	Export	32	Argentina	ARG	156	China	CHN								01	MEAT, MEAT PREPARATIONS	1	No Quantity							5061314			0
S3	2000	2000	2000	2	0	2	Export	32	Argentina	ARG	170	Colombia	COL								01	MEAT, MEAT PREPARATIONS	1	No Quantity							710587			0
S3	2000	2000	2000	2	0	2	Export	32	Argentina	ARG	178	Congo	COG								01	MEAT, MEAT PREPARATIONS	1	No Quantity							1316812			0
S3	2000	2000	2000	2	0	2	Export	32	Argentina	ARG	192	Cuba	CUB								01	MEAT, MEAT PREPARATIONS	1	No Quantity							5664			0
S3	2000	2000	2000	2	0	2	Export	32	Argentina	ARG	203	Czechia	CZE								01	MEAT, MEAT PREPARATIONS	1	No Quantity							43750			0
S3	2000	2000	2000	2	0	2	Export	32	Argentina	ARG	204	Benin	BEN								01	MEAT, MEAT PREPARATIONS	1	No Quantity							34986			0
S3	2000	2000	2000	2	0	2	Export	32	Argentina	ARG	208	Denmark	DNK								01	MEAT, MEAT PREPARATIONS	1	No Quantity							1512776			0
S3	2000	2000	2000	2	0	2	Export	32	Argentina	ARG	218	Ecuador	ECU								01	MEAT, MEAT PREPARATIONS	1	No Quantity							75823			0
S3	2000	2000	2000	2	0	2	Export	32	Argentina	ARG	222	El Salvador	SLV								01	MEAT, MEAT PREPARATIONS	1	No Quantity							1365			0
S3	2000	2000	2000	2	0	2	Export	32	Argentina	ARG	246	Finland	FIN								01	MEAT, MEAT PREPARATIONS	1	No Quantity							101415			0
S3	2000	2000	2000	2	0	2	Export	32	Argentina	ARG	251	France	FRA								01	MEAT, MEAT PREPARATIONS	1	No Quantity							26403049			0
S3	2000	2000	2000	2	0	2	Export	32	Argentina	ARG	266	Gabon	GAB								01	MEAT, MEAT PREPARATIONS	1	No Quantity							923879			0
S3	2000	2000	2000	2	0	2	Export	32	Argentina	ARG	275	State of Palestine	PSE								01	MEAT, MEAT PREPARATIONS	1	No Quantity							28350			0
S3	2000	2000	2000	2	0	2	Export	32	Argentina	ARG	276	Germany	DEU								01	MEAT, MEAT PREPARATIONS	1	No Quantity							204382270			0
S3	2000	2000	2000	2	0	2	Export	32	Argentina	ARG	288	Ghana	GHA								01	MEAT, MEAT PREPARATIONS	1	No Quantity							267680			0
S3	2000	2000	2000	2	0	2	Export	32	Argentina	ARG	292	Gibraltar	GIB								01	MEAT, MEAT PREPARATIONS	1	No Quantity							7466			0
S3	2000	2000	2000	2	0	2	Export	32	Argentina	ARG	300	Greece	GRC								01	MEAT, MEAT PREPARATIONS	1	No Quantity							2080845			0
S3	2000	2000	2000	2	0	2	Export	32	Argentina	ARG	308	Grenada	GRD								01	MEAT, MEAT PREPARATIONS	1	No Quantity							170826			0
S3	2000	2000	2000	2	0	2	Export	32	Argentina	ARG	320	Guatemala	GTM								01	MEAT, MEAT PREPARATIONS	1	No Quantity							3751			0
S3	2000	2000	2000	2	0	2	Export	32	Argentina	ARG	328	Guyana	GUY								01	MEAT, MEAT PREPARATIONS	1	No Quantity							33833			0
S3	2000	2000	2000	2	0	2	Export	32	Argentina	ARG	344	China, Hong Kong SAR	HKG								01	MEAT, MEAT PREPARATIONS	1	No Quantity							22166018			0
S3	2000	2000	2000	2	0	2	Export	32	Argentina	ARG	360	Indonesia	IDN								01	MEAT, MEAT PREPARATIONS	1	No Quantity							104193			0
S3	2000	2000	2000	2	0	2	Export	32	Argentina	ARG	372	Ireland	IRL								01	MEAT, MEAT PREPARATIONS	1	No Quantity							44			0
S3	2000	2000	2000	2	0	2	Export	32	Argentina	ARG	376	Israel	ISR								01	MEAT, MEAT PREPARATIONS	1	No Quantity							33457673			0
S3	2000	2000	2000	2	0	2	Export	32	Argentina	ARG	381	Italy	ITA								01	MEAT, MEAT PREPARATIONS	1	No Quantity							30521551			0
S3	2000	2000	2000	2	0	2	Export	32	Argentina	ARG	384	Côte d'Ivoire	CIV								01	MEAT, MEAT PREPARATIONS	1	No Quantity							240689			0
S3	2000	2000	2000	2	0	2	Export	32	Argentina	ARG	388	Jamaica	JAM								01	MEAT, MEAT PREPARATIONS	1	No Quantity							4127490			0
S3	2000	2000	2000	2	0	2	Export	32	Argentina	ARG	392	Japan	JPN								01	MEAT, MEAT PREPARATIONS	1	No Quantity							5077613			0
S3	2000	2000	2000	2	0	2	Export	32	Argentina	ARG	410	Rep. of Korea	KOR								01	MEAT, MEAT PREPARATIONS	1	No Quantity							1628			0
S3	2000	2000	2000	2	0	2	Export	32	Argentina	ARG	414	Kuwait	KWT								01	MEAT, MEAT PREPARATIONS	1	No Quantity							273			0
S3	2000	2000	2000	2	0	2	Export	32	Argentina	ARG	422	Lebanon	LBN								01	MEAT, MEAT PREPARATIONS	1	No Quantity							722899			0
S3	2000	2000	2000	2	0	2	Export	32	Argentina	ARG	442	Luxembourg	LUX								01	MEAT, MEAT PREPARATIONS	1	No Quantity							8521739			0
S3	2000	2000	2000	2	0	2	Export	32	Argentina	ARG	458	Malaysia	MYS								01	MEAT, MEAT PREPARATIONS	1	No Quantity							1935716			0
S3	2000	2000	2000	2	0	2	Export	32	Argentina	ARG	470	Malta	MLT								01	MEAT, MEAT PREPARATIONS	1	No Quantity							495805			0
S3	2000	2000	2000	2	0	2	Export	32	Argentina	ARG	484	Mexico	MEX								01	MEAT, MEAT PREPARATIONS	1	No Quantity							8906			0
S3	2000	2000	2000	2	0	2	Export	32	Argentina	ARG	490	Other Asia, nes									01	MEAT, MEAT PREPARATIONS	1	No Quantity							5932134			0
S3	2000	2000	2000	2	0	2	Export	32	Argentina	ARG	528	Netherlands	NLD								01	MEAT, MEAT PREPARATIONS	1	No Quantity							59509317			0
S3	2000	2000	2000	2	0	2	Export	32	Argentina	ARG	566	Nigeria	NGA								01	MEAT, MEAT PREPARATIONS	1	No Quantity							1771467			0
S3	2000	2000	2000	2	0	2	Export	32	Argentina	ARG	579	Norway	NOR								01	MEAT, MEAT PREPARATIONS	1	No Quantity							173253			0
S3	2000	2000	2000	2	0	2	Export	32	Argentina	ARG	591	Panama	PAN								01	MEAT, MEAT PREPARATIONS	1	No Quantity							14			0
S3	2000	2000	2000	2	0	2	Export	32	Argentina	ARG	600	Paraguay	PRY								01	MEAT, MEAT PREPARATIONS	1	No Quantity							1760092			0
S3	2000	2000	2000	2	0	2	Export	32	Argentina	ARG	604	Peru	PER								01	MEAT, MEAT PREPARATIONS	1	No Quantity							7827099			0
S3	2000	2000	2000	2	0	2	Export	32	Argentina	ARG	608	Philippines	PHL								01	MEAT, MEAT PREPARATIONS	1	No Quantity							1755634			0
S3	2000	2000	2000	2	0	2	Export	32	Argentina	ARG	616	Poland	POL								01	MEAT, MEAT PREPARATIONS	1	No Quantity							1772160			0
S3	2000	2000	2000	2	0	2	Export	32	Argentina	ARG	620	Portugal	PRT								01	MEAT, MEAT PREPARATIONS	1	No Quantity							286926			0
S3	2000	2000	2000	2	0	2	Export	32	Argentina	ARG	634	Qatar	QAT								01	MEAT, MEAT PREPARATIONS	1	No Quantity							192304			0
S3	2000	2000	2000	2	0	2	Export	32	Argentina	ARG	643	Russian Federation	RUS								01	MEAT, MEAT PREPARATIONS	1	No Quantity							12801658			0
S3	2000	2000	2000	2	0	2	Export	32	Argentina	ARG	659	Saint Kitts and Nevis	KNA								01	MEAT, MEAT PREPARATIONS	1	No Quantity							129700			0
S3	2000	2000	2000	2	0	2	Export	32	Argentina	ARG	662	Saint Lucia	LCA								01	MEAT, MEAT PREPARATIONS	1	No Quantity							98630			0
S3	2000	2000	2000	2	0	2	Export	32	Argentina	ARG	670	Saint Vincent and the Grenadines	VCT								01	MEAT, MEAT PREPARATIONS	1	No Quantity							99565			0
S3	2000	2000	2000	2	0	2	Export	32	Argentina	ARG	682	Saudi Arabia	SAU								01	MEAT, MEAT PREPARATIONS	1	No Quantity							311573			0
S3	2000	2000	2000	2	0	2	Export	32	Argentina	ARG	702	Singapore	SGP								01	MEAT, MEAT PREPARATIONS	1	No Quantity							822495			0
S3	2000	2000	2000	2	0	2	Export	32	Argentina	ARG	704	Viet Nam	VNM								01	MEAT, MEAT PREPARATIONS	1	No Quantity							3681			0
S3	2000	2000	2000	2	0	2	Export	32	Argentina	ARG	710	South Africa	ZAF								01	MEAT, MEAT PREPARATIONS	1	No Quantity							1517950			0
S3	2000	2000	2000	2	0	2	Export	32	Argentina	ARG	724	Spain	ESP								01	MEAT, MEAT PREPARATIONS	1	No Quantity							13403696			0
S3	2000	2000	2000	2	0	2	Export	32	Argentina	ARG	752	Sweden	SWE								01	MEAT, MEAT PREPARATIONS	1	No Quantity							63968			0
S3	2000	2000	2000	2	0	2	Export	32	Argentina	ARG	757	Switzerland	CHE								01	MEAT, MEAT PREPARATIONS	1	No Quantity							7661035			0
S3	2000	2000	2000	2	0	2	Export	32	Argentina	ARG	768	Togo	TGO								01	MEAT, MEAT PREPARATIONS	1	No Quantity							86130			0
S3	2000	2000	2000	2	0	2	Export	32	Argentina	ARG	780	Trinidad and Tobago	TTO								01	MEAT, MEAT PREPARATIONS	1	No Quantity							146518			0
S3	2000	2000	2000	2	0	2	Export	32	Argentina	ARG	784	United Arab Emirates	ARE								01	MEAT, MEAT PREPARATIONS	1	No Quantity							19594			0
S3	2000	2000	2000	2	0	2	Export	32	Argentina	ARG	826	United Kingdom	GBR								01	MEAT, MEAT PREPARATIONS	1	No Quantity							28134436			0
S3	2000	2000	2000	2	0	2	Export	32	Argentina	ARG	842	USA	USA								01	MEAT, MEAT PREPARATIONS	1	No Quantity							107143630			0
S3	2000	2000	2000	2	0	2	Export	32	Argentina	ARG	858	Uruguay	URY								01	MEAT, MEAT PREPARATIONS	1	No Quantity							104153			0
S3	2000	2000	2000	2	0	2	Export	32	Argentina	ARG	862	Venezuela	VEN								01	MEAT, MEAT PREPARATIONS	1	No Quantity							629642			0
S3	2000	2000	2000	2	0	2	Export	32	Argentina	ARG	894	Zambia	ZMB								01	MEAT, MEAT PREPARATIONS	1	No Quantity							48400			0
S3	2000	2000	2000	2	0	2	Export	32	Argentina	ARG	899	Areas, nes									01	MEAT, MEAT PREPARATIONS	1	No Quantity							7256133			0
S3	2000	2000	2000	2	0	2	Export	32	Argentina	ARG	0	World	WLD								02	DAIRY PRODUCTS,BIRD EGGS	1	No Quantity							324850389			0
S3	2000	2000	2000	2	0	2	Export	32	Argentina	ARG	12	Algeria	DZA								02	DAIRY PRODUCTS,BIRD EGGS	1	No Quantity							2714092			0
S3	2000	2000	2000	2	0	2	Export	32	Argentina	ARG	36	Australia	AUS								02	DAIRY PRODUCTS,BIRD EGGS	1	No Quantity							4			0
S3	2000	2000	2000	2	0	2	Export	32	Argentina	ARG	40	Austria	AUT								02	DAIRY PRODUCTS,BIRD EGGS	1	No Quantity							973128			0
S3	2000	2000	2000	2	0	2	Export	32	Argentina	ARG	56	Belgium	BEL								02	DAIRY PRODUCTS,BIRD EGGS	1	No Quantity							122			0
S3	2000	2000	2000	2	0	2	Export	32	Argentina	ARG	68	Bolivia (Plurinational State of)	BOL								02	DAIRY PRODUCTS,BIRD EGGS	1	No Quantity							2176486			0
S3	2000	2000	2000	2	0	2	Export	32	Argentina	ARG	76	Brazil	BRA								02	DAIRY PRODUCTS,BIRD EGGS	1	No Quantity							224777430			0
S3	2000	2000	2000	2	0	2	Export	32	Argentina	ARG	120	Cameroon	CMR								02	DAIRY PRODUCTS,BIRD EGGS	1	No Quantity							18970			0
S3	2000	2000	2000	2	0	2	Export	32	Argentina	ARG	124	Canada	CAN								02	DAIRY PRODUCTS,BIRD EGGS	1	No Quantity							172299			0
S3	2000	2000	2000	2	0	2	Export	32	Argentina	ARG	152	Chile	CHL								02	DAIRY PRODUCTS,BIRD EGGS	1	No Quantity							19078278			0
S3	2000	2000	2000	2	0	2	Export	32	Argentina	ARG	156	China	CHN								02	DAIRY PRODUCTS,BIRD EGGS	1	No Quantity							23984			0
S3	2000	2000	2000	2	0	2	Export	32	Argentina	ARG	170	Colombia	COL								02	DAIRY PRODUCTS,BIRD EGGS	1	No Quantity							1792159			0
S3	2000	2000	2000	2	0	2	Export	32	Argentina	ARG	188	Costa Rica	CRI								02	DAIRY PRODUCTS,BIRD EGGS	1	No Quantity							14			0
S3	2000	2000	2000	2	0	2	Export	32	Argentina	ARG	192	Cuba	CUB								02	DAIRY PRODUCTS,BIRD EGGS	1	No Quantity							882000			0
S3	2000	2000	2000	2	0	2	Export	32	Argentina	ARG	203	Czechia	CZE								02	DAIRY PRODUCTS,BIRD EGGS	1	No Quantity							36			0
S3	2000	2000	2000	2	0	2	Export	32	Argentina	ARG	204	Benin	BEN								02	DAIRY PRODUCTS,BIRD EGGS	1	No Quantity							31050			0
S3	2000	2000	2000	2	0	2	Export	32	Argentina	ARG	208	Denmark	DNK								02	DAIRY PRODUCTS,BIRD EGGS	1	No Quantity							1156			0
S3	2000	2000	2000	2	0	2	Export	32	Argentina	ARG	214	Dominican Rep.	DOM								02	DAIRY PRODUCTS,BIRD EGGS	1	No Quantity							246597			0
S3	2000	2000	2000	2	0	2	Export	32	Argentina	ARG	218	Ecuador	ECU								02	DAIRY PRODUCTS,BIRD EGGS	1	No Quantity							534			0
S3	2000	2000	2000	2	0	2	Export	32	Argentina	ARG	251	France	FRA								02	DAIRY PRODUCTS,BIRD EGGS	1	No Quantity							2408			0
S3	2000	2000	2000	2	0	2	Export	32	Argentina	ARG	270	Gambia	GMB								02	DAIRY PRODUCTS,BIRD EGGS	1	No Quantity							18550			0
S3	2000	2000	2000	2	0	2	Export	32	Argentina	ARG	276	Germany	DEU								02	DAIRY PRODUCTS,BIRD EGGS	1	No Quantity							35			0
S3	2000	2000	2000	2	0	2	Export	32	Argentina	ARG	288	Ghana	GHA								02	DAIRY PRODUCTS,BIRD EGGS	1	No Quantity							49594			0
S3	2000	2000	2000	2	0	2	Export	32	Argentina	ARG	332	Haiti	HTI								02	DAIRY PRODUCTS,BIRD EGGS	1	No Quantity							91080			0
S3	2000	2000	2000	2	0	2	Export	32	Argentina	ARG	376	Israel	ISR								02	DAIRY PRODUCTS,BIRD EGGS	1	No Quantity							50			0
S3	2000	2000	2000	2	0	2	Export	32	Argentina	ARG	381	Italy	ITA								02	DAIRY PRODUCTS,BIRD EGGS	1	No Quantity							57351			0
S3	2000	2000	2000	2	0	2	Export	32	Argentina	ARG	384	Côte d'Ivoire	CIV								02	DAIRY PRODUCTS,BIRD EGGS	1	No Quantity							732655			0
S3	2000	2000	2000	2	0	2	Export	32	Argentina	ARG	388	Jamaica	JAM								02	DAIRY PRODUCTS,BIRD EGGS	1	No Quantity							44996			0
S3	2000	2000	2000	2	0	2	Export	32	Argentina	ARG	392	Japan	JPN								02	DAIRY PRODUCTS,BIRD EGGS	1	No Quantity							877065			0
S3	2000	2000	2000	2	0	2	Export	32	Argentina	ARG	400	Jordan	JOR								02	DAIRY PRODUCTS,BIRD EGGS	1	No Quantity							33125			0
S3	2000	2000	2000	2	0	2	Export	32	Argentina	ARG	414	Kuwait	KWT								02	DAIRY PRODUCTS,BIRD EGGS	1	No Quantity							49375			0
S3	2000	2000	2000	2	0	2	Export	32	Argentina	ARG	422	Lebanon	LBN								02	DAIRY PRODUCTS,BIRD EGGS	1	No Quantity							33875			0
S3	2000	2000	2000	2	0	2	Export	32	Argentina	ARG	450	Madagascar	MDG								02	DAIRY PRODUCTS,BIRD EGGS	1	No Quantity							18550			0
S3	2000	2000	2000	2	0	2	Export	32	Argentina	ARG	466	Mali	MLI								02	DAIRY PRODUCTS,BIRD EGGS	1	No Quantity							98000			0
S3	2000	2000	2000	2	0	2	Export	32	Argentina	ARG	470	Malta	MLT								02	DAIRY PRODUCTS,BIRD EGGS	1	No Quantity							139246			0
S3	2000	2000	2000	2	0	2	Export	32	Argentina	ARG	478	Mauritania	MRT								02	DAIRY PRODUCTS,BIRD EGGS	1	No Quantity							144000			0
S3	2000	2000	2000	2	0	2	Export	32	Argentina	ARG	484	Mexico	MEX								02	DAIRY PRODUCTS,BIRD EGGS	1	No Quantity							18059821			0
S3	2000	2000	2000	2	0	2	Export	32	Argentina	ARG	504	Morocco	MAR								02	DAIRY PRODUCTS,BIRD EGGS	1	No Quantity							402600			0
S3	2000	2000	2000	2	0	2	Export	32	Argentina	ARG	512	Oman	OMN								02	DAIRY PRODUCTS,BIRD EGGS	1	No Quantity							220375			0
S3	2000	2000	2000	2	0	2	Export	32	Argentina	ARG	524	Nepal	NPL								02	DAIRY PRODUCTS,BIRD EGGS	1	No Quantity							33125			0
S3	2000	2000	2000	2	0	2	Export	32	Argentina	ARG	528	Netherlands	NLD								02	DAIRY PRODUCTS,BIRD EGGS	1	No Quantity							28			0
S3	2000	2000	2000	2	0	2	Export	32	Argentina	ARG	566	Nigeria	NGA								02	DAIRY PRODUCTS,BIRD EGGS	1	No Quantity							681450			0
S3	2000	2000	2000	2	0	2	Export	32	Argentina	ARG	600	Paraguay	PRY								02	DAIRY PRODUCTS,BIRD EGGS	1	No Quantity							13576474			0
S3	2000	2000	2000	2	0	2	Export	32	Argentina	ARG	604	Peru	PER								02	DAIRY PRODUCTS,BIRD EGGS	1	No Quantity							2500968			0
S3	2000	2000	2000	2	0	2	Export	32	Argentina	ARG	608	Philippines	PHL								02	DAIRY PRODUCTS,BIRD EGGS	1	No Quantity							221628			0
S3	2000	2000	2000	2	0	2	Export	32	Argentina	ARG	616	Poland	POL								02	DAIRY PRODUCTS,BIRD EGGS	1	No Quantity							71			0
S3	2000	2000	2000	2	0	2	Export	32	Argentina	ARG	620	Portugal	PRT								02	DAIRY PRODUCTS,BIRD EGGS	1	No Quantity							19			0
S3	2000	2000	2000	2	0	2	Export	32	Argentina	ARG	643	Russian Federation	RUS								02	DAIRY PRODUCTS,BIRD EGGS	1	No Quantity							1570000			0
S3	2000	2000	2000	2	0	2	Export	32	Argentina	ARG	682	Saudi Arabia	SAU								02	DAIRY PRODUCTS,BIRD EGGS	1	No Quantity							169625			0
S3	2000	2000	2000	2	0	2	Export	32	Argentina	ARG	686	Senegal	SEN								02	DAIRY PRODUCTS,BIRD EGGS	1	No Quantity							2278000			0
S3	2000	2000	2000	2	0	2	Export	32	Argentina	ARG	694	Sierra Leone	SLE								02	DAIRY PRODUCTS,BIRD EGGS	1	No Quantity							49250			0
S3	2000	2000	2000	2	0	2	Export	32	Argentina	ARG	702	Singapore	SGP								02	DAIRY PRODUCTS,BIRD EGGS	1	No Quantity							186133			0
S3	2000	2000	2000	2	0	2	Export	32	Argentina	ARG	704	Viet Nam	VNM								02	DAIRY PRODUCTS,BIRD EGGS	1	No Quantity							116092			0
S3	2000	2000	2000	2	0	2	Export	32	Argentina	ARG	710	South Africa	ZAF								02	DAIRY PRODUCTS,BIRD EGGS	1	No Quantity							273841			0
S3	2000	2000	2000	2	0	2	Export	32	Argentina	ARG	724	Spain	ESP								02	DAIRY PRODUCTS,BIRD EGGS	1	No Quantity							72383			0
S3	2000	2000	2000	2	0	2	Export	32	Argentina	ARG	757	Switzerland	CHE								02	DAIRY PRODUCTS,BIRD EGGS	1	No Quantity							57			0
S3	2000	2000	2000	2	0	2	Export	32	Argentina	ARG	764	Thailand	THA								02	DAIRY PRODUCTS,BIRD EGGS	1	No Quantity							58712			0
S3	2000	2000	2000	2	0	2	Export	32	Argentina	ARG	768	Togo	TGO								02	DAIRY PRODUCTS,BIRD EGGS	1	No Quantity							98250			0
S3	2000	2000	2000	2	0	2	Export	32	Argentina	ARG	784	United Arab Emirates	ARE								02	DAIRY PRODUCTS,BIRD EGGS	1	No Quantity							86300			0
S3	2000	2000	2000	2	0	2	Export	32	Argentina	ARG	818	Egypt	EGY								02	DAIRY PRODUCTS,BIRD EGGS	1	No Quantity							1059883			0
S3	2000	2000	2000	2	0	2	Export	32	Argentina	ARG	842	USA	USA								02	DAIRY PRODUCTS,BIRD EGGS	1	No Quantity							23090958			0
S3	2000	2000	2000	2	0	2	Export	32	Argentina	ARG	858	Uruguay	URY								02	DAIRY PRODUCTS,BIRD EGGS	1	No Quantity							2711256			0
S3	2000	2000	2000	2	0	2	Export	32	Argentina	ARG	862	Venezuela	VEN								02	DAIRY PRODUCTS,BIRD EGGS	1	No Quantity							1837296			0
S3	2000	2000	2000	2	0	2	Export	32	Argentina	ARG	887	Yemen	YEM								02	DAIRY PRODUCTS,BIRD EGGS	1	No Quantity							217500			0
S3	2000	2000	2000	2	0	2	Export	31	Azerbaijan	AZE	0	World	WLD								03	FISH,CRUSTACEANS,MOLLUSC	1	No Quantity							2100431			0
S3	2000	2000	2000	2	0	2	Export	31	Azerbaijan	AZE	124	Canada	CAN								03	FISH,CRUSTACEANS,MOLLUSC	1	No Quantity							1505			0
S3	2000	2000	2000	2	0	2	Export	31	Azerbaijan	AZE	268	Georgia	GEO								03	FISH,CRUSTACEANS,MOLLUSC	1	No Quantity							5173			0
S3	2000	2000	2000	2	0	2	Export	31	Azerbaijan	AZE	276	Germany	DEU								03	FISH,CRUSTACEANS,MOLLUSC	1	No Quantity							912744			0
S3	2000	2000	2000	2	0	2	Export	31	Azerbaijan	AZE	398	Kazakhstan	KAZ								03	FISH,CRUSTACEANS,MOLLUSC	1	No Quantity							13180			0
S3	2000	2000	2000	2	0	2	Export	31	Azerbaijan	AZE	643	Russian Federation	RUS								03	FISH,CRUSTACEANS,MOLLUSC	1	No Quantity							250495			0
S3	2000	2000	2000	2	0	2	Export	31	Azerbaijan	AZE	757	Switzerland	CHE								03	FISH,CRUSTACEANS,MOLLUSC	1	No Quantity							810525			0
S3	2000	2000	2000	2	0	2	Export	31	Azerbaijan	AZE	842	USA	USA								03	FISH,CRUSTACEANS,MOLLUSC	1	No Quantity							106810			0
S3	2000	2000	2000	2	0	2	Export	32	Argentina	ARG	0	World	WLD								03	FISH,CRUSTACEANS,MOLLUSC	1	No Quantity							833009490			0
S3	2000	2000	2000	2	0	2	Export	32	Argentina	ARG	28	Antigua and Barbuda	ATG								03	FISH,CRUSTACEANS,MOLLUSC	1	No Quantity							68			0
S3	2000	2000	2000	2	0	2	Export	32	Argentina	ARG	36	Australia	AUS								03	FISH,CRUSTACEANS,MOLLUSC	1	No Quantity							1470589			0
S3	2000	2000	2000	2	0	2	Export	32	Argentina	ARG	56	Belgium	BEL								03	FISH,CRUSTACEANS,MOLLUSC	1	No Quantity							1038905			0
S3	2000	2000	2000	2	0	2	Export	32	Argentina	ARG	68	Bolivia (Plurinational State of)	BOL								03	FISH,CRUSTACEANS,MOLLUSC	1	No Quantity							1077537			0
S3	2000	2000	2000	2	0	2	Export	32	Argentina	ARG	76	Brazil	BRA								03	FISH,CRUSTACEANS,MOLLUSC	1	No Quantity							65342025			0
S3	2000	2000	2000	2	0	2	Export	32	Argentina	ARG	100	Bulgaria	BGR								03	FISH,CRUSTACEANS,MOLLUSC	1	No Quantity							574804			0
S3	2000	2000	2000	2	0	2	Export	32	Argentina	ARG	124	Canada	CAN								03	FISH,CRUSTACEANS,MOLLUSC	1	No Quantity							4681336			0
S3	2000	2000	2000	2	0	2	Export	32	Argentina	ARG	152	Chile	CHL								03	FISH,CRUSTACEANS,MOLLUSC	1	No Quantity							634124			0
S3	2000	2000	2000	2	0	2	Export	32	Argentina	ARG	156	China	CHN								03	FISH,CRUSTACEANS,MOLLUSC	1	No Quantity							9768737			0
S3	2000	2000	2000	2	0	2	Export	32	Argentina	ARG	170	Colombia	COL								03	FISH,CRUSTACEANS,MOLLUSC	1	No Quantity							211789			0
S3	2000	2000	2000	2	0	2	Export	32	Argentina	ARG	178	Congo	COG								03	FISH,CRUSTACEANS,MOLLUSC	1	No Quantity							121951			0
S3	2000	2000	2000	2	0	2	Export	32	Argentina	ARG	188	Costa Rica	CRI								03	FISH,CRUSTACEANS,MOLLUSC	1	No Quantity							163647			0
S3	2000	2000	2000	2	0	2	Export	32	Argentina	ARG	192	Cuba	CUB								03	FISH,CRUSTACEANS,MOLLUSC	1	No Quantity							1047148			0
S3	2000	2000	2000	2	0	2	Export	32	Argentina	ARG	196	Cyprus	CYP								03	FISH,CRUSTACEANS,MOLLUSC	1	No Quantity							187978			0
S3	2000	2000	2000	2	0	2	Export	32	Argentina	ARG	203	Czechia	CZE								03	FISH,CRUSTACEANS,MOLLUSC	1	No Quantity							21			0
S3	2000	2000	2000	2	0	2	Export	32	Argentina	ARG	208	Denmark	DNK								03	FISH,CRUSTACEANS,MOLLUSC	1	No Quantity							76			0
S3	2000	2000	2000	2	0	2	Export	32	Argentina	ARG	214	Dominican Rep.	DOM								03	FISH,CRUSTACEANS,MOLLUSC	1	No Quantity							866993			0
S3	2000	2000	2000	2	0	2	Export	32	Argentina	ARG	218	Ecuador	ECU								03	FISH,CRUSTACEANS,MOLLUSC	1	No Quantity							40117			0
S3	2000	2000	2000	2	0	2	Export	32	Argentina	ARG	251	France	FRA								03	FISH,CRUSTACEANS,MOLLUSC	1	No Quantity							26145509			0
S3	2000	2000	2000	2	0	2	Export	32	Argentina	ARG	276	Germany	DEU								03	FISH,CRUSTACEANS,MOLLUSC	1	No Quantity							5663640			0
S3	2000	2000	2000	2	0	2	Export	32	Argentina	ARG	300	Greece	GRC								03	FISH,CRUSTACEANS,MOLLUSC	1	No Quantity							4949208			0
S3	2000	2000	2000	2	0	2	Export	32	Argentina	ARG	344	China, Hong Kong SAR	HKG								03	FISH,CRUSTACEANS,MOLLUSC	1	No Quantity							3118847			0
S3	2000	2000	2000	2	0	2	Export	32	Argentina	ARG	348	Hungary	HUN								03	FISH,CRUSTACEANS,MOLLUSC	1	No Quantity							117152			0
S3	2000	2000	2000	2	0	2	Export	32	Argentina	ARG	352	Iceland	ISL								03	FISH,CRUSTACEANS,MOLLUSC	1	No Quantity							127024			0
S3	2000	2000	2000	2	0	2	Export	32	Argentina	ARG	360	Indonesia	IDN								03	FISH,CRUSTACEANS,MOLLUSC	1	No Quantity							282403			0
S3	2000	2000	2000	2	0	2	Export	32	Argentina	ARG	376	Israel	ISR								03	FISH,CRUSTACEANS,MOLLUSC	1	No Quantity							9267075			0
S3	2000	2000	2000	2	0	2	Export	32	Argentina	ARG	381	Italy	ITA								03	FISH,CRUSTACEANS,MOLLUSC	1	No Quantity							70799193			0
S3	2000	2000	2000	2	0	2	Export	32	Argentina	ARG	388	Jamaica	JAM								03	FISH,CRUSTACEANS,MOLLUSC	1	No Quantity							126589			0
S3	2000	2000	2000	2	0	2	Export	32	Argentina	ARG	392	Japan	JPN								03	FISH,CRUSTACEANS,MOLLUSC	1	No Quantity							100714625			0
S3	2000	2000	2000	2	0	2	Export	32	Argentina	ARG	400	Jordan	JOR								03	FISH,CRUSTACEANS,MOLLUSC	1	No Quantity							1557258			0
S3	2000	2000	2000	2	0	2	Export	32	Argentina	ARG	410	Rep. of Korea	KOR								03	FISH,CRUSTACEANS,MOLLUSC	1	No Quantity							9163180			0
S3	2000	2000	2000	2	0	2	Export	32	Argentina	ARG	422	Lebanon	LBN								03	FISH,CRUSTACEANS,MOLLUSC	1	No Quantity							656968			0
S3	2000	2000	2000	2	0	2	Export	32	Argentina	ARG	440	Lithuania	LTU								03	FISH,CRUSTACEANS,MOLLUSC	1	No Quantity							176343			0
S3	2000	2000	2000	2	0	2	Export	32	Argentina	ARG	442	Luxembourg	LUX								03	FISH,CRUSTACEANS,MOLLUSC	1	No Quantity							20974			0
S3	2000	2000	2000	2	0	2	Export	32	Argentina	ARG	458	Malaysia	MYS								03	FISH,CRUSTACEANS,MOLLUSC	1	No Quantity							181536			0
S3	2000	2000	2000	2	0	2	Export	32	Argentina	ARG	470	Malta	MLT								03	FISH,CRUSTACEANS,MOLLUSC	1	No Quantity							103338			0
S3	2000	2000	2000	2	0	2	Export	32	Argentina	ARG	484	Mexico	MEX								03	FISH,CRUSTACEANS,MOLLUSC	1	No Quantity							705353			0
S3	2000	2000	2000	2	0	2	Export	32	Argentina	ARG	490	Other Asia, nes									03	FISH,CRUSTACEANS,MOLLUSC	1	No Quantity							737140			0
S3	2000	2000	2000	2	0	2	Export	32	Argentina	ARG	504	Morocco	MAR								03	FISH,CRUSTACEANS,MOLLUSC	1	No Quantity							293092			0
S3	2000	2000	2000	2	0	2	Export	32	Argentina	ARG	528	Netherlands	NLD								03	FISH,CRUSTACEANS,MOLLUSC	1	No Quantity							18044771			0
S3	2000	2000	2000	2	0	2	Export	32	Argentina	ARG	554	New Zealand	NZL								03	FISH,CRUSTACEANS,MOLLUSC	1	No Quantity							749984			0
S3	2000	2000	2000	2	0	2	Export	32	Argentina	ARG	566	Nigeria	NGA								03	FISH,CRUSTACEANS,MOLLUSC	1	No Quantity							949824			0
S3	2000	2000	2000	2	0	2	Export	32	Argentina	ARG	579	Norway	NOR								03	FISH,CRUSTACEANS,MOLLUSC	1	No Quantity							382589			0
S3	2000	2000	2000	2	0	2	Export	32	Argentina	ARG	591	Panama	PAN								03	FISH,CRUSTACEANS,MOLLUSC	1	No Quantity							58456			0
S3	2000	2000	2000	2	0	2	Export	32	Argentina	ARG	600	Paraguay	PRY								03	FISH,CRUSTACEANS,MOLLUSC	1	No Quantity							272683			0
S3	2000	2000	2000	2	0	2	Export	32	Argentina	ARG	604	Peru	PER								03	FISH,CRUSTACEANS,MOLLUSC	1	No Quantity							116705			0
S3	2000	2000	2000	2	0	2	Export	32	Argentina	ARG	608	Philippines	PHL								03	FISH,CRUSTACEANS,MOLLUSC	1	No Quantity							36461			0
S3	2000	2000	2000	2	0	2	Export	32	Argentina	ARG	616	Poland	POL								03	FISH,CRUSTACEANS,MOLLUSC	1	No Quantity							916466			0
S3	2000	2000	2000	2	0	2	Export	32	Argentina	ARG	620	Portugal	PRT								03	FISH,CRUSTACEANS,MOLLUSC	1	No Quantity							870688			0
S3	2000	2000	2000	2	0	2	Export	32	Argentina	ARG	643	Russian Federation	RUS								03	FISH,CRUSTACEANS,MOLLUSC	1	No Quantity							145664			0
S3	2000	2000	2000	2	0	2	Export	32	Argentina	ARG	682	Saudi Arabia	SAU								03	FISH,CRUSTACEANS,MOLLUSC	1	No Quantity							37942			0
S3	2000	2000	2000	2	0	2	Export	32	Argentina	ARG	702	Singapore	SGP								03	FISH,CRUSTACEANS,MOLLUSC	1	No Quantity							57022			0
S3	2000	2000	2000	2	0	2	Export	32	Argentina	ARG	705	Slovenia	SVN								03	FISH,CRUSTACEANS,MOLLUSC	1	No Quantity							32102			0
S3	2000	2000	2000	2	0	2	Export	32	Argentina	ARG	710	South Africa	ZAF								03	FISH,CRUSTACEANS,MOLLUSC	1	No Quantity							1268091			0
S3	2000	2000	2000	2	0	2	Export	32	Argentina	ARG	724	Spain	ESP								03	FISH,CRUSTACEANS,MOLLUSC	1	No Quantity							259058417			0
S3	2000	2000	2000	2	0	2	Export	32	Argentina	ARG	752	Sweden	SWE								03	FISH,CRUSTACEANS,MOLLUSC	1	No Quantity							311973			0
S3	2000	2000	2000	2	0	2	Export	32	Argentina	ARG	757	Switzerland	CHE								03	FISH,CRUSTACEANS,MOLLUSC	1	No Quantity							122			0
S3	2000	2000	2000	2	0	2	Export	32	Argentina	ARG	764	Thailand	THA								03	FISH,CRUSTACEANS,MOLLUSC	1	No Quantity							7175667			0
S3	2000	2000	2000	2	0	2	Export	32	Argentina	ARG	784	United Arab Emirates	ARE								03	FISH,CRUSTACEANS,MOLLUSC	1	No Quantity							8560			0
S3	2000	2000	2000	2	0	2	Export	32	Argentina	ARG	788	Tunisia	TUN								03	FISH,CRUSTACEANS,MOLLUSC	1	No Quantity							391896			0
S3	2000	2000	2000	2	0	2	Export	32	Argentina	ARG	792	Turkey	TUR								03	FISH,CRUSTACEANS,MOLLUSC	1	No Quantity							154348			0
S3	2000	2000	2000	2	0	2	Export	32	Argentina	ARG	807	North Macedonia	MKD								03	FISH,CRUSTACEANS,MOLLUSC	1	No Quantity							211852			0
S3	2000	2000	2000	2	0	2	Export	32	Argentina	ARG	818	Egypt	EGY								03	FISH,CRUSTACEANS,MOLLUSC	1	No Quantity							24984			0
S3	2000	2000	2000	2	0	2	Export	32	Argentina	ARG	826	United Kingdom	GBR								03	FISH,CRUSTACEANS,MOLLUSC	1	No Quantity							2029600			0
S3	2000	2000	2000	2	0	2	Export	32	Argentina	ARG	842	USA	USA								03	FISH,CRUSTACEANS,MOLLUSC	1	No Quantity							95563506			0
S3	2000	2000	2000	2	0	2	Export	32	Argentina	ARG	858	Uruguay	URY								03	FISH,CRUSTACEANS,MOLLUSC	1	No Quantity							3209951			0
S3	2000	2000	2000	2	0	2	Export	32	Argentina	ARG	862	Venezuela	VEN								03	FISH,CRUSTACEANS,MOLLUSC	1	No Quantity							1449316			0
S3	2000	2000	2000	2	0	2	Export	32	Argentina	ARG	899	Areas, nes									03	FISH,CRUSTACEANS,MOLLUSC	1	No Quantity							117345558			0
S3	2000	2000	2000	2	0	2	Export	31	Azerbaijan	AZE	0	World	WLD								04	CEREALS,CEREAL PREPRTNS.	1	No Quantity							871285			0
S3	2000	2000	2000	2	0	2	Export	31	Azerbaijan	AZE	268	Georgia	GEO								04	CEREALS,CEREAL PREPRTNS.	1	No Quantity							845225			0
S3	2000	2000	2000	2	0	2	Export	31	Azerbaijan	AZE	643	Russian Federation	RUS								04	CEREALS,CEREAL PREPRTNS.	1	No Quantity							25190			0
S3	2000	2000	2000	2	0	2	Export	31	Azerbaijan	AZE	784	United Arab Emirates	ARE								04	CEREALS,CEREAL PREPRTNS.	1	No Quantity							870			0
S3	2000	2000	2000	2	0	2	Export	32	Argentina	ARG	0	World	WLD								04	CEREALS,CEREAL PREPRTNS.	1	No Quantity							2622857223			0
S3	2000	2000	2000	2	0	2	Export	32	Argentina	ARG	12	Algeria	DZA								04	CEREALS,CEREAL PREPRTNS.	1	No Quantity							19494468			0
S3	2000	2000	2000	2	0	2	Export	32	Argentina	ARG	24	Angola	AGO								04	CEREALS,CEREAL PREPRTNS.	1	No Quantity							4840955			0
S3	2000	2000	2000	2	0	2	Export	32	Argentina	ARG	36	Australia	AUS								04	CEREALS,CEREAL PREPRTNS.	1	No Quantity							47875			0
S3	2000	2000	2000	2	0	2	Export	32	Argentina	ARG	40	Austria	AUT								04	CEREALS,CEREAL PREPRTNS.	1	No Quantity							100749			0
S3	2000	2000	2000	2	0	2	Export	32	Argentina	ARG	48	Bahrain	BHR								04	CEREALS,CEREAL PREPRTNS.	1	No Quantity							12221			0
S3	2000	2000	2000	2	0	2	Export	32	Argentina	ARG	50	Bangladesh	BGD								04	CEREALS,CEREAL PREPRTNS.	1	No Quantity							9394016			0
S3	2000	2000	2000	2	0	2	Export	32	Argentina	ARG	52	Barbados	BRB								04	CEREALS,CEREAL PREPRTNS.	1	No Quantity							48949			0
S3	2000	2000	2000	2	0	2	Export	32	Argentina	ARG	56	Belgium	BEL								04	CEREALS,CEREAL PREPRTNS.	1	No Quantity							11953266			0
S3	2000	2000	2000	2	0	2	Export	32	Argentina	ARG	68	Bolivia (Plurinational State of)	BOL								04	CEREALS,CEREAL PREPRTNS.	1	No Quantity							46512825			0
S3	2000	2000	2000	2	0	2	Export	32	Argentina	ARG	70	Bosnia Herzegovina	BIH								04	CEREALS,CEREAL PREPRTNS.	1	No Quantity							269			0
S3	2000	2000	2000	2	0	2	Export	32	Argentina	ARG	76	Brazil	BRA								04	CEREALS,CEREAL PREPRTNS.	1	No Quantity							1178326437			0
S3	2000	2000	2000	2	0	2	Export	32	Argentina	ARG	100	Bulgaria	BGR								04	CEREALS,CEREAL PREPRTNS.	1	No Quantity							119898			0
S3	2000	2000	2000	2	0	2	Export	32	Argentina	ARG	120	Cameroon	CMR								04	CEREALS,CEREAL PREPRTNS.	1	No Quantity							7106			0
S3	2000	2000	2000	2	0	2	Export	32	Argentina	ARG	124	Canada	CAN								04	CEREALS,CEREAL PREPRTNS.	1	No Quantity							456213			0
S3	2000	2000	2000	2	0	2	Export	32	Argentina	ARG	132	Cabo Verde	CPV								04	CEREALS,CEREAL PREPRTNS.	1	No Quantity							1069			0
S3	2000	2000	2000	2	0	2	Export	32	Argentina	ARG	144	Sri Lanka	LKA								04	CEREALS,CEREAL PREPRTNS.	1	No Quantity							3876000			0
S3	2000	2000	2000	2	0	2	Export	32	Argentina	ARG	152	Chile	CHL								04	CEREALS,CEREAL PREPRTNS.	1	No Quantity							147165287			0
S3	2000	2000	2000	2	0	2	Export	32	Argentina	ARG	156	China	CHN								04	CEREALS,CEREAL PREPRTNS.	1	No Quantity							36683			0
S3	2000	2000	2000	2	0	2	Export	32	Argentina	ARG	170	Colombia	COL								04	CEREALS,CEREAL PREPRTNS.	1	No Quantity							14996919			0
S3	2000	2000	2000	2	0	2	Export	32	Argentina	ARG	178	Congo	COG								04	CEREALS,CEREAL PREPRTNS.	1	No Quantity							1060500			0
S3	2000	2000	2000	2	0	2	Export	32	Argentina	ARG	180	Dem. Rep. of the Congo	COD								04	CEREALS,CEREAL PREPRTNS.	1	No Quantity							23217			0
S3	2000	2000	2000	2	0	2	Export	32	Argentina	ARG	188	Costa Rica	CRI								04	CEREALS,CEREAL PREPRTNS.	1	No Quantity							4726760			0
S3	2000	2000	2000	2	0	2	Export	32	Argentina	ARG	192	Cuba	CUB								04	CEREALS,CEREAL PREPRTNS.	1	No Quantity							532494			0
S3	2000	2000	2000	2	0	2	Export	32	Argentina	ARG	196	Cyprus	CYP								04	CEREALS,CEREAL PREPRTNS.	1	No Quantity							29169			0
S3	2000	2000	2000	2	0	2	Export	32	Argentina	ARG	208	Denmark	DNK								04	CEREALS,CEREAL PREPRTNS.	1	No Quantity							492196			0
S3	2000	2000	2000	2	0	2	Export	32	Argentina	ARG	212	Dominica	DMA								04	CEREALS,CEREAL PREPRTNS.	1	No Quantity							16542			0
S3	2000	2000	2000	2	0	2	Export	32	Argentina	ARG	214	Dominican Rep.	DOM								04	CEREALS,CEREAL PREPRTNS.	1	No Quantity							165632			0
S3	2000	2000	2000	2	0	2	Export	32	Argentina	ARG	218	Ecuador	ECU								04	CEREALS,CEREAL PREPRTNS.	1	No Quantity							2788629			0
S3	2000	2000	2000	2	0	2	Export	32	Argentina	ARG	222	El Salvador	SLV								04	CEREALS,CEREAL PREPRTNS.	1	No Quantity							2175938			0
S3	2000	2000	2000	2	0	2	Export	32	Argentina	ARG	251	France	FRA								04	CEREALS,CEREAL PREPRTNS.	1	No Quantity							906253			0
S3	2000	2000	2000	2	0	2	Export	32	Argentina	ARG	266	Gabon	GAB								04	CEREALS,CEREAL PREPRTNS.	1	No Quantity							5751			0
S3	2000	2000	2000	2	0	2	Export	32	Argentina	ARG	268	Georgia	GEO								04	CEREALS,CEREAL PREPRTNS.	1	No Quantity							1618832			0
S3	2000	2000	2000	2	0	2	Export	32	Argentina	ARG	270	Gambia	GMB								04	CEREALS,CEREAL PREPRTNS.	1	No Quantity							14238			0
S3	2000	2000	2000	2	0	2	Export	32	Argentina	ARG	276	Germany	DEU								04	CEREALS,CEREAL PREPRTNS.	1	No Quantity							934825			0
S3	2000	2000	2000	2	0	2	Export	32	Argentina	ARG	288	Ghana	GHA								04	CEREALS,CEREAL PREPRTNS.	1	No Quantity							7674			0
S3	2000	2000	2000	2	0	2	Export	32	Argentina	ARG	300	Greece	GRC								04	CEREALS,CEREAL PREPRTNS.	1	No Quantity							3134237			0
S3	2000	2000	2000	2	0	2	Export	32	Argentina	ARG	320	Guatemala	GTM								04	CEREALS,CEREAL PREPRTNS.	1	No Quantity							263143			0
S3	2000	2000	2000	2	0	2	Export	32	Argentina	ARG	332	Haiti	HTI								04	CEREALS,CEREAL PREPRTNS.	1	No Quantity							4378111			0
S3	2000	2000	2000	2	0	2	Export	32	Argentina	ARG	340	Honduras	HND								04	CEREALS,CEREAL PREPRTNS.	1	No Quantity							222925			0
S3	2000	2000	2000	2	0	2	Export	32	Argentina	ARG	344	China, Hong Kong SAR	HKG								04	CEREALS,CEREAL PREPRTNS.	1	No Quantity							12			0
S3	2000	2000	2000	2	0	2	Export	32	Argentina	ARG	348	Hungary	HUN								04	CEREALS,CEREAL PREPRTNS.	1	No Quantity							14970			0
S3	2000	2000	2000	2	0	2	Export	32	Argentina	ARG	360	Indonesia	IDN								04	CEREALS,CEREAL PREPRTNS.	1	No Quantity							7863784			0
S3	2000	2000	2000	2	0	2	Export	32	Argentina	ARG	364	Iran	IRN								04	CEREALS,CEREAL PREPRTNS.	1	No Quantity							89089253			0
S3	2000	2000	2000	2	0	2	Export	32	Argentina	ARG	368	Iraq	IRQ								04	CEREALS,CEREAL PREPRTNS.	1	No Quantity							9908008			0
S3	2000	2000	2000	2	0	2	Export	32	Argentina	ARG	376	Israel	ISR								04	CEREALS,CEREAL PREPRTNS.	1	No Quantity							3206767			0
S3	2000	2000	2000	2	0	2	Export	32	Argentina	ARG	381	Italy	ITA								04	CEREALS,CEREAL PREPRTNS.	1	No Quantity							893726			0
S3	2000	2000	2000	2	0	2	Export	32	Argentina	ARG	384	Côte d'Ivoire	CIV								04	CEREALS,CEREAL PREPRTNS.	1	No Quantity							23430			0
S3	2000	2000	2000	2	0	2	Export	32	Argentina	ARG	388	Jamaica	JAM								04	CEREALS,CEREAL PREPRTNS.	1	No Quantity							300725			0
S3	2000	2000	2000	2	0	2	Export	32	Argentina	ARG	392	Japan	JPN								04	CEREALS,CEREAL PREPRTNS.	1	No Quantity							45068245			0
S3	2000	2000	2000	2	0	2	Export	32	Argentina	ARG	400	Jordan	JOR								04	CEREALS,CEREAL PREPRTNS.	1	No Quantity							40832464			0
S3	2000	2000	2000	2	0	2	Export	32	Argentina	ARG	404	Kenya	KEN								04	CEREALS,CEREAL PREPRTNS.	1	No Quantity							36297966			0
S3	2000	2000	2000	2	0	2	Export	32	Argentina	ARG	410	Rep. of Korea	KOR								04	CEREALS,CEREAL PREPRTNS.	1	No Quantity							5303138			0
S3	2000	2000	2000	2	0	2	Export	32	Argentina	ARG	414	Kuwait	KWT								04	CEREALS,CEREAL PREPRTNS.	1	No Quantity							4673933			0
S3	2000	2000	2000	2	0	2	Export	32	Argentina	ARG	422	Lebanon	LBN								04	CEREALS,CEREAL PREPRTNS.	1	No Quantity							15045015			0
S3	2000	2000	2000	2	0	2	Export	32	Argentina	ARG	428	Latvia	LVA								04	CEREALS,CEREAL PREPRTNS.	1	No Quantity							56094			0
S3	2000	2000	2000	2	0	2	Export	32	Argentina	ARG	434	Libya	LBY								04	CEREALS,CEREAL PREPRTNS.	1	No Quantity							41160529			0
S3	2000	2000	2000	2	0	2	Export	32	Argentina	ARG	450	Madagascar	MDG								04	CEREALS,CEREAL PREPRTNS.	1	No Quantity							356			0
S3	2000	2000	2000	2	0	2	Export	32	Argentina	ARG	458	Malaysia	MYS								04	CEREALS,CEREAL PREPRTNS.	1	No Quantity							17250311			0
S3	2000	2000	2000	2	0	2	Export	32	Argentina	ARG	470	Malta	MLT								04	CEREALS,CEREAL PREPRTNS.	1	No Quantity							942631			0
S3	2000	2000	2000	2	0	2	Export	32	Argentina	ARG	480	Mauritius	MUS								04	CEREALS,CEREAL PREPRTNS.	1	No Quantity							6524407			0
S3	2000	2000	2000	2	0	2	Export	32	Argentina	ARG	484	Mexico	MEX								04	CEREALS,CEREAL PREPRTNS.	1	No Quantity							160441			0
S3	2000	2000	2000	2	0	2	Export	32	Argentina	ARG	490	Other Asia, nes									04	CEREALS,CEREAL PREPRTNS.	1	No Quantity							41213			0
S3	2000	2000	2000	2	0	2	Export	32	Argentina	ARG	504	Morocco	MAR								04	CEREALS,CEREAL PREPRTNS.	1	No Quantity							40931982			0
S3	2000	2000	2000	2	0	2	Export	32	Argentina	ARG	508	Mozambique	MOZ								04	CEREALS,CEREAL PREPRTNS.	1	No Quantity							2429634			0
S3	2000	2000	2000	2	0	2	Export	32	Argentina	ARG	512	Oman	OMN								04	CEREALS,CEREAL PREPRTNS.	1	No Quantity							9620538			0
S3	2000	2000	2000	2	0	2	Export	32	Argentina	ARG	516	Namibia	NAM								04	CEREALS,CEREAL PREPRTNS.	1	No Quantity							4739			0
S3	2000	2000	2000	2	0	2	Export	32	Argentina	ARG	528	Netherlands	NLD								04	CEREALS,CEREAL PREPRTNS.	1	No Quantity							3137214			0
S3	2000	2000	2000	2	0	2	Export	32	Argentina	ARG	554	New Zealand	NZL								04	CEREALS,CEREAL PREPRTNS.	1	No Quantity							13062			0
S3	2000	2000	2000	2	0	2	Export	32	Argentina	ARG	558	Nicaragua	NIC								04	CEREALS,CEREAL PREPRTNS.	1	No Quantity							345052			0
S3	2000	2000	2000	2	0	2	Export	32	Argentina	ARG	566	Nigeria	NGA								04	CEREALS,CEREAL PREPRTNS.	1	No Quantity							7218919			0
S3	2000	2000	2000	2	0	2	Export	32	Argentina	ARG	579	Norway	NOR								04	CEREALS,CEREAL PREPRTNS.	1	No Quantity							3526261			0
S3	2000	2000	2000	2	0	2	Export	32	Argentina	ARG	586	Pakistan	PAK								04	CEREALS,CEREAL PREPRTNS.	1	No Quantity							193			0
S3	2000	2000	2000	2	0	2	Export	32	Argentina	ARG	591	Panama	PAN								04	CEREALS,CEREAL PREPRTNS.	1	No Quantity							262801			0
S3	2000	2000	2000	2	0	2	Export	32	Argentina	ARG	600	Paraguay	PRY								04	CEREALS,CEREAL PREPRTNS.	1	No Quantity							34526327			0
S3	2000	2000	2000	2	0	2	Export	32	Argentina	ARG	604	Peru	PER								04	CEREALS,CEREAL PREPRTNS.	1	No Quantity							108679011			0
S3	2000	2000	2000	2	0	2	Export	32	Argentina	ARG	608	Philippines	PHL								04	CEREALS,CEREAL PREPRTNS.	1	No Quantity							916			0
S3	2000	2000	2000	2	0	2	Export	32	Argentina	ARG	616	Poland	POL								04	CEREALS,CEREAL PREPRTNS.	1	No Quantity							16830655			0
S3	2000	2000	2000	2	0	2	Export	32	Argentina	ARG	620	Portugal	PRT								04	CEREALS,CEREAL PREPRTNS.	1	No Quantity							31597761			0
S3	2000	2000	2000	2	0	2	Export	32	Argentina	ARG	642	Romania	ROU								04	CEREALS,CEREAL PREPRTNS.	1	No Quantity							6001			0
S3	2000	2000	2000	2	0	2	Export	32	Argentina	ARG	643	Russian Federation	RUS								04	CEREALS,CEREAL PREPRTNS.	1	No Quantity							7691			0
S3	2000	2000	2000	2	0	2	Export	32	Argentina	ARG	682	Saudi Arabia	SAU								04	CEREALS,CEREAL PREPRTNS.	1	No Quantity							23773796			0
S3	2000	2000	2000	2	0	2	Export	32	Argentina	ARG	686	Senegal	SEN								04	CEREALS,CEREAL PREPRTNS.	1	No Quantity							1750226			0
S3	2000	2000	2000	2	0	2	Export	32	Argentina	ARG	699	India	IND								04	CEREALS,CEREAL PREPRTNS.	1	No Quantity							175989			0
S3	2000	2000	2000	2	0	2	Export	32	Argentina	ARG	702	Singapore	SGP								04	CEREALS,CEREAL PREPRTNS.	1	No Quantity							59115			0
S3	2000	2000	2000	2	0	2	Export	32	Argentina	ARG	704	Viet Nam	VNM								04	CEREALS,CEREAL PREPRTNS.	1	No Quantity							4032214			0
S3	2000	2000	2000	2	0	2	Export	32	Argentina	ARG	705	Slovenia	SVN								04	CEREALS,CEREAL PREPRTNS.	1	No Quantity							790464			0
S3	2000	2000	2000	2	0	2	Export	32	Argentina	ARG	706	Somalia	SOM								04	CEREALS,CEREAL PREPRTNS.	1	No Quantity							464766			0
S3	2000	2000	2000	2	0	2	Export	32	Argentina	ARG	710	South Africa	ZAF								04	CEREALS,CEREAL PREPRTNS.	1	No Quantity							29993962			0
S3	2000	2000	2000	2	0	2	Export	32	Argentina	ARG	724	Spain	ESP								04	CEREALS,CEREAL PREPRTNS.	1	No Quantity							125087284			0
S3	2000	2000	2000	2	0	2	Export	32	Argentina	ARG	736	Fmr Sudan	SDN								04	CEREALS,CEREAL PREPRTNS.	1	No Quantity							16445893			0
S3	2000	2000	2000	2	0	2	Export	32	Argentina	ARG	740	Suriname	SUR								04	CEREALS,CEREAL PREPRTNS.	1	No Quantity							46634			0
S3	2000	2000	2000	2	0	2	Export	32	Argentina	ARG	757	Switzerland	CHE								04	CEREALS,CEREAL PREPRTNS.	1	No Quantity							465823			0
S3	2000	2000	2000	2	0	2	Export	32	Argentina	ARG	760	Syria	SYR								04	CEREALS,CEREAL PREPRTNS.	1	No Quantity							18515222			0
S3	2000	2000	2000	2	0	2	Export	32	Argentina	ARG	764	Thailand	THA								04	CEREALS,CEREAL PREPRTNS.	1	No Quantity							2283750			0
S3	2000	2000	2000	2	0	2	Export	32	Argentina	ARG	780	Trinidad and Tobago	TTO								04	CEREALS,CEREAL PREPRTNS.	1	No Quantity							403886			0
S3	2000	2000	2000	2	0	2	Export	32	Argentina	ARG	784	United Arab Emirates	ARE								04	CEREALS,CEREAL PREPRTNS.	1	No Quantity							51658084			0
S3	2000	2000	2000	2	0	2	Export	32	Argentina	ARG	788	Tunisia	TUN								04	CEREALS,CEREAL PREPRTNS.	1	No Quantity							27805887			0
S3	2000	2000	2000	2	0	2	Export	32	Argentina	ARG	792	Turkey	TUR								04	CEREALS,CEREAL PREPRTNS.	1	No Quantity							12525016			0
S3	2000	2000	2000	2	0	2	Export	32	Argentina	ARG	818	Egypt	EGY								04	CEREALS,CEREAL PREPRTNS.	1	No Quantity							115052437			0
S3	2000	2000	2000	2	0	2	Export	32	Argentina	ARG	826	United Kingdom	GBR								04	CEREALS,CEREAL PREPRTNS.	1	No Quantity							27740053			0
S3	2000	2000	2000	2	0	2	Export	32	Argentina	ARG	834	United Rep. of Tanzania	TZA								04	CEREALS,CEREAL PREPRTNS.	1	No Quantity							2088450			0
S3	2000	2000	2000	2	0	2	Export	32	Argentina	ARG	842	USA	USA								04	CEREALS,CEREAL PREPRTNS.	1	No Quantity							34548084			0
S3	2000	2000	2000	2	0	2	Export	32	Argentina	ARG	858	Uruguay	URY								04	CEREALS,CEREAL PREPRTNS.	1	No Quantity							42347658			0
S3	2000	2000	2000	2	0	2	Export	32	Argentina	ARG	862	Venezuela	VEN								04	CEREALS,CEREAL PREPRTNS.	1	No Quantity							18461704			0
S3	2000	2000	2000	2	0	2	Export	32	Argentina	ARG	887	Yemen	YEM								04	CEREALS,CEREAL PREPRTNS.	1	No Quantity							16548854			0
S3	2000	2000	2000	2	0	2	Export	32	Argentina	ARG	899	Areas, nes									04	CEREALS,CEREAL PREPRTNS.	1	No Quantity							5107526			0
S3	2000	2000	2000	2	0	2	Export	31	Azerbaijan	AZE	0	World	WLD								05	VEGETABLES AND FRUIT	1	No Quantity							26048793			0
S3	2000	2000	2000	2	0	2	Export	31	Azerbaijan	AZE	40	Austria	AUT								05	VEGETABLES AND FRUIT	1	No Quantity							443612			0
S3	2000	2000	2000	2	0	2	Export	31	Azerbaijan	AZE	48	Bahrain	BHR								05	VEGETABLES AND FRUIT	1	No Quantity							2880			0
S3	2000	2000	2000	2	0	2	Export	31	Azerbaijan	AZE	100	Bulgaria	BGR								05	VEGETABLES AND FRUIT	1	No Quantity							44960			0
S3	2000	2000	2000	2	0	2	Export	31	Azerbaijan	AZE	112	Belarus	BLR								05	VEGETABLES AND FRUIT	1	No Quantity							153873			0
S3	2000	2000	2000	2	0	2	Export	31	Azerbaijan	AZE	124	Canada	CAN								05	VEGETABLES AND FRUIT	1	No Quantity							26860			0
S3	2000	2000	2000	2	0	2	Export	31	Azerbaijan	AZE	203	Czechia	CZE								05	VEGETABLES AND FRUIT	1	No Quantity							232100			0
S3	2000	2000	2000	2	0	2	Export	31	Azerbaijan	AZE	233	Estonia	EST								05	VEGETABLES AND FRUIT	1	No Quantity							22750			0
S3	2000	2000	2000	2	0	2	Export	31	Azerbaijan	AZE	251	France	FRA								05	VEGETABLES AND FRUIT	1	No Quantity							152445			0
S3	2000	2000	2000	2	0	2	Export	31	Azerbaijan	AZE	268	Georgia	GEO								05	VEGETABLES AND FRUIT	1	No Quantity							305850			0
S3	2000	2000	2000	2	0	2	Export	31	Azerbaijan	AZE	276	Germany	DEU								05	VEGETABLES AND FRUIT	1	No Quantity							5109842			0
S3	2000	2000	2000	2	0	2	Export	31	Azerbaijan	AZE	300	Greece	GRC								05	VEGETABLES AND FRUIT	1	No Quantity							104031			0
S3	2000	2000	2000	2	0	2	Export	31	Azerbaijan	AZE	364	Iran	IRN								05	VEGETABLES AND FRUIT	1	No Quantity							11897			0
S3	2000	2000	2000	2	0	2	Export	31	Azerbaijan	AZE	376	Israel	ISR								05	VEGETABLES AND FRUIT	1	No Quantity							8680			0
S3	2000	2000	2000	2	0	2	Export	31	Azerbaijan	AZE	381	Italy	ITA								05	VEGETABLES AND FRUIT	1	No Quantity							2021605			0
S3	2000	2000	2000	2	0	2	Export	31	Azerbaijan	AZE	398	Kazakhstan	KAZ								05	VEGETABLES AND FRUIT	1	No Quantity							144422			0
S3	2000	2000	2000	2	0	2	Export	31	Azerbaijan	AZE	414	Kuwait	KWT								05	VEGETABLES AND FRUIT	1	No Quantity							2400			0
S3	2000	2000	2000	2	0	2	Export	31	Azerbaijan	AZE	428	Latvia	LVA								05	VEGETABLES AND FRUIT	1	No Quantity							26800			0
S3	2000	2000	2000	2	0	2	Export	31	Azerbaijan	AZE	440	Lithuania	LTU								05	VEGETABLES AND FRUIT	1	No Quantity							212000			0
S3	2000	2000	2000	2	0	2	Export	31	Azerbaijan	AZE	498	Rep. of Moldova	MDA								05	VEGETABLES AND FRUIT	1	No Quantity							12244			0
S3	2000	2000	2000	2	0	2	Export	31	Azerbaijan	AZE	528	Netherlands	NLD								05	VEGETABLES AND FRUIT	1	No Quantity							3026185			0
S3	2000	2000	2000	2	0	2	Export	31	Azerbaijan	AZE	616	Poland	POL								05	VEGETABLES AND FRUIT	1	No Quantity							2538013			0
S3	2000	2000	2000	2	0	2	Export	31	Azerbaijan	AZE	643	Russian Federation	RUS								05	VEGETABLES AND FRUIT	1	No Quantity							7186352			0
S3	2000	2000	2000	2	0	2	Export	31	Azerbaijan	AZE	682	Saudi Arabia	SAU								05	VEGETABLES AND FRUIT	1	No Quantity							13478			0
S3	2000	2000	2000	2	0	2	Export	31	Azerbaijan	AZE	703	Slovakia	SVK								05	VEGETABLES AND FRUIT	1	No Quantity							137300			0
S3	2000	2000	2000	2	0	2	Export	31	Azerbaijan	AZE	705	Slovenia	SVN								05	VEGETABLES AND FRUIT	1	No Quantity							21990			0
S3	2000	2000	2000	2	0	2	Export	31	Azerbaijan	AZE	724	Spain	ESP								05	VEGETABLES AND FRUIT	1	No Quantity							641040			0
S3	2000	2000	2000	2	0	2	Export	31	Azerbaijan	AZE	792	Turkey	TUR								05	VEGETABLES AND FRUIT	1	No Quantity							1526747			0
S3	2000	2000	2000	2	0	2	Export	31	Azerbaijan	AZE	804	Ukraine	UKR								05	VEGETABLES AND FRUIT	1	No Quantity							1820259			0
S3	2000	2000	2000	2	0	2	Export	31	Azerbaijan	AZE	818	Egypt	EGY								05	VEGETABLES AND FRUIT	1	No Quantity							9980			0
S3	2000	2000	2000	2	0	2	Export	31	Azerbaijan	AZE	842	USA	USA								05	VEGETABLES AND FRUIT	1	No Quantity							88198			0
S3	2000	2000	2000	2	0	2	Export	32	Argentina	ARG	0	World	WLD								05	VEGETABLES AND FRUIT	1	No Quantity							969826329			0
S3	2000	2000	2000	2	0	2	Export	32	Argentina	ARG	12	Algeria	DZA								05	VEGETABLES AND FRUIT	1	No Quantity							3956396			0
S3	2000	2000	2000	2	0	2	Export	32	Argentina	ARG	24	Angola	AGO								05	VEGETABLES AND FRUIT	1	No Quantity							137141			0
S3	2000	2000	2000	2	0	2	Export	32	Argentina	ARG	28	Antigua and Barbuda	ATG								05	VEGETABLES AND FRUIT	1	No Quantity							33060			0
S3	2000	2000	2000	2	0	2	Export	32	Argentina	ARG	36	Australia	AUS								05	VEGETABLES AND FRUIT	1	No Quantity							1695724			0
S3	2000	2000	2000	2	0	2	Export	32	Argentina	ARG	40	Austria	AUT								05	VEGETABLES AND FRUIT	1	No Quantity							275906			0
S3	2000	2000	2000	2	0	2	Export	32	Argentina	ARG	52	Barbados	BRB								05	VEGETABLES AND FRUIT	1	No Quantity							8773			0
S3	2000	2000	2000	2	0	2	Export	32	Argentina	ARG	56	Belgium	BEL								05	VEGETABLES AND FRUIT	1	No Quantity							74967920			0
S3	2000	2000	2000	2	0	2	Export	32	Argentina	ARG	68	Bolivia (Plurinational State of)	BOL								05	VEGETABLES AND FRUIT	1	No Quantity							1541388			0
S3	2000	2000	2000	2	0	2	Export	32	Argentina	ARG	70	Bosnia Herzegovina	BIH								05	VEGETABLES AND FRUIT	1	No Quantity							86			0
S3	2000	2000	2000	2	0	2	Export	32	Argentina	ARG	76	Brazil	BRA								05	VEGETABLES AND FRUIT	1	No Quantity							262994501			0
S3	2000	2000	2000	2	0	2	Export	32	Argentina	ARG	100	Bulgaria	BGR								05	VEGETABLES AND FRUIT	1	No Quantity							6579			0
S3	2000	2000	2000	2	0	2	Export	32	Argentina	ARG	124	Canada	CAN								05	VEGETABLES AND FRUIT	1	No Quantity							16932293			0
S3	2000	2000	2000	2	0	2	Export	32	Argentina	ARG	152	Chile	CHL								05	VEGETABLES AND FRUIT	1	No Quantity							13757424			0
S3	2000	2000	2000	2	0	2	Export	32	Argentina	ARG	156	China	CHN								05	VEGETABLES AND FRUIT	1	No Quantity							52689			0
S3	2000	2000	2000	2	0	2	Export	32	Argentina	ARG	170	Colombia	COL								05	VEGETABLES AND FRUIT	1	No Quantity							1279131			0
S3	2000	2000	2000	2	0	2	Export	32	Argentina	ARG	180	Dem. Rep. of the Congo	COD								05	VEGETABLES AND FRUIT	1	No Quantity							62677			0
S3	2000	2000	2000	2	0	2	Export	32	Argentina	ARG	188	Costa Rica	CRI								05	VEGETABLES AND FRUIT	1	No Quantity							4192374			0
S3	2000	2000	2000	2	0	2	Export	32	Argentina	ARG	191	Croatia	HRV								05	VEGETABLES AND FRUIT	1	No Quantity							12616			0
S3	2000	2000	2000	2	0	2	Export	32	Argentina	ARG	192	Cuba	CUB								05	VEGETABLES AND FRUIT	1	No Quantity							292674			0
S3	2000	2000	2000	2	0	2	Export	32	Argentina	ARG	196	Cyprus	CYP								05	VEGETABLES AND FRUIT	1	No Quantity							678932			0
S3	2000	2000	2000	2	0	2	Export	32	Argentina	ARG	203	Czechia	CZE								05	VEGETABLES AND FRUIT	1	No Quantity							101950			0
S3	2000	2000	2000	2	0	2	Export	32	Argentina	ARG	208	Denmark	DNK								05	VEGETABLES AND FRUIT	1	No Quantity							179395			0
S3	2000	2000	2000	2	0	2	Export	32	Argentina	ARG	214	Dominican Rep.	DOM								05	VEGETABLES AND FRUIT	1	No Quantity							678134			0
S3	2000	2000	2000	2	0	2	Export	32	Argentina	ARG	218	Ecuador	ECU								05	VEGETABLES AND FRUIT	1	No Quantity							737460			0
S3	2000	2000	2000	2	0	2	Export	32	Argentina	ARG	233	Estonia	EST								05	VEGETABLES AND FRUIT	1	No Quantity							3941			0
S3	2000	2000	2000	2	0	2	Export	32	Argentina	ARG	246	Finland	FIN								05	VEGETABLES AND FRUIT	1	No Quantity							173560			0
S3	2000	2000	2000	2	0	2	Export	32	Argentina	ARG	251	France	FRA								05	VEGETABLES AND FRUIT	1	No Quantity							28443895			0
S3	2000	2000	2000	2	0	2	Export	32	Argentina	ARG	276	Germany	DEU								05	VEGETABLES AND FRUIT	1	No Quantity							7070921			0
S3	2000	2000	2000	2	0	2	Export	32	Argentina	ARG	288	Ghana	GHA								05	VEGETABLES AND FRUIT	1	No Quantity							171527			0
S3	2000	2000	2000	2	0	2	Export	32	Argentina	ARG	300	Greece	GRC								05	VEGETABLES AND FRUIT	1	No Quantity							9523471			0
S3	2000	2000	2000	2	0	2	Export	32	Argentina	ARG	320	Guatemala	GTM								05	VEGETABLES AND FRUIT	1	No Quantity							1343547			0
S3	2000	2000	2000	2	0	2	Export	32	Argentina	ARG	332	Haiti	HTI								05	VEGETABLES AND FRUIT	1	No Quantity							1057850			0
S3	2000	2000	2000	2	0	2	Export	32	Argentina	ARG	340	Honduras	HND								05	VEGETABLES AND FRUIT	1	No Quantity							149255			0
S3	2000	2000	2000	2	0	2	Export	32	Argentina	ARG	344	China, Hong Kong SAR	HKG								05	VEGETABLES AND FRUIT	1	No Quantity							3179909			0
S3	2000	2000	2000	2	0	2	Export	32	Argentina	ARG	348	Hungary	HUN								05	VEGETABLES AND FRUIT	1	No Quantity							1099437			0
S3	2000	2000	2000	2	0	2	Export	32	Argentina	ARG	360	Indonesia	IDN								05	VEGETABLES AND FRUIT	1	No Quantity							332231			0
S3	2000	2000	2000	2	0	2	Export	32	Argentina	ARG	376	Israel	ISR								05	VEGETABLES AND FRUIT	1	No Quantity							4009764			0
S3	2000	2000	2000	2	0	2	Export	32	Argentina	ARG	381	Italy	ITA								05	VEGETABLES AND FRUIT	1	No Quantity							58401899			0
S3	2000	2000	2000	2	0	2	Export	32	Argentina	ARG	388	Jamaica	JAM								05	VEGETABLES AND FRUIT	1	No Quantity							22952			0
S3	2000	2000	2000	2	0	2	Export	32	Argentina	ARG	392	Japan	JPN								05	VEGETABLES AND FRUIT	1	No Quantity							4983443			0
S3	2000	2000	2000	2	0	2	Export	32	Argentina	ARG	400	Jordan	JOR								05	VEGETABLES AND FRUIT	1	No Quantity							551758			0
S3	2000	2000	2000	2	0	2	Export	32	Argentina	ARG	410	Rep. of Korea	KOR								05	VEGETABLES AND FRUIT	1	No Quantity							584487			0
S3	2000	2000	2000	2	0	2	Export	32	Argentina	ARG	414	Kuwait	KWT								05	VEGETABLES AND FRUIT	1	No Quantity							205918			0
S3	2000	2000	2000	2	0	2	Export	32	Argentina	ARG	422	Lebanon	LBN								05	VEGETABLES AND FRUIT	1	No Quantity							690592			0
S3	2000	2000	2000	2	0	2	Export	32	Argentina	ARG	428	Latvia	LVA								05	VEGETABLES AND FRUIT	1	No Quantity							180613			0
S3	2000	2000	2000	2	0	2	Export	32	Argentina	ARG	440	Lithuania	LTU								05	VEGETABLES AND FRUIT	1	No Quantity							37775			0
S3	2000	2000	2000	2	0	2	Export	32	Argentina	ARG	458	Malaysia	MYS								05	VEGETABLES AND FRUIT	1	No Quantity							195007			0
S3	2000	2000	2000	2	0	2	Export	32	Argentina	ARG	470	Malta	MLT								05	VEGETABLES AND FRUIT	1	No Quantity							345898			0
S3	2000	2000	2000	2	0	2	Export	32	Argentina	ARG	484	Mexico	MEX								05	VEGETABLES AND FRUIT	1	No Quantity							7235844			0
S3	2000	2000	2000	2	0	2	Export	32	Argentina	ARG	490	Other Asia, nes									05	VEGETABLES AND FRUIT	1	No Quantity							333866			0
S3	2000	2000	2000	2	0	2	Export	32	Argentina	ARG	504	Morocco	MAR								05	VEGETABLES AND FRUIT	1	No Quantity							637035			0
S3	2000	2000	2000	2	0	2	Export	32	Argentina	ARG	512	Oman	OMN								05	VEGETABLES AND FRUIT	1	No Quantity							38030			0
S3	2000	2000	2000	2	0	2	Export	32	Argentina	ARG	528	Netherlands	NLD								05	VEGETABLES AND FRUIT	1	No Quantity							94027430			0
S3	2000	2000	2000	2	0	2	Export	32	Argentina	ARG	554	New Zealand	NZL								05	VEGETABLES AND FRUIT	1	No Quantity							203456			0
S3	2000	2000	2000	2	0	2	Export	32	Argentina	ARG	558	Nicaragua	NIC								05	VEGETABLES AND FRUIT	1	No Quantity							153377			0
S3	2000	2000	2000	2	0	2	Export	32	Argentina	ARG	566	Nigeria	NGA								05	VEGETABLES AND FRUIT	1	No Quantity							29281			0
S3	2000	2000	2000	2	0	2	Export	32	Argentina	ARG	579	Norway	NOR								05	VEGETABLES AND FRUIT	1	No Quantity							5351183			0
S3	2000	2000	2000	2	0	2	Export	32	Argentina	ARG	591	Panama	PAN								05	VEGETABLES AND FRUIT	1	No Quantity							677851			0
S3	2000	2000	2000	2	0	2	Export	32	Argentina	ARG	600	Paraguay	PRY								05	VEGETABLES AND FRUIT	1	No Quantity							5002542			0
S3	2000	2000	2000	2	0	2	Export	32	Argentina	ARG	604	Peru	PER								05	VEGETABLES AND FRUIT	1	No Quantity							258931			0
S3	2000	2000	2000	2	0	2	Export	32	Argentina	ARG	608	Philippines	PHL								05	VEGETABLES AND FRUIT	1	No Quantity							1578166			0
S3	2000	2000	2000	2	0	2	Export	32	Argentina	ARG	616	Poland	POL								05	VEGETABLES AND FRUIT	1	No Quantity							7856004			0
S3	2000	2000	2000	2	0	2	Export	32	Argentina	ARG	620	Portugal	PRT								05	VEGETABLES AND FRUIT	1	No Quantity							12825174			0
S3	2000	2000	2000	2	0	2	Export	32	Argentina	ARG	642	Romania	ROU								05	VEGETABLES AND FRUIT	1	No Quantity							78325			0
S3	2000	2000	2000	2	0	2	Export	32	Argentina	ARG	643	Russian Federation	RUS								05	VEGETABLES AND FRUIT	1	No Quantity							30752253			0
S3	2000	2000	2000	2	0	2	Export	32	Argentina	ARG	682	Saudi Arabia	SAU								05	VEGETABLES AND FRUIT	1	No Quantity							295093			0
S3	2000	2000	2000	2	0	2	Export	32	Argentina	ARG	699	India	IND								05	VEGETABLES AND FRUIT	1	No Quantity							4641			0
S3	2000	2000	2000	2	0	2	Export	32	Argentina	ARG	702	Singapore	SGP								05	VEGETABLES AND FRUIT	1	No Quantity							456835			0
S3	2000	2000	2000	2	0	2	Export	32	Argentina	ARG	704	Viet Nam	VNM								05	VEGETABLES AND FRUIT	1	No Quantity							53838			0
S3	2000	2000	2000	2	0	2	Export	32	Argentina	ARG	705	Slovenia	SVN								05	VEGETABLES AND FRUIT	1	No Quantity							12980			0
S3	2000	2000	2000	2	0	2	Export	32	Argentina	ARG	710	South Africa	ZAF								05	VEGETABLES AND FRUIT	1	No Quantity							710802			0
S3	2000	2000	2000	2	0	2	Export	32	Argentina	ARG	724	Spain	ESP								05	VEGETABLES AND FRUIT	1	No Quantity							43023131			0
S3	2000	2000	2000	2	0	2	Export	32	Argentina	ARG	752	Sweden	SWE								05	VEGETABLES AND FRUIT	1	No Quantity							4059793			0
S3	2000	2000	2000	2	0	2	Export	32	Argentina	ARG	757	Switzerland	CHE								05	VEGETABLES AND FRUIT	1	No Quantity							585296			0
S3	2000	2000	2000	2	0	2	Export	32	Argentina	ARG	780	Trinidad and Tobago	TTO								05	VEGETABLES AND FRUIT	1	No Quantity							226407			0
S3	2000	2000	2000	2	0	2	Export	32	Argentina	ARG	784	United Arab Emirates	ARE								05	VEGETABLES AND FRUIT	1	No Quantity							582916			0
S3	2000	2000	2000	2	0	2	Export	32	Argentina	ARG	792	Turkey	TUR								05	VEGETABLES AND FRUIT	1	No Quantity							2129402			0
S3	2000	2000	2000	2	0	2	Export	32	Argentina	ARG	804	Ukraine	UKR								05	VEGETABLES AND FRUIT	1	No Quantity							1145736			0
S3	2000	2000	2000	2	0	2	Export	32	Argentina	ARG	807	North Macedonia	MKD								05	VEGETABLES AND FRUIT	1	No Quantity							160650			0
S3	2000	2000	2000	2	0	2	Export	32	Argentina	ARG	818	Egypt	EGY								05	VEGETABLES AND FRUIT	1	No Quantity							140468			0
S3	2000	2000	2000	2	0	2	Export	32	Argentina	ARG	826	United Kingdom	GBR								05	VEGETABLES AND FRUIT	1	No Quantity							16868574			0
S3	2000	2000	2000	2	0	2	Export	32	Argentina	ARG	842	USA	USA								05	VEGETABLES AND FRUIT	1	No Quantity							188661393			0
S3	2000	2000	2000	2	0	2	Export	32	Argentina	ARG	858	Uruguay	URY								05	VEGETABLES AND FRUIT	1	No Quantity							15772243			0
S3	2000	2000	2000	2	0	2	Export	32	Argentina	ARG	862	Venezuela	VEN								05	VEGETABLES AND FRUIT	1	No Quantity							20273012			0
S3	2000	2000	2000	2	0	2	Export	32	Argentina	ARG	899	Areas, nes									05	VEGETABLES AND FRUIT	1	No Quantity							289498			0
S3	2000	2000	2000	2	0	2	Export	31	Azerbaijan	AZE	0	World	WLD								06	SUGAR,SUGR.PREPTNS,HONEY	1	No Quantity							88614			0
S3	2000	2000	2000	2	0	2	Export	31	Azerbaijan	AZE	376	Israel	ISR								06	SUGAR,SUGR.PREPTNS,HONEY	1	No Quantity							27200			0
S3	2000	2000	2000	2	0	2	Export	31	Azerbaijan	AZE	428	Latvia	LVA								06	SUGAR,SUGR.PREPTNS,HONEY	1	No Quantity							11984			0
S3	2000	2000	2000	2	0	2	Export	31	Azerbaijan	AZE	643	Russian Federation	RUS								06	SUGAR,SUGR.PREPTNS,HONEY	1	No Quantity							34126			0
S3	2000	2000	2000	2	0	2	Export	31	Azerbaijan	AZE	784	United Arab Emirates	ARE								06	SUGAR,SUGR.PREPTNS,HONEY	1	No Quantity							10358			0
S3	2000	2000	2000	2	0	2	Export	31	Azerbaijan	AZE	891	Serbia and Montenegro	SCG								06	SUGAR,SUGR.PREPTNS,HONEY	1	No Quantity							4946			0
S3	2000	2000	2000	2	0	2	Export	32	Argentina	ARG	0	World	WLD								06	SUGAR,SUGR.PREPTNS,HONEY	1	No Quantity							225624911			0
S3	2000	2000	2000	2	0	2	Export	32	Argentina	ARG	24	Angola	AGO								06	SUGAR,SUGR.PREPTNS,HONEY	1	No Quantity							272164			0
S3	2000	2000	2000	2	0	2	Export	32	Argentina	ARG	36	Australia	AUS								06	SUGAR,SUGR.PREPTNS,HONEY	1	No Quantity							487375			0
S3	2000	2000	2000	2	0	2	Export	32	Argentina	ARG	40	Austria	AUT								06	SUGAR,SUGR.PREPTNS,HONEY	1	No Quantity							106690			0
S3	2000	2000	2000	2	0	2	Export	32	Argentina	ARG	48	Bahrain	BHR								06	SUGAR,SUGR.PREPTNS,HONEY	1	No Quantity							94381			0
S3	2000	2000	2000	2	0	2	Export	32	Argentina	ARG	52	Barbados	BRB								06	SUGAR,SUGR.PREPTNS,HONEY	1	No Quantity							58091			0
S3	2000	2000	2000	2	0	2	Export	32	Argentina	ARG	56	Belgium	BEL								06	SUGAR,SUGR.PREPTNS,HONEY	1	No Quantity							1411696			0
S3	2000	2000	2000	2	0	2	Export	32	Argentina	ARG	68	Bolivia (Plurinational State of)	BOL								06	SUGAR,SUGR.PREPTNS,HONEY	1	No Quantity							4893693			0
S3	2000	2000	2000	2	0	2	Export	32	Argentina	ARG	70	Bosnia Herzegovina	BIH								06	SUGAR,SUGR.PREPTNS,HONEY	1	No Quantity							142799			0
S3	2000	2000	2000	2	0	2	Export	32	Argentina	ARG	76	Brazil	BRA								06	SUGAR,SUGR.PREPTNS,HONEY	1	No Quantity							9615561			0
S3	2000	2000	2000	2	0	2	Export	32	Argentina	ARG	120	Cameroon	CMR								06	SUGAR,SUGR.PREPTNS,HONEY	1	No Quantity							82084			0
S3	2000	2000	2000	2	0	2	Export	32	Argentina	ARG	124	Canada	CAN								06	SUGAR,SUGR.PREPTNS,HONEY	1	No Quantity							832167			0
S3	2000	2000	2000	2	0	2	Export	32	Argentina	ARG	132	Cabo Verde	CPV								06	SUGAR,SUGR.PREPTNS,HONEY	1	No Quantity							14471			0
S3	2000	2000	2000	2	0	2	Export	32	Argentina	ARG	152	Chile	CHL								06	SUGAR,SUGR.PREPTNS,HONEY	1	No Quantity							37285690			0
S3	2000	2000	2000	2	0	2	Export	32	Argentina	ARG	156	China	CHN								06	SUGAR,SUGR.PREPTNS,HONEY	1	No Quantity							1028102			0
S3	2000	2000	2000	2	0	2	Export	32	Argentina	ARG	170	Colombia	COL								06	SUGAR,SUGR.PREPTNS,HONEY	1	No Quantity							291940			0
S3	2000	2000	2000	2	0	2	Export	32	Argentina	ARG	178	Congo	COG								06	SUGAR,SUGR.PREPTNS,HONEY	1	No Quantity							19600			0
S3	2000	2000	2000	2	0	2	Export	32	Argentina	ARG	188	Costa Rica	CRI								06	SUGAR,SUGR.PREPTNS,HONEY	1	No Quantity							863504			0
S3	2000	2000	2000	2	0	2	Export	32	Argentina	ARG	192	Cuba	CUB								06	SUGAR,SUGR.PREPTNS,HONEY	1	No Quantity							313621			0
S3	2000	2000	2000	2	0	2	Export	32	Argentina	ARG	203	Czechia	CZE								06	SUGAR,SUGR.PREPTNS,HONEY	1	No Quantity							166368			0
S3	2000	2000	2000	2	0	2	Export	32	Argentina	ARG	208	Denmark	DNK								06	SUGAR,SUGR.PREPTNS,HONEY	1	No Quantity							145616			0
S3	2000	2000	2000	2	0	2	Export	32	Argentina	ARG	214	Dominican Rep.	DOM								06	SUGAR,SUGR.PREPTNS,HONEY	1	No Quantity							139021			0
S3	2000	2000	2000	2	0	2	Export	32	Argentina	ARG	218	Ecuador	ECU								06	SUGAR,SUGR.PREPTNS,HONEY	1	No Quantity							370398			0
S3	2000	2000	2000	2	0	2	Export	32	Argentina	ARG	222	El Salvador	SLV								06	SUGAR,SUGR.PREPTNS,HONEY	1	No Quantity							1078898			0
S3	2000	2000	2000	2	0	2	Export	32	Argentina	ARG	233	Estonia	EST								06	SUGAR,SUGR.PREPTNS,HONEY	1	No Quantity							25803			0
S3	2000	2000	2000	2	0	2	Export	32	Argentina	ARG	246	Finland	FIN								06	SUGAR,SUGR.PREPTNS,HONEY	1	No Quantity							40299			0
S3	2000	2000	2000	2	0	2	Export	32	Argentina	ARG	251	France	FRA								06	SUGAR,SUGR.PREPTNS,HONEY	1	No Quantity							1897448			0
S3	2000	2000	2000	2	0	2	Export	32	Argentina	ARG	262	Djibouti	DJI								06	SUGAR,SUGR.PREPTNS,HONEY	1	No Quantity							31493			0
S3	2000	2000	2000	2	0	2	Export	32	Argentina	ARG	270	Gambia	GMB								06	SUGAR,SUGR.PREPTNS,HONEY	1	No Quantity							29570			0
S3	2000	2000	2000	2	0	2	Export	32	Argentina	ARG	276	Germany	DEU								06	SUGAR,SUGR.PREPTNS,HONEY	1	No Quantity							24387412			0
S3	2000	2000	2000	2	0	2	Export	32	Argentina	ARG	288	Ghana	GHA								06	SUGAR,SUGR.PREPTNS,HONEY	1	No Quantity							195903			0
S3	2000	2000	2000	2	0	2	Export	32	Argentina	ARG	320	Guatemala	GTM								06	SUGAR,SUGR.PREPTNS,HONEY	1	No Quantity							691501			0
S3	2000	2000	2000	2	0	2	Export	32	Argentina	ARG	332	Haiti	HTI								06	SUGAR,SUGR.PREPTNS,HONEY	1	No Quantity							89319			0
S3	2000	2000	2000	2	0	2	Export	32	Argentina	ARG	340	Honduras	HND								06	SUGAR,SUGR.PREPTNS,HONEY	1	No Quantity							525692			0
S3	2000	2000	2000	2	0	2	Export	32	Argentina	ARG	344	China, Hong Kong SAR	HKG								06	SUGAR,SUGR.PREPTNS,HONEY	1	No Quantity							2787579			0
S3	2000	2000	2000	2	0	2	Export	32	Argentina	ARG	360	Indonesia	IDN								06	SUGAR,SUGR.PREPTNS,HONEY	1	No Quantity							28733			0
S3	2000	2000	2000	2	0	2	Export	32	Argentina	ARG	372	Ireland	IRL								06	SUGAR,SUGR.PREPTNS,HONEY	1	No Quantity							1070187			0
S3	2000	2000	2000	2	0	2	Export	32	Argentina	ARG	376	Israel	ISR								06	SUGAR,SUGR.PREPTNS,HONEY	1	No Quantity							291426			0
S3	2000	2000	2000	2	0	2	Export	32	Argentina	ARG	381	Italy	ITA								06	SUGAR,SUGR.PREPTNS,HONEY	1	No Quantity							6465917			0
S3	2000	2000	2000	2	0	2	Export	32	Argentina	ARG	388	Jamaica	JAM								06	SUGAR,SUGR.PREPTNS,HONEY	1	No Quantity							395713			0
S3	2000	2000	2000	2	0	2	Export	32	Argentina	ARG	392	Japan	JPN								06	SUGAR,SUGR.PREPTNS,HONEY	1	No Quantity							1819923			0
S3	2000	2000	2000	2	0	2	Export	32	Argentina	ARG	400	Jordan	JOR								06	SUGAR,SUGR.PREPTNS,HONEY	1	No Quantity							103635			0
S3	2000	2000	2000	2	0	2	Export	32	Argentina	ARG	410	Rep. of Korea	KOR								06	SUGAR,SUGR.PREPTNS,HONEY	1	No Quantity							286250			0
S3	2000	2000	2000	2	0	2	Export	32	Argentina	ARG	414	Kuwait	KWT								06	SUGAR,SUGR.PREPTNS,HONEY	1	No Quantity							101257			0
S3	2000	2000	2000	2	0	2	Export	32	Argentina	ARG	422	Lebanon	LBN								06	SUGAR,SUGR.PREPTNS,HONEY	1	No Quantity							196513			0
S3	2000	2000	2000	2	0	2	Export	32	Argentina	ARG	428	Latvia	LVA								06	SUGAR,SUGR.PREPTNS,HONEY	1	No Quantity							417694			0
S3	2000	2000	2000	2	0	2	Export	32	Argentina	ARG	430	Liberia	LBR								06	SUGAR,SUGR.PREPTNS,HONEY	1	No Quantity							78650			0
S3	2000	2000	2000	2	0	2	Export	32	Argentina	ARG	440	Lithuania	LTU								06	SUGAR,SUGR.PREPTNS,HONEY	1	No Quantity							327481			0
S3	2000	2000	2000	2	0	2	Export	32	Argentina	ARG	450	Madagascar	MDG								06	SUGAR,SUGR.PREPTNS,HONEY	1	No Quantity							38364			0
S3	2000	2000	2000	2	0	2	Export	32	Argentina	ARG	466	Mali	MLI								06	SUGAR,SUGR.PREPTNS,HONEY	1	No Quantity							54250			0
S3	2000	2000	2000	2	0	2	Export	32	Argentina	ARG	470	Malta	MLT								06	SUGAR,SUGR.PREPTNS,HONEY	1	No Quantity							42305			0
S3	2000	2000	2000	2	0	2	Export	32	Argentina	ARG	484	Mexico	MEX								06	SUGAR,SUGR.PREPTNS,HONEY	1	No Quantity							90660			0
S3	2000	2000	2000	2	0	2	Export	32	Argentina	ARG	490	Other Asia, nes									06	SUGAR,SUGR.PREPTNS,HONEY	1	No Quantity							172851			0
S3	2000	2000	2000	2	0	2	Export	32	Argentina	ARG	504	Morocco	MAR								06	SUGAR,SUGR.PREPTNS,HONEY	1	No Quantity							45705			0
S3	2000	2000	2000	2	0	2	Export	32	Argentina	ARG	528	Netherlands	NLD								06	SUGAR,SUGR.PREPTNS,HONEY	1	No Quantity							1962218			0
S3	2000	2000	2000	2	0	2	Export	32	Argentina	ARG	554	New Zealand	NZL								06	SUGAR,SUGR.PREPTNS,HONEY	1	No Quantity							43666			0
S3	2000	2000	2000	2	0	2	Export	32	Argentina	ARG	558	Nicaragua	NIC								06	SUGAR,SUGR.PREPTNS,HONEY	1	No Quantity							267987			0
S3	2000	2000	2000	2	0	2	Export	32	Argentina	ARG	566	Nigeria	NGA								06	SUGAR,SUGR.PREPTNS,HONEY	1	No Quantity							94640			0
S3	2000	2000	2000	2	0	2	Export	32	Argentina	ARG	579	Norway	NOR								06	SUGAR,SUGR.PREPTNS,HONEY	1	No Quantity							230756			0
S3	2000	2000	2000	2	0	2	Export	32	Argentina	ARG	591	Panama	PAN								06	SUGAR,SUGR.PREPTNS,HONEY	1	No Quantity							469869			0
S3	2000	2000	2000	2	0	2	Export	32	Argentina	ARG	600	Paraguay	PRY								06	SUGAR,SUGR.PREPTNS,HONEY	1	No Quantity							7499661			0
S3	2000	2000	2000	2	0	2	Export	32	Argentina	ARG	604	Peru	PER								06	SUGAR,SUGR.PREPTNS,HONEY	1	No Quantity							1820380			0
S3	2000	2000	2000	2	0	2	Export	32	Argentina	ARG	608	Philippines	PHL								06	SUGAR,SUGR.PREPTNS,HONEY	1	No Quantity							9087			0
S3	2000	2000	2000	2	0	2	Export	32	Argentina	ARG	616	Poland	POL								06	SUGAR,SUGR.PREPTNS,HONEY	1	No Quantity							11638			0
S3	2000	2000	2000	2	0	2	Export	32	Argentina	ARG	620	Portugal	PRT								06	SUGAR,SUGR.PREPTNS,HONEY	1	No Quantity							40270			0
S3	2000	2000	2000	2	0	2	Export	32	Argentina	ARG	643	Russian Federation	RUS								06	SUGAR,SUGR.PREPTNS,HONEY	1	No Quantity							10491897			0
S3	2000	2000	2000	2	0	2	Export	32	Argentina	ARG	682	Saudi Arabia	SAU								06	SUGAR,SUGR.PREPTNS,HONEY	1	No Quantity							1368351			0
S3	2000	2000	2000	2	0	2	Export	32	Argentina	ARG	686	Senegal	SEN								06	SUGAR,SUGR.PREPTNS,HONEY	1	No Quantity							77200			0
S3	2000	2000	2000	2	0	2	Export	32	Argentina	ARG	699	India	IND								06	SUGAR,SUGR.PREPTNS,HONEY	1	No Quantity							312395			0
S3	2000	2000	2000	2	0	2	Export	32	Argentina	ARG	702	Singapore	SGP								06	SUGAR,SUGR.PREPTNS,HONEY	1	No Quantity							44345			0
S3	2000	2000	2000	2	0	2	Export	32	Argentina	ARG	704	Viet Nam	VNM								06	SUGAR,SUGR.PREPTNS,HONEY	1	No Quantity							57805			0
S3	2000	2000	2000	2	0	2	Export	32	Argentina	ARG	710	South Africa	ZAF								06	SUGAR,SUGR.PREPTNS,HONEY	1	No Quantity							309891			0
S3	2000	2000	2000	2	0	2	Export	32	Argentina	ARG	724	Spain	ESP								06	SUGAR,SUGR.PREPTNS,HONEY	1	No Quantity							2042564			0
S3	2000	2000	2000	2	0	2	Export	32	Argentina	ARG	740	Suriname	SUR								06	SUGAR,SUGR.PREPTNS,HONEY	1	No Quantity							18681			0
S3	2000	2000	2000	2	0	2	Export	32	Argentina	ARG	752	Sweden	SWE								06	SUGAR,SUGR.PREPTNS,HONEY	1	No Quantity							593225			0
S3	2000	2000	2000	2	0	2	Export	32	Argentina	ARG	757	Switzerland	CHE								06	SUGAR,SUGR.PREPTNS,HONEY	1	No Quantity							173076			0
S3	2000	2000	2000	2	0	2	Export	32	Argentina	ARG	780	Trinidad and Tobago	TTO								06	SUGAR,SUGR.PREPTNS,HONEY	1	No Quantity							12427			0
S3	2000	2000	2000	2	0	2	Export	32	Argentina	ARG	784	United Arab Emirates	ARE								06	SUGAR,SUGR.PREPTNS,HONEY	1	No Quantity							515554			0
S3	2000	2000	2000	2	0	2	Export	32	Argentina	ARG	788	Tunisia	TUN								06	SUGAR,SUGR.PREPTNS,HONEY	1	No Quantity							10575			0
S3	2000	2000	2000	2	0	2	Export	32	Argentina	ARG	792	Turkey	TUR								06	SUGAR,SUGR.PREPTNS,HONEY	1	No Quantity							38300			0
S3	2000	2000	2000	2	0	2	Export	32	Argentina	ARG	818	Egypt	EGY								06	SUGAR,SUGR.PREPTNS,HONEY	1	No Quantity							54026			0
S3	2000	2000	2000	2	0	2	Export	32	Argentina	ARG	826	United Kingdom	GBR								06	SUGAR,SUGR.PREPTNS,HONEY	1	No Quantity							2803664			0
S3	2000	2000	2000	2	0	2	Export	32	Argentina	ARG	842	USA	USA								06	SUGAR,SUGR.PREPTNS,HONEY	1	No Quantity							82154223			0
S3	2000	2000	2000	2	0	2	Export	32	Argentina	ARG	858	Uruguay	URY								06	SUGAR,SUGR.PREPTNS,HONEY	1	No Quantity							8773966			0
S3	2000	2000	2000	2	0	2	Export	32	Argentina	ARG	862	Venezuela	VEN								06	SUGAR,SUGR.PREPTNS,HONEY	1	No Quantity							641272			0
S3	2000	2000	2000	2	0	2	Export	32	Argentina	ARG	887	Yemen	YEM								06	SUGAR,SUGR.PREPTNS,HONEY	1	No Quantity							20760			0
S3	2000	2000	2000	2	0	2	Export	32	Argentina	ARG	899	Areas, nes									06	SUGAR,SUGR.PREPTNS,HONEY	1	No Quantity							217079			0
S3	2000	2000	2000	2	0	2	Export	31	Azerbaijan	AZE	0	World	WLD								07	COFFEE,TEA,COCOA,SPICES	1	No Quantity							2628547			0
S3	2000	2000	2000	2	0	2	Export	31	Azerbaijan	AZE	268	Georgia	GEO								07	COFFEE,TEA,COCOA,SPICES	1	No Quantity							766953			0
S3	2000	2000	2000	2	0	2	Export	31	Azerbaijan	AZE	364	Iran	IRN								07	COFFEE,TEA,COCOA,SPICES	1	No Quantity							112990			0
S3	2000	2000	2000	2	0	2	Export	31	Azerbaijan	AZE	398	Kazakhstan	KAZ								07	COFFEE,TEA,COCOA,SPICES	1	No Quantity							222860			0
S3	2000	2000	2000	2	0	2	Export	31	Azerbaijan	AZE	417	Kyrgyzstan	KGZ								07	COFFEE,TEA,COCOA,SPICES	1	No Quantity							1177918			0
S3	2000	2000	2000	2	0	2	Export	31	Azerbaijan	AZE	616	Poland	POL								07	COFFEE,TEA,COCOA,SPICES	1	No Quantity							11100			0
S3	2000	2000	2000	2	0	2	Export	31	Azerbaijan	AZE	643	Russian Federation	RUS								07	COFFEE,TEA,COCOA,SPICES	1	No Quantity							323306			0
S3	2000	2000	2000	2	0	2	Export	31	Azerbaijan	AZE	804	Ukraine	UKR								07	COFFEE,TEA,COCOA,SPICES	1	No Quantity							13410			0
S3	2000	2000	2000	2	0	2	Export	31	Azerbaijan	AZE	826	United Kingdom	GBR								07	COFFEE,TEA,COCOA,SPICES	1	No Quantity							10			0
S3	2000	2000	2000	2	0	2	Export	32	Argentina	ARG	0	World	WLD								07	COFFEE,TEA,COCOA,SPICES	1	No Quantity							145881758			0
S3	2000	2000	2000	2	0	2	Export	32	Argentina	ARG	24	Angola	AGO								07	COFFEE,TEA,COCOA,SPICES	1	No Quantity							1164793			0
S3	2000	2000	2000	2	0	2	Export	32	Argentina	ARG	36	Australia	AUS								07	COFFEE,TEA,COCOA,SPICES	1	No Quantity							764797			0
S3	2000	2000	2000	2	0	2	Export	32	Argentina	ARG	48	Bahrain	BHR								07	COFFEE,TEA,COCOA,SPICES	1	No Quantity							61308			0
S3	2000	2000	2000	2	0	2	Export	32	Argentina	ARG	52	Barbados	BRB								07	COFFEE,TEA,COCOA,SPICES	1	No Quantity							19910			0
S3	2000	2000	2000	2	0	2	Export	32	Argentina	ARG	56	Belgium	BEL								07	COFFEE,TEA,COCOA,SPICES	1	No Quantity							7274			0
S3	2000	2000	2000	2	0	2	Export	32	Argentina	ARG	68	Bolivia (Plurinational State of)	BOL								07	COFFEE,TEA,COCOA,SPICES	1	No Quantity							1830134			0
S3	2000	2000	2000	2	0	2	Export	32	Argentina	ARG	70	Bosnia Herzegovina	BIH								07	COFFEE,TEA,COCOA,SPICES	1	No Quantity							1260			0
S3	2000	2000	2000	2	0	2	Export	32	Argentina	ARG	76	Brazil	BRA								07	COFFEE,TEA,COCOA,SPICES	1	No Quantity							19662441			0
S3	2000	2000	2000	2	0	2	Export	32	Argentina	ARG	84	Belize	BLZ								07	COFFEE,TEA,COCOA,SPICES	1	No Quantity							40850			0
S3	2000	2000	2000	2	0	2	Export	32	Argentina	ARG	120	Cameroon	CMR								07	COFFEE,TEA,COCOA,SPICES	1	No Quantity							10816			0
S3	2000	2000	2000	2	0	2	Export	32	Argentina	ARG	124	Canada	CAN								07	COFFEE,TEA,COCOA,SPICES	1	No Quantity							8976319			0
S3	2000	2000	2000	2	0	2	Export	32	Argentina	ARG	132	Cabo Verde	CPV								07	COFFEE,TEA,COCOA,SPICES	1	No Quantity							4305			0
S3	2000	2000	2000	2	0	2	Export	32	Argentina	ARG	144	Sri Lanka	LKA								07	COFFEE,TEA,COCOA,SPICES	1	No Quantity							21			0
S3	2000	2000	2000	2	0	2	Export	32	Argentina	ARG	152	Chile	CHL								07	COFFEE,TEA,COCOA,SPICES	1	No Quantity							20050569			0
S3	2000	2000	2000	2	0	2	Export	32	Argentina	ARG	156	China	CHN								07	COFFEE,TEA,COCOA,SPICES	1	No Quantity							376218			0
S3	2000	2000	2000	2	0	2	Export	32	Argentina	ARG	170	Colombia	COL								07	COFFEE,TEA,COCOA,SPICES	1	No Quantity							1799958			0
S3	2000	2000	2000	2	0	2	Export	32	Argentina	ARG	178	Congo	COG								07	COFFEE,TEA,COCOA,SPICES	1	No Quantity							37000			0
S3	2000	2000	2000	2	0	2	Export	32	Argentina	ARG	180	Dem. Rep. of the Congo	COD								07	COFFEE,TEA,COCOA,SPICES	1	No Quantity							38110			0
S3	2000	2000	2000	2	0	2	Export	32	Argentina	ARG	188	Costa Rica	CRI								07	COFFEE,TEA,COCOA,SPICES	1	No Quantity							474302			0
S3	2000	2000	2000	2	0	2	Export	32	Argentina	ARG	192	Cuba	CUB								07	COFFEE,TEA,COCOA,SPICES	1	No Quantity							84415			0
S3	2000	2000	2000	2	0	2	Export	32	Argentina	ARG	203	Czechia	CZE								07	COFFEE,TEA,COCOA,SPICES	1	No Quantity							39756			0
S3	2000	2000	2000	2	0	2	Export	32	Argentina	ARG	208	Denmark	DNK								07	COFFEE,TEA,COCOA,SPICES	1	No Quantity							1200			0
S3	2000	2000	2000	2	0	2	Export	32	Argentina	ARG	214	Dominican Rep.	DOM								07	COFFEE,TEA,COCOA,SPICES	1	No Quantity							68600			0
S3	2000	2000	2000	2	0	2	Export	32	Argentina	ARG	218	Ecuador	ECU								07	COFFEE,TEA,COCOA,SPICES	1	No Quantity							545821			0
S3	2000	2000	2000	2	0	2	Export	32	Argentina	ARG	222	El Salvador	SLV								07	COFFEE,TEA,COCOA,SPICES	1	No Quantity							262383			0
S3	2000	2000	2000	2	0	2	Export	32	Argentina	ARG	233	Estonia	EST								07	COFFEE,TEA,COCOA,SPICES	1	No Quantity							35203			0
S3	2000	2000	2000	2	0	2	Export	32	Argentina	ARG	246	Finland	FIN								07	COFFEE,TEA,COCOA,SPICES	1	No Quantity							62858			0
S3	2000	2000	2000	2	0	2	Export	32	Argentina	ARG	251	France	FRA								07	COFFEE,TEA,COCOA,SPICES	1	No Quantity							33828			0
S3	2000	2000	2000	2	0	2	Export	32	Argentina	ARG	270	Gambia	GMB								07	COFFEE,TEA,COCOA,SPICES	1	No Quantity							570			0
S3	2000	2000	2000	2	0	2	Export	32	Argentina	ARG	276	Germany	DEU								07	COFFEE,TEA,COCOA,SPICES	1	No Quantity							1247917			0
S3	2000	2000	2000	2	0	2	Export	32	Argentina	ARG	288	Ghana	GHA								07	COFFEE,TEA,COCOA,SPICES	1	No Quantity							22069			0
S3	2000	2000	2000	2	0	2	Export	32	Argentina	ARG	320	Guatemala	GTM								07	COFFEE,TEA,COCOA,SPICES	1	No Quantity							918749			0
S3	2000	2000	2000	2	0	2	Export	32	Argentina	ARG	332	Haiti	HTI								07	COFFEE,TEA,COCOA,SPICES	1	No Quantity							82070			0
S3	2000	2000	2000	2	0	2	Export	32	Argentina	ARG	340	Honduras	HND								07	COFFEE,TEA,COCOA,SPICES	1	No Quantity							286414			0
S3	2000	2000	2000	2	0	2	Export	32	Argentina	ARG	344	China, Hong Kong SAR	HKG								07	COFFEE,TEA,COCOA,SPICES	1	No Quantity							1770618			0
S3	2000	2000	2000	2	0	2	Export	32	Argentina	ARG	348	Hungary	HUN								07	COFFEE,TEA,COCOA,SPICES	1	No Quantity							22029			0
S3	2000	2000	2000	2	0	2	Export	32	Argentina	ARG	360	Indonesia	IDN								07	COFFEE,TEA,COCOA,SPICES	1	No Quantity							7536			0
S3	2000	2000	2000	2	0	2	Export	32	Argentina	ARG	376	Israel	ISR								07	COFFEE,TEA,COCOA,SPICES	1	No Quantity							1347760			0
S3	2000	2000	2000	2	0	2	Export	32	Argentina	ARG	381	Italy	ITA								07	COFFEE,TEA,COCOA,SPICES	1	No Quantity							78725			0
S3	2000	2000	2000	2	0	2	Export	32	Argentina	ARG	388	Jamaica	JAM								07	COFFEE,TEA,COCOA,SPICES	1	No Quantity							126653			0
S3	2000	2000	2000	2	0	2	Export	32	Argentina	ARG	392	Japan	JPN								07	COFFEE,TEA,COCOA,SPICES	1	No Quantity							6222			0
S3	2000	2000	2000	2	0	2	Export	32	Argentina	ARG	400	Jordan	JOR								07	COFFEE,TEA,COCOA,SPICES	1	No Quantity							85034			0
S3	2000	2000	2000	2	0	2	Export	32	Argentina	ARG	404	Kenya	KEN								07	COFFEE,TEA,COCOA,SPICES	1	No Quantity							140054			0
S3	2000	2000	2000	2	0	2	Export	32	Argentina	ARG	410	Rep. of Korea	KOR								07	COFFEE,TEA,COCOA,SPICES	1	No Quantity							249646			0
S3	2000	2000	2000	2	0	2	Export	32	Argentina	ARG	414	Kuwait	KWT								07	COFFEE,TEA,COCOA,SPICES	1	No Quantity							117148			0
S3	2000	2000	2000	2	0	2	Export	32	Argentina	ARG	422	Lebanon	LBN								07	COFFEE,TEA,COCOA,SPICES	1	No Quantity							1743352			0
S3	2000	2000	2000	2	0	2	Export	32	Argentina	ARG	428	Latvia	LVA								07	COFFEE,TEA,COCOA,SPICES	1	No Quantity							1447			0
S3	2000	2000	2000	2	0	2	Export	32	Argentina	ARG	434	Libya	LBY								07	COFFEE,TEA,COCOA,SPICES	1	No Quantity							16420			0
S3	2000	2000	2000	2	0	2	Export	32	Argentina	ARG	450	Madagascar	MDG								07	COFFEE,TEA,COCOA,SPICES	1	No Quantity							7036			0
S3	2000	2000	2000	2	0	2	Export	32	Argentina	ARG	458	Malaysia	MYS								07	COFFEE,TEA,COCOA,SPICES	1	No Quantity							10800			0
S3	2000	2000	2000	2	0	2	Export	32	Argentina	ARG	470	Malta	MLT								07	COFFEE,TEA,COCOA,SPICES	1	No Quantity							21002			0
S3	2000	2000	2000	2	0	2	Export	32	Argentina	ARG	484	Mexico	MEX								07	COFFEE,TEA,COCOA,SPICES	1	No Quantity							13625474			0
S3	2000	2000	2000	2	0	2	Export	32	Argentina	ARG	490	Other Asia, nes									07	COFFEE,TEA,COCOA,SPICES	1	No Quantity							991173			0
S3	2000	2000	2000	2	0	2	Export	32	Argentina	ARG	508	Mozambique	MOZ								07	COFFEE,TEA,COCOA,SPICES	1	No Quantity							946292			0
S3	2000	2000	2000	2	0	2	Export	32	Argentina	ARG	528	Netherlands	NLD								07	COFFEE,TEA,COCOA,SPICES	1	No Quantity							691999			0
S3	2000	2000	2000	2	0	2	Export	32	Argentina	ARG	554	New Zealand	NZL								07	COFFEE,TEA,COCOA,SPICES	1	No Quantity							203825			0
S3	2000	2000	2000	2	0	2	Export	32	Argentina	ARG	558	Nicaragua	NIC								07	COFFEE,TEA,COCOA,SPICES	1	No Quantity							188331			0
S3	2000	2000	2000	2	0	2	Export	32	Argentina	ARG	591	Panama	PAN								07	COFFEE,TEA,COCOA,SPICES	1	No Quantity							673047			0
S3	2000	2000	2000	2	0	2	Export	32	Argentina	ARG	600	Paraguay	PRY								07	COFFEE,TEA,COCOA,SPICES	1	No Quantity							1958414			0
S3	2000	2000	2000	2	0	2	Export	32	Argentina	ARG	604	Peru	PER								07	COFFEE,TEA,COCOA,SPICES	1	No Quantity							731883			0
S3	2000	2000	2000	2	0	2	Export	32	Argentina	ARG	608	Philippines	PHL								07	COFFEE,TEA,COCOA,SPICES	1	No Quantity							10843			0
S3	2000	2000	2000	2	0	2	Export	32	Argentina	ARG	616	Poland	POL								07	COFFEE,TEA,COCOA,SPICES	1	No Quantity							201473			0
S3	2000	2000	2000	2	0	2	Export	32	Argentina	ARG	620	Portugal	PRT								07	COFFEE,TEA,COCOA,SPICES	1	No Quantity							19186			0
S3	2000	2000	2000	2	0	2	Export	32	Argentina	ARG	643	Russian Federation	RUS								07	COFFEE,TEA,COCOA,SPICES	1	No Quantity							1056577			0
S3	2000	2000	2000	2	0	2	Export	32	Argentina	ARG	682	Saudi Arabia	SAU								07	COFFEE,TEA,COCOA,SPICES	1	No Quantity							260040			0
S3	2000	2000	2000	2	0	2	Export	32	Argentina	ARG	699	India	IND								07	COFFEE,TEA,COCOA,SPICES	1	No Quantity							39173			0
S3	2000	2000	2000	2	0	2	Export	32	Argentina	ARG	702	Singapore	SGP								07	COFFEE,TEA,COCOA,SPICES	1	No Quantity							93398			0
S3	2000	2000	2000	2	0	2	Export	32	Argentina	ARG	704	Viet Nam	VNM								07	COFFEE,TEA,COCOA,SPICES	1	No Quantity							14541			0
S3	2000	2000	2000	2	0	2	Export	32	Argentina	ARG	710	South Africa	ZAF								07	COFFEE,TEA,COCOA,SPICES	1	No Quantity							299768			0
S3	2000	2000	2000	2	0	2	Export	32	Argentina	ARG	724	Spain	ESP								07	COFFEE,TEA,COCOA,SPICES	1	No Quantity							292902			0
S3	2000	2000	2000	2	0	2	Export	32	Argentina	ARG	740	Suriname	SUR								07	COFFEE,TEA,COCOA,SPICES	1	No Quantity							54818			0
S3	2000	2000	2000	2	0	2	Export	32	Argentina	ARG	757	Switzerland	CHE								07	COFFEE,TEA,COCOA,SPICES	1	No Quantity							206402			0
S3	2000	2000	2000	2	0	2	Export	32	Argentina	ARG	760	Syria	SYR								07	COFFEE,TEA,COCOA,SPICES	1	No Quantity							12272399			0
S3	2000	2000	2000	2	0	2	Export	32	Argentina	ARG	780	Trinidad and Tobago	TTO								07	COFFEE,TEA,COCOA,SPICES	1	No Quantity							6970			0
S3	2000	2000	2000	2	0	2	Export	32	Argentina	ARG	784	United Arab Emirates	ARE								07	COFFEE,TEA,COCOA,SPICES	1	No Quantity							198225			0
S3	2000	2000	2000	2	0	2	Export	32	Argentina	ARG	788	Tunisia	TUN								07	COFFEE,TEA,COCOA,SPICES	1	No Quantity							28085			0
S3	2000	2000	2000	2	0	2	Export	32	Argentina	ARG	804	Ukraine	UKR								07	COFFEE,TEA,COCOA,SPICES	1	No Quantity							28623			0
S3	2000	2000	2000	2	0	2	Export	32	Argentina	ARG	818	Egypt	EGY								07	COFFEE,TEA,COCOA,SPICES	1	No Quantity							51814			0
S3	2000	2000	2000	2	0	2	Export	32	Argentina	ARG	826	United Kingdom	GBR								07	COFFEE,TEA,COCOA,SPICES	1	No Quantity							5086493			0
S3	2000	2000	2000	2	0	2	Export	32	Argentina	ARG	842	USA	USA								07	COFFEE,TEA,COCOA,SPICES	1	No Quantity							32717976			0
S3	2000	2000	2000	2	0	2	Export	32	Argentina	ARG	858	Uruguay	URY								07	COFFEE,TEA,COCOA,SPICES	1	No Quantity							6864536			0
S3	2000	2000	2000	2	0	2	Export	32	Argentina	ARG	862	Venezuela	VEN								07	COFFEE,TEA,COCOA,SPICES	1	No Quantity							967235			0
S3	2000	2000	2000	2	0	2	Export	32	Argentina	ARG	887	Yemen	YEM								07	COFFEE,TEA,COCOA,SPICES	1	No Quantity							17797			0
S3	2000	2000	2000	2	0	2	Export	32	Argentina	ARG	899	Areas, nes									07	COFFEE,TEA,COCOA,SPICES	1	No Quantity							318326			0
S3	2000	2000	2000	2	0	2	Export	31	Azerbaijan	AZE	0	World	WLD								08	ANIMAL FEED STUFF	1	No Quantity							1653412			0
S3	2000	2000	2000	2	0	2	Export	31	Azerbaijan	AZE	268	Georgia	GEO								08	ANIMAL FEED STUFF	1	No Quantity							23780			0
S3	2000	2000	2000	2	0	2	Export	31	Azerbaijan	AZE	364	Iran	IRN								08	ANIMAL FEED STUFF	1	No Quantity							29054			0
S3	2000	2000	2000	2	0	2	Export	31	Azerbaijan	AZE	643	Russian Federation	RUS								08	ANIMAL FEED STUFF	1	No Quantity							1593072			0
S3	2000	2000	2000	2	0	2	Export	31	Azerbaijan	AZE	792	Turkey	TUR								08	ANIMAL FEED STUFF	1	No Quantity							7507			0
S3	2000	2000	2000	2	0	2	Export	32	Argentina	ARG	0	World	WLD								08	ANIMAL FEED STUFF	1	No Quantity							2431578680			0
S3	2000	2000	2000	2	0	2	Export	32	Argentina	ARG	12	Algeria	DZA								08	ANIMAL FEED STUFF	1	No Quantity							11745911			0
S3	2000	2000	2000	2	0	2	Export	32	Argentina	ARG	56	Belgium	BEL								08	ANIMAL FEED STUFF	1	No Quantity							84018100			0
S3	2000	2000	2000	2	0	2	Export	32	Argentina	ARG	68	Bolivia (Plurinational State of)	BOL								08	ANIMAL FEED STUFF	1	No Quantity							353361			0
S3	2000	2000	2000	2	0	2	Export	32	Argentina	ARG	76	Brazil	BRA								08	ANIMAL FEED STUFF	1	No Quantity							2676046			0
S3	2000	2000	2000	2	0	2	Export	32	Argentina	ARG	124	Canada	CAN								08	ANIMAL FEED STUFF	1	No Quantity							10			0
S3	2000	2000	2000	2	0	2	Export	32	Argentina	ARG	152	Chile	CHL								08	ANIMAL FEED STUFF	1	No Quantity							60103817			0
S3	2000	2000	2000	2	0	2	Export	32	Argentina	ARG	156	China	CHN								08	ANIMAL FEED STUFF	1	No Quantity							57098945			0
S3	2000	2000	2000	2	0	2	Export	32	Argentina	ARG	170	Colombia	COL								08	ANIMAL FEED STUFF	1	No Quantity							926777			0
S3	2000	2000	2000	2	0	2	Export	32	Argentina	ARG	192	Cuba	CUB								08	ANIMAL FEED STUFF	1	No Quantity							28247903			0
S3	2000	2000	2000	2	0	2	Export	32	Argentina	ARG	196	Cyprus	CYP								08	ANIMAL FEED STUFF	1	No Quantity							12249425			0
S3	2000	2000	2000	2	0	2	Export	32	Argentina	ARG	203	Czechia	CZE								08	ANIMAL FEED STUFF	1	No Quantity							231648			0
S3	2000	2000	2000	2	0	2	Export	32	Argentina	ARG	208	Denmark	DNK								08	ANIMAL FEED STUFF	1	No Quantity							192814709			0
S3	2000	2000	2000	2	0	2	Export	32	Argentina	ARG	214	Dominican Rep.	DOM								08	ANIMAL FEED STUFF	1	No Quantity							66153			0
S3	2000	2000	2000	2	0	2	Export	32	Argentina	ARG	218	Ecuador	ECU								08	ANIMAL FEED STUFF	1	No Quantity							290422			0
S3	2000	2000	2000	2	0	2	Export	32	Argentina	ARG	251	France	FRA								08	ANIMAL FEED STUFF	1	No Quantity							125008743			0
S3	2000	2000	2000	2	0	2	Export	32	Argentina	ARG	276	Germany	DEU								08	ANIMAL FEED STUFF	1	No Quantity							81430939			0
S3	2000	2000	2000	2	0	2	Export	32	Argentina	ARG	300	Greece	GRC								08	ANIMAL FEED STUFF	1	No Quantity							36277807			0
S3	2000	2000	2000	2	0	2	Export	32	Argentina	ARG	348	Hungary	HUN								08	ANIMAL FEED STUFF	1	No Quantity							1880215			0
S3	2000	2000	2000	2	0	2	Export	32	Argentina	ARG	360	Indonesia	IDN								08	ANIMAL FEED STUFF	1	No Quantity							29088081			0
S3	2000	2000	2000	2	0	2	Export	32	Argentina	ARG	364	Iran	IRN								08	ANIMAL FEED STUFF	1	No Quantity							33956618			0
S3	2000	2000	2000	2	0	2	Export	32	Argentina	ARG	368	Iraq	IRQ								08	ANIMAL FEED STUFF	1	No Quantity							3661140			0
S3	2000	2000	2000	2	0	2	Export	32	Argentina	ARG	372	Ireland	IRL								08	ANIMAL FEED STUFF	1	No Quantity							16204967			0
S3	2000	2000	2000	2	0	2	Export	32	Argentina	ARG	376	Israel	ISR								08	ANIMAL FEED STUFF	1	No Quantity							996310			0
S3	2000	2000	2000	2	0	2	Export	32	Argentina	ARG	381	Italy	ITA								08	ANIMAL FEED STUFF	1	No Quantity							338414403			0
S3	2000	2000	2000	2	0	2	Export	32	Argentina	ARG	392	Japan	JPN								08	ANIMAL FEED STUFF	1	No Quantity							8195388			0
S3	2000	2000	2000	2	0	2	Export	32	Argentina	ARG	400	Jordan	JOR								08	ANIMAL FEED STUFF	1	No Quantity							44253205			0
S3	2000	2000	2000	2	0	2	Export	32	Argentina	ARG	410	Rep. of Korea	KOR								08	ANIMAL FEED STUFF	1	No Quantity							29339182			0
S3	2000	2000	2000	2	0	2	Export	32	Argentina	ARG	414	Kuwait	KWT								08	ANIMAL FEED STUFF	1	No Quantity							3594794			0
S3	2000	2000	2000	2	0	2	Export	32	Argentina	ARG	422	Lebanon	LBN								08	ANIMAL FEED STUFF	1	No Quantity							6887124			0
S3	2000	2000	2000	2	0	2	Export	32	Argentina	ARG	434	Libya	LBY								08	ANIMAL FEED STUFF	1	No Quantity							4161053			0
S3	2000	2000	2000	2	0	2	Export	32	Argentina	ARG	458	Malaysia	MYS								08	ANIMAL FEED STUFF	1	No Quantity							93920274			0
S3	2000	2000	2000	2	0	2	Export	32	Argentina	ARG	480	Mauritius	MUS								08	ANIMAL FEED STUFF	1	No Quantity							5047186			0
S3	2000	2000	2000	2	0	2	Export	32	Argentina	ARG	484	Mexico	MEX								08	ANIMAL FEED STUFF	1	No Quantity							1364750			0
S3	2000	2000	2000	2	0	2	Export	32	Argentina	ARG	490	Other Asia, nes									08	ANIMAL FEED STUFF	1	No Quantity							806065			0
S3	2000	2000	2000	2	0	2	Export	32	Argentina	ARG	504	Morocco	MAR								08	ANIMAL FEED STUFF	1	No Quantity							6430316			0
S3	2000	2000	2000	2	0	2	Export	32	Argentina	ARG	512	Oman	OMN								08	ANIMAL FEED STUFF	1	No Quantity							5940080			0
S3	2000	2000	2000	2	0	2	Export	32	Argentina	ARG	528	Netherlands	NLD								08	ANIMAL FEED STUFF	1	No Quantity							234988365			0
S3	2000	2000	2000	2	0	2	Export	32	Argentina	ARG	591	Panama	PAN								08	ANIMAL FEED STUFF	1	No Quantity							929			0
S3	2000	2000	2000	2	0	2	Export	32	Argentina	ARG	600	Paraguay	PRY								08	ANIMAL FEED STUFF	1	No Quantity							502417			0
S3	2000	2000	2000	2	0	2	Export	32	Argentina	ARG	604	Peru	PER								08	ANIMAL FEED STUFF	1	No Quantity							22641038			0
S3	2000	2000	2000	2	0	2	Export	32	Argentina	ARG	608	Philippines	PHL								08	ANIMAL FEED STUFF	1	No Quantity							6861321			0
S3	2000	2000	2000	2	0	2	Export	32	Argentina	ARG	616	Poland	POL								08	ANIMAL FEED STUFF	1	No Quantity							2179833			0
S3	2000	2000	2000	2	0	2	Export	32	Argentina	ARG	620	Portugal	PRT								08	ANIMAL FEED STUFF	1	No Quantity							57792801			0
S3	2000	2000	2000	2	0	2	Export	32	Argentina	ARG	642	Romania	ROU								08	ANIMAL FEED STUFF	1	No Quantity							12404867			0
S3	2000	2000	2000	2	0	2	Export	32	Argentina	ARG	682	Saudi Arabia	SAU								08	ANIMAL FEED STUFF	1	No Quantity							3578230			0
S3	2000	2000	2000	2	0	2	Export	32	Argentina	ARG	704	Viet Nam	VNM								08	ANIMAL FEED STUFF	1	No Quantity							17357944			0
S3	2000	2000	2000	2	0	2	Export	32	Argentina	ARG	705	Slovenia	SVN								08	ANIMAL FEED STUFF	1	No Quantity							1904226			0
S3	2000	2000	2000	2	0	2	Export	32	Argentina	ARG	710	South Africa	ZAF								08	ANIMAL FEED STUFF	1	No Quantity							77964574			0
S3	2000	2000	2000	2	0	2	Export	32	Argentina	ARG	724	Spain	ESP								08	ANIMAL FEED STUFF	1	No Quantity							283941489			0
S3	2000	2000	2000	2	0	2	Export	32	Argentina	ARG	760	Syria	SYR								08	ANIMAL FEED STUFF	1	No Quantity							27377599			0
S3	2000	2000	2000	2	0	2	Export	32	Argentina	ARG	764	Thailand	THA								08	ANIMAL FEED STUFF	1	No Quantity							85269132			0
S3	2000	2000	2000	2	0	2	Export	32	Argentina	ARG	784	United Arab Emirates	ARE								08	ANIMAL FEED STUFF	1	No Quantity							6484894			0
S3	2000	2000	2000	2	0	2	Export	32	Argentina	ARG	788	Tunisia	TUN								08	ANIMAL FEED STUFF	1	No Quantity							37432031			0
S3	2000	2000	2000	2	0	2	Export	32	Argentina	ARG	792	Turkey	TUR								08	ANIMAL FEED STUFF	1	No Quantity							24445870			0
S3	2000	2000	2000	2	0	2	Export	32	Argentina	ARG	818	Egypt	EGY								08	ANIMAL FEED STUFF	1	No Quantity							136310320			0
S3	2000	2000	2000	2	0	2	Export	32	Argentina	ARG	826	United Kingdom	GBR								08	ANIMAL FEED STUFF	1	No Quantity							28579485			0
S3	2000	2000	2000	2	0	2	Export	32	Argentina	ARG	842	USA	USA								08	ANIMAL FEED STUFF	1	No Quantity							334085			0
S3	2000	2000	2000	2	0	2	Export	32	Argentina	ARG	858	Uruguay	URY								08	ANIMAL FEED STUFF	1	No Quantity							18053888			0
S3	2000	2000	2000	2	0	2	Export	32	Argentina	ARG	862	Venezuela	VEN								08	ANIMAL FEED STUFF	1	No Quantity							1790676			0
S3	2000	2000	2000	2	0	2	Export	32	Argentina	ARG	887	Yemen	YEM								08	ANIMAL FEED STUFF	1	No Quantity							10305823			0
S3	2000	2000	2000	2	0	2	Export	32	Argentina	ARG	899	Areas, nes									08	ANIMAL FEED STUFF	1	No Quantity							5394976			0
S3	2000	2000	2000	2	0	2	Export	31	Azerbaijan	AZE	0	World	WLD								09	MISC.EDIBLE PRODUCTS ETC	1	No Quantity							331418			0
S3	2000	2000	2000	2	0	2	Export	31	Azerbaijan	AZE	112	Belarus	BLR								09	MISC.EDIBLE PRODUCTS ETC	1	No Quantity							300			0
S3	2000	2000	2000	2	0	2	Export	31	Azerbaijan	AZE	124	Canada	CAN								09	MISC.EDIBLE PRODUCTS ETC	1	No Quantity							84			0
S3	2000	2000	2000	2	0	2	Export	31	Azerbaijan	AZE	233	Estonia	EST								09	MISC.EDIBLE PRODUCTS ETC	1	No Quantity							7500			0
S3	2000	2000	2000	2	0	2	Export	31	Azerbaijan	AZE	268	Georgia	GEO								09	MISC.EDIBLE PRODUCTS ETC	1	No Quantity							15000			0
S3	2000	2000	2000	2	0	2	Export	31	Azerbaijan	AZE	376	Israel	ISR								09	MISC.EDIBLE PRODUCTS ETC	1	No Quantity							40120			0
S3	2000	2000	2000	2	0	2	Export	31	Azerbaijan	AZE	458	Malaysia	MYS								09	MISC.EDIBLE PRODUCTS ETC	1	No Quantity							30			0
S3	2000	2000	2000	2	0	2	Export	31	Azerbaijan	AZE	643	Russian Federation	RUS								09	MISC.EDIBLE PRODUCTS ETC	1	No Quantity							255332			0
S3	2000	2000	2000	2	0	2	Export	31	Azerbaijan	AZE	784	United Arab Emirates	ARE								09	MISC.EDIBLE PRODUCTS ETC	1	No Quantity							2800			0
S3	2000	2000	2000	2	0	2	Export	31	Azerbaijan	AZE	795	Turkmenistan	TKM								09	MISC.EDIBLE PRODUCTS ETC	1	No Quantity							2880			0
S3	2000	2000	2000	2	0	2	Export	31	Azerbaijan	AZE	826	United Kingdom	GBR								09	MISC.EDIBLE PRODUCTS ETC	1	No Quantity							50			0
S3	2000	2000	2000	2	0	2	Export	31	Azerbaijan	AZE	842	USA	USA								09	MISC.EDIBLE PRODUCTS ETC	1	No Quantity							5280			0
S3	2000	2000	2000	2	0	2	Export	31	Azerbaijan	AZE	891	Serbia and Montenegro	SCG								09	MISC.EDIBLE PRODUCTS ETC	1	No Quantity							2041			0
S3	2000	2000	2000	2	0	2	Export	32	Argentina	ARG	0	World	WLD								09	MISC.EDIBLE PRODUCTS ETC	1	No Quantity							136338078			0
S3	2000	2000	2000	2	0	2	Export	32	Argentina	ARG	24	Angola	AGO								09	MISC.EDIBLE PRODUCTS ETC	1	No Quantity							4995			0
S3	2000	2000	2000	2	0	2	Export	32	Argentina	ARG	36	Australia	AUS								09	MISC.EDIBLE PRODUCTS ETC	1	No Quantity							389483			0
S3	2000	2000	2000	2	0	2	Export	32	Argentina	ARG	52	Barbados	BRB								09	MISC.EDIBLE PRODUCTS ETC	1	No Quantity							4270			0
S3	2000	2000	2000	2	0	2	Export	32	Argentina	ARG	56	Belgium	BEL								09	MISC.EDIBLE PRODUCTS ETC	1	No Quantity							98267			0
S3	2000	2000	2000	2	0	2	Export	32	Argentina	ARG	68	Bolivia (Plurinational State of)	BOL								09	MISC.EDIBLE PRODUCTS ETC	1	No Quantity							9169373			0
S3	2000	2000	2000	2	0	2	Export	32	Argentina	ARG	76	Brazil	BRA								09	MISC.EDIBLE PRODUCTS ETC	1	No Quantity							18602425			0
S3	2000	2000	2000	2	0	2	Export	32	Argentina	ARG	124	Canada	CAN								09	MISC.EDIBLE PRODUCTS ETC	1	No Quantity							279355			0
S3	2000	2000	2000	2	0	2	Export	32	Argentina	ARG	144	Sri Lanka	LKA								09	MISC.EDIBLE PRODUCTS ETC	1	No Quantity							8			0
S3	2000	2000	2000	2	0	2	Export	32	Argentina	ARG	152	Chile	CHL								09	MISC.EDIBLE PRODUCTS ETC	1	No Quantity							35884731			0
S3	2000	2000	2000	2	0	2	Export	32	Argentina	ARG	156	China	CHN								09	MISC.EDIBLE PRODUCTS ETC	1	No Quantity							10821			0
S3	2000	2000	2000	2	0	2	Export	32	Argentina	ARG	170	Colombia	COL								09	MISC.EDIBLE PRODUCTS ETC	1	No Quantity							4692223			0
S3	2000	2000	2000	2	0	2	Export	32	Argentina	ARG	188	Costa Rica	CRI								09	MISC.EDIBLE PRODUCTS ETC	1	No Quantity							45257			0
S3	2000	2000	2000	2	0	2	Export	32	Argentina	ARG	192	Cuba	CUB								09	MISC.EDIBLE PRODUCTS ETC	1	No Quantity							127534			0
S3	2000	2000	2000	2	0	2	Export	32	Argentina	ARG	203	Czechia	CZE								09	MISC.EDIBLE PRODUCTS ETC	1	No Quantity							32400			0
S3	2000	2000	2000	2	0	2	Export	32	Argentina	ARG	214	Dominican Rep.	DOM								09	MISC.EDIBLE PRODUCTS ETC	1	No Quantity							41603			0
S3	2000	2000	2000	2	0	2	Export	32	Argentina	ARG	218	Ecuador	ECU								09	MISC.EDIBLE PRODUCTS ETC	1	No Quantity							74400			0
S3	2000	2000	2000	2	0	2	Export	32	Argentina	ARG	222	El Salvador	SLV								09	MISC.EDIBLE PRODUCTS ETC	1	No Quantity							52742			0
S3	2000	2000	2000	2	0	2	Export	32	Argentina	ARG	251	France	FRA								09	MISC.EDIBLE PRODUCTS ETC	1	No Quantity							101173			0
S3	2000	2000	2000	2	0	2	Export	32	Argentina	ARG	266	Gabon	GAB								09	MISC.EDIBLE PRODUCTS ETC	1	No Quantity							17104			0
S3	2000	2000	2000	2	0	2	Export	32	Argentina	ARG	276	Germany	DEU								09	MISC.EDIBLE PRODUCTS ETC	1	No Quantity							205161			0
S3	2000	2000	2000	2	0	2	Export	32	Argentina	ARG	288	Ghana	GHA								09	MISC.EDIBLE PRODUCTS ETC	1	No Quantity							8385			0
S3	2000	2000	2000	2	0	2	Export	32	Argentina	ARG	300	Greece	GRC								09	MISC.EDIBLE PRODUCTS ETC	1	No Quantity							189			0
S3	2000	2000	2000	2	0	2	Export	32	Argentina	ARG	320	Guatemala	GTM								09	MISC.EDIBLE PRODUCTS ETC	1	No Quantity							7740			0
S3	2000	2000	2000	2	0	2	Export	32	Argentina	ARG	332	Haiti	HTI								09	MISC.EDIBLE PRODUCTS ETC	1	No Quantity							3761810			0
S3	2000	2000	2000	2	0	2	Export	32	Argentina	ARG	340	Honduras	HND								09	MISC.EDIBLE PRODUCTS ETC	1	No Quantity							1103			0
S3	2000	2000	2000	2	0	2	Export	32	Argentina	ARG	344	China, Hong Kong SAR	HKG								09	MISC.EDIBLE PRODUCTS ETC	1	No Quantity							585			0
S3	2000	2000	2000	2	0	2	Export	32	Argentina	ARG	360	Indonesia	IDN								09	MISC.EDIBLE PRODUCTS ETC	1	No Quantity							10098			0
S3	2000	2000	2000	2	0	2	Export	32	Argentina	ARG	376	Israel	ISR								09	MISC.EDIBLE PRODUCTS ETC	1	No Quantity							126679			0
S3	2000	2000	2000	2	0	2	Export	32	Argentina	ARG	381	Italy	ITA								09	MISC.EDIBLE PRODUCTS ETC	1	No Quantity							31385			0
S3	2000	2000	2000	2	0	2	Export	32	Argentina	ARG	388	Jamaica	JAM								09	MISC.EDIBLE PRODUCTS ETC	1	No Quantity							216746			0
S3	2000	2000	2000	2	0	2	Export	32	Argentina	ARG	392	Japan	JPN								09	MISC.EDIBLE PRODUCTS ETC	1	No Quantity							78249			0
S3	2000	2000	2000	2	0	2	Export	32	Argentina	ARG	484	Mexico	MEX								09	MISC.EDIBLE PRODUCTS ETC	1	No Quantity							1490235			0
S3	2000	2000	2000	2	0	2	Export	32	Argentina	ARG	504	Morocco	MAR								09	MISC.EDIBLE PRODUCTS ETC	1	No Quantity							29864			0
S3	2000	2000	2000	2	0	2	Export	32	Argentina	ARG	528	Netherlands	NLD								09	MISC.EDIBLE PRODUCTS ETC	1	No Quantity							82			0
S3	2000	2000	2000	2	0	2	Export	32	Argentina	ARG	554	New Zealand	NZL								09	MISC.EDIBLE PRODUCTS ETC	1	No Quantity							8206			0
S3	2000	2000	2000	2	0	2	Export	32	Argentina	ARG	558	Nicaragua	NIC								09	MISC.EDIBLE PRODUCTS ETC	1	No Quantity							6481			0
S3	2000	2000	2000	2	0	2	Export	32	Argentina	ARG	566	Nigeria	NGA								09	MISC.EDIBLE PRODUCTS ETC	1	No Quantity							675			0
S3	2000	2000	2000	2	0	2	Export	32	Argentina	ARG	591	Panama	PAN								09	MISC.EDIBLE PRODUCTS ETC	1	No Quantity							142118			0
S3	2000	2000	2000	2	0	2	Export	32	Argentina	ARG	600	Paraguay	PRY								09	MISC.EDIBLE PRODUCTS ETC	1	No Quantity							17442902			0
S3	2000	2000	2000	2	0	2	Export	32	Argentina	ARG	604	Peru	PER								09	MISC.EDIBLE PRODUCTS ETC	1	No Quantity							1981404			0
S3	2000	2000	2000	2	0	2	Export	32	Argentina	ARG	616	Poland	POL								09	MISC.EDIBLE PRODUCTS ETC	1	No Quantity							8500			0
S3	2000	2000	2000	2	0	2	Export	32	Argentina	ARG	620	Portugal	PRT								09	MISC.EDIBLE PRODUCTS ETC	1	No Quantity							7054			0
S3	2000	2000	2000	2	0	2	Export	32	Argentina	ARG	643	Russian Federation	RUS								09	MISC.EDIBLE PRODUCTS ETC	1	No Quantity							58303			0
S3	2000	2000	2000	2	0	2	Export	32	Argentina	ARG	682	Saudi Arabia	SAU								09	MISC.EDIBLE PRODUCTS ETC	1	No Quantity							3126			0
S3	2000	2000	2000	2	0	2	Export	32	Argentina	ARG	702	Singapore	SGP								09	MISC.EDIBLE PRODUCTS ETC	1	No Quantity							22391			0
S3	2000	2000	2000	2	0	2	Export	32	Argentina	ARG	704	Viet Nam	VNM								09	MISC.EDIBLE PRODUCTS ETC	1	No Quantity							69347			0
S3	2000	2000	2000	2	0	2	Export	32	Argentina	ARG	710	South Africa	ZAF								09	MISC.EDIBLE PRODUCTS ETC	1	No Quantity							27438			0
S3	2000	2000	2000	2	0	2	Export	32	Argentina	ARG	724	Spain	ESP								09	MISC.EDIBLE PRODUCTS ETC	1	No Quantity							253447			0
S3	2000	2000	2000	2	0	2	Export	32	Argentina	ARG	740	Suriname	SUR								09	MISC.EDIBLE PRODUCTS ETC	1	No Quantity							49625			0
S3	2000	2000	2000	2	0	2	Export	32	Argentina	ARG	757	Switzerland	CHE								09	MISC.EDIBLE PRODUCTS ETC	1	No Quantity							3500			0
S3	2000	2000	2000	2	0	2	Export	32	Argentina	ARG	780	Trinidad and Tobago	TTO								09	MISC.EDIBLE PRODUCTS ETC	1	No Quantity							18028			0
S3	2000	2000	2000	2	0	2	Export	32	Argentina	ARG	784	United Arab Emirates	ARE								09	MISC.EDIBLE PRODUCTS ETC	1	No Quantity							2946			0
S3	2000	2000	2000	2	0	2	Export	32	Argentina	ARG	792	Turkey	TUR								09	MISC.EDIBLE PRODUCTS ETC	1	No Quantity							9708			0
S3	2000	2000	2000	2	0	2	Export	32	Argentina	ARG	818	Egypt	EGY								09	MISC.EDIBLE PRODUCTS ETC	1	No Quantity							746			0
S3	2000	2000	2000	2	0	2	Export	32	Argentina	ARG	826	United Kingdom	GBR								09	MISC.EDIBLE PRODUCTS ETC	1	No Quantity							224239			0
S3	2000	2000	2000	2	0	2	Export	32	Argentina	ARG	842	USA	USA								09	MISC.EDIBLE PRODUCTS ETC	1	No Quantity							2999218			0
S3	2000	2000	2000	2	0	2	Export	32	Argentina	ARG	858	Uruguay	URY								09	MISC.EDIBLE PRODUCTS ETC	1	No Quantity							35610658			0
S3	2000	2000	2000	2	0	2	Export	32	Argentina	ARG	862	Venezuela	VEN								09	MISC.EDIBLE PRODUCTS ETC	1	No Quantity							1791521			0
S3	2000	2000	2000	2	0	2	Export	32	Argentina	ARG	899	Areas, nes									09	MISC.EDIBLE PRODUCTS ETC	1	No Quantity							22			0
S3	2000	2000	2000	2	0	2	Export	31	Azerbaijan	AZE	0	World	WLD								11	BEVERAGES	1	No Quantity							6151237			0
S3	2000	2000	2000	2	0	2	Export	31	Azerbaijan	AZE	36	Australia	AUS								11	BEVERAGES	1	No Quantity							3508			0
S3	2000	2000	2000	2	0	2	Export	31	Azerbaijan	AZE	112	Belarus	BLR								11	BEVERAGES	1	No Quantity							515226			0
S3	2000	2000	2000	2	0	2	Export	31	Azerbaijan	AZE	233	Estonia	EST								11	BEVERAGES	1	No Quantity							10860			0
S3	2000	2000	2000	2	0	2	Export	31	Azerbaijan	AZE	268	Georgia	GEO								11	BEVERAGES	1	No Quantity							66293			0
S3	2000	2000	2000	2	0	2	Export	31	Azerbaijan	AZE	398	Kazakhstan	KAZ								11	BEVERAGES	1	No Quantity							137110			0
S3	2000	2000	2000	2	0	2	Export	31	Azerbaijan	AZE	417	Kyrgyzstan	KGZ								11	BEVERAGES	1	No Quantity							66442			0
S3	2000	2000	2000	2	0	2	Export	31	Azerbaijan	AZE	428	Latvia	LVA								11	BEVERAGES	1	No Quantity							12990			0
S3	2000	2000	2000	2	0	2	Export	31	Azerbaijan	AZE	643	Russian Federation	RUS								11	BEVERAGES	1	No Quantity							4960054			0
S3	2000	2000	2000	2	0	2	Export	31	Azerbaijan	AZE	757	Switzerland	CHE								11	BEVERAGES	1	No Quantity							263			0
S3	2000	2000	2000	2	0	2	Export	31	Azerbaijan	AZE	804	Ukraine	UKR								11	BEVERAGES	1	No Quantity							343084			0
S3	2000	2000	2000	2	0	2	Export	31	Azerbaijan	AZE	826	United Kingdom	GBR								11	BEVERAGES	1	No Quantity							6832			0
S3	2000	2000	2000	2	0	2	Export	31	Azerbaijan	AZE	842	USA	USA								11	BEVERAGES	1	No Quantity							576			0
S3	2000	2000	2000	2	0	2	Export	31	Azerbaijan	AZE	860	Uzbekistan	UZB								11	BEVERAGES	1	No Quantity							28000			0
S3	2000	2000	2000	2	0	2	Export	32	Argentina	ARG	0	World	WLD								11	BEVERAGES	1	No Quantity							192971286			0
S3	2000	2000	2000	2	0	2	Export	32	Argentina	ARG	28	Antigua and Barbuda	ATG								11	BEVERAGES	1	No Quantity							3733			0
S3	2000	2000	2000	2	0	2	Export	32	Argentina	ARG	36	Australia	AUS								11	BEVERAGES	1	No Quantity							29280			0
S3	2000	2000	2000	2	0	2	Export	32	Argentina	ARG	40	Austria	AUT								11	BEVERAGES	1	No Quantity							504218			0
S3	2000	2000	2000	2	0	2	Export	32	Argentina	ARG	44	Bahamas	BHS								11	BEVERAGES	1	No Quantity							5032			0
S3	2000	2000	2000	2	0	2	Export	32	Argentina	ARG	48	Bahrain	BHR								11	BEVERAGES	1	No Quantity							1050			0
S3	2000	2000	2000	2	0	2	Export	32	Argentina	ARG	52	Barbados	BRB								11	BEVERAGES	1	No Quantity							7037			0
S3	2000	2000	2000	2	0	2	Export	32	Argentina	ARG	56	Belgium	BEL								11	BEVERAGES	1	No Quantity							1721224			0
S3	2000	2000	2000	2	0	2	Export	32	Argentina	ARG	68	Bolivia (Plurinational State of)	BOL								11	BEVERAGES	1	No Quantity							2614852			0
S3	2000	2000	2000	2	0	2	Export	32	Argentina	ARG	76	Brazil	BRA								11	BEVERAGES	1	No Quantity							8084254			0
S3	2000	2000	2000	2	0	2	Export	32	Argentina	ARG	112	Belarus	BLR								11	BEVERAGES	1	No Quantity							25830			0
S3	2000	2000	2000	2	0	2	Export	32	Argentina	ARG	124	Canada	CAN								11	BEVERAGES	1	No Quantity							7306192			0
S3	2000	2000	2000	2	0	2	Export	32	Argentina	ARG	152	Chile	CHL								11	BEVERAGES	1	No Quantity							8472398			0
S3	2000	2000	2000	2	0	2	Export	32	Argentina	ARG	156	China	CHN								11	BEVERAGES	1	No Quantity							368273			0
S3	2000	2000	2000	2	0	2	Export	32	Argentina	ARG	170	Colombia	COL								11	BEVERAGES	1	No Quantity							575001			0
S3	2000	2000	2000	2	0	2	Export	32	Argentina	ARG	188	Costa Rica	CRI								11	BEVERAGES	1	No Quantity							108318			0
S3	2000	2000	2000	2	0	2	Export	32	Argentina	ARG	191	Croatia	HRV								11	BEVERAGES	1	No Quantity							23483			0
S3	2000	2000	2000	2	0	2	Export	32	Argentina	ARG	192	Cuba	CUB								11	BEVERAGES	1	No Quantity							26222			0
S3	2000	2000	2000	2	0	2	Export	32	Argentina	ARG	196	Cyprus	CYP								11	BEVERAGES	1	No Quantity							11333			0
S3	2000	2000	2000	2	0	2	Export	32	Argentina	ARG	208	Denmark	DNK								11	BEVERAGES	1	No Quantity							5553374			0
S3	2000	2000	2000	2	0	2	Export	32	Argentina	ARG	212	Dominica	DMA								11	BEVERAGES	1	No Quantity							21301			0
S3	2000	2000	2000	2	0	2	Export	32	Argentina	ARG	214	Dominican Rep.	DOM								11	BEVERAGES	1	No Quantity							281011			0
S3	2000	2000	2000	2	0	2	Export	32	Argentina	ARG	218	Ecuador	ECU								11	BEVERAGES	1	No Quantity							182316			0
S3	2000	2000	2000	2	0	2	Export	32	Argentina	ARG	222	El Salvador	SLV								11	BEVERAGES	1	No Quantity							63282			0
S3	2000	2000	2000	2	0	2	Export	32	Argentina	ARG	233	Estonia	EST								11	BEVERAGES	1	No Quantity							304616			0
S3	2000	2000	2000	2	0	2	Export	32	Argentina	ARG	246	Finland	FIN								11	BEVERAGES	1	No Quantity							1458950			0
S3	2000	2000	2000	2	0	2	Export	32	Argentina	ARG	251	France	FRA								11	BEVERAGES	1	No Quantity							4795975			0
S3	2000	2000	2000	2	0	2	Export	32	Argentina	ARG	276	Germany	DEU								11	BEVERAGES	1	No Quantity							6275400			0
S3	2000	2000	2000	2	0	2	Export	32	Argentina	ARG	288	Ghana	GHA								11	BEVERAGES	1	No Quantity							7800			0
S3	2000	2000	2000	2	0	2	Export	32	Argentina	ARG	300	Greece	GRC								11	BEVERAGES	1	No Quantity							10880			0
S3	2000	2000	2000	2	0	2	Export	32	Argentina	ARG	320	Guatemala	GTM								11	BEVERAGES	1	No Quantity							141379			0
S3	2000	2000	2000	2	0	2	Export	32	Argentina	ARG	340	Honduras	HND								11	BEVERAGES	1	No Quantity							39425			0
S3	2000	2000	2000	2	0	2	Export	32	Argentina	ARG	344	China, Hong Kong SAR	HKG								11	BEVERAGES	1	No Quantity							269459			0
S3	2000	2000	2000	2	0	2	Export	32	Argentina	ARG	348	Hungary	HUN								11	BEVERAGES	1	No Quantity							49302			0
S3	2000	2000	2000	2	0	2	Export	32	Argentina	ARG	352	Iceland	ISL								11	BEVERAGES	1	No Quantity							116948			0
S3	2000	2000	2000	2	0	2	Export	32	Argentina	ARG	372	Ireland	IRL								11	BEVERAGES	1	No Quantity							2633804			0
S3	2000	2000	2000	2	0	2	Export	32	Argentina	ARG	376	Israel	ISR								11	BEVERAGES	1	No Quantity							38880			0
S3	2000	2000	2000	2	0	2	Export	32	Argentina	ARG	381	Italy	ITA								11	BEVERAGES	1	No Quantity							253238			0
S3	2000	2000	2000	2	0	2	Export	32	Argentina	ARG	388	Jamaica	JAM								11	BEVERAGES	1	No Quantity							547943			0
S3	2000	2000	2000	2	0	2	Export	32	Argentina	ARG	392	Japan	JPN								11	BEVERAGES	1	No Quantity							13347133			0
S3	2000	2000	2000	2	0	2	Export	32	Argentina	ARG	410	Rep. of Korea	KOR								11	BEVERAGES	1	No Quantity							204602			0
S3	2000	2000	2000	2	0	2	Export	32	Argentina	ARG	440	Lithuania	LTU								11	BEVERAGES	1	No Quantity							130603			0
S3	2000	2000	2000	2	0	2	Export	32	Argentina	ARG	442	Luxembourg	LUX								11	BEVERAGES	1	No Quantity							36290			0
S3	2000	2000	2000	2	0	2	Export	32	Argentina	ARG	458	Malaysia	MYS								11	BEVERAGES	1	No Quantity							92943			0
S3	2000	2000	2000	2	0	2	Export	32	Argentina	ARG	480	Mauritius	MUS								11	BEVERAGES	1	No Quantity							191637			0
S3	2000	2000	2000	2	0	2	Export	32	Argentina	ARG	484	Mexico	MEX								11	BEVERAGES	1	No Quantity							949078			0
S3	2000	2000	2000	2	0	2	Export	32	Argentina	ARG	490	Other Asia, nes									11	BEVERAGES	1	No Quantity							146504			0
S3	2000	2000	2000	2	0	2	Export	32	Argentina	ARG	528	Netherlands	NLD								11	BEVERAGES	1	No Quantity							6161435			0
S3	2000	2000	2000	2	0	2	Export	32	Argentina	ARG	554	New Zealand	NZL								11	BEVERAGES	1	No Quantity							705611			0
S3	2000	2000	2000	2	0	2	Export	32	Argentina	ARG	558	Nicaragua	NIC								11	BEVERAGES	1	No Quantity							23750			0
S3	2000	2000	2000	2	0	2	Export	32	Argentina	ARG	579	Norway	NOR								11	BEVERAGES	1	No Quantity							545269			0
S3	2000	2000	2000	2	0	2	Export	32	Argentina	ARG	591	Panama	PAN								11	BEVERAGES	1	No Quantity							524949			0
S3	2000	2000	2000	2	0	2	Export	32	Argentina	ARG	600	Paraguay	PRY								11	BEVERAGES	1	No Quantity							22662603			0
S3	2000	2000	2000	2	0	2	Export	32	Argentina	ARG	604	Peru	PER								11	BEVERAGES	1	No Quantity							1915049			0
S3	2000	2000	2000	2	0	2	Export	32	Argentina	ARG	608	Philippines	PHL								11	BEVERAGES	1	No Quantity							74283			0
S3	2000	2000	2000	2	0	2	Export	32	Argentina	ARG	616	Poland	POL								11	BEVERAGES	1	No Quantity							31350			0
S3	2000	2000	2000	2	0	2	Export	32	Argentina	ARG	620	Portugal	PRT								11	BEVERAGES	1	No Quantity							137856			0
S3	2000	2000	2000	2	0	2	Export	32	Argentina	ARG	643	Russian Federation	RUS								11	BEVERAGES	1	No Quantity							681965			0
S3	2000	2000	2000	2	0	2	Export	32	Argentina	ARG	699	India	IND								11	BEVERAGES	1	No Quantity							457			0
S3	2000	2000	2000	2	0	2	Export	32	Argentina	ARG	702	Singapore	SGP								11	BEVERAGES	1	No Quantity							188523			0
S3	2000	2000	2000	2	0	2	Export	32	Argentina	ARG	703	Slovakia	SVK								11	BEVERAGES	1	No Quantity							60			0
S3	2000	2000	2000	2	0	2	Export	32	Argentina	ARG	704	Viet Nam	VNM								11	BEVERAGES	1	No Quantity							12182			0
S3	2000	2000	2000	2	0	2	Export	32	Argentina	ARG	710	South Africa	ZAF								11	BEVERAGES	1	No Quantity							381918			0
S3	2000	2000	2000	2	0	2	Export	32	Argentina	ARG	724	Spain	ESP								11	BEVERAGES	1	No Quantity							920411			0
S3	2000	2000	2000	2	0	2	Export	32	Argentina	ARG	752	Sweden	SWE								11	BEVERAGES	1	No Quantity							3030430			0
S3	2000	2000	2000	2	0	2	Export	32	Argentina	ARG	757	Switzerland	CHE								11	BEVERAGES	1	No Quantity							4001458			0
S3	2000	2000	2000	2	0	2	Export	32	Argentina	ARG	764	Thailand	THA								11	BEVERAGES	1	No Quantity							76368			0
S3	2000	2000	2000	2	0	2	Export	32	Argentina	ARG	780	Trinidad and Tobago	TTO								11	BEVERAGES	1	No Quantity							10575			0
S3	2000	2000	2000	2	0	2	Export	32	Argentina	ARG	784	United Arab Emirates	ARE								11	BEVERAGES	1	No Quantity							191421			0
S3	2000	2000	2000	2	0	2	Export	32	Argentina	ARG	826	United Kingdom	GBR								11	BEVERAGES	1	No Quantity							29189174			0
S3	2000	2000	2000	2	0	2	Export	32	Argentina	ARG	842	USA	USA								11	BEVERAGES	1	No Quantity							39076034			0
S3	2000	2000	2000	2	0	2	Export	32	Argentina	ARG	858	Uruguay	URY								11	BEVERAGES	1	No Quantity							13489249			0
S3	2000	2000	2000	2	0	2	Export	32	Argentina	ARG	862	Venezuela	VEN								11	BEVERAGES	1	No Quantity							865209			0
S3	2000	2000	2000	2	0	2	Export	32	Argentina	ARG	899	Areas, nes									11	BEVERAGES	1	No Quantity							41894			0
S3	2000	2000	2000	2	0	2	Export	31	Azerbaijan	AZE	0	World	WLD								12	TOBACCO,TOBACCO MANUFACT	1	No Quantity							11702293			0
S3	2000	2000	2000	2	0	2	Export	31	Azerbaijan	AZE	112	Belarus	BLR								12	TOBACCO,TOBACCO MANUFACT	1	No Quantity							328989			0
S3	2000	2000	2000	2	0	2	Export	31	Azerbaijan	AZE	268	Georgia	GEO								12	TOBACCO,TOBACCO MANUFACT	1	No Quantity							61277			0
S3	2000	2000	2000	2	0	2	Export	31	Azerbaijan	AZE	643	Russian Federation	RUS								12	TOBACCO,TOBACCO MANUFACT	1	No Quantity							9192383			0
S3	2000	2000	2000	2	0	2	Export	31	Azerbaijan	AZE	762	Tajikistan	TJK								12	TOBACCO,TOBACCO MANUFACT	1	No Quantity							213435			0
S3	2000	2000	2000	2	0	2	Export	31	Azerbaijan	AZE	784	United Arab Emirates	ARE								12	TOBACCO,TOBACCO MANUFACT	1	No Quantity							1581910			0
S3	2000	2000	2000	2	0	2	Export	31	Azerbaijan	AZE	792	Turkey	TUR								12	TOBACCO,TOBACCO MANUFACT	1	No Quantity							220000			0
S3	2000	2000	2000	2	0	2	Export	31	Azerbaijan	AZE	795	Turkmenistan	TKM								12	TOBACCO,TOBACCO MANUFACT	1	No Quantity							63802			0
S3	2000	2000	2000	2	0	2	Export	31	Azerbaijan	AZE	842	USA	USA								12	TOBACCO,TOBACCO MANUFACT	1	No Quantity							40497			0
S3	2000	2000	2000	2	0	2	Export	32	Argentina	ARG	0	World	WLD								12	TOBACCO,TOBACCO MANUFACT	1	No Quantity							146812861			0
S3	2000	2000	2000	2	0	2	Export	32	Argentina	ARG	12	Algeria	DZA								12	TOBACCO,TOBACCO MANUFACT	1	No Quantity							4953632			0
S3	2000	2000	2000	2	0	2	Export	32	Argentina	ARG	40	Austria	AUT								12	TOBACCO,TOBACCO MANUFACT	1	No Quantity							28			0
S3	2000	2000	2000	2	0	2	Export	32	Argentina	ARG	56	Belgium	BEL								12	TOBACCO,TOBACCO MANUFACT	1	No Quantity							13841248			0
S3	2000	2000	2000	2	0	2	Export	32	Argentina	ARG	68	Bolivia (Plurinational State of)	BOL								12	TOBACCO,TOBACCO MANUFACT	1	No Quantity							501992			0
S3	2000	2000	2000	2	0	2	Export	32	Argentina	ARG	76	Brazil	BRA								12	TOBACCO,TOBACCO MANUFACT	1	No Quantity							5788036			0
S3	2000	2000	2000	2	0	2	Export	32	Argentina	ARG	100	Bulgaria	BGR								12	TOBACCO,TOBACCO MANUFACT	1	No Quantity							413469			0
S3	2000	2000	2000	2	0	2	Export	32	Argentina	ARG	120	Cameroon	CMR								12	TOBACCO,TOBACCO MANUFACT	1	No Quantity							52520			0
S3	2000	2000	2000	2	0	2	Export	32	Argentina	ARG	124	Canada	CAN								12	TOBACCO,TOBACCO MANUFACT	1	No Quantity							886568			0
S3	2000	2000	2000	2	0	2	Export	32	Argentina	ARG	152	Chile	CHL								12	TOBACCO,TOBACCO MANUFACT	1	No Quantity							5257762			0
S3	2000	2000	2000	2	0	2	Export	32	Argentina	ARG	214	Dominican Rep.	DOM								12	TOBACCO,TOBACCO MANUFACT	1	No Quantity							469375			0
S3	2000	2000	2000	2	0	2	Export	32	Argentina	ARG	246	Finland	FIN								12	TOBACCO,TOBACCO MANUFACT	1	No Quantity							32643			0
S3	2000	2000	2000	2	0	2	Export	32	Argentina	ARG	251	France	FRA								12	TOBACCO,TOBACCO MANUFACT	1	No Quantity							5046293			0
S3	2000	2000	2000	2	0	2	Export	32	Argentina	ARG	276	Germany	DEU								12	TOBACCO,TOBACCO MANUFACT	1	No Quantity							19753559			0
S3	2000	2000	2000	2	0	2	Export	32	Argentina	ARG	300	Greece	GRC								12	TOBACCO,TOBACCO MANUFACT	1	No Quantity							443406			0
S3	2000	2000	2000	2	0	2	Export	32	Argentina	ARG	344	China, Hong Kong SAR	HKG								12	TOBACCO,TOBACCO MANUFACT	1	No Quantity							30690			0
S3	2000	2000	2000	2	0	2	Export	32	Argentina	ARG	364	Iran	IRN								12	TOBACCO,TOBACCO MANUFACT	1	No Quantity							342144			0
S3	2000	2000	2000	2	0	2	Export	32	Argentina	ARG	376	Israel	ISR								12	TOBACCO,TOBACCO MANUFACT	1	No Quantity							170676			0
S3	2000	2000	2000	2	0	2	Export	32	Argentina	ARG	381	Italy	ITA								12	TOBACCO,TOBACCO MANUFACT	1	No Quantity							1262846			0
S3	2000	2000	2000	2	0	2	Export	32	Argentina	ARG	384	Côte d'Ivoire	CIV								12	TOBACCO,TOBACCO MANUFACT	1	No Quantity							52863			0
S3	2000	2000	2000	2	0	2	Export	32	Argentina	ARG	392	Japan	JPN								12	TOBACCO,TOBACCO MANUFACT	1	No Quantity							1772980			0
S3	2000	2000	2000	2	0	2	Export	32	Argentina	ARG	450	Madagascar	MDG								12	TOBACCO,TOBACCO MANUFACT	1	No Quantity							8539			0
S3	2000	2000	2000	2	0	2	Export	32	Argentina	ARG	458	Malaysia	MYS								12	TOBACCO,TOBACCO MANUFACT	1	No Quantity							21538			0
S3	2000	2000	2000	2	0	2	Export	32	Argentina	ARG	490	Other Asia, nes									12	TOBACCO,TOBACCO MANUFACT	1	No Quantity							117888			0
S3	2000	2000	2000	2	0	2	Export	32	Argentina	ARG	528	Netherlands	NLD								12	TOBACCO,TOBACCO MANUFACT	1	No Quantity							65023			0
S3	2000	2000	2000	2	0	2	Export	32	Argentina	ARG	554	New Zealand	NZL								12	TOBACCO,TOBACCO MANUFACT	1	No Quantity							165458			0
S3	2000	2000	2000	2	0	2	Export	32	Argentina	ARG	579	Norway	NOR								12	TOBACCO,TOBACCO MANUFACT	1	No Quantity							53658			0
S3	2000	2000	2000	2	0	2	Export	32	Argentina	ARG	591	Panama	PAN								12	TOBACCO,TOBACCO MANUFACT	1	No Quantity							25055			0
S3	2000	2000	2000	2	0	2	Export	32	Argentina	ARG	600	Paraguay	PRY								12	TOBACCO,TOBACCO MANUFACT	1	No Quantity							32476765			0
S3	2000	2000	2000	2	0	2	Export	32	Argentina	ARG	608	Philippines	PHL								12	TOBACCO,TOBACCO MANUFACT	1	No Quantity							774581			0
S3	2000	2000	2000	2	0	2	Export	32	Argentina	ARG	620	Portugal	PRT								12	TOBACCO,TOBACCO MANUFACT	1	No Quantity							1897786			0
S3	2000	2000	2000	2	0	2	Export	32	Argentina	ARG	643	Russian Federation	RUS								12	TOBACCO,TOBACCO MANUFACT	1	No Quantity							4484603			0
S3	2000	2000	2000	2	0	2	Export	32	Argentina	ARG	682	Saudi Arabia	SAU								12	TOBACCO,TOBACCO MANUFACT	1	No Quantity							7			0
S3	2000	2000	2000	2	0	2	Export	32	Argentina	ARG	686	Senegal	SEN								12	TOBACCO,TOBACCO MANUFACT	1	No Quantity							33982			0
S3	2000	2000	2000	2	0	2	Export	32	Argentina	ARG	703	Slovakia	SVK								12	TOBACCO,TOBACCO MANUFACT	1	No Quantity							13104			0
S3	2000	2000	2000	2	0	2	Export	32	Argentina	ARG	704	Viet Nam	VNM								12	TOBACCO,TOBACCO MANUFACT	1	No Quantity							13			0
S3	2000	2000	2000	2	0	2	Export	32	Argentina	ARG	710	South Africa	ZAF								12	TOBACCO,TOBACCO MANUFACT	1	No Quantity							955529			0
S3	2000	2000	2000	2	0	2	Export	32	Argentina	ARG	724	Spain	ESP								12	TOBACCO,TOBACCO MANUFACT	1	No Quantity							4002267			0
S3	2000	2000	2000	2	0	2	Export	32	Argentina	ARG	752	Sweden	SWE								12	TOBACCO,TOBACCO MANUFACT	1	No Quantity							355178			0
S3	2000	2000	2000	2	0	2	Export	32	Argentina	ARG	757	Switzerland	CHE								12	TOBACCO,TOBACCO MANUFACT	1	No Quantity							75			0
S3	2000	2000	2000	2	0	2	Export	32	Argentina	ARG	792	Turkey	TUR								12	TOBACCO,TOBACCO MANUFACT	1	No Quantity							929808			0
S3	2000	2000	2000	2	0	2	Export	32	Argentina	ARG	804	Ukraine	UKR								12	TOBACCO,TOBACCO MANUFACT	1	No Quantity							175380			0
S3	2000	2000	2000	2	0	2	Export	32	Argentina	ARG	818	Egypt	EGY								12	TOBACCO,TOBACCO MANUFACT	1	No Quantity							4049991			0
S3	2000	2000	2000	2	0	2	Export	32	Argentina	ARG	826	United Kingdom	GBR								12	TOBACCO,TOBACCO MANUFACT	1	No Quantity							1601493			0
S3	2000	2000	2000	2	0	2	Export	32	Argentina	ARG	842	USA	USA								12	TOBACCO,TOBACCO MANUFACT	1	No Quantity							26675621			0
S3	2000	2000	2000	2	0	2	Export	32	Argentina	ARG	858	Uruguay	URY								12	TOBACCO,TOBACCO MANUFACT	1	No Quantity							6452655			0
S3	2000	2000	2000	2	0	2	Export	32	Argentina	ARG	862	Venezuela	VEN								12	TOBACCO,TOBACCO MANUFACT	1	No Quantity							2788			0
S3	2000	2000	2000	2	0	2	Export	32	Argentina	ARG	899	Areas, nes									12	TOBACCO,TOBACCO MANUFACT	1	No Quantity							401346			0
S3	2000	2000	2000	2	0	2	Export	31	Azerbaijan	AZE	0	World	WLD								21	HIDES,SKINS,FURSKINS,RAW	1	No Quantity							1617915			0
S3	2000	2000	2000	2	0	2	Export	31	Azerbaijan	AZE	268	Georgia	GEO								21	HIDES,SKINS,FURSKINS,RAW	1	No Quantity							174530			0
S3	2000	2000	2000	2	0	2	Export	31	Azerbaijan	AZE	364	Iran	IRN								21	HIDES,SKINS,FURSKINS,RAW	1	No Quantity							24360			0
S3	2000	2000	2000	2	0	2	Export	31	Azerbaijan	AZE	381	Italy	ITA								21	HIDES,SKINS,FURSKINS,RAW	1	No Quantity							50000			0
S3	2000	2000	2000	2	0	2	Export	31	Azerbaijan	AZE	792	Turkey	TUR								21	HIDES,SKINS,FURSKINS,RAW	1	No Quantity							1368225			0
S3	2000	2000	2000	2	0	2	Export	31	Azerbaijan	AZE	842	USA	USA								21	HIDES,SKINS,FURSKINS,RAW	1	No Quantity							800			0
S3	2000	2000	2000	2	0	2	Export	32	Argentina	ARG	0	World	WLD								21	HIDES,SKINS,FURSKINS,RAW	1	No Quantity							6124232			0
S3	2000	2000	2000	2	0	2	Export	32	Argentina	ARG	56	Belgium	BEL								21	HIDES,SKINS,FURSKINS,RAW	1	No Quantity							187837			0
S3	2000	2000	2000	2	0	2	Export	32	Argentina	ARG	76	Brazil	BRA								21	HIDES,SKINS,FURSKINS,RAW	1	No Quantity							10665			0
S3	2000	2000	2000	2	0	2	Export	32	Argentina	ARG	156	China	CHN								21	HIDES,SKINS,FURSKINS,RAW	1	No Quantity							343066			0
S3	2000	2000	2000	2	0	2	Export	32	Argentina	ARG	203	Czechia	CZE								21	HIDES,SKINS,FURSKINS,RAW	1	No Quantity							104006			0
S3	2000	2000	2000	2	0	2	Export	32	Argentina	ARG	208	Denmark	DNK								21	HIDES,SKINS,FURSKINS,RAW	1	No Quantity							171339			0
S3	2000	2000	2000	2	0	2	Export	32	Argentina	ARG	251	France	FRA								21	HIDES,SKINS,FURSKINS,RAW	1	No Quantity							257466			0
S3	2000	2000	2000	2	0	2	Export	32	Argentina	ARG	276	Germany	DEU								21	HIDES,SKINS,FURSKINS,RAW	1	No Quantity							327971			0
S3	2000	2000	2000	2	0	2	Export	32	Argentina	ARG	332	Haiti	HTI								21	HIDES,SKINS,FURSKINS,RAW	1	No Quantity							5790			0
S3	2000	2000	2000	2	0	2	Export	32	Argentina	ARG	344	China, Hong Kong SAR	HKG								21	HIDES,SKINS,FURSKINS,RAW	1	No Quantity							1221276			0
S3	2000	2000	2000	2	0	2	Export	32	Argentina	ARG	381	Italy	ITA								21	HIDES,SKINS,FURSKINS,RAW	1	No Quantity							1083529			0
S3	2000	2000	2000	2	0	2	Export	32	Argentina	ARG	392	Japan	JPN								21	HIDES,SKINS,FURSKINS,RAW	1	No Quantity							634470			0
S3	2000	2000	2000	2	0	2	Export	32	Argentina	ARG	484	Mexico	MEX								21	HIDES,SKINS,FURSKINS,RAW	1	No Quantity							332219			0
S3	2000	2000	2000	2	0	2	Export	32	Argentina	ARG	528	Netherlands	NLD								21	HIDES,SKINS,FURSKINS,RAW	1	No Quantity							21840			0
S3	2000	2000	2000	2	0	2	Export	32	Argentina	ARG	600	Paraguay	PRY								21	HIDES,SKINS,FURSKINS,RAW	1	No Quantity							23627			0
S3	2000	2000	2000	2	0	2	Export	32	Argentina	ARG	620	Portugal	PRT								21	HIDES,SKINS,FURSKINS,RAW	1	No Quantity							56513			0
S3	2000	2000	2000	2	0	2	Export	32	Argentina	ARG	643	Russian Federation	RUS								21	HIDES,SKINS,FURSKINS,RAW	1	No Quantity							10364			0
S3	2000	2000	2000	2	0	2	Export	32	Argentina	ARG	699	India	IND								21	HIDES,SKINS,FURSKINS,RAW	1	No Quantity							23212			0
S3	2000	2000	2000	2	0	2	Export	32	Argentina	ARG	724	Spain	ESP								21	HIDES,SKINS,FURSKINS,RAW	1	No Quantity							153121			0
S3	2000	2000	2000	2	0	2	Export	32	Argentina	ARG	757	Switzerland	CHE								21	HIDES,SKINS,FURSKINS,RAW	1	No Quantity							111			0
S3	2000	2000	2000	2	0	2	Export	32	Argentina	ARG	826	United Kingdom	GBR								21	HIDES,SKINS,FURSKINS,RAW	1	No Quantity							4128			0
S3	2000	2000	2000	2	0	2	Export	32	Argentina	ARG	842	USA	USA								21	HIDES,SKINS,FURSKINS,RAW	1	No Quantity							150167			0
S3	2000	2000	2000	2	0	2	Export	32	Argentina	ARG	858	Uruguay	URY								21	HIDES,SKINS,FURSKINS,RAW	1	No Quantity							1001515			0
S3	2000	2000	2000	2	0	2	Export	31	Azerbaijan	AZE	0	World	WLD								22	OIL SEED,OLEAGINUS FRUIT	1	No Quantity							5496			0
S3	2000	2000	2000	2	0	2	Export	31	Azerbaijan	AZE	364	Iran	IRN								22	OIL SEED,OLEAGINUS FRUIT	1	No Quantity							5496			0
S3	2000	2000	2000	2	0	2	Export	32	Argentina	ARG	0	World	WLD								22	OIL SEED,OLEAGINUS FRUIT	1	No Quantity							1005981237			0
S3	2000	2000	2000	2	0	2	Export	32	Argentina	ARG	36	Australia	AUS								22	OIL SEED,OLEAGINUS FRUIT	1	No Quantity							1652554			0
S3	2000	2000	2000	2	0	2	Export	32	Argentina	ARG	56	Belgium	BEL								22	OIL SEED,OLEAGINUS FRUIT	1	No Quantity							3142458			0
S3	2000	2000	2000	2	0	2	Export	32	Argentina	ARG	68	Bolivia (Plurinational State of)	BOL								22	OIL SEED,OLEAGINUS FRUIT	1	No Quantity							2968540			0
S3	2000	2000	2000	2	0	2	Export	32	Argentina	ARG	76	Brazil	BRA								22	OIL SEED,OLEAGINUS FRUIT	1	No Quantity							5511132			0
S3	2000	2000	2000	2	0	2	Export	32	Argentina	ARG	100	Bulgaria	BGR								22	OIL SEED,OLEAGINUS FRUIT	1	No Quantity							15641			0
S3	2000	2000	2000	2	0	2	Export	32	Argentina	ARG	124	Canada	CAN								22	OIL SEED,OLEAGINUS FRUIT	1	No Quantity							48132240			0
S3	2000	2000	2000	2	0	2	Export	32	Argentina	ARG	152	Chile	CHL								22	OIL SEED,OLEAGINUS FRUIT	1	No Quantity							11599414			0
S3	2000	2000	2000	2	0	2	Export	32	Argentina	ARG	156	China	CHN								22	OIL SEED,OLEAGINUS FRUIT	1	No Quantity							531219356			0
S3	2000	2000	2000	2	0	2	Export	32	Argentina	ARG	170	Colombia	COL								22	OIL SEED,OLEAGINUS FRUIT	1	No Quantity							1656923			0
S3	2000	2000	2000	2	0	2	Export	32	Argentina	ARG	188	Costa Rica	CRI								22	OIL SEED,OLEAGINUS FRUIT	1	No Quantity							5205172			0
S3	2000	2000	2000	2	0	2	Export	32	Argentina	ARG	196	Cyprus	CYP								22	OIL SEED,OLEAGINUS FRUIT	1	No Quantity							426386			0
S3	2000	2000	2000	2	0	2	Export	32	Argentina	ARG	208	Denmark	DNK								22	OIL SEED,OLEAGINUS FRUIT	1	No Quantity							254988			0
S3	2000	2000	2000	2	0	2	Export	32	Argentina	ARG	214	Dominican Rep.	DOM								22	OIL SEED,OLEAGINUS FRUIT	1	No Quantity							11490			0
S3	2000	2000	2000	2	0	2	Export	32	Argentina	ARG	218	Ecuador	ECU								22	OIL SEED,OLEAGINUS FRUIT	1	No Quantity							38			0
S3	2000	2000	2000	2	0	2	Export	32	Argentina	ARG	233	Estonia	EST								22	OIL SEED,OLEAGINUS FRUIT	1	No Quantity							35171			0
S3	2000	2000	2000	2	0	2	Export	32	Argentina	ARG	251	France	FRA								22	OIL SEED,OLEAGINUS FRUIT	1	No Quantity							1681894			0
S3	2000	2000	2000	2	0	2	Export	32	Argentina	ARG	276	Germany	DEU								22	OIL SEED,OLEAGINUS FRUIT	1	No Quantity							15088071			0
S3	2000	2000	2000	2	0	2	Export	32	Argentina	ARG	300	Greece	GRC								22	OIL SEED,OLEAGINUS FRUIT	1	No Quantity							21674949			0
S3	2000	2000	2000	2	0	2	Export	32	Argentina	ARG	348	Hungary	HUN								22	OIL SEED,OLEAGINUS FRUIT	1	No Quantity							76202			0
S3	2000	2000	2000	2	0	2	Export	32	Argentina	ARG	360	Indonesia	IDN								22	OIL SEED,OLEAGINUS FRUIT	1	No Quantity							24096256			0
S3	2000	2000	2000	2	0	2	Export	32	Argentina	ARG	364	Iran	IRN								22	OIL SEED,OLEAGINUS FRUIT	1	No Quantity							4			0
S3	2000	2000	2000	2	0	2	Export	32	Argentina	ARG	372	Ireland	IRL								22	OIL SEED,OLEAGINUS FRUIT	1	No Quantity							573531			0
S3	2000	2000	2000	2	0	2	Export	32	Argentina	ARG	376	Israel	ISR								22	OIL SEED,OLEAGINUS FRUIT	1	No Quantity							2343681			0
S3	2000	2000	2000	2	0	2	Export	32	Argentina	ARG	381	Italy	ITA								22	OIL SEED,OLEAGINUS FRUIT	1	No Quantity							9482745			0
S3	2000	2000	2000	2	0	2	Export	32	Argentina	ARG	392	Japan	JPN								22	OIL SEED,OLEAGINUS FRUIT	1	No Quantity							3360660			0
S3	2000	2000	2000	2	0	2	Export	32	Argentina	ARG	400	Jordan	JOR								22	OIL SEED,OLEAGINUS FRUIT	1	No Quantity							19769			0
S3	2000	2000	2000	2	0	2	Export	32	Argentina	ARG	410	Rep. of Korea	KOR								22	OIL SEED,OLEAGINUS FRUIT	1	No Quantity							7400			0
S3	2000	2000	2000	2	0	2	Export	32	Argentina	ARG	422	Lebanon	LBN								22	OIL SEED,OLEAGINUS FRUIT	1	No Quantity							1442212			0
S3	2000	2000	2000	2	0	2	Export	32	Argentina	ARG	428	Latvia	LVA								22	OIL SEED,OLEAGINUS FRUIT	1	No Quantity							77378			0
S3	2000	2000	2000	2	0	2	Export	32	Argentina	ARG	458	Malaysia	MYS								22	OIL SEED,OLEAGINUS FRUIT	1	No Quantity							20148056			0
S3	2000	2000	2000	2	0	2	Export	32	Argentina	ARG	484	Mexico	MEX								22	OIL SEED,OLEAGINUS FRUIT	1	No Quantity							2893804			0
S3	2000	2000	2000	2	0	2	Export	32	Argentina	ARG	490	Other Asia, nes									22	OIL SEED,OLEAGINUS FRUIT	1	No Quantity							8348264			0
S3	2000	2000	2000	2	0	2	Export	32	Argentina	ARG	528	Netherlands	NLD								22	OIL SEED,OLEAGINUS FRUIT	1	No Quantity							115552612			0
S3	2000	2000	2000	2	0	2	Export	32	Argentina	ARG	600	Paraguay	PRY								22	OIL SEED,OLEAGINUS FRUIT	1	No Quantity							3291450			0
S3	2000	2000	2000	2	0	2	Export	32	Argentina	ARG	604	Peru	PER								22	OIL SEED,OLEAGINUS FRUIT	1	No Quantity							3158023			0
S3	2000	2000	2000	2	0	2	Export	32	Argentina	ARG	608	Philippines	PHL								22	OIL SEED,OLEAGINUS FRUIT	1	No Quantity							1180344			0
S3	2000	2000	2000	2	0	2	Export	32	Argentina	ARG	616	Poland	POL								22	OIL SEED,OLEAGINUS FRUIT	1	No Quantity							251344			0
S3	2000	2000	2000	2	0	2	Export	32	Argentina	ARG	620	Portugal	PRT								22	OIL SEED,OLEAGINUS FRUIT	1	No Quantity							4411344			0
S3	2000	2000	2000	2	0	2	Export	32	Argentina	ARG	642	Romania	ROU								22	OIL SEED,OLEAGINUS FRUIT	1	No Quantity							4			0
S3	2000	2000	2000	2	0	2	Export	32	Argentina	ARG	643	Russian Federation	RUS								22	OIL SEED,OLEAGINUS FRUIT	1	No Quantity							12600			0
S3	2000	2000	2000	2	0	2	Export	32	Argentina	ARG	682	Saudi Arabia	SAU								22	OIL SEED,OLEAGINUS FRUIT	1	No Quantity							36620			0
S3	2000	2000	2000	2	0	2	Export	32	Argentina	ARG	699	India	IND								22	OIL SEED,OLEAGINUS FRUIT	1	No Quantity							4			0
S3	2000	2000	2000	2	0	2	Export	32	Argentina	ARG	710	South Africa	ZAF								22	OIL SEED,OLEAGINUS FRUIT	1	No Quantity							8247764			0
S3	2000	2000	2000	2	0	2	Export	32	Argentina	ARG	716	Zimbabwe	ZWE								22	OIL SEED,OLEAGINUS FRUIT	1	No Quantity							808000			0
S3	2000	2000	2000	2	0	2	Export	32	Argentina	ARG	724	Spain	ESP								22	OIL SEED,OLEAGINUS FRUIT	1	No Quantity							21525499			0
S3	2000	2000	2000	2	0	2	Export	32	Argentina	ARG	752	Sweden	SWE								22	OIL SEED,OLEAGINUS FRUIT	1	No Quantity							179841			0
S3	2000	2000	2000	2	0	2	Export	32	Argentina	ARG	757	Switzerland	CHE								22	OIL SEED,OLEAGINUS FRUIT	1	No Quantity							112505			0
S3	2000	2000	2000	2	0	2	Export	32	Argentina	ARG	760	Syria	SYR								22	OIL SEED,OLEAGINUS FRUIT	1	No Quantity							2813820			0
S3	2000	2000	2000	2	0	2	Export	32	Argentina	ARG	764	Thailand	THA								22	OIL SEED,OLEAGINUS FRUIT	1	No Quantity							75265239			0
S3	2000	2000	2000	2	0	2	Export	32	Argentina	ARG	780	Trinidad and Tobago	TTO								22	OIL SEED,OLEAGINUS FRUIT	1	No Quantity							655973			0
S3	2000	2000	2000	2	0	2	Export	32	Argentina	ARG	784	United Arab Emirates	ARE								22	OIL SEED,OLEAGINUS FRUIT	1	No Quantity							1947393			0
S3	2000	2000	2000	2	0	2	Export	32	Argentina	ARG	792	Turkey	TUR								22	OIL SEED,OLEAGINUS FRUIT	1	No Quantity							4081374			0
S3	2000	2000	2000	2	0	2	Export	32	Argentina	ARG	818	Egypt	EGY								22	OIL SEED,OLEAGINUS FRUIT	1	No Quantity							5429093			0
S3	2000	2000	2000	2	0	2	Export	32	Argentina	ARG	826	United Kingdom	GBR								22	OIL SEED,OLEAGINUS FRUIT	1	No Quantity							9710684			0
S3	2000	2000	2000	2	0	2	Export	32	Argentina	ARG	842	USA	USA								22	OIL SEED,OLEAGINUS FRUIT	1	No Quantity							21010708			0
S3	2000	2000	2000	2	0	2	Export	32	Argentina	ARG	858	Uruguay	URY								22	OIL SEED,OLEAGINUS FRUIT	1	No Quantity							1936137			0
S3	2000	2000	2000	2	0	2	Export	32	Argentina	ARG	862	Venezuela	VEN								22	OIL SEED,OLEAGINUS FRUIT	1	No Quantity							1216483			0
S3	2000	2000	2000	2	0	2	Export	31	Azerbaijan	AZE	0	World	WLD								23	CRUDE RUBBER	1	No Quantity							239313			0
S3	2000	2000	2000	2	0	2	Export	31	Azerbaijan	AZE	268	Georgia	GEO								23	CRUDE RUBBER	1	No Quantity							66860			0
S3	2000	2000	2000	2	0	2	Export	31	Azerbaijan	AZE	643	Russian Federation	RUS								23	CRUDE RUBBER	1	No Quantity							107638			0
S3	2000	2000	2000	2	0	2	Export	31	Azerbaijan	AZE	703	Slovakia	SVK								23	CRUDE RUBBER	1	No Quantity							9570			0
S3	2000	2000	2000	2	0	2	Export	31	Azerbaijan	AZE	795	Turkmenistan	TKM								23	CRUDE RUBBER	1	No Quantity							14902			0
S3	2000	2000	2000	2	0	2	Export	31	Azerbaijan	AZE	804	Ukraine	UKR								23	CRUDE RUBBER	1	No Quantity							40300			0
S3	2000	2000	2000	2	0	2	Export	31	Azerbaijan	AZE	842	USA	USA								23	CRUDE RUBBER	1	No Quantity							43			0
S3	2000	2000	2000	2	0	2	Export	32	Argentina	ARG	0	World	WLD								23	CRUDE RUBBER	1	No Quantity							28631557			0
S3	2000	2000	2000	2	0	2	Export	32	Argentina	ARG	68	Bolivia (Plurinational State of)	BOL								23	CRUDE RUBBER	1	No Quantity							29434			0
S3	2000	2000	2000	2	0	2	Export	32	Argentina	ARG	76	Brazil	BRA								23	CRUDE RUBBER	1	No Quantity							7548532			0
S3	2000	2000	2000	2	0	2	Export	32	Argentina	ARG	124	Canada	CAN								23	CRUDE RUBBER	1	No Quantity							150			0
S3	2000	2000	2000	2	0	2	Export	32	Argentina	ARG	144	Sri Lanka	LKA								23	CRUDE RUBBER	1	No Quantity							18747			0
S3	2000	2000	2000	2	0	2	Export	32	Argentina	ARG	152	Chile	CHL								23	CRUDE RUBBER	1	No Quantity							4442353			0
S3	2000	2000	2000	2	0	2	Export	32	Argentina	ARG	170	Colombia	COL								23	CRUDE RUBBER	1	No Quantity							268254			0
S3	2000	2000	2000	2	0	2	Export	32	Argentina	ARG	188	Costa Rica	CRI								23	CRUDE RUBBER	1	No Quantity							228245			0
S3	2000	2000	2000	2	0	2	Export	32	Argentina	ARG	218	Ecuador	ECU								23	CRUDE RUBBER	1	No Quantity							13237			0
S3	2000	2000	2000	2	0	2	Export	32	Argentina	ARG	251	France	FRA								23	CRUDE RUBBER	1	No Quantity							71154			0
S3	2000	2000	2000	2	0	2	Export	32	Argentina	ARG	276	Germany	DEU								23	CRUDE RUBBER	1	No Quantity							245542			0
S3	2000	2000	2000	2	0	2	Export	32	Argentina	ARG	376	Israel	ISR								23	CRUDE RUBBER	1	No Quantity							448459			0
S3	2000	2000	2000	2	0	2	Export	32	Argentina	ARG	381	Italy	ITA								23	CRUDE RUBBER	1	No Quantity							180739			0
S3	2000	2000	2000	2	0	2	Export	32	Argentina	ARG	458	Malaysia	MYS								23	CRUDE RUBBER	1	No Quantity							10602			0
S3	2000	2000	2000	2	0	2	Export	32	Argentina	ARG	490	Other Asia, nes									23	CRUDE RUBBER	1	No Quantity							47759			0
S3	2000	2000	2000	2	0	2	Export	32	Argentina	ARG	504	Morocco	MAR								23	CRUDE RUBBER	1	No Quantity							58633			0
S3	2000	2000	2000	2	0	2	Export	32	Argentina	ARG	586	Pakistan	PAK								23	CRUDE RUBBER	1	No Quantity							73134			0
S3	2000	2000	2000	2	0	2	Export	32	Argentina	ARG	600	Paraguay	PRY								23	CRUDE RUBBER	1	No Quantity							99716			0
S3	2000	2000	2000	2	0	2	Export	32	Argentina	ARG	604	Peru	PER								23	CRUDE RUBBER	1	No Quantity							3247148			0
S3	2000	2000	2000	2	0	2	Export	32	Argentina	ARG	620	Portugal	PRT								23	CRUDE RUBBER	1	No Quantity							286587			0
S3	2000	2000	2000	2	0	2	Export	32	Argentina	ARG	699	India	IND								23	CRUDE RUBBER	1	No Quantity							59710			0
S3	2000	2000	2000	2	0	2	Export	32	Argentina	ARG	710	South Africa	ZAF								23	CRUDE RUBBER	1	No Quantity							18855			0
S3	2000	2000	2000	2	0	2	Export	32	Argentina	ARG	716	Zimbabwe	ZWE								23	CRUDE RUBBER	1	No Quantity							16505			0
S3	2000	2000	2000	2	0	2	Export	32	Argentina	ARG	724	Spain	ESP								23	CRUDE RUBBER	1	No Quantity							58838			0
S3	2000	2000	2000	2	0	2	Export	32	Argentina	ARG	780	Trinidad and Tobago	TTO								23	CRUDE RUBBER	1	No Quantity							633322			0
S3	2000	2000	2000	2	0	2	Export	32	Argentina	ARG	792	Turkey	TUR								23	CRUDE RUBBER	1	No Quantity							630178			0
S3	2000	2000	2000	2	0	2	Export	32	Argentina	ARG	826	United Kingdom	GBR								23	CRUDE RUBBER	1	No Quantity							920578			0
S3	2000	2000	2000	2	0	2	Export	32	Argentina	ARG	842	USA	USA								23	CRUDE RUBBER	1	No Quantity							8159713			0
S3	2000	2000	2000	2	0	2	Export	32	Argentina	ARG	858	Uruguay	URY								23	CRUDE RUBBER	1	No Quantity							484296			0
S3	2000	2000	2000	2	0	2	Export	32	Argentina	ARG	862	Venezuela	VEN								23	CRUDE RUBBER	1	No Quantity							331137			0
S3	2000	2000	2000	2	0	2	Export	31	Azerbaijan	AZE	0	World	WLD								24	CORK AND WOOD	1	No Quantity							761319			0
S3	2000	2000	2000	2	0	2	Export	31	Azerbaijan	AZE	40	Austria	AUT								24	CORK AND WOOD	1	No Quantity							18040			0
S3	2000	2000	2000	2	0	2	Export	31	Azerbaijan	AZE	156	China	CHN								24	CORK AND WOOD	1	No Quantity							96600			0
S3	2000	2000	2000	2	0	2	Export	31	Azerbaijan	AZE	276	Germany	DEU								24	CORK AND WOOD	1	No Quantity							14800			0
S3	2000	2000	2000	2	0	2	Export	31	Azerbaijan	AZE	300	Greece	GRC								24	CORK AND WOOD	1	No Quantity							39010			0
S3	2000	2000	2000	2	0	2	Export	31	Azerbaijan	AZE	364	Iran	IRN								24	CORK AND WOOD	1	No Quantity							13900			0
S3	2000	2000	2000	2	0	2	Export	31	Azerbaijan	AZE	376	Israel	ISR								24	CORK AND WOOD	1	No Quantity							3750			0
S3	2000	2000	2000	2	0	2	Export	31	Azerbaijan	AZE	381	Italy	ITA								24	CORK AND WOOD	1	No Quantity							130796			0
S3	2000	2000	2000	2	0	2	Export	31	Azerbaijan	AZE	643	Russian Federation	RUS								24	CORK AND WOOD	1	No Quantity							3000			0
S3	2000	2000	2000	2	0	2	Export	31	Azerbaijan	AZE	705	Slovenia	SVN								24	CORK AND WOOD	1	No Quantity							26153			0
S3	2000	2000	2000	2	0	2	Export	31	Azerbaijan	AZE	792	Turkey	TUR								24	CORK AND WOOD	1	No Quantity							415270			0
S3	2000	2000	2000	2	0	2	Export	32	Argentina	ARG	0	World	WLD								24	CORK AND WOOD	1	No Quantity							39529174			0
S3	2000	2000	2000	2	0	2	Export	32	Argentina	ARG	56	Belgium	BEL								24	CORK AND WOOD	1	No Quantity							578782			0
S3	2000	2000	2000	2	0	2	Export	32	Argentina	ARG	76	Brazil	BRA								24	CORK AND WOOD	1	No Quantity							467665			0
S3	2000	2000	2000	2	0	2	Export	32	Argentina	ARG	124	Canada	CAN								24	CORK AND WOOD	1	No Quantity							126244			0
S3	2000	2000	2000	2	0	2	Export	32	Argentina	ARG	152	Chile	CHL								24	CORK AND WOOD	1	No Quantity							205099			0
S3	2000	2000	2000	2	0	2	Export	32	Argentina	ARG	156	China	CHN								24	CORK AND WOOD	1	No Quantity							72205			0
S3	2000	2000	2000	2	0	2	Export	32	Argentina	ARG	208	Denmark	DNK								24	CORK AND WOOD	1	No Quantity							26916			0
S3	2000	2000	2000	2	0	2	Export	32	Argentina	ARG	246	Finland	FIN								24	CORK AND WOOD	1	No Quantity							7528			0
S3	2000	2000	2000	2	0	2	Export	32	Argentina	ARG	276	Germany	DEU								24	CORK AND WOOD	1	No Quantity							1788073			0
S3	2000	2000	2000	2	0	2	Export	32	Argentina	ARG	320	Guatemala	GTM								24	CORK AND WOOD	1	No Quantity							3390			0
S3	2000	2000	2000	2	0	2	Export	32	Argentina	ARG	344	China, Hong Kong SAR	HKG								24	CORK AND WOOD	1	No Quantity							12896			0
S3	2000	2000	2000	2	0	2	Export	32	Argentina	ARG	376	Israel	ISR								24	CORK AND WOOD	1	No Quantity							165489			0
S3	2000	2000	2000	2	0	2	Export	32	Argentina	ARG	381	Italy	ITA								24	CORK AND WOOD	1	No Quantity							4882383			0
S3	2000	2000	2000	2	0	2	Export	32	Argentina	ARG	392	Japan	JPN								24	CORK AND WOOD	1	No Quantity							8256788			0
S3	2000	2000	2000	2	0	2	Export	32	Argentina	ARG	410	Rep. of Korea	KOR								24	CORK AND WOOD	1	No Quantity							10679			0
S3	2000	2000	2000	2	0	2	Export	32	Argentina	ARG	484	Mexico	MEX								24	CORK AND WOOD	1	No Quantity							240921			0
S3	2000	2000	2000	2	0	2	Export	32	Argentina	ARG	504	Morocco	MAR								24	CORK AND WOOD	1	No Quantity							645044			0
S3	2000	2000	2000	2	0	2	Export	32	Argentina	ARG	528	Netherlands	NLD								24	CORK AND WOOD	1	No Quantity							874979			0
S3	2000	2000	2000	2	0	2	Export	32	Argentina	ARG	554	New Zealand	NZL								24	CORK AND WOOD	1	No Quantity							21000			0
S3	2000	2000	2000	2	0	2	Export	32	Argentina	ARG	579	Norway	NOR								24	CORK AND WOOD	1	No Quantity							239418			0
S3	2000	2000	2000	2	0	2	Export	32	Argentina	ARG	591	Panama	PAN								24	CORK AND WOOD	1	No Quantity							196742			0
S3	2000	2000	2000	2	0	2	Export	32	Argentina	ARG	600	Paraguay	PRY								24	CORK AND WOOD	1	No Quantity							162442			0
S3	2000	2000	2000	2	0	2	Export	32	Argentina	ARG	604	Peru	PER								24	CORK AND WOOD	1	No Quantity							412658			0
S3	2000	2000	2000	2	0	2	Export	32	Argentina	ARG	620	Portugal	PRT								24	CORK AND WOOD	1	No Quantity							1174475			0
S3	2000	2000	2000	2	0	2	Export	32	Argentina	ARG	702	Singapore	SGP								24	CORK AND WOOD	1	No Quantity							40068			0
S3	2000	2000	2000	2	0	2	Export	32	Argentina	ARG	710	South Africa	ZAF								24	CORK AND WOOD	1	No Quantity							28463			0
S3	2000	2000	2000	2	0	2	Export	32	Argentina	ARG	724	Spain	ESP								24	CORK AND WOOD	1	No Quantity							6908764			0
S3	2000	2000	2000	2	0	2	Export	32	Argentina	ARG	757	Switzerland	CHE								24	CORK AND WOOD	1	No Quantity							25549			0
S3	2000	2000	2000	2	0	2	Export	32	Argentina	ARG	826	United Kingdom	GBR								24	CORK AND WOOD	1	No Quantity							450467			0
S3	2000	2000	2000	2	0	2	Export	32	Argentina	ARG	842	USA	USA								24	CORK AND WOOD	1	No Quantity							11405020			0
S3	2000	2000	2000	2	0	2	Export	32	Argentina	ARG	858	Uruguay	URY								24	CORK AND WOOD	1	No Quantity							98279			0
S3	2000	2000	2000	2	0	2	Export	32	Argentina	ARG	862	Venezuela	VEN								24	CORK AND WOOD	1	No Quantity							748			0
S3	2000	2000	2000	2	0	2	Export	31	Azerbaijan	AZE	0	World	WLD								25	PULP AND WASTE PAPER	1	No Quantity							140602			0
S3	2000	2000	2000	2	0	2	Export	31	Azerbaijan	AZE	364	Iran	IRN								25	PULP AND WASTE PAPER	1	No Quantity							3760			0
S3	2000	2000	2000	2	0	2	Export	31	Azerbaijan	AZE	792	Turkey	TUR								25	PULP AND WASTE PAPER	1	No Quantity							136842			0
S3	2000	2000	2000	2	0	2	Export	32	Argentina	ARG	0	World	WLD								25	PULP AND WASTE PAPER	1	No Quantity							154618986			0
S3	2000	2000	2000	2	0	2	Export	32	Argentina	ARG	56	Belgium	BEL								25	PULP AND WASTE PAPER	1	No Quantity							26123574			0
S3	2000	2000	2000	2	0	2	Export	32	Argentina	ARG	68	Bolivia (Plurinational State of)	BOL								25	PULP AND WASTE PAPER	1	No Quantity							301215			0
S3	2000	2000	2000	2	0	2	Export	32	Argentina	ARG	76	Brazil	BRA								25	PULP AND WASTE PAPER	1	No Quantity							83931934			0
S3	2000	2000	2000	2	0	2	Export	32	Argentina	ARG	152	Chile	CHL								25	PULP AND WASTE PAPER	1	No Quantity							13811			0
S3	2000	2000	2000	2	0	2	Export	32	Argentina	ARG	246	Finland	FIN								25	PULP AND WASTE PAPER	1	No Quantity							1268			0
S3	2000	2000	2000	2	0	2	Export	32	Argentina	ARG	251	France	FRA								25	PULP AND WASTE PAPER	1	No Quantity							25990523			0
S3	2000	2000	2000	2	0	2	Export	32	Argentina	ARG	276	Germany	DEU								25	PULP AND WASTE PAPER	1	No Quantity							1248			0
S3	2000	2000	2000	2	0	2	Export	32	Argentina	ARG	381	Italy	ITA								25	PULP AND WASTE PAPER	1	No Quantity							3056879			0
S3	2000	2000	2000	2	0	2	Export	32	Argentina	ARG	392	Japan	JPN								25	PULP AND WASTE PAPER	1	No Quantity							1339124			0
S3	2000	2000	2000	2	0	2	Export	32	Argentina	ARG	710	South Africa	ZAF								25	PULP AND WASTE PAPER	1	No Quantity							8003834			0
S3	2000	2000	2000	2	0	2	Export	32	Argentina	ARG	724	Spain	ESP								25	PULP AND WASTE PAPER	1	No Quantity							858001			0
S3	2000	2000	2000	2	0	2	Export	32	Argentina	ARG	826	United Kingdom	GBR								25	PULP AND WASTE PAPER	1	No Quantity							2150672			0
S3	2000	2000	2000	2	0	2	Export	32	Argentina	ARG	858	Uruguay	URY								25	PULP AND WASTE PAPER	1	No Quantity							2846903			0
S3	2000	2000	2000	2	0	2	Export	31	Azerbaijan	AZE	0	World	WLD								26	TEXTILE FIBRES	1	No Quantity							37495569			0
S3	2000	2000	2000	2	0	2	Export	31	Azerbaijan	AZE	4	Afghanistan	AFG								26	TEXTILE FIBRES	1	No Quantity							28590			0
S3	2000	2000	2000	2	0	2	Export	31	Azerbaijan	AZE	8	Albania	ALB								26	TEXTILE FIBRES	1	No Quantity							1150			0
S3	2000	2000	2000	2	0	2	Export	31	Azerbaijan	AZE	24	Angola	AGO								26	TEXTILE FIBRES	1	No Quantity							8540			0
S3	2000	2000	2000	2	0	2	Export	31	Azerbaijan	AZE	36	Australia	AUS								26	TEXTILE FIBRES	1	No Quantity							6910			0
S3	2000	2000	2000	2	0	2	Export	31	Azerbaijan	AZE	56	Belgium	BEL								26	TEXTILE FIBRES	1	No Quantity							3500			0
S3	2000	2000	2000	2	0	2	Export	31	Azerbaijan	AZE	112	Belarus	BLR								26	TEXTILE FIBRES	1	No Quantity							77650			0
S3	2000	2000	2000	2	0	2	Export	31	Azerbaijan	AZE	124	Canada	CAN								26	TEXTILE FIBRES	1	No Quantity							4669			0
S3	2000	2000	2000	2	0	2	Export	31	Azerbaijan	AZE	156	China	CHN								26	TEXTILE FIBRES	1	No Quantity							381813			0
S3	2000	2000	2000	2	0	2	Export	31	Azerbaijan	AZE	203	Czechia	CZE								26	TEXTILE FIBRES	1	No Quantity							800			0
S3	2000	2000	2000	2	0	2	Export	31	Azerbaijan	AZE	208	Denmark	DNK								26	TEXTILE FIBRES	1	No Quantity							4945			0
S3	2000	2000	2000	2	0	2	Export	31	Azerbaijan	AZE	231	Ethiopia	ETH								26	TEXTILE FIBRES	1	No Quantity							1300			0
S3	2000	2000	2000	2	0	2	Export	31	Azerbaijan	AZE	246	Finland	FIN								26	TEXTILE FIBRES	1	No Quantity							20			0
S3	2000	2000	2000	2	0	2	Export	31	Azerbaijan	AZE	251	France	FRA								26	TEXTILE FIBRES	1	No Quantity							3500			0
S3	2000	2000	2000	2	0	2	Export	31	Azerbaijan	AZE	268	Georgia	GEO								26	TEXTILE FIBRES	1	No Quantity							407807			0
S3	2000	2000	2000	2	0	2	Export	31	Azerbaijan	AZE	276	Germany	DEU								26	TEXTILE FIBRES	1	No Quantity							1000			0
S3	2000	2000	2000	2	0	2	Export	31	Azerbaijan	AZE	348	Hungary	HUN								26	TEXTILE FIBRES	1	No Quantity							180			0
S3	2000	2000	2000	2	0	2	Export	31	Azerbaijan	AZE	352	Iceland	ISL								26	TEXTILE FIBRES	1	No Quantity							2210			0
S3	2000	2000	2000	2	0	2	Export	31	Azerbaijan	AZE	360	Indonesia	IDN								26	TEXTILE FIBRES	1	No Quantity							17758			0
S3	2000	2000	2000	2	0	2	Export	31	Azerbaijan	AZE	364	Iran	IRN								26	TEXTILE FIBRES	1	No Quantity							156000			0
S3	2000	2000	2000	2	0	2	Export	31	Azerbaijan	AZE	372	Ireland	IRL								26	TEXTILE FIBRES	1	No Quantity							1850			0
S3	2000	2000	2000	2	0	2	Export	31	Azerbaijan	AZE	392	Japan	JPN								26	TEXTILE FIBRES	1	No Quantity							26805			0
S3	2000	2000	2000	2	0	2	Export	31	Azerbaijan	AZE	398	Kazakhstan	KAZ								26	TEXTILE FIBRES	1	No Quantity							2500			0
S3	2000	2000	2000	2	0	2	Export	31	Azerbaijan	AZE	428	Latvia	LVA								26	TEXTILE FIBRES	1	No Quantity							10802074			0
S3	2000	2000	2000	2	0	2	Export	31	Azerbaijan	AZE	440	Lithuania	LTU								26	TEXTILE FIBRES	1	No Quantity							1506663			0
S3	2000	2000	2000	2	0	2	Export	31	Azerbaijan	AZE	442	Luxembourg	LUX								26	TEXTILE FIBRES	1	No Quantity							650			0
S3	2000	2000	2000	2	0	2	Export	31	Azerbaijan	AZE	458	Malaysia	MYS								26	TEXTILE FIBRES	1	No Quantity							900			0
S3	2000	2000	2000	2	0	2	Export	31	Azerbaijan	AZE	512	Oman	OMN								26	TEXTILE FIBRES	1	No Quantity							200			0
S3	2000	2000	2000	2	0	2	Export	31	Azerbaijan	AZE	528	Netherlands	NLD								26	TEXTILE FIBRES	1	No Quantity							9720			0
S3	2000	2000	2000	2	0	2	Export	31	Azerbaijan	AZE	554	New Zealand	NZL								26	TEXTILE FIBRES	1	No Quantity							750			0
S3	2000	2000	2000	2	0	2	Export	31	Azerbaijan	AZE	566	Nigeria	NGA								26	TEXTILE FIBRES	1	No Quantity							160			0
S3	2000	2000	2000	2	0	2	Export	31	Azerbaijan	AZE	579	Norway	NOR								26	TEXTILE FIBRES	1	No Quantity							43696			0
S3	2000	2000	2000	2	0	2	Export	31	Azerbaijan	AZE	634	Qatar	QAT								26	TEXTILE FIBRES	1	No Quantity							140			0
S3	2000	2000	2000	2	0	2	Export	31	Azerbaijan	AZE	642	Romania	ROU								26	TEXTILE FIBRES	1	No Quantity							39650			0
S3	2000	2000	2000	2	0	2	Export	31	Azerbaijan	AZE	643	Russian Federation	RUS								26	TEXTILE FIBRES	1	No Quantity							1779283			0
S3	2000	2000	2000	2	0	2	Export	31	Azerbaijan	AZE	702	Singapore	SGP								26	TEXTILE FIBRES	1	No Quantity							500			0
S3	2000	2000	2000	2	0	2	Export	31	Azerbaijan	AZE	710	South Africa	ZAF								26	TEXTILE FIBRES	1	No Quantity							1300			0
S3	2000	2000	2000	2	0	2	Export	31	Azerbaijan	AZE	724	Spain	ESP								26	TEXTILE FIBRES	1	No Quantity							98011			0
S3	2000	2000	2000	2	0	2	Export	31	Azerbaijan	AZE	752	Sweden	SWE								26	TEXTILE FIBRES	1	No Quantity							2680			0
S3	2000	2000	2000	2	0	2	Export	31	Azerbaijan	AZE	757	Switzerland	CHE								26	TEXTILE FIBRES	1	No Quantity							10049401			0
S3	2000	2000	2000	2	0	2	Export	31	Azerbaijan	AZE	784	United Arab Emirates	ARE								26	TEXTILE FIBRES	1	No Quantity							3900			0
S3	2000	2000	2000	2	0	2	Export	31	Azerbaijan	AZE	792	Turkey	TUR								26	TEXTILE FIBRES	1	No Quantity							11948352			0
S3	2000	2000	2000	2	0	2	Export	31	Azerbaijan	AZE	795	Turkmenistan	TKM								26	TEXTILE FIBRES	1	No Quantity							80			0
S3	2000	2000	2000	2	0	2	Export	31	Azerbaijan	AZE	818	Egypt	EGY								26	TEXTILE FIBRES	1	No Quantity							300			0
S3	2000	2000	2000	2	0	2	Export	31	Azerbaijan	AZE	826	United Kingdom	GBR								26	TEXTILE FIBRES	1	No Quantity							24190			0
S3	2000	2000	2000	2	0	2	Export	31	Azerbaijan	AZE	842	USA	USA								26	TEXTILE FIBRES	1	No Quantity							43473			0
S3	2000	2000	2000	2	0	2	Export	32	Argentina	ARG	0	World	WLD								26	TEXTILE FIBRES	1	No Quantity							205336298			0
S3	2000	2000	2000	2	0	2	Export	32	Argentina	ARG	36	Australia	AUS								26	TEXTILE FIBRES	1	No Quantity							4050			0
S3	2000	2000	2000	2	0	2	Export	32	Argentina	ARG	56	Belgium	BEL								26	TEXTILE FIBRES	1	No Quantity							4692217			0
S3	2000	2000	2000	2	0	2	Export	32	Argentina	ARG	68	Bolivia (Plurinational State of)	BOL								26	TEXTILE FIBRES	1	No Quantity							317755			0
S3	2000	2000	2000	2	0	2	Export	32	Argentina	ARG	76	Brazil	BRA								26	TEXTILE FIBRES	1	No Quantity							32549629			0
S3	2000	2000	2000	2	0	2	Export	32	Argentina	ARG	100	Bulgaria	BGR								26	TEXTILE FIBRES	1	No Quantity							33638			0
S3	2000	2000	2000	2	0	2	Export	32	Argentina	ARG	124	Canada	CAN								26	TEXTILE FIBRES	1	No Quantity							278490			0
S3	2000	2000	2000	2	0	2	Export	32	Argentina	ARG	152	Chile	CHL								26	TEXTILE FIBRES	1	No Quantity							20636394			0
S3	2000	2000	2000	2	0	2	Export	32	Argentina	ARG	156	China	CHN								26	TEXTILE FIBRES	1	No Quantity							27055768			0
S3	2000	2000	2000	2	0	2	Export	32	Argentina	ARG	170	Colombia	COL								26	TEXTILE FIBRES	1	No Quantity							121992			0
S3	2000	2000	2000	2	0	2	Export	32	Argentina	ARG	203	Czechia	CZE								26	TEXTILE FIBRES	1	No Quantity							394559			0
S3	2000	2000	2000	2	0	2	Export	32	Argentina	ARG	218	Ecuador	ECU								26	TEXTILE FIBRES	1	No Quantity							631010			0
S3	2000	2000	2000	2	0	2	Export	32	Argentina	ARG	251	France	FRA								26	TEXTILE FIBRES	1	No Quantity							12541194			0
S3	2000	2000	2000	2	0	2	Export	32	Argentina	ARG	276	Germany	DEU								26	TEXTILE FIBRES	1	No Quantity							21172895			0
S3	2000	2000	2000	2	0	2	Export	32	Argentina	ARG	300	Greece	GRC								26	TEXTILE FIBRES	1	No Quantity							14426			0
S3	2000	2000	2000	2	0	2	Export	32	Argentina	ARG	320	Guatemala	GTM								26	TEXTILE FIBRES	1	No Quantity							11			0
S3	2000	2000	2000	2	0	2	Export	32	Argentina	ARG	344	China, Hong Kong SAR	HKG								26	TEXTILE FIBRES	1	No Quantity							84161			0
S3	2000	2000	2000	2	0	2	Export	32	Argentina	ARG	348	Hungary	HUN								26	TEXTILE FIBRES	1	No Quantity							143550			0
S3	2000	2000	2000	2	0	2	Export	32	Argentina	ARG	360	Indonesia	IDN								26	TEXTILE FIBRES	1	No Quantity							1483171			0
S3	2000	2000	2000	2	0	2	Export	32	Argentina	ARG	376	Israel	ISR								26	TEXTILE FIBRES	1	No Quantity							291166			0
S3	2000	2000	2000	2	0	2	Export	32	Argentina	ARG	381	Italy	ITA								26	TEXTILE FIBRES	1	No Quantity							29969929			0
S3	2000	2000	2000	2	0	2	Export	32	Argentina	ARG	392	Japan	JPN								26	TEXTILE FIBRES	1	No Quantity							1052712			0
S3	2000	2000	2000	2	0	2	Export	32	Argentina	ARG	410	Rep. of Korea	KOR								26	TEXTILE FIBRES	1	No Quantity							2575018			0
S3	2000	2000	2000	2	0	2	Export	32	Argentina	ARG	440	Lithuania	LTU								26	TEXTILE FIBRES	1	No Quantity							87677			0
S3	2000	2000	2000	2	0	2	Export	32	Argentina	ARG	458	Malaysia	MYS								26	TEXTILE FIBRES	1	No Quantity							195513			0
S3	2000	2000	2000	2	0	2	Export	32	Argentina	ARG	470	Malta	MLT								26	TEXTILE FIBRES	1	No Quantity							14280			0
S3	2000	2000	2000	2	0	2	Export	32	Argentina	ARG	484	Mexico	MEX								26	TEXTILE FIBRES	1	No Quantity							4337421			0
S3	2000	2000	2000	2	0	2	Export	32	Argentina	ARG	490	Other Asia, nes									26	TEXTILE FIBRES	1	No Quantity							2765790			0
S3	2000	2000	2000	2	0	2	Export	32	Argentina	ARG	528	Netherlands	NLD								26	TEXTILE FIBRES	1	No Quantity							78405			0
S3	2000	2000	2000	2	0	2	Export	32	Argentina	ARG	586	Pakistan	PAK								26	TEXTILE FIBRES	1	No Quantity							207658			0
S3	2000	2000	2000	2	0	2	Export	32	Argentina	ARG	600	Paraguay	PRY								26	TEXTILE FIBRES	1	No Quantity							331929			0
S3	2000	2000	2000	2	0	2	Export	32	Argentina	ARG	604	Peru	PER								26	TEXTILE FIBRES	1	No Quantity							8713896			0
S3	2000	2000	2000	2	0	2	Export	32	Argentina	ARG	608	Philippines	PHL								26	TEXTILE FIBRES	1	No Quantity							1402302			0
S3	2000	2000	2000	2	0	2	Export	32	Argentina	ARG	620	Portugal	PRT								26	TEXTILE FIBRES	1	No Quantity							966183			0
S3	2000	2000	2000	2	0	2	Export	32	Argentina	ARG	699	India	IND								26	TEXTILE FIBRES	1	No Quantity							2257561			0
S3	2000	2000	2000	2	0	2	Export	32	Argentina	ARG	702	Singapore	SGP								26	TEXTILE FIBRES	1	No Quantity							244755			0
S3	2000	2000	2000	2	0	2	Export	32	Argentina	ARG	704	Viet Nam	VNM								26	TEXTILE FIBRES	1	No Quantity							201845			0
S3	2000	2000	2000	2	0	2	Export	32	Argentina	ARG	710	South Africa	ZAF								26	TEXTILE FIBRES	1	No Quantity							358364			0
S3	2000	2000	2000	2	0	2	Export	32	Argentina	ARG	724	Spain	ESP								26	TEXTILE FIBRES	1	No Quantity							4229201			0
S3	2000	2000	2000	2	0	2	Export	32	Argentina	ARG	752	Sweden	SWE								26	TEXTILE FIBRES	1	No Quantity							26114			0
S3	2000	2000	2000	2	0	2	Export	32	Argentina	ARG	764	Thailand	THA								26	TEXTILE FIBRES	1	No Quantity							1189222			0
S3	2000	2000	2000	2	0	2	Export	32	Argentina	ARG	780	Trinidad and Tobago	TTO								26	TEXTILE FIBRES	1	No Quantity							8132			0
S3	2000	2000	2000	2	0	2	Export	32	Argentina	ARG	784	United Arab Emirates	ARE								26	TEXTILE FIBRES	1	No Quantity							102202			0
S3	2000	2000	2000	2	0	2	Export	32	Argentina	ARG	792	Turkey	TUR								26	TEXTILE FIBRES	1	No Quantity							8348837			0
S3	2000	2000	2000	2	0	2	Export	32	Argentina	ARG	804	Ukraine	UKR								26	TEXTILE FIBRES	1	No Quantity							216203			0
S3	2000	2000	2000	2	0	2	Export	32	Argentina	ARG	826	United Kingdom	GBR								26	TEXTILE FIBRES	1	No Quantity							7523579			0
S3	2000	2000	2000	2	0	2	Export	32	Argentina	ARG	842	USA	USA								26	TEXTILE FIBRES	1	No Quantity							1282579			0
S3	2000	2000	2000	2	0	2	Export	32	Argentina	ARG	858	Uruguay	URY								26	TEXTILE FIBRES	1	No Quantity							4139960			0
S3	2000	2000	2000	2	0	2	Export	32	Argentina	ARG	862	Venezuela	VEN								26	TEXTILE FIBRES	1	No Quantity							347			0
S3	2000	2000	2000	2	0	2	Export	32	Argentina	ARG	891	Serbia and Montenegro	SCG								26	TEXTILE FIBRES	1	No Quantity							62608			0
S3	2000	2000	2000	2	0	2	Export	31	Azerbaijan	AZE	0	World	WLD								27	CRUDE FERTILIZER,MINERAL	1	No Quantity							384562			0
S3	2000	2000	2000	2	0	2	Export	31	Azerbaijan	AZE	112	Belarus	BLR								27	CRUDE FERTILIZER,MINERAL	1	No Quantity							30499			0
S3	2000	2000	2000	2	0	2	Export	31	Azerbaijan	AZE	124	Canada	CAN								27	CRUDE FERTILIZER,MINERAL	1	No Quantity							3			0
S3	2000	2000	2000	2	0	2	Export	31	Azerbaijan	AZE	268	Georgia	GEO								27	CRUDE FERTILIZER,MINERAL	1	No Quantity							312124			0
S3	2000	2000	2000	2	0	2	Export	31	Azerbaijan	AZE	276	Germany	DEU								27	CRUDE FERTILIZER,MINERAL	1	No Quantity							2585			0
S3	2000	2000	2000	2	0	2	Export	31	Azerbaijan	AZE	398	Kazakhstan	KAZ								27	CRUDE FERTILIZER,MINERAL	1	No Quantity							590			0
S3	2000	2000	2000	2	0	2	Export	31	Azerbaijan	AZE	528	Netherlands	NLD								27	CRUDE FERTILIZER,MINERAL	1	No Quantity							32120			0
S3	2000	2000	2000	2	0	2	Export	31	Azerbaijan	AZE	643	Russian Federation	RUS								27	CRUDE FERTILIZER,MINERAL	1	No Quantity							6631			0
S3	2000	2000	2000	2	0	2	Export	31	Azerbaijan	AZE	826	United Kingdom	GBR								27	CRUDE FERTILIZER,MINERAL	1	No Quantity							10			0
S3	2000	2000	2000	2	0	2	Export	32	Argentina	ARG	0	World	WLD								27	CRUDE FERTILIZER,MINERAL	1	No Quantity							34862240			0
S3	2000	2000	2000	2	0	2	Export	32	Argentina	ARG	36	Australia	AUS								27	CRUDE FERTILIZER,MINERAL	1	No Quantity							262271			0
S3	2000	2000	2000	2	0	2	Export	32	Argentina	ARG	56	Belgium	BEL								27	CRUDE FERTILIZER,MINERAL	1	No Quantity							8114			0
S3	2000	2000	2000	2	0	2	Export	32	Argentina	ARG	68	Bolivia (Plurinational State of)	BOL								27	CRUDE FERTILIZER,MINERAL	1	No Quantity							333542			0
S3	2000	2000	2000	2	0	2	Export	32	Argentina	ARG	76	Brazil	BRA								27	CRUDE FERTILIZER,MINERAL	1	No Quantity							18136300			0
S3	2000	2000	2000	2	0	2	Export	32	Argentina	ARG	124	Canada	CAN								27	CRUDE FERTILIZER,MINERAL	1	No Quantity							411			0
S3	2000	2000	2000	2	0	2	Export	32	Argentina	ARG	152	Chile	CHL								27	CRUDE FERTILIZER,MINERAL	1	No Quantity							2962317			0
S3	2000	2000	2000	2	0	2	Export	32	Argentina	ARG	156	China	CHN								27	CRUDE FERTILIZER,MINERAL	1	No Quantity							21329			0
S3	2000	2000	2000	2	0	2	Export	32	Argentina	ARG	170	Colombia	COL								27	CRUDE FERTILIZER,MINERAL	1	No Quantity							114022			0
S3	2000	2000	2000	2	0	2	Export	32	Argentina	ARG	188	Costa Rica	CRI								27	CRUDE FERTILIZER,MINERAL	1	No Quantity							13392			0
S3	2000	2000	2000	2	0	2	Export	32	Argentina	ARG	208	Denmark	DNK								27	CRUDE FERTILIZER,MINERAL	1	No Quantity							7			0
S3	2000	2000	2000	2	0	2	Export	32	Argentina	ARG	218	Ecuador	ECU								27	CRUDE FERTILIZER,MINERAL	1	No Quantity							643757			0
S3	2000	2000	2000	2	0	2	Export	32	Argentina	ARG	251	France	FRA								27	CRUDE FERTILIZER,MINERAL	1	No Quantity							1314			0
S3	2000	2000	2000	2	0	2	Export	32	Argentina	ARG	276	Germany	DEU								27	CRUDE FERTILIZER,MINERAL	1	No Quantity							11573			0
S3	2000	2000	2000	2	0	2	Export	32	Argentina	ARG	320	Guatemala	GTM								27	CRUDE FERTILIZER,MINERAL	1	No Quantity							100			0
S3	2000	2000	2000	2	0	2	Export	32	Argentina	ARG	360	Indonesia	IDN								27	CRUDE FERTILIZER,MINERAL	1	No Quantity							582215			0
S3	2000	2000	2000	2	0	2	Export	32	Argentina	ARG	381	Italy	ITA								27	CRUDE FERTILIZER,MINERAL	1	No Quantity							1957296			0
S3	2000	2000	2000	2	0	2	Export	32	Argentina	ARG	392	Japan	JPN								27	CRUDE FERTILIZER,MINERAL	1	No Quantity							255669			0
S3	2000	2000	2000	2	0	2	Export	32	Argentina	ARG	410	Rep. of Korea	KOR								27	CRUDE FERTILIZER,MINERAL	1	No Quantity							11865			0
S3	2000	2000	2000	2	0	2	Export	32	Argentina	ARG	454	Malawi	MWI								27	CRUDE FERTILIZER,MINERAL	1	No Quantity							472			0
S3	2000	2000	2000	2	0	2	Export	32	Argentina	ARG	484	Mexico	MEX								27	CRUDE FERTILIZER,MINERAL	1	No Quantity							63823			0
S3	2000	2000	2000	2	0	2	Export	32	Argentina	ARG	490	Other Asia, nes									27	CRUDE FERTILIZER,MINERAL	1	No Quantity							62287			0
S3	2000	2000	2000	2	0	2	Export	32	Argentina	ARG	528	Netherlands	NLD								27	CRUDE FERTILIZER,MINERAL	1	No Quantity							450554			0
S3	2000	2000	2000	2	0	2	Export	32	Argentina	ARG	554	New Zealand	NZL								27	CRUDE FERTILIZER,MINERAL	1	No Quantity							106554			0
S3	2000	2000	2000	2	0	2	Export	32	Argentina	ARG	600	Paraguay	PRY								27	CRUDE FERTILIZER,MINERAL	1	No Quantity							2665987			0
S3	2000	2000	2000	2	0	2	Export	32	Argentina	ARG	604	Peru	PER								27	CRUDE FERTILIZER,MINERAL	1	No Quantity							13010			0
S3	2000	2000	2000	2	0	2	Export	32	Argentina	ARG	620	Portugal	PRT								27	CRUDE FERTILIZER,MINERAL	1	No Quantity							589000			0
S3	2000	2000	2000	2	0	2	Export	32	Argentina	ARG	699	India	IND								27	CRUDE FERTILIZER,MINERAL	1	No Quantity							236941			0
S3	2000	2000	2000	2	0	2	Export	32	Argentina	ARG	710	South Africa	ZAF								27	CRUDE FERTILIZER,MINERAL	1	No Quantity							2560			0
S3	2000	2000	2000	2	0	2	Export	32	Argentina	ARG	724	Spain	ESP								27	CRUDE FERTILIZER,MINERAL	1	No Quantity							1549577			0
S3	2000	2000	2000	2	0	2	Export	32	Argentina	ARG	752	Sweden	SWE								27	CRUDE FERTILIZER,MINERAL	1	No Quantity							634			0
S3	2000	2000	2000	2	0	2	Export	32	Argentina	ARG	757	Switzerland	CHE								27	CRUDE FERTILIZER,MINERAL	1	No Quantity							140			0
S3	2000	2000	2000	2	0	2	Export	32	Argentina	ARG	764	Thailand	THA								27	CRUDE FERTILIZER,MINERAL	1	No Quantity							251393			0
S3	2000	2000	2000	2	0	2	Export	32	Argentina	ARG	826	United Kingdom	GBR								27	CRUDE FERTILIZER,MINERAL	1	No Quantity							72			0
S3	2000	2000	2000	2	0	2	Export	32	Argentina	ARG	842	USA	USA								27	CRUDE FERTILIZER,MINERAL	1	No Quantity							1679317			0
S3	2000	2000	2000	2	0	2	Export	32	Argentina	ARG	858	Uruguay	URY								27	CRUDE FERTILIZER,MINERAL	1	No Quantity							1739404			0
S3	2000	2000	2000	2	0	2	Export	32	Argentina	ARG	862	Venezuela	VEN								27	CRUDE FERTILIZER,MINERAL	1	No Quantity							135021			0
S3	2000	2000	2000	2	0	2	Export	31	Azerbaijan	AZE	0	World	WLD								28	METALLIFEROUS ORE,SCRAP	1	No Quantity							41081694			0
S3	2000	2000	2000	2	0	2	Export	31	Azerbaijan	AZE	56	Belgium	BEL								28	METALLIFEROUS ORE,SCRAP	1	No Quantity							73050			0
S3	2000	2000	2000	2	0	2	Export	31	Azerbaijan	AZE	92	Br. Virgin Isds	VGB								28	METALLIFEROUS ORE,SCRAP	1	No Quantity							1444176			0
S3	2000	2000	2000	2	0	2	Export	31	Azerbaijan	AZE	156	China	CHN								28	METALLIFEROUS ORE,SCRAP	1	No Quantity							70840			0
S3	2000	2000	2000	2	0	2	Export	31	Azerbaijan	AZE	233	Estonia	EST								28	METALLIFEROUS ORE,SCRAP	1	No Quantity							153170			0
S3	2000	2000	2000	2	0	2	Export	31	Azerbaijan	AZE	268	Georgia	GEO								28	METALLIFEROUS ORE,SCRAP	1	No Quantity							31670			0
S3	2000	2000	2000	2	0	2	Export	31	Azerbaijan	AZE	276	Germany	DEU								28	METALLIFEROUS ORE,SCRAP	1	No Quantity							111315			0
S3	2000	2000	2000	2	0	2	Export	31	Azerbaijan	AZE	300	Greece	GRC								28	METALLIFEROUS ORE,SCRAP	1	No Quantity							21600			0
S3	2000	2000	2000	2	0	2	Export	31	Azerbaijan	AZE	360	Indonesia	IDN								28	METALLIFEROUS ORE,SCRAP	1	No Quantity							7000			0
S3	2000	2000	2000	2	0	2	Export	31	Azerbaijan	AZE	364	Iran	IRN								28	METALLIFEROUS ORE,SCRAP	1	No Quantity							3686305			0
S3	2000	2000	2000	2	0	2	Export	31	Azerbaijan	AZE	376	Israel	ISR								28	METALLIFEROUS ORE,SCRAP	1	No Quantity							6800			0
S3	2000	2000	2000	2	0	2	Export	31	Azerbaijan	AZE	381	Italy	ITA								28	METALLIFEROUS ORE,SCRAP	1	No Quantity							536526			0
S3	2000	2000	2000	2	0	2	Export	31	Azerbaijan	AZE	410	Rep. of Korea	KOR								28	METALLIFEROUS ORE,SCRAP	1	No Quantity							986200			0
S3	2000	2000	2000	2	0	2	Export	31	Azerbaijan	AZE	428	Latvia	LVA								28	METALLIFEROUS ORE,SCRAP	1	No Quantity							570110			0
S3	2000	2000	2000	2	0	2	Export	31	Azerbaijan	AZE	528	Netherlands	NLD								28	METALLIFEROUS ORE,SCRAP	1	No Quantity							76300			0
S3	2000	2000	2000	2	0	2	Export	31	Azerbaijan	AZE	586	Pakistan	PAK								28	METALLIFEROUS ORE,SCRAP	1	No Quantity							85550			0
S3	2000	2000	2000	2	0	2	Export	31	Azerbaijan	AZE	643	Russian Federation	RUS								28	METALLIFEROUS ORE,SCRAP	1	No Quantity							2583204			0
S3	2000	2000	2000	2	0	2	Export	31	Azerbaijan	AZE	660	Anguilla	AIA								28	METALLIFEROUS ORE,SCRAP	1	No Quantity							3060			0
S3	2000	2000	2000	2	0	2	Export	31	Azerbaijan	AZE	699	India	IND								28	METALLIFEROUS ORE,SCRAP	1	No Quantity							605660			0
S3	2000	2000	2000	2	0	2	Export	31	Azerbaijan	AZE	702	Singapore	SGP								28	METALLIFEROUS ORE,SCRAP	1	No Quantity							24000			0
S3	2000	2000	2000	2	0	2	Export	31	Azerbaijan	AZE	724	Spain	ESP								28	METALLIFEROUS ORE,SCRAP	1	No Quantity							378654			0
S3	2000	2000	2000	2	0	2	Export	31	Azerbaijan	AZE	757	Switzerland	CHE								28	METALLIFEROUS ORE,SCRAP	1	No Quantity							80730			0
S3	2000	2000	2000	2	0	2	Export	31	Azerbaijan	AZE	762	Tajikistan	TJK								28	METALLIFEROUS ORE,SCRAP	1	No Quantity							18623052			0
S3	2000	2000	2000	2	0	2	Export	31	Azerbaijan	AZE	764	Thailand	THA								28	METALLIFEROUS ORE,SCRAP	1	No Quantity							16620			0
S3	2000	2000	2000	2	0	2	Export	31	Azerbaijan	AZE	784	United Arab Emirates	ARE								28	METALLIFEROUS ORE,SCRAP	1	No Quantity							3085273			0
S3	2000	2000	2000	2	0	2	Export	31	Azerbaijan	AZE	792	Turkey	TUR								28	METALLIFEROUS ORE,SCRAP	1	No Quantity							7353549			0
S3	2000	2000	2000	2	0	2	Export	31	Azerbaijan	AZE	804	Ukraine	UKR								28	METALLIFEROUS ORE,SCRAP	1	No Quantity							153734			0
S3	2000	2000	2000	2	0	2	Export	31	Azerbaijan	AZE	826	United Kingdom	GBR								28	METALLIFEROUS ORE,SCRAP	1	No Quantity							313545			0
S3	2000	2000	2000	2	0	2	Export	32	Argentina	ARG	0	World	WLD								28	METALLIFEROUS ORE,SCRAP	1	No Quantity							333062370			0
S3	2000	2000	2000	2	0	2	Export	32	Argentina	ARG	36	Australia	AUS								28	METALLIFEROUS ORE,SCRAP	1	No Quantity							18875			0
S3	2000	2000	2000	2	0	2	Export	32	Argentina	ARG	56	Belgium	BEL								28	METALLIFEROUS ORE,SCRAP	1	No Quantity							3689161			0
S3	2000	2000	2000	2	0	2	Export	32	Argentina	ARG	68	Bolivia (Plurinational State of)	BOL								28	METALLIFEROUS ORE,SCRAP	1	No Quantity							15129			0
S3	2000	2000	2000	2	0	2	Export	32	Argentina	ARG	76	Brazil	BRA								28	METALLIFEROUS ORE,SCRAP	1	No Quantity							19755137			0
S3	2000	2000	2000	2	0	2	Export	32	Argentina	ARG	124	Canada	CAN								28	METALLIFEROUS ORE,SCRAP	1	No Quantity							41395097			0
S3	2000	2000	2000	2	0	2	Export	32	Argentina	ARG	152	Chile	CHL								28	METALLIFEROUS ORE,SCRAP	1	No Quantity							658437			0
S3	2000	2000	2000	2	0	2	Export	32	Argentina	ARG	156	China	CHN								28	METALLIFEROUS ORE,SCRAP	1	No Quantity							4539520			0
S3	2000	2000	2000	2	0	2	Export	32	Argentina	ARG	170	Colombia	COL								28	METALLIFEROUS ORE,SCRAP	1	No Quantity							3			0
S3	2000	2000	2000	2	0	2	Export	32	Argentina	ARG	188	Costa Rica	CRI								28	METALLIFEROUS ORE,SCRAP	1	No Quantity							140			0
S3	2000	2000	2000	2	0	2	Export	32	Argentina	ARG	192	Cuba	CUB								28	METALLIFEROUS ORE,SCRAP	1	No Quantity							7122			0
S3	2000	2000	2000	2	0	2	Export	32	Argentina	ARG	246	Finland	FIN								28	METALLIFEROUS ORE,SCRAP	1	No Quantity							46742837			0
S3	2000	2000	2000	2	0	2	Export	32	Argentina	ARG	251	France	FRA								28	METALLIFEROUS ORE,SCRAP	1	No Quantity							9605			0
S3	2000	2000	2000	2	0	2	Export	32	Argentina	ARG	276	Germany	DEU								28	METALLIFEROUS ORE,SCRAP	1	No Quantity							49098546			0
S3	2000	2000	2000	2	0	2	Export	32	Argentina	ARG	344	China, Hong Kong SAR	HKG								28	METALLIFEROUS ORE,SCRAP	1	No Quantity							534921			0
S3	2000	2000	2000	2	0	2	Export	32	Argentina	ARG	376	Israel	ISR								28	METALLIFEROUS ORE,SCRAP	1	No Quantity							97758			0
S3	2000	2000	2000	2	0	2	Export	32	Argentina	ARG	381	Italy	ITA								28	METALLIFEROUS ORE,SCRAP	1	No Quantity							500			0
S3	2000	2000	2000	2	0	2	Export	32	Argentina	ARG	392	Japan	JPN								28	METALLIFEROUS ORE,SCRAP	1	No Quantity							60739494			0
S3	2000	2000	2000	2	0	2	Export	32	Argentina	ARG	410	Rep. of Korea	KOR								28	METALLIFEROUS ORE,SCRAP	1	No Quantity							69420081			0
S3	2000	2000	2000	2	0	2	Export	32	Argentina	ARG	458	Malaysia	MYS								28	METALLIFEROUS ORE,SCRAP	1	No Quantity							537417			0
S3	2000	2000	2000	2	0	2	Export	32	Argentina	ARG	484	Mexico	MEX								28	METALLIFEROUS ORE,SCRAP	1	No Quantity							83988			0
S3	2000	2000	2000	2	0	2	Export	32	Argentina	ARG	490	Other Asia, nes									28	METALLIFEROUS ORE,SCRAP	1	No Quantity							365364			0
S3	2000	2000	2000	2	0	2	Export	32	Argentina	ARG	528	Netherlands	NLD								28	METALLIFEROUS ORE,SCRAP	1	No Quantity							721077			0
S3	2000	2000	2000	2	0	2	Export	32	Argentina	ARG	600	Paraguay	PRY								28	METALLIFEROUS ORE,SCRAP	1	No Quantity							12675			0
S3	2000	2000	2000	2	0	2	Export	32	Argentina	ARG	699	India	IND								28	METALLIFEROUS ORE,SCRAP	1	No Quantity							12179264			0
S3	2000	2000	2000	2	0	2	Export	32	Argentina	ARG	710	South Africa	ZAF								28	METALLIFEROUS ORE,SCRAP	1	No Quantity							6907100			0
S3	2000	2000	2000	2	0	2	Export	32	Argentina	ARG	724	Spain	ESP								28	METALLIFEROUS ORE,SCRAP	1	No Quantity							3390934			0
S3	2000	2000	2000	2	0	2	Export	32	Argentina	ARG	752	Sweden	SWE								28	METALLIFEROUS ORE,SCRAP	1	No Quantity							10738900			0
S3	2000	2000	2000	2	0	2	Export	32	Argentina	ARG	826	United Kingdom	GBR								28	METALLIFEROUS ORE,SCRAP	1	No Quantity							234177			0
S3	2000	2000	2000	2	0	2	Export	32	Argentina	ARG	842	USA	USA								28	METALLIFEROUS ORE,SCRAP	1	No Quantity							957714			0
S3	2000	2000	2000	2	0	2	Export	32	Argentina	ARG	858	Uruguay	URY								28	METALLIFEROUS ORE,SCRAP	1	No Quantity							211397			0
S3	2000	2000	2000	2	0	2	Export	31	Azerbaijan	AZE	0	World	WLD								29	CRUDE ANIMAL,VEG.MATERL.	1	No Quantity							1238235			0
S3	2000	2000	2000	2	0	2	Export	31	Azerbaijan	AZE	112	Belarus	BLR								29	CRUDE ANIMAL,VEG.MATERL.	1	No Quantity							12800			0
S3	2000	2000	2000	2	0	2	Export	31	Azerbaijan	AZE	156	China	CHN								29	CRUDE ANIMAL,VEG.MATERL.	1	No Quantity							3080			0
S3	2000	2000	2000	2	0	2	Export	31	Azerbaijan	AZE	276	Germany	DEU								29	CRUDE ANIMAL,VEG.MATERL.	1	No Quantity							54000			0
S3	2000	2000	2000	2	0	2	Export	31	Azerbaijan	AZE	408	Dem. People's Rep. of Korea	PRK								29	CRUDE ANIMAL,VEG.MATERL.	1	No Quantity							9290			0
S3	2000	2000	2000	2	0	2	Export	31	Azerbaijan	AZE	410	Rep. of Korea	KOR								29	CRUDE ANIMAL,VEG.MATERL.	1	No Quantity							10451			0
S3	2000	2000	2000	2	0	2	Export	31	Azerbaijan	AZE	422	Lebanon	LBN								29	CRUDE ANIMAL,VEG.MATERL.	1	No Quantity							4860			0
S3	2000	2000	2000	2	0	2	Export	31	Azerbaijan	AZE	586	Pakistan	PAK								29	CRUDE ANIMAL,VEG.MATERL.	1	No Quantity							720			0
S3	2000	2000	2000	2	0	2	Export	31	Azerbaijan	AZE	616	Poland	POL								29	CRUDE ANIMAL,VEG.MATERL.	1	No Quantity							53100			0
S3	2000	2000	2000	2	0	2	Export	31	Azerbaijan	AZE	643	Russian Federation	RUS								29	CRUDE ANIMAL,VEG.MATERL.	1	No Quantity							1831			0
S3	2000	2000	2000	2	0	2	Export	31	Azerbaijan	AZE	792	Turkey	TUR								29	CRUDE ANIMAL,VEG.MATERL.	1	No Quantity							1082922			0
S3	2000	2000	2000	2	0	2	Export	31	Azerbaijan	AZE	818	Egypt	EGY								29	CRUDE ANIMAL,VEG.MATERL.	1	No Quantity							1800			0
S3	2000	2000	2000	2	0	2	Export	31	Azerbaijan	AZE	842	USA	USA								29	CRUDE ANIMAL,VEG.MATERL.	1	No Quantity							3260			0
S3	2000	2000	2000	2	0	2	Export	31	Azerbaijan	AZE	860	Uzbekistan	UZB								29	CRUDE ANIMAL,VEG.MATERL.	1	No Quantity							120			0
S3	2000	2000	2000	2	0	2	Export	32	Argentina	ARG	0	World	WLD								29	CRUDE ANIMAL,VEG.MATERL.	1	No Quantity							28727737			0
S3	2000	2000	2000	2	0	2	Export	32	Argentina	ARG	24	Angola	AGO								29	CRUDE ANIMAL,VEG.MATERL.	1	No Quantity							735270			0
S3	2000	2000	2000	2	0	2	Export	32	Argentina	ARG	36	Australia	AUS								29	CRUDE ANIMAL,VEG.MATERL.	1	No Quantity							6250			0
S3	2000	2000	2000	2	0	2	Export	32	Argentina	ARG	40	Austria	AUT								29	CRUDE ANIMAL,VEG.MATERL.	1	No Quantity							12463			0
S3	2000	2000	2000	2	0	2	Export	32	Argentina	ARG	56	Belgium	BEL								29	CRUDE ANIMAL,VEG.MATERL.	1	No Quantity							69049			0
S3	2000	2000	2000	2	0	2	Export	32	Argentina	ARG	68	Bolivia (Plurinational State of)	BOL								29	CRUDE ANIMAL,VEG.MATERL.	1	No Quantity							153105			0
S3	2000	2000	2000	2	0	2	Export	32	Argentina	ARG	76	Brazil	BRA								29	CRUDE ANIMAL,VEG.MATERL.	1	No Quantity							1542988			0
S3	2000	2000	2000	2	0	2	Export	32	Argentina	ARG	124	Canada	CAN								29	CRUDE ANIMAL,VEG.MATERL.	1	No Quantity							505295			0
S3	2000	2000	2000	2	0	2	Export	32	Argentina	ARG	152	Chile	CHL								29	CRUDE ANIMAL,VEG.MATERL.	1	No Quantity							3095723			0
S3	2000	2000	2000	2	0	2	Export	32	Argentina	ARG	156	China	CHN								29	CRUDE ANIMAL,VEG.MATERL.	1	No Quantity							106117			0
S3	2000	2000	2000	2	0	2	Export	32	Argentina	ARG	170	Colombia	COL								29	CRUDE ANIMAL,VEG.MATERL.	1	No Quantity							183234			0
S3	2000	2000	2000	2	0	2	Export	32	Argentina	ARG	178	Congo	COG								29	CRUDE ANIMAL,VEG.MATERL.	1	No Quantity							749978			0
S3	2000	2000	2000	2	0	2	Export	32	Argentina	ARG	188	Costa Rica	CRI								29	CRUDE ANIMAL,VEG.MATERL.	1	No Quantity							1898			0
S3	2000	2000	2000	2	0	2	Export	32	Argentina	ARG	192	Cuba	CUB								29	CRUDE ANIMAL,VEG.MATERL.	1	No Quantity							2272			0
S3	2000	2000	2000	2	0	2	Export	32	Argentina	ARG	208	Denmark	DNK								29	CRUDE ANIMAL,VEG.MATERL.	1	No Quantity							285990			0
S3	2000	2000	2000	2	0	2	Export	32	Argentina	ARG	214	Dominican Rep.	DOM								29	CRUDE ANIMAL,VEG.MATERL.	1	No Quantity							6756			0
S3	2000	2000	2000	2	0	2	Export	32	Argentina	ARG	218	Ecuador	ECU								29	CRUDE ANIMAL,VEG.MATERL.	1	No Quantity							915			0
S3	2000	2000	2000	2	0	2	Export	32	Argentina	ARG	222	El Salvador	SLV								29	CRUDE ANIMAL,VEG.MATERL.	1	No Quantity							3270			0
S3	2000	2000	2000	2	0	2	Export	32	Argentina	ARG	251	France	FRA								29	CRUDE ANIMAL,VEG.MATERL.	1	No Quantity							1452072			0
S3	2000	2000	2000	2	0	2	Export	32	Argentina	ARG	266	Gabon	GAB								29	CRUDE ANIMAL,VEG.MATERL.	1	No Quantity							120511			0
S3	2000	2000	2000	2	0	2	Export	32	Argentina	ARG	276	Germany	DEU								29	CRUDE ANIMAL,VEG.MATERL.	1	No Quantity							3215082			0
S3	2000	2000	2000	2	0	2	Export	32	Argentina	ARG	300	Greece	GRC								29	CRUDE ANIMAL,VEG.MATERL.	1	No Quantity							3676			0
S3	2000	2000	2000	2	0	2	Export	32	Argentina	ARG	320	Guatemala	GTM								29	CRUDE ANIMAL,VEG.MATERL.	1	No Quantity							4200			0
S3	2000	2000	2000	2	0	2	Export	32	Argentina	ARG	344	China, Hong Kong SAR	HKG								29	CRUDE ANIMAL,VEG.MATERL.	1	No Quantity							959801			0
S3	2000	2000	2000	2	0	2	Export	32	Argentina	ARG	348	Hungary	HUN								29	CRUDE ANIMAL,VEG.MATERL.	1	No Quantity							70103			0
S3	2000	2000	2000	2	0	2	Export	32	Argentina	ARG	360	Indonesia	IDN								29	CRUDE ANIMAL,VEG.MATERL.	1	No Quantity							14025			0
S3	2000	2000	2000	2	0	2	Export	32	Argentina	ARG	376	Israel	ISR								29	CRUDE ANIMAL,VEG.MATERL.	1	No Quantity							57666			0
S3	2000	2000	2000	2	0	2	Export	32	Argentina	ARG	381	Italy	ITA								29	CRUDE ANIMAL,VEG.MATERL.	1	No Quantity							4015941			0
S3	2000	2000	2000	2	0	2	Export	32	Argentina	ARG	392	Japan	JPN								29	CRUDE ANIMAL,VEG.MATERL.	1	No Quantity							1257976			0
S3	2000	2000	2000	2	0	2	Export	32	Argentina	ARG	410	Rep. of Korea	KOR								29	CRUDE ANIMAL,VEG.MATERL.	1	No Quantity							139141			0
S3	2000	2000	2000	2	0	2	Export	32	Argentina	ARG	458	Malaysia	MYS								29	CRUDE ANIMAL,VEG.MATERL.	1	No Quantity							19579			0
S3	2000	2000	2000	2	0	2	Export	32	Argentina	ARG	484	Mexico	MEX								29	CRUDE ANIMAL,VEG.MATERL.	1	No Quantity							40972			0
S3	2000	2000	2000	2	0	2	Export	32	Argentina	ARG	490	Other Asia, nes									29	CRUDE ANIMAL,VEG.MATERL.	1	No Quantity							57			0
S3	2000	2000	2000	2	0	2	Export	32	Argentina	ARG	528	Netherlands	NLD								29	CRUDE ANIMAL,VEG.MATERL.	1	No Quantity							240232			0
S3	2000	2000	2000	2	0	2	Export	32	Argentina	ARG	554	New Zealand	NZL								29	CRUDE ANIMAL,VEG.MATERL.	1	No Quantity							337			0
S3	2000	2000	2000	2	0	2	Export	32	Argentina	ARG	591	Panama	PAN								29	CRUDE ANIMAL,VEG.MATERL.	1	No Quantity							12370			0
S3	2000	2000	2000	2	0	2	Export	32	Argentina	ARG	600	Paraguay	PRY								29	CRUDE ANIMAL,VEG.MATERL.	1	No Quantity							590291			0
S3	2000	2000	2000	2	0	2	Export	32	Argentina	ARG	604	Peru	PER								29	CRUDE ANIMAL,VEG.MATERL.	1	No Quantity							125539			0
S3	2000	2000	2000	2	0	2	Export	32	Argentina	ARG	643	Russian Federation	RUS								29	CRUDE ANIMAL,VEG.MATERL.	1	No Quantity							522362			0
S3	2000	2000	2000	2	0	2	Export	32	Argentina	ARG	699	India	IND								29	CRUDE ANIMAL,VEG.MATERL.	1	No Quantity							21587			0
S3	2000	2000	2000	2	0	2	Export	32	Argentina	ARG	710	South Africa	ZAF								29	CRUDE ANIMAL,VEG.MATERL.	1	No Quantity							608201			0
S3	2000	2000	2000	2	0	2	Export	32	Argentina	ARG	724	Spain	ESP								29	CRUDE ANIMAL,VEG.MATERL.	1	No Quantity							1103915			0
S3	2000	2000	2000	2	0	2	Export	32	Argentina	ARG	757	Switzerland	CHE								29	CRUDE ANIMAL,VEG.MATERL.	1	No Quantity							14600			0
S3	2000	2000	2000	2	0	2	Export	32	Argentina	ARG	784	United Arab Emirates	ARE								29	CRUDE ANIMAL,VEG.MATERL.	1	No Quantity							1468441			0
S3	2000	2000	2000	2	0	2	Export	32	Argentina	ARG	792	Turkey	TUR								29	CRUDE ANIMAL,VEG.MATERL.	1	No Quantity							196739			0
S3	2000	2000	2000	2	0	2	Export	32	Argentina	ARG	818	Egypt	EGY								29	CRUDE ANIMAL,VEG.MATERL.	1	No Quantity							377376			0
S3	2000	2000	2000	2	0	2	Export	32	Argentina	ARG	826	United Kingdom	GBR								29	CRUDE ANIMAL,VEG.MATERL.	1	No Quantity							19736			0
S3	2000	2000	2000	2	0	2	Export	32	Argentina	ARG	842	USA	USA								29	CRUDE ANIMAL,VEG.MATERL.	1	No Quantity							1471287			0
S3	2000	2000	2000	2	0	2	Export	32	Argentina	ARG	858	Uruguay	URY								29	CRUDE ANIMAL,VEG.MATERL.	1	No Quantity							2979895			0
S3	2000	2000	2000	2	0	2	Export	32	Argentina	ARG	862	Venezuela	VEN								29	CRUDE ANIMAL,VEG.MATERL.	1	No Quantity							116454			0
S3	2000	2000	2000	2	0	2	Export	32	Argentina	ARG	899	Areas, nes									29	CRUDE ANIMAL,VEG.MATERL.	1	No Quantity							27000			0
S3	2000	2000	2000	2	0	2	Export	32	Argentina	ARG	0	World	WLD								32	COAL, COKE, BRIQUETTES	1	No Quantity							1701049			0
S3	2000	2000	2000	2	0	2	Export	32	Argentina	ARG	76	Brazil	BRA								32	COAL, COKE, BRIQUETTES	1	No Quantity							723216			0
S3	2000	2000	2000	2	0	2	Export	32	Argentina	ARG	152	Chile	CHL								32	COAL, COKE, BRIQUETTES	1	No Quantity							67011			0
S3	2000	2000	2000	2	0	2	Export	32	Argentina	ARG	528	Netherlands	NLD								32	COAL, COKE, BRIQUETTES	1	No Quantity							829766			0
S3	2000	2000	2000	2	0	2	Export	32	Argentina	ARG	600	Paraguay	PRY								32	COAL, COKE, BRIQUETTES	1	No Quantity							32097			0
S3	2000	2000	2000	2	0	2	Export	32	Argentina	ARG	757	Switzerland	CHE								32	COAL, COKE, BRIQUETTES	1	No Quantity							100			0
S3	2000	2000	2000	2	0	2	Export	32	Argentina	ARG	858	Uruguay	URY								32	COAL, COKE, BRIQUETTES	1	No Quantity							48859			0
S3	2000	2000	2000	2	0	2	Export	31	Azerbaijan	AZE	0	World	WLD								33	PETROLEUM,PETROL.PRODUCT	1	No Quantity							1465561602			0
S3	2000	2000	2000	2	0	2	Export	31	Azerbaijan	AZE	8	Albania	ALB								33	PETROLEUM,PETROL.PRODUCT	1	No Quantity							1542618			0
S3	2000	2000	2000	2	0	2	Export	31	Azerbaijan	AZE	32	Argentina	ARG								33	PETROLEUM,PETROL.PRODUCT	1	No Quantity							7255366			0
S3	2000	2000	2000	2	0	2	Export	31	Azerbaijan	AZE	100	Bulgaria	BGR								33	PETROLEUM,PETROL.PRODUCT	1	No Quantity							1986687			0
S3	2000	2000	2000	2	0	2	Export	31	Azerbaijan	AZE	112	Belarus	BLR								33	PETROLEUM,PETROL.PRODUCT	1	No Quantity							28768			0
S3	2000	2000	2000	2	0	2	Export	31	Azerbaijan	AZE	124	Canada	CAN								33	PETROLEUM,PETROL.PRODUCT	1	No Quantity							2			0
S3	2000	2000	2000	2	0	2	Export	31	Azerbaijan	AZE	191	Croatia	HRV								33	PETROLEUM,PETROL.PRODUCT	1	No Quantity							3741901			0
S3	2000	2000	2000	2	0	2	Export	31	Azerbaijan	AZE	251	France	FRA								33	PETROLEUM,PETROL.PRODUCT	1	No Quantity							204907789			0
S3	2000	2000	2000	2	0	2	Export	31	Azerbaijan	AZE	268	Georgia	GEO								33	PETROLEUM,PETROL.PRODUCT	1	No Quantity							64331046			0
S3	2000	2000	2000	2	0	2	Export	31	Azerbaijan	AZE	276	Germany	DEU								33	PETROLEUM,PETROL.PRODUCT	1	No Quantity							392357			0
S3	2000	2000	2000	2	0	2	Export	31	Azerbaijan	AZE	292	Gibraltar	GIB								33	PETROLEUM,PETROL.PRODUCT	1	No Quantity							7362180			0
S3	2000	2000	2000	2	0	2	Export	31	Azerbaijan	AZE	300	Greece	GRC								33	PETROLEUM,PETROL.PRODUCT	1	No Quantity							22515385			0
S3	2000	2000	2000	2	0	2	Export	31	Azerbaijan	AZE	352	Iceland	ISL								33	PETROLEUM,PETROL.PRODUCT	1	No Quantity							31512688			0
S3	2000	2000	2000	2	0	2	Export	31	Azerbaijan	AZE	360	Indonesia	IDN								33	PETROLEUM,PETROL.PRODUCT	1	No Quantity							5468815			0
S3	2000	2000	2000	2	0	2	Export	31	Azerbaijan	AZE	364	Iran	IRN								33	PETROLEUM,PETROL.PRODUCT	1	No Quantity							716655			0
S3	2000	2000	2000	2	0	2	Export	31	Azerbaijan	AZE	376	Israel	ISR								33	PETROLEUM,PETROL.PRODUCT	1	No Quantity							133836020			0
S3	2000	2000	2000	2	0	2	Export	31	Azerbaijan	AZE	381	Italy	ITA								33	PETROLEUM,PETROL.PRODUCT	1	No Quantity							758604914			0
S3	2000	2000	2000	2	0	2	Export	31	Azerbaijan	AZE	398	Kazakhstan	KAZ								33	PETROLEUM,PETROL.PRODUCT	1	No Quantity							2264379			0
S3	2000	2000	2000	2	0	2	Export	31	Azerbaijan	AZE	470	Malta	MLT								33	PETROLEUM,PETROL.PRODUCT	1	No Quantity							25376971			0
S3	2000	2000	2000	2	0	2	Export	31	Azerbaijan	AZE	528	Netherlands	NLD								33	PETROLEUM,PETROL.PRODUCT	1	No Quantity							21182790			0
S3	2000	2000	2000	2	0	2	Export	31	Azerbaijan	AZE	642	Romania	ROU								33	PETROLEUM,PETROL.PRODUCT	1	No Quantity							7402682			0
S3	2000	2000	2000	2	0	2	Export	31	Azerbaijan	AZE	643	Russian Federation	RUS								33	PETROLEUM,PETROL.PRODUCT	1	No Quantity							4111694			0
S3	2000	2000	2000	2	0	2	Export	31	Azerbaijan	AZE	686	Senegal	SEN								33	PETROLEUM,PETROL.PRODUCT	1	No Quantity							6306385			0
S3	2000	2000	2000	2	0	2	Export	31	Azerbaijan	AZE	705	Slovenia	SVN								33	PETROLEUM,PETROL.PRODUCT	1	No Quantity							2290417			0
S3	2000	2000	2000	2	0	2	Export	31	Azerbaijan	AZE	724	Spain	ESP								33	PETROLEUM,PETROL.PRODUCT	1	No Quantity							6681877			0
S3	2000	2000	2000	2	0	2	Export	31	Azerbaijan	AZE	757	Switzerland	CHE								33	PETROLEUM,PETROL.PRODUCT	1	No Quantity							31378464			0
S3	2000	2000	2000	2	0	2	Export	31	Azerbaijan	AZE	762	Tajikistan	TJK								33	PETROLEUM,PETROL.PRODUCT	1	No Quantity							217253			0
S3	2000	2000	2000	2	0	2	Export	31	Azerbaijan	AZE	784	United Arab Emirates	ARE								33	PETROLEUM,PETROL.PRODUCT	1	No Quantity							25760			0
S3	2000	2000	2000	2	0	2	Export	31	Azerbaijan	AZE	788	Tunisia	TUN								33	PETROLEUM,PETROL.PRODUCT	1	No Quantity							3803570			0
S3	2000	2000	2000	2	0	2	Export	31	Azerbaijan	AZE	792	Turkey	TUR								33	PETROLEUM,PETROL.PRODUCT	1	No Quantity							70004288			0
S3	2000	2000	2000	2	0	2	Export	31	Azerbaijan	AZE	795	Turkmenistan	TKM								33	PETROLEUM,PETROL.PRODUCT	1	No Quantity							6746			0
S3	2000	2000	2000	2	0	2	Export	31	Azerbaijan	AZE	804	Ukraine	UKR								33	PETROLEUM,PETROL.PRODUCT	1	No Quantity							18745142			0
S3	2000	2000	2000	2	0	2	Export	31	Azerbaijan	AZE	826	United Kingdom	GBR								33	PETROLEUM,PETROL.PRODUCT	1	No Quantity							13672958			0
S3	2000	2000	2000	2	0	2	Export	31	Azerbaijan	AZE	842	USA	USA								33	PETROLEUM,PETROL.PRODUCT	1	No Quantity							3585			0
S3	2000	2000	2000	2	0	2	Export	31	Azerbaijan	AZE	860	Uzbekistan	UZB								33	PETROLEUM,PETROL.PRODUCT	1	No Quantity							27702			0
S3	2000	2000	2000	2	0	2	Export	31	Azerbaijan	AZE	891	Serbia and Montenegro	SCG								33	PETROLEUM,PETROL.PRODUCT	1	No Quantity							7855750			0
S3	2000	2000	2000	2	0	2	Export	32	Argentina	ARG	0	World	WLD								33	PETROLEUM,PETROL.PRODUCT	1	No Quantity							4040665692			0
S3	2000	2000	2000	2	0	2	Export	32	Argentina	ARG	36	Australia	AUS								33	PETROLEUM,PETROL.PRODUCT	1	No Quantity							14789659			0
S3	2000	2000	2000	2	0	2	Export	32	Argentina	ARG	44	Bahamas	BHS								33	PETROLEUM,PETROL.PRODUCT	1	No Quantity							6625438			0
S3	2000	2000	2000	2	0	2	Export	32	Argentina	ARG	48	Bahrain	BHR								33	PETROLEUM,PETROL.PRODUCT	1	No Quantity							22467656			0
S3	2000	2000	2000	2	0	2	Export	32	Argentina	ARG	68	Bolivia (Plurinational State of)	BOL								33	PETROLEUM,PETROL.PRODUCT	1	No Quantity							70726011			0
S3	2000	2000	2000	2	0	2	Export	32	Argentina	ARG	76	Brazil	BRA								33	PETROLEUM,PETROL.PRODUCT	1	No Quantity							1294098076			0
S3	2000	2000	2000	2	0	2	Export	32	Argentina	ARG	124	Canada	CAN								33	PETROLEUM,PETROL.PRODUCT	1	No Quantity							3717			0
S3	2000	2000	2000	2	0	2	Export	32	Argentina	ARG	152	Chile	CHL								33	PETROLEUM,PETROL.PRODUCT	1	No Quantity							1261793204			0
S3	2000	2000	2000	2	0	2	Export	32	Argentina	ARG	156	China	CHN								33	PETROLEUM,PETROL.PRODUCT	1	No Quantity							705175			0
S3	2000	2000	2000	2	0	2	Export	32	Argentina	ARG	170	Colombia	COL								33	PETROLEUM,PETROL.PRODUCT	1	No Quantity							112169			0
S3	2000	2000	2000	2	0	2	Export	32	Argentina	ARG	188	Costa Rica	CRI								33	PETROLEUM,PETROL.PRODUCT	1	No Quantity							70906			0
S3	2000	2000	2000	2	0	2	Export	32	Argentina	ARG	192	Cuba	CUB								33	PETROLEUM,PETROL.PRODUCT	1	No Quantity							170			0
S3	2000	2000	2000	2	0	2	Export	32	Argentina	ARG	196	Cyprus	CYP								33	PETROLEUM,PETROL.PRODUCT	1	No Quantity							3266563			0
S3	2000	2000	2000	2	0	2	Export	32	Argentina	ARG	204	Benin	BEN								33	PETROLEUM,PETROL.PRODUCT	1	No Quantity							1100			0
S3	2000	2000	2000	2	0	2	Export	32	Argentina	ARG	214	Dominican Rep.	DOM								33	PETROLEUM,PETROL.PRODUCT	1	No Quantity							1022719			0
S3	2000	2000	2000	2	0	2	Export	32	Argentina	ARG	218	Ecuador	ECU								33	PETROLEUM,PETROL.PRODUCT	1	No Quantity							2175102			0
S3	2000	2000	2000	2	0	2	Export	32	Argentina	ARG	222	El Salvador	SLV								33	PETROLEUM,PETROL.PRODUCT	1	No Quantity							17190			0
S3	2000	2000	2000	2	0	2	Export	32	Argentina	ARG	251	France	FRA								33	PETROLEUM,PETROL.PRODUCT	1	No Quantity							14046905			0
S3	2000	2000	2000	2	0	2	Export	32	Argentina	ARG	276	Germany	DEU								33	PETROLEUM,PETROL.PRODUCT	1	No Quantity							131			0
S3	2000	2000	2000	2	0	2	Export	32	Argentina	ARG	320	Guatemala	GTM								33	PETROLEUM,PETROL.PRODUCT	1	No Quantity							15500			0
S3	2000	2000	2000	2	0	2	Export	32	Argentina	ARG	381	Italy	ITA								33	PETROLEUM,PETROL.PRODUCT	1	No Quantity							813			0
S3	2000	2000	2000	2	0	2	Export	32	Argentina	ARG	392	Japan	JPN								33	PETROLEUM,PETROL.PRODUCT	1	No Quantity							315			0
S3	2000	2000	2000	2	0	2	Export	32	Argentina	ARG	430	Liberia	LBR								33	PETROLEUM,PETROL.PRODUCT	1	No Quantity							1681465			0
S3	2000	2000	2000	2	0	2	Export	32	Argentina	ARG	484	Mexico	MEX								33	PETROLEUM,PETROL.PRODUCT	1	No Quantity							34020			0
S3	2000	2000	2000	2	0	2	Export	32	Argentina	ARG	490	Other Asia, nes									33	PETROLEUM,PETROL.PRODUCT	1	No Quantity							6320			0
S3	2000	2000	2000	2	0	2	Export	32	Argentina	ARG	528	Netherlands	NLD								33	PETROLEUM,PETROL.PRODUCT	1	No Quantity							14648393			0
S3	2000	2000	2000	2	0	2	Export	32	Argentina	ARG	554	New Zealand	NZL								33	PETROLEUM,PETROL.PRODUCT	1	No Quantity							45226875			0
S3	2000	2000	2000	2	0	2	Export	32	Argentina	ARG	591	Panama	PAN								33	PETROLEUM,PETROL.PRODUCT	1	No Quantity							2844864			0
S3	2000	2000	2000	2	0	2	Export	32	Argentina	ARG	600	Paraguay	PRY								33	PETROLEUM,PETROL.PRODUCT	1	No Quantity							197718700			0
S3	2000	2000	2000	2	0	2	Export	32	Argentina	ARG	604	Peru	PER								33	PETROLEUM,PETROL.PRODUCT	1	No Quantity							15353664			0
S3	2000	2000	2000	2	0	2	Export	32	Argentina	ARG	699	India	IND								33	PETROLEUM,PETROL.PRODUCT	1	No Quantity							26326			0
S3	2000	2000	2000	2	0	2	Export	32	Argentina	ARG	724	Spain	ESP								33	PETROLEUM,PETROL.PRODUCT	1	No Quantity							945177			0
S3	2000	2000	2000	2	0	2	Export	32	Argentina	ARG	757	Switzerland	CHE								33	PETROLEUM,PETROL.PRODUCT	1	No Quantity							76			0
S3	2000	2000	2000	2	0	2	Export	32	Argentina	ARG	780	Trinidad and Tobago	TTO								33	PETROLEUM,PETROL.PRODUCT	1	No Quantity							85180			0
S3	2000	2000	2000	2	0	2	Export	32	Argentina	ARG	826	United Kingdom	GBR								33	PETROLEUM,PETROL.PRODUCT	1	No Quantity							1055			0
S3	2000	2000	2000	2	0	2	Export	32	Argentina	ARG	842	USA	USA								33	PETROLEUM,PETROL.PRODUCT	1	No Quantity							1019040254			0
S3	2000	2000	2000	2	0	2	Export	32	Argentina	ARG	858	Uruguay	URY								33	PETROLEUM,PETROL.PRODUCT	1	No Quantity							37701513			0
S3	2000	2000	2000	2	0	2	Export	32	Argentina	ARG	862	Venezuela	VEN								33	PETROLEUM,PETROL.PRODUCT	1	No Quantity							409567			0
S3	2000	2000	2000	2	0	2	Export	32	Argentina	ARG	899	Areas, nes									33	PETROLEUM,PETROL.PRODUCT	1	No Quantity							13003724			0
S3	2000	2000	2000	2	0	2	Export	32	Argentina	ARG	0	World	WLD								34	GAS,NATURAL,MANUFACTURED	1	No Quantity							451836804			0
S3	2000	2000	2000	2	0	2	Export	32	Argentina	ARG	68	Bolivia (Plurinational State of)	BOL								34	GAS,NATURAL,MANUFACTURED	1	No Quantity							2059			0
S3	2000	2000	2000	2	0	2	Export	32	Argentina	ARG	76	Brazil	BRA								34	GAS,NATURAL,MANUFACTURED	1	No Quantity							155101562			0
S3	2000	2000	2000	2	0	2	Export	32	Argentina	ARG	124	Canada	CAN								34	GAS,NATURAL,MANUFACTURED	1	No Quantity							275			0
S3	2000	2000	2000	2	0	2	Export	32	Argentina	ARG	152	Chile	CHL								34	GAS,NATURAL,MANUFACTURED	1	No Quantity							258822782			0
S3	2000	2000	2000	2	0	2	Export	32	Argentina	ARG	251	France	FRA								34	GAS,NATURAL,MANUFACTURED	1	No Quantity							14			0
S3	2000	2000	2000	2	0	2	Export	32	Argentina	ARG	528	Netherlands	NLD								34	GAS,NATURAL,MANUFACTURED	1	No Quantity							165			0
S3	2000	2000	2000	2	0	2	Export	32	Argentina	ARG	600	Paraguay	PRY								34	GAS,NATURAL,MANUFACTURED	1	No Quantity							23536655			0
S3	2000	2000	2000	2	0	2	Export	32	Argentina	ARG	604	Peru	PER								34	GAS,NATURAL,MANUFACTURED	1	No Quantity							3768893			0
S3	2000	2000	2000	2	0	2	Export	32	Argentina	ARG	724	Spain	ESP								34	GAS,NATURAL,MANUFACTURED	1	No Quantity							1000			0
S3	2000	2000	2000	2	0	2	Export	32	Argentina	ARG	757	Switzerland	CHE								34	GAS,NATURAL,MANUFACTURED	1	No Quantity							50			0
S3	2000	2000	2000	2	0	2	Export	32	Argentina	ARG	842	USA	USA								34	GAS,NATURAL,MANUFACTURED	1	No Quantity							310			0
S3	2000	2000	2000	2	0	2	Export	32	Argentina	ARG	858	Uruguay	URY								34	GAS,NATURAL,MANUFACTURED	1	No Quantity							10603039			0
S3	2000	2000	2000	2	0	2	Export	31	Azerbaijan	AZE	0	World	WLD								35	ELECTRIC CURRENT	1	No Quantity							19342243			0
S3	2000	2000	2000	2	0	2	Export	31	Azerbaijan	AZE	268	Georgia	GEO								35	ELECTRIC CURRENT	1	No Quantity							396978			0
S3	2000	2000	2000	2	0	2	Export	31	Azerbaijan	AZE	643	Russian Federation	RUS								35	ELECTRIC CURRENT	1	No Quantity							18945265			0
S3	2000	2000	2000	2	0	2	Export	32	Argentina	ARG	0	World	WLD								35	ELECTRIC CURRENT	1	No Quantity							148187660			0
S3	2000	2000	2000	2	0	2	Export	32	Argentina	ARG	76	Brazil	BRA								35	ELECTRIC CURRENT	1	No Quantity							97064340			0
S3	2000	2000	2000	2	0	2	Export	32	Argentina	ARG	152	Chile	CHL								35	ELECTRIC CURRENT	1	No Quantity							20453894			0
S3	2000	2000	2000	2	0	2	Export	32	Argentina	ARG	858	Uruguay	URY								35	ELECTRIC CURRENT	1	No Quantity							30669426			0
S3	2000	2000	2000	2	0	2	Export	31	Azerbaijan	AZE	0	World	WLD								41	ANIMAL OILS AND FATS	1	No Quantity							16660			0
S3	2000	2000	2000	2	0	2	Export	31	Azerbaijan	AZE	364	Iran	IRN								41	ANIMAL OILS AND FATS	1	No Quantity							16660			0
S3	2000	2000	2000	2	0	2	Export	32	Argentina	ARG	0	World	WLD								41	ANIMAL OILS AND FATS	1	No Quantity							12624468			0
S3	2000	2000	2000	2	0	2	Export	32	Argentina	ARG	24	Angola	AGO								41	ANIMAL OILS AND FATS	1	No Quantity							2099			0
S3	2000	2000	2000	2	0	2	Export	32	Argentina	ARG	56	Belgium	BEL								41	ANIMAL OILS AND FATS	1	No Quantity							2			0
S3	2000	2000	2000	2	0	2	Export	32	Argentina	ARG	68	Bolivia (Plurinational State of)	BOL								41	ANIMAL OILS AND FATS	1	No Quantity							1383071			0
S3	2000	2000	2000	2	0	2	Export	32	Argentina	ARG	76	Brazil	BRA								41	ANIMAL OILS AND FATS	1	No Quantity							6154736			0
S3	2000	2000	2000	2	0	2	Export	32	Argentina	ARG	152	Chile	CHL								41	ANIMAL OILS AND FATS	1	No Quantity							898288			0
S3	2000	2000	2000	2	0	2	Export	32	Argentina	ARG	156	China	CHN								41	ANIMAL OILS AND FATS	1	No Quantity							25804			0
S3	2000	2000	2000	2	0	2	Export	32	Argentina	ARG	276	Germany	DEU								41	ANIMAL OILS AND FATS	1	No Quantity							37278			0
S3	2000	2000	2000	2	0	2	Export	32	Argentina	ARG	376	Israel	ISR								41	ANIMAL OILS AND FATS	1	No Quantity							356354			0
S3	2000	2000	2000	2	0	2	Export	32	Argentina	ARG	381	Italy	ITA								41	ANIMAL OILS AND FATS	1	No Quantity							987000			0
S3	2000	2000	2000	2	0	2	Export	32	Argentina	ARG	392	Japan	JPN								41	ANIMAL OILS AND FATS	1	No Quantity							204644			0
S3	2000	2000	2000	2	0	2	Export	32	Argentina	ARG	442	Luxembourg	LUX								41	ANIMAL OILS AND FATS	1	No Quantity							24			0
S3	2000	2000	2000	2	0	2	Export	32	Argentina	ARG	504	Morocco	MAR								41	ANIMAL OILS AND FATS	1	No Quantity							541500			0
S3	2000	2000	2000	2	0	2	Export	32	Argentina	ARG	528	Netherlands	NLD								41	ANIMAL OILS AND FATS	1	No Quantity							305320			0
S3	2000	2000	2000	2	0	2	Export	32	Argentina	ARG	591	Panama	PAN								41	ANIMAL OILS AND FATS	1	No Quantity							19			0
S3	2000	2000	2000	2	0	2	Export	32	Argentina	ARG	600	Paraguay	PRY								41	ANIMAL OILS AND FATS	1	No Quantity							158660			0
S3	2000	2000	2000	2	0	2	Export	32	Argentina	ARG	643	Russian Federation	RUS								41	ANIMAL OILS AND FATS	1	No Quantity							29965			0
S3	2000	2000	2000	2	0	2	Export	32	Argentina	ARG	686	Senegal	SEN								41	ANIMAL OILS AND FATS	1	No Quantity							71250			0
S3	2000	2000	2000	2	0	2	Export	32	Argentina	ARG	710	South Africa	ZAF								41	ANIMAL OILS AND FATS	1	No Quantity							697852			0
S3	2000	2000	2000	2	0	2	Export	32	Argentina	ARG	724	Spain	ESP								41	ANIMAL OILS AND FATS	1	No Quantity							180743			0
S3	2000	2000	2000	2	0	2	Export	32	Argentina	ARG	842	USA	USA								41	ANIMAL OILS AND FATS	1	No Quantity							57			0
S3	2000	2000	2000	2	0	2	Export	32	Argentina	ARG	858	Uruguay	URY								41	ANIMAL OILS AND FATS	1	No Quantity							588685			0
S3	2000	2000	2000	2	0	2	Export	32	Argentina	ARG	862	Venezuela	VEN								41	ANIMAL OILS AND FATS	1	No Quantity							1117			0
S3	2000	2000	2000	2	0	2	Export	31	Azerbaijan	AZE	0	World	WLD								42	FIXED VEG. FATS AND OILS	1	No Quantity							3337810			0
S3	2000	2000	2000	2	0	2	Export	31	Azerbaijan	AZE	4	Afghanistan	AFG								42	FIXED VEG. FATS AND OILS	1	No Quantity							725575			0
S3	2000	2000	2000	2	0	2	Export	31	Azerbaijan	AZE	48	Bahrain	BHR								42	FIXED VEG. FATS AND OILS	1	No Quantity							78			0
S3	2000	2000	2000	2	0	2	Export	31	Azerbaijan	AZE	268	Georgia	GEO								42	FIXED VEG. FATS AND OILS	1	No Quantity							926981			0
S3	2000	2000	2000	2	0	2	Export	31	Azerbaijan	AZE	364	Iran	IRN								42	FIXED VEG. FATS AND OILS	1	No Quantity							31800			0
S3	2000	2000	2000	2	0	2	Export	31	Azerbaijan	AZE	417	Kyrgyzstan	KGZ								42	FIXED VEG. FATS AND OILS	1	No Quantity							573293			0
S3	2000	2000	2000	2	0	2	Export	31	Azerbaijan	AZE	643	Russian Federation	RUS								42	FIXED VEG. FATS AND OILS	1	No Quantity							175732			0
S3	2000	2000	2000	2	0	2	Export	31	Azerbaijan	AZE	682	Saudi Arabia	SAU								42	FIXED VEG. FATS AND OILS	1	No Quantity							74			0
S3	2000	2000	2000	2	0	2	Export	31	Azerbaijan	AZE	762	Tajikistan	TJK								42	FIXED VEG. FATS AND OILS	1	No Quantity							274276			0
S3	2000	2000	2000	2	0	2	Export	31	Azerbaijan	AZE	792	Turkey	TUR								42	FIXED VEG. FATS AND OILS	1	No Quantity							630000			0
S3	2000	2000	2000	2	0	2	Export	32	Argentina	ARG	0	World	WLD								42	FIXED VEG. FATS AND OILS	1	No Quantity							1599439811			0
S3	2000	2000	2000	2	0	2	Export	32	Argentina	ARG	12	Algeria	DZA								42	FIXED VEG. FATS AND OILS	1	No Quantity							14329091			0
S3	2000	2000	2000	2	0	2	Export	32	Argentina	ARG	24	Angola	AGO								42	FIXED VEG. FATS AND OILS	1	No Quantity							3201200			0
S3	2000	2000	2000	2	0	2	Export	32	Argentina	ARG	28	Antigua and Barbuda	ATG								42	FIXED VEG. FATS AND OILS	1	No Quantity							16060			0
S3	2000	2000	2000	2	0	2	Export	32	Argentina	ARG	36	Australia	AUS								42	FIXED VEG. FATS AND OILS	1	No Quantity							4534850			0
S3	2000	2000	2000	2	0	2	Export	32	Argentina	ARG	48	Bahrain	BHR								42	FIXED VEG. FATS AND OILS	1	No Quantity							39060			0
S3	2000	2000	2000	2	0	2	Export	32	Argentina	ARG	50	Bangladesh	BGD								42	FIXED VEG. FATS AND OILS	1	No Quantity							120693583			0
S3	2000	2000	2000	2	0	2	Export	32	Argentina	ARG	51	Armenia	ARM								42	FIXED VEG. FATS AND OILS	1	No Quantity							16611			0
S3	2000	2000	2000	2	0	2	Export	32	Argentina	ARG	52	Barbados	BRB								42	FIXED VEG. FATS AND OILS	1	No Quantity							9337			0
S3	2000	2000	2000	2	0	2	Export	32	Argentina	ARG	56	Belgium	BEL								42	FIXED VEG. FATS AND OILS	1	No Quantity							150			0
S3	2000	2000	2000	2	0	2	Export	32	Argentina	ARG	68	Bolivia (Plurinational State of)	BOL								42	FIXED VEG. FATS AND OILS	1	No Quantity							703138			0
S3	2000	2000	2000	2	0	2	Export	32	Argentina	ARG	70	Bosnia Herzegovina	BIH								42	FIXED VEG. FATS AND OILS	1	No Quantity							13			0
S3	2000	2000	2000	2	0	2	Export	32	Argentina	ARG	76	Brazil	BRA								42	FIXED VEG. FATS AND OILS	1	No Quantity							76727947			0
S3	2000	2000	2000	2	0	2	Export	32	Argentina	ARG	100	Bulgaria	BGR								42	FIXED VEG. FATS AND OILS	1	No Quantity							106912			0
S3	2000	2000	2000	2	0	2	Export	32	Argentina	ARG	124	Canada	CAN								42	FIXED VEG. FATS AND OILS	1	No Quantity							3568			0
S3	2000	2000	2000	2	0	2	Export	32	Argentina	ARG	152	Chile	CHL								42	FIXED VEG. FATS AND OILS	1	No Quantity							24804799			0
S3	2000	2000	2000	2	0	2	Export	32	Argentina	ARG	156	China	CHN								42	FIXED VEG. FATS AND OILS	1	No Quantity							27614419			0
S3	2000	2000	2000	2	0	2	Export	32	Argentina	ARG	170	Colombia	COL								42	FIXED VEG. FATS AND OILS	1	No Quantity							26763646			0
S3	2000	2000	2000	2	0	2	Export	32	Argentina	ARG	188	Costa Rica	CRI								42	FIXED VEG. FATS AND OILS	1	No Quantity							1166004			0
S3	2000	2000	2000	2	0	2	Export	32	Argentina	ARG	192	Cuba	CUB								42	FIXED VEG. FATS AND OILS	1	No Quantity							10151122			0
S3	2000	2000	2000	2	0	2	Export	32	Argentina	ARG	214	Dominican Rep.	DOM								42	FIXED VEG. FATS AND OILS	1	No Quantity							36400487			0
S3	2000	2000	2000	2	0	2	Export	32	Argentina	ARG	218	Ecuador	ECU								42	FIXED VEG. FATS AND OILS	1	No Quantity							19099608			0
S3	2000	2000	2000	2	0	2	Export	32	Argentina	ARG	222	El Salvador	SLV								42	FIXED VEG. FATS AND OILS	1	No Quantity							42967			0
S3	2000	2000	2000	2	0	2	Export	32	Argentina	ARG	233	Estonia	EST								42	FIXED VEG. FATS AND OILS	1	No Quantity							39983			0
S3	2000	2000	2000	2	0	2	Export	32	Argentina	ARG	242	Fiji	FJI								42	FIXED VEG. FATS AND OILS	1	No Quantity							525200			0
S3	2000	2000	2000	2	0	2	Export	32	Argentina	ARG	251	France	FRA								42	FIXED VEG. FATS AND OILS	1	No Quantity							5344144			0
S3	2000	2000	2000	2	0	2	Export	32	Argentina	ARG	268	Georgia	GEO								42	FIXED VEG. FATS AND OILS	1	No Quantity							24337			0
S3	2000	2000	2000	2	0	2	Export	32	Argentina	ARG	276	Germany	DEU								42	FIXED VEG. FATS AND OILS	1	No Quantity							18392941			0
S3	2000	2000	2000	2	0	2	Export	32	Argentina	ARG	320	Guatemala	GTM								42	FIXED VEG. FATS AND OILS	1	No Quantity							16237385			0
S3	2000	2000	2000	2	0	2	Export	32	Argentina	ARG	332	Haiti	HTI								42	FIXED VEG. FATS AND OILS	1	No Quantity							4759415			0
S3	2000	2000	2000	2	0	2	Export	32	Argentina	ARG	340	Honduras	HND								42	FIXED VEG. FATS AND OILS	1	No Quantity							13279			0
S3	2000	2000	2000	2	0	2	Export	32	Argentina	ARG	344	China, Hong Kong SAR	HKG								42	FIXED VEG. FATS AND OILS	1	No Quantity							7580892			0
S3	2000	2000	2000	2	0	2	Export	32	Argentina	ARG	364	Iran	IRN								42	FIXED VEG. FATS AND OILS	1	No Quantity							220728568			0
S3	2000	2000	2000	2	0	2	Export	32	Argentina	ARG	376	Israel	ISR								42	FIXED VEG. FATS AND OILS	1	No Quantity							2138112			0
S3	2000	2000	2000	2	0	2	Export	32	Argentina	ARG	381	Italy	ITA								42	FIXED VEG. FATS AND OILS	1	No Quantity							79797			0
S3	2000	2000	2000	2	0	2	Export	32	Argentina	ARG	388	Jamaica	JAM								42	FIXED VEG. FATS AND OILS	1	No Quantity							2048176			0
S3	2000	2000	2000	2	0	2	Export	32	Argentina	ARG	392	Japan	JPN								42	FIXED VEG. FATS AND OILS	1	No Quantity							635686			0
S3	2000	2000	2000	2	0	2	Export	32	Argentina	ARG	404	Kenya	KEN								42	FIXED VEG. FATS AND OILS	1	No Quantity							3690065			0
S3	2000	2000	2000	2	0	2	Export	32	Argentina	ARG	410	Rep. of Korea	KOR								42	FIXED VEG. FATS AND OILS	1	No Quantity							21528160			0
S3	2000	2000	2000	2	0	2	Export	32	Argentina	ARG	414	Kuwait	KWT								42	FIXED VEG. FATS AND OILS	1	No Quantity							45159			0
S3	2000	2000	2000	2	0	2	Export	32	Argentina	ARG	422	Lebanon	LBN								42	FIXED VEG. FATS AND OILS	1	No Quantity							2484000			0
S3	2000	2000	2000	2	0	2	Export	32	Argentina	ARG	428	Latvia	LVA								42	FIXED VEG. FATS AND OILS	1	No Quantity							1536164			0
S3	2000	2000	2000	2	0	2	Export	32	Argentina	ARG	450	Madagascar	MDG								42	FIXED VEG. FATS AND OILS	1	No Quantity							5508795			0
S3	2000	2000	2000	2	0	2	Export	32	Argentina	ARG	458	Malaysia	MYS								42	FIXED VEG. FATS AND OILS	1	No Quantity							47121793			0
S3	2000	2000	2000	2	0	2	Export	32	Argentina	ARG	470	Malta	MLT								42	FIXED VEG. FATS AND OILS	1	No Quantity							7630			0
S3	2000	2000	2000	2	0	2	Export	32	Argentina	ARG	480	Mauritius	MUS								42	FIXED VEG. FATS AND OILS	1	No Quantity							7932722			0
S3	2000	2000	2000	2	0	2	Export	32	Argentina	ARG	484	Mexico	MEX								42	FIXED VEG. FATS AND OILS	1	No Quantity							3129828			0
S3	2000	2000	2000	2	0	2	Export	32	Argentina	ARG	490	Other Asia, nes									42	FIXED VEG. FATS AND OILS	1	No Quantity							2636198			0
S3	2000	2000	2000	2	0	2	Export	32	Argentina	ARG	504	Morocco	MAR								42	FIXED VEG. FATS AND OILS	1	No Quantity							31636054			0
S3	2000	2000	2000	2	0	2	Export	32	Argentina	ARG	508	Mozambique	MOZ								42	FIXED VEG. FATS AND OILS	1	No Quantity							2901486			0
S3	2000	2000	2000	2	0	2	Export	32	Argentina	ARG	512	Oman	OMN								42	FIXED VEG. FATS AND OILS	1	No Quantity							5265501			0
S3	2000	2000	2000	2	0	2	Export	32	Argentina	ARG	524	Nepal	NPL								42	FIXED VEG. FATS AND OILS	1	No Quantity							9301			0
S3	2000	2000	2000	2	0	2	Export	32	Argentina	ARG	528	Netherlands	NLD								42	FIXED VEG. FATS AND OILS	1	No Quantity							57057009			0
S3	2000	2000	2000	2	0	2	Export	32	Argentina	ARG	554	New Zealand	NZL								42	FIXED VEG. FATS AND OILS	1	No Quantity							1370198			0
S3	2000	2000	2000	2	0	2	Export	32	Argentina	ARG	558	Nicaragua	NIC								42	FIXED VEG. FATS AND OILS	1	No Quantity							51004			0
S3	2000	2000	2000	2	0	2	Export	32	Argentina	ARG	586	Pakistan	PAK								42	FIXED VEG. FATS AND OILS	1	No Quantity							45376968			0
S3	2000	2000	2000	2	0	2	Export	32	Argentina	ARG	591	Panama	PAN								42	FIXED VEG. FATS AND OILS	1	No Quantity							5203146			0
S3	2000	2000	2000	2	0	2	Export	32	Argentina	ARG	600	Paraguay	PRY								42	FIXED VEG. FATS AND OILS	1	No Quantity							3645565			0
S3	2000	2000	2000	2	0	2	Export	32	Argentina	ARG	604	Peru	PER								42	FIXED VEG. FATS AND OILS	1	No Quantity							24000234			0
S3	2000	2000	2000	2	0	2	Export	32	Argentina	ARG	616	Poland	POL								42	FIXED VEG. FATS AND OILS	1	No Quantity							25608			0
S3	2000	2000	2000	2	0	2	Export	32	Argentina	ARG	620	Portugal	PRT								42	FIXED VEG. FATS AND OILS	1	No Quantity							108			0
S3	2000	2000	2000	2	0	2	Export	32	Argentina	ARG	634	Qatar	QAT								42	FIXED VEG. FATS AND OILS	1	No Quantity							25893			0
S3	2000	2000	2000	2	0	2	Export	32	Argentina	ARG	643	Russian Federation	RUS								42	FIXED VEG. FATS AND OILS	1	No Quantity							39086929			0
S3	2000	2000	2000	2	0	2	Export	32	Argentina	ARG	682	Saudi Arabia	SAU								42	FIXED VEG. FATS AND OILS	1	No Quantity							13692			0
S3	2000	2000	2000	2	0	2	Export	32	Argentina	ARG	686	Senegal	SEN								42	FIXED VEG. FATS AND OILS	1	No Quantity							1392000			0
S3	2000	2000	2000	2	0	2	Export	32	Argentina	ARG	699	India	IND								42	FIXED VEG. FATS AND OILS	1	No Quantity							393800934			0
S3	2000	2000	2000	2	0	2	Export	32	Argentina	ARG	702	Singapore	SGP								42	FIXED VEG. FATS AND OILS	1	No Quantity							1257004			0
S3	2000	2000	2000	2	0	2	Export	32	Argentina	ARG	710	South Africa	ZAF								42	FIXED VEG. FATS AND OILS	1	No Quantity							50024811			0
S3	2000	2000	2000	2	0	2	Export	32	Argentina	ARG	724	Spain	ESP								42	FIXED VEG. FATS AND OILS	1	No Quantity							2126087			0
S3	2000	2000	2000	2	0	2	Export	32	Argentina	ARG	740	Suriname	SUR								42	FIXED VEG. FATS AND OILS	1	No Quantity							204178			0
S3	2000	2000	2000	2	0	2	Export	32	Argentina	ARG	757	Switzerland	CHE								42	FIXED VEG. FATS AND OILS	1	No Quantity							20			0
S3	2000	2000	2000	2	0	2	Export	32	Argentina	ARG	780	Trinidad and Tobago	TTO								42	FIXED VEG. FATS AND OILS	1	No Quantity							1680766			0
S3	2000	2000	2000	2	0	2	Export	32	Argentina	ARG	784	United Arab Emirates	ARE								42	FIXED VEG. FATS AND OILS	1	No Quantity							12499995			0
S3	2000	2000	2000	2	0	2	Export	32	Argentina	ARG	788	Tunisia	TUN								42	FIXED VEG. FATS AND OILS	1	No Quantity							6025202			0
S3	2000	2000	2000	2	0	2	Export	32	Argentina	ARG	792	Turkey	TUR								42	FIXED VEG. FATS AND OILS	1	No Quantity							13558284			0
S3	2000	2000	2000	2	0	2	Export	32	Argentina	ARG	818	Egypt	EGY								42	FIXED VEG. FATS AND OILS	1	No Quantity							74038799			0
S3	2000	2000	2000	2	0	2	Export	32	Argentina	ARG	826	United Kingdom	GBR								42	FIXED VEG. FATS AND OILS	1	No Quantity							4			0
S3	2000	2000	2000	2	0	2	Export	32	Argentina	ARG	834	United Rep. of Tanzania	TZA								42	FIXED VEG. FATS AND OILS	1	No Quantity							3838181			0
S3	2000	2000	2000	2	0	2	Export	32	Argentina	ARG	842	USA	USA								42	FIXED VEG. FATS AND OILS	1	No Quantity							24805192			0
S3	2000	2000	2000	2	0	2	Export	32	Argentina	ARG	858	Uruguay	URY								42	FIXED VEG. FATS AND OILS	1	No Quantity							9571150			0
S3	2000	2000	2000	2	0	2	Export	32	Argentina	ARG	862	Venezuela	VEN								42	FIXED VEG. FATS AND OILS	1	No Quantity							44888057			0
S3	2000	2000	2000	2	0	2	Export	32	Argentina	ARG	887	Yemen	YEM								42	FIXED VEG. FATS AND OILS	1	No Quantity							567900			0
S3	2000	2000	2000	2	0	2	Export	32	Argentina	ARG	899	Areas, nes									42	FIXED VEG. FATS AND OILS	1	No Quantity							2899550			0
S3	2000	2000	2000	2	0	2	Export	31	Azerbaijan	AZE	0	World	WLD								43	ANIMAL,VEG.FATS,OILS,NES	1	No Quantity							243150			0
S3	2000	2000	2000	2	0	2	Export	31	Azerbaijan	AZE	268	Georgia	GEO								43	ANIMAL,VEG.FATS,OILS,NES	1	No Quantity							36340			0
S3	2000	2000	2000	2	0	2	Export	31	Azerbaijan	AZE	643	Russian Federation	RUS								43	ANIMAL,VEG.FATS,OILS,NES	1	No Quantity							108290			0
S3	2000	2000	2000	2	0	2	Export	31	Azerbaijan	AZE	795	Turkmenistan	TKM								43	ANIMAL,VEG.FATS,OILS,NES	1	No Quantity							98520			0
S3	2000	2000	2000	2	0	2	Export	32	Argentina	ARG	0	World	WLD								43	ANIMAL,VEG.FATS,OILS,NES	1	No Quantity							36168013			0
S3	2000	2000	2000	2	0	2	Export	32	Argentina	ARG	56	Belgium	BEL								43	ANIMAL,VEG.FATS,OILS,NES	1	No Quantity							143899			0
S3	2000	2000	2000	2	0	2	Export	32	Argentina	ARG	68	Bolivia (Plurinational State of)	BOL								43	ANIMAL,VEG.FATS,OILS,NES	1	No Quantity							84963			0
S3	2000	2000	2000	2	0	2	Export	32	Argentina	ARG	76	Brazil	BRA								43	ANIMAL,VEG.FATS,OILS,NES	1	No Quantity							7964874			0
S3	2000	2000	2000	2	0	2	Export	32	Argentina	ARG	152	Chile	CHL								43	ANIMAL,VEG.FATS,OILS,NES	1	No Quantity							20133179			0
S3	2000	2000	2000	2	0	2	Export	32	Argentina	ARG	170	Colombia	COL								43	ANIMAL,VEG.FATS,OILS,NES	1	No Quantity							111873			0
S3	2000	2000	2000	2	0	2	Export	32	Argentina	ARG	192	Cuba	CUB								43	ANIMAL,VEG.FATS,OILS,NES	1	No Quantity							18			0
S3	2000	2000	2000	2	0	2	Export	32	Argentina	ARG	218	Ecuador	ECU								43	ANIMAL,VEG.FATS,OILS,NES	1	No Quantity							1200			0
S3	2000	2000	2000	2	0	2	Export	32	Argentina	ARG	276	Germany	DEU								43	ANIMAL,VEG.FATS,OILS,NES	1	No Quantity							142544			0
S3	2000	2000	2000	2	0	2	Export	32	Argentina	ARG	381	Italy	ITA								43	ANIMAL,VEG.FATS,OILS,NES	1	No Quantity							74726			0
S3	2000	2000	2000	2	0	2	Export	32	Argentina	ARG	388	Jamaica	JAM								43	ANIMAL,VEG.FATS,OILS,NES	1	No Quantity							1330			0
S3	2000	2000	2000	2	0	2	Export	32	Argentina	ARG	392	Japan	JPN								43	ANIMAL,VEG.FATS,OILS,NES	1	No Quantity							81030			0
S3	2000	2000	2000	2	0	2	Export	32	Argentina	ARG	528	Netherlands	NLD								43	ANIMAL,VEG.FATS,OILS,NES	1	No Quantity							3458177			0
S3	2000	2000	2000	2	0	2	Export	32	Argentina	ARG	591	Panama	PAN								43	ANIMAL,VEG.FATS,OILS,NES	1	No Quantity							226			0
S3	2000	2000	2000	2	0	2	Export	32	Argentina	ARG	600	Paraguay	PRY								43	ANIMAL,VEG.FATS,OILS,NES	1	No Quantity							46612			0
S3	2000	2000	2000	2	0	2	Export	32	Argentina	ARG	604	Peru	PER								43	ANIMAL,VEG.FATS,OILS,NES	1	No Quantity							270824			0
S3	2000	2000	2000	2	0	2	Export	32	Argentina	ARG	710	South Africa	ZAF								43	ANIMAL,VEG.FATS,OILS,NES	1	No Quantity							1457797			0
S3	2000	2000	2000	2	0	2	Export	32	Argentina	ARG	724	Spain	ESP								43	ANIMAL,VEG.FATS,OILS,NES	1	No Quantity							271260			0
S3	2000	2000	2000	2	0	2	Export	32	Argentina	ARG	752	Sweden	SWE								43	ANIMAL,VEG.FATS,OILS,NES	1	No Quantity							9761			0
S3	2000	2000	2000	2	0	2	Export	32	Argentina	ARG	757	Switzerland	CHE								43	ANIMAL,VEG.FATS,OILS,NES	1	No Quantity							25			0
S3	2000	2000	2000	2	0	2	Export	32	Argentina	ARG	764	Thailand	THA								43	ANIMAL,VEG.FATS,OILS,NES	1	No Quantity							14536			0
S3	2000	2000	2000	2	0	2	Export	32	Argentina	ARG	792	Turkey	TUR								43	ANIMAL,VEG.FATS,OILS,NES	1	No Quantity							32320			0
S3	2000	2000	2000	2	0	2	Export	32	Argentina	ARG	826	United Kingdom	GBR								43	ANIMAL,VEG.FATS,OILS,NES	1	No Quantity							33			0
S3	2000	2000	2000	2	0	2	Export	32	Argentina	ARG	842	USA	USA								43	ANIMAL,VEG.FATS,OILS,NES	1	No Quantity							1219936			0
S3	2000	2000	2000	2	0	2	Export	32	Argentina	ARG	858	Uruguay	URY								43	ANIMAL,VEG.FATS,OILS,NES	1	No Quantity							529910			0
S3	2000	2000	2000	2	0	2	Export	32	Argentina	ARG	862	Venezuela	VEN								43	ANIMAL,VEG.FATS,OILS,NES	1	No Quantity							116960			0
S3	2000	2000	2000	2	0	2	Export	31	Azerbaijan	AZE	0	World	WLD								51	ORGANIC CHEMICALS	1	No Quantity							9926023			0
S3	2000	2000	2000	2	0	2	Export	31	Azerbaijan	AZE	100	Bulgaria	BGR								51	ORGANIC CHEMICALS	1	No Quantity							107575			0
S3	2000	2000	2000	2	0	2	Export	31	Azerbaijan	AZE	268	Georgia	GEO								51	ORGANIC CHEMICALS	1	No Quantity							772945			0
S3	2000	2000	2000	2	0	2	Export	31	Azerbaijan	AZE	292	Gibraltar	GIB								51	ORGANIC CHEMICALS	1	No Quantity							338606			0
S3	2000	2000	2000	2	0	2	Export	31	Azerbaijan	AZE	364	Iran	IRN								51	ORGANIC CHEMICALS	1	No Quantity							152198			0
S3	2000	2000	2000	2	0	2	Export	31	Azerbaijan	AZE	376	Israel	ISR								51	ORGANIC CHEMICALS	1	No Quantity							1232521			0
S3	2000	2000	2000	2	0	2	Export	31	Azerbaijan	AZE	381	Italy	ITA								51	ORGANIC CHEMICALS	1	No Quantity							547821			0
S3	2000	2000	2000	2	0	2	Export	31	Azerbaijan	AZE	398	Kazakhstan	KAZ								51	ORGANIC CHEMICALS	1	No Quantity							329852			0
S3	2000	2000	2000	2	0	2	Export	31	Azerbaijan	AZE	428	Latvia	LVA								51	ORGANIC CHEMICALS	1	No Quantity							45415			0
S3	2000	2000	2000	2	0	2	Export	31	Azerbaijan	AZE	528	Netherlands	NLD								51	ORGANIC CHEMICALS	1	No Quantity							1581475			0
S3	2000	2000	2000	2	0	2	Export	31	Azerbaijan	AZE	616	Poland	POL								51	ORGANIC CHEMICALS	1	No Quantity							469763			0
S3	2000	2000	2000	2	0	2	Export	31	Azerbaijan	AZE	643	Russian Federation	RUS								51	ORGANIC CHEMICALS	1	No Quantity							3372866			0
S3	2000	2000	2000	2	0	2	Export	31	Azerbaijan	AZE	703	Slovakia	SVK								51	ORGANIC CHEMICALS	1	No Quantity							13800			0
S3	2000	2000	2000	2	0	2	Export	31	Azerbaijan	AZE	792	Turkey	TUR								51	ORGANIC CHEMICALS	1	No Quantity							630249			0
S3	2000	2000	2000	2	0	2	Export	31	Azerbaijan	AZE	795	Turkmenistan	TKM								51	ORGANIC CHEMICALS	1	No Quantity							54776			0
S3	2000	2000	2000	2	0	2	Export	31	Azerbaijan	AZE	804	Ukraine	UKR								51	ORGANIC CHEMICALS	1	No Quantity							208538			0
S3	2000	2000	2000	2	0	2	Export	31	Azerbaijan	AZE	818	Egypt	EGY								51	ORGANIC CHEMICALS	1	No Quantity							8395			0
S3	2000	2000	2000	2	0	2	Export	31	Azerbaijan	AZE	842	USA	USA								51	ORGANIC CHEMICALS	1	No Quantity							4			0
S3	2000	2000	2000	2	0	2	Export	31	Azerbaijan	AZE	860	Uzbekistan	UZB								51	ORGANIC CHEMICALS	1	No Quantity							59225			0
S3	2000	2000	2000	2	0	2	Export	32	Argentina	ARG	0	World	WLD								51	ORGANIC CHEMICALS	1	No Quantity							329412840			0
S3	2000	2000	2000	2	0	2	Export	32	Argentina	ARG	12	Algeria	DZA								51	ORGANIC CHEMICALS	1	No Quantity							662600			0
S3	2000	2000	2000	2	0	2	Export	32	Argentina	ARG	36	Australia	AUS								51	ORGANIC CHEMICALS	1	No Quantity							2512926			0
S3	2000	2000	2000	2	0	2	Export	32	Argentina	ARG	56	Belgium	BEL								51	ORGANIC CHEMICALS	1	No Quantity							2423803			0
S3	2000	2000	2000	2	0	2	Export	32	Argentina	ARG	68	Bolivia (Plurinational State of)	BOL								51	ORGANIC CHEMICALS	1	No Quantity							1645779			0
S3	2000	2000	2000	2	0	2	Export	32	Argentina	ARG	76	Brazil	BRA								51	ORGANIC CHEMICALS	1	No Quantity							127462233			0
S3	2000	2000	2000	2	0	2	Export	32	Argentina	ARG	120	Cameroon	CMR								51	ORGANIC CHEMICALS	1	No Quantity							94000			0
S3	2000	2000	2000	2	0	2	Export	32	Argentina	ARG	124	Canada	CAN								51	ORGANIC CHEMICALS	1	No Quantity							247160			0
S3	2000	2000	2000	2	0	2	Export	32	Argentina	ARG	152	Chile	CHL								51	ORGANIC CHEMICALS	1	No Quantity							27634398			0
S3	2000	2000	2000	2	0	2	Export	32	Argentina	ARG	156	China	CHN								51	ORGANIC CHEMICALS	1	No Quantity							1646325			0
S3	2000	2000	2000	2	0	2	Export	32	Argentina	ARG	170	Colombia	COL								51	ORGANIC CHEMICALS	1	No Quantity							3588098			0
S3	2000	2000	2000	2	0	2	Export	32	Argentina	ARG	180	Dem. Rep. of the Congo	COD								51	ORGANIC CHEMICALS	1	No Quantity							94600			0
S3	2000	2000	2000	2	0	2	Export	32	Argentina	ARG	188	Costa Rica	CRI								51	ORGANIC CHEMICALS	1	No Quantity							78648			0
S3	2000	2000	2000	2	0	2	Export	32	Argentina	ARG	192	Cuba	CUB								51	ORGANIC CHEMICALS	1	No Quantity							82246			0
S3	2000	2000	2000	2	0	2	Export	32	Argentina	ARG	203	Czechia	CZE								51	ORGANIC CHEMICALS	1	No Quantity							34500			0
S3	2000	2000	2000	2	0	2	Export	32	Argentina	ARG	204	Benin	BEN								51	ORGANIC CHEMICALS	1	No Quantity							607400			0
S3	2000	2000	2000	2	0	2	Export	32	Argentina	ARG	208	Denmark	DNK								51	ORGANIC CHEMICALS	1	No Quantity							93552			0
S3	2000	2000	2000	2	0	2	Export	32	Argentina	ARG	214	Dominican Rep.	DOM								51	ORGANIC CHEMICALS	1	No Quantity							505294			0
S3	2000	2000	2000	2	0	2	Export	32	Argentina	ARG	218	Ecuador	ECU								51	ORGANIC CHEMICALS	1	No Quantity							1596828			0
S3	2000	2000	2000	2	0	2	Export	32	Argentina	ARG	222	El Salvador	SLV								51	ORGANIC CHEMICALS	1	No Quantity							31913			0
S3	2000	2000	2000	2	0	2	Export	32	Argentina	ARG	251	France	FRA								51	ORGANIC CHEMICALS	1	No Quantity							213248			0
S3	2000	2000	2000	2	0	2	Export	32	Argentina	ARG	276	Germany	DEU								51	ORGANIC CHEMICALS	1	No Quantity							18548048			0
S3	2000	2000	2000	2	0	2	Export	32	Argentina	ARG	320	Guatemala	GTM								51	ORGANIC CHEMICALS	1	No Quantity							151326			0
S3	2000	2000	2000	2	0	2	Export	32	Argentina	ARG	328	Guyana	GUY								51	ORGANIC CHEMICALS	1	No Quantity							34450			0
S3	2000	2000	2000	2	0	2	Export	32	Argentina	ARG	340	Honduras	HND								51	ORGANIC CHEMICALS	1	No Quantity							170			0
S3	2000	2000	2000	2	0	2	Export	32	Argentina	ARG	344	China, Hong Kong SAR	HKG								51	ORGANIC CHEMICALS	1	No Quantity							2676070			0
S3	2000	2000	2000	2	0	2	Export	32	Argentina	ARG	348	Hungary	HUN								51	ORGANIC CHEMICALS	1	No Quantity							44600			0
S3	2000	2000	2000	2	0	2	Export	32	Argentina	ARG	360	Indonesia	IDN								51	ORGANIC CHEMICALS	1	No Quantity							233811			0
S3	2000	2000	2000	2	0	2	Export	32	Argentina	ARG	372	Ireland	IRL								51	ORGANIC CHEMICALS	1	No Quantity							14573			0
S3	2000	2000	2000	2	0	2	Export	32	Argentina	ARG	376	Israel	ISR								51	ORGANIC CHEMICALS	1	No Quantity							600968			0
S3	2000	2000	2000	2	0	2	Export	32	Argentina	ARG	381	Italy	ITA								51	ORGANIC CHEMICALS	1	No Quantity							1480967			0
S3	2000	2000	2000	2	0	2	Export	32	Argentina	ARG	384	Côte d'Ivoire	CIV								51	ORGANIC CHEMICALS	1	No Quantity							48000			0
S3	2000	2000	2000	2	0	2	Export	32	Argentina	ARG	388	Jamaica	JAM								51	ORGANIC CHEMICALS	1	No Quantity							1356801			0
S3	2000	2000	2000	2	0	2	Export	32	Argentina	ARG	392	Japan	JPN								51	ORGANIC CHEMICALS	1	No Quantity							9286999			0
S3	2000	2000	2000	2	0	2	Export	32	Argentina	ARG	400	Jordan	JOR								51	ORGANIC CHEMICALS	1	No Quantity							54386			0
S3	2000	2000	2000	2	0	2	Export	32	Argentina	ARG	404	Kenya	KEN								51	ORGANIC CHEMICALS	1	No Quantity							47700			0
S3	2000	2000	2000	2	0	2	Export	32	Argentina	ARG	410	Rep. of Korea	KOR								51	ORGANIC CHEMICALS	1	No Quantity							6530190			0
S3	2000	2000	2000	2	0	2	Export	32	Argentina	ARG	480	Mauritius	MUS								51	ORGANIC CHEMICALS	1	No Quantity							286715			0
S3	2000	2000	2000	2	0	2	Export	32	Argentina	ARG	484	Mexico	MEX								51	ORGANIC CHEMICALS	1	No Quantity							6431010			0
S3	2000	2000	2000	2	0	2	Export	32	Argentina	ARG	490	Other Asia, nes									51	ORGANIC CHEMICALS	1	No Quantity							25500			0
S3	2000	2000	2000	2	0	2	Export	32	Argentina	ARG	504	Morocco	MAR								51	ORGANIC CHEMICALS	1	No Quantity							302950			0
S3	2000	2000	2000	2	0	2	Export	32	Argentina	ARG	528	Netherlands	NLD								51	ORGANIC CHEMICALS	1	No Quantity							23814031			0
S3	2000	2000	2000	2	0	2	Export	32	Argentina	ARG	554	New Zealand	NZL								51	ORGANIC CHEMICALS	1	No Quantity							325			0
S3	2000	2000	2000	2	0	2	Export	32	Argentina	ARG	566	Nigeria	NGA								51	ORGANIC CHEMICALS	1	No Quantity							2720800			0
S3	2000	2000	2000	2	0	2	Export	32	Argentina	ARG	586	Pakistan	PAK								51	ORGANIC CHEMICALS	1	No Quantity							119726			0
S3	2000	2000	2000	2	0	2	Export	32	Argentina	ARG	591	Panama	PAN								51	ORGANIC CHEMICALS	1	No Quantity							3291768			0
S3	2000	2000	2000	2	0	2	Export	32	Argentina	ARG	600	Paraguay	PRY								51	ORGANIC CHEMICALS	1	No Quantity							4263927			0
S3	2000	2000	2000	2	0	2	Export	32	Argentina	ARG	604	Peru	PER								51	ORGANIC CHEMICALS	1	No Quantity							2245612			0
S3	2000	2000	2000	2	0	2	Export	32	Argentina	ARG	616	Poland	POL								51	ORGANIC CHEMICALS	1	No Quantity							5000			0
S3	2000	2000	2000	2	0	2	Export	32	Argentina	ARG	620	Portugal	PRT								51	ORGANIC CHEMICALS	1	No Quantity							302265			0
S3	2000	2000	2000	2	0	2	Export	32	Argentina	ARG	682	Saudi Arabia	SAU								51	ORGANIC CHEMICALS	1	No Quantity							612700			0
S3	2000	2000	2000	2	0	2	Export	32	Argentina	ARG	686	Senegal	SEN								51	ORGANIC CHEMICALS	1	No Quantity							189346			0
S3	2000	2000	2000	2	0	2	Export	32	Argentina	ARG	699	India	IND								51	ORGANIC CHEMICALS	1	No Quantity							125215			0
S3	2000	2000	2000	2	0	2	Export	32	Argentina	ARG	702	Singapore	SGP								51	ORGANIC CHEMICALS	1	No Quantity							16000			0
S3	2000	2000	2000	2	0	2	Export	32	Argentina	ARG	705	Slovenia	SVN								51	ORGANIC CHEMICALS	1	No Quantity							341400			0
S3	2000	2000	2000	2	0	2	Export	32	Argentina	ARG	710	South Africa	ZAF								51	ORGANIC CHEMICALS	1	No Quantity							2011404			0
S3	2000	2000	2000	2	0	2	Export	32	Argentina	ARG	724	Spain	ESP								51	ORGANIC CHEMICALS	1	No Quantity							3148255			0
S3	2000	2000	2000	2	0	2	Export	32	Argentina	ARG	740	Suriname	SUR								51	ORGANIC CHEMICALS	1	No Quantity							84600			0
S3	2000	2000	2000	2	0	2	Export	32	Argentina	ARG	757	Switzerland	CHE								51	ORGANIC CHEMICALS	1	No Quantity							352179			0
S3	2000	2000	2000	2	0	2	Export	32	Argentina	ARG	760	Syria	SYR								51	ORGANIC CHEMICALS	1	No Quantity							14298			0
S3	2000	2000	2000	2	0	2	Export	32	Argentina	ARG	764	Thailand	THA								51	ORGANIC CHEMICALS	1	No Quantity							1470946			0
S3	2000	2000	2000	2	0	2	Export	32	Argentina	ARG	784	United Arab Emirates	ARE								51	ORGANIC CHEMICALS	1	No Quantity							110850			0
S3	2000	2000	2000	2	0	2	Export	32	Argentina	ARG	788	Tunisia	TUN								51	ORGANIC CHEMICALS	1	No Quantity							40			0
S3	2000	2000	2000	2	0	2	Export	32	Argentina	ARG	792	Turkey	TUR								51	ORGANIC CHEMICALS	1	No Quantity							701463			0
S3	2000	2000	2000	2	0	2	Export	32	Argentina	ARG	818	Egypt	EGY								51	ORGANIC CHEMICALS	1	No Quantity							35727			0
S3	2000	2000	2000	2	0	2	Export	32	Argentina	ARG	826	United Kingdom	GBR								51	ORGANIC CHEMICALS	1	No Quantity							1341844			0
S3	2000	2000	2000	2	0	2	Export	32	Argentina	ARG	834	United Rep. of Tanzania	TZA								51	ORGANIC CHEMICALS	1	No Quantity							46750			0
S3	2000	2000	2000	2	0	2	Export	32	Argentina	ARG	842	USA	USA								51	ORGANIC CHEMICALS	1	No Quantity							46701162			0
S3	2000	2000	2000	2	0	2	Export	32	Argentina	ARG	858	Uruguay	URY								51	ORGANIC CHEMICALS	1	No Quantity							14660570			0
S3	2000	2000	2000	2	0	2	Export	32	Argentina	ARG	862	Venezuela	VEN								51	ORGANIC CHEMICALS	1	No Quantity							700860			0
S3	2000	2000	2000	2	0	2	Export	32	Argentina	ARG	887	Yemen	YEM								51	ORGANIC CHEMICALS	1	No Quantity							149200			0
S3	2000	2000	2000	2	0	2	Export	32	Argentina	ARG	899	Areas, nes									51	ORGANIC CHEMICALS	1	No Quantity							423792			0
S3	2000	2000	2000	2	0	2	Export	31	Azerbaijan	AZE	0	World	WLD								52	INORGANIC CHEMICALS	1	No Quantity							2668239			0
S3	2000	2000	2000	2	0	2	Export	31	Azerbaijan	AZE	268	Georgia	GEO								52	INORGANIC CHEMICALS	1	No Quantity							1220038			0
S3	2000	2000	2000	2	0	2	Export	31	Azerbaijan	AZE	364	Iran	IRN								52	INORGANIC CHEMICALS	1	No Quantity							104143			0
S3	2000	2000	2000	2	0	2	Export	31	Azerbaijan	AZE	643	Russian Federation	RUS								52	INORGANIC CHEMICALS	1	No Quantity							21030			0
S3	2000	2000	2000	2	0	2	Export	31	Azerbaijan	AZE	784	United Arab Emirates	ARE								52	INORGANIC CHEMICALS	1	No Quantity							69193			0
S3	2000	2000	2000	2	0	2	Export	31	Azerbaijan	AZE	795	Turkmenistan	TKM								52	INORGANIC CHEMICALS	1	No Quantity							1036403			0
S3	2000	2000	2000	2	0	2	Export	31	Azerbaijan	AZE	826	United Kingdom	GBR								52	INORGANIC CHEMICALS	1	No Quantity							2289			0
S3	2000	2000	2000	2	0	2	Export	31	Azerbaijan	AZE	842	USA	USA								52	INORGANIC CHEMICALS	1	No Quantity							4			0
S3	2000	2000	2000	2	0	2	Export	31	Azerbaijan	AZE	860	Uzbekistan	UZB								52	INORGANIC CHEMICALS	1	No Quantity							215140			0
S3	2000	2000	2000	2	0	2	Export	32	Argentina	ARG	0	World	WLD								52	INORGANIC CHEMICALS	1	No Quantity							174806961			0
S3	2000	2000	2000	2	0	2	Export	32	Argentina	ARG	36	Australia	AUS								52	INORGANIC CHEMICALS	1	No Quantity							1053048			0
S3	2000	2000	2000	2	0	2	Export	32	Argentina	ARG	48	Bahrain	BHR								52	INORGANIC CHEMICALS	1	No Quantity							10956			0
S3	2000	2000	2000	2	0	2	Export	32	Argentina	ARG	56	Belgium	BEL								52	INORGANIC CHEMICALS	1	No Quantity							1161672			0
S3	2000	2000	2000	2	0	2	Export	32	Argentina	ARG	68	Bolivia (Plurinational State of)	BOL								52	INORGANIC CHEMICALS	1	No Quantity							1700794			0
S3	2000	2000	2000	2	0	2	Export	32	Argentina	ARG	76	Brazil	BRA								52	INORGANIC CHEMICALS	1	No Quantity							79805945			0
S3	2000	2000	2000	2	0	2	Export	32	Argentina	ARG	124	Canada	CAN								52	INORGANIC CHEMICALS	1	No Quantity							12403325			0
S3	2000	2000	2000	2	0	2	Export	32	Argentina	ARG	152	Chile	CHL								52	INORGANIC CHEMICALS	1	No Quantity							15165687			0
S3	2000	2000	2000	2	0	2	Export	32	Argentina	ARG	156	China	CHN								52	INORGANIC CHEMICALS	1	No Quantity							240206			0
S3	2000	2000	2000	2	0	2	Export	32	Argentina	ARG	170	Colombia	COL								52	INORGANIC CHEMICALS	1	No Quantity							1579326			0
S3	2000	2000	2000	2	0	2	Export	32	Argentina	ARG	188	Costa Rica	CRI								52	INORGANIC CHEMICALS	1	No Quantity							445626			0
S3	2000	2000	2000	2	0	2	Export	32	Argentina	ARG	212	Dominica	DMA								52	INORGANIC CHEMICALS	1	No Quantity							13800			0
S3	2000	2000	2000	2	0	2	Export	32	Argentina	ARG	214	Dominican Rep.	DOM								52	INORGANIC CHEMICALS	1	No Quantity							400544			0
S3	2000	2000	2000	2	0	2	Export	32	Argentina	ARG	218	Ecuador	ECU								52	INORGANIC CHEMICALS	1	No Quantity							821874			0
S3	2000	2000	2000	2	0	2	Export	32	Argentina	ARG	222	El Salvador	SLV								52	INORGANIC CHEMICALS	1	No Quantity							173559			0
S3	2000	2000	2000	2	0	2	Export	32	Argentina	ARG	246	Finland	FIN								52	INORGANIC CHEMICALS	1	No Quantity							828			0
S3	2000	2000	2000	2	0	2	Export	32	Argentina	ARG	251	France	FRA								52	INORGANIC CHEMICALS	1	No Quantity							3002088			0
S3	2000	2000	2000	2	0	2	Export	32	Argentina	ARG	276	Germany	DEU								52	INORGANIC CHEMICALS	1	No Quantity							568965			0
S3	2000	2000	2000	2	0	2	Export	32	Argentina	ARG	300	Greece	GRC								52	INORGANIC CHEMICALS	1	No Quantity							30600			0
S3	2000	2000	2000	2	0	2	Export	32	Argentina	ARG	320	Guatemala	GTM								52	INORGANIC CHEMICALS	1	No Quantity							128293			0
S3	2000	2000	2000	2	0	2	Export	32	Argentina	ARG	340	Honduras	HND								52	INORGANIC CHEMICALS	1	No Quantity							34630			0
S3	2000	2000	2000	2	0	2	Export	32	Argentina	ARG	360	Indonesia	IDN								52	INORGANIC CHEMICALS	1	No Quantity							79752			0
S3	2000	2000	2000	2	0	2	Export	32	Argentina	ARG	364	Iran	IRN								52	INORGANIC CHEMICALS	1	No Quantity							18200			0
S3	2000	2000	2000	2	0	2	Export	32	Argentina	ARG	376	Israel	ISR								52	INORGANIC CHEMICALS	1	No Quantity							158113			0
S3	2000	2000	2000	2	0	2	Export	32	Argentina	ARG	381	Italy	ITA								52	INORGANIC CHEMICALS	1	No Quantity							341053			0
S3	2000	2000	2000	2	0	2	Export	32	Argentina	ARG	388	Jamaica	JAM								52	INORGANIC CHEMICALS	1	No Quantity							133832			0
S3	2000	2000	2000	2	0	2	Export	32	Argentina	ARG	392	Japan	JPN								52	INORGANIC CHEMICALS	1	No Quantity							662243			0
S3	2000	2000	2000	2	0	2	Export	32	Argentina	ARG	404	Kenya	KEN								52	INORGANIC CHEMICALS	1	No Quantity							8715			0
S3	2000	2000	2000	2	0	2	Export	32	Argentina	ARG	410	Rep. of Korea	KOR								52	INORGANIC CHEMICALS	1	No Quantity							402			0
S3	2000	2000	2000	2	0	2	Export	32	Argentina	ARG	458	Malaysia	MYS								52	INORGANIC CHEMICALS	1	No Quantity							27195			0
S3	2000	2000	2000	2	0	2	Export	32	Argentina	ARG	480	Mauritius	MUS								52	INORGANIC CHEMICALS	1	No Quantity							35957			0
S3	2000	2000	2000	2	0	2	Export	32	Argentina	ARG	484	Mexico	MEX								52	INORGANIC CHEMICALS	1	No Quantity							1521362			0
S3	2000	2000	2000	2	0	2	Export	32	Argentina	ARG	490	Other Asia, nes									52	INORGANIC CHEMICALS	1	No Quantity							183739			0
S3	2000	2000	2000	2	0	2	Export	32	Argentina	ARG	504	Morocco	MAR								52	INORGANIC CHEMICALS	1	No Quantity							2011310			0
S3	2000	2000	2000	2	0	2	Export	32	Argentina	ARG	528	Netherlands	NLD								52	INORGANIC CHEMICALS	1	No Quantity							2763298			0
S3	2000	2000	2000	2	0	2	Export	32	Argentina	ARG	554	New Zealand	NZL								52	INORGANIC CHEMICALS	1	No Quantity							217708			0
S3	2000	2000	2000	2	0	2	Export	32	Argentina	ARG	558	Nicaragua	NIC								52	INORGANIC CHEMICALS	1	No Quantity							58739			0
S3	2000	2000	2000	2	0	2	Export	32	Argentina	ARG	586	Pakistan	PAK								52	INORGANIC CHEMICALS	1	No Quantity							10038			0
S3	2000	2000	2000	2	0	2	Export	32	Argentina	ARG	591	Panama	PAN								52	INORGANIC CHEMICALS	1	No Quantity							423880			0
S3	2000	2000	2000	2	0	2	Export	32	Argentina	ARG	600	Paraguay	PRY								52	INORGANIC CHEMICALS	1	No Quantity							2103922			0
S3	2000	2000	2000	2	0	2	Export	32	Argentina	ARG	604	Peru	PER								52	INORGANIC CHEMICALS	1	No Quantity							1560778			0
S3	2000	2000	2000	2	0	2	Export	32	Argentina	ARG	620	Portugal	PRT								52	INORGANIC CHEMICALS	1	No Quantity							110904			0
S3	2000	2000	2000	2	0	2	Export	32	Argentina	ARG	682	Saudi Arabia	SAU								52	INORGANIC CHEMICALS	1	No Quantity							5330			0
S3	2000	2000	2000	2	0	2	Export	32	Argentina	ARG	699	India	IND								52	INORGANIC CHEMICALS	1	No Quantity							166231			0
S3	2000	2000	2000	2	0	2	Export	32	Argentina	ARG	710	South Africa	ZAF								52	INORGANIC CHEMICALS	1	No Quantity							280499			0
S3	2000	2000	2000	2	0	2	Export	32	Argentina	ARG	716	Zimbabwe	ZWE								52	INORGANIC CHEMICALS	1	No Quantity							252453			0
S3	2000	2000	2000	2	0	2	Export	32	Argentina	ARG	724	Spain	ESP								52	INORGANIC CHEMICALS	1	No Quantity							566309			0
S3	2000	2000	2000	2	0	2	Export	32	Argentina	ARG	757	Switzerland	CHE								52	INORGANIC CHEMICALS	1	No Quantity							13			0
S3	2000	2000	2000	2	0	2	Export	32	Argentina	ARG	780	Trinidad and Tobago	TTO								52	INORGANIC CHEMICALS	1	No Quantity							33888			0
S3	2000	2000	2000	2	0	2	Export	32	Argentina	ARG	784	United Arab Emirates	ARE								52	INORGANIC CHEMICALS	1	No Quantity							60414			0
S3	2000	2000	2000	2	0	2	Export	32	Argentina	ARG	792	Turkey	TUR								52	INORGANIC CHEMICALS	1	No Quantity							38130			0
S3	2000	2000	2000	2	0	2	Export	32	Argentina	ARG	826	United Kingdom	GBR								52	INORGANIC CHEMICALS	1	No Quantity							5210476			0
S3	2000	2000	2000	2	0	2	Export	32	Argentina	ARG	842	USA	USA								52	INORGANIC CHEMICALS	1	No Quantity							28574646			0
S3	2000	2000	2000	2	0	2	Export	32	Argentina	ARG	858	Uruguay	URY								52	INORGANIC CHEMICALS	1	No Quantity							6465476			0
S3	2000	2000	2000	2	0	2	Export	32	Argentina	ARG	862	Venezuela	VEN								52	INORGANIC CHEMICALS	1	No Quantity							1980190			0
S3	2000	2000	2000	2	0	2	Export	31	Azerbaijan	AZE	0	World	WLD								53	DYES,COLOURING MATERIALS	1	No Quantity							269053			0
S3	2000	2000	2000	2	0	2	Export	31	Azerbaijan	AZE	268	Georgia	GEO								53	DYES,COLOURING MATERIALS	1	No Quantity							68358			0
S3	2000	2000	2000	2	0	2	Export	31	Azerbaijan	AZE	398	Kazakhstan	KAZ								53	DYES,COLOURING MATERIALS	1	No Quantity							22177			0
S3	2000	2000	2000	2	0	2	Export	31	Azerbaijan	AZE	417	Kyrgyzstan	KGZ								53	DYES,COLOURING MATERIALS	1	No Quantity							9037			0
S3	2000	2000	2000	2	0	2	Export	31	Azerbaijan	AZE	643	Russian Federation	RUS								53	DYES,COLOURING MATERIALS	1	No Quantity							54300			0
S3	2000	2000	2000	2	0	2	Export	31	Azerbaijan	AZE	795	Turkmenistan	TKM								53	DYES,COLOURING MATERIALS	1	No Quantity							115181			0
S3	2000	2000	2000	2	0	2	Export	32	Argentina	ARG	0	World	WLD								53	DYES,COLOURING MATERIALS	1	No Quantity							119429367			0
S3	2000	2000	2000	2	0	2	Export	32	Argentina	ARG	12	Algeria	DZA								53	DYES,COLOURING MATERIALS	1	No Quantity							128266			0
S3	2000	2000	2000	2	0	2	Export	32	Argentina	ARG	28	Antigua and Barbuda	ATG								53	DYES,COLOURING MATERIALS	1	No Quantity							26633			0
S3	2000	2000	2000	2	0	2	Export	32	Argentina	ARG	36	Australia	AUS								53	DYES,COLOURING MATERIALS	1	No Quantity							71852			0
S3	2000	2000	2000	2	0	2	Export	32	Argentina	ARG	40	Austria	AUT								53	DYES,COLOURING MATERIALS	1	No Quantity							101			0
S3	2000	2000	2000	2	0	2	Export	32	Argentina	ARG	50	Bangladesh	BGD								53	DYES,COLOURING MATERIALS	1	No Quantity							559784			0
S3	2000	2000	2000	2	0	2	Export	32	Argentina	ARG	56	Belgium	BEL								53	DYES,COLOURING MATERIALS	1	No Quantity							374638			0
S3	2000	2000	2000	2	0	2	Export	32	Argentina	ARG	68	Bolivia (Plurinational State of)	BOL								53	DYES,COLOURING MATERIALS	1	No Quantity							1556666			0
S3	2000	2000	2000	2	0	2	Export	32	Argentina	ARG	76	Brazil	BRA								53	DYES,COLOURING MATERIALS	1	No Quantity							31204189			0
S3	2000	2000	2000	2	0	2	Export	32	Argentina	ARG	124	Canada	CAN								53	DYES,COLOURING MATERIALS	1	No Quantity							36760			0
S3	2000	2000	2000	2	0	2	Export	32	Argentina	ARG	152	Chile	CHL								53	DYES,COLOURING MATERIALS	1	No Quantity							10683577			0
S3	2000	2000	2000	2	0	2	Export	32	Argentina	ARG	156	China	CHN								53	DYES,COLOURING MATERIALS	1	No Quantity							1361540			0
S3	2000	2000	2000	2	0	2	Export	32	Argentina	ARG	170	Colombia	COL								53	DYES,COLOURING MATERIALS	1	No Quantity							2769629			0
S3	2000	2000	2000	2	0	2	Export	32	Argentina	ARG	188	Costa Rica	CRI								53	DYES,COLOURING MATERIALS	1	No Quantity							405285			0
S3	2000	2000	2000	2	0	2	Export	32	Argentina	ARG	192	Cuba	CUB								53	DYES,COLOURING MATERIALS	1	No Quantity							584282			0
S3	2000	2000	2000	2	0	2	Export	32	Argentina	ARG	203	Czechia	CZE								53	DYES,COLOURING MATERIALS	1	No Quantity							77064			0
S3	2000	2000	2000	2	0	2	Export	32	Argentina	ARG	208	Denmark	DNK								53	DYES,COLOURING MATERIALS	1	No Quantity							1460			0
S3	2000	2000	2000	2	0	2	Export	32	Argentina	ARG	214	Dominican Rep.	DOM								53	DYES,COLOURING MATERIALS	1	No Quantity							30825			0
S3	2000	2000	2000	2	0	2	Export	32	Argentina	ARG	218	Ecuador	ECU								53	DYES,COLOURING MATERIALS	1	No Quantity							825567			0
S3	2000	2000	2000	2	0	2	Export	32	Argentina	ARG	222	El Salvador	SLV								53	DYES,COLOURING MATERIALS	1	No Quantity							163188			0
S3	2000	2000	2000	2	0	2	Export	32	Argentina	ARG	231	Ethiopia	ETH								53	DYES,COLOURING MATERIALS	1	No Quantity							5130			0
S3	2000	2000	2000	2	0	2	Export	32	Argentina	ARG	233	Estonia	EST								53	DYES,COLOURING MATERIALS	1	No Quantity							268125			0
S3	2000	2000	2000	2	0	2	Export	32	Argentina	ARG	246	Finland	FIN								53	DYES,COLOURING MATERIALS	1	No Quantity							265851			0
S3	2000	2000	2000	2	0	2	Export	32	Argentina	ARG	251	France	FRA								53	DYES,COLOURING MATERIALS	1	No Quantity							4892659			0
S3	2000	2000	2000	2	0	2	Export	32	Argentina	ARG	276	Germany	DEU								53	DYES,COLOURING MATERIALS	1	No Quantity							2225318			0
S3	2000	2000	2000	2	0	2	Export	32	Argentina	ARG	300	Greece	GRC								53	DYES,COLOURING MATERIALS	1	No Quantity							175939			0
S3	2000	2000	2000	2	0	2	Export	32	Argentina	ARG	320	Guatemala	GTM								53	DYES,COLOURING MATERIALS	1	No Quantity							532419			0
S3	2000	2000	2000	2	0	2	Export	32	Argentina	ARG	340	Honduras	HND								53	DYES,COLOURING MATERIALS	1	No Quantity							75642			0
S3	2000	2000	2000	2	0	2	Export	32	Argentina	ARG	344	China, Hong Kong SAR	HKG								53	DYES,COLOURING MATERIALS	1	No Quantity							673121			0
S3	2000	2000	2000	2	0	2	Export	32	Argentina	ARG	360	Indonesia	IDN								53	DYES,COLOURING MATERIALS	1	No Quantity							240656			0
S3	2000	2000	2000	2	0	2	Export	32	Argentina	ARG	376	Israel	ISR								53	DYES,COLOURING MATERIALS	1	No Quantity							60086			0
S3	2000	2000	2000	2	0	2	Export	32	Argentina	ARG	381	Italy	ITA								53	DYES,COLOURING MATERIALS	1	No Quantity							15669866			0
S3	2000	2000	2000	2	0	2	Export	32	Argentina	ARG	388	Jamaica	JAM								53	DYES,COLOURING MATERIALS	1	No Quantity							1019			0
S3	2000	2000	2000	2	0	2	Export	32	Argentina	ARG	392	Japan	JPN								53	DYES,COLOURING MATERIALS	1	No Quantity							480261			0
S3	2000	2000	2000	2	0	2	Export	32	Argentina	ARG	410	Rep. of Korea	KOR								53	DYES,COLOURING MATERIALS	1	No Quantity							562227			0
S3	2000	2000	2000	2	0	2	Export	32	Argentina	ARG	422	Lebanon	LBN								53	DYES,COLOURING MATERIALS	1	No Quantity							19412			0
S3	2000	2000	2000	2	0	2	Export	32	Argentina	ARG	430	Liberia	LBR								53	DYES,COLOURING MATERIALS	1	No Quantity							4703			0
S3	2000	2000	2000	2	0	2	Export	32	Argentina	ARG	454	Malawi	MWI								53	DYES,COLOURING MATERIALS	1	No Quantity							256			0
S3	2000	2000	2000	2	0	2	Export	32	Argentina	ARG	458	Malaysia	MYS								53	DYES,COLOURING MATERIALS	1	No Quantity							189429			0
S3	2000	2000	2000	2	0	2	Export	32	Argentina	ARG	484	Mexico	MEX								53	DYES,COLOURING MATERIALS	1	No Quantity							7696932			0
S3	2000	2000	2000	2	0	2	Export	32	Argentina	ARG	490	Other Asia, nes									53	DYES,COLOURING MATERIALS	1	No Quantity							591930			0
S3	2000	2000	2000	2	0	2	Export	32	Argentina	ARG	504	Morocco	MAR								53	DYES,COLOURING MATERIALS	1	No Quantity							117176			0
S3	2000	2000	2000	2	0	2	Export	32	Argentina	ARG	528	Netherlands	NLD								53	DYES,COLOURING MATERIALS	1	No Quantity							458415			0
S3	2000	2000	2000	2	0	2	Export	32	Argentina	ARG	554	New Zealand	NZL								53	DYES,COLOURING MATERIALS	1	No Quantity							106279			0
S3	2000	2000	2000	2	0	2	Export	32	Argentina	ARG	558	Nicaragua	NIC								53	DYES,COLOURING MATERIALS	1	No Quantity							35444			0
S3	2000	2000	2000	2	0	2	Export	32	Argentina	ARG	579	Norway	NOR								53	DYES,COLOURING MATERIALS	1	No Quantity							145062			0
S3	2000	2000	2000	2	0	2	Export	32	Argentina	ARG	586	Pakistan	PAK								53	DYES,COLOURING MATERIALS	1	No Quantity							293189			0
S3	2000	2000	2000	2	0	2	Export	32	Argentina	ARG	591	Panama	PAN								53	DYES,COLOURING MATERIALS	1	No Quantity							49310			0
S3	2000	2000	2000	2	0	2	Export	32	Argentina	ARG	600	Paraguay	PRY								53	DYES,COLOURING MATERIALS	1	No Quantity							4482664			0
S3	2000	2000	2000	2	0	2	Export	32	Argentina	ARG	604	Peru	PER								53	DYES,COLOURING MATERIALS	1	No Quantity							2432015			0
S3	2000	2000	2000	2	0	2	Export	32	Argentina	ARG	608	Philippines	PHL								53	DYES,COLOURING MATERIALS	1	No Quantity							74881			0
S3	2000	2000	2000	2	0	2	Export	32	Argentina	ARG	616	Poland	POL								53	DYES,COLOURING MATERIALS	1	No Quantity							1093217			0
S3	2000	2000	2000	2	0	2	Export	32	Argentina	ARG	620	Portugal	PRT								53	DYES,COLOURING MATERIALS	1	No Quantity							551212			0
S3	2000	2000	2000	2	0	2	Export	32	Argentina	ARG	642	Romania	ROU								53	DYES,COLOURING MATERIALS	1	No Quantity							47415			0
S3	2000	2000	2000	2	0	2	Export	32	Argentina	ARG	643	Russian Federation	RUS								53	DYES,COLOURING MATERIALS	1	No Quantity							414199			0
S3	2000	2000	2000	2	0	2	Export	32	Argentina	ARG	682	Saudi Arabia	SAU								53	DYES,COLOURING MATERIALS	1	No Quantity							49564			0
S3	2000	2000	2000	2	0	2	Export	32	Argentina	ARG	699	India	IND								53	DYES,COLOURING MATERIALS	1	No Quantity							1239700			0
S3	2000	2000	2000	2	0	2	Export	32	Argentina	ARG	702	Singapore	SGP								53	DYES,COLOURING MATERIALS	1	No Quantity							338937			0
S3	2000	2000	2000	2	0	2	Export	32	Argentina	ARG	705	Slovenia	SVN								53	DYES,COLOURING MATERIALS	1	No Quantity							130739			0
S3	2000	2000	2000	2	0	2	Export	32	Argentina	ARG	710	South Africa	ZAF								53	DYES,COLOURING MATERIALS	1	No Quantity							181807			0
S3	2000	2000	2000	2	0	2	Export	32	Argentina	ARG	724	Spain	ESP								53	DYES,COLOURING MATERIALS	1	No Quantity							2085150			0
S3	2000	2000	2000	2	0	2	Export	32	Argentina	ARG	752	Sweden	SWE								53	DYES,COLOURING MATERIALS	1	No Quantity							77255			0
S3	2000	2000	2000	2	0	2	Export	32	Argentina	ARG	757	Switzerland	CHE								53	DYES,COLOURING MATERIALS	1	No Quantity							228405			0
S3	2000	2000	2000	2	0	2	Export	32	Argentina	ARG	760	Syria	SYR								53	DYES,COLOURING MATERIALS	1	No Quantity							34672			0
S3	2000	2000	2000	2	0	2	Export	32	Argentina	ARG	764	Thailand	THA								53	DYES,COLOURING MATERIALS	1	No Quantity							823587			0
S3	2000	2000	2000	2	0	2	Export	32	Argentina	ARG	788	Tunisia	TUN								53	DYES,COLOURING MATERIALS	1	No Quantity							153754			0
S3	2000	2000	2000	2	0	2	Export	32	Argentina	ARG	792	Turkey	TUR								53	DYES,COLOURING MATERIALS	1	No Quantity							1268364			0
S3	2000	2000	2000	2	0	2	Export	32	Argentina	ARG	804	Ukraine	UKR								53	DYES,COLOURING MATERIALS	1	No Quantity							64830			0
S3	2000	2000	2000	2	0	2	Export	32	Argentina	ARG	818	Egypt	EGY								53	DYES,COLOURING MATERIALS	1	No Quantity							89196			0
S3	2000	2000	2000	2	0	2	Export	32	Argentina	ARG	826	United Kingdom	GBR								53	DYES,COLOURING MATERIALS	1	No Quantity							358183			0
S3	2000	2000	2000	2	0	2	Export	32	Argentina	ARG	842	USA	USA								53	DYES,COLOURING MATERIALS	1	No Quantity							3871014			0
S3	2000	2000	2000	2	0	2	Export	32	Argentina	ARG	858	Uruguay	URY								53	DYES,COLOURING MATERIALS	1	No Quantity							10577503			0
S3	2000	2000	2000	2	0	2	Export	32	Argentina	ARG	862	Venezuela	VEN								53	DYES,COLOURING MATERIALS	1	No Quantity							2063627			0
S3	2000	2000	2000	2	0	2	Export	32	Argentina	ARG	899	Areas, nes									53	DYES,COLOURING MATERIALS	1	No Quantity							315			0
S3	2000	2000	2000	2	0	2	Export	31	Azerbaijan	AZE	0	World	WLD								54	MEDICINAL,PHARM.PRODUCTS	1	No Quantity							308969			0
S3	2000	2000	2000	2	0	2	Export	31	Azerbaijan	AZE	56	Belgium	BEL								54	MEDICINAL,PHARM.PRODUCTS	1	No Quantity							110			0
S3	2000	2000	2000	2	0	2	Export	31	Azerbaijan	AZE	112	Belarus	BLR								54	MEDICINAL,PHARM.PRODUCTS	1	No Quantity							26400			0
S3	2000	2000	2000	2	0	2	Export	31	Azerbaijan	AZE	268	Georgia	GEO								54	MEDICINAL,PHARM.PRODUCTS	1	No Quantity							27400			0
S3	2000	2000	2000	2	0	2	Export	31	Azerbaijan	AZE	398	Kazakhstan	KAZ								54	MEDICINAL,PHARM.PRODUCTS	1	No Quantity							17437			0
S3	2000	2000	2000	2	0	2	Export	31	Azerbaijan	AZE	428	Latvia	LVA								54	MEDICINAL,PHARM.PRODUCTS	1	No Quantity							73270			0
S3	2000	2000	2000	2	0	2	Export	31	Azerbaijan	AZE	642	Romania	ROU								54	MEDICINAL,PHARM.PRODUCTS	1	No Quantity							70367			0
S3	2000	2000	2000	2	0	2	Export	31	Azerbaijan	AZE	643	Russian Federation	RUS								54	MEDICINAL,PHARM.PRODUCTS	1	No Quantity							7000			0
S3	2000	2000	2000	2	0	2	Export	31	Azerbaijan	AZE	752	Sweden	SWE								54	MEDICINAL,PHARM.PRODUCTS	1	No Quantity							30			0
S3	2000	2000	2000	2	0	2	Export	31	Azerbaijan	AZE	757	Switzerland	CHE								54	MEDICINAL,PHARM.PRODUCTS	1	No Quantity							100			0
S3	2000	2000	2000	2	0	2	Export	31	Azerbaijan	AZE	784	United Arab Emirates	ARE								54	MEDICINAL,PHARM.PRODUCTS	1	No Quantity							4860			0
S3	2000	2000	2000	2	0	2	Export	31	Azerbaijan	AZE	795	Turkmenistan	TKM								54	MEDICINAL,PHARM.PRODUCTS	1	No Quantity							61994			0
S3	2000	2000	2000	2	0	2	Export	31	Azerbaijan	AZE	804	Ukraine	UKR								54	MEDICINAL,PHARM.PRODUCTS	1	No Quantity							20000			0
S3	2000	2000	2000	2	0	2	Export	32	Argentina	ARG	0	World	WLD								54	MEDICINAL,PHARM.PRODUCTS	1	No Quantity							308916992			0
S3	2000	2000	2000	2	0	2	Export	32	Argentina	ARG	36	Australia	AUS								54	MEDICINAL,PHARM.PRODUCTS	1	No Quantity							524468			0
S3	2000	2000	2000	2	0	2	Export	32	Argentina	ARG	40	Austria	AUT								54	MEDICINAL,PHARM.PRODUCTS	1	No Quantity							26400			0
S3	2000	2000	2000	2	0	2	Export	32	Argentina	ARG	56	Belgium	BEL								54	MEDICINAL,PHARM.PRODUCTS	1	No Quantity							34503			0
S3	2000	2000	2000	2	0	2	Export	32	Argentina	ARG	68	Bolivia (Plurinational State of)	BOL								54	MEDICINAL,PHARM.PRODUCTS	1	No Quantity							5922153			0
S3	2000	2000	2000	2	0	2	Export	32	Argentina	ARG	76	Brazil	BRA								54	MEDICINAL,PHARM.PRODUCTS	1	No Quantity							85437510			0
S3	2000	2000	2000	2	0	2	Export	32	Argentina	ARG	84	Belize	BLZ								54	MEDICINAL,PHARM.PRODUCTS	1	No Quantity							12787			0
S3	2000	2000	2000	2	0	2	Export	32	Argentina	ARG	120	Cameroon	CMR								54	MEDICINAL,PHARM.PRODUCTS	1	No Quantity							2160			0
S3	2000	2000	2000	2	0	2	Export	32	Argentina	ARG	124	Canada	CAN								54	MEDICINAL,PHARM.PRODUCTS	1	No Quantity							186167			0
S3	2000	2000	2000	2	0	2	Export	32	Argentina	ARG	152	Chile	CHL								54	MEDICINAL,PHARM.PRODUCTS	1	No Quantity							38480777			0
S3	2000	2000	2000	2	0	2	Export	32	Argentina	ARG	156	China	CHN								54	MEDICINAL,PHARM.PRODUCTS	1	No Quantity							294140			0
S3	2000	2000	2000	2	0	2	Export	32	Argentina	ARG	170	Colombia	COL								54	MEDICINAL,PHARM.PRODUCTS	1	No Quantity							13220942			0
S3	2000	2000	2000	2	0	2	Export	32	Argentina	ARG	188	Costa Rica	CRI								54	MEDICINAL,PHARM.PRODUCTS	1	No Quantity							1139619			0
S3	2000	2000	2000	2	0	2	Export	32	Argentina	ARG	192	Cuba	CUB								54	MEDICINAL,PHARM.PRODUCTS	1	No Quantity							951473			0
S3	2000	2000	2000	2	0	2	Export	32	Argentina	ARG	196	Cyprus	CYP								54	MEDICINAL,PHARM.PRODUCTS	1	No Quantity							482			0
S3	2000	2000	2000	2	0	2	Export	32	Argentina	ARG	208	Denmark	DNK								54	MEDICINAL,PHARM.PRODUCTS	1	No Quantity							12440			0
S3	2000	2000	2000	2	0	2	Export	32	Argentina	ARG	214	Dominican Rep.	DOM								54	MEDICINAL,PHARM.PRODUCTS	1	No Quantity							2332756			0
S3	2000	2000	2000	2	0	2	Export	32	Argentina	ARG	218	Ecuador	ECU								54	MEDICINAL,PHARM.PRODUCTS	1	No Quantity							8994662			0
S3	2000	2000	2000	2	0	2	Export	32	Argentina	ARG	222	El Salvador	SLV								54	MEDICINAL,PHARM.PRODUCTS	1	No Quantity							254611			0
S3	2000	2000	2000	2	0	2	Export	32	Argentina	ARG	242	Fiji	FJI								54	MEDICINAL,PHARM.PRODUCTS	1	No Quantity							11596			0
S3	2000	2000	2000	2	0	2	Export	32	Argentina	ARG	251	France	FRA								54	MEDICINAL,PHARM.PRODUCTS	1	No Quantity							1475299			0
S3	2000	2000	2000	2	0	2	Export	32	Argentina	ARG	276	Germany	DEU								54	MEDICINAL,PHARM.PRODUCTS	1	No Quantity							7413529			0
S3	2000	2000	2000	2	0	2	Export	32	Argentina	ARG	320	Guatemala	GTM								54	MEDICINAL,PHARM.PRODUCTS	1	No Quantity							2470287			0
S3	2000	2000	2000	2	0	2	Export	32	Argentina	ARG	340	Honduras	HND								54	MEDICINAL,PHARM.PRODUCTS	1	No Quantity							558748			0
S3	2000	2000	2000	2	0	2	Export	32	Argentina	ARG	344	China, Hong Kong SAR	HKG								54	MEDICINAL,PHARM.PRODUCTS	1	No Quantity							5446			0
S3	2000	2000	2000	2	0	2	Export	32	Argentina	ARG	348	Hungary	HUN								54	MEDICINAL,PHARM.PRODUCTS	1	No Quantity							31300			0
S3	2000	2000	2000	2	0	2	Export	32	Argentina	ARG	372	Ireland	IRL								54	MEDICINAL,PHARM.PRODUCTS	1	No Quantity							80			0
S3	2000	2000	2000	2	0	2	Export	32	Argentina	ARG	376	Israel	ISR								54	MEDICINAL,PHARM.PRODUCTS	1	No Quantity							17286			0
S3	2000	2000	2000	2	0	2	Export	32	Argentina	ARG	381	Italy	ITA								54	MEDICINAL,PHARM.PRODUCTS	1	No Quantity							277581			0
S3	2000	2000	2000	2	0	2	Export	32	Argentina	ARG	392	Japan	JPN								54	MEDICINAL,PHARM.PRODUCTS	1	No Quantity							936322			0
S3	2000	2000	2000	2	0	2	Export	32	Argentina	ARG	400	Jordan	JOR								54	MEDICINAL,PHARM.PRODUCTS	1	No Quantity							502043			0
S3	2000	2000	2000	2	0	2	Export	32	Argentina	ARG	404	Kenya	KEN								54	MEDICINAL,PHARM.PRODUCTS	1	No Quantity							50			0
S3	2000	2000	2000	2	0	2	Export	32	Argentina	ARG	410	Rep. of Korea	KOR								54	MEDICINAL,PHARM.PRODUCTS	1	No Quantity							53750			0
S3	2000	2000	2000	2	0	2	Export	32	Argentina	ARG	422	Lebanon	LBN								54	MEDICINAL,PHARM.PRODUCTS	1	No Quantity							117189			0
S3	2000	2000	2000	2	0	2	Export	32	Argentina	ARG	434	Libya	LBY								54	MEDICINAL,PHARM.PRODUCTS	1	No Quantity							211041			0
S3	2000	2000	2000	2	0	2	Export	32	Argentina	ARG	458	Malaysia	MYS								54	MEDICINAL,PHARM.PRODUCTS	1	No Quantity							373572			0
S3	2000	2000	2000	2	0	2	Export	32	Argentina	ARG	478	Mauritania	MRT								54	MEDICINAL,PHARM.PRODUCTS	1	No Quantity							1843			0
S3	2000	2000	2000	2	0	2	Export	32	Argentina	ARG	480	Mauritius	MUS								54	MEDICINAL,PHARM.PRODUCTS	1	No Quantity							16869			0
S3	2000	2000	2000	2	0	2	Export	32	Argentina	ARG	484	Mexico	MEX								54	MEDICINAL,PHARM.PRODUCTS	1	No Quantity							10747574			0
S3	2000	2000	2000	2	0	2	Export	32	Argentina	ARG	490	Other Asia, nes									54	MEDICINAL,PHARM.PRODUCTS	1	No Quantity							1779515			0
S3	2000	2000	2000	2	0	2	Export	32	Argentina	ARG	504	Morocco	MAR								54	MEDICINAL,PHARM.PRODUCTS	1	No Quantity							1603			0
S3	2000	2000	2000	2	0	2	Export	32	Argentina	ARG	528	Netherlands	NLD								54	MEDICINAL,PHARM.PRODUCTS	1	No Quantity							342577			0
S3	2000	2000	2000	2	0	2	Export	32	Argentina	ARG	554	New Zealand	NZL								54	MEDICINAL,PHARM.PRODUCTS	1	No Quantity							154021			0
S3	2000	2000	2000	2	0	2	Export	32	Argentina	ARG	558	Nicaragua	NIC								54	MEDICINAL,PHARM.PRODUCTS	1	No Quantity							372528			0
S3	2000	2000	2000	2	0	2	Export	32	Argentina	ARG	566	Nigeria	NGA								54	MEDICINAL,PHARM.PRODUCTS	1	No Quantity							6033			0
S3	2000	2000	2000	2	0	2	Export	32	Argentina	ARG	586	Pakistan	PAK								54	MEDICINAL,PHARM.PRODUCTS	1	No Quantity							49986			0
S3	2000	2000	2000	2	0	2	Export	32	Argentina	ARG	591	Panama	PAN								54	MEDICINAL,PHARM.PRODUCTS	1	No Quantity							6130388			0
S3	2000	2000	2000	2	0	2	Export	32	Argentina	ARG	600	Paraguay	PRY								54	MEDICINAL,PHARM.PRODUCTS	1	No Quantity							26555317			0
S3	2000	2000	2000	2	0	2	Export	32	Argentina	ARG	604	Peru	PER								54	MEDICINAL,PHARM.PRODUCTS	1	No Quantity							11687679			0
S3	2000	2000	2000	2	0	2	Export	32	Argentina	ARG	608	Philippines	PHL								54	MEDICINAL,PHARM.PRODUCTS	1	No Quantity							111289			0
S3	2000	2000	2000	2	0	2	Export	32	Argentina	ARG	620	Portugal	PRT								54	MEDICINAL,PHARM.PRODUCTS	1	No Quantity							16084			0
S3	2000	2000	2000	2	0	2	Export	32	Argentina	ARG	662	Saint Lucia	LCA								54	MEDICINAL,PHARM.PRODUCTS	1	No Quantity							890			0
S3	2000	2000	2000	2	0	2	Export	32	Argentina	ARG	699	India	IND								54	MEDICINAL,PHARM.PRODUCTS	1	No Quantity							976645			0
S3	2000	2000	2000	2	0	2	Export	32	Argentina	ARG	702	Singapore	SGP								54	MEDICINAL,PHARM.PRODUCTS	1	No Quantity							12174			0
S3	2000	2000	2000	2	0	2	Export	32	Argentina	ARG	705	Slovenia	SVN								54	MEDICINAL,PHARM.PRODUCTS	1	No Quantity							54073			0
S3	2000	2000	2000	2	0	2	Export	32	Argentina	ARG	710	South Africa	ZAF								54	MEDICINAL,PHARM.PRODUCTS	1	No Quantity							439441			0
S3	2000	2000	2000	2	0	2	Export	32	Argentina	ARG	724	Spain	ESP								54	MEDICINAL,PHARM.PRODUCTS	1	No Quantity							1685610			0
S3	2000	2000	2000	2	0	2	Export	32	Argentina	ARG	752	Sweden	SWE								54	MEDICINAL,PHARM.PRODUCTS	1	No Quantity							2928			0
S3	2000	2000	2000	2	0	2	Export	32	Argentina	ARG	757	Switzerland	CHE								54	MEDICINAL,PHARM.PRODUCTS	1	No Quantity							4422585			0
S3	2000	2000	2000	2	0	2	Export	32	Argentina	ARG	760	Syria	SYR								54	MEDICINAL,PHARM.PRODUCTS	1	No Quantity							340			0
S3	2000	2000	2000	2	0	2	Export	32	Argentina	ARG	764	Thailand	THA								54	MEDICINAL,PHARM.PRODUCTS	1	No Quantity							886914			0
S3	2000	2000	2000	2	0	2	Export	32	Argentina	ARG	780	Trinidad and Tobago	TTO								54	MEDICINAL,PHARM.PRODUCTS	1	No Quantity							8786			0
S3	2000	2000	2000	2	0	2	Export	32	Argentina	ARG	784	United Arab Emirates	ARE								54	MEDICINAL,PHARM.PRODUCTS	1	No Quantity							21206			0
S3	2000	2000	2000	2	0	2	Export	32	Argentina	ARG	788	Tunisia	TUN								54	MEDICINAL,PHARM.PRODUCTS	1	No Quantity							75209			0
S3	2000	2000	2000	2	0	2	Export	32	Argentina	ARG	792	Turkey	TUR								54	MEDICINAL,PHARM.PRODUCTS	1	No Quantity							4076615			0
S3	2000	2000	2000	2	0	2	Export	32	Argentina	ARG	800	Uganda	UGA								54	MEDICINAL,PHARM.PRODUCTS	1	No Quantity							1100			0
S3	2000	2000	2000	2	0	2	Export	32	Argentina	ARG	807	North Macedonia	MKD								54	MEDICINAL,PHARM.PRODUCTS	1	No Quantity							2406			0
S3	2000	2000	2000	2	0	2	Export	32	Argentina	ARG	818	Egypt	EGY								54	MEDICINAL,PHARM.PRODUCTS	1	No Quantity							153655			0
S3	2000	2000	2000	2	0	2	Export	32	Argentina	ARG	826	United Kingdom	GBR								54	MEDICINAL,PHARM.PRODUCTS	1	No Quantity							509185			0
S3	2000	2000	2000	2	0	2	Export	32	Argentina	ARG	842	USA	USA								54	MEDICINAL,PHARM.PRODUCTS	1	No Quantity							5547283			0
S3	2000	2000	2000	2	0	2	Export	32	Argentina	ARG	858	Uruguay	URY								54	MEDICINAL,PHARM.PRODUCTS	1	No Quantity							48058224			0
S3	2000	2000	2000	2	0	2	Export	32	Argentina	ARG	862	Venezuela	VEN								54	MEDICINAL,PHARM.PRODUCTS	1	No Quantity							11713528			0
S3	2000	2000	2000	2	0	2	Export	32	Argentina	ARG	887	Yemen	YEM								54	MEDICINAL,PHARM.PRODUCTS	1	No Quantity							11720			0
S3	2000	2000	2000	2	0	2	Export	31	Azerbaijan	AZE	0	World	WLD								55	ESSENTL.OILS,PERFUME,ETC	1	No Quantity							123994			0
S3	2000	2000	2000	2	0	2	Export	31	Azerbaijan	AZE	124	Canada	CAN								55	ESSENTL.OILS,PERFUME,ETC	1	No Quantity							20			0
S3	2000	2000	2000	2	0	2	Export	31	Azerbaijan	AZE	203	Czechia	CZE								55	ESSENTL.OILS,PERFUME,ETC	1	No Quantity							280			0
S3	2000	2000	2000	2	0	2	Export	31	Azerbaijan	AZE	231	Ethiopia	ETH								55	ESSENTL.OILS,PERFUME,ETC	1	No Quantity							150			0
S3	2000	2000	2000	2	0	2	Export	31	Azerbaijan	AZE	268	Georgia	GEO								55	ESSENTL.OILS,PERFUME,ETC	1	No Quantity							84243			0
S3	2000	2000	2000	2	0	2	Export	31	Azerbaijan	AZE	360	Indonesia	IDN								55	ESSENTL.OILS,PERFUME,ETC	1	No Quantity							390			0
S3	2000	2000	2000	2	0	2	Export	31	Azerbaijan	AZE	381	Italy	ITA								55	ESSENTL.OILS,PERFUME,ETC	1	No Quantity							2966			0
S3	2000	2000	2000	2	0	2	Export	31	Azerbaijan	AZE	398	Kazakhstan	KAZ								55	ESSENTL.OILS,PERFUME,ETC	1	No Quantity							500			0
S3	2000	2000	2000	2	0	2	Export	31	Azerbaijan	AZE	566	Nigeria	NGA								55	ESSENTL.OILS,PERFUME,ETC	1	No Quantity							10			0
S3	2000	2000	2000	2	0	2	Export	31	Azerbaijan	AZE	579	Norway	NOR								55	ESSENTL.OILS,PERFUME,ETC	1	No Quantity							670			0
S3	2000	2000	2000	2	0	2	Export	31	Azerbaijan	AZE	643	Russian Federation	RUS								55	ESSENTL.OILS,PERFUME,ETC	1	No Quantity							22976			0
S3	2000	2000	2000	2	0	2	Export	31	Azerbaijan	AZE	752	Sweden	SWE								55	ESSENTL.OILS,PERFUME,ETC	1	No Quantity							50			0
[truncated: 2,625 more rows]
