# Supplementary material for: Core-periphery structure in sectoral international trade networks: A new approach to an old theory
Source: PLoS One. 2020 Apr 2;15(4):e0229547. doi: 10.1371/journal.pone.0229547 (PMC7117750; doi:10.1371/journal.pone.0229547)
Supplement: S7 File — (ZIP) [file pone.0229547.s007.zip › S7_File/RawData 2000/comtrade (30).csv]

Classification	Year	Period	Period Desc.	Aggregate Level	Is Leaf Code	Trade Flow Code	Trade Flow	Reporter Code	Reporter	Reporter ISO	Partner Code	Partner	Partner ISO	2nd Partner Code	2nd Partner	2nd Partner ISO	Customs Proc. Code	Customs	Mode of Transport Code	Mode of Transport	Commodity Code	Commodity	Qty Unit Code	Qty Unit	Qty	Alt Qty Unit Code	Alt Qty Unit	Alt Qty	Netweight (kg)	Gross weight (kg)	Trade Value (US$)	CIF Trade Value (US$)	FOB Trade Value (US$)	Flag
S3	2000	2000	2000	2	0	2	Export	344	China, Hong Kong SAR	HKG	0	World	WLD								00	LIVE ANIMALS	1	No Quantity							8478871			0
S3	2000	2000	2000	2	0	2	Export	344	China, Hong Kong SAR	HKG	36	Australia	AUS								00	LIVE ANIMALS	1	No Quantity							811298			0
S3	2000	2000	2000	2	0	2	Export	344	China, Hong Kong SAR	HKG	40	Austria	AUT								00	LIVE ANIMALS	1	No Quantity							1611			0
S3	2000	2000	2000	2	0	2	Export	344	China, Hong Kong SAR	HKG	48	Bahrain	BHR								00	LIVE ANIMALS	1	No Quantity							4986			0
S3	2000	2000	2000	2	0	2	Export	344	China, Hong Kong SAR	HKG	156	China	CHN								00	LIVE ANIMALS	1	No Quantity							5476747			0
S3	2000	2000	2000	2	0	2	Export	344	China, Hong Kong SAR	HKG	203	Czechia	CZE								00	LIVE ANIMALS	1	No Quantity							5644			0
S3	2000	2000	2000	2	0	2	Export	344	China, Hong Kong SAR	HKG	251	France	FRA								00	LIVE ANIMALS	1	No Quantity							51726			0
S3	2000	2000	2000	2	0	2	Export	344	China, Hong Kong SAR	HKG	276	Germany	DEU								00	LIVE ANIMALS	1	No Quantity							13164			0
S3	2000	2000	2000	2	0	2	Export	344	China, Hong Kong SAR	HKG	300	Greece	GRC								00	LIVE ANIMALS	1	No Quantity							1581			0
S3	2000	2000	2000	2	0	2	Export	344	China, Hong Kong SAR	HKG	360	Indonesia	IDN								00	LIVE ANIMALS	1	No Quantity							5776			0
S3	2000	2000	2000	2	0	2	Export	344	China, Hong Kong SAR	HKG	381	Italy	ITA								00	LIVE ANIMALS	1	No Quantity							43325			0
S3	2000	2000	2000	2	0	2	Export	344	China, Hong Kong SAR	HKG	392	Japan	JPN								00	LIVE ANIMALS	1	No Quantity							329258			0
S3	2000	2000	2000	2	0	2	Export	344	China, Hong Kong SAR	HKG	446	China, Macao SAR	MAC								00	LIVE ANIMALS	1	No Quantity							1285972			0
S3	2000	2000	2000	2	0	2	Export	344	China, Hong Kong SAR	HKG	458	Malaysia	MYS								00	LIVE ANIMALS	1	No Quantity							113331			0
S3	2000	2000	2000	2	0	2	Export	344	China, Hong Kong SAR	HKG	528	Netherlands	NLD								00	LIVE ANIMALS	1	No Quantity							4364			0
S3	2000	2000	2000	2	0	2	Export	344	China, Hong Kong SAR	HKG	608	Philippines	PHL								00	LIVE ANIMALS	1	No Quantity							16293			0
S3	2000	2000	2000	2	0	2	Export	344	China, Hong Kong SAR	HKG	682	Saudi Arabia	SAU								00	LIVE ANIMALS	1	No Quantity							29272			0
S3	2000	2000	2000	2	0	2	Export	344	China, Hong Kong SAR	HKG	757	Switzerland	CHE								00	LIVE ANIMALS	1	No Quantity							12234			0
S3	2000	2000	2000	2	0	2	Export	344	China, Hong Kong SAR	HKG	826	United Kingdom	GBR								00	LIVE ANIMALS	1	No Quantity							45670			0
S3	2000	2000	2000	2	0	2	Export	344	China, Hong Kong SAR	HKG	842	USA	USA								00	LIVE ANIMALS	1	No Quantity							226619			0
S3	2000	2000	2000	2	0	2	Export	348	Hungary	HUN	0	World	WLD								00	LIVE ANIMALS	1	No Quantity							126145000			0
S3	2000	2000	2000	2	0	2	Export	348	Hungary	HUN	8	Albania	ALB								00	LIVE ANIMALS	1	No Quantity							27000			0
S3	2000	2000	2000	2	0	2	Export	348	Hungary	HUN	12	Algeria	DZA								00	LIVE ANIMALS	1	No Quantity							878000			0
S3	2000	2000	2000	2	0	2	Export	348	Hungary	HUN	40	Austria	AUT								00	LIVE ANIMALS	1	No Quantity							870000			0
S3	2000	2000	2000	2	0	2	Export	348	Hungary	HUN	50	Bangladesh	BGD								00	LIVE ANIMALS	1	No Quantity							45000			0
S3	2000	2000	2000	2	0	2	Export	348	Hungary	HUN	51	Armenia	ARM								00	LIVE ANIMALS	1	No Quantity							25000			0
S3	2000	2000	2000	2	0	2	Export	348	Hungary	HUN	56	Belgium	BEL								00	LIVE ANIMALS	1	No Quantity							879000			0
S3	2000	2000	2000	2	0	2	Export	348	Hungary	HUN	70	Bosnia Herzegovina	BIH								00	LIVE ANIMALS	1	No Quantity							10197000			0
S3	2000	2000	2000	2	0	2	Export	348	Hungary	HUN	100	Bulgaria	BGR								00	LIVE ANIMALS	1	No Quantity							507000			0
S3	2000	2000	2000	2	0	2	Export	348	Hungary	HUN	156	China	CHN								00	LIVE ANIMALS	1	No Quantity							24000			0
S3	2000	2000	2000	2	0	2	Export	348	Hungary	HUN	191	Croatia	HRV								00	LIVE ANIMALS	1	No Quantity							16744000			0
S3	2000	2000	2000	2	0	2	Export	348	Hungary	HUN	203	Czechia	CZE								00	LIVE ANIMALS	1	No Quantity							13000			0
S3	2000	2000	2000	2	0	2	Export	348	Hungary	HUN	208	Denmark	DNK								00	LIVE ANIMALS	1	No Quantity							3000			0
S3	2000	2000	2000	2	0	2	Export	348	Hungary	HUN	218	Ecuador	ECU								00	LIVE ANIMALS	1	No Quantity							62000			0
S3	2000	2000	2000	2	0	2	Export	348	Hungary	HUN	246	Finland	FIN								00	LIVE ANIMALS	1	No Quantity							4000			0
S3	2000	2000	2000	2	0	2	Export	348	Hungary	HUN	251	France	FRA								00	LIVE ANIMALS	1	No Quantity							1269000			0
S3	2000	2000	2000	2	0	2	Export	348	Hungary	HUN	276	Germany	DEU								00	LIVE ANIMALS	1	No Quantity							1695000			0
S3	2000	2000	2000	2	0	2	Export	348	Hungary	HUN	300	Greece	GRC								00	LIVE ANIMALS	1	No Quantity							8794000			0
S3	2000	2000	2000	2	0	2	Export	348	Hungary	HUN	360	Indonesia	IDN								00	LIVE ANIMALS	1	No Quantity							5000			0
S3	2000	2000	2000	2	0	2	Export	348	Hungary	HUN	376	Israel	ISR								00	LIVE ANIMALS	1	No Quantity							324000			0
S3	2000	2000	2000	2	0	2	Export	348	Hungary	HUN	381	Italy	ITA								00	LIVE ANIMALS	1	No Quantity							44285000			0
S3	2000	2000	2000	2	0	2	Export	348	Hungary	HUN	392	Japan	JPN								00	LIVE ANIMALS	1	No Quantity							5000			0
S3	2000	2000	2000	2	0	2	Export	348	Hungary	HUN	408	Dem. People's Rep. of Korea	PRK								00	LIVE ANIMALS	1	No Quantity							11000			0
S3	2000	2000	2000	2	0	2	Export	348	Hungary	HUN	410	Rep. of Korea	KOR								00	LIVE ANIMALS	1	No Quantity							80000			0
S3	2000	2000	2000	2	0	2	Export	348	Hungary	HUN	414	Kuwait	KWT								00	LIVE ANIMALS	1	No Quantity							19000			0
S3	2000	2000	2000	2	0	2	Export	348	Hungary	HUN	422	Lebanon	LBN								00	LIVE ANIMALS	1	No Quantity							1204000			0
S3	2000	2000	2000	2	0	2	Export	348	Hungary	HUN	498	Rep. of Moldova	MDA								00	LIVE ANIMALS	1	No Quantity							433000			0
S3	2000	2000	2000	2	0	2	Export	348	Hungary	HUN	528	Netherlands	NLD								00	LIVE ANIMALS	1	No Quantity							960000			0
S3	2000	2000	2000	2	0	2	Export	348	Hungary	HUN	566	Nigeria	NGA								00	LIVE ANIMALS	1	No Quantity							44000			0
S3	2000	2000	2000	2	0	2	Export	348	Hungary	HUN	604	Peru	PER								00	LIVE ANIMALS	1	No Quantity							16000			0
S3	2000	2000	2000	2	0	2	Export	348	Hungary	HUN	616	Poland	POL								00	LIVE ANIMALS	1	No Quantity							363000			0
S3	2000	2000	2000	2	0	2	Export	348	Hungary	HUN	620	Portugal	PRT								00	LIVE ANIMALS	1	No Quantity							3000			0
S3	2000	2000	2000	2	0	2	Export	348	Hungary	HUN	642	Romania	ROU								00	LIVE ANIMALS	1	No Quantity							18231000			0
S3	2000	2000	2000	2	0	2	Export	348	Hungary	HUN	643	Russian Federation	RUS								00	LIVE ANIMALS	1	No Quantity							627000			0
S3	2000	2000	2000	2	0	2	Export	348	Hungary	HUN	682	Saudi Arabia	SAU								00	LIVE ANIMALS	1	No Quantity							34000			0
S3	2000	2000	2000	2	0	2	Export	348	Hungary	HUN	702	Singapore	SGP								00	LIVE ANIMALS	1	No Quantity							5000			0
S3	2000	2000	2000	2	0	2	Export	348	Hungary	HUN	703	Slovakia	SVK								00	LIVE ANIMALS	1	No Quantity							906000			0
S3	2000	2000	2000	2	0	2	Export	348	Hungary	HUN	704	Viet Nam	VNM								00	LIVE ANIMALS	1	No Quantity							2000			0
S3	2000	2000	2000	2	0	2	Export	348	Hungary	HUN	705	Slovenia	SVN								00	LIVE ANIMALS	1	No Quantity							6609000			0
S3	2000	2000	2000	2	0	2	Export	348	Hungary	HUN	710	South Africa	ZAF								00	LIVE ANIMALS	1	No Quantity							1000			0
S3	2000	2000	2000	2	0	2	Export	348	Hungary	HUN	724	Spain	ESP								00	LIVE ANIMALS	1	No Quantity							1406000			0
S3	2000	2000	2000	2	0	2	Export	348	Hungary	HUN	752	Sweden	SWE								00	LIVE ANIMALS	1	No Quantity							13000			0
S3	2000	2000	2000	2	0	2	Export	348	Hungary	HUN	757	Switzerland	CHE								00	LIVE ANIMALS	1	No Quantity							65000			0
S3	2000	2000	2000	2	0	2	Export	348	Hungary	HUN	760	Syria	SYR								00	LIVE ANIMALS	1	No Quantity							250000			0
S3	2000	2000	2000	2	0	2	Export	348	Hungary	HUN	788	Tunisia	TUN								00	LIVE ANIMALS	1	No Quantity							26000			0
S3	2000	2000	2000	2	0	2	Export	348	Hungary	HUN	792	Turkey	TUR								00	LIVE ANIMALS	1	No Quantity							83000			0
S3	2000	2000	2000	2	0	2	Export	348	Hungary	HUN	800	Uganda	UGA								00	LIVE ANIMALS	1	No Quantity							11000			0
S3	2000	2000	2000	2	0	2	Export	348	Hungary	HUN	804	Ukraine	UKR								00	LIVE ANIMALS	1	No Quantity							1546000			0
S3	2000	2000	2000	2	0	2	Export	348	Hungary	HUN	807	North Macedonia	MKD								00	LIVE ANIMALS	1	No Quantity							79000			0
S3	2000	2000	2000	2	0	2	Export	348	Hungary	HUN	818	Egypt	EGY								00	LIVE ANIMALS	1	No Quantity							5261000			0
S3	2000	2000	2000	2	0	2	Export	348	Hungary	HUN	826	United Kingdom	GBR								00	LIVE ANIMALS	1	No Quantity							19000			0
S3	2000	2000	2000	2	0	2	Export	348	Hungary	HUN	842	USA	USA								00	LIVE ANIMALS	1	No Quantity							70000			0
S3	2000	2000	2000	2	0	2	Export	348	Hungary	HUN	891	Serbia and Montenegro	SCG								00	LIVE ANIMALS	1	No Quantity							1113000			0
S3	2000	2000	2000	2	0	2	Export	344	China, Hong Kong SAR	HKG	0	World	WLD								01	MEAT, MEAT PREPARATIONS	1	No Quantity							824470269			0
S3	2000	2000	2000	2	0	2	Export	344	China, Hong Kong SAR	HKG	36	Australia	AUS								01	MEAT, MEAT PREPARATIONS	1	No Quantity							9261			0
S3	2000	2000	2000	2	0	2	Export	344	China, Hong Kong SAR	HKG	56	Belgium	BEL								01	MEAT, MEAT PREPARATIONS	1	No Quantity							1711			0
S3	2000	2000	2000	2	0	2	Export	344	China, Hong Kong SAR	HKG	76	Brazil	BRA								01	MEAT, MEAT PREPARATIONS	1	No Quantity							191598			0
S3	2000	2000	2000	2	0	2	Export	344	China, Hong Kong SAR	HKG	90	Solomon Isds	SLB								01	MEAT, MEAT PREPARATIONS	1	No Quantity							8176			0
S3	2000	2000	2000	2	0	2	Export	344	China, Hong Kong SAR	HKG	96	Brunei Darussalam	BRN								01	MEAT, MEAT PREPARATIONS	1	No Quantity							18520			0
S3	2000	2000	2000	2	0	2	Export	344	China, Hong Kong SAR	HKG	124	Canada	CAN								01	MEAT, MEAT PREPARATIONS	1	No Quantity							25157			0
S3	2000	2000	2000	2	0	2	Export	344	China, Hong Kong SAR	HKG	144	Sri Lanka	LKA								01	MEAT, MEAT PREPARATIONS	1	No Quantity							19952			0
S3	2000	2000	2000	2	0	2	Export	344	China, Hong Kong SAR	HKG	156	China	CHN								01	MEAT, MEAT PREPARATIONS	1	No Quantity							795687860			0
S3	2000	2000	2000	2	0	2	Export	344	China, Hong Kong SAR	HKG	188	Costa Rica	CRI								01	MEAT, MEAT PREPARATIONS	1	No Quantity							21534			0
S3	2000	2000	2000	2	0	2	Export	344	China, Hong Kong SAR	HKG	208	Denmark	DNK								01	MEAT, MEAT PREPARATIONS	1	No Quantity							66101			0
S3	2000	2000	2000	2	0	2	Export	344	China, Hong Kong SAR	HKG	288	Ghana	GHA								01	MEAT, MEAT PREPARATIONS	1	No Quantity							359			0
S3	2000	2000	2000	2	0	2	Export	344	China, Hong Kong SAR	HKG	320	Guatemala	GTM								01	MEAT, MEAT PREPARATIONS	1	No Quantity							2036			0
S3	2000	2000	2000	2	0	2	Export	344	China, Hong Kong SAR	HKG	360	Indonesia	IDN								01	MEAT, MEAT PREPARATIONS	1	No Quantity							292460			0
S3	2000	2000	2000	2	0	2	Export	344	China, Hong Kong SAR	HKG	388	Jamaica	JAM								01	MEAT, MEAT PREPARATIONS	1	No Quantity							1390			0
S3	2000	2000	2000	2	0	2	Export	344	China, Hong Kong SAR	HKG	392	Japan	JPN								01	MEAT, MEAT PREPARATIONS	1	No Quantity							297384			0
S3	2000	2000	2000	2	0	2	Export	344	China, Hong Kong SAR	HKG	404	Kenya	KEN								01	MEAT, MEAT PREPARATIONS	1	No Quantity							193			0
S3	2000	2000	2000	2	0	2	Export	344	China, Hong Kong SAR	HKG	408	Dem. People's Rep. of Korea	PRK								01	MEAT, MEAT PREPARATIONS	1	No Quantity							16222			0
S3	2000	2000	2000	2	0	2	Export	344	China, Hong Kong SAR	HKG	410	Rep. of Korea	KOR								01	MEAT, MEAT PREPARATIONS	1	No Quantity							158150			0
S3	2000	2000	2000	2	0	2	Export	344	China, Hong Kong SAR	HKG	446	China, Macao SAR	MAC								01	MEAT, MEAT PREPARATIONS	1	No Quantity							21027795			0
S3	2000	2000	2000	2	0	2	Export	344	China, Hong Kong SAR	HKG	450	Madagascar	MDG								01	MEAT, MEAT PREPARATIONS	1	No Quantity							1647			0
S3	2000	2000	2000	2	0	2	Export	344	China, Hong Kong SAR	HKG	458	Malaysia	MYS								01	MEAT, MEAT PREPARATIONS	1	No Quantity							1877134			0
S3	2000	2000	2000	2	0	2	Export	344	China, Hong Kong SAR	HKG	480	Mauritius	MUS								01	MEAT, MEAT PREPARATIONS	1	No Quantity							76368			0
S3	2000	2000	2000	2	0	2	Export	344	China, Hong Kong SAR	HKG	490	Other Asia, nes									01	MEAT, MEAT PREPARATIONS	1	No Quantity							924995			0
S3	2000	2000	2000	2	0	2	Export	344	China, Hong Kong SAR	HKG	533	Aruba	ABW								01	MEAT, MEAT PREPARATIONS	1	No Quantity							481			0
S3	2000	2000	2000	2	0	2	Export	344	China, Hong Kong SAR	HKG	548	Vanuatu	VUT								01	MEAT, MEAT PREPARATIONS	1	No Quantity							182			0
S3	2000	2000	2000	2	0	2	Export	344	China, Hong Kong SAR	HKG	554	New Zealand	NZL								01	MEAT, MEAT PREPARATIONS	1	No Quantity							5838			0
S3	2000	2000	2000	2	0	2	Export	344	China, Hong Kong SAR	HKG	566	Nigeria	NGA								01	MEAT, MEAT PREPARATIONS	1	No Quantity							9164			0
S3	2000	2000	2000	2	0	2	Export	344	China, Hong Kong SAR	HKG	581	United States Minor Outlying Islands	UMI								01	MEAT, MEAT PREPARATIONS	1	No Quantity							7062			0
S3	2000	2000	2000	2	0	2	Export	344	China, Hong Kong SAR	HKG	600	Paraguay	PRY								01	MEAT, MEAT PREPARATIONS	1	No Quantity							77			0
S3	2000	2000	2000	2	0	2	Export	344	China, Hong Kong SAR	HKG	604	Peru	PER								01	MEAT, MEAT PREPARATIONS	1	No Quantity							4672			0
S3	2000	2000	2000	2	0	2	Export	344	China, Hong Kong SAR	HKG	608	Philippines	PHL								01	MEAT, MEAT PREPARATIONS	1	No Quantity							923323			0
S3	2000	2000	2000	2	0	2	Export	344	China, Hong Kong SAR	HKG	682	Saudi Arabia	SAU								01	MEAT, MEAT PREPARATIONS	1	No Quantity							50668			0
S3	2000	2000	2000	2	0	2	Export	344	China, Hong Kong SAR	HKG	699	India	IND								01	MEAT, MEAT PREPARATIONS	1	No Quantity							9728			0
S3	2000	2000	2000	2	0	2	Export	344	China, Hong Kong SAR	HKG	702	Singapore	SGP								01	MEAT, MEAT PREPARATIONS	1	No Quantity							810275			0
S3	2000	2000	2000	2	0	2	Export	344	China, Hong Kong SAR	HKG	704	Viet Nam	VNM								01	MEAT, MEAT PREPARATIONS	1	No Quantity							664906			0
S3	2000	2000	2000	2	0	2	Export	344	China, Hong Kong SAR	HKG	710	South Africa	ZAF								01	MEAT, MEAT PREPARATIONS	1	No Quantity							4303			0
S3	2000	2000	2000	2	0	2	Export	344	China, Hong Kong SAR	HKG	757	Switzerland	CHE								01	MEAT, MEAT PREPARATIONS	1	No Quantity							6065			0
S3	2000	2000	2000	2	0	2	Export	344	China, Hong Kong SAR	HKG	764	Thailand	THA								01	MEAT, MEAT PREPARATIONS	1	No Quantity							181156			0
S3	2000	2000	2000	2	0	2	Export	344	China, Hong Kong SAR	HKG	784	United Arab Emirates	ARE								01	MEAT, MEAT PREPARATIONS	1	No Quantity							127491			0
S3	2000	2000	2000	2	0	2	Export	344	China, Hong Kong SAR	HKG	798	Tuvalu	TUV								01	MEAT, MEAT PREPARATIONS	1	No Quantity							2824			0
S3	2000	2000	2000	2	0	2	Export	344	China, Hong Kong SAR	HKG	826	United Kingdom	GBR								01	MEAT, MEAT PREPARATIONS	1	No Quantity							34462			0
S3	2000	2000	2000	2	0	2	Export	344	China, Hong Kong SAR	HKG	842	USA	USA								01	MEAT, MEAT PREPARATIONS	1	No Quantity							883650			0
S3	2000	2000	2000	2	0	2	Export	344	China, Hong Kong SAR	HKG	862	Venezuela	VEN								01	MEAT, MEAT PREPARATIONS	1	No Quantity							3818			0
S3	2000	2000	2000	2	0	2	Export	344	China, Hong Kong SAR	HKG	882	Samoa	WSM								01	MEAT, MEAT PREPARATIONS	1	No Quantity							14119			0
S3	2000	2000	2000	2	0	2	Export	348	Hungary	HUN	0	World	WLD								01	MEAT, MEAT PREPARATIONS	1	No Quantity							579617000			0
S3	2000	2000	2000	2	0	2	Export	348	Hungary	HUN	8	Albania	ALB								01	MEAT, MEAT PREPARATIONS	1	No Quantity							2111000			0
S3	2000	2000	2000	2	0	2	Export	348	Hungary	HUN	24	Angola	AGO								01	MEAT, MEAT PREPARATIONS	1	No Quantity							62000			0
S3	2000	2000	2000	2	0	2	Export	348	Hungary	HUN	31	Azerbaijan	AZE								01	MEAT, MEAT PREPARATIONS	1	No Quantity							1744000			0
S3	2000	2000	2000	2	0	2	Export	348	Hungary	HUN	36	Australia	AUS								01	MEAT, MEAT PREPARATIONS	1	No Quantity							4000			0
S3	2000	2000	2000	2	0	2	Export	348	Hungary	HUN	40	Austria	AUT								01	MEAT, MEAT PREPARATIONS	1	No Quantity							19787000			0
S3	2000	2000	2000	2	0	2	Export	348	Hungary	HUN	51	Armenia	ARM								01	MEAT, MEAT PREPARATIONS	1	No Quantity							198000			0
S3	2000	2000	2000	2	0	2	Export	348	Hungary	HUN	56	Belgium	BEL								01	MEAT, MEAT PREPARATIONS	1	No Quantity							9599000			0
S3	2000	2000	2000	2	0	2	Export	348	Hungary	HUN	70	Bosnia Herzegovina	BIH								01	MEAT, MEAT PREPARATIONS	1	No Quantity							3179000			0
S3	2000	2000	2000	2	0	2	Export	348	Hungary	HUN	76	Brazil	BRA								01	MEAT, MEAT PREPARATIONS	1	No Quantity							40000			0
S3	2000	2000	2000	2	0	2	Export	348	Hungary	HUN	100	Bulgaria	BGR								01	MEAT, MEAT PREPARATIONS	1	No Quantity							2419000			0
S3	2000	2000	2000	2	0	2	Export	348	Hungary	HUN	112	Belarus	BLR								01	MEAT, MEAT PREPARATIONS	1	No Quantity							65000			0
S3	2000	2000	2000	2	0	2	Export	348	Hungary	HUN	124	Canada	CAN								01	MEAT, MEAT PREPARATIONS	1	No Quantity							61000			0
S3	2000	2000	2000	2	0	2	Export	348	Hungary	HUN	156	China	CHN								01	MEAT, MEAT PREPARATIONS	1	No Quantity							939000			0
S3	2000	2000	2000	2	0	2	Export	348	Hungary	HUN	191	Croatia	HRV								01	MEAT, MEAT PREPARATIONS	1	No Quantity							6459000			0
S3	2000	2000	2000	2	0	2	Export	348	Hungary	HUN	196	Cyprus	CYP								01	MEAT, MEAT PREPARATIONS	1	No Quantity							70000			0
S3	2000	2000	2000	2	0	2	Export	348	Hungary	HUN	203	Czechia	CZE								01	MEAT, MEAT PREPARATIONS	1	No Quantity							11158000			0
S3	2000	2000	2000	2	0	2	Export	348	Hungary	HUN	204	Benin	BEN								01	MEAT, MEAT PREPARATIONS	1	No Quantity							120000			0
S3	2000	2000	2000	2	0	2	Export	348	Hungary	HUN	208	Denmark	DNK								01	MEAT, MEAT PREPARATIONS	1	No Quantity							700000			0
S3	2000	2000	2000	2	0	2	Export	348	Hungary	HUN	231	Ethiopia	ETH								01	MEAT, MEAT PREPARATIONS	1	No Quantity							18000			0
S3	2000	2000	2000	2	0	2	Export	348	Hungary	HUN	233	Estonia	EST								01	MEAT, MEAT PREPARATIONS	1	No Quantity							2062000			0
S3	2000	2000	2000	2	0	2	Export	348	Hungary	HUN	246	Finland	FIN								01	MEAT, MEAT PREPARATIONS	1	No Quantity							31000			0
S3	2000	2000	2000	2	0	2	Export	348	Hungary	HUN	251	France	FRA								01	MEAT, MEAT PREPARATIONS	1	No Quantity							50218000			0
S3	2000	2000	2000	2	0	2	Export	348	Hungary	HUN	266	Gabon	GAB								01	MEAT, MEAT PREPARATIONS	1	No Quantity							12000			0
S3	2000	2000	2000	2	0	2	Export	348	Hungary	HUN	268	Georgia	GEO								01	MEAT, MEAT PREPARATIONS	1	No Quantity							599000			0
S3	2000	2000	2000	2	0	2	Export	348	Hungary	HUN	276	Germany	DEU								01	MEAT, MEAT PREPARATIONS	1	No Quantity							156427000			0
S3	2000	2000	2000	2	0	2	Export	348	Hungary	HUN	292	Gibraltar	GIB								01	MEAT, MEAT PREPARATIONS	1	No Quantity							134000			0
S3	2000	2000	2000	2	0	2	Export	348	Hungary	HUN	300	Greece	GRC								01	MEAT, MEAT PREPARATIONS	1	No Quantity							897000			0
S3	2000	2000	2000	2	0	2	Export	348	Hungary	HUN	344	China, Hong Kong SAR	HKG								01	MEAT, MEAT PREPARATIONS	1	No Quantity							5704000			0
S3	2000	2000	2000	2	0	2	Export	348	Hungary	HUN	372	Ireland	IRL								01	MEAT, MEAT PREPARATIONS	1	No Quantity							30000			0
S3	2000	2000	2000	2	0	2	Export	348	Hungary	HUN	381	Italy	ITA								01	MEAT, MEAT PREPARATIONS	1	No Quantity							55772000			0
S3	2000	2000	2000	2	0	2	Export	348	Hungary	HUN	392	Japan	JPN								01	MEAT, MEAT PREPARATIONS	1	No Quantity							30216000			0
S3	2000	2000	2000	2	0	2	Export	348	Hungary	HUN	398	Kazakhstan	KAZ								01	MEAT, MEAT PREPARATIONS	1	No Quantity							55000			0
S3	2000	2000	2000	2	0	2	Export	348	Hungary	HUN	408	Dem. People's Rep. of Korea	PRK								01	MEAT, MEAT PREPARATIONS	1	No Quantity							2000			0
S3	2000	2000	2000	2	0	2	Export	348	Hungary	HUN	410	Rep. of Korea	KOR								01	MEAT, MEAT PREPARATIONS	1	No Quantity							33252000			0
S3	2000	2000	2000	2	0	2	Export	348	Hungary	HUN	422	Lebanon	LBN								01	MEAT, MEAT PREPARATIONS	1	No Quantity							139000			0
S3	2000	2000	2000	2	0	2	Export	348	Hungary	HUN	430	Liberia	LBR								01	MEAT, MEAT PREPARATIONS	1	No Quantity							16000			0
S3	2000	2000	2000	2	0	2	Export	348	Hungary	HUN	440	Lithuania	LTU								01	MEAT, MEAT PREPARATIONS	1	No Quantity							118000			0
S3	2000	2000	2000	2	0	2	Export	348	Hungary	HUN	470	Malta	MLT								01	MEAT, MEAT PREPARATIONS	1	No Quantity							5000			0
S3	2000	2000	2000	2	0	2	Export	348	Hungary	HUN	480	Mauritius	MUS								01	MEAT, MEAT PREPARATIONS	1	No Quantity							25000			0
S3	2000	2000	2000	2	0	2	Export	348	Hungary	HUN	490	Other Asia, nes									01	MEAT, MEAT PREPARATIONS	1	No Quantity							3000			0
S3	2000	2000	2000	2	0	2	Export	348	Hungary	HUN	498	Rep. of Moldova	MDA								01	MEAT, MEAT PREPARATIONS	1	No Quantity							1659000			0
S3	2000	2000	2000	2	0	2	Export	348	Hungary	HUN	528	Netherlands	NLD								01	MEAT, MEAT PREPARATIONS	1	No Quantity							7980000			0
S3	2000	2000	2000	2	0	2	Export	348	Hungary	HUN	530	Neth. Antilles	ANT								01	MEAT, MEAT PREPARATIONS	1	No Quantity							129000			0
S3	2000	2000	2000	2	0	2	Export	348	Hungary	HUN	616	Poland	POL								01	MEAT, MEAT PREPARATIONS	1	No Quantity							11180000			0
S3	2000	2000	2000	2	0	2	Export	348	Hungary	HUN	642	Romania	ROU								01	MEAT, MEAT PREPARATIONS	1	No Quantity							16821000			0
S3	2000	2000	2000	2	0	2	Export	348	Hungary	HUN	643	Russian Federation	RUS								01	MEAT, MEAT PREPARATIONS	1	No Quantity							23785000			0
S3	2000	2000	2000	2	0	2	Export	348	Hungary	HUN	682	Saudi Arabia	SAU								01	MEAT, MEAT PREPARATIONS	1	No Quantity							31000			0
S3	2000	2000	2000	2	0	2	Export	348	Hungary	HUN	694	Sierra Leone	SLE								01	MEAT, MEAT PREPARATIONS	1	No Quantity							64000			0
S3	2000	2000	2000	2	0	2	Export	348	Hungary	HUN	702	Singapore	SGP								01	MEAT, MEAT PREPARATIONS	1	No Quantity							26000			0
S3	2000	2000	2000	2	0	2	Export	348	Hungary	HUN	703	Slovakia	SVK								01	MEAT, MEAT PREPARATIONS	1	No Quantity							6716000			0
S3	2000	2000	2000	2	0	2	Export	348	Hungary	HUN	705	Slovenia	SVN								01	MEAT, MEAT PREPARATIONS	1	No Quantity							19092000			0
S3	2000	2000	2000	2	0	2	Export	348	Hungary	HUN	710	South Africa	ZAF								01	MEAT, MEAT PREPARATIONS	1	No Quantity							1031000			0
S3	2000	2000	2000	2	0	2	Export	348	Hungary	HUN	724	Spain	ESP								01	MEAT, MEAT PREPARATIONS	1	No Quantity							41496000			0
S3	2000	2000	2000	2	0	2	Export	348	Hungary	HUN	752	Sweden	SWE								01	MEAT, MEAT PREPARATIONS	1	No Quantity							6514000			0
S3	2000	2000	2000	2	0	2	Export	348	Hungary	HUN	757	Switzerland	CHE								01	MEAT, MEAT PREPARATIONS	1	No Quantity							22745000			0
S3	2000	2000	2000	2	0	2	Export	348	Hungary	HUN	760	Syria	SYR								01	MEAT, MEAT PREPARATIONS	1	No Quantity							13000			0
S3	2000	2000	2000	2	0	2	Export	348	Hungary	HUN	764	Thailand	THA								01	MEAT, MEAT PREPARATIONS	1	No Quantity							25000			0
S3	2000	2000	2000	2	0	2	Export	348	Hungary	HUN	784	United Arab Emirates	ARE								01	MEAT, MEAT PREPARATIONS	1	No Quantity							283000			0
S3	2000	2000	2000	2	0	2	Export	348	Hungary	HUN	792	Turkey	TUR								01	MEAT, MEAT PREPARATIONS	1	No Quantity							103000			0
S3	2000	2000	2000	2	0	2	Export	348	Hungary	HUN	795	Turkmenistan	TKM								01	MEAT, MEAT PREPARATIONS	1	No Quantity							41000			0
S3	2000	2000	2000	2	0	2	Export	348	Hungary	HUN	804	Ukraine	UKR								01	MEAT, MEAT PREPARATIONS	1	No Quantity							1832000			0
S3	2000	2000	2000	2	0	2	Export	348	Hungary	HUN	807	North Macedonia	MKD								01	MEAT, MEAT PREPARATIONS	1	No Quantity							3457000			0
S3	2000	2000	2000	2	0	2	Export	348	Hungary	HUN	826	United Kingdom	GBR								01	MEAT, MEAT PREPARATIONS	1	No Quantity							6966000			0
S3	2000	2000	2000	2	0	2	Export	348	Hungary	HUN	842	USA	USA								01	MEAT, MEAT PREPARATIONS	1	No Quantity							7185000			0
S3	2000	2000	2000	2	0	2	Export	348	Hungary	HUN	862	Venezuela	VEN								01	MEAT, MEAT PREPARATIONS	1	No Quantity							6000			0
S3	2000	2000	2000	2	0	2	Export	348	Hungary	HUN	891	Serbia and Montenegro	SCG								01	MEAT, MEAT PREPARATIONS	1	No Quantity							5987000			0
S3	2000	2000	2000	2	0	2	Export	344	China, Hong Kong SAR	HKG	0	World	WLD								02	DAIRY PRODUCTS,BIRD EGGS	1	No Quantity							138090442			0
S3	2000	2000	2000	2	0	2	Export	344	China, Hong Kong SAR	HKG	56	Belgium	BEL								02	DAIRY PRODUCTS,BIRD EGGS	1	No Quantity							237			0
S3	2000	2000	2000	2	0	2	Export	344	China, Hong Kong SAR	HKG	124	Canada	CAN								02	DAIRY PRODUCTS,BIRD EGGS	1	No Quantity							7445			0
S3	2000	2000	2000	2	0	2	Export	344	China, Hong Kong SAR	HKG	156	China	CHN								02	DAIRY PRODUCTS,BIRD EGGS	1	No Quantity							116687043			0
S3	2000	2000	2000	2	0	2	Export	344	China, Hong Kong SAR	HKG	188	Costa Rica	CRI								02	DAIRY PRODUCTS,BIRD EGGS	1	No Quantity							590			0
S3	2000	2000	2000	2	0	2	Export	344	China, Hong Kong SAR	HKG	203	Czechia	CZE								02	DAIRY PRODUCTS,BIRD EGGS	1	No Quantity							2824			0
S3	2000	2000	2000	2	0	2	Export	344	China, Hong Kong SAR	HKG	242	Fiji	FJI								02	DAIRY PRODUCTS,BIRD EGGS	1	No Quantity							185			0
S3	2000	2000	2000	2	0	2	Export	344	China, Hong Kong SAR	HKG	360	Indonesia	IDN								02	DAIRY PRODUCTS,BIRD EGGS	1	No Quantity							1823			0
S3	2000	2000	2000	2	0	2	Export	344	China, Hong Kong SAR	HKG	381	Italy	ITA								02	DAIRY PRODUCTS,BIRD EGGS	1	No Quantity							1104			0
S3	2000	2000	2000	2	0	2	Export	344	China, Hong Kong SAR	HKG	408	Dem. People's Rep. of Korea	PRK								02	DAIRY PRODUCTS,BIRD EGGS	1	No Quantity							39531			0
S3	2000	2000	2000	2	0	2	Export	344	China, Hong Kong SAR	HKG	410	Rep. of Korea	KOR								02	DAIRY PRODUCTS,BIRD EGGS	1	No Quantity							12422			0
S3	2000	2000	2000	2	0	2	Export	344	China, Hong Kong SAR	HKG	446	China, Macao SAR	MAC								02	DAIRY PRODUCTS,BIRD EGGS	1	No Quantity							17470117			0
S3	2000	2000	2000	2	0	2	Export	344	China, Hong Kong SAR	HKG	450	Madagascar	MDG								02	DAIRY PRODUCTS,BIRD EGGS	1	No Quantity							10001			0
S3	2000	2000	2000	2	0	2	Export	344	China, Hong Kong SAR	HKG	458	Malaysia	MYS								02	DAIRY PRODUCTS,BIRD EGGS	1	No Quantity							78609			0
S3	2000	2000	2000	2	0	2	Export	344	China, Hong Kong SAR	HKG	480	Mauritius	MUS								02	DAIRY PRODUCTS,BIRD EGGS	1	No Quantity							10779			0
S3	2000	2000	2000	2	0	2	Export	344	China, Hong Kong SAR	HKG	490	Other Asia, nes									02	DAIRY PRODUCTS,BIRD EGGS	1	No Quantity							2851526			0
S3	2000	2000	2000	2	0	2	Export	344	China, Hong Kong SAR	HKG	527	Oceania, nes									02	DAIRY PRODUCTS,BIRD EGGS	1	No Quantity							886			0
S3	2000	2000	2000	2	0	2	Export	344	China, Hong Kong SAR	HKG	528	Netherlands	NLD								02	DAIRY PRODUCTS,BIRD EGGS	1	No Quantity							78478			0
S3	2000	2000	2000	2	0	2	Export	344	China, Hong Kong SAR	HKG	581	United States Minor Outlying Islands	UMI								02	DAIRY PRODUCTS,BIRD EGGS	1	No Quantity							13540			0
S3	2000	2000	2000	2	0	2	Export	344	China, Hong Kong SAR	HKG	591	Panama	PAN								02	DAIRY PRODUCTS,BIRD EGGS	1	No Quantity							14676			0
S3	2000	2000	2000	2	0	2	Export	344	China, Hong Kong SAR	HKG	604	Peru	PER								02	DAIRY PRODUCTS,BIRD EGGS	1	No Quantity							2061			0
S3	2000	2000	2000	2	0	2	Export	344	China, Hong Kong SAR	HKG	608	Philippines	PHL								02	DAIRY PRODUCTS,BIRD EGGS	1	No Quantity							173528			0
S3	2000	2000	2000	2	0	2	Export	344	China, Hong Kong SAR	HKG	702	Singapore	SGP								02	DAIRY PRODUCTS,BIRD EGGS	1	No Quantity							114391			0
S3	2000	2000	2000	2	0	2	Export	344	China, Hong Kong SAR	HKG	704	Viet Nam	VNM								02	DAIRY PRODUCTS,BIRD EGGS	1	No Quantity							173210			0
S3	2000	2000	2000	2	0	2	Export	344	China, Hong Kong SAR	HKG	710	South Africa	ZAF								02	DAIRY PRODUCTS,BIRD EGGS	1	No Quantity							11468			0
S3	2000	2000	2000	2	0	2	Export	344	China, Hong Kong SAR	HKG	752	Sweden	SWE								02	DAIRY PRODUCTS,BIRD EGGS	1	No Quantity							3481			0
S3	2000	2000	2000	2	0	2	Export	344	China, Hong Kong SAR	HKG	757	Switzerland	CHE								02	DAIRY PRODUCTS,BIRD EGGS	1	No Quantity							448			0
S3	2000	2000	2000	2	0	2	Export	344	China, Hong Kong SAR	HKG	764	Thailand	THA								02	DAIRY PRODUCTS,BIRD EGGS	1	No Quantity							7482			0
S3	2000	2000	2000	2	0	2	Export	344	China, Hong Kong SAR	HKG	780	Trinidad and Tobago	TTO								02	DAIRY PRODUCTS,BIRD EGGS	1	No Quantity							582			0
S3	2000	2000	2000	2	0	2	Export	344	China, Hong Kong SAR	HKG	842	USA	USA								02	DAIRY PRODUCTS,BIRD EGGS	1	No Quantity							321976			0
S3	2000	2000	2000	2	0	2	Export	348	Hungary	HUN	0	World	WLD								02	DAIRY PRODUCTS,BIRD EGGS	1	No Quantity							93341000			0
S3	2000	2000	2000	2	0	2	Export	348	Hungary	HUN	8	Albania	ALB								02	DAIRY PRODUCTS,BIRD EGGS	1	No Quantity							87000			0
S3	2000	2000	2000	2	0	2	Export	348	Hungary	HUN	12	Algeria	DZA								02	DAIRY PRODUCTS,BIRD EGGS	1	No Quantity							433000			0
S3	2000	2000	2000	2	0	2	Export	348	Hungary	HUN	31	Azerbaijan	AZE								02	DAIRY PRODUCTS,BIRD EGGS	1	No Quantity							36000			0
S3	2000	2000	2000	2	0	2	Export	348	Hungary	HUN	36	Australia	AUS								02	DAIRY PRODUCTS,BIRD EGGS	1	No Quantity							57000			0
S3	2000	2000	2000	2	0	2	Export	348	Hungary	HUN	40	Austria	AUT								02	DAIRY PRODUCTS,BIRD EGGS	1	No Quantity							1329000			0
S3	2000	2000	2000	2	0	2	Export	348	Hungary	HUN	48	Bahrain	BHR								02	DAIRY PRODUCTS,BIRD EGGS	1	No Quantity							42000			0
S3	2000	2000	2000	2	0	2	Export	348	Hungary	HUN	51	Armenia	ARM								02	DAIRY PRODUCTS,BIRD EGGS	1	No Quantity							6000			0
S3	2000	2000	2000	2	0	2	Export	348	Hungary	HUN	56	Belgium	BEL								02	DAIRY PRODUCTS,BIRD EGGS	1	No Quantity							829000			0
S3	2000	2000	2000	2	0	2	Export	348	Hungary	HUN	70	Bosnia Herzegovina	BIH								02	DAIRY PRODUCTS,BIRD EGGS	1	No Quantity							3544000			0
S3	2000	2000	2000	2	0	2	Export	348	Hungary	HUN	100	Bulgaria	BGR								02	DAIRY PRODUCTS,BIRD EGGS	1	No Quantity							269000			0
S3	2000	2000	2000	2	0	2	Export	348	Hungary	HUN	112	Belarus	BLR								02	DAIRY PRODUCTS,BIRD EGGS	1	No Quantity							1000			0
S3	2000	2000	2000	2	0	2	Export	348	Hungary	HUN	188	Costa Rica	CRI								02	DAIRY PRODUCTS,BIRD EGGS	1	No Quantity							157000			0
S3	2000	2000	2000	2	0	2	Export	348	Hungary	HUN	191	Croatia	HRV								02	DAIRY PRODUCTS,BIRD EGGS	1	No Quantity							11452000			0
S3	2000	2000	2000	2	0	2	Export	348	Hungary	HUN	203	Czechia	CZE								02	DAIRY PRODUCTS,BIRD EGGS	1	No Quantity							3484000			0
S3	2000	2000	2000	2	0	2	Export	348	Hungary	HUN	208	Denmark	DNK								02	DAIRY PRODUCTS,BIRD EGGS	1	No Quantity							176000			0
S3	2000	2000	2000	2	0	2	Export	348	Hungary	HUN	222	El Salvador	SLV								02	DAIRY PRODUCTS,BIRD EGGS	1	No Quantity							100000			0
S3	2000	2000	2000	2	0	2	Export	348	Hungary	HUN	232	Eritrea	ERI								02	DAIRY PRODUCTS,BIRD EGGS	1	No Quantity							433000			0
S3	2000	2000	2000	2	0	2	Export	348	Hungary	HUN	233	Estonia	EST								02	DAIRY PRODUCTS,BIRD EGGS	1	No Quantity							139000			0
S3	2000	2000	2000	2	0	2	Export	348	Hungary	HUN	251	France	FRA								02	DAIRY PRODUCTS,BIRD EGGS	1	No Quantity							1600000			0
S3	2000	2000	2000	2	0	2	Export	348	Hungary	HUN	276	Germany	DEU								02	DAIRY PRODUCTS,BIRD EGGS	1	No Quantity							386000			0
S3	2000	2000	2000	2	0	2	Export	348	Hungary	HUN	288	Ghana	GHA								02	DAIRY PRODUCTS,BIRD EGGS	1	No Quantity							9000			0
S3	2000	2000	2000	2	0	2	Export	348	Hungary	HUN	300	Greece	GRC								02	DAIRY PRODUCTS,BIRD EGGS	1	No Quantity							152000			0
S3	2000	2000	2000	2	0	2	Export	348	Hungary	HUN	320	Guatemala	GTM								02	DAIRY PRODUCTS,BIRD EGGS	1	No Quantity							84000			0
S3	2000	2000	2000	2	0	2	Export	348	Hungary	HUN	360	Indonesia	IDN								02	DAIRY PRODUCTS,BIRD EGGS	1	No Quantity							96000			0
S3	2000	2000	2000	2	0	2	Export	348	Hungary	HUN	381	Italy	ITA								02	DAIRY PRODUCTS,BIRD EGGS	1	No Quantity							459000			0
S3	2000	2000	2000	2	0	2	Export	348	Hungary	HUN	392	Japan	JPN								02	DAIRY PRODUCTS,BIRD EGGS	1	No Quantity							8100000			0
S3	2000	2000	2000	2	0	2	Export	348	Hungary	HUN	398	Kazakhstan	KAZ								02	DAIRY PRODUCTS,BIRD EGGS	1	No Quantity							1000			0
S3	2000	2000	2000	2	0	2	Export	348	Hungary	HUN	400	Jordan	JOR								02	DAIRY PRODUCTS,BIRD EGGS	1	No Quantity							793000			0
S3	2000	2000	2000	2	0	2	Export	348	Hungary	HUN	408	Dem. People's Rep. of Korea	PRK								02	DAIRY PRODUCTS,BIRD EGGS	1	No Quantity							6000			0
S3	2000	2000	2000	2	0	2	Export	348	Hungary	HUN	414	Kuwait	KWT								02	DAIRY PRODUCTS,BIRD EGGS	1	No Quantity							558000			0
S3	2000	2000	2000	2	0	2	Export	348	Hungary	HUN	422	Lebanon	LBN								02	DAIRY PRODUCTS,BIRD EGGS	1	No Quantity							10661000			0
S3	2000	2000	2000	2	0	2	Export	348	Hungary	HUN	434	Libya	LBY								02	DAIRY PRODUCTS,BIRD EGGS	1	No Quantity							2867000			0
S3	2000	2000	2000	2	0	2	Export	348	Hungary	HUN	440	Lithuania	LTU								02	DAIRY PRODUCTS,BIRD EGGS	1	No Quantity							224000			0
S3	2000	2000	2000	2	0	2	Export	348	Hungary	HUN	470	Malta	MLT								02	DAIRY PRODUCTS,BIRD EGGS	1	No Quantity							10000			0
S3	2000	2000	2000	2	0	2	Export	348	Hungary	HUN	498	Rep. of Moldova	MDA								02	DAIRY PRODUCTS,BIRD EGGS	1	No Quantity							28000			0
S3	2000	2000	2000	2	0	2	Export	348	Hungary	HUN	512	Oman	OMN								02	DAIRY PRODUCTS,BIRD EGGS	1	No Quantity							184000			0
S3	2000	2000	2000	2	0	2	Export	348	Hungary	HUN	528	Netherlands	NLD								02	DAIRY PRODUCTS,BIRD EGGS	1	No Quantity							6123000			0
S3	2000	2000	2000	2	0	2	Export	348	Hungary	HUN	530	Neth. Antilles	ANT								02	DAIRY PRODUCTS,BIRD EGGS	1	No Quantity							104000			0
S3	2000	2000	2000	2	0	2	Export	348	Hungary	HUN	579	Norway	NOR								02	DAIRY PRODUCTS,BIRD EGGS	1	No Quantity							139000			0
S3	2000	2000	2000	2	0	2	Export	348	Hungary	HUN	584	Marshall Isds	MHL								02	DAIRY PRODUCTS,BIRD EGGS	1	No Quantity							14000			0
S3	2000	2000	2000	2	0	2	Export	348	Hungary	HUN	591	Panama	PAN								02	DAIRY PRODUCTS,BIRD EGGS	1	No Quantity							14000			0
S3	2000	2000	2000	2	0	2	Export	348	Hungary	HUN	616	Poland	POL								02	DAIRY PRODUCTS,BIRD EGGS	1	No Quantity							781000			0
S3	2000	2000	2000	2	0	2	Export	348	Hungary	HUN	642	Romania	ROU								02	DAIRY PRODUCTS,BIRD EGGS	1	No Quantity							4020000			0
S3	2000	2000	2000	2	0	2	Export	348	Hungary	HUN	643	Russian Federation	RUS								02	DAIRY PRODUCTS,BIRD EGGS	1	No Quantity							1856000			0
S3	2000	2000	2000	2	0	2	Export	348	Hungary	HUN	682	Saudi Arabia	SAU								02	DAIRY PRODUCTS,BIRD EGGS	1	No Quantity							6754000			0
S3	2000	2000	2000	2	0	2	Export	348	Hungary	HUN	703	Slovakia	SVK								02	DAIRY PRODUCTS,BIRD EGGS	1	No Quantity							1037000			0
S3	2000	2000	2000	2	0	2	Export	348	Hungary	HUN	704	Viet Nam	VNM								02	DAIRY PRODUCTS,BIRD EGGS	1	No Quantity							69000			0
S3	2000	2000	2000	2	0	2	Export	348	Hungary	HUN	705	Slovenia	SVN								02	DAIRY PRODUCTS,BIRD EGGS	1	No Quantity							1690000			0
S3	2000	2000	2000	2	0	2	Export	348	Hungary	HUN	724	Spain	ESP								02	DAIRY PRODUCTS,BIRD EGGS	1	No Quantity							93000			0
S3	2000	2000	2000	2	0	2	Export	348	Hungary	HUN	757	Switzerland	CHE								02	DAIRY PRODUCTS,BIRD EGGS	1	No Quantity							17000			0
S3	2000	2000	2000	2	0	2	Export	348	Hungary	HUN	764	Thailand	THA								02	DAIRY PRODUCTS,BIRD EGGS	1	No Quantity							12000			0
S3	2000	2000	2000	2	0	2	Export	348	Hungary	HUN	784	United Arab Emirates	ARE								02	DAIRY PRODUCTS,BIRD EGGS	1	No Quantity							707000			0
S3	2000	2000	2000	2	0	2	Export	348	Hungary	HUN	792	Turkey	TUR								02	DAIRY PRODUCTS,BIRD EGGS	1	No Quantity							41000			0
S3	2000	2000	2000	2	0	2	Export	348	Hungary	HUN	795	Turkmenistan	TKM								02	DAIRY PRODUCTS,BIRD EGGS	1	No Quantity							5000			0
S3	2000	2000	2000	2	0	2	Export	348	Hungary	HUN	804	Ukraine	UKR								02	DAIRY PRODUCTS,BIRD EGGS	1	No Quantity							688000			0
S3	2000	2000	2000	2	0	2	Export	348	Hungary	HUN	807	North Macedonia	MKD								02	DAIRY PRODUCTS,BIRD EGGS	1	No Quantity							7727000			0
S3	2000	2000	2000	2	0	2	Export	348	Hungary	HUN	818	Egypt	EGY								02	DAIRY PRODUCTS,BIRD EGGS	1	No Quantity							52000			0
S3	2000	2000	2000	2	0	2	Export	348	Hungary	HUN	826	United Kingdom	GBR								02	DAIRY PRODUCTS,BIRD EGGS	1	No Quantity							61000			0
S3	2000	2000	2000	2	0	2	Export	348	Hungary	HUN	842	USA	USA								02	DAIRY PRODUCTS,BIRD EGGS	1	No Quantity							6533000			0
S3	2000	2000	2000	2	0	2	Export	348	Hungary	HUN	887	Yemen	YEM								02	DAIRY PRODUCTS,BIRD EGGS	1	No Quantity							363000			0
S3	2000	2000	2000	2	0	2	Export	348	Hungary	HUN	891	Serbia and Montenegro	SCG								02	DAIRY PRODUCTS,BIRD EGGS	1	No Quantity							5649000			0
S3	2000	2000	2000	2	0	2	Export	344	China, Hong Kong SAR	HKG	0	World	WLD								03	FISH,CRUSTACEANS,MOLLUSC	1	No Quantity							485741037			0
S3	2000	2000	2000	2	0	2	Export	344	China, Hong Kong SAR	HKG	12	Algeria	DZA								03	FISH,CRUSTACEANS,MOLLUSC	1	No Quantity							2962			0
S3	2000	2000	2000	2	0	2	Export	344	China, Hong Kong SAR	HKG	36	Australia	AUS								03	FISH,CRUSTACEANS,MOLLUSC	1	No Quantity							2924526			0
S3	2000	2000	2000	2	0	2	Export	344	China, Hong Kong SAR	HKG	50	Bangladesh	BGD								03	FISH,CRUSTACEANS,MOLLUSC	1	No Quantity							1515			0
S3	2000	2000	2000	2	0	2	Export	344	China, Hong Kong SAR	HKG	56	Belgium	BEL								03	FISH,CRUSTACEANS,MOLLUSC	1	No Quantity							156510			0
S3	2000	2000	2000	2	0	2	Export	344	China, Hong Kong SAR	HKG	72	Botswana	BWA								03	FISH,CRUSTACEANS,MOLLUSC	1	No Quantity							1481			0
S3	2000	2000	2000	2	0	2	Export	344	China, Hong Kong SAR	HKG	76	Brazil	BRA								03	FISH,CRUSTACEANS,MOLLUSC	1	No Quantity							29894			0
S3	2000	2000	2000	2	0	2	Export	344	China, Hong Kong SAR	HKG	90	Solomon Isds	SLB								03	FISH,CRUSTACEANS,MOLLUSC	1	No Quantity							97			0
S3	2000	2000	2000	2	0	2	Export	344	China, Hong Kong SAR	HKG	96	Brunei Darussalam	BRN								03	FISH,CRUSTACEANS,MOLLUSC	1	No Quantity							20185			0
S3	2000	2000	2000	2	0	2	Export	344	China, Hong Kong SAR	HKG	100	Bulgaria	BGR								03	FISH,CRUSTACEANS,MOLLUSC	1	No Quantity							801			0
S3	2000	2000	2000	2	0	2	Export	344	China, Hong Kong SAR	HKG	108	Burundi	BDI								03	FISH,CRUSTACEANS,MOLLUSC	1	No Quantity							4313			0
S3	2000	2000	2000	2	0	2	Export	344	China, Hong Kong SAR	HKG	116	Cambodia	KHM								03	FISH,CRUSTACEANS,MOLLUSC	1	No Quantity							2703			0
S3	2000	2000	2000	2	0	2	Export	344	China, Hong Kong SAR	HKG	120	Cameroon	CMR								03	FISH,CRUSTACEANS,MOLLUSC	1	No Quantity							7277			0
S3	2000	2000	2000	2	0	2	Export	344	China, Hong Kong SAR	HKG	124	Canada	CAN								03	FISH,CRUSTACEANS,MOLLUSC	1	No Quantity							17014694			0
S3	2000	2000	2000	2	0	2	Export	344	China, Hong Kong SAR	HKG	144	Sri Lanka	LKA								03	FISH,CRUSTACEANS,MOLLUSC	1	No Quantity							2477			0
S3	2000	2000	2000	2	0	2	Export	344	China, Hong Kong SAR	HKG	152	Chile	CHL								03	FISH,CRUSTACEANS,MOLLUSC	1	No Quantity							7624			0
S3	2000	2000	2000	2	0	2	Export	344	China, Hong Kong SAR	HKG	156	China	CHN								03	FISH,CRUSTACEANS,MOLLUSC	1	No Quantity							286817691			0
S3	2000	2000	2000	2	0	2	Export	344	China, Hong Kong SAR	HKG	188	Costa Rica	CRI								03	FISH,CRUSTACEANS,MOLLUSC	1	No Quantity							3364			0
S3	2000	2000	2000	2	0	2	Export	344	China, Hong Kong SAR	HKG	191	Croatia	HRV								03	FISH,CRUSTACEANS,MOLLUSC	1	No Quantity							1143			0
S3	2000	2000	2000	2	0	2	Export	344	China, Hong Kong SAR	HKG	192	Cuba	CUB								03	FISH,CRUSTACEANS,MOLLUSC	1	No Quantity							6339			0
S3	2000	2000	2000	2	0	2	Export	344	China, Hong Kong SAR	HKG	208	Denmark	DNK								03	FISH,CRUSTACEANS,MOLLUSC	1	No Quantity							44143			0
S3	2000	2000	2000	2	0	2	Export	344	China, Hong Kong SAR	HKG	242	Fiji	FJI								03	FISH,CRUSTACEANS,MOLLUSC	1	No Quantity							13477			0
S3	2000	2000	2000	2	0	2	Export	344	China, Hong Kong SAR	HKG	251	France	FRA								03	FISH,CRUSTACEANS,MOLLUSC	1	No Quantity							154534			0
S3	2000	2000	2000	2	0	2	Export	344	China, Hong Kong SAR	HKG	262	Djibouti	DJI								03	FISH,CRUSTACEANS,MOLLUSC	1	No Quantity							1447			0
S3	2000	2000	2000	2	0	2	Export	344	China, Hong Kong SAR	HKG	276	Germany	DEU								03	FISH,CRUSTACEANS,MOLLUSC	1	No Quantity							254409			0
S3	2000	2000	2000	2	0	2	Export	344	China, Hong Kong SAR	HKG	288	Ghana	GHA								03	FISH,CRUSTACEANS,MOLLUSC	1	No Quantity							13092			0
S3	2000	2000	2000	2	0	2	Export	344	China, Hong Kong SAR	HKG	296	Kiribati	KIR								03	FISH,CRUSTACEANS,MOLLUSC	1	No Quantity							3305			0
S3	2000	2000	2000	2	0	2	Export	344	China, Hong Kong SAR	HKG	320	Guatemala	GTM								03	FISH,CRUSTACEANS,MOLLUSC	1	No Quantity							1593			0
S3	2000	2000	2000	2	0	2	Export	344	China, Hong Kong SAR	HKG	340	Honduras	HND								03	FISH,CRUSTACEANS,MOLLUSC	1	No Quantity							633			0
S3	2000	2000	2000	2	0	2	Export	344	China, Hong Kong SAR	HKG	348	Hungary	HUN								03	FISH,CRUSTACEANS,MOLLUSC	1	No Quantity							17539			0
S3	2000	2000	2000	2	0	2	Export	344	China, Hong Kong SAR	HKG	360	Indonesia	IDN								03	FISH,CRUSTACEANS,MOLLUSC	1	No Quantity							610529			0
S3	2000	2000	2000	2	0	2	Export	344	China, Hong Kong SAR	HKG	372	Ireland	IRL								03	FISH,CRUSTACEANS,MOLLUSC	1	No Quantity							12391			0
S3	2000	2000	2000	2	0	2	Export	344	China, Hong Kong SAR	HKG	376	Israel	ISR								03	FISH,CRUSTACEANS,MOLLUSC	1	No Quantity							54311			0
S3	2000	2000	2000	2	0	2	Export	344	China, Hong Kong SAR	HKG	381	Italy	ITA								03	FISH,CRUSTACEANS,MOLLUSC	1	No Quantity							58328			0
S3	2000	2000	2000	2	0	2	Export	344	China, Hong Kong SAR	HKG	388	Jamaica	JAM								03	FISH,CRUSTACEANS,MOLLUSC	1	No Quantity							14762			0
S3	2000	2000	2000	2	0	2	Export	344	China, Hong Kong SAR	HKG	392	Japan	JPN								03	FISH,CRUSTACEANS,MOLLUSC	1	No Quantity							42212513			0
S3	2000	2000	2000	2	0	2	Export	344	China, Hong Kong SAR	HKG	404	Kenya	KEN								03	FISH,CRUSTACEANS,MOLLUSC	1	No Quantity							5977			0
S3	2000	2000	2000	2	0	2	Export	344	China, Hong Kong SAR	HKG	408	Dem. People's Rep. of Korea	PRK								03	FISH,CRUSTACEANS,MOLLUSC	1	No Quantity							345127			0
S3	2000	2000	2000	2	0	2	Export	344	China, Hong Kong SAR	HKG	410	Rep. of Korea	KOR								03	FISH,CRUSTACEANS,MOLLUSC	1	No Quantity							14277691			0
S3	2000	2000	2000	2	0	2	Export	344	China, Hong Kong SAR	HKG	446	China, Macao SAR	MAC								03	FISH,CRUSTACEANS,MOLLUSC	1	No Quantity							8188874			0
S3	2000	2000	2000	2	0	2	Export	344	China, Hong Kong SAR	HKG	450	Madagascar	MDG								03	FISH,CRUSTACEANS,MOLLUSC	1	No Quantity							7876			0
S3	2000	2000	2000	2	0	2	Export	344	China, Hong Kong SAR	HKG	458	Malaysia	MYS								03	FISH,CRUSTACEANS,MOLLUSC	1	No Quantity							3400863			0
S3	2000	2000	2000	2	0	2	Export	344	China, Hong Kong SAR	HKG	473	LAIA, nes									03	FISH,CRUSTACEANS,MOLLUSC	1	No Quantity							609			0
S3	2000	2000	2000	2	0	2	Export	344	China, Hong Kong SAR	HKG	480	Mauritius	MUS								03	FISH,CRUSTACEANS,MOLLUSC	1	No Quantity							20729			0
S3	2000	2000	2000	2	0	2	Export	344	China, Hong Kong SAR	HKG	490	Other Asia, nes									03	FISH,CRUSTACEANS,MOLLUSC	1	No Quantity							34080117			0
S3	2000	2000	2000	2	0	2	Export	344	China, Hong Kong SAR	HKG	527	Oceania, nes									03	FISH,CRUSTACEANS,MOLLUSC	1	No Quantity							39076			0
S3	2000	2000	2000	2	0	2	Export	344	China, Hong Kong SAR	HKG	528	Netherlands	NLD								03	FISH,CRUSTACEANS,MOLLUSC	1	No Quantity							757276			0
S3	2000	2000	2000	2	0	2	Export	344	China, Hong Kong SAR	HKG	533	Aruba	ABW								03	FISH,CRUSTACEANS,MOLLUSC	1	No Quantity							9588			0
S3	2000	2000	2000	2	0	2	Export	344	China, Hong Kong SAR	HKG	554	New Zealand	NZL								03	FISH,CRUSTACEANS,MOLLUSC	1	No Quantity							344430			0
S3	2000	2000	2000	2	0	2	Export	344	China, Hong Kong SAR	HKG	579	Norway	NOR								03	FISH,CRUSTACEANS,MOLLUSC	1	No Quantity							2777			0
S3	2000	2000	2000	2	0	2	Export	344	China, Hong Kong SAR	HKG	581	United States Minor Outlying Islands	UMI								03	FISH,CRUSTACEANS,MOLLUSC	1	No Quantity							75498			0
S3	2000	2000	2000	2	0	2	Export	344	China, Hong Kong SAR	HKG	586	Pakistan	PAK								03	FISH,CRUSTACEANS,MOLLUSC	1	No Quantity							1887			0
S3	2000	2000	2000	2	0	2	Export	344	China, Hong Kong SAR	HKG	591	Panama	PAN								03	FISH,CRUSTACEANS,MOLLUSC	1	No Quantity							121453			0
S3	2000	2000	2000	2	0	2	Export	344	China, Hong Kong SAR	HKG	598	Papua New Guinea	PNG								03	FISH,CRUSTACEANS,MOLLUSC	1	No Quantity							2726			0
S3	2000	2000	2000	2	0	2	Export	344	China, Hong Kong SAR	HKG	604	Peru	PER								03	FISH,CRUSTACEANS,MOLLUSC	1	No Quantity							11471			0
S3	2000	2000	2000	2	0	2	Export	344	China, Hong Kong SAR	HKG	608	Philippines	PHL								03	FISH,CRUSTACEANS,MOLLUSC	1	No Quantity							1528769			0
S3	2000	2000	2000	2	0	2	Export	344	China, Hong Kong SAR	HKG	620	Portugal	PRT								03	FISH,CRUSTACEANS,MOLLUSC	1	No Quantity							77416			0
S3	2000	2000	2000	2	0	2	Export	344	China, Hong Kong SAR	HKG	642	Romania	ROU								03	FISH,CRUSTACEANS,MOLLUSC	1	No Quantity							30617			0
S3	2000	2000	2000	2	0	2	Export	344	China, Hong Kong SAR	HKG	643	Russian Federation	RUS								03	FISH,CRUSTACEANS,MOLLUSC	1	No Quantity							9566			0
S3	2000	2000	2000	2	0	2	Export	344	China, Hong Kong SAR	HKG	686	Senegal	SEN								03	FISH,CRUSTACEANS,MOLLUSC	1	No Quantity							17215			0
S3	2000	2000	2000	2	0	2	Export	344	China, Hong Kong SAR	HKG	699	India	IND								03	FISH,CRUSTACEANS,MOLLUSC	1	No Quantity							100368			0
S3	2000	2000	2000	2	0	2	Export	344	China, Hong Kong SAR	HKG	702	Singapore	SGP								03	FISH,CRUSTACEANS,MOLLUSC	1	No Quantity							16947910			0
S3	2000	2000	2000	2	0	2	Export	344	China, Hong Kong SAR	HKG	704	Viet Nam	VNM								03	FISH,CRUSTACEANS,MOLLUSC	1	No Quantity							1668349			0
S3	2000	2000	2000	2	0	2	Export	344	China, Hong Kong SAR	HKG	710	South Africa	ZAF								03	FISH,CRUSTACEANS,MOLLUSC	1	No Quantity							26448			0
S3	2000	2000	2000	2	0	2	Export	344	China, Hong Kong SAR	HKG	724	Spain	ESP								03	FISH,CRUSTACEANS,MOLLUSC	1	No Quantity							206347			0
S3	2000	2000	2000	2	0	2	Export	344	China, Hong Kong SAR	HKG	740	Suriname	SUR								03	FISH,CRUSTACEANS,MOLLUSC	1	No Quantity							8566			0
S3	2000	2000	2000	2	0	2	Export	344	China, Hong Kong SAR	HKG	752	Sweden	SWE								03	FISH,CRUSTACEANS,MOLLUSC	1	No Quantity							36783			0
S3	2000	2000	2000	2	0	2	Export	344	China, Hong Kong SAR	HKG	757	Switzerland	CHE								03	FISH,CRUSTACEANS,MOLLUSC	1	No Quantity							29479			0
S3	2000	2000	2000	2	0	2	Export	344	China, Hong Kong SAR	HKG	764	Thailand	THA								03	FISH,CRUSTACEANS,MOLLUSC	1	No Quantity							3749618			0
S3	2000	2000	2000	2	0	2	Export	344	China, Hong Kong SAR	HKG	780	Trinidad and Tobago	TTO								03	FISH,CRUSTACEANS,MOLLUSC	1	No Quantity							280			0
S3	2000	2000	2000	2	0	2	Export	344	China, Hong Kong SAR	HKG	784	United Arab Emirates	ARE								03	FISH,CRUSTACEANS,MOLLUSC	1	No Quantity							212304			0
S3	2000	2000	2000	2	0	2	Export	344	China, Hong Kong SAR	HKG	800	Uganda	UGA								03	FISH,CRUSTACEANS,MOLLUSC	1	No Quantity							4544			0
S3	2000	2000	2000	2	0	2	Export	344	China, Hong Kong SAR	HKG	826	United Kingdom	GBR								03	FISH,CRUSTACEANS,MOLLUSC	1	No Quantity							1195692			0
S3	2000	2000	2000	2	0	2	Export	344	China, Hong Kong SAR	HKG	842	USA	USA								03	FISH,CRUSTACEANS,MOLLUSC	1	No Quantity							47705597			0
S3	2000	2000	2000	2	0	2	Export	344	China, Hong Kong SAR	HKG	862	Venezuela	VEN								03	FISH,CRUSTACEANS,MOLLUSC	1	No Quantity							16483			0
S3	2000	2000	2000	2	0	2	Export	344	China, Hong Kong SAR	HKG	894	Zambia	ZMB								03	FISH,CRUSTACEANS,MOLLUSC	1	No Quantity							2041			0
S3	2000	2000	2000	2	0	2	Export	348	Hungary	HUN	0	World	WLD								03	FISH,CRUSTACEANS,MOLLUSC	1	No Quantity							4794000			0
S3	2000	2000	2000	2	0	2	Export	348	Hungary	HUN	40	Austria	AUT								03	FISH,CRUSTACEANS,MOLLUSC	1	No Quantity							220000			0
S3	2000	2000	2000	2	0	2	Export	348	Hungary	HUN	56	Belgium	BEL								03	FISH,CRUSTACEANS,MOLLUSC	1	No Quantity							892000			0
S3	2000	2000	2000	2	0	2	Export	348	Hungary	HUN	70	Bosnia Herzegovina	BIH								03	FISH,CRUSTACEANS,MOLLUSC	1	No Quantity							11000			0
S3	2000	2000	2000	2	0	2	Export	348	Hungary	HUN	191	Croatia	HRV								03	FISH,CRUSTACEANS,MOLLUSC	1	No Quantity							9000			0
S3	2000	2000	2000	2	0	2	Export	348	Hungary	HUN	203	Czechia	CZE								03	FISH,CRUSTACEANS,MOLLUSC	1	No Quantity							149000			0
S3	2000	2000	2000	2	0	2	Export	348	Hungary	HUN	233	Estonia	EST								03	FISH,CRUSTACEANS,MOLLUSC	1	No Quantity							1000			0
S3	2000	2000	2000	2	0	2	Export	348	Hungary	HUN	251	France	FRA								03	FISH,CRUSTACEANS,MOLLUSC	1	No Quantity							7000			0
S3	2000	2000	2000	2	0	2	Export	348	Hungary	HUN	276	Germany	DEU								03	FISH,CRUSTACEANS,MOLLUSC	1	No Quantity							961000			0
S3	2000	2000	2000	2	0	2	Export	348	Hungary	HUN	300	Greece	GRC								03	FISH,CRUSTACEANS,MOLLUSC	1	No Quantity							1000			0
S3	2000	2000	2000	2	0	2	Export	348	Hungary	HUN	376	Israel	ISR								03	FISH,CRUSTACEANS,MOLLUSC	1	No Quantity							370000			0
S3	2000	2000	2000	2	0	2	Export	348	Hungary	HUN	381	Italy	ITA								03	FISH,CRUSTACEANS,MOLLUSC	1	No Quantity							657000			0
S3	2000	2000	2000	2	0	2	Export	348	Hungary	HUN	408	Dem. People's Rep. of Korea	PRK								03	FISH,CRUSTACEANS,MOLLUSC	1	No Quantity							5000			0
S3	2000	2000	2000	2	0	2	Export	348	Hungary	HUN	470	Malta	MLT								03	FISH,CRUSTACEANS,MOLLUSC	1	No Quantity							2000			0
S3	2000	2000	2000	2	0	2	Export	348	Hungary	HUN	528	Netherlands	NLD								03	FISH,CRUSTACEANS,MOLLUSC	1	No Quantity							328000			0
S3	2000	2000	2000	2	0	2	Export	348	Hungary	HUN	616	Poland	POL								03	FISH,CRUSTACEANS,MOLLUSC	1	No Quantity							867000			0
S3	2000	2000	2000	2	0	2	Export	348	Hungary	HUN	642	Romania	ROU								03	FISH,CRUSTACEANS,MOLLUSC	1	No Quantity							83000			0
S3	2000	2000	2000	2	0	2	Export	348	Hungary	HUN	703	Slovakia	SVK								03	FISH,CRUSTACEANS,MOLLUSC	1	No Quantity							43000			0
S3	2000	2000	2000	2	0	2	Export	348	Hungary	HUN	705	Slovenia	SVN								03	FISH,CRUSTACEANS,MOLLUSC	1	No Quantity							22000			0
S3	2000	2000	2000	2	0	2	Export	348	Hungary	HUN	804	Ukraine	UKR								03	FISH,CRUSTACEANS,MOLLUSC	1	No Quantity							11000			0
S3	2000	2000	2000	2	0	2	Export	348	Hungary	HUN	826	United Kingdom	GBR								03	FISH,CRUSTACEANS,MOLLUSC	1	No Quantity							82000			0
S3	2000	2000	2000	2	0	2	Export	348	Hungary	HUN	842	USA	USA								03	FISH,CRUSTACEANS,MOLLUSC	1	No Quantity							6000			0
S3	2000	2000	2000	2	0	2	Export	348	Hungary	HUN	891	Serbia and Montenegro	SCG								03	FISH,CRUSTACEANS,MOLLUSC	1	No Quantity							67000			0
S3	2000	2000	2000	2	0	2	Export	344	China, Hong Kong SAR	HKG	0	World	WLD								04	CEREALS,CEREAL PREPRTNS.	1	No Quantity							92705983			0
S3	2000	2000	2000	2	0	2	Export	344	China, Hong Kong SAR	HKG	36	Australia	AUS								04	CEREALS,CEREAL PREPRTNS.	1	No Quantity							2443894			0
S3	2000	2000	2000	2	0	2	Export	344	China, Hong Kong SAR	HKG	40	Austria	AUT								04	CEREALS,CEREAL PREPRTNS.	1	No Quantity							1739			0
S3	2000	2000	2000	2	0	2	Export	344	China, Hong Kong SAR	HKG	50	Bangladesh	BGD								04	CEREALS,CEREAL PREPRTNS.	1	No Quantity							4569			0
S3	2000	2000	2000	2	0	2	Export	344	China, Hong Kong SAR	HKG	52	Barbados	BRB								04	CEREALS,CEREAL PREPRTNS.	1	No Quantity							3422			0
S3	2000	2000	2000	2	0	2	Export	344	China, Hong Kong SAR	HKG	56	Belgium	BEL								04	CEREALS,CEREAL PREPRTNS.	1	No Quantity							63770			0
S3	2000	2000	2000	2	0	2	Export	344	China, Hong Kong SAR	HKG	76	Brazil	BRA								04	CEREALS,CEREAL PREPRTNS.	1	No Quantity							154			0
S3	2000	2000	2000	2	0	2	Export	344	China, Hong Kong SAR	HKG	90	Solomon Isds	SLB								04	CEREALS,CEREAL PREPRTNS.	1	No Quantity							2852			0
S3	2000	2000	2000	2	0	2	Export	344	China, Hong Kong SAR	HKG	96	Brunei Darussalam	BRN								04	CEREALS,CEREAL PREPRTNS.	1	No Quantity							85740			0
S3	2000	2000	2000	2	0	2	Export	344	China, Hong Kong SAR	HKG	116	Cambodia	KHM								04	CEREALS,CEREAL PREPRTNS.	1	No Quantity							205710			0
S3	2000	2000	2000	2	0	2	Export	344	China, Hong Kong SAR	HKG	124	Canada	CAN								04	CEREALS,CEREAL PREPRTNS.	1	No Quantity							4044733			0
S3	2000	2000	2000	2	0	2	Export	344	China, Hong Kong SAR	HKG	144	Sri Lanka	LKA								04	CEREALS,CEREAL PREPRTNS.	1	No Quantity							536			0
S3	2000	2000	2000	2	0	2	Export	344	China, Hong Kong SAR	HKG	152	Chile	CHL								04	CEREALS,CEREAL PREPRTNS.	1	No Quantity							184			0
S3	2000	2000	2000	2	0	2	Export	344	China, Hong Kong SAR	HKG	156	China	CHN								04	CEREALS,CEREAL PREPRTNS.	1	No Quantity							41476625			0
S3	2000	2000	2000	2	0	2	Export	344	China, Hong Kong SAR	HKG	188	Costa Rica	CRI								04	CEREALS,CEREAL PREPRTNS.	1	No Quantity							20771			0
S3	2000	2000	2000	2	0	2	Export	344	China, Hong Kong SAR	HKG	192	Cuba	CUB								04	CEREALS,CEREAL PREPRTNS.	1	No Quantity							1574			0
S3	2000	2000	2000	2	0	2	Export	344	China, Hong Kong SAR	HKG	208	Denmark	DNK								04	CEREALS,CEREAL PREPRTNS.	1	No Quantity							24564			0
S3	2000	2000	2000	2	0	2	Export	344	China, Hong Kong SAR	HKG	214	Dominican Rep.	DOM								04	CEREALS,CEREAL PREPRTNS.	1	No Quantity							5327			0
S3	2000	2000	2000	2	0	2	Export	344	China, Hong Kong SAR	HKG	242	Fiji	FJI								04	CEREALS,CEREAL PREPRTNS.	1	No Quantity							32918			0
S3	2000	2000	2000	2	0	2	Export	344	China, Hong Kong SAR	HKG	246	Finland	FIN								04	CEREALS,CEREAL PREPRTNS.	1	No Quantity							24552			0
S3	2000	2000	2000	2	0	2	Export	344	China, Hong Kong SAR	HKG	251	France	FRA								04	CEREALS,CEREAL PREPRTNS.	1	No Quantity							1419265			0
S3	2000	2000	2000	2	0	2	Export	344	China, Hong Kong SAR	HKG	276	Germany	DEU								04	CEREALS,CEREAL PREPRTNS.	1	No Quantity							514861			0
S3	2000	2000	2000	2	0	2	Export	344	China, Hong Kong SAR	HKG	288	Ghana	GHA								04	CEREALS,CEREAL PREPRTNS.	1	No Quantity							2680			0
S3	2000	2000	2000	2	0	2	Export	344	China, Hong Kong SAR	HKG	300	Greece	GRC								04	CEREALS,CEREAL PREPRTNS.	1	No Quantity							10601			0
S3	2000	2000	2000	2	0	2	Export	344	China, Hong Kong SAR	HKG	320	Guatemala	GTM								04	CEREALS,CEREAL PREPRTNS.	1	No Quantity							15865			0
S3	2000	2000	2000	2	0	2	Export	344	China, Hong Kong SAR	HKG	328	Guyana	GUY								04	CEREALS,CEREAL PREPRTNS.	1	No Quantity							3382			0
S3	2000	2000	2000	2	0	2	Export	344	China, Hong Kong SAR	HKG	340	Honduras	HND								04	CEREALS,CEREAL PREPRTNS.	1	No Quantity							1296			0
S3	2000	2000	2000	2	0	2	Export	344	China, Hong Kong SAR	HKG	348	Hungary	HUN								04	CEREALS,CEREAL PREPRTNS.	1	No Quantity							3538			0
S3	2000	2000	2000	2	0	2	Export	344	China, Hong Kong SAR	HKG	360	Indonesia	IDN								04	CEREALS,CEREAL PREPRTNS.	1	No Quantity							350497			0
S3	2000	2000	2000	2	0	2	Export	344	China, Hong Kong SAR	HKG	372	Ireland	IRL								04	CEREALS,CEREAL PREPRTNS.	1	No Quantity							6604			0
S3	2000	2000	2000	2	0	2	Export	344	China, Hong Kong SAR	HKG	376	Israel	ISR								04	CEREALS,CEREAL PREPRTNS.	1	No Quantity							5260			0
S3	2000	2000	2000	2	0	2	Export	344	China, Hong Kong SAR	HKG	381	Italy	ITA								04	CEREALS,CEREAL PREPRTNS.	1	No Quantity							96486			0
S3	2000	2000	2000	2	0	2	Export	344	China, Hong Kong SAR	HKG	388	Jamaica	JAM								04	CEREALS,CEREAL PREPRTNS.	1	No Quantity							15182			0
S3	2000	2000	2000	2	0	2	Export	344	China, Hong Kong SAR	HKG	392	Japan	JPN								04	CEREALS,CEREAL PREPRTNS.	1	No Quantity							1124948			0
S3	2000	2000	2000	2	0	2	Export	344	China, Hong Kong SAR	HKG	404	Kenya	KEN								04	CEREALS,CEREAL PREPRTNS.	1	No Quantity							8699			0
S3	2000	2000	2000	2	0	2	Export	344	China, Hong Kong SAR	HKG	408	Dem. People's Rep. of Korea	PRK								04	CEREALS,CEREAL PREPRTNS.	1	No Quantity							157566			0
S3	2000	2000	2000	2	0	2	Export	344	China, Hong Kong SAR	HKG	410	Rep. of Korea	KOR								04	CEREALS,CEREAL PREPRTNS.	1	No Quantity							208991			0
S3	2000	2000	2000	2	0	2	Export	344	China, Hong Kong SAR	HKG	446	China, Macao SAR	MAC								04	CEREALS,CEREAL PREPRTNS.	1	No Quantity							10927090			0
S3	2000	2000	2000	2	0	2	Export	344	China, Hong Kong SAR	HKG	450	Madagascar	MDG								04	CEREALS,CEREAL PREPRTNS.	1	No Quantity							93958			0
S3	2000	2000	2000	2	0	2	Export	344	China, Hong Kong SAR	HKG	458	Malaysia	MYS								04	CEREALS,CEREAL PREPRTNS.	1	No Quantity							725962			0
S3	2000	2000	2000	2	0	2	Export	344	China, Hong Kong SAR	HKG	473	LAIA, nes									04	CEREALS,CEREAL PREPRTNS.	1	No Quantity							45107			0
S3	2000	2000	2000	2	0	2	Export	344	China, Hong Kong SAR	HKG	480	Mauritius	MUS								04	CEREALS,CEREAL PREPRTNS.	1	No Quantity							73402			0
S3	2000	2000	2000	2	0	2	Export	344	China, Hong Kong SAR	HKG	484	Mexico	MEX								04	CEREALS,CEREAL PREPRTNS.	1	No Quantity							5113			0
S3	2000	2000	2000	2	0	2	Export	344	China, Hong Kong SAR	HKG	490	Other Asia, nes									04	CEREALS,CEREAL PREPRTNS.	1	No Quantity							1870760			0
S3	2000	2000	2000	2	0	2	Export	344	China, Hong Kong SAR	HKG	520	Nauru	NRU								04	CEREALS,CEREAL PREPRTNS.	1	No Quantity							4520			0
S3	2000	2000	2000	2	0	2	Export	344	China, Hong Kong SAR	HKG	524	Nepal	NPL								04	CEREALS,CEREAL PREPRTNS.	1	No Quantity							34054			0
S3	2000	2000	2000	2	0	2	Export	344	China, Hong Kong SAR	HKG	527	Oceania, nes									04	CEREALS,CEREAL PREPRTNS.	1	No Quantity							587399			0
S3	2000	2000	2000	2	0	2	Export	344	China, Hong Kong SAR	HKG	528	Netherlands	NLD								04	CEREALS,CEREAL PREPRTNS.	1	No Quantity							1085268			0
S3	2000	2000	2000	2	0	2	Export	344	China, Hong Kong SAR	HKG	530	Neth. Antilles	ANT								04	CEREALS,CEREAL PREPRTNS.	1	No Quantity							17081			0
S3	2000	2000	2000	2	0	2	Export	344	China, Hong Kong SAR	HKG	533	Aruba	ABW								04	CEREALS,CEREAL PREPRTNS.	1	No Quantity							17141			0
S3	2000	2000	2000	2	0	2	Export	344	China, Hong Kong SAR	HKG	548	Vanuatu	VUT								04	CEREALS,CEREAL PREPRTNS.	1	No Quantity							6021			0
S3	2000	2000	2000	2	0	2	Export	344	China, Hong Kong SAR	HKG	554	New Zealand	NZL								04	CEREALS,CEREAL PREPRTNS.	1	No Quantity							403188			0
S3	2000	2000	2000	2	0	2	Export	344	China, Hong Kong SAR	HKG	566	Nigeria	NGA								04	CEREALS,CEREAL PREPRTNS.	1	No Quantity							12835			0
S3	2000	2000	2000	2	0	2	Export	344	China, Hong Kong SAR	HKG	577	Other Africa, nes									04	CEREALS,CEREAL PREPRTNS.	1	No Quantity							2567			0
S3	2000	2000	2000	2	0	2	Export	344	China, Hong Kong SAR	HKG	579	Norway	NOR								04	CEREALS,CEREAL PREPRTNS.	1	No Quantity							62798			0
S3	2000	2000	2000	2	0	2	Export	344	China, Hong Kong SAR	HKG	581	United States Minor Outlying Islands	UMI								04	CEREALS,CEREAL PREPRTNS.	1	No Quantity							297330			0
S3	2000	2000	2000	2	0	2	Export	344	China, Hong Kong SAR	HKG	591	Panama	PAN								04	CEREALS,CEREAL PREPRTNS.	1	No Quantity							233141			0
S3	2000	2000	2000	2	0	2	Export	344	China, Hong Kong SAR	HKG	598	Papua New Guinea	PNG								04	CEREALS,CEREAL PREPRTNS.	1	No Quantity							32645			0
S3	2000	2000	2000	2	0	2	Export	344	China, Hong Kong SAR	HKG	604	Peru	PER								04	CEREALS,CEREAL PREPRTNS.	1	No Quantity							46492			0
S3	2000	2000	2000	2	0	2	Export	344	China, Hong Kong SAR	HKG	608	Philippines	PHL								04	CEREALS,CEREAL PREPRTNS.	1	No Quantity							348737			0
S3	2000	2000	2000	2	0	2	Export	344	China, Hong Kong SAR	HKG	616	Poland	POL								04	CEREALS,CEREAL PREPRTNS.	1	No Quantity							9755			0
S3	2000	2000	2000	2	0	2	Export	344	China, Hong Kong SAR	HKG	682	Saudi Arabia	SAU								04	CEREALS,CEREAL PREPRTNS.	1	No Quantity							25291			0
S3	2000	2000	2000	2	0	2	Export	344	China, Hong Kong SAR	HKG	690	Seychelles	SYC								04	CEREALS,CEREAL PREPRTNS.	1	No Quantity							30933			0
S3	2000	2000	2000	2	0	2	Export	344	China, Hong Kong SAR	HKG	699	India	IND								04	CEREALS,CEREAL PREPRTNS.	1	No Quantity							11228			0
S3	2000	2000	2000	2	0	2	Export	344	China, Hong Kong SAR	HKG	702	Singapore	SGP								04	CEREALS,CEREAL PREPRTNS.	1	No Quantity							2400299			0
S3	2000	2000	2000	2	0	2	Export	344	China, Hong Kong SAR	HKG	704	Viet Nam	VNM								04	CEREALS,CEREAL PREPRTNS.	1	No Quantity							53975			0
S3	2000	2000	2000	2	0	2	Export	344	China, Hong Kong SAR	HKG	710	South Africa	ZAF								04	CEREALS,CEREAL PREPRTNS.	1	No Quantity							102950			0
S3	2000	2000	2000	2	0	2	Export	344	China, Hong Kong SAR	HKG	724	Spain	ESP								04	CEREALS,CEREAL PREPRTNS.	1	No Quantity							16735			0
S3	2000	2000	2000	2	0	2	Export	344	China, Hong Kong SAR	HKG	740	Suriname	SUR								04	CEREALS,CEREAL PREPRTNS.	1	No Quantity							3782			0
S3	2000	2000	2000	2	0	2	Export	344	China, Hong Kong SAR	HKG	748	Swaziland	SWZ								04	CEREALS,CEREAL PREPRTNS.	1	No Quantity							5893			0
S3	2000	2000	2000	2	0	2	Export	344	China, Hong Kong SAR	HKG	752	Sweden	SWE								04	CEREALS,CEREAL PREPRTNS.	1	No Quantity							64639			0
S3	2000	2000	2000	2	0	2	Export	344	China, Hong Kong SAR	HKG	757	Switzerland	CHE								04	CEREALS,CEREAL PREPRTNS.	1	No Quantity							124309			0
S3	2000	2000	2000	2	0	2	Export	344	China, Hong Kong SAR	HKG	760	Syria	SYR								04	CEREALS,CEREAL PREPRTNS.	1	No Quantity							4767			0
S3	2000	2000	2000	2	0	2	Export	344	China, Hong Kong SAR	HKG	764	Thailand	THA								04	CEREALS,CEREAL PREPRTNS.	1	No Quantity							29805			0
S3	2000	2000	2000	2	0	2	Export	344	China, Hong Kong SAR	HKG	768	Togo	TGO								04	CEREALS,CEREAL PREPRTNS.	1	No Quantity							1617			0
S3	2000	2000	2000	2	0	2	Export	344	China, Hong Kong SAR	HKG	776	Tonga	TON								04	CEREALS,CEREAL PREPRTNS.	1	No Quantity							3291			0
S3	2000	2000	2000	2	0	2	Export	344	China, Hong Kong SAR	HKG	780	Trinidad and Tobago	TTO								04	CEREALS,CEREAL PREPRTNS.	1	No Quantity							27770			0
S3	2000	2000	2000	2	0	2	Export	344	China, Hong Kong SAR	HKG	784	United Arab Emirates	ARE								04	CEREALS,CEREAL PREPRTNS.	1	No Quantity							158730			0
S3	2000	2000	2000	2	0	2	Export	344	China, Hong Kong SAR	HKG	798	Tuvalu	TUV								04	CEREALS,CEREAL PREPRTNS.	1	No Quantity							1155			0
S3	2000	2000	2000	2	0	2	Export	344	China, Hong Kong SAR	HKG	800	Uganda	UGA								04	CEREALS,CEREAL PREPRTNS.	1	No Quantity							568			0
S3	2000	2000	2000	2	0	2	Export	344	China, Hong Kong SAR	HKG	826	United Kingdom	GBR								04	CEREALS,CEREAL PREPRTNS.	1	No Quantity							3380220			0
S3	2000	2000	2000	2	0	2	Export	344	China, Hong Kong SAR	HKG	842	USA	USA								04	CEREALS,CEREAL PREPRTNS.	1	No Quantity							16877610			0
S3	2000	2000	2000	2	0	2	Export	344	China, Hong Kong SAR	HKG	862	Venezuela	VEN								04	CEREALS,CEREAL PREPRTNS.	1	No Quantity							48697			0
S3	2000	2000	2000	2	0	2	Export	348	Hungary	HUN	0	World	WLD								04	CEREALS,CEREAL PREPRTNS.	1	No Quantity							296092000			0
S3	2000	2000	2000	2	0	2	Export	348	Hungary	HUN	8	Albania	ALB								04	CEREALS,CEREAL PREPRTNS.	1	No Quantity							101000			0
S3	2000	2000	2000	2	0	2	Export	348	Hungary	HUN	12	Algeria	DZA								04	CEREALS,CEREAL PREPRTNS.	1	No Quantity							1425000			0
S3	2000	2000	2000	2	0	2	Export	348	Hungary	HUN	24	Angola	AGO								04	CEREALS,CEREAL PREPRTNS.	1	No Quantity							190000			0
S3	2000	2000	2000	2	0	2	Export	348	Hungary	HUN	28	Antigua and Barbuda	ATG								04	CEREALS,CEREAL PREPRTNS.	1	No Quantity							26000			0
S3	2000	2000	2000	2	0	2	Export	348	Hungary	HUN	31	Azerbaijan	AZE								04	CEREALS,CEREAL PREPRTNS.	1	No Quantity							1000			0
S3	2000	2000	2000	2	0	2	Export	348	Hungary	HUN	36	Australia	AUS								04	CEREALS,CEREAL PREPRTNS.	1	No Quantity							182000			0
S3	2000	2000	2000	2	0	2	Export	348	Hungary	HUN	40	Austria	AUT								04	CEREALS,CEREAL PREPRTNS.	1	No Quantity							10065000			0
S3	2000	2000	2000	2	0	2	Export	348	Hungary	HUN	44	Bahamas	BHS								04	CEREALS,CEREAL PREPRTNS.	1	No Quantity							58000			0
S3	2000	2000	2000	2	0	2	Export	348	Hungary	HUN	51	Armenia	ARM								04	CEREALS,CEREAL PREPRTNS.	1	No Quantity							392000			0
S3	2000	2000	2000	2	0	2	Export	348	Hungary	HUN	56	Belgium	BEL								04	CEREALS,CEREAL PREPRTNS.	1	No Quantity							2846000			0
S3	2000	2000	2000	2	0	2	Export	348	Hungary	HUN	60	Bermuda	BMU								04	CEREALS,CEREAL PREPRTNS.	1	No Quantity							2000			0
S3	2000	2000	2000	2	0	2	Export	348	Hungary	HUN	70	Bosnia Herzegovina	BIH								04	CEREALS,CEREAL PREPRTNS.	1	No Quantity							27982000			0
S3	2000	2000	2000	2	0	2	Export	348	Hungary	HUN	76	Brazil	BRA								04	CEREALS,CEREAL PREPRTNS.	1	No Quantity							4000			0
S3	2000	2000	2000	2	0	2	Export	348	Hungary	HUN	100	Bulgaria	BGR								04	CEREALS,CEREAL PREPRTNS.	1	No Quantity							3835000			0
S3	2000	2000	2000	2	0	2	Export	348	Hungary	HUN	108	Burundi	BDI								04	CEREALS,CEREAL PREPRTNS.	1	No Quantity							2000			0
S3	2000	2000	2000	2	0	2	Export	348	Hungary	HUN	112	Belarus	BLR								04	CEREALS,CEREAL PREPRTNS.	1	No Quantity							7953000			0
S3	2000	2000	2000	2	0	2	Export	348	Hungary	HUN	124	Canada	CAN								04	CEREALS,CEREAL PREPRTNS.	1	No Quantity							196000			0
S3	2000	2000	2000	2	0	2	Export	348	Hungary	HUN	152	Chile	CHL								04	CEREALS,CEREAL PREPRTNS.	1	No Quantity							1000			0
S3	2000	2000	2000	2	0	2	Export	348	Hungary	HUN	191	Croatia	HRV								04	CEREALS,CEREAL PREPRTNS.	1	No Quantity							8800000			0
S3	2000	2000	2000	2	0	2	Export	348	Hungary	HUN	196	Cyprus	CYP								04	CEREALS,CEREAL PREPRTNS.	1	No Quantity							300000			0
S3	2000	2000	2000	2	0	2	Export	348	Hungary	HUN	203	Czechia	CZE								04	CEREALS,CEREAL PREPRTNS.	1	No Quantity							4083000			0
S3	2000	2000	2000	2	0	2	Export	348	Hungary	HUN	208	Denmark	DNK								04	CEREALS,CEREAL PREPRTNS.	1	No Quantity							31000			0
S3	2000	2000	2000	2	0	2	Export	348	Hungary	HUN	233	Estonia	EST								04	CEREALS,CEREAL PREPRTNS.	1	No Quantity							822000			0
S3	2000	2000	2000	2	0	2	Export	348	Hungary	HUN	251	France	FRA								04	CEREALS,CEREAL PREPRTNS.	1	No Quantity							9222000			0
S3	2000	2000	2000	2	0	2	Export	348	Hungary	HUN	268	Georgia	GEO								04	CEREALS,CEREAL PREPRTNS.	1	No Quantity							1553000			0
S3	2000	2000	2000	2	0	2	Export	348	Hungary	HUN	276	Germany	DEU								04	CEREALS,CEREAL PREPRTNS.	1	No Quantity							10730000			0
S3	2000	2000	2000	2	0	2	Export	348	Hungary	HUN	300	Greece	GRC								04	CEREALS,CEREAL PREPRTNS.	1	No Quantity							5000			0
S3	2000	2000	2000	2	0	2	Export	348	Hungary	HUN	376	Israel	ISR								04	CEREALS,CEREAL PREPRTNS.	1	No Quantity							16000			0
S3	2000	2000	2000	2	0	2	Export	348	Hungary	HUN	381	Italy	ITA								04	CEREALS,CEREAL PREPRTNS.	1	No Quantity							5450000			0
S3	2000	2000	2000	2	0	2	Export	348	Hungary	HUN	388	Jamaica	JAM								04	CEREALS,CEREAL PREPRTNS.	1	No Quantity							2000			0
S3	2000	2000	2000	2	0	2	Export	348	Hungary	HUN	392	Japan	JPN								04	CEREALS,CEREAL PREPRTNS.	1	No Quantity							12000			0
S3	2000	2000	2000	2	0	2	Export	348	Hungary	HUN	398	Kazakhstan	KAZ								04	CEREALS,CEREAL PREPRTNS.	1	No Quantity							169000			0
S3	2000	2000	2000	2	0	2	Export	348	Hungary	HUN	414	Kuwait	KWT								04	CEREALS,CEREAL PREPRTNS.	1	No Quantity							10000			0
S3	2000	2000	2000	2	0	2	Export	348	Hungary	HUN	417	Kyrgyzstan	KGZ								04	CEREALS,CEREAL PREPRTNS.	1	No Quantity							4000			0
S3	2000	2000	2000	2	0	2	Export	348	Hungary	HUN	422	Lebanon	LBN								04	CEREALS,CEREAL PREPRTNS.	1	No Quantity							26000			0
S3	2000	2000	2000	2	0	2	Export	348	Hungary	HUN	428	Latvia	LVA								04	CEREALS,CEREAL PREPRTNS.	1	No Quantity							486000			0
S3	2000	2000	2000	2	0	2	Export	348	Hungary	HUN	440	Lithuania	LTU								04	CEREALS,CEREAL PREPRTNS.	1	No Quantity							997000			0
S3	2000	2000	2000	2	0	2	Export	348	Hungary	HUN	446	China, Macao SAR	MAC								04	CEREALS,CEREAL PREPRTNS.	1	No Quantity							3000			0
S3	2000	2000	2000	2	0	2	Export	348	Hungary	HUN	458	Malaysia	MYS								04	CEREALS,CEREAL PREPRTNS.	1	No Quantity							78000			0
S3	2000	2000	2000	2	0	2	Export	348	Hungary	HUN	470	Malta	MLT								04	CEREALS,CEREAL PREPRTNS.	1	No Quantity							17000			0
S3	2000	2000	2000	2	0	2	Export	348	Hungary	HUN	480	Mauritius	MUS								04	CEREALS,CEREAL PREPRTNS.	1	No Quantity							14000			0
S3	2000	2000	2000	2	0	2	Export	348	Hungary	HUN	496	Mongolia	MNG								04	CEREALS,CEREAL PREPRTNS.	1	No Quantity							520000			0
S3	2000	2000	2000	2	0	2	Export	348	Hungary	HUN	498	Rep. of Moldova	MDA								04	CEREALS,CEREAL PREPRTNS.	1	No Quantity							732000			0
S3	2000	2000	2000	2	0	2	Export	348	Hungary	HUN	504	Morocco	MAR								04	CEREALS,CEREAL PREPRTNS.	1	No Quantity							166000			0
S3	2000	2000	2000	2	0	2	Export	348	Hungary	HUN	528	Netherlands	NLD								04	CEREALS,CEREAL PREPRTNS.	1	No Quantity							6820000			0
S3	2000	2000	2000	2	0	2	Export	348	Hungary	HUN	530	Neth. Antilles	ANT								04	CEREALS,CEREAL PREPRTNS.	1	No Quantity							2000			0
S3	2000	2000	2000	2	0	2	Export	348	Hungary	HUN	554	New Zealand	NZL								04	CEREALS,CEREAL PREPRTNS.	1	No Quantity							54000			0
S3	2000	2000	2000	2	0	2	Export	348	Hungary	HUN	579	Norway	NOR								04	CEREALS,CEREAL PREPRTNS.	1	No Quantity							23000			0
S3	2000	2000	2000	2	0	2	Export	348	Hungary	HUN	616	Poland	POL								04	CEREALS,CEREAL PREPRTNS.	1	No Quantity							25060000			0
S3	2000	2000	2000	2	0	2	Export	348	Hungary	HUN	620	Portugal	PRT								04	CEREALS,CEREAL PREPRTNS.	1	No Quantity							133000			0
S3	2000	2000	2000	2	0	2	Export	348	Hungary	HUN	642	Romania	ROU								04	CEREALS,CEREAL PREPRTNS.	1	No Quantity							47195000			0
S3	2000	2000	2000	2	0	2	Export	348	Hungary	HUN	643	Russian Federation	RUS								04	CEREALS,CEREAL PREPRTNS.	1	No Quantity							24383000			0
S3	2000	2000	2000	2	0	2	Export	348	Hungary	HUN	682	Saudi Arabia	SAU								04	CEREALS,CEREAL PREPRTNS.	1	No Quantity							4000			0
S3	2000	2000	2000	2	0	2	Export	348	Hungary	HUN	694	Sierra Leone	SLE								04	CEREALS,CEREAL PREPRTNS.	1	No Quantity							7000			0
S3	2000	2000	2000	2	0	2	Export	348	Hungary	HUN	699	India	IND								04	CEREALS,CEREAL PREPRTNS.	1	No Quantity							2000			0
S3	2000	2000	2000	2	0	2	Export	348	Hungary	HUN	702	Singapore	SGP								04	CEREALS,CEREAL PREPRTNS.	1	No Quantity							63000			0
S3	2000	2000	2000	2	0	2	Export	348	Hungary	HUN	703	Slovakia	SVK								04	CEREALS,CEREAL PREPRTNS.	1	No Quantity							4648000			0
S3	2000	2000	2000	2	0	2	Export	348	Hungary	HUN	705	Slovenia	SVN								04	CEREALS,CEREAL PREPRTNS.	1	No Quantity							33682000			0
S3	2000	2000	2000	2	0	2	Export	348	Hungary	HUN	710	South Africa	ZAF								04	CEREALS,CEREAL PREPRTNS.	1	No Quantity							37000			0
S3	2000	2000	2000	2	0	2	Export	348	Hungary	HUN	724	Spain	ESP								04	CEREALS,CEREAL PREPRTNS.	1	No Quantity							3608000			0
S3	2000	2000	2000	2	0	2	Export	348	Hungary	HUN	752	Sweden	SWE								04	CEREALS,CEREAL PREPRTNS.	1	No Quantity							1594000			0
S3	2000	2000	2000	2	0	2	Export	348	Hungary	HUN	757	Switzerland	CHE								04	CEREALS,CEREAL PREPRTNS.	1	No Quantity							3318000			0
S3	2000	2000	2000	2	0	2	Export	348	Hungary	HUN	762	Tajikistan	TJK								04	CEREALS,CEREAL PREPRTNS.	1	No Quantity							10000			0
S3	2000	2000	2000	2	0	2	Export	348	Hungary	HUN	784	United Arab Emirates	ARE								04	CEREALS,CEREAL PREPRTNS.	1	No Quantity							41000			0
S3	2000	2000	2000	2	0	2	Export	348	Hungary	HUN	792	Turkey	TUR								04	CEREALS,CEREAL PREPRTNS.	1	No Quantity							6465000			0
S3	2000	2000	2000	2	0	2	Export	348	Hungary	HUN	795	Turkmenistan	TKM								04	CEREALS,CEREAL PREPRTNS.	1	No Quantity							27000			0
S3	2000	2000	2000	2	0	2	Export	348	Hungary	HUN	804	Ukraine	UKR								04	CEREALS,CEREAL PREPRTNS.	1	No Quantity							25633000			0
S3	2000	2000	2000	2	0	2	Export	348	Hungary	HUN	807	North Macedonia	MKD								04	CEREALS,CEREAL PREPRTNS.	1	No Quantity							2902000			0
S3	2000	2000	2000	2	0	2	Export	348	Hungary	HUN	818	Egypt	EGY								04	CEREALS,CEREAL PREPRTNS.	1	No Quantity							1246000			0
S3	2000	2000	2000	2	0	2	Export	348	Hungary	HUN	826	United Kingdom	GBR								04	CEREALS,CEREAL PREPRTNS.	1	No Quantity							1633000			0
S3	2000	2000	2000	2	0	2	Export	348	Hungary	HUN	842	USA	USA								04	CEREALS,CEREAL PREPRTNS.	1	No Quantity							1137000			0
S3	2000	2000	2000	2	0	2	Export	348	Hungary	HUN	860	Uzbekistan	UZB								04	CEREALS,CEREAL PREPRTNS.	1	No Quantity							1375000			0
S3	2000	2000	2000	2	0	2	Export	348	Hungary	HUN	891	Serbia and Montenegro	SCG								04	CEREALS,CEREAL PREPRTNS.	1	No Quantity							5481000			0
S3	2000	2000	2000	2	0	2	Export	344	China, Hong Kong SAR	HKG	0	World	WLD								05	VEGETABLES AND FRUIT	1	No Quantity							483671223			0
S3	2000	2000	2000	2	0	2	Export	344	China, Hong Kong SAR	HKG	12	Algeria	DZA								05	VEGETABLES AND FRUIT	1	No Quantity							229			0
S3	2000	2000	2000	2	0	2	Export	344	China, Hong Kong SAR	HKG	24	Angola	AGO								05	VEGETABLES AND FRUIT	1	No Quantity							58			0
S3	2000	2000	2000	2	0	2	Export	344	China, Hong Kong SAR	HKG	36	Australia	AUS								05	VEGETABLES AND FRUIT	1	No Quantity							2329307			0
S3	2000	2000	2000	2	0	2	Export	344	China, Hong Kong SAR	HKG	40	Austria	AUT								05	VEGETABLES AND FRUIT	1	No Quantity							3690			0
S3	2000	2000	2000	2	0	2	Export	344	China, Hong Kong SAR	HKG	50	Bangladesh	BGD								05	VEGETABLES AND FRUIT	1	No Quantity							485236			0
S3	2000	2000	2000	2	0	2	Export	344	China, Hong Kong SAR	HKG	52	Barbados	BRB								05	VEGETABLES AND FRUIT	1	No Quantity							20155			0
S3	2000	2000	2000	2	0	2	Export	344	China, Hong Kong SAR	HKG	56	Belgium	BEL								05	VEGETABLES AND FRUIT	1	No Quantity							58802			0
S3	2000	2000	2000	2	0	2	Export	344	China, Hong Kong SAR	HKG	76	Brazil	BRA								05	VEGETABLES AND FRUIT	1	No Quantity							50061			0
S3	2000	2000	2000	2	0	2	Export	344	China, Hong Kong SAR	HKG	90	Solomon Isds	SLB								05	VEGETABLES AND FRUIT	1	No Quantity							3659			0
S3	2000	2000	2000	2	0	2	Export	344	China, Hong Kong SAR	HKG	96	Brunei Darussalam	BRN								05	VEGETABLES AND FRUIT	1	No Quantity							31472			0
S3	2000	2000	2000	2	0	2	Export	344	China, Hong Kong SAR	HKG	104	Myanmar	MMR								05	VEGETABLES AND FRUIT	1	No Quantity							2327			0
S3	2000	2000	2000	2	0	2	Export	344	China, Hong Kong SAR	HKG	116	Cambodia	KHM								05	VEGETABLES AND FRUIT	1	No Quantity							44609			0
S3	2000	2000	2000	2	0	2	Export	344	China, Hong Kong SAR	HKG	120	Cameroon	CMR								05	VEGETABLES AND FRUIT	1	No Quantity							1362			0
S3	2000	2000	2000	2	0	2	Export	344	China, Hong Kong SAR	HKG	124	Canada	CAN								05	VEGETABLES AND FRUIT	1	No Quantity							10779414			0
S3	2000	2000	2000	2	0	2	Export	344	China, Hong Kong SAR	HKG	144	Sri Lanka	LKA								05	VEGETABLES AND FRUIT	1	No Quantity							652943			0
S3	2000	2000	2000	2	0	2	Export	344	China, Hong Kong SAR	HKG	152	Chile	CHL								05	VEGETABLES AND FRUIT	1	No Quantity							28456			0
S3	2000	2000	2000	2	0	2	Export	344	China, Hong Kong SAR	HKG	156	China	CHN								05	VEGETABLES AND FRUIT	1	No Quantity							309908401			0
S3	2000	2000	2000	2	0	2	Export	344	China, Hong Kong SAR	HKG	170	Colombia	COL								05	VEGETABLES AND FRUIT	1	No Quantity							181241			0
S3	2000	2000	2000	2	0	2	Export	344	China, Hong Kong SAR	HKG	188	Costa Rica	CRI								05	VEGETABLES AND FRUIT	1	No Quantity							25808			0
S3	2000	2000	2000	2	0	2	Export	344	China, Hong Kong SAR	HKG	192	Cuba	CUB								05	VEGETABLES AND FRUIT	1	No Quantity							14595			0
S3	2000	2000	2000	2	0	2	Export	344	China, Hong Kong SAR	HKG	203	Czechia	CZE								05	VEGETABLES AND FRUIT	1	No Quantity							1797			0
S3	2000	2000	2000	2	0	2	Export	344	China, Hong Kong SAR	HKG	208	Denmark	DNK								05	VEGETABLES AND FRUIT	1	No Quantity							33593			0
S3	2000	2000	2000	2	0	2	Export	344	China, Hong Kong SAR	HKG	214	Dominican Rep.	DOM								05	VEGETABLES AND FRUIT	1	No Quantity							410610			0
S3	2000	2000	2000	2	0	2	Export	344	China, Hong Kong SAR	HKG	218	Ecuador	ECU								05	VEGETABLES AND FRUIT	1	No Quantity							22538			0
S3	2000	2000	2000	2	0	2	Export	344	China, Hong Kong SAR	HKG	242	Fiji	FJI								05	VEGETABLES AND FRUIT	1	No Quantity							26027			0
S3	2000	2000	2000	2	0	2	Export	344	China, Hong Kong SAR	HKG	246	Finland	FIN								05	VEGETABLES AND FRUIT	1	No Quantity							192337			0
S3	2000	2000	2000	2	0	2	Export	344	China, Hong Kong SAR	HKG	251	France	FRA								05	VEGETABLES AND FRUIT	1	No Quantity							2072312			0
S3	2000	2000	2000	2	0	2	Export	344	China, Hong Kong SAR	HKG	276	Germany	DEU								05	VEGETABLES AND FRUIT	1	No Quantity							1357929			0
S3	2000	2000	2000	2	0	2	Export	344	China, Hong Kong SAR	HKG	288	Ghana	GHA								05	VEGETABLES AND FRUIT	1	No Quantity							10539			0
S3	2000	2000	2000	2	0	2	Export	344	China, Hong Kong SAR	HKG	300	Greece	GRC								05	VEGETABLES AND FRUIT	1	No Quantity							655			0
S3	2000	2000	2000	2	0	2	Export	344	China, Hong Kong SAR	HKG	320	Guatemala	GTM								05	VEGETABLES AND FRUIT	1	No Quantity							32794			0
S3	2000	2000	2000	2	0	2	Export	344	China, Hong Kong SAR	HKG	328	Guyana	GUY								05	VEGETABLES AND FRUIT	1	No Quantity							99565			0
S3	2000	2000	2000	2	0	2	Export	344	China, Hong Kong SAR	HKG	340	Honduras	HND								05	VEGETABLES AND FRUIT	1	No Quantity							11765			0
S3	2000	2000	2000	2	0	2	Export	344	China, Hong Kong SAR	HKG	348	Hungary	HUN								05	VEGETABLES AND FRUIT	1	No Quantity							18759			0
S3	2000	2000	2000	2	0	2	Export	344	China, Hong Kong SAR	HKG	360	Indonesia	IDN								05	VEGETABLES AND FRUIT	1	No Quantity							12068700			0
S3	2000	2000	2000	2	0	2	Export	344	China, Hong Kong SAR	HKG	372	Ireland	IRL								05	VEGETABLES AND FRUIT	1	No Quantity							1171			0
S3	2000	2000	2000	2	0	2	Export	344	China, Hong Kong SAR	HKG	376	Israel	ISR								05	VEGETABLES AND FRUIT	1	No Quantity							114939			0
S3	2000	2000	2000	2	0	2	Export	344	China, Hong Kong SAR	HKG	381	Italy	ITA								05	VEGETABLES AND FRUIT	1	No Quantity							466975			0
S3	2000	2000	2000	2	0	2	Export	344	China, Hong Kong SAR	HKG	384	Côte d'Ivoire	CIV								05	VEGETABLES AND FRUIT	1	No Quantity							1175			0
S3	2000	2000	2000	2	0	2	Export	344	China, Hong Kong SAR	HKG	388	Jamaica	JAM								05	VEGETABLES AND FRUIT	1	No Quantity							87228			0
S3	2000	2000	2000	2	0	2	Export	344	China, Hong Kong SAR	HKG	392	Japan	JPN								05	VEGETABLES AND FRUIT	1	No Quantity							13143153			0
S3	2000	2000	2000	2	0	2	Export	344	China, Hong Kong SAR	HKG	400	Jordan	JOR								05	VEGETABLES AND FRUIT	1	No Quantity							106120			0
S3	2000	2000	2000	2	0	2	Export	344	China, Hong Kong SAR	HKG	404	Kenya	KEN								05	VEGETABLES AND FRUIT	1	No Quantity							11542			0
S3	2000	2000	2000	2	0	2	Export	344	China, Hong Kong SAR	HKG	408	Dem. People's Rep. of Korea	PRK								05	VEGETABLES AND FRUIT	1	No Quantity							4455			0
S3	2000	2000	2000	2	0	2	Export	344	China, Hong Kong SAR	HKG	410	Rep. of Korea	KOR								05	VEGETABLES AND FRUIT	1	No Quantity							1129564			0
S3	2000	2000	2000	2	0	2	Export	344	China, Hong Kong SAR	HKG	414	Kuwait	KWT								05	VEGETABLES AND FRUIT	1	No Quantity							7799			0
S3	2000	2000	2000	2	0	2	Export	344	China, Hong Kong SAR	HKG	434	Libya	LBY								05	VEGETABLES AND FRUIT	1	No Quantity							10651			0
S3	2000	2000	2000	2	0	2	Export	344	China, Hong Kong SAR	HKG	446	China, Macao SAR	MAC								05	VEGETABLES AND FRUIT	1	No Quantity							7089743			0
S3	2000	2000	2000	2	0	2	Export	344	China, Hong Kong SAR	HKG	450	Madagascar	MDG								05	VEGETABLES AND FRUIT	1	No Quantity							158294			0
S3	2000	2000	2000	2	0	2	Export	344	China, Hong Kong SAR	HKG	458	Malaysia	MYS								05	VEGETABLES AND FRUIT	1	No Quantity							10492855			0
S3	2000	2000	2000	2	0	2	Export	344	China, Hong Kong SAR	HKG	473	LAIA, nes									05	VEGETABLES AND FRUIT	1	No Quantity							27577			0
S3	2000	2000	2000	2	0	2	Export	344	China, Hong Kong SAR	HKG	480	Mauritius	MUS								05	VEGETABLES AND FRUIT	1	No Quantity							814776			0
S3	2000	2000	2000	2	0	2	Export	344	China, Hong Kong SAR	HKG	484	Mexico	MEX								05	VEGETABLES AND FRUIT	1	No Quantity							6634			0
S3	2000	2000	2000	2	0	2	Export	344	China, Hong Kong SAR	HKG	490	Other Asia, nes									05	VEGETABLES AND FRUIT	1	No Quantity							12958338			0
S3	2000	2000	2000	2	0	2	Export	344	China, Hong Kong SAR	HKG	504	Morocco	MAR								05	VEGETABLES AND FRUIT	1	No Quantity							32336			0
S3	2000	2000	2000	2	0	2	Export	344	China, Hong Kong SAR	HKG	520	Nauru	NRU								05	VEGETABLES AND FRUIT	1	No Quantity							3844			0
S3	2000	2000	2000	2	0	2	Export	344	China, Hong Kong SAR	HKG	524	Nepal	NPL								05	VEGETABLES AND FRUIT	1	No Quantity							42612			0
S3	2000	2000	2000	2	0	2	Export	344	China, Hong Kong SAR	HKG	527	Oceania, nes									05	VEGETABLES AND FRUIT	1	No Quantity							517566			0
S3	2000	2000	2000	2	0	2	Export	344	China, Hong Kong SAR	HKG	528	Netherlands	NLD								05	VEGETABLES AND FRUIT	1	No Quantity							2142960			0
S3	2000	2000	2000	2	0	2	Export	344	China, Hong Kong SAR	HKG	530	Neth. Antilles	ANT								05	VEGETABLES AND FRUIT	1	No Quantity							37976			0
S3	2000	2000	2000	2	0	2	Export	344	China, Hong Kong SAR	HKG	533	Aruba	ABW								05	VEGETABLES AND FRUIT	1	No Quantity							33673			0
S3	2000	2000	2000	2	0	2	Export	344	China, Hong Kong SAR	HKG	548	Vanuatu	VUT								05	VEGETABLES AND FRUIT	1	No Quantity							12156			0
S3	2000	2000	2000	2	0	2	Export	344	China, Hong Kong SAR	HKG	554	New Zealand	NZL								05	VEGETABLES AND FRUIT	1	No Quantity							653510			0
S3	2000	2000	2000	2	0	2	Export	344	China, Hong Kong SAR	HKG	566	Nigeria	NGA								05	VEGETABLES AND FRUIT	1	No Quantity							7059			0
S3	2000	2000	2000	2	0	2	Export	344	China, Hong Kong SAR	HKG	579	Norway	NOR								05	VEGETABLES AND FRUIT	1	No Quantity							111828			0
S3	2000	2000	2000	2	0	2	Export	344	China, Hong Kong SAR	HKG	581	United States Minor Outlying Islands	UMI								05	VEGETABLES AND FRUIT	1	No Quantity							365436			0
S3	2000	2000	2000	2	0	2	Export	344	China, Hong Kong SAR	HKG	586	Pakistan	PAK								05	VEGETABLES AND FRUIT	1	No Quantity							1565021			0
S3	2000	2000	2000	2	0	2	Export	344	China, Hong Kong SAR	HKG	591	Panama	PAN								05	VEGETABLES AND FRUIT	1	No Quantity							342029			0
S3	2000	2000	2000	2	0	2	Export	344	China, Hong Kong SAR	HKG	598	Papua New Guinea	PNG								05	VEGETABLES AND FRUIT	1	No Quantity							35959			0
S3	2000	2000	2000	2	0	2	Export	344	China, Hong Kong SAR	HKG	600	Paraguay	PRY								05	VEGETABLES AND FRUIT	1	No Quantity							220			0
S3	2000	2000	2000	2	0	2	Export	344	China, Hong Kong SAR	HKG	604	Peru	PER								05	VEGETABLES AND FRUIT	1	No Quantity							171768			0
S3	2000	2000	2000	2	0	2	Export	344	China, Hong Kong SAR	HKG	608	Philippines	PHL								05	VEGETABLES AND FRUIT	1	No Quantity							9145848			0
S3	2000	2000	2000	2	0	2	Export	344	China, Hong Kong SAR	HKG	616	Poland	POL								05	VEGETABLES AND FRUIT	1	No Quantity							12322			0
S3	2000	2000	2000	2	0	2	Export	344	China, Hong Kong SAR	HKG	646	Rwanda	RWA								05	VEGETABLES AND FRUIT	1	No Quantity							2124			0
S3	2000	2000	2000	2	0	2	Export	344	China, Hong Kong SAR	HKG	682	Saudi Arabia	SAU								05	VEGETABLES AND FRUIT	1	No Quantity							96273			0
S3	2000	2000	2000	2	0	2	Export	344	China, Hong Kong SAR	HKG	690	Seychelles	SYC								05	VEGETABLES AND FRUIT	1	No Quantity							6171			0
S3	2000	2000	2000	2	0	2	Export	344	China, Hong Kong SAR	HKG	699	India	IND								05	VEGETABLES AND FRUIT	1	No Quantity							285499			0
S3	2000	2000	2000	2	0	2	Export	344	China, Hong Kong SAR	HKG	702	Singapore	SGP								05	VEGETABLES AND FRUIT	1	No Quantity							12331534			0
S3	2000	2000	2000	2	0	2	Export	344	China, Hong Kong SAR	HKG	704	Viet Nam	VNM								05	VEGETABLES AND FRUIT	1	No Quantity							38421521			0
S3	2000	2000	2000	2	0	2	Export	344	China, Hong Kong SAR	HKG	710	South Africa	ZAF								05	VEGETABLES AND FRUIT	1	No Quantity							252573			0
S3	2000	2000	2000	2	0	2	Export	344	China, Hong Kong SAR	HKG	724	Spain	ESP								05	VEGETABLES AND FRUIT	1	No Quantity							39835			0
S3	2000	2000	2000	2	0	2	Export	344	China, Hong Kong SAR	HKG	740	Suriname	SUR								05	VEGETABLES AND FRUIT	1	No Quantity							182186			0
S3	2000	2000	2000	2	0	2	Export	344	China, Hong Kong SAR	HKG	752	Sweden	SWE								05	VEGETABLES AND FRUIT	1	No Quantity							110168			0
S3	2000	2000	2000	2	0	2	Export	344	China, Hong Kong SAR	HKG	757	Switzerland	CHE								05	VEGETABLES AND FRUIT	1	No Quantity							3577627			0
S3	2000	2000	2000	2	0	2	Export	344	China, Hong Kong SAR	HKG	764	Thailand	THA								05	VEGETABLES AND FRUIT	1	No Quantity							4597772			0
S3	2000	2000	2000	2	0	2	Export	344	China, Hong Kong SAR	HKG	768	Togo	TGO								05	VEGETABLES AND FRUIT	1	No Quantity							20450			0
S3	2000	2000	2000	2	0	2	Export	344	China, Hong Kong SAR	HKG	780	Trinidad and Tobago	TTO								05	VEGETABLES AND FRUIT	1	No Quantity							876762			0
S3	2000	2000	2000	2	0	2	Export	344	China, Hong Kong SAR	HKG	784	United Arab Emirates	ARE								05	VEGETABLES AND FRUIT	1	No Quantity							403765			0
S3	2000	2000	2000	2	0	2	Export	344	China, Hong Kong SAR	HKG	792	Turkey	TUR								05	VEGETABLES AND FRUIT	1	No Quantity							29821			0
S3	2000	2000	2000	2	0	2	Export	344	China, Hong Kong SAR	HKG	800	Uganda	UGA								05	VEGETABLES AND FRUIT	1	No Quantity							8269			0
S3	2000	2000	2000	2	0	2	Export	344	China, Hong Kong SAR	HKG	826	United Kingdom	GBR								05	VEGETABLES AND FRUIT	1	No Quantity							3025775			0
S3	2000	2000	2000	2	0	2	Export	344	China, Hong Kong SAR	HKG	842	USA	USA								05	VEGETABLES AND FRUIT	1	No Quantity							16392375			0
S3	2000	2000	2000	2	0	2	Export	344	China, Hong Kong SAR	HKG	862	Venezuela	VEN								05	VEGETABLES AND FRUIT	1	No Quantity							90547			0
S3	2000	2000	2000	2	0	2	Export	344	China, Hong Kong SAR	HKG	882	Samoa	WSM								05	VEGETABLES AND FRUIT	1	No Quantity							5647			0
S3	2000	2000	2000	2	0	2	Export	344	China, Hong Kong SAR	HKG	887	Yemen	YEM								05	VEGETABLES AND FRUIT	1	No Quantity							65632			0
S3	2000	2000	2000	2	0	2	Export	344	China, Hong Kong SAR	HKG	894	Zambia	ZMB								05	VEGETABLES AND FRUIT	1	No Quantity							35			0
S3	2000	2000	2000	2	0	2	Export	348	Hungary	HUN	0	World	WLD								05	VEGETABLES AND FRUIT	1	No Quantity							452276000			0
S3	2000	2000	2000	2	0	2	Export	348	Hungary	HUN	8	Albania	ALB								05	VEGETABLES AND FRUIT	1	No Quantity							61000			0
S3	2000	2000	2000	2	0	2	Export	348	Hungary	HUN	12	Algeria	DZA								05	VEGETABLES AND FRUIT	1	No Quantity							73000			0
S3	2000	2000	2000	2	0	2	Export	348	Hungary	HUN	31	Azerbaijan	AZE								05	VEGETABLES AND FRUIT	1	No Quantity							133000			0
S3	2000	2000	2000	2	0	2	Export	348	Hungary	HUN	36	Australia	AUS								05	VEGETABLES AND FRUIT	1	No Quantity							723000			0
S3	2000	2000	2000	2	0	2	Export	348	Hungary	HUN	40	Austria	AUT								05	VEGETABLES AND FRUIT	1	No Quantity							56803000			0
S3	2000	2000	2000	2	0	2	Export	348	Hungary	HUN	44	Bahamas	BHS								05	VEGETABLES AND FRUIT	1	No Quantity							23000			0
S3	2000	2000	2000	2	0	2	Export	348	Hungary	HUN	48	Bahrain	BHR								05	VEGETABLES AND FRUIT	1	No Quantity							5000			0
S3	2000	2000	2000	2	0	2	Export	348	Hungary	HUN	50	Bangladesh	BGD								05	VEGETABLES AND FRUIT	1	No Quantity							6000			0
S3	2000	2000	2000	2	0	2	Export	348	Hungary	HUN	51	Armenia	ARM								05	VEGETABLES AND FRUIT	1	No Quantity							41000			0
S3	2000	2000	2000	2	0	2	Export	348	Hungary	HUN	56	Belgium	BEL								05	VEGETABLES AND FRUIT	1	No Quantity							7790000			0
S3	2000	2000	2000	2	0	2	Export	348	Hungary	HUN	70	Bosnia Herzegovina	BIH								05	VEGETABLES AND FRUIT	1	No Quantity							3676000			0
S3	2000	2000	2000	2	0	2	Export	348	Hungary	HUN	76	Brazil	BRA								05	VEGETABLES AND FRUIT	1	No Quantity							34000			0
S3	2000	2000	2000	2	0	2	Export	348	Hungary	HUN	84	Belize	BLZ								05	VEGETABLES AND FRUIT	1	No Quantity							20000			0
S3	2000	2000	2000	2	0	2	Export	348	Hungary	HUN	100	Bulgaria	BGR								05	VEGETABLES AND FRUIT	1	No Quantity							3309000			0
S3	2000	2000	2000	2	0	2	Export	348	Hungary	HUN	112	Belarus	BLR								05	VEGETABLES AND FRUIT	1	No Quantity							1280000			0
S3	2000	2000	2000	2	0	2	Export	348	Hungary	HUN	124	Canada	CAN								05	VEGETABLES AND FRUIT	1	No Quantity							2489000			0
S3	2000	2000	2000	2	0	2	Export	348	Hungary	HUN	152	Chile	CHL								05	VEGETABLES AND FRUIT	1	No Quantity							94000			0
S3	2000	2000	2000	2	0	2	Export	348	Hungary	HUN	156	China	CHN								05	VEGETABLES AND FRUIT	1	No Quantity							1123000			0
S3	2000	2000	2000	2	0	2	Export	348	Hungary	HUN	188	Costa Rica	CRI								05	VEGETABLES AND FRUIT	1	No Quantity							1000			0
S3	2000	2000	2000	2	0	2	Export	348	Hungary	HUN	191	Croatia	HRV								05	VEGETABLES AND FRUIT	1	No Quantity							6169000			0
S3	2000	2000	2000	2	0	2	Export	348	Hungary	HUN	196	Cyprus	CYP								05	VEGETABLES AND FRUIT	1	No Quantity							29000			0
S3	2000	2000	2000	2	0	2	Export	348	Hungary	HUN	203	Czechia	CZE								05	VEGETABLES AND FRUIT	1	No Quantity							13757000			0
S3	2000	2000	2000	2	0	2	Export	348	Hungary	HUN	208	Denmark	DNK								05	VEGETABLES AND FRUIT	1	No Quantity							1597000			0
S3	2000	2000	2000	2	0	2	Export	348	Hungary	HUN	231	Ethiopia	ETH								05	VEGETABLES AND FRUIT	1	No Quantity							6000			0
S3	2000	2000	2000	2	0	2	Export	348	Hungary	HUN	233	Estonia	EST								05	VEGETABLES AND FRUIT	1	No Quantity							2748000			0
S3	2000	2000	2000	2	0	2	Export	348	Hungary	HUN	246	Finland	FIN								05	VEGETABLES AND FRUIT	1	No Quantity							4904000			0
S3	2000	2000	2000	2	0	2	Export	348	Hungary	HUN	251	France	FRA								05	VEGETABLES AND FRUIT	1	No Quantity							4556000			0
S3	2000	2000	2000	2	0	2	Export	348	Hungary	HUN	268	Georgia	GEO								05	VEGETABLES AND FRUIT	1	No Quantity							21000			0
S3	2000	2000	2000	2	0	2	Export	348	Hungary	HUN	276	Germany	DEU								05	VEGETABLES AND FRUIT	1	No Quantity							131683000			0
S3	2000	2000	2000	2	0	2	Export	348	Hungary	HUN	300	Greece	GRC								05	VEGETABLES AND FRUIT	1	No Quantity							2206000			0
S3	2000	2000	2000	2	0	2	Export	348	Hungary	HUN	344	China, Hong Kong SAR	HKG								05	VEGETABLES AND FRUIT	1	No Quantity							1293000			0
S3	2000	2000	2000	2	0	2	Export	348	Hungary	HUN	352	Iceland	ISL								05	VEGETABLES AND FRUIT	1	No Quantity							4000			0
S3	2000	2000	2000	2	0	2	Export	348	Hungary	HUN	364	Iran	IRN								05	VEGETABLES AND FRUIT	1	No Quantity							10000			0
S3	2000	2000	2000	2	0	2	Export	348	Hungary	HUN	372	Ireland	IRL								05	VEGETABLES AND FRUIT	1	No Quantity							14000			0
S3	2000	2000	2000	2	0	2	Export	348	Hungary	HUN	376	Israel	ISR								05	VEGETABLES AND FRUIT	1	No Quantity							1186000			0
S3	2000	2000	2000	2	0	2	Export	348	Hungary	HUN	381	Italy	ITA								05	VEGETABLES AND FRUIT	1	No Quantity							5707000			0
S3	2000	2000	2000	2	0	2	Export	348	Hungary	HUN	392	Japan	JPN								05	VEGETABLES AND FRUIT	1	No Quantity							573000			0
S3	2000	2000	2000	2	0	2	Export	348	Hungary	HUN	398	Kazakhstan	KAZ								05	VEGETABLES AND FRUIT	1	No Quantity							1058000			0
S3	2000	2000	2000	2	0	2	Export	348	Hungary	HUN	400	Jordan	JOR								05	VEGETABLES AND FRUIT	1	No Quantity							386000			0
S3	2000	2000	2000	2	0	2	Export	348	Hungary	HUN	410	Rep. of Korea	KOR								05	VEGETABLES AND FRUIT	1	No Quantity							15000			0
S3	2000	2000	2000	2	0	2	Export	348	Hungary	HUN	414	Kuwait	KWT								05	VEGETABLES AND FRUIT	1	No Quantity							58000			0
S3	2000	2000	2000	2	0	2	Export	348	Hungary	HUN	417	Kyrgyzstan	KGZ								05	VEGETABLES AND FRUIT	1	No Quantity							26000			0
S3	2000	2000	2000	2	0	2	Export	348	Hungary	HUN	422	Lebanon	LBN								05	VEGETABLES AND FRUIT	1	No Quantity							2030000			0
S3	2000	2000	2000	2	0	2	Export	348	Hungary	HUN	428	Latvia	LVA								05	VEGETABLES AND FRUIT	1	No Quantity							5318000			0
S3	2000	2000	2000	2	0	2	Export	348	Hungary	HUN	440	Lithuania	LTU								05	VEGETABLES AND FRUIT	1	No Quantity							7491000			0
S3	2000	2000	2000	2	0	2	Export	348	Hungary	HUN	442	Luxembourg	LUX								05	VEGETABLES AND FRUIT	1	No Quantity							1000			0
S3	2000	2000	2000	2	0	2	Export	348	Hungary	HUN	446	China, Macao SAR	MAC								05	VEGETABLES AND FRUIT	1	No Quantity							10000			0
S3	2000	2000	2000	2	0	2	Export	348	Hungary	HUN	458	Malaysia	MYS								05	VEGETABLES AND FRUIT	1	No Quantity							25000			0
S3	2000	2000	2000	2	0	2	Export	348	Hungary	HUN	470	Malta	MLT								05	VEGETABLES AND FRUIT	1	No Quantity							3000			0
S3	2000	2000	2000	2	0	2	Export	348	Hungary	HUN	490	Other Asia, nes									05	VEGETABLES AND FRUIT	1	No Quantity							1081000			0
S3	2000	2000	2000	2	0	2	Export	348	Hungary	HUN	496	Mongolia	MNG								05	VEGETABLES AND FRUIT	1	No Quantity							9000			0
S3	2000	2000	2000	2	0	2	Export	348	Hungary	HUN	498	Rep. of Moldova	MDA								05	VEGETABLES AND FRUIT	1	No Quantity							276000			0
S3	2000	2000	2000	2	0	2	Export	348	Hungary	HUN	504	Morocco	MAR								05	VEGETABLES AND FRUIT	1	No Quantity							52000			0
S3	2000	2000	2000	2	0	2	Export	348	Hungary	HUN	508	Mozambique	MOZ								05	VEGETABLES AND FRUIT	1	No Quantity							4000			0
S3	2000	2000	2000	2	0	2	Export	348	Hungary	HUN	528	Netherlands	NLD								05	VEGETABLES AND FRUIT	1	No Quantity							12723000			0
S3	2000	2000	2000	2	0	2	Export	348	Hungary	HUN	554	New Zealand	NZL								05	VEGETABLES AND FRUIT	1	No Quantity							159000			0
S3	2000	2000	2000	2	0	2	Export	348	Hungary	HUN	558	Nicaragua	NIC								05	VEGETABLES AND FRUIT	1	No Quantity							17000			0
S3	2000	2000	2000	2	0	2	Export	348	Hungary	HUN	579	Norway	NOR								05	VEGETABLES AND FRUIT	1	No Quantity							1291000			0
S3	2000	2000	2000	2	0	2	Export	348	Hungary	HUN	586	Pakistan	PAK								05	VEGETABLES AND FRUIT	1	No Quantity							604000			0
S3	2000	2000	2000	2	0	2	Export	348	Hungary	HUN	616	Poland	POL								05	VEGETABLES AND FRUIT	1	No Quantity							27858000			0
S3	2000	2000	2000	2	0	2	Export	348	Hungary	HUN	620	Portugal	PRT								05	VEGETABLES AND FRUIT	1	No Quantity							20000			0
S3	2000	2000	2000	2	0	2	Export	348	Hungary	HUN	642	Romania	ROU								05	VEGETABLES AND FRUIT	1	No Quantity							8609000			0
S3	2000	2000	2000	2	0	2	Export	348	Hungary	HUN	643	Russian Federation	RUS								05	VEGETABLES AND FRUIT	1	No Quantity							77507000			0
S3	2000	2000	2000	2	0	2	Export	348	Hungary	HUN	682	Saudi Arabia	SAU								05	VEGETABLES AND FRUIT	1	No Quantity							109000			0
S3	2000	2000	2000	2	0	2	Export	348	Hungary	HUN	686	Senegal	SEN								05	VEGETABLES AND FRUIT	1	No Quantity							1000			0
S3	2000	2000	2000	2	0	2	Export	348	Hungary	HUN	702	Singapore	SGP								05	VEGETABLES AND FRUIT	1	No Quantity							148000			0
S3	2000	2000	2000	2	0	2	Export	348	Hungary	HUN	703	Slovakia	SVK								05	VEGETABLES AND FRUIT	1	No Quantity							8403000			0
S3	2000	2000	2000	2	0	2	Export	348	Hungary	HUN	705	Slovenia	SVN								05	VEGETABLES AND FRUIT	1	No Quantity							6473000			0
S3	2000	2000	2000	2	0	2	Export	348	Hungary	HUN	710	South Africa	ZAF								05	VEGETABLES AND FRUIT	1	No Quantity							1373000			0
S3	2000	2000	2000	2	0	2	Export	348	Hungary	HUN	724	Spain	ESP								05	VEGETABLES AND FRUIT	1	No Quantity							784000			0
S3	2000	2000	2000	2	0	2	Export	348	Hungary	HUN	752	Sweden	SWE								05	VEGETABLES AND FRUIT	1	No Quantity							8697000			0
S3	2000	2000	2000	2	0	2	Export	348	Hungary	HUN	757	Switzerland	CHE								05	VEGETABLES AND FRUIT	1	No Quantity							6257000			0
S3	2000	2000	2000	2	0	2	Export	348	Hungary	HUN	784	United Arab Emirates	ARE								05	VEGETABLES AND FRUIT	1	No Quantity							4000			0
S3	2000	2000	2000	2	0	2	Export	348	Hungary	HUN	788	Tunisia	TUN								05	VEGETABLES AND FRUIT	1	No Quantity							152000			0
S3	2000	2000	2000	2	0	2	Export	348	Hungary	HUN	792	Turkey	TUR								05	VEGETABLES AND FRUIT	1	No Quantity							425000			0
S3	2000	2000	2000	2	0	2	Export	348	Hungary	HUN	795	Turkmenistan	TKM								05	VEGETABLES AND FRUIT	1	No Quantity							80000			0
S3	2000	2000	2000	2	0	2	Export	348	Hungary	HUN	804	Ukraine	UKR								05	VEGETABLES AND FRUIT	1	No Quantity							4016000			0
S3	2000	2000	2000	2	0	2	Export	348	Hungary	HUN	807	North Macedonia	MKD								05	VEGETABLES AND FRUIT	1	No Quantity							180000			0
S3	2000	2000	2000	2	0	2	Export	348	Hungary	HUN	818	Egypt	EGY								05	VEGETABLES AND FRUIT	1	No Quantity							127000			0
S3	2000	2000	2000	2	0	2	Export	348	Hungary	HUN	826	United Kingdom	GBR								05	VEGETABLES AND FRUIT	1	No Quantity							6742000			0
S3	2000	2000	2000	2	0	2	Export	348	Hungary	HUN	842	USA	USA								05	VEGETABLES AND FRUIT	1	No Quantity							5818000			0
S3	2000	2000	2000	2	0	2	Export	348	Hungary	HUN	860	Uzbekistan	UZB								05	VEGETABLES AND FRUIT	1	No Quantity							169000			0
S3	2000	2000	2000	2	0	2	Export	348	Hungary	HUN	862	Venezuela	VEN								05	VEGETABLES AND FRUIT	1	No Quantity							13000			0
S3	2000	2000	2000	2	0	2	Export	348	Hungary	HUN	891	Serbia and Montenegro	SCG								05	VEGETABLES AND FRUIT	1	No Quantity							1527000			0
S3	2000	2000	2000	2	0	2	Export	344	China, Hong Kong SAR	HKG	0	World	WLD								06	SUGAR,SUGR.PREPTNS,HONEY	1	No Quantity							121613330			0
S3	2000	2000	2000	2	0	2	Export	344	China, Hong Kong SAR	HKG	36	Australia	AUS								06	SUGAR,SUGR.PREPTNS,HONEY	1	No Quantity							1452165			0
S3	2000	2000	2000	2	0	2	Export	344	China, Hong Kong SAR	HKG	40	Austria	AUT								06	SUGAR,SUGR.PREPTNS,HONEY	1	No Quantity							50			0
S3	2000	2000	2000	2	0	2	Export	344	China, Hong Kong SAR	HKG	48	Bahrain	BHR								06	SUGAR,SUGR.PREPTNS,HONEY	1	No Quantity							119204			0
S3	2000	2000	2000	2	0	2	Export	344	China, Hong Kong SAR	HKG	52	Barbados	BRB								06	SUGAR,SUGR.PREPTNS,HONEY	1	No Quantity							44			0
S3	2000	2000	2000	2	0	2	Export	344	China, Hong Kong SAR	HKG	56	Belgium	BEL								06	SUGAR,SUGR.PREPTNS,HONEY	1	No Quantity							19433			0
S3	2000	2000	2000	2	0	2	Export	344	China, Hong Kong SAR	HKG	90	Solomon Isds	SLB								06	SUGAR,SUGR.PREPTNS,HONEY	1	No Quantity							2345			0
S3	2000	2000	2000	2	0	2	Export	344	China, Hong Kong SAR	HKG	96	Brunei Darussalam	BRN								06	SUGAR,SUGR.PREPTNS,HONEY	1	No Quantity							160147			0
S3	2000	2000	2000	2	0	2	Export	344	China, Hong Kong SAR	HKG	100	Bulgaria	BGR								06	SUGAR,SUGR.PREPTNS,HONEY	1	No Quantity							68270			0
S3	2000	2000	2000	2	0	2	Export	344	China, Hong Kong SAR	HKG	104	Myanmar	MMR								06	SUGAR,SUGR.PREPTNS,HONEY	1	No Quantity							4135			0
S3	2000	2000	2000	2	0	2	Export	344	China, Hong Kong SAR	HKG	116	Cambodia	KHM								06	SUGAR,SUGR.PREPTNS,HONEY	1	No Quantity							11415			0
S3	2000	2000	2000	2	0	2	Export	344	China, Hong Kong SAR	HKG	124	Canada	CAN								06	SUGAR,SUGR.PREPTNS,HONEY	1	No Quantity							2822326			0
S3	2000	2000	2000	2	0	2	Export	344	China, Hong Kong SAR	HKG	144	Sri Lanka	LKA								06	SUGAR,SUGR.PREPTNS,HONEY	1	No Quantity							55915			0
S3	2000	2000	2000	2	0	2	Export	344	China, Hong Kong SAR	HKG	152	Chile	CHL								06	SUGAR,SUGR.PREPTNS,HONEY	1	No Quantity							44436			0
S3	2000	2000	2000	2	0	2	Export	344	China, Hong Kong SAR	HKG	156	China	CHN								06	SUGAR,SUGR.PREPTNS,HONEY	1	No Quantity							56844317			0
S3	2000	2000	2000	2	0	2	Export	344	China, Hong Kong SAR	HKG	188	Costa Rica	CRI								06	SUGAR,SUGR.PREPTNS,HONEY	1	No Quantity							14098			0
S3	2000	2000	2000	2	0	2	Export	344	China, Hong Kong SAR	HKG	203	Czechia	CZE								06	SUGAR,SUGR.PREPTNS,HONEY	1	No Quantity							102404			0
S3	2000	2000	2000	2	0	2	Export	344	China, Hong Kong SAR	HKG	208	Denmark	DNK								06	SUGAR,SUGR.PREPTNS,HONEY	1	No Quantity							12640			0
S3	2000	2000	2000	2	0	2	Export	344	China, Hong Kong SAR	HKG	214	Dominican Rep.	DOM								06	SUGAR,SUGR.PREPTNS,HONEY	1	No Quantity							59875			0
S3	2000	2000	2000	2	0	2	Export	344	China, Hong Kong SAR	HKG	242	Fiji	FJI								06	SUGAR,SUGR.PREPTNS,HONEY	1	No Quantity							298			0
S3	2000	2000	2000	2	0	2	Export	344	China, Hong Kong SAR	HKG	246	Finland	FIN								06	SUGAR,SUGR.PREPTNS,HONEY	1	No Quantity							26511			0
S3	2000	2000	2000	2	0	2	Export	344	China, Hong Kong SAR	HKG	251	France	FRA								06	SUGAR,SUGR.PREPTNS,HONEY	1	No Quantity							4246023			0
S3	2000	2000	2000	2	0	2	Export	344	China, Hong Kong SAR	HKG	276	Germany	DEU								06	SUGAR,SUGR.PREPTNS,HONEY	1	No Quantity							75682			0
S3	2000	2000	2000	2	0	2	Export	344	China, Hong Kong SAR	HKG	300	Greece	GRC								06	SUGAR,SUGR.PREPTNS,HONEY	1	No Quantity							178748			0
S3	2000	2000	2000	2	0	2	Export	344	China, Hong Kong SAR	HKG	320	Guatemala	GTM								06	SUGAR,SUGR.PREPTNS,HONEY	1	No Quantity							6998			0
S3	2000	2000	2000	2	0	2	Export	344	China, Hong Kong SAR	HKG	360	Indonesia	IDN								06	SUGAR,SUGR.PREPTNS,HONEY	1	No Quantity							36589			0
S3	2000	2000	2000	2	0	2	Export	344	China, Hong Kong SAR	HKG	376	Israel	ISR								06	SUGAR,SUGR.PREPTNS,HONEY	1	No Quantity							257221			0
S3	2000	2000	2000	2	0	2	Export	344	China, Hong Kong SAR	HKG	381	Italy	ITA								06	SUGAR,SUGR.PREPTNS,HONEY	1	No Quantity							846197			0
S3	2000	2000	2000	2	0	2	Export	344	China, Hong Kong SAR	HKG	388	Jamaica	JAM								06	SUGAR,SUGR.PREPTNS,HONEY	1	No Quantity							975			0
S3	2000	2000	2000	2	0	2	Export	344	China, Hong Kong SAR	HKG	392	Japan	JPN								06	SUGAR,SUGR.PREPTNS,HONEY	1	No Quantity							638033			0
S3	2000	2000	2000	2	0	2	Export	344	China, Hong Kong SAR	HKG	400	Jordan	JOR								06	SUGAR,SUGR.PREPTNS,HONEY	1	No Quantity							16233			0
S3	2000	2000	2000	2	0	2	Export	344	China, Hong Kong SAR	HKG	404	Kenya	KEN								06	SUGAR,SUGR.PREPTNS,HONEY	1	No Quantity							13218			0
S3	2000	2000	2000	2	0	2	Export	344	China, Hong Kong SAR	HKG	408	Dem. People's Rep. of Korea	PRK								06	SUGAR,SUGR.PREPTNS,HONEY	1	No Quantity							3105			0
S3	2000	2000	2000	2	0	2	Export	344	China, Hong Kong SAR	HKG	410	Rep. of Korea	KOR								06	SUGAR,SUGR.PREPTNS,HONEY	1	No Quantity							87241			0
S3	2000	2000	2000	2	0	2	Export	344	China, Hong Kong SAR	HKG	414	Kuwait	KWT								06	SUGAR,SUGR.PREPTNS,HONEY	1	No Quantity							62258			0
S3	2000	2000	2000	2	0	2	Export	344	China, Hong Kong SAR	HKG	446	China, Macao SAR	MAC								06	SUGAR,SUGR.PREPTNS,HONEY	1	No Quantity							4993368			0
S3	2000	2000	2000	2	0	2	Export	344	China, Hong Kong SAR	HKG	450	Madagascar	MDG								06	SUGAR,SUGR.PREPTNS,HONEY	1	No Quantity							10092			0
S3	2000	2000	2000	2	0	2	Export	344	China, Hong Kong SAR	HKG	458	Malaysia	MYS								06	SUGAR,SUGR.PREPTNS,HONEY	1	No Quantity							137276			0
S3	2000	2000	2000	2	0	2	Export	344	China, Hong Kong SAR	HKG	473	LAIA, nes									06	SUGAR,SUGR.PREPTNS,HONEY	1	No Quantity							6970			0
S3	2000	2000	2000	2	0	2	Export	344	China, Hong Kong SAR	HKG	480	Mauritius	MUS								06	SUGAR,SUGR.PREPTNS,HONEY	1	No Quantity							999			0
S3	2000	2000	2000	2	0	2	Export	344	China, Hong Kong SAR	HKG	490	Other Asia, nes									06	SUGAR,SUGR.PREPTNS,HONEY	1	No Quantity							839077			0
S3	2000	2000	2000	2	0	2	Export	344	China, Hong Kong SAR	HKG	496	Mongolia	MNG								06	SUGAR,SUGR.PREPTNS,HONEY	1	No Quantity							10006			0
S3	2000	2000	2000	2	0	2	Export	344	China, Hong Kong SAR	HKG	512	Oman	OMN								06	SUGAR,SUGR.PREPTNS,HONEY	1	No Quantity							19005			0
S3	2000	2000	2000	2	0	2	Export	344	China, Hong Kong SAR	HKG	527	Oceania, nes									06	SUGAR,SUGR.PREPTNS,HONEY	1	No Quantity							24644			0
S3	2000	2000	2000	2	0	2	Export	344	China, Hong Kong SAR	HKG	528	Netherlands	NLD								06	SUGAR,SUGR.PREPTNS,HONEY	1	No Quantity							2343938			0
S3	2000	2000	2000	2	0	2	Export	344	China, Hong Kong SAR	HKG	530	Neth. Antilles	ANT								06	SUGAR,SUGR.PREPTNS,HONEY	1	No Quantity							15294			0
S3	2000	2000	2000	2	0	2	Export	344	China, Hong Kong SAR	HKG	533	Aruba	ABW								06	SUGAR,SUGR.PREPTNS,HONEY	1	No Quantity							30661			0
S3	2000	2000	2000	2	0	2	Export	344	China, Hong Kong SAR	HKG	548	Vanuatu	VUT								06	SUGAR,SUGR.PREPTNS,HONEY	1	No Quantity							413			0
S3	2000	2000	2000	2	0	2	Export	344	China, Hong Kong SAR	HKG	554	New Zealand	NZL								06	SUGAR,SUGR.PREPTNS,HONEY	1	No Quantity							113737			0
S3	2000	2000	2000	2	0	2	Export	344	China, Hong Kong SAR	HKG	579	Norway	NOR								06	SUGAR,SUGR.PREPTNS,HONEY	1	No Quantity							98159			0
S3	2000	2000	2000	2	0	2	Export	344	China, Hong Kong SAR	HKG	581	United States Minor Outlying Islands	UMI								06	SUGAR,SUGR.PREPTNS,HONEY	1	No Quantity							48855			0
S3	2000	2000	2000	2	0	2	Export	344	China, Hong Kong SAR	HKG	591	Panama	PAN								06	SUGAR,SUGR.PREPTNS,HONEY	1	No Quantity							31074			0
S3	2000	2000	2000	2	0	2	Export	344	China, Hong Kong SAR	HKG	598	Papua New Guinea	PNG								06	SUGAR,SUGR.PREPTNS,HONEY	1	No Quantity							524			0
S3	2000	2000	2000	2	0	2	Export	344	China, Hong Kong SAR	HKG	604	Peru	PER								06	SUGAR,SUGR.PREPTNS,HONEY	1	No Quantity							2925			0
S3	2000	2000	2000	2	0	2	Export	344	China, Hong Kong SAR	HKG	608	Philippines	PHL								06	SUGAR,SUGR.PREPTNS,HONEY	1	No Quantity							668728			0
S3	2000	2000	2000	2	0	2	Export	344	China, Hong Kong SAR	HKG	634	Qatar	QAT								06	SUGAR,SUGR.PREPTNS,HONEY	1	No Quantity							63338			0
S3	2000	2000	2000	2	0	2	Export	344	China, Hong Kong SAR	HKG	682	Saudi Arabia	SAU								06	SUGAR,SUGR.PREPTNS,HONEY	1	No Quantity							996798			0
S3	2000	2000	2000	2	0	2	Export	344	China, Hong Kong SAR	HKG	690	Seychelles	SYC								06	SUGAR,SUGR.PREPTNS,HONEY	1	No Quantity							352			0
S3	2000	2000	2000	2	0	2	Export	344	China, Hong Kong SAR	HKG	702	Singapore	SGP								06	SUGAR,SUGR.PREPTNS,HONEY	1	No Quantity							1661730			0
S3	2000	2000	2000	2	0	2	Export	344	China, Hong Kong SAR	HKG	704	Viet Nam	VNM								06	SUGAR,SUGR.PREPTNS,HONEY	1	No Quantity							39957			0
S3	2000	2000	2000	2	0	2	Export	344	China, Hong Kong SAR	HKG	705	Slovenia	SVN								06	SUGAR,SUGR.PREPTNS,HONEY	1	No Quantity							17765			0
S3	2000	2000	2000	2	0	2	Export	344	China, Hong Kong SAR	HKG	710	South Africa	ZAF								06	SUGAR,SUGR.PREPTNS,HONEY	1	No Quantity							68388			0
S3	2000	2000	2000	2	0	2	Export	344	China, Hong Kong SAR	HKG	724	Spain	ESP								06	SUGAR,SUGR.PREPTNS,HONEY	1	No Quantity							681743			0
S3	2000	2000	2000	2	0	2	Export	344	China, Hong Kong SAR	HKG	740	Suriname	SUR								06	SUGAR,SUGR.PREPTNS,HONEY	1	No Quantity							1582			0
S3	2000	2000	2000	2	0	2	Export	344	China, Hong Kong SAR	HKG	752	Sweden	SWE								06	SUGAR,SUGR.PREPTNS,HONEY	1	No Quantity							158916			0
S3	2000	2000	2000	2	0	2	Export	344	China, Hong Kong SAR	HKG	757	Switzerland	CHE								06	SUGAR,SUGR.PREPTNS,HONEY	1	No Quantity							54409			0
S3	2000	2000	2000	2	0	2	Export	344	China, Hong Kong SAR	HKG	764	Thailand	THA								06	SUGAR,SUGR.PREPTNS,HONEY	1	No Quantity							30264			0
S3	2000	2000	2000	2	0	2	Export	344	China, Hong Kong SAR	HKG	768	Togo	TGO								06	SUGAR,SUGR.PREPTNS,HONEY	1	No Quantity							5904			0
S3	2000	2000	2000	2	0	2	Export	344	China, Hong Kong SAR	HKG	780	Trinidad and Tobago	TTO								06	SUGAR,SUGR.PREPTNS,HONEY	1	No Quantity							50155			0
S3	2000	2000	2000	2	0	2	Export	344	China, Hong Kong SAR	HKG	784	United Arab Emirates	ARE								06	SUGAR,SUGR.PREPTNS,HONEY	1	No Quantity							188821			0
S3	2000	2000	2000	2	0	2	Export	344	China, Hong Kong SAR	HKG	792	Turkey	TUR								06	SUGAR,SUGR.PREPTNS,HONEY	1	No Quantity							35021			0
S3	2000	2000	2000	2	0	2	Export	344	China, Hong Kong SAR	HKG	826	United Kingdom	GBR								06	SUGAR,SUGR.PREPTNS,HONEY	1	No Quantity							4758069			0
S3	2000	2000	2000	2	0	2	Export	344	China, Hong Kong SAR	HKG	842	USA	USA								06	SUGAR,SUGR.PREPTNS,HONEY	1	No Quantity							34849910			0
S3	2000	2000	2000	2	0	2	Export	344	China, Hong Kong SAR	HKG	862	Venezuela	VEN								06	SUGAR,SUGR.PREPTNS,HONEY	1	No Quantity							10268			0
S3	2000	2000	2000	2	0	2	Export	344	China, Hong Kong SAR	HKG	887	Yemen	YEM								06	SUGAR,SUGR.PREPTNS,HONEY	1	No Quantity							255647			0
S3	2000	2000	2000	2	0	2	Export	348	Hungary	HUN	0	World	WLD								06	SUGAR,SUGR.PREPTNS,HONEY	1	No Quantity							35509000			0
S3	2000	2000	2000	2	0	2	Export	348	Hungary	HUN	8	Albania	ALB								06	SUGAR,SUGR.PREPTNS,HONEY	1	No Quantity							31000			0
S3	2000	2000	2000	2	0	2	Export	348	Hungary	HUN	31	Azerbaijan	AZE								06	SUGAR,SUGR.PREPTNS,HONEY	1	No Quantity							9000			0
S3	2000	2000	2000	2	0	2	Export	348	Hungary	HUN	36	Australia	AUS								06	SUGAR,SUGR.PREPTNS,HONEY	1	No Quantity							69000			0
S3	2000	2000	2000	2	0	2	Export	348	Hungary	HUN	40	Austria	AUT								06	SUGAR,SUGR.PREPTNS,HONEY	1	No Quantity							3763000			0
S3	2000	2000	2000	2	0	2	Export	348	Hungary	HUN	56	Belgium	BEL								06	SUGAR,SUGR.PREPTNS,HONEY	1	No Quantity							214000			0
S3	2000	2000	2000	2	0	2	Export	348	Hungary	HUN	70	Bosnia Herzegovina	BIH								06	SUGAR,SUGR.PREPTNS,HONEY	1	No Quantity							4015000			0
S3	2000	2000	2000	2	0	2	Export	348	Hungary	HUN	76	Brazil	BRA								06	SUGAR,SUGR.PREPTNS,HONEY	1	No Quantity							2000			0
S3	2000	2000	2000	2	0	2	Export	348	Hungary	HUN	100	Bulgaria	BGR								06	SUGAR,SUGR.PREPTNS,HONEY	1	No Quantity							137000			0
S3	2000	2000	2000	2	0	2	Export	348	Hungary	HUN	112	Belarus	BLR								06	SUGAR,SUGR.PREPTNS,HONEY	1	No Quantity							4000			0
S3	2000	2000	2000	2	0	2	Export	348	Hungary	HUN	124	Canada	CAN								06	SUGAR,SUGR.PREPTNS,HONEY	1	No Quantity							107000			0
S3	2000	2000	2000	2	0	2	Export	348	Hungary	HUN	156	China	CHN								06	SUGAR,SUGR.PREPTNS,HONEY	1	No Quantity							2000			0
S3	2000	2000	2000	2	0	2	Export	348	Hungary	HUN	191	Croatia	HRV								06	SUGAR,SUGR.PREPTNS,HONEY	1	No Quantity							1556000			0
S3	2000	2000	2000	2	0	2	Export	348	Hungary	HUN	203	Czechia	CZE								06	SUGAR,SUGR.PREPTNS,HONEY	1	No Quantity							750000			0
S3	2000	2000	2000	2	0	2	Export	348	Hungary	HUN	208	Denmark	DNK								06	SUGAR,SUGR.PREPTNS,HONEY	1	No Quantity							239000			0
S3	2000	2000	2000	2	0	2	Export	348	Hungary	HUN	233	Estonia	EST								06	SUGAR,SUGR.PREPTNS,HONEY	1	No Quantity							162000			0
S3	2000	2000	2000	2	0	2	Export	348	Hungary	HUN	246	Finland	FIN								06	SUGAR,SUGR.PREPTNS,HONEY	1	No Quantity							528000			0
S3	2000	2000	2000	2	0	2	Export	348	Hungary	HUN	251	France	FRA								06	SUGAR,SUGR.PREPTNS,HONEY	1	No Quantity							4078000			0
S3	2000	2000	2000	2	0	2	Export	348	Hungary	HUN	276	Germany	DEU								06	SUGAR,SUGR.PREPTNS,HONEY	1	No Quantity							5230000			0
S3	2000	2000	2000	2	0	2	Export	348	Hungary	HUN	372	Ireland	IRL								06	SUGAR,SUGR.PREPTNS,HONEY	1	No Quantity							42000			0
S3	2000	2000	2000	2	0	2	Export	348	Hungary	HUN	376	Israel	ISR								06	SUGAR,SUGR.PREPTNS,HONEY	1	No Quantity							238000			0
S3	2000	2000	2000	2	0	2	Export	348	Hungary	HUN	381	Italy	ITA								06	SUGAR,SUGR.PREPTNS,HONEY	1	No Quantity							3967000			0
S3	2000	2000	2000	2	0	2	Export	348	Hungary	HUN	392	Japan	JPN								06	SUGAR,SUGR.PREPTNS,HONEY	1	No Quantity							177000			0
S3	2000	2000	2000	2	0	2	Export	348	Hungary	HUN	398	Kazakhstan	KAZ								06	SUGAR,SUGR.PREPTNS,HONEY	1	No Quantity							40000			0
S3	2000	2000	2000	2	0	2	Export	348	Hungary	HUN	400	Jordan	JOR								06	SUGAR,SUGR.PREPTNS,HONEY	1	No Quantity							15000			0
S3	2000	2000	2000	2	0	2	Export	348	Hungary	HUN	428	Latvia	LVA								06	SUGAR,SUGR.PREPTNS,HONEY	1	No Quantity							239000			0
S3	2000	2000	2000	2	0	2	Export	348	Hungary	HUN	440	Lithuania	LTU								06	SUGAR,SUGR.PREPTNS,HONEY	1	No Quantity							55000			0
S3	2000	2000	2000	2	0	2	Export	348	Hungary	HUN	496	Mongolia	MNG								06	SUGAR,SUGR.PREPTNS,HONEY	1	No Quantity							353000			0
S3	2000	2000	2000	2	0	2	Export	348	Hungary	HUN	498	Rep. of Moldova	MDA								06	SUGAR,SUGR.PREPTNS,HONEY	1	No Quantity							4000			0
S3	2000	2000	2000	2	0	2	Export	348	Hungary	HUN	504	Morocco	MAR								06	SUGAR,SUGR.PREPTNS,HONEY	1	No Quantity							10000			0
S3	2000	2000	2000	2	0	2	Export	348	Hungary	HUN	512	Oman	OMN								06	SUGAR,SUGR.PREPTNS,HONEY	1	No Quantity							5000			0
S3	2000	2000	2000	2	0	2	Export	348	Hungary	HUN	528	Netherlands	NLD								06	SUGAR,SUGR.PREPTNS,HONEY	1	No Quantity							74000			0
S3	2000	2000	2000	2	0	2	Export	348	Hungary	HUN	554	New Zealand	NZL								06	SUGAR,SUGR.PREPTNS,HONEY	1	No Quantity							4000			0
S3	2000	2000	2000	2	0	2	Export	348	Hungary	HUN	579	Norway	NOR								06	SUGAR,SUGR.PREPTNS,HONEY	1	No Quantity							40000			0
S3	2000	2000	2000	2	0	2	Export	348	Hungary	HUN	616	Poland	POL								06	SUGAR,SUGR.PREPTNS,HONEY	1	No Quantity							1494000			0
S3	2000	2000	2000	2	0	2	Export	348	Hungary	HUN	642	Romania	ROU								06	SUGAR,SUGR.PREPTNS,HONEY	1	No Quantity							1224000			0
S3	2000	2000	2000	2	0	2	Export	348	Hungary	HUN	643	Russian Federation	RUS								06	SUGAR,SUGR.PREPTNS,HONEY	1	No Quantity							456000			0
S3	2000	2000	2000	2	0	2	Export	348	Hungary	HUN	702	Singapore	SGP								06	SUGAR,SUGR.PREPTNS,HONEY	1	No Quantity							13000			0
S3	2000	2000	2000	2	0	2	Export	348	Hungary	HUN	703	Slovakia	SVK								06	SUGAR,SUGR.PREPTNS,HONEY	1	No Quantity							1196000			0
S3	2000	2000	2000	2	0	2	Export	348	Hungary	HUN	705	Slovenia	SVN								06	SUGAR,SUGR.PREPTNS,HONEY	1	No Quantity							1020000			0
S3	2000	2000	2000	2	0	2	Export	348	Hungary	HUN	710	South Africa	ZAF								06	SUGAR,SUGR.PREPTNS,HONEY	1	No Quantity							51000			0
S3	2000	2000	2000	2	0	2	Export	348	Hungary	HUN	724	Spain	ESP								06	SUGAR,SUGR.PREPTNS,HONEY	1	No Quantity							194000			0
S3	2000	2000	2000	2	0	2	Export	348	Hungary	HUN	752	Sweden	SWE								06	SUGAR,SUGR.PREPTNS,HONEY	1	No Quantity							583000			0
S3	2000	2000	2000	2	0	2	Export	348	Hungary	HUN	757	Switzerland	CHE								06	SUGAR,SUGR.PREPTNS,HONEY	1	No Quantity							1176000			0
S3	2000	2000	2000	2	0	2	Export	348	Hungary	HUN	784	United Arab Emirates	ARE								06	SUGAR,SUGR.PREPTNS,HONEY	1	No Quantity							29000			0
S3	2000	2000	2000	2	0	2	Export	348	Hungary	HUN	795	Turkmenistan	TKM								06	SUGAR,SUGR.PREPTNS,HONEY	1	No Quantity							18000			0
S3	2000	2000	2000	2	0	2	Export	348	Hungary	HUN	804	Ukraine	UKR								06	SUGAR,SUGR.PREPTNS,HONEY	1	No Quantity							654000			0
S3	2000	2000	2000	2	0	2	Export	348	Hungary	HUN	807	North Macedonia	MKD								06	SUGAR,SUGR.PREPTNS,HONEY	1	No Quantity							58000			0
S3	2000	2000	2000	2	0	2	Export	348	Hungary	HUN	826	United Kingdom	GBR								06	SUGAR,SUGR.PREPTNS,HONEY	1	No Quantity							407000			0
S3	2000	2000	2000	2	0	2	Export	348	Hungary	HUN	842	USA	USA								06	SUGAR,SUGR.PREPTNS,HONEY	1	No Quantity							446000			0
S3	2000	2000	2000	2	0	2	Export	348	Hungary	HUN	891	Serbia and Montenegro	SCG								06	SUGAR,SUGR.PREPTNS,HONEY	1	No Quantity							331000			0
S3	2000	2000	2000	2	0	2	Export	344	China, Hong Kong SAR	HKG	0	World	WLD								07	COFFEE,TEA,COCOA,SPICES	1	No Quantity							118365697			0
S3	2000	2000	2000	2	0	2	Export	344	China, Hong Kong SAR	HKG	12	Algeria	DZA								07	COFFEE,TEA,COCOA,SPICES	1	No Quantity							81220			0
S3	2000	2000	2000	2	0	2	Export	344	China, Hong Kong SAR	HKG	36	Australia	AUS								07	COFFEE,TEA,COCOA,SPICES	1	No Quantity							845538			0
S3	2000	2000	2000	2	0	2	Export	344	China, Hong Kong SAR	HKG	40	Austria	AUT								07	COFFEE,TEA,COCOA,SPICES	1	No Quantity							29126			0
S3	2000	2000	2000	2	0	2	Export	344	China, Hong Kong SAR	HKG	50	Bangladesh	BGD								07	COFFEE,TEA,COCOA,SPICES	1	No Quantity							272447			0
S3	2000	2000	2000	2	0	2	Export	344	China, Hong Kong SAR	HKG	56	Belgium	BEL								07	COFFEE,TEA,COCOA,SPICES	1	No Quantity							119174			0
S3	2000	2000	2000	2	0	2	Export	344	China, Hong Kong SAR	HKG	76	Brazil	BRA								07	COFFEE,TEA,COCOA,SPICES	1	No Quantity							24127			0
S3	2000	2000	2000	2	0	2	Export	344	China, Hong Kong SAR	HKG	90	Solomon Isds	SLB								07	COFFEE,TEA,COCOA,SPICES	1	No Quantity							116			0
S3	2000	2000	2000	2	0	2	Export	344	China, Hong Kong SAR	HKG	96	Brunei Darussalam	BRN								07	COFFEE,TEA,COCOA,SPICES	1	No Quantity							35903			0
S3	2000	2000	2000	2	0	2	Export	344	China, Hong Kong SAR	HKG	108	Burundi	BDI								07	COFFEE,TEA,COCOA,SPICES	1	No Quantity							590			0
S3	2000	2000	2000	2	0	2	Export	344	China, Hong Kong SAR	HKG	116	Cambodia	KHM								07	COFFEE,TEA,COCOA,SPICES	1	No Quantity							2404			0
S3	2000	2000	2000	2	0	2	Export	344	China, Hong Kong SAR	HKG	120	Cameroon	CMR								07	COFFEE,TEA,COCOA,SPICES	1	No Quantity							42174			0
S3	2000	2000	2000	2	0	2	Export	344	China, Hong Kong SAR	HKG	124	Canada	CAN								07	COFFEE,TEA,COCOA,SPICES	1	No Quantity							1709226			0
S3	2000	2000	2000	2	0	2	Export	344	China, Hong Kong SAR	HKG	144	Sri Lanka	LKA								07	COFFEE,TEA,COCOA,SPICES	1	No Quantity							11892			0
S3	2000	2000	2000	2	0	2	Export	344	China, Hong Kong SAR	HKG	156	China	CHN								07	COFFEE,TEA,COCOA,SPICES	1	No Quantity							53808674			0
S3	2000	2000	2000	2	0	2	Export	344	China, Hong Kong SAR	HKG	178	Congo	COG								07	COFFEE,TEA,COCOA,SPICES	1	No Quantity							40639			0
S3	2000	2000	2000	2	0	2	Export	344	China, Hong Kong SAR	HKG	188	Costa Rica	CRI								07	COFFEE,TEA,COCOA,SPICES	1	No Quantity							2196			0
S3	2000	2000	2000	2	0	2	Export	344	China, Hong Kong SAR	HKG	192	Cuba	CUB								07	COFFEE,TEA,COCOA,SPICES	1	No Quantity							712			0
S3	2000	2000	2000	2	0	2	Export	344	China, Hong Kong SAR	HKG	196	Cyprus	CYP								07	COFFEE,TEA,COCOA,SPICES	1	No Quantity							19943			0
S3	2000	2000	2000	2	0	2	Export	344	China, Hong Kong SAR	HKG	203	Czechia	CZE								07	COFFEE,TEA,COCOA,SPICES	1	No Quantity							52944			0
S3	2000	2000	2000	2	0	2	Export	344	China, Hong Kong SAR	HKG	204	Benin	BEN								07	COFFEE,TEA,COCOA,SPICES	1	No Quantity							462			0
S3	2000	2000	2000	2	0	2	Export	344	China, Hong Kong SAR	HKG	208	Denmark	DNK								07	COFFEE,TEA,COCOA,SPICES	1	No Quantity							3594			0
S3	2000	2000	2000	2	0	2	Export	344	China, Hong Kong SAR	HKG	242	Fiji	FJI								07	COFFEE,TEA,COCOA,SPICES	1	No Quantity							1532			0
S3	2000	2000	2000	2	0	2	Export	344	China, Hong Kong SAR	HKG	246	Finland	FIN								07	COFFEE,TEA,COCOA,SPICES	1	No Quantity							5572			0
S3	2000	2000	2000	2	0	2	Export	344	China, Hong Kong SAR	HKG	251	France	FRA								07	COFFEE,TEA,COCOA,SPICES	1	No Quantity							611376			0
S3	2000	2000	2000	2	0	2	Export	344	China, Hong Kong SAR	HKG	266	Gabon	GAB								07	COFFEE,TEA,COCOA,SPICES	1	No Quantity							127758			0
S3	2000	2000	2000	2	0	2	Export	344	China, Hong Kong SAR	HKG	276	Germany	DEU								07	COFFEE,TEA,COCOA,SPICES	1	No Quantity							345110			0
S3	2000	2000	2000	2	0	2	Export	344	China, Hong Kong SAR	HKG	288	Ghana	GHA								07	COFFEE,TEA,COCOA,SPICES	1	No Quantity							22703			0
S3	2000	2000	2000	2	0	2	Export	344	China, Hong Kong SAR	HKG	300	Greece	GRC								07	COFFEE,TEA,COCOA,SPICES	1	No Quantity							942			0
S3	2000	2000	2000	2	0	2	Export	344	China, Hong Kong SAR	HKG	320	Guatemala	GTM								07	COFFEE,TEA,COCOA,SPICES	1	No Quantity							6712			0
S3	2000	2000	2000	2	0	2	Export	344	China, Hong Kong SAR	HKG	324	Guinea	GIN								07	COFFEE,TEA,COCOA,SPICES	1	No Quantity							57976			0
S3	2000	2000	2000	2	0	2	Export	344	China, Hong Kong SAR	HKG	328	Guyana	GUY								07	COFFEE,TEA,COCOA,SPICES	1	No Quantity							9863			0
S3	2000	2000	2000	2	0	2	Export	344	China, Hong Kong SAR	HKG	340	Honduras	HND								07	COFFEE,TEA,COCOA,SPICES	1	No Quantity							4454			0
S3	2000	2000	2000	2	0	2	Export	344	China, Hong Kong SAR	HKG	360	Indonesia	IDN								07	COFFEE,TEA,COCOA,SPICES	1	No Quantity							913006			0
S3	2000	2000	2000	2	0	2	Export	344	China, Hong Kong SAR	HKG	372	Ireland	IRL								07	COFFEE,TEA,COCOA,SPICES	1	No Quantity							1279			0
S3	2000	2000	2000	2	0	2	Export	344	China, Hong Kong SAR	HKG	376	Israel	ISR								07	COFFEE,TEA,COCOA,SPICES	1	No Quantity							191020			0
S3	2000	2000	2000	2	0	2	Export	344	China, Hong Kong SAR	HKG	381	Italy	ITA								07	COFFEE,TEA,COCOA,SPICES	1	No Quantity							108359			0
S3	2000	2000	2000	2	0	2	Export	344	China, Hong Kong SAR	HKG	384	Côte d'Ivoire	CIV								07	COFFEE,TEA,COCOA,SPICES	1	No Quantity							23147			0
S3	2000	2000	2000	2	0	2	Export	344	China, Hong Kong SAR	HKG	388	Jamaica	JAM								07	COFFEE,TEA,COCOA,SPICES	1	No Quantity							4127			0
S3	2000	2000	2000	2	0	2	Export	344	China, Hong Kong SAR	HKG	392	Japan	JPN								07	COFFEE,TEA,COCOA,SPICES	1	No Quantity							22741950			0
S3	2000	2000	2000	2	0	2	Export	344	China, Hong Kong SAR	HKG	400	Jordan	JOR								07	COFFEE,TEA,COCOA,SPICES	1	No Quantity							23838			0
S3	2000	2000	2000	2	0	2	Export	344	China, Hong Kong SAR	HKG	404	Kenya	KEN								07	COFFEE,TEA,COCOA,SPICES	1	No Quantity							2863			0
S3	2000	2000	2000	2	0	2	Export	344	China, Hong Kong SAR	HKG	408	Dem. People's Rep. of Korea	PRK								07	COFFEE,TEA,COCOA,SPICES	1	No Quantity							3442			0
S3	2000	2000	2000	2	0	2	Export	344	China, Hong Kong SAR	HKG	410	Rep. of Korea	KOR								07	COFFEE,TEA,COCOA,SPICES	1	No Quantity							1637653			0
S3	2000	2000	2000	2	0	2	Export	344	China, Hong Kong SAR	HKG	430	Liberia	LBR								07	COFFEE,TEA,COCOA,SPICES	1	No Quantity							3405			0
S3	2000	2000	2000	2	0	2	Export	344	China, Hong Kong SAR	HKG	434	Libya	LBY								07	COFFEE,TEA,COCOA,SPICES	1	No Quantity							8394			0
S3	2000	2000	2000	2	0	2	Export	344	China, Hong Kong SAR	HKG	446	China, Macao SAR	MAC								07	COFFEE,TEA,COCOA,SPICES	1	No Quantity							5490421			0
S3	2000	2000	2000	2	0	2	Export	344	China, Hong Kong SAR	HKG	450	Madagascar	MDG								07	COFFEE,TEA,COCOA,SPICES	1	No Quantity							12421			0
S3	2000	2000	2000	2	0	2	Export	344	China, Hong Kong SAR	HKG	458	Malaysia	MYS								07	COFFEE,TEA,COCOA,SPICES	1	No Quantity							762961			0
S3	2000	2000	2000	2	0	2	Export	344	China, Hong Kong SAR	HKG	466	Mali	MLI								07	COFFEE,TEA,COCOA,SPICES	1	No Quantity							36348			0
S3	2000	2000	2000	2	0	2	Export	344	China, Hong Kong SAR	HKG	473	LAIA, nes									07	COFFEE,TEA,COCOA,SPICES	1	No Quantity							10499			0
S3	2000	2000	2000	2	0	2	Export	344	China, Hong Kong SAR	HKG	480	Mauritius	MUS								07	COFFEE,TEA,COCOA,SPICES	1	No Quantity							7715			0
S3	2000	2000	2000	2	0	2	Export	344	China, Hong Kong SAR	HKG	484	Mexico	MEX								07	COFFEE,TEA,COCOA,SPICES	1	No Quantity							2911			0
S3	2000	2000	2000	2	0	2	Export	344	China, Hong Kong SAR	HKG	490	Other Asia, nes									07	COFFEE,TEA,COCOA,SPICES	1	No Quantity							4820761			0
S3	2000	2000	2000	2	0	2	Export	344	China, Hong Kong SAR	HKG	496	Mongolia	MNG								07	COFFEE,TEA,COCOA,SPICES	1	No Quantity							2246			0
S3	2000	2000	2000	2	0	2	Export	344	China, Hong Kong SAR	HKG	520	Nauru	NRU								07	COFFEE,TEA,COCOA,SPICES	1	No Quantity							205			0
S3	2000	2000	2000	2	0	2	Export	344	China, Hong Kong SAR	HKG	524	Nepal	NPL								07	COFFEE,TEA,COCOA,SPICES	1	No Quantity							1920			0
S3	2000	2000	2000	2	0	2	Export	344	China, Hong Kong SAR	HKG	527	Oceania, nes									07	COFFEE,TEA,COCOA,SPICES	1	No Quantity							64618			0
S3	2000	2000	2000	2	0	2	Export	344	China, Hong Kong SAR	HKG	528	Netherlands	NLD								07	COFFEE,TEA,COCOA,SPICES	1	No Quantity							476747			0
S3	2000	2000	2000	2	0	2	Export	344	China, Hong Kong SAR	HKG	533	Aruba	ABW								07	COFFEE,TEA,COCOA,SPICES	1	No Quantity							1336			0
S3	2000	2000	2000	2	0	2	Export	344	China, Hong Kong SAR	HKG	554	New Zealand	NZL								07	COFFEE,TEA,COCOA,SPICES	1	No Quantity							53232			0
S3	2000	2000	2000	2	0	2	Export	344	China, Hong Kong SAR	HKG	579	Norway	NOR								07	COFFEE,TEA,COCOA,SPICES	1	No Quantity							25702			0
S3	2000	2000	2000	2	0	2	Export	344	China, Hong Kong SAR	HKG	581	United States Minor Outlying Islands	UMI								07	COFFEE,TEA,COCOA,SPICES	1	No Quantity							672094			0
S3	2000	2000	2000	2	0	2	Export	344	China, Hong Kong SAR	HKG	586	Pakistan	PAK								07	COFFEE,TEA,COCOA,SPICES	1	No Quantity							125338			0
S3	2000	2000	2000	2	0	2	Export	344	China, Hong Kong SAR	HKG	591	Panama	PAN								07	COFFEE,TEA,COCOA,SPICES	1	No Quantity							95796			0
S3	2000	2000	2000	2	0	2	Export	344	China, Hong Kong SAR	HKG	598	Papua New Guinea	PNG								07	COFFEE,TEA,COCOA,SPICES	1	No Quantity							160			0
S3	2000	2000	2000	2	0	2	Export	344	China, Hong Kong SAR	HKG	600	Paraguay	PRY								07	COFFEE,TEA,COCOA,SPICES	1	No Quantity							991			0
S3	2000	2000	2000	2	0	2	Export	344	China, Hong Kong SAR	HKG	604	Peru	PER								07	COFFEE,TEA,COCOA,SPICES	1	No Quantity							48898			0
S3	2000	2000	2000	2	0	2	Export	344	China, Hong Kong SAR	HKG	608	Philippines	PHL								07	COFFEE,TEA,COCOA,SPICES	1	No Quantity							2723988			0
S3	2000	2000	2000	2	0	2	Export	344	China, Hong Kong SAR	HKG	620	Portugal	PRT								07	COFFEE,TEA,COCOA,SPICES	1	No Quantity							3714			0
S3	2000	2000	2000	2	0	2	Export	344	China, Hong Kong SAR	HKG	642	Romania	ROU								07	COFFEE,TEA,COCOA,SPICES	1	No Quantity							4228			0
S3	2000	2000	2000	2	0	2	Export	344	China, Hong Kong SAR	HKG	682	Saudi Arabia	SAU								07	COFFEE,TEA,COCOA,SPICES	1	No Quantity							248910			0
S3	2000	2000	2000	2	0	2	Export	344	China, Hong Kong SAR	HKG	690	Seychelles	SYC								07	COFFEE,TEA,COCOA,SPICES	1	No Quantity							200			0
S3	2000	2000	2000	2	0	2	Export	344	China, Hong Kong SAR	HKG	694	Sierra Leone	SLE								07	COFFEE,TEA,COCOA,SPICES	1	No Quantity							39711			0
S3	2000	2000	2000	2	0	2	Export	344	China, Hong Kong SAR	HKG	699	India	IND								07	COFFEE,TEA,COCOA,SPICES	1	No Quantity							27958			0
S3	2000	2000	2000	2	0	2	Export	344	China, Hong Kong SAR	HKG	702	Singapore	SGP								07	COFFEE,TEA,COCOA,SPICES	1	No Quantity							2661585			0
S3	2000	2000	2000	2	0	2	Export	344	China, Hong Kong SAR	HKG	704	Viet Nam	VNM								07	COFFEE,TEA,COCOA,SPICES	1	No Quantity							1231566			0
S3	2000	2000	2000	2	0	2	Export	344	China, Hong Kong SAR	HKG	710	South Africa	ZAF								07	COFFEE,TEA,COCOA,SPICES	1	No Quantity							63604			0
S3	2000	2000	2000	2	0	2	Export	344	China, Hong Kong SAR	HKG	724	Spain	ESP								07	COFFEE,TEA,COCOA,SPICES	1	No Quantity							16785			0
S3	2000	2000	2000	2	0	2	Export	344	China, Hong Kong SAR	HKG	740	Suriname	SUR								07	COFFEE,TEA,COCOA,SPICES	1	No Quantity							22737			0
S3	2000	2000	2000	2	0	2	Export	344	China, Hong Kong SAR	HKG	752	Sweden	SWE								07	COFFEE,TEA,COCOA,SPICES	1	No Quantity							29111			0
S3	2000	2000	2000	2	0	2	Export	344	China, Hong Kong SAR	HKG	757	Switzerland	CHE								07	COFFEE,TEA,COCOA,SPICES	1	No Quantity							29227			0
S3	2000	2000	2000	2	0	2	Export	344	China, Hong Kong SAR	HKG	764	Thailand	THA								07	COFFEE,TEA,COCOA,SPICES	1	No Quantity							1011403			0
S3	2000	2000	2000	2	0	2	Export	344	China, Hong Kong SAR	HKG	768	Togo	TGO								07	COFFEE,TEA,COCOA,SPICES	1	No Quantity							5761			0
S3	2000	2000	2000	2	0	2	Export	344	China, Hong Kong SAR	HKG	780	Trinidad and Tobago	TTO								07	COFFEE,TEA,COCOA,SPICES	1	No Quantity							38052			0
S3	2000	2000	2000	2	0	2	Export	344	China, Hong Kong SAR	HKG	784	United Arab Emirates	ARE								07	COFFEE,TEA,COCOA,SPICES	1	No Quantity							10850			0
S3	2000	2000	2000	2	0	2	Export	344	China, Hong Kong SAR	HKG	792	Turkey	TUR								07	COFFEE,TEA,COCOA,SPICES	1	No Quantity							4243			0
S3	2000	2000	2000	2	0	2	Export	344	China, Hong Kong SAR	HKG	800	Uganda	UGA								07	COFFEE,TEA,COCOA,SPICES	1	No Quantity							44			0
S3	2000	2000	2000	2	0	2	Export	344	China, Hong Kong SAR	HKG	826	United Kingdom	GBR								07	COFFEE,TEA,COCOA,SPICES	1	No Quantity							924827			0
S3	2000	2000	2000	2	0	2	Export	344	China, Hong Kong SAR	HKG	842	USA	USA								07	COFFEE,TEA,COCOA,SPICES	1	No Quantity							12457494			0
S3	2000	2000	2000	2	0	2	Export	344	China, Hong Kong SAR	HKG	854	Burkina Faso	BFA								07	COFFEE,TEA,COCOA,SPICES	1	No Quantity							44545			0
S3	2000	2000	2000	2	0	2	Export	344	China, Hong Kong SAR	HKG	858	Uruguay	URY								07	COFFEE,TEA,COCOA,SPICES	1	No Quantity							37642			0
S3	2000	2000	2000	2	0	2	Export	344	China, Hong Kong SAR	HKG	862	Venezuela	VEN								07	COFFEE,TEA,COCOA,SPICES	1	No Quantity							54611			0
S3	2000	2000	2000	2	0	2	Export	348	Hungary	HUN	0	World	WLD								07	COFFEE,TEA,COCOA,SPICES	1	No Quantity							62555000			0
S3	2000	2000	2000	2	0	2	Export	348	Hungary	HUN	8	Albania	ALB								07	COFFEE,TEA,COCOA,SPICES	1	No Quantity							10000			0
S3	2000	2000	2000	2	0	2	Export	348	Hungary	HUN	31	Azerbaijan	AZE								07	COFFEE,TEA,COCOA,SPICES	1	No Quantity							164000			0
S3	2000	2000	2000	2	0	2	Export	348	Hungary	HUN	36	Australia	AUS								07	COFFEE,TEA,COCOA,SPICES	1	No Quantity							316000			0
S3	2000	2000	2000	2	0	2	Export	348	Hungary	HUN	40	Austria	AUT								07	COFFEE,TEA,COCOA,SPICES	1	No Quantity							2548000			0
S3	2000	2000	2000	2	0	2	Export	348	Hungary	HUN	51	Armenia	ARM								07	COFFEE,TEA,COCOA,SPICES	1	No Quantity							34000			0
S3	2000	2000	2000	2	0	2	Export	348	Hungary	HUN	56	Belgium	BEL								07	COFFEE,TEA,COCOA,SPICES	1	No Quantity							1283000			0
S3	2000	2000	2000	2	0	2	Export	348	Hungary	HUN	68	Bolivia (Plurinational State of)	BOL								07	COFFEE,TEA,COCOA,SPICES	1	No Quantity							8000			0
S3	2000	2000	2000	2	0	2	Export	348	Hungary	HUN	70	Bosnia Herzegovina	BIH								07	COFFEE,TEA,COCOA,SPICES	1	No Quantity							494000			0
S3	2000	2000	2000	2	0	2	Export	348	Hungary	HUN	76	Brazil	BRA								07	COFFEE,TEA,COCOA,SPICES	1	No Quantity							8000			0
S3	2000	2000	2000	2	0	2	Export	348	Hungary	HUN	100	Bulgaria	BGR								07	COFFEE,TEA,COCOA,SPICES	1	No Quantity							437000			0
S3	2000	2000	2000	2	0	2	Export	348	Hungary	HUN	112	Belarus	BLR								07	COFFEE,TEA,COCOA,SPICES	1	No Quantity							17000			0
S3	2000	2000	2000	2	0	2	Export	348	Hungary	HUN	124	Canada	CAN								07	COFFEE,TEA,COCOA,SPICES	1	No Quantity							411000			0
S3	2000	2000	2000	2	0	2	Export	348	Hungary	HUN	152	Chile	CHL								07	COFFEE,TEA,COCOA,SPICES	1	No Quantity							210000			0
S3	2000	2000	2000	2	0	2	Export	348	Hungary	HUN	191	Croatia	HRV								07	COFFEE,TEA,COCOA,SPICES	1	No Quantity							238000			0
S3	2000	2000	2000	2	0	2	Export	348	Hungary	HUN	203	Czechia	CZE								07	COFFEE,TEA,COCOA,SPICES	1	No Quantity							12675000			0
S3	2000	2000	2000	2	0	2	Export	348	Hungary	HUN	208	Denmark	DNK								07	COFFEE,TEA,COCOA,SPICES	1	No Quantity							395000			0
S3	2000	2000	2000	2	0	2	Export	348	Hungary	HUN	233	Estonia	EST								07	COFFEE,TEA,COCOA,SPICES	1	No Quantity							503000			0
S3	2000	2000	2000	2	0	2	Export	348	Hungary	HUN	246	Finland	FIN								07	COFFEE,TEA,COCOA,SPICES	1	No Quantity							277000			0
S3	2000	2000	2000	2	0	2	Export	348	Hungary	HUN	251	France	FRA								07	COFFEE,TEA,COCOA,SPICES	1	No Quantity							839000			0
S3	2000	2000	2000	2	0	2	Export	348	Hungary	HUN	276	Germany	DEU								07	COFFEE,TEA,COCOA,SPICES	1	No Quantity							7154000			0
S3	2000	2000	2000	2	0	2	Export	348	Hungary	HUN	300	Greece	GRC								07	COFFEE,TEA,COCOA,SPICES	1	No Quantity							15000			0
S3	2000	2000	2000	2	0	2	Export	348	Hungary	HUN	344	China, Hong Kong SAR	HKG								07	COFFEE,TEA,COCOA,SPICES	1	No Quantity							103000			0
S3	2000	2000	2000	2	0	2	Export	348	Hungary	HUN	376	Israel	ISR								07	COFFEE,TEA,COCOA,SPICES	1	No Quantity							85000			0
S3	2000	2000	2000	2	0	2	Export	348	Hungary	HUN	381	Italy	ITA								07	COFFEE,TEA,COCOA,SPICES	1	No Quantity							591000			0
S3	2000	2000	2000	2	0	2	Export	348	Hungary	HUN	392	Japan	JPN								07	COFFEE,TEA,COCOA,SPICES	1	No Quantity							40000			0
S3	2000	2000	2000	2	0	2	Export	348	Hungary	HUN	398	Kazakhstan	KAZ								07	COFFEE,TEA,COCOA,SPICES	1	No Quantity							41000			0
S3	2000	2000	2000	2	0	2	Export	348	Hungary	HUN	428	Latvia	LVA								07	COFFEE,TEA,COCOA,SPICES	1	No Quantity							34000			0
S3	2000	2000	2000	2	0	2	Export	348	Hungary	HUN	440	Lithuania	LTU								07	COFFEE,TEA,COCOA,SPICES	1	No Quantity							109000			0
S3	2000	2000	2000	2	0	2	Export	348	Hungary	HUN	470	Malta	MLT								07	COFFEE,TEA,COCOA,SPICES	1	No Quantity							52000			0
S3	2000	2000	2000	2	0	2	Export	348	Hungary	HUN	484	Mexico	MEX								07	COFFEE,TEA,COCOA,SPICES	1	No Quantity							2000			0
S3	2000	2000	2000	2	0	2	Export	348	Hungary	HUN	490	Other Asia, nes									07	COFFEE,TEA,COCOA,SPICES	1	No Quantity							1000			0
S3	2000	2000	2000	2	0	2	Export	348	Hungary	HUN	496	Mongolia	MNG								07	COFFEE,TEA,COCOA,SPICES	1	No Quantity							246000			0
S3	2000	2000	2000	2	0	2	Export	348	Hungary	HUN	504	Morocco	MAR								07	COFFEE,TEA,COCOA,SPICES	1	No Quantity							3000			0
S3	2000	2000	2000	2	0	2	Export	348	Hungary	HUN	516	Namibia	NAM								07	COFFEE,TEA,COCOA,SPICES	1	No Quantity							1000			0
S3	2000	2000	2000	2	0	2	Export	348	Hungary	HUN	528	Netherlands	NLD								07	COFFEE,TEA,COCOA,SPICES	1	No Quantity							2574000			0
S3	2000	2000	2000	2	0	2	Export	348	Hungary	HUN	554	New Zealand	NZL								07	COFFEE,TEA,COCOA,SPICES	1	No Quantity							18000			0
S3	2000	2000	2000	2	0	2	Export	348	Hungary	HUN	600	Paraguay	PRY								07	COFFEE,TEA,COCOA,SPICES	1	No Quantity							16000			0
S3	2000	2000	2000	2	0	2	Export	348	Hungary	HUN	616	Poland	POL								07	COFFEE,TEA,COCOA,SPICES	1	No Quantity							6919000			0
S3	2000	2000	2000	2	0	2	Export	348	Hungary	HUN	620	Portugal	PRT								07	COFFEE,TEA,COCOA,SPICES	1	No Quantity							89000			0
S3	2000	2000	2000	2	0	2	Export	348	Hungary	HUN	642	Romania	ROU								07	COFFEE,TEA,COCOA,SPICES	1	No Quantity							6412000			0
S3	2000	2000	2000	2	0	2	Export	348	Hungary	HUN	643	Russian Federation	RUS								07	COFFEE,TEA,COCOA,SPICES	1	No Quantity							3529000			0
S3	2000	2000	2000	2	0	2	Export	348	Hungary	HUN	682	Saudi Arabia	SAU								07	COFFEE,TEA,COCOA,SPICES	1	No Quantity							63000			0
S3	2000	2000	2000	2	0	2	Export	348	Hungary	HUN	703	Slovakia	SVK								07	COFFEE,TEA,COCOA,SPICES	1	No Quantity							4612000			0
S3	2000	2000	2000	2	0	2	Export	348	Hungary	HUN	705	Slovenia	SVN								07	COFFEE,TEA,COCOA,SPICES	1	No Quantity							824000			0
S3	2000	2000	2000	2	0	2	Export	348	Hungary	HUN	710	South Africa	ZAF								07	COFFEE,TEA,COCOA,SPICES	1	No Quantity							20000			0
S3	2000	2000	2000	2	0	2	Export	348	Hungary	HUN	724	Spain	ESP								07	COFFEE,TEA,COCOA,SPICES	1	No Quantity							609000			0
S3	2000	2000	2000	2	0	2	Export	348	Hungary	HUN	752	Sweden	SWE								07	COFFEE,TEA,COCOA,SPICES	1	No Quantity							465000			0
S3	2000	2000	2000	2	0	2	Export	348	Hungary	HUN	757	Switzerland	CHE								07	COFFEE,TEA,COCOA,SPICES	1	No Quantity							4219000			0
S3	2000	2000	2000	2	0	2	Export	348	Hungary	HUN	784	United Arab Emirates	ARE								07	COFFEE,TEA,COCOA,SPICES	1	No Quantity							2000			0
S3	2000	2000	2000	2	0	2	Export	348	Hungary	HUN	795	Turkmenistan	TKM								07	COFFEE,TEA,COCOA,SPICES	1	No Quantity							70000			0
S3	2000	2000	2000	2	0	2	Export	348	Hungary	HUN	804	Ukraine	UKR								07	COFFEE,TEA,COCOA,SPICES	1	No Quantity							163000			0
S3	2000	2000	2000	2	0	2	Export	348	Hungary	HUN	807	North Macedonia	MKD								07	COFFEE,TEA,COCOA,SPICES	1	No Quantity							66000			0
S3	2000	2000	2000	2	0	2	Export	348	Hungary	HUN	818	Egypt	EGY								07	COFFEE,TEA,COCOA,SPICES	1	No Quantity							28000			0
S3	2000	2000	2000	2	0	2	Export	348	Hungary	HUN	826	United Kingdom	GBR								07	COFFEE,TEA,COCOA,SPICES	1	No Quantity							1231000			0
S3	2000	2000	2000	2	0	2	Export	348	Hungary	HUN	842	USA	USA								07	COFFEE,TEA,COCOA,SPICES	1	No Quantity							1090000			0
S3	2000	2000	2000	2	0	2	Export	348	Hungary	HUN	858	Uruguay	URY								07	COFFEE,TEA,COCOA,SPICES	1	No Quantity							56000			0
S3	2000	2000	2000	2	0	2	Export	348	Hungary	HUN	860	Uzbekistan	UZB								07	COFFEE,TEA,COCOA,SPICES	1	No Quantity							32000			0
S3	2000	2000	2000	2	0	2	Export	348	Hungary	HUN	891	Serbia and Montenegro	SCG								07	COFFEE,TEA,COCOA,SPICES	1	No Quantity							104000			0
S3	2000	2000	2000	2	0	2	Export	344	China, Hong Kong SAR	HKG	0	World	WLD								08	ANIMAL FEED STUFF	1	No Quantity							20780827			0
S3	2000	2000	2000	2	0	2	Export	344	China, Hong Kong SAR	HKG	36	Australia	AUS								08	ANIMAL FEED STUFF	1	No Quantity							21255			0
S3	2000	2000	2000	2	0	2	Export	344	China, Hong Kong SAR	HKG	124	Canada	CAN								08	ANIMAL FEED STUFF	1	No Quantity							27370			0
S3	2000	2000	2000	2	0	2	Export	344	China, Hong Kong SAR	HKG	152	Chile	CHL								08	ANIMAL FEED STUFF	1	No Quantity							1581			0
S3	2000	2000	2000	2	0	2	Export	344	China, Hong Kong SAR	HKG	156	China	CHN								08	ANIMAL FEED STUFF	1	No Quantity							17922887			0
S3	2000	2000	2000	2	0	2	Export	344	China, Hong Kong SAR	HKG	251	France	FRA								08	ANIMAL FEED STUFF	1	No Quantity							728			0
S3	2000	2000	2000	2	0	2	Export	344	China, Hong Kong SAR	HKG	276	Germany	DEU								08	ANIMAL FEED STUFF	1	No Quantity							2566			0
S3	2000	2000	2000	2	0	2	Export	344	China, Hong Kong SAR	HKG	360	Indonesia	IDN								08	ANIMAL FEED STUFF	1	No Quantity							97899			0
S3	2000	2000	2000	2	0	2	Export	344	China, Hong Kong SAR	HKG	392	Japan	JPN								08	ANIMAL FEED STUFF	1	No Quantity							502661			0
S3	2000	2000	2000	2	0	2	Export	344	China, Hong Kong SAR	HKG	408	Dem. People's Rep. of Korea	PRK								08	ANIMAL FEED STUFF	1	No Quantity							5506			0
S3	2000	2000	2000	2	0	2	Export	344	China, Hong Kong SAR	HKG	410	Rep. of Korea	KOR								08	ANIMAL FEED STUFF	1	No Quantity							1957			0
S3	2000	2000	2000	2	0	2	Export	344	China, Hong Kong SAR	HKG	446	China, Macao SAR	MAC								08	ANIMAL FEED STUFF	1	No Quantity							760409			0
S3	2000	2000	2000	2	0	2	Export	344	China, Hong Kong SAR	HKG	450	Madagascar	MDG								08	ANIMAL FEED STUFF	1	No Quantity							521			0
S3	2000	2000	2000	2	0	2	Export	344	China, Hong Kong SAR	HKG	458	Malaysia	MYS								08	ANIMAL FEED STUFF	1	No Quantity							95614			0
S3	2000	2000	2000	2	0	2	Export	344	China, Hong Kong SAR	HKG	490	Other Asia, nes									08	ANIMAL FEED STUFF	1	No Quantity							149177			0
S3	2000	2000	2000	2	0	2	Export	344	China, Hong Kong SAR	HKG	702	Singapore	SGP								08	ANIMAL FEED STUFF	1	No Quantity							40077			0
S3	2000	2000	2000	2	0	2	Export	344	China, Hong Kong SAR	HKG	704	Viet Nam	VNM								08	ANIMAL FEED STUFF	1	No Quantity							73763			0
S3	2000	2000	2000	2	0	2	Export	344	China, Hong Kong SAR	HKG	752	Sweden	SWE								08	ANIMAL FEED STUFF	1	No Quantity							12926			0
S3	2000	2000	2000	2	0	2	Export	344	China, Hong Kong SAR	HKG	757	Switzerland	CHE								08	ANIMAL FEED STUFF	1	No Quantity							3495			0
S3	2000	2000	2000	2	0	2	Export	344	China, Hong Kong SAR	HKG	764	Thailand	THA								08	ANIMAL FEED STUFF	1	No Quantity							26926			0
S3	2000	2000	2000	2	0	2	Export	344	China, Hong Kong SAR	HKG	784	United Arab Emirates	ARE								08	ANIMAL FEED STUFF	1	No Quantity							41072			0
S3	2000	2000	2000	2	0	2	Export	344	China, Hong Kong SAR	HKG	842	USA	USA								08	ANIMAL FEED STUFF	1	No Quantity							992437			0
S3	2000	2000	2000	2	0	2	Export	348	Hungary	HUN	0	World	WLD								08	ANIMAL FEED STUFF	1	No Quantity							104031000			0
S3	2000	2000	2000	2	0	2	Export	348	Hungary	HUN	12	Algeria	DZA								08	ANIMAL FEED STUFF	1	No Quantity							52000			0
S3	2000	2000	2000	2	0	2	Export	348	Hungary	HUN	36	Australia	AUS								08	ANIMAL FEED STUFF	1	No Quantity							127000			0
S3	2000	2000	2000	2	0	2	Export	348	Hungary	HUN	40	Austria	AUT								08	ANIMAL FEED STUFF	1	No Quantity							5333000			0
S3	2000	2000	2000	2	0	2	Export	348	Hungary	HUN	51	Armenia	ARM								08	ANIMAL FEED STUFF	1	No Quantity							1000			0
S3	2000	2000	2000	2	0	2	Export	348	Hungary	HUN	56	Belgium	BEL								08	ANIMAL FEED STUFF	1	No Quantity							1175000			0
S3	2000	2000	2000	2	0	2	Export	348	Hungary	HUN	70	Bosnia Herzegovina	BIH								08	ANIMAL FEED STUFF	1	No Quantity							8595000			0
S3	2000	2000	2000	2	0	2	Export	348	Hungary	HUN	76	Brazil	BRA								08	ANIMAL FEED STUFF	1	No Quantity							726000			0
S3	2000	2000	2000	2	0	2	Export	348	Hungary	HUN	100	Bulgaria	BGR								08	ANIMAL FEED STUFF	1	No Quantity							936000			0
S3	2000	2000	2000	2	0	2	Export	348	Hungary	HUN	112	Belarus	BLR								08	ANIMAL FEED STUFF	1	No Quantity							893000			0
S3	2000	2000	2000	2	0	2	Export	348	Hungary	HUN	124	Canada	CAN								08	ANIMAL FEED STUFF	1	No Quantity							112000			0
S3	2000	2000	2000	2	0	2	Export	348	Hungary	HUN	156	China	CHN								08	ANIMAL FEED STUFF	1	No Quantity							196000			0
S3	2000	2000	2000	2	0	2	Export	348	Hungary	HUN	191	Croatia	HRV								08	ANIMAL FEED STUFF	1	No Quantity							2635000			0
S3	2000	2000	2000	2	0	2	Export	348	Hungary	HUN	196	Cyprus	CYP								08	ANIMAL FEED STUFF	1	No Quantity							34000			0
S3	2000	2000	2000	2	0	2	Export	348	Hungary	HUN	203	Czechia	CZE								08	ANIMAL FEED STUFF	1	No Quantity							8281000			0
S3	2000	2000	2000	2	0	2	Export	348	Hungary	HUN	208	Denmark	DNK								08	ANIMAL FEED STUFF	1	No Quantity							345000			0
S3	2000	2000	2000	2	0	2	Export	348	Hungary	HUN	233	Estonia	EST								08	ANIMAL FEED STUFF	1	No Quantity							714000			0
S3	2000	2000	2000	2	0	2	Export	348	Hungary	HUN	246	Finland	FIN								08	ANIMAL FEED STUFF	1	No Quantity							142000			0
S3	2000	2000	2000	2	0	2	Export	348	Hungary	HUN	251	France	FRA								08	ANIMAL FEED STUFF	1	No Quantity							1723000			0
S3	2000	2000	2000	2	0	2	Export	348	Hungary	HUN	276	Germany	DEU								08	ANIMAL FEED STUFF	1	No Quantity							11186000			0
S3	2000	2000	2000	2	0	2	Export	348	Hungary	HUN	300	Greece	GRC								08	ANIMAL FEED STUFF	1	No Quantity							783000			0
S3	2000	2000	2000	2	0	2	Export	348	Hungary	HUN	360	Indonesia	IDN								08	ANIMAL FEED STUFF	1	No Quantity							23000			0
S3	2000	2000	2000	2	0	2	Export	348	Hungary	HUN	372	Ireland	IRL								08	ANIMAL FEED STUFF	1	No Quantity							28000			0
S3	2000	2000	2000	2	0	2	Export	348	Hungary	HUN	376	Israel	ISR								08	ANIMAL FEED STUFF	1	No Quantity							96000			0
S3	2000	2000	2000	2	0	2	Export	348	Hungary	HUN	381	Italy	ITA								08	ANIMAL FEED STUFF	1	No Quantity							2463000			0
S3	2000	2000	2000	2	0	2	Export	348	Hungary	HUN	392	Japan	JPN								08	ANIMAL FEED STUFF	1	No Quantity							1000			0
S3	2000	2000	2000	2	0	2	Export	348	Hungary	HUN	408	Dem. People's Rep. of Korea	PRK								08	ANIMAL FEED STUFF	1	No Quantity							1000			0
S3	2000	2000	2000	2	0	2	Export	348	Hungary	HUN	410	Rep. of Korea	KOR								08	ANIMAL FEED STUFF	1	No Quantity							13000			0
S3	2000	2000	2000	2	0	2	Export	348	Hungary	HUN	428	Latvia	LVA								08	ANIMAL FEED STUFF	1	No Quantity							696000			0
S3	2000	2000	2000	2	0	2	Export	348	Hungary	HUN	440	Lithuania	LTU								08	ANIMAL FEED STUFF	1	No Quantity							1061000			0
S3	2000	2000	2000	2	0	2	Export	348	Hungary	HUN	458	Malaysia	MYS								08	ANIMAL FEED STUFF	1	No Quantity							22000			0
S3	2000	2000	2000	2	0	2	Export	348	Hungary	HUN	470	Malta	MLT								08	ANIMAL FEED STUFF	1	No Quantity							11000			0
S3	2000	2000	2000	2	0	2	Export	348	Hungary	HUN	484	Mexico	MEX								08	ANIMAL FEED STUFF	1	No Quantity							16000			0
S3	2000	2000	2000	2	0	2	Export	348	Hungary	HUN	490	Other Asia, nes									08	ANIMAL FEED STUFF	1	No Quantity							143000			0
S3	2000	2000	2000	2	0	2	Export	348	Hungary	HUN	498	Rep. of Moldova	MDA								08	ANIMAL FEED STUFF	1	No Quantity							1428000			0
S3	2000	2000	2000	2	0	2	Export	348	Hungary	HUN	504	Morocco	MAR								08	ANIMAL FEED STUFF	1	No Quantity							10000			0
S3	2000	2000	2000	2	0	2	Export	348	Hungary	HUN	528	Netherlands	NLD								08	ANIMAL FEED STUFF	1	No Quantity							1352000			0
S3	2000	2000	2000	2	0	2	Export	348	Hungary	HUN	579	Norway	NOR								08	ANIMAL FEED STUFF	1	No Quantity							14000			0
S3	2000	2000	2000	2	0	2	Export	348	Hungary	HUN	586	Pakistan	PAK								08	ANIMAL FEED STUFF	1	No Quantity							18000			0
S3	2000	2000	2000	2	0	2	Export	348	Hungary	HUN	616	Poland	POL								08	ANIMAL FEED STUFF	1	No Quantity							11738000			0
S3	2000	2000	2000	2	0	2	Export	348	Hungary	HUN	620	Portugal	PRT								08	ANIMAL FEED STUFF	1	No Quantity							57000			0
S3	2000	2000	2000	2	0	2	Export	348	Hungary	HUN	642	Romania	ROU								08	ANIMAL FEED STUFF	1	No Quantity							15297000			0
S3	2000	2000	2000	2	0	2	Export	348	Hungary	HUN	643	Russian Federation	RUS								08	ANIMAL FEED STUFF	1	No Quantity							9114000			0
S3	2000	2000	2000	2	0	2	Export	348	Hungary	HUN	703	Slovakia	SVK								08	ANIMAL FEED STUFF	1	No Quantity							2802000			0
S3	2000	2000	2000	2	0	2	Export	348	Hungary	HUN	705	Slovenia	SVN								08	ANIMAL FEED STUFF	1	No Quantity							3873000			0
S3	2000	2000	2000	2	0	2	Export	348	Hungary	HUN	710	South Africa	ZAF								08	ANIMAL FEED STUFF	1	No Quantity							26000			0
S3	2000	2000	2000	2	0	2	Export	348	Hungary	HUN	724	Spain	ESP								08	ANIMAL FEED STUFF	1	No Quantity							516000			0
S3	2000	2000	2000	2	0	2	Export	348	Hungary	HUN	752	Sweden	SWE								08	ANIMAL FEED STUFF	1	No Quantity							69000			0
S3	2000	2000	2000	2	0	2	Export	348	Hungary	HUN	757	Switzerland	CHE								08	ANIMAL FEED STUFF	1	No Quantity							726000			0
S3	2000	2000	2000	2	0	2	Export	348	Hungary	HUN	792	Turkey	TUR								08	ANIMAL FEED STUFF	1	No Quantity							587000			0
S3	2000	2000	2000	2	0	2	Export	348	Hungary	HUN	804	Ukraine	UKR								08	ANIMAL FEED STUFF	1	No Quantity							2122000			0
S3	2000	2000	2000	2	0	2	Export	348	Hungary	HUN	807	North Macedonia	MKD								08	ANIMAL FEED STUFF	1	No Quantity							30000			0
S3	2000	2000	2000	2	0	2	Export	348	Hungary	HUN	818	Egypt	EGY								08	ANIMAL FEED STUFF	1	No Quantity							21000			0
S3	2000	2000	2000	2	0	2	Export	348	Hungary	HUN	826	United Kingdom	GBR								08	ANIMAL FEED STUFF	1	No Quantity							4193000			0
S3	2000	2000	2000	2	0	2	Export	348	Hungary	HUN	842	USA	USA								08	ANIMAL FEED STUFF	1	No Quantity							354000			0
S3	2000	2000	2000	2	0	2	Export	348	Hungary	HUN	860	Uzbekistan	UZB								08	ANIMAL FEED STUFF	1	No Quantity							96000			0
S3	2000	2000	2000	2	0	2	Export	348	Hungary	HUN	891	Serbia and Montenegro	SCG								08	ANIMAL FEED STUFF	1	No Quantity							1025000			0
S3	2000	2000	2000	2	0	2	Export	344	China, Hong Kong SAR	HKG	0	World	WLD								09	MISC.EDIBLE PRODUCTS ETC	1	No Quantity							303664530			0
S3	2000	2000	2000	2	0	2	Export	344	China, Hong Kong SAR	HKG	36	Australia	AUS								09	MISC.EDIBLE PRODUCTS ETC	1	No Quantity							18803331			0
S3	2000	2000	2000	2	0	2	Export	344	China, Hong Kong SAR	HKG	40	Austria	AUT								09	MISC.EDIBLE PRODUCTS ETC	1	No Quantity							50263			0
S3	2000	2000	2000	2	0	2	Export	344	China, Hong Kong SAR	HKG	48	Bahrain	BHR								09	MISC.EDIBLE PRODUCTS ETC	1	No Quantity							57251			0
S3	2000	2000	2000	2	0	2	Export	344	China, Hong Kong SAR	HKG	50	Bangladesh	BGD								09	MISC.EDIBLE PRODUCTS ETC	1	No Quantity							31896			0
S3	2000	2000	2000	2	0	2	Export	344	China, Hong Kong SAR	HKG	52	Barbados	BRB								09	MISC.EDIBLE PRODUCTS ETC	1	No Quantity							128			0
S3	2000	2000	2000	2	0	2	Export	344	China, Hong Kong SAR	HKG	56	Belgium	BEL								09	MISC.EDIBLE PRODUCTS ETC	1	No Quantity							1677905			0
S3	2000	2000	2000	2	0	2	Export	344	China, Hong Kong SAR	HKG	76	Brazil	BRA								09	MISC.EDIBLE PRODUCTS ETC	1	No Quantity							274869			0
S3	2000	2000	2000	2	0	2	Export	344	China, Hong Kong SAR	HKG	90	Solomon Isds	SLB								09	MISC.EDIBLE PRODUCTS ETC	1	No Quantity							37285			0
S3	2000	2000	2000	2	0	2	Export	344	China, Hong Kong SAR	HKG	96	Brunei Darussalam	BRN								09	MISC.EDIBLE PRODUCTS ETC	1	No Quantity							158388			0
S3	2000	2000	2000	2	0	2	Export	344	China, Hong Kong SAR	HKG	104	Myanmar	MMR								09	MISC.EDIBLE PRODUCTS ETC	1	No Quantity							363			0
S3	2000	2000	2000	2	0	2	Export	344	China, Hong Kong SAR	HKG	116	Cambodia	KHM								09	MISC.EDIBLE PRODUCTS ETC	1	No Quantity							154650			0
S3	2000	2000	2000	2	0	2	Export	344	China, Hong Kong SAR	HKG	120	Cameroon	CMR								09	MISC.EDIBLE PRODUCTS ETC	1	No Quantity							1138			0
S3	2000	2000	2000	2	0	2	Export	344	China, Hong Kong SAR	HKG	124	Canada	CAN								09	MISC.EDIBLE PRODUCTS ETC	1	No Quantity							11356361			0
S3	2000	2000	2000	2	0	2	Export	344	China, Hong Kong SAR	HKG	144	Sri Lanka	LKA								09	MISC.EDIBLE PRODUCTS ETC	1	No Quantity							39			0
S3	2000	2000	2000	2	0	2	Export	344	China, Hong Kong SAR	HKG	152	Chile	CHL								09	MISC.EDIBLE PRODUCTS ETC	1	No Quantity							25245			0
S3	2000	2000	2000	2	0	2	Export	344	China, Hong Kong SAR	HKG	156	China	CHN								09	MISC.EDIBLE PRODUCTS ETC	1	No Quantity							103604409			0
S3	2000	2000	2000	2	0	2	Export	344	China, Hong Kong SAR	HKG	188	Costa Rica	CRI								09	MISC.EDIBLE PRODUCTS ETC	1	No Quantity							49339			0
S3	2000	2000	2000	2	0	2	Export	344	China, Hong Kong SAR	HKG	191	Croatia	HRV								09	MISC.EDIBLE PRODUCTS ETC	1	No Quantity							2167			0
S3	2000	2000	2000	2	0	2	Export	344	China, Hong Kong SAR	HKG	192	Cuba	CUB								09	MISC.EDIBLE PRODUCTS ETC	1	No Quantity							38666			0
S3	2000	2000	2000	2	0	2	Export	344	China, Hong Kong SAR	HKG	196	Cyprus	CYP								09	MISC.EDIBLE PRODUCTS ETC	1	No Quantity							30217			0
S3	2000	2000	2000	2	0	2	Export	344	China, Hong Kong SAR	HKG	208	Denmark	DNK								09	MISC.EDIBLE PRODUCTS ETC	1	No Quantity							222019			0
S3	2000	2000	2000	2	0	2	Export	344	China, Hong Kong SAR	HKG	214	Dominican Rep.	DOM								09	MISC.EDIBLE PRODUCTS ETC	1	No Quantity							33896			0
S3	2000	2000	2000	2	0	2	Export	344	China, Hong Kong SAR	HKG	218	Ecuador	ECU								09	MISC.EDIBLE PRODUCTS ETC	1	No Quantity							5524			0
S3	2000	2000	2000	2	0	2	Export	344	China, Hong Kong SAR	HKG	242	Fiji	FJI								09	MISC.EDIBLE PRODUCTS ETC	1	No Quantity							72836			0
S3	2000	2000	2000	2	0	2	Export	344	China, Hong Kong SAR	HKG	246	Finland	FIN								09	MISC.EDIBLE PRODUCTS ETC	1	No Quantity							168885			0
S3	2000	2000	2000	2	0	2	Export	344	China, Hong Kong SAR	HKG	251	France	FRA								09	MISC.EDIBLE PRODUCTS ETC	1	No Quantity							1039491			0
S3	2000	2000	2000	2	0	2	Export	344	China, Hong Kong SAR	HKG	276	Germany	DEU								09	MISC.EDIBLE PRODUCTS ETC	1	No Quantity							1852981			0
S3	2000	2000	2000	2	0	2	Export	344	China, Hong Kong SAR	HKG	288	Ghana	GHA								09	MISC.EDIBLE PRODUCTS ETC	1	No Quantity							65905			0
S3	2000	2000	2000	2	0	2	Export	344	China, Hong Kong SAR	HKG	296	Kiribati	KIR								09	MISC.EDIBLE PRODUCTS ETC	1	No Quantity							3620			0
S3	2000	2000	2000	2	0	2	Export	344	China, Hong Kong SAR	HKG	300	Greece	GRC								09	MISC.EDIBLE PRODUCTS ETC	1	No Quantity							39134			0
S3	2000	2000	2000	2	0	2	Export	344	China, Hong Kong SAR	HKG	320	Guatemala	GTM								09	MISC.EDIBLE PRODUCTS ETC	1	No Quantity							128455			0
S3	2000	2000	2000	2	0	2	Export	344	China, Hong Kong SAR	HKG	328	Guyana	GUY								09	MISC.EDIBLE PRODUCTS ETC	1	No Quantity							82140			0
S3	2000	2000	2000	2	0	2	Export	344	China, Hong Kong SAR	HKG	340	Honduras	HND								09	MISC.EDIBLE PRODUCTS ETC	1	No Quantity							94833			0
S3	2000	2000	2000	2	0	2	Export	344	China, Hong Kong SAR	HKG	348	Hungary	HUN								09	MISC.EDIBLE PRODUCTS ETC	1	No Quantity							7929			0
S3	2000	2000	2000	2	0	2	Export	344	China, Hong Kong SAR	HKG	352	Iceland	ISL								09	MISC.EDIBLE PRODUCTS ETC	1	No Quantity							80151			0
S3	2000	2000	2000	2	0	2	Export	344	China, Hong Kong SAR	HKG	360	Indonesia	IDN								09	MISC.EDIBLE PRODUCTS ETC	1	No Quantity							1791386			0
S3	2000	2000	2000	2	0	2	Export	344	China, Hong Kong SAR	HKG	372	Ireland	IRL								09	MISC.EDIBLE PRODUCTS ETC	1	No Quantity							79298			0
S3	2000	2000	2000	2	0	2	Export	344	China, Hong Kong SAR	HKG	376	Israel	ISR								09	MISC.EDIBLE PRODUCTS ETC	1	No Quantity							166771			0
S3	2000	2000	2000	2	0	2	Export	344	China, Hong Kong SAR	HKG	381	Italy	ITA								09	MISC.EDIBLE PRODUCTS ETC	1	No Quantity							189063			0
S3	2000	2000	2000	2	0	2	Export	344	China, Hong Kong SAR	HKG	384	Côte d'Ivoire	CIV								09	MISC.EDIBLE PRODUCTS ETC	1	No Quantity							44317			0
S3	2000	2000	2000	2	0	2	Export	344	China, Hong Kong SAR	HKG	388	Jamaica	JAM								09	MISC.EDIBLE PRODUCTS ETC	1	No Quantity							194438			0
S3	2000	2000	2000	2	0	2	Export	344	China, Hong Kong SAR	HKG	392	Japan	JPN								09	MISC.EDIBLE PRODUCTS ETC	1	No Quantity							16148123			0
S3	2000	2000	2000	2	0	2	Export	344	China, Hong Kong SAR	HKG	404	Kenya	KEN								09	MISC.EDIBLE PRODUCTS ETC	1	No Quantity							9036			0
S3	2000	2000	2000	2	0	2	Export	344	China, Hong Kong SAR	HKG	408	Dem. People's Rep. of Korea	PRK								09	MISC.EDIBLE PRODUCTS ETC	1	No Quantity							188943			0
S3	2000	2000	2000	2	0	2	Export	344	China, Hong Kong SAR	HKG	410	Rep. of Korea	KOR								09	MISC.EDIBLE PRODUCTS ETC	1	No Quantity							2844806			0
S3	2000	2000	2000	2	0	2	Export	344	China, Hong Kong SAR	HKG	422	Lebanon	LBN								09	MISC.EDIBLE PRODUCTS ETC	1	No Quantity							27026			0
S3	2000	2000	2000	2	0	2	Export	344	China, Hong Kong SAR	HKG	446	China, Macao SAR	MAC								09	MISC.EDIBLE PRODUCTS ETC	1	No Quantity							11078113			0
S3	2000	2000	2000	2	0	2	Export	344	China, Hong Kong SAR	HKG	450	Madagascar	MDG								09	MISC.EDIBLE PRODUCTS ETC	1	No Quantity							1023482			0
S3	2000	2000	2000	2	0	2	Export	344	China, Hong Kong SAR	HKG	458	Malaysia	MYS								09	MISC.EDIBLE PRODUCTS ETC	1	No Quantity							2790476			0
S3	2000	2000	2000	2	0	2	Export	344	China, Hong Kong SAR	HKG	466	Mali	MLI								09	MISC.EDIBLE PRODUCTS ETC	1	No Quantity							6661			0
S3	2000	2000	2000	2	0	2	Export	344	China, Hong Kong SAR	HKG	470	Malta	MLT								09	MISC.EDIBLE PRODUCTS ETC	1	No Quantity							48566			0
S3	2000	2000	2000	2	0	2	Export	344	China, Hong Kong SAR	HKG	473	LAIA, nes									09	MISC.EDIBLE PRODUCTS ETC	1	No Quantity							169149			0
S3	2000	2000	2000	2	0	2	Export	344	China, Hong Kong SAR	HKG	480	Mauritius	MUS								09	MISC.EDIBLE PRODUCTS ETC	1	No Quantity							132742			0
S3	2000	2000	2000	2	0	2	Export	344	China, Hong Kong SAR	HKG	484	Mexico	MEX								09	MISC.EDIBLE PRODUCTS ETC	1	No Quantity							27780			0
S3	2000	2000	2000	2	0	2	Export	344	China, Hong Kong SAR	HKG	490	Other Asia, nes									09	MISC.EDIBLE PRODUCTS ETC	1	No Quantity							8321526			0
S3	2000	2000	2000	2	0	2	Export	344	China, Hong Kong SAR	HKG	512	Oman	OMN								09	MISC.EDIBLE PRODUCTS ETC	1	No Quantity							28683			0
S3	2000	2000	2000	2	0	2	Export	344	China, Hong Kong SAR	HKG	520	Nauru	NRU								09	MISC.EDIBLE PRODUCTS ETC	1	No Quantity							2624			0
S3	2000	2000	2000	2	0	2	Export	344	China, Hong Kong SAR	HKG	524	Nepal	NPL								09	MISC.EDIBLE PRODUCTS ETC	1	No Quantity							45378			0
S3	2000	2000	2000	2	0	2	Export	344	China, Hong Kong SAR	HKG	527	Oceania, nes									09	MISC.EDIBLE PRODUCTS ETC	1	No Quantity							2283547			0
S3	2000	2000	2000	2	0	2	Export	344	China, Hong Kong SAR	HKG	528	Netherlands	NLD								09	MISC.EDIBLE PRODUCTS ETC	1	No Quantity							6686703			0
S3	2000	2000	2000	2	0	2	Export	344	China, Hong Kong SAR	HKG	530	Neth. Antilles	ANT								09	MISC.EDIBLE PRODUCTS ETC	1	No Quantity							149650			0
S3	2000	2000	2000	2	0	2	Export	344	China, Hong Kong SAR	HKG	533	Aruba	ABW								09	MISC.EDIBLE PRODUCTS ETC	1	No Quantity							154298			0
S3	2000	2000	2000	2	0	2	Export	344	China, Hong Kong SAR	HKG	548	Vanuatu	VUT								09	MISC.EDIBLE PRODUCTS ETC	1	No Quantity							16960			0
S3	2000	2000	2000	2	0	2	Export	344	China, Hong Kong SAR	HKG	554	New Zealand	NZL								09	MISC.EDIBLE PRODUCTS ETC	1	No Quantity							1367678			0
S3	2000	2000	2000	2	0	2	Export	344	China, Hong Kong SAR	HKG	566	Nigeria	NGA								09	MISC.EDIBLE PRODUCTS ETC	1	No Quantity							59149			0
S3	2000	2000	2000	2	0	2	Export	344	China, Hong Kong SAR	HKG	579	Norway	NOR								09	MISC.EDIBLE PRODUCTS ETC	1	No Quantity							279132			0
S3	2000	2000	2000	2	0	2	Export	344	China, Hong Kong SAR	HKG	581	United States Minor Outlying Islands	UMI								09	MISC.EDIBLE PRODUCTS ETC	1	No Quantity							333497			0
S3	2000	2000	2000	2	0	2	Export	344	China, Hong Kong SAR	HKG	586	Pakistan	PAK								09	MISC.EDIBLE PRODUCTS ETC	1	No Quantity							32866			0
S3	2000	2000	2000	2	0	2	Export	344	China, Hong Kong SAR	HKG	591	Panama	PAN								09	MISC.EDIBLE PRODUCTS ETC	1	No Quantity							373830			0
S3	2000	2000	2000	2	0	2	Export	344	China, Hong Kong SAR	HKG	598	Papua New Guinea	PNG								09	MISC.EDIBLE PRODUCTS ETC	1	No Quantity							134463			0
S3	2000	2000	2000	2	0	2	Export	344	China, Hong Kong SAR	HKG	600	Paraguay	PRY								09	MISC.EDIBLE PRODUCTS ETC	1	No Quantity							8799			0
S3	2000	2000	2000	2	0	2	Export	344	China, Hong Kong SAR	HKG	604	Peru	PER								09	MISC.EDIBLE PRODUCTS ETC	1	No Quantity							339476			0
S3	2000	2000	2000	2	0	2	Export	344	China, Hong Kong SAR	HKG	608	Philippines	PHL								09	MISC.EDIBLE PRODUCTS ETC	1	No Quantity							1941009			0
S3	2000	2000	2000	2	0	2	Export	344	China, Hong Kong SAR	HKG	616	Poland	POL								09	MISC.EDIBLE PRODUCTS ETC	1	No Quantity							3080			0
S3	2000	2000	2000	2	0	2	Export	344	China, Hong Kong SAR	HKG	620	Portugal	PRT								09	MISC.EDIBLE PRODUCTS ETC	1	No Quantity							28650			0
S3	2000	2000	2000	2	0	2	Export	344	China, Hong Kong SAR	HKG	643	Russian Federation	RUS								09	MISC.EDIBLE PRODUCTS ETC	1	No Quantity							48489			0
S3	2000	2000	2000	2	0	2	Export	344	China, Hong Kong SAR	HKG	646	Rwanda	RWA								09	MISC.EDIBLE PRODUCTS ETC	1	No Quantity							1617			0
S3	2000	2000	2000	2	0	2	Export	344	China, Hong Kong SAR	HKG	682	Saudi Arabia	SAU								09	MISC.EDIBLE PRODUCTS ETC	1	No Quantity							24186			0
S3	2000	2000	2000	2	0	2	Export	344	China, Hong Kong SAR	HKG	690	Seychelles	SYC								09	MISC.EDIBLE PRODUCTS ETC	1	No Quantity							56394			0
S3	2000	2000	2000	2	0	2	Export	344	China, Hong Kong SAR	HKG	699	India	IND								09	MISC.EDIBLE PRODUCTS ETC	1	No Quantity							133670			0
S3	2000	2000	2000	2	0	2	Export	344	China, Hong Kong SAR	HKG	702	Singapore	SGP								09	MISC.EDIBLE PRODUCTS ETC	1	No Quantity							5088175			0
S3	2000	2000	2000	2	0	2	Export	344	China, Hong Kong SAR	HKG	704	Viet Nam	VNM								09	MISC.EDIBLE PRODUCTS ETC	1	No Quantity							866200			0
S3	2000	2000	2000	2	0	2	Export	344	China, Hong Kong SAR	HKG	710	South Africa	ZAF								09	MISC.EDIBLE PRODUCTS ETC	1	No Quantity							672969			0
S3	2000	2000	2000	2	0	2	Export	344	China, Hong Kong SAR	HKG	724	Spain	ESP								09	MISC.EDIBLE PRODUCTS ETC	1	No Quantity							554488			0
S3	2000	2000	2000	2	0	2	Export	344	China, Hong Kong SAR	HKG	736	Fmr Sudan	SDN								09	MISC.EDIBLE PRODUCTS ETC	1	No Quantity							606			0
S3	2000	2000	2000	2	0	2	Export	344	China, Hong Kong SAR	HKG	740	Suriname	SUR								09	MISC.EDIBLE PRODUCTS ETC	1	No Quantity							207909			0
S3	2000	2000	2000	2	0	2	Export	344	China, Hong Kong SAR	HKG	748	Swaziland	SWZ								09	MISC.EDIBLE PRODUCTS ETC	1	No Quantity							1653			0
S3	2000	2000	2000	2	0	2	Export	344	China, Hong Kong SAR	HKG	752	Sweden	SWE								09	MISC.EDIBLE PRODUCTS ETC	1	No Quantity							350707			0
S3	2000	2000	2000	2	0	2	Export	344	China, Hong Kong SAR	HKG	757	Switzerland	CHE								09	MISC.EDIBLE PRODUCTS ETC	1	No Quantity							475400			0
S3	2000	2000	2000	2	0	2	Export	344	China, Hong Kong SAR	HKG	764	Thailand	THA								09	MISC.EDIBLE PRODUCTS ETC	1	No Quantity							738173			0
S3	2000	2000	2000	2	0	2	Export	344	China, Hong Kong SAR	HKG	768	Togo	TGO								09	MISC.EDIBLE PRODUCTS ETC	1	No Quantity							8086			0
S3	2000	2000	2000	2	0	2	Export	344	China, Hong Kong SAR	HKG	780	Trinidad and Tobago	TTO								09	MISC.EDIBLE PRODUCTS ETC	1	No Quantity							555978			0
S3	2000	2000	2000	2	0	2	Export	344	China, Hong Kong SAR	HKG	784	United Arab Emirates	ARE								09	MISC.EDIBLE PRODUCTS ETC	1	No Quantity							127349			0
S3	2000	2000	2000	2	0	2	Export	344	China, Hong Kong SAR	HKG	792	Turkey	TUR								09	MISC.EDIBLE PRODUCTS ETC	1	No Quantity							58617			0
S3	2000	2000	2000	2	0	2	Export	344	China, Hong Kong SAR	HKG	798	Tuvalu	TUV								09	MISC.EDIBLE PRODUCTS ETC	1	No Quantity							2567			0
S3	2000	2000	2000	2	0	2	Export	344	China, Hong Kong SAR	HKG	800	Uganda	UGA								09	MISC.EDIBLE PRODUCTS ETC	1	No Quantity							5314			0
S3	2000	2000	2000	2	0	2	Export	344	China, Hong Kong SAR	HKG	818	Egypt	EGY								09	MISC.EDIBLE PRODUCTS ETC	1	No Quantity							78522			0
S3	2000	2000	2000	2	0	2	Export	344	China, Hong Kong SAR	HKG	826	United Kingdom	GBR								09	MISC.EDIBLE PRODUCTS ETC	1	No Quantity							21381828			0
S3	2000	2000	2000	2	0	2	Export	344	China, Hong Kong SAR	HKG	842	USA	USA								09	MISC.EDIBLE PRODUCTS ETC	1	No Quantity							71936649			0
S3	2000	2000	2000	2	0	2	Export	344	China, Hong Kong SAR	HKG	862	Venezuela	VEN								09	MISC.EDIBLE PRODUCTS ETC	1	No Quantity							439576			0
S3	2000	2000	2000	2	0	2	Export	344	China, Hong Kong SAR	HKG	882	Samoa	WSM								09	MISC.EDIBLE PRODUCTS ETC	1	No Quantity							43922			0
S3	2000	2000	2000	2	0	2	Export	344	China, Hong Kong SAR	HKG	894	Zambia	ZMB								09	MISC.EDIBLE PRODUCTS ETC	1	No Quantity							2602			0
S3	2000	2000	2000	2	0	2	Export	348	Hungary	HUN	0	World	WLD								09	MISC.EDIBLE PRODUCTS ETC	1	No Quantity							47813000			0
S3	2000	2000	2000	2	0	2	Export	348	Hungary	HUN	8	Albania	ALB								09	MISC.EDIBLE PRODUCTS ETC	1	No Quantity							58000			0
S3	2000	2000	2000	2	0	2	Export	348	Hungary	HUN	28	Antigua and Barbuda	ATG								09	MISC.EDIBLE PRODUCTS ETC	1	No Quantity							1000			0
S3	2000	2000	2000	2	0	2	Export	348	Hungary	HUN	31	Azerbaijan	AZE								09	MISC.EDIBLE PRODUCTS ETC	1	No Quantity							5000			0
S3	2000	2000	2000	2	0	2	Export	348	Hungary	HUN	36	Australia	AUS								09	MISC.EDIBLE PRODUCTS ETC	1	No Quantity							7000			0
S3	2000	2000	2000	2	0	2	Export	348	Hungary	HUN	40	Austria	AUT								09	MISC.EDIBLE PRODUCTS ETC	1	No Quantity							2713000			0
S3	2000	2000	2000	2	0	2	Export	348	Hungary	HUN	51	Armenia	ARM								09	MISC.EDIBLE PRODUCTS ETC	1	No Quantity							13000			0
S3	2000	2000	2000	2	0	2	Export	348	Hungary	HUN	56	Belgium	BEL								09	MISC.EDIBLE PRODUCTS ETC	1	No Quantity							16000			0
S3	2000	2000	2000	2	0	2	Export	348	Hungary	HUN	70	Bosnia Herzegovina	BIH								09	MISC.EDIBLE PRODUCTS ETC	1	No Quantity							837000			0
S3	2000	2000	2000	2	0	2	Export	348	Hungary	HUN	76	Brazil	BRA								09	MISC.EDIBLE PRODUCTS ETC	1	No Quantity							19000			0
S3	2000	2000	2000	2	0	2	Export	348	Hungary	HUN	100	Bulgaria	BGR								09	MISC.EDIBLE PRODUCTS ETC	1	No Quantity							640000			0
S3	2000	2000	2000	2	0	2	Export	348	Hungary	HUN	112	Belarus	BLR								09	MISC.EDIBLE PRODUCTS ETC	1	No Quantity							6000			0
S3	2000	2000	2000	2	0	2	Export	348	Hungary	HUN	124	Canada	CAN								09	MISC.EDIBLE PRODUCTS ETC	1	No Quantity							94000			0
S3	2000	2000	2000	2	0	2	Export	348	Hungary	HUN	152	Chile	CHL								09	MISC.EDIBLE PRODUCTS ETC	1	No Quantity							2000			0
S3	2000	2000	2000	2	0	2	Export	348	Hungary	HUN	156	China	CHN								09	MISC.EDIBLE PRODUCTS ETC	1	No Quantity							44000			0
S3	2000	2000	2000	2	0	2	Export	348	Hungary	HUN	191	Croatia	HRV								09	MISC.EDIBLE PRODUCTS ETC	1	No Quantity							3091000			0
S3	2000	2000	2000	2	0	2	Export	348	Hungary	HUN	196	Cyprus	CYP								09	MISC.EDIBLE PRODUCTS ETC	1	No Quantity							125000			0
S3	2000	2000	2000	2	0	2	Export	348	Hungary	HUN	203	Czechia	CZE								09	MISC.EDIBLE PRODUCTS ETC	1	No Quantity							3201000			0
S3	2000	2000	2000	2	0	2	Export	348	Hungary	HUN	208	Denmark	DNK								09	MISC.EDIBLE PRODUCTS ETC	1	No Quantity							27000			0
S3	2000	2000	2000	2	0	2	Export	348	Hungary	HUN	212	Dominica	DMA								09	MISC.EDIBLE PRODUCTS ETC	1	No Quantity							1000			0
S3	2000	2000	2000	2	0	2	Export	348	Hungary	HUN	218	Ecuador	ECU								09	MISC.EDIBLE PRODUCTS ETC	1	No Quantity							2000			0
S3	2000	2000	2000	2	0	2	Export	348	Hungary	HUN	233	Estonia	EST								09	MISC.EDIBLE PRODUCTS ETC	1	No Quantity							144000			0
S3	2000	2000	2000	2	0	2	Export	348	Hungary	HUN	246	Finland	FIN								09	MISC.EDIBLE PRODUCTS ETC	1	No Quantity							93000			0
S3	2000	2000	2000	2	0	2	Export	348	Hungary	HUN	251	France	FRA								09	MISC.EDIBLE PRODUCTS ETC	1	No Quantity							17000			0
S3	2000	2000	2000	2	0	2	Export	348	Hungary	HUN	268	Georgia	GEO								09	MISC.EDIBLE PRODUCTS ETC	1	No Quantity							11000			0
S3	2000	2000	2000	2	0	2	Export	348	Hungary	HUN	276	Germany	DEU								09	MISC.EDIBLE PRODUCTS ETC	1	No Quantity							1370000			0
S3	2000	2000	2000	2	0	2	Export	348	Hungary	HUN	300	Greece	GRC								09	MISC.EDIBLE PRODUCTS ETC	1	No Quantity							1000			0
S3	2000	2000	2000	2	0	2	Export	348	Hungary	HUN	344	China, Hong Kong SAR	HKG								09	MISC.EDIBLE PRODUCTS ETC	1	No Quantity							17000			0
S3	2000	2000	2000	2	0	2	Export	348	Hungary	HUN	352	Iceland	ISL								09	MISC.EDIBLE PRODUCTS ETC	1	No Quantity							6000			0
S3	2000	2000	2000	2	0	2	Export	348	Hungary	HUN	372	Ireland	IRL								09	MISC.EDIBLE PRODUCTS ETC	1	No Quantity							2000			0
S3	2000	2000	2000	2	0	2	Export	348	Hungary	HUN	376	Israel	ISR								09	MISC.EDIBLE PRODUCTS ETC	1	No Quantity							1556000			0
S3	2000	2000	2000	2	0	2	Export	348	Hungary	HUN	381	Italy	ITA								09	MISC.EDIBLE PRODUCTS ETC	1	No Quantity							655000			0
S3	2000	2000	2000	2	0	2	Export	348	Hungary	HUN	392	Japan	JPN								09	MISC.EDIBLE PRODUCTS ETC	1	No Quantity							18000			0
S3	2000	2000	2000	2	0	2	Export	348	Hungary	HUN	398	Kazakhstan	KAZ								09	MISC.EDIBLE PRODUCTS ETC	1	No Quantity							92000			0
S3	2000	2000	2000	2	0	2	Export	348	Hungary	HUN	410	Rep. of Korea	KOR								09	MISC.EDIBLE PRODUCTS ETC	1	No Quantity							2000			0
S3	2000	2000	2000	2	0	2	Export	348	Hungary	HUN	417	Kyrgyzstan	KGZ								09	MISC.EDIBLE PRODUCTS ETC	1	No Quantity							1000			0
S3	2000	2000	2000	2	0	2	Export	348	Hungary	HUN	428	Latvia	LVA								09	MISC.EDIBLE PRODUCTS ETC	1	No Quantity							65000			0
S3	2000	2000	2000	2	0	2	Export	348	Hungary	HUN	440	Lithuania	LTU								09	MISC.EDIBLE PRODUCTS ETC	1	No Quantity							505000			0
S3	2000	2000	2000	2	0	2	Export	348	Hungary	HUN	470	Malta	MLT								09	MISC.EDIBLE PRODUCTS ETC	1	No Quantity							23000			0
S3	2000	2000	2000	2	0	2	Export	348	Hungary	HUN	490	Other Asia, nes									09	MISC.EDIBLE PRODUCTS ETC	1	No Quantity							28000			0
S3	2000	2000	2000	2	0	2	Export	348	Hungary	HUN	496	Mongolia	MNG								09	MISC.EDIBLE PRODUCTS ETC	1	No Quantity							2000			0
S3	2000	2000	2000	2	0	2	Export	348	Hungary	HUN	498	Rep. of Moldova	MDA								09	MISC.EDIBLE PRODUCTS ETC	1	No Quantity							247000			0
S3	2000	2000	2000	2	0	2	Export	348	Hungary	HUN	508	Mozambique	MOZ								09	MISC.EDIBLE PRODUCTS ETC	1	No Quantity							14000			0
S3	2000	2000	2000	2	0	2	Export	348	Hungary	HUN	528	Netherlands	NLD								09	MISC.EDIBLE PRODUCTS ETC	1	No Quantity							97000			0
S3	2000	2000	2000	2	0	2	Export	348	Hungary	HUN	530	Neth. Antilles	ANT								09	MISC.EDIBLE PRODUCTS ETC	1	No Quantity							13000			0
S3	2000	2000	2000	2	0	2	Export	348	Hungary	HUN	540	New Caledonia	NCL								09	MISC.EDIBLE PRODUCTS ETC	1	No Quantity							1000			0
S3	2000	2000	2000	2	0	2	Export	348	Hungary	HUN	554	New Zealand	NZL								09	MISC.EDIBLE PRODUCTS ETC	1	No Quantity							131000			0
S3	2000	2000	2000	2	0	2	Export	348	Hungary	HUN	616	Poland	POL								09	MISC.EDIBLE PRODUCTS ETC	1	No Quantity							7199000			0
S3	2000	2000	2000	2	0	2	Export	348	Hungary	HUN	620	Portugal	PRT								09	MISC.EDIBLE PRODUCTS ETC	1	No Quantity							17000			0
S3	2000	2000	2000	2	0	2	Export	348	Hungary	HUN	642	Romania	ROU								09	MISC.EDIBLE PRODUCTS ETC	1	No Quantity							8629000			0
S3	2000	2000	2000	2	0	2	Export	348	Hungary	HUN	643	Russian Federation	RUS								09	MISC.EDIBLE PRODUCTS ETC	1	No Quantity							3297000			0
S3	2000	2000	2000	2	0	2	Export	348	Hungary	HUN	690	Seychelles	SYC								09	MISC.EDIBLE PRODUCTS ETC	1	No Quantity							3000			0
S3	2000	2000	2000	2	0	2	Export	348	Hungary	HUN	699	India	IND								09	MISC.EDIBLE PRODUCTS ETC	1	No Quantity							1000			0
S3	2000	2000	2000	2	0	2	Export	348	Hungary	HUN	702	Singapore	SGP								09	MISC.EDIBLE PRODUCTS ETC	1	No Quantity							48000			0
S3	2000	2000	2000	2	0	2	Export	348	Hungary	HUN	703	Slovakia	SVK								09	MISC.EDIBLE PRODUCTS ETC	1	No Quantity							3324000			0
S3	2000	2000	2000	2	0	2	Export	348	Hungary	HUN	704	Viet Nam	VNM								09	MISC.EDIBLE PRODUCTS ETC	1	No Quantity							5047000			0
S3	2000	2000	2000	2	0	2	Export	348	Hungary	HUN	705	Slovenia	SVN								09	MISC.EDIBLE PRODUCTS ETC	1	No Quantity							1598000			0
S3	2000	2000	2000	2	0	2	Export	348	Hungary	HUN	710	South Africa	ZAF								09	MISC.EDIBLE PRODUCTS ETC	1	No Quantity							1000			0
S3	2000	2000	2000	2	0	2	Export	348	Hungary	HUN	724	Spain	ESP								09	MISC.EDIBLE PRODUCTS ETC	1	No Quantity							47000			0
S3	2000	2000	2000	2	0	2	Export	348	Hungary	HUN	752	Sweden	SWE								09	MISC.EDIBLE PRODUCTS ETC	1	No Quantity							234000			0
S3	2000	2000	2000	2	0	2	Export	348	Hungary	HUN	757	Switzerland	CHE								09	MISC.EDIBLE PRODUCTS ETC	1	No Quantity							28000			0
S3	2000	2000	2000	2	0	2	Export	348	Hungary	HUN	784	United Arab Emirates	ARE								09	MISC.EDIBLE PRODUCTS ETC	1	No Quantity							22000			0
S3	2000	2000	2000	2	0	2	Export	348	Hungary	HUN	792	Turkey	TUR								09	MISC.EDIBLE PRODUCTS ETC	1	No Quantity							2000			0
S3	2000	2000	2000	2	0	2	Export	348	Hungary	HUN	795	Turkmenistan	TKM								09	MISC.EDIBLE PRODUCTS ETC	1	No Quantity							2000			0
S3	2000	2000	2000	2	0	2	Export	348	Hungary	HUN	804	Ukraine	UKR								09	MISC.EDIBLE PRODUCTS ETC	1	No Quantity							603000			0
S3	2000	2000	2000	2	0	2	Export	348	Hungary	HUN	807	North Macedonia	MKD								09	MISC.EDIBLE PRODUCTS ETC	1	No Quantity							155000			0
S3	2000	2000	2000	2	0	2	Export	348	Hungary	HUN	818	Egypt	EGY								09	MISC.EDIBLE PRODUCTS ETC	1	No Quantity							38000			0
S3	2000	2000	2000	2	0	2	Export	348	Hungary	HUN	826	United Kingdom	GBR								09	MISC.EDIBLE PRODUCTS ETC	1	No Quantity							263000			0
S3	2000	2000	2000	2	0	2	Export	348	Hungary	HUN	834	United Rep. of Tanzania	TZA								09	MISC.EDIBLE PRODUCTS ETC	1	No Quantity							7000			0
S3	2000	2000	2000	2	0	2	Export	348	Hungary	HUN	842	USA	USA								09	MISC.EDIBLE PRODUCTS ETC	1	No Quantity							487000			0
S3	2000	2000	2000	2	0	2	Export	348	Hungary	HUN	862	Venezuela	VEN								09	MISC.EDIBLE PRODUCTS ETC	1	No Quantity							1000			0
S3	2000	2000	2000	2	0	2	Export	348	Hungary	HUN	891	Serbia and Montenegro	SCG								09	MISC.EDIBLE PRODUCTS ETC	1	No Quantity							747000			0
S3	2000	2000	2000	2	0	2	Export	344	China, Hong Kong SAR	HKG	0	World	WLD								11	BEVERAGES	1	No Quantity							336903823			0
S3	2000	2000	2000	2	0	2	Export	344	China, Hong Kong SAR	HKG	12	Algeria	DZA								11	BEVERAGES	1	No Quantity							7521			0
S3	2000	2000	2000	2	0	2	Export	344	China, Hong Kong SAR	HKG	24	Angola	AGO								11	BEVERAGES	1	No Quantity							5735			0
S3	2000	2000	2000	2	0	2	Export	344	China, Hong Kong SAR	HKG	36	Australia	AUS								11	BEVERAGES	1	No Quantity							6667119			0
S3	2000	2000	2000	2	0	2	Export	344	China, Hong Kong SAR	HKG	50	Bangladesh	BGD								11	BEVERAGES	1	No Quantity							6977			0
S3	2000	2000	2000	2	0	2	Export	344	China, Hong Kong SAR	HKG	56	Belgium	BEL								11	BEVERAGES	1	No Quantity							1944676			0
S3	2000	2000	2000	2	0	2	Export	344	China, Hong Kong SAR	HKG	72	Botswana	BWA								11	BEVERAGES	1	No Quantity							3909			0
S3	2000	2000	2000	2	0	2	Export	344	China, Hong Kong SAR	HKG	90	Solomon Isds	SLB								11	BEVERAGES	1	No Quantity							231			0
S3	2000	2000	2000	2	0	2	Export	344	China, Hong Kong SAR	HKG	96	Brunei Darussalam	BRN								11	BEVERAGES	1	No Quantity							176773			0
S3	2000	2000	2000	2	0	2	Export	344	China, Hong Kong SAR	HKG	104	Myanmar	MMR								11	BEVERAGES	1	No Quantity							2829			0
S3	2000	2000	2000	2	0	2	Export	344	China, Hong Kong SAR	HKG	116	Cambodia	KHM								11	BEVERAGES	1	No Quantity							831288			0
S3	2000	2000	2000	2	0	2	Export	344	China, Hong Kong SAR	HKG	120	Cameroon	CMR								11	BEVERAGES	1	No Quantity							3153			0
S3	2000	2000	2000	2	0	2	Export	344	China, Hong Kong SAR	HKG	124	Canada	CAN								11	BEVERAGES	1	No Quantity							2501818			0
S3	2000	2000	2000	2	0	2	Export	344	China, Hong Kong SAR	HKG	152	Chile	CHL								11	BEVERAGES	1	No Quantity							2569			0
S3	2000	2000	2000	2	0	2	Export	344	China, Hong Kong SAR	HKG	156	China	CHN								11	BEVERAGES	1	No Quantity							117739567			0
S3	2000	2000	2000	2	0	2	Export	344	China, Hong Kong SAR	HKG	188	Costa Rica	CRI								11	BEVERAGES	1	No Quantity							11214			0
S3	2000	2000	2000	2	0	2	Export	344	China, Hong Kong SAR	HKG	192	Cuba	CUB								11	BEVERAGES	1	No Quantity							18702			0
S3	2000	2000	2000	2	0	2	Export	344	China, Hong Kong SAR	HKG	196	Cyprus	CYP								11	BEVERAGES	1	No Quantity							155540			0
S3	2000	2000	2000	2	0	2	Export	344	China, Hong Kong SAR	HKG	204	Benin	BEN								11	BEVERAGES	1	No Quantity							12578			0
S3	2000	2000	2000	2	0	2	Export	344	China, Hong Kong SAR	HKG	214	Dominican Rep.	DOM								11	BEVERAGES	1	No Quantity							41816			0
S3	2000	2000	2000	2	0	2	Export	344	China, Hong Kong SAR	HKG	251	France	FRA								11	BEVERAGES	1	No Quantity							2858391			0
S3	2000	2000	2000	2	0	2	Export	344	China, Hong Kong SAR	HKG	276	Germany	DEU								11	BEVERAGES	1	No Quantity							22694			0
S3	2000	2000	2000	2	0	2	Export	344	China, Hong Kong SAR	HKG	320	Guatemala	GTM								11	BEVERAGES	1	No Quantity							6088			0
S3	2000	2000	2000	2	0	2	Export	344	China, Hong Kong SAR	HKG	324	Guinea	GIN								11	BEVERAGES	1	No Quantity							3055			0
S3	2000	2000	2000	2	0	2	Export	344	China, Hong Kong SAR	HKG	360	Indonesia	IDN								11	BEVERAGES	1	No Quantity							116111			0
S3	2000	2000	2000	2	0	2	Export	344	China, Hong Kong SAR	HKG	376	Israel	ISR								11	BEVERAGES	1	No Quantity							75013			0
S3	2000	2000	2000	2	0	2	Export	344	China, Hong Kong SAR	HKG	381	Italy	ITA								11	BEVERAGES	1	No Quantity							25001			0
S3	2000	2000	2000	2	0	2	Export	344	China, Hong Kong SAR	HKG	388	Jamaica	JAM								11	BEVERAGES	1	No Quantity							5802			0
S3	2000	2000	2000	2	0	2	Export	344	China, Hong Kong SAR	HKG	392	Japan	JPN								11	BEVERAGES	1	No Quantity							13511796			0
S3	2000	2000	2000	2	0	2	Export	344	China, Hong Kong SAR	HKG	404	Kenya	KEN								11	BEVERAGES	1	No Quantity							11708			0
S3	2000	2000	2000	2	0	2	Export	344	China, Hong Kong SAR	HKG	408	Dem. People's Rep. of Korea	PRK								11	BEVERAGES	1	No Quantity							527916			0
S3	2000	2000	2000	2	0	2	Export	344	China, Hong Kong SAR	HKG	410	Rep. of Korea	KOR								11	BEVERAGES	1	No Quantity							2041377			0
S3	2000	2000	2000	2	0	2	Export	344	China, Hong Kong SAR	HKG	414	Kuwait	KWT								11	BEVERAGES	1	No Quantity							499620			0
S3	2000	2000	2000	2	0	2	Export	344	China, Hong Kong SAR	HKG	446	China, Macao SAR	MAC								11	BEVERAGES	1	No Quantity							117601513			0
S3	2000	2000	2000	2	0	2	Export	344	China, Hong Kong SAR	HKG	450	Madagascar	MDG								11	BEVERAGES	1	No Quantity							9006			0
S3	2000	2000	2000	2	0	2	Export	344	China, Hong Kong SAR	HKG	458	Malaysia	MYS								11	BEVERAGES	1	No Quantity							1747847			0
S3	2000	2000	2000	2	0	2	Export	344	China, Hong Kong SAR	HKG	480	Mauritius	MUS								11	BEVERAGES	1	No Quantity							60959			0
S3	2000	2000	2000	2	0	2	Export	344	China, Hong Kong SAR	HKG	484	Mexico	MEX								11	BEVERAGES	1	No Quantity							199639			0
S3	2000	2000	2000	2	0	2	Export	344	China, Hong Kong SAR	HKG	490	Other Asia, nes									11	BEVERAGES	1	No Quantity							5697473			0
S3	2000	2000	2000	2	0	2	Export	344	China, Hong Kong SAR	HKG	496	Mongolia	MNG								11	BEVERAGES	1	No Quantity							601131			0
S3	2000	2000	2000	2	0	2	Export	344	China, Hong Kong SAR	HKG	527	Oceania, nes									11	BEVERAGES	1	No Quantity							5381			0
S3	2000	2000	2000	2	0	2	Export	344	China, Hong Kong SAR	HKG	528	Netherlands	NLD								11	BEVERAGES	1	No Quantity							4338066			0
S3	2000	2000	2000	2	0	2	Export	344	China, Hong Kong SAR	HKG	533	Aruba	ABW								11	BEVERAGES	1	No Quantity							3600			0
S3	2000	2000	2000	2	0	2	Export	344	China, Hong Kong SAR	HKG	548	Vanuatu	VUT								11	BEVERAGES	1	No Quantity							542			0
S3	2000	2000	2000	2	0	2	Export	344	China, Hong Kong SAR	HKG	554	New Zealand	NZL								11	BEVERAGES	1	No Quantity							1807740			0
S3	2000	2000	2000	2	0	2	Export	344	China, Hong Kong SAR	HKG	581	United States Minor Outlying Islands	UMI								11	BEVERAGES	1	No Quantity							496835			0
S3	2000	2000	2000	2	0	2	Export	344	China, Hong Kong SAR	HKG	586	Pakistan	PAK								11	BEVERAGES	1	No Quantity							8731			0
S3	2000	2000	2000	2	0	2	Export	344	China, Hong Kong SAR	HKG	591	Panama	PAN								11	BEVERAGES	1	No Quantity							57533			0
S3	2000	2000	2000	2	0	2	Export	344	China, Hong Kong SAR	HKG	598	Papua New Guinea	PNG								11	BEVERAGES	1	No Quantity							282867			0
S3	2000	2000	2000	2	0	2	Export	344	China, Hong Kong SAR	HKG	604	Peru	PER								11	BEVERAGES	1	No Quantity							4797			0
S3	2000	2000	2000	2	0	2	Export	344	China, Hong Kong SAR	HKG	608	Philippines	PHL								11	BEVERAGES	1	No Quantity							10323142			0
S3	2000	2000	2000	2	0	2	Export	344	China, Hong Kong SAR	HKG	616	Poland	POL								11	BEVERAGES	1	No Quantity							2336			0
S3	2000	2000	2000	2	0	2	Export	344	China, Hong Kong SAR	HKG	642	Romania	ROU								11	BEVERAGES	1	No Quantity							1540			0
S3	2000	2000	2000	2	0	2	Export	344	China, Hong Kong SAR	HKG	682	Saudi Arabia	SAU								11	BEVERAGES	1	No Quantity							694576			0
S3	2000	2000	2000	2	0	2	Export	344	China, Hong Kong SAR	HKG	699	India	IND								11	BEVERAGES	1	No Quantity							36352			0
S3	2000	2000	2000	2	0	2	Export	344	China, Hong Kong SAR	HKG	702	Singapore	SGP								11	BEVERAGES	1	No Quantity							6300154			0
S3	2000	2000	2000	2	0	2	Export	344	China, Hong Kong SAR	HKG	704	Viet Nam	VNM								11	BEVERAGES	1	No Quantity							28408635			0
S3	2000	2000	2000	2	0	2	Export	344	China, Hong Kong SAR	HKG	710	South Africa	ZAF								11	BEVERAGES	1	No Quantity							214526			0
S3	2000	2000	2000	2	0	2	Export	344	China, Hong Kong SAR	HKG	724	Spain	ESP								11	BEVERAGES	1	No Quantity							2905			0
S3	2000	2000	2000	2	0	2	Export	344	China, Hong Kong SAR	HKG	740	Suriname	SUR								11	BEVERAGES	1	No Quantity							4540			0
S3	2000	2000	2000	2	0	2	Export	344	China, Hong Kong SAR	HKG	752	Sweden	SWE								11	BEVERAGES	1	No Quantity							5701			0
S3	2000	2000	2000	2	0	2	Export	344	China, Hong Kong SAR	HKG	757	Switzerland	CHE								11	BEVERAGES	1	No Quantity							5533			0
S3	2000	2000	2000	2	0	2	Export	344	China, Hong Kong SAR	HKG	764	Thailand	THA								11	BEVERAGES	1	No Quantity							236822			0
S3	2000	2000	2000	2	0	2	Export	344	China, Hong Kong SAR	HKG	768	Togo	TGO								11	BEVERAGES	1	No Quantity							468991			0
S3	2000	2000	2000	2	0	2	Export	344	China, Hong Kong SAR	HKG	780	Trinidad and Tobago	TTO								11	BEVERAGES	1	No Quantity							45432			0
S3	2000	2000	2000	2	0	2	Export	344	China, Hong Kong SAR	HKG	784	United Arab Emirates	ARE								11	BEVERAGES	1	No Quantity							35145			0
S3	2000	2000	2000	2	0	2	Export	344	China, Hong Kong SAR	HKG	792	Turkey	TUR								11	BEVERAGES	1	No Quantity							8470			0
S3	2000	2000	2000	2	0	2	Export	344	China, Hong Kong SAR	HKG	818	Egypt	EGY								11	BEVERAGES	1	No Quantity							616			0
S3	2000	2000	2000	2	0	2	Export	344	China, Hong Kong SAR	HKG	826	United Kingdom	GBR								11	BEVERAGES	1	No Quantity							1581722			0
S3	2000	2000	2000	2	0	2	Export	344	China, Hong Kong SAR	HKG	842	USA	USA								11	BEVERAGES	1	No Quantity							5744211			0
S3	2000	2000	2000	2	0	2	Export	344	China, Hong Kong SAR	HKG	862	Venezuela	VEN								11	BEVERAGES	1	No Quantity							20224			0
S3	2000	2000	2000	2	0	2	Export	348	Hungary	HUN	0	World	WLD								11	BEVERAGES	1	No Quantity							99305000			0
S3	2000	2000	2000	2	0	2	Export	348	Hungary	HUN	8	Albania	ALB								11	BEVERAGES	1	No Quantity							17000			0
S3	2000	2000	2000	2	0	2	Export	348	Hungary	HUN	31	Azerbaijan	AZE								11	BEVERAGES	1	No Quantity							1000			0
S3	2000	2000	2000	2	0	2	Export	348	Hungary	HUN	36	Australia	AUS								11	BEVERAGES	1	No Quantity							63000			0
S3	2000	2000	2000	2	0	2	Export	348	Hungary	HUN	40	Austria	AUT								11	BEVERAGES	1	No Quantity							2841000			0
S3	2000	2000	2000	2	0	2	Export	348	Hungary	HUN	50	Bangladesh	BGD								11	BEVERAGES	1	No Quantity							2000			0
S3	2000	2000	2000	2	0	2	Export	348	Hungary	HUN	56	Belgium	BEL								11	BEVERAGES	1	No Quantity							285000			0
S3	2000	2000	2000	2	0	2	Export	348	Hungary	HUN	70	Bosnia Herzegovina	BIH								11	BEVERAGES	1	No Quantity							4604000			0
S3	2000	2000	2000	2	0	2	Export	348	Hungary	HUN	76	Brazil	BRA								11	BEVERAGES	1	No Quantity							104000			0
S3	2000	2000	2000	2	0	2	Export	348	Hungary	HUN	100	Bulgaria	BGR								11	BEVERAGES	1	No Quantity							635000			0
S3	2000	2000	2000	2	0	2	Export	348	Hungary	HUN	112	Belarus	BLR								11	BEVERAGES	1	No Quantity							623000			0
S3	2000	2000	2000	2	0	2	Export	348	Hungary	HUN	124	Canada	CAN								11	BEVERAGES	1	No Quantity							2465000			0
S3	2000	2000	2000	2	0	2	Export	348	Hungary	HUN	156	China	CHN								11	BEVERAGES	1	No Quantity							41000			0
S3	2000	2000	2000	2	0	2	Export	348	Hungary	HUN	170	Colombia	COL								11	BEVERAGES	1	No Quantity							16000			0
S3	2000	2000	2000	2	0	2	Export	348	Hungary	HUN	191	Croatia	HRV								11	BEVERAGES	1	No Quantity							945000			0
S3	2000	2000	2000	2	0	2	Export	348	Hungary	HUN	196	Cyprus	CYP								11	BEVERAGES	1	No Quantity							2000			0
S3	2000	2000	2000	2	0	2	Export	348	Hungary	HUN	203	Czechia	CZE								11	BEVERAGES	1	No Quantity							8671000			0
S3	2000	2000	2000	2	0	2	Export	348	Hungary	HUN	208	Denmark	DNK								11	BEVERAGES	1	No Quantity							308000			0
S3	2000	2000	2000	2	0	2	Export	348	Hungary	HUN	233	Estonia	EST								11	BEVERAGES	1	No Quantity							1504000			0
S3	2000	2000	2000	2	0	2	Export	348	Hungary	HUN	246	Finland	FIN								11	BEVERAGES	1	No Quantity							1782000			0
S3	2000	2000	2000	2	0	2	Export	348	Hungary	HUN	251	France	FRA								11	BEVERAGES	1	No Quantity							1727000			0
S3	2000	2000	2000	2	0	2	Export	348	Hungary	HUN	276	Germany	DEU								11	BEVERAGES	1	No Quantity							18909000			0
S3	2000	2000	2000	2	0	2	Export	348	Hungary	HUN	288	Ghana	GHA								11	BEVERAGES	1	No Quantity							10000			0
S3	2000	2000	2000	2	0	2	Export	348	Hungary	HUN	300	Greece	GRC								11	BEVERAGES	1	No Quantity							121000			0
S3	2000	2000	2000	2	0	2	Export	348	Hungary	HUN	320	Guatemala	GTM								11	BEVERAGES	1	No Quantity							2000			0
S3	2000	2000	2000	2	0	2	Export	348	Hungary	HUN	344	China, Hong Kong SAR	HKG								11	BEVERAGES	1	No Quantity							6000			0
S3	2000	2000	2000	2	0	2	Export	348	Hungary	HUN	360	Indonesia	IDN								11	BEVERAGES	1	No Quantity							2000			0
S3	2000	2000	2000	2	0	2	Export	348	Hungary	HUN	364	Iran	IRN								11	BEVERAGES	1	No Quantity							1000			0
S3	2000	2000	2000	2	0	2	Export	348	Hungary	HUN	372	Ireland	IRL								11	BEVERAGES	1	No Quantity							34000			0
S3	2000	2000	2000	2	0	2	Export	348	Hungary	HUN	376	Israel	ISR								11	BEVERAGES	1	No Quantity							86000			0
S3	2000	2000	2000	2	0	2	Export	348	Hungary	HUN	381	Italy	ITA								11	BEVERAGES	1	No Quantity							1031000			0
S3	2000	2000	2000	2	0	2	Export	348	Hungary	HUN	392	Japan	JPN								11	BEVERAGES	1	No Quantity							1531000			0
S3	2000	2000	2000	2	0	2	Export	348	Hungary	HUN	398	Kazakhstan	KAZ								11	BEVERAGES	1	No Quantity							709000			0
S3	2000	2000	2000	2	0	2	Export	348	Hungary	HUN	404	Kenya	KEN								11	BEVERAGES	1	No Quantity							9000			0
S3	2000	2000	2000	2	0	2	Export	348	Hungary	HUN	410	Rep. of Korea	KOR								11	BEVERAGES	1	No Quantity							42000			0
S3	2000	2000	2000	2	0	2	Export	348	Hungary	HUN	428	Latvia	LVA								11	BEVERAGES	1	No Quantity							1050000			0
S3	2000	2000	2000	2	0	2	Export	348	Hungary	HUN	434	Libya	LBY								11	BEVERAGES	1	No Quantity							100000			0
S3	2000	2000	2000	2	0	2	Export	348	Hungary	HUN	440	Lithuania	LTU								11	BEVERAGES	1	No Quantity							1955000			0
S3	2000	2000	2000	2	0	2	Export	348	Hungary	HUN	442	Luxembourg	LUX								11	BEVERAGES	1	No Quantity							8000			0
S3	2000	2000	2000	2	0	2	Export	348	Hungary	HUN	458	Malaysia	MYS								11	BEVERAGES	1	No Quantity							46000			0
S3	2000	2000	2000	2	0	2	Export	348	Hungary	HUN	470	Malta	MLT								11	BEVERAGES	1	No Quantity							10000			0
S3	2000	2000	2000	2	0	2	Export	348	Hungary	HUN	480	Mauritius	MUS								11	BEVERAGES	1	No Quantity							60000			0
S3	2000	2000	2000	2	0	2	Export	348	Hungary	HUN	484	Mexico	MEX								11	BEVERAGES	1	No Quantity							41000			0
S3	2000	2000	2000	2	0	2	Export	348	Hungary	HUN	490	Other Asia, nes									11	BEVERAGES	1	No Quantity							3000			0
S3	2000	2000	2000	2	0	2	Export	348	Hungary	HUN	496	Mongolia	MNG								11	BEVERAGES	1	No Quantity							165000			0
S3	2000	2000	2000	2	0	2	Export	348	Hungary	HUN	498	Rep. of Moldova	MDA								11	BEVERAGES	1	No Quantity							10000			0
S3	2000	2000	2000	2	0	2	Export	348	Hungary	HUN	528	Netherlands	NLD								11	BEVERAGES	1	No Quantity							860000			0
S3	2000	2000	2000	2	0	2	Export	348	Hungary	HUN	530	Neth. Antilles	ANT								11	BEVERAGES	1	No Quantity							8000			0
S3	2000	2000	2000	2	0	2	Export	348	Hungary	HUN	554	New Zealand	NZL								11	BEVERAGES	1	No Quantity							20000			0
S3	2000	2000	2000	2	0	2	Export	348	Hungary	HUN	566	Nigeria	NGA								11	BEVERAGES	1	No Quantity							19000			0
S3	2000	2000	2000	2	0	2	Export	348	Hungary	HUN	579	Norway	NOR								11	BEVERAGES	1	No Quantity							331000			0
S3	2000	2000	2000	2	0	2	Export	348	Hungary	HUN	604	Peru	PER								11	BEVERAGES	1	No Quantity							24000			0
S3	2000	2000	2000	2	0	2	Export	348	Hungary	HUN	616	Poland	POL								11	BEVERAGES	1	No Quantity							6734000			0
S3	2000	2000	2000	2	0	2	Export	348	Hungary	HUN	620	Portugal	PRT								11	BEVERAGES	1	No Quantity							1000			0
S3	2000	2000	2000	2	0	2	Export	348	Hungary	HUN	642	Romania	ROU								11	BEVERAGES	1	No Quantity							1181000			0
S3	2000	2000	2000	2	0	2	Export	348	Hungary	HUN	643	Russian Federation	RUS								11	BEVERAGES	1	No Quantity							5480000			0
S3	2000	2000	2000	2	0	2	Export	348	Hungary	HUN	646	Rwanda	RWA								11	BEVERAGES	1	No Quantity							7000			0
S3	2000	2000	2000	2	0	2	Export	348	Hungary	HUN	674	San Marino	SMR								11	BEVERAGES	1	No Quantity							9000			0
S3	2000	2000	2000	2	0	2	Export	348	Hungary	HUN	686	Senegal	SEN								11	BEVERAGES	1	No Quantity							83000			0
S3	2000	2000	2000	2	0	2	Export	348	Hungary	HUN	690	Seychelles	SYC								11	BEVERAGES	1	No Quantity							17000			0
S3	2000	2000	2000	2	0	2	Export	348	Hungary	HUN	699	India	IND								11	BEVERAGES	1	No Quantity							1000			0
S3	2000	2000	2000	2	0	2	Export	348	Hungary	HUN	702	Singapore	SGP								11	BEVERAGES	1	No Quantity							35000			0
S3	2000	2000	2000	2	0	2	Export	348	Hungary	HUN	703	Slovakia	SVK								11	BEVERAGES	1	No Quantity							2393000			0
S3	2000	2000	2000	2	0	2	Export	348	Hungary	HUN	704	Viet Nam	VNM								11	BEVERAGES	1	No Quantity							112000			0
S3	2000	2000	2000	2	0	2	Export	348	Hungary	HUN	705	Slovenia	SVN								11	BEVERAGES	1	No Quantity							3307000			0
S3	2000	2000	2000	2	0	2	Export	348	Hungary	HUN	724	Spain	ESP								11	BEVERAGES	1	No Quantity							186000			0
S3	2000	2000	2000	2	0	2	Export	348	Hungary	HUN	752	Sweden	SWE								11	BEVERAGES	1	No Quantity							2619000			0
S3	2000	2000	2000	2	0	2	Export	348	Hungary	HUN	757	Switzerland	CHE								11	BEVERAGES	1	No Quantity							377000			0
S3	2000	2000	2000	2	0	2	Export	348	Hungary	HUN	764	Thailand	THA								11	BEVERAGES	1	No Quantity							21000			0
S3	2000	2000	2000	2	0	2	Export	348	Hungary	HUN	784	United Arab Emirates	ARE								11	BEVERAGES	1	No Quantity							9000			0
S3	2000	2000	2000	2	0	2	Export	348	Hungary	HUN	792	Turkey	TUR								11	BEVERAGES	1	No Quantity							4000			0
S3	2000	2000	2000	2	0	2	Export	348	Hungary	HUN	795	Turkmenistan	TKM								11	BEVERAGES	1	No Quantity							102000			0
S3	2000	2000	2000	2	0	2	Export	348	Hungary	HUN	804	Ukraine	UKR								11	BEVERAGES	1	No Quantity							118000			0
S3	2000	2000	2000	2	0	2	Export	348	Hungary	HUN	807	North Macedonia	MKD								11	BEVERAGES	1	No Quantity							158000			0
S3	2000	2000	2000	2	0	2	Export	348	Hungary	HUN	818	Egypt	EGY								11	BEVERAGES	1	No Quantity							6000			0
S3	2000	2000	2000	2	0	2	Export	348	Hungary	HUN	826	United Kingdom	GBR								11	BEVERAGES	1	No Quantity							13801000			0
S3	2000	2000	2000	2	0	2	Export	348	Hungary	HUN	842	USA	USA								11	BEVERAGES	1	No Quantity							1414000			0
S3	2000	2000	2000	2	0	2	Export	348	Hungary	HUN	891	Serbia and Montenegro	SCG								11	BEVERAGES	1	No Quantity							7291000			0
S3	2000	2000	2000	2	0	2	Export	344	China, Hong Kong SAR	HKG	0	World	WLD								12	TOBACCO,TOBACCO MANUFACT	1	No Quantity							585100512			0
S3	2000	2000	2000	2	0	2	Export	344	China, Hong Kong SAR	HKG	4	Afghanistan	AFG								12	TOBACCO,TOBACCO MANUFACT	1	No Quantity							96108			0
S3	2000	2000	2000	2	0	2	Export	344	China, Hong Kong SAR	HKG	8	Albania	ALB								12	TOBACCO,TOBACCO MANUFACT	1	No Quantity							334			0
S3	2000	2000	2000	2	0	2	Export	344	China, Hong Kong SAR	HKG	12	Algeria	DZA								12	TOBACCO,TOBACCO MANUFACT	1	No Quantity							1168			0
S3	2000	2000	2000	2	0	2	Export	344	China, Hong Kong SAR	HKG	24	Angola	AGO								12	TOBACCO,TOBACCO MANUFACT	1	No Quantity							1896			0
S3	2000	2000	2000	2	0	2	Export	344	China, Hong Kong SAR	HKG	32	Argentina	ARG								12	TOBACCO,TOBACCO MANUFACT	1	No Quantity							39319			0
S3	2000	2000	2000	2	0	2	Export	344	China, Hong Kong SAR	HKG	36	Australia	AUS								12	TOBACCO,TOBACCO MANUFACT	1	No Quantity							1605817			0
S3	2000	2000	2000	2	0	2	Export	344	China, Hong Kong SAR	HKG	40	Austria	AUT								12	TOBACCO,TOBACCO MANUFACT	1	No Quantity							4576			0
S3	2000	2000	2000	2	0	2	Export	344	China, Hong Kong SAR	HKG	50	Bangladesh	BGD								12	TOBACCO,TOBACCO MANUFACT	1	No Quantity							689774			0
S3	2000	2000	2000	2	0	2	Export	344	China, Hong Kong SAR	HKG	56	Belgium	BEL								12	TOBACCO,TOBACCO MANUFACT	1	No Quantity							187111			0
S3	2000	2000	2000	2	0	2	Export	344	China, Hong Kong SAR	HKG	72	Botswana	BWA								12	TOBACCO,TOBACCO MANUFACT	1	No Quantity							8586			0
S3	2000	2000	2000	2	0	2	Export	344	China, Hong Kong SAR	HKG	104	Myanmar	MMR								12	TOBACCO,TOBACCO MANUFACT	1	No Quantity							927			0
S3	2000	2000	2000	2	0	2	Export	344	China, Hong Kong SAR	HKG	108	Burundi	BDI								12	TOBACCO,TOBACCO MANUFACT	1	No Quantity							2317			0
S3	2000	2000	2000	2	0	2	Export	344	China, Hong Kong SAR	HKG	116	Cambodia	KHM								12	TOBACCO,TOBACCO MANUFACT	1	No Quantity							140047			0
S3	2000	2000	2000	2	0	2	Export	344	China, Hong Kong SAR	HKG	120	Cameroon	CMR								12	TOBACCO,TOBACCO MANUFACT	1	No Quantity							4190			0
S3	2000	2000	2000	2	0	2	Export	344	China, Hong Kong SAR	HKG	124	Canada	CAN								12	TOBACCO,TOBACCO MANUFACT	1	No Quantity							238381			0
S3	2000	2000	2000	2	0	2	Export	344	China, Hong Kong SAR	HKG	144	Sri Lanka	LKA								12	TOBACCO,TOBACCO MANUFACT	1	No Quantity							2869179			0
S3	2000	2000	2000	2	0	2	Export	344	China, Hong Kong SAR	HKG	152	Chile	CHL								12	TOBACCO,TOBACCO MANUFACT	1	No Quantity							21807			0
S3	2000	2000	2000	2	0	2	Export	344	China, Hong Kong SAR	HKG	156	China	CHN								12	TOBACCO,TOBACCO MANUFACT	1	No Quantity							167398573			0
S3	2000	2000	2000	2	0	2	Export	344	China, Hong Kong SAR	HKG	174	Comoros	COM								12	TOBACCO,TOBACCO MANUFACT	1	No Quantity							383			0
S3	2000	2000	2000	2	0	2	Export	344	China, Hong Kong SAR	HKG	178	Congo	COG								12	TOBACCO,TOBACCO MANUFACT	1	No Quantity							975			0
S3	2000	2000	2000	2	0	2	Export	344	China, Hong Kong SAR	HKG	196	Cyprus	CYP								12	TOBACCO,TOBACCO MANUFACT	1	No Quantity							439439			0
S3	2000	2000	2000	2	0	2	Export	344	China, Hong Kong SAR	HKG	204	Benin	BEN								12	TOBACCO,TOBACCO MANUFACT	1	No Quantity							1072			0
S3	2000	2000	2000	2	0	2	Export	344	China, Hong Kong SAR	HKG	208	Denmark	DNK								12	TOBACCO,TOBACCO MANUFACT	1	No Quantity							1091			0
S3	2000	2000	2000	2	0	2	Export	344	China, Hong Kong SAR	HKG	231	Ethiopia	ETH								12	TOBACCO,TOBACCO MANUFACT	1	No Quantity							3251			0
S3	2000	2000	2000	2	0	2	Export	344	China, Hong Kong SAR	HKG	242	Fiji	FJI								12	TOBACCO,TOBACCO MANUFACT	1	No Quantity							45899			0
S3	2000	2000	2000	2	0	2	Export	344	China, Hong Kong SAR	HKG	251	France	FRA								12	TOBACCO,TOBACCO MANUFACT	1	No Quantity							26786			0
S3	2000	2000	2000	2	0	2	Export	344	China, Hong Kong SAR	HKG	262	Djibouti	DJI								12	TOBACCO,TOBACCO MANUFACT	1	No Quantity							439224			0
S3	2000	2000	2000	2	0	2	Export	344	China, Hong Kong SAR	HKG	276	Germany	DEU								12	TOBACCO,TOBACCO MANUFACT	1	No Quantity							272			0
S3	2000	2000	2000	2	0	2	Export	344	China, Hong Kong SAR	HKG	288	Ghana	GHA								12	TOBACCO,TOBACCO MANUFACT	1	No Quantity							27902			0
S3	2000	2000	2000	2	0	2	Export	344	China, Hong Kong SAR	HKG	324	Guinea	GIN								12	TOBACCO,TOBACCO MANUFACT	1	No Quantity							2496			0
S3	2000	2000	2000	2	0	2	Export	344	China, Hong Kong SAR	HKG	360	Indonesia	IDN								12	TOBACCO,TOBACCO MANUFACT	1	No Quantity							3625141			0
S3	2000	2000	2000	2	0	2	Export	344	China, Hong Kong SAR	HKG	364	Iran	IRN								12	TOBACCO,TOBACCO MANUFACT	1	No Quantity							21110			0
S3	2000	2000	2000	2	0	2	Export	344	China, Hong Kong SAR	HKG	376	Israel	ISR								12	TOBACCO,TOBACCO MANUFACT	1	No Quantity							1091			0
S3	2000	2000	2000	2	0	2	Export	344	China, Hong Kong SAR	HKG	381	Italy	ITA								12	TOBACCO,TOBACCO MANUFACT	1	No Quantity							1895			0
S3	2000	2000	2000	2	0	2	Export	344	China, Hong Kong SAR	HKG	392	Japan	JPN								12	TOBACCO,TOBACCO MANUFACT	1	No Quantity							7633786			0
S3	2000	2000	2000	2	0	2	Export	344	China, Hong Kong SAR	HKG	404	Kenya	KEN								12	TOBACCO,TOBACCO MANUFACT	1	No Quantity							5305			0
S3	2000	2000	2000	2	0	2	Export	344	China, Hong Kong SAR	HKG	408	Dem. People's Rep. of Korea	PRK								12	TOBACCO,TOBACCO MANUFACT	1	No Quantity							1898394			0
S3	2000	2000	2000	2	0	2	Export	344	China, Hong Kong SAR	HKG	410	Rep. of Korea	KOR								12	TOBACCO,TOBACCO MANUFACT	1	No Quantity							15819715			0
S3	2000	2000	2000	2	0	2	Export	344	China, Hong Kong SAR	HKG	418	Lao People's Dem. Rep.	LAO								12	TOBACCO,TOBACCO MANUFACT	1	No Quantity							12190			0
S3	2000	2000	2000	2	0	2	Export	344	China, Hong Kong SAR	HKG	446	China, Macao SAR	MAC								12	TOBACCO,TOBACCO MANUFACT	1	No Quantity							30997598			0
S3	2000	2000	2000	2	0	2	Export	344	China, Hong Kong SAR	HKG	450	Madagascar	MDG								12	TOBACCO,TOBACCO MANUFACT	1	No Quantity							6857			0
S3	2000	2000	2000	2	0	2	Export	344	China, Hong Kong SAR	HKG	458	Malaysia	MYS								12	TOBACCO,TOBACCO MANUFACT	1	No Quantity							13705544			0
S3	2000	2000	2000	2	0	2	Export	344	China, Hong Kong SAR	HKG	462	Maldives	MDV								12	TOBACCO,TOBACCO MANUFACT	1	No Quantity							2083683			0
S3	2000	2000	2000	2	0	2	Export	344	China, Hong Kong SAR	HKG	466	Mali	MLI								12	TOBACCO,TOBACCO MANUFACT	1	No Quantity							154020			0
S3	2000	2000	2000	2	0	2	Export	344	China, Hong Kong SAR	HKG	480	Mauritius	MUS								12	TOBACCO,TOBACCO MANUFACT	1	No Quantity							7868			0
S3	2000	2000	2000	2	0	2	Export	344	China, Hong Kong SAR	HKG	484	Mexico	MEX								12	TOBACCO,TOBACCO MANUFACT	1	No Quantity							3188			0
S3	2000	2000	2000	2	0	2	Export	344	China, Hong Kong SAR	HKG	490	Other Asia, nes									12	TOBACCO,TOBACCO MANUFACT	1	No Quantity							30517849			0
S3	2000	2000	2000	2	0	2	Export	344	China, Hong Kong SAR	HKG	524	Nepal	NPL								12	TOBACCO,TOBACCO MANUFACT	1	No Quantity							40558			0
S3	2000	2000	2000	2	0	2	Export	344	China, Hong Kong SAR	HKG	527	Oceania, nes									12	TOBACCO,TOBACCO MANUFACT	1	No Quantity							32360			0
S3	2000	2000	2000	2	0	2	Export	344	China, Hong Kong SAR	HKG	528	Netherlands	NLD								12	TOBACCO,TOBACCO MANUFACT	1	No Quantity							3839125			0
S3	2000	2000	2000	2	0	2	Export	344	China, Hong Kong SAR	HKG	548	Vanuatu	VUT								12	TOBACCO,TOBACCO MANUFACT	1	No Quantity							52982			0
S3	2000	2000	2000	2	0	2	Export	344	China, Hong Kong SAR	HKG	554	New Zealand	NZL								12	TOBACCO,TOBACCO MANUFACT	1	No Quantity							131489			0
S3	2000	2000	2000	2	0	2	Export	344	China, Hong Kong SAR	HKG	566	Nigeria	NGA								12	TOBACCO,TOBACCO MANUFACT	1	No Quantity							192217			0
S3	2000	2000	2000	2	0	2	Export	344	China, Hong Kong SAR	HKG	577	Other Africa, nes									12	TOBACCO,TOBACCO MANUFACT	1	No Quantity							210007			0
S3	2000	2000	2000	2	0	2	Export	344	China, Hong Kong SAR	HKG	581	United States Minor Outlying Islands	UMI								12	TOBACCO,TOBACCO MANUFACT	1	No Quantity							489202			0
S3	2000	2000	2000	2	0	2	Export	344	China, Hong Kong SAR	HKG	586	Pakistan	PAK								12	TOBACCO,TOBACCO MANUFACT	1	No Quantity							231292			0
S3	2000	2000	2000	2	0	2	Export	344	China, Hong Kong SAR	HKG	591	Panama	PAN								12	TOBACCO,TOBACCO MANUFACT	1	No Quantity							18351			0
S3	2000	2000	2000	2	0	2	Export	344	China, Hong Kong SAR	HKG	608	Philippines	PHL								12	TOBACCO,TOBACCO MANUFACT	1	No Quantity							150256252			0
S3	2000	2000	2000	2	0	2	Export	344	China, Hong Kong SAR	HKG	616	Poland	POL								12	TOBACCO,TOBACCO MANUFACT	1	No Quantity							417			0
S3	2000	2000	2000	2	0	2	Export	344	China, Hong Kong SAR	HKG	620	Portugal	PRT								12	TOBACCO,TOBACCO MANUFACT	1	No Quantity							764			0
S3	2000	2000	2000	2	0	2	Export	344	China, Hong Kong SAR	HKG	624	Guinea-Bissau	GNB								12	TOBACCO,TOBACCO MANUFACT	1	No Quantity							53907			0
S3	2000	2000	2000	2	0	2	Export	344	China, Hong Kong SAR	HKG	642	Romania	ROU								12	TOBACCO,TOBACCO MANUFACT	1	No Quantity							10023			0
S3	2000	2000	2000	2	0	2	Export	344	China, Hong Kong SAR	HKG	643	Russian Federation	RUS								12	TOBACCO,TOBACCO MANUFACT	1	No Quantity							25802			0
S3	2000	2000	2000	2	0	2	Export	344	China, Hong Kong SAR	HKG	646	Rwanda	RWA								12	TOBACCO,TOBACCO MANUFACT	1	No Quantity							4765			0
S3	2000	2000	2000	2	0	2	Export	344	China, Hong Kong SAR	HKG	694	Sierra Leone	SLE								12	TOBACCO,TOBACCO MANUFACT	1	No Quantity							35938			0
S3	2000	2000	2000	2	0	2	Export	344	China, Hong Kong SAR	HKG	699	India	IND								12	TOBACCO,TOBACCO MANUFACT	1	No Quantity							5661873			0
S3	2000	2000	2000	2	0	2	Export	344	China, Hong Kong SAR	HKG	702	Singapore	SGP								12	TOBACCO,TOBACCO MANUFACT	1	No Quantity							16844714			0
S3	2000	2000	2000	2	0	2	Export	344	China, Hong Kong SAR	HKG	704	Viet Nam	VNM								12	TOBACCO,TOBACCO MANUFACT	1	No Quantity							115900028			0
S3	2000	2000	2000	2	0	2	Export	344	China, Hong Kong SAR	HKG	710	South Africa	ZAF								12	TOBACCO,TOBACCO MANUFACT	1	No Quantity							179080			0
S3	2000	2000	2000	2	0	2	Export	344	China, Hong Kong SAR	HKG	724	Spain	ESP								12	TOBACCO,TOBACCO MANUFACT	1	No Quantity							4378			0
S3	2000	2000	2000	2	0	2	Export	344	China, Hong Kong SAR	HKG	736	Fmr Sudan	SDN								12	TOBACCO,TOBACCO MANUFACT	1	No Quantity							7846			0
S3	2000	2000	2000	2	0	2	Export	344	China, Hong Kong SAR	HKG	752	Sweden	SWE								12	TOBACCO,TOBACCO MANUFACT	1	No Quantity							2730			0
S3	2000	2000	2000	2	0	2	Export	344	China, Hong Kong SAR	HKG	757	Switzerland	CHE								12	TOBACCO,TOBACCO MANUFACT	1	No Quantity							34708			0
S3	2000	2000	2000	2	0	2	Export	344	China, Hong Kong SAR	HKG	760	Syria	SYR								12	TOBACCO,TOBACCO MANUFACT	1	No Quantity							327			0
S3	2000	2000	2000	2	0	2	Export	344	China, Hong Kong SAR	HKG	764	Thailand	THA								12	TOBACCO,TOBACCO MANUFACT	1	No Quantity							1531352			0
S3	2000	2000	2000	2	0	2	Export	344	China, Hong Kong SAR	HKG	784	United Arab Emirates	ARE								12	TOBACCO,TOBACCO MANUFACT	1	No Quantity							503965			0
S3	2000	2000	2000	2	0	2	Export	344	China, Hong Kong SAR	HKG	792	Turkey	TUR								12	TOBACCO,TOBACCO MANUFACT	1	No Quantity							7173314			0
S3	2000	2000	2000	2	0	2	Export	344	China, Hong Kong SAR	HKG	800	Uganda	UGA								12	TOBACCO,TOBACCO MANUFACT	1	No Quantity							2270			0
S3	2000	2000	2000	2	0	2	Export	344	China, Hong Kong SAR	HKG	818	Egypt	EGY								12	TOBACCO,TOBACCO MANUFACT	1	No Quantity							6066			0
S3	2000	2000	2000	2	0	2	Export	344	China, Hong Kong SAR	HKG	826	United Kingdom	GBR								12	TOBACCO,TOBACCO MANUFACT	1	No Quantity							387491			0
S3	2000	2000	2000	2	0	2	Export	344	China, Hong Kong SAR	HKG	834	United Rep. of Tanzania	TZA								12	TOBACCO,TOBACCO MANUFACT	1	No Quantity							7862			0
S3	2000	2000	2000	2	0	2	Export	344	China, Hong Kong SAR	HKG	842	USA	USA								12	TOBACCO,TOBACCO MANUFACT	1	No Quantity							429258			0
S3	2000	2000	2000	2	0	2	Export	344	China, Hong Kong SAR	HKG	862	Venezuela	VEN								12	TOBACCO,TOBACCO MANUFACT	1	No Quantity							1296			0
S3	2000	2000	2000	2	0	2	Export	344	China, Hong Kong SAR	HKG	894	Zambia	ZMB								12	TOBACCO,TOBACCO MANUFACT	1	No Quantity							2364			0
S3	2000	2000	2000	2	0	2	Export	348	Hungary	HUN	0	World	WLD								12	TOBACCO,TOBACCO MANUFACT	1	No Quantity							3686000			0
S3	2000	2000	2000	2	0	2	Export	348	Hungary	HUN	40	Austria	AUT								12	TOBACCO,TOBACCO MANUFACT	1	No Quantity							122000			0
S3	2000	2000	2000	2	0	2	Export	348	Hungary	HUN	56	Belgium	BEL								12	TOBACCO,TOBACCO MANUFACT	1	No Quantity							729000			0
S3	2000	2000	2000	2	0	2	Export	348	Hungary	HUN	276	Germany	DEU								12	TOBACCO,TOBACCO MANUFACT	1	No Quantity							354000			0
S3	2000	2000	2000	2	0	2	Export	348	Hungary	HUN	579	Norway	NOR								12	TOBACCO,TOBACCO MANUFACT	1	No Quantity							19000			0
S3	2000	2000	2000	2	0	2	Export	348	Hungary	HUN	616	Poland	POL								12	TOBACCO,TOBACCO MANUFACT	1	No Quantity							5000			0
S3	2000	2000	2000	2	0	2	Export	348	Hungary	HUN	642	Romania	ROU								12	TOBACCO,TOBACCO MANUFACT	1	No Quantity							781000			0
S3	2000	2000	2000	2	0	2	Export	348	Hungary	HUN	757	Switzerland	CHE								12	TOBACCO,TOBACCO MANUFACT	1	No Quantity							474000			0
S3	2000	2000	2000	2	0	2	Export	348	Hungary	HUN	804	Ukraine	UKR								12	TOBACCO,TOBACCO MANUFACT	1	No Quantity							85000			0
S3	2000	2000	2000	2	0	2	Export	348	Hungary	HUN	826	United Kingdom	GBR								12	TOBACCO,TOBACCO MANUFACT	1	No Quantity							1117000			0
S3	2000	2000	2000	2	0	2	Export	344	China, Hong Kong SAR	HKG	0	World	WLD								21	HIDES,SKINS,FURSKINS,RAW	1	No Quantity							492041706			0
S3	2000	2000	2000	2	0	2	Export	344	China, Hong Kong SAR	HKG	124	Canada	CAN								21	HIDES,SKINS,FURSKINS,RAW	1	No Quantity							25103			0
S3	2000	2000	2000	2	0	2	Export	344	China, Hong Kong SAR	HKG	144	Sri Lanka	LKA								21	HIDES,SKINS,FURSKINS,RAW	1	No Quantity							10			0
S3	2000	2000	2000	2	0	2	Export	344	China, Hong Kong SAR	HKG	156	China	CHN								21	HIDES,SKINS,FURSKINS,RAW	1	No Quantity							482071279			0
S3	2000	2000	2000	2	0	2	Export	344	China, Hong Kong SAR	HKG	208	Denmark	DNK								21	HIDES,SKINS,FURSKINS,RAW	1	No Quantity							2297377			0
S3	2000	2000	2000	2	0	2	Export	344	China, Hong Kong SAR	HKG	246	Finland	FIN								21	HIDES,SKINS,FURSKINS,RAW	1	No Quantity							28507			0
S3	2000	2000	2000	2	0	2	Export	344	China, Hong Kong SAR	HKG	276	Germany	DEU								21	HIDES,SKINS,FURSKINS,RAW	1	No Quantity							376563			0
S3	2000	2000	2000	2	0	2	Export	344	China, Hong Kong SAR	HKG	381	Italy	ITA								21	HIDES,SKINS,FURSKINS,RAW	1	No Quantity							73537			0
S3	2000	2000	2000	2	0	2	Export	344	China, Hong Kong SAR	HKG	392	Japan	JPN								21	HIDES,SKINS,FURSKINS,RAW	1	No Quantity							214722			0
S3	2000	2000	2000	2	0	2	Export	344	China, Hong Kong SAR	HKG	410	Rep. of Korea	KOR								21	HIDES,SKINS,FURSKINS,RAW	1	No Quantity							58089			0
S3	2000	2000	2000	2	0	2	Export	344	China, Hong Kong SAR	HKG	446	China, Macao SAR	MAC								21	HIDES,SKINS,FURSKINS,RAW	1	No Quantity							5015345			0
S3	2000	2000	2000	2	0	2	Export	344	China, Hong Kong SAR	HKG	490	Other Asia, nes									21	HIDES,SKINS,FURSKINS,RAW	1	No Quantity							1155			0
S3	2000	2000	2000	2	0	2	Export	344	China, Hong Kong SAR	HKG	608	Philippines	PHL								21	HIDES,SKINS,FURSKINS,RAW	1	No Quantity							7817			0
S3	2000	2000	2000	2	0	2	Export	344	China, Hong Kong SAR	HKG	699	India	IND								21	HIDES,SKINS,FURSKINS,RAW	1	No Quantity							22829			0
S3	2000	2000	2000	2	0	2	Export	344	China, Hong Kong SAR	HKG	702	Singapore	SGP								21	HIDES,SKINS,FURSKINS,RAW	1	No Quantity							14593			0
S3	2000	2000	2000	2	0	2	Export	344	China, Hong Kong SAR	HKG	704	Viet Nam	VNM								21	HIDES,SKINS,FURSKINS,RAW	1	No Quantity							35439			0
S3	2000	2000	2000	2	0	2	Export	344	China, Hong Kong SAR	HKG	757	Switzerland	CHE								21	HIDES,SKINS,FURSKINS,RAW	1	No Quantity							3874			0
S3	2000	2000	2000	2	0	2	Export	344	China, Hong Kong SAR	HKG	764	Thailand	THA								21	HIDES,SKINS,FURSKINS,RAW	1	No Quantity							815036			0
S3	2000	2000	2000	2	0	2	Export	344	China, Hong Kong SAR	HKG	826	United Kingdom	GBR								21	HIDES,SKINS,FURSKINS,RAW	1	No Quantity							726926			0
S3	2000	2000	2000	2	0	2	Export	344	China, Hong Kong SAR	HKG	842	USA	USA								21	HIDES,SKINS,FURSKINS,RAW	1	No Quantity							253504			0
S3	2000	2000	2000	2	0	2	Export	348	Hungary	HUN	0	World	WLD								21	HIDES,SKINS,FURSKINS,RAW	1	No Quantity							8624000			0
S3	2000	2000	2000	2	0	2	Export	348	Hungary	HUN	40	Austria	AUT								21	HIDES,SKINS,FURSKINS,RAW	1	No Quantity							847000			0
S3	2000	2000	2000	2	0	2	Export	348	Hungary	HUN	56	Belgium	BEL								21	HIDES,SKINS,FURSKINS,RAW	1	No Quantity							188000			0
S3	2000	2000	2000	2	0	2	Export	348	Hungary	HUN	203	Czechia	CZE								21	HIDES,SKINS,FURSKINS,RAW	1	No Quantity							867000			0
S3	2000	2000	2000	2	0	2	Export	348	Hungary	HUN	251	France	FRA								21	HIDES,SKINS,FURSKINS,RAW	1	No Quantity							3000			0
S3	2000	2000	2000	2	0	2	Export	348	Hungary	HUN	276	Germany	DEU								21	HIDES,SKINS,FURSKINS,RAW	1	No Quantity							1635000			0
S3	2000	2000	2000	2	0	2	Export	348	Hungary	HUN	381	Italy	ITA								21	HIDES,SKINS,FURSKINS,RAW	1	No Quantity							4666000			0
S3	2000	2000	2000	2	0	2	Export	348	Hungary	HUN	528	Netherlands	NLD								21	HIDES,SKINS,FURSKINS,RAW	1	No Quantity							63000			0
S3	2000	2000	2000	2	0	2	Export	348	Hungary	HUN	616	Poland	POL								21	HIDES,SKINS,FURSKINS,RAW	1	No Quantity							27000			0
S3	2000	2000	2000	2	0	2	Export	348	Hungary	HUN	620	Portugal	PRT								21	HIDES,SKINS,FURSKINS,RAW	1	No Quantity							30000			0
S3	2000	2000	2000	2	0	2	Export	348	Hungary	HUN	642	Romania	ROU								21	HIDES,SKINS,FURSKINS,RAW	1	No Quantity							2000			0
S3	2000	2000	2000	2	0	2	Export	348	Hungary	HUN	643	Russian Federation	RUS								21	HIDES,SKINS,FURSKINS,RAW	1	No Quantity							25000			0
S3	2000	2000	2000	2	0	2	Export	348	Hungary	HUN	703	Slovakia	SVK								21	HIDES,SKINS,FURSKINS,RAW	1	No Quantity							151000			0
S3	2000	2000	2000	2	0	2	Export	348	Hungary	HUN	757	Switzerland	CHE								21	HIDES,SKINS,FURSKINS,RAW	1	No Quantity							14000			0
S3	2000	2000	2000	2	0	2	Export	348	Hungary	HUN	804	Ukraine	UKR								21	HIDES,SKINS,FURSKINS,RAW	1	No Quantity							64000			0
S3	2000	2000	2000	2	0	2	Export	348	Hungary	HUN	842	USA	USA								21	HIDES,SKINS,FURSKINS,RAW	1	No Quantity							41000			0
S3	2000	2000	2000	2	0	2	Export	348	Hungary	HUN	891	Serbia and Montenegro	SCG								21	HIDES,SKINS,FURSKINS,RAW	1	No Quantity							1000			0
S3	2000	2000	2000	2	0	2	Export	344	China, Hong Kong SAR	HKG	0	World	WLD								22	OIL SEED,OLEAGINUS FRUIT	1	No Quantity							9167097			0
S3	2000	2000	2000	2	0	2	Export	344	China, Hong Kong SAR	HKG	36	Australia	AUS								22	OIL SEED,OLEAGINUS FRUIT	1	No Quantity							8686			0
S3	2000	2000	2000	2	0	2	Export	344	China, Hong Kong SAR	HKG	56	Belgium	BEL								22	OIL SEED,OLEAGINUS FRUIT	1	No Quantity							4634			0
S3	2000	2000	2000	2	0	2	Export	344	China, Hong Kong SAR	HKG	124	Canada	CAN								22	OIL SEED,OLEAGINUS FRUIT	1	No Quantity							282516			0
S3	2000	2000	2000	2	0	2	Export	344	China, Hong Kong SAR	HKG	156	China	CHN								22	OIL SEED,OLEAGINUS FRUIT	1	No Quantity							7140284			0
S3	2000	2000	2000	2	0	2	Export	344	China, Hong Kong SAR	HKG	242	Fiji	FJI								22	OIL SEED,OLEAGINUS FRUIT	1	No Quantity							674			0
S3	2000	2000	2000	2	0	2	Export	344	China, Hong Kong SAR	HKG	276	Germany	DEU								22	OIL SEED,OLEAGINUS FRUIT	1	No Quantity							738			0
S3	2000	2000	2000	2	0	2	Export	344	China, Hong Kong SAR	HKG	360	Indonesia	IDN								22	OIL SEED,OLEAGINUS FRUIT	1	No Quantity							1034965			0
S3	2000	2000	2000	2	0	2	Export	344	China, Hong Kong SAR	HKG	388	Jamaica	JAM								22	OIL SEED,OLEAGINUS FRUIT	1	No Quantity							109			0
S3	2000	2000	2000	2	0	2	Export	344	China, Hong Kong SAR	HKG	392	Japan	JPN								22	OIL SEED,OLEAGINUS FRUIT	1	No Quantity							59755			0
S3	2000	2000	2000	2	0	2	Export	344	China, Hong Kong SAR	HKG	434	Libya	LBY								22	OIL SEED,OLEAGINUS FRUIT	1	No Quantity							2101			0
S3	2000	2000	2000	2	0	2	Export	344	China, Hong Kong SAR	HKG	446	China, Macao SAR	MAC								22	OIL SEED,OLEAGINUS FRUIT	1	No Quantity							247939			0
S3	2000	2000	2000	2	0	2	Export	344	China, Hong Kong SAR	HKG	450	Madagascar	MDG								22	OIL SEED,OLEAGINUS FRUIT	1	No Quantity							1416			0
S3	2000	2000	2000	2	0	2	Export	344	China, Hong Kong SAR	HKG	458	Malaysia	MYS								22	OIL SEED,OLEAGINUS FRUIT	1	No Quantity							17613			0
S3	2000	2000	2000	2	0	2	Export	344	China, Hong Kong SAR	HKG	480	Mauritius	MUS								22	OIL SEED,OLEAGINUS FRUIT	1	No Quantity							5374			0
S3	2000	2000	2000	2	0	2	Export	344	China, Hong Kong SAR	HKG	490	Other Asia, nes									22	OIL SEED,OLEAGINUS FRUIT	1	No Quantity							75201			0
S3	2000	2000	2000	2	0	2	Export	344	China, Hong Kong SAR	HKG	527	Oceania, nes									22	OIL SEED,OLEAGINUS FRUIT	1	No Quantity							11540			0
S3	2000	2000	2000	2	0	2	Export	344	China, Hong Kong SAR	HKG	528	Netherlands	NLD								22	OIL SEED,OLEAGINUS FRUIT	1	No Quantity							11422			0
S3	2000	2000	2000	2	0	2	Export	344	China, Hong Kong SAR	HKG	554	New Zealand	NZL								22	OIL SEED,OLEAGINUS FRUIT	1	No Quantity							4533			0
S3	2000	2000	2000	2	0	2	Export	344	China, Hong Kong SAR	HKG	581	United States Minor Outlying Islands	UMI								22	OIL SEED,OLEAGINUS FRUIT	1	No Quantity							26888			0
S3	2000	2000	2000	2	0	2	Export	344	China, Hong Kong SAR	HKG	591	Panama	PAN								22	OIL SEED,OLEAGINUS FRUIT	1	No Quantity							14824			0
S3	2000	2000	2000	2	0	2	Export	344	China, Hong Kong SAR	HKG	604	Peru	PER								22	OIL SEED,OLEAGINUS FRUIT	1	No Quantity							1414			0
S3	2000	2000	2000	2	0	2	Export	344	China, Hong Kong SAR	HKG	608	Philippines	PHL								22	OIL SEED,OLEAGINUS FRUIT	1	No Quantity							34605			0
S3	2000	2000	2000	2	0	2	Export	344	China, Hong Kong SAR	HKG	702	Singapore	SGP								22	OIL SEED,OLEAGINUS FRUIT	1	No Quantity							10644			0
S3	2000	2000	2000	2	0	2	Export	344	China, Hong Kong SAR	HKG	710	South Africa	ZAF								22	OIL SEED,OLEAGINUS FRUIT	1	No Quantity							1213			0
S3	2000	2000	2000	2	0	2	Export	344	China, Hong Kong SAR	HKG	724	Spain	ESP								22	OIL SEED,OLEAGINUS FRUIT	1	No Quantity							776			0
S3	2000	2000	2000	2	0	2	Export	344	China, Hong Kong SAR	HKG	740	Suriname	SUR								22	OIL SEED,OLEAGINUS FRUIT	1	No Quantity							534			0
S3	2000	2000	2000	2	0	2	Export	344	China, Hong Kong SAR	HKG	752	Sweden	SWE								22	OIL SEED,OLEAGINUS FRUIT	1	No Quantity							819			0
S3	2000	2000	2000	2	0	2	Export	344	China, Hong Kong SAR	HKG	764	Thailand	THA								22	OIL SEED,OLEAGINUS FRUIT	1	No Quantity							51584			0
S3	2000	2000	2000	2	0	2	Export	344	China, Hong Kong SAR	HKG	780	Trinidad and Tobago	TTO								22	OIL SEED,OLEAGINUS FRUIT	1	No Quantity							13962			0
S3	2000	2000	2000	2	0	2	Export	344	China, Hong Kong SAR	HKG	784	United Arab Emirates	ARE								22	OIL SEED,OLEAGINUS FRUIT	1	No Quantity							8			0
S3	2000	2000	2000	2	0	2	Export	344	China, Hong Kong SAR	HKG	826	United Kingdom	GBR								22	OIL SEED,OLEAGINUS FRUIT	1	No Quantity							18664			0
S3	2000	2000	2000	2	0	2	Export	344	China, Hong Kong SAR	HKG	842	USA	USA								22	OIL SEED,OLEAGINUS FRUIT	1	No Quantity							81660			0
S3	2000	2000	2000	2	0	2	Export	348	Hungary	HUN	0	World	WLD								22	OIL SEED,OLEAGINUS FRUIT	1	No Quantity							108300000			0
S3	2000	2000	2000	2	0	2	Export	348	Hungary	HUN	36	Australia	AUS								22	OIL SEED,OLEAGINUS FRUIT	1	No Quantity							3000			0
S3	2000	2000	2000	2	0	2	Export	348	Hungary	HUN	40	Austria	AUT								22	OIL SEED,OLEAGINUS FRUIT	1	No Quantity							24242000			0
S3	2000	2000	2000	2	0	2	Export	348	Hungary	HUN	56	Belgium	BEL								22	OIL SEED,OLEAGINUS FRUIT	1	No Quantity							16259000			0
S3	2000	2000	2000	2	0	2	Export	348	Hungary	HUN	70	Bosnia Herzegovina	BIH								22	OIL SEED,OLEAGINUS FRUIT	1	No Quantity							71000			0
S3	2000	2000	2000	2	0	2	Export	348	Hungary	HUN	100	Bulgaria	BGR								22	OIL SEED,OLEAGINUS FRUIT	1	No Quantity							491000			0
S3	2000	2000	2000	2	0	2	Export	348	Hungary	HUN	124	Canada	CAN								22	OIL SEED,OLEAGINUS FRUIT	1	No Quantity							120000			0
S3	2000	2000	2000	2	0	2	Export	348	Hungary	HUN	191	Croatia	HRV								22	OIL SEED,OLEAGINUS FRUIT	1	No Quantity							386000			0
S3	2000	2000	2000	2	0	2	Export	348	Hungary	HUN	196	Cyprus	CYP								22	OIL SEED,OLEAGINUS FRUIT	1	No Quantity							32000			0
S3	2000	2000	2000	2	0	2	Export	348	Hungary	HUN	203	Czechia	CZE								22	OIL SEED,OLEAGINUS FRUIT	1	No Quantity							3225000			0
S3	2000	2000	2000	2	0	2	Export	348	Hungary	HUN	208	Denmark	DNK								22	OIL SEED,OLEAGINUS FRUIT	1	No Quantity							625000			0
S3	2000	2000	2000	2	0	2	Export	348	Hungary	HUN	233	Estonia	EST								22	OIL SEED,OLEAGINUS FRUIT	1	No Quantity							51000			0
S3	2000	2000	2000	2	0	2	Export	348	Hungary	HUN	246	Finland	FIN								22	OIL SEED,OLEAGINUS FRUIT	1	No Quantity							871000			0
S3	2000	2000	2000	2	0	2	Export	348	Hungary	HUN	251	France	FRA								22	OIL SEED,OLEAGINUS FRUIT	1	No Quantity							983000			0
S3	2000	2000	2000	2	0	2	Export	348	Hungary	HUN	276	Germany	DEU								22	OIL SEED,OLEAGINUS FRUIT	1	No Quantity							30782000			0
S3	2000	2000	2000	2	0	2	Export	348	Hungary	HUN	300	Greece	GRC								22	OIL SEED,OLEAGINUS FRUIT	1	No Quantity							34000			0
S3	2000	2000	2000	2	0	2	Export	348	Hungary	HUN	376	Israel	ISR								22	OIL SEED,OLEAGINUS FRUIT	1	No Quantity							8000			0
S3	2000	2000	2000	2	0	2	Export	348	Hungary	HUN	381	Italy	ITA								22	OIL SEED,OLEAGINUS FRUIT	1	No Quantity							879000			0
S3	2000	2000	2000	2	0	2	Export	348	Hungary	HUN	400	Jordan	JOR								22	OIL SEED,OLEAGINUS FRUIT	1	No Quantity							118000			0
S3	2000	2000	2000	2	0	2	Export	348	Hungary	HUN	422	Lebanon	LBN								22	OIL SEED,OLEAGINUS FRUIT	1	No Quantity							13000			0
S3	2000	2000	2000	2	0	2	Export	348	Hungary	HUN	428	Latvia	LVA								22	OIL SEED,OLEAGINUS FRUIT	1	No Quantity							14000			0
S3	2000	2000	2000	2	0	2	Export	348	Hungary	HUN	440	Lithuania	LTU								22	OIL SEED,OLEAGINUS FRUIT	1	No Quantity							552000			0
S3	2000	2000	2000	2	0	2	Export	348	Hungary	HUN	442	Luxembourg	LUX								22	OIL SEED,OLEAGINUS FRUIT	1	No Quantity							26000			0
S3	2000	2000	2000	2	0	2	Export	348	Hungary	HUN	498	Rep. of Moldova	MDA								22	OIL SEED,OLEAGINUS FRUIT	1	No Quantity							234000			0
S3	2000	2000	2000	2	0	2	Export	348	Hungary	HUN	528	Netherlands	NLD								22	OIL SEED,OLEAGINUS FRUIT	1	No Quantity							13969000			0
S3	2000	2000	2000	2	0	2	Export	348	Hungary	HUN	579	Norway	NOR								22	OIL SEED,OLEAGINUS FRUIT	1	No Quantity							488000			0
S3	2000	2000	2000	2	0	2	Export	348	Hungary	HUN	616	Poland	POL								22	OIL SEED,OLEAGINUS FRUIT	1	No Quantity							6137000			0
S3	2000	2000	2000	2	0	2	Export	348	Hungary	HUN	620	Portugal	PRT								22	OIL SEED,OLEAGINUS FRUIT	1	No Quantity							145000			0
S3	2000	2000	2000	2	0	2	Export	348	Hungary	HUN	642	Romania	ROU								22	OIL SEED,OLEAGINUS FRUIT	1	No Quantity							592000			0
S3	2000	2000	2000	2	0	2	Export	348	Hungary	HUN	643	Russian Federation	RUS								22	OIL SEED,OLEAGINUS FRUIT	1	No Quantity							151000			0
S3	2000	2000	2000	2	0	2	Export	348	Hungary	HUN	682	Saudi Arabia	SAU								22	OIL SEED,OLEAGINUS FRUIT	1	No Quantity							6000			0
S3	2000	2000	2000	2	0	2	Export	348	Hungary	HUN	703	Slovakia	SVK								22	OIL SEED,OLEAGINUS FRUIT	1	No Quantity							1109000			0
S3	2000	2000	2000	2	0	2	Export	348	Hungary	HUN	705	Slovenia	SVN								22	OIL SEED,OLEAGINUS FRUIT	1	No Quantity							120000			0
S3	2000	2000	2000	2	0	2	Export	348	Hungary	HUN	710	South Africa	ZAF								22	OIL SEED,OLEAGINUS FRUIT	1	No Quantity							3000			0
S3	2000	2000	2000	2	0	2	Export	348	Hungary	HUN	724	Spain	ESP								22	OIL SEED,OLEAGINUS FRUIT	1	No Quantity							129000			0
S3	2000	2000	2000	2	0	2	Export	348	Hungary	HUN	752	Sweden	SWE								22	OIL SEED,OLEAGINUS FRUIT	1	No Quantity							1962000			0
S3	2000	2000	2000	2	0	2	Export	348	Hungary	HUN	757	Switzerland	CHE								22	OIL SEED,OLEAGINUS FRUIT	1	No Quantity							1471000			0
S3	2000	2000	2000	2	0	2	Export	348	Hungary	HUN	792	Turkey	TUR								22	OIL SEED,OLEAGINUS FRUIT	1	No Quantity							37000			0
S3	2000	2000	2000	2	0	2	Export	348	Hungary	HUN	804	Ukraine	UKR								22	OIL SEED,OLEAGINUS FRUIT	1	No Quantity							116000			0
S3	2000	2000	2000	2	0	2	Export	348	Hungary	HUN	826	United Kingdom	GBR								22	OIL SEED,OLEAGINUS FRUIT	1	No Quantity							988000			0
S3	2000	2000	2000	2	0	2	Export	348	Hungary	HUN	842	USA	USA								22	OIL SEED,OLEAGINUS FRUIT	1	No Quantity							9000			0
S3	2000	2000	2000	2	0	2	Export	348	Hungary	HUN	891	Serbia and Montenegro	SCG								22	OIL SEED,OLEAGINUS FRUIT	1	No Quantity							849000			0
S3	2000	2000	2000	2	0	2	Export	344	China, Hong Kong SAR	HKG	0	World	WLD								23	CRUDE RUBBER	1	No Quantity							190481504			0
S3	2000	2000	2000	2	0	2	Export	344	China, Hong Kong SAR	HKG	36	Australia	AUS								23	CRUDE RUBBER	1	No Quantity							186830			0
S3	2000	2000	2000	2	0	2	Export	344	China, Hong Kong SAR	HKG	50	Bangladesh	BGD								23	CRUDE RUBBER	1	No Quantity							21055			0
S3	2000	2000	2000	2	0	2	Export	344	China, Hong Kong SAR	HKG	116	Cambodia	KHM								23	CRUDE RUBBER	1	No Quantity							27757			0
S3	2000	2000	2000	2	0	2	Export	344	China, Hong Kong SAR	HKG	124	Canada	CAN								23	CRUDE RUBBER	1	No Quantity							3376			0
S3	2000	2000	2000	2	0	2	Export	344	China, Hong Kong SAR	HKG	144	Sri Lanka	LKA								23	CRUDE RUBBER	1	No Quantity							41678			0
S3	2000	2000	2000	2	0	2	Export	344	China, Hong Kong SAR	HKG	156	China	CHN								23	CRUDE RUBBER	1	No Quantity							176042714			0
S3	2000	2000	2000	2	0	2	Export	344	China, Hong Kong SAR	HKG	251	France	FRA								23	CRUDE RUBBER	1	No Quantity							2815			0
S3	2000	2000	2000	2	0	2	Export	344	China, Hong Kong SAR	HKG	276	Germany	DEU								23	CRUDE RUBBER	1	No Quantity							1723			0
S3	2000	2000	2000	2	0	2	Export	344	China, Hong Kong SAR	HKG	360	Indonesia	IDN								23	CRUDE RUBBER	1	No Quantity							309417			0
S3	2000	2000	2000	2	0	2	Export	344	China, Hong Kong SAR	HKG	381	Italy	ITA								23	CRUDE RUBBER	1	No Quantity							39537			0
S3	2000	2000	2000	2	0	2	Export	344	China, Hong Kong SAR	HKG	392	Japan	JPN								23	CRUDE RUBBER	1	No Quantity							768813			0
S3	2000	2000	2000	2	0	2	Export	344	China, Hong Kong SAR	HKG	400	Jordan	JOR								23	CRUDE RUBBER	1	No Quantity							151438			0
S3	2000	2000	2000	2	0	2	Export	344	China, Hong Kong SAR	HKG	410	Rep. of Korea	KOR								23	CRUDE RUBBER	1	No Quantity							1875826			0
S3	2000	2000	2000	2	0	2	Export	344	China, Hong Kong SAR	HKG	446	China, Macao SAR	MAC								23	CRUDE RUBBER	1	No Quantity							5545180			0
S3	2000	2000	2000	2	0	2	Export	344	China, Hong Kong SAR	HKG	458	Malaysia	MYS								23	CRUDE RUBBER	1	No Quantity							237479			0
S3	2000	2000	2000	2	0	2	Export	344	China, Hong Kong SAR	HKG	484	Mexico	MEX								23	CRUDE RUBBER	1	No Quantity							29821			0
S3	2000	2000	2000	2	0	2	Export	344	China, Hong Kong SAR	HKG	490	Other Asia, nes									23	CRUDE RUBBER	1	No Quantity							1982932			0
S3	2000	2000	2000	2	0	2	Export	344	China, Hong Kong SAR	HKG	554	New Zealand	NZL								23	CRUDE RUBBER	1	No Quantity							13797			0
S3	2000	2000	2000	2	0	2	Export	344	China, Hong Kong SAR	HKG	566	Nigeria	NGA								23	CRUDE RUBBER	1	No Quantity							18885			0
S3	2000	2000	2000	2	0	2	Export	344	China, Hong Kong SAR	HKG	608	Philippines	PHL								23	CRUDE RUBBER	1	No Quantity							295771			0
S3	2000	2000	2000	2	0	2	Export	344	China, Hong Kong SAR	HKG	699	India	IND								23	CRUDE RUBBER	1	No Quantity							354837			0
S3	2000	2000	2000	2	0	2	Export	344	China, Hong Kong SAR	HKG	702	Singapore	SGP								23	CRUDE RUBBER	1	No Quantity							288162			0
S3	2000	2000	2000	2	0	2	Export	344	China, Hong Kong SAR	HKG	704	Viet Nam	VNM								23	CRUDE RUBBER	1	No Quantity							775613			0
S3	2000	2000	2000	2	0	2	Export	344	China, Hong Kong SAR	HKG	710	South Africa	ZAF								23	CRUDE RUBBER	1	No Quantity							32			0
S3	2000	2000	2000	2	0	2	Export	344	China, Hong Kong SAR	HKG	724	Spain	ESP								23	CRUDE RUBBER	1	No Quantity							223005			0
S3	2000	2000	2000	2	0	2	Export	344	China, Hong Kong SAR	HKG	757	Switzerland	CHE								23	CRUDE RUBBER	1	No Quantity							451			0
S3	2000	2000	2000	2	0	2	Export	344	China, Hong Kong SAR	HKG	764	Thailand	THA								23	CRUDE RUBBER	1	No Quantity							561587			0
S3	2000	2000	2000	2	0	2	Export	344	China, Hong Kong SAR	HKG	780	Trinidad and Tobago	TTO								23	CRUDE RUBBER	1	No Quantity							22205			0
S3	2000	2000	2000	2	0	2	Export	344	China, Hong Kong SAR	HKG	826	United Kingdom	GBR								23	CRUDE RUBBER	1	No Quantity							17940			0
S3	2000	2000	2000	2	0	2	Export	344	China, Hong Kong SAR	HKG	842	USA	USA								23	CRUDE RUBBER	1	No Quantity							640829			0
S3	2000	2000	2000	2	0	2	Export	348	Hungary	HUN	0	World	WLD								23	CRUDE RUBBER	1	No Quantity							1056000			0
S3	2000	2000	2000	2	0	2	Export	348	Hungary	HUN	40	Austria	AUT								23	CRUDE RUBBER	1	No Quantity							98000			0
S3	2000	2000	2000	2	0	2	Export	348	Hungary	HUN	56	Belgium	BEL								23	CRUDE RUBBER	1	No Quantity							1000			0
S3	2000	2000	2000	2	0	2	Export	348	Hungary	HUN	70	Bosnia Herzegovina	BIH								23	CRUDE RUBBER	1	No Quantity							5000			0
S3	2000	2000	2000	2	0	2	Export	348	Hungary	HUN	100	Bulgaria	BGR								23	CRUDE RUBBER	1	No Quantity							3000			0
S3	2000	2000	2000	2	0	2	Export	348	Hungary	HUN	203	Czechia	CZE								23	CRUDE RUBBER	1	No Quantity							110000			0
S3	2000	2000	2000	2	0	2	Export	348	Hungary	HUN	251	France	FRA								23	CRUDE RUBBER	1	No Quantity							2000			0
S3	2000	2000	2000	2	0	2	Export	348	Hungary	HUN	276	Germany	DEU								23	CRUDE RUBBER	1	No Quantity							277000			0
S3	2000	2000	2000	2	0	2	Export	348	Hungary	HUN	300	Greece	GRC								23	CRUDE RUBBER	1	No Quantity							5000			0
S3	2000	2000	2000	2	0	2	Export	348	Hungary	HUN	381	Italy	ITA								23	CRUDE RUBBER	1	No Quantity							12000			0
S3	2000	2000	2000	2	0	2	Export	348	Hungary	HUN	528	Netherlands	NLD								23	CRUDE RUBBER	1	No Quantity							34000			0
S3	2000	2000	2000	2	0	2	Export	348	Hungary	HUN	586	Pakistan	PAK								23	CRUDE RUBBER	1	No Quantity							5000			0
S3	2000	2000	2000	2	0	2	Export	348	Hungary	HUN	616	Poland	POL								23	CRUDE RUBBER	1	No Quantity							68000			0
S3	2000	2000	2000	2	0	2	Export	348	Hungary	HUN	642	Romania	ROU								23	CRUDE RUBBER	1	No Quantity							373000			0
S3	2000	2000	2000	2	0	2	Export	348	Hungary	HUN	703	Slovakia	SVK								23	CRUDE RUBBER	1	No Quantity							46000			0
S3	2000	2000	2000	2	0	2	Export	348	Hungary	HUN	804	Ukraine	UKR								23	CRUDE RUBBER	1	No Quantity							5000			0
S3	2000	2000	2000	2	0	2	Export	348	Hungary	HUN	807	North Macedonia	MKD								23	CRUDE RUBBER	1	No Quantity							4000			0
S3	2000	2000	2000	2	0	2	Export	348	Hungary	HUN	826	United Kingdom	GBR								23	CRUDE RUBBER	1	No Quantity							1000			0
S3	2000	2000	2000	2	0	2	Export	348	Hungary	HUN	891	Serbia and Montenegro	SCG								23	CRUDE RUBBER	1	No Quantity							7000			0
S3	2000	2000	2000	2	0	2	Export	344	China, Hong Kong SAR	HKG	0	World	WLD								24	CORK AND WOOD	1	No Quantity							666160833			0
S3	2000	2000	2000	2	0	2	Export	344	China, Hong Kong SAR	HKG	36	Australia	AUS								24	CORK AND WOOD	1	No Quantity							55864			0
S3	2000	2000	2000	2	0	2	Export	344	China, Hong Kong SAR	HKG	40	Austria	AUT								24	CORK AND WOOD	1	No Quantity							86953			0
S3	2000	2000	2000	2	0	2	Export	344	China, Hong Kong SAR	HKG	50	Bangladesh	BGD								24	CORK AND WOOD	1	No Quantity							513			0
S3	2000	2000	2000	2	0	2	Export	344	China, Hong Kong SAR	HKG	124	Canada	CAN								24	CORK AND WOOD	1	No Quantity							336024			0
S3	2000	2000	2000	2	0	2	Export	344	China, Hong Kong SAR	HKG	156	China	CHN								24	CORK AND WOOD	1	No Quantity							654458157			0
S3	2000	2000	2000	2	0	2	Export	344	China, Hong Kong SAR	HKG	246	Finland	FIN								24	CORK AND WOOD	1	No Quantity							12812			0
S3	2000	2000	2000	2	0	2	Export	344	China, Hong Kong SAR	HKG	251	France	FRA								24	CORK AND WOOD	1	No Quantity							24124			0
S3	2000	2000	2000	2	0	2	Export	344	China, Hong Kong SAR	HKG	276	Germany	DEU								24	CORK AND WOOD	1	No Quantity							798706			0
S3	2000	2000	2000	2	0	2	Export	344	China, Hong Kong SAR	HKG	360	Indonesia	IDN								24	CORK AND WOOD	1	No Quantity							34625			0
S3	2000	2000	2000	2	0	2	Export	344	China, Hong Kong SAR	HKG	372	Ireland	IRL								24	CORK AND WOOD	1	No Quantity							61596			0
S3	2000	2000	2000	2	0	2	Export	344	China, Hong Kong SAR	HKG	381	Italy	ITA								24	CORK AND WOOD	1	No Quantity							58838			0
S3	2000	2000	2000	2	0	2	Export	344	China, Hong Kong SAR	HKG	392	Japan	JPN								24	CORK AND WOOD	1	No Quantity							2496829			0
S3	2000	2000	2000	2	0	2	Export	344	China, Hong Kong SAR	HKG	410	Rep. of Korea	KOR								24	CORK AND WOOD	1	No Quantity							152834			0
S3	2000	2000	2000	2	0	2	Export	344	China, Hong Kong SAR	HKG	446	China, Macao SAR	MAC								24	CORK AND WOOD	1	No Quantity							1168918			0
S3	2000	2000	2000	2	0	2	Export	344	China, Hong Kong SAR	HKG	458	Malaysia	MYS								24	CORK AND WOOD	1	No Quantity							55612			0
S3	2000	2000	2000	2	0	2	Export	344	China, Hong Kong SAR	HKG	490	Other Asia, nes									24	CORK AND WOOD	1	No Quantity							4163948			0
S3	2000	2000	2000	2	0	2	Export	344	China, Hong Kong SAR	HKG	528	Netherlands	NLD								24	CORK AND WOOD	1	No Quantity							7004			0
S3	2000	2000	2000	2	0	2	Export	344	China, Hong Kong SAR	HKG	530	Neth. Antilles	ANT								24	CORK AND WOOD	1	No Quantity							23076			0
S3	2000	2000	2000	2	0	2	Export	344	China, Hong Kong SAR	HKG	554	New Zealand	NZL								24	CORK AND WOOD	1	No Quantity							77			0
S3	2000	2000	2000	2	0	2	Export	344	China, Hong Kong SAR	HKG	581	United States Minor Outlying Islands	UMI								24	CORK AND WOOD	1	No Quantity							5639			0
S3	2000	2000	2000	2	0	2	Export	344	China, Hong Kong SAR	HKG	591	Panama	PAN								24	CORK AND WOOD	1	No Quantity							239			0
S3	2000	2000	2000	2	0	2	Export	344	China, Hong Kong SAR	HKG	608	Philippines	PHL								24	CORK AND WOOD	1	No Quantity							55100			0
S3	2000	2000	2000	2	0	2	Export	344	China, Hong Kong SAR	HKG	682	Saudi Arabia	SAU								24	CORK AND WOOD	1	No Quantity							142466			0
S3	2000	2000	2000	2	0	2	Export	344	China, Hong Kong SAR	HKG	699	India	IND								24	CORK AND WOOD	1	No Quantity							48378			0
S3	2000	2000	2000	2	0	2	Export	344	China, Hong Kong SAR	HKG	702	Singapore	SGP								24	CORK AND WOOD	1	No Quantity							126009			0
S3	2000	2000	2000	2	0	2	Export	344	China, Hong Kong SAR	HKG	704	Viet Nam	VNM								24	CORK AND WOOD	1	No Quantity							11955			0
S3	2000	2000	2000	2	0	2	Export	344	China, Hong Kong SAR	HKG	752	Sweden	SWE								24	CORK AND WOOD	1	No Quantity							11808			0
S3	2000	2000	2000	2	0	2	Export	344	China, Hong Kong SAR	HKG	757	Switzerland	CHE								24	CORK AND WOOD	1	No Quantity							17771			0
S3	2000	2000	2000	2	0	2	Export	344	China, Hong Kong SAR	HKG	764	Thailand	THA								24	CORK AND WOOD	1	No Quantity							180532			0
S3	2000	2000	2000	2	0	2	Export	344	China, Hong Kong SAR	HKG	784	United Arab Emirates	ARE								24	CORK AND WOOD	1	No Quantity							9500			0
S3	2000	2000	2000	2	0	2	Export	344	China, Hong Kong SAR	HKG	826	United Kingdom	GBR								24	CORK AND WOOD	1	No Quantity							267676			0
S3	2000	2000	2000	2	0	2	Export	344	China, Hong Kong SAR	HKG	842	USA	USA								24	CORK AND WOOD	1	No Quantity							1287250			0
S3	2000	2000	2000	2	0	2	Export	348	Hungary	HUN	0	World	WLD								24	CORK AND WOOD	1	No Quantity							147766000			0
S3	2000	2000	2000	2	0	2	Export	348	Hungary	HUN	8	Albania	ALB								24	CORK AND WOOD	1	No Quantity							5000			0
S3	2000	2000	2000	2	0	2	Export	348	Hungary	HUN	40	Austria	AUT								24	CORK AND WOOD	1	No Quantity							38403000			0
S3	2000	2000	2000	2	0	2	Export	348	Hungary	HUN	56	Belgium	BEL								24	CORK AND WOOD	1	No Quantity							309000			0
S3	2000	2000	2000	2	0	2	Export	348	Hungary	HUN	70	Bosnia Herzegovina	BIH								24	CORK AND WOOD	1	No Quantity							11000			0
S3	2000	2000	2000	2	0	2	Export	348	Hungary	HUN	100	Bulgaria	BGR								24	CORK AND WOOD	1	No Quantity							2000			0
S3	2000	2000	2000	2	0	2	Export	348	Hungary	HUN	156	China	CHN								24	CORK AND WOOD	1	No Quantity							2583000			0
S3	2000	2000	2000	2	0	2	Export	348	Hungary	HUN	191	Croatia	HRV								24	CORK AND WOOD	1	No Quantity							1884000			0
S3	2000	2000	2000	2	0	2	Export	348	Hungary	HUN	203	Czechia	CZE								24	CORK AND WOOD	1	No Quantity							559000			0
S3	2000	2000	2000	2	0	2	Export	348	Hungary	HUN	208	Denmark	DNK								24	CORK AND WOOD	1	No Quantity							753000			0
S3	2000	2000	2000	2	0	2	Export	348	Hungary	HUN	212	Dominica	DMA								24	CORK AND WOOD	1	No Quantity							1000			0
S3	2000	2000	2000	2	0	2	Export	348	Hungary	HUN	233	Estonia	EST								24	CORK AND WOOD	1	No Quantity							61000			0
S3	2000	2000	2000	2	0	2	Export	348	Hungary	HUN	246	Finland	FIN								24	CORK AND WOOD	1	No Quantity							657000			0
S3	2000	2000	2000	2	0	2	Export	348	Hungary	HUN	251	France	FRA								24	CORK AND WOOD	1	No Quantity							1957000			0
S3	2000	2000	2000	2	0	2	Export	348	Hungary	HUN	276	Germany	DEU								24	CORK AND WOOD	1	No Quantity							11818000			0
S3	2000	2000	2000	2	0	2	Export	348	Hungary	HUN	300	Greece	GRC								24	CORK AND WOOD	1	No Quantity							695000			0
S3	2000	2000	2000	2	0	2	Export	348	Hungary	HUN	324	Guinea	GIN								24	CORK AND WOOD	1	No Quantity							5000			0
S3	2000	2000	2000	2	0	2	Export	348	Hungary	HUN	344	China, Hong Kong SAR	HKG								24	CORK AND WOOD	1	No Quantity							1907000			0
S3	2000	2000	2000	2	0	2	Export	348	Hungary	HUN	360	Indonesia	IDN								24	CORK AND WOOD	1	No Quantity							214000			0
S3	2000	2000	2000	2	0	2	Export	348	Hungary	HUN	372	Ireland	IRL								24	CORK AND WOOD	1	No Quantity							265000			0
S3	2000	2000	2000	2	0	2	Export	348	Hungary	HUN	376	Israel	ISR								24	CORK AND WOOD	1	No Quantity							194000			0
S3	2000	2000	2000	2	0	2	Export	348	Hungary	HUN	381	Italy	ITA								24	CORK AND WOOD	1	No Quantity							58898000			0
S3	2000	2000	2000	2	0	2	Export	348	Hungary	HUN	392	Japan	JPN								24	CORK AND WOOD	1	No Quantity							47000			0
S3	2000	2000	2000	2	0	2	Export	348	Hungary	HUN	398	Kazakhstan	KAZ								24	CORK AND WOOD	1	No Quantity							25000			0
S3	2000	2000	2000	2	0	2	Export	348	Hungary	HUN	408	Dem. People's Rep. of Korea	PRK								24	CORK AND WOOD	1	No Quantity							17000			0
S3	2000	2000	2000	2	0	2	Export	348	Hungary	HUN	422	Lebanon	LBN								24	CORK AND WOOD	1	No Quantity							17000			0
S3	2000	2000	2000	2	0	2	Export	348	Hungary	HUN	458	Malaysia	MYS								24	CORK AND WOOD	1	No Quantity							54000			0
S3	2000	2000	2000	2	0	2	Export	348	Hungary	HUN	498	Rep. of Moldova	MDA								24	CORK AND WOOD	1	No Quantity							4000			0
S3	2000	2000	2000	2	0	2	Export	348	Hungary	HUN	528	Netherlands	NLD								24	CORK AND WOOD	1	No Quantity							2163000			0
S3	2000	2000	2000	2	0	2	Export	348	Hungary	HUN	579	Norway	NOR								24	CORK AND WOOD	1	No Quantity							139000			0
S3	2000	2000	2000	2	0	2	Export	348	Hungary	HUN	616	Poland	POL								24	CORK AND WOOD	1	No Quantity							150000			0
S3	2000	2000	2000	2	0	2	Export	348	Hungary	HUN	620	Portugal	PRT								24	CORK AND WOOD	1	No Quantity							552000			0
S3	2000	2000	2000	2	0	2	Export	348	Hungary	HUN	642	Romania	ROU								24	CORK AND WOOD	1	No Quantity							431000			0
S3	2000	2000	2000	2	0	2	Export	348	Hungary	HUN	694	Sierra Leone	SLE								24	CORK AND WOOD	1	No Quantity							11000			0
S3	2000	2000	2000	2	0	2	Export	348	Hungary	HUN	703	Slovakia	SVK								24	CORK AND WOOD	1	No Quantity							205000			0
S3	2000	2000	2000	2	0	2	Export	348	Hungary	HUN	705	Slovenia	SVN								24	CORK AND WOOD	1	No Quantity							4565000			0
S3	2000	2000	2000	2	0	2	Export	348	Hungary	HUN	724	Spain	ESP								24	CORK AND WOOD	1	No Quantity							3591000			0
S3	2000	2000	2000	2	0	2	Export	348	Hungary	HUN	752	Sweden	SWE								24	CORK AND WOOD	1	No Quantity							8709000			0
S3	2000	2000	2000	2	0	2	Export	348	Hungary	HUN	757	Switzerland	CHE								24	CORK AND WOOD	1	No Quantity							1620000			0
S3	2000	2000	2000	2	0	2	Export	348	Hungary	HUN	764	Thailand	THA								24	CORK AND WOOD	1	No Quantity							91000			0
S3	2000	2000	2000	2	0	2	Export	348	Hungary	HUN	792	Turkey	TUR								24	CORK AND WOOD	1	No Quantity							27000			0
S3	2000	2000	2000	2	0	2	Export	348	Hungary	HUN	804	Ukraine	UKR								24	CORK AND WOOD	1	No Quantity							12000			0
S3	2000	2000	2000	2	0	2	Export	348	Hungary	HUN	807	North Macedonia	MKD								24	CORK AND WOOD	1	No Quantity							24000			0
S3	2000	2000	2000	2	0	2	Export	348	Hungary	HUN	818	Egypt	EGY								24	CORK AND WOOD	1	No Quantity							1116000			0
S3	2000	2000	2000	2	0	2	Export	348	Hungary	HUN	826	United Kingdom	GBR								24	CORK AND WOOD	1	No Quantity							815000			0
S3	2000	2000	2000	2	0	2	Export	348	Hungary	HUN	842	USA	USA								24	CORK AND WOOD	1	No Quantity							27000			0
S3	2000	2000	2000	2	0	2	Export	348	Hungary	HUN	891	Serbia and Montenegro	SCG								24	CORK AND WOOD	1	No Quantity							2173000			0
S3	2000	2000	2000	2	0	2	Export	344	China, Hong Kong SAR	HKG	0	World	WLD								25	PULP AND WASTE PAPER	1	No Quantity							84897759			0
S3	2000	2000	2000	2	0	2	Export	344	China, Hong Kong SAR	HKG	156	China	CHN								25	PULP AND WASTE PAPER	1	No Quantity							72852879			0
S3	2000	2000	2000	2	0	2	Export	344	China, Hong Kong SAR	HKG	360	Indonesia	IDN								25	PULP AND WASTE PAPER	1	No Quantity							1890569			0
S3	2000	2000	2000	2	0	2	Export	344	China, Hong Kong SAR	HKG	408	Dem. People's Rep. of Korea	PRK								25	PULP AND WASTE PAPER	1	No Quantity							103014			0
S3	2000	2000	2000	2	0	2	Export	344	China, Hong Kong SAR	HKG	410	Rep. of Korea	KOR								25	PULP AND WASTE PAPER	1	No Quantity							1957079			0
S3	2000	2000	2000	2	0	2	Export	344	China, Hong Kong SAR	HKG	446	China, Macao SAR	MAC								25	PULP AND WASTE PAPER	1	No Quantity							3133			0
S3	2000	2000	2000	2	0	2	Export	344	China, Hong Kong SAR	HKG	458	Malaysia	MYS								25	PULP AND WASTE PAPER	1	No Quantity							38505			0
S3	2000	2000	2000	2	0	2	Export	344	China, Hong Kong SAR	HKG	490	Other Asia, nes									25	PULP AND WASTE PAPER	1	No Quantity							132092			0
S3	2000	2000	2000	2	0	2	Export	344	China, Hong Kong SAR	HKG	608	Philippines	PHL								25	PULP AND WASTE PAPER	1	No Quantity							4664185			0
S3	2000	2000	2000	2	0	2	Export	344	China, Hong Kong SAR	HKG	704	Viet Nam	VNM								25	PULP AND WASTE PAPER	1	No Quantity							162280			0
S3	2000	2000	2000	2	0	2	Export	344	China, Hong Kong SAR	HKG	764	Thailand	THA								25	PULP AND WASTE PAPER	1	No Quantity							3094023			0
S3	2000	2000	2000	2	0	2	Export	348	Hungary	HUN	0	World	WLD								25	PULP AND WASTE PAPER	1	No Quantity							4674000			0
S3	2000	2000	2000	2	0	2	Export	348	Hungary	HUN	40	Austria	AUT								25	PULP AND WASTE PAPER	1	No Quantity							698000			0
S3	2000	2000	2000	2	0	2	Export	348	Hungary	HUN	70	Bosnia Herzegovina	BIH								25	PULP AND WASTE PAPER	1	No Quantity							10000			0
S3	2000	2000	2000	2	0	2	Export	348	Hungary	HUN	100	Bulgaria	BGR								25	PULP AND WASTE PAPER	1	No Quantity							6000			0
S3	2000	2000	2000	2	0	2	Export	348	Hungary	HUN	191	Croatia	HRV								25	PULP AND WASTE PAPER	1	No Quantity							44000			0
S3	2000	2000	2000	2	0	2	Export	348	Hungary	HUN	203	Czechia	CZE								25	PULP AND WASTE PAPER	1	No Quantity							4000			0
S3	2000	2000	2000	2	0	2	Export	348	Hungary	HUN	276	Germany	DEU								25	PULP AND WASTE PAPER	1	No Quantity							47000			0
S3	2000	2000	2000	2	0	2	Export	348	Hungary	HUN	300	Greece	GRC								25	PULP AND WASTE PAPER	1	No Quantity							204000			0
S3	2000	2000	2000	2	0	2	Export	348	Hungary	HUN	381	Italy	ITA								25	PULP AND WASTE PAPER	1	No Quantity							23000			0
S3	2000	2000	2000	2	0	2	Export	348	Hungary	HUN	528	Netherlands	NLD								25	PULP AND WASTE PAPER	1	No Quantity							51000			0
S3	2000	2000	2000	2	0	2	Export	348	Hungary	HUN	642	Romania	ROU								25	PULP AND WASTE PAPER	1	No Quantity							130000			0
S3	2000	2000	2000	2	0	2	Export	348	Hungary	HUN	703	Slovakia	SVK								25	PULP AND WASTE PAPER	1	No Quantity							1290000			0
S3	2000	2000	2000	2	0	2	Export	348	Hungary	HUN	705	Slovenia	SVN								25	PULP AND WASTE PAPER	1	No Quantity							329000			0
S3	2000	2000	2000	2	0	2	Export	348	Hungary	HUN	792	Turkey	TUR								25	PULP AND WASTE PAPER	1	No Quantity							1000			0
S3	2000	2000	2000	2	0	2	Export	348	Hungary	HUN	804	Ukraine	UKR								25	PULP AND WASTE PAPER	1	No Quantity							785000			0
S3	2000	2000	2000	2	0	2	Export	348	Hungary	HUN	891	Serbia and Montenegro	SCG								25	PULP AND WASTE PAPER	1	No Quantity							1052000			0
S3	2000	2000	2000	2	0	2	Export	344	China, Hong Kong SAR	HKG	0	World	WLD								26	TEXTILE FIBRES	1	No Quantity							273635609			0
S3	2000	2000	2000	2	0	2	Export	344	China, Hong Kong SAR	HKG	36	Australia	AUS								26	TEXTILE FIBRES	1	No Quantity							87983			0
S3	2000	2000	2000	2	0	2	Export	344	China, Hong Kong SAR	HKG	40	Austria	AUT								26	TEXTILE FIBRES	1	No Quantity							6			0
S3	2000	2000	2000	2	0	2	Export	344	China, Hong Kong SAR	HKG	50	Bangladesh	BGD								26	TEXTILE FIBRES	1	No Quantity							51455			0
S3	2000	2000	2000	2	0	2	Export	344	China, Hong Kong SAR	HKG	56	Belgium	BEL								26	TEXTILE FIBRES	1	No Quantity							76485			0
S3	2000	2000	2000	2	0	2	Export	344	China, Hong Kong SAR	HKG	76	Brazil	BRA								26	TEXTILE FIBRES	1	No Quantity							370268			0
S3	2000	2000	2000	2	0	2	Export	344	China, Hong Kong SAR	HKG	116	Cambodia	KHM								26	TEXTILE FIBRES	1	No Quantity							1666538			0
S3	2000	2000	2000	2	0	2	Export	344	China, Hong Kong SAR	HKG	120	Cameroon	CMR								26	TEXTILE FIBRES	1	No Quantity							15626			0
S3	2000	2000	2000	2	0	2	Export	344	China, Hong Kong SAR	HKG	124	Canada	CAN								26	TEXTILE FIBRES	1	No Quantity							9072			0
S3	2000	2000	2000	2	0	2	Export	344	China, Hong Kong SAR	HKG	144	Sri Lanka	LKA								26	TEXTILE FIBRES	1	No Quantity							36863			0
S3	2000	2000	2000	2	0	2	Export	344	China, Hong Kong SAR	HKG	156	China	CHN								26	TEXTILE FIBRES	1	No Quantity							208035722			0
S3	2000	2000	2000	2	0	2	Export	344	China, Hong Kong SAR	HKG	170	Colombia	COL								26	TEXTILE FIBRES	1	No Quantity							2959			0
S3	2000	2000	2000	2	0	2	Export	344	China, Hong Kong SAR	HKG	208	Denmark	DNK								26	TEXTILE FIBRES	1	No Quantity							7844			0
S3	2000	2000	2000	2	0	2	Export	344	China, Hong Kong SAR	HKG	251	France	FRA								26	TEXTILE FIBRES	1	No Quantity							48833			0
S3	2000	2000	2000	2	0	2	Export	344	China, Hong Kong SAR	HKG	276	Germany	DEU								26	TEXTILE FIBRES	1	No Quantity							85227			0
S3	2000	2000	2000	2	0	2	Export	344	China, Hong Kong SAR	HKG	360	Indonesia	IDN								26	TEXTILE FIBRES	1	No Quantity							362796			0
S3	2000	2000	2000	2	0	2	Export	344	China, Hong Kong SAR	HKG	381	Italy	ITA								26	TEXTILE FIBRES	1	No Quantity							16548682			0
S3	2000	2000	2000	2	0	2	Export	344	China, Hong Kong SAR	HKG	384	Côte d'Ivoire	CIV								26	TEXTILE FIBRES	1	No Quantity							5603			0
S3	2000	2000	2000	2	0	2	Export	344	China, Hong Kong SAR	HKG	392	Japan	JPN								26	TEXTILE FIBRES	1	No Quantity							8847716			0
S3	2000	2000	2000	2	0	2	Export	344	China, Hong Kong SAR	HKG	404	Kenya	KEN								26	TEXTILE FIBRES	1	No Quantity							204046			0
S3	2000	2000	2000	2	0	2	Export	344	China, Hong Kong SAR	HKG	408	Dem. People's Rep. of Korea	PRK								26	TEXTILE FIBRES	1	No Quantity							33689			0
S3	2000	2000	2000	2	0	2	Export	344	China, Hong Kong SAR	HKG	410	Rep. of Korea	KOR								26	TEXTILE FIBRES	1	No Quantity							5981434			0
S3	2000	2000	2000	2	0	2	Export	344	China, Hong Kong SAR	HKG	446	China, Macao SAR	MAC								26	TEXTILE FIBRES	1	No Quantity							1732653			0
S3	2000	2000	2000	2	0	2	Export	344	China, Hong Kong SAR	HKG	458	Malaysia	MYS								26	TEXTILE FIBRES	1	No Quantity							17574			0
S3	2000	2000	2000	2	0	2	Export	344	China, Hong Kong SAR	HKG	480	Mauritius	MUS								26	TEXTILE FIBRES	1	No Quantity							3252			0
S3	2000	2000	2000	2	0	2	Export	344	China, Hong Kong SAR	HKG	490	Other Asia, nes									26	TEXTILE FIBRES	1	No Quantity							1127323			0
S3	2000	2000	2000	2	0	2	Export	344	China, Hong Kong SAR	HKG	524	Nepal	NPL								26	TEXTILE FIBRES	1	No Quantity							1189686			0
S3	2000	2000	2000	2	0	2	Export	344	China, Hong Kong SAR	HKG	528	Netherlands	NLD								26	TEXTILE FIBRES	1	No Quantity							5134			0
S3	2000	2000	2000	2	0	2	Export	344	China, Hong Kong SAR	HKG	554	New Zealand	NZL								26	TEXTILE FIBRES	1	No Quantity							2858			0
S3	2000	2000	2000	2	0	2	Export	344	China, Hong Kong SAR	HKG	586	Pakistan	PAK								26	TEXTILE FIBRES	1	No Quantity							83784			0
S3	2000	2000	2000	2	0	2	Export	344	China, Hong Kong SAR	HKG	591	Panama	PAN								26	TEXTILE FIBRES	1	No Quantity							15			0
S3	2000	2000	2000	2	0	2	Export	344	China, Hong Kong SAR	HKG	608	Philippines	PHL								26	TEXTILE FIBRES	1	No Quantity							12546229			0
S3	2000	2000	2000	2	0	2	Export	344	China, Hong Kong SAR	HKG	682	Saudi Arabia	SAU								26	TEXTILE FIBRES	1	No Quantity							20286			0
S3	2000	2000	2000	2	0	2	Export	344	China, Hong Kong SAR	HKG	699	India	IND								26	TEXTILE FIBRES	1	No Quantity							8632417			0
S3	2000	2000	2000	2	0	2	Export	344	China, Hong Kong SAR	HKG	702	Singapore	SGP								26	TEXTILE FIBRES	1	No Quantity							2847			0
S3	2000	2000	2000	2	0	2	Export	344	China, Hong Kong SAR	HKG	704	Viet Nam	VNM								26	TEXTILE FIBRES	1	No Quantity							699032			0
S3	2000	2000	2000	2	0	2	Export	344	China, Hong Kong SAR	HKG	710	South Africa	ZAF								26	TEXTILE FIBRES	1	No Quantity							188223			0
S3	2000	2000	2000	2	0	2	Export	344	China, Hong Kong SAR	HKG	724	Spain	ESP								26	TEXTILE FIBRES	1	No Quantity							1615249			0
S3	2000	2000	2000	2	0	2	Export	344	China, Hong Kong SAR	HKG	752	Sweden	SWE								26	TEXTILE FIBRES	1	No Quantity							8859			0
S3	2000	2000	2000	2	0	2	Export	344	China, Hong Kong SAR	HKG	757	Switzerland	CHE								26	TEXTILE FIBRES	1	No Quantity							70794			0
S3	2000	2000	2000	2	0	2	Export	344	China, Hong Kong SAR	HKG	764	Thailand	THA								26	TEXTILE FIBRES	1	No Quantity							1960268			0
S3	2000	2000	2000	2	0	2	Export	344	China, Hong Kong SAR	HKG	792	Turkey	TUR								26	TEXTILE FIBRES	1	No Quantity							32915			0
S3	2000	2000	2000	2	0	2	Export	344	China, Hong Kong SAR	HKG	826	United Kingdom	GBR								26	TEXTILE FIBRES	1	No Quantity							997561			0
S3	2000	2000	2000	2	0	2	Export	344	China, Hong Kong SAR	HKG	842	USA	USA								26	TEXTILE FIBRES	1	No Quantity							219802			0
S3	2000	2000	2000	2	0	2	Export	348	Hungary	HUN	0	World	WLD								26	TEXTILE FIBRES	1	No Quantity							19220000			0
S3	2000	2000	2000	2	0	2	Export	348	Hungary	HUN	12	Algeria	DZA								26	TEXTILE FIBRES	1	No Quantity							26000			0
S3	2000	2000	2000	2	0	2	Export	348	Hungary	HUN	36	Australia	AUS								26	TEXTILE FIBRES	1	No Quantity							23000			0
S3	2000	2000	2000	2	0	2	Export	348	Hungary	HUN	40	Austria	AUT								26	TEXTILE FIBRES	1	No Quantity							1492000			0
S3	2000	2000	2000	2	0	2	Export	348	Hungary	HUN	56	Belgium	BEL								26	TEXTILE FIBRES	1	No Quantity							692000			0
S3	2000	2000	2000	2	0	2	Export	348	Hungary	HUN	70	Bosnia Herzegovina	BIH								26	TEXTILE FIBRES	1	No Quantity							2000			0
S3	2000	2000	2000	2	0	2	Export	348	Hungary	HUN	100	Bulgaria	BGR								26	TEXTILE FIBRES	1	No Quantity							314000			0
S3	2000	2000	2000	2	0	2	Export	348	Hungary	HUN	124	Canada	CAN								26	TEXTILE FIBRES	1	No Quantity							23000			0
S3	2000	2000	2000	2	0	2	Export	348	Hungary	HUN	156	China	CHN								26	TEXTILE FIBRES	1	No Quantity							13000			0
S3	2000	2000	2000	2	0	2	Export	348	Hungary	HUN	170	Colombia	COL								26	TEXTILE FIBRES	1	No Quantity							22000			0
S3	2000	2000	2000	2	0	2	Export	348	Hungary	HUN	178	Congo	COG								26	TEXTILE FIBRES	1	No Quantity							7000			0
S3	2000	2000	2000	2	0	2	Export	348	Hungary	HUN	191	Croatia	HRV								26	TEXTILE FIBRES	1	No Quantity							128000			0
S3	2000	2000	2000	2	0	2	Export	348	Hungary	HUN	203	Czechia	CZE								26	TEXTILE FIBRES	1	No Quantity							801000			0
S3	2000	2000	2000	2	0	2	Export	348	Hungary	HUN	208	Denmark	DNK								26	TEXTILE FIBRES	1	No Quantity							81000			0
S3	2000	2000	2000	2	0	2	Export	348	Hungary	HUN	246	Finland	FIN								26	TEXTILE FIBRES	1	No Quantity							1000			0
S3	2000	2000	2000	2	0	2	Export	348	Hungary	HUN	251	France	FRA								26	TEXTILE FIBRES	1	No Quantity							1403000			0
S3	2000	2000	2000	2	0	2	Export	348	Hungary	HUN	276	Germany	DEU								26	TEXTILE FIBRES	1	No Quantity							2492000			0
S3	2000	2000	2000	2	0	2	Export	348	Hungary	HUN	300	Greece	GRC								26	TEXTILE FIBRES	1	No Quantity							224000			0
S3	2000	2000	2000	2	0	2	Export	348	Hungary	HUN	332	Haiti	HTI								26	TEXTILE FIBRES	1	No Quantity							49000			0
S3	2000	2000	2000	2	0	2	Export	348	Hungary	HUN	352	Iceland	ISL								26	TEXTILE FIBRES	1	No Quantity							8000			0
S3	2000	2000	2000	2	0	2	Export	348	Hungary	HUN	372	Ireland	IRL								26	TEXTILE FIBRES	1	No Quantity							9000			0
S3	2000	2000	2000	2	0	2	Export	348	Hungary	HUN	381	Italy	ITA								26	TEXTILE FIBRES	1	No Quantity							4460000			0
S3	2000	2000	2000	2	0	2	Export	348	Hungary	HUN	400	Jordan	JOR								26	TEXTILE FIBRES	1	No Quantity							24000			0
S3	2000	2000	2000	2	0	2	Export	348	Hungary	HUN	404	Kenya	KEN								26	TEXTILE FIBRES	1	No Quantity							19000			0
S3	2000	2000	2000	2	0	2	Export	348	Hungary	HUN	410	Rep. of Korea	KOR								26	TEXTILE FIBRES	1	No Quantity							19000			0
S3	2000	2000	2000	2	0	2	Export	348	Hungary	HUN	440	Lithuania	LTU								26	TEXTILE FIBRES	1	No Quantity							143000			0
S3	2000	2000	2000	2	0	2	Export	348	Hungary	HUN	484	Mexico	MEX								26	TEXTILE FIBRES	1	No Quantity							19000			0
S3	2000	2000	2000	2	0	2	Export	348	Hungary	HUN	498	Rep. of Moldova	MDA								26	TEXTILE FIBRES	1	No Quantity							63000			0
S3	2000	2000	2000	2	0	2	Export	348	Hungary	HUN	528	Netherlands	NLD								26	TEXTILE FIBRES	1	No Quantity							372000			0
S3	2000	2000	2000	2	0	2	Export	348	Hungary	HUN	579	Norway	NOR								26	TEXTILE FIBRES	1	No Quantity							10000			0
S3	2000	2000	2000	2	0	2	Export	348	Hungary	HUN	616	Poland	POL								26	TEXTILE FIBRES	1	No Quantity							2285000			0
S3	2000	2000	2000	2	0	2	Export	348	Hungary	HUN	642	Romania	ROU								26	TEXTILE FIBRES	1	No Quantity							1325000			0
S3	2000	2000	2000	2	0	2	Export	348	Hungary	HUN	643	Russian Federation	RUS								26	TEXTILE FIBRES	1	No Quantity							741000			0
S3	2000	2000	2000	2	0	2	Export	348	Hungary	HUN	703	Slovakia	SVK								26	TEXTILE FIBRES	1	No Quantity							95000			0
S3	2000	2000	2000	2	0	2	Export	348	Hungary	HUN	705	Slovenia	SVN								26	TEXTILE FIBRES	1	No Quantity							43000			0
S3	2000	2000	2000	2	0	2	Export	348	Hungary	HUN	706	Somalia	SOM								26	TEXTILE FIBRES	1	No Quantity							1000			0
S3	2000	2000	2000	2	0	2	Export	348	Hungary	HUN	710	South Africa	ZAF								26	TEXTILE FIBRES	1	No Quantity							18000			0
S3	2000	2000	2000	2	0	2	Export	348	Hungary	HUN	724	Spain	ESP								26	TEXTILE FIBRES	1	No Quantity							210000			0
S3	2000	2000	2000	2	0	2	Export	348	Hungary	HUN	752	Sweden	SWE								26	TEXTILE FIBRES	1	No Quantity							208000			0
S3	2000	2000	2000	2	0	2	Export	348	Hungary	HUN	757	Switzerland	CHE								26	TEXTILE FIBRES	1	No Quantity							186000			0
S3	2000	2000	2000	2	0	2	Export	348	Hungary	HUN	792	Turkey	TUR								26	TEXTILE FIBRES	1	No Quantity							484000			0
S3	2000	2000	2000	2	0	2	Export	348	Hungary	HUN	804	Ukraine	UKR								26	TEXTILE FIBRES	1	No Quantity							206000			0
S3	2000	2000	2000	2	0	2	Export	348	Hungary	HUN	807	North Macedonia	MKD								26	TEXTILE FIBRES	1	No Quantity							12000			0
S3	2000	2000	2000	2	0	2	Export	348	Hungary	HUN	826	United Kingdom	GBR								26	TEXTILE FIBRES	1	No Quantity							300000			0
S3	2000	2000	2000	2	0	2	Export	348	Hungary	HUN	842	USA	USA								26	TEXTILE FIBRES	1	No Quantity							55000			0
S3	2000	2000	2000	2	0	2	Export	348	Hungary	HUN	891	Serbia and Montenegro	SCG								26	TEXTILE FIBRES	1	No Quantity							112000			0
S3	2000	2000	2000	2	0	2	Export	344	China, Hong Kong SAR	HKG	0	World	WLD								27	CRUDE FERTILIZER,MINERAL	1	No Quantity							91999277			0
S3	2000	2000	2000	2	0	2	Export	344	China, Hong Kong SAR	HKG	24	Angola	AGO								27	CRUDE FERTILIZER,MINERAL	1	No Quantity							4331			0
S3	2000	2000	2000	2	0	2	Export	344	China, Hong Kong SAR	HKG	36	Australia	AUS								27	CRUDE FERTILIZER,MINERAL	1	No Quantity							19098			0
S3	2000	2000	2000	2	0	2	Export	344	China, Hong Kong SAR	HKG	48	Bahrain	BHR								27	CRUDE FERTILIZER,MINERAL	1	No Quantity							2431			0
S3	2000	2000	2000	2	0	2	Export	344	China, Hong Kong SAR	HKG	56	Belgium	BEL								27	CRUDE FERTILIZER,MINERAL	1	No Quantity							926775			0
S3	2000	2000	2000	2	0	2	Export	344	China, Hong Kong SAR	HKG	104	Myanmar	MMR								27	CRUDE FERTILIZER,MINERAL	1	No Quantity							325			0
S3	2000	2000	2000	2	0	2	Export	344	China, Hong Kong SAR	HKG	108	Burundi	BDI								27	CRUDE FERTILIZER,MINERAL	1	No Quantity							13			0
S3	2000	2000	2000	2	0	2	Export	344	China, Hong Kong SAR	HKG	116	Cambodia	KHM								27	CRUDE FERTILIZER,MINERAL	1	No Quantity							11502			0
S3	2000	2000	2000	2	0	2	Export	344	China, Hong Kong SAR	HKG	124	Canada	CAN								27	CRUDE FERTILIZER,MINERAL	1	No Quantity							205808			0
S3	2000	2000	2000	2	0	2	Export	344	China, Hong Kong SAR	HKG	144	Sri Lanka	LKA								27	CRUDE FERTILIZER,MINERAL	1	No Quantity							37498			0
S3	2000	2000	2000	2	0	2	Export	344	China, Hong Kong SAR	HKG	156	China	CHN								27	CRUDE FERTILIZER,MINERAL	1	No Quantity							67149584			0
S3	2000	2000	2000	2	0	2	Export	344	China, Hong Kong SAR	HKG	170	Colombia	COL								27	CRUDE FERTILIZER,MINERAL	1	No Quantity							8273			0
S3	2000	2000	2000	2	0	2	Export	344	China, Hong Kong SAR	HKG	208	Denmark	DNK								27	CRUDE FERTILIZER,MINERAL	1	No Quantity							6737			0
S3	2000	2000	2000	2	0	2	Export	344	China, Hong Kong SAR	HKG	251	France	FRA								27	CRUDE FERTILIZER,MINERAL	1	No Quantity							17795			0
S3	2000	2000	2000	2	0	2	Export	344	China, Hong Kong SAR	HKG	276	Germany	DEU								27	CRUDE FERTILIZER,MINERAL	1	No Quantity							141439			0
S3	2000	2000	2000	2	0	2	Export	344	China, Hong Kong SAR	HKG	288	Ghana	GHA								27	CRUDE FERTILIZER,MINERAL	1	No Quantity							988			0
S3	2000	2000	2000	2	0	2	Export	344	China, Hong Kong SAR	HKG	300	Greece	GRC								27	CRUDE FERTILIZER,MINERAL	1	No Quantity							4844			0
S3	2000	2000	2000	2	0	2	Export	344	China, Hong Kong SAR	HKG	320	Guatemala	GTM								27	CRUDE FERTILIZER,MINERAL	1	No Quantity							4518			0
S3	2000	2000	2000	2	0	2	Export	344	China, Hong Kong SAR	HKG	360	Indonesia	IDN								27	CRUDE FERTILIZER,MINERAL	1	No Quantity							67577			0
S3	2000	2000	2000	2	0	2	Export	344	China, Hong Kong SAR	HKG	372	Ireland	IRL								27	CRUDE FERTILIZER,MINERAL	1	No Quantity							4282935			0
S3	2000	2000	2000	2	0	2	Export	344	China, Hong Kong SAR	HKG	376	Israel	ISR								27	CRUDE FERTILIZER,MINERAL	1	No Quantity							4220			0
S3	2000	2000	2000	2	0	2	Export	344	China, Hong Kong SAR	HKG	381	Italy	ITA								27	CRUDE FERTILIZER,MINERAL	1	No Quantity							56687			0
S3	2000	2000	2000	2	0	2	Export	344	China, Hong Kong SAR	HKG	392	Japan	JPN								27	CRUDE FERTILIZER,MINERAL	1	No Quantity							1694554			0
S3	2000	2000	2000	2	0	2	Export	344	China, Hong Kong SAR	HKG	410	Rep. of Korea	KOR								27	CRUDE FERTILIZER,MINERAL	1	No Quantity							1644427			0
S3	2000	2000	2000	2	0	2	Export	344	China, Hong Kong SAR	HKG	422	Lebanon	LBN								27	CRUDE FERTILIZER,MINERAL	1	No Quantity							899			0
S3	2000	2000	2000	2	0	2	Export	344	China, Hong Kong SAR	HKG	440	Lithuania	LTU								27	CRUDE FERTILIZER,MINERAL	1	No Quantity							27305			0
S3	2000	2000	2000	2	0	2	Export	344	China, Hong Kong SAR	HKG	446	China, Macao SAR	MAC								27	CRUDE FERTILIZER,MINERAL	1	No Quantity							348767			0
S3	2000	2000	2000	2	0	2	Export	344	China, Hong Kong SAR	HKG	458	Malaysia	MYS								27	CRUDE FERTILIZER,MINERAL	1	No Quantity							121221			0
S3	2000	2000	2000	2	0	2	Export	344	China, Hong Kong SAR	HKG	478	Mauritania	MRT								27	CRUDE FERTILIZER,MINERAL	1	No Quantity							733			0
S3	2000	2000	2000	2	0	2	Export	344	China, Hong Kong SAR	HKG	480	Mauritius	MUS								27	CRUDE FERTILIZER,MINERAL	1	No Quantity							8271			0
S3	2000	2000	2000	2	0	2	Export	344	China, Hong Kong SAR	HKG	484	Mexico	MEX								27	CRUDE FERTILIZER,MINERAL	1	No Quantity							3844			0
S3	2000	2000	2000	2	0	2	Export	344	China, Hong Kong SAR	HKG	490	Other Asia, nes									27	CRUDE FERTILIZER,MINERAL	1	No Quantity							7113108			0
S3	2000	2000	2000	2	0	2	Export	344	China, Hong Kong SAR	HKG	527	Oceania, nes									27	CRUDE FERTILIZER,MINERAL	1	No Quantity							1780			0
S3	2000	2000	2000	2	0	2	Export	344	China, Hong Kong SAR	HKG	528	Netherlands	NLD								27	CRUDE FERTILIZER,MINERAL	1	No Quantity							77947			0
S3	2000	2000	2000	2	0	2	Export	344	China, Hong Kong SAR	HKG	554	New Zealand	NZL								27	CRUDE FERTILIZER,MINERAL	1	No Quantity							15042			0
S3	2000	2000	2000	2	0	2	Export	344	China, Hong Kong SAR	HKG	566	Nigeria	NGA								27	CRUDE FERTILIZER,MINERAL	1	No Quantity							40180			0
S3	2000	2000	2000	2	0	2	Export	344	China, Hong Kong SAR	HKG	581	United States Minor Outlying Islands	UMI								27	CRUDE FERTILIZER,MINERAL	1	No Quantity							184284			0
S3	2000	2000	2000	2	0	2	Export	344	China, Hong Kong SAR	HKG	586	Pakistan	PAK								27	CRUDE FERTILIZER,MINERAL	1	No Quantity							7235			0
S3	2000	2000	2000	2	0	2	Export	344	China, Hong Kong SAR	HKG	591	Panama	PAN								27	CRUDE FERTILIZER,MINERAL	1	No Quantity							1755			0
S3	2000	2000	2000	2	0	2	Export	344	China, Hong Kong SAR	HKG	598	Papua New Guinea	PNG								27	CRUDE FERTILIZER,MINERAL	1	No Quantity							1244			0
S3	2000	2000	2000	2	0	2	Export	344	China, Hong Kong SAR	HKG	608	Philippines	PHL								27	CRUDE FERTILIZER,MINERAL	1	No Quantity							311119			0
S3	2000	2000	2000	2	0	2	Export	344	China, Hong Kong SAR	HKG	694	Sierra Leone	SLE								27	CRUDE FERTILIZER,MINERAL	1	No Quantity							1820			0
S3	2000	2000	2000	2	0	2	Export	344	China, Hong Kong SAR	HKG	699	India	IND								27	CRUDE FERTILIZER,MINERAL	1	No Quantity							1955111			0
S3	2000	2000	2000	2	0	2	Export	344	China, Hong Kong SAR	HKG	702	Singapore	SGP								27	CRUDE FERTILIZER,MINERAL	1	No Quantity							71926			0
S3	2000	2000	2000	2	0	2	Export	344	China, Hong Kong SAR	HKG	704	Viet Nam	VNM								27	CRUDE FERTILIZER,MINERAL	1	No Quantity							59373			0
S3	2000	2000	2000	2	0	2	Export	344	China, Hong Kong SAR	HKG	710	South Africa	ZAF								27	CRUDE FERTILIZER,MINERAL	1	No Quantity							239603			0
S3	2000	2000	2000	2	0	2	Export	344	China, Hong Kong SAR	HKG	724	Spain	ESP								27	CRUDE FERTILIZER,MINERAL	1	No Quantity							1802			0
S3	2000	2000	2000	2	0	2	Export	344	China, Hong Kong SAR	HKG	736	Fmr Sudan	SDN								27	CRUDE FERTILIZER,MINERAL	1	No Quantity							2727			0
S3	2000	2000	2000	2	0	2	Export	344	China, Hong Kong SAR	HKG	752	Sweden	SWE								27	CRUDE FERTILIZER,MINERAL	1	No Quantity							472			0
S3	2000	2000	2000	2	0	2	Export	344	China, Hong Kong SAR	HKG	757	Switzerland	CHE								27	CRUDE FERTILIZER,MINERAL	1	No Quantity							4387			0
S3	2000	2000	2000	2	0	2	Export	344	China, Hong Kong SAR	HKG	760	Syria	SYR								27	CRUDE FERTILIZER,MINERAL	1	No Quantity							2630			0
S3	2000	2000	2000	2	0	2	Export	344	China, Hong Kong SAR	HKG	764	Thailand	THA								27	CRUDE FERTILIZER,MINERAL	1	No Quantity							198698			0
S3	2000	2000	2000	2	0	2	Export	344	China, Hong Kong SAR	HKG	800	Uganda	UGA								27	CRUDE FERTILIZER,MINERAL	1	No Quantity							77			0
S3	2000	2000	2000	2	0	2	Export	344	China, Hong Kong SAR	HKG	826	United Kingdom	GBR								27	CRUDE FERTILIZER,MINERAL	1	No Quantity							351761			0
S3	2000	2000	2000	2	0	2	Export	344	China, Hong Kong SAR	HKG	842	USA	USA								27	CRUDE FERTILIZER,MINERAL	1	No Quantity							4551793			0
S3	2000	2000	2000	2	0	2	Export	348	Hungary	HUN	0	World	WLD								27	CRUDE FERTILIZER,MINERAL	1	No Quantity							9972000			0
S3	2000	2000	2000	2	0	2	Export	348	Hungary	HUN	8	Albania	ALB								27	CRUDE FERTILIZER,MINERAL	1	No Quantity							16000			0
S3	2000	2000	2000	2	0	2	Export	348	Hungary	HUN	40	Austria	AUT								27	CRUDE FERTILIZER,MINERAL	1	No Quantity							3033000			0
S3	2000	2000	2000	2	0	2	Export	348	Hungary	HUN	44	Bahamas	BHS								27	CRUDE FERTILIZER,MINERAL	1	No Quantity							5000			0
S3	2000	2000	2000	2	0	2	Export	348	Hungary	HUN	56	Belgium	BEL								27	CRUDE FERTILIZER,MINERAL	1	No Quantity							12000			0
S3	2000	2000	2000	2	0	2	Export	348	Hungary	HUN	70	Bosnia Herzegovina	BIH								27	CRUDE FERTILIZER,MINERAL	1	No Quantity							13000			0
S3	2000	2000	2000	2	0	2	Export	348	Hungary	HUN	100	Bulgaria	BGR								27	CRUDE FERTILIZER,MINERAL	1	No Quantity							4000			0
S3	2000	2000	2000	2	0	2	Export	348	Hungary	HUN	191	Croatia	HRV								27	CRUDE FERTILIZER,MINERAL	1	No Quantity							288000			0
S3	2000	2000	2000	2	0	2	Export	348	Hungary	HUN	196	Cyprus	CYP								27	CRUDE FERTILIZER,MINERAL	1	No Quantity							1000			0
S3	2000	2000	2000	2	0	2	Export	348	Hungary	HUN	203	Czechia	CZE								27	CRUDE FERTILIZER,MINERAL	1	No Quantity							88000			0
S3	2000	2000	2000	2	0	2	Export	348	Hungary	HUN	208	Denmark	DNK								27	CRUDE FERTILIZER,MINERAL	1	No Quantity							8000			0
S3	2000	2000	2000	2	0	2	Export	348	Hungary	HUN	251	France	FRA								27	CRUDE FERTILIZER,MINERAL	1	No Quantity							451000			0
S3	2000	2000	2000	2	0	2	Export	348	Hungary	HUN	276	Germany	DEU								27	CRUDE FERTILIZER,MINERAL	1	No Quantity							1859000			0
S3	2000	2000	2000	2	0	2	Export	348	Hungary	HUN	360	Indonesia	IDN								27	CRUDE FERTILIZER,MINERAL	1	No Quantity							10000			0
S3	2000	2000	2000	2	0	2	Export	348	Hungary	HUN	381	Italy	ITA								27	CRUDE FERTILIZER,MINERAL	1	No Quantity							267000			0
S3	2000	2000	2000	2	0	2	Export	348	Hungary	HUN	398	Kazakhstan	KAZ								27	CRUDE FERTILIZER,MINERAL	1	No Quantity							5000			0
S3	2000	2000	2000	2	0	2	Export	348	Hungary	HUN	442	Luxembourg	LUX								27	CRUDE FERTILIZER,MINERAL	1	No Quantity							1000			0
S3	2000	2000	2000	2	0	2	Export	348	Hungary	HUN	490	Other Asia, nes									27	CRUDE FERTILIZER,MINERAL	1	No Quantity							17000			0
S3	2000	2000	2000	2	0	2	Export	348	Hungary	HUN	528	Netherlands	NLD								27	CRUDE FERTILIZER,MINERAL	1	No Quantity							164000			0
S3	2000	2000	2000	2	0	2	Export	348	Hungary	HUN	616	Poland	POL								27	CRUDE FERTILIZER,MINERAL	1	No Quantity							220000			0
S3	2000	2000	2000	2	0	2	Export	348	Hungary	HUN	642	Romania	ROU								27	CRUDE FERTILIZER,MINERAL	1	No Quantity							349000			0
S3	2000	2000	2000	2	0	2	Export	348	Hungary	HUN	643	Russian Federation	RUS								27	CRUDE FERTILIZER,MINERAL	1	No Quantity							1398000			0
S3	2000	2000	2000	2	0	2	Export	348	Hungary	HUN	703	Slovakia	SVK								27	CRUDE FERTILIZER,MINERAL	1	No Quantity							644000			0
S3	2000	2000	2000	2	0	2	Export	348	Hungary	HUN	705	Slovenia	SVN								27	CRUDE FERTILIZER,MINERAL	1	No Quantity							177000			0
S3	2000	2000	2000	2	0	2	Export	348	Hungary	HUN	724	Spain	ESP								27	CRUDE FERTILIZER,MINERAL	1	No Quantity							205000			0
S3	2000	2000	2000	2	0	2	Export	348	Hungary	HUN	752	Sweden	SWE								27	CRUDE FERTILIZER,MINERAL	1	No Quantity							13000			0
S3	2000	2000	2000	2	0	2	Export	348	Hungary	HUN	757	Switzerland	CHE								27	CRUDE FERTILIZER,MINERAL	1	No Quantity							85000			0
S3	2000	2000	2000	2	0	2	Export	348	Hungary	HUN	795	Turkmenistan	TKM								27	CRUDE FERTILIZER,MINERAL	1	No Quantity							1000			0
S3	2000	2000	2000	2	0	2	Export	348	Hungary	HUN	804	Ukraine	UKR								27	CRUDE FERTILIZER,MINERAL	1	No Quantity							24000			0
S3	2000	2000	2000	2	0	2	Export	348	Hungary	HUN	807	North Macedonia	MKD								27	CRUDE FERTILIZER,MINERAL	1	No Quantity							25000			0
S3	2000	2000	2000	2	0	2	Export	348	Hungary	HUN	826	United Kingdom	GBR								27	CRUDE FERTILIZER,MINERAL	1	No Quantity							169000			0
S3	2000	2000	2000	2	0	2	Export	348	Hungary	HUN	842	USA	USA								27	CRUDE FERTILIZER,MINERAL	1	No Quantity							17000			0
S3	2000	2000	2000	2	0	2	Export	348	Hungary	HUN	891	Serbia and Montenegro	SCG								27	CRUDE FERTILIZER,MINERAL	1	No Quantity							403000			0
S3	2000	2000	2000	2	0	2	Export	344	China, Hong Kong SAR	HKG	0	World	WLD								28	METALLIFEROUS ORE,SCRAP	1	No Quantity							383883714			0
S3	2000	2000	2000	2	0	2	Export	344	China, Hong Kong SAR	HKG	36	Australia	AUS								28	METALLIFEROUS ORE,SCRAP	1	No Quantity							7127475			0
S3	2000	2000	2000	2	0	2	Export	344	China, Hong Kong SAR	HKG	50	Bangladesh	BGD								28	METALLIFEROUS ORE,SCRAP	1	No Quantity							25695			0
S3	2000	2000	2000	2	0	2	Export	344	China, Hong Kong SAR	HKG	124	Canada	CAN								28	METALLIFEROUS ORE,SCRAP	1	No Quantity							96862			0
S3	2000	2000	2000	2	0	2	Export	344	China, Hong Kong SAR	HKG	156	China	CHN								28	METALLIFEROUS ORE,SCRAP	1	No Quantity							243733909			0
S3	2000	2000	2000	2	0	2	Export	344	China, Hong Kong SAR	HKG	251	France	FRA								28	METALLIFEROUS ORE,SCRAP	1	No Quantity							9981			0
S3	2000	2000	2000	2	0	2	Export	344	China, Hong Kong SAR	HKG	276	Germany	DEU								28	METALLIFEROUS ORE,SCRAP	1	No Quantity							5556730			0
S3	2000	2000	2000	2	0	2	Export	344	China, Hong Kong SAR	HKG	360	Indonesia	IDN								28	METALLIFEROUS ORE,SCRAP	1	No Quantity							564271			0
S3	2000	2000	2000	2	0	2	Export	344	China, Hong Kong SAR	HKG	381	Italy	ITA								28	METALLIFEROUS ORE,SCRAP	1	No Quantity							2848140			0
S3	2000	2000	2000	2	0	2	Export	344	China, Hong Kong SAR	HKG	392	Japan	JPN								28	METALLIFEROUS ORE,SCRAP	1	No Quantity							34167852			0
S3	2000	2000	2000	2	0	2	Export	344	China, Hong Kong SAR	HKG	410	Rep. of Korea	KOR								28	METALLIFEROUS ORE,SCRAP	1	No Quantity							28312104			0
S3	2000	2000	2000	2	0	2	Export	344	China, Hong Kong SAR	HKG	446	China, Macao SAR	MAC								28	METALLIFEROUS ORE,SCRAP	1	No Quantity							642			0
S3	2000	2000	2000	2	0	2	Export	344	China, Hong Kong SAR	HKG	458	Malaysia	MYS								28	METALLIFEROUS ORE,SCRAP	1	No Quantity							552457			0
S3	2000	2000	2000	2	0	2	Export	344	China, Hong Kong SAR	HKG	490	Other Asia, nes									28	METALLIFEROUS ORE,SCRAP	1	No Quantity							19242709			0
S3	2000	2000	2000	2	0	2	Export	344	China, Hong Kong SAR	HKG	586	Pakistan	PAK								28	METALLIFEROUS ORE,SCRAP	1	No Quantity							29970			0
S3	2000	2000	2000	2	0	2	Export	344	China, Hong Kong SAR	HKG	608	Philippines	PHL								28	METALLIFEROUS ORE,SCRAP	1	No Quantity							140351			0
S3	2000	2000	2000	2	0	2	Export	344	China, Hong Kong SAR	HKG	699	India	IND								28	METALLIFEROUS ORE,SCRAP	1	No Quantity							189122			0
S3	2000	2000	2000	2	0	2	Export	344	China, Hong Kong SAR	HKG	702	Singapore	SGP								28	METALLIFEROUS ORE,SCRAP	1	No Quantity							309880			0
S3	2000	2000	2000	2	0	2	Export	344	China, Hong Kong SAR	HKG	704	Viet Nam	VNM								28	METALLIFEROUS ORE,SCRAP	1	No Quantity							109788			0
S3	2000	2000	2000	2	0	2	Export	344	China, Hong Kong SAR	HKG	757	Switzerland	CHE								28	METALLIFEROUS ORE,SCRAP	1	No Quantity							24100903			0
S3	2000	2000	2000	2	0	2	Export	344	China, Hong Kong SAR	HKG	764	Thailand	THA								28	METALLIFEROUS ORE,SCRAP	1	No Quantity							1675337			0
S3	2000	2000	2000	2	0	2	Export	344	China, Hong Kong SAR	HKG	826	United Kingdom	GBR								28	METALLIFEROUS ORE,SCRAP	1	No Quantity							5577705			0
S3	2000	2000	2000	2	0	2	Export	344	China, Hong Kong SAR	HKG	842	USA	USA								28	METALLIFEROUS ORE,SCRAP	1	No Quantity							9511833			0
S3	2000	2000	2000	2	0	2	Export	348	Hungary	HUN	0	World	WLD								28	METALLIFEROUS ORE,SCRAP	1	No Quantity							152530000			0
S3	2000	2000	2000	2	0	2	Export	348	Hungary	HUN	40	Austria	AUT								28	METALLIFEROUS ORE,SCRAP	1	No Quantity							27039000			0
S3	2000	2000	2000	2	0	2	Export	348	Hungary	HUN	56	Belgium	BEL								28	METALLIFEROUS ORE,SCRAP	1	No Quantity							935000			0
S3	2000	2000	2000	2	0	2	Export	348	Hungary	HUN	100	Bulgaria	BGR								28	METALLIFEROUS ORE,SCRAP	1	No Quantity							54000			0
S3	2000	2000	2000	2	0	2	Export	348	Hungary	HUN	156	China	CHN								28	METALLIFEROUS ORE,SCRAP	1	No Quantity							214000			0
S3	2000	2000	2000	2	0	2	Export	348	Hungary	HUN	191	Croatia	HRV								28	METALLIFEROUS ORE,SCRAP	1	No Quantity							52000			0
S3	2000	2000	2000	2	0	2	Export	348	Hungary	HUN	203	Czechia	CZE								28	METALLIFEROUS ORE,SCRAP	1	No Quantity							3152000			0
S3	2000	2000	2000	2	0	2	Export	348	Hungary	HUN	208	Denmark	DNK								28	METALLIFEROUS ORE,SCRAP	1	No Quantity							49000			0
S3	2000	2000	2000	2	0	2	Export	348	Hungary	HUN	246	Finland	FIN								28	METALLIFEROUS ORE,SCRAP	1	No Quantity							3000			0
S3	2000	2000	2000	2	0	2	Export	348	Hungary	HUN	251	France	FRA								28	METALLIFEROUS ORE,SCRAP	1	No Quantity							357000			0
S3	2000	2000	2000	2	0	2	Export	348	Hungary	HUN	276	Germany	DEU								28	METALLIFEROUS ORE,SCRAP	1	No Quantity							30901000			0
S3	2000	2000	2000	2	0	2	Export	348	Hungary	HUN	352	Iceland	ISL								28	METALLIFEROUS ORE,SCRAP	1	No Quantity							7000			0
S3	2000	2000	2000	2	0	2	Export	348	Hungary	HUN	364	Iran	IRN								28	METALLIFEROUS ORE,SCRAP	1	No Quantity							85000			0
S3	2000	2000	2000	2	0	2	Export	348	Hungary	HUN	376	Israel	ISR								28	METALLIFEROUS ORE,SCRAP	1	No Quantity							22000			0
S3	2000	2000	2000	2	0	2	Export	348	Hungary	HUN	381	Italy	ITA								28	METALLIFEROUS ORE,SCRAP	1	No Quantity							40587000			0
S3	2000	2000	2000	2	0	2	Export	348	Hungary	HUN	392	Japan	JPN								28	METALLIFEROUS ORE,SCRAP	1	No Quantity							3576000			0
S3	2000	2000	2000	2	0	2	Export	348	Hungary	HUN	410	Rep. of Korea	KOR								28	METALLIFEROUS ORE,SCRAP	1	No Quantity							169000			0
S3	2000	2000	2000	2	0	2	Export	348	Hungary	HUN	442	Luxembourg	LUX								28	METALLIFEROUS ORE,SCRAP	1	No Quantity							964000			0
S3	2000	2000	2000	2	0	2	Export	348	Hungary	HUN	490	Other Asia, nes									28	METALLIFEROUS ORE,SCRAP	1	No Quantity							171000			0
S3	2000	2000	2000	2	0	2	Export	348	Hungary	HUN	504	Morocco	MAR								28	METALLIFEROUS ORE,SCRAP	1	No Quantity							16000			0
S3	2000	2000	2000	2	0	2	Export	348	Hungary	HUN	528	Netherlands	NLD								28	METALLIFEROUS ORE,SCRAP	1	No Quantity							3445000			0
S3	2000	2000	2000	2	0	2	Export	348	Hungary	HUN	579	Norway	NOR								28	METALLIFEROUS ORE,SCRAP	1	No Quantity							716000			0
S3	2000	2000	2000	2	0	2	Export	348	Hungary	HUN	616	Poland	POL								28	METALLIFEROUS ORE,SCRAP	1	No Quantity							2108000			0
S3	2000	2000	2000	2	0	2	Export	348	Hungary	HUN	642	Romania	ROU								28	METALLIFEROUS ORE,SCRAP	1	No Quantity							588000			0
S3	2000	2000	2000	2	0	2	Export	348	Hungary	HUN	643	Russian Federation	RUS								28	METALLIFEROUS ORE,SCRAP	1	No Quantity							5910000			0
S3	2000	2000	2000	2	0	2	Export	348	Hungary	HUN	699	India	IND								28	METALLIFEROUS ORE,SCRAP	1	No Quantity							791000			0
S3	2000	2000	2000	2	0	2	Export	348	Hungary	HUN	703	Slovakia	SVK								28	METALLIFEROUS ORE,SCRAP	1	No Quantity							5867000			0
S3	2000	2000	2000	2	0	2	Export	348	Hungary	HUN	705	Slovenia	SVN								28	METALLIFEROUS ORE,SCRAP	1	No Quantity							15119000			0
S3	2000	2000	2000	2	0	2	Export	348	Hungary	HUN	710	South Africa	ZAF								28	METALLIFEROUS ORE,SCRAP	1	No Quantity							157000			0
S3	2000	2000	2000	2	0	2	Export	348	Hungary	HUN	724	Spain	ESP								28	METALLIFEROUS ORE,SCRAP	1	No Quantity							854000			0
S3	2000	2000	2000	2	0	2	Export	348	Hungary	HUN	752	Sweden	SWE								28	METALLIFEROUS ORE,SCRAP	1	No Quantity							242000			0
S3	2000	2000	2000	2	0	2	Export	348	Hungary	HUN	757	Switzerland	CHE								28	METALLIFEROUS ORE,SCRAP	1	No Quantity							202000			0
S3	2000	2000	2000	2	0	2	Export	348	Hungary	HUN	760	Syria	SYR								28	METALLIFEROUS ORE,SCRAP	1	No Quantity							21000			0
S3	2000	2000	2000	2	0	2	Export	348	Hungary	HUN	792	Turkey	TUR								28	METALLIFEROUS ORE,SCRAP	1	No Quantity							192000			0
S3	2000	2000	2000	2	0	2	Export	348	Hungary	HUN	804	Ukraine	UKR								28	METALLIFEROUS ORE,SCRAP	1	No Quantity							176000			0
S3	2000	2000	2000	2	0	2	Export	348	Hungary	HUN	807	North Macedonia	MKD								28	METALLIFEROUS ORE,SCRAP	1	No Quantity							580000			0
S3	2000	2000	2000	2	0	2	Export	348	Hungary	HUN	826	United Kingdom	GBR								28	METALLIFEROUS ORE,SCRAP	1	No Quantity							7069000			0
S3	2000	2000	2000	2	0	2	Export	348	Hungary	HUN	842	USA	USA								28	METALLIFEROUS ORE,SCRAP	1	No Quantity							23000			0
[truncated: 7,972 more rows]
