# Supplementary material for: Core-periphery structure in sectoral international trade networks: A new approach to an old theory
Source: PLoS One. 2020 Apr 2;15(4):e0229547. doi: 10.1371/journal.pone.0229547 (PMC7117750; doi:10.1371/journal.pone.0229547)
Supplement: S7 File — (ZIP) [file pone.0229547.s007.zip › S7_File/RawData 2000/comtrade (31).csv]

Classification	Year	Period	Period Desc.	Aggregate Level	Is Leaf Code	Trade Flow Code	Trade Flow	Reporter Code	Reporter	Reporter ISO	Partner Code	Partner	Partner ISO	2nd Partner Code	2nd Partner	2nd Partner ISO	Customs Proc. Code	Customs	Mode of Transport Code	Mode of Transport	Commodity Code	Commodity	Qty Unit Code	Qty Unit	Qty	Alt Qty Unit Code	Alt Qty Unit	Alt Qty	Netweight (kg)	Gross weight (kg)	Trade Value (US$)	CIF Trade Value (US$)	FOB Trade Value (US$)	Flag
S3	2000	2000	2000	2	0	2	Export	352	Iceland	ISL	0	World	WLD								00	LIVE ANIMALS	1	No Quantity							4021341			0
S3	2000	2000	2000	2	0	2	Export	352	Iceland	ISL	40	Austria	AUT								00	LIVE ANIMALS	1	No Quantity							98579			0
S3	2000	2000	2000	2	0	2	Export	352	Iceland	ISL	56	Belgium	BEL								00	LIVE ANIMALS	1	No Quantity							4728			0
S3	2000	2000	2000	2	0	2	Export	352	Iceland	ISL	208	Denmark	DNK								00	LIVE ANIMALS	1	No Quantity							327854			0
S3	2000	2000	2000	2	0	2	Export	352	Iceland	ISL	234	Faeroe Isds	FRO								00	LIVE ANIMALS	1	No Quantity							22147			0
S3	2000	2000	2000	2	0	2	Export	352	Iceland	ISL	246	Finland	FIN								00	LIVE ANIMALS	1	No Quantity							95791			0
S3	2000	2000	2000	2	0	2	Export	352	Iceland	ISL	251	France	FRA								00	LIVE ANIMALS	1	No Quantity							758			0
S3	2000	2000	2000	2	0	2	Export	352	Iceland	ISL	276	Germany	DEU								00	LIVE ANIMALS	1	No Quantity							731498			0
S3	2000	2000	2000	2	0	2	Export	352	Iceland	ISL	381	Italy	ITA								00	LIVE ANIMALS	1	No Quantity							9724			0
S3	2000	2000	2000	2	0	2	Export	352	Iceland	ISL	442	Luxembourg	LUX								00	LIVE ANIMALS	1	No Quantity							13583			0
S3	2000	2000	2000	2	0	2	Export	352	Iceland	ISL	528	Netherlands	NLD								00	LIVE ANIMALS	1	No Quantity							53427			0
S3	2000	2000	2000	2	0	2	Export	352	Iceland	ISL	579	Norway	NOR								00	LIVE ANIMALS	1	No Quantity							438846			0
S3	2000	2000	2000	2	0	2	Export	352	Iceland	ISL	752	Sweden	SWE								00	LIVE ANIMALS	1	No Quantity							1104595			0
S3	2000	2000	2000	2	0	2	Export	352	Iceland	ISL	757	Switzerland	CHE								00	LIVE ANIMALS	1	No Quantity							288339			0
S3	2000	2000	2000	2	0	2	Export	352	Iceland	ISL	826	United Kingdom	GBR								00	LIVE ANIMALS	1	No Quantity							34300			0
S3	2000	2000	2000	2	0	2	Export	352	Iceland	ISL	842	USA	USA								00	LIVE ANIMALS	1	No Quantity							797174			0
S3	2000	2000	2000	2	0	2	Export	360	Indonesia	IDN	0	World	WLD								00	LIVE ANIMALS	1	No Quantity							39160265			0
S3	2000	2000	2000	2	0	2	Export	360	Indonesia	IDN	36	Australia	AUS								00	LIVE ANIMALS	1	No Quantity							12175			0
S3	2000	2000	2000	2	0	2	Export	360	Indonesia	IDN	40	Austria	AUT								00	LIVE ANIMALS	1	No Quantity							725			0
S3	2000	2000	2000	2	0	2	Export	360	Indonesia	IDN	56	Belgium	BEL								00	LIVE ANIMALS	1	No Quantity							6630			0
S3	2000	2000	2000	2	0	2	Export	360	Indonesia	IDN	96	Brunei Darussalam	BRN								00	LIVE ANIMALS	1	No Quantity							101466			0
S3	2000	2000	2000	2	0	2	Export	360	Indonesia	IDN	104	Myanmar	MMR								00	LIVE ANIMALS	1	No Quantity							37034			0
S3	2000	2000	2000	2	0	2	Export	360	Indonesia	IDN	124	Canada	CAN								00	LIVE ANIMALS	1	No Quantity							7369			0
S3	2000	2000	2000	2	0	2	Export	360	Indonesia	IDN	156	China	CHN								00	LIVE ANIMALS	1	No Quantity							830907			0
S3	2000	2000	2000	2	0	2	Export	360	Indonesia	IDN	166	Cocos Isds	CCK								00	LIVE ANIMALS	1	No Quantity							6574			0
S3	2000	2000	2000	2	0	2	Export	360	Indonesia	IDN	203	Czechia	CZE								00	LIVE ANIMALS	1	No Quantity							8633			0
S3	2000	2000	2000	2	0	2	Export	360	Indonesia	IDN	231	Ethiopia	ETH								00	LIVE ANIMALS	1	No Quantity							864			0
S3	2000	2000	2000	2	0	2	Export	360	Indonesia	IDN	234	Faeroe Isds	FRO								00	LIVE ANIMALS	1	No Quantity							305			0
S3	2000	2000	2000	2	0	2	Export	360	Indonesia	IDN	251	France	FRA								00	LIVE ANIMALS	1	No Quantity							12841			0
S3	2000	2000	2000	2	0	2	Export	360	Indonesia	IDN	276	Germany	DEU								00	LIVE ANIMALS	1	No Quantity							26957			0
S3	2000	2000	2000	2	0	2	Export	360	Indonesia	IDN	300	Greece	GRC								00	LIVE ANIMALS	1	No Quantity							2419			0
S3	2000	2000	2000	2	0	2	Export	360	Indonesia	IDN	344	China, Hong Kong SAR	HKG								00	LIVE ANIMALS	1	No Quantity							606841			0
S3	2000	2000	2000	2	0	2	Export	360	Indonesia	IDN	381	Italy	ITA								00	LIVE ANIMALS	1	No Quantity							15042			0
S3	2000	2000	2000	2	0	2	Export	360	Indonesia	IDN	392	Japan	JPN								00	LIVE ANIMALS	1	No Quantity							362018			0
S3	2000	2000	2000	2	0	2	Export	360	Indonesia	IDN	400	Jordan	JOR								00	LIVE ANIMALS	1	No Quantity							4383			0
S3	2000	2000	2000	2	0	2	Export	360	Indonesia	IDN	410	Rep. of Korea	KOR								00	LIVE ANIMALS	1	No Quantity							774181			0
S3	2000	2000	2000	2	0	2	Export	360	Indonesia	IDN	414	Kuwait	KWT								00	LIVE ANIMALS	1	No Quantity							5125			0
S3	2000	2000	2000	2	0	2	Export	360	Indonesia	IDN	422	Lebanon	LBN								00	LIVE ANIMALS	1	No Quantity							505			0
S3	2000	2000	2000	2	0	2	Export	360	Indonesia	IDN	446	China, Macao SAR	MAC								00	LIVE ANIMALS	1	No Quantity							25252			0
S3	2000	2000	2000	2	0	2	Export	360	Indonesia	IDN	458	Malaysia	MYS								00	LIVE ANIMALS	1	No Quantity							741286			0
S3	2000	2000	2000	2	0	2	Export	360	Indonesia	IDN	490	Other Asia, nes									00	LIVE ANIMALS	1	No Quantity							47262			0
S3	2000	2000	2000	2	0	2	Export	360	Indonesia	IDN	504	Morocco	MAR								00	LIVE ANIMALS	1	No Quantity							2328			0
S3	2000	2000	2000	2	0	2	Export	360	Indonesia	IDN	520	Nauru	NRU								00	LIVE ANIMALS	1	No Quantity							825			0
S3	2000	2000	2000	2	0	2	Export	360	Indonesia	IDN	524	Nepal	NPL								00	LIVE ANIMALS	1	No Quantity							11605			0
S3	2000	2000	2000	2	0	2	Export	360	Indonesia	IDN	528	Netherlands	NLD								00	LIVE ANIMALS	1	No Quantity							26264			0
S3	2000	2000	2000	2	0	2	Export	360	Indonesia	IDN	554	New Zealand	NZL								00	LIVE ANIMALS	1	No Quantity							2101			0
S3	2000	2000	2000	2	0	2	Export	360	Indonesia	IDN	584	Marshall Isds	MHL								00	LIVE ANIMALS	1	No Quantity							9188			0
S3	2000	2000	2000	2	0	2	Export	360	Indonesia	IDN	586	Pakistan	PAK								00	LIVE ANIMALS	1	No Quantity							6245			0
S3	2000	2000	2000	2	0	2	Export	360	Indonesia	IDN	608	Philippines	PHL								00	LIVE ANIMALS	1	No Quantity							13111			0
S3	2000	2000	2000	2	0	2	Export	360	Indonesia	IDN	620	Portugal	PRT								00	LIVE ANIMALS	1	No Quantity							5222			0
S3	2000	2000	2000	2	0	2	Export	360	Indonesia	IDN	626	Timor-Leste	TLS								00	LIVE ANIMALS	1	No Quantity							4555			0
S3	2000	2000	2000	2	0	2	Export	360	Indonesia	IDN	634	Qatar	QAT								00	LIVE ANIMALS	1	No Quantity							1994			0
S3	2000	2000	2000	2	0	2	Export	360	Indonesia	IDN	643	Russian Federation	RUS								00	LIVE ANIMALS	1	No Quantity							2237			0
S3	2000	2000	2000	2	0	2	Export	360	Indonesia	IDN	682	Saudi Arabia	SAU								00	LIVE ANIMALS	1	No Quantity							665			0
S3	2000	2000	2000	2	0	2	Export	360	Indonesia	IDN	702	Singapore	SGP								00	LIVE ANIMALS	1	No Quantity							34772219			0
S3	2000	2000	2000	2	0	2	Export	360	Indonesia	IDN	704	Viet Nam	VNM								00	LIVE ANIMALS	1	No Quantity							42767			0
S3	2000	2000	2000	2	0	2	Export	360	Indonesia	IDN	724	Spain	ESP								00	LIVE ANIMALS	1	No Quantity							46279			0
S3	2000	2000	2000	2	0	2	Export	360	Indonesia	IDN	757	Switzerland	CHE								00	LIVE ANIMALS	1	No Quantity							2335			0
S3	2000	2000	2000	2	0	2	Export	360	Indonesia	IDN	764	Thailand	THA								00	LIVE ANIMALS	1	No Quantity							134499			0
S3	2000	2000	2000	2	0	2	Export	360	Indonesia	IDN	784	United Arab Emirates	ARE								00	LIVE ANIMALS	1	No Quantity							10346			0
S3	2000	2000	2000	2	0	2	Export	360	Indonesia	IDN	804	Ukraine	UKR								00	LIVE ANIMALS	1	No Quantity							1910			0
S3	2000	2000	2000	2	0	2	Export	360	Indonesia	IDN	826	United Kingdom	GBR								00	LIVE ANIMALS	1	No Quantity							5888			0
S3	2000	2000	2000	2	0	2	Export	360	Indonesia	IDN	842	USA	USA								00	LIVE ANIMALS	1	No Quantity							420888			0
S3	2000	2000	2000	2	0	2	Export	352	Iceland	ISL	0	World	WLD								01	MEAT, MEAT PREPARATIONS	1	No Quantity							5385436			0
S3	2000	2000	2000	2	0	2	Export	352	Iceland	ISL	40	Austria	AUT								01	MEAT, MEAT PREPARATIONS	1	No Quantity							535			0
S3	2000	2000	2000	2	0	2	Export	352	Iceland	ISL	56	Belgium	BEL								01	MEAT, MEAT PREPARATIONS	1	No Quantity							89			0
S3	2000	2000	2000	2	0	2	Export	352	Iceland	ISL	196	Cyprus	CYP								01	MEAT, MEAT PREPARATIONS	1	No Quantity							32347			0
S3	2000	2000	2000	2	0	2	Export	352	Iceland	ISL	208	Denmark	DNK								01	MEAT, MEAT PREPARATIONS	1	No Quantity							564106			0
S3	2000	2000	2000	2	0	2	Export	352	Iceland	ISL	234	Faeroe Isds	FRO								01	MEAT, MEAT PREPARATIONS	1	No Quantity							1829951			0
S3	2000	2000	2000	2	0	2	Export	352	Iceland	ISL	246	Finland	FIN								01	MEAT, MEAT PREPARATIONS	1	No Quantity							6885			0
S3	2000	2000	2000	2	0	2	Export	352	Iceland	ISL	251	France	FRA								01	MEAT, MEAT PREPARATIONS	1	No Quantity							344			0
S3	2000	2000	2000	2	0	2	Export	352	Iceland	ISL	276	Germany	DEU								01	MEAT, MEAT PREPARATIONS	1	No Quantity							1960			0
S3	2000	2000	2000	2	0	2	Export	352	Iceland	ISL	304	Greenland	GRL								01	MEAT, MEAT PREPARATIONS	1	No Quantity							2267			0
S3	2000	2000	2000	2	0	2	Export	352	Iceland	ISL	381	Italy	ITA								01	MEAT, MEAT PREPARATIONS	1	No Quantity							848246			0
S3	2000	2000	2000	2	0	2	Export	352	Iceland	ISL	392	Japan	JPN								01	MEAT, MEAT PREPARATIONS	1	No Quantity							378328			0
S3	2000	2000	2000	2	0	2	Export	352	Iceland	ISL	400	Jordan	JOR								01	MEAT, MEAT PREPARATIONS	1	No Quantity							23931			0
S3	2000	2000	2000	2	0	2	Export	352	Iceland	ISL	442	Luxembourg	LUX								01	MEAT, MEAT PREPARATIONS	1	No Quantity							4538			0
S3	2000	2000	2000	2	0	2	Export	352	Iceland	ISL	528	Netherlands	NLD								01	MEAT, MEAT PREPARATIONS	1	No Quantity							1299			0
S3	2000	2000	2000	2	0	2	Export	352	Iceland	ISL	579	Norway	NOR								01	MEAT, MEAT PREPARATIONS	1	No Quantity							1214041			0
S3	2000	2000	2000	2	0	2	Export	352	Iceland	ISL	643	Russian Federation	RUS								01	MEAT, MEAT PREPARATIONS	1	No Quantity							11114			0
S3	2000	2000	2000	2	0	2	Export	352	Iceland	ISL	724	Spain	ESP								01	MEAT, MEAT PREPARATIONS	1	No Quantity							449			0
S3	2000	2000	2000	2	0	2	Export	352	Iceland	ISL	752	Sweden	SWE								01	MEAT, MEAT PREPARATIONS	1	No Quantity							62255			0
S3	2000	2000	2000	2	0	2	Export	352	Iceland	ISL	826	United Kingdom	GBR								01	MEAT, MEAT PREPARATIONS	1	No Quantity							102496			0
S3	2000	2000	2000	2	0	2	Export	352	Iceland	ISL	842	USA	USA								01	MEAT, MEAT PREPARATIONS	1	No Quantity							300255			0
S3	2000	2000	2000	2	0	2	Export	360	Indonesia	IDN	0	World	WLD								01	MEAT, MEAT PREPARATIONS	1	No Quantity							18165305			0
S3	2000	2000	2000	2	0	2	Export	360	Indonesia	IDN	36	Australia	AUS								01	MEAT, MEAT PREPARATIONS	1	No Quantity							15798			0
S3	2000	2000	2000	2	0	2	Export	360	Indonesia	IDN	50	Bangladesh	BGD								01	MEAT, MEAT PREPARATIONS	1	No Quantity							4419			0
S3	2000	2000	2000	2	0	2	Export	360	Indonesia	IDN	56	Belgium	BEL								01	MEAT, MEAT PREPARATIONS	1	No Quantity							4244144			0
S3	2000	2000	2000	2	0	2	Export	360	Indonesia	IDN	96	Brunei Darussalam	BRN								01	MEAT, MEAT PREPARATIONS	1	No Quantity							22493			0
S3	2000	2000	2000	2	0	2	Export	360	Indonesia	IDN	100	Bulgaria	BGR								01	MEAT, MEAT PREPARATIONS	1	No Quantity							238198			0
S3	2000	2000	2000	2	0	2	Export	360	Indonesia	IDN	124	Canada	CAN								01	MEAT, MEAT PREPARATIONS	1	No Quantity							1310350			0
S3	2000	2000	2000	2	0	2	Export	360	Indonesia	IDN	156	China	CHN								01	MEAT, MEAT PREPARATIONS	1	No Quantity							13176			0
S3	2000	2000	2000	2	0	2	Export	360	Indonesia	IDN	203	Czechia	CZE								01	MEAT, MEAT PREPARATIONS	1	No Quantity							40007			0
S3	2000	2000	2000	2	0	2	Export	360	Indonesia	IDN	218	Ecuador	ECU								01	MEAT, MEAT PREPARATIONS	1	No Quantity							57072			0
S3	2000	2000	2000	2	0	2	Export	360	Indonesia	IDN	251	France	FRA								01	MEAT, MEAT PREPARATIONS	1	No Quantity							3027357			0
S3	2000	2000	2000	2	0	2	Export	360	Indonesia	IDN	276	Germany	DEU								01	MEAT, MEAT PREPARATIONS	1	No Quantity							12246			0
S3	2000	2000	2000	2	0	2	Export	360	Indonesia	IDN	344	China, Hong Kong SAR	HKG								01	MEAT, MEAT PREPARATIONS	1	No Quantity							651780			0
S3	2000	2000	2000	2	0	2	Export	360	Indonesia	IDN	381	Italy	ITA								01	MEAT, MEAT PREPARATIONS	1	No Quantity							4400			0
S3	2000	2000	2000	2	0	2	Export	360	Indonesia	IDN	392	Japan	JPN								01	MEAT, MEAT PREPARATIONS	1	No Quantity							1628935			0
S3	2000	2000	2000	2	0	2	Export	360	Indonesia	IDN	410	Rep. of Korea	KOR								01	MEAT, MEAT PREPARATIONS	1	No Quantity							173152			0
S3	2000	2000	2000	2	0	2	Export	360	Indonesia	IDN	458	Malaysia	MYS								01	MEAT, MEAT PREPARATIONS	1	No Quantity							528177			0
S3	2000	2000	2000	2	0	2	Export	360	Indonesia	IDN	490	Other Asia, nes									01	MEAT, MEAT PREPARATIONS	1	No Quantity							1018016			0
S3	2000	2000	2000	2	0	2	Export	360	Indonesia	IDN	528	Netherlands	NLD								01	MEAT, MEAT PREPARATIONS	1	No Quantity							1292691			0
S3	2000	2000	2000	2	0	2	Export	360	Indonesia	IDN	540	New Caledonia	NCL								01	MEAT, MEAT PREPARATIONS	1	No Quantity							22767			0
S3	2000	2000	2000	2	0	2	Export	360	Indonesia	IDN	608	Philippines	PHL								01	MEAT, MEAT PREPARATIONS	1	No Quantity							132			0
S3	2000	2000	2000	2	0	2	Export	360	Indonesia	IDN	626	Timor-Leste	TLS								01	MEAT, MEAT PREPARATIONS	1	No Quantity							368			0
S3	2000	2000	2000	2	0	2	Export	360	Indonesia	IDN	702	Singapore	SGP								01	MEAT, MEAT PREPARATIONS	1	No Quantity							1156566			0
S3	2000	2000	2000	2	0	2	Export	360	Indonesia	IDN	704	Viet Nam	VNM								01	MEAT, MEAT PREPARATIONS	1	No Quantity							32091			0
S3	2000	2000	2000	2	0	2	Export	360	Indonesia	IDN	710	South Africa	ZAF								01	MEAT, MEAT PREPARATIONS	1	No Quantity							212840			0
S3	2000	2000	2000	2	0	2	Export	360	Indonesia	IDN	724	Spain	ESP								01	MEAT, MEAT PREPARATIONS	1	No Quantity							154070			0
S3	2000	2000	2000	2	0	2	Export	360	Indonesia	IDN	752	Sweden	SWE								01	MEAT, MEAT PREPARATIONS	1	No Quantity							44836			0
S3	2000	2000	2000	2	0	2	Export	360	Indonesia	IDN	757	Switzerland	CHE								01	MEAT, MEAT PREPARATIONS	1	No Quantity							48081			0
S3	2000	2000	2000	2	0	2	Export	360	Indonesia	IDN	764	Thailand	THA								01	MEAT, MEAT PREPARATIONS	1	No Quantity							14143			0
S3	2000	2000	2000	2	0	2	Export	360	Indonesia	IDN	784	United Arab Emirates	ARE								01	MEAT, MEAT PREPARATIONS	1	No Quantity							80			0
S3	2000	2000	2000	2	0	2	Export	360	Indonesia	IDN	826	United Kingdom	GBR								01	MEAT, MEAT PREPARATIONS	1	No Quantity							102150			0
S3	2000	2000	2000	2	0	2	Export	360	Indonesia	IDN	842	USA	USA								01	MEAT, MEAT PREPARATIONS	1	No Quantity							2094770			0
S3	2000	2000	2000	2	0	2	Export	352	Iceland	ISL	0	World	WLD								02	DAIRY PRODUCTS,BIRD EGGS	1	No Quantity							971631			0
S3	2000	2000	2000	2	0	2	Export	352	Iceland	ISL	48	Bahrain	BHR								02	DAIRY PRODUCTS,BIRD EGGS	1	No Quantity							46709			0
S3	2000	2000	2000	2	0	2	Export	352	Iceland	ISL	124	Canada	CAN								02	DAIRY PRODUCTS,BIRD EGGS	1	No Quantity							18564			0
S3	2000	2000	2000	2	0	2	Export	352	Iceland	ISL	208	Denmark	DNK								02	DAIRY PRODUCTS,BIRD EGGS	1	No Quantity							187			0
S3	2000	2000	2000	2	0	2	Export	352	Iceland	ISL	234	Faeroe Isds	FRO								02	DAIRY PRODUCTS,BIRD EGGS	1	No Quantity							484335			0
S3	2000	2000	2000	2	0	2	Export	352	Iceland	ISL	276	Germany	DEU								02	DAIRY PRODUCTS,BIRD EGGS	1	No Quantity							128182			0
S3	2000	2000	2000	2	0	2	Export	352	Iceland	ISL	304	Greenland	GRL								02	DAIRY PRODUCTS,BIRD EGGS	1	No Quantity							63834			0
S3	2000	2000	2000	2	0	2	Export	352	Iceland	ISL	428	Latvia	LVA								02	DAIRY PRODUCTS,BIRD EGGS	1	No Quantity							2855			0
S3	2000	2000	2000	2	0	2	Export	352	Iceland	ISL	579	Norway	NOR								02	DAIRY PRODUCTS,BIRD EGGS	1	No Quantity							518			0
S3	2000	2000	2000	2	0	2	Export	352	Iceland	ISL	710	South Africa	ZAF								02	DAIRY PRODUCTS,BIRD EGGS	1	No Quantity							123035			0
S3	2000	2000	2000	2	0	2	Export	352	Iceland	ISL	784	United Arab Emirates	ARE								02	DAIRY PRODUCTS,BIRD EGGS	1	No Quantity							25254			0
S3	2000	2000	2000	2	0	2	Export	352	Iceland	ISL	826	United Kingdom	GBR								02	DAIRY PRODUCTS,BIRD EGGS	1	No Quantity							66385			0
S3	2000	2000	2000	2	0	2	Export	352	Iceland	ISL	842	USA	USA								02	DAIRY PRODUCTS,BIRD EGGS	1	No Quantity							11774			0
S3	2000	2000	2000	2	0	2	Export	360	Indonesia	IDN	0	World	WLD								02	DAIRY PRODUCTS,BIRD EGGS	1	No Quantity							75203548			0
S3	2000	2000	2000	2	0	2	Export	360	Indonesia	IDN	24	Angola	AGO								02	DAIRY PRODUCTS,BIRD EGGS	1	No Quantity							81767			0
S3	2000	2000	2000	2	0	2	Export	360	Indonesia	IDN	36	Australia	AUS								02	DAIRY PRODUCTS,BIRD EGGS	1	No Quantity							231260			0
S3	2000	2000	2000	2	0	2	Export	360	Indonesia	IDN	50	Bangladesh	BGD								02	DAIRY PRODUCTS,BIRD EGGS	1	No Quantity							143220			0
S3	2000	2000	2000	2	0	2	Export	360	Indonesia	IDN	60	Bermuda	BMU								02	DAIRY PRODUCTS,BIRD EGGS	1	No Quantity							7441			0
S3	2000	2000	2000	2	0	2	Export	360	Indonesia	IDN	86	Br. Indian Ocean Terr.	IOT								02	DAIRY PRODUCTS,BIRD EGGS	1	No Quantity							3174008			0
S3	2000	2000	2000	2	0	2	Export	360	Indonesia	IDN	96	Brunei Darussalam	BRN								02	DAIRY PRODUCTS,BIRD EGGS	1	No Quantity							51435			0
S3	2000	2000	2000	2	0	2	Export	360	Indonesia	IDN	104	Myanmar	MMR								02	DAIRY PRODUCTS,BIRD EGGS	1	No Quantity							26797			0
S3	2000	2000	2000	2	0	2	Export	360	Indonesia	IDN	108	Burundi	BDI								02	DAIRY PRODUCTS,BIRD EGGS	1	No Quantity							9472			0
S3	2000	2000	2000	2	0	2	Export	360	Indonesia	IDN	120	Cameroon	CMR								02	DAIRY PRODUCTS,BIRD EGGS	1	No Quantity							103			0
S3	2000	2000	2000	2	0	2	Export	360	Indonesia	IDN	144	Sri Lanka	LKA								02	DAIRY PRODUCTS,BIRD EGGS	1	No Quantity							387855			0
S3	2000	2000	2000	2	0	2	Export	360	Indonesia	IDN	170	Colombia	COL								02	DAIRY PRODUCTS,BIRD EGGS	1	No Quantity							13300			0
S3	2000	2000	2000	2	0	2	Export	360	Indonesia	IDN	174	Comoros	COM								02	DAIRY PRODUCTS,BIRD EGGS	1	No Quantity							55909			0
S3	2000	2000	2000	2	0	2	Export	360	Indonesia	IDN	188	Costa Rica	CRI								02	DAIRY PRODUCTS,BIRD EGGS	1	No Quantity							146300			0
S3	2000	2000	2000	2	0	2	Export	360	Indonesia	IDN	231	Ethiopia	ETH								02	DAIRY PRODUCTS,BIRD EGGS	1	No Quantity							15546			0
S3	2000	2000	2000	2	0	2	Export	360	Indonesia	IDN	232	Eritrea	ERI								02	DAIRY PRODUCTS,BIRD EGGS	1	No Quantity							8955			0
S3	2000	2000	2000	2	0	2	Export	360	Indonesia	IDN	276	Germany	DEU								02	DAIRY PRODUCTS,BIRD EGGS	1	No Quantity							15704			0
S3	2000	2000	2000	2	0	2	Export	360	Indonesia	IDN	296	Kiribati	KIR								02	DAIRY PRODUCTS,BIRD EGGS	1	No Quantity							69163			0
S3	2000	2000	2000	2	0	2	Export	360	Indonesia	IDN	320	Guatemala	GTM								02	DAIRY PRODUCTS,BIRD EGGS	1	No Quantity							33734			0
S3	2000	2000	2000	2	0	2	Export	360	Indonesia	IDN	324	Guinea	GIN								02	DAIRY PRODUCTS,BIRD EGGS	1	No Quantity							4431			0
S3	2000	2000	2000	2	0	2	Export	360	Indonesia	IDN	340	Honduras	HND								02	DAIRY PRODUCTS,BIRD EGGS	1	No Quantity							67468			0
S3	2000	2000	2000	2	0	2	Export	360	Indonesia	IDN	344	China, Hong Kong SAR	HKG								02	DAIRY PRODUCTS,BIRD EGGS	1	No Quantity							909955			0
S3	2000	2000	2000	2	0	2	Export	360	Indonesia	IDN	364	Iran	IRN								02	DAIRY PRODUCTS,BIRD EGGS	1	No Quantity							5258770			0
S3	2000	2000	2000	2	0	2	Export	360	Indonesia	IDN	368	Iraq	IRQ								02	DAIRY PRODUCTS,BIRD EGGS	1	No Quantity							38320425			0
S3	2000	2000	2000	2	0	2	Export	360	Indonesia	IDN	392	Japan	JPN								02	DAIRY PRODUCTS,BIRD EGGS	1	No Quantity							62290			0
S3	2000	2000	2000	2	0	2	Export	360	Indonesia	IDN	404	Kenya	KEN								02	DAIRY PRODUCTS,BIRD EGGS	1	No Quantity							45772			0
S3	2000	2000	2000	2	0	2	Export	360	Indonesia	IDN	410	Rep. of Korea	KOR								02	DAIRY PRODUCTS,BIRD EGGS	1	No Quantity							4250			0
S3	2000	2000	2000	2	0	2	Export	360	Indonesia	IDN	450	Madagascar	MDG								02	DAIRY PRODUCTS,BIRD EGGS	1	No Quantity							432684			0
S3	2000	2000	2000	2	0	2	Export	360	Indonesia	IDN	454	Malawi	MWI								02	DAIRY PRODUCTS,BIRD EGGS	1	No Quantity							69589			0
S3	2000	2000	2000	2	0	2	Export	360	Indonesia	IDN	458	Malaysia	MYS								02	DAIRY PRODUCTS,BIRD EGGS	1	No Quantity							17521016			0
S3	2000	2000	2000	2	0	2	Export	360	Indonesia	IDN	462	Maldives	MDV								02	DAIRY PRODUCTS,BIRD EGGS	1	No Quantity							41993			0
S3	2000	2000	2000	2	0	2	Export	360	Indonesia	IDN	480	Mauritius	MUS								02	DAIRY PRODUCTS,BIRD EGGS	1	No Quantity							69126			0
S3	2000	2000	2000	2	0	2	Export	360	Indonesia	IDN	490	Other Asia, nes									02	DAIRY PRODUCTS,BIRD EGGS	1	No Quantity							1098117			0
S3	2000	2000	2000	2	0	2	Export	360	Indonesia	IDN	508	Mozambique	MOZ								02	DAIRY PRODUCTS,BIRD EGGS	1	No Quantity							42336			0
S3	2000	2000	2000	2	0	2	Export	360	Indonesia	IDN	524	Nepal	NPL								02	DAIRY PRODUCTS,BIRD EGGS	1	No Quantity							5884			0
S3	2000	2000	2000	2	0	2	Export	360	Indonesia	IDN	528	Netherlands	NLD								02	DAIRY PRODUCTS,BIRD EGGS	1	No Quantity							166072			0
S3	2000	2000	2000	2	0	2	Export	360	Indonesia	IDN	548	Vanuatu	VUT								02	DAIRY PRODUCTS,BIRD EGGS	1	No Quantity							643			0
S3	2000	2000	2000	2	0	2	Export	360	Indonesia	IDN	554	New Zealand	NZL								02	DAIRY PRODUCTS,BIRD EGGS	1	No Quantity							718511			0
S3	2000	2000	2000	2	0	2	Export	360	Indonesia	IDN	566	Nigeria	NGA								02	DAIRY PRODUCTS,BIRD EGGS	1	No Quantity							451254			0
S3	2000	2000	2000	2	0	2	Export	360	Indonesia	IDN	586	Pakistan	PAK								02	DAIRY PRODUCTS,BIRD EGGS	1	No Quantity							467243			0
S3	2000	2000	2000	2	0	2	Export	360	Indonesia	IDN	598	Papua New Guinea	PNG								02	DAIRY PRODUCTS,BIRD EGGS	1	No Quantity							75996			0
S3	2000	2000	2000	2	0	2	Export	360	Indonesia	IDN	608	Philippines	PHL								02	DAIRY PRODUCTS,BIRD EGGS	1	No Quantity							597753			0
S3	2000	2000	2000	2	0	2	Export	360	Indonesia	IDN	620	Portugal	PRT								02	DAIRY PRODUCTS,BIRD EGGS	1	No Quantity							3687			0
S3	2000	2000	2000	2	0	2	Export	360	Indonesia	IDN	626	Timor-Leste	TLS								02	DAIRY PRODUCTS,BIRD EGGS	1	No Quantity							342665			0
S3	2000	2000	2000	2	0	2	Export	360	Indonesia	IDN	659	Saint Kitts and Nevis	KNA								02	DAIRY PRODUCTS,BIRD EGGS	1	No Quantity							10790			0
S3	2000	2000	2000	2	0	2	Export	360	Indonesia	IDN	682	Saudi Arabia	SAU								02	DAIRY PRODUCTS,BIRD EGGS	1	No Quantity							12819			0
S3	2000	2000	2000	2	0	2	Export	360	Indonesia	IDN	699	India	IND								02	DAIRY PRODUCTS,BIRD EGGS	1	No Quantity							15150			0
S3	2000	2000	2000	2	0	2	Export	360	Indonesia	IDN	702	Singapore	SGP								02	DAIRY PRODUCTS,BIRD EGGS	1	No Quantity							3156529			0
S3	2000	2000	2000	2	0	2	Export	360	Indonesia	IDN	704	Viet Nam	VNM								02	DAIRY PRODUCTS,BIRD EGGS	1	No Quantity							4340			0
S3	2000	2000	2000	2	0	2	Export	360	Indonesia	IDN	724	Spain	ESP								02	DAIRY PRODUCTS,BIRD EGGS	1	No Quantity							714			0
S3	2000	2000	2000	2	0	2	Export	360	Indonesia	IDN	740	Suriname	SUR								02	DAIRY PRODUCTS,BIRD EGGS	1	No Quantity							38965			0
S3	2000	2000	2000	2	0	2	Export	360	Indonesia	IDN	757	Switzerland	CHE								02	DAIRY PRODUCTS,BIRD EGGS	1	No Quantity							1325			0
S3	2000	2000	2000	2	0	2	Export	360	Indonesia	IDN	764	Thailand	THA								02	DAIRY PRODUCTS,BIRD EGGS	1	No Quantity							489748			0
S3	2000	2000	2000	2	0	2	Export	360	Indonesia	IDN	776	Tonga	TON								02	DAIRY PRODUCTS,BIRD EGGS	1	No Quantity							63936			0
S3	2000	2000	2000	2	0	2	Export	360	Indonesia	IDN	780	Trinidad and Tobago	TTO								02	DAIRY PRODUCTS,BIRD EGGS	1	No Quantity							30175			0
S3	2000	2000	2000	2	0	2	Export	360	Indonesia	IDN	795	Turkmenistan	TKM								02	DAIRY PRODUCTS,BIRD EGGS	1	No Quantity							1290			0
S3	2000	2000	2000	2	0	2	Export	360	Indonesia	IDN	800	Uganda	UGA								02	DAIRY PRODUCTS,BIRD EGGS	1	No Quantity							3378			0
S3	2000	2000	2000	2	0	2	Export	360	Indonesia	IDN	842	USA	USA								02	DAIRY PRODUCTS,BIRD EGGS	1	No Quantity							124490			0
S3	2000	2000	2000	2	0	2	Export	352	Iceland	ISL	0	World	WLD								03	FISH,CRUSTACEANS,MOLLUSC	1	No Quantity							1082452497			0
S3	2000	2000	2000	2	0	2	Export	352	Iceland	ISL	32	Argentina	ARG								03	FISH,CRUSTACEANS,MOLLUSC	1	No Quantity							67614			0
S3	2000	2000	2000	2	0	2	Export	352	Iceland	ISL	36	Australia	AUS								03	FISH,CRUSTACEANS,MOLLUSC	1	No Quantity							376244			0
S3	2000	2000	2000	2	0	2	Export	352	Iceland	ISL	40	Austria	AUT								03	FISH,CRUSTACEANS,MOLLUSC	1	No Quantity							177610			0
S3	2000	2000	2000	2	0	2	Export	352	Iceland	ISL	56	Belgium	BEL								03	FISH,CRUSTACEANS,MOLLUSC	1	No Quantity							26813365			0
S3	2000	2000	2000	2	0	2	Export	352	Iceland	ISL	76	Brazil	BRA								03	FISH,CRUSTACEANS,MOLLUSC	1	No Quantity							223266			0
S3	2000	2000	2000	2	0	2	Export	352	Iceland	ISL	100	Bulgaria	BGR								03	FISH,CRUSTACEANS,MOLLUSC	1	No Quantity							60311			0
S3	2000	2000	2000	2	0	2	Export	352	Iceland	ISL	112	Belarus	BLR								03	FISH,CRUSTACEANS,MOLLUSC	1	No Quantity							452194			0
S3	2000	2000	2000	2	0	2	Export	352	Iceland	ISL	124	Canada	CAN								03	FISH,CRUSTACEANS,MOLLUSC	1	No Quantity							15479289			0
S3	2000	2000	2000	2	0	2	Export	352	Iceland	ISL	152	Chile	CHL								03	FISH,CRUSTACEANS,MOLLUSC	1	No Quantity							411342			0
S3	2000	2000	2000	2	0	2	Export	352	Iceland	ISL	156	China	CHN								03	FISH,CRUSTACEANS,MOLLUSC	1	No Quantity							6712081			0
S3	2000	2000	2000	2	0	2	Export	352	Iceland	ISL	191	Croatia	HRV								03	FISH,CRUSTACEANS,MOLLUSC	1	No Quantity							153407			0
S3	2000	2000	2000	2	0	2	Export	352	Iceland	ISL	203	Czechia	CZE								03	FISH,CRUSTACEANS,MOLLUSC	1	No Quantity							46756			0
S3	2000	2000	2000	2	0	2	Export	352	Iceland	ISL	208	Denmark	DNK								03	FISH,CRUSTACEANS,MOLLUSC	1	No Quantity							32431364			0
S3	2000	2000	2000	2	0	2	Export	352	Iceland	ISL	233	Estonia	EST								03	FISH,CRUSTACEANS,MOLLUSC	1	No Quantity							179480			0
S3	2000	2000	2000	2	0	2	Export	352	Iceland	ISL	234	Faeroe Isds	FRO								03	FISH,CRUSTACEANS,MOLLUSC	1	No Quantity							522866			0
S3	2000	2000	2000	2	0	2	Export	352	Iceland	ISL	246	Finland	FIN								03	FISH,CRUSTACEANS,MOLLUSC	1	No Quantity							2193463			0
S3	2000	2000	2000	2	0	2	Export	352	Iceland	ISL	251	France	FRA								03	FISH,CRUSTACEANS,MOLLUSC	1	No Quantity							76085106			0
S3	2000	2000	2000	2	0	2	Export	352	Iceland	ISL	258	French Polynesia	PYF								03	FISH,CRUSTACEANS,MOLLUSC	1	No Quantity							71139			0
S3	2000	2000	2000	2	0	2	Export	352	Iceland	ISL	276	Germany	DEU								03	FISH,CRUSTACEANS,MOLLUSC	1	No Quantity							65399799			0
S3	2000	2000	2000	2	0	2	Export	352	Iceland	ISL	300	Greece	GRC								03	FISH,CRUSTACEANS,MOLLUSC	1	No Quantity							11513222			0
S3	2000	2000	2000	2	0	2	Export	352	Iceland	ISL	304	Greenland	GRL								03	FISH,CRUSTACEANS,MOLLUSC	1	No Quantity							520497			0
S3	2000	2000	2000	2	0	2	Export	352	Iceland	ISL	344	China, Hong Kong SAR	HKG								03	FISH,CRUSTACEANS,MOLLUSC	1	No Quantity							173475			0
S3	2000	2000	2000	2	0	2	Export	352	Iceland	ISL	348	Hungary	HUN								03	FISH,CRUSTACEANS,MOLLUSC	1	No Quantity							39345			0
S3	2000	2000	2000	2	0	2	Export	352	Iceland	ISL	360	Indonesia	IDN								03	FISH,CRUSTACEANS,MOLLUSC	1	No Quantity							82694			0
S3	2000	2000	2000	2	0	2	Export	352	Iceland	ISL	372	Ireland	IRL								03	FISH,CRUSTACEANS,MOLLUSC	1	No Quantity							436621			0
S3	2000	2000	2000	2	0	2	Export	352	Iceland	ISL	376	Israel	ISR								03	FISH,CRUSTACEANS,MOLLUSC	1	No Quantity							1079840			0
S3	2000	2000	2000	2	0	2	Export	352	Iceland	ISL	381	Italy	ITA								03	FISH,CRUSTACEANS,MOLLUSC	1	No Quantity							17944380			0
S3	2000	2000	2000	2	0	2	Export	352	Iceland	ISL	388	Jamaica	JAM								03	FISH,CRUSTACEANS,MOLLUSC	1	No Quantity							24701			0
S3	2000	2000	2000	2	0	2	Export	352	Iceland	ISL	392	Japan	JPN								03	FISH,CRUSTACEANS,MOLLUSC	1	No Quantity							89888580			0
S3	2000	2000	2000	2	0	2	Export	352	Iceland	ISL	400	Jordan	JOR								03	FISH,CRUSTACEANS,MOLLUSC	1	No Quantity							137713			0
S3	2000	2000	2000	2	0	2	Export	352	Iceland	ISL	410	Rep. of Korea	KOR								03	FISH,CRUSTACEANS,MOLLUSC	1	No Quantity							2529682			0
S3	2000	2000	2000	2	0	2	Export	352	Iceland	ISL	428	Latvia	LVA								03	FISH,CRUSTACEANS,MOLLUSC	1	No Quantity							524865			0
S3	2000	2000	2000	2	0	2	Export	352	Iceland	ISL	440	Lithuania	LTU								03	FISH,CRUSTACEANS,MOLLUSC	1	No Quantity							3131922			0
S3	2000	2000	2000	2	0	2	Export	352	Iceland	ISL	442	Luxembourg	LUX								03	FISH,CRUSTACEANS,MOLLUSC	1	No Quantity							230263			0
S3	2000	2000	2000	2	0	2	Export	352	Iceland	ISL	458	Malaysia	MYS								03	FISH,CRUSTACEANS,MOLLUSC	1	No Quantity							55107			0
S3	2000	2000	2000	2	0	2	Export	352	Iceland	ISL	470	Malta	MLT								03	FISH,CRUSTACEANS,MOLLUSC	1	No Quantity							37438			0
S3	2000	2000	2000	2	0	2	Export	352	Iceland	ISL	490	Other Asia, nes									03	FISH,CRUSTACEANS,MOLLUSC	1	No Quantity							17250292			0
S3	2000	2000	2000	2	0	2	Export	352	Iceland	ISL	498	Rep. of Moldova	MDA								03	FISH,CRUSTACEANS,MOLLUSC	1	No Quantity							5644			0
S3	2000	2000	2000	2	0	2	Export	352	Iceland	ISL	516	Namibia	NAM								03	FISH,CRUSTACEANS,MOLLUSC	1	No Quantity							1611			0
S3	2000	2000	2000	2	0	2	Export	352	Iceland	ISL	528	Netherlands	NLD								03	FISH,CRUSTACEANS,MOLLUSC	1	No Quantity							40515205			0
S3	2000	2000	2000	2	0	2	Export	352	Iceland	ISL	566	Nigeria	NGA								03	FISH,CRUSTACEANS,MOLLUSC	1	No Quantity							14492218			0
S3	2000	2000	2000	2	0	2	Export	352	Iceland	ISL	579	Norway	NOR								03	FISH,CRUSTACEANS,MOLLUSC	1	No Quantity							7034259			0
S3	2000	2000	2000	2	0	2	Export	352	Iceland	ISL	604	Peru	PER								03	FISH,CRUSTACEANS,MOLLUSC	1	No Quantity							23292			0
S3	2000	2000	2000	2	0	2	Export	352	Iceland	ISL	616	Poland	POL								03	FISH,CRUSTACEANS,MOLLUSC	1	No Quantity							1969455			0
S3	2000	2000	2000	2	0	2	Export	352	Iceland	ISL	620	Portugal	PRT								03	FISH,CRUSTACEANS,MOLLUSC	1	No Quantity							105552164			0
S3	2000	2000	2000	2	0	2	Export	352	Iceland	ISL	642	Romania	ROU								03	FISH,CRUSTACEANS,MOLLUSC	1	No Quantity							3528			0
S3	2000	2000	2000	2	0	2	Export	352	Iceland	ISL	643	Russian Federation	RUS								03	FISH,CRUSTACEANS,MOLLUSC	1	No Quantity							2216047			0
S3	2000	2000	2000	2	0	2	Export	352	Iceland	ISL	702	Singapore	SGP								03	FISH,CRUSTACEANS,MOLLUSC	1	No Quantity							73837			0
S3	2000	2000	2000	2	0	2	Export	352	Iceland	ISL	705	Slovenia	SVN								03	FISH,CRUSTACEANS,MOLLUSC	1	No Quantity							113240			0
S3	2000	2000	2000	2	0	2	Export	352	Iceland	ISL	710	South Africa	ZAF								03	FISH,CRUSTACEANS,MOLLUSC	1	No Quantity							8589			0
S3	2000	2000	2000	2	0	2	Export	352	Iceland	ISL	724	Spain	ESP								03	FISH,CRUSTACEANS,MOLLUSC	1	No Quantity							76250522			0
S3	2000	2000	2000	2	0	2	Export	352	Iceland	ISL	752	Sweden	SWE								03	FISH,CRUSTACEANS,MOLLUSC	1	No Quantity							7894552			0
S3	2000	2000	2000	2	0	2	Export	352	Iceland	ISL	757	Switzerland	CHE								03	FISH,CRUSTACEANS,MOLLUSC	1	No Quantity							2219049			0
S3	2000	2000	2000	2	0	2	Export	352	Iceland	ISL	764	Thailand	THA								03	FISH,CRUSTACEANS,MOLLUSC	1	No Quantity							213059			0
S3	2000	2000	2000	2	0	2	Export	352	Iceland	ISL	804	Ukraine	UKR								03	FISH,CRUSTACEANS,MOLLUSC	1	No Quantity							1425465			0
S3	2000	2000	2000	2	0	2	Export	352	Iceland	ISL	818	Egypt	EGY								03	FISH,CRUSTACEANS,MOLLUSC	1	No Quantity							31569			0
S3	2000	2000	2000	2	0	2	Export	352	Iceland	ISL	826	United Kingdom	GBR								03	FISH,CRUSTACEANS,MOLLUSC	1	No Quantity							273975530			0
S3	2000	2000	2000	2	0	2	Export	352	Iceland	ISL	842	USA	USA								03	FISH,CRUSTACEANS,MOLLUSC	1	No Quantity							174949972			0
S3	2000	2000	2000	2	0	2	Export	352	Iceland	ISL	862	Venezuela	VEN								03	FISH,CRUSTACEANS,MOLLUSC	1	No Quantity							26356			0
S3	2000	2000	2000	2	0	2	Export	360	Indonesia	IDN	0	World	WLD								03	FISH,CRUSTACEANS,MOLLUSC	1	No Quantity							1583299242			0
S3	2000	2000	2000	2	0	2	Export	360	Indonesia	IDN	4	Afghanistan	AFG								03	FISH,CRUSTACEANS,MOLLUSC	1	No Quantity							208278			0
S3	2000	2000	2000	2	0	2	Export	360	Indonesia	IDN	16	American Samoa	ASM								03	FISH,CRUSTACEANS,MOLLUSC	1	No Quantity							13218			0
S3	2000	2000	2000	2	0	2	Export	360	Indonesia	IDN	32	Argentina	ARG								03	FISH,CRUSTACEANS,MOLLUSC	1	No Quantity							26400			0
S3	2000	2000	2000	2	0	2	Export	360	Indonesia	IDN	36	Australia	AUS								03	FISH,CRUSTACEANS,MOLLUSC	1	No Quantity							10286096			0
S3	2000	2000	2000	2	0	2	Export	360	Indonesia	IDN	40	Austria	AUT								03	FISH,CRUSTACEANS,MOLLUSC	1	No Quantity							129352			0
S3	2000	2000	2000	2	0	2	Export	360	Indonesia	IDN	48	Bahrain	BHR								03	FISH,CRUSTACEANS,MOLLUSC	1	No Quantity							13164			0
S3	2000	2000	2000	2	0	2	Export	360	Indonesia	IDN	50	Bangladesh	BGD								03	FISH,CRUSTACEANS,MOLLUSC	1	No Quantity							51057			0
S3	2000	2000	2000	2	0	2	Export	360	Indonesia	IDN	56	Belgium	BEL								03	FISH,CRUSTACEANS,MOLLUSC	1	No Quantity							18653896			0
S3	2000	2000	2000	2	0	2	Export	360	Indonesia	IDN	76	Brazil	BRA								03	FISH,CRUSTACEANS,MOLLUSC	1	No Quantity							177104			0
S3	2000	2000	2000	2	0	2	Export	360	Indonesia	IDN	96	Brunei Darussalam	BRN								03	FISH,CRUSTACEANS,MOLLUSC	1	No Quantity							11081			0
S3	2000	2000	2000	2	0	2	Export	360	Indonesia	IDN	100	Bulgaria	BGR								03	FISH,CRUSTACEANS,MOLLUSC	1	No Quantity							366244			0
S3	2000	2000	2000	2	0	2	Export	360	Indonesia	IDN	104	Myanmar	MMR								03	FISH,CRUSTACEANS,MOLLUSC	1	No Quantity							1200			0
S3	2000	2000	2000	2	0	2	Export	360	Indonesia	IDN	116	Cambodia	KHM								03	FISH,CRUSTACEANS,MOLLUSC	1	No Quantity							7676			0
S3	2000	2000	2000	2	0	2	Export	360	Indonesia	IDN	120	Cameroon	CMR								03	FISH,CRUSTACEANS,MOLLUSC	1	No Quantity							128492			0
S3	2000	2000	2000	2	0	2	Export	360	Indonesia	IDN	124	Canada	CAN								03	FISH,CRUSTACEANS,MOLLUSC	1	No Quantity							10085638			0
S3	2000	2000	2000	2	0	2	Export	360	Indonesia	IDN	132	Cabo Verde	CPV								03	FISH,CRUSTACEANS,MOLLUSC	1	No Quantity							168			0
S3	2000	2000	2000	2	0	2	Export	360	Indonesia	IDN	144	Sri Lanka	LKA								03	FISH,CRUSTACEANS,MOLLUSC	1	No Quantity							2334155			0
S3	2000	2000	2000	2	0	2	Export	360	Indonesia	IDN	156	China	CHN								03	FISH,CRUSTACEANS,MOLLUSC	1	No Quantity							31656303			0
S3	2000	2000	2000	2	0	2	Export	360	Indonesia	IDN	166	Cocos Isds	CCK								03	FISH,CRUSTACEANS,MOLLUSC	1	No Quantity							650			0
S3	2000	2000	2000	2	0	2	Export	360	Indonesia	IDN	188	Costa Rica	CRI								03	FISH,CRUSTACEANS,MOLLUSC	1	No Quantity							30304			0
S3	2000	2000	2000	2	0	2	Export	360	Indonesia	IDN	191	Croatia	HRV								03	FISH,CRUSTACEANS,MOLLUSC	1	No Quantity							1393			0
S3	2000	2000	2000	2	0	2	Export	360	Indonesia	IDN	192	Cuba	CUB								03	FISH,CRUSTACEANS,MOLLUSC	1	No Quantity							63800			0
S3	2000	2000	2000	2	0	2	Export	360	Indonesia	IDN	196	Cyprus	CYP								03	FISH,CRUSTACEANS,MOLLUSC	1	No Quantity							202572			0
S3	2000	2000	2000	2	0	2	Export	360	Indonesia	IDN	203	Czechia	CZE								03	FISH,CRUSTACEANS,MOLLUSC	1	No Quantity							205322			0
S3	2000	2000	2000	2	0	2	Export	360	Indonesia	IDN	208	Denmark	DNK								03	FISH,CRUSTACEANS,MOLLUSC	1	No Quantity							2730526			0
S3	2000	2000	2000	2	0	2	Export	360	Indonesia	IDN	214	Dominican Rep.	DOM								03	FISH,CRUSTACEANS,MOLLUSC	1	No Quantity							273317			0
S3	2000	2000	2000	2	0	2	Export	360	Indonesia	IDN	218	Ecuador	ECU								03	FISH,CRUSTACEANS,MOLLUSC	1	No Quantity							108058			0
S3	2000	2000	2000	2	0	2	Export	360	Indonesia	IDN	234	Faeroe Isds	FRO								03	FISH,CRUSTACEANS,MOLLUSC	1	No Quantity							3836			0
S3	2000	2000	2000	2	0	2	Export	360	Indonesia	IDN	238	Falkland Isds (Malvinas)	FLK								03	FISH,CRUSTACEANS,MOLLUSC	1	No Quantity							5766			0
S3	2000	2000	2000	2	0	2	Export	360	Indonesia	IDN	239	South Georgia and the South Sandwich Islands	SGS								03	FISH,CRUSTACEANS,MOLLUSC	1	No Quantity							564			0
S3	2000	2000	2000	2	0	2	Export	360	Indonesia	IDN	242	Fiji	FJI								03	FISH,CRUSTACEANS,MOLLUSC	1	No Quantity							181455			0
S3	2000	2000	2000	2	0	2	Export	360	Indonesia	IDN	246	Finland	FIN								03	FISH,CRUSTACEANS,MOLLUSC	1	No Quantity							31368			0
S3	2000	2000	2000	2	0	2	Export	360	Indonesia	IDN	251	France	FRA								03	FISH,CRUSTACEANS,MOLLUSC	1	No Quantity							19439435			0
S3	2000	2000	2000	2	0	2	Export	360	Indonesia	IDN	268	Georgia	GEO								03	FISH,CRUSTACEANS,MOLLUSC	1	No Quantity							22341			0
S3	2000	2000	2000	2	0	2	Export	360	Indonesia	IDN	270	Gambia	GMB								03	FISH,CRUSTACEANS,MOLLUSC	1	No Quantity							97468			0
S3	2000	2000	2000	2	0	2	Export	360	Indonesia	IDN	275	State of Palestine	PSE								03	FISH,CRUSTACEANS,MOLLUSC	1	No Quantity							13001			0
S3	2000	2000	2000	2	0	2	Export	360	Indonesia	IDN	276	Germany	DEU								03	FISH,CRUSTACEANS,MOLLUSC	1	No Quantity							15664548			0
S3	2000	2000	2000	2	0	2	Export	360	Indonesia	IDN	296	Kiribati	KIR								03	FISH,CRUSTACEANS,MOLLUSC	1	No Quantity							8112			0
S3	2000	2000	2000	2	0	2	Export	360	Indonesia	IDN	300	Greece	GRC								03	FISH,CRUSTACEANS,MOLLUSC	1	No Quantity							419533			0
S3	2000	2000	2000	2	0	2	Export	360	Indonesia	IDN	304	Greenland	GRL								03	FISH,CRUSTACEANS,MOLLUSC	1	No Quantity							50593			0
S3	2000	2000	2000	2	0	2	Export	360	Indonesia	IDN	316	Guam	GUM								03	FISH,CRUSTACEANS,MOLLUSC	1	No Quantity							41850			0
S3	2000	2000	2000	2	0	2	Export	360	Indonesia	IDN	324	Guinea	GIN								03	FISH,CRUSTACEANS,MOLLUSC	1	No Quantity							1500			0
S3	2000	2000	2000	2	0	2	Export	360	Indonesia	IDN	344	China, Hong Kong SAR	HKG								03	FISH,CRUSTACEANS,MOLLUSC	1	No Quantity							59667405			0
S3	2000	2000	2000	2	0	2	Export	360	Indonesia	IDN	348	Hungary	HUN								03	FISH,CRUSTACEANS,MOLLUSC	1	No Quantity							21708			0
S3	2000	2000	2000	2	0	2	Export	360	Indonesia	IDN	352	Iceland	ISL								03	FISH,CRUSTACEANS,MOLLUSC	1	No Quantity							550			0
S3	2000	2000	2000	2	0	2	Export	360	Indonesia	IDN	364	Iran	IRN								03	FISH,CRUSTACEANS,MOLLUSC	1	No Quantity							119224			0
S3	2000	2000	2000	2	0	2	Export	360	Indonesia	IDN	372	Ireland	IRL								03	FISH,CRUSTACEANS,MOLLUSC	1	No Quantity							1412582			0
S3	2000	2000	2000	2	0	2	Export	360	Indonesia	IDN	381	Italy	ITA								03	FISH,CRUSTACEANS,MOLLUSC	1	No Quantity							7022009			0
S3	2000	2000	2000	2	0	2	Export	360	Indonesia	IDN	384	Côte d'Ivoire	CIV								03	FISH,CRUSTACEANS,MOLLUSC	1	No Quantity							36153			0
S3	2000	2000	2000	2	0	2	Export	360	Indonesia	IDN	392	Japan	JPN								03	FISH,CRUSTACEANS,MOLLUSC	1	No Quantity							783914303			0
S3	2000	2000	2000	2	0	2	Export	360	Indonesia	IDN	400	Jordan	JOR								03	FISH,CRUSTACEANS,MOLLUSC	1	No Quantity							3687539			0
S3	2000	2000	2000	2	0	2	Export	360	Indonesia	IDN	404	Kenya	KEN								03	FISH,CRUSTACEANS,MOLLUSC	1	No Quantity							14464			0
S3	2000	2000	2000	2	0	2	Export	360	Indonesia	IDN	408	Dem. People's Rep. of Korea	PRK								03	FISH,CRUSTACEANS,MOLLUSC	1	No Quantity							137517			0
S3	2000	2000	2000	2	0	2	Export	360	Indonesia	IDN	410	Rep. of Korea	KOR								03	FISH,CRUSTACEANS,MOLLUSC	1	No Quantity							20344849			0
S3	2000	2000	2000	2	0	2	Export	360	Indonesia	IDN	414	Kuwait	KWT								03	FISH,CRUSTACEANS,MOLLUSC	1	No Quantity							2074			0
S3	2000	2000	2000	2	0	2	Export	360	Indonesia	IDN	418	Lao People's Dem. Rep.	LAO								03	FISH,CRUSTACEANS,MOLLUSC	1	No Quantity							28284			0
S3	2000	2000	2000	2	0	2	Export	360	Indonesia	IDN	422	Lebanon	LBN								03	FISH,CRUSTACEANS,MOLLUSC	1	No Quantity							343410			0
S3	2000	2000	2000	2	0	2	Export	360	Indonesia	IDN	430	Liberia	LBR								03	FISH,CRUSTACEANS,MOLLUSC	1	No Quantity							14099			0
S3	2000	2000	2000	2	0	2	Export	360	Indonesia	IDN	442	Luxembourg	LUX								03	FISH,CRUSTACEANS,MOLLUSC	1	No Quantity							1497			0
S3	2000	2000	2000	2	0	2	Export	360	Indonesia	IDN	446	China, Macao SAR	MAC								03	FISH,CRUSTACEANS,MOLLUSC	1	No Quantity							3532			0
S3	2000	2000	2000	2	0	2	Export	360	Indonesia	IDN	458	Malaysia	MYS								03	FISH,CRUSTACEANS,MOLLUSC	1	No Quantity							21136507			0
S3	2000	2000	2000	2	0	2	Export	360	Indonesia	IDN	462	Maldives	MDV								03	FISH,CRUSTACEANS,MOLLUSC	1	No Quantity							3860			0
S3	2000	2000	2000	2	0	2	Export	360	Indonesia	IDN	466	Mali	MLI								03	FISH,CRUSTACEANS,MOLLUSC	1	No Quantity							67104			0
S3	2000	2000	2000	2	0	2	Export	360	Indonesia	IDN	470	Malta	MLT								03	FISH,CRUSTACEANS,MOLLUSC	1	No Quantity							186802			0
S3	2000	2000	2000	2	0	2	Export	360	Indonesia	IDN	480	Mauritius	MUS								03	FISH,CRUSTACEANS,MOLLUSC	1	No Quantity							207529			0
S3	2000	2000	2000	2	0	2	Export	360	Indonesia	IDN	484	Mexico	MEX								03	FISH,CRUSTACEANS,MOLLUSC	1	No Quantity							12931			0
S3	2000	2000	2000	2	0	2	Export	360	Indonesia	IDN	490	Other Asia, nes									03	FISH,CRUSTACEANS,MOLLUSC	1	No Quantity							30291841			0
S3	2000	2000	2000	2	0	2	Export	360	Indonesia	IDN	504	Morocco	MAR								03	FISH,CRUSTACEANS,MOLLUSC	1	No Quantity							101595			0
S3	2000	2000	2000	2	0	2	Export	360	Indonesia	IDN	512	Oman	OMN								03	FISH,CRUSTACEANS,MOLLUSC	1	No Quantity							33750			0
S3	2000	2000	2000	2	0	2	Export	360	Indonesia	IDN	527	Oceania, nes									03	FISH,CRUSTACEANS,MOLLUSC	1	No Quantity							1875			0
S3	2000	2000	2000	2	0	2	Export	360	Indonesia	IDN	528	Netherlands	NLD								03	FISH,CRUSTACEANS,MOLLUSC	1	No Quantity							41439692			0
S3	2000	2000	2000	2	0	2	Export	360	Indonesia	IDN	530	Neth. Antilles	ANT								03	FISH,CRUSTACEANS,MOLLUSC	1	No Quantity							16841			0
S3	2000	2000	2000	2	0	2	Export	360	Indonesia	IDN	533	Aruba	ABW								03	FISH,CRUSTACEANS,MOLLUSC	1	No Quantity							1530			0
S3	2000	2000	2000	2	0	2	Export	360	Indonesia	IDN	554	New Zealand	NZL								03	FISH,CRUSTACEANS,MOLLUSC	1	No Quantity							297646			0
S3	2000	2000	2000	2	0	2	Export	360	Indonesia	IDN	562	Niger	NER								03	FISH,CRUSTACEANS,MOLLUSC	1	No Quantity							13380			0
S3	2000	2000	2000	2	0	2	Export	360	Indonesia	IDN	566	Nigeria	NGA								03	FISH,CRUSTACEANS,MOLLUSC	1	No Quantity							44488			0
S3	2000	2000	2000	2	0	2	Export	360	Indonesia	IDN	579	Norway	NOR								03	FISH,CRUSTACEANS,MOLLUSC	1	No Quantity							132727			0
S3	2000	2000	2000	2	0	2	Export	360	Indonesia	IDN	591	Panama	PAN								03	FISH,CRUSTACEANS,MOLLUSC	1	No Quantity							92458			0
S3	2000	2000	2000	2	0	2	Export	360	Indonesia	IDN	598	Papua New Guinea	PNG								03	FISH,CRUSTACEANS,MOLLUSC	1	No Quantity							98779			0
S3	2000	2000	2000	2	0	2	Export	360	Indonesia	IDN	604	Peru	PER								03	FISH,CRUSTACEANS,MOLLUSC	1	No Quantity							16000			0
S3	2000	2000	2000	2	0	2	Export	360	Indonesia	IDN	608	Philippines	PHL								03	FISH,CRUSTACEANS,MOLLUSC	1	No Quantity							3189910			0
S3	2000	2000	2000	2	0	2	Export	360	Indonesia	IDN	616	Poland	POL								03	FISH,CRUSTACEANS,MOLLUSC	1	No Quantity							1168114			0
S3	2000	2000	2000	2	0	2	Export	360	Indonesia	IDN	620	Portugal	PRT								03	FISH,CRUSTACEANS,MOLLUSC	1	No Quantity							61788			0
S3	2000	2000	2000	2	0	2	Export	360	Indonesia	IDN	626	Timor-Leste	TLS								03	FISH,CRUSTACEANS,MOLLUSC	1	No Quantity							440884			0
S3	2000	2000	2000	2	0	2	Export	360	Indonesia	IDN	642	Romania	ROU								03	FISH,CRUSTACEANS,MOLLUSC	1	No Quantity							1200			0
S3	2000	2000	2000	2	0	2	Export	360	Indonesia	IDN	643	Russian Federation	RUS								03	FISH,CRUSTACEANS,MOLLUSC	1	No Quantity							535233			0
S3	2000	2000	2000	2	0	2	Export	360	Indonesia	IDN	646	Rwanda	RWA								03	FISH,CRUSTACEANS,MOLLUSC	1	No Quantity							25149			0
S3	2000	2000	2000	2	0	2	Export	360	Indonesia	IDN	654	Saint Helena	SHN								03	FISH,CRUSTACEANS,MOLLUSC	1	No Quantity							599			0
S3	2000	2000	2000	2	0	2	Export	360	Indonesia	IDN	678	Sao Tome and Principe	STP								03	FISH,CRUSTACEANS,MOLLUSC	1	No Quantity							331			0
S3	2000	2000	2000	2	0	2	Export	360	Indonesia	IDN	682	Saudi Arabia	SAU								03	FISH,CRUSTACEANS,MOLLUSC	1	No Quantity							4133543			0
S3	2000	2000	2000	2	0	2	Export	360	Indonesia	IDN	686	Senegal	SEN								03	FISH,CRUSTACEANS,MOLLUSC	1	No Quantity							33994			0
S3	2000	2000	2000	2	0	2	Export	360	Indonesia	IDN	690	Seychelles	SYC								03	FISH,CRUSTACEANS,MOLLUSC	1	No Quantity							45771			0
S3	2000	2000	2000	2	0	2	Export	360	Indonesia	IDN	694	Sierra Leone	SLE								03	FISH,CRUSTACEANS,MOLLUSC	1	No Quantity							17038			0
S3	2000	2000	2000	2	0	2	Export	360	Indonesia	IDN	699	India	IND								03	FISH,CRUSTACEANS,MOLLUSC	1	No Quantity							4015			0
S3	2000	2000	2000	2	0	2	Export	360	Indonesia	IDN	702	Singapore	SGP								03	FISH,CRUSTACEANS,MOLLUSC	1	No Quantity							81790419			0
S3	2000	2000	2000	2	0	2	Export	360	Indonesia	IDN	704	Viet Nam	VNM								03	FISH,CRUSTACEANS,MOLLUSC	1	No Quantity							680911			0
S3	2000	2000	2000	2	0	2	Export	360	Indonesia	IDN	705	Slovenia	SVN								03	FISH,CRUSTACEANS,MOLLUSC	1	No Quantity							227446			0
S3	2000	2000	2000	2	0	2	Export	360	Indonesia	IDN	706	Somalia	SOM								03	FISH,CRUSTACEANS,MOLLUSC	1	No Quantity							49579			0
S3	2000	2000	2000	2	0	2	Export	360	Indonesia	IDN	710	South Africa	ZAF								03	FISH,CRUSTACEANS,MOLLUSC	1	No Quantity							827782			0
S3	2000	2000	2000	2	0	2	Export	360	Indonesia	IDN	724	Spain	ESP								03	FISH,CRUSTACEANS,MOLLUSC	1	No Quantity							3137304			0
S3	2000	2000	2000	2	0	2	Export	360	Indonesia	IDN	736	Fmr Sudan	SDN								03	FISH,CRUSTACEANS,MOLLUSC	1	No Quantity							3435			0
S3	2000	2000	2000	2	0	2	Export	360	Indonesia	IDN	740	Suriname	SUR								03	FISH,CRUSTACEANS,MOLLUSC	1	No Quantity							14896			0
S3	2000	2000	2000	2	0	2	Export	360	Indonesia	IDN	748	Swaziland	SWZ								03	FISH,CRUSTACEANS,MOLLUSC	1	No Quantity							4536			0
S3	2000	2000	2000	2	0	2	Export	360	Indonesia	IDN	752	Sweden	SWE								03	FISH,CRUSTACEANS,MOLLUSC	1	No Quantity							2037004			0
S3	2000	2000	2000	2	0	2	Export	360	Indonesia	IDN	757	Switzerland	CHE								03	FISH,CRUSTACEANS,MOLLUSC	1	No Quantity							763672			0
S3	2000	2000	2000	2	0	2	Export	360	Indonesia	IDN	760	Syria	SYR								03	FISH,CRUSTACEANS,MOLLUSC	1	No Quantity							2956			0
S3	2000	2000	2000	2	0	2	Export	360	Indonesia	IDN	764	Thailand	THA								03	FISH,CRUSTACEANS,MOLLUSC	1	No Quantity							23765711			0
S3	2000	2000	2000	2	0	2	Export	360	Indonesia	IDN	772	Tokelau	TKL								03	FISH,CRUSTACEANS,MOLLUSC	1	No Quantity							2125			0
S3	2000	2000	2000	2	0	2	Export	360	Indonesia	IDN	780	Trinidad and Tobago	TTO								03	FISH,CRUSTACEANS,MOLLUSC	1	No Quantity							20620			0
S3	2000	2000	2000	2	0	2	Export	360	Indonesia	IDN	784	United Arab Emirates	ARE								03	FISH,CRUSTACEANS,MOLLUSC	1	No Quantity							122527			0
S3	2000	2000	2000	2	0	2	Export	360	Indonesia	IDN	792	Turkey	TUR								03	FISH,CRUSTACEANS,MOLLUSC	1	No Quantity							1200			0
S3	2000	2000	2000	2	0	2	Export	360	Indonesia	IDN	800	Uganda	UGA								03	FISH,CRUSTACEANS,MOLLUSC	1	No Quantity							152928			0
S3	2000	2000	2000	2	0	2	Export	360	Indonesia	IDN	807	North Macedonia	MKD								03	FISH,CRUSTACEANS,MOLLUSC	1	No Quantity							26000			0
S3	2000	2000	2000	2	0	2	Export	360	Indonesia	IDN	818	Egypt	EGY								03	FISH,CRUSTACEANS,MOLLUSC	1	No Quantity							7421434			0
S3	2000	2000	2000	2	0	2	Export	360	Indonesia	IDN	826	United Kingdom	GBR								03	FISH,CRUSTACEANS,MOLLUSC	1	No Quantity							45294806			0
S3	2000	2000	2000	2	0	2	Export	360	Indonesia	IDN	842	USA	USA								03	FISH,CRUSTACEANS,MOLLUSC	1	No Quantity							322466093			0
S3	2000	2000	2000	2	0	2	Export	360	Indonesia	IDN	862	Venezuela	VEN								03	FISH,CRUSTACEANS,MOLLUSC	1	No Quantity							112921			0
S3	2000	2000	2000	2	0	2	Export	352	Iceland	ISL	0	World	WLD								04	CEREALS,CEREAL PREPRTNS.	1	No Quantity							192748			0
S3	2000	2000	2000	2	0	2	Export	352	Iceland	ISL	208	Denmark	DNK								04	CEREALS,CEREAL PREPRTNS.	1	No Quantity							5028			0
S3	2000	2000	2000	2	0	2	Export	352	Iceland	ISL	234	Faeroe Isds	FRO								04	CEREALS,CEREAL PREPRTNS.	1	No Quantity							31214			0
S3	2000	2000	2000	2	0	2	Export	352	Iceland	ISL	246	Finland	FIN								04	CEREALS,CEREAL PREPRTNS.	1	No Quantity							104			0
S3	2000	2000	2000	2	0	2	Export	352	Iceland	ISL	276	Germany	DEU								04	CEREALS,CEREAL PREPRTNS.	1	No Quantity							28595			0
S3	2000	2000	2000	2	0	2	Export	352	Iceland	ISL	304	Greenland	GRL								04	CEREALS,CEREAL PREPRTNS.	1	No Quantity							645			0
S3	2000	2000	2000	2	0	2	Export	352	Iceland	ISL	442	Luxembourg	LUX								04	CEREALS,CEREAL PREPRTNS.	1	No Quantity							263			0
S3	2000	2000	2000	2	0	2	Export	352	Iceland	ISL	528	Netherlands	NLD								04	CEREALS,CEREAL PREPRTNS.	1	No Quantity							6744			0
S3	2000	2000	2000	2	0	2	Export	352	Iceland	ISL	579	Norway	NOR								04	CEREALS,CEREAL PREPRTNS.	1	No Quantity							520			0
S3	2000	2000	2000	2	0	2	Export	352	Iceland	ISL	724	Spain	ESP								04	CEREALS,CEREAL PREPRTNS.	1	No Quantity							31			0
S3	2000	2000	2000	2	0	2	Export	352	Iceland	ISL	752	Sweden	SWE								04	CEREALS,CEREAL PREPRTNS.	1	No Quantity							12963			0
S3	2000	2000	2000	2	0	2	Export	352	Iceland	ISL	826	United Kingdom	GBR								04	CEREALS,CEREAL PREPRTNS.	1	No Quantity							103071			0
S3	2000	2000	2000	2	0	2	Export	352	Iceland	ISL	842	USA	USA								04	CEREALS,CEREAL PREPRTNS.	1	No Quantity							3570			0
S3	2000	2000	2000	2	0	2	Export	360	Indonesia	IDN	0	World	WLD								04	CEREALS,CEREAL PREPRTNS.	1	No Quantity							59330273			0
S3	2000	2000	2000	2	0	2	Export	360	Indonesia	IDN	24	Angola	AGO								04	CEREALS,CEREAL PREPRTNS.	1	No Quantity							110178			0
S3	2000	2000	2000	2	0	2	Export	360	Indonesia	IDN	32	Argentina	ARG								04	CEREALS,CEREAL PREPRTNS.	1	No Quantity							6300			0
S3	2000	2000	2000	2	0	2	Export	360	Indonesia	IDN	36	Australia	AUS								04	CEREALS,CEREAL PREPRTNS.	1	No Quantity							8493725			0
S3	2000	2000	2000	2	0	2	Export	360	Indonesia	IDN	48	Bahrain	BHR								04	CEREALS,CEREAL PREPRTNS.	1	No Quantity							107140			0
S3	2000	2000	2000	2	0	2	Export	360	Indonesia	IDN	50	Bangladesh	BGD								04	CEREALS,CEREAL PREPRTNS.	1	No Quantity							111593			0
S3	2000	2000	2000	2	0	2	Export	360	Indonesia	IDN	56	Belgium	BEL								04	CEREALS,CEREAL PREPRTNS.	1	No Quantity							24595			0
S3	2000	2000	2000	2	0	2	Export	360	Indonesia	IDN	76	Brazil	BRA								04	CEREALS,CEREAL PREPRTNS.	1	No Quantity							16584			0
S3	2000	2000	2000	2	0	2	Export	360	Indonesia	IDN	90	Solomon Isds	SLB								04	CEREALS,CEREAL PREPRTNS.	1	No Quantity							65			0
S3	2000	2000	2000	2	0	2	Export	360	Indonesia	IDN	96	Brunei Darussalam	BRN								04	CEREALS,CEREAL PREPRTNS.	1	No Quantity							2694945			0
S3	2000	2000	2000	2	0	2	Export	360	Indonesia	IDN	104	Myanmar	MMR								04	CEREALS,CEREAL PREPRTNS.	1	No Quantity							86685			0
S3	2000	2000	2000	2	0	2	Export	360	Indonesia	IDN	116	Cambodia	KHM								04	CEREALS,CEREAL PREPRTNS.	1	No Quantity							108162			0
S3	2000	2000	2000	2	0	2	Export	360	Indonesia	IDN	124	Canada	CAN								04	CEREALS,CEREAL PREPRTNS.	1	No Quantity							163471			0
S3	2000	2000	2000	2	0	2	Export	360	Indonesia	IDN	140	Central African Rep.	CAF								04	CEREALS,CEREAL PREPRTNS.	1	No Quantity							6222			0
S3	2000	2000	2000	2	0	2	Export	360	Indonesia	IDN	144	Sri Lanka	LKA								04	CEREALS,CEREAL PREPRTNS.	1	No Quantity							85580			0
S3	2000	2000	2000	2	0	2	Export	360	Indonesia	IDN	156	China	CHN								04	CEREALS,CEREAL PREPRTNS.	1	No Quantity							56632			0
S3	2000	2000	2000	2	0	2	Export	360	Indonesia	IDN	170	Colombia	COL								04	CEREALS,CEREAL PREPRTNS.	1	No Quantity							5023			0
S3	2000	2000	2000	2	0	2	Export	360	Indonesia	IDN	178	Congo	COG								04	CEREALS,CEREAL PREPRTNS.	1	No Quantity							6313			0
S3	2000	2000	2000	2	0	2	Export	360	Indonesia	IDN	180	Dem. Rep. of the Congo	COD								04	CEREALS,CEREAL PREPRTNS.	1	No Quantity							17845			0
S3	2000	2000	2000	2	0	2	Export	360	Indonesia	IDN	203	Czechia	CZE								04	CEREALS,CEREAL PREPRTNS.	1	No Quantity							40225			0
S3	2000	2000	2000	2	0	2	Export	360	Indonesia	IDN	204	Benin	BEN								04	CEREALS,CEREAL PREPRTNS.	1	No Quantity							247692			0
S3	2000	2000	2000	2	0	2	Export	360	Indonesia	IDN	208	Denmark	DNK								04	CEREALS,CEREAL PREPRTNS.	1	No Quantity							219664			0
S3	2000	2000	2000	2	0	2	Export	360	Indonesia	IDN	222	El Salvador	SLV								04	CEREALS,CEREAL PREPRTNS.	1	No Quantity							3411			0
S3	2000	2000	2000	2	0	2	Export	360	Indonesia	IDN	231	Ethiopia	ETH								04	CEREALS,CEREAL PREPRTNS.	1	No Quantity							20592			0
S3	2000	2000	2000	2	0	2	Export	360	Indonesia	IDN	233	Estonia	EST								04	CEREALS,CEREAL PREPRTNS.	1	No Quantity							63598			0
S3	2000	2000	2000	2	0	2	Export	360	Indonesia	IDN	242	Fiji	FJI								04	CEREALS,CEREAL PREPRTNS.	1	No Quantity							287634			0
S3	2000	2000	2000	2	0	2	Export	360	Indonesia	IDN	251	France	FRA								04	CEREALS,CEREAL PREPRTNS.	1	No Quantity							58722			0
S3	2000	2000	2000	2	0	2	Export	360	Indonesia	IDN	266	Gabon	GAB								04	CEREALS,CEREAL PREPRTNS.	1	No Quantity							24702			0
S3	2000	2000	2000	2	0	2	Export	360	Indonesia	IDN	275	State of Palestine	PSE								04	CEREALS,CEREAL PREPRTNS.	1	No Quantity							108			0
S3	2000	2000	2000	2	0	2	Export	360	Indonesia	IDN	276	Germany	DEU								04	CEREALS,CEREAL PREPRTNS.	1	No Quantity							751074			0
S3	2000	2000	2000	2	0	2	Export	360	Indonesia	IDN	288	Ghana	GHA								04	CEREALS,CEREAL PREPRTNS.	1	No Quantity							39237			0
S3	2000	2000	2000	2	0	2	Export	360	Indonesia	IDN	296	Kiribati	KIR								04	CEREALS,CEREAL PREPRTNS.	1	No Quantity							900			0
S3	2000	2000	2000	2	0	2	Export	360	Indonesia	IDN	300	Greece	GRC								04	CEREALS,CEREAL PREPRTNS.	1	No Quantity							4962			0
S3	2000	2000	2000	2	0	2	Export	360	Indonesia	IDN	324	Guinea	GIN								04	CEREALS,CEREAL PREPRTNS.	1	No Quantity							36			0
S3	2000	2000	2000	2	0	2	Export	360	Indonesia	IDN	344	China, Hong Kong SAR	HKG								04	CEREALS,CEREAL PREPRTNS.	1	No Quantity							3493467			0
S3	2000	2000	2000	2	0	2	Export	360	Indonesia	IDN	368	Iraq	IRQ								04	CEREALS,CEREAL PREPRTNS.	1	No Quantity							5175			0
S3	2000	2000	2000	2	0	2	Export	360	Indonesia	IDN	372	Ireland	IRL								04	CEREALS,CEREAL PREPRTNS.	1	No Quantity							489800			0
S3	2000	2000	2000	2	0	2	Export	360	Indonesia	IDN	381	Italy	ITA								04	CEREALS,CEREAL PREPRTNS.	1	No Quantity							8733			0
S3	2000	2000	2000	2	0	2	Export	360	Indonesia	IDN	384	Côte d'Ivoire	CIV								04	CEREALS,CEREAL PREPRTNS.	1	No Quantity							21236			0
S3	2000	2000	2000	2	0	2	Export	360	Indonesia	IDN	392	Japan	JPN								04	CEREALS,CEREAL PREPRTNS.	1	No Quantity							3517678			0
S3	2000	2000	2000	2	0	2	Export	360	Indonesia	IDN	400	Jordan	JOR								04	CEREALS,CEREAL PREPRTNS.	1	No Quantity							199059			0
S3	2000	2000	2000	2	0	2	Export	360	Indonesia	IDN	404	Kenya	KEN								04	CEREALS,CEREAL PREPRTNS.	1	No Quantity							16840			0
S3	2000	2000	2000	2	0	2	Export	360	Indonesia	IDN	410	Rep. of Korea	KOR								04	CEREALS,CEREAL PREPRTNS.	1	No Quantity							914174			0
S3	2000	2000	2000	2	0	2	Export	360	Indonesia	IDN	414	Kuwait	KWT								04	CEREALS,CEREAL PREPRTNS.	1	No Quantity							91370			0
S3	2000	2000	2000	2	0	2	Export	360	Indonesia	IDN	422	Lebanon	LBN								04	CEREALS,CEREAL PREPRTNS.	1	No Quantity							181969			0
S3	2000	2000	2000	2	0	2	Export	360	Indonesia	IDN	450	Madagascar	MDG								04	CEREALS,CEREAL PREPRTNS.	1	No Quantity							25672			0
S3	2000	2000	2000	2	0	2	Export	360	Indonesia	IDN	458	Malaysia	MYS								04	CEREALS,CEREAL PREPRTNS.	1	No Quantity							7879699			0
S3	2000	2000	2000	2	0	2	Export	360	Indonesia	IDN	462	Maldives	MDV								04	CEREALS,CEREAL PREPRTNS.	1	No Quantity							249534			0
S3	2000	2000	2000	2	0	2	Export	360	Indonesia	IDN	466	Mali	MLI								04	CEREALS,CEREAL PREPRTNS.	1	No Quantity							22149			0
S3	2000	2000	2000	2	0	2	Export	360	Indonesia	IDN	470	Malta	MLT								04	CEREALS,CEREAL PREPRTNS.	1	No Quantity							175777			0
S3	2000	2000	2000	2	0	2	Export	360	Indonesia	IDN	478	Mauritania	MRT								04	CEREALS,CEREAL PREPRTNS.	1	No Quantity							7610			0
S3	2000	2000	2000	2	0	2	Export	360	Indonesia	IDN	480	Mauritius	MUS								04	CEREALS,CEREAL PREPRTNS.	1	No Quantity							322936			0
S3	2000	2000	2000	2	0	2	Export	360	Indonesia	IDN	490	Other Asia, nes									04	CEREALS,CEREAL PREPRTNS.	1	No Quantity							1836590			0
S3	2000	2000	2000	2	0	2	Export	360	Indonesia	IDN	498	Rep. of Moldova	MDA								04	CEREALS,CEREAL PREPRTNS.	1	No Quantity							9401			0
S3	2000	2000	2000	2	0	2	Export	360	Indonesia	IDN	508	Mozambique	MOZ								04	CEREALS,CEREAL PREPRTNS.	1	No Quantity							57166			0
S3	2000	2000	2000	2	0	2	Export	360	Indonesia	IDN	512	Oman	OMN								04	CEREALS,CEREAL PREPRTNS.	1	No Quantity							141208			0
S3	2000	2000	2000	2	0	2	Export	360	Indonesia	IDN	520	Nauru	NRU								04	CEREALS,CEREAL PREPRTNS.	1	No Quantity							3542			0
S3	2000	2000	2000	2	0	2	Export	360	Indonesia	IDN	524	Nepal	NPL								04	CEREALS,CEREAL PREPRTNS.	1	No Quantity							21404			0
S3	2000	2000	2000	2	0	2	Export	360	Indonesia	IDN	528	Netherlands	NLD								04	CEREALS,CEREAL PREPRTNS.	1	No Quantity							1070893			0
S3	2000	2000	2000	2	0	2	Export	360	Indonesia	IDN	548	Vanuatu	VUT								04	CEREALS,CEREAL PREPRTNS.	1	No Quantity							7138			0
S3	2000	2000	2000	2	0	2	Export	360	Indonesia	IDN	554	New Zealand	NZL								04	CEREALS,CEREAL PREPRTNS.	1	No Quantity							684552			0
S3	2000	2000	2000	2	0	2	Export	360	Indonesia	IDN	566	Nigeria	NGA								04	CEREALS,CEREAL PREPRTNS.	1	No Quantity							226056			0
S3	2000	2000	2000	2	0	2	Export	360	Indonesia	IDN	579	Norway	NOR								04	CEREALS,CEREAL PREPRTNS.	1	No Quantity							72783			0
S3	2000	2000	2000	2	0	2	Export	360	Indonesia	IDN	585	Palau	PLW								04	CEREALS,CEREAL PREPRTNS.	1	No Quantity							87900			0
S3	2000	2000	2000	2	0	2	Export	360	Indonesia	IDN	586	Pakistan	PAK								04	CEREALS,CEREAL PREPRTNS.	1	No Quantity							21195			0
S3	2000	2000	2000	2	0	2	Export	360	Indonesia	IDN	591	Panama	PAN								04	CEREALS,CEREAL PREPRTNS.	1	No Quantity							6117			0
S3	2000	2000	2000	2	0	2	Export	360	Indonesia	IDN	598	Papua New Guinea	PNG								04	CEREALS,CEREAL PREPRTNS.	1	No Quantity							88593			0
S3	2000	2000	2000	2	0	2	Export	360	Indonesia	IDN	604	Peru	PER								04	CEREALS,CEREAL PREPRTNS.	1	No Quantity							5060			0
S3	2000	2000	2000	2	0	2	Export	360	Indonesia	IDN	608	Philippines	PHL								04	CEREALS,CEREAL PREPRTNS.	1	No Quantity							4354211			0
S3	2000	2000	2000	2	0	2	Export	360	Indonesia	IDN	616	Poland	POL								04	CEREALS,CEREAL PREPRTNS.	1	No Quantity							186907			0
S3	2000	2000	2000	2	0	2	Export	360	Indonesia	IDN	620	Portugal	PRT								04	CEREALS,CEREAL PREPRTNS.	1	No Quantity							9074			0
S3	2000	2000	2000	2	0	2	Export	360	Indonesia	IDN	626	Timor-Leste	TLS								04	CEREALS,CEREAL PREPRTNS.	1	No Quantity							1544705			0
S3	2000	2000	2000	2	0	2	Export	360	Indonesia	IDN	634	Qatar	QAT								04	CEREALS,CEREAL PREPRTNS.	1	No Quantity							22200			0
S3	2000	2000	2000	2	0	2	Export	360	Indonesia	IDN	643	Russian Federation	RUS								04	CEREALS,CEREAL PREPRTNS.	1	No Quantity							34000			0
S3	2000	2000	2000	2	0	2	Export	360	Indonesia	IDN	682	Saudi Arabia	SAU								04	CEREALS,CEREAL PREPRTNS.	1	No Quantity							1155747			0
S3	2000	2000	2000	2	0	2	Export	360	Indonesia	IDN	690	Seychelles	SYC								04	CEREALS,CEREAL PREPRTNS.	1	No Quantity							23456			0
S3	2000	2000	2000	2	0	2	Export	360	Indonesia	IDN	699	India	IND								04	CEREALS,CEREAL PREPRTNS.	1	No Quantity							198801			0
S3	2000	2000	2000	2	0	2	Export	360	Indonesia	IDN	702	Singapore	SGP								04	CEREALS,CEREAL PREPRTNS.	1	No Quantity							4476239			0
S3	2000	2000	2000	2	0	2	Export	360	Indonesia	IDN	704	Viet Nam	VNM								04	CEREALS,CEREAL PREPRTNS.	1	No Quantity							298785			0
S3	2000	2000	2000	2	0	2	Export	360	Indonesia	IDN	710	South Africa	ZAF								04	CEREALS,CEREAL PREPRTNS.	1	No Quantity							321227			0
S3	2000	2000	2000	2	0	2	Export	360	Indonesia	IDN	724	Spain	ESP								04	CEREALS,CEREAL PREPRTNS.	1	No Quantity							1562			0
S3	2000	2000	2000	2	0	2	Export	360	Indonesia	IDN	740	Suriname	SUR								04	CEREALS,CEREAL PREPRTNS.	1	No Quantity							10753			0
S3	2000	2000	2000	2	0	2	Export	360	Indonesia	IDN	752	Sweden	SWE								04	CEREALS,CEREAL PREPRTNS.	1	No Quantity							37887			0
S3	2000	2000	2000	2	0	2	Export	360	Indonesia	IDN	764	Thailand	THA								04	CEREALS,CEREAL PREPRTNS.	1	No Quantity							3956412			0
S3	2000	2000	2000	2	0	2	Export	360	Indonesia	IDN	768	Togo	TGO								04	CEREALS,CEREAL PREPRTNS.	1	No Quantity							501			0
S3	2000	2000	2000	2	0	2	Export	360	Indonesia	IDN	772	Tokelau	TKL								04	CEREALS,CEREAL PREPRTNS.	1	No Quantity							967			0
S3	2000	2000	2000	2	0	2	Export	360	Indonesia	IDN	776	Tonga	TON								04	CEREALS,CEREAL PREPRTNS.	1	No Quantity							150482			0
S3	2000	2000	2000	2	0	2	Export	360	Indonesia	IDN	780	Trinidad and Tobago	TTO								04	CEREALS,CEREAL PREPRTNS.	1	No Quantity							50941			0
S3	2000	2000	2000	2	0	2	Export	360	Indonesia	IDN	784	United Arab Emirates	ARE								04	CEREALS,CEREAL PREPRTNS.	1	No Quantity							825623			0
S3	2000	2000	2000	2	0	2	Export	360	Indonesia	IDN	788	Tunisia	TUN								04	CEREALS,CEREAL PREPRTNS.	1	No Quantity							4432			0
S3	2000	2000	2000	2	0	2	Export	360	Indonesia	IDN	792	Turkey	TUR								04	CEREALS,CEREAL PREPRTNS.	1	No Quantity							5349			0
S3	2000	2000	2000	2	0	2	Export	360	Indonesia	IDN	795	Turkmenistan	TKM								04	CEREALS,CEREAL PREPRTNS.	1	No Quantity							1000			0
S3	2000	2000	2000	2	0	2	Export	360	Indonesia	IDN	798	Tuvalu	TUV								04	CEREALS,CEREAL PREPRTNS.	1	No Quantity							1483			0
S3	2000	2000	2000	2	0	2	Export	360	Indonesia	IDN	818	Egypt	EGY								04	CEREALS,CEREAL PREPRTNS.	1	No Quantity							98964			0
S3	2000	2000	2000	2	0	2	Export	360	Indonesia	IDN	826	United Kingdom	GBR								04	CEREALS,CEREAL PREPRTNS.	1	No Quantity							291659			0
S3	2000	2000	2000	2	0	2	Export	360	Indonesia	IDN	834	United Rep. of Tanzania	TZA								04	CEREALS,CEREAL PREPRTNS.	1	No Quantity							6164			0
S3	2000	2000	2000	2	0	2	Export	360	Indonesia	IDN	842	USA	USA								04	CEREALS,CEREAL PREPRTNS.	1	No Quantity							5304612			0
S3	2000	2000	2000	2	0	2	Export	360	Indonesia	IDN	860	Uzbekistan	UZB								04	CEREALS,CEREAL PREPRTNS.	1	No Quantity							3850			0
S3	2000	2000	2000	2	0	2	Export	360	Indonesia	IDN	882	Samoa	WSM								04	CEREALS,CEREAL PREPRTNS.	1	No Quantity							16694			0
S3	2000	2000	2000	2	0	2	Export	360	Indonesia	IDN	887	Yemen	YEM								04	CEREALS,CEREAL PREPRTNS.	1	No Quantity							109495			0
S3	2000	2000	2000	2	0	2	Export	352	Iceland	ISL	0	World	WLD								05	VEGETABLES AND FRUIT	1	No Quantity							209219			0
S3	2000	2000	2000	2	0	2	Export	352	Iceland	ISL	234	Faeroe Isds	FRO								05	VEGETABLES AND FRUIT	1	No Quantity							34889			0
S3	2000	2000	2000	2	0	2	Export	352	Iceland	ISL	246	Finland	FIN								05	VEGETABLES AND FRUIT	1	No Quantity							97			0
S3	2000	2000	2000	2	0	2	Export	352	Iceland	ISL	276	Germany	DEU								05	VEGETABLES AND FRUIT	1	No Quantity							1454			0
S3	2000	2000	2000	2	0	2	Export	352	Iceland	ISL	304	Greenland	GRL								05	VEGETABLES AND FRUIT	1	No Quantity							72422			0
S3	2000	2000	2000	2	0	2	Export	352	Iceland	ISL	442	Luxembourg	LUX								05	VEGETABLES AND FRUIT	1	No Quantity							77			0
S3	2000	2000	2000	2	0	2	Export	352	Iceland	ISL	528	Netherlands	NLD								05	VEGETABLES AND FRUIT	1	No Quantity							4248			0
S3	2000	2000	2000	2	0	2	Export	352	Iceland	ISL	579	Norway	NOR								05	VEGETABLES AND FRUIT	1	No Quantity							42			0
S3	2000	2000	2000	2	0	2	Export	352	Iceland	ISL	752	Sweden	SWE								05	VEGETABLES AND FRUIT	1	No Quantity							148			0
S3	2000	2000	2000	2	0	2	Export	352	Iceland	ISL	826	United Kingdom	GBR								05	VEGETABLES AND FRUIT	1	No Quantity							95842			0
S3	2000	2000	2000	2	0	2	Export	360	Indonesia	IDN	0	World	WLD								05	VEGETABLES AND FRUIT	1	No Quantity							300877918			0
S3	2000	2000	2000	2	0	2	Export	360	Indonesia	IDN	4	Afghanistan	AFG								05	VEGETABLES AND FRUIT	1	No Quantity							86375			0
S3	2000	2000	2000	2	0	2	Export	360	Indonesia	IDN	20	Andorra	AND								05	VEGETABLES AND FRUIT	1	No Quantity							252			0
S3	2000	2000	2000	2	0	2	Export	360	Indonesia	IDN	28	Antigua and Barbuda	ATG								05	VEGETABLES AND FRUIT	1	No Quantity							8914			0
S3	2000	2000	2000	2	0	2	Export	360	Indonesia	IDN	32	Argentina	ARG								05	VEGETABLES AND FRUIT	1	No Quantity							2003840			0
S3	2000	2000	2000	2	0	2	Export	360	Indonesia	IDN	36	Australia	AUS								05	VEGETABLES AND FRUIT	1	No Quantity							3992192			0
S3	2000	2000	2000	2	0	2	Export	360	Indonesia	IDN	40	Austria	AUT								05	VEGETABLES AND FRUIT	1	No Quantity							9106			0
S3	2000	2000	2000	2	0	2	Export	360	Indonesia	IDN	48	Bahrain	BHR								05	VEGETABLES AND FRUIT	1	No Quantity							1882			0
S3	2000	2000	2000	2	0	2	Export	360	Indonesia	IDN	50	Bangladesh	BGD								05	VEGETABLES AND FRUIT	1	No Quantity							31361			0
S3	2000	2000	2000	2	0	2	Export	360	Indonesia	IDN	56	Belgium	BEL								05	VEGETABLES AND FRUIT	1	No Quantity							2213742			0
S3	2000	2000	2000	2	0	2	Export	360	Indonesia	IDN	60	Bermuda	BMU								05	VEGETABLES AND FRUIT	1	No Quantity							10801			0
S3	2000	2000	2000	2	0	2	Export	360	Indonesia	IDN	76	Brazil	BRA								05	VEGETABLES AND FRUIT	1	No Quantity							28918			0
S3	2000	2000	2000	2	0	2	Export	360	Indonesia	IDN	92	Br. Virgin Isds	VGB								05	VEGETABLES AND FRUIT	1	No Quantity							25			0
S3	2000	2000	2000	2	0	2	Export	360	Indonesia	IDN	96	Brunei Darussalam	BRN								05	VEGETABLES AND FRUIT	1	No Quantity							318334			0
S3	2000	2000	2000	2	0	2	Export	360	Indonesia	IDN	100	Bulgaria	BGR								05	VEGETABLES AND FRUIT	1	No Quantity							56880			0
S3	2000	2000	2000	2	0	2	Export	360	Indonesia	IDN	116	Cambodia	KHM								05	VEGETABLES AND FRUIT	1	No Quantity							48132			0
S3	2000	2000	2000	2	0	2	Export	360	Indonesia	IDN	124	Canada	CAN								05	VEGETABLES AND FRUIT	1	No Quantity							899450			0
S3	2000	2000	2000	2	0	2	Export	360	Indonesia	IDN	144	Sri Lanka	LKA								05	VEGETABLES AND FRUIT	1	No Quantity							161227			0
S3	2000	2000	2000	2	0	2	Export	360	Indonesia	IDN	152	Chile	CHL								05	VEGETABLES AND FRUIT	1	No Quantity							591737			0
S3	2000	2000	2000	2	0	2	Export	360	Indonesia	IDN	156	China	CHN								05	VEGETABLES AND FRUIT	1	No Quantity							7529227			0
S3	2000	2000	2000	2	0	2	Export	360	Indonesia	IDN	178	Congo	COG								05	VEGETABLES AND FRUIT	1	No Quantity							1200			0
S3	2000	2000	2000	2	0	2	Export	360	Indonesia	IDN	196	Cyprus	CYP								05	VEGETABLES AND FRUIT	1	No Quantity							20147			0
S3	2000	2000	2000	2	0	2	Export	360	Indonesia	IDN	203	Czechia	CZE								05	VEGETABLES AND FRUIT	1	No Quantity							121229			0
S3	2000	2000	2000	2	0	2	Export	360	Indonesia	IDN	204	Benin	BEN								05	VEGETABLES AND FRUIT	1	No Quantity							9735			0
S3	2000	2000	2000	2	0	2	Export	360	Indonesia	IDN	208	Denmark	DNK								05	VEGETABLES AND FRUIT	1	No Quantity							546591			0
S3	2000	2000	2000	2	0	2	Export	360	Indonesia	IDN	212	Dominica	DMA								05	VEGETABLES AND FRUIT	1	No Quantity							5356			0
S3	2000	2000	2000	2	0	2	Export	360	Indonesia	IDN	231	Ethiopia	ETH								05	VEGETABLES AND FRUIT	1	No Quantity							1419			0
S3	2000	2000	2000	2	0	2	Export	360	Indonesia	IDN	234	Faeroe Isds	FRO								05	VEGETABLES AND FRUIT	1	No Quantity							3143			0
S3	2000	2000	2000	2	0	2	Export	360	Indonesia	IDN	239	South Georgia and the South Sandwich Islands	SGS								05	VEGETABLES AND FRUIT	1	No Quantity							6497			0
S3	2000	2000	2000	2	0	2	Export	360	Indonesia	IDN	242	Fiji	FJI								05	VEGETABLES AND FRUIT	1	No Quantity							4857			0
S3	2000	2000	2000	2	0	2	Export	360	Indonesia	IDN	246	Finland	FIN								05	VEGETABLES AND FRUIT	1	No Quantity							850068			0
S3	2000	2000	2000	2	0	2	Export	360	Indonesia	IDN	251	France	FRA								05	VEGETABLES AND FRUIT	1	No Quantity							1938782			0
S3	2000	2000	2000	2	0	2	Export	360	Indonesia	IDN	276	Germany	DEU								05	VEGETABLES AND FRUIT	1	No Quantity							10012056			0
S3	2000	2000	2000	2	0	2	Export	360	Indonesia	IDN	300	Greece	GRC								05	VEGETABLES AND FRUIT	1	No Quantity							106276			0
S3	2000	2000	2000	2	0	2	Export	360	Indonesia	IDN	344	China, Hong Kong SAR	HKG								05	VEGETABLES AND FRUIT	1	No Quantity							6057733			0
S3	2000	2000	2000	2	0	2	Export	360	Indonesia	IDN	348	Hungary	HUN								05	VEGETABLES AND FRUIT	1	No Quantity							37848			0
S3	2000	2000	2000	2	0	2	Export	360	Indonesia	IDN	352	Iceland	ISL								05	VEGETABLES AND FRUIT	1	No Quantity							26852			0
S3	2000	2000	2000	2	0	2	Export	360	Indonesia	IDN	364	Iran	IRN								05	VEGETABLES AND FRUIT	1	No Quantity							38850			0
S3	2000	2000	2000	2	0	2	Export	360	Indonesia	IDN	372	Ireland	IRL								05	VEGETABLES AND FRUIT	1	No Quantity							31553			0
S3	2000	2000	2000	2	0	2	Export	360	Indonesia	IDN	376	Israel	ISR								05	VEGETABLES AND FRUIT	1	No Quantity							174520			0
S3	2000	2000	2000	2	0	2	Export	360	Indonesia	IDN	381	Italy	ITA								05	VEGETABLES AND FRUIT	1	No Quantity							365407			0
S3	2000	2000	2000	2	0	2	Export	360	Indonesia	IDN	392	Japan	JPN								05	VEGETABLES AND FRUIT	1	No Quantity							17993877			0
S3	2000	2000	2000	2	0	2	Export	360	Indonesia	IDN	400	Jordan	JOR								05	VEGETABLES AND FRUIT	1	No Quantity							69185			0
S3	2000	2000	2000	2	0	2	Export	360	Indonesia	IDN	404	Kenya	KEN								05	VEGETABLES AND FRUIT	1	No Quantity							8400			0
S3	2000	2000	2000	2	0	2	Export	360	Indonesia	IDN	408	Dem. People's Rep. of Korea	PRK								05	VEGETABLES AND FRUIT	1	No Quantity							2430			0
S3	2000	2000	2000	2	0	2	Export	360	Indonesia	IDN	410	Rep. of Korea	KOR								05	VEGETABLES AND FRUIT	1	No Quantity							3594870			0
S3	2000	2000	2000	2	0	2	Export	360	Indonesia	IDN	414	Kuwait	KWT								05	VEGETABLES AND FRUIT	1	No Quantity							70360			0
S3	2000	2000	2000	2	0	2	Export	360	Indonesia	IDN	422	Lebanon	LBN								05	VEGETABLES AND FRUIT	1	No Quantity							483156			0
S3	2000	2000	2000	2	0	2	Export	360	Indonesia	IDN	446	China, Macao SAR	MAC								05	VEGETABLES AND FRUIT	1	No Quantity							9523			0
S3	2000	2000	2000	2	0	2	Export	360	Indonesia	IDN	458	Malaysia	MYS								05	VEGETABLES AND FRUIT	1	No Quantity							14761429			0
S3	2000	2000	2000	2	0	2	Export	360	Indonesia	IDN	462	Maldives	MDV								05	VEGETABLES AND FRUIT	1	No Quantity							56282			0
S3	2000	2000	2000	2	0	2	Export	360	Indonesia	IDN	466	Mali	MLI								05	VEGETABLES AND FRUIT	1	No Quantity							39601			0
S3	2000	2000	2000	2	0	2	Export	360	Indonesia	IDN	470	Malta	MLT								05	VEGETABLES AND FRUIT	1	No Quantity							17616			0
S3	2000	2000	2000	2	0	2	Export	360	Indonesia	IDN	480	Mauritius	MUS								05	VEGETABLES AND FRUIT	1	No Quantity							41948			0
S3	2000	2000	2000	2	0	2	Export	360	Indonesia	IDN	484	Mexico	MEX								05	VEGETABLES AND FRUIT	1	No Quantity							116968			0
S3	2000	2000	2000	2	0	2	Export	360	Indonesia	IDN	490	Other Asia, nes									05	VEGETABLES AND FRUIT	1	No Quantity							10553239			0
S3	2000	2000	2000	2	0	2	Export	360	Indonesia	IDN	496	Mongolia	MNG								05	VEGETABLES AND FRUIT	1	No Quantity							7440			0
S3	2000	2000	2000	2	0	2	Export	360	Indonesia	IDN	500	Montserrat	MSR								05	VEGETABLES AND FRUIT	1	No Quantity							13885			0
S3	2000	2000	2000	2	0	2	Export	360	Indonesia	IDN	512	Oman	OMN								05	VEGETABLES AND FRUIT	1	No Quantity							57906			0
S3	2000	2000	2000	2	0	2	Export	360	Indonesia	IDN	520	Nauru	NRU								05	VEGETABLES AND FRUIT	1	No Quantity							141121			0
S3	2000	2000	2000	2	0	2	Export	360	Indonesia	IDN	524	Nepal	NPL								05	VEGETABLES AND FRUIT	1	No Quantity							2206247			0
S3	2000	2000	2000	2	0	2	Export	360	Indonesia	IDN	528	Netherlands	NLD								05	VEGETABLES AND FRUIT	1	No Quantity							16757053			0
S3	2000	2000	2000	2	0	2	Export	360	Indonesia	IDN	530	Neth. Antilles	ANT								05	VEGETABLES AND FRUIT	1	No Quantity							800			0
S3	2000	2000	2000	2	0	2	Export	360	Indonesia	IDN	540	New Caledonia	NCL								05	VEGETABLES AND FRUIT	1	No Quantity							127153			0
S3	2000	2000	2000	2	0	2	Export	360	Indonesia	IDN	554	New Zealand	NZL								05	VEGETABLES AND FRUIT	1	No Quantity							475192			0
S3	2000	2000	2000	2	0	2	Export	360	Indonesia	IDN	562	Niger	NER								05	VEGETABLES AND FRUIT	1	No Quantity							44952			0
S3	2000	2000	2000	2	0	2	Export	360	Indonesia	IDN	566	Nigeria	NGA								05	VEGETABLES AND FRUIT	1	No Quantity							57284			0
S3	2000	2000	2000	2	0	2	Export	360	Indonesia	IDN	579	Norway	NOR								05	VEGETABLES AND FRUIT	1	No Quantity							676127			0
S3	2000	2000	2000	2	0	2	Export	360	Indonesia	IDN	585	Palau	PLW								05	VEGETABLES AND FRUIT	1	No Quantity							214500			0
S3	2000	2000	2000	2	0	2	Export	360	Indonesia	IDN	586	Pakistan	PAK								05	VEGETABLES AND FRUIT	1	No Quantity							21806007			0
S3	2000	2000	2000	2	0	2	Export	360	Indonesia	IDN	591	Panama	PAN								05	VEGETABLES AND FRUIT	1	No Quantity							16627			0
S3	2000	2000	2000	2	0	2	Export	360	Indonesia	IDN	598	Papua New Guinea	PNG								05	VEGETABLES AND FRUIT	1	No Quantity							2734			0
S3	2000	2000	2000	2	0	2	Export	360	Indonesia	IDN	604	Peru	PER								05	VEGETABLES AND FRUIT	1	No Quantity							20800			0
S3	2000	2000	2000	2	0	2	Export	360	Indonesia	IDN	608	Philippines	PHL								05	VEGETABLES AND FRUIT	1	No Quantity							1874231			0
S3	2000	2000	2000	2	0	2	Export	360	Indonesia	IDN	616	Poland	POL								05	VEGETABLES AND FRUIT	1	No Quantity							287345			0
S3	2000	2000	2000	2	0	2	Export	360	Indonesia	IDN	620	Portugal	PRT								05	VEGETABLES AND FRUIT	1	No Quantity							57348			0
S3	2000	2000	2000	2	0	2	Export	360	Indonesia	IDN	626	Timor-Leste	TLS								05	VEGETABLES AND FRUIT	1	No Quantity							223700			0
S3	2000	2000	2000	2	0	2	Export	360	Indonesia	IDN	634	Qatar	QAT								05	VEGETABLES AND FRUIT	1	No Quantity							12947			0
S3	2000	2000	2000	2	0	2	Export	360	Indonesia	IDN	642	Romania	ROU								05	VEGETABLES AND FRUIT	1	No Quantity							15660			0
S3	2000	2000	2000	2	0	2	Export	360	Indonesia	IDN	643	Russian Federation	RUS								05	VEGETABLES AND FRUIT	1	No Quantity							309467			0
S3	2000	2000	2000	2	0	2	Export	360	Indonesia	IDN	654	Saint Helena	SHN								05	VEGETABLES AND FRUIT	1	No Quantity							10694			0
S3	2000	2000	2000	2	0	2	Export	360	Indonesia	IDN	682	Saudi Arabia	SAU								05	VEGETABLES AND FRUIT	1	No Quantity							1128680			0
S3	2000	2000	2000	2	0	2	Export	360	Indonesia	IDN	690	Seychelles	SYC								05	VEGETABLES AND FRUIT	1	No Quantity							1900			0
S3	2000	2000	2000	2	0	2	Export	360	Indonesia	IDN	699	India	IND								05	VEGETABLES AND FRUIT	1	No Quantity							40064287			0
S3	2000	2000	2000	2	0	2	Export	360	Indonesia	IDN	702	Singapore	SGP								05	VEGETABLES AND FRUIT	1	No Quantity							57271884			0
S3	2000	2000	2000	2	0	2	Export	360	Indonesia	IDN	704	Viet Nam	VNM								05	VEGETABLES AND FRUIT	1	No Quantity							1354302			0
S3	2000	2000	2000	2	0	2	Export	360	Indonesia	IDN	705	Slovenia	SVN								05	VEGETABLES AND FRUIT	1	No Quantity							14114			0
S3	2000	2000	2000	2	0	2	Export	360	Indonesia	IDN	706	Somalia	SOM								05	VEGETABLES AND FRUIT	1	No Quantity							1489			0
S3	2000	2000	2000	2	0	2	Export	360	Indonesia	IDN	710	South Africa	ZAF								05	VEGETABLES AND FRUIT	1	No Quantity							697959			0
S3	2000	2000	2000	2	0	2	Export	360	Indonesia	IDN	724	Spain	ESP								05	VEGETABLES AND FRUIT	1	No Quantity							1915979			0
S3	2000	2000	2000	2	0	2	Export	360	Indonesia	IDN	752	Sweden	SWE								05	VEGETABLES AND FRUIT	1	No Quantity							410096			0
S3	2000	2000	2000	2	0	2	Export	360	Indonesia	IDN	757	Switzerland	CHE								05	VEGETABLES AND FRUIT	1	No Quantity							347949			0
S3	2000	2000	2000	2	0	2	Export	360	Indonesia	IDN	760	Syria	SYR								05	VEGETABLES AND FRUIT	1	No Quantity							40284			0
S3	2000	2000	2000	2	0	2	Export	360	Indonesia	IDN	764	Thailand	THA								05	VEGETABLES AND FRUIT	1	No Quantity							67229			0
S3	2000	2000	2000	2	0	2	Export	360	Indonesia	IDN	776	Tonga	TON								05	VEGETABLES AND FRUIT	1	No Quantity							1412			0
S3	2000	2000	2000	2	0	2	Export	360	Indonesia	IDN	780	Trinidad and Tobago	TTO								05	VEGETABLES AND FRUIT	1	No Quantity							5221			0
S3	2000	2000	2000	2	0	2	Export	360	Indonesia	IDN	784	United Arab Emirates	ARE								05	VEGETABLES AND FRUIT	1	No Quantity							872065			0
S3	2000	2000	2000	2	0	2	Export	360	Indonesia	IDN	792	Turkey	TUR								05	VEGETABLES AND FRUIT	1	No Quantity							13564			0
S3	2000	2000	2000	2	0	2	Export	360	Indonesia	IDN	804	Ukraine	UKR								05	VEGETABLES AND FRUIT	1	No Quantity							135266			0
S3	2000	2000	2000	2	0	2	Export	360	Indonesia	IDN	818	Egypt	EGY								05	VEGETABLES AND FRUIT	1	No Quantity							429495			0
S3	2000	2000	2000	2	0	2	Export	360	Indonesia	IDN	826	United Kingdom	GBR								05	VEGETABLES AND FRUIT	1	No Quantity							4489277			0
S3	2000	2000	2000	2	0	2	Export	360	Indonesia	IDN	842	USA	USA								05	VEGETABLES AND FRUIT	1	No Quantity							59947789			0
S3	2000	2000	2000	2	0	2	Export	360	Indonesia	IDN	858	Uruguay	URY								05	VEGETABLES AND FRUIT	1	No Quantity							56090			0
S3	2000	2000	2000	2	0	2	Export	360	Indonesia	IDN	887	Yemen	YEM								05	VEGETABLES AND FRUIT	1	No Quantity							22969			0
S3	2000	2000	2000	2	0	2	Export	352	Iceland	ISL	0	World	WLD								06	SUGAR,SUGR.PREPTNS,HONEY	1	No Quantity							406493			0
S3	2000	2000	2000	2	0	2	Export	352	Iceland	ISL	208	Denmark	DNK								06	SUGAR,SUGR.PREPTNS,HONEY	1	No Quantity							25708			0
S3	2000	2000	2000	2	0	2	Export	352	Iceland	ISL	234	Faeroe Isds	FRO								06	SUGAR,SUGR.PREPTNS,HONEY	1	No Quantity							7992			0
S3	2000	2000	2000	2	0	2	Export	352	Iceland	ISL	251	France	FRA								06	SUGAR,SUGR.PREPTNS,HONEY	1	No Quantity							203			0
S3	2000	2000	2000	2	0	2	Export	352	Iceland	ISL	276	Germany	DEU								06	SUGAR,SUGR.PREPTNS,HONEY	1	No Quantity							29			0
S3	2000	2000	2000	2	0	2	Export	352	Iceland	ISL	304	Greenland	GRL								06	SUGAR,SUGR.PREPTNS,HONEY	1	No Quantity							2924			0
S3	2000	2000	2000	2	0	2	Export	352	Iceland	ISL	428	Latvia	LVA								06	SUGAR,SUGR.PREPTNS,HONEY	1	No Quantity							5077			0
S3	2000	2000	2000	2	0	2	Export	352	Iceland	ISL	442	Luxembourg	LUX								06	SUGAR,SUGR.PREPTNS,HONEY	1	No Quantity							362			0
S3	2000	2000	2000	2	0	2	Export	352	Iceland	ISL	528	Netherlands	NLD								06	SUGAR,SUGR.PREPTNS,HONEY	1	No Quantity							20398			0
S3	2000	2000	2000	2	0	2	Export	352	Iceland	ISL	579	Norway	NOR								06	SUGAR,SUGR.PREPTNS,HONEY	1	No Quantity							2877			0
S3	2000	2000	2000	2	0	2	Export	352	Iceland	ISL	643	Russian Federation	RUS								06	SUGAR,SUGR.PREPTNS,HONEY	1	No Quantity							186172			0
S3	2000	2000	2000	2	0	2	Export	352	Iceland	ISL	752	Sweden	SWE								06	SUGAR,SUGR.PREPTNS,HONEY	1	No Quantity							5786			0
S3	2000	2000	2000	2	0	2	Export	352	Iceland	ISL	842	USA	USA								06	SUGAR,SUGR.PREPTNS,HONEY	1	No Quantity							148966			0
S3	2000	2000	2000	2	0	2	Export	360	Indonesia	IDN	0	World	WLD								06	SUGAR,SUGR.PREPTNS,HONEY	1	No Quantity							60135872			0
S3	2000	2000	2000	2	0	2	Export	360	Indonesia	IDN	4	Afghanistan	AFG								06	SUGAR,SUGR.PREPTNS,HONEY	1	No Quantity							19692			0
S3	2000	2000	2000	2	0	2	Export	360	Indonesia	IDN	24	Angola	AGO								06	SUGAR,SUGR.PREPTNS,HONEY	1	No Quantity							84128			0
S3	2000	2000	2000	2	0	2	Export	360	Indonesia	IDN	28	Antigua and Barbuda	ATG								06	SUGAR,SUGR.PREPTNS,HONEY	1	No Quantity							12314			0
S3	2000	2000	2000	2	0	2	Export	360	Indonesia	IDN	36	Australia	AUS								06	SUGAR,SUGR.PREPTNS,HONEY	1	No Quantity							1819180			0
S3	2000	2000	2000	2	0	2	Export	360	Indonesia	IDN	44	Bahamas	BHS								06	SUGAR,SUGR.PREPTNS,HONEY	1	No Quantity							300			0
S3	2000	2000	2000	2	0	2	Export	360	Indonesia	IDN	48	Bahrain	BHR								06	SUGAR,SUGR.PREPTNS,HONEY	1	No Quantity							153426			0
S3	2000	2000	2000	2	0	2	Export	360	Indonesia	IDN	50	Bangladesh	BGD								06	SUGAR,SUGR.PREPTNS,HONEY	1	No Quantity							257168			0
S3	2000	2000	2000	2	0	2	Export	360	Indonesia	IDN	76	Brazil	BRA								06	SUGAR,SUGR.PREPTNS,HONEY	1	No Quantity							31037			0
S3	2000	2000	2000	2	0	2	Export	360	Indonesia	IDN	90	Solomon Isds	SLB								06	SUGAR,SUGR.PREPTNS,HONEY	1	No Quantity							6198			0
S3	2000	2000	2000	2	0	2	Export	360	Indonesia	IDN	96	Brunei Darussalam	BRN								06	SUGAR,SUGR.PREPTNS,HONEY	1	No Quantity							399658			0
S3	2000	2000	2000	2	0	2	Export	360	Indonesia	IDN	104	Myanmar	MMR								06	SUGAR,SUGR.PREPTNS,HONEY	1	No Quantity							110606			0
S3	2000	2000	2000	2	0	2	Export	360	Indonesia	IDN	116	Cambodia	KHM								06	SUGAR,SUGR.PREPTNS,HONEY	1	No Quantity							79790			0
S3	2000	2000	2000	2	0	2	Export	360	Indonesia	IDN	124	Canada	CAN								06	SUGAR,SUGR.PREPTNS,HONEY	1	No Quantity							109478			0
S3	2000	2000	2000	2	0	2	Export	360	Indonesia	IDN	144	Sri Lanka	LKA								06	SUGAR,SUGR.PREPTNS,HONEY	1	No Quantity							76103			0
S3	2000	2000	2000	2	0	2	Export	360	Indonesia	IDN	152	Chile	CHL								06	SUGAR,SUGR.PREPTNS,HONEY	1	No Quantity							11793			0
S3	2000	2000	2000	2	0	2	Export	360	Indonesia	IDN	156	China	CHN								06	SUGAR,SUGR.PREPTNS,HONEY	1	No Quantity							509591			0
S3	2000	2000	2000	2	0	2	Export	360	Indonesia	IDN	170	Colombia	COL								06	SUGAR,SUGR.PREPTNS,HONEY	1	No Quantity							16175			0
S3	2000	2000	2000	2	0	2	Export	360	Indonesia	IDN	174	Comoros	COM								06	SUGAR,SUGR.PREPTNS,HONEY	1	No Quantity							22070			0
S3	2000	2000	2000	2	0	2	Export	360	Indonesia	IDN	178	Congo	COG								06	SUGAR,SUGR.PREPTNS,HONEY	1	No Quantity							153453			0
S3	2000	2000	2000	2	0	2	Export	360	Indonesia	IDN	204	Benin	BEN								06	SUGAR,SUGR.PREPTNS,HONEY	1	No Quantity							489095			0
S3	2000	2000	2000	2	0	2	Export	360	Indonesia	IDN	214	Dominican Rep.	DOM								06	SUGAR,SUGR.PREPTNS,HONEY	1	No Quantity							12162			0
S3	2000	2000	2000	2	0	2	Export	360	Indonesia	IDN	231	Ethiopia	ETH								06	SUGAR,SUGR.PREPTNS,HONEY	1	No Quantity							8482			0
S3	2000	2000	2000	2	0	2	Export	360	Indonesia	IDN	234	Faeroe Isds	FRO								06	SUGAR,SUGR.PREPTNS,HONEY	1	No Quantity							5007			0
S3	2000	2000	2000	2	0	2	Export	360	Indonesia	IDN	242	Fiji	FJI								06	SUGAR,SUGR.PREPTNS,HONEY	1	No Quantity							45816			0
S3	2000	2000	2000	2	0	2	Export	360	Indonesia	IDN	246	Finland	FIN								06	SUGAR,SUGR.PREPTNS,HONEY	1	No Quantity							289222			0
S3	2000	2000	2000	2	0	2	Export	360	Indonesia	IDN	251	France	FRA								06	SUGAR,SUGR.PREPTNS,HONEY	1	No Quantity							411059			0
S3	2000	2000	2000	2	0	2	Export	360	Indonesia	IDN	258	French Polynesia	PYF								06	SUGAR,SUGR.PREPTNS,HONEY	1	No Quantity							9585			0
S3	2000	2000	2000	2	0	2	Export	360	Indonesia	IDN	266	Gabon	GAB								06	SUGAR,SUGR.PREPTNS,HONEY	1	No Quantity							925			0
S3	2000	2000	2000	2	0	2	Export	360	Indonesia	IDN	270	Gambia	GMB								06	SUGAR,SUGR.PREPTNS,HONEY	1	No Quantity							18652			0
S3	2000	2000	2000	2	0	2	Export	360	Indonesia	IDN	276	Germany	DEU								06	SUGAR,SUGR.PREPTNS,HONEY	1	No Quantity							264016			0
S3	2000	2000	2000	2	0	2	Export	360	Indonesia	IDN	288	Ghana	GHA								06	SUGAR,SUGR.PREPTNS,HONEY	1	No Quantity							55343			0
S3	2000	2000	2000	2	0	2	Export	360	Indonesia	IDN	296	Kiribati	KIR								06	SUGAR,SUGR.PREPTNS,HONEY	1	No Quantity							21278			0
S3	2000	2000	2000	2	0	2	Export	360	Indonesia	IDN	300	Greece	GRC								06	SUGAR,SUGR.PREPTNS,HONEY	1	No Quantity							21114			0
S3	2000	2000	2000	2	0	2	Export	360	Indonesia	IDN	316	Guam	GUM								06	SUGAR,SUGR.PREPTNS,HONEY	1	No Quantity							16320			0
S3	2000	2000	2000	2	0	2	Export	360	Indonesia	IDN	320	Guatemala	GTM								06	SUGAR,SUGR.PREPTNS,HONEY	1	No Quantity							5454			0
S3	2000	2000	2000	2	0	2	Export	360	Indonesia	IDN	324	Guinea	GIN								06	SUGAR,SUGR.PREPTNS,HONEY	1	No Quantity							13757			0
S3	2000	2000	2000	2	0	2	Export	360	Indonesia	IDN	344	China, Hong Kong SAR	HKG								06	SUGAR,SUGR.PREPTNS,HONEY	1	No Quantity							4182764			0
S3	2000	2000	2000	2	0	2	Export	360	Indonesia	IDN	381	Italy	ITA								06	SUGAR,SUGR.PREPTNS,HONEY	1	No Quantity							795898			0
S3	2000	2000	2000	2	0	2	Export	360	Indonesia	IDN	392	Japan	JPN								06	SUGAR,SUGR.PREPTNS,HONEY	1	No Quantity							2940094			0
S3	2000	2000	2000	2	0	2	Export	360	Indonesia	IDN	400	Jordan	JOR								06	SUGAR,SUGR.PREPTNS,HONEY	1	No Quantity							276329			0
S3	2000	2000	2000	2	0	2	Export	360	Indonesia	IDN	404	Kenya	KEN								06	SUGAR,SUGR.PREPTNS,HONEY	1	No Quantity							11720			0
S3	2000	2000	2000	2	0	2	Export	360	Indonesia	IDN	410	Rep. of Korea	KOR								06	SUGAR,SUGR.PREPTNS,HONEY	1	No Quantity							4958997			0
S3	2000	2000	2000	2	0	2	Export	360	Indonesia	IDN	414	Kuwait	KWT								06	SUGAR,SUGR.PREPTNS,HONEY	1	No Quantity							505604			0
S3	2000	2000	2000	2	0	2	Export	360	Indonesia	IDN	422	Lebanon	LBN								06	SUGAR,SUGR.PREPTNS,HONEY	1	No Quantity							448440			0
S3	2000	2000	2000	2	0	2	Export	360	Indonesia	IDN	450	Madagascar	MDG								06	SUGAR,SUGR.PREPTNS,HONEY	1	No Quantity							41290			0
S3	2000	2000	2000	2	0	2	Export	360	Indonesia	IDN	458	Malaysia	MYS								06	SUGAR,SUGR.PREPTNS,HONEY	1	No Quantity							6449755			0
S3	2000	2000	2000	2	0	2	Export	360	Indonesia	IDN	462	Maldives	MDV								06	SUGAR,SUGR.PREPTNS,HONEY	1	No Quantity							246873			0
S3	2000	2000	2000	2	0	2	Export	360	Indonesia	IDN	470	Malta	MLT								06	SUGAR,SUGR.PREPTNS,HONEY	1	No Quantity							921			0
S3	2000	2000	2000	2	0	2	Export	360	Indonesia	IDN	478	Mauritania	MRT								06	SUGAR,SUGR.PREPTNS,HONEY	1	No Quantity							64646			0
S3	2000	2000	2000	2	0	2	Export	360	Indonesia	IDN	480	Mauritius	MUS								06	SUGAR,SUGR.PREPTNS,HONEY	1	No Quantity							297078			0
S3	2000	2000	2000	2	0	2	Export	360	Indonesia	IDN	490	Other Asia, nes									06	SUGAR,SUGR.PREPTNS,HONEY	1	No Quantity							3151459			0
S3	2000	2000	2000	2	0	2	Export	360	Indonesia	IDN	504	Morocco	MAR								06	SUGAR,SUGR.PREPTNS,HONEY	1	No Quantity							11142			0
S3	2000	2000	2000	2	0	2	Export	360	Indonesia	IDN	508	Mozambique	MOZ								06	SUGAR,SUGR.PREPTNS,HONEY	1	No Quantity							11754			0
S3	2000	2000	2000	2	0	2	Export	360	Indonesia	IDN	512	Oman	OMN								06	SUGAR,SUGR.PREPTNS,HONEY	1	No Quantity							78685			0
S3	2000	2000	2000	2	0	2	Export	360	Indonesia	IDN	524	Nepal	NPL								06	SUGAR,SUGR.PREPTNS,HONEY	1	No Quantity							24128			0
S3	2000	2000	2000	2	0	2	Export	360	Indonesia	IDN	528	Netherlands	NLD								06	SUGAR,SUGR.PREPTNS,HONEY	1	No Quantity							1419790			0
S3	2000	2000	2000	2	0	2	Export	360	Indonesia	IDN	540	New Caledonia	NCL								06	SUGAR,SUGR.PREPTNS,HONEY	1	No Quantity							7125			0
S3	2000	2000	2000	2	0	2	Export	360	Indonesia	IDN	548	Vanuatu	VUT								06	SUGAR,SUGR.PREPTNS,HONEY	1	No Quantity							1349			0
S3	2000	2000	2000	2	0	2	Export	360	Indonesia	IDN	554	New Zealand	NZL								06	SUGAR,SUGR.PREPTNS,HONEY	1	No Quantity							354950			0
S3	2000	2000	2000	2	0	2	Export	360	Indonesia	IDN	562	Niger	NER								06	SUGAR,SUGR.PREPTNS,HONEY	1	No Quantity							6000			0
S3	2000	2000	2000	2	0	2	Export	360	Indonesia	IDN	566	Nigeria	NGA								06	SUGAR,SUGR.PREPTNS,HONEY	1	No Quantity							211609			0
S3	2000	2000	2000	2	0	2	Export	360	Indonesia	IDN	586	Pakistan	PAK								06	SUGAR,SUGR.PREPTNS,HONEY	1	No Quantity							401386			0
S3	2000	2000	2000	2	0	2	Export	360	Indonesia	IDN	591	Panama	PAN								06	SUGAR,SUGR.PREPTNS,HONEY	1	No Quantity							8640			0
S3	2000	2000	2000	2	0	2	Export	360	Indonesia	IDN	598	Papua New Guinea	PNG								06	SUGAR,SUGR.PREPTNS,HONEY	1	No Quantity							141382			0
S3	2000	2000	2000	2	0	2	Export	360	Indonesia	IDN	608	Philippines	PHL								06	SUGAR,SUGR.PREPTNS,HONEY	1	No Quantity							4078483			0
S3	2000	2000	2000	2	0	2	Export	360	Indonesia	IDN	616	Poland	POL								06	SUGAR,SUGR.PREPTNS,HONEY	1	No Quantity							486436			0
S3	2000	2000	2000	2	0	2	Export	360	Indonesia	IDN	620	Portugal	PRT								06	SUGAR,SUGR.PREPTNS,HONEY	1	No Quantity							885			0
S3	2000	2000	2000	2	0	2	Export	360	Indonesia	IDN	626	Timor-Leste	TLS								06	SUGAR,SUGR.PREPTNS,HONEY	1	No Quantity							216341			0
S3	2000	2000	2000	2	0	2	Export	360	Indonesia	IDN	634	Qatar	QAT								06	SUGAR,SUGR.PREPTNS,HONEY	1	No Quantity							40278			0
S3	2000	2000	2000	2	0	2	Export	360	Indonesia	IDN	643	Russian Federation	RUS								06	SUGAR,SUGR.PREPTNS,HONEY	1	No Quantity							27820			0
S3	2000	2000	2000	2	0	2	Export	360	Indonesia	IDN	662	Saint Lucia	LCA								06	SUGAR,SUGR.PREPTNS,HONEY	1	No Quantity							12003			0
S3	2000	2000	2000	2	0	2	Export	360	Indonesia	IDN	682	Saudi Arabia	SAU								06	SUGAR,SUGR.PREPTNS,HONEY	1	No Quantity							2550531			0
S3	2000	2000	2000	2	0	2	Export	360	Indonesia	IDN	699	India	IND								06	SUGAR,SUGR.PREPTNS,HONEY	1	No Quantity							1401022			0
S3	2000	2000	2000	2	0	2	Export	360	Indonesia	IDN	702	Singapore	SGP								06	SUGAR,SUGR.PREPTNS,HONEY	1	No Quantity							3212173			0
S3	2000	2000	2000	2	0	2	Export	360	Indonesia	IDN	704	Viet Nam	VNM								06	SUGAR,SUGR.PREPTNS,HONEY	1	No Quantity							179946			0
S3	2000	2000	2000	2	0	2	Export	360	Indonesia	IDN	705	Slovenia	SVN								06	SUGAR,SUGR.PREPTNS,HONEY	1	No Quantity							35596			0
S3	2000	2000	2000	2	0	2	Export	360	Indonesia	IDN	706	Somalia	SOM								06	SUGAR,SUGR.PREPTNS,HONEY	1	No Quantity							80			0
S3	2000	2000	2000	2	0	2	Export	360	Indonesia	IDN	710	South Africa	ZAF								06	SUGAR,SUGR.PREPTNS,HONEY	1	No Quantity							332442			0
S3	2000	2000	2000	2	0	2	Export	360	Indonesia	IDN	724	Spain	ESP								06	SUGAR,SUGR.PREPTNS,HONEY	1	No Quantity							409690			0
S3	2000	2000	2000	2	0	2	Export	360	Indonesia	IDN	740	Suriname	SUR								06	SUGAR,SUGR.PREPTNS,HONEY	1	No Quantity							1010			0
S3	2000	2000	2000	2	0	2	Export	360	Indonesia	IDN	764	Thailand	THA								06	SUGAR,SUGR.PREPTNS,HONEY	1	No Quantity							5118641			0
S3	2000	2000	2000	2	0	2	Export	360	Indonesia	IDN	768	Togo	TGO								06	SUGAR,SUGR.PREPTNS,HONEY	1	No Quantity							2620			0
S3	2000	2000	2000	2	0	2	Export	360	Indonesia	IDN	776	Tonga	TON								06	SUGAR,SUGR.PREPTNS,HONEY	1	No Quantity							23871			0
S3	2000	2000	2000	2	0	2	Export	360	Indonesia	IDN	780	Trinidad and Tobago	TTO								06	SUGAR,SUGR.PREPTNS,HONEY	1	No Quantity							3570			0
S3	2000	2000	2000	2	0	2	Export	360	Indonesia	IDN	784	United Arab Emirates	ARE								06	SUGAR,SUGR.PREPTNS,HONEY	1	No Quantity							2406832			0
S3	2000	2000	2000	2	0	2	Export	360	Indonesia	IDN	788	Tunisia	TUN								06	SUGAR,SUGR.PREPTNS,HONEY	1	No Quantity							55285			0
S3	2000	2000	2000	2	0	2	Export	360	Indonesia	IDN	792	Turkey	TUR								06	SUGAR,SUGR.PREPTNS,HONEY	1	No Quantity							263345			0
S3	2000	2000	2000	2	0	2	Export	360	Indonesia	IDN	795	Turkmenistan	TKM								06	SUGAR,SUGR.PREPTNS,HONEY	1	No Quantity							48544			0
S3	2000	2000	2000	2	0	2	Export	360	Indonesia	IDN	798	Tuvalu	TUV								06	SUGAR,SUGR.PREPTNS,HONEY	1	No Quantity							1843			0
S3	2000	2000	2000	2	0	2	Export	360	Indonesia	IDN	800	Uganda	UGA								06	SUGAR,SUGR.PREPTNS,HONEY	1	No Quantity							34512			0
S3	2000	2000	2000	2	0	2	Export	360	Indonesia	IDN	818	Egypt	EGY								06	SUGAR,SUGR.PREPTNS,HONEY	1	No Quantity							149889			0
S3	2000	2000	2000	2	0	2	Export	360	Indonesia	IDN	826	United Kingdom	GBR								06	SUGAR,SUGR.PREPTNS,HONEY	1	No Quantity							50360			0
S3	2000	2000	2000	2	0	2	Export	360	Indonesia	IDN	834	United Rep. of Tanzania	TZA								06	SUGAR,SUGR.PREPTNS,HONEY	1	No Quantity							13541			0
S3	2000	2000	2000	2	0	2	Export	360	Indonesia	IDN	842	USA	USA								06	SUGAR,SUGR.PREPTNS,HONEY	1	No Quantity							6142297			0
S3	2000	2000	2000	2	0	2	Export	360	Indonesia	IDN	858	Uruguay	URY								06	SUGAR,SUGR.PREPTNS,HONEY	1	No Quantity							14808			0
S3	2000	2000	2000	2	0	2	Export	360	Indonesia	IDN	862	Venezuela	VEN								06	SUGAR,SUGR.PREPTNS,HONEY	1	No Quantity							21762			0
S3	2000	2000	2000	2	0	2	Export	360	Indonesia	IDN	882	Samoa	WSM								06	SUGAR,SUGR.PREPTNS,HONEY	1	No Quantity							9282			0
S3	2000	2000	2000	2	0	2	Export	360	Indonesia	IDN	887	Yemen	YEM								06	SUGAR,SUGR.PREPTNS,HONEY	1	No Quantity							180879			0
S3	2000	2000	2000	2	0	2	Export	352	Iceland	ISL	0	World	WLD								07	COFFEE,TEA,COCOA,SPICES	1	No Quantity							95892			0
S3	2000	2000	2000	2	0	2	Export	352	Iceland	ISL	208	Denmark	DNK								07	COFFEE,TEA,COCOA,SPICES	1	No Quantity							8559			0
S3	2000	2000	2000	2	0	2	Export	352	Iceland	ISL	234	Faeroe Isds	FRO								07	COFFEE,TEA,COCOA,SPICES	1	No Quantity							61287			0
S3	2000	2000	2000	2	0	2	Export	352	Iceland	ISL	304	Greenland	GRL								07	COFFEE,TEA,COCOA,SPICES	1	No Quantity							1805			0
S3	2000	2000	2000	2	0	2	Export	352	Iceland	ISL	428	Latvia	LVA								07	COFFEE,TEA,COCOA,SPICES	1	No Quantity							10015			0
S3	2000	2000	2000	2	0	2	Export	352	Iceland	ISL	442	Luxembourg	LUX								07	COFFEE,TEA,COCOA,SPICES	1	No Quantity							3748			0
S3	2000	2000	2000	2	0	2	Export	352	Iceland	ISL	579	Norway	NOR								07	COFFEE,TEA,COCOA,SPICES	1	No Quantity							5428			0
S3	2000	2000	2000	2	0	2	Export	352	Iceland	ISL	752	Sweden	SWE								07	COFFEE,TEA,COCOA,SPICES	1	No Quantity							4489			0
S3	2000	2000	2000	2	0	2	Export	352	Iceland	ISL	842	USA	USA								07	COFFEE,TEA,COCOA,SPICES	1	No Quantity							562			0
S3	2000	2000	2000	2	0	2	Export	360	Indonesia	IDN	0	World	WLD								07	COFFEE,TEA,COCOA,SPICES	1	No Quantity							1111342383			0
S3	2000	2000	2000	2	0	2	Export	360	Indonesia	IDN	4	Afghanistan	AFG								07	COFFEE,TEA,COCOA,SPICES	1	No Quantity							3330348			0
S3	2000	2000	2000	2	0	2	Export	360	Indonesia	IDN	8	Albania	ALB								07	COFFEE,TEA,COCOA,SPICES	1	No Quantity							47308			0
S3	2000	2000	2000	2	0	2	Export	360	Indonesia	IDN	12	Algeria	DZA								07	COFFEE,TEA,COCOA,SPICES	1	No Quantity							1302781			0
S3	2000	2000	2000	2	0	2	Export	360	Indonesia	IDN	16	American Samoa	ASM								07	COFFEE,TEA,COCOA,SPICES	1	No Quantity							112			0
S3	2000	2000	2000	2	0	2	Export	360	Indonesia	IDN	24	Angola	AGO								07	COFFEE,TEA,COCOA,SPICES	1	No Quantity							35179			0
S3	2000	2000	2000	2	0	2	Export	360	Indonesia	IDN	28	Antigua and Barbuda	ATG								07	COFFEE,TEA,COCOA,SPICES	1	No Quantity							35375			0
S3	2000	2000	2000	2	0	2	Export	360	Indonesia	IDN	32	Argentina	ARG								07	COFFEE,TEA,COCOA,SPICES	1	No Quantity							35020			0
S3	2000	2000	2000	2	0	2	Export	360	Indonesia	IDN	36	Australia	AUS								07	COFFEE,TEA,COCOA,SPICES	1	No Quantity							17581364			0
S3	2000	2000	2000	2	0	2	Export	360	Indonesia	IDN	40	Austria	AUT								07	COFFEE,TEA,COCOA,SPICES	1	No Quantity							136260			0
S3	2000	2000	2000	2	0	2	Export	360	Indonesia	IDN	48	Bahrain	BHR								07	COFFEE,TEA,COCOA,SPICES	1	No Quantity							190403			0
S3	2000	2000	2000	2	0	2	Export	360	Indonesia	IDN	50	Bangladesh	BGD								07	COFFEE,TEA,COCOA,SPICES	1	No Quantity							483923			0
S3	2000	2000	2000	2	0	2	Export	360	Indonesia	IDN	51	Armenia	ARM								07	COFFEE,TEA,COCOA,SPICES	1	No Quantity							160704			0
S3	2000	2000	2000	2	0	2	Export	360	Indonesia	IDN	52	Barbados	BRB								07	COFFEE,TEA,COCOA,SPICES	1	No Quantity							17950			0
S3	2000	2000	2000	2	0	2	Export	360	Indonesia	IDN	56	Belgium	BEL								07	COFFEE,TEA,COCOA,SPICES	1	No Quantity							9854995			0
S3	2000	2000	2000	2	0	2	Export	360	Indonesia	IDN	72	Botswana	BWA								07	COFFEE,TEA,COCOA,SPICES	1	No Quantity							8750			0
S3	2000	2000	2000	2	0	2	Export	360	Indonesia	IDN	76	Brazil	BRA								07	COFFEE,TEA,COCOA,SPICES	1	No Quantity							20471010			0
S3	2000	2000	2000	2	0	2	Export	360	Indonesia	IDN	90	Solomon Isds	SLB								07	COFFEE,TEA,COCOA,SPICES	1	No Quantity							145			0
S3	2000	2000	2000	2	0	2	Export	360	Indonesia	IDN	96	Brunei Darussalam	BRN								07	COFFEE,TEA,COCOA,SPICES	1	No Quantity							2617385			0
S3	2000	2000	2000	2	0	2	Export	360	Indonesia	IDN	100	Bulgaria	BGR								07	COFFEE,TEA,COCOA,SPICES	1	No Quantity							9551446			0
S3	2000	2000	2000	2	0	2	Export	360	Indonesia	IDN	104	Myanmar	MMR								07	COFFEE,TEA,COCOA,SPICES	1	No Quantity							410857			0
S3	2000	2000	2000	2	0	2	Export	360	Indonesia	IDN	112	Belarus	BLR								07	COFFEE,TEA,COCOA,SPICES	1	No Quantity							23400			0
S3	2000	2000	2000	2	0	2	Export	360	Indonesia	IDN	120	Cameroon	CMR								07	COFFEE,TEA,COCOA,SPICES	1	No Quantity							24270			0
S3	2000	2000	2000	2	0	2	Export	360	Indonesia	IDN	124	Canada	CAN								07	COFFEE,TEA,COCOA,SPICES	1	No Quantity							10847643			0
S3	2000	2000	2000	2	0	2	Export	360	Indonesia	IDN	144	Sri Lanka	LKA								07	COFFEE,TEA,COCOA,SPICES	1	No Quantity							879118			0
S3	2000	2000	2000	2	0	2	Export	360	Indonesia	IDN	152	Chile	CHL								07	COFFEE,TEA,COCOA,SPICES	1	No Quantity							414042			0
S3	2000	2000	2000	2	0	2	Export	360	Indonesia	IDN	156	China	CHN								07	COFFEE,TEA,COCOA,SPICES	1	No Quantity							14779552			0
S3	2000	2000	2000	2	0	2	Export	360	Indonesia	IDN	170	Colombia	COL								07	COFFEE,TEA,COCOA,SPICES	1	No Quantity							201986			0
S3	2000	2000	2000	2	0	2	Export	360	Indonesia	IDN	178	Congo	COG								07	COFFEE,TEA,COCOA,SPICES	1	No Quantity							207882			0
S3	2000	2000	2000	2	0	2	Export	360	Indonesia	IDN	188	Costa Rica	CRI								07	COFFEE,TEA,COCOA,SPICES	1	No Quantity							26467			0
S3	2000	2000	2000	2	0	2	Export	360	Indonesia	IDN	196	Cyprus	CYP								07	COFFEE,TEA,COCOA,SPICES	1	No Quantity							46523			0
S3	2000	2000	2000	2	0	2	Export	360	Indonesia	IDN	203	Czechia	CZE								07	COFFEE,TEA,COCOA,SPICES	1	No Quantity							1208337			0
S3	2000	2000	2000	2	0	2	Export	360	Indonesia	IDN	208	Denmark	DNK								07	COFFEE,TEA,COCOA,SPICES	1	No Quantity							2569501			0
S3	2000	2000	2000	2	0	2	Export	360	Indonesia	IDN	212	Dominica	DMA								07	COFFEE,TEA,COCOA,SPICES	1	No Quantity							77250			0
S3	2000	2000	2000	2	0	2	Export	360	Indonesia	IDN	214	Dominican Rep.	DOM								07	COFFEE,TEA,COCOA,SPICES	1	No Quantity							232570			0
S3	2000	2000	2000	2	0	2	Export	360	Indonesia	IDN	218	Ecuador	ECU								07	COFFEE,TEA,COCOA,SPICES	1	No Quantity							123900			0
S3	2000	2000	2000	2	0	2	Export	360	Indonesia	IDN	231	Ethiopia	ETH								07	COFFEE,TEA,COCOA,SPICES	1	No Quantity							360762			0
S3	2000	2000	2000	2	0	2	Export	360	Indonesia	IDN	233	Estonia	EST								07	COFFEE,TEA,COCOA,SPICES	1	No Quantity							821800			0
S3	2000	2000	2000	2	0	2	Export	360	Indonesia	IDN	234	Faeroe Isds	FRO								07	COFFEE,TEA,COCOA,SPICES	1	No Quantity							164029			0
S3	2000	2000	2000	2	0	2	Export	360	Indonesia	IDN	242	Fiji	FJI								07	COFFEE,TEA,COCOA,SPICES	1	No Quantity							196397			0
S3	2000	2000	2000	2	0	2	Export	360	Indonesia	IDN	246	Finland	FIN								07	COFFEE,TEA,COCOA,SPICES	1	No Quantity							1181791			0
S3	2000	2000	2000	2	0	2	Export	360	Indonesia	IDN	251	France	FRA								07	COFFEE,TEA,COCOA,SPICES	1	No Quantity							16650082			0
S3	2000	2000	2000	2	0	2	Export	360	Indonesia	IDN	262	Djibouti	DJI								07	COFFEE,TEA,COCOA,SPICES	1	No Quantity							9450			0
S3	2000	2000	2000	2	0	2	Export	360	Indonesia	IDN	266	Gabon	GAB								07	COFFEE,TEA,COCOA,SPICES	1	No Quantity							54586			0
S3	2000	2000	2000	2	0	2	Export	360	Indonesia	IDN	268	Georgia	GEO								07	COFFEE,TEA,COCOA,SPICES	1	No Quantity							2473572			0
S3	2000	2000	2000	2	0	2	Export	360	Indonesia	IDN	270	Gambia	GMB								07	COFFEE,TEA,COCOA,SPICES	1	No Quantity							62283			0
S3	2000	2000	2000	2	0	2	Export	360	Indonesia	IDN	275	State of Palestine	PSE								07	COFFEE,TEA,COCOA,SPICES	1	No Quantity							77500			0
S3	2000	2000	2000	2	0	2	Export	360	Indonesia	IDN	276	Germany	DEU								07	COFFEE,TEA,COCOA,SPICES	1	No Quantity							63021615			0
S3	2000	2000	2000	2	0	2	Export	360	Indonesia	IDN	288	Ghana	GHA								07	COFFEE,TEA,COCOA,SPICES	1	No Quantity							52045			0
S3	2000	2000	2000	2	0	2	Export	360	Indonesia	IDN	300	Greece	GRC								07	COFFEE,TEA,COCOA,SPICES	1	No Quantity							2936439			0
S3	2000	2000	2000	2	0	2	Export	360	Indonesia	IDN	316	Guam	GUM								07	COFFEE,TEA,COCOA,SPICES	1	No Quantity							12380			0
S3	2000	2000	2000	2	0	2	Export	360	Indonesia	IDN	320	Guatemala	GTM								07	COFFEE,TEA,COCOA,SPICES	1	No Quantity							15400			0
S3	2000	2000	2000	2	0	2	Export	360	Indonesia	IDN	324	Guinea	GIN								07	COFFEE,TEA,COCOA,SPICES	1	No Quantity							33837			0
S3	2000	2000	2000	2	0	2	Export	360	Indonesia	IDN	344	China, Hong Kong SAR	HKG								07	COFFEE,TEA,COCOA,SPICES	1	No Quantity							14364494			0
S3	2000	2000	2000	2	0	2	Export	360	Indonesia	IDN	348	Hungary	HUN								07	COFFEE,TEA,COCOA,SPICES	1	No Quantity							2913717			0
S3	2000	2000	2000	2	0	2	Export	360	Indonesia	IDN	352	Iceland	ISL								07	COFFEE,TEA,COCOA,SPICES	1	No Quantity							120777			0
S3	2000	2000	2000	2	0	2	Export	360	Indonesia	IDN	364	Iran	IRN								07	COFFEE,TEA,COCOA,SPICES	1	No Quantity							5168651			0
S3	2000	2000	2000	2	0	2	Export	360	Indonesia	IDN	368	Iraq	IRQ								07	COFFEE,TEA,COCOA,SPICES	1	No Quantity							7720074			0
S3	2000	2000	2000	2	0	2	Export	360	Indonesia	IDN	372	Ireland	IRL								07	COFFEE,TEA,COCOA,SPICES	1	No Quantity							2476747			0
S3	2000	2000	2000	2	0	2	Export	360	Indonesia	IDN	381	Italy	ITA								07	COFFEE,TEA,COCOA,SPICES	1	No Quantity							19271024			0
S3	2000	2000	2000	2	0	2	Export	360	Indonesia	IDN	388	Jamaica	JAM								07	COFFEE,TEA,COCOA,SPICES	1	No Quantity							913884			0
S3	2000	2000	2000	2	0	2	Export	360	Indonesia	IDN	392	Japan	JPN								07	COFFEE,TEA,COCOA,SPICES	1	No Quantity							91936741			0
S3	2000	2000	2000	2	0	2	Export	360	Indonesia	IDN	398	Kazakhstan	KAZ								07	COFFEE,TEA,COCOA,SPICES	1	No Quantity							927942			0
S3	2000	2000	2000	2	0	2	Export	360	Indonesia	IDN	400	Jordan	JOR								07	COFFEE,TEA,COCOA,SPICES	1	No Quantity							791153			0
S3	2000	2000	2000	2	0	2	Export	360	Indonesia	IDN	404	Kenya	KEN								07	COFFEE,TEA,COCOA,SPICES	1	No Quantity							1573370			0
S3	2000	2000	2000	2	0	2	Export	360	Indonesia	IDN	410	Rep. of Korea	KOR								07	COFFEE,TEA,COCOA,SPICES	1	No Quantity							11645234			0
S3	2000	2000	2000	2	0	2	Export	360	Indonesia	IDN	414	Kuwait	KWT								07	COFFEE,TEA,COCOA,SPICES	1	No Quantity							184112			0
S3	2000	2000	2000	2	0	2	Export	360	Indonesia	IDN	417	Kyrgyzstan	KGZ								07	COFFEE,TEA,COCOA,SPICES	1	No Quantity							41966			0
S3	2000	2000	2000	2	0	2	Export	360	Indonesia	IDN	418	Lao People's Dem. Rep.	LAO								07	COFFEE,TEA,COCOA,SPICES	1	No Quantity							3693			0
S3	2000	2000	2000	2	0	2	Export	360	Indonesia	IDN	422	Lebanon	LBN								07	COFFEE,TEA,COCOA,SPICES	1	No Quantity							316858			0
S3	2000	2000	2000	2	0	2	Export	360	Indonesia	IDN	428	Latvia	LVA								07	COFFEE,TEA,COCOA,SPICES	1	No Quantity							8316			0
S3	2000	2000	2000	2	0	2	Export	360	Indonesia	IDN	434	Libya	LBY								07	COFFEE,TEA,COCOA,SPICES	1	No Quantity							6288			0
S3	2000	2000	2000	2	0	2	Export	360	Indonesia	IDN	446	China, Macao SAR	MAC								07	COFFEE,TEA,COCOA,SPICES	1	No Quantity							26100			0
S3	2000	2000	2000	2	0	2	Export	360	Indonesia	IDN	450	Madagascar	MDG								07	COFFEE,TEA,COCOA,SPICES	1	No Quantity							2880			0
S3	2000	2000	2000	2	0	2	Export	360	Indonesia	IDN	458	Malaysia	MYS								07	COFFEE,TEA,COCOA,SPICES	1	No Quantity							68819483			0
S3	2000	2000	2000	2	0	2	Export	360	Indonesia	IDN	462	Maldives	MDV								07	COFFEE,TEA,COCOA,SPICES	1	No Quantity							35902			0
S3	2000	2000	2000	2	0	2	Export	360	Indonesia	IDN	466	Mali	MLI								07	COFFEE,TEA,COCOA,SPICES	1	No Quantity							4040			0
S3	2000	2000	2000	2	0	2	Export	360	Indonesia	IDN	470	Malta	MLT								07	COFFEE,TEA,COCOA,SPICES	1	No Quantity							500			0
S3	2000	2000	2000	2	0	2	Export	360	Indonesia	IDN	478	Mauritania	MRT								07	COFFEE,TEA,COCOA,SPICES	1	No Quantity							18285			0
S3	2000	2000	2000	2	0	2	Export	360	Indonesia	IDN	480	Mauritius	MUS								07	COFFEE,TEA,COCOA,SPICES	1	No Quantity							182067			0
S3	2000	2000	2000	2	0	2	Export	360	Indonesia	IDN	484	Mexico	MEX								07	COFFEE,TEA,COCOA,SPICES	1	No Quantity							2634630			0
S3	2000	2000	2000	2	0	2	Export	360	Indonesia	IDN	490	Other Asia, nes									07	COFFEE,TEA,COCOA,SPICES	1	No Quantity							9052659			0
S3	2000	2000	2000	2	0	2	Export	360	Indonesia	IDN	504	Morocco	MAR								07	COFFEE,TEA,COCOA,SPICES	1	No Quantity							5531129			0
S3	2000	2000	2000	2	0	2	Export	360	Indonesia	IDN	512	Oman	OMN								07	COFFEE,TEA,COCOA,SPICES	1	No Quantity							295141			0
S3	2000	2000	2000	2	0	2	Export	360	Indonesia	IDN	516	Namibia	NAM								07	COFFEE,TEA,COCOA,SPICES	1	No Quantity							23854			0
S3	2000	2000	2000	2	0	2	Export	360	Indonesia	IDN	524	Nepal	NPL								07	COFFEE,TEA,COCOA,SPICES	1	No Quantity							889351			0
S3	2000	2000	2000	2	0	2	Export	360	Indonesia	IDN	527	Oceania, nes									07	COFFEE,TEA,COCOA,SPICES	1	No Quantity							18180			0
S3	2000	2000	2000	2	0	2	Export	360	Indonesia	IDN	528	Netherlands	NLD								07	COFFEE,TEA,COCOA,SPICES	1	No Quantity							62964490			0
S3	2000	2000	2000	2	0	2	Export	360	Indonesia	IDN	530	Neth. Antilles	ANT								07	COFFEE,TEA,COCOA,SPICES	1	No Quantity							30301			0
S3	2000	2000	2000	2	0	2	Export	360	Indonesia	IDN	540	New Caledonia	NCL								07	COFFEE,TEA,COCOA,SPICES	1	No Quantity							14185			0
S3	2000	2000	2000	2	0	2	Export	360	Indonesia	IDN	554	New Zealand	NZL								07	COFFEE,TEA,COCOA,SPICES	1	No Quantity							2858045			0
S3	2000	2000	2000	2	0	2	Export	360	Indonesia	IDN	562	Niger	NER								07	COFFEE,TEA,COCOA,SPICES	1	No Quantity							70785			0
S3	2000	2000	2000	2	0	2	Export	360	Indonesia	IDN	566	Nigeria	NGA								07	COFFEE,TEA,COCOA,SPICES	1	No Quantity							386153			0
S3	2000	2000	2000	2	0	2	Export	360	Indonesia	IDN	574	Norfolk Isds	NFK								07	COFFEE,TEA,COCOA,SPICES	1	No Quantity							22338			0
S3	2000	2000	2000	2	0	2	Export	360	Indonesia	IDN	579	Norway	NOR								07	COFFEE,TEA,COCOA,SPICES	1	No Quantity							182158			0
S3	2000	2000	2000	2	0	2	Export	360	Indonesia	IDN	580	N. Mariana Isds	MNP								07	COFFEE,TEA,COCOA,SPICES	1	No Quantity							36			0
S3	2000	2000	2000	2	0	2	Export	360	Indonesia	IDN	584	Marshall Isds	MHL								07	COFFEE,TEA,COCOA,SPICES	1	No Quantity							19440			0
S3	2000	2000	2000	2	0	2	Export	360	Indonesia	IDN	586	Pakistan	PAK								07	COFFEE,TEA,COCOA,SPICES	1	No Quantity							14086894			0
S3	2000	2000	2000	2	0	2	Export	360	Indonesia	IDN	598	Papua New Guinea	PNG								07	COFFEE,TEA,COCOA,SPICES	1	No Quantity							20122			0
S3	2000	2000	2000	2	0	2	Export	360	Indonesia	IDN	604	Peru	PER								07	COFFEE,TEA,COCOA,SPICES	1	No Quantity							149805			0
S3	2000	2000	2000	2	0	2	Export	360	Indonesia	IDN	608	Philippines	PHL								07	COFFEE,TEA,COCOA,SPICES	1	No Quantity							16810402			0
S3	2000	2000	2000	2	0	2	Export	360	Indonesia	IDN	616	Poland	POL								07	COFFEE,TEA,COCOA,SPICES	1	No Quantity							26943349			0
S3	2000	2000	2000	2	0	2	Export	360	Indonesia	IDN	620	Portugal	PRT								07	COFFEE,TEA,COCOA,SPICES	1	No Quantity							1218774			0
S3	2000	2000	2000	2	0	2	Export	360	Indonesia	IDN	626	Timor-Leste	TLS								07	COFFEE,TEA,COCOA,SPICES	1	No Quantity							12275			0
S3	2000	2000	2000	2	0	2	Export	360	Indonesia	IDN	642	Romania	ROU								07	COFFEE,TEA,COCOA,SPICES	1	No Quantity							4310070			0
S3	2000	2000	2000	2	0	2	Export	360	Indonesia	IDN	643	Russian Federation	RUS								07	COFFEE,TEA,COCOA,SPICES	1	No Quantity							8638612			0
S3	2000	2000	2000	2	0	2	Export	360	Indonesia	IDN	646	Rwanda	RWA								07	COFFEE,TEA,COCOA,SPICES	1	No Quantity							15750			0
S3	2000	2000	2000	2	0	2	Export	360	Indonesia	IDN	654	Saint Helena	SHN								07	COFFEE,TEA,COCOA,SPICES	1	No Quantity							16157			0
S3	2000	2000	2000	2	0	2	Export	360	Indonesia	IDN	682	Saudi Arabia	SAU								07	COFFEE,TEA,COCOA,SPICES	1	No Quantity							1667709			0
S3	2000	2000	2000	2	0	2	Export	360	Indonesia	IDN	694	Sierra Leone	SLE								07	COFFEE,TEA,COCOA,SPICES	1	No Quantity							23328			0
S3	2000	2000	2000	2	0	2	Export	360	Indonesia	IDN	699	India	IND								07	COFFEE,TEA,COCOA,SPICES	1	No Quantity							18183217			0
S3	2000	2000	2000	2	0	2	Export	360	Indonesia	IDN	702	Singapore	SGP								07	COFFEE,TEA,COCOA,SPICES	1	No Quantity							166413344			0
S3	2000	2000	2000	2	0	2	Export	360	Indonesia	IDN	703	Slovakia	SVK								07	COFFEE,TEA,COCOA,SPICES	1	No Quantity							13138			0
S3	2000	2000	2000	2	0	2	Export	360	Indonesia	IDN	704	Viet Nam	VNM								07	COFFEE,TEA,COCOA,SPICES	1	No Quantity							330536			0
S3	2000	2000	2000	2	0	2	Export	360	Indonesia	IDN	705	Slovenia	SVN								07	COFFEE,TEA,COCOA,SPICES	1	No Quantity							407474			0
S3	2000	2000	2000	2	0	2	Export	360	Indonesia	IDN	706	Somalia	SOM								07	COFFEE,TEA,COCOA,SPICES	1	No Quantity							63500			0
S3	2000	2000	2000	2	0	2	Export	360	Indonesia	IDN	710	South Africa	ZAF								07	COFFEE,TEA,COCOA,SPICES	1	No Quantity							7957057			0
S3	2000	2000	2000	2	0	2	Export	360	Indonesia	IDN	724	Spain	ESP								07	COFFEE,TEA,COCOA,SPICES	1	No Quantity							10811549			0
S3	2000	2000	2000	2	0	2	Export	360	Indonesia	IDN	736	Fmr Sudan	SDN								07	COFFEE,TEA,COCOA,SPICES	1	No Quantity							308190			0
S3	2000	2000	2000	2	0	2	Export	360	Indonesia	IDN	740	Suriname	SUR								07	COFFEE,TEA,COCOA,SPICES	1	No Quantity							36506			0
S3	2000	2000	2000	2	0	2	Export	360	Indonesia	IDN	752	Sweden	SWE								07	COFFEE,TEA,COCOA,SPICES	1	No Quantity							1736333			0
S3	2000	2000	2000	2	0	2	Export	360	Indonesia	IDN	757	Switzerland	CHE								07	COFFEE,TEA,COCOA,SPICES	1	No Quantity							3254250			0
S3	2000	2000	2000	2	0	2	Export	360	Indonesia	IDN	760	Syria	SYR								07	COFFEE,TEA,COCOA,SPICES	1	No Quantity							166675			0
S3	2000	2000	2000	2	0	2	Export	360	Indonesia	IDN	764	Thailand	THA								07	COFFEE,TEA,COCOA,SPICES	1	No Quantity							10959198			0
S3	2000	2000	2000	2	0	2	Export	360	Indonesia	IDN	776	Tonga	TON								07	COFFEE,TEA,COCOA,SPICES	1	No Quantity							140434			0
S3	2000	2000	2000	2	0	2	Export	360	Indonesia	IDN	780	Trinidad and Tobago	TTO								07	COFFEE,TEA,COCOA,SPICES	1	No Quantity							96478			0
S3	2000	2000	2000	2	0	2	Export	360	Indonesia	IDN	784	United Arab Emirates	ARE								07	COFFEE,TEA,COCOA,SPICES	1	No Quantity							5422592			0
S3	2000	2000	2000	2	0	2	Export	360	Indonesia	IDN	788	Tunisia	TUN								07	COFFEE,TEA,COCOA,SPICES	1	No Quantity							850948			0
S3	2000	2000	2000	2	0	2	Export	360	Indonesia	IDN	792	Turkey	TUR								07	COFFEE,TEA,COCOA,SPICES	1	No Quantity							578847			0
S3	2000	2000	2000	2	0	2	Export	360	Indonesia	IDN	795	Turkmenistan	TKM								07	COFFEE,TEA,COCOA,SPICES	1	No Quantity							72244			0
S3	2000	2000	2000	2	0	2	Export	360	Indonesia	IDN	804	Ukraine	UKR								07	COFFEE,TEA,COCOA,SPICES	1	No Quantity							2200194			0
S3	2000	2000	2000	2	0	2	Export	360	Indonesia	IDN	818	Egypt	EGY								07	COFFEE,TEA,COCOA,SPICES	1	No Quantity							4935923			0
S3	2000	2000	2000	2	0	2	Export	360	Indonesia	IDN	826	United Kingdom	GBR								07	COFFEE,TEA,COCOA,SPICES	1	No Quantity							31008305			0
S3	2000	2000	2000	2	0	2	Export	360	Indonesia	IDN	842	USA	USA								07	COFFEE,TEA,COCOA,SPICES	1	No Quantity							270669612			0
S3	2000	2000	2000	2	0	2	Export	360	Indonesia	IDN	860	Uzbekistan	UZB								07	COFFEE,TEA,COCOA,SPICES	1	No Quantity							63989			0
S3	2000	2000	2000	2	0	2	Export	360	Indonesia	IDN	862	Venezuela	VEN								07	COFFEE,TEA,COCOA,SPICES	1	No Quantity							112700			0
S3	2000	2000	2000	2	0	2	Export	360	Indonesia	IDN	887	Yemen	YEM								07	COFFEE,TEA,COCOA,SPICES	1	No Quantity							99067			0
S3	2000	2000	2000	2	0	2	Export	360	Indonesia	IDN	894	Zambia	ZMB								07	COFFEE,TEA,COCOA,SPICES	1	No Quantity							11939			0
S3	2000	2000	2000	2	0	2	Export	352	Iceland	ISL	0	World	WLD								08	ANIMAL FEED STUFF	1	No Quantity							119938673			0
S3	2000	2000	2000	2	0	2	Export	352	Iceland	ISL	124	Canada	CAN								08	ANIMAL FEED STUFF	1	No Quantity							4239386			0
S3	2000	2000	2000	2	0	2	Export	352	Iceland	ISL	156	China	CHN								08	ANIMAL FEED STUFF	1	No Quantity							666600			0
S3	2000	2000	2000	2	0	2	Export	352	Iceland	ISL	208	Denmark	DNK								08	ANIMAL FEED STUFF	1	No Quantity							25780344			0
S3	2000	2000	2000	2	0	2	Export	352	Iceland	ISL	234	Faeroe Isds	FRO								08	ANIMAL FEED STUFF	1	No Quantity							1020154			0
S3	2000	2000	2000	2	0	2	Export	352	Iceland	ISL	246	Finland	FIN								08	ANIMAL FEED STUFF	1	No Quantity							5362298			0
S3	2000	2000	2000	2	0	2	Export	352	Iceland	ISL	251	France	FRA								08	ANIMAL FEED STUFF	1	No Quantity							3658745			0
S3	2000	2000	2000	2	0	2	Export	352	Iceland	ISL	276	Germany	DEU								08	ANIMAL FEED STUFF	1	No Quantity							1074938			0
S3	2000	2000	2000	2	0	2	Export	352	Iceland	ISL	300	Greece	GRC								08	ANIMAL FEED STUFF	1	No Quantity							15451			0
S3	2000	2000	2000	2	0	2	Export	352	Iceland	ISL	304	Greenland	GRL								08	ANIMAL FEED STUFF	1	No Quantity							42			0
S3	2000	2000	2000	2	0	2	Export	352	Iceland	ISL	372	Ireland	IRL								08	ANIMAL FEED STUFF	1	No Quantity							1679507			0
S3	2000	2000	2000	2	0	2	Export	352	Iceland	ISL	392	Japan	JPN								08	ANIMAL FEED STUFF	1	No Quantity							46446			0
S3	2000	2000	2000	2	0	2	Export	352	Iceland	ISL	410	Rep. of Korea	KOR								08	ANIMAL FEED STUFF	1	No Quantity							8049			0
S3	2000	2000	2000	2	0	2	Export	352	Iceland	ISL	490	Other Asia, nes									08	ANIMAL FEED STUFF	1	No Quantity							17373			0
S3	2000	2000	2000	2	0	2	Export	352	Iceland	ISL	528	Netherlands	NLD								08	ANIMAL FEED STUFF	1	No Quantity							26724			0
S3	2000	2000	2000	2	0	2	Export	352	Iceland	ISL	579	Norway	NOR								08	ANIMAL FEED STUFF	1	No Quantity							36474792			0
S3	2000	2000	2000	2	0	2	Export	352	Iceland	ISL	724	Spain	ESP								08	ANIMAL FEED STUFF	1	No Quantity							4391775			0
S3	2000	2000	2000	2	0	2	Export	352	Iceland	ISL	752	Sweden	SWE								08	ANIMAL FEED STUFF	1	No Quantity							9825			0
S3	2000	2000	2000	2	0	2	Export	352	Iceland	ISL	757	Switzerland	CHE								08	ANIMAL FEED STUFF	1	No Quantity							480			0
S3	2000	2000	2000	2	0	2	Export	352	Iceland	ISL	826	United Kingdom	GBR								08	ANIMAL FEED STUFF	1	No Quantity							29450525			0
S3	2000	2000	2000	2	0	2	Export	352	Iceland	ISL	842	USA	USA								08	ANIMAL FEED STUFF	1	No Quantity							6015220			0
S3	2000	2000	2000	2	0	2	Export	360	Indonesia	IDN	0	World	WLD								08	ANIMAL FEED STUFF	1	No Quantity							92969842			0
S3	2000	2000	2000	2	0	2	Export	360	Indonesia	IDN	36	Australia	AUS								08	ANIMAL FEED STUFF	1	No Quantity							615755			0
S3	2000	2000	2000	2	0	2	Export	360	Indonesia	IDN	50	Bangladesh	BGD								08	ANIMAL FEED STUFF	1	No Quantity							155750			0
S3	2000	2000	2000	2	0	2	Export	360	Indonesia	IDN	56	Belgium	BEL								08	ANIMAL FEED STUFF	1	No Quantity							41476			0
S3	2000	2000	2000	2	0	2	Export	360	Indonesia	IDN	96	Brunei Darussalam	BRN								08	ANIMAL FEED STUFF	1	No Quantity							5430			0
S3	2000	2000	2000	2	0	2	Export	360	Indonesia	IDN	104	Myanmar	MMR								08	ANIMAL FEED STUFF	1	No Quantity							379838			0
S3	2000	2000	2000	2	0	2	Export	360	Indonesia	IDN	116	Cambodia	KHM								08	ANIMAL FEED STUFF	1	No Quantity							279105			0
S3	2000	2000	2000	2	0	2	Export	360	Indonesia	IDN	124	Canada	CAN								08	ANIMAL FEED STUFF	1	No Quantity							10984			0
S3	2000	2000	2000	2	0	2	Export	360	Indonesia	IDN	144	Sri Lanka	LKA								08	ANIMAL FEED STUFF	1	No Quantity							331433			0
S3	2000	2000	2000	2	0	2	Export	360	Indonesia	IDN	156	China	CHN								08	ANIMAL FEED STUFF	1	No Quantity							852376			0
S3	2000	2000	2000	2	0	2	Export	360	Indonesia	IDN	231	Ethiopia	ETH								08	ANIMAL FEED STUFF	1	No Quantity							73600			0
S3	2000	2000	2000	2	0	2	Export	360	Indonesia	IDN	232	Eritrea	ERI								08	ANIMAL FEED STUFF	1	No Quantity							562378			0
S3	2000	2000	2000	2	0	2	Export	360	Indonesia	IDN	251	France	FRA								08	ANIMAL FEED STUFF	1	No Quantity							355436			0
S3	2000	2000	2000	2	0	2	Export	360	Indonesia	IDN	276	Germany	DEU								08	ANIMAL FEED STUFF	1	No Quantity							7506526			0
S3	2000	2000	2000	2	0	2	Export	360	Indonesia	IDN	344	China, Hong Kong SAR	HKG								08	ANIMAL FEED STUFF	1	No Quantity							41187			0
S3	2000	2000	2000	2	0	2	Export	360	Indonesia	IDN	381	Italy	ITA								08	ANIMAL FEED STUFF	1	No Quantity							969760			0
S3	2000	2000	2000	2	0	2	Export	360	Indonesia	IDN	392	Japan	JPN								08	ANIMAL FEED STUFF	1	No Quantity							10134744			0
S3	2000	2000	2000	2	0	2	Export	360	Indonesia	IDN	400	Jordan	JOR								08	ANIMAL FEED STUFF	1	No Quantity							20530			0
S3	2000	2000	2000	2	0	2	Export	360	Indonesia	IDN	410	Rep. of Korea	KOR								08	ANIMAL FEED STUFF	1	No Quantity							20145743			0
S3	2000	2000	2000	2	0	2	Export	360	Indonesia	IDN	458	Malaysia	MYS								08	ANIMAL FEED STUFF	1	No Quantity							6795592			0
S3	2000	2000	2000	2	0	2	Export	360	Indonesia	IDN	462	Maldives	MDV								08	ANIMAL FEED STUFF	1	No Quantity							613			0
S3	2000	2000	2000	2	0	2	Export	360	Indonesia	IDN	466	Mali	MLI								08	ANIMAL FEED STUFF	1	No Quantity							2190			0
S3	2000	2000	2000	2	0	2	Export	360	Indonesia	IDN	490	Other Asia, nes									08	ANIMAL FEED STUFF	1	No Quantity							882947			0
S3	2000	2000	2000	2	0	2	Export	360	Indonesia	IDN	528	Netherlands	NLD								08	ANIMAL FEED STUFF	1	No Quantity							28411075			0
S3	2000	2000	2000	2	0	2	Export	360	Indonesia	IDN	608	Philippines	PHL								08	ANIMAL FEED STUFF	1	No Quantity							32518			0
S3	2000	2000	2000	2	0	2	Export	360	Indonesia	IDN	620	Portugal	PRT								08	ANIMAL FEED STUFF	1	No Quantity							5230			0
S3	2000	2000	2000	2	0	2	Export	360	Indonesia	IDN	626	Timor-Leste	TLS								08	ANIMAL FEED STUFF	1	No Quantity							21519			0
S3	2000	2000	2000	2	0	2	Export	360	Indonesia	IDN	682	Saudi Arabia	SAU								08	ANIMAL FEED STUFF	1	No Quantity							54000			0
S3	2000	2000	2000	2	0	2	Export	360	Indonesia	IDN	699	India	IND								08	ANIMAL FEED STUFF	1	No Quantity							3629310			0
S3	2000	2000	2000	2	0	2	Export	360	Indonesia	IDN	702	Singapore	SGP								08	ANIMAL FEED STUFF	1	No Quantity							3238654			0
S3	2000	2000	2000	2	0	2	Export	360	Indonesia	IDN	704	Viet Nam	VNM								08	ANIMAL FEED STUFF	1	No Quantity							1465693			0
S3	2000	2000	2000	2	0	2	Export	360	Indonesia	IDN	710	South Africa	ZAF								08	ANIMAL FEED STUFF	1	No Quantity							63990			0
S3	2000	2000	2000	2	0	2	Export	360	Indonesia	IDN	724	Spain	ESP								08	ANIMAL FEED STUFF	1	No Quantity							285136			0
S3	2000	2000	2000	2	0	2	Export	360	Indonesia	IDN	764	Thailand	THA								08	ANIMAL FEED STUFF	1	No Quantity							132321			0
S3	2000	2000	2000	2	0	2	Export	360	Indonesia	IDN	784	United Arab Emirates	ARE								08	ANIMAL FEED STUFF	1	No Quantity							222000			0
S3	2000	2000	2000	2	0	2	Export	360	Indonesia	IDN	792	Turkey	TUR								08	ANIMAL FEED STUFF	1	No Quantity							1732500			0
S3	2000	2000	2000	2	0	2	Export	360	Indonesia	IDN	826	United Kingdom	GBR								08	ANIMAL FEED STUFF	1	No Quantity							616886			0
S3	2000	2000	2000	2	0	2	Export	360	Indonesia	IDN	842	USA	USA								08	ANIMAL FEED STUFF	1	No Quantity							2880817			0
S3	2000	2000	2000	2	0	2	Export	360	Indonesia	IDN	887	Yemen	YEM								08	ANIMAL FEED STUFF	1	No Quantity							14800			0
S3	2000	2000	2000	2	0	2	Export	352	Iceland	ISL	0	World	WLD								09	MISC.EDIBLE PRODUCTS ETC	1	No Quantity							142595			0
S3	2000	2000	2000	2	0	2	Export	352	Iceland	ISL	124	Canada	CAN								09	MISC.EDIBLE PRODUCTS ETC	1	No Quantity							229			0
S3	2000	2000	2000	2	0	2	Export	352	Iceland	ISL	208	Denmark	DNK								09	MISC.EDIBLE PRODUCTS ETC	1	No Quantity							52410			0
S3	2000	2000	2000	2	0	2	Export	352	Iceland	ISL	234	Faeroe Isds	FRO								09	MISC.EDIBLE PRODUCTS ETC	1	No Quantity							77246			0
S3	2000	2000	2000	2	0	2	Export	352	Iceland	ISL	246	Finland	FIN								09	MISC.EDIBLE PRODUCTS ETC	1	No Quantity							3317			0
S3	2000	2000	2000	2	0	2	Export	352	Iceland	ISL	276	Germany	DEU								09	MISC.EDIBLE PRODUCTS ETC	1	No Quantity							190			0
S3	2000	2000	2000	2	0	2	Export	352	Iceland	ISL	304	Greenland	GRL								09	MISC.EDIBLE PRODUCTS ETC	1	No Quantity							2966			0
S3	2000	2000	2000	2	0	2	Export	352	Iceland	ISL	442	Luxembourg	LUX								09	MISC.EDIBLE PRODUCTS ETC	1	No Quantity							18			0
S3	2000	2000	2000	2	0	2	Export	352	Iceland	ISL	579	Norway	NOR								09	MISC.EDIBLE PRODUCTS ETC	1	No Quantity							6060			0
S3	2000	2000	2000	2	0	2	Export	352	Iceland	ISL	826	United Kingdom	GBR								09	MISC.EDIBLE PRODUCTS ETC	1	No Quantity							158			0
S3	2000	2000	2000	2	0	2	Export	360	Indonesia	IDN	0	World	WLD								09	MISC.EDIBLE PRODUCTS ETC	1	No Quantity							162531141			0
S3	2000	2000	2000	2	0	2	Export	360	Indonesia	IDN	16	American Samoa	ASM								09	MISC.EDIBLE PRODUCTS ETC	1	No Quantity							8785			0
S3	2000	2000	2000	2	0	2	Export	360	Indonesia	IDN	24	Angola	AGO								09	MISC.EDIBLE PRODUCTS ETC	1	No Quantity							885362			0
S3	2000	2000	2000	2	0	2	Export	360	Indonesia	IDN	36	Australia	AUS								09	MISC.EDIBLE PRODUCTS ETC	1	No Quantity							2333680			0
S3	2000	2000	2000	2	0	2	Export	360	Indonesia	IDN	40	Austria	AUT								09	MISC.EDIBLE PRODUCTS ETC	1	No Quantity							5637			0
S3	2000	2000	2000	2	0	2	Export	360	Indonesia	IDN	48	Bahrain	BHR								09	MISC.EDIBLE PRODUCTS ETC	1	No Quantity							115595			0
S3	2000	2000	2000	2	0	2	Export	360	Indonesia	IDN	50	Bangladesh	BGD								09	MISC.EDIBLE PRODUCTS ETC	1	No Quantity							282199			0
S3	2000	2000	2000	2	0	2	Export	360	Indonesia	IDN	56	Belgium	BEL								09	MISC.EDIBLE PRODUCTS ETC	1	No Quantity							378413			0
S3	2000	2000	2000	2	0	2	Export	360	Indonesia	IDN	68	Bolivia (Plurinational State of)	BOL								09	MISC.EDIBLE PRODUCTS ETC	1	No Quantity							3375			0
S3	2000	2000	2000	2	0	2	Export	360	Indonesia	IDN	90	Solomon Isds	SLB								09	MISC.EDIBLE PRODUCTS ETC	1	No Quantity							28847			0
S3	2000	2000	2000	2	0	2	Export	360	Indonesia	IDN	96	Brunei Darussalam	BRN								09	MISC.EDIBLE PRODUCTS ETC	1	No Quantity							310034			0
S3	2000	2000	2000	2	0	2	Export	360	Indonesia	IDN	100	Bulgaria	BGR								09	MISC.EDIBLE PRODUCTS ETC	1	No Quantity							92106			0
S3	2000	2000	2000	2	0	2	Export	360	Indonesia	IDN	104	Myanmar	MMR								09	MISC.EDIBLE PRODUCTS ETC	1	No Quantity							1268983			0
S3	2000	2000	2000	2	0	2	Export	360	Indonesia	IDN	116	Cambodia	KHM								09	MISC.EDIBLE PRODUCTS ETC	1	No Quantity							2000			0
S3	2000	2000	2000	2	0	2	Export	360	Indonesia	IDN	120	Cameroon	CMR								09	MISC.EDIBLE PRODUCTS ETC	1	No Quantity							91199			0
S3	2000	2000	2000	2	0	2	Export	360	Indonesia	IDN	124	Canada	CAN								09	MISC.EDIBLE PRODUCTS ETC	1	No Quantity							364264			0
S3	2000	2000	2000	2	0	2	Export	360	Indonesia	IDN	144	Sri Lanka	LKA								09	MISC.EDIBLE PRODUCTS ETC	1	No Quantity							1426485			0
S3	2000	2000	2000	2	0	2	Export	360	Indonesia	IDN	148	Chad	TCD								09	MISC.EDIBLE PRODUCTS ETC	1	No Quantity							47533			0
S3	2000	2000	2000	2	0	2	Export	360	Indonesia	IDN	156	China	CHN								09	MISC.EDIBLE PRODUCTS ETC	1	No Quantity							6501939			0
S3	2000	2000	2000	2	0	2	Export	360	Indonesia	IDN	170	Colombia	COL								09	MISC.EDIBLE PRODUCTS ETC	1	No Quantity							45253			0
S3	2000	2000	2000	2	0	2	Export	360	Indonesia	IDN	178	Congo	COG								09	MISC.EDIBLE PRODUCTS ETC	1	No Quantity							226412			0
S3	2000	2000	2000	2	0	2	Export	360	Indonesia	IDN	180	Dem. Rep. of the Congo	COD								09	MISC.EDIBLE PRODUCTS ETC	1	No Quantity							386478			0
S3	2000	2000	2000	2	0	2	Export	360	Indonesia	IDN	188	Costa Rica	CRI								09	MISC.EDIBLE PRODUCTS ETC	1	No Quantity							8765			0
S3	2000	2000	2000	2	0	2	Export	360	Indonesia	IDN	196	Cyprus	CYP								09	MISC.EDIBLE PRODUCTS ETC	1	No Quantity							52299			0
S3	2000	2000	2000	2	0	2	Export	360	Indonesia	IDN	203	Czechia	CZE								09	MISC.EDIBLE PRODUCTS ETC	1	No Quantity							487509			0
S3	2000	2000	2000	2	0	2	Export	360	Indonesia	IDN	204	Benin	BEN								09	MISC.EDIBLE PRODUCTS ETC	1	No Quantity							131938			0
S3	2000	2000	2000	2	0	2	Export	360	Indonesia	IDN	208	Denmark	DNK								09	MISC.EDIBLE PRODUCTS ETC	1	No Quantity							117612			0
S3	2000	2000	2000	2	0	2	Export	360	Indonesia	IDN	231	Ethiopia	ETH								09	MISC.EDIBLE PRODUCTS ETC	1	No Quantity							1297			0
S3	2000	2000	2000	2	0	2	Export	360	Indonesia	IDN	232	Eritrea	ERI								09	MISC.EDIBLE PRODUCTS ETC	1	No Quantity							5625			0
S3	2000	2000	2000	2	0	2	Export	360	Indonesia	IDN	242	Fiji	FJI								09	MISC.EDIBLE PRODUCTS ETC	1	No Quantity							12404			0
S3	2000	2000	2000	2	0	2	Export	360	Indonesia	IDN	251	France	FRA								09	MISC.EDIBLE PRODUCTS ETC	1	No Quantity							1297411			0
S3	2000	2000	2000	2	0	2	Export	360	Indonesia	IDN	262	Djibouti	DJI								09	MISC.EDIBLE PRODUCTS ETC	1	No Quantity							5161			0
S3	2000	2000	2000	2	0	2	Export	360	Indonesia	IDN	275	State of Palestine	PSE								09	MISC.EDIBLE PRODUCTS ETC	1	No Quantity							22501			0
S3	2000	2000	2000	2	0	2	Export	360	Indonesia	IDN	276	Germany	DEU								09	MISC.EDIBLE PRODUCTS ETC	1	No Quantity							266851			0
S3	2000	2000	2000	2	0	2	Export	360	Indonesia	IDN	288	Ghana	GHA								09	MISC.EDIBLE PRODUCTS ETC	1	No Quantity							274421			0
S3	2000	2000	2000	2	0	2	Export	360	Indonesia	IDN	296	Kiribati	KIR								09	MISC.EDIBLE PRODUCTS ETC	1	No Quantity							6175			0
S3	2000	2000	2000	2	0	2	Export	360	Indonesia	IDN	300	Greece	GRC								09	MISC.EDIBLE PRODUCTS ETC	1	No Quantity							108379			0
S3	2000	2000	2000	2	0	2	Export	360	Indonesia	IDN	324	Guinea	GIN								09	MISC.EDIBLE PRODUCTS ETC	1	No Quantity							6772			0
S3	2000	2000	2000	2	0	2	Export	360	Indonesia	IDN	332	Haiti	HTI								09	MISC.EDIBLE PRODUCTS ETC	1	No Quantity							7467			0
S3	2000	2000	2000	2	0	2	Export	360	Indonesia	IDN	344	China, Hong Kong SAR	HKG								09	MISC.EDIBLE PRODUCTS ETC	1	No Quantity							46624193			0
S3	2000	2000	2000	2	0	2	Export	360	Indonesia	IDN	348	Hungary	HUN								09	MISC.EDIBLE PRODUCTS ETC	1	No Quantity							50538			0
S3	2000	2000	2000	2	0	2	Export	360	Indonesia	IDN	368	Iraq	IRQ								09	MISC.EDIBLE PRODUCTS ETC	1	No Quantity							35531356			0
S3	2000	2000	2000	2	0	2	Export	360	Indonesia	IDN	376	Israel	ISR								09	MISC.EDIBLE PRODUCTS ETC	1	No Quantity							16400			0
S3	2000	2000	2000	2	0	2	Export	360	Indonesia	IDN	381	Italy	ITA								09	MISC.EDIBLE PRODUCTS ETC	1	No Quantity							12661			0
S3	2000	2000	2000	2	0	2	Export	360	Indonesia	IDN	384	Côte d'Ivoire	CIV								09	MISC.EDIBLE PRODUCTS ETC	1	No Quantity							226472			0
S3	2000	2000	2000	2	0	2	Export	360	Indonesia	IDN	392	Japan	JPN								09	MISC.EDIBLE PRODUCTS ETC	1	No Quantity							2813689			0
S3	2000	2000	2000	2	0	2	Export	360	Indonesia	IDN	400	Jordan	JOR								09	MISC.EDIBLE PRODUCTS ETC	1	No Quantity							1066171			0
S3	2000	2000	2000	2	0	2	Export	360	Indonesia	IDN	404	Kenya	KEN								09	MISC.EDIBLE PRODUCTS ETC	1	No Quantity							482400			0
S3	2000	2000	2000	2	0	2	Export	360	Indonesia	IDN	410	Rep. of Korea	KOR								09	MISC.EDIBLE PRODUCTS ETC	1	No Quantity							1886762			0
S3	2000	2000	2000	2	0	2	Export	360	Indonesia	IDN	414	Kuwait	KWT								09	MISC.EDIBLE PRODUCTS ETC	1	No Quantity							528342			0
S3	2000	2000	2000	2	0	2	Export	360	Indonesia	IDN	418	Lao People's Dem. Rep.	LAO								09	MISC.EDIBLE PRODUCTS ETC	1	No Quantity							34779			0
S3	2000	2000	2000	2	0	2	Export	360	Indonesia	IDN	422	Lebanon	LBN								09	MISC.EDIBLE PRODUCTS ETC	1	No Quantity							115665			0
S3	2000	2000	2000	2	0	2	Export	360	Indonesia	IDN	446	China, Macao SAR	MAC								09	MISC.EDIBLE PRODUCTS ETC	1	No Quantity							30134			0
S3	2000	2000	2000	2	0	2	Export	360	Indonesia	IDN	450	Madagascar	MDG								09	MISC.EDIBLE PRODUCTS ETC	1	No Quantity							57091			0
S3	2000	2000	2000	2	0	2	Export	360	Indonesia	IDN	458	Malaysia	MYS								09	MISC.EDIBLE PRODUCTS ETC	1	No Quantity							3815601			0
S3	2000	2000	2000	2	0	2	Export	360	Indonesia	IDN	462	Maldives	MDV								09	MISC.EDIBLE PRODUCTS ETC	1	No Quantity							266946			0
S3	2000	2000	2000	2	0	2	Export	360	Indonesia	IDN	466	Mali	MLI								09	MISC.EDIBLE PRODUCTS ETC	1	No Quantity							1868			0
S3	2000	2000	2000	2	0	2	Export	360	Indonesia	IDN	470	Malta	MLT								09	MISC.EDIBLE PRODUCTS ETC	1	No Quantity							67154			0
S3	2000	2000	2000	2	0	2	Export	360	Indonesia	IDN	480	Mauritius	MUS								09	MISC.EDIBLE PRODUCTS ETC	1	No Quantity							100646			0
S3	2000	2000	2000	2	0	2	Export	360	Indonesia	IDN	484	Mexico	MEX								09	MISC.EDIBLE PRODUCTS ETC	1	No Quantity							422			0
S3	2000	2000	2000	2	0	2	Export	360	Indonesia	IDN	490	Other Asia, nes									09	MISC.EDIBLE PRODUCTS ETC	1	No Quantity							622279			0
S3	2000	2000	2000	2	0	2	Export	360	Indonesia	IDN	496	Mongolia	MNG								09	MISC.EDIBLE PRODUCTS ETC	1	No Quantity							29389			0
S3	2000	2000	2000	2	0	2	Export	360	Indonesia	IDN	504	Morocco	MAR								09	MISC.EDIBLE PRODUCTS ETC	1	No Quantity							105231			0
S3	2000	2000	2000	2	0	2	Export	360	Indonesia	IDN	508	Mozambique	MOZ								09	MISC.EDIBLE PRODUCTS ETC	1	No Quantity							1349347			0
S3	2000	2000	2000	2	0	2	Export	360	Indonesia	IDN	512	Oman	OMN								09	MISC.EDIBLE PRODUCTS ETC	1	No Quantity							209961			0
S3	2000	2000	2000	2	0	2	Export	360	Indonesia	IDN	516	Namibia	NAM								09	MISC.EDIBLE PRODUCTS ETC	1	No Quantity							55941			0
S3	2000	2000	2000	2	0	2	Export	360	Indonesia	IDN	527	Oceania, nes									09	MISC.EDIBLE PRODUCTS ETC	1	No Quantity							3496			0
S3	2000	2000	2000	2	0	2	Export	360	Indonesia	IDN	528	Netherlands	NLD								09	MISC.EDIBLE PRODUCTS ETC	1	No Quantity							5640596			0
S3	2000	2000	2000	2	0	2	Export	360	Indonesia	IDN	540	New Caledonia	NCL								09	MISC.EDIBLE PRODUCTS ETC	1	No Quantity							9481			0
S3	2000	2000	2000	2	0	2	Export	360	Indonesia	IDN	554	New Zealand	NZL								09	MISC.EDIBLE PRODUCTS ETC	1	No Quantity							1922224			0
S3	2000	2000	2000	2	0	2	Export	360	Indonesia	IDN	566	Nigeria	NGA								09	MISC.EDIBLE PRODUCTS ETC	1	No Quantity							1339221			0
S3	2000	2000	2000	2	0	2	Export	360	Indonesia	IDN	579	Norway	NOR								09	MISC.EDIBLE PRODUCTS ETC	1	No Quantity							48499			0
S3	2000	2000	2000	2	0	2	Export	360	Indonesia	IDN	586	Pakistan	PAK								09	MISC.EDIBLE PRODUCTS ETC	1	No Quantity							792579			0
S3	2000	2000	2000	2	0	2	Export	360	Indonesia	IDN	598	Papua New Guinea	PNG								09	MISC.EDIBLE PRODUCTS ETC	1	No Quantity							254220			0
S3	2000	2000	2000	2	0	2	Export	360	Indonesia	IDN	608	Philippines	PHL								09	MISC.EDIBLE PRODUCTS ETC	1	No Quantity							7008700			0
S3	2000	2000	2000	2	0	2	Export	360	Indonesia	IDN	620	Portugal	PRT								09	MISC.EDIBLE PRODUCTS ETC	1	No Quantity							175			0
S3	2000	2000	2000	2	0	2	Export	360	Indonesia	IDN	626	Timor-Leste	TLS								09	MISC.EDIBLE PRODUCTS ETC	1	No Quantity							217698			0
S3	2000	2000	2000	2	0	2	Export	360	Indonesia	IDN	634	Qatar	QAT								09	MISC.EDIBLE PRODUCTS ETC	1	No Quantity							90006			0
S3	2000	2000	2000	2	0	2	Export	360	Indonesia	IDN	642	Romania	ROU								09	MISC.EDIBLE PRODUCTS ETC	1	No Quantity							1054558			0
S3	2000	2000	2000	2	0	2	Export	360	Indonesia	IDN	643	Russian Federation	RUS								09	MISC.EDIBLE PRODUCTS ETC	1	No Quantity							5552509			0
S3	2000	2000	2000	2	0	2	Export	360	Indonesia	IDN	678	Sao Tome and Principe	STP								09	MISC.EDIBLE PRODUCTS ETC	1	No Quantity							72072			0
S3	2000	2000	2000	2	0	2	Export	360	Indonesia	IDN	682	Saudi Arabia	SAU								09	MISC.EDIBLE PRODUCTS ETC	1	No Quantity							5806185			0
S3	2000	2000	2000	2	0	2	Export	360	Indonesia	IDN	694	Sierra Leone	SLE								09	MISC.EDIBLE PRODUCTS ETC	1	No Quantity							27324			0
S3	2000	2000	2000	2	0	2	Export	360	Indonesia	IDN	699	India	IND								09	MISC.EDIBLE PRODUCTS ETC	1	No Quantity							111985			0
S3	2000	2000	2000	2	0	2	Export	360	Indonesia	IDN	702	Singapore	SGP								09	MISC.EDIBLE PRODUCTS ETC	1	No Quantity							5306739			0
S3	2000	2000	2000	2	0	2	Export	360	Indonesia	IDN	703	Slovakia	SVK								09	MISC.EDIBLE PRODUCTS ETC	1	No Quantity							14283			0
S3	2000	2000	2000	2	0	2	Export	360	Indonesia	IDN	704	Viet Nam	VNM								09	MISC.EDIBLE PRODUCTS ETC	1	No Quantity							1677531			0
S3	2000	2000	2000	2	0	2	Export	360	Indonesia	IDN	705	Slovenia	SVN								09	MISC.EDIBLE PRODUCTS ETC	1	No Quantity							9847			0
S3	2000	2000	2000	2	0	2	Export	360	Indonesia	IDN	710	South Africa	ZAF								09	MISC.EDIBLE PRODUCTS ETC	1	No Quantity							384447			0
S3	2000	2000	2000	2	0	2	Export	360	Indonesia	IDN	716	Zimbabwe	ZWE								09	MISC.EDIBLE PRODUCTS ETC	1	No Quantity							34451			0
S3	2000	2000	2000	2	0	2	Export	360	Indonesia	IDN	724	Spain	ESP								09	MISC.EDIBLE PRODUCTS ETC	1	No Quantity							51731			0
S3	2000	2000	2000	2	0	2	Export	360	Indonesia	IDN	736	Fmr Sudan	SDN								09	MISC.EDIBLE PRODUCTS ETC	1	No Quantity							172493			0
S3	2000	2000	2000	2	0	2	Export	360	Indonesia	IDN	757	Switzerland	CHE								09	MISC.EDIBLE PRODUCTS ETC	1	No Quantity							61282			0
S3	2000	2000	2000	2	0	2	Export	360	Indonesia	IDN	760	Syria	SYR								09	MISC.EDIBLE PRODUCTS ETC	1	No Quantity							312003			0
S3	2000	2000	2000	2	0	2	Export	360	Indonesia	IDN	764	Thailand	THA								09	MISC.EDIBLE PRODUCTS ETC	1	No Quantity							609190			0
S3	2000	2000	2000	2	0	2	Export	360	Indonesia	IDN	768	Togo	TGO								09	MISC.EDIBLE PRODUCTS ETC	1	No Quantity							97342			0
S3	2000	2000	2000	2	0	2	Export	360	Indonesia	IDN	772	Tokelau	TKL								09	MISC.EDIBLE PRODUCTS ETC	1	No Quantity							3945			0
S3	2000	2000	2000	2	0	2	Export	360	Indonesia	IDN	776	Tonga	TON								09	MISC.EDIBLE PRODUCTS ETC	1	No Quantity							7971			0
S3	2000	2000	2000	2	0	2	Export	360	Indonesia	IDN	780	Trinidad and Tobago	TTO								09	MISC.EDIBLE PRODUCTS ETC	1	No Quantity							1084			0
S3	2000	2000	2000	2	0	2	Export	360	Indonesia	IDN	784	United Arab Emirates	ARE								09	MISC.EDIBLE PRODUCTS ETC	1	No Quantity							1067457			0
S3	2000	2000	2000	2	0	2	Export	360	Indonesia	IDN	792	Turkey	TUR								09	MISC.EDIBLE PRODUCTS ETC	1	No Quantity							1361240			0
S3	2000	2000	2000	2	0	2	Export	360	Indonesia	IDN	804	Ukraine	UKR								09	MISC.EDIBLE PRODUCTS ETC	1	No Quantity							888520			0
S3	2000	2000	2000	2	0	2	Export	360	Indonesia	IDN	818	Egypt	EGY								09	MISC.EDIBLE PRODUCTS ETC	1	No Quantity							624221			0
S3	2000	2000	2000	2	0	2	Export	360	Indonesia	IDN	826	United Kingdom	GBR								09	MISC.EDIBLE PRODUCTS ETC	1	No Quantity							793881			0
S3	2000	2000	2000	2	0	2	Export	360	Indonesia	IDN	834	United Rep. of Tanzania	TZA								09	MISC.EDIBLE PRODUCTS ETC	1	No Quantity							215832			0
S3	2000	2000	2000	2	0	2	Export	360	Indonesia	IDN	842	USA	USA								09	MISC.EDIBLE PRODUCTS ETC	1	No Quantity							5000970			0
S3	2000	2000	2000	2	0	2	Export	360	Indonesia	IDN	860	Uzbekistan	UZB								09	MISC.EDIBLE PRODUCTS ETC	1	No Quantity							32605			0
S3	2000	2000	2000	2	0	2	Export	360	Indonesia	IDN	882	Samoa	WSM								09	MISC.EDIBLE PRODUCTS ETC	1	No Quantity							524			0
S3	2000	2000	2000	2	0	2	Export	360	Indonesia	IDN	887	Yemen	YEM								09	MISC.EDIBLE PRODUCTS ETC	1	No Quantity							131420			0
S3	2000	2000	2000	2	0	2	Export	352	Iceland	ISL	0	World	WLD								11	BEVERAGES	1	No Quantity							2318871			0
S3	2000	2000	2000	2	0	2	Export	352	Iceland	ISL	56	Belgium	BEL								11	BEVERAGES	1	No Quantity							147			0
S3	2000	2000	2000	2	0	2	Export	352	Iceland	ISL	208	Denmark	DNK								11	BEVERAGES	1	No Quantity							170888			0
S3	2000	2000	2000	2	0	2	Export	352	Iceland	ISL	233	Estonia	EST								11	BEVERAGES	1	No Quantity							18979			0
S3	2000	2000	2000	2	0	2	Export	352	Iceland	ISL	234	Faeroe Isds	FRO								11	BEVERAGES	1	No Quantity							32158			0
S3	2000	2000	2000	2	0	2	Export	352	Iceland	ISL	246	Finland	FIN								11	BEVERAGES	1	No Quantity							1121			0
S3	2000	2000	2000	2	0	2	Export	352	Iceland	ISL	251	France	FRA								11	BEVERAGES	1	No Quantity							137			0
S3	2000	2000	2000	2	0	2	Export	352	Iceland	ISL	276	Germany	DEU								11	BEVERAGES	1	No Quantity							14619			0
S3	2000	2000	2000	2	0	2	Export	352	Iceland	ISL	304	Greenland	GRL								11	BEVERAGES	1	No Quantity							827			0
S3	2000	2000	2000	2	0	2	Export	352	Iceland	ISL	344	China, Hong Kong SAR	HKG								11	BEVERAGES	1	No Quantity							15529			0
S3	2000	2000	2000	2	0	2	Export	352	Iceland	ISL	381	Italy	ITA								11	BEVERAGES	1	No Quantity							112			0
S3	2000	2000	2000	2	0	2	Export	352	Iceland	ISL	392	Japan	JPN								11	BEVERAGES	1	No Quantity							77			0
S3	2000	2000	2000	2	0	2	Export	352	Iceland	ISL	440	Lithuania	LTU								11	BEVERAGES	1	No Quantity							8039			0
S3	2000	2000	2000	2	0	2	Export	352	Iceland	ISL	442	Luxembourg	LUX								11	BEVERAGES	1	No Quantity							580			0
S3	2000	2000	2000	2	0	2	Export	352	Iceland	ISL	528	Netherlands	NLD								11	BEVERAGES	1	No Quantity							3064			0
S3	2000	2000	2000	2	0	2	Export	352	Iceland	ISL	579	Norway	NOR								11	BEVERAGES	1	No Quantity							392818			0
S3	2000	2000	2000	2	0	2	Export	352	Iceland	ISL	702	Singapore	SGP								11	BEVERAGES	1	No Quantity							18777			0
S3	2000	2000	2000	2	0	2	Export	352	Iceland	ISL	752	Sweden	SWE								11	BEVERAGES	1	No Quantity							21927			0
S3	2000	2000	2000	2	0	2	Export	352	Iceland	ISL	757	Switzerland	CHE								11	BEVERAGES	1	No Quantity							68			0
S3	2000	2000	2000	2	0	2	Export	352	Iceland	ISL	818	Egypt	EGY								11	BEVERAGES	1	No Quantity							1661			0
S3	2000	2000	2000	2	0	2	Export	352	Iceland	ISL	826	United Kingdom	GBR								11	BEVERAGES	1	No Quantity							216082			0
S3	2000	2000	2000	2	0	2	Export	352	Iceland	ISL	842	USA	USA								11	BEVERAGES	1	No Quantity							1401263			0
S3	2000	2000	2000	2	0	2	Export	360	Indonesia	IDN	0	World	WLD								11	BEVERAGES	1	No Quantity							13966601			0
S3	2000	2000	2000	2	0	2	Export	360	Indonesia	IDN	24	Angola	AGO								11	BEVERAGES	1	No Quantity							3002			0
S3	2000	2000	2000	2	0	2	Export	360	Indonesia	IDN	36	Australia	AUS								11	BEVERAGES	1	No Quantity							144237			0
S3	2000	2000	2000	2	0	2	Export	360	Indonesia	IDN	44	Bahamas	BHS								11	BEVERAGES	1	No Quantity							9888			0
S3	2000	2000	2000	2	0	2	Export	360	Indonesia	IDN	48	Bahrain	BHR								11	BEVERAGES	1	No Quantity							8400			0
S3	2000	2000	2000	2	0	2	Export	360	Indonesia	IDN	90	Solomon Isds	SLB								11	BEVERAGES	1	No Quantity							4987			0
S3	2000	2000	2000	2	0	2	Export	360	Indonesia	IDN	96	Brunei Darussalam	BRN								11	BEVERAGES	1	No Quantity							277240			0
S3	2000	2000	2000	2	0	2	Export	360	Indonesia	IDN	116	Cambodia	KHM								11	BEVERAGES	1	No Quantity							60155			0
S3	2000	2000	2000	2	0	2	Export	360	Indonesia	IDN	120	Cameroon	CMR								11	BEVERAGES	1	No Quantity							315			0
S3	2000	2000	2000	2	0	2	Export	360	Indonesia	IDN	124	Canada	CAN								11	BEVERAGES	1	No Quantity							11668			0
S3	2000	2000	2000	2	0	2	Export	360	Indonesia	IDN	156	China	CHN								11	BEVERAGES	1	No Quantity							113243			0
S3	2000	2000	2000	2	0	2	Export	360	Indonesia	IDN	178	Congo	COG								11	BEVERAGES	1	No Quantity							27572			0
S3	2000	2000	2000	2	0	2	Export	360	Indonesia	IDN	231	Ethiopia	ETH								11	BEVERAGES	1	No Quantity							16993			0
S3	2000	2000	2000	2	0	2	Export	360	Indonesia	IDN	242	Fiji	FJI								11	BEVERAGES	1	No Quantity							472			0
S3	2000	2000	2000	2	0	2	Export	360	Indonesia	IDN	251	France	FRA								11	BEVERAGES	1	No Quantity							7193			0
S3	2000	2000	2000	2	0	2	Export	360	Indonesia	IDN	276	Germany	DEU								11	BEVERAGES	1	No Quantity							15986			0
S3	2000	2000	2000	2	0	2	Export	360	Indonesia	IDN	316	Guam	GUM								11	BEVERAGES	1	No Quantity							15537			0
S3	2000	2000	2000	2	0	2	Export	360	Indonesia	IDN	324	Guinea	GIN								11	BEVERAGES	1	No Quantity							2240			0
S3	2000	2000	2000	2	0	2	Export	360	Indonesia	IDN	344	China, Hong Kong SAR	HKG								11	BEVERAGES	1	No Quantity							3998733			0
S3	2000	2000	2000	2	0	2	Export	360	Indonesia	IDN	348	Hungary	HUN								11	BEVERAGES	1	No Quantity							577			0
S3	2000	2000	2000	2	0	2	Export	360	Indonesia	IDN	381	Italy	ITA								11	BEVERAGES	1	No Quantity							147			0
S3	2000	2000	2000	2	0	2	Export	360	Indonesia	IDN	388	Jamaica	JAM								11	BEVERAGES	1	No Quantity							22282			0
S3	2000	2000	2000	2	0	2	Export	360	Indonesia	IDN	392	Japan	JPN								11	BEVERAGES	1	No Quantity							527816			0
S3	2000	2000	2000	2	0	2	Export	360	Indonesia	IDN	446	China, Macao SAR	MAC								11	BEVERAGES	1	No Quantity							31252			0
S3	2000	2000	2000	2	0	2	Export	360	Indonesia	IDN	458	Malaysia	MYS								11	BEVERAGES	1	No Quantity							408318			0
S3	2000	2000	2000	2	0	2	Export	360	Indonesia	IDN	462	Maldives	MDV								11	BEVERAGES	1	No Quantity							64585			0
S3	2000	2000	2000	2	0	2	Export	360	Indonesia	IDN	484	Mexico	MEX								11	BEVERAGES	1	No Quantity							4500			0
S3	2000	2000	2000	2	0	2	Export	360	Indonesia	IDN	490	Other Asia, nes									11	BEVERAGES	1	No Quantity							69440			0
S3	2000	2000	2000	2	0	2	Export	360	Indonesia	IDN	496	Mongolia	MNG								11	BEVERAGES	1	No Quantity							1780			0
S3	2000	2000	2000	2	0	2	Export	360	Indonesia	IDN	504	Morocco	MAR								11	BEVERAGES	1	No Quantity							14200			0
S3	2000	2000	2000	2	0	2	Export	360	Indonesia	IDN	508	Mozambique	MOZ								11	BEVERAGES	1	No Quantity							17080			0
S3	2000	2000	2000	2	0	2	Export	360	Indonesia	IDN	512	Oman	OMN								11	BEVERAGES	1	No Quantity							172566			0
S3	2000	2000	2000	2	0	2	Export	360	Indonesia	IDN	528	Netherlands	NLD								11	BEVERAGES	1	No Quantity							55573			0
S3	2000	2000	2000	2	0	2	Export	360	Indonesia	IDN	548	Vanuatu	VUT								11	BEVERAGES	1	No Quantity							25706			0
S3	2000	2000	2000	2	0	2	Export	360	Indonesia	IDN	566	Nigeria	NGA								11	BEVERAGES	1	No Quantity							37093			0
S3	2000	2000	2000	2	0	2	Export	360	Indonesia	IDN	584	Marshall Isds	MHL								11	BEVERAGES	1	No Quantity							3160			0
S3	2000	2000	2000	2	0	2	Export	360	Indonesia	IDN	585	Palau	PLW								11	BEVERAGES	1	No Quantity							2515			0
S3	2000	2000	2000	2	0	2	Export	360	Indonesia	IDN	586	Pakistan	PAK								11	BEVERAGES	1	No Quantity							2723			0
S3	2000	2000	2000	2	0	2	Export	360	Indonesia	IDN	598	Papua New Guinea	PNG								11	BEVERAGES	1	No Quantity							8087			0
S3	2000	2000	2000	2	0	2	Export	360	Indonesia	IDN	608	Philippines	PHL								11	BEVERAGES	1	No Quantity							211074			0
S3	2000	2000	2000	2	0	2	Export	360	Indonesia	IDN	620	Portugal	PRT								11	BEVERAGES	1	No Quantity							161317			0
S3	2000	2000	2000	2	0	2	Export	360	Indonesia	IDN	626	Timor-Leste	TLS								11	BEVERAGES	1	No Quantity							1737229			0
S3	2000	2000	2000	2	0	2	Export	360	Indonesia	IDN	682	Saudi Arabia	SAU								11	BEVERAGES	1	No Quantity							116313			0
S3	2000	2000	2000	2	0	2	Export	360	Indonesia	IDN	702	Singapore	SGP								11	BEVERAGES	1	No Quantity							4999345			0
S3	2000	2000	2000	2	0	2	Export	360	Indonesia	IDN	704	Viet Nam	VNM								11	BEVERAGES	1	No Quantity							1400			0
S3	2000	2000	2000	2	0	2	Export	360	Indonesia	IDN	710	South Africa	ZAF								11	BEVERAGES	1	No Quantity							34310			0
S3	2000	2000	2000	2	0	2	Export	360	Indonesia	IDN	724	Spain	ESP								11	BEVERAGES	1	No Quantity							591			0
S3	2000	2000	2000	2	0	2	Export	360	Indonesia	IDN	764	Thailand	THA								11	BEVERAGES	1	No Quantity							33273			0
S3	2000	2000	2000	2	0	2	Export	360	Indonesia	IDN	776	Tonga	TON								11	BEVERAGES	1	No Quantity							18796			0
S3	2000	2000	2000	2	0	2	Export	360	Indonesia	IDN	780	Trinidad and Tobago	TTO								11	BEVERAGES	1	No Quantity							113525			0
S3	2000	2000	2000	2	0	2	Export	360	Indonesia	IDN	784	United Arab Emirates	ARE								11	BEVERAGES	1	No Quantity							199920			0
S3	2000	2000	2000	2	0	2	Export	360	Indonesia	IDN	795	Turkmenistan	TKM								11	BEVERAGES	1	No Quantity							56000			0
S3	2000	2000	2000	2	0	2	Export	360	Indonesia	IDN	826	United Kingdom	GBR								11	BEVERAGES	1	No Quantity							16380			0
S3	2000	2000	2000	2	0	2	Export	360	Indonesia	IDN	842	USA	USA								11	BEVERAGES	1	No Quantity							79867			0
S3	2000	2000	2000	2	0	2	Export	352	Iceland	ISL	0	World	WLD								12	TOBACCO,TOBACCO MANUFACT	1	No Quantity							37			0
S3	2000	2000	2000	2	0	2	Export	352	Iceland	ISL	752	Sweden	SWE								12	TOBACCO,TOBACCO MANUFACT	1	No Quantity							37			0
S3	2000	2000	2000	2	0	2	Export	360	Indonesia	IDN	0	World	WLD								12	TOBACCO,TOBACCO MANUFACT	1	No Quantity							220976643			0
S3	2000	2000	2000	2	0	2	Export	360	Indonesia	IDN	12	Algeria	DZA								12	TOBACCO,TOBACCO MANUFACT	1	No Quantity							240240			0
S3	2000	2000	2000	2	0	2	Export	360	Indonesia	IDN	36	Australia	AUS								12	TOBACCO,TOBACCO MANUFACT	1	No Quantity							207377			0
S3	2000	2000	2000	2	0	2	Export	360	Indonesia	IDN	40	Austria	AUT								12	TOBACCO,TOBACCO MANUFACT	1	No Quantity							16000			0
S3	2000	2000	2000	2	0	2	Export	360	Indonesia	IDN	44	Bahamas	BHS								12	TOBACCO,TOBACCO MANUFACT	1	No Quantity							47700			0
S3	2000	2000	2000	2	0	2	Export	360	Indonesia	IDN	50	Bangladesh	BGD								12	TOBACCO,TOBACCO MANUFACT	1	No Quantity							4138			0
S3	2000	2000	2000	2	0	2	Export	360	Indonesia	IDN	51	Armenia	ARM								12	TOBACCO,TOBACCO MANUFACT	1	No Quantity							20011			0
S3	2000	2000	2000	2	0	2	Export	360	Indonesia	IDN	56	Belgium	BEL								12	TOBACCO,TOBACCO MANUFACT	1	No Quantity							9903737			0
S3	2000	2000	2000	2	0	2	Export	360	Indonesia	IDN	72	Botswana	BWA								12	TOBACCO,TOBACCO MANUFACT	1	No Quantity							52388			0
S3	2000	2000	2000	2	0	2	Export	360	Indonesia	IDN	76	Brazil	BRA								12	TOBACCO,TOBACCO MANUFACT	1	No Quantity							526114			0
S3	2000	2000	2000	2	0	2	Export	360	Indonesia	IDN	96	Brunei Darussalam	BRN								12	TOBACCO,TOBACCO MANUFACT	1	No Quantity							215264			0
S3	2000	2000	2000	2	0	2	Export	360	Indonesia	IDN	104	Myanmar	MMR								12	TOBACCO,TOBACCO MANUFACT	1	No Quantity							21839			0
S3	2000	2000	2000	2	0	2	Export	360	Indonesia	IDN	116	Cambodia	KHM								12	TOBACCO,TOBACCO MANUFACT	1	No Quantity							19101403			0
S3	2000	2000	2000	2	0	2	Export	360	Indonesia	IDN	124	Canada	CAN								12	TOBACCO,TOBACCO MANUFACT	1	No Quantity							387132			0
S3	2000	2000	2000	2	0	2	Export	360	Indonesia	IDN	144	Sri Lanka	LKA								12	TOBACCO,TOBACCO MANUFACT	1	No Quantity							9502120			0
S3	2000	2000	2000	2	0	2	Export	360	Indonesia	IDN	152	Chile	CHL								12	TOBACCO,TOBACCO MANUFACT	1	No Quantity							13918			0
S3	2000	2000	2000	2	0	2	Export	360	Indonesia	IDN	156	China	CHN								12	TOBACCO,TOBACCO MANUFACT	1	No Quantity							183633			0
S3	2000	2000	2000	2	0	2	Export	360	Indonesia	IDN	188	Costa Rica	CRI								12	TOBACCO,TOBACCO MANUFACT	1	No Quantity							42			0
S3	2000	2000	2000	2	0	2	Export	360	Indonesia	IDN	196	Cyprus	CYP								12	TOBACCO,TOBACCO MANUFACT	1	No Quantity							511493			0
S3	2000	2000	2000	2	0	2	Export	360	Indonesia	IDN	203	Czechia	CZE								12	TOBACCO,TOBACCO MANUFACT	1	No Quantity							12792			0
S3	2000	2000	2000	2	0	2	Export	360	Indonesia	IDN	208	Denmark	DNK								12	TOBACCO,TOBACCO MANUFACT	1	No Quantity							3455363			0
S3	2000	2000	2000	2	0	2	Export	360	Indonesia	IDN	214	Dominican Rep.	DOM								12	TOBACCO,TOBACCO MANUFACT	1	No Quantity							3555617			0
S3	2000	2000	2000	2	0	2	Export	360	Indonesia	IDN	234	Faeroe Isds	FRO								12	TOBACCO,TOBACCO MANUFACT	1	No Quantity							44008			0
S3	2000	2000	2000	2	0	2	Export	360	Indonesia	IDN	246	Finland	FIN								12	TOBACCO,TOBACCO MANUFACT	1	No Quantity							17102			0
S3	2000	2000	2000	2	0	2	Export	360	Indonesia	IDN	251	France	FRA								12	TOBACCO,TOBACCO MANUFACT	1	No Quantity							1032821			0
S3	2000	2000	2000	2	0	2	Export	360	Indonesia	IDN	276	Germany	DEU								12	TOBACCO,TOBACCO MANUFACT	1	No Quantity							5855344			0
S3	2000	2000	2000	2	0	2	Export	360	Indonesia	IDN	288	Ghana	GHA								12	TOBACCO,TOBACCO MANUFACT	1	No Quantity							50130			0
S3	2000	2000	2000	2	0	2	Export	360	Indonesia	IDN	300	Greece	GRC								12	TOBACCO,TOBACCO MANUFACT	1	No Quantity							412338			0
S3	2000	2000	2000	2	0	2	Export	360	Indonesia	IDN	316	Guam	GUM								12	TOBACCO,TOBACCO MANUFACT	1	No Quantity							7044			0
S3	2000	2000	2000	2	0	2	Export	360	Indonesia	IDN	340	Honduras	HND								12	TOBACCO,TOBACCO MANUFACT	1	No Quantity							112393			0
S3	2000	2000	2000	2	0	2	Export	360	Indonesia	IDN	344	China, Hong Kong SAR	HKG								12	TOBACCO,TOBACCO MANUFACT	1	No Quantity							438542			0
S3	2000	2000	2000	2	0	2	Export	360	Indonesia	IDN	372	Ireland	IRL								12	TOBACCO,TOBACCO MANUFACT	1	No Quantity							190645			0
S3	2000	2000	2000	2	0	2	Export	360	Indonesia	IDN	381	Italy	ITA								12	TOBACCO,TOBACCO MANUFACT	1	No Quantity							7744			0
S3	2000	2000	2000	2	0	2	Export	360	Indonesia	IDN	384	Côte d'Ivoire	CIV								12	TOBACCO,TOBACCO MANUFACT	1	No Quantity							62712			0
S3	2000	2000	2000	2	0	2	Export	360	Indonesia	IDN	392	Japan	JPN								12	TOBACCO,TOBACCO MANUFACT	1	No Quantity							1097462			0
S3	2000	2000	2000	2	0	2	Export	360	Indonesia	IDN	400	Jordan	JOR								12	TOBACCO,TOBACCO MANUFACT	1	No Quantity							1737635			0
S3	2000	2000	2000	2	0	2	Export	360	Indonesia	IDN	410	Rep. of Korea	KOR								12	TOBACCO,TOBACCO MANUFACT	1	No Quantity							2350			0
S3	2000	2000	2000	2	0	2	Export	360	Indonesia	IDN	418	Lao People's Dem. Rep.	LAO								12	TOBACCO,TOBACCO MANUFACT	1	No Quantity							2450			0
S3	2000	2000	2000	2	0	2	Export	360	Indonesia	IDN	422	Lebanon	LBN								12	TOBACCO,TOBACCO MANUFACT	1	No Quantity							167072			0
S3	2000	2000	2000	2	0	2	Export	360	Indonesia	IDN	446	China, Macao SAR	MAC								12	TOBACCO,TOBACCO MANUFACT	1	No Quantity							256398			0
S3	2000	2000	2000	2	0	2	Export	360	Indonesia	IDN	450	Madagascar	MDG								12	TOBACCO,TOBACCO MANUFACT	1	No Quantity							18000			0
S3	2000	2000	2000	2	0	2	Export	360	Indonesia	IDN	458	Malaysia	MYS								12	TOBACCO,TOBACCO MANUFACT	1	No Quantity							72647435			0
S3	2000	2000	2000	2	0	2	Export	360	Indonesia	IDN	466	Mali	MLI								12	TOBACCO,TOBACCO MANUFACT	1	No Quantity							107999			0
S3	2000	2000	2000	2	0	2	Export	360	Indonesia	IDN	480	Mauritius	MUS								12	TOBACCO,TOBACCO MANUFACT	1	No Quantity							39331			0
S3	2000	2000	2000	2	0	2	Export	360	Indonesia	IDN	490	Other Asia, nes									12	TOBACCO,TOBACCO MANUFACT	1	No Quantity							587837			0
S3	2000	2000	2000	2	0	2	Export	360	Indonesia	IDN	504	Morocco	MAR								12	TOBACCO,TOBACCO MANUFACT	1	No Quantity							256468			0
S3	2000	2000	2000	2	0	2	Export	360	Indonesia	IDN	528	Netherlands	NLD								12	TOBACCO,TOBACCO MANUFACT	1	No Quantity							7655309			0
S3	2000	2000	2000	2	0	2	Export	360	Indonesia	IDN	554	New Zealand	NZL								12	TOBACCO,TOBACCO MANUFACT	1	No Quantity							1374			0
S3	2000	2000	2000	2	0	2	Export	360	Indonesia	IDN	566	Nigeria	NGA								12	TOBACCO,TOBACCO MANUFACT	1	No Quantity							705			0
S3	2000	2000	2000	2	0	2	Export	360	Indonesia	IDN	579	Norway	NOR								12	TOBACCO,TOBACCO MANUFACT	1	No Quantity							157453			0
S3	2000	2000	2000	2	0	2	Export	360	Indonesia	IDN	585	Palau	PLW								12	TOBACCO,TOBACCO MANUFACT	1	No Quantity							121			0
S3	2000	2000	2000	2	0	2	Export	360	Indonesia	IDN	591	Panama	PAN								12	TOBACCO,TOBACCO MANUFACT	1	No Quantity							10200			0
S3	2000	2000	2000	2	0	2	Export	360	Indonesia	IDN	598	Papua New Guinea	PNG								12	TOBACCO,TOBACCO MANUFACT	1	No Quantity							145377			0
S3	2000	2000	2000	2	0	2	Export	360	Indonesia	IDN	600	Paraguay	PRY								12	TOBACCO,TOBACCO MANUFACT	1	No Quantity							72958			0
S3	2000	2000	2000	2	0	2	Export	360	Indonesia	IDN	608	Philippines	PHL								12	TOBACCO,TOBACCO MANUFACT	1	No Quantity							7162603			0
S3	2000	2000	2000	2	0	2	Export	360	Indonesia	IDN	616	Poland	POL								12	TOBACCO,TOBACCO MANUFACT	1	No Quantity							204819			0
S3	2000	2000	2000	2	0	2	Export	360	Indonesia	IDN	626	Timor-Leste	TLS								12	TOBACCO,TOBACCO MANUFACT	1	No Quantity							66569			0
S3	2000	2000	2000	2	0	2	Export	360	Indonesia	IDN	643	Russian Federation	RUS								12	TOBACCO,TOBACCO MANUFACT	1	No Quantity							6081443			0
S3	2000	2000	2000	2	0	2	Export	360	Indonesia	IDN	682	Saudi Arabia	SAU								12	TOBACCO,TOBACCO MANUFACT	1	No Quantity							532070			0
S3	2000	2000	2000	2	0	2	Export	360	Indonesia	IDN	686	Senegal	SEN								12	TOBACCO,TOBACCO MANUFACT	1	No Quantity							18000			0
S3	2000	2000	2000	2	0	2	Export	360	Indonesia	IDN	699	India	IND								12	TOBACCO,TOBACCO MANUFACT	1	No Quantity							17000			0
S3	2000	2000	2000	2	0	2	Export	360	Indonesia	IDN	702	Singapore	SGP								12	TOBACCO,TOBACCO MANUFACT	1	No Quantity							6675644			0
S3	2000	2000	2000	2	0	2	Export	360	Indonesia	IDN	704	Viet Nam	VNM								12	TOBACCO,TOBACCO MANUFACT	1	No Quantity							2067434			0
S3	2000	2000	2000	2	0	2	Export	360	Indonesia	IDN	705	Slovenia	SVN								12	TOBACCO,TOBACCO MANUFACT	1	No Quantity							106094			0
S3	2000	2000	2000	2	0	2	Export	360	Indonesia	IDN	710	South Africa	ZAF								12	TOBACCO,TOBACCO MANUFACT	1	No Quantity							183534			0
S3	2000	2000	2000	2	0	2	Export	360	Indonesia	IDN	724	Spain	ESP								12	TOBACCO,TOBACCO MANUFACT	1	No Quantity							1549427			0
S3	2000	2000	2000	2	0	2	Export	360	Indonesia	IDN	740	Suriname	SUR								12	TOBACCO,TOBACCO MANUFACT	1	No Quantity							36168			0
S3	2000	2000	2000	2	0	2	Export	360	Indonesia	IDN	757	Switzerland	CHE								12	TOBACCO,TOBACCO MANUFACT	1	No Quantity							1174549			0
S3	2000	2000	2000	2	0	2	Export	360	Indonesia	IDN	764	Thailand	THA								12	TOBACCO,TOBACCO MANUFACT	1	No Quantity							36250790			0
S3	2000	2000	2000	2	0	2	Export	360	Indonesia	IDN	780	Trinidad and Tobago	TTO								12	TOBACCO,TOBACCO MANUFACT	1	No Quantity							24300			0
S3	2000	2000	2000	2	0	2	Export	360	Indonesia	IDN	784	United Arab Emirates	ARE								12	TOBACCO,TOBACCO MANUFACT	1	No Quantity							179097			0
S3	2000	2000	2000	2	0	2	Export	360	Indonesia	IDN	788	Tunisia	TUN								12	TOBACCO,TOBACCO MANUFACT	1	No Quantity							281000			0
S3	2000	2000	2000	2	0	2	Export	360	Indonesia	IDN	792	Turkey	TUR								12	TOBACCO,TOBACCO MANUFACT	1	No Quantity							270512			0
S3	2000	2000	2000	2	0	2	Export	360	Indonesia	IDN	818	Egypt	EGY								12	TOBACCO,TOBACCO MANUFACT	1	No Quantity							427151			0
S3	2000	2000	2000	2	0	2	Export	360	Indonesia	IDN	826	United Kingdom	GBR								12	TOBACCO,TOBACCO MANUFACT	1	No Quantity							1078952			0
S3	2000	2000	2000	2	0	2	Export	360	Indonesia	IDN	842	USA	USA								12	TOBACCO,TOBACCO MANUFACT	1	No Quantity							15271899			0
S3	2000	2000	2000	2	0	2	Export	360	Indonesia	IDN	858	Uruguay	URY								12	TOBACCO,TOBACCO MANUFACT	1	No Quantity							144510			0
S3	2000	2000	2000	2	0	2	Export	352	Iceland	ISL	0	World	WLD								21	HIDES,SKINS,FURSKINS,RAW	1	No Quantity							5574853			0
S3	2000	2000	2000	2	0	2	Export	352	Iceland	ISL	124	Canada	CAN								21	HIDES,SKINS,FURSKINS,RAW	1	No Quantity							195			0
S3	2000	2000	2000	2	0	2	Export	352	Iceland	ISL	208	Denmark	DNK								21	HIDES,SKINS,FURSKINS,RAW	1	No Quantity							2936124			0
S3	2000	2000	2000	2	0	2	Export	352	Iceland	ISL	246	Finland	FIN								21	HIDES,SKINS,FURSKINS,RAW	1	No Quantity							1215942			0
S3	2000	2000	2000	2	0	2	Export	352	Iceland	ISL	276	Germany	DEU								21	HIDES,SKINS,FURSKINS,RAW	1	No Quantity							3227			0
S3	2000	2000	2000	2	0	2	Export	352	Iceland	ISL	300	Greece	GRC								21	HIDES,SKINS,FURSKINS,RAW	1	No Quantity							32676			0
S3	2000	2000	2000	2	0	2	Export	352	Iceland	ISL	579	Norway	NOR								21	HIDES,SKINS,FURSKINS,RAW	1	No Quantity							10053			0
S3	2000	2000	2000	2	0	2	Export	352	Iceland	ISL	643	Russian Federation	RUS								21	HIDES,SKINS,FURSKINS,RAW	1	No Quantity							13221			0
S3	2000	2000	2000	2	0	2	Export	352	Iceland	ISL	724	Spain	ESP								21	HIDES,SKINS,FURSKINS,RAW	1	No Quantity							650047			0
S3	2000	2000	2000	2	0	2	Export	352	Iceland	ISL	752	Sweden	SWE								21	HIDES,SKINS,FURSKINS,RAW	1	No Quantity							286017			0
S3	2000	2000	2000	2	0	2	Export	352	Iceland	ISL	757	Switzerland	CHE								21	HIDES,SKINS,FURSKINS,RAW	1	No Quantity							47			0
S3	2000	2000	2000	2	0	2	Export	352	Iceland	ISL	764	Thailand	THA								21	HIDES,SKINS,FURSKINS,RAW	1	No Quantity							37027			0
S3	2000	2000	2000	2	0	2	Export	352	Iceland	ISL	792	Turkey	TUR								21	HIDES,SKINS,FURSKINS,RAW	1	No Quantity							34392			0
S3	2000	2000	2000	2	0	2	Export	352	Iceland	ISL	826	United Kingdom	GBR								21	HIDES,SKINS,FURSKINS,RAW	1	No Quantity							355884			0
S3	2000	2000	2000	2	0	2	Export	360	Indonesia	IDN	0	World	WLD								21	HIDES,SKINS,FURSKINS,RAW	1	No Quantity							2183700			0
S3	2000	2000	2000	2	0	2	Export	360	Indonesia	IDN	32	Argentina	ARG								21	HIDES,SKINS,FURSKINS,RAW	1	No Quantity							12			0
S3	2000	2000	2000	2	0	2	Export	360	Indonesia	IDN	36	Australia	AUS								21	HIDES,SKINS,FURSKINS,RAW	1	No Quantity							22601			0
S3	2000	2000	2000	2	0	2	Export	360	Indonesia	IDN	124	Canada	CAN								21	HIDES,SKINS,FURSKINS,RAW	1	No Quantity							155			0
S3	2000	2000	2000	2	0	2	Export	360	Indonesia	IDN	156	China	CHN								21	HIDES,SKINS,FURSKINS,RAW	1	No Quantity							7405			0
S3	2000	2000	2000	2	0	2	Export	360	Indonesia	IDN	208	Denmark	DNK								21	HIDES,SKINS,FURSKINS,RAW	1	No Quantity							600000			0
S3	2000	2000	2000	2	0	2	Export	360	Indonesia	IDN	276	Germany	DEU								21	HIDES,SKINS,FURSKINS,RAW	1	No Quantity							16020			0
S3	2000	2000	2000	2	0	2	Export	360	Indonesia	IDN	344	China, Hong Kong SAR	HKG								21	HIDES,SKINS,FURSKINS,RAW	1	No Quantity							359044			0
S3	2000	2000	2000	2	0	2	Export	360	Indonesia	IDN	381	Italy	ITA								21	HIDES,SKINS,FURSKINS,RAW	1	No Quantity							256438			0
S3	2000	2000	2000	2	0	2	Export	360	Indonesia	IDN	392	Japan	JPN								21	HIDES,SKINS,FURSKINS,RAW	1	No Quantity							275420			0
S3	2000	2000	2000	2	0	2	Export	360	Indonesia	IDN	410	Rep. of Korea	KOR								21	HIDES,SKINS,FURSKINS,RAW	1	No Quantity							127929			0
S3	2000	2000	2000	2	0	2	Export	360	Indonesia	IDN	450	Madagascar	MDG								21	HIDES,SKINS,FURSKINS,RAW	1	No Quantity							51			0
S3	2000	2000	2000	2	0	2	Export	360	Indonesia	IDN	458	Malaysia	MYS								21	HIDES,SKINS,FURSKINS,RAW	1	No Quantity							715			0
S3	2000	2000	2000	2	0	2	Export	360	Indonesia	IDN	462	Maldives	MDV								21	HIDES,SKINS,FURSKINS,RAW	1	No Quantity							190			0
S3	2000	2000	2000	2	0	2	Export	360	Indonesia	IDN	490	Other Asia, nes									21	HIDES,SKINS,FURSKINS,RAW	1	No Quantity							11763			0
S3	2000	2000	2000	2	0	2	Export	360	Indonesia	IDN	528	Netherlands	NLD								21	HIDES,SKINS,FURSKINS,RAW	1	No Quantity							155			0
S3	2000	2000	2000	2	0	2	Export	360	Indonesia	IDN	699	India	IND								21	HIDES,SKINS,FURSKINS,RAW	1	No Quantity							96118			0
S3	2000	2000	2000	2	0	2	Export	360	Indonesia	IDN	702	Singapore	SGP								21	HIDES,SKINS,FURSKINS,RAW	1	No Quantity							238814			0
S3	2000	2000	2000	2	0	2	Export	360	Indonesia	IDN	724	Spain	ESP								21	HIDES,SKINS,FURSKINS,RAW	1	No Quantity							235			0
S3	2000	2000	2000	2	0	2	Export	360	Indonesia	IDN	757	Switzerland	CHE								21	HIDES,SKINS,FURSKINS,RAW	1	No Quantity							1028			0
S3	2000	2000	2000	2	0	2	Export	360	Indonesia	IDN	764	Thailand	THA								21	HIDES,SKINS,FURSKINS,RAW	1	No Quantity							124601			0
S3	2000	2000	2000	2	0	2	Export	360	Indonesia	IDN	784	United Arab Emirates	ARE								21	HIDES,SKINS,FURSKINS,RAW	1	No Quantity							12420			0
S3	2000	2000	2000	2	0	2	Export	360	Indonesia	IDN	826	United Kingdom	GBR								21	HIDES,SKINS,FURSKINS,RAW	1	No Quantity							29899			0
S3	2000	2000	2000	2	0	2	Export	360	Indonesia	IDN	842	USA	USA								21	HIDES,SKINS,FURSKINS,RAW	1	No Quantity							2687			0
S3	2000	2000	2000	2	0	2	Export	360	Indonesia	IDN	0	World	WLD								22	OIL SEED,OLEAGINUS FRUIT	1	No Quantity							16274089			0
S3	2000	2000	2000	2	0	2	Export	360	Indonesia	IDN	36	Australia	AUS								22	OIL SEED,OLEAGINUS FRUIT	1	No Quantity							112148			0
S3	2000	2000	2000	2	0	2	Export	360	Indonesia	IDN	50	Bangladesh	BGD								22	OIL SEED,OLEAGINUS FRUIT	1	No Quantity							2107029			0
S3	2000	2000	2000	2	0	2	Export	360	Indonesia	IDN	68	Bolivia (Plurinational State of)	BOL								22	OIL SEED,OLEAGINUS FRUIT	1	No Quantity							7579			0
S3	2000	2000	2000	2	0	2	Export	360	Indonesia	IDN	96	Brunei Darussalam	BRN								22	OIL SEED,OLEAGINUS FRUIT	1	No Quantity							453			0
S3	2000	2000	2000	2	0	2	Export	360	Indonesia	IDN	104	Myanmar	MMR								22	OIL SEED,OLEAGINUS FRUIT	1	No Quantity							24500			0
S3	2000	2000	2000	2	0	2	Export	360	Indonesia	IDN	112	Belarus	BLR								22	OIL SEED,OLEAGINUS FRUIT	1	No Quantity							3500			0
S3	2000	2000	2000	2	0	2	Export	360	Indonesia	IDN	124	Canada	CAN								22	OIL SEED,OLEAGINUS FRUIT	1	No Quantity							46639			0
S3	2000	2000	2000	2	0	2	Export	360	Indonesia	IDN	156	China	CHN								22	OIL SEED,OLEAGINUS FRUIT	1	No Quantity							66178			0
S3	2000	2000	2000	2	0	2	Export	360	Indonesia	IDN	251	France	FRA								22	OIL SEED,OLEAGINUS FRUIT	1	No Quantity							182400			0
S3	2000	2000	2000	2	0	2	Export	360	Indonesia	IDN	275	State of Palestine	PSE								22	OIL SEED,OLEAGINUS FRUIT	1	No Quantity							23909			0
S3	2000	2000	2000	2	0	2	Export	360	Indonesia	IDN	344	China, Hong Kong SAR	HKG								22	OIL SEED,OLEAGINUS FRUIT	1	No Quantity							464643			0
S3	2000	2000	2000	2	0	2	Export	360	Indonesia	IDN	381	Italy	ITA								22	OIL SEED,OLEAGINUS FRUIT	1	No Quantity							22			0
S3	2000	2000	2000	2	0	2	Export	360	Indonesia	IDN	392	Japan	JPN								22	OIL SEED,OLEAGINUS FRUIT	1	No Quantity							29023			0
S3	2000	2000	2000	2	0	2	Export	360	Indonesia	IDN	410	Rep. of Korea	KOR								22	OIL SEED,OLEAGINUS FRUIT	1	No Quantity							474559			0
S3	2000	2000	2000	2	0	2	Export	360	Indonesia	IDN	458	Malaysia	MYS								22	OIL SEED,OLEAGINUS FRUIT	1	No Quantity							9957312			0
S3	2000	2000	2000	2	0	2	Export	360	Indonesia	IDN	480	Mauritius	MUS								22	OIL SEED,OLEAGINUS FRUIT	1	No Quantity							4303			0
S3	2000	2000	2000	2	0	2	Export	360	Indonesia	IDN	490	Other Asia, nes									22	OIL SEED,OLEAGINUS FRUIT	1	No Quantity							177911			0
S3	2000	2000	2000	2	0	2	Export	360	Indonesia	IDN	524	Nepal	NPL								22	OIL SEED,OLEAGINUS FRUIT	1	No Quantity							135502			0
S3	2000	2000	2000	2	0	2	Export	360	Indonesia	IDN	528	Netherlands	NLD								22	OIL SEED,OLEAGINUS FRUIT	1	No Quantity							235405			0
S3	2000	2000	2000	2	0	2	Export	360	Indonesia	IDN	562	Niger	NER								22	OIL SEED,OLEAGINUS FRUIT	1	No Quantity							21926			0
S3	2000	2000	2000	2	0	2	Export	360	Indonesia	IDN	586	Pakistan	PAK								22	OIL SEED,OLEAGINUS FRUIT	1	No Quantity							14752			0
S3	2000	2000	2000	2	0	2	Export	360	Indonesia	IDN	598	Papua New Guinea	PNG								22	OIL SEED,OLEAGINUS FRUIT	1	No Quantity							54743			0
S3	2000	2000	2000	2	0	2	Export	360	Indonesia	IDN	608	Philippines	PHL								22	OIL SEED,OLEAGINUS FRUIT	1	No Quantity							92571			0
S3	2000	2000	2000	2	0	2	Export	360	Indonesia	IDN	626	Timor-Leste	TLS								22	OIL SEED,OLEAGINUS FRUIT	1	No Quantity							189662			0
S3	2000	2000	2000	2	0	2	Export	360	Indonesia	IDN	682	Saudi Arabia	SAU								22	OIL SEED,OLEAGINUS FRUIT	1	No Quantity							42436			0
S3	2000	2000	2000	2	0	2	Export	360	Indonesia	IDN	699	India	IND								22	OIL SEED,OLEAGINUS FRUIT	1	No Quantity							362638			0
S3	2000	2000	2000	2	0	2	Export	360	Indonesia	IDN	702	Singapore	SGP								22	OIL SEED,OLEAGINUS FRUIT	1	No Quantity							746946			0
S3	2000	2000	2000	2	0	2	Export	360	Indonesia	IDN	704	Viet Nam	VNM								22	OIL SEED,OLEAGINUS FRUIT	1	No Quantity							100917			0
S3	2000	2000	2000	2	0	2	Export	360	Indonesia	IDN	710	South Africa	ZAF								22	OIL SEED,OLEAGINUS FRUIT	1	No Quantity							145156			0
S3	2000	2000	2000	2	0	2	Export	360	Indonesia	IDN	736	Fmr Sudan	SDN								22	OIL SEED,OLEAGINUS FRUIT	1	No Quantity							178464			0
S3	2000	2000	2000	2	0	2	Export	360	Indonesia	IDN	764	Thailand	THA								22	OIL SEED,OLEAGINUS FRUIT	1	No Quantity							113979			0
S3	2000	2000	2000	2	0	2	Export	360	Indonesia	IDN	826	United Kingdom	GBR								22	OIL SEED,OLEAGINUS FRUIT	1	No Quantity							14367			0
S3	2000	2000	2000	2	0	2	Export	360	Indonesia	IDN	842	USA	USA								22	OIL SEED,OLEAGINUS FRUIT	1	No Quantity							142517			0
S3	2000	2000	2000	2	0	2	Export	352	Iceland	ISL	0	World	WLD								23	CRUDE RUBBER	1	No Quantity							19			0
S3	2000	2000	2000	2	0	2	Export	352	Iceland	ISL	579	Norway	NOR								23	CRUDE RUBBER	1	No Quantity							19			0
S3	2000	2000	2000	2	0	2	Export	360	Indonesia	IDN	0	World	WLD								23	CRUDE RUBBER	1	No Quantity							912215845			0
S3	2000	2000	2000	2	0	2	Export	360	Indonesia	IDN	16	American Samoa	ASM								23	CRUDE RUBBER	1	No Quantity							74172			0
S3	2000	2000	2000	2	0	2	Export	360	Indonesia	IDN	32	Argentina	ARG								23	CRUDE RUBBER	1	No Quantity							6578405			0
S3	2000	2000	2000	2	0	2	Export	360	Indonesia	IDN	36	Australia	AUS								23	CRUDE RUBBER	1	No Quantity							9331130			0
S3	2000	2000	2000	2	0	2	Export	360	Indonesia	IDN	40	Austria	AUT								23	CRUDE RUBBER	1	No Quantity							44045			0
S3	2000	2000	2000	2	0	2	Export	360	Indonesia	IDN	44	Bahamas	BHS								23	CRUDE RUBBER	1	No Quantity							26256			0
S3	2000	2000	2000	2	0	2	Export	360	Indonesia	IDN	50	Bangladesh	BGD								23	CRUDE RUBBER	1	No Quantity							59028			0
S3	2000	2000	2000	2	0	2	Export	360	Indonesia	IDN	56	Belgium	BEL								23	CRUDE RUBBER	1	No Quantity							22678998			0
S3	2000	2000	2000	2	0	2	Export	360	Indonesia	IDN	76	Brazil	BRA								23	CRUDE RUBBER	1	No Quantity							21571805			0
S3	2000	2000	2000	2	0	2	Export	360	Indonesia	IDN	100	Bulgaria	BGR								23	CRUDE RUBBER	1	No Quantity							85228			0
S3	2000	2000	2000	2	0	2	Export	360	Indonesia	IDN	116	Cambodia	KHM								23	CRUDE RUBBER	1	No Quantity							1775093			0
S3	2000	2000	2000	2	0	2	Export	360	Indonesia	IDN	120	Cameroon	CMR								23	CRUDE RUBBER	1	No Quantity							91291			0
S3	2000	2000	2000	2	0	2	Export	360	Indonesia	IDN	124	Canada	CAN								23	CRUDE RUBBER	1	No Quantity							37683802			0
S3	2000	2000	2000	2	0	2	Export	360	Indonesia	IDN	144	Sri Lanka	LKA								23	CRUDE RUBBER	1	No Quantity							262488			0
S3	2000	2000	2000	2	0	2	Export	360	Indonesia	IDN	152	Chile	CHL								23	CRUDE RUBBER	1	No Quantity							2718409			0
S3	2000	2000	2000	2	0	2	Export	360	Indonesia	IDN	156	China	CHN								23	CRUDE RUBBER	1	No Quantity							30449878			0
S3	2000	2000	2000	2	0	2	Export	360	Indonesia	IDN	170	Colombia	COL								23	CRUDE RUBBER	1	No Quantity							7168185			0
S3	2000	2000	2000	2	0	2	Export	360	Indonesia	IDN	180	Dem. Rep. of the Congo	COD								23	CRUDE RUBBER	1	No Quantity							6954			0
S3	2000	2000	2000	2	0	2	Export	360	Indonesia	IDN	188	Costa Rica	CRI								23	CRUDE RUBBER	1	No Quantity							45538			0
S3	2000	2000	2000	2	0	2	Export	360	Indonesia	IDN	203	Czechia	CZE								23	CRUDE RUBBER	1	No Quantity							242737			0
S3	2000	2000	2000	2	0	2	Export	360	Indonesia	IDN	208	Denmark	DNK								23	CRUDE RUBBER	1	No Quantity							5482037			0
S3	2000	2000	2000	2	0	2	Export	360	Indonesia	IDN	218	Ecuador	ECU								23	CRUDE RUBBER	1	No Quantity							2902172			0
S3	2000	2000	2000	2	0	2	Export	360	Indonesia	IDN	242	Fiji	FJI								23	CRUDE RUBBER	1	No Quantity							131644			0
S3	2000	2000	2000	2	0	2	Export	360	Indonesia	IDN	251	France	FRA								23	CRUDE RUBBER	1	No Quantity							8271934			0
S3	2000	2000	2000	2	0	2	Export	360	Indonesia	IDN	258	French Polynesia	PYF								23	CRUDE RUBBER	1	No Quantity							315			0
S3	2000	2000	2000	2	0	2	Export	360	Indonesia	IDN	262	Djibouti	DJI								23	CRUDE RUBBER	1	No Quantity							104106			0
S3	2000	2000	2000	2	0	2	Export	360	Indonesia	IDN	268	Georgia	GEO								23	CRUDE RUBBER	1	No Quantity							35873			0
S3	2000	2000	2000	2	0	2	Export	360	Indonesia	IDN	276	Germany	DEU								23	CRUDE RUBBER	1	No Quantity							37026444			0
S3	2000	2000	2000	2	0	2	Export	360	Indonesia	IDN	300	Greece	GRC								23	CRUDE RUBBER	1	No Quantity							1252077			0
S3	2000	2000	2000	2	0	2	Export	360	Indonesia	IDN	316	Guam	GUM								23	CRUDE RUBBER	1	No Quantity							198			0
S3	2000	2000	2000	2	0	2	Export	360	Indonesia	IDN	340	Honduras	HND								23	CRUDE RUBBER	1	No Quantity							121579			0
S3	2000	2000	2000	2	0	2	Export	360	Indonesia	IDN	344	China, Hong Kong SAR	HKG								23	CRUDE RUBBER	1	No Quantity							1073130			0
S3	2000	2000	2000	2	0	2	Export	360	Indonesia	IDN	348	Hungary	HUN								23	CRUDE RUBBER	1	No Quantity							2839050			0
S3	2000	2000	2000	2	0	2	Export	360	Indonesia	IDN	352	Iceland	ISL								23	CRUDE RUBBER	1	No Quantity							63167			0
S3	2000	2000	2000	2	0	2	Export	360	Indonesia	IDN	364	Iran	IRN								23	CRUDE RUBBER	1	No Quantity							75103			0
S3	2000	2000	2000	2	0	2	Export	360	Indonesia	IDN	372	Ireland	IRL								23	CRUDE RUBBER	1	No Quantity							114701			0
S3	2000	2000	2000	2	0	2	Export	360	Indonesia	IDN	376	Israel	ISR								23	CRUDE RUBBER	1	No Quantity							20160			0
S3	2000	2000	2000	2	0	2	Export	360	Indonesia	IDN	381	Italy	ITA								23	CRUDE RUBBER	1	No Quantity							13095479			0
S3	2000	2000	2000	2	0	2	Export	360	Indonesia	IDN	392	Japan	JPN								23	CRUDE RUBBER	1	No Quantity							92079549			0
S3	2000	2000	2000	2	0	2	Export	360	Indonesia	IDN	400	Jordan	JOR								23	CRUDE RUBBER	1	No Quantity							69778			0
S3	2000	2000	2000	2	0	2	Export	360	Indonesia	IDN	404	Kenya	KEN								23	CRUDE RUBBER	1	No Quantity							61860			0
S3	2000	2000	2000	2	0	2	Export	360	Indonesia	IDN	408	Dem. People's Rep. of Korea	PRK								23	CRUDE RUBBER	1	No Quantity							15165			0
S3	2000	2000	2000	2	0	2	Export	360	Indonesia	IDN	410	Rep. of Korea	KOR								23	CRUDE RUBBER	1	No Quantity							47610140			0
S3	2000	2000	2000	2	0	2	Export	360	Indonesia	IDN	414	Kuwait	KWT								23	CRUDE RUBBER	1	No Quantity							34694			0
S3	2000	2000	2000	2	0	2	Export	360	Indonesia	IDN	422	Lebanon	LBN								23	CRUDE RUBBER	1	No Quantity							3270			0
S3	2000	2000	2000	2	0	2	Export	360	Indonesia	IDN	428	Latvia	LVA								23	CRUDE RUBBER	1	No Quantity							11624			0
S3	2000	2000	2000	2	0	2	Export	360	Indonesia	IDN	442	Luxembourg	LUX								23	CRUDE RUBBER	1	No Quantity							2189470			0
S3	2000	2000	2000	2	0	2	Export	360	Indonesia	IDN	458	Malaysia	MYS								23	CRUDE RUBBER	1	No Quantity							5248136			0
S3	2000	2000	2000	2	0	2	Export	360	Indonesia	IDN	462	Maldives	MDV								23	CRUDE RUBBER	1	No Quantity							382			0
S3	2000	2000	2000	2	0	2	Export	360	Indonesia	IDN	470	Malta	MLT								23	CRUDE RUBBER	1	No Quantity							657764			0
S3	2000	2000	2000	2	0	2	Export	360	Indonesia	IDN	480	Mauritius	MUS								23	CRUDE RUBBER	1	No Quantity							15846			0
S3	2000	2000	2000	2	0	2	Export	360	Indonesia	IDN	484	Mexico	MEX								23	CRUDE RUBBER	1	No Quantity							20974062			0
S3	2000	2000	2000	2	0	2	Export	360	Indonesia	IDN	490	Other Asia, nes									23	CRUDE RUBBER	1	No Quantity							7188434			0
S3	2000	2000	2000	2	0	2	Export	360	Indonesia	IDN	504	Morocco	MAR								23	CRUDE RUBBER	1	No Quantity							126955			0
S3	2000	2000	2000	2	0	2	Export	360	Indonesia	IDN	528	Netherlands	NLD								23	CRUDE RUBBER	1	No Quantity							15446685			0
S3	2000	2000	2000	2	0	2	Export	360	Indonesia	IDN	530	Neth. Antilles	ANT								23	CRUDE RUBBER	1	No Quantity							64169			0
S3	2000	2000	2000	2	0	2	Export	360	Indonesia	IDN	554	New Zealand	NZL								23	CRUDE RUBBER	1	No Quantity							1289019			0
S3	2000	2000	2000	2	0	2	Export	360	Indonesia	IDN	579	Norway	NOR								23	CRUDE RUBBER	1	No Quantity							35362			0
S3	2000	2000	2000	2	0	2	Export	360	Indonesia	IDN	586	Pakistan	PAK								23	CRUDE RUBBER	1	No Quantity							1759332			0
S3	2000	2000	2000	2	0	2	Export	360	Indonesia	IDN	600	Paraguay	PRY								23	CRUDE RUBBER	1	No Quantity							179424			0
S3	2000	2000	2000	2	0	2	Export	360	Indonesia	IDN	604	Peru	PER								23	CRUDE RUBBER	1	No Quantity							3972642			0
S3	2000	2000	2000	2	0	2	Export	360	Indonesia	IDN	608	Philippines	PHL								23	CRUDE RUBBER	1	No Quantity							890587			0
S3	2000	2000	2000	2	0	2	Export	360	Indonesia	IDN	616	Poland	POL								23	CRUDE RUBBER	1	No Quantity							13541351			0
S3	2000	2000	2000	2	0	2	Export	360	Indonesia	IDN	620	Portugal	PRT								23	CRUDE RUBBER	1	No Quantity							100281			0
S3	2000	2000	2000	2	0	2	Export	360	Indonesia	IDN	626	Timor-Leste	TLS								23	CRUDE RUBBER	1	No Quantity							252			0
S3	2000	2000	2000	2	0	2	Export	360	Indonesia	IDN	642	Romania	ROU								23	CRUDE RUBBER	1	No Quantity							1078182			0
S3	2000	2000	2000	2	0	2	Export	360	Indonesia	IDN	643	Russian Federation	RUS								23	CRUDE RUBBER	1	No Quantity							1576916			0
S3	2000	2000	2000	2	0	2	Export	360	Indonesia	IDN	662	Saint Lucia	LCA								23	CRUDE RUBBER	1	No Quantity							175593			0
S3	2000	2000	2000	2	0	2	Export	360	Indonesia	IDN	678	Sao Tome and Principe	STP								23	CRUDE RUBBER	1	No Quantity							146320			0
S3	2000	2000	2000	2	0	2	Export	360	Indonesia	IDN	682	Saudi Arabia	SAU								23	CRUDE RUBBER	1	No Quantity							220634			0
S3	2000	2000	2000	2	0	2	Export	360	Indonesia	IDN	694	Sierra Leone	SLE								23	CRUDE RUBBER	1	No Quantity							84399			0
S3	2000	2000	2000	2	0	2	Export	360	Indonesia	IDN	699	India	IND								23	CRUDE RUBBER	1	No Quantity							4001953			0
S3	2000	2000	2000	2	0	2	Export	360	Indonesia	IDN	702	Singapore	SGP								23	CRUDE RUBBER	1	No Quantity							56898112			0
S3	2000	2000	2000	2	0	2	Export	360	Indonesia	IDN	703	Slovakia	SVK								23	CRUDE RUBBER	1	No Quantity							114444			0
S3	2000	2000	2000	2	0	2	Export	360	Indonesia	IDN	704	Viet Nam	VNM								23	CRUDE RUBBER	1	No Quantity							279809			0
S3	2000	2000	2000	2	0	2	Export	360	Indonesia	IDN	705	Slovenia	SVN								23	CRUDE RUBBER	1	No Quantity							6966587			0
S3	2000	2000	2000	2	0	2	Export	360	Indonesia	IDN	710	South Africa	ZAF								23	CRUDE RUBBER	1	No Quantity							8321830			0
S3	2000	2000	2000	2	0	2	Export	360	Indonesia	IDN	724	Spain	ESP								23	CRUDE RUBBER	1	No Quantity							12692435			0
S3	2000	2000	2000	2	0	2	Export	360	Indonesia	IDN	740	Suriname	SUR								23	CRUDE RUBBER	1	No Quantity							12499			0
S3	2000	2000	2000	2	0	2	Export	360	Indonesia	IDN	752	Sweden	SWE								23	CRUDE RUBBER	1	No Quantity							132163			0
S3	2000	2000	2000	2	0	2	Export	360	Indonesia	IDN	757	Switzerland	CHE								23	CRUDE RUBBER	1	No Quantity							970459			0
S3	2000	2000	2000	2	0	2	Export	360	Indonesia	IDN	760	Syria	SYR								23	CRUDE RUBBER	1	No Quantity							105724			0
S3	2000	2000	2000	2	0	2	Export	360	Indonesia	IDN	762	Tajikistan	TJK								23	CRUDE RUBBER	1	No Quantity							15003			0
S3	2000	2000	2000	2	0	2	Export	360	Indonesia	IDN	764	Thailand	THA								23	CRUDE RUBBER	1	No Quantity							45453			0
S3	2000	2000	2000	2	0	2	Export	360	Indonesia	IDN	772	Tokelau	TKL								23	CRUDE RUBBER	1	No Quantity							65520			0
S3	2000	2000	2000	2	0	2	Export	360	Indonesia	IDN	780	Trinidad and Tobago	TTO								23	CRUDE RUBBER	1	No Quantity							29688			0
S3	2000	2000	2000	2	0	2	Export	360	Indonesia	IDN	784	United Arab Emirates	ARE								23	CRUDE RUBBER	1	No Quantity							266058			0
S3	2000	2000	2000	2	0	2	Export	360	Indonesia	IDN	788	Tunisia	TUN								23	CRUDE RUBBER	1	No Quantity							115818			0
S3	2000	2000	2000	2	0	2	Export	360	Indonesia	IDN	792	Turkey	TUR								23	CRUDE RUBBER	1	No Quantity							5238805			0
S3	2000	2000	2000	2	0	2	Export	360	Indonesia	IDN	795	Turkmenistan	TKM								23	CRUDE RUBBER	1	No Quantity							14817			0
S3	2000	2000	2000	2	0	2	Export	360	Indonesia	IDN	800	Uganda	UGA								23	CRUDE RUBBER	1	No Quantity							44666			0
S3	2000	2000	2000	2	0	2	Export	360	Indonesia	IDN	804	Ukraine	UKR								23	CRUDE RUBBER	1	No Quantity							275081			0
S3	2000	2000	2000	2	0	2	Export	360	Indonesia	IDN	807	North Macedonia	MKD								23	CRUDE RUBBER	1	No Quantity							61488			0
S3	2000	2000	2000	2	0	2	Export	360	Indonesia	IDN	818	Egypt	EGY								23	CRUDE RUBBER	1	No Quantity							1531842			0
S3	2000	2000	2000	2	0	2	Export	360	Indonesia	IDN	826	United Kingdom	GBR								23	CRUDE RUBBER	1	No Quantity							14640098			0
S3	2000	2000	2000	2	0	2	Export	360	Indonesia	IDN	842	USA	USA								23	CRUDE RUBBER	1	No Quantity							363839338			0
S3	2000	2000	2000	2	0	2	Export	360	Indonesia	IDN	858	Uruguay	URY								23	CRUDE RUBBER	1	No Quantity							232458			0
S3	2000	2000	2000	2	0	2	Export	360	Indonesia	IDN	862	Venezuela	VEN								23	CRUDE RUBBER	1	No Quantity							4952809			0
S3	2000	2000	2000	2	0	2	Export	352	Iceland	ISL	0	World	WLD								24	CORK AND WOOD	1	No Quantity							435327			0
S3	2000	2000	2000	2	0	2	Export	352	Iceland	ISL	208	Denmark	DNK								24	CORK AND WOOD	1	No Quantity							15618			0
S3	2000	2000	2000	2	0	2	Export	352	Iceland	ISL	234	Faeroe Isds	FRO								24	CORK AND WOOD	1	No Quantity							13577			0
S3	2000	2000	2000	2	0	2	Export	352	Iceland	ISL	579	Norway	NOR								24	CORK AND WOOD	1	No Quantity							65825			0
S3	2000	2000	2000	2	0	2	Export	352	Iceland	ISL	752	Sweden	SWE								24	CORK AND WOOD	1	No Quantity							322894			0
S3	2000	2000	2000	2	0	2	Export	352	Iceland	ISL	826	United Kingdom	GBR								24	CORK AND WOOD	1	No Quantity							17413			0
S3	2000	2000	2000	2	0	2	Export	360	Indonesia	IDN	0	World	WLD								24	CORK AND WOOD	1	No Quantity							378673666			0
S3	2000	2000	2000	2	0	2	Export	360	Indonesia	IDN	4	Afghanistan	AFG								24	CORK AND WOOD	1	No Quantity							4140			0
S3	2000	2000	2000	2	0	2	Export	360	Indonesia	IDN	16	American Samoa	ASM								24	CORK AND WOOD	1	No Quantity							19146			0
S3	2000	2000	2000	2	0	2	Export	360	Indonesia	IDN	24	Angola	AGO								24	CORK AND WOOD	1	No Quantity							10843			0
S3	2000	2000	2000	2	0	2	Export	360	Indonesia	IDN	32	Argentina	ARG								24	CORK AND WOOD	1	No Quantity							41250			0
S3	2000	2000	2000	2	0	2	Export	360	Indonesia	IDN	36	Australia	AUS								24	CORK AND WOOD	1	No Quantity							7144987			0
S3	2000	2000	2000	2	0	2	Export	360	Indonesia	IDN	40	Austria	AUT								24	CORK AND WOOD	1	No Quantity							1583			0
S3	2000	2000	2000	2	0	2	Export	360	Indonesia	IDN	48	Bahrain	BHR								24	CORK AND WOOD	1	No Quantity							278458			0
S3	2000	2000	2000	2	0	2	Export	360	Indonesia	IDN	56	Belgium	BEL								24	CORK AND WOOD	1	No Quantity							6080003			0
S3	2000	2000	2000	2	0	2	Export	360	Indonesia	IDN	68	Bolivia (Plurinational State of)	BOL								24	CORK AND WOOD	1	No Quantity							3258			0
S3	2000	2000	2000	2	0	2	Export	360	Indonesia	IDN	70	Bosnia Herzegovina	BIH								24	CORK AND WOOD	1	No Quantity							200			0
S3	2000	2000	2000	2	0	2	Export	360	Indonesia	IDN	76	Brazil	BRA								24	CORK AND WOOD	1	No Quantity							24143			0
S3	2000	2000	2000	2	0	2	Export	360	Indonesia	IDN	96	Brunei Darussalam	BRN								24	CORK AND WOOD	1	No Quantity							20151			0
S3	2000	2000	2000	2	0	2	Export	360	Indonesia	IDN	100	Bulgaria	BGR								24	CORK AND WOOD	1	No Quantity							262905			0
S3	2000	2000	2000	2	0	2	Export	360	Indonesia	IDN	116	Cambodia	KHM								24	CORK AND WOOD	1	No Quantity							12959			0
S3	2000	2000	2000	2	0	2	Export	360	Indonesia	IDN	120	Cameroon	CMR								24	CORK AND WOOD	1	No Quantity							15578			0
S3	2000	2000	2000	2	0	2	Export	360	Indonesia	IDN	124	Canada	CAN								24	CORK AND WOOD	1	No Quantity							1259456			0
S3	2000	2000	2000	2	0	2	Export	360	Indonesia	IDN	144	Sri Lanka	LKA								24	CORK AND WOOD	1	No Quantity							56405			0
S3	2000	2000	2000	2	0	2	Export	360	Indonesia	IDN	152	Chile	CHL								24	CORK AND WOOD	1	No Quantity							60			0
S3	2000	2000	2000	2	0	2	Export	360	Indonesia	IDN	156	China	CHN								24	CORK AND WOOD	1	No Quantity							71200370			0
S3	2000	2000	2000	2	0	2	Export	360	Indonesia	IDN	162	Christmas Isds	CXR								24	CORK AND WOOD	1	No Quantity							5			0
S3	2000	2000	2000	2	0	2	Export	360	Indonesia	IDN	166	Cocos Isds	CCK								24	CORK AND WOOD	1	No Quantity							23660			0
S3	2000	2000	2000	2	0	2	Export	360	Indonesia	IDN	180	Dem. Rep. of the Congo	COD								24	CORK AND WOOD	1	No Quantity							7910			0
S3	2000	2000	2000	2	0	2	Export	360	Indonesia	IDN	184	Cook Isds	COK								24	CORK AND WOOD	1	No Quantity							1012			0
S3	2000	2000	2000	2	0	2	Export	360	Indonesia	IDN	188	Costa Rica	CRI								24	CORK AND WOOD	1	No Quantity							33207			0
S3	2000	2000	2000	2	0	2	Export	360	Indonesia	IDN	196	Cyprus	CYP								24	CORK AND WOOD	1	No Quantity							8779			0
S3	2000	2000	2000	2	0	2	Export	360	Indonesia	IDN	203	Czechia	CZE								24	CORK AND WOOD	1	No Quantity							18365			0
S3	2000	2000	2000	2	0	2	Export	360	Indonesia	IDN	208	Denmark	DNK								24	CORK AND WOOD	1	No Quantity							476053			0
S3	2000	2000	2000	2	0	2	Export	360	Indonesia	IDN	212	Dominica	DMA								24	CORK AND WOOD	1	No Quantity							18			0
S3	2000	2000	2000	2	0	2	Export	360	Indonesia	IDN	214	Dominican Rep.	DOM								24	CORK AND WOOD	1	No Quantity							1813			0
S3	2000	2000	2000	2	0	2	Export	360	Indonesia	IDN	231	Ethiopia	ETH								24	CORK AND WOOD	1	No Quantity							4190			0
S3	2000	2000	2000	2	0	2	Export	360	Indonesia	IDN	234	Faeroe Isds	FRO								24	CORK AND WOOD	1	No Quantity							37193			0
S3	2000	2000	2000	2	0	2	Export	360	Indonesia	IDN	242	Fiji	FJI								24	CORK AND WOOD	1	No Quantity							48			0
S3	2000	2000	2000	2	0	2	Export	360	Indonesia	IDN	246	Finland	FIN								24	CORK AND WOOD	1	No Quantity							231504			0
S3	2000	2000	2000	2	0	2	Export	360	Indonesia	IDN	251	France	FRA								24	CORK AND WOOD	1	No Quantity							1378076			0
S3	2000	2000	2000	2	0	2	Export	360	Indonesia	IDN	258	French Polynesia	PYF								24	CORK AND WOOD	1	No Quantity							36510			0
S3	2000	2000	2000	2	0	2	Export	360	Indonesia	IDN	276	Germany	DEU								24	CORK AND WOOD	1	No Quantity							2266345			0
S3	2000	2000	2000	2	0	2	Export	360	Indonesia	IDN	300	Greece	GRC								24	CORK AND WOOD	1	No Quantity							177354			0
S3	2000	2000	2000	2	0	2	Export	360	Indonesia	IDN	316	Guam	GUM								24	CORK AND WOOD	1	No Quantity							9572			0
S3	2000	2000	2000	2	0	2	Export	360	Indonesia	IDN	344	China, Hong Kong SAR	HKG								24	CORK AND WOOD	1	No Quantity							43764010			0
S3	2000	2000	2000	2	0	2	Export	360	Indonesia	IDN	348	Hungary	HUN								24	CORK AND WOOD	1	No Quantity							744			0
S3	2000	2000	2000	2	0	2	Export	360	Indonesia	IDN	364	Iran	IRN								24	CORK AND WOOD	1	No Quantity							155236			0
S3	2000	2000	2000	2	0	2	Export	360	Indonesia	IDN	372	Ireland	IRL								24	CORK AND WOOD	1	No Quantity							323418			0
S3	2000	2000	2000	2	0	2	Export	360	Indonesia	IDN	376	Israel	ISR								24	CORK AND WOOD	1	No Quantity							82984			0
S3	2000	2000	2000	2	0	2	Export	360	Indonesia	IDN	381	Italy	ITA								24	CORK AND WOOD	1	No Quantity							12194740			0
S3	2000	2000	2000	2	0	2	Export	360	Indonesia	IDN	388	Jamaica	JAM								24	CORK AND WOOD	1	No Quantity							410			0
S3	2000	2000	2000	2	0	2	Export	360	Indonesia	IDN	392	Japan	JPN								24	CORK AND WOOD	1	No Quantity							68776284			0
S3	2000	2000	2000	2	0	2	Export	360	Indonesia	IDN	400	Jordan	JOR								24	CORK AND WOOD	1	No Quantity							28275			0
S3	2000	2000	2000	2	0	2	Export	360	Indonesia	IDN	404	Kenya	KEN								24	CORK AND WOOD	1	No Quantity							23459			0
S3	2000	2000	2000	2	0	2	Export	360	Indonesia	IDN	408	Dem. People's Rep. of Korea	PRK								24	CORK AND WOOD	1	No Quantity							20650			0
S3	2000	2000	2000	2	0	2	Export	360	Indonesia	IDN	410	Rep. of Korea	KOR								24	CORK AND WOOD	1	No Quantity							33880735			0
S3	2000	2000	2000	2	0	2	Export	360	Indonesia	IDN	414	Kuwait	KWT								24	CORK AND WOOD	1	No Quantity							350543			0
S3	2000	2000	2000	2	0	2	Export	360	Indonesia	IDN	422	Lebanon	LBN								24	CORK AND WOOD	1	No Quantity							3040			0
S3	2000	2000	2000	2	0	2	Export	360	Indonesia	IDN	428	Latvia	LVA								24	CORK AND WOOD	1	No Quantity							2656			0
S3	2000	2000	2000	2	0	2	Export	360	Indonesia	IDN	430	Liberia	LBR								24	CORK AND WOOD	1	No Quantity							9453			0
S3	2000	2000	2000	2	0	2	Export	360	Indonesia	IDN	440	Lithuania	LTU								24	CORK AND WOOD	1	No Quantity							5201			0
S3	2000	2000	2000	2	0	2	Export	360	Indonesia	IDN	458	Malaysia	MYS								24	CORK AND WOOD	1	No Quantity							10605600			0
S3	2000	2000	2000	2	0	2	Export	360	Indonesia	IDN	462	Maldives	MDV								24	CORK AND WOOD	1	No Quantity							27747			0
S3	2000	2000	2000	2	0	2	Export	360	Indonesia	IDN	470	Malta	MLT								24	CORK AND WOOD	1	No Quantity							4550			0
S3	2000	2000	2000	2	0	2	Export	360	Indonesia	IDN	480	Mauritius	MUS								24	CORK AND WOOD	1	No Quantity							7965			0
S3	2000	2000	2000	2	0	2	Export	360	Indonesia	IDN	484	Mexico	MEX								24	CORK AND WOOD	1	No Quantity							133354			0
S3	2000	2000	2000	2	0	2	Export	360	Indonesia	IDN	490	Other Asia, nes									24	CORK AND WOOD	1	No Quantity							30901835			0
S3	2000	2000	2000	2	0	2	Export	360	Indonesia	IDN	496	Mongolia	MNG								24	CORK AND WOOD	1	No Quantity							1260			0
S3	2000	2000	2000	2	0	2	Export	360	Indonesia	IDN	508	Mozambique	MOZ								24	CORK AND WOOD	1	No Quantity							4603			0
S3	2000	2000	2000	2	0	2	Export	360	Indonesia	IDN	512	Oman	OMN								24	CORK AND WOOD	1	No Quantity							14519			0
S3	2000	2000	2000	2	0	2	Export	360	Indonesia	IDN	516	Namibia	NAM								24	CORK AND WOOD	1	No Quantity							189			0
S3	2000	2000	2000	2	0	2	Export	360	Indonesia	IDN	528	Netherlands	NLD								24	CORK AND WOOD	1	No Quantity							13304827			0
S3	2000	2000	2000	2	0	2	Export	360	Indonesia	IDN	530	Neth. Antilles	ANT								24	CORK AND WOOD	1	No Quantity							12129			0
S3	2000	2000	2000	2	0	2	Export	360	Indonesia	IDN	533	Aruba	ABW								24	CORK AND WOOD	1	No Quantity							4			0
S3	2000	2000	2000	2	0	2	Export	360	Indonesia	IDN	540	New Caledonia	NCL								24	CORK AND WOOD	1	No Quantity							31479			0
S3	2000	2000	2000	2	0	2	Export	360	Indonesia	IDN	554	New Zealand	NZL								24	CORK AND WOOD	1	No Quantity							1263925			0
S3	2000	2000	2000	2	0	2	Export	360	Indonesia	IDN	562	Niger	NER								24	CORK AND WOOD	1	No Quantity							105575			0
S3	2000	2000	2000	2	0	2	Export	360	Indonesia	IDN	566	Nigeria	NGA								24	CORK AND WOOD	1	No Quantity							14041			0
S3	2000	2000	2000	2	0	2	Export	360	Indonesia	IDN	579	Norway	NOR								24	CORK AND WOOD	1	No Quantity							1560799			0
S3	2000	2000	2000	2	0	2	Export	360	Indonesia	IDN	580	N. Mariana Isds	MNP								24	CORK AND WOOD	1	No Quantity							3276			0
S3	2000	2000	2000	2	0	2	Export	360	Indonesia	IDN	585	Palau	PLW								24	CORK AND WOOD	1	No Quantity							8555			0
S3	2000	2000	2000	2	0	2	Export	360	Indonesia	IDN	586	Pakistan	PAK								24	CORK AND WOOD	1	No Quantity							60669			0
S3	2000	2000	2000	2	0	2	Export	360	Indonesia	IDN	604	Peru	PER								24	CORK AND WOOD	1	No Quantity							17229			0
S3	2000	2000	2000	2	0	2	Export	360	Indonesia	IDN	608	Philippines	PHL								24	CORK AND WOOD	1	No Quantity							316162			0
S3	2000	2000	2000	2	0	2	Export	360	Indonesia	IDN	616	Poland	POL								24	CORK AND WOOD	1	No Quantity							171132			0
S3	2000	2000	2000	2	0	2	Export	360	Indonesia	IDN	620	Portugal	PRT								24	CORK AND WOOD	1	No Quantity							103543			0
S3	2000	2000	2000	2	0	2	Export	360	Indonesia	IDN	626	Timor-Leste	TLS								24	CORK AND WOOD	1	No Quantity							1374067			0
S3	2000	2000	2000	2	0	2	Export	360	Indonesia	IDN	634	Qatar	QAT								24	CORK AND WOOD	1	No Quantity							42153			0
S3	2000	2000	2000	2	0	2	Export	360	Indonesia	IDN	643	Russian Federation	RUS								24	CORK AND WOOD	1	No Quantity							372046			0
S3	2000	2000	2000	2	0	2	Export	360	Indonesia	IDN	654	Saint Helena	SHN								24	CORK AND WOOD	1	No Quantity							13899			0
S3	2000	2000	2000	2	0	2	Export	360	Indonesia	IDN	660	Anguilla	AIA								24	CORK AND WOOD	1	No Quantity							6011			0
S3	2000	2000	2000	2	0	2	Export	360	Indonesia	IDN	682	Saudi Arabia	SAU								24	CORK AND WOOD	1	No Quantity							1053996			0
S3	2000	2000	2000	2	0	2	Export	360	Indonesia	IDN	686	Senegal	SEN								24	CORK AND WOOD	1	No Quantity							20821			0
S3	2000	2000	2000	2	0	2	Export	360	Indonesia	IDN	690	Seychelles	SYC								24	CORK AND WOOD	1	No Quantity							2102			0
S3	2000	2000	2000	2	0	2	Export	360	Indonesia	IDN	694	Sierra Leone	SLE								24	CORK AND WOOD	1	No Quantity							7637			0
S3	2000	2000	2000	2	0	2	Export	360	Indonesia	IDN	699	India	IND								24	CORK AND WOOD	1	No Quantity							12927294			0
S3	2000	2000	2000	2	0	2	Export	360	Indonesia	IDN	702	Singapore	SGP								24	CORK AND WOOD	1	No Quantity							15569325			0
S3	2000	2000	2000	2	0	2	Export	360	Indonesia	IDN	704	Viet Nam	VNM								24	CORK AND WOOD	1	No Quantity							1444131			0
S3	2000	2000	2000	2	0	2	Export	360	Indonesia	IDN	705	Slovenia	SVN								24	CORK AND WOOD	1	No Quantity							22997			0
S3	2000	2000	2000	2	0	2	Export	360	Indonesia	IDN	710	South Africa	ZAF								24	CORK AND WOOD	1	No Quantity							1873586			0
S3	2000	2000	2000	2	0	2	Export	360	Indonesia	IDN	724	Spain	ESP								24	CORK AND WOOD	1	No Quantity							546703			0
S3	2000	2000	2000	2	0	2	Export	360	Indonesia	IDN	752	Sweden	SWE								24	CORK AND WOOD	1	No Quantity							45340			0
S3	2000	2000	2000	2	0	2	Export	360	Indonesia	IDN	757	Switzerland	CHE								24	CORK AND WOOD	1	No Quantity							727136			0
S3	2000	2000	2000	2	0	2	Export	360	Indonesia	IDN	764	Thailand	THA								24	CORK AND WOOD	1	No Quantity							1887668			0
S3	2000	2000	2000	2	0	2	Export	360	Indonesia	IDN	772	Tokelau	TKL								24	CORK AND WOOD	1	No Quantity							63761			0
S3	2000	2000	2000	2	0	2	Export	360	Indonesia	IDN	780	Trinidad and Tobago	TTO								24	CORK AND WOOD	1	No Quantity							70438			0
S3	2000	2000	2000	2	0	2	Export	360	Indonesia	IDN	784	United Arab Emirates	ARE								24	CORK AND WOOD	1	No Quantity							952384			0
S3	2000	2000	2000	2	0	2	Export	360	Indonesia	IDN	792	Turkey	TUR								24	CORK AND WOOD	1	No Quantity							869515			0
S3	2000	2000	2000	2	0	2	Export	360	Indonesia	IDN	795	Turkmenistan	TKM								24	CORK AND WOOD	1	No Quantity							1612			0
S3	2000	2000	2000	2	0	2	Export	360	Indonesia	IDN	804	Ukraine	UKR								24	CORK AND WOOD	1	No Quantity							15425			0
S3	2000	2000	2000	2	0	2	Export	360	Indonesia	IDN	807	North Macedonia	MKD								24	CORK AND WOOD	1	No Quantity							11040			0
S3	2000	2000	2000	2	0	2	Export	360	Indonesia	IDN	818	Egypt	EGY								24	CORK AND WOOD	1	No Quantity							6106			0
S3	2000	2000	2000	2	0	2	Export	360	Indonesia	IDN	826	United Kingdom	GBR								24	CORK AND WOOD	1	No Quantity							7411759			0
S3	2000	2000	2000	2	0	2	Export	360	Indonesia	IDN	842	USA	USA								24	CORK AND WOOD	1	No Quantity							21887955			0
S3	2000	2000	2000	2	0	2	Export	360	Indonesia	IDN	858	Uruguay	URY								24	CORK AND WOOD	1	No Quantity							154			0
S3	2000	2000	2000	2	0	2	Export	360	Indonesia	IDN	887	Yemen	YEM								24	CORK AND WOOD	1	No Quantity							2291			0
S3	2000	2000	2000	2	0	2	Export	352	Iceland	ISL	0	World	WLD								25	PULP AND WASTE PAPER	1	No Quantity							77854			0
S3	2000	2000	2000	2	0	2	Export	352	Iceland	ISL	56	Belgium	BEL								25	PULP AND WASTE PAPER	1	No Quantity							1255			0
S3	2000	2000	2000	2	0	2	Export	352	Iceland	ISL	528	Netherlands	NLD								25	PULP AND WASTE PAPER	1	No Quantity							71229			0
S3	2000	2000	2000	2	0	2	Export	352	Iceland	ISL	579	Norway	NOR								25	PULP AND WASTE PAPER	1	No Quantity							5370			0
S3	2000	2000	2000	2	0	2	Export	360	Indonesia	IDN	0	World	WLD								25	PULP AND WASTE PAPER	1	No Quantity							714024155			0
S3	2000	2000	2000	2	0	2	Export	360	Indonesia	IDN	36	Australia	AUS								25	PULP AND WASTE PAPER	1	No Quantity							22375202			0
S3	2000	2000	2000	2	0	2	Export	360	Indonesia	IDN	40	Austria	AUT								25	PULP AND WASTE PAPER	1	No Quantity							78			0
S3	2000	2000	2000	2	0	2	Export	360	Indonesia	IDN	50	Bangladesh	BGD								25	PULP AND WASTE PAPER	1	No Quantity							995427			0
S3	2000	2000	2000	2	0	2	Export	360	Indonesia	IDN	56	Belgium	BEL								25	PULP AND WASTE PAPER	1	No Quantity							13508			0
S3	2000	2000	2000	2	0	2	Export	360	Indonesia	IDN	76	Brazil	BRA								25	PULP AND WASTE PAPER	1	No Quantity							667			0
S3	2000	2000	2000	2	0	2	Export	360	Indonesia	IDN	116	Cambodia	KHM								25	PULP AND WASTE PAPER	1	No Quantity							5852			0
S3	2000	2000	2000	2	0	2	Export	360	Indonesia	IDN	124	Canada	CAN								25	PULP AND WASTE PAPER	1	No Quantity							857			0
S3	2000	2000	2000	2	0	2	Export	360	Indonesia	IDN	144	Sri Lanka	LKA								25	PULP AND WASTE PAPER	1	No Quantity							123534			0
S3	2000	2000	2000	2	0	2	Export	360	Indonesia	IDN	152	Chile	CHL								25	PULP AND WASTE PAPER	1	No Quantity							27214			0
S3	2000	2000	2000	2	0	2	Export	360	Indonesia	IDN	156	China	CHN								25	PULP AND WASTE PAPER	1	No Quantity							340689310			0
S3	2000	2000	2000	2	0	2	Export	360	Indonesia	IDN	188	Costa Rica	CRI								25	PULP AND WASTE PAPER	1	No Quantity							187			0
S3	2000	2000	2000	2	0	2	Export	360	Indonesia	IDN	196	Cyprus	CYP								25	PULP AND WASTE PAPER	1	No Quantity							63			0
S3	2000	2000	2000	2	0	2	Export	360	Indonesia	IDN	208	Denmark	DNK								25	PULP AND WASTE PAPER	1	No Quantity							3074			0
S3	2000	2000	2000	2	0	2	Export	360	Indonesia	IDN	214	Dominican Rep.	DOM								25	PULP AND WASTE PAPER	1	No Quantity							5			0
S3	2000	2000	2000	2	0	2	Export	360	Indonesia	IDN	246	Finland	FIN								25	PULP AND WASTE PAPER	1	No Quantity							330			0
S3	2000	2000	2000	2	0	2	Export	360	Indonesia	IDN	251	France	FRA								25	PULP AND WASTE PAPER	1	No Quantity							9802932			0
S3	2000	2000	2000	2	0	2	Export	360	Indonesia	IDN	276	Germany	DEU								25	PULP AND WASTE PAPER	1	No Quantity							334581			0
S3	2000	2000	2000	2	0	2	Export	360	Indonesia	IDN	300	Greece	GRC								25	PULP AND WASTE PAPER	1	No Quantity							599993			0
S3	2000	2000	2000	2	0	2	Export	360	Indonesia	IDN	344	China, Hong Kong SAR	HKG								25	PULP AND WASTE PAPER	1	No Quantity							56243			0
S3	2000	2000	2000	2	0	2	Export	360	Indonesia	IDN	372	Ireland	IRL								25	PULP AND WASTE PAPER	1	No Quantity							214			0
S3	2000	2000	2000	2	0	2	Export	360	Indonesia	IDN	381	Italy	ITA								25	PULP AND WASTE PAPER	1	No Quantity							37057063			0
S3	2000	2000	2000	2	0	2	Export	360	Indonesia	IDN	392	Japan	JPN								25	PULP AND WASTE PAPER	1	No Quantity							44778175			0
S3	2000	2000	2000	2	0	2	Export	360	Indonesia	IDN	400	Jordan	JOR								25	PULP AND WASTE PAPER	1	No Quantity							900084			0
S3	2000	2000	2000	2	0	2	Export	360	Indonesia	IDN	410	Rep. of Korea	KOR								25	PULP AND WASTE PAPER	1	No Quantity							135176818			0
S3	2000	2000	2000	2	0	2	Export	360	Indonesia	IDN	414	Kuwait	KWT								25	PULP AND WASTE PAPER	1	No Quantity							2438927			0
S3	2000	2000	2000	2	0	2	Export	360	Indonesia	IDN	422	Lebanon	LBN								25	PULP AND WASTE PAPER	1	No Quantity							33508			0
S3	2000	2000	2000	2	0	2	Export	360	Indonesia	IDN	450	Madagascar	MDG								25	PULP AND WASTE PAPER	1	No Quantity							5540			0
S3	2000	2000	2000	2	0	2	Export	360	Indonesia	IDN	458	Malaysia	MYS								25	PULP AND WASTE PAPER	1	No Quantity							368399			0
S3	2000	2000	2000	2	0	2	Export	360	Indonesia	IDN	462	Maldives	MDV								25	PULP AND WASTE PAPER	1	No Quantity							13807			0
S3	2000	2000	2000	2	0	2	Export	360	Indonesia	IDN	484	Mexico	MEX								25	PULP AND WASTE PAPER	1	No Quantity							120600			0
S3	2000	2000	2000	2	0	2	Export	360	Indonesia	IDN	490	Other Asia, nes									25	PULP AND WASTE PAPER	1	No Quantity							24783513			0
S3	2000	2000	2000	2	0	2	Export	360	Indonesia	IDN	512	Oman	OMN								25	PULP AND WASTE PAPER	1	No Quantity							19637			0
S3	2000	2000	2000	2	0	2	Export	360	Indonesia	IDN	528	Netherlands	NLD								25	PULP AND WASTE PAPER	1	No Quantity							40582883			0
S3	2000	2000	2000	2	0	2	Export	360	Indonesia	IDN	554	New Zealand	NZL								25	PULP AND WASTE PAPER	1	No Quantity							7839			0
S3	2000	2000	2000	2	0	2	Export	360	Indonesia	IDN	566	Nigeria	NGA								25	PULP AND WASTE PAPER	1	No Quantity							307007			0
S3	2000	2000	2000	2	0	2	Export	360	Indonesia	IDN	579	Norway	NOR								25	PULP AND WASTE PAPER	1	No Quantity							35875			0
S3	2000	2000	2000	2	0	2	Export	360	Indonesia	IDN	586	Pakistan	PAK								25	PULP AND WASTE PAPER	1	No Quantity							5102			0
S3	2000	2000	2000	2	0	2	Export	360	Indonesia	IDN	608	Philippines	PHL								25	PULP AND WASTE PAPER	1	No Quantity							686031			0
S3	2000	2000	2000	2	0	2	Export	360	Indonesia	IDN	626	Timor-Leste	TLS								25	PULP AND WASTE PAPER	1	No Quantity							2355			0
S3	2000	2000	2000	2	0	2	Export	360	Indonesia	IDN	682	Saudi Arabia	SAU								25	PULP AND WASTE PAPER	1	No Quantity							1256460			0
S3	2000	2000	2000	2	0	2	Export	360	Indonesia	IDN	699	India	IND								25	PULP AND WASTE PAPER	1	No Quantity							16217436			0
S3	2000	2000	2000	2	0	2	Export	360	Indonesia	IDN	702	Singapore	SGP								25	PULP AND WASTE PAPER	1	No Quantity							1975927			0
S3	2000	2000	2000	2	0	2	Export	360	Indonesia	IDN	704	Viet Nam	VNM								25	PULP AND WASTE PAPER	1	No Quantity							2828292			0
S3	2000	2000	2000	2	0	2	Export	360	Indonesia	IDN	724	Spain	ESP								25	PULP AND WASTE PAPER	1	No Quantity							4726491			0
S3	2000	2000	2000	2	0	2	Export	360	Indonesia	IDN	752	Sweden	SWE								25	PULP AND WASTE PAPER	1	No Quantity							85			0
S3	2000	2000	2000	2	0	2	Export	360	Indonesia	IDN	757	Switzerland	CHE								25	PULP AND WASTE PAPER	1	No Quantity							126			0
S3	2000	2000	2000	2	0	2	Export	360	Indonesia	IDN	760	Syria	SYR								25	PULP AND WASTE PAPER	1	No Quantity							1191511			0
S3	2000	2000	2000	2	0	2	Export	360	Indonesia	IDN	764	Thailand	THA								25	PULP AND WASTE PAPER	1	No Quantity							5748543			0
S3	2000	2000	2000	2	0	2	Export	360	Indonesia	IDN	780	Trinidad and Tobago	TTO								25	PULP AND WASTE PAPER	1	No Quantity							2			0
S3	2000	2000	2000	2	0	2	Export	360	Indonesia	IDN	784	United Arab Emirates	ARE								25	PULP AND WASTE PAPER	1	No Quantity							253904			0
S3	2000	2000	2000	2	0	2	Export	360	Indonesia	IDN	792	Turkey	TUR								25	PULP AND WASTE PAPER	1	No Quantity							8905457			0
S3	2000	2000	2000	2	0	2	Export	360	Indonesia	IDN	826	United Kingdom	GBR								25	PULP AND WASTE PAPER	1	No Quantity							7995284			0
S3	2000	2000	2000	2	0	2	Export	360	Indonesia	IDN	842	USA	USA								25	PULP AND WASTE PAPER	1	No Quantity							564575			0
S3	2000	2000	2000	2	0	2	Export	360	Indonesia	IDN	858	Uruguay	URY								25	PULP AND WASTE PAPER	1	No Quantity							38			0
S3	2000	2000	2000	2	0	2	Export	360	Indonesia	IDN	882	Samoa	WSM								25	PULP AND WASTE PAPER	1	No Quantity							7590			0
S3	2000	2000	2000	2	0	2	Export	352	Iceland	ISL	0	World	WLD								26	TEXTILE FIBRES	1	No Quantity							765832			0
S3	2000	2000	2000	2	0	2	Export	352	Iceland	ISL	56	Belgium	BEL								26	TEXTILE FIBRES	1	No Quantity							1624			0
S3	2000	2000	2000	2	0	2	Export	352	Iceland	ISL	156	China	CHN								26	TEXTILE FIBRES	1	No Quantity							316			0
S3	2000	2000	2000	2	0	2	Export	352	Iceland	ISL	208	Denmark	DNK								26	TEXTILE FIBRES	1	No Quantity							231127			0
S3	2000	2000	2000	2	0	2	Export	352	Iceland	ISL	234	Faeroe Isds	FRO								26	TEXTILE FIBRES	1	No Quantity							4703			0
S3	2000	2000	2000	2	0	2	Export	352	Iceland	ISL	276	Germany	DEU								26	TEXTILE FIBRES	1	No Quantity							59409			0
S3	2000	2000	2000	2	0	2	Export	352	Iceland	ISL	440	Lithuania	LTU								26	TEXTILE FIBRES	1	No Quantity							1887			0
S3	2000	2000	2000	2	0	2	Export	352	Iceland	ISL	528	Netherlands	NLD								26	TEXTILE FIBRES	1	No Quantity							58104			0
S3	2000	2000	2000	2	0	2	Export	352	Iceland	ISL	579	Norway	NOR								26	TEXTILE FIBRES	1	No Quantity							161			0
S3	2000	2000	2000	2	0	2	Export	352	Iceland	ISL	699	India	IND								26	TEXTILE FIBRES	1	No Quantity							40525			0
S3	2000	2000	2000	2	0	2	Export	352	Iceland	ISL	752	Sweden	SWE								26	TEXTILE FIBRES	1	No Quantity							59			0
S3	2000	2000	2000	2	0	2	Export	352	Iceland	ISL	826	United Kingdom	GBR								26	TEXTILE FIBRES	1	No Quantity							367341			0
S3	2000	2000	2000	2	0	2	Export	352	Iceland	ISL	842	USA	USA								26	TEXTILE FIBRES	1	No Quantity							577			0
S3	2000	2000	2000	2	0	2	Export	360	Indonesia	IDN	0	World	WLD								26	TEXTILE FIBRES	1	No Quantity							137155909			0
S3	2000	2000	2000	2	0	2	Export	360	Indonesia	IDN	4	Afghanistan	AFG								26	TEXTILE FIBRES	1	No Quantity							13050			0
S3	2000	2000	2000	2	0	2	Export	360	Indonesia	IDN	12	Algeria	DZA								26	TEXTILE FIBRES	1	No Quantity							18868			0
S3	2000	2000	2000	2	0	2	Export	360	Indonesia	IDN	16	American Samoa	ASM								26	TEXTILE FIBRES	1	No Quantity							31454			0
S3	2000	2000	2000	2	0	2	Export	360	Indonesia	IDN	32	Argentina	ARG								26	TEXTILE FIBRES	1	No Quantity							65989			0
S3	2000	2000	2000	2	0	2	Export	360	Indonesia	IDN	36	Australia	AUS								26	TEXTILE FIBRES	1	No Quantity							5941528			0
S3	2000	2000	2000	2	0	2	Export	360	Indonesia	IDN	40	Austria	AUT								26	TEXTILE FIBRES	1	No Quantity							1873389			0
S3	2000	2000	2000	2	0	2	Export	360	Indonesia	IDN	48	Bahrain	BHR								26	TEXTILE FIBRES	1	No Quantity							9669			0
S3	2000	2000	2000	2	0	2	Export	360	Indonesia	IDN	50	Bangladesh	BGD								26	TEXTILE FIBRES	1	No Quantity							4588902			0
S3	2000	2000	2000	2	0	2	Export	360	Indonesia	IDN	56	Belgium	BEL								26	TEXTILE FIBRES	1	No Quantity							1177688			0
S3	2000	2000	2000	2	0	2	Export	360	Indonesia	IDN	76	Brazil	BRA								26	TEXTILE FIBRES	1	No Quantity							382989			0
S3	2000	2000	2000	2	0	2	Export	360	Indonesia	IDN	96	Brunei Darussalam	BRN								26	TEXTILE FIBRES	1	No Quantity							705			0
S3	2000	2000	2000	2	0	2	Export	360	Indonesia	IDN	100	Bulgaria	BGR								26	TEXTILE FIBRES	1	No Quantity							33519			0
S3	2000	2000	2000	2	0	2	Export	360	Indonesia	IDN	104	Myanmar	MMR								26	TEXTILE FIBRES	1	No Quantity							136783			0
S3	2000	2000	2000	2	0	2	Export	360	Indonesia	IDN	120	Cameroon	CMR								26	TEXTILE FIBRES	1	No Quantity							12355			0
S3	2000	2000	2000	2	0	2	Export	360	Indonesia	IDN	124	Canada	CAN								26	TEXTILE FIBRES	1	No Quantity							93211			0
S3	2000	2000	2000	2	0	2	Export	360	Indonesia	IDN	144	Sri Lanka	LKA								26	TEXTILE FIBRES	1	No Quantity							5075587			0
S3	2000	2000	2000	2	0	2	Export	360	Indonesia	IDN	156	China	CHN								26	TEXTILE FIBRES	1	No Quantity							5151034			0
S3	2000	2000	2000	2	0	2	Export	360	Indonesia	IDN	170	Colombia	COL								26	TEXTILE FIBRES	1	No Quantity							707954			0
S3	2000	2000	2000	2	0	2	Export	360	Indonesia	IDN	188	Costa Rica	CRI								26	TEXTILE FIBRES	1	No Quantity							14689			0
S3	2000	2000	2000	2	0	2	Export	360	Indonesia	IDN	208	Denmark	DNK								26	TEXTILE FIBRES	1	No Quantity							108994			0
S3	2000	2000	2000	2	0	2	Export	360	Indonesia	IDN	218	Ecuador	ECU								26	TEXTILE FIBRES	1	No Quantity							172106			0
S3	2000	2000	2000	2	0	2	Export	360	Indonesia	IDN	222	El Salvador	SLV								26	TEXTILE FIBRES	1	No Quantity							109735			0
S3	2000	2000	2000	2	0	2	Export	360	Indonesia	IDN	231	Ethiopia	ETH								26	TEXTILE FIBRES	1	No Quantity							567			0
S3	2000	2000	2000	2	0	2	Export	360	Indonesia	IDN	242	Fiji	FJI								26	TEXTILE FIBRES	1	No Quantity							3588			0
S3	2000	2000	2000	2	0	2	Export	360	Indonesia	IDN	251	France	FRA								26	TEXTILE FIBRES	1	No Quantity							857548			0
S3	2000	2000	2000	2	0	2	Export	360	Indonesia	IDN	258	French Polynesia	PYF								26	TEXTILE FIBRES	1	No Quantity							88			0
S3	2000	2000	2000	2	0	2	Export	360	Indonesia	IDN	268	Georgia	GEO								26	TEXTILE FIBRES	1	No Quantity							24142			0
S3	2000	2000	2000	2	0	2	Export	360	Indonesia	IDN	276	Germany	DEU								26	TEXTILE FIBRES	1	No Quantity							5156465			0
S3	2000	2000	2000	2	0	2	Export	360	Indonesia	IDN	288	Ghana	GHA								26	TEXTILE FIBRES	1	No Quantity							104708			0
S3	2000	2000	2000	2	0	2	Export	360	Indonesia	IDN	300	Greece	GRC								26	TEXTILE FIBRES	1	No Quantity							149018			0
S3	2000	2000	2000	2	0	2	Export	360	Indonesia	IDN	324	Guinea	GIN								26	TEXTILE FIBRES	1	No Quantity							53478			0
S3	2000	2000	2000	2	0	2	Export	360	Indonesia	IDN	344	China, Hong Kong SAR	HKG								26	TEXTILE FIBRES	1	No Quantity							14396770			0
S3	2000	2000	2000	2	0	2	Export	360	Indonesia	IDN	348	Hungary	HUN								26	TEXTILE FIBRES	1	No Quantity							274			0
S3	2000	2000	2000	2	0	2	Export	360	Indonesia	IDN	364	Iran	IRN								26	TEXTILE FIBRES	1	No Quantity							7423215			0
S3	2000	2000	2000	2	0	2	Export	360	Indonesia	IDN	372	Ireland	IRL								26	TEXTILE FIBRES	1	No Quantity							199820			0
S3	2000	2000	2000	2	0	2	Export	360	Indonesia	IDN	381	Italy	ITA								26	TEXTILE FIBRES	1	No Quantity							2440851			0
S3	2000	2000	2000	2	0	2	Export	360	Indonesia	IDN	392	Japan	JPN								26	TEXTILE FIBRES	1	No Quantity							4774513			0
S3	2000	2000	2000	2	0	2	Export	360	Indonesia	IDN	400	Jordan	JOR								26	TEXTILE FIBRES	1	No Quantity							48305			0
S3	2000	2000	2000	2	0	2	Export	360	Indonesia	IDN	404	Kenya	KEN								26	TEXTILE FIBRES	1	No Quantity							417791			0
S3	2000	2000	2000	2	0	2	Export	360	Indonesia	IDN	410	Rep. of Korea	KOR								26	TEXTILE FIBRES	1	No Quantity							3679115			0
S3	2000	2000	2000	2	0	2	Export	360	Indonesia	IDN	414	Kuwait	KWT								26	TEXTILE FIBRES	1	No Quantity							57140			0
S3	2000	2000	2000	2	0	2	Export	360	Indonesia	IDN	430	Liberia	LBR								26	TEXTILE FIBRES	1	No Quantity							27306			0
S3	2000	2000	2000	2	0	2	Export	360	Indonesia	IDN	458	Malaysia	MYS								26	TEXTILE FIBRES	1	No Quantity							3206590			0
S3	2000	2000	2000	2	0	2	Export	360	Indonesia	IDN	462	Maldives	MDV								26	TEXTILE FIBRES	1	No Quantity							9264			0
S3	2000	2000	2000	2	0	2	Export	360	Indonesia	IDN	466	Mali	MLI								26	TEXTILE FIBRES	1	No Quantity							13560			0
S3	2000	2000	2000	2	0	2	Export	360	Indonesia	IDN	470	Malta	MLT								26	TEXTILE FIBRES	1	No Quantity							739			0
S3	2000	2000	2000	2	0	2	Export	360	Indonesia	IDN	478	Mauritania	MRT								26	TEXTILE FIBRES	1	No Quantity							27000			0
S3	2000	2000	2000	2	0	2	Export	360	Indonesia	IDN	480	Mauritius	MUS								26	TEXTILE FIBRES	1	No Quantity							46849			0
S3	2000	2000	2000	2	0	2	Export	360	Indonesia	IDN	484	Mexico	MEX								26	TEXTILE FIBRES	1	No Quantity							123546			0
S3	2000	2000	2000	2	0	2	Export	360	Indonesia	IDN	490	Other Asia, nes									26	TEXTILE FIBRES	1	No Quantity							14780027			0
S3	2000	2000	2000	2	0	2	Export	360	Indonesia	IDN	504	Morocco	MAR								26	TEXTILE FIBRES	1	No Quantity							1508168			0
S3	2000	2000	2000	2	0	2	Export	360	Indonesia	IDN	524	Nepal	NPL								26	TEXTILE FIBRES	1	No Quantity							256865			0
S3	2000	2000	2000	2	0	2	Export	360	Indonesia	IDN	528	Netherlands	NLD								26	TEXTILE FIBRES	1	No Quantity							1580724			0
S3	2000	2000	2000	2	0	2	Export	360	Indonesia	IDN	530	Neth. Antilles	ANT								26	TEXTILE FIBRES	1	No Quantity							30500			0
S3	2000	2000	2000	2	0	2	Export	360	Indonesia	IDN	533	Aruba	ABW								26	TEXTILE FIBRES	1	No Quantity							2			0
S3	2000	2000	2000	2	0	2	Export	360	Indonesia	IDN	540	New Caledonia	NCL								26	TEXTILE FIBRES	1	No Quantity							580			0
S3	2000	2000	2000	2	0	2	Export	360	Indonesia	IDN	554	New Zealand	NZL								26	TEXTILE FIBRES	1	No Quantity							565599			0
S3	2000	2000	2000	2	0	2	Export	360	Indonesia	IDN	566	Nigeria	NGA								26	TEXTILE FIBRES	1	No Quantity							125727			0
S3	2000	2000	2000	2	0	2	Export	360	Indonesia	IDN	570	Niue	NIU								26	TEXTILE FIBRES	1	No Quantity							3122			0
S3	2000	2000	2000	2	0	2	Export	360	Indonesia	IDN	586	Pakistan	PAK								26	TEXTILE FIBRES	1	No Quantity							10075711			0
S3	2000	2000	2000	2	0	2	Export	360	Indonesia	IDN	591	Panama	PAN								26	TEXTILE FIBRES	1	No Quantity							110291			0
S3	2000	2000	2000	2	0	2	Export	360	Indonesia	IDN	598	Papua New Guinea	PNG								26	TEXTILE FIBRES	1	No Quantity							1894			0
S3	2000	2000	2000	2	0	2	Export	360	Indonesia	IDN	604	Peru	PER								26	TEXTILE FIBRES	1	No Quantity							232661			0
S3	2000	2000	2000	2	0	2	Export	360	Indonesia	IDN	608	Philippines	PHL								26	TEXTILE FIBRES	1	No Quantity							1517765			0
S3	2000	2000	2000	2	0	2	Export	360	Indonesia	IDN	620	Portugal	PRT								26	TEXTILE FIBRES	1	No Quantity							75690			0
S3	2000	2000	2000	2	0	2	Export	360	Indonesia	IDN	626	Timor-Leste	TLS								26	TEXTILE FIBRES	1	No Quantity							10164			0
S3	2000	2000	2000	2	0	2	Export	360	Indonesia	IDN	634	Qatar	QAT								26	TEXTILE FIBRES	1	No Quantity							29132			0
S3	2000	2000	2000	2	0	2	Export	360	Indonesia	IDN	643	Russian Federation	RUS								26	TEXTILE FIBRES	1	No Quantity							63674			0
S3	2000	2000	2000	2	0	2	Export	360	Indonesia	IDN	682	Saudi Arabia	SAU								26	TEXTILE FIBRES	1	No Quantity							229831			0
S3	2000	2000	2000	2	0	2	Export	360	Indonesia	IDN	699	India	IND								26	TEXTILE FIBRES	1	No Quantity							4582927			0
S3	2000	2000	2000	2	0	2	Export	360	Indonesia	IDN	702	Singapore	SGP								26	TEXTILE FIBRES	1	No Quantity							953228			0
S3	2000	2000	2000	2	0	2	Export	360	Indonesia	IDN	704	Viet Nam	VNM								26	TEXTILE FIBRES	1	No Quantity							3133205			0
S3	2000	2000	2000	2	0	2	Export	360	Indonesia	IDN	705	Slovenia	SVN								26	TEXTILE FIBRES	1	No Quantity							64930			0
S3	2000	2000	2000	2	0	2	Export	360	Indonesia	IDN	710	South Africa	ZAF								26	TEXTILE FIBRES	1	No Quantity							1367588			0
S3	2000	2000	2000	2	0	2	Export	360	Indonesia	IDN	724	Spain	ESP								26	TEXTILE FIBRES	1	No Quantity							743804			0
S3	2000	2000	2000	2	0	2	Export	360	Indonesia	IDN	736	Fmr Sudan	SDN								26	TEXTILE FIBRES	1	No Quantity							111868			0
S3	2000	2000	2000	2	0	2	Export	360	Indonesia	IDN	740	Suriname	SUR								26	TEXTILE FIBRES	1	No Quantity							1708			0
S3	2000	2000	2000	2	0	2	Export	360	Indonesia	IDN	752	Sweden	SWE								26	TEXTILE FIBRES	1	No Quantity							103340			0
S3	2000	2000	2000	2	0	2	Export	360	Indonesia	IDN	757	Switzerland	CHE								26	TEXTILE FIBRES	1	No Quantity							93645			0
S3	2000	2000	2000	2	0	2	Export	360	Indonesia	IDN	760	Syria	SYR								26	TEXTILE FIBRES	1	No Quantity							1525218			0
S3	2000	2000	2000	2	0	2	Export	360	Indonesia	IDN	764	Thailand	THA								26	TEXTILE FIBRES	1	No Quantity							5607064			0
S3	2000	2000	2000	2	0	2	Export	360	Indonesia	IDN	772	Tokelau	TKL								26	TEXTILE FIBRES	1	No Quantity							33201			0
S3	2000	2000	2000	2	0	2	Export	360	Indonesia	IDN	780	Trinidad and Tobago	TTO								26	TEXTILE FIBRES	1	No Quantity							379			0
S3	2000	2000	2000	2	0	2	Export	360	Indonesia	IDN	784	United Arab Emirates	ARE								26	TEXTILE FIBRES	1	No Quantity							507208			0
S3	2000	2000	2000	2	0	2	Export	360	Indonesia	IDN	788	Tunisia	TUN								26	TEXTILE FIBRES	1	No Quantity							66345			0
S3	2000	2000	2000	2	0	2	Export	360	Indonesia	IDN	792	Turkey	TUR								26	TEXTILE FIBRES	1	No Quantity							11022659			0
S3	2000	2000	2000	2	0	2	Export	360	Indonesia	IDN	796	Turks and Caicos Isds	TCA								26	TEXTILE FIBRES	1	No Quantity							79006			0
S3	2000	2000	2000	2	0	2	Export	360	Indonesia	IDN	804	Ukraine	UKR								26	TEXTILE FIBRES	1	No Quantity							5500			0
S3	2000	2000	2000	2	0	2	Export	360	Indonesia	IDN	807	North Macedonia	MKD								26	TEXTILE FIBRES	1	No Quantity							107			0
S3	2000	2000	2000	2	0	2	Export	360	Indonesia	IDN	818	Egypt	EGY								26	TEXTILE FIBRES	1	No Quantity							793826			0
S3	2000	2000	2000	2	0	2	Export	360	Indonesia	IDN	826	United Kingdom	GBR								26	TEXTILE FIBRES	1	No Quantity							2157137			0
S3	2000	2000	2000	2	0	2	Export	360	Indonesia	IDN	834	United Rep. of Tanzania	TZA								26	TEXTILE FIBRES	1	No Quantity							101950			0
S3	2000	2000	2000	2	0	2	Export	360	Indonesia	IDN	842	USA	USA								26	TEXTILE FIBRES	1	No Quantity							3646449			0
S3	2000	2000	2000	2	0	2	Export	360	Indonesia	IDN	862	Venezuela	VEN								26	TEXTILE FIBRES	1	No Quantity							211226			0
S3	2000	2000	2000	2	0	2	Export	360	Indonesia	IDN	887	Yemen	YEM								26	TEXTILE FIBRES	1	No Quantity							81816			0
S3	2000	2000	2000	2	0	2	Export	352	Iceland	ISL	0	World	WLD								27	CRUDE FERTILIZER,MINERAL	1	No Quantity							6986479			0
S3	2000	2000	2000	2	0	2	Export	352	Iceland	ISL	40	Austria	AUT								27	CRUDE FERTILIZER,MINERAL	1	No Quantity							735538			0
S3	2000	2000	2000	2	0	2	Export	352	Iceland	ISL	56	Belgium	BEL								27	CRUDE FERTILIZER,MINERAL	1	No Quantity							104613			0
S3	2000	2000	2000	2	0	2	Export	352	Iceland	ISL	208	Denmark	DNK								27	CRUDE FERTILIZER,MINERAL	1	No Quantity							1587315			0
S3	2000	2000	2000	2	0	2	Export	352	Iceland	ISL	234	Faeroe Isds	FRO								27	CRUDE FERTILIZER,MINERAL	1	No Quantity							195651			0
S3	2000	2000	2000	2	0	2	Export	352	Iceland	ISL	246	Finland	FIN								27	CRUDE FERTILIZER,MINERAL	1	No Quantity							271277			0
S3	2000	2000	2000	2	0	2	Export	352	Iceland	ISL	251	France	FRA								27	CRUDE FERTILIZER,MINERAL	1	No Quantity							235410			0
S3	2000	2000	2000	2	0	2	Export	352	Iceland	ISL	276	Germany	DEU								27	CRUDE FERTILIZER,MINERAL	1	No Quantity							1782383			0
S3	2000	2000	2000	2	0	2	Export	352	Iceland	ISL	304	Greenland	GRL								27	CRUDE FERTILIZER,MINERAL	1	No Quantity							57768			0
S3	2000	2000	2000	2	0	2	Export	352	Iceland	ISL	348	Hungary	HUN								27	CRUDE FERTILIZER,MINERAL	1	No Quantity							5213			0
S3	2000	2000	2000	2	0	2	Export	352	Iceland	ISL	381	Italy	ITA								27	CRUDE FERTILIZER,MINERAL	1	No Quantity							296420			0
S3	2000	2000	2000	2	0	2	Export	352	Iceland	ISL	428	Latvia	LVA								27	CRUDE FERTILIZER,MINERAL	1	No Quantity							6757			0
S3	2000	2000	2000	2	0	2	Export	352	Iceland	ISL	528	Netherlands	NLD								27	CRUDE FERTILIZER,MINERAL	1	No Quantity							409561			0
S3	2000	2000	2000	2	0	2	Export	352	Iceland	ISL	579	Norway	NOR								27	CRUDE FERTILIZER,MINERAL	1	No Quantity							388223			0
S3	2000	2000	2000	2	0	2	Export	352	Iceland	ISL	616	Poland	POL								27	CRUDE FERTILIZER,MINERAL	1	No Quantity							1498			0
S3	2000	2000	2000	2	0	2	Export	352	Iceland	ISL	643	Russian Federation	RUS								27	CRUDE FERTILIZER,MINERAL	1	No Quantity							70849			0
S3	2000	2000	2000	2	0	2	Export	352	Iceland	ISL	682	Saudi Arabia	SAU								27	CRUDE FERTILIZER,MINERAL	1	No Quantity							63241			0
S3	2000	2000	2000	2	0	2	Export	352	Iceland	ISL	752	Sweden	SWE								27	CRUDE FERTILIZER,MINERAL	1	No Quantity							148042			0
S3	2000	2000	2000	2	0	2	Export	352	Iceland	ISL	757	Switzerland	CHE								27	CRUDE FERTILIZER,MINERAL	1	No Quantity							6155			0
S3	2000	2000	2000	2	0	2	Export	352	Iceland	ISL	792	Turkey	TUR								27	CRUDE FERTILIZER,MINERAL	1	No Quantity							127994			0
S3	2000	2000	2000	2	0	2	Export	352	Iceland	ISL	826	United Kingdom	GBR								27	CRUDE FERTILIZER,MINERAL	1	No Quantity							486597			0
S3	2000	2000	2000	2	0	2	Export	352	Iceland	ISL	842	USA	USA								27	CRUDE FERTILIZER,MINERAL	1	No Quantity							5975			0
S3	2000	2000	2000	2	0	2	Export	360	Indonesia	IDN	0	World	WLD								27	CRUDE FERTILIZER,MINERAL	1	No Quantity							89749643			0
S3	2000	2000	2000	2	0	2	Export	360	Indonesia	IDN	28	Antigua and Barbuda	ATG								27	CRUDE FERTILIZER,MINERAL	1	No Quantity							39			0
S3	2000	2000	2000	2	0	2	Export	360	Indonesia	IDN	36	Australia	AUS								27	CRUDE FERTILIZER,MINERAL	1	No Quantity							439553			0
S3	2000	2000	2000	2	0	2	Export	360	Indonesia	IDN	48	Bahrain	BHR								27	CRUDE FERTILIZER,MINERAL	1	No Quantity							12070			0
S3	2000	2000	2000	2	0	2	Export	360	Indonesia	IDN	50	Bangladesh	BGD								27	CRUDE FERTILIZER,MINERAL	1	No Quantity							2056243			0
S3	2000	2000	2000	2	0	2	Export	360	Indonesia	IDN	56	Belgium	BEL								27	CRUDE FERTILIZER,MINERAL	1	No Quantity							209			0
S3	2000	2000	2000	2	0	2	Export	360	Indonesia	IDN	96	Brunei Darussalam	BRN								27	CRUDE FERTILIZER,MINERAL	1	No Quantity							1612			0
S3	2000	2000	2000	2	0	2	Export	360	Indonesia	IDN	100	Bulgaria	BGR								27	CRUDE FERTILIZER,MINERAL	1	No Quantity							13416			0
S3	2000	2000	2000	2	0	2	Export	360	Indonesia	IDN	104	Myanmar	MMR								27	CRUDE FERTILIZER,MINERAL	1	No Quantity							11555			0
S3	2000	2000	2000	2	0	2	Export	360	Indonesia	IDN	116	Cambodia	KHM								27	CRUDE FERTILIZER,MINERAL	1	No Quantity							299624			0
S3	2000	2000	2000	2	0	2	Export	360	Indonesia	IDN	124	Canada	CAN								27	CRUDE FERTILIZER,MINERAL	1	No Quantity							9176			0
S3	2000	2000	2000	2	0	2	Export	360	Indonesia	IDN	140	Central African Rep.	CAF								27	CRUDE FERTILIZER,MINERAL	1	No Quantity							12870			0
S3	2000	2000	2000	2	0	2	Export	360	Indonesia	IDN	144	Sri Lanka	LKA								27	CRUDE FERTILIZER,MINERAL	1	No Quantity							63951			0
S3	2000	2000	2000	2	0	2	Export	360	Indonesia	IDN	156	China	CHN								27	CRUDE FERTILIZER,MINERAL	1	No Quantity							1133424			0
S3	2000	2000	2000	2	0	2	Export	360	Indonesia	IDN	188	Costa Rica	CRI								27	CRUDE FERTILIZER,MINERAL	1	No Quantity							13950			0
S3	2000	2000	2000	2	0	2	Export	360	Indonesia	IDN	203	Czechia	CZE								27	CRUDE FERTILIZER,MINERAL	1	No Quantity							6000			0
S3	2000	2000	2000	2	0	2	Export	360	Indonesia	IDN	208	Denmark	DNK								27	CRUDE FERTILIZER,MINERAL	1	No Quantity							81139			0
S3	2000	2000	2000	2	0	2	Export	360	Indonesia	IDN	222	El Salvador	SLV								27	CRUDE FERTILIZER,MINERAL	1	No Quantity							936			0
S3	2000	2000	2000	2	0	2	Export	360	Indonesia	IDN	231	Ethiopia	ETH								27	CRUDE FERTILIZER,MINERAL	1	No Quantity							1			0
S3	2000	2000	2000	2	0	2	Export	360	Indonesia	IDN	234	Faeroe Isds	FRO								27	CRUDE FERTILIZER,MINERAL	1	No Quantity							4387			0
S3	2000	2000	2000	2	0	2	Export	360	Indonesia	IDN	242	Fiji	FJI								27	CRUDE FERTILIZER,MINERAL	1	No Quantity							3000			0
S3	2000	2000	2000	2	0	2	Export	360	Indonesia	IDN	251	France	FRA								27	CRUDE FERTILIZER,MINERAL	1	No Quantity							51047			0
S3	2000	2000	2000	2	0	2	Export	360	Indonesia	IDN	262	Djibouti	DJI								27	CRUDE FERTILIZER,MINERAL	1	No Quantity							3382			0
S3	2000	2000	2000	2	0	2	Export	360	Indonesia	IDN	275	State of Palestine	PSE								27	CRUDE FERTILIZER,MINERAL	1	No Quantity							3700			0
S3	2000	2000	2000	2	0	2	Export	360	Indonesia	IDN	276	Germany	DEU								27	CRUDE FERTILIZER,MINERAL	1	No Quantity							13791			0
S3	2000	2000	2000	2	0	2	Export	360	Indonesia	IDN	300	Greece	GRC								27	CRUDE FERTILIZER,MINERAL	1	No Quantity							606			0
S3	2000	2000	2000	2	0	2	Export	360	Indonesia	IDN	344	China, Hong Kong SAR	HKG								27	CRUDE FERTILIZER,MINERAL	1	No Quantity							1016008			0
S3	2000	2000	2000	2	0	2	Export	360	Indonesia	IDN	368	Iraq	IRQ								27	CRUDE FERTILIZER,MINERAL	1	No Quantity							166552			0
S3	2000	2000	2000	2	0	2	Export	360	Indonesia	IDN	381	Italy	ITA								27	CRUDE FERTILIZER,MINERAL	1	No Quantity							13142			0
S3	2000	2000	2000	2	0	2	Export	360	Indonesia	IDN	392	Japan	JPN								27	CRUDE FERTILIZER,MINERAL	1	No Quantity							7957164			0
S3	2000	2000	2000	2	0	2	Export	360	Indonesia	IDN	400	Jordan	JOR								27	CRUDE FERTILIZER,MINERAL	1	No Quantity							8860			0
S3	2000	2000	2000	2	0	2	Export	360	Indonesia	IDN	410	Rep. of Korea	KOR								27	CRUDE FERTILIZER,MINERAL	1	No Quantity							1265709			0
S3	2000	2000	2000	2	0	2	Export	360	Indonesia	IDN	414	Kuwait	KWT								27	CRUDE FERTILIZER,MINERAL	1	No Quantity							9535			0
S3	2000	2000	2000	2	0	2	Export	360	Indonesia	IDN	446	China, Macao SAR	MAC								27	CRUDE FERTILIZER,MINERAL	1	No Quantity							16200			0
S3	2000	2000	2000	2	0	2	Export	360	Indonesia	IDN	450	Madagascar	MDG								27	CRUDE FERTILIZER,MINERAL	1	No Quantity							53846			0
S3	2000	2000	2000	2	0	2	Export	360	Indonesia	IDN	458	Malaysia	MYS								27	CRUDE FERTILIZER,MINERAL	1	No Quantity							1789960			0
S3	2000	2000	2000	2	0	2	Export	360	Indonesia	IDN	462	Maldives	MDV								27	CRUDE FERTILIZER,MINERAL	1	No Quantity							6964			0
S3	2000	2000	2000	2	0	2	Export	360	Indonesia	IDN	466	Mali	MLI								27	CRUDE FERTILIZER,MINERAL	1	No Quantity							3420			0
S3	2000	2000	2000	2	0	2	Export	360	Indonesia	IDN	478	Mauritania	MRT								27	CRUDE FERTILIZER,MINERAL	1	No Quantity							7742			0
S3	2000	2000	2000	2	0	2	Export	360	Indonesia	IDN	480	Mauritius	MUS								27	CRUDE FERTILIZER,MINERAL	1	No Quantity							93846			0
S3	2000	2000	2000	2	0	2	Export	360	Indonesia	IDN	490	Other Asia, nes									27	CRUDE FERTILIZER,MINERAL	1	No Quantity							3258358			0
S3	2000	2000	2000	2	0	2	Export	360	Indonesia	IDN	504	Morocco	MAR								27	CRUDE FERTILIZER,MINERAL	1	No Quantity							2959			0
S3	2000	2000	2000	2	0	2	Export	360	Indonesia	IDN	524	Nepal	NPL								27	CRUDE FERTILIZER,MINERAL	1	No Quantity							1000			0
S3	2000	2000	2000	2	0	2	Export	360	Indonesia	IDN	528	Netherlands	NLD								27	CRUDE FERTILIZER,MINERAL	1	No Quantity							101159			0
S3	2000	2000	2000	2	0	2	Export	360	Indonesia	IDN	530	Neth. Antilles	ANT								27	CRUDE FERTILIZER,MINERAL	1	No Quantity							3240			0
S3	2000	2000	2000	2	0	2	Export	360	Indonesia	IDN	540	New Caledonia	NCL								27	CRUDE FERTILIZER,MINERAL	1	No Quantity							1247			0
S3	2000	2000	2000	2	0	2	Export	360	Indonesia	IDN	554	New Zealand	NZL								27	CRUDE FERTILIZER,MINERAL	1	No Quantity							11219			0
S3	2000	2000	2000	2	0	2	Export	360	Indonesia	IDN	566	Nigeria	NGA								27	CRUDE FERTILIZER,MINERAL	1	No Quantity							22699			0
S3	2000	2000	2000	2	0	2	Export	360	Indonesia	IDN	585	Palau	PLW								27	CRUDE FERTILIZER,MINERAL	1	No Quantity							46713			0
S3	2000	2000	2000	2	0	2	Export	360	Indonesia	IDN	586	Pakistan	PAK								27	CRUDE FERTILIZER,MINERAL	1	No Quantity							64167			0
S3	2000	2000	2000	2	0	2	Export	360	Indonesia	IDN	598	Papua New Guinea	PNG								27	CRUDE FERTILIZER,MINERAL	1	No Quantity							38868			0
S3	2000	2000	2000	2	0	2	Export	360	Indonesia	IDN	608	Philippines	PHL								27	CRUDE FERTILIZER,MINERAL	1	No Quantity							2121469			0
S3	2000	2000	2000	2	0	2	Export	360	Indonesia	IDN	616	Poland	POL								27	CRUDE FERTILIZER,MINERAL	1	No Quantity							3350			0
S3	2000	2000	2000	2	0	2	Export	360	Indonesia	IDN	620	Portugal	PRT								27	CRUDE FERTILIZER,MINERAL	1	No Quantity							2307			0
S3	2000	2000	2000	2	0	2	Export	360	Indonesia	IDN	626	Timor-Leste	TLS								27	CRUDE FERTILIZER,MINERAL	1	No Quantity							34536			0
S3	2000	2000	2000	2	0	2	Export	360	Indonesia	IDN	643	Russian Federation	RUS								27	CRUDE FERTILIZER,MINERAL	1	No Quantity							4454			0
S3	2000	2000	2000	2	0	2	Export	360	Indonesia	IDN	654	Saint Helena	SHN								27	CRUDE FERTILIZER,MINERAL	1	No Quantity							13532			0
S3	2000	2000	2000	2	0	2	Export	360	Indonesia	IDN	682	Saudi Arabia	SAU								27	CRUDE FERTILIZER,MINERAL	1	No Quantity							2636			0
S3	2000	2000	2000	2	0	2	Export	360	Indonesia	IDN	690	Seychelles	SYC								27	CRUDE FERTILIZER,MINERAL	1	No Quantity							6750			0
S3	2000	2000	2000	2	0	2	Export	360	Indonesia	IDN	699	India	IND								27	CRUDE FERTILIZER,MINERAL	1	No Quantity							1509444			0
S3	2000	2000	2000	2	0	2	Export	360	Indonesia	IDN	702	Singapore	SGP								27	CRUDE FERTILIZER,MINERAL	1	No Quantity							62420518			0
S3	2000	2000	2000	2	0	2	Export	360	Indonesia	IDN	704	Viet Nam	VNM								27	CRUDE FERTILIZER,MINERAL	1	No Quantity							249464			0
S3	2000	2000	2000	2	0	2	Export	360	Indonesia	IDN	705	Slovenia	SVN								27	CRUDE FERTILIZER,MINERAL	1	No Quantity							488			0
S3	2000	2000	2000	2	0	2	Export	360	Indonesia	IDN	710	South Africa	ZAF								27	CRUDE FERTILIZER,MINERAL	1	No Quantity							5043			0
S3	2000	2000	2000	2	0	2	Export	360	Indonesia	IDN	724	Spain	ESP								27	CRUDE FERTILIZER,MINERAL	1	No Quantity							11328			0
S3	2000	2000	2000	2	0	2	Export	360	Indonesia	IDN	736	Fmr Sudan	SDN								27	CRUDE FERTILIZER,MINERAL	1	No Quantity							360			0
S3	2000	2000	2000	2	0	2	Export	360	Indonesia	IDN	740	Suriname	SUR								27	CRUDE FERTILIZER,MINERAL	1	No Quantity							2132			0
S3	2000	2000	2000	2	0	2	Export	360	Indonesia	IDN	752	Sweden	SWE								27	CRUDE FERTILIZER,MINERAL	1	No Quantity							19886			0
S3	2000	2000	2000	2	0	2	Export	360	Indonesia	IDN	757	Switzerland	CHE								27	CRUDE FERTILIZER,MINERAL	1	No Quantity							2239			0
S3	2000	2000	2000	2	0	2	Export	360	Indonesia	IDN	764	Thailand	THA								27	CRUDE FERTILIZER,MINERAL	1	No Quantity							1559916			0
S3	2000	2000	2000	2	0	2	Export	360	Indonesia	IDN	768	Togo	TGO								27	CRUDE FERTILIZER,MINERAL	1	No Quantity							4400			0
S3	2000	2000	2000	2	0	2	Export	360	Indonesia	IDN	776	Tonga	TON								27	CRUDE FERTILIZER,MINERAL	1	No Quantity							1205			0
S3	2000	2000	2000	2	0	2	Export	360	Indonesia	IDN	784	United Arab Emirates	ARE								27	CRUDE FERTILIZER,MINERAL	1	No Quantity							73733			0
S3	2000	2000	2000	2	0	2	Export	360	Indonesia	IDN	792	Turkey	TUR								27	CRUDE FERTILIZER,MINERAL	1	No Quantity							46290			0
S3	2000	2000	2000	2	0	2	Export	360	Indonesia	IDN	795	Turkmenistan	TKM								27	CRUDE FERTILIZER,MINERAL	1	No Quantity							4651			0
S3	2000	2000	2000	2	0	2	Export	360	Indonesia	IDN	818	Egypt	EGY								27	CRUDE FERTILIZER,MINERAL	1	No Quantity							152039			0
S3	2000	2000	2000	2	0	2	Export	360	Indonesia	IDN	826	United Kingdom	GBR								27	CRUDE FERTILIZER,MINERAL	1	No Quantity							146084			0
S3	2000	2000	2000	2	0	2	Export	360	Indonesia	IDN	842	USA	USA								27	CRUDE FERTILIZER,MINERAL	1	No Quantity							1114915			0
S3	2000	2000	2000	2	0	2	Export	360	Indonesia	IDN	854	Burkina Faso	BFA								27	CRUDE FERTILIZER,MINERAL	1	No Quantity							3960			0
S3	2000	2000	2000	2	0	2	Export	360	Indonesia	IDN	862	Venezuela	VEN								27	CRUDE FERTILIZER,MINERAL	1	No Quantity							36256			0
S3	2000	2000	2000	2	0	2	Export	352	Iceland	ISL	0	World	WLD								28	METALLIFEROUS ORE,SCRAP	1	No Quantity							7025045			0
S3	2000	2000	2000	2	0	2	Export	352	Iceland	ISL	208	Denmark	DNK								28	METALLIFEROUS ORE,SCRAP	1	No Quantity							143350			0
S3	2000	2000	2000	2	0	2	Export	352	Iceland	ISL	234	Faeroe Isds	FRO								28	METALLIFEROUS ORE,SCRAP	1	No Quantity							59			0
S3	2000	2000	2000	2	0	2	Export	352	Iceland	ISL	276	Germany	DEU								28	METALLIFEROUS ORE,SCRAP	1	No Quantity							55583			0
S3	2000	2000	2000	2	0	2	Export	352	Iceland	ISL	528	Netherlands	NLD								28	METALLIFEROUS ORE,SCRAP	1	No Quantity							193683			0
S3	2000	2000	2000	2	0	2	Export	352	Iceland	ISL	579	Norway	NOR								28	METALLIFEROUS ORE,SCRAP	1	No Quantity							1687384			0
S3	2000	2000	2000	2	0	2	Export	352	Iceland	ISL	724	Spain	ESP								28	METALLIFEROUS ORE,SCRAP	1	No Quantity							777214			0
S3	2000	2000	2000	2	0	2	Export	352	Iceland	ISL	826	United Kingdom	GBR								28	METALLIFEROUS ORE,SCRAP	1	No Quantity							4131158			0
S3	2000	2000	2000	2	0	2	Export	352	Iceland	ISL	842	USA	USA								28	METALLIFEROUS ORE,SCRAP	1	No Quantity							36613			0
S3	2000	2000	2000	2	0	2	Export	360	Indonesia	IDN	0	World	WLD								28	METALLIFEROUS ORE,SCRAP	1	No Quantity							1973370445			0
S3	2000	2000	2000	2	0	2	Export	360	Indonesia	IDN	36	Australia	AUS								28	METALLIFEROUS ORE,SCRAP	1	No Quantity							11540471			0
S3	2000	2000	2000	2	0	2	Export	360	Indonesia	IDN	44	Bahamas	BHS								28	METALLIFEROUS ORE,SCRAP	1	No Quantity							42979			0
S3	2000	2000	2000	2	0	2	Export	360	Indonesia	IDN	50	Bangladesh	BGD								28	METALLIFEROUS ORE,SCRAP	1	No Quantity							2760			0
S3	2000	2000	2000	2	0	2	Export	360	Indonesia	IDN	76	Brazil	BRA								28	METALLIFEROUS ORE,SCRAP	1	No Quantity							15310527			0
S3	2000	2000	2000	2	0	2	Export	360	Indonesia	IDN	96	Brunei Darussalam	BRN								28	METALLIFEROUS ORE,SCRAP	1	No Quantity							1395			0
S3	2000	2000	2000	2	0	2	Export	360	Indonesia	IDN	100	Bulgaria	BGR								28	METALLIFEROUS ORE,SCRAP	1	No Quantity							27847705			0
S3	2000	2000	2000	2	0	2	Export	360	Indonesia	IDN	124	Canada	CAN								28	METALLIFEROUS ORE,SCRAP	1	No Quantity							14734875			0
S3	2000	2000	2000	2	0	2	Export	360	Indonesia	IDN	144	Sri Lanka	LKA								28	METALLIFEROUS ORE,SCRAP	1	No Quantity							9206			0
S3	2000	2000	2000	2	0	2	Export	360	Indonesia	IDN	156	China	CHN								28	METALLIFEROUS ORE,SCRAP	1	No Quantity							6975236			0
S3	2000	2000	2000	2	0	2	Export	360	Indonesia	IDN	246	Finland	FIN								28	METALLIFEROUS ORE,SCRAP	1	No Quantity							58254840			0
S3	2000	2000	2000	2	0	2	Export	360	Indonesia	IDN	251	France	FRA								28	METALLIFEROUS ORE,SCRAP	1	No Quantity							13477			0
S3	2000	2000	2000	2	0	2	Export	360	Indonesia	IDN	276	Germany	DEU								28	METALLIFEROUS ORE,SCRAP	1	No Quantity							49977391			0
S3	2000	2000	2000	2	0	2	Export	360	Indonesia	IDN	344	China, Hong Kong SAR	HKG								28	METALLIFEROUS ORE,SCRAP	1	No Quantity							1682665			0
S3	2000	2000	2000	2	0	2	Export	360	Indonesia	IDN	381	Italy	ITA								28	METALLIFEROUS ORE,SCRAP	1	No Quantity							8			0
S3	2000	2000	2000	2	0	2	Export	360	Indonesia	IDN	392	Japan	JPN								28	METALLIFEROUS ORE,SCRAP	1	No Quantity							940801838			0
S3	2000	2000	2000	2	0	2	Export	360	Indonesia	IDN	410	Rep. of Korea	KOR								28	METALLIFEROUS ORE,SCRAP	1	No Quantity							242994563			0
S3	2000	2000	2000	2	0	2	Export	360	Indonesia	IDN	458	Malaysia	MYS								28	METALLIFEROUS ORE,SCRAP	1	No Quantity							2478717			0
S3	2000	2000	2000	2	0	2	Export	360	Indonesia	IDN	480	Mauritius	MUS								28	METALLIFEROUS ORE,SCRAP	1	No Quantity							4900			0
S3	2000	2000	2000	2	0	2	Export	360	Indonesia	IDN	490	Other Asia, nes									28	METALLIFEROUS ORE,SCRAP	1	No Quantity							454601			0
S3	2000	2000	2000	2	0	2	Export	360	Indonesia	IDN	554	New Zealand	NZL								28	METALLIFEROUS ORE,SCRAP	1	No Quantity							86			0
S3	2000	2000	2000	2	0	2	Export	360	Indonesia	IDN	586	Pakistan	PAK								28	METALLIFEROUS ORE,SCRAP	1	No Quantity							59900			0
S3	2000	2000	2000	2	0	2	Export	360	Indonesia	IDN	608	Philippines	PHL								28	METALLIFEROUS ORE,SCRAP	1	No Quantity							108165960			0
S3	2000	2000	2000	2	0	2	Export	360	Indonesia	IDN	699	India	IND								28	METALLIFEROUS ORE,SCRAP	1	No Quantity							84268946			0
S3	2000	2000	2000	2	0	2	Export	360	Indonesia	IDN	702	Singapore	SGP								28	METALLIFEROUS ORE,SCRAP	1	No Quantity							13804960			0
S3	2000	2000	2000	2	0	2	Export	360	Indonesia	IDN	706	Somalia	SOM								28	METALLIFEROUS ORE,SCRAP	1	No Quantity							12480			0
S3	2000	2000	2000	2	0	2	Export	360	Indonesia	IDN	710	South Africa	ZAF								28	METALLIFEROUS ORE,SCRAP	1	No Quantity							60400			0
S3	2000	2000	2000	2	0	2	Export	360	Indonesia	IDN	724	Spain	ESP								28	METALLIFEROUS ORE,SCRAP	1	No Quantity							345568178			0
S3	2000	2000	2000	2	0	2	Export	360	Indonesia	IDN	752	Sweden	SWE								28	METALLIFEROUS ORE,SCRAP	1	No Quantity							23112770			0
S3	2000	2000	2000	2	0	2	Export	360	Indonesia	IDN	757	Switzerland	CHE								28	METALLIFEROUS ORE,SCRAP	1	No Quantity							24073538			0
S3	2000	2000	2000	2	0	2	Export	360	Indonesia	IDN	764	Thailand	THA								28	METALLIFEROUS ORE,SCRAP	1	No Quantity							570985			0
S3	2000	2000	2000	2	0	2	Export	360	Indonesia	IDN	784	United Arab Emirates	ARE								28	METALLIFEROUS ORE,SCRAP	1	No Quantity							34867			0
S3	2000	2000	2000	2	0	2	Export	360	Indonesia	IDN	826	United Kingdom	GBR								28	METALLIFEROUS ORE,SCRAP	1	No Quantity							5140			0
S3	2000	2000	2000	2	0	2	Export	360	Indonesia	IDN	842	USA	USA								28	METALLIFEROUS ORE,SCRAP	1	No Quantity							504081			0
S3	2000	2000	2000	2	0	2	Export	352	Iceland	ISL	0	World	WLD								29	CRUDE ANIMAL,VEG.MATERL.	1	No Quantity							10311331			0
S3	2000	2000	2000	2	0	2	Export	352	Iceland	ISL	40	Austria	AUT								29	CRUDE ANIMAL,VEG.MATERL.	1	No Quantity							287			0
S3	2000	2000	2000	2	0	2	Export	352	Iceland	ISL	124	Canada	CAN								29	CRUDE ANIMAL,VEG.MATERL.	1	No Quantity							126273			0
S3	2000	2000	2000	2	0	2	Export	352	Iceland	ISL	156	China	CHN								29	CRUDE ANIMAL,VEG.MATERL.	1	No Quantity							19435			0
S3	2000	2000	2000	2	0	2	Export	352	Iceland	ISL	208	Denmark	DNK								29	CRUDE ANIMAL,VEG.MATERL.	1	No Quantity							1697792			0
S3	2000	2000	2000	2	0	2	Export	352	Iceland	ISL	234	Faeroe Isds	FRO								29	CRUDE ANIMAL,VEG.MATERL.	1	No Quantity							2712052			0
S3	2000	2000	2000	2	0	2	Export	352	Iceland	ISL	246	Finland	FIN								29	CRUDE ANIMAL,VEG.MATERL.	1	No Quantity							10837			0
S3	2000	2000	2000	2	0	2	Export	352	Iceland	ISL	251	France	FRA								29	CRUDE ANIMAL,VEG.MATERL.	1	No Quantity							163562			0
S3	2000	2000	2000	2	0	2	Export	352	Iceland	ISL	276	Germany	DEU								29	CRUDE ANIMAL,VEG.MATERL.	1	No Quantity							864347			0
S3	2000	2000	2000	2	0	2	Export	352	Iceland	ISL	304	Greenland	GRL								29	CRUDE ANIMAL,VEG.MATERL.	1	No Quantity							51784			0
S3	2000	2000	2000	2	0	2	Export	352	Iceland	ISL	392	Japan	JPN								29	CRUDE ANIMAL,VEG.MATERL.	1	No Quantity							1388206			0
S3	2000	2000	2000	2	0	2	Export	352	Iceland	ISL	490	Other Asia, nes									29	CRUDE ANIMAL,VEG.MATERL.	1	No Quantity							10989			0
S3	2000	2000	2000	2	0	2	Export	352	Iceland	ISL	528	Netherlands	NLD								29	CRUDE ANIMAL,VEG.MATERL.	1	No Quantity							34390			0
S3	2000	2000	2000	2	0	2	Export	352	Iceland	ISL	566	Nigeria	NGA								29	CRUDE ANIMAL,VEG.MATERL.	1	No Quantity							934973			0
S3	2000	2000	2000	2	0	2	Export	352	Iceland	ISL	579	Norway	NOR								29	CRUDE ANIMAL,VEG.MATERL.	1	No Quantity							1538423			0
S3	2000	2000	2000	2	0	2	Export	352	Iceland	ISL	620	Portugal	PRT								29	CRUDE ANIMAL,VEG.MATERL.	1	No Quantity							2800			0
S3	2000	2000	2000	2	0	2	Export	352	Iceland	ISL	724	Spain	ESP								29	CRUDE ANIMAL,VEG.MATERL.	1	No Quantity							9752			0
S3	2000	2000	2000	2	0	2	Export	352	Iceland	ISL	752	Sweden	SWE								29	CRUDE ANIMAL,VEG.MATERL.	1	No Quantity							30026			0
S3	2000	2000	2000	2	0	2	Export	352	Iceland	ISL	757	Switzerland	CHE								29	CRUDE ANIMAL,VEG.MATERL.	1	No Quantity							119887			0
S3	2000	2000	2000	2	0	2	Export	352	Iceland	ISL	826	United Kingdom	GBR								29	CRUDE ANIMAL,VEG.MATERL.	1	No Quantity							142758			0
S3	2000	2000	2000	2	0	2	Export	352	Iceland	ISL	842	USA	USA								29	CRUDE ANIMAL,VEG.MATERL.	1	No Quantity							452757			0
S3	2000	2000	2000	2	0	2	Export	360	Indonesia	IDN	0	World	WLD								29	CRUDE ANIMAL,VEG.MATERL.	1	No Quantity							93498802			0
S3	2000	2000	2000	2	0	2	Export	360	Indonesia	IDN	4	Afghanistan	AFG								29	CRUDE ANIMAL,VEG.MATERL.	1	No Quantity							29911			0
S3	2000	2000	2000	2	0	2	Export	360	Indonesia	IDN	12	Algeria	DZA								29	CRUDE ANIMAL,VEG.MATERL.	1	No Quantity							92300			0
S3	2000	2000	2000	2	0	2	Export	360	Indonesia	IDN	32	Argentina	ARG								29	CRUDE ANIMAL,VEG.MATERL.	1	No Quantity							182307			0
S3	2000	2000	2000	2	0	2	Export	360	Indonesia	IDN	36	Australia	AUS								29	CRUDE ANIMAL,VEG.MATERL.	1	No Quantity							1916268			0
S3	2000	2000	2000	2	0	2	Export	360	Indonesia	IDN	40	Austria	AUT								29	CRUDE ANIMAL,VEG.MATERL.	1	No Quantity							82058			0
S3	2000	2000	2000	2	0	2	Export	360	Indonesia	IDN	44	Bahamas	BHS								29	CRUDE ANIMAL,VEG.MATERL.	1	No Quantity							295			0
S3	2000	2000	2000	2	0	2	Export	360	Indonesia	IDN	48	Bahrain	BHR								29	CRUDE ANIMAL,VEG.MATERL.	1	No Quantity							4955			0
S3	2000	2000	2000	2	0	2	Export	360	Indonesia	IDN	50	Bangladesh	BGD								29	CRUDE ANIMAL,VEG.MATERL.	1	No Quantity							949324			0
S3	2000	2000	2000	2	0	2	Export	360	Indonesia	IDN	51	Armenia	ARM								29	CRUDE ANIMAL,VEG.MATERL.	1	No Quantity							57882			0
S3	2000	2000	2000	2	0	2	Export	360	Indonesia	IDN	56	Belgium	BEL								29	CRUDE ANIMAL,VEG.MATERL.	1	No Quantity							352645			0
S3	2000	2000	2000	2	0	2	Export	360	Indonesia	IDN	68	Bolivia (Plurinational State of)	BOL								29	CRUDE ANIMAL,VEG.MATERL.	1	No Quantity							7500			0
S3	2000	2000	2000	2	0	2	Export	360	Indonesia	IDN	76	Brazil	BRA								29	CRUDE ANIMAL,VEG.MATERL.	1	No Quantity							16351			0
S3	2000	2000	2000	2	0	2	Export	360	Indonesia	IDN	84	Belize	BLZ								29	CRUDE ANIMAL,VEG.MATERL.	1	No Quantity							12968			0
S3	2000	2000	2000	2	0	2	Export	360	Indonesia	IDN	92	Br. Virgin Isds	VGB								29	CRUDE ANIMAL,VEG.MATERL.	1	No Quantity							26			0
S3	2000	2000	2000	2	0	2	Export	360	Indonesia	IDN	96	Brunei Darussalam	BRN								29	CRUDE ANIMAL,VEG.MATERL.	1	No Quantity							1376			0
S3	2000	2000	2000	2	0	2	Export	360	Indonesia	IDN	100	Bulgaria	BGR								29	CRUDE ANIMAL,VEG.MATERL.	1	No Quantity							8658			0
S3	2000	2000	2000	2	0	2	Export	360	Indonesia	IDN	116	Cambodia	KHM								29	CRUDE ANIMAL,VEG.MATERL.	1	No Quantity							21150			0
S3	2000	2000	2000	2	0	2	Export	360	Indonesia	IDN	124	Canada	CAN								29	CRUDE ANIMAL,VEG.MATERL.	1	No Quantity							4034458			0
S3	2000	2000	2000	2	0	2	Export	360	Indonesia	IDN	132	Cabo Verde	CPV								29	CRUDE ANIMAL,VEG.MATERL.	1	No Quantity							404			0
S3	2000	2000	2000	2	0	2	Export	360	Indonesia	IDN	140	Central African Rep.	CAF								29	CRUDE ANIMAL,VEG.MATERL.	1	No Quantity							538			0
S3	2000	2000	2000	2	0	2	Export	360	Indonesia	IDN	144	Sri Lanka	LKA								29	CRUDE ANIMAL,VEG.MATERL.	1	No Quantity							134100			0
S3	2000	2000	2000	2	0	2	Export	360	Indonesia	IDN	152	Chile	CHL								29	CRUDE ANIMAL,VEG.MATERL.	1	No Quantity							154893			0
S3	2000	2000	2000	2	0	2	Export	360	Indonesia	IDN	156	China	CHN								29	CRUDE ANIMAL,VEG.MATERL.	1	No Quantity							4914700			0
S3	2000	2000	2000	2	0	2	Export	360	Indonesia	IDN	170	Colombia	COL								29	CRUDE ANIMAL,VEG.MATERL.	1	No Quantity							72884			0
S3	2000	2000	2000	2	0	2	Export	360	Indonesia	IDN	184	Cook Isds	COK								29	CRUDE ANIMAL,VEG.MATERL.	1	No Quantity							854			0
S3	2000	2000	2000	2	0	2	Export	360	Indonesia	IDN	188	Costa Rica	CRI								29	CRUDE ANIMAL,VEG.MATERL.	1	No Quantity							3290			0
S3	2000	2000	2000	2	0	2	Export	360	Indonesia	IDN	191	Croatia	HRV								29	CRUDE ANIMAL,VEG.MATERL.	1	No Quantity							131			0
S3	2000	2000	2000	2	0	2	Export	360	Indonesia	IDN	196	Cyprus	CYP								29	CRUDE ANIMAL,VEG.MATERL.	1	No Quantity							1685			0
S3	2000	2000	2000	2	0	2	Export	360	Indonesia	IDN	203	Czechia	CZE								29	CRUDE ANIMAL,VEG.MATERL.	1	No Quantity							11607			0
S3	2000	2000	2000	2	0	2	Export	360	Indonesia	IDN	208	Denmark	DNK								29	CRUDE ANIMAL,VEG.MATERL.	1	No Quantity							1954719			0
S3	2000	2000	2000	2	0	2	Export	360	Indonesia	IDN	212	Dominica	DMA								29	CRUDE ANIMAL,VEG.MATERL.	1	No Quantity							16264			0
S3	2000	2000	2000	2	0	2	Export	360	Indonesia	IDN	218	Ecuador	ECU								29	CRUDE ANIMAL,VEG.MATERL.	1	No Quantity							31116			0
S3	2000	2000	2000	2	0	2	Export	360	Indonesia	IDN	222	El Salvador	SLV								29	CRUDE ANIMAL,VEG.MATERL.	1	No Quantity							16128			0
S3	2000	2000	2000	2	0	2	Export	360	Indonesia	IDN	234	Faeroe Isds	FRO								29	CRUDE ANIMAL,VEG.MATERL.	1	No Quantity							29480			0
S3	2000	2000	2000	2	0	2	Export	360	Indonesia	IDN	242	Fiji	FJI								29	CRUDE ANIMAL,VEG.MATERL.	1	No Quantity							231			0
S3	2000	2000	2000	2	0	2	Export	360	Indonesia	IDN	246	Finland	FIN								29	CRUDE ANIMAL,VEG.MATERL.	1	No Quantity							22118			0
S3	2000	2000	2000	2	0	2	Export	360	Indonesia	IDN	251	France	FRA								29	CRUDE ANIMAL,VEG.MATERL.	1	No Quantity							2908634			0
S3	2000	2000	2000	2	0	2	Export	360	Indonesia	IDN	258	French Polynesia	PYF								29	CRUDE ANIMAL,VEG.MATERL.	1	No Quantity							3052			0
S3	2000	2000	2000	2	0	2	Export	360	Indonesia	IDN	268	Georgia	GEO								29	CRUDE ANIMAL,VEG.MATERL.	1	No Quantity							1224			0
S3	2000	2000	2000	2	0	2	Export	360	Indonesia	IDN	276	Germany	DEU								29	CRUDE ANIMAL,VEG.MATERL.	1	No Quantity							3636635			0
S3	2000	2000	2000	2	0	2	Export	360	Indonesia	IDN	288	Ghana	GHA								29	CRUDE ANIMAL,VEG.MATERL.	1	No Quantity							10024			0
S3	2000	2000	2000	2	0	2	Export	360	Indonesia	IDN	300	Greece	GRC								29	CRUDE ANIMAL,VEG.MATERL.	1	No Quantity							95842			0
S3	2000	2000	2000	2	0	2	Export	360	Indonesia	IDN	316	Guam	GUM								29	CRUDE ANIMAL,VEG.MATERL.	1	No Quantity							1759			0
S3	2000	2000	2000	2	0	2	Export	360	Indonesia	IDN	332	Haiti	HTI								29	CRUDE ANIMAL,VEG.MATERL.	1	No Quantity							11823			0
S3	2000	2000	2000	2	0	2	Export	360	Indonesia	IDN	344	China, Hong Kong SAR	HKG								29	CRUDE ANIMAL,VEG.MATERL.	1	No Quantity							13628122			0
S3	2000	2000	2000	2	0	2	Export	360	Indonesia	IDN	348	Hungary	HUN								29	CRUDE ANIMAL,VEG.MATERL.	1	No Quantity							2458			0
S3	2000	2000	2000	2	0	2	Export	360	Indonesia	IDN	364	Iran	IRN								29	CRUDE ANIMAL,VEG.MATERL.	1	No Quantity							318			0
S3	2000	2000	2000	2	0	2	Export	360	Indonesia	IDN	372	Ireland	IRL								29	CRUDE ANIMAL,VEG.MATERL.	1	No Quantity							15886			0
S3	2000	2000	2000	2	0	2	Export	360	Indonesia	IDN	381	Italy	ITA								29	CRUDE ANIMAL,VEG.MATERL.	1	No Quantity							1634723			0
S3	2000	2000	2000	2	0	2	Export	360	Indonesia	IDN	384	Côte d'Ivoire	CIV								29	CRUDE ANIMAL,VEG.MATERL.	1	No Quantity							27			0
S3	2000	2000	2000	2	0	2	Export	360	Indonesia	IDN	392	Japan	JPN								29	CRUDE ANIMAL,VEG.MATERL.	1	No Quantity							7623604			0
S3	2000	2000	2000	2	0	2	Export	360	Indonesia	IDN	400	Jordan	JOR								29	CRUDE ANIMAL,VEG.MATERL.	1	No Quantity							7712			0
S3	2000	2000	2000	2	0	2	Export	360	Indonesia	IDN	404	Kenya	KEN								29	CRUDE ANIMAL,VEG.MATERL.	1	No Quantity							90793			0
S3	2000	2000	2000	2	0	2	Export	360	Indonesia	IDN	410	Rep. of Korea	KOR								29	CRUDE ANIMAL,VEG.MATERL.	1	No Quantity							3730965			0
S3	2000	2000	2000	2	0	2	Export	360	Indonesia	IDN	414	Kuwait	KWT								29	CRUDE ANIMAL,VEG.MATERL.	1	No Quantity							16501			0
S3	2000	2000	2000	2	0	2	Export	360	Indonesia	IDN	428	Latvia	LVA								29	CRUDE ANIMAL,VEG.MATERL.	1	No Quantity							6672			0
S3	2000	2000	2000	2	0	2	Export	360	Indonesia	IDN	450	Madagascar	MDG								29	CRUDE ANIMAL,VEG.MATERL.	1	No Quantity							1575			0
S3	2000	2000	2000	2	0	2	Export	360	Indonesia	IDN	458	Malaysia	MYS								29	CRUDE ANIMAL,VEG.MATERL.	1	No Quantity							1227381			0
S3	2000	2000	2000	2	0	2	Export	360	Indonesia	IDN	462	Maldives	MDV								29	CRUDE ANIMAL,VEG.MATERL.	1	No Quantity							6132			0
S3	2000	2000	2000	2	0	2	Export	360	Indonesia	IDN	466	Mali	MLI								29	CRUDE ANIMAL,VEG.MATERL.	1	No Quantity							31913			0
S3	2000	2000	2000	2	0	2	Export	360	Indonesia	IDN	470	Malta	MLT								29	CRUDE ANIMAL,VEG.MATERL.	1	No Quantity							11517			0
S3	2000	2000	2000	2	0	2	Export	360	Indonesia	IDN	480	Mauritius	MUS								29	CRUDE ANIMAL,VEG.MATERL.	1	No Quantity							2230			0
S3	2000	2000	2000	2	0	2	Export	360	Indonesia	IDN	484	Mexico	MEX								29	CRUDE ANIMAL,VEG.MATERL.	1	No Quantity							41766			0
S3	2000	2000	2000	2	0	2	Export	360	Indonesia	IDN	490	Other Asia, nes									29	CRUDE ANIMAL,VEG.MATERL.	1	No Quantity							4663812			0
S3	2000	2000	2000	2	0	2	Export	360	Indonesia	IDN	504	Morocco	MAR								29	CRUDE ANIMAL,VEG.MATERL.	1	No Quantity							76439			0
S3	2000	2000	2000	2	0	2	Export	360	Indonesia	IDN	516	Namibia	NAM								29	CRUDE ANIMAL,VEG.MATERL.	1	No Quantity							929			0
S3	2000	2000	2000	2	0	2	Export	360	Indonesia	IDN	524	Nepal	NPL								29	CRUDE ANIMAL,VEG.MATERL.	1	No Quantity							33121			0
S3	2000	2000	2000	2	0	2	Export	360	Indonesia	IDN	528	Netherlands	NLD								29	CRUDE ANIMAL,VEG.MATERL.	1	No Quantity							3338064			0
S3	2000	2000	2000	2	0	2	Export	360	Indonesia	IDN	530	Neth. Antilles	ANT								29	CRUDE ANIMAL,VEG.MATERL.	1	No Quantity							132			0
S3	2000	2000	2000	2	0	2	Export	360	Indonesia	IDN	533	Aruba	ABW								29	CRUDE ANIMAL,VEG.MATERL.	1	No Quantity							430			0
S3	2000	2000	2000	2	0	2	Export	360	Indonesia	IDN	540	New Caledonia	NCL								29	CRUDE ANIMAL,VEG.MATERL.	1	No Quantity							129			0
S3	2000	2000	2000	2	0	2	Export	360	Indonesia	IDN	554	New Zealand	NZL								29	CRUDE ANIMAL,VEG.MATERL.	1	No Quantity							98232			0
S3	2000	2000	2000	2	0	2	Export	360	Indonesia	IDN	566	Nigeria	NGA								29	CRUDE ANIMAL,VEG.MATERL.	1	No Quantity							102754			0
S3	2000	2000	2000	2	0	2	Export	360	Indonesia	IDN	579	Norway	NOR								29	CRUDE ANIMAL,VEG.MATERL.	1	No Quantity							13747			0
S3	2000	2000	2000	2	0	2	Export	360	Indonesia	IDN	585	Palau	PLW								29	CRUDE ANIMAL,VEG.MATERL.	1	No Quantity							121			0
S3	2000	2000	2000	2	0	2	Export	360	Indonesia	IDN	586	Pakistan	PAK								29	CRUDE ANIMAL,VEG.MATERL.	1	No Quantity							2146392			0
S3	2000	2000	2000	2	0	2	Export	360	Indonesia	IDN	598	Papua New Guinea	PNG								29	CRUDE ANIMAL,VEG.MATERL.	1	No Quantity							8630			0
S3	2000	2000	2000	2	0	2	Export	360	Indonesia	IDN	604	Peru	PER								29	CRUDE ANIMAL,VEG.MATERL.	1	No Quantity							4901			0
S3	2000	2000	2000	2	0	2	Export	360	Indonesia	IDN	608	Philippines	PHL								29	CRUDE ANIMAL,VEG.MATERL.	1	No Quantity							410881			0
S3	2000	2000	2000	2	0	2	Export	360	Indonesia	IDN	616	Poland	POL								29	CRUDE ANIMAL,VEG.MATERL.	1	No Quantity							13111			0
S3	2000	2000	2000	2	0	2	Export	360	Indonesia	IDN	620	Portugal	PRT								29	CRUDE ANIMAL,VEG.MATERL.	1	No Quantity							67802			0
S3	2000	2000	2000	2	0	2	Export	360	Indonesia	IDN	626	Timor-Leste	TLS								29	CRUDE ANIMAL,VEG.MATERL.	1	No Quantity							30611			0
S3	2000	2000	2000	2	0	2	Export	360	Indonesia	IDN	634	Qatar	QAT								29	CRUDE ANIMAL,VEG.MATERL.	1	No Quantity							152			0
S3	2000	2000	2000	2	0	2	Export	360	Indonesia	IDN	643	Russian Federation	RUS								29	CRUDE ANIMAL,VEG.MATERL.	1	No Quantity							117889			0
S3	2000	2000	2000	2	0	2	Export	360	Indonesia	IDN	662	Saint Lucia	LCA								29	CRUDE ANIMAL,VEG.MATERL.	1	No Quantity							317			0
S3	2000	2000	2000	2	0	2	Export	360	Indonesia	IDN	670	Saint Vincent and the Grenadines	VCT								29	CRUDE ANIMAL,VEG.MATERL.	1	No Quantity							552			0
S3	2000	2000	2000	2	0	2	Export	360	Indonesia	IDN	682	Saudi Arabia	SAU								29	CRUDE ANIMAL,VEG.MATERL.	1	No Quantity							547902			0
S3	2000	2000	2000	2	0	2	Export	360	Indonesia	IDN	686	Senegal	SEN								29	CRUDE ANIMAL,VEG.MATERL.	1	No Quantity							21174			0
S3	2000	2000	2000	2	0	2	Export	360	Indonesia	IDN	694	Sierra Leone	SLE								29	CRUDE ANIMAL,VEG.MATERL.	1	No Quantity							320			0
S3	2000	2000	2000	2	0	2	Export	360	Indonesia	IDN	699	India	IND								29	CRUDE ANIMAL,VEG.MATERL.	1	No Quantity							12300874			0
S3	2000	2000	2000	2	0	2	Export	360	Indonesia	IDN	702	Singapore	SGP								29	CRUDE ANIMAL,VEG.MATERL.	1	No Quantity							9264705			0
S3	2000	2000	2000	2	0	2	Export	360	Indonesia	IDN	704	Viet Nam	VNM								29	CRUDE ANIMAL,VEG.MATERL.	1	No Quantity							131906			0
S3	2000	2000	2000	2	0	2	Export	360	Indonesia	IDN	705	Slovenia	SVN								29	CRUDE ANIMAL,VEG.MATERL.	1	No Quantity							15744			0
S3	2000	2000	2000	2	0	2	Export	360	Indonesia	IDN	710	South Africa	ZAF								29	CRUDE ANIMAL,VEG.MATERL.	1	No Quantity							127085			0
S3	2000	2000	2000	2	0	2	Export	360	Indonesia	IDN	724	Spain	ESP								29	CRUDE ANIMAL,VEG.MATERL.	1	No Quantity							2862390			0
S3	2000	2000	2000	2	0	2	Export	360	Indonesia	IDN	740	Suriname	SUR								29	CRUDE ANIMAL,VEG.MATERL.	1	No Quantity							9075			0
S3	2000	2000	2000	2	0	2	Export	360	Indonesia	IDN	748	Swaziland	SWZ								29	CRUDE ANIMAL,VEG.MATERL.	1	No Quantity							5940			0
S3	2000	2000	2000	2	0	2	Export	360	Indonesia	IDN	752	Sweden	SWE								29	CRUDE ANIMAL,VEG.MATERL.	1	No Quantity							12560			0
S3	2000	2000	2000	2	0	2	Export	360	Indonesia	IDN	757	Switzerland	CHE								29	CRUDE ANIMAL,VEG.MATERL.	1	No Quantity							40697			0
S3	2000	2000	2000	2	0	2	Export	360	Indonesia	IDN	764	Thailand	THA								29	CRUDE ANIMAL,VEG.MATERL.	1	No Quantity							562882			0
S3	2000	2000	2000	2	0	2	Export	360	Indonesia	IDN	780	Trinidad and Tobago	TTO								29	CRUDE ANIMAL,VEG.MATERL.	1	No Quantity							30330			0
S3	2000	2000	2000	2	0	2	Export	360	Indonesia	IDN	784	United Arab Emirates	ARE								29	CRUDE ANIMAL,VEG.MATERL.	1	No Quantity							248757			0
S3	2000	2000	2000	2	0	2	Export	360	Indonesia	IDN	788	Tunisia	TUN								29	CRUDE ANIMAL,VEG.MATERL.	1	No Quantity							10200			0
S3	2000	2000	2000	2	0	2	Export	360	Indonesia	IDN	792	Turkey	TUR								29	CRUDE ANIMAL,VEG.MATERL.	1	No Quantity							137300			0
S3	2000	2000	2000	2	0	2	Export	360	Indonesia	IDN	818	Egypt	EGY								29	CRUDE ANIMAL,VEG.MATERL.	1	No Quantity							77299			0
S3	2000	2000	2000	2	0	2	Export	360	Indonesia	IDN	826	United Kingdom	GBR								29	CRUDE ANIMAL,VEG.MATERL.	1	No Quantity							3210218			0
S3	2000	2000	2000	2	0	2	Export	360	Indonesia	IDN	842	USA	USA								29	CRUDE ANIMAL,VEG.MATERL.	1	No Quantity							2847345			0
S3	2000	2000	2000	2	0	2	Export	360	Indonesia	IDN	858	Uruguay	URY								29	CRUDE ANIMAL,VEG.MATERL.	1	No Quantity							185			0
S3	2000	2000	2000	2	0	2	Export	360	Indonesia	IDN	862	Venezuela	VEN								29	CRUDE ANIMAL,VEG.MATERL.	1	No Quantity							12			0
S3	2000	2000	2000	2	0	2	Export	360	Indonesia	IDN	887	Yemen	YEM								29	CRUDE ANIMAL,VEG.MATERL.	1	No Quantity							19892			0
S3	2000	2000	2000	2	0	2	Export	360	Indonesia	IDN	0	World	WLD								32	COAL, COKE, BRIQUETTES	1	No Quantity							1296352709			0
S3	2000	2000	2000	2	0	2	Export	360	Indonesia	IDN	32	Argentina	ARG								32	COAL, COKE, BRIQUETTES	1	No Quantity							874200			0
S3	2000	2000	2000	2	0	2	Export	360	Indonesia	IDN	48	Bahrain	BHR								32	COAL, COKE, BRIQUETTES	1	No Quantity							58594			0
S3	2000	2000	2000	2	0	2	Export	360	Indonesia	IDN	50	Bangladesh	BGD								32	COAL, COKE, BRIQUETTES	1	No Quantity							1547188			0
S3	2000	2000	2000	2	0	2	Export	360	Indonesia	IDN	76	Brazil	BRA								32	COAL, COKE, BRIQUETTES	1	No Quantity							12565733			0
S3	2000	2000	2000	2	0	2	Export	360	Indonesia	IDN	144	Sri Lanka	LKA								32	COAL, COKE, BRIQUETTES	1	No Quantity							18506			0
S3	2000	2000	2000	2	0	2	Export	360	Indonesia	IDN	152	Chile	CHL								32	COAL, COKE, BRIQUETTES	1	No Quantity							16787895			0
S3	2000	2000	2000	2	0	2	Export	360	Indonesia	IDN	156	China	CHN								32	COAL, COKE, BRIQUETTES	1	No Quantity							5288559			0
S3	2000	2000	2000	2	0	2	Export	360	Indonesia	IDN	188	Costa Rica	CRI								32	COAL, COKE, BRIQUETTES	1	No Quantity							786990			0
S3	2000	2000	2000	2	0	2	Export	360	Indonesia	IDN	276	Germany	DEU								32	COAL, COKE, BRIQUETTES	1	No Quantity							2390510			0
S3	2000	2000	2000	2	0	2	Export	360	Indonesia	IDN	300	Greece	GRC								32	COAL, COKE, BRIQUETTES	1	No Quantity							2900366			0
S3	2000	2000	2000	2	0	2	Export	360	Indonesia	IDN	344	China, Hong Kong SAR	HKG								32	COAL, COKE, BRIQUETTES	1	No Quantity							56687396			0
S3	2000	2000	2000	2	0	2	Export	360	Indonesia	IDN	372	Ireland	IRL								32	COAL, COKE, BRIQUETTES	1	No Quantity							6891033			0
S3	2000	2000	2000	2	0	2	Export	360	Indonesia	IDN	381	Italy	ITA								32	COAL, COKE, BRIQUETTES	1	No Quantity							36660278			0
S3	2000	2000	2000	2	0	2	Export	360	Indonesia	IDN	392	Japan	JPN								32	COAL, COKE, BRIQUETTES	1	No Quantity							342089663			0
S3	2000	2000	2000	2	0	2	Export	360	Indonesia	IDN	404	Kenya	KEN								32	COAL, COKE, BRIQUETTES	1	No Quantity							25750			0
S3	2000	2000	2000	2	0	2	Export	360	Indonesia	IDN	410	Rep. of Korea	KOR								32	COAL, COKE, BRIQUETTES	1	No Quantity							103811146			0
S3	2000	2000	2000	2	0	2	Export	360	Indonesia	IDN	414	Kuwait	KWT								32	COAL, COKE, BRIQUETTES	1	No Quantity							65600			0
S3	2000	2000	2000	2	0	2	Export	360	Indonesia	IDN	458	Malaysia	MYS								32	COAL, COKE, BRIQUETTES	1	No Quantity							41384614			0
S3	2000	2000	2000	2	0	2	Export	360	Indonesia	IDN	490	Other Asia, nes									32	COAL, COKE, BRIQUETTES	1	No Quantity							273048092			0
S3	2000	2000	2000	2	0	2	Export	360	Indonesia	IDN	512	Oman	OMN								32	COAL, COKE, BRIQUETTES	1	No Quantity							23470			0
S3	2000	2000	2000	2	0	2	Export	360	Indonesia	IDN	528	Netherlands	NLD								32	COAL, COKE, BRIQUETTES	1	No Quantity							59000430			0
S3	2000	2000	2000	2	0	2	Export	360	Indonesia	IDN	604	Peru	PER								32	COAL, COKE, BRIQUETTES	1	No Quantity							416304			0
S3	2000	2000	2000	2	0	2	Export	360	Indonesia	IDN	608	Philippines	PHL								32	COAL, COKE, BRIQUETTES	1	No Quantity							75810178			0
S3	2000	2000	2000	2	0	2	Export	360	Indonesia	IDN	616	Poland	POL								32	COAL, COKE, BRIQUETTES	1	No Quantity							151454			0
S3	2000	2000	2000	2	0	2	Export	360	Indonesia	IDN	620	Portugal	PRT								32	COAL, COKE, BRIQUETTES	1	No Quantity							1631605			0
S3	2000	2000	2000	2	0	2	Export	360	Indonesia	IDN	682	Saudi Arabia	SAU								32	COAL, COKE, BRIQUETTES	1	No Quantity							161708			0
S3	2000	2000	2000	2	0	2	Export	360	Indonesia	IDN	699	India	IND								32	COAL, COKE, BRIQUETTES	1	No Quantity							68123649			0
S3	2000	2000	2000	2	0	2	Export	360	Indonesia	IDN	702	Singapore	SGP								32	COAL, COKE, BRIQUETTES	1	No Quantity							16793260			0
S3	2000	2000	2000	2	0	2	Export	360	Indonesia	IDN	704	Viet Nam	VNM								32	COAL, COKE, BRIQUETTES	1	No Quantity							1037			0
S3	2000	2000	2000	2	0	2	Export	360	Indonesia	IDN	705	Slovenia	SVN								32	COAL, COKE, BRIQUETTES	1	No Quantity							11432634			0
S3	2000	2000	2000	2	0	2	Export	360	Indonesia	IDN	724	Spain	ESP								32	COAL, COKE, BRIQUETTES	1	No Quantity							59278338			0
S3	2000	2000	2000	2	0	2	Export	360	Indonesia	IDN	764	Thailand	THA								32	COAL, COKE, BRIQUETTES	1	No Quantity							68290874			0
S3	2000	2000	2000	2	0	2	Export	360	Indonesia	IDN	784	United Arab Emirates	ARE								32	COAL, COKE, BRIQUETTES	1	No Quantity							76168			0
S3	2000	2000	2000	2	0	2	Export	360	Indonesia	IDN	826	United Kingdom	GBR								32	COAL, COKE, BRIQUETTES	1	No Quantity							393377			0
S3	2000	2000	2000	2	0	2	Export	360	Indonesia	IDN	842	USA	USA								32	COAL, COKE, BRIQUETTES	1	No Quantity							30886110			0
S3	2000	2000	2000	2	0	2	Export	352	Iceland	ISL	0	World	WLD								33	PETROLEUM,PETROL.PRODUCT	1	No Quantity							6841064			0
S3	2000	2000	2000	2	0	2	Export	352	Iceland	ISL	124	Canada	CAN								33	PETROLEUM,PETROL.PRODUCT	1	No Quantity							17538			0
S3	2000	2000	2000	2	0	2	Export	352	Iceland	ISL	208	Denmark	DNK								33	PETROLEUM,PETROL.PRODUCT	1	No Quantity							387100			0
S3	2000	2000	2000	2	0	2	Export	352	Iceland	ISL	234	Faeroe Isds	FRO								33	PETROLEUM,PETROL.PRODUCT	1	No Quantity							89670			0
S3	2000	2000	2000	2	0	2	Export	352	Iceland	ISL	276	Germany	DEU								33	PETROLEUM,PETROL.PRODUCT	1	No Quantity							1738885			0
S3	2000	2000	2000	2	0	2	Export	352	Iceland	ISL	304	Greenland	GRL								33	PETROLEUM,PETROL.PRODUCT	1	No Quantity							112			0
S3	2000	2000	2000	2	0	2	Export	352	Iceland	ISL	528	Netherlands	NLD								33	PETROLEUM,PETROL.PRODUCT	1	No Quantity							1127238			0
S3	2000	2000	2000	2	0	2	Export	352	Iceland	ISL	579	Norway	NOR								33	PETROLEUM,PETROL.PRODUCT	1	No Quantity							106642			0
S3	2000	2000	2000	2	0	2	Export	352	Iceland	ISL	620	Portugal	PRT								33	PETROLEUM,PETROL.PRODUCT	1	No Quantity							271144			0
S3	2000	2000	2000	2	0	2	Export	352	Iceland	ISL	643	Russian Federation	RUS								33	PETROLEUM,PETROL.PRODUCT	1	No Quantity							2659464			0
S3	2000	2000	2000	2	0	2	Export	352	Iceland	ISL	724	Spain	ESP								33	PETROLEUM,PETROL.PRODUCT	1	No Quantity							443250			0
S3	2000	2000	2000	2	0	2	Export	352	Iceland	ISL	752	Sweden	SWE								33	PETROLEUM,PETROL.PRODUCT	1	No Quantity							21			0
S3	2000	2000	2000	2	0	2	Export	360	Indonesia	IDN	0	World	WLD								33	PETROLEUM,PETROL.PRODUCT	1	No Quantity							7761215449			0
S3	2000	2000	2000	2	0	2	Export	360	Indonesia	IDN	32	Argentina	ARG								33	PETROLEUM,PETROL.PRODUCT	1	No Quantity							265338			0
S3	2000	2000	2000	2	0	2	Export	360	Indonesia	IDN	36	Australia	AUS								33	PETROLEUM,PETROL.PRODUCT	1	No Quantity							600195036			0
S3	2000	2000	2000	2	0	2	Export	360	Indonesia	IDN	76	Brazil	BRA								33	PETROLEUM,PETROL.PRODUCT	1	No Quantity							3704835			0
S3	2000	2000	2000	2	0	2	Export	360	Indonesia	IDN	104	Myanmar	MMR								33	PETROLEUM,PETROL.PRODUCT	1	No Quantity							5028			0
S3	2000	2000	2000	2	0	2	Export	360	Indonesia	IDN	116	Cambodia	KHM								33	PETROLEUM,PETROL.PRODUCT	1	No Quantity							588120			0
S3	2000	2000	2000	2	0	2	Export	360	Indonesia	IDN	144	Sri Lanka	LKA								33	PETROLEUM,PETROL.PRODUCT	1	No Quantity							2965			0
S3	2000	2000	2000	2	0	2	Export	360	Indonesia	IDN	156	China	CHN								33	PETROLEUM,PETROL.PRODUCT	1	No Quantity							960805265			0
S3	2000	2000	2000	2	0	2	Export	360	Indonesia	IDN	196	Cyprus	CYP								33	PETROLEUM,PETROL.PRODUCT	1	No Quantity							8241776			0
S3	2000	2000	2000	2	0	2	Export	360	Indonesia	IDN	251	France	FRA								33	PETROLEUM,PETROL.PRODUCT	1	No Quantity							40691			0
S3	2000	2000	2000	2	0	2	Export	360	Indonesia	IDN	344	China, Hong Kong SAR	HKG								33	PETROLEUM,PETROL.PRODUCT	1	No Quantity							6124933			0
S3	2000	2000	2000	2	0	2	Export	360	Indonesia	IDN	381	Italy	ITA								33	PETROLEUM,PETROL.PRODUCT	1	No Quantity							77973807			0
S3	2000	2000	2000	2	0	2	Export	360	Indonesia	IDN	392	Japan	JPN								33	PETROLEUM,PETROL.PRODUCT	1	No Quantity							2555813798			0
S3	2000	2000	2000	2	0	2	Export	360	Indonesia	IDN	400	Jordan	JOR								33	PETROLEUM,PETROL.PRODUCT	1	No Quantity							12200			0
S3	2000	2000	2000	2	0	2	Export	360	Indonesia	IDN	410	Rep. of Korea	KOR								33	PETROLEUM,PETROL.PRODUCT	1	No Quantity							1482864374			0
S3	2000	2000	2000	2	0	2	Export	360	Indonesia	IDN	458	Malaysia	MYS								33	PETROLEUM,PETROL.PRODUCT	1	No Quantity							154010548			0
S3	2000	2000	2000	2	0	2	Export	360	Indonesia	IDN	462	Maldives	MDV								33	PETROLEUM,PETROL.PRODUCT	1	No Quantity							10			0
S3	2000	2000	2000	2	0	2	Export	360	Indonesia	IDN	490	Other Asia, nes									33	PETROLEUM,PETROL.PRODUCT	1	No Quantity							329928910			0
S3	2000	2000	2000	2	0	2	Export	360	Indonesia	IDN	528	Netherlands	NLD								33	PETROLEUM,PETROL.PRODUCT	1	No Quantity							3154839			0
S3	2000	2000	2000	2	0	2	Export	360	Indonesia	IDN	554	New Zealand	NZL								33	PETROLEUM,PETROL.PRODUCT	1	No Quantity							4053853			0
S3	2000	2000	2000	2	0	2	Export	360	Indonesia	IDN	586	Pakistan	PAK								33	PETROLEUM,PETROL.PRODUCT	1	No Quantity							9784653			0
S3	2000	2000	2000	2	0	2	Export	360	Indonesia	IDN	598	Papua New Guinea	PNG								33	PETROLEUM,PETROL.PRODUCT	1	No Quantity							168			0
S3	2000	2000	2000	2	0	2	Export	360	Indonesia	IDN	608	Philippines	PHL								33	PETROLEUM,PETROL.PRODUCT	1	No Quantity							29885637			0
S3	2000	2000	2000	2	0	2	Export	360	Indonesia	IDN	616	Poland	POL								33	PETROLEUM,PETROL.PRODUCT	1	No Quantity							48			0
S3	2000	2000	2000	2	0	2	Export	360	Indonesia	IDN	620	Portugal	PRT								33	PETROLEUM,PETROL.PRODUCT	1	No Quantity							203294			0
S3	2000	2000	2000	2	0	2	Export	360	Indonesia	IDN	626	Timor-Leste	TLS								33	PETROLEUM,PETROL.PRODUCT	1	No Quantity							5151592			0
S3	2000	2000	2000	2	0	2	Export	360	Indonesia	IDN	682	Saudi Arabia	SAU								33	PETROLEUM,PETROL.PRODUCT	1	No Quantity							1244988			0
S3	2000	2000	2000	2	0	2	Export	360	Indonesia	IDN	699	India	IND								33	PETROLEUM,PETROL.PRODUCT	1	No Quantity							117101947			0
S3	2000	2000	2000	2	0	2	Export	360	Indonesia	IDN	702	Singapore	SGP								33	PETROLEUM,PETROL.PRODUCT	1	No Quantity							768370935			0
S3	2000	2000	2000	2	0	2	Export	360	Indonesia	IDN	704	Viet Nam	VNM								33	PETROLEUM,PETROL.PRODUCT	1	No Quantity							36578354			0
S3	2000	2000	2000	2	0	2	Export	360	Indonesia	IDN	724	Spain	ESP								33	PETROLEUM,PETROL.PRODUCT	1	No Quantity							26276			0
[truncated: 5,670 more rows]
