# Supplementary material for: Core-periphery structure in sectoral international trade networks: A new approach to an old theory
Source: PLoS One. 2020 Apr 2;15(4):e0229547. doi: 10.1371/journal.pone.0229547 (PMC7117750; doi:10.1371/journal.pone.0229547)
Supplement: S7 File — (ZIP) [file pone.0229547.s007.zip › S7_File/RawData 2000/comtrade (32).csv]

Classification	Year	Period	Period Desc.	Aggregate Level	Is Leaf Code	Trade Flow Code	Trade Flow	Reporter Code	Reporter	Reporter ISO	Partner Code	Partner	Partner ISO	2nd Partner Code	2nd Partner	2nd Partner ISO	Customs Proc. Code	Customs	Mode of Transport Code	Mode of Transport	Commodity Code	Commodity	Qty Unit Code	Qty Unit	Qty	Alt Qty Unit Code	Alt Qty Unit	Alt Qty	Netweight (kg)	Gross weight (kg)	Trade Value (US$)	CIF Trade Value (US$)	FOB Trade Value (US$)	Flag
S3	2000	2000	2000	2	0	2	Export	364	Iran	IRN	0	World	WLD								00	LIVE ANIMALS	1	No Quantity							1047898			0
S3	2000	2000	2000	2	0	2	Export	364	Iran	IRN	31	Azerbaijan	AZE								00	LIVE ANIMALS	1	No Quantity							653955			0
S3	2000	2000	2000	2	0	2	Export	364	Iran	IRN	48	Bahrain	BHR								00	LIVE ANIMALS	1	No Quantity							750			0
S3	2000	2000	2000	2	0	2	Export	364	Iran	IRN	51	Armenia	ARM								00	LIVE ANIMALS	1	No Quantity							4030			0
S3	2000	2000	2000	2	0	2	Export	364	Iran	IRN	414	Kuwait	KWT								00	LIVE ANIMALS	1	No Quantity							174971			0
S3	2000	2000	2000	2	0	2	Export	364	Iran	IRN	422	Lebanon	LBN								00	LIVE ANIMALS	1	No Quantity							14800			0
S3	2000	2000	2000	2	0	2	Export	364	Iran	IRN	784	United Arab Emirates	ARE								00	LIVE ANIMALS	1	No Quantity							10880			0
S3	2000	2000	2000	2	0	2	Export	364	Iran	IRN	795	Turkmenistan	TKM								00	LIVE ANIMALS	1	No Quantity							188512			0
S3	2000	2000	2000	2	0	2	Export	368	Iraq	IRQ	0	World	WLD								00	LIVE ANIMALS	1	No Quantity							3038603			0
S3	2000	2000	2000	2	0	2	Export	368	Iraq	IRQ	364	Iran	IRN								00	LIVE ANIMALS	1	No Quantity							21418			0
S3	2000	2000	2000	2	0	2	Export	368	Iraq	IRQ	784	United Arab Emirates	ARE								00	LIVE ANIMALS	1	No Quantity							3017185			0
S3	2000	2000	2000	2	0	2	Export	364	Iran	IRN	0	World	WLD								01	MEAT, MEAT PREPARATIONS	1	No Quantity							2488592			0
S3	2000	2000	2000	2	0	2	Export	364	Iran	IRN	48	Bahrain	BHR								01	MEAT, MEAT PREPARATIONS	1	No Quantity							36628			0
S3	2000	2000	2000	2	0	2	Export	364	Iran	IRN	156	China	CHN								01	MEAT, MEAT PREPARATIONS	1	No Quantity							1928678			0
S3	2000	2000	2000	2	0	2	Export	364	Iran	IRN	344	China, Hong Kong SAR	HKG								01	MEAT, MEAT PREPARATIONS	1	No Quantity							33089			0
S3	2000	2000	2000	2	0	2	Export	364	Iran	IRN	414	Kuwait	KWT								01	MEAT, MEAT PREPARATIONS	1	No Quantity							21070			0
S3	2000	2000	2000	2	0	2	Export	364	Iran	IRN	422	Lebanon	LBN								01	MEAT, MEAT PREPARATIONS	1	No Quantity							234			0
S3	2000	2000	2000	2	0	2	Export	364	Iran	IRN	634	Qatar	QAT								01	MEAT, MEAT PREPARATIONS	1	No Quantity							10200			0
S3	2000	2000	2000	2	0	2	Export	364	Iran	IRN	682	Saudi Arabia	SAU								01	MEAT, MEAT PREPARATIONS	1	No Quantity							229926			0
S3	2000	2000	2000	2	0	2	Export	364	Iran	IRN	784	United Arab Emirates	ARE								01	MEAT, MEAT PREPARATIONS	1	No Quantity							35283			0
S3	2000	2000	2000	2	0	2	Export	364	Iran	IRN	795	Turkmenistan	TKM								01	MEAT, MEAT PREPARATIONS	1	No Quantity							125358			0
S3	2000	2000	2000	2	0	2	Export	364	Iran	IRN	804	Ukraine	UKR								01	MEAT, MEAT PREPARATIONS	1	No Quantity							68126			0
S3	2000	2000	2000	2	0	2	Export	364	Iran	IRN	0	World	WLD								02	DAIRY PRODUCTS,BIRD EGGS	1	No Quantity							26305031			0
S3	2000	2000	2000	2	0	2	Export	364	Iran	IRN	4	Afghanistan	AFG								02	DAIRY PRODUCTS,BIRD EGGS	1	No Quantity							48352			0
S3	2000	2000	2000	2	0	2	Export	364	Iran	IRN	31	Azerbaijan	AZE								02	DAIRY PRODUCTS,BIRD EGGS	1	No Quantity							10446548			0
S3	2000	2000	2000	2	0	2	Export	364	Iran	IRN	36	Australia	AUS								02	DAIRY PRODUCTS,BIRD EGGS	1	No Quantity							17			0
S3	2000	2000	2000	2	0	2	Export	364	Iran	IRN	40	Austria	AUT								02	DAIRY PRODUCTS,BIRD EGGS	1	No Quantity							151			0
S3	2000	2000	2000	2	0	2	Export	364	Iran	IRN	48	Bahrain	BHR								02	DAIRY PRODUCTS,BIRD EGGS	1	No Quantity							209663			0
S3	2000	2000	2000	2	0	2	Export	364	Iran	IRN	51	Armenia	ARM								02	DAIRY PRODUCTS,BIRD EGGS	1	No Quantity							1213011			0
S3	2000	2000	2000	2	0	2	Export	364	Iran	IRN	124	Canada	CAN								02	DAIRY PRODUCTS,BIRD EGGS	1	No Quantity							3191			0
S3	2000	2000	2000	2	0	2	Export	364	Iran	IRN	196	Cyprus	CYP								02	DAIRY PRODUCTS,BIRD EGGS	1	No Quantity							10			0
S3	2000	2000	2000	2	0	2	Export	364	Iran	IRN	208	Denmark	DNK								02	DAIRY PRODUCTS,BIRD EGGS	1	No Quantity							7663			0
S3	2000	2000	2000	2	0	2	Export	364	Iran	IRN	231	Ethiopia	ETH								02	DAIRY PRODUCTS,BIRD EGGS	1	No Quantity							27500			0
S3	2000	2000	2000	2	0	2	Export	364	Iran	IRN	268	Georgia	GEO								02	DAIRY PRODUCTS,BIRD EGGS	1	No Quantity							2324447			0
S3	2000	2000	2000	2	0	2	Export	364	Iran	IRN	276	Germany	DEU								02	DAIRY PRODUCTS,BIRD EGGS	1	No Quantity							12444			0
S3	2000	2000	2000	2	0	2	Export	364	Iran	IRN	368	Iraq	IRQ								02	DAIRY PRODUCTS,BIRD EGGS	1	No Quantity							6171308			0
S3	2000	2000	2000	2	0	2	Export	364	Iran	IRN	381	Italy	ITA								02	DAIRY PRODUCTS,BIRD EGGS	1	No Quantity							10			0
S3	2000	2000	2000	2	0	2	Export	364	Iran	IRN	392	Japan	JPN								02	DAIRY PRODUCTS,BIRD EGGS	1	No Quantity							5851			0
S3	2000	2000	2000	2	0	2	Export	364	Iran	IRN	398	Kazakhstan	KAZ								02	DAIRY PRODUCTS,BIRD EGGS	1	No Quantity							65516			0
S3	2000	2000	2000	2	0	2	Export	364	Iran	IRN	414	Kuwait	KWT								02	DAIRY PRODUCTS,BIRD EGGS	1	No Quantity							558732			0
S3	2000	2000	2000	2	0	2	Export	364	Iran	IRN	417	Kyrgyzstan	KGZ								02	DAIRY PRODUCTS,BIRD EGGS	1	No Quantity							5980			0
S3	2000	2000	2000	2	0	2	Export	364	Iran	IRN	512	Oman	OMN								02	DAIRY PRODUCTS,BIRD EGGS	1	No Quantity							14300			0
S3	2000	2000	2000	2	0	2	Export	364	Iran	IRN	586	Pakistan	PAK								02	DAIRY PRODUCTS,BIRD EGGS	1	No Quantity							27168			0
S3	2000	2000	2000	2	0	2	Export	364	Iran	IRN	634	Qatar	QAT								02	DAIRY PRODUCTS,BIRD EGGS	1	No Quantity							130969			0
S3	2000	2000	2000	2	0	2	Export	364	Iran	IRN	643	Russian Federation	RUS								02	DAIRY PRODUCTS,BIRD EGGS	1	No Quantity							3500			0
S3	2000	2000	2000	2	0	2	Export	364	Iran	IRN	682	Saudi Arabia	SAU								02	DAIRY PRODUCTS,BIRD EGGS	1	No Quantity							76986			0
S3	2000	2000	2000	2	0	2	Export	364	Iran	IRN	699	India	IND								02	DAIRY PRODUCTS,BIRD EGGS	1	No Quantity							55000			0
S3	2000	2000	2000	2	0	2	Export	364	Iran	IRN	702	Singapore	SGP								02	DAIRY PRODUCTS,BIRD EGGS	1	No Quantity							55000			0
S3	2000	2000	2000	2	0	2	Export	364	Iran	IRN	757	Switzerland	CHE								02	DAIRY PRODUCTS,BIRD EGGS	1	No Quantity							18			0
S3	2000	2000	2000	2	0	2	Export	364	Iran	IRN	760	Syria	SYR								02	DAIRY PRODUCTS,BIRD EGGS	1	No Quantity							506000			0
S3	2000	2000	2000	2	0	2	Export	364	Iran	IRN	762	Tajikistan	TJK								02	DAIRY PRODUCTS,BIRD EGGS	1	No Quantity							548963			0
S3	2000	2000	2000	2	0	2	Export	364	Iran	IRN	784	United Arab Emirates	ARE								02	DAIRY PRODUCTS,BIRD EGGS	1	No Quantity							217440			0
S3	2000	2000	2000	2	0	2	Export	364	Iran	IRN	792	Turkey	TUR								02	DAIRY PRODUCTS,BIRD EGGS	1	No Quantity							167423			0
S3	2000	2000	2000	2	0	2	Export	364	Iran	IRN	795	Turkmenistan	TKM								02	DAIRY PRODUCTS,BIRD EGGS	1	No Quantity							2648203			0
S3	2000	2000	2000	2	0	2	Export	364	Iran	IRN	804	Ukraine	UKR								02	DAIRY PRODUCTS,BIRD EGGS	1	No Quantity							28314			0
S3	2000	2000	2000	2	0	2	Export	364	Iran	IRN	826	United Kingdom	GBR								02	DAIRY PRODUCTS,BIRD EGGS	1	No Quantity							1598			0
S3	2000	2000	2000	2	0	2	Export	364	Iran	IRN	860	Uzbekistan	UZB								02	DAIRY PRODUCTS,BIRD EGGS	1	No Quantity							111569			0
S3	2000	2000	2000	2	0	2	Export	364	Iran	IRN	887	Yemen	YEM								02	DAIRY PRODUCTS,BIRD EGGS	1	No Quantity							604820			0
S3	2000	2000	2000	2	0	2	Export	364	Iran	IRN	891	Serbia and Montenegro	SCG								02	DAIRY PRODUCTS,BIRD EGGS	1	No Quantity							7366			0
S3	2000	2000	2000	2	0	2	Export	368	Iraq	IRQ	0	World	WLD								02	DAIRY PRODUCTS,BIRD EGGS	1	No Quantity							664105			0
S3	2000	2000	2000	2	0	2	Export	368	Iraq	IRQ	400	Jordan	JOR								02	DAIRY PRODUCTS,BIRD EGGS	1	No Quantity							65882			0
S3	2000	2000	2000	2	0	2	Export	368	Iraq	IRQ	422	Lebanon	LBN								02	DAIRY PRODUCTS,BIRD EGGS	1	No Quantity							7399			0
S3	2000	2000	2000	2	0	2	Export	368	Iraq	IRQ	682	Saudi Arabia	SAU								02	DAIRY PRODUCTS,BIRD EGGS	1	No Quantity							4864			0
S3	2000	2000	2000	2	0	2	Export	368	Iraq	IRQ	760	Syria	SYR								02	DAIRY PRODUCTS,BIRD EGGS	1	No Quantity							585960			0
S3	2000	2000	2000	2	0	2	Export	364	Iran	IRN	0	World	WLD								03	FISH,CRUSTACEANS,MOLLUSC	1	No Quantity							49956117			0
S3	2000	2000	2000	2	0	2	Export	364	Iran	IRN	4	Afghanistan	AFG								03	FISH,CRUSTACEANS,MOLLUSC	1	No Quantity							17698			0
S3	2000	2000	2000	2	0	2	Export	364	Iran	IRN	36	Australia	AUS								03	FISH,CRUSTACEANS,MOLLUSC	1	No Quantity							249			0
S3	2000	2000	2000	2	0	2	Export	364	Iran	IRN	40	Austria	AUT								03	FISH,CRUSTACEANS,MOLLUSC	1	No Quantity							17160			0
S3	2000	2000	2000	2	0	2	Export	364	Iran	IRN	48	Bahrain	BHR								03	FISH,CRUSTACEANS,MOLLUSC	1	No Quantity							89832			0
S3	2000	2000	2000	2	0	2	Export	364	Iran	IRN	51	Armenia	ARM								03	FISH,CRUSTACEANS,MOLLUSC	1	No Quantity							767			0
S3	2000	2000	2000	2	0	2	Export	364	Iran	IRN	56	Belgium	BEL								03	FISH,CRUSTACEANS,MOLLUSC	1	No Quantity							660058			0
S3	2000	2000	2000	2	0	2	Export	364	Iran	IRN	120	Cameroon	CMR								03	FISH,CRUSTACEANS,MOLLUSC	1	No Quantity							3600			0
S3	2000	2000	2000	2	0	2	Export	364	Iran	IRN	124	Canada	CAN								03	FISH,CRUSTACEANS,MOLLUSC	1	No Quantity							132186			0
S3	2000	2000	2000	2	0	2	Export	364	Iran	IRN	156	China	CHN								03	FISH,CRUSTACEANS,MOLLUSC	1	No Quantity							3028451			0
S3	2000	2000	2000	2	0	2	Export	364	Iran	IRN	208	Denmark	DNK								03	FISH,CRUSTACEANS,MOLLUSC	1	No Quantity							1810544			0
S3	2000	2000	2000	2	0	2	Export	364	Iran	IRN	251	France	FRA								03	FISH,CRUSTACEANS,MOLLUSC	1	No Quantity							9813095			0
S3	2000	2000	2000	2	0	2	Export	364	Iran	IRN	276	Germany	DEU								03	FISH,CRUSTACEANS,MOLLUSC	1	No Quantity							4329408			0
S3	2000	2000	2000	2	0	2	Export	364	Iran	IRN	344	China, Hong Kong SAR	HKG								03	FISH,CRUSTACEANS,MOLLUSC	1	No Quantity							408968			0
S3	2000	2000	2000	2	0	2	Export	364	Iran	IRN	368	Iraq	IRQ								03	FISH,CRUSTACEANS,MOLLUSC	1	No Quantity							4216			0
S3	2000	2000	2000	2	0	2	Export	364	Iran	IRN	381	Italy	ITA								03	FISH,CRUSTACEANS,MOLLUSC	1	No Quantity							412535			0
S3	2000	2000	2000	2	0	2	Export	364	Iran	IRN	392	Japan	JPN								03	FISH,CRUSTACEANS,MOLLUSC	1	No Quantity							3924517			0
S3	2000	2000	2000	2	0	2	Export	364	Iran	IRN	398	Kazakhstan	KAZ								03	FISH,CRUSTACEANS,MOLLUSC	1	No Quantity							2748			0
S3	2000	2000	2000	2	0	2	Export	364	Iran	IRN	410	Rep. of Korea	KOR								03	FISH,CRUSTACEANS,MOLLUSC	1	No Quantity							192659			0
S3	2000	2000	2000	2	0	2	Export	364	Iran	IRN	414	Kuwait	KWT								03	FISH,CRUSTACEANS,MOLLUSC	1	No Quantity							730902			0
S3	2000	2000	2000	2	0	2	Export	364	Iran	IRN	417	Kyrgyzstan	KGZ								03	FISH,CRUSTACEANS,MOLLUSC	1	No Quantity							48			0
S3	2000	2000	2000	2	0	2	Export	364	Iran	IRN	422	Lebanon	LBN								03	FISH,CRUSTACEANS,MOLLUSC	1	No Quantity							12000			0
S3	2000	2000	2000	2	0	2	Export	364	Iran	IRN	442	Luxembourg	LUX								03	FISH,CRUSTACEANS,MOLLUSC	1	No Quantity							3504829			0
S3	2000	2000	2000	2	0	2	Export	364	Iran	IRN	490	Other Asia, nes									03	FISH,CRUSTACEANS,MOLLUSC	1	No Quantity							161955			0
S3	2000	2000	2000	2	0	2	Export	364	Iran	IRN	528	Netherlands	NLD								03	FISH,CRUSTACEANS,MOLLUSC	1	No Quantity							92028			0
S3	2000	2000	2000	2	0	2	Export	364	Iran	IRN	620	Portugal	PRT								03	FISH,CRUSTACEANS,MOLLUSC	1	No Quantity							524446			0
S3	2000	2000	2000	2	0	2	Export	364	Iran	IRN	634	Qatar	QAT								03	FISH,CRUSTACEANS,MOLLUSC	1	No Quantity							52614			0
S3	2000	2000	2000	2	0	2	Export	364	Iran	IRN	682	Saudi Arabia	SAU								03	FISH,CRUSTACEANS,MOLLUSC	1	No Quantity							61545			0
S3	2000	2000	2000	2	0	2	Export	364	Iran	IRN	702	Singapore	SGP								03	FISH,CRUSTACEANS,MOLLUSC	1	No Quantity							465			0
S3	2000	2000	2000	2	0	2	Export	364	Iran	IRN	704	Viet Nam	VNM								03	FISH,CRUSTACEANS,MOLLUSC	1	No Quantity							111338			0
S3	2000	2000	2000	2	0	2	Export	364	Iran	IRN	724	Spain	ESP								03	FISH,CRUSTACEANS,MOLLUSC	1	No Quantity							7443287			0
S3	2000	2000	2000	2	0	2	Export	364	Iran	IRN	752	Sweden	SWE								03	FISH,CRUSTACEANS,MOLLUSC	1	No Quantity							53140			0
S3	2000	2000	2000	2	0	2	Export	364	Iran	IRN	757	Switzerland	CHE								03	FISH,CRUSTACEANS,MOLLUSC	1	No Quantity							7832706			0
S3	2000	2000	2000	2	0	2	Export	364	Iran	IRN	762	Tajikistan	TJK								03	FISH,CRUSTACEANS,MOLLUSC	1	No Quantity							66			0
S3	2000	2000	2000	2	0	2	Export	364	Iran	IRN	764	Thailand	THA								03	FISH,CRUSTACEANS,MOLLUSC	1	No Quantity							1204640			0
S3	2000	2000	2000	2	0	2	Export	364	Iran	IRN	784	United Arab Emirates	ARE								03	FISH,CRUSTACEANS,MOLLUSC	1	No Quantity							1334485			0
S3	2000	2000	2000	2	0	2	Export	364	Iran	IRN	792	Turkey	TUR								03	FISH,CRUSTACEANS,MOLLUSC	1	No Quantity							192			0
S3	2000	2000	2000	2	0	2	Export	364	Iran	IRN	795	Turkmenistan	TKM								03	FISH,CRUSTACEANS,MOLLUSC	1	No Quantity							4119			0
S3	2000	2000	2000	2	0	2	Export	364	Iran	IRN	804	Ukraine	UKR								03	FISH,CRUSTACEANS,MOLLUSC	1	No Quantity							38225			0
S3	2000	2000	2000	2	0	2	Export	364	Iran	IRN	826	United Kingdom	GBR								03	FISH,CRUSTACEANS,MOLLUSC	1	No Quantity							530712			0
S3	2000	2000	2000	2	0	2	Export	364	Iran	IRN	838	Free Zones									03	FISH,CRUSTACEANS,MOLLUSC	1	No Quantity							1093607			0
S3	2000	2000	2000	2	0	2	Export	364	Iran	IRN	842	USA	USA								03	FISH,CRUSTACEANS,MOLLUSC	1	No Quantity							298301			0
S3	2000	2000	2000	2	0	2	Export	364	Iran	IRN	860	Uzbekistan	UZB								03	FISH,CRUSTACEANS,MOLLUSC	1	No Quantity							80			0
S3	2000	2000	2000	2	0	2	Export	364	Iran	IRN	887	Yemen	YEM								03	FISH,CRUSTACEANS,MOLLUSC	1	No Quantity							21696			0
S3	2000	2000	2000	2	0	2	Export	368	Iraq	IRQ	0	World	WLD								03	FISH,CRUSTACEANS,MOLLUSC	1	No Quantity							241953			0
S3	2000	2000	2000	2	0	2	Export	368	Iraq	IRQ	400	Jordan	JOR								03	FISH,CRUSTACEANS,MOLLUSC	1	No Quantity							200092			0
S3	2000	2000	2000	2	0	2	Export	368	Iraq	IRQ	760	Syria	SYR								03	FISH,CRUSTACEANS,MOLLUSC	1	No Quantity							41862			0
S3	2000	2000	2000	2	0	2	Export	364	Iran	IRN	0	World	WLD								04	CEREALS,CEREAL PREPRTNS.	1	No Quantity							50875248			0
S3	2000	2000	2000	2	0	2	Export	364	Iran	IRN	4	Afghanistan	AFG								04	CEREALS,CEREAL PREPRTNS.	1	No Quantity							2433047			0
S3	2000	2000	2000	2	0	2	Export	364	Iran	IRN	24	Angola	AGO								04	CEREALS,CEREAL PREPRTNS.	1	No Quantity							1725			0
S3	2000	2000	2000	2	0	2	Export	364	Iran	IRN	31	Azerbaijan	AZE								04	CEREALS,CEREAL PREPRTNS.	1	No Quantity							17932488			0
S3	2000	2000	2000	2	0	2	Export	364	Iran	IRN	36	Australia	AUS								04	CEREALS,CEREAL PREPRTNS.	1	No Quantity							5381			0
S3	2000	2000	2000	2	0	2	Export	364	Iran	IRN	40	Austria	AUT								04	CEREALS,CEREAL PREPRTNS.	1	No Quantity							2920			0
S3	2000	2000	2000	2	0	2	Export	364	Iran	IRN	48	Bahrain	BHR								04	CEREALS,CEREAL PREPRTNS.	1	No Quantity							77070			0
S3	2000	2000	2000	2	0	2	Export	364	Iran	IRN	51	Armenia	ARM								04	CEREALS,CEREAL PREPRTNS.	1	No Quantity							3529778			0
S3	2000	2000	2000	2	0	2	Export	364	Iran	IRN	124	Canada	CAN								04	CEREALS,CEREAL PREPRTNS.	1	No Quantity							27341			0
S3	2000	2000	2000	2	0	2	Export	364	Iran	IRN	140	Central African Rep.	CAF								04	CEREALS,CEREAL PREPRTNS.	1	No Quantity							14444			0
S3	2000	2000	2000	2	0	2	Export	364	Iran	IRN	208	Denmark	DNK								04	CEREALS,CEREAL PREPRTNS.	1	No Quantity							7132			0
S3	2000	2000	2000	2	0	2	Export	364	Iran	IRN	231	Ethiopia	ETH								04	CEREALS,CEREAL PREPRTNS.	1	No Quantity							22777			0
S3	2000	2000	2000	2	0	2	Export	364	Iran	IRN	268	Georgia	GEO								04	CEREALS,CEREAL PREPRTNS.	1	No Quantity							423453			0
S3	2000	2000	2000	2	0	2	Export	364	Iran	IRN	276	Germany	DEU								04	CEREALS,CEREAL PREPRTNS.	1	No Quantity							96569			0
S3	2000	2000	2000	2	0	2	Export	364	Iran	IRN	288	Ghana	GHA								04	CEREALS,CEREAL PREPRTNS.	1	No Quantity							1199			0
S3	2000	2000	2000	2	0	2	Export	364	Iran	IRN	348	Hungary	HUN								04	CEREALS,CEREAL PREPRTNS.	1	No Quantity							1773			0
S3	2000	2000	2000	2	0	2	Export	364	Iran	IRN	368	Iraq	IRQ								04	CEREALS,CEREAL PREPRTNS.	1	No Quantity							4007281			0
S3	2000	2000	2000	2	0	2	Export	364	Iran	IRN	392	Japan	JPN								04	CEREALS,CEREAL PREPRTNS.	1	No Quantity							378			0
S3	2000	2000	2000	2	0	2	Export	364	Iran	IRN	398	Kazakhstan	KAZ								04	CEREALS,CEREAL PREPRTNS.	1	No Quantity							1781215			0
S3	2000	2000	2000	2	0	2	Export	364	Iran	IRN	400	Jordan	JOR								04	CEREALS,CEREAL PREPRTNS.	1	No Quantity							15667			0
S3	2000	2000	2000	2	0	2	Export	364	Iran	IRN	404	Kenya	KEN								04	CEREALS,CEREAL PREPRTNS.	1	No Quantity							22735			0
S3	2000	2000	2000	2	0	2	Export	364	Iran	IRN	414	Kuwait	KWT								04	CEREALS,CEREAL PREPRTNS.	1	No Quantity							241633			0
S3	2000	2000	2000	2	0	2	Export	364	Iran	IRN	417	Kyrgyzstan	KGZ								04	CEREALS,CEREAL PREPRTNS.	1	No Quantity							723751			0
S3	2000	2000	2000	2	0	2	Export	364	Iran	IRN	422	Lebanon	LBN								04	CEREALS,CEREAL PREPRTNS.	1	No Quantity							16188			0
S3	2000	2000	2000	2	0	2	Export	364	Iran	IRN	478	Mauritania	MRT								04	CEREALS,CEREAL PREPRTNS.	1	No Quantity							468			0
S3	2000	2000	2000	2	0	2	Export	364	Iran	IRN	490	Other Asia, nes									04	CEREALS,CEREAL PREPRTNS.	1	No Quantity							22			0
S3	2000	2000	2000	2	0	2	Export	364	Iran	IRN	498	Rep. of Moldova	MDA								04	CEREALS,CEREAL PREPRTNS.	1	No Quantity							18336			0
S3	2000	2000	2000	2	0	2	Export	364	Iran	IRN	512	Oman	OMN								04	CEREALS,CEREAL PREPRTNS.	1	No Quantity							23553			0
S3	2000	2000	2000	2	0	2	Export	364	Iran	IRN	566	Nigeria	NGA								04	CEREALS,CEREAL PREPRTNS.	1	No Quantity							29170			0
S3	2000	2000	2000	2	0	2	Export	364	Iran	IRN	579	Norway	NOR								04	CEREALS,CEREAL PREPRTNS.	1	No Quantity							2949			0
S3	2000	2000	2000	2	0	2	Export	364	Iran	IRN	586	Pakistan	PAK								04	CEREALS,CEREAL PREPRTNS.	1	No Quantity							181849			0
S3	2000	2000	2000	2	0	2	Export	364	Iran	IRN	634	Qatar	QAT								04	CEREALS,CEREAL PREPRTNS.	1	No Quantity							123856			0
S3	2000	2000	2000	2	0	2	Export	364	Iran	IRN	642	Romania	ROU								04	CEREALS,CEREAL PREPRTNS.	1	No Quantity							1690585			0
S3	2000	2000	2000	2	0	2	Export	364	Iran	IRN	643	Russian Federation	RUS								04	CEREALS,CEREAL PREPRTNS.	1	No Quantity							104770			0
S3	2000	2000	2000	2	0	2	Export	364	Iran	IRN	682	Saudi Arabia	SAU								04	CEREALS,CEREAL PREPRTNS.	1	No Quantity							321251			0
S3	2000	2000	2000	2	0	2	Export	364	Iran	IRN	699	India	IND								04	CEREALS,CEREAL PREPRTNS.	1	No Quantity							4915			0
S3	2000	2000	2000	2	0	2	Export	364	Iran	IRN	702	Singapore	SGP								04	CEREALS,CEREAL PREPRTNS.	1	No Quantity							11			0
S3	2000	2000	2000	2	0	2	Export	364	Iran	IRN	710	South Africa	ZAF								04	CEREALS,CEREAL PREPRTNS.	1	No Quantity							14699			0
S3	2000	2000	2000	2	0	2	Export	364	Iran	IRN	716	Zimbabwe	ZWE								04	CEREALS,CEREAL PREPRTNS.	1	No Quantity							78			0
S3	2000	2000	2000	2	0	2	Export	364	Iran	IRN	736	Fmr Sudan	SDN								04	CEREALS,CEREAL PREPRTNS.	1	No Quantity							26183			0
S3	2000	2000	2000	2	0	2	Export	364	Iran	IRN	752	Sweden	SWE								04	CEREALS,CEREAL PREPRTNS.	1	No Quantity							51723			0
S3	2000	2000	2000	2	0	2	Export	364	Iran	IRN	757	Switzerland	CHE								04	CEREALS,CEREAL PREPRTNS.	1	No Quantity							330			0
S3	2000	2000	2000	2	0	2	Export	364	Iran	IRN	762	Tajikistan	TJK								04	CEREALS,CEREAL PREPRTNS.	1	No Quantity							3837032			0
S3	2000	2000	2000	2	0	2	Export	364	Iran	IRN	784	United Arab Emirates	ARE								04	CEREALS,CEREAL PREPRTNS.	1	No Quantity							719171			0
S3	2000	2000	2000	2	0	2	Export	364	Iran	IRN	792	Turkey	TUR								04	CEREALS,CEREAL PREPRTNS.	1	No Quantity							60170			0
S3	2000	2000	2000	2	0	2	Export	364	Iran	IRN	795	Turkmenistan	TKM								04	CEREALS,CEREAL PREPRTNS.	1	No Quantity							8710722			0
S3	2000	2000	2000	2	0	2	Export	364	Iran	IRN	800	Uganda	UGA								04	CEREALS,CEREAL PREPRTNS.	1	No Quantity							1425			0
S3	2000	2000	2000	2	0	2	Export	364	Iran	IRN	804	Ukraine	UKR								04	CEREALS,CEREAL PREPRTNS.	1	No Quantity							59043			0
S3	2000	2000	2000	2	0	2	Export	364	Iran	IRN	818	Egypt	EGY								04	CEREALS,CEREAL PREPRTNS.	1	No Quantity							2545			0
S3	2000	2000	2000	2	0	2	Export	364	Iran	IRN	826	United Kingdom	GBR								04	CEREALS,CEREAL PREPRTNS.	1	No Quantity							16037			0
S3	2000	2000	2000	2	0	2	Export	364	Iran	IRN	838	Free Zones									04	CEREALS,CEREAL PREPRTNS.	1	No Quantity							1400			0
S3	2000	2000	2000	2	0	2	Export	364	Iran	IRN	860	Uzbekistan	UZB								04	CEREALS,CEREAL PREPRTNS.	1	No Quantity							1605140			0
S3	2000	2000	2000	2	0	2	Export	364	Iran	IRN	887	Yemen	YEM								04	CEREALS,CEREAL PREPRTNS.	1	No Quantity							1881870			0
S3	2000	2000	2000	2	0	2	Export	368	Iraq	IRQ	0	World	WLD								04	CEREALS,CEREAL PREPRTNS.	1	No Quantity							18212771			0
S3	2000	2000	2000	2	0	2	Export	368	Iraq	IRQ	364	Iran	IRN								04	CEREALS,CEREAL PREPRTNS.	1	No Quantity							15561899			0
S3	2000	2000	2000	2	0	2	Export	368	Iraq	IRQ	400	Jordan	JOR								04	CEREALS,CEREAL PREPRTNS.	1	No Quantity							76328			0
S3	2000	2000	2000	2	0	2	Export	368	Iraq	IRQ	422	Lebanon	LBN								04	CEREALS,CEREAL PREPRTNS.	1	No Quantity							6447			0
S3	2000	2000	2000	2	0	2	Export	368	Iraq	IRQ	760	Syria	SYR								04	CEREALS,CEREAL PREPRTNS.	1	No Quantity							2081164			0
S3	2000	2000	2000	2	0	2	Export	368	Iraq	IRQ	784	United Arab Emirates	ARE								04	CEREALS,CEREAL PREPRTNS.	1	No Quantity							170709			0
S3	2000	2000	2000	2	0	2	Export	368	Iraq	IRQ	792	Turkey	TUR								04	CEREALS,CEREAL PREPRTNS.	1	No Quantity							316225			0
S3	2000	2000	2000	2	0	2	Export	364	Iran	IRN	0	World	WLD								05	VEGETABLES AND FRUIT	1	No Quantity							564263274			0
S3	2000	2000	2000	2	0	2	Export	364	Iran	IRN	4	Afghanistan	AFG								05	VEGETABLES AND FRUIT	1	No Quantity							1037666			0
S3	2000	2000	2000	2	0	2	Export	364	Iran	IRN	8	Albania	ALB								05	VEGETABLES AND FRUIT	1	No Quantity							5620			0
S3	2000	2000	2000	2	0	2	Export	364	Iran	IRN	24	Angola	AGO								05	VEGETABLES AND FRUIT	1	No Quantity							657			0
S3	2000	2000	2000	2	0	2	Export	364	Iran	IRN	31	Azerbaijan	AZE								05	VEGETABLES AND FRUIT	1	No Quantity							19350240			0
S3	2000	2000	2000	2	0	2	Export	364	Iran	IRN	32	Argentina	ARG								05	VEGETABLES AND FRUIT	1	No Quantity							43736			0
S3	2000	2000	2000	2	0	2	Export	364	Iran	IRN	36	Australia	AUS								05	VEGETABLES AND FRUIT	1	No Quantity							3171655			0
S3	2000	2000	2000	2	0	2	Export	364	Iran	IRN	40	Austria	AUT								05	VEGETABLES AND FRUIT	1	No Quantity							2370492			0
S3	2000	2000	2000	2	0	2	Export	364	Iran	IRN	48	Bahrain	BHR								05	VEGETABLES AND FRUIT	1	No Quantity							1571412			0
S3	2000	2000	2000	2	0	2	Export	364	Iran	IRN	50	Bangladesh	BGD								05	VEGETABLES AND FRUIT	1	No Quantity							1330			0
S3	2000	2000	2000	2	0	2	Export	364	Iran	IRN	51	Armenia	ARM								05	VEGETABLES AND FRUIT	1	No Quantity							1552624			0
S3	2000	2000	2000	2	0	2	Export	364	Iran	IRN	56	Belgium	BEL								05	VEGETABLES AND FRUIT	1	No Quantity							366785			0
S3	2000	2000	2000	2	0	2	Export	364	Iran	IRN	70	Bosnia Herzegovina	BIH								05	VEGETABLES AND FRUIT	1	No Quantity							82596			0
S3	2000	2000	2000	2	0	2	Export	364	Iran	IRN	76	Brazil	BRA								05	VEGETABLES AND FRUIT	1	No Quantity							375393			0
S3	2000	2000	2000	2	0	2	Export	364	Iran	IRN	100	Bulgaria	BGR								05	VEGETABLES AND FRUIT	1	No Quantity							546538			0
S3	2000	2000	2000	2	0	2	Export	364	Iran	IRN	112	Belarus	BLR								05	VEGETABLES AND FRUIT	1	No Quantity							60694			0
S3	2000	2000	2000	2	0	2	Export	364	Iran	IRN	120	Cameroon	CMR								05	VEGETABLES AND FRUIT	1	No Quantity							11901			0
S3	2000	2000	2000	2	0	2	Export	364	Iran	IRN	124	Canada	CAN								05	VEGETABLES AND FRUIT	1	No Quantity							8733641			0
S3	2000	2000	2000	2	0	2	Export	364	Iran	IRN	140	Central African Rep.	CAF								05	VEGETABLES AND FRUIT	1	No Quantity							9004			0
S3	2000	2000	2000	2	0	2	Export	364	Iran	IRN	144	Sri Lanka	LKA								05	VEGETABLES AND FRUIT	1	No Quantity							14726			0
S3	2000	2000	2000	2	0	2	Export	364	Iran	IRN	152	Chile	CHL								05	VEGETABLES AND FRUIT	1	No Quantity							37500			0
S3	2000	2000	2000	2	0	2	Export	364	Iran	IRN	156	China	CHN								05	VEGETABLES AND FRUIT	1	No Quantity							872800			0
S3	2000	2000	2000	2	0	2	Export	364	Iran	IRN	191	Croatia	HRV								05	VEGETABLES AND FRUIT	1	No Quantity							122788			0
S3	2000	2000	2000	2	0	2	Export	364	Iran	IRN	196	Cyprus	CYP								05	VEGETABLES AND FRUIT	1	No Quantity							673375			0
S3	2000	2000	2000	2	0	2	Export	364	Iran	IRN	203	Czechia	CZE								05	VEGETABLES AND FRUIT	1	No Quantity							1334486			0
S3	2000	2000	2000	2	0	2	Export	364	Iran	IRN	208	Denmark	DNK								05	VEGETABLES AND FRUIT	1	No Quantity							451264			0
S3	2000	2000	2000	2	0	2	Export	364	Iran	IRN	218	Ecuador	ECU								05	VEGETABLES AND FRUIT	1	No Quantity							19375			0
S3	2000	2000	2000	2	0	2	Export	364	Iran	IRN	231	Ethiopia	ETH								05	VEGETABLES AND FRUIT	1	No Quantity							572243			0
S3	2000	2000	2000	2	0	2	Export	364	Iran	IRN	232	Eritrea	ERI								05	VEGETABLES AND FRUIT	1	No Quantity							140			0
S3	2000	2000	2000	2	0	2	Export	364	Iran	IRN	233	Estonia	EST								05	VEGETABLES AND FRUIT	1	No Quantity							43842			0
S3	2000	2000	2000	2	0	2	Export	364	Iran	IRN	246	Finland	FIN								05	VEGETABLES AND FRUIT	1	No Quantity							6732			0
S3	2000	2000	2000	2	0	2	Export	364	Iran	IRN	251	France	FRA								05	VEGETABLES AND FRUIT	1	No Quantity							1453782			0
S3	2000	2000	2000	2	0	2	Export	364	Iran	IRN	262	Djibouti	DJI								05	VEGETABLES AND FRUIT	1	No Quantity							11305			0
S3	2000	2000	2000	2	0	2	Export	364	Iran	IRN	268	Georgia	GEO								05	VEGETABLES AND FRUIT	1	No Quantity							121191			0
S3	2000	2000	2000	2	0	2	Export	364	Iran	IRN	276	Germany	DEU								05	VEGETABLES AND FRUIT	1	No Quantity							92844767			0
S3	2000	2000	2000	2	0	2	Export	364	Iran	IRN	288	Ghana	GHA								05	VEGETABLES AND FRUIT	1	No Quantity							560			0
S3	2000	2000	2000	2	0	2	Export	364	Iran	IRN	300	Greece	GRC								05	VEGETABLES AND FRUIT	1	No Quantity							3665775			0
S3	2000	2000	2000	2	0	2	Export	364	Iran	IRN	344	China, Hong Kong SAR	HKG								05	VEGETABLES AND FRUIT	1	No Quantity							32648826			0
S3	2000	2000	2000	2	0	2	Export	364	Iran	IRN	348	Hungary	HUN								05	VEGETABLES AND FRUIT	1	No Quantity							2383242			0
S3	2000	2000	2000	2	0	2	Export	364	Iran	IRN	360	Indonesia	IDN								05	VEGETABLES AND FRUIT	1	No Quantity							308898			0
S3	2000	2000	2000	2	0	2	Export	364	Iran	IRN	368	Iraq	IRQ								05	VEGETABLES AND FRUIT	1	No Quantity							11235967			0
S3	2000	2000	2000	2	0	2	Export	364	Iran	IRN	372	Ireland	IRL								05	VEGETABLES AND FRUIT	1	No Quantity							22500			0
S3	2000	2000	2000	2	0	2	Export	364	Iran	IRN	381	Italy	ITA								05	VEGETABLES AND FRUIT	1	No Quantity							14217542			0
S3	2000	2000	2000	2	0	2	Export	364	Iran	IRN	392	Japan	JPN								05	VEGETABLES AND FRUIT	1	No Quantity							5613736			0
S3	2000	2000	2000	2	0	2	Export	364	Iran	IRN	398	Kazakhstan	KAZ								05	VEGETABLES AND FRUIT	1	No Quantity							4612623			0
S3	2000	2000	2000	2	0	2	Export	364	Iran	IRN	400	Jordan	JOR								05	VEGETABLES AND FRUIT	1	No Quantity							1036108			0
S3	2000	2000	2000	2	0	2	Export	364	Iran	IRN	404	Kenya	KEN								05	VEGETABLES AND FRUIT	1	No Quantity							209545			0
S3	2000	2000	2000	2	0	2	Export	364	Iran	IRN	410	Rep. of Korea	KOR								05	VEGETABLES AND FRUIT	1	No Quantity							259978			0
S3	2000	2000	2000	2	0	2	Export	364	Iran	IRN	414	Kuwait	KWT								05	VEGETABLES AND FRUIT	1	No Quantity							9264044			0
S3	2000	2000	2000	2	0	2	Export	364	Iran	IRN	417	Kyrgyzstan	KGZ								05	VEGETABLES AND FRUIT	1	No Quantity							281866			0
S3	2000	2000	2000	2	0	2	Export	364	Iran	IRN	422	Lebanon	LBN								05	VEGETABLES AND FRUIT	1	No Quantity							6043037			0
S3	2000	2000	2000	2	0	2	Export	364	Iran	IRN	428	Latvia	LVA								05	VEGETABLES AND FRUIT	1	No Quantity							86511			0
S3	2000	2000	2000	2	0	2	Export	364	Iran	IRN	434	Libya	LBY								05	VEGETABLES AND FRUIT	1	No Quantity							9688			0
S3	2000	2000	2000	2	0	2	Export	364	Iran	IRN	440	Lithuania	LTU								05	VEGETABLES AND FRUIT	1	No Quantity							418106			0
S3	2000	2000	2000	2	0	2	Export	364	Iran	IRN	442	Luxembourg	LUX								05	VEGETABLES AND FRUIT	1	No Quantity							6311203			0
S3	2000	2000	2000	2	0	2	Export	364	Iran	IRN	458	Malaysia	MYS								05	VEGETABLES AND FRUIT	1	No Quantity							1257678			0
S3	2000	2000	2000	2	0	2	Export	364	Iran	IRN	470	Malta	MLT								05	VEGETABLES AND FRUIT	1	No Quantity							22968			0
S3	2000	2000	2000	2	0	2	Export	364	Iran	IRN	480	Mauritius	MUS								05	VEGETABLES AND FRUIT	1	No Quantity							8719			0
S3	2000	2000	2000	2	0	2	Export	364	Iran	IRN	484	Mexico	MEX								05	VEGETABLES AND FRUIT	1	No Quantity							7549827			0
S3	2000	2000	2000	2	0	2	Export	364	Iran	IRN	490	Other Asia, nes									05	VEGETABLES AND FRUIT	1	No Quantity							11814398			0
S3	2000	2000	2000	2	0	2	Export	364	Iran	IRN	498	Rep. of Moldova	MDA								05	VEGETABLES AND FRUIT	1	No Quantity							50402			0
S3	2000	2000	2000	2	0	2	Export	364	Iran	IRN	504	Morocco	MAR								05	VEGETABLES AND FRUIT	1	No Quantity							1255812			0
S3	2000	2000	2000	2	0	2	Export	364	Iran	IRN	508	Mozambique	MOZ								05	VEGETABLES AND FRUIT	1	No Quantity							106137			0
S3	2000	2000	2000	2	0	2	Export	364	Iran	IRN	512	Oman	OMN								05	VEGETABLES AND FRUIT	1	No Quantity							228998			0
S3	2000	2000	2000	2	0	2	Export	364	Iran	IRN	528	Netherlands	NLD								05	VEGETABLES AND FRUIT	1	No Quantity							1749245			0
S3	2000	2000	2000	2	0	2	Export	364	Iran	IRN	554	New Zealand	NZL								05	VEGETABLES AND FRUIT	1	No Quantity							477915			0
S3	2000	2000	2000	2	0	2	Export	364	Iran	IRN	566	Nigeria	NGA								05	VEGETABLES AND FRUIT	1	No Quantity							50460			0
S3	2000	2000	2000	2	0	2	Export	364	Iran	IRN	568	Other Europe, nes									05	VEGETABLES AND FRUIT	1	No Quantity							396218			0
S3	2000	2000	2000	2	0	2	Export	364	Iran	IRN	579	Norway	NOR								05	VEGETABLES AND FRUIT	1	No Quantity							71348			0
S3	2000	2000	2000	2	0	2	Export	364	Iran	IRN	586	Pakistan	PAK								05	VEGETABLES AND FRUIT	1	No Quantity							21433696			0
S3	2000	2000	2000	2	0	2	Export	364	Iran	IRN	604	Peru	PER								05	VEGETABLES AND FRUIT	1	No Quantity							7000			0
S3	2000	2000	2000	2	0	2	Export	364	Iran	IRN	608	Philippines	PHL								05	VEGETABLES AND FRUIT	1	No Quantity							459076			0
S3	2000	2000	2000	2	0	2	Export	364	Iran	IRN	616	Poland	POL								05	VEGETABLES AND FRUIT	1	No Quantity							2268857			0
S3	2000	2000	2000	2	0	2	Export	364	Iran	IRN	634	Qatar	QAT								05	VEGETABLES AND FRUIT	1	No Quantity							6417681			0
S3	2000	2000	2000	2	0	2	Export	364	Iran	IRN	642	Romania	ROU								05	VEGETABLES AND FRUIT	1	No Quantity							2793469			0
S3	2000	2000	2000	2	0	2	Export	364	Iran	IRN	643	Russian Federation	RUS								05	VEGETABLES AND FRUIT	1	No Quantity							44341369			0
S3	2000	2000	2000	2	0	2	Export	364	Iran	IRN	682	Saudi Arabia	SAU								05	VEGETABLES AND FRUIT	1	No Quantity							5136587			0
S3	2000	2000	2000	2	0	2	Export	364	Iran	IRN	699	India	IND								05	VEGETABLES AND FRUIT	1	No Quantity							15574780			0
S3	2000	2000	2000	2	0	2	Export	364	Iran	IRN	702	Singapore	SGP								05	VEGETABLES AND FRUIT	1	No Quantity							239216			0
S3	2000	2000	2000	2	0	2	Export	364	Iran	IRN	703	Slovakia	SVK								05	VEGETABLES AND FRUIT	1	No Quantity							278354			0
S3	2000	2000	2000	2	0	2	Export	364	Iran	IRN	704	Viet Nam	VNM								05	VEGETABLES AND FRUIT	1	No Quantity							126125			0
S3	2000	2000	2000	2	0	2	Export	364	Iran	IRN	710	South Africa	ZAF								05	VEGETABLES AND FRUIT	1	No Quantity							246156			0
S3	2000	2000	2000	2	0	2	Export	364	Iran	IRN	716	Zimbabwe	ZWE								05	VEGETABLES AND FRUIT	1	No Quantity							235563			0
S3	2000	2000	2000	2	0	2	Export	364	Iran	IRN	724	Spain	ESP								05	VEGETABLES AND FRUIT	1	No Quantity							11821345			0
S3	2000	2000	2000	2	0	2	Export	364	Iran	IRN	736	Fmr Sudan	SDN								05	VEGETABLES AND FRUIT	1	No Quantity							123866			0
S3	2000	2000	2000	2	0	2	Export	364	Iran	IRN	752	Sweden	SWE								05	VEGETABLES AND FRUIT	1	No Quantity							755216			0
S3	2000	2000	2000	2	0	2	Export	364	Iran	IRN	757	Switzerland	CHE								05	VEGETABLES AND FRUIT	1	No Quantity							83404			0
S3	2000	2000	2000	2	0	2	Export	364	Iran	IRN	760	Syria	SYR								05	VEGETABLES AND FRUIT	1	No Quantity							16036246			0
S3	2000	2000	2000	2	0	2	Export	364	Iran	IRN	762	Tajikistan	TJK								05	VEGETABLES AND FRUIT	1	No Quantity							279953			0
S3	2000	2000	2000	2	0	2	Export	364	Iran	IRN	764	Thailand	THA								05	VEGETABLES AND FRUIT	1	No Quantity							14758			0
S3	2000	2000	2000	2	0	2	Export	364	Iran	IRN	780	Trinidad and Tobago	TTO								05	VEGETABLES AND FRUIT	1	No Quantity							17375			0
S3	2000	2000	2000	2	0	2	Export	364	Iran	IRN	784	United Arab Emirates	ARE								05	VEGETABLES AND FRUIT	1	No Quantity							111225472			0
S3	2000	2000	2000	2	0	2	Export	364	Iran	IRN	788	Tunisia	TUN								05	VEGETABLES AND FRUIT	1	No Quantity							565359			0
S3	2000	2000	2000	2	0	2	Export	364	Iran	IRN	792	Turkey	TUR								05	VEGETABLES AND FRUIT	1	No Quantity							36207586			0
S3	2000	2000	2000	2	0	2	Export	364	Iran	IRN	795	Turkmenistan	TKM								05	VEGETABLES AND FRUIT	1	No Quantity							8035926			0
S3	2000	2000	2000	2	0	2	Export	364	Iran	IRN	800	Uganda	UGA								05	VEGETABLES AND FRUIT	1	No Quantity							24279			0
S3	2000	2000	2000	2	0	2	Export	364	Iran	IRN	804	Ukraine	UKR								05	VEGETABLES AND FRUIT	1	No Quantity							10094040			0
S3	2000	2000	2000	2	0	2	Export	364	Iran	IRN	807	North Macedonia	MKD								05	VEGETABLES AND FRUIT	1	No Quantity							312240			0
S3	2000	2000	2000	2	0	2	Export	364	Iran	IRN	818	Egypt	EGY								05	VEGETABLES AND FRUIT	1	No Quantity							1337950			0
S3	2000	2000	2000	2	0	2	Export	364	Iran	IRN	826	United Kingdom	GBR								05	VEGETABLES AND FRUIT	1	No Quantity							4255331			0
S3	2000	2000	2000	2	0	2	Export	364	Iran	IRN	834	United Rep. of Tanzania	TZA								05	VEGETABLES AND FRUIT	1	No Quantity							504211			0
S3	2000	2000	2000	2	0	2	Export	364	Iran	IRN	842	USA	USA								05	VEGETABLES AND FRUIT	1	No Quantity							262052			0
S3	2000	2000	2000	2	0	2	Export	364	Iran	IRN	860	Uzbekistan	UZB								05	VEGETABLES AND FRUIT	1	No Quantity							974016			0
S3	2000	2000	2000	2	0	2	Export	364	Iran	IRN	862	Venezuela	VEN								05	VEGETABLES AND FRUIT	1	No Quantity							75054			0
S3	2000	2000	2000	2	0	2	Export	364	Iran	IRN	887	Yemen	YEM								05	VEGETABLES AND FRUIT	1	No Quantity							40360			0
S3	2000	2000	2000	2	0	2	Export	364	Iran	IRN	891	Serbia and Montenegro	SCG								05	VEGETABLES AND FRUIT	1	No Quantity							117126			0
S3	2000	2000	2000	2	0	2	Export	368	Iraq	IRQ	0	World	WLD								05	VEGETABLES AND FRUIT	1	No Quantity							80151645			0
S3	2000	2000	2000	2	0	2	Export	368	Iraq	IRQ	364	Iran	IRN								05	VEGETABLES AND FRUIT	1	No Quantity							1888522			0
S3	2000	2000	2000	2	0	2	Export	368	Iraq	IRQ	381	Italy	ITA								05	VEGETABLES AND FRUIT	1	No Quantity							3153			0
S3	2000	2000	2000	2	0	2	Export	368	Iraq	IRQ	400	Jordan	JOR								05	VEGETABLES AND FRUIT	1	No Quantity							910932			0
S3	2000	2000	2000	2	0	2	Export	368	Iraq	IRQ	422	Lebanon	LBN								05	VEGETABLES AND FRUIT	1	No Quantity							98698			0
S3	2000	2000	2000	2	0	2	Export	368	Iraq	IRQ	760	Syria	SYR								05	VEGETABLES AND FRUIT	1	No Quantity							9560679			0
S3	2000	2000	2000	2	0	2	Export	368	Iraq	IRQ	784	United Arab Emirates	ARE								05	VEGETABLES AND FRUIT	1	No Quantity							66807645			0
S3	2000	2000	2000	2	0	2	Export	368	Iraq	IRQ	792	Turkey	TUR								05	VEGETABLES AND FRUIT	1	No Quantity							882016			0
S3	2000	2000	2000	2	0	2	Export	364	Iran	IRN	0	World	WLD								06	SUGAR,SUGR.PREPTNS,HONEY	1	No Quantity							24231000			0
S3	2000	2000	2000	2	0	2	Export	364	Iran	IRN	4	Afghanistan	AFG								06	SUGAR,SUGR.PREPTNS,HONEY	1	No Quantity							1832835			0
S3	2000	2000	2000	2	0	2	Export	364	Iran	IRN	24	Angola	AGO								06	SUGAR,SUGR.PREPTNS,HONEY	1	No Quantity							1699			0
S3	2000	2000	2000	2	0	2	Export	364	Iran	IRN	31	Azerbaijan	AZE								06	SUGAR,SUGR.PREPTNS,HONEY	1	No Quantity							2027898			0
S3	2000	2000	2000	2	0	2	Export	364	Iran	IRN	36	Australia	AUS								06	SUGAR,SUGR.PREPTNS,HONEY	1	No Quantity							33930			0
S3	2000	2000	2000	2	0	2	Export	364	Iran	IRN	40	Austria	AUT								06	SUGAR,SUGR.PREPTNS,HONEY	1	No Quantity							3679			0
S3	2000	2000	2000	2	0	2	Export	364	Iran	IRN	48	Bahrain	BHR								06	SUGAR,SUGR.PREPTNS,HONEY	1	No Quantity							194999			0
S3	2000	2000	2000	2	0	2	Export	364	Iran	IRN	51	Armenia	ARM								06	SUGAR,SUGR.PREPTNS,HONEY	1	No Quantity							195224			0
S3	2000	2000	2000	2	0	2	Export	364	Iran	IRN	70	Bosnia Herzegovina	BIH								06	SUGAR,SUGR.PREPTNS,HONEY	1	No Quantity							21796			0
S3	2000	2000	2000	2	0	2	Export	364	Iran	IRN	120	Cameroon	CMR								06	SUGAR,SUGR.PREPTNS,HONEY	1	No Quantity							2831			0
S3	2000	2000	2000	2	0	2	Export	364	Iran	IRN	124	Canada	CAN								06	SUGAR,SUGR.PREPTNS,HONEY	1	No Quantity							79429			0
S3	2000	2000	2000	2	0	2	Export	364	Iran	IRN	208	Denmark	DNK								06	SUGAR,SUGR.PREPTNS,HONEY	1	No Quantity							6810			0
S3	2000	2000	2000	2	0	2	Export	364	Iran	IRN	231	Ethiopia	ETH								06	SUGAR,SUGR.PREPTNS,HONEY	1	No Quantity							19164			0
S3	2000	2000	2000	2	0	2	Export	364	Iran	IRN	268	Georgia	GEO								06	SUGAR,SUGR.PREPTNS,HONEY	1	No Quantity							408026			0
S3	2000	2000	2000	2	0	2	Export	364	Iran	IRN	276	Germany	DEU								06	SUGAR,SUGR.PREPTNS,HONEY	1	No Quantity							151031			0
S3	2000	2000	2000	2	0	2	Export	364	Iran	IRN	288	Ghana	GHA								06	SUGAR,SUGR.PREPTNS,HONEY	1	No Quantity							31818			0
S3	2000	2000	2000	2	0	2	Export	364	Iran	IRN	368	Iraq	IRQ								06	SUGAR,SUGR.PREPTNS,HONEY	1	No Quantity							685126			0
S3	2000	2000	2000	2	0	2	Export	364	Iran	IRN	392	Japan	JPN								06	SUGAR,SUGR.PREPTNS,HONEY	1	No Quantity							13176			0
S3	2000	2000	2000	2	0	2	Export	364	Iran	IRN	398	Kazakhstan	KAZ								06	SUGAR,SUGR.PREPTNS,HONEY	1	No Quantity							728153			0
S3	2000	2000	2000	2	0	2	Export	364	Iran	IRN	400	Jordan	JOR								06	SUGAR,SUGR.PREPTNS,HONEY	1	No Quantity							35194			0
S3	2000	2000	2000	2	0	2	Export	364	Iran	IRN	404	Kenya	KEN								06	SUGAR,SUGR.PREPTNS,HONEY	1	No Quantity							7183			0
S3	2000	2000	2000	2	0	2	Export	364	Iran	IRN	414	Kuwait	KWT								06	SUGAR,SUGR.PREPTNS,HONEY	1	No Quantity							282076			0
S3	2000	2000	2000	2	0	2	Export	364	Iran	IRN	417	Kyrgyzstan	KGZ								06	SUGAR,SUGR.PREPTNS,HONEY	1	No Quantity							228061			0
S3	2000	2000	2000	2	0	2	Export	364	Iran	IRN	422	Lebanon	LBN								06	SUGAR,SUGR.PREPTNS,HONEY	1	No Quantity							178250			0
S3	2000	2000	2000	2	0	2	Export	364	Iran	IRN	458	Malaysia	MYS								06	SUGAR,SUGR.PREPTNS,HONEY	1	No Quantity							9632			0
S3	2000	2000	2000	2	0	2	Export	364	Iran	IRN	484	Mexico	MEX								06	SUGAR,SUGR.PREPTNS,HONEY	1	No Quantity							4			0
S3	2000	2000	2000	2	0	2	Export	364	Iran	IRN	512	Oman	OMN								06	SUGAR,SUGR.PREPTNS,HONEY	1	No Quantity							27123			0
S3	2000	2000	2000	2	0	2	Export	364	Iran	IRN	528	Netherlands	NLD								06	SUGAR,SUGR.PREPTNS,HONEY	1	No Quantity							1386388			0
S3	2000	2000	2000	2	0	2	Export	364	Iran	IRN	579	Norway	NOR								06	SUGAR,SUGR.PREPTNS,HONEY	1	No Quantity							2880			0
S3	2000	2000	2000	2	0	2	Export	364	Iran	IRN	586	Pakistan	PAK								06	SUGAR,SUGR.PREPTNS,HONEY	1	No Quantity							242655			0
S3	2000	2000	2000	2	0	2	Export	364	Iran	IRN	634	Qatar	QAT								06	SUGAR,SUGR.PREPTNS,HONEY	1	No Quantity							120040			0
S3	2000	2000	2000	2	0	2	Export	364	Iran	IRN	642	Romania	ROU								06	SUGAR,SUGR.PREPTNS,HONEY	1	No Quantity							116117			0
S3	2000	2000	2000	2	0	2	Export	364	Iran	IRN	643	Russian Federation	RUS								06	SUGAR,SUGR.PREPTNS,HONEY	1	No Quantity							25344			0
S3	2000	2000	2000	2	0	2	Export	364	Iran	IRN	682	Saudi Arabia	SAU								06	SUGAR,SUGR.PREPTNS,HONEY	1	No Quantity							260388			0
S3	2000	2000	2000	2	0	2	Export	364	Iran	IRN	702	Singapore	SGP								06	SUGAR,SUGR.PREPTNS,HONEY	1	No Quantity							39373			0
S3	2000	2000	2000	2	0	2	Export	364	Iran	IRN	710	South Africa	ZAF								06	SUGAR,SUGR.PREPTNS,HONEY	1	No Quantity							17920			0
S3	2000	2000	2000	2	0	2	Export	364	Iran	IRN	752	Sweden	SWE								06	SUGAR,SUGR.PREPTNS,HONEY	1	No Quantity							26530			0
S3	2000	2000	2000	2	0	2	Export	364	Iran	IRN	757	Switzerland	CHE								06	SUGAR,SUGR.PREPTNS,HONEY	1	No Quantity							9581			0
S3	2000	2000	2000	2	0	2	Export	364	Iran	IRN	762	Tajikistan	TJK								06	SUGAR,SUGR.PREPTNS,HONEY	1	No Quantity							2039598			0
S3	2000	2000	2000	2	0	2	Export	364	Iran	IRN	784	United Arab Emirates	ARE								06	SUGAR,SUGR.PREPTNS,HONEY	1	No Quantity							1727640			0
S3	2000	2000	2000	2	0	2	Export	364	Iran	IRN	792	Turkey	TUR								06	SUGAR,SUGR.PREPTNS,HONEY	1	No Quantity							3326620			0
S3	2000	2000	2000	2	0	2	Export	364	Iran	IRN	795	Turkmenistan	TKM								06	SUGAR,SUGR.PREPTNS,HONEY	1	No Quantity							5294350			0
S3	2000	2000	2000	2	0	2	Export	364	Iran	IRN	800	Uganda	UGA								06	SUGAR,SUGR.PREPTNS,HONEY	1	No Quantity							4505			0
S3	2000	2000	2000	2	0	2	Export	364	Iran	IRN	804	Ukraine	UKR								06	SUGAR,SUGR.PREPTNS,HONEY	1	No Quantity							179173			0
S3	2000	2000	2000	2	0	2	Export	364	Iran	IRN	826	United Kingdom	GBR								06	SUGAR,SUGR.PREPTNS,HONEY	1	No Quantity							34321			0
S3	2000	2000	2000	2	0	2	Export	364	Iran	IRN	842	USA	USA								06	SUGAR,SUGR.PREPTNS,HONEY	1	No Quantity							320			0
S3	2000	2000	2000	2	0	2	Export	364	Iran	IRN	860	Uzbekistan	UZB								06	SUGAR,SUGR.PREPTNS,HONEY	1	No Quantity							1434993			0
S3	2000	2000	2000	2	0	2	Export	364	Iran	IRN	887	Yemen	YEM								06	SUGAR,SUGR.PREPTNS,HONEY	1	No Quantity							737117			0
S3	2000	2000	2000	2	0	2	Export	368	Iraq	IRQ	0	World	WLD								06	SUGAR,SUGR.PREPTNS,HONEY	1	No Quantity							663838			0
S3	2000	2000	2000	2	0	2	Export	368	Iraq	IRQ	400	Jordan	JOR								06	SUGAR,SUGR.PREPTNS,HONEY	1	No Quantity							4455			0
S3	2000	2000	2000	2	0	2	Export	368	Iraq	IRQ	422	Lebanon	LBN								06	SUGAR,SUGR.PREPTNS,HONEY	1	No Quantity							54420			0
S3	2000	2000	2000	2	0	2	Export	368	Iraq	IRQ	784	United Arab Emirates	ARE								06	SUGAR,SUGR.PREPTNS,HONEY	1	No Quantity							604962			0
S3	2000	2000	2000	2	0	2	Export	364	Iran	IRN	0	World	WLD								07	COFFEE,TEA,COCOA,SPICES	1	No Quantity							69748792			0
S3	2000	2000	2000	2	0	2	Export	364	Iran	IRN	4	Afghanistan	AFG								07	COFFEE,TEA,COCOA,SPICES	1	No Quantity							516638			0
S3	2000	2000	2000	2	0	2	Export	364	Iran	IRN	12	Algeria	DZA								07	COFFEE,TEA,COCOA,SPICES	1	No Quantity							10088			0
S3	2000	2000	2000	2	0	2	Export	364	Iran	IRN	24	Angola	AGO								07	COFFEE,TEA,COCOA,SPICES	1	No Quantity							487			0
S3	2000	2000	2000	2	0	2	Export	364	Iran	IRN	31	Azerbaijan	AZE								07	COFFEE,TEA,COCOA,SPICES	1	No Quantity							3032117			0
S3	2000	2000	2000	2	0	2	Export	364	Iran	IRN	36	Australia	AUS								07	COFFEE,TEA,COCOA,SPICES	1	No Quantity							11937			0
S3	2000	2000	2000	2	0	2	Export	364	Iran	IRN	40	Austria	AUT								07	COFFEE,TEA,COCOA,SPICES	1	No Quantity							6914			0
S3	2000	2000	2000	2	0	2	Export	364	Iran	IRN	48	Bahrain	BHR								07	COFFEE,TEA,COCOA,SPICES	1	No Quantity							243747			0
S3	2000	2000	2000	2	0	2	Export	364	Iran	IRN	51	Armenia	ARM								07	COFFEE,TEA,COCOA,SPICES	1	No Quantity							33272			0
S3	2000	2000	2000	2	0	2	Export	364	Iran	IRN	56	Belgium	BEL								07	COFFEE,TEA,COCOA,SPICES	1	No Quantity							12796			0
S3	2000	2000	2000	2	0	2	Export	364	Iran	IRN	70	Bosnia Herzegovina	BIH								07	COFFEE,TEA,COCOA,SPICES	1	No Quantity							8178			0
S3	2000	2000	2000	2	0	2	Export	364	Iran	IRN	124	Canada	CAN								07	COFFEE,TEA,COCOA,SPICES	1	No Quantity							103283			0
S3	2000	2000	2000	2	0	2	Export	364	Iran	IRN	156	China	CHN								07	COFFEE,TEA,COCOA,SPICES	1	No Quantity							43580			0
S3	2000	2000	2000	2	0	2	Export	364	Iran	IRN	218	Ecuador	ECU								07	COFFEE,TEA,COCOA,SPICES	1	No Quantity							52984			0
S3	2000	2000	2000	2	0	2	Export	364	Iran	IRN	251	France	FRA								07	COFFEE,TEA,COCOA,SPICES	1	No Quantity							1759838			0
S3	2000	2000	2000	2	0	2	Export	364	Iran	IRN	268	Georgia	GEO								07	COFFEE,TEA,COCOA,SPICES	1	No Quantity							2156			0
S3	2000	2000	2000	2	0	2	Export	364	Iran	IRN	276	Germany	DEU								07	COFFEE,TEA,COCOA,SPICES	1	No Quantity							659380			0
S3	2000	2000	2000	2	0	2	Export	364	Iran	IRN	360	Indonesia	IDN								07	COFFEE,TEA,COCOA,SPICES	1	No Quantity							45506			0
S3	2000	2000	2000	2	0	2	Export	364	Iran	IRN	368	Iraq	IRQ								07	COFFEE,TEA,COCOA,SPICES	1	No Quantity							225091			0
S3	2000	2000	2000	2	0	2	Export	364	Iran	IRN	372	Ireland	IRL								07	COFFEE,TEA,COCOA,SPICES	1	No Quantity							118			0
S3	2000	2000	2000	2	0	2	Export	364	Iran	IRN	381	Italy	ITA								07	COFFEE,TEA,COCOA,SPICES	1	No Quantity							1177689			0
S3	2000	2000	2000	2	0	2	Export	364	Iran	IRN	392	Japan	JPN								07	COFFEE,TEA,COCOA,SPICES	1	No Quantity							568765			0
S3	2000	2000	2000	2	0	2	Export	364	Iran	IRN	398	Kazakhstan	KAZ								07	COFFEE,TEA,COCOA,SPICES	1	No Quantity							114902			0
S3	2000	2000	2000	2	0	2	Export	364	Iran	IRN	400	Jordan	JOR								07	COFFEE,TEA,COCOA,SPICES	1	No Quantity							3400			0
S3	2000	2000	2000	2	0	2	Export	364	Iran	IRN	404	Kenya	KEN								07	COFFEE,TEA,COCOA,SPICES	1	No Quantity							115291			0
S3	2000	2000	2000	2	0	2	Export	364	Iran	IRN	414	Kuwait	KWT								07	COFFEE,TEA,COCOA,SPICES	1	No Quantity							524962			0
S3	2000	2000	2000	2	0	2	Export	364	Iran	IRN	417	Kyrgyzstan	KGZ								07	COFFEE,TEA,COCOA,SPICES	1	No Quantity							153099			0
S3	2000	2000	2000	2	0	2	Export	364	Iran	IRN	422	Lebanon	LBN								07	COFFEE,TEA,COCOA,SPICES	1	No Quantity							9360			0
S3	2000	2000	2000	2	0	2	Export	364	Iran	IRN	458	Malaysia	MYS								07	COFFEE,TEA,COCOA,SPICES	1	No Quantity							8914			0
S3	2000	2000	2000	2	0	2	Export	364	Iran	IRN	484	Mexico	MEX								07	COFFEE,TEA,COCOA,SPICES	1	No Quantity							15			0
S3	2000	2000	2000	2	0	2	Export	364	Iran	IRN	490	Other Asia, nes									07	COFFEE,TEA,COCOA,SPICES	1	No Quantity							379340			0
S3	2000	2000	2000	2	0	2	Export	364	Iran	IRN	504	Morocco	MAR								07	COFFEE,TEA,COCOA,SPICES	1	No Quantity							15069			0
S3	2000	2000	2000	2	0	2	Export	364	Iran	IRN	512	Oman	OMN								07	COFFEE,TEA,COCOA,SPICES	1	No Quantity							15181			0
S3	2000	2000	2000	2	0	2	Export	364	Iran	IRN	528	Netherlands	NLD								07	COFFEE,TEA,COCOA,SPICES	1	No Quantity							4654			0
S3	2000	2000	2000	2	0	2	Export	364	Iran	IRN	554	New Zealand	NZL								07	COFFEE,TEA,COCOA,SPICES	1	No Quantity							4320			0
S3	2000	2000	2000	2	0	2	Export	364	Iran	IRN	579	Norway	NOR								07	COFFEE,TEA,COCOA,SPICES	1	No Quantity							3382			0
S3	2000	2000	2000	2	0	2	Export	364	Iran	IRN	586	Pakistan	PAK								07	COFFEE,TEA,COCOA,SPICES	1	No Quantity							4864732			0
S3	2000	2000	2000	2	0	2	Export	364	Iran	IRN	616	Poland	POL								07	COFFEE,TEA,COCOA,SPICES	1	No Quantity							16360			0
S3	2000	2000	2000	2	0	2	Export	364	Iran	IRN	634	Qatar	QAT								07	COFFEE,TEA,COCOA,SPICES	1	No Quantity							366367			0
S3	2000	2000	2000	2	0	2	Export	364	Iran	IRN	642	Romania	ROU								07	COFFEE,TEA,COCOA,SPICES	1	No Quantity							55726			0
S3	2000	2000	2000	2	0	2	Export	364	Iran	IRN	643	Russian Federation	RUS								07	COFFEE,TEA,COCOA,SPICES	1	No Quantity							1481104			0
S3	2000	2000	2000	2	0	2	Export	364	Iran	IRN	682	Saudi Arabia	SAU								07	COFFEE,TEA,COCOA,SPICES	1	No Quantity							345573			0
S3	2000	2000	2000	2	0	2	Export	364	Iran	IRN	699	India	IND								07	COFFEE,TEA,COCOA,SPICES	1	No Quantity							457459			0
S3	2000	2000	2000	2	0	2	Export	364	Iran	IRN	702	Singapore	SGP								07	COFFEE,TEA,COCOA,SPICES	1	No Quantity							62590			0
S3	2000	2000	2000	2	0	2	Export	364	Iran	IRN	710	South Africa	ZAF								07	COFFEE,TEA,COCOA,SPICES	1	No Quantity							28895			0
S3	2000	2000	2000	2	0	2	Export	364	Iran	IRN	724	Spain	ESP								07	COFFEE,TEA,COCOA,SPICES	1	No Quantity							14369776			0
S3	2000	2000	2000	2	0	2	Export	364	Iran	IRN	752	Sweden	SWE								07	COFFEE,TEA,COCOA,SPICES	1	No Quantity							56058			0
S3	2000	2000	2000	2	0	2	Export	364	Iran	IRN	757	Switzerland	CHE								07	COFFEE,TEA,COCOA,SPICES	1	No Quantity							1158114			0
S3	2000	2000	2000	2	0	2	Export	364	Iran	IRN	760	Syria	SYR								07	COFFEE,TEA,COCOA,SPICES	1	No Quantity							19420			0
S3	2000	2000	2000	2	0	2	Export	364	Iran	IRN	762	Tajikistan	TJK								07	COFFEE,TEA,COCOA,SPICES	1	No Quantity							1255452			0
S3	2000	2000	2000	2	0	2	Export	364	Iran	IRN	764	Thailand	THA								07	COFFEE,TEA,COCOA,SPICES	1	No Quantity							30479			0
S3	2000	2000	2000	2	0	2	Export	364	Iran	IRN	784	United Arab Emirates	ARE								07	COFFEE,TEA,COCOA,SPICES	1	No Quantity							15216258			0
S3	2000	2000	2000	2	0	2	Export	364	Iran	IRN	792	Turkey	TUR								07	COFFEE,TEA,COCOA,SPICES	1	No Quantity							3553125			0
S3	2000	2000	2000	2	0	2	Export	364	Iran	IRN	795	Turkmenistan	TKM								07	COFFEE,TEA,COCOA,SPICES	1	No Quantity							11385309			0
S3	2000	2000	2000	2	0	2	Export	364	Iran	IRN	804	Ukraine	UKR								07	COFFEE,TEA,COCOA,SPICES	1	No Quantity							1391900			0
S3	2000	2000	2000	2	0	2	Export	364	Iran	IRN	818	Egypt	EGY								07	COFFEE,TEA,COCOA,SPICES	1	No Quantity							22294			0
S3	2000	2000	2000	2	0	2	Export	364	Iran	IRN	826	United Kingdom	GBR								07	COFFEE,TEA,COCOA,SPICES	1	No Quantity							336909			0
S3	2000	2000	2000	2	0	2	Export	364	Iran	IRN	838	Free Zones									07	COFFEE,TEA,COCOA,SPICES	1	No Quantity							3234			0
S3	2000	2000	2000	2	0	2	Export	364	Iran	IRN	842	USA	USA								07	COFFEE,TEA,COCOA,SPICES	1	No Quantity							63638			0
S3	2000	2000	2000	2	0	2	Export	364	Iran	IRN	860	Uzbekistan	UZB								07	COFFEE,TEA,COCOA,SPICES	1	No Quantity							3339687			0
S3	2000	2000	2000	2	0	2	Export	364	Iran	IRN	887	Yemen	YEM								07	COFFEE,TEA,COCOA,SPICES	1	No Quantity							1880			0
S3	2000	2000	2000	2	0	2	Export	368	Iraq	IRQ	0	World	WLD								07	COFFEE,TEA,COCOA,SPICES	1	No Quantity							178612			0
S3	2000	2000	2000	2	0	2	Export	368	Iraq	IRQ	400	Jordan	JOR								07	COFFEE,TEA,COCOA,SPICES	1	No Quantity							29705			0
S3	2000	2000	2000	2	0	2	Export	368	Iraq	IRQ	760	Syria	SYR								07	COFFEE,TEA,COCOA,SPICES	1	No Quantity							53320			0
S3	2000	2000	2000	2	0	2	Export	368	Iraq	IRQ	784	United Arab Emirates	ARE								07	COFFEE,TEA,COCOA,SPICES	1	No Quantity							95587			0
S3	2000	2000	2000	2	0	2	Export	364	Iran	IRN	0	World	WLD								08	ANIMAL FEED STUFF	1	No Quantity							1090278			0
S3	2000	2000	2000	2	0	2	Export	364	Iran	IRN	31	Azerbaijan	AZE								08	ANIMAL FEED STUFF	1	No Quantity							7840			0
S3	2000	2000	2000	2	0	2	Export	364	Iran	IRN	51	Armenia	ARM								08	ANIMAL FEED STUFF	1	No Quantity							5000			0
S3	2000	2000	2000	2	0	2	Export	364	Iran	IRN	368	Iraq	IRQ								08	ANIMAL FEED STUFF	1	No Quantity							1855			0
S3	2000	2000	2000	2	0	2	Export	364	Iran	IRN	410	Rep. of Korea	KOR								08	ANIMAL FEED STUFF	1	No Quantity							130647			0
S3	2000	2000	2000	2	0	2	Export	364	Iran	IRN	414	Kuwait	KWT								08	ANIMAL FEED STUFF	1	No Quantity							618326			0
S3	2000	2000	2000	2	0	2	Export	364	Iran	IRN	634	Qatar	QAT								08	ANIMAL FEED STUFF	1	No Quantity							60412			0
S3	2000	2000	2000	2	0	2	Export	364	Iran	IRN	682	Saudi Arabia	SAU								08	ANIMAL FEED STUFF	1	No Quantity							47309			0
S3	2000	2000	2000	2	0	2	Export	364	Iran	IRN	784	United Arab Emirates	ARE								08	ANIMAL FEED STUFF	1	No Quantity							20148			0
S3	2000	2000	2000	2	0	2	Export	364	Iran	IRN	792	Turkey	TUR								08	ANIMAL FEED STUFF	1	No Quantity							136914			0
S3	2000	2000	2000	2	0	2	Export	364	Iran	IRN	795	Turkmenistan	TKM								08	ANIMAL FEED STUFF	1	No Quantity							61827			0
S3	2000	2000	2000	2	0	2	Export	368	Iraq	IRQ	0	World	WLD								08	ANIMAL FEED STUFF	1	No Quantity							6417906			0
S3	2000	2000	2000	2	0	2	Export	368	Iraq	IRQ	400	Jordan	JOR								08	ANIMAL FEED STUFF	1	No Quantity							160887			0
S3	2000	2000	2000	2	0	2	Export	368	Iraq	IRQ	682	Saudi Arabia	SAU								08	ANIMAL FEED STUFF	1	No Quantity							15975			0
S3	2000	2000	2000	2	0	2	Export	368	Iraq	IRQ	760	Syria	SYR								08	ANIMAL FEED STUFF	1	No Quantity							136204			0
S3	2000	2000	2000	2	0	2	Export	368	Iraq	IRQ	784	United Arab Emirates	ARE								08	ANIMAL FEED STUFF	1	No Quantity							6104839			0
S3	2000	2000	2000	2	0	2	Export	364	Iran	IRN	0	World	WLD								09	MISC.EDIBLE PRODUCTS ETC	1	No Quantity							2855813			0
S3	2000	2000	2000	2	0	2	Export	364	Iran	IRN	4	Afghanistan	AFG								09	MISC.EDIBLE PRODUCTS ETC	1	No Quantity							96697			0
S3	2000	2000	2000	2	0	2	Export	364	Iran	IRN	31	Azerbaijan	AZE								09	MISC.EDIBLE PRODUCTS ETC	1	No Quantity							1065485			0
S3	2000	2000	2000	2	0	2	Export	364	Iran	IRN	36	Australia	AUS								09	MISC.EDIBLE PRODUCTS ETC	1	No Quantity							1840			0
S3	2000	2000	2000	2	0	2	Export	364	Iran	IRN	40	Austria	AUT								09	MISC.EDIBLE PRODUCTS ETC	1	No Quantity							5101			0
S3	2000	2000	2000	2	0	2	Export	364	Iran	IRN	48	Bahrain	BHR								09	MISC.EDIBLE PRODUCTS ETC	1	No Quantity							43846			0
S3	2000	2000	2000	2	0	2	Export	364	Iran	IRN	51	Armenia	ARM								09	MISC.EDIBLE PRODUCTS ETC	1	No Quantity							156450			0
S3	2000	2000	2000	2	0	2	Export	364	Iran	IRN	100	Bulgaria	BGR								09	MISC.EDIBLE PRODUCTS ETC	1	No Quantity							8749			0
S3	2000	2000	2000	2	0	2	Export	364	Iran	IRN	120	Cameroon	CMR								09	MISC.EDIBLE PRODUCTS ETC	1	No Quantity							954			0
S3	2000	2000	2000	2	0	2	Export	364	Iran	IRN	124	Canada	CAN								09	MISC.EDIBLE PRODUCTS ETC	1	No Quantity							28230			0
S3	2000	2000	2000	2	0	2	Export	364	Iran	IRN	208	Denmark	DNK								09	MISC.EDIBLE PRODUCTS ETC	1	No Quantity							4734			0
S3	2000	2000	2000	2	0	2	Export	364	Iran	IRN	251	France	FRA								09	MISC.EDIBLE PRODUCTS ETC	1	No Quantity							176			0
S3	2000	2000	2000	2	0	2	Export	364	Iran	IRN	268	Georgia	GEO								09	MISC.EDIBLE PRODUCTS ETC	1	No Quantity							6286			0
S3	2000	2000	2000	2	0	2	Export	364	Iran	IRN	276	Germany	DEU								09	MISC.EDIBLE PRODUCTS ETC	1	No Quantity							38142			0
S3	2000	2000	2000	2	0	2	Export	364	Iran	IRN	368	Iraq	IRQ								09	MISC.EDIBLE PRODUCTS ETC	1	No Quantity							246491			0
S3	2000	2000	2000	2	0	2	Export	364	Iran	IRN	381	Italy	ITA								09	MISC.EDIBLE PRODUCTS ETC	1	No Quantity							20			0
S3	2000	2000	2000	2	0	2	Export	364	Iran	IRN	392	Japan	JPN								09	MISC.EDIBLE PRODUCTS ETC	1	No Quantity							105243			0
S3	2000	2000	2000	2	0	2	Export	364	Iran	IRN	398	Kazakhstan	KAZ								09	MISC.EDIBLE PRODUCTS ETC	1	No Quantity							46231			0
S3	2000	2000	2000	2	0	2	Export	364	Iran	IRN	414	Kuwait	KWT								09	MISC.EDIBLE PRODUCTS ETC	1	No Quantity							39748			0
S3	2000	2000	2000	2	0	2	Export	364	Iran	IRN	417	Kyrgyzstan	KGZ								09	MISC.EDIBLE PRODUCTS ETC	1	No Quantity							13890			0
S3	2000	2000	2000	2	0	2	Export	364	Iran	IRN	528	Netherlands	NLD								09	MISC.EDIBLE PRODUCTS ETC	1	No Quantity							2557			0
S3	2000	2000	2000	2	0	2	Export	364	Iran	IRN	554	New Zealand	NZL								09	MISC.EDIBLE PRODUCTS ETC	1	No Quantity							2520			0
S3	2000	2000	2000	2	0	2	Export	364	Iran	IRN	579	Norway	NOR								09	MISC.EDIBLE PRODUCTS ETC	1	No Quantity							537			0
S3	2000	2000	2000	2	0	2	Export	364	Iran	IRN	608	Philippines	PHL								09	MISC.EDIBLE PRODUCTS ETC	1	No Quantity							135			0
S3	2000	2000	2000	2	0	2	Export	364	Iran	IRN	634	Qatar	QAT								09	MISC.EDIBLE PRODUCTS ETC	1	No Quantity							25391			0
S3	2000	2000	2000	2	0	2	Export	364	Iran	IRN	643	Russian Federation	RUS								09	MISC.EDIBLE PRODUCTS ETC	1	No Quantity							42907			0
S3	2000	2000	2000	2	0	2	Export	364	Iran	IRN	682	Saudi Arabia	SAU								09	MISC.EDIBLE PRODUCTS ETC	1	No Quantity							8608			0
S3	2000	2000	2000	2	0	2	Export	364	Iran	IRN	710	South Africa	ZAF								09	MISC.EDIBLE PRODUCTS ETC	1	No Quantity							372			0
S3	2000	2000	2000	2	0	2	Export	364	Iran	IRN	752	Sweden	SWE								09	MISC.EDIBLE PRODUCTS ETC	1	No Quantity							17736			0
S3	2000	2000	2000	2	0	2	Export	364	Iran	IRN	757	Switzerland	CHE								09	MISC.EDIBLE PRODUCTS ETC	1	No Quantity							135			0
S3	2000	2000	2000	2	0	2	Export	364	Iran	IRN	762	Tajikistan	TJK								09	MISC.EDIBLE PRODUCTS ETC	1	No Quantity							32141			0
S3	2000	2000	2000	2	0	2	Export	364	Iran	IRN	784	United Arab Emirates	ARE								09	MISC.EDIBLE PRODUCTS ETC	1	No Quantity							25255			0
S3	2000	2000	2000	2	0	2	Export	364	Iran	IRN	795	Turkmenistan	TKM								09	MISC.EDIBLE PRODUCTS ETC	1	No Quantity							359950			0
S3	2000	2000	2000	2	0	2	Export	364	Iran	IRN	804	Ukraine	UKR								09	MISC.EDIBLE PRODUCTS ETC	1	No Quantity							34998			0
S3	2000	2000	2000	2	0	2	Export	364	Iran	IRN	826	United Kingdom	GBR								09	MISC.EDIBLE PRODUCTS ETC	1	No Quantity							5892			0
S3	2000	2000	2000	2	0	2	Export	364	Iran	IRN	834	United Rep. of Tanzania	TZA								09	MISC.EDIBLE PRODUCTS ETC	1	No Quantity							9000			0
S3	2000	2000	2000	2	0	2	Export	364	Iran	IRN	838	Free Zones									09	MISC.EDIBLE PRODUCTS ETC	1	No Quantity							7075			0
S3	2000	2000	2000	2	0	2	Export	364	Iran	IRN	860	Uzbekistan	UZB								09	MISC.EDIBLE PRODUCTS ETC	1	No Quantity							360124			0
S3	2000	2000	2000	2	0	2	Export	364	Iran	IRN	887	Yemen	YEM								09	MISC.EDIBLE PRODUCTS ETC	1	No Quantity							12167			0
S3	2000	2000	2000	2	0	2	Export	368	Iraq	IRQ	0	World	WLD								09	MISC.EDIBLE PRODUCTS ETC	1	No Quantity							8213			0
S3	2000	2000	2000	2	0	2	Export	368	Iraq	IRQ	760	Syria	SYR								09	MISC.EDIBLE PRODUCTS ETC	1	No Quantity							8213			0
S3	2000	2000	2000	2	0	2	Export	364	Iran	IRN	0	World	WLD								11	BEVERAGES	1	No Quantity							2644270			0
S3	2000	2000	2000	2	0	2	Export	364	Iran	IRN	4	Afghanistan	AFG								11	BEVERAGES	1	No Quantity							192735			0
S3	2000	2000	2000	2	0	2	Export	364	Iran	IRN	24	Angola	AGO								11	BEVERAGES	1	No Quantity							960			0
S3	2000	2000	2000	2	0	2	Export	364	Iran	IRN	31	Azerbaijan	AZE								11	BEVERAGES	1	No Quantity							517494			0
S3	2000	2000	2000	2	0	2	Export	364	Iran	IRN	51	Armenia	ARM								11	BEVERAGES	1	No Quantity							12247			0
S3	2000	2000	2000	2	0	2	Export	364	Iran	IRN	56	Belgium	BEL								11	BEVERAGES	1	No Quantity							340			0
S3	2000	2000	2000	2	0	2	Export	364	Iran	IRN	266	Gabon	GAB								11	BEVERAGES	1	No Quantity							2874			0
S3	2000	2000	2000	2	0	2	Export	364	Iran	IRN	268	Georgia	GEO								11	BEVERAGES	1	No Quantity							6825			0
S3	2000	2000	2000	2	0	2	Export	364	Iran	IRN	276	Germany	DEU								11	BEVERAGES	1	No Quantity							975			0
S3	2000	2000	2000	2	0	2	Export	364	Iran	IRN	368	Iraq	IRQ								11	BEVERAGES	1	No Quantity							1200349			0
S3	2000	2000	2000	2	0	2	Export	364	Iran	IRN	398	Kazakhstan	KAZ								11	BEVERAGES	1	No Quantity							7226			0
S3	2000	2000	2000	2	0	2	Export	364	Iran	IRN	414	Kuwait	KWT								11	BEVERAGES	1	No Quantity							147112			0
S3	2000	2000	2000	2	0	2	Export	364	Iran	IRN	417	Kyrgyzstan	KGZ								11	BEVERAGES	1	No Quantity							3647			0
S3	2000	2000	2000	2	0	2	Export	364	Iran	IRN	586	Pakistan	PAK								11	BEVERAGES	1	No Quantity							1500			0
S3	2000	2000	2000	2	0	2	Export	364	Iran	IRN	634	Qatar	QAT								11	BEVERAGES	1	No Quantity							29574			0
S3	2000	2000	2000	2	0	2	Export	364	Iran	IRN	642	Romania	ROU								11	BEVERAGES	1	No Quantity							36944			0
S3	2000	2000	2000	2	0	2	Export	364	Iran	IRN	643	Russian Federation	RUS								11	BEVERAGES	1	No Quantity							900			0
S3	2000	2000	2000	2	0	2	Export	364	Iran	IRN	682	Saudi Arabia	SAU								11	BEVERAGES	1	No Quantity							6			0
S3	2000	2000	2000	2	0	2	Export	364	Iran	IRN	710	South Africa	ZAF								11	BEVERAGES	1	No Quantity							1659			0
S3	2000	2000	2000	2	0	2	Export	364	Iran	IRN	762	Tajikistan	TJK								11	BEVERAGES	1	No Quantity							18281			0
S3	2000	2000	2000	2	0	2	Export	364	Iran	IRN	784	United Arab Emirates	ARE								11	BEVERAGES	1	No Quantity							42803			0
S3	2000	2000	2000	2	0	2	Export	364	Iran	IRN	792	Turkey	TUR								11	BEVERAGES	1	No Quantity							1241			0
S3	2000	2000	2000	2	0	2	Export	364	Iran	IRN	795	Turkmenistan	TKM								11	BEVERAGES	1	No Quantity							403965			0
S3	2000	2000	2000	2	0	2	Export	364	Iran	IRN	804	Ukraine	UKR								11	BEVERAGES	1	No Quantity							1936			0
S3	2000	2000	2000	2	0	2	Export	364	Iran	IRN	826	United Kingdom	GBR								11	BEVERAGES	1	No Quantity							960			0
S3	2000	2000	2000	2	0	2	Export	364	Iran	IRN	860	Uzbekistan	UZB								11	BEVERAGES	1	No Quantity							11717			0
S3	2000	2000	2000	2	0	2	Export	368	Iraq	IRQ	0	World	WLD								11	BEVERAGES	1	No Quantity							45465			0
S3	2000	2000	2000	2	0	2	Export	368	Iraq	IRQ	400	Jordan	JOR								11	BEVERAGES	1	No Quantity							9754			0
S3	2000	2000	2000	2	0	2	Export	368	Iraq	IRQ	422	Lebanon	LBN								11	BEVERAGES	1	No Quantity							21621			0
S3	2000	2000	2000	2	0	2	Export	368	Iraq	IRQ	792	Turkey	TUR								11	BEVERAGES	1	No Quantity							14090			0
S3	2000	2000	2000	2	0	2	Export	364	Iran	IRN	0	World	WLD								12	TOBACCO,TOBACCO MANUFACT	1	No Quantity							2518525			0
S3	2000	2000	2000	2	0	2	Export	364	Iran	IRN	56	Belgium	BEL								12	TOBACCO,TOBACCO MANUFACT	1	No Quantity							1040277			0
S3	2000	2000	2000	2	0	2	Export	364	Iran	IRN	100	Bulgaria	BGR								12	TOBACCO,TOBACCO MANUFACT	1	No Quantity							81200			0
S3	2000	2000	2000	2	0	2	Export	364	Iran	IRN	196	Cyprus	CYP								12	TOBACCO,TOBACCO MANUFACT	1	No Quantity							470504			0
S3	2000	2000	2000	2	0	2	Export	364	Iran	IRN	400	Jordan	JOR								12	TOBACCO,TOBACCO MANUFACT	1	No Quantity							4500			0
S3	2000	2000	2000	2	0	2	Export	364	Iran	IRN	422	Lebanon	LBN								12	TOBACCO,TOBACCO MANUFACT	1	No Quantity							3200			0
S3	2000	2000	2000	2	0	2	Export	364	Iran	IRN	484	Mexico	MEX								12	TOBACCO,TOBACCO MANUFACT	1	No Quantity							5			0
S3	2000	2000	2000	2	0	2	Export	364	Iran	IRN	634	Qatar	QAT								12	TOBACCO,TOBACCO MANUFACT	1	No Quantity							2596			0
S3	2000	2000	2000	2	0	2	Export	364	Iran	IRN	643	Russian Federation	RUS								12	TOBACCO,TOBACCO MANUFACT	1	No Quantity							825858			0
S3	2000	2000	2000	2	0	2	Export	364	Iran	IRN	682	Saudi Arabia	SAU								12	TOBACCO,TOBACCO MANUFACT	1	No Quantity							2700			0
S3	2000	2000	2000	2	0	2	Export	364	Iran	IRN	760	Syria	SYR								12	TOBACCO,TOBACCO MANUFACT	1	No Quantity							65660			0
S3	2000	2000	2000	2	0	2	Export	364	Iran	IRN	784	United Arab Emirates	ARE								12	TOBACCO,TOBACCO MANUFACT	1	No Quantity							7000			0
S3	2000	2000	2000	2	0	2	Export	364	Iran	IRN	792	Turkey	TUR								12	TOBACCO,TOBACCO MANUFACT	1	No Quantity							11200			0
S3	2000	2000	2000	2	0	2	Export	364	Iran	IRN	838	Free Zones									12	TOBACCO,TOBACCO MANUFACT	1	No Quantity							3825			0
S3	2000	2000	2000	2	0	2	Export	368	Iraq	IRQ	0	World	WLD								12	TOBACCO,TOBACCO MANUFACT	1	No Quantity							579			0
S3	2000	2000	2000	2	0	2	Export	368	Iraq	IRQ	784	United Arab Emirates	ARE								12	TOBACCO,TOBACCO MANUFACT	1	No Quantity							579			0
S3	2000	2000	2000	2	0	2	Export	364	Iran	IRN	0	World	WLD								21	HIDES,SKINS,FURSKINS,RAW	1	No Quantity							40262717			0
S3	2000	2000	2000	2	0	2	Export	364	Iran	IRN	276	Germany	DEU								21	HIDES,SKINS,FURSKINS,RAW	1	No Quantity							79770			0
S3	2000	2000	2000	2	0	2	Export	364	Iran	IRN	352	Iceland	ISL								21	HIDES,SKINS,FURSKINS,RAW	1	No Quantity							33030			0
S3	2000	2000	2000	2	0	2	Export	364	Iran	IRN	381	Italy	ITA								21	HIDES,SKINS,FURSKINS,RAW	1	No Quantity							33489569			0
S3	2000	2000	2000	2	0	2	Export	364	Iran	IRN	410	Rep. of Korea	KOR								21	HIDES,SKINS,FURSKINS,RAW	1	No Quantity							346004			0
S3	2000	2000	2000	2	0	2	Export	364	Iran	IRN	586	Pakistan	PAK								21	HIDES,SKINS,FURSKINS,RAW	1	No Quantity							214673			0
S3	2000	2000	2000	2	0	2	Export	364	Iran	IRN	699	India	IND								21	HIDES,SKINS,FURSKINS,RAW	1	No Quantity							1168			0
S3	2000	2000	2000	2	0	2	Export	364	Iran	IRN	724	Spain	ESP								21	HIDES,SKINS,FURSKINS,RAW	1	No Quantity							301827			0
S3	2000	2000	2000	2	0	2	Export	364	Iran	IRN	760	Syria	SYR								21	HIDES,SKINS,FURSKINS,RAW	1	No Quantity							48600			0
S3	2000	2000	2000	2	0	2	Export	364	Iran	IRN	784	United Arab Emirates	ARE								21	HIDES,SKINS,FURSKINS,RAW	1	No Quantity							21600			0
S3	2000	2000	2000	2	0	2	Export	364	Iran	IRN	792	Turkey	TUR								21	HIDES,SKINS,FURSKINS,RAW	1	No Quantity							5726197			0
S3	2000	2000	2000	2	0	2	Export	364	Iran	IRN	826	United Kingdom	GBR								21	HIDES,SKINS,FURSKINS,RAW	1	No Quantity							279			0
S3	2000	2000	2000	2	0	2	Export	368	Iraq	IRQ	0	World	WLD								21	HIDES,SKINS,FURSKINS,RAW	1	No Quantity							22787329			0
S3	2000	2000	2000	2	0	2	Export	368	Iraq	IRQ	400	Jordan	JOR								21	HIDES,SKINS,FURSKINS,RAW	1	No Quantity							3590			0
S3	2000	2000	2000	2	0	2	Export	368	Iraq	IRQ	422	Lebanon	LBN								21	HIDES,SKINS,FURSKINS,RAW	1	No Quantity							110983			0
S3	2000	2000	2000	2	0	2	Export	368	Iraq	IRQ	760	Syria	SYR								21	HIDES,SKINS,FURSKINS,RAW	1	No Quantity							1332039			0
S3	2000	2000	2000	2	0	2	Export	368	Iraq	IRQ	784	United Arab Emirates	ARE								21	HIDES,SKINS,FURSKINS,RAW	1	No Quantity							21237795			0
S3	2000	2000	2000	2	0	2	Export	368	Iraq	IRQ	792	Turkey	TUR								21	HIDES,SKINS,FURSKINS,RAW	1	No Quantity							102922			0
S3	2000	2000	2000	2	0	2	Export	364	Iran	IRN	0	World	WLD								22	OIL SEED,OLEAGINUS FRUIT	1	No Quantity							1802772			0
S3	2000	2000	2000	2	0	2	Export	364	Iran	IRN	4	Afghanistan	AFG								22	OIL SEED,OLEAGINUS FRUIT	1	No Quantity							8552			0
S3	2000	2000	2000	2	0	2	Export	364	Iran	IRN	31	Azerbaijan	AZE								22	OIL SEED,OLEAGINUS FRUIT	1	No Quantity							24797			0
S3	2000	2000	2000	2	0	2	Export	364	Iran	IRN	48	Bahrain	BHR								22	OIL SEED,OLEAGINUS FRUIT	1	No Quantity							618			0
S3	2000	2000	2000	2	0	2	Export	364	Iran	IRN	51	Armenia	ARM								22	OIL SEED,OLEAGINUS FRUIT	1	No Quantity							12			0
S3	2000	2000	2000	2	0	2	Export	364	Iran	IRN	124	Canada	CAN								22	OIL SEED,OLEAGINUS FRUIT	1	No Quantity							2800			0
S3	2000	2000	2000	2	0	2	Export	364	Iran	IRN	368	Iraq	IRQ								22	OIL SEED,OLEAGINUS FRUIT	1	No Quantity							577887			0
S3	2000	2000	2000	2	0	2	Export	364	Iran	IRN	414	Kuwait	KWT								22	OIL SEED,OLEAGINUS FRUIT	1	No Quantity							361541			0
S3	2000	2000	2000	2	0	2	Export	364	Iran	IRN	634	Qatar	QAT								22	OIL SEED,OLEAGINUS FRUIT	1	No Quantity							37685			0
S3	2000	2000	2000	2	0	2	Export	364	Iran	IRN	642	Romania	ROU								22	OIL SEED,OLEAGINUS FRUIT	1	No Quantity							8400			0
S3	2000	2000	2000	2	0	2	Export	364	Iran	IRN	643	Russian Federation	RUS								22	OIL SEED,OLEAGINUS FRUIT	1	No Quantity							183039			0
S3	2000	2000	2000	2	0	2	Export	364	Iran	IRN	682	Saudi Arabia	SAU								22	OIL SEED,OLEAGINUS FRUIT	1	No Quantity							570			0
S3	2000	2000	2000	2	0	2	Export	364	Iran	IRN	752	Sweden	SWE								22	OIL SEED,OLEAGINUS FRUIT	1	No Quantity							2880			0
S3	2000	2000	2000	2	0	2	Export	364	Iran	IRN	784	United Arab Emirates	ARE								22	OIL SEED,OLEAGINUS FRUIT	1	No Quantity							52975			0
S3	2000	2000	2000	2	0	2	Export	364	Iran	IRN	792	Turkey	TUR								22	OIL SEED,OLEAGINUS FRUIT	1	No Quantity							540607			0
S3	2000	2000	2000	2	0	2	Export	364	Iran	IRN	795	Turkmenistan	TKM								22	OIL SEED,OLEAGINUS FRUIT	1	No Quantity							379			0
S3	2000	2000	2000	2	0	2	Export	364	Iran	IRN	860	Uzbekistan	UZB								22	OIL SEED,OLEAGINUS FRUIT	1	No Quantity							30			0
S3	2000	2000	2000	2	0	2	Export	368	Iraq	IRQ	0	World	WLD								22	OIL SEED,OLEAGINUS FRUIT	1	No Quantity							3437886			0
S3	2000	2000	2000	2	0	2	Export	368	Iraq	IRQ	364	Iran	IRN								22	OIL SEED,OLEAGINUS FRUIT	1	No Quantity							215539			0
S3	2000	2000	2000	2	0	2	Export	368	Iraq	IRQ	400	Jordan	JOR								22	OIL SEED,OLEAGINUS FRUIT	1	No Quantity							17165			0
S3	2000	2000	2000	2	0	2	Export	368	Iraq	IRQ	422	Lebanon	LBN								22	OIL SEED,OLEAGINUS FRUIT	1	No Quantity							13640			0
S3	2000	2000	2000	2	0	2	Export	368	Iraq	IRQ	760	Syria	SYR								22	OIL SEED,OLEAGINUS FRUIT	1	No Quantity							3133344			0
S3	2000	2000	2000	2	0	2	Export	368	Iraq	IRQ	792	Turkey	TUR								22	OIL SEED,OLEAGINUS FRUIT	1	No Quantity							58197			0
S3	2000	2000	2000	2	0	2	Export	364	Iran	IRN	0	World	WLD								23	CRUDE RUBBER	1	No Quantity							11737337			0
S3	2000	2000	2000	2	0	2	Export	364	Iran	IRN	4	Afghanistan	AFG								23	CRUDE RUBBER	1	No Quantity							1155			0
S3	2000	2000	2000	2	0	2	Export	364	Iran	IRN	56	Belgium	BEL								23	CRUDE RUBBER	1	No Quantity							273000			0
S3	2000	2000	2000	2	0	2	Export	364	Iran	IRN	156	China	CHN								23	CRUDE RUBBER	1	No Quantity							3269084			0
S3	2000	2000	2000	2	0	2	Export	364	Iran	IRN	276	Germany	DEU								23	CRUDE RUBBER	1	No Quantity							213813			0
S3	2000	2000	2000	2	0	2	Export	364	Iran	IRN	381	Italy	ITA								23	CRUDE RUBBER	1	No Quantity							2014068			0
S3	2000	2000	2000	2	0	2	Export	364	Iran	IRN	410	Rep. of Korea	KOR								23	CRUDE RUBBER	1	No Quantity							1182202			0
S3	2000	2000	2000	2	0	2	Export	364	Iran	IRN	458	Malaysia	MYS								23	CRUDE RUBBER	1	No Quantity							85176			0
S3	2000	2000	2000	2	0	2	Export	364	Iran	IRN	490	Other Asia, nes									23	CRUDE RUBBER	1	No Quantity							215537			0
S3	2000	2000	2000	2	0	2	Export	364	Iran	IRN	586	Pakistan	PAK								23	CRUDE RUBBER	1	No Quantity							233058			0
S3	2000	2000	2000	2	0	2	Export	364	Iran	IRN	634	Qatar	QAT								23	CRUDE RUBBER	1	No Quantity							17			0
S3	2000	2000	2000	2	0	2	Export	364	Iran	IRN	699	India	IND								23	CRUDE RUBBER	1	No Quantity							348712			0
S3	2000	2000	2000	2	0	2	Export	364	Iran	IRN	724	Spain	ESP								23	CRUDE RUBBER	1	No Quantity							219947			0
S3	2000	2000	2000	2	0	2	Export	364	Iran	IRN	760	Syria	SYR								23	CRUDE RUBBER	1	No Quantity							87220			0
S3	2000	2000	2000	2	0	2	Export	364	Iran	IRN	784	United Arab Emirates	ARE								23	CRUDE RUBBER	1	No Quantity							3479672			0
S3	2000	2000	2000	2	0	2	Export	364	Iran	IRN	792	Turkey	TUR								23	CRUDE RUBBER	1	No Quantity							112280			0
S3	2000	2000	2000	2	0	2	Export	364	Iran	IRN	826	United Kingdom	GBR								23	CRUDE RUBBER	1	No Quantity							2396			0
S3	2000	2000	2000	2	0	2	Export	364	Iran	IRN	0	World	WLD								24	CORK AND WOOD	1	No Quantity							207588			0
S3	2000	2000	2000	2	0	2	Export	364	Iran	IRN	56	Belgium	BEL								24	CORK AND WOOD	1	No Quantity							9054			0
S3	2000	2000	2000	2	0	2	Export	364	Iran	IRN	276	Germany	DEU								24	CORK AND WOOD	1	No Quantity							79257			0
S3	2000	2000	2000	2	0	2	Export	364	Iran	IRN	344	China, Hong Kong SAR	HKG								24	CORK AND WOOD	1	No Quantity							14059			0
S3	2000	2000	2000	2	0	2	Export	364	Iran	IRN	368	Iraq	IRQ								24	CORK AND WOOD	1	No Quantity							4910			0
S3	2000	2000	2000	2	0	2	Export	364	Iran	IRN	414	Kuwait	KWT								24	CORK AND WOOD	1	No Quantity							24752			0
S3	2000	2000	2000	2	0	2	Export	364	Iran	IRN	642	Romania	ROU								24	CORK AND WOOD	1	No Quantity							4596			0
S3	2000	2000	2000	2	0	2	Export	364	Iran	IRN	784	United Arab Emirates	ARE								24	CORK AND WOOD	1	No Quantity							48083			0
S3	2000	2000	2000	2	0	2	Export	364	Iran	IRN	792	Turkey	TUR								24	CORK AND WOOD	1	No Quantity							13529			0
S3	2000	2000	2000	2	0	2	Export	364	Iran	IRN	795	Turkmenistan	TKM								24	CORK AND WOOD	1	No Quantity							9292			0
S3	2000	2000	2000	2	0	2	Export	364	Iran	IRN	826	United Kingdom	GBR								24	CORK AND WOOD	1	No Quantity							56			0
S3	2000	2000	2000	2	0	2	Export	368	Iraq	IRQ	0	World	WLD								24	CORK AND WOOD	1	No Quantity							13357			0
S3	2000	2000	2000	2	0	2	Export	368	Iraq	IRQ	364	Iran	IRN								24	CORK AND WOOD	1	No Quantity							10140			0
S3	2000	2000	2000	2	0	2	Export	368	Iraq	IRQ	792	Turkey	TUR								24	CORK AND WOOD	1	No Quantity							3217			0
S3	2000	2000	2000	2	0	2	Export	364	Iran	IRN	0	World	WLD								25	PULP AND WASTE PAPER	1	No Quantity							1269006			0
S3	2000	2000	2000	2	0	2	Export	364	Iran	IRN	31	Azerbaijan	AZE								25	PULP AND WASTE PAPER	1	No Quantity							59401			0
S3	2000	2000	2000	2	0	2	Export	364	Iran	IRN	51	Armenia	ARM								25	PULP AND WASTE PAPER	1	No Quantity							197864			0
S3	2000	2000	2000	2	0	2	Export	364	Iran	IRN	100	Bulgaria	BGR								25	PULP AND WASTE PAPER	1	No Quantity							10122			0
S3	2000	2000	2000	2	0	2	Export	364	Iran	IRN	352	Iceland	ISL								25	PULP AND WASTE PAPER	1	No Quantity							10667			0
S3	2000	2000	2000	2	0	2	Export	364	Iran	IRN	368	Iraq	IRQ								25	PULP AND WASTE PAPER	1	No Quantity							697411			0
S3	2000	2000	2000	2	0	2	Export	364	Iran	IRN	699	India	IND								25	PULP AND WASTE PAPER	1	No Quantity							176511			0
S3	2000	2000	2000	2	0	2	Export	364	Iran	IRN	784	United Arab Emirates	ARE								25	PULP AND WASTE PAPER	1	No Quantity							43313			0
S3	2000	2000	2000	2	0	2	Export	364	Iran	IRN	792	Turkey	TUR								25	PULP AND WASTE PAPER	1	No Quantity							38547			0
S3	2000	2000	2000	2	0	2	Export	364	Iran	IRN	795	Turkmenistan	TKM								25	PULP AND WASTE PAPER	1	No Quantity							7088			0
S3	2000	2000	2000	2	0	2	Export	364	Iran	IRN	804	Ukraine	UKR								25	PULP AND WASTE PAPER	1	No Quantity							25382			0
S3	2000	2000	2000	2	0	2	Export	364	Iran	IRN	887	Yemen	YEM								25	PULP AND WASTE PAPER	1	No Quantity							2700			0
S3	2000	2000	2000	2	0	2	Export	364	Iran	IRN	0	World	WLD								26	TEXTILE FIBRES	1	No Quantity							17798004			0
S3	2000	2000	2000	2	0	2	Export	364	Iran	IRN	4	Afghanistan	AFG								26	TEXTILE FIBRES	1	No Quantity							17101			0
S3	2000	2000	2000	2	0	2	Export	364	Iran	IRN	31	Azerbaijan	AZE								26	TEXTILE FIBRES	1	No Quantity							2739			0
S3	2000	2000	2000	2	0	2	Export	364	Iran	IRN	40	Austria	AUT								26	TEXTILE FIBRES	1	No Quantity							5668			0
S3	2000	2000	2000	2	0	2	Export	364	Iran	IRN	51	Armenia	ARM								26	TEXTILE FIBRES	1	No Quantity							78891			0
S3	2000	2000	2000	2	0	2	Export	364	Iran	IRN	56	Belgium	BEL								26	TEXTILE FIBRES	1	No Quantity							2599494			0
S3	2000	2000	2000	2	0	2	Export	364	Iran	IRN	156	China	CHN								26	TEXTILE FIBRES	1	No Quantity							1303132			0
S3	2000	2000	2000	2	0	2	Export	364	Iran	IRN	196	Cyprus	CYP								26	TEXTILE FIBRES	1	No Quantity							900			0
S3	2000	2000	2000	2	0	2	Export	364	Iran	IRN	268	Georgia	GEO								26	TEXTILE FIBRES	1	No Quantity							630			0
S3	2000	2000	2000	2	0	2	Export	364	Iran	IRN	276	Germany	DEU								26	TEXTILE FIBRES	1	No Quantity							58598			0
S3	2000	2000	2000	2	0	2	Export	364	Iran	IRN	300	Greece	GRC								26	TEXTILE FIBRES	1	No Quantity							15070			0
S3	2000	2000	2000	2	0	2	Export	364	Iran	IRN	368	Iraq	IRQ								26	TEXTILE FIBRES	1	No Quantity							5042			0
S3	2000	2000	2000	2	0	2	Export	364	Iran	IRN	372	Ireland	IRL								26	TEXTILE FIBRES	1	No Quantity							97305			0
S3	2000	2000	2000	2	0	2	Export	364	Iran	IRN	381	Italy	ITA								26	TEXTILE FIBRES	1	No Quantity							2839501			0
S3	2000	2000	2000	2	0	2	Export	364	Iran	IRN	392	Japan	JPN								26	TEXTILE FIBRES	1	No Quantity							141604			0
S3	2000	2000	2000	2	0	2	Export	364	Iran	IRN	398	Kazakhstan	KAZ								26	TEXTILE FIBRES	1	No Quantity							500			0
S3	2000	2000	2000	2	0	2	Export	364	Iran	IRN	410	Rep. of Korea	KOR								26	TEXTILE FIBRES	1	No Quantity							81780			0
S3	2000	2000	2000	2	0	2	Export	364	Iran	IRN	414	Kuwait	KWT								26	TEXTILE FIBRES	1	No Quantity							16460			0
S3	2000	2000	2000	2	0	2	Export	364	Iran	IRN	417	Kyrgyzstan	KGZ								26	TEXTILE FIBRES	1	No Quantity							10537			0
S3	2000	2000	2000	2	0	2	Export	364	Iran	IRN	422	Lebanon	LBN								26	TEXTILE FIBRES	1	No Quantity							55			0
S3	2000	2000	2000	2	0	2	Export	364	Iran	IRN	528	Netherlands	NLD								26	TEXTILE FIBRES	1	No Quantity							6340			0
S3	2000	2000	2000	2	0	2	Export	364	Iran	IRN	586	Pakistan	PAK								26	TEXTILE FIBRES	1	No Quantity							282718			0
S3	2000	2000	2000	2	0	2	Export	364	Iran	IRN	699	India	IND								26	TEXTILE FIBRES	1	No Quantity							13888			0
S3	2000	2000	2000	2	0	2	Export	364	Iran	IRN	702	Singapore	SGP								26	TEXTILE FIBRES	1	No Quantity							15509			0
S3	2000	2000	2000	2	0	2	Export	364	Iran	IRN	724	Spain	ESP								26	TEXTILE FIBRES	1	No Quantity							3699			0
S3	2000	2000	2000	2	0	2	Export	364	Iran	IRN	757	Switzerland	CHE								26	TEXTILE FIBRES	1	No Quantity							632841			0
S3	2000	2000	2000	2	0	2	Export	364	Iran	IRN	760	Syria	SYR								26	TEXTILE FIBRES	1	No Quantity							80342			0
S3	2000	2000	2000	2	0	2	Export	364	Iran	IRN	764	Thailand	THA								26	TEXTILE FIBRES	1	No Quantity							93990			0
S3	2000	2000	2000	2	0	2	Export	364	Iran	IRN	784	United Arab Emirates	ARE								26	TEXTILE FIBRES	1	No Quantity							331802			0
S3	2000	2000	2000	2	0	2	Export	364	Iran	IRN	792	Turkey	TUR								26	TEXTILE FIBRES	1	No Quantity							483446			0
S3	2000	2000	2000	2	0	2	Export	364	Iran	IRN	795	Turkmenistan	TKM								26	TEXTILE FIBRES	1	No Quantity							7153			0
S3	2000	2000	2000	2	0	2	Export	364	Iran	IRN	804	Ukraine	UKR								26	TEXTILE FIBRES	1	No Quantity							8277005			0
S3	2000	2000	2000	2	0	2	Export	364	Iran	IRN	826	United Kingdom	GBR								26	TEXTILE FIBRES	1	No Quantity							292234			0
S3	2000	2000	2000	2	0	2	Export	364	Iran	IRN	838	Free Zones									26	TEXTILE FIBRES	1	No Quantity							2030			0
S3	2000	2000	2000	2	0	2	Export	368	Iraq	IRQ	0	World	WLD								26	TEXTILE FIBRES	1	No Quantity							10891804			0
S3	2000	2000	2000	2	0	2	Export	368	Iraq	IRQ	364	Iran	IRN								26	TEXTILE FIBRES	1	No Quantity							2812429			0
S3	2000	2000	2000	2	0	2	Export	368	Iraq	IRQ	784	United Arab Emirates	ARE								26	TEXTILE FIBRES	1	No Quantity							7082642			0
S3	2000	2000	2000	2	0	2	Export	368	Iraq	IRQ	792	Turkey	TUR								26	TEXTILE FIBRES	1	No Quantity							996734			0
S3	2000	2000	2000	2	0	2	Export	364	Iran	IRN	0	World	WLD								27	CRUDE FERTILIZER,MINERAL	1	No Quantity							41615076			0
S3	2000	2000	2000	2	0	2	Export	364	Iran	IRN	4	Afghanistan	AFG								27	CRUDE FERTILIZER,MINERAL	1	No Quantity							106985			0
S3	2000	2000	2000	2	0	2	Export	364	Iran	IRN	31	Azerbaijan	AZE								27	CRUDE FERTILIZER,MINERAL	1	No Quantity							1117976			0
S3	2000	2000	2000	2	0	2	Export	364	Iran	IRN	40	Austria	AUT								27	CRUDE FERTILIZER,MINERAL	1	No Quantity							844			0
S3	2000	2000	2000	2	0	2	Export	364	Iran	IRN	48	Bahrain	BHR								27	CRUDE FERTILIZER,MINERAL	1	No Quantity							17257			0
S3	2000	2000	2000	2	0	2	Export	364	Iran	IRN	50	Bangladesh	BGD								27	CRUDE FERTILIZER,MINERAL	1	No Quantity							825309			0
S3	2000	2000	2000	2	0	2	Export	364	Iran	IRN	51	Armenia	ARM								27	CRUDE FERTILIZER,MINERAL	1	No Quantity							29427			0
S3	2000	2000	2000	2	0	2	Export	364	Iran	IRN	56	Belgium	BEL								27	CRUDE FERTILIZER,MINERAL	1	No Quantity							9663			0
S3	2000	2000	2000	2	0	2	Export	364	Iran	IRN	124	Canada	CAN								27	CRUDE FERTILIZER,MINERAL	1	No Quantity							154			0
S3	2000	2000	2000	2	0	2	Export	364	Iran	IRN	144	Sri Lanka	LKA								27	CRUDE FERTILIZER,MINERAL	1	No Quantity							2152			0
S3	2000	2000	2000	2	0	2	Export	364	Iran	IRN	156	China	CHN								27	CRUDE FERTILIZER,MINERAL	1	No Quantity							2224588			0
S3	2000	2000	2000	2	0	2	Export	364	Iran	IRN	208	Denmark	DNK								27	CRUDE FERTILIZER,MINERAL	1	No Quantity							13			0
S3	2000	2000	2000	2	0	2	Export	364	Iran	IRN	268	Georgia	GEO								27	CRUDE FERTILIZER,MINERAL	1	No Quantity							5095			0
S3	2000	2000	2000	2	0	2	Export	364	Iran	IRN	276	Germany	DEU								27	CRUDE FERTILIZER,MINERAL	1	No Quantity							45979			0
S3	2000	2000	2000	2	0	2	Export	364	Iran	IRN	300	Greece	GRC								27	CRUDE FERTILIZER,MINERAL	1	No Quantity							64750			0
S3	2000	2000	2000	2	0	2	Export	364	Iran	IRN	344	China, Hong Kong SAR	HKG								27	CRUDE FERTILIZER,MINERAL	1	No Quantity							386151			0
S3	2000	2000	2000	2	0	2	Export	364	Iran	IRN	360	Indonesia	IDN								27	CRUDE FERTILIZER,MINERAL	1	No Quantity							5508			0
S3	2000	2000	2000	2	0	2	Export	364	Iran	IRN	368	Iraq	IRQ								27	CRUDE FERTILIZER,MINERAL	1	No Quantity							241073			0
S3	2000	2000	2000	2	0	2	Export	364	Iran	IRN	381	Italy	ITA								27	CRUDE FERTILIZER,MINERAL	1	No Quantity							1739454			0
S3	2000	2000	2000	2	0	2	Export	364	Iran	IRN	392	Japan	JPN								27	CRUDE FERTILIZER,MINERAL	1	No Quantity							70084			0
S3	2000	2000	2000	2	0	2	Export	364	Iran	IRN	398	Kazakhstan	KAZ								27	CRUDE FERTILIZER,MINERAL	1	No Quantity							58875			0
S3	2000	2000	2000	2	0	2	Export	364	Iran	IRN	400	Jordan	JOR								27	CRUDE FERTILIZER,MINERAL	1	No Quantity							200			0
S3	2000	2000	2000	2	0	2	Export	364	Iran	IRN	404	Kenya	KEN								27	CRUDE FERTILIZER,MINERAL	1	No Quantity							356168			0
S3	2000	2000	2000	2	0	2	Export	364	Iran	IRN	414	Kuwait	KWT								27	CRUDE FERTILIZER,MINERAL	1	No Quantity							12464903			0
S3	2000	2000	2000	2	0	2	Export	364	Iran	IRN	417	Kyrgyzstan	KGZ								27	CRUDE FERTILIZER,MINERAL	1	No Quantity							16549			0
S3	2000	2000	2000	2	0	2	Export	364	Iran	IRN	422	Lebanon	LBN								27	CRUDE FERTILIZER,MINERAL	1	No Quantity							4565			0
S3	2000	2000	2000	2	0	2	Export	364	Iran	IRN	428	Latvia	LVA								27	CRUDE FERTILIZER,MINERAL	1	No Quantity							4662			0
S3	2000	2000	2000	2	0	2	Export	364	Iran	IRN	434	Libya	LBY								27	CRUDE FERTILIZER,MINERAL	1	No Quantity							170075			0
S3	2000	2000	2000	2	0	2	Export	364	Iran	IRN	458	Malaysia	MYS								27	CRUDE FERTILIZER,MINERAL	1	No Quantity							314536			0
S3	2000	2000	2000	2	0	2	Export	364	Iran	IRN	490	Other Asia, nes									27	CRUDE FERTILIZER,MINERAL	1	No Quantity							1391187			0
S3	2000	2000	2000	2	0	2	Export	364	Iran	IRN	512	Oman	OMN								27	CRUDE FERTILIZER,MINERAL	1	No Quantity							25455			0
S3	2000	2000	2000	2	0	2	Export	364	Iran	IRN	516	Namibia	NAM								27	CRUDE FERTILIZER,MINERAL	1	No Quantity							19545			0
S3	2000	2000	2000	2	0	2	Export	364	Iran	IRN	528	Netherlands	NLD								27	CRUDE FERTILIZER,MINERAL	1	No Quantity							3643			0
S3	2000	2000	2000	2	0	2	Export	364	Iran	IRN	566	Nigeria	NGA								27	CRUDE FERTILIZER,MINERAL	1	No Quantity							700			0
S3	2000	2000	2000	2	0	2	Export	364	Iran	IRN	586	Pakistan	PAK								27	CRUDE FERTILIZER,MINERAL	1	No Quantity							179946			0
S3	2000	2000	2000	2	0	2	Export	364	Iran	IRN	620	Portugal	PRT								27	CRUDE FERTILIZER,MINERAL	1	No Quantity							2820			0
S3	2000	2000	2000	2	0	2	Export	364	Iran	IRN	634	Qatar	QAT								27	CRUDE FERTILIZER,MINERAL	1	No Quantity							431636			0
S3	2000	2000	2000	2	0	2	Export	364	Iran	IRN	642	Romania	ROU								27	CRUDE FERTILIZER,MINERAL	1	No Quantity							37975			0
S3	2000	2000	2000	2	0	2	Export	364	Iran	IRN	643	Russian Federation	RUS								27	CRUDE FERTILIZER,MINERAL	1	No Quantity							284271			0
S3	2000	2000	2000	2	0	2	Export	364	Iran	IRN	682	Saudi Arabia	SAU								27	CRUDE FERTILIZER,MINERAL	1	No Quantity							500972			0
S3	2000	2000	2000	2	0	2	Export	364	Iran	IRN	699	India	IND								27	CRUDE FERTILIZER,MINERAL	1	No Quantity							2818385			0
S3	2000	2000	2000	2	0	2	Export	364	Iran	IRN	702	Singapore	SGP								27	CRUDE FERTILIZER,MINERAL	1	No Quantity							411311			0
S3	2000	2000	2000	2	0	2	Export	364	Iran	IRN	710	South Africa	ZAF								27	CRUDE FERTILIZER,MINERAL	1	No Quantity							40524			0
S3	2000	2000	2000	2	0	2	Export	364	Iran	IRN	724	Spain	ESP								27	CRUDE FERTILIZER,MINERAL	1	No Quantity							115040			0
S3	2000	2000	2000	2	0	2	Export	364	Iran	IRN	736	Fmr Sudan	SDN								27	CRUDE FERTILIZER,MINERAL	1	No Quantity							88			0
S3	2000	2000	2000	2	0	2	Export	364	Iran	IRN	757	Switzerland	CHE								27	CRUDE FERTILIZER,MINERAL	1	No Quantity							6118			0
S3	2000	2000	2000	2	0	2	Export	364	Iran	IRN	762	Tajikistan	TJK								27	CRUDE FERTILIZER,MINERAL	1	No Quantity							47529			0
S3	2000	2000	2000	2	0	2	Export	364	Iran	IRN	764	Thailand	THA								27	CRUDE FERTILIZER,MINERAL	1	No Quantity							43783			0
S3	2000	2000	2000	2	0	2	Export	364	Iran	IRN	784	United Arab Emirates	ARE								27	CRUDE FERTILIZER,MINERAL	1	No Quantity							4420609			0
S3	2000	2000	2000	2	0	2	Export	364	Iran	IRN	792	Turkey	TUR								27	CRUDE FERTILIZER,MINERAL	1	No Quantity							1753667			0
S3	2000	2000	2000	2	0	2	Export	364	Iran	IRN	795	Turkmenistan	TKM								27	CRUDE FERTILIZER,MINERAL	1	No Quantity							804851			0
S3	2000	2000	2000	2	0	2	Export	364	Iran	IRN	804	Ukraine	UKR								27	CRUDE FERTILIZER,MINERAL	1	No Quantity							6684597			0
S3	2000	2000	2000	2	0	2	Export	364	Iran	IRN	818	Egypt	EGY								27	CRUDE FERTILIZER,MINERAL	1	No Quantity							903191			0
S3	2000	2000	2000	2	0	2	Export	364	Iran	IRN	826	United Kingdom	GBR								27	CRUDE FERTILIZER,MINERAL	1	No Quantity							9757			0
S3	2000	2000	2000	2	0	2	Export	364	Iran	IRN	834	United Rep. of Tanzania	TZA								27	CRUDE FERTILIZER,MINERAL	1	No Quantity							306452			0
S3	2000	2000	2000	2	0	2	Export	364	Iran	IRN	838	Free Zones									27	CRUDE FERTILIZER,MINERAL	1	No Quantity							75028			0
S3	2000	2000	2000	2	0	2	Export	364	Iran	IRN	860	Uzbekistan	UZB								27	CRUDE FERTILIZER,MINERAL	1	No Quantity							9960			0
S3	2000	2000	2000	2	0	2	Export	364	Iran	IRN	862	Venezuela	VEN								27	CRUDE FERTILIZER,MINERAL	1	No Quantity							3041			0
S3	2000	2000	2000	2	0	2	Export	368	Iraq	IRQ	0	World	WLD								27	CRUDE FERTILIZER,MINERAL	1	No Quantity							2111901			0
S3	2000	2000	2000	2	0	2	Export	368	Iraq	IRQ	364	Iran	IRN								27	CRUDE FERTILIZER,MINERAL	1	No Quantity							1285635			0
S3	2000	2000	2000	2	0	2	Export	368	Iraq	IRQ	760	Syria	SYR								27	CRUDE FERTILIZER,MINERAL	1	No Quantity							69643			0
S3	2000	2000	2000	2	0	2	Export	368	Iraq	IRQ	784	United Arab Emirates	ARE								27	CRUDE FERTILIZER,MINERAL	1	No Quantity							123960			0
S3	2000	2000	2000	2	0	2	Export	368	Iraq	IRQ	792	Turkey	TUR								27	CRUDE FERTILIZER,MINERAL	1	No Quantity							632663			0
S3	2000	2000	2000	2	0	2	Export	364	Iran	IRN	0	World	WLD								28	METALLIFEROUS ORE,SCRAP	1	No Quantity							40031094			0
S3	2000	2000	2000	2	0	2	Export	364	Iran	IRN	4	Afghanistan	AFG								28	METALLIFEROUS ORE,SCRAP	1	No Quantity							1125			0
S3	2000	2000	2000	2	0	2	Export	364	Iran	IRN	31	Azerbaijan	AZE								28	METALLIFEROUS ORE,SCRAP	1	No Quantity							4418			0
S3	2000	2000	2000	2	0	2	Export	364	Iran	IRN	32	Argentina	ARG								28	METALLIFEROUS ORE,SCRAP	1	No Quantity							1090799			0
S3	2000	2000	2000	2	0	2	Export	364	Iran	IRN	48	Bahrain	BHR								28	METALLIFEROUS ORE,SCRAP	1	No Quantity							5449652			0
S3	2000	2000	2000	2	0	2	Export	364	Iran	IRN	51	Armenia	ARM								28	METALLIFEROUS ORE,SCRAP	1	No Quantity							738			0
S3	2000	2000	2000	2	0	2	Export	364	Iran	IRN	56	Belgium	BEL								28	METALLIFEROUS ORE,SCRAP	1	No Quantity							51840			0
S3	2000	2000	2000	2	0	2	Export	364	Iran	IRN	156	China	CHN								28	METALLIFEROUS ORE,SCRAP	1	No Quantity							15207180			0
S3	2000	2000	2000	2	0	2	Export	364	Iran	IRN	276	Germany	DEU								28	METALLIFEROUS ORE,SCRAP	1	No Quantity							67000			0
S3	2000	2000	2000	2	0	2	Export	364	Iran	IRN	300	Greece	GRC								28	METALLIFEROUS ORE,SCRAP	1	No Quantity							278972			0
S3	2000	2000	2000	2	0	2	Export	364	Iran	IRN	368	Iraq	IRQ								28	METALLIFEROUS ORE,SCRAP	1	No Quantity							14937			0
S3	2000	2000	2000	2	0	2	Export	364	Iran	IRN	381	Italy	ITA								28	METALLIFEROUS ORE,SCRAP	1	No Quantity							1032			0
S3	2000	2000	2000	2	0	2	Export	364	Iran	IRN	392	Japan	JPN								28	METALLIFEROUS ORE,SCRAP	1	No Quantity							857510			0
S3	2000	2000	2000	2	0	2	Export	364	Iran	IRN	398	Kazakhstan	KAZ								28	METALLIFEROUS ORE,SCRAP	1	No Quantity							610346			0
S3	2000	2000	2000	2	0	2	Export	364	Iran	IRN	410	Rep. of Korea	KOR								28	METALLIFEROUS ORE,SCRAP	1	No Quantity							1577178			0
S3	2000	2000	2000	2	0	2	Export	364	Iran	IRN	512	Oman	OMN								28	METALLIFEROUS ORE,SCRAP	1	No Quantity							991987			0
S3	2000	2000	2000	2	0	2	Export	364	Iran	IRN	528	Netherlands	NLD								28	METALLIFEROUS ORE,SCRAP	1	No Quantity							3399877			0
S3	2000	2000	2000	2	0	2	Export	364	Iran	IRN	586	Pakistan	PAK								28	METALLIFEROUS ORE,SCRAP	1	No Quantity							232000			0
S3	2000	2000	2000	2	0	2	Export	364	Iran	IRN	643	Russian Federation	RUS								28	METALLIFEROUS ORE,SCRAP	1	No Quantity							4105000			0
S3	2000	2000	2000	2	0	2	Export	364	Iran	IRN	699	India	IND								28	METALLIFEROUS ORE,SCRAP	1	No Quantity							159491			0
S3	2000	2000	2000	2	0	2	Export	364	Iran	IRN	752	Sweden	SWE								28	METALLIFEROUS ORE,SCRAP	1	No Quantity							248565			0
S3	2000	2000	2000	2	0	2	Export	364	Iran	IRN	784	United Arab Emirates	ARE								28	METALLIFEROUS ORE,SCRAP	1	No Quantity							1697559			0
S3	2000	2000	2000	2	0	2	Export	364	Iran	IRN	792	Turkey	TUR								28	METALLIFEROUS ORE,SCRAP	1	No Quantity							813100			0
S3	2000	2000	2000	2	0	2	Export	364	Iran	IRN	804	Ukraine	UKR								28	METALLIFEROUS ORE,SCRAP	1	No Quantity							34091			0
S3	2000	2000	2000	2	0	2	Export	364	Iran	IRN	826	United Kingdom	GBR								28	METALLIFEROUS ORE,SCRAP	1	No Quantity							193480			0
S3	2000	2000	2000	2	0	2	Export	364	Iran	IRN	860	Uzbekistan	UZB								28	METALLIFEROUS ORE,SCRAP	1	No Quantity							2943217			0
S3	2000	2000	2000	2	0	2	Export	368	Iraq	IRQ	0	World	WLD								28	METALLIFEROUS ORE,SCRAP	1	No Quantity							43345			0
S3	2000	2000	2000	2	0	2	Export	368	Iraq	IRQ	760	Syria	SYR								28	METALLIFEROUS ORE,SCRAP	1	No Quantity							10436			0
S3	2000	2000	2000	2	0	2	Export	368	Iraq	IRQ	784	United Arab Emirates	ARE								28	METALLIFEROUS ORE,SCRAP	1	No Quantity							32909			0
S3	2000	2000	2000	2	0	2	Export	364	Iran	IRN	0	World	WLD								29	CRUDE ANIMAL,VEG.MATERL.	1	No Quantity							43387081			0
S3	2000	2000	2000	2	0	2	Export	364	Iran	IRN	4	Afghanistan	AFG								29	CRUDE ANIMAL,VEG.MATERL.	1	No Quantity							12479			0
S3	2000	2000	2000	2	0	2	Export	364	Iran	IRN	31	Azerbaijan	AZE								29	CRUDE ANIMAL,VEG.MATERL.	1	No Quantity							90469			0
S3	2000	2000	2000	2	0	2	Export	364	Iran	IRN	36	Australia	AUS								29	CRUDE ANIMAL,VEG.MATERL.	1	No Quantity							445			0
S3	2000	2000	2000	2	0	2	Export	364	Iran	IRN	40	Austria	AUT								29	CRUDE ANIMAL,VEG.MATERL.	1	No Quantity							104074			0
S3	2000	2000	2000	2	0	2	Export	364	Iran	IRN	48	Bahrain	BHR								29	CRUDE ANIMAL,VEG.MATERL.	1	No Quantity							6542			0
S3	2000	2000	2000	2	0	2	Export	364	Iran	IRN	51	Armenia	ARM								29	CRUDE ANIMAL,VEG.MATERL.	1	No Quantity							17368			0
S3	2000	2000	2000	2	0	2	Export	364	Iran	IRN	70	Bosnia Herzegovina	BIH								29	CRUDE ANIMAL,VEG.MATERL.	1	No Quantity							400			0
S3	2000	2000	2000	2	0	2	Export	364	Iran	IRN	76	Brazil	BRA								29	CRUDE ANIMAL,VEG.MATERL.	1	No Quantity							7096			0
S3	2000	2000	2000	2	0	2	Export	364	Iran	IRN	100	Bulgaria	BGR								29	CRUDE ANIMAL,VEG.MATERL.	1	No Quantity							11587			0
S3	2000	2000	2000	2	0	2	Export	364	Iran	IRN	124	Canada	CAN								29	CRUDE ANIMAL,VEG.MATERL.	1	No Quantity							15842			0
S3	2000	2000	2000	2	0	2	Export	364	Iran	IRN	203	Czechia	CZE								29	CRUDE ANIMAL,VEG.MATERL.	1	No Quantity							40			0
S3	2000	2000	2000	2	0	2	Export	364	Iran	IRN	208	Denmark	DNK								29	CRUDE ANIMAL,VEG.MATERL.	1	No Quantity							82418			0
S3	2000	2000	2000	2	0	2	Export	364	Iran	IRN	212	Dominica	DMA								29	CRUDE ANIMAL,VEG.MATERL.	1	No Quantity							79403			0
S3	2000	2000	2000	2	0	2	Export	364	Iran	IRN	251	France	FRA								29	CRUDE ANIMAL,VEG.MATERL.	1	No Quantity							1901397			0
S3	2000	2000	2000	2	0	2	Export	364	Iran	IRN	268	Georgia	GEO								29	CRUDE ANIMAL,VEG.MATERL.	1	No Quantity							5135			0
S3	2000	2000	2000	2	0	2	Export	364	Iran	IRN	276	Germany	DEU								29	CRUDE ANIMAL,VEG.MATERL.	1	No Quantity							28638042			0
S3	2000	2000	2000	2	0	2	Export	364	Iran	IRN	344	China, Hong Kong SAR	HKG								29	CRUDE ANIMAL,VEG.MATERL.	1	No Quantity							1105400			0
S3	2000	2000	2000	2	0	2	Export	364	Iran	IRN	348	Hungary	HUN								29	CRUDE ANIMAL,VEG.MATERL.	1	No Quantity							17623			0
S3	2000	2000	2000	2	0	2	Export	364	Iran	IRN	360	Indonesia	IDN								29	CRUDE ANIMAL,VEG.MATERL.	1	No Quantity							6204			0
S3	2000	2000	2000	2	0	2	Export	364	Iran	IRN	368	Iraq	IRQ								29	CRUDE ANIMAL,VEG.MATERL.	1	No Quantity							583310			0
S3	2000	2000	2000	2	0	2	Export	364	Iran	IRN	381	Italy	ITA								29	CRUDE ANIMAL,VEG.MATERL.	1	No Quantity							253827			0
S3	2000	2000	2000	2	0	2	Export	364	Iran	IRN	392	Japan	JPN								29	CRUDE ANIMAL,VEG.MATERL.	1	No Quantity							17932			0
S3	2000	2000	2000	2	0	2	Export	364	Iran	IRN	398	Kazakhstan	KAZ								29	CRUDE ANIMAL,VEG.MATERL.	1	No Quantity							14042			0
S3	2000	2000	2000	2	0	2	Export	364	Iran	IRN	400	Jordan	JOR								29	CRUDE ANIMAL,VEG.MATERL.	1	No Quantity							15550			0
S3	2000	2000	2000	2	0	2	Export	364	Iran	IRN	414	Kuwait	KWT								29	CRUDE ANIMAL,VEG.MATERL.	1	No Quantity							265596			0
S3	2000	2000	2000	2	0	2	Export	364	Iran	IRN	417	Kyrgyzstan	KGZ								29	CRUDE ANIMAL,VEG.MATERL.	1	No Quantity							45508			0
S3	2000	2000	2000	2	0	2	Export	364	Iran	IRN	422	Lebanon	LBN								29	CRUDE ANIMAL,VEG.MATERL.	1	No Quantity							17286			0
S3	2000	2000	2000	2	0	2	Export	364	Iran	IRN	442	Luxembourg	LUX								29	CRUDE ANIMAL,VEG.MATERL.	1	No Quantity							2444			0
S3	2000	2000	2000	2	0	2	Export	364	Iran	IRN	458	Malaysia	MYS								29	CRUDE ANIMAL,VEG.MATERL.	1	No Quantity							5943			0
S3	2000	2000	2000	2	0	2	Export	364	Iran	IRN	484	Mexico	MEX								29	CRUDE ANIMAL,VEG.MATERL.	1	No Quantity							2			0
S3	2000	2000	2000	2	0	2	Export	364	Iran	IRN	490	Other Asia, nes									29	CRUDE ANIMAL,VEG.MATERL.	1	No Quantity							7708			0
S3	2000	2000	2000	2	0	2	Export	364	Iran	IRN	504	Morocco	MAR								29	CRUDE ANIMAL,VEG.MATERL.	1	No Quantity							738			0
S3	2000	2000	2000	2	0	2	Export	364	Iran	IRN	512	Oman	OMN								29	CRUDE ANIMAL,VEG.MATERL.	1	No Quantity							6915			0
S3	2000	2000	2000	2	0	2	Export	364	Iran	IRN	528	Netherlands	NLD								29	CRUDE ANIMAL,VEG.MATERL.	1	No Quantity							166540			0
S3	2000	2000	2000	2	0	2	Export	364	Iran	IRN	579	Norway	NOR								29	CRUDE ANIMAL,VEG.MATERL.	1	No Quantity							111			0
S3	2000	2000	2000	2	0	2	Export	364	Iran	IRN	586	Pakistan	PAK								29	CRUDE ANIMAL,VEG.MATERL.	1	No Quantity							412101			0
S3	2000	2000	2000	2	0	2	Export	364	Iran	IRN	616	Poland	POL								29	CRUDE ANIMAL,VEG.MATERL.	1	No Quantity							25420			0
S3	2000	2000	2000	2	0	2	Export	364	Iran	IRN	634	Qatar	QAT								29	CRUDE ANIMAL,VEG.MATERL.	1	No Quantity							164115			0
S3	2000	2000	2000	2	0	2	Export	364	Iran	IRN	642	Romania	ROU								29	CRUDE ANIMAL,VEG.MATERL.	1	No Quantity							3763			0
S3	2000	2000	2000	2	0	2	Export	364	Iran	IRN	643	Russian Federation	RUS								29	CRUDE ANIMAL,VEG.MATERL.	1	No Quantity							974055			0
S3	2000	2000	2000	2	0	2	Export	364	Iran	IRN	682	Saudi Arabia	SAU								29	CRUDE ANIMAL,VEG.MATERL.	1	No Quantity							24442			0
S3	2000	2000	2000	2	0	2	Export	364	Iran	IRN	699	India	IND								29	CRUDE ANIMAL,VEG.MATERL.	1	No Quantity							153421			0
S3	2000	2000	2000	2	0	2	Export	364	Iran	IRN	702	Singapore	SGP								29	CRUDE ANIMAL,VEG.MATERL.	1	No Quantity							1118			0
S3	2000	2000	2000	2	0	2	Export	364	Iran	IRN	724	Spain	ESP								29	CRUDE ANIMAL,VEG.MATERL.	1	No Quantity							276000			0
S3	2000	2000	2000	2	0	2	Export	364	Iran	IRN	752	Sweden	SWE								29	CRUDE ANIMAL,VEG.MATERL.	1	No Quantity							14547			0
S3	2000	2000	2000	2	0	2	Export	364	Iran	IRN	757	Switzerland	CHE								29	CRUDE ANIMAL,VEG.MATERL.	1	No Quantity							2676646			0
S3	2000	2000	2000	2	0	2	Export	364	Iran	IRN	760	Syria	SYR								29	CRUDE ANIMAL,VEG.MATERL.	1	No Quantity							105700			0
S3	2000	2000	2000	2	0	2	Export	364	Iran	IRN	762	Tajikistan	TJK								29	CRUDE ANIMAL,VEG.MATERL.	1	No Quantity							20858			0
S3	2000	2000	2000	2	0	2	Export	364	Iran	IRN	764	Thailand	THA								29	CRUDE ANIMAL,VEG.MATERL.	1	No Quantity							312220			0
S3	2000	2000	2000	2	0	2	Export	364	Iran	IRN	784	United Arab Emirates	ARE								29	CRUDE ANIMAL,VEG.MATERL.	1	No Quantity							3227819			0
S3	2000	2000	2000	2	0	2	Export	364	Iran	IRN	788	Tunisia	TUN								29	CRUDE ANIMAL,VEG.MATERL.	1	No Quantity							15430			0
S3	2000	2000	2000	2	0	2	Export	364	Iran	IRN	792	Turkey	TUR								29	CRUDE ANIMAL,VEG.MATERL.	1	No Quantity							567328			0
S3	2000	2000	2000	2	0	2	Export	364	Iran	IRN	795	Turkmenistan	TKM								29	CRUDE ANIMAL,VEG.MATERL.	1	No Quantity							207926			0
S3	2000	2000	2000	2	0	2	Export	364	Iran	IRN	804	Ukraine	UKR								29	CRUDE ANIMAL,VEG.MATERL.	1	No Quantity							174028			0
S3	2000	2000	2000	2	0	2	Export	364	Iran	IRN	818	Egypt	EGY								29	CRUDE ANIMAL,VEG.MATERL.	1	No Quantity							166253			0
S3	2000	2000	2000	2	0	2	Export	364	Iran	IRN	826	United Kingdom	GBR								29	CRUDE ANIMAL,VEG.MATERL.	1	No Quantity							185786			0
S3	2000	2000	2000	2	0	2	Export	364	Iran	IRN	838	Free Zones									29	CRUDE ANIMAL,VEG.MATERL.	1	No Quantity							1980			0
S3	2000	2000	2000	2	0	2	Export	364	Iran	IRN	842	USA	USA								29	CRUDE ANIMAL,VEG.MATERL.	1	No Quantity							1400			0
S3	2000	2000	2000	2	0	2	Export	364	Iran	IRN	860	Uzbekistan	UZB								29	CRUDE ANIMAL,VEG.MATERL.	1	No Quantity							160296			0
S3	2000	2000	2000	2	0	2	Export	364	Iran	IRN	887	Yemen	YEM								29	CRUDE ANIMAL,VEG.MATERL.	1	No Quantity							9013			0
S3	2000	2000	2000	2	0	2	Export	368	Iraq	IRQ	0	World	WLD								29	CRUDE ANIMAL,VEG.MATERL.	1	No Quantity							13235687			0
S3	2000	2000	2000	2	0	2	Export	368	Iraq	IRQ	364	Iran	IRN								29	CRUDE ANIMAL,VEG.MATERL.	1	No Quantity							145777			0
S3	2000	2000	2000	2	0	2	Export	368	Iraq	IRQ	400	Jordan	JOR								29	CRUDE ANIMAL,VEG.MATERL.	1	No Quantity							8040065			0
S3	2000	2000	2000	2	0	2	Export	368	Iraq	IRQ	422	Lebanon	LBN								29	CRUDE ANIMAL,VEG.MATERL.	1	No Quantity							149799			0
S3	2000	2000	2000	2	0	2	Export	368	Iraq	IRQ	760	Syria	SYR								29	CRUDE ANIMAL,VEG.MATERL.	1	No Quantity							1480486			0
S3	2000	2000	2000	2	0	2	Export	368	Iraq	IRQ	784	United Arab Emirates	ARE								29	CRUDE ANIMAL,VEG.MATERL.	1	No Quantity							2225822			0
S3	2000	2000	2000	2	0	2	Export	368	Iraq	IRQ	792	Turkey	TUR								29	CRUDE ANIMAL,VEG.MATERL.	1	No Quantity							1193737			0
S3	2000	2000	2000	2	0	2	Export	364	Iran	IRN	0	World	WLD								32	COAL, COKE, BRIQUETTES	1	No Quantity							3264858			0
S3	2000	2000	2000	2	0	2	Export	364	Iran	IRN	31	Azerbaijan	AZE								32	COAL, COKE, BRIQUETTES	1	No Quantity							18533			0
S3	2000	2000	2000	2	0	2	Export	364	Iran	IRN	276	Germany	DEU								32	COAL, COKE, BRIQUETTES	1	No Quantity							5			0
S3	2000	2000	2000	2	0	2	Export	364	Iran	IRN	300	Greece	GRC								32	COAL, COKE, BRIQUETTES	1	No Quantity							523701			0
S3	2000	2000	2000	2	0	2	Export	364	Iran	IRN	414	Kuwait	KWT								32	COAL, COKE, BRIQUETTES	1	No Quantity							309			0
S3	2000	2000	2000	2	0	2	Export	364	Iran	IRN	699	India	IND								32	COAL, COKE, BRIQUETTES	1	No Quantity							487215			0
S3	2000	2000	2000	2	0	2	Export	364	Iran	IRN	792	Turkey	TUR								32	COAL, COKE, BRIQUETTES	1	No Quantity							2235049			0
S3	2000	2000	2000	2	0	2	Export	364	Iran	IRN	804	Ukraine	UKR								32	COAL, COKE, BRIQUETTES	1	No Quantity							46			0
S3	2000	2000	2000	2	0	2	Export	364	Iran	IRN	0	World	WLD								33	PETROLEUM,PETROL.PRODUCT	1	No Quantity							24992753999			0
S3	2000	2000	2000	2	0	2	Export	364	Iran	IRN	4	Afghanistan	AFG								33	PETROLEUM,PETROL.PRODUCT	1	No Quantity							3967003			0
S3	2000	2000	2000	2	0	2	Export	364	Iran	IRN	31	Azerbaijan	AZE								33	PETROLEUM,PETROL.PRODUCT	1	No Quantity							1925583			0
S3	2000	2000	2000	2	0	2	Export	364	Iran	IRN	48	Bahrain	BHR								33	PETROLEUM,PETROL.PRODUCT	1	No Quantity							13801			0
S3	2000	2000	2000	2	0	2	Export	364	Iran	IRN	50	Bangladesh	BGD								33	PETROLEUM,PETROL.PRODUCT	1	No Quantity							2320382			0
S3	2000	2000	2000	2	0	2	Export	364	Iran	IRN	51	Armenia	ARM								33	PETROLEUM,PETROL.PRODUCT	1	No Quantity							3172620			0
S3	2000	2000	2000	2	0	2	Export	364	Iran	IRN	104	Myanmar	MMR								33	PETROLEUM,PETROL.PRODUCT	1	No Quantity							768937			0
S3	2000	2000	2000	2	0	2	Export	364	Iran	IRN	120	Cameroon	CMR								33	PETROLEUM,PETROL.PRODUCT	1	No Quantity							563481			0
S3	2000	2000	2000	2	0	2	Export	364	Iran	IRN	144	Sri Lanka	LKA								33	PETROLEUM,PETROL.PRODUCT	1	No Quantity							149390			0
S3	2000	2000	2000	2	0	2	Export	364	Iran	IRN	156	China	CHN								33	PETROLEUM,PETROL.PRODUCT	1	No Quantity							14130703			0
S3	2000	2000	2000	2	0	2	Export	364	Iran	IRN	178	Congo	COG								33	PETROLEUM,PETROL.PRODUCT	1	No Quantity							321711			0
S3	2000	2000	2000	2	0	2	Export	364	Iran	IRN	180	Dem. Rep. of the Congo	COD								33	PETROLEUM,PETROL.PRODUCT	1	No Quantity							10800			0
S3	2000	2000	2000	2	0	2	Export	364	Iran	IRN	196	Cyprus	CYP								33	PETROLEUM,PETROL.PRODUCT	1	No Quantity							4708			0
S3	2000	2000	2000	2	0	2	Export	364	Iran	IRN	231	Ethiopia	ETH								33	PETROLEUM,PETROL.PRODUCT	1	No Quantity							443541			0
S3	2000	2000	2000	2	0	2	Export	364	Iran	IRN	232	Eritrea	ERI								33	PETROLEUM,PETROL.PRODUCT	1	No Quantity							5250			0
S3	2000	2000	2000	2	0	2	Export	364	Iran	IRN	251	France	FRA								33	PETROLEUM,PETROL.PRODUCT	1	No Quantity							1022955187			0
S3	2000	2000	2000	2	0	2	Export	364	Iran	IRN	262	Djibouti	DJI								33	PETROLEUM,PETROL.PRODUCT	1	No Quantity							2909597			0
S3	2000	2000	2000	2	0	2	Export	364	Iran	IRN	268	Georgia	GEO								33	PETROLEUM,PETROL.PRODUCT	1	No Quantity							7719			0
S3	2000	2000	2000	2	0	2	Export	364	Iran	IRN	276	Germany	DEU								33	PETROLEUM,PETROL.PRODUCT	1	No Quantity							182101945			0
S3	2000	2000	2000	2	0	2	Export	364	Iran	IRN	324	Guinea	GIN								33	PETROLEUM,PETROL.PRODUCT	1	No Quantity							2311			0
S3	2000	2000	2000	2	0	2	Export	364	Iran	IRN	332	Haiti	HTI								33	PETROLEUM,PETROL.PRODUCT	1	No Quantity							2058			0
S3	2000	2000	2000	2	0	2	Export	364	Iran	IRN	348	Hungary	HUN								33	PETROLEUM,PETROL.PRODUCT	1	No Quantity							97			0
S3	2000	2000	2000	2	0	2	Export	364	Iran	IRN	360	Indonesia	IDN								33	PETROLEUM,PETROL.PRODUCT	1	No Quantity							311069			0
S3	2000	2000	2000	2	0	2	Export	364	Iran	IRN	368	Iraq	IRQ								33	PETROLEUM,PETROL.PRODUCT	1	No Quantity							292553			0
S3	2000	2000	2000	2	0	2	Export	364	Iran	IRN	381	Italy	ITA								33	PETROLEUM,PETROL.PRODUCT	1	No Quantity							2086709170			0
S3	2000	2000	2000	2	0	2	Export	364	Iran	IRN	392	Japan	JPN								33	PETROLEUM,PETROL.PRODUCT	1	No Quantity							4880929174			0
S3	2000	2000	2000	2	0	2	Export	364	Iran	IRN	398	Kazakhstan	KAZ								33	PETROLEUM,PETROL.PRODUCT	1	No Quantity							59237			0
S3	2000	2000	2000	2	0	2	Export	364	Iran	IRN	400	Jordan	JOR								33	PETROLEUM,PETROL.PRODUCT	1	No Quantity							45380			0
S3	2000	2000	2000	2	0	2	Export	364	Iran	IRN	404	Kenya	KEN								33	PETROLEUM,PETROL.PRODUCT	1	No Quantity							494348			0
S3	2000	2000	2000	2	0	2	Export	364	Iran	IRN	410	Rep. of Korea	KOR								33	PETROLEUM,PETROL.PRODUCT	1	No Quantity							4950000			0
S3	2000	2000	2000	2	0	2	Export	364	Iran	IRN	414	Kuwait	KWT								33	PETROLEUM,PETROL.PRODUCT	1	No Quantity							9010			0
S3	2000	2000	2000	2	0	2	Export	364	Iran	IRN	417	Kyrgyzstan	KGZ								33	PETROLEUM,PETROL.PRODUCT	1	No Quantity							847157			0
S3	2000	2000	2000	2	0	2	Export	364	Iran	IRN	422	Lebanon	LBN								33	PETROLEUM,PETROL.PRODUCT	1	No Quantity							4472			0
S3	2000	2000	2000	2	0	2	Export	364	Iran	IRN	430	Liberia	LBR								33	PETROLEUM,PETROL.PRODUCT	1	No Quantity							5904			0
S3	2000	2000	2000	2	0	2	Export	364	Iran	IRN	458	Malaysia	MYS								33	PETROLEUM,PETROL.PRODUCT	1	No Quantity							16555			0
S3	2000	2000	2000	2	0	2	Export	364	Iran	IRN	473	LAIA, nes									33	PETROLEUM,PETROL.PRODUCT	1	No Quantity							597055556			0
S3	2000	2000	2000	2	0	2	Export	364	Iran	IRN	478	Mauritania	MRT								33	PETROLEUM,PETROL.PRODUCT	1	No Quantity							45820			0
S3	2000	2000	2000	2	0	2	Export	364	Iran	IRN	480	Mauritius	MUS								33	PETROLEUM,PETROL.PRODUCT	1	No Quantity							18900			0
S3	2000	2000	2000	2	0	2	Export	364	Iran	IRN	490	Other Asia, nes									33	PETROLEUM,PETROL.PRODUCT	1	No Quantity							6775585473			0
S3	2000	2000	2000	2	0	2	Export	364	Iran	IRN	504	Morocco	MAR								33	PETROLEUM,PETROL.PRODUCT	1	No Quantity							24017			0
S3	2000	2000	2000	2	0	2	Export	364	Iran	IRN	508	Mozambique	MOZ								33	PETROLEUM,PETROL.PRODUCT	1	No Quantity							28000			0
S3	2000	2000	2000	2	0	2	Export	364	Iran	IRN	512	Oman	OMN								33	PETROLEUM,PETROL.PRODUCT	1	No Quantity							7117			0
S3	2000	2000	2000	2	0	2	Export	364	Iran	IRN	528	Netherlands	NLD								33	PETROLEUM,PETROL.PRODUCT	1	No Quantity							647040605			0
S3	2000	2000	2000	2	0	2	Export	364	Iran	IRN	568	Other Europe, nes									33	PETROLEUM,PETROL.PRODUCT	1	No Quantity							6618360843			0
S3	2000	2000	2000	2	0	2	Export	364	Iran	IRN	577	Other Africa, nes									33	PETROLEUM,PETROL.PRODUCT	1	No Quantity							1990185188			0
S3	2000	2000	2000	2	0	2	Export	364	Iran	IRN	586	Pakistan	PAK								33	PETROLEUM,PETROL.PRODUCT	1	No Quantity							2586014			0
S3	2000	2000	2000	2	0	2	Export	364	Iran	IRN	642	Romania	ROU								33	PETROLEUM,PETROL.PRODUCT	1	No Quantity							115386			0
S3	2000	2000	2000	2	0	2	Export	364	Iran	IRN	643	Russian Federation	RUS								33	PETROLEUM,PETROL.PRODUCT	1	No Quantity							43715			0
S3	2000	2000	2000	2	0	2	Export	364	Iran	IRN	646	Rwanda	RWA								33	PETROLEUM,PETROL.PRODUCT	1	No Quantity							74917			0
S3	2000	2000	2000	2	0	2	Export	364	Iran	IRN	682	Saudi Arabia	SAU								33	PETROLEUM,PETROL.PRODUCT	1	No Quantity							7796			0
S3	2000	2000	2000	2	0	2	Export	364	Iran	IRN	699	India	IND								33	PETROLEUM,PETROL.PRODUCT	1	No Quantity							24670225			0
S3	2000	2000	2000	2	0	2	Export	364	Iran	IRN	702	Singapore	SGP								33	PETROLEUM,PETROL.PRODUCT	1	No Quantity							27478021			0
S3	2000	2000	2000	2	0	2	Export	364	Iran	IRN	704	Viet Nam	VNM								33	PETROLEUM,PETROL.PRODUCT	1	No Quantity							2135934			0
S3	2000	2000	2000	2	0	2	Export	364	Iran	IRN	710	South Africa	ZAF								33	PETROLEUM,PETROL.PRODUCT	1	No Quantity							133517			0
S3	2000	2000	2000	2	0	2	Export	364	Iran	IRN	736	Fmr Sudan	SDN								33	PETROLEUM,PETROL.PRODUCT	1	No Quantity							344115			0
S3	2000	2000	2000	2	0	2	Export	364	Iran	IRN	757	Switzerland	CHE								33	PETROLEUM,PETROL.PRODUCT	1	No Quantity							6300			0
S3	2000	2000	2000	2	0	2	Export	364	Iran	IRN	760	Syria	SYR								33	PETROLEUM,PETROL.PRODUCT	1	No Quantity							71801			0
S3	2000	2000	2000	2	0	2	Export	364	Iran	IRN	762	Tajikistan	TJK								33	PETROLEUM,PETROL.PRODUCT	1	No Quantity							137903			0
S3	2000	2000	2000	2	0	2	Export	364	Iran	IRN	764	Thailand	THA								33	PETROLEUM,PETROL.PRODUCT	1	No Quantity							29750			0
S3	2000	2000	2000	2	0	2	Export	364	Iran	IRN	784	United Arab Emirates	ARE								33	PETROLEUM,PETROL.PRODUCT	1	No Quantity							52695981			0
S3	2000	2000	2000	2	0	2	Export	364	Iran	IRN	788	Tunisia	TUN								33	PETROLEUM,PETROL.PRODUCT	1	No Quantity							24759			0
S3	2000	2000	2000	2	0	2	Export	364	Iran	IRN	792	Turkey	TUR								33	PETROLEUM,PETROL.PRODUCT	1	No Quantity							37937314			0
S3	2000	2000	2000	2	0	2	Export	364	Iran	IRN	795	Turkmenistan	TKM								33	PETROLEUM,PETROL.PRODUCT	1	No Quantity							703787			0
S3	2000	2000	2000	2	0	2	Export	364	Iran	IRN	800	Uganda	UGA								33	PETROLEUM,PETROL.PRODUCT	1	No Quantity							120816			0
S3	2000	2000	2000	2	0	2	Export	364	Iran	IRN	804	Ukraine	UKR								33	PETROLEUM,PETROL.PRODUCT	1	No Quantity							2107401			0
S3	2000	2000	2000	2	0	2	Export	364	Iran	IRN	807	North Macedonia	MKD								33	PETROLEUM,PETROL.PRODUCT	1	No Quantity							69941			0
S3	2000	2000	2000	2	0	2	Export	364	Iran	IRN	818	Egypt	EGY								33	PETROLEUM,PETROL.PRODUCT	1	No Quantity							1732			0
S3	2000	2000	2000	2	0	2	Export	364	Iran	IRN	826	United Kingdom	GBR								33	PETROLEUM,PETROL.PRODUCT	1	No Quantity							22416			0
S3	2000	2000	2000	2	0	2	Export	364	Iran	IRN	834	United Rep. of Tanzania	TZA								33	PETROLEUM,PETROL.PRODUCT	1	No Quantity							848875			0
S3	2000	2000	2000	2	0	2	Export	364	Iran	IRN	838	Free Zones									33	PETROLEUM,PETROL.PRODUCT	1	No Quantity							39118			0
S3	2000	2000	2000	2	0	2	Export	364	Iran	IRN	860	Uzbekistan	UZB								33	PETROLEUM,PETROL.PRODUCT	1	No Quantity							1095307			0
S3	2000	2000	2000	2	0	2	Export	364	Iran	IRN	887	Yemen	YEM								33	PETROLEUM,PETROL.PRODUCT	1	No Quantity							426726			0
S3	2000	2000	2000	2	0	2	Export	364	Iran	IRN	891	Serbia and Montenegro	SCG								33	PETROLEUM,PETROL.PRODUCT	1	No Quantity							22060			0
S3	2000	2000	2000	2	0	2	Export	368	Iraq	IRQ	0	World	WLD								33	PETROLEUM,PETROL.PRODUCT	1	No Quantity							19771051059			0
S3	2000	2000	2000	2	0	2	Export	368	Iraq	IRQ	251	France	FRA								33	PETROLEUM,PETROL.PRODUCT	1	No Quantity							1418029856			0
S3	2000	2000	2000	2	0	2	Export	368	Iraq	IRQ	276	Germany	DEU								33	PETROLEUM,PETROL.PRODUCT	1	No Quantity							42647514			0
S3	2000	2000	2000	2	0	2	Export	368	Iraq	IRQ	364	Iran	IRN								33	PETROLEUM,PETROL.PRODUCT	1	No Quantity							46073			0
S3	2000	2000	2000	2	0	2	Export	368	Iraq	IRQ	381	Italy	ITA								33	PETROLEUM,PETROL.PRODUCT	1	No Quantity							1722378027			0
S3	2000	2000	2000	2	0	2	Export	368	Iraq	IRQ	392	Japan	JPN								33	PETROLEUM,PETROL.PRODUCT	1	No Quantity							697868418			0
S3	2000	2000	2000	2	0	2	Export	368	Iraq	IRQ	400	Jordan	JOR								33	PETROLEUM,PETROL.PRODUCT	1	No Quantity							4986			0
S3	2000	2000	2000	2	0	2	Export	368	Iraq	IRQ	490	Other Asia, nes									33	PETROLEUM,PETROL.PRODUCT	1	No Quantity							2233178939			0
S3	2000	2000	2000	2	0	2	Export	368	Iraq	IRQ	528	Netherlands	NLD								33	PETROLEUM,PETROL.PRODUCT	1	No Quantity							615481175			0
S3	2000	2000	2000	2	0	2	Export	368	Iraq	IRQ	568	Other Europe, nes									33	PETROLEUM,PETROL.PRODUCT	1	No Quantity							3363338072			0
S3	2000	2000	2000	2	0	2	Export	368	Iraq	IRQ	637	North America and Central America, nes									33	PETROLEUM,PETROL.PRODUCT	1	No Quantity							402243602			0
S3	2000	2000	2000	2	0	2	Export	368	Iraq	IRQ	724	Spain	ESP								33	PETROLEUM,PETROL.PRODUCT	1	No Quantity							1184437788			0
S3	2000	2000	2000	2	0	2	Export	368	Iraq	IRQ	842	USA	USA								33	PETROLEUM,PETROL.PRODUCT	1	No Quantity							6386465291			0
S3	2000	2000	2000	2	0	2	Export	368	Iraq	IRQ	899	Areas, nes									33	PETROLEUM,PETROL.PRODUCT	1	No Quantity							1704931317			0
S3	2000	2000	2000	2	0	2	Export	364	Iran	IRN	0	World	WLD								34	GAS,NATURAL,MANUFACTURED	1	No Quantity							193482827			0
S3	2000	2000	2000	2	0	2	Export	364	Iran	IRN	31	Azerbaijan	AZE								34	GAS,NATURAL,MANUFACTURED	1	No Quantity							57585			0
S3	2000	2000	2000	2	0	2	Export	364	Iran	IRN	51	Armenia	ARM								34	GAS,NATURAL,MANUFACTURED	1	No Quantity							210608			0
S3	2000	2000	2000	2	0	2	Export	364	Iran	IRN	156	China	CHN								34	GAS,NATURAL,MANUFACTURED	1	No Quantity							24947246			0
S3	2000	2000	2000	2	0	2	Export	364	Iran	IRN	276	Germany	DEU								34	GAS,NATURAL,MANUFACTURED	1	No Quantity							2142000			0
S3	2000	2000	2000	2	0	2	Export	364	Iran	IRN	381	Italy	ITA								34	GAS,NATURAL,MANUFACTURED	1	No Quantity							2284800			0
S3	2000	2000	2000	2	0	2	Export	364	Iran	IRN	392	Japan	JPN								34	GAS,NATURAL,MANUFACTURED	1	No Quantity							44023442			0
S3	2000	2000	2000	2	0	2	Export	364	Iran	IRN	410	Rep. of Korea	KOR								34	GAS,NATURAL,MANUFACTURED	1	No Quantity							47552440			0
S3	2000	2000	2000	2	0	2	Export	364	Iran	IRN	458	Malaysia	MYS								34	GAS,NATURAL,MANUFACTURED	1	No Quantity							4262832			0
S3	2000	2000	2000	2	0	2	Export	364	Iran	IRN	484	Mexico	MEX								34	GAS,NATURAL,MANUFACTURED	1	No Quantity							2992000			0
S3	2000	2000	2000	2	0	2	Export	364	Iran	IRN	528	Netherlands	NLD								34	GAS,NATURAL,MANUFACTURED	1	No Quantity							1062000			0
S3	2000	2000	2000	2	0	2	Export	364	Iran	IRN	586	Pakistan	PAK								34	GAS,NATURAL,MANUFACTURED	1	No Quantity							221992			0
S3	2000	2000	2000	2	0	2	Export	364	Iran	IRN	608	Philippines	PHL								34	GAS,NATURAL,MANUFACTURED	1	No Quantity							570000			0
S3	2000	2000	2000	2	0	2	Export	364	Iran	IRN	699	India	IND								34	GAS,NATURAL,MANUFACTURED	1	No Quantity							5544715			0
S3	2000	2000	2000	2	0	2	Export	364	Iran	IRN	702	Singapore	SGP								34	GAS,NATURAL,MANUFACTURED	1	No Quantity							4672000			0
S3	2000	2000	2000	2	0	2	Export	364	Iran	IRN	724	Spain	ESP								34	GAS,NATURAL,MANUFACTURED	1	No Quantity							1827000			0
S3	2000	2000	2000	2	0	2	Export	364	Iran	IRN	784	United Arab Emirates	ARE								34	GAS,NATURAL,MANUFACTURED	1	No Quantity							48110762			0
S3	2000	2000	2000	2	0	2	Export	364	Iran	IRN	792	Turkey	TUR								34	GAS,NATURAL,MANUFACTURED	1	No Quantity							2992000			0
S3	2000	2000	2000	2	0	2	Export	364	Iran	IRN	795	Turkmenistan	TKM								34	GAS,NATURAL,MANUFACTURED	1	No Quantity							9405			0
S3	2000	2000	2000	2	0	2	Export	364	Iran	IRN	0	World	WLD								41	ANIMAL OILS AND FATS	1	No Quantity							1195837			0
S3	2000	2000	2000	2	0	2	Export	364	Iran	IRN	31	Azerbaijan	AZE								41	ANIMAL OILS AND FATS	1	No Quantity							536068			0
S3	2000	2000	2000	2	0	2	Export	364	Iran	IRN	48	Bahrain	BHR								41	ANIMAL OILS AND FATS	1	No Quantity							4843			0
S3	2000	2000	2000	2	0	2	Export	364	Iran	IRN	762	Tajikistan	TJK								41	ANIMAL OILS AND FATS	1	No Quantity							95568			0
S3	2000	2000	2000	2	0	2	Export	364	Iran	IRN	784	United Arab Emirates	ARE								41	ANIMAL OILS AND FATS	1	No Quantity							2156			0
S3	2000	2000	2000	2	0	2	Export	364	Iran	IRN	792	Turkey	TUR								41	ANIMAL OILS AND FATS	1	No Quantity							25300			0
S3	2000	2000	2000	2	0	2	Export	364	Iran	IRN	804	Ukraine	UKR								41	ANIMAL OILS AND FATS	1	No Quantity							21516			0
S3	2000	2000	2000	2	0	2	Export	364	Iran	IRN	860	Uzbekistan	UZB								41	ANIMAL OILS AND FATS	1	No Quantity							510386			0
S3	2000	2000	2000	2	0	2	Export	364	Iran	IRN	0	World	WLD								42	FIXED VEG. FATS AND OILS	1	No Quantity							7806350			0
S3	2000	2000	2000	2	0	2	Export	364	Iran	IRN	4	Afghanistan	AFG								42	FIXED VEG. FATS AND OILS	1	No Quantity							1026399			0
S3	2000	2000	2000	2	0	2	Export	364	Iran	IRN	31	Azerbaijan	AZE								42	FIXED VEG. FATS AND OILS	1	No Quantity							119895			0
S3	2000	2000	2000	2	0	2	Export	364	Iran	IRN	48	Bahrain	BHR								42	FIXED VEG. FATS AND OILS	1	No Quantity							16664			0
S3	2000	2000	2000	2	0	2	Export	364	Iran	IRN	51	Armenia	ARM								42	FIXED VEG. FATS AND OILS	1	No Quantity							2267481			0
S3	2000	2000	2000	2	0	2	Export	364	Iran	IRN	268	Georgia	GEO								42	FIXED VEG. FATS AND OILS	1	No Quantity							124118			0
S3	2000	2000	2000	2	0	2	Export	364	Iran	IRN	368	Iraq	IRQ								42	FIXED VEG. FATS AND OILS	1	No Quantity							50			0
S3	2000	2000	2000	2	0	2	Export	364	Iran	IRN	398	Kazakhstan	KAZ								42	FIXED VEG. FATS AND OILS	1	No Quantity							466138			0
S3	2000	2000	2000	2	0	2	Export	364	Iran	IRN	414	Kuwait	KWT								42	FIXED VEG. FATS AND OILS	1	No Quantity							12898			0
S3	2000	2000	2000	2	0	2	Export	364	Iran	IRN	417	Kyrgyzstan	KGZ								42	FIXED VEG. FATS AND OILS	1	No Quantity							76673			0
S3	2000	2000	2000	2	0	2	Export	364	Iran	IRN	434	Libya	LBY								42	FIXED VEG. FATS AND OILS	1	No Quantity							1471			0
S3	2000	2000	2000	2	0	2	Export	364	Iran	IRN	586	Pakistan	PAK								42	FIXED VEG. FATS AND OILS	1	No Quantity							4013			0
S3	2000	2000	2000	2	0	2	Export	364	Iran	IRN	608	Philippines	PHL								42	FIXED VEG. FATS AND OILS	1	No Quantity							10			0
S3	2000	2000	2000	2	0	2	Export	364	Iran	IRN	634	Qatar	QAT								42	FIXED VEG. FATS AND OILS	1	No Quantity							8058			0
S3	2000	2000	2000	2	0	2	Export	364	Iran	IRN	643	Russian Federation	RUS								42	FIXED VEG. FATS AND OILS	1	No Quantity							5593			0
S3	2000	2000	2000	2	0	2	Export	364	Iran	IRN	682	Saudi Arabia	SAU								42	FIXED VEG. FATS AND OILS	1	No Quantity							25542			0
S3	2000	2000	2000	2	0	2	Export	364	Iran	IRN	736	Fmr Sudan	SDN								42	FIXED VEG. FATS AND OILS	1	No Quantity							10097			0
S3	2000	2000	2000	2	0	2	Export	364	Iran	IRN	762	Tajikistan	TJK								42	FIXED VEG. FATS AND OILS	1	No Quantity							404813			0
S3	2000	2000	2000	2	0	2	Export	364	Iran	IRN	784	United Arab Emirates	ARE								42	FIXED VEG. FATS AND OILS	1	No Quantity							58323			0
S3	2000	2000	2000	2	0	2	Export	364	Iran	IRN	795	Turkmenistan	TKM								42	FIXED VEG. FATS AND OILS	1	No Quantity							1771105			0
S3	2000	2000	2000	2	0	2	Export	364	Iran	IRN	804	Ukraine	UKR								42	FIXED VEG. FATS AND OILS	1	No Quantity							125			0
S3	2000	2000	2000	2	0	2	Export	364	Iran	IRN	834	United Rep. of Tanzania	TZA								42	FIXED VEG. FATS AND OILS	1	No Quantity							2093			0
S3	2000	2000	2000	2	0	2	Export	364	Iran	IRN	860	Uzbekistan	UZB								42	FIXED VEG. FATS AND OILS	1	No Quantity							1389369			0
S3	2000	2000	2000	2	0	2	Export	364	Iran	IRN	887	Yemen	YEM								42	FIXED VEG. FATS AND OILS	1	No Quantity							15422			0
S3	2000	2000	2000	2	0	2	Export	368	Iraq	IRQ	0	World	WLD								42	FIXED VEG. FATS AND OILS	1	No Quantity							1030367			0
S3	2000	2000	2000	2	0	2	Export	368	Iraq	IRQ	364	Iran	IRN								42	FIXED VEG. FATS AND OILS	1	No Quantity							576197			0
S3	2000	2000	2000	2	0	2	Export	368	Iraq	IRQ	784	United Arab Emirates	ARE								42	FIXED VEG. FATS AND OILS	1	No Quantity							563			0
S3	2000	2000	2000	2	0	2	Export	368	Iraq	IRQ	792	Turkey	TUR								42	FIXED VEG. FATS AND OILS	1	No Quantity							453607			0
S3	2000	2000	2000	2	0	2	Export	364	Iran	IRN	0	World	WLD								43	ANIMAL,VEG.FATS,OILS,NES	1	No Quantity							8801896			0
S3	2000	2000	2000	2	0	2	Export	364	Iran	IRN	4	Afghanistan	AFG								43	ANIMAL,VEG.FATS,OILS,NES	1	No Quantity							3512738			0
S3	2000	2000	2000	2	0	2	Export	364	Iran	IRN	31	Azerbaijan	AZE								43	ANIMAL,VEG.FATS,OILS,NES	1	No Quantity							1268211			0
S3	2000	2000	2000	2	0	2	Export	364	Iran	IRN	48	Bahrain	BHR								43	ANIMAL,VEG.FATS,OILS,NES	1	No Quantity							23			0
S3	2000	2000	2000	2	0	2	Export	364	Iran	IRN	51	Armenia	ARM								43	ANIMAL,VEG.FATS,OILS,NES	1	No Quantity							1715760			0
S3	2000	2000	2000	2	0	2	Export	364	Iran	IRN	124	Canada	CAN								43	ANIMAL,VEG.FATS,OILS,NES	1	No Quantity							390			0
S3	2000	2000	2000	2	0	2	Export	364	Iran	IRN	268	Georgia	GEO								43	ANIMAL,VEG.FATS,OILS,NES	1	No Quantity							508690			0
S3	2000	2000	2000	2	0	2	Export	364	Iran	IRN	276	Germany	DEU								43	ANIMAL,VEG.FATS,OILS,NES	1	No Quantity							50			0
S3	2000	2000	2000	2	0	2	Export	364	Iran	IRN	381	Italy	ITA								43	ANIMAL,VEG.FATS,OILS,NES	1	No Quantity							50			0
S3	2000	2000	2000	2	0	2	Export	364	Iran	IRN	398	Kazakhstan	KAZ								43	ANIMAL,VEG.FATS,OILS,NES	1	No Quantity							486602			0
S3	2000	2000	2000	2	0	2	Export	364	Iran	IRN	414	Kuwait	KWT								43	ANIMAL,VEG.FATS,OILS,NES	1	No Quantity							3119			0
S3	2000	2000	2000	2	0	2	Export	364	Iran	IRN	417	Kyrgyzstan	KGZ								43	ANIMAL,VEG.FATS,OILS,NES	1	No Quantity							37618			0
S3	2000	2000	2000	2	0	2	Export	364	Iran	IRN	643	Russian Federation	RUS								43	ANIMAL,VEG.FATS,OILS,NES	1	No Quantity							236113			0
S3	2000	2000	2000	2	0	2	Export	364	Iran	IRN	716	Zimbabwe	ZWE								43	ANIMAL,VEG.FATS,OILS,NES	1	No Quantity							28			0
S3	2000	2000	2000	2	0	2	Export	364	Iran	IRN	762	Tajikistan	TJK								43	ANIMAL,VEG.FATS,OILS,NES	1	No Quantity							224419			0
S3	2000	2000	2000	2	0	2	Export	364	Iran	IRN	784	United Arab Emirates	ARE								43	ANIMAL,VEG.FATS,OILS,NES	1	No Quantity							59335			0
S3	2000	2000	2000	2	0	2	Export	364	Iran	IRN	792	Turkey	TUR								43	ANIMAL,VEG.FATS,OILS,NES	1	No Quantity							700			0
S3	2000	2000	2000	2	0	2	Export	364	Iran	IRN	795	Turkmenistan	TKM								43	ANIMAL,VEG.FATS,OILS,NES	1	No Quantity							273991			0
S3	2000	2000	2000	2	0	2	Export	364	Iran	IRN	838	Free Zones									43	ANIMAL,VEG.FATS,OILS,NES	1	No Quantity							115351			0
S3	2000	2000	2000	2	0	2	Export	364	Iran	IRN	860	Uzbekistan	UZB								43	ANIMAL,VEG.FATS,OILS,NES	1	No Quantity							358708			0
S3	2000	2000	2000	2	0	2	Export	364	Iran	IRN	0	World	WLD								51	ORGANIC CHEMICALS	1	No Quantity							142280656			0
S3	2000	2000	2000	2	0	2	Export	364	Iran	IRN	4	Afghanistan	AFG								51	ORGANIC CHEMICALS	1	No Quantity							91194			0
S3	2000	2000	2000	2	0	2	Export	364	Iran	IRN	31	Azerbaijan	AZE								51	ORGANIC CHEMICALS	1	No Quantity							109944			0
S3	2000	2000	2000	2	0	2	Export	364	Iran	IRN	36	Australia	AUS								51	ORGANIC CHEMICALS	1	No Quantity							656376			0
S3	2000	2000	2000	2	0	2	Export	364	Iran	IRN	50	Bangladesh	BGD								51	ORGANIC CHEMICALS	1	No Quantity							659027			0
S3	2000	2000	2000	2	0	2	Export	364	Iran	IRN	51	Armenia	ARM								51	ORGANIC CHEMICALS	1	No Quantity							329872			0
S3	2000	2000	2000	2	0	2	Export	364	Iran	IRN	56	Belgium	BEL								51	ORGANIC CHEMICALS	1	No Quantity							3459750			0
S3	2000	2000	2000	2	0	2	Export	364	Iran	IRN	124	Canada	CAN								51	ORGANIC CHEMICALS	1	No Quantity							534000			0
S3	2000	2000	2000	2	0	2	Export	364	Iran	IRN	144	Sri Lanka	LKA								51	ORGANIC CHEMICALS	1	No Quantity							8949			0
S3	2000	2000	2000	2	0	2	Export	364	Iran	IRN	156	China	CHN								51	ORGANIC CHEMICALS	1	No Quantity							19666738			0
S3	2000	2000	2000	2	0	2	Export	364	Iran	IRN	276	Germany	DEU								51	ORGANIC CHEMICALS	1	No Quantity							3739437			0
S3	2000	2000	2000	2	0	2	Export	364	Iran	IRN	344	China, Hong Kong SAR	HKG								51	ORGANIC CHEMICALS	1	No Quantity							76500			0
S3	2000	2000	2000	2	0	2	Export	364	Iran	IRN	360	Indonesia	IDN								51	ORGANIC CHEMICALS	1	No Quantity							546000			0
S3	2000	2000	2000	2	0	2	Export	364	Iran	IRN	368	Iraq	IRQ								51	ORGANIC CHEMICALS	1	No Quantity							175509			0
S3	2000	2000	2000	2	0	2	Export	364	Iran	IRN	398	Kazakhstan	KAZ								51	ORGANIC CHEMICALS	1	No Quantity							1668			0
S3	2000	2000	2000	2	0	2	Export	364	Iran	IRN	400	Jordan	JOR								51	ORGANIC CHEMICALS	1	No Quantity							8112			0
S3	2000	2000	2000	2	0	2	Export	364	Iran	IRN	404	Kenya	KEN								51	ORGANIC CHEMICALS	1	No Quantity							79144			0
S3	2000	2000	2000	2	0	2	Export	364	Iran	IRN	410	Rep. of Korea	KOR								51	ORGANIC CHEMICALS	1	No Quantity							5644500			0
S3	2000	2000	2000	2	0	2	Export	364	Iran	IRN	414	Kuwait	KWT								51	ORGANIC CHEMICALS	1	No Quantity							29568			0
S3	2000	2000	2000	2	0	2	Export	364	Iran	IRN	417	Kyrgyzstan	KGZ								51	ORGANIC CHEMICALS	1	No Quantity							12902			0
S3	2000	2000	2000	2	0	2	Export	364	Iran	IRN	458	Malaysia	MYS								51	ORGANIC CHEMICALS	1	No Quantity							406272			0
S3	2000	2000	2000	2	0	2	Export	364	Iran	IRN	462	Maldives	MDV								51	ORGANIC CHEMICALS	1	No Quantity							32200			0
S3	2000	2000	2000	2	0	2	Export	364	Iran	IRN	490	Other Asia, nes									51	ORGANIC CHEMICALS	1	No Quantity							5748240			0
S3	2000	2000	2000	2	0	2	Export	364	Iran	IRN	528	Netherlands	NLD								51	ORGANIC CHEMICALS	1	No Quantity							8552276			0
S3	2000	2000	2000	2	0	2	Export	364	Iran	IRN	554	New Zealand	NZL								51	ORGANIC CHEMICALS	1	No Quantity							6440			0
S3	2000	2000	2000	2	0	2	Export	364	Iran	IRN	568	Other Europe, nes									51	ORGANIC CHEMICALS	1	No Quantity							5040000			0
S3	2000	2000	2000	2	0	2	Export	364	Iran	IRN	586	Pakistan	PAK								51	ORGANIC CHEMICALS	1	No Quantity							7935809			0
S3	2000	2000	2000	2	0	2	Export	364	Iran	IRN	604	Peru	PER								51	ORGANIC CHEMICALS	1	No Quantity							13348			0
S3	2000	2000	2000	2	0	2	Export	364	Iran	IRN	608	Philippines	PHL								51	ORGANIC CHEMICALS	1	No Quantity							1732500			0
S3	2000	2000	2000	2	0	2	Export	364	Iran	IRN	642	Romania	ROU								51	ORGANIC CHEMICALS	1	No Quantity							432169			0
S3	2000	2000	2000	2	0	2	Export	364	Iran	IRN	643	Russian Federation	RUS								51	ORGANIC CHEMICALS	1	No Quantity							55			0
S3	2000	2000	2000	2	0	2	Export	364	Iran	IRN	682	Saudi Arabia	SAU								51	ORGANIC CHEMICALS	1	No Quantity							18343465			0
S3	2000	2000	2000	2	0	2	Export	364	Iran	IRN	699	India	IND								51	ORGANIC CHEMICALS	1	No Quantity							33512134			0
S3	2000	2000	2000	2	0	2	Export	364	Iran	IRN	702	Singapore	SGP								51	ORGANIC CHEMICALS	1	No Quantity							4416574			0
S3	2000	2000	2000	2	0	2	Export	364	Iran	IRN	704	Viet Nam	VNM								51	ORGANIC CHEMICALS	1	No Quantity							43285			0
S3	2000	2000	2000	2	0	2	Export	364	Iran	IRN	710	South Africa	ZAF								51	ORGANIC CHEMICALS	1	No Quantity							40430			0
S3	2000	2000	2000	2	0	2	Export	364	Iran	IRN	716	Zimbabwe	ZWE								51	ORGANIC CHEMICALS	1	No Quantity							4576			0
S3	2000	2000	2000	2	0	2	Export	364	Iran	IRN	724	Spain	ESP								51	ORGANIC CHEMICALS	1	No Quantity							2982000			0
S3	2000	2000	2000	2	0	2	Export	364	Iran	IRN	760	Syria	SYR								51	ORGANIC CHEMICALS	1	No Quantity							21600			0
S3	2000	2000	2000	2	0	2	Export	364	Iran	IRN	762	Tajikistan	TJK								51	ORGANIC CHEMICALS	1	No Quantity							49840			0
S3	2000	2000	2000	2	0	2	Export	364	Iran	IRN	764	Thailand	THA								51	ORGANIC CHEMICALS	1	No Quantity							1225512			0
S3	2000	2000	2000	2	0	2	Export	364	Iran	IRN	784	United Arab Emirates	ARE								51	ORGANIC CHEMICALS	1	No Quantity							12933838			0
S3	2000	2000	2000	2	0	2	Export	364	Iran	IRN	792	Turkey	TUR								51	ORGANIC CHEMICALS	1	No Quantity							1706488			0
S3	2000	2000	2000	2	0	2	Export	364	Iran	IRN	795	Turkmenistan	TKM								51	ORGANIC CHEMICALS	1	No Quantity							684563			0
S3	2000	2000	2000	2	0	2	Export	364	Iran	IRN	804	Ukraine	UKR								51	ORGANIC CHEMICALS	1	No Quantity							208414			0
S3	2000	2000	2000	2	0	2	Export	364	Iran	IRN	807	North Macedonia	MKD								51	ORGANIC CHEMICALS	1	No Quantity							102600			0
S3	2000	2000	2000	2	0	2	Export	364	Iran	IRN	838	Free Zones									51	ORGANIC CHEMICALS	1	No Quantity							51200			0
S3	2000	2000	2000	2	0	2	Export	364	Iran	IRN	860	Uzbekistan	UZB								51	ORGANIC CHEMICALS	1	No Quantity							199238			0
S3	2000	2000	2000	2	0	2	Export	364	Iran	IRN	887	Yemen	YEM								51	ORGANIC CHEMICALS	1	No Quantity							26400			0
S3	2000	2000	2000	2	0	2	Export	368	Iraq	IRQ	0	World	WLD								51	ORGANIC CHEMICALS	1	No Quantity							56972699			0
S3	2000	2000	2000	2	0	2	Export	368	Iraq	IRQ	400	Jordan	JOR								51	ORGANIC CHEMICALS	1	No Quantity							9442274			0
S3	2000	2000	2000	2	0	2	Export	368	Iraq	IRQ	422	Lebanon	LBN								51	ORGANIC CHEMICALS	1	No Quantity							476			0
S3	2000	2000	2000	2	0	2	Export	368	Iraq	IRQ	760	Syria	SYR								51	ORGANIC CHEMICALS	1	No Quantity							28730625			0
S3	2000	2000	2000	2	0	2	Export	368	Iraq	IRQ	792	Turkey	TUR								51	ORGANIC CHEMICALS	1	No Quantity							18799323			0
S3	2000	2000	2000	2	0	2	Export	364	Iran	IRN	0	World	WLD								52	INORGANIC CHEMICALS	1	No Quantity							41823979			0
S3	2000	2000	2000	2	0	2	Export	364	Iran	IRN	4	Afghanistan	AFG								52	INORGANIC CHEMICALS	1	No Quantity							5253			0
S3	2000	2000	2000	2	0	2	Export	364	Iran	IRN	31	Azerbaijan	AZE								52	INORGANIC CHEMICALS	1	No Quantity							33942			0
S3	2000	2000	2000	2	0	2	Export	364	Iran	IRN	36	Australia	AUS								52	INORGANIC CHEMICALS	1	No Quantity							33058			0
S3	2000	2000	2000	2	0	2	Export	364	Iran	IRN	40	Austria	AUT								52	INORGANIC CHEMICALS	1	No Quantity							650700			0
S3	2000	2000	2000	2	0	2	Export	364	Iran	IRN	50	Bangladesh	BGD								52	INORGANIC CHEMICALS	1	No Quantity							35500			0
S3	2000	2000	2000	2	0	2	Export	364	Iran	IRN	51	Armenia	ARM								52	INORGANIC CHEMICALS	1	No Quantity							738460			0
S3	2000	2000	2000	2	0	2	Export	364	Iran	IRN	56	Belgium	BEL								52	INORGANIC CHEMICALS	1	No Quantity							129155			0
S3	2000	2000	2000	2	0	2	Export	364	Iran	IRN	100	Bulgaria	BGR								52	INORGANIC CHEMICALS	1	No Quantity							2543			0
S3	2000	2000	2000	2	0	2	Export	364	Iran	IRN	124	Canada	CAN								52	INORGANIC CHEMICALS	1	No Quantity							283655			0
S3	2000	2000	2000	2	0	2	Export	364	Iran	IRN	144	Sri Lanka	LKA								52	INORGANIC CHEMICALS	1	No Quantity							376463			0
S3	2000	2000	2000	2	0	2	Export	364	Iran	IRN	156	China	CHN								52	INORGANIC CHEMICALS	1	No Quantity							5063776			0
S3	2000	2000	2000	2	0	2	Export	364	Iran	IRN	196	Cyprus	CYP								52	INORGANIC CHEMICALS	1	No Quantity							3150			0
S3	2000	2000	2000	2	0	2	Export	364	Iran	IRN	231	Ethiopia	ETH								52	INORGANIC CHEMICALS	1	No Quantity							27500			0
S3	2000	2000	2000	2	0	2	Export	364	Iran	IRN	246	Finland	FIN								52	INORGANIC CHEMICALS	1	No Quantity							1495			0
S3	2000	2000	2000	2	0	2	Export	364	Iran	IRN	276	Germany	DEU								52	INORGANIC CHEMICALS	1	No Quantity							90540			0
S3	2000	2000	2000	2	0	2	Export	364	Iran	IRN	300	Greece	GRC								52	INORGANIC CHEMICALS	1	No Quantity							10440			0
S3	2000	2000	2000	2	0	2	Export	364	Iran	IRN	344	China, Hong Kong SAR	HKG								52	INORGANIC CHEMICALS	1	No Quantity							34003			0
S3	2000	2000	2000	2	0	2	Export	364	Iran	IRN	360	Indonesia	IDN								52	INORGANIC CHEMICALS	1	No Quantity							1418839			0
S3	2000	2000	2000	2	0	2	Export	364	Iran	IRN	368	Iraq	IRQ								52	INORGANIC CHEMICALS	1	No Quantity							232029			0
S3	2000	2000	2000	2	0	2	Export	364	Iran	IRN	381	Italy	ITA								52	INORGANIC CHEMICALS	1	No Quantity							142804			0
S3	2000	2000	2000	2	0	2	Export	364	Iran	IRN	398	Kazakhstan	KAZ								52	INORGANIC CHEMICALS	1	No Quantity							12132			0
S3	2000	2000	2000	2	0	2	Export	364	Iran	IRN	400	Jordan	JOR								52	INORGANIC CHEMICALS	1	No Quantity							513042			0
S3	2000	2000	2000	2	0	2	Export	364	Iran	IRN	404	Kenya	KEN								52	INORGANIC CHEMICALS	1	No Quantity							30201			0
S3	2000	2000	2000	2	0	2	Export	364	Iran	IRN	410	Rep. of Korea	KOR								52	INORGANIC CHEMICALS	1	No Quantity							26613			0
S3	2000	2000	2000	2	0	2	Export	364	Iran	IRN	414	Kuwait	KWT								52	INORGANIC CHEMICALS	1	No Quantity							38557			0
S3	2000	2000	2000	2	0	2	Export	364	Iran	IRN	417	Kyrgyzstan	KGZ								52	INORGANIC CHEMICALS	1	No Quantity							1920			0
S3	2000	2000	2000	2	0	2	Export	364	Iran	IRN	434	Libya	LBY								52	INORGANIC CHEMICALS	1	No Quantity							290486			0
S3	2000	2000	2000	2	0	2	Export	364	Iran	IRN	458	Malaysia	MYS								52	INORGANIC CHEMICALS	1	No Quantity							57740			0
S3	2000	2000	2000	2	0	2	Export	364	Iran	IRN	470	Malta	MLT								52	INORGANIC CHEMICALS	1	No Quantity							5280			0
S3	2000	2000	2000	2	0	2	Export	364	Iran	IRN	490	Other Asia, nes									52	INORGANIC CHEMICALS	1	No Quantity							3177239			0
S3	2000	2000	2000	2	0	2	Export	364	Iran	IRN	504	Morocco	MAR								52	INORGANIC CHEMICALS	1	No Quantity							4646			0
S3	2000	2000	2000	2	0	2	Export	364	Iran	IRN	512	Oman	OMN								52	INORGANIC CHEMICALS	1	No Quantity							74797			0
S3	2000	2000	2000	2	0	2	Export	364	Iran	IRN	528	Netherlands	NLD								52	INORGANIC CHEMICALS	1	No Quantity							68			0
S3	2000	2000	2000	2	0	2	Export	364	Iran	IRN	586	Pakistan	PAK								52	INORGANIC CHEMICALS	1	No Quantity							1755196			0
S3	2000	2000	2000	2	0	2	Export	364	Iran	IRN	608	Philippines	PHL								52	INORGANIC CHEMICALS	1	No Quantity							19008			0
S3	2000	2000	2000	2	0	2	Export	364	Iran	IRN	634	Qatar	QAT								52	INORGANIC CHEMICALS	1	No Quantity							28375			0
S3	2000	2000	2000	2	0	2	Export	364	Iran	IRN	642	Romania	ROU								52	INORGANIC CHEMICALS	1	No Quantity							15810			0
S3	2000	2000	2000	2	0	2	Export	364	Iran	IRN	643	Russian Federation	RUS								52	INORGANIC CHEMICALS	1	No Quantity							80550			0
S3	2000	2000	2000	2	0	2	Export	364	Iran	IRN	682	Saudi Arabia	SAU								52	INORGANIC CHEMICALS	1	No Quantity							107205			0
S3	2000	2000	2000	2	0	2	Export	364	Iran	IRN	699	India	IND								52	INORGANIC CHEMICALS	1	No Quantity							21544944			0
S3	2000	2000	2000	2	0	2	Export	364	Iran	IRN	702	Singapore	SGP								52	INORGANIC CHEMICALS	1	No Quantity							25133			0
S3	2000	2000	2000	2	0	2	Export	364	Iran	IRN	704	Viet Nam	VNM								52	INORGANIC CHEMICALS	1	No Quantity							44393			0
S3	2000	2000	2000	2	0	2	Export	364	Iran	IRN	710	South Africa	ZAF								52	INORGANIC CHEMICALS	1	No Quantity							95608			0
S3	2000	2000	2000	2	0	2	Export	364	Iran	IRN	716	Zimbabwe	ZWE								52	INORGANIC CHEMICALS	1	No Quantity							20183			0
S3	2000	2000	2000	2	0	2	Export	364	Iran	IRN	724	Spain	ESP								52	INORGANIC CHEMICALS	1	No Quantity							28093			0
S3	2000	2000	2000	2	0	2	Export	364	Iran	IRN	752	Sweden	SWE								52	INORGANIC CHEMICALS	1	No Quantity							597000			0
S3	2000	2000	2000	2	0	2	Export	364	Iran	IRN	760	Syria	SYR								52	INORGANIC CHEMICALS	1	No Quantity							172483			0
S3	2000	2000	2000	2	0	2	Export	364	Iran	IRN	764	Thailand	THA								52	INORGANIC CHEMICALS	1	No Quantity							202858			0
S3	2000	2000	2000	2	0	2	Export	364	Iran	IRN	784	United Arab Emirates	ARE								52	INORGANIC CHEMICALS	1	No Quantity							736807			0
S3	2000	2000	2000	2	0	2	Export	364	Iran	IRN	792	Turkey	TUR								52	INORGANIC CHEMICALS	1	No Quantity							1121638			0
S3	2000	2000	2000	2	0	2	Export	364	Iran	IRN	795	Turkmenistan	TKM								52	INORGANIC CHEMICALS	1	No Quantity							275076			0
S3	2000	2000	2000	2	0	2	Export	364	Iran	IRN	804	Ukraine	UKR								52	INORGANIC CHEMICALS	1	No Quantity							37724			0
S3	2000	2000	2000	2	0	2	Export	364	Iran	IRN	818	Egypt	EGY								52	INORGANIC CHEMICALS	1	No Quantity							1090793			0
S3	2000	2000	2000	2	0	2	Export	364	Iran	IRN	826	United Kingdom	GBR								52	INORGANIC CHEMICALS	1	No Quantity							101788			0
S3	2000	2000	2000	2	0	2	Export	364	Iran	IRN	860	Uzbekistan	UZB								52	INORGANIC CHEMICALS	1	No Quantity							91368			0
S3	2000	2000	2000	2	0	2	Export	364	Iran	IRN	891	Serbia and Montenegro	SCG								52	INORGANIC CHEMICALS	1	No Quantity							85920			0
S3	2000	2000	2000	2	0	2	Export	368	Iraq	IRQ	0	World	WLD								52	INORGANIC CHEMICALS	1	No Quantity							5540529			0
S3	2000	2000	2000	2	0	2	Export	368	Iraq	IRQ	364	Iran	IRN								52	INORGANIC CHEMICALS	1	No Quantity							28547			0
S3	2000	2000	2000	2	0	2	Export	368	Iraq	IRQ	400	Jordan	JOR								52	INORGANIC CHEMICALS	1	No Quantity							1653971			0
S3	2000	2000	2000	2	0	2	Export	368	Iraq	IRQ	760	Syria	SYR								52	INORGANIC CHEMICALS	1	No Quantity							3797656			0
S3	2000	2000	2000	2	0	2	Export	368	Iraq	IRQ	792	Turkey	TUR								52	INORGANIC CHEMICALS	1	No Quantity							60356			0
S3	2000	2000	2000	2	0	2	Export	364	Iran	IRN	0	World	WLD								53	DYES,COLOURING MATERIALS	1	No Quantity							34579651			0
S3	2000	2000	2000	2	0	2	Export	364	Iran	IRN	4	Afghanistan	AFG								53	DYES,COLOURING MATERIALS	1	No Quantity							91513			0
S3	2000	2000	2000	2	0	2	Export	364	Iran	IRN	31	Azerbaijan	AZE								53	DYES,COLOURING MATERIALS	1	No Quantity							3377016			0
S3	2000	2000	2000	2	0	2	Export	364	Iran	IRN	50	Bangladesh	BGD								53	DYES,COLOURING MATERIALS	1	No Quantity							27000			0
S3	2000	2000	2000	2	0	2	Export	364	Iran	IRN	51	Armenia	ARM								53	DYES,COLOURING MATERIALS	1	No Quantity							4858119			0
S3	2000	2000	2000	2	0	2	Export	364	Iran	IRN	100	Bulgaria	BGR								53	DYES,COLOURING MATERIALS	1	No Quantity							70			0
S3	2000	2000	2000	2	0	2	Export	364	Iran	IRN	124	Canada	CAN								53	DYES,COLOURING MATERIALS	1	No Quantity							18920			0
S3	2000	2000	2000	2	0	2	Export	364	Iran	IRN	144	Sri Lanka	LKA								53	DYES,COLOURING MATERIALS	1	No Quantity							22350			0
S3	2000	2000	2000	2	0	2	Export	364	Iran	IRN	192	Cuba	CUB								53	DYES,COLOURING MATERIALS	1	No Quantity							32428			0
S3	2000	2000	2000	2	0	2	Export	364	Iran	IRN	251	France	FRA								53	DYES,COLOURING MATERIALS	1	No Quantity							10600			0
S3	2000	2000	2000	2	0	2	Export	364	Iran	IRN	268	Georgia	GEO								53	DYES,COLOURING MATERIALS	1	No Quantity							3260			0
S3	2000	2000	2000	2	0	2	Export	364	Iran	IRN	270	Gambia	GMB								53	DYES,COLOURING MATERIALS	1	No Quantity							34478			0
S3	2000	2000	2000	2	0	2	Export	364	Iran	IRN	276	Germany	DEU								53	DYES,COLOURING MATERIALS	1	No Quantity							1245			0
S3	2000	2000	2000	2	0	2	Export	364	Iran	IRN	324	Guinea	GIN								53	DYES,COLOURING MATERIALS	1	No Quantity							38577			0
S3	2000	2000	2000	2	0	2	Export	364	Iran	IRN	368	Iraq	IRQ								53	DYES,COLOURING MATERIALS	1	No Quantity							541471			0
S3	2000	2000	2000	2	0	2	Export	364	Iran	IRN	398	Kazakhstan	KAZ								53	DYES,COLOURING MATERIALS	1	No Quantity							650272			0
S3	2000	2000	2000	2	0	2	Export	364	Iran	IRN	414	Kuwait	KWT								53	DYES,COLOURING MATERIALS	1	No Quantity							97464			0
S3	2000	2000	2000	2	0	2	Export	364	Iran	IRN	417	Kyrgyzstan	KGZ								53	DYES,COLOURING MATERIALS	1	No Quantity							19635			0
S3	2000	2000	2000	2	0	2	Export	364	Iran	IRN	422	Lebanon	LBN								53	DYES,COLOURING MATERIALS	1	No Quantity							1587			0
S3	2000	2000	2000	2	0	2	Export	364	Iran	IRN	434	Libya	LBY								53	DYES,COLOURING MATERIALS	1	No Quantity							40700			0
S3	2000	2000	2000	2	0	2	Export	364	Iran	IRN	458	Malaysia	MYS								53	DYES,COLOURING MATERIALS	1	No Quantity							32			0
S3	2000	2000	2000	2	0	2	Export	364	Iran	IRN	528	Netherlands	NLD								53	DYES,COLOURING MATERIALS	1	No Quantity							9463265			0
S3	2000	2000	2000	2	0	2	Export	364	Iran	IRN	586	Pakistan	PAK								53	DYES,COLOURING MATERIALS	1	No Quantity							22394			0
S3	2000	2000	2000	2	0	2	Export	364	Iran	IRN	634	Qatar	QAT								53	DYES,COLOURING MATERIALS	1	No Quantity							44757			0
S3	2000	2000	2000	2	0	2	Export	364	Iran	IRN	642	Romania	ROU								53	DYES,COLOURING MATERIALS	1	No Quantity							130950			0
S3	2000	2000	2000	2	0	2	Export	364	Iran	IRN	643	Russian Federation	RUS								53	DYES,COLOURING MATERIALS	1	No Quantity							18950			0
S3	2000	2000	2000	2	0	2	Export	364	Iran	IRN	682	Saudi Arabia	SAU								53	DYES,COLOURING MATERIALS	1	No Quantity							11475			0
S3	2000	2000	2000	2	0	2	Export	364	Iran	IRN	699	India	IND								53	DYES,COLOURING MATERIALS	1	No Quantity							3656			0
S3	2000	2000	2000	2	0	2	Export	364	Iran	IRN	760	Syria	SYR								53	DYES,COLOURING MATERIALS	1	No Quantity							6800			0
S3	2000	2000	2000	2	0	2	Export	364	Iran	IRN	762	Tajikistan	TJK								53	DYES,COLOURING MATERIALS	1	No Quantity							1667135			0
S3	2000	2000	2000	2	0	2	Export	364	Iran	IRN	784	United Arab Emirates	ARE								53	DYES,COLOURING MATERIALS	1	No Quantity							6872455			0
S3	2000	2000	2000	2	0	2	Export	364	Iran	IRN	792	Turkey	TUR								53	DYES,COLOURING MATERIALS	1	No Quantity							2763400			0
S3	2000	2000	2000	2	0	2	Export	364	Iran	IRN	795	Turkmenistan	TKM								53	DYES,COLOURING MATERIALS	1	No Quantity							1423230			0
S3	2000	2000	2000	2	0	2	Export	364	Iran	IRN	804	Ukraine	UKR								53	DYES,COLOURING MATERIALS	1	No Quantity							74697			0
S3	2000	2000	2000	2	0	2	Export	364	Iran	IRN	826	United Kingdom	GBR								53	DYES,COLOURING MATERIALS	1	No Quantity							494795			0
S3	2000	2000	2000	2	0	2	Export	364	Iran	IRN	860	Uzbekistan	UZB								53	DYES,COLOURING MATERIALS	1	No Quantity							1699835			0
S3	2000	2000	2000	2	0	2	Export	364	Iran	IRN	887	Yemen	YEM								53	DYES,COLOURING MATERIALS	1	No Quantity							15120			0
S3	2000	2000	2000	2	0	2	Export	368	Iraq	IRQ	0	World	WLD								53	DYES,COLOURING MATERIALS	1	No Quantity							1378227			0
S3	2000	2000	2000	2	0	2	Export	368	Iraq	IRQ	364	Iran	IRN								53	DYES,COLOURING MATERIALS	1	No Quantity							919332			0
S3	2000	2000	2000	2	0	2	Export	368	Iraq	IRQ	400	Jordan	JOR								53	DYES,COLOURING MATERIALS	1	No Quantity							531			0
S3	2000	2000	2000	2	0	2	Export	368	Iraq	IRQ	760	Syria	SYR								53	DYES,COLOURING MATERIALS	1	No Quantity							105595			0
S3	2000	2000	2000	2	0	2	Export	368	Iraq	IRQ	784	United Arab Emirates	ARE								53	DYES,COLOURING MATERIALS	1	No Quantity							21180			0
S3	2000	2000	2000	2	0	2	Export	368	Iraq	IRQ	792	Turkey	TUR								53	DYES,COLOURING MATERIALS	1	No Quantity							331589			0
S3	2000	2000	2000	2	0	2	Export	364	Iran	IRN	0	World	WLD								54	MEDICINAL,PHARM.PRODUCTS	1	No Quantity							8746995			0
S3	2000	2000	2000	2	0	2	Export	364	Iran	IRN	4	Afghanistan	AFG								54	MEDICINAL,PHARM.PRODUCTS	1	No Quantity							2328833			0
S3	2000	2000	2000	2	0	2	Export	364	Iran	IRN	31	Azerbaijan	AZE								54	MEDICINAL,PHARM.PRODUCTS	1	No Quantity							251520			0
S3	2000	2000	2000	2	0	2	Export	364	Iran	IRN	51	Armenia	ARM								54	MEDICINAL,PHARM.PRODUCTS	1	No Quantity							27356			0
S3	2000	2000	2000	2	0	2	Export	364	Iran	IRN	112	Belarus	BLR								54	MEDICINAL,PHARM.PRODUCTS	1	No Quantity							1800			0
S3	2000	2000	2000	2	0	2	Export	364	Iran	IRN	144	Sri Lanka	LKA								54	MEDICINAL,PHARM.PRODUCTS	1	No Quantity							6860			0
S3	2000	2000	2000	2	0	2	Export	364	Iran	IRN	368	Iraq	IRQ								54	MEDICINAL,PHARM.PRODUCTS	1	No Quantity							313203			0
S3	2000	2000	2000	2	0	2	Export	364	Iran	IRN	392	Japan	JPN								54	MEDICINAL,PHARM.PRODUCTS	1	No Quantity							200000			0
S3	2000	2000	2000	2	0	2	Export	364	Iran	IRN	400	Jordan	JOR								54	MEDICINAL,PHARM.PRODUCTS	1	No Quantity							2972			0
S3	2000	2000	2000	2	0	2	Export	364	Iran	IRN	404	Kenya	KEN								54	MEDICINAL,PHARM.PRODUCTS	1	No Quantity							1381			0
S3	2000	2000	2000	2	0	2	Export	364	Iran	IRN	410	Rep. of Korea	KOR								54	MEDICINAL,PHARM.PRODUCTS	1	No Quantity							12000			0
S3	2000	2000	2000	2	0	2	Export	364	Iran	IRN	414	Kuwait	KWT								54	MEDICINAL,PHARM.PRODUCTS	1	No Quantity							80720			0
S3	2000	2000	2000	2	0	2	Export	364	Iran	IRN	422	Lebanon	LBN								54	MEDICINAL,PHARM.PRODUCTS	1	No Quantity							23182			0
S3	2000	2000	2000	2	0	2	Export	364	Iran	IRN	466	Mali	MLI								54	MEDICINAL,PHARM.PRODUCTS	1	No Quantity							54363			0
S3	2000	2000	2000	2	0	2	Export	364	Iran	IRN	490	Other Asia, nes									54	MEDICINAL,PHARM.PRODUCTS	1	No Quantity							303740			0
S3	2000	2000	2000	2	0	2	Export	364	Iran	IRN	512	Oman	OMN								54	MEDICINAL,PHARM.PRODUCTS	1	No Quantity							8465			0
S3	2000	2000	2000	2	0	2	Export	364	Iran	IRN	528	Netherlands	NLD								54	MEDICINAL,PHARM.PRODUCTS	1	No Quantity							292000			0
S3	2000	2000	2000	2	0	2	Export	364	Iran	IRN	586	Pakistan	PAK								54	MEDICINAL,PHARM.PRODUCTS	1	No Quantity							22687			0
S3	2000	2000	2000	2	0	2	Export	364	Iran	IRN	616	Poland	POL								54	MEDICINAL,PHARM.PRODUCTS	1	No Quantity							1043			0
S3	2000	2000	2000	2	0	2	Export	364	Iran	IRN	643	Russian Federation	RUS								54	MEDICINAL,PHARM.PRODUCTS	1	No Quantity							19605			0
S3	2000	2000	2000	2	0	2	Export	364	Iran	IRN	682	Saudi Arabia	SAU								54	MEDICINAL,PHARM.PRODUCTS	1	No Quantity							2022791			0
S3	2000	2000	2000	2	0	2	Export	364	Iran	IRN	699	India	IND								54	MEDICINAL,PHARM.PRODUCTS	1	No Quantity							72745			0
S3	2000	2000	2000	2	0	2	Export	364	Iran	IRN	704	Viet Nam	VNM								54	MEDICINAL,PHARM.PRODUCTS	1	No Quantity							2034			0
S3	2000	2000	2000	2	0	2	Export	364	Iran	IRN	736	Fmr Sudan	SDN								54	MEDICINAL,PHARM.PRODUCTS	1	No Quantity							47330			0
S3	2000	2000	2000	2	0	2	Export	364	Iran	IRN	760	Syria	SYR								54	MEDICINAL,PHARM.PRODUCTS	1	No Quantity							74000			0
S3	2000	2000	2000	2	0	2	Export	364	Iran	IRN	762	Tajikistan	TJK								54	MEDICINAL,PHARM.PRODUCTS	1	No Quantity							21685			0
S3	2000	2000	2000	2	0	2	Export	364	Iran	IRN	764	Thailand	THA								54	MEDICINAL,PHARM.PRODUCTS	1	No Quantity							303000			0
S3	2000	2000	2000	2	0	2	Export	364	Iran	IRN	784	United Arab Emirates	ARE								54	MEDICINAL,PHARM.PRODUCTS	1	No Quantity							124173			0
S3	2000	2000	2000	2	0	2	Export	364	Iran	IRN	792	Turkey	TUR								54	MEDICINAL,PHARM.PRODUCTS	1	No Quantity							10000			0
S3	2000	2000	2000	2	0	2	Export	364	Iran	IRN	795	Turkmenistan	TKM								54	MEDICINAL,PHARM.PRODUCTS	1	No Quantity							1870137			0
S3	2000	2000	2000	2	0	2	Export	364	Iran	IRN	818	Egypt	EGY								54	MEDICINAL,PHARM.PRODUCTS	1	No Quantity							10977			0
S3	2000	2000	2000	2	0	2	Export	364	Iran	IRN	826	United Kingdom	GBR								54	MEDICINAL,PHARM.PRODUCTS	1	No Quantity							104451			0
S3	2000	2000	2000	2	0	2	Export	364	Iran	IRN	860	Uzbekistan	UZB								54	MEDICINAL,PHARM.PRODUCTS	1	No Quantity							15765			0
S3	2000	2000	2000	2	0	2	Export	364	Iran	IRN	887	Yemen	YEM								54	MEDICINAL,PHARM.PRODUCTS	1	No Quantity							116177			0
S3	2000	2000	2000	2	0	2	Export	368	Iraq	IRQ	0	World	WLD								54	MEDICINAL,PHARM.PRODUCTS	1	No Quantity							5147			0
S3	2000	2000	2000	2	0	2	Export	368	Iraq	IRQ	364	Iran	IRN								54	MEDICINAL,PHARM.PRODUCTS	1	No Quantity							5147			0
S3	2000	2000	2000	2	0	2	Export	364	Iran	IRN	0	World	WLD								55	ESSENTL.OILS,PERFUME,ETC	1	No Quantity							46606181			0
S3	2000	2000	2000	2	0	2	Export	364	Iran	IRN	4	Afghanistan	AFG								55	ESSENTL.OILS,PERFUME,ETC	1	No Quantity							2772255			0
S3	2000	2000	2000	2	0	2	Export	364	Iran	IRN	24	Angola	AGO								55	ESSENTL.OILS,PERFUME,ETC	1	No Quantity							3437			0
S3	2000	2000	2000	2	0	2	Export	364	Iran	IRN	31	Azerbaijan	AZE								55	ESSENTL.OILS,PERFUME,ETC	1	No Quantity							8411446			0
S3	2000	2000	2000	2	0	2	Export	364	Iran	IRN	36	Australia	AUS								55	ESSENTL.OILS,PERFUME,ETC	1	No Quantity							1931			0
S3	2000	2000	2000	2	0	2	Export	364	Iran	IRN	40	Austria	AUT								55	ESSENTL.OILS,PERFUME,ETC	1	No Quantity							2355			0
S3	2000	2000	2000	2	0	2	Export	364	Iran	IRN	48	Bahrain	BHR								55	ESSENTL.OILS,PERFUME,ETC	1	No Quantity							473348			0
S3	2000	2000	2000	2	0	2	Export	364	Iran	IRN	50	Bangladesh	BGD								55	ESSENTL.OILS,PERFUME,ETC	1	No Quantity							6538			0
S3	2000	2000	2000	2	0	2	Export	364	Iran	IRN	51	Armenia	ARM								55	ESSENTL.OILS,PERFUME,ETC	1	No Quantity							4055136			0
S3	2000	2000	2000	2	0	2	Export	364	Iran	IRN	100	Bulgaria	BGR								55	ESSENTL.OILS,PERFUME,ETC	1	No Quantity							35			0
S3	2000	2000	2000	2	0	2	Export	364	Iran	IRN	120	Cameroon	CMR								55	ESSENTL.OILS,PERFUME,ETC	1	No Quantity							2280			0
S3	2000	2000	2000	2	0	2	Export	364	Iran	IRN	124	Canada	CAN								55	ESSENTL.OILS,PERFUME,ETC	1	No Quantity							16126			0
S3	2000	2000	2000	2	0	2	Export	364	Iran	IRN	144	Sri Lanka	LKA								55	ESSENTL.OILS,PERFUME,ETC	1	No Quantity							7258			0
S3	2000	2000	2000	2	0	2	Export	364	Iran	IRN	196	Cyprus	CYP								55	ESSENTL.OILS,PERFUME,ETC	1	No Quantity							5708			0
S3	2000	2000	2000	2	0	2	Export	364	Iran	IRN	208	Denmark	DNK								55	ESSENTL.OILS,PERFUME,ETC	1	No Quantity							1012			0
S3	2000	2000	2000	2	0	2	Export	364	Iran	IRN	251	France	FRA								55	ESSENTL.OILS,PERFUME,ETC	1	No Quantity							69873			0
S3	2000	2000	2000	2	0	2	Export	364	Iran	IRN	262	Djibouti	DJI								55	ESSENTL.OILS,PERFUME,ETC	1	No Quantity							861			0
S3	2000	2000	2000	2	0	2	Export	364	Iran	IRN	268	Georgia	GEO								55	ESSENTL.OILS,PERFUME,ETC	1	No Quantity							700244			0
S3	2000	2000	2000	2	0	2	Export	364	Iran	IRN	270	Gambia	GMB								55	ESSENTL.OILS,PERFUME,ETC	1	No Quantity							7739			0
S3	2000	2000	2000	2	0	2	Export	364	Iran	IRN	276	Germany	DEU								55	ESSENTL.OILS,PERFUME,ETC	1	No Quantity							108553			0
S3	2000	2000	2000	2	0	2	Export	364	Iran	IRN	288	Ghana	GHA								55	ESSENTL.OILS,PERFUME,ETC	1	No Quantity							9151			0
S3	2000	2000	2000	2	0	2	Export	364	Iran	IRN	300	Greece	GRC								55	ESSENTL.OILS,PERFUME,ETC	1	No Quantity							37056			0
S3	2000	2000	2000	2	0	2	Export	364	Iran	IRN	360	Indonesia	IDN								55	ESSENTL.OILS,PERFUME,ETC	1	No Quantity							2980			0
S3	2000	2000	2000	2	0	2	Export	364	Iran	IRN	368	Iraq	IRQ								55	ESSENTL.OILS,PERFUME,ETC	1	No Quantity							1635389			0
S3	2000	2000	2000	2	0	2	Export	364	Iran	IRN	381	Italy	ITA								55	ESSENTL.OILS,PERFUME,ETC	1	No Quantity							11250			0
S3	2000	2000	2000	2	0	2	Export	364	Iran	IRN	392	Japan	JPN								55	ESSENTL.OILS,PERFUME,ETC	1	No Quantity							722			0
S3	2000	2000	2000	2	0	2	Export	364	Iran	IRN	398	Kazakhstan	KAZ								55	ESSENTL.OILS,PERFUME,ETC	1	No Quantity							1632765			0
S3	2000	2000	2000	2	0	2	Export	364	Iran	IRN	404	Kenya	KEN								55	ESSENTL.OILS,PERFUME,ETC	1	No Quantity							15760			0
S3	2000	2000	2000	2	0	2	Export	364	Iran	IRN	414	Kuwait	KWT								55	ESSENTL.OILS,PERFUME,ETC	1	No Quantity							1117603			0
S3	2000	2000	2000	2	0	2	Export	364	Iran	IRN	417	Kyrgyzstan	KGZ								55	ESSENTL.OILS,PERFUME,ETC	1	No Quantity							1671968			0
S3	2000	2000	2000	2	0	2	Export	364	Iran	IRN	422	Lebanon	LBN								55	ESSENTL.OILS,PERFUME,ETC	1	No Quantity							34461			0
S3	2000	2000	2000	2	0	2	Export	364	Iran	IRN	434	Libya	LBY								55	ESSENTL.OILS,PERFUME,ETC	1	No Quantity							452656			0
S3	2000	2000	2000	2	0	2	Export	364	Iran	IRN	458	Malaysia	MYS								55	ESSENTL.OILS,PERFUME,ETC	1	No Quantity							13709			0
S3	2000	2000	2000	2	0	2	Export	364	Iran	IRN	466	Mali	MLI								55	ESSENTL.OILS,PERFUME,ETC	1	No Quantity							2310			0
S3	2000	2000	2000	2	0	2	Export	364	Iran	IRN	478	Mauritania	MRT								55	ESSENTL.OILS,PERFUME,ETC	1	No Quantity							380			0
S3	2000	2000	2000	2	0	2	Export	364	Iran	IRN	512	Oman	OMN								55	ESSENTL.OILS,PERFUME,ETC	1	No Quantity							1965			0
S3	2000	2000	2000	2	0	2	Export	364	Iran	IRN	528	Netherlands	NLD								55	ESSENTL.OILS,PERFUME,ETC	1	No Quantity							838			0
S3	2000	2000	2000	2	0	2	Export	364	Iran	IRN	579	Norway	NOR								55	ESSENTL.OILS,PERFUME,ETC	1	No Quantity							1494			0
S3	2000	2000	2000	2	0	2	Export	364	Iran	IRN	586	Pakistan	PAK								55	ESSENTL.OILS,PERFUME,ETC	1	No Quantity							452412			0
S3	2000	2000	2000	2	0	2	Export	364	Iran	IRN	608	Philippines	PHL								55	ESSENTL.OILS,PERFUME,ETC	1	No Quantity							373			0
S3	2000	2000	2000	2	0	2	Export	364	Iran	IRN	634	Qatar	QAT								55	ESSENTL.OILS,PERFUME,ETC	1	No Quantity							307422			0
S3	2000	2000	2000	2	0	2	Export	364	Iran	IRN	642	Romania	ROU								55	ESSENTL.OILS,PERFUME,ETC	1	No Quantity							9752			0
S3	2000	2000	2000	2	0	2	Export	364	Iran	IRN	643	Russian Federation	RUS								55	ESSENTL.OILS,PERFUME,ETC	1	No Quantity							113740			0
S3	2000	2000	2000	2	0	2	Export	364	Iran	IRN	682	Saudi Arabia	SAU								55	ESSENTL.OILS,PERFUME,ETC	1	No Quantity							324463			0
S3	2000	2000	2000	2	0	2	Export	364	Iran	IRN	699	India	IND								55	ESSENTL.OILS,PERFUME,ETC	1	No Quantity							233			0
S3	2000	2000	2000	2	0	2	Export	364	Iran	IRN	705	Slovenia	SVN								55	ESSENTL.OILS,PERFUME,ETC	1	No Quantity							40000			0
S3	2000	2000	2000	2	0	2	Export	364	Iran	IRN	706	Somalia	SOM								55	ESSENTL.OILS,PERFUME,ETC	1	No Quantity							12322			0
S3	2000	2000	2000	2	0	2	Export	364	Iran	IRN	710	South Africa	ZAF								55	ESSENTL.OILS,PERFUME,ETC	1	No Quantity							263			0
S3	2000	2000	2000	2	0	2	Export	364	Iran	IRN	736	Fmr Sudan	SDN								55	ESSENTL.OILS,PERFUME,ETC	1	No Quantity							135109			0
S3	2000	2000	2000	2	0	2	Export	364	Iran	IRN	752	Sweden	SWE								55	ESSENTL.OILS,PERFUME,ETC	1	No Quantity							7798			0
S3	2000	2000	2000	2	0	2	Export	364	Iran	IRN	757	Switzerland	CHE								55	ESSENTL.OILS,PERFUME,ETC	1	No Quantity							6406			0
S3	2000	2000	2000	2	0	2	Export	364	Iran	IRN	760	Syria	SYR								55	ESSENTL.OILS,PERFUME,ETC	1	No Quantity							5652			0
S3	2000	2000	2000	2	0	2	Export	364	Iran	IRN	762	Tajikistan	TJK								55	ESSENTL.OILS,PERFUME,ETC	1	No Quantity							3790635			0
S3	2000	2000	2000	2	0	2	Export	364	Iran	IRN	784	United Arab Emirates	ARE								55	ESSENTL.OILS,PERFUME,ETC	1	No Quantity							2965453			0
S3	2000	2000	2000	2	0	2	Export	364	Iran	IRN	792	Turkey	TUR								55	ESSENTL.OILS,PERFUME,ETC	1	No Quantity							50823			0
S3	2000	2000	2000	2	0	2	Export	364	Iran	IRN	795	Turkmenistan	TKM								55	ESSENTL.OILS,PERFUME,ETC	1	No Quantity							4833233			0
S3	2000	2000	2000	2	0	2	Export	364	Iran	IRN	800	Uganda	UGA								55	ESSENTL.OILS,PERFUME,ETC	1	No Quantity							9677			0
S3	2000	2000	2000	2	0	2	Export	364	Iran	IRN	804	Ukraine	UKR								55	ESSENTL.OILS,PERFUME,ETC	1	No Quantity							127728			0
S3	2000	2000	2000	2	0	2	Export	364	Iran	IRN	826	United Kingdom	GBR								55	ESSENTL.OILS,PERFUME,ETC	1	No Quantity							50612			0
S3	2000	2000	2000	2	0	2	Export	364	Iran	IRN	838	Free Zones									55	ESSENTL.OILS,PERFUME,ETC	1	No Quantity							23141			0
S3	2000	2000	2000	2	0	2	Export	364	Iran	IRN	842	USA	USA								55	ESSENTL.OILS,PERFUME,ETC	1	No Quantity							12130			0
S3	2000	2000	2000	2	0	2	Export	364	Iran	IRN	854	Burkina Faso	BFA								55	ESSENTL.OILS,PERFUME,ETC	1	No Quantity							2282			0
S3	2000	2000	2000	2	0	2	Export	364	Iran	IRN	860	Uzbekistan	UZB								55	ESSENTL.OILS,PERFUME,ETC	1	No Quantity							9998268			0
S3	2000	2000	2000	2	0	2	Export	364	Iran	IRN	887	Yemen	YEM								55	ESSENTL.OILS,PERFUME,ETC	1	No Quantity							32562			0
S3	2000	2000	2000	2	0	2	Export	364	Iran	IRN	891	Serbia and Montenegro	SCG								55	ESSENTL.OILS,PERFUME,ETC	1	No Quantity							5100			0
S3	2000	2000	2000	2	0	2	Export	368	Iraq	IRQ	0	World	WLD								55	ESSENTL.OILS,PERFUME,ETC	1	No Quantity							186452			0
S3	2000	2000	2000	2	0	2	Export	368	Iraq	IRQ	364	Iran	IRN								55	ESSENTL.OILS,PERFUME,ETC	1	No Quantity							38227			0
S3	2000	2000	2000	2	0	2	Export	368	Iraq	IRQ	792	Turkey	TUR								55	ESSENTL.OILS,PERFUME,ETC	1	No Quantity							148226			0
S3	2000	2000	2000	2	0	2	Export	364	Iran	IRN	0	World	WLD								56	FERTILIZER,EXCEPT GRP272	1	No Quantity							45537			0
S3	2000	2000	2000	2	0	2	Export	364	Iran	IRN	51	Armenia	ARM								56	FERTILIZER,EXCEPT GRP272	1	No Quantity							231			0
S3	2000	2000	2000	2	0	2	Export	364	Iran	IRN	414	Kuwait	KWT								56	FERTILIZER,EXCEPT GRP272	1	No Quantity							900			0
S3	2000	2000	2000	2	0	2	Export	364	Iran	IRN	760	Syria	SYR								56	FERTILIZER,EXCEPT GRP272	1	No Quantity							1280			0
S3	2000	2000	2000	2	0	2	Export	364	Iran	IRN	784	United Arab Emirates	ARE								56	FERTILIZER,EXCEPT GRP272	1	No Quantity							24700			0
S3	2000	2000	2000	2	0	2	Export	364	Iran	IRN	795	Turkmenistan	TKM								56	FERTILIZER,EXCEPT GRP272	1	No Quantity							18426			0
S3	2000	2000	2000	2	0	2	Export	368	Iraq	IRQ	0	World	WLD								56	FERTILIZER,EXCEPT GRP272	1	No Quantity							15974361			0
S3	2000	2000	2000	2	0	2	Export	368	Iraq	IRQ	364	Iran	IRN								56	FERTILIZER,EXCEPT GRP272	1	No Quantity							109751			0
S3	2000	2000	2000	2	0	2	Export	368	Iraq	IRQ	400	Jordan	JOR								56	FERTILIZER,EXCEPT GRP272	1	No Quantity							77380			0
S3	2000	2000	2000	2	0	2	Export	368	Iraq	IRQ	760	Syria	SYR								56	FERTILIZER,EXCEPT GRP272	1	No Quantity							10945646			0
S3	2000	2000	2000	2	0	2	Export	368	Iraq	IRQ	784	United Arab Emirates	ARE								56	FERTILIZER,EXCEPT GRP272	1	No Quantity							4586374			0
S3	2000	2000	2000	2	0	2	Export	368	Iraq	IRQ	792	Turkey	TUR								56	FERTILIZER,EXCEPT GRP272	1	No Quantity							255210			0
S3	2000	2000	2000	2	0	2	Export	364	Iran	IRN	0	World	WLD								57	PLASTICS IN PRIMARY FORM	1	No Quantity							38524941			0
S3	2000	2000	2000	2	0	2	Export	364	Iran	IRN	4	Afghanistan	AFG								57	PLASTICS IN PRIMARY FORM	1	No Quantity							38900			0
S3	2000	2000	2000	2	0	2	Export	364	Iran	IRN	31	Azerbaijan	AZE								57	PLASTICS IN PRIMARY FORM	1	No Quantity							78305			0
S3	2000	2000	2000	2	0	2	Export	364	Iran	IRN	32	Argentina	ARG								57	PLASTICS IN PRIMARY FORM	1	No Quantity							4000			0
S3	2000	2000	2000	2	0	2	Export	364	Iran	IRN	36	Australia	AUS								57	PLASTICS IN PRIMARY FORM	1	No Quantity							68432			0
S3	2000	2000	2000	2	0	2	Export	364	Iran	IRN	48	Bahrain	BHR								57	PLASTICS IN PRIMARY FORM	1	No Quantity							187631			0
S3	2000	2000	2000	2	0	2	Export	364	Iran	IRN	50	Bangladesh	BGD								57	PLASTICS IN PRIMARY FORM	1	No Quantity							6048			0
S3	2000	2000	2000	2	0	2	Export	364	Iran	IRN	51	Armenia	ARM								57	PLASTICS IN PRIMARY FORM	1	No Quantity							465656			0
S3	2000	2000	2000	2	0	2	Export	364	Iran	IRN	56	Belgium	BEL								57	PLASTICS IN PRIMARY FORM	1	No Quantity							541880			0
S3	2000	2000	2000	2	0	2	Export	364	Iran	IRN	70	Bosnia Herzegovina	BIH								57	PLASTICS IN PRIMARY FORM	1	No Quantity							63			0
S3	2000	2000	2000	2	0	2	Export	364	Iran	IRN	96	Brunei Darussalam	BRN								57	PLASTICS IN PRIMARY FORM	1	No Quantity							6256			0
S3	2000	2000	2000	2	0	2	Export	364	Iran	IRN	100	Bulgaria	BGR								57	PLASTICS IN PRIMARY FORM	1	No Quantity							13152			0
S3	2000	2000	2000	2	0	2	Export	364	Iran	IRN	124	Canada	CAN								57	PLASTICS IN PRIMARY FORM	1	No Quantity							5200			0
S3	2000	2000	2000	2	0	2	Export	364	Iran	IRN	144	Sri Lanka	LKA								57	PLASTICS IN PRIMARY FORM	1	No Quantity							6800			0
S3	2000	2000	2000	2	0	2	Export	364	Iran	IRN	156	China	CHN								57	PLASTICS IN PRIMARY FORM	1	No Quantity							15304120			0
S3	2000	2000	2000	2	0	2	Export	364	Iran	IRN	231	Ethiopia	ETH								57	PLASTICS IN PRIMARY FORM	1	No Quantity							16000			0
S3	2000	2000	2000	2	0	2	Export	364	Iran	IRN	276	Germany	DEU								57	PLASTICS IN PRIMARY FORM	1	No Quantity							60494			0
S3	2000	2000	2000	2	0	2	Export	364	Iran	IRN	324	Guinea	GIN								57	PLASTICS IN PRIMARY FORM	1	No Quantity							21168			0
S3	2000	2000	2000	2	0	2	Export	364	Iran	IRN	368	Iraq	IRQ								57	PLASTICS IN PRIMARY FORM	1	No Quantity							119			0
S3	2000	2000	2000	2	0	2	Export	364	Iran	IRN	381	Italy	ITA								57	PLASTICS IN PRIMARY FORM	1	No Quantity							602			0
S3	2000	2000	2000	2	0	2	Export	364	Iran	IRN	398	Kazakhstan	KAZ								57	PLASTICS IN PRIMARY FORM	1	No Quantity							15697			0
S3	2000	2000	2000	2	0	2	Export	364	Iran	IRN	410	Rep. of Korea	KOR								57	PLASTICS IN PRIMARY FORM	1	No Quantity							1701567			0
S3	2000	2000	2000	2	0	2	Export	364	Iran	IRN	414	Kuwait	KWT								57	PLASTICS IN PRIMARY FORM	1	No Quantity							10648			0
S3	2000	2000	2000	2	0	2	Export	364	Iran	IRN	422	Lebanon	LBN								57	PLASTICS IN PRIMARY FORM	1	No Quantity							13598			0
S3	2000	2000	2000	2	0	2	Export	364	Iran	IRN	508	Mozambique	MOZ								57	PLASTICS IN PRIMARY FORM	1	No Quantity							24870			0
S3	2000	2000	2000	2	0	2	Export	364	Iran	IRN	512	Oman	OMN								57	PLASTICS IN PRIMARY FORM	1	No Quantity							13268			0
S3	2000	2000	2000	2	0	2	Export	364	Iran	IRN	586	Pakistan	PAK								57	PLASTICS IN PRIMARY FORM	1	No Quantity							18188			0
S3	2000	2000	2000	2	0	2	Export	364	Iran	IRN	620	Portugal	PRT								57	PLASTICS IN PRIMARY FORM	1	No Quantity							800			0
S3	2000	2000	2000	2	0	2	Export	364	Iran	IRN	634	Qatar	QAT								57	PLASTICS IN PRIMARY FORM	1	No Quantity							714			0
S3	2000	2000	2000	2	0	2	Export	364	Iran	IRN	642	Romania	ROU								57	PLASTICS IN PRIMARY FORM	1	No Quantity							105048			0
S3	2000	2000	2000	2	0	2	Export	364	Iran	IRN	682	Saudi Arabia	SAU								57	PLASTICS IN PRIMARY FORM	1	No Quantity							98170			0
S3	2000	2000	2000	2	0	2	Export	364	Iran	IRN	699	India	IND								57	PLASTICS IN PRIMARY FORM	1	No Quantity							635			0
S3	2000	2000	2000	2	0	2	Export	364	Iran	IRN	702	Singapore	SGP								57	PLASTICS IN PRIMARY FORM	1	No Quantity							390695			0
S3	2000	2000	2000	2	0	2	Export	364	Iran	IRN	710	South Africa	ZAF								57	PLASTICS IN PRIMARY FORM	1	No Quantity							12615			0
S3	2000	2000	2000	2	0	2	Export	364	Iran	IRN	716	Zimbabwe	ZWE								57	PLASTICS IN PRIMARY FORM	1	No Quantity							26720			0
S3	2000	2000	2000	2	0	2	Export	364	Iran	IRN	724	Spain	ESP								57	PLASTICS IN PRIMARY FORM	1	No Quantity							12000			0
S3	2000	2000	2000	2	0	2	Export	364	Iran	IRN	760	Syria	SYR								57	PLASTICS IN PRIMARY FORM	1	No Quantity							86532			0
S3	2000	2000	2000	2	0	2	Export	364	Iran	IRN	762	Tajikistan	TJK								57	PLASTICS IN PRIMARY FORM	1	No Quantity							91920			0
S3	2000	2000	2000	2	0	2	Export	364	Iran	IRN	784	United Arab Emirates	ARE								57	PLASTICS IN PRIMARY FORM	1	No Quantity							8214274			0
S3	2000	2000	2000	2	0	2	Export	364	Iran	IRN	792	Turkey	TUR								57	PLASTICS IN PRIMARY FORM	1	No Quantity							4826259			0
S3	2000	2000	2000	2	0	2	Export	364	Iran	IRN	795	Turkmenistan	TKM								57	PLASTICS IN PRIMARY FORM	1	No Quantity							3500			0
S3	2000	2000	2000	2	0	2	Export	364	Iran	IRN	800	Uganda	UGA								57	PLASTICS IN PRIMARY FORM	1	No Quantity							66595			0
S3	2000	2000	2000	2	0	2	Export	364	Iran	IRN	804	Ukraine	UKR								57	PLASTICS IN PRIMARY FORM	1	No Quantity							240992			0
S3	2000	2000	2000	2	0	2	Export	364	Iran	IRN	818	Egypt	EGY								57	PLASTICS IN PRIMARY FORM	1	No Quantity							5680675			0
S3	2000	2000	2000	2	0	2	Export	364	Iran	IRN	826	United Kingdom	GBR								57	PLASTICS IN PRIMARY FORM	1	No Quantity							28007			0
S3	2000	2000	2000	2	0	2	Export	364	Iran	IRN	834	United Rep. of Tanzania	TZA								57	PLASTICS IN PRIMARY FORM	1	No Quantity							16128			0
S3	2000	2000	2000	2	0	2	Export	364	Iran	IRN	0	World	WLD								58	PLASTIC,NON-PRIMARY FORM	1	No Quantity							9710303			0
S3	2000	2000	2000	2	0	2	Export	364	Iran	IRN	4	Afghanistan	AFG								58	PLASTIC,NON-PRIMARY FORM	1	No Quantity							574555			0
S3	2000	2000	2000	2	0	2	Export	364	Iran	IRN	31	Azerbaijan	AZE								58	PLASTIC,NON-PRIMARY FORM	1	No Quantity							1500149			0
S3	2000	2000	2000	2	0	2	Export	364	Iran	IRN	36	Australia	AUS								58	PLASTIC,NON-PRIMARY FORM	1	No Quantity							4320			0
S3	2000	2000	2000	2	0	2	Export	364	Iran	IRN	40	Austria	AUT								58	PLASTIC,NON-PRIMARY FORM	1	No Quantity							169327			0
S3	2000	2000	2000	2	0	2	Export	364	Iran	IRN	48	Bahrain	BHR								58	PLASTIC,NON-PRIMARY FORM	1	No Quantity							21100			0
S3	2000	2000	2000	2	0	2	Export	364	Iran	IRN	51	Armenia	ARM								58	PLASTIC,NON-PRIMARY FORM	1	No Quantity							1478703			0
S3	2000	2000	2000	2	0	2	Export	364	Iran	IRN	100	Bulgaria	BGR								58	PLASTIC,NON-PRIMARY FORM	1	No Quantity							104			0
S3	2000	2000	2000	2	0	2	Export	364	Iran	IRN	124	Canada	CAN								58	PLASTIC,NON-PRIMARY FORM	1	No Quantity							42			0
S3	2000	2000	2000	2	0	2	Export	364	Iran	IRN	178	Congo	COG								58	PLASTIC,NON-PRIMARY FORM	1	No Quantity							706			0
S3	2000	2000	2000	2	0	2	Export	364	Iran	IRN	268	Georgia	GEO								58	PLASTIC,NON-PRIMARY FORM	1	No Quantity							2404			0
S3	2000	2000	2000	2	0	2	Export	364	Iran	IRN	276	Germany	DEU								58	PLASTIC,NON-PRIMARY FORM	1	No Quantity							1499			0
S3	2000	2000	2000	2	0	2	Export	364	Iran	IRN	300	Greece	GRC								58	PLASTIC,NON-PRIMARY FORM	1	No Quantity							10010			0
S3	2000	2000	2000	2	0	2	Export	364	Iran	IRN	324	Guinea	GIN								58	PLASTIC,NON-PRIMARY FORM	1	No Quantity							4226			0
S3	2000	2000	2000	2	0	2	Export	364	Iran	IRN	348	Hungary	HUN								58	PLASTIC,NON-PRIMARY FORM	1	No Quantity							2063			0
S3	2000	2000	2000	2	0	2	Export	364	Iran	IRN	368	Iraq	IRQ								58	PLASTIC,NON-PRIMARY FORM	1	No Quantity							787687			0
S3	2000	2000	2000	2	0	2	Export	364	Iran	IRN	381	Italy	ITA								58	PLASTIC,NON-PRIMARY FORM	1	No Quantity							68684			0
S3	2000	2000	2000	2	0	2	Export	364	Iran	IRN	398	Kazakhstan	KAZ								58	PLASTIC,NON-PRIMARY FORM	1	No Quantity							290775			0
S3	2000	2000	2000	2	0	2	Export	364	Iran	IRN	400	Jordan	JOR								58	PLASTIC,NON-PRIMARY FORM	1	No Quantity							3200			0
S3	2000	2000	2000	2	0	2	Export	364	Iran	IRN	414	Kuwait	KWT								58	PLASTIC,NON-PRIMARY FORM	1	No Quantity							114662			0
S3	2000	2000	2000	2	0	2	Export	364	Iran	IRN	417	Kyrgyzstan	KGZ								58	PLASTIC,NON-PRIMARY FORM	1	No Quantity							44164			0
S3	2000	2000	2000	2	0	2	Export	364	Iran	IRN	450	Madagascar	MDG								58	PLASTIC,NON-PRIMARY FORM	1	No Quantity							1167			0
S3	2000	2000	2000	2	0	2	Export	364	Iran	IRN	528	Netherlands	NLD								58	PLASTIC,NON-PRIMARY FORM	1	No Quantity							74			0
S3	2000	2000	2000	2	0	2	Export	364	Iran	IRN	586	Pakistan	PAK								58	PLASTIC,NON-PRIMARY FORM	1	No Quantity							11905			0
S3	2000	2000	2000	2	0	2	Export	364	Iran	IRN	634	Qatar	QAT								58	PLASTIC,NON-PRIMARY FORM	1	No Quantity							59054			0
S3	2000	2000	2000	2	0	2	Export	364	Iran	IRN	642	Romania	ROU								58	PLASTIC,NON-PRIMARY FORM	1	No Quantity							109764			0
S3	2000	2000	2000	2	0	2	Export	364	Iran	IRN	643	Russian Federation	RUS								58	PLASTIC,NON-PRIMARY FORM	1	No Quantity							123796			0
S3	2000	2000	2000	2	0	2	Export	364	Iran	IRN	682	Saudi Arabia	SAU								58	PLASTIC,NON-PRIMARY FORM	1	No Quantity							66230			0
S3	2000	2000	2000	2	0	2	Export	364	Iran	IRN	752	Sweden	SWE								58	PLASTIC,NON-PRIMARY FORM	1	No Quantity							2083			0
S3	2000	2000	2000	2	0	2	Export	364	Iran	IRN	757	Switzerland	CHE								58	PLASTIC,NON-PRIMARY FORM	1	No Quantity							13			0
S3	2000	2000	2000	2	0	2	Export	364	Iran	IRN	760	Syria	SYR								58	PLASTIC,NON-PRIMARY FORM	1	No Quantity							38400			0
S3	2000	2000	2000	2	0	2	Export	364	Iran	IRN	762	Tajikistan	TJK								58	PLASTIC,NON-PRIMARY FORM	1	No Quantity							227967			0
S3	2000	2000	2000	2	0	2	Export	364	Iran	IRN	784	United Arab Emirates	ARE								58	PLASTIC,NON-PRIMARY FORM	1	No Quantity							451471			0
S3	2000	2000	2000	2	0	2	Export	364	Iran	IRN	788	Tunisia	TUN								58	PLASTIC,NON-PRIMARY FORM	1	No Quantity							8878			0
S3	2000	2000	2000	2	0	2	Export	364	Iran	IRN	792	Turkey	TUR								58	PLASTIC,NON-PRIMARY FORM	1	No Quantity							1591110			0
S3	2000	2000	2000	2	0	2	Export	364	Iran	IRN	795	Turkmenistan	TKM								58	PLASTIC,NON-PRIMARY FORM	1	No Quantity							1337189			0
S3	2000	2000	2000	2	0	2	Export	364	Iran	IRN	804	Ukraine	UKR								58	PLASTIC,NON-PRIMARY FORM	1	No Quantity							216960			0
S3	2000	2000	2000	2	0	2	Export	364	Iran	IRN	826	United Kingdom	GBR								58	PLASTIC,NON-PRIMARY FORM	1	No Quantity							796			0
S3	2000	2000	2000	2	0	2	Export	364	Iran	IRN	838	Free Zones									58	PLASTIC,NON-PRIMARY FORM	1	No Quantity							8024			0
S3	2000	2000	2000	2	0	2	Export	364	Iran	IRN	860	Uzbekistan	UZB								58	PLASTIC,NON-PRIMARY FORM	1	No Quantity							299030			0
S3	2000	2000	2000	2	0	2	Export	364	Iran	IRN	887	Yemen	YEM								58	PLASTIC,NON-PRIMARY FORM	1	No Quantity							50180			0
S3	2000	2000	2000	2	0	2	Export	364	Iran	IRN	891	Serbia and Montenegro	SCG								58	PLASTIC,NON-PRIMARY FORM	1	No Quantity							27832			0
S3	2000	2000	2000	2	0	2	Export	368	Iraq	IRQ	0	World	WLD								58	PLASTIC,NON-PRIMARY FORM	1	No Quantity							6953197			0
S3	2000	2000	2000	2	0	2	Export	368	Iraq	IRQ	364	Iran	IRN								58	PLASTIC,NON-PRIMARY FORM	1	No Quantity							1269373			0
S3	2000	2000	2000	2	0	2	Export	368	Iraq	IRQ	760	Syria	SYR								58	PLASTIC,NON-PRIMARY FORM	1	No Quantity							2328876			0
S3	2000	2000	2000	2	0	2	Export	368	Iraq	IRQ	784	United Arab Emirates	ARE								58	PLASTIC,NON-PRIMARY FORM	1	No Quantity							816178			0
S3	2000	2000	2000	2	0	2	Export	368	Iraq	IRQ	792	Turkey	TUR								58	PLASTIC,NON-PRIMARY FORM	1	No Quantity							2538769			0
S3	2000	2000	2000	2	0	2	Export	364	Iran	IRN	0	World	WLD								59	CHEMICAL MATERIALS NES	1	No Quantity							20864922			0
S3	2000	2000	2000	2	0	2	Export	364	Iran	IRN	4	Afghanistan	AFG								59	CHEMICAL MATERIALS NES	1	No Quantity							26992			0
S3	2000	2000	2000	2	0	2	Export	364	Iran	IRN	31	Azerbaijan	AZE								59	CHEMICAL MATERIALS NES	1	No Quantity							1740299			0
S3	2000	2000	2000	2	0	2	Export	364	Iran	IRN	36	Australia	AUS								59	CHEMICAL MATERIALS NES	1	No Quantity							65288			0
S3	2000	2000	2000	2	0	2	Export	364	Iran	IRN	48	Bahrain	BHR								59	CHEMICAL MATERIALS NES	1	No Quantity							14352			0
S3	2000	2000	2000	2	0	2	Export	364	Iran	IRN	51	Armenia	ARM								59	CHEMICAL MATERIALS NES	1	No Quantity							743471			0
S3	2000	2000	2000	2	0	2	Export	364	Iran	IRN	100	Bulgaria	BGR								59	CHEMICAL MATERIALS NES	1	No Quantity							64			0
S3	2000	2000	2000	2	0	2	Export	364	Iran	IRN	124	Canada	CAN								59	CHEMICAL MATERIALS NES	1	No Quantity							2554			0
S3	2000	2000	2000	2	0	2	Export	364	Iran	IRN	192	Cuba	CUB								59	CHEMICAL MATERIALS NES	1	No Quantity							6560			0
S3	2000	2000	2000	2	0	2	Export	364	Iran	IRN	203	Czechia	CZE								59	CHEMICAL MATERIALS NES	1	No Quantity							1199			0
S3	2000	2000	2000	2	0	2	Export	364	Iran	IRN	204	Benin	BEN								59	CHEMICAL MATERIALS NES	1	No Quantity							420			0
S3	2000	2000	2000	2	0	2	Export	364	Iran	IRN	268	Georgia	GEO								59	CHEMICAL MATERIALS NES	1	No Quantity							32956			0
S3	2000	2000	2000	2	0	2	Export	364	Iran	IRN	276	Germany	DEU								59	CHEMICAL MATERIALS NES	1	No Quantity							8990			0
S3	2000	2000	2000	2	0	2	Export	364	Iran	IRN	300	Greece	GRC								59	CHEMICAL MATERIALS NES	1	No Quantity							505396			0
S3	2000	2000	2000	2	0	2	Export	364	Iran	IRN	368	Iraq	IRQ								59	CHEMICAL MATERIALS NES	1	No Quantity							695418			0
S3	2000	2000	2000	2	0	2	Export	364	Iran	IRN	381	Italy	ITA								59	CHEMICAL MATERIALS NES	1	No Quantity							1212622			0
S3	2000	2000	2000	2	0	2	Export	364	Iran	IRN	398	Kazakhstan	KAZ								59	CHEMICAL MATERIALS NES	1	No Quantity							526112			0
S3	2000	2000	2000	2	0	2	Export	364	Iran	IRN	414	Kuwait	KWT								59	CHEMICAL MATERIALS NES	1	No Quantity							36926			0
S3	2000	2000	2000	2	0	2	Export	364	Iran	IRN	417	Kyrgyzstan	KGZ								59	CHEMICAL MATERIALS NES	1	No Quantity							152113			0
S3	2000	2000	2000	2	0	2	Export	364	Iran	IRN	422	Lebanon	LBN								59	CHEMICAL MATERIALS NES	1	No Quantity							20539			0
S3	2000	2000	2000	2	0	2	Export	364	Iran	IRN	434	Libya	LBY								59	CHEMICAL MATERIALS NES	1	No Quantity							125000			0
S3	2000	2000	2000	2	0	2	Export	364	Iran	IRN	528	Netherlands	NLD								59	CHEMICAL MATERIALS NES	1	No Quantity							6587693			0
S3	2000	2000	2000	2	0	2	Export	364	Iran	IRN	554	New Zealand	NZL								59	CHEMICAL MATERIALS NES	1	No Quantity							28796			0
S3	2000	2000	2000	2	0	2	Export	364	Iran	IRN	579	Norway	NOR								59	CHEMICAL MATERIALS NES	1	No Quantity							38			0
S3	2000	2000	2000	2	0	2	Export	364	Iran	IRN	586	Pakistan	PAK								59	CHEMICAL MATERIALS NES	1	No Quantity							199936			0
S3	2000	2000	2000	2	0	2	Export	364	Iran	IRN	634	Qatar	QAT								59	CHEMICAL MATERIALS NES	1	No Quantity							13568			0
S3	2000	2000	2000	2	0	2	Export	364	Iran	IRN	642	Romania	ROU								59	CHEMICAL MATERIALS NES	1	No Quantity							97509			0
S3	2000	2000	2000	2	0	2	Export	364	Iran	IRN	643	Russian Federation	RUS								59	CHEMICAL MATERIALS NES	1	No Quantity							30077			0
S3	2000	2000	2000	2	0	2	Export	364	Iran	IRN	699	India	IND								59	CHEMICAL MATERIALS NES	1	No Quantity							20933			0
S3	2000	2000	2000	2	0	2	Export	364	Iran	IRN	702	Singapore	SGP								59	CHEMICAL MATERIALS NES	1	No Quantity							1176000			0
S3	2000	2000	2000	2	0	2	Export	364	Iran	IRN	752	Sweden	SWE								59	CHEMICAL MATERIALS NES	1	No Quantity							995			0
S3	2000	2000	2000	2	0	2	Export	364	Iran	IRN	760	Syria	SYR								59	CHEMICAL MATERIALS NES	1	No Quantity							44112			0
S3	2000	2000	2000	2	0	2	Export	364	Iran	IRN	762	Tajikistan	TJK								59	CHEMICAL MATERIALS NES	1	No Quantity							131577			0
S3	2000	2000	2000	2	0	2	Export	364	Iran	IRN	764	Thailand	THA								59	CHEMICAL MATERIALS NES	1	No Quantity							2800			0
S3	2000	2000	2000	2	0	2	Export	364	Iran	IRN	784	United Arab Emirates	ARE								59	CHEMICAL MATERIALS NES	1	No Quantity							2088726			0
S3	2000	2000	2000	2	0	2	Export	364	Iran	IRN	792	Turkey	TUR								59	CHEMICAL MATERIALS NES	1	No Quantity							1768562			0
S3	2000	2000	2000	2	0	2	Export	364	Iran	IRN	795	Turkmenistan	TKM								59	CHEMICAL MATERIALS NES	1	No Quantity							434797			0
S3	2000	2000	2000	2	0	2	Export	364	Iran	IRN	804	Ukraine	UKR								59	CHEMICAL MATERIALS NES	1	No Quantity							71866			0
S3	2000	2000	2000	2	0	2	Export	364	Iran	IRN	807	North Macedonia	MKD								59	CHEMICAL MATERIALS NES	1	No Quantity							24083			0
S3	2000	2000	2000	2	0	2	Export	364	Iran	IRN	826	United Kingdom	GBR								59	CHEMICAL MATERIALS NES	1	No Quantity							14720			0
S3	2000	2000	2000	2	0	2	Export	364	Iran	IRN	838	Free Zones									59	CHEMICAL MATERIALS NES	1	No Quantity							36190			0
S3	2000	2000	2000	2	0	2	Export	364	Iran	IRN	860	Uzbekistan	UZB								59	CHEMICAL MATERIALS NES	1	No Quantity							2139059			0
S3	2000	2000	2000	2	0	2	Export	364	Iran	IRN	887	Yemen	YEM								59	CHEMICAL MATERIALS NES	1	No Quantity							35614			0
S3	2000	2000	2000	2	0	2	Export	368	Iraq	IRQ	0	World	WLD								59	CHEMICAL MATERIALS NES	1	No Quantity							19948			0
S3	2000	2000	2000	2	0	2	Export	368	Iraq	IRQ	784	United Arab Emirates	ARE								59	CHEMICAL MATERIALS NES	1	No Quantity							19948			0
S3	2000	2000	2000	2	0	2	Export	364	Iran	IRN	0	World	WLD								61	LEATHER, LEATHER GOODS	1	No Quantity							33411816			0
S3	2000	2000	2000	2	0	2	Export	364	Iran	IRN	31	Azerbaijan	AZE								61	LEATHER, LEATHER GOODS	1	No Quantity							4214			0
S3	2000	2000	2000	2	0	2	Export	364	Iran	IRN	40	Austria	AUT								61	LEATHER, LEATHER GOODS	1	No Quantity							3826			0
S3	2000	2000	2000	2	0	2	Export	364	Iran	IRN	51	Armenia	ARM								61	LEATHER, LEATHER GOODS	1	No Quantity							37570			0
S3	2000	2000	2000	2	0	2	Export	364	Iran	IRN	76	Brazil	BRA								61	LEATHER, LEATHER GOODS	1	No Quantity							200			0
S3	2000	2000	2000	2	0	2	Export	364	Iran	IRN	124	Canada	CAN								61	LEATHER, LEATHER GOODS	1	No Quantity							2037			0
S3	2000	2000	2000	2	0	2	Export	364	Iran	IRN	156	China	CHN								61	LEATHER, LEATHER GOODS	1	No Quantity							34650			0
S3	2000	2000	2000	2	0	2	Export	364	Iran	IRN	246	Finland	FIN								61	LEATHER, LEATHER GOODS	1	No Quantity							8549			0
S3	2000	2000	2000	2	0	2	Export	364	Iran	IRN	251	France	FRA								61	LEATHER, LEATHER GOODS	1	No Quantity							3102			0
S3	2000	2000	2000	2	0	2	Export	364	Iran	IRN	276	Germany	DEU								61	LEATHER, LEATHER GOODS	1	No Quantity							1253			0
S3	2000	2000	2000	2	0	2	Export	364	Iran	IRN	300	Greece	GRC								61	LEATHER, LEATHER GOODS	1	No Quantity							576			0
S3	2000	2000	2000	2	0	2	Export	364	Iran	IRN	352	Iceland	ISL								61	LEATHER, LEATHER GOODS	1	No Quantity							39204			0
S3	2000	2000	2000	2	0	2	Export	364	Iran	IRN	381	Italy	ITA								61	LEATHER, LEATHER GOODS	1	No Quantity							17449012			0
S3	2000	2000	2000	2	0	2	Export	364	Iran	IRN	408	Dem. People's Rep. of Korea	PRK								61	LEATHER, LEATHER GOODS	1	No Quantity							3250			0
S3	2000	2000	2000	2	0	2	Export	364	Iran	IRN	410	Rep. of Korea	KOR								61	LEATHER, LEATHER GOODS	1	No Quantity							1400492			0
S3	2000	2000	2000	2	0	2	Export	364	Iran	IRN	434	Libya	LBY								61	LEATHER, LEATHER GOODS	1	No Quantity							9871			0
S3	2000	2000	2000	2	0	2	Export	364	Iran	IRN	490	Other Asia, nes									61	LEATHER, LEATHER GOODS	1	No Quantity							26446			0
S3	2000	2000	2000	2	0	2	Export	364	Iran	IRN	528	Netherlands	NLD								61	LEATHER, LEATHER GOODS	1	No Quantity							9408			0
S3	2000	2000	2000	2	0	2	Export	364	Iran	IRN	586	Pakistan	PAK								61	LEATHER, LEATHER GOODS	1	No Quantity							1470253			0
S3	2000	2000	2000	2	0	2	Export	364	Iran	IRN	634	Qatar	QAT								61	LEATHER, LEATHER GOODS	1	No Quantity							616			0
S3	2000	2000	2000	2	0	2	Export	364	Iran	IRN	642	Romania	ROU								61	LEATHER, LEATHER GOODS	1	No Quantity							8832			0
S3	2000	2000	2000	2	0	2	Export	364	Iran	IRN	699	India	IND								61	LEATHER, LEATHER GOODS	1	No Quantity							3919665			0
S3	2000	2000	2000	2	0	2	Export	364	Iran	IRN	705	Slovenia	SVN								61	LEATHER, LEATHER GOODS	1	No Quantity							2287			0
S3	2000	2000	2000	2	0	2	Export	364	Iran	IRN	724	Spain	ESP								61	LEATHER, LEATHER GOODS	1	No Quantity							1078775			0
S3	2000	2000	2000	2	0	2	Export	364	Iran	IRN	752	Sweden	SWE								61	LEATHER, LEATHER GOODS	1	No Quantity							150			0
S3	2000	2000	2000	2	0	2	Export	364	Iran	IRN	784	United Arab Emirates	ARE								61	LEATHER, LEATHER GOODS	1	No Quantity							15293			0
S3	2000	2000	2000	2	0	2	Export	364	Iran	IRN	792	Turkey	TUR								61	LEATHER, LEATHER GOODS	1	No Quantity							7389062			0
S3	2000	2000	2000	2	0	2	Export	364	Iran	IRN	795	Turkmenistan	TKM								61	LEATHER, LEATHER GOODS	1	No Quantity							39			0
S3	2000	2000	2000	2	0	2	Export	364	Iran	IRN	804	Ukraine	UKR								61	LEATHER, LEATHER GOODS	1	No Quantity							353849			0
S3	2000	2000	2000	2	0	2	Export	364	Iran	IRN	807	North Macedonia	MKD								61	LEATHER, LEATHER GOODS	1	No Quantity							7323			0
S3	2000	2000	2000	2	0	2	Export	364	Iran	IRN	826	United Kingdom	GBR								61	LEATHER, LEATHER GOODS	1	No Quantity							129846			0
S3	2000	2000	2000	2	0	2	Export	364	Iran	IRN	838	Free Zones									61	LEATHER, LEATHER GOODS	1	No Quantity							2166			0
S3	2000	2000	2000	2	0	2	Export	364	Iran	IRN	0	World	WLD								62	RUBBER MANUFACTURES, NES	1	No Quantity							25178009			0
S3	2000	2000	2000	2	0	2	Export	364	Iran	IRN	4	Afghanistan	AFG								62	RUBBER MANUFACTURES, NES	1	No Quantity							2875101			0
S3	2000	2000	2000	2	0	2	Export	364	Iran	IRN	31	Azerbaijan	AZE								62	RUBBER MANUFACTURES, NES	1	No Quantity							1341501			0
S3	2000	2000	2000	2	0	2	Export	364	Iran	IRN	36	Australia	AUS								62	RUBBER MANUFACTURES, NES	1	No Quantity							10920			0
S3	2000	2000	2000	2	0	2	Export	364	Iran	IRN	48	Bahrain	BHR								62	RUBBER MANUFACTURES, NES	1	No Quantity							1169822			0
S3	2000	2000	2000	2	0	2	Export	364	Iran	IRN	51	Armenia	ARM								62	RUBBER MANUFACTURES, NES	1	No Quantity							77170			0
S3	2000	2000	2000	2	0	2	Export	364	Iran	IRN	56	Belgium	BEL								62	RUBBER MANUFACTURES, NES	1	No Quantity							217598			0
S3	2000	2000	2000	2	0	2	Export	364	Iran	IRN	100	Bulgaria	BGR								62	RUBBER MANUFACTURES, NES	1	No Quantity							4963			0
S3	2000	2000	2000	2	0	2	Export	364	Iran	IRN	124	Canada	CAN								62	RUBBER MANUFACTURES, NES	1	No Quantity							1602			0
S3	2000	2000	2000	2	0	2	Export	364	Iran	IRN	262	Djibouti	DJI								62	RUBBER MANUFACTURES, NES	1	No Quantity							41276			0
S3	2000	2000	2000	2	0	2	Export	364	Iran	IRN	276	Germany	DEU								62	RUBBER MANUFACTURES, NES	1	No Quantity							4581			0
S3	2000	2000	2000	2	0	2	Export	364	Iran	IRN	300	Greece	GRC								62	RUBBER MANUFACTURES, NES	1	No Quantity							62954			0
S3	2000	2000	2000	2	0	2	Export	364	Iran	IRN	348	Hungary	HUN								62	RUBBER MANUFACTURES, NES	1	No Quantity							12537			0
S3	2000	2000	2000	2	0	2	Export	364	Iran	IRN	368	Iraq	IRQ								62	RUBBER MANUFACTURES, NES	1	No Quantity							338343			0
S3	2000	2000	2000	2	0	2	Export	364	Iran	IRN	398	Kazakhstan	KAZ								62	RUBBER MANUFACTURES, NES	1	No Quantity							3672			0
S3	2000	2000	2000	2	0	2	Export	364	Iran	IRN	400	Jordan	JOR								62	RUBBER MANUFACTURES, NES	1	No Quantity							21333			0
S3	2000	2000	2000	2	0	2	Export	364	Iran	IRN	404	Kenya	KEN								62	RUBBER MANUFACTURES, NES	1	No Quantity							50219			0
S3	2000	2000	2000	2	0	2	Export	364	Iran	IRN	410	Rep. of Korea	KOR								62	RUBBER MANUFACTURES, NES	1	No Quantity							1159668			0
S3	2000	2000	2000	2	0	2	Export	364	Iran	IRN	414	Kuwait	KWT								62	RUBBER MANUFACTURES, NES	1	No Quantity							1528903			0
S3	2000	2000	2000	2	0	2	Export	364	Iran	IRN	417	Kyrgyzstan	KGZ								62	RUBBER MANUFACTURES, NES	1	No Quantity							60413			0
S3	2000	2000	2000	2	0	2	Export	364	Iran	IRN	422	Lebanon	LBN								62	RUBBER MANUFACTURES, NES	1	No Quantity							77436			0
S3	2000	2000	2000	2	0	2	Export	364	Iran	IRN	434	Libya	LBY								62	RUBBER MANUFACTURES, NES	1	No Quantity							87			0
S3	2000	2000	2000	2	0	2	Export	364	Iran	IRN	466	Mali	MLI								62	RUBBER MANUFACTURES, NES	1	No Quantity							57206			0
S3	2000	2000	2000	2	0	2	Export	364	Iran	IRN	504	Morocco	MAR								62	RUBBER MANUFACTURES, NES	1	No Quantity							1550			0
S3	2000	2000	2000	2	0	2	Export	364	Iran	IRN	508	Mozambique	MOZ								62	RUBBER MANUFACTURES, NES	1	No Quantity							83920			0
S3	2000	2000	2000	2	0	2	Export	364	Iran	IRN	562	Niger	NER								62	RUBBER MANUFACTURES, NES	1	No Quantity							11630			0
S3	2000	2000	2000	2	0	2	Export	364	Iran	IRN	566	Nigeria	NGA								62	RUBBER MANUFACTURES, NES	1	No Quantity							583322			0
S3	2000	2000	2000	2	0	2	Export	364	Iran	IRN	586	Pakistan	PAK								62	RUBBER MANUFACTURES, NES	1	No Quantity							347934			0
S3	2000	2000	2000	2	0	2	Export	364	Iran	IRN	634	Qatar	QAT								62	RUBBER MANUFACTURES, NES	1	No Quantity							203007			0
S3	2000	2000	2000	2	0	2	Export	364	Iran	IRN	642	Romania	ROU								62	RUBBER MANUFACTURES, NES	1	No Quantity							6900			0
S3	2000	2000	2000	2	0	2	Export	364	Iran	IRN	643	Russian Federation	RUS								62	RUBBER MANUFACTURES, NES	1	No Quantity							27469			0
S3	2000	2000	2000	2	0	2	Export	364	Iran	IRN	682	Saudi Arabia	SAU								62	RUBBER MANUFACTURES, NES	1	No Quantity							706944			0
S3	2000	2000	2000	2	0	2	Export	364	Iran	IRN	699	India	IND								62	RUBBER MANUFACTURES, NES	1	No Quantity							20000			0
S3	2000	2000	2000	2	0	2	Export	364	Iran	IRN	703	Slovakia	SVK								62	RUBBER MANUFACTURES, NES	1	No Quantity							31500			0
S3	2000	2000	2000	2	0	2	Export	364	Iran	IRN	710	South Africa	ZAF								62	RUBBER MANUFACTURES, NES	1	No Quantity							26610			0
S3	2000	2000	2000	2	0	2	Export	364	Iran	IRN	736	Fmr Sudan	SDN								62	RUBBER MANUFACTURES, NES	1	No Quantity							1976119			0
S3	2000	2000	2000	2	0	2	Export	364	Iran	IRN	760	Syria	SYR								62	RUBBER MANUFACTURES, NES	1	No Quantity							1863278			0
S3	2000	2000	2000	2	0	2	Export	364	Iran	IRN	762	Tajikistan	TJK								62	RUBBER MANUFACTURES, NES	1	No Quantity							218101			0
S3	2000	2000	2000	2	0	2	Export	364	Iran	IRN	784	United Arab Emirates	ARE								62	RUBBER MANUFACTURES, NES	1	No Quantity							2883134			0
S3	2000	2000	2000	2	0	2	Export	364	Iran	IRN	792	Turkey	TUR								62	RUBBER MANUFACTURES, NES	1	No Quantity							4827941			0
S3	2000	2000	2000	2	0	2	Export	364	Iran	IRN	795	Turkmenistan	TKM								62	RUBBER MANUFACTURES, NES	1	No Quantity							1223938			0
S3	2000	2000	2000	2	0	2	Export	364	Iran	IRN	800	Uganda	UGA								62	RUBBER MANUFACTURES, NES	1	No Quantity							266			0
S3	2000	2000	2000	2	0	2	Export	364	Iran	IRN	804	Ukraine	UKR								62	RUBBER MANUFACTURES, NES	1	No Quantity							46878			0
S3	2000	2000	2000	2	0	2	Export	364	Iran	IRN	818	Egypt	EGY								62	RUBBER MANUFACTURES, NES	1	No Quantity							26317			0
S3	2000	2000	2000	2	0	2	Export	364	Iran	IRN	834	United Rep. of Tanzania	TZA								62	RUBBER MANUFACTURES, NES	1	No Quantity							16351			0
S3	2000	2000	2000	2	0	2	Export	364	Iran	IRN	860	Uzbekistan	UZB								62	RUBBER MANUFACTURES, NES	1	No Quantity							725403			0
S3	2000	2000	2000	2	0	2	Export	364	Iran	IRN	887	Yemen	YEM								62	RUBBER MANUFACTURES, NES	1	No Quantity							202192			0
S3	2000	2000	2000	2	0	2	Export	364	Iran	IRN	0	World	WLD								63	CORK, WOOD MANUFACTURES	1	No Quantity							3814300			0
S3	2000	2000	2000	2	0	2	Export	364	Iran	IRN	4	Afghanistan	AFG								63	CORK, WOOD MANUFACTURES	1	No Quantity							14171			0
S3	2000	2000	2000	2	0	2	Export	364	Iran	IRN	31	Azerbaijan	AZE								63	CORK, WOOD MANUFACTURES	1	No Quantity							49337			0
S3	2000	2000	2000	2	0	2	Export	364	Iran	IRN	36	Australia	AUS								63	CORK, WOOD MANUFACTURES	1	No Quantity							410			0
S3	2000	2000	2000	2	0	2	Export	364	Iran	IRN	40	Austria	AUT								63	CORK, WOOD MANUFACTURES	1	No Quantity							35418			0
S3	2000	2000	2000	2	0	2	Export	364	Iran	IRN	48	Bahrain	BHR								63	CORK, WOOD MANUFACTURES	1	No Quantity							17857			0
S3	2000	2000	2000	2	0	2	Export	364	Iran	IRN	50	Bangladesh	BGD								63	CORK, WOOD MANUFACTURES	1	No Quantity							722			0
S3	2000	2000	2000	2	0	2	Export	364	Iran	IRN	51	Armenia	ARM								63	CORK, WOOD MANUFACTURES	1	No Quantity							235165			0
S3	2000	2000	2000	2	0	2	Export	364	Iran	IRN	56	Belgium	BEL								63	CORK, WOOD MANUFACTURES	1	No Quantity							13582			0
S3	2000	2000	2000	2	0	2	Export	364	Iran	IRN	70	Bosnia Herzegovina	BIH								63	CORK, WOOD MANUFACTURES	1	No Quantity							71			0
S3	2000	2000	2000	2	0	2	Export	364	Iran	IRN	76	Brazil	BRA								63	CORK, WOOD MANUFACTURES	1	No Quantity							18109			0
S3	2000	2000	2000	2	0	2	Export	364	Iran	IRN	120	Cameroon	CMR								63	CORK, WOOD MANUFACTURES	1	No Quantity							387			0
S3	2000	2000	2000	2	0	2	Export	364	Iran	IRN	124	Canada	CAN								63	CORK, WOOD MANUFACTURES	1	No Quantity							29127			0
S3	2000	2000	2000	2	0	2	Export	364	Iran	IRN	170	Colombia	COL								63	CORK, WOOD MANUFACTURES	1	No Quantity							3245			0
S3	2000	2000	2000	2	0	2	Export	364	Iran	IRN	188	Costa Rica	CRI								63	CORK, WOOD MANUFACTURES	1	No Quantity							334			0
S3	2000	2000	2000	2	0	2	Export	364	Iran	IRN	196	Cyprus	CYP								63	CORK, WOOD MANUFACTURES	1	No Quantity							3987			0
S3	2000	2000	2000	2	0	2	Export	364	Iran	IRN	208	Denmark	DNK								63	CORK, WOOD MANUFACTURES	1	No Quantity							199			0
S3	2000	2000	2000	2	0	2	Export	364	Iran	IRN	251	France	FRA								63	CORK, WOOD MANUFACTURES	1	No Quantity							7679			0
S3	2000	2000	2000	2	0	2	Export	364	Iran	IRN	276	Germany	DEU								63	CORK, WOOD MANUFACTURES	1	No Quantity							56312			0
S3	2000	2000	2000	2	0	2	Export	364	Iran	IRN	300	Greece	GRC								63	CORK, WOOD MANUFACTURES	1	No Quantity							5652			0
S3	2000	2000	2000	2	0	2	Export	364	Iran	IRN	344	China, Hong Kong SAR	HKG								63	CORK, WOOD MANUFACTURES	1	No Quantity							26272			0
S3	2000	2000	2000	2	0	2	Export	364	Iran	IRN	360	Indonesia	IDN								63	CORK, WOOD MANUFACTURES	1	No Quantity							3680			0
S3	2000	2000	2000	2	0	2	Export	364	Iran	IRN	368	Iraq	IRQ								63	CORK, WOOD MANUFACTURES	1	No Quantity							968459			0
S3	2000	2000	2000	2	0	2	Export	364	Iran	IRN	381	Italy	ITA								63	CORK, WOOD MANUFACTURES	1	No Quantity							296076			0
S3	2000	2000	2000	2	0	2	Export	364	Iran	IRN	392	Japan	JPN								63	CORK, WOOD MANUFACTURES	1	No Quantity							9247			0
S3	2000	2000	2000	2	0	2	Export	364	Iran	IRN	398	Kazakhstan	KAZ								63	CORK, WOOD MANUFACTURES	1	No Quantity							27389			0
S3	2000	2000	2000	2	0	2	Export	364	Iran	IRN	400	Jordan	JOR								63	CORK, WOOD MANUFACTURES	1	No Quantity							7773			0
S3	2000	2000	2000	2	0	2	Export	364	Iran	IRN	404	Kenya	KEN								63	CORK, WOOD MANUFACTURES	1	No Quantity							755			0
S3	2000	2000	2000	2	0	2	Export	364	Iran	IRN	414	Kuwait	KWT								63	CORK, WOOD MANUFACTURES	1	No Quantity							179287			0
S3	2000	2000	2000	2	0	2	Export	364	Iran	IRN	417	Kyrgyzstan	KGZ								63	CORK, WOOD MANUFACTURES	1	No Quantity							1659			0
S3	2000	2000	2000	2	0	2	Export	364	Iran	IRN	422	Lebanon	LBN								63	CORK, WOOD MANUFACTURES	1	No Quantity							34754			0
S3	2000	2000	2000	2	0	2	Export	364	Iran	IRN	434	Libya	LBY								63	CORK, WOOD MANUFACTURES	1	No Quantity							27994			0
S3	2000	2000	2000	2	0	2	Export	364	Iran	IRN	458	Malaysia	MYS								63	CORK, WOOD MANUFACTURES	1	No Quantity							1321			0
S3	2000	2000	2000	2	0	2	Export	364	Iran	IRN	484	Mexico	MEX								63	CORK, WOOD MANUFACTURES	1	No Quantity							637			0
S3	2000	2000	2000	2	0	2	Export	364	Iran	IRN	508	Mozambique	MOZ								63	CORK, WOOD MANUFACTURES	1	No Quantity							174			0
S3	2000	2000	2000	2	0	2	Export	364	Iran	IRN	512	Oman	OMN								63	CORK, WOOD MANUFACTURES	1	No Quantity							4098			0
S3	2000	2000	2000	2	0	2	Export	364	Iran	IRN	528	Netherlands	NLD								63	CORK, WOOD MANUFACTURES	1	No Quantity							3026			0
S3	2000	2000	2000	2	0	2	Export	364	Iran	IRN	562	Niger	NER								63	CORK, WOOD MANUFACTURES	1	No Quantity							110			0
S3	2000	2000	2000	2	0	2	Export	364	Iran	IRN	566	Nigeria	NGA								63	CORK, WOOD MANUFACTURES	1	No Quantity							485			0
S3	2000	2000	2000	2	0	2	Export	364	Iran	IRN	579	Norway	NOR								63	CORK, WOOD MANUFACTURES	1	No Quantity							2648			0
S3	2000	2000	2000	2	0	2	Export	364	Iran	IRN	586	Pakistan	PAK								63	CORK, WOOD MANUFACTURES	1	No Quantity							9420			0
S3	2000	2000	2000	2	0	2	Export	364	Iran	IRN	608	Philippines	PHL								63	CORK, WOOD MANUFACTURES	1	No Quantity							142			0
S3	2000	2000	2000	2	0	2	Export	364	Iran	IRN	620	Portugal	PRT								63	CORK, WOOD MANUFACTURES	1	No Quantity							1919			0
S3	2000	2000	2000	2	0	2	Export	364	Iran	IRN	634	Qatar	QAT								63	CORK, WOOD MANUFACTURES	1	No Quantity							8017			0
S3	2000	2000	2000	2	0	2	Export	364	Iran	IRN	642	Romania	ROU								63	CORK, WOOD MANUFACTURES	1	No Quantity							2352			0
S3	2000	2000	2000	2	0	2	Export	364	Iran	IRN	643	Russian Federation	RUS								63	CORK, WOOD MANUFACTURES	1	No Quantity							56239			0
S3	2000	2000	2000	2	0	2	Export	364	Iran	IRN	682	Saudi Arabia	SAU								63	CORK, WOOD MANUFACTURES	1	No Quantity							58842			0
S3	2000	2000	2000	2	0	2	Export	364	Iran	IRN	699	India	IND								63	CORK, WOOD MANUFACTURES	1	No Quantity							3142			0
S3	2000	2000	2000	2	0	2	Export	364	Iran	IRN	702	Singapore	SGP								63	CORK, WOOD MANUFACTURES	1	No Quantity							1623			0
S3	2000	2000	2000	2	0	2	Export	364	Iran	IRN	710	South Africa	ZAF								63	CORK, WOOD MANUFACTURES	1	No Quantity							3089			0
S3	2000	2000	2000	2	0	2	Export	364	Iran	IRN	724	Spain	ESP								63	CORK, WOOD MANUFACTURES	1	No Quantity							390			0
S3	2000	2000	2000	2	0	2	Export	364	Iran	IRN	736	Fmr Sudan	SDN								63	CORK, WOOD MANUFACTURES	1	No Quantity							312			0
S3	2000	2000	2000	2	0	2	Export	364	Iran	IRN	752	Sweden	SWE								63	CORK, WOOD MANUFACTURES	1	No Quantity							299			0
S3	2000	2000	2000	2	0	2	Export	364	Iran	IRN	757	Switzerland	CHE								63	CORK, WOOD MANUFACTURES	1	No Quantity							17203			0
S3	2000	2000	2000	2	0	2	Export	364	Iran	IRN	760	Syria	SYR								63	CORK, WOOD MANUFACTURES	1	No Quantity							1964			0
S3	2000	2000	2000	2	0	2	Export	364	Iran	IRN	762	Tajikistan	TJK								63	CORK, WOOD MANUFACTURES	1	No Quantity							3713			0
S3	2000	2000	2000	2	0	2	Export	364	Iran	IRN	764	Thailand	THA								63	CORK, WOOD MANUFACTURES	1	No Quantity							10			0
S3	2000	2000	2000	2	0	2	Export	364	Iran	IRN	784	United Arab Emirates	ARE								63	CORK, WOOD MANUFACTURES	1	No Quantity							307829			0
S3	2000	2000	2000	2	0	2	Export	364	Iran	IRN	788	Tunisia	TUN								63	CORK, WOOD MANUFACTURES	1	No Quantity							13989			0
S3	2000	2000	2000	2	0	2	Export	364	Iran	IRN	792	Turkey	TUR								63	CORK, WOOD MANUFACTURES	1	No Quantity							438232			0
S3	2000	2000	2000	2	0	2	Export	364	Iran	IRN	795	Turkmenistan	TKM								63	CORK, WOOD MANUFACTURES	1	No Quantity							566103			0
S3	2000	2000	2000	2	0	2	Export	364	Iran	IRN	800	Uganda	UGA								63	CORK, WOOD MANUFACTURES	1	No Quantity							10			0
S3	2000	2000	2000	2	0	2	Export	364	Iran	IRN	804	Ukraine	UKR								63	CORK, WOOD MANUFACTURES	1	No Quantity							104563			0
S3	2000	2000	2000	2	0	2	Export	364	Iran	IRN	807	North Macedonia	MKD								63	CORK, WOOD MANUFACTURES	1	No Quantity							63			0
S3	2000	2000	2000	2	0	2	Export	364	Iran	IRN	818	Egypt	EGY								63	CORK, WOOD MANUFACTURES	1	No Quantity							28963			0
S3	2000	2000	2000	2	0	2	Export	364	Iran	IRN	826	United Kingdom	GBR								63	CORK, WOOD MANUFACTURES	1	No Quantity							9864			0
S3	2000	2000	2000	2	0	2	Export	364	Iran	IRN	834	United Rep. of Tanzania	TZA								63	CORK, WOOD MANUFACTURES	1	No Quantity							425			0
S3	2000	2000	2000	2	0	2	Export	364	Iran	IRN	838	Free Zones									63	CORK, WOOD MANUFACTURES	1	No Quantity							71291			0
S3	2000	2000	2000	2	0	2	Export	364	Iran	IRN	842	USA	USA								63	CORK, WOOD MANUFACTURES	1	No Quantity							1669			0
S3	2000	2000	2000	2	0	2	Export	364	Iran	IRN	860	Uzbekistan	UZB								63	CORK, WOOD MANUFACTURES	1	No Quantity							3276			0
S3	2000	2000	2000	2	0	2	Export	364	Iran	IRN	862	Venezuela	VEN								63	CORK, WOOD MANUFACTURES	1	No Quantity							11539			0
S3	2000	2000	2000	2	0	2	Export	364	Iran	IRN	887	Yemen	YEM								63	CORK, WOOD MANUFACTURES	1	No Quantity							200			0
S3	2000	2000	2000	2	0	2	Export	368	Iraq	IRQ	0	World	WLD								63	CORK, WOOD MANUFACTURES	1	No Quantity							25677			0
S3	2000	2000	2000	2	0	2	Export	368	Iraq	IRQ	634	Qatar	QAT								63	CORK, WOOD MANUFACTURES	1	No Quantity							25539			0
S3	2000	2000	2000	2	0	2	Export	368	Iraq	IRQ	784	United Arab Emirates	ARE								63	CORK, WOOD MANUFACTURES	1	No Quantity							138			0
S3	2000	2000	2000	2	0	2	Export	364	Iran	IRN	0	World	WLD								64	PAPER,PAPERBOARD,ETC.	1	No Quantity							4039846			0
S3	2000	2000	2000	2	0	2	Export	364	Iran	IRN	4	Afghanistan	AFG								64	PAPER,PAPERBOARD,ETC.	1	No Quantity							317528			0
S3	2000	2000	2000	2	0	2	Export	364	Iran	IRN	31	Azerbaijan	AZE								64	PAPER,PAPERBOARD,ETC.	1	No Quantity							561298			0
S3	2000	2000	2000	2	0	2	Export	364	Iran	IRN	40	Austria	AUT								64	PAPER,PAPERBOARD,ETC.	1	No Quantity							258			0
S3	2000	2000	2000	2	0	2	Export	364	Iran	IRN	48	Bahrain	BHR								64	PAPER,PAPERBOARD,ETC.	1	No Quantity							654			0
S3	2000	2000	2000	2	0	2	Export	364	Iran	IRN	51	Armenia	ARM								64	PAPER,PAPERBOARD,ETC.	1	No Quantity							1036486			0
S3	2000	2000	2000	2	0	2	Export	364	Iran	IRN	70	Bosnia Herzegovina	BIH								64	PAPER,PAPERBOARD,ETC.	1	No Quantity							2221			0
S3	2000	2000	2000	2	0	2	Export	364	Iran	IRN	124	Canada	CAN								64	PAPER,PAPERBOARD,ETC.	1	No Quantity							2675			0
S3	2000	2000	2000	2	0	2	Export	364	Iran	IRN	170	Colombia	COL								64	PAPER,PAPERBOARD,ETC.	1	No Quantity							24			0
S3	2000	2000	2000	2	0	2	Export	364	Iran	IRN	251	France	FRA								64	PAPER,PAPERBOARD,ETC.	1	No Quantity							51011			0
S3	2000	2000	2000	2	0	2	Export	364	Iran	IRN	268	Georgia	GEO								64	PAPER,PAPERBOARD,ETC.	1	No Quantity							19682			0
S3	2000	2000	2000	2	0	2	Export	364	Iran	IRN	270	Gambia	GMB								64	PAPER,PAPERBOARD,ETC.	1	No Quantity							7337			0
S3	2000	2000	2000	2	0	2	Export	364	Iran	IRN	276	Germany	DEU								64	PAPER,PAPERBOARD,ETC.	1	No Quantity							4893			0
S3	2000	2000	2000	2	0	2	Export	364	Iran	IRN	300	Greece	GRC								64	PAPER,PAPERBOARD,ETC.	1	No Quantity							8190			0
S3	2000	2000	2000	2	0	2	Export	364	Iran	IRN	368	Iraq	IRQ								64	PAPER,PAPERBOARD,ETC.	1	No Quantity							275864			0
S3	2000	2000	2000	2	0	2	Export	364	Iran	IRN	381	Italy	ITA								64	PAPER,PAPERBOARD,ETC.	1	No Quantity							11070			0
S3	2000	2000	2000	2	0	2	Export	364	Iran	IRN	398	Kazakhstan	KAZ								64	PAPER,PAPERBOARD,ETC.	1	No Quantity							27827			0
S3	2000	2000	2000	2	0	2	Export	364	Iran	IRN	414	Kuwait	KWT								64	PAPER,PAPERBOARD,ETC.	1	No Quantity							17386			0
S3	2000	2000	2000	2	0	2	Export	364	Iran	IRN	417	Kyrgyzstan	KGZ								64	PAPER,PAPERBOARD,ETC.	1	No Quantity							19114			0
S3	2000	2000	2000	2	0	2	Export	364	Iran	IRN	422	Lebanon	LBN								64	PAPER,PAPERBOARD,ETC.	1	No Quantity							1168			0
S3	2000	2000	2000	2	0	2	Export	364	Iran	IRN	428	Latvia	LVA								64	PAPER,PAPERBOARD,ETC.	1	No Quantity							1647			0
S3	2000	2000	2000	2	0	2	Export	364	Iran	IRN	434	Libya	LBY								64	PAPER,PAPERBOARD,ETC.	1	No Quantity							80			0
S3	2000	2000	2000	2	0	2	Export	364	Iran	IRN	512	Oman	OMN								64	PAPER,PAPERBOARD,ETC.	1	No Quantity							108			0
S3	2000	2000	2000	2	0	2	Export	364	Iran	IRN	528	Netherlands	NLD								64	PAPER,PAPERBOARD,ETC.	1	No Quantity							20			0
S3	2000	2000	2000	2	0	2	Export	364	Iran	IRN	579	Norway	NOR								64	PAPER,PAPERBOARD,ETC.	1	No Quantity							112			0
S3	2000	2000	2000	2	0	2	Export	364	Iran	IRN	634	Qatar	QAT								64	PAPER,PAPERBOARD,ETC.	1	No Quantity							137950			0
S3	2000	2000	2000	2	0	2	Export	364	Iran	IRN	642	Romania	ROU								64	PAPER,PAPERBOARD,ETC.	1	No Quantity							32424			0
S3	2000	2000	2000	2	0	2	Export	364	Iran	IRN	643	Russian Federation	RUS								64	PAPER,PAPERBOARD,ETC.	1	No Quantity							1064			0
S3	2000	2000	2000	2	0	2	Export	364	Iran	IRN	682	Saudi Arabia	SAU								64	PAPER,PAPERBOARD,ETC.	1	No Quantity							549883			0
S3	2000	2000	2000	2	0	2	Export	364	Iran	IRN	736	Fmr Sudan	SDN								64	PAPER,PAPERBOARD,ETC.	1	No Quantity							9541			0
S3	2000	2000	2000	2	0	2	Export	364	Iran	IRN	752	Sweden	SWE								64	PAPER,PAPERBOARD,ETC.	1	No Quantity							1246			0
S3	2000	2000	2000	2	0	2	Export	364	Iran	IRN	762	Tajikistan	TJK								64	PAPER,PAPERBOARD,ETC.	1	No Quantity							21379			0
S3	2000	2000	2000	2	0	2	Export	364	Iran	IRN	784	United Arab Emirates	ARE								64	PAPER,PAPERBOARD,ETC.	1	No Quantity							82414			0
S3	2000	2000	2000	2	0	2	Export	364	Iran	IRN	788	Tunisia	TUN								64	PAPER,PAPERBOARD,ETC.	1	No Quantity							6548			0
S3	2000	2000	2000	2	0	2	Export	364	Iran	IRN	792	Turkey	TUR								64	PAPER,PAPERBOARD,ETC.	1	No Quantity							265101			0
S3	2000	2000	2000	2	0	2	Export	364	Iran	IRN	795	Turkmenistan	TKM								64	PAPER,PAPERBOARD,ETC.	1	No Quantity							482301			0
S3	2000	2000	2000	2	0	2	Export	364	Iran	IRN	804	Ukraine	UKR								64	PAPER,PAPERBOARD,ETC.	1	No Quantity							2162			0
S3	2000	2000	2000	2	0	2	Export	364	Iran	IRN	826	United Kingdom	GBR								64	PAPER,PAPERBOARD,ETC.	1	No Quantity							241			0
S3	2000	2000	2000	2	0	2	Export	364	Iran	IRN	842	USA	USA								64	PAPER,PAPERBOARD,ETC.	1	No Quantity							170			0
S3	2000	2000	2000	2	0	2	Export	364	Iran	IRN	860	Uzbekistan	UZB								64	PAPER,PAPERBOARD,ETC.	1	No Quantity							80769			0
S3	2000	2000	2000	2	0	2	Export	364	Iran	IRN	0	World	WLD								65	TEXTILE YARN,FABRIC,ETC.	1	No Quantity							765659561			0
S3	2000	2000	2000	2	0	2	Export	364	Iran	IRN	4	Afghanistan	AFG								65	TEXTILE YARN,FABRIC,ETC.	1	No Quantity							2332830			0
S3	2000	2000	2000	2	0	2	Export	364	Iran	IRN	8	Albania	ALB								65	TEXTILE YARN,FABRIC,ETC.	1	No Quantity							220444			0
S3	2000	2000	2000	2	0	2	Export	364	Iran	IRN	24	Angola	AGO								65	TEXTILE YARN,FABRIC,ETC.	1	No Quantity							33380			0
S3	2000	2000	2000	2	0	2	Export	364	Iran	IRN	31	Azerbaijan	AZE								65	TEXTILE YARN,FABRIC,ETC.	1	No Quantity							12790146			0
S3	2000	2000	2000	2	0	2	Export	364	Iran	IRN	32	Argentina	ARG								65	TEXTILE YARN,FABRIC,ETC.	1	No Quantity							7236			0
S3	2000	2000	2000	2	0	2	Export	364	Iran	IRN	36	Australia	AUS								65	TEXTILE YARN,FABRIC,ETC.	1	No Quantity							7934744			0
S3	2000	2000	2000	2	0	2	Export	364	Iran	IRN	40	Austria	AUT								65	TEXTILE YARN,FABRIC,ETC.	1	No Quantity							8088209			0
S3	2000	2000	2000	2	0	2	Export	364	Iran	IRN	48	Bahrain	BHR								65	TEXTILE YARN,FABRIC,ETC.	1	No Quantity							3149244			0
S3	2000	2000	2000	2	0	2	Export	364	Iran	IRN	50	Bangladesh	BGD								65	TEXTILE YARN,FABRIC,ETC.	1	No Quantity							64317			0
S3	2000	2000	2000	2	0	2	Export	364	Iran	IRN	51	Armenia	ARM								65	TEXTILE YARN,FABRIC,ETC.	1	No Quantity							2016847			0
S3	2000	2000	2000	2	0	2	Export	364	Iran	IRN	56	Belgium	BEL								65	TEXTILE YARN,FABRIC,ETC.	1	No Quantity							4740732			0
S3	2000	2000	2000	2	0	2	Export	364	Iran	IRN	68	Bolivia (Plurinational State of)	BOL								65	TEXTILE YARN,FABRIC,ETC.	1	No Quantity							148538			0
S3	2000	2000	2000	2	0	2	Export	364	Iran	IRN	70	Bosnia Herzegovina	BIH								65	TEXTILE YARN,FABRIC,ETC.	1	No Quantity							34363			0
S3	2000	2000	2000	2	0	2	Export	364	Iran	IRN	72	Botswana	BWA								65	TEXTILE YARN,FABRIC,ETC.	1	No Quantity							2550			0
S3	2000	2000	2000	2	0	2	Export	364	Iran	IRN	76	Brazil	BRA								65	TEXTILE YARN,FABRIC,ETC.	1	No Quantity							3156131			0
S3	2000	2000	2000	2	0	2	Export	364	Iran	IRN	96	Brunei Darussalam	BRN								65	TEXTILE YARN,FABRIC,ETC.	1	No Quantity							94164			0
S3	2000	2000	2000	2	0	2	Export	364	Iran	IRN	100	Bulgaria	BGR								65	TEXTILE YARN,FABRIC,ETC.	1	No Quantity							67930			0
S3	2000	2000	2000	2	0	2	Export	364	Iran	IRN	112	Belarus	BLR								65	TEXTILE YARN,FABRIC,ETC.	1	No Quantity							5937			0
S3	2000	2000	2000	2	0	2	Export	364	Iran	IRN	120	Cameroon	CMR								65	TEXTILE YARN,FABRIC,ETC.	1	No Quantity							20530			0
S3	2000	2000	2000	2	0	2	Export	364	Iran	IRN	124	Canada	CAN								65	TEXTILE YARN,FABRIC,ETC.	1	No Quantity							48045755			0
S3	2000	2000	2000	2	0	2	Export	364	Iran	IRN	140	Central African Rep.	CAF								65	TEXTILE YARN,FABRIC,ETC.	1	No Quantity							32178			0
S3	2000	2000	2000	2	0	2	Export	364	Iran	IRN	152	Chile	CHL								65	TEXTILE YARN,FABRIC,ETC.	1	No Quantity							151782			0
S3	2000	2000	2000	2	0	2	Export	364	Iran	IRN	170	Colombia	COL								65	TEXTILE YARN,FABRIC,ETC.	1	No Quantity							970555			0
S3	2000	2000	2000	2	0	2	Export	364	Iran	IRN	178	Congo	COG								65	TEXTILE YARN,FABRIC,ETC.	1	No Quantity							23591			0
S3	2000	2000	2000	2	0	2	Export	364	Iran	IRN	188	Costa Rica	CRI								65	TEXTILE YARN,FABRIC,ETC.	1	No Quantity							23586			0
S3	2000	2000	2000	2	0	2	Export	364	Iran	IRN	191	Croatia	HRV								65	TEXTILE YARN,FABRIC,ETC.	1	No Quantity							28347			0
S3	2000	2000	2000	2	0	2	Export	364	Iran	IRN	192	Cuba	CUB								65	TEXTILE YARN,FABRIC,ETC.	1	No Quantity							36829			0
S3	2000	2000	2000	2	0	2	Export	364	Iran	IRN	196	Cyprus	CYP								65	TEXTILE YARN,FABRIC,ETC.	1	No Quantity							1080155			0
S3	2000	2000	2000	2	0	2	Export	364	Iran	IRN	203	Czechia	CZE								65	TEXTILE YARN,FABRIC,ETC.	1	No Quantity							91420			0
S3	2000	2000	2000	2	0	2	Export	364	Iran	IRN	208	Denmark	DNK								65	TEXTILE YARN,FABRIC,ETC.	1	No Quantity							7904878			0
S3	2000	2000	2000	2	0	2	Export	364	Iran	IRN	212	Dominica	DMA								65	TEXTILE YARN,FABRIC,ETC.	1	No Quantity							2860			0
S3	2000	2000	2000	2	0	2	Export	364	Iran	IRN	218	Ecuador	ECU								65	TEXTILE YARN,FABRIC,ETC.	1	No Quantity							32378			0
S3	2000	2000	2000	2	0	2	Export	364	Iran	IRN	222	El Salvador	SLV								65	TEXTILE YARN,FABRIC,ETC.	1	No Quantity							21538			0
S3	2000	2000	2000	2	0	2	Export	364	Iran	IRN	233	Estonia	EST								65	TEXTILE YARN,FABRIC,ETC.	1	No Quantity							10218			0
S3	2000	2000	2000	2	0	2	Export	364	Iran	IRN	246	Finland	FIN								65	TEXTILE YARN,FABRIC,ETC.	1	No Quantity							160061			0
S3	2000	2000	2000	2	0	2	Export	364	Iran	IRN	251	France	FRA								65	TEXTILE YARN,FABRIC,ETC.	1	No Quantity							20836934			0
S3	2000	2000	2000	2	0	2	Export	364	Iran	IRN	262	Djibouti	DJI								65	TEXTILE YARN,FABRIC,ETC.	1	No Quantity							6070			0
S3	2000	2000	2000	2	0	2	Export	364	Iran	IRN	268	Georgia	GEO								65	TEXTILE YARN,FABRIC,ETC.	1	No Quantity							472407			0
S3	2000	2000	2000	2	0	2	Export	364	Iran	IRN	270	Gambia	GMB								65	TEXTILE YARN,FABRIC,ETC.	1	No Quantity							22729			0
S3	2000	2000	2000	2	0	2	Export	364	Iran	IRN	276	Germany	DEU								65	TEXTILE YARN,FABRIC,ETC.	1	No Quantity							220742124			0
S3	2000	2000	2000	2	0	2	Export	364	Iran	IRN	288	Ghana	GHA								65	TEXTILE YARN,FABRIC,ETC.	1	No Quantity							45396			0
S3	2000	2000	2000	2	0	2	Export	364	Iran	IRN	300	Greece	GRC								65	TEXTILE YARN,FABRIC,ETC.	1	No Quantity							2869139			0
S3	2000	2000	2000	2	0	2	Export	364	Iran	IRN	320	Guatemala	GTM								65	TEXTILE YARN,FABRIC,ETC.	1	No Quantity							17845			0
S3	2000	2000	2000	2	0	2	Export	364	Iran	IRN	324	Guinea	GIN								65	TEXTILE YARN,FABRIC,ETC.	1	No Quantity							161			0
S3	2000	2000	2000	2	0	2	Export	364	Iran	IRN	332	Haiti	HTI								65	TEXTILE YARN,FABRIC,ETC.	1	No Quantity							26251			0
S3	2000	2000	2000	2	0	2	Export	364	Iran	IRN	340	Honduras	HND								65	TEXTILE YARN,FABRIC,ETC.	1	No Quantity							9492			0
S3	2000	2000	2000	2	0	2	Export	364	Iran	IRN	344	China, Hong Kong SAR	HKG								65	TEXTILE YARN,FABRIC,ETC.	1	No Quantity							299321			0
S3	2000	2000	2000	2	0	2	Export	364	Iran	IRN	348	Hungary	HUN								65	TEXTILE YARN,FABRIC,ETC.	1	No Quantity							815849			0
S3	2000	2000	2000	2	0	2	Export	364	Iran	IRN	360	Indonesia	IDN								65	TEXTILE YARN,FABRIC,ETC.	1	No Quantity							18811			0
S3	2000	2000	2000	2	0	2	Export	364	Iran	IRN	368	Iraq	IRQ								65	TEXTILE YARN,FABRIC,ETC.	1	No Quantity							7556307			0
S3	2000	2000	2000	2	0	2	Export	364	Iran	IRN	372	Ireland	IRL								65	TEXTILE YARN,FABRIC,ETC.	1	No Quantity							60688			0
S3	2000	2000	2000	2	0	2	Export	364	Iran	IRN	381	Italy	ITA								65	TEXTILE YARN,FABRIC,ETC.	1	No Quantity							83984512			0
S3	2000	2000	2000	2	0	2	Export	364	Iran	IRN	384	Côte d'Ivoire	CIV								65	TEXTILE YARN,FABRIC,ETC.	1	No Quantity							2450			0
S3	2000	2000	2000	2	0	2	Export	364	Iran	IRN	392	Japan	JPN								65	TEXTILE YARN,FABRIC,ETC.	1	No Quantity							30716484			0
S3	2000	2000	2000	2	0	2	Export	364	Iran	IRN	398	Kazakhstan	KAZ								65	TEXTILE YARN,FABRIC,ETC.	1	No Quantity							4321616			0
S3	2000	2000	2000	2	0	2	Export	364	Iran	IRN	400	Jordan	JOR								65	TEXTILE YARN,FABRIC,ETC.	1	No Quantity							870312			0
S3	2000	2000	2000	2	0	2	Export	364	Iran	IRN	404	Kenya	KEN								65	TEXTILE YARN,FABRIC,ETC.	1	No Quantity							99918			0
S3	2000	2000	2000	2	0	2	Export	364	Iran	IRN	410	Rep. of Korea	KOR								65	TEXTILE YARN,FABRIC,ETC.	1	No Quantity							391788			0
S3	2000	2000	2000	2	0	2	Export	364	Iran	IRN	414	Kuwait	KWT								65	TEXTILE YARN,FABRIC,ETC.	1	No Quantity							7177293			0
S3	2000	2000	2000	2	0	2	Export	364	Iran	IRN	417	Kyrgyzstan	KGZ								65	TEXTILE YARN,FABRIC,ETC.	1	No Quantity							5109473			0
S3	2000	2000	2000	2	0	2	Export	364	Iran	IRN	422	Lebanon	LBN								65	TEXTILE YARN,FABRIC,ETC.	1	No Quantity							9725975			0
S3	2000	2000	2000	2	0	2	Export	364	Iran	IRN	434	Libya	LBY								65	TEXTILE YARN,FABRIC,ETC.	1	No Quantity							15758			0
S3	2000	2000	2000	2	0	2	Export	364	Iran	IRN	440	Lithuania	LTU								65	TEXTILE YARN,FABRIC,ETC.	1	No Quantity							5798			0
S3	2000	2000	2000	2	0	2	Export	364	Iran	IRN	442	Luxembourg	LUX								65	TEXTILE YARN,FABRIC,ETC.	1	No Quantity							253240			0
S3	2000	2000	2000	2	0	2	Export	364	Iran	IRN	458	Malaysia	MYS								65	TEXTILE YARN,FABRIC,ETC.	1	No Quantity							1891996			0
S3	2000	2000	2000	2	0	2	Export	364	Iran	IRN	466	Mali	MLI								65	TEXTILE YARN,FABRIC,ETC.	1	No Quantity							204			0
S3	2000	2000	2000	2	0	2	Export	364	Iran	IRN	470	Malta	MLT								65	TEXTILE YARN,FABRIC,ETC.	1	No Quantity							92325			0
S3	2000	2000	2000	2	0	2	Export	364	Iran	IRN	478	Mauritania	MRT								65	TEXTILE YARN,FABRIC,ETC.	1	No Quantity							4484			0
S3	2000	2000	2000	2	0	2	Export	364	Iran	IRN	480	Mauritius	MUS								65	TEXTILE YARN,FABRIC,ETC.	1	No Quantity							12898			0
S3	2000	2000	2000	2	0	2	Export	364	Iran	IRN	484	Mexico	MEX								65	TEXTILE YARN,FABRIC,ETC.	1	No Quantity							1121410			0
S3	2000	2000	2000	2	0	2	Export	364	Iran	IRN	490	Other Asia, nes									65	TEXTILE YARN,FABRIC,ETC.	1	No Quantity							84643			0
S3	2000	2000	2000	2	0	2	Export	364	Iran	IRN	504	Morocco	MAR								65	TEXTILE YARN,FABRIC,ETC.	1	No Quantity							66527			0
S3	2000	2000	2000	2	0	2	Export	364	Iran	IRN	508	Mozambique	MOZ								65	TEXTILE YARN,FABRIC,ETC.	1	No Quantity							12489			0
S3	2000	2000	2000	2	0	2	Export	364	Iran	IRN	512	Oman	OMN								65	TEXTILE YARN,FABRIC,ETC.	1	No Quantity							832600			0
S3	2000	2000	2000	2	0	2	Export	364	Iran	IRN	516	Namibia	NAM								65	TEXTILE YARN,FABRIC,ETC.	1	No Quantity							106741			0
S3	2000	2000	2000	2	0	2	Export	364	Iran	IRN	528	Netherlands	NLD								65	TEXTILE YARN,FABRIC,ETC.	1	No Quantity							1159639			0
S3	2000	2000	2000	2	0	2	Export	364	Iran	IRN	554	New Zealand	NZL								65	TEXTILE YARN,FABRIC,ETC.	1	No Quantity							708171			0
S3	2000	2000	2000	2	0	2	Export	364	Iran	IRN	558	Nicaragua	NIC								65	TEXTILE YARN,FABRIC,ETC.	1	No Quantity							24216			0
S3	2000	2000	2000	2	0	2	Export	364	Iran	IRN	566	Nigeria	NGA								65	TEXTILE YARN,FABRIC,ETC.	1	No Quantity							78061			0
S3	2000	2000	2000	2	0	2	Export	364	Iran	IRN	579	Norway	NOR								65	TEXTILE YARN,FABRIC,ETC.	1	No Quantity							3429228			0
S3	2000	2000	2000	2	0	2	Export	364	Iran	IRN	586	Pakistan	PAK								65	TEXTILE YARN,FABRIC,ETC.	1	No Quantity							544665			0
S3	2000	2000	2000	2	0	2	Export	364	Iran	IRN	591	Panama	PAN								65	TEXTILE YARN,FABRIC,ETC.	1	No Quantity							88300			0
S3	2000	2000	2000	2	0	2	Export	364	Iran	IRN	600	Paraguay	PRY								65	TEXTILE YARN,FABRIC,ETC.	1	No Quantity							674			0
S3	2000	2000	2000	2	0	2	Export	364	Iran	IRN	604	Peru	PER								65	TEXTILE YARN,FABRIC,ETC.	1	No Quantity							24831			0
S3	2000	2000	2000	2	0	2	Export	364	Iran	IRN	608	Philippines	PHL								65	TEXTILE YARN,FABRIC,ETC.	1	No Quantity							403363			0
S3	2000	2000	2000	2	0	2	Export	364	Iran	IRN	616	Poland	POL								65	TEXTILE YARN,FABRIC,ETC.	1	No Quantity							95195			0
S3	2000	2000	2000	2	0	2	Export	364	Iran	IRN	620	Portugal	PRT								65	TEXTILE YARN,FABRIC,ETC.	1	No Quantity							2355543			0
S3	2000	2000	2000	2	0	2	Export	364	Iran	IRN	624	Guinea-Bissau	GNB								65	TEXTILE YARN,FABRIC,ETC.	1	No Quantity							22729			0
S3	2000	2000	2000	2	0	2	Export	364	Iran	IRN	634	Qatar	QAT								65	TEXTILE YARN,FABRIC,ETC.	1	No Quantity							3648329			0
S3	2000	2000	2000	2	0	2	Export	364	Iran	IRN	642	Romania	ROU								65	TEXTILE YARN,FABRIC,ETC.	1	No Quantity							239920			0
S3	2000	2000	2000	2	0	2	Export	364	Iran	IRN	643	Russian Federation	RUS								65	TEXTILE YARN,FABRIC,ETC.	1	No Quantity							2903530			0
S3	2000	2000	2000	2	0	2	Export	364	Iran	IRN	646	Rwanda	RWA								65	TEXTILE YARN,FABRIC,ETC.	1	No Quantity							24375			0
S3	2000	2000	2000	2	0	2	Export	364	Iran	IRN	682	Saudi Arabia	SAU								65	TEXTILE YARN,FABRIC,ETC.	1	No Quantity							11280633			0
S3	2000	2000	2000	2	0	2	Export	364	Iran	IRN	686	Senegal	SEN								65	TEXTILE YARN,FABRIC,ETC.	1	No Quantity							36460			0
S3	2000	2000	2000	2	0	2	Export	364	Iran	IRN	699	India	IND								65	TEXTILE YARN,FABRIC,ETC.	1	No Quantity							136575			0
S3	2000	2000	2000	2	0	2	Export	364	Iran	IRN	702	Singapore	SGP								65	TEXTILE YARN,FABRIC,ETC.	1	No Quantity							5254199			0
S3	2000	2000	2000	2	0	2	Export	364	Iran	IRN	703	Slovakia	SVK								65	TEXTILE YARN,FABRIC,ETC.	1	No Quantity							70435			0
S3	2000	2000	2000	2	0	2	Export	364	Iran	IRN	704	Viet Nam	VNM								65	TEXTILE YARN,FABRIC,ETC.	1	No Quantity							18743			0
S3	2000	2000	2000	2	0	2	Export	364	Iran	IRN	705	Slovenia	SVN								65	TEXTILE YARN,FABRIC,ETC.	1	No Quantity							86489			0
S3	2000	2000	2000	2	0	2	Export	364	Iran	IRN	710	South Africa	ZAF								65	TEXTILE YARN,FABRIC,ETC.	1	No Quantity							4653425			0
S3	2000	2000	2000	2	0	2	Export	364	Iran	IRN	716	Zimbabwe	ZWE								65	TEXTILE YARN,FABRIC,ETC.	1	No Quantity							50929			0
S3	2000	2000	2000	2	0	2	Export	364	Iran	IRN	724	Spain	ESP								65	TEXTILE YARN,FABRIC,ETC.	1	No Quantity							6245808			0
S3	2000	2000	2000	2	0	2	Export	364	Iran	IRN	736	Fmr Sudan	SDN								65	TEXTILE YARN,FABRIC,ETC.	1	No Quantity							3201			0
S3	2000	2000	2000	2	0	2	Export	364	Iran	IRN	752	Sweden	SWE								65	TEXTILE YARN,FABRIC,ETC.	1	No Quantity							8116911			0
S3	2000	2000	2000	2	0	2	Export	364	Iran	IRN	757	Switzerland	CHE								65	TEXTILE YARN,FABRIC,ETC.	1	No Quantity							29610052			0
S3	2000	2000	2000	2	0	2	Export	364	Iran	IRN	760	Syria	SYR								65	TEXTILE YARN,FABRIC,ETC.	1	No Quantity							169684			0
S3	2000	2000	2000	2	0	2	Export	364	Iran	IRN	762	Tajikistan	TJK								65	TEXTILE YARN,FABRIC,ETC.	1	No Quantity							1899204			0
S3	2000	2000	2000	2	0	2	Export	364	Iran	IRN	764	Thailand	THA								65	TEXTILE YARN,FABRIC,ETC.	1	No Quantity							103559			0
S3	2000	2000	2000	2	0	2	Export	364	Iran	IRN	784	United Arab Emirates	ARE								65	TEXTILE YARN,FABRIC,ETC.	1	No Quantity							44395702			0
S3	2000	2000	2000	2	0	2	Export	364	Iran	IRN	788	Tunisia	TUN								65	TEXTILE YARN,FABRIC,ETC.	1	No Quantity							99849			0
S3	2000	2000	2000	2	0	2	Export	364	Iran	IRN	792	Turkey	TUR								65	TEXTILE YARN,FABRIC,ETC.	1	No Quantity							6905563			0
S3	2000	2000	2000	2	0	2	Export	364	Iran	IRN	795	Turkmenistan	TKM								65	TEXTILE YARN,FABRIC,ETC.	1	No Quantity							7018289			0
S3	2000	2000	2000	2	0	2	Export	364	Iran	IRN	800	Uganda	UGA								65	TEXTILE YARN,FABRIC,ETC.	1	No Quantity							43543			0
S3	2000	2000	2000	2	0	2	Export	364	Iran	IRN	804	Ukraine	UKR								65	TEXTILE YARN,FABRIC,ETC.	1	No Quantity							14862389			0
S3	2000	2000	2000	2	0	2	Export	364	Iran	IRN	807	North Macedonia	MKD								65	TEXTILE YARN,FABRIC,ETC.	1	No Quantity							168044			0
S3	2000	2000	2000	2	0	2	Export	364	Iran	IRN	818	Egypt	EGY								65	TEXTILE YARN,FABRIC,ETC.	1	No Quantity							2328715			0
S3	2000	2000	2000	2	0	2	Export	364	Iran	IRN	826	United Kingdom	GBR								65	TEXTILE YARN,FABRIC,ETC.	1	No Quantity							13525044			0
S3	2000	2000	2000	2	0	2	Export	364	Iran	IRN	834	United Rep. of Tanzania	TZA								65	TEXTILE YARN,FABRIC,ETC.	1	No Quantity							117324			0
S3	2000	2000	2000	2	0	2	Export	364	Iran	IRN	838	Free Zones									65	TEXTILE YARN,FABRIC,ETC.	1	No Quantity							571037			0
S3	2000	2000	2000	2	0	2	Export	364	Iran	IRN	842	USA	USA								65	TEXTILE YARN,FABRIC,ETC.	1	No Quantity							72175680			0
S3	2000	2000	2000	2	0	2	Export	364	Iran	IRN	854	Burkina Faso	BFA								65	TEXTILE YARN,FABRIC,ETC.	1	No Quantity							10012			0
S3	2000	2000	2000	2	0	2	Export	364	Iran	IRN	858	Uruguay	URY								65	TEXTILE YARN,FABRIC,ETC.	1	No Quantity							1033799			0
S3	2000	2000	2000	2	0	2	Export	364	Iran	IRN	860	Uzbekistan	UZB								65	TEXTILE YARN,FABRIC,ETC.	1	No Quantity							13295595			0
S3	2000	2000	2000	2	0	2	Export	364	Iran	IRN	862	Venezuela	VEN								65	TEXTILE YARN,FABRIC,ETC.	1	No Quantity							684569			0
S3	2000	2000	2000	2	0	2	Export	364	Iran	IRN	887	Yemen	YEM								65	TEXTILE YARN,FABRIC,ETC.	1	No Quantity							605989			0
S3	2000	2000	2000	2	0	2	Export	364	Iran	IRN	891	Serbia and Montenegro	SCG								65	TEXTILE YARN,FABRIC,ETC.	1	No Quantity							90192			0
S3	2000	2000	2000	2	0	2	Export	364	Iran	IRN	894	Zambia	ZMB								65	TEXTILE YARN,FABRIC,ETC.	1	No Quantity							16289			0
S3	2000	2000	2000	2	0	2	Export	368	Iraq	IRQ	0	World	WLD								65	TEXTILE YARN,FABRIC,ETC.	1	No Quantity							277655			0
S3	2000	2000	2000	2	0	2	Export	368	Iraq	IRQ	364	Iran	IRN								65	TEXTILE YARN,FABRIC,ETC.	1	No Quantity							19153			0
S3	2000	2000	2000	2	0	2	Export	368	Iraq	IRQ	400	Jordan	JOR								65	TEXTILE YARN,FABRIC,ETC.	1	No Quantity							91064			0
S3	2000	2000	2000	2	0	2	Export	368	Iraq	IRQ	422	Lebanon	LBN								65	TEXTILE YARN,FABRIC,ETC.	1	No Quantity							40549			0
S3	2000	2000	2000	2	0	2	Export	368	Iraq	IRQ	760	Syria	SYR								65	TEXTILE YARN,FABRIC,ETC.	1	No Quantity							106612			0
S3	2000	2000	2000	2	0	2	Export	368	Iraq	IRQ	784	United Arab Emirates	ARE								65	TEXTILE YARN,FABRIC,ETC.	1	No Quantity							20276			0
S3	2000	2000	2000	2	0	2	Export	364	Iran	IRN	0	World	WLD								66	NON-METAL.MINERAL MANFCT	1	No Quantity							114284743			0
S3	2000	2000	2000	2	0	2	Export	364	Iran	IRN	4	Afghanistan	AFG								66	NON-METAL.MINERAL MANFCT	1	No Quantity							5525137			0
S3	2000	2000	2000	2	0	2	Export	364	Iran	IRN	8	Albania	ALB								66	NON-METAL.MINERAL MANFCT	1	No Quantity							56076			0
S3	2000	2000	2000	2	0	2	Export	364	Iran	IRN	24	Angola	AGO								66	NON-METAL.MINERAL MANFCT	1	No Quantity							1606			0
S3	2000	2000	2000	2	0	2	Export	364	Iran	IRN	31	Azerbaijan	AZE								66	NON-METAL.MINERAL MANFCT	1	No Quantity							18039739			0
S3	2000	2000	2000	2	0	2	Export	364	Iran	IRN	36	Australia	AUS								66	NON-METAL.MINERAL MANFCT	1	No Quantity							263283			0
S3	2000	2000	2000	2	0	2	Export	364	Iran	IRN	40	Austria	AUT								66	NON-METAL.MINERAL MANFCT	1	No Quantity							37129			0
S3	2000	2000	2000	2	0	2	Export	364	Iran	IRN	48	Bahrain	BHR								66	NON-METAL.MINERAL MANFCT	1	No Quantity							281356			0
S3	2000	2000	2000	2	0	2	Export	364	Iran	IRN	50	Bangladesh	BGD								66	NON-METAL.MINERAL MANFCT	1	No Quantity							33160			0
S3	2000	2000	2000	2	0	2	Export	364	Iran	IRN	51	Armenia	ARM								66	NON-METAL.MINERAL MANFCT	1	No Quantity							2175294			0
S3	2000	2000	2000	2	0	2	Export	364	Iran	IRN	56	Belgium	BEL								66	NON-METAL.MINERAL MANFCT	1	No Quantity							129445			0
S3	2000	2000	2000	2	0	2	Export	364	Iran	IRN	72	Botswana	BWA								66	NON-METAL.MINERAL MANFCT	1	No Quantity							1752			0
S3	2000	2000	2000	2	0	2	Export	364	Iran	IRN	76	Brazil	BRA								66	NON-METAL.MINERAL MANFCT	1	No Quantity							1242			0
S3	2000	2000	2000	2	0	2	Export	364	Iran	IRN	96	Brunei Darussalam	BRN								66	NON-METAL.MINERAL MANFCT	1	No Quantity							13280			0
S3	2000	2000	2000	2	0	2	Export	364	Iran	IRN	100	Bulgaria	BGR								66	NON-METAL.MINERAL MANFCT	1	No Quantity							6562			0
S3	2000	2000	2000	2	0	2	Export	364	Iran	IRN	120	Cameroon	CMR								66	NON-METAL.MINERAL MANFCT	1	No Quantity							694110			0
S3	2000	2000	2000	2	0	2	Export	364	Iran	IRN	124	Canada	CAN								66	NON-METAL.MINERAL MANFCT	1	No Quantity							323910			0
S3	2000	2000	2000	2	0	2	Export	364	Iran	IRN	144	Sri Lanka	LKA								66	NON-METAL.MINERAL MANFCT	1	No Quantity							10385			0
S3	2000	2000	2000	2	0	2	Export	364	Iran	IRN	156	China	CHN								66	NON-METAL.MINERAL MANFCT	1	No Quantity							196191			0
S3	2000	2000	2000	2	0	2	Export	364	Iran	IRN	170	Colombia	COL								66	NON-METAL.MINERAL MANFCT	1	No Quantity							93			0
S3	2000	2000	2000	2	0	2	Export	364	Iran	IRN	178	Congo	COG								66	NON-METAL.MINERAL MANFCT	1	No Quantity							75015			0
S3	2000	2000	2000	2	0	2	Export	364	Iran	IRN	188	Costa Rica	CRI								66	NON-METAL.MINERAL MANFCT	1	No Quantity							11439			0
S3	2000	2000	2000	2	0	2	Export	364	Iran	IRN	192	Cuba	CUB								66	NON-METAL.MINERAL MANFCT	1	No Quantity							25234			0
S3	2000	2000	2000	2	0	2	Export	364	Iran	IRN	196	Cyprus	CYP								66	NON-METAL.MINERAL MANFCT	1	No Quantity							77086			0
S3	2000	2000	2000	2	0	2	Export	364	Iran	IRN	203	Czechia	CZE								66	NON-METAL.MINERAL MANFCT	1	No Quantity							21			0
S3	2000	2000	2000	2	0	2	Export	364	Iran	IRN	204	Benin	BEN								66	NON-METAL.MINERAL MANFCT	1	No Quantity							119370			0
S3	2000	2000	2000	2	0	2	Export	364	Iran	IRN	208	Denmark	DNK								66	NON-METAL.MINERAL MANFCT	1	No Quantity							12358			0
S3	2000	2000	2000	2	0	2	Export	364	Iran	IRN	231	Ethiopia	ETH								66	NON-METAL.MINERAL MANFCT	1	No Quantity							6400			0
S3	2000	2000	2000	2	0	2	Export	364	Iran	IRN	232	Eritrea	ERI								66	NON-METAL.MINERAL MANFCT	1	No Quantity							66636			0
S3	2000	2000	2000	2	0	2	Export	364	Iran	IRN	246	Finland	FIN								66	NON-METAL.MINERAL MANFCT	1	No Quantity							2100			0
S3	2000	2000	2000	2	0	2	Export	364	Iran	IRN	251	France	FRA								66	NON-METAL.MINERAL MANFCT	1	No Quantity							443304			0
S3	2000	2000	2000	2	0	2	Export	364	Iran	IRN	262	Djibouti	DJI								66	NON-METAL.MINERAL MANFCT	1	No Quantity							5360			0
S3	2000	2000	2000	2	0	2	Export	364	Iran	IRN	266	Gabon	GAB								66	NON-METAL.MINERAL MANFCT	1	No Quantity							14639			0
S3	2000	2000	2000	2	0	2	Export	364	Iran	IRN	268	Georgia	GEO								66	NON-METAL.MINERAL MANFCT	1	No Quantity							196188			0
S3	2000	2000	2000	2	0	2	Export	364	Iran	IRN	270	Gambia	GMB								66	NON-METAL.MINERAL MANFCT	1	No Quantity							17146			0
S3	2000	2000	2000	2	0	2	Export	364	Iran	IRN	276	Germany	DEU								66	NON-METAL.MINERAL MANFCT	1	No Quantity							1015576			0
S3	2000	2000	2000	2	0	2	Export	364	Iran	IRN	288	Ghana	GHA								66	NON-METAL.MINERAL MANFCT	1	No Quantity							462911			0
S3	2000	2000	2000	2	0	2	Export	364	Iran	IRN	300	Greece	GRC								66	NON-METAL.MINERAL MANFCT	1	No Quantity							457075			0
S3	2000	2000	2000	2	0	2	Export	364	Iran	IRN	324	Guinea	GIN								66	NON-METAL.MINERAL MANFCT	1	No Quantity							15437			0
S3	2000	2000	2000	2	0	2	Export	364	Iran	IRN	332	Haiti	HTI								66	NON-METAL.MINERAL MANFCT	1	No Quantity							4773			0
S3	2000	2000	2000	2	0	2	Export	364	Iran	IRN	344	China, Hong Kong SAR	HKG								66	NON-METAL.MINERAL MANFCT	1	No Quantity							264348			0
S3	2000	2000	2000	2	0	2	Export	364	Iran	IRN	348	Hungary	HUN								66	NON-METAL.MINERAL MANFCT	1	No Quantity							32432			0
S3	2000	2000	2000	2	0	2	Export	364	Iran	IRN	360	Indonesia	IDN								66	NON-METAL.MINERAL MANFCT	1	No Quantity							53734			0
S3	2000	2000	2000	2	0	2	Export	364	Iran	IRN	368	Iraq	IRQ								66	NON-METAL.MINERAL MANFCT	1	No Quantity							6593137			0
S3	2000	2000	2000	2	0	2	Export	364	Iran	IRN	372	Ireland	IRL								66	NON-METAL.MINERAL MANFCT	1	No Quantity							4070			0
S3	2000	2000	2000	2	0	2	Export	364	Iran	IRN	381	Italy	ITA								66	NON-METAL.MINERAL MANFCT	1	No Quantity							687532			0
S3	2000	2000	2000	2	0	2	Export	364	Iran	IRN	384	Côte d'Ivoire	CIV								66	NON-METAL.MINERAL MANFCT	1	No Quantity							37769			0
S3	2000	2000	2000	2	0	2	Export	364	Iran	IRN	392	Japan	JPN								66	NON-METAL.MINERAL MANFCT	1	No Quantity							54517			0
S3	2000	2000	2000	2	0	2	Export	364	Iran	IRN	398	Kazakhstan	KAZ								66	NON-METAL.MINERAL MANFCT	1	No Quantity							1440686			0
S3	2000	2000	2000	2	0	2	Export	364	Iran	IRN	400	Jordan	JOR								66	NON-METAL.MINERAL MANFCT	1	No Quantity							89066			0
S3	2000	2000	2000	2	0	2	Export	364	Iran	IRN	404	Kenya	KEN								66	NON-METAL.MINERAL MANFCT	1	No Quantity							77314			0
S3	2000	2000	2000	2	0	2	Export	364	Iran	IRN	410	Rep. of Korea	KOR								66	NON-METAL.MINERAL MANFCT	1	No Quantity							24816			0
S3	2000	2000	2000	2	0	2	Export	364	Iran	IRN	414	Kuwait	KWT								66	NON-METAL.MINERAL MANFCT	1	No Quantity							15682937			0
S3	2000	2000	2000	2	0	2	Export	364	Iran	IRN	417	Kyrgyzstan	KGZ								66	NON-METAL.MINERAL MANFCT	1	No Quantity							232538			0
S3	2000	2000	2000	2	0	2	Export	364	Iran	IRN	422	Lebanon	LBN								66	NON-METAL.MINERAL MANFCT	1	No Quantity							204438			0
S3	2000	2000	2000	2	0	2	Export	364	Iran	IRN	428	Latvia	LVA								66	NON-METAL.MINERAL MANFCT	1	No Quantity							8038			0
S3	2000	2000	2000	2	0	2	Export	364	Iran	IRN	434	Libya	LBY								66	NON-METAL.MINERAL MANFCT	1	No Quantity							1095			0
S3	2000	2000	2000	2	0	2	Export	364	Iran	IRN	440	Lithuania	LTU								66	NON-METAL.MINERAL MANFCT	1	No Quantity							2952			0
S3	2000	2000	2000	2	0	2	Export	364	Iran	IRN	450	Madagascar	MDG								66	NON-METAL.MINERAL MANFCT	1	No Quantity							87268			0
S3	2000	2000	2000	2	0	2	Export	364	Iran	IRN	458	Malaysia	MYS								66	NON-METAL.MINERAL MANFCT	1	No Quantity							197899			0
S3	2000	2000	2000	2	0	2	Export	364	Iran	IRN	462	Maldives	MDV								66	NON-METAL.MINERAL MANFCT	1	No Quantity							8241			0
S3	2000	2000	2000	2	0	2	Export	364	Iran	IRN	466	Mali	MLI								66	NON-METAL.MINERAL MANFCT	1	No Quantity							169513			0
S3	2000	2000	2000	2	0	2	Export	364	Iran	IRN	478	Mauritania	MRT								66	NON-METAL.MINERAL MANFCT	1	No Quantity							6143			0
S3	2000	2000	2000	2	0	2	Export	364	Iran	IRN	484	Mexico	MEX								66	NON-METAL.MINERAL MANFCT	1	No Quantity							196			0
S3	2000	2000	2000	2	0	2	Export	364	Iran	IRN	490	Other Asia, nes									66	NON-METAL.MINERAL MANFCT	1	No Quantity							51397			0
S3	2000	2000	2000	2	0	2	Export	364	Iran	IRN	504	Morocco	MAR								66	NON-METAL.MINERAL MANFCT	1	No Quantity							26533			0
S3	2000	2000	2000	2	0	2	Export	364	Iran	IRN	508	Mozambique	MOZ								66	NON-METAL.MINERAL MANFCT	1	No Quantity							7231			0
S3	2000	2000	2000	2	0	2	Export	364	Iran	IRN	512	Oman	OMN								66	NON-METAL.MINERAL MANFCT	1	No Quantity							210264			0
S3	2000	2000	2000	2	0	2	Export	364	Iran	IRN	528	Netherlands	NLD								66	NON-METAL.MINERAL MANFCT	1	No Quantity							757698			0
S3	2000	2000	2000	2	0	2	Export	364	Iran	IRN	533	Aruba	ABW								66	NON-METAL.MINERAL MANFCT	1	No Quantity							32677			0
S3	2000	2000	2000	2	0	2	Export	364	Iran	IRN	554	New Zealand	NZL								66	NON-METAL.MINERAL MANFCT	1	No Quantity							2433			0
S3	2000	2000	2000	2	0	2	Export	364	Iran	IRN	558	Nicaragua	NIC								66	NON-METAL.MINERAL MANFCT	1	No Quantity							4726			0
S3	2000	2000	2000	2	0	2	Export	364	Iran	IRN	562	Niger	NER								66	NON-METAL.MINERAL MANFCT	1	No Quantity							26630			0
S3	2000	2000	2000	2	0	2	Export	364	Iran	IRN	566	Nigeria	NGA								66	NON-METAL.MINERAL MANFCT	1	No Quantity							133307			0
S3	2000	2000	2000	2	0	2	Export	364	Iran	IRN	579	Norway	NOR								66	NON-METAL.MINERAL MANFCT	1	No Quantity							10040			0
S3	2000	2000	2000	2	0	2	Export	364	Iran	IRN	586	Pakistan	PAK								66	NON-METAL.MINERAL MANFCT	1	No Quantity							971028			0
S3	2000	2000	2000	2	0	2	Export	364	Iran	IRN	608	Philippines	PHL								66	NON-METAL.MINERAL MANFCT	1	No Quantity							39049			0
S3	2000	2000	2000	2	0	2	Export	364	Iran	IRN	620	Portugal	PRT								66	NON-METAL.MINERAL MANFCT	1	No Quantity							3075567			0
S3	2000	2000	2000	2	0	2	Export	364	Iran	IRN	634	Qatar	QAT								66	NON-METAL.MINERAL MANFCT	1	No Quantity							5469625			0
S3	2000	2000	2000	2	0	2	Export	364	Iran	IRN	642	Romania	ROU								66	NON-METAL.MINERAL MANFCT	1	No Quantity							60880			0
S3	2000	2000	2000	2	0	2	Export	364	Iran	IRN	643	Russian Federation	RUS								66	NON-METAL.MINERAL MANFCT	1	No Quantity							507358			0
S3	2000	2000	2000	2	0	2	Export	364	Iran	IRN	646	Rwanda	RWA								66	NON-METAL.MINERAL MANFCT	1	No Quantity							5346			0
S3	2000	2000	2000	2	0	2	Export	364	Iran	IRN	682	Saudi Arabia	SAU								66	NON-METAL.MINERAL MANFCT	1	No Quantity							6381273			0
S3	2000	2000	2000	2	0	2	Export	364	Iran	IRN	686	Senegal	SEN								66	NON-METAL.MINERAL MANFCT	1	No Quantity							566534			0
S3	2000	2000	2000	2	0	2	Export	364	Iran	IRN	699	India	IND								66	NON-METAL.MINERAL MANFCT	1	No Quantity							160010			0
S3	2000	2000	2000	2	0	2	Export	364	Iran	IRN	702	Singapore	SGP								66	NON-METAL.MINERAL MANFCT	1	No Quantity							201726			0
S3	2000	2000	2000	2	0	2	Export	364	Iran	IRN	704	Viet Nam	VNM								66	NON-METAL.MINERAL MANFCT	1	No Quantity							3449			0
S3	2000	2000	2000	2	0	2	Export	364	Iran	IRN	706	Somalia	SOM								66	NON-METAL.MINERAL MANFCT	1	No Quantity							265034			0
S3	2000	2000	2000	2	0	2	Export	364	Iran	IRN	710	South Africa	ZAF								66	NON-METAL.MINERAL MANFCT	1	No Quantity							234166			0
S3	2000	2000	2000	2	0	2	Export	364	Iran	IRN	716	Zimbabwe	ZWE								66	NON-METAL.MINERAL MANFCT	1	No Quantity							12652			0
S3	2000	2000	2000	2	0	2	Export	364	Iran	IRN	724	Spain	ESP								66	NON-METAL.MINERAL MANFCT	1	No Quantity							71779			0
S3	2000	2000	2000	2	0	2	Export	364	Iran	IRN	736	Fmr Sudan	SDN								66	NON-METAL.MINERAL MANFCT	1	No Quantity							475407			0
S3	2000	2000	2000	2	0	2	Export	364	Iran	IRN	752	Sweden	SWE								66	NON-METAL.MINERAL MANFCT	1	No Quantity							52791			0
S3	2000	2000	2000	2	0	2	Export	364	Iran	IRN	757	Switzerland	CHE								66	NON-METAL.MINERAL MANFCT	1	No Quantity							39843			0
S3	2000	2000	2000	2	0	2	Export	364	Iran	IRN	760	Syria	SYR								66	NON-METAL.MINERAL MANFCT	1	No Quantity							133757			0
S3	2000	2000	2000	2	0	2	Export	364	Iran	IRN	762	Tajikistan	TJK								66	NON-METAL.MINERAL MANFCT	1	No Quantity							500978			0
S3	2000	2000	2000	2	0	2	Export	364	Iran	IRN	764	Thailand	THA								66	NON-METAL.MINERAL MANFCT	1	No Quantity							2378			0
S3	2000	2000	2000	2	0	2	Export	364	Iran	IRN	768	Togo	TGO								66	NON-METAL.MINERAL MANFCT	1	No Quantity							132101			0
S3	2000	2000	2000	2	0	2	Export	364	Iran	IRN	780	Trinidad and Tobago	TTO								66	NON-METAL.MINERAL MANFCT	1	No Quantity							7832			0
S3	2000	2000	2000	2	0	2	Export	364	Iran	IRN	784	United Arab Emirates	ARE								66	NON-METAL.MINERAL MANFCT	1	No Quantity							9285230			0
S3	2000	2000	2000	2	0	2	Export	364	Iran	IRN	788	Tunisia	TUN								66	NON-METAL.MINERAL MANFCT	1	No Quantity							680657			0
S3	2000	2000	2000	2	0	2	Export	364	Iran	IRN	792	Turkey	TUR								66	NON-METAL.MINERAL MANFCT	1	No Quantity							12575327			0
S3	2000	2000	2000	2	0	2	Export	364	Iran	IRN	795	Turkmenistan	TKM								66	NON-METAL.MINERAL MANFCT	1	No Quantity							3954841			0
S3	2000	2000	2000	2	0	2	Export	364	Iran	IRN	800	Uganda	UGA								66	NON-METAL.MINERAL MANFCT	1	No Quantity							12680			0
S3	2000	2000	2000	2	0	2	Export	364	Iran	IRN	804	Ukraine	UKR								66	NON-METAL.MINERAL MANFCT	1	No Quantity							2326914			0
S3	2000	2000	2000	2	0	2	Export	364	Iran	IRN	807	North Macedonia	MKD								66	NON-METAL.MINERAL MANFCT	1	No Quantity							3845			0
S3	2000	2000	2000	2	0	2	Export	364	Iran	IRN	818	Egypt	EGY								66	NON-METAL.MINERAL MANFCT	1	No Quantity							470771			0
S3	2000	2000	2000	2	0	2	Export	364	Iran	IRN	826	United Kingdom	GBR								66	NON-METAL.MINERAL MANFCT	1	No Quantity							1413739			0
S3	2000	2000	2000	2	0	2	Export	364	Iran	IRN	834	United Rep. of Tanzania	TZA								66	NON-METAL.MINERAL MANFCT	1	No Quantity							108886			0
S3	2000	2000	2000	2	0	2	Export	364	Iran	IRN	838	Free Zones									66	NON-METAL.MINERAL MANFCT	1	No Quantity							7635			0
S3	2000	2000	2000	2	0	2	Export	364	Iran	IRN	842	USA	USA								66	NON-METAL.MINERAL MANFCT	1	No Quantity							6059			0
S3	2000	2000	2000	2	0	2	Export	364	Iran	IRN	854	Burkina Faso	BFA								66	NON-METAL.MINERAL MANFCT	1	No Quantity							66197			0
S3	2000	2000	2000	2	0	2	Export	364	Iran	IRN	860	Uzbekistan	UZB								66	NON-METAL.MINERAL MANFCT	1	No Quantity							3714786			0
S3	2000	2000	2000	2	0	2	Export	364	Iran	IRN	862	Venezuela	VEN								66	NON-METAL.MINERAL MANFCT	1	No Quantity							2396			0
S3	2000	2000	2000	2	0	2	Export	364	Iran	IRN	887	Yemen	YEM								66	NON-METAL.MINERAL MANFCT	1	No Quantity							2233714			0
S3	2000	2000	2000	2	0	2	Export	364	Iran	IRN	891	Serbia and Montenegro	SCG								66	NON-METAL.MINERAL MANFCT	1	No Quantity							9070			0
S3	2000	2000	2000	2	0	2	Export	368	Iraq	IRQ	0	World	WLD								66	NON-METAL.MINERAL MANFCT	1	No Quantity							13571815			0
S3	2000	2000	2000	2	0	2	Export	368	Iraq	IRQ	364	Iran	IRN								66	NON-METAL.MINERAL MANFCT	1	No Quantity							7982572			0
S3	2000	2000	2000	2	0	2	Export	368	Iraq	IRQ	422	Lebanon	LBN								66	NON-METAL.MINERAL MANFCT	1	No Quantity							1641			0
S3	2000	2000	2000	2	0	2	Export	368	Iraq	IRQ	760	Syria	SYR								66	NON-METAL.MINERAL MANFCT	1	No Quantity							260164			0
S3	2000	2000	2000	2	0	2	Export	368	Iraq	IRQ	784	United Arab Emirates	ARE								66	NON-METAL.MINERAL MANFCT	1	No Quantity							16355			0
S3	2000	2000	2000	2	0	2	Export	368	Iraq	IRQ	792	Turkey	TUR								66	NON-METAL.MINERAL MANFCT	1	No Quantity							5311083			0
S3	2000	2000	2000	2	0	2	Export	364	Iran	IRN	0	World	WLD								67	IRON AND STEEL	1	No Quantity							247613126			0
S3	2000	2000	2000	2	0	2	Export	364	Iran	IRN	4	Afghanistan	AFG								67	IRON AND STEEL	1	No Quantity							210874			0
S3	2000	2000	2000	2	0	2	Export	364	Iran	IRN	31	Azerbaijan	AZE								67	IRON AND STEEL	1	No Quantity							143244			0
S3	2000	2000	2000	2	0	2	Export	364	Iran	IRN	36	Australia	AUS								67	IRON AND STEEL	1	No Quantity							40027			0
S3	2000	2000	2000	2	0	2	Export	364	Iran	IRN	40	Austria	AUT								67	IRON AND STEEL	1	No Quantity							72692			0
S3	2000	2000	2000	2	0	2	Export	364	Iran	IRN	51	Armenia	ARM								67	IRON AND STEEL	1	No Quantity							230217			0
S3	2000	2000	2000	2	0	2	Export	364	Iran	IRN	56	Belgium	BEL								67	IRON AND STEEL	1	No Quantity							29538981			0
S3	2000	2000	2000	2	0	2	Export	364	Iran	IRN	144	Sri Lanka	LKA								67	IRON AND STEEL	1	No Quantity							31358			0
S3	2000	2000	2000	2	0	2	Export	364	Iran	IRN	156	China	CHN								67	IRON AND STEEL	1	No Quantity							19609433			0
S3	2000	2000	2000	2	0	2	Export	364	Iran	IRN	231	Ethiopia	ETH								67	IRON AND STEEL	1	No Quantity							12375			0
S3	2000	2000	2000	2	0	2	Export	364	Iran	IRN	251	France	FRA								67	IRON AND STEEL	1	No Quantity							4182659			0
S3	2000	2000	2000	2	0	2	Export	364	Iran	IRN	276	Germany	DEU								67	IRON AND STEEL	1	No Quantity							730423			0
S3	2000	2000	2000	2	0	2	Export	364	Iran	IRN	300	Greece	GRC								67	IRON AND STEEL	1	No Quantity							5705498			0
S3	2000	2000	2000	2	0	2	Export	364	Iran	IRN	360	Indonesia	IDN								67	IRON AND STEEL	1	No Quantity							4689150			0
S3	2000	2000	2000	2	0	2	Export	364	Iran	IRN	368	Iraq	IRQ								67	IRON AND STEEL	1	No Quantity							486009			0
S3	2000	2000	2000	2	0	2	Export	364	Iran	IRN	372	Ireland	IRL								67	IRON AND STEEL	1	No Quantity							403750			0
S3	2000	2000	2000	2	0	2	Export	364	Iran	IRN	381	Italy	ITA								67	IRON AND STEEL	1	No Quantity							24165459			0
S3	2000	2000	2000	2	0	2	Export	364	Iran	IRN	392	Japan	JPN								67	IRON AND STEEL	1	No Quantity							437664			0
S3	2000	2000	2000	2	0	2	Export	364	Iran	IRN	398	Kazakhstan	KAZ								67	IRON AND STEEL	1	No Quantity							102799			0
S3	2000	2000	2000	2	0	2	Export	364	Iran	IRN	400	Jordan	JOR								67	IRON AND STEEL	1	No Quantity							5144			0
S3	2000	2000	2000	2	0	2	Export	364	Iran	IRN	410	Rep. of Korea	KOR								67	IRON AND STEEL	1	No Quantity							4007772			0
S3	2000	2000	2000	2	0	2	Export	364	Iran	IRN	414	Kuwait	KWT								67	IRON AND STEEL	1	No Quantity							9159458			0
S3	2000	2000	2000	2	0	2	Export	364	Iran	IRN	417	Kyrgyzstan	KGZ								67	IRON AND STEEL	1	No Quantity							6180			0
S3	2000	2000	2000	2	0	2	Export	364	Iran	IRN	422	Lebanon	LBN								67	IRON AND STEEL	1	No Quantity							13258			0
S3	2000	2000	2000	2	0	2	Export	364	Iran	IRN	434	Libya	LBY								67	IRON AND STEEL	1	No Quantity							13770			0
S3	2000	2000	2000	2	0	2	Export	364	Iran	IRN	484	Mexico	MEX								67	IRON AND STEEL	1	No Quantity							1942856			0
S3	2000	2000	2000	2	0	2	Export	364	Iran	IRN	490	Other Asia, nes									67	IRON AND STEEL	1	No Quantity							18908358			0
S3	2000	2000	2000	2	0	2	Export	364	Iran	IRN	528	Netherlands	NLD								67	IRON AND STEEL	1	No Quantity							573658			0
S3	2000	2000	2000	2	0	2	Export	364	Iran	IRN	586	Pakistan	PAK								67	IRON AND STEEL	1	No Quantity							1056988			0
S3	2000	2000	2000	2	0	2	Export	364	Iran	IRN	634	Qatar	QAT								67	IRON AND STEEL	1	No Quantity							1164787			0
S3	2000	2000	2000	2	0	2	Export	364	Iran	IRN	642	Romania	ROU								67	IRON AND STEEL	1	No Quantity							2003			0
S3	2000	2000	2000	2	0	2	Export	364	Iran	IRN	643	Russian Federation	RUS								67	IRON AND STEEL	1	No Quantity							9968			0
S3	2000	2000	2000	2	0	2	Export	364	Iran	IRN	646	Rwanda	RWA								67	IRON AND STEEL	1	No Quantity							5813			0
S3	2000	2000	2000	2	0	2	Export	364	Iran	IRN	682	Saudi Arabia	SAU								67	IRON AND STEEL	1	No Quantity							4275760			0
S3	2000	2000	2000	2	0	2	Export	364	Iran	IRN	699	India	IND								67	IRON AND STEEL	1	No Quantity							10954426			0
S3	2000	2000	2000	2	0	2	Export	364	Iran	IRN	710	South Africa	ZAF								67	IRON AND STEEL	1	No Quantity							124			0
S3	2000	2000	2000	2	0	2	Export	364	Iran	IRN	724	Spain	ESP								67	IRON AND STEEL	1	No Quantity							10907011			0
S3	2000	2000	2000	2	0	2	Export	364	Iran	IRN	736	Fmr Sudan	SDN								67	IRON AND STEEL	1	No Quantity							1170686			0
S3	2000	2000	2000	2	0	2	Export	364	Iran	IRN	752	Sweden	SWE								67	IRON AND STEEL	1	No Quantity							73400			0
S3	2000	2000	2000	2	0	2	Export	364	Iran	IRN	757	Switzerland	CHE								67	IRON AND STEEL	1	No Quantity							80158			0
S3	2000	2000	2000	2	0	2	Export	364	Iran	IRN	762	Tajikistan	TJK								67	IRON AND STEEL	1	No Quantity							566			0
S3	2000	2000	2000	2	0	2	Export	364	Iran	IRN	764	Thailand	THA								67	IRON AND STEEL	1	No Quantity							49942084			0
S3	2000	2000	2000	2	0	2	Export	364	Iran	IRN	784	United Arab Emirates	ARE								67	IRON AND STEEL	1	No Quantity							35669283			0
S3	2000	2000	2000	2	0	2	Export	364	Iran	IRN	792	Turkey	TUR								67	IRON AND STEEL	1	No Quantity							1668044			0
S3	2000	2000	2000	2	0	2	Export	364	Iran	IRN	795	Turkmenistan	TKM								67	IRON AND STEEL	1	No Quantity							648388			0
S3	2000	2000	2000	2	0	2	Export	364	Iran	IRN	804	Ukraine	UKR								67	IRON AND STEEL	1	No Quantity							672			0
S3	2000	2000	2000	2	0	2	Export	364	Iran	IRN	818	Egypt	EGY								67	IRON AND STEEL	1	No Quantity							579506			0
S3	2000	2000	2000	2	0	2	Export	364	Iran	IRN	826	United Kingdom	GBR								67	IRON AND STEEL	1	No Quantity							2388802			0
S3	2000	2000	2000	2	0	2	Export	364	Iran	IRN	838	Free Zones									67	IRON AND STEEL	1	No Quantity							309301			0
S3	2000	2000	2000	2	0	2	Export	364	Iran	IRN	842	USA	USA								67	IRON AND STEEL	1	No Quantity							27000			0
S3	2000	2000	2000	2	0	2	Export	364	Iran	IRN	860	Uzbekistan	UZB								67	IRON AND STEEL	1	No Quantity							1179507			0
S3	2000	2000	2000	2	0	2	Export	364	Iran	IRN	887	Yemen	YEM								67	IRON AND STEEL	1	No Quantity							75783			0
S3	2000	2000	2000	2	0	2	Export	364	Iran	IRN	0	World	WLD								68	NON-FERROUS METALS	1	No Quantity							136799345			0
S3	2000	2000	2000	2	0	2	Export	364	Iran	IRN	4	Afghanistan	AFG								68	NON-FERROUS METALS	1	No Quantity							2835			0
S3	2000	2000	2000	2	0	2	Export	364	Iran	IRN	31	Azerbaijan	AZE								68	NON-FERROUS METALS	1	No Quantity							95027			0
S3	2000	2000	2000	2	0	2	Export	364	Iran	IRN	40	Austria	AUT								68	NON-FERROUS METALS	1	No Quantity							141871			0
S3	2000	2000	2000	2	0	2	Export	364	Iran	IRN	51	Armenia	ARM								68	NON-FERROUS METALS	1	No Quantity							325693			0
S3	2000	2000	2000	2	0	2	Export	364	Iran	IRN	144	Sri Lanka	LKA								68	NON-FERROUS METALS	1	No Quantity							75400			0
S3	2000	2000	2000	2	0	2	Export	364	Iran	IRN	156	China	CHN								68	NON-FERROUS METALS	1	No Quantity							16228327			0
S3	2000	2000	2000	2	0	2	Export	364	Iran	IRN	196	Cyprus	CYP								68	NON-FERROUS METALS	1	No Quantity							109158			0
S3	2000	2000	2000	2	0	2	Export	364	Iran	IRN	203	Czechia	CZE								68	NON-FERROUS METALS	1	No Quantity							84307			0
S3	2000	2000	2000	2	0	2	Export	364	Iran	IRN	208	Denmark	DNK								68	NON-FERROUS METALS	1	No Quantity							577			0
S3	2000	2000	2000	2	0	2	Export	364	Iran	IRN	251	France	FRA								68	NON-FERROUS METALS	1	No Quantity							34317			0
S3	2000	2000	2000	2	0	2	Export	364	Iran	IRN	276	Germany	DEU								68	NON-FERROUS METALS	1	No Quantity							2119027			0
S3	2000	2000	2000	2	0	2	Export	364	Iran	IRN	300	Greece	GRC								68	NON-FERROUS METALS	1	No Quantity							20840655			0
S3	2000	2000	2000	2	0	2	Export	364	Iran	IRN	344	China, Hong Kong SAR	HKG								68	NON-FERROUS METALS	1	No Quantity							1864703			0
S3	2000	2000	2000	2	0	2	Export	364	Iran	IRN	348	Hungary	HUN								68	NON-FERROUS METALS	1	No Quantity							760			0
S3	2000	2000	2000	2	0	2	Export	364	Iran	IRN	368	Iraq	IRQ								68	NON-FERROUS METALS	1	No Quantity							204754			0
S3	2000	2000	2000	2	0	2	Export	364	Iran	IRN	381	Italy	ITA								68	NON-FERROUS METALS	1	No Quantity							1152404			0
S3	2000	2000	2000	2	0	2	Export	364	Iran	IRN	392	Japan	JPN								68	NON-FERROUS METALS	1	No Quantity							685276			0
S3	2000	2000	2000	2	0	2	Export	364	Iran	IRN	398	Kazakhstan	KAZ								68	NON-FERROUS METALS	1	No Quantity							352			0
S3	2000	2000	2000	2	0	2	Export	364	Iran	IRN	400	Jordan	JOR								68	NON-FERROUS METALS	1	No Quantity							53974			0
S3	2000	2000	2000	2	0	2	Export	364	Iran	IRN	404	Kenya	KEN								68	NON-FERROUS METALS	1	No Quantity							110046			0
S3	2000	2000	2000	2	0	2	Export	364	Iran	IRN	410	Rep. of Korea	KOR								68	NON-FERROUS METALS	1	No Quantity							922641			0
S3	2000	2000	2000	2	0	2	Export	364	Iran	IRN	414	Kuwait	KWT								68	NON-FERROUS METALS	1	No Quantity							361959			0
S3	2000	2000	2000	2	0	2	Export	364	Iran	IRN	490	Other Asia, nes									68	NON-FERROUS METALS	1	No Quantity							6930759			0
S3	2000	2000	2000	2	0	2	Export	364	Iran	IRN	504	Morocco	MAR								68	NON-FERROUS METALS	1	No Quantity							24289			0
S3	2000	2000	2000	2	0	2	Export	364	Iran	IRN	512	Oman	OMN								68	NON-FERROUS METALS	1	No Quantity							37806			0
S3	2000	2000	2000	2	0	2	Export	364	Iran	IRN	528	Netherlands	NLD								68	NON-FERROUS METALS	1	No Quantity							4631			0
S3	2000	2000	2000	2	0	2	Export	364	Iran	IRN	566	Nigeria	NGA								68	NON-FERROUS METALS	1	No Quantity							1128			0
S3	2000	2000	2000	2	0	2	Export	364	Iran	IRN	586	Pakistan	PAK								68	NON-FERROUS METALS	1	No Quantity							2670061			0
S3	2000	2000	2000	2	0	2	Export	364	Iran	IRN	608	Philippines	PHL								68	NON-FERROUS METALS	1	No Quantity							408705			0
S3	2000	2000	2000	2	0	2	Export	364	Iran	IRN	634	Qatar	QAT								68	NON-FERROUS METALS	1	No Quantity							33373			0
S3	2000	2000	2000	2	0	2	Export	364	Iran	IRN	682	Saudi Arabia	SAU								68	NON-FERROUS METALS	1	No Quantity							7561506			0
S3	2000	2000	2000	2	0	2	Export	364	Iran	IRN	699	India	IND								68	NON-FERROUS METALS	1	No Quantity							23144037			0
S3	2000	2000	2000	2	0	2	Export	364	Iran	IRN	702	Singapore	SGP								68	NON-FERROUS METALS	1	No Quantity							1049236			0
S3	2000	2000	2000	2	0	2	Export	364	Iran	IRN	704	Viet Nam	VNM								68	NON-FERROUS METALS	1	No Quantity							391232			0
S3	2000	2000	2000	2	0	2	Export	364	Iran	IRN	710	South Africa	ZAF								68	NON-FERROUS METALS	1	No Quantity							19946			0
S3	2000	2000	2000	2	0	2	Export	364	Iran	IRN	724	Spain	ESP								68	NON-FERROUS METALS	1	No Quantity							4478			0
S3	2000	2000	2000	2	0	2	Export	364	Iran	IRN	736	Fmr Sudan	SDN								68	NON-FERROUS METALS	1	No Quantity							166250			0
S3	2000	2000	2000	2	0	2	Export	364	Iran	IRN	760	Syria	SYR								68	NON-FERROUS METALS	1	No Quantity							1295000			0
S3	2000	2000	2000	2	0	2	Export	364	Iran	IRN	762	Tajikistan	TJK								68	NON-FERROUS METALS	1	No Quantity							3167			0
S3	2000	2000	2000	2	0	2	Export	364	Iran	IRN	784	United Arab Emirates	ARE								68	NON-FERROUS METALS	1	No Quantity							11127945			0
S3	2000	2000	2000	2	0	2	Export	364	Iran	IRN	792	Turkey	TUR								68	NON-FERROUS METALS	1	No Quantity							35673531			0
S3	2000	2000	2000	2	0	2	Export	364	Iran	IRN	795	Turkmenistan	TKM								68	NON-FERROUS METALS	1	No Quantity							136273			0
S3	2000	2000	2000	2	0	2	Export	364	Iran	IRN	804	Ukraine	UKR								68	NON-FERROUS METALS	1	No Quantity							110663			0
S3	2000	2000	2000	2	0	2	Export	364	Iran	IRN	826	United Kingdom	GBR								68	NON-FERROUS METALS	1	No Quantity							590456			0
S3	2000	2000	2000	2	0	2	Export	364	Iran	IRN	860	Uzbekistan	UZB								68	NON-FERROUS METALS	1	No Quantity							810			0
S3	2000	2000	2000	2	0	2	Export	364	Iran	IRN	0	World	WLD								69	METALS MANUFACTURES,NES	1	No Quantity							32732932			0
S3	2000	2000	2000	2	0	2	Export	364	Iran	IRN	4	Afghanistan	AFG								69	METALS MANUFACTURES,NES	1	No Quantity							587745			0
S3	2000	2000	2000	2	0	2	Export	364	Iran	IRN	12	Algeria	DZA								69	METALS MANUFACTURES,NES	1	No Quantity							20000			0
S3	2000	2000	2000	2	0	2	Export	364	Iran	IRN	31	Azerbaijan	AZE								69	METALS MANUFACTURES,NES	1	No Quantity							3923950			0
S3	2000	2000	2000	2	0	2	Export	364	Iran	IRN	36	Australia	AUS								69	METALS MANUFACTURES,NES	1	No Quantity							17601			0
S3	2000	2000	2000	2	0	2	Export	364	Iran	IRN	40	Austria	AUT								69	METALS MANUFACTURES,NES	1	No Quantity							28804			0
S3	2000	2000	2000	2	0	2	Export	364	Iran	IRN	48	Bahrain	BHR								69	METALS MANUFACTURES,NES	1	No Quantity							79523			0
S3	2000	2000	2000	2	0	2	Export	364	Iran	IRN	50	Bangladesh	BGD								69	METALS MANUFACTURES,NES	1	No Quantity							530359			0
S3	2000	2000	2000	2	0	2	Export	364	Iran	IRN	51	Armenia	ARM								69	METALS MANUFACTURES,NES	1	No Quantity							1130815			0
S3	2000	2000	2000	2	0	2	Export	364	Iran	IRN	56	Belgium	BEL								69	METALS MANUFACTURES,NES	1	No Quantity							3714			0
S3	2000	2000	2000	2	0	2	Export	364	Iran	IRN	70	Bosnia Herzegovina	BIH								69	METALS MANUFACTURES,NES	1	No Quantity							4567			0
S3	2000	2000	2000	2	0	2	Export	364	Iran	IRN	72	Botswana	BWA								69	METALS MANUFACTURES,NES	1	No Quantity							3142			0
S3	2000	2000	2000	2	0	2	Export	364	Iran	IRN	76	Brazil	BRA								69	METALS MANUFACTURES,NES	1	No Quantity							1900			0
S3	2000	2000	2000	2	0	2	Export	364	Iran	IRN	96	Brunei Darussalam	BRN								69	METALS MANUFACTURES,NES	1	No Quantity							100			0
S3	2000	2000	2000	2	0	2	Export	364	Iran	IRN	100	Bulgaria	BGR								69	METALS MANUFACTURES,NES	1	No Quantity							54276			0
S3	2000	2000	2000	2	0	2	Export	364	Iran	IRN	120	Cameroon	CMR								69	METALS MANUFACTURES,NES	1	No Quantity							21439			0
S3	2000	2000	2000	2	0	2	Export	364	Iran	IRN	124	Canada	CAN								69	METALS MANUFACTURES,NES	1	No Quantity							111773			0
S3	2000	2000	2000	2	0	2	Export	364	Iran	IRN	144	Sri Lanka	LKA								69	METALS MANUFACTURES,NES	1	No Quantity							1407			0
S3	2000	2000	2000	2	0	2	Export	364	Iran	IRN	170	Colombia	COL								69	METALS MANUFACTURES,NES	1	No Quantity							3029			0
S3	2000	2000	2000	2	0	2	Export	364	Iran	IRN	188	Costa Rica	CRI								69	METALS MANUFACTURES,NES	1	No Quantity							13210			0
S3	2000	2000	2000	2	0	2	Export	364	Iran	IRN	192	Cuba	CUB								69	METALS MANUFACTURES,NES	1	No Quantity							2062			0
S3	2000	2000	2000	2	0	2	Export	364	Iran	IRN	196	Cyprus	CYP								69	METALS MANUFACTURES,NES	1	No Quantity							8259			0
S3	2000	2000	2000	2	0	2	Export	364	Iran	IRN	203	Czechia	CZE								69	METALS MANUFACTURES,NES	1	No Quantity							111564			0
S3	2000	2000	2000	2	0	2	Export	364	Iran	IRN	204	Benin	BEN								69	METALS MANUFACTURES,NES	1	No Quantity							20663			0
S3	2000	2000	2000	2	0	2	Export	364	Iran	IRN	208	Denmark	DNK								69	METALS MANUFACTURES,NES	1	No Quantity							1043			0
S3	2000	2000	2000	2	0	2	Export	364	Iran	IRN	231	Ethiopia	ETH								69	METALS MANUFACTURES,NES	1	No Quantity							39021			0
S3	2000	2000	2000	2	0	2	Export	364	Iran	IRN	246	Finland	FIN								69	METALS MANUFACTURES,NES	1	No Quantity							70			0
S3	2000	2000	2000	2	0	2	Export	364	Iran	IRN	251	France	FRA								69	METALS MANUFACTURES,NES	1	No Quantity							251176			0
S3	2000	2000	2000	2	0	2	Export	364	Iran	IRN	262	Djibouti	DJI								69	METALS MANUFACTURES,NES	1	No Quantity							280			0
S3	2000	2000	2000	2	0	2	Export	364	Iran	IRN	268	Georgia	GEO								69	METALS MANUFACTURES,NES	1	No Quantity							184760			0
S3	2000	2000	2000	2	0	2	Export	364	Iran	IRN	276	Germany	DEU								69	METALS MANUFACTURES,NES	1	No Quantity							552278			0
S3	2000	2000	2000	2	0	2	Export	364	Iran	IRN	288	Ghana	GHA								69	METALS MANUFACTURES,NES	1	No Quantity							33752			0
S3	2000	2000	2000	2	0	2	Export	364	Iran	IRN	300	Greece	GRC								69	METALS MANUFACTURES,NES	1	No Quantity							221799			0
S3	2000	2000	2000	2	0	2	Export	364	Iran	IRN	324	Guinea	GIN								69	METALS MANUFACTURES,NES	1	No Quantity							11639			0
S3	2000	2000	2000	2	0	2	Export	364	Iran	IRN	348	Hungary	HUN								69	METALS MANUFACTURES,NES	1	No Quantity							27921			0
S3	2000	2000	2000	2	0	2	Export	364	Iran	IRN	360	Indonesia	IDN								69	METALS MANUFACTURES,NES	1	No Quantity							5205			0
S3	2000	2000	2000	2	0	2	Export	364	Iran	IRN	368	Iraq	IRQ								69	METALS MANUFACTURES,NES	1	No Quantity							1650300			0
S3	2000	2000	2000	2	0	2	Export	364	Iran	IRN	372	Ireland	IRL								69	METALS MANUFACTURES,NES	1	No Quantity							183			0
S3	2000	2000	2000	2	0	2	Export	364	Iran	IRN	381	Italy	ITA								69	METALS MANUFACTURES,NES	1	No Quantity							266432			0
S3	2000	2000	2000	2	0	2	Export	364	Iran	IRN	384	Côte d'Ivoire	CIV								69	METALS MANUFACTURES,NES	1	No Quantity							4464			0
S3	2000	2000	2000	2	0	2	Export	364	Iran	IRN	392	Japan	JPN								69	METALS MANUFACTURES,NES	1	No Quantity							42131			0
S3	2000	2000	2000	2	0	2	Export	364	Iran	IRN	398	Kazakhstan	KAZ								69	METALS MANUFACTURES,NES	1	No Quantity							608643			0
S3	2000	2000	2000	2	0	2	Export	364	Iran	IRN	400	Jordan	JOR								69	METALS MANUFACTURES,NES	1	No Quantity							126856			0
S3	2000	2000	2000	2	0	2	Export	364	Iran	IRN	404	Kenya	KEN								69	METALS MANUFACTURES,NES	1	No Quantity							18743			0
S3	2000	2000	2000	2	0	2	Export	364	Iran	IRN	410	Rep. of Korea	KOR								69	METALS MANUFACTURES,NES	1	No Quantity							13021			0
S3	2000	2000	2000	2	0	2	Export	364	Iran	IRN	414	Kuwait	KWT								69	METALS MANUFACTURES,NES	1	No Quantity							867207			0
S3	2000	2000	2000	2	0	2	Export	364	Iran	IRN	417	Kyrgyzstan	KGZ								69	METALS MANUFACTURES,NES	1	No Quantity							653005			0
S3	2000	2000	2000	2	0	2	Export	364	Iran	IRN	422	Lebanon	LBN								69	METALS MANUFACTURES,NES	1	No Quantity							57581			0
S3	2000	2000	2000	2	0	2	Export	364	Iran	IRN	430	Liberia	LBR								69	METALS MANUFACTURES,NES	1	No Quantity							11271			0
S3	2000	2000	2000	2	0	2	Export	364	Iran	IRN	434	Libya	LBY								69	METALS MANUFACTURES,NES	1	No Quantity							299104			0
S3	2000	2000	2000	2	0	2	Export	364	Iran	IRN	450	Madagascar	MDG								69	METALS MANUFACTURES,NES	1	No Quantity							26025			0
S3	2000	2000	2000	2	0	2	Export	364	Iran	IRN	458	Malaysia	MYS								69	METALS MANUFACTURES,NES	1	No Quantity							6525			0
S3	2000	2000	2000	2	0	2	Export	364	Iran	IRN	466	Mali	MLI								69	METALS MANUFACTURES,NES	1	No Quantity							14940			0
S3	2000	2000	2000	2	0	2	Export	364	Iran	IRN	478	Mauritania	MRT								69	METALS MANUFACTURES,NES	1	No Quantity							2668			0
S3	2000	2000	2000	2	0	2	Export	364	Iran	IRN	484	Mexico	MEX								69	METALS MANUFACTURES,NES	1	No Quantity							4093			0
S3	2000	2000	2000	2	0	2	Export	364	Iran	IRN	504	Morocco	MAR								69	METALS MANUFACTURES,NES	1	No Quantity							17431			0
S3	2000	2000	2000	2	0	2	Export	364	Iran	IRN	508	Mozambique	MOZ								69	METALS MANUFACTURES,NES	1	No Quantity							9319			0
S3	2000	2000	2000	2	0	2	Export	364	Iran	IRN	512	Oman	OMN								69	METALS MANUFACTURES,NES	1	No Quantity							75972			0
S3	2000	2000	2000	2	0	2	Export	364	Iran	IRN	528	Netherlands	NLD								69	METALS MANUFACTURES,NES	1	No Quantity							46969			0
S3	2000	2000	2000	2	0	2	Export	364	Iran	IRN	558	Nicaragua	NIC								69	METALS MANUFACTURES,NES	1	No Quantity							5111			0
S3	2000	2000	2000	2	0	2	Export	364	Iran	IRN	562	Niger	NER								69	METALS MANUFACTURES,NES	1	No Quantity							3120			0
S3	2000	2000	2000	2	0	2	Export	364	Iran	IRN	566	Nigeria	NGA								69	METALS MANUFACTURES,NES	1	No Quantity							997			0
S3	2000	2000	2000	2	0	2	Export	364	Iran	IRN	579	Norway	NOR								69	METALS MANUFACTURES,NES	1	No Quantity							535			0
S3	2000	2000	2000	2	0	2	Export	364	Iran	IRN	586	Pakistan	PAK								69	METALS MANUFACTURES,NES	1	No Quantity							16175			0
S3	2000	2000	2000	2	0	2	Export	364	Iran	IRN	608	Philippines	PHL								69	METALS MANUFACTURES,NES	1	No Quantity							11231			0
S3	2000	2000	2000	2	0	2	Export	364	Iran	IRN	616	Poland	POL								69	METALS MANUFACTURES,NES	1	No Quantity							63721			0
S3	2000	2000	2000	2	0	2	Export	364	Iran	IRN	620	Portugal	PRT								69	METALS MANUFACTURES,NES	1	No Quantity							757163			0
S3	2000	2000	2000	2	0	2	Export	364	Iran	IRN	634	Qatar	QAT								69	METALS MANUFACTURES,NES	1	No Quantity							1388555			0
S3	2000	2000	2000	2	0	2	Export	364	Iran	IRN	642	Romania	ROU								69	METALS MANUFACTURES,NES	1	No Quantity							171829			0
S3	2000	2000	2000	2	0	2	Export	364	Iran	IRN	643	Russian Federation	RUS								69	METALS MANUFACTURES,NES	1	No Quantity							111436			0
S3	2000	2000	2000	2	0	2	Export	364	Iran	IRN	682	Saudi Arabia	SAU								69	METALS MANUFACTURES,NES	1	No Quantity							299263			0
S3	2000	2000	2000	2	0	2	Export	364	Iran	IRN	686	Senegal	SEN								69	METALS MANUFACTURES,NES	1	No Quantity							13550			0
S3	2000	2000	2000	2	0	2	Export	364	Iran	IRN	699	India	IND								69	METALS MANUFACTURES,NES	1	No Quantity							33			0
S3	2000	2000	2000	2	0	2	Export	364	Iran	IRN	702	Singapore	SGP								69	METALS MANUFACTURES,NES	1	No Quantity							1988			0
S3	2000	2000	2000	2	0	2	Export	364	Iran	IRN	704	Viet Nam	VNM								69	METALS MANUFACTURES,NES	1	No Quantity							83			0
S3	2000	2000	2000	2	0	2	Export	364	Iran	IRN	705	Slovenia	SVN								69	METALS MANUFACTURES,NES	1	No Quantity							3586			0
S3	2000	2000	2000	2	0	2	Export	364	Iran	IRN	710	South Africa	ZAF								69	METALS MANUFACTURES,NES	1	No Quantity							17732			0
S3	2000	2000	2000	2	0	2	Export	364	Iran	IRN	716	Zimbabwe	ZWE								69	METALS MANUFACTURES,NES	1	No Quantity							5			0
S3	2000	2000	2000	2	0	2	Export	364	Iran	IRN	724	Spain	ESP								69	METALS MANUFACTURES,NES	1	No Quantity							1438443			0
S3	2000	2000	2000	2	0	2	Export	364	Iran	IRN	736	Fmr Sudan	SDN								69	METALS MANUFACTURES,NES	1	No Quantity							810322			0
S3	2000	2000	2000	2	0	2	Export	364	Iran	IRN	752	Sweden	SWE								69	METALS MANUFACTURES,NES	1	No Quantity							17860			0
[truncated: 938 more rows]
