# Supplementary material for: Core-periphery structure in sectoral international trade networks: A new approach to an old theory
Source: PLoS One. 2020 Apr 2;15(4):e0229547. doi: 10.1371/journal.pone.0229547 (PMC7117750; doi:10.1371/journal.pone.0229547)
Supplement: S7 File — (ZIP) [file pone.0229547.s007.zip › S7_File/RawData 2000/comtrade (33).csv]

Classification	Year	Period	Period Desc.	Aggregate Level	Is Leaf Code	Trade Flow Code	Trade Flow	Reporter Code	Reporter	Reporter ISO	Partner Code	Partner	Partner ISO	2nd Partner Code	2nd Partner	2nd Partner ISO	Customs Proc. Code	Customs	Mode of Transport Code	Mode of Transport	Commodity Code	Commodity	Qty Unit Code	Qty Unit	Qty	Alt Qty Unit Code	Alt Qty Unit	Alt Qty	Netweight (kg)	Gross weight (kg)	Trade Value (US$)	CIF Trade Value (US$)	FOB Trade Value (US$)	Flag
S3	2000	2000	2000	2	0	2	Export	372	Ireland	IRL	0	World	WLD								00	LIVE ANIMALS	1	No Quantity							359884766			0
S3	2000	2000	2000	2	0	2	Export	372	Ireland	IRL	8	Albania	ALB								00	LIVE ANIMALS	1	No Quantity							57180			0
S3	2000	2000	2000	2	0	2	Export	372	Ireland	IRL	36	Australia	AUS								00	LIVE ANIMALS	1	No Quantity							13737083			0
S3	2000	2000	2000	2	0	2	Export	372	Ireland	IRL	40	Austria	AUT								00	LIVE ANIMALS	1	No Quantity							21110			0
S3	2000	2000	2000	2	0	2	Export	372	Ireland	IRL	52	Barbados	BRB								00	LIVE ANIMALS	1	No Quantity							19548			0
S3	2000	2000	2000	2	0	2	Export	372	Ireland	IRL	56	Belgium	BEL								00	LIVE ANIMALS	1	No Quantity							125619			0
S3	2000	2000	2000	2	0	2	Export	372	Ireland	IRL	120	Cameroon	CMR								00	LIVE ANIMALS	1	No Quantity							18671			0
S3	2000	2000	2000	2	0	2	Export	372	Ireland	IRL	124	Canada	CAN								00	LIVE ANIMALS	1	No Quantity							222396			0
S3	2000	2000	2000	2	0	2	Export	372	Ireland	IRL	152	Chile	CHL								00	LIVE ANIMALS	1	No Quantity							19944			0
S3	2000	2000	2000	2	0	2	Export	372	Ireland	IRL	156	China	CHN								00	LIVE ANIMALS	1	No Quantity							117			0
S3	2000	2000	2000	2	0	2	Export	372	Ireland	IRL	203	Czechia	CZE								00	LIVE ANIMALS	1	No Quantity							70133			0
S3	2000	2000	2000	2	0	2	Export	372	Ireland	IRL	204	Benin	BEN								00	LIVE ANIMALS	1	No Quantity							73958			0
S3	2000	2000	2000	2	0	2	Export	372	Ireland	IRL	233	Estonia	EST								00	LIVE ANIMALS	1	No Quantity							1167			0
S3	2000	2000	2000	2	0	2	Export	372	Ireland	IRL	251	France	FRA								00	LIVE ANIMALS	1	No Quantity							38800567			0
S3	2000	2000	2000	2	0	2	Export	372	Ireland	IRL	276	Germany	DEU								00	LIVE ANIMALS	1	No Quantity							394431			0
S3	2000	2000	2000	2	0	2	Export	372	Ireland	IRL	300	Greece	GRC								00	LIVE ANIMALS	1	No Quantity							46092			0
S3	2000	2000	2000	2	0	2	Export	372	Ireland	IRL	344	China, Hong Kong SAR	HKG								00	LIVE ANIMALS	1	No Quantity							117			0
S3	2000	2000	2000	2	0	2	Export	372	Ireland	IRL	348	Hungary	HUN								00	LIVE ANIMALS	1	No Quantity							467			0
S3	2000	2000	2000	2	0	2	Export	372	Ireland	IRL	381	Italy	ITA								00	LIVE ANIMALS	1	No Quantity							31194843			0
S3	2000	2000	2000	2	0	2	Export	372	Ireland	IRL	392	Japan	JPN								00	LIVE ANIMALS	1	No Quantity							9567194			0
S3	2000	2000	2000	2	0	2	Export	372	Ireland	IRL	400	Jordan	JOR								00	LIVE ANIMALS	1	No Quantity							100			0
S3	2000	2000	2000	2	0	2	Export	372	Ireland	IRL	404	Kenya	KEN								00	LIVE ANIMALS	1	No Quantity							117			0
S3	2000	2000	2000	2	0	2	Export	372	Ireland	IRL	414	Kuwait	KWT								00	LIVE ANIMALS	1	No Quantity							117			0
S3	2000	2000	2000	2	0	2	Export	372	Ireland	IRL	422	Lebanon	LBN								00	LIVE ANIMALS	1	No Quantity							26598416			0
S3	2000	2000	2000	2	0	2	Export	372	Ireland	IRL	434	Libya	LBY								00	LIVE ANIMALS	1	No Quantity							367759			0
S3	2000	2000	2000	2	0	2	Export	372	Ireland	IRL	528	Netherlands	NLD								00	LIVE ANIMALS	1	No Quantity							13868179			0
S3	2000	2000	2000	2	0	2	Export	372	Ireland	IRL	554	New Zealand	NZL								00	LIVE ANIMALS	1	No Quantity							194662			0
S3	2000	2000	2000	2	0	2	Export	372	Ireland	IRL	579	Norway	NOR								00	LIVE ANIMALS	1	No Quantity							117			0
S3	2000	2000	2000	2	0	2	Export	372	Ireland	IRL	604	Peru	PER								00	LIVE ANIMALS	1	No Quantity							7685			0
S3	2000	2000	2000	2	0	2	Export	372	Ireland	IRL	642	Romania	ROU								00	LIVE ANIMALS	1	No Quantity							327			0
S3	2000	2000	2000	2	0	2	Export	372	Ireland	IRL	643	Russian Federation	RUS								00	LIVE ANIMALS	1	No Quantity							27044			0
S3	2000	2000	2000	2	0	2	Export	372	Ireland	IRL	682	Saudi Arabia	SAU								00	LIVE ANIMALS	1	No Quantity							5951			0
S3	2000	2000	2000	2	0	2	Export	372	Ireland	IRL	699	India	IND								00	LIVE ANIMALS	1	No Quantity							28158			0
S3	2000	2000	2000	2	0	2	Export	372	Ireland	IRL	702	Singapore	SGP								00	LIVE ANIMALS	1	No Quantity							43177			0
S3	2000	2000	2000	2	0	2	Export	372	Ireland	IRL	710	South Africa	ZAF								00	LIVE ANIMALS	1	No Quantity							417824			0
S3	2000	2000	2000	2	0	2	Export	372	Ireland	IRL	724	Spain	ESP								00	LIVE ANIMALS	1	No Quantity							43810652			0
S3	2000	2000	2000	2	0	2	Export	372	Ireland	IRL	752	Sweden	SWE								00	LIVE ANIMALS	1	No Quantity							287802			0
S3	2000	2000	2000	2	0	2	Export	372	Ireland	IRL	757	Switzerland	CHE								00	LIVE ANIMALS	1	No Quantity							291673			0
S3	2000	2000	2000	2	0	2	Export	372	Ireland	IRL	784	United Arab Emirates	ARE								00	LIVE ANIMALS	1	No Quantity							23993165			0
S3	2000	2000	2000	2	0	2	Export	372	Ireland	IRL	792	Turkey	TUR								00	LIVE ANIMALS	1	No Quantity							404087			0
S3	2000	2000	2000	2	0	2	Export	372	Ireland	IRL	818	Egypt	EGY								00	LIVE ANIMALS	1	No Quantity							112761			0
S3	2000	2000	2000	2	0	2	Export	372	Ireland	IRL	826	United Kingdom	GBR								00	LIVE ANIMALS	1	No Quantity							129385487			0
S3	2000	2000	2000	2	0	2	Export	372	Ireland	IRL	842	USA	USA								00	LIVE ANIMALS	1	No Quantity							24840539			0
S3	2000	2000	2000	2	0	2	Export	372	Ireland	IRL	891	Serbia and Montenegro	SCG								00	LIVE ANIMALS	1	No Quantity							108642			0
S3	2000	2000	2000	2	0	2	Export	372	Ireland	IRL	899	Areas, nes									00	LIVE ANIMALS	1	No Quantity							719688			0
S3	2000	2000	2000	2	0	2	Export	376	Israel	ISR	0	World	WLD								00	LIVE ANIMALS	1	No Quantity							7978000			0
S3	2000	2000	2000	2	0	2	Export	376	Israel	ISR	32	Argentina	ARG								00	LIVE ANIMALS	1	No Quantity							21000			0
S3	2000	2000	2000	2	0	2	Export	376	Israel	ISR	40	Austria	AUT								00	LIVE ANIMALS	1	No Quantity							4000			0
S3	2000	2000	2000	2	0	2	Export	376	Israel	ISR	56	Belgium	BEL								00	LIVE ANIMALS	1	No Quantity							135000			0
S3	2000	2000	2000	2	0	2	Export	376	Israel	ISR	100	Bulgaria	BGR								00	LIVE ANIMALS	1	No Quantity							9000			0
S3	2000	2000	2000	2	0	2	Export	376	Israel	ISR	152	Chile	CHL								00	LIVE ANIMALS	1	No Quantity							23000			0
S3	2000	2000	2000	2	0	2	Export	376	Israel	ISR	156	China	CHN								00	LIVE ANIMALS	1	No Quantity							2000			0
S3	2000	2000	2000	2	0	2	Export	376	Israel	ISR	196	Cyprus	CYP								00	LIVE ANIMALS	1	No Quantity							41000			0
S3	2000	2000	2000	2	0	2	Export	376	Israel	ISR	251	France	FRA								00	LIVE ANIMALS	1	No Quantity							94000			0
S3	2000	2000	2000	2	0	2	Export	376	Israel	ISR	300	Greece	GRC								00	LIVE ANIMALS	1	No Quantity							16000			0
S3	2000	2000	2000	2	0	2	Export	376	Israel	ISR	344	China, Hong Kong SAR	HKG								00	LIVE ANIMALS	1	No Quantity							59000			0
S3	2000	2000	2000	2	0	2	Export	376	Israel	ISR	348	Hungary	HUN								00	LIVE ANIMALS	1	No Quantity							667000			0
S3	2000	2000	2000	2	0	2	Export	376	Israel	ISR	381	Italy	ITA								00	LIVE ANIMALS	1	No Quantity							139000			0
S3	2000	2000	2000	2	0	2	Export	376	Israel	ISR	392	Japan	JPN								00	LIVE ANIMALS	1	No Quantity							101000			0
S3	2000	2000	2000	2	0	2	Export	376	Israel	ISR	400	Jordan	JOR								00	LIVE ANIMALS	1	No Quantity							110000			0
S3	2000	2000	2000	2	0	2	Export	376	Israel	ISR	404	Kenya	KEN								00	LIVE ANIMALS	1	No Quantity							30000			0
S3	2000	2000	2000	2	0	2	Export	376	Israel	ISR	410	Rep. of Korea	KOR								00	LIVE ANIMALS	1	No Quantity							15000			0
S3	2000	2000	2000	2	0	2	Export	376	Israel	ISR	470	Malta	MLT								00	LIVE ANIMALS	1	No Quantity							1000			0
S3	2000	2000	2000	2	0	2	Export	376	Israel	ISR	484	Mexico	MEX								00	LIVE ANIMALS	1	No Quantity							38000			0
S3	2000	2000	2000	2	0	2	Export	376	Israel	ISR	490	Other Asia, nes									00	LIVE ANIMALS	1	No Quantity							4000			0
S3	2000	2000	2000	2	0	2	Export	376	Israel	ISR	504	Morocco	MAR								00	LIVE ANIMALS	1	No Quantity							58000			0
S3	2000	2000	2000	2	0	2	Export	376	Israel	ISR	528	Netherlands	NLD								00	LIVE ANIMALS	1	No Quantity							1831000			0
S3	2000	2000	2000	2	0	2	Export	376	Israel	ISR	566	Nigeria	NGA								00	LIVE ANIMALS	1	No Quantity							239000			0
S3	2000	2000	2000	2	0	2	Export	376	Israel	ISR	608	Philippines	PHL								00	LIVE ANIMALS	1	No Quantity							11000			0
S3	2000	2000	2000	2	0	2	Export	376	Israel	ISR	616	Poland	POL								00	LIVE ANIMALS	1	No Quantity							823000			0
S3	2000	2000	2000	2	0	2	Export	376	Israel	ISR	642	Romania	ROU								00	LIVE ANIMALS	1	No Quantity							17000			0
S3	2000	2000	2000	2	0	2	Export	376	Israel	ISR	643	Russian Federation	RUS								00	LIVE ANIMALS	1	No Quantity							325000			0
S3	2000	2000	2000	2	0	2	Export	376	Israel	ISR	699	India	IND								00	LIVE ANIMALS	1	No Quantity							5000			0
S3	2000	2000	2000	2	0	2	Export	376	Israel	ISR	703	Slovakia	SVK								00	LIVE ANIMALS	1	No Quantity							68000			0
S3	2000	2000	2000	2	0	2	Export	376	Israel	ISR	704	Viet Nam	VNM								00	LIVE ANIMALS	1	No Quantity							84000			0
S3	2000	2000	2000	2	0	2	Export	376	Israel	ISR	710	South Africa	ZAF								00	LIVE ANIMALS	1	No Quantity							2000			0
S3	2000	2000	2000	2	0	2	Export	376	Israel	ISR	724	Spain	ESP								00	LIVE ANIMALS	1	No Quantity							24000			0
S3	2000	2000	2000	2	0	2	Export	376	Israel	ISR	740	Suriname	SUR								00	LIVE ANIMALS	1	No Quantity							25000			0
S3	2000	2000	2000	2	0	2	Export	376	Israel	ISR	757	Switzerland	CHE								00	LIVE ANIMALS	1	No Quantity							520000			0
S3	2000	2000	2000	2	0	2	Export	376	Israel	ISR	764	Thailand	THA								00	LIVE ANIMALS	1	No Quantity							17000			0
S3	2000	2000	2000	2	0	2	Export	376	Israel	ISR	792	Turkey	TUR								00	LIVE ANIMALS	1	No Quantity							1510000			0
S3	2000	2000	2000	2	0	2	Export	376	Israel	ISR	800	Uganda	UGA								00	LIVE ANIMALS	1	No Quantity							7000			0
S3	2000	2000	2000	2	0	2	Export	376	Israel	ISR	804	Ukraine	UKR								00	LIVE ANIMALS	1	No Quantity							135000			0
S3	2000	2000	2000	2	0	2	Export	376	Israel	ISR	818	Egypt	EGY								00	LIVE ANIMALS	1	No Quantity							284000			0
S3	2000	2000	2000	2	0	2	Export	376	Israel	ISR	826	United Kingdom	GBR								00	LIVE ANIMALS	1	No Quantity							463000			0
S3	2000	2000	2000	2	0	2	Export	376	Israel	ISR	842	USA	USA								00	LIVE ANIMALS	1	No Quantity							21000			0
S3	2000	2000	2000	2	0	2	Export	372	Ireland	IRL	0	World	WLD								01	MEAT, MEAT PREPARATIONS	1	No Quantity							1623590463			0
S3	2000	2000	2000	2	0	2	Export	372	Ireland	IRL	12	Algeria	DZA								01	MEAT, MEAT PREPARATIONS	1	No Quantity							3009940			0
S3	2000	2000	2000	2	0	2	Export	372	Ireland	IRL	24	Angola	AGO								01	MEAT, MEAT PREPARATIONS	1	No Quantity							99645			0
S3	2000	2000	2000	2	0	2	Export	372	Ireland	IRL	28	Antigua and Barbuda	ATG								01	MEAT, MEAT PREPARATIONS	1	No Quantity							404307			0
S3	2000	2000	2000	2	0	2	Export	372	Ireland	IRL	31	Azerbaijan	AZE								01	MEAT, MEAT PREPARATIONS	1	No Quantity							82453			0
S3	2000	2000	2000	2	0	2	Export	372	Ireland	IRL	36	Australia	AUS								01	MEAT, MEAT PREPARATIONS	1	No Quantity							224750			0
S3	2000	2000	2000	2	0	2	Export	372	Ireland	IRL	40	Austria	AUT								01	MEAT, MEAT PREPARATIONS	1	No Quantity							252297			0
S3	2000	2000	2000	2	0	2	Export	372	Ireland	IRL	44	Bahamas	BHS								01	MEAT, MEAT PREPARATIONS	1	No Quantity							146300			0
S3	2000	2000	2000	2	0	2	Export	372	Ireland	IRL	48	Bahrain	BHR								01	MEAT, MEAT PREPARATIONS	1	No Quantity							2177792			0
S3	2000	2000	2000	2	0	2	Export	372	Ireland	IRL	52	Barbados	BRB								01	MEAT, MEAT PREPARATIONS	1	No Quantity							101001			0
S3	2000	2000	2000	2	0	2	Export	372	Ireland	IRL	56	Belgium	BEL								01	MEAT, MEAT PREPARATIONS	1	No Quantity							38774064			0
S3	2000	2000	2000	2	0	2	Export	372	Ireland	IRL	60	Bermuda	BMU								01	MEAT, MEAT PREPARATIONS	1	No Quantity							104890			0
S3	2000	2000	2000	2	0	2	Export	372	Ireland	IRL	76	Brazil	BRA								01	MEAT, MEAT PREPARATIONS	1	No Quantity							87692			0
S3	2000	2000	2000	2	0	2	Export	372	Ireland	IRL	100	Bulgaria	BGR								01	MEAT, MEAT PREPARATIONS	1	No Quantity							11669			0
S3	2000	2000	2000	2	0	2	Export	372	Ireland	IRL	156	China	CHN								01	MEAT, MEAT PREPARATIONS	1	No Quantity							445987			0
S3	2000	2000	2000	2	0	2	Export	372	Ireland	IRL	174	Comoros	COM								01	MEAT, MEAT PREPARATIONS	1	No Quantity							16174			0
S3	2000	2000	2000	2	0	2	Export	372	Ireland	IRL	178	Congo	COG								01	MEAT, MEAT PREPARATIONS	1	No Quantity							19306			0
S3	2000	2000	2000	2	0	2	Export	372	Ireland	IRL	180	Dem. Rep. of the Congo	COD								01	MEAT, MEAT PREPARATIONS	1	No Quantity							34307			0
S3	2000	2000	2000	2	0	2	Export	372	Ireland	IRL	196	Cyprus	CYP								01	MEAT, MEAT PREPARATIONS	1	No Quantity							6376300			0
S3	2000	2000	2000	2	0	2	Export	372	Ireland	IRL	203	Czechia	CZE								01	MEAT, MEAT PREPARATIONS	1	No Quantity							109252			0
S3	2000	2000	2000	2	0	2	Export	372	Ireland	IRL	204	Benin	BEN								01	MEAT, MEAT PREPARATIONS	1	No Quantity							3273478			0
S3	2000	2000	2000	2	0	2	Export	372	Ireland	IRL	208	Denmark	DNK								01	MEAT, MEAT PREPARATIONS	1	No Quantity							34565029			0
S3	2000	2000	2000	2	0	2	Export	372	Ireland	IRL	222	El Salvador	SLV								01	MEAT, MEAT PREPARATIONS	1	No Quantity							7776			0
S3	2000	2000	2000	2	0	2	Export	372	Ireland	IRL	233	Estonia	EST								01	MEAT, MEAT PREPARATIONS	1	No Quantity							20986			0
S3	2000	2000	2000	2	0	2	Export	372	Ireland	IRL	234	Faeroe Isds	FRO								01	MEAT, MEAT PREPARATIONS	1	No Quantity							257810			0
S3	2000	2000	2000	2	0	2	Export	372	Ireland	IRL	246	Finland	FIN								01	MEAT, MEAT PREPARATIONS	1	No Quantity							687697			0
S3	2000	2000	2000	2	0	2	Export	372	Ireland	IRL	251	France	FRA								01	MEAT, MEAT PREPARATIONS	1	No Quantity							240170533			0
S3	2000	2000	2000	2	0	2	Export	372	Ireland	IRL	258	French Polynesia	PYF								01	MEAT, MEAT PREPARATIONS	1	No Quantity							830020			0
S3	2000	2000	2000	2	0	2	Export	372	Ireland	IRL	262	Djibouti	DJI								01	MEAT, MEAT PREPARATIONS	1	No Quantity							99278			0
S3	2000	2000	2000	2	0	2	Export	372	Ireland	IRL	266	Gabon	GAB								01	MEAT, MEAT PREPARATIONS	1	No Quantity							190655			0
S3	2000	2000	2000	2	0	2	Export	372	Ireland	IRL	275	State of Palestine	PSE								01	MEAT, MEAT PREPARATIONS	1	No Quantity							129739			0
S3	2000	2000	2000	2	0	2	Export	372	Ireland	IRL	276	Germany	DEU								01	MEAT, MEAT PREPARATIONS	1	No Quantity							47277067			0
S3	2000	2000	2000	2	0	2	Export	372	Ireland	IRL	288	Ghana	GHA								01	MEAT, MEAT PREPARATIONS	1	No Quantity							786345			0
S3	2000	2000	2000	2	0	2	Export	372	Ireland	IRL	292	Gibraltar	GIB								01	MEAT, MEAT PREPARATIONS	1	No Quantity							447364			0
S3	2000	2000	2000	2	0	2	Export	372	Ireland	IRL	300	Greece	GRC								01	MEAT, MEAT PREPARATIONS	1	No Quantity							602682			0
S3	2000	2000	2000	2	0	2	Export	372	Ireland	IRL	332	Haiti	HTI								01	MEAT, MEAT PREPARATIONS	1	No Quantity							143814			0
S3	2000	2000	2000	2	0	2	Export	372	Ireland	IRL	340	Honduras	HND								01	MEAT, MEAT PREPARATIONS	1	No Quantity							24866			0
S3	2000	2000	2000	2	0	2	Export	372	Ireland	IRL	344	China, Hong Kong SAR	HKG								01	MEAT, MEAT PREPARATIONS	1	No Quantity							3578785			0
S3	2000	2000	2000	2	0	2	Export	372	Ireland	IRL	348	Hungary	HUN								01	MEAT, MEAT PREPARATIONS	1	No Quantity							156226			0
S3	2000	2000	2000	2	0	2	Export	372	Ireland	IRL	352	Iceland	ISL								01	MEAT, MEAT PREPARATIONS	1	No Quantity							123721			0
S3	2000	2000	2000	2	0	2	Export	372	Ireland	IRL	360	Indonesia	IDN								01	MEAT, MEAT PREPARATIONS	1	No Quantity							26338168			0
S3	2000	2000	2000	2	0	2	Export	372	Ireland	IRL	376	Israel	ISR								01	MEAT, MEAT PREPARATIONS	1	No Quantity							2049660			0
S3	2000	2000	2000	2	0	2	Export	372	Ireland	IRL	381	Italy	ITA								01	MEAT, MEAT PREPARATIONS	1	No Quantity							101462847			0
S3	2000	2000	2000	2	0	2	Export	372	Ireland	IRL	384	Côte d'Ivoire	CIV								01	MEAT, MEAT PREPARATIONS	1	No Quantity							11086			0
S3	2000	2000	2000	2	0	2	Export	372	Ireland	IRL	388	Jamaica	JAM								01	MEAT, MEAT PREPARATIONS	1	No Quantity							244861			0
S3	2000	2000	2000	2	0	2	Export	372	Ireland	IRL	392	Japan	JPN								01	MEAT, MEAT PREPARATIONS	1	No Quantity							40397897			0
S3	2000	2000	2000	2	0	2	Export	372	Ireland	IRL	410	Rep. of Korea	KOR								01	MEAT, MEAT PREPARATIONS	1	No Quantity							591257			0
S3	2000	2000	2000	2	0	2	Export	372	Ireland	IRL	414	Kuwait	KWT								01	MEAT, MEAT PREPARATIONS	1	No Quantity							4305650			0
S3	2000	2000	2000	2	0	2	Export	372	Ireland	IRL	422	Lebanon	LBN								01	MEAT, MEAT PREPARATIONS	1	No Quantity							2155640			0
S3	2000	2000	2000	2	0	2	Export	372	Ireland	IRL	430	Liberia	LBR								01	MEAT, MEAT PREPARATIONS	1	No Quantity							71353			0
S3	2000	2000	2000	2	0	2	Export	372	Ireland	IRL	458	Malaysia	MYS								01	MEAT, MEAT PREPARATIONS	1	No Quantity							51098			0
S3	2000	2000	2000	2	0	2	Export	372	Ireland	IRL	466	Mali	MLI								01	MEAT, MEAT PREPARATIONS	1	No Quantity							32123			0
S3	2000	2000	2000	2	0	2	Export	372	Ireland	IRL	470	Malta	MLT								01	MEAT, MEAT PREPARATIONS	1	No Quantity							6832420			0
S3	2000	2000	2000	2	0	2	Export	372	Ireland	IRL	478	Mauritania	MRT								01	MEAT, MEAT PREPARATIONS	1	No Quantity							66955			0
S3	2000	2000	2000	2	0	2	Export	372	Ireland	IRL	480	Mauritius	MUS								01	MEAT, MEAT PREPARATIONS	1	No Quantity							278699			0
S3	2000	2000	2000	2	0	2	Export	372	Ireland	IRL	484	Mexico	MEX								01	MEAT, MEAT PREPARATIONS	1	No Quantity							25768			0
S3	2000	2000	2000	2	0	2	Export	372	Ireland	IRL	490	Other Asia, nes									01	MEAT, MEAT PREPARATIONS	1	No Quantity							70534			0
S3	2000	2000	2000	2	0	2	Export	372	Ireland	IRL	504	Morocco	MAR								01	MEAT, MEAT PREPARATIONS	1	No Quantity							94643			0
S3	2000	2000	2000	2	0	2	Export	372	Ireland	IRL	512	Oman	OMN								01	MEAT, MEAT PREPARATIONS	1	No Quantity							173163			0
S3	2000	2000	2000	2	0	2	Export	372	Ireland	IRL	528	Netherlands	NLD								01	MEAT, MEAT PREPARATIONS	1	No Quantity							88987681			0
S3	2000	2000	2000	2	0	2	Export	372	Ireland	IRL	533	Aruba	ABW								01	MEAT, MEAT PREPARATIONS	1	No Quantity							168			0
S3	2000	2000	2000	2	0	2	Export	372	Ireland	IRL	554	New Zealand	NZL								01	MEAT, MEAT PREPARATIONS	1	No Quantity							13436			0
S3	2000	2000	2000	2	0	2	Export	372	Ireland	IRL	566	Nigeria	NGA								01	MEAT, MEAT PREPARATIONS	1	No Quantity							14551			0
S3	2000	2000	2000	2	0	2	Export	372	Ireland	IRL	568	Other Europe, nes									01	MEAT, MEAT PREPARATIONS	1	No Quantity							102467			0
S3	2000	2000	2000	2	0	2	Export	372	Ireland	IRL	579	Norway	NOR								01	MEAT, MEAT PREPARATIONS	1	No Quantity							2754			0
S3	2000	2000	2000	2	0	2	Export	372	Ireland	IRL	591	Panama	PAN								01	MEAT, MEAT PREPARATIONS	1	No Quantity							37882			0
S3	2000	2000	2000	2	0	2	Export	372	Ireland	IRL	608	Philippines	PHL								01	MEAT, MEAT PREPARATIONS	1	No Quantity							8658094			0
S3	2000	2000	2000	2	0	2	Export	372	Ireland	IRL	616	Poland	POL								01	MEAT, MEAT PREPARATIONS	1	No Quantity							1414236			0
S3	2000	2000	2000	2	0	2	Export	372	Ireland	IRL	620	Portugal	PRT								01	MEAT, MEAT PREPARATIONS	1	No Quantity							15218340			0
S3	2000	2000	2000	2	0	2	Export	372	Ireland	IRL	634	Qatar	QAT								01	MEAT, MEAT PREPARATIONS	1	No Quantity							552009			0
S3	2000	2000	2000	2	0	2	Export	372	Ireland	IRL	642	Romania	ROU								01	MEAT, MEAT PREPARATIONS	1	No Quantity							34649			0
S3	2000	2000	2000	2	0	2	Export	372	Ireland	IRL	643	Russian Federation	RUS								01	MEAT, MEAT PREPARATIONS	1	No Quantity							19879674			0
S3	2000	2000	2000	2	0	2	Export	372	Ireland	IRL	659	Saint Kitts and Nevis	KNA								01	MEAT, MEAT PREPARATIONS	1	No Quantity							99969			0
S3	2000	2000	2000	2	0	2	Export	372	Ireland	IRL	662	Saint Lucia	LCA								01	MEAT, MEAT PREPARATIONS	1	No Quantity							101368			0
S3	2000	2000	2000	2	0	2	Export	372	Ireland	IRL	670	Saint Vincent and the Grenadines	VCT								01	MEAT, MEAT PREPARATIONS	1	No Quantity							29018			0
S3	2000	2000	2000	2	0	2	Export	372	Ireland	IRL	682	Saudi Arabia	SAU								01	MEAT, MEAT PREPARATIONS	1	No Quantity							30510555			0
S3	2000	2000	2000	2	0	2	Export	372	Ireland	IRL	686	Senegal	SEN								01	MEAT, MEAT PREPARATIONS	1	No Quantity							105103			0
S3	2000	2000	2000	2	0	2	Export	372	Ireland	IRL	690	Seychelles	SYC								01	MEAT, MEAT PREPARATIONS	1	No Quantity							759388			0
S3	2000	2000	2000	2	0	2	Export	372	Ireland	IRL	699	India	IND								01	MEAT, MEAT PREPARATIONS	1	No Quantity							41437			0
S3	2000	2000	2000	2	0	2	Export	372	Ireland	IRL	702	Singapore	SGP								01	MEAT, MEAT PREPARATIONS	1	No Quantity							158768			0
S3	2000	2000	2000	2	0	2	Export	372	Ireland	IRL	705	Slovenia	SVN								01	MEAT, MEAT PREPARATIONS	1	No Quantity							141113			0
S3	2000	2000	2000	2	0	2	Export	372	Ireland	IRL	710	South Africa	ZAF								01	MEAT, MEAT PREPARATIONS	1	No Quantity							3847954			0
S3	2000	2000	2000	2	0	2	Export	372	Ireland	IRL	716	Zimbabwe	ZWE								01	MEAT, MEAT PREPARATIONS	1	No Quantity							279438			0
S3	2000	2000	2000	2	0	2	Export	372	Ireland	IRL	724	Spain	ESP								01	MEAT, MEAT PREPARATIONS	1	No Quantity							79996568			0
S3	2000	2000	2000	2	0	2	Export	372	Ireland	IRL	752	Sweden	SWE								01	MEAT, MEAT PREPARATIONS	1	No Quantity							31193481			0
S3	2000	2000	2000	2	0	2	Export	372	Ireland	IRL	757	Switzerland	CHE								01	MEAT, MEAT PREPARATIONS	1	No Quantity							18181			0
S3	2000	2000	2000	2	0	2	Export	372	Ireland	IRL	768	Togo	TGO								01	MEAT, MEAT PREPARATIONS	1	No Quantity							101952			0
S3	2000	2000	2000	2	0	2	Export	372	Ireland	IRL	780	Trinidad and Tobago	TTO								01	MEAT, MEAT PREPARATIONS	1	No Quantity							155790			0
S3	2000	2000	2000	2	0	2	Export	372	Ireland	IRL	784	United Arab Emirates	ARE								01	MEAT, MEAT PREPARATIONS	1	No Quantity							7747199			0
S3	2000	2000	2000	2	0	2	Export	372	Ireland	IRL	800	Uganda	UGA								01	MEAT, MEAT PREPARATIONS	1	No Quantity							165217			0
S3	2000	2000	2000	2	0	2	Export	372	Ireland	IRL	804	Ukraine	UKR								01	MEAT, MEAT PREPARATIONS	1	No Quantity							17973			0
S3	2000	2000	2000	2	0	2	Export	372	Ireland	IRL	818	Egypt	EGY								01	MEAT, MEAT PREPARATIONS	1	No Quantity							119266549			0
S3	2000	2000	2000	2	0	2	Export	372	Ireland	IRL	826	United Kingdom	GBR								01	MEAT, MEAT PREPARATIONS	1	No Quantity							634811539			0
S3	2000	2000	2000	2	0	2	Export	372	Ireland	IRL	842	USA	USA								01	MEAT, MEAT PREPARATIONS	1	No Quantity							7490562			0
S3	2000	2000	2000	2	0	2	Export	372	Ireland	IRL	899	Areas, nes									01	MEAT, MEAT PREPARATIONS	1	No Quantity							529586			0
S3	2000	2000	2000	2	0	2	Export	376	Israel	ISR	0	World	WLD								01	MEAT, MEAT PREPARATIONS	1	No Quantity							37757000			0
S3	2000	2000	2000	2	0	2	Export	376	Israel	ISR	32	Argentina	ARG								01	MEAT, MEAT PREPARATIONS	1	No Quantity							46000			0
S3	2000	2000	2000	2	0	2	Export	376	Israel	ISR	40	Austria	AUT								01	MEAT, MEAT PREPARATIONS	1	No Quantity							749000			0
S3	2000	2000	2000	2	0	2	Export	376	Israel	ISR	56	Belgium	BEL								01	MEAT, MEAT PREPARATIONS	1	No Quantity							1610000			0
S3	2000	2000	2000	2	0	2	Export	376	Israel	ISR	196	Cyprus	CYP								01	MEAT, MEAT PREPARATIONS	1	No Quantity							6000			0
S3	2000	2000	2000	2	0	2	Export	376	Israel	ISR	208	Denmark	DNK								01	MEAT, MEAT PREPARATIONS	1	No Quantity							4000			0
S3	2000	2000	2000	2	0	2	Export	376	Israel	ISR	251	France	FRA								01	MEAT, MEAT PREPARATIONS	1	No Quantity							6900000			0
S3	2000	2000	2000	2	0	2	Export	376	Israel	ISR	268	Georgia	GEO								01	MEAT, MEAT PREPARATIONS	1	No Quantity							5000			0
S3	2000	2000	2000	2	0	2	Export	376	Israel	ISR	276	Germany	DEU								01	MEAT, MEAT PREPARATIONS	1	No Quantity							14215000			0
S3	2000	2000	2000	2	0	2	Export	376	Israel	ISR	300	Greece	GRC								01	MEAT, MEAT PREPARATIONS	1	No Quantity							355000			0
S3	2000	2000	2000	2	0	2	Export	376	Israel	ISR	344	China, Hong Kong SAR	HKG								01	MEAT, MEAT PREPARATIONS	1	No Quantity							228000			0
S3	2000	2000	2000	2	0	2	Export	376	Israel	ISR	348	Hungary	HUN								01	MEAT, MEAT PREPARATIONS	1	No Quantity							11000			0
S3	2000	2000	2000	2	0	2	Export	376	Israel	ISR	381	Italy	ITA								01	MEAT, MEAT PREPARATIONS	1	No Quantity							568000			0
S3	2000	2000	2000	2	0	2	Export	376	Israel	ISR	392	Japan	JPN								01	MEAT, MEAT PREPARATIONS	1	No Quantity							2791000			0
S3	2000	2000	2000	2	0	2	Export	376	Israel	ISR	400	Jordan	JOR								01	MEAT, MEAT PREPARATIONS	1	No Quantity							23000			0
S3	2000	2000	2000	2	0	2	Export	376	Israel	ISR	490	Other Asia, nes									01	MEAT, MEAT PREPARATIONS	1	No Quantity							106000			0
S3	2000	2000	2000	2	0	2	Export	376	Israel	ISR	498	Rep. of Moldova	MDA								01	MEAT, MEAT PREPARATIONS	1	No Quantity							14000			0
S3	2000	2000	2000	2	0	2	Export	376	Israel	ISR	528	Netherlands	NLD								01	MEAT, MEAT PREPARATIONS	1	No Quantity							4000			0
S3	2000	2000	2000	2	0	2	Export	376	Israel	ISR	608	Philippines	PHL								01	MEAT, MEAT PREPARATIONS	1	No Quantity							1000			0
S3	2000	2000	2000	2	0	2	Export	376	Israel	ISR	616	Poland	POL								01	MEAT, MEAT PREPARATIONS	1	No Quantity							1000			0
S3	2000	2000	2000	2	0	2	Export	376	Israel	ISR	710	South Africa	ZAF								01	MEAT, MEAT PREPARATIONS	1	No Quantity							1054000			0
S3	2000	2000	2000	2	0	2	Export	376	Israel	ISR	724	Spain	ESP								01	MEAT, MEAT PREPARATIONS	1	No Quantity							5000			0
S3	2000	2000	2000	2	0	2	Export	376	Israel	ISR	752	Sweden	SWE								01	MEAT, MEAT PREPARATIONS	1	No Quantity							2233000			0
S3	2000	2000	2000	2	0	2	Export	376	Israel	ISR	757	Switzerland	CHE								01	MEAT, MEAT PREPARATIONS	1	No Quantity							1412000			0
S3	2000	2000	2000	2	0	2	Export	376	Israel	ISR	764	Thailand	THA								01	MEAT, MEAT PREPARATIONS	1	No Quantity							205000			0
S3	2000	2000	2000	2	0	2	Export	376	Israel	ISR	818	Egypt	EGY								01	MEAT, MEAT PREPARATIONS	1	No Quantity							49000			0
S3	2000	2000	2000	2	0	2	Export	376	Israel	ISR	826	United Kingdom	GBR								01	MEAT, MEAT PREPARATIONS	1	No Quantity							2127000			0
S3	2000	2000	2000	2	0	2	Export	376	Israel	ISR	842	USA	USA								01	MEAT, MEAT PREPARATIONS	1	No Quantity							2632000			0
S3	2000	2000	2000	2	0	2	Export	376	Israel	ISR	899	Areas, nes									01	MEAT, MEAT PREPARATIONS	1	No Quantity							403000			0
S3	2000	2000	2000	2	0	2	Export	372	Ireland	IRL	0	World	WLD								02	DAIRY PRODUCTS,BIRD EGGS	1	No Quantity							1048575943			0
S3	2000	2000	2000	2	0	2	Export	372	Ireland	IRL	12	Algeria	DZA								02	DAIRY PRODUCTS,BIRD EGGS	1	No Quantity							1581931			0
S3	2000	2000	2000	2	0	2	Export	372	Ireland	IRL	24	Angola	AGO								02	DAIRY PRODUCTS,BIRD EGGS	1	No Quantity							685900			0
S3	2000	2000	2000	2	0	2	Export	372	Ireland	IRL	36	Australia	AUS								02	DAIRY PRODUCTS,BIRD EGGS	1	No Quantity							2883			0
S3	2000	2000	2000	2	0	2	Export	372	Ireland	IRL	40	Austria	AUT								02	DAIRY PRODUCTS,BIRD EGGS	1	No Quantity							805211			0
S3	2000	2000	2000	2	0	2	Export	372	Ireland	IRL	44	Bahamas	BHS								02	DAIRY PRODUCTS,BIRD EGGS	1	No Quantity							1056351			0
S3	2000	2000	2000	2	0	2	Export	372	Ireland	IRL	48	Bahrain	BHR								02	DAIRY PRODUCTS,BIRD EGGS	1	No Quantity							267600			0
S3	2000	2000	2000	2	0	2	Export	372	Ireland	IRL	52	Barbados	BRB								02	DAIRY PRODUCTS,BIRD EGGS	1	No Quantity							254753			0
S3	2000	2000	2000	2	0	2	Export	372	Ireland	IRL	56	Belgium	BEL								02	DAIRY PRODUCTS,BIRD EGGS	1	No Quantity							71385311			0
S3	2000	2000	2000	2	0	2	Export	372	Ireland	IRL	60	Bermuda	BMU								02	DAIRY PRODUCTS,BIRD EGGS	1	No Quantity							46578			0
S3	2000	2000	2000	2	0	2	Export	372	Ireland	IRL	68	Bolivia (Plurinational State of)	BOL								02	DAIRY PRODUCTS,BIRD EGGS	1	No Quantity							25902			0
S3	2000	2000	2000	2	0	2	Export	372	Ireland	IRL	76	Brazil	BRA								02	DAIRY PRODUCTS,BIRD EGGS	1	No Quantity							801767			0
S3	2000	2000	2000	2	0	2	Export	372	Ireland	IRL	96	Brunei Darussalam	BRN								02	DAIRY PRODUCTS,BIRD EGGS	1	No Quantity							1390107			0
S3	2000	2000	2000	2	0	2	Export	372	Ireland	IRL	100	Bulgaria	BGR								02	DAIRY PRODUCTS,BIRD EGGS	1	No Quantity							1624			0
S3	2000	2000	2000	2	0	2	Export	372	Ireland	IRL	116	Cambodia	KHM								02	DAIRY PRODUCTS,BIRD EGGS	1	No Quantity							129593			0
S3	2000	2000	2000	2	0	2	Export	372	Ireland	IRL	120	Cameroon	CMR								02	DAIRY PRODUCTS,BIRD EGGS	1	No Quantity							354250			0
S3	2000	2000	2000	2	0	2	Export	372	Ireland	IRL	124	Canada	CAN								02	DAIRY PRODUCTS,BIRD EGGS	1	No Quantity							294807			0
S3	2000	2000	2000	2	0	2	Export	372	Ireland	IRL	144	Sri Lanka	LKA								02	DAIRY PRODUCTS,BIRD EGGS	1	No Quantity							1020295			0
S3	2000	2000	2000	2	0	2	Export	372	Ireland	IRL	152	Chile	CHL								02	DAIRY PRODUCTS,BIRD EGGS	1	No Quantity							682656			0
S3	2000	2000	2000	2	0	2	Export	372	Ireland	IRL	156	China	CHN								02	DAIRY PRODUCTS,BIRD EGGS	1	No Quantity							5129136			0
S3	2000	2000	2000	2	0	2	Export	372	Ireland	IRL	178	Congo	COG								02	DAIRY PRODUCTS,BIRD EGGS	1	No Quantity							1227884			0
S3	2000	2000	2000	2	0	2	Export	372	Ireland	IRL	180	Dem. Rep. of the Congo	COD								02	DAIRY PRODUCTS,BIRD EGGS	1	No Quantity							937599			0
S3	2000	2000	2000	2	0	2	Export	372	Ireland	IRL	192	Cuba	CUB								02	DAIRY PRODUCTS,BIRD EGGS	1	No Quantity							146833			0
S3	2000	2000	2000	2	0	2	Export	372	Ireland	IRL	196	Cyprus	CYP								02	DAIRY PRODUCTS,BIRD EGGS	1	No Quantity							638759			0
S3	2000	2000	2000	2	0	2	Export	372	Ireland	IRL	203	Czechia	CZE								02	DAIRY PRODUCTS,BIRD EGGS	1	No Quantity							817			0
S3	2000	2000	2000	2	0	2	Export	372	Ireland	IRL	204	Benin	BEN								02	DAIRY PRODUCTS,BIRD EGGS	1	No Quantity							222772			0
S3	2000	2000	2000	2	0	2	Export	372	Ireland	IRL	208	Denmark	DNK								02	DAIRY PRODUCTS,BIRD EGGS	1	No Quantity							21306676			0
S3	2000	2000	2000	2	0	2	Export	372	Ireland	IRL	214	Dominican Rep.	DOM								02	DAIRY PRODUCTS,BIRD EGGS	1	No Quantity							4653393			0
S3	2000	2000	2000	2	0	2	Export	372	Ireland	IRL	251	France	FRA								02	DAIRY PRODUCTS,BIRD EGGS	1	No Quantity							88528148			0
S3	2000	2000	2000	2	0	2	Export	372	Ireland	IRL	266	Gabon	GAB								02	DAIRY PRODUCTS,BIRD EGGS	1	No Quantity							155013			0
S3	2000	2000	2000	2	0	2	Export	372	Ireland	IRL	270	Gambia	GMB								02	DAIRY PRODUCTS,BIRD EGGS	1	No Quantity							281409			0
S3	2000	2000	2000	2	0	2	Export	372	Ireland	IRL	275	State of Palestine	PSE								02	DAIRY PRODUCTS,BIRD EGGS	1	No Quantity							98772			0
S3	2000	2000	2000	2	0	2	Export	372	Ireland	IRL	276	Germany	DEU								02	DAIRY PRODUCTS,BIRD EGGS	1	No Quantity							137509149			0
S3	2000	2000	2000	2	0	2	Export	372	Ireland	IRL	288	Ghana	GHA								02	DAIRY PRODUCTS,BIRD EGGS	1	No Quantity							989689			0
S3	2000	2000	2000	2	0	2	Export	372	Ireland	IRL	292	Gibraltar	GIB								02	DAIRY PRODUCTS,BIRD EGGS	1	No Quantity							243099			0
S3	2000	2000	2000	2	0	2	Export	372	Ireland	IRL	300	Greece	GRC								02	DAIRY PRODUCTS,BIRD EGGS	1	No Quantity							13934022			0
S3	2000	2000	2000	2	0	2	Export	372	Ireland	IRL	320	Guatemala	GTM								02	DAIRY PRODUCTS,BIRD EGGS	1	No Quantity							581726			0
S3	2000	2000	2000	2	0	2	Export	372	Ireland	IRL	324	Guinea	GIN								02	DAIRY PRODUCTS,BIRD EGGS	1	No Quantity							222042			0
S3	2000	2000	2000	2	0	2	Export	372	Ireland	IRL	344	China, Hong Kong SAR	HKG								02	DAIRY PRODUCTS,BIRD EGGS	1	No Quantity							321338			0
S3	2000	2000	2000	2	0	2	Export	372	Ireland	IRL	352	Iceland	ISL								02	DAIRY PRODUCTS,BIRD EGGS	1	No Quantity							8792			0
S3	2000	2000	2000	2	0	2	Export	372	Ireland	IRL	360	Indonesia	IDN								02	DAIRY PRODUCTS,BIRD EGGS	1	No Quantity							16844262			0
S3	2000	2000	2000	2	0	2	Export	372	Ireland	IRL	364	Iran	IRN								02	DAIRY PRODUCTS,BIRD EGGS	1	No Quantity							42298			0
S3	2000	2000	2000	2	0	2	Export	372	Ireland	IRL	376	Israel	ISR								02	DAIRY PRODUCTS,BIRD EGGS	1	No Quantity							732403			0
S3	2000	2000	2000	2	0	2	Export	372	Ireland	IRL	381	Italy	ITA								02	DAIRY PRODUCTS,BIRD EGGS	1	No Quantity							40017570			0
S3	2000	2000	2000	2	0	2	Export	372	Ireland	IRL	384	Côte d'Ivoire	CIV								02	DAIRY PRODUCTS,BIRD EGGS	1	No Quantity							2385535			0
S3	2000	2000	2000	2	0	2	Export	372	Ireland	IRL	388	Jamaica	JAM								02	DAIRY PRODUCTS,BIRD EGGS	1	No Quantity							556007			0
S3	2000	2000	2000	2	0	2	Export	372	Ireland	IRL	392	Japan	JPN								02	DAIRY PRODUCTS,BIRD EGGS	1	No Quantity							1474763			0
S3	2000	2000	2000	2	0	2	Export	372	Ireland	IRL	404	Kenya	KEN								02	DAIRY PRODUCTS,BIRD EGGS	1	No Quantity							48340			0
S3	2000	2000	2000	2	0	2	Export	372	Ireland	IRL	410	Rep. of Korea	KOR								02	DAIRY PRODUCTS,BIRD EGGS	1	No Quantity							915298			0
S3	2000	2000	2000	2	0	2	Export	372	Ireland	IRL	414	Kuwait	KWT								02	DAIRY PRODUCTS,BIRD EGGS	1	No Quantity							37867			0
S3	2000	2000	2000	2	0	2	Export	372	Ireland	IRL	422	Lebanon	LBN								02	DAIRY PRODUCTS,BIRD EGGS	1	No Quantity							228775			0
S3	2000	2000	2000	2	0	2	Export	372	Ireland	IRL	450	Madagascar	MDG								02	DAIRY PRODUCTS,BIRD EGGS	1	No Quantity							43237			0
S3	2000	2000	2000	2	0	2	Export	372	Ireland	IRL	458	Malaysia	MYS								02	DAIRY PRODUCTS,BIRD EGGS	1	No Quantity							9795980			0
S3	2000	2000	2000	2	0	2	Export	372	Ireland	IRL	466	Mali	MLI								02	DAIRY PRODUCTS,BIRD EGGS	1	No Quantity							983364			0
S3	2000	2000	2000	2	0	2	Export	372	Ireland	IRL	470	Malta	MLT								02	DAIRY PRODUCTS,BIRD EGGS	1	No Quantity							1417105			0
S3	2000	2000	2000	2	0	2	Export	372	Ireland	IRL	478	Mauritania	MRT								02	DAIRY PRODUCTS,BIRD EGGS	1	No Quantity							396040			0
S3	2000	2000	2000	2	0	2	Export	372	Ireland	IRL	480	Mauritius	MUS								02	DAIRY PRODUCTS,BIRD EGGS	1	No Quantity							178194			0
S3	2000	2000	2000	2	0	2	Export	372	Ireland	IRL	484	Mexico	MEX								02	DAIRY PRODUCTS,BIRD EGGS	1	No Quantity							18773035			0
S3	2000	2000	2000	2	0	2	Export	372	Ireland	IRL	490	Other Asia, nes									02	DAIRY PRODUCTS,BIRD EGGS	1	No Quantity							3216738			0
S3	2000	2000	2000	2	0	2	Export	372	Ireland	IRL	504	Morocco	MAR								02	DAIRY PRODUCTS,BIRD EGGS	1	No Quantity							2250593			0
S3	2000	2000	2000	2	0	2	Export	372	Ireland	IRL	508	Mozambique	MOZ								02	DAIRY PRODUCTS,BIRD EGGS	1	No Quantity							119688			0
S3	2000	2000	2000	2	0	2	Export	372	Ireland	IRL	512	Oman	OMN								02	DAIRY PRODUCTS,BIRD EGGS	1	No Quantity							1811870			0
S3	2000	2000	2000	2	0	2	Export	372	Ireland	IRL	516	Namibia	NAM								02	DAIRY PRODUCTS,BIRD EGGS	1	No Quantity							161193			0
S3	2000	2000	2000	2	0	2	Export	372	Ireland	IRL	528	Netherlands	NLD								02	DAIRY PRODUCTS,BIRD EGGS	1	No Quantity							134022138			0
S3	2000	2000	2000	2	0	2	Export	372	Ireland	IRL	558	Nicaragua	NIC								02	DAIRY PRODUCTS,BIRD EGGS	1	No Quantity							50126			0
S3	2000	2000	2000	2	0	2	Export	372	Ireland	IRL	562	Niger	NER								02	DAIRY PRODUCTS,BIRD EGGS	1	No Quantity							228724			0
S3	2000	2000	2000	2	0	2	Export	372	Ireland	IRL	566	Nigeria	NGA								02	DAIRY PRODUCTS,BIRD EGGS	1	No Quantity							10319781			0
S3	2000	2000	2000	2	0	2	Export	372	Ireland	IRL	568	Other Europe, nes									02	DAIRY PRODUCTS,BIRD EGGS	1	No Quantity							953			0
S3	2000	2000	2000	2	0	2	Export	372	Ireland	IRL	579	Norway	NOR								02	DAIRY PRODUCTS,BIRD EGGS	1	No Quantity							19030			0
S3	2000	2000	2000	2	0	2	Export	372	Ireland	IRL	586	Pakistan	PAK								02	DAIRY PRODUCTS,BIRD EGGS	1	No Quantity							175852			0
S3	2000	2000	2000	2	0	2	Export	372	Ireland	IRL	604	Peru	PER								02	DAIRY PRODUCTS,BIRD EGGS	1	No Quantity							9071393			0
S3	2000	2000	2000	2	0	2	Export	372	Ireland	IRL	608	Philippines	PHL								02	DAIRY PRODUCTS,BIRD EGGS	1	No Quantity							17309713			0
S3	2000	2000	2000	2	0	2	Export	372	Ireland	IRL	616	Poland	POL								02	DAIRY PRODUCTS,BIRD EGGS	1	No Quantity							9988			0
S3	2000	2000	2000	2	0	2	Export	372	Ireland	IRL	620	Portugal	PRT								02	DAIRY PRODUCTS,BIRD EGGS	1	No Quantity							1393846			0
S3	2000	2000	2000	2	0	2	Export	372	Ireland	IRL	634	Qatar	QAT								02	DAIRY PRODUCTS,BIRD EGGS	1	No Quantity							205830			0
S3	2000	2000	2000	2	0	2	Export	372	Ireland	IRL	643	Russian Federation	RUS								02	DAIRY PRODUCTS,BIRD EGGS	1	No Quantity							839349			0
S3	2000	2000	2000	2	0	2	Export	372	Ireland	IRL	670	Saint Vincent and the Grenadines	VCT								02	DAIRY PRODUCTS,BIRD EGGS	1	No Quantity							255393			0
S3	2000	2000	2000	2	0	2	Export	372	Ireland	IRL	682	Saudi Arabia	SAU								02	DAIRY PRODUCTS,BIRD EGGS	1	No Quantity							3093799			0
S3	2000	2000	2000	2	0	2	Export	372	Ireland	IRL	686	Senegal	SEN								02	DAIRY PRODUCTS,BIRD EGGS	1	No Quantity							2390940			0
S3	2000	2000	2000	2	0	2	Export	372	Ireland	IRL	690	Seychelles	SYC								02	DAIRY PRODUCTS,BIRD EGGS	1	No Quantity							571722			0
S3	2000	2000	2000	2	0	2	Export	372	Ireland	IRL	694	Sierra Leone	SLE								02	DAIRY PRODUCTS,BIRD EGGS	1	No Quantity							233079			0
S3	2000	2000	2000	2	0	2	Export	372	Ireland	IRL	702	Singapore	SGP								02	DAIRY PRODUCTS,BIRD EGGS	1	No Quantity							818979			0
S3	2000	2000	2000	2	0	2	Export	372	Ireland	IRL	704	Viet Nam	VNM								02	DAIRY PRODUCTS,BIRD EGGS	1	No Quantity							3830230			0
S3	2000	2000	2000	2	0	2	Export	372	Ireland	IRL	710	South Africa	ZAF								02	DAIRY PRODUCTS,BIRD EGGS	1	No Quantity							4195104			0
S3	2000	2000	2000	2	0	2	Export	372	Ireland	IRL	724	Spain	ESP								02	DAIRY PRODUCTS,BIRD EGGS	1	No Quantity							11424663			0
S3	2000	2000	2000	2	0	2	Export	372	Ireland	IRL	752	Sweden	SWE								02	DAIRY PRODUCTS,BIRD EGGS	1	No Quantity							1985321			0
S3	2000	2000	2000	2	0	2	Export	372	Ireland	IRL	757	Switzerland	CHE								02	DAIRY PRODUCTS,BIRD EGGS	1	No Quantity							123129			0
S3	2000	2000	2000	2	0	2	Export	372	Ireland	IRL	764	Thailand	THA								02	DAIRY PRODUCTS,BIRD EGGS	1	No Quantity							11593380			0
S3	2000	2000	2000	2	0	2	Export	372	Ireland	IRL	768	Togo	TGO								02	DAIRY PRODUCTS,BIRD EGGS	1	No Quantity							395510			0
S3	2000	2000	2000	2	0	2	Export	372	Ireland	IRL	780	Trinidad and Tobago	TTO								02	DAIRY PRODUCTS,BIRD EGGS	1	No Quantity							11230160			0
S3	2000	2000	2000	2	0	2	Export	372	Ireland	IRL	784	United Arab Emirates	ARE								02	DAIRY PRODUCTS,BIRD EGGS	1	No Quantity							614944			0
S3	2000	2000	2000	2	0	2	Export	372	Ireland	IRL	792	Turkey	TUR								02	DAIRY PRODUCTS,BIRD EGGS	1	No Quantity							221362			0
S3	2000	2000	2000	2	0	2	Export	372	Ireland	IRL	818	Egypt	EGY								02	DAIRY PRODUCTS,BIRD EGGS	1	No Quantity							4043342			0
S3	2000	2000	2000	2	0	2	Export	372	Ireland	IRL	826	United Kingdom	GBR								02	DAIRY PRODUCTS,BIRD EGGS	1	No Quantity							331504816			0
S3	2000	2000	2000	2	0	2	Export	372	Ireland	IRL	834	United Rep. of Tanzania	TZA								02	DAIRY PRODUCTS,BIRD EGGS	1	No Quantity							82729			0
S3	2000	2000	2000	2	0	2	Export	372	Ireland	IRL	842	USA	USA								02	DAIRY PRODUCTS,BIRD EGGS	1	No Quantity							15965936			0
S3	2000	2000	2000	2	0	2	Export	372	Ireland	IRL	854	Burkina Faso	BFA								02	DAIRY PRODUCTS,BIRD EGGS	1	No Quantity							548032			0
S3	2000	2000	2000	2	0	2	Export	372	Ireland	IRL	862	Venezuela	VEN								02	DAIRY PRODUCTS,BIRD EGGS	1	No Quantity							8851766			0
S3	2000	2000	2000	2	0	2	Export	372	Ireland	IRL	887	Yemen	YEM								02	DAIRY PRODUCTS,BIRD EGGS	1	No Quantity							379531			0
S3	2000	2000	2000	2	0	2	Export	372	Ireland	IRL	899	Areas, nes									02	DAIRY PRODUCTS,BIRD EGGS	1	No Quantity							220605			0
S3	2000	2000	2000	2	0	2	Export	376	Israel	ISR	0	World	WLD								02	DAIRY PRODUCTS,BIRD EGGS	1	No Quantity							11360000			0
S3	2000	2000	2000	2	0	2	Export	376	Israel	ISR	8	Albania	ALB								02	DAIRY PRODUCTS,BIRD EGGS	1	No Quantity							56000			0
S3	2000	2000	2000	2	0	2	Export	376	Israel	ISR	32	Argentina	ARG								02	DAIRY PRODUCTS,BIRD EGGS	1	No Quantity							529000			0
S3	2000	2000	2000	2	0	2	Export	376	Israel	ISR	36	Australia	AUS								02	DAIRY PRODUCTS,BIRD EGGS	1	No Quantity							10000			0
S3	2000	2000	2000	2	0	2	Export	376	Israel	ISR	40	Austria	AUT								02	DAIRY PRODUCTS,BIRD EGGS	1	No Quantity							47000			0
S3	2000	2000	2000	2	0	2	Export	376	Israel	ISR	56	Belgium	BEL								02	DAIRY PRODUCTS,BIRD EGGS	1	No Quantity							170000			0
S3	2000	2000	2000	2	0	2	Export	376	Israel	ISR	100	Bulgaria	BGR								02	DAIRY PRODUCTS,BIRD EGGS	1	No Quantity							8000			0
S3	2000	2000	2000	2	0	2	Export	376	Israel	ISR	124	Canada	CAN								02	DAIRY PRODUCTS,BIRD EGGS	1	No Quantity							12000			0
S3	2000	2000	2000	2	0	2	Export	376	Israel	ISR	191	Croatia	HRV								02	DAIRY PRODUCTS,BIRD EGGS	1	No Quantity							6000			0
S3	2000	2000	2000	2	0	2	Export	376	Israel	ISR	196	Cyprus	CYP								02	DAIRY PRODUCTS,BIRD EGGS	1	No Quantity							39000			0
S3	2000	2000	2000	2	0	2	Export	376	Israel	ISR	203	Czechia	CZE								02	DAIRY PRODUCTS,BIRD EGGS	1	No Quantity							437000			0
S3	2000	2000	2000	2	0	2	Export	376	Israel	ISR	251	France	FRA								02	DAIRY PRODUCTS,BIRD EGGS	1	No Quantity							155000			0
S3	2000	2000	2000	2	0	2	Export	376	Israel	ISR	268	Georgia	GEO								02	DAIRY PRODUCTS,BIRD EGGS	1	No Quantity							16000			0
S3	2000	2000	2000	2	0	2	Export	376	Israel	ISR	276	Germany	DEU								02	DAIRY PRODUCTS,BIRD EGGS	1	No Quantity							425000			0
S3	2000	2000	2000	2	0	2	Export	376	Israel	ISR	300	Greece	GRC								02	DAIRY PRODUCTS,BIRD EGGS	1	No Quantity							1507000			0
S3	2000	2000	2000	2	0	2	Export	376	Israel	ISR	344	China, Hong Kong SAR	HKG								02	DAIRY PRODUCTS,BIRD EGGS	1	No Quantity							254000			0
S3	2000	2000	2000	2	0	2	Export	376	Israel	ISR	348	Hungary	HUN								02	DAIRY PRODUCTS,BIRD EGGS	1	No Quantity							149000			0
S3	2000	2000	2000	2	0	2	Export	376	Israel	ISR	381	Italy	ITA								02	DAIRY PRODUCTS,BIRD EGGS	1	No Quantity							1377000			0
S3	2000	2000	2000	2	0	2	Export	376	Israel	ISR	392	Japan	JPN								02	DAIRY PRODUCTS,BIRD EGGS	1	No Quantity							307000			0
S3	2000	2000	2000	2	0	2	Export	376	Israel	ISR	398	Kazakhstan	KAZ								02	DAIRY PRODUCTS,BIRD EGGS	1	No Quantity							53000			0
S3	2000	2000	2000	2	0	2	Export	376	Israel	ISR	440	Lithuania	LTU								02	DAIRY PRODUCTS,BIRD EGGS	1	No Quantity							9000			0
S3	2000	2000	2000	2	0	2	Export	376	Israel	ISR	490	Other Asia, nes									02	DAIRY PRODUCTS,BIRD EGGS	1	No Quantity							863000			0
S3	2000	2000	2000	2	0	2	Export	376	Israel	ISR	528	Netherlands	NLD								02	DAIRY PRODUCTS,BIRD EGGS	1	No Quantity							443000			0
S3	2000	2000	2000	2	0	2	Export	376	Israel	ISR	608	Philippines	PHL								02	DAIRY PRODUCTS,BIRD EGGS	1	No Quantity							4000			0
S3	2000	2000	2000	2	0	2	Export	376	Israel	ISR	616	Poland	POL								02	DAIRY PRODUCTS,BIRD EGGS	1	No Quantity							105000			0
S3	2000	2000	2000	2	0	2	Export	376	Israel	ISR	643	Russian Federation	RUS								02	DAIRY PRODUCTS,BIRD EGGS	1	No Quantity							38000			0
S3	2000	2000	2000	2	0	2	Export	376	Israel	ISR	699	India	IND								02	DAIRY PRODUCTS,BIRD EGGS	1	No Quantity							18000			0
S3	2000	2000	2000	2	0	2	Export	376	Israel	ISR	702	Singapore	SGP								02	DAIRY PRODUCTS,BIRD EGGS	1	No Quantity							4000			0
S3	2000	2000	2000	2	0	2	Export	376	Israel	ISR	703	Slovakia	SVK								02	DAIRY PRODUCTS,BIRD EGGS	1	No Quantity							151000			0
S3	2000	2000	2000	2	0	2	Export	376	Israel	ISR	710	South Africa	ZAF								02	DAIRY PRODUCTS,BIRD EGGS	1	No Quantity							3000			0
S3	2000	2000	2000	2	0	2	Export	376	Israel	ISR	724	Spain	ESP								02	DAIRY PRODUCTS,BIRD EGGS	1	No Quantity							2000			0
S3	2000	2000	2000	2	0	2	Export	376	Israel	ISR	757	Switzerland	CHE								02	DAIRY PRODUCTS,BIRD EGGS	1	No Quantity							128000			0
S3	2000	2000	2000	2	0	2	Export	376	Israel	ISR	792	Turkey	TUR								02	DAIRY PRODUCTS,BIRD EGGS	1	No Quantity							608000			0
S3	2000	2000	2000	2	0	2	Export	376	Israel	ISR	804	Ukraine	UKR								02	DAIRY PRODUCTS,BIRD EGGS	1	No Quantity							756000			0
S3	2000	2000	2000	2	0	2	Export	376	Israel	ISR	826	United Kingdom	GBR								02	DAIRY PRODUCTS,BIRD EGGS	1	No Quantity							1495000			0
S3	2000	2000	2000	2	0	2	Export	376	Israel	ISR	842	USA	USA								02	DAIRY PRODUCTS,BIRD EGGS	1	No Quantity							930000			0
S3	2000	2000	2000	2	0	2	Export	376	Israel	ISR	899	Areas, nes									02	DAIRY PRODUCTS,BIRD EGGS	1	No Quantity							246000			0
S3	2000	2000	2000	2	0	2	Export	372	Ireland	IRL	0	World	WLD								03	FISH,CRUSTACEANS,MOLLUSC	1	No Quantity							299029110			0
S3	2000	2000	2000	2	0	2	Export	372	Ireland	IRL	8	Albania	ALB								03	FISH,CRUSTACEANS,MOLLUSC	1	No Quantity							18091			0
S3	2000	2000	2000	2	0	2	Export	372	Ireland	IRL	36	Australia	AUS								03	FISH,CRUSTACEANS,MOLLUSC	1	No Quantity							342023			0
S3	2000	2000	2000	2	0	2	Export	372	Ireland	IRL	40	Austria	AUT								03	FISH,CRUSTACEANS,MOLLUSC	1	No Quantity							261757			0
S3	2000	2000	2000	2	0	2	Export	372	Ireland	IRL	44	Bahamas	BHS								03	FISH,CRUSTACEANS,MOLLUSC	1	No Quantity							256784			0
S3	2000	2000	2000	2	0	2	Export	372	Ireland	IRL	48	Bahrain	BHR								03	FISH,CRUSTACEANS,MOLLUSC	1	No Quantity							12388			0
S3	2000	2000	2000	2	0	2	Export	372	Ireland	IRL	50	Bangladesh	BGD								03	FISH,CRUSTACEANS,MOLLUSC	1	No Quantity							4333			0
S3	2000	2000	2000	2	0	2	Export	372	Ireland	IRL	52	Barbados	BRB								03	FISH,CRUSTACEANS,MOLLUSC	1	No Quantity							5047			0
S3	2000	2000	2000	2	0	2	Export	372	Ireland	IRL	56	Belgium	BEL								03	FISH,CRUSTACEANS,MOLLUSC	1	No Quantity							2761090			0
S3	2000	2000	2000	2	0	2	Export	372	Ireland	IRL	60	Bermuda	BMU								03	FISH,CRUSTACEANS,MOLLUSC	1	No Quantity							65787			0
S3	2000	2000	2000	2	0	2	Export	372	Ireland	IRL	100	Bulgaria	BGR								03	FISH,CRUSTACEANS,MOLLUSC	1	No Quantity							2305664			0
S3	2000	2000	2000	2	0	2	Export	372	Ireland	IRL	120	Cameroon	CMR								03	FISH,CRUSTACEANS,MOLLUSC	1	No Quantity							570116			0
S3	2000	2000	2000	2	0	2	Export	372	Ireland	IRL	124	Canada	CAN								03	FISH,CRUSTACEANS,MOLLUSC	1	No Quantity							2719			0
S3	2000	2000	2000	2	0	2	Export	372	Ireland	IRL	156	China	CHN								03	FISH,CRUSTACEANS,MOLLUSC	1	No Quantity							692356			0
S3	2000	2000	2000	2	0	2	Export	372	Ireland	IRL	191	Croatia	HRV								03	FISH,CRUSTACEANS,MOLLUSC	1	No Quantity							198171			0
S3	2000	2000	2000	2	0	2	Export	372	Ireland	IRL	203	Czechia	CZE								03	FISH,CRUSTACEANS,MOLLUSC	1	No Quantity							922613			0
S3	2000	2000	2000	2	0	2	Export	372	Ireland	IRL	204	Benin	BEN								03	FISH,CRUSTACEANS,MOLLUSC	1	No Quantity							228112			0
S3	2000	2000	2000	2	0	2	Export	372	Ireland	IRL	208	Denmark	DNK								03	FISH,CRUSTACEANS,MOLLUSC	1	No Quantity							1875792			0
S3	2000	2000	2000	2	0	2	Export	372	Ireland	IRL	246	Finland	FIN								03	FISH,CRUSTACEANS,MOLLUSC	1	No Quantity							88224			0
S3	2000	2000	2000	2	0	2	Export	372	Ireland	IRL	251	France	FRA								03	FISH,CRUSTACEANS,MOLLUSC	1	No Quantity							71315993			0
S3	2000	2000	2000	2	0	2	Export	372	Ireland	IRL	276	Germany	DEU								03	FISH,CRUSTACEANS,MOLLUSC	1	No Quantity							26490995			0
S3	2000	2000	2000	2	0	2	Export	372	Ireland	IRL	288	Ghana	GHA								03	FISH,CRUSTACEANS,MOLLUSC	1	No Quantity							731351			0
S3	2000	2000	2000	2	0	2	Export	372	Ireland	IRL	300	Greece	GRC								03	FISH,CRUSTACEANS,MOLLUSC	1	No Quantity							209479			0
S3	2000	2000	2000	2	0	2	Export	372	Ireland	IRL	344	China, Hong Kong SAR	HKG								03	FISH,CRUSTACEANS,MOLLUSC	1	No Quantity							370308			0
S3	2000	2000	2000	2	0	2	Export	372	Ireland	IRL	348	Hungary	HUN								03	FISH,CRUSTACEANS,MOLLUSC	1	No Quantity							16479			0
S3	2000	2000	2000	2	0	2	Export	372	Ireland	IRL	352	Iceland	ISL								03	FISH,CRUSTACEANS,MOLLUSC	1	No Quantity							226870			0
S3	2000	2000	2000	2	0	2	Export	372	Ireland	IRL	360	Indonesia	IDN								03	FISH,CRUSTACEANS,MOLLUSC	1	No Quantity							468180			0
S3	2000	2000	2000	2	0	2	Export	372	Ireland	IRL	376	Israel	ISR								03	FISH,CRUSTACEANS,MOLLUSC	1	No Quantity							179660			0
S3	2000	2000	2000	2	0	2	Export	372	Ireland	IRL	381	Italy	ITA								03	FISH,CRUSTACEANS,MOLLUSC	1	No Quantity							27611221			0
S3	2000	2000	2000	2	0	2	Export	372	Ireland	IRL	388	Jamaica	JAM								03	FISH,CRUSTACEANS,MOLLUSC	1	No Quantity							592118			0
S3	2000	2000	2000	2	0	2	Export	372	Ireland	IRL	392	Japan	JPN								03	FISH,CRUSTACEANS,MOLLUSC	1	No Quantity							16865607			0
S3	2000	2000	2000	2	0	2	Export	372	Ireland	IRL	410	Rep. of Korea	KOR								03	FISH,CRUSTACEANS,MOLLUSC	1	No Quantity							5926499			0
S3	2000	2000	2000	2	0	2	Export	372	Ireland	IRL	414	Kuwait	KWT								03	FISH,CRUSTACEANS,MOLLUSC	1	No Quantity							5835			0
S3	2000	2000	2000	2	0	2	Export	372	Ireland	IRL	422	Lebanon	LBN								03	FISH,CRUSTACEANS,MOLLUSC	1	No Quantity							6			0
S3	2000	2000	2000	2	0	2	Export	372	Ireland	IRL	440	Lithuania	LTU								03	FISH,CRUSTACEANS,MOLLUSC	1	No Quantity							13410			0
S3	2000	2000	2000	2	0	2	Export	372	Ireland	IRL	442	Luxembourg	LUX								03	FISH,CRUSTACEANS,MOLLUSC	1	No Quantity							81555			0
S3	2000	2000	2000	2	0	2	Export	372	Ireland	IRL	458	Malaysia	MYS								03	FISH,CRUSTACEANS,MOLLUSC	1	No Quantity							5474			0
S3	2000	2000	2000	2	0	2	Export	372	Ireland	IRL	470	Malta	MLT								03	FISH,CRUSTACEANS,MOLLUSC	1	No Quantity							364294			0
S3	2000	2000	2000	2	0	2	Export	372	Ireland	IRL	490	Other Asia, nes									03	FISH,CRUSTACEANS,MOLLUSC	1	No Quantity							31370			0
S3	2000	2000	2000	2	0	2	Export	372	Ireland	IRL	504	Morocco	MAR								03	FISH,CRUSTACEANS,MOLLUSC	1	No Quantity							10176			0
S3	2000	2000	2000	2	0	2	Export	372	Ireland	IRL	528	Netherlands	NLD								03	FISH,CRUSTACEANS,MOLLUSC	1	No Quantity							6767615			0
S3	2000	2000	2000	2	0	2	Export	372	Ireland	IRL	566	Nigeria	NGA								03	FISH,CRUSTACEANS,MOLLUSC	1	No Quantity							1353817			0
S3	2000	2000	2000	2	0	2	Export	372	Ireland	IRL	568	Other Europe, nes									03	FISH,CRUSTACEANS,MOLLUSC	1	No Quantity							100929			0
S3	2000	2000	2000	2	0	2	Export	372	Ireland	IRL	579	Norway	NOR								03	FISH,CRUSTACEANS,MOLLUSC	1	No Quantity							154857			0
S3	2000	2000	2000	2	0	2	Export	372	Ireland	IRL	591	Panama	PAN								03	FISH,CRUSTACEANS,MOLLUSC	1	No Quantity							34265			0
S3	2000	2000	2000	2	0	2	Export	372	Ireland	IRL	608	Philippines	PHL								03	FISH,CRUSTACEANS,MOLLUSC	1	No Quantity							50			0
S3	2000	2000	2000	2	0	2	Export	372	Ireland	IRL	616	Poland	POL								03	FISH,CRUSTACEANS,MOLLUSC	1	No Quantity							7062807			0
S3	2000	2000	2000	2	0	2	Export	372	Ireland	IRL	620	Portugal	PRT								03	FISH,CRUSTACEANS,MOLLUSC	1	No Quantity							1414513			0
S3	2000	2000	2000	2	0	2	Export	372	Ireland	IRL	642	Romania	ROU								03	FISH,CRUSTACEANS,MOLLUSC	1	No Quantity							1973251			0
S3	2000	2000	2000	2	0	2	Export	372	Ireland	IRL	643	Russian Federation	RUS								03	FISH,CRUSTACEANS,MOLLUSC	1	No Quantity							2217871			0
S3	2000	2000	2000	2	0	2	Export	372	Ireland	IRL	702	Singapore	SGP								03	FISH,CRUSTACEANS,MOLLUSC	1	No Quantity							39503			0
S3	2000	2000	2000	2	0	2	Export	372	Ireland	IRL	703	Slovakia	SVK								03	FISH,CRUSTACEANS,MOLLUSC	1	No Quantity							1555435			0
S3	2000	2000	2000	2	0	2	Export	372	Ireland	IRL	705	Slovenia	SVN								03	FISH,CRUSTACEANS,MOLLUSC	1	No Quantity							325878			0
S3	2000	2000	2000	2	0	2	Export	372	Ireland	IRL	716	Zimbabwe	ZWE								03	FISH,CRUSTACEANS,MOLLUSC	1	No Quantity							2029			0
S3	2000	2000	2000	2	0	2	Export	372	Ireland	IRL	724	Spain	ESP								03	FISH,CRUSTACEANS,MOLLUSC	1	No Quantity							43521361			0
S3	2000	2000	2000	2	0	2	Export	372	Ireland	IRL	752	Sweden	SWE								03	FISH,CRUSTACEANS,MOLLUSC	1	No Quantity							3124808			0
S3	2000	2000	2000	2	0	2	Export	372	Ireland	IRL	757	Switzerland	CHE								03	FISH,CRUSTACEANS,MOLLUSC	1	No Quantity							735856			0
S3	2000	2000	2000	2	0	2	Export	372	Ireland	IRL	764	Thailand	THA								03	FISH,CRUSTACEANS,MOLLUSC	1	No Quantity							241897			0
S3	2000	2000	2000	2	0	2	Export	372	Ireland	IRL	780	Trinidad and Tobago	TTO								03	FISH,CRUSTACEANS,MOLLUSC	1	No Quantity							4406			0
S3	2000	2000	2000	2	0	2	Export	372	Ireland	IRL	784	United Arab Emirates	ARE								03	FISH,CRUSTACEANS,MOLLUSC	1	No Quantity							2634			0
S3	2000	2000	2000	2	0	2	Export	372	Ireland	IRL	792	Turkey	TUR								03	FISH,CRUSTACEANS,MOLLUSC	1	No Quantity							50498			0
S3	2000	2000	2000	2	0	2	Export	372	Ireland	IRL	807	North Macedonia	MKD								03	FISH,CRUSTACEANS,MOLLUSC	1	No Quantity							55457			0
S3	2000	2000	2000	2	0	2	Export	372	Ireland	IRL	818	Egypt	EGY								03	FISH,CRUSTACEANS,MOLLUSC	1	No Quantity							17038943			0
S3	2000	2000	2000	2	0	2	Export	372	Ireland	IRL	826	United Kingdom	GBR								03	FISH,CRUSTACEANS,MOLLUSC	1	No Quantity							47803617			0
S3	2000	2000	2000	2	0	2	Export	372	Ireland	IRL	842	USA	USA								03	FISH,CRUSTACEANS,MOLLUSC	1	No Quantity							743962			0
S3	2000	2000	2000	2	0	2	Export	372	Ireland	IRL	891	Serbia and Montenegro	SCG								03	FISH,CRUSTACEANS,MOLLUSC	1	No Quantity							95789			0
S3	2000	2000	2000	2	0	2	Export	372	Ireland	IRL	899	Areas, nes									03	FISH,CRUSTACEANS,MOLLUSC	1	No Quantity							479115			0
S3	2000	2000	2000	2	0	2	Export	376	Israel	ISR	0	World	WLD								03	FISH,CRUSTACEANS,MOLLUSC	1	No Quantity							7159000			0
S3	2000	2000	2000	2	0	2	Export	376	Israel	ISR	40	Austria	AUT								03	FISH,CRUSTACEANS,MOLLUSC	1	No Quantity							12000			0
S3	2000	2000	2000	2	0	2	Export	376	Israel	ISR	56	Belgium	BEL								03	FISH,CRUSTACEANS,MOLLUSC	1	No Quantity							1209000			0
S3	2000	2000	2000	2	0	2	Export	376	Israel	ISR	124	Canada	CAN								03	FISH,CRUSTACEANS,MOLLUSC	1	No Quantity							1000			0
S3	2000	2000	2000	2	0	2	Export	376	Israel	ISR	191	Croatia	HRV								03	FISH,CRUSTACEANS,MOLLUSC	1	No Quantity							3000			0
S3	2000	2000	2000	2	0	2	Export	376	Israel	ISR	196	Cyprus	CYP								03	FISH,CRUSTACEANS,MOLLUSC	1	No Quantity							38000			0
S3	2000	2000	2000	2	0	2	Export	376	Israel	ISR	203	Czechia	CZE								03	FISH,CRUSTACEANS,MOLLUSC	1	No Quantity							2000			0
S3	2000	2000	2000	2	0	2	Export	376	Israel	ISR	208	Denmark	DNK								03	FISH,CRUSTACEANS,MOLLUSC	1	No Quantity							254000			0
S3	2000	2000	2000	2	0	2	Export	376	Israel	ISR	251	France	FRA								03	FISH,CRUSTACEANS,MOLLUSC	1	No Quantity							1014000			0
S3	2000	2000	2000	2	0	2	Export	376	Israel	ISR	276	Germany	DEU								03	FISH,CRUSTACEANS,MOLLUSC	1	No Quantity							355000			0
S3	2000	2000	2000	2	0	2	Export	376	Israel	ISR	300	Greece	GRC								03	FISH,CRUSTACEANS,MOLLUSC	1	No Quantity							48000			0
S3	2000	2000	2000	2	0	2	Export	376	Israel	ISR	381	Italy	ITA								03	FISH,CRUSTACEANS,MOLLUSC	1	No Quantity							438000			0
S3	2000	2000	2000	2	0	2	Export	376	Israel	ISR	392	Japan	JPN								03	FISH,CRUSTACEANS,MOLLUSC	1	No Quantity							14000			0
S3	2000	2000	2000	2	0	2	Export	376	Israel	ISR	400	Jordan	JOR								03	FISH,CRUSTACEANS,MOLLUSC	1	No Quantity							5000			0
S3	2000	2000	2000	2	0	2	Export	376	Israel	ISR	404	Kenya	KEN								03	FISH,CRUSTACEANS,MOLLUSC	1	No Quantity							2000			0
S3	2000	2000	2000	2	0	2	Export	376	Israel	ISR	490	Other Asia, nes									03	FISH,CRUSTACEANS,MOLLUSC	1	No Quantity							7000			0
S3	2000	2000	2000	2	0	2	Export	376	Israel	ISR	504	Morocco	MAR								03	FISH,CRUSTACEANS,MOLLUSC	1	No Quantity							11000			0
S3	2000	2000	2000	2	0	2	Export	376	Israel	ISR	528	Netherlands	NLD								03	FISH,CRUSTACEANS,MOLLUSC	1	No Quantity							1116000			0
S3	2000	2000	2000	2	0	2	Export	376	Israel	ISR	616	Poland	POL								03	FISH,CRUSTACEANS,MOLLUSC	1	No Quantity							21000			0
S3	2000	2000	2000	2	0	2	Export	376	Israel	ISR	620	Portugal	PRT								03	FISH,CRUSTACEANS,MOLLUSC	1	No Quantity							277000			0
S3	2000	2000	2000	2	0	2	Export	376	Israel	ISR	637	North America and Central America, nes									03	FISH,CRUSTACEANS,MOLLUSC	1	No Quantity							2000			0
S3	2000	2000	2000	2	0	2	Export	376	Israel	ISR	643	Russian Federation	RUS								03	FISH,CRUSTACEANS,MOLLUSC	1	No Quantity							2000			0
S3	2000	2000	2000	2	0	2	Export	376	Israel	ISR	710	South Africa	ZAF								03	FISH,CRUSTACEANS,MOLLUSC	1	No Quantity							88000			0
S3	2000	2000	2000	2	0	2	Export	376	Israel	ISR	724	Spain	ESP								03	FISH,CRUSTACEANS,MOLLUSC	1	No Quantity							176000			0
S3	2000	2000	2000	2	0	2	Export	376	Israel	ISR	752	Sweden	SWE								03	FISH,CRUSTACEANS,MOLLUSC	1	No Quantity							27000			0
S3	2000	2000	2000	2	0	2	Export	376	Israel	ISR	757	Switzerland	CHE								03	FISH,CRUSTACEANS,MOLLUSC	1	No Quantity							44000			0
S3	2000	2000	2000	2	0	2	Export	376	Israel	ISR	792	Turkey	TUR								03	FISH,CRUSTACEANS,MOLLUSC	1	No Quantity							90000			0
S3	2000	2000	2000	2	0	2	Export	376	Israel	ISR	804	Ukraine	UKR								03	FISH,CRUSTACEANS,MOLLUSC	1	No Quantity							7000			0
S3	2000	2000	2000	2	0	2	Export	376	Israel	ISR	826	United Kingdom	GBR								03	FISH,CRUSTACEANS,MOLLUSC	1	No Quantity							1422000			0
S3	2000	2000	2000	2	0	2	Export	376	Israel	ISR	842	USA	USA								03	FISH,CRUSTACEANS,MOLLUSC	1	No Quantity							247000			0
S3	2000	2000	2000	2	0	2	Export	376	Israel	ISR	899	Areas, nes									03	FISH,CRUSTACEANS,MOLLUSC	1	No Quantity							227000			0
S3	2000	2000	2000	2	0	2	Export	372	Ireland	IRL	0	World	WLD								04	CEREALS,CEREAL PREPRTNS.	1	No Quantity							265598954			0
S3	2000	2000	2000	2	0	2	Export	372	Ireland	IRL	36	Australia	AUS								04	CEREALS,CEREAL PREPRTNS.	1	No Quantity							1467			0
S3	2000	2000	2000	2	0	2	Export	372	Ireland	IRL	56	Belgium	BEL								04	CEREALS,CEREAL PREPRTNS.	1	No Quantity							308163			0
S3	2000	2000	2000	2	0	2	Export	372	Ireland	IRL	60	Bermuda	BMU								04	CEREALS,CEREAL PREPRTNS.	1	No Quantity							245			0
S3	2000	2000	2000	2	0	2	Export	372	Ireland	IRL	76	Brazil	BRA								04	CEREALS,CEREAL PREPRTNS.	1	No Quantity							5464560			0
S3	2000	2000	2000	2	0	2	Export	372	Ireland	IRL	120	Cameroon	CMR								04	CEREALS,CEREAL PREPRTNS.	1	No Quantity							670602			0
S3	2000	2000	2000	2	0	2	Export	372	Ireland	IRL	124	Canada	CAN								04	CEREALS,CEREAL PREPRTNS.	1	No Quantity							170173			0
S3	2000	2000	2000	2	0	2	Export	372	Ireland	IRL	196	Cyprus	CYP								04	CEREALS,CEREAL PREPRTNS.	1	No Quantity							57239			0
S3	2000	2000	2000	2	0	2	Export	372	Ireland	IRL	203	Czechia	CZE								04	CEREALS,CEREAL PREPRTNS.	1	No Quantity							74			0
S3	2000	2000	2000	2	0	2	Export	372	Ireland	IRL	208	Denmark	DNK								04	CEREALS,CEREAL PREPRTNS.	1	No Quantity							167923			0
S3	2000	2000	2000	2	0	2	Export	372	Ireland	IRL	218	Ecuador	ECU								04	CEREALS,CEREAL PREPRTNS.	1	No Quantity							2462785			0
S3	2000	2000	2000	2	0	2	Export	372	Ireland	IRL	234	Faeroe Isds	FRO								04	CEREALS,CEREAL PREPRTNS.	1	No Quantity							4096			0
S3	2000	2000	2000	2	0	2	Export	372	Ireland	IRL	246	Finland	FIN								04	CEREALS,CEREAL PREPRTNS.	1	No Quantity							262421			0
S3	2000	2000	2000	2	0	2	Export	372	Ireland	IRL	251	France	FRA								04	CEREALS,CEREAL PREPRTNS.	1	No Quantity							10025610			0
S3	2000	2000	2000	2	0	2	Export	372	Ireland	IRL	276	Germany	DEU								04	CEREALS,CEREAL PREPRTNS.	1	No Quantity							2994571			0
S3	2000	2000	2000	2	0	2	Export	372	Ireland	IRL	292	Gibraltar	GIB								04	CEREALS,CEREAL PREPRTNS.	1	No Quantity							277			0
S3	2000	2000	2000	2	0	2	Export	372	Ireland	IRL	300	Greece	GRC								04	CEREALS,CEREAL PREPRTNS.	1	No Quantity							107139			0
S3	2000	2000	2000	2	0	2	Export	372	Ireland	IRL	344	China, Hong Kong SAR	HKG								04	CEREALS,CEREAL PREPRTNS.	1	No Quantity							173976			0
S3	2000	2000	2000	2	0	2	Export	372	Ireland	IRL	352	Iceland	ISL								04	CEREALS,CEREAL PREPRTNS.	1	No Quantity							19350			0
S3	2000	2000	2000	2	0	2	Export	372	Ireland	IRL	376	Israel	ISR								04	CEREALS,CEREAL PREPRTNS.	1	No Quantity							1276346			0
S3	2000	2000	2000	2	0	2	Export	372	Ireland	IRL	381	Italy	ITA								04	CEREALS,CEREAL PREPRTNS.	1	No Quantity							7363			0
S3	2000	2000	2000	2	0	2	Export	372	Ireland	IRL	392	Japan	JPN								04	CEREALS,CEREAL PREPRTNS.	1	No Quantity							6499			0
S3	2000	2000	2000	2	0	2	Export	372	Ireland	IRL	398	Kazakhstan	KAZ								04	CEREALS,CEREAL PREPRTNS.	1	No Quantity							24857			0
S3	2000	2000	2000	2	0	2	Export	372	Ireland	IRL	400	Jordan	JOR								04	CEREALS,CEREAL PREPRTNS.	1	No Quantity							66465			0
S3	2000	2000	2000	2	0	2	Export	372	Ireland	IRL	404	Kenya	KEN								04	CEREALS,CEREAL PREPRTNS.	1	No Quantity							12094			0
S3	2000	2000	2000	2	0	2	Export	372	Ireland	IRL	414	Kuwait	KWT								04	CEREALS,CEREAL PREPRTNS.	1	No Quantity							356315			0
S3	2000	2000	2000	2	0	2	Export	372	Ireland	IRL	422	Lebanon	LBN								04	CEREALS,CEREAL PREPRTNS.	1	No Quantity							113397			0
S3	2000	2000	2000	2	0	2	Export	372	Ireland	IRL	470	Malta	MLT								04	CEREALS,CEREAL PREPRTNS.	1	No Quantity							47253			0
S3	2000	2000	2000	2	0	2	Export	372	Ireland	IRL	504	Morocco	MAR								04	CEREALS,CEREAL PREPRTNS.	1	No Quantity							5032300			0
S3	2000	2000	2000	2	0	2	Export	372	Ireland	IRL	528	Netherlands	NLD								04	CEREALS,CEREAL PREPRTNS.	1	No Quantity							1382668			0
S3	2000	2000	2000	2	0	2	Export	372	Ireland	IRL	568	Other Europe, nes									04	CEREALS,CEREAL PREPRTNS.	1	No Quantity							207			0
S3	2000	2000	2000	2	0	2	Export	372	Ireland	IRL	579	Norway	NOR								04	CEREALS,CEREAL PREPRTNS.	1	No Quantity							53788			0
S3	2000	2000	2000	2	0	2	Export	372	Ireland	IRL	616	Poland	POL								04	CEREALS,CEREAL PREPRTNS.	1	No Quantity							467739			0
S3	2000	2000	2000	2	0	2	Export	372	Ireland	IRL	620	Portugal	PRT								04	CEREALS,CEREAL PREPRTNS.	1	No Quantity							90858			0
S3	2000	2000	2000	2	0	2	Export	372	Ireland	IRL	643	Russian Federation	RUS								04	CEREALS,CEREAL PREPRTNS.	1	No Quantity							771436			0
S3	2000	2000	2000	2	0	2	Export	372	Ireland	IRL	682	Saudi Arabia	SAU								04	CEREALS,CEREAL PREPRTNS.	1	No Quantity							807253			0
S3	2000	2000	2000	2	0	2	Export	372	Ireland	IRL	710	South Africa	ZAF								04	CEREALS,CEREAL PREPRTNS.	1	No Quantity							176129			0
S3	2000	2000	2000	2	0	2	Export	372	Ireland	IRL	716	Zimbabwe	ZWE								04	CEREALS,CEREAL PREPRTNS.	1	No Quantity							10718			0
S3	2000	2000	2000	2	0	2	Export	372	Ireland	IRL	724	Spain	ESP								04	CEREALS,CEREAL PREPRTNS.	1	No Quantity							495658			0
S3	2000	2000	2000	2	0	2	Export	372	Ireland	IRL	752	Sweden	SWE								04	CEREALS,CEREAL PREPRTNS.	1	No Quantity							2240386			0
S3	2000	2000	2000	2	0	2	Export	372	Ireland	IRL	757	Switzerland	CHE								04	CEREALS,CEREAL PREPRTNS.	1	No Quantity							6			0
S3	2000	2000	2000	2	0	2	Export	372	Ireland	IRL	764	Thailand	THA								04	CEREALS,CEREAL PREPRTNS.	1	No Quantity							57410			0
S3	2000	2000	2000	2	0	2	Export	372	Ireland	IRL	780	Trinidad and Tobago	TTO								04	CEREALS,CEREAL PREPRTNS.	1	No Quantity							275794			0
S3	2000	2000	2000	2	0	2	Export	372	Ireland	IRL	784	United Arab Emirates	ARE								04	CEREALS,CEREAL PREPRTNS.	1	No Quantity							148289			0
S3	2000	2000	2000	2	0	2	Export	372	Ireland	IRL	826	United Kingdom	GBR								04	CEREALS,CEREAL PREPRTNS.	1	No Quantity							219487571			0
S3	2000	2000	2000	2	0	2	Export	372	Ireland	IRL	842	USA	USA								04	CEREALS,CEREAL PREPRTNS.	1	No Quantity							5420868			0
S3	2000	2000	2000	2	0	2	Export	372	Ireland	IRL	862	Venezuela	VEN								04	CEREALS,CEREAL PREPRTNS.	1	No Quantity							3872084			0
S3	2000	2000	2000	2	0	2	Export	372	Ireland	IRL	899	Areas, nes									04	CEREALS,CEREAL PREPRTNS.	1	No Quantity							6535			0
S3	2000	2000	2000	2	0	2	Export	376	Israel	ISR	0	World	WLD								04	CEREALS,CEREAL PREPRTNS.	1	No Quantity							22965000			0
S3	2000	2000	2000	2	0	2	Export	376	Israel	ISR	31	Azerbaijan	AZE								04	CEREALS,CEREAL PREPRTNS.	1	No Quantity							15000			0
S3	2000	2000	2000	2	0	2	Export	376	Israel	ISR	32	Argentina	ARG								04	CEREALS,CEREAL PREPRTNS.	1	No Quantity							200000			0
S3	2000	2000	2000	2	0	2	Export	376	Israel	ISR	36	Australia	AUS								04	CEREALS,CEREAL PREPRTNS.	1	No Quantity							475000			0
S3	2000	2000	2000	2	0	2	Export	376	Israel	ISR	40	Austria	AUT								04	CEREALS,CEREAL PREPRTNS.	1	No Quantity							23000			0
S3	2000	2000	2000	2	0	2	Export	376	Israel	ISR	56	Belgium	BEL								04	CEREALS,CEREAL PREPRTNS.	1	No Quantity							584000			0
S3	2000	2000	2000	2	0	2	Export	376	Israel	ISR	76	Brazil	BRA								04	CEREALS,CEREAL PREPRTNS.	1	No Quantity							64000			0
S3	2000	2000	2000	2	0	2	Export	376	Israel	ISR	100	Bulgaria	BGR								04	CEREALS,CEREAL PREPRTNS.	1	No Quantity							4000			0
S3	2000	2000	2000	2	0	2	Export	376	Israel	ISR	112	Belarus	BLR								04	CEREALS,CEREAL PREPRTNS.	1	No Quantity							12000			0
S3	2000	2000	2000	2	0	2	Export	376	Israel	ISR	124	Canada	CAN								04	CEREALS,CEREAL PREPRTNS.	1	No Quantity							775000			0
S3	2000	2000	2000	2	0	2	Export	376	Israel	ISR	152	Chile	CHL								04	CEREALS,CEREAL PREPRTNS.	1	No Quantity							24000			0
S3	2000	2000	2000	2	0	2	Export	376	Israel	ISR	196	Cyprus	CYP								04	CEREALS,CEREAL PREPRTNS.	1	No Quantity							18000			0
S3	2000	2000	2000	2	0	2	Export	376	Israel	ISR	208	Denmark	DNK								04	CEREALS,CEREAL PREPRTNS.	1	No Quantity							92000			0
S3	2000	2000	2000	2	0	2	Export	376	Israel	ISR	251	France	FRA								04	CEREALS,CEREAL PREPRTNS.	1	No Quantity							2760000			0
S3	2000	2000	2000	2	0	2	Export	376	Israel	ISR	276	Germany	DEU								04	CEREALS,CEREAL PREPRTNS.	1	No Quantity							112000			0
S3	2000	2000	2000	2	0	2	Export	376	Israel	ISR	300	Greece	GRC								04	CEREALS,CEREAL PREPRTNS.	1	No Quantity							785000			0
S3	2000	2000	2000	2	0	2	Export	376	Israel	ISR	344	China, Hong Kong SAR	HKG								04	CEREALS,CEREAL PREPRTNS.	1	No Quantity							31000			0
S3	2000	2000	2000	2	0	2	Export	376	Israel	ISR	348	Hungary	HUN								04	CEREALS,CEREAL PREPRTNS.	1	No Quantity							32000			0
S3	2000	2000	2000	2	0	2	Export	376	Israel	ISR	372	Ireland	IRL								04	CEREALS,CEREAL PREPRTNS.	1	No Quantity							18000			0
S3	2000	2000	2000	2	0	2	Export	376	Israel	ISR	381	Italy	ITA								04	CEREALS,CEREAL PREPRTNS.	1	No Quantity							234000			0
S3	2000	2000	2000	2	0	2	Export	376	Israel	ISR	398	Kazakhstan	KAZ								04	CEREALS,CEREAL PREPRTNS.	1	No Quantity							25000			0
S3	2000	2000	2000	2	0	2	Export	376	Israel	ISR	400	Jordan	JOR								04	CEREALS,CEREAL PREPRTNS.	1	No Quantity							68000			0
S3	2000	2000	2000	2	0	2	Export	376	Israel	ISR	428	Latvia	LVA								04	CEREALS,CEREAL PREPRTNS.	1	No Quantity							10000			0
S3	2000	2000	2000	2	0	2	Export	376	Israel	ISR	440	Lithuania	LTU								04	CEREALS,CEREAL PREPRTNS.	1	No Quantity							5000			0
S3	2000	2000	2000	2	0	2	Export	376	Israel	ISR	484	Mexico	MEX								04	CEREALS,CEREAL PREPRTNS.	1	No Quantity							39000			0
S3	2000	2000	2000	2	0	2	Export	376	Israel	ISR	490	Other Asia, nes									04	CEREALS,CEREAL PREPRTNS.	1	No Quantity							197000			0
S3	2000	2000	2000	2	0	2	Export	376	Israel	ISR	498	Rep. of Moldova	MDA								04	CEREALS,CEREAL PREPRTNS.	1	No Quantity							10000			0
S3	2000	2000	2000	2	0	2	Export	376	Israel	ISR	524	Nepal	NPL								04	CEREALS,CEREAL PREPRTNS.	1	No Quantity							2000			0
S3	2000	2000	2000	2	0	2	Export	376	Israel	ISR	528	Netherlands	NLD								04	CEREALS,CEREAL PREPRTNS.	1	No Quantity							1818000			0
S3	2000	2000	2000	2	0	2	Export	376	Israel	ISR	554	New Zealand	NZL								04	CEREALS,CEREAL PREPRTNS.	1	No Quantity							12000			0
S3	2000	2000	2000	2	0	2	Export	376	Israel	ISR	566	Nigeria	NGA								04	CEREALS,CEREAL PREPRTNS.	1	No Quantity							12000			0
S3	2000	2000	2000	2	0	2	Export	376	Israel	ISR	579	Norway	NOR								04	CEREALS,CEREAL PREPRTNS.	1	No Quantity							87000			0
S3	2000	2000	2000	2	0	2	Export	376	Israel	ISR	591	Panama	PAN								04	CEREALS,CEREAL PREPRTNS.	1	No Quantity							7000			0
S3	2000	2000	2000	2	0	2	Export	376	Israel	ISR	608	Philippines	PHL								04	CEREALS,CEREAL PREPRTNS.	1	No Quantity							20000			0
S3	2000	2000	2000	2	0	2	Export	376	Israel	ISR	616	Poland	POL								04	CEREALS,CEREAL PREPRTNS.	1	No Quantity							12000			0
S3	2000	2000	2000	2	0	2	Export	376	Israel	ISR	642	Romania	ROU								04	CEREALS,CEREAL PREPRTNS.	1	No Quantity							87000			0
S3	2000	2000	2000	2	0	2	Export	376	Israel	ISR	643	Russian Federation	RUS								04	CEREALS,CEREAL PREPRTNS.	1	No Quantity							250000			0
S3	2000	2000	2000	2	0	2	Export	376	Israel	ISR	702	Singapore	SGP								04	CEREALS,CEREAL PREPRTNS.	1	No Quantity							28000			0
S3	2000	2000	2000	2	0	2	Export	376	Israel	ISR	703	Slovakia	SVK								04	CEREALS,CEREAL PREPRTNS.	1	No Quantity							6000			0
S3	2000	2000	2000	2	0	2	Export	376	Israel	ISR	710	South Africa	ZAF								04	CEREALS,CEREAL PREPRTNS.	1	No Quantity							254000			0
S3	2000	2000	2000	2	0	2	Export	376	Israel	ISR	724	Spain	ESP								04	CEREALS,CEREAL PREPRTNS.	1	No Quantity							7000			0
S3	2000	2000	2000	2	0	2	Export	376	Israel	ISR	752	Sweden	SWE								04	CEREALS,CEREAL PREPRTNS.	1	No Quantity							9000			0
S3	2000	2000	2000	2	0	2	Export	376	Israel	ISR	757	Switzerland	CHE								04	CEREALS,CEREAL PREPRTNS.	1	No Quantity							39000			0
S3	2000	2000	2000	2	0	2	Export	376	Israel	ISR	764	Thailand	THA								04	CEREALS,CEREAL PREPRTNS.	1	No Quantity							13000			0
S3	2000	2000	2000	2	0	2	Export	376	Israel	ISR	792	Turkey	TUR								04	CEREALS,CEREAL PREPRTNS.	1	No Quantity							88000			0
S3	2000	2000	2000	2	0	2	Export	376	Israel	ISR	804	Ukraine	UKR								04	CEREALS,CEREAL PREPRTNS.	1	No Quantity							103000			0
S3	2000	2000	2000	2	0	2	Export	376	Israel	ISR	826	United Kingdom	GBR								04	CEREALS,CEREAL PREPRTNS.	1	No Quantity							791000			0
S3	2000	2000	2000	2	0	2	Export	376	Israel	ISR	842	USA	USA								04	CEREALS,CEREAL PREPRTNS.	1	No Quantity							12491000			0
S3	2000	2000	2000	2	0	2	Export	376	Israel	ISR	858	Uruguay	URY								04	CEREALS,CEREAL PREPRTNS.	1	No Quantity							34000			0
S3	2000	2000	2000	2	0	2	Export	376	Israel	ISR	860	Uzbekistan	UZB								04	CEREALS,CEREAL PREPRTNS.	1	No Quantity							30000			0
S3	2000	2000	2000	2	0	2	Export	376	Israel	ISR	862	Venezuela	VEN								04	CEREALS,CEREAL PREPRTNS.	1	No Quantity							21000			0
S3	2000	2000	2000	2	0	2	Export	376	Israel	ISR	899	Areas, nes									04	CEREALS,CEREAL PREPRTNS.	1	No Quantity							132000			0
S3	2000	2000	2000	2	0	2	Export	372	Ireland	IRL	0	World	WLD								05	VEGETABLES AND FRUIT	1	No Quantity							157571772			0
S3	2000	2000	2000	2	0	2	Export	372	Ireland	IRL	36	Australia	AUS								05	VEGETABLES AND FRUIT	1	No Quantity							7474			0
S3	2000	2000	2000	2	0	2	Export	372	Ireland	IRL	40	Austria	AUT								05	VEGETABLES AND FRUIT	1	No Quantity							2676			0
S3	2000	2000	2000	2	0	2	Export	372	Ireland	IRL	56	Belgium	BEL								05	VEGETABLES AND FRUIT	1	No Quantity							1112099			0
S3	2000	2000	2000	2	0	2	Export	372	Ireland	IRL	120	Cameroon	CMR								05	VEGETABLES AND FRUIT	1	No Quantity							6027			0
S3	2000	2000	2000	2	0	2	Export	372	Ireland	IRL	124	Canada	CAN								05	VEGETABLES AND FRUIT	1	No Quantity							17057			0
S3	2000	2000	2000	2	0	2	Export	372	Ireland	IRL	188	Costa Rica	CRI								05	VEGETABLES AND FRUIT	1	No Quantity							23336			0
S3	2000	2000	2000	2	0	2	Export	372	Ireland	IRL	191	Croatia	HRV								05	VEGETABLES AND FRUIT	1	No Quantity							2463			0
S3	2000	2000	2000	2	0	2	Export	372	Ireland	IRL	196	Cyprus	CYP								05	VEGETABLES AND FRUIT	1	No Quantity							270491			0
S3	2000	2000	2000	2	0	2	Export	372	Ireland	IRL	203	Czechia	CZE								05	VEGETABLES AND FRUIT	1	No Quantity							5064			0
S3	2000	2000	2000	2	0	2	Export	372	Ireland	IRL	251	France	FRA								05	VEGETABLES AND FRUIT	1	No Quantity							4049500			0
S3	2000	2000	2000	2	0	2	Export	372	Ireland	IRL	276	Germany	DEU								05	VEGETABLES AND FRUIT	1	No Quantity							553988			0
S3	2000	2000	2000	2	0	2	Export	372	Ireland	IRL	292	Gibraltar	GIB								05	VEGETABLES AND FRUIT	1	No Quantity							222			0
S3	2000	2000	2000	2	0	2	Export	372	Ireland	IRL	300	Greece	GRC								05	VEGETABLES AND FRUIT	1	No Quantity							21970			0
S3	2000	2000	2000	2	0	2	Export	372	Ireland	IRL	348	Hungary	HUN								05	VEGETABLES AND FRUIT	1	No Quantity							9749			0
S3	2000	2000	2000	2	0	2	Export	372	Ireland	IRL	352	Iceland	ISL								05	VEGETABLES AND FRUIT	1	No Quantity							56889			0
S3	2000	2000	2000	2	0	2	Export	372	Ireland	IRL	376	Israel	ISR								05	VEGETABLES AND FRUIT	1	No Quantity							67545			0
S3	2000	2000	2000	2	0	2	Export	372	Ireland	IRL	381	Italy	ITA								05	VEGETABLES AND FRUIT	1	No Quantity							245260			0
S3	2000	2000	2000	2	0	2	Export	372	Ireland	IRL	392	Japan	JPN								05	VEGETABLES AND FRUIT	1	No Quantity							129520			0
S3	2000	2000	2000	2	0	2	Export	372	Ireland	IRL	400	Jordan	JOR								05	VEGETABLES AND FRUIT	1	No Quantity							15591			0
S3	2000	2000	2000	2	0	2	Export	372	Ireland	IRL	410	Rep. of Korea	KOR								05	VEGETABLES AND FRUIT	1	No Quantity							46166			0
S3	2000	2000	2000	2	0	2	Export	372	Ireland	IRL	414	Kuwait	KWT								05	VEGETABLES AND FRUIT	1	No Quantity							38040			0
S3	2000	2000	2000	2	0	2	Export	372	Ireland	IRL	422	Lebanon	LBN								05	VEGETABLES AND FRUIT	1	No Quantity							735			0
S3	2000	2000	2000	2	0	2	Export	372	Ireland	IRL	440	Lithuania	LTU								05	VEGETABLES AND FRUIT	1	No Quantity							78994			0
S3	2000	2000	2000	2	0	2	Export	372	Ireland	IRL	470	Malta	MLT								05	VEGETABLES AND FRUIT	1	No Quantity							80336			0
S3	2000	2000	2000	2	0	2	Export	372	Ireland	IRL	480	Mauritius	MUS								05	VEGETABLES AND FRUIT	1	No Quantity							13556			0
S3	2000	2000	2000	2	0	2	Export	372	Ireland	IRL	490	Other Asia, nes									05	VEGETABLES AND FRUIT	1	No Quantity							48932			0
S3	2000	2000	2000	2	0	2	Export	372	Ireland	IRL	504	Morocco	MAR								05	VEGETABLES AND FRUIT	1	No Quantity							27939			0
S3	2000	2000	2000	2	0	2	Export	372	Ireland	IRL	528	Netherlands	NLD								05	VEGETABLES AND FRUIT	1	No Quantity							4643522			0
S3	2000	2000	2000	2	0	2	Export	372	Ireland	IRL	568	Other Europe, nes									05	VEGETABLES AND FRUIT	1	No Quantity							5580			0
S3	2000	2000	2000	2	0	2	Export	372	Ireland	IRL	616	Poland	POL								05	VEGETABLES AND FRUIT	1	No Quantity							39745			0
S3	2000	2000	2000	2	0	2	Export	372	Ireland	IRL	620	Portugal	PRT								05	VEGETABLES AND FRUIT	1	No Quantity							137376			0
S3	2000	2000	2000	2	0	2	Export	372	Ireland	IRL	642	Romania	ROU								05	VEGETABLES AND FRUIT	1	No Quantity							157812			0
S3	2000	2000	2000	2	0	2	Export	372	Ireland	IRL	710	South Africa	ZAF								05	VEGETABLES AND FRUIT	1	No Quantity							46366			0
S3	2000	2000	2000	2	0	2	Export	372	Ireland	IRL	724	Spain	ESP								05	VEGETABLES AND FRUIT	1	No Quantity							1271634			0
S3	2000	2000	2000	2	0	2	Export	372	Ireland	IRL	752	Sweden	SWE								05	VEGETABLES AND FRUIT	1	No Quantity							1185863			0
S3	2000	2000	2000	2	0	2	Export	372	Ireland	IRL	757	Switzerland	CHE								05	VEGETABLES AND FRUIT	1	No Quantity							49206			0
S3	2000	2000	2000	2	0	2	Export	372	Ireland	IRL	764	Thailand	THA								05	VEGETABLES AND FRUIT	1	No Quantity							72788			0
S3	2000	2000	2000	2	0	2	Export	372	Ireland	IRL	784	United Arab Emirates	ARE								05	VEGETABLES AND FRUIT	1	No Quantity							6943			0
S3	2000	2000	2000	2	0	2	Export	372	Ireland	IRL	792	Turkey	TUR								05	VEGETABLES AND FRUIT	1	No Quantity							98859			0
S3	2000	2000	2000	2	0	2	Export	372	Ireland	IRL	818	Egypt	EGY								05	VEGETABLES AND FRUIT	1	No Quantity							32192			0
S3	2000	2000	2000	2	0	2	Export	372	Ireland	IRL	826	United Kingdom	GBR								05	VEGETABLES AND FRUIT	1	No Quantity							142549592			0
S3	2000	2000	2000	2	0	2	Export	372	Ireland	IRL	842	USA	USA								05	VEGETABLES AND FRUIT	1	No Quantity							334002			0
S3	2000	2000	2000	2	0	2	Export	372	Ireland	IRL	899	Areas, nes									05	VEGETABLES AND FRUIT	1	No Quantity							8670			0
S3	2000	2000	2000	2	0	2	Export	376	Israel	ISR	0	World	WLD								05	VEGETABLES AND FRUIT	1	No Quantity							456426000			0
S3	2000	2000	2000	2	0	2	Export	376	Israel	ISR	31	Azerbaijan	AZE								05	VEGETABLES AND FRUIT	1	No Quantity							3000			0
S3	2000	2000	2000	2	0	2	Export	376	Israel	ISR	32	Argentina	ARG								05	VEGETABLES AND FRUIT	1	No Quantity							3489000			0
S3	2000	2000	2000	2	0	2	Export	376	Israel	ISR	36	Australia	AUS								05	VEGETABLES AND FRUIT	1	No Quantity							1866000			0
S3	2000	2000	2000	2	0	2	Export	376	Israel	ISR	40	Austria	AUT								05	VEGETABLES AND FRUIT	1	No Quantity							4679000			0
S3	2000	2000	2000	2	0	2	Export	376	Israel	ISR	56	Belgium	BEL								05	VEGETABLES AND FRUIT	1	No Quantity							31341000			0
S3	2000	2000	2000	2	0	2	Export	376	Israel	ISR	76	Brazil	BRA								05	VEGETABLES AND FRUIT	1	No Quantity							253000			0
S3	2000	2000	2000	2	0	2	Export	376	Israel	ISR	100	Bulgaria	BGR								05	VEGETABLES AND FRUIT	1	No Quantity							79000			0
S3	2000	2000	2000	2	0	2	Export	376	Israel	ISR	112	Belarus	BLR								05	VEGETABLES AND FRUIT	1	No Quantity							74000			0
S3	2000	2000	2000	2	0	2	Export	376	Israel	ISR	124	Canada	CAN								05	VEGETABLES AND FRUIT	1	No Quantity							3342000			0
S3	2000	2000	2000	2	0	2	Export	376	Israel	ISR	144	Sri Lanka	LKA								05	VEGETABLES AND FRUIT	1	No Quantity							65000			0
S3	2000	2000	2000	2	0	2	Export	376	Israel	ISR	156	China	CHN								05	VEGETABLES AND FRUIT	1	No Quantity							101000			0
S3	2000	2000	2000	2	0	2	Export	376	Israel	ISR	191	Croatia	HRV								05	VEGETABLES AND FRUIT	1	No Quantity							1234000			0
S3	2000	2000	2000	2	0	2	Export	376	Israel	ISR	196	Cyprus	CYP								05	VEGETABLES AND FRUIT	1	No Quantity							334000			0
S3	2000	2000	2000	2	0	2	Export	376	Israel	ISR	203	Czechia	CZE								05	VEGETABLES AND FRUIT	1	No Quantity							28000			0
S3	2000	2000	2000	2	0	2	Export	376	Israel	ISR	208	Denmark	DNK								05	VEGETABLES AND FRUIT	1	No Quantity							2122000			0
S3	2000	2000	2000	2	0	2	Export	376	Israel	ISR	246	Finland	FIN								05	VEGETABLES AND FRUIT	1	No Quantity							3630000			0
S3	2000	2000	2000	2	0	2	Export	376	Israel	ISR	251	France	FRA								05	VEGETABLES AND FRUIT	1	No Quantity							67512000			0
S3	2000	2000	2000	2	0	2	Export	376	Israel	ISR	276	Germany	DEU								05	VEGETABLES AND FRUIT	1	No Quantity							28975000			0
S3	2000	2000	2000	2	0	2	Export	376	Israel	ISR	288	Ghana	GHA								05	VEGETABLES AND FRUIT	1	No Quantity							99000			0
S3	2000	2000	2000	2	0	2	Export	376	Israel	ISR	300	Greece	GRC								05	VEGETABLES AND FRUIT	1	No Quantity							1102000			0
S3	2000	2000	2000	2	0	2	Export	376	Israel	ISR	344	China, Hong Kong SAR	HKG								05	VEGETABLES AND FRUIT	1	No Quantity							1509000			0
S3	2000	2000	2000	2	0	2	Export	376	Israel	ISR	348	Hungary	HUN								05	VEGETABLES AND FRUIT	1	No Quantity							198000			0
S3	2000	2000	2000	2	0	2	Export	376	Israel	ISR	360	Indonesia	IDN								05	VEGETABLES AND FRUIT	1	No Quantity							10000			0
S3	2000	2000	2000	2	0	2	Export	376	Israel	ISR	372	Ireland	IRL								05	VEGETABLES AND FRUIT	1	No Quantity							2825000			0
S3	2000	2000	2000	2	0	2	Export	376	Israel	ISR	381	Italy	ITA								05	VEGETABLES AND FRUIT	1	No Quantity							14136000			0
S3	2000	2000	2000	2	0	2	Export	376	Israel	ISR	392	Japan	JPN								05	VEGETABLES AND FRUIT	1	No Quantity							13410000			0
S3	2000	2000	2000	2	0	2	Export	376	Israel	ISR	398	Kazakhstan	KAZ								05	VEGETABLES AND FRUIT	1	No Quantity							136000			0
S3	2000	2000	2000	2	0	2	Export	376	Israel	ISR	400	Jordan	JOR								05	VEGETABLES AND FRUIT	1	No Quantity							538000			0
S3	2000	2000	2000	2	0	2	Export	376	Israel	ISR	404	Kenya	KEN								05	VEGETABLES AND FRUIT	1	No Quantity							151000			0
S3	2000	2000	2000	2	0	2	Export	376	Israel	ISR	410	Rep. of Korea	KOR								05	VEGETABLES AND FRUIT	1	No Quantity							236000			0
S3	2000	2000	2000	2	0	2	Export	376	Israel	ISR	428	Latvia	LVA								05	VEGETABLES AND FRUIT	1	No Quantity							401000			0
S3	2000	2000	2000	2	0	2	Export	376	Israel	ISR	440	Lithuania	LTU								05	VEGETABLES AND FRUIT	1	No Quantity							3000			0
S3	2000	2000	2000	2	0	2	Export	376	Israel	ISR	458	Malaysia	MYS								05	VEGETABLES AND FRUIT	1	No Quantity							285000			0
S3	2000	2000	2000	2	0	2	Export	376	Israel	ISR	466	Mali	MLI								05	VEGETABLES AND FRUIT	1	No Quantity							28000			0
S3	2000	2000	2000	2	0	2	Export	376	Israel	ISR	470	Malta	MLT								05	VEGETABLES AND FRUIT	1	No Quantity							161000			0
S3	2000	2000	2000	2	0	2	Export	376	Israel	ISR	480	Mauritius	MUS								05	VEGETABLES AND FRUIT	1	No Quantity							225000			0
S3	2000	2000	2000	2	0	2	Export	376	Israel	ISR	484	Mexico	MEX								05	VEGETABLES AND FRUIT	1	No Quantity							15000			0
S3	2000	2000	2000	2	0	2	Export	376	Israel	ISR	490	Other Asia, nes									05	VEGETABLES AND FRUIT	1	No Quantity							556000			0
S3	2000	2000	2000	2	0	2	Export	376	Israel	ISR	524	Nepal	NPL								05	VEGETABLES AND FRUIT	1	No Quantity							7000			0
S3	2000	2000	2000	2	0	2	Export	376	Israel	ISR	528	Netherlands	NLD								05	VEGETABLES AND FRUIT	1	No Quantity							57309000			0
S3	2000	2000	2000	2	0	2	Export	376	Israel	ISR	554	New Zealand	NZL								05	VEGETABLES AND FRUIT	1	No Quantity							57000			0
S3	2000	2000	2000	2	0	2	Export	376	Israel	ISR	579	Norway	NOR								05	VEGETABLES AND FRUIT	1	No Quantity							6778000			0
S3	2000	2000	2000	2	0	2	Export	376	Israel	ISR	591	Panama	PAN								05	VEGETABLES AND FRUIT	1	No Quantity							9000			0
S3	2000	2000	2000	2	0	2	Export	376	Israel	ISR	608	Philippines	PHL								05	VEGETABLES AND FRUIT	1	No Quantity							38000			0
S3	2000	2000	2000	2	0	2	Export	376	Israel	ISR	616	Poland	POL								05	VEGETABLES AND FRUIT	1	No Quantity							15306000			0
S3	2000	2000	2000	2	0	2	Export	376	Israel	ISR	620	Portugal	PRT								05	VEGETABLES AND FRUIT	1	No Quantity							1000			0
S3	2000	2000	2000	2	0	2	Export	376	Israel	ISR	642	Romania	ROU								05	VEGETABLES AND FRUIT	1	No Quantity							233000			0
S3	2000	2000	2000	2	0	2	Export	376	Israel	ISR	643	Russian Federation	RUS								05	VEGETABLES AND FRUIT	1	No Quantity							3851000			0
S3	2000	2000	2000	2	0	2	Export	376	Israel	ISR	699	India	IND								05	VEGETABLES AND FRUIT	1	No Quantity							44000			0
S3	2000	2000	2000	2	0	2	Export	376	Israel	ISR	702	Singapore	SGP								05	VEGETABLES AND FRUIT	1	No Quantity							5119000			0
S3	2000	2000	2000	2	0	2	Export	376	Israel	ISR	705	Slovenia	SVN								05	VEGETABLES AND FRUIT	1	No Quantity							2032000			0
S3	2000	2000	2000	2	0	2	Export	376	Israel	ISR	710	South Africa	ZAF								05	VEGETABLES AND FRUIT	1	No Quantity							1196000			0
S3	2000	2000	2000	2	0	2	Export	376	Israel	ISR	724	Spain	ESP								05	VEGETABLES AND FRUIT	1	No Quantity							5220000			0
S3	2000	2000	2000	2	0	2	Export	376	Israel	ISR	752	Sweden	SWE								05	VEGETABLES AND FRUIT	1	No Quantity							11334000			0
S3	2000	2000	2000	2	0	2	Export	376	Israel	ISR	757	Switzerland	CHE								05	VEGETABLES AND FRUIT	1	No Quantity							7109000			0
S3	2000	2000	2000	2	0	2	Export	376	Israel	ISR	764	Thailand	THA								05	VEGETABLES AND FRUIT	1	No Quantity							145000			0
S3	2000	2000	2000	2	0	2	Export	376	Israel	ISR	784	United Arab Emirates	ARE								05	VEGETABLES AND FRUIT	1	No Quantity							10000			0
S3	2000	2000	2000	2	0	2	Export	376	Israel	ISR	792	Turkey	TUR								05	VEGETABLES AND FRUIT	1	No Quantity							164000			0
S3	2000	2000	2000	2	0	2	Export	376	Israel	ISR	795	Turkmenistan	TKM								05	VEGETABLES AND FRUIT	1	No Quantity							2000			0
S3	2000	2000	2000	2	0	2	Export	376	Israel	ISR	804	Ukraine	UKR								05	VEGETABLES AND FRUIT	1	No Quantity							1903000			0
S3	2000	2000	2000	2	0	2	Export	376	Israel	ISR	818	Egypt	EGY								05	VEGETABLES AND FRUIT	1	No Quantity							126000			0
S3	2000	2000	2000	2	0	2	Export	376	Israel	ISR	826	United Kingdom	GBR								05	VEGETABLES AND FRUIT	1	No Quantity							119031000			0
S3	2000	2000	2000	2	0	2	Export	376	Israel	ISR	842	USA	USA								05	VEGETABLES AND FRUIT	1	No Quantity							34013000			0
S3	2000	2000	2000	2	0	2	Export	376	Israel	ISR	858	Uruguay	URY								05	VEGETABLES AND FRUIT	1	No Quantity							9000			0
S3	2000	2000	2000	2	0	2	Export	376	Israel	ISR	862	Venezuela	VEN								05	VEGETABLES AND FRUIT	1	No Quantity							16000			0
S3	2000	2000	2000	2	0	2	Export	376	Israel	ISR	891	Serbia and Montenegro	SCG								05	VEGETABLES AND FRUIT	1	No Quantity							34000			0
S3	2000	2000	2000	2	0	2	Export	376	Israel	ISR	899	Areas, nes									05	VEGETABLES AND FRUIT	1	No Quantity							179000			0
S3	2000	2000	2000	2	0	2	Export	372	Ireland	IRL	0	World	WLD								06	SUGAR,SUGR.PREPTNS,HONEY	1	No Quantity							91464651			0
S3	2000	2000	2000	2	0	2	Export	372	Ireland	IRL	28	Antigua and Barbuda	ATG								06	SUGAR,SUGR.PREPTNS,HONEY	1	No Quantity							68722			0
S3	2000	2000	2000	2	0	2	Export	372	Ireland	IRL	32	Argentina	ARG								06	SUGAR,SUGR.PREPTNS,HONEY	1	No Quantity							4713			0
S3	2000	2000	2000	2	0	2	Export	372	Ireland	IRL	36	Australia	AUS								06	SUGAR,SUGR.PREPTNS,HONEY	1	No Quantity							150342			0
S3	2000	2000	2000	2	0	2	Export	372	Ireland	IRL	40	Austria	AUT								06	SUGAR,SUGR.PREPTNS,HONEY	1	No Quantity							835508			0
S3	2000	2000	2000	2	0	2	Export	372	Ireland	IRL	48	Bahrain	BHR								06	SUGAR,SUGR.PREPTNS,HONEY	1	No Quantity							4409			0
S3	2000	2000	2000	2	0	2	Export	372	Ireland	IRL	52	Barbados	BRB								06	SUGAR,SUGR.PREPTNS,HONEY	1	No Quantity							7821			0
S3	2000	2000	2000	2	0	2	Export	372	Ireland	IRL	56	Belgium	BEL								06	SUGAR,SUGR.PREPTNS,HONEY	1	No Quantity							3957223			0
S3	2000	2000	2000	2	0	2	Export	372	Ireland	IRL	60	Bermuda	BMU								06	SUGAR,SUGR.PREPTNS,HONEY	1	No Quantity							1065			0
S3	2000	2000	2000	2	0	2	Export	372	Ireland	IRL	76	Brazil	BRA								06	SUGAR,SUGR.PREPTNS,HONEY	1	No Quantity							131016			0
S3	2000	2000	2000	2	0	2	Export	372	Ireland	IRL	92	Br. Virgin Isds	VGB								06	SUGAR,SUGR.PREPTNS,HONEY	1	No Quantity							1630			0
S3	2000	2000	2000	2	0	2	Export	372	Ireland	IRL	100	Bulgaria	BGR								06	SUGAR,SUGR.PREPTNS,HONEY	1	No Quantity							31515			0
S3	2000	2000	2000	2	0	2	Export	372	Ireland	IRL	120	Cameroon	CMR								06	SUGAR,SUGR.PREPTNS,HONEY	1	No Quantity							48358			0
S3	2000	2000	2000	2	0	2	Export	372	Ireland	IRL	124	Canada	CAN								06	SUGAR,SUGR.PREPTNS,HONEY	1	No Quantity							1011516			0
S3	2000	2000	2000	2	0	2	Export	372	Ireland	IRL	156	China	CHN								06	SUGAR,SUGR.PREPTNS,HONEY	1	No Quantity							81046			0
S3	2000	2000	2000	2	0	2	Export	372	Ireland	IRL	196	Cyprus	CYP								06	SUGAR,SUGR.PREPTNS,HONEY	1	No Quantity							638475			0
S3	2000	2000	2000	2	0	2	Export	372	Ireland	IRL	203	Czechia	CZE								06	SUGAR,SUGR.PREPTNS,HONEY	1	No Quantity							408			0
S3	2000	2000	2000	2	0	2	Export	372	Ireland	IRL	208	Denmark	DNK								06	SUGAR,SUGR.PREPTNS,HONEY	1	No Quantity							203034			0
S3	2000	2000	2000	2	0	2	Export	372	Ireland	IRL	218	Ecuador	ECU								06	SUGAR,SUGR.PREPTNS,HONEY	1	No Quantity							3216			0
S3	2000	2000	2000	2	0	2	Export	372	Ireland	IRL	234	Faeroe Isds	FRO								06	SUGAR,SUGR.PREPTNS,HONEY	1	No Quantity							4688			0
S3	2000	2000	2000	2	0	2	Export	372	Ireland	IRL	246	Finland	FIN								06	SUGAR,SUGR.PREPTNS,HONEY	1	No Quantity							7815			0
S3	2000	2000	2000	2	0	2	Export	372	Ireland	IRL	251	France	FRA								06	SUGAR,SUGR.PREPTNS,HONEY	1	No Quantity							6994373			0
S3	2000	2000	2000	2	0	2	Export	372	Ireland	IRL	258	French Polynesia	PYF								06	SUGAR,SUGR.PREPTNS,HONEY	1	No Quantity							1141			0
S3	2000	2000	2000	2	0	2	Export	372	Ireland	IRL	276	Germany	DEU								06	SUGAR,SUGR.PREPTNS,HONEY	1	No Quantity							11606289			0
S3	2000	2000	2000	2	0	2	Export	372	Ireland	IRL	288	Ghana	GHA								06	SUGAR,SUGR.PREPTNS,HONEY	1	No Quantity							4791			0
S3	2000	2000	2000	2	0	2	Export	372	Ireland	IRL	292	Gibraltar	GIB								06	SUGAR,SUGR.PREPTNS,HONEY	1	No Quantity							31343			0
S3	2000	2000	2000	2	0	2	Export	372	Ireland	IRL	328	Guyana	GUY								06	SUGAR,SUGR.PREPTNS,HONEY	1	No Quantity							8527			0
S3	2000	2000	2000	2	0	2	Export	372	Ireland	IRL	344	China, Hong Kong SAR	HKG								06	SUGAR,SUGR.PREPTNS,HONEY	1	No Quantity							7596			0
S3	2000	2000	2000	2	0	2	Export	372	Ireland	IRL	348	Hungary	HUN								06	SUGAR,SUGR.PREPTNS,HONEY	1	No Quantity							59585			0
S3	2000	2000	2000	2	0	2	Export	372	Ireland	IRL	352	Iceland	ISL								06	SUGAR,SUGR.PREPTNS,HONEY	1	No Quantity							19831			0
S3	2000	2000	2000	2	0	2	Export	372	Ireland	IRL	376	Israel	ISR								06	SUGAR,SUGR.PREPTNS,HONEY	1	No Quantity							733458			0
S3	2000	2000	2000	2	0	2	Export	372	Ireland	IRL	381	Italy	ITA								06	SUGAR,SUGR.PREPTNS,HONEY	1	No Quantity							30099			0
S3	2000	2000	2000	2	0	2	Export	372	Ireland	IRL	392	Japan	JPN								06	SUGAR,SUGR.PREPTNS,HONEY	1	No Quantity							334548			0
S3	2000	2000	2000	2	0	2	Export	372	Ireland	IRL	400	Jordan	JOR								06	SUGAR,SUGR.PREPTNS,HONEY	1	No Quantity							14981			0
S3	2000	2000	2000	2	0	2	Export	372	Ireland	IRL	410	Rep. of Korea	KOR								06	SUGAR,SUGR.PREPTNS,HONEY	1	No Quantity							99201			0
S3	2000	2000	2000	2	0	2	Export	372	Ireland	IRL	414	Kuwait	KWT								06	SUGAR,SUGR.PREPTNS,HONEY	1	No Quantity							56193			0
S3	2000	2000	2000	2	0	2	Export	372	Ireland	IRL	422	Lebanon	LBN								06	SUGAR,SUGR.PREPTNS,HONEY	1	No Quantity							160242			0
S3	2000	2000	2000	2	0	2	Export	372	Ireland	IRL	458	Malaysia	MYS								06	SUGAR,SUGR.PREPTNS,HONEY	1	No Quantity							4488			0
S3	2000	2000	2000	2	0	2	Export	372	Ireland	IRL	470	Malta	MLT								06	SUGAR,SUGR.PREPTNS,HONEY	1	No Quantity							34900			0
S3	2000	2000	2000	2	0	2	Export	372	Ireland	IRL	504	Morocco	MAR								06	SUGAR,SUGR.PREPTNS,HONEY	1	No Quantity							176291			0
S3	2000	2000	2000	2	0	2	Export	372	Ireland	IRL	524	Nepal	NPL								06	SUGAR,SUGR.PREPTNS,HONEY	1	No Quantity							1645			0
S3	2000	2000	2000	2	0	2	Export	372	Ireland	IRL	528	Netherlands	NLD								06	SUGAR,SUGR.PREPTNS,HONEY	1	No Quantity							1623884			0
S3	2000	2000	2000	2	0	2	Export	372	Ireland	IRL	530	Neth. Antilles	ANT								06	SUGAR,SUGR.PREPTNS,HONEY	1	No Quantity							82328			0
S3	2000	2000	2000	2	0	2	Export	372	Ireland	IRL	554	New Zealand	NZL								06	SUGAR,SUGR.PREPTNS,HONEY	1	No Quantity							120912			0
S3	2000	2000	2000	2	0	2	Export	372	Ireland	IRL	566	Nigeria	NGA								06	SUGAR,SUGR.PREPTNS,HONEY	1	No Quantity							2136160			0
S3	2000	2000	2000	2	0	2	Export	372	Ireland	IRL	568	Other Europe, nes									06	SUGAR,SUGR.PREPTNS,HONEY	1	No Quantity							1971			0
S3	2000	2000	2000	2	0	2	Export	372	Ireland	IRL	579	Norway	NOR								06	SUGAR,SUGR.PREPTNS,HONEY	1	No Quantity							896753			0
S3	2000	2000	2000	2	0	2	Export	372	Ireland	IRL	616	Poland	POL								06	SUGAR,SUGR.PREPTNS,HONEY	1	No Quantity							851199			0
S3	2000	2000	2000	2	0	2	Export	372	Ireland	IRL	620	Portugal	PRT								06	SUGAR,SUGR.PREPTNS,HONEY	1	No Quantity							72400			0
S3	2000	2000	2000	2	0	2	Export	372	Ireland	IRL	659	Saint Kitts and Nevis	KNA								06	SUGAR,SUGR.PREPTNS,HONEY	1	No Quantity							16722			0
S3	2000	2000	2000	2	0	2	Export	372	Ireland	IRL	670	Saint Vincent and the Grenadines	VCT								06	SUGAR,SUGR.PREPTNS,HONEY	1	No Quantity							86417			0
S3	2000	2000	2000	2	0	2	Export	372	Ireland	IRL	682	Saudi Arabia	SAU								06	SUGAR,SUGR.PREPTNS,HONEY	1	No Quantity							23856			0
S3	2000	2000	2000	2	0	2	Export	372	Ireland	IRL	699	India	IND								06	SUGAR,SUGR.PREPTNS,HONEY	1	No Quantity							75165			0
S3	2000	2000	2000	2	0	2	Export	372	Ireland	IRL	702	Singapore	SGP								06	SUGAR,SUGR.PREPTNS,HONEY	1	No Quantity							2486			0
S3	2000	2000	2000	2	0	2	Export	372	Ireland	IRL	710	South Africa	ZAF								06	SUGAR,SUGR.PREPTNS,HONEY	1	No Quantity							159948			0
S3	2000	2000	2000	2	0	2	Export	372	Ireland	IRL	724	Spain	ESP								06	SUGAR,SUGR.PREPTNS,HONEY	1	No Quantity							94153			0
S3	2000	2000	2000	2	0	2	Export	372	Ireland	IRL	752	Sweden	SWE								06	SUGAR,SUGR.PREPTNS,HONEY	1	No Quantity							452306			0
S3	2000	2000	2000	2	0	2	Export	372	Ireland	IRL	757	Switzerland	CHE								06	SUGAR,SUGR.PREPTNS,HONEY	1	No Quantity							680683			0
S3	2000	2000	2000	2	0	2	Export	372	Ireland	IRL	764	Thailand	THA								06	SUGAR,SUGR.PREPTNS,HONEY	1	No Quantity							412776			0
S3	2000	2000	2000	2	0	2	Export	372	Ireland	IRL	784	United Arab Emirates	ARE								06	SUGAR,SUGR.PREPTNS,HONEY	1	No Quantity							34264			0
S3	2000	2000	2000	2	0	2	Export	372	Ireland	IRL	792	Turkey	TUR								06	SUGAR,SUGR.PREPTNS,HONEY	1	No Quantity							518311			0
S3	2000	2000	2000	2	0	2	Export	372	Ireland	IRL	818	Egypt	EGY								06	SUGAR,SUGR.PREPTNS,HONEY	1	No Quantity							221415			0
S3	2000	2000	2000	2	0	2	Export	372	Ireland	IRL	826	United Kingdom	GBR								06	SUGAR,SUGR.PREPTNS,HONEY	1	No Quantity							52772233			0
S3	2000	2000	2000	2	0	2	Export	372	Ireland	IRL	842	USA	USA								06	SUGAR,SUGR.PREPTNS,HONEY	1	No Quantity							2545197			0
S3	2000	2000	2000	2	0	2	Export	372	Ireland	IRL	862	Venezuela	VEN								06	SUGAR,SUGR.PREPTNS,HONEY	1	No Quantity							6808			0
S3	2000	2000	2000	2	0	2	Export	372	Ireland	IRL	899	Areas, nes									06	SUGAR,SUGR.PREPTNS,HONEY	1	No Quantity							4259			0
S3	2000	2000	2000	2	0	2	Export	376	Israel	ISR	0	World	WLD								06	SUGAR,SUGR.PREPTNS,HONEY	1	No Quantity							23700000			0
S3	2000	2000	2000	2	0	2	Export	376	Israel	ISR	31	Azerbaijan	AZE								06	SUGAR,SUGR.PREPTNS,HONEY	1	No Quantity							3000			0
S3	2000	2000	2000	2	0	2	Export	376	Israel	ISR	32	Argentina	ARG								06	SUGAR,SUGR.PREPTNS,HONEY	1	No Quantity							8000			0
S3	2000	2000	2000	2	0	2	Export	376	Israel	ISR	36	Australia	AUS								06	SUGAR,SUGR.PREPTNS,HONEY	1	No Quantity							54000			0
S3	2000	2000	2000	2	0	2	Export	376	Israel	ISR	40	Austria	AUT								06	SUGAR,SUGR.PREPTNS,HONEY	1	No Quantity							80000			0
S3	2000	2000	2000	2	0	2	Export	376	Israel	ISR	56	Belgium	BEL								06	SUGAR,SUGR.PREPTNS,HONEY	1	No Quantity							1410000			0
S3	2000	2000	2000	2	0	2	Export	376	Israel	ISR	76	Brazil	BRA								06	SUGAR,SUGR.PREPTNS,HONEY	1	No Quantity							4000			0
S3	2000	2000	2000	2	0	2	Export	376	Israel	ISR	124	Canada	CAN								06	SUGAR,SUGR.PREPTNS,HONEY	1	No Quantity							178000			0
S3	2000	2000	2000	2	0	2	Export	376	Israel	ISR	144	Sri Lanka	LKA								06	SUGAR,SUGR.PREPTNS,HONEY	1	No Quantity							65000			0
S3	2000	2000	2000	2	0	2	Export	376	Israel	ISR	152	Chile	CHL								06	SUGAR,SUGR.PREPTNS,HONEY	1	No Quantity							1000			0
S3	2000	2000	2000	2	0	2	Export	376	Israel	ISR	196	Cyprus	CYP								06	SUGAR,SUGR.PREPTNS,HONEY	1	No Quantity							24000			0
S3	2000	2000	2000	2	0	2	Export	376	Israel	ISR	203	Czechia	CZE								06	SUGAR,SUGR.PREPTNS,HONEY	1	No Quantity							16000			0
S3	2000	2000	2000	2	0	2	Export	376	Israel	ISR	208	Denmark	DNK								06	SUGAR,SUGR.PREPTNS,HONEY	1	No Quantity							9000			0
S3	2000	2000	2000	2	0	2	Export	376	Israel	ISR	231	Ethiopia	ETH								06	SUGAR,SUGR.PREPTNS,HONEY	1	No Quantity							14000			0
S3	2000	2000	2000	2	0	2	Export	376	Israel	ISR	246	Finland	FIN								06	SUGAR,SUGR.PREPTNS,HONEY	1	No Quantity							166000			0
S3	2000	2000	2000	2	0	2	Export	376	Israel	ISR	251	France	FRA								06	SUGAR,SUGR.PREPTNS,HONEY	1	No Quantity							607000			0
S3	2000	2000	2000	2	0	2	Export	376	Israel	ISR	268	Georgia	GEO								06	SUGAR,SUGR.PREPTNS,HONEY	1	No Quantity							1000			0
S3	2000	2000	2000	2	0	2	Export	376	Israel	ISR	276	Germany	DEU								06	SUGAR,SUGR.PREPTNS,HONEY	1	No Quantity							5170000			0
S3	2000	2000	2000	2	0	2	Export	376	Israel	ISR	300	Greece	GRC								06	SUGAR,SUGR.PREPTNS,HONEY	1	No Quantity							1865000			0
S3	2000	2000	2000	2	0	2	Export	376	Israel	ISR	344	China, Hong Kong SAR	HKG								06	SUGAR,SUGR.PREPTNS,HONEY	1	No Quantity							6000			0
S3	2000	2000	2000	2	0	2	Export	376	Israel	ISR	348	Hungary	HUN								06	SUGAR,SUGR.PREPTNS,HONEY	1	No Quantity							90000			0
S3	2000	2000	2000	2	0	2	Export	376	Israel	ISR	372	Ireland	IRL								06	SUGAR,SUGR.PREPTNS,HONEY	1	No Quantity							78000			0
S3	2000	2000	2000	2	0	2	Export	376	Israel	ISR	381	Italy	ITA								06	SUGAR,SUGR.PREPTNS,HONEY	1	No Quantity							4283000			0
S3	2000	2000	2000	2	0	2	Export	376	Israel	ISR	392	Japan	JPN								06	SUGAR,SUGR.PREPTNS,HONEY	1	No Quantity							35000			0
S3	2000	2000	2000	2	0	2	Export	376	Israel	ISR	400	Jordan	JOR								06	SUGAR,SUGR.PREPTNS,HONEY	1	No Quantity							69000			0
S3	2000	2000	2000	2	0	2	Export	376	Israel	ISR	404	Kenya	KEN								06	SUGAR,SUGR.PREPTNS,HONEY	1	No Quantity							734000			0
S3	2000	2000	2000	2	0	2	Export	376	Israel	ISR	428	Latvia	LVA								06	SUGAR,SUGR.PREPTNS,HONEY	1	No Quantity							1000			0
S3	2000	2000	2000	2	0	2	Export	376	Israel	ISR	440	Lithuania	LTU								06	SUGAR,SUGR.PREPTNS,HONEY	1	No Quantity							82000			0
S3	2000	2000	2000	2	0	2	Export	376	Israel	ISR	442	Luxembourg	LUX								06	SUGAR,SUGR.PREPTNS,HONEY	1	No Quantity							5000			0
S3	2000	2000	2000	2	0	2	Export	376	Israel	ISR	484	Mexico	MEX								06	SUGAR,SUGR.PREPTNS,HONEY	1	No Quantity							9000			0
S3	2000	2000	2000	2	0	2	Export	376	Israel	ISR	490	Other Asia, nes									06	SUGAR,SUGR.PREPTNS,HONEY	1	No Quantity							158000			0
S3	2000	2000	2000	2	0	2	Export	376	Israel	ISR	528	Netherlands	NLD								06	SUGAR,SUGR.PREPTNS,HONEY	1	No Quantity							535000			0
S3	2000	2000	2000	2	0	2	Export	376	Israel	ISR	608	Philippines	PHL								06	SUGAR,SUGR.PREPTNS,HONEY	1	No Quantity							27000			0
S3	2000	2000	2000	2	0	2	Export	376	Israel	ISR	616	Poland	POL								06	SUGAR,SUGR.PREPTNS,HONEY	1	No Quantity							7000			0
S3	2000	2000	2000	2	0	2	Export	376	Israel	ISR	620	Portugal	PRT								06	SUGAR,SUGR.PREPTNS,HONEY	1	No Quantity							25000			0
S3	2000	2000	2000	2	0	2	Export	376	Israel	ISR	642	Romania	ROU								06	SUGAR,SUGR.PREPTNS,HONEY	1	No Quantity							50000			0
S3	2000	2000	2000	2	0	2	Export	376	Israel	ISR	643	Russian Federation	RUS								06	SUGAR,SUGR.PREPTNS,HONEY	1	No Quantity							27000			0
S3	2000	2000	2000	2	0	2	Export	376	Israel	ISR	699	India	IND								06	SUGAR,SUGR.PREPTNS,HONEY	1	No Quantity							11000			0
S3	2000	2000	2000	2	0	2	Export	376	Israel	ISR	710	South Africa	ZAF								06	SUGAR,SUGR.PREPTNS,HONEY	1	No Quantity							140000			0
S3	2000	2000	2000	2	0	2	Export	376	Israel	ISR	724	Spain	ESP								06	SUGAR,SUGR.PREPTNS,HONEY	1	No Quantity							3719000			0
S3	2000	2000	2000	2	0	2	Export	376	Israel	ISR	752	Sweden	SWE								06	SUGAR,SUGR.PREPTNS,HONEY	1	No Quantity							79000			0
S3	2000	2000	2000	2	0	2	Export	376	Israel	ISR	757	Switzerland	CHE								06	SUGAR,SUGR.PREPTNS,HONEY	1	No Quantity							135000			0
S3	2000	2000	2000	2	0	2	Export	376	Israel	ISR	792	Turkey	TUR								06	SUGAR,SUGR.PREPTNS,HONEY	1	No Quantity							10000			0
S3	2000	2000	2000	2	0	2	Export	376	Israel	ISR	800	Uganda	UGA								06	SUGAR,SUGR.PREPTNS,HONEY	1	No Quantity							7000			0
S3	2000	2000	2000	2	0	2	Export	376	Israel	ISR	804	Ukraine	UKR								06	SUGAR,SUGR.PREPTNS,HONEY	1	No Quantity							14000			0
S3	2000	2000	2000	2	0	2	Export	376	Israel	ISR	818	Egypt	EGY								06	SUGAR,SUGR.PREPTNS,HONEY	1	No Quantity							47000			0
S3	2000	2000	2000	2	0	2	Export	376	Israel	ISR	826	United Kingdom	GBR								06	SUGAR,SUGR.PREPTNS,HONEY	1	No Quantity							1461000			0
S3	2000	2000	2000	2	0	2	Export	376	Israel	ISR	834	United Rep. of Tanzania	TZA								06	SUGAR,SUGR.PREPTNS,HONEY	1	No Quantity							304000			0
S3	2000	2000	2000	2	0	2	Export	376	Israel	ISR	842	USA	USA								06	SUGAR,SUGR.PREPTNS,HONEY	1	No Quantity							1795000			0
S3	2000	2000	2000	2	0	2	Export	376	Israel	ISR	858	Uruguay	URY								06	SUGAR,SUGR.PREPTNS,HONEY	1	No Quantity							81000			0
S3	2000	2000	2000	2	0	2	Export	376	Israel	ISR	860	Uzbekistan	UZB								06	SUGAR,SUGR.PREPTNS,HONEY	1	No Quantity							1000			0
S3	2000	2000	2000	2	0	2	Export	372	Ireland	IRL	0	World	WLD								07	COFFEE,TEA,COCOA,SPICES	1	No Quantity							238846180			0
S3	2000	2000	2000	2	0	2	Export	372	Ireland	IRL	28	Antigua and Barbuda	ATG								07	COFFEE,TEA,COCOA,SPICES	1	No Quantity							20834			0
S3	2000	2000	2000	2	0	2	Export	372	Ireland	IRL	36	Australia	AUS								07	COFFEE,TEA,COCOA,SPICES	1	No Quantity							105500			0
S3	2000	2000	2000	2	0	2	Export	372	Ireland	IRL	40	Austria	AUT								07	COFFEE,TEA,COCOA,SPICES	1	No Quantity							102128			0
S3	2000	2000	2000	2	0	2	Export	372	Ireland	IRL	48	Bahrain	BHR								07	COFFEE,TEA,COCOA,SPICES	1	No Quantity							91017			0
S3	2000	2000	2000	2	0	2	Export	372	Ireland	IRL	50	Bangladesh	BGD								07	COFFEE,TEA,COCOA,SPICES	1	No Quantity							81940			0
S3	2000	2000	2000	2	0	2	Export	372	Ireland	IRL	52	Barbados	BRB								07	COFFEE,TEA,COCOA,SPICES	1	No Quantity							4497			0
S3	2000	2000	2000	2	0	2	Export	372	Ireland	IRL	56	Belgium	BEL								07	COFFEE,TEA,COCOA,SPICES	1	No Quantity							743452			0
S3	2000	2000	2000	2	0	2	Export	372	Ireland	IRL	60	Bermuda	BMU								07	COFFEE,TEA,COCOA,SPICES	1	No Quantity							684			0
S3	2000	2000	2000	2	0	2	Export	372	Ireland	IRL	72	Botswana	BWA								07	COFFEE,TEA,COCOA,SPICES	1	No Quantity							7150			0
S3	2000	2000	2000	2	0	2	Export	372	Ireland	IRL	76	Brazil	BRA								07	COFFEE,TEA,COCOA,SPICES	1	No Quantity							398572			0
S3	2000	2000	2000	2	0	2	Export	372	Ireland	IRL	124	Canada	CAN								07	COFFEE,TEA,COCOA,SPICES	1	No Quantity							14359267			0
S3	2000	2000	2000	2	0	2	Export	372	Ireland	IRL	156	China	CHN								07	COFFEE,TEA,COCOA,SPICES	1	No Quantity							58			0
S3	2000	2000	2000	2	0	2	Export	372	Ireland	IRL	203	Czechia	CZE								07	COFFEE,TEA,COCOA,SPICES	1	No Quantity							33738			0
S3	2000	2000	2000	2	0	2	Export	372	Ireland	IRL	208	Denmark	DNK								07	COFFEE,TEA,COCOA,SPICES	1	No Quantity							10588			0
S3	2000	2000	2000	2	0	2	Export	372	Ireland	IRL	234	Faeroe Isds	FRO								07	COFFEE,TEA,COCOA,SPICES	1	No Quantity							10166			0
S3	2000	2000	2000	2	0	2	Export	372	Ireland	IRL	246	Finland	FIN								07	COFFEE,TEA,COCOA,SPICES	1	No Quantity							37747			0
S3	2000	2000	2000	2	0	2	Export	372	Ireland	IRL	251	France	FRA								07	COFFEE,TEA,COCOA,SPICES	1	No Quantity							2557505			0
S3	2000	2000	2000	2	0	2	Export	372	Ireland	IRL	258	French Polynesia	PYF								07	COFFEE,TEA,COCOA,SPICES	1	No Quantity							69592			0
S3	2000	2000	2000	2	0	2	Export	372	Ireland	IRL	276	Germany	DEU								07	COFFEE,TEA,COCOA,SPICES	1	No Quantity							1937600			0
S3	2000	2000	2000	2	0	2	Export	372	Ireland	IRL	292	Gibraltar	GIB								07	COFFEE,TEA,COCOA,SPICES	1	No Quantity							16537			0
S3	2000	2000	2000	2	0	2	Export	372	Ireland	IRL	300	Greece	GRC								07	COFFEE,TEA,COCOA,SPICES	1	No Quantity							102824			0
S3	2000	2000	2000	2	0	2	Export	372	Ireland	IRL	328	Guyana	GUY								07	COFFEE,TEA,COCOA,SPICES	1	No Quantity							9593			0
S3	2000	2000	2000	2	0	2	Export	372	Ireland	IRL	344	China, Hong Kong SAR	HKG								07	COFFEE,TEA,COCOA,SPICES	1	No Quantity							143611			0
S3	2000	2000	2000	2	0	2	Export	372	Ireland	IRL	348	Hungary	HUN								07	COFFEE,TEA,COCOA,SPICES	1	No Quantity							57048			0
S3	2000	2000	2000	2	0	2	Export	372	Ireland	IRL	352	Iceland	ISL								07	COFFEE,TEA,COCOA,SPICES	1	No Quantity							45033			0
S3	2000	2000	2000	2	0	2	Export	372	Ireland	IRL	360	Indonesia	IDN								07	COFFEE,TEA,COCOA,SPICES	1	No Quantity							417041			0
S3	2000	2000	2000	2	0	2	Export	372	Ireland	IRL	376	Israel	ISR								07	COFFEE,TEA,COCOA,SPICES	1	No Quantity							3231			0
S3	2000	2000	2000	2	0	2	Export	372	Ireland	IRL	381	Italy	ITA								07	COFFEE,TEA,COCOA,SPICES	1	No Quantity							3289718			0
S3	2000	2000	2000	2	0	2	Export	372	Ireland	IRL	392	Japan	JPN								07	COFFEE,TEA,COCOA,SPICES	1	No Quantity							2691478			0
S3	2000	2000	2000	2	0	2	Export	372	Ireland	IRL	400	Jordan	JOR								07	COFFEE,TEA,COCOA,SPICES	1	No Quantity							49897			0
S3	2000	2000	2000	2	0	2	Export	372	Ireland	IRL	410	Rep. of Korea	KOR								07	COFFEE,TEA,COCOA,SPICES	1	No Quantity							447065			0
S3	2000	2000	2000	2	0	2	Export	372	Ireland	IRL	414	Kuwait	KWT								07	COFFEE,TEA,COCOA,SPICES	1	No Quantity							130854			0
S3	2000	2000	2000	2	0	2	Export	372	Ireland	IRL	458	Malaysia	MYS								07	COFFEE,TEA,COCOA,SPICES	1	No Quantity							23938			0
S3	2000	2000	2000	2	0	2	Export	372	Ireland	IRL	470	Malta	MLT								07	COFFEE,TEA,COCOA,SPICES	1	No Quantity							29698			0
S3	2000	2000	2000	2	0	2	Export	372	Ireland	IRL	480	Mauritius	MUS								07	COFFEE,TEA,COCOA,SPICES	1	No Quantity							6640			0
S3	2000	2000	2000	2	0	2	Export	372	Ireland	IRL	490	Other Asia, nes									07	COFFEE,TEA,COCOA,SPICES	1	No Quantity							72838			0
S3	2000	2000	2000	2	0	2	Export	372	Ireland	IRL	524	Nepal	NPL								07	COFFEE,TEA,COCOA,SPICES	1	No Quantity							2055			0
S3	2000	2000	2000	2	0	2	Export	372	Ireland	IRL	528	Netherlands	NLD								07	COFFEE,TEA,COCOA,SPICES	1	No Quantity							9712463			0
S3	2000	2000	2000	2	0	2	Export	372	Ireland	IRL	530	Neth. Antilles	ANT								07	COFFEE,TEA,COCOA,SPICES	1	No Quantity							12518			0
S3	2000	2000	2000	2	0	2	Export	372	Ireland	IRL	554	New Zealand	NZL								07	COFFEE,TEA,COCOA,SPICES	1	No Quantity							13836			0
S3	2000	2000	2000	2	0	2	Export	372	Ireland	IRL	566	Nigeria	NGA								07	COFFEE,TEA,COCOA,SPICES	1	No Quantity							13246			0
S3	2000	2000	2000	2	0	2	Export	372	Ireland	IRL	579	Norway	NOR								07	COFFEE,TEA,COCOA,SPICES	1	No Quantity							5799694			0
S3	2000	2000	2000	2	0	2	Export	372	Ireland	IRL	608	Philippines	PHL								07	COFFEE,TEA,COCOA,SPICES	1	No Quantity							46047			0
S3	2000	2000	2000	2	0	2	Export	372	Ireland	IRL	616	Poland	POL								07	COFFEE,TEA,COCOA,SPICES	1	No Quantity							13611			0
S3	2000	2000	2000	2	0	2	Export	372	Ireland	IRL	620	Portugal	PRT								07	COFFEE,TEA,COCOA,SPICES	1	No Quantity							586098			0
S3	2000	2000	2000	2	0	2	Export	372	Ireland	IRL	643	Russian Federation	RUS								07	COFFEE,TEA,COCOA,SPICES	1	No Quantity							11864			0
S3	2000	2000	2000	2	0	2	Export	372	Ireland	IRL	659	Saint Kitts and Nevis	KNA								07	COFFEE,TEA,COCOA,SPICES	1	No Quantity							16429			0
S3	2000	2000	2000	2	0	2	Export	372	Ireland	IRL	670	Saint Vincent and the Grenadines	VCT								07	COFFEE,TEA,COCOA,SPICES	1	No Quantity							10205			0
S3	2000	2000	2000	2	0	2	Export	372	Ireland	IRL	682	Saudi Arabia	SAU								07	COFFEE,TEA,COCOA,SPICES	1	No Quantity							2850899			0
S3	2000	2000	2000	2	0	2	Export	372	Ireland	IRL	702	Singapore	SGP								07	COFFEE,TEA,COCOA,SPICES	1	No Quantity							21350			0
S3	2000	2000	2000	2	0	2	Export	372	Ireland	IRL	710	South Africa	ZAF								07	COFFEE,TEA,COCOA,SPICES	1	No Quantity							50492			0
S3	2000	2000	2000	2	0	2	Export	372	Ireland	IRL	724	Spain	ESP								07	COFFEE,TEA,COCOA,SPICES	1	No Quantity							2662598			0
S3	2000	2000	2000	2	0	2	Export	372	Ireland	IRL	752	Sweden	SWE								07	COFFEE,TEA,COCOA,SPICES	1	No Quantity							139288			0
S3	2000	2000	2000	2	0	2	Export	372	Ireland	IRL	757	Switzerland	CHE								07	COFFEE,TEA,COCOA,SPICES	1	No Quantity							5962139			0
S3	2000	2000	2000	2	0	2	Export	372	Ireland	IRL	764	Thailand	THA								07	COFFEE,TEA,COCOA,SPICES	1	No Quantity							623574			0
S3	2000	2000	2000	2	0	2	Export	372	Ireland	IRL	784	United Arab Emirates	ARE								07	COFFEE,TEA,COCOA,SPICES	1	No Quantity							122002			0
S3	2000	2000	2000	2	0	2	Export	372	Ireland	IRL	792	Turkey	TUR								07	COFFEE,TEA,COCOA,SPICES	1	No Quantity							40087			0
S3	2000	2000	2000	2	0	2	Export	372	Ireland	IRL	818	Egypt	EGY								07	COFFEE,TEA,COCOA,SPICES	1	No Quantity							6797			0
S3	2000	2000	2000	2	0	2	Export	372	Ireland	IRL	826	United Kingdom	GBR								07	COFFEE,TEA,COCOA,SPICES	1	No Quantity							171302473			0
S3	2000	2000	2000	2	0	2	Export	372	Ireland	IRL	842	USA	USA								07	COFFEE,TEA,COCOA,SPICES	1	No Quantity							10698930			0
S3	2000	2000	2000	2	0	2	Export	372	Ireland	IRL	862	Venezuela	VEN								07	COFFEE,TEA,COCOA,SPICES	1	No Quantity							16944			0
S3	2000	2000	2000	2	0	2	Export	372	Ireland	IRL	899	Areas, nes									07	COFFEE,TEA,COCOA,SPICES	1	No Quantity							1459			0
S3	2000	2000	2000	2	0	2	Export	376	Israel	ISR	0	World	WLD								07	COFFEE,TEA,COCOA,SPICES	1	No Quantity							19475000			0
S3	2000	2000	2000	2	0	2	Export	376	Israel	ISR	28	Antigua and Barbuda	ATG								07	COFFEE,TEA,COCOA,SPICES	1	No Quantity							11000			0
S3	2000	2000	2000	2	0	2	Export	376	Israel	ISR	31	Azerbaijan	AZE								07	COFFEE,TEA,COCOA,SPICES	1	No Quantity							26000			0
S3	2000	2000	2000	2	0	2	Export	376	Israel	ISR	32	Argentina	ARG								07	COFFEE,TEA,COCOA,SPICES	1	No Quantity							50000			0
S3	2000	2000	2000	2	0	2	Export	376	Israel	ISR	36	Australia	AUS								07	COFFEE,TEA,COCOA,SPICES	1	No Quantity							464000			0
S3	2000	2000	2000	2	0	2	Export	376	Israel	ISR	40	Austria	AUT								07	COFFEE,TEA,COCOA,SPICES	1	No Quantity							15000			0
S3	2000	2000	2000	2	0	2	Export	376	Israel	ISR	56	Belgium	BEL								07	COFFEE,TEA,COCOA,SPICES	1	No Quantity							416000			0
S3	2000	2000	2000	2	0	2	Export	376	Israel	ISR	76	Brazil	BRA								07	COFFEE,TEA,COCOA,SPICES	1	No Quantity							6000			0
S3	2000	2000	2000	2	0	2	Export	376	Israel	ISR	100	Bulgaria	BGR								07	COFFEE,TEA,COCOA,SPICES	1	No Quantity							20000			0
S3	2000	2000	2000	2	0	2	Export	376	Israel	ISR	112	Belarus	BLR								07	COFFEE,TEA,COCOA,SPICES	1	No Quantity							5000			0
S3	2000	2000	2000	2	0	2	Export	376	Israel	ISR	124	Canada	CAN								07	COFFEE,TEA,COCOA,SPICES	1	No Quantity							308000			0
S3	2000	2000	2000	2	0	2	Export	376	Israel	ISR	152	Chile	CHL								07	COFFEE,TEA,COCOA,SPICES	1	No Quantity							93000			0
S3	2000	2000	2000	2	0	2	Export	376	Israel	ISR	156	China	CHN								07	COFFEE,TEA,COCOA,SPICES	1	No Quantity							83000			0
S3	2000	2000	2000	2	0	2	Export	376	Israel	ISR	170	Colombia	COL								07	COFFEE,TEA,COCOA,SPICES	1	No Quantity							10000			0
S3	2000	2000	2000	2	0	2	Export	376	Israel	ISR	196	Cyprus	CYP								07	COFFEE,TEA,COCOA,SPICES	1	No Quantity							53000			0
S3	2000	2000	2000	2	0	2	Export	376	Israel	ISR	208	Denmark	DNK								07	COFFEE,TEA,COCOA,SPICES	1	No Quantity							4000			0
S3	2000	2000	2000	2	0	2	Export	376	Israel	ISR	214	Dominican Rep.	DOM								07	COFFEE,TEA,COCOA,SPICES	1	No Quantity							49000			0
S3	2000	2000	2000	2	0	2	Export	376	Israel	ISR	246	Finland	FIN								07	COFFEE,TEA,COCOA,SPICES	1	No Quantity							684000			0
S3	2000	2000	2000	2	0	2	Export	376	Israel	ISR	251	France	FRA								07	COFFEE,TEA,COCOA,SPICES	1	No Quantity							622000			0
S3	2000	2000	2000	2	0	2	Export	376	Israel	ISR	276	Germany	DEU								07	COFFEE,TEA,COCOA,SPICES	1	No Quantity							744000			0
S3	2000	2000	2000	2	0	2	Export	376	Israel	ISR	300	Greece	GRC								07	COFFEE,TEA,COCOA,SPICES	1	No Quantity							119000			0
S3	2000	2000	2000	2	0	2	Export	376	Israel	ISR	344	China, Hong Kong SAR	HKG								07	COFFEE,TEA,COCOA,SPICES	1	No Quantity							32000			0
S3	2000	2000	2000	2	0	2	Export	376	Israel	ISR	348	Hungary	HUN								07	COFFEE,TEA,COCOA,SPICES	1	No Quantity							6000			0
S3	2000	2000	2000	2	0	2	Export	376	Israel	ISR	360	Indonesia	IDN								07	COFFEE,TEA,COCOA,SPICES	1	No Quantity							1000			0
S3	2000	2000	2000	2	0	2	Export	376	Israel	ISR	381	Italy	ITA								07	COFFEE,TEA,COCOA,SPICES	1	No Quantity							293000			0
S3	2000	2000	2000	2	0	2	Export	376	Israel	ISR	388	Jamaica	JAM								07	COFFEE,TEA,COCOA,SPICES	1	No Quantity							12000			0
S3	2000	2000	2000	2	0	2	Export	376	Israel	ISR	392	Japan	JPN								07	COFFEE,TEA,COCOA,SPICES	1	No Quantity							2000			0
S3	2000	2000	2000	2	0	2	Export	376	Israel	ISR	398	Kazakhstan	KAZ								07	COFFEE,TEA,COCOA,SPICES	1	No Quantity							1000			0
S3	2000	2000	2000	2	0	2	Export	376	Israel	ISR	400	Jordan	JOR								07	COFFEE,TEA,COCOA,SPICES	1	No Quantity							29000			0
S3	2000	2000	2000	2	0	2	Export	376	Israel	ISR	410	Rep. of Korea	KOR								07	COFFEE,TEA,COCOA,SPICES	1	No Quantity							2000			0
S3	2000	2000	2000	2	0	2	Export	376	Israel	ISR	428	Latvia	LVA								07	COFFEE,TEA,COCOA,SPICES	1	No Quantity							26000			0
S3	2000	2000	2000	2	0	2	Export	376	Israel	ISR	484	Mexico	MEX								07	COFFEE,TEA,COCOA,SPICES	1	No Quantity							232000			0
S3	2000	2000	2000	2	0	2	Export	376	Israel	ISR	490	Other Asia, nes									07	COFFEE,TEA,COCOA,SPICES	1	No Quantity							63000			0
S3	2000	2000	2000	2	0	2	Export	376	Israel	ISR	504	Morocco	MAR								07	COFFEE,TEA,COCOA,SPICES	1	No Quantity							6000			0
S3	2000	2000	2000	2	0	2	Export	376	Israel	ISR	528	Netherlands	NLD								07	COFFEE,TEA,COCOA,SPICES	1	No Quantity							3163000			0
S3	2000	2000	2000	2	0	2	Export	376	Israel	ISR	554	New Zealand	NZL								07	COFFEE,TEA,COCOA,SPICES	1	No Quantity							11000			0
S3	2000	2000	2000	2	0	2	Export	376	Israel	ISR	566	Nigeria	NGA								07	COFFEE,TEA,COCOA,SPICES	1	No Quantity							1000			0
S3	2000	2000	2000	2	0	2	Export	376	Israel	ISR	579	Norway	NOR								07	COFFEE,TEA,COCOA,SPICES	1	No Quantity							4000			0
S3	2000	2000	2000	2	0	2	Export	376	Israel	ISR	591	Panama	PAN								07	COFFEE,TEA,COCOA,SPICES	1	No Quantity							3000			0
S3	2000	2000	2000	2	0	2	Export	376	Israel	ISR	620	Portugal	PRT								07	COFFEE,TEA,COCOA,SPICES	1	No Quantity							2000			0
S3	2000	2000	2000	2	0	2	Export	376	Israel	ISR	642	Romania	ROU								07	COFFEE,TEA,COCOA,SPICES	1	No Quantity							679000			0
S3	2000	2000	2000	2	0	2	Export	376	Israel	ISR	643	Russian Federation	RUS								07	COFFEE,TEA,COCOA,SPICES	1	No Quantity							253000			0
S3	2000	2000	2000	2	0	2	Export	376	Israel	ISR	699	India	IND								07	COFFEE,TEA,COCOA,SPICES	1	No Quantity							1000			0
S3	2000	2000	2000	2	0	2	Export	376	Israel	ISR	710	South Africa	ZAF								07	COFFEE,TEA,COCOA,SPICES	1	No Quantity							60000			0
S3	2000	2000	2000	2	0	2	Export	376	Israel	ISR	724	Spain	ESP								07	COFFEE,TEA,COCOA,SPICES	1	No Quantity							148000			0
S3	2000	2000	2000	2	0	2	Export	376	Israel	ISR	757	Switzerland	CHE								07	COFFEE,TEA,COCOA,SPICES	1	No Quantity							33000			0
S3	2000	2000	2000	2	0	2	Export	376	Israel	ISR	764	Thailand	THA								07	COFFEE,TEA,COCOA,SPICES	1	No Quantity							11000			0
S3	2000	2000	2000	2	0	2	Export	376	Israel	ISR	792	Turkey	TUR								07	COFFEE,TEA,COCOA,SPICES	1	No Quantity							175000			0
S3	2000	2000	2000	2	0	2	Export	376	Israel	ISR	804	Ukraine	UKR								07	COFFEE,TEA,COCOA,SPICES	1	No Quantity							27000			0
S3	2000	2000	2000	2	0	2	Export	376	Israel	ISR	826	United Kingdom	GBR								07	COFFEE,TEA,COCOA,SPICES	1	No Quantity							2332000			0
S3	2000	2000	2000	2	0	2	Export	376	Israel	ISR	842	USA	USA								07	COFFEE,TEA,COCOA,SPICES	1	No Quantity							7963000			0
S3	2000	2000	2000	2	0	2	Export	376	Israel	ISR	860	Uzbekistan	UZB								07	COFFEE,TEA,COCOA,SPICES	1	No Quantity							16000			0
S3	2000	2000	2000	2	0	2	Export	376	Israel	ISR	862	Venezuela	VEN								07	COFFEE,TEA,COCOA,SPICES	1	No Quantity							14000			0
S3	2000	2000	2000	2	0	2	Export	376	Israel	ISR	894	Zambia	ZMB								07	COFFEE,TEA,COCOA,SPICES	1	No Quantity							56000			0
S3	2000	2000	2000	2	0	2	Export	376	Israel	ISR	899	Areas, nes									07	COFFEE,TEA,COCOA,SPICES	1	No Quantity							36000			0
S3	2000	2000	2000	2	0	2	Export	372	Ireland	IRL	0	World	WLD								08	ANIMAL FEED STUFF	1	No Quantity							111605207			0
S3	2000	2000	2000	2	0	2	Export	372	Ireland	IRL	36	Australia	AUS								08	ANIMAL FEED STUFF	1	No Quantity							93651			0
S3	2000	2000	2000	2	0	2	Export	372	Ireland	IRL	40	Austria	AUT								08	ANIMAL FEED STUFF	1	No Quantity							12850			0
S3	2000	2000	2000	2	0	2	Export	372	Ireland	IRL	56	Belgium	BEL								08	ANIMAL FEED STUFF	1	No Quantity							634969			0
S3	2000	2000	2000	2	0	2	Export	372	Ireland	IRL	124	Canada	CAN								08	ANIMAL FEED STUFF	1	No Quantity							151577			0
S3	2000	2000	2000	2	0	2	Export	372	Ireland	IRL	196	Cyprus	CYP								08	ANIMAL FEED STUFF	1	No Quantity							44831			0
S3	2000	2000	2000	2	0	2	Export	372	Ireland	IRL	203	Czechia	CZE								08	ANIMAL FEED STUFF	1	No Quantity							250967			0
S3	2000	2000	2000	2	0	2	Export	372	Ireland	IRL	208	Denmark	DNK								08	ANIMAL FEED STUFF	1	No Quantity							1329101			0
S3	2000	2000	2000	2	0	2	Export	372	Ireland	IRL	246	Finland	FIN								08	ANIMAL FEED STUFF	1	No Quantity							315071			0
S3	2000	2000	2000	2	0	2	Export	372	Ireland	IRL	251	France	FRA								08	ANIMAL FEED STUFF	1	No Quantity							4986515			0
S3	2000	2000	2000	2	0	2	Export	372	Ireland	IRL	276	Germany	DEU								08	ANIMAL FEED STUFF	1	No Quantity							3068712			0
S3	2000	2000	2000	2	0	2	Export	372	Ireland	IRL	288	Ghana	GHA								08	ANIMAL FEED STUFF	1	No Quantity							35546			0
S3	2000	2000	2000	2	0	2	Export	372	Ireland	IRL	300	Greece	GRC								08	ANIMAL FEED STUFF	1	No Quantity							74333			0
S3	2000	2000	2000	2	0	2	Export	372	Ireland	IRL	348	Hungary	HUN								08	ANIMAL FEED STUFF	1	No Quantity							1750013			0
S3	2000	2000	2000	2	0	2	Export	372	Ireland	IRL	352	Iceland	ISL								08	ANIMAL FEED STUFF	1	No Quantity							2532			0
S3	2000	2000	2000	2	0	2	Export	372	Ireland	IRL	364	Iran	IRN								08	ANIMAL FEED STUFF	1	No Quantity							387003			0
S3	2000	2000	2000	2	0	2	Export	372	Ireland	IRL	376	Israel	ISR								08	ANIMAL FEED STUFF	1	No Quantity							49074			0
S3	2000	2000	2000	2	0	2	Export	372	Ireland	IRL	381	Italy	ITA								08	ANIMAL FEED STUFF	1	No Quantity							392515			0
S3	2000	2000	2000	2	0	2	Export	372	Ireland	IRL	392	Japan	JPN								08	ANIMAL FEED STUFF	1	No Quantity							22295			0
S3	2000	2000	2000	2	0	2	Export	372	Ireland	IRL	422	Lebanon	LBN								08	ANIMAL FEED STUFF	1	No Quantity							23787			0
S3	2000	2000	2000	2	0	2	Export	372	Ireland	IRL	470	Malta	MLT								08	ANIMAL FEED STUFF	1	No Quantity							19330			0
S3	2000	2000	2000	2	0	2	Export	372	Ireland	IRL	528	Netherlands	NLD								08	ANIMAL FEED STUFF	1	No Quantity							5361313			0
S3	2000	2000	2000	2	0	2	Export	372	Ireland	IRL	554	New Zealand	NZL								08	ANIMAL FEED STUFF	1	No Quantity							361591			0
S3	2000	2000	2000	2	0	2	Export	372	Ireland	IRL	568	Other Europe, nes									08	ANIMAL FEED STUFF	1	No Quantity							1876			0
S3	2000	2000	2000	2	0	2	Export	372	Ireland	IRL	579	Norway	NOR								08	ANIMAL FEED STUFF	1	No Quantity							36488			0
S3	2000	2000	2000	2	0	2	Export	372	Ireland	IRL	608	Philippines	PHL								08	ANIMAL FEED STUFF	1	No Quantity							184721			0
S3	2000	2000	2000	2	0	2	Export	372	Ireland	IRL	616	Poland	POL								08	ANIMAL FEED STUFF	1	No Quantity							47205			0
S3	2000	2000	2000	2	0	2	Export	372	Ireland	IRL	620	Portugal	PRT								08	ANIMAL FEED STUFF	1	No Quantity							330555			0
S3	2000	2000	2000	2	0	2	Export	372	Ireland	IRL	702	Singapore	SGP								08	ANIMAL FEED STUFF	1	No Quantity							71674			0
S3	2000	2000	2000	2	0	2	Export	372	Ireland	IRL	703	Slovakia	SVK								08	ANIMAL FEED STUFF	1	No Quantity							39626			0
S3	2000	2000	2000	2	0	2	Export	372	Ireland	IRL	704	Viet Nam	VNM								08	ANIMAL FEED STUFF	1	No Quantity							49536			0
S3	2000	2000	2000	2	0	2	Export	372	Ireland	IRL	705	Slovenia	SVN								08	ANIMAL FEED STUFF	1	No Quantity							105			0
S3	2000	2000	2000	2	0	2	Export	372	Ireland	IRL	710	South Africa	ZAF								08	ANIMAL FEED STUFF	1	No Quantity							77221			0
S3	2000	2000	2000	2	0	2	Export	372	Ireland	IRL	724	Spain	ESP								08	ANIMAL FEED STUFF	1	No Quantity							444089			0
S3	2000	2000	2000	2	0	2	Export	372	Ireland	IRL	752	Sweden	SWE								08	ANIMAL FEED STUFF	1	No Quantity							397743			0
S3	2000	2000	2000	2	0	2	Export	372	Ireland	IRL	757	Switzerland	CHE								08	ANIMAL FEED STUFF	1	No Quantity							19910			0
S3	2000	2000	2000	2	0	2	Export	372	Ireland	IRL	784	United Arab Emirates	ARE								08	ANIMAL FEED STUFF	1	No Quantity							148757			0
S3	2000	2000	2000	2	0	2	Export	372	Ireland	IRL	792	Turkey	TUR								08	ANIMAL FEED STUFF	1	No Quantity							1800247			0
S3	2000	2000	2000	2	0	2	Export	372	Ireland	IRL	826	United Kingdom	GBR								08	ANIMAL FEED STUFF	1	No Quantity							87653772			0
S3	2000	2000	2000	2	0	2	Export	372	Ireland	IRL	842	USA	USA								08	ANIMAL FEED STUFF	1	No Quantity							934104			0
S3	2000	2000	2000	2	0	2	Export	376	Israel	ISR	0	World	WLD								08	ANIMAL FEED STUFF	1	No Quantity							1124000			0
S3	2000	2000	2000	2	0	2	Export	376	Israel	ISR	31	Azerbaijan	AZE								08	ANIMAL FEED STUFF	1	No Quantity							25000			0
S3	2000	2000	2000	2	0	2	Export	376	Israel	ISR	276	Germany	DEU								08	ANIMAL FEED STUFF	1	No Quantity							53000			0
S3	2000	2000	2000	2	0	2	Export	376	Israel	ISR	300	Greece	GRC								08	ANIMAL FEED STUFF	1	No Quantity							4000			0
S3	2000	2000	2000	2	0	2	Export	376	Israel	ISR	400	Jordan	JOR								08	ANIMAL FEED STUFF	1	No Quantity							725000			0
S3	2000	2000	2000	2	0	2	Export	376	Israel	ISR	480	Mauritius	MUS								08	ANIMAL FEED STUFF	1	No Quantity							3000			0
S3	2000	2000	2000	2	0	2	Export	376	Israel	ISR	490	Other Asia, nes									08	ANIMAL FEED STUFF	1	No Quantity							204000			0
S3	2000	2000	2000	2	0	2	Export	376	Israel	ISR	528	Netherlands	NLD								08	ANIMAL FEED STUFF	1	No Quantity							13000			0
S3	2000	2000	2000	2	0	2	Export	376	Israel	ISR	792	Turkey	TUR								08	ANIMAL FEED STUFF	1	No Quantity							30000			0
S3	2000	2000	2000	2	0	2	Export	376	Israel	ISR	818	Egypt	EGY								08	ANIMAL FEED STUFF	1	No Quantity							67000			0
S3	2000	2000	2000	2	0	2	Export	372	Ireland	IRL	0	World	WLD								09	MISC.EDIBLE PRODUCTS ETC	1	No Quantity							1237320801			0
S3	2000	2000	2000	2	0	2	Export	372	Ireland	IRL	4	Afghanistan	AFG								09	MISC.EDIBLE PRODUCTS ETC	1	No Quantity							35132			0
S3	2000	2000	2000	2	0	2	Export	372	Ireland	IRL	8	Albania	ALB								09	MISC.EDIBLE PRODUCTS ETC	1	No Quantity							94012			0
S3	2000	2000	2000	2	0	2	Export	372	Ireland	IRL	12	Algeria	DZA								09	MISC.EDIBLE PRODUCTS ETC	1	No Quantity							7776788			0
S3	2000	2000	2000	2	0	2	Export	372	Ireland	IRL	24	Angola	AGO								09	MISC.EDIBLE PRODUCTS ETC	1	No Quantity							805192			0
S3	2000	2000	2000	2	0	2	Export	372	Ireland	IRL	28	Antigua and Barbuda	ATG								09	MISC.EDIBLE PRODUCTS ETC	1	No Quantity							83069			0
S3	2000	2000	2000	2	0	2	Export	372	Ireland	IRL	31	Azerbaijan	AZE								09	MISC.EDIBLE PRODUCTS ETC	1	No Quantity							610612			0
S3	2000	2000	2000	2	0	2	Export	372	Ireland	IRL	32	Argentina	ARG								09	MISC.EDIBLE PRODUCTS ETC	1	No Quantity							785096			0
S3	2000	2000	2000	2	0	2	Export	372	Ireland	IRL	36	Australia	AUS								09	MISC.EDIBLE PRODUCTS ETC	1	No Quantity							22187413			0
S3	2000	2000	2000	2	0	2	Export	372	Ireland	IRL	40	Austria	AUT								09	MISC.EDIBLE PRODUCTS ETC	1	No Quantity							2258085			0
S3	2000	2000	2000	2	0	2	Export	372	Ireland	IRL	44	Bahamas	BHS								09	MISC.EDIBLE PRODUCTS ETC	1	No Quantity							569416			0
S3	2000	2000	2000	2	0	2	Export	372	Ireland	IRL	48	Bahrain	BHR								09	MISC.EDIBLE PRODUCTS ETC	1	No Quantity							3627282			0
S3	2000	2000	2000	2	0	2	Export	372	Ireland	IRL	52	Barbados	BRB								09	MISC.EDIBLE PRODUCTS ETC	1	No Quantity							100353			0
S3	2000	2000	2000	2	0	2	Export	372	Ireland	IRL	56	Belgium	BEL								09	MISC.EDIBLE PRODUCTS ETC	1	No Quantity							5304078			0
S3	2000	2000	2000	2	0	2	Export	372	Ireland	IRL	60	Bermuda	BMU								09	MISC.EDIBLE PRODUCTS ETC	1	No Quantity							41227			0
S3	2000	2000	2000	2	0	2	Export	372	Ireland	IRL	64	Bhutan	BTN								09	MISC.EDIBLE PRODUCTS ETC	1	No Quantity							96402			0
S3	2000	2000	2000	2	0	2	Export	372	Ireland	IRL	70	Bosnia Herzegovina	BIH								09	MISC.EDIBLE PRODUCTS ETC	1	No Quantity							655574			0
S3	2000	2000	2000	2	0	2	Export	372	Ireland	IRL	76	Brazil	BRA								09	MISC.EDIBLE PRODUCTS ETC	1	No Quantity							11328350			0
S3	2000	2000	2000	2	0	2	Export	372	Ireland	IRL	84	Belize	BLZ								09	MISC.EDIBLE PRODUCTS ETC	1	No Quantity							72407			0
S3	2000	2000	2000	2	0	2	Export	372	Ireland	IRL	96	Brunei Darussalam	BRN								09	MISC.EDIBLE PRODUCTS ETC	1	No Quantity							582323			0
S3	2000	2000	2000	2	0	2	Export	372	Ireland	IRL	100	Bulgaria	BGR								09	MISC.EDIBLE PRODUCTS ETC	1	No Quantity							1653825			0
S3	2000	2000	2000	2	0	2	Export	372	Ireland	IRL	112	Belarus	BLR								09	MISC.EDIBLE PRODUCTS ETC	1	No Quantity							230722			0
S3	2000	2000	2000	2	0	2	Export	372	Ireland	IRL	116	Cambodia	KHM								09	MISC.EDIBLE PRODUCTS ETC	1	No Quantity							40755			0
S3	2000	2000	2000	2	0	2	Export	372	Ireland	IRL	120	Cameroon	CMR								09	MISC.EDIBLE PRODUCTS ETC	1	No Quantity							3298046			0
S3	2000	2000	2000	2	0	2	Export	372	Ireland	IRL	124	Canada	CAN								09	MISC.EDIBLE PRODUCTS ETC	1	No Quantity							9566298			0
S3	2000	2000	2000	2	0	2	Export	372	Ireland	IRL	140	Central African Rep.	CAF								09	MISC.EDIBLE PRODUCTS ETC	1	No Quantity							2484449			0
S3	2000	2000	2000	2	0	2	Export	372	Ireland	IRL	144	Sri Lanka	LKA								09	MISC.EDIBLE PRODUCTS ETC	1	No Quantity							1574834			0
S3	2000	2000	2000	2	0	2	Export	372	Ireland	IRL	152	Chile	CHL								09	MISC.EDIBLE PRODUCTS ETC	1	No Quantity							186408			0
S3	2000	2000	2000	2	0	2	Export	372	Ireland	IRL	156	China	CHN								09	MISC.EDIBLE PRODUCTS ETC	1	No Quantity							189871			0
S3	2000	2000	2000	2	0	2	Export	372	Ireland	IRL	170	Colombia	COL								09	MISC.EDIBLE PRODUCTS ETC	1	No Quantity							3337597			0
S3	2000	2000	2000	2	0	2	Export	372	Ireland	IRL	178	Congo	COG								09	MISC.EDIBLE PRODUCTS ETC	1	No Quantity							2310680			0
S3	2000	2000	2000	2	0	2	Export	372	Ireland	IRL	180	Dem. Rep. of the Congo	COD								09	MISC.EDIBLE PRODUCTS ETC	1	No Quantity							1906965			0
S3	2000	2000	2000	2	0	2	Export	372	Ireland	IRL	191	Croatia	HRV								09	MISC.EDIBLE PRODUCTS ETC	1	No Quantity							1823024			0
S3	2000	2000	2000	2	0	2	Export	372	Ireland	IRL	196	Cyprus	CYP								09	MISC.EDIBLE PRODUCTS ETC	1	No Quantity							1533632			0
S3	2000	2000	2000	2	0	2	Export	372	Ireland	IRL	203	Czechia	CZE								09	MISC.EDIBLE PRODUCTS ETC	1	No Quantity							5514908			0
S3	2000	2000	2000	2	0	2	Export	372	Ireland	IRL	204	Benin	BEN								09	MISC.EDIBLE PRODUCTS ETC	1	No Quantity							617287			0
S3	2000	2000	2000	2	0	2	Export	372	Ireland	IRL	208	Denmark	DNK								09	MISC.EDIBLE PRODUCTS ETC	1	No Quantity							3681845			0
S3	2000	2000	2000	2	0	2	Export	372	Ireland	IRL	212	Dominica	DMA								09	MISC.EDIBLE PRODUCTS ETC	1	No Quantity							62568			0
S3	2000	2000	2000	2	0	2	Export	372	Ireland	IRL	214	Dominican Rep.	DOM								09	MISC.EDIBLE PRODUCTS ETC	1	No Quantity							1715608			0
S3	2000	2000	2000	2	0	2	Export	372	Ireland	IRL	218	Ecuador	ECU								09	MISC.EDIBLE PRODUCTS ETC	1	No Quantity							61276			0
S3	2000	2000	2000	2	0	2	Export	372	Ireland	IRL	222	El Salvador	SLV								09	MISC.EDIBLE PRODUCTS ETC	1	No Quantity							318565			0
S3	2000	2000	2000	2	0	2	Export	372	Ireland	IRL	231	Ethiopia	ETH								09	MISC.EDIBLE PRODUCTS ETC	1	No Quantity							2255175			0
S3	2000	2000	2000	2	0	2	Export	372	Ireland	IRL	233	Estonia	EST								09	MISC.EDIBLE PRODUCTS ETC	1	No Quantity							426798			0
S3	2000	2000	2000	2	0	2	Export	372	Ireland	IRL	246	Finland	FIN								09	MISC.EDIBLE PRODUCTS ETC	1	No Quantity							15149721			0
S3	2000	2000	2000	2	0	2	Export	372	Ireland	IRL	251	France	FRA								09	MISC.EDIBLE PRODUCTS ETC	1	No Quantity							45859190			0
S3	2000	2000	2000	2	0	2	Export	372	Ireland	IRL	258	French Polynesia	PYF								09	MISC.EDIBLE PRODUCTS ETC	1	No Quantity							12615			0
S3	2000	2000	2000	2	0	2	Export	372	Ireland	IRL	266	Gabon	GAB								09	MISC.EDIBLE PRODUCTS ETC	1	No Quantity							458000			0
S3	2000	2000	2000	2	0	2	Export	372	Ireland	IRL	270	Gambia	GMB								09	MISC.EDIBLE PRODUCTS ETC	1	No Quantity							112729			0
S3	2000	2000	2000	2	0	2	Export	372	Ireland	IRL	276	Germany	DEU								09	MISC.EDIBLE PRODUCTS ETC	1	No Quantity							37795617			0
S3	2000	2000	2000	2	0	2	Export	372	Ireland	IRL	288	Ghana	GHA								09	MISC.EDIBLE PRODUCTS ETC	1	No Quantity							5216125			0
S3	2000	2000	2000	2	0	2	Export	372	Ireland	IRL	292	Gibraltar	GIB								09	MISC.EDIBLE PRODUCTS ETC	1	No Quantity							239853			0
S3	2000	2000	2000	2	0	2	Export	372	Ireland	IRL	300	Greece	GRC								09	MISC.EDIBLE PRODUCTS ETC	1	No Quantity							12174034			0
S3	2000	2000	2000	2	0	2	Export	372	Ireland	IRL	308	Grenada	GRD								09	MISC.EDIBLE PRODUCTS ETC	1	No Quantity							101221			0
S3	2000	2000	2000	2	0	2	Export	372	Ireland	IRL	320	Guatemala	GTM								09	MISC.EDIBLE PRODUCTS ETC	1	No Quantity							768705			0
S3	2000	2000	2000	2	0	2	Export	372	Ireland	IRL	324	Guinea	GIN								09	MISC.EDIBLE PRODUCTS ETC	1	No Quantity							176908			0
S3	2000	2000	2000	2	0	2	Export	372	Ireland	IRL	328	Guyana	GUY								09	MISC.EDIBLE PRODUCTS ETC	1	No Quantity							201476			0
S3	2000	2000	2000	2	0	2	Export	372	Ireland	IRL	332	Haiti	HTI								09	MISC.EDIBLE PRODUCTS ETC	1	No Quantity							394138			0
S3	2000	2000	2000	2	0	2	Export	372	Ireland	IRL	336	Holy See (Vatican City State)	VAT								09	MISC.EDIBLE PRODUCTS ETC	1	No Quantity							97104			0
S3	2000	2000	2000	2	0	2	Export	372	Ireland	IRL	344	China, Hong Kong SAR	HKG								09	MISC.EDIBLE PRODUCTS ETC	1	No Quantity							76485250			0
S3	2000	2000	2000	2	0	2	Export	372	Ireland	IRL	348	Hungary	HUN								09	MISC.EDIBLE PRODUCTS ETC	1	No Quantity							3889606			0
S3	2000	2000	2000	2	0	2	Export	372	Ireland	IRL	352	Iceland	ISL								09	MISC.EDIBLE PRODUCTS ETC	1	No Quantity							931104			0
S3	2000	2000	2000	2	0	2	Export	372	Ireland	IRL	360	Indonesia	IDN								09	MISC.EDIBLE PRODUCTS ETC	1	No Quantity							5258272			0
S3	2000	2000	2000	2	0	2	Export	372	Ireland	IRL	364	Iran	IRN								09	MISC.EDIBLE PRODUCTS ETC	1	No Quantity							85959			0
S3	2000	2000	2000	2	0	2	Export	372	Ireland	IRL	376	Israel	ISR								09	MISC.EDIBLE PRODUCTS ETC	1	No Quantity							10759338			0
S3	2000	2000	2000	2	0	2	Export	372	Ireland	IRL	381	Italy	ITA								09	MISC.EDIBLE PRODUCTS ETC	1	No Quantity							19865969			0
S3	2000	2000	2000	2	0	2	Export	372	Ireland	IRL	384	Côte d'Ivoire	CIV								09	MISC.EDIBLE PRODUCTS ETC	1	No Quantity							2138220			0
S3	2000	2000	2000	2	0	2	Export	372	Ireland	IRL	388	Jamaica	JAM								09	MISC.EDIBLE PRODUCTS ETC	1	No Quantity							1255414			0
S3	2000	2000	2000	2	0	2	Export	372	Ireland	IRL	392	Japan	JPN								09	MISC.EDIBLE PRODUCTS ETC	1	No Quantity							3642133			0
S3	2000	2000	2000	2	0	2	Export	372	Ireland	IRL	398	Kazakhstan	KAZ								09	MISC.EDIBLE PRODUCTS ETC	1	No Quantity							358446			0
S3	2000	2000	2000	2	0	2	Export	372	Ireland	IRL	400	Jordan	JOR								09	MISC.EDIBLE PRODUCTS ETC	1	No Quantity							5711877			0
S3	2000	2000	2000	2	0	2	Export	372	Ireland	IRL	404	Kenya	KEN								09	MISC.EDIBLE PRODUCTS ETC	1	No Quantity							1883872			0
S3	2000	2000	2000	2	0	2	Export	372	Ireland	IRL	410	Rep. of Korea	KOR								09	MISC.EDIBLE PRODUCTS ETC	1	No Quantity							10598527			0
S3	2000	2000	2000	2	0	2	Export	372	Ireland	IRL	414	Kuwait	KWT								09	MISC.EDIBLE PRODUCTS ETC	1	No Quantity							15887154			0
S3	2000	2000	2000	2	0	2	Export	372	Ireland	IRL	418	Lao People's Dem. Rep.	LAO								09	MISC.EDIBLE PRODUCTS ETC	1	No Quantity							520526			0
S3	2000	2000	2000	2	0	2	Export	372	Ireland	IRL	422	Lebanon	LBN								09	MISC.EDIBLE PRODUCTS ETC	1	No Quantity							15221020			0
S3	2000	2000	2000	2	0	2	Export	372	Ireland	IRL	428	Latvia	LVA								09	MISC.EDIBLE PRODUCTS ETC	1	No Quantity							164285			0
S3	2000	2000	2000	2	0	2	Export	372	Ireland	IRL	430	Liberia	LBR								09	MISC.EDIBLE PRODUCTS ETC	1	No Quantity							252056			0
S3	2000	2000	2000	2	0	2	Export	372	Ireland	IRL	434	Libya	LBY								09	MISC.EDIBLE PRODUCTS ETC	1	No Quantity							7292712			0
S3	2000	2000	2000	2	0	2	Export	372	Ireland	IRL	440	Lithuania	LTU								09	MISC.EDIBLE PRODUCTS ETC	1	No Quantity							20148			0
S3	2000	2000	2000	2	0	2	Export	372	Ireland	IRL	458	Malaysia	MYS								09	MISC.EDIBLE PRODUCTS ETC	1	No Quantity							18097666			0
S3	2000	2000	2000	2	0	2	Export	372	Ireland	IRL	462	Maldives	MDV								09	MISC.EDIBLE PRODUCTS ETC	1	No Quantity							38540			0
S3	2000	2000	2000	2	0	2	Export	372	Ireland	IRL	466	Mali	MLI								09	MISC.EDIBLE PRODUCTS ETC	1	No Quantity							1549964			0
S3	2000	2000	2000	2	0	2	Export	372	Ireland	IRL	470	Malta	MLT								09	MISC.EDIBLE PRODUCTS ETC	1	No Quantity							1999624			0
S3	2000	2000	2000	2	0	2	Export	372	Ireland	IRL	478	Mauritania	MRT								09	MISC.EDIBLE PRODUCTS ETC	1	No Quantity							1045466			0
S3	2000	2000	2000	2	0	2	Export	372	Ireland	IRL	480	Mauritius	MUS								09	MISC.EDIBLE PRODUCTS ETC	1	No Quantity							1820626			0
S3	2000	2000	2000	2	0	2	Export	372	Ireland	IRL	484	Mexico	MEX								09	MISC.EDIBLE PRODUCTS ETC	1	No Quantity							49553028			0
S3	2000	2000	2000	2	0	2	Export	372	Ireland	IRL	490	Other Asia, nes									09	MISC.EDIBLE PRODUCTS ETC	1	No Quantity							7512799			0
S3	2000	2000	2000	2	0	2	Export	372	Ireland	IRL	504	Morocco	MAR								09	MISC.EDIBLE PRODUCTS ETC	1	No Quantity							297775			0
S3	2000	2000	2000	2	0	2	Export	372	Ireland	IRL	512	Oman	OMN								09	MISC.EDIBLE PRODUCTS ETC	1	No Quantity							11416189			0
S3	2000	2000	2000	2	0	2	Export	372	Ireland	IRL	516	Namibia	NAM								09	MISC.EDIBLE PRODUCTS ETC	1	No Quantity							606003			0
S3	2000	2000	2000	2	0	2	Export	372	Ireland	IRL	520	Nauru	NRU								09	MISC.EDIBLE PRODUCTS ETC	1	No Quantity							13149			0
S3	2000	2000	2000	2	0	2	Export	372	Ireland	IRL	528	Netherlands	NLD								09	MISC.EDIBLE PRODUCTS ETC	1	No Quantity							36114612			0
S3	2000	2000	2000	2	0	2	Export	372	Ireland	IRL	540	New Caledonia	NCL								09	MISC.EDIBLE PRODUCTS ETC	1	No Quantity							64897			0
S3	2000	2000	2000	2	0	2	Export	372	Ireland	IRL	554	New Zealand	NZL								09	MISC.EDIBLE PRODUCTS ETC	1	No Quantity							2120056			0
S3	2000	2000	2000	2	0	2	Export	372	Ireland	IRL	558	Nicaragua	NIC								09	MISC.EDIBLE PRODUCTS ETC	1	No Quantity							1149684			0
S3	2000	2000	2000	2	0	2	Export	372	Ireland	IRL	562	Niger	NER								09	MISC.EDIBLE PRODUCTS ETC	1	No Quantity							8851			0
S3	2000	2000	2000	2	0	2	Export	372	Ireland	IRL	566	Nigeria	NGA								09	MISC.EDIBLE PRODUCTS ETC	1	No Quantity							44009985			0
S3	2000	2000	2000	2	0	2	Export	372	Ireland	IRL	579	Norway	NOR								09	MISC.EDIBLE PRODUCTS ETC	1	No Quantity							124393			0
S3	2000	2000	2000	2	0	2	Export	372	Ireland	IRL	580	N. Mariana Isds	MNP								09	MISC.EDIBLE PRODUCTS ETC	1	No Quantity							353533			0
S3	2000	2000	2000	2	0	2	Export	372	Ireland	IRL	581	United States Minor Outlying Islands	UMI								09	MISC.EDIBLE PRODUCTS ETC	1	No Quantity							78740			0
S3	2000	2000	2000	2	0	2	Export	372	Ireland	IRL	586	Pakistan	PAK								09	MISC.EDIBLE PRODUCTS ETC	1	No Quantity							7095591			0
S3	2000	2000	2000	2	0	2	Export	372	Ireland	IRL	591	Panama	PAN								09	MISC.EDIBLE PRODUCTS ETC	1	No Quantity							252788			0
S3	2000	2000	2000	2	0	2	Export	372	Ireland	IRL	598	Papua New Guinea	PNG								09	MISC.EDIBLE PRODUCTS ETC	1	No Quantity							25584			0
S3	2000	2000	2000	2	0	2	Export	372	Ireland	IRL	604	Peru	PER								09	MISC.EDIBLE PRODUCTS ETC	1	No Quantity							16935			0
S3	2000	2000	2000	2	0	2	Export	372	Ireland	IRL	608	Philippines	PHL								09	MISC.EDIBLE PRODUCTS ETC	1	No Quantity							30314814			0
S3	2000	2000	2000	2	0	2	Export	372	Ireland	IRL	616	Poland	POL								09	MISC.EDIBLE PRODUCTS ETC	1	No Quantity							6993062			0
S3	2000	2000	2000	2	0	2	Export	372	Ireland	IRL	620	Portugal	PRT								09	MISC.EDIBLE PRODUCTS ETC	1	No Quantity							6691736			0
S3	2000	2000	2000	2	0	2	Export	372	Ireland	IRL	634	Qatar	QAT								09	MISC.EDIBLE PRODUCTS ETC	1	No Quantity							2465442			0
S3	2000	2000	2000	2	0	2	Export	372	Ireland	IRL	642	Romania	ROU								09	MISC.EDIBLE PRODUCTS ETC	1	No Quantity							4568926			0
S3	2000	2000	2000	2	0	2	Export	372	Ireland	IRL	643	Russian Federation	RUS								09	MISC.EDIBLE PRODUCTS ETC	1	No Quantity							9192555			0
S3	2000	2000	2000	2	0	2	Export	372	Ireland	IRL	646	Rwanda	RWA								09	MISC.EDIBLE PRODUCTS ETC	1	No Quantity							96364			0
S3	2000	2000	2000	2	0	2	Export	372	Ireland	IRL	659	Saint Kitts and Nevis	KNA								09	MISC.EDIBLE PRODUCTS ETC	1	No Quantity							49271			0
S3	2000	2000	2000	2	0	2	Export	372	Ireland	IRL	662	Saint Lucia	LCA								09	MISC.EDIBLE PRODUCTS ETC	1	No Quantity							189462			0
S3	2000	2000	2000	2	0	2	Export	372	Ireland	IRL	670	Saint Vincent and the Grenadines	VCT								09	MISC.EDIBLE PRODUCTS ETC	1	No Quantity							106862			0
S3	2000	2000	2000	2	0	2	Export	372	Ireland	IRL	682	Saudi Arabia	SAU								09	MISC.EDIBLE PRODUCTS ETC	1	No Quantity							136988443			0
S3	2000	2000	2000	2	0	2	Export	372	Ireland	IRL	686	Senegal	SEN								09	MISC.EDIBLE PRODUCTS ETC	1	No Quantity							19959842			0
S3	2000	2000	2000	2	0	2	Export	372	Ireland	IRL	690	Seychelles	SYC								09	MISC.EDIBLE PRODUCTS ETC	1	No Quantity							126143			0
S3	2000	2000	2000	2	0	2	Export	372	Ireland	IRL	694	Sierra Leone	SLE								09	MISC.EDIBLE PRODUCTS ETC	1	No Quantity							218839			0
S3	2000	2000	2000	2	0	2	Export	372	Ireland	IRL	699	India	IND								09	MISC.EDIBLE PRODUCTS ETC	1	No Quantity							100416			0
S3	2000	2000	2000	2	0	2	Export	372	Ireland	IRL	702	Singapore	SGP								09	MISC.EDIBLE PRODUCTS ETC	1	No Quantity							6236554			0
S3	2000	2000	2000	2	0	2	Export	372	Ireland	IRL	703	Slovakia	SVK								09	MISC.EDIBLE PRODUCTS ETC	1	No Quantity							614540			0
S3	2000	2000	2000	2	0	2	Export	372	Ireland	IRL	704	Viet Nam	VNM								09	MISC.EDIBLE PRODUCTS ETC	1	No Quantity							4116644			0
S3	2000	2000	2000	2	0	2	Export	372	Ireland	IRL	705	Slovenia	SVN								09	MISC.EDIBLE PRODUCTS ETC	1	No Quantity							768173			0
S3	2000	2000	2000	2	0	2	Export	372	Ireland	IRL	710	South Africa	ZAF								09	MISC.EDIBLE PRODUCTS ETC	1	No Quantity							1243887			0
S3	2000	2000	2000	2	0	2	Export	372	Ireland	IRL	724	Spain	ESP								09	MISC.EDIBLE PRODUCTS ETC	1	No Quantity							38331896			0
S3	2000	2000	2000	2	0	2	Export	372	Ireland	IRL	736	Fmr Sudan	SDN								09	MISC.EDIBLE PRODUCTS ETC	1	No Quantity							6328335			0
S3	2000	2000	2000	2	0	2	Export	372	Ireland	IRL	752	Sweden	SWE								09	MISC.EDIBLE PRODUCTS ETC	1	No Quantity							7827540			0
S3	2000	2000	2000	2	0	2	Export	372	Ireland	IRL	757	Switzerland	CHE								09	MISC.EDIBLE PRODUCTS ETC	1	No Quantity							4226689			0
S3	2000	2000	2000	2	0	2	Export	372	Ireland	IRL	760	Syria	SYR								09	MISC.EDIBLE PRODUCTS ETC	1	No Quantity							559328			0
S3	2000	2000	2000	2	0	2	Export	372	Ireland	IRL	764	Thailand	THA								09	MISC.EDIBLE PRODUCTS ETC	1	No Quantity							28767271			0
S3	2000	2000	2000	2	0	2	Export	372	Ireland	IRL	768	Togo	TGO								09	MISC.EDIBLE PRODUCTS ETC	1	No Quantity							90554			0
S3	2000	2000	2000	2	0	2	Export	372	Ireland	IRL	780	Trinidad and Tobago	TTO								09	MISC.EDIBLE PRODUCTS ETC	1	No Quantity							340272			0
S3	2000	2000	2000	2	0	2	Export	372	Ireland	IRL	784	United Arab Emirates	ARE								09	MISC.EDIBLE PRODUCTS ETC	1	No Quantity							16735040			0
S3	2000	2000	2000	2	0	2	Export	372	Ireland	IRL	792	Turkey	TUR								09	MISC.EDIBLE PRODUCTS ETC	1	No Quantity							1469846			0
S3	2000	2000	2000	2	0	2	Export	372	Ireland	IRL	800	Uganda	UGA								09	MISC.EDIBLE PRODUCTS ETC	1	No Quantity							151300			0
S3	2000	2000	2000	2	0	2	Export	372	Ireland	IRL	804	Ukraine	UKR								09	MISC.EDIBLE PRODUCTS ETC	1	No Quantity							1167671			0
S3	2000	2000	2000	2	0	2	Export	372	Ireland	IRL	807	North Macedonia	MKD								09	MISC.EDIBLE PRODUCTS ETC	1	No Quantity							146108			0
S3	2000	2000	2000	2	0	2	Export	372	Ireland	IRL	818	Egypt	EGY								09	MISC.EDIBLE PRODUCTS ETC	1	No Quantity							13398144			0
S3	2000	2000	2000	2	0	2	Export	372	Ireland	IRL	826	United Kingdom	GBR								09	MISC.EDIBLE PRODUCTS ETC	1	No Quantity							267862612			0
S3	2000	2000	2000	2	0	2	Export	372	Ireland	IRL	834	United Rep. of Tanzania	TZA								09	MISC.EDIBLE PRODUCTS ETC	1	No Quantity							204343			0
S3	2000	2000	2000	2	0	2	Export	372	Ireland	IRL	842	USA	USA								09	MISC.EDIBLE PRODUCTS ETC	1	No Quantity							24189442			0
S3	2000	2000	2000	2	0	2	Export	372	Ireland	IRL	854	Burkina Faso	BFA								09	MISC.EDIBLE PRODUCTS ETC	1	No Quantity							523679			0
S3	2000	2000	2000	2	0	2	Export	372	Ireland	IRL	858	Uruguay	URY								09	MISC.EDIBLE PRODUCTS ETC	1	No Quantity							265035			0
S3	2000	2000	2000	2	0	2	Export	372	Ireland	IRL	862	Venezuela	VEN								09	MISC.EDIBLE PRODUCTS ETC	1	No Quantity							4474561			0
S3	2000	2000	2000	2	0	2	Export	372	Ireland	IRL	887	Yemen	YEM								09	MISC.EDIBLE PRODUCTS ETC	1	No Quantity							539			0
S3	2000	2000	2000	2	0	2	Export	372	Ireland	IRL	894	Zambia	ZMB								09	MISC.EDIBLE PRODUCTS ETC	1	No Quantity							242425			0
S3	2000	2000	2000	2	0	2	Export	372	Ireland	IRL	899	Areas, nes									09	MISC.EDIBLE PRODUCTS ETC	1	No Quantity							826441			0
S3	2000	2000	2000	2	0	2	Export	376	Israel	ISR	0	World	WLD								09	MISC.EDIBLE PRODUCTS ETC	1	No Quantity							64086000			0
S3	2000	2000	2000	2	0	2	Export	376	Israel	ISR	31	Azerbaijan	AZE								09	MISC.EDIBLE PRODUCTS ETC	1	No Quantity							8000			0
S3	2000	2000	2000	2	0	2	Export	376	Israel	ISR	32	Argentina	ARG								09	MISC.EDIBLE PRODUCTS ETC	1	No Quantity							224000			0
S3	2000	2000	2000	2	0	2	Export	376	Israel	ISR	36	Australia	AUS								09	MISC.EDIBLE PRODUCTS ETC	1	No Quantity							1378000			0
S3	2000	2000	2000	2	0	2	Export	376	Israel	ISR	40	Austria	AUT								09	MISC.EDIBLE PRODUCTS ETC	1	No Quantity							41000			0
S3	2000	2000	2000	2	0	2	Export	376	Israel	ISR	56	Belgium	BEL								09	MISC.EDIBLE PRODUCTS ETC	1	No Quantity							1626000			0
S3	2000	2000	2000	2	0	2	Export	376	Israel	ISR	76	Brazil	BRA								09	MISC.EDIBLE PRODUCTS ETC	1	No Quantity							127000			0
S3	2000	2000	2000	2	0	2	Export	376	Israel	ISR	100	Bulgaria	BGR								09	MISC.EDIBLE PRODUCTS ETC	1	No Quantity							191000			0
S3	2000	2000	2000	2	0	2	Export	376	Israel	ISR	124	Canada	CAN								09	MISC.EDIBLE PRODUCTS ETC	1	No Quantity							1445000			0
S3	2000	2000	2000	2	0	2	Export	376	Israel	ISR	170	Colombia	COL								09	MISC.EDIBLE PRODUCTS ETC	1	No Quantity							42000			0
S3	2000	2000	2000	2	0	2	Export	376	Israel	ISR	191	Croatia	HRV								09	MISC.EDIBLE PRODUCTS ETC	1	No Quantity							2000			0
S3	2000	2000	2000	2	0	2	Export	376	Israel	ISR	196	Cyprus	CYP								09	MISC.EDIBLE PRODUCTS ETC	1	No Quantity							40000			0
S3	2000	2000	2000	2	0	2	Export	376	Israel	ISR	203	Czechia	CZE								09	MISC.EDIBLE PRODUCTS ETC	1	No Quantity							415000			0
S3	2000	2000	2000	2	0	2	Export	376	Israel	ISR	208	Denmark	DNK								09	MISC.EDIBLE PRODUCTS ETC	1	No Quantity							72000			0
S3	2000	2000	2000	2	0	2	Export	376	Israel	ISR	233	Estonia	EST								09	MISC.EDIBLE PRODUCTS ETC	1	No Quantity							51000			0
S3	2000	2000	2000	2	0	2	Export	376	Israel	ISR	246	Finland	FIN								09	MISC.EDIBLE PRODUCTS ETC	1	No Quantity							190000			0
S3	2000	2000	2000	2	0	2	Export	376	Israel	ISR	251	France	FRA								09	MISC.EDIBLE PRODUCTS ETC	1	No Quantity							2222000			0
S3	2000	2000	2000	2	0	2	Export	376	Israel	ISR	276	Germany	DEU								09	MISC.EDIBLE PRODUCTS ETC	1	No Quantity							3125000			0
S3	2000	2000	2000	2	0	2	Export	376	Israel	ISR	300	Greece	GRC								09	MISC.EDIBLE PRODUCTS ETC	1	No Quantity							229000			0
S3	2000	2000	2000	2	0	2	Export	376	Israel	ISR	332	Haiti	HTI								09	MISC.EDIBLE PRODUCTS ETC	1	No Quantity							4919000			0
S3	2000	2000	2000	2	0	2	Export	376	Israel	ISR	344	China, Hong Kong SAR	HKG								09	MISC.EDIBLE PRODUCTS ETC	1	No Quantity							48000			0
S3	2000	2000	2000	2	0	2	Export	376	Israel	ISR	348	Hungary	HUN								09	MISC.EDIBLE PRODUCTS ETC	1	No Quantity							879000			0
S3	2000	2000	2000	2	0	2	Export	376	Israel	ISR	352	Iceland	ISL								09	MISC.EDIBLE PRODUCTS ETC	1	No Quantity							27000			0
S3	2000	2000	2000	2	0	2	Export	376	Israel	ISR	360	Indonesia	IDN								09	MISC.EDIBLE PRODUCTS ETC	1	No Quantity							61000			0
S3	2000	2000	2000	2	0	2	Export	376	Israel	ISR	372	Ireland	IRL								09	MISC.EDIBLE PRODUCTS ETC	1	No Quantity							81000			0
S3	2000	2000	2000	2	0	2	Export	376	Israel	ISR	381	Italy	ITA								09	MISC.EDIBLE PRODUCTS ETC	1	No Quantity							1842000			0
S3	2000	2000	2000	2	0	2	Export	376	Israel	ISR	392	Japan	JPN								09	MISC.EDIBLE PRODUCTS ETC	1	No Quantity							200000			0
S3	2000	2000	2000	2	0	2	Export	376	Israel	ISR	398	Kazakhstan	KAZ								09	MISC.EDIBLE PRODUCTS ETC	1	No Quantity							36000			0
S3	2000	2000	2000	2	0	2	Export	376	Israel	ISR	400	Jordan	JOR								09	MISC.EDIBLE PRODUCTS ETC	1	No Quantity							142000			0
S3	2000	2000	2000	2	0	2	Export	376	Israel	ISR	404	Kenya	KEN								09	MISC.EDIBLE PRODUCTS ETC	1	No Quantity							1000			0
S3	2000	2000	2000	2	0	2	Export	376	Israel	ISR	410	Rep. of Korea	KOR								09	MISC.EDIBLE PRODUCTS ETC	1	No Quantity							331000			0
S3	2000	2000	2000	2	0	2	Export	376	Israel	ISR	428	Latvia	LVA								09	MISC.EDIBLE PRODUCTS ETC	1	No Quantity							1588000			0
S3	2000	2000	2000	2	0	2	Export	376	Israel	ISR	440	Lithuania	LTU								09	MISC.EDIBLE PRODUCTS ETC	1	No Quantity							286000			0
S3	2000	2000	2000	2	0	2	Export	376	Israel	ISR	458	Malaysia	MYS								09	MISC.EDIBLE PRODUCTS ETC	1	No Quantity							13000			0
S3	2000	2000	2000	2	0	2	Export	376	Israel	ISR	484	Mexico	MEX								09	MISC.EDIBLE PRODUCTS ETC	1	No Quantity							1649000			0
S3	2000	2000	2000	2	0	2	Export	376	Israel	ISR	490	Other Asia, nes									09	MISC.EDIBLE PRODUCTS ETC	1	No Quantity							81000			0
S3	2000	2000	2000	2	0	2	Export	376	Israel	ISR	498	Rep. of Moldova	MDA								09	MISC.EDIBLE PRODUCTS ETC	1	No Quantity							384000			0
S3	2000	2000	2000	2	0	2	Export	376	Israel	ISR	528	Netherlands	NLD								09	MISC.EDIBLE PRODUCTS ETC	1	No Quantity							8573000			0
S3	2000	2000	2000	2	0	2	Export	376	Israel	ISR	554	New Zealand	NZL								09	MISC.EDIBLE PRODUCTS ETC	1	No Quantity							5000			0
S3	2000	2000	2000	2	0	2	Export	376	Israel	ISR	579	Norway	NOR								09	MISC.EDIBLE PRODUCTS ETC	1	No Quantity							126000			0
S3	2000	2000	2000	2	0	2	Export	376	Israel	ISR	591	Panama	PAN								09	MISC.EDIBLE PRODUCTS ETC	1	No Quantity							55000			0
S3	2000	2000	2000	2	0	2	Export	376	Israel	ISR	608	Philippines	PHL								09	MISC.EDIBLE PRODUCTS ETC	1	No Quantity							3337000			0
S3	2000	2000	2000	2	0	2	Export	376	Israel	ISR	616	Poland	POL								09	MISC.EDIBLE PRODUCTS ETC	1	No Quantity							1709000			0
S3	2000	2000	2000	2	0	2	Export	376	Israel	ISR	620	Portugal	PRT								09	MISC.EDIBLE PRODUCTS ETC	1	No Quantity							55000			0
S3	2000	2000	2000	2	0	2	Export	376	Israel	ISR	637	North America and Central America, nes									09	MISC.EDIBLE PRODUCTS ETC	1	No Quantity							26000			0
S3	2000	2000	2000	2	0	2	Export	376	Israel	ISR	642	Romania	ROU								09	MISC.EDIBLE PRODUCTS ETC	1	No Quantity							427000			0
S3	2000	2000	2000	2	0	2	Export	376	Israel	ISR	643	Russian Federation	RUS								09	MISC.EDIBLE PRODUCTS ETC	1	No Quantity							2603000			0
S3	2000	2000	2000	2	0	2	Export	376	Israel	ISR	699	India	IND								09	MISC.EDIBLE PRODUCTS ETC	1	No Quantity							44000			0
S3	2000	2000	2000	2	0	2	Export	376	Israel	ISR	702	Singapore	SGP								09	MISC.EDIBLE PRODUCTS ETC	1	No Quantity							5000			0
S3	2000	2000	2000	2	0	2	Export	376	Israel	ISR	703	Slovakia	SVK								09	MISC.EDIBLE PRODUCTS ETC	1	No Quantity							82000			0
S3	2000	2000	2000	2	0	2	Export	376	Israel	ISR	710	South Africa	ZAF								09	MISC.EDIBLE PRODUCTS ETC	1	No Quantity							1069000			0
S3	2000	2000	2000	2	0	2	Export	376	Israel	ISR	724	Spain	ESP								09	MISC.EDIBLE PRODUCTS ETC	1	No Quantity							280000			0
S3	2000	2000	2000	2	0	2	Export	376	Israel	ISR	752	Sweden	SWE								09	MISC.EDIBLE PRODUCTS ETC	1	No Quantity							2436000			0
S3	2000	2000	2000	2	0	2	Export	376	Israel	ISR	757	Switzerland	CHE								09	MISC.EDIBLE PRODUCTS ETC	1	No Quantity							527000			0
S3	2000	2000	2000	2	0	2	Export	376	Israel	ISR	764	Thailand	THA								09	MISC.EDIBLE PRODUCTS ETC	1	No Quantity							178000			0
S3	2000	2000	2000	2	0	2	Export	376	Israel	ISR	792	Turkey	TUR								09	MISC.EDIBLE PRODUCTS ETC	1	No Quantity							812000			0
S3	2000	2000	2000	2	0	2	Export	376	Israel	ISR	804	Ukraine	UKR								09	MISC.EDIBLE PRODUCTS ETC	1	No Quantity							579000			0
S3	2000	2000	2000	2	0	2	Export	376	Israel	ISR	818	Egypt	EGY								09	MISC.EDIBLE PRODUCTS ETC	1	No Quantity							29000			0
S3	2000	2000	2000	2	0	2	Export	376	Israel	ISR	826	United Kingdom	GBR								09	MISC.EDIBLE PRODUCTS ETC	1	No Quantity							8800000			0
S3	2000	2000	2000	2	0	2	Export	376	Israel	ISR	842	USA	USA								09	MISC.EDIBLE PRODUCTS ETC	1	No Quantity							8264000			0
S3	2000	2000	2000	2	0	2	Export	376	Israel	ISR	860	Uzbekistan	UZB								09	MISC.EDIBLE PRODUCTS ETC	1	No Quantity							24000			0
S3	2000	2000	2000	2	0	2	Export	376	Israel	ISR	862	Venezuela	VEN								09	MISC.EDIBLE PRODUCTS ETC	1	No Quantity							42000			0
S3	2000	2000	2000	2	0	2	Export	376	Israel	ISR	899	Areas, nes									09	MISC.EDIBLE PRODUCTS ETC	1	No Quantity							3000			0
S3	2000	2000	2000	2	0	2	Export	372	Ireland	IRL	0	World	WLD								11	BEVERAGES	1	No Quantity							769694535			0
S3	2000	2000	2000	2	0	2	Export	372	Ireland	IRL	4	Afghanistan	AFG								11	BEVERAGES	1	No Quantity							192266			0
S3	2000	2000	2000	2	0	2	Export	372	Ireland	IRL	20	Andorra	AND								11	BEVERAGES	1	No Quantity							586040			0
S3	2000	2000	2000	2	0	2	Export	372	Ireland	IRL	31	Azerbaijan	AZE								11	BEVERAGES	1	No Quantity							27289			0
S3	2000	2000	2000	2	0	2	Export	372	Ireland	IRL	32	Argentina	ARG								11	BEVERAGES	1	No Quantity							1504574			0
S3	2000	2000	2000	2	0	2	Export	372	Ireland	IRL	36	Australia	AUS								11	BEVERAGES	1	No Quantity							20162506			0
S3	2000	2000	2000	2	0	2	Export	372	Ireland	IRL	40	Austria	AUT								11	BEVERAGES	1	No Quantity							3591185			0
S3	2000	2000	2000	2	0	2	Export	372	Ireland	IRL	44	Bahamas	BHS								11	BEVERAGES	1	No Quantity							144765			0
S3	2000	2000	2000	2	0	2	Export	372	Ireland	IRL	48	Bahrain	BHR								11	BEVERAGES	1	No Quantity							80584			0
S3	2000	2000	2000	2	0	2	Export	372	Ireland	IRL	52	Barbados	BRB								11	BEVERAGES	1	No Quantity							70951			0
S3	2000	2000	2000	2	0	2	Export	372	Ireland	IRL	56	Belgium	BEL								11	BEVERAGES	1	No Quantity							2694698			0
S3	2000	2000	2000	2	0	2	Export	372	Ireland	IRL	60	Bermuda	BMU								11	BEVERAGES	1	No Quantity							144803			0
S3	2000	2000	2000	2	0	2	Export	372	Ireland	IRL	76	Brazil	BRA								11	BEVERAGES	1	No Quantity							1376458			0
S3	2000	2000	2000	2	0	2	Export	372	Ireland	IRL	90	Solomon Isds	SLB								11	BEVERAGES	1	No Quantity							18858			0
S3	2000	2000	2000	2	0	2	Export	372	Ireland	IRL	92	Br. Virgin Isds	VGB								11	BEVERAGES	1	No Quantity							16202			0
S3	2000	2000	2000	2	0	2	Export	372	Ireland	IRL	100	Bulgaria	BGR								11	BEVERAGES	1	No Quantity							1058785			0
S3	2000	2000	2000	2	0	2	Export	372	Ireland	IRL	120	Cameroon	CMR								11	BEVERAGES	1	No Quantity							93445			0
S3	2000	2000	2000	2	0	2	Export	372	Ireland	IRL	124	Canada	CAN								11	BEVERAGES	1	No Quantity							34188357			0
S3	2000	2000	2000	2	0	2	Export	372	Ireland	IRL	136	Cayman Isds	CYM								11	BEVERAGES	1	No Quantity							55709			0
S3	2000	2000	2000	2	0	2	Export	372	Ireland	IRL	152	Chile	CHL								11	BEVERAGES	1	No Quantity							320210			0
S3	2000	2000	2000	2	0	2	Export	372	Ireland	IRL	156	China	CHN								11	BEVERAGES	1	No Quantity							86902			0
S3	2000	2000	2000	2	0	2	Export	372	Ireland	IRL	170	Colombia	COL								11	BEVERAGES	1	No Quantity							648918			0
S3	2000	2000	2000	2	0	2	Export	372	Ireland	IRL	178	Congo	COG								11	BEVERAGES	1	No Quantity							919962			0
S3	2000	2000	2000	2	0	2	Export	372	Ireland	IRL	188	Costa Rica	CRI								11	BEVERAGES	1	No Quantity							175921			0
S3	2000	2000	2000	2	0	2	Export	372	Ireland	IRL	191	Croatia	HRV								11	BEVERAGES	1	No Quantity							88193			0
S3	2000	2000	2000	2	0	2	Export	372	Ireland	IRL	192	Cuba	CUB								11	BEVERAGES	1	No Quantity							84659			0
S3	2000	2000	2000	2	0	2	Export	372	Ireland	IRL	196	Cyprus	CYP								11	BEVERAGES	1	No Quantity							596231			0
S3	2000	2000	2000	2	0	2	Export	372	Ireland	IRL	203	Czechia	CZE								11	BEVERAGES	1	No Quantity							5111927			0
S3	2000	2000	2000	2	0	2	Export	372	Ireland	IRL	208	Denmark	DNK								11	BEVERAGES	1	No Quantity							5233277			0
S3	2000	2000	2000	2	0	2	Export	372	Ireland	IRL	212	Dominica	DMA								11	BEVERAGES	1	No Quantity							41395			0
S3	2000	2000	2000	2	0	2	Export	372	Ireland	IRL	214	Dominican Rep.	DOM								11	BEVERAGES	1	No Quantity							190303			0
S3	2000	2000	2000	2	0	2	Export	372	Ireland	IRL	231	Ethiopia	ETH								11	BEVERAGES	1	No Quantity							700			0
S3	2000	2000	2000	2	0	2	Export	372	Ireland	IRL	233	Estonia	EST								11	BEVERAGES	1	No Quantity							156645			0
S3	2000	2000	2000	2	0	2	Export	372	Ireland	IRL	246	Finland	FIN								11	BEVERAGES	1	No Quantity							3999346			0
S3	2000	2000	2000	2	0	2	Export	372	Ireland	IRL	251	France	FRA								11	BEVERAGES	1	No Quantity							39408489			0
S3	2000	2000	2000	2	0	2	Export	372	Ireland	IRL	268	Georgia	GEO								11	BEVERAGES	1	No Quantity							8487			0
S3	2000	2000	2000	2	0	2	Export	372	Ireland	IRL	276	Germany	DEU								11	BEVERAGES	1	No Quantity							62697280			0
S3	2000	2000	2000	2	0	2	Export	372	Ireland	IRL	288	Ghana	GHA								11	BEVERAGES	1	No Quantity							235920			0
S3	2000	2000	2000	2	0	2	Export	372	Ireland	IRL	292	Gibraltar	GIB								11	BEVERAGES	1	No Quantity							206896			0
S3	2000	2000	2000	2	0	2	Export	372	Ireland	IRL	300	Greece	GRC								11	BEVERAGES	1	No Quantity							8042715			0
S3	2000	2000	2000	2	0	2	Export	372	Ireland	IRL	320	Guatemala	GTM								11	BEVERAGES	1	No Quantity							11876			0
S3	2000	2000	2000	2	0	2	Export	372	Ireland	IRL	328	Guyana	GUY								11	BEVERAGES	1	No Quantity							79446			0
S3	2000	2000	2000	2	0	2	Export	372	Ireland	IRL	344	China, Hong Kong SAR	HKG								11	BEVERAGES	1	No Quantity							769395			0
S3	2000	2000	2000	2	0	2	Export	372	Ireland	IRL	348	Hungary	HUN								11	BEVERAGES	1	No Quantity							1006999			0
S3	2000	2000	2000	2	0	2	Export	372	Ireland	IRL	352	Iceland	ISL								11	BEVERAGES	1	No Quantity							358773			0
S3	2000	2000	2000	2	0	2	Export	372	Ireland	IRL	376	Israel	ISR								11	BEVERAGES	1	No Quantity							752004			0
S3	2000	2000	2000	2	0	2	Export	372	Ireland	IRL	381	Italy	ITA								11	BEVERAGES	1	No Quantity							25008642			0
S3	2000	2000	2000	2	0	2	Export	372	Ireland	IRL	388	Jamaica	JAM								11	BEVERAGES	1	No Quantity							136788			0
S3	2000	2000	2000	2	0	2	Export	372	Ireland	IRL	392	Japan	JPN								11	BEVERAGES	1	No Quantity							7026266			0
S3	2000	2000	2000	2	0	2	Export	372	Ireland	IRL	400	Jordan	JOR								11	BEVERAGES	1	No Quantity							9305			0
S3	2000	2000	2000	2	0	2	Export	372	Ireland	IRL	404	Kenya	KEN								11	BEVERAGES	1	No Quantity							269235			0
S3	2000	2000	2000	2	0	2	Export	372	Ireland	IRL	410	Rep. of Korea	KOR								11	BEVERAGES	1	No Quantity							173913			0
S3	2000	2000	2000	2	0	2	Export	372	Ireland	IRL	414	Kuwait	KWT								11	BEVERAGES	1	No Quantity							81507			0
S3	2000	2000	2000	2	0	2	Export	372	Ireland	IRL	422	Lebanon	LBN								11	BEVERAGES	1	No Quantity							222186			0
S3	2000	2000	2000	2	0	2	Export	372	Ireland	IRL	428	Latvia	LVA								11	BEVERAGES	1	No Quantity							585413			0
S3	2000	2000	2000	2	0	2	Export	372	Ireland	IRL	440	Lithuania	LTU								11	BEVERAGES	1	No Quantity							23256			0
S3	2000	2000	2000	2	0	2	Export	372	Ireland	IRL	458	Malaysia	MYS								11	BEVERAGES	1	No Quantity							47892			0
S3	2000	2000	2000	2	0	2	Export	372	Ireland	IRL	470	Malta	MLT								11	BEVERAGES	1	No Quantity							450369			0
S3	2000	2000	2000	2	0	2	Export	372	Ireland	IRL	484	Mexico	MEX								11	BEVERAGES	1	No Quantity							785076			0
S3	2000	2000	2000	2	0	2	Export	372	Ireland	IRL	490	Other Asia, nes									11	BEVERAGES	1	No Quantity							284802			0
S3	2000	2000	2000	2	0	2	Export	372	Ireland	IRL	498	Rep. of Moldova	MDA								11	BEVERAGES	1	No Quantity							2567			0
S3	2000	2000	2000	2	0	2	Export	372	Ireland	IRL	504	Morocco	MAR								11	BEVERAGES	1	No Quantity							2476			0
S3	2000	2000	2000	2	0	2	Export	372	Ireland	IRL	512	Oman	OMN								11	BEVERAGES	1	No Quantity							68008			0
S3	2000	2000	2000	2	0	2	Export	372	Ireland	IRL	528	Netherlands	NLD								11	BEVERAGES	1	No Quantity							25701392			0
S3	2000	2000	2000	2	0	2	Export	372	Ireland	IRL	530	Neth. Antilles	ANT								11	BEVERAGES	1	No Quantity							372041			0
S3	2000	2000	2000	2	0	2	Export	372	Ireland	IRL	533	Aruba	ABW								11	BEVERAGES	1	No Quantity							40971			0
S3	2000	2000	2000	2	0	2	Export	372	Ireland	IRL	540	New Caledonia	NCL								11	BEVERAGES	1	No Quantity							4217			0
S3	2000	2000	2000	2	0	2	Export	372	Ireland	IRL	554	New Zealand	NZL								11	BEVERAGES	1	No Quantity							1590239			0
S3	2000	2000	2000	2	0	2	Export	372	Ireland	IRL	558	Nicaragua	NIC								11	BEVERAGES	1	No Quantity							23332			0
S3	2000	2000	2000	2	0	2	Export	372	Ireland	IRL	566	Nigeria	NGA								11	BEVERAGES	1	No Quantity							651453			0
S3	2000	2000	2000	2	0	2	Export	372	Ireland	IRL	568	Other Europe, nes									11	BEVERAGES	1	No Quantity							300			0
S3	2000	2000	2000	2	0	2	Export	372	Ireland	IRL	579	Norway	NOR								11	BEVERAGES	1	No Quantity							4168909			0
S3	2000	2000	2000	2	0	2	Export	372	Ireland	IRL	586	Pakistan	PAK								11	BEVERAGES	1	No Quantity							32815			0
S3	2000	2000	2000	2	0	2	Export	372	Ireland	IRL	591	Panama	PAN								11	BEVERAGES	1	No Quantity							98843			0
S3	2000	2000	2000	2	0	2	Export	372	Ireland	IRL	598	Papua New Guinea	PNG								11	BEVERAGES	1	No Quantity							61720			0
S3	2000	2000	2000	2	0	2	Export	372	Ireland	IRL	600	Paraguay	PRY								11	BEVERAGES	1	No Quantity							243151			0
S3	2000	2000	2000	2	0	2	Export	372	Ireland	IRL	604	Peru	PER								11	BEVERAGES	1	No Quantity							28745			0
S3	2000	2000	2000	2	0	2	Export	372	Ireland	IRL	608	Philippines	PHL								11	BEVERAGES	1	No Quantity							292638			0
S3	2000	2000	2000	2	0	2	Export	372	Ireland	IRL	616	Poland	POL								11	BEVERAGES	1	No Quantity							645077			0
S3	2000	2000	2000	2	0	2	Export	372	Ireland	IRL	620	Portugal	PRT								11	BEVERAGES	1	No Quantity							7965100			0
S3	2000	2000	2000	2	0	2	Export	372	Ireland	IRL	634	Qatar	QAT								11	BEVERAGES	1	No Quantity							71596			0
S3	2000	2000	2000	2	0	2	Export	372	Ireland	IRL	642	Romania	ROU								11	BEVERAGES	1	No Quantity							188256			0
S3	2000	2000	2000	2	0	2	Export	372	Ireland	IRL	643	Russian Federation	RUS								11	BEVERAGES	1	No Quantity							1887959			0
S3	2000	2000	2000	2	0	2	Export	372	Ireland	IRL	682	Saudi Arabia	SAU								11	BEVERAGES	1	No Quantity							286347			0
S3	2000	2000	2000	2	0	2	Export	372	Ireland	IRL	690	Seychelles	SYC								11	BEVERAGES	1	No Quantity							10822			0
S3	2000	2000	2000	2	0	2	Export	372	Ireland	IRL	694	Sierra Leone	SLE								11	BEVERAGES	1	No Quantity							18020			0
S3	2000	2000	2000	2	0	2	Export	372	Ireland	IRL	702	Singapore	SGP								11	BEVERAGES	1	No Quantity							1175042			0
S3	2000	2000	2000	2	0	2	Export	372	Ireland	IRL	703	Slovakia	SVK								11	BEVERAGES	1	No Quantity							95305			0
S3	2000	2000	2000	2	0	2	Export	372	Ireland	IRL	705	Slovenia	SVN								11	BEVERAGES	1	No Quantity							324113			0
S3	2000	2000	2000	2	0	2	Export	372	Ireland	IRL	710	South Africa	ZAF								11	BEVERAGES	1	No Quantity							2761258			0
S3	2000	2000	2000	2	0	2	Export	372	Ireland	IRL	724	Spain	ESP								11	BEVERAGES	1	No Quantity							39757490			0
S3	2000	2000	2000	2	0	2	Export	372	Ireland	IRL	740	Suriname	SUR								11	BEVERAGES	1	No Quantity							17001			0
S3	2000	2000	2000	2	0	2	Export	372	Ireland	IRL	752	Sweden	SWE								11	BEVERAGES	1	No Quantity							7637785			0
S3	2000	2000	2000	2	0	2	Export	372	Ireland	IRL	757	Switzerland	CHE								11	BEVERAGES	1	No Quantity							2842278			0
S3	2000	2000	2000	2	0	2	Export	372	Ireland	IRL	764	Thailand	THA								11	BEVERAGES	1	No Quantity							269178			0
S3	2000	2000	2000	2	0	2	Export	372	Ireland	IRL	780	Trinidad and Tobago	TTO								11	BEVERAGES	1	No Quantity							229729			0
S3	2000	2000	2000	2	0	2	Export	372	Ireland	IRL	784	United Arab Emirates	ARE								11	BEVERAGES	1	No Quantity							947806			0
S3	2000	2000	2000	2	0	2	Export	372	Ireland	IRL	792	Turkey	TUR								11	BEVERAGES	1	No Quantity							1279543			0
S3	2000	2000	2000	2	0	2	Export	372	Ireland	IRL	796	Turks and Caicos Isds	TCA								11	BEVERAGES	1	No Quantity							37109			0
S3	2000	2000	2000	2	0	2	Export	372	Ireland	IRL	800	Uganda	UGA								11	BEVERAGES	1	No Quantity							21773			0
S3	2000	2000	2000	2	0	2	Export	372	Ireland	IRL	804	Ukraine	UKR								11	BEVERAGES	1	No Quantity							94846			0
S3	2000	2000	2000	2	0	2	Export	372	Ireland	IRL	818	Egypt	EGY								11	BEVERAGES	1	No Quantity							3194			0
S3	2000	2000	2000	2	0	2	Export	372	Ireland	IRL	826	United Kingdom	GBR								11	BEVERAGES	1	No Quantity							253096911			0
S3	2000	2000	2000	2	0	2	Export	372	Ireland	IRL	834	United Rep. of Tanzania	TZA								11	BEVERAGES	1	No Quantity							134618			0
S3	2000	2000	2000	2	0	2	Export	372	Ireland	IRL	842	USA	USA								11	BEVERAGES	1	No Quantity							180476030			0
S3	2000	2000	2000	2	0	2	Export	372	Ireland	IRL	858	Uruguay	URY								11	BEVERAGES	1	No Quantity							320419			0
S3	2000	2000	2000	2	0	2	Export	372	Ireland	IRL	860	Uzbekistan	UZB								11	BEVERAGES	1	No Quantity							32358			0
S3	2000	2000	2000	2	0	2	Export	372	Ireland	IRL	862	Venezuela	VEN								11	BEVERAGES	1	No Quantity							126644			0
S3	2000	2000	2000	2	0	2	Export	372	Ireland	IRL	891	Serbia and Montenegro	SCG								11	BEVERAGES	1	No Quantity							37529			0
S3	2000	2000	2000	2	0	2	Export	372	Ireland	IRL	899	Areas, nes									11	BEVERAGES	1	No Quantity							1174593			0
S3	2000	2000	2000	2	0	2	Export	376	Israel	ISR	0	World	WLD								11	BEVERAGES	1	No Quantity							10963000			0
S3	2000	2000	2000	2	0	2	Export	376	Israel	ISR	32	Argentina	ARG								11	BEVERAGES	1	No Quantity							83000			0
S3	2000	2000	2000	2	0	2	Export	376	Israel	ISR	36	Australia	AUS								11	BEVERAGES	1	No Quantity							459000			0
S3	2000	2000	2000	2	0	2	Export	376	Israel	ISR	40	Austria	AUT								11	BEVERAGES	1	No Quantity							21000			0
S3	2000	2000	2000	2	0	2	Export	376	Israel	ISR	56	Belgium	BEL								11	BEVERAGES	1	No Quantity							275000			0
S3	2000	2000	2000	2	0	2	Export	376	Israel	ISR	76	Brazil	BRA								11	BEVERAGES	1	No Quantity							28000			0
S3	2000	2000	2000	2	0	2	Export	376	Israel	ISR	100	Bulgaria	BGR								11	BEVERAGES	1	No Quantity							3000			0
S3	2000	2000	2000	2	0	2	Export	376	Israel	ISR	112	Belarus	BLR								11	BEVERAGES	1	No Quantity							6000			0
S3	2000	2000	2000	2	0	2	Export	376	Israel	ISR	124	Canada	CAN								11	BEVERAGES	1	No Quantity							568000			0
S3	2000	2000	2000	2	0	2	Export	376	Israel	ISR	196	Cyprus	CYP								11	BEVERAGES	1	No Quantity							19000			0
S3	2000	2000	2000	2	0	2	Export	376	Israel	ISR	203	Czechia	CZE								11	BEVERAGES	1	No Quantity							5000			0
S3	2000	2000	2000	2	0	2	Export	376	Israel	ISR	208	Denmark	DNK								11	BEVERAGES	1	No Quantity							44000			0
S3	2000	2000	2000	2	0	2	Export	376	Israel	ISR	246	Finland	FIN								11	BEVERAGES	1	No Quantity							65000			0
S3	2000	2000	2000	2	0	2	Export	376	Israel	ISR	251	France	FRA								11	BEVERAGES	1	No Quantity							481000			0
S3	2000	2000	2000	2	0	2	Export	376	Israel	ISR	276	Germany	DEU								11	BEVERAGES	1	No Quantity							870000			0
S3	2000	2000	2000	2	0	2	Export	376	Israel	ISR	292	Gibraltar	GIB								11	BEVERAGES	1	No Quantity							6000			0
S3	2000	2000	2000	2	0	2	Export	376	Israel	ISR	300	Greece	GRC								11	BEVERAGES	1	No Quantity							22000			0
S3	2000	2000	2000	2	0	2	Export	376	Israel	ISR	344	China, Hong Kong SAR	HKG								11	BEVERAGES	1	No Quantity							23000			0
S3	2000	2000	2000	2	0	2	Export	376	Israel	ISR	348	Hungary	HUN								11	BEVERAGES	1	No Quantity							20000			0
S3	2000	2000	2000	2	0	2	Export	376	Israel	ISR	381	Italy	ITA								11	BEVERAGES	1	No Quantity							110000			0
S3	2000	2000	2000	2	0	2	Export	376	Israel	ISR	392	Japan	JPN								11	BEVERAGES	1	No Quantity							313000			0
S3	2000	2000	2000	2	0	2	Export	376	Israel	ISR	400	Jordan	JOR								11	BEVERAGES	1	No Quantity							21000			0
S3	2000	2000	2000	2	0	2	Export	376	Israel	ISR	428	Latvia	LVA								11	BEVERAGES	1	No Quantity							29000			0
S3	2000	2000	2000	2	0	2	Export	376	Israel	ISR	470	Malta	MLT								11	BEVERAGES	1	No Quantity							1000			0
S3	2000	2000	2000	2	0	2	Export	376	Israel	ISR	484	Mexico	MEX								11	BEVERAGES	1	No Quantity							14000			0
S3	2000	2000	2000	2	0	2	Export	376	Israel	ISR	490	Other Asia, nes									11	BEVERAGES	1	No Quantity							254000			0
S3	2000	2000	2000	2	0	2	Export	376	Israel	ISR	528	Netherlands	NLD								11	BEVERAGES	1	No Quantity							719000			0
S3	2000	2000	2000	2	0	2	Export	376	Israel	ISR	554	New Zealand	NZL								11	BEVERAGES	1	No Quantity							7000			0
S3	2000	2000	2000	2	0	2	Export	376	Israel	ISR	566	Nigeria	NGA								11	BEVERAGES	1	No Quantity							2000			0
S3	2000	2000	2000	2	0	2	Export	376	Israel	ISR	579	Norway	NOR								11	BEVERAGES	1	No Quantity							77000			0
S3	2000	2000	2000	2	0	2	Export	376	Israel	ISR	591	Panama	PAN								11	BEVERAGES	1	No Quantity							30000			0
S3	2000	2000	2000	2	0	2	Export	376	Israel	ISR	608	Philippines	PHL								11	BEVERAGES	1	No Quantity							25000			0
S3	2000	2000	2000	2	0	2	Export	376	Israel	ISR	616	Poland	POL								11	BEVERAGES	1	No Quantity							57000			0
S3	2000	2000	2000	2	0	2	Export	376	Israel	ISR	642	Romania	ROU								11	BEVERAGES	1	No Quantity							25000			0
S3	2000	2000	2000	2	0	2	Export	376	Israel	ISR	643	Russian Federation	RUS								11	BEVERAGES	1	No Quantity							262000			0
S3	2000	2000	2000	2	0	2	Export	376	Israel	ISR	699	India	IND								11	BEVERAGES	1	No Quantity							4000			0
S3	2000	2000	2000	2	0	2	Export	376	Israel	ISR	702	Singapore	SGP								11	BEVERAGES	1	No Quantity							17000			0
S3	2000	2000	2000	2	0	2	Export	376	Israel	ISR	703	Slovakia	SVK								11	BEVERAGES	1	No Quantity							1000			0
S3	2000	2000	2000	2	0	2	Export	376	Israel	ISR	710	South Africa	ZAF								11	BEVERAGES	1	No Quantity							140000			0
S3	2000	2000	2000	2	0	2	Export	376	Israel	ISR	724	Spain	ESP								11	BEVERAGES	1	No Quantity							20000			0
S3	2000	2000	2000	2	0	2	Export	376	Israel	ISR	752	Sweden	SWE								11	BEVERAGES	1	No Quantity							55000			0
S3	2000	2000	2000	2	0	2	Export	376	Israel	ISR	757	Switzerland	CHE								11	BEVERAGES	1	No Quantity							152000			0
S3	2000	2000	2000	2	0	2	Export	376	Israel	ISR	764	Thailand	THA								11	BEVERAGES	1	No Quantity							52000			0
S3	2000	2000	2000	2	0	2	Export	376	Israel	ISR	792	Turkey	TUR								11	BEVERAGES	1	No Quantity							9000			0
S3	2000	2000	2000	2	0	2	Export	376	Israel	ISR	804	Ukraine	UKR								11	BEVERAGES	1	No Quantity							4000			0
S3	2000	2000	2000	2	0	2	Export	376	Israel	ISR	826	United Kingdom	GBR								11	BEVERAGES	1	No Quantity							2038000			0
S3	2000	2000	2000	2	0	2	Export	376	Israel	ISR	842	USA	USA								11	BEVERAGES	1	No Quantity							3484000			0
S3	2000	2000	2000	2	0	2	Export	376	Israel	ISR	858	Uruguay	URY								11	BEVERAGES	1	No Quantity							6000			0
S3	2000	2000	2000	2	0	2	Export	376	Israel	ISR	899	Areas, nes									11	BEVERAGES	1	No Quantity							37000			0
S3	2000	2000	2000	2	0	2	Export	372	Ireland	IRL	0	World	WLD								12	TOBACCO,TOBACCO MANUFACT	1	No Quantity							95410513			0
S3	2000	2000	2000	2	0	2	Export	372	Ireland	IRL	20	Andorra	AND								12	TOBACCO,TOBACCO MANUFACT	1	No Quantity							798			0
S3	2000	2000	2000	2	0	2	Export	372	Ireland	IRL	32	Argentina	ARG								12	TOBACCO,TOBACCO MANUFACT	1	No Quantity							3207			0
S3	2000	2000	2000	2	0	2	Export	372	Ireland	IRL	36	Australia	AUS								12	TOBACCO,TOBACCO MANUFACT	1	No Quantity							6058333			0
S3	2000	2000	2000	2	0	2	Export	372	Ireland	IRL	56	Belgium	BEL								12	TOBACCO,TOBACCO MANUFACT	1	No Quantity							12827841			0
S3	2000	2000	2000	2	0	2	Export	372	Ireland	IRL	72	Botswana	BWA								12	TOBACCO,TOBACCO MANUFACT	1	No Quantity							2650			0
S3	2000	2000	2000	2	0	2	Export	372	Ireland	IRL	100	Bulgaria	BGR								12	TOBACCO,TOBACCO MANUFACT	1	No Quantity							4173			0
S3	2000	2000	2000	2	0	2	Export	372	Ireland	IRL	124	Canada	CAN								12	TOBACCO,TOBACCO MANUFACT	1	No Quantity							2736417			0
S3	2000	2000	2000	2	0	2	Export	372	Ireland	IRL	144	Sri Lanka	LKA								12	TOBACCO,TOBACCO MANUFACT	1	No Quantity							72092			0
S3	2000	2000	2000	2	0	2	Export	372	Ireland	IRL	156	China	CHN								12	TOBACCO,TOBACCO MANUFACT	1	No Quantity							14752			0
S3	2000	2000	2000	2	0	2	Export	372	Ireland	IRL	188	Costa Rica	CRI								12	TOBACCO,TOBACCO MANUFACT	1	No Quantity							3347			0
S3	2000	2000	2000	2	0	2	Export	372	Ireland	IRL	191	Croatia	HRV								12	TOBACCO,TOBACCO MANUFACT	1	No Quantity							1636			0
S3	2000	2000	2000	2	0	2	Export	372	Ireland	IRL	203	Czechia	CZE								12	TOBACCO,TOBACCO MANUFACT	1	No Quantity							64270			0
S3	2000	2000	2000	2	0	2	Export	372	Ireland	IRL	208	Denmark	DNK								12	TOBACCO,TOBACCO MANUFACT	1	No Quantity							97747			0
S3	2000	2000	2000	2	0	2	Export	372	Ireland	IRL	233	Estonia	EST								12	TOBACCO,TOBACCO MANUFACT	1	No Quantity							636			0
S3	2000	2000	2000	2	0	2	Export	372	Ireland	IRL	251	France	FRA								12	TOBACCO,TOBACCO MANUFACT	1	No Quantity							6240			0
S3	2000	2000	2000	2	0	2	Export	372	Ireland	IRL	276	Germany	DEU								12	TOBACCO,TOBACCO MANUFACT	1	No Quantity							16198183			0
S3	2000	2000	2000	2	0	2	Export	372	Ireland	IRL	344	China, Hong Kong SAR	HKG								12	TOBACCO,TOBACCO MANUFACT	1	No Quantity							1186			0
S3	2000	2000	2000	2	0	2	Export	372	Ireland	IRL	376	Israel	ISR								12	TOBACCO,TOBACCO MANUFACT	1	No Quantity							166071			0
S3	2000	2000	2000	2	0	2	Export	372	Ireland	IRL	381	Italy	ITA								12	TOBACCO,TOBACCO MANUFACT	1	No Quantity							607709			0
S3	2000	2000	2000	2	0	2	Export	372	Ireland	IRL	392	Japan	JPN								12	TOBACCO,TOBACCO MANUFACT	1	No Quantity							32097			0
S3	2000	2000	2000	2	0	2	Export	372	Ireland	IRL	422	Lebanon	LBN								12	TOBACCO,TOBACCO MANUFACT	1	No Quantity							5800			0
S3	2000	2000	2000	2	0	2	Export	372	Ireland	IRL	428	Latvia	LVA								12	TOBACCO,TOBACCO MANUFACT	1	No Quantity							948			0
S3	2000	2000	2000	2	0	2	Export	372	Ireland	IRL	442	Luxembourg	LUX								12	TOBACCO,TOBACCO MANUFACT	1	No Quantity							4677838			0
S3	2000	2000	2000	2	0	2	Export	372	Ireland	IRL	446	China, Macao SAR	MAC								12	TOBACCO,TOBACCO MANUFACT	1	No Quantity							7361			0
S3	2000	2000	2000	2	0	2	Export	372	Ireland	IRL	528	Netherlands	NLD								12	TOBACCO,TOBACCO MANUFACT	1	No Quantity							6116431			0
S3	2000	2000	2000	2	0	2	Export	372	Ireland	IRL	620	Portugal	PRT								12	TOBACCO,TOBACCO MANUFACT	1	No Quantity							31616			0
S3	2000	2000	2000	2	0	2	Export	372	Ireland	IRL	703	Slovakia	SVK								12	TOBACCO,TOBACCO MANUFACT	1	No Quantity							5769			0
S3	2000	2000	2000	2	0	2	Export	372	Ireland	IRL	710	South Africa	ZAF								12	TOBACCO,TOBACCO MANUFACT	1	No Quantity							18091			0
S3	2000	2000	2000	2	0	2	Export	372	Ireland	IRL	752	Sweden	SWE								12	TOBACCO,TOBACCO MANUFACT	1	No Quantity							4015			0
S3	2000	2000	2000	2	0	2	Export	372	Ireland	IRL	757	Switzerland	CHE								12	TOBACCO,TOBACCO MANUFACT	1	No Quantity							12652			0
S3	2000	2000	2000	2	0	2	Export	372	Ireland	IRL	826	United Kingdom	GBR								12	TOBACCO,TOBACCO MANUFACT	1	No Quantity							42528396			0
S3	2000	2000	2000	2	0	2	Export	372	Ireland	IRL	842	USA	USA								12	TOBACCO,TOBACCO MANUFACT	1	No Quantity							3031254			0
S3	2000	2000	2000	2	0	2	Export	372	Ireland	IRL	899	Areas, nes									12	TOBACCO,TOBACCO MANUFACT	1	No Quantity							70958			0
S3	2000	2000	2000	2	0	2	Export	376	Israel	ISR	0	World	WLD								12	TOBACCO,TOBACCO MANUFACT	1	No Quantity							2543000			0
S3	2000	2000	2000	2	0	2	Export	376	Israel	ISR	196	Cyprus	CYP								12	TOBACCO,TOBACCO MANUFACT	1	No Quantity							701000			0
S3	2000	2000	2000	2	0	2	Export	376	Israel	ISR	300	Greece	GRC								12	TOBACCO,TOBACCO MANUFACT	1	No Quantity							155000			0
S3	2000	2000	2000	2	0	2	Export	376	Israel	ISR	490	Other Asia, nes									12	TOBACCO,TOBACCO MANUFACT	1	No Quantity							174000			0
S3	2000	2000	2000	2	0	2	Export	376	Israel	ISR	528	Netherlands	NLD								12	TOBACCO,TOBACCO MANUFACT	1	No Quantity							154000			0
S3	2000	2000	2000	2	0	2	Export	376	Israel	ISR	842	USA	USA								12	TOBACCO,TOBACCO MANUFACT	1	No Quantity							1359000			0
S3	2000	2000	2000	2	0	2	Export	372	Ireland	IRL	0	World	WLD								21	HIDES,SKINS,FURSKINS,RAW	1	No Quantity							88716850			0
S3	2000	2000	2000	2	0	2	Export	372	Ireland	IRL	32	Argentina	ARG								21	HIDES,SKINS,FURSKINS,RAW	1	No Quantity							105275			0
S3	2000	2000	2000	2	0	2	Export	372	Ireland	IRL	36	Australia	AUS								21	HIDES,SKINS,FURSKINS,RAW	1	No Quantity							32976			0
S3	2000	2000	2000	2	0	2	Export	372	Ireland	IRL	56	Belgium	BEL								21	HIDES,SKINS,FURSKINS,RAW	1	No Quantity							5656991			0
S3	2000	2000	2000	2	0	2	Export	372	Ireland	IRL	124	Canada	CAN								21	HIDES,SKINS,FURSKINS,RAW	1	No Quantity							659802			0
S3	2000	2000	2000	2	0	2	Export	372	Ireland	IRL	156	China	CHN								21	HIDES,SKINS,FURSKINS,RAW	1	No Quantity							1594939			0
S3	2000	2000	2000	2	0	2	Export	372	Ireland	IRL	208	Denmark	DNK								21	HIDES,SKINS,FURSKINS,RAW	1	No Quantity							253756			0
S3	2000	2000	2000	2	0	2	Export	372	Ireland	IRL	246	Finland	FIN								21	HIDES,SKINS,FURSKINS,RAW	1	No Quantity							1289491			0
S3	2000	2000	2000	2	0	2	Export	372	Ireland	IRL	251	France	FRA								21	HIDES,SKINS,FURSKINS,RAW	1	No Quantity							1847247			0
S3	2000	2000	2000	2	0	2	Export	372	Ireland	IRL	276	Germany	DEU								21	HIDES,SKINS,FURSKINS,RAW	1	No Quantity							543782			0
S3	2000	2000	2000	2	0	2	Export	372	Ireland	IRL	344	China, Hong Kong SAR	HKG								21	HIDES,SKINS,FURSKINS,RAW	1	No Quantity							581613			0
S3	2000	2000	2000	2	0	2	Export	372	Ireland	IRL	381	Italy	ITA								21	HIDES,SKINS,FURSKINS,RAW	1	No Quantity							14139369			0
S3	2000	2000	2000	2	0	2	Export	372	Ireland	IRL	392	Japan	JPN								21	HIDES,SKINS,FURSKINS,RAW	1	No Quantity							119840			0
S3	2000	2000	2000	2	0	2	Export	372	Ireland	IRL	410	Rep. of Korea	KOR								21	HIDES,SKINS,FURSKINS,RAW	1	No Quantity							1575			0
S3	2000	2000	2000	2	0	2	Export	372	Ireland	IRL	490	Other Asia, nes									21	HIDES,SKINS,FURSKINS,RAW	1	No Quantity							145456			0
S3	2000	2000	2000	2	0	2	Export	372	Ireland	IRL	528	Netherlands	NLD								21	HIDES,SKINS,FURSKINS,RAW	1	No Quantity							3408648			0
S3	2000	2000	2000	2	0	2	Export	372	Ireland	IRL	568	Other Europe, nes									21	HIDES,SKINS,FURSKINS,RAW	1	No Quantity							413			0
S3	2000	2000	2000	2	0	2	Export	372	Ireland	IRL	616	Poland	POL								21	HIDES,SKINS,FURSKINS,RAW	1	No Quantity							3112317			0
S3	2000	2000	2000	2	0	2	Export	372	Ireland	IRL	620	Portugal	PRT								21	HIDES,SKINS,FURSKINS,RAW	1	No Quantity							559068			0
S3	2000	2000	2000	2	0	2	Export	372	Ireland	IRL	699	India	IND								21	HIDES,SKINS,FURSKINS,RAW	1	No Quantity							208717			0
S3	2000	2000	2000	2	0	2	Export	372	Ireland	IRL	702	Singapore	SGP								21	HIDES,SKINS,FURSKINS,RAW	1	No Quantity							31839			0
S3	2000	2000	2000	2	0	2	Export	372	Ireland	IRL	704	Viet Nam	VNM								21	HIDES,SKINS,FURSKINS,RAW	1	No Quantity							29498			0
S3	2000	2000	2000	2	0	2	Export	372	Ireland	IRL	710	South Africa	ZAF								21	HIDES,SKINS,FURSKINS,RAW	1	No Quantity							659616			0
S3	2000	2000	2000	2	0	2	Export	372	Ireland	IRL	724	Spain	ESP								21	HIDES,SKINS,FURSKINS,RAW	1	No Quantity							2590949			0
S3	2000	2000	2000	2	0	2	Export	372	Ireland	IRL	752	Sweden	SWE								21	HIDES,SKINS,FURSKINS,RAW	1	No Quantity							936528			0
S3	2000	2000	2000	2	0	2	Export	372	Ireland	IRL	757	Switzerland	CHE								21	HIDES,SKINS,FURSKINS,RAW	1	No Quantity							3117			0
S3	2000	2000	2000	2	0	2	Export	372	Ireland	IRL	764	Thailand	THA								21	HIDES,SKINS,FURSKINS,RAW	1	No Quantity							2000845			0
S3	2000	2000	2000	2	0	2	Export	372	Ireland	IRL	792	Turkey	TUR								21	HIDES,SKINS,FURSKINS,RAW	1	No Quantity							2657040			0
S3	2000	2000	2000	2	0	2	Export	372	Ireland	IRL	795	Turkmenistan	TKM								21	HIDES,SKINS,FURSKINS,RAW	1	No Quantity							55274			0
S3	2000	2000	2000	2	0	2	Export	372	Ireland	IRL	826	United Kingdom	GBR								21	HIDES,SKINS,FURSKINS,RAW	1	No Quantity							42699907			0
S3	2000	2000	2000	2	0	2	Export	372	Ireland	IRL	842	USA	USA								21	HIDES,SKINS,FURSKINS,RAW	1	No Quantity							2643583			0
S3	2000	2000	2000	2	0	2	Export	372	Ireland	IRL	899	Areas, nes									21	HIDES,SKINS,FURSKINS,RAW	1	No Quantity							147380			0
S3	2000	2000	2000	2	0	2	Export	376	Israel	ISR	0	World	WLD								21	HIDES,SKINS,FURSKINS,RAW	1	No Quantity							4773000			0
S3	2000	2000	2000	2	0	2	Export	376	Israel	ISR	276	Germany	DEU								21	HIDES,SKINS,FURSKINS,RAW	1	No Quantity							22000			0
S3	2000	2000	2000	2	0	2	Export	376	Israel	ISR	381	Italy	ITA								21	HIDES,SKINS,FURSKINS,RAW	1	No Quantity							2442000			0
S3	2000	2000	2000	2	0	2	Export	376	Israel	ISR	528	Netherlands	NLD								21	HIDES,SKINS,FURSKINS,RAW	1	No Quantity							1908000			0
S3	2000	2000	2000	2	0	2	Export	376	Israel	ISR	642	Romania	ROU								21	HIDES,SKINS,FURSKINS,RAW	1	No Quantity							83000			0
S3	2000	2000	2000	2	0	2	Export	376	Israel	ISR	699	India	IND								21	HIDES,SKINS,FURSKINS,RAW	1	No Quantity							69000			0
S3	2000	2000	2000	2	0	2	Export	376	Israel	ISR	724	Spain	ESP								21	HIDES,SKINS,FURSKINS,RAW	1	No Quantity							30000			0
S3	2000	2000	2000	2	0	2	Export	376	Israel	ISR	764	Thailand	THA								21	HIDES,SKINS,FURSKINS,RAW	1	No Quantity							196000			0
S3	2000	2000	2000	2	0	2	Export	376	Israel	ISR	792	Turkey	TUR								21	HIDES,SKINS,FURSKINS,RAW	1	No Quantity							23000			0
S3	2000	2000	2000	2	0	2	Export	372	Ireland	IRL	0	World	WLD								22	OIL SEED,OLEAGINUS FRUIT	1	No Quantity							739079			0
S3	2000	2000	2000	2	0	2	Export	372	Ireland	IRL	784	United Arab Emirates	ARE								22	OIL SEED,OLEAGINUS FRUIT	1	No Quantity							68783			0
S3	2000	2000	2000	2	0	2	Export	372	Ireland	IRL	826	United Kingdom	GBR								22	OIL SEED,OLEAGINUS FRUIT	1	No Quantity							665819			0
S3	2000	2000	2000	2	0	2	Export	372	Ireland	IRL	842	USA	USA								22	OIL SEED,OLEAGINUS FRUIT	1	No Quantity							4478			0
S3	2000	2000	2000	2	0	2	Export	376	Israel	ISR	0	World	WLD								22	OIL SEED,OLEAGINUS FRUIT	1	No Quantity							25819000			0
S3	2000	2000	2000	2	0	2	Export	376	Israel	ISR	56	Belgium	BEL								22	OIL SEED,OLEAGINUS FRUIT	1	No Quantity							7000			0
S3	2000	2000	2000	2	0	2	Export	376	Israel	ISR	100	Bulgaria	BGR								22	OIL SEED,OLEAGINUS FRUIT	1	No Quantity							21000			0
S3	2000	2000	2000	2	0	2	Export	376	Israel	ISR	124	Canada	CAN								22	OIL SEED,OLEAGINUS FRUIT	1	No Quantity							3000			0
S3	2000	2000	2000	2	0	2	Export	376	Israel	ISR	152	Chile	CHL								22	OIL SEED,OLEAGINUS FRUIT	1	No Quantity							37000			0
S3	2000	2000	2000	2	0	2	Export	376	Israel	ISR	156	China	CHN								22	OIL SEED,OLEAGINUS FRUIT	1	No Quantity							65000			0
S3	2000	2000	2000	2	0	2	Export	376	Israel	ISR	196	Cyprus	CYP								22	OIL SEED,OLEAGINUS FRUIT	1	No Quantity							26000			0
S3	2000	2000	2000	2	0	2	Export	376	Israel	ISR	232	Eritrea	ERI								22	OIL SEED,OLEAGINUS FRUIT	1	No Quantity							3000			0
S3	2000	2000	2000	2	0	2	Export	376	Israel	ISR	251	France	FRA								22	OIL SEED,OLEAGINUS FRUIT	1	No Quantity							732000			0
S3	2000	2000	2000	2	0	2	Export	376	Israel	ISR	276	Germany	DEU								22	OIL SEED,OLEAGINUS FRUIT	1	No Quantity							1959000			0
S3	2000	2000	2000	2	0	2	Export	376	Israel	ISR	300	Greece	GRC								22	OIL SEED,OLEAGINUS FRUIT	1	No Quantity							526000			0
S3	2000	2000	2000	2	0	2	Export	376	Israel	ISR	348	Hungary	HUN								22	OIL SEED,OLEAGINUS FRUIT	1	No Quantity							15000			0
S3	2000	2000	2000	2	0	2	Export	376	Israel	ISR	381	Italy	ITA								22	OIL SEED,OLEAGINUS FRUIT	1	No Quantity							6508000			0
S3	2000	2000	2000	2	0	2	Export	376	Israel	ISR	392	Japan	JPN								22	OIL SEED,OLEAGINUS FRUIT	1	No Quantity							1000			0
S3	2000	2000	2000	2	0	2	Export	376	Israel	ISR	400	Jordan	JOR								22	OIL SEED,OLEAGINUS FRUIT	1	No Quantity							22000			0
S3	2000	2000	2000	2	0	2	Export	376	Israel	ISR	528	Netherlands	NLD								22	OIL SEED,OLEAGINUS FRUIT	1	No Quantity							110000			0
S3	2000	2000	2000	2	0	2	Export	376	Israel	ISR	620	Portugal	PRT								22	OIL SEED,OLEAGINUS FRUIT	1	No Quantity							13000			0
S3	2000	2000	2000	2	0	2	Export	376	Israel	ISR	637	North America and Central America, nes									22	OIL SEED,OLEAGINUS FRUIT	1	No Quantity							333000			0
S3	2000	2000	2000	2	0	2	Export	376	Israel	ISR	642	Romania	ROU								22	OIL SEED,OLEAGINUS FRUIT	1	No Quantity							5000			0
S3	2000	2000	2000	2	0	2	Export	376	Israel	ISR	643	Russian Federation	RUS								22	OIL SEED,OLEAGINUS FRUIT	1	No Quantity							3000			0
S3	2000	2000	2000	2	0	2	Export	376	Israel	ISR	699	India	IND								22	OIL SEED,OLEAGINUS FRUIT	1	No Quantity							19000			0
S3	2000	2000	2000	2	0	2	Export	376	Israel	ISR	724	Spain	ESP								22	OIL SEED,OLEAGINUS FRUIT	1	No Quantity							11585000			0
S3	2000	2000	2000	2	0	2	Export	376	Israel	ISR	757	Switzerland	CHE								22	OIL SEED,OLEAGINUS FRUIT	1	No Quantity							2330000			0
S3	2000	2000	2000	2	0	2	Export	376	Israel	ISR	764	Thailand	THA								22	OIL SEED,OLEAGINUS FRUIT	1	No Quantity							48000			0
S3	2000	2000	2000	2	0	2	Export	376	Israel	ISR	792	Turkey	TUR								22	OIL SEED,OLEAGINUS FRUIT	1	No Quantity							642000			0
S3	2000	2000	2000	2	0	2	Export	376	Israel	ISR	842	USA	USA								22	OIL SEED,OLEAGINUS FRUIT	1	No Quantity							772000			0
S3	2000	2000	2000	2	0	2	Export	376	Israel	ISR	862	Venezuela	VEN								22	OIL SEED,OLEAGINUS FRUIT	1	No Quantity							34000			0
S3	2000	2000	2000	2	0	2	Export	372	Ireland	IRL	0	World	WLD								23	CRUDE RUBBER	1	No Quantity							6913247			0
S3	2000	2000	2000	2	0	2	Export	372	Ireland	IRL	56	Belgium	BEL								23	CRUDE RUBBER	1	No Quantity							243144			0
S3	2000	2000	2000	2	0	2	Export	372	Ireland	IRL	124	Canada	CAN								23	CRUDE RUBBER	1	No Quantity							1941			0
S3	2000	2000	2000	2	0	2	Export	372	Ireland	IRL	208	Denmark	DNK								23	CRUDE RUBBER	1	No Quantity							551			0
S3	2000	2000	2000	2	0	2	Export	372	Ireland	IRL	251	France	FRA								23	CRUDE RUBBER	1	No Quantity							286130			0
S3	2000	2000	2000	2	0	2	Export	372	Ireland	IRL	276	Germany	DEU								23	CRUDE RUBBER	1	No Quantity							1069603			0
S3	2000	2000	2000	2	0	2	Export	372	Ireland	IRL	300	Greece	GRC								23	CRUDE RUBBER	1	No Quantity							1449			0
S3	2000	2000	2000	2	0	2	Export	372	Ireland	IRL	381	Italy	ITA								23	CRUDE RUBBER	1	No Quantity							158382			0
S3	2000	2000	2000	2	0	2	Export	372	Ireland	IRL	458	Malaysia	MYS								23	CRUDE RUBBER	1	No Quantity							50969			0
S3	2000	2000	2000	2	0	2	Export	372	Ireland	IRL	528	Netherlands	NLD								23	CRUDE RUBBER	1	No Quantity							427464			0
S3	2000	2000	2000	2	0	2	Export	372	Ireland	IRL	616	Poland	POL								23	CRUDE RUBBER	1	No Quantity							61774			0
S3	2000	2000	2000	2	0	2	Export	372	Ireland	IRL	682	Saudi Arabia	SAU								23	CRUDE RUBBER	1	No Quantity							86371			0
S3	2000	2000	2000	2	0	2	Export	372	Ireland	IRL	702	Singapore	SGP								23	CRUDE RUBBER	1	No Quantity							5621			0
S3	2000	2000	2000	2	0	2	Export	372	Ireland	IRL	724	Spain	ESP								23	CRUDE RUBBER	1	No Quantity							34919			0
S3	2000	2000	2000	2	0	2	Export	372	Ireland	IRL	792	Turkey	TUR								23	CRUDE RUBBER	1	No Quantity							47989			0
S3	2000	2000	2000	2	0	2	Export	372	Ireland	IRL	826	United Kingdom	GBR								23	CRUDE RUBBER	1	No Quantity							4349601			0
S3	2000	2000	2000	2	0	2	Export	372	Ireland	IRL	842	USA	USA								23	CRUDE RUBBER	1	No Quantity							87338			0
S3	2000	2000	2000	2	0	2	Export	376	Israel	ISR	0	World	WLD								23	CRUDE RUBBER	1	No Quantity							409000			0
S3	2000	2000	2000	2	0	2	Export	376	Israel	ISR	36	Australia	AUS								23	CRUDE RUBBER	1	No Quantity							1000			0
S3	2000	2000	2000	2	0	2	Export	376	Israel	ISR	56	Belgium	BEL								23	CRUDE RUBBER	1	No Quantity							14000			0
S3	2000	2000	2000	2	0	2	Export	376	Israel	ISR	196	Cyprus	CYP								23	CRUDE RUBBER	1	No Quantity							17000			0
S3	2000	2000	2000	2	0	2	Export	376	Israel	ISR	276	Germany	DEU								23	CRUDE RUBBER	1	No Quantity							5000			0
S3	2000	2000	2000	2	0	2	Export	376	Israel	ISR	300	Greece	GRC								23	CRUDE RUBBER	1	No Quantity							1000			0
S3	2000	2000	2000	2	0	2	Export	376	Israel	ISR	381	Italy	ITA								23	CRUDE RUBBER	1	No Quantity							4000			0
S3	2000	2000	2000	2	0	2	Export	376	Israel	ISR	400	Jordan	JOR								23	CRUDE RUBBER	1	No Quantity							7000			0
S3	2000	2000	2000	2	0	2	Export	376	Israel	ISR	528	Netherlands	NLD								23	CRUDE RUBBER	1	No Quantity							1000			0
S3	2000	2000	2000	2	0	2	Export	376	Israel	ISR	642	Romania	ROU								23	CRUDE RUBBER	1	No Quantity							212000			0
S3	2000	2000	2000	2	0	2	Export	376	Israel	ISR	643	Russian Federation	RUS								23	CRUDE RUBBER	1	No Quantity							11000			0
S3	2000	2000	2000	2	0	2	Export	376	Israel	ISR	792	Turkey	TUR								23	CRUDE RUBBER	1	No Quantity							66000			0
S3	2000	2000	2000	2	0	2	Export	376	Israel	ISR	826	United Kingdom	GBR								23	CRUDE RUBBER	1	No Quantity							2000			0
S3	2000	2000	2000	2	0	2	Export	376	Israel	ISR	842	USA	USA								23	CRUDE RUBBER	1	No Quantity							68000			0
S3	2000	2000	2000	2	0	2	Export	372	Ireland	IRL	0	World	WLD								24	CORK AND WOOD	1	No Quantity							55099548			0
S3	2000	2000	2000	2	0	2	Export	372	Ireland	IRL	56	Belgium	BEL								24	CORK AND WOOD	1	No Quantity							1807293			0
S3	2000	2000	2000	2	0	2	Export	372	Ireland	IRL	120	Cameroon	CMR								24	CORK AND WOOD	1	No Quantity							583			0
S3	2000	2000	2000	2	0	2	Export	372	Ireland	IRL	124	Canada	CAN								24	CORK AND WOOD	1	No Quantity							197394			0
S3	2000	2000	2000	2	0	2	Export	372	Ireland	IRL	156	China	CHN								24	CORK AND WOOD	1	No Quantity							43119			0
S3	2000	2000	2000	2	0	2	Export	372	Ireland	IRL	203	Czechia	CZE								24	CORK AND WOOD	1	No Quantity							56662			0
S3	2000	2000	2000	2	0	2	Export	372	Ireland	IRL	233	Estonia	EST								24	CORK AND WOOD	1	No Quantity							14081			0
S3	2000	2000	2000	2	0	2	Export	372	Ireland	IRL	251	France	FRA								24	CORK AND WOOD	1	No Quantity							18440			0
S3	2000	2000	2000	2	0	2	Export	372	Ireland	IRL	276	Germany	DEU								24	CORK AND WOOD	1	No Quantity							54273			0
S3	2000	2000	2000	2	0	2	Export	372	Ireland	IRL	376	Israel	ISR								24	CORK AND WOOD	1	No Quantity							27373			0
S3	2000	2000	2000	2	0	2	Export	372	Ireland	IRL	410	Rep. of Korea	KOR								24	CORK AND WOOD	1	No Quantity							17020			0
S3	2000	2000	2000	2	0	2	Export	372	Ireland	IRL	458	Malaysia	MYS								24	CORK AND WOOD	1	No Quantity							154			0
S3	2000	2000	2000	2	0	2	Export	372	Ireland	IRL	528	Netherlands	NLD								24	CORK AND WOOD	1	No Quantity							20547			0
S3	2000	2000	2000	2	0	2	Export	372	Ireland	IRL	568	Other Europe, nes									24	CORK AND WOOD	1	No Quantity							575			0
S3	2000	2000	2000	2	0	2	Export	372	Ireland	IRL	579	Norway	NOR								24	CORK AND WOOD	1	No Quantity							18890			0
S3	2000	2000	2000	2	0	2	Export	372	Ireland	IRL	682	Saudi Arabia	SAU								24	CORK AND WOOD	1	No Quantity							15870			0
S3	2000	2000	2000	2	0	2	Export	372	Ireland	IRL	710	South Africa	ZAF								24	CORK AND WOOD	1	No Quantity							13232			0
S3	2000	2000	2000	2	0	2	Export	372	Ireland	IRL	724	Spain	ESP								24	CORK AND WOOD	1	No Quantity							152614			0
S3	2000	2000	2000	2	0	2	Export	372	Ireland	IRL	757	Switzerland	CHE								24	CORK AND WOOD	1	No Quantity							6140			0
S3	2000	2000	2000	2	0	2	Export	372	Ireland	IRL	826	United Kingdom	GBR								24	CORK AND WOOD	1	No Quantity							52388423			0
S3	2000	2000	2000	2	0	2	Export	372	Ireland	IRL	842	USA	USA								24	CORK AND WOOD	1	No Quantity							220632			0
S3	2000	2000	2000	2	0	2	Export	372	Ireland	IRL	899	Areas, nes									24	CORK AND WOOD	1	No Quantity							26230			0
S3	2000	2000	2000	2	0	2	Export	376	Israel	ISR	0	World	WLD								24	CORK AND WOOD	1	No Quantity							547000			0
S3	2000	2000	2000	2	0	2	Export	376	Israel	ISR	196	Cyprus	CYP								24	CORK AND WOOD	1	No Quantity							4000			0
S3	2000	2000	2000	2	0	2	Export	376	Israel	ISR	400	Jordan	JOR								24	CORK AND WOOD	1	No Quantity							48000			0
S3	2000	2000	2000	2	0	2	Export	376	Israel	ISR	470	Malta	MLT								24	CORK AND WOOD	1	No Quantity							2000			0
S3	2000	2000	2000	2	0	2	Export	376	Israel	ISR	490	Other Asia, nes									24	CORK AND WOOD	1	No Quantity							5000			0
S3	2000	2000	2000	2	0	2	Export	376	Israel	ISR	528	Netherlands	NLD								24	CORK AND WOOD	1	No Quantity							463000			0
S3	2000	2000	2000	2	0	2	Export	376	Israel	ISR	616	Poland	POL								24	CORK AND WOOD	1	No Quantity							4000			0
S3	2000	2000	2000	2	0	2	Export	376	Israel	ISR	804	Ukraine	UKR								24	CORK AND WOOD	1	No Quantity							3000			0
S3	2000	2000	2000	2	0	2	Export	376	Israel	ISR	842	USA	USA								24	CORK AND WOOD	1	No Quantity							18000			0
S3	2000	2000	2000	2	0	2	Export	372	Ireland	IRL	0	World	WLD								25	PULP AND WASTE PAPER	1	No Quantity							12979703			0
S3	2000	2000	2000	2	0	2	Export	372	Ireland	IRL	36	Australia	AUS								25	PULP AND WASTE PAPER	1	No Quantity							31360			0
S3	2000	2000	2000	2	0	2	Export	372	Ireland	IRL	48	Bahrain	BHR								25	PULP AND WASTE PAPER	1	No Quantity							11270			0
S3	2000	2000	2000	2	0	2	Export	372	Ireland	IRL	76	Brazil	BRA								25	PULP AND WASTE PAPER	1	No Quantity							1274			0
S3	2000	2000	2000	2	0	2	Export	372	Ireland	IRL	124	Canada	CAN								25	PULP AND WASTE PAPER	1	No Quantity							607			0
S3	2000	2000	2000	2	0	2	Export	372	Ireland	IRL	156	China	CHN								25	PULP AND WASTE PAPER	1	No Quantity							404688			0
S3	2000	2000	2000	2	0	2	Export	372	Ireland	IRL	170	Colombia	COL								25	PULP AND WASTE PAPER	1	No Quantity							12561			0
S3	2000	2000	2000	2	0	2	Export	372	Ireland	IRL	203	Czechia	CZE								25	PULP AND WASTE PAPER	1	No Quantity							27047			0
S3	2000	2000	2000	2	0	2	Export	372	Ireland	IRL	292	Gibraltar	GIB								25	PULP AND WASTE PAPER	1	No Quantity							2749			0
S3	2000	2000	2000	2	0	2	Export	372	Ireland	IRL	344	China, Hong Kong SAR	HKG								25	PULP AND WASTE PAPER	1	No Quantity							323681			0
S3	2000	2000	2000	2	0	2	Export	372	Ireland	IRL	348	Hungary	HUN								25	PULP AND WASTE PAPER	1	No Quantity							37611			0
S3	2000	2000	2000	2	0	2	Export	372	Ireland	IRL	360	Indonesia	IDN								25	PULP AND WASTE PAPER	1	No Quantity							154926			0
S3	2000	2000	2000	2	0	2	Export	372	Ireland	IRL	392	Japan	JPN								25	PULP AND WASTE PAPER	1	No Quantity							180911			0
S3	2000	2000	2000	2	0	2	Export	372	Ireland	IRL	410	Rep. of Korea	KOR								25	PULP AND WASTE PAPER	1	No Quantity							174414			0
S3	2000	2000	2000	2	0	2	Export	372	Ireland	IRL	458	Malaysia	MYS								25	PULP AND WASTE PAPER	1	No Quantity							88653			0
S3	2000	2000	2000	2	0	2	Export	372	Ireland	IRL	490	Other Asia, nes									25	PULP AND WASTE PAPER	1	No Quantity							155408			0
S3	2000	2000	2000	2	0	2	Export	372	Ireland	IRL	528	Netherlands	NLD								25	PULP AND WASTE PAPER	1	No Quantity							1587309			0
S3	2000	2000	2000	2	0	2	Export	372	Ireland	IRL	566	Nigeria	NGA								25	PULP AND WASTE PAPER	1	No Quantity							117			0
S3	2000	2000	2000	2	0	2	Export	372	Ireland	IRL	608	Philippines	PHL								25	PULP AND WASTE PAPER	1	No Quantity							615222			0
S3	2000	2000	2000	2	0	2	Export	372	Ireland	IRL	616	Poland	POL								25	PULP AND WASTE PAPER	1	No Quantity							35			0
S3	2000	2000	2000	2	0	2	Export	372	Ireland	IRL	642	Romania	ROU								25	PULP AND WASTE PAPER	1	No Quantity							13197			0
S3	2000	2000	2000	2	0	2	Export	372	Ireland	IRL	699	India	IND								25	PULP AND WASTE PAPER	1	No Quantity							484479			0
S3	2000	2000	2000	2	0	2	Export	372	Ireland	IRL	702	Singapore	SGP								25	PULP AND WASTE PAPER	1	No Quantity							401379			0
S3	2000	2000	2000	2	0	2	Export	372	Ireland	IRL	704	Viet Nam	VNM								25	PULP AND WASTE PAPER	1	No Quantity							94852			0
S3	2000	2000	2000	2	0	2	Export	372	Ireland	IRL	724	Spain	ESP								25	PULP AND WASTE PAPER	1	No Quantity							1418675			0
S3	2000	2000	2000	2	0	2	Export	372	Ireland	IRL	757	Switzerland	CHE								25	PULP AND WASTE PAPER	1	No Quantity							2109			0
S3	2000	2000	2000	2	0	2	Export	372	Ireland	IRL	764	Thailand	THA								25	PULP AND WASTE PAPER	1	No Quantity							181406			0
S3	2000	2000	2000	2	0	2	Export	372	Ireland	IRL	784	United Arab Emirates	ARE								25	PULP AND WASTE PAPER	1	No Quantity							36489			0
S3	2000	2000	2000	2	0	2	Export	372	Ireland	IRL	818	Egypt	EGY								25	PULP AND WASTE PAPER	1	No Quantity							773			0
S3	2000	2000	2000	2	0	2	Export	372	Ireland	IRL	826	United Kingdom	GBR								25	PULP AND WASTE PAPER	1	No Quantity							5750421			0
S3	2000	2000	2000	2	0	2	Export	372	Ireland	IRL	842	USA	USA								25	PULP AND WASTE PAPER	1	No Quantity							756957			0
S3	2000	2000	2000	2	0	2	Export	372	Ireland	IRL	899	Areas, nes									25	PULP AND WASTE PAPER	1	No Quantity							29126			0
S3	2000	2000	2000	2	0	2	Export	376	Israel	ISR	0	World	WLD								25	PULP AND WASTE PAPER	1	No Quantity							14088000			0
S3	2000	2000	2000	2	0	2	Export	376	Israel	ISR	76	Brazil	BRA								25	PULP AND WASTE PAPER	1	No Quantity							185000			0
S3	2000	2000	2000	2	0	2	Export	376	Israel	ISR	152	Chile	CHL								25	PULP AND WASTE PAPER	1	No Quantity							101000			0
S3	2000	2000	2000	2	0	2	Export	376	Israel	ISR	156	China	CHN								25	PULP AND WASTE PAPER	1	No Quantity							15000			0
S3	2000	2000	2000	2	0	2	Export	376	Israel	ISR	191	Croatia	HRV								25	PULP AND WASTE PAPER	1	No Quantity							34000			0
S3	2000	2000	2000	2	0	2	Export	376	Israel	ISR	203	Czechia	CZE								25	PULP AND WASTE PAPER	1	No Quantity							245000			0
S3	2000	2000	2000	2	0	2	Export	376	Israel	ISR	246	Finland	FIN								25	PULP AND WASTE PAPER	1	No Quantity							62000			0
S3	2000	2000	2000	2	0	2	Export	376	Israel	ISR	251	France	FRA								25	PULP AND WASTE PAPER	1	No Quantity							303000			0
S3	2000	2000	2000	2	0	2	Export	376	Israel	ISR	276	Germany	DEU								25	PULP AND WASTE PAPER	1	No Quantity							926000			0
S3	2000	2000	2000	2	0	2	Export	376	Israel	ISR	360	Indonesia	IDN								25	PULP AND WASTE PAPER	1	No Quantity							158000			0
S3	2000	2000	2000	2	0	2	Export	376	Israel	ISR	381	Italy	ITA								25	PULP AND WASTE PAPER	1	No Quantity							1056000			0
S3	2000	2000	2000	2	0	2	Export	376	Israel	ISR	392	Japan	JPN								25	PULP AND WASTE PAPER	1	No Quantity							1336000			0
S3	2000	2000	2000	2	0	2	Export	376	Israel	ISR	410	Rep. of Korea	KOR								25	PULP AND WASTE PAPER	1	No Quantity							1681000			0
S3	2000	2000	2000	2	0	2	Export	376	Israel	ISR	484	Mexico	MEX								25	PULP AND WASTE PAPER	1	No Quantity							43000			0
S3	2000	2000	2000	2	0	2	Export	376	Israel	ISR	490	Other Asia, nes									25	PULP AND WASTE PAPER	1	No Quantity							424000			0
S3	2000	2000	2000	2	0	2	Export	376	Israel	ISR	528	Netherlands	NLD								25	PULP AND WASTE PAPER	1	No Quantity							268000			0
S3	2000	2000	2000	2	0	2	Export	376	Israel	ISR	608	Philippines	PHL								25	PULP AND WASTE PAPER	1	No Quantity							561000			0
S3	2000	2000	2000	2	0	2	Export	376	Israel	ISR	637	North America and Central America, nes									25	PULP AND WASTE PAPER	1	No Quantity							330000			0
S3	2000	2000	2000	2	0	2	Export	376	Israel	ISR	699	India	IND								25	PULP AND WASTE PAPER	1	No Quantity							15000			0
S3	2000	2000	2000	2	0	2	Export	376	Israel	ISR	724	Spain	ESP								25	PULP AND WASTE PAPER	1	No Quantity							1794000			0
S3	2000	2000	2000	2	0	2	Export	376	Israel	ISR	757	Switzerland	CHE								25	PULP AND WASTE PAPER	1	No Quantity							87000			0
S3	2000	2000	2000	2	0	2	Export	376	Israel	ISR	764	Thailand	THA								25	PULP AND WASTE PAPER	1	No Quantity							2842000			0
S3	2000	2000	2000	2	0	2	Export	376	Israel	ISR	792	Turkey	TUR								25	PULP AND WASTE PAPER	1	No Quantity							1175000			0
S3	2000	2000	2000	2	0	2	Export	376	Israel	ISR	826	United Kingdom	GBR								25	PULP AND WASTE PAPER	1	No Quantity							84000			0
S3	2000	2000	2000	2	0	2	Export	376	Israel	ISR	842	USA	USA								25	PULP AND WASTE PAPER	1	No Quantity							363000			0
S3	2000	2000	2000	2	0	2	Export	372	Ireland	IRL	0	World	WLD								26	TEXTILE FIBRES	1	No Quantity							107349279			0
S3	2000	2000	2000	2	0	2	Export	372	Ireland	IRL	4	Afghanistan	AFG								26	TEXTILE FIBRES	1	No Quantity							1179			0
S3	2000	2000	2000	2	0	2	Export	372	Ireland	IRL	8	Albania	ALB								26	TEXTILE FIBRES	1	No Quantity							10022			0
S3	2000	2000	2000	2	0	2	Export	372	Ireland	IRL	12	Algeria	DZA								26	TEXTILE FIBRES	1	No Quantity							1179			0
S3	2000	2000	2000	2	0	2	Export	372	Ireland	IRL	24	Angola	AGO								26	TEXTILE FIBRES	1	No Quantity							3892			0
S3	2000	2000	2000	2	0	2	Export	372	Ireland	IRL	28	Antigua and Barbuda	ATG								26	TEXTILE FIBRES	1	No Quantity							1750			0
S3	2000	2000	2000	2	0	2	Export	372	Ireland	IRL	32	Argentina	ARG								26	TEXTILE FIBRES	1	No Quantity							61607			0
S3	2000	2000	2000	2	0	2	Export	372	Ireland	IRL	36	Australia	AUS								26	TEXTILE FIBRES	1	No Quantity							990832			0
S3	2000	2000	2000	2	0	2	Export	372	Ireland	IRL	40	Austria	AUT								26	TEXTILE FIBRES	1	No Quantity							68672			0
S3	2000	2000	2000	2	0	2	Export	372	Ireland	IRL	48	Bahrain	BHR								26	TEXTILE FIBRES	1	No Quantity							7754			0
S3	2000	2000	2000	2	0	2	Export	372	Ireland	IRL	56	Belgium	BEL								26	TEXTILE FIBRES	1	No Quantity							2950949			0
S3	2000	2000	2000	2	0	2	Export	372	Ireland	IRL	60	Bermuda	BMU								26	TEXTILE FIBRES	1	No Quantity							10502			0
S3	2000	2000	2000	2	0	2	Export	372	Ireland	IRL	70	Bosnia Herzegovina	BIH								26	TEXTILE FIBRES	1	No Quantity							2286			0
S3	2000	2000	2000	2	0	2	Export	372	Ireland	IRL	72	Botswana	BWA								26	TEXTILE FIBRES	1	No Quantity							12739			0
S3	2000	2000	2000	2	0	2	Export	372	Ireland	IRL	76	Brazil	BRA								26	TEXTILE FIBRES	1	No Quantity							9567			0
S3	2000	2000	2000	2	0	2	Export	372	Ireland	IRL	92	Br. Virgin Isds	VGB								26	TEXTILE FIBRES	1	No Quantity							3501			0
S3	2000	2000	2000	2	0	2	Export	372	Ireland	IRL	96	Brunei Darussalam	BRN								26	TEXTILE FIBRES	1	No Quantity							2334			0
S3	2000	2000	2000	2	0	2	Export	372	Ireland	IRL	100	Bulgaria	BGR								26	TEXTILE FIBRES	1	No Quantity							350			0
S3	2000	2000	2000	2	0	2	Export	372	Ireland	IRL	112	Belarus	BLR								26	TEXTILE FIBRES	1	No Quantity							124862			0
S3	2000	2000	2000	2	0	2	Export	372	Ireland	IRL	120	Cameroon	CMR								26	TEXTILE FIBRES	1	No Quantity							3396			0
S3	2000	2000	2000	2	0	2	Export	372	Ireland	IRL	124	Canada	CAN								26	TEXTILE FIBRES	1	No Quantity							445700			0
S3	2000	2000	2000	2	0	2	Export	372	Ireland	IRL	136	Cayman Isds	CYM								26	TEXTILE FIBRES	1	No Quantity							1167			0
S3	2000	2000	2000	2	0	2	Export	372	Ireland	IRL	144	Sri Lanka	LKA								26	TEXTILE FIBRES	1	No Quantity							32674			0
S3	2000	2000	2000	2	0	2	Export	372	Ireland	IRL	152	Chile	CHL								26	TEXTILE FIBRES	1	No Quantity							9802			0
S3	2000	2000	2000	2	0	2	Export	372	Ireland	IRL	156	China	CHN								26	TEXTILE FIBRES	1	No Quantity							3178066			0
S3	2000	2000	2000	2	0	2	Export	372	Ireland	IRL	178	Congo	COG								26	TEXTILE FIBRES	1	No Quantity							3164			0
S3	2000	2000	2000	2	0	2	Export	372	Ireland	IRL	180	Dem. Rep. of the Congo	COD								26	TEXTILE FIBRES	1	No Quantity							583			0
S3	2000	2000	2000	2	0	2	Export	372	Ireland	IRL	191	Croatia	HRV								26	TEXTILE FIBRES	1	No Quantity							43673			0
S3	2000	2000	2000	2	0	2	Export	372	Ireland	IRL	196	Cyprus	CYP								26	TEXTILE FIBRES	1	No Quantity							46414			0
S3	2000	2000	2000	2	0	2	Export	372	Ireland	IRL	203	Czechia	CZE								26	TEXTILE FIBRES	1	No Quantity							324821			0
S3	2000	2000	2000	2	0	2	Export	372	Ireland	IRL	204	Benin	BEN								26	TEXTILE FIBRES	1	No Quantity							39417			0
S3	2000	2000	2000	2	0	2	Export	372	Ireland	IRL	208	Denmark	DNK								26	TEXTILE FIBRES	1	No Quantity							243430			0
S3	2000	2000	2000	2	0	2	Export	372	Ireland	IRL	231	Ethiopia	ETH								26	TEXTILE FIBRES	1	No Quantity							17188			0
S3	2000	2000	2000	2	0	2	Export	372	Ireland	IRL	233	Estonia	EST								26	TEXTILE FIBRES	1	No Quantity							1323			0
S3	2000	2000	2000	2	0	2	Export	372	Ireland	IRL	234	Faeroe Isds	FRO								26	TEXTILE FIBRES	1	No Quantity							7212			0
S3	2000	2000	2000	2	0	2	Export	372	Ireland	IRL	246	Finland	FIN								26	TEXTILE FIBRES	1	No Quantity							81962			0
S3	2000	2000	2000	2	0	2	Export	372	Ireland	IRL	251	France	FRA								26	TEXTILE FIBRES	1	No Quantity							3944953			0
S3	2000	2000	2000	2	0	2	Export	372	Ireland	IRL	266	Gabon	GAB								26	TEXTILE FIBRES	1	No Quantity							5835			0
S3	2000	2000	2000	2	0	2	Export	372	Ireland	IRL	276	Germany	DEU								26	TEXTILE FIBRES	1	No Quantity							19401950			0
S3	2000	2000	2000	2	0	2	Export	372	Ireland	IRL	288	Ghana	GHA								26	TEXTILE FIBRES	1	No Quantity							8053			0
S3	2000	2000	2000	2	0	2	Export	372	Ireland	IRL	300	Greece	GRC								26	TEXTILE FIBRES	1	No Quantity							85773			0
S3	2000	2000	2000	2	0	2	Export	372	Ireland	IRL	324	Guinea	GIN								26	TEXTILE FIBRES	1	No Quantity							1167			0
S3	2000	2000	2000	2	0	2	Export	372	Ireland	IRL	344	China, Hong Kong SAR	HKG								26	TEXTILE FIBRES	1	No Quantity							63998			0
S3	2000	2000	2000	2	0	2	Export	372	Ireland	IRL	348	Hungary	HUN								26	TEXTILE FIBRES	1	No Quantity							133852			0
S3	2000	2000	2000	2	0	2	Export	372	Ireland	IRL	352	Iceland	ISL								26	TEXTILE FIBRES	1	No Quantity							23060			0
S3	2000	2000	2000	2	0	2	Export	372	Ireland	IRL	360	Indonesia	IDN								26	TEXTILE FIBRES	1	No Quantity							2917			0
S3	2000	2000	2000	2	0	2	Export	372	Ireland	IRL	364	Iran	IRN								26	TEXTILE FIBRES	1	No Quantity							175			0
S3	2000	2000	2000	2	0	2	Export	372	Ireland	IRL	376	Israel	ISR								26	TEXTILE FIBRES	1	No Quantity							405542			0
S3	2000	2000	2000	2	0	2	Export	372	Ireland	IRL	381	Italy	ITA								26	TEXTILE FIBRES	1	No Quantity							5191060			0
S3	2000	2000	2000	2	0	2	Export	372	Ireland	IRL	384	Côte d'Ivoire	CIV								26	TEXTILE FIBRES	1	No Quantity							292			0
S3	2000	2000	2000	2	0	2	Export	372	Ireland	IRL	388	Jamaica	JAM								26	TEXTILE FIBRES	1	No Quantity							2334			0
S3	2000	2000	2000	2	0	2	Export	372	Ireland	IRL	392	Japan	JPN								26	TEXTILE FIBRES	1	No Quantity							108341			0
S3	2000	2000	2000	2	0	2	Export	372	Ireland	IRL	400	Jordan	JOR								26	TEXTILE FIBRES	1	No Quantity							11770			0
S3	2000	2000	2000	2	0	2	Export	372	Ireland	IRL	404	Kenya	KEN								26	TEXTILE FIBRES	1	No Quantity							5719			0
S3	2000	2000	2000	2	0	2	Export	372	Ireland	IRL	410	Rep. of Korea	KOR								26	TEXTILE FIBRES	1	No Quantity							89554			0
S3	2000	2000	2000	2	0	2	Export	372	Ireland	IRL	414	Kuwait	KWT								26	TEXTILE FIBRES	1	No Quantity							1634			0
S3	2000	2000	2000	2	0	2	Export	372	Ireland	IRL	417	Kyrgyzstan	KGZ								26	TEXTILE FIBRES	1	No Quantity							1750			0
S3	2000	2000	2000	2	0	2	Export	372	Ireland	IRL	428	Latvia	LVA								26	TEXTILE FIBRES	1	No Quantity							8759			0
S3	2000	2000	2000	2	0	2	Export	372	Ireland	IRL	434	Libya	LBY								26	TEXTILE FIBRES	1	No Quantity							6504			0
S3	2000	2000	2000	2	0	2	Export	372	Ireland	IRL	440	Lithuania	LTU								26	TEXTILE FIBRES	1	No Quantity							88225			0
S3	2000	2000	2000	2	0	2	Export	372	Ireland	IRL	454	Malawi	MWI								26	TEXTILE FIBRES	1	No Quantity							5835			0
S3	2000	2000	2000	2	0	2	Export	372	Ireland	IRL	458	Malaysia	MYS								26	TEXTILE FIBRES	1	No Quantity							32994			0
S3	2000	2000	2000	2	0	2	Export	372	Ireland	IRL	470	Malta	MLT								26	TEXTILE FIBRES	1	No Quantity							1050			0
S3	2000	2000	2000	2	0	2	Export	372	Ireland	IRL	484	Mexico	MEX								26	TEXTILE FIBRES	1	No Quantity							14482			0
S3	2000	2000	2000	2	0	2	Export	372	Ireland	IRL	490	Other Asia, nes									26	TEXTILE FIBRES	1	No Quantity							8169			0
S3	2000	2000	2000	2	0	2	Export	372	Ireland	IRL	504	Morocco	MAR								26	TEXTILE FIBRES	1	No Quantity							51591			0
S3	2000	2000	2000	2	0	2	Export	372	Ireland	IRL	508	Mozambique	MOZ								26	TEXTILE FIBRES	1	No Quantity							6621			0
S3	2000	2000	2000	2	0	2	Export	372	Ireland	IRL	512	Oman	OMN								26	TEXTILE FIBRES	1	No Quantity							2067			0
S3	2000	2000	2000	2	0	2	Export	372	Ireland	IRL	516	Namibia	NAM								26	TEXTILE FIBRES	1	No Quantity							3851			0
S3	2000	2000	2000	2	0	2	Export	372	Ireland	IRL	528	Netherlands	NLD								26	TEXTILE FIBRES	1	No Quantity							631760			0
S3	2000	2000	2000	2	0	2	Export	372	Ireland	IRL	554	New Zealand	NZL								26	TEXTILE FIBRES	1	No Quantity							721530			0
S3	2000	2000	2000	2	0	2	Export	372	Ireland	IRL	558	Nicaragua	NIC								26	TEXTILE FIBRES	1	No Quantity							1365			0
S3	2000	2000	2000	2	0	2	Export	372	Ireland	IRL	566	Nigeria	NGA								26	TEXTILE FIBRES	1	No Quantity							1577			0
S3	2000	2000	2000	2	0	2	Export	372	Ireland	IRL	579	Norway	NOR								26	TEXTILE FIBRES	1	No Quantity							377652			0
S3	2000	2000	2000	2	0	2	Export	372	Ireland	IRL	584	Marshall Isds	MHL								26	TEXTILE FIBRES	1	No Quantity							13122			0
S3	2000	2000	2000	2	0	2	Export	372	Ireland	IRL	586	Pakistan	PAK								26	TEXTILE FIBRES	1	No Quantity							256221			0
S3	2000	2000	2000	2	0	2	Export	372	Ireland	IRL	604	Peru	PER								26	TEXTILE FIBRES	1	No Quantity							25951			0
S3	2000	2000	2000	2	0	2	Export	372	Ireland	IRL	608	Philippines	PHL								26	TEXTILE FIBRES	1	No Quantity							4143			0
S3	2000	2000	2000	2	0	2	Export	372	Ireland	IRL	616	Poland	POL								26	TEXTILE FIBRES	1	No Quantity							1082376			0
S3	2000	2000	2000	2	0	2	Export	372	Ireland	IRL	620	Portugal	PRT								26	TEXTILE FIBRES	1	No Quantity							1637203			0
S3	2000	2000	2000	2	0	2	Export	372	Ireland	IRL	634	Qatar	QAT								26	TEXTILE FIBRES	1	No Quantity							1167			0
S3	2000	2000	2000	2	0	2	Export	372	Ireland	IRL	642	Romania	ROU								26	TEXTILE FIBRES	1	No Quantity							30794			0
S3	2000	2000	2000	2	0	2	Export	372	Ireland	IRL	643	Russian Federation	RUS								26	TEXTILE FIBRES	1	No Quantity							28232			0
S3	2000	2000	2000	2	0	2	Export	372	Ireland	IRL	659	Saint Kitts and Nevis	KNA								26	TEXTILE FIBRES	1	No Quantity							5835			0
S3	2000	2000	2000	2	0	2	Export	372	Ireland	IRL	674	San Marino	SMR								26	TEXTILE FIBRES	1	No Quantity							15657			0
S3	2000	2000	2000	2	0	2	Export	372	Ireland	IRL	682	Saudi Arabia	SAU								26	TEXTILE FIBRES	1	No Quantity							36243			0
S3	2000	2000	2000	2	0	2	Export	372	Ireland	IRL	686	Senegal	SEN								26	TEXTILE FIBRES	1	No Quantity							1167			0
S3	2000	2000	2000	2	0	2	Export	372	Ireland	IRL	699	India	IND								26	TEXTILE FIBRES	1	No Quantity							65504			0
S3	2000	2000	2000	2	0	2	Export	372	Ireland	IRL	702	Singapore	SGP								26	TEXTILE FIBRES	1	No Quantity							112230			0
S3	2000	2000	2000	2	0	2	Export	372	Ireland	IRL	705	Slovenia	SVN								26	TEXTILE FIBRES	1	No Quantity							271802			0
S3	2000	2000	2000	2	0	2	Export	372	Ireland	IRL	710	South Africa	ZAF								26	TEXTILE FIBRES	1	No Quantity							591283			0
S3	2000	2000	2000	2	0	2	Export	372	Ireland	IRL	716	Zimbabwe	ZWE								26	TEXTILE FIBRES	1	No Quantity							1750			0
S3	2000	2000	2000	2	0	2	Export	372	Ireland	IRL	724	Spain	ESP								26	TEXTILE FIBRES	1	No Quantity							5553177			0
S3	2000	2000	2000	2	0	2	Export	372	Ireland	IRL	736	Fmr Sudan	SDN								26	TEXTILE FIBRES	1	No Quantity							10036			0
S3	2000	2000	2000	2	0	2	Export	372	Ireland	IRL	740	Suriname	SUR								26	TEXTILE FIBRES	1	No Quantity							100			0
S3	2000	2000	2000	2	0	2	Export	372	Ireland	IRL	752	Sweden	SWE								26	TEXTILE FIBRES	1	No Quantity							81985			0
S3	2000	2000	2000	2	0	2	Export	372	Ireland	IRL	757	Switzerland	CHE								26	TEXTILE FIBRES	1	No Quantity							490025			0
S3	2000	2000	2000	2	0	2	Export	372	Ireland	IRL	760	Syria	SYR								26	TEXTILE FIBRES	1	No Quantity							4432			0
S3	2000	2000	2000	2	0	2	Export	372	Ireland	IRL	764	Thailand	THA								26	TEXTILE FIBRES	1	No Quantity							138120			0
S3	2000	2000	2000	2	0	2	Export	372	Ireland	IRL	768	Togo	TGO								26	TEXTILE FIBRES	1	No Quantity							12650			0
S3	2000	2000	2000	2	0	2	Export	372	Ireland	IRL	776	Tonga	TON								26	TEXTILE FIBRES	1	No Quantity							5835			0
S3	2000	2000	2000	2	0	2	Export	372	Ireland	IRL	780	Trinidad and Tobago	TTO								26	TEXTILE FIBRES	1	No Quantity							1750			0
S3	2000	2000	2000	2	0	2	Export	372	Ireland	IRL	784	United Arab Emirates	ARE								26	TEXTILE FIBRES	1	No Quantity							37279			0
S3	2000	2000	2000	2	0	2	Export	372	Ireland	IRL	788	Tunisia	TUN								26	TEXTILE FIBRES	1	No Quantity							178840			0
S3	2000	2000	2000	2	0	2	Export	372	Ireland	IRL	792	Turkey	TUR								26	TEXTILE FIBRES	1	No Quantity							1549395			0
S3	2000	2000	2000	2	0	2	Export	372	Ireland	IRL	800	Uganda	UGA								26	TEXTILE FIBRES	1	No Quantity							3734			0
S3	2000	2000	2000	2	0	2	Export	372	Ireland	IRL	804	Ukraine	UKR								26	TEXTILE FIBRES	1	No Quantity							10759			0
S3	2000	2000	2000	2	0	2	Export	372	Ireland	IRL	818	Egypt	EGY								26	TEXTILE FIBRES	1	No Quantity							5848			0
S3	2000	2000	2000	2	0	2	Export	372	Ireland	IRL	826	United Kingdom	GBR								26	TEXTILE FIBRES	1	No Quantity							51629277			0
S3	2000	2000	2000	2	0	2	Export	372	Ireland	IRL	834	United Rep. of Tanzania	TZA								26	TEXTILE FIBRES	1	No Quantity							17155			0
S3	2000	2000	2000	2	0	2	Export	372	Ireland	IRL	842	USA	USA								26	TEXTILE FIBRES	1	No Quantity							3163759			0
S3	2000	2000	2000	2	0	2	Export	372	Ireland	IRL	858	Uruguay	URY								26	TEXTILE FIBRES	1	No Quantity							1456			0
S3	2000	2000	2000	2	0	2	Export	372	Ireland	IRL	862	Venezuela	VEN								26	TEXTILE FIBRES	1	No Quantity							1167			0
S3	2000	2000	2000	2	0	2	Export	372	Ireland	IRL	887	Yemen	YEM								26	TEXTILE FIBRES	1	No Quantity							314			0
S3	2000	2000	2000	2	0	2	Export	372	Ireland	IRL	894	Zambia	ZMB								26	TEXTILE FIBRES	1	No Quantity							4236			0
S3	2000	2000	2000	2	0	2	Export	372	Ireland	IRL	899	Areas, nes									26	TEXTILE FIBRES	1	No Quantity							69545			0
S3	2000	2000	2000	2	0	2	Export	376	Israel	ISR	0	World	WLD								26	TEXTILE FIBRES	1	No Quantity							57850000			0
S3	2000	2000	2000	2	0	2	Export	376	Israel	ISR	32	Argentina	ARG								26	TEXTILE FIBRES	1	No Quantity							29000			0
S3	2000	2000	2000	2	0	2	Export	376	Israel	ISR	51	Armenia	ARM								26	TEXTILE FIBRES	1	No Quantity							10000			0
S3	2000	2000	2000	2	0	2	Export	376	Israel	ISR	56	Belgium	BEL								26	TEXTILE FIBRES	1	No Quantity							1899000			0
S3	2000	2000	2000	2	0	2	Export	376	Israel	ISR	76	Brazil	BRA								26	TEXTILE FIBRES	1	No Quantity							2032000			0
S3	2000	2000	2000	2	0	2	Export	376	Israel	ISR	112	Belarus	BLR								26	TEXTILE FIBRES	1	No Quantity							24000			0
S3	2000	2000	2000	2	0	2	Export	376	Israel	ISR	156	China	CHN								26	TEXTILE FIBRES	1	No Quantity							228000			0
S3	2000	2000	2000	2	0	2	Export	376	Israel	ISR	196	Cyprus	CYP								26	TEXTILE FIBRES	1	No Quantity							11000			0
S3	2000	2000	2000	2	0	2	Export	376	Israel	ISR	251	France	FRA								26	TEXTILE FIBRES	1	No Quantity							343000			0
S3	2000	2000	2000	2	0	2	Export	376	Israel	ISR	276	Germany	DEU								26	TEXTILE FIBRES	1	No Quantity							11140000			0
S3	2000	2000	2000	2	0	2	Export	376	Israel	ISR	300	Greece	GRC								26	TEXTILE FIBRES	1	No Quantity							10000			0
S3	2000	2000	2000	2	0	2	Export	376	Israel	ISR	372	Ireland	IRL								26	TEXTILE FIBRES	1	No Quantity							79000			0
S3	2000	2000	2000	2	0	2	Export	376	Israel	ISR	381	Italy	ITA								26	TEXTILE FIBRES	1	No Quantity							10847000			0
S3	2000	2000	2000	2	0	2	Export	376	Israel	ISR	392	Japan	JPN								26	TEXTILE FIBRES	1	No Quantity							31000			0
S3	2000	2000	2000	2	0	2	Export	376	Israel	ISR	620	Portugal	PRT								26	TEXTILE FIBRES	1	No Quantity							1822000			0
S3	2000	2000	2000	2	0	2	Export	376	Israel	ISR	642	Romania	ROU								26	TEXTILE FIBRES	1	No Quantity							331000			0
S3	2000	2000	2000	2	0	2	Export	376	Israel	ISR	643	Russian Federation	RUS								26	TEXTILE FIBRES	1	No Quantity							67000			0
S3	2000	2000	2000	2	0	2	Export	376	Israel	ISR	699	India	IND								26	TEXTILE FIBRES	1	No Quantity							285000			0
S3	2000	2000	2000	2	0	2	Export	376	Israel	ISR	702	Singapore	SGP								26	TEXTILE FIBRES	1	No Quantity							106000			0
S3	2000	2000	2000	2	0	2	Export	376	Israel	ISR	705	Slovenia	SVN								26	TEXTILE FIBRES	1	No Quantity							98000			0
S3	2000	2000	2000	2	0	2	Export	376	Israel	ISR	710	South Africa	ZAF								26	TEXTILE FIBRES	1	No Quantity							849000			0
S3	2000	2000	2000	2	0	2	Export	376	Israel	ISR	724	Spain	ESP								26	TEXTILE FIBRES	1	No Quantity							812000			0
S3	2000	2000	2000	2	0	2	Export	376	Israel	ISR	757	Switzerland	CHE								26	TEXTILE FIBRES	1	No Quantity							152000			0
S3	2000	2000	2000	2	0	2	Export	376	Israel	ISR	764	Thailand	THA								26	TEXTILE FIBRES	1	No Quantity							192000			0
S3	2000	2000	2000	2	0	2	Export	376	Israel	ISR	792	Turkey	TUR								26	TEXTILE FIBRES	1	No Quantity							24500000			0
S3	2000	2000	2000	2	0	2	Export	376	Israel	ISR	804	Ukraine	UKR								26	TEXTILE FIBRES	1	No Quantity							467000			0
S3	2000	2000	2000	2	0	2	Export	376	Israel	ISR	818	Egypt	EGY								26	TEXTILE FIBRES	1	No Quantity							1038000			0
S3	2000	2000	2000	2	0	2	Export	376	Israel	ISR	826	United Kingdom	GBR								26	TEXTILE FIBRES	1	No Quantity							57000			0
S3	2000	2000	2000	2	0	2	Export	376	Israel	ISR	842	USA	USA								26	TEXTILE FIBRES	1	No Quantity							355000			0
S3	2000	2000	2000	2	0	2	Export	376	Israel	ISR	891	Serbia and Montenegro	SCG								26	TEXTILE FIBRES	1	No Quantity							36000			0
S3	2000	2000	2000	2	0	2	Export	372	Ireland	IRL	0	World	WLD								27	CRUDE FERTILIZER,MINERAL	1	No Quantity							29879682			0
S3	2000	2000	2000	2	0	2	Export	372	Ireland	IRL	32	Argentina	ARG								27	CRUDE FERTILIZER,MINERAL	1	No Quantity							56438			0
S3	2000	2000	2000	2	0	2	Export	372	Ireland	IRL	36	Australia	AUS								27	CRUDE FERTILIZER,MINERAL	1	No Quantity							469690			0
S3	2000	2000	2000	2	0	2	Export	372	Ireland	IRL	40	Austria	AUT								27	CRUDE FERTILIZER,MINERAL	1	No Quantity							124884			0
S3	2000	2000	2000	2	0	2	Export	372	Ireland	IRL	56	Belgium	BEL								27	CRUDE FERTILIZER,MINERAL	1	No Quantity							2120609			0
S3	2000	2000	2000	2	0	2	Export	372	Ireland	IRL	100	Bulgaria	BGR								27	CRUDE FERTILIZER,MINERAL	1	No Quantity							2134			0
S3	2000	2000	2000	2	0	2	Export	372	Ireland	IRL	124	Canada	CAN								27	CRUDE FERTILIZER,MINERAL	1	No Quantity							266500			0
S3	2000	2000	2000	2	0	2	Export	372	Ireland	IRL	152	Chile	CHL								27	CRUDE FERTILIZER,MINERAL	1	No Quantity							6881			0
S3	2000	2000	2000	2	0	2	Export	372	Ireland	IRL	156	China	CHN								27	CRUDE FERTILIZER,MINERAL	1	No Quantity							184446			0
S3	2000	2000	2000	2	0	2	Export	372	Ireland	IRL	170	Colombia	COL								27	CRUDE FERTILIZER,MINERAL	1	No Quantity							75641			0
S3	2000	2000	2000	2	0	2	Export	372	Ireland	IRL	208	Denmark	DNK								27	CRUDE FERTILIZER,MINERAL	1	No Quantity							328047			0
S3	2000	2000	2000	2	0	2	Export	372	Ireland	IRL	246	Finland	FIN								27	CRUDE FERTILIZER,MINERAL	1	No Quantity							6016			0
S3	2000	2000	2000	2	0	2	Export	372	Ireland	IRL	251	France	FRA								27	CRUDE FERTILIZER,MINERAL	1	No Quantity							14776			0
S3	2000	2000	2000	2	0	2	Export	372	Ireland	IRL	276	Germany	DEU								27	CRUDE FERTILIZER,MINERAL	1	No Quantity							2717062			0
S3	2000	2000	2000	2	0	2	Export	372	Ireland	IRL	344	China, Hong Kong SAR	HKG								27	CRUDE FERTILIZER,MINERAL	1	No Quantity							54261			0
S3	2000	2000	2000	2	0	2	Export	372	Ireland	IRL	352	Iceland	ISL								27	CRUDE FERTILIZER,MINERAL	1	No Quantity							1781			0
S3	2000	2000	2000	2	0	2	Export	372	Ireland	IRL	376	Israel	ISR								27	CRUDE FERTILIZER,MINERAL	1	No Quantity							11294			0
S3	2000	2000	2000	2	0	2	Export	372	Ireland	IRL	381	Italy	ITA								27	CRUDE FERTILIZER,MINERAL	1	No Quantity							17828			0
S3	2000	2000	2000	2	0	2	Export	372	Ireland	IRL	392	Japan	JPN								27	CRUDE FERTILIZER,MINERAL	1	No Quantity							836697			0
S3	2000	2000	2000	2	0	2	Export	372	Ireland	IRL	404	Kenya	KEN								27	CRUDE FERTILIZER,MINERAL	1	No Quantity							128709			0
S3	2000	2000	2000	2	0	2	Export	372	Ireland	IRL	410	Rep. of Korea	KOR								27	CRUDE FERTILIZER,MINERAL	1	No Quantity							1810101			0
S3	2000	2000	2000	2	0	2	Export	372	Ireland	IRL	414	Kuwait	KWT								27	CRUDE FERTILIZER,MINERAL	1	No Quantity							12059			0
S3	2000	2000	2000	2	0	2	Export	372	Ireland	IRL	434	Libya	LBY								27	CRUDE FERTILIZER,MINERAL	1	No Quantity							351			0
S3	2000	2000	2000	2	0	2	Export	372	Ireland	IRL	446	China, Macao SAR	MAC								27	CRUDE FERTILIZER,MINERAL	1	No Quantity							3155			0
S3	2000	2000	2000	2	0	2	Export	372	Ireland	IRL	458	Malaysia	MYS								27	CRUDE FERTILIZER,MINERAL	1	No Quantity							27226			0
S3	2000	2000	2000	2	0	2	Export	372	Ireland	IRL	490	Other Asia, nes									27	CRUDE FERTILIZER,MINERAL	1	No Quantity							188736			0
S3	2000	2000	2000	2	0	2	Export	372	Ireland	IRL	528	Netherlands	NLD								27	CRUDE FERTILIZER,MINERAL	1	No Quantity							97935			0
S3	2000	2000	2000	2	0	2	Export	372	Ireland	IRL	554	New Zealand	NZL								27	CRUDE FERTILIZER,MINERAL	1	No Quantity							36539			0
S3	2000	2000	2000	2	0	2	Export	372	Ireland	IRL	568	Other Europe, nes									27	CRUDE FERTILIZER,MINERAL	1	No Quantity							448			0
S3	2000	2000	2000	2	0	2	Export	372	Ireland	IRL	579	Norway	NOR								27	CRUDE FERTILIZER,MINERAL	1	No Quantity							12019			0
S3	2000	2000	2000	2	0	2	Export	372	Ireland	IRL	586	Pakistan	PAK								27	CRUDE FERTILIZER,MINERAL	1	No Quantity							31282			0
S3	2000	2000	2000	2	0	2	Export	372	Ireland	IRL	608	Philippines	PHL								27	CRUDE FERTILIZER,MINERAL	1	No Quantity							1084			0
S3	2000	2000	2000	2	0	2	Export	372	Ireland	IRL	616	Poland	POL								27	CRUDE FERTILIZER,MINERAL	1	No Quantity							762			0
S3	2000	2000	2000	2	0	2	Export	372	Ireland	IRL	620	Portugal	PRT								27	CRUDE FERTILIZER,MINERAL	1	No Quantity							4769			0
S3	2000	2000	2000	2	0	2	Export	372	Ireland	IRL	642	Romania	ROU								27	CRUDE FERTILIZER,MINERAL	1	No Quantity							53372			0
S3	2000	2000	2000	2	0	2	Export	372	Ireland	IRL	643	Russian Federation	RUS								27	CRUDE FERTILIZER,MINERAL	1	No Quantity							10347			0
S3	2000	2000	2000	2	0	2	Export	372	Ireland	IRL	682	Saudi Arabia	SAU								27	CRUDE FERTILIZER,MINERAL	1	No Quantity							317516			0
S3	2000	2000	2000	2	0	2	Export	372	Ireland	IRL	699	India	IND								27	CRUDE FERTILIZER,MINERAL	1	No Quantity							794167			0
S3	2000	2000	2000	2	0	2	Export	372	Ireland	IRL	702	Singapore	SGP								27	CRUDE FERTILIZER,MINERAL	1	No Quantity							12889			0
S3	2000	2000	2000	2	0	2	Export	372	Ireland	IRL	703	Slovakia	SVK								27	CRUDE FERTILIZER,MINERAL	1	No Quantity							8907			0
S3	2000	2000	2000	2	0	2	Export	372	Ireland	IRL	705	Slovenia	SVN								27	CRUDE FERTILIZER,MINERAL	1	No Quantity							44047			0
S3	2000	2000	2000	2	0	2	Export	372	Ireland	IRL	710	South Africa	ZAF								27	CRUDE FERTILIZER,MINERAL	1	No Quantity							1848480			0
S3	2000	2000	2000	2	0	2	Export	372	Ireland	IRL	716	Zimbabwe	ZWE								27	CRUDE FERTILIZER,MINERAL	1	No Quantity							26513			0
S3	2000	2000	2000	2	0	2	Export	372	Ireland	IRL	724	Spain	ESP								27	CRUDE FERTILIZER,MINERAL	1	No Quantity							2495			0
S3	2000	2000	2000	2	0	2	Export	372	Ireland	IRL	752	Sweden	SWE								27	CRUDE FERTILIZER,MINERAL	1	No Quantity							14422			0
S3	2000	2000	2000	2	0	2	Export	372	Ireland	IRL	757	Switzerland	CHE								27	CRUDE FERTILIZER,MINERAL	1	No Quantity							309781			0
S3	2000	2000	2000	2	0	2	Export	372	Ireland	IRL	764	Thailand	THA								27	CRUDE FERTILIZER,MINERAL	1	No Quantity							308437			0
S3	2000	2000	2000	2	0	2	Export	372	Ireland	IRL	784	United Arab Emirates	ARE								27	CRUDE FERTILIZER,MINERAL	1	No Quantity							70834			0
S3	2000	2000	2000	2	0	2	Export	372	Ireland	IRL	792	Turkey	TUR								27	CRUDE FERTILIZER,MINERAL	1	No Quantity							13644			0
S3	2000	2000	2000	2	0	2	Export	372	Ireland	IRL	826	United Kingdom	GBR								27	CRUDE FERTILIZER,MINERAL	1	No Quantity							13604439			0
S3	2000	2000	2000	2	0	2	Export	372	Ireland	IRL	842	USA	USA								27	CRUDE FERTILIZER,MINERAL	1	No Quantity							2786852			0
S3	2000	2000	2000	2	0	2	Export	372	Ireland	IRL	862	Venezuela	VEN								27	CRUDE FERTILIZER,MINERAL	1	No Quantity							2377			0
S3	2000	2000	2000	2	0	2	Export	376	Israel	ISR	0	World	WLD								27	CRUDE FERTILIZER,MINERAL	1	No Quantity							175181000			0
S3	2000	2000	2000	2	0	2	Export	376	Israel	ISR	32	Argentina	ARG								27	CRUDE FERTILIZER,MINERAL	1	No Quantity							52000			0
S3	2000	2000	2000	2	0	2	Export	376	Israel	ISR	36	Australia	AUS								27	CRUDE FERTILIZER,MINERAL	1	No Quantity							1451000			0
S3	2000	2000	2000	2	0	2	Export	376	Israel	ISR	40	Austria	AUT								27	CRUDE FERTILIZER,MINERAL	1	No Quantity							1337000			0
S3	2000	2000	2000	2	0	2	Export	376	Israel	ISR	56	Belgium	BEL								27	CRUDE FERTILIZER,MINERAL	1	No Quantity							66097000			0
S3	2000	2000	2000	2	0	2	Export	376	Israel	ISR	60	Bermuda	BMU								27	CRUDE FERTILIZER,MINERAL	1	No Quantity							24000			0
S3	2000	2000	2000	2	0	2	Export	376	Israel	ISR	76	Brazil	BRA								27	CRUDE FERTILIZER,MINERAL	1	No Quantity							23434000			0
S3	2000	2000	2000	2	0	2	Export	376	Israel	ISR	100	Bulgaria	BGR								27	CRUDE FERTILIZER,MINERAL	1	No Quantity							759000			0
S3	2000	2000	2000	2	0	2	Export	376	Israel	ISR	124	Canada	CAN								27	CRUDE FERTILIZER,MINERAL	1	No Quantity							235000			0
S3	2000	2000	2000	2	0	2	Export	376	Israel	ISR	144	Sri Lanka	LKA								27	CRUDE FERTILIZER,MINERAL	1	No Quantity							16000			0
S3	2000	2000	2000	2	0	2	Export	376	Israel	ISR	152	Chile	CHL								27	CRUDE FERTILIZER,MINERAL	1	No Quantity							156000			0
S3	2000	2000	2000	2	0	2	Export	376	Israel	ISR	156	China	CHN								27	CRUDE FERTILIZER,MINERAL	1	No Quantity							35000			0
S3	2000	2000	2000	2	0	2	Export	376	Israel	ISR	196	Cyprus	CYP								27	CRUDE FERTILIZER,MINERAL	1	No Quantity							119000			0
S3	2000	2000	2000	2	0	2	Export	376	Israel	ISR	203	Czechia	CZE								27	CRUDE FERTILIZER,MINERAL	1	No Quantity							102000			0
S3	2000	2000	2000	2	0	2	Export	376	Israel	ISR	208	Denmark	DNK								27	CRUDE FERTILIZER,MINERAL	1	No Quantity							90000			0
S3	2000	2000	2000	2	0	2	Export	376	Israel	ISR	251	France	FRA								27	CRUDE FERTILIZER,MINERAL	1	No Quantity							1196000			0
S3	2000	2000	2000	2	0	2	Export	376	Israel	ISR	276	Germany	DEU								27	CRUDE FERTILIZER,MINERAL	1	No Quantity							889000			0
S3	2000	2000	2000	2	0	2	Export	376	Israel	ISR	300	Greece	GRC								27	CRUDE FERTILIZER,MINERAL	1	No Quantity							642000			0
S3	2000	2000	2000	2	0	2	Export	376	Israel	ISR	344	China, Hong Kong SAR	HKG								27	CRUDE FERTILIZER,MINERAL	1	No Quantity							151000			0
S3	2000	2000	2000	2	0	2	Export	376	Israel	ISR	348	Hungary	HUN								27	CRUDE FERTILIZER,MINERAL	1	No Quantity							39000			0
S3	2000	2000	2000	2	0	2	Export	376	Israel	ISR	360	Indonesia	IDN								27	CRUDE FERTILIZER,MINERAL	1	No Quantity							2367000			0
S3	2000	2000	2000	2	0	2	Export	376	Israel	ISR	372	Ireland	IRL								27	CRUDE FERTILIZER,MINERAL	1	No Quantity							90000			0
S3	2000	2000	2000	2	0	2	Export	376	Israel	ISR	381	Italy	ITA								27	CRUDE FERTILIZER,MINERAL	1	No Quantity							3077000			0
S3	2000	2000	2000	2	0	2	Export	376	Israel	ISR	392	Japan	JPN								27	CRUDE FERTILIZER,MINERAL	1	No Quantity							1665000			0
S3	2000	2000	2000	2	0	2	Export	376	Israel	ISR	400	Jordan	JOR								27	CRUDE FERTILIZER,MINERAL	1	No Quantity							944000			0
S3	2000	2000	2000	2	0	2	Export	376	Israel	ISR	404	Kenya	KEN								27	CRUDE FERTILIZER,MINERAL	1	No Quantity							112000			0
S3	2000	2000	2000	2	0	2	Export	376	Israel	ISR	410	Rep. of Korea	KOR								27	CRUDE FERTILIZER,MINERAL	1	No Quantity							268000			0
S3	2000	2000	2000	2	0	2	Export	376	Israel	ISR	458	Malaysia	MYS								27	CRUDE FERTILIZER,MINERAL	1	No Quantity							4000			0
S3	2000	2000	2000	2	0	2	Export	376	Israel	ISR	470	Malta	MLT								27	CRUDE FERTILIZER,MINERAL	1	No Quantity							51000			0
S3	2000	2000	2000	2	0	2	Export	376	Israel	ISR	480	Mauritius	MUS								27	CRUDE FERTILIZER,MINERAL	1	No Quantity							29000			0
S3	2000	2000	2000	2	0	2	Export	376	Israel	ISR	484	Mexico	MEX								27	CRUDE FERTILIZER,MINERAL	1	No Quantity							18000			0
S3	2000	2000	2000	2	0	2	Export	376	Israel	ISR	490	Other Asia, nes									27	CRUDE FERTILIZER,MINERAL	1	No Quantity							2254000			0
S3	2000	2000	2000	2	0	2	Export	376	Israel	ISR	528	Netherlands	NLD								27	CRUDE FERTILIZER,MINERAL	1	No Quantity							12877000			0
S3	2000	2000	2000	2	0	2	Export	376	Israel	ISR	566	Nigeria	NGA								27	CRUDE FERTILIZER,MINERAL	1	No Quantity							252000			0
S3	2000	2000	2000	2	0	2	Export	376	Israel	ISR	579	Norway	NOR								27	CRUDE FERTILIZER,MINERAL	1	No Quantity							3000			0
S3	2000	2000	2000	2	0	2	Export	376	Israel	ISR	591	Panama	PAN								27	CRUDE FERTILIZER,MINERAL	1	No Quantity							3000			0
S3	2000	2000	2000	2	0	2	Export	376	Israel	ISR	608	Philippines	PHL								27	CRUDE FERTILIZER,MINERAL	1	No Quantity							307000			0
S3	2000	2000	2000	2	0	2	Export	376	Israel	ISR	616	Poland	POL								27	CRUDE FERTILIZER,MINERAL	1	No Quantity							299000			0
S3	2000	2000	2000	2	0	2	Export	376	Israel	ISR	620	Portugal	PRT								27	CRUDE FERTILIZER,MINERAL	1	No Quantity							845000			0
S3	2000	2000	2000	2	0	2	Export	376	Israel	ISR	642	Romania	ROU								27	CRUDE FERTILIZER,MINERAL	1	No Quantity							1011000			0
S3	2000	2000	2000	2	0	2	Export	376	Israel	ISR	643	Russian Federation	RUS								27	CRUDE FERTILIZER,MINERAL	1	No Quantity							19000			0
S3	2000	2000	2000	2	0	2	Export	376	Israel	ISR	699	India	IND								27	CRUDE FERTILIZER,MINERAL	1	No Quantity							21097000			0
S3	2000	2000	2000	2	0	2	Export	376	Israel	ISR	702	Singapore	SGP								27	CRUDE FERTILIZER,MINERAL	1	No Quantity							287000			0
S3	2000	2000	2000	2	0	2	Export	376	Israel	ISR	704	Viet Nam	VNM								27	CRUDE FERTILIZER,MINERAL	1	No Quantity							768000			0
S3	2000	2000	2000	2	0	2	Export	376	Israel	ISR	705	Slovenia	SVN								27	CRUDE FERTILIZER,MINERAL	1	No Quantity							630000			0
S3	2000	2000	2000	2	0	2	Export	376	Israel	ISR	710	South Africa	ZAF								27	CRUDE FERTILIZER,MINERAL	1	No Quantity							1633000			0
S3	2000	2000	2000	2	0	2	Export	376	Israel	ISR	724	Spain	ESP								27	CRUDE FERTILIZER,MINERAL	1	No Quantity							4020000			0
S3	2000	2000	2000	2	0	2	Export	376	Israel	ISR	748	Swaziland	SWZ								27	CRUDE FERTILIZER,MINERAL	1	No Quantity							61000			0
S3	2000	2000	2000	2	0	2	Export	376	Israel	ISR	752	Sweden	SWE								27	CRUDE FERTILIZER,MINERAL	1	No Quantity							27000			0
S3	2000	2000	2000	2	0	2	Export	376	Israel	ISR	757	Switzerland	CHE								27	CRUDE FERTILIZER,MINERAL	1	No Quantity							7041000			0
S3	2000	2000	2000	2	0	2	Export	376	Israel	ISR	764	Thailand	THA								27	CRUDE FERTILIZER,MINERAL	1	No Quantity							612000			0
S3	2000	2000	2000	2	0	2	Export	376	Israel	ISR	784	United Arab Emirates	ARE								27	CRUDE FERTILIZER,MINERAL	1	No Quantity							42000			0
S3	2000	2000	2000	2	0	2	Export	376	Israel	ISR	792	Turkey	TUR								27	CRUDE FERTILIZER,MINERAL	1	No Quantity							2861000			0
S3	2000	2000	2000	2	0	2	Export	376	Israel	ISR	804	Ukraine	UKR								27	CRUDE FERTILIZER,MINERAL	1	No Quantity							33000			0
S3	2000	2000	2000	2	0	2	Export	376	Israel	ISR	818	Egypt	EGY								27	CRUDE FERTILIZER,MINERAL	1	No Quantity							1672000			0
S3	2000	2000	2000	2	0	2	Export	376	Israel	ISR	826	United Kingdom	GBR								27	CRUDE FERTILIZER,MINERAL	1	No Quantity							5582000			0
S3	2000	2000	2000	2	0	2	Export	376	Israel	ISR	842	USA	USA								27	CRUDE FERTILIZER,MINERAL	1	No Quantity							5346000			0
S3	2000	2000	2000	2	0	2	Export	376	Israel	ISR	899	Areas, nes									27	CRUDE FERTILIZER,MINERAL	1	No Quantity							150000			0
S3	2000	2000	2000	2	0	2	Export	372	Ireland	IRL	0	World	WLD								28	METALLIFEROUS ORE,SCRAP	1	No Quantity							474842660			0
S3	2000	2000	2000	2	0	2	Export	372	Ireland	IRL	36	Australia	AUS								28	METALLIFEROUS ORE,SCRAP	1	No Quantity							96810			0
S3	2000	2000	2000	2	0	2	Export	372	Ireland	IRL	40	Austria	AUT								28	METALLIFEROUS ORE,SCRAP	1	No Quantity							8150			0
S3	2000	2000	2000	2	0	2	Export	372	Ireland	IRL	56	Belgium	BEL								28	METALLIFEROUS ORE,SCRAP	1	No Quantity							33643957			0
S3	2000	2000	2000	2	0	2	Export	372	Ireland	IRL	76	Brazil	BRA								28	METALLIFEROUS ORE,SCRAP	1	No Quantity							3218			0
S3	2000	2000	2000	2	0	2	Export	372	Ireland	IRL	100	Bulgaria	BGR								28	METALLIFEROUS ORE,SCRAP	1	No Quantity							632630			0
S3	2000	2000	2000	2	0	2	Export	372	Ireland	IRL	124	Canada	CAN								28	METALLIFEROUS ORE,SCRAP	1	No Quantity							2156			0
S3	2000	2000	2000	2	0	2	Export	372	Ireland	IRL	156	China	CHN								28	METALLIFEROUS ORE,SCRAP	1	No Quantity							529910			0
S3	2000	2000	2000	2	0	2	Export	372	Ireland	IRL	192	Cuba	CUB								28	METALLIFEROUS ORE,SCRAP	1	No Quantity							346331			0
S3	2000	2000	2000	2	0	2	Export	372	Ireland	IRL	208	Denmark	DNK								28	METALLIFEROUS ORE,SCRAP	1	No Quantity							381203			0
S3	2000	2000	2000	2	0	2	Export	372	Ireland	IRL	246	Finland	FIN								28	METALLIFEROUS ORE,SCRAP	1	No Quantity							19692535			0
S3	2000	2000	2000	2	0	2	Export	372	Ireland	IRL	251	France	FRA								28	METALLIFEROUS ORE,SCRAP	1	No Quantity							33406906			0
S3	2000	2000	2000	2	0	2	Export	372	Ireland	IRL	276	Germany	DEU								28	METALLIFEROUS ORE,SCRAP	1	No Quantity							4539007			0
S3	2000	2000	2000	2	0	2	Export	372	Ireland	IRL	344	China, Hong Kong SAR	HKG								28	METALLIFEROUS ORE,SCRAP	1	No Quantity							251141			0
S3	2000	2000	2000	2	0	2	Export	372	Ireland	IRL	376	Israel	ISR								28	METALLIFEROUS ORE,SCRAP	1	No Quantity							5770			0
S3	2000	2000	2000	2	0	2	Export	372	Ireland	IRL	381	Italy	ITA								28	METALLIFEROUS ORE,SCRAP	1	No Quantity							15378818			0
S3	2000	2000	2000	2	0	2	Export	372	Ireland	IRL	392	Japan	JPN								28	METALLIFEROUS ORE,SCRAP	1	No Quantity							6884			0
S3	2000	2000	2000	2	0	2	Export	372	Ireland	IRL	410	Rep. of Korea	KOR								28	METALLIFEROUS ORE,SCRAP	1	No Quantity							3147			0
S3	2000	2000	2000	2	0	2	Export	372	Ireland	IRL	428	Latvia	LVA								28	METALLIFEROUS ORE,SCRAP	1	No Quantity							30154			0
S3	2000	2000	2000	2	0	2	Export	372	Ireland	IRL	458	Malaysia	MYS								28	METALLIFEROUS ORE,SCRAP	1	No Quantity							16234			0
S3	2000	2000	2000	2	0	2	Export	372	Ireland	IRL	490	Other Asia, nes									28	METALLIFEROUS ORE,SCRAP	1	No Quantity							31089			0
S3	2000	2000	2000	2	0	2	Export	372	Ireland	IRL	504	Morocco	MAR								28	METALLIFEROUS ORE,SCRAP	1	No Quantity							240611			0
S3	2000	2000	2000	2	0	2	Export	372	Ireland	IRL	528	Netherlands	NLD								28	METALLIFEROUS ORE,SCRAP	1	No Quantity							133133811			0
S3	2000	2000	2000	2	0	2	Export	372	Ireland	IRL	566	Nigeria	NGA								28	METALLIFEROUS ORE,SCRAP	1	No Quantity							4668			0
S3	2000	2000	2000	2	0	2	Export	372	Ireland	IRL	579	Norway	NOR								28	METALLIFEROUS ORE,SCRAP	1	No Quantity							70524807			0
S3	2000	2000	2000	2	0	2	Export	372	Ireland	IRL	586	Pakistan	PAK								28	METALLIFEROUS ORE,SCRAP	1	No Quantity							58216			0
S3	2000	2000	2000	2	0	2	Export	372	Ireland	IRL	616	Poland	POL								28	METALLIFEROUS ORE,SCRAP	1	No Quantity							14106363			0
S3	2000	2000	2000	2	0	2	Export	372	Ireland	IRL	620	Portugal	PRT								28	METALLIFEROUS ORE,SCRAP	1	No Quantity							488362			0
S3	2000	2000	2000	2	0	2	Export	372	Ireland	IRL	642	Romania	ROU								28	METALLIFEROUS ORE,SCRAP	1	No Quantity							2031473			0
S3	2000	2000	2000	2	0	2	Export	372	Ireland	IRL	643	Russian Federation	RUS								28	METALLIFEROUS ORE,SCRAP	1	No Quantity							10051506			0
S3	2000	2000	2000	2	0	2	Export	372	Ireland	IRL	699	India	IND								28	METALLIFEROUS ORE,SCRAP	1	No Quantity							144674			0
S3	2000	2000	2000	2	0	2	Export	372	Ireland	IRL	703	Slovakia	SVK								28	METALLIFEROUS ORE,SCRAP	1	No Quantity							1345577			0
S3	2000	2000	2000	2	0	2	Export	372	Ireland	IRL	710	South Africa	ZAF								28	METALLIFEROUS ORE,SCRAP	1	No Quantity							1448606			0
S3	2000	2000	2000	2	0	2	Export	372	Ireland	IRL	724	Spain	ESP								28	METALLIFEROUS ORE,SCRAP	1	No Quantity							11862949			0
S3	2000	2000	2000	2	0	2	Export	372	Ireland	IRL	752	Sweden	SWE								28	METALLIFEROUS ORE,SCRAP	1	No Quantity							9857114			0
S3	2000	2000	2000	2	0	2	Export	372	Ireland	IRL	757	Switzerland	CHE								28	METALLIFEROUS ORE,SCRAP	1	No Quantity							5804694			0
S3	2000	2000	2000	2	0	2	Export	372	Ireland	IRL	764	Thailand	THA								28	METALLIFEROUS ORE,SCRAP	1	No Quantity							19404			0
S3	2000	2000	2000	2	0	2	Export	372	Ireland	IRL	818	Egypt	EGY								28	METALLIFEROUS ORE,SCRAP	1	No Quantity							858896			0
S3	2000	2000	2000	2	0	2	Export	372	Ireland	IRL	826	United Kingdom	GBR								28	METALLIFEROUS ORE,SCRAP	1	No Quantity							101558943			0
S3	2000	2000	2000	2	0	2	Export	372	Ireland	IRL	842	USA	USA								28	METALLIFEROUS ORE,SCRAP	1	No Quantity							709859			0
S3	2000	2000	2000	2	0	2	Export	372	Ireland	IRL	899	Areas, nes									28	METALLIFEROUS ORE,SCRAP	1	No Quantity							1586076			0
S3	2000	2000	2000	2	0	2	Export	376	Israel	ISR	0	World	WLD								28	METALLIFEROUS ORE,SCRAP	1	No Quantity							52791000			0
S3	2000	2000	2000	2	0	2	Export	376	Israel	ISR	40	Austria	AUT								28	METALLIFEROUS ORE,SCRAP	1	No Quantity							41000			0
S3	2000	2000	2000	2	0	2	Export	376	Israel	ISR	56	Belgium	BEL								28	METALLIFEROUS ORE,SCRAP	1	No Quantity							2499000			0
S3	2000	2000	2000	2	0	2	Export	376	Israel	ISR	124	Canada	CAN								28	METALLIFEROUS ORE,SCRAP	1	No Quantity							121000			0
S3	2000	2000	2000	2	0	2	Export	376	Israel	ISR	156	China	CHN								28	METALLIFEROUS ORE,SCRAP	1	No Quantity							2228000			0
S3	2000	2000	2000	2	0	2	Export	376	Israel	ISR	196	Cyprus	CYP								28	METALLIFEROUS ORE,SCRAP	1	No Quantity							12000			0
S3	2000	2000	2000	2	0	2	Export	376	Israel	ISR	246	Finland	FIN								28	METALLIFEROUS ORE,SCRAP	1	No Quantity							174000			0
S3	2000	2000	2000	2	0	2	Export	376	Israel	ISR	251	France	FRA								28	METALLIFEROUS ORE,SCRAP	1	No Quantity							550000			0
S3	2000	2000	2000	2	0	2	Export	376	Israel	ISR	276	Germany	DEU								28	METALLIFEROUS ORE,SCRAP	1	No Quantity							2970000			0
S3	2000	2000	2000	2	0	2	Export	376	Israel	ISR	288	Ghana	GHA								28	METALLIFEROUS ORE,SCRAP	1	No Quantity							43000			0
S3	2000	2000	2000	2	0	2	Export	376	Israel	ISR	300	Greece	GRC								28	METALLIFEROUS ORE,SCRAP	1	No Quantity							2556000			0
S3	2000	2000	2000	2	0	2	Export	376	Israel	ISR	344	China, Hong Kong SAR	HKG								28	METALLIFEROUS ORE,SCRAP	1	No Quantity							455000			0
S3	2000	2000	2000	2	0	2	Export	376	Israel	ISR	372	Ireland	IRL								28	METALLIFEROUS ORE,SCRAP	1	No Quantity							205000			0
S3	2000	2000	2000	2	0	2	Export	376	Israel	ISR	381	Italy	ITA								28	METALLIFEROUS ORE,SCRAP	1	No Quantity							1061000			0
S3	2000	2000	2000	2	0	2	Export	376	Israel	ISR	384	Côte d'Ivoire	CIV								28	METALLIFEROUS ORE,SCRAP	1	No Quantity							42000			0
S3	2000	2000	2000	2	0	2	Export	376	Israel	ISR	392	Japan	JPN								28	METALLIFEROUS ORE,SCRAP	1	No Quantity							8742000			0
S3	2000	2000	2000	2	0	2	Export	376	Israel	ISR	400	Jordan	JOR								28	METALLIFEROUS ORE,SCRAP	1	No Quantity							418000			0
S3	2000	2000	2000	2	0	2	Export	376	Israel	ISR	410	Rep. of Korea	KOR								28	METALLIFEROUS ORE,SCRAP	1	No Quantity							7460000			0
S3	2000	2000	2000	2	0	2	Export	376	Israel	ISR	458	Malaysia	MYS								28	METALLIFEROUS ORE,SCRAP	1	No Quantity							139000			0
S3	2000	2000	2000	2	0	2	Export	376	Israel	ISR	484	Mexico	MEX								28	METALLIFEROUS ORE,SCRAP	1	No Quantity							109000			0
S3	2000	2000	2000	2	0	2	Export	376	Israel	ISR	490	Other Asia, nes									28	METALLIFEROUS ORE,SCRAP	1	No Quantity							260000			0
S3	2000	2000	2000	2	0	2	Export	376	Israel	ISR	524	Nepal	NPL								28	METALLIFEROUS ORE,SCRAP	1	No Quantity							35000			0
S3	2000	2000	2000	2	0	2	Export	376	Israel	ISR	528	Netherlands	NLD								28	METALLIFEROUS ORE,SCRAP	1	No Quantity							6753000			0
S3	2000	2000	2000	2	0	2	Export	376	Israel	ISR	699	India	IND								28	METALLIFEROUS ORE,SCRAP	1	No Quantity							650000			0
S3	2000	2000	2000	2	0	2	Export	376	Israel	ISR	702	Singapore	SGP								28	METALLIFEROUS ORE,SCRAP	1	No Quantity							638000			0
S3	2000	2000	2000	2	0	2	Export	376	Israel	ISR	710	South Africa	ZAF								28	METALLIFEROUS ORE,SCRAP	1	No Quantity							835000			0
S3	2000	2000	2000	2	0	2	Export	376	Israel	ISR	724	Spain	ESP								28	METALLIFEROUS ORE,SCRAP	1	No Quantity							612000			0
S3	2000	2000	2000	2	0	2	Export	376	Israel	ISR	752	Sweden	SWE								28	METALLIFEROUS ORE,SCRAP	1	No Quantity							369000			0
S3	2000	2000	2000	2	0	2	Export	376	Israel	ISR	757	Switzerland	CHE								28	METALLIFEROUS ORE,SCRAP	1	No Quantity							2561000			0
S3	2000	2000	2000	2	0	2	Export	376	Israel	ISR	764	Thailand	THA								28	METALLIFEROUS ORE,SCRAP	1	No Quantity							254000			0
S3	2000	2000	2000	2	0	2	Export	376	Israel	ISR	792	Turkey	TUR								28	METALLIFEROUS ORE,SCRAP	1	No Quantity							1597000			0
S3	2000	2000	2000	2	0	2	Export	376	Israel	ISR	826	United Kingdom	GBR								28	METALLIFEROUS ORE,SCRAP	1	No Quantity							7289000			0
S3	2000	2000	2000	2	0	2	Export	376	Israel	ISR	842	USA	USA								28	METALLIFEROUS ORE,SCRAP	1	No Quantity							1113000			0
S3	2000	2000	2000	2	0	2	Export	372	Ireland	IRL	0	World	WLD								29	CRUDE ANIMAL,VEG.MATERL.	1	No Quantity							88838852			0
S3	2000	2000	2000	2	0	2	Export	372	Ireland	IRL	32	Argentina	ARG								29	CRUDE ANIMAL,VEG.MATERL.	1	No Quantity							84443			0
S3	2000	2000	2000	2	0	2	Export	372	Ireland	IRL	36	Australia	AUS								29	CRUDE ANIMAL,VEG.MATERL.	1	No Quantity							161440			0
S3	2000	2000	2000	2	0	2	Export	372	Ireland	IRL	40	Austria	AUT								29	CRUDE ANIMAL,VEG.MATERL.	1	No Quantity							1194			0
S3	2000	2000	2000	2	0	2	Export	372	Ireland	IRL	56	Belgium	BEL								29	CRUDE ANIMAL,VEG.MATERL.	1	No Quantity							1204543			0
S3	2000	2000	2000	2	0	2	Export	372	Ireland	IRL	76	Brazil	BRA								29	CRUDE ANIMAL,VEG.MATERL.	1	No Quantity							104532			0
S3	2000	2000	2000	2	0	2	Export	372	Ireland	IRL	100	Bulgaria	BGR								29	CRUDE ANIMAL,VEG.MATERL.	1	No Quantity							12504			0
S3	2000	2000	2000	2	0	2	Export	372	Ireland	IRL	120	Cameroon	CMR								29	CRUDE ANIMAL,VEG.MATERL.	1	No Quantity							13385			0
S3	2000	2000	2000	2	0	2	Export	372	Ireland	IRL	124	Canada	CAN								29	CRUDE ANIMAL,VEG.MATERL.	1	No Quantity							72380			0
S3	2000	2000	2000	2	0	2	Export	372	Ireland	IRL	144	Sri Lanka	LKA								29	CRUDE ANIMAL,VEG.MATERL.	1	No Quantity							21217			0
S3	2000	2000	2000	2	0	2	Export	372	Ireland	IRL	152	Chile	CHL								29	CRUDE ANIMAL,VEG.MATERL.	1	No Quantity							9931			0
S3	2000	2000	2000	2	0	2	Export	372	Ireland	IRL	156	China	CHN								29	CRUDE ANIMAL,VEG.MATERL.	1	No Quantity							6598			0
S3	2000	2000	2000	2	0	2	Export	372	Ireland	IRL	170	Colombia	COL								29	CRUDE ANIMAL,VEG.MATERL.	1	No Quantity							6824			0
S3	2000	2000	2000	2	0	2	Export	372	Ireland	IRL	188	Costa Rica	CRI								29	CRUDE ANIMAL,VEG.MATERL.	1	No Quantity							11511			0
S3	2000	2000	2000	2	0	2	Export	372	Ireland	IRL	191	Croatia	HRV								29	CRUDE ANIMAL,VEG.MATERL.	1	No Quantity							11078			0
S3	2000	2000	2000	2	0	2	Export	372	Ireland	IRL	203	Czechia	CZE								29	CRUDE ANIMAL,VEG.MATERL.	1	No Quantity							49145			0
S3	2000	2000	2000	2	0	2	Export	372	Ireland	IRL	208	Denmark	DNK								29	CRUDE ANIMAL,VEG.MATERL.	1	No Quantity							368579			0
S3	2000	2000	2000	2	0	2	Export	372	Ireland	IRL	214	Dominican Rep.	DOM								29	CRUDE ANIMAL,VEG.MATERL.	1	No Quantity							3223			0
S3	2000	2000	2000	2	0	2	Export	372	Ireland	IRL	218	Ecuador	ECU								29	CRUDE ANIMAL,VEG.MATERL.	1	No Quantity							7338			0
S3	2000	2000	2000	2	0	2	Export	372	Ireland	IRL	233	Estonia	EST								29	CRUDE ANIMAL,VEG.MATERL.	1	No Quantity							233			0
S3	2000	2000	2000	2	0	2	Export	372	Ireland	IRL	246	Finland	FIN								29	CRUDE ANIMAL,VEG.MATERL.	1	No Quantity							7873			0
S3	2000	2000	2000	2	0	2	Export	372	Ireland	IRL	251	France	FRA								29	CRUDE ANIMAL,VEG.MATERL.	1	No Quantity							24929630			0
S3	2000	2000	2000	2	0	2	Export	372	Ireland	IRL	276	Germany	DEU								29	CRUDE ANIMAL,VEG.MATERL.	1	No Quantity							31922495			0
S3	2000	2000	2000	2	0	2	Export	372	Ireland	IRL	288	Ghana	GHA								29	CRUDE ANIMAL,VEG.MATERL.	1	No Quantity							12941			0
S3	2000	2000	2000	2	0	2	Export	372	Ireland	IRL	300	Greece	GRC								29	CRUDE ANIMAL,VEG.MATERL.	1	No Quantity							44767			0
S3	2000	2000	2000	2	0	2	Export	372	Ireland	IRL	344	China, Hong Kong SAR	HKG								29	CRUDE ANIMAL,VEG.MATERL.	1	No Quantity							83514			0
S3	2000	2000	2000	2	0	2	Export	372	Ireland	IRL	376	Israel	ISR								29	CRUDE ANIMAL,VEG.MATERL.	1	No Quantity							98999			0
S3	2000	2000	2000	2	0	2	Export	372	Ireland	IRL	381	Italy	ITA								29	CRUDE ANIMAL,VEG.MATERL.	1	No Quantity							1305053			0
S3	2000	2000	2000	2	0	2	Export	372	Ireland	IRL	392	Japan	JPN								29	CRUDE ANIMAL,VEG.MATERL.	1	No Quantity							1035275			0
S3	2000	2000	2000	2	0	2	Export	372	Ireland	IRL	404	Kenya	KEN								29	CRUDE ANIMAL,VEG.MATERL.	1	No Quantity							5029			0
S3	2000	2000	2000	2	0	2	Export	372	Ireland	IRL	410	Rep. of Korea	KOR								29	CRUDE ANIMAL,VEG.MATERL.	1	No Quantity							144261			0
S3	2000	2000	2000	2	0	2	Export	372	Ireland	IRL	422	Lebanon	LBN								29	CRUDE ANIMAL,VEG.MATERL.	1	No Quantity							22847			0
S3	2000	2000	2000	2	0	2	Export	372	Ireland	IRL	458	Malaysia	MYS								29	CRUDE ANIMAL,VEG.MATERL.	1	No Quantity							16600			0
S3	2000	2000	2000	2	0	2	Export	372	Ireland	IRL	490	Other Asia, nes									29	CRUDE ANIMAL,VEG.MATERL.	1	No Quantity							211943			0
S3	2000	2000	2000	2	0	2	Export	372	Ireland	IRL	512	Oman	OMN								29	CRUDE ANIMAL,VEG.MATERL.	1	No Quantity							3441			0
S3	2000	2000	2000	2	0	2	Export	372	Ireland	IRL	528	Netherlands	NLD								29	CRUDE ANIMAL,VEG.MATERL.	1	No Quantity							1894822			0
S3	2000	2000	2000	2	0	2	Export	372	Ireland	IRL	530	Neth. Antilles	ANT								29	CRUDE ANIMAL,VEG.MATERL.	1	No Quantity							6158			0
S3	2000	2000	2000	2	0	2	Export	372	Ireland	IRL	554	New Zealand	NZL								29	CRUDE ANIMAL,VEG.MATERL.	1	No Quantity							7780			0
S3	2000	2000	2000	2	0	2	Export	372	Ireland	IRL	566	Nigeria	NGA								29	CRUDE ANIMAL,VEG.MATERL.	1	No Quantity							174467			0
S3	2000	2000	2000	2	0	2	Export	372	Ireland	IRL	568	Other Europe, nes									29	CRUDE ANIMAL,VEG.MATERL.	1	No Quantity							1429			0
S3	2000	2000	2000	2	0	2	Export	372	Ireland	IRL	586	Pakistan	PAK								29	CRUDE ANIMAL,VEG.MATERL.	1	No Quantity							583			0
S3	2000	2000	2000	2	0	2	Export	372	Ireland	IRL	591	Panama	PAN								29	CRUDE ANIMAL,VEG.MATERL.	1	No Quantity							8254			0
S3	2000	2000	2000	2	0	2	Export	372	Ireland	IRL	604	Peru	PER								29	CRUDE ANIMAL,VEG.MATERL.	1	No Quantity							9631			0
S3	2000	2000	2000	2	0	2	Export	372	Ireland	IRL	608	Philippines	PHL								29	CRUDE ANIMAL,VEG.MATERL.	1	No Quantity							12131			0
S3	2000	2000	2000	2	0	2	Export	372	Ireland	IRL	616	Poland	POL								29	CRUDE ANIMAL,VEG.MATERL.	1	No Quantity							15640			0
S3	2000	2000	2000	2	0	2	Export	372	Ireland	IRL	620	Portugal	PRT								29	CRUDE ANIMAL,VEG.MATERL.	1	No Quantity							4291			0
S3	2000	2000	2000	2	0	2	Export	372	Ireland	IRL	682	Saudi Arabia	SAU								29	CRUDE ANIMAL,VEG.MATERL.	1	No Quantity							195786			0
S3	2000	2000	2000	2	0	2	Export	372	Ireland	IRL	699	India	IND								29	CRUDE ANIMAL,VEG.MATERL.	1	No Quantity							12984			0
S3	2000	2000	2000	2	0	2	Export	372	Ireland	IRL	702	Singapore	SGP								29	CRUDE ANIMAL,VEG.MATERL.	1	No Quantity							109879			0
S3	2000	2000	2000	2	0	2	Export	372	Ireland	IRL	710	South Africa	ZAF								29	CRUDE ANIMAL,VEG.MATERL.	1	No Quantity							228968			0
S3	2000	2000	2000	2	0	2	Export	372	Ireland	IRL	716	Zimbabwe	ZWE								29	CRUDE ANIMAL,VEG.MATERL.	1	No Quantity							23223			0
S3	2000	2000	2000	2	0	2	Export	372	Ireland	IRL	724	Spain	ESP								29	CRUDE ANIMAL,VEG.MATERL.	1	No Quantity							780731			0
S3	2000	2000	2000	2	0	2	Export	372	Ireland	IRL	752	Sweden	SWE								29	CRUDE ANIMAL,VEG.MATERL.	1	No Quantity							7275564			0
S3	2000	2000	2000	2	0	2	Export	372	Ireland	IRL	757	Switzerland	CHE								29	CRUDE ANIMAL,VEG.MATERL.	1	No Quantity							624611			0
S3	2000	2000	2000	2	0	2	Export	372	Ireland	IRL	764	Thailand	THA								29	CRUDE ANIMAL,VEG.MATERL.	1	No Quantity							192445			0
S3	2000	2000	2000	2	0	2	Export	372	Ireland	IRL	784	United Arab Emirates	ARE								29	CRUDE ANIMAL,VEG.MATERL.	1	No Quantity							39011			0
S3	2000	2000	2000	2	0	2	Export	372	Ireland	IRL	788	Tunisia	TUN								29	CRUDE ANIMAL,VEG.MATERL.	1	No Quantity							74369			0
S3	2000	2000	2000	2	0	2	Export	372	Ireland	IRL	792	Turkey	TUR								29	CRUDE ANIMAL,VEG.MATERL.	1	No Quantity							201131			0
S3	2000	2000	2000	2	0	2	Export	372	Ireland	IRL	796	Turks and Caicos Isds	TCA								29	CRUDE ANIMAL,VEG.MATERL.	1	No Quantity							8256			0
S3	2000	2000	2000	2	0	2	Export	372	Ireland	IRL	800	Uganda	UGA								29	CRUDE ANIMAL,VEG.MATERL.	1	No Quantity							111033			0
S3	2000	2000	2000	2	0	2	Export	372	Ireland	IRL	818	Egypt	EGY								29	CRUDE ANIMAL,VEG.MATERL.	1	No Quantity							55407			0
S3	2000	2000	2000	2	0	2	Export	372	Ireland	IRL	826	United Kingdom	GBR								29	CRUDE ANIMAL,VEG.MATERL.	1	No Quantity							13432987			0
S3	2000	2000	2000	2	0	2	Export	372	Ireland	IRL	834	United Rep. of Tanzania	TZA								29	CRUDE ANIMAL,VEG.MATERL.	1	No Quantity							97112			0
S3	2000	2000	2000	2	0	2	Export	372	Ireland	IRL	842	USA	USA								29	CRUDE ANIMAL,VEG.MATERL.	1	No Quantity							1181413			0
S3	2000	2000	2000	2	0	2	Export	372	Ireland	IRL	858	Uruguay	URY								29	CRUDE ANIMAL,VEG.MATERL.	1	No Quantity							8856			0
S3	2000	2000	2000	2	0	2	Export	372	Ireland	IRL	862	Venezuela	VEN								29	CRUDE ANIMAL,VEG.MATERL.	1	No Quantity							2699			0
S3	2000	2000	2000	2	0	2	Export	372	Ireland	IRL	891	Serbia and Montenegro	SCG								29	CRUDE ANIMAL,VEG.MATERL.	1	No Quantity							8507			0
S3	2000	2000	2000	2	0	2	Export	372	Ireland	IRL	899	Areas, nes									29	CRUDE ANIMAL,VEG.MATERL.	1	No Quantity							43929			0
S3	2000	2000	2000	2	0	2	Export	376	Israel	ISR	0	World	WLD								29	CRUDE ANIMAL,VEG.MATERL.	1	No Quantity							219535000			0
S3	2000	2000	2000	2	0	2	Export	376	Israel	ISR	8	Albania	ALB								29	CRUDE ANIMAL,VEG.MATERL.	1	No Quantity							3000			0
S3	2000	2000	2000	2	0	2	Export	376	Israel	ISR	32	Argentina	ARG								29	CRUDE ANIMAL,VEG.MATERL.	1	No Quantity							421000			0
S3	2000	2000	2000	2	0	2	Export	376	Israel	ISR	36	Australia	AUS								29	CRUDE ANIMAL,VEG.MATERL.	1	No Quantity							1353000			0
S3	2000	2000	2000	2	0	2	Export	376	Israel	ISR	40	Austria	AUT								29	CRUDE ANIMAL,VEG.MATERL.	1	No Quantity							392000			0
S3	2000	2000	2000	2	0	2	Export	376	Israel	ISR	52	Barbados	BRB								29	CRUDE ANIMAL,VEG.MATERL.	1	No Quantity							52000			0
S3	2000	2000	2000	2	0	2	Export	376	Israel	ISR	56	Belgium	BEL								29	CRUDE ANIMAL,VEG.MATERL.	1	No Quantity							765000			0
S3	2000	2000	2000	2	0	2	Export	376	Israel	ISR	68	Bolivia (Plurinational State of)	BOL								29	CRUDE ANIMAL,VEG.MATERL.	1	No Quantity							6000			0
S3	2000	2000	2000	2	0	2	Export	376	Israel	ISR	76	Brazil	BRA								29	CRUDE ANIMAL,VEG.MATERL.	1	No Quantity							5026000			0
S3	2000	2000	2000	2	0	2	Export	376	Israel	ISR	100	Bulgaria	BGR								29	CRUDE ANIMAL,VEG.MATERL.	1	No Quantity							794000			0
S3	2000	2000	2000	2	0	2	Export	376	Israel	ISR	120	Cameroon	CMR								29	CRUDE ANIMAL,VEG.MATERL.	1	No Quantity							167000			0
S3	2000	2000	2000	2	0	2	Export	376	Israel	ISR	124	Canada	CAN								29	CRUDE ANIMAL,VEG.MATERL.	1	No Quantity							760000			0
S3	2000	2000	2000	2	0	2	Export	376	Israel	ISR	140	Central African Rep.	CAF								29	CRUDE ANIMAL,VEG.MATERL.	1	No Quantity							15000			0
S3	2000	2000	2000	2	0	2	Export	376	Israel	ISR	144	Sri Lanka	LKA								29	CRUDE ANIMAL,VEG.MATERL.	1	No Quantity							19000			0
S3	2000	2000	2000	2	0	2	Export	376	Israel	ISR	152	Chile	CHL								29	CRUDE ANIMAL,VEG.MATERL.	1	No Quantity							1232000			0
S3	2000	2000	2000	2	0	2	Export	376	Israel	ISR	156	China	CHN								29	CRUDE ANIMAL,VEG.MATERL.	1	No Quantity							1639000			0
S3	2000	2000	2000	2	0	2	Export	376	Israel	ISR	170	Colombia	COL								29	CRUDE ANIMAL,VEG.MATERL.	1	No Quantity							1162000			0
S3	2000	2000	2000	2	0	2	Export	376	Israel	ISR	188	Costa Rica	CRI								29	CRUDE ANIMAL,VEG.MATERL.	1	No Quantity							1356000			0
S3	2000	2000	2000	2	0	2	Export	376	Israel	ISR	191	Croatia	HRV								29	CRUDE ANIMAL,VEG.MATERL.	1	No Quantity							22000			0
S3	2000	2000	2000	2	0	2	Export	376	Israel	ISR	196	Cyprus	CYP								29	CRUDE ANIMAL,VEG.MATERL.	1	No Quantity							882000			0
S3	2000	2000	2000	2	0	2	Export	376	Israel	ISR	203	Czechia	CZE								29	CRUDE ANIMAL,VEG.MATERL.	1	No Quantity							62000			0
S3	2000	2000	2000	2	0	2	Export	376	Israel	ISR	208	Denmark	DNK								29	CRUDE ANIMAL,VEG.MATERL.	1	No Quantity							7936000			0
S3	2000	2000	2000	2	0	2	Export	376	Israel	ISR	212	Dominica	DMA								29	CRUDE ANIMAL,VEG.MATERL.	1	No Quantity							11000			0
S3	2000	2000	2000	2	0	2	Export	376	Israel	ISR	214	Dominican Rep.	DOM								29	CRUDE ANIMAL,VEG.MATERL.	1	No Quantity							930000			0
S3	2000	2000	2000	2	0	2	Export	376	Israel	ISR	218	Ecuador	ECU								29	CRUDE ANIMAL,VEG.MATERL.	1	No Quantity							4736000			0
S3	2000	2000	2000	2	0	2	Export	376	Israel	ISR	222	El Salvador	SLV								29	CRUDE ANIMAL,VEG.MATERL.	1	No Quantity							8000			0
S3	2000	2000	2000	2	0	2	Export	376	Israel	ISR	231	Ethiopia	ETH								29	CRUDE ANIMAL,VEG.MATERL.	1	No Quantity							66000			0
S3	2000	2000	2000	2	0	2	Export	376	Israel	ISR	233	Estonia	EST								29	CRUDE ANIMAL,VEG.MATERL.	1	No Quantity							4000			0
S3	2000	2000	2000	2	0	2	Export	376	Israel	ISR	246	Finland	FIN								29	CRUDE ANIMAL,VEG.MATERL.	1	No Quantity							440000			0
S3	2000	2000	2000	2	0	2	Export	376	Israel	ISR	251	France	FRA								29	CRUDE ANIMAL,VEG.MATERL.	1	No Quantity							7004000			0
S3	2000	2000	2000	2	0	2	Export	376	Israel	ISR	276	Germany	DEU								29	CRUDE ANIMAL,VEG.MATERL.	1	No Quantity							16371000			0
S3	2000	2000	2000	2	0	2	Export	376	Israel	ISR	288	Ghana	GHA								29	CRUDE ANIMAL,VEG.MATERL.	1	No Quantity							6000			0
S3	2000	2000	2000	2	0	2	Export	376	Israel	ISR	300	Greece	GRC								29	CRUDE ANIMAL,VEG.MATERL.	1	No Quantity							1678000			0
S3	2000	2000	2000	2	0	2	Export	376	Israel	ISR	320	Guatemala	GTM								29	CRUDE ANIMAL,VEG.MATERL.	1	No Quantity							71000			0
S3	2000	2000	2000	2	0	2	Export	376	Israel	ISR	328	Guyana	GUY								29	CRUDE ANIMAL,VEG.MATERL.	1	No Quantity							23000			0
S3	2000	2000	2000	2	0	2	Export	376	Israel	ISR	340	Honduras	HND								29	CRUDE ANIMAL,VEG.MATERL.	1	No Quantity							264000			0
S3	2000	2000	2000	2	0	2	Export	376	Israel	ISR	344	China, Hong Kong SAR	HKG								29	CRUDE ANIMAL,VEG.MATERL.	1	No Quantity							616000			0
S3	2000	2000	2000	2	0	2	Export	376	Israel	ISR	348	Hungary	HUN								29	CRUDE ANIMAL,VEG.MATERL.	1	No Quantity							611000			0
S3	2000	2000	2000	2	0	2	Export	376	Israel	ISR	360	Indonesia	IDN								29	CRUDE ANIMAL,VEG.MATERL.	1	No Quantity							4000			0
S3	2000	2000	2000	2	0	2	Export	376	Israel	ISR	372	Ireland	IRL								29	CRUDE ANIMAL,VEG.MATERL.	1	No Quantity							899000			0
S3	2000	2000	2000	2	0	2	Export	376	Israel	ISR	381	Italy	ITA								29	CRUDE ANIMAL,VEG.MATERL.	1	No Quantity							7497000			0
S3	2000	2000	2000	2	0	2	Export	376	Israel	ISR	384	Côte d'Ivoire	CIV								29	CRUDE ANIMAL,VEG.MATERL.	1	No Quantity							13000			0
S3	2000	2000	2000	2	0	2	Export	376	Israel	ISR	388	Jamaica	JAM								29	CRUDE ANIMAL,VEG.MATERL.	1	No Quantity							179000			0
S3	2000	2000	2000	2	0	2	Export	376	Israel	ISR	392	Japan	JPN								29	CRUDE ANIMAL,VEG.MATERL.	1	No Quantity							5337000			0
S3	2000	2000	2000	2	0	2	Export	376	Israel	ISR	398	Kazakhstan	KAZ								29	CRUDE ANIMAL,VEG.MATERL.	1	No Quantity							66000			0
S3	2000	2000	2000	2	0	2	Export	376	Israel	ISR	400	Jordan	JOR								29	CRUDE ANIMAL,VEG.MATERL.	1	No Quantity							340000			0
S3	2000	2000	2000	2	0	2	Export	376	Israel	ISR	404	Kenya	KEN								29	CRUDE ANIMAL,VEG.MATERL.	1	No Quantity							1046000			0
S3	2000	2000	2000	2	0	2	Export	376	Israel	ISR	410	Rep. of Korea	KOR								29	CRUDE ANIMAL,VEG.MATERL.	1	No Quantity							101000			0
S3	2000	2000	2000	2	0	2	Export	376	Israel	ISR	417	Kyrgyzstan	KGZ								29	CRUDE ANIMAL,VEG.MATERL.	1	No Quantity							2000			0
S3	2000	2000	2000	2	0	2	Export	376	Israel	ISR	428	Latvia	LVA								29	CRUDE ANIMAL,VEG.MATERL.	1	No Quantity							33000			0
S3	2000	2000	2000	2	0	2	Export	376	Israel	ISR	440	Lithuania	LTU								29	CRUDE ANIMAL,VEG.MATERL.	1	No Quantity							4000			0
S3	2000	2000	2000	2	0	2	Export	376	Israel	ISR	470	Malta	MLT								29	CRUDE ANIMAL,VEG.MATERL.	1	No Quantity							56000			0
S3	2000	2000	2000	2	0	2	Export	376	Israel	ISR	473	LAIA, nes									29	CRUDE ANIMAL,VEG.MATERL.	1	No Quantity							22000			0
S3	2000	2000	2000	2	0	2	Export	376	Israel	ISR	480	Mauritius	MUS								29	CRUDE ANIMAL,VEG.MATERL.	1	No Quantity							8000			0
S3	2000	2000	2000	2	0	2	Export	376	Israel	ISR	484	Mexico	MEX								29	CRUDE ANIMAL,VEG.MATERL.	1	No Quantity							199000			0
S3	2000	2000	2000	2	0	2	Export	376	Israel	ISR	490	Other Asia, nes									29	CRUDE ANIMAL,VEG.MATERL.	1	No Quantity							51000			0
S3	2000	2000	2000	2	0	2	Export	376	Israel	ISR	504	Morocco	MAR								29	CRUDE ANIMAL,VEG.MATERL.	1	No Quantity							987000			0
S3	2000	2000	2000	2	0	2	Export	376	Israel	ISR	512	Oman	OMN								29	CRUDE ANIMAL,VEG.MATERL.	1	No Quantity							3000			0
S3	2000	2000	2000	2	0	2	Export	376	Israel	ISR	528	Netherlands	NLD								29	CRUDE ANIMAL,VEG.MATERL.	1	No Quantity							77854000			0
[truncated: 6,623 more rows]
