# Supplementary material for: Core-periphery structure in sectoral international trade networks: A new approach to an old theory
Source: PLoS One. 2020 Apr 2;15(4):e0229547. doi: 10.1371/journal.pone.0229547 (PMC7117750; doi:10.1371/journal.pone.0229547)
Supplement: S7 File — (ZIP) [file pone.0229547.s007.zip › S7_File/RawData 2000/comtrade (34).csv]

Classification	Year	Period	Period Desc.	Aggregate Level	Is Leaf Code	Trade Flow Code	Trade Flow	Reporter Code	Reporter	Reporter ISO	Partner Code	Partner	Partner ISO	2nd Partner Code	2nd Partner	2nd Partner ISO	Customs Proc. Code	Customs	Mode of Transport Code	Mode of Transport	Commodity Code	Commodity	Qty Unit Code	Qty Unit	Qty	Alt Qty Unit Code	Alt Qty Unit	Alt Qty	Netweight (kg)	Gross weight (kg)	Trade Value (US$)	CIF Trade Value (US$)	FOB Trade Value (US$)	Flag
S3	2000	2000	2000	2	0	2	Export	381	Italy	ITA	0	World	WLD								00	LIVE ANIMALS	1	No Quantity							37557011			0
S3	2000	2000	2000	2	0	2	Export	381	Italy	ITA	8	Albania	ALB								00	LIVE ANIMALS	1	No Quantity							356265			0
S3	2000	2000	2000	2	0	2	Export	381	Italy	ITA	32	Argentina	ARG								00	LIVE ANIMALS	1	No Quantity							8445			0
S3	2000	2000	2000	2	0	2	Export	381	Italy	ITA	36	Australia	AUS								00	LIVE ANIMALS	1	No Quantity							618			0
S3	2000	2000	2000	2	0	2	Export	381	Italy	ITA	40	Austria	AUT								00	LIVE ANIMALS	1	No Quantity							220803			0
S3	2000	2000	2000	2	0	2	Export	381	Italy	ITA	56	Belgium	BEL								00	LIVE ANIMALS	1	No Quantity							1888166			0
S3	2000	2000	2000	2	0	2	Export	381	Italy	ITA	76	Brazil	BRA								00	LIVE ANIMALS	1	No Quantity							5032			0
S3	2000	2000	2000	2	0	2	Export	381	Italy	ITA	100	Bulgaria	BGR								00	LIVE ANIMALS	1	No Quantity							31163			0
S3	2000	2000	2000	2	0	2	Export	381	Italy	ITA	124	Canada	CAN								00	LIVE ANIMALS	1	No Quantity							5064			0
S3	2000	2000	2000	2	0	2	Export	381	Italy	ITA	156	China	CHN								00	LIVE ANIMALS	1	No Quantity							11993			0
S3	2000	2000	2000	2	0	2	Export	381	Italy	ITA	191	Croatia	HRV								00	LIVE ANIMALS	1	No Quantity							132801			0
S3	2000	2000	2000	2	0	2	Export	381	Italy	ITA	203	Czechia	CZE								00	LIVE ANIMALS	1	No Quantity							15574			0
S3	2000	2000	2000	2	0	2	Export	381	Italy	ITA	208	Denmark	DNK								00	LIVE ANIMALS	1	No Quantity							103639			0
S3	2000	2000	2000	2	0	2	Export	381	Italy	ITA	246	Finland	FIN								00	LIVE ANIMALS	1	No Quantity							50687			0
S3	2000	2000	2000	2	0	2	Export	381	Italy	ITA	251	France	FRA								00	LIVE ANIMALS	1	No Quantity							8266306			0
S3	2000	2000	2000	2	0	2	Export	381	Italy	ITA	276	Germany	DEU								00	LIVE ANIMALS	1	No Quantity							3327823			0
S3	2000	2000	2000	2	0	2	Export	381	Italy	ITA	300	Greece	GRC								00	LIVE ANIMALS	1	No Quantity							2558670			0
S3	2000	2000	2000	2	0	2	Export	381	Italy	ITA	344	China, Hong Kong SAR	HKG								00	LIVE ANIMALS	1	No Quantity							475			0
S3	2000	2000	2000	2	0	2	Export	381	Italy	ITA	348	Hungary	HUN								00	LIVE ANIMALS	1	No Quantity							313832			0
S3	2000	2000	2000	2	0	2	Export	381	Italy	ITA	372	Ireland	IRL								00	LIVE ANIMALS	1	No Quantity							557339			0
S3	2000	2000	2000	2	0	2	Export	381	Italy	ITA	376	Israel	ISR								00	LIVE ANIMALS	1	No Quantity							20752			0
S3	2000	2000	2000	2	0	2	Export	381	Italy	ITA	392	Japan	JPN								00	LIVE ANIMALS	1	No Quantity							108583			0
S3	2000	2000	2000	2	0	2	Export	381	Italy	ITA	408	Dem. People's Rep. of Korea	PRK								00	LIVE ANIMALS	1	No Quantity							490			0
S3	2000	2000	2000	2	0	2	Export	381	Italy	ITA	410	Rep. of Korea	KOR								00	LIVE ANIMALS	1	No Quantity							2208			0
S3	2000	2000	2000	2	0	2	Export	381	Italy	ITA	414	Kuwait	KWT								00	LIVE ANIMALS	1	No Quantity							1951			0
S3	2000	2000	2000	2	0	2	Export	381	Italy	ITA	422	Lebanon	LBN								00	LIVE ANIMALS	1	No Quantity							29986			0
S3	2000	2000	2000	2	0	2	Export	381	Italy	ITA	442	Luxembourg	LUX								00	LIVE ANIMALS	1	No Quantity							35687			0
S3	2000	2000	2000	2	0	2	Export	381	Italy	ITA	470	Malta	MLT								00	LIVE ANIMALS	1	No Quantity							236766			0
S3	2000	2000	2000	2	0	2	Export	381	Italy	ITA	484	Mexico	MEX								00	LIVE ANIMALS	1	No Quantity							4759			0
S3	2000	2000	2000	2	0	2	Export	381	Italy	ITA	528	Netherlands	NLD								00	LIVE ANIMALS	1	No Quantity							1148823			0
S3	2000	2000	2000	2	0	2	Export	381	Italy	ITA	616	Poland	POL								00	LIVE ANIMALS	1	No Quantity							22472			0
S3	2000	2000	2000	2	0	2	Export	381	Italy	ITA	620	Portugal	PRT								00	LIVE ANIMALS	1	No Quantity							18309			0
S3	2000	2000	2000	2	0	2	Export	381	Italy	ITA	642	Romania	ROU								00	LIVE ANIMALS	1	No Quantity							122261			0
S3	2000	2000	2000	2	0	2	Export	381	Italy	ITA	643	Russian Federation	RUS								00	LIVE ANIMALS	1	No Quantity							2855			0
S3	2000	2000	2000	2	0	2	Export	381	Italy	ITA	682	Saudi Arabia	SAU								00	LIVE ANIMALS	1	No Quantity							52086			0
S3	2000	2000	2000	2	0	2	Export	381	Italy	ITA	703	Slovakia	SVK								00	LIVE ANIMALS	1	No Quantity							17750			0
S3	2000	2000	2000	2	0	2	Export	381	Italy	ITA	705	Slovenia	SVN								00	LIVE ANIMALS	1	No Quantity							134273			0
S3	2000	2000	2000	2	0	2	Export	381	Italy	ITA	710	South Africa	ZAF								00	LIVE ANIMALS	1	No Quantity							1189			0
S3	2000	2000	2000	2	0	2	Export	381	Italy	ITA	724	Spain	ESP								00	LIVE ANIMALS	1	No Quantity							9739790			0
S3	2000	2000	2000	2	0	2	Export	381	Italy	ITA	752	Sweden	SWE								00	LIVE ANIMALS	1	No Quantity							798481			0
S3	2000	2000	2000	2	0	2	Export	381	Italy	ITA	757	Switzerland	CHE								00	LIVE ANIMALS	1	No Quantity							433478			0
S3	2000	2000	2000	2	0	2	Export	381	Italy	ITA	762	Tajikistan	TJK								00	LIVE ANIMALS	1	No Quantity							2408			0
S3	2000	2000	2000	2	0	2	Export	381	Italy	ITA	784	United Arab Emirates	ARE								00	LIVE ANIMALS	1	No Quantity							5140			0
S3	2000	2000	2000	2	0	2	Export	381	Italy	ITA	792	Turkey	TUR								00	LIVE ANIMALS	1	No Quantity							179281			0
S3	2000	2000	2000	2	0	2	Export	381	Italy	ITA	804	Ukraine	UKR								00	LIVE ANIMALS	1	No Quantity							61840			0
S3	2000	2000	2000	2	0	2	Export	381	Italy	ITA	818	Egypt	EGY								00	LIVE ANIMALS	1	No Quantity							4812971			0
S3	2000	2000	2000	2	0	2	Export	381	Italy	ITA	826	United Kingdom	GBR								00	LIVE ANIMALS	1	No Quantity							1427668			0
S3	2000	2000	2000	2	0	2	Export	381	Italy	ITA	842	USA	USA								00	LIVE ANIMALS	1	No Quantity							61262			0
S3	2000	2000	2000	2	0	2	Export	381	Italy	ITA	862	Venezuela	VEN								00	LIVE ANIMALS	1	No Quantity							1000			0
S3	2000	2000	2000	2	0	2	Export	381	Italy	ITA	891	Serbia and Montenegro	SCG								00	LIVE ANIMALS	1	No Quantity							217797			0
S3	2000	2000	2000	2	0	2	Export	384	Côte d'Ivoire	CIV	0	World	WLD								00	LIVE ANIMALS	1	No Quantity							214042			0
S3	2000	2000	2000	2	0	2	Export	384	Côte d'Ivoire	CIV	56	Belgium	BEL								00	LIVE ANIMALS	1	No Quantity							36			0
S3	2000	2000	2000	2	0	2	Export	384	Côte d'Ivoire	CIV	120	Cameroon	CMR								00	LIVE ANIMALS	1	No Quantity							309			0
S3	2000	2000	2000	2	0	2	Export	384	Côte d'Ivoire	CIV	124	Canada	CAN								00	LIVE ANIMALS	1	No Quantity							42			0
S3	2000	2000	2000	2	0	2	Export	384	Côte d'Ivoire	CIV	178	Congo	COG								00	LIVE ANIMALS	1	No Quantity							4660			0
S3	2000	2000	2000	2	0	2	Export	384	Côte d'Ivoire	CIV	251	France	FRA								00	LIVE ANIMALS	1	No Quantity							6365			0
S3	2000	2000	2000	2	0	2	Export	384	Côte d'Ivoire	CIV	266	Gabon	GAB								00	LIVE ANIMALS	1	No Quantity							1684			0
S3	2000	2000	2000	2	0	2	Export	384	Côte d'Ivoire	CIV	300	Greece	GRC								00	LIVE ANIMALS	1	No Quantity							421			0
S3	2000	2000	2000	2	0	2	Export	384	Côte d'Ivoire	CIV	324	Guinea	GIN								00	LIVE ANIMALS	1	No Quantity							75763			0
S3	2000	2000	2000	2	0	2	Export	384	Côte d'Ivoire	CIV	381	Italy	ITA								00	LIVE ANIMALS	1	No Quantity							70			0
S3	2000	2000	2000	2	0	2	Export	384	Côte d'Ivoire	CIV	414	Kuwait	KWT								00	LIVE ANIMALS	1	No Quantity							1164			0
S3	2000	2000	2000	2	0	2	Export	384	Côte d'Ivoire	CIV	422	Lebanon	LBN								00	LIVE ANIMALS	1	No Quantity							2606			0
S3	2000	2000	2000	2	0	2	Export	384	Côte d'Ivoire	CIV	430	Liberia	LBR								00	LIVE ANIMALS	1	No Quantity							19344			0
S3	2000	2000	2000	2	0	2	Export	384	Côte d'Ivoire	CIV	466	Mali	MLI								00	LIVE ANIMALS	1	No Quantity							11720			0
S3	2000	2000	2000	2	0	2	Export	384	Côte d'Ivoire	CIV	620	Portugal	PRT								00	LIVE ANIMALS	1	No Quantity							561			0
S3	2000	2000	2000	2	0	2	Export	384	Côte d'Ivoire	CIV	634	Qatar	QAT								00	LIVE ANIMALS	1	No Quantity							10856			0
S3	2000	2000	2000	2	0	2	Export	384	Côte d'Ivoire	CIV	643	Russian Federation	RUS								00	LIVE ANIMALS	1	No Quantity							331			0
S3	2000	2000	2000	2	0	2	Export	384	Côte d'Ivoire	CIV	678	Sao Tome and Principe	STP								00	LIVE ANIMALS	1	No Quantity							20562			0
S3	2000	2000	2000	2	0	2	Export	384	Côte d'Ivoire	CIV	682	Saudi Arabia	SAU								00	LIVE ANIMALS	1	No Quantity							1024			0
S3	2000	2000	2000	2	0	2	Export	384	Côte d'Ivoire	CIV	686	Senegal	SEN								00	LIVE ANIMALS	1	No Quantity							702			0
S3	2000	2000	2000	2	0	2	Export	384	Côte d'Ivoire	CIV	710	South Africa	ZAF								00	LIVE ANIMALS	1	No Quantity							814			0
S3	2000	2000	2000	2	0	2	Export	384	Côte d'Ivoire	CIV	716	Zimbabwe	ZWE								00	LIVE ANIMALS	1	No Quantity							463			0
S3	2000	2000	2000	2	0	2	Export	384	Côte d'Ivoire	CIV	768	Togo	TGO								00	LIVE ANIMALS	1	No Quantity							70			0
S3	2000	2000	2000	2	0	2	Export	384	Côte d'Ivoire	CIV	826	United Kingdom	GBR								00	LIVE ANIMALS	1	No Quantity							27527			0
S3	2000	2000	2000	2	0	2	Export	384	Côte d'Ivoire	CIV	842	USA	USA								00	LIVE ANIMALS	1	No Quantity							337			0
S3	2000	2000	2000	2	0	2	Export	384	Côte d'Ivoire	CIV	854	Burkina Faso	BFA								00	LIVE ANIMALS	1	No Quantity							26611			0
S3	2000	2000	2000	2	0	2	Export	381	Italy	ITA	0	World	WLD								01	MEAT, MEAT PREPARATIONS	1	No Quantity							991732237			0
S3	2000	2000	2000	2	0	2	Export	381	Italy	ITA	8	Albania	ALB								01	MEAT, MEAT PREPARATIONS	1	No Quantity							7104389			0
S3	2000	2000	2000	2	0	2	Export	381	Italy	ITA	12	Algeria	DZA								01	MEAT, MEAT PREPARATIONS	1	No Quantity							9937			0
S3	2000	2000	2000	2	0	2	Export	381	Italy	ITA	24	Angola	AGO								01	MEAT, MEAT PREPARATIONS	1	No Quantity							10221209			0
S3	2000	2000	2000	2	0	2	Export	381	Italy	ITA	28	Antigua and Barbuda	ATG								01	MEAT, MEAT PREPARATIONS	1	No Quantity							16090			0
S3	2000	2000	2000	2	0	2	Export	381	Italy	ITA	31	Azerbaijan	AZE								01	MEAT, MEAT PREPARATIONS	1	No Quantity							206300			0
S3	2000	2000	2000	2	0	2	Export	381	Italy	ITA	32	Argentina	ARG								01	MEAT, MEAT PREPARATIONS	1	No Quantity							8275082			0
S3	2000	2000	2000	2	0	2	Export	381	Italy	ITA	36	Australia	AUS								01	MEAT, MEAT PREPARATIONS	1	No Quantity							215235			0
S3	2000	2000	2000	2	0	2	Export	381	Italy	ITA	40	Austria	AUT								01	MEAT, MEAT PREPARATIONS	1	No Quantity							66268643			0
S3	2000	2000	2000	2	0	2	Export	381	Italy	ITA	44	Bahamas	BHS								01	MEAT, MEAT PREPARATIONS	1	No Quantity							28313			0
S3	2000	2000	2000	2	0	2	Export	381	Italy	ITA	48	Bahrain	BHR								01	MEAT, MEAT PREPARATIONS	1	No Quantity							43389			0
S3	2000	2000	2000	2	0	2	Export	381	Italy	ITA	51	Armenia	ARM								01	MEAT, MEAT PREPARATIONS	1	No Quantity							538231			0
S3	2000	2000	2000	2	0	2	Export	381	Italy	ITA	52	Barbados	BRB								01	MEAT, MEAT PREPARATIONS	1	No Quantity							25618			0
S3	2000	2000	2000	2	0	2	Export	381	Italy	ITA	56	Belgium	BEL								01	MEAT, MEAT PREPARATIONS	1	No Quantity							35608489			0
S3	2000	2000	2000	2	0	2	Export	381	Italy	ITA	60	Bermuda	BMU								01	MEAT, MEAT PREPARATIONS	1	No Quantity							22653			0
S3	2000	2000	2000	2	0	2	Export	381	Italy	ITA	70	Bosnia Herzegovina	BIH								01	MEAT, MEAT PREPARATIONS	1	No Quantity							4424618			0
S3	2000	2000	2000	2	0	2	Export	381	Italy	ITA	76	Brazil	BRA								01	MEAT, MEAT PREPARATIONS	1	No Quantity							799591			0
S3	2000	2000	2000	2	0	2	Export	381	Italy	ITA	100	Bulgaria	BGR								01	MEAT, MEAT PREPARATIONS	1	No Quantity							646745			0
S3	2000	2000	2000	2	0	2	Export	381	Italy	ITA	108	Burundi	BDI								01	MEAT, MEAT PREPARATIONS	1	No Quantity							60939			0
S3	2000	2000	2000	2	0	2	Export	381	Italy	ITA	120	Cameroon	CMR								01	MEAT, MEAT PREPARATIONS	1	No Quantity							215356			0
S3	2000	2000	2000	2	0	2	Export	381	Italy	ITA	124	Canada	CAN								01	MEAT, MEAT PREPARATIONS	1	No Quantity							971681			0
S3	2000	2000	2000	2	0	2	Export	381	Italy	ITA	132	Cabo Verde	CPV								01	MEAT, MEAT PREPARATIONS	1	No Quantity							76279			0
S3	2000	2000	2000	2	0	2	Export	381	Italy	ITA	152	Chile	CHL								01	MEAT, MEAT PREPARATIONS	1	No Quantity							160906			0
S3	2000	2000	2000	2	0	2	Export	381	Italy	ITA	156	China	CHN								01	MEAT, MEAT PREPARATIONS	1	No Quantity							182814			0
S3	2000	2000	2000	2	0	2	Export	381	Italy	ITA	170	Colombia	COL								01	MEAT, MEAT PREPARATIONS	1	No Quantity							46454			0
S3	2000	2000	2000	2	0	2	Export	381	Italy	ITA	174	Comoros	COM								01	MEAT, MEAT PREPARATIONS	1	No Quantity							94254			0
S3	2000	2000	2000	2	0	2	Export	381	Italy	ITA	175	Mayotte	MYT								01	MEAT, MEAT PREPARATIONS	1	No Quantity							229855			0
S3	2000	2000	2000	2	0	2	Export	381	Italy	ITA	178	Congo	COG								01	MEAT, MEAT PREPARATIONS	1	No Quantity							320177			0
S3	2000	2000	2000	2	0	2	Export	381	Italy	ITA	180	Dem. Rep. of the Congo	COD								01	MEAT, MEAT PREPARATIONS	1	No Quantity							1203908			0
S3	2000	2000	2000	2	0	2	Export	381	Italy	ITA	188	Costa Rica	CRI								01	MEAT, MEAT PREPARATIONS	1	No Quantity							27161			0
S3	2000	2000	2000	2	0	2	Export	381	Italy	ITA	191	Croatia	HRV								01	MEAT, MEAT PREPARATIONS	1	No Quantity							8179000			0
S3	2000	2000	2000	2	0	2	Export	381	Italy	ITA	192	Cuba	CUB								01	MEAT, MEAT PREPARATIONS	1	No Quantity							1919838			0
S3	2000	2000	2000	2	0	2	Export	381	Italy	ITA	196	Cyprus	CYP								01	MEAT, MEAT PREPARATIONS	1	No Quantity							1162913			0
S3	2000	2000	2000	2	0	2	Export	381	Italy	ITA	203	Czechia	CZE								01	MEAT, MEAT PREPARATIONS	1	No Quantity							4115729			0
S3	2000	2000	2000	2	0	2	Export	381	Italy	ITA	204	Benin	BEN								01	MEAT, MEAT PREPARATIONS	1	No Quantity							3092906			0
S3	2000	2000	2000	2	0	2	Export	381	Italy	ITA	208	Denmark	DNK								01	MEAT, MEAT PREPARATIONS	1	No Quantity							16054444			0
S3	2000	2000	2000	2	0	2	Export	381	Italy	ITA	218	Ecuador	ECU								01	MEAT, MEAT PREPARATIONS	1	No Quantity							12083			0
S3	2000	2000	2000	2	0	2	Export	381	Italy	ITA	226	Equatorial Guinea	GNQ								01	MEAT, MEAT PREPARATIONS	1	No Quantity							34934			0
S3	2000	2000	2000	2	0	2	Export	381	Italy	ITA	231	Ethiopia	ETH								01	MEAT, MEAT PREPARATIONS	1	No Quantity							46383			0
S3	2000	2000	2000	2	0	2	Export	381	Italy	ITA	232	Eritrea	ERI								01	MEAT, MEAT PREPARATIONS	1	No Quantity							37377			0
S3	2000	2000	2000	2	0	2	Export	381	Italy	ITA	246	Finland	FIN								01	MEAT, MEAT PREPARATIONS	1	No Quantity							770956			0
S3	2000	2000	2000	2	0	2	Export	381	Italy	ITA	251	France	FRA								01	MEAT, MEAT PREPARATIONS	1	No Quantity							194117242			0
S3	2000	2000	2000	2	0	2	Export	381	Italy	ITA	258	French Polynesia	PYF								01	MEAT, MEAT PREPARATIONS	1	No Quantity							14125			0
S3	2000	2000	2000	2	0	2	Export	381	Italy	ITA	262	Djibouti	DJI								01	MEAT, MEAT PREPARATIONS	1	No Quantity							15756			0
S3	2000	2000	2000	2	0	2	Export	381	Italy	ITA	266	Gabon	GAB								01	MEAT, MEAT PREPARATIONS	1	No Quantity							632972			0
S3	2000	2000	2000	2	0	2	Export	381	Italy	ITA	268	Georgia	GEO								01	MEAT, MEAT PREPARATIONS	1	No Quantity							472217			0
S3	2000	2000	2000	2	0	2	Export	381	Italy	ITA	276	Germany	DEU								01	MEAT, MEAT PREPARATIONS	1	No Quantity							215475867			0
S3	2000	2000	2000	2	0	2	Export	381	Italy	ITA	288	Ghana	GHA								01	MEAT, MEAT PREPARATIONS	1	No Quantity							208782			0
S3	2000	2000	2000	2	0	2	Export	381	Italy	ITA	292	Gibraltar	GIB								01	MEAT, MEAT PREPARATIONS	1	No Quantity							72717			0
S3	2000	2000	2000	2	0	2	Export	381	Italy	ITA	300	Greece	GRC								01	MEAT, MEAT PREPARATIONS	1	No Quantity							69150168			0
S3	2000	2000	2000	2	0	2	Export	381	Italy	ITA	308	Grenada	GRD								01	MEAT, MEAT PREPARATIONS	1	No Quantity							25675			0
S3	2000	2000	2000	2	0	2	Export	381	Italy	ITA	320	Guatemala	GTM								01	MEAT, MEAT PREPARATIONS	1	No Quantity							35406			0
S3	2000	2000	2000	2	0	2	Export	381	Italy	ITA	332	Haiti	HTI								01	MEAT, MEAT PREPARATIONS	1	No Quantity							84740			0
S3	2000	2000	2000	2	0	2	Export	381	Italy	ITA	336	Holy See (Vatican City State)	VAT								01	MEAT, MEAT PREPARATIONS	1	No Quantity							898212			0
S3	2000	2000	2000	2	0	2	Export	381	Italy	ITA	340	Honduras	HND								01	MEAT, MEAT PREPARATIONS	1	No Quantity							28592			0
S3	2000	2000	2000	2	0	2	Export	381	Italy	ITA	344	China, Hong Kong SAR	HKG								01	MEAT, MEAT PREPARATIONS	1	No Quantity							1478197			0
S3	2000	2000	2000	2	0	2	Export	381	Italy	ITA	348	Hungary	HUN								01	MEAT, MEAT PREPARATIONS	1	No Quantity							3931055			0
S3	2000	2000	2000	2	0	2	Export	381	Italy	ITA	372	Ireland	IRL								01	MEAT, MEAT PREPARATIONS	1	No Quantity							5766784			0
S3	2000	2000	2000	2	0	2	Export	381	Italy	ITA	376	Israel	ISR								01	MEAT, MEAT PREPARATIONS	1	No Quantity							247578			0
S3	2000	2000	2000	2	0	2	Export	381	Italy	ITA	384	Côte d'Ivoire	CIV								01	MEAT, MEAT PREPARATIONS	1	No Quantity							656556			0
S3	2000	2000	2000	2	0	2	Export	381	Italy	ITA	388	Jamaica	JAM								01	MEAT, MEAT PREPARATIONS	1	No Quantity							76087			0
S3	2000	2000	2000	2	0	2	Export	381	Italy	ITA	392	Japan	JPN								01	MEAT, MEAT PREPARATIONS	1	No Quantity							11099111			0
S3	2000	2000	2000	2	0	2	Export	381	Italy	ITA	398	Kazakhstan	KAZ								01	MEAT, MEAT PREPARATIONS	1	No Quantity							10187			0
S3	2000	2000	2000	2	0	2	Export	381	Italy	ITA	400	Jordan	JOR								01	MEAT, MEAT PREPARATIONS	1	No Quantity							432903			0
S3	2000	2000	2000	2	0	2	Export	381	Italy	ITA	404	Kenya	KEN								01	MEAT, MEAT PREPARATIONS	1	No Quantity							87193			0
S3	2000	2000	2000	2	0	2	Export	381	Italy	ITA	410	Rep. of Korea	KOR								01	MEAT, MEAT PREPARATIONS	1	No Quantity							17680			0
S3	2000	2000	2000	2	0	2	Export	381	Italy	ITA	414	Kuwait	KWT								01	MEAT, MEAT PREPARATIONS	1	No Quantity							905725			0
S3	2000	2000	2000	2	0	2	Export	381	Italy	ITA	422	Lebanon	LBN								01	MEAT, MEAT PREPARATIONS	1	No Quantity							3078429			0
S3	2000	2000	2000	2	0	2	Export	381	Italy	ITA	428	Latvia	LVA								01	MEAT, MEAT PREPARATIONS	1	No Quantity							4373			0
S3	2000	2000	2000	2	0	2	Export	381	Italy	ITA	430	Liberia	LBR								01	MEAT, MEAT PREPARATIONS	1	No Quantity							71292			0
S3	2000	2000	2000	2	0	2	Export	381	Italy	ITA	434	Libya	LBY								01	MEAT, MEAT PREPARATIONS	1	No Quantity							42350			0
S3	2000	2000	2000	2	0	2	Export	381	Italy	ITA	442	Luxembourg	LUX								01	MEAT, MEAT PREPARATIONS	1	No Quantity							4688486			0
S3	2000	2000	2000	2	0	2	Export	381	Italy	ITA	446	China, Macao SAR	MAC								01	MEAT, MEAT PREPARATIONS	1	No Quantity							2605			0
S3	2000	2000	2000	2	0	2	Export	381	Italy	ITA	458	Malaysia	MYS								01	MEAT, MEAT PREPARATIONS	1	No Quantity							27057			0
S3	2000	2000	2000	2	0	2	Export	381	Italy	ITA	462	Maldives	MDV								01	MEAT, MEAT PREPARATIONS	1	No Quantity							739			0
S3	2000	2000	2000	2	0	2	Export	381	Italy	ITA	470	Malta	MLT								01	MEAT, MEAT PREPARATIONS	1	No Quantity							4004348			0
S3	2000	2000	2000	2	0	2	Export	381	Italy	ITA	480	Mauritius	MUS								01	MEAT, MEAT PREPARATIONS	1	No Quantity							91994			0
S3	2000	2000	2000	2	0	2	Export	381	Italy	ITA	484	Mexico	MEX								01	MEAT, MEAT PREPARATIONS	1	No Quantity							3525			0
S3	2000	2000	2000	2	0	2	Export	381	Italy	ITA	490	Other Asia, nes									01	MEAT, MEAT PREPARATIONS	1	No Quantity							31998			0
S3	2000	2000	2000	2	0	2	Export	381	Italy	ITA	498	Rep. of Moldova	MDA								01	MEAT, MEAT PREPARATIONS	1	No Quantity							435897			0
S3	2000	2000	2000	2	0	2	Export	381	Italy	ITA	508	Mozambique	MOZ								01	MEAT, MEAT PREPARATIONS	1	No Quantity							20753			0
S3	2000	2000	2000	2	0	2	Export	381	Italy	ITA	524	Nepal	NPL								01	MEAT, MEAT PREPARATIONS	1	No Quantity							2550			0
S3	2000	2000	2000	2	0	2	Export	381	Italy	ITA	528	Netherlands	NLD								01	MEAT, MEAT PREPARATIONS	1	No Quantity							37148818			0
S3	2000	2000	2000	2	0	2	Export	381	Italy	ITA	530	Neth. Antilles	ANT								01	MEAT, MEAT PREPARATIONS	1	No Quantity							194804			0
S3	2000	2000	2000	2	0	2	Export	381	Italy	ITA	540	New Caledonia	NCL								01	MEAT, MEAT PREPARATIONS	1	No Quantity							13451			0
S3	2000	2000	2000	2	0	2	Export	381	Italy	ITA	558	Nicaragua	NIC								01	MEAT, MEAT PREPARATIONS	1	No Quantity							6922			0
S3	2000	2000	2000	2	0	2	Export	381	Italy	ITA	566	Nigeria	NGA								01	MEAT, MEAT PREPARATIONS	1	No Quantity							174149			0
S3	2000	2000	2000	2	0	2	Export	381	Italy	ITA	579	Norway	NOR								01	MEAT, MEAT PREPARATIONS	1	No Quantity							574867			0
S3	2000	2000	2000	2	0	2	Export	381	Italy	ITA	604	Peru	PER								01	MEAT, MEAT PREPARATIONS	1	No Quantity							172157			0
S3	2000	2000	2000	2	0	2	Export	381	Italy	ITA	608	Philippines	PHL								01	MEAT, MEAT PREPARATIONS	1	No Quantity							1503607			0
S3	2000	2000	2000	2	0	2	Export	381	Italy	ITA	616	Poland	POL								01	MEAT, MEAT PREPARATIONS	1	No Quantity							1210225			0
S3	2000	2000	2000	2	0	2	Export	381	Italy	ITA	620	Portugal	PRT								01	MEAT, MEAT PREPARATIONS	1	No Quantity							3373846			0
S3	2000	2000	2000	2	0	2	Export	381	Italy	ITA	634	Qatar	QAT								01	MEAT, MEAT PREPARATIONS	1	No Quantity							28227			0
S3	2000	2000	2000	2	0	2	Export	381	Italy	ITA	642	Romania	ROU								01	MEAT, MEAT PREPARATIONS	1	No Quantity							988376			0
S3	2000	2000	2000	2	0	2	Export	381	Italy	ITA	643	Russian Federation	RUS								01	MEAT, MEAT PREPARATIONS	1	No Quantity							17202860			0
S3	2000	2000	2000	2	0	2	Export	381	Italy	ITA	660	Anguilla	AIA								01	MEAT, MEAT PREPARATIONS	1	No Quantity							801			0
S3	2000	2000	2000	2	0	2	Export	381	Italy	ITA	670	Saint Vincent and the Grenadines	VCT								01	MEAT, MEAT PREPARATIONS	1	No Quantity							9585			0
S3	2000	2000	2000	2	0	2	Export	381	Italy	ITA	682	Saudi Arabia	SAU								01	MEAT, MEAT PREPARATIONS	1	No Quantity							5245162			0
S3	2000	2000	2000	2	0	2	Export	381	Italy	ITA	694	Sierra Leone	SLE								01	MEAT, MEAT PREPARATIONS	1	No Quantity							26324			0
S3	2000	2000	2000	2	0	2	Export	381	Italy	ITA	703	Slovakia	SVK								01	MEAT, MEAT PREPARATIONS	1	No Quantity							1367078			0
S3	2000	2000	2000	2	0	2	Export	381	Italy	ITA	705	Slovenia	SVN								01	MEAT, MEAT PREPARATIONS	1	No Quantity							8194572			0
S3	2000	2000	2000	2	0	2	Export	381	Italy	ITA	706	Somalia	SOM								01	MEAT, MEAT PREPARATIONS	1	No Quantity							14170			0
S3	2000	2000	2000	2	0	2	Export	381	Italy	ITA	710	South Africa	ZAF								01	MEAT, MEAT PREPARATIONS	1	No Quantity							505222			0
S3	2000	2000	2000	2	0	2	Export	381	Italy	ITA	716	Zimbabwe	ZWE								01	MEAT, MEAT PREPARATIONS	1	No Quantity							1005			0
S3	2000	2000	2000	2	0	2	Export	381	Italy	ITA	724	Spain	ESP								01	MEAT, MEAT PREPARATIONS	1	No Quantity							44162074			0
S3	2000	2000	2000	2	0	2	Export	381	Italy	ITA	740	Suriname	SUR								01	MEAT, MEAT PREPARATIONS	1	No Quantity							25675			0
S3	2000	2000	2000	2	0	2	Export	381	Italy	ITA	752	Sweden	SWE								01	MEAT, MEAT PREPARATIONS	1	No Quantity							17023431			0
S3	2000	2000	2000	2	0	2	Export	381	Italy	ITA	757	Switzerland	CHE								01	MEAT, MEAT PREPARATIONS	1	No Quantity							55876391			0
S3	2000	2000	2000	2	0	2	Export	381	Italy	ITA	762	Tajikistan	TJK								01	MEAT, MEAT PREPARATIONS	1	No Quantity							5470			0
S3	2000	2000	2000	2	0	2	Export	381	Italy	ITA	764	Thailand	THA								01	MEAT, MEAT PREPARATIONS	1	No Quantity							113964			0
S3	2000	2000	2000	2	0	2	Export	381	Italy	ITA	768	Togo	TGO								01	MEAT, MEAT PREPARATIONS	1	No Quantity							457356			0
S3	2000	2000	2000	2	0	2	Export	381	Italy	ITA	780	Trinidad and Tobago	TTO								01	MEAT, MEAT PREPARATIONS	1	No Quantity							25675			0
S3	2000	2000	2000	2	0	2	Export	381	Italy	ITA	784	United Arab Emirates	ARE								01	MEAT, MEAT PREPARATIONS	1	No Quantity							367103			0
S3	2000	2000	2000	2	0	2	Export	381	Italy	ITA	788	Tunisia	TUN								01	MEAT, MEAT PREPARATIONS	1	No Quantity							8753			0
S3	2000	2000	2000	2	0	2	Export	381	Italy	ITA	792	Turkey	TUR								01	MEAT, MEAT PREPARATIONS	1	No Quantity							215261			0
S3	2000	2000	2000	2	0	2	Export	381	Italy	ITA	795	Turkmenistan	TKM								01	MEAT, MEAT PREPARATIONS	1	No Quantity							16690			0
S3	2000	2000	2000	2	0	2	Export	381	Italy	ITA	800	Uganda	UGA								01	MEAT, MEAT PREPARATIONS	1	No Quantity							1113			0
S3	2000	2000	2000	2	0	2	Export	381	Italy	ITA	804	Ukraine	UKR								01	MEAT, MEAT PREPARATIONS	1	No Quantity							88698			0
S3	2000	2000	2000	2	0	2	Export	381	Italy	ITA	807	North Macedonia	MKD								01	MEAT, MEAT PREPARATIONS	1	No Quantity							1516232			0
S3	2000	2000	2000	2	0	2	Export	381	Italy	ITA	818	Egypt	EGY								01	MEAT, MEAT PREPARATIONS	1	No Quantity							904804			0
S3	2000	2000	2000	2	0	2	Export	381	Italy	ITA	826	United Kingdom	GBR								01	MEAT, MEAT PREPARATIONS	1	No Quantity							68820365			0
S3	2000	2000	2000	2	0	2	Export	381	Italy	ITA	834	United Rep. of Tanzania	TZA								01	MEAT, MEAT PREPARATIONS	1	No Quantity							19101			0
S3	2000	2000	2000	2	0	2	Export	381	Italy	ITA	842	USA	USA								01	MEAT, MEAT PREPARATIONS	1	No Quantity							20281592			0
S3	2000	2000	2000	2	0	2	Export	381	Italy	ITA	854	Burkina Faso	BFA								01	MEAT, MEAT PREPARATIONS	1	No Quantity							144578			0
S3	2000	2000	2000	2	0	2	Export	381	Italy	ITA	858	Uruguay	URY								01	MEAT, MEAT PREPARATIONS	1	No Quantity							348861			0
S3	2000	2000	2000	2	0	2	Export	381	Italy	ITA	860	Uzbekistan	UZB								01	MEAT, MEAT PREPARATIONS	1	No Quantity							1810233			0
S3	2000	2000	2000	2	0	2	Export	381	Italy	ITA	862	Venezuela	VEN								01	MEAT, MEAT PREPARATIONS	1	No Quantity							384636			0
S3	2000	2000	2000	2	0	2	Export	381	Italy	ITA	891	Serbia and Montenegro	SCG								01	MEAT, MEAT PREPARATIONS	1	No Quantity							2713703			0
S3	2000	2000	2000	2	0	2	Export	381	Italy	ITA	899	Areas, nes									01	MEAT, MEAT PREPARATIONS	1	No Quantity							6525449			0
S3	2000	2000	2000	2	0	2	Export	384	Côte d'Ivoire	CIV	0	World	WLD								01	MEAT, MEAT PREPARATIONS	1	No Quantity							452994			0
S3	2000	2000	2000	2	0	2	Export	384	Côte d'Ivoire	CIV	124	Canada	CAN								01	MEAT, MEAT PREPARATIONS	1	No Quantity							14			0
S3	2000	2000	2000	2	0	2	Export	384	Côte d'Ivoire	CIV	140	Central African Rep.	CAF								01	MEAT, MEAT PREPARATIONS	1	No Quantity							75373			0
S3	2000	2000	2000	2	0	2	Export	384	Côte d'Ivoire	CIV	148	Chad	TCD								01	MEAT, MEAT PREPARATIONS	1	No Quantity							41020			0
S3	2000	2000	2000	2	0	2	Export	384	Côte d'Ivoire	CIV	251	France	FRA								01	MEAT, MEAT PREPARATIONS	1	No Quantity							48867			0
S3	2000	2000	2000	2	0	2	Export	384	Côte d'Ivoire	CIV	266	Gabon	GAB								01	MEAT, MEAT PREPARATIONS	1	No Quantity							552			0
S3	2000	2000	2000	2	0	2	Export	384	Côte d'Ivoire	CIV	324	Guinea	GIN								01	MEAT, MEAT PREPARATIONS	1	No Quantity							105			0
S3	2000	2000	2000	2	0	2	Export	384	Côte d'Ivoire	CIV	381	Italy	ITA								01	MEAT, MEAT PREPARATIONS	1	No Quantity							222			0
S3	2000	2000	2000	2	0	2	Export	384	Côte d'Ivoire	CIV	466	Mali	MLI								01	MEAT, MEAT PREPARATIONS	1	No Quantity							261486			0
S3	2000	2000	2000	2	0	2	Export	384	Côte d'Ivoire	CIV	678	Sao Tome and Principe	STP								01	MEAT, MEAT PREPARATIONS	1	No Quantity							1053			0
S3	2000	2000	2000	2	0	2	Export	384	Côte d'Ivoire	CIV	768	Togo	TGO								01	MEAT, MEAT PREPARATIONS	1	No Quantity							5073			0
S3	2000	2000	2000	2	0	2	Export	384	Côte d'Ivoire	CIV	837	Bunkers									01	MEAT, MEAT PREPARATIONS	1	No Quantity							15791			0
S3	2000	2000	2000	2	0	2	Export	384	Côte d'Ivoire	CIV	842	USA	USA								01	MEAT, MEAT PREPARATIONS	1	No Quantity							3439			0
S3	2000	2000	2000	2	0	2	Export	381	Italy	ITA	0	World	WLD								02	DAIRY PRODUCTS,BIRD EGGS	1	No Quantity							1017289302			0
S3	2000	2000	2000	2	0	2	Export	381	Italy	ITA	8	Albania	ALB								02	DAIRY PRODUCTS,BIRD EGGS	1	No Quantity							545047			0
S3	2000	2000	2000	2	0	2	Export	381	Italy	ITA	12	Algeria	DZA								02	DAIRY PRODUCTS,BIRD EGGS	1	No Quantity							29280			0
S3	2000	2000	2000	2	0	2	Export	381	Italy	ITA	20	Andorra	AND								02	DAIRY PRODUCTS,BIRD EGGS	1	No Quantity							45891			0
S3	2000	2000	2000	2	0	2	Export	381	Italy	ITA	24	Angola	AGO								02	DAIRY PRODUCTS,BIRD EGGS	1	No Quantity							127259			0
S3	2000	2000	2000	2	0	2	Export	381	Italy	ITA	28	Antigua and Barbuda	ATG								02	DAIRY PRODUCTS,BIRD EGGS	1	No Quantity							5373			0
S3	2000	2000	2000	2	0	2	Export	381	Italy	ITA	32	Argentina	ARG								02	DAIRY PRODUCTS,BIRD EGGS	1	No Quantity							737812			0
S3	2000	2000	2000	2	0	2	Export	381	Italy	ITA	36	Australia	AUS								02	DAIRY PRODUCTS,BIRD EGGS	1	No Quantity							10502523			0
S3	2000	2000	2000	2	0	2	Export	381	Italy	ITA	40	Austria	AUT								02	DAIRY PRODUCTS,BIRD EGGS	1	No Quantity							36902273			0
S3	2000	2000	2000	2	0	2	Export	381	Italy	ITA	48	Bahrain	BHR								02	DAIRY PRODUCTS,BIRD EGGS	1	No Quantity							65858			0
S3	2000	2000	2000	2	0	2	Export	381	Italy	ITA	50	Bangladesh	BGD								02	DAIRY PRODUCTS,BIRD EGGS	1	No Quantity							2441			0
S3	2000	2000	2000	2	0	2	Export	381	Italy	ITA	51	Armenia	ARM								02	DAIRY PRODUCTS,BIRD EGGS	1	No Quantity							3893			0
S3	2000	2000	2000	2	0	2	Export	381	Italy	ITA	52	Barbados	BRB								02	DAIRY PRODUCTS,BIRD EGGS	1	No Quantity							19231			0
S3	2000	2000	2000	2	0	2	Export	381	Italy	ITA	56	Belgium	BEL								02	DAIRY PRODUCTS,BIRD EGGS	1	No Quantity							55560768			0
S3	2000	2000	2000	2	0	2	Export	381	Italy	ITA	60	Bermuda	BMU								02	DAIRY PRODUCTS,BIRD EGGS	1	No Quantity							5610			0
S3	2000	2000	2000	2	0	2	Export	381	Italy	ITA	68	Bolivia (Plurinational State of)	BOL								02	DAIRY PRODUCTS,BIRD EGGS	1	No Quantity							3124			0
S3	2000	2000	2000	2	0	2	Export	381	Italy	ITA	70	Bosnia Herzegovina	BIH								02	DAIRY PRODUCTS,BIRD EGGS	1	No Quantity							860879			0
S3	2000	2000	2000	2	0	2	Export	381	Italy	ITA	76	Brazil	BRA								02	DAIRY PRODUCTS,BIRD EGGS	1	No Quantity							2405241			0
S3	2000	2000	2000	2	0	2	Export	381	Italy	ITA	100	Bulgaria	BGR								02	DAIRY PRODUCTS,BIRD EGGS	1	No Quantity							42604			0
S3	2000	2000	2000	2	0	2	Export	381	Italy	ITA	108	Burundi	BDI								02	DAIRY PRODUCTS,BIRD EGGS	1	No Quantity							4829			0
S3	2000	2000	2000	2	0	2	Export	381	Italy	ITA	112	Belarus	BLR								02	DAIRY PRODUCTS,BIRD EGGS	1	No Quantity							10018			0
S3	2000	2000	2000	2	0	2	Export	381	Italy	ITA	124	Canada	CAN								02	DAIRY PRODUCTS,BIRD EGGS	1	No Quantity							19867793			0
S3	2000	2000	2000	2	0	2	Export	381	Italy	ITA	132	Cabo Verde	CPV								02	DAIRY PRODUCTS,BIRD EGGS	1	No Quantity							20918			0
S3	2000	2000	2000	2	0	2	Export	381	Italy	ITA	152	Chile	CHL								02	DAIRY PRODUCTS,BIRD EGGS	1	No Quantity							65283			0
S3	2000	2000	2000	2	0	2	Export	381	Italy	ITA	156	China	CHN								02	DAIRY PRODUCTS,BIRD EGGS	1	No Quantity							49270			0
S3	2000	2000	2000	2	0	2	Export	381	Italy	ITA	170	Colombia	COL								02	DAIRY PRODUCTS,BIRD EGGS	1	No Quantity							25874			0
S3	2000	2000	2000	2	0	2	Export	381	Italy	ITA	178	Congo	COG								02	DAIRY PRODUCTS,BIRD EGGS	1	No Quantity							30971			0
S3	2000	2000	2000	2	0	2	Export	381	Italy	ITA	188	Costa Rica	CRI								02	DAIRY PRODUCTS,BIRD EGGS	1	No Quantity							43581			0
S3	2000	2000	2000	2	0	2	Export	381	Italy	ITA	191	Croatia	HRV								02	DAIRY PRODUCTS,BIRD EGGS	1	No Quantity							2375429			0
S3	2000	2000	2000	2	0	2	Export	381	Italy	ITA	192	Cuba	CUB								02	DAIRY PRODUCTS,BIRD EGGS	1	No Quantity							713032			0
S3	2000	2000	2000	2	0	2	Export	381	Italy	ITA	196	Cyprus	CYP								02	DAIRY PRODUCTS,BIRD EGGS	1	No Quantity							553610			0
S3	2000	2000	2000	2	0	2	Export	381	Italy	ITA	203	Czechia	CZE								02	DAIRY PRODUCTS,BIRD EGGS	1	No Quantity							835681			0
S3	2000	2000	2000	2	0	2	Export	381	Italy	ITA	204	Benin	BEN								02	DAIRY PRODUCTS,BIRD EGGS	1	No Quantity							18714			0
S3	2000	2000	2000	2	0	2	Export	381	Italy	ITA	208	Denmark	DNK								02	DAIRY PRODUCTS,BIRD EGGS	1	No Quantity							16561911			0
S3	2000	2000	2000	2	0	2	Export	381	Italy	ITA	214	Dominican Rep.	DOM								02	DAIRY PRODUCTS,BIRD EGGS	1	No Quantity							132587			0
S3	2000	2000	2000	2	0	2	Export	381	Italy	ITA	218	Ecuador	ECU								02	DAIRY PRODUCTS,BIRD EGGS	1	No Quantity							10511			0
S3	2000	2000	2000	2	0	2	Export	381	Italy	ITA	226	Equatorial Guinea	GNQ								02	DAIRY PRODUCTS,BIRD EGGS	1	No Quantity							48427			0
S3	2000	2000	2000	2	0	2	Export	381	Italy	ITA	231	Ethiopia	ETH								02	DAIRY PRODUCTS,BIRD EGGS	1	No Quantity							17610			0
S3	2000	2000	2000	2	0	2	Export	381	Italy	ITA	232	Eritrea	ERI								02	DAIRY PRODUCTS,BIRD EGGS	1	No Quantity							12099			0
S3	2000	2000	2000	2	0	2	Export	381	Italy	ITA	233	Estonia	EST								02	DAIRY PRODUCTS,BIRD EGGS	1	No Quantity							17196			0
S3	2000	2000	2000	2	0	2	Export	381	Italy	ITA	246	Finland	FIN								02	DAIRY PRODUCTS,BIRD EGGS	1	No Quantity							2230591			0
S3	2000	2000	2000	2	0	2	Export	381	Italy	ITA	251	France	FRA								02	DAIRY PRODUCTS,BIRD EGGS	1	No Quantity							183712088			0
S3	2000	2000	2000	2	0	2	Export	381	Italy	ITA	262	Djibouti	DJI								02	DAIRY PRODUCTS,BIRD EGGS	1	No Quantity							2861			0
S3	2000	2000	2000	2	0	2	Export	381	Italy	ITA	266	Gabon	GAB								02	DAIRY PRODUCTS,BIRD EGGS	1	No Quantity							930			0
S3	2000	2000	2000	2	0	2	Export	381	Italy	ITA	268	Georgia	GEO								02	DAIRY PRODUCTS,BIRD EGGS	1	No Quantity							2220			0
S3	2000	2000	2000	2	0	2	Export	381	Italy	ITA	276	Germany	DEU								02	DAIRY PRODUCTS,BIRD EGGS	1	No Quantity							201012705			0
S3	2000	2000	2000	2	0	2	Export	381	Italy	ITA	288	Ghana	GHA								02	DAIRY PRODUCTS,BIRD EGGS	1	No Quantity							13151			0
S3	2000	2000	2000	2	0	2	Export	381	Italy	ITA	292	Gibraltar	GIB								02	DAIRY PRODUCTS,BIRD EGGS	1	No Quantity							8542			0
S3	2000	2000	2000	2	0	2	Export	381	Italy	ITA	300	Greece	GRC								02	DAIRY PRODUCTS,BIRD EGGS	1	No Quantity							17345283			0
S3	2000	2000	2000	2	0	2	Export	381	Italy	ITA	320	Guatemala	GTM								02	DAIRY PRODUCTS,BIRD EGGS	1	No Quantity							23092			0
S3	2000	2000	2000	2	0	2	Export	381	Italy	ITA	324	Guinea	GIN								02	DAIRY PRODUCTS,BIRD EGGS	1	No Quantity							3202			0
S3	2000	2000	2000	2	0	2	Export	381	Italy	ITA	332	Haiti	HTI								02	DAIRY PRODUCTS,BIRD EGGS	1	No Quantity							13331			0
S3	2000	2000	2000	2	0	2	Export	381	Italy	ITA	336	Holy See (Vatican City State)	VAT								02	DAIRY PRODUCTS,BIRD EGGS	1	No Quantity							50627			0
S3	2000	2000	2000	2	0	2	Export	381	Italy	ITA	340	Honduras	HND								02	DAIRY PRODUCTS,BIRD EGGS	1	No Quantity							17580			0
S3	2000	2000	2000	2	0	2	Export	381	Italy	ITA	344	China, Hong Kong SAR	HKG								02	DAIRY PRODUCTS,BIRD EGGS	1	No Quantity							1264930			0
S3	2000	2000	2000	2	0	2	Export	381	Italy	ITA	348	Hungary	HUN								02	DAIRY PRODUCTS,BIRD EGGS	1	No Quantity							501912			0
S3	2000	2000	2000	2	0	2	Export	381	Italy	ITA	352	Iceland	ISL								02	DAIRY PRODUCTS,BIRD EGGS	1	No Quantity							89123			0
S3	2000	2000	2000	2	0	2	Export	381	Italy	ITA	364	Iran	IRN								02	DAIRY PRODUCTS,BIRD EGGS	1	No Quantity							714			0
S3	2000	2000	2000	2	0	2	Export	381	Italy	ITA	372	Ireland	IRL								02	DAIRY PRODUCTS,BIRD EGGS	1	No Quantity							1876411			0
S3	2000	2000	2000	2	0	2	Export	381	Italy	ITA	376	Israel	ISR								02	DAIRY PRODUCTS,BIRD EGGS	1	No Quantity							426246			0
S3	2000	2000	2000	2	0	2	Export	381	Italy	ITA	384	Côte d'Ivoire	CIV								02	DAIRY PRODUCTS,BIRD EGGS	1	No Quantity							2883			0
S3	2000	2000	2000	2	0	2	Export	381	Italy	ITA	388	Jamaica	JAM								02	DAIRY PRODUCTS,BIRD EGGS	1	No Quantity							952			0
S3	2000	2000	2000	2	0	2	Export	381	Italy	ITA	392	Japan	JPN								02	DAIRY PRODUCTS,BIRD EGGS	1	No Quantity							22408592			0
S3	2000	2000	2000	2	0	2	Export	381	Italy	ITA	398	Kazakhstan	KAZ								02	DAIRY PRODUCTS,BIRD EGGS	1	No Quantity							11503			0
S3	2000	2000	2000	2	0	2	Export	381	Italy	ITA	400	Jordan	JOR								02	DAIRY PRODUCTS,BIRD EGGS	1	No Quantity							40203			0
S3	2000	2000	2000	2	0	2	Export	381	Italy	ITA	404	Kenya	KEN								02	DAIRY PRODUCTS,BIRD EGGS	1	No Quantity							116649			0
S3	2000	2000	2000	2	0	2	Export	381	Italy	ITA	410	Rep. of Korea	KOR								02	DAIRY PRODUCTS,BIRD EGGS	1	No Quantity							434910			0
S3	2000	2000	2000	2	0	2	Export	381	Italy	ITA	414	Kuwait	KWT								02	DAIRY PRODUCTS,BIRD EGGS	1	No Quantity							1106			0
S3	2000	2000	2000	2	0	2	Export	381	Italy	ITA	422	Lebanon	LBN								02	DAIRY PRODUCTS,BIRD EGGS	1	No Quantity							691503			0
S3	2000	2000	2000	2	0	2	Export	381	Italy	ITA	428	Latvia	LVA								02	DAIRY PRODUCTS,BIRD EGGS	1	No Quantity							9351			0
S3	2000	2000	2000	2	0	2	Export	381	Italy	ITA	434	Libya	LBY								02	DAIRY PRODUCTS,BIRD EGGS	1	No Quantity							388054			0
S3	2000	2000	2000	2	0	2	Export	381	Italy	ITA	440	Lithuania	LTU								02	DAIRY PRODUCTS,BIRD EGGS	1	No Quantity							4568			0
S3	2000	2000	2000	2	0	2	Export	381	Italy	ITA	442	Luxembourg	LUX								02	DAIRY PRODUCTS,BIRD EGGS	1	No Quantity							1918425			0
S3	2000	2000	2000	2	0	2	Export	381	Italy	ITA	446	China, Macao SAR	MAC								02	DAIRY PRODUCTS,BIRD EGGS	1	No Quantity							1129			0
S3	2000	2000	2000	2	0	2	Export	381	Italy	ITA	450	Madagascar	MDG								02	DAIRY PRODUCTS,BIRD EGGS	1	No Quantity							506			0
S3	2000	2000	2000	2	0	2	Export	381	Italy	ITA	458	Malaysia	MYS								02	DAIRY PRODUCTS,BIRD EGGS	1	No Quantity							107740			0
S3	2000	2000	2000	2	0	2	Export	381	Italy	ITA	462	Maldives	MDV								02	DAIRY PRODUCTS,BIRD EGGS	1	No Quantity							18933			0
S3	2000	2000	2000	2	0	2	Export	381	Italy	ITA	470	Malta	MLT								02	DAIRY PRODUCTS,BIRD EGGS	1	No Quantity							2695914			0
S3	2000	2000	2000	2	0	2	Export	381	Italy	ITA	480	Mauritius	MUS								02	DAIRY PRODUCTS,BIRD EGGS	1	No Quantity							73162			0
S3	2000	2000	2000	2	0	2	Export	381	Italy	ITA	484	Mexico	MEX								02	DAIRY PRODUCTS,BIRD EGGS	1	No Quantity							940357			0
S3	2000	2000	2000	2	0	2	Export	381	Italy	ITA	490	Other Asia, nes									02	DAIRY PRODUCTS,BIRD EGGS	1	No Quantity							879499			0
S3	2000	2000	2000	2	0	2	Export	381	Italy	ITA	498	Rep. of Moldova	MDA								02	DAIRY PRODUCTS,BIRD EGGS	1	No Quantity							3524			0
S3	2000	2000	2000	2	0	2	Export	381	Italy	ITA	504	Morocco	MAR								02	DAIRY PRODUCTS,BIRD EGGS	1	No Quantity							19082			0
S3	2000	2000	2000	2	0	2	Export	381	Italy	ITA	508	Mozambique	MOZ								02	DAIRY PRODUCTS,BIRD EGGS	1	No Quantity							24610			0
S3	2000	2000	2000	2	0	2	Export	381	Italy	ITA	524	Nepal	NPL								02	DAIRY PRODUCTS,BIRD EGGS	1	No Quantity							3702			0
S3	2000	2000	2000	2	0	2	Export	381	Italy	ITA	528	Netherlands	NLD								02	DAIRY PRODUCTS,BIRD EGGS	1	No Quantity							30782995			0
S3	2000	2000	2000	2	0	2	Export	381	Italy	ITA	530	Neth. Antilles	ANT								02	DAIRY PRODUCTS,BIRD EGGS	1	No Quantity							26019			0
S3	2000	2000	2000	2	0	2	Export	381	Italy	ITA	540	New Caledonia	NCL								02	DAIRY PRODUCTS,BIRD EGGS	1	No Quantity							705			0
S3	2000	2000	2000	2	0	2	Export	381	Italy	ITA	554	New Zealand	NZL								02	DAIRY PRODUCTS,BIRD EGGS	1	No Quantity							196962			0
S3	2000	2000	2000	2	0	2	Export	381	Italy	ITA	558	Nicaragua	NIC								02	DAIRY PRODUCTS,BIRD EGGS	1	No Quantity							9883			0
S3	2000	2000	2000	2	0	2	Export	381	Italy	ITA	566	Nigeria	NGA								02	DAIRY PRODUCTS,BIRD EGGS	1	No Quantity							317914			0
S3	2000	2000	2000	2	0	2	Export	381	Italy	ITA	577	Other Africa, nes									02	DAIRY PRODUCTS,BIRD EGGS	1	No Quantity							39324			0
S3	2000	2000	2000	2	0	2	Export	381	Italy	ITA	579	Norway	NOR								02	DAIRY PRODUCTS,BIRD EGGS	1	No Quantity							1051881			0
S3	2000	2000	2000	2	0	2	Export	381	Italy	ITA	591	Panama	PAN								02	DAIRY PRODUCTS,BIRD EGGS	1	No Quantity							5515			0
S3	2000	2000	2000	2	0	2	Export	381	Italy	ITA	604	Peru	PER								02	DAIRY PRODUCTS,BIRD EGGS	1	No Quantity							76445			0
S3	2000	2000	2000	2	0	2	Export	381	Italy	ITA	608	Philippines	PHL								02	DAIRY PRODUCTS,BIRD EGGS	1	No Quantity							695227			0
S3	2000	2000	2000	2	0	2	Export	381	Italy	ITA	616	Poland	POL								02	DAIRY PRODUCTS,BIRD EGGS	1	No Quantity							748694			0
S3	2000	2000	2000	2	0	2	Export	381	Italy	ITA	620	Portugal	PRT								02	DAIRY PRODUCTS,BIRD EGGS	1	No Quantity							2829979			0
S3	2000	2000	2000	2	0	2	Export	381	Italy	ITA	634	Qatar	QAT								02	DAIRY PRODUCTS,BIRD EGGS	1	No Quantity							8420			0
S3	2000	2000	2000	2	0	2	Export	381	Italy	ITA	642	Romania	ROU								02	DAIRY PRODUCTS,BIRD EGGS	1	No Quantity							212483			0
S3	2000	2000	2000	2	0	2	Export	381	Italy	ITA	643	Russian Federation	RUS								02	DAIRY PRODUCTS,BIRD EGGS	1	No Quantity							727268			0
S3	2000	2000	2000	2	0	2	Export	381	Italy	ITA	646	Rwanda	RWA								02	DAIRY PRODUCTS,BIRD EGGS	1	No Quantity							2033			0
S3	2000	2000	2000	2	0	2	Export	381	Italy	ITA	660	Anguilla	AIA								02	DAIRY PRODUCTS,BIRD EGGS	1	No Quantity							8603			0
S3	2000	2000	2000	2	0	2	Export	381	Italy	ITA	670	Saint Vincent and the Grenadines	VCT								02	DAIRY PRODUCTS,BIRD EGGS	1	No Quantity							2396			0
S3	2000	2000	2000	2	0	2	Export	381	Italy	ITA	682	Saudi Arabia	SAU								02	DAIRY PRODUCTS,BIRD EGGS	1	No Quantity							382697			0
S3	2000	2000	2000	2	0	2	Export	381	Italy	ITA	686	Senegal	SEN								02	DAIRY PRODUCTS,BIRD EGGS	1	No Quantity							30382			0
S3	2000	2000	2000	2	0	2	Export	381	Italy	ITA	690	Seychelles	SYC								02	DAIRY PRODUCTS,BIRD EGGS	1	No Quantity							116064			0
S3	2000	2000	2000	2	0	2	Export	381	Italy	ITA	699	India	IND								02	DAIRY PRODUCTS,BIRD EGGS	1	No Quantity							3836			0
S3	2000	2000	2000	2	0	2	Export	381	Italy	ITA	702	Singapore	SGP								02	DAIRY PRODUCTS,BIRD EGGS	1	No Quantity							486068			0
S3	2000	2000	2000	2	0	2	Export	381	Italy	ITA	703	Slovakia	SVK								02	DAIRY PRODUCTS,BIRD EGGS	1	No Quantity							39808			0
S3	2000	2000	2000	2	0	2	Export	381	Italy	ITA	704	Viet Nam	VNM								02	DAIRY PRODUCTS,BIRD EGGS	1	No Quantity							23325			0
S3	2000	2000	2000	2	0	2	Export	381	Italy	ITA	705	Slovenia	SVN								02	DAIRY PRODUCTS,BIRD EGGS	1	No Quantity							2957220			0
S3	2000	2000	2000	2	0	2	Export	381	Italy	ITA	706	Somalia	SOM								02	DAIRY PRODUCTS,BIRD EGGS	1	No Quantity							2720			0
S3	2000	2000	2000	2	0	2	Export	381	Italy	ITA	710	South Africa	ZAF								02	DAIRY PRODUCTS,BIRD EGGS	1	No Quantity							668545			0
S3	2000	2000	2000	2	0	2	Export	381	Italy	ITA	716	Zimbabwe	ZWE								02	DAIRY PRODUCTS,BIRD EGGS	1	No Quantity							3319			0
S3	2000	2000	2000	2	0	2	Export	381	Italy	ITA	724	Spain	ESP								02	DAIRY PRODUCTS,BIRD EGGS	1	No Quantity							39099240			0
S3	2000	2000	2000	2	0	2	Export	381	Italy	ITA	752	Sweden	SWE								02	DAIRY PRODUCTS,BIRD EGGS	1	No Quantity							13299862			0
S3	2000	2000	2000	2	0	2	Export	381	Italy	ITA	757	Switzerland	CHE								02	DAIRY PRODUCTS,BIRD EGGS	1	No Quantity							72501065			0
S3	2000	2000	2000	2	0	2	Export	381	Italy	ITA	760	Syria	SYR								02	DAIRY PRODUCTS,BIRD EGGS	1	No Quantity							3049			0
S3	2000	2000	2000	2	0	2	Export	381	Italy	ITA	764	Thailand	THA								02	DAIRY PRODUCTS,BIRD EGGS	1	No Quantity							160780			0
S3	2000	2000	2000	2	0	2	Export	381	Italy	ITA	784	United Arab Emirates	ARE								02	DAIRY PRODUCTS,BIRD EGGS	1	No Quantity							454353			0
S3	2000	2000	2000	2	0	2	Export	381	Italy	ITA	788	Tunisia	TUN								02	DAIRY PRODUCTS,BIRD EGGS	1	No Quantity							34105			0
S3	2000	2000	2000	2	0	2	Export	381	Italy	ITA	792	Turkey	TUR								02	DAIRY PRODUCTS,BIRD EGGS	1	No Quantity							1050188			0
S3	2000	2000	2000	2	0	2	Export	381	Italy	ITA	795	Turkmenistan	TKM								02	DAIRY PRODUCTS,BIRD EGGS	1	No Quantity							7655			0
S3	2000	2000	2000	2	0	2	Export	381	Italy	ITA	800	Uganda	UGA								02	DAIRY PRODUCTS,BIRD EGGS	1	No Quantity							5315			0
S3	2000	2000	2000	2	0	2	Export	381	Italy	ITA	804	Ukraine	UKR								02	DAIRY PRODUCTS,BIRD EGGS	1	No Quantity							164650			0
S3	2000	2000	2000	2	0	2	Export	381	Italy	ITA	807	North Macedonia	MKD								02	DAIRY PRODUCTS,BIRD EGGS	1	No Quantity							57873			0
S3	2000	2000	2000	2	0	2	Export	381	Italy	ITA	818	Egypt	EGY								02	DAIRY PRODUCTS,BIRD EGGS	1	No Quantity							351624			0
S3	2000	2000	2000	2	0	2	Export	381	Italy	ITA	826	United Kingdom	GBR								02	DAIRY PRODUCTS,BIRD EGGS	1	No Quantity							102911297			0
S3	2000	2000	2000	2	0	2	Export	381	Italy	ITA	834	United Rep. of Tanzania	TZA								02	DAIRY PRODUCTS,BIRD EGGS	1	No Quantity							35848			0
S3	2000	2000	2000	2	0	2	Export	381	Italy	ITA	842	USA	USA								02	DAIRY PRODUCTS,BIRD EGGS	1	No Quantity							146729524			0
S3	2000	2000	2000	2	0	2	Export	381	Italy	ITA	854	Burkina Faso	BFA								02	DAIRY PRODUCTS,BIRD EGGS	1	No Quantity							3341			0
S3	2000	2000	2000	2	0	2	Export	381	Italy	ITA	858	Uruguay	URY								02	DAIRY PRODUCTS,BIRD EGGS	1	No Quantity							21765			0
S3	2000	2000	2000	2	0	2	Export	381	Italy	ITA	860	Uzbekistan	UZB								02	DAIRY PRODUCTS,BIRD EGGS	1	No Quantity							3875			0
S3	2000	2000	2000	2	0	2	Export	381	Italy	ITA	862	Venezuela	VEN								02	DAIRY PRODUCTS,BIRD EGGS	1	No Quantity							2082925			0
S3	2000	2000	2000	2	0	2	Export	381	Italy	ITA	891	Serbia and Montenegro	SCG								02	DAIRY PRODUCTS,BIRD EGGS	1	No Quantity							325847			0
S3	2000	2000	2000	2	0	2	Export	381	Italy	ITA	899	Areas, nes									02	DAIRY PRODUCTS,BIRD EGGS	1	No Quantity							6855544			0
S3	2000	2000	2000	2	0	2	Export	384	Côte d'Ivoire	CIV	0	World	WLD								02	DAIRY PRODUCTS,BIRD EGGS	1	No Quantity							10174276			0
S3	2000	2000	2000	2	0	2	Export	384	Côte d'Ivoire	CIV	24	Angola	AGO								02	DAIRY PRODUCTS,BIRD EGGS	1	No Quantity							1044			0
S3	2000	2000	2000	2	0	2	Export	384	Côte d'Ivoire	CIV	56	Belgium	BEL								02	DAIRY PRODUCTS,BIRD EGGS	1	No Quantity							2719			0
S3	2000	2000	2000	2	0	2	Export	384	Côte d'Ivoire	CIV	120	Cameroon	CMR								02	DAIRY PRODUCTS,BIRD EGGS	1	No Quantity							56373			0
S3	2000	2000	2000	2	0	2	Export	384	Côte d'Ivoire	CIV	124	Canada	CAN								02	DAIRY PRODUCTS,BIRD EGGS	1	No Quantity							9369			0
S3	2000	2000	2000	2	0	2	Export	384	Côte d'Ivoire	CIV	178	Congo	COG								02	DAIRY PRODUCTS,BIRD EGGS	1	No Quantity							15417			0
S3	2000	2000	2000	2	0	2	Export	384	Côte d'Ivoire	CIV	180	Dem. Rep. of the Congo	COD								02	DAIRY PRODUCTS,BIRD EGGS	1	No Quantity							16674			0
S3	2000	2000	2000	2	0	2	Export	384	Côte d'Ivoire	CIV	204	Benin	BEN								02	DAIRY PRODUCTS,BIRD EGGS	1	No Quantity							20369			0
S3	2000	2000	2000	2	0	2	Export	384	Côte d'Ivoire	CIV	251	France	FRA								02	DAIRY PRODUCTS,BIRD EGGS	1	No Quantity							299947			0
S3	2000	2000	2000	2	0	2	Export	384	Côte d'Ivoire	CIV	266	Gabon	GAB								02	DAIRY PRODUCTS,BIRD EGGS	1	No Quantity							16211			0
S3	2000	2000	2000	2	0	2	Export	384	Côte d'Ivoire	CIV	270	Gambia	GMB								02	DAIRY PRODUCTS,BIRD EGGS	1	No Quantity							99118			0
S3	2000	2000	2000	2	0	2	Export	384	Côte d'Ivoire	CIV	288	Ghana	GHA								02	DAIRY PRODUCTS,BIRD EGGS	1	No Quantity							5725876			0
S3	2000	2000	2000	2	0	2	Export	384	Côte d'Ivoire	CIV	324	Guinea	GIN								02	DAIRY PRODUCTS,BIRD EGGS	1	No Quantity							82000			0
S3	2000	2000	2000	2	0	2	Export	384	Côte d'Ivoire	CIV	430	Liberia	LBR								02	DAIRY PRODUCTS,BIRD EGGS	1	No Quantity							143760			0
S3	2000	2000	2000	2	0	2	Export	384	Côte d'Ivoire	CIV	450	Madagascar	MDG								02	DAIRY PRODUCTS,BIRD EGGS	1	No Quantity							16635			0
S3	2000	2000	2000	2	0	2	Export	384	Côte d'Ivoire	CIV	466	Mali	MLI								02	DAIRY PRODUCTS,BIRD EGGS	1	No Quantity							389021			0
S3	2000	2000	2000	2	0	2	Export	384	Côte d'Ivoire	CIV	528	Netherlands	NLD								02	DAIRY PRODUCTS,BIRD EGGS	1	No Quantity							17			0
S3	2000	2000	2000	2	0	2	Export	384	Côte d'Ivoire	CIV	562	Niger	NER								02	DAIRY PRODUCTS,BIRD EGGS	1	No Quantity							89423			0
S3	2000	2000	2000	2	0	2	Export	384	Côte d'Ivoire	CIV	566	Nigeria	NGA								02	DAIRY PRODUCTS,BIRD EGGS	1	No Quantity							42297			0
S3	2000	2000	2000	2	0	2	Export	384	Côte d'Ivoire	CIV	624	Guinea-Bissau	GNB								02	DAIRY PRODUCTS,BIRD EGGS	1	No Quantity							4784			0
S3	2000	2000	2000	2	0	2	Export	384	Côte d'Ivoire	CIV	686	Senegal	SEN								02	DAIRY PRODUCTS,BIRD EGGS	1	No Quantity							155774			0
S3	2000	2000	2000	2	0	2	Export	384	Côte d'Ivoire	CIV	694	Sierra Leone	SLE								02	DAIRY PRODUCTS,BIRD EGGS	1	No Quantity							36688			0
S3	2000	2000	2000	2	0	2	Export	384	Côte d'Ivoire	CIV	757	Switzerland	CHE								02	DAIRY PRODUCTS,BIRD EGGS	1	No Quantity							14			0
S3	2000	2000	2000	2	0	2	Export	384	Côte d'Ivoire	CIV	768	Togo	TGO								02	DAIRY PRODUCTS,BIRD EGGS	1	No Quantity							33028			0
S3	2000	2000	2000	2	0	2	Export	384	Côte d'Ivoire	CIV	837	Bunkers									02	DAIRY PRODUCTS,BIRD EGGS	1	No Quantity							8599			0
S3	2000	2000	2000	2	0	2	Export	384	Côte d'Ivoire	CIV	842	USA	USA								02	DAIRY PRODUCTS,BIRD EGGS	1	No Quantity							1474			0
S3	2000	2000	2000	2	0	2	Export	384	Côte d'Ivoire	CIV	854	Burkina Faso	BFA								02	DAIRY PRODUCTS,BIRD EGGS	1	No Quantity							2907645			0
S3	2000	2000	2000	2	0	2	Export	381	Italy	ITA	0	World	WLD								03	FISH,CRUSTACEANS,MOLLUSC	1	No Quantity							377662625			0
S3	2000	2000	2000	2	0	2	Export	381	Italy	ITA	8	Albania	ALB								03	FISH,CRUSTACEANS,MOLLUSC	1	No Quantity							1719711			0
S3	2000	2000	2000	2	0	2	Export	381	Italy	ITA	12	Algeria	DZA								03	FISH,CRUSTACEANS,MOLLUSC	1	No Quantity							97641			0
S3	2000	2000	2000	2	0	2	Export	381	Italy	ITA	24	Angola	AGO								03	FISH,CRUSTACEANS,MOLLUSC	1	No Quantity							24016			0
S3	2000	2000	2000	2	0	2	Export	381	Italy	ITA	28	Antigua and Barbuda	ATG								03	FISH,CRUSTACEANS,MOLLUSC	1	No Quantity							835			0
S3	2000	2000	2000	2	0	2	Export	381	Italy	ITA	32	Argentina	ARG								03	FISH,CRUSTACEANS,MOLLUSC	1	No Quantity							14007			0
S3	2000	2000	2000	2	0	2	Export	381	Italy	ITA	36	Australia	AUS								03	FISH,CRUSTACEANS,MOLLUSC	1	No Quantity							3190632			0
S3	2000	2000	2000	2	0	2	Export	381	Italy	ITA	40	Austria	AUT								03	FISH,CRUSTACEANS,MOLLUSC	1	No Quantity							10474306			0
S3	2000	2000	2000	2	0	2	Export	381	Italy	ITA	48	Bahrain	BHR								03	FISH,CRUSTACEANS,MOLLUSC	1	No Quantity							1517			0
S3	2000	2000	2000	2	0	2	Export	381	Italy	ITA	50	Bangladesh	BGD								03	FISH,CRUSTACEANS,MOLLUSC	1	No Quantity							702			0
S3	2000	2000	2000	2	0	2	Export	381	Italy	ITA	51	Armenia	ARM								03	FISH,CRUSTACEANS,MOLLUSC	1	No Quantity							11499			0
S3	2000	2000	2000	2	0	2	Export	381	Italy	ITA	56	Belgium	BEL								03	FISH,CRUSTACEANS,MOLLUSC	1	No Quantity							8988857			0
S3	2000	2000	2000	2	0	2	Export	381	Italy	ITA	60	Bermuda	BMU								03	FISH,CRUSTACEANS,MOLLUSC	1	No Quantity							594			0
S3	2000	2000	2000	2	0	2	Export	381	Italy	ITA	70	Bosnia Herzegovina	BIH								03	FISH,CRUSTACEANS,MOLLUSC	1	No Quantity							1111324			0
S3	2000	2000	2000	2	0	2	Export	381	Italy	ITA	76	Brazil	BRA								03	FISH,CRUSTACEANS,MOLLUSC	1	No Quantity							251901			0
S3	2000	2000	2000	2	0	2	Export	381	Italy	ITA	92	Br. Virgin Isds	VGB								03	FISH,CRUSTACEANS,MOLLUSC	1	No Quantity							5590			0
S3	2000	2000	2000	2	0	2	Export	381	Italy	ITA	100	Bulgaria	BGR								03	FISH,CRUSTACEANS,MOLLUSC	1	No Quantity							118087			0
S3	2000	2000	2000	2	0	2	Export	381	Italy	ITA	124	Canada	CAN								03	FISH,CRUSTACEANS,MOLLUSC	1	No Quantity							1211962			0
S3	2000	2000	2000	2	0	2	Export	381	Italy	ITA	156	China	CHN								03	FISH,CRUSTACEANS,MOLLUSC	1	No Quantity							206125			0
S3	2000	2000	2000	2	0	2	Export	381	Italy	ITA	170	Colombia	COL								03	FISH,CRUSTACEANS,MOLLUSC	1	No Quantity							834			0
S3	2000	2000	2000	2	0	2	Export	381	Italy	ITA	178	Congo	COG								03	FISH,CRUSTACEANS,MOLLUSC	1	No Quantity							6162			0
S3	2000	2000	2000	2	0	2	Export	381	Italy	ITA	188	Costa Rica	CRI								03	FISH,CRUSTACEANS,MOLLUSC	1	No Quantity							17089			0
S3	2000	2000	2000	2	0	2	Export	381	Italy	ITA	191	Croatia	HRV								03	FISH,CRUSTACEANS,MOLLUSC	1	No Quantity							5236714			0
S3	2000	2000	2000	2	0	2	Export	381	Italy	ITA	192	Cuba	CUB								03	FISH,CRUSTACEANS,MOLLUSC	1	No Quantity							75407			0
S3	2000	2000	2000	2	0	2	Export	381	Italy	ITA	196	Cyprus	CYP								03	FISH,CRUSTACEANS,MOLLUSC	1	No Quantity							94207			0
S3	2000	2000	2000	2	0	2	Export	381	Italy	ITA	203	Czechia	CZE								03	FISH,CRUSTACEANS,MOLLUSC	1	No Quantity							2016939			0
S3	2000	2000	2000	2	0	2	Export	381	Italy	ITA	204	Benin	BEN								03	FISH,CRUSTACEANS,MOLLUSC	1	No Quantity							1260			0
S3	2000	2000	2000	2	0	2	Export	381	Italy	ITA	208	Denmark	DNK								03	FISH,CRUSTACEANS,MOLLUSC	1	No Quantity							2208898			0
S3	2000	2000	2000	2	0	2	Export	381	Italy	ITA	214	Dominican Rep.	DOM								03	FISH,CRUSTACEANS,MOLLUSC	1	No Quantity							25892			0
S3	2000	2000	2000	2	0	2	Export	381	Italy	ITA	218	Ecuador	ECU								03	FISH,CRUSTACEANS,MOLLUSC	1	No Quantity							25181			0
S3	2000	2000	2000	2	0	2	Export	381	Italy	ITA	226	Equatorial Guinea	GNQ								03	FISH,CRUSTACEANS,MOLLUSC	1	No Quantity							840			0
S3	2000	2000	2000	2	0	2	Export	381	Italy	ITA	231	Ethiopia	ETH								03	FISH,CRUSTACEANS,MOLLUSC	1	No Quantity							15860			0
S3	2000	2000	2000	2	0	2	Export	381	Italy	ITA	233	Estonia	EST								03	FISH,CRUSTACEANS,MOLLUSC	1	No Quantity							540			0
S3	2000	2000	2000	2	0	2	Export	381	Italy	ITA	246	Finland	FIN								03	FISH,CRUSTACEANS,MOLLUSC	1	No Quantity							246778			0
S3	2000	2000	2000	2	0	2	Export	381	Italy	ITA	251	France	FRA								03	FISH,CRUSTACEANS,MOLLUSC	1	No Quantity							46845402			0
S3	2000	2000	2000	2	0	2	Export	381	Italy	ITA	268	Georgia	GEO								03	FISH,CRUSTACEANS,MOLLUSC	1	No Quantity							2233			0
S3	2000	2000	2000	2	0	2	Export	381	Italy	ITA	276	Germany	DEU								03	FISH,CRUSTACEANS,MOLLUSC	1	No Quantity							44860726			0
S3	2000	2000	2000	2	0	2	Export	381	Italy	ITA	288	Ghana	GHA								03	FISH,CRUSTACEANS,MOLLUSC	1	No Quantity							1202			0
S3	2000	2000	2000	2	0	2	Export	381	Italy	ITA	300	Greece	GRC								03	FISH,CRUSTACEANS,MOLLUSC	1	No Quantity							46237029			0
S3	2000	2000	2000	2	0	2	Export	381	Italy	ITA	332	Haiti	HTI								03	FISH,CRUSTACEANS,MOLLUSC	1	No Quantity							1102			0
S3	2000	2000	2000	2	0	2	Export	381	Italy	ITA	340	Honduras	HND								03	FISH,CRUSTACEANS,MOLLUSC	1	No Quantity							1479			0
S3	2000	2000	2000	2	0	2	Export	381	Italy	ITA	344	China, Hong Kong SAR	HKG								03	FISH,CRUSTACEANS,MOLLUSC	1	No Quantity							218986			0
S3	2000	2000	2000	2	0	2	Export	381	Italy	ITA	348	Hungary	HUN								03	FISH,CRUSTACEANS,MOLLUSC	1	No Quantity							821739			0
S3	2000	2000	2000	2	0	2	Export	381	Italy	ITA	352	Iceland	ISL								03	FISH,CRUSTACEANS,MOLLUSC	1	No Quantity							3843			0
S3	2000	2000	2000	2	0	2	Export	381	Italy	ITA	360	Indonesia	IDN								03	FISH,CRUSTACEANS,MOLLUSC	1	No Quantity							2410			0
S3	2000	2000	2000	2	0	2	Export	381	Italy	ITA	372	Ireland	IRL								03	FISH,CRUSTACEANS,MOLLUSC	1	No Quantity							52154			0
S3	2000	2000	2000	2	0	2	Export	381	Italy	ITA	376	Israel	ISR								03	FISH,CRUSTACEANS,MOLLUSC	1	No Quantity							322712			0
S3	2000	2000	2000	2	0	2	Export	381	Italy	ITA	384	Côte d'Ivoire	CIV								03	FISH,CRUSTACEANS,MOLLUSC	1	No Quantity							733			0
S3	2000	2000	2000	2	0	2	Export	381	Italy	ITA	392	Japan	JPN								03	FISH,CRUSTACEANS,MOLLUSC	1	No Quantity							16967850			0
S3	2000	2000	2000	2	0	2	Export	381	Italy	ITA	398	Kazakhstan	KAZ								03	FISH,CRUSTACEANS,MOLLUSC	1	No Quantity							8224			0
S3	2000	2000	2000	2	0	2	Export	381	Italy	ITA	404	Kenya	KEN								03	FISH,CRUSTACEANS,MOLLUSC	1	No Quantity							19766			0
S3	2000	2000	2000	2	0	2	Export	381	Italy	ITA	410	Rep. of Korea	KOR								03	FISH,CRUSTACEANS,MOLLUSC	1	No Quantity							1578493			0
S3	2000	2000	2000	2	0	2	Export	381	Italy	ITA	414	Kuwait	KWT								03	FISH,CRUSTACEANS,MOLLUSC	1	No Quantity							72212			0
S3	2000	2000	2000	2	0	2	Export	381	Italy	ITA	422	Lebanon	LBN								03	FISH,CRUSTACEANS,MOLLUSC	1	No Quantity							42148			0
S3	2000	2000	2000	2	0	2	Export	381	Italy	ITA	434	Libya	LBY								03	FISH,CRUSTACEANS,MOLLUSC	1	No Quantity							276069			0
S3	2000	2000	2000	2	0	2	Export	381	Italy	ITA	440	Lithuania	LTU								03	FISH,CRUSTACEANS,MOLLUSC	1	No Quantity							35715			0
S3	2000	2000	2000	2	0	2	Export	381	Italy	ITA	442	Luxembourg	LUX								03	FISH,CRUSTACEANS,MOLLUSC	1	No Quantity							220173			0
S3	2000	2000	2000	2	0	2	Export	381	Italy	ITA	450	Madagascar	MDG								03	FISH,CRUSTACEANS,MOLLUSC	1	No Quantity							5984			0
S3	2000	2000	2000	2	0	2	Export	381	Italy	ITA	458	Malaysia	MYS								03	FISH,CRUSTACEANS,MOLLUSC	1	No Quantity							6016			0
S3	2000	2000	2000	2	0	2	Export	381	Italy	ITA	470	Malta	MLT								03	FISH,CRUSTACEANS,MOLLUSC	1	No Quantity							4061580			0
S3	2000	2000	2000	2	0	2	Export	381	Italy	ITA	480	Mauritius	MUS								03	FISH,CRUSTACEANS,MOLLUSC	1	No Quantity							27164			0
S3	2000	2000	2000	2	0	2	Export	381	Italy	ITA	484	Mexico	MEX								03	FISH,CRUSTACEANS,MOLLUSC	1	No Quantity							17026			0
S3	2000	2000	2000	2	0	2	Export	381	Italy	ITA	498	Rep. of Moldova	MDA								03	FISH,CRUSTACEANS,MOLLUSC	1	No Quantity							22666			0
S3	2000	2000	2000	2	0	2	Export	381	Italy	ITA	504	Morocco	MAR								03	FISH,CRUSTACEANS,MOLLUSC	1	No Quantity							346877			0
S3	2000	2000	2000	2	0	2	Export	381	Italy	ITA	508	Mozambique	MOZ								03	FISH,CRUSTACEANS,MOLLUSC	1	No Quantity							8565			0
S3	2000	2000	2000	2	0	2	Export	381	Italy	ITA	528	Netherlands	NLD								03	FISH,CRUSTACEANS,MOLLUSC	1	No Quantity							15161569			0
S3	2000	2000	2000	2	0	2	Export	381	Italy	ITA	530	Neth. Antilles	ANT								03	FISH,CRUSTACEANS,MOLLUSC	1	No Quantity							2661			0
S3	2000	2000	2000	2	0	2	Export	381	Italy	ITA	554	New Zealand	NZL								03	FISH,CRUSTACEANS,MOLLUSC	1	No Quantity							35032			0
S3	2000	2000	2000	2	0	2	Export	381	Italy	ITA	566	Nigeria	NGA								03	FISH,CRUSTACEANS,MOLLUSC	1	No Quantity							7722			0
S3	2000	2000	2000	2	0	2	Export	381	Italy	ITA	579	Norway	NOR								03	FISH,CRUSTACEANS,MOLLUSC	1	No Quantity							43328			0
S3	2000	2000	2000	2	0	2	Export	381	Italy	ITA	591	Panama	PAN								03	FISH,CRUSTACEANS,MOLLUSC	1	No Quantity							5974			0
S3	2000	2000	2000	2	0	2	Export	381	Italy	ITA	604	Peru	PER								03	FISH,CRUSTACEANS,MOLLUSC	1	No Quantity							6201			0
S3	2000	2000	2000	2	0	2	Export	381	Italy	ITA	608	Philippines	PHL								03	FISH,CRUSTACEANS,MOLLUSC	1	No Quantity							2262			0
S3	2000	2000	2000	2	0	2	Export	381	Italy	ITA	616	Poland	POL								03	FISH,CRUSTACEANS,MOLLUSC	1	No Quantity							320002			0
S3	2000	2000	2000	2	0	2	Export	381	Italy	ITA	620	Portugal	PRT								03	FISH,CRUSTACEANS,MOLLUSC	1	No Quantity							684516			0
S3	2000	2000	2000	2	0	2	Export	381	Italy	ITA	642	Romania	ROU								03	FISH,CRUSTACEANS,MOLLUSC	1	No Quantity							812271			0
S3	2000	2000	2000	2	0	2	Export	381	Italy	ITA	643	Russian Federation	RUS								03	FISH,CRUSTACEANS,MOLLUSC	1	No Quantity							145346			0
S3	2000	2000	2000	2	0	2	Export	381	Italy	ITA	646	Rwanda	RWA								03	FISH,CRUSTACEANS,MOLLUSC	1	No Quantity							576			0
S3	2000	2000	2000	2	0	2	Export	381	Italy	ITA	660	Anguilla	AIA								03	FISH,CRUSTACEANS,MOLLUSC	1	No Quantity							479			0
S3	2000	2000	2000	2	0	2	Export	381	Italy	ITA	670	Saint Vincent and the Grenadines	VCT								03	FISH,CRUSTACEANS,MOLLUSC	1	No Quantity							3028			0
S3	2000	2000	2000	2	0	2	Export	381	Italy	ITA	682	Saudi Arabia	SAU								03	FISH,CRUSTACEANS,MOLLUSC	1	No Quantity							3126174			0
S3	2000	2000	2000	2	0	2	Export	381	Italy	ITA	686	Senegal	SEN								03	FISH,CRUSTACEANS,MOLLUSC	1	No Quantity							161786			0
S3	2000	2000	2000	2	0	2	Export	381	Italy	ITA	694	Sierra Leone	SLE								03	FISH,CRUSTACEANS,MOLLUSC	1	No Quantity							5079			0
S3	2000	2000	2000	2	0	2	Export	381	Italy	ITA	699	India	IND								03	FISH,CRUSTACEANS,MOLLUSC	1	No Quantity							176853			0
S3	2000	2000	2000	2	0	2	Export	381	Italy	ITA	702	Singapore	SGP								03	FISH,CRUSTACEANS,MOLLUSC	1	No Quantity							50288			0
S3	2000	2000	2000	2	0	2	Export	381	Italy	ITA	703	Slovakia	SVK								03	FISH,CRUSTACEANS,MOLLUSC	1	No Quantity							11399			0
S3	2000	2000	2000	2	0	2	Export	381	Italy	ITA	704	Viet Nam	VNM								03	FISH,CRUSTACEANS,MOLLUSC	1	No Quantity							35165			0
S3	2000	2000	2000	2	0	2	Export	381	Italy	ITA	705	Slovenia	SVN								03	FISH,CRUSTACEANS,MOLLUSC	1	No Quantity							9209529			0
S3	2000	2000	2000	2	0	2	Export	381	Italy	ITA	710	South Africa	ZAF								03	FISH,CRUSTACEANS,MOLLUSC	1	No Quantity							122540			0
S3	2000	2000	2000	2	0	2	Export	381	Italy	ITA	724	Spain	ESP								03	FISH,CRUSTACEANS,MOLLUSC	1	No Quantity							124712673			0
S3	2000	2000	2000	2	0	2	Export	381	Italy	ITA	752	Sweden	SWE								03	FISH,CRUSTACEANS,MOLLUSC	1	No Quantity							104770			0
S3	2000	2000	2000	2	0	2	Export	381	Italy	ITA	757	Switzerland	CHE								03	FISH,CRUSTACEANS,MOLLUSC	1	No Quantity							11820729			0
S3	2000	2000	2000	2	0	2	Export	381	Italy	ITA	764	Thailand	THA								03	FISH,CRUSTACEANS,MOLLUSC	1	No Quantity							45400			0
S3	2000	2000	2000	2	0	2	Export	381	Italy	ITA	784	United Arab Emirates	ARE								03	FISH,CRUSTACEANS,MOLLUSC	1	No Quantity							38630			0
S3	2000	2000	2000	2	0	2	Export	381	Italy	ITA	788	Tunisia	TUN								03	FISH,CRUSTACEANS,MOLLUSC	1	No Quantity							1361175			0
S3	2000	2000	2000	2	0	2	Export	381	Italy	ITA	792	Turkey	TUR								03	FISH,CRUSTACEANS,MOLLUSC	1	No Quantity							46701			0
S3	2000	2000	2000	2	0	2	Export	381	Italy	ITA	795	Turkmenistan	TKM								03	FISH,CRUSTACEANS,MOLLUSC	1	No Quantity							11673			0
S3	2000	2000	2000	2	0	2	Export	381	Italy	ITA	800	Uganda	UGA								03	FISH,CRUSTACEANS,MOLLUSC	1	No Quantity							3869			0
S3	2000	2000	2000	2	0	2	Export	381	Italy	ITA	804	Ukraine	UKR								03	FISH,CRUSTACEANS,MOLLUSC	1	No Quantity							41832			0
S3	2000	2000	2000	2	0	2	Export	381	Italy	ITA	807	North Macedonia	MKD								03	FISH,CRUSTACEANS,MOLLUSC	1	No Quantity							97190			0
S3	2000	2000	2000	2	0	2	Export	381	Italy	ITA	818	Egypt	EGY								03	FISH,CRUSTACEANS,MOLLUSC	1	No Quantity							626773			0
S3	2000	2000	2000	2	0	2	Export	381	Italy	ITA	826	United Kingdom	GBR								03	FISH,CRUSTACEANS,MOLLUSC	1	No Quantity							3202569			0
S3	2000	2000	2000	2	0	2	Export	381	Italy	ITA	842	USA	USA								03	FISH,CRUSTACEANS,MOLLUSC	1	No Quantity							2993737			0
S3	2000	2000	2000	2	0	2	Export	381	Italy	ITA	854	Burkina Faso	BFA								03	FISH,CRUSTACEANS,MOLLUSC	1	No Quantity							511			0
S3	2000	2000	2000	2	0	2	Export	381	Italy	ITA	858	Uruguay	URY								03	FISH,CRUSTACEANS,MOLLUSC	1	No Quantity							25902			0
S3	2000	2000	2000	2	0	2	Export	381	Italy	ITA	860	Uzbekistan	UZB								03	FISH,CRUSTACEANS,MOLLUSC	1	No Quantity							557			0
S3	2000	2000	2000	2	0	2	Export	381	Italy	ITA	862	Venezuela	VEN								03	FISH,CRUSTACEANS,MOLLUSC	1	No Quantity							423841			0
S3	2000	2000	2000	2	0	2	Export	381	Italy	ITA	887	Yemen	YEM								03	FISH,CRUSTACEANS,MOLLUSC	1	No Quantity							11731			0
S3	2000	2000	2000	2	0	2	Export	381	Italy	ITA	891	Serbia and Montenegro	SCG								03	FISH,CRUSTACEANS,MOLLUSC	1	No Quantity							1402187			0
S3	2000	2000	2000	2	0	2	Export	381	Italy	ITA	899	Areas, nes									03	FISH,CRUSTACEANS,MOLLUSC	1	No Quantity							70209			0
S3	2000	2000	2000	2	0	2	Export	384	Côte d'Ivoire	CIV	0	World	WLD								03	FISH,CRUSTACEANS,MOLLUSC	1	No Quantity							128342695			0
S3	2000	2000	2000	2	0	2	Export	384	Côte d'Ivoire	CIV	56	Belgium	BEL								03	FISH,CRUSTACEANS,MOLLUSC	1	No Quantity							144394			0
S3	2000	2000	2000	2	0	2	Export	384	Côte d'Ivoire	CIV	124	Canada	CAN								03	FISH,CRUSTACEANS,MOLLUSC	1	No Quantity							2445			0
S3	2000	2000	2000	2	0	2	Export	384	Côte d'Ivoire	CIV	140	Central African Rep.	CAF								03	FISH,CRUSTACEANS,MOLLUSC	1	No Quantity							40114			0
S3	2000	2000	2000	2	0	2	Export	384	Côte d'Ivoire	CIV	148	Chad	TCD								03	FISH,CRUSTACEANS,MOLLUSC	1	No Quantity							24894			0
S3	2000	2000	2000	2	0	2	Export	384	Côte d'Ivoire	CIV	156	China	CHN								03	FISH,CRUSTACEANS,MOLLUSC	1	No Quantity							702			0
S3	2000	2000	2000	2	0	2	Export	384	Côte d'Ivoire	CIV	178	Congo	COG								03	FISH,CRUSTACEANS,MOLLUSC	1	No Quantity							2474			0
S3	2000	2000	2000	2	0	2	Export	384	Côte d'Ivoire	CIV	204	Benin	BEN								03	FISH,CRUSTACEANS,MOLLUSC	1	No Quantity							2915			0
S3	2000	2000	2000	2	0	2	Export	384	Côte d'Ivoire	CIV	208	Denmark	DNK								03	FISH,CRUSTACEANS,MOLLUSC	1	No Quantity							30519			0
S3	2000	2000	2000	2	0	2	Export	384	Côte d'Ivoire	CIV	251	France	FRA								03	FISH,CRUSTACEANS,MOLLUSC	1	No Quantity							104702517			0
S3	2000	2000	2000	2	0	2	Export	384	Côte d'Ivoire	CIV	276	Germany	DEU								03	FISH,CRUSTACEANS,MOLLUSC	1	No Quantity							2836852			0
S3	2000	2000	2000	2	0	2	Export	384	Côte d'Ivoire	CIV	288	Ghana	GHA								03	FISH,CRUSTACEANS,MOLLUSC	1	No Quantity							593			0
S3	2000	2000	2000	2	0	2	Export	384	Côte d'Ivoire	CIV	300	Greece	GRC								03	FISH,CRUSTACEANS,MOLLUSC	1	No Quantity							2670			0
S3	2000	2000	2000	2	0	2	Export	384	Côte d'Ivoire	CIV	344	China, Hong Kong SAR	HKG								03	FISH,CRUSTACEANS,MOLLUSC	1	No Quantity							10459			0
S3	2000	2000	2000	2	0	2	Export	384	Côte d'Ivoire	CIV	372	Ireland	IRL								03	FISH,CRUSTACEANS,MOLLUSC	1	No Quantity							112605			0
S3	2000	2000	2000	2	0	2	Export	384	Côte d'Ivoire	CIV	381	Italy	ITA								03	FISH,CRUSTACEANS,MOLLUSC	1	No Quantity							12578261			0
S3	2000	2000	2000	2	0	2	Export	384	Côte d'Ivoire	CIV	422	Lebanon	LBN								03	FISH,CRUSTACEANS,MOLLUSC	1	No Quantity							5609			0
S3	2000	2000	2000	2	0	2	Export	384	Côte d'Ivoire	CIV	466	Mali	MLI								03	FISH,CRUSTACEANS,MOLLUSC	1	No Quantity							1462060			0
S3	2000	2000	2000	2	0	2	Export	384	Côte d'Ivoire	CIV	470	Malta	MLT								03	FISH,CRUSTACEANS,MOLLUSC	1	No Quantity							6187			0
S3	2000	2000	2000	2	0	2	Export	384	Côte d'Ivoire	CIV	528	Netherlands	NLD								03	FISH,CRUSTACEANS,MOLLUSC	1	No Quantity							579158			0
S3	2000	2000	2000	2	0	2	Export	384	Côte d'Ivoire	CIV	562	Niger	NER								03	FISH,CRUSTACEANS,MOLLUSC	1	No Quantity							44966			0
S3	2000	2000	2000	2	0	2	Export	384	Côte d'Ivoire	CIV	566	Nigeria	NGA								03	FISH,CRUSTACEANS,MOLLUSC	1	No Quantity							7731			0
S3	2000	2000	2000	2	0	2	Export	384	Côte d'Ivoire	CIV	579	Norway	NOR								03	FISH,CRUSTACEANS,MOLLUSC	1	No Quantity							205267			0
S3	2000	2000	2000	2	0	2	Export	384	Côte d'Ivoire	CIV	620	Portugal	PRT								03	FISH,CRUSTACEANS,MOLLUSC	1	No Quantity							1710802			0
S3	2000	2000	2000	2	0	2	Export	384	Côte d'Ivoire	CIV	686	Senegal	SEN								03	FISH,CRUSTACEANS,MOLLUSC	1	No Quantity							102471			0
S3	2000	2000	2000	2	0	2	Export	384	Côte d'Ivoire	CIV	724	Spain	ESP								03	FISH,CRUSTACEANS,MOLLUSC	1	No Quantity							1184299			0
S3	2000	2000	2000	2	0	2	Export	384	Côte d'Ivoire	CIV	757	Switzerland	CHE								03	FISH,CRUSTACEANS,MOLLUSC	1	No Quantity							28			0
S3	2000	2000	2000	2	0	2	Export	384	Côte d'Ivoire	CIV	768	Togo	TGO								03	FISH,CRUSTACEANS,MOLLUSC	1	No Quantity							1943			0
S3	2000	2000	2000	2	0	2	Export	384	Côte d'Ivoire	CIV	826	United Kingdom	GBR								03	FISH,CRUSTACEANS,MOLLUSC	1	No Quantity							2283689			0
S3	2000	2000	2000	2	0	2	Export	384	Côte d'Ivoire	CIV	837	Bunkers									03	FISH,CRUSTACEANS,MOLLUSC	1	No Quantity							123042			0
S3	2000	2000	2000	2	0	2	Export	384	Côte d'Ivoire	CIV	842	USA	USA								03	FISH,CRUSTACEANS,MOLLUSC	1	No Quantity							27614			0
S3	2000	2000	2000	2	0	2	Export	384	Côte d'Ivoire	CIV	854	Burkina Faso	BFA								03	FISH,CRUSTACEANS,MOLLUSC	1	No Quantity							101525			0
S3	2000	2000	2000	2	0	2	Export	384	Côte d'Ivoire	CIV	899	Areas, nes									03	FISH,CRUSTACEANS,MOLLUSC	1	No Quantity							3890			0
S3	2000	2000	2000	2	0	2	Export	381	Italy	ITA	0	World	WLD								04	CEREALS,CEREAL PREPRTNS.	1	No Quantity							2089978206			0
S3	2000	2000	2000	2	0	2	Export	381	Italy	ITA	8	Albania	ALB								04	CEREALS,CEREAL PREPRTNS.	1	No Quantity							6548238			0
S3	2000	2000	2000	2	0	2	Export	381	Italy	ITA	12	Algeria	DZA								04	CEREALS,CEREAL PREPRTNS.	1	No Quantity							14436988			0
S3	2000	2000	2000	2	0	2	Export	381	Italy	ITA	20	Andorra	AND								04	CEREALS,CEREAL PREPRTNS.	1	No Quantity							422957			0
S3	2000	2000	2000	2	0	2	Export	381	Italy	ITA	24	Angola	AGO								04	CEREALS,CEREAL PREPRTNS.	1	No Quantity							17148656			0
S3	2000	2000	2000	2	0	2	Export	381	Italy	ITA	28	Antigua and Barbuda	ATG								04	CEREALS,CEREAL PREPRTNS.	1	No Quantity							170389			0
S3	2000	2000	2000	2	0	2	Export	381	Italy	ITA	31	Azerbaijan	AZE								04	CEREALS,CEREAL PREPRTNS.	1	No Quantity							1448858			0
S3	2000	2000	2000	2	0	2	Export	381	Italy	ITA	32	Argentina	ARG								04	CEREALS,CEREAL PREPRTNS.	1	No Quantity							3933910			0
S3	2000	2000	2000	2	0	2	Export	381	Italy	ITA	36	Australia	AUS								04	CEREALS,CEREAL PREPRTNS.	1	No Quantity							20975435			0
S3	2000	2000	2000	2	0	2	Export	381	Italy	ITA	40	Austria	AUT								04	CEREALS,CEREAL PREPRTNS.	1	No Quantity							47879717			0
S3	2000	2000	2000	2	0	2	Export	381	Italy	ITA	44	Bahamas	BHS								04	CEREALS,CEREAL PREPRTNS.	1	No Quantity							89122			0
S3	2000	2000	2000	2	0	2	Export	381	Italy	ITA	48	Bahrain	BHR								04	CEREALS,CEREAL PREPRTNS.	1	No Quantity							813023			0
S3	2000	2000	2000	2	0	2	Export	381	Italy	ITA	50	Bangladesh	BGD								04	CEREALS,CEREAL PREPRTNS.	1	No Quantity							76193			0
S3	2000	2000	2000	2	0	2	Export	381	Italy	ITA	51	Armenia	ARM								04	CEREALS,CEREAL PREPRTNS.	1	No Quantity							3788761			0
S3	2000	2000	2000	2	0	2	Export	381	Italy	ITA	52	Barbados	BRB								04	CEREALS,CEREAL PREPRTNS.	1	No Quantity							41714			0
S3	2000	2000	2000	2	0	2	Export	381	Italy	ITA	56	Belgium	BEL								04	CEREALS,CEREAL PREPRTNS.	1	No Quantity							55576482			0
S3	2000	2000	2000	2	0	2	Export	381	Italy	ITA	60	Bermuda	BMU								04	CEREALS,CEREAL PREPRTNS.	1	No Quantity							112127			0
S3	2000	2000	2000	2	0	2	Export	381	Italy	ITA	68	Bolivia (Plurinational State of)	BOL								04	CEREALS,CEREAL PREPRTNS.	1	No Quantity							40850			0
S3	2000	2000	2000	2	0	2	Export	381	Italy	ITA	70	Bosnia Herzegovina	BIH								04	CEREALS,CEREAL PREPRTNS.	1	No Quantity							4328096			0
S3	2000	2000	2000	2	0	2	Export	381	Italy	ITA	76	Brazil	BRA								04	CEREALS,CEREAL PREPRTNS.	1	No Quantity							10719905			0
S3	2000	2000	2000	2	0	2	Export	381	Italy	ITA	84	Belize	BLZ								04	CEREALS,CEREAL PREPRTNS.	1	No Quantity							4291			0
S3	2000	2000	2000	2	0	2	Export	381	Italy	ITA	92	Br. Virgin Isds	VGB								04	CEREALS,CEREAL PREPRTNS.	1	No Quantity							13303			0
S3	2000	2000	2000	2	0	2	Export	381	Italy	ITA	96	Brunei Darussalam	BRN								04	CEREALS,CEREAL PREPRTNS.	1	No Quantity							125947			0
S3	2000	2000	2000	2	0	2	Export	381	Italy	ITA	100	Bulgaria	BGR								04	CEREALS,CEREAL PREPRTNS.	1	No Quantity							821673			0
S3	2000	2000	2000	2	0	2	Export	381	Italy	ITA	108	Burundi	BDI								04	CEREALS,CEREAL PREPRTNS.	1	No Quantity							2142			0
S3	2000	2000	2000	2	0	2	Export	381	Italy	ITA	112	Belarus	BLR								04	CEREALS,CEREAL PREPRTNS.	1	No Quantity							205700			0
S3	2000	2000	2000	2	0	2	Export	381	Italy	ITA	120	Cameroon	CMR								04	CEREALS,CEREAL PREPRTNS.	1	No Quantity							323969			0
S3	2000	2000	2000	2	0	2	Export	381	Italy	ITA	124	Canada	CAN								04	CEREALS,CEREAL PREPRTNS.	1	No Quantity							30681946			0
S3	2000	2000	2000	2	0	2	Export	381	Italy	ITA	132	Cabo Verde	CPV								04	CEREALS,CEREAL PREPRTNS.	1	No Quantity							107437			0
S3	2000	2000	2000	2	0	2	Export	381	Italy	ITA	136	Cayman Isds	CYM								04	CEREALS,CEREAL PREPRTNS.	1	No Quantity							12862			0
S3	2000	2000	2000	2	0	2	Export	381	Italy	ITA	140	Central African Rep.	CAF								04	CEREALS,CEREAL PREPRTNS.	1	No Quantity							11034			0
S3	2000	2000	2000	2	0	2	Export	381	Italy	ITA	144	Sri Lanka	LKA								04	CEREALS,CEREAL PREPRTNS.	1	No Quantity							92795			0
S3	2000	2000	2000	2	0	2	Export	381	Italy	ITA	148	Chad	TCD								04	CEREALS,CEREAL PREPRTNS.	1	No Quantity							261756			0
S3	2000	2000	2000	2	0	2	Export	381	Italy	ITA	152	Chile	CHL								04	CEREALS,CEREAL PREPRTNS.	1	No Quantity							754657			0
S3	2000	2000	2000	2	0	2	Export	381	Italy	ITA	156	China	CHN								04	CEREALS,CEREAL PREPRTNS.	1	No Quantity							990086			0
S3	2000	2000	2000	2	0	2	Export	381	Italy	ITA	170	Colombia	COL								04	CEREALS,CEREAL PREPRTNS.	1	No Quantity							1091568			0
S3	2000	2000	2000	2	0	2	Export	381	Italy	ITA	174	Comoros	COM								04	CEREALS,CEREAL PREPRTNS.	1	No Quantity							36695			0
S3	2000	2000	2000	2	0	2	Export	381	Italy	ITA	175	Mayotte	MYT								04	CEREALS,CEREAL PREPRTNS.	1	No Quantity							53620			0
S3	2000	2000	2000	2	0	2	Export	381	Italy	ITA	178	Congo	COG								04	CEREALS,CEREAL PREPRTNS.	1	No Quantity							1220376			0
S3	2000	2000	2000	2	0	2	Export	381	Italy	ITA	180	Dem. Rep. of the Congo	COD								04	CEREALS,CEREAL PREPRTNS.	1	No Quantity							62606			0
S3	2000	2000	2000	2	0	2	Export	381	Italy	ITA	188	Costa Rica	CRI								04	CEREALS,CEREAL PREPRTNS.	1	No Quantity							715026			0
S3	2000	2000	2000	2	0	2	Export	381	Italy	ITA	191	Croatia	HRV								04	CEREALS,CEREAL PREPRTNS.	1	No Quantity							15489409			0
S3	2000	2000	2000	2	0	2	Export	381	Italy	ITA	192	Cuba	CUB								04	CEREALS,CEREAL PREPRTNS.	1	No Quantity							2736476			0
S3	2000	2000	2000	2	0	2	Export	381	Italy	ITA	196	Cyprus	CYP								04	CEREALS,CEREAL PREPRTNS.	1	No Quantity							1970582			0
S3	2000	2000	2000	2	0	2	Export	381	Italy	ITA	203	Czechia	CZE								04	CEREALS,CEREAL PREPRTNS.	1	No Quantity							10940137			0
S3	2000	2000	2000	2	0	2	Export	381	Italy	ITA	204	Benin	BEN								04	CEREALS,CEREAL PREPRTNS.	1	No Quantity							5586803			0
S3	2000	2000	2000	2	0	2	Export	381	Italy	ITA	208	Denmark	DNK								04	CEREALS,CEREAL PREPRTNS.	1	No Quantity							26281694			0
S3	2000	2000	2000	2	0	2	Export	381	Italy	ITA	212	Dominica	DMA								04	CEREALS,CEREAL PREPRTNS.	1	No Quantity							72055			0
S3	2000	2000	2000	2	0	2	Export	381	Italy	ITA	214	Dominican Rep.	DOM								04	CEREALS,CEREAL PREPRTNS.	1	No Quantity							1134814			0
S3	2000	2000	2000	2	0	2	Export	381	Italy	ITA	218	Ecuador	ECU								04	CEREALS,CEREAL PREPRTNS.	1	No Quantity							553286			0
S3	2000	2000	2000	2	0	2	Export	381	Italy	ITA	222	El Salvador	SLV								04	CEREALS,CEREAL PREPRTNS.	1	No Quantity							95516			0
S3	2000	2000	2000	2	0	2	Export	381	Italy	ITA	226	Equatorial Guinea	GNQ								04	CEREALS,CEREAL PREPRTNS.	1	No Quantity							233825			0
S3	2000	2000	2000	2	0	2	Export	381	Italy	ITA	231	Ethiopia	ETH								04	CEREALS,CEREAL PREPRTNS.	1	No Quantity							273730			0
S3	2000	2000	2000	2	0	2	Export	381	Italy	ITA	232	Eritrea	ERI								04	CEREALS,CEREAL PREPRTNS.	1	No Quantity							6646533			0
S3	2000	2000	2000	2	0	2	Export	381	Italy	ITA	233	Estonia	EST								04	CEREALS,CEREAL PREPRTNS.	1	No Quantity							452811			0
S3	2000	2000	2000	2	0	2	Export	381	Italy	ITA	246	Finland	FIN								04	CEREALS,CEREAL PREPRTNS.	1	No Quantity							7557785			0
S3	2000	2000	2000	2	0	2	Export	381	Italy	ITA	251	France	FRA								04	CEREALS,CEREAL PREPRTNS.	1	No Quantity							345252294			0
S3	2000	2000	2000	2	0	2	Export	381	Italy	ITA	258	French Polynesia	PYF								04	CEREALS,CEREAL PREPRTNS.	1	No Quantity							575211			0
S3	2000	2000	2000	2	0	2	Export	381	Italy	ITA	262	Djibouti	DJI								04	CEREALS,CEREAL PREPRTNS.	1	No Quantity							7091972			0
S3	2000	2000	2000	2	0	2	Export	381	Italy	ITA	266	Gabon	GAB								04	CEREALS,CEREAL PREPRTNS.	1	No Quantity							579218			0
S3	2000	2000	2000	2	0	2	Export	381	Italy	ITA	268	Georgia	GEO								04	CEREALS,CEREAL PREPRTNS.	1	No Quantity							6489912			0
S3	2000	2000	2000	2	0	2	Export	381	Italy	ITA	270	Gambia	GMB								04	CEREALS,CEREAL PREPRTNS.	1	No Quantity							533291			0
S3	2000	2000	2000	2	0	2	Export	381	Italy	ITA	275	State of Palestine	PSE								04	CEREALS,CEREAL PREPRTNS.	1	No Quantity							1231147			0
S3	2000	2000	2000	2	0	2	Export	381	Italy	ITA	276	Germany	DEU								04	CEREALS,CEREAL PREPRTNS.	1	No Quantity							331863967			0
S3	2000	2000	2000	2	0	2	Export	381	Italy	ITA	288	Ghana	GHA								04	CEREALS,CEREAL PREPRTNS.	1	No Quantity							1845267			0
S3	2000	2000	2000	2	0	2	Export	381	Italy	ITA	292	Gibraltar	GIB								04	CEREALS,CEREAL PREPRTNS.	1	No Quantity							15847			0
S3	2000	2000	2000	2	0	2	Export	381	Italy	ITA	300	Greece	GRC								04	CEREALS,CEREAL PREPRTNS.	1	No Quantity							58188668			0
S3	2000	2000	2000	2	0	2	Export	381	Italy	ITA	304	Greenland	GRL								04	CEREALS,CEREAL PREPRTNS.	1	No Quantity							17005			0
S3	2000	2000	2000	2	0	2	Export	381	Italy	ITA	308	Grenada	GRD								04	CEREALS,CEREAL PREPRTNS.	1	No Quantity							8417			0
S3	2000	2000	2000	2	0	2	Export	381	Italy	ITA	320	Guatemala	GTM								04	CEREALS,CEREAL PREPRTNS.	1	No Quantity							246692			0
S3	2000	2000	2000	2	0	2	Export	381	Italy	ITA	324	Guinea	GIN								04	CEREALS,CEREAL PREPRTNS.	1	No Quantity							1127553			0
S3	2000	2000	2000	2	0	2	Export	381	Italy	ITA	332	Haiti	HTI								04	CEREALS,CEREAL PREPRTNS.	1	No Quantity							1962097			0
S3	2000	2000	2000	2	0	2	Export	381	Italy	ITA	336	Holy See (Vatican City State)	VAT								04	CEREALS,CEREAL PREPRTNS.	1	No Quantity							274139			0
S3	2000	2000	2000	2	0	2	Export	381	Italy	ITA	340	Honduras	HND								04	CEREALS,CEREAL PREPRTNS.	1	No Quantity							93883			0
S3	2000	2000	2000	2	0	2	Export	381	Italy	ITA	344	China, Hong Kong SAR	HKG								04	CEREALS,CEREAL PREPRTNS.	1	No Quantity							15122619			0
S3	2000	2000	2000	2	0	2	Export	381	Italy	ITA	348	Hungary	HUN								04	CEREALS,CEREAL PREPRTNS.	1	No Quantity							12299150			0
S3	2000	2000	2000	2	0	2	Export	381	Italy	ITA	352	Iceland	ISL								04	CEREALS,CEREAL PREPRTNS.	1	No Quantity							622773			0
S3	2000	2000	2000	2	0	2	Export	381	Italy	ITA	360	Indonesia	IDN								04	CEREALS,CEREAL PREPRTNS.	1	No Quantity							2763904			0
S3	2000	2000	2000	2	0	2	Export	381	Italy	ITA	364	Iran	IRN								04	CEREALS,CEREAL PREPRTNS.	1	No Quantity							19831			0
S3	2000	2000	2000	2	0	2	Export	381	Italy	ITA	368	Iraq	IRQ								04	CEREALS,CEREAL PREPRTNS.	1	No Quantity							225681			0
S3	2000	2000	2000	2	0	2	Export	381	Italy	ITA	372	Ireland	IRL								04	CEREALS,CEREAL PREPRTNS.	1	No Quantity							4563139			0
S3	2000	2000	2000	2	0	2	Export	381	Italy	ITA	376	Israel	ISR								04	CEREALS,CEREAL PREPRTNS.	1	No Quantity							25459591			0
S3	2000	2000	2000	2	0	2	Export	381	Italy	ITA	384	Côte d'Ivoire	CIV								04	CEREALS,CEREAL PREPRTNS.	1	No Quantity							670954			0
S3	2000	2000	2000	2	0	2	Export	381	Italy	ITA	388	Jamaica	JAM								04	CEREALS,CEREAL PREPRTNS.	1	No Quantity							71858			0
S3	2000	2000	2000	2	0	2	Export	381	Italy	ITA	392	Japan	JPN								04	CEREALS,CEREAL PREPRTNS.	1	No Quantity							65331798			0
S3	2000	2000	2000	2	0	2	Export	381	Italy	ITA	398	Kazakhstan	KAZ								04	CEREALS,CEREAL PREPRTNS.	1	No Quantity							40884			0
S3	2000	2000	2000	2	0	2	Export	381	Italy	ITA	400	Jordan	JOR								04	CEREALS,CEREAL PREPRTNS.	1	No Quantity							4086624			0
S3	2000	2000	2000	2	0	2	Export	381	Italy	ITA	404	Kenya	KEN								04	CEREALS,CEREAL PREPRTNS.	1	No Quantity							4147063			0
S3	2000	2000	2000	2	0	2	Export	381	Italy	ITA	408	Dem. People's Rep. of Korea	PRK								04	CEREALS,CEREAL PREPRTNS.	1	No Quantity							480033			0
S3	2000	2000	2000	2	0	2	Export	381	Italy	ITA	410	Rep. of Korea	KOR								04	CEREALS,CEREAL PREPRTNS.	1	No Quantity							7274333			0
S3	2000	2000	2000	2	0	2	Export	381	Italy	ITA	414	Kuwait	KWT								04	CEREALS,CEREAL PREPRTNS.	1	No Quantity							3278148			0
S3	2000	2000	2000	2	0	2	Export	381	Italy	ITA	417	Kyrgyzstan	KGZ								04	CEREALS,CEREAL PREPRTNS.	1	No Quantity							3672			0
S3	2000	2000	2000	2	0	2	Export	381	Italy	ITA	422	Lebanon	LBN								04	CEREALS,CEREAL PREPRTNS.	1	No Quantity							14512430			0
S3	2000	2000	2000	2	0	2	Export	381	Italy	ITA	428	Latvia	LVA								04	CEREALS,CEREAL PREPRTNS.	1	No Quantity							1891101			0
S3	2000	2000	2000	2	0	2	Export	381	Italy	ITA	430	Liberia	LBR								04	CEREALS,CEREAL PREPRTNS.	1	No Quantity							174980			0
S3	2000	2000	2000	2	0	2	Export	381	Italy	ITA	434	Libya	LBY								04	CEREALS,CEREAL PREPRTNS.	1	No Quantity							43390265			0
S3	2000	2000	2000	2	0	2	Export	381	Italy	ITA	440	Lithuania	LTU								04	CEREALS,CEREAL PREPRTNS.	1	No Quantity							481210			0
S3	2000	2000	2000	2	0	2	Export	381	Italy	ITA	442	Luxembourg	LUX								04	CEREALS,CEREAL PREPRTNS.	1	No Quantity							3306271			0
S3	2000	2000	2000	2	0	2	Export	381	Italy	ITA	446	China, Macao SAR	MAC								04	CEREALS,CEREAL PREPRTNS.	1	No Quantity							691			0
S3	2000	2000	2000	2	0	2	Export	381	Italy	ITA	450	Madagascar	MDG								04	CEREALS,CEREAL PREPRTNS.	1	No Quantity							408957			0
S3	2000	2000	2000	2	0	2	Export	381	Italy	ITA	454	Malawi	MWI								04	CEREALS,CEREAL PREPRTNS.	1	No Quantity							2855			0
S3	2000	2000	2000	2	0	2	Export	381	Italy	ITA	458	Malaysia	MYS								04	CEREALS,CEREAL PREPRTNS.	1	No Quantity							2758550			0
S3	2000	2000	2000	2	0	2	Export	381	Italy	ITA	462	Maldives	MDV								04	CEREALS,CEREAL PREPRTNS.	1	No Quantity							152375			0
S3	2000	2000	2000	2	0	2	Export	381	Italy	ITA	466	Mali	MLI								04	CEREALS,CEREAL PREPRTNS.	1	No Quantity							1179672			0
S3	2000	2000	2000	2	0	2	Export	381	Italy	ITA	470	Malta	MLT								04	CEREALS,CEREAL PREPRTNS.	1	No Quantity							6981155			0
S3	2000	2000	2000	2	0	2	Export	381	Italy	ITA	478	Mauritania	MRT								04	CEREALS,CEREAL PREPRTNS.	1	No Quantity							497229			0
S3	2000	2000	2000	2	0	2	Export	381	Italy	ITA	480	Mauritius	MUS								04	CEREALS,CEREAL PREPRTNS.	1	No Quantity							393195			0
S3	2000	2000	2000	2	0	2	Export	381	Italy	ITA	484	Mexico	MEX								04	CEREALS,CEREAL PREPRTNS.	1	No Quantity							4251356			0
S3	2000	2000	2000	2	0	2	Export	381	Italy	ITA	490	Other Asia, nes									04	CEREALS,CEREAL PREPRTNS.	1	No Quantity							3744138			0
S3	2000	2000	2000	2	0	2	Export	381	Italy	ITA	496	Mongolia	MNG								04	CEREALS,CEREAL PREPRTNS.	1	No Quantity							26437			0
S3	2000	2000	2000	2	0	2	Export	381	Italy	ITA	498	Rep. of Moldova	MDA								04	CEREALS,CEREAL PREPRTNS.	1	No Quantity							58508			0
S3	2000	2000	2000	2	0	2	Export	381	Italy	ITA	504	Morocco	MAR								04	CEREALS,CEREAL PREPRTNS.	1	No Quantity							2587682			0
S3	2000	2000	2000	2	0	2	Export	381	Italy	ITA	508	Mozambique	MOZ								04	CEREALS,CEREAL PREPRTNS.	1	No Quantity							893799			0
S3	2000	2000	2000	2	0	2	Export	381	Italy	ITA	512	Oman	OMN								04	CEREALS,CEREAL PREPRTNS.	1	No Quantity							431720			0
S3	2000	2000	2000	2	0	2	Export	381	Italy	ITA	516	Namibia	NAM								04	CEREALS,CEREAL PREPRTNS.	1	No Quantity							423681			0
S3	2000	2000	2000	2	0	2	Export	381	Italy	ITA	524	Nepal	NPL								04	CEREALS,CEREAL PREPRTNS.	1	No Quantity							91780			0
S3	2000	2000	2000	2	0	2	Export	381	Italy	ITA	528	Netherlands	NLD								04	CEREALS,CEREAL PREPRTNS.	1	No Quantity							61837856			0
S3	2000	2000	2000	2	0	2	Export	381	Italy	ITA	530	Neth. Antilles	ANT								04	CEREALS,CEREAL PREPRTNS.	1	No Quantity							297220			0
S3	2000	2000	2000	2	0	2	Export	381	Italy	ITA	533	Aruba	ABW								04	CEREALS,CEREAL PREPRTNS.	1	No Quantity							75865			0
S3	2000	2000	2000	2	0	2	Export	381	Italy	ITA	540	New Caledonia	NCL								04	CEREALS,CEREAL PREPRTNS.	1	No Quantity							51601			0
S3	2000	2000	2000	2	0	2	Export	381	Italy	ITA	548	Vanuatu	VUT								04	CEREALS,CEREAL PREPRTNS.	1	No Quantity							2553			0
S3	2000	2000	2000	2	0	2	Export	381	Italy	ITA	554	New Zealand	NZL								04	CEREALS,CEREAL PREPRTNS.	1	No Quantity							1099407			0
S3	2000	2000	2000	2	0	2	Export	381	Italy	ITA	558	Nicaragua	NIC								04	CEREALS,CEREAL PREPRTNS.	1	No Quantity							376641			0
S3	2000	2000	2000	2	0	2	Export	381	Italy	ITA	562	Niger	NER								04	CEREALS,CEREAL PREPRTNS.	1	No Quantity							428237			0
S3	2000	2000	2000	2	0	2	Export	381	Italy	ITA	566	Nigeria	NGA								04	CEREALS,CEREAL PREPRTNS.	1	No Quantity							4824134			0
S3	2000	2000	2000	2	0	2	Export	381	Italy	ITA	577	Other Africa, nes									04	CEREALS,CEREAL PREPRTNS.	1	No Quantity							117638			0
S3	2000	2000	2000	2	0	2	Export	381	Italy	ITA	579	Norway	NOR								04	CEREALS,CEREAL PREPRTNS.	1	No Quantity							6396001			0
S3	2000	2000	2000	2	0	2	Export	381	Italy	ITA	586	Pakistan	PAK								04	CEREALS,CEREAL PREPRTNS.	1	No Quantity							126456			0
S3	2000	2000	2000	2	0	2	Export	381	Italy	ITA	591	Panama	PAN								04	CEREALS,CEREAL PREPRTNS.	1	No Quantity							447609			0
S3	2000	2000	2000	2	0	2	Export	381	Italy	ITA	598	Papua New Guinea	PNG								04	CEREALS,CEREAL PREPRTNS.	1	No Quantity							1324			0
S3	2000	2000	2000	2	0	2	Export	381	Italy	ITA	600	Paraguay	PRY								04	CEREALS,CEREAL PREPRTNS.	1	No Quantity							46696			0
S3	2000	2000	2000	2	0	2	Export	381	Italy	ITA	604	Peru	PER								04	CEREALS,CEREAL PREPRTNS.	1	No Quantity							278878			0
S3	2000	2000	2000	2	0	2	Export	381	Italy	ITA	608	Philippines	PHL								04	CEREALS,CEREAL PREPRTNS.	1	No Quantity							887803			0
S3	2000	2000	2000	2	0	2	Export	381	Italy	ITA	616	Poland	POL								04	CEREALS,CEREAL PREPRTNS.	1	No Quantity							7655721			0
S3	2000	2000	2000	2	0	2	Export	381	Italy	ITA	620	Portugal	PRT								04	CEREALS,CEREAL PREPRTNS.	1	No Quantity							21015850			0
S3	2000	2000	2000	2	0	2	Export	381	Italy	ITA	624	Guinea-Bissau	GNB								04	CEREALS,CEREAL PREPRTNS.	1	No Quantity							97832			0
S3	2000	2000	2000	2	0	2	Export	381	Italy	ITA	634	Qatar	QAT								04	CEREALS,CEREAL PREPRTNS.	1	No Quantity							935438			0
S3	2000	2000	2000	2	0	2	Export	381	Italy	ITA	642	Romania	ROU								04	CEREALS,CEREAL PREPRTNS.	1	No Quantity							1658536			0
S3	2000	2000	2000	2	0	2	Export	381	Italy	ITA	643	Russian Federation	RUS								04	CEREALS,CEREAL PREPRTNS.	1	No Quantity							5882086			0
S3	2000	2000	2000	2	0	2	Export	381	Italy	ITA	646	Rwanda	RWA								04	CEREALS,CEREAL PREPRTNS.	1	No Quantity							171167			0
S3	2000	2000	2000	2	0	2	Export	381	Italy	ITA	670	Saint Vincent and the Grenadines	VCT								04	CEREALS,CEREAL PREPRTNS.	1	No Quantity							5861			0
S3	2000	2000	2000	2	0	2	Export	381	Italy	ITA	678	Sao Tome and Principe	STP								04	CEREALS,CEREAL PREPRTNS.	1	No Quantity							69282			0
S3	2000	2000	2000	2	0	2	Export	381	Italy	ITA	682	Saudi Arabia	SAU								04	CEREALS,CEREAL PREPRTNS.	1	No Quantity							7202628			0
S3	2000	2000	2000	2	0	2	Export	381	Italy	ITA	686	Senegal	SEN								04	CEREALS,CEREAL PREPRTNS.	1	No Quantity							1066215			0
S3	2000	2000	2000	2	0	2	Export	381	Italy	ITA	690	Seychelles	SYC								04	CEREALS,CEREAL PREPRTNS.	1	No Quantity							195901			0
S3	2000	2000	2000	2	0	2	Export	381	Italy	ITA	694	Sierra Leone	SLE								04	CEREALS,CEREAL PREPRTNS.	1	No Quantity							631204			0
S3	2000	2000	2000	2	0	2	Export	381	Italy	ITA	699	India	IND								04	CEREALS,CEREAL PREPRTNS.	1	No Quantity							806851			0
S3	2000	2000	2000	2	0	2	Export	381	Italy	ITA	702	Singapore	SGP								04	CEREALS,CEREAL PREPRTNS.	1	No Quantity							5180104			0
S3	2000	2000	2000	2	0	2	Export	381	Italy	ITA	703	Slovakia	SVK								04	CEREALS,CEREAL PREPRTNS.	1	No Quantity							7195416			0
S3	2000	2000	2000	2	0	2	Export	381	Italy	ITA	704	Viet Nam	VNM								04	CEREALS,CEREAL PREPRTNS.	1	No Quantity							139225			0
S3	2000	2000	2000	2	0	2	Export	381	Italy	ITA	705	Slovenia	SVN								04	CEREALS,CEREAL PREPRTNS.	1	No Quantity							15699618			0
S3	2000	2000	2000	2	0	2	Export	381	Italy	ITA	706	Somalia	SOM								04	CEREALS,CEREAL PREPRTNS.	1	No Quantity							3131509			0
S3	2000	2000	2000	2	0	2	Export	381	Italy	ITA	710	South Africa	ZAF								04	CEREALS,CEREAL PREPRTNS.	1	No Quantity							6333275			0
S3	2000	2000	2000	2	0	2	Export	381	Italy	ITA	716	Zimbabwe	ZWE								04	CEREALS,CEREAL PREPRTNS.	1	No Quantity							39311			0
S3	2000	2000	2000	2	0	2	Export	381	Italy	ITA	724	Spain	ESP								04	CEREALS,CEREAL PREPRTNS.	1	No Quantity							82987907			0
S3	2000	2000	2000	2	0	2	Export	381	Italy	ITA	736	Fmr Sudan	SDN								04	CEREALS,CEREAL PREPRTNS.	1	No Quantity							5483169			0
S3	2000	2000	2000	2	0	2	Export	381	Italy	ITA	740	Suriname	SUR								04	CEREALS,CEREAL PREPRTNS.	1	No Quantity							43409			0
S3	2000	2000	2000	2	0	2	Export	381	Italy	ITA	752	Sweden	SWE								04	CEREALS,CEREAL PREPRTNS.	1	No Quantity							28735006			0
S3	2000	2000	2000	2	0	2	Export	381	Italy	ITA	757	Switzerland	CHE								04	CEREALS,CEREAL PREPRTNS.	1	No Quantity							51661808			0
S3	2000	2000	2000	2	0	2	Export	381	Italy	ITA	760	Syria	SYR								04	CEREALS,CEREAL PREPRTNS.	1	No Quantity							5248333			0
S3	2000	2000	2000	2	0	2	Export	381	Italy	ITA	762	Tajikistan	TJK								04	CEREALS,CEREAL PREPRTNS.	1	No Quantity							2376587			0
S3	2000	2000	2000	2	0	2	Export	381	Italy	ITA	764	Thailand	THA								04	CEREALS,CEREAL PREPRTNS.	1	No Quantity							2001465			0
S3	2000	2000	2000	2	0	2	Export	381	Italy	ITA	768	Togo	TGO								04	CEREALS,CEREAL PREPRTNS.	1	No Quantity							1482836			0
S3	2000	2000	2000	2	0	2	Export	381	Italy	ITA	780	Trinidad and Tobago	TTO								04	CEREALS,CEREAL PREPRTNS.	1	No Quantity							13521			0
S3	2000	2000	2000	2	0	2	Export	381	Italy	ITA	784	United Arab Emirates	ARE								04	CEREALS,CEREAL PREPRTNS.	1	No Quantity							6678258			0
S3	2000	2000	2000	2	0	2	Export	381	Italy	ITA	788	Tunisia	TUN								04	CEREALS,CEREAL PREPRTNS.	1	No Quantity							1114009			0
S3	2000	2000	2000	2	0	2	Export	381	Italy	ITA	792	Turkey	TUR								04	CEREALS,CEREAL PREPRTNS.	1	No Quantity							20190242			0
S3	2000	2000	2000	2	0	2	Export	381	Italy	ITA	795	Turkmenistan	TKM								04	CEREALS,CEREAL PREPRTNS.	1	No Quantity							1344			0
S3	2000	2000	2000	2	0	2	Export	381	Italy	ITA	796	Turks and Caicos Isds	TCA								04	CEREALS,CEREAL PREPRTNS.	1	No Quantity							3240			0
S3	2000	2000	2000	2	0	2	Export	381	Italy	ITA	800	Uganda	UGA								04	CEREALS,CEREAL PREPRTNS.	1	No Quantity							1315476			0
S3	2000	2000	2000	2	0	2	Export	381	Italy	ITA	804	Ukraine	UKR								04	CEREALS,CEREAL PREPRTNS.	1	No Quantity							589391			0
S3	2000	2000	2000	2	0	2	Export	381	Italy	ITA	807	North Macedonia	MKD								04	CEREALS,CEREAL PREPRTNS.	1	No Quantity							1341770			0
S3	2000	2000	2000	2	0	2	Export	381	Italy	ITA	818	Egypt	EGY								04	CEREALS,CEREAL PREPRTNS.	1	No Quantity							5517553			0
S3	2000	2000	2000	2	0	2	Export	381	Italy	ITA	826	United Kingdom	GBR								04	CEREALS,CEREAL PREPRTNS.	1	No Quantity							192574446			0
S3	2000	2000	2000	2	0	2	Export	381	Italy	ITA	834	United Rep. of Tanzania	TZA								04	CEREALS,CEREAL PREPRTNS.	1	No Quantity							756441			0
S3	2000	2000	2000	2	0	2	Export	381	Italy	ITA	842	USA	USA								04	CEREALS,CEREAL PREPRTNS.	1	No Quantity							172972046			0
S3	2000	2000	2000	2	0	2	Export	381	Italy	ITA	854	Burkina Faso	BFA								04	CEREALS,CEREAL PREPRTNS.	1	No Quantity							2788491			0
S3	2000	2000	2000	2	0	2	Export	381	Italy	ITA	858	Uruguay	URY								04	CEREALS,CEREAL PREPRTNS.	1	No Quantity							417060			0
S3	2000	2000	2000	2	0	2	Export	381	Italy	ITA	860	Uzbekistan	UZB								04	CEREALS,CEREAL PREPRTNS.	1	No Quantity							134514			0
S3	2000	2000	2000	2	0	2	Export	381	Italy	ITA	862	Venezuela	VEN								04	CEREALS,CEREAL PREPRTNS.	1	No Quantity							6495807			0
S3	2000	2000	2000	2	0	2	Export	381	Italy	ITA	887	Yemen	YEM								04	CEREALS,CEREAL PREPRTNS.	1	No Quantity							24916135			0
S3	2000	2000	2000	2	0	2	Export	381	Italy	ITA	891	Serbia and Montenegro	SCG								04	CEREALS,CEREAL PREPRTNS.	1	No Quantity							9801533			0
S3	2000	2000	2000	2	0	2	Export	381	Italy	ITA	894	Zambia	ZMB								04	CEREALS,CEREAL PREPRTNS.	1	No Quantity							20260			0
S3	2000	2000	2000	2	0	2	Export	381	Italy	ITA	899	Areas, nes									04	CEREALS,CEREAL PREPRTNS.	1	No Quantity							1242163			0
S3	2000	2000	2000	2	0	2	Export	384	Côte d'Ivoire	CIV	0	World	WLD								04	CEREALS,CEREAL PREPRTNS.	1	No Quantity							9594134			0
S3	2000	2000	2000	2	0	2	Export	384	Côte d'Ivoire	CIV	24	Angola	AGO								04	CEREALS,CEREAL PREPRTNS.	1	No Quantity							362557			0
S3	2000	2000	2000	2	0	2	Export	384	Côte d'Ivoire	CIV	56	Belgium	BEL								04	CEREALS,CEREAL PREPRTNS.	1	No Quantity							91			0
S3	2000	2000	2000	2	0	2	Export	384	Côte d'Ivoire	CIV	120	Cameroon	CMR								04	CEREALS,CEREAL PREPRTNS.	1	No Quantity							147505			0
S3	2000	2000	2000	2	0	2	Export	384	Côte d'Ivoire	CIV	124	Canada	CAN								04	CEREALS,CEREAL PREPRTNS.	1	No Quantity							2326			0
S3	2000	2000	2000	2	0	2	Export	384	Côte d'Ivoire	CIV	140	Central African Rep.	CAF								04	CEREALS,CEREAL PREPRTNS.	1	No Quantity							50338			0
S3	2000	2000	2000	2	0	2	Export	384	Côte d'Ivoire	CIV	148	Chad	TCD								04	CEREALS,CEREAL PREPRTNS.	1	No Quantity							6806			0
S3	2000	2000	2000	2	0	2	Export	384	Côte d'Ivoire	CIV	178	Congo	COG								04	CEREALS,CEREAL PREPRTNS.	1	No Quantity							574119			0
S3	2000	2000	2000	2	0	2	Export	384	Côte d'Ivoire	CIV	204	Benin	BEN								04	CEREALS,CEREAL PREPRTNS.	1	No Quantity							22123			0
S3	2000	2000	2000	2	0	2	Export	384	Côte d'Ivoire	CIV	226	Equatorial Guinea	GNQ								04	CEREALS,CEREAL PREPRTNS.	1	No Quantity							67608			0
S3	2000	2000	2000	2	0	2	Export	384	Côte d'Ivoire	CIV	251	France	FRA								04	CEREALS,CEREAL PREPRTNS.	1	No Quantity							24834			0
S3	2000	2000	2000	2	0	2	Export	384	Côte d'Ivoire	CIV	266	Gabon	GAB								04	CEREALS,CEREAL PREPRTNS.	1	No Quantity							174995			0
S3	2000	2000	2000	2	0	2	Export	384	Côte d'Ivoire	CIV	270	Gambia	GMB								04	CEREALS,CEREAL PREPRTNS.	1	No Quantity							241306			0
S3	2000	2000	2000	2	0	2	Export	384	Côte d'Ivoire	CIV	288	Ghana	GHA								04	CEREALS,CEREAL PREPRTNS.	1	No Quantity							3865212			0
S3	2000	2000	2000	2	0	2	Export	384	Côte d'Ivoire	CIV	324	Guinea	GIN								04	CEREALS,CEREAL PREPRTNS.	1	No Quantity							176468			0
S3	2000	2000	2000	2	0	2	Export	384	Côte d'Ivoire	CIV	381	Italy	ITA								04	CEREALS,CEREAL PREPRTNS.	1	No Quantity							22			0
S3	2000	2000	2000	2	0	2	Export	384	Côte d'Ivoire	CIV	430	Liberia	LBR								04	CEREALS,CEREAL PREPRTNS.	1	No Quantity							304195			0
S3	2000	2000	2000	2	0	2	Export	384	Côte d'Ivoire	CIV	466	Mali	MLI								04	CEREALS,CEREAL PREPRTNS.	1	No Quantity							488492			0
S3	2000	2000	2000	2	0	2	Export	384	Côte d'Ivoire	CIV	508	Mozambique	MOZ								04	CEREALS,CEREAL PREPRTNS.	1	No Quantity							5950			0
S3	2000	2000	2000	2	0	2	Export	384	Côte d'Ivoire	CIV	562	Niger	NER								04	CEREALS,CEREAL PREPRTNS.	1	No Quantity							256922			0
S3	2000	2000	2000	2	0	2	Export	384	Côte d'Ivoire	CIV	566	Nigeria	NGA								04	CEREALS,CEREAL PREPRTNS.	1	No Quantity							479135			0
S3	2000	2000	2000	2	0	2	Export	384	Côte d'Ivoire	CIV	624	Guinea-Bissau	GNB								04	CEREALS,CEREAL PREPRTNS.	1	No Quantity							13089			0
S3	2000	2000	2000	2	0	2	Export	384	Côte d'Ivoire	CIV	646	Rwanda	RWA								04	CEREALS,CEREAL PREPRTNS.	1	No Quantity							73			0
S3	2000	2000	2000	2	0	2	Export	384	Côte d'Ivoire	CIV	686	Senegal	SEN								04	CEREALS,CEREAL PREPRTNS.	1	No Quantity							844719			0
S3	2000	2000	2000	2	0	2	Export	384	Côte d'Ivoire	CIV	694	Sierra Leone	SLE								04	CEREALS,CEREAL PREPRTNS.	1	No Quantity							266442			0
S3	2000	2000	2000	2	0	2	Export	384	Côte d'Ivoire	CIV	699	India	IND								04	CEREALS,CEREAL PREPRTNS.	1	No Quantity							235			0
S3	2000	2000	2000	2	0	2	Export	384	Côte d'Ivoire	CIV	710	South Africa	ZAF								04	CEREALS,CEREAL PREPRTNS.	1	No Quantity							56093			0
S3	2000	2000	2000	2	0	2	Export	384	Côte d'Ivoire	CIV	768	Togo	TGO								04	CEREALS,CEREAL PREPRTNS.	1	No Quantity							242866			0
S3	2000	2000	2000	2	0	2	Export	384	Côte d'Ivoire	CIV	792	Turkey	TUR								04	CEREALS,CEREAL PREPRTNS.	1	No Quantity							143			0
S3	2000	2000	2000	2	0	2	Export	384	Côte d'Ivoire	CIV	837	Bunkers									04	CEREALS,CEREAL PREPRTNS.	1	No Quantity							7385			0
S3	2000	2000	2000	2	0	2	Export	384	Côte d'Ivoire	CIV	842	USA	USA								04	CEREALS,CEREAL PREPRTNS.	1	No Quantity							2323			0
S3	2000	2000	2000	2	0	2	Export	384	Côte d'Ivoire	CIV	854	Burkina Faso	BFA								04	CEREALS,CEREAL PREPRTNS.	1	No Quantity							909762			0
S3	2000	2000	2000	2	0	2	Export	381	Italy	ITA	0	World	WLD								05	VEGETABLES AND FRUIT	1	No Quantity							4027803145			0
S3	2000	2000	2000	2	0	2	Export	381	Italy	ITA	8	Albania	ALB								05	VEGETABLES AND FRUIT	1	No Quantity							6130516			0
S3	2000	2000	2000	2	0	2	Export	381	Italy	ITA	12	Algeria	DZA								05	VEGETABLES AND FRUIT	1	No Quantity							946570			0
S3	2000	2000	2000	2	0	2	Export	381	Italy	ITA	24	Angola	AGO								05	VEGETABLES AND FRUIT	1	No Quantity							6242987			0
S3	2000	2000	2000	2	0	2	Export	381	Italy	ITA	28	Antigua and Barbuda	ATG								05	VEGETABLES AND FRUIT	1	No Quantity							32911			0
S3	2000	2000	2000	2	0	2	Export	381	Italy	ITA	32	Argentina	ARG								05	VEGETABLES AND FRUIT	1	No Quantity							6191648			0
S3	2000	2000	2000	2	0	2	Export	381	Italy	ITA	36	Australia	AUS								05	VEGETABLES AND FRUIT	1	No Quantity							25952479			0
S3	2000	2000	2000	2	0	2	Export	381	Italy	ITA	40	Austria	AUT								05	VEGETABLES AND FRUIT	1	No Quantity							183996846			0
S3	2000	2000	2000	2	0	2	Export	381	Italy	ITA	48	Bahrain	BHR								05	VEGETABLES AND FRUIT	1	No Quantity							400664			0
S3	2000	2000	2000	2	0	2	Export	381	Italy	ITA	50	Bangladesh	BGD								05	VEGETABLES AND FRUIT	1	No Quantity							16140			0
S3	2000	2000	2000	2	0	2	Export	381	Italy	ITA	51	Armenia	ARM								05	VEGETABLES AND FRUIT	1	No Quantity							38932			0
S3	2000	2000	2000	2	0	2	Export	381	Italy	ITA	52	Barbados	BRB								05	VEGETABLES AND FRUIT	1	No Quantity							118563			0
S3	2000	2000	2000	2	0	2	Export	381	Italy	ITA	56	Belgium	BEL								05	VEGETABLES AND FRUIT	1	No Quantity							129970796			0
S3	2000	2000	2000	2	0	2	Export	381	Italy	ITA	60	Bermuda	BMU								05	VEGETABLES AND FRUIT	1	No Quantity							85094			0
S3	2000	2000	2000	2	0	2	Export	381	Italy	ITA	70	Bosnia Herzegovina	BIH								05	VEGETABLES AND FRUIT	1	No Quantity							14814738			0
S3	2000	2000	2000	2	0	2	Export	381	Italy	ITA	76	Brazil	BRA								05	VEGETABLES AND FRUIT	1	No Quantity							10591404			0
S3	2000	2000	2000	2	0	2	Export	381	Italy	ITA	84	Belize	BLZ								05	VEGETABLES AND FRUIT	1	No Quantity							982			0
S3	2000	2000	2000	2	0	2	Export	381	Italy	ITA	96	Brunei Darussalam	BRN								05	VEGETABLES AND FRUIT	1	No Quantity							24489			0
S3	2000	2000	2000	2	0	2	Export	381	Italy	ITA	100	Bulgaria	BGR								05	VEGETABLES AND FRUIT	1	No Quantity							3406507			0
S3	2000	2000	2000	2	0	2	Export	381	Italy	ITA	108	Burundi	BDI								05	VEGETABLES AND FRUIT	1	No Quantity							57266			0
S3	2000	2000	2000	2	0	2	Export	381	Italy	ITA	112	Belarus	BLR								05	VEGETABLES AND FRUIT	1	No Quantity							2662886			0
S3	2000	2000	2000	2	0	2	Export	381	Italy	ITA	120	Cameroon	CMR								05	VEGETABLES AND FRUIT	1	No Quantity							2536735			0
S3	2000	2000	2000	2	0	2	Export	381	Italy	ITA	124	Canada	CAN								05	VEGETABLES AND FRUIT	1	No Quantity							33172027			0
S3	2000	2000	2000	2	0	2	Export	381	Italy	ITA	132	Cabo Verde	CPV								05	VEGETABLES AND FRUIT	1	No Quantity							91952			0
S3	2000	2000	2000	2	0	2	Export	381	Italy	ITA	136	Cayman Isds	CYM								05	VEGETABLES AND FRUIT	1	No Quantity							8105			0
S3	2000	2000	2000	2	0	2	Export	381	Italy	ITA	140	Central African Rep.	CAF								05	VEGETABLES AND FRUIT	1	No Quantity							23640			0
S3	2000	2000	2000	2	0	2	Export	381	Italy	ITA	144	Sri Lanka	LKA								05	VEGETABLES AND FRUIT	1	No Quantity							938619			0
S3	2000	2000	2000	2	0	2	Export	381	Italy	ITA	148	Chad	TCD								05	VEGETABLES AND FRUIT	1	No Quantity							231138			0
S3	2000	2000	2000	2	0	2	Export	381	Italy	ITA	152	Chile	CHL								05	VEGETABLES AND FRUIT	1	No Quantity							234807			0
S3	2000	2000	2000	2	0	2	Export	381	Italy	ITA	156	China	CHN								05	VEGETABLES AND FRUIT	1	No Quantity							862191			0
S3	2000	2000	2000	2	0	2	Export	381	Italy	ITA	170	Colombia	COL								05	VEGETABLES AND FRUIT	1	No Quantity							254463			0
S3	2000	2000	2000	2	0	2	Export	381	Italy	ITA	174	Comoros	COM								05	VEGETABLES AND FRUIT	1	No Quantity							323522			0
S3	2000	2000	2000	2	0	2	Export	381	Italy	ITA	175	Mayotte	MYT								05	VEGETABLES AND FRUIT	1	No Quantity							210642			0
S3	2000	2000	2000	2	0	2	Export	381	Italy	ITA	178	Congo	COG								05	VEGETABLES AND FRUIT	1	No Quantity							7638070			0
S3	2000	2000	2000	2	0	2	Export	381	Italy	ITA	180	Dem. Rep. of the Congo	COD								05	VEGETABLES AND FRUIT	1	No Quantity							1213481			0
S3	2000	2000	2000	2	0	2	Export	381	Italy	ITA	188	Costa Rica	CRI								05	VEGETABLES AND FRUIT	1	No Quantity							431189			0
S3	2000	2000	2000	2	0	2	Export	381	Italy	ITA	191	Croatia	HRV								05	VEGETABLES AND FRUIT	1	No Quantity							28646253			0
S3	2000	2000	2000	2	0	2	Export	381	Italy	ITA	192	Cuba	CUB								05	VEGETABLES AND FRUIT	1	No Quantity							807884			0
S3	2000	2000	2000	2	0	2	Export	381	Italy	ITA	196	Cyprus	CYP								05	VEGETABLES AND FRUIT	1	No Quantity							1952875			0
S3	2000	2000	2000	2	0	2	Export	381	Italy	ITA	203	Czechia	CZE								05	VEGETABLES AND FRUIT	1	No Quantity							47567590			0
S3	2000	2000	2000	2	0	2	Export	381	Italy	ITA	204	Benin	BEN								05	VEGETABLES AND FRUIT	1	No Quantity							15235825			0
S3	2000	2000	2000	2	0	2	Export	381	Italy	ITA	208	Denmark	DNK								05	VEGETABLES AND FRUIT	1	No Quantity							58339674			0
S3	2000	2000	2000	2	0	2	Export	381	Italy	ITA	212	Dominica	DMA								05	VEGETABLES AND FRUIT	1	No Quantity							10704			0
S3	2000	2000	2000	2	0	2	Export	381	Italy	ITA	214	Dominican Rep.	DOM								05	VEGETABLES AND FRUIT	1	No Quantity							427585			0
S3	2000	2000	2000	2	0	2	Export	381	Italy	ITA	218	Ecuador	ECU								05	VEGETABLES AND FRUIT	1	No Quantity							23376			0
S3	2000	2000	2000	2	0	2	Export	381	Italy	ITA	222	El Salvador	SLV								05	VEGETABLES AND FRUIT	1	No Quantity							37675			0
S3	2000	2000	2000	2	0	2	Export	381	Italy	ITA	226	Equatorial Guinea	GNQ								05	VEGETABLES AND FRUIT	1	No Quantity							644770			0
S3	2000	2000	2000	2	0	2	Export	381	Italy	ITA	231	Ethiopia	ETH								05	VEGETABLES AND FRUIT	1	No Quantity							243789			0
S3	2000	2000	2000	2	0	2	Export	381	Italy	ITA	232	Eritrea	ERI								05	VEGETABLES AND FRUIT	1	No Quantity							1548429			0
S3	2000	2000	2000	2	0	2	Export	381	Italy	ITA	233	Estonia	EST								05	VEGETABLES AND FRUIT	1	No Quantity							1993775			0
S3	2000	2000	2000	2	0	2	Export	381	Italy	ITA	246	Finland	FIN								05	VEGETABLES AND FRUIT	1	No Quantity							15008805			0
S3	2000	2000	2000	2	0	2	Export	381	Italy	ITA	251	France	FRA								05	VEGETABLES AND FRUIT	1	No Quantity							481770343			0
S3	2000	2000	2000	2	0	2	Export	381	Italy	ITA	262	Djibouti	DJI								05	VEGETABLES AND FRUIT	1	No Quantity							2061077			0
S3	2000	2000	2000	2	0	2	Export	381	Italy	ITA	266	Gabon	GAB								05	VEGETABLES AND FRUIT	1	No Quantity							2895873			0
S3	2000	2000	2000	2	0	2	Export	381	Italy	ITA	268	Georgia	GEO								05	VEGETABLES AND FRUIT	1	No Quantity							252601			0
S3	2000	2000	2000	2	0	2	Export	381	Italy	ITA	270	Gambia	GMB								05	VEGETABLES AND FRUIT	1	No Quantity							4823523			0
S3	2000	2000	2000	2	0	2	Export	381	Italy	ITA	276	Germany	DEU								05	VEGETABLES AND FRUIT	1	No Quantity							1398274665			0
S3	2000	2000	2000	2	0	2	Export	381	Italy	ITA	288	Ghana	GHA								05	VEGETABLES AND FRUIT	1	No Quantity							8513687			0
S3	2000	2000	2000	2	0	2	Export	381	Italy	ITA	300	Greece	GRC								05	VEGETABLES AND FRUIT	1	No Quantity							83629530			0
S3	2000	2000	2000	2	0	2	Export	381	Italy	ITA	320	Guatemala	GTM								05	VEGETABLES AND FRUIT	1	No Quantity							146765			0
S3	2000	2000	2000	2	0	2	Export	381	Italy	ITA	324	Guinea	GIN								05	VEGETABLES AND FRUIT	1	No Quantity							3902768			0
S3	2000	2000	2000	2	0	2	Export	381	Italy	ITA	328	Guyana	GUY								05	VEGETABLES AND FRUIT	1	No Quantity							214895			0
S3	2000	2000	2000	2	0	2	Export	381	Italy	ITA	332	Haiti	HTI								05	VEGETABLES AND FRUIT	1	No Quantity							593027			0
S3	2000	2000	2000	2	0	2	Export	381	Italy	ITA	336	Holy See (Vatican City State)	VAT								05	VEGETABLES AND FRUIT	1	No Quantity							6663			0
S3	2000	2000	2000	2	0	2	Export	381	Italy	ITA	340	Honduras	HND								05	VEGETABLES AND FRUIT	1	No Quantity							11655			0
S3	2000	2000	2000	2	0	2	Export	381	Italy	ITA	344	China, Hong Kong SAR	HKG								05	VEGETABLES AND FRUIT	1	No Quantity							5180974			0
S3	2000	2000	2000	2	0	2	Export	381	Italy	ITA	348	Hungary	HUN								05	VEGETABLES AND FRUIT	1	No Quantity							13690096			0
S3	2000	2000	2000	2	0	2	Export	381	Italy	ITA	352	Iceland	ISL								05	VEGETABLES AND FRUIT	1	No Quantity							114613			0
S3	2000	2000	2000	2	0	2	Export	381	Italy	ITA	360	Indonesia	IDN								05	VEGETABLES AND FRUIT	1	No Quantity							137474			0
S3	2000	2000	2000	2	0	2	Export	381	Italy	ITA	368	Iraq	IRQ								05	VEGETABLES AND FRUIT	1	No Quantity							55061			0
S3	2000	2000	2000	2	0	2	Export	381	Italy	ITA	372	Ireland	IRL								05	VEGETABLES AND FRUIT	1	No Quantity							12604553			0
S3	2000	2000	2000	2	0	2	Export	381	Italy	ITA	376	Israel	ISR								05	VEGETABLES AND FRUIT	1	No Quantity							1399420			0
S3	2000	2000	2000	2	0	2	Export	381	Italy	ITA	384	Côte d'Ivoire	CIV								05	VEGETABLES AND FRUIT	1	No Quantity							8795907			0
S3	2000	2000	2000	2	0	2	Export	381	Italy	ITA	388	Jamaica	JAM								05	VEGETABLES AND FRUIT	1	No Quantity							40266			0
S3	2000	2000	2000	2	0	2	Export	381	Italy	ITA	392	Japan	JPN								05	VEGETABLES AND FRUIT	1	No Quantity							55551738			0
S3	2000	2000	2000	2	0	2	Export	381	Italy	ITA	398	Kazakhstan	KAZ								05	VEGETABLES AND FRUIT	1	No Quantity							18025			0
S3	2000	2000	2000	2	0	2	Export	381	Italy	ITA	400	Jordan	JOR								05	VEGETABLES AND FRUIT	1	No Quantity							177564			0
S3	2000	2000	2000	2	0	2	Export	381	Italy	ITA	404	Kenya	KEN								05	VEGETABLES AND FRUIT	1	No Quantity							719088			0
S3	2000	2000	2000	2	0	2	Export	381	Italy	ITA	408	Dem. People's Rep. of Korea	PRK								05	VEGETABLES AND FRUIT	1	No Quantity							23151			0
S3	2000	2000	2000	2	0	2	Export	381	Italy	ITA	410	Rep. of Korea	KOR								05	VEGETABLES AND FRUIT	1	No Quantity							3558808			0
S3	2000	2000	2000	2	0	2	Export	381	Italy	ITA	414	Kuwait	KWT								05	VEGETABLES AND FRUIT	1	No Quantity							1737411			0
S3	2000	2000	2000	2	0	2	Export	381	Italy	ITA	417	Kyrgyzstan	KGZ								05	VEGETABLES AND FRUIT	1	No Quantity							2673			0
S3	2000	2000	2000	2	0	2	Export	381	Italy	ITA	422	Lebanon	LBN								05	VEGETABLES AND FRUIT	1	No Quantity							1950294			0
S3	2000	2000	2000	2	0	2	Export	381	Italy	ITA	428	Latvia	LVA								05	VEGETABLES AND FRUIT	1	No Quantity							4537499			0
S3	2000	2000	2000	2	0	2	Export	381	Italy	ITA	430	Liberia	LBR								05	VEGETABLES AND FRUIT	1	No Quantity							274772			0
S3	2000	2000	2000	2	0	2	Export	381	Italy	ITA	434	Libya	LBY								05	VEGETABLES AND FRUIT	1	No Quantity							5736378			0
S3	2000	2000	2000	2	0	2	Export	381	Italy	ITA	440	Lithuania	LTU								05	VEGETABLES AND FRUIT	1	No Quantity							5196861			0
S3	2000	2000	2000	2	0	2	Export	381	Italy	ITA	442	Luxembourg	LUX								05	VEGETABLES AND FRUIT	1	No Quantity							3759652			0
S3	2000	2000	2000	2	0	2	Export	381	Italy	ITA	446	China, Macao SAR	MAC								05	VEGETABLES AND FRUIT	1	No Quantity							1071			0
S3	2000	2000	2000	2	0	2	Export	381	Italy	ITA	450	Madagascar	MDG								05	VEGETABLES AND FRUIT	1	No Quantity							351100			0
S3	2000	2000	2000	2	0	2	Export	381	Italy	ITA	458	Malaysia	MYS								05	VEGETABLES AND FRUIT	1	No Quantity							1141253			0
S3	2000	2000	2000	2	0	2	Export	381	Italy	ITA	462	Maldives	MDV								05	VEGETABLES AND FRUIT	1	No Quantity							195019			0
S3	2000	2000	2000	2	0	2	Export	381	Italy	ITA	466	Mali	MLI								05	VEGETABLES AND FRUIT	1	No Quantity							1835665			0
S3	2000	2000	2000	2	0	2	Export	381	Italy	ITA	470	Malta	MLT								05	VEGETABLES AND FRUIT	1	No Quantity							10913957			0
S3	2000	2000	2000	2	0	2	Export	381	Italy	ITA	478	Mauritania	MRT								05	VEGETABLES AND FRUIT	1	No Quantity							1119022			0
S3	2000	2000	2000	2	0	2	Export	381	Italy	ITA	480	Mauritius	MUS								05	VEGETABLES AND FRUIT	1	No Quantity							1058686			0
S3	2000	2000	2000	2	0	2	Export	381	Italy	ITA	484	Mexico	MEX								05	VEGETABLES AND FRUIT	1	No Quantity							877219			0
S3	2000	2000	2000	2	0	2	Export	381	Italy	ITA	490	Other Asia, nes									05	VEGETABLES AND FRUIT	1	No Quantity							6306795			0
S3	2000	2000	2000	2	0	2	Export	381	Italy	ITA	498	Rep. of Moldova	MDA								05	VEGETABLES AND FRUIT	1	No Quantity							183708			0
S3	2000	2000	2000	2	0	2	Export	381	Italy	ITA	504	Morocco	MAR								05	VEGETABLES AND FRUIT	1	No Quantity							740200			0
S3	2000	2000	2000	2	0	2	Export	381	Italy	ITA	508	Mozambique	MOZ								05	VEGETABLES AND FRUIT	1	No Quantity							127768			0
S3	2000	2000	2000	2	0	2	Export	381	Italy	ITA	512	Oman	OMN								05	VEGETABLES AND FRUIT	1	No Quantity							1380268			0
S3	2000	2000	2000	2	0	2	Export	381	Italy	ITA	516	Namibia	NAM								05	VEGETABLES AND FRUIT	1	No Quantity							209084			0
S3	2000	2000	2000	2	0	2	Export	381	Italy	ITA	528	Netherlands	NLD								05	VEGETABLES AND FRUIT	1	No Quantity							139600693			0
S3	2000	2000	2000	2	0	2	Export	381	Italy	ITA	530	Neth. Antilles	ANT								05	VEGETABLES AND FRUIT	1	No Quantity							116304			0
S3	2000	2000	2000	2	0	2	Export	381	Italy	ITA	533	Aruba	ABW								05	VEGETABLES AND FRUIT	1	No Quantity							16902			0
S3	2000	2000	2000	2	0	2	Export	381	Italy	ITA	548	Vanuatu	VUT								05	VEGETABLES AND FRUIT	1	No Quantity							23273			0
S3	2000	2000	2000	2	0	2	Export	381	Italy	ITA	554	New Zealand	NZL								05	VEGETABLES AND FRUIT	1	No Quantity							3485764			0
S3	2000	2000	2000	2	0	2	Export	381	Italy	ITA	558	Nicaragua	NIC								05	VEGETABLES AND FRUIT	1	No Quantity							11762			0
S3	2000	2000	2000	2	0	2	Export	381	Italy	ITA	562	Niger	NER								05	VEGETABLES AND FRUIT	1	No Quantity							912255			0
S3	2000	2000	2000	2	0	2	Export	381	Italy	ITA	566	Nigeria	NGA								05	VEGETABLES AND FRUIT	1	No Quantity							11597390			0
S3	2000	2000	2000	2	0	2	Export	381	Italy	ITA	577	Other Africa, nes									05	VEGETABLES AND FRUIT	1	No Quantity							104125			0
S3	2000	2000	2000	2	0	2	Export	381	Italy	ITA	579	Norway	NOR								05	VEGETABLES AND FRUIT	1	No Quantity							27742131			0
S3	2000	2000	2000	2	0	2	Export	381	Italy	ITA	586	Pakistan	PAK								05	VEGETABLES AND FRUIT	1	No Quantity							14325			0
S3	2000	2000	2000	2	0	2	Export	381	Italy	ITA	591	Panama	PAN								05	VEGETABLES AND FRUIT	1	No Quantity							122623			0
S3	2000	2000	2000	2	0	2	Export	381	Italy	ITA	600	Paraguay	PRY								05	VEGETABLES AND FRUIT	1	No Quantity							690933			0
S3	2000	2000	2000	2	0	2	Export	381	Italy	ITA	604	Peru	PER								05	VEGETABLES AND FRUIT	1	No Quantity							68652			0
S3	2000	2000	2000	2	0	2	Export	381	Italy	ITA	608	Philippines	PHL								05	VEGETABLES AND FRUIT	1	No Quantity							920379			0
S3	2000	2000	2000	2	0	2	Export	381	Italy	ITA	616	Poland	POL								05	VEGETABLES AND FRUIT	1	No Quantity							68411040			0
S3	2000	2000	2000	2	0	2	Export	381	Italy	ITA	620	Portugal	PRT								05	VEGETABLES AND FRUIT	1	No Quantity							10049326			0
S3	2000	2000	2000	2	0	2	Export	381	Italy	ITA	624	Guinea-Bissau	GNB								05	VEGETABLES AND FRUIT	1	No Quantity							350132			0
S3	2000	2000	2000	2	0	2	Export	381	Italy	ITA	634	Qatar	QAT								05	VEGETABLES AND FRUIT	1	No Quantity							159853			0
S3	2000	2000	2000	2	0	2	Export	381	Italy	ITA	642	Romania	ROU								05	VEGETABLES AND FRUIT	1	No Quantity							5772949			0
S3	2000	2000	2000	2	0	2	Export	381	Italy	ITA	643	Russian Federation	RUS								05	VEGETABLES AND FRUIT	1	No Quantity							26018420			0
S3	2000	2000	2000	2	0	2	Export	381	Italy	ITA	660	Anguilla	AIA								05	VEGETABLES AND FRUIT	1	No Quantity							1288			0
S3	2000	2000	2000	2	0	2	Export	381	Italy	ITA	670	Saint Vincent and the Grenadines	VCT								05	VEGETABLES AND FRUIT	1	No Quantity							11176			0
S3	2000	2000	2000	2	0	2	Export	381	Italy	ITA	682	Saudi Arabia	SAU								05	VEGETABLES AND FRUIT	1	No Quantity							14955194			0
S3	2000	2000	2000	2	0	2	Export	381	Italy	ITA	686	Senegal	SEN								05	VEGETABLES AND FRUIT	1	No Quantity							649663			0
S3	2000	2000	2000	2	0	2	Export	381	Italy	ITA	690	Seychelles	SYC								05	VEGETABLES AND FRUIT	1	No Quantity							196119			0
S3	2000	2000	2000	2	0	2	Export	381	Italy	ITA	694	Sierra Leone	SLE								05	VEGETABLES AND FRUIT	1	No Quantity							689234			0
S3	2000	2000	2000	2	0	2	Export	381	Italy	ITA	699	India	IND								05	VEGETABLES AND FRUIT	1	No Quantity							515755			0
S3	2000	2000	2000	2	0	2	Export	381	Italy	ITA	702	Singapore	SGP								05	VEGETABLES AND FRUIT	1	No Quantity							3472361			0
S3	2000	2000	2000	2	0	2	Export	381	Italy	ITA	703	Slovakia	SVK								05	VEGETABLES AND FRUIT	1	No Quantity							15326107			0
S3	2000	2000	2000	2	0	2	Export	381	Italy	ITA	704	Viet Nam	VNM								05	VEGETABLES AND FRUIT	1	No Quantity							46833			0
S3	2000	2000	2000	2	0	2	Export	381	Italy	ITA	705	Slovenia	SVN								05	VEGETABLES AND FRUIT	1	No Quantity							43350543			0
S3	2000	2000	2000	2	0	2	Export	381	Italy	ITA	706	Somalia	SOM								05	VEGETABLES AND FRUIT	1	No Quantity							357971			0
S3	2000	2000	2000	2	0	2	Export	381	Italy	ITA	710	South Africa	ZAF								05	VEGETABLES AND FRUIT	1	No Quantity							9066679			0
S3	2000	2000	2000	2	0	2	Export	381	Italy	ITA	724	Spain	ESP								05	VEGETABLES AND FRUIT	1	No Quantity							82719540			0
S3	2000	2000	2000	2	0	2	Export	381	Italy	ITA	736	Fmr Sudan	SDN								05	VEGETABLES AND FRUIT	1	No Quantity							72837			0
S3	2000	2000	2000	2	0	2	Export	381	Italy	ITA	740	Suriname	SUR								05	VEGETABLES AND FRUIT	1	No Quantity							384728			0
S3	2000	2000	2000	2	0	2	Export	381	Italy	ITA	748	Swaziland	SWZ								05	VEGETABLES AND FRUIT	1	No Quantity							3426			0
S3	2000	2000	2000	2	0	2	Export	381	Italy	ITA	752	Sweden	SWE								05	VEGETABLES AND FRUIT	1	No Quantity							65499707			0
S3	2000	2000	2000	2	0	2	Export	381	Italy	ITA	757	Switzerland	CHE								05	VEGETABLES AND FRUIT	1	No Quantity							197380265			0
S3	2000	2000	2000	2	0	2	Export	381	Italy	ITA	760	Syria	SYR								05	VEGETABLES AND FRUIT	1	No Quantity							124501			0
S3	2000	2000	2000	2	0	2	Export	381	Italy	ITA	764	Thailand	THA								05	VEGETABLES AND FRUIT	1	No Quantity							549432			0
S3	2000	2000	2000	2	0	2	Export	381	Italy	ITA	768	Togo	TGO								05	VEGETABLES AND FRUIT	1	No Quantity							5388742			0
S3	2000	2000	2000	2	0	2	Export	381	Italy	ITA	780	Trinidad and Tobago	TTO								05	VEGETABLES AND FRUIT	1	No Quantity							129400			0
S3	2000	2000	2000	2	0	2	Export	381	Italy	ITA	784	United Arab Emirates	ARE								05	VEGETABLES AND FRUIT	1	No Quantity							8466826			0
S3	2000	2000	2000	2	0	2	Export	381	Italy	ITA	788	Tunisia	TUN								05	VEGETABLES AND FRUIT	1	No Quantity							462904			0
S3	2000	2000	2000	2	0	2	Export	381	Italy	ITA	792	Turkey	TUR								05	VEGETABLES AND FRUIT	1	No Quantity							1382544			0
S3	2000	2000	2000	2	0	2	Export	381	Italy	ITA	795	Turkmenistan	TKM								05	VEGETABLES AND FRUIT	1	No Quantity							25838			0
S3	2000	2000	2000	2	0	2	Export	381	Italy	ITA	796	Turks and Caicos Isds	TCA								05	VEGETABLES AND FRUIT	1	No Quantity							11669			0
S3	2000	2000	2000	2	0	2	Export	381	Italy	ITA	800	Uganda	UGA								05	VEGETABLES AND FRUIT	1	No Quantity							63970			0
S3	2000	2000	2000	2	0	2	Export	381	Italy	ITA	804	Ukraine	UKR								05	VEGETABLES AND FRUIT	1	No Quantity							245250			0
S3	2000	2000	2000	2	0	2	Export	381	Italy	ITA	807	North Macedonia	MKD								05	VEGETABLES AND FRUIT	1	No Quantity							269963			0
S3	2000	2000	2000	2	0	2	Export	381	Italy	ITA	818	Egypt	EGY								05	VEGETABLES AND FRUIT	1	No Quantity							3549426			0
S3	2000	2000	2000	2	0	2	Export	381	Italy	ITA	826	United Kingdom	GBR								05	VEGETABLES AND FRUIT	1	No Quantity							398639866			0
S3	2000	2000	2000	2	0	2	Export	381	Italy	ITA	834	United Rep. of Tanzania	TZA								05	VEGETABLES AND FRUIT	1	No Quantity							980211			0
S3	2000	2000	2000	2	0	2	Export	381	Italy	ITA	842	USA	USA								05	VEGETABLES AND FRUIT	1	No Quantity							107949879			0
S3	2000	2000	2000	2	0	2	Export	381	Italy	ITA	854	Burkina Faso	BFA								05	VEGETABLES AND FRUIT	1	No Quantity							669353			0
S3	2000	2000	2000	2	0	2	Export	381	Italy	ITA	858	Uruguay	URY								05	VEGETABLES AND FRUIT	1	No Quantity							2112261			0
S3	2000	2000	2000	2	0	2	Export	381	Italy	ITA	860	Uzbekistan	UZB								05	VEGETABLES AND FRUIT	1	No Quantity							87595			0
S3	2000	2000	2000	2	0	2	Export	381	Italy	ITA	862	Venezuela	VEN								05	VEGETABLES AND FRUIT	1	No Quantity							5471932			0
S3	2000	2000	2000	2	0	2	Export	381	Italy	ITA	887	Yemen	YEM								05	VEGETABLES AND FRUIT	1	No Quantity							3530224			0
S3	2000	2000	2000	2	0	2	Export	381	Italy	ITA	891	Serbia and Montenegro	SCG								05	VEGETABLES AND FRUIT	1	No Quantity							4808201			0
S3	2000	2000	2000	2	0	2	Export	381	Italy	ITA	894	Zambia	ZMB								05	VEGETABLES AND FRUIT	1	No Quantity							1427			0
S3	2000	2000	2000	2	0	2	Export	381	Italy	ITA	899	Areas, nes									05	VEGETABLES AND FRUIT	1	No Quantity							850894			0
S3	2000	2000	2000	2	0	2	Export	384	Côte d'Ivoire	CIV	0	World	WLD								05	VEGETABLES AND FRUIT	1	No Quantity							178713319			0
S3	2000	2000	2000	2	0	2	Export	384	Côte d'Ivoire	CIV	24	Angola	AGO								05	VEGETABLES AND FRUIT	1	No Quantity							50592			0
S3	2000	2000	2000	2	0	2	Export	384	Côte d'Ivoire	CIV	32	Argentina	ARG								05	VEGETABLES AND FRUIT	1	No Quantity							21831			0
S3	2000	2000	2000	2	0	2	Export	384	Côte d'Ivoire	CIV	48	Bahrain	BHR								05	VEGETABLES AND FRUIT	1	No Quantity							698			0
S3	2000	2000	2000	2	0	2	Export	384	Côte d'Ivoire	CIV	56	Belgium	BEL								05	VEGETABLES AND FRUIT	1	No Quantity							23240830			0
S3	2000	2000	2000	2	0	2	Export	384	Côte d'Ivoire	CIV	76	Brazil	BRA								05	VEGETABLES AND FRUIT	1	No Quantity							1872848			0
S3	2000	2000	2000	2	0	2	Export	384	Côte d'Ivoire	CIV	124	Canada	CAN								05	VEGETABLES AND FRUIT	1	No Quantity							81826			0
S3	2000	2000	2000	2	0	2	Export	384	Côte d'Ivoire	CIV	148	Chad	TCD								05	VEGETABLES AND FRUIT	1	No Quantity							211			0
S3	2000	2000	2000	2	0	2	Export	384	Côte d'Ivoire	CIV	156	China	CHN								05	VEGETABLES AND FRUIT	1	No Quantity							10105			0
S3	2000	2000	2000	2	0	2	Export	384	Côte d'Ivoire	CIV	178	Congo	COG								05	VEGETABLES AND FRUIT	1	No Quantity							21870			0
S3	2000	2000	2000	2	0	2	Export	384	Côte d'Ivoire	CIV	204	Benin	BEN								05	VEGETABLES AND FRUIT	1	No Quantity							10892			0
S3	2000	2000	2000	2	0	2	Export	384	Côte d'Ivoire	CIV	208	Denmark	DNK								05	VEGETABLES AND FRUIT	1	No Quantity							69194			0
S3	2000	2000	2000	2	0	2	Export	384	Côte d'Ivoire	CIV	251	France	FRA								05	VEGETABLES AND FRUIT	1	No Quantity							91519711			0
S3	2000	2000	2000	2	0	2	Export	384	Côte d'Ivoire	CIV	266	Gabon	GAB								05	VEGETABLES AND FRUIT	1	No Quantity							25025			0
S3	2000	2000	2000	2	0	2	Export	384	Côte d'Ivoire	CIV	270	Gambia	GMB								05	VEGETABLES AND FRUIT	1	No Quantity							20737			0
S3	2000	2000	2000	2	0	2	Export	384	Côte d'Ivoire	CIV	276	Germany	DEU								05	VEGETABLES AND FRUIT	1	No Quantity							61011			0
S3	2000	2000	2000	2	0	2	Export	384	Côte d'Ivoire	CIV	288	Ghana	GHA								05	VEGETABLES AND FRUIT	1	No Quantity							3030348			0
S3	2000	2000	2000	2	0	2	Export	384	Côte d'Ivoire	CIV	324	Guinea	GIN								05	VEGETABLES AND FRUIT	1	No Quantity							236			0
S3	2000	2000	2000	2	0	2	Export	384	Côte d'Ivoire	CIV	381	Italy	ITA								05	VEGETABLES AND FRUIT	1	No Quantity							737852			0
S3	2000	2000	2000	2	0	2	Export	384	Côte d'Ivoire	CIV	392	Japan	JPN								05	VEGETABLES AND FRUIT	1	No Quantity							2			0
S3	2000	2000	2000	2	0	2	Export	384	Côte d'Ivoire	CIV	400	Jordan	JOR								05	VEGETABLES AND FRUIT	1	No Quantity							9685			0
S3	2000	2000	2000	2	0	2	Export	384	Côte d'Ivoire	CIV	404	Kenya	KEN								05	VEGETABLES AND FRUIT	1	No Quantity							42144			0
S3	2000	2000	2000	2	0	2	Export	384	Côte d'Ivoire	CIV	414	Kuwait	KWT								05	VEGETABLES AND FRUIT	1	No Quantity							901			0
S3	2000	2000	2000	2	0	2	Export	384	Côte d'Ivoire	CIV	422	Lebanon	LBN								05	VEGETABLES AND FRUIT	1	No Quantity							48719			0
S3	2000	2000	2000	2	0	2	Export	384	Côte d'Ivoire	CIV	430	Liberia	LBR								05	VEGETABLES AND FRUIT	1	No Quantity							27068			0
S3	2000	2000	2000	2	0	2	Export	384	Côte d'Ivoire	CIV	434	Libya	LBY								05	VEGETABLES AND FRUIT	1	No Quantity							602542			0
S3	2000	2000	2000	2	0	2	Export	384	Côte d'Ivoire	CIV	466	Mali	MLI								05	VEGETABLES AND FRUIT	1	No Quantity							889726			0
S3	2000	2000	2000	2	0	2	Export	384	Côte d'Ivoire	CIV	478	Mauritania	MRT								05	VEGETABLES AND FRUIT	1	No Quantity							24105			0
S3	2000	2000	2000	2	0	2	Export	384	Côte d'Ivoire	CIV	480	Mauritius	MUS								05	VEGETABLES AND FRUIT	1	No Quantity							421			0
S3	2000	2000	2000	2	0	2	Export	384	Côte d'Ivoire	CIV	504	Morocco	MAR								05	VEGETABLES AND FRUIT	1	No Quantity							377232			0
S3	2000	2000	2000	2	0	2	Export	384	Côte d'Ivoire	CIV	512	Oman	OMN								05	VEGETABLES AND FRUIT	1	No Quantity							640			0
S3	2000	2000	2000	2	0	2	Export	384	Côte d'Ivoire	CIV	528	Netherlands	NLD								05	VEGETABLES AND FRUIT	1	No Quantity							2679154			0
S3	2000	2000	2000	2	0	2	Export	384	Côte d'Ivoire	CIV	562	Niger	NER								05	VEGETABLES AND FRUIT	1	No Quantity							154700			0
S3	2000	2000	2000	2	0	2	Export	384	Côte d'Ivoire	CIV	566	Nigeria	NGA								05	VEGETABLES AND FRUIT	1	No Quantity							49586			0
S3	2000	2000	2000	2	0	2	Export	384	Côte d'Ivoire	CIV	579	Norway	NOR								05	VEGETABLES AND FRUIT	1	No Quantity							4286			0
S3	2000	2000	2000	2	0	2	Export	384	Côte d'Ivoire	CIV	620	Portugal	PRT								05	VEGETABLES AND FRUIT	1	No Quantity							457			0
S3	2000	2000	2000	2	0	2	Export	384	Côte d'Ivoire	CIV	634	Qatar	QAT								05	VEGETABLES AND FRUIT	1	No Quantity							235			0
S3	2000	2000	2000	2	0	2	Export	384	Côte d'Ivoire	CIV	643	Russian Federation	RUS								05	VEGETABLES AND FRUIT	1	No Quantity							5436			0
S3	2000	2000	2000	2	0	2	Export	384	Côte d'Ivoire	CIV	678	Sao Tome and Principe	STP								05	VEGETABLES AND FRUIT	1	No Quantity							140			0
S3	2000	2000	2000	2	0	2	Export	384	Côte d'Ivoire	CIV	682	Saudi Arabia	SAU								05	VEGETABLES AND FRUIT	1	No Quantity							23295			0
S3	2000	2000	2000	2	0	2	Export	384	Côte d'Ivoire	CIV	686	Senegal	SEN								05	VEGETABLES AND FRUIT	1	No Quantity							2733692			0
S3	2000	2000	2000	2	0	2	Export	384	Côte d'Ivoire	CIV	699	India	IND								05	VEGETABLES AND FRUIT	1	No Quantity							38126244			0
S3	2000	2000	2000	2	0	2	Export	384	Côte d'Ivoire	CIV	702	Singapore	SGP								05	VEGETABLES AND FRUIT	1	No Quantity							21073			0
S3	2000	2000	2000	2	0	2	Export	384	Côte d'Ivoire	CIV	704	Viet Nam	VNM								05	VEGETABLES AND FRUIT	1	No Quantity							1374420			0
S3	2000	2000	2000	2	0	2	Export	384	Côte d'Ivoire	CIV	710	South Africa	ZAF								05	VEGETABLES AND FRUIT	1	No Quantity							646052			0
S3	2000	2000	2000	2	0	2	Export	384	Côte d'Ivoire	CIV	724	Spain	ESP								05	VEGETABLES AND FRUIT	1	No Quantity							1073036			0
S3	2000	2000	2000	2	0	2	Export	384	Côte d'Ivoire	CIV	757	Switzerland	CHE								05	VEGETABLES AND FRUIT	1	No Quantity							489037			0
S3	2000	2000	2000	2	0	2	Export	384	Côte d'Ivoire	CIV	768	Togo	TGO								05	VEGETABLES AND FRUIT	1	No Quantity							3109			0
S3	2000	2000	2000	2	0	2	Export	384	Côte d'Ivoire	CIV	784	United Arab Emirates	ARE								05	VEGETABLES AND FRUIT	1	No Quantity							43035			0
S3	2000	2000	2000	2	0	2	Export	384	Côte d'Ivoire	CIV	788	Tunisia	TUN								05	VEGETABLES AND FRUIT	1	No Quantity							1018			0
S3	2000	2000	2000	2	0	2	Export	384	Côte d'Ivoire	CIV	792	Turkey	TUR								05	VEGETABLES AND FRUIT	1	No Quantity							36			0
S3	2000	2000	2000	2	0	2	Export	384	Côte d'Ivoire	CIV	818	Egypt	EGY								05	VEGETABLES AND FRUIT	1	No Quantity							813			0
S3	2000	2000	2000	2	0	2	Export	384	Côte d'Ivoire	CIV	826	United Kingdom	GBR								05	VEGETABLES AND FRUIT	1	No Quantity							6424587			0
S3	2000	2000	2000	2	0	2	Export	384	Côte d'Ivoire	CIV	837	Bunkers									05	VEGETABLES AND FRUIT	1	No Quantity							99425			0
S3	2000	2000	2000	2	0	2	Export	384	Côte d'Ivoire	CIV	842	USA	USA								05	VEGETABLES AND FRUIT	1	No Quantity							191048			0
S3	2000	2000	2000	2	0	2	Export	384	Côte d'Ivoire	CIV	854	Burkina Faso	BFA								05	VEGETABLES AND FRUIT	1	No Quantity							1770404			0
S3	2000	2000	2000	2	0	2	Export	381	Italy	ITA	0	World	WLD								06	SUGAR,SUGR.PREPTNS,HONEY	1	No Quantity							278689251			0
S3	2000	2000	2000	2	0	2	Export	381	Italy	ITA	8	Albania	ALB								06	SUGAR,SUGR.PREPTNS,HONEY	1	No Quantity							6941632			0
S3	2000	2000	2000	2	0	2	Export	381	Italy	ITA	12	Algeria	DZA								06	SUGAR,SUGR.PREPTNS,HONEY	1	No Quantity							21015072			0
S3	2000	2000	2000	2	0	2	Export	381	Italy	ITA	20	Andorra	AND								06	SUGAR,SUGR.PREPTNS,HONEY	1	No Quantity							9311			0
S3	2000	2000	2000	2	0	2	Export	381	Italy	ITA	24	Angola	AGO								06	SUGAR,SUGR.PREPTNS,HONEY	1	No Quantity							16634			0
S3	2000	2000	2000	2	0	2	Export	381	Italy	ITA	31	Azerbaijan	AZE								06	SUGAR,SUGR.PREPTNS,HONEY	1	No Quantity							251269			0
S3	2000	2000	2000	2	0	2	Export	381	Italy	ITA	32	Argentina	ARG								06	SUGAR,SUGR.PREPTNS,HONEY	1	No Quantity							539586			0
S3	2000	2000	2000	2	0	2	Export	381	Italy	ITA	36	Australia	AUS								06	SUGAR,SUGR.PREPTNS,HONEY	1	No Quantity							1236047			0
S3	2000	2000	2000	2	0	2	Export	381	Italy	ITA	40	Austria	AUT								06	SUGAR,SUGR.PREPTNS,HONEY	1	No Quantity							4806766			0
S3	2000	2000	2000	2	0	2	Export	381	Italy	ITA	48	Bahrain	BHR								06	SUGAR,SUGR.PREPTNS,HONEY	1	No Quantity							266461			0
S3	2000	2000	2000	2	0	2	Export	381	Italy	ITA	50	Bangladesh	BGD								06	SUGAR,SUGR.PREPTNS,HONEY	1	No Quantity							147235			0
S3	2000	2000	2000	2	0	2	Export	381	Italy	ITA	51	Armenia	ARM								06	SUGAR,SUGR.PREPTNS,HONEY	1	No Quantity							576173			0
S3	2000	2000	2000	2	0	2	Export	381	Italy	ITA	56	Belgium	BEL								06	SUGAR,SUGR.PREPTNS,HONEY	1	No Quantity							2484304			0
S3	2000	2000	2000	2	0	2	Export	381	Italy	ITA	68	Bolivia (Plurinational State of)	BOL								06	SUGAR,SUGR.PREPTNS,HONEY	1	No Quantity							609			0
S3	2000	2000	2000	2	0	2	Export	381	Italy	ITA	70	Bosnia Herzegovina	BIH								06	SUGAR,SUGR.PREPTNS,HONEY	1	No Quantity							129113			0
S3	2000	2000	2000	2	0	2	Export	381	Italy	ITA	76	Brazil	BRA								06	SUGAR,SUGR.PREPTNS,HONEY	1	No Quantity							4455421			0
S3	2000	2000	2000	2	0	2	Export	381	Italy	ITA	100	Bulgaria	BGR								06	SUGAR,SUGR.PREPTNS,HONEY	1	No Quantity							157748			0
S3	2000	2000	2000	2	0	2	Export	381	Italy	ITA	124	Canada	CAN								06	SUGAR,SUGR.PREPTNS,HONEY	1	No Quantity							2213312			0
S3	2000	2000	2000	2	0	2	Export	381	Italy	ITA	132	Cabo Verde	CPV								06	SUGAR,SUGR.PREPTNS,HONEY	1	No Quantity							612			0
S3	2000	2000	2000	2	0	2	Export	381	Italy	ITA	144	Sri Lanka	LKA								06	SUGAR,SUGR.PREPTNS,HONEY	1	No Quantity							103325			0
S3	2000	2000	2000	2	0	2	Export	381	Italy	ITA	152	Chile	CHL								06	SUGAR,SUGR.PREPTNS,HONEY	1	No Quantity							76553			0
S3	2000	2000	2000	2	0	2	Export	381	Italy	ITA	156	China	CHN								06	SUGAR,SUGR.PREPTNS,HONEY	1	No Quantity							209945			0
S3	2000	2000	2000	2	0	2	Export	381	Italy	ITA	170	Colombia	COL								06	SUGAR,SUGR.PREPTNS,HONEY	1	No Quantity							142625			0
S3	2000	2000	2000	2	0	2	Export	381	Italy	ITA	188	Costa Rica	CRI								06	SUGAR,SUGR.PREPTNS,HONEY	1	No Quantity							47381			0
S3	2000	2000	2000	2	0	2	Export	381	Italy	ITA	191	Croatia	HRV								06	SUGAR,SUGR.PREPTNS,HONEY	1	No Quantity							2195614			0
S3	2000	2000	2000	2	0	2	Export	381	Italy	ITA	192	Cuba	CUB								06	SUGAR,SUGR.PREPTNS,HONEY	1	No Quantity							73070			0
S3	2000	2000	2000	2	0	2	Export	381	Italy	ITA	196	Cyprus	CYP								06	SUGAR,SUGR.PREPTNS,HONEY	1	No Quantity							243537			0
S3	2000	2000	2000	2	0	2	Export	381	Italy	ITA	203	Czechia	CZE								06	SUGAR,SUGR.PREPTNS,HONEY	1	No Quantity							993544			0
S3	2000	2000	2000	2	0	2	Export	381	Italy	ITA	204	Benin	BEN								06	SUGAR,SUGR.PREPTNS,HONEY	1	No Quantity							1237426			0
S3	2000	2000	2000	2	0	2	Export	381	Italy	ITA	208	Denmark	DNK								06	SUGAR,SUGR.PREPTNS,HONEY	1	No Quantity							824278			0
S3	2000	2000	2000	2	0	2	Export	381	Italy	ITA	214	Dominican Rep.	DOM								06	SUGAR,SUGR.PREPTNS,HONEY	1	No Quantity							110345			0
S3	2000	2000	2000	2	0	2	Export	381	Italy	ITA	218	Ecuador	ECU								06	SUGAR,SUGR.PREPTNS,HONEY	1	No Quantity							761188			0
S3	2000	2000	2000	2	0	2	Export	381	Italy	ITA	222	El Salvador	SLV								06	SUGAR,SUGR.PREPTNS,HONEY	1	No Quantity							15031			0
S3	2000	2000	2000	2	0	2	Export	381	Italy	ITA	231	Ethiopia	ETH								06	SUGAR,SUGR.PREPTNS,HONEY	1	No Quantity							4424			0
S3	2000	2000	2000	2	0	2	Export	381	Italy	ITA	232	Eritrea	ERI								06	SUGAR,SUGR.PREPTNS,HONEY	1	No Quantity							598506			0
S3	2000	2000	2000	2	0	2	Export	381	Italy	ITA	233	Estonia	EST								06	SUGAR,SUGR.PREPTNS,HONEY	1	No Quantity							4864			0
S3	2000	2000	2000	2	0	2	Export	381	Italy	ITA	246	Finland	FIN								06	SUGAR,SUGR.PREPTNS,HONEY	1	No Quantity							1463346			0
S3	2000	2000	2000	2	0	2	Export	381	Italy	ITA	251	France	FRA								06	SUGAR,SUGR.PREPTNS,HONEY	1	No Quantity							29453695			0
S3	2000	2000	2000	2	0	2	Export	381	Italy	ITA	258	French Polynesia	PYF								06	SUGAR,SUGR.PREPTNS,HONEY	1	No Quantity							13704			0
S3	2000	2000	2000	2	0	2	Export	381	Italy	ITA	266	Gabon	GAB								06	SUGAR,SUGR.PREPTNS,HONEY	1	No Quantity							11322			0
S3	2000	2000	2000	2	0	2	Export	381	Italy	ITA	268	Georgia	GEO								06	SUGAR,SUGR.PREPTNS,HONEY	1	No Quantity							451724			0
S3	2000	2000	2000	2	0	2	Export	381	Italy	ITA	276	Germany	DEU								06	SUGAR,SUGR.PREPTNS,HONEY	1	No Quantity							43986273			0
S3	2000	2000	2000	2	0	2	Export	381	Italy	ITA	288	Ghana	GHA								06	SUGAR,SUGR.PREPTNS,HONEY	1	No Quantity							1945780			0
S3	2000	2000	2000	2	0	2	Export	381	Italy	ITA	292	Gibraltar	GIB								06	SUGAR,SUGR.PREPTNS,HONEY	1	No Quantity							571			0
S3	2000	2000	2000	2	0	2	Export	381	Italy	ITA	300	Greece	GRC								06	SUGAR,SUGR.PREPTNS,HONEY	1	No Quantity							37279037			0
S3	2000	2000	2000	2	0	2	Export	381	Italy	ITA	320	Guatemala	GTM								06	SUGAR,SUGR.PREPTNS,HONEY	1	No Quantity							11494			0
S3	2000	2000	2000	2	0	2	Export	381	Italy	ITA	324	Guinea	GIN								06	SUGAR,SUGR.PREPTNS,HONEY	1	No Quantity							2998521			0
S3	2000	2000	2000	2	0	2	Export	381	Italy	ITA	340	Honduras	HND								06	SUGAR,SUGR.PREPTNS,HONEY	1	No Quantity							7195			0
S3	2000	2000	2000	2	0	2	Export	381	Italy	ITA	344	China, Hong Kong SAR	HKG								06	SUGAR,SUGR.PREPTNS,HONEY	1	No Quantity							321447			0
S3	2000	2000	2000	2	0	2	Export	381	Italy	ITA	348	Hungary	HUN								06	SUGAR,SUGR.PREPTNS,HONEY	1	No Quantity							874632			0
S3	2000	2000	2000	2	0	2	Export	381	Italy	ITA	352	Iceland	ISL								06	SUGAR,SUGR.PREPTNS,HONEY	1	No Quantity							22665			0
S3	2000	2000	2000	2	0	2	Export	381	Italy	ITA	360	Indonesia	IDN								06	SUGAR,SUGR.PREPTNS,HONEY	1	No Quantity							268778			0
S3	2000	2000	2000	2	0	2	Export	381	Italy	ITA	364	Iran	IRN								06	SUGAR,SUGR.PREPTNS,HONEY	1	No Quantity							250498			0
S3	2000	2000	2000	2	0	2	Export	381	Italy	ITA	368	Iraq	IRQ								06	SUGAR,SUGR.PREPTNS,HONEY	1	No Quantity							480745			0
S3	2000	2000	2000	2	0	2	Export	381	Italy	ITA	372	Ireland	IRL								06	SUGAR,SUGR.PREPTNS,HONEY	1	No Quantity							1503978			0
S3	2000	2000	2000	2	0	2	Export	381	Italy	ITA	376	Israel	ISR								06	SUGAR,SUGR.PREPTNS,HONEY	1	No Quantity							1398399			0
S3	2000	2000	2000	2	0	2	Export	381	Italy	ITA	384	Côte d'Ivoire	CIV								06	SUGAR,SUGR.PREPTNS,HONEY	1	No Quantity							103220			0
S3	2000	2000	2000	2	0	2	Export	381	Italy	ITA	392	Japan	JPN								06	SUGAR,SUGR.PREPTNS,HONEY	1	No Quantity							720945			0
S3	2000	2000	2000	2	0	2	Export	381	Italy	ITA	400	Jordan	JOR								06	SUGAR,SUGR.PREPTNS,HONEY	1	No Quantity							161043			0
S3	2000	2000	2000	2	0	2	Export	381	Italy	ITA	404	Kenya	KEN								06	SUGAR,SUGR.PREPTNS,HONEY	1	No Quantity							260743			0
S3	2000	2000	2000	2	0	2	Export	381	Italy	ITA	408	Dem. People's Rep. of Korea	PRK								06	SUGAR,SUGR.PREPTNS,HONEY	1	No Quantity							15988			0
S3	2000	2000	2000	2	0	2	Export	381	Italy	ITA	410	Rep. of Korea	KOR								06	SUGAR,SUGR.PREPTNS,HONEY	1	No Quantity							52147			0
S3	2000	2000	2000	2	0	2	Export	381	Italy	ITA	414	Kuwait	KWT								06	SUGAR,SUGR.PREPTNS,HONEY	1	No Quantity							252531			0
S3	2000	2000	2000	2	0	2	Export	381	Italy	ITA	422	Lebanon	LBN								06	SUGAR,SUGR.PREPTNS,HONEY	1	No Quantity							13772377			0
S3	2000	2000	2000	2	0	2	Export	381	Italy	ITA	428	Latvia	LVA								06	SUGAR,SUGR.PREPTNS,HONEY	1	No Quantity							14555			0
S3	2000	2000	2000	2	0	2	Export	381	Italy	ITA	434	Libya	LBY								06	SUGAR,SUGR.PREPTNS,HONEY	1	No Quantity							112259			0
S3	2000	2000	2000	2	0	2	Export	381	Italy	ITA	440	Lithuania	LTU								06	SUGAR,SUGR.PREPTNS,HONEY	1	No Quantity							37043			0
S3	2000	2000	2000	2	0	2	Export	381	Italy	ITA	442	Luxembourg	LUX								06	SUGAR,SUGR.PREPTNS,HONEY	1	No Quantity							618735			0
S3	2000	2000	2000	2	0	2	Export	381	Italy	ITA	450	Madagascar	MDG								06	SUGAR,SUGR.PREPTNS,HONEY	1	No Quantity							29423			0
S3	2000	2000	2000	2	0	2	Export	381	Italy	ITA	458	Malaysia	MYS								06	SUGAR,SUGR.PREPTNS,HONEY	1	No Quantity							17642			0
S3	2000	2000	2000	2	0	2	Export	381	Italy	ITA	462	Maldives	MDV								06	SUGAR,SUGR.PREPTNS,HONEY	1	No Quantity							4218			0
S3	2000	2000	2000	2	0	2	Export	381	Italy	ITA	466	Mali	MLI								06	SUGAR,SUGR.PREPTNS,HONEY	1	No Quantity							35186			0
S3	2000	2000	2000	2	0	2	Export	381	Italy	ITA	470	Malta	MLT								06	SUGAR,SUGR.PREPTNS,HONEY	1	No Quantity							606000			0
S3	2000	2000	2000	2	0	2	Export	381	Italy	ITA	480	Mauritius	MUS								06	SUGAR,SUGR.PREPTNS,HONEY	1	No Quantity							46517			0
S3	2000	2000	2000	2	0	2	Export	381	Italy	ITA	484	Mexico	MEX								06	SUGAR,SUGR.PREPTNS,HONEY	1	No Quantity							266561			0
S3	2000	2000	2000	2	0	2	Export	381	Italy	ITA	490	Other Asia, nes									06	SUGAR,SUGR.PREPTNS,HONEY	1	No Quantity							1278942			0
S3	2000	2000	2000	2	0	2	Export	381	Italy	ITA	498	Rep. of Moldova	MDA								06	SUGAR,SUGR.PREPTNS,HONEY	1	No Quantity							3228			0
S3	2000	2000	2000	2	0	2	Export	381	Italy	ITA	504	Morocco	MAR								06	SUGAR,SUGR.PREPTNS,HONEY	1	No Quantity							137754			0
S3	2000	2000	2000	2	0	2	Export	381	Italy	ITA	528	Netherlands	NLD								06	SUGAR,SUGR.PREPTNS,HONEY	1	No Quantity							6170758			0
S3	2000	2000	2000	2	0	2	Export	381	Italy	ITA	530	Neth. Antilles	ANT								06	SUGAR,SUGR.PREPTNS,HONEY	1	No Quantity							2985			0
S3	2000	2000	2000	2	0	2	Export	381	Italy	ITA	554	New Zealand	NZL								06	SUGAR,SUGR.PREPTNS,HONEY	1	No Quantity							298064			0
S3	2000	2000	2000	2	0	2	Export	381	Italy	ITA	562	Niger	NER								06	SUGAR,SUGR.PREPTNS,HONEY	1	No Quantity							23697			0
S3	2000	2000	2000	2	0	2	Export	381	Italy	ITA	566	Nigeria	NGA								06	SUGAR,SUGR.PREPTNS,HONEY	1	No Quantity							323015			0
S3	2000	2000	2000	2	0	2	Export	381	Italy	ITA	577	Other Africa, nes									06	SUGAR,SUGR.PREPTNS,HONEY	1	No Quantity							1884			0
S3	2000	2000	2000	2	0	2	Export	381	Italy	ITA	579	Norway	NOR								06	SUGAR,SUGR.PREPTNS,HONEY	1	No Quantity							350840			0
S3	2000	2000	2000	2	0	2	Export	381	Italy	ITA	586	Pakistan	PAK								06	SUGAR,SUGR.PREPTNS,HONEY	1	No Quantity							197118			0
S3	2000	2000	2000	2	0	2	Export	381	Italy	ITA	604	Peru	PER								06	SUGAR,SUGR.PREPTNS,HONEY	1	No Quantity							21922			0
S3	2000	2000	2000	2	0	2	Export	381	Italy	ITA	608	Philippines	PHL								06	SUGAR,SUGR.PREPTNS,HONEY	1	No Quantity							606840			0
S3	2000	2000	2000	2	0	2	Export	381	Italy	ITA	616	Poland	POL								06	SUGAR,SUGR.PREPTNS,HONEY	1	No Quantity							4972374			0
S3	2000	2000	2000	2	0	2	Export	381	Italy	ITA	620	Portugal	PRT								06	SUGAR,SUGR.PREPTNS,HONEY	1	No Quantity							1331903			0
S3	2000	2000	2000	2	0	2	Export	381	Italy	ITA	634	Qatar	QAT								06	SUGAR,SUGR.PREPTNS,HONEY	1	No Quantity							20887			0
S3	2000	2000	2000	2	0	2	Export	381	Italy	ITA	642	Romania	ROU								06	SUGAR,SUGR.PREPTNS,HONEY	1	No Quantity							339333			0
S3	2000	2000	2000	2	0	2	Export	381	Italy	ITA	643	Russian Federation	RUS								06	SUGAR,SUGR.PREPTNS,HONEY	1	No Quantity							1322375			0
S3	2000	2000	2000	2	0	2	Export	381	Italy	ITA	682	Saudi Arabia	SAU								06	SUGAR,SUGR.PREPTNS,HONEY	1	No Quantity							765573			0
S3	2000	2000	2000	2	0	2	Export	381	Italy	ITA	686	Senegal	SEN								06	SUGAR,SUGR.PREPTNS,HONEY	1	No Quantity							54343			0
S3	2000	2000	2000	2	0	2	Export	381	Italy	ITA	690	Seychelles	SYC								06	SUGAR,SUGR.PREPTNS,HONEY	1	No Quantity							29340			0
S3	2000	2000	2000	2	0	2	Export	381	Italy	ITA	699	India	IND								06	SUGAR,SUGR.PREPTNS,HONEY	1	No Quantity							272667			0
S3	2000	2000	2000	2	0	2	Export	381	Italy	ITA	702	Singapore	SGP								06	SUGAR,SUGR.PREPTNS,HONEY	1	No Quantity							111999			0
S3	2000	2000	2000	2	0	2	Export	381	Italy	ITA	703	Slovakia	SVK								06	SUGAR,SUGR.PREPTNS,HONEY	1	No Quantity							229122			0
S3	2000	2000	2000	2	0	2	Export	381	Italy	ITA	704	Viet Nam	VNM								06	SUGAR,SUGR.PREPTNS,HONEY	1	No Quantity							295638			0
S3	2000	2000	2000	2	0	2	Export	381	Italy	ITA	705	Slovenia	SVN								06	SUGAR,SUGR.PREPTNS,HONEY	1	No Quantity							1384962			0
S3	2000	2000	2000	2	0	2	Export	381	Italy	ITA	710	South Africa	ZAF								06	SUGAR,SUGR.PREPTNS,HONEY	1	No Quantity							118013			0
S3	2000	2000	2000	2	0	2	Export	381	Italy	ITA	724	Spain	ESP								06	SUGAR,SUGR.PREPTNS,HONEY	1	No Quantity							10902041			0
S3	2000	2000	2000	2	0	2	Export	381	Italy	ITA	736	Fmr Sudan	SDN								06	SUGAR,SUGR.PREPTNS,HONEY	1	No Quantity							1945			0
S3	2000	2000	2000	2	0	2	Export	381	Italy	ITA	752	Sweden	SWE								06	SUGAR,SUGR.PREPTNS,HONEY	1	No Quantity							1416256			0
S3	2000	2000	2000	2	0	2	Export	381	Italy	ITA	757	Switzerland	CHE								06	SUGAR,SUGR.PREPTNS,HONEY	1	No Quantity							7470457			0
S3	2000	2000	2000	2	0	2	Export	381	Italy	ITA	760	Syria	SYR								06	SUGAR,SUGR.PREPTNS,HONEY	1	No Quantity							3166094			0
S3	2000	2000	2000	2	0	2	Export	381	Italy	ITA	764	Thailand	THA								06	SUGAR,SUGR.PREPTNS,HONEY	1	No Quantity							41205			0
S3	2000	2000	2000	2	0	2	Export	381	Italy	ITA	768	Togo	TGO								06	SUGAR,SUGR.PREPTNS,HONEY	1	No Quantity							1335999			0
S3	2000	2000	2000	2	0	2	Export	381	Italy	ITA	784	United Arab Emirates	ARE								06	SUGAR,SUGR.PREPTNS,HONEY	1	No Quantity							376349			0
S3	2000	2000	2000	2	0	2	Export	381	Italy	ITA	788	Tunisia	TUN								06	SUGAR,SUGR.PREPTNS,HONEY	1	No Quantity							761639			0
S3	2000	2000	2000	2	0	2	Export	381	Italy	ITA	792	Turkey	TUR								06	SUGAR,SUGR.PREPTNS,HONEY	1	No Quantity							1294521			0
S3	2000	2000	2000	2	0	2	Export	381	Italy	ITA	800	Uganda	UGA								06	SUGAR,SUGR.PREPTNS,HONEY	1	No Quantity							7305			0
S3	2000	2000	2000	2	0	2	Export	381	Italy	ITA	804	Ukraine	UKR								06	SUGAR,SUGR.PREPTNS,HONEY	1	No Quantity							800			0
S3	2000	2000	2000	2	0	2	Export	381	Italy	ITA	807	North Macedonia	MKD								06	SUGAR,SUGR.PREPTNS,HONEY	1	No Quantity							118533			0
S3	2000	2000	2000	2	0	2	Export	381	Italy	ITA	818	Egypt	EGY								06	SUGAR,SUGR.PREPTNS,HONEY	1	No Quantity							3601430			0
S3	2000	2000	2000	2	0	2	Export	381	Italy	ITA	826	United Kingdom	GBR								06	SUGAR,SUGR.PREPTNS,HONEY	1	No Quantity							11403897			0
S3	2000	2000	2000	2	0	2	Export	381	Italy	ITA	834	United Rep. of Tanzania	TZA								06	SUGAR,SUGR.PREPTNS,HONEY	1	No Quantity							872			0
S3	2000	2000	2000	2	0	2	Export	381	Italy	ITA	842	USA	USA								06	SUGAR,SUGR.PREPTNS,HONEY	1	No Quantity							17874664			0
S3	2000	2000	2000	2	0	2	Export	381	Italy	ITA	858	Uruguay	URY								06	SUGAR,SUGR.PREPTNS,HONEY	1	No Quantity							1485			0
S3	2000	2000	2000	2	0	2	Export	381	Italy	ITA	860	Uzbekistan	UZB								06	SUGAR,SUGR.PREPTNS,HONEY	1	No Quantity							2466			0
S3	2000	2000	2000	2	0	2	Export	381	Italy	ITA	862	Venezuela	VEN								06	SUGAR,SUGR.PREPTNS,HONEY	1	No Quantity							425667			0
S3	2000	2000	2000	2	0	2	Export	381	Italy	ITA	887	Yemen	YEM								06	SUGAR,SUGR.PREPTNS,HONEY	1	No Quantity							23841			0
S3	2000	2000	2000	2	0	2	Export	381	Italy	ITA	891	Serbia and Montenegro	SCG								06	SUGAR,SUGR.PREPTNS,HONEY	1	No Quantity							4367815			0
S3	2000	2000	2000	2	0	2	Export	381	Italy	ITA	899	Areas, nes									06	SUGAR,SUGR.PREPTNS,HONEY	1	No Quantity							668497			0
S3	2000	2000	2000	2	0	2	Export	384	Côte d'Ivoire	CIV	0	World	WLD								06	SUGAR,SUGR.PREPTNS,HONEY	1	No Quantity							38233920			0
S3	2000	2000	2000	2	0	2	Export	384	Côte d'Ivoire	CIV	24	Angola	AGO								06	SUGAR,SUGR.PREPTNS,HONEY	1	No Quantity							65265			0
S3	2000	2000	2000	2	0	2	Export	384	Côte d'Ivoire	CIV	56	Belgium	BEL								06	SUGAR,SUGR.PREPTNS,HONEY	1	No Quantity							815794			0
S3	2000	2000	2000	2	0	2	Export	384	Côte d'Ivoire	CIV	120	Cameroon	CMR								06	SUGAR,SUGR.PREPTNS,HONEY	1	No Quantity							33312			0
S3	2000	2000	2000	2	0	2	Export	384	Côte d'Ivoire	CIV	124	Canada	CAN								06	SUGAR,SUGR.PREPTNS,HONEY	1	No Quantity							129			0
S3	2000	2000	2000	2	0	2	Export	384	Côte d'Ivoire	CIV	140	Central African Rep.	CAF								06	SUGAR,SUGR.PREPTNS,HONEY	1	No Quantity							8112			0
S3	2000	2000	2000	2	0	2	Export	384	Côte d'Ivoire	CIV	178	Congo	COG								06	SUGAR,SUGR.PREPTNS,HONEY	1	No Quantity							575962			0
S3	2000	2000	2000	2	0	2	Export	384	Côte d'Ivoire	CIV	204	Benin	BEN								06	SUGAR,SUGR.PREPTNS,HONEY	1	No Quantity							36952			0
S3	2000	2000	2000	2	0	2	Export	384	Côte d'Ivoire	CIV	251	France	FRA								06	SUGAR,SUGR.PREPTNS,HONEY	1	No Quantity							3486639			0
S3	2000	2000	2000	2	0	2	Export	384	Côte d'Ivoire	CIV	266	Gabon	GAB								06	SUGAR,SUGR.PREPTNS,HONEY	1	No Quantity							172618			0
S3	2000	2000	2000	2	0	2	Export	384	Côte d'Ivoire	CIV	270	Gambia	GMB								06	SUGAR,SUGR.PREPTNS,HONEY	1	No Quantity							89057			0
S3	2000	2000	2000	2	0	2	Export	384	Côte d'Ivoire	CIV	276	Germany	DEU								06	SUGAR,SUGR.PREPTNS,HONEY	1	No Quantity							208971			0
S3	2000	2000	2000	2	0	2	Export	384	Côte d'Ivoire	CIV	288	Ghana	GHA								06	SUGAR,SUGR.PREPTNS,HONEY	1	No Quantity							3879030			0
S3	2000	2000	2000	2	0	2	Export	384	Côte d'Ivoire	CIV	324	Guinea	GIN								06	SUGAR,SUGR.PREPTNS,HONEY	1	No Quantity							827898			0
S3	2000	2000	2000	2	0	2	Export	384	Côte d'Ivoire	CIV	328	Guyana	GUY								06	SUGAR,SUGR.PREPTNS,HONEY	1	No Quantity							54			0
S3	2000	2000	2000	2	0	2	Export	384	Côte d'Ivoire	CIV	381	Italy	ITA								06	SUGAR,SUGR.PREPTNS,HONEY	1	No Quantity							1575353			0
S3	2000	2000	2000	2	0	2	Export	384	Côte d'Ivoire	CIV	404	Kenya	KEN								06	SUGAR,SUGR.PREPTNS,HONEY	1	No Quantity							2339552			0
S3	2000	2000	2000	2	0	2	Export	384	Côte d'Ivoire	CIV	430	Liberia	LBR								06	SUGAR,SUGR.PREPTNS,HONEY	1	No Quantity							58183			0
S3	2000	2000	2000	2	0	2	Export	384	Côte d'Ivoire	CIV	466	Mali	MLI								06	SUGAR,SUGR.PREPTNS,HONEY	1	No Quantity							2797899			0
S3	2000	2000	2000	2	0	2	Export	384	Côte d'Ivoire	CIV	478	Mauritania	MRT								06	SUGAR,SUGR.PREPTNS,HONEY	1	No Quantity							95650			0
S3	2000	2000	2000	2	0	2	Export	384	Côte d'Ivoire	CIV	528	Netherlands	NLD								06	SUGAR,SUGR.PREPTNS,HONEY	1	No Quantity							41932			0
S3	2000	2000	2000	2	0	2	Export	384	Côte d'Ivoire	CIV	562	Niger	NER								06	SUGAR,SUGR.PREPTNS,HONEY	1	No Quantity							1463740			0
S3	2000	2000	2000	2	0	2	Export	384	Côte d'Ivoire	CIV	566	Nigeria	NGA								06	SUGAR,SUGR.PREPTNS,HONEY	1	No Quantity							392275			0
S3	2000	2000	2000	2	0	2	Export	384	Côte d'Ivoire	CIV	620	Portugal	PRT								06	SUGAR,SUGR.PREPTNS,HONEY	1	No Quantity							6015020			0
S3	2000	2000	2000	2	0	2	Export	384	Côte d'Ivoire	CIV	686	Senegal	SEN								06	SUGAR,SUGR.PREPTNS,HONEY	1	No Quantity							2106446			0
S3	2000	2000	2000	2	0	2	Export	384	Côte d'Ivoire	CIV	694	Sierra Leone	SLE								06	SUGAR,SUGR.PREPTNS,HONEY	1	No Quantity							17888			0
S3	2000	2000	2000	2	0	2	Export	384	Côte d'Ivoire	CIV	724	Spain	ESP								06	SUGAR,SUGR.PREPTNS,HONEY	1	No Quantity							1581500			0
S3	2000	2000	2000	2	0	2	Export	384	Côte d'Ivoire	CIV	768	Togo	TGO								06	SUGAR,SUGR.PREPTNS,HONEY	1	No Quantity							189292			0
S3	2000	2000	2000	2	0	2	Export	384	Côte d'Ivoire	CIV	826	United Kingdom	GBR								06	SUGAR,SUGR.PREPTNS,HONEY	1	No Quantity							225917			0
S3	2000	2000	2000	2	0	2	Export	384	Côte d'Ivoire	CIV	837	Bunkers									06	SUGAR,SUGR.PREPTNS,HONEY	1	No Quantity							452			0
S3	2000	2000	2000	2	0	2	Export	384	Côte d'Ivoire	CIV	842	USA	USA								06	SUGAR,SUGR.PREPTNS,HONEY	1	No Quantity							4824427			0
S3	2000	2000	2000	2	0	2	Export	384	Côte d'Ivoire	CIV	854	Burkina Faso	BFA								06	SUGAR,SUGR.PREPTNS,HONEY	1	No Quantity							4308601			0
S3	2000	2000	2000	2	0	2	Export	381	Italy	ITA	0	World	WLD								07	COFFEE,TEA,COCOA,SPICES	1	No Quantity							611049929			0
S3	2000	2000	2000	2	0	2	Export	381	Italy	ITA	8	Albania	ALB								07	COFFEE,TEA,COCOA,SPICES	1	No Quantity							1266618			0
S3	2000	2000	2000	2	0	2	Export	381	Italy	ITA	12	Algeria	DZA								07	COFFEE,TEA,COCOA,SPICES	1	No Quantity							696400			0
S3	2000	2000	2000	2	0	2	Export	381	Italy	ITA	20	Andorra	AND								07	COFFEE,TEA,COCOA,SPICES	1	No Quantity							144291			0
S3	2000	2000	2000	2	0	2	Export	381	Italy	ITA	24	Angola	AGO								07	COFFEE,TEA,COCOA,SPICES	1	No Quantity							20545			0
S3	2000	2000	2000	2	0	2	Export	381	Italy	ITA	28	Antigua and Barbuda	ATG								07	COFFEE,TEA,COCOA,SPICES	1	No Quantity							674			0
S3	2000	2000	2000	2	0	2	Export	381	Italy	ITA	31	Azerbaijan	AZE								07	COFFEE,TEA,COCOA,SPICES	1	No Quantity							66153			0
S3	2000	2000	2000	2	0	2	Export	381	Italy	ITA	32	Argentina	ARG								07	COFFEE,TEA,COCOA,SPICES	1	No Quantity							2662997			0
S3	2000	2000	2000	2	0	2	Export	381	Italy	ITA	36	Australia	AUS								07	COFFEE,TEA,COCOA,SPICES	1	No Quantity							15605043			0
S3	2000	2000	2000	2	0	2	Export	381	Italy	ITA	40	Austria	AUT								07	COFFEE,TEA,COCOA,SPICES	1	No Quantity							19008910			0
S3	2000	2000	2000	2	0	2	Export	381	Italy	ITA	48	Bahrain	BHR								07	COFFEE,TEA,COCOA,SPICES	1	No Quantity							477286			0
S3	2000	2000	2000	2	0	2	Export	381	Italy	ITA	50	Bangladesh	BGD								07	COFFEE,TEA,COCOA,SPICES	1	No Quantity							1579			0
S3	2000	2000	2000	2	0	2	Export	381	Italy	ITA	51	Armenia	ARM								07	COFFEE,TEA,COCOA,SPICES	1	No Quantity							43408			0
S3	2000	2000	2000	2	0	2	Export	381	Italy	ITA	52	Barbados	BRB								07	COFFEE,TEA,COCOA,SPICES	1	No Quantity							10322			0
S3	2000	2000	2000	2	0	2	Export	381	Italy	ITA	56	Belgium	BEL								07	COFFEE,TEA,COCOA,SPICES	1	No Quantity							23972596			0
S3	2000	2000	2000	2	0	2	Export	381	Italy	ITA	60	Bermuda	BMU								07	COFFEE,TEA,COCOA,SPICES	1	No Quantity							800			0
S3	2000	2000	2000	2	0	2	Export	381	Italy	ITA	68	Bolivia (Plurinational State of)	BOL								07	COFFEE,TEA,COCOA,SPICES	1	No Quantity							20817			0
S3	2000	2000	2000	2	0	2	Export	381	Italy	ITA	70	Bosnia Herzegovina	BIH								07	COFFEE,TEA,COCOA,SPICES	1	No Quantity							3630355			0
S3	2000	2000	2000	2	0	2	Export	381	Italy	ITA	76	Brazil	BRA								07	COFFEE,TEA,COCOA,SPICES	1	No Quantity							3139203			0
S3	2000	2000	2000	2	0	2	Export	381	Italy	ITA	92	Br. Virgin Isds	VGB								07	COFFEE,TEA,COCOA,SPICES	1	No Quantity							5888			0
S3	2000	2000	2000	2	0	2	Export	381	Italy	ITA	96	Brunei Darussalam	BRN								07	COFFEE,TEA,COCOA,SPICES	1	No Quantity							3647			0
S3	2000	2000	2000	2	0	2	Export	381	Italy	ITA	100	Bulgaria	BGR								07	COFFEE,TEA,COCOA,SPICES	1	No Quantity							3970918			0
S3	2000	2000	2000	2	0	2	Export	381	Italy	ITA	112	Belarus	BLR								07	COFFEE,TEA,COCOA,SPICES	1	No Quantity							82385			0
S3	2000	2000	2000	2	0	2	Export	381	Italy	ITA	120	Cameroon	CMR								07	COFFEE,TEA,COCOA,SPICES	1	No Quantity							4257			0
S3	2000	2000	2000	2	0	2	Export	381	Italy	ITA	124	Canada	CAN								07	COFFEE,TEA,COCOA,SPICES	1	No Quantity							6567189			0
S3	2000	2000	2000	2	0	2	Export	381	Italy	ITA	132	Cabo Verde	CPV								07	COFFEE,TEA,COCOA,SPICES	1	No Quantity							2781			0
S3	2000	2000	2000	2	0	2	Export	381	Italy	ITA	136	Cayman Isds	CYM								07	COFFEE,TEA,COCOA,SPICES	1	No Quantity							4440			0
S3	2000	2000	2000	2	0	2	Export	381	Italy	ITA	144	Sri Lanka	LKA								07	COFFEE,TEA,COCOA,SPICES	1	No Quantity							31912			0
S3	2000	2000	2000	2	0	2	Export	381	Italy	ITA	152	Chile	CHL								07	COFFEE,TEA,COCOA,SPICES	1	No Quantity							436606			0
S3	2000	2000	2000	2	0	2	Export	381	Italy	ITA	156	China	CHN								07	COFFEE,TEA,COCOA,SPICES	1	No Quantity							290551			0
S3	2000	2000	2000	2	0	2	Export	381	Italy	ITA	170	Colombia	COL								07	COFFEE,TEA,COCOA,SPICES	1	No Quantity							289427			0
S3	2000	2000	2000	2	0	2	Export	381	Italy	ITA	174	Comoros	COM								07	COFFEE,TEA,COCOA,SPICES	1	No Quantity							49329			0
S3	2000	2000	2000	2	0	2	Export	381	Italy	ITA	178	Congo	COG								07	COFFEE,TEA,COCOA,SPICES	1	No Quantity							26653			0
S3	2000	2000	2000	2	0	2	Export	381	Italy	ITA	188	Costa Rica	CRI								07	COFFEE,TEA,COCOA,SPICES	1	No Quantity							93744			0
S3	2000	2000	2000	2	0	2	Export	381	Italy	ITA	191	Croatia	HRV								07	COFFEE,TEA,COCOA,SPICES	1	No Quantity							6405278			0
S3	2000	2000	2000	2	0	2	Export	381	Italy	ITA	192	Cuba	CUB								07	COFFEE,TEA,COCOA,SPICES	1	No Quantity							389504			0
S3	2000	2000	2000	2	0	2	Export	381	Italy	ITA	196	Cyprus	CYP								07	COFFEE,TEA,COCOA,SPICES	1	No Quantity							1662066			0
S3	2000	2000	2000	2	0	2	Export	381	Italy	ITA	203	Czechia	CZE								07	COFFEE,TEA,COCOA,SPICES	1	No Quantity							3675373			0
S3	2000	2000	2000	2	0	2	Export	381	Italy	ITA	204	Benin	BEN								07	COFFEE,TEA,COCOA,SPICES	1	No Quantity							12649			0
S3	2000	2000	2000	2	0	2	Export	381	Italy	ITA	208	Denmark	DNK								07	COFFEE,TEA,COCOA,SPICES	1	No Quantity							2360419			0
S3	2000	2000	2000	2	0	2	Export	381	Italy	ITA	214	Dominican Rep.	DOM								07	COFFEE,TEA,COCOA,SPICES	1	No Quantity							106521			0
S3	2000	2000	2000	2	0	2	Export	381	Italy	ITA	218	Ecuador	ECU								07	COFFEE,TEA,COCOA,SPICES	1	No Quantity							240850			0
S3	2000	2000	2000	2	0	2	Export	381	Italy	ITA	222	El Salvador	SLV								07	COFFEE,TEA,COCOA,SPICES	1	No Quantity							13246			0
S3	2000	2000	2000	2	0	2	Export	381	Italy	ITA	231	Ethiopia	ETH								07	COFFEE,TEA,COCOA,SPICES	1	No Quantity							9975			0
S3	2000	2000	2000	2	0	2	Export	381	Italy	ITA	232	Eritrea	ERI								07	COFFEE,TEA,COCOA,SPICES	1	No Quantity							1217			0
S3	2000	2000	2000	2	0	2	Export	381	Italy	ITA	233	Estonia	EST								07	COFFEE,TEA,COCOA,SPICES	1	No Quantity							340114			0
S3	2000	2000	2000	2	0	2	Export	381	Italy	ITA	246	Finland	FIN								07	COFFEE,TEA,COCOA,SPICES	1	No Quantity							1840282			0
S3	2000	2000	2000	2	0	2	Export	381	Italy	ITA	251	France	FRA								07	COFFEE,TEA,COCOA,SPICES	1	No Quantity							136141562			0
S3	2000	2000	2000	2	0	2	Export	381	Italy	ITA	258	French Polynesia	PYF								07	COFFEE,TEA,COCOA,SPICES	1	No Quantity							116529			0
S3	2000	2000	2000	2	0	2	Export	381	Italy	ITA	262	Djibouti	DJI								07	COFFEE,TEA,COCOA,SPICES	1	No Quantity							3822			0
S3	2000	2000	2000	2	0	2	Export	381	Italy	ITA	266	Gabon	GAB								07	COFFEE,TEA,COCOA,SPICES	1	No Quantity							16759			0
S3	2000	2000	2000	2	0	2	Export	381	Italy	ITA	268	Georgia	GEO								07	COFFEE,TEA,COCOA,SPICES	1	No Quantity							107297			0
S3	2000	2000	2000	2	0	2	Export	381	Italy	ITA	270	Gambia	GMB								07	COFFEE,TEA,COCOA,SPICES	1	No Quantity							27102			0
S3	2000	2000	2000	2	0	2	Export	381	Italy	ITA	275	State of Palestine	PSE								07	COFFEE,TEA,COCOA,SPICES	1	No Quantity							120776			0
S3	2000	2000	2000	2	0	2	Export	381	Italy	ITA	276	Germany	DEU								07	COFFEE,TEA,COCOA,SPICES	1	No Quantity							80144686			0
S3	2000	2000	2000	2	0	2	Export	381	Italy	ITA	288	Ghana	GHA								07	COFFEE,TEA,COCOA,SPICES	1	No Quantity							25149			0
S3	2000	2000	2000	2	0	2	Export	381	Italy	ITA	292	Gibraltar	GIB								07	COFFEE,TEA,COCOA,SPICES	1	No Quantity							10675			0
S3	2000	2000	2000	2	0	2	Export	381	Italy	ITA	300	Greece	GRC								07	COFFEE,TEA,COCOA,SPICES	1	No Quantity							26143472			0
S3	2000	2000	2000	2	0	2	Export	381	Italy	ITA	320	Guatemala	GTM								07	COFFEE,TEA,COCOA,SPICES	1	No Quantity							20881			0
S3	2000	2000	2000	2	0	2	Export	381	Italy	ITA	328	Guyana	GUY								07	COFFEE,TEA,COCOA,SPICES	1	No Quantity							23332			0
S3	2000	2000	2000	2	0	2	Export	381	Italy	ITA	336	Holy See (Vatican City State)	VAT								07	COFFEE,TEA,COCOA,SPICES	1	No Quantity							255576			0
S3	2000	2000	2000	2	0	2	Export	381	Italy	ITA	340	Honduras	HND								07	COFFEE,TEA,COCOA,SPICES	1	No Quantity							61473			0
S3	2000	2000	2000	2	0	2	Export	381	Italy	ITA	344	China, Hong Kong SAR	HKG								07	COFFEE,TEA,COCOA,SPICES	1	No Quantity							3664644			0
S3	2000	2000	2000	2	0	2	Export	381	Italy	ITA	348	Hungary	HUN								07	COFFEE,TEA,COCOA,SPICES	1	No Quantity							1290639			0
S3	2000	2000	2000	2	0	2	Export	381	Italy	ITA	352	Iceland	ISL								07	COFFEE,TEA,COCOA,SPICES	1	No Quantity							261166			0
S3	2000	2000	2000	2	0	2	Export	381	Italy	ITA	360	Indonesia	IDN								07	COFFEE,TEA,COCOA,SPICES	1	No Quantity							70708			0
S3	2000	2000	2000	2	0	2	Export	381	Italy	ITA	372	Ireland	IRL								07	COFFEE,TEA,COCOA,SPICES	1	No Quantity							665236			0
S3	2000	2000	2000	2	0	2	Export	381	Italy	ITA	376	Israel	ISR								07	COFFEE,TEA,COCOA,SPICES	1	No Quantity							13936173			0
S3	2000	2000	2000	2	0	2	Export	381	Italy	ITA	384	Côte d'Ivoire	CIV								07	COFFEE,TEA,COCOA,SPICES	1	No Quantity							74305			0
S3	2000	2000	2000	2	0	2	Export	381	Italy	ITA	392	Japan	JPN								07	COFFEE,TEA,COCOA,SPICES	1	No Quantity							14897616			0
S3	2000	2000	2000	2	0	2	Export	381	Italy	ITA	398	Kazakhstan	KAZ								07	COFFEE,TEA,COCOA,SPICES	1	No Quantity							78970			0
S3	2000	2000	2000	2	0	2	Export	381	Italy	ITA	400	Jordan	JOR								07	COFFEE,TEA,COCOA,SPICES	1	No Quantity							636909			0
S3	2000	2000	2000	2	0	2	Export	381	Italy	ITA	404	Kenya	KEN								07	COFFEE,TEA,COCOA,SPICES	1	No Quantity							67267			0
S3	2000	2000	2000	2	0	2	Export	381	Italy	ITA	408	Dem. People's Rep. of Korea	PRK								07	COFFEE,TEA,COCOA,SPICES	1	No Quantity							31261			0
S3	2000	2000	2000	2	0	2	Export	381	Italy	ITA	410	Rep. of Korea	KOR								07	COFFEE,TEA,COCOA,SPICES	1	No Quantity							1758452			0
S3	2000	2000	2000	2	0	2	Export	381	Italy	ITA	414	Kuwait	KWT								07	COFFEE,TEA,COCOA,SPICES	1	No Quantity							2279435			0
S3	2000	2000	2000	2	0	2	Export	381	Italy	ITA	417	Kyrgyzstan	KGZ								07	COFFEE,TEA,COCOA,SPICES	1	No Quantity							1570			0
S3	2000	2000	2000	2	0	2	Export	381	Italy	ITA	422	Lebanon	LBN								07	COFFEE,TEA,COCOA,SPICES	1	No Quantity							3206227			0
S3	2000	2000	2000	2	0	2	Export	381	Italy	ITA	428	Latvia	LVA								07	COFFEE,TEA,COCOA,SPICES	1	No Quantity							574095			0
S3	2000	2000	2000	2	0	2	Export	381	Italy	ITA	434	Libya	LBY								07	COFFEE,TEA,COCOA,SPICES	1	No Quantity							610580			0
S3	2000	2000	2000	2	0	2	Export	381	Italy	ITA	440	Lithuania	LTU								07	COFFEE,TEA,COCOA,SPICES	1	No Quantity							661253			0
S3	2000	2000	2000	2	0	2	Export	381	Italy	ITA	442	Luxembourg	LUX								07	COFFEE,TEA,COCOA,SPICES	1	No Quantity							3990965			0
S3	2000	2000	2000	2	0	2	Export	381	Italy	ITA	446	China, Macao SAR	MAC								07	COFFEE,TEA,COCOA,SPICES	1	No Quantity							6455			0
S3	2000	2000	2000	2	0	2	Export	381	Italy	ITA	450	Madagascar	MDG								07	COFFEE,TEA,COCOA,SPICES	1	No Quantity							40467			0
S3	2000	2000	2000	2	0	2	Export	381	Italy	ITA	458	Malaysia	MYS								07	COFFEE,TEA,COCOA,SPICES	1	No Quantity							369728			0
S3	2000	2000	2000	2	0	2	Export	381	Italy	ITA	462	Maldives	MDV								07	COFFEE,TEA,COCOA,SPICES	1	No Quantity							51083			0
S3	2000	2000	2000	2	0	2	Export	381	Italy	ITA	470	Malta	MLT								07	COFFEE,TEA,COCOA,SPICES	1	No Quantity							3622582			0
S3	2000	2000	2000	2	0	2	Export	381	Italy	ITA	480	Mauritius	MUS								07	COFFEE,TEA,COCOA,SPICES	1	No Quantity							283693			0
S3	2000	2000	2000	2	0	2	Export	381	Italy	ITA	484	Mexico	MEX								07	COFFEE,TEA,COCOA,SPICES	1	No Quantity							2782575			0
S3	2000	2000	2000	2	0	2	Export	381	Italy	ITA	490	Other Asia, nes									07	COFFEE,TEA,COCOA,SPICES	1	No Quantity							2628109			0
S3	2000	2000	2000	2	0	2	Export	381	Italy	ITA	498	Rep. of Moldova	MDA								07	COFFEE,TEA,COCOA,SPICES	1	No Quantity							110903			0
S3	2000	2000	2000	2	0	2	Export	381	Italy	ITA	504	Morocco	MAR								07	COFFEE,TEA,COCOA,SPICES	1	No Quantity							524570			0
S3	2000	2000	2000	2	0	2	Export	381	Italy	ITA	508	Mozambique	MOZ								07	COFFEE,TEA,COCOA,SPICES	1	No Quantity							1694			0
S3	2000	2000	2000	2	0	2	Export	381	Italy	ITA	512	Oman	OMN								07	COFFEE,TEA,COCOA,SPICES	1	No Quantity							81288			0
S3	2000	2000	2000	2	0	2	Export	381	Italy	ITA	528	Netherlands	NLD								07	COFFEE,TEA,COCOA,SPICES	1	No Quantity							15721550			0
S3	2000	2000	2000	2	0	2	Export	381	Italy	ITA	530	Neth. Antilles	ANT								07	COFFEE,TEA,COCOA,SPICES	1	No Quantity							26642			0
S3	2000	2000	2000	2	0	2	Export	381	Italy	ITA	533	Aruba	ABW								07	COFFEE,TEA,COCOA,SPICES	1	No Quantity							2037			0
S3	2000	2000	2000	2	0	2	Export	381	Italy	ITA	540	New Caledonia	NCL								07	COFFEE,TEA,COCOA,SPICES	1	No Quantity							16172			0
S3	2000	2000	2000	2	0	2	Export	381	Italy	ITA	554	New Zealand	NZL								07	COFFEE,TEA,COCOA,SPICES	1	No Quantity							858585			0
S3	2000	2000	2000	2	0	2	Export	381	Italy	ITA	566	Nigeria	NGA								07	COFFEE,TEA,COCOA,SPICES	1	No Quantity							177711			0
S3	2000	2000	2000	2	0	2	Export	381	Italy	ITA	577	Other Africa, nes									07	COFFEE,TEA,COCOA,SPICES	1	No Quantity							35588			0
S3	2000	2000	2000	2	0	2	Export	381	Italy	ITA	579	Norway	NOR								07	COFFEE,TEA,COCOA,SPICES	1	No Quantity							1532001			0
S3	2000	2000	2000	2	0	2	Export	381	Italy	ITA	584	Marshall Isds	MHL								07	COFFEE,TEA,COCOA,SPICES	1	No Quantity							19795			0
S3	2000	2000	2000	2	0	2	Export	381	Italy	ITA	586	Pakistan	PAK								07	COFFEE,TEA,COCOA,SPICES	1	No Quantity							40099			0
S3	2000	2000	2000	2	0	2	Export	381	Italy	ITA	591	Panama	PAN								07	COFFEE,TEA,COCOA,SPICES	1	No Quantity							6867			0
S3	2000	2000	2000	2	0	2	Export	381	Italy	ITA	600	Paraguay	PRY								07	COFFEE,TEA,COCOA,SPICES	1	No Quantity							776			0
S3	2000	2000	2000	2	0	2	Export	381	Italy	ITA	604	Peru	PER								07	COFFEE,TEA,COCOA,SPICES	1	No Quantity							228993			0
S3	2000	2000	2000	2	0	2	Export	381	Italy	ITA	608	Philippines	PHL								07	COFFEE,TEA,COCOA,SPICES	1	No Quantity							129462			0
S3	2000	2000	2000	2	0	2	Export	381	Italy	ITA	616	Poland	POL								07	COFFEE,TEA,COCOA,SPICES	1	No Quantity							6743900			0
S3	2000	2000	2000	2	0	2	Export	381	Italy	ITA	620	Portugal	PRT								07	COFFEE,TEA,COCOA,SPICES	1	No Quantity							18037303			0
S3	2000	2000	2000	2	0	2	Export	381	Italy	ITA	634	Qatar	QAT								07	COFFEE,TEA,COCOA,SPICES	1	No Quantity							407700			0
S3	2000	2000	2000	2	0	2	Export	381	Italy	ITA	642	Romania	ROU								07	COFFEE,TEA,COCOA,SPICES	1	No Quantity							1431352			0
S3	2000	2000	2000	2	0	2	Export	381	Italy	ITA	643	Russian Federation	RUS								07	COFFEE,TEA,COCOA,SPICES	1	No Quantity							8379360			0
S3	2000	2000	2000	2	0	2	Export	381	Italy	ITA	662	Saint Lucia	LCA								07	COFFEE,TEA,COCOA,SPICES	1	No Quantity							18009			0
S3	2000	2000	2000	2	0	2	Export	381	Italy	ITA	670	Saint Vincent and the Grenadines	VCT								07	COFFEE,TEA,COCOA,SPICES	1	No Quantity							3451			0
S3	2000	2000	2000	2	0	2	Export	381	Italy	ITA	682	Saudi Arabia	SAU								07	COFFEE,TEA,COCOA,SPICES	1	No Quantity							1141285			0
S3	2000	2000	2000	2	0	2	Export	381	Italy	ITA	686	Senegal	SEN								07	COFFEE,TEA,COCOA,SPICES	1	No Quantity							76698			0
S3	2000	2000	2000	2	0	2	Export	381	Italy	ITA	690	Seychelles	SYC								07	COFFEE,TEA,COCOA,SPICES	1	No Quantity							104828			0
S3	2000	2000	2000	2	0	2	Export	381	Italy	ITA	694	Sierra Leone	SLE								07	COFFEE,TEA,COCOA,SPICES	1	No Quantity							10165			0
S3	2000	2000	2000	2	0	2	Export	381	Italy	ITA	699	India	IND								07	COFFEE,TEA,COCOA,SPICES	1	No Quantity							159631			0
S3	2000	2000	2000	2	0	2	Export	381	Italy	ITA	702	Singapore	SGP								07	COFFEE,TEA,COCOA,SPICES	1	No Quantity							1323911			0
S3	2000	2000	2000	2	0	2	Export	381	Italy	ITA	703	Slovakia	SVK								07	COFFEE,TEA,COCOA,SPICES	1	No Quantity							830726			0
S3	2000	2000	2000	2	0	2	Export	381	Italy	ITA	704	Viet Nam	VNM								07	COFFEE,TEA,COCOA,SPICES	1	No Quantity							12787			0
S3	2000	2000	2000	2	0	2	Export	381	Italy	ITA	705	Slovenia	SVN								07	COFFEE,TEA,COCOA,SPICES	1	No Quantity							6597145			0
S3	2000	2000	2000	2	0	2	Export	381	Italy	ITA	710	South Africa	ZAF								07	COFFEE,TEA,COCOA,SPICES	1	No Quantity							1766995			0
S3	2000	2000	2000	2	0	2	Export	381	Italy	ITA	716	Zimbabwe	ZWE								07	COFFEE,TEA,COCOA,SPICES	1	No Quantity							1003			0
S3	2000	2000	2000	2	0	2	Export	381	Italy	ITA	724	Spain	ESP								07	COFFEE,TEA,COCOA,SPICES	1	No Quantity							32531569			0
S3	2000	2000	2000	2	0	2	Export	381	Italy	ITA	752	Sweden	SWE								07	COFFEE,TEA,COCOA,SPICES	1	No Quantity							4664873			0
S3	2000	2000	2000	2	0	2	Export	381	Italy	ITA	757	Switzerland	CHE								07	COFFEE,TEA,COCOA,SPICES	1	No Quantity							18816131			0
S3	2000	2000	2000	2	0	2	Export	381	Italy	ITA	760	Syria	SYR								07	COFFEE,TEA,COCOA,SPICES	1	No Quantity							5806			0
S3	2000	2000	2000	2	0	2	Export	381	Italy	ITA	764	Thailand	THA								07	COFFEE,TEA,COCOA,SPICES	1	No Quantity							177301			0
S3	2000	2000	2000	2	0	2	Export	381	Italy	ITA	768	Togo	TGO								07	COFFEE,TEA,COCOA,SPICES	1	No Quantity							1075			0
S3	2000	2000	2000	2	0	2	Export	381	Italy	ITA	784	United Arab Emirates	ARE								07	COFFEE,TEA,COCOA,SPICES	1	No Quantity							5720352			0
S3	2000	2000	2000	2	0	2	Export	381	Italy	ITA	788	Tunisia	TUN								07	COFFEE,TEA,COCOA,SPICES	1	No Quantity							489581			0
S3	2000	2000	2000	2	0	2	Export	381	Italy	ITA	792	Turkey	TUR								07	COFFEE,TEA,COCOA,SPICES	1	No Quantity							6537433			0
S3	2000	2000	2000	2	0	2	Export	381	Italy	ITA	795	Turkmenistan	TKM								07	COFFEE,TEA,COCOA,SPICES	1	No Quantity							28377			0
S3	2000	2000	2000	2	0	2	Export	381	Italy	ITA	800	Uganda	UGA								07	COFFEE,TEA,COCOA,SPICES	1	No Quantity							49711			0
S3	2000	2000	2000	2	0	2	Export	381	Italy	ITA	804	Ukraine	UKR								07	COFFEE,TEA,COCOA,SPICES	1	No Quantity							872150			0
S3	2000	2000	2000	2	0	2	Export	381	Italy	ITA	807	North Macedonia	MKD								07	COFFEE,TEA,COCOA,SPICES	1	No Quantity							934481			0
S3	2000	2000	2000	2	0	2	Export	381	Italy	ITA	818	Egypt	EGY								07	COFFEE,TEA,COCOA,SPICES	1	No Quantity							557773			0
S3	2000	2000	2000	2	0	2	Export	381	Italy	ITA	826	United Kingdom	GBR								07	COFFEE,TEA,COCOA,SPICES	1	No Quantity							25246131			0
S3	2000	2000	2000	2	0	2	Export	381	Italy	ITA	834	United Rep. of Tanzania	TZA								07	COFFEE,TEA,COCOA,SPICES	1	No Quantity							53169			0
S3	2000	2000	2000	2	0	2	Export	381	Italy	ITA	842	USA	USA								07	COFFEE,TEA,COCOA,SPICES	1	No Quantity							30556505			0
S3	2000	2000	2000	2	0	2	Export	381	Italy	ITA	858	Uruguay	URY								07	COFFEE,TEA,COCOA,SPICES	1	No Quantity							337437			0
S3	2000	2000	2000	2	0	2	Export	381	Italy	ITA	860	Uzbekistan	UZB								07	COFFEE,TEA,COCOA,SPICES	1	No Quantity							4594			0
S3	2000	2000	2000	2	0	2	Export	381	Italy	ITA	862	Venezuela	VEN								07	COFFEE,TEA,COCOA,SPICES	1	No Quantity							930303			0
S3	2000	2000	2000	2	0	2	Export	381	Italy	ITA	887	Yemen	YEM								07	COFFEE,TEA,COCOA,SPICES	1	No Quantity							595486			0
S3	2000	2000	2000	2	0	2	Export	381	Italy	ITA	891	Serbia and Montenegro	SCG								07	COFFEE,TEA,COCOA,SPICES	1	No Quantity							2209929			0
S3	2000	2000	2000	2	0	2	Export	381	Italy	ITA	899	Areas, nes									07	COFFEE,TEA,COCOA,SPICES	1	No Quantity							11722307			0
S3	2000	2000	2000	2	0	2	Export	384	Côte d'Ivoire	CIV	0	World	WLD								07	COFFEE,TEA,COCOA,SPICES	1	No Quantity							1333395736			0
S3	2000	2000	2000	2	0	2	Export	384	Côte d'Ivoire	CIV	12	Algeria	DZA								07	COFFEE,TEA,COCOA,SPICES	1	No Quantity							31441994			0
S3	2000	2000	2000	2	0	2	Export	384	Côte d'Ivoire	CIV	24	Angola	AGO								07	COFFEE,TEA,COCOA,SPICES	1	No Quantity							399050			0
S3	2000	2000	2000	2	0	2	Export	384	Côte d'Ivoire	CIV	32	Argentina	ARG								07	COFFEE,TEA,COCOA,SPICES	1	No Quantity							14502			0
S3	2000	2000	2000	2	0	2	Export	384	Côte d'Ivoire	CIV	36	Australia	AUS								07	COFFEE,TEA,COCOA,SPICES	1	No Quantity							4716888			0
S3	2000	2000	2000	2	0	2	Export	384	Côte d'Ivoire	CIV	56	Belgium	BEL								07	COFFEE,TEA,COCOA,SPICES	1	No Quantity							91335477			0
S3	2000	2000	2000	2	0	2	Export	384	Côte d'Ivoire	CIV	76	Brazil	BRA								07	COFFEE,TEA,COCOA,SPICES	1	No Quantity							28026855			0
S3	2000	2000	2000	2	0	2	Export	384	Côte d'Ivoire	CIV	100	Bulgaria	BGR								07	COFFEE,TEA,COCOA,SPICES	1	No Quantity							253612			0
S3	2000	2000	2000	2	0	2	Export	384	Côte d'Ivoire	CIV	120	Cameroon	CMR								07	COFFEE,TEA,COCOA,SPICES	1	No Quantity							1575882			0
S3	2000	2000	2000	2	0	2	Export	384	Côte d'Ivoire	CIV	124	Canada	CAN								07	COFFEE,TEA,COCOA,SPICES	1	No Quantity							9036785			0
S3	2000	2000	2000	2	0	2	Export	384	Côte d'Ivoire	CIV	144	Sri Lanka	LKA								07	COFFEE,TEA,COCOA,SPICES	1	No Quantity							38318			0
S3	2000	2000	2000	2	0	2	Export	384	Côte d'Ivoire	CIV	152	Chile	CHL								07	COFFEE,TEA,COCOA,SPICES	1	No Quantity							195287			0
S3	2000	2000	2000	2	0	2	Export	384	Côte d'Ivoire	CIV	156	China	CHN								07	COFFEE,TEA,COCOA,SPICES	1	No Quantity							2941881			0
S3	2000	2000	2000	2	0	2	Export	384	Côte d'Ivoire	CIV	178	Congo	COG								07	COFFEE,TEA,COCOA,SPICES	1	No Quantity							338265			0
S3	2000	2000	2000	2	0	2	Export	384	Côte d'Ivoire	CIV	180	Dem. Rep. of the Congo	COD								07	COFFEE,TEA,COCOA,SPICES	1	No Quantity							97840			0
S3	2000	2000	2000	2	0	2	Export	384	Côte d'Ivoire	CIV	196	Cyprus	CYP								07	COFFEE,TEA,COCOA,SPICES	1	No Quantity							516832			0
S3	2000	2000	2000	2	0	2	Export	384	Côte d'Ivoire	CIV	203	Czechia	CZE								07	COFFEE,TEA,COCOA,SPICES	1	No Quantity							480906			0
S3	2000	2000	2000	2	0	2	Export	384	Côte d'Ivoire	CIV	204	Benin	BEN								07	COFFEE,TEA,COCOA,SPICES	1	No Quantity							5805			0
S3	2000	2000	2000	2	0	2	Export	384	Côte d'Ivoire	CIV	208	Denmark	DNK								07	COFFEE,TEA,COCOA,SPICES	1	No Quantity							4064492			0
S3	2000	2000	2000	2	0	2	Export	384	Côte d'Ivoire	CIV	218	Ecuador	ECU								07	COFFEE,TEA,COCOA,SPICES	1	No Quantity							1173367			0
S3	2000	2000	2000	2	0	2	Export	384	Côte d'Ivoire	CIV	226	Equatorial Guinea	GNQ								07	COFFEE,TEA,COCOA,SPICES	1	No Quantity							32313			0
S3	2000	2000	2000	2	0	2	Export	384	Côte d'Ivoire	CIV	251	France	FRA								07	COFFEE,TEA,COCOA,SPICES	1	No Quantity							198993469			0
S3	2000	2000	2000	2	0	2	Export	384	Côte d'Ivoire	CIV	266	Gabon	GAB								07	COFFEE,TEA,COCOA,SPICES	1	No Quantity							773622			0
S3	2000	2000	2000	2	0	2	Export	384	Côte d'Ivoire	CIV	270	Gambia	GMB								07	COFFEE,TEA,COCOA,SPICES	1	No Quantity							419254			0
S3	2000	2000	2000	2	0	2	Export	384	Côte d'Ivoire	CIV	276	Germany	DEU								07	COFFEE,TEA,COCOA,SPICES	1	No Quantity							87186982			0
S3	2000	2000	2000	2	0	2	Export	384	Côte d'Ivoire	CIV	288	Ghana	GHA								07	COFFEE,TEA,COCOA,SPICES	1	No Quantity							1945088			0
S3	2000	2000	2000	2	0	2	Export	384	Côte d'Ivoire	CIV	300	Greece	GRC								07	COFFEE,TEA,COCOA,SPICES	1	No Quantity							23749610			0
S3	2000	2000	2000	2	0	2	Export	384	Côte d'Ivoire	CIV	324	Guinea	GIN								07	COFFEE,TEA,COCOA,SPICES	1	No Quantity							593514			0
S3	2000	2000	2000	2	0	2	Export	384	Côte d'Ivoire	CIV	344	China, Hong Kong SAR	HKG								07	COFFEE,TEA,COCOA,SPICES	1	No Quantity							75347			0
S3	2000	2000	2000	2	0	2	Export	384	Côte d'Ivoire	CIV	348	Hungary	HUN								07	COFFEE,TEA,COCOA,SPICES	1	No Quantity							175341			0
S3	2000	2000	2000	2	0	2	Export	384	Côte d'Ivoire	CIV	360	Indonesia	IDN								07	COFFEE,TEA,COCOA,SPICES	1	No Quantity							5758480			0
S3	2000	2000	2000	2	0	2	Export	384	Côte d'Ivoire	CIV	364	Iran	IRN								07	COFFEE,TEA,COCOA,SPICES	1	No Quantity							53615			0
S3	2000	2000	2000	2	0	2	Export	384	Côte d'Ivoire	CIV	372	Ireland	IRL								07	COFFEE,TEA,COCOA,SPICES	1	No Quantity							245351			0
S3	2000	2000	2000	2	0	2	Export	384	Côte d'Ivoire	CIV	376	Israel	ISR								07	COFFEE,TEA,COCOA,SPICES	1	No Quantity							5388860			0
S3	2000	2000	2000	2	0	2	Export	384	Côte d'Ivoire	CIV	381	Italy	ITA								07	COFFEE,TEA,COCOA,SPICES	1	No Quantity							61471219			0
S3	2000	2000	2000	2	0	2	Export	384	Côte d'Ivoire	CIV	392	Japan	JPN								07	COFFEE,TEA,COCOA,SPICES	1	No Quantity							8330075			0
S3	2000	2000	2000	2	0	2	Export	384	Côte d'Ivoire	CIV	400	Jordan	JOR								07	COFFEE,TEA,COCOA,SPICES	1	No Quantity							103735			0
S3	2000	2000	2000	2	0	2	Export	384	Côte d'Ivoire	CIV	404	Kenya	KEN								07	COFFEE,TEA,COCOA,SPICES	1	No Quantity							105462			0
S3	2000	2000	2000	2	0	2	Export	384	Côte d'Ivoire	CIV	422	Lebanon	LBN								07	COFFEE,TEA,COCOA,SPICES	1	No Quantity							29565			0
S3	2000	2000	2000	2	0	2	Export	384	Côte d'Ivoire	CIV	430	Liberia	LBR								07	COFFEE,TEA,COCOA,SPICES	1	No Quantity							71264			0
S3	2000	2000	2000	2	0	2	Export	384	Côte d'Ivoire	CIV	434	Libya	LBY								07	COFFEE,TEA,COCOA,SPICES	1	No Quantity							31007			0
S3	2000	2000	2000	2	0	2	Export	384	Côte d'Ivoire	CIV	450	Madagascar	MDG								07	COFFEE,TEA,COCOA,SPICES	1	No Quantity							19334			0
S3	2000	2000	2000	2	0	2	Export	384	Côte d'Ivoire	CIV	458	Malaysia	MYS								07	COFFEE,TEA,COCOA,SPICES	1	No Quantity							559803			0
S3	2000	2000	2000	2	0	2	Export	384	Côte d'Ivoire	CIV	466	Mali	MLI								07	COFFEE,TEA,COCOA,SPICES	1	No Quantity							3486688			0
S3	2000	2000	2000	2	0	2	Export	384	Côte d'Ivoire	CIV	484	Mexico	MEX								07	COFFEE,TEA,COCOA,SPICES	1	No Quantity							19284			0
S3	2000	2000	2000	2	0	2	Export	384	Côte d'Ivoire	CIV	490	Other Asia, nes									07	COFFEE,TEA,COCOA,SPICES	1	No Quantity							41298			0
S3	2000	2000	2000	2	0	2	Export	384	Côte d'Ivoire	CIV	504	Morocco	MAR								07	COFFEE,TEA,COCOA,SPICES	1	No Quantity							4305751			0
S3	2000	2000	2000	2	0	2	Export	384	Côte d'Ivoire	CIV	528	Netherlands	NLD								07	COFFEE,TEA,COCOA,SPICES	1	No Quantity							319201864			0
S3	2000	2000	2000	2	0	2	Export	384	Côte d'Ivoire	CIV	562	Niger	NER								07	COFFEE,TEA,COCOA,SPICES	1	No Quantity							1614862			0
S3	2000	2000	2000	2	0	2	Export	384	Côte d'Ivoire	CIV	566	Nigeria	NGA								07	COFFEE,TEA,COCOA,SPICES	1	No Quantity							2527070			0
S3	2000	2000	2000	2	0	2	Export	384	Côte d'Ivoire	CIV	608	Philippines	PHL								07	COFFEE,TEA,COCOA,SPICES	1	No Quantity							18138			0
S3	2000	2000	2000	2	0	2	Export	384	Côte d'Ivoire	CIV	616	Poland	POL								07	COFFEE,TEA,COCOA,SPICES	1	No Quantity							41782116			0
S3	2000	2000	2000	2	0	2	Export	384	Côte d'Ivoire	CIV	620	Portugal	PRT								07	COFFEE,TEA,COCOA,SPICES	1	No Quantity							5223587			0
S3	2000	2000	2000	2	0	2	Export	384	Côte d'Ivoire	CIV	624	Guinea-Bissau	GNB								07	COFFEE,TEA,COCOA,SPICES	1	No Quantity							58158			0
S3	2000	2000	2000	2	0	2	Export	384	Côte d'Ivoire	CIV	642	Romania	ROU								07	COFFEE,TEA,COCOA,SPICES	1	No Quantity							1012353			0
S3	2000	2000	2000	2	0	2	Export	384	Côte d'Ivoire	CIV	643	Russian Federation	RUS								07	COFFEE,TEA,COCOA,SPICES	1	No Quantity							60470562			0
S3	2000	2000	2000	2	0	2	Export	384	Côte d'Ivoire	CIV	670	Saint Vincent and the Grenadines	VCT								07	COFFEE,TEA,COCOA,SPICES	1	No Quantity							136417			0
S3	2000	2000	2000	2	0	2	Export	384	Côte d'Ivoire	CIV	686	Senegal	SEN								07	COFFEE,TEA,COCOA,SPICES	1	No Quantity							5944031			0
S3	2000	2000	2000	2	0	2	Export	384	Côte d'Ivoire	CIV	694	Sierra Leone	SLE								07	COFFEE,TEA,COCOA,SPICES	1	No Quantity							80096			0
S3	2000	2000	2000	2	0	2	Export	384	Côte d'Ivoire	CIV	699	India	IND								07	COFFEE,TEA,COCOA,SPICES	1	No Quantity							117375			0
S3	2000	2000	2000	2	0	2	Export	384	Côte d'Ivoire	CIV	702	Singapore	SGP								07	COFFEE,TEA,COCOA,SPICES	1	No Quantity							1533763			0
S3	2000	2000	2000	2	0	2	Export	384	Côte d'Ivoire	CIV	710	South Africa	ZAF								07	COFFEE,TEA,COCOA,SPICES	1	No Quantity							5746688			0
S3	2000	2000	2000	2	0	2	Export	384	Côte d'Ivoire	CIV	724	Spain	ESP								07	COFFEE,TEA,COCOA,SPICES	1	No Quantity							47859132			0
S3	2000	2000	2000	2	0	2	Export	384	Côte d'Ivoire	CIV	752	Sweden	SWE								07	COFFEE,TEA,COCOA,SPICES	1	No Quantity							8608			0
S3	2000	2000	2000	2	0	2	Export	384	Côte d'Ivoire	CIV	757	Switzerland	CHE								07	COFFEE,TEA,COCOA,SPICES	1	No Quantity							1116429			0
S3	2000	2000	2000	2	0	2	Export	384	Côte d'Ivoire	CIV	760	Syria	SYR								07	COFFEE,TEA,COCOA,SPICES	1	No Quantity							175981			0
S3	2000	2000	2000	2	0	2	Export	384	Côte d'Ivoire	CIV	768	Togo	TGO								07	COFFEE,TEA,COCOA,SPICES	1	No Quantity							222335			0
S3	2000	2000	2000	2	0	2	Export	384	Côte d'Ivoire	CIV	788	Tunisia	TUN								07	COFFEE,TEA,COCOA,SPICES	1	No Quantity							1454454			0
S3	2000	2000	2000	2	0	2	Export	384	Côte d'Ivoire	CIV	792	Turkey	TUR								07	COFFEE,TEA,COCOA,SPICES	1	No Quantity							6313358			0
S3	2000	2000	2000	2	0	2	Export	384	Côte d'Ivoire	CIV	818	Egypt	EGY								07	COFFEE,TEA,COCOA,SPICES	1	No Quantity							1054544			0
S3	2000	2000	2000	2	0	2	Export	384	Côte d'Ivoire	CIV	826	United Kingdom	GBR								07	COFFEE,TEA,COCOA,SPICES	1	No Quantity							54820025			0
S3	2000	2000	2000	2	0	2	Export	384	Côte d'Ivoire	CIV	837	Bunkers									07	COFFEE,TEA,COCOA,SPICES	1	No Quantity							630			0
S3	2000	2000	2000	2	0	2	Export	384	Côte d'Ivoire	CIV	842	USA	USA								07	COFFEE,TEA,COCOA,SPICES	1	No Quantity							190996733			0
S3	2000	2000	2000	2	0	2	Export	384	Côte d'Ivoire	CIV	854	Burkina Faso	BFA								07	COFFEE,TEA,COCOA,SPICES	1	No Quantity							3162476			0
S3	2000	2000	2000	2	0	2	Export	384	Côte d'Ivoire	CIV	891	Serbia and Montenegro	SCG								07	COFFEE,TEA,COCOA,SPICES	1	No Quantity							124577			0
S3	2000	2000	2000	2	0	2	Export	381	Italy	ITA	0	World	WLD								08	ANIMAL FEED STUFF	1	No Quantity							221991668			0
S3	2000	2000	2000	2	0	2	Export	381	Italy	ITA	8	Albania	ALB								08	ANIMAL FEED STUFF	1	No Quantity							862923			0
S3	2000	2000	2000	2	0	2	Export	381	Italy	ITA	12	Algeria	DZA								08	ANIMAL FEED STUFF	1	No Quantity							1000754			0
S3	2000	2000	2000	2	0	2	Export	381	Italy	ITA	32	Argentina	ARG								08	ANIMAL FEED STUFF	1	No Quantity							19089			0
S3	2000	2000	2000	2	0	2	Export	381	Italy	ITA	36	Australia	AUS								08	ANIMAL FEED STUFF	1	No Quantity							54254			0
S3	2000	2000	2000	2	0	2	Export	381	Italy	ITA	40	Austria	AUT								08	ANIMAL FEED STUFF	1	No Quantity							40085718			0
S3	2000	2000	2000	2	0	2	Export	381	Italy	ITA	48	Bahrain	BHR								08	ANIMAL FEED STUFF	1	No Quantity							27131			0
S3	2000	2000	2000	2	0	2	Export	381	Italy	ITA	50	Bangladesh	BGD								08	ANIMAL FEED STUFF	1	No Quantity							1446571			0
S3	2000	2000	2000	2	0	2	Export	381	Italy	ITA	56	Belgium	BEL								08	ANIMAL FEED STUFF	1	No Quantity							2449845			0
S3	2000	2000	2000	2	0	2	Export	381	Italy	ITA	70	Bosnia Herzegovina	BIH								08	ANIMAL FEED STUFF	1	No Quantity							357982			0
S3	2000	2000	2000	2	0	2	Export	381	Italy	ITA	76	Brazil	BRA								08	ANIMAL FEED STUFF	1	No Quantity							149699			0
S3	2000	2000	2000	2	0	2	Export	381	Italy	ITA	96	Brunei Darussalam	BRN								08	ANIMAL FEED STUFF	1	No Quantity							4192			0
S3	2000	2000	2000	2	0	2	Export	381	Italy	ITA	100	Bulgaria	BGR								08	ANIMAL FEED STUFF	1	No Quantity							657245			0
S3	2000	2000	2000	2	0	2	Export	381	Italy	ITA	112	Belarus	BLR								08	ANIMAL FEED STUFF	1	No Quantity							582			0
S3	2000	2000	2000	2	0	2	Export	381	Italy	ITA	124	Canada	CAN								08	ANIMAL FEED STUFF	1	No Quantity							751287			0
S3	2000	2000	2000	2	0	2	Export	381	Italy	ITA	152	Chile	CHL								08	ANIMAL FEED STUFF	1	No Quantity							18264			0
S3	2000	2000	2000	2	0	2	Export	381	Italy	ITA	156	China	CHN								08	ANIMAL FEED STUFF	1	No Quantity							2443			0
S3	2000	2000	2000	2	0	2	Export	381	Italy	ITA	170	Colombia	COL								08	ANIMAL FEED STUFF	1	No Quantity							27889			0
S3	2000	2000	2000	2	0	2	Export	381	Italy	ITA	191	Croatia	HRV								08	ANIMAL FEED STUFF	1	No Quantity							5018349			0
S3	2000	2000	2000	2	0	2	Export	381	Italy	ITA	196	Cyprus	CYP								08	ANIMAL FEED STUFF	1	No Quantity							1613701			0
S3	2000	2000	2000	2	0	2	Export	381	Italy	ITA	203	Czechia	CZE								08	ANIMAL FEED STUFF	1	No Quantity							1430045			0
S3	2000	2000	2000	2	0	2	Export	381	Italy	ITA	208	Denmark	DNK								08	ANIMAL FEED STUFF	1	No Quantity							407160			0
S3	2000	2000	2000	2	0	2	Export	381	Italy	ITA	214	Dominican Rep.	DOM								08	ANIMAL FEED STUFF	1	No Quantity							18928			0
S3	2000	2000	2000	2	0	2	Export	381	Italy	ITA	218	Ecuador	ECU								08	ANIMAL FEED STUFF	1	No Quantity							6441			0
S3	2000	2000	2000	2	0	2	Export	381	Italy	ITA	233	Estonia	EST								08	ANIMAL FEED STUFF	1	No Quantity							372928			0
S3	2000	2000	2000	2	0	2	Export	381	Italy	ITA	246	Finland	FIN								08	ANIMAL FEED STUFF	1	No Quantity							50620			0
S3	2000	2000	2000	2	0	2	Export	381	Italy	ITA	251	France	FRA								08	ANIMAL FEED STUFF	1	No Quantity							21920415			0
S3	2000	2000	2000	2	0	2	Export	381	Italy	ITA	268	Georgia	GEO								08	ANIMAL FEED STUFF	1	No Quantity							45770			0
S3	2000	2000	2000	2	0	2	Export	381	Italy	ITA	276	Germany	DEU								08	ANIMAL FEED STUFF	1	No Quantity							5023730			0
S3	2000	2000	2000	2	0	2	Export	381	Italy	ITA	300	Greece	GRC								08	ANIMAL FEED STUFF	1	No Quantity							31706864			0
S3	2000	2000	2000	2	0	2	Export	381	Italy	ITA	344	China, Hong Kong SAR	HKG								08	ANIMAL FEED STUFF	1	No Quantity							137208			0
S3	2000	2000	2000	2	0	2	Export	381	Italy	ITA	348	Hungary	HUN								08	ANIMAL FEED STUFF	1	No Quantity							2596571			0
S3	2000	2000	2000	2	0	2	Export	381	Italy	ITA	360	Indonesia	IDN								08	ANIMAL FEED STUFF	1	No Quantity							7031877			0
S3	2000	2000	2000	2	0	2	Export	381	Italy	ITA	368	Iraq	IRQ								08	ANIMAL FEED STUFF	1	No Quantity							689813			0
S3	2000	2000	2000	2	0	2	Export	381	Italy	ITA	372	Ireland	IRL								08	ANIMAL FEED STUFF	1	No Quantity							311069			0
S3	2000	2000	2000	2	0	2	Export	381	Italy	ITA	376	Israel	ISR								08	ANIMAL FEED STUFF	1	No Quantity							1808427			0
S3	2000	2000	2000	2	0	2	Export	381	Italy	ITA	392	Japan	JPN								08	ANIMAL FEED STUFF	1	No Quantity							8330513			0
S3	2000	2000	2000	2	0	2	Export	381	Italy	ITA	400	Jordan	JOR								08	ANIMAL FEED STUFF	1	No Quantity							8087182			0
S3	2000	2000	2000	2	0	2	Export	381	Italy	ITA	404	Kenya	KEN								08	ANIMAL FEED STUFF	1	No Quantity							197037			0
S3	2000	2000	2000	2	0	2	Export	381	Italy	ITA	410	Rep. of Korea	KOR								08	ANIMAL FEED STUFF	1	No Quantity							61485			0
S3	2000	2000	2000	2	0	2	Export	381	Italy	ITA	414	Kuwait	KWT								08	ANIMAL FEED STUFF	1	No Quantity							90955			0
S3	2000	2000	2000	2	0	2	Export	381	Italy	ITA	422	Lebanon	LBN								08	ANIMAL FEED STUFF	1	No Quantity							1435615			0
S3	2000	2000	2000	2	0	2	Export	381	Italy	ITA	428	Latvia	LVA								08	ANIMAL FEED STUFF	1	No Quantity							214045			0
S3	2000	2000	2000	2	0	2	Export	381	Italy	ITA	434	Libya	LBY								08	ANIMAL FEED STUFF	1	No Quantity							6266153			0
S3	2000	2000	2000	2	0	2	Export	381	Italy	ITA	440	Lithuania	LTU								08	ANIMAL FEED STUFF	1	No Quantity							45906			0
S3	2000	2000	2000	2	0	2	Export	381	Italy	ITA	442	Luxembourg	LUX								08	ANIMAL FEED STUFF	1	No Quantity							9921			0
S3	2000	2000	2000	2	0	2	Export	381	Italy	ITA	458	Malaysia	MYS								08	ANIMAL FEED STUFF	1	No Quantity							648144			0
S3	2000	2000	2000	2	0	2	Export	381	Italy	ITA	470	Malta	MLT								08	ANIMAL FEED STUFF	1	No Quantity							1725684			0
S3	2000	2000	2000	2	0	2	Export	381	Italy	ITA	484	Mexico	MEX								08	ANIMAL FEED STUFF	1	No Quantity							42228			0
S3	2000	2000	2000	2	0	2	Export	381	Italy	ITA	490	Other Asia, nes									08	ANIMAL FEED STUFF	1	No Quantity							472855			0
S3	2000	2000	2000	2	0	2	Export	381	Italy	ITA	498	Rep. of Moldova	MDA								08	ANIMAL FEED STUFF	1	No Quantity							1954			0
S3	2000	2000	2000	2	0	2	Export	381	Italy	ITA	504	Morocco	MAR								08	ANIMAL FEED STUFF	1	No Quantity							6733245			0
S3	2000	2000	2000	2	0	2	Export	381	Italy	ITA	512	Oman	OMN								08	ANIMAL FEED STUFF	1	No Quantity							11370			0
S3	2000	2000	2000	2	0	2	Export	381	Italy	ITA	528	Netherlands	NLD								08	ANIMAL FEED STUFF	1	No Quantity							8418552			0
S3	2000	2000	2000	2	0	2	Export	381	Italy	ITA	566	Nigeria	NGA								08	ANIMAL FEED STUFF	1	No Quantity							164079			0
S3	2000	2000	2000	2	0	2	Export	381	Italy	ITA	579	Norway	NOR								08	ANIMAL FEED STUFF	1	No Quantity							40115			0
S3	2000	2000	2000	2	0	2	Export	381	Italy	ITA	586	Pakistan	PAK								08	ANIMAL FEED STUFF	1	No Quantity							10877			0
S3	2000	2000	2000	2	0	2	Export	381	Italy	ITA	591	Panama	PAN								08	ANIMAL FEED STUFF	1	No Quantity							12587			0
S3	2000	2000	2000	2	0	2	Export	381	Italy	ITA	608	Philippines	PHL								08	ANIMAL FEED STUFF	1	No Quantity							1175067			0
S3	2000	2000	2000	2	0	2	Export	381	Italy	ITA	616	Poland	POL								08	ANIMAL FEED STUFF	1	No Quantity							790351			0
S3	2000	2000	2000	2	0	2	Export	381	Italy	ITA	620	Portugal	PRT								08	ANIMAL FEED STUFF	1	No Quantity							1547213			0
S3	2000	2000	2000	2	0	2	Export	381	Italy	ITA	634	Qatar	QAT								08	ANIMAL FEED STUFF	1	No Quantity							22659			0
S3	2000	2000	2000	2	0	2	Export	381	Italy	ITA	642	Romania	ROU								08	ANIMAL FEED STUFF	1	No Quantity							1140184			0
S3	2000	2000	2000	2	0	2	Export	381	Italy	ITA	643	Russian Federation	RUS								08	ANIMAL FEED STUFF	1	No Quantity							393877			0
S3	2000	2000	2000	2	0	2	Export	381	Italy	ITA	682	Saudi Arabia	SAU								08	ANIMAL FEED STUFF	1	No Quantity							3280267			0
S3	2000	2000	2000	2	0	2	Export	381	Italy	ITA	703	Slovakia	SVK								08	ANIMAL FEED STUFF	1	No Quantity							335817			0
S3	2000	2000	2000	2	0	2	Export	381	Italy	ITA	704	Viet Nam	VNM								08	ANIMAL FEED STUFF	1	No Quantity							3270142			0
S3	2000	2000	2000	2	0	2	Export	381	Italy	ITA	705	Slovenia	SVN								08	ANIMAL FEED STUFF	1	No Quantity							3258513			0
S3	2000	2000	2000	2	0	2	Export	381	Italy	ITA	710	South Africa	ZAF								08	ANIMAL FEED STUFF	1	No Quantity							344052			0
S3	2000	2000	2000	2	0	2	Export	381	Italy	ITA	724	Spain	ESP								08	ANIMAL FEED STUFF	1	No Quantity							11886909			0
S3	2000	2000	2000	2	0	2	Export	381	Italy	ITA	752	Sweden	SWE								08	ANIMAL FEED STUFF	1	No Quantity							154536			0
S3	2000	2000	2000	2	0	2	Export	381	Italy	ITA	757	Switzerland	CHE								08	ANIMAL FEED STUFF	1	No Quantity							1009904			0
S3	2000	2000	2000	2	0	2	Export	381	Italy	ITA	764	Thailand	THA								08	ANIMAL FEED STUFF	1	No Quantity							4566822			0
S3	2000	2000	2000	2	0	2	Export	381	Italy	ITA	784	United Arab Emirates	ARE								08	ANIMAL FEED STUFF	1	No Quantity							1382752			0
S3	2000	2000	2000	2	0	2	Export	381	Italy	ITA	788	Tunisia	TUN								08	ANIMAL FEED STUFF	1	No Quantity							3427614			0
S3	2000	2000	2000	2	0	2	Export	381	Italy	ITA	792	Turkey	TUR								08	ANIMAL FEED STUFF	1	No Quantity							1759592			0
S3	2000	2000	2000	2	0	2	Export	381	Italy	ITA	795	Turkmenistan	TKM								08	ANIMAL FEED STUFF	1	No Quantity							79626			0
S3	2000	2000	2000	2	0	2	Export	381	Italy	ITA	804	Ukraine	UKR								08	ANIMAL FEED STUFF	1	No Quantity							547106			0
S3	2000	2000	2000	2	0	2	Export	381	Italy	ITA	807	North Macedonia	MKD								08	ANIMAL FEED STUFF	1	No Quantity							296927			0
S3	2000	2000	2000	2	0	2	Export	381	Italy	ITA	818	Egypt	EGY								08	ANIMAL FEED STUFF	1	No Quantity							7889624			0
S3	2000	2000	2000	2	0	2	Export	381	Italy	ITA	826	United Kingdom	GBR								08	ANIMAL FEED STUFF	1	No Quantity							1197367			0
S3	2000	2000	2000	2	0	2	Export	381	Italy	ITA	834	United Rep. of Tanzania	TZA								08	ANIMAL FEED STUFF	1	No Quantity							20937			0
S3	2000	2000	2000	2	0	2	Export	381	Italy	ITA	842	USA	USA								08	ANIMAL FEED STUFF	1	No Quantity							482476			0
S3	2000	2000	2000	2	0	2	Export	381	Italy	ITA	862	Venezuela	VEN								08	ANIMAL FEED STUFF	1	No Quantity							1187			0
S3	2000	2000	2000	2	0	2	Export	381	Italy	ITA	891	Serbia and Montenegro	SCG								08	ANIMAL FEED STUFF	1	No Quantity							603861			0
S3	2000	2000	2000	2	0	2	Export	384	Côte d'Ivoire	CIV	0	World	WLD								08	ANIMAL FEED STUFF	1	No Quantity							6266328			0
S3	2000	2000	2000	2	0	2	Export	384	Côte d'Ivoire	CIV	178	Congo	COG								08	ANIMAL FEED STUFF	1	No Quantity							34998			0
S3	2000	2000	2000	2	0	2	Export	384	Côte d'Ivoire	CIV	251	France	FRA								08	ANIMAL FEED STUFF	1	No Quantity							1509397			0
S3	2000	2000	2000	2	0	2	Export	384	Côte d'Ivoire	CIV	266	Gabon	GAB								08	ANIMAL FEED STUFF	1	No Quantity							159279			0
S3	2000	2000	2000	2	0	2	Export	384	Côte d'Ivoire	CIV	276	Germany	DEU								08	ANIMAL FEED STUFF	1	No Quantity							52131			0
S3	2000	2000	2000	2	0	2	Export	384	Côte d'Ivoire	CIV	288	Ghana	GHA								08	ANIMAL FEED STUFF	1	No Quantity							6273			0
S3	2000	2000	2000	2	0	2	Export	384	Côte d'Ivoire	CIV	324	Guinea	GIN								08	ANIMAL FEED STUFF	1	No Quantity							12780			0
S3	2000	2000	2000	2	0	2	Export	384	Côte d'Ivoire	CIV	372	Ireland	IRL								08	ANIMAL FEED STUFF	1	No Quantity							871263			0
S3	2000	2000	2000	2	0	2	Export	384	Côte d'Ivoire	CIV	381	Italy	ITA								08	ANIMAL FEED STUFF	1	No Quantity							2018745			0
S3	2000	2000	2000	2	0	2	Export	384	Côte d'Ivoire	CIV	430	Liberia	LBR								08	ANIMAL FEED STUFF	1	No Quantity							4140			0
S3	2000	2000	2000	2	0	2	Export	384	Côte d'Ivoire	CIV	504	Morocco	MAR								08	ANIMAL FEED STUFF	1	No Quantity							436082			0
S3	2000	2000	2000	2	0	2	Export	384	Côte d'Ivoire	CIV	562	Niger	NER								08	ANIMAL FEED STUFF	1	No Quantity							211			0
S3	2000	2000	2000	2	0	2	Export	384	Côte d'Ivoire	CIV	620	Portugal	PRT								08	ANIMAL FEED STUFF	1	No Quantity							36555			0
S3	2000	2000	2000	2	0	2	Export	384	Côte d'Ivoire	CIV	686	Senegal	SEN								08	ANIMAL FEED STUFF	1	No Quantity							316551			0
S3	2000	2000	2000	2	0	2	Export	384	Côte d'Ivoire	CIV	724	Spain	ESP								08	ANIMAL FEED STUFF	1	No Quantity							236613			0
S3	2000	2000	2000	2	0	2	Export	384	Côte d'Ivoire	CIV	842	USA	USA								08	ANIMAL FEED STUFF	1	No Quantity							571310			0
S3	2000	2000	2000	2	0	2	Export	381	Italy	ITA	0	World	WLD								09	MISC.EDIBLE PRODUCTS ETC	1	No Quantity							743515130			0
S3	2000	2000	2000	2	0	2	Export	381	Italy	ITA	8	Albania	ALB								09	MISC.EDIBLE PRODUCTS ETC	1	No Quantity							1025028			0
S3	2000	2000	2000	2	0	2	Export	381	Italy	ITA	12	Algeria	DZA								09	MISC.EDIBLE PRODUCTS ETC	1	No Quantity							12194487			0
S3	2000	2000	2000	2	0	2	Export	381	Italy	ITA	20	Andorra	AND								09	MISC.EDIBLE PRODUCTS ETC	1	No Quantity							31057			0
S3	2000	2000	2000	2	0	2	Export	381	Italy	ITA	24	Angola	AGO								09	MISC.EDIBLE PRODUCTS ETC	1	No Quantity							435475			0
S3	2000	2000	2000	2	0	2	Export	381	Italy	ITA	28	Antigua and Barbuda	ATG								09	MISC.EDIBLE PRODUCTS ETC	1	No Quantity							52446			0
S3	2000	2000	2000	2	0	2	Export	381	Italy	ITA	31	Azerbaijan	AZE								09	MISC.EDIBLE PRODUCTS ETC	1	No Quantity							3117			0
S3	2000	2000	2000	2	0	2	Export	381	Italy	ITA	32	Argentina	ARG								09	MISC.EDIBLE PRODUCTS ETC	1	No Quantity							2479172			0
S3	2000	2000	2000	2	0	2	Export	381	Italy	ITA	36	Australia	AUS								09	MISC.EDIBLE PRODUCTS ETC	1	No Quantity							8480335			0
S3	2000	2000	2000	2	0	2	Export	381	Italy	ITA	40	Austria	AUT								09	MISC.EDIBLE PRODUCTS ETC	1	No Quantity							15450971			0
S3	2000	2000	2000	2	0	2	Export	381	Italy	ITA	44	Bahamas	BHS								09	MISC.EDIBLE PRODUCTS ETC	1	No Quantity							1585			0
S3	2000	2000	2000	2	0	2	Export	381	Italy	ITA	48	Bahrain	BHR								09	MISC.EDIBLE PRODUCTS ETC	1	No Quantity							492375			0
S3	2000	2000	2000	2	0	2	Export	381	Italy	ITA	50	Bangladesh	BGD								09	MISC.EDIBLE PRODUCTS ETC	1	No Quantity							617545			0
S3	2000	2000	2000	2	0	2	Export	381	Italy	ITA	51	Armenia	ARM								09	MISC.EDIBLE PRODUCTS ETC	1	No Quantity							80091			0
S3	2000	2000	2000	2	0	2	Export	381	Italy	ITA	52	Barbados	BRB								09	MISC.EDIBLE PRODUCTS ETC	1	No Quantity							5966			0
S3	2000	2000	2000	2	0	2	Export	381	Italy	ITA	56	Belgium	BEL								09	MISC.EDIBLE PRODUCTS ETC	1	No Quantity							19807800			0
S3	2000	2000	2000	2	0	2	Export	381	Italy	ITA	60	Bermuda	BMU								09	MISC.EDIBLE PRODUCTS ETC	1	No Quantity							3896			0
S3	2000	2000	2000	2	0	2	Export	381	Italy	ITA	68	Bolivia (Plurinational State of)	BOL								09	MISC.EDIBLE PRODUCTS ETC	1	No Quantity							81305			0
S3	2000	2000	2000	2	0	2	Export	381	Italy	ITA	70	Bosnia Herzegovina	BIH								09	MISC.EDIBLE PRODUCTS ETC	1	No Quantity							2474612			0
S3	2000	2000	2000	2	0	2	Export	381	Italy	ITA	76	Brazil	BRA								09	MISC.EDIBLE PRODUCTS ETC	1	No Quantity							5315056			0
S3	2000	2000	2000	2	0	2	Export	381	Italy	ITA	92	Br. Virgin Isds	VGB								09	MISC.EDIBLE PRODUCTS ETC	1	No Quantity							749			0
S3	2000	2000	2000	2	0	2	Export	381	Italy	ITA	96	Brunei Darussalam	BRN								09	MISC.EDIBLE PRODUCTS ETC	1	No Quantity							23004			0
S3	2000	2000	2000	2	0	2	Export	381	Italy	ITA	100	Bulgaria	BGR								09	MISC.EDIBLE PRODUCTS ETC	1	No Quantity							3176340			0
S3	2000	2000	2000	2	0	2	Export	381	Italy	ITA	104	Myanmar	MMR								09	MISC.EDIBLE PRODUCTS ETC	1	No Quantity							6604			0
S3	2000	2000	2000	2	0	2	Export	381	Italy	ITA	108	Burundi	BDI								09	MISC.EDIBLE PRODUCTS ETC	1	No Quantity							2422			0
S3	2000	2000	2000	2	0	2	Export	381	Italy	ITA	112	Belarus	BLR								09	MISC.EDIBLE PRODUCTS ETC	1	No Quantity							115364			0
S3	2000	2000	2000	2	0	2	Export	381	Italy	ITA	120	Cameroon	CMR								09	MISC.EDIBLE PRODUCTS ETC	1	No Quantity							59749			0
S3	2000	2000	2000	2	0	2	Export	381	Italy	ITA	124	Canada	CAN								09	MISC.EDIBLE PRODUCTS ETC	1	No Quantity							7236347			0
S3	2000	2000	2000	2	0	2	Export	381	Italy	ITA	132	Cabo Verde	CPV								09	MISC.EDIBLE PRODUCTS ETC	1	No Quantity							337304			0
S3	2000	2000	2000	2	0	2	Export	381	Italy	ITA	140	Central African Rep.	CAF								09	MISC.EDIBLE PRODUCTS ETC	1	No Quantity							4782			0
S3	2000	2000	2000	2	0	2	Export	381	Italy	ITA	144	Sri Lanka	LKA								09	MISC.EDIBLE PRODUCTS ETC	1	No Quantity							710562			0
S3	2000	2000	2000	2	0	2	Export	381	Italy	ITA	152	Chile	CHL								09	MISC.EDIBLE PRODUCTS ETC	1	No Quantity							1443302			0
S3	2000	2000	2000	2	0	2	Export	381	Italy	ITA	156	China	CHN								09	MISC.EDIBLE PRODUCTS ETC	1	No Quantity							311396			0
S3	2000	2000	2000	2	0	2	Export	381	Italy	ITA	170	Colombia	COL								09	MISC.EDIBLE PRODUCTS ETC	1	No Quantity							511335			0
S3	2000	2000	2000	2	0	2	Export	381	Italy	ITA	175	Mayotte	MYT								09	MISC.EDIBLE PRODUCTS ETC	1	No Quantity							5383			0
S3	2000	2000	2000	2	0	2	Export	381	Italy	ITA	178	Congo	COG								09	MISC.EDIBLE PRODUCTS ETC	1	No Quantity							268434			0
S3	2000	2000	2000	2	0	2	Export	381	Italy	ITA	180	Dem. Rep. of the Congo	COD								09	MISC.EDIBLE PRODUCTS ETC	1	No Quantity							53081			0
S3	2000	2000	2000	2	0	2	Export	381	Italy	ITA	188	Costa Rica	CRI								09	MISC.EDIBLE PRODUCTS ETC	1	No Quantity							155297			0
S3	2000	2000	2000	2	0	2	Export	381	Italy	ITA	191	Croatia	HRV								09	MISC.EDIBLE PRODUCTS ETC	1	No Quantity							7334900			0
S3	2000	2000	2000	2	0	2	Export	381	Italy	ITA	192	Cuba	CUB								09	MISC.EDIBLE PRODUCTS ETC	1	No Quantity							2024582			0
S3	2000	2000	2000	2	0	2	Export	381	Italy	ITA	196	Cyprus	CYP								09	MISC.EDIBLE PRODUCTS ETC	1	No Quantity							1108438			0
S3	2000	2000	2000	2	0	2	Export	381	Italy	ITA	203	Czechia	CZE								09	MISC.EDIBLE PRODUCTS ETC	1	No Quantity							7828528			0
S3	2000	2000	2000	2	0	2	Export	381	Italy	ITA	204	Benin	BEN								09	MISC.EDIBLE PRODUCTS ETC	1	No Quantity							137650			0
S3	2000	2000	2000	2	0	2	Export	381	Italy	ITA	208	Denmark	DNK								09	MISC.EDIBLE PRODUCTS ETC	1	No Quantity							6966086			0
S3	2000	2000	2000	2	0	2	Export	381	Italy	ITA	212	Dominica	DMA								09	MISC.EDIBLE PRODUCTS ETC	1	No Quantity							3257			0
S3	2000	2000	2000	2	0	2	Export	381	Italy	ITA	214	Dominican Rep.	DOM								09	MISC.EDIBLE PRODUCTS ETC	1	No Quantity							450743			0
S3	2000	2000	2000	2	0	2	Export	381	Italy	ITA	218	Ecuador	ECU								09	MISC.EDIBLE PRODUCTS ETC	1	No Quantity							329800			0
S3	2000	2000	2000	2	0	2	Export	381	Italy	ITA	222	El Salvador	SLV								09	MISC.EDIBLE PRODUCTS ETC	1	No Quantity							45794			0
S3	2000	2000	2000	2	0	2	Export	381	Italy	ITA	226	Equatorial Guinea	GNQ								09	MISC.EDIBLE PRODUCTS ETC	1	No Quantity							490			0
S3	2000	2000	2000	2	0	2	Export	381	Italy	ITA	231	Ethiopia	ETH								09	MISC.EDIBLE PRODUCTS ETC	1	No Quantity							194553			0
S3	2000	2000	2000	2	0	2	Export	381	Italy	ITA	232	Eritrea	ERI								09	MISC.EDIBLE PRODUCTS ETC	1	No Quantity							442450			0
S3	2000	2000	2000	2	0	2	Export	381	Italy	ITA	233	Estonia	EST								09	MISC.EDIBLE PRODUCTS ETC	1	No Quantity							88679			0
S3	2000	2000	2000	2	0	2	Export	381	Italy	ITA	242	Fiji	FJI								09	MISC.EDIBLE PRODUCTS ETC	1	No Quantity							21481			0
S3	2000	2000	2000	2	0	2	Export	381	Italy	ITA	246	Finland	FIN								09	MISC.EDIBLE PRODUCTS ETC	1	No Quantity							3554929			0
S3	2000	2000	2000	2	0	2	Export	381	Italy	ITA	251	France	FRA								09	MISC.EDIBLE PRODUCTS ETC	1	No Quantity							83805910			0
S3	2000	2000	2000	2	0	2	Export	381	Italy	ITA	258	French Polynesia	PYF								09	MISC.EDIBLE PRODUCTS ETC	1	No Quantity							92394			0
S3	2000	2000	2000	2	0	2	Export	381	Italy	ITA	262	Djibouti	DJI								09	MISC.EDIBLE PRODUCTS ETC	1	No Quantity							51265			0
S3	2000	2000	2000	2	0	2	Export	381	Italy	ITA	266	Gabon	GAB								09	MISC.EDIBLE PRODUCTS ETC	1	No Quantity							60667			0
S3	2000	2000	2000	2	0	2	Export	381	Italy	ITA	268	Georgia	GEO								09	MISC.EDIBLE PRODUCTS ETC	1	No Quantity							24589			0
S3	2000	2000	2000	2	0	2	Export	381	Italy	ITA	270	Gambia	GMB								09	MISC.EDIBLE PRODUCTS ETC	1	No Quantity							3813			0
S3	2000	2000	2000	2	0	2	Export	381	Italy	ITA	276	Germany	DEU								09	MISC.EDIBLE PRODUCTS ETC	1	No Quantity							160222716			0
S3	2000	2000	2000	2	0	2	Export	381	Italy	ITA	288	Ghana	GHA								09	MISC.EDIBLE PRODUCTS ETC	1	No Quantity							203592			0
S3	2000	2000	2000	2	0	2	Export	381	Italy	ITA	292	Gibraltar	GIB								09	MISC.EDIBLE PRODUCTS ETC	1	No Quantity							3967			0
S3	2000	2000	2000	2	0	2	Export	381	Italy	ITA	300	Greece	GRC								09	MISC.EDIBLE PRODUCTS ETC	1	No Quantity							21791040			0
S3	2000	2000	2000	2	0	2	Export	381	Italy	ITA	320	Guatemala	GTM								09	MISC.EDIBLE PRODUCTS ETC	1	No Quantity							56074			0
S3	2000	2000	2000	2	0	2	Export	381	Italy	ITA	332	Haiti	HTI								09	MISC.EDIBLE PRODUCTS ETC	1	No Quantity							10463			0
S3	2000	2000	2000	2	0	2	Export	381	Italy	ITA	340	Honduras	HND								09	MISC.EDIBLE PRODUCTS ETC	1	No Quantity							27864			0
S3	2000	2000	2000	2	0	2	Export	381	Italy	ITA	344	China, Hong Kong SAR	HKG								09	MISC.EDIBLE PRODUCTS ETC	1	No Quantity							1507837			0
S3	2000	2000	2000	2	0	2	Export	381	Italy	ITA	348	Hungary	HUN								09	MISC.EDIBLE PRODUCTS ETC	1	No Quantity							6381793			0
S3	2000	2000	2000	2	0	2	Export	381	Italy	ITA	352	Iceland	ISL								09	MISC.EDIBLE PRODUCTS ETC	1	No Quantity							367987			0
S3	2000	2000	2000	2	0	2	Export	381	Italy	ITA	360	Indonesia	IDN								09	MISC.EDIBLE PRODUCTS ETC	1	No Quantity							80762			0
S3	2000	2000	2000	2	0	2	Export	381	Italy	ITA	364	Iran	IRN								09	MISC.EDIBLE PRODUCTS ETC	1	No Quantity							324866			0
S3	2000	2000	2000	2	0	2	Export	381	Italy	ITA	368	Iraq	IRQ								09	MISC.EDIBLE PRODUCTS ETC	1	No Quantity							65095			0
S3	2000	2000	2000	2	0	2	Export	381	Italy	ITA	372	Ireland	IRL								09	MISC.EDIBLE PRODUCTS ETC	1	No Quantity							2843812			0
S3	2000	2000	2000	2	0	2	Export	381	Italy	ITA	376	Israel	ISR								09	MISC.EDIBLE PRODUCTS ETC	1	No Quantity							2590817			0
S3	2000	2000	2000	2	0	2	Export	381	Italy	ITA	384	Côte d'Ivoire	CIV								09	MISC.EDIBLE PRODUCTS ETC	1	No Quantity							1286051			0
S3	2000	2000	2000	2	0	2	Export	381	Italy	ITA	392	Japan	JPN								09	MISC.EDIBLE PRODUCTS ETC	1	No Quantity							10557575			0
S3	2000	2000	2000	2	0	2	Export	381	Italy	ITA	398	Kazakhstan	KAZ								09	MISC.EDIBLE PRODUCTS ETC	1	No Quantity							132112			0
S3	2000	2000	2000	2	0	2	Export	381	Italy	ITA	400	Jordan	JOR								09	MISC.EDIBLE PRODUCTS ETC	1	No Quantity							212480			0
S3	2000	2000	2000	2	0	2	Export	381	Italy	ITA	404	Kenya	KEN								09	MISC.EDIBLE PRODUCTS ETC	1	No Quantity							483038			0
S3	2000	2000	2000	2	0	2	Export	381	Italy	ITA	408	Dem. People's Rep. of Korea	PRK								09	MISC.EDIBLE PRODUCTS ETC	1	No Quantity							14265			0
S3	2000	2000	2000	2	0	2	Export	381	Italy	ITA	410	Rep. of Korea	KOR								09	MISC.EDIBLE PRODUCTS ETC	1	No Quantity							4879972			0
S3	2000	2000	2000	2	0	2	Export	381	Italy	ITA	414	Kuwait	KWT								09	MISC.EDIBLE PRODUCTS ETC	1	No Quantity							1123089			0
S3	2000	2000	2000	2	0	2	Export	381	Italy	ITA	417	Kyrgyzstan	KGZ								09	MISC.EDIBLE PRODUCTS ETC	1	No Quantity							2546			0
S3	2000	2000	2000	2	0	2	Export	381	Italy	ITA	418	Lao People's Dem. Rep.	LAO								09	MISC.EDIBLE PRODUCTS ETC	1	No Quantity							627			0
S3	2000	2000	2000	2	0	2	Export	381	Italy	ITA	422	Lebanon	LBN								09	MISC.EDIBLE PRODUCTS ETC	1	No Quantity							1117635			0
S3	2000	2000	2000	2	0	2	Export	381	Italy	ITA	428	Latvia	LVA								09	MISC.EDIBLE PRODUCTS ETC	1	No Quantity							640847			0
S3	2000	2000	2000	2	0	2	Export	381	Italy	ITA	434	Libya	LBY								09	MISC.EDIBLE PRODUCTS ETC	1	No Quantity							4485679			0
S3	2000	2000	2000	2	0	2	Export	381	Italy	ITA	440	Lithuania	LTU								09	MISC.EDIBLE PRODUCTS ETC	1	No Quantity							1504852			0
S3	2000	2000	2000	2	0	2	Export	381	Italy	ITA	442	Luxembourg	LUX								09	MISC.EDIBLE PRODUCTS ETC	1	No Quantity							1421955			0
S3	2000	2000	2000	2	0	2	Export	381	Italy	ITA	446	China, Macao SAR	MAC								09	MISC.EDIBLE PRODUCTS ETC	1	No Quantity							11023			0
S3	2000	2000	2000	2	0	2	Export	381	Italy	ITA	450	Madagascar	MDG								09	MISC.EDIBLE PRODUCTS ETC	1	No Quantity							155618			0
S3	2000	2000	2000	2	0	2	Export	381	Italy	ITA	454	Malawi	MWI								09	MISC.EDIBLE PRODUCTS ETC	1	No Quantity							14507			0
S3	2000	2000	2000	2	0	2	Export	381	Italy	ITA	458	Malaysia	MYS								09	MISC.EDIBLE PRODUCTS ETC	1	No Quantity							210490			0
S3	2000	2000	2000	2	0	2	Export	381	Italy	ITA	462	Maldives	MDV								09	MISC.EDIBLE PRODUCTS ETC	1	No Quantity							252252			0
S3	2000	2000	2000	2	0	2	Export	381	Italy	ITA	466	Mali	MLI								09	MISC.EDIBLE PRODUCTS ETC	1	No Quantity							83968			0
S3	2000	2000	2000	2	0	2	Export	381	Italy	ITA	470	Malta	MLT								09	MISC.EDIBLE PRODUCTS ETC	1	No Quantity							4626567			0
S3	2000	2000	2000	2	0	2	Export	381	Italy	ITA	478	Mauritania	MRT								09	MISC.EDIBLE PRODUCTS ETC	1	No Quantity							171868			0
S3	2000	2000	2000	2	0	2	Export	381	Italy	ITA	480	Mauritius	MUS								09	MISC.EDIBLE PRODUCTS ETC	1	No Quantity							62982			0
S3	2000	2000	2000	2	0	2	Export	381	Italy	ITA	484	Mexico	MEX								09	MISC.EDIBLE PRODUCTS ETC	1	No Quantity							662522			0
S3	2000	2000	2000	2	0	2	Export	381	Italy	ITA	490	Other Asia, nes									09	MISC.EDIBLE PRODUCTS ETC	1	No Quantity							647364			0
S3	2000	2000	2000	2	0	2	Export	381	Italy	ITA	498	Rep. of Moldova	MDA								09	MISC.EDIBLE PRODUCTS ETC	1	No Quantity							85796			0
S3	2000	2000	2000	2	0	2	Export	381	Italy	ITA	504	Morocco	MAR								09	MISC.EDIBLE PRODUCTS ETC	1	No Quantity							384096			0
S3	2000	2000	2000	2	0	2	Export	381	Italy	ITA	508	Mozambique	MOZ								09	MISC.EDIBLE PRODUCTS ETC	1	No Quantity							118371			0
S3	2000	2000	2000	2	0	2	Export	381	Italy	ITA	512	Oman	OMN								09	MISC.EDIBLE PRODUCTS ETC	1	No Quantity							383033			0
S3	2000	2000	2000	2	0	2	Export	381	Italy	ITA	516	Namibia	NAM								09	MISC.EDIBLE PRODUCTS ETC	1	No Quantity							103099			0
S3	2000	2000	2000	2	0	2	Export	381	Italy	ITA	524	Nepal	NPL								09	MISC.EDIBLE PRODUCTS ETC	1	No Quantity							16296			0
S3	2000	2000	2000	2	0	2	Export	381	Italy	ITA	528	Netherlands	NLD								09	MISC.EDIBLE PRODUCTS ETC	1	No Quantity							22112330			0
S3	2000	2000	2000	2	0	2	Export	381	Italy	ITA	530	Neth. Antilles	ANT								09	MISC.EDIBLE PRODUCTS ETC	1	No Quantity							76673			0
S3	2000	2000	2000	2	0	2	Export	381	Italy	ITA	533	Aruba	ABW								09	MISC.EDIBLE PRODUCTS ETC	1	No Quantity							7306			0
S3	2000	2000	2000	2	0	2	Export	381	Italy	ITA	540	New Caledonia	NCL								09	MISC.EDIBLE PRODUCTS ETC	1	No Quantity							85780			0
S3	2000	2000	2000	2	0	2	Export	381	Italy	ITA	554	New Zealand	NZL								09	MISC.EDIBLE PRODUCTS ETC	1	No Quantity							901842			0
S3	2000	2000	2000	2	0	2	Export	381	Italy	ITA	558	Nicaragua	NIC								09	MISC.EDIBLE PRODUCTS ETC	1	No Quantity							36745			0
S3	2000	2000	2000	2	0	2	Export	381	Italy	ITA	562	Niger	NER								09	MISC.EDIBLE PRODUCTS ETC	1	No Quantity							4731			0
S3	2000	2000	2000	2	0	2	Export	381	Italy	ITA	566	Nigeria	NGA								09	MISC.EDIBLE PRODUCTS ETC	1	No Quantity							747762			0
S3	2000	2000	2000	2	0	2	Export	381	Italy	ITA	577	Other Africa, nes									09	MISC.EDIBLE PRODUCTS ETC	1	No Quantity							74653			0
S3	2000	2000	2000	2	0	2	Export	381	Italy	ITA	579	Norway	NOR								09	MISC.EDIBLE PRODUCTS ETC	1	No Quantity							2086795			0
S3	2000	2000	2000	2	0	2	Export	381	Italy	ITA	586	Pakistan	PAK								09	MISC.EDIBLE PRODUCTS ETC	1	No Quantity							52951			0
S3	2000	2000	2000	2	0	2	Export	381	Italy	ITA	591	Panama	PAN								09	MISC.EDIBLE PRODUCTS ETC	1	No Quantity							115110			0
S3	2000	2000	2000	2	0	2	Export	381	Italy	ITA	600	Paraguay	PRY								09	MISC.EDIBLE PRODUCTS ETC	1	No Quantity							11481			0
S3	2000	2000	2000	2	0	2	Export	381	Italy	ITA	604	Peru	PER								09	MISC.EDIBLE PRODUCTS ETC	1	No Quantity							482504			0
S3	2000	2000	2000	2	0	2	Export	381	Italy	ITA	608	Philippines	PHL								09	MISC.EDIBLE PRODUCTS ETC	1	No Quantity							523213			0
S3	2000	2000	2000	2	0	2	Export	381	Italy	ITA	616	Poland	POL								09	MISC.EDIBLE PRODUCTS ETC	1	No Quantity							3760948			0
S3	2000	2000	2000	2	0	2	Export	381	Italy	ITA	620	Portugal	PRT								09	MISC.EDIBLE PRODUCTS ETC	1	No Quantity							6520686			0
S3	2000	2000	2000	2	0	2	Export	381	Italy	ITA	624	Guinea-Bissau	GNB								09	MISC.EDIBLE PRODUCTS ETC	1	No Quantity							57863			0
S3	2000	2000	2000	2	0	2	Export	381	Italy	ITA	634	Qatar	QAT								09	MISC.EDIBLE PRODUCTS ETC	1	No Quantity							107198			0
S3	2000	2000	2000	2	0	2	Export	381	Italy	ITA	642	Romania	ROU								09	MISC.EDIBLE PRODUCTS ETC	1	No Quantity							6632446			0
S3	2000	2000	2000	2	0	2	Export	381	Italy	ITA	643	Russian Federation	RUS								09	MISC.EDIBLE PRODUCTS ETC	1	No Quantity							5194857			0
S3	2000	2000	2000	2	0	2	Export	381	Italy	ITA	646	Rwanda	RWA								09	MISC.EDIBLE PRODUCTS ETC	1	No Quantity							4783			0
S3	2000	2000	2000	2	0	2	Export	381	Italy	ITA	662	Saint Lucia	LCA								09	MISC.EDIBLE PRODUCTS ETC	1	No Quantity							4363			0
S3	2000	2000	2000	2	0	2	Export	381	Italy	ITA	670	Saint Vincent and the Grenadines	VCT								09	MISC.EDIBLE PRODUCTS ETC	1	No Quantity							2116			0
S3	2000	2000	2000	2	0	2	Export	381	Italy	ITA	682	Saudi Arabia	SAU								09	MISC.EDIBLE PRODUCTS ETC	1	No Quantity							1930326			0
S3	2000	2000	2000	2	0	2	Export	381	Italy	ITA	686	Senegal	SEN								09	MISC.EDIBLE PRODUCTS ETC	1	No Quantity							679928			0
S3	2000	2000	2000	2	0	2	Export	381	Italy	ITA	690	Seychelles	SYC								09	MISC.EDIBLE PRODUCTS ETC	1	No Quantity							305018			0
S3	2000	2000	2000	2	0	2	Export	381	Italy	ITA	694	Sierra Leone	SLE								09	MISC.EDIBLE PRODUCTS ETC	1	No Quantity							91939			0
S3	2000	2000	2000	2	0	2	Export	381	Italy	ITA	699	India	IND								09	MISC.EDIBLE PRODUCTS ETC	1	No Quantity							63915			0
S3	2000	2000	2000	2	0	2	Export	381	Italy	ITA	702	Singapore	SGP								09	MISC.EDIBLE PRODUCTS ETC	1	No Quantity							599471			0
S3	2000	2000	2000	2	0	2	Export	381	Italy	ITA	703	Slovakia	SVK								09	MISC.EDIBLE PRODUCTS ETC	1	No Quantity							780716			0
S3	2000	2000	2000	2	0	2	Export	381	Italy	ITA	704	Viet Nam	VNM								09	MISC.EDIBLE PRODUCTS ETC	1	No Quantity							105285			0
S3	2000	2000	2000	2	0	2	Export	381	Italy	ITA	705	Slovenia	SVN								09	MISC.EDIBLE PRODUCTS ETC	1	No Quantity							6277439			0
S3	2000	2000	2000	2	0	2	Export	381	Italy	ITA	706	Somalia	SOM								09	MISC.EDIBLE PRODUCTS ETC	1	No Quantity							29353			0
S3	2000	2000	2000	2	0	2	Export	381	Italy	ITA	710	South Africa	ZAF								09	MISC.EDIBLE PRODUCTS ETC	1	No Quantity							2217386			0
S3	2000	2000	2000	2	0	2	Export	381	Italy	ITA	716	Zimbabwe	ZWE								09	MISC.EDIBLE PRODUCTS ETC	1	No Quantity							12695			0
S3	2000	2000	2000	2	0	2	Export	381	Italy	ITA	724	Spain	ESP								09	MISC.EDIBLE PRODUCTS ETC	1	No Quantity							42164517			0
S3	2000	2000	2000	2	0	2	Export	381	Italy	ITA	736	Fmr Sudan	SDN								09	MISC.EDIBLE PRODUCTS ETC	1	No Quantity							179464			0
S3	2000	2000	2000	2	0	2	Export	381	Italy	ITA	748	Swaziland	SWZ								09	MISC.EDIBLE PRODUCTS ETC	1	No Quantity							1904			0
S3	2000	2000	2000	2	0	2	Export	381	Italy	ITA	752	Sweden	SWE								09	MISC.EDIBLE PRODUCTS ETC	1	No Quantity							14214267			0
S3	2000	2000	2000	2	0	2	Export	381	Italy	ITA	757	Switzerland	CHE								09	MISC.EDIBLE PRODUCTS ETC	1	No Quantity							24594176			0
S3	2000	2000	2000	2	0	2	Export	381	Italy	ITA	760	Syria	SYR								09	MISC.EDIBLE PRODUCTS ETC	1	No Quantity							443902			0
S3	2000	2000	2000	2	0	2	Export	381	Italy	ITA	764	Thailand	THA								09	MISC.EDIBLE PRODUCTS ETC	1	No Quantity							451565			0
S3	2000	2000	2000	2	0	2	Export	381	Italy	ITA	768	Togo	TGO								09	MISC.EDIBLE PRODUCTS ETC	1	No Quantity							38711			0
S3	2000	2000	2000	2	0	2	Export	381	Italy	ITA	780	Trinidad and Tobago	TTO								09	MISC.EDIBLE PRODUCTS ETC	1	No Quantity							172486			0
S3	2000	2000	2000	2	0	2	Export	381	Italy	ITA	784	United Arab Emirates	ARE								09	MISC.EDIBLE PRODUCTS ETC	1	No Quantity							1254398			0
S3	2000	2000	2000	2	0	2	Export	381	Italy	ITA	788	Tunisia	TUN								09	MISC.EDIBLE PRODUCTS ETC	1	No Quantity							401808			0
S3	2000	2000	2000	2	0	2	Export	381	Italy	ITA	792	Turkey	TUR								09	MISC.EDIBLE PRODUCTS ETC	1	No Quantity							2311420			0
S3	2000	2000	2000	2	0	2	Export	381	Italy	ITA	795	Turkmenistan	TKM								09	MISC.EDIBLE PRODUCTS ETC	1	No Quantity							35673			0
S3	2000	2000	2000	2	0	2	Export	381	Italy	ITA	796	Turks and Caicos Isds	TCA								09	MISC.EDIBLE PRODUCTS ETC	1	No Quantity							2133			0
S3	2000	2000	2000	2	0	2	Export	381	Italy	ITA	800	Uganda	UGA								09	MISC.EDIBLE PRODUCTS ETC	1	No Quantity							111966			0
S3	2000	2000	2000	2	0	2	Export	381	Italy	ITA	804	Ukraine	UKR								09	MISC.EDIBLE PRODUCTS ETC	1	No Quantity							568333			0
S3	2000	2000	2000	2	0	2	Export	381	Italy	ITA	807	North Macedonia	MKD								09	MISC.EDIBLE PRODUCTS ETC	1	No Quantity							335500			0
S3	2000	2000	2000	2	0	2	Export	381	Italy	ITA	818	Egypt	EGY								09	MISC.EDIBLE PRODUCTS ETC	1	No Quantity							2449051			0
S3	2000	2000	2000	2	0	2	Export	381	Italy	ITA	826	United Kingdom	GBR								09	MISC.EDIBLE PRODUCTS ETC	1	No Quantity							101779308			0
S3	2000	2000	2000	2	0	2	Export	381	Italy	ITA	834	United Rep. of Tanzania	TZA								09	MISC.EDIBLE PRODUCTS ETC	1	No Quantity							137984			0
S3	2000	2000	2000	2	0	2	Export	381	Italy	ITA	842	USA	USA								09	MISC.EDIBLE PRODUCTS ETC	1	No Quantity							52608495			0
S3	2000	2000	2000	2	0	2	Export	381	Italy	ITA	854	Burkina Faso	BFA								09	MISC.EDIBLE PRODUCTS ETC	1	No Quantity							112406			0
S3	2000	2000	2000	2	0	2	Export	381	Italy	ITA	858	Uruguay	URY								09	MISC.EDIBLE PRODUCTS ETC	1	No Quantity							189654			0
S3	2000	2000	2000	2	0	2	Export	381	Italy	ITA	860	Uzbekistan	UZB								09	MISC.EDIBLE PRODUCTS ETC	1	No Quantity							19468			0
S3	2000	2000	2000	2	0	2	Export	381	Italy	ITA	862	Venezuela	VEN								09	MISC.EDIBLE PRODUCTS ETC	1	No Quantity							1736979			0
S3	2000	2000	2000	2	0	2	Export	381	Italy	ITA	882	Samoa	WSM								09	MISC.EDIBLE PRODUCTS ETC	1	No Quantity							2355			0
S3	2000	2000	2000	2	0	2	Export	381	Italy	ITA	887	Yemen	YEM								09	MISC.EDIBLE PRODUCTS ETC	1	No Quantity							507242			0
S3	2000	2000	2000	2	0	2	Export	381	Italy	ITA	891	Serbia and Montenegro	SCG								09	MISC.EDIBLE PRODUCTS ETC	1	No Quantity							2067921			0
S3	2000	2000	2000	2	0	2	Export	381	Italy	ITA	894	Zambia	ZMB								09	MISC.EDIBLE PRODUCTS ETC	1	No Quantity							20872			0
S3	2000	2000	2000	2	0	2	Export	381	Italy	ITA	899	Areas, nes									09	MISC.EDIBLE PRODUCTS ETC	1	No Quantity							1546533			0
S3	2000	2000	2000	2	0	2	Export	384	Côte d'Ivoire	CIV	0	World	WLD								09	MISC.EDIBLE PRODUCTS ETC	1	No Quantity							30995306			0
S3	2000	2000	2000	2	0	2	Export	384	Côte d'Ivoire	CIV	24	Angola	AGO								09	MISC.EDIBLE PRODUCTS ETC	1	No Quantity							16023			0
S3	2000	2000	2000	2	0	2	Export	384	Côte d'Ivoire	CIV	56	Belgium	BEL								09	MISC.EDIBLE PRODUCTS ETC	1	No Quantity							37142			0
S3	2000	2000	2000	2	0	2	Export	384	Côte d'Ivoire	CIV	120	Cameroon	CMR								09	MISC.EDIBLE PRODUCTS ETC	1	No Quantity							5596668			0
S3	2000	2000	2000	2	0	2	Export	384	Côte d'Ivoire	CIV	124	Canada	CAN								09	MISC.EDIBLE PRODUCTS ETC	1	No Quantity							23796			0
S3	2000	2000	2000	2	0	2	Export	384	Côte d'Ivoire	CIV	178	Congo	COG								09	MISC.EDIBLE PRODUCTS ETC	1	No Quantity							6197			0
S3	2000	2000	2000	2	0	2	Export	384	Côte d'Ivoire	CIV	180	Dem. Rep. of the Congo	COD								09	MISC.EDIBLE PRODUCTS ETC	1	No Quantity							9242			0
S3	2000	2000	2000	2	0	2	Export	384	Côte d'Ivoire	CIV	204	Benin	BEN								09	MISC.EDIBLE PRODUCTS ETC	1	No Quantity							978933			0
S3	2000	2000	2000	2	0	2	Export	384	Côte d'Ivoire	CIV	226	Equatorial Guinea	GNQ								09	MISC.EDIBLE PRODUCTS ETC	1	No Quantity							727			0
S3	2000	2000	2000	2	0	2	Export	384	Côte d'Ivoire	CIV	251	France	FRA								09	MISC.EDIBLE PRODUCTS ETC	1	No Quantity							925881			0
S3	2000	2000	2000	2	0	2	Export	384	Côte d'Ivoire	CIV	266	Gabon	GAB								09	MISC.EDIBLE PRODUCTS ETC	1	No Quantity							17216			0
S3	2000	2000	2000	2	0	2	Export	384	Côte d'Ivoire	CIV	270	Gambia	GMB								09	MISC.EDIBLE PRODUCTS ETC	1	No Quantity							178224			0
S3	2000	2000	2000	2	0	2	Export	384	Côte d'Ivoire	CIV	276	Germany	DEU								09	MISC.EDIBLE PRODUCTS ETC	1	No Quantity							28			0
S3	2000	2000	2000	2	0	2	Export	384	Côte d'Ivoire	CIV	288	Ghana	GHA								09	MISC.EDIBLE PRODUCTS ETC	1	No Quantity							4924679			0
S3	2000	2000	2000	2	0	2	Export	384	Côte d'Ivoire	CIV	324	Guinea	GIN								09	MISC.EDIBLE PRODUCTS ETC	1	No Quantity							1498323			0
S3	2000	2000	2000	2	0	2	Export	384	Côte d'Ivoire	CIV	381	Italy	ITA								09	MISC.EDIBLE PRODUCTS ETC	1	No Quantity							34965			0
S3	2000	2000	2000	2	0	2	Export	384	Côte d'Ivoire	CIV	422	Lebanon	LBN								09	MISC.EDIBLE PRODUCTS ETC	1	No Quantity							5053			0
S3	2000	2000	2000	2	0	2	Export	384	Côte d'Ivoire	CIV	430	Liberia	LBR								09	MISC.EDIBLE PRODUCTS ETC	1	No Quantity							132752			0
S3	2000	2000	2000	2	0	2	Export	384	Côte d'Ivoire	CIV	450	Madagascar	MDG								09	MISC.EDIBLE PRODUCTS ETC	1	No Quantity							11206			0
S3	2000	2000	2000	2	0	2	Export	384	Côte d'Ivoire	CIV	466	Mali	MLI								09	MISC.EDIBLE PRODUCTS ETC	1	No Quantity							5918538			0
S3	2000	2000	2000	2	0	2	Export	384	Côte d'Ivoire	CIV	480	Mauritius	MUS								09	MISC.EDIBLE PRODUCTS ETC	1	No Quantity							31669			0
S3	2000	2000	2000	2	0	2	Export	384	Côte d'Ivoire	CIV	504	Morocco	MAR								09	MISC.EDIBLE PRODUCTS ETC	1	No Quantity							12751			0
S3	2000	2000	2000	2	0	2	Export	384	Côte d'Ivoire	CIV	528	Netherlands	NLD								09	MISC.EDIBLE PRODUCTS ETC	1	No Quantity							14099			0
S3	2000	2000	2000	2	0	2	Export	384	Côte d'Ivoire	CIV	562	Niger	NER								09	MISC.EDIBLE PRODUCTS ETC	1	No Quantity							2382348			0
S3	2000	2000	2000	2	0	2	Export	384	Côte d'Ivoire	CIV	566	Nigeria	NGA								09	MISC.EDIBLE PRODUCTS ETC	1	No Quantity							316430			0
S3	2000	2000	2000	2	0	2	Export	384	Côte d'Ivoire	CIV	579	Norway	NOR								09	MISC.EDIBLE PRODUCTS ETC	1	No Quantity							23288			0
S3	2000	2000	2000	2	0	2	Export	384	Côte d'Ivoire	CIV	624	Guinea-Bissau	GNB								09	MISC.EDIBLE PRODUCTS ETC	1	No Quantity							2283			0
S3	2000	2000	2000	2	0	2	Export	384	Côte d'Ivoire	CIV	686	Senegal	SEN								09	MISC.EDIBLE PRODUCTS ETC	1	No Quantity							1979981			0
S3	2000	2000	2000	2	0	2	Export	384	Côte d'Ivoire	CIV	694	Sierra Leone	SLE								09	MISC.EDIBLE PRODUCTS ETC	1	No Quantity							20394			0
S3	2000	2000	2000	2	0	2	Export	384	Côte d'Ivoire	CIV	699	India	IND								09	MISC.EDIBLE PRODUCTS ETC	1	No Quantity							35161			0
S3	2000	2000	2000	2	0	2	Export	384	Côte d'Ivoire	CIV	710	South Africa	ZAF								09	MISC.EDIBLE PRODUCTS ETC	1	No Quantity							45575			0
S3	2000	2000	2000	2	0	2	Export	384	Côte d'Ivoire	CIV	768	Togo	TGO								09	MISC.EDIBLE PRODUCTS ETC	1	No Quantity							1728867			0
S3	2000	2000	2000	2	0	2	Export	384	Côte d'Ivoire	CIV	792	Turkey	TUR								09	MISC.EDIBLE PRODUCTS ETC	1	No Quantity							90			0
S3	2000	2000	2000	2	0	2	Export	384	Côte d'Ivoire	CIV	826	United Kingdom	GBR								09	MISC.EDIBLE PRODUCTS ETC	1	No Quantity							75021			0
S3	2000	2000	2000	2	0	2	Export	384	Côte d'Ivoire	CIV	837	Bunkers									09	MISC.EDIBLE PRODUCTS ETC	1	No Quantity							53			0
S3	2000	2000	2000	2	0	2	Export	384	Côte d'Ivoire	CIV	842	USA	USA								09	MISC.EDIBLE PRODUCTS ETC	1	No Quantity							156757			0
S3	2000	2000	2000	2	0	2	Export	384	Côte d'Ivoire	CIV	854	Burkina Faso	BFA								09	MISC.EDIBLE PRODUCTS ETC	1	No Quantity							3854948			0
S3	2000	2000	2000	2	0	2	Export	381	Italy	ITA	0	World	WLD								11	BEVERAGES	1	No Quantity							3029813889			0
S3	2000	2000	2000	2	0	2	Export	381	Italy	ITA	8	Albania	ALB								11	BEVERAGES	1	No Quantity							3491966			0
S3	2000	2000	2000	2	0	2	Export	381	Italy	ITA	10	Antarctica	ATA								11	BEVERAGES	1	No Quantity							2379			0
S3	2000	2000	2000	2	0	2	Export	381	Italy	ITA	12	Algeria	DZA								11	BEVERAGES	1	No Quantity							50184			0
S3	2000	2000	2000	2	0	2	Export	381	Italy	ITA	20	Andorra	AND								11	BEVERAGES	1	No Quantity							420224			0
S3	2000	2000	2000	2	0	2	Export	381	Italy	ITA	24	Angola	AGO								11	BEVERAGES	1	No Quantity							1874520			0
S3	2000	2000	2000	2	0	2	Export	381	Italy	ITA	28	Antigua and Barbuda	ATG								11	BEVERAGES	1	No Quantity							217391			0
S3	2000	2000	2000	2	0	2	Export	381	Italy	ITA	31	Azerbaijan	AZE								11	BEVERAGES	1	No Quantity							100836			0
S3	2000	2000	2000	2	0	2	Export	381	Italy	ITA	32	Argentina	ARG								11	BEVERAGES	1	No Quantity							1812436			0
S3	2000	2000	2000	2	0	2	Export	381	Italy	ITA	36	Australia	AUS								11	BEVERAGES	1	No Quantity							17984229			0
S3	2000	2000	2000	2	0	2	Export	381	Italy	ITA	40	Austria	AUT								11	BEVERAGES	1	No Quantity							65414321			0
S3	2000	2000	2000	2	0	2	Export	381	Italy	ITA	44	Bahamas	BHS								11	BEVERAGES	1	No Quantity							835329			0
S3	2000	2000	2000	2	0	2	Export	381	Italy	ITA	48	Bahrain	BHR								11	BEVERAGES	1	No Quantity							154315			0
S3	2000	2000	2000	2	0	2	Export	381	Italy	ITA	50	Bangladesh	BGD								11	BEVERAGES	1	No Quantity							56105			0
S3	2000	2000	2000	2	0	2	Export	381	Italy	ITA	51	Armenia	ARM								11	BEVERAGES	1	No Quantity							52540			0
S3	2000	2000	2000	2	0	2	Export	381	Italy	ITA	52	Barbados	BRB								11	BEVERAGES	1	No Quantity							392597			0
S3	2000	2000	2000	2	0	2	Export	381	Italy	ITA	56	Belgium	BEL								11	BEVERAGES	1	No Quantity							48078755			0
S3	2000	2000	2000	2	0	2	Export	381	Italy	ITA	60	Bermuda	BMU								11	BEVERAGES	1	No Quantity							1498293			0
S3	2000	2000	2000	2	0	2	Export	381	Italy	ITA	68	Bolivia (Plurinational State of)	BOL								11	BEVERAGES	1	No Quantity							68405			0
S3	2000	2000	2000	2	0	2	Export	381	Italy	ITA	70	Bosnia Herzegovina	BIH								11	BEVERAGES	1	No Quantity							2479346			0
S3	2000	2000	2000	2	0	2	Export	381	Italy	ITA	76	Brazil	BRA								11	BEVERAGES	1	No Quantity							23723584			0
S3	2000	2000	2000	2	0	2	Export	381	Italy	ITA	84	Belize	BLZ								11	BEVERAGES	1	No Quantity							44000			0
S3	2000	2000	2000	2	0	2	Export	381	Italy	ITA	92	Br. Virgin Isds	VGB								11	BEVERAGES	1	No Quantity							351609			0
S3	2000	2000	2000	2	0	2	Export	381	Italy	ITA	100	Bulgaria	BGR								11	BEVERAGES	1	No Quantity							619153			0
S3	2000	2000	2000	2	0	2	Export	381	Italy	ITA	104	Myanmar	MMR								11	BEVERAGES	1	No Quantity							5137			0
S3	2000	2000	2000	2	0	2	Export	381	Italy	ITA	108	Burundi	BDI								11	BEVERAGES	1	No Quantity							9104			0
S3	2000	2000	2000	2	0	2	Export	381	Italy	ITA	112	Belarus	BLR								11	BEVERAGES	1	No Quantity							448522			0
S3	2000	2000	2000	2	0	2	Export	381	Italy	ITA	120	Cameroon	CMR								11	BEVERAGES	1	No Quantity							314806			0
S3	2000	2000	2000	2	0	2	Export	381	Italy	ITA	124	Canada	CAN								11	BEVERAGES	1	No Quantity							119346280			0
S3	2000	2000	2000	2	0	2	Export	381	Italy	ITA	132	Cabo Verde	CPV								11	BEVERAGES	1	No Quantity							149265			0
S3	2000	2000	2000	2	0	2	Export	381	Italy	ITA	136	Cayman Isds	CYM								11	BEVERAGES	1	No Quantity							715337			0
S3	2000	2000	2000	2	0	2	Export	381	Italy	ITA	140	Central African Rep.	CAF								11	BEVERAGES	1	No Quantity							34657			0
S3	2000	2000	2000	2	0	2	Export	381	Italy	ITA	144	Sri Lanka	LKA								11	BEVERAGES	1	No Quantity							129721			0
S3	2000	2000	2000	2	0	2	Export	381	Italy	ITA	148	Chad	TCD								11	BEVERAGES	1	No Quantity							25469			0
S3	2000	2000	2000	2	0	2	Export	381	Italy	ITA	152	Chile	CHL								11	BEVERAGES	1	No Quantity							731206			0
S3	2000	2000	2000	2	0	2	Export	381	Italy	ITA	156	China	CHN								11	BEVERAGES	1	No Quantity							4434705			0
S3	2000	2000	2000	2	0	2	Export	381	Italy	ITA	170	Colombia	COL								11	BEVERAGES	1	No Quantity							644547			0
S3	2000	2000	2000	2	0	2	Export	381	Italy	ITA	178	Congo	COG								11	BEVERAGES	1	No Quantity							76010			0
S3	2000	2000	2000	2	0	2	Export	381	Italy	ITA	180	Dem. Rep. of the Congo	COD								11	BEVERAGES	1	No Quantity							91518			0
S3	2000	2000	2000	2	0	2	Export	381	Italy	ITA	188	Costa Rica	CRI								11	BEVERAGES	1	No Quantity							1347684			0
S3	2000	2000	2000	2	0	2	Export	381	Italy	ITA	191	Croatia	HRV								11	BEVERAGES	1	No Quantity							2822373			0
S3	2000	2000	2000	2	0	2	Export	381	Italy	ITA	192	Cuba	CUB								11	BEVERAGES	1	No Quantity							1571933			0
S3	2000	2000	2000	2	0	2	Export	381	Italy	ITA	196	Cyprus	CYP								11	BEVERAGES	1	No Quantity							1095525			0
S3	2000	2000	2000	2	0	2	Export	381	Italy	ITA	203	Czechia	CZE								11	BEVERAGES	1	No Quantity							11261090			0
S3	2000	2000	2000	2	0	2	Export	381	Italy	ITA	204	Benin	BEN								11	BEVERAGES	1	No Quantity							566310			0
S3	2000	2000	2000	2	0	2	Export	381	Italy	ITA	208	Denmark	DNK								11	BEVERAGES	1	No Quantity							48571563			0
S3	2000	2000	2000	2	0	2	Export	381	Italy	ITA	212	Dominica	DMA								11	BEVERAGES	1	No Quantity							15005			0
S3	2000	2000	2000	2	0	2	Export	381	Italy	ITA	214	Dominican Rep.	DOM								11	BEVERAGES	1	No Quantity							3048264			0
S3	2000	2000	2000	2	0	2	Export	381	Italy	ITA	218	Ecuador	ECU								11	BEVERAGES	1	No Quantity							264310			0
S3	2000	2000	2000	2	0	2	Export	381	Italy	ITA	222	El Salvador	SLV								11	BEVERAGES	1	No Quantity							225765			0
S3	2000	2000	2000	2	0	2	Export	381	Italy	ITA	226	Equatorial Guinea	GNQ								11	BEVERAGES	1	No Quantity							50250			0
S3	2000	2000	2000	2	0	2	Export	381	Italy	ITA	231	Ethiopia	ETH								11	BEVERAGES	1	No Quantity							153096			0
S3	2000	2000	2000	2	0	2	Export	381	Italy	ITA	232	Eritrea	ERI								11	BEVERAGES	1	No Quantity							63221			0
S3	2000	2000	2000	2	0	2	Export	381	Italy	ITA	233	Estonia	EST								11	BEVERAGES	1	No Quantity							1260034			0
S3	2000	2000	2000	2	0	2	Export	381	Italy	ITA	242	Fiji	FJI								11	BEVERAGES	1	No Quantity							3689			0
S3	2000	2000	2000	2	0	2	Export	381	Italy	ITA	246	Finland	FIN								11	BEVERAGES	1	No Quantity							11700998			0
S3	2000	2000	2000	2	0	2	Export	381	Italy	ITA	251	France	FRA								11	BEVERAGES	1	No Quantity							207683403			0
S3	2000	2000	2000	2	0	2	Export	381	Italy	ITA	258	French Polynesia	PYF								11	BEVERAGES	1	No Quantity							44285			0
S3	2000	2000	2000	2	0	2	Export	381	Italy	ITA	262	Djibouti	DJI								11	BEVERAGES	1	No Quantity							3763			0
S3	2000	2000	2000	2	0	2	Export	381	Italy	ITA	266	Gabon	GAB								11	BEVERAGES	1	No Quantity							244076			0
S3	2000	2000	2000	2	0	2	Export	381	Italy	ITA	268	Georgia	GEO								11	BEVERAGES	1	No Quantity							75748			0
S3	2000	2000	2000	2	0	2	Export	381	Italy	ITA	270	Gambia	GMB								11	BEVERAGES	1	No Quantity							35629			0
S3	2000	2000	2000	2	0	2	Export	381	Italy	ITA	276	Germany	DEU								11	BEVERAGES	1	No Quantity							847989169			0
S3	2000	2000	2000	2	0	2	Export	381	Italy	ITA	288	Ghana	GHA								11	BEVERAGES	1	No Quantity							171417			0
S3	2000	2000	2000	2	0	2	Export	381	Italy	ITA	292	Gibraltar	GIB								11	BEVERAGES	1	No Quantity							23261			0
S3	2000	2000	2000	2	0	2	Export	381	Italy	ITA	300	Greece	GRC								11	BEVERAGES	1	No Quantity							35610432			0
S3	2000	2000	2000	2	0	2	Export	381	Italy	ITA	308	Grenada	GRD								11	BEVERAGES	1	No Quantity							41220			0
S3	2000	2000	2000	2	0	2	Export	381	Italy	ITA	320	Guatemala	GTM								11	BEVERAGES	1	No Quantity							536646			0
S3	2000	2000	2000	2	0	2	Export	381	Italy	ITA	324	Guinea	GIN								11	BEVERAGES	1	No Quantity							74523			0
S3	2000	2000	2000	2	0	2	Export	381	Italy	ITA	332	Haiti	HTI								11	BEVERAGES	1	No Quantity							95214			0
S3	2000	2000	2000	2	0	2	Export	381	Italy	ITA	336	Holy See (Vatican City State)	VAT								11	BEVERAGES	1	No Quantity							1036903			0
S3	2000	2000	2000	2	0	2	Export	381	Italy	ITA	340	Honduras	HND								11	BEVERAGES	1	No Quantity							310852			0
S3	2000	2000	2000	2	0	2	Export	381	Italy	ITA	344	China, Hong Kong SAR	HKG								11	BEVERAGES	1	No Quantity							4847217			0
S3	2000	2000	2000	2	0	2	Export	381	Italy	ITA	348	Hungary	HUN								11	BEVERAGES	1	No Quantity							4194908			0
S3	2000	2000	2000	2	0	2	Export	381	Italy	ITA	352	Iceland	ISL								11	BEVERAGES	1	No Quantity							1563081			0
S3	2000	2000	2000	2	0	2	Export	381	Italy	ITA	360	Indonesia	IDN								11	BEVERAGES	1	No Quantity							25874			0
S3	2000	2000	2000	2	0	2	Export	381	Italy	ITA	372	Ireland	IRL								11	BEVERAGES	1	No Quantity							8139544			0
S3	2000	2000	2000	2	0	2	Export	381	Italy	ITA	376	Israel	ISR								11	BEVERAGES	1	No Quantity							6174758			0
S3	2000	2000	2000	2	0	2	Export	381	Italy	ITA	384	Côte d'Ivoire	CIV								11	BEVERAGES	1	No Quantity							314853			0
S3	2000	2000	2000	2	0	2	Export	381	Italy	ITA	388	Jamaica	JAM								11	BEVERAGES	1	No Quantity							622552			0
S3	2000	2000	2000	2	0	2	Export	381	Italy	ITA	392	Japan	JPN								11	BEVERAGES	1	No Quantity							108188566			0
S3	2000	2000	2000	2	0	2	Export	381	Italy	ITA	398	Kazakhstan	KAZ								11	BEVERAGES	1	No Quantity							169770			0
S3	2000	2000	2000	2	0	2	Export	381	Italy	ITA	400	Jordan	JOR								11	BEVERAGES	1	No Quantity							70639			0
S3	2000	2000	2000	2	0	2	Export	381	Italy	ITA	404	Kenya	KEN								11	BEVERAGES	1	No Quantity							867512			0
S3	2000	2000	2000	2	0	2	Export	381	Italy	ITA	408	Dem. People's Rep. of Korea	PRK								11	BEVERAGES	1	No Quantity							3474			0
S3	2000	2000	2000	2	0	2	Export	381	Italy	ITA	410	Rep. of Korea	KOR								11	BEVERAGES	1	No Quantity							2124642			0
S3	2000	2000	2000	2	0	2	Export	381	Italy	ITA	414	Kuwait	KWT								11	BEVERAGES	1	No Quantity							55430			0
S3	2000	2000	2000	2	0	2	Export	381	Italy	ITA	418	Lao People's Dem. Rep.	LAO								11	BEVERAGES	1	No Quantity							1203			0
S3	2000	2000	2000	2	0	2	Export	381	Italy	ITA	422	Lebanon	LBN								11	BEVERAGES	1	No Quantity							469981			0
S3	2000	2000	2000	2	0	2	Export	381	Italy	ITA	428	Latvia	LVA								11	BEVERAGES	1	No Quantity							1755051			0
S3	2000	2000	2000	2	0	2	Export	381	Italy	ITA	430	Liberia	LBR								11	BEVERAGES	1	No Quantity							39587			0
S3	2000	2000	2000	2	0	2	Export	381	Italy	ITA	434	Libya	LBY								11	BEVERAGES	1	No Quantity							343331			0
S3	2000	2000	2000	2	0	2	Export	381	Italy	ITA	440	Lithuania	LTU								11	BEVERAGES	1	No Quantity							1091916			0
S3	2000	2000	2000	2	0	2	Export	381	Italy	ITA	442	Luxembourg	LUX								11	BEVERAGES	1	No Quantity							7783304			0
S3	2000	2000	2000	2	0	2	Export	381	Italy	ITA	446	China, Macao SAR	MAC								11	BEVERAGES	1	No Quantity							53207			0
S3	2000	2000	2000	2	0	2	Export	381	Italy	ITA	450	Madagascar	MDG								11	BEVERAGES	1	No Quantity							20694			0
S3	2000	2000	2000	2	0	2	Export	381	Italy	ITA	454	Malawi	MWI								11	BEVERAGES	1	No Quantity							11258			0
S3	2000	2000	2000	2	0	2	Export	381	Italy	ITA	458	Malaysia	MYS								11	BEVERAGES	1	No Quantity							824814			0
S3	2000	2000	2000	2	0	2	Export	381	Italy	ITA	462	Maldives	MDV								11	BEVERAGES	1	No Quantity							260656			0
S3	2000	2000	2000	2	0	2	Export	381	Italy	ITA	466	Mali	MLI								11	BEVERAGES	1	No Quantity							5425			0
S3	2000	2000	2000	2	0	2	Export	381	Italy	ITA	470	Malta	MLT								11	BEVERAGES	1	No Quantity							3689953			0
S3	2000	2000	2000	2	0	2	Export	381	Italy	ITA	478	Mauritania	MRT								11	BEVERAGES	1	No Quantity							1842			0
S3	2000	2000	2000	2	0	2	Export	381	Italy	ITA	480	Mauritius	MUS								11	BEVERAGES	1	No Quantity							287653			0
S3	2000	2000	2000	2	0	2	Export	381	Italy	ITA	484	Mexico	MEX								11	BEVERAGES	1	No Quantity							4347386			0
S3	2000	2000	2000	2	0	2	Export	381	Italy	ITA	490	Other Asia, nes									11	BEVERAGES	1	No Quantity							1054361			0
S3	2000	2000	2000	2	0	2	Export	381	Italy	ITA	496	Mongolia	MNG								11	BEVERAGES	1	No Quantity							325628			0
S3	2000	2000	2000	2	0	2	Export	381	Italy	ITA	498	Rep. of Moldova	MDA								11	BEVERAGES	1	No Quantity							5154			0
S3	2000	2000	2000	2	0	2	Export	381	Italy	ITA	500	Montserrat	MSR								11	BEVERAGES	1	No Quantity							601			0
S3	2000	2000	2000	2	0	2	Export	381	Italy	ITA	504	Morocco	MAR								11	BEVERAGES	1	No Quantity							282763			0
S3	2000	2000	2000	2	0	2	Export	381	Italy	ITA	508	Mozambique	MOZ								11	BEVERAGES	1	No Quantity							174492			0
S3	2000	2000	2000	2	0	2	Export	381	Italy	ITA	512	Oman	OMN								11	BEVERAGES	1	No Quantity							28804			0
S3	2000	2000	2000	2	0	2	Export	381	Italy	ITA	524	Nepal	NPL								11	BEVERAGES	1	No Quantity							44480			0
S3	2000	2000	2000	2	0	2	Export	381	Italy	ITA	528	Netherlands	NLD								11	BEVERAGES	1	No Quantity							61414943			0
S3	2000	2000	2000	2	0	2	Export	381	Italy	ITA	530	Neth. Antilles	ANT								11	BEVERAGES	1	No Quantity							1007676			0
S3	2000	2000	2000	2	0	2	Export	381	Italy	ITA	533	Aruba	ABW								11	BEVERAGES	1	No Quantity							750641			0
S3	2000	2000	2000	2	0	2	Export	381	Italy	ITA	540	New Caledonia	NCL								11	BEVERAGES	1	No Quantity							12956			0
S3	2000	2000	2000	2	0	2	Export	381	Italy	ITA	548	Vanuatu	VUT								11	BEVERAGES	1	No Quantity							521			0
S3	2000	2000	2000	2	0	2	Export	381	Italy	ITA	554	New Zealand	NZL								11	BEVERAGES	1	No Quantity							3030553			0
S3	2000	2000	2000	2	0	2	Export	381	Italy	ITA	558	Nicaragua	NIC								11	BEVERAGES	1	No Quantity							100370			0
S3	2000	2000	2000	2	0	2	Export	381	Italy	ITA	562	Niger	NER								11	BEVERAGES	1	No Quantity							509			0
S3	2000	2000	2000	2	0	2	Export	381	Italy	ITA	566	Nigeria	NGA								11	BEVERAGES	1	No Quantity							427303			0
S3	2000	2000	2000	2	0	2	Export	381	Italy	ITA	577	Other Africa, nes									11	BEVERAGES	1	No Quantity							37266			0
S3	2000	2000	2000	2	0	2	Export	381	Italy	ITA	579	Norway	NOR								11	BEVERAGES	1	No Quantity							17767771			0
S3	2000	2000	2000	2	0	2	Export	381	Italy	ITA	580	N. Mariana Isds	MNP								11	BEVERAGES	1	No Quantity							13355			0
S3	2000	2000	2000	2	0	2	Export	381	Italy	ITA	581	United States Minor Outlying Islands	UMI								11	BEVERAGES	1	No Quantity							102853			0
S3	2000	2000	2000	2	0	2	Export	381	Italy	ITA	591	Panama	PAN								11	BEVERAGES	1	No Quantity							836436			0
S3	2000	2000	2000	2	0	2	Export	381	Italy	ITA	600	Paraguay	PRY								11	BEVERAGES	1	No Quantity							1045935			0
S3	2000	2000	2000	2	0	2	Export	381	Italy	ITA	604	Peru	PER								11	BEVERAGES	1	No Quantity							638591			0
S3	2000	2000	2000	2	0	2	Export	381	Italy	ITA	608	Philippines	PHL								11	BEVERAGES	1	No Quantity							1837161			0
S3	2000	2000	2000	2	0	2	Export	381	Italy	ITA	616	Poland	POL								11	BEVERAGES	1	No Quantity							15686226			0
S3	2000	2000	2000	2	0	2	Export	381	Italy	ITA	620	Portugal	PRT								11	BEVERAGES	1	No Quantity							26708274			0
S3	2000	2000	2000	2	0	2	Export	381	Italy	ITA	634	Qatar	QAT								11	BEVERAGES	1	No Quantity							22499			0
S3	2000	2000	2000	2	0	2	Export	381	Italy	ITA	642	Romania	ROU								11	BEVERAGES	1	No Quantity							1109475			0
S3	2000	2000	2000	2	0	2	Export	381	Italy	ITA	643	Russian Federation	RUS								11	BEVERAGES	1	No Quantity							14620913			0
S3	2000	2000	2000	2	0	2	Export	381	Italy	ITA	654	Saint Helena	SHN								11	BEVERAGES	1	No Quantity							59134			0
S3	2000	2000	2000	2	0	2	Export	381	Italy	ITA	660	Anguilla	AIA								11	BEVERAGES	1	No Quantity							32501			0
S3	2000	2000	2000	2	0	2	Export	381	Italy	ITA	662	Saint Lucia	LCA								11	BEVERAGES	1	No Quantity							124732			0
S3	2000	2000	2000	2	0	2	Export	381	Italy	ITA	666	Saint Pierre and Miquelon	SPM								11	BEVERAGES	1	No Quantity							36101			0
S3	2000	2000	2000	2	0	2	Export	381	Italy	ITA	670	Saint Vincent and the Grenadines	VCT								11	BEVERAGES	1	No Quantity							78147			0
S3	2000	2000	2000	2	0	2	Export	381	Italy	ITA	682	Saudi Arabia	SAU								11	BEVERAGES	1	No Quantity							244666			0
S3	2000	2000	2000	2	0	2	Export	381	Italy	ITA	686	Senegal	SEN								11	BEVERAGES	1	No Quantity							158177			0
S3	2000	2000	2000	2	0	2	Export	381	Italy	ITA	690	Seychelles	SYC								11	BEVERAGES	1	No Quantity							146131			0
S3	2000	2000	2000	2	0	2	Export	381	Italy	ITA	694	Sierra Leone	SLE								11	BEVERAGES	1	No Quantity							54030			0
S3	2000	2000	2000	2	0	2	Export	381	Italy	ITA	699	India	IND								11	BEVERAGES	1	No Quantity							336427			0
S3	2000	2000	2000	2	0	2	Export	381	Italy	ITA	702	Singapore	SGP								11	BEVERAGES	1	No Quantity							3465605			0
S3	2000	2000	2000	2	0	2	Export	381	Italy	ITA	703	Slovakia	SVK								11	BEVERAGES	1	No Quantity							3542379			0
S3	2000	2000	2000	2	0	2	Export	381	Italy	ITA	704	Viet Nam	VNM								11	BEVERAGES	1	No Quantity							161799			0
S3	2000	2000	2000	2	0	2	Export	381	Italy	ITA	705	Slovenia	SVN								11	BEVERAGES	1	No Quantity							3793084			0
S3	2000	2000	2000	2	0	2	Export	381	Italy	ITA	710	South Africa	ZAF								11	BEVERAGES	1	No Quantity							2194388			0
S3	2000	2000	2000	2	0	2	Export	381	Italy	ITA	716	Zimbabwe	ZWE								11	BEVERAGES	1	No Quantity							5261			0
S3	2000	2000	2000	2	0	2	Export	381	Italy	ITA	724	Spain	ESP								11	BEVERAGES	1	No Quantity							68230884			0
S3	2000	2000	2000	2	0	2	Export	381	Italy	ITA	736	Fmr Sudan	SDN								11	BEVERAGES	1	No Quantity							1613			0
S3	2000	2000	2000	2	0	2	Export	381	Italy	ITA	740	Suriname	SUR								11	BEVERAGES	1	No Quantity							183405			0
S3	2000	2000	2000	2	0	2	Export	381	Italy	ITA	752	Sweden	SWE								11	BEVERAGES	1	No Quantity							40802521			0
S3	2000	2000	2000	2	0	2	Export	381	Italy	ITA	757	Switzerland	CHE								11	BEVERAGES	1	No Quantity							170027153			0
S3	2000	2000	2000	2	0	2	Export	381	Italy	ITA	760	Syria	SYR								11	BEVERAGES	1	No Quantity							165737			0
S3	2000	2000	2000	2	0	2	Export	381	Italy	ITA	764	Thailand	THA								11	BEVERAGES	1	No Quantity							1396456			0
S3	2000	2000	2000	2	0	2	Export	381	Italy	ITA	768	Togo	TGO								11	BEVERAGES	1	No Quantity							158569			0
S3	2000	2000	2000	2	0	2	Export	381	Italy	ITA	780	Trinidad and Tobago	TTO								11	BEVERAGES	1	No Quantity							365828			0
S3	2000	2000	2000	2	0	2	Export	381	Italy	ITA	784	United Arab Emirates	ARE								11	BEVERAGES	1	No Quantity							1666098			0
S3	2000	2000	2000	2	0	2	Export	381	Italy	ITA	788	Tunisia	TUN								11	BEVERAGES	1	No Quantity							106410			0
S3	2000	2000	2000	2	0	2	Export	381	Italy	ITA	792	Turkey	TUR								11	BEVERAGES	1	No Quantity							1416153			0
S3	2000	2000	2000	2	0	2	Export	381	Italy	ITA	795	Turkmenistan	TKM								11	BEVERAGES	1	No Quantity							178145			0
S3	2000	2000	2000	2	0	2	Export	381	Italy	ITA	796	Turks and Caicos Isds	TCA								11	BEVERAGES	1	No Quantity							11134			0
S3	2000	2000	2000	2	0	2	Export	381	Italy	ITA	800	Uganda	UGA								11	BEVERAGES	1	No Quantity							72145			0
S3	2000	2000	2000	2	0	2	Export	381	Italy	ITA	804	Ukraine	UKR								11	BEVERAGES	1	No Quantity							1972830			0
S3	2000	2000	2000	2	0	2	Export	381	Italy	ITA	807	North Macedonia	MKD								11	BEVERAGES	1	No Quantity							357156			0
S3	2000	2000	2000	2	0	2	Export	381	Italy	ITA	818	Egypt	EGY								11	BEVERAGES	1	No Quantity							384879			0
S3	2000	2000	2000	2	0	2	Export	381	Italy	ITA	826	United Kingdom	GBR								11	BEVERAGES	1	No Quantity							319597145			0
S3	2000	2000	2000	2	0	2	Export	381	Italy	ITA	834	United Rep. of Tanzania	TZA								11	BEVERAGES	1	No Quantity							102273			0
S3	2000	2000	2000	2	0	2	Export	381	Italy	ITA	842	USA	USA								11	BEVERAGES	1	No Quantity							606941257			0
S3	2000	2000	2000	2	0	2	Export	381	Italy	ITA	854	Burkina Faso	BFA								11	BEVERAGES	1	No Quantity							36987			0
S3	2000	2000	2000	2	0	2	Export	381	Italy	ITA	858	Uruguay	URY								11	BEVERAGES	1	No Quantity							849901			0
S3	2000	2000	2000	2	0	2	Export	381	Italy	ITA	860	Uzbekistan	UZB								11	BEVERAGES	1	No Quantity							74939			0
S3	2000	2000	2000	2	0	2	Export	381	Italy	ITA	862	Venezuela	VEN								11	BEVERAGES	1	No Quantity							3060475			0
S3	2000	2000	2000	2	0	2	Export	381	Italy	ITA	891	Serbia and Montenegro	SCG								11	BEVERAGES	1	No Quantity							3371379			0
S3	2000	2000	2000	2	0	2	Export	381	Italy	ITA	894	Zambia	ZMB								11	BEVERAGES	1	No Quantity							8019			0
S3	2000	2000	2000	2	0	2	Export	381	Italy	ITA	899	Areas, nes									11	BEVERAGES	1	No Quantity							11526792			0
S3	2000	2000	2000	2	0	2	Export	384	Côte d'Ivoire	CIV	0	World	WLD								11	BEVERAGES	1	No Quantity							2037880			0
S3	2000	2000	2000	2	0	2	Export	384	Côte d'Ivoire	CIV	24	Angola	AGO								11	BEVERAGES	1	No Quantity							41307			0
S3	2000	2000	2000	2	0	2	Export	384	Côte d'Ivoire	CIV	124	Canada	CAN								11	BEVERAGES	1	No Quantity							189			0
S3	2000	2000	2000	2	0	2	Export	384	Côte d'Ivoire	CIV	178	Congo	COG								11	BEVERAGES	1	No Quantity							16068			0
S3	2000	2000	2000	2	0	2	Export	384	Côte d'Ivoire	CIV	204	Benin	BEN								11	BEVERAGES	1	No Quantity							335428			0
S3	2000	2000	2000	2	0	2	Export	384	Côte d'Ivoire	CIV	251	France	FRA								11	BEVERAGES	1	No Quantity							30496			0
S3	2000	2000	2000	2	0	2	Export	384	Côte d'Ivoire	CIV	266	Gabon	GAB								11	BEVERAGES	1	No Quantity							2597			0
S3	2000	2000	2000	2	0	2	Export	384	Côte d'Ivoire	CIV	270	Gambia	GMB								11	BEVERAGES	1	No Quantity							15964			0
S3	2000	2000	2000	2	0	2	Export	384	Côte d'Ivoire	CIV	276	Germany	DEU								11	BEVERAGES	1	No Quantity							51			0
S3	2000	2000	2000	2	0	2	Export	384	Côte d'Ivoire	CIV	288	Ghana	GHA								11	BEVERAGES	1	No Quantity							172791			0
S3	2000	2000	2000	2	0	2	Export	384	Côte d'Ivoire	CIV	430	Liberia	LBR								11	BEVERAGES	1	No Quantity							12127			0
S3	2000	2000	2000	2	0	2	Export	384	Côte d'Ivoire	CIV	466	Mali	MLI								11	BEVERAGES	1	No Quantity							134168			0
S3	2000	2000	2000	2	0	2	Export	384	Côte d'Ivoire	CIV	562	Niger	NER								11	BEVERAGES	1	No Quantity							84047			0
S3	2000	2000	2000	2	0	2	Export	384	Côte d'Ivoire	CIV	566	Nigeria	NGA								11	BEVERAGES	1	No Quantity							8487			0
S3	2000	2000	2000	2	0	2	Export	384	Côte d'Ivoire	CIV	620	Portugal	PRT								11	BEVERAGES	1	No Quantity							14			0
S3	2000	2000	2000	2	0	2	Export	384	Côte d'Ivoire	CIV	686	Senegal	SEN								11	BEVERAGES	1	No Quantity							115389			0
S3	2000	2000	2000	2	0	2	Export	384	Côte d'Ivoire	CIV	694	Sierra Leone	SLE								11	BEVERAGES	1	No Quantity							62354			0
S3	2000	2000	2000	2	0	2	Export	384	Côte d'Ivoire	CIV	710	South Africa	ZAF								11	BEVERAGES	1	No Quantity							90			0
S3	2000	2000	2000	2	0	2	Export	384	Côte d'Ivoire	CIV	724	Spain	ESP								11	BEVERAGES	1	No Quantity							65			0
S3	2000	2000	2000	2	0	2	Export	384	Côte d'Ivoire	CIV	757	Switzerland	CHE								11	BEVERAGES	1	No Quantity							38			0
S3	2000	2000	2000	2	0	2	Export	384	Côte d'Ivoire	CIV	768	Togo	TGO								11	BEVERAGES	1	No Quantity							241682			0
S3	2000	2000	2000	2	0	2	Export	384	Côte d'Ivoire	CIV	826	United Kingdom	GBR								11	BEVERAGES	1	No Quantity							17			0
S3	2000	2000	2000	2	0	2	Export	384	Côte d'Ivoire	CIV	837	Bunkers									11	BEVERAGES	1	No Quantity							264020			0
S3	2000	2000	2000	2	0	2	Export	384	Côte d'Ivoire	CIV	854	Burkina Faso	BFA								11	BEVERAGES	1	No Quantity							403079			0
S3	2000	2000	2000	2	0	2	Export	384	Côte d'Ivoire	CIV	899	Areas, nes									11	BEVERAGES	1	No Quantity							97413			0
S3	2000	2000	2000	2	0	2	Export	381	Italy	ITA	0	World	WLD								12	TOBACCO,TOBACCO MANUFACT	1	No Quantity							184915595			0
S3	2000	2000	2000	2	0	2	Export	381	Italy	ITA	8	Albania	ALB								12	TOBACCO,TOBACCO MANUFACT	1	No Quantity							50054			0
S3	2000	2000	2000	2	0	2	Export	381	Italy	ITA	12	Algeria	DZA								12	TOBACCO,TOBACCO MANUFACT	1	No Quantity							4976753			0
S3	2000	2000	2000	2	0	2	Export	381	Italy	ITA	20	Andorra	AND								12	TOBACCO,TOBACCO MANUFACT	1	No Quantity							198918			0
S3	2000	2000	2000	2	0	2	Export	381	Italy	ITA	24	Angola	AGO								12	TOBACCO,TOBACCO MANUFACT	1	No Quantity							54526			0
S3	2000	2000	2000	2	0	2	Export	381	Italy	ITA	31	Azerbaijan	AZE								12	TOBACCO,TOBACCO MANUFACT	1	No Quantity							873182			0
S3	2000	2000	2000	2	0	2	Export	381	Italy	ITA	32	Argentina	ARG								12	TOBACCO,TOBACCO MANUFACT	1	No Quantity							11895			0
S3	2000	2000	2000	2	0	2	Export	381	Italy	ITA	36	Australia	AUS								12	TOBACCO,TOBACCO MANUFACT	1	No Quantity							176523			0
S3	2000	2000	2000	2	0	2	Export	381	Italy	ITA	40	Austria	AUT								12	TOBACCO,TOBACCO MANUFACT	1	No Quantity							3926187			0
S3	2000	2000	2000	2	0	2	Export	381	Italy	ITA	51	Armenia	ARM								12	TOBACCO,TOBACCO MANUFACT	1	No Quantity							326758			0
S3	2000	2000	2000	2	0	2	Export	381	Italy	ITA	56	Belgium	BEL								12	TOBACCO,TOBACCO MANUFACT	1	No Quantity							7414542			0
S3	2000	2000	2000	2	0	2	Export	381	Italy	ITA	68	Bolivia (Plurinational State of)	BOL								12	TOBACCO,TOBACCO MANUFACT	1	No Quantity							144085			0
S3	2000	2000	2000	2	0	2	Export	381	Italy	ITA	70	Bosnia Herzegovina	BIH								12	TOBACCO,TOBACCO MANUFACT	1	No Quantity							446768			0
S3	2000	2000	2000	2	0	2	Export	381	Italy	ITA	76	Brazil	BRA								12	TOBACCO,TOBACCO MANUFACT	1	No Quantity							7305			0
S3	2000	2000	2000	2	0	2	Export	381	Italy	ITA	100	Bulgaria	BGR								12	TOBACCO,TOBACCO MANUFACT	1	No Quantity							275427			0
S3	2000	2000	2000	2	0	2	Export	381	Italy	ITA	112	Belarus	BLR								12	TOBACCO,TOBACCO MANUFACT	1	No Quantity							1103584			0
S3	2000	2000	2000	2	0	2	Export	381	Italy	ITA	124	Canada	CAN								12	TOBACCO,TOBACCO MANUFACT	1	No Quantity							945279			0
S3	2000	2000	2000	2	0	2	Export	381	Italy	ITA	170	Colombia	COL								12	TOBACCO,TOBACCO MANUFACT	1	No Quantity							3472375			0
S3	2000	2000	2000	2	0	2	Export	381	Italy	ITA	178	Congo	COG								12	TOBACCO,TOBACCO MANUFACT	1	No Quantity							2655			0
S3	2000	2000	2000	2	0	2	Export	381	Italy	ITA	191	Croatia	HRV								12	TOBACCO,TOBACCO MANUFACT	1	No Quantity							935767			0
S3	2000	2000	2000	2	0	2	Export	381	Italy	ITA	203	Czechia	CZE								12	TOBACCO,TOBACCO MANUFACT	1	No Quantity							91116			0
S3	2000	2000	2000	2	0	2	Export	381	Italy	ITA	208	Denmark	DNK								12	TOBACCO,TOBACCO MANUFACT	1	No Quantity							88769			0
S3	2000	2000	2000	2	0	2	Export	381	Italy	ITA	246	Finland	FIN								12	TOBACCO,TOBACCO MANUFACT	1	No Quantity							230082			0
S3	2000	2000	2000	2	0	2	Export	381	Italy	ITA	251	France	FRA								12	TOBACCO,TOBACCO MANUFACT	1	No Quantity							6542328			0
S3	2000	2000	2000	2	0	2	Export	381	Italy	ITA	268	Georgia	GEO								12	TOBACCO,TOBACCO MANUFACT	1	No Quantity							284952			0
S3	2000	2000	2000	2	0	2	Export	381	Italy	ITA	270	Gambia	GMB								12	TOBACCO,TOBACCO MANUFACT	1	No Quantity							61129			0
S3	2000	2000	2000	2	0	2	Export	381	Italy	ITA	276	Germany	DEU								12	TOBACCO,TOBACCO MANUFACT	1	No Quantity							36729105			0
S3	2000	2000	2000	2	0	2	Export	381	Italy	ITA	288	Ghana	GHA								12	TOBACCO,TOBACCO MANUFACT	1	No Quantity							48155			0
S3	2000	2000	2000	2	0	2	Export	381	Italy	ITA	300	Greece	GRC								12	TOBACCO,TOBACCO MANUFACT	1	No Quantity							5262742			0
S3	2000	2000	2000	2	0	2	Export	381	Italy	ITA	324	Guinea	GIN								12	TOBACCO,TOBACCO MANUFACT	1	No Quantity							124822			0
S3	2000	2000	2000	2	0	2	Export	381	Italy	ITA	340	Honduras	HND								12	TOBACCO,TOBACCO MANUFACT	1	No Quantity							11498			0
S3	2000	2000	2000	2	0	2	Export	381	Italy	ITA	348	Hungary	HUN								12	TOBACCO,TOBACCO MANUFACT	1	No Quantity							834719			0
S3	2000	2000	2000	2	0	2	Export	381	Italy	ITA	360	Indonesia	IDN								12	TOBACCO,TOBACCO MANUFACT	1	No Quantity							241809			0
S3	2000	2000	2000	2	0	2	Export	381	Italy	ITA	364	Iran	IRN								12	TOBACCO,TOBACCO MANUFACT	1	No Quantity							444888			0
S3	2000	2000	2000	2	0	2	Export	381	Italy	ITA	372	Ireland	IRL								12	TOBACCO,TOBACCO MANUFACT	1	No Quantity							1005524			0
S3	2000	2000	2000	2	0	2	Export	381	Italy	ITA	376	Israel	ISR								12	TOBACCO,TOBACCO MANUFACT	1	No Quantity							12145			0
S3	2000	2000	2000	2	0	2	Export	381	Italy	ITA	384	Côte d'Ivoire	CIV								12	TOBACCO,TOBACCO MANUFACT	1	No Quantity							3168122			0
S3	2000	2000	2000	2	0	2	Export	381	Italy	ITA	388	Jamaica	JAM								12	TOBACCO,TOBACCO MANUFACT	1	No Quantity							355501			0
S3	2000	2000	2000	2	0	2	Export	381	Italy	ITA	392	Japan	JPN								12	TOBACCO,TOBACCO MANUFACT	1	No Quantity							6342553			0
S3	2000	2000	2000	2	0	2	Export	381	Italy	ITA	422	Lebanon	LBN								12	TOBACCO,TOBACCO MANUFACT	1	No Quantity							586415			0
S3	2000	2000	2000	2	0	2	Export	381	Italy	ITA	428	Latvia	LVA								12	TOBACCO,TOBACCO MANUFACT	1	No Quantity							705171			0
S3	2000	2000	2000	2	0	2	Export	381	Italy	ITA	440	Lithuania	LTU								12	TOBACCO,TOBACCO MANUFACT	1	No Quantity							262678			0
S3	2000	2000	2000	2	0	2	Export	381	Italy	ITA	442	Luxembourg	LUX								12	TOBACCO,TOBACCO MANUFACT	1	No Quantity							89192			0
S3	2000	2000	2000	2	0	2	Export	381	Italy	ITA	458	Malaysia	MYS								12	TOBACCO,TOBACCO MANUFACT	1	No Quantity							137007			0
S3	2000	2000	2000	2	0	2	Export	381	Italy	ITA	462	Maldives	MDV								12	TOBACCO,TOBACCO MANUFACT	1	No Quantity							2098			0
S3	2000	2000	2000	2	0	2	Export	381	Italy	ITA	466	Mali	MLI								12	TOBACCO,TOBACCO MANUFACT	1	No Quantity							25605			0
S3	2000	2000	2000	2	0	2	Export	381	Italy	ITA	470	Malta	MLT								12	TOBACCO,TOBACCO MANUFACT	1	No Quantity							103959			0
S3	2000	2000	2000	2	0	2	Export	381	Italy	ITA	478	Mauritania	MRT								12	TOBACCO,TOBACCO MANUFACT	1	No Quantity							111654			0
S3	2000	2000	2000	2	0	2	Export	381	Italy	ITA	484	Mexico	MEX								12	TOBACCO,TOBACCO MANUFACT	1	No Quantity							942278			0
S3	2000	2000	2000	2	0	2	Export	381	Italy	ITA	504	Morocco	MAR								12	TOBACCO,TOBACCO MANUFACT	1	No Quantity							15872			0
S3	2000	2000	2000	2	0	2	Export	381	Italy	ITA	528	Netherlands	NLD								12	TOBACCO,TOBACCO MANUFACT	1	No Quantity							17518485			0
S3	2000	2000	2000	2	0	2	Export	381	Italy	ITA	540	New Caledonia	NCL								12	TOBACCO,TOBACCO MANUFACT	1	No Quantity							592			0
S3	2000	2000	2000	2	0	2	Export	381	Italy	ITA	558	Nicaragua	NIC								12	TOBACCO,TOBACCO MANUFACT	1	No Quantity							7400			0
S3	2000	2000	2000	2	0	2	Export	381	Italy	ITA	579	Norway	NOR								12	TOBACCO,TOBACCO MANUFACT	1	No Quantity							144497			0
S3	2000	2000	2000	2	0	2	Export	381	Italy	ITA	600	Paraguay	PRY								12	TOBACCO,TOBACCO MANUFACT	1	No Quantity							9725			0
S3	2000	2000	2000	2	0	2	Export	381	Italy	ITA	604	Peru	PER								12	TOBACCO,TOBACCO MANUFACT	1	No Quantity							785			0
S3	2000	2000	2000	2	0	2	Export	381	Italy	ITA	608	Philippines	PHL								12	TOBACCO,TOBACCO MANUFACT	1	No Quantity							140136			0
S3	2000	2000	2000	2	0	2	Export	381	Italy	ITA	616	Poland	POL								12	TOBACCO,TOBACCO MANUFACT	1	No Quantity							2323385			0
S3	2000	2000	2000	2	0	2	Export	381	Italy	ITA	620	Portugal	PRT								12	TOBACCO,TOBACCO MANUFACT	1	No Quantity							1209288			0
S3	2000	2000	2000	2	0	2	Export	381	Italy	ITA	642	Romania	ROU								12	TOBACCO,TOBACCO MANUFACT	1	No Quantity							1637451			0
S3	2000	2000	2000	2	0	2	Export	381	Italy	ITA	643	Russian Federation	RUS								12	TOBACCO,TOBACCO MANUFACT	1	No Quantity							4561036			0
S3	2000	2000	2000	2	0	2	Export	381	Italy	ITA	686	Senegal	SEN								12	TOBACCO,TOBACCO MANUFACT	1	No Quantity							59761			0
S3	2000	2000	2000	2	0	2	Export	381	Italy	ITA	702	Singapore	SGP								12	TOBACCO,TOBACCO MANUFACT	1	No Quantity							877476			0
S3	2000	2000	2000	2	0	2	Export	381	Italy	ITA	703	Slovakia	SVK								12	TOBACCO,TOBACCO MANUFACT	1	No Quantity							242108			0
S3	2000	2000	2000	2	0	2	Export	381	Italy	ITA	705	Slovenia	SVN								12	TOBACCO,TOBACCO MANUFACT	1	No Quantity							2314448			0
S3	2000	2000	2000	2	0	2	Export	381	Italy	ITA	710	South Africa	ZAF								12	TOBACCO,TOBACCO MANUFACT	1	No Quantity							897903			0
S3	2000	2000	2000	2	0	2	Export	381	Italy	ITA	724	Spain	ESP								12	TOBACCO,TOBACCO MANUFACT	1	No Quantity							2019576			0
S3	2000	2000	2000	2	0	2	Export	381	Italy	ITA	752	Sweden	SWE								12	TOBACCO,TOBACCO MANUFACT	1	No Quantity							316784			0
S3	2000	2000	2000	2	0	2	Export	381	Italy	ITA	757	Switzerland	CHE								12	TOBACCO,TOBACCO MANUFACT	1	No Quantity							3281278			0
S3	2000	2000	2000	2	0	2	Export	381	Italy	ITA	780	Trinidad and Tobago	TTO								12	TOBACCO,TOBACCO MANUFACT	1	No Quantity							399092			0
S3	2000	2000	2000	2	0	2	Export	381	Italy	ITA	788	Tunisia	TUN								12	TOBACCO,TOBACCO MANUFACT	1	No Quantity							995540			0
S3	2000	2000	2000	2	0	2	Export	381	Italy	ITA	792	Turkey	TUR								12	TOBACCO,TOBACCO MANUFACT	1	No Quantity							3285077			0
S3	2000	2000	2000	2	0	2	Export	381	Italy	ITA	804	Ukraine	UKR								12	TOBACCO,TOBACCO MANUFACT	1	No Quantity							1104040			0
S3	2000	2000	2000	2	0	2	Export	381	Italy	ITA	807	North Macedonia	MKD								12	TOBACCO,TOBACCO MANUFACT	1	No Quantity							45640			0
S3	2000	2000	2000	2	0	2	Export	381	Italy	ITA	818	Egypt	EGY								12	TOBACCO,TOBACCO MANUFACT	1	No Quantity							11269817			0
S3	2000	2000	2000	2	0	2	Export	381	Italy	ITA	826	United Kingdom	GBR								12	TOBACCO,TOBACCO MANUFACT	1	No Quantity							20483402			0
S3	2000	2000	2000	2	0	2	Export	381	Italy	ITA	842	USA	USA								12	TOBACCO,TOBACCO MANUFACT	1	No Quantity							11574596			0
S3	2000	2000	2000	2	0	2	Export	381	Italy	ITA	854	Burkina Faso	BFA								12	TOBACCO,TOBACCO MANUFACT	1	No Quantity							1454771			0
S3	2000	2000	2000	2	0	2	Export	381	Italy	ITA	858	Uruguay	URY								12	TOBACCO,TOBACCO MANUFACT	1	No Quantity							2192525			0
S3	2000	2000	2000	2	0	2	Export	381	Italy	ITA	891	Serbia and Montenegro	SCG								12	TOBACCO,TOBACCO MANUFACT	1	No Quantity							1317313			0
S3	2000	2000	2000	2	0	2	Export	381	Italy	ITA	899	Areas, nes									12	TOBACCO,TOBACCO MANUFACT	1	No Quantity							3027198			0
S3	2000	2000	2000	2	0	2	Export	384	Côte d'Ivoire	CIV	0	World	WLD								12	TOBACCO,TOBACCO MANUFACT	1	No Quantity							7596445			0
S3	2000	2000	2000	2	0	2	Export	384	Côte d'Ivoire	CIV	251	France	FRA								12	TOBACCO,TOBACCO MANUFACT	1	No Quantity							38093			0
S3	2000	2000	2000	2	0	2	Export	384	Côte d'Ivoire	CIV	288	Ghana	GHA								12	TOBACCO,TOBACCO MANUFACT	1	No Quantity							346			0
S3	2000	2000	2000	2	0	2	Export	384	Côte d'Ivoire	CIV	450	Madagascar	MDG								12	TOBACCO,TOBACCO MANUFACT	1	No Quantity							66317			0
S3	2000	2000	2000	2	0	2	Export	384	Côte d'Ivoire	CIV	466	Mali	MLI								12	TOBACCO,TOBACCO MANUFACT	1	No Quantity							168565			0
S3	2000	2000	2000	2	0	2	Export	384	Côte d'Ivoire	CIV	562	Niger	NER								12	TOBACCO,TOBACCO MANUFACT	1	No Quantity							2607875			0
S3	2000	2000	2000	2	0	2	Export	384	Côte d'Ivoire	CIV	686	Senegal	SEN								12	TOBACCO,TOBACCO MANUFACT	1	No Quantity							44265			0
S3	2000	2000	2000	2	0	2	Export	384	Côte d'Ivoire	CIV	826	United Kingdom	GBR								12	TOBACCO,TOBACCO MANUFACT	1	No Quantity							3797			0
S3	2000	2000	2000	2	0	2	Export	384	Côte d'Ivoire	CIV	842	USA	USA								12	TOBACCO,TOBACCO MANUFACT	1	No Quantity							253877			0
S3	2000	2000	2000	2	0	2	Export	384	Côte d'Ivoire	CIV	854	Burkina Faso	BFA								12	TOBACCO,TOBACCO MANUFACT	1	No Quantity							4413309			0
S3	2000	2000	2000	2	0	2	Export	381	Italy	ITA	0	World	WLD								21	HIDES,SKINS,FURSKINS,RAW	1	No Quantity							120549518			0
S3	2000	2000	2000	2	0	2	Export	381	Italy	ITA	8	Albania	ALB								21	HIDES,SKINS,FURSKINS,RAW	1	No Quantity							10087			0
S3	2000	2000	2000	2	0	2	Export	381	Italy	ITA	12	Algeria	DZA								21	HIDES,SKINS,FURSKINS,RAW	1	No Quantity							33567			0
S3	2000	2000	2000	2	0	2	Export	381	Italy	ITA	32	Argentina	ARG								21	HIDES,SKINS,FURSKINS,RAW	1	No Quantity							124333			0
S3	2000	2000	2000	2	0	2	Export	381	Italy	ITA	36	Australia	AUS								21	HIDES,SKINS,FURSKINS,RAW	1	No Quantity							432975			0
S3	2000	2000	2000	2	0	2	Export	381	Italy	ITA	40	Austria	AUT								21	HIDES,SKINS,FURSKINS,RAW	1	No Quantity							16697908			0
S3	2000	2000	2000	2	0	2	Export	381	Italy	ITA	51	Armenia	ARM								21	HIDES,SKINS,FURSKINS,RAW	1	No Quantity							9686			0
S3	2000	2000	2000	2	0	2	Export	381	Italy	ITA	56	Belgium	BEL								21	HIDES,SKINS,FURSKINS,RAW	1	No Quantity							2340542			0
S3	2000	2000	2000	2	0	2	Export	381	Italy	ITA	76	Brazil	BRA								21	HIDES,SKINS,FURSKINS,RAW	1	No Quantity							816194			0
S3	2000	2000	2000	2	0	2	Export	381	Italy	ITA	100	Bulgaria	BGR								21	HIDES,SKINS,FURSKINS,RAW	1	No Quantity							834079			0
S3	2000	2000	2000	2	0	2	Export	381	Italy	ITA	124	Canada	CAN								21	HIDES,SKINS,FURSKINS,RAW	1	No Quantity							4733848			0
S3	2000	2000	2000	2	0	2	Export	381	Italy	ITA	152	Chile	CHL								21	HIDES,SKINS,FURSKINS,RAW	1	No Quantity							52914			0
S3	2000	2000	2000	2	0	2	Export	381	Italy	ITA	156	China	CHN								21	HIDES,SKINS,FURSKINS,RAW	1	No Quantity							3639034			0
S3	2000	2000	2000	2	0	2	Export	381	Italy	ITA	191	Croatia	HRV								21	HIDES,SKINS,FURSKINS,RAW	1	No Quantity							5417900			0
S3	2000	2000	2000	2	0	2	Export	381	Italy	ITA	196	Cyprus	CYP								21	HIDES,SKINS,FURSKINS,RAW	1	No Quantity							2120			0
S3	2000	2000	2000	2	0	2	Export	381	Italy	ITA	203	Czechia	CZE								21	HIDES,SKINS,FURSKINS,RAW	1	No Quantity							451337			0
S3	2000	2000	2000	2	0	2	Export	381	Italy	ITA	208	Denmark	DNK								21	HIDES,SKINS,FURSKINS,RAW	1	No Quantity							231303			0
S3	2000	2000	2000	2	0	2	Export	381	Italy	ITA	233	Estonia	EST								21	HIDES,SKINS,FURSKINS,RAW	1	No Quantity							44019			0
S3	2000	2000	2000	2	0	2	Export	381	Italy	ITA	246	Finland	FIN								21	HIDES,SKINS,FURSKINS,RAW	1	No Quantity							382885			0
S3	2000	2000	2000	2	0	2	Export	381	Italy	ITA	251	France	FRA								21	HIDES,SKINS,FURSKINS,RAW	1	No Quantity							8434977			0
S3	2000	2000	2000	2	0	2	Export	381	Italy	ITA	276	Germany	DEU								21	HIDES,SKINS,FURSKINS,RAW	1	No Quantity							3367660			0
S3	2000	2000	2000	2	0	2	Export	381	Italy	ITA	288	Ghana	GHA								21	HIDES,SKINS,FURSKINS,RAW	1	No Quantity							18350			0
S3	2000	2000	2000	2	0	2	Export	381	Italy	ITA	300	Greece	GRC								21	HIDES,SKINS,FURSKINS,RAW	1	No Quantity							738167			0
S3	2000	2000	2000	2	0	2	Export	381	Italy	ITA	332	Haiti	HTI								21	HIDES,SKINS,FURSKINS,RAW	1	No Quantity							2807			0
S3	2000	2000	2000	2	0	2	Export	381	Italy	ITA	344	China, Hong Kong SAR	HKG								21	HIDES,SKINS,FURSKINS,RAW	1	No Quantity							17778030			0
S3	2000	2000	2000	2	0	2	Export	381	Italy	ITA	348	Hungary	HUN								21	HIDES,SKINS,FURSKINS,RAW	1	No Quantity							259091			0
S3	2000	2000	2000	2	0	2	Export	381	Italy	ITA	352	Iceland	ISL								21	HIDES,SKINS,FURSKINS,RAW	1	No Quantity							2606			0
S3	2000	2000	2000	2	0	2	Export	381	Italy	ITA	360	Indonesia	IDN								21	HIDES,SKINS,FURSKINS,RAW	1	No Quantity							87732			0
S3	2000	2000	2000	2	0	2	Export	381	Italy	ITA	372	Ireland	IRL								21	HIDES,SKINS,FURSKINS,RAW	1	No Quantity							1152			0
S3	2000	2000	2000	2	0	2	Export	381	Italy	ITA	376	Israel	ISR								21	HIDES,SKINS,FURSKINS,RAW	1	No Quantity							33394			0
S3	2000	2000	2000	2	0	2	Export	381	Italy	ITA	384	Côte d'Ivoire	CIV								21	HIDES,SKINS,FURSKINS,RAW	1	No Quantity							4264			0
S3	2000	2000	2000	2	0	2	Export	381	Italy	ITA	392	Japan	JPN								21	HIDES,SKINS,FURSKINS,RAW	1	No Quantity							872012			0
S3	2000	2000	2000	2	0	2	Export	381	Italy	ITA	410	Rep. of Korea	KOR								21	HIDES,SKINS,FURSKINS,RAW	1	No Quantity							1800957			0
S3	2000	2000	2000	2	0	2	Export	381	Italy	ITA	422	Lebanon	LBN								21	HIDES,SKINS,FURSKINS,RAW	1	No Quantity							4982			0
S3	2000	2000	2000	2	0	2	Export	381	Italy	ITA	428	Latvia	LVA								21	HIDES,SKINS,FURSKINS,RAW	1	No Quantity							23600			0
S3	2000	2000	2000	2	0	2	Export	381	Italy	ITA	440	Lithuania	LTU								21	HIDES,SKINS,FURSKINS,RAW	1	No Quantity							5000			0
S3	2000	2000	2000	2	0	2	Export	381	Italy	ITA	442	Luxembourg	LUX								21	HIDES,SKINS,FURSKINS,RAW	1	No Quantity							1453			0
S3	2000	2000	2000	2	0	2	Export	381	Italy	ITA	450	Madagascar	MDG								21	HIDES,SKINS,FURSKINS,RAW	1	No Quantity							9710			0
S3	2000	2000	2000	2	0	2	Export	381	Italy	ITA	458	Malaysia	MYS								21	HIDES,SKINS,FURSKINS,RAW	1	No Quantity							655251			0
S3	2000	2000	2000	2	0	2	Export	381	Italy	ITA	484	Mexico	MEX								21	HIDES,SKINS,FURSKINS,RAW	1	No Quantity							2483709			0
S3	2000	2000	2000	2	0	2	Export	381	Italy	ITA	490	Other Asia, nes									21	HIDES,SKINS,FURSKINS,RAW	1	No Quantity							1078580			0
S3	2000	2000	2000	2	0	2	Export	381	Italy	ITA	498	Rep. of Moldova	MDA								21	HIDES,SKINS,FURSKINS,RAW	1	No Quantity							1372			0
S3	2000	2000	2000	2	0	2	Export	381	Italy	ITA	504	Morocco	MAR								21	HIDES,SKINS,FURSKINS,RAW	1	No Quantity							60604			0
S3	2000	2000	2000	2	0	2	Export	381	Italy	ITA	528	Netherlands	NLD								21	HIDES,SKINS,FURSKINS,RAW	1	No Quantity							1345015			0
S3	2000	2000	2000	2	0	2	Export	381	Italy	ITA	554	New Zealand	NZL								21	HIDES,SKINS,FURSKINS,RAW	1	No Quantity							11911			0
S3	2000	2000	2000	2	0	2	Export	381	Italy	ITA	566	Nigeria	NGA								21	HIDES,SKINS,FURSKINS,RAW	1	No Quantity							4063			0
S3	2000	2000	2000	2	0	2	Export	381	Italy	ITA	579	Norway	NOR								21	HIDES,SKINS,FURSKINS,RAW	1	No Quantity							294356			0
S3	2000	2000	2000	2	0	2	Export	381	Italy	ITA	586	Pakistan	PAK								21	HIDES,SKINS,FURSKINS,RAW	1	No Quantity							183611			0
S3	2000	2000	2000	2	0	2	Export	381	Italy	ITA	600	Paraguay	PRY								21	HIDES,SKINS,FURSKINS,RAW	1	No Quantity							250800			0
[truncated: 9,341 more rows]
