# Supplementary material for: Core-periphery structure in sectoral international trade networks: A new approach to an old theory
Source: PLoS One. 2020 Apr 2;15(4):e0229547. doi: 10.1371/journal.pone.0229547 (PMC7117750; doi:10.1371/journal.pone.0229547)
Supplement: S7 File — (ZIP) [file pone.0229547.s007.zip › S7_File/RawData 2000/comtrade (35).csv]

Classification	Year	Period	Period Desc.	Aggregate Level	Is Leaf Code	Trade Flow Code	Trade Flow	Reporter Code	Reporter	Reporter ISO	Partner Code	Partner	Partner ISO	2nd Partner Code	2nd Partner	2nd Partner ISO	Customs Proc. Code	Customs	Mode of Transport Code	Mode of Transport	Commodity Code	Commodity	Qty Unit Code	Qty Unit	Qty	Alt Qty Unit Code	Alt Qty Unit	Alt Qty	Netweight (kg)	Gross weight (kg)	Trade Value (US$)	CIF Trade Value (US$)	FOB Trade Value (US$)	Flag
S3	2000	2000	2000	2	0	2	Export	392	Japan	JPN	0	World	WLD								00	LIVE ANIMALS	1	No Quantity							8010590			0
S3	2000	2000	2000	2	0	2	Export	392	Japan	JPN	36	Australia	AUS								00	LIVE ANIMALS	1	No Quantity							2988395			0
S3	2000	2000	2000	2	0	2	Export	392	Japan	JPN	56	Belgium	BEL								00	LIVE ANIMALS	1	No Quantity							41883			0
S3	2000	2000	2000	2	0	2	Export	392	Japan	JPN	104	Myanmar	MMR								00	LIVE ANIMALS	1	No Quantity							2876			0
S3	2000	2000	2000	2	0	2	Export	392	Japan	JPN	124	Canada	CAN								00	LIVE ANIMALS	1	No Quantity							2060			0
S3	2000	2000	2000	2	0	2	Export	392	Japan	JPN	144	Sri Lanka	LKA								00	LIVE ANIMALS	1	No Quantity							25052			0
S3	2000	2000	2000	2	0	2	Export	392	Japan	JPN	156	China	CHN								00	LIVE ANIMALS	1	No Quantity							929942			0
S3	2000	2000	2000	2	0	2	Export	392	Japan	JPN	203	Czechia	CZE								00	LIVE ANIMALS	1	No Quantity							2839			0
S3	2000	2000	2000	2	0	2	Export	392	Japan	JPN	208	Denmark	DNK								00	LIVE ANIMALS	1	No Quantity							2264			0
S3	2000	2000	2000	2	0	2	Export	392	Japan	JPN	251	France	FRA								00	LIVE ANIMALS	1	No Quantity							286892			0
S3	2000	2000	2000	2	0	2	Export	392	Japan	JPN	276	Germany	DEU								00	LIVE ANIMALS	1	No Quantity							10559			0
S3	2000	2000	2000	2	0	2	Export	392	Japan	JPN	344	China, Hong Kong SAR	HKG								00	LIVE ANIMALS	1	No Quantity							153124			0
S3	2000	2000	2000	2	0	2	Export	392	Japan	JPN	348	Hungary	HUN								00	LIVE ANIMALS	1	No Quantity							18492			0
S3	2000	2000	2000	2	0	2	Export	392	Japan	JPN	372	Ireland	IRL								00	LIVE ANIMALS	1	No Quantity							942663			0
S3	2000	2000	2000	2	0	2	Export	392	Japan	JPN	381	Italy	ITA								00	LIVE ANIMALS	1	No Quantity							63159			0
S3	2000	2000	2000	2	0	2	Export	392	Japan	JPN	410	Rep. of Korea	KOR								00	LIVE ANIMALS	1	No Quantity							882630			0
S3	2000	2000	2000	2	0	2	Export	392	Japan	JPN	458	Malaysia	MYS								00	LIVE ANIMALS	1	No Quantity							32085			0
S3	2000	2000	2000	2	0	2	Export	392	Japan	JPN	484	Mexico	MEX								00	LIVE ANIMALS	1	No Quantity							237289			0
S3	2000	2000	2000	2	0	2	Export	392	Japan	JPN	490	Other Asia, nes									00	LIVE ANIMALS	1	No Quantity							365871			0
S3	2000	2000	2000	2	0	2	Export	392	Japan	JPN	528	Netherlands	NLD								00	LIVE ANIMALS	1	No Quantity							10930			0
S3	2000	2000	2000	2	0	2	Export	392	Japan	JPN	579	Norway	NOR								00	LIVE ANIMALS	1	No Quantity							37114			0
S3	2000	2000	2000	2	0	2	Export	392	Japan	JPN	608	Philippines	PHL								00	LIVE ANIMALS	1	No Quantity							5539			0
S3	2000	2000	2000	2	0	2	Export	392	Japan	JPN	616	Poland	POL								00	LIVE ANIMALS	1	No Quantity							2450			0
S3	2000	2000	2000	2	0	2	Export	392	Japan	JPN	643	Russian Federation	RUS								00	LIVE ANIMALS	1	No Quantity							36344			0
S3	2000	2000	2000	2	0	2	Export	392	Japan	JPN	702	Singapore	SGP								00	LIVE ANIMALS	1	No Quantity							44073			0
S3	2000	2000	2000	2	0	2	Export	392	Japan	JPN	752	Sweden	SWE								00	LIVE ANIMALS	1	No Quantity							60357			0
S3	2000	2000	2000	2	0	2	Export	392	Japan	JPN	757	Switzerland	CHE								00	LIVE ANIMALS	1	No Quantity							6773			0
S3	2000	2000	2000	2	0	2	Export	392	Japan	JPN	764	Thailand	THA								00	LIVE ANIMALS	1	No Quantity							84481			0
S3	2000	2000	2000	2	0	2	Export	392	Japan	JPN	826	United Kingdom	GBR								00	LIVE ANIMALS	1	No Quantity							294872			0
S3	2000	2000	2000	2	0	2	Export	392	Japan	JPN	842	USA	USA								00	LIVE ANIMALS	1	No Quantity							439580			0
S3	2000	2000	2000	2	0	2	Export	388	Jamaica	JAM	0	World	WLD								01	MEAT, MEAT PREPARATIONS	1	No Quantity							2015732			0
S3	2000	2000	2000	2	0	2	Export	388	Jamaica	JAM	28	Antigua and Barbuda	ATG								01	MEAT, MEAT PREPARATIONS	1	No Quantity							33175			0
S3	2000	2000	2000	2	0	2	Export	388	Jamaica	JAM	44	Bahamas	BHS								01	MEAT, MEAT PREPARATIONS	1	No Quantity							141402			0
S3	2000	2000	2000	2	0	2	Export	388	Jamaica	JAM	52	Barbados	BRB								01	MEAT, MEAT PREPARATIONS	1	No Quantity							95279			0
S3	2000	2000	2000	2	0	2	Export	388	Jamaica	JAM	60	Bermuda	BMU								01	MEAT, MEAT PREPARATIONS	1	No Quantity							2844			0
S3	2000	2000	2000	2	0	2	Export	388	Jamaica	JAM	84	Belize	BLZ								01	MEAT, MEAT PREPARATIONS	1	No Quantity							410294			0
S3	2000	2000	2000	2	0	2	Export	388	Jamaica	JAM	92	Br. Virgin Isds	VGB								01	MEAT, MEAT PREPARATIONS	1	No Quantity							2272			0
S3	2000	2000	2000	2	0	2	Export	388	Jamaica	JAM	124	Canada	CAN								01	MEAT, MEAT PREPARATIONS	1	No Quantity							27351			0
S3	2000	2000	2000	2	0	2	Export	388	Jamaica	JAM	136	Cayman Isds	CYM								01	MEAT, MEAT PREPARATIONS	1	No Quantity							670470			0
S3	2000	2000	2000	2	0	2	Export	388	Jamaica	JAM	192	Cuba	CUB								01	MEAT, MEAT PREPARATIONS	1	No Quantity							1020			0
S3	2000	2000	2000	2	0	2	Export	388	Jamaica	JAM	212	Dominica	DMA								01	MEAT, MEAT PREPARATIONS	1	No Quantity							24121			0
S3	2000	2000	2000	2	0	2	Export	388	Jamaica	JAM	251	France	FRA								01	MEAT, MEAT PREPARATIONS	1	No Quantity							7160			0
S3	2000	2000	2000	2	0	2	Export	388	Jamaica	JAM	288	Ghana	GHA								01	MEAT, MEAT PREPARATIONS	1	No Quantity							55996			0
S3	2000	2000	2000	2	0	2	Export	388	Jamaica	JAM	308	Grenada	GRD								01	MEAT, MEAT PREPARATIONS	1	No Quantity							17250			0
S3	2000	2000	2000	2	0	2	Export	388	Jamaica	JAM	328	Guyana	GUY								01	MEAT, MEAT PREPARATIONS	1	No Quantity							66210			0
S3	2000	2000	2000	2	0	2	Export	388	Jamaica	JAM	500	Montserrat	MSR								01	MEAT, MEAT PREPARATIONS	1	No Quantity							352			0
S3	2000	2000	2000	2	0	2	Export	388	Jamaica	JAM	591	Panama	PAN								01	MEAT, MEAT PREPARATIONS	1	No Quantity							2099			0
S3	2000	2000	2000	2	0	2	Export	388	Jamaica	JAM	659	Saint Kitts and Nevis	KNA								01	MEAT, MEAT PREPARATIONS	1	No Quantity							15263			0
S3	2000	2000	2000	2	0	2	Export	388	Jamaica	JAM	662	Saint Lucia	LCA								01	MEAT, MEAT PREPARATIONS	1	No Quantity							36696			0
S3	2000	2000	2000	2	0	2	Export	388	Jamaica	JAM	670	Saint Vincent and the Grenadines	VCT								01	MEAT, MEAT PREPARATIONS	1	No Quantity							48370			0
S3	2000	2000	2000	2	0	2	Export	388	Jamaica	JAM	740	Suriname	SUR								01	MEAT, MEAT PREPARATIONS	1	No Quantity							152841			0
S3	2000	2000	2000	2	0	2	Export	388	Jamaica	JAM	780	Trinidad and Tobago	TTO								01	MEAT, MEAT PREPARATIONS	1	No Quantity							137289			0
S3	2000	2000	2000	2	0	2	Export	388	Jamaica	JAM	796	Turks and Caicos Isds	TCA								01	MEAT, MEAT PREPARATIONS	1	No Quantity							18372			0
S3	2000	2000	2000	2	0	2	Export	388	Jamaica	JAM	826	United Kingdom	GBR								01	MEAT, MEAT PREPARATIONS	1	No Quantity							39951			0
S3	2000	2000	2000	2	0	2	Export	388	Jamaica	JAM	842	USA	USA								01	MEAT, MEAT PREPARATIONS	1	No Quantity							9656			0
S3	2000	2000	2000	2	0	2	Export	392	Japan	JPN	0	World	WLD								01	MEAT, MEAT PREPARATIONS	1	No Quantity							17766483			0
S3	2000	2000	2000	2	0	2	Export	392	Japan	JPN	36	Australia	AUS								01	MEAT, MEAT PREPARATIONS	1	No Quantity							61099			0
S3	2000	2000	2000	2	0	2	Export	392	Japan	JPN	56	Belgium	BEL								01	MEAT, MEAT PREPARATIONS	1	No Quantity							2626			0
S3	2000	2000	2000	2	0	2	Export	392	Japan	JPN	76	Brazil	BRA								01	MEAT, MEAT PREPARATIONS	1	No Quantity							62639			0
S3	2000	2000	2000	2	0	2	Export	392	Japan	JPN	144	Sri Lanka	LKA								01	MEAT, MEAT PREPARATIONS	1	No Quantity							49909			0
S3	2000	2000	2000	2	0	2	Export	392	Japan	JPN	156	China	CHN								01	MEAT, MEAT PREPARATIONS	1	No Quantity							809655			0
S3	2000	2000	2000	2	0	2	Export	392	Japan	JPN	191	Croatia	HRV								01	MEAT, MEAT PREPARATIONS	1	No Quantity							2051			0
S3	2000	2000	2000	2	0	2	Export	392	Japan	JPN	246	Finland	FIN								01	MEAT, MEAT PREPARATIONS	1	No Quantity							180727			0
S3	2000	2000	2000	2	0	2	Export	392	Japan	JPN	251	France	FRA								01	MEAT, MEAT PREPARATIONS	1	No Quantity							15978			0
S3	2000	2000	2000	2	0	2	Export	392	Japan	JPN	344	China, Hong Kong SAR	HKG								01	MEAT, MEAT PREPARATIONS	1	No Quantity							8849964			0
S3	2000	2000	2000	2	0	2	Export	392	Japan	JPN	360	Indonesia	IDN								01	MEAT, MEAT PREPARATIONS	1	No Quantity							42876			0
S3	2000	2000	2000	2	0	2	Export	392	Japan	JPN	408	Dem. People's Rep. of Korea	PRK								01	MEAT, MEAT PREPARATIONS	1	No Quantity							19318			0
S3	2000	2000	2000	2	0	2	Export	392	Japan	JPN	410	Rep. of Korea	KOR								01	MEAT, MEAT PREPARATIONS	1	No Quantity							1568973			0
S3	2000	2000	2000	2	0	2	Export	392	Japan	JPN	458	Malaysia	MYS								01	MEAT, MEAT PREPARATIONS	1	No Quantity							164657			0
S3	2000	2000	2000	2	0	2	Export	392	Japan	JPN	490	Other Asia, nes									01	MEAT, MEAT PREPARATIONS	1	No Quantity							1889306			0
S3	2000	2000	2000	2	0	2	Export	392	Japan	JPN	528	Netherlands	NLD								01	MEAT, MEAT PREPARATIONS	1	No Quantity							114228			0
S3	2000	2000	2000	2	0	2	Export	392	Japan	JPN	554	New Zealand	NZL								01	MEAT, MEAT PREPARATIONS	1	No Quantity							1424219			0
S3	2000	2000	2000	2	0	2	Export	392	Japan	JPN	580	N. Mariana Isds	MNP								01	MEAT, MEAT PREPARATIONS	1	No Quantity							2895			0
S3	2000	2000	2000	2	0	2	Export	392	Japan	JPN	604	Peru	PER								01	MEAT, MEAT PREPARATIONS	1	No Quantity							9149			0
S3	2000	2000	2000	2	0	2	Export	392	Japan	JPN	608	Philippines	PHL								01	MEAT, MEAT PREPARATIONS	1	No Quantity							261070			0
S3	2000	2000	2000	2	0	2	Export	392	Japan	JPN	643	Russian Federation	RUS								01	MEAT, MEAT PREPARATIONS	1	No Quantity							118756			0
S3	2000	2000	2000	2	0	2	Export	392	Japan	JPN	699	India	IND								01	MEAT, MEAT PREPARATIONS	1	No Quantity							48861			0
S3	2000	2000	2000	2	0	2	Export	392	Japan	JPN	702	Singapore	SGP								01	MEAT, MEAT PREPARATIONS	1	No Quantity							285287			0
S3	2000	2000	2000	2	0	2	Export	392	Japan	JPN	704	Viet Nam	VNM								01	MEAT, MEAT PREPARATIONS	1	No Quantity							153513			0
S3	2000	2000	2000	2	0	2	Export	392	Japan	JPN	710	South Africa	ZAF								01	MEAT, MEAT PREPARATIONS	1	No Quantity							35843			0
S3	2000	2000	2000	2	0	2	Export	392	Japan	JPN	724	Spain	ESP								01	MEAT, MEAT PREPARATIONS	1	No Quantity							51412			0
S3	2000	2000	2000	2	0	2	Export	392	Japan	JPN	757	Switzerland	CHE								01	MEAT, MEAT PREPARATIONS	1	No Quantity							116937			0
S3	2000	2000	2000	2	0	2	Export	392	Japan	JPN	764	Thailand	THA								01	MEAT, MEAT PREPARATIONS	1	No Quantity							243209			0
S3	2000	2000	2000	2	0	2	Export	392	Japan	JPN	784	United Arab Emirates	ARE								01	MEAT, MEAT PREPARATIONS	1	No Quantity							23382			0
S3	2000	2000	2000	2	0	2	Export	392	Japan	JPN	826	United Kingdom	GBR								01	MEAT, MEAT PREPARATIONS	1	No Quantity							242198			0
S3	2000	2000	2000	2	0	2	Export	392	Japan	JPN	842	USA	USA								01	MEAT, MEAT PREPARATIONS	1	No Quantity							915746			0
S3	2000	2000	2000	2	0	2	Export	388	Jamaica	JAM	0	World	WLD								02	DAIRY PRODUCTS,BIRD EGGS	1	No Quantity							4952457			0
S3	2000	2000	2000	2	0	2	Export	388	Jamaica	JAM	28	Antigua and Barbuda	ATG								02	DAIRY PRODUCTS,BIRD EGGS	1	No Quantity							874487			0
S3	2000	2000	2000	2	0	2	Export	388	Jamaica	JAM	44	Bahamas	BHS								02	DAIRY PRODUCTS,BIRD EGGS	1	No Quantity							5095			0
S3	2000	2000	2000	2	0	2	Export	388	Jamaica	JAM	52	Barbados	BRB								02	DAIRY PRODUCTS,BIRD EGGS	1	No Quantity							33724			0
S3	2000	2000	2000	2	0	2	Export	388	Jamaica	JAM	60	Bermuda	BMU								02	DAIRY PRODUCTS,BIRD EGGS	1	No Quantity							5506			0
S3	2000	2000	2000	2	0	2	Export	388	Jamaica	JAM	84	Belize	BLZ								02	DAIRY PRODUCTS,BIRD EGGS	1	No Quantity							2780			0
S3	2000	2000	2000	2	0	2	Export	388	Jamaica	JAM	92	Br. Virgin Isds	VGB								02	DAIRY PRODUCTS,BIRD EGGS	1	No Quantity							31460			0
S3	2000	2000	2000	2	0	2	Export	388	Jamaica	JAM	124	Canada	CAN								02	DAIRY PRODUCTS,BIRD EGGS	1	No Quantity							114698			0
S3	2000	2000	2000	2	0	2	Export	388	Jamaica	JAM	136	Cayman Isds	CYM								02	DAIRY PRODUCTS,BIRD EGGS	1	No Quantity							169549			0
S3	2000	2000	2000	2	0	2	Export	388	Jamaica	JAM	192	Cuba	CUB								02	DAIRY PRODUCTS,BIRD EGGS	1	No Quantity							2172			0
S3	2000	2000	2000	2	0	2	Export	388	Jamaica	JAM	212	Dominica	DMA								02	DAIRY PRODUCTS,BIRD EGGS	1	No Quantity							221365			0
S3	2000	2000	2000	2	0	2	Export	388	Jamaica	JAM	246	Finland	FIN								02	DAIRY PRODUCTS,BIRD EGGS	1	No Quantity							16272			0
S3	2000	2000	2000	2	0	2	Export	388	Jamaica	JAM	251	France	FRA								02	DAIRY PRODUCTS,BIRD EGGS	1	No Quantity							16663			0
S3	2000	2000	2000	2	0	2	Export	388	Jamaica	JAM	308	Grenada	GRD								02	DAIRY PRODUCTS,BIRD EGGS	1	No Quantity							12645			0
S3	2000	2000	2000	2	0	2	Export	388	Jamaica	JAM	328	Guyana	GUY								02	DAIRY PRODUCTS,BIRD EGGS	1	No Quantity							34299			0
S3	2000	2000	2000	2	0	2	Export	388	Jamaica	JAM	500	Montserrat	MSR								02	DAIRY PRODUCTS,BIRD EGGS	1	No Quantity							70473			0
S3	2000	2000	2000	2	0	2	Export	388	Jamaica	JAM	528	Netherlands	NLD								02	DAIRY PRODUCTS,BIRD EGGS	1	No Quantity							14226			0
S3	2000	2000	2000	2	0	2	Export	388	Jamaica	JAM	530	Neth. Antilles	ANT								02	DAIRY PRODUCTS,BIRD EGGS	1	No Quantity							5511			0
S3	2000	2000	2000	2	0	2	Export	388	Jamaica	JAM	591	Panama	PAN								02	DAIRY PRODUCTS,BIRD EGGS	1	No Quantity							2850			0
S3	2000	2000	2000	2	0	2	Export	388	Jamaica	JAM	659	Saint Kitts and Nevis	KNA								02	DAIRY PRODUCTS,BIRD EGGS	1	No Quantity							394245			0
S3	2000	2000	2000	2	0	2	Export	388	Jamaica	JAM	662	Saint Lucia	LCA								02	DAIRY PRODUCTS,BIRD EGGS	1	No Quantity							144368			0
S3	2000	2000	2000	2	0	2	Export	388	Jamaica	JAM	670	Saint Vincent and the Grenadines	VCT								02	DAIRY PRODUCTS,BIRD EGGS	1	No Quantity							187309			0
S3	2000	2000	2000	2	0	2	Export	388	Jamaica	JAM	740	Suriname	SUR								02	DAIRY PRODUCTS,BIRD EGGS	1	No Quantity							13621			0
S3	2000	2000	2000	2	0	2	Export	388	Jamaica	JAM	780	Trinidad and Tobago	TTO								02	DAIRY PRODUCTS,BIRD EGGS	1	No Quantity							827332			0
S3	2000	2000	2000	2	0	2	Export	388	Jamaica	JAM	796	Turks and Caicos Isds	TCA								02	DAIRY PRODUCTS,BIRD EGGS	1	No Quantity							22066			0
S3	2000	2000	2000	2	0	2	Export	388	Jamaica	JAM	826	United Kingdom	GBR								02	DAIRY PRODUCTS,BIRD EGGS	1	No Quantity							32251			0
S3	2000	2000	2000	2	0	2	Export	388	Jamaica	JAM	842	USA	USA								02	DAIRY PRODUCTS,BIRD EGGS	1	No Quantity							1697491			0
S3	2000	2000	2000	2	0	2	Export	392	Japan	JPN	0	World	WLD								02	DAIRY PRODUCTS,BIRD EGGS	1	No Quantity							11549917			0
S3	2000	2000	2000	2	0	2	Export	392	Japan	JPN	36	Australia	AUS								02	DAIRY PRODUCTS,BIRD EGGS	1	No Quantity							320091			0
S3	2000	2000	2000	2	0	2	Export	392	Japan	JPN	40	Austria	AUT								02	DAIRY PRODUCTS,BIRD EGGS	1	No Quantity							2236			0
S3	2000	2000	2000	2	0	2	Export	392	Japan	JPN	56	Belgium	BEL								02	DAIRY PRODUCTS,BIRD EGGS	1	No Quantity							1948			0
S3	2000	2000	2000	2	0	2	Export	392	Japan	JPN	76	Brazil	BRA								02	DAIRY PRODUCTS,BIRD EGGS	1	No Quantity							2784			0
S3	2000	2000	2000	2	0	2	Export	392	Japan	JPN	124	Canada	CAN								02	DAIRY PRODUCTS,BIRD EGGS	1	No Quantity							68745			0
S3	2000	2000	2000	2	0	2	Export	392	Japan	JPN	144	Sri Lanka	LKA								02	DAIRY PRODUCTS,BIRD EGGS	1	No Quantity							4092			0
S3	2000	2000	2000	2	0	2	Export	392	Japan	JPN	156	China	CHN								02	DAIRY PRODUCTS,BIRD EGGS	1	No Quantity							871338			0
S3	2000	2000	2000	2	0	2	Export	392	Japan	JPN	251	France	FRA								02	DAIRY PRODUCTS,BIRD EGGS	1	No Quantity							23595			0
S3	2000	2000	2000	2	0	2	Export	392	Japan	JPN	276	Germany	DEU								02	DAIRY PRODUCTS,BIRD EGGS	1	No Quantity							25562			0
S3	2000	2000	2000	2	0	2	Export	392	Japan	JPN	300	Greece	GRC								02	DAIRY PRODUCTS,BIRD EGGS	1	No Quantity							2932			0
S3	2000	2000	2000	2	0	2	Export	392	Japan	JPN	316	Guam	GUM								02	DAIRY PRODUCTS,BIRD EGGS	1	No Quantity							117986			0
S3	2000	2000	2000	2	0	2	Export	392	Japan	JPN	344	China, Hong Kong SAR	HKG								02	DAIRY PRODUCTS,BIRD EGGS	1	No Quantity							3368555			0
S3	2000	2000	2000	2	0	2	Export	392	Japan	JPN	360	Indonesia	IDN								02	DAIRY PRODUCTS,BIRD EGGS	1	No Quantity							40881			0
S3	2000	2000	2000	2	0	2	Export	392	Japan	JPN	408	Dem. People's Rep. of Korea	PRK								02	DAIRY PRODUCTS,BIRD EGGS	1	No Quantity							58715			0
S3	2000	2000	2000	2	0	2	Export	392	Japan	JPN	410	Rep. of Korea	KOR								02	DAIRY PRODUCTS,BIRD EGGS	1	No Quantity							508455			0
S3	2000	2000	2000	2	0	2	Export	392	Japan	JPN	458	Malaysia	MYS								02	DAIRY PRODUCTS,BIRD EGGS	1	No Quantity							100700			0
S3	2000	2000	2000	2	0	2	Export	392	Japan	JPN	490	Other Asia, nes									02	DAIRY PRODUCTS,BIRD EGGS	1	No Quantity							2822857			0
S3	2000	2000	2000	2	0	2	Export	392	Japan	JPN	528	Netherlands	NLD								02	DAIRY PRODUCTS,BIRD EGGS	1	No Quantity							130011			0
S3	2000	2000	2000	2	0	2	Export	392	Japan	JPN	554	New Zealand	NZL								02	DAIRY PRODUCTS,BIRD EGGS	1	No Quantity							39656			0
S3	2000	2000	2000	2	0	2	Export	392	Japan	JPN	604	Peru	PER								02	DAIRY PRODUCTS,BIRD EGGS	1	No Quantity							1921			0
S3	2000	2000	2000	2	0	2	Export	392	Japan	JPN	608	Philippines	PHL								02	DAIRY PRODUCTS,BIRD EGGS	1	No Quantity							34303			0
S3	2000	2000	2000	2	0	2	Export	392	Japan	JPN	702	Singapore	SGP								02	DAIRY PRODUCTS,BIRD EGGS	1	No Quantity							963279			0
S3	2000	2000	2000	2	0	2	Export	392	Japan	JPN	757	Switzerland	CHE								02	DAIRY PRODUCTS,BIRD EGGS	1	No Quantity							1995			0
S3	2000	2000	2000	2	0	2	Export	392	Japan	JPN	764	Thailand	THA								02	DAIRY PRODUCTS,BIRD EGGS	1	No Quantity							106211			0
S3	2000	2000	2000	2	0	2	Export	392	Japan	JPN	826	United Kingdom	GBR								02	DAIRY PRODUCTS,BIRD EGGS	1	No Quantity							15226			0
S3	2000	2000	2000	2	0	2	Export	392	Japan	JPN	842	USA	USA								02	DAIRY PRODUCTS,BIRD EGGS	1	No Quantity							1915842			0
S3	2000	2000	2000	2	0	2	Export	388	Jamaica	JAM	0	World	WLD								03	FISH,CRUSTACEANS,MOLLUSC	1	No Quantity							10169388			0
S3	2000	2000	2000	2	0	2	Export	388	Jamaica	JAM	28	Antigua and Barbuda	ATG								03	FISH,CRUSTACEANS,MOLLUSC	1	No Quantity							2737			0
S3	2000	2000	2000	2	0	2	Export	388	Jamaica	JAM	44	Bahamas	BHS								03	FISH,CRUSTACEANS,MOLLUSC	1	No Quantity							2440			0
S3	2000	2000	2000	2	0	2	Export	388	Jamaica	JAM	56	Belgium	BEL								03	FISH,CRUSTACEANS,MOLLUSC	1	No Quantity							554231			0
S3	2000	2000	2000	2	0	2	Export	388	Jamaica	JAM	60	Bermuda	BMU								03	FISH,CRUSTACEANS,MOLLUSC	1	No Quantity							7922			0
S3	2000	2000	2000	2	0	2	Export	388	Jamaica	JAM	84	Belize	BLZ								03	FISH,CRUSTACEANS,MOLLUSC	1	No Quantity							563			0
S3	2000	2000	2000	2	0	2	Export	388	Jamaica	JAM	92	Br. Virgin Isds	VGB								03	FISH,CRUSTACEANS,MOLLUSC	1	No Quantity							593			0
S3	2000	2000	2000	2	0	2	Export	388	Jamaica	JAM	124	Canada	CAN								03	FISH,CRUSTACEANS,MOLLUSC	1	No Quantity							860825			0
S3	2000	2000	2000	2	0	2	Export	388	Jamaica	JAM	136	Cayman Isds	CYM								03	FISH,CRUSTACEANS,MOLLUSC	1	No Quantity							22520			0
S3	2000	2000	2000	2	0	2	Export	388	Jamaica	JAM	192	Cuba	CUB								03	FISH,CRUSTACEANS,MOLLUSC	1	No Quantity							3876			0
S3	2000	2000	2000	2	0	2	Export	388	Jamaica	JAM	212	Dominica	DMA								03	FISH,CRUSTACEANS,MOLLUSC	1	No Quantity							88			0
S3	2000	2000	2000	2	0	2	Export	388	Jamaica	JAM	251	France	FRA								03	FISH,CRUSTACEANS,MOLLUSC	1	No Quantity							1303			0
S3	2000	2000	2000	2	0	2	Export	388	Jamaica	JAM	276	Germany	DEU								03	FISH,CRUSTACEANS,MOLLUSC	1	No Quantity							264171			0
S3	2000	2000	2000	2	0	2	Export	388	Jamaica	JAM	340	Honduras	HND								03	FISH,CRUSTACEANS,MOLLUSC	1	No Quantity							116162			0
S3	2000	2000	2000	2	0	2	Export	388	Jamaica	JAM	530	Neth. Antilles	ANT								03	FISH,CRUSTACEANS,MOLLUSC	1	No Quantity							54807			0
S3	2000	2000	2000	2	0	2	Export	388	Jamaica	JAM	562	Niger	NER								03	FISH,CRUSTACEANS,MOLLUSC	1	No Quantity							8229			0
S3	2000	2000	2000	2	0	2	Export	388	Jamaica	JAM	659	Saint Kitts and Nevis	KNA								03	FISH,CRUSTACEANS,MOLLUSC	1	No Quantity							5247			0
S3	2000	2000	2000	2	0	2	Export	388	Jamaica	JAM	724	Spain	ESP								03	FISH,CRUSTACEANS,MOLLUSC	1	No Quantity							413			0
S3	2000	2000	2000	2	0	2	Export	388	Jamaica	JAM	740	Suriname	SUR								03	FISH,CRUSTACEANS,MOLLUSC	1	No Quantity							198182			0
S3	2000	2000	2000	2	0	2	Export	388	Jamaica	JAM	780	Trinidad and Tobago	TTO								03	FISH,CRUSTACEANS,MOLLUSC	1	No Quantity							21263			0
S3	2000	2000	2000	2	0	2	Export	388	Jamaica	JAM	796	Turks and Caicos Isds	TCA								03	FISH,CRUSTACEANS,MOLLUSC	1	No Quantity							2715			0
S3	2000	2000	2000	2	0	2	Export	388	Jamaica	JAM	826	United Kingdom	GBR								03	FISH,CRUSTACEANS,MOLLUSC	1	No Quantity							472301			0
S3	2000	2000	2000	2	0	2	Export	388	Jamaica	JAM	842	USA	USA								03	FISH,CRUSTACEANS,MOLLUSC	1	No Quantity							7568800			0
S3	2000	2000	2000	2	0	2	Export	392	Japan	JPN	0	World	WLD								03	FISH,CRUSTACEANS,MOLLUSC	1	No Quantity							785952816			0
S3	2000	2000	2000	2	0	2	Export	392	Japan	JPN	16	American Samoa	ASM								03	FISH,CRUSTACEANS,MOLLUSC	1	No Quantity							1300972			0
S3	2000	2000	2000	2	0	2	Export	392	Japan	JPN	32	Argentina	ARG								03	FISH,CRUSTACEANS,MOLLUSC	1	No Quantity							2561			0
S3	2000	2000	2000	2	0	2	Export	392	Japan	JPN	36	Australia	AUS								03	FISH,CRUSTACEANS,MOLLUSC	1	No Quantity							12060154			0
S3	2000	2000	2000	2	0	2	Export	392	Japan	JPN	40	Austria	AUT								03	FISH,CRUSTACEANS,MOLLUSC	1	No Quantity							20376			0
S3	2000	2000	2000	2	0	2	Export	392	Japan	JPN	44	Bahamas	BHS								03	FISH,CRUSTACEANS,MOLLUSC	1	No Quantity							1435474			0
S3	2000	2000	2000	2	0	2	Export	392	Japan	JPN	48	Bahrain	BHR								03	FISH,CRUSTACEANS,MOLLUSC	1	No Quantity							382601			0
S3	2000	2000	2000	2	0	2	Export	392	Japan	JPN	52	Barbados	BRB								03	FISH,CRUSTACEANS,MOLLUSC	1	No Quantity							4404282			0
S3	2000	2000	2000	2	0	2	Export	392	Japan	JPN	56	Belgium	BEL								03	FISH,CRUSTACEANS,MOLLUSC	1	No Quantity							594727			0
S3	2000	2000	2000	2	0	2	Export	392	Japan	JPN	64	Bhutan	BTN								03	FISH,CRUSTACEANS,MOLLUSC	1	No Quantity							330548			0
S3	2000	2000	2000	2	0	2	Export	392	Japan	JPN	76	Brazil	BRA								03	FISH,CRUSTACEANS,MOLLUSC	1	No Quantity							4872616			0
S3	2000	2000	2000	2	0	2	Export	392	Japan	JPN	84	Belize	BLZ								03	FISH,CRUSTACEANS,MOLLUSC	1	No Quantity							15282			0
S3	2000	2000	2000	2	0	2	Export	392	Japan	JPN	90	Solomon Isds	SLB								03	FISH,CRUSTACEANS,MOLLUSC	1	No Quantity							304475			0
S3	2000	2000	2000	2	0	2	Export	392	Japan	JPN	96	Brunei Darussalam	BRN								03	FISH,CRUSTACEANS,MOLLUSC	1	No Quantity							7887			0
S3	2000	2000	2000	2	0	2	Export	392	Japan	JPN	100	Bulgaria	BGR								03	FISH,CRUSTACEANS,MOLLUSC	1	No Quantity							26843			0
S3	2000	2000	2000	2	0	2	Export	392	Japan	JPN	104	Myanmar	MMR								03	FISH,CRUSTACEANS,MOLLUSC	1	No Quantity							18167			0
S3	2000	2000	2000	2	0	2	Export	392	Japan	JPN	116	Cambodia	KHM								03	FISH,CRUSTACEANS,MOLLUSC	1	No Quantity							1568704			0
S3	2000	2000	2000	2	0	2	Export	392	Japan	JPN	120	Cameroon	CMR								03	FISH,CRUSTACEANS,MOLLUSC	1	No Quantity							36307			0
S3	2000	2000	2000	2	0	2	Export	392	Japan	JPN	124	Canada	CAN								03	FISH,CRUSTACEANS,MOLLUSC	1	No Quantity							12137991			0
S3	2000	2000	2000	2	0	2	Export	392	Japan	JPN	140	Central African Rep.	CAF								03	FISH,CRUSTACEANS,MOLLUSC	1	No Quantity							248442			0
S3	2000	2000	2000	2	0	2	Export	392	Japan	JPN	144	Sri Lanka	LKA								03	FISH,CRUSTACEANS,MOLLUSC	1	No Quantity							101238			0
S3	2000	2000	2000	2	0	2	Export	392	Japan	JPN	152	Chile	CHL								03	FISH,CRUSTACEANS,MOLLUSC	1	No Quantity							159294			0
S3	2000	2000	2000	2	0	2	Export	392	Japan	JPN	156	China	CHN								03	FISH,CRUSTACEANS,MOLLUSC	1	No Quantity							54634985			0
S3	2000	2000	2000	2	0	2	Export	392	Japan	JPN	178	Congo	COG								03	FISH,CRUSTACEANS,MOLLUSC	1	No Quantity							369796			0
S3	2000	2000	2000	2	0	2	Export	392	Japan	JPN	184	Cook Isds	COK								03	FISH,CRUSTACEANS,MOLLUSC	1	No Quantity							69107			0
S3	2000	2000	2000	2	0	2	Export	392	Japan	JPN	196	Cyprus	CYP								03	FISH,CRUSTACEANS,MOLLUSC	1	No Quantity							675756			0
S3	2000	2000	2000	2	0	2	Export	392	Japan	JPN	204	Benin	BEN								03	FISH,CRUSTACEANS,MOLLUSC	1	No Quantity							836497			0
S3	2000	2000	2000	2	0	2	Export	392	Japan	JPN	208	Denmark	DNK								03	FISH,CRUSTACEANS,MOLLUSC	1	No Quantity							4454			0
S3	2000	2000	2000	2	0	2	Export	392	Japan	JPN	218	Ecuador	ECU								03	FISH,CRUSTACEANS,MOLLUSC	1	No Quantity							334890			0
S3	2000	2000	2000	2	0	2	Export	392	Japan	JPN	226	Equatorial Guinea	GNQ								03	FISH,CRUSTACEANS,MOLLUSC	1	No Quantity							22268			0
S3	2000	2000	2000	2	0	2	Export	392	Japan	JPN	242	Fiji	FJI								03	FISH,CRUSTACEANS,MOLLUSC	1	No Quantity							1516215			0
S3	2000	2000	2000	2	0	2	Export	392	Japan	JPN	251	France	FRA								03	FISH,CRUSTACEANS,MOLLUSC	1	No Quantity							3304014			0
S3	2000	2000	2000	2	0	2	Export	392	Japan	JPN	258	French Polynesia	PYF								03	FISH,CRUSTACEANS,MOLLUSC	1	No Quantity							750356			0
S3	2000	2000	2000	2	0	2	Export	392	Japan	JPN	270	Gambia	GMB								03	FISH,CRUSTACEANS,MOLLUSC	1	No Quantity							368599			0
S3	2000	2000	2000	2	0	2	Export	392	Japan	JPN	276	Germany	DEU								03	FISH,CRUSTACEANS,MOLLUSC	1	No Quantity							2048581			0
S3	2000	2000	2000	2	0	2	Export	392	Japan	JPN	296	Kiribati	KIR								03	FISH,CRUSTACEANS,MOLLUSC	1	No Quantity							24681			0
S3	2000	2000	2000	2	0	2	Export	392	Japan	JPN	300	Greece	GRC								03	FISH,CRUSTACEANS,MOLLUSC	1	No Quantity							101600			0
S3	2000	2000	2000	2	0	2	Export	392	Japan	JPN	308	Grenada	GRD								03	FISH,CRUSTACEANS,MOLLUSC	1	No Quantity							47942			0
S3	2000	2000	2000	2	0	2	Export	392	Japan	JPN	316	Guam	GUM								03	FISH,CRUSTACEANS,MOLLUSC	1	No Quantity							37676894			0
S3	2000	2000	2000	2	0	2	Export	392	Japan	JPN	332	Haiti	HTI								03	FISH,CRUSTACEANS,MOLLUSC	1	No Quantity							855528			0
S3	2000	2000	2000	2	0	2	Export	392	Japan	JPN	344	China, Hong Kong SAR	HKG								03	FISH,CRUSTACEANS,MOLLUSC	1	No Quantity							191214110			0
S3	2000	2000	2000	2	0	2	Export	392	Japan	JPN	352	Iceland	ISL								03	FISH,CRUSTACEANS,MOLLUSC	1	No Quantity							530102			0
S3	2000	2000	2000	2	0	2	Export	392	Japan	JPN	360	Indonesia	IDN								03	FISH,CRUSTACEANS,MOLLUSC	1	No Quantity							3250152			0
S3	2000	2000	2000	2	0	2	Export	392	Japan	JPN	372	Ireland	IRL								03	FISH,CRUSTACEANS,MOLLUSC	1	No Quantity							720896			0
S3	2000	2000	2000	2	0	2	Export	392	Japan	JPN	376	Israel	ISR								03	FISH,CRUSTACEANS,MOLLUSC	1	No Quantity							1902			0
S3	2000	2000	2000	2	0	2	Export	392	Japan	JPN	381	Italy	ITA								03	FISH,CRUSTACEANS,MOLLUSC	1	No Quantity							807446			0
S3	2000	2000	2000	2	0	2	Export	392	Japan	JPN	384	Côte d'Ivoire	CIV								03	FISH,CRUSTACEANS,MOLLUSC	1	No Quantity							333025			0
S3	2000	2000	2000	2	0	2	Export	392	Japan	JPN	408	Dem. People's Rep. of Korea	PRK								03	FISH,CRUSTACEANS,MOLLUSC	1	No Quantity							540957			0
S3	2000	2000	2000	2	0	2	Export	392	Japan	JPN	410	Rep. of Korea	KOR								03	FISH,CRUSTACEANS,MOLLUSC	1	No Quantity							124352849			0
S3	2000	2000	2000	2	0	2	Export	392	Japan	JPN	414	Kuwait	KWT								03	FISH,CRUSTACEANS,MOLLUSC	1	No Quantity							101043			0
S3	2000	2000	2000	2	0	2	Export	392	Japan	JPN	422	Lebanon	LBN								03	FISH,CRUSTACEANS,MOLLUSC	1	No Quantity							378249			0
S3	2000	2000	2000	2	0	2	Export	392	Japan	JPN	454	Malawi	MWI								03	FISH,CRUSTACEANS,MOLLUSC	1	No Quantity							71194			0
S3	2000	2000	2000	2	0	2	Export	392	Japan	JPN	458	Malaysia	MYS								03	FISH,CRUSTACEANS,MOLLUSC	1	No Quantity							3438089			0
S3	2000	2000	2000	2	0	2	Export	392	Japan	JPN	480	Mauritius	MUS								03	FISH,CRUSTACEANS,MOLLUSC	1	No Quantity							365333			0
S3	2000	2000	2000	2	0	2	Export	392	Japan	JPN	490	Other Asia, nes									03	FISH,CRUSTACEANS,MOLLUSC	1	No Quantity							53023015			0
S3	2000	2000	2000	2	0	2	Export	392	Japan	JPN	516	Namibia	NAM								03	FISH,CRUSTACEANS,MOLLUSC	1	No Quantity							11144			0
S3	2000	2000	2000	2	0	2	Export	392	Japan	JPN	527	Oceania, nes									03	FISH,CRUSTACEANS,MOLLUSC	1	No Quantity							10531			0
S3	2000	2000	2000	2	0	2	Export	392	Japan	JPN	528	Netherlands	NLD								03	FISH,CRUSTACEANS,MOLLUSC	1	No Quantity							3742202			0
S3	2000	2000	2000	2	0	2	Export	392	Japan	JPN	530	Neth. Antilles	ANT								03	FISH,CRUSTACEANS,MOLLUSC	1	No Quantity							1683109			0
S3	2000	2000	2000	2	0	2	Export	392	Japan	JPN	540	New Caledonia	NCL								03	FISH,CRUSTACEANS,MOLLUSC	1	No Quantity							246985			0
S3	2000	2000	2000	2	0	2	Export	392	Japan	JPN	554	New Zealand	NZL								03	FISH,CRUSTACEANS,MOLLUSC	1	No Quantity							22592382			0
S3	2000	2000	2000	2	0	2	Export	392	Japan	JPN	562	Niger	NER								03	FISH,CRUSTACEANS,MOLLUSC	1	No Quantity							144912			0
S3	2000	2000	2000	2	0	2	Export	392	Japan	JPN	579	Norway	NOR								03	FISH,CRUSTACEANS,MOLLUSC	1	No Quantity							674234			0
S3	2000	2000	2000	2	0	2	Export	392	Japan	JPN	580	N. Mariana Isds	MNP								03	FISH,CRUSTACEANS,MOLLUSC	1	No Quantity							418564			0
S3	2000	2000	2000	2	0	2	Export	392	Japan	JPN	583	FS Micronesia	FSM								03	FISH,CRUSTACEANS,MOLLUSC	1	No Quantity							872647			0
S3	2000	2000	2000	2	0	2	Export	392	Japan	JPN	584	Marshall Isds	MHL								03	FISH,CRUSTACEANS,MOLLUSC	1	No Quantity							3526			0
S3	2000	2000	2000	2	0	2	Export	392	Japan	JPN	585	Palau	PLW								03	FISH,CRUSTACEANS,MOLLUSC	1	No Quantity							106601			0
S3	2000	2000	2000	2	0	2	Export	392	Japan	JPN	591	Panama	PAN								03	FISH,CRUSTACEANS,MOLLUSC	1	No Quantity							117921			0
S3	2000	2000	2000	2	0	2	Export	392	Japan	JPN	598	Papua New Guinea	PNG								03	FISH,CRUSTACEANS,MOLLUSC	1	No Quantity							10819			0
S3	2000	2000	2000	2	0	2	Export	392	Japan	JPN	604	Peru	PER								03	FISH,CRUSTACEANS,MOLLUSC	1	No Quantity							298574			0
S3	2000	2000	2000	2	0	2	Export	392	Japan	JPN	608	Philippines	PHL								03	FISH,CRUSTACEANS,MOLLUSC	1	No Quantity							2051986			0
S3	2000	2000	2000	2	0	2	Export	392	Japan	JPN	620	Portugal	PRT								03	FISH,CRUSTACEANS,MOLLUSC	1	No Quantity							310729			0
S3	2000	2000	2000	2	0	2	Export	392	Japan	JPN	626	Timor-Leste	TLS								03	FISH,CRUSTACEANS,MOLLUSC	1	No Quantity							1016594			0
S3	2000	2000	2000	2	0	2	Export	392	Japan	JPN	643	Russian Federation	RUS								03	FISH,CRUSTACEANS,MOLLUSC	1	No Quantity							6973342			0
S3	2000	2000	2000	2	0	2	Export	392	Japan	JPN	666	Saint Pierre and Miquelon	SPM								03	FISH,CRUSTACEANS,MOLLUSC	1	No Quantity							5468586			0
S3	2000	2000	2000	2	0	2	Export	392	Japan	JPN	678	Sao Tome and Principe	STP								03	FISH,CRUSTACEANS,MOLLUSC	1	No Quantity							147455			0
S3	2000	2000	2000	2	0	2	Export	392	Japan	JPN	682	Saudi Arabia	SAU								03	FISH,CRUSTACEANS,MOLLUSC	1	No Quantity							4247920			0
S3	2000	2000	2000	2	0	2	Export	392	Japan	JPN	686	Senegal	SEN								03	FISH,CRUSTACEANS,MOLLUSC	1	No Quantity							279479			0
S3	2000	2000	2000	2	0	2	Export	392	Japan	JPN	690	Seychelles	SYC								03	FISH,CRUSTACEANS,MOLLUSC	1	No Quantity							307296			0
S3	2000	2000	2000	2	0	2	Export	392	Japan	JPN	699	India	IND								03	FISH,CRUSTACEANS,MOLLUSC	1	No Quantity							47321			0
S3	2000	2000	2000	2	0	2	Export	392	Japan	JPN	702	Singapore	SGP								03	FISH,CRUSTACEANS,MOLLUSC	1	No Quantity							17123508			0
S3	2000	2000	2000	2	0	2	Export	392	Japan	JPN	704	Viet Nam	VNM								03	FISH,CRUSTACEANS,MOLLUSC	1	No Quantity							476546			0
S3	2000	2000	2000	2	0	2	Export	392	Japan	JPN	710	South Africa	ZAF								03	FISH,CRUSTACEANS,MOLLUSC	1	No Quantity							5181731			0
S3	2000	2000	2000	2	0	2	Export	392	Japan	JPN	724	Spain	ESP								03	FISH,CRUSTACEANS,MOLLUSC	1	No Quantity							14589140			0
S3	2000	2000	2000	2	0	2	Export	392	Japan	JPN	757	Switzerland	CHE								03	FISH,CRUSTACEANS,MOLLUSC	1	No Quantity							366938			0
S3	2000	2000	2000	2	0	2	Export	392	Japan	JPN	764	Thailand	THA								03	FISH,CRUSTACEANS,MOLLUSC	1	No Quantity							31761185			0
S3	2000	2000	2000	2	0	2	Export	392	Japan	JPN	776	Tonga	TON								03	FISH,CRUSTACEANS,MOLLUSC	1	No Quantity							32085			0
S3	2000	2000	2000	2	0	2	Export	392	Japan	JPN	780	Trinidad and Tobago	TTO								03	FISH,CRUSTACEANS,MOLLUSC	1	No Quantity							544743			0
S3	2000	2000	2000	2	0	2	Export	392	Japan	JPN	784	United Arab Emirates	ARE								03	FISH,CRUSTACEANS,MOLLUSC	1	No Quantity							266869			0
S3	2000	2000	2000	2	0	2	Export	392	Japan	JPN	788	Tunisia	TUN								03	FISH,CRUSTACEANS,MOLLUSC	1	No Quantity							181832			0
S3	2000	2000	2000	2	0	2	Export	392	Japan	JPN	792	Turkey	TUR								03	FISH,CRUSTACEANS,MOLLUSC	1	No Quantity							39443			0
S3	2000	2000	2000	2	0	2	Export	392	Japan	JPN	826	United Kingdom	GBR								03	FISH,CRUSTACEANS,MOLLUSC	1	No Quantity							3073618			0
S3	2000	2000	2000	2	0	2	Export	392	Japan	JPN	842	USA	USA								03	FISH,CRUSTACEANS,MOLLUSC	1	No Quantity							136045043			0
S3	2000	2000	2000	2	0	2	Export	392	Japan	JPN	858	Uruguay	URY								03	FISH,CRUSTACEANS,MOLLUSC	1	No Quantity							393976			0
S3	2000	2000	2000	2	0	2	Export	392	Japan	JPN	887	Yemen	YEM								03	FISH,CRUSTACEANS,MOLLUSC	1	No Quantity							1281645			0
S3	2000	2000	2000	2	0	2	Export	392	Japan	JPN	899	Areas, nes									03	FISH,CRUSTACEANS,MOLLUSC	1	No Quantity							10188			0
S3	2000	2000	2000	2	0	2	Export	388	Jamaica	JAM	0	World	WLD								04	CEREALS,CEREAL PREPRTNS.	1	No Quantity							6590975			0
S3	2000	2000	2000	2	0	2	Export	388	Jamaica	JAM	28	Antigua and Barbuda	ATG								04	CEREALS,CEREAL PREPRTNS.	1	No Quantity							77522			0
S3	2000	2000	2000	2	0	2	Export	388	Jamaica	JAM	44	Bahamas	BHS								04	CEREALS,CEREAL PREPRTNS.	1	No Quantity							6216			0
S3	2000	2000	2000	2	0	2	Export	388	Jamaica	JAM	52	Barbados	BRB								04	CEREALS,CEREAL PREPRTNS.	1	No Quantity							302358			0
S3	2000	2000	2000	2	0	2	Export	388	Jamaica	JAM	60	Bermuda	BMU								04	CEREALS,CEREAL PREPRTNS.	1	No Quantity							8146			0
S3	2000	2000	2000	2	0	2	Export	388	Jamaica	JAM	84	Belize	BLZ								04	CEREALS,CEREAL PREPRTNS.	1	No Quantity							24883			0
S3	2000	2000	2000	2	0	2	Export	388	Jamaica	JAM	92	Br. Virgin Isds	VGB								04	CEREALS,CEREAL PREPRTNS.	1	No Quantity							4456			0
S3	2000	2000	2000	2	0	2	Export	388	Jamaica	JAM	124	Canada	CAN								04	CEREALS,CEREAL PREPRTNS.	1	No Quantity							855738			0
S3	2000	2000	2000	2	0	2	Export	388	Jamaica	JAM	136	Cayman Isds	CYM								04	CEREALS,CEREAL PREPRTNS.	1	No Quantity							186808			0
S3	2000	2000	2000	2	0	2	Export	388	Jamaica	JAM	170	Colombia	COL								04	CEREALS,CEREAL PREPRTNS.	1	No Quantity							31714			0
S3	2000	2000	2000	2	0	2	Export	388	Jamaica	JAM	192	Cuba	CUB								04	CEREALS,CEREAL PREPRTNS.	1	No Quantity							15726			0
S3	2000	2000	2000	2	0	2	Export	388	Jamaica	JAM	212	Dominica	DMA								04	CEREALS,CEREAL PREPRTNS.	1	No Quantity							50482			0
S3	2000	2000	2000	2	0	2	Export	388	Jamaica	JAM	288	Ghana	GHA								04	CEREALS,CEREAL PREPRTNS.	1	No Quantity							22857			0
S3	2000	2000	2000	2	0	2	Export	388	Jamaica	JAM	308	Grenada	GRD								04	CEREALS,CEREAL PREPRTNS.	1	No Quantity							52064			0
S3	2000	2000	2000	2	0	2	Export	388	Jamaica	JAM	328	Guyana	GUY								04	CEREALS,CEREAL PREPRTNS.	1	No Quantity							362703			0
S3	2000	2000	2000	2	0	2	Export	388	Jamaica	JAM	332	Haiti	HTI								04	CEREALS,CEREAL PREPRTNS.	1	No Quantity							8437			0
S3	2000	2000	2000	2	0	2	Export	388	Jamaica	JAM	500	Montserrat	MSR								04	CEREALS,CEREAL PREPRTNS.	1	No Quantity							2026			0
S3	2000	2000	2000	2	0	2	Export	388	Jamaica	JAM	530	Neth. Antilles	ANT								04	CEREALS,CEREAL PREPRTNS.	1	No Quantity							7294			0
S3	2000	2000	2000	2	0	2	Export	388	Jamaica	JAM	659	Saint Kitts and Nevis	KNA								04	CEREALS,CEREAL PREPRTNS.	1	No Quantity							19610			0
S3	2000	2000	2000	2	0	2	Export	388	Jamaica	JAM	662	Saint Lucia	LCA								04	CEREALS,CEREAL PREPRTNS.	1	No Quantity							13263			0
S3	2000	2000	2000	2	0	2	Export	388	Jamaica	JAM	670	Saint Vincent and the Grenadines	VCT								04	CEREALS,CEREAL PREPRTNS.	1	No Quantity							45277			0
S3	2000	2000	2000	2	0	2	Export	388	Jamaica	JAM	702	Singapore	SGP								04	CEREALS,CEREAL PREPRTNS.	1	No Quantity							192135			0
S3	2000	2000	2000	2	0	2	Export	388	Jamaica	JAM	780	Trinidad and Tobago	TTO								04	CEREALS,CEREAL PREPRTNS.	1	No Quantity							445419			0
S3	2000	2000	2000	2	0	2	Export	388	Jamaica	JAM	796	Turks and Caicos Isds	TCA								04	CEREALS,CEREAL PREPRTNS.	1	No Quantity							7397			0
S3	2000	2000	2000	2	0	2	Export	388	Jamaica	JAM	826	United Kingdom	GBR								04	CEREALS,CEREAL PREPRTNS.	1	No Quantity							419298			0
S3	2000	2000	2000	2	0	2	Export	388	Jamaica	JAM	842	USA	USA								04	CEREALS,CEREAL PREPRTNS.	1	No Quantity							3429149			0
S3	2000	2000	2000	2	0	2	Export	392	Japan	JPN	0	World	WLD								04	CEREALS,CEREAL PREPRTNS.	1	No Quantity							216576888			0
S3	2000	2000	2000	2	0	2	Export	392	Japan	JPN	16	American Samoa	ASM								04	CEREALS,CEREAL PREPRTNS.	1	No Quantity							3247			0
S3	2000	2000	2000	2	0	2	Export	392	Japan	JPN	24	Angola	AGO								04	CEREALS,CEREAL PREPRTNS.	1	No Quantity							177137			0
S3	2000	2000	2000	2	0	2	Export	392	Japan	JPN	32	Argentina	ARG								04	CEREALS,CEREAL PREPRTNS.	1	No Quantity							39369			0
S3	2000	2000	2000	2	0	2	Export	392	Japan	JPN	36	Australia	AUS								04	CEREALS,CEREAL PREPRTNS.	1	No Quantity							1290432			0
S3	2000	2000	2000	2	0	2	Export	392	Japan	JPN	40	Austria	AUT								04	CEREALS,CEREAL PREPRTNS.	1	No Quantity							2051			0
S3	2000	2000	2000	2	0	2	Export	392	Japan	JPN	48	Bahrain	BHR								04	CEREALS,CEREAL PREPRTNS.	1	No Quantity							91793			0
S3	2000	2000	2000	2	0	2	Export	392	Japan	JPN	56	Belgium	BEL								04	CEREALS,CEREAL PREPRTNS.	1	No Quantity							222954			0
S3	2000	2000	2000	2	0	2	Export	392	Japan	JPN	76	Brazil	BRA								04	CEREALS,CEREAL PREPRTNS.	1	No Quantity							569545			0
S3	2000	2000	2000	2	0	2	Export	392	Japan	JPN	104	Myanmar	MMR								04	CEREALS,CEREAL PREPRTNS.	1	No Quantity							167552			0
S3	2000	2000	2000	2	0	2	Export	392	Japan	JPN	116	Cambodia	KHM								04	CEREALS,CEREAL PREPRTNS.	1	No Quantity							185005			0
S3	2000	2000	2000	2	0	2	Export	392	Japan	JPN	124	Canada	CAN								04	CEREALS,CEREAL PREPRTNS.	1	No Quantity							2587256			0
S3	2000	2000	2000	2	0	2	Export	392	Japan	JPN	132	Cabo Verde	CPV								04	CEREALS,CEREAL PREPRTNS.	1	No Quantity							303390			0
S3	2000	2000	2000	2	0	2	Export	392	Japan	JPN	148	Chad	TCD								04	CEREALS,CEREAL PREPRTNS.	1	No Quantity							86402			0
S3	2000	2000	2000	2	0	2	Export	392	Japan	JPN	156	China	CHN								04	CEREALS,CEREAL PREPRTNS.	1	No Quantity							2400609			0
S3	2000	2000	2000	2	0	2	Export	392	Japan	JPN	170	Colombia	COL								04	CEREALS,CEREAL PREPRTNS.	1	No Quantity							236222			0
S3	2000	2000	2000	2	0	2	Export	392	Japan	JPN	204	Benin	BEN								04	CEREALS,CEREAL PREPRTNS.	1	No Quantity							230006			0
S3	2000	2000	2000	2	0	2	Export	392	Japan	JPN	208	Denmark	DNK								04	CEREALS,CEREAL PREPRTNS.	1	No Quantity							18613			0
S3	2000	2000	2000	2	0	2	Export	392	Japan	JPN	226	Equatorial Guinea	GNQ								04	CEREALS,CEREAL PREPRTNS.	1	No Quantity							276408			0
S3	2000	2000	2000	2	0	2	Export	392	Japan	JPN	246	Finland	FIN								04	CEREALS,CEREAL PREPRTNS.	1	No Quantity							7720			0
S3	2000	2000	2000	2	0	2	Export	392	Japan	JPN	251	France	FRA								04	CEREALS,CEREAL PREPRTNS.	1	No Quantity							477140			0
S3	2000	2000	2000	2	0	2	Export	392	Japan	JPN	258	French Polynesia	PYF								04	CEREALS,CEREAL PREPRTNS.	1	No Quantity							2644			0
S3	2000	2000	2000	2	0	2	Export	392	Japan	JPN	262	Djibouti	DJI								04	CEREALS,CEREAL PREPRTNS.	1	No Quantity							236677			0
S3	2000	2000	2000	2	0	2	Export	392	Japan	JPN	270	Gambia	GMB								04	CEREALS,CEREAL PREPRTNS.	1	No Quantity							63938			0
S3	2000	2000	2000	2	0	2	Export	392	Japan	JPN	276	Germany	DEU								04	CEREALS,CEREAL PREPRTNS.	1	No Quantity							1204549			0
S3	2000	2000	2000	2	0	2	Export	392	Japan	JPN	288	Ghana	GHA								04	CEREALS,CEREAL PREPRTNS.	1	No Quantity							643328			0
S3	2000	2000	2000	2	0	2	Export	392	Japan	JPN	296	Kiribati	KIR								04	CEREALS,CEREAL PREPRTNS.	1	No Quantity							3507			0
S3	2000	2000	2000	2	0	2	Export	392	Japan	JPN	300	Greece	GRC								04	CEREALS,CEREAL PREPRTNS.	1	No Quantity							124731			0
S3	2000	2000	2000	2	0	2	Export	392	Japan	JPN	316	Guam	GUM								04	CEREALS,CEREAL PREPRTNS.	1	No Quantity							1589748			0
S3	2000	2000	2000	2	0	2	Export	392	Japan	JPN	324	Guinea	GIN								04	CEREALS,CEREAL PREPRTNS.	1	No Quantity							91848			0
S3	2000	2000	2000	2	0	2	Export	392	Japan	JPN	344	China, Hong Kong SAR	HKG								04	CEREALS,CEREAL PREPRTNS.	1	No Quantity							73949843			0
S3	2000	2000	2000	2	0	2	Export	392	Japan	JPN	360	Indonesia	IDN								04	CEREALS,CEREAL PREPRTNS.	1	No Quantity							1496359			0
S3	2000	2000	2000	2	0	2	Export	392	Japan	JPN	372	Ireland	IRL								04	CEREALS,CEREAL PREPRTNS.	1	No Quantity							59132			0
S3	2000	2000	2000	2	0	2	Export	392	Japan	JPN	376	Israel	ISR								04	CEREALS,CEREAL PREPRTNS.	1	No Quantity							905845			0
S3	2000	2000	2000	2	0	2	Export	392	Japan	JPN	381	Italy	ITA								04	CEREALS,CEREAL PREPRTNS.	1	No Quantity							38664			0
S3	2000	2000	2000	2	0	2	Export	392	Japan	JPN	384	Côte d'Ivoire	CIV								04	CEREALS,CEREAL PREPRTNS.	1	No Quantity							696633			0
S3	2000	2000	2000	2	0	2	Export	392	Japan	JPN	400	Jordan	JOR								04	CEREALS,CEREAL PREPRTNS.	1	No Quantity							444089			0
S3	2000	2000	2000	2	0	2	Export	392	Japan	JPN	408	Dem. People's Rep. of Korea	PRK								04	CEREALS,CEREAL PREPRTNS.	1	No Quantity							1807645			0
S3	2000	2000	2000	2	0	2	Export	392	Japan	JPN	410	Rep. of Korea	KOR								04	CEREALS,CEREAL PREPRTNS.	1	No Quantity							1587512			0
S3	2000	2000	2000	2	0	2	Export	392	Japan	JPN	414	Kuwait	KWT								04	CEREALS,CEREAL PREPRTNS.	1	No Quantity							14400			0
S3	2000	2000	2000	2	0	2	Export	392	Japan	JPN	422	Lebanon	LBN								04	CEREALS,CEREAL PREPRTNS.	1	No Quantity							167162			0
S3	2000	2000	2000	2	0	2	Export	392	Japan	JPN	446	China, Macao SAR	MAC								04	CEREALS,CEREAL PREPRTNS.	1	No Quantity							49445			0
S3	2000	2000	2000	2	0	2	Export	392	Japan	JPN	450	Madagascar	MDG								04	CEREALS,CEREAL PREPRTNS.	1	No Quantity							439840			0
S3	2000	2000	2000	2	0	2	Export	392	Japan	JPN	454	Malawi	MWI								04	CEREALS,CEREAL PREPRTNS.	1	No Quantity							311360			0
S3	2000	2000	2000	2	0	2	Export	392	Japan	JPN	458	Malaysia	MYS								04	CEREALS,CEREAL PREPRTNS.	1	No Quantity							1888368			0
S3	2000	2000	2000	2	0	2	Export	392	Japan	JPN	462	Maldives	MDV								04	CEREALS,CEREAL PREPRTNS.	1	No Quantity							432668			0
S3	2000	2000	2000	2	0	2	Export	392	Japan	JPN	466	Mali	MLI								04	CEREALS,CEREAL PREPRTNS.	1	No Quantity							2023			0
S3	2000	2000	2000	2	0	2	Export	392	Japan	JPN	478	Mauritania	MRT								04	CEREALS,CEREAL PREPRTNS.	1	No Quantity							59782			0
S3	2000	2000	2000	2	0	2	Export	392	Japan	JPN	484	Mexico	MEX								04	CEREALS,CEREAL PREPRTNS.	1	No Quantity							13435			0
S3	2000	2000	2000	2	0	2	Export	392	Japan	JPN	490	Other Asia, nes									04	CEREALS,CEREAL PREPRTNS.	1	No Quantity							28544575			0
S3	2000	2000	2000	2	0	2	Export	392	Japan	JPN	496	Mongolia	MNG								04	CEREALS,CEREAL PREPRTNS.	1	No Quantity							1934501			0
S3	2000	2000	2000	2	0	2	Export	392	Japan	JPN	508	Mozambique	MOZ								04	CEREALS,CEREAL PREPRTNS.	1	No Quantity							155211			0
S3	2000	2000	2000	2	0	2	Export	392	Japan	JPN	512	Oman	OMN								04	CEREALS,CEREAL PREPRTNS.	1	No Quantity							95086			0
S3	2000	2000	2000	2	0	2	Export	392	Japan	JPN	528	Netherlands	NLD								04	CEREALS,CEREAL PREPRTNS.	1	No Quantity							3935706			0
S3	2000	2000	2000	2	0	2	Export	392	Japan	JPN	540	New Caledonia	NCL								04	CEREALS,CEREAL PREPRTNS.	1	No Quantity							5456			0
S3	2000	2000	2000	2	0	2	Export	392	Japan	JPN	554	New Zealand	NZL								04	CEREALS,CEREAL PREPRTNS.	1	No Quantity							1756697			0
S3	2000	2000	2000	2	0	2	Export	392	Japan	JPN	562	Niger	NER								04	CEREALS,CEREAL PREPRTNS.	1	No Quantity							624140			0
S3	2000	2000	2000	2	0	2	Export	392	Japan	JPN	566	Nigeria	NGA								04	CEREALS,CEREAL PREPRTNS.	1	No Quantity							24226			0
S3	2000	2000	2000	2	0	2	Export	392	Japan	JPN	580	N. Mariana Isds	MNP								04	CEREALS,CEREAL PREPRTNS.	1	No Quantity							672072			0
S3	2000	2000	2000	2	0	2	Export	392	Japan	JPN	583	FS Micronesia	FSM								04	CEREALS,CEREAL PREPRTNS.	1	No Quantity							87098			0
S3	2000	2000	2000	2	0	2	Export	392	Japan	JPN	584	Marshall Isds	MHL								04	CEREALS,CEREAL PREPRTNS.	1	No Quantity							103363			0
S3	2000	2000	2000	2	0	2	Export	392	Japan	JPN	585	Palau	PLW								04	CEREALS,CEREAL PREPRTNS.	1	No Quantity							222629			0
S3	2000	2000	2000	2	0	2	Export	392	Japan	JPN	600	Paraguay	PRY								04	CEREALS,CEREAL PREPRTNS.	1	No Quantity							5511			0
S3	2000	2000	2000	2	0	2	Export	392	Japan	JPN	608	Philippines	PHL								04	CEREALS,CEREAL PREPRTNS.	1	No Quantity							798947			0
S3	2000	2000	2000	2	0	2	Export	392	Japan	JPN	643	Russian Federation	RUS								04	CEREALS,CEREAL PREPRTNS.	1	No Quantity							20431			0
S3	2000	2000	2000	2	0	2	Export	392	Japan	JPN	678	Sao Tome and Principe	STP								04	CEREALS,CEREAL PREPRTNS.	1	No Quantity							305886			0
S3	2000	2000	2000	2	0	2	Export	392	Japan	JPN	682	Saudi Arabia	SAU								04	CEREALS,CEREAL PREPRTNS.	1	No Quantity							3715461			0
S3	2000	2000	2000	2	0	2	Export	392	Japan	JPN	686	Senegal	SEN								04	CEREALS,CEREAL PREPRTNS.	1	No Quantity							1409484			0
S3	2000	2000	2000	2	0	2	Export	392	Japan	JPN	694	Sierra Leone	SLE								04	CEREALS,CEREAL PREPRTNS.	1	No Quantity							702256			0
S3	2000	2000	2000	2	0	2	Export	392	Japan	JPN	699	India	IND								04	CEREALS,CEREAL PREPRTNS.	1	No Quantity							37430			0
S3	2000	2000	2000	2	0	2	Export	392	Japan	JPN	702	Singapore	SGP								04	CEREALS,CEREAL PREPRTNS.	1	No Quantity							13912549			0
S3	2000	2000	2000	2	0	2	Export	392	Japan	JPN	704	Viet Nam	VNM								04	CEREALS,CEREAL PREPRTNS.	1	No Quantity							10410188			0
S3	2000	2000	2000	2	0	2	Export	392	Japan	JPN	710	South Africa	ZAF								04	CEREALS,CEREAL PREPRTNS.	1	No Quantity							20450			0
S3	2000	2000	2000	2	0	2	Export	392	Japan	JPN	724	Spain	ESP								04	CEREALS,CEREAL PREPRTNS.	1	No Quantity							675570			0
S3	2000	2000	2000	2	0	2	Export	392	Japan	JPN	752	Sweden	SWE								04	CEREALS,CEREAL PREPRTNS.	1	No Quantity							126995			0
S3	2000	2000	2000	2	0	2	Export	392	Japan	JPN	757	Switzerland	CHE								04	CEREALS,CEREAL PREPRTNS.	1	No Quantity							119684			0
S3	2000	2000	2000	2	0	2	Export	392	Japan	JPN	760	Syria	SYR								04	CEREALS,CEREAL PREPRTNS.	1	No Quantity							240778			0
S3	2000	2000	2000	2	0	2	Export	392	Japan	JPN	764	Thailand	THA								04	CEREALS,CEREAL PREPRTNS.	1	No Quantity							6549304			0
S3	2000	2000	2000	2	0	2	Export	392	Japan	JPN	776	Tonga	TON								04	CEREALS,CEREAL PREPRTNS.	1	No Quantity							2784			0
S3	2000	2000	2000	2	0	2	Export	392	Japan	JPN	784	United Arab Emirates	ARE								04	CEREALS,CEREAL PREPRTNS.	1	No Quantity							117513			0
S3	2000	2000	2000	2	0	2	Export	392	Japan	JPN	792	Turkey	TUR								04	CEREALS,CEREAL PREPRTNS.	1	No Quantity							11969			0
S3	2000	2000	2000	2	0	2	Export	392	Japan	JPN	800	Uganda	UGA								04	CEREALS,CEREAL PREPRTNS.	1	No Quantity							3878			0
S3	2000	2000	2000	2	0	2	Export	392	Japan	JPN	826	United Kingdom	GBR								04	CEREALS,CEREAL PREPRTNS.	1	No Quantity							1740691			0
S3	2000	2000	2000	2	0	2	Export	392	Japan	JPN	834	United Rep. of Tanzania	TZA								04	CEREALS,CEREAL PREPRTNS.	1	No Quantity							843048			0
S3	2000	2000	2000	2	0	2	Export	392	Japan	JPN	842	USA	USA								04	CEREALS,CEREAL PREPRTNS.	1	No Quantity							38381154			0
S3	2000	2000	2000	2	0	2	Export	392	Japan	JPN	862	Venezuela	VEN								04	CEREALS,CEREAL PREPRTNS.	1	No Quantity							566139			0
S3	2000	2000	2000	2	0	2	Export	388	Jamaica	JAM	0	World	WLD								05	VEGETABLES AND FRUIT	1	No Quantity							58154194			0
S3	2000	2000	2000	2	0	2	Export	388	Jamaica	JAM	28	Antigua and Barbuda	ATG								05	VEGETABLES AND FRUIT	1	No Quantity							48154			0
S3	2000	2000	2000	2	0	2	Export	388	Jamaica	JAM	44	Bahamas	BHS								05	VEGETABLES AND FRUIT	1	No Quantity							55523			0
S3	2000	2000	2000	2	0	2	Export	388	Jamaica	JAM	52	Barbados	BRB								05	VEGETABLES AND FRUIT	1	No Quantity							786688			0
S3	2000	2000	2000	2	0	2	Export	388	Jamaica	JAM	60	Bermuda	BMU								05	VEGETABLES AND FRUIT	1	No Quantity							74583			0
S3	2000	2000	2000	2	0	2	Export	388	Jamaica	JAM	84	Belize	BLZ								05	VEGETABLES AND FRUIT	1	No Quantity							13749			0
S3	2000	2000	2000	2	0	2	Export	388	Jamaica	JAM	92	Br. Virgin Isds	VGB								05	VEGETABLES AND FRUIT	1	No Quantity							7909			0
S3	2000	2000	2000	2	0	2	Export	388	Jamaica	JAM	124	Canada	CAN								05	VEGETABLES AND FRUIT	1	No Quantity							8162874			0
S3	2000	2000	2000	2	0	2	Export	388	Jamaica	JAM	136	Cayman Isds	CYM								05	VEGETABLES AND FRUIT	1	No Quantity							788703			0
S3	2000	2000	2000	2	0	2	Export	388	Jamaica	JAM	192	Cuba	CUB								05	VEGETABLES AND FRUIT	1	No Quantity							28565			0
S3	2000	2000	2000	2	0	2	Export	388	Jamaica	JAM	212	Dominica	DMA								05	VEGETABLES AND FRUIT	1	No Quantity							1754			0
S3	2000	2000	2000	2	0	2	Export	388	Jamaica	JAM	251	France	FRA								05	VEGETABLES AND FRUIT	1	No Quantity							39099			0
S3	2000	2000	2000	2	0	2	Export	388	Jamaica	JAM	276	Germany	DEU								05	VEGETABLES AND FRUIT	1	No Quantity							15129			0
S3	2000	2000	2000	2	0	2	Export	388	Jamaica	JAM	308	Grenada	GRD								05	VEGETABLES AND FRUIT	1	No Quantity							4885			0
S3	2000	2000	2000	2	0	2	Export	388	Jamaica	JAM	328	Guyana	GUY								05	VEGETABLES AND FRUIT	1	No Quantity							21699			0
S3	2000	2000	2000	2	0	2	Export	388	Jamaica	JAM	332	Haiti	HTI								05	VEGETABLES AND FRUIT	1	No Quantity							1920			0
S3	2000	2000	2000	2	0	2	Export	388	Jamaica	JAM	340	Honduras	HND								05	VEGETABLES AND FRUIT	1	No Quantity							21450			0
S3	2000	2000	2000	2	0	2	Export	388	Jamaica	JAM	392	Japan	JPN								05	VEGETABLES AND FRUIT	1	No Quantity							7057			0
S3	2000	2000	2000	2	0	2	Export	388	Jamaica	JAM	528	Netherlands	NLD								05	VEGETABLES AND FRUIT	1	No Quantity							349550			0
S3	2000	2000	2000	2	0	2	Export	388	Jamaica	JAM	530	Neth. Antilles	ANT								05	VEGETABLES AND FRUIT	1	No Quantity							62753			0
S3	2000	2000	2000	2	0	2	Export	388	Jamaica	JAM	533	Aruba	ABW								05	VEGETABLES AND FRUIT	1	No Quantity							34965			0
S3	2000	2000	2000	2	0	2	Export	388	Jamaica	JAM	591	Panama	PAN								05	VEGETABLES AND FRUIT	1	No Quantity							12526			0
S3	2000	2000	2000	2	0	2	Export	388	Jamaica	JAM	643	Russian Federation	RUS								05	VEGETABLES AND FRUIT	1	No Quantity							12850			0
S3	2000	2000	2000	2	0	2	Export	388	Jamaica	JAM	659	Saint Kitts and Nevis	KNA								05	VEGETABLES AND FRUIT	1	No Quantity							5532			0
S3	2000	2000	2000	2	0	2	Export	388	Jamaica	JAM	662	Saint Lucia	LCA								05	VEGETABLES AND FRUIT	1	No Quantity							21280			0
S3	2000	2000	2000	2	0	2	Export	388	Jamaica	JAM	670	Saint Vincent and the Grenadines	VCT								05	VEGETABLES AND FRUIT	1	No Quantity							14069			0
S3	2000	2000	2000	2	0	2	Export	388	Jamaica	JAM	780	Trinidad and Tobago	TTO								05	VEGETABLES AND FRUIT	1	No Quantity							101037			0
S3	2000	2000	2000	2	0	2	Export	388	Jamaica	JAM	796	Turks and Caicos Isds	TCA								05	VEGETABLES AND FRUIT	1	No Quantity							13754			0
S3	2000	2000	2000	2	0	2	Export	388	Jamaica	JAM	826	United Kingdom	GBR								05	VEGETABLES AND FRUIT	1	No Quantity							29561575			0
S3	2000	2000	2000	2	0	2	Export	388	Jamaica	JAM	842	USA	USA								05	VEGETABLES AND FRUIT	1	No Quantity							17884562			0
S3	2000	2000	2000	2	0	2	Export	392	Japan	JPN	0	World	WLD								05	VEGETABLES AND FRUIT	1	No Quantity							80919483			0
S3	2000	2000	2000	2	0	2	Export	392	Japan	JPN	12	Algeria	DZA								05	VEGETABLES AND FRUIT	1	No Quantity							4584			0
S3	2000	2000	2000	2	0	2	Export	392	Japan	JPN	32	Argentina	ARG								05	VEGETABLES AND FRUIT	1	No Quantity							12443			0
S3	2000	2000	2000	2	0	2	Export	392	Japan	JPN	36	Australia	AUS								05	VEGETABLES AND FRUIT	1	No Quantity							674550			0
S3	2000	2000	2000	2	0	2	Export	392	Japan	JPN	40	Austria	AUT								05	VEGETABLES AND FRUIT	1	No Quantity							80473			0
S3	2000	2000	2000	2	0	2	Export	392	Japan	JPN	48	Bahrain	BHR								05	VEGETABLES AND FRUIT	1	No Quantity							2700			0
S3	2000	2000	2000	2	0	2	Export	392	Japan	JPN	56	Belgium	BEL								05	VEGETABLES AND FRUIT	1	No Quantity							187575			0
S3	2000	2000	2000	2	0	2	Export	392	Japan	JPN	76	Brazil	BRA								05	VEGETABLES AND FRUIT	1	No Quantity							129380			0
S3	2000	2000	2000	2	0	2	Export	392	Japan	JPN	124	Canada	CAN								05	VEGETABLES AND FRUIT	1	No Quantity							4506837			0
S3	2000	2000	2000	2	0	2	Export	392	Japan	JPN	144	Sri Lanka	LKA								05	VEGETABLES AND FRUIT	1	No Quantity							2116			0
S3	2000	2000	2000	2	0	2	Export	392	Japan	JPN	156	China	CHN								05	VEGETABLES AND FRUIT	1	No Quantity							1680139			0
S3	2000	2000	2000	2	0	2	Export	392	Japan	JPN	208	Denmark	DNK								05	VEGETABLES AND FRUIT	1	No Quantity							38719			0
S3	2000	2000	2000	2	0	2	Export	392	Japan	JPN	246	Finland	FIN								05	VEGETABLES AND FRUIT	1	No Quantity							2412			0
S3	2000	2000	2000	2	0	2	Export	392	Japan	JPN	251	France	FRA								05	VEGETABLES AND FRUIT	1	No Quantity							329063			0
S3	2000	2000	2000	2	0	2	Export	392	Japan	JPN	258	French Polynesia	PYF								05	VEGETABLES AND FRUIT	1	No Quantity							143576			0
S3	2000	2000	2000	2	0	2	Export	392	Japan	JPN	276	Germany	DEU								05	VEGETABLES AND FRUIT	1	No Quantity							1061975			0
S3	2000	2000	2000	2	0	2	Export	392	Japan	JPN	300	Greece	GRC								05	VEGETABLES AND FRUIT	1	No Quantity							9316			0
S3	2000	2000	2000	2	0	2	Export	392	Japan	JPN	316	Guam	GUM								05	VEGETABLES AND FRUIT	1	No Quantity							1052623			0
S3	2000	2000	2000	2	0	2	Export	392	Japan	JPN	344	China, Hong Kong SAR	HKG								05	VEGETABLES AND FRUIT	1	No Quantity							14660733			0
S3	2000	2000	2000	2	0	2	Export	392	Japan	JPN	360	Indonesia	IDN								05	VEGETABLES AND FRUIT	1	No Quantity							783935			0
S3	2000	2000	2000	2	0	2	Export	392	Japan	JPN	372	Ireland	IRL								05	VEGETABLES AND FRUIT	1	No Quantity							44314			0
S3	2000	2000	2000	2	0	2	Export	392	Japan	JPN	376	Israel	ISR								05	VEGETABLES AND FRUIT	1	No Quantity							135374			0
S3	2000	2000	2000	2	0	2	Export	392	Japan	JPN	381	Italy	ITA								05	VEGETABLES AND FRUIT	1	No Quantity							234858			0
S3	2000	2000	2000	2	0	2	Export	392	Japan	JPN	408	Dem. People's Rep. of Korea	PRK								05	VEGETABLES AND FRUIT	1	No Quantity							395674			0
S3	2000	2000	2000	2	0	2	Export	392	Japan	JPN	410	Rep. of Korea	KOR								05	VEGETABLES AND FRUIT	1	No Quantity							8389452			0
S3	2000	2000	2000	2	0	2	Export	392	Japan	JPN	414	Kuwait	KWT								05	VEGETABLES AND FRUIT	1	No Quantity							205696			0
S3	2000	2000	2000	2	0	2	Export	392	Japan	JPN	422	Lebanon	LBN								05	VEGETABLES AND FRUIT	1	No Quantity							26796			0
S3	2000	2000	2000	2	0	2	Export	392	Japan	JPN	458	Malaysia	MYS								05	VEGETABLES AND FRUIT	1	No Quantity							578935			0
S3	2000	2000	2000	2	0	2	Export	392	Japan	JPN	490	Other Asia, nes									05	VEGETABLES AND FRUIT	1	No Quantity							17139282			0
S3	2000	2000	2000	2	0	2	Export	392	Japan	JPN	528	Netherlands	NLD								05	VEGETABLES AND FRUIT	1	No Quantity							1521495			0
S3	2000	2000	2000	2	0	2	Export	392	Japan	JPN	540	New Caledonia	NCL								05	VEGETABLES AND FRUIT	1	No Quantity							10271			0
S3	2000	2000	2000	2	0	2	Export	392	Japan	JPN	554	New Zealand	NZL								05	VEGETABLES AND FRUIT	1	No Quantity							453804			0
S3	2000	2000	2000	2	0	2	Export	392	Japan	JPN	566	Nigeria	NGA								05	VEGETABLES AND FRUIT	1	No Quantity							2450			0
S3	2000	2000	2000	2	0	2	Export	392	Japan	JPN	580	N. Mariana Isds	MNP								05	VEGETABLES AND FRUIT	1	No Quantity							302749			0
S3	2000	2000	2000	2	0	2	Export	392	Japan	JPN	583	FS Micronesia	FSM								05	VEGETABLES AND FRUIT	1	No Quantity							142593			0
S3	2000	2000	2000	2	0	2	Export	392	Japan	JPN	584	Marshall Isds	MHL								05	VEGETABLES AND FRUIT	1	No Quantity							69162			0
S3	2000	2000	2000	2	0	2	Export	392	Japan	JPN	585	Palau	PLW								05	VEGETABLES AND FRUIT	1	No Quantity							96840			0
S3	2000	2000	2000	2	0	2	Export	392	Japan	JPN	608	Philippines	PHL								05	VEGETABLES AND FRUIT	1	No Quantity							270590			0
S3	2000	2000	2000	2	0	2	Export	392	Japan	JPN	616	Poland	POL								05	VEGETABLES AND FRUIT	1	No Quantity							8536			0
S3	2000	2000	2000	2	0	2	Export	392	Japan	JPN	643	Russian Federation	RUS								05	VEGETABLES AND FRUIT	1	No Quantity							289203			0
S3	2000	2000	2000	2	0	2	Export	392	Japan	JPN	682	Saudi Arabia	SAU								05	VEGETABLES AND FRUIT	1	No Quantity							78830			0
S3	2000	2000	2000	2	0	2	Export	392	Japan	JPN	699	India	IND								05	VEGETABLES AND FRUIT	1	No Quantity							13454			0
S3	2000	2000	2000	2	0	2	Export	392	Japan	JPN	702	Singapore	SGP								05	VEGETABLES AND FRUIT	1	No Quantity							2207884			0
S3	2000	2000	2000	2	0	2	Export	392	Japan	JPN	704	Viet Nam	VNM								05	VEGETABLES AND FRUIT	1	No Quantity							291587			0
S3	2000	2000	2000	2	0	2	Export	392	Japan	JPN	710	South Africa	ZAF								05	VEGETABLES AND FRUIT	1	No Quantity							70860			0
S3	2000	2000	2000	2	0	2	Export	392	Japan	JPN	724	Spain	ESP								05	VEGETABLES AND FRUIT	1	No Quantity							87469			0
S3	2000	2000	2000	2	0	2	Export	392	Japan	JPN	752	Sweden	SWE								05	VEGETABLES AND FRUIT	1	No Quantity							124741			0
S3	2000	2000	2000	2	0	2	Export	392	Japan	JPN	757	Switzerland	CHE								05	VEGETABLES AND FRUIT	1	No Quantity							70999			0
S3	2000	2000	2000	2	0	2	Export	392	Japan	JPN	764	Thailand	THA								05	VEGETABLES AND FRUIT	1	No Quantity							1765762			0
S3	2000	2000	2000	2	0	2	Export	392	Japan	JPN	784	United Arab Emirates	ARE								05	VEGETABLES AND FRUIT	1	No Quantity							138928			0
S3	2000	2000	2000	2	0	2	Export	392	Japan	JPN	792	Turkey	TUR								05	VEGETABLES AND FRUIT	1	No Quantity							2681			0
S3	2000	2000	2000	2	0	2	Export	392	Japan	JPN	826	United Kingdom	GBR								05	VEGETABLES AND FRUIT	1	No Quantity							929960			0
S3	2000	2000	2000	2	0	2	Export	392	Japan	JPN	842	USA	USA								05	VEGETABLES AND FRUIT	1	No Quantity							19455103			0
S3	2000	2000	2000	2	0	2	Export	388	Jamaica	JAM	0	World	WLD								06	SUGAR,SUGR.PREPTNS,HONEY	1	No Quantity							83516283			0
S3	2000	2000	2000	2	0	2	Export	388	Jamaica	JAM	28	Antigua and Barbuda	ATG								06	SUGAR,SUGR.PREPTNS,HONEY	1	No Quantity							1311			0
S3	2000	2000	2000	2	0	2	Export	388	Jamaica	JAM	44	Bahamas	BHS								06	SUGAR,SUGR.PREPTNS,HONEY	1	No Quantity							4123			0
S3	2000	2000	2000	2	0	2	Export	388	Jamaica	JAM	52	Barbados	BRB								06	SUGAR,SUGR.PREPTNS,HONEY	1	No Quantity							7901			0
S3	2000	2000	2000	2	0	2	Export	388	Jamaica	JAM	60	Bermuda	BMU								06	SUGAR,SUGR.PREPTNS,HONEY	1	No Quantity							167			0
S3	2000	2000	2000	2	0	2	Export	388	Jamaica	JAM	92	Br. Virgin Isds	VGB								06	SUGAR,SUGR.PREPTNS,HONEY	1	No Quantity							1104			0
S3	2000	2000	2000	2	0	2	Export	388	Jamaica	JAM	124	Canada	CAN								06	SUGAR,SUGR.PREPTNS,HONEY	1	No Quantity							2941			0
S3	2000	2000	2000	2	0	2	Export	388	Jamaica	JAM	136	Cayman Isds	CYM								06	SUGAR,SUGR.PREPTNS,HONEY	1	No Quantity							28524			0
S3	2000	2000	2000	2	0	2	Export	388	Jamaica	JAM	214	Dominican Rep.	DOM								06	SUGAR,SUGR.PREPTNS,HONEY	1	No Quantity							10982			0
S3	2000	2000	2000	2	0	2	Export	388	Jamaica	JAM	528	Netherlands	NLD								06	SUGAR,SUGR.PREPTNS,HONEY	1	No Quantity							767			0
S3	2000	2000	2000	2	0	2	Export	388	Jamaica	JAM	620	Portugal	PRT								06	SUGAR,SUGR.PREPTNS,HONEY	1	No Quantity							12598895			0
S3	2000	2000	2000	2	0	2	Export	388	Jamaica	JAM	780	Trinidad and Tobago	TTO								06	SUGAR,SUGR.PREPTNS,HONEY	1	No Quantity							3810			0
S3	2000	2000	2000	2	0	2	Export	388	Jamaica	JAM	826	United Kingdom	GBR								06	SUGAR,SUGR.PREPTNS,HONEY	1	No Quantity							70713269			0
S3	2000	2000	2000	2	0	2	Export	388	Jamaica	JAM	842	USA	USA								06	SUGAR,SUGR.PREPTNS,HONEY	1	No Quantity							142489			0
S3	2000	2000	2000	2	0	2	Export	392	Japan	JPN	0	World	WLD								06	SUGAR,SUGR.PREPTNS,HONEY	1	No Quantity							58999220			0
S3	2000	2000	2000	2	0	2	Export	392	Japan	JPN	4	Afghanistan	AFG								06	SUGAR,SUGR.PREPTNS,HONEY	1	No Quantity							9752			0
S3	2000	2000	2000	2	0	2	Export	392	Japan	JPN	32	Argentina	ARG								06	SUGAR,SUGR.PREPTNS,HONEY	1	No Quantity							10466			0
S3	2000	2000	2000	2	0	2	Export	392	Japan	JPN	36	Australia	AUS								06	SUGAR,SUGR.PREPTNS,HONEY	1	No Quantity							548492			0
S3	2000	2000	2000	2	0	2	Export	392	Japan	JPN	56	Belgium	BEL								06	SUGAR,SUGR.PREPTNS,HONEY	1	No Quantity							5799			0
S3	2000	2000	2000	2	0	2	Export	392	Japan	JPN	76	Brazil	BRA								06	SUGAR,SUGR.PREPTNS,HONEY	1	No Quantity							937504			0
S3	2000	2000	2000	2	0	2	Export	392	Japan	JPN	104	Myanmar	MMR								06	SUGAR,SUGR.PREPTNS,HONEY	1	No Quantity							3489			0
S3	2000	2000	2000	2	0	2	Export	392	Japan	JPN	124	Canada	CAN								06	SUGAR,SUGR.PREPTNS,HONEY	1	No Quantity							1736275			0
S3	2000	2000	2000	2	0	2	Export	392	Japan	JPN	156	China	CHN								06	SUGAR,SUGR.PREPTNS,HONEY	1	No Quantity							2183853			0
S3	2000	2000	2000	2	0	2	Export	392	Japan	JPN	208	Denmark	DNK								06	SUGAR,SUGR.PREPTNS,HONEY	1	No Quantity							2570			0
S3	2000	2000	2000	2	0	2	Export	392	Japan	JPN	251	France	FRA								06	SUGAR,SUGR.PREPTNS,HONEY	1	No Quantity							55050			0
S3	2000	2000	2000	2	0	2	Export	392	Japan	JPN	276	Germany	DEU								06	SUGAR,SUGR.PREPTNS,HONEY	1	No Quantity							145812			0
S3	2000	2000	2000	2	0	2	Export	392	Japan	JPN	316	Guam	GUM								06	SUGAR,SUGR.PREPTNS,HONEY	1	No Quantity							132089			0
S3	2000	2000	2000	2	0	2	Export	392	Japan	JPN	344	China, Hong Kong SAR	HKG								06	SUGAR,SUGR.PREPTNS,HONEY	1	No Quantity							14480507			0
S3	2000	2000	2000	2	0	2	Export	392	Japan	JPN	360	Indonesia	IDN								06	SUGAR,SUGR.PREPTNS,HONEY	1	No Quantity							730397			0
S3	2000	2000	2000	2	0	2	Export	392	Japan	JPN	364	Iran	IRN								06	SUGAR,SUGR.PREPTNS,HONEY	1	No Quantity							62612			0
S3	2000	2000	2000	2	0	2	Export	392	Japan	JPN	372	Ireland	IRL								06	SUGAR,SUGR.PREPTNS,HONEY	1	No Quantity							212274			0
S3	2000	2000	2000	2	0	2	Export	392	Japan	JPN	381	Italy	ITA								06	SUGAR,SUGR.PREPTNS,HONEY	1	No Quantity							61721			0
S3	2000	2000	2000	2	0	2	Export	392	Japan	JPN	400	Jordan	JOR								06	SUGAR,SUGR.PREPTNS,HONEY	1	No Quantity							102992			0
S3	2000	2000	2000	2	0	2	Export	392	Japan	JPN	408	Dem. People's Rep. of Korea	PRK								06	SUGAR,SUGR.PREPTNS,HONEY	1	No Quantity							44398			0
S3	2000	2000	2000	2	0	2	Export	392	Japan	JPN	410	Rep. of Korea	KOR								06	SUGAR,SUGR.PREPTNS,HONEY	1	No Quantity							5922520			0
S3	2000	2000	2000	2	0	2	Export	392	Japan	JPN	414	Kuwait	KWT								06	SUGAR,SUGR.PREPTNS,HONEY	1	No Quantity							193587			0
S3	2000	2000	2000	2	0	2	Export	392	Japan	JPN	458	Malaysia	MYS								06	SUGAR,SUGR.PREPTNS,HONEY	1	No Quantity							278718			0
S3	2000	2000	2000	2	0	2	Export	392	Japan	JPN	484	Mexico	MEX								06	SUGAR,SUGR.PREPTNS,HONEY	1	No Quantity							9529			0
S3	2000	2000	2000	2	0	2	Export	392	Japan	JPN	490	Other Asia, nes									06	SUGAR,SUGR.PREPTNS,HONEY	1	No Quantity							12198144			0
S3	2000	2000	2000	2	0	2	Export	392	Japan	JPN	528	Netherlands	NLD								06	SUGAR,SUGR.PREPTNS,HONEY	1	No Quantity							76001			0
S3	2000	2000	2000	2	0	2	Export	392	Japan	JPN	554	New Zealand	NZL								06	SUGAR,SUGR.PREPTNS,HONEY	1	No Quantity							464818			0
S3	2000	2000	2000	2	0	2	Export	392	Japan	JPN	580	N. Mariana Isds	MNP								06	SUGAR,SUGR.PREPTNS,HONEY	1	No Quantity							42013			0
S3	2000	2000	2000	2	0	2	Export	392	Japan	JPN	584	Marshall Isds	MHL								06	SUGAR,SUGR.PREPTNS,HONEY	1	No Quantity							5539			0
S3	2000	2000	2000	2	0	2	Export	392	Japan	JPN	585	Palau	PLW								06	SUGAR,SUGR.PREPTNS,HONEY	1	No Quantity							11867			0
S3	2000	2000	2000	2	0	2	Export	392	Japan	JPN	586	Pakistan	PAK								06	SUGAR,SUGR.PREPTNS,HONEY	1	No Quantity							93528			0
S3	2000	2000	2000	2	0	2	Export	392	Japan	JPN	600	Paraguay	PRY								06	SUGAR,SUGR.PREPTNS,HONEY	1	No Quantity							5855			0
S3	2000	2000	2000	2	0	2	Export	392	Japan	JPN	608	Philippines	PHL								06	SUGAR,SUGR.PREPTNS,HONEY	1	No Quantity							264726			0
S3	2000	2000	2000	2	0	2	Export	392	Japan	JPN	620	Portugal	PRT								06	SUGAR,SUGR.PREPTNS,HONEY	1	No Quantity							881239			0
S3	2000	2000	2000	2	0	2	Export	392	Japan	JPN	643	Russian Federation	RUS								06	SUGAR,SUGR.PREPTNS,HONEY	1	No Quantity							21341			0
S3	2000	2000	2000	2	0	2	Export	392	Japan	JPN	682	Saudi Arabia	SAU								06	SUGAR,SUGR.PREPTNS,HONEY	1	No Quantity							713956			0
S3	2000	2000	2000	2	0	2	Export	392	Japan	JPN	699	India	IND								06	SUGAR,SUGR.PREPTNS,HONEY	1	No Quantity							289045			0
S3	2000	2000	2000	2	0	2	Export	392	Japan	JPN	702	Singapore	SGP								06	SUGAR,SUGR.PREPTNS,HONEY	1	No Quantity							3494771			0
S3	2000	2000	2000	2	0	2	Export	392	Japan	JPN	704	Viet Nam	VNM								06	SUGAR,SUGR.PREPTNS,HONEY	1	No Quantity							164277			0
S3	2000	2000	2000	2	0	2	Export	392	Japan	JPN	724	Spain	ESP								06	SUGAR,SUGR.PREPTNS,HONEY	1	No Quantity							10012			0
S3	2000	2000	2000	2	0	2	Export	392	Japan	JPN	736	Fmr Sudan	SDN								06	SUGAR,SUGR.PREPTNS,HONEY	1	No Quantity							266480			0
S3	2000	2000	2000	2	0	2	Export	392	Japan	JPN	757	Switzerland	CHE								06	SUGAR,SUGR.PREPTNS,HONEY	1	No Quantity							117967			0
S3	2000	2000	2000	2	0	2	Export	392	Japan	JPN	764	Thailand	THA								06	SUGAR,SUGR.PREPTNS,HONEY	1	No Quantity							1019034			0
S3	2000	2000	2000	2	0	2	Export	392	Japan	JPN	784	United Arab Emirates	ARE								06	SUGAR,SUGR.PREPTNS,HONEY	1	No Quantity							491382			0
S3	2000	2000	2000	2	0	2	Export	392	Japan	JPN	826	United Kingdom	GBR								06	SUGAR,SUGR.PREPTNS,HONEY	1	No Quantity							370603			0
S3	2000	2000	2000	2	0	2	Export	392	Japan	JPN	842	USA	USA								06	SUGAR,SUGR.PREPTNS,HONEY	1	No Quantity							10104061			0
S3	2000	2000	2000	2	0	2	Export	392	Japan	JPN	887	Yemen	YEM								06	SUGAR,SUGR.PREPTNS,HONEY	1	No Quantity							22157			0
S3	2000	2000	2000	2	0	2	Export	388	Jamaica	JAM	0	World	WLD								07	COFFEE,TEA,COCOA,SPICES	1	No Quantity							42333924			0
S3	2000	2000	2000	2	0	2	Export	388	Jamaica	JAM	28	Antigua and Barbuda	ATG								07	COFFEE,TEA,COCOA,SPICES	1	No Quantity							47693			0
S3	2000	2000	2000	2	0	2	Export	388	Jamaica	JAM	40	Austria	AUT								07	COFFEE,TEA,COCOA,SPICES	1	No Quantity							2002			0
S3	2000	2000	2000	2	0	2	Export	388	Jamaica	JAM	44	Bahamas	BHS								07	COFFEE,TEA,COCOA,SPICES	1	No Quantity							49935			0
S3	2000	2000	2000	2	0	2	Export	388	Jamaica	JAM	52	Barbados	BRB								07	COFFEE,TEA,COCOA,SPICES	1	No Quantity							332840			0
S3	2000	2000	2000	2	0	2	Export	388	Jamaica	JAM	56	Belgium	BEL								07	COFFEE,TEA,COCOA,SPICES	1	No Quantity							350469			0
S3	2000	2000	2000	2	0	2	Export	388	Jamaica	JAM	60	Bermuda	BMU								07	COFFEE,TEA,COCOA,SPICES	1	No Quantity							697			0
S3	2000	2000	2000	2	0	2	Export	388	Jamaica	JAM	84	Belize	BLZ								07	COFFEE,TEA,COCOA,SPICES	1	No Quantity							180107			0
S3	2000	2000	2000	2	0	2	Export	388	Jamaica	JAM	92	Br. Virgin Isds	VGB								07	COFFEE,TEA,COCOA,SPICES	1	No Quantity							3033			0
S3	2000	2000	2000	2	0	2	Export	388	Jamaica	JAM	124	Canada	CAN								07	COFFEE,TEA,COCOA,SPICES	1	No Quantity							363008			0
S3	2000	2000	2000	2	0	2	Export	388	Jamaica	JAM	136	Cayman Isds	CYM								07	COFFEE,TEA,COCOA,SPICES	1	No Quantity							126039			0
S3	2000	2000	2000	2	0	2	Export	388	Jamaica	JAM	192	Cuba	CUB								07	COFFEE,TEA,COCOA,SPICES	1	No Quantity							2345			0
S3	2000	2000	2000	2	0	2	Export	388	Jamaica	JAM	212	Dominica	DMA								07	COFFEE,TEA,COCOA,SPICES	1	No Quantity							52844			0
S3	2000	2000	2000	2	0	2	Export	388	Jamaica	JAM	246	Finland	FIN								07	COFFEE,TEA,COCOA,SPICES	1	No Quantity							94117			0
S3	2000	2000	2000	2	0	2	Export	388	Jamaica	JAM	251	France	FRA								07	COFFEE,TEA,COCOA,SPICES	1	No Quantity							164846			0
S3	2000	2000	2000	2	0	2	Export	388	Jamaica	JAM	276	Germany	DEU								07	COFFEE,TEA,COCOA,SPICES	1	No Quantity							613700			0
S3	2000	2000	2000	2	0	2	Export	388	Jamaica	JAM	308	Grenada	GRD								07	COFFEE,TEA,COCOA,SPICES	1	No Quantity							115796			0
S3	2000	2000	2000	2	0	2	Export	388	Jamaica	JAM	328	Guyana	GUY								07	COFFEE,TEA,COCOA,SPICES	1	No Quantity							129237			0
S3	2000	2000	2000	2	0	2	Export	388	Jamaica	JAM	381	Italy	ITA								07	COFFEE,TEA,COCOA,SPICES	1	No Quantity							288019			0
S3	2000	2000	2000	2	0	2	Export	388	Jamaica	JAM	392	Japan	JPN								07	COFFEE,TEA,COCOA,SPICES	1	No Quantity							29473378			0
S3	2000	2000	2000	2	0	2	Export	388	Jamaica	JAM	408	Dem. People's Rep. of Korea	PRK								07	COFFEE,TEA,COCOA,SPICES	1	No Quantity							8316			0
S3	2000	2000	2000	2	0	2	Export	388	Jamaica	JAM	410	Rep. of Korea	KOR								07	COFFEE,TEA,COCOA,SPICES	1	No Quantity							53226			0
S3	2000	2000	2000	2	0	2	Export	388	Jamaica	JAM	490	Other Asia, nes									07	COFFEE,TEA,COCOA,SPICES	1	No Quantity							166236			0
S3	2000	2000	2000	2	0	2	Export	388	Jamaica	JAM	500	Montserrat	MSR								07	COFFEE,TEA,COCOA,SPICES	1	No Quantity							1180			0
S3	2000	2000	2000	2	0	2	Export	388	Jamaica	JAM	528	Netherlands	NLD								07	COFFEE,TEA,COCOA,SPICES	1	No Quantity							1083317			0
S3	2000	2000	2000	2	0	2	Export	388	Jamaica	JAM	530	Neth. Antilles	ANT								07	COFFEE,TEA,COCOA,SPICES	1	No Quantity							5650			0
S3	2000	2000	2000	2	0	2	Export	388	Jamaica	JAM	591	Panama	PAN								07	COFFEE,TEA,COCOA,SPICES	1	No Quantity							1140			0
S3	2000	2000	2000	2	0	2	Export	388	Jamaica	JAM	616	Poland	POL								07	COFFEE,TEA,COCOA,SPICES	1	No Quantity							106009			0
S3	2000	2000	2000	2	0	2	Export	388	Jamaica	JAM	659	Saint Kitts and Nevis	KNA								07	COFFEE,TEA,COCOA,SPICES	1	No Quantity							10908			0
S3	2000	2000	2000	2	0	2	Export	388	Jamaica	JAM	660	Anguilla	AIA								07	COFFEE,TEA,COCOA,SPICES	1	No Quantity							472			0
S3	2000	2000	2000	2	0	2	Export	388	Jamaica	JAM	662	Saint Lucia	LCA								07	COFFEE,TEA,COCOA,SPICES	1	No Quantity							182651			0
S3	2000	2000	2000	2	0	2	Export	388	Jamaica	JAM	670	Saint Vincent and the Grenadines	VCT								07	COFFEE,TEA,COCOA,SPICES	1	No Quantity							118946			0
S3	2000	2000	2000	2	0	2	Export	388	Jamaica	JAM	702	Singapore	SGP								07	COFFEE,TEA,COCOA,SPICES	1	No Quantity							6014			0
S3	2000	2000	2000	2	0	2	Export	388	Jamaica	JAM	724	Spain	ESP								07	COFFEE,TEA,COCOA,SPICES	1	No Quantity							88653			0
S3	2000	2000	2000	2	0	2	Export	388	Jamaica	JAM	740	Suriname	SUR								07	COFFEE,TEA,COCOA,SPICES	1	No Quantity							310			0
S3	2000	2000	2000	2	0	2	Export	388	Jamaica	JAM	752	Sweden	SWE								07	COFFEE,TEA,COCOA,SPICES	1	No Quantity							171048			0
S3	2000	2000	2000	2	0	2	Export	388	Jamaica	JAM	757	Switzerland	CHE								07	COFFEE,TEA,COCOA,SPICES	1	No Quantity							85294			0
S3	2000	2000	2000	2	0	2	Export	388	Jamaica	JAM	780	Trinidad and Tobago	TTO								07	COFFEE,TEA,COCOA,SPICES	1	No Quantity							657076			0
S3	2000	2000	2000	2	0	2	Export	388	Jamaica	JAM	796	Turks and Caicos Isds	TCA								07	COFFEE,TEA,COCOA,SPICES	1	No Quantity							828			0
S3	2000	2000	2000	2	0	2	Export	388	Jamaica	JAM	826	United Kingdom	GBR								07	COFFEE,TEA,COCOA,SPICES	1	No Quantity							1795132			0
S3	2000	2000	2000	2	0	2	Export	388	Jamaica	JAM	842	USA	USA								07	COFFEE,TEA,COCOA,SPICES	1	No Quantity							5401416			0
S3	2000	2000	2000	2	0	2	Export	392	Japan	JPN	0	World	WLD								07	COFFEE,TEA,COCOA,SPICES	1	No Quantity							56865212			0
S3	2000	2000	2000	2	0	2	Export	392	Japan	JPN	32	Argentina	ARG								07	COFFEE,TEA,COCOA,SPICES	1	No Quantity							12285			0
S3	2000	2000	2000	2	0	2	Export	392	Japan	JPN	36	Australia	AUS								07	COFFEE,TEA,COCOA,SPICES	1	No Quantity							7013788			0
S3	2000	2000	2000	2	0	2	Export	392	Japan	JPN	40	Austria	AUT								07	COFFEE,TEA,COCOA,SPICES	1	No Quantity							17926			0
S3	2000	2000	2000	2	0	2	Export	392	Japan	JPN	56	Belgium	BEL								07	COFFEE,TEA,COCOA,SPICES	1	No Quantity							94159			0
S3	2000	2000	2000	2	0	2	Export	392	Japan	JPN	76	Brazil	BRA								07	COFFEE,TEA,COCOA,SPICES	1	No Quantity							93138			0
S3	2000	2000	2000	2	0	2	Export	392	Japan	JPN	90	Solomon Isds	SLB								07	COFFEE,TEA,COCOA,SPICES	1	No Quantity							3201			0
S3	2000	2000	2000	2	0	2	Export	392	Japan	JPN	104	Myanmar	MMR								07	COFFEE,TEA,COCOA,SPICES	1	No Quantity							5827			0
S3	2000	2000	2000	2	0	2	Export	392	Japan	JPN	124	Canada	CAN								07	COFFEE,TEA,COCOA,SPICES	1	No Quantity							713696			0
S3	2000	2000	2000	2	0	2	Export	392	Japan	JPN	144	Sri Lanka	LKA								07	COFFEE,TEA,COCOA,SPICES	1	No Quantity							7061			0
S3	2000	2000	2000	2	0	2	Export	392	Japan	JPN	156	China	CHN								07	COFFEE,TEA,COCOA,SPICES	1	No Quantity							980519			0
S3	2000	2000	2000	2	0	2	Export	392	Japan	JPN	188	Costa Rica	CRI								07	COFFEE,TEA,COCOA,SPICES	1	No Quantity							2366			0
S3	2000	2000	2000	2	0	2	Export	392	Japan	JPN	203	Czechia	CZE								07	COFFEE,TEA,COCOA,SPICES	1	No Quantity							10856			0
S3	2000	2000	2000	2	0	2	Export	392	Japan	JPN	208	Denmark	DNK								07	COFFEE,TEA,COCOA,SPICES	1	No Quantity							36094			0
S3	2000	2000	2000	2	0	2	Export	392	Japan	JPN	246	Finland	FIN								07	COFFEE,TEA,COCOA,SPICES	1	No Quantity							2004			0
S3	2000	2000	2000	2	0	2	Export	392	Japan	JPN	251	France	FRA								07	COFFEE,TEA,COCOA,SPICES	1	No Quantity							477539			0
S3	2000	2000	2000	2	0	2	Export	392	Japan	JPN	276	Germany	DEU								07	COFFEE,TEA,COCOA,SPICES	1	No Quantity							1633403			0
S3	2000	2000	2000	2	0	2	Export	392	Japan	JPN	316	Guam	GUM								07	COFFEE,TEA,COCOA,SPICES	1	No Quantity							220143			0
S3	2000	2000	2000	2	0	2	Export	392	Japan	JPN	344	China, Hong Kong SAR	HKG								07	COFFEE,TEA,COCOA,SPICES	1	No Quantity							8645985			0
S3	2000	2000	2000	2	0	2	Export	392	Japan	JPN	360	Indonesia	IDN								07	COFFEE,TEA,COCOA,SPICES	1	No Quantity							178241			0
S3	2000	2000	2000	2	0	2	Export	392	Japan	JPN	372	Ireland	IRL								07	COFFEE,TEA,COCOA,SPICES	1	No Quantity							842668			0
S3	2000	2000	2000	2	0	2	Export	392	Japan	JPN	376	Israel	ISR								07	COFFEE,TEA,COCOA,SPICES	1	No Quantity							45214			0
S3	2000	2000	2000	2	0	2	Export	392	Japan	JPN	381	Italy	ITA								07	COFFEE,TEA,COCOA,SPICES	1	No Quantity							235777			0
S3	2000	2000	2000	2	0	2	Export	392	Japan	JPN	408	Dem. People's Rep. of Korea	PRK								07	COFFEE,TEA,COCOA,SPICES	1	No Quantity							28930			0
S3	2000	2000	2000	2	0	2	Export	392	Japan	JPN	410	Rep. of Korea	KOR								07	COFFEE,TEA,COCOA,SPICES	1	No Quantity							4790714			0
S3	2000	2000	2000	2	0	2	Export	392	Japan	JPN	414	Kuwait	KWT								07	COFFEE,TEA,COCOA,SPICES	1	No Quantity							3646			0
S3	2000	2000	2000	2	0	2	Export	392	Japan	JPN	458	Malaysia	MYS								07	COFFEE,TEA,COCOA,SPICES	1	No Quantity							185998			0
S3	2000	2000	2000	2	0	2	Export	392	Japan	JPN	462	Maldives	MDV								07	COFFEE,TEA,COCOA,SPICES	1	No Quantity							5873			0
S3	2000	2000	2000	2	0	2	Export	392	Japan	JPN	484	Mexico	MEX								07	COFFEE,TEA,COCOA,SPICES	1	No Quantity							3851			0
S3	2000	2000	2000	2	0	2	Export	392	Japan	JPN	490	Other Asia, nes									07	COFFEE,TEA,COCOA,SPICES	1	No Quantity							11246927			0
S3	2000	2000	2000	2	0	2	Export	392	Japan	JPN	508	Mozambique	MOZ								07	COFFEE,TEA,COCOA,SPICES	1	No Quantity							2468			0
S3	2000	2000	2000	2	0	2	Export	392	Japan	JPN	528	Netherlands	NLD								07	COFFEE,TEA,COCOA,SPICES	1	No Quantity							495687			0
S3	2000	2000	2000	2	0	2	Export	392	Japan	JPN	554	New Zealand	NZL								07	COFFEE,TEA,COCOA,SPICES	1	No Quantity							2736334			0
S3	2000	2000	2000	2	0	2	Export	392	Japan	JPN	566	Nigeria	NGA								07	COFFEE,TEA,COCOA,SPICES	1	No Quantity							2969			0
S3	2000	2000	2000	2	0	2	Export	392	Japan	JPN	579	Norway	NOR								07	COFFEE,TEA,COCOA,SPICES	1	No Quantity							6430			0
S3	2000	2000	2000	2	0	2	Export	392	Japan	JPN	580	N. Mariana Isds	MNP								07	COFFEE,TEA,COCOA,SPICES	1	No Quantity							91013			0
S3	2000	2000	2000	2	0	2	Export	392	Japan	JPN	585	Palau	PLW								07	COFFEE,TEA,COCOA,SPICES	1	No Quantity							26676			0
S3	2000	2000	2000	2	0	2	Export	392	Japan	JPN	608	Philippines	PHL								07	COFFEE,TEA,COCOA,SPICES	1	No Quantity							1118018			0
S3	2000	2000	2000	2	0	2	Export	392	Japan	JPN	643	Russian Federation	RUS								07	COFFEE,TEA,COCOA,SPICES	1	No Quantity							239275			0
S3	2000	2000	2000	2	0	2	Export	392	Japan	JPN	702	Singapore	SGP								07	COFFEE,TEA,COCOA,SPICES	1	No Quantity							4374043			0
S3	2000	2000	2000	2	0	2	Export	392	Japan	JPN	704	Viet Nam	VNM								07	COFFEE,TEA,COCOA,SPICES	1	No Quantity							2227			0
S3	2000	2000	2000	2	0	2	Export	392	Japan	JPN	710	South Africa	ZAF								07	COFFEE,TEA,COCOA,SPICES	1	No Quantity							29552			0
S3	2000	2000	2000	2	0	2	Export	392	Japan	JPN	724	Spain	ESP								07	COFFEE,TEA,COCOA,SPICES	1	No Quantity							64820			0
S3	2000	2000	2000	2	0	2	Export	392	Japan	JPN	752	Sweden	SWE								07	COFFEE,TEA,COCOA,SPICES	1	No Quantity							45474			0
S3	2000	2000	2000	2	0	2	Export	392	Japan	JPN	757	Switzerland	CHE								07	COFFEE,TEA,COCOA,SPICES	1	No Quantity							112929			0
S3	2000	2000	2000	2	0	2	Export	392	Japan	JPN	764	Thailand	THA								07	COFFEE,TEA,COCOA,SPICES	1	No Quantity							1058598			0
S3	2000	2000	2000	2	0	2	Export	392	Japan	JPN	784	United Arab Emirates	ARE								07	COFFEE,TEA,COCOA,SPICES	1	No Quantity							27372			0
S3	2000	2000	2000	2	0	2	Export	392	Japan	JPN	818	Egypt	EGY								07	COFFEE,TEA,COCOA,SPICES	1	No Quantity							39953			0
S3	2000	2000	2000	2	0	2	Export	392	Japan	JPN	826	United Kingdom	GBR								07	COFFEE,TEA,COCOA,SPICES	1	No Quantity							461116			0
S3	2000	2000	2000	2	0	2	Export	392	Japan	JPN	842	USA	USA								07	COFFEE,TEA,COCOA,SPICES	1	No Quantity							8392430			0
S3	2000	2000	2000	2	0	2	Export	388	Jamaica	JAM	0	World	WLD								08	ANIMAL FEED STUFF	1	No Quantity							143794			0
S3	2000	2000	2000	2	0	2	Export	388	Jamaica	JAM	484	Mexico	MEX								08	ANIMAL FEED STUFF	1	No Quantity							143660			0
S3	2000	2000	2000	2	0	2	Export	388	Jamaica	JAM	796	Turks and Caicos Isds	TCA								08	ANIMAL FEED STUFF	1	No Quantity							134			0
S3	2000	2000	2000	2	0	2	Export	392	Japan	JPN	0	World	WLD								08	ANIMAL FEED STUFF	1	No Quantity							82307998			0
S3	2000	2000	2000	2	0	2	Export	392	Japan	JPN	32	Argentina	ARG								08	ANIMAL FEED STUFF	1	No Quantity							5920			0
S3	2000	2000	2000	2	0	2	Export	392	Japan	JPN	36	Australia	AUS								08	ANIMAL FEED STUFF	1	No Quantity							2047050			0
S3	2000	2000	2000	2	0	2	Export	392	Japan	JPN	50	Bangladesh	BGD								08	ANIMAL FEED STUFF	1	No Quantity							116037			0
S3	2000	2000	2000	2	0	2	Export	392	Japan	JPN	56	Belgium	BEL								08	ANIMAL FEED STUFF	1	No Quantity							4890180			0
S3	2000	2000	2000	2	0	2	Export	392	Japan	JPN	76	Brazil	BRA								08	ANIMAL FEED STUFF	1	No Quantity							1032869			0
S3	2000	2000	2000	2	0	2	Export	392	Japan	JPN	96	Brunei Darussalam	BRN								08	ANIMAL FEED STUFF	1	No Quantity							77068			0
S3	2000	2000	2000	2	0	2	Export	392	Japan	JPN	124	Canada	CAN								08	ANIMAL FEED STUFF	1	No Quantity							994799			0
S3	2000	2000	2000	2	0	2	Export	392	Japan	JPN	152	Chile	CHL								08	ANIMAL FEED STUFF	1	No Quantity							32846			0
S3	2000	2000	2000	2	0	2	Export	392	Japan	JPN	156	China	CHN								08	ANIMAL FEED STUFF	1	No Quantity							4822883			0
S3	2000	2000	2000	2	0	2	Export	392	Japan	JPN	170	Colombia	COL								08	ANIMAL FEED STUFF	1	No Quantity							111073			0
S3	2000	2000	2000	2	0	2	Export	392	Japan	JPN	196	Cyprus	CYP								08	ANIMAL FEED STUFF	1	No Quantity							7219			0
S3	2000	2000	2000	2	0	2	Export	392	Japan	JPN	208	Denmark	DNK								08	ANIMAL FEED STUFF	1	No Quantity							21795			0
S3	2000	2000	2000	2	0	2	Export	392	Japan	JPN	218	Ecuador	ECU								08	ANIMAL FEED STUFF	1	No Quantity							16312			0
S3	2000	2000	2000	2	0	2	Export	392	Japan	JPN	251	France	FRA								08	ANIMAL FEED STUFF	1	No Quantity							546441			0
S3	2000	2000	2000	2	0	2	Export	392	Japan	JPN	258	French Polynesia	PYF								08	ANIMAL FEED STUFF	1	No Quantity							7710			0
S3	2000	2000	2000	2	0	2	Export	392	Japan	JPN	276	Germany	DEU								08	ANIMAL FEED STUFF	1	No Quantity							1407397			0
S3	2000	2000	2000	2	0	2	Export	392	Japan	JPN	300	Greece	GRC								08	ANIMAL FEED STUFF	1	No Quantity							16442			0
S3	2000	2000	2000	2	0	2	Export	392	Japan	JPN	316	Guam	GUM								08	ANIMAL FEED STUFF	1	No Quantity							2431			0
S3	2000	2000	2000	2	0	2	Export	392	Japan	JPN	344	China, Hong Kong SAR	HKG								08	ANIMAL FEED STUFF	1	No Quantity							5869317			0
S3	2000	2000	2000	2	0	2	Export	392	Japan	JPN	360	Indonesia	IDN								08	ANIMAL FEED STUFF	1	No Quantity							1925167			0
S3	2000	2000	2000	2	0	2	Export	392	Japan	JPN	376	Israel	ISR								08	ANIMAL FEED STUFF	1	No Quantity							8416			0
S3	2000	2000	2000	2	0	2	Export	392	Japan	JPN	381	Italy	ITA								08	ANIMAL FEED STUFF	1	No Quantity							663648			0
S3	2000	2000	2000	2	0	2	Export	392	Japan	JPN	408	Dem. People's Rep. of Korea	PRK								08	ANIMAL FEED STUFF	1	No Quantity							127571			0
S3	2000	2000	2000	2	0	2	Export	392	Japan	JPN	410	Rep. of Korea	KOR								08	ANIMAL FEED STUFF	1	No Quantity							16147666			0
S3	2000	2000	2000	2	0	2	Export	392	Japan	JPN	450	Madagascar	MDG								08	ANIMAL FEED STUFF	1	No Quantity							24764			0
S3	2000	2000	2000	2	0	2	Export	392	Japan	JPN	458	Malaysia	MYS								08	ANIMAL FEED STUFF	1	No Quantity							1676818			0
S3	2000	2000	2000	2	0	2	Export	392	Japan	JPN	480	Mauritius	MUS								08	ANIMAL FEED STUFF	1	No Quantity							9464			0
S3	2000	2000	2000	2	0	2	Export	392	Japan	JPN	484	Mexico	MEX								08	ANIMAL FEED STUFF	1	No Quantity							349495			0
S3	2000	2000	2000	2	0	2	Export	392	Japan	JPN	490	Other Asia, nes									08	ANIMAL FEED STUFF	1	No Quantity							8970131			0
S3	2000	2000	2000	2	0	2	Export	392	Japan	JPN	528	Netherlands	NLD								08	ANIMAL FEED STUFF	1	No Quantity							4012245			0
S3	2000	2000	2000	2	0	2	Export	392	Japan	JPN	554	New Zealand	NZL								08	ANIMAL FEED STUFF	1	No Quantity							5539			0
S3	2000	2000	2000	2	0	2	Export	392	Japan	JPN	608	Philippines	PHL								08	ANIMAL FEED STUFF	1	No Quantity							405417			0
S3	2000	2000	2000	2	0	2	Export	392	Japan	JPN	643	Russian Federation	RUS								08	ANIMAL FEED STUFF	1	No Quantity							123562			0
S3	2000	2000	2000	2	0	2	Export	392	Japan	JPN	699	India	IND								08	ANIMAL FEED STUFF	1	No Quantity							455715			0
S3	2000	2000	2000	2	0	2	Export	392	Japan	JPN	702	Singapore	SGP								08	ANIMAL FEED STUFF	1	No Quantity							1498957			0
S3	2000	2000	2000	2	0	2	Export	392	Japan	JPN	704	Viet Nam	VNM								08	ANIMAL FEED STUFF	1	No Quantity							955903			0
S3	2000	2000	2000	2	0	2	Export	392	Japan	JPN	710	South Africa	ZAF								08	ANIMAL FEED STUFF	1	No Quantity							35908			0
S3	2000	2000	2000	2	0	2	Export	392	Japan	JPN	724	Spain	ESP								08	ANIMAL FEED STUFF	1	No Quantity							8187050			0
S3	2000	2000	2000	2	0	2	Export	392	Japan	JPN	752	Sweden	SWE								08	ANIMAL FEED STUFF	1	No Quantity							158125			0
S3	2000	2000	2000	2	0	2	Export	392	Japan	JPN	757	Switzerland	CHE								08	ANIMAL FEED STUFF	1	No Quantity							24829			0
S3	2000	2000	2000	2	0	2	Export	392	Japan	JPN	764	Thailand	THA								08	ANIMAL FEED STUFF	1	No Quantity							7763818			0
S3	2000	2000	2000	2	0	2	Export	392	Japan	JPN	792	Turkey	TUR								08	ANIMAL FEED STUFF	1	No Quantity							96803			0
S3	2000	2000	2000	2	0	2	Export	392	Japan	JPN	818	Egypt	EGY								08	ANIMAL FEED STUFF	1	No Quantity							16070			0
S3	2000	2000	2000	2	0	2	Export	392	Japan	JPN	826	United Kingdom	GBR								08	ANIMAL FEED STUFF	1	No Quantity							840784			0
S3	2000	2000	2000	2	0	2	Export	392	Japan	JPN	842	USA	USA								08	ANIMAL FEED STUFF	1	No Quantity							5769916			0
S3	2000	2000	2000	2	0	2	Export	392	Japan	JPN	858	Uruguay	URY								08	ANIMAL FEED STUFF	1	No Quantity							28429			0
S3	2000	2000	2000	2	0	2	Export	388	Jamaica	JAM	0	World	WLD								09	MISC.EDIBLE PRODUCTS ETC	1	No Quantity							19816329			0
S3	2000	2000	2000	2	0	2	Export	388	Jamaica	JAM	28	Antigua and Barbuda	ATG								09	MISC.EDIBLE PRODUCTS ETC	1	No Quantity							418352			0
S3	2000	2000	2000	2	0	2	Export	388	Jamaica	JAM	44	Bahamas	BHS								09	MISC.EDIBLE PRODUCTS ETC	1	No Quantity							137652			0
S3	2000	2000	2000	2	0	2	Export	388	Jamaica	JAM	52	Barbados	BRB								09	MISC.EDIBLE PRODUCTS ETC	1	No Quantity							1860107			0
S3	2000	2000	2000	2	0	2	Export	388	Jamaica	JAM	56	Belgium	BEL								09	MISC.EDIBLE PRODUCTS ETC	1	No Quantity							8002			0
S3	2000	2000	2000	2	0	2	Export	388	Jamaica	JAM	60	Bermuda	BMU								09	MISC.EDIBLE PRODUCTS ETC	1	No Quantity							51197			0
S3	2000	2000	2000	2	0	2	Export	388	Jamaica	JAM	84	Belize	BLZ								09	MISC.EDIBLE PRODUCTS ETC	1	No Quantity							397004			0
S3	2000	2000	2000	2	0	2	Export	388	Jamaica	JAM	92	Br. Virgin Isds	VGB								09	MISC.EDIBLE PRODUCTS ETC	1	No Quantity							41578			0
S3	2000	2000	2000	2	0	2	Export	388	Jamaica	JAM	124	Canada	CAN								09	MISC.EDIBLE PRODUCTS ETC	1	No Quantity							1326414			0
S3	2000	2000	2000	2	0	2	Export	388	Jamaica	JAM	136	Cayman Isds	CYM								09	MISC.EDIBLE PRODUCTS ETC	1	No Quantity							569957			0
S3	2000	2000	2000	2	0	2	Export	388	Jamaica	JAM	192	Cuba	CUB								09	MISC.EDIBLE PRODUCTS ETC	1	No Quantity							15349			0
S3	2000	2000	2000	2	0	2	Export	388	Jamaica	JAM	212	Dominica	DMA								09	MISC.EDIBLE PRODUCTS ETC	1	No Quantity							188822			0
S3	2000	2000	2000	2	0	2	Export	388	Jamaica	JAM	214	Dominican Rep.	DOM								09	MISC.EDIBLE PRODUCTS ETC	1	No Quantity							2295			0
S3	2000	2000	2000	2	0	2	Export	388	Jamaica	JAM	251	France	FRA								09	MISC.EDIBLE PRODUCTS ETC	1	No Quantity							47659			0
S3	2000	2000	2000	2	0	2	Export	388	Jamaica	JAM	276	Germany	DEU								09	MISC.EDIBLE PRODUCTS ETC	1	No Quantity							1921			0
S3	2000	2000	2000	2	0	2	Export	388	Jamaica	JAM	308	Grenada	GRD								09	MISC.EDIBLE PRODUCTS ETC	1	No Quantity							248978			0
S3	2000	2000	2000	2	0	2	Export	388	Jamaica	JAM	320	Guatemala	GTM								09	MISC.EDIBLE PRODUCTS ETC	1	No Quantity							1739			0
S3	2000	2000	2000	2	0	2	Export	388	Jamaica	JAM	328	Guyana	GUY								09	MISC.EDIBLE PRODUCTS ETC	1	No Quantity							649593			0
S3	2000	2000	2000	2	0	2	Export	388	Jamaica	JAM	332	Haiti	HTI								09	MISC.EDIBLE PRODUCTS ETC	1	No Quantity							88087			0
S3	2000	2000	2000	2	0	2	Export	388	Jamaica	JAM	392	Japan	JPN								09	MISC.EDIBLE PRODUCTS ETC	1	No Quantity							102728			0
S3	2000	2000	2000	2	0	2	Export	388	Jamaica	JAM	500	Montserrat	MSR								09	MISC.EDIBLE PRODUCTS ETC	1	No Quantity							2800			0
S3	2000	2000	2000	2	0	2	Export	388	Jamaica	JAM	528	Netherlands	NLD								09	MISC.EDIBLE PRODUCTS ETC	1	No Quantity							10973			0
S3	2000	2000	2000	2	0	2	Export	388	Jamaica	JAM	530	Neth. Antilles	ANT								09	MISC.EDIBLE PRODUCTS ETC	1	No Quantity							156269			0
S3	2000	2000	2000	2	0	2	Export	388	Jamaica	JAM	591	Panama	PAN								09	MISC.EDIBLE PRODUCTS ETC	1	No Quantity							8631			0
S3	2000	2000	2000	2	0	2	Export	388	Jamaica	JAM	659	Saint Kitts and Nevis	KNA								09	MISC.EDIBLE PRODUCTS ETC	1	No Quantity							184451			0
S3	2000	2000	2000	2	0	2	Export	388	Jamaica	JAM	662	Saint Lucia	LCA								09	MISC.EDIBLE PRODUCTS ETC	1	No Quantity							449733			0
S3	2000	2000	2000	2	0	2	Export	388	Jamaica	JAM	670	Saint Vincent and the Grenadines	VCT								09	MISC.EDIBLE PRODUCTS ETC	1	No Quantity							122469			0
S3	2000	2000	2000	2	0	2	Export	388	Jamaica	JAM	740	Suriname	SUR								09	MISC.EDIBLE PRODUCTS ETC	1	No Quantity							156226			0
S3	2000	2000	2000	2	0	2	Export	388	Jamaica	JAM	757	Switzerland	CHE								09	MISC.EDIBLE PRODUCTS ETC	1	No Quantity							10723			0
S3	2000	2000	2000	2	0	2	Export	388	Jamaica	JAM	780	Trinidad and Tobago	TTO								09	MISC.EDIBLE PRODUCTS ETC	1	No Quantity							3378943			0
S3	2000	2000	2000	2	0	2	Export	388	Jamaica	JAM	796	Turks and Caicos Isds	TCA								09	MISC.EDIBLE PRODUCTS ETC	1	No Quantity							5611			0
S3	2000	2000	2000	2	0	2	Export	388	Jamaica	JAM	826	United Kingdom	GBR								09	MISC.EDIBLE PRODUCTS ETC	1	No Quantity							1180215			0
S3	2000	2000	2000	2	0	2	Export	388	Jamaica	JAM	842	USA	USA								09	MISC.EDIBLE PRODUCTS ETC	1	No Quantity							7991854			0
S3	2000	2000	2000	2	0	2	Export	392	Japan	JPN	0	World	WLD								09	MISC.EDIBLE PRODUCTS ETC	1	No Quantity							445324075			0
S3	2000	2000	2000	2	0	2	Export	392	Japan	JPN	12	Algeria	DZA								09	MISC.EDIBLE PRODUCTS ETC	1	No Quantity							4435			0
S3	2000	2000	2000	2	0	2	Export	392	Japan	JPN	16	American Samoa	ASM								09	MISC.EDIBLE PRODUCTS ETC	1	No Quantity							6588			0
S3	2000	2000	2000	2	0	2	Export	392	Japan	JPN	32	Argentina	ARG								09	MISC.EDIBLE PRODUCTS ETC	1	No Quantity							247273			0
S3	2000	2000	2000	2	0	2	Export	392	Japan	JPN	36	Australia	AUS								09	MISC.EDIBLE PRODUCTS ETC	1	No Quantity							10197496			0
S3	2000	2000	2000	2	0	2	Export	392	Japan	JPN	40	Austria	AUT								09	MISC.EDIBLE PRODUCTS ETC	1	No Quantity							121382			0
S3	2000	2000	2000	2	0	2	Export	392	Japan	JPN	48	Bahrain	BHR								09	MISC.EDIBLE PRODUCTS ETC	1	No Quantity							75546			0
S3	2000	2000	2000	2	0	2	Export	392	Japan	JPN	50	Bangladesh	BGD								09	MISC.EDIBLE PRODUCTS ETC	1	No Quantity							9102			0
S3	2000	2000	2000	2	0	2	Export	392	Japan	JPN	52	Barbados	BRB								09	MISC.EDIBLE PRODUCTS ETC	1	No Quantity							73848			0
S3	2000	2000	2000	2	0	2	Export	392	Japan	JPN	56	Belgium	BEL								09	MISC.EDIBLE PRODUCTS ETC	1	No Quantity							1003678			0
S3	2000	2000	2000	2	0	2	Export	392	Japan	JPN	76	Brazil	BRA								09	MISC.EDIBLE PRODUCTS ETC	1	No Quantity							1633524			0
S3	2000	2000	2000	2	0	2	Export	392	Japan	JPN	90	Solomon Isds	SLB								09	MISC.EDIBLE PRODUCTS ETC	1	No Quantity							14140			0
S3	2000	2000	2000	2	0	2	Export	392	Japan	JPN	96	Brunei Darussalam	BRN								09	MISC.EDIBLE PRODUCTS ETC	1	No Quantity							115379			0
S3	2000	2000	2000	2	0	2	Export	392	Japan	JPN	100	Bulgaria	BGR								09	MISC.EDIBLE PRODUCTS ETC	1	No Quantity							16284			0
S3	2000	2000	2000	2	0	2	Export	392	Japan	JPN	104	Myanmar	MMR								09	MISC.EDIBLE PRODUCTS ETC	1	No Quantity							20886			0
S3	2000	2000	2000	2	0	2	Export	392	Japan	JPN	116	Cambodia	KHM								09	MISC.EDIBLE PRODUCTS ETC	1	No Quantity							5966			0
S3	2000	2000	2000	2	0	2	Export	392	Japan	JPN	124	Canada	CAN								09	MISC.EDIBLE PRODUCTS ETC	1	No Quantity							6090146			0
S3	2000	2000	2000	2	0	2	Export	392	Japan	JPN	144	Sri Lanka	LKA								09	MISC.EDIBLE PRODUCTS ETC	1	No Quantity							52498			0
S3	2000	2000	2000	2	0	2	Export	392	Japan	JPN	152	Chile	CHL								09	MISC.EDIBLE PRODUCTS ETC	1	No Quantity							59605			0
S3	2000	2000	2000	2	0	2	Export	392	Japan	JPN	156	China	CHN								09	MISC.EDIBLE PRODUCTS ETC	1	No Quantity							68145235			0
S3	2000	2000	2000	2	0	2	Export	392	Japan	JPN	170	Colombia	COL								09	MISC.EDIBLE PRODUCTS ETC	1	No Quantity							4658			0
S3	2000	2000	2000	2	0	2	Export	392	Japan	JPN	188	Costa Rica	CRI								09	MISC.EDIBLE PRODUCTS ETC	1	No Quantity							2691			0
S3	2000	2000	2000	2	0	2	Export	392	Japan	JPN	203	Czechia	CZE								09	MISC.EDIBLE PRODUCTS ETC	1	No Quantity							9084			0
S3	2000	2000	2000	2	0	2	Export	392	Japan	JPN	208	Denmark	DNK								09	MISC.EDIBLE PRODUCTS ETC	1	No Quantity							486845			0
S3	2000	2000	2000	2	0	2	Export	392	Japan	JPN	218	Ecuador	ECU								09	MISC.EDIBLE PRODUCTS ETC	1	No Quantity							6792			0
S3	2000	2000	2000	2	0	2	Export	392	Japan	JPN	242	Fiji	FJI								09	MISC.EDIBLE PRODUCTS ETC	1	No Quantity							7590			0
S3	2000	2000	2000	2	0	2	Export	392	Japan	JPN	246	Finland	FIN								09	MISC.EDIBLE PRODUCTS ETC	1	No Quantity							731010			0
S3	2000	2000	2000	2	0	2	Export	392	Japan	JPN	251	France	FRA								09	MISC.EDIBLE PRODUCTS ETC	1	No Quantity							2960569			0
S3	2000	2000	2000	2	0	2	Export	392	Japan	JPN	258	French Polynesia	PYF								09	MISC.EDIBLE PRODUCTS ETC	1	No Quantity							449221			0
S3	2000	2000	2000	2	0	2	Export	392	Japan	JPN	276	Germany	DEU								09	MISC.EDIBLE PRODUCTS ETC	1	No Quantity							5136841			0
S3	2000	2000	2000	2	0	2	Export	392	Japan	JPN	300	Greece	GRC								09	MISC.EDIBLE PRODUCTS ETC	1	No Quantity							64542			0
S3	2000	2000	2000	2	0	2	Export	392	Japan	JPN	316	Guam	GUM								09	MISC.EDIBLE PRODUCTS ETC	1	No Quantity							2183138			0
S3	2000	2000	2000	2	0	2	Export	392	Japan	JPN	344	China, Hong Kong SAR	HKG								09	MISC.EDIBLE PRODUCTS ETC	1	No Quantity							57219411			0
S3	2000	2000	2000	2	0	2	Export	392	Japan	JPN	352	Iceland	ISL								09	MISC.EDIBLE PRODUCTS ETC	1	No Quantity							63345			0
S3	2000	2000	2000	2	0	2	Export	392	Japan	JPN	360	Indonesia	IDN								09	MISC.EDIBLE PRODUCTS ETC	1	No Quantity							7173898			0
S3	2000	2000	2000	2	0	2	Export	392	Japan	JPN	372	Ireland	IRL								09	MISC.EDIBLE PRODUCTS ETC	1	No Quantity							267343			0
S3	2000	2000	2000	2	0	2	Export	392	Japan	JPN	376	Israel	ISR								09	MISC.EDIBLE PRODUCTS ETC	1	No Quantity							517928			0
S3	2000	2000	2000	2	0	2	Export	392	Japan	JPN	381	Italy	ITA								09	MISC.EDIBLE PRODUCTS ETC	1	No Quantity							1123177			0
S3	2000	2000	2000	2	0	2	Export	392	Japan	JPN	404	Kenya	KEN								09	MISC.EDIBLE PRODUCTS ETC	1	No Quantity							5066			0
S3	2000	2000	2000	2	0	2	Export	392	Japan	JPN	408	Dem. People's Rep. of Korea	PRK								09	MISC.EDIBLE PRODUCTS ETC	1	No Quantity							159628			0
S3	2000	2000	2000	2	0	2	Export	392	Japan	JPN	410	Rep. of Korea	KOR								09	MISC.EDIBLE PRODUCTS ETC	1	No Quantity							33187259			0
S3	2000	2000	2000	2	0	2	Export	392	Japan	JPN	414	Kuwait	KWT								09	MISC.EDIBLE PRODUCTS ETC	1	No Quantity							219178			0
S3	2000	2000	2000	2	0	2	Export	392	Japan	JPN	422	Lebanon	LBN								09	MISC.EDIBLE PRODUCTS ETC	1	No Quantity							55495			0
S3	2000	2000	2000	2	0	2	Export	392	Japan	JPN	446	China, Macao SAR	MAC								09	MISC.EDIBLE PRODUCTS ETC	1	No Quantity							21229			0
S3	2000	2000	2000	2	0	2	Export	392	Japan	JPN	458	Malaysia	MYS								09	MISC.EDIBLE PRODUCTS ETC	1	No Quantity							6093932			0
S3	2000	2000	2000	2	0	2	Export	392	Japan	JPN	480	Mauritius	MUS								09	MISC.EDIBLE PRODUCTS ETC	1	No Quantity							86856			0
S3	2000	2000	2000	2	0	2	Export	392	Japan	JPN	484	Mexico	MEX								09	MISC.EDIBLE PRODUCTS ETC	1	No Quantity							125743			0
S3	2000	2000	2000	2	0	2	Export	392	Japan	JPN	490	Other Asia, nes									09	MISC.EDIBLE PRODUCTS ETC	1	No Quantity							63125211			0
S3	2000	2000	2000	2	0	2	Export	392	Japan	JPN	508	Mozambique	MOZ								09	MISC.EDIBLE PRODUCTS ETC	1	No Quantity							7182			0
S3	2000	2000	2000	2	0	2	Export	392	Japan	JPN	512	Oman	OMN								09	MISC.EDIBLE PRODUCTS ETC	1	No Quantity							772169			0
S3	2000	2000	2000	2	0	2	Export	392	Japan	JPN	528	Netherlands	NLD								09	MISC.EDIBLE PRODUCTS ETC	1	No Quantity							5587630			0
S3	2000	2000	2000	2	0	2	Export	392	Japan	JPN	540	New Caledonia	NCL								09	MISC.EDIBLE PRODUCTS ETC	1	No Quantity							52238			0
S3	2000	2000	2000	2	0	2	Export	392	Japan	JPN	554	New Zealand	NZL								09	MISC.EDIBLE PRODUCTS ETC	1	No Quantity							2909212			0
S3	2000	2000	2000	2	0	2	Export	392	Japan	JPN	566	Nigeria	NGA								09	MISC.EDIBLE PRODUCTS ETC	1	No Quantity							16664			0
S3	2000	2000	2000	2	0	2	Export	392	Japan	JPN	579	Norway	NOR								09	MISC.EDIBLE PRODUCTS ETC	1	No Quantity							237865			0
S3	2000	2000	2000	2	0	2	Export	392	Japan	JPN	580	N. Mariana Isds	MNP								09	MISC.EDIBLE PRODUCTS ETC	1	No Quantity							579380			0
S3	2000	2000	2000	2	0	2	Export	392	Japan	JPN	583	FS Micronesia	FSM								09	MISC.EDIBLE PRODUCTS ETC	1	No Quantity							190331			0
S3	2000	2000	2000	2	0	2	Export	392	Japan	JPN	584	Marshall Isds	MHL								09	MISC.EDIBLE PRODUCTS ETC	1	No Quantity							32540			0
S3	2000	2000	2000	2	0	2	Export	392	Japan	JPN	585	Palau	PLW								09	MISC.EDIBLE PRODUCTS ETC	1	No Quantity							294788			0
S3	2000	2000	2000	2	0	2	Export	392	Japan	JPN	586	Pakistan	PAK								09	MISC.EDIBLE PRODUCTS ETC	1	No Quantity							1044708			0
S3	2000	2000	2000	2	0	2	Export	392	Japan	JPN	591	Panama	PAN								09	MISC.EDIBLE PRODUCTS ETC	1	No Quantity							14567			0
S3	2000	2000	2000	2	0	2	Export	392	Japan	JPN	600	Paraguay	PRY								09	MISC.EDIBLE PRODUCTS ETC	1	No Quantity							34887			0
S3	2000	2000	2000	2	0	2	Export	392	Japan	JPN	604	Peru	PER								09	MISC.EDIBLE PRODUCTS ETC	1	No Quantity							21545			0
S3	2000	2000	2000	2	0	2	Export	392	Japan	JPN	608	Philippines	PHL								09	MISC.EDIBLE PRODUCTS ETC	1	No Quantity							5843977			0
S3	2000	2000	2000	2	0	2	Export	392	Japan	JPN	616	Poland	POL								09	MISC.EDIBLE PRODUCTS ETC	1	No Quantity							24152			0
S3	2000	2000	2000	2	0	2	Export	392	Japan	JPN	620	Portugal	PRT								09	MISC.EDIBLE PRODUCTS ETC	1	No Quantity							63168			0
S3	2000	2000	2000	2	0	2	Export	392	Japan	JPN	642	Romania	ROU								09	MISC.EDIBLE PRODUCTS ETC	1	No Quantity							90540			0
S3	2000	2000	2000	2	0	2	Export	392	Japan	JPN	643	Russian Federation	RUS								09	MISC.EDIBLE PRODUCTS ETC	1	No Quantity							537543			0
S3	2000	2000	2000	2	0	2	Export	392	Japan	JPN	682	Saudi Arabia	SAU								09	MISC.EDIBLE PRODUCTS ETC	1	No Quantity							312993			0
S3	2000	2000	2000	2	0	2	Export	392	Japan	JPN	699	India	IND								09	MISC.EDIBLE PRODUCTS ETC	1	No Quantity							127636			0
S3	2000	2000	2000	2	0	2	Export	392	Japan	JPN	702	Singapore	SGP								09	MISC.EDIBLE PRODUCTS ETC	1	No Quantity							16723483			0
S3	2000	2000	2000	2	0	2	Export	392	Japan	JPN	704	Viet Nam	VNM								09	MISC.EDIBLE PRODUCTS ETC	1	No Quantity							1232589			0
S3	2000	2000	2000	2	0	2	Export	392	Japan	JPN	705	Slovenia	SVN								09	MISC.EDIBLE PRODUCTS ETC	1	No Quantity							12860			0
S3	2000	2000	2000	2	0	2	Export	392	Japan	JPN	710	South Africa	ZAF								09	MISC.EDIBLE PRODUCTS ETC	1	No Quantity							389884			0
S3	2000	2000	2000	2	0	2	Export	392	Japan	JPN	724	Spain	ESP								09	MISC.EDIBLE PRODUCTS ETC	1	No Quantity							795319			0
S3	2000	2000	2000	2	0	2	Export	392	Japan	JPN	752	Sweden	SWE								09	MISC.EDIBLE PRODUCTS ETC	1	No Quantity							658498			0
S3	2000	2000	2000	2	0	2	Export	392	Japan	JPN	757	Switzerland	CHE								09	MISC.EDIBLE PRODUCTS ETC	1	No Quantity							740038			0
S3	2000	2000	2000	2	0	2	Export	392	Japan	JPN	760	Syria	SYR								09	MISC.EDIBLE PRODUCTS ETC	1	No Quantity							26240			0
S3	2000	2000	2000	2	0	2	Export	392	Japan	JPN	764	Thailand	THA								09	MISC.EDIBLE PRODUCTS ETC	1	No Quantity							13226614			0
S3	2000	2000	2000	2	0	2	Export	392	Japan	JPN	784	United Arab Emirates	ARE								09	MISC.EDIBLE PRODUCTS ETC	1	No Quantity							585819			0
S3	2000	2000	2000	2	0	2	Export	392	Japan	JPN	792	Turkey	TUR								09	MISC.EDIBLE PRODUCTS ETC	1	No Quantity							36103			0
S3	2000	2000	2000	2	0	2	Export	392	Japan	JPN	800	Uganda	UGA								09	MISC.EDIBLE PRODUCTS ETC	1	No Quantity							5743			0
S3	2000	2000	2000	2	0	2	Export	392	Japan	JPN	804	Ukraine	UKR								09	MISC.EDIBLE PRODUCTS ETC	1	No Quantity							66239			0
S3	2000	2000	2000	2	0	2	Export	392	Japan	JPN	826	United Kingdom	GBR								09	MISC.EDIBLE PRODUCTS ETC	1	No Quantity							6562841			0
S3	2000	2000	2000	2	0	2	Export	392	Japan	JPN	842	USA	USA								09	MISC.EDIBLE PRODUCTS ETC	1	No Quantity							116077885			0
S3	2000	2000	2000	2	0	2	Export	392	Japan	JPN	858	Uruguay	URY								09	MISC.EDIBLE PRODUCTS ETC	1	No Quantity							4055			0
S3	2000	2000	2000	2	0	2	Export	392	Japan	JPN	882	Samoa	WSM								09	MISC.EDIBLE PRODUCTS ETC	1	No Quantity							3461			0
S3	2000	2000	2000	2	0	2	Export	388	Jamaica	JAM	0	World	WLD								11	BEVERAGES	1	No Quantity							46701472			0
S3	2000	2000	2000	2	0	2	Export	388	Jamaica	JAM	28	Antigua and Barbuda	ATG								11	BEVERAGES	1	No Quantity							184713			0
S3	2000	2000	2000	2	0	2	Export	388	Jamaica	JAM	40	Austria	AUT								11	BEVERAGES	1	No Quantity							96411			0
S3	2000	2000	2000	2	0	2	Export	388	Jamaica	JAM	44	Bahamas	BHS								11	BEVERAGES	1	No Quantity							291333			0
S3	2000	2000	2000	2	0	2	Export	388	Jamaica	JAM	52	Barbados	BRB								11	BEVERAGES	1	No Quantity							645063			0
S3	2000	2000	2000	2	0	2	Export	388	Jamaica	JAM	60	Bermuda	BMU								11	BEVERAGES	1	No Quantity							452954			0
S3	2000	2000	2000	2	0	2	Export	388	Jamaica	JAM	84	Belize	BLZ								11	BEVERAGES	1	No Quantity							595052			0
S3	2000	2000	2000	2	0	2	Export	388	Jamaica	JAM	92	Br. Virgin Isds	VGB								11	BEVERAGES	1	No Quantity							144504			0
S3	2000	2000	2000	2	0	2	Export	388	Jamaica	JAM	124	Canada	CAN								11	BEVERAGES	1	No Quantity							3874432			0
S3	2000	2000	2000	2	0	2	Export	388	Jamaica	JAM	136	Cayman Isds	CYM								11	BEVERAGES	1	No Quantity							1154483			0
S3	2000	2000	2000	2	0	2	Export	388	Jamaica	JAM	188	Costa Rica	CRI								11	BEVERAGES	1	No Quantity							31476			0
S3	2000	2000	2000	2	0	2	Export	388	Jamaica	JAM	192	Cuba	CUB								11	BEVERAGES	1	No Quantity							24747			0
S3	2000	2000	2000	2	0	2	Export	388	Jamaica	JAM	212	Dominica	DMA								11	BEVERAGES	1	No Quantity							553389			0
S3	2000	2000	2000	2	0	2	Export	388	Jamaica	JAM	214	Dominican Rep.	DOM								11	BEVERAGES	1	No Quantity							11100			0
S3	2000	2000	2000	2	0	2	Export	388	Jamaica	JAM	218	Ecuador	ECU								11	BEVERAGES	1	No Quantity							32312			0
S3	2000	2000	2000	2	0	2	Export	388	Jamaica	JAM	222	El Salvador	SLV								11	BEVERAGES	1	No Quantity							9351			0
S3	2000	2000	2000	2	0	2	Export	388	Jamaica	JAM	251	France	FRA								11	BEVERAGES	1	No Quantity							149958			0
S3	2000	2000	2000	2	0	2	Export	388	Jamaica	JAM	276	Germany	DEU								11	BEVERAGES	1	No Quantity							2050876			0
S3	2000	2000	2000	2	0	2	Export	388	Jamaica	JAM	308	Grenada	GRD								11	BEVERAGES	1	No Quantity							357650			0
S3	2000	2000	2000	2	0	2	Export	388	Jamaica	JAM	320	Guatemala	GTM								11	BEVERAGES	1	No Quantity							26773			0
S3	2000	2000	2000	2	0	2	Export	388	Jamaica	JAM	332	Haiti	HTI								11	BEVERAGES	1	No Quantity							13520			0
S3	2000	2000	2000	2	0	2	Export	388	Jamaica	JAM	340	Honduras	HND								11	BEVERAGES	1	No Quantity							28261			0
S3	2000	2000	2000	2	0	2	Export	388	Jamaica	JAM	381	Italy	ITA								11	BEVERAGES	1	No Quantity							275057			0
S3	2000	2000	2000	2	0	2	Export	388	Jamaica	JAM	392	Japan	JPN								11	BEVERAGES	1	No Quantity							627061			0
S3	2000	2000	2000	2	0	2	Export	388	Jamaica	JAM	484	Mexico	MEX								11	BEVERAGES	1	No Quantity							6370910			0
S3	2000	2000	2000	2	0	2	Export	388	Jamaica	JAM	500	Montserrat	MSR								11	BEVERAGES	1	No Quantity							39528			0
S3	2000	2000	2000	2	0	2	Export	388	Jamaica	JAM	528	Netherlands	NLD								11	BEVERAGES	1	No Quantity							669642			0
S3	2000	2000	2000	2	0	2	Export	388	Jamaica	JAM	530	Neth. Antilles	ANT								11	BEVERAGES	1	No Quantity							163578			0
S3	2000	2000	2000	2	0	2	Export	388	Jamaica	JAM	533	Aruba	ABW								11	BEVERAGES	1	No Quantity							7999			0
S3	2000	2000	2000	2	0	2	Export	388	Jamaica	JAM	554	New Zealand	NZL								11	BEVERAGES	1	No Quantity							1869255			0
S3	2000	2000	2000	2	0	2	Export	388	Jamaica	JAM	591	Panama	PAN								11	BEVERAGES	1	No Quantity							190421			0
S3	2000	2000	2000	2	0	2	Export	388	Jamaica	JAM	604	Peru	PER								11	BEVERAGES	1	No Quantity							696297			0
S3	2000	2000	2000	2	0	2	Export	388	Jamaica	JAM	659	Saint Kitts and Nevis	KNA								11	BEVERAGES	1	No Quantity							375597			0
S3	2000	2000	2000	2	0	2	Export	388	Jamaica	JAM	660	Anguilla	AIA								11	BEVERAGES	1	No Quantity							32099			0
S3	2000	2000	2000	2	0	2	Export	388	Jamaica	JAM	662	Saint Lucia	LCA								11	BEVERAGES	1	No Quantity							741331			0
S3	2000	2000	2000	2	0	2	Export	388	Jamaica	JAM	670	Saint Vincent and the Grenadines	VCT								11	BEVERAGES	1	No Quantity							207568			0
S3	2000	2000	2000	2	0	2	Export	388	Jamaica	JAM	710	South Africa	ZAF								11	BEVERAGES	1	No Quantity							81160			0
S3	2000	2000	2000	2	0	2	Export	388	Jamaica	JAM	752	Sweden	SWE								11	BEVERAGES	1	No Quantity							9750			0
S3	2000	2000	2000	2	0	2	Export	388	Jamaica	JAM	780	Trinidad and Tobago	TTO								11	BEVERAGES	1	No Quantity							106758			0
S3	2000	2000	2000	2	0	2	Export	388	Jamaica	JAM	796	Turks and Caicos Isds	TCA								11	BEVERAGES	1	No Quantity							70905			0
S3	2000	2000	2000	2	0	2	Export	388	Jamaica	JAM	826	United Kingdom	GBR								11	BEVERAGES	1	No Quantity							6843563			0
S3	2000	2000	2000	2	0	2	Export	388	Jamaica	JAM	842	USA	USA								11	BEVERAGES	1	No Quantity							16594636			0
S3	2000	2000	2000	2	0	2	Export	392	Japan	JPN	0	World	WLD								11	BEVERAGES	1	No Quantity							156918186			0
S3	2000	2000	2000	2	0	2	Export	392	Japan	JPN	32	Argentina	ARG								11	BEVERAGES	1	No Quantity							62556			0
S3	2000	2000	2000	2	0	2	Export	392	Japan	JPN	36	Australia	AUS								11	BEVERAGES	1	No Quantity							2117316			0
S3	2000	2000	2000	2	0	2	Export	392	Japan	JPN	40	Austria	AUT								11	BEVERAGES	1	No Quantity							132692			0
S3	2000	2000	2000	2	0	2	Export	392	Japan	JPN	48	Bahrain	BHR								11	BEVERAGES	1	No Quantity							71389			0
S3	2000	2000	2000	2	0	2	Export	392	Japan	JPN	52	Barbados	BRB								11	BEVERAGES	1	No Quantity							27372			0
S3	2000	2000	2000	2	0	2	Export	392	Japan	JPN	56	Belgium	BEL								11	BEVERAGES	1	No Quantity							115629			0
S3	2000	2000	2000	2	0	2	Export	392	Japan	JPN	76	Brazil	BRA								11	BEVERAGES	1	No Quantity							189301			0
S3	2000	2000	2000	2	0	2	Export	392	Japan	JPN	104	Myanmar	MMR								11	BEVERAGES	1	No Quantity							29812			0
S3	2000	2000	2000	2	0	2	Export	392	Japan	JPN	116	Cambodia	KHM								11	BEVERAGES	1	No Quantity							3173			0
S3	2000	2000	2000	2	0	2	Export	392	Japan	JPN	124	Canada	CAN								11	BEVERAGES	1	No Quantity							2450713			0
S3	2000	2000	2000	2	0	2	Export	392	Japan	JPN	144	Sri Lanka	LKA								11	BEVERAGES	1	No Quantity							17973			0
S3	2000	2000	2000	2	0	2	Export	392	Japan	JPN	152	Chile	CHL								11	BEVERAGES	1	No Quantity							696095			0
S3	2000	2000	2000	2	0	2	Export	392	Japan	JPN	156	China	CHN								11	BEVERAGES	1	No Quantity							1643582			0
S3	2000	2000	2000	2	0	2	Export	392	Japan	JPN	196	Cyprus	CYP								11	BEVERAGES	1	No Quantity							30090			0
S3	2000	2000	2000	2	0	2	Export	392	Japan	JPN	203	Czechia	CZE								11	BEVERAGES	1	No Quantity							4611			0
S3	2000	2000	2000	2	0	2	Export	392	Japan	JPN	208	Denmark	DNK								11	BEVERAGES	1	No Quantity							71909			0
S3	2000	2000	2000	2	0	2	Export	392	Japan	JPN	233	Estonia	EST								11	BEVERAGES	1	No Quantity							3340			0
S3	2000	2000	2000	2	0	2	Export	392	Japan	JPN	242	Fiji	FJI								11	BEVERAGES	1	No Quantity							4027			0
S3	2000	2000	2000	2	0	2	Export	392	Japan	JPN	251	France	FRA								11	BEVERAGES	1	No Quantity							950429			0
S3	2000	2000	2000	2	0	2	Export	392	Japan	JPN	276	Germany	DEU								11	BEVERAGES	1	No Quantity							1367202			0
S3	2000	2000	2000	2	0	2	Export	392	Japan	JPN	300	Greece	GRC								11	BEVERAGES	1	No Quantity							82468			0
S3	2000	2000	2000	2	0	2	Export	392	Japan	JPN	316	Guam	GUM								11	BEVERAGES	1	No Quantity							1878867			0
S3	2000	2000	2000	2	0	2	Export	392	Japan	JPN	344	China, Hong Kong SAR	HKG								11	BEVERAGES	1	No Quantity							12578304			0
S3	2000	2000	2000	2	0	2	Export	392	Japan	JPN	348	Hungary	HUN								11	BEVERAGES	1	No Quantity							16163			0
S3	2000	2000	2000	2	0	2	Export	392	Japan	JPN	360	Indonesia	IDN								11	BEVERAGES	1	No Quantity							738117			0
S3	2000	2000	2000	2	0	2	Export	392	Japan	JPN	372	Ireland	IRL								11	BEVERAGES	1	No Quantity							53732			0
S3	2000	2000	2000	2	0	2	Export	392	Japan	JPN	376	Israel	ISR								11	BEVERAGES	1	No Quantity							44992			0
S3	2000	2000	2000	2	0	2	Export	392	Japan	JPN	381	Italy	ITA								11	BEVERAGES	1	No Quantity							320230			0
S3	2000	2000	2000	2	0	2	Export	392	Japan	JPN	404	Kenya	KEN								11	BEVERAGES	1	No Quantity							14428			0
S3	2000	2000	2000	2	0	2	Export	392	Japan	JPN	408	Dem. People's Rep. of Korea	PRK								11	BEVERAGES	1	No Quantity							285556			0
S3	2000	2000	2000	2	0	2	Export	392	Japan	JPN	410	Rep. of Korea	KOR								11	BEVERAGES	1	No Quantity							2708842			0
S3	2000	2000	2000	2	0	2	Export	392	Japan	JPN	422	Lebanon	LBN								11	BEVERAGES	1	No Quantity							2431			0
S3	2000	2000	2000	2	0	2	Export	392	Japan	JPN	458	Malaysia	MYS								11	BEVERAGES	1	No Quantity							2353928			0
S3	2000	2000	2000	2	0	2	Export	392	Japan	JPN	478	Mauritania	MRT								11	BEVERAGES	1	No Quantity							4055			0
S3	2000	2000	2000	2	0	2	Export	392	Japan	JPN	484	Mexico	MEX								11	BEVERAGES	1	No Quantity							122328			0
S3	2000	2000	2000	2	0	2	Export	392	Japan	JPN	490	Other Asia, nes									11	BEVERAGES	1	No Quantity							62442162			0
S3	2000	2000	2000	2	0	2	Export	392	Japan	JPN	496	Mongolia	MNG								11	BEVERAGES	1	No Quantity							18353			0
S3	2000	2000	2000	2	0	2	Export	392	Japan	JPN	512	Oman	OMN								11	BEVERAGES	1	No Quantity							463435			0
S3	2000	2000	2000	2	0	2	Export	392	Japan	JPN	528	Netherlands	NLD								11	BEVERAGES	1	No Quantity							927668			0
S3	2000	2000	2000	2	0	2	Export	392	Japan	JPN	540	New Caledonia	NCL								11	BEVERAGES	1	No Quantity							9761			0
S3	2000	2000	2000	2	0	2	Export	392	Japan	JPN	554	New Zealand	NZL								11	BEVERAGES	1	No Quantity							329973			0
S3	2000	2000	2000	2	0	2	Export	392	Japan	JPN	579	Norway	NOR								11	BEVERAGES	1	No Quantity							4101			0
S3	2000	2000	2000	2	0	2	Export	392	Japan	JPN	580	N. Mariana Isds	MNP								11	BEVERAGES	1	No Quantity							720210			0
S3	2000	2000	2000	2	0	2	Export	392	Japan	JPN	583	FS Micronesia	FSM								11	BEVERAGES	1	No Quantity							16005			0
S3	2000	2000	2000	2	0	2	Export	392	Japan	JPN	584	Marshall Isds	MHL								11	BEVERAGES	1	No Quantity							7441			0
S3	2000	2000	2000	2	0	2	Export	392	Japan	JPN	585	Palau	PLW								11	BEVERAGES	1	No Quantity							54474			0
S3	2000	2000	2000	2	0	2	Export	392	Japan	JPN	591	Panama	PAN								11	BEVERAGES	1	No Quantity							5168			0
S3	2000	2000	2000	2	0	2	Export	392	Japan	JPN	600	Paraguay	PRY								11	BEVERAGES	1	No Quantity							2264			0
S3	2000	2000	2000	2	0	2	Export	392	Japan	JPN	604	Peru	PER								11	BEVERAGES	1	No Quantity							16089			0
S3	2000	2000	2000	2	0	2	Export	392	Japan	JPN	608	Philippines	PHL								11	BEVERAGES	1	No Quantity							531614			0
S3	2000	2000	2000	2	0	2	Export	392	Japan	JPN	616	Poland	POL								11	BEVERAGES	1	No Quantity							146091			0
S3	2000	2000	2000	2	0	2	Export	392	Japan	JPN	620	Portugal	PRT								11	BEVERAGES	1	No Quantity							17982			0
S3	2000	2000	2000	2	0	2	Export	392	Japan	JPN	643	Russian Federation	RUS								11	BEVERAGES	1	No Quantity							270534			0
S3	2000	2000	2000	2	0	2	Export	392	Japan	JPN	682	Saudi Arabia	SAU								11	BEVERAGES	1	No Quantity							226257			0
S3	2000	2000	2000	2	0	2	Export	392	Japan	JPN	699	India	IND								11	BEVERAGES	1	No Quantity							36873			0
S3	2000	2000	2000	2	0	2	Export	392	Japan	JPN	702	Singapore	SGP								11	BEVERAGES	1	No Quantity							4893632			0
S3	2000	2000	2000	2	0	2	Export	392	Japan	JPN	704	Viet Nam	VNM								11	BEVERAGES	1	No Quantity							26815			0
S3	2000	2000	2000	2	0	2	Export	392	Japan	JPN	705	Slovenia	SVN								11	BEVERAGES	1	No Quantity							5567			0
S3	2000	2000	2000	2	0	2	Export	392	Japan	JPN	710	South Africa	ZAF								11	BEVERAGES	1	No Quantity							49677			0
S3	2000	2000	2000	2	0	2	Export	392	Japan	JPN	724	Spain	ESP								11	BEVERAGES	1	No Quantity							142658			0
S3	2000	2000	2000	2	0	2	Export	392	Japan	JPN	752	Sweden	SWE								11	BEVERAGES	1	No Quantity							78459			0
S3	2000	2000	2000	2	0	2	Export	392	Japan	JPN	757	Switzerland	CHE								11	BEVERAGES	1	No Quantity							121549			0
S3	2000	2000	2000	2	0	2	Export	392	Japan	JPN	764	Thailand	THA								11	BEVERAGES	1	No Quantity							4791280			0
S3	2000	2000	2000	2	0	2	Export	392	Japan	JPN	784	United Arab Emirates	ARE								11	BEVERAGES	1	No Quantity							6128346			0
S3	2000	2000	2000	2	0	2	Export	392	Japan	JPN	826	United Kingdom	GBR								11	BEVERAGES	1	No Quantity							1614883			0
S3	2000	2000	2000	2	0	2	Export	392	Japan	JPN	842	USA	USA								11	BEVERAGES	1	No Quantity							41605317			0
S3	2000	2000	2000	2	0	2	Export	392	Japan	JPN	858	Uruguay	URY								11	BEVERAGES	1	No Quantity							19893			0
S3	2000	2000	2000	2	0	2	Export	388	Jamaica	JAM	0	World	WLD								12	TOBACCO,TOBACCO MANUFACT	1	No Quantity							13315404			0
S3	2000	2000	2000	2	0	2	Export	388	Jamaica	JAM	28	Antigua and Barbuda	ATG								12	TOBACCO,TOBACCO MANUFACT	1	No Quantity							10828			0
S3	2000	2000	2000	2	0	2	Export	388	Jamaica	JAM	44	Bahamas	BHS								12	TOBACCO,TOBACCO MANUFACT	1	No Quantity							6792			0
S3	2000	2000	2000	2	0	2	Export	388	Jamaica	JAM	124	Canada	CAN								12	TOBACCO,TOBACCO MANUFACT	1	No Quantity							8090			0
S3	2000	2000	2000	2	0	2	Export	388	Jamaica	JAM	136	Cayman Isds	CYM								12	TOBACCO,TOBACCO MANUFACT	1	No Quantity							371235			0
S3	2000	2000	2000	2	0	2	Export	388	Jamaica	JAM	192	Cuba	CUB								12	TOBACCO,TOBACCO MANUFACT	1	No Quantity							13187			0
S3	2000	2000	2000	2	0	2	Export	388	Jamaica	JAM	214	Dominican Rep.	DOM								12	TOBACCO,TOBACCO MANUFACT	1	No Quantity							3309284			0
S3	2000	2000	2000	2	0	2	Export	388	Jamaica	JAM	251	France	FRA								12	TOBACCO,TOBACCO MANUFACT	1	No Quantity							35988			0
S3	2000	2000	2000	2	0	2	Export	388	Jamaica	JAM	276	Germany	DEU								12	TOBACCO,TOBACCO MANUFACT	1	No Quantity							68773			0
S3	2000	2000	2000	2	0	2	Export	388	Jamaica	JAM	300	Greece	GRC								12	TOBACCO,TOBACCO MANUFACT	1	No Quantity							2880			0
S3	2000	2000	2000	2	0	2	Export	388	Jamaica	JAM	392	Japan	JPN								12	TOBACCO,TOBACCO MANUFACT	1	No Quantity							16207			0
S3	2000	2000	2000	2	0	2	Export	388	Jamaica	JAM	528	Netherlands	NLD								12	TOBACCO,TOBACCO MANUFACT	1	No Quantity							5497			0
S3	2000	2000	2000	2	0	2	Export	388	Jamaica	JAM	530	Neth. Antilles	ANT								12	TOBACCO,TOBACCO MANUFACT	1	No Quantity							11466			0
S3	2000	2000	2000	2	0	2	Export	388	Jamaica	JAM	662	Saint Lucia	LCA								12	TOBACCO,TOBACCO MANUFACT	1	No Quantity							756			0
S3	2000	2000	2000	2	0	2	Export	388	Jamaica	JAM	702	Singapore	SGP								12	TOBACCO,TOBACCO MANUFACT	1	No Quantity							3032			0
S3	2000	2000	2000	2	0	2	Export	388	Jamaica	JAM	752	Sweden	SWE								12	TOBACCO,TOBACCO MANUFACT	1	No Quantity							8693			0
S3	2000	2000	2000	2	0	2	Export	388	Jamaica	JAM	826	United Kingdom	GBR								12	TOBACCO,TOBACCO MANUFACT	1	No Quantity							75722			0
S3	2000	2000	2000	2	0	2	Export	388	Jamaica	JAM	842	USA	USA								12	TOBACCO,TOBACCO MANUFACT	1	No Quantity							9366975			0
S3	2000	2000	2000	2	0	2	Export	392	Japan	JPN	0	World	WLD								12	TOBACCO,TOBACCO MANUFACT	1	No Quantity							167292754			0
S3	2000	2000	2000	2	0	2	Export	392	Japan	JPN	16	American Samoa	ASM								12	TOBACCO,TOBACCO MANUFACT	1	No Quantity							5567			0
S3	2000	2000	2000	2	0	2	Export	392	Japan	JPN	36	Australia	AUS								12	TOBACCO,TOBACCO MANUFACT	1	No Quantity							411364			0
S3	2000	2000	2000	2	0	2	Export	392	Japan	JPN	48	Bahrain	BHR								12	TOBACCO,TOBACCO MANUFACT	1	No Quantity							92581			0
S3	2000	2000	2000	2	0	2	Export	392	Japan	JPN	56	Belgium	BEL								12	TOBACCO,TOBACCO MANUFACT	1	No Quantity							151964			0
S3	2000	2000	2000	2	0	2	Export	392	Japan	JPN	90	Solomon Isds	SLB								12	TOBACCO,TOBACCO MANUFACT	1	No Quantity							2273			0
S3	2000	2000	2000	2	0	2	Export	392	Japan	JPN	156	China	CHN								12	TOBACCO,TOBACCO MANUFACT	1	No Quantity							55653			0
S3	2000	2000	2000	2	0	2	Export	392	Japan	JPN	196	Cyprus	CYP								12	TOBACCO,TOBACCO MANUFACT	1	No Quantity							123238			0
S3	2000	2000	2000	2	0	2	Export	392	Japan	JPN	242	Fiji	FJI								12	TOBACCO,TOBACCO MANUFACT	1	No Quantity							4250			0
S3	2000	2000	2000	2	0	2	Export	392	Japan	JPN	251	France	FRA								12	TOBACCO,TOBACCO MANUFACT	1	No Quantity							62602			0
S3	2000	2000	2000	2	0	2	Export	392	Japan	JPN	276	Germany	DEU								12	TOBACCO,TOBACCO MANUFACT	1	No Quantity							67891			0
S3	2000	2000	2000	2	0	2	Export	392	Japan	JPN	316	Guam	GUM								12	TOBACCO,TOBACCO MANUFACT	1	No Quantity							535873			0
S3	2000	2000	2000	2	0	2	Export	392	Japan	JPN	344	China, Hong Kong SAR	HKG								12	TOBACCO,TOBACCO MANUFACT	1	No Quantity							5610770			0
S3	2000	2000	2000	2	0	2	Export	392	Japan	JPN	364	Iran	IRN								12	TOBACCO,TOBACCO MANUFACT	1	No Quantity							2434420			0
S3	2000	2000	2000	2	0	2	Export	392	Japan	JPN	376	Israel	ISR								12	TOBACCO,TOBACCO MANUFACT	1	No Quantity							41336			0
S3	2000	2000	2000	2	0	2	Export	392	Japan	JPN	408	Dem. People's Rep. of Korea	PRK								12	TOBACCO,TOBACCO MANUFACT	1	No Quantity							117281			0
S3	2000	2000	2000	2	0	2	Export	392	Japan	JPN	410	Rep. of Korea	KOR								12	TOBACCO,TOBACCO MANUFACT	1	No Quantity							43257110			0
S3	2000	2000	2000	2	0	2	Export	392	Japan	JPN	414	Kuwait	KWT								12	TOBACCO,TOBACCO MANUFACT	1	No Quantity							147278			0
S3	2000	2000	2000	2	0	2	Export	392	Japan	JPN	422	Lebanon	LBN								12	TOBACCO,TOBACCO MANUFACT	1	No Quantity							86272			0
S3	2000	2000	2000	2	0	2	Export	392	Japan	JPN	490	Other Asia, nes									12	TOBACCO,TOBACCO MANUFACT	1	No Quantity							88405985			0
S3	2000	2000	2000	2	0	2	Export	392	Japan	JPN	528	Netherlands	NLD								12	TOBACCO,TOBACCO MANUFACT	1	No Quantity							4250			0
S3	2000	2000	2000	2	0	2	Export	392	Japan	JPN	554	New Zealand	NZL								12	TOBACCO,TOBACCO MANUFACT	1	No Quantity							37968			0
S3	2000	2000	2000	2	0	2	Export	392	Japan	JPN	591	Panama	PAN								12	TOBACCO,TOBACCO MANUFACT	1	No Quantity							2227			0
S3	2000	2000	2000	2	0	2	Export	392	Japan	JPN	604	Peru	PER								12	TOBACCO,TOBACCO MANUFACT	1	No Quantity							9863			0
S3	2000	2000	2000	2	0	2	Export	392	Japan	JPN	608	Philippines	PHL								12	TOBACCO,TOBACCO MANUFACT	1	No Quantity							946875			0
S3	2000	2000	2000	2	0	2	Export	392	Japan	JPN	634	Qatar	QAT								12	TOBACCO,TOBACCO MANUFACT	1	No Quantity							14966			0
S3	2000	2000	2000	2	0	2	Export	392	Japan	JPN	643	Russian Federation	RUS								12	TOBACCO,TOBACCO MANUFACT	1	No Quantity							69533			0
S3	2000	2000	2000	2	0	2	Export	392	Japan	JPN	682	Saudi Arabia	SAU								12	TOBACCO,TOBACCO MANUFACT	1	No Quantity							126522			0
S3	2000	2000	2000	2	0	2	Export	392	Japan	JPN	702	Singapore	SGP								12	TOBACCO,TOBACCO MANUFACT	1	No Quantity							8367851			0
S3	2000	2000	2000	2	0	2	Export	392	Japan	JPN	710	South Africa	ZAF								12	TOBACCO,TOBACCO MANUFACT	1	No Quantity							51886			0
S3	2000	2000	2000	2	0	2	Export	392	Japan	JPN	724	Spain	ESP								12	TOBACCO,TOBACCO MANUFACT	1	No Quantity							19318			0
S3	2000	2000	2000	2	0	2	Export	392	Japan	JPN	784	United Arab Emirates	ARE								12	TOBACCO,TOBACCO MANUFACT	1	No Quantity							155601			0
S3	2000	2000	2000	2	0	2	Export	392	Japan	JPN	842	USA	USA								12	TOBACCO,TOBACCO MANUFACT	1	No Quantity							15872186			0
S3	2000	2000	2000	2	0	2	Export	388	Jamaica	JAM	0	World	WLD								21	HIDES,SKINS,FURSKINS,RAW	1	No Quantity							406003			0
S3	2000	2000	2000	2	0	2	Export	388	Jamaica	JAM	44	Bahamas	BHS								21	HIDES,SKINS,FURSKINS,RAW	1	No Quantity							401			0
S3	2000	2000	2000	2	0	2	Export	388	Jamaica	JAM	332	Haiti	HTI								21	HIDES,SKINS,FURSKINS,RAW	1	No Quantity							26963			0
S3	2000	2000	2000	2	0	2	Export	388	Jamaica	JAM	381	Italy	ITA								21	HIDES,SKINS,FURSKINS,RAW	1	No Quantity							168632			0
S3	2000	2000	2000	2	0	2	Export	388	Jamaica	JAM	842	USA	USA								21	HIDES,SKINS,FURSKINS,RAW	1	No Quantity							210007			0
S3	2000	2000	2000	2	0	2	Export	392	Japan	JPN	0	World	WLD								21	HIDES,SKINS,FURSKINS,RAW	1	No Quantity							34165106			0
S3	2000	2000	2000	2	0	2	Export	392	Japan	JPN	156	China	CHN								21	HIDES,SKINS,FURSKINS,RAW	1	No Quantity							4530006			0
S3	2000	2000	2000	2	0	2	Export	392	Japan	JPN	344	China, Hong Kong SAR	HKG								21	HIDES,SKINS,FURSKINS,RAW	1	No Quantity							9024373			0
S3	2000	2000	2000	2	0	2	Export	392	Japan	JPN	410	Rep. of Korea	KOR								21	HIDES,SKINS,FURSKINS,RAW	1	No Quantity							2134055			0
S3	2000	2000	2000	2	0	2	Export	392	Japan	JPN	490	Other Asia, nes									21	HIDES,SKINS,FURSKINS,RAW	1	No Quantity							6955305			0
S3	2000	2000	2000	2	0	2	Export	392	Japan	JPN	528	Netherlands	NLD								21	HIDES,SKINS,FURSKINS,RAW	1	No Quantity							1452797			0
S3	2000	2000	2000	2	0	2	Export	392	Japan	JPN	586	Pakistan	PAK								21	HIDES,SKINS,FURSKINS,RAW	1	No Quantity							5521			0
S3	2000	2000	2000	2	0	2	Export	392	Japan	JPN	608	Philippines	PHL								21	HIDES,SKINS,FURSKINS,RAW	1	No Quantity							1342827			0
S3	2000	2000	2000	2	0	2	Export	392	Japan	JPN	702	Singapore	SGP								21	HIDES,SKINS,FURSKINS,RAW	1	No Quantity							7414			0
S3	2000	2000	2000	2	0	2	Export	392	Japan	JPN	704	Viet Nam	VNM								21	HIDES,SKINS,FURSKINS,RAW	1	No Quantity							9733			0
S3	2000	2000	2000	2	0	2	Export	392	Japan	JPN	705	Slovenia	SVN								21	HIDES,SKINS,FURSKINS,RAW	1	No Quantity							2403448			0
S3	2000	2000	2000	2	0	2	Export	392	Japan	JPN	757	Switzerland	CHE								21	HIDES,SKINS,FURSKINS,RAW	1	No Quantity							11914			0
S3	2000	2000	2000	2	0	2	Export	392	Japan	JPN	764	Thailand	THA								21	HIDES,SKINS,FURSKINS,RAW	1	No Quantity							6284262			0
S3	2000	2000	2000	2	0	2	Export	392	Japan	JPN	842	USA	USA								21	HIDES,SKINS,FURSKINS,RAW	1	No Quantity							3452			0
S3	2000	2000	2000	2	0	2	Export	392	Japan	JPN	0	World	WLD								22	OIL SEED,OLEAGINUS FRUIT	1	No Quantity							726287			0
S3	2000	2000	2000	2	0	2	Export	392	Japan	JPN	124	Canada	CAN								22	OIL SEED,OLEAGINUS FRUIT	1	No Quantity							82922			0
S3	2000	2000	2000	2	0	2	Export	392	Japan	JPN	152	Chile	CHL								22	OIL SEED,OLEAGINUS FRUIT	1	No Quantity							3062			0
S3	2000	2000	2000	2	0	2	Export	392	Japan	JPN	156	China	CHN								22	OIL SEED,OLEAGINUS FRUIT	1	No Quantity							131468			0
S3	2000	2000	2000	2	0	2	Export	392	Japan	JPN	276	Germany	DEU								22	OIL SEED,OLEAGINUS FRUIT	1	No Quantity							3034			0
S3	2000	2000	2000	2	0	2	Export	392	Japan	JPN	344	China, Hong Kong SAR	HKG								22	OIL SEED,OLEAGINUS FRUIT	1	No Quantity							95541			0
S3	2000	2000	2000	2	0	2	Export	392	Japan	JPN	376	Israel	ISR								22	OIL SEED,OLEAGINUS FRUIT	1	No Quantity							7024			0
S3	2000	2000	2000	2	0	2	Export	392	Japan	JPN	410	Rep. of Korea	KOR								22	OIL SEED,OLEAGINUS FRUIT	1	No Quantity							8026			0
S3	2000	2000	2000	2	0	2	Export	392	Japan	JPN	418	Lao People's Dem. Rep.	LAO								22	OIL SEED,OLEAGINUS FRUIT	1	No Quantity							5205			0
S3	2000	2000	2000	2	0	2	Export	392	Japan	JPN	490	Other Asia, nes									22	OIL SEED,OLEAGINUS FRUIT	1	No Quantity							23818			0
S3	2000	2000	2000	2	0	2	Export	392	Japan	JPN	528	Netherlands	NLD								22	OIL SEED,OLEAGINUS FRUIT	1	No Quantity							6356			0
S3	2000	2000	2000	2	0	2	Export	392	Japan	JPN	704	Viet Nam	VNM								22	OIL SEED,OLEAGINUS FRUIT	1	No Quantity							2218			0
S3	2000	2000	2000	2	0	2	Export	392	Japan	JPN	710	South Africa	ZAF								22	OIL SEED,OLEAGINUS FRUIT	1	No Quantity							22742			0
S3	2000	2000	2000	2	0	2	Export	392	Japan	JPN	764	Thailand	THA								22	OIL SEED,OLEAGINUS FRUIT	1	No Quantity							55745			0
S3	2000	2000	2000	2	0	2	Export	392	Japan	JPN	842	USA	USA								22	OIL SEED,OLEAGINUS FRUIT	1	No Quantity							279126			0
S3	2000	2000	2000	2	0	2	Export	392	Japan	JPN	0	World	WLD								23	CRUDE RUBBER	1	No Quantity							878149604			0
S3	2000	2000	2000	2	0	2	Export	392	Japan	JPN	32	Argentina	ARG								23	CRUDE RUBBER	1	No Quantity							284582			0
S3	2000	2000	2000	2	0	2	Export	392	Japan	JPN	36	Australia	AUS								23	CRUDE RUBBER	1	No Quantity							4966515			0
S3	2000	2000	2000	2	0	2	Export	392	Japan	JPN	40	Austria	AUT								23	CRUDE RUBBER	1	No Quantity							3526			0
S3	2000	2000	2000	2	0	2	Export	392	Japan	JPN	50	Bangladesh	BGD								23	CRUDE RUBBER	1	No Quantity							484080			0
S3	2000	2000	2000	2	0	2	Export	392	Japan	JPN	56	Belgium	BEL								23	CRUDE RUBBER	1	No Quantity							45745206			0
S3	2000	2000	2000	2	0	2	Export	392	Japan	JPN	76	Brazil	BRA								23	CRUDE RUBBER	1	No Quantity							6643379			0
S3	2000	2000	2000	2	0	2	Export	392	Japan	JPN	100	Bulgaria	BGR								23	CRUDE RUBBER	1	No Quantity							126021			0
S3	2000	2000	2000	2	0	2	Export	392	Japan	JPN	124	Canada	CAN								23	CRUDE RUBBER	1	No Quantity							5145043			0
S3	2000	2000	2000	2	0	2	Export	392	Japan	JPN	144	Sri Lanka	LKA								23	CRUDE RUBBER	1	No Quantity							1985487			0
S3	2000	2000	2000	2	0	2	Export	392	Japan	JPN	152	Chile	CHL								23	CRUDE RUBBER	1	No Quantity							390664			0
S3	2000	2000	2000	2	0	2	Export	392	Japan	JPN	156	China	CHN								23	CRUDE RUBBER	1	No Quantity							121655633			0
S3	2000	2000	2000	2	0	2	Export	392	Japan	JPN	170	Colombia	COL								23	CRUDE RUBBER	1	No Quantity							484034			0
S3	2000	2000	2000	2	0	2	Export	392	Japan	JPN	203	Czechia	CZE								23	CRUDE RUBBER	1	No Quantity							86504			0
S3	2000	2000	2000	2	0	2	Export	392	Japan	JPN	208	Denmark	DNK								23	CRUDE RUBBER	1	No Quantity							194868			0
S3	2000	2000	2000	2	0	2	Export	392	Japan	JPN	218	Ecuador	ECU								23	CRUDE RUBBER	1	No Quantity							136729			0
S3	2000	2000	2000	2	0	2	Export	392	Japan	JPN	246	Finland	FIN								23	CRUDE RUBBER	1	No Quantity							2406501			0
S3	2000	2000	2000	2	0	2	Export	392	Japan	JPN	251	France	FRA								23	CRUDE RUBBER	1	No Quantity							11477758			0
S3	2000	2000	2000	2	0	2	Export	392	Japan	JPN	276	Germany	DEU								23	CRUDE RUBBER	1	No Quantity							48463271			0
S3	2000	2000	2000	2	0	2	Export	392	Japan	JPN	300	Greece	GRC								23	CRUDE RUBBER	1	No Quantity							31417			0
S3	2000	2000	2000	2	0	2	Export	392	Japan	JPN	320	Guatemala	GTM								23	CRUDE RUBBER	1	No Quantity							113402			0
S3	2000	2000	2000	2	0	2	Export	392	Japan	JPN	344	China, Hong Kong SAR	HKG								23	CRUDE RUBBER	1	No Quantity							52309384			0
S3	2000	2000	2000	2	0	2	Export	392	Japan	JPN	348	Hungary	HUN								23	CRUDE RUBBER	1	No Quantity							2208			0
S3	2000	2000	2000	2	0	2	Export	392	Japan	JPN	352	Iceland	ISL								23	CRUDE RUBBER	1	No Quantity							108086			0
S3	2000	2000	2000	2	0	2	Export	392	Japan	JPN	360	Indonesia	IDN								23	CRUDE RUBBER	1	No Quantity							43609917			0
S3	2000	2000	2000	2	0	2	Export	392	Japan	JPN	364	Iran	IRN								23	CRUDE RUBBER	1	No Quantity							4947698			0
S3	2000	2000	2000	2	0	2	Export	392	Japan	JPN	372	Ireland	IRL								23	CRUDE RUBBER	1	No Quantity							95764			0
S3	2000	2000	2000	2	0	2	Export	392	Japan	JPN	376	Israel	ISR								23	CRUDE RUBBER	1	No Quantity							818052			0
S3	2000	2000	2000	2	0	2	Export	392	Japan	JPN	381	Italy	ITA								23	CRUDE RUBBER	1	No Quantity							17620996			0
S3	2000	2000	2000	2	0	2	Export	392	Japan	JPN	404	Kenya	KEN								23	CRUDE RUBBER	1	No Quantity							11672			0
S3	2000	2000	2000	2	0	2	Export	392	Japan	JPN	408	Dem. People's Rep. of Korea	PRK								23	CRUDE RUBBER	1	No Quantity							733051			0
S3	2000	2000	2000	2	0	2	Export	392	Japan	JPN	410	Rep. of Korea	KOR								23	CRUDE RUBBER	1	No Quantity							85028680			0
S3	2000	2000	2000	2	0	2	Export	392	Japan	JPN	442	Luxembourg	LUX								23	CRUDE RUBBER	1	No Quantity							56367			0
S3	2000	2000	2000	2	0	2	Export	392	Japan	JPN	458	Malaysia	MYS								23	CRUDE RUBBER	1	No Quantity							37356543			0
S3	2000	2000	2000	2	0	2	Export	392	Japan	JPN	470	Malta	MLT								23	CRUDE RUBBER	1	No Quantity							13064			0
S3	2000	2000	2000	2	0	2	Export	392	Japan	JPN	484	Mexico	MEX								23	CRUDE RUBBER	1	No Quantity							2117214			0
S3	2000	2000	2000	2	0	2	Export	392	Japan	JPN	490	Other Asia, nes									23	CRUDE RUBBER	1	No Quantity							74333140			0
S3	2000	2000	2000	2	0	2	Export	392	Japan	JPN	527	Oceania, nes									23	CRUDE RUBBER	1	No Quantity							1884			0
S3	2000	2000	2000	2	0	2	Export	392	Japan	JPN	528	Netherlands	NLD								23	CRUDE RUBBER	1	No Quantity							24978915			0
S3	2000	2000	2000	2	0	2	Export	392	Japan	JPN	540	New Caledonia	NCL								23	CRUDE RUBBER	1	No Quantity							6504			0
S3	2000	2000	2000	2	0	2	Export	392	Japan	JPN	554	New Zealand	NZL								23	CRUDE RUBBER	1	No Quantity							1330951			0
S3	2000	2000	2000	2	0	2	Export	392	Japan	JPN	586	Pakistan	PAK								23	CRUDE RUBBER	1	No Quantity							1522859			0
S3	2000	2000	2000	2	0	2	Export	392	Japan	JPN	600	Paraguay	PRY								23	CRUDE RUBBER	1	No Quantity							85789			0
S3	2000	2000	2000	2	0	2	Export	392	Japan	JPN	604	Peru	PER								23	CRUDE RUBBER	1	No Quantity							20812			0
S3	2000	2000	2000	2	0	2	Export	392	Japan	JPN	608	Philippines	PHL								23	CRUDE RUBBER	1	No Quantity							10205670			0
S3	2000	2000	2000	2	0	2	Export	392	Japan	JPN	616	Poland	POL								23	CRUDE RUBBER	1	No Quantity							42013			0
S3	2000	2000	2000	2	0	2	Export	392	Japan	JPN	643	Russian Federation	RUS								23	CRUDE RUBBER	1	No Quantity							2326371			0
S3	2000	2000	2000	2	0	2	Export	392	Japan	JPN	682	Saudi Arabia	SAU								23	CRUDE RUBBER	1	No Quantity							213935			0
S3	2000	2000	2000	2	0	2	Export	392	Japan	JPN	686	Senegal	SEN								23	CRUDE RUBBER	1	No Quantity							38515			0
S3	2000	2000	2000	2	0	2	Export	392	Japan	JPN	699	India	IND								23	CRUDE RUBBER	1	No Quantity							30985684			0
S3	2000	2000	2000	2	0	2	Export	392	Japan	JPN	702	Singapore	SGP								23	CRUDE RUBBER	1	No Quantity							11204811			0
S3	2000	2000	2000	2	0	2	Export	392	Japan	JPN	704	Viet Nam	VNM								23	CRUDE RUBBER	1	No Quantity							4998080			0
S3	2000	2000	2000	2	0	2	Export	392	Japan	JPN	710	South Africa	ZAF								23	CRUDE RUBBER	1	No Quantity							3599248			0
S3	2000	2000	2000	2	0	2	Export	392	Japan	JPN	724	Spain	ESP								23	CRUDE RUBBER	1	No Quantity							10230732			0
S3	2000	2000	2000	2	0	2	Export	392	Japan	JPN	752	Sweden	SWE								23	CRUDE RUBBER	1	No Quantity							663341			0
S3	2000	2000	2000	2	0	2	Export	392	Japan	JPN	757	Switzerland	CHE								23	CRUDE RUBBER	1	No Quantity							771613			0
S3	2000	2000	2000	2	0	2	Export	392	Japan	JPN	764	Thailand	THA								23	CRUDE RUBBER	1	No Quantity							52596722			0
S3	2000	2000	2000	2	0	2	Export	392	Japan	JPN	784	United Arab Emirates	ARE								23	CRUDE RUBBER	1	No Quantity							188540			0
S3	2000	2000	2000	2	0	2	Export	392	Japan	JPN	792	Turkey	TUR								23	CRUDE RUBBER	1	No Quantity							4278428			0
S3	2000	2000	2000	2	0	2	Export	392	Japan	JPN	826	United Kingdom	GBR								23	CRUDE RUBBER	1	No Quantity							14845469			0
S3	2000	2000	2000	2	0	2	Export	392	Japan	JPN	842	USA	USA								23	CRUDE RUBBER	1	No Quantity							125559597			0
S3	2000	2000	2000	2	0	2	Export	392	Japan	JPN	858	Uruguay	URY								23	CRUDE RUBBER	1	No Quantity							7359014			0
S3	2000	2000	2000	2	0	2	Export	392	Japan	JPN	862	Venezuela	VEN								23	CRUDE RUBBER	1	No Quantity							79424			0
S3	2000	2000	2000	2	0	2	Export	392	Japan	JPN	887	Yemen	YEM								23	CRUDE RUBBER	1	No Quantity							28225			0
S3	2000	2000	2000	2	0	2	Export	388	Jamaica	JAM	0	World	WLD								24	CORK AND WOOD	1	No Quantity							55041			0
S3	2000	2000	2000	2	0	2	Export	388	Jamaica	JAM	214	Dominican Rep.	DOM								24	CORK AND WOOD	1	No Quantity							2789			0
S3	2000	2000	2000	2	0	2	Export	388	Jamaica	JAM	218	Ecuador	ECU								24	CORK AND WOOD	1	No Quantity							255			0
S3	2000	2000	2000	2	0	2	Export	388	Jamaica	JAM	276	Germany	DEU								24	CORK AND WOOD	1	No Quantity							39642			0
S3	2000	2000	2000	2	0	2	Export	388	Jamaica	JAM	340	Honduras	HND								24	CORK AND WOOD	1	No Quantity							9959			0
S3	2000	2000	2000	2	0	2	Export	388	Jamaica	JAM	826	United Kingdom	GBR								24	CORK AND WOOD	1	No Quantity							1980			0
S3	2000	2000	2000	2	0	2	Export	388	Jamaica	JAM	842	USA	USA								24	CORK AND WOOD	1	No Quantity							416			0
S3	2000	2000	2000	2	0	2	Export	392	Japan	JPN	0	World	WLD								24	CORK AND WOOD	1	No Quantity							10986283			0
S3	2000	2000	2000	2	0	2	Export	392	Japan	JPN	36	Australia	AUS								24	CORK AND WOOD	1	No Quantity							6755			0
S3	2000	2000	2000	2	0	2	Export	392	Japan	JPN	156	China	CHN								24	CORK AND WOOD	1	No Quantity							1854112			0
S3	2000	2000	2000	2	0	2	Export	392	Japan	JPN	246	Finland	FIN								24	CORK AND WOOD	1	No Quantity							23289			0
S3	2000	2000	2000	2	0	2	Export	392	Japan	JPN	276	Germany	DEU								24	CORK AND WOOD	1	No Quantity							2552693			0
S3	2000	2000	2000	2	0	2	Export	392	Japan	JPN	296	Kiribati	KIR								24	CORK AND WOOD	1	No Quantity							32809			0
S3	2000	2000	2000	2	0	2	Export	392	Japan	JPN	344	China, Hong Kong SAR	HKG								24	CORK AND WOOD	1	No Quantity							104977			0
S3	2000	2000	2000	2	0	2	Export	392	Japan	JPN	360	Indonesia	IDN								24	CORK AND WOOD	1	No Quantity							200157			0
S3	2000	2000	2000	2	0	2	Export	392	Japan	JPN	376	Israel	ISR								24	CORK AND WOOD	1	No Quantity							3266			0
S3	2000	2000	2000	2	0	2	Export	392	Japan	JPN	400	Jordan	JOR								24	CORK AND WOOD	1	No Quantity							13009			0
S3	2000	2000	2000	2	0	2	Export	392	Japan	JPN	408	Dem. People's Rep. of Korea	PRK								24	CORK AND WOOD	1	No Quantity							139085			0
S3	2000	2000	2000	2	0	2	Export	392	Japan	JPN	410	Rep. of Korea	KOR								24	CORK AND WOOD	1	No Quantity							1274380			0
S3	2000	2000	2000	2	0	2	Export	392	Japan	JPN	414	Kuwait	KWT								24	CORK AND WOOD	1	No Quantity							126040			0
S3	2000	2000	2000	2	0	2	Export	392	Japan	JPN	450	Madagascar	MDG								24	CORK AND WOOD	1	No Quantity							5938			0
S3	2000	2000	2000	2	0	2	Export	392	Japan	JPN	458	Malaysia	MYS								24	CORK AND WOOD	1	No Quantity							642316			0
S3	2000	2000	2000	2	0	2	Export	392	Japan	JPN	462	Maldives	MDV								24	CORK AND WOOD	1	No Quantity							20329			0
S3	2000	2000	2000	2	0	2	Export	392	Japan	JPN	490	Other Asia, nes									24	CORK AND WOOD	1	No Quantity							1920231			0
S3	2000	2000	2000	2	0	2	Export	392	Japan	JPN	554	New Zealand	NZL								24	CORK AND WOOD	1	No Quantity							7256			0
S3	2000	2000	2000	2	0	2	Export	392	Japan	JPN	558	Nicaragua	NIC								24	CORK AND WOOD	1	No Quantity							8926			0
S3	2000	2000	2000	2	0	2	Export	392	Japan	JPN	583	FS Micronesia	FSM								24	CORK AND WOOD	1	No Quantity							8119			0
S3	2000	2000	2000	2	0	2	Export	392	Japan	JPN	586	Pakistan	PAK								24	CORK AND WOOD	1	No Quantity							11357			0
S3	2000	2000	2000	2	0	2	Export	392	Japan	JPN	608	Philippines	PHL								24	CORK AND WOOD	1	No Quantity							220291			0
S3	2000	2000	2000	2	0	2	Export	392	Japan	JPN	670	Saint Vincent and the Grenadines	VCT								24	CORK AND WOOD	1	No Quantity							3090			0
S3	2000	2000	2000	2	0	2	Export	392	Japan	JPN	682	Saudi Arabia	SAU								24	CORK AND WOOD	1	No Quantity							109914			0
S3	2000	2000	2000	2	0	2	Export	392	Japan	JPN	702	Singapore	SGP								24	CORK AND WOOD	1	No Quantity							5604			0
S3	2000	2000	2000	2	0	2	Export	392	Japan	JPN	704	Viet Nam	VNM								24	CORK AND WOOD	1	No Quantity							967900			0
S3	2000	2000	2000	2	0	2	Export	392	Japan	JPN	764	Thailand	THA								24	CORK AND WOOD	1	No Quantity							320388			0
S3	2000	2000	2000	2	0	2	Export	392	Japan	JPN	784	United Arab Emirates	ARE								24	CORK AND WOOD	1	No Quantity							32104			0
S3	2000	2000	2000	2	0	2	Export	392	Japan	JPN	826	United Kingdom	GBR								24	CORK AND WOOD	1	No Quantity							22454			0
S3	2000	2000	2000	2	0	2	Export	392	Japan	JPN	842	USA	USA								24	CORK AND WOOD	1	No Quantity							349495			0
S3	2000	2000	2000	2	0	2	Export	388	Jamaica	JAM	0	World	WLD								25	PULP AND WASTE PAPER	1	No Quantity							232962			0
S3	2000	2000	2000	2	0	2	Export	388	Jamaica	JAM	152	Chile	CHL								25	PULP AND WASTE PAPER	1	No Quantity							1011			0
S3	2000	2000	2000	2	0	2	Export	388	Jamaica	JAM	156	China	CHN								25	PULP AND WASTE PAPER	1	No Quantity							8475			0
S3	2000	2000	2000	2	0	2	Export	388	Jamaica	JAM	251	France	FRA								25	PULP AND WASTE PAPER	1	No Quantity							80141			0
S3	2000	2000	2000	2	0	2	Export	388	Jamaica	JAM	381	Italy	ITA								25	PULP AND WASTE PAPER	1	No Quantity							63981			0
S3	2000	2000	2000	2	0	2	Export	388	Jamaica	JAM	408	Dem. People's Rep. of Korea	PRK								25	PULP AND WASTE PAPER	1	No Quantity							9465			0
S3	2000	2000	2000	2	0	2	Export	388	Jamaica	JAM	410	Rep. of Korea	KOR								25	PULP AND WASTE PAPER	1	No Quantity							4878			0
S3	2000	2000	2000	2	0	2	Export	388	Jamaica	JAM	484	Mexico	MEX								25	PULP AND WASTE PAPER	1	No Quantity							1399			0
S3	2000	2000	2000	2	0	2	Export	388	Jamaica	JAM	490	Other Asia, nes									25	PULP AND WASTE PAPER	1	No Quantity							8284			0
S3	2000	2000	2000	2	0	2	Export	388	Jamaica	JAM	608	Philippines	PHL								25	PULP AND WASTE PAPER	1	No Quantity							9365			0
S3	2000	2000	2000	2	0	2	Export	388	Jamaica	JAM	699	India	IND								25	PULP AND WASTE PAPER	1	No Quantity							19066			0
S3	2000	2000	2000	2	0	2	Export	388	Jamaica	JAM	724	Spain	ESP								25	PULP AND WASTE PAPER	1	No Quantity							19400			0
S3	2000	2000	2000	2	0	2	Export	388	Jamaica	JAM	764	Thailand	THA								25	PULP AND WASTE PAPER	1	No Quantity							7497			0
S3	2000	2000	2000	2	0	2	Export	392	Japan	JPN	0	World	WLD								25	PULP AND WASTE PAPER	1	No Quantity							127697243			0
S3	2000	2000	2000	2	0	2	Export	392	Japan	JPN	36	Australia	AUS								25	PULP AND WASTE PAPER	1	No Quantity							6467			0
S3	2000	2000	2000	2	0	2	Export	392	Japan	JPN	104	Myanmar	MMR								25	PULP AND WASTE PAPER	1	No Quantity							3470			0
S3	2000	2000	2000	2	0	2	Export	392	Japan	JPN	156	China	CHN								25	PULP AND WASTE PAPER	1	No Quantity							9552155			0
S3	2000	2000	2000	2	0	2	Export	392	Japan	JPN	246	Finland	FIN								25	PULP AND WASTE PAPER	1	No Quantity							11134			0
S3	2000	2000	2000	2	0	2	Export	392	Japan	JPN	344	China, Hong Kong SAR	HKG								25	PULP AND WASTE PAPER	1	No Quantity							485537			0
S3	2000	2000	2000	2	0	2	Export	392	Japan	JPN	360	Indonesia	IDN								25	PULP AND WASTE PAPER	1	No Quantity							11608929			0
S3	2000	2000	2000	2	0	2	Export	392	Japan	JPN	410	Rep. of Korea	KOR								25	PULP AND WASTE PAPER	1	No Quantity							63668479			0
S3	2000	2000	2000	2	0	2	Export	392	Japan	JPN	458	Malaysia	MYS								25	PULP AND WASTE PAPER	1	No Quantity							68596			0
S3	2000	2000	2000	2	0	2	Export	392	Japan	JPN	484	Mexico	MEX								25	PULP AND WASTE PAPER	1	No Quantity							68095			0
S3	2000	2000	2000	2	0	2	Export	392	Japan	JPN	490	Other Asia, nes									25	PULP AND WASTE PAPER	1	No Quantity							22893090			0
S3	2000	2000	2000	2	0	2	Export	392	Japan	JPN	586	Pakistan	PAK								25	PULP AND WASTE PAPER	1	No Quantity							339650			0
S3	2000	2000	2000	2	0	2	Export	392	Japan	JPN	608	Philippines	PHL								25	PULP AND WASTE PAPER	1	No Quantity							2550197			0
S3	2000	2000	2000	2	0	2	Export	392	Japan	JPN	702	Singapore	SGP								25	PULP AND WASTE PAPER	1	No Quantity							63326			0
S3	2000	2000	2000	2	0	2	Export	392	Japan	JPN	704	Viet Nam	VNM								25	PULP AND WASTE PAPER	1	No Quantity							660001			0
S3	2000	2000	2000	2	0	2	Export	392	Japan	JPN	764	Thailand	THA								25	PULP AND WASTE PAPER	1	No Quantity							15613398			0
S3	2000	2000	2000	2	0	2	Export	392	Japan	JPN	842	USA	USA								25	PULP AND WASTE PAPER	1	No Quantity							104718			0
S3	2000	2000	2000	2	0	2	Export	388	Jamaica	JAM	0	World	WLD								26	TEXTILE FIBRES	1	No Quantity							64766			0
S3	2000	2000	2000	2	0	2	Export	388	Jamaica	JAM	757	Switzerland	CHE								26	TEXTILE FIBRES	1	No Quantity							64766			0
S3	2000	2000	2000	2	0	2	Export	392	Japan	JPN	0	World	WLD								26	TEXTILE FIBRES	1	No Quantity							1008230782			0
S3	2000	2000	2000	2	0	2	Export	392	Japan	JPN	4	Afghanistan	AFG								26	TEXTILE FIBRES	1	No Quantity							9158			0
S3	2000	2000	2000	2	0	2	Export	392	Japan	JPN	24	Angola	AGO								26	TEXTILE FIBRES	1	No Quantity							282207			0
S3	2000	2000	2000	2	0	2	Export	392	Japan	JPN	32	Argentina	ARG								26	TEXTILE FIBRES	1	No Quantity							1439732			0
S3	2000	2000	2000	2	0	2	Export	392	Japan	JPN	36	Australia	AUS								26	TEXTILE FIBRES	1	No Quantity							7997730			0
S3	2000	2000	2000	2	0	2	Export	392	Japan	JPN	40	Austria	AUT								26	TEXTILE FIBRES	1	No Quantity							6710945			0
S3	2000	2000	2000	2	0	2	Export	392	Japan	JPN	50	Bangladesh	BGD								26	TEXTILE FIBRES	1	No Quantity							10484407			0
S3	2000	2000	2000	2	0	2	Export	392	Japan	JPN	56	Belgium	BEL								26	TEXTILE FIBRES	1	No Quantity							12628408			0
S3	2000	2000	2000	2	0	2	Export	392	Japan	JPN	76	Brazil	BRA								26	TEXTILE FIBRES	1	No Quantity							1681735			0
S3	2000	2000	2000	2	0	2	Export	392	Japan	JPN	100	Bulgaria	BGR								26	TEXTILE FIBRES	1	No Quantity							1322637			0
S3	2000	2000	2000	2	0	2	Export	392	Japan	JPN	104	Myanmar	MMR								26	TEXTILE FIBRES	1	No Quantity							866439			0
S3	2000	2000	2000	2	0	2	Export	392	Japan	JPN	112	Belarus	BLR								26	TEXTILE FIBRES	1	No Quantity							68169			0
S3	2000	2000	2000	2	0	2	Export	392	Japan	JPN	116	Cambodia	KHM								26	TEXTILE FIBRES	1	No Quantity							3343874			0
S3	2000	2000	2000	2	0	2	Export	392	Japan	JPN	120	Cameroon	CMR								26	TEXTILE FIBRES	1	No Quantity							2323940			0
S3	2000	2000	2000	2	0	2	Export	392	Japan	JPN	124	Canada	CAN								26	TEXTILE FIBRES	1	No Quantity							2634502			0
S3	2000	2000	2000	2	0	2	Export	392	Japan	JPN	144	Sri Lanka	LKA								26	TEXTILE FIBRES	1	No Quantity							1459190			0
S3	2000	2000	2000	2	0	2	Export	392	Japan	JPN	152	Chile	CHL								26	TEXTILE FIBRES	1	No Quantity							221117			0
S3	2000	2000	2000	2	0	2	Export	392	Japan	JPN	156	China	CHN								26	TEXTILE FIBRES	1	No Quantity							337411157			0
S3	2000	2000	2000	2	0	2	Export	392	Japan	JPN	170	Colombia	COL								26	TEXTILE FIBRES	1	No Quantity							589633			0
S3	2000	2000	2000	2	0	2	Export	392	Japan	JPN	178	Congo	COG								26	TEXTILE FIBRES	1	No Quantity							247236			0
S3	2000	2000	2000	2	0	2	Export	392	Japan	JPN	180	Dem. Rep. of the Congo	COD								26	TEXTILE FIBRES	1	No Quantity							116910			0
S3	2000	2000	2000	2	0	2	Export	392	Japan	JPN	203	Czechia	CZE								26	TEXTILE FIBRES	1	No Quantity							155638			0
S3	2000	2000	2000	2	0	2	Export	392	Japan	JPN	208	Denmark	DNK								26	TEXTILE FIBRES	1	No Quantity							22927			0
S3	2000	2000	2000	2	0	2	Export	392	Japan	JPN	218	Ecuador	ECU								26	TEXTILE FIBRES	1	No Quantity							207060			0
S3	2000	2000	2000	2	0	2	Export	392	Japan	JPN	246	Finland	FIN								26	TEXTILE FIBRES	1	No Quantity							348010			0
S3	2000	2000	2000	2	0	2	Export	392	Japan	JPN	251	France	FRA								26	TEXTILE FIBRES	1	No Quantity							12126133			0
S3	2000	2000	2000	2	0	2	Export	392	Japan	JPN	276	Germany	DEU								26	TEXTILE FIBRES	1	No Quantity							27407508			0
S3	2000	2000	2000	2	0	2	Export	392	Japan	JPN	288	Ghana	GHA								26	TEXTILE FIBRES	1	No Quantity							332237			0
S3	2000	2000	2000	2	0	2	Export	392	Japan	JPN	300	Greece	GRC								26	TEXTILE FIBRES	1	No Quantity							2142099			0
S3	2000	2000	2000	2	0	2	Export	392	Japan	JPN	324	Guinea	GIN								26	TEXTILE FIBRES	1	No Quantity							99809			0
S3	2000	2000	2000	2	0	2	Export	392	Japan	JPN	332	Haiti	HTI								26	TEXTILE FIBRES	1	No Quantity							192799			0
S3	2000	2000	2000	2	0	2	Export	392	Japan	JPN	344	China, Hong Kong SAR	HKG								26	TEXTILE FIBRES	1	No Quantity							40552202			0
S3	2000	2000	2000	2	0	2	Export	392	Japan	JPN	348	Hungary	HUN								26	TEXTILE FIBRES	1	No Quantity							384698			0
S3	2000	2000	2000	2	0	2	Export	392	Japan	JPN	360	Indonesia	IDN								26	TEXTILE FIBRES	1	No Quantity							99992005			0
S3	2000	2000	2000	2	0	2	Export	392	Japan	JPN	364	Iran	IRN								26	TEXTILE FIBRES	1	No Quantity							13374069			0
S3	2000	2000	2000	2	0	2	Export	392	Japan	JPN	372	Ireland	IRL								26	TEXTILE FIBRES	1	No Quantity							3089281			0
S3	2000	2000	2000	2	0	2	Export	392	Japan	JPN	376	Israel	ISR								26	TEXTILE FIBRES	1	No Quantity							237373			0
S3	2000	2000	2000	2	0	2	Export	392	Japan	JPN	381	Italy	ITA								26	TEXTILE FIBRES	1	No Quantity							10931651			0
S3	2000	2000	2000	2	0	2	Export	392	Japan	JPN	384	Côte d'Ivoire	CIV								26	TEXTILE FIBRES	1	No Quantity							1620015			0
S3	2000	2000	2000	2	0	2	Export	392	Japan	JPN	400	Jordan	JOR								26	TEXTILE FIBRES	1	No Quantity							2588471			0
S3	2000	2000	2000	2	0	2	Export	392	Japan	JPN	404	Kenya	KEN								26	TEXTILE FIBRES	1	No Quantity							3221045			0
S3	2000	2000	2000	2	0	2	Export	392	Japan	JPN	408	Dem. People's Rep. of Korea	PRK								26	TEXTILE FIBRES	1	No Quantity							332190			0
S3	2000	2000	2000	2	0	2	Export	392	Japan	JPN	410	Rep. of Korea	KOR								26	TEXTILE FIBRES	1	No Quantity							86308961			0
S3	2000	2000	2000	2	0	2	Export	392	Japan	JPN	418	Lao People's Dem. Rep.	LAO								26	TEXTILE FIBRES	1	No Quantity							82727			0
S3	2000	2000	2000	2	0	2	Export	392	Japan	JPN	422	Lebanon	LBN								26	TEXTILE FIBRES	1	No Quantity							10448			0
S3	2000	2000	2000	2	0	2	Export	392	Japan	JPN	446	China, Macao SAR	MAC								26	TEXTILE FIBRES	1	No Quantity							783888			0
S3	2000	2000	2000	2	0	2	Export	392	Japan	JPN	458	Malaysia	MYS								26	TEXTILE FIBRES	1	No Quantity							39181716			0
S3	2000	2000	2000	2	0	2	Export	392	Japan	JPN	466	Mali	MLI								26	TEXTILE FIBRES	1	No Quantity							538842			0
S3	2000	2000	2000	2	0	2	Export	392	Japan	JPN	480	Mauritius	MUS								26	TEXTILE FIBRES	1	No Quantity							592917			0
S3	2000	2000	2000	2	0	2	Export	392	Japan	JPN	484	Mexico	MEX								26	TEXTILE FIBRES	1	No Quantity							4796866			0
S3	2000	2000	2000	2	0	2	Export	392	Japan	JPN	490	Other Asia, nes									26	TEXTILE FIBRES	1	No Quantity							32930114			0
S3	2000	2000	2000	2	0	2	Export	392	Japan	JPN	496	Mongolia	MNG								26	TEXTILE FIBRES	1	No Quantity							137527			0
S3	2000	2000	2000	2	0	2	Export	392	Japan	JPN	504	Morocco	MAR								26	TEXTILE FIBRES	1	No Quantity							68021			0
S3	2000	2000	2000	2	0	2	Export	392	Japan	JPN	508	Mozambique	MOZ								26	TEXTILE FIBRES	1	No Quantity							277521			0
S3	2000	2000	2000	2	0	2	Export	392	Japan	JPN	512	Oman	OMN								26	TEXTILE FIBRES	1	No Quantity							2041			0
S3	2000	2000	2000	2	0	2	Export	392	Japan	JPN	524	Nepal	NPL								26	TEXTILE FIBRES	1	No Quantity							10216			0
S3	2000	2000	2000	2	0	2	Export	392	Japan	JPN	528	Netherlands	NLD								26	TEXTILE FIBRES	1	No Quantity							4968398			0
S3	2000	2000	2000	2	0	2	Export	392	Japan	JPN	554	New Zealand	NZL								26	TEXTILE FIBRES	1	No Quantity							1298328			0
S3	2000	2000	2000	2	0	2	Export	392	Japan	JPN	566	Nigeria	NGA								26	TEXTILE FIBRES	1	No Quantity							3307067			0
S3	2000	2000	2000	2	0	2	Export	392	Japan	JPN	579	Norway	NOR								26	TEXTILE FIBRES	1	No Quantity							18928			0
S3	2000	2000	2000	2	0	2	Export	392	Japan	JPN	586	Pakistan	PAK								26	TEXTILE FIBRES	1	No Quantity							8105157			0
S3	2000	2000	2000	2	0	2	Export	392	Japan	JPN	598	Papua New Guinea	PNG								26	TEXTILE FIBRES	1	No Quantity							154627			0
S3	2000	2000	2000	2	0	2	Export	392	Japan	JPN	600	Paraguay	PRY								26	TEXTILE FIBRES	1	No Quantity							28559			0
S3	2000	2000	2000	2	0	2	Export	392	Japan	JPN	604	Peru	PER								26	TEXTILE FIBRES	1	No Quantity							119591			0
S3	2000	2000	2000	2	0	2	Export	392	Japan	JPN	608	Philippines	PHL								26	TEXTILE FIBRES	1	No Quantity							21540242			0
S3	2000	2000	2000	2	0	2	Export	392	Japan	JPN	616	Poland	POL								26	TEXTILE FIBRES	1	No Quantity							849265			0
S3	2000	2000	2000	2	0	2	Export	392	Japan	JPN	620	Portugal	PRT								26	TEXTILE FIBRES	1	No Quantity							400406			0
S3	2000	2000	2000	2	0	2	Export	392	Japan	JPN	634	Qatar	QAT								26	TEXTILE FIBRES	1	No Quantity							67956			0
S3	2000	2000	2000	2	0	2	Export	392	Japan	JPN	643	Russian Federation	RUS								26	TEXTILE FIBRES	1	No Quantity							9037			0
S3	2000	2000	2000	2	0	2	Export	392	Japan	JPN	686	Senegal	SEN								26	TEXTILE FIBRES	1	No Quantity							4100493			0
S3	2000	2000	2000	2	0	2	Export	392	Japan	JPN	699	India	IND								26	TEXTILE FIBRES	1	No Quantity							17936485			0
S3	2000	2000	2000	2	0	2	Export	392	Japan	JPN	702	Singapore	SGP								26	TEXTILE FIBRES	1	No Quantity							9249127			0
S3	2000	2000	2000	2	0	2	Export	392	Japan	JPN	704	Viet Nam	VNM								26	TEXTILE FIBRES	1	No Quantity							7942709			0
S3	2000	2000	2000	2	0	2	Export	392	Japan	JPN	705	Slovenia	SVN								26	TEXTILE FIBRES	1	No Quantity							103391			0
S3	2000	2000	2000	2	0	2	Export	392	Japan	JPN	710	South Africa	ZAF								26	TEXTILE FIBRES	1	No Quantity							11757126			0
S3	2000	2000	2000	2	0	2	Export	392	Japan	JPN	716	Zimbabwe	ZWE								26	TEXTILE FIBRES	1	No Quantity							377664			0
S3	2000	2000	2000	2	0	2	Export	392	Japan	JPN	724	Spain	ESP								26	TEXTILE FIBRES	1	No Quantity							6192646			0
S3	2000	2000	2000	2	0	2	Export	392	Japan	JPN	752	Sweden	SWE								26	TEXTILE FIBRES	1	No Quantity							3359908			0
S3	2000	2000	2000	2	0	2	Export	392	Japan	JPN	757	Switzerland	CHE								26	TEXTILE FIBRES	1	No Quantity							1670017			0
S3	2000	2000	2000	2	0	2	Export	392	Japan	JPN	764	Thailand	THA								26	TEXTILE FIBRES	1	No Quantity							45036678			0
S3	2000	2000	2000	2	0	2	Export	392	Japan	JPN	768	Togo	TGO								26	TEXTILE FIBRES	1	No Quantity							5778944			0
S3	2000	2000	2000	2	0	2	Export	392	Japan	JPN	776	Tonga	TON								26	TEXTILE FIBRES	1	No Quantity							2283			0
S3	2000	2000	2000	2	0	2	Export	392	Japan	JPN	784	United Arab Emirates	ARE								26	TEXTILE FIBRES	1	No Quantity							137063			0
S3	2000	2000	2000	2	0	2	Export	392	Japan	JPN	792	Turkey	TUR								26	TEXTILE FIBRES	1	No Quantity							9293135			0
S3	2000	2000	2000	2	0	2	Export	392	Japan	JPN	800	Uganda	UGA								26	TEXTILE FIBRES	1	No Quantity							48146			0
S3	2000	2000	2000	2	0	2	Export	392	Japan	JPN	804	Ukraine	UKR								26	TEXTILE FIBRES	1	No Quantity							427017			0
S3	2000	2000	2000	2	0	2	Export	392	Japan	JPN	818	Egypt	EGY								26	TEXTILE FIBRES	1	No Quantity							1036302			0
S3	2000	2000	2000	2	0	2	Export	392	Japan	JPN	826	United Kingdom	GBR								26	TEXTILE FIBRES	1	No Quantity							23850970			0
S3	2000	2000	2000	2	0	2	Export	392	Japan	JPN	834	United Rep. of Tanzania	TZA								26	TEXTILE FIBRES	1	No Quantity							86244			0
S3	2000	2000	2000	2	0	2	Export	392	Japan	JPN	842	USA	USA								26	TEXTILE FIBRES	1	No Quantity							39964472			0
S3	2000	2000	2000	2	0	2	Export	392	Japan	JPN	858	Uruguay	URY								26	TEXTILE FIBRES	1	No Quantity							83525			0
S3	2000	2000	2000	2	0	2	Export	392	Japan	JPN	860	Uzbekistan	UZB								26	TEXTILE FIBRES	1	No Quantity							1403778			0
S3	2000	2000	2000	2	0	2	Export	392	Japan	JPN	862	Venezuela	VEN								26	TEXTILE FIBRES	1	No Quantity							29292			0
S3	2000	2000	2000	2	0	2	Export	392	Japan	JPN	882	Samoa	WSM								26	TEXTILE FIBRES	1	No Quantity							2023			0
S3	2000	2000	2000	2	0	2	Export	392	Japan	JPN	887	Yemen	YEM								26	TEXTILE FIBRES	1	No Quantity							307574			0
S3	2000	2000	2000	2	0	2	Export	392	Japan	JPN	894	Zambia	ZMB								26	TEXTILE FIBRES	1	No Quantity							268057			0
S3	2000	2000	2000	2	0	2	Export	388	Jamaica	JAM	0	World	WLD								27	CRUDE FERTILIZER,MINERAL	1	No Quantity							4644987			0
S3	2000	2000	2000	2	0	2	Export	388	Jamaica	JAM	52	Barbados	BRB								27	CRUDE FERTILIZER,MINERAL	1	No Quantity							69061			0
S3	2000	2000	2000	2	0	2	Export	388	Jamaica	JAM	84	Belize	BLZ								27	CRUDE FERTILIZER,MINERAL	1	No Quantity							5602			0
S3	2000	2000	2000	2	0	2	Export	388	Jamaica	JAM	136	Cayman Isds	CYM								27	CRUDE FERTILIZER,MINERAL	1	No Quantity							25518			0
S3	2000	2000	2000	2	0	2	Export	388	Jamaica	JAM	170	Colombia	COL								27	CRUDE FERTILIZER,MINERAL	1	No Quantity							773863			0
S3	2000	2000	2000	2	0	2	Export	388	Jamaica	JAM	212	Dominica	DMA								27	CRUDE FERTILIZER,MINERAL	1	No Quantity							4794			0
S3	2000	2000	2000	2	0	2	Export	388	Jamaica	JAM	214	Dominican Rep.	DOM								27	CRUDE FERTILIZER,MINERAL	1	No Quantity							169647			0
S3	2000	2000	2000	2	0	2	Export	388	Jamaica	JAM	308	Grenada	GRD								27	CRUDE FERTILIZER,MINERAL	1	No Quantity							2752			0
S3	2000	2000	2000	2	0	2	Export	388	Jamaica	JAM	328	Guyana	GUY								27	CRUDE FERTILIZER,MINERAL	1	No Quantity							144523			0
S3	2000	2000	2000	2	0	2	Export	388	Jamaica	JAM	332	Haiti	HTI								27	CRUDE FERTILIZER,MINERAL	1	No Quantity							28580			0
S3	2000	2000	2000	2	0	2	Export	388	Jamaica	JAM	530	Neth. Antilles	ANT								27	CRUDE FERTILIZER,MINERAL	1	No Quantity							186548			0
S3	2000	2000	2000	2	0	2	Export	388	Jamaica	JAM	662	Saint Lucia	LCA								27	CRUDE FERTILIZER,MINERAL	1	No Quantity							13863			0
S3	2000	2000	2000	2	0	2	Export	388	Jamaica	JAM	670	Saint Vincent and the Grenadines	VCT								27	CRUDE FERTILIZER,MINERAL	1	No Quantity							8653			0
S3	2000	2000	2000	2	0	2	Export	388	Jamaica	JAM	724	Spain	ESP								27	CRUDE FERTILIZER,MINERAL	1	No Quantity							12948			0
S3	2000	2000	2000	2	0	2	Export	388	Jamaica	JAM	740	Suriname	SUR								27	CRUDE FERTILIZER,MINERAL	1	No Quantity							60035			0
S3	2000	2000	2000	2	0	2	Export	388	Jamaica	JAM	780	Trinidad and Tobago	TTO								27	CRUDE FERTILIZER,MINERAL	1	No Quantity							659165			0
S3	2000	2000	2000	2	0	2	Export	388	Jamaica	JAM	796	Turks and Caicos Isds	TCA								27	CRUDE FERTILIZER,MINERAL	1	No Quantity							191800			0
S3	2000	2000	2000	2	0	2	Export	388	Jamaica	JAM	842	USA	USA								27	CRUDE FERTILIZER,MINERAL	1	No Quantity							1587506			0
S3	2000	2000	2000	2	0	2	Export	388	Jamaica	JAM	862	Venezuela	VEN								27	CRUDE FERTILIZER,MINERAL	1	No Quantity							700129			0
S3	2000	2000	2000	2	0	2	Export	392	Japan	JPN	0	World	WLD								27	CRUDE FERTILIZER,MINERAL	1	No Quantity							183575135			0
S3	2000	2000	2000	2	0	2	Export	392	Japan	JPN	16	American Samoa	ASM								27	CRUDE FERTILIZER,MINERAL	1	No Quantity							28838			0
S3	2000	2000	2000	2	0	2	Export	392	Japan	JPN	31	Azerbaijan	AZE								27	CRUDE FERTILIZER,MINERAL	1	No Quantity							13584			0
S3	2000	2000	2000	2	0	2	Export	392	Japan	JPN	32	Argentina	ARG								27	CRUDE FERTILIZER,MINERAL	1	No Quantity							15439			0
S3	2000	2000	2000	2	0	2	Export	392	Japan	JPN	36	Australia	AUS								27	CRUDE FERTILIZER,MINERAL	1	No Quantity							6098794			0
S3	2000	2000	2000	2	0	2	Export	392	Japan	JPN	40	Austria	AUT								27	CRUDE FERTILIZER,MINERAL	1	No Quantity							736633			0
S3	2000	2000	2000	2	0	2	Export	392	Japan	JPN	48	Bahrain	BHR								27	CRUDE FERTILIZER,MINERAL	1	No Quantity							130586			0
S3	2000	2000	2000	2	0	2	Export	392	Japan	JPN	50	Bangladesh	BGD								27	CRUDE FERTILIZER,MINERAL	1	No Quantity							2598381			0
S3	2000	2000	2000	2	0	2	Export	392	Japan	JPN	52	Barbados	BRB								27	CRUDE FERTILIZER,MINERAL	1	No Quantity							11895			0
S3	2000	2000	2000	2	0	2	Export	392	Japan	JPN	56	Belgium	BEL								27	CRUDE FERTILIZER,MINERAL	1	No Quantity							828555			0
S3	2000	2000	2000	2	0	2	Export	392	Japan	JPN	76	Brazil	BRA								27	CRUDE FERTILIZER,MINERAL	1	No Quantity							81280			0
S3	2000	2000	2000	2	0	2	Export	392	Japan	JPN	124	Canada	CAN								27	CRUDE FERTILIZER,MINERAL	1	No Quantity							433141			0
S3	2000	2000	2000	2	0	2	Export	392	Japan	JPN	144	Sri Lanka	LKA								27	CRUDE FERTILIZER,MINERAL	1	No Quantity							907135			0
S3	2000	2000	2000	2	0	2	Export	392	Japan	JPN	152	Chile	CHL								27	CRUDE FERTILIZER,MINERAL	1	No Quantity							10383			0
S3	2000	2000	2000	2	0	2	Export	392	Japan	JPN	156	China	CHN								27	CRUDE FERTILIZER,MINERAL	1	No Quantity							27665507			0
S3	2000	2000	2000	2	0	2	Export	392	Japan	JPN	170	Colombia	COL								27	CRUDE FERTILIZER,MINERAL	1	No Quantity							49343			0
S3	2000	2000	2000	2	0	2	Export	392	Japan	JPN	208	Denmark	DNK								27	CRUDE FERTILIZER,MINERAL	1	No Quantity							24421			0
S3	2000	2000	2000	2	0	2	Export	392	Japan	JPN	242	Fiji	FJI								27	CRUDE FERTILIZER,MINERAL	1	No Quantity							21443			0
S3	2000	2000	2000	2	0	2	Export	392	Japan	JPN	246	Finland	FIN								27	CRUDE FERTILIZER,MINERAL	1	No Quantity							33356			0
S3	2000	2000	2000	2	0	2	Export	392	Japan	JPN	251	France	FRA								27	CRUDE FERTILIZER,MINERAL	1	No Quantity							1943984			0
S3	2000	2000	2000	2	0	2	Export	392	Japan	JPN	276	Germany	DEU								27	CRUDE FERTILIZER,MINERAL	1	No Quantity							4484597			0
S3	2000	2000	2000	2	0	2	Export	392	Japan	JPN	296	Kiribati	KIR								27	CRUDE FERTILIZER,MINERAL	1	No Quantity							4036			0
S3	2000	2000	2000	2	0	2	Export	392	Japan	JPN	316	Guam	GUM								27	CRUDE FERTILIZER,MINERAL	1	No Quantity							150396			0
S3	2000	2000	2000	2	0	2	Export	392	Japan	JPN	324	Guinea	GIN								27	CRUDE FERTILIZER,MINERAL	1	No Quantity							6068			0
S3	2000	2000	2000	2	0	2	Export	392	Japan	JPN	344	China, Hong Kong SAR	HKG								27	CRUDE FERTILIZER,MINERAL	1	No Quantity							6602758			0
S3	2000	2000	2000	2	0	2	Export	392	Japan	JPN	360	Indonesia	IDN								27	CRUDE FERTILIZER,MINERAL	1	No Quantity							7580966			0
S3	2000	2000	2000	2	0	2	Export	392	Japan	JPN	364	Iran	IRN								27	CRUDE FERTILIZER,MINERAL	1	No Quantity							8044			0
S3	2000	2000	2000	2	0	2	Export	392	Japan	JPN	372	Ireland	IRL								27	CRUDE FERTILIZER,MINERAL	1	No Quantity							234320			0
S3	2000	2000	2000	2	0	2	Export	392	Japan	JPN	376	Israel	ISR								27	CRUDE FERTILIZER,MINERAL	1	No Quantity							662163			0
S3	2000	2000	2000	2	0	2	Export	392	Japan	JPN	381	Italy	ITA								27	CRUDE FERTILIZER,MINERAL	1	No Quantity							2010901			0
S3	2000	2000	2000	2	0	2	Export	392	Japan	JPN	384	Côte d'Ivoire	CIV								27	CRUDE FERTILIZER,MINERAL	1	No Quantity							54781			0
S3	2000	2000	2000	2	0	2	Export	392	Japan	JPN	404	Kenya	KEN								27	CRUDE FERTILIZER,MINERAL	1	No Quantity							2227			0
S3	2000	2000	2000	2	0	2	Export	392	Japan	JPN	408	Dem. People's Rep. of Korea	PRK								27	CRUDE FERTILIZER,MINERAL	1	No Quantity							8258			0
S3	2000	2000	2000	2	0	2	Export	392	Japan	JPN	410	Rep. of Korea	KOR								27	CRUDE FERTILIZER,MINERAL	1	No Quantity							32138951			0
S3	2000	2000	2000	2	0	2	Export	392	Japan	JPN	414	Kuwait	KWT								27	CRUDE FERTILIZER,MINERAL	1	No Quantity							45354			0
S3	2000	2000	2000	2	0	2	Export	392	Japan	JPN	450	Madagascar	MDG								27	CRUDE FERTILIZER,MINERAL	1	No Quantity							58399			0
S3	2000	2000	2000	2	0	2	Export	392	Japan	JPN	458	Malaysia	MYS								27	CRUDE FERTILIZER,MINERAL	1	No Quantity							3775039			0
S3	2000	2000	2000	2	0	2	Export	392	Japan	JPN	484	Mexico	MEX								27	CRUDE FERTILIZER,MINERAL	1	No Quantity							18501			0
S3	2000	2000	2000	2	0	2	Export	392	Japan	JPN	490	Other Asia, nes									27	CRUDE FERTILIZER,MINERAL	1	No Quantity							33566083			0
S3	2000	2000	2000	2	0	2	Export	392	Japan	JPN	504	Morocco	MAR								27	CRUDE FERTILIZER,MINERAL	1	No Quantity							4008			0
S3	2000	2000	2000	2	0	2	Export	392	Japan	JPN	528	Netherlands	NLD								27	CRUDE FERTILIZER,MINERAL	1	No Quantity							317706			0
S3	2000	2000	2000	2	0	2	Export	392	Japan	JPN	554	New Zealand	NZL								27	CRUDE FERTILIZER,MINERAL	1	No Quantity							139818			0
S3	2000	2000	2000	2	0	2	Export	392	Japan	JPN	566	Nigeria	NGA								27	CRUDE FERTILIZER,MINERAL	1	No Quantity							65803			0
S3	2000	2000	2000	2	0	2	Export	392	Japan	JPN	585	Palau	PLW								27	CRUDE FERTILIZER,MINERAL	1	No Quantity							12572			0
S3	2000	2000	2000	2	0	2	Export	392	Japan	JPN	586	Pakistan	PAK								27	CRUDE FERTILIZER,MINERAL	1	No Quantity							102157			0
S3	2000	2000	2000	2	0	2	Export	392	Japan	JPN	608	Philippines	PHL								27	CRUDE FERTILIZER,MINERAL	1	No Quantity							4543822			0
S3	2000	2000	2000	2	0	2	Export	392	Japan	JPN	616	Poland	POL								27	CRUDE FERTILIZER,MINERAL	1	No Quantity							12489			0
S3	2000	2000	2000	2	0	2	Export	392	Japan	JPN	620	Portugal	PRT								27	CRUDE FERTILIZER,MINERAL	1	No Quantity							28021			0
S3	2000	2000	2000	2	0	2	Export	392	Japan	JPN	643	Russian Federation	RUS								27	CRUDE FERTILIZER,MINERAL	1	No Quantity							657180			0
S3	2000	2000	2000	2	0	2	Export	392	Japan	JPN	682	Saudi Arabia	SAU								27	CRUDE FERTILIZER,MINERAL	1	No Quantity							8583			0
S3	2000	2000	2000	2	0	2	Export	392	Japan	JPN	699	India	IND								27	CRUDE FERTILIZER,MINERAL	1	No Quantity							2903598			0
S3	2000	2000	2000	2	0	2	Export	392	Japan	JPN	702	Singapore	SGP								27	CRUDE FERTILIZER,MINERAL	1	No Quantity							4762034			0
S3	2000	2000	2000	2	0	2	Export	392	Japan	JPN	703	Slovakia	SVK								27	CRUDE FERTILIZER,MINERAL	1	No Quantity							20793			0
S3	2000	2000	2000	2	0	2	Export	392	Japan	JPN	704	Viet Nam	VNM								27	CRUDE FERTILIZER,MINERAL	1	No Quantity							451113			0
S3	2000	2000	2000	2	0	2	Export	392	Japan	JPN	710	South Africa	ZAF								27	CRUDE FERTILIZER,MINERAL	1	No Quantity							407532			0
S3	2000	2000	2000	2	0	2	Export	392	Japan	JPN	724	Spain	ESP								27	CRUDE FERTILIZER,MINERAL	1	No Quantity							535121			0
S3	2000	2000	2000	2	0	2	Export	392	Japan	JPN	736	Fmr Sudan	SDN								27	CRUDE FERTILIZER,MINERAL	1	No Quantity							39174			0
S3	2000	2000	2000	2	0	2	Export	392	Japan	JPN	752	Sweden	SWE								27	CRUDE FERTILIZER,MINERAL	1	No Quantity							304290			0
S3	2000	2000	2000	2	0	2	Export	392	Japan	JPN	757	Switzerland	CHE								27	CRUDE FERTILIZER,MINERAL	1	No Quantity							5060525			0
S3	2000	2000	2000	2	0	2	Export	392	Japan	JPN	764	Thailand	THA								27	CRUDE FERTILIZER,MINERAL	1	No Quantity							6553099			0
S3	2000	2000	2000	2	0	2	Export	392	Japan	JPN	780	Trinidad and Tobago	TTO								27	CRUDE FERTILIZER,MINERAL	1	No Quantity							11190			0
S3	2000	2000	2000	2	0	2	Export	392	Japan	JPN	784	United Arab Emirates	ARE								27	CRUDE FERTILIZER,MINERAL	1	No Quantity							357883			0
S3	2000	2000	2000	2	0	2	Export	392	Japan	JPN	792	Turkey	TUR								27	CRUDE FERTILIZER,MINERAL	1	No Quantity							56980			0
S3	2000	2000	2000	2	0	2	Export	392	Japan	JPN	800	Uganda	UGA								27	CRUDE FERTILIZER,MINERAL	1	No Quantity							2153			0
S3	2000	2000	2000	2	0	2	Export	392	Japan	JPN	818	Egypt	EGY								27	CRUDE FERTILIZER,MINERAL	1	No Quantity							418796			0
S3	2000	2000	2000	2	0	2	Export	392	Japan	JPN	826	United Kingdom	GBR								27	CRUDE FERTILIZER,MINERAL	1	No Quantity							2093768			0
S3	2000	2000	2000	2	0	2	Export	392	Japan	JPN	842	USA	USA								27	CRUDE FERTILIZER,MINERAL	1	No Quantity							20660386			0
S3	2000	2000	2000	2	0	2	Export	388	Jamaica	JAM	0	World	WLD								28	METALLIFEROUS ORE,SCRAP	1	No Quantity							738979676			0
S3	2000	2000	2000	2	0	2	Export	388	Jamaica	JAM	124	Canada	CAN								28	METALLIFEROUS ORE,SCRAP	1	No Quantity							117492576			0
S3	2000	2000	2000	2	0	2	Export	388	Jamaica	JAM	156	China	CHN								28	METALLIFEROUS ORE,SCRAP	1	No Quantity							6092163			0
S3	2000	2000	2000	2	0	2	Export	388	Jamaica	JAM	208	Denmark	DNK								28	METALLIFEROUS ORE,SCRAP	1	No Quantity							973969			0
S3	2000	2000	2000	2	0	2	Export	388	Jamaica	JAM	251	France	FRA								28	METALLIFEROUS ORE,SCRAP	1	No Quantity							40456140			0
S3	2000	2000	2000	2	0	2	Export	388	Jamaica	JAM	288	Ghana	GHA								28	METALLIFEROUS ORE,SCRAP	1	No Quantity							15624173			0
S3	2000	2000	2000	2	0	2	Export	388	Jamaica	JAM	410	Rep. of Korea	KOR								28	METALLIFEROUS ORE,SCRAP	1	No Quantity							27915			0
S3	2000	2000	2000	2	0	2	Export	388	Jamaica	JAM	484	Mexico	MEX								28	METALLIFEROUS ORE,SCRAP	1	No Quantity							579780			0
S3	2000	2000	2000	2	0	2	Export	388	Jamaica	JAM	528	Netherlands	NLD								28	METALLIFEROUS ORE,SCRAP	1	No Quantity							142605060			0
S3	2000	2000	2000	2	0	2	Export	388	Jamaica	JAM	579	Norway	NOR								28	METALLIFEROUS ORE,SCRAP	1	No Quantity							120028060			0
S3	2000	2000	2000	2	0	2	Export	388	Jamaica	JAM	724	Spain	ESP								28	METALLIFEROUS ORE,SCRAP	1	No Quantity							56996			0
S3	2000	2000	2000	2	0	2	Export	388	Jamaica	JAM	752	Sweden	SWE								28	METALLIFEROUS ORE,SCRAP	1	No Quantity							28679869			0
S3	2000	2000	2000	2	0	2	Export	388	Jamaica	JAM	780	Trinidad and Tobago	TTO								28	METALLIFEROUS ORE,SCRAP	1	No Quantity							5500			0
S3	2000	2000	2000	2	0	2	Export	388	Jamaica	JAM	784	United Arab Emirates	ARE								28	METALLIFEROUS ORE,SCRAP	1	No Quantity							6396319			0
S3	2000	2000	2000	2	0	2	Export	388	Jamaica	JAM	826	United Kingdom	GBR								28	METALLIFEROUS ORE,SCRAP	1	No Quantity							35657680			0
S3	2000	2000	2000	2	0	2	Export	388	Jamaica	JAM	842	USA	USA								28	METALLIFEROUS ORE,SCRAP	1	No Quantity							224303476			0
S3	2000	2000	2000	2	0	2	Export	392	Japan	JPN	0	World	WLD								28	METALLIFEROUS ORE,SCRAP	1	No Quantity							878912244			0
S3	2000	2000	2000	2	0	2	Export	392	Japan	JPN	12	Algeria	DZA								28	METALLIFEROUS ORE,SCRAP	1	No Quantity							16701			0
S3	2000	2000	2000	2	0	2	Export	392	Japan	JPN	36	Australia	AUS								28	METALLIFEROUS ORE,SCRAP	1	No Quantity							1116524			0
S3	2000	2000	2000	2	0	2	Export	392	Japan	JPN	40	Austria	AUT								28	METALLIFEROUS ORE,SCRAP	1	No Quantity							38014			0
S3	2000	2000	2000	2	0	2	Export	392	Japan	JPN	50	Bangladesh	BGD								28	METALLIFEROUS ORE,SCRAP	1	No Quantity							82746			0
S3	2000	2000	2000	2	0	2	Export	392	Japan	JPN	52	Barbados	BRB								28	METALLIFEROUS ORE,SCRAP	1	No Quantity							29663			0
S3	2000	2000	2000	2	0	2	Export	392	Japan	JPN	56	Belgium	BEL								28	METALLIFEROUS ORE,SCRAP	1	No Quantity							1771542			0
S3	2000	2000	2000	2	0	2	Export	392	Japan	JPN	76	Brazil	BRA								28	METALLIFEROUS ORE,SCRAP	1	No Quantity							209380			0
S3	2000	2000	2000	2	0	2	Export	392	Japan	JPN	104	Myanmar	MMR								28	METALLIFEROUS ORE,SCRAP	1	No Quantity							59670			0
S3	2000	2000	2000	2	0	2	Export	392	Japan	JPN	124	Canada	CAN								28	METALLIFEROUS ORE,SCRAP	1	No Quantity							1825089			0
S3	2000	2000	2000	2	0	2	Export	392	Japan	JPN	144	Sri Lanka	LKA								28	METALLIFEROUS ORE,SCRAP	1	No Quantity							88675			0
S3	2000	2000	2000	2	0	2	Export	392	Japan	JPN	156	China	CHN								28	METALLIFEROUS ORE,SCRAP	1	No Quantity							300822051			0
S3	2000	2000	2000	2	0	2	Export	392	Japan	JPN	203	Czechia	CZE								28	METALLIFEROUS ORE,SCRAP	1	No Quantity							2988			0
S3	2000	2000	2000	2	0	2	Export	392	Japan	JPN	251	France	FRA								28	METALLIFEROUS ORE,SCRAP	1	No Quantity							2574405			0
S3	2000	2000	2000	2	0	2	Export	392	Japan	JPN	276	Germany	DEU								28	METALLIFEROUS ORE,SCRAP	1	No Quantity							9921571			0
S3	2000	2000	2000	2	0	2	Export	392	Japan	JPN	344	China, Hong Kong SAR	HKG								28	METALLIFEROUS ORE,SCRAP	1	No Quantity							12243859			0
S3	2000	2000	2000	2	0	2	Export	392	Japan	JPN	360	Indonesia	IDN								28	METALLIFEROUS ORE,SCRAP	1	No Quantity							4055353			0
S3	2000	2000	2000	2	0	2	Export	392	Japan	JPN	364	Iran	IRN								28	METALLIFEROUS ORE,SCRAP	1	No Quantity							93565			0
S3	2000	2000	2000	2	0	2	Export	392	Japan	JPN	372	Ireland	IRL								28	METALLIFEROUS ORE,SCRAP	1	No Quantity							7237			0
S3	2000	2000	2000	2	0	2	Export	392	Japan	JPN	376	Israel	ISR								28	METALLIFEROUS ORE,SCRAP	1	No Quantity							57230			0
S3	2000	2000	2000	2	0	2	Export	392	Japan	JPN	381	Italy	ITA								28	METALLIFEROUS ORE,SCRAP	1	No Quantity							73031			0
S3	2000	2000	2000	2	0	2	Export	392	Japan	JPN	408	Dem. People's Rep. of Korea	PRK								28	METALLIFEROUS ORE,SCRAP	1	No Quantity							116743			0
S3	2000	2000	2000	2	0	2	Export	392	Japan	JPN	410	Rep. of Korea	KOR								28	METALLIFEROUS ORE,SCRAP	1	No Quantity							326037207			0
S3	2000	2000	2000	2	0	2	Export	392	Japan	JPN	414	Kuwait	KWT								28	METALLIFEROUS ORE,SCRAP	1	No Quantity							25219			0
S3	2000	2000	2000	2	0	2	Export	392	Japan	JPN	428	Latvia	LVA								28	METALLIFEROUS ORE,SCRAP	1	No Quantity							134288			0
S3	2000	2000	2000	2	0	2	Export	392	Japan	JPN	430	Liberia	LBR								28	METALLIFEROUS ORE,SCRAP	1	No Quantity							29394			0
S3	2000	2000	2000	2	0	2	Export	392	Japan	JPN	442	Luxembourg	LUX								28	METALLIFEROUS ORE,SCRAP	1	No Quantity							199776			0
S3	2000	2000	2000	2	0	2	Export	392	Japan	JPN	458	Malaysia	MYS								28	METALLIFEROUS ORE,SCRAP	1	No Quantity							4452614			0
S3	2000	2000	2000	2	0	2	Export	392	Japan	JPN	490	Other Asia, nes									28	METALLIFEROUS ORE,SCRAP	1	No Quantity							83507333			0
S3	2000	2000	2000	2	0	2	Export	392	Japan	JPN	528	Netherlands	NLD								28	METALLIFEROUS ORE,SCRAP	1	No Quantity							321158			0
S3	2000	2000	2000	2	0	2	Export	392	Japan	JPN	554	New Zealand	NZL								28	METALLIFEROUS ORE,SCRAP	1	No Quantity							211959			0
S3	2000	2000	2000	2	0	2	Export	392	Japan	JPN	586	Pakistan	PAK								28	METALLIFEROUS ORE,SCRAP	1	No Quantity							312557			0
S3	2000	2000	2000	2	0	2	Export	392	Japan	JPN	608	Philippines	PHL								28	METALLIFEROUS ORE,SCRAP	1	No Quantity							5140961			0
S3	2000	2000	2000	2	0	2	Export	392	Japan	JPN	620	Portugal	PRT								28	METALLIFEROUS ORE,SCRAP	1	No Quantity							32660			0
S3	2000	2000	2000	2	0	2	Export	392	Japan	JPN	682	Saudi Arabia	SAU								28	METALLIFEROUS ORE,SCRAP	1	No Quantity							21322			0
S3	2000	2000	2000	2	0	2	Export	392	Japan	JPN	699	India	IND								28	METALLIFEROUS ORE,SCRAP	1	No Quantity							7325120			0
S3	2000	2000	2000	2	0	2	Export	392	Japan	JPN	702	Singapore	SGP								28	METALLIFEROUS ORE,SCRAP	1	No Quantity							1077331			0
S3	2000	2000	2000	2	0	2	Export	392	Japan	JPN	704	Viet Nam	VNM								28	METALLIFEROUS ORE,SCRAP	1	No Quantity							12562206			0
S3	2000	2000	2000	2	0	2	Export	392	Japan	JPN	710	South Africa	ZAF								28	METALLIFEROUS ORE,SCRAP	1	No Quantity							642919			0
S3	2000	2000	2000	2	0	2	Export	392	Japan	JPN	724	Spain	ESP								28	METALLIFEROUS ORE,SCRAP	1	No Quantity							4565			0
S3	2000	2000	2000	2	0	2	Export	392	Japan	JPN	752	Sweden	SWE								28	METALLIFEROUS ORE,SCRAP	1	No Quantity							1287286			0
S3	2000	2000	2000	2	0	2	Export	392	Japan	JPN	757	Switzerland	CHE								28	METALLIFEROUS ORE,SCRAP	1	No Quantity							1018951			0
S3	2000	2000	2000	2	0	2	Export	392	Japan	JPN	764	Thailand	THA								28	METALLIFEROUS ORE,SCRAP	1	No Quantity							14324015			0
S3	2000	2000	2000	2	0	2	Export	392	Japan	JPN	784	United Arab Emirates	ARE								28	METALLIFEROUS ORE,SCRAP	1	No Quantity							493423			0
S3	2000	2000	2000	2	0	2	Export	392	Japan	JPN	792	Turkey	TUR								28	METALLIFEROUS ORE,SCRAP	1	No Quantity							36576			0
S3	2000	2000	2000	2	0	2	Export	392	Japan	JPN	818	Egypt	EGY								28	METALLIFEROUS ORE,SCRAP	1	No Quantity							2663			0
S3	2000	2000	2000	2	0	2	Export	392	Japan	JPN	826	United Kingdom	GBR								28	METALLIFEROUS ORE,SCRAP	1	No Quantity							60636873			0
S3	2000	2000	2000	2	0	2	Export	392	Japan	JPN	842	USA	USA								28	METALLIFEROUS ORE,SCRAP	1	No Quantity							23867829			0
S3	2000	2000	2000	2	0	2	Export	388	Jamaica	JAM	0	World	WLD								29	CRUDE ANIMAL,VEG.MATERL.	1	No Quantity							1350033			0
S3	2000	2000	2000	2	0	2	Export	388	Jamaica	JAM	28	Antigua and Barbuda	ATG								29	CRUDE ANIMAL,VEG.MATERL.	1	No Quantity							4087			0
S3	2000	2000	2000	2	0	2	Export	388	Jamaica	JAM	44	Bahamas	BHS								29	CRUDE ANIMAL,VEG.MATERL.	1	No Quantity							14519			0
S3	2000	2000	2000	2	0	2	Export	388	Jamaica	JAM	60	Bermuda	BMU								29	CRUDE ANIMAL,VEG.MATERL.	1	No Quantity							410			0
S3	2000	2000	2000	2	0	2	Export	388	Jamaica	JAM	84	Belize	BLZ								29	CRUDE ANIMAL,VEG.MATERL.	1	No Quantity							5995			0
S3	2000	2000	2000	2	0	2	Export	388	Jamaica	JAM	124	Canada	CAN								29	CRUDE ANIMAL,VEG.MATERL.	1	No Quantity							130101			0
S3	2000	2000	2000	2	0	2	Export	388	Jamaica	JAM	136	Cayman Isds	CYM								29	CRUDE ANIMAL,VEG.MATERL.	1	No Quantity							425			0
S3	2000	2000	2000	2	0	2	Export	388	Jamaica	JAM	188	Costa Rica	CRI								29	CRUDE ANIMAL,VEG.MATERL.	1	No Quantity							1150			0
S3	2000	2000	2000	2	0	2	Export	388	Jamaica	JAM	192	Cuba	CUB								29	CRUDE ANIMAL,VEG.MATERL.	1	No Quantity							88			0
S3	2000	2000	2000	2	0	2	Export	388	Jamaica	JAM	203	Czechia	CZE								29	CRUDE ANIMAL,VEG.MATERL.	1	No Quantity							163			0
S3	2000	2000	2000	2	0	2	Export	388	Jamaica	JAM	214	Dominican Rep.	DOM								29	CRUDE ANIMAL,VEG.MATERL.	1	No Quantity							3917			0
S3	2000	2000	2000	2	0	2	Export	388	Jamaica	JAM	222	El Salvador	SLV								29	CRUDE ANIMAL,VEG.MATERL.	1	No Quantity							17598			0
S3	2000	2000	2000	2	0	2	Export	388	Jamaica	JAM	251	France	FRA								29	CRUDE ANIMAL,VEG.MATERL.	1	No Quantity							26042			0
S3	2000	2000	2000	2	0	2	Export	388	Jamaica	JAM	276	Germany	DEU								29	CRUDE ANIMAL,VEG.MATERL.	1	No Quantity							4350			0
S3	2000	2000	2000	2	0	2	Export	388	Jamaica	JAM	340	Honduras	HND								29	CRUDE ANIMAL,VEG.MATERL.	1	No Quantity							44690			0
S3	2000	2000	2000	2	0	2	Export	388	Jamaica	JAM	372	Ireland	IRL								29	CRUDE ANIMAL,VEG.MATERL.	1	No Quantity							419			0
S3	2000	2000	2000	2	0	2	Export	388	Jamaica	JAM	381	Italy	ITA								29	CRUDE ANIMAL,VEG.MATERL.	1	No Quantity							52819			0
S3	2000	2000	2000	2	0	2	Export	388	Jamaica	JAM	528	Netherlands	NLD								29	CRUDE ANIMAL,VEG.MATERL.	1	No Quantity							10196			0
S3	2000	2000	2000	2	0	2	Export	388	Jamaica	JAM	530	Neth. Antilles	ANT								29	CRUDE ANIMAL,VEG.MATERL.	1	No Quantity							8241			0
S3	2000	2000	2000	2	0	2	Export	388	Jamaica	JAM	579	Norway	NOR								29	CRUDE ANIMAL,VEG.MATERL.	1	No Quantity							1791			0
S3	2000	2000	2000	2	0	2	Export	388	Jamaica	JAM	826	United Kingdom	GBR								29	CRUDE ANIMAL,VEG.MATERL.	1	No Quantity							208539			0
S3	2000	2000	2000	2	0	2	Export	388	Jamaica	JAM	842	USA	USA								29	CRUDE ANIMAL,VEG.MATERL.	1	No Quantity							814493			0
S3	2000	2000	2000	2	0	2	Export	392	Japan	JPN	0	World	WLD								29	CRUDE ANIMAL,VEG.MATERL.	1	No Quantity							165742235			0
S3	2000	2000	2000	2	0	2	Export	392	Japan	JPN	12	Algeria	DZA								29	CRUDE ANIMAL,VEG.MATERL.	1	No Quantity							5762			0
S3	2000	2000	2000	2	0	2	Export	392	Japan	JPN	32	Argentina	ARG								29	CRUDE ANIMAL,VEG.MATERL.	1	No Quantity							447068			0
S3	2000	2000	2000	2	0	2	Export	392	Japan	JPN	36	Australia	AUS								29	CRUDE ANIMAL,VEG.MATERL.	1	No Quantity							2995707			0
S3	2000	2000	2000	2	0	2	Export	392	Japan	JPN	40	Austria	AUT								29	CRUDE ANIMAL,VEG.MATERL.	1	No Quantity							27734			0
S3	2000	2000	2000	2	0	2	Export	392	Japan	JPN	48	Bahrain	BHR								29	CRUDE ANIMAL,VEG.MATERL.	1	No Quantity							6421			0
S3	2000	2000	2000	2	0	2	Export	392	Japan	JPN	50	Bangladesh	BGD								29	CRUDE ANIMAL,VEG.MATERL.	1	No Quantity							747776			0
S3	2000	2000	2000	2	0	2	Export	392	Japan	JPN	52	Barbados	BRB								29	CRUDE ANIMAL,VEG.MATERL.	1	No Quantity							8991			0
S3	2000	2000	2000	2	0	2	Export	392	Japan	JPN	56	Belgium	BEL								29	CRUDE ANIMAL,VEG.MATERL.	1	No Quantity							563569			0
S3	2000	2000	2000	2	0	2	Export	392	Japan	JPN	76	Brazil	BRA								29	CRUDE ANIMAL,VEG.MATERL.	1	No Quantity							2655073			0
S3	2000	2000	2000	2	0	2	Export	392	Japan	JPN	84	Belize	BLZ								29	CRUDE ANIMAL,VEG.MATERL.	1	No Quantity							8239			0
S3	2000	2000	2000	2	0	2	Export	392	Japan	JPN	104	Myanmar	MMR								29	CRUDE ANIMAL,VEG.MATERL.	1	No Quantity							4918			0
S3	2000	2000	2000	2	0	2	Export	392	Japan	JPN	124	Canada	CAN								29	CRUDE ANIMAL,VEG.MATERL.	1	No Quantity							616754			0
S3	2000	2000	2000	2	0	2	Export	392	Japan	JPN	144	Sri Lanka	LKA								29	CRUDE ANIMAL,VEG.MATERL.	1	No Quantity							754856			0
S3	2000	2000	2000	2	0	2	Export	392	Japan	JPN	152	Chile	CHL								29	CRUDE ANIMAL,VEG.MATERL.	1	No Quantity							368618			0
S3	2000	2000	2000	2	0	2	Export	392	Japan	JPN	156	China	CHN								29	CRUDE ANIMAL,VEG.MATERL.	1	No Quantity							11975014			0
S3	2000	2000	2000	2	0	2	Export	392	Japan	JPN	178	Congo	COG								29	CRUDE ANIMAL,VEG.MATERL.	1	No Quantity							9724			0
S3	2000	2000	2000	2	0	2	Export	392	Japan	JPN	184	Cook Isds	COK								29	CRUDE ANIMAL,VEG.MATERL.	1	No Quantity							4834			0
S3	2000	2000	2000	2	0	2	Export	392	Japan	JPN	188	Costa Rica	CRI								29	CRUDE ANIMAL,VEG.MATERL.	1	No Quantity							101888			0
S3	2000	2000	2000	2	0	2	Export	392	Japan	JPN	192	Cuba	CUB								29	CRUDE ANIMAL,VEG.MATERL.	1	No Quantity							401093			0
S3	2000	2000	2000	2	0	2	Export	392	Japan	JPN	196	Cyprus	CYP								29	CRUDE ANIMAL,VEG.MATERL.	1	No Quantity							38756			0
S3	2000	2000	2000	2	0	2	Export	392	Japan	JPN	208	Denmark	DNK								29	CRUDE ANIMAL,VEG.MATERL.	1	No Quantity							781801			0
S3	2000	2000	2000	2	0	2	Export	392	Japan	JPN	214	Dominican Rep.	DOM								29	CRUDE ANIMAL,VEG.MATERL.	1	No Quantity							4101			0
S3	2000	2000	2000	2	0	2	Export	392	Japan	JPN	218	Ecuador	ECU								29	CRUDE ANIMAL,VEG.MATERL.	1	No Quantity							26908			0
S3	2000	2000	2000	2	0	2	Export	392	Japan	JPN	242	Fiji	FJI								29	CRUDE ANIMAL,VEG.MATERL.	1	No Quantity							11774			0
S3	2000	2000	2000	2	0	2	Export	392	Japan	JPN	246	Finland	FIN								29	CRUDE ANIMAL,VEG.MATERL.	1	No Quantity							30721			0
S3	2000	2000	2000	2	0	2	Export	392	Japan	JPN	251	France	FRA								29	CRUDE ANIMAL,VEG.MATERL.	1	No Quantity							1551158			0
S3	2000	2000	2000	2	0	2	Export	392	Japan	JPN	258	French Polynesia	PYF								29	CRUDE ANIMAL,VEG.MATERL.	1	No Quantity							20858			0
S3	2000	2000	2000	2	0	2	Export	392	Japan	JPN	276	Germany	DEU								29	CRUDE ANIMAL,VEG.MATERL.	1	No Quantity							1019823			0
S3	2000	2000	2000	2	0	2	Export	392	Japan	JPN	288	Ghana	GHA								29	CRUDE ANIMAL,VEG.MATERL.	1	No Quantity							29190			0
S3	2000	2000	2000	2	0	2	Export	392	Japan	JPN	300	Greece	GRC								29	CRUDE ANIMAL,VEG.MATERL.	1	No Quantity							206893			0
S3	2000	2000	2000	2	0	2	Export	392	Japan	JPN	308	Grenada	GRD								29	CRUDE ANIMAL,VEG.MATERL.	1	No Quantity							16766			0
S3	2000	2000	2000	2	0	2	Export	392	Japan	JPN	316	Guam	GUM								29	CRUDE ANIMAL,VEG.MATERL.	1	No Quantity							51143			0
S3	2000	2000	2000	2	0	2	Export	392	Japan	JPN	328	Guyana	GUY								29	CRUDE ANIMAL,VEG.MATERL.	1	No Quantity							12656			0
S3	2000	2000	2000	2	0	2	Export	392	Japan	JPN	332	Haiti	HTI								29	CRUDE ANIMAL,VEG.MATERL.	1	No Quantity							58919			0
S3	2000	2000	2000	2	0	2	Export	392	Japan	JPN	340	Honduras	HND								29	CRUDE ANIMAL,VEG.MATERL.	1	No Quantity							59921			0
S3	2000	2000	2000	2	0	2	Export	392	Japan	JPN	344	China, Hong Kong SAR	HKG								29	CRUDE ANIMAL,VEG.MATERL.	1	No Quantity							15502798			0
S3	2000	2000	2000	2	0	2	Export	392	Japan	JPN	348	Hungary	HUN								29	CRUDE ANIMAL,VEG.MATERL.	1	No Quantity							14920			0
S3	2000	2000	2000	2	0	2	Export	392	Japan	JPN	360	Indonesia	IDN								29	CRUDE ANIMAL,VEG.MATERL.	1	No Quantity							1869691			0
S3	2000	2000	2000	2	0	2	Export	392	Japan	JPN	364	Iran	IRN								29	CRUDE ANIMAL,VEG.MATERL.	1	No Quantity							251541			0
S3	2000	2000	2000	2	0	2	Export	392	Japan	JPN	372	Ireland	IRL								29	CRUDE ANIMAL,VEG.MATERL.	1	No Quantity							49158			0
S3	2000	2000	2000	2	0	2	Export	392	Japan	JPN	376	Israel	ISR								29	CRUDE ANIMAL,VEG.MATERL.	1	No Quantity							255605			0
S3	2000	2000	2000	2	0	2	Export	392	Japan	JPN	381	Italy	ITA								29	CRUDE ANIMAL,VEG.MATERL.	1	No Quantity							1940338			0
S3	2000	2000	2000	2	0	2	Export	392	Japan	JPN	388	Jamaica	JAM								29	CRUDE ANIMAL,VEG.MATERL.	1	No Quantity							189189			0
S3	2000	2000	2000	2	0	2	Export	392	Japan	JPN	400	Jordan	JOR								29	CRUDE ANIMAL,VEG.MATERL.	1	No Quantity							254037			0
S3	2000	2000	2000	2	0	2	Export	392	Japan	JPN	404	Kenya	KEN								29	CRUDE ANIMAL,VEG.MATERL.	1	No Quantity							10550			0
S3	2000	2000	2000	2	0	2	Export	392	Japan	JPN	408	Dem. People's Rep. of Korea	PRK								29	CRUDE ANIMAL,VEG.MATERL.	1	No Quantity							255939			0
S3	2000	2000	2000	2	0	2	Export	392	Japan	JPN	410	Rep. of Korea	KOR								29	CRUDE ANIMAL,VEG.MATERL.	1	No Quantity							28260410			0
S3	2000	2000	2000	2	0	2	Export	392	Japan	JPN	414	Kuwait	KWT								29	CRUDE ANIMAL,VEG.MATERL.	1	No Quantity							52424			0
S3	2000	2000	2000	2	0	2	Export	392	Japan	JPN	422	Lebanon	LBN								29	CRUDE ANIMAL,VEG.MATERL.	1	No Quantity							207004			0
S3	2000	2000	2000	2	0	2	Export	392	Japan	JPN	428	Latvia	LVA								29	CRUDE ANIMAL,VEG.MATERL.	1	No Quantity							10049			0
S3	2000	2000	2000	2	0	2	Export	392	Japan	JPN	450	Madagascar	MDG								29	CRUDE ANIMAL,VEG.MATERL.	1	No Quantity							1874			0
S3	2000	2000	2000	2	0	2	Export	392	Japan	JPN	458	Malaysia	MYS								29	CRUDE ANIMAL,VEG.MATERL.	1	No Quantity							638456			0
S3	2000	2000	2000	2	0	2	Export	392	Japan	JPN	470	Malta	MLT								29	CRUDE ANIMAL,VEG.MATERL.	1	No Quantity							2997			0
S3	2000	2000	2000	2	0	2	Export	392	Japan	JPN	478	Mauritania	MRT								29	CRUDE ANIMAL,VEG.MATERL.	1	No Quantity							22955			0
S3	2000	2000	2000	2	0	2	Export	392	Japan	JPN	480	Mauritius	MUS								29	CRUDE ANIMAL,VEG.MATERL.	1	No Quantity							65349			0
S3	2000	2000	2000	2	0	2	Export	392	Japan	JPN	484	Mexico	MEX								29	CRUDE ANIMAL,VEG.MATERL.	1	No Quantity							463955			0
S3	2000	2000	2000	2	0	2	Export	392	Japan	JPN	490	Other Asia, nes									29	CRUDE ANIMAL,VEG.MATERL.	1	No Quantity							16198837			0
S3	2000	2000	2000	2	0	2	Export	392	Japan	JPN	504	Morocco	MAR								29	CRUDE ANIMAL,VEG.MATERL.	1	No Quantity							17008			0
S3	2000	2000	2000	2	0	2	Export	392	Japan	JPN	512	Oman	OMN								29	CRUDE ANIMAL,VEG.MATERL.	1	No Quantity							103159			0
S3	2000	2000	2000	2	0	2	Export	392	Japan	JPN	516	Namibia	NAM								29	CRUDE ANIMAL,VEG.MATERL.	1	No Quantity							16163			0
S3	2000	2000	2000	2	0	2	Export	392	Japan	JPN	524	Nepal	NPL								29	CRUDE ANIMAL,VEG.MATERL.	1	No Quantity							31983			0
S3	2000	2000	2000	2	0	2	Export	392	Japan	JPN	528	Netherlands	NLD								29	CRUDE ANIMAL,VEG.MATERL.	1	No Quantity							18018201			0
S3	2000	2000	2000	2	0	2	Export	392	Japan	JPN	540	New Caledonia	NCL								29	CRUDE ANIMAL,VEG.MATERL.	1	No Quantity							73467			0
S3	2000	2000	2000	2	0	2	Export	392	Japan	JPN	554	New Zealand	NZL								29	CRUDE ANIMAL,VEG.MATERL.	1	No Quantity							3453881			0
S3	2000	2000	2000	2	0	2	Export	392	Japan	JPN	579	Norway	NOR								29	CRUDE ANIMAL,VEG.MATERL.	1	No Quantity							43489			0
S3	2000	2000	2000	2	0	2	Export	392	Japan	JPN	580	N. Mariana Isds	MNP								29	CRUDE ANIMAL,VEG.MATERL.	1	No Quantity							48035			0
S3	2000	2000	2000	2	0	2	Export	392	Japan	JPN	584	Marshall Isds	MHL								29	CRUDE ANIMAL,VEG.MATERL.	1	No Quantity							2013			0
S3	2000	2000	2000	2	0	2	Export	392	Japan	JPN	585	Palau	PLW								29	CRUDE ANIMAL,VEG.MATERL.	1	No Quantity							7191			0
S3	2000	2000	2000	2	0	2	Export	392	Japan	JPN	586	Pakistan	PAK								29	CRUDE ANIMAL,VEG.MATERL.	1	No Quantity							512342			0
S3	2000	2000	2000	2	0	2	Export	392	Japan	JPN	591	Panama	PAN								29	CRUDE ANIMAL,VEG.MATERL.	1	No Quantity							27066			0
S3	2000	2000	2000	2	0	2	Export	392	Japan	JPN	598	Papua New Guinea	PNG								29	CRUDE ANIMAL,VEG.MATERL.	1	No Quantity							80798			0
S3	2000	2000	2000	2	0	2	Export	392	Japan	JPN	600	Paraguay	PRY								29	CRUDE ANIMAL,VEG.MATERL.	1	No Quantity							52164			0
S3	2000	2000	2000	2	0	2	Export	392	Japan	JPN	604	Peru	PER								29	CRUDE ANIMAL,VEG.MATERL.	1	No Quantity							29571			0
S3	2000	2000	2000	2	0	2	Export	392	Japan	JPN	608	Philippines	PHL								29	CRUDE ANIMAL,VEG.MATERL.	1	No Quantity							1755806			0
S3	2000	2000	2000	2	0	2	Export	392	Japan	JPN	620	Portugal	PRT								29	CRUDE ANIMAL,VEG.MATERL.	1	No Quantity							28828			0
S3	2000	2000	2000	2	0	2	Export	392	Japan	JPN	634	Qatar	QAT								29	CRUDE ANIMAL,VEG.MATERL.	1	No Quantity							3479			0
S3	2000	2000	2000	2	0	2	Export	392	Japan	JPN	643	Russian Federation	RUS								29	CRUDE ANIMAL,VEG.MATERL.	1	No Quantity							9650			0
S3	2000	2000	2000	2	0	2	Export	392	Japan	JPN	662	Saint Lucia	LCA								29	CRUDE ANIMAL,VEG.MATERL.	1	No Quantity							1911			0
S3	2000	2000	2000	2	0	2	Export	392	Japan	JPN	682	Saudi Arabia	SAU								29	CRUDE ANIMAL,VEG.MATERL.	1	No Quantity							136766			0
S3	2000	2000	2000	2	0	2	Export	392	Japan	JPN	699	India	IND								29	CRUDE ANIMAL,VEG.MATERL.	1	No Quantity							2238986			0
S3	2000	2000	2000	2	0	2	Export	392	Japan	JPN	702	Singapore	SGP								29	CRUDE ANIMAL,VEG.MATERL.	1	No Quantity							1475993			0
S3	2000	2000	2000	2	0	2	Export	392	Japan	JPN	704	Viet Nam	VNM								29	CRUDE ANIMAL,VEG.MATERL.	1	No Quantity							2402474			0
S3	2000	2000	2000	2	0	2	Export	392	Japan	JPN	710	South Africa	ZAF								29	CRUDE ANIMAL,VEG.MATERL.	1	No Quantity							722975			0
S3	2000	2000	2000	2	0	2	Export	392	Japan	JPN	724	Spain	ESP								29	CRUDE ANIMAL,VEG.MATERL.	1	No Quantity							1470695			0
S3	2000	2000	2000	2	0	2	Export	392	Japan	JPN	740	Suriname	SUR								29	CRUDE ANIMAL,VEG.MATERL.	1	No Quantity							56664			0
S3	2000	2000	2000	2	0	2	Export	392	Japan	JPN	748	Swaziland	SWZ								29	CRUDE ANIMAL,VEG.MATERL.	1	No Quantity							6087			0
S3	2000	2000	2000	2	0	2	Export	392	Japan	JPN	752	Sweden	SWE								29	CRUDE ANIMAL,VEG.MATERL.	1	No Quantity							504456			0
S3	2000	2000	2000	2	0	2	Export	392	Japan	JPN	757	Switzerland	CHE								29	CRUDE ANIMAL,VEG.MATERL.	1	No Quantity							383649			0
S3	2000	2000	2000	2	0	2	Export	392	Japan	JPN	760	Syria	SYR								29	CRUDE ANIMAL,VEG.MATERL.	1	No Quantity							246234			0
S3	2000	2000	2000	2	0	2	Export	392	Japan	JPN	764	Thailand	THA								29	CRUDE ANIMAL,VEG.MATERL.	1	No Quantity							3483535			0
S3	2000	2000	2000	2	0	2	Export	392	Japan	JPN	776	Tonga	TON								29	CRUDE ANIMAL,VEG.MATERL.	1	No Quantity							85984			0
S3	2000	2000	2000	2	0	2	Export	392	Japan	JPN	780	Trinidad and Tobago	TTO								29	CRUDE ANIMAL,VEG.MATERL.	1	No Quantity							30452			0
S3	2000	2000	2000	2	0	2	Export	392	Japan	JPN	784	United Arab Emirates	ARE								29	CRUDE ANIMAL,VEG.MATERL.	1	No Quantity							484804			0
S3	2000	2000	2000	2	0	2	Export	392	Japan	JPN	792	Turkey	TUR								29	CRUDE ANIMAL,VEG.MATERL.	1	No Quantity							60236			0
S3	2000	2000	2000	2	0	2	Export	392	Japan	JPN	818	Egypt	EGY								29	CRUDE ANIMAL,VEG.MATERL.	1	No Quantity							1117507			0
S3	2000	2000	2000	2	0	2	Export	392	Japan	JPN	826	United Kingdom	GBR								29	CRUDE ANIMAL,VEG.MATERL.	1	No Quantity							1281552			0
S3	2000	2000	2000	2	0	2	Export	392	Japan	JPN	842	USA	USA								29	CRUDE ANIMAL,VEG.MATERL.	1	No Quantity							32974632			0
S3	2000	2000	2000	2	0	2	Export	392	Japan	JPN	858	Uruguay	URY								29	CRUDE ANIMAL,VEG.MATERL.	1	No Quantity							116065			0
S3	2000	2000	2000	2	0	2	Export	392	Japan	JPN	882	Samoa	WSM								29	CRUDE ANIMAL,VEG.MATERL.	1	No Quantity							2784			0
S3	2000	2000	2000	2	0	2	Export	392	Japan	JPN	0	World	WLD								32	COAL, COKE, BRIQUETTES	1	No Quantity							198780138			0
S3	2000	2000	2000	2	0	2	Export	392	Japan	JPN	31	Azerbaijan	AZE								32	COAL, COKE, BRIQUETTES	1	No Quantity							25609			0
S3	2000	2000	2000	2	0	2	Export	392	Japan	JPN	36	Australia	AUS								32	COAL, COKE, BRIQUETTES	1	No Quantity							2133081			0
S3	2000	2000	2000	2	0	2	Export	392	Japan	JPN	76	Brazil	BRA								32	COAL, COKE, BRIQUETTES	1	No Quantity							25335109			0
S3	2000	2000	2000	2	0	2	Export	392	Japan	JPN	144	Sri Lanka	LKA								32	COAL, COKE, BRIQUETTES	1	No Quantity							7877			0
S3	2000	2000	2000	2	0	2	Export	392	Japan	JPN	156	China	CHN								32	COAL, COKE, BRIQUETTES	1	No Quantity							110006			0
S3	2000	2000	2000	2	0	2	Export	392	Japan	JPN	276	Germany	DEU								32	COAL, COKE, BRIQUETTES	1	No Quantity							3419597			0
S3	2000	2000	2000	2	0	2	Export	392	Japan	JPN	360	Indonesia	IDN								32	COAL, COKE, BRIQUETTES	1	No Quantity							1083177			0
S3	2000	2000	2000	2	0	2	Export	392	Japan	JPN	410	Rep. of Korea	KOR								32	COAL, COKE, BRIQUETTES	1	No Quantity							6101141			0
S3	2000	2000	2000	2	0	2	Export	392	Japan	JPN	414	Kuwait	KWT								32	COAL, COKE, BRIQUETTES	1	No Quantity							2236			0
S3	2000	2000	2000	2	0	2	Export	392	Japan	JPN	458	Malaysia	MYS								32	COAL, COKE, BRIQUETTES	1	No Quantity							91486			0
S3	2000	2000	2000	2	0	2	Export	392	Japan	JPN	490	Other Asia, nes									32	COAL, COKE, BRIQUETTES	1	No Quantity							3535504			0
S3	2000	2000	2000	2	0	2	Export	392	Japan	JPN	608	Philippines	PHL								32	COAL, COKE, BRIQUETTES	1	No Quantity							4132884			0
S3	2000	2000	2000	2	0	2	Export	392	Japan	JPN	634	Qatar	QAT								32	COAL, COKE, BRIQUETTES	1	No Quantity							4185			0
S3	2000	2000	2000	2	0	2	Export	392	Japan	JPN	699	India	IND								32	COAL, COKE, BRIQUETTES	1	No Quantity							13940375			0
S3	2000	2000	2000	2	0	2	Export	392	Japan	JPN	702	Singapore	SGP								32	COAL, COKE, BRIQUETTES	1	No Quantity							11106			0
S3	2000	2000	2000	2	0	2	Export	392	Japan	JPN	704	Viet Nam	VNM								32	COAL, COKE, BRIQUETTES	1	No Quantity							30805			0
S3	2000	2000	2000	2	0	2	Export	392	Japan	JPN	764	Thailand	THA								32	COAL, COKE, BRIQUETTES	1	No Quantity							1583559			0
S3	2000	2000	2000	2	0	2	Export	392	Japan	JPN	842	USA	USA								32	COAL, COKE, BRIQUETTES	1	No Quantity							137232399			0
S3	2000	2000	2000	2	0	2	Export	388	Jamaica	JAM	0	World	WLD								33	PETROLEUM,PETROL.PRODUCT	1	No Quantity							3853881			0
S3	2000	2000	2000	2	0	2	Export	388	Jamaica	JAM	52	Barbados	BRB								33	PETROLEUM,PETROL.PRODUCT	1	No Quantity							8863			0
S3	2000	2000	2000	2	0	2	Export	388	Jamaica	JAM	136	Cayman Isds	CYM								33	PETROLEUM,PETROL.PRODUCT	1	No Quantity							11070			0
S3	2000	2000	2000	2	0	2	Export	388	Jamaica	JAM	276	Germany	DEU								33	PETROLEUM,PETROL.PRODUCT	1	No Quantity							17000			0
S3	2000	2000	2000	2	0	2	Export	388	Jamaica	JAM	328	Guyana	GUY								33	PETROLEUM,PETROL.PRODUCT	1	No Quantity							20461			0
S3	2000	2000	2000	2	0	2	Export	388	Jamaica	JAM	591	Panama	PAN								33	PETROLEUM,PETROL.PRODUCT	1	No Quantity							390			0
S3	2000	2000	2000	2	0	2	Export	388	Jamaica	JAM	662	Saint Lucia	LCA								33	PETROLEUM,PETROL.PRODUCT	1	No Quantity							980			0
S3	2000	2000	2000	2	0	2	Export	388	Jamaica	JAM	740	Suriname	SUR								33	PETROLEUM,PETROL.PRODUCT	1	No Quantity							14982			0
S3	2000	2000	2000	2	0	2	Export	388	Jamaica	JAM	780	Trinidad and Tobago	TTO								33	PETROLEUM,PETROL.PRODUCT	1	No Quantity							34853			0
S3	2000	2000	2000	2	0	2	Export	388	Jamaica	JAM	826	United Kingdom	GBR								33	PETROLEUM,PETROL.PRODUCT	1	No Quantity							16525			0
S3	2000	2000	2000	2	0	2	Export	388	Jamaica	JAM	842	USA	USA								33	PETROLEUM,PETROL.PRODUCT	1	No Quantity							3728757			0
S3	2000	2000	2000	2	0	2	Export	392	Japan	JPN	0	World	WLD								33	PETROLEUM,PETROL.PRODUCT	1	No Quantity							1307293872			0
S3	2000	2000	2000	2	0	2	Export	392	Japan	JPN	12	Algeria	DZA								33	PETROLEUM,PETROL.PRODUCT	1	No Quantity							40278			0
S3	2000	2000	2000	2	0	2	Export	392	Japan	JPN	31	Azerbaijan	AZE								33	PETROLEUM,PETROL.PRODUCT	1	No Quantity							39313			0
S3	2000	2000	2000	2	0	2	Export	392	Japan	JPN	32	Argentina	ARG								33	PETROLEUM,PETROL.PRODUCT	1	No Quantity							500280			0
S3	2000	2000	2000	2	0	2	Export	392	Japan	JPN	36	Australia	AUS								33	PETROLEUM,PETROL.PRODUCT	1	No Quantity							79976283			0
S3	2000	2000	2000	2	0	2	Export	392	Japan	JPN	40	Austria	AUT								33	PETROLEUM,PETROL.PRODUCT	1	No Quantity							56163			0
S3	2000	2000	2000	2	0	2	Export	392	Japan	JPN	48	Bahrain	BHR								33	PETROLEUM,PETROL.PRODUCT	1	No Quantity							99865			0
S3	2000	2000	2000	2	0	2	Export	392	Japan	JPN	50	Bangladesh	BGD								33	PETROLEUM,PETROL.PRODUCT	1	No Quantity							140264			0
S3	2000	2000	2000	2	0	2	Export	392	Japan	JPN	56	Belgium	BEL								33	PETROLEUM,PETROL.PRODUCT	1	No Quantity							1664978			0
S3	2000	2000	2000	2	0	2	Export	392	Japan	JPN	68	Bolivia (Plurinational State of)	BOL								33	PETROLEUM,PETROL.PRODUCT	1	No Quantity							9761			0
S3	2000	2000	2000	2	0	2	Export	392	Japan	JPN	76	Brazil	BRA								33	PETROLEUM,PETROL.PRODUCT	1	No Quantity							469930			0
S3	2000	2000	2000	2	0	2	Export	392	Japan	JPN	90	Solomon Isds	SLB								33	PETROLEUM,PETROL.PRODUCT	1	No Quantity							14753			0
S3	2000	2000	2000	2	0	2	Export	392	Japan	JPN	104	Myanmar	MMR								33	PETROLEUM,PETROL.PRODUCT	1	No Quantity							16265			0
S3	2000	2000	2000	2	0	2	Export	392	Japan	JPN	116	Cambodia	KHM								33	PETROLEUM,PETROL.PRODUCT	1	No Quantity							4045			0
S3	2000	2000	2000	2	0	2	Export	392	Japan	JPN	124	Canada	CAN								33	PETROLEUM,PETROL.PRODUCT	1	No Quantity							715682			0
S3	2000	2000	2000	2	0	2	Export	392	Japan	JPN	144	Sri Lanka	LKA								33	PETROLEUM,PETROL.PRODUCT	1	No Quantity							462266			0
S3	2000	2000	2000	2	0	2	Export	392	Japan	JPN	152	Chile	CHL								33	PETROLEUM,PETROL.PRODUCT	1	No Quantity							53444			0
S3	2000	2000	2000	2	0	2	Export	392	Japan	JPN	156	China	CHN								33	PETROLEUM,PETROL.PRODUCT	1	No Quantity							215978366			0
S3	2000	2000	2000	2	0	2	Export	392	Japan	JPN	170	Colombia	COL								33	PETROLEUM,PETROL.PRODUCT	1	No Quantity							567114			0
S3	2000	2000	2000	2	0	2	Export	392	Japan	JPN	188	Costa Rica	CRI								33	PETROLEUM,PETROL.PRODUCT	1	No Quantity							29960			0
S3	2000	2000	2000	2	0	2	Export	392	Japan	JPN	203	Czechia	CZE								33	PETROLEUM,PETROL.PRODUCT	1	No Quantity							2004			0
S3	2000	2000	2000	2	0	2	Export	392	Japan	JPN	218	Ecuador	ECU								33	PETROLEUM,PETROL.PRODUCT	1	No Quantity							18557			0
S3	2000	2000	2000	2	0	2	Export	392	Japan	JPN	242	Fiji	FJI								33	PETROLEUM,PETROL.PRODUCT	1	No Quantity							10346			0
S3	2000	2000	2000	2	0	2	Export	392	Japan	JPN	251	France	FRA								33	PETROLEUM,PETROL.PRODUCT	1	No Quantity							4020020			0
S3	2000	2000	2000	2	0	2	Export	392	Japan	JPN	262	Djibouti	DJI								33	PETROLEUM,PETROL.PRODUCT	1	No Quantity							4231			0
S3	2000	2000	2000	2	0	2	Export	392	Japan	JPN	276	Germany	DEU								33	PETROLEUM,PETROL.PRODUCT	1	No Quantity							582442			0
S3	2000	2000	2000	2	0	2	Export	392	Japan	JPN	300	Greece	GRC								33	PETROLEUM,PETROL.PRODUCT	1	No Quantity							23187			0
S3	2000	2000	2000	2	0	2	Export	392	Japan	JPN	320	Guatemala	GTM								33	PETROLEUM,PETROL.PRODUCT	1	No Quantity							4592571			0
S3	2000	2000	2000	2	0	2	Export	392	Japan	JPN	332	Haiti	HTI								33	PETROLEUM,PETROL.PRODUCT	1	No Quantity							2440			0
S3	2000	2000	2000	2	0	2	Export	392	Japan	JPN	340	Honduras	HND								33	PETROLEUM,PETROL.PRODUCT	1	No Quantity							6783			0
S3	2000	2000	2000	2	0	2	Export	392	Japan	JPN	344	China, Hong Kong SAR	HKG								33	PETROLEUM,PETROL.PRODUCT	1	No Quantity							132599495			0
S3	2000	2000	2000	2	0	2	Export	392	Japan	JPN	348	Hungary	HUN								33	PETROLEUM,PETROL.PRODUCT	1	No Quantity							60737			0
S3	2000	2000	2000	2	0	2	Export	392	Japan	JPN	360	Indonesia	IDN								33	PETROLEUM,PETROL.PRODUCT	1	No Quantity							30019278			0
S3	2000	2000	2000	2	0	2	Export	392	Japan	JPN	364	Iran	IRN								33	PETROLEUM,PETROL.PRODUCT	1	No Quantity							79202			0
S3	2000	2000	2000	2	0	2	Export	392	Japan	JPN	372	Ireland	IRL								33	PETROLEUM,PETROL.PRODUCT	1	No Quantity							9520			0
S3	2000	2000	2000	2	0	2	Export	392	Japan	JPN	376	Israel	ISR								33	PETROLEUM,PETROL.PRODUCT	1	No Quantity							31909			0
S3	2000	2000	2000	2	0	2	Export	392	Japan	JPN	381	Italy	ITA								33	PETROLEUM,PETROL.PRODUCT	1	No Quantity							7986197			0
S3	2000	2000	2000	2	0	2	Export	392	Japan	JPN	398	Kazakhstan	KAZ								33	PETROLEUM,PETROL.PRODUCT	1	No Quantity							6235			0
S3	2000	2000	2000	2	0	2	Export	392	Japan	JPN	404	Kenya	KEN								33	PETROLEUM,PETROL.PRODUCT	1	No Quantity							33663			0
S3	2000	2000	2000	2	0	2	Export	392	Japan	JPN	408	Dem. People's Rep. of Korea	PRK								33	PETROLEUM,PETROL.PRODUCT	1	No Quantity							9451984			0
S3	2000	2000	2000	2	0	2	Export	392	Japan	JPN	410	Rep. of Korea	KOR								33	PETROLEUM,PETROL.PRODUCT	1	No Quantity							255924040			0
S3	2000	2000	2000	2	0	2	Export	392	Japan	JPN	414	Kuwait	KWT								33	PETROLEUM,PETROL.PRODUCT	1	No Quantity							47989			0
S3	2000	2000	2000	2	0	2	Export	392	Japan	JPN	422	Lebanon	LBN								33	PETROLEUM,PETROL.PRODUCT	1	No Quantity							4426			0
S3	2000	2000	2000	2	0	2	Export	392	Japan	JPN	430	Liberia	LBR								33	PETROLEUM,PETROL.PRODUCT	1	No Quantity							7376			0
S3	2000	2000	2000	2	0	2	Export	392	Japan	JPN	434	Libya	LBY								33	PETROLEUM,PETROL.PRODUCT	1	No Quantity							8536			0
S3	2000	2000	2000	2	0	2	Export	392	Japan	JPN	442	Luxembourg	LUX								33	PETROLEUM,PETROL.PRODUCT	1	No Quantity							5614			0
S3	2000	2000	2000	2	0	2	Export	392	Japan	JPN	450	Madagascar	MDG								33	PETROLEUM,PETROL.PRODUCT	1	No Quantity							24468			0
S3	2000	2000	2000	2	0	2	Export	392	Japan	JPN	458	Malaysia	MYS								33	PETROLEUM,PETROL.PRODUCT	1	No Quantity							20669609			0
S3	2000	2000	2000	2	0	2	Export	392	Japan	JPN	478	Mauritania	MRT								33	PETROLEUM,PETROL.PRODUCT	1	No Quantity							5456			0
S3	2000	2000	2000	2	0	2	Export	392	Japan	JPN	480	Mauritius	MUS								33	PETROLEUM,PETROL.PRODUCT	1	No Quantity							41364			0
S3	2000	2000	2000	2	0	2	Export	392	Japan	JPN	484	Mexico	MEX								33	PETROLEUM,PETROL.PRODUCT	1	No Quantity							10529426			0
S3	2000	2000	2000	2	0	2	Export	392	Japan	JPN	490	Other Asia, nes									33	PETROLEUM,PETROL.PRODUCT	1	No Quantity							63630780			0
S3	2000	2000	2000	2	0	2	Export	392	Japan	JPN	496	Mongolia	MNG								33	PETROLEUM,PETROL.PRODUCT	1	No Quantity							64022			0
S3	2000	2000	2000	2	0	2	Export	392	Japan	JPN	512	Oman	OMN								33	PETROLEUM,PETROL.PRODUCT	1	No Quantity							35611			0
S3	2000	2000	2000	2	0	2	Export	392	Japan	JPN	524	Nepal	NPL								33	PETROLEUM,PETROL.PRODUCT	1	No Quantity							51941			0
S3	2000	2000	2000	2	0	2	Export	392	Japan	JPN	528	Netherlands	NLD								33	PETROLEUM,PETROL.PRODUCT	1	No Quantity							16306913			0
S3	2000	2000	2000	2	0	2	Export	392	Japan	JPN	530	Neth. Antilles	ANT								33	PETROLEUM,PETROL.PRODUCT	1	No Quantity							113579			0
S3	2000	2000	2000	2	0	2	Export	392	Japan	JPN	554	New Zealand	NZL								33	PETROLEUM,PETROL.PRODUCT	1	No Quantity							428372			0
S3	2000	2000	2000	2	0	2	Export	392	Japan	JPN	566	Nigeria	NGA								33	PETROLEUM,PETROL.PRODUCT	1	No Quantity							25479			0
S3	2000	2000	2000	2	0	2	Export	392	Japan	JPN	579	Norway	NOR								33	PETROLEUM,PETROL.PRODUCT	1	No Quantity							123256			0
S3	2000	2000	2000	2	0	2	Export	392	Japan	JPN	586	Pakistan	PAK								33	PETROLEUM,PETROL.PRODUCT	1	No Quantity							1285532			0
S3	2000	2000	2000	2	0	2	Export	392	Japan	JPN	591	Panama	PAN								33	PETROLEUM,PETROL.PRODUCT	1	No Quantity							36956			0
S3	2000	2000	2000	2	0	2	Export	392	Japan	JPN	598	Papua New Guinea	PNG								33	PETROLEUM,PETROL.PRODUCT	1	No Quantity							12099			0
S3	2000	2000	2000	2	0	2	Export	392	Japan	JPN	600	Paraguay	PRY								33	PETROLEUM,PETROL.PRODUCT	1	No Quantity							27260			0
S3	2000	2000	2000	2	0	2	Export	392	Japan	JPN	608	Philippines	PHL								33	PETROLEUM,PETROL.PRODUCT	1	No Quantity							24128268			0
S3	2000	2000	2000	2	0	2	Export	392	Japan	JPN	616	Poland	POL								33	PETROLEUM,PETROL.PRODUCT	1	No Quantity							1439148			0
S3	2000	2000	2000	2	0	2	Export	392	Japan	JPN	620	Portugal	PRT								33	PETROLEUM,PETROL.PRODUCT	1	No Quantity							5038			0
S3	2000	2000	2000	2	0	2	Export	392	Japan	JPN	634	Qatar	QAT								33	PETROLEUM,PETROL.PRODUCT	1	No Quantity							41401			0
S3	2000	2000	2000	2	0	2	Export	392	Japan	JPN	643	Russian Federation	RUS								33	PETROLEUM,PETROL.PRODUCT	1	No Quantity							4585325			0
S3	2000	2000	2000	2	0	2	Export	392	Japan	JPN	682	Saudi Arabia	SAU								33	PETROLEUM,PETROL.PRODUCT	1	No Quantity							562771			0
S3	2000	2000	2000	2	0	2	Export	392	Japan	JPN	699	India	IND								33	PETROLEUM,PETROL.PRODUCT	1	No Quantity							10805175			0
S3	2000	2000	2000	2	0	2	Export	392	Japan	JPN	702	Singapore	SGP								33	PETROLEUM,PETROL.PRODUCT	1	No Quantity							81957112			0
S3	2000	2000	2000	2	0	2	Export	392	Japan	JPN	703	Slovakia	SVK								33	PETROLEUM,PETROL.PRODUCT	1	No Quantity							4788			0
S3	2000	2000	2000	2	0	2	Export	392	Japan	JPN	704	Viet Nam	VNM								33	PETROLEUM,PETROL.PRODUCT	1	No Quantity							27042351			0
S3	2000	2000	2000	2	0	2	Export	392	Japan	JPN	710	South Africa	ZAF								33	PETROLEUM,PETROL.PRODUCT	1	No Quantity							1382660			0
S3	2000	2000	2000	2	0	2	Export	392	Japan	JPN	716	Zimbabwe	ZWE								33	PETROLEUM,PETROL.PRODUCT	1	No Quantity							25794			0
S3	2000	2000	2000	2	0	2	Export	392	Japan	JPN	724	Spain	ESP								33	PETROLEUM,PETROL.PRODUCT	1	No Quantity							786393			0
S3	2000	2000	2000	2	0	2	Export	392	Japan	JPN	736	Fmr Sudan	SDN								33	PETROLEUM,PETROL.PRODUCT	1	No Quantity							2431			0
S3	2000	2000	2000	2	0	2	Export	392	Japan	JPN	752	Sweden	SWE								33	PETROLEUM,PETROL.PRODUCT	1	No Quantity							116900			0
S3	2000	2000	2000	2	0	2	Export	392	Japan	JPN	757	Switzerland	CHE								33	PETROLEUM,PETROL.PRODUCT	1	No Quantity							1058654			0
S3	2000	2000	2000	2	0	2	Export	392	Japan	JPN	760	Syria	SYR								33	PETROLEUM,PETROL.PRODUCT	1	No Quantity							10791			0
S3	2000	2000	2000	2	0	2	Export	392	Japan	JPN	764	Thailand	THA								33	PETROLEUM,PETROL.PRODUCT	1	No Quantity							29071429			0
S3	2000	2000	2000	2	0	2	Export	392	Japan	JPN	780	Trinidad and Tobago	TTO								33	PETROLEUM,PETROL.PRODUCT	1	No Quantity							26175			0
S3	2000	2000	2000	2	0	2	Export	392	Japan	JPN	784	United Arab Emirates	ARE								33	PETROLEUM,PETROL.PRODUCT	1	No Quantity							2661039			0
S3	2000	2000	2000	2	0	2	Export	392	Japan	JPN	792	Turkey	TUR								33	PETROLEUM,PETROL.PRODUCT	1	No Quantity							211569			0
S3	2000	2000	2000	2	0	2	Export	392	Japan	JPN	795	Turkmenistan	TKM								33	PETROLEUM,PETROL.PRODUCT	1	No Quantity							10559			0
S3	2000	2000	2000	2	0	2	Export	392	Japan	JPN	804	Ukraine	UKR								33	PETROLEUM,PETROL.PRODUCT	1	No Quantity							2258063			0
S3	2000	2000	2000	2	0	2	Export	392	Japan	JPN	818	Egypt	EGY								33	PETROLEUM,PETROL.PRODUCT	1	No Quantity							42709			0
S3	2000	2000	2000	2	0	2	Export	392	Japan	JPN	826	United Kingdom	GBR								33	PETROLEUM,PETROL.PRODUCT	1	No Quantity							2170260			0
S3	2000	2000	2000	2	0	2	Export	392	Japan	JPN	834	United Rep. of Tanzania	TZA								33	PETROLEUM,PETROL.PRODUCT	1	No Quantity							11784			0
S3	2000	2000	2000	2	0	2	Export	392	Japan	JPN	842	USA	USA								33	PETROLEUM,PETROL.PRODUCT	1	No Quantity							257063111			0
S3	2000	2000	2000	2	0	2	Export	392	Japan	JPN	862	Venezuela	VEN								33	PETROLEUM,PETROL.PRODUCT	1	No Quantity							2125			0
S3	2000	2000	2000	2	0	2	Export	392	Japan	JPN	887	Yemen	YEM								33	PETROLEUM,PETROL.PRODUCT	1	No Quantity							20134			0
S3	2000	2000	2000	2	0	2	Export	388	Jamaica	JAM	0	World	WLD								34	GAS,NATURAL,MANUFACTURED	1	No Quantity							1700			0
S3	2000	2000	2000	2	0	2	Export	388	Jamaica	JAM	842	USA	USA								34	GAS,NATURAL,MANUFACTURED	1	No Quantity							1700			0
S3	2000	2000	2000	2	0	2	Export	392	Japan	JPN	0	World	WLD								34	GAS,NATURAL,MANUFACTURED	1	No Quantity							13855542			0
S3	2000	2000	2000	2	0	2	Export	392	Japan	JPN	32	Argentina	ARG								34	GAS,NATURAL,MANUFACTURED	1	No Quantity							4676			0
S3	2000	2000	2000	2	0	2	Export	392	Japan	JPN	124	Canada	CAN								34	GAS,NATURAL,MANUFACTURED	1	No Quantity							54660			0
S3	2000	2000	2000	2	0	2	Export	392	Japan	JPN	156	China	CHN								34	GAS,NATURAL,MANUFACTURED	1	No Quantity							63558			0
S3	2000	2000	2000	2	0	2	Export	392	Japan	JPN	222	El Salvador	SLV								34	GAS,NATURAL,MANUFACTURED	1	No Quantity							3990			0
S3	2000	2000	2000	2	0	2	Export	392	Japan	JPN	251	France	FRA								34	GAS,NATURAL,MANUFACTURED	1	No Quantity							23484			0
S3	2000	2000	2000	2	0	2	Export	392	Japan	JPN	344	China, Hong Kong SAR	HKG								34	GAS,NATURAL,MANUFACTURED	1	No Quantity							215856			0
S3	2000	2000	2000	2	0	2	Export	392	Japan	JPN	410	Rep. of Korea	KOR								34	GAS,NATURAL,MANUFACTURED	1	No Quantity							12549133			0
S3	2000	2000	2000	2	0	2	Export	392	Japan	JPN	458	Malaysia	MYS								34	GAS,NATURAL,MANUFACTURED	1	No Quantity							36604			0
S3	2000	2000	2000	2	0	2	Export	392	Japan	JPN	490	Other Asia, nes									34	GAS,NATURAL,MANUFACTURED	1	No Quantity							460596			0
S3	2000	2000	2000	2	0	2	Export	392	Japan	JPN	580	N. Mariana Isds	MNP								34	GAS,NATURAL,MANUFACTURED	1	No Quantity							3461			0
S3	2000	2000	2000	2	0	2	Export	392	Japan	JPN	608	Philippines	PHL								34	GAS,NATURAL,MANUFACTURED	1	No Quantity							6031			0
S3	2000	2000	2000	2	0	2	Export	392	Japan	JPN	699	India	IND								34	GAS,NATURAL,MANUFACTURED	1	No Quantity							3619			0
S3	2000	2000	2000	2	0	2	Export	392	Japan	JPN	702	Singapore	SGP								34	GAS,NATURAL,MANUFACTURED	1	No Quantity							275805			0
S3	2000	2000	2000	2	0	2	Export	392	Japan	JPN	704	Viet Nam	VNM								34	GAS,NATURAL,MANUFACTURED	1	No Quantity							35815			0
S3	2000	2000	2000	2	0	2	Export	392	Japan	JPN	764	Thailand	THA								34	GAS,NATURAL,MANUFACTURED	1	No Quantity							41642			0
S3	2000	2000	2000	2	0	2	Export	392	Japan	JPN	795	Turkmenistan	TKM								34	GAS,NATURAL,MANUFACTURED	1	No Quantity							16377			0
S3	2000	2000	2000	2	0	2	Export	392	Japan	JPN	818	Egypt	EGY								34	GAS,NATURAL,MANUFACTURED	1	No Quantity							5001			0
S3	2000	2000	2000	2	0	2	Export	392	Japan	JPN	826	United Kingdom	GBR								34	GAS,NATURAL,MANUFACTURED	1	No Quantity							5567			0
S3	2000	2000	2000	2	0	2	Export	392	Japan	JPN	842	USA	USA								34	GAS,NATURAL,MANUFACTURED	1	No Quantity							49668			0
S3	2000	2000	2000	2	0	2	Export	388	Jamaica	JAM	0	World	WLD								41	ANIMAL OILS AND FATS	1	No Quantity							20677			0
S3	2000	2000	2000	2	0	2	Export	388	Jamaica	JAM	124	Canada	CAN								41	ANIMAL OILS AND FATS	1	No Quantity							20677			0
S3	2000	2000	2000	2	0	2	Export	392	Japan	JPN	0	World	WLD								41	ANIMAL OILS AND FATS	1	No Quantity							20207046			0
S3	2000	2000	2000	2	0	2	Export	392	Japan	JPN	36	Australia	AUS								41	ANIMAL OILS AND FATS	1	No Quantity							148791			0
S3	2000	2000	2000	2	0	2	Export	392	Japan	JPN	56	Belgium	BEL								41	ANIMAL OILS AND FATS	1	No Quantity							164100			0
S3	2000	2000	2000	2	0	2	Export	392	Japan	JPN	76	Brazil	BRA								41	ANIMAL OILS AND FATS	1	No Quantity							61777			0
S3	2000	2000	2000	2	0	2	Export	392	Japan	JPN	124	Canada	CAN								41	ANIMAL OILS AND FATS	1	No Quantity							81633			0
S3	2000	2000	2000	2	0	2	Export	392	Japan	JPN	156	China	CHN								41	ANIMAL OILS AND FATS	1	No Quantity							382953			0
S3	2000	2000	2000	2	0	2	Export	392	Japan	JPN	208	Denmark	DNK								41	ANIMAL OILS AND FATS	1	No Quantity							86931			0
S3	2000	2000	2000	2	0	2	Export	392	Japan	JPN	251	France	FRA								41	ANIMAL OILS AND FATS	1	No Quantity							71101			0
S3	2000	2000	2000	2	0	2	Export	392	Japan	JPN	276	Germany	DEU								41	ANIMAL OILS AND FATS	1	No Quantity							1407712			0
S3	2000	2000	2000	2	0	2	Export	392	Japan	JPN	344	China, Hong Kong SAR	HKG								41	ANIMAL OILS AND FATS	1	No Quantity							1185835			0
S3	2000	2000	2000	2	0	2	Export	392	Japan	JPN	360	Indonesia	IDN								41	ANIMAL OILS AND FATS	1	No Quantity							148299			0
S3	2000	2000	2000	2	0	2	Export	392	Japan	JPN	381	Italy	ITA								41	ANIMAL OILS AND FATS	1	No Quantity							506117			0
S3	2000	2000	2000	2	0	2	Export	392	Japan	JPN	410	Rep. of Korea	KOR								41	ANIMAL OILS AND FATS	1	No Quantity							6720799			0
S3	2000	2000	2000	2	0	2	Export	392	Japan	JPN	458	Malaysia	MYS								41	ANIMAL OILS AND FATS	1	No Quantity							55393			0
S3	2000	2000	2000	2	0	2	Export	392	Japan	JPN	490	Other Asia, nes									41	ANIMAL OILS AND FATS	1	No Quantity							777226			0
S3	2000	2000	2000	2	0	2	Export	392	Japan	JPN	528	Netherlands	NLD								41	ANIMAL OILS AND FATS	1	No Quantity							98278			0
S3	2000	2000	2000	2	0	2	Export	392	Japan	JPN	554	New Zealand	NZL								41	ANIMAL OILS AND FATS	1	No Quantity							15551			0
S3	2000	2000	2000	2	0	2	Export	392	Japan	JPN	579	Norway	NOR								41	ANIMAL OILS AND FATS	1	No Quantity							355405			0
S3	2000	2000	2000	2	0	2	Export	392	Japan	JPN	608	Philippines	PHL								41	ANIMAL OILS AND FATS	1	No Quantity							6217			0
S3	2000	2000	2000	2	0	2	Export	392	Japan	JPN	620	Portugal	PRT								41	ANIMAL OILS AND FATS	1	No Quantity							4454			0
S3	2000	2000	2000	2	0	2	Export	392	Japan	JPN	702	Singapore	SGP								41	ANIMAL OILS AND FATS	1	No Quantity							89222			0
S3	2000	2000	2000	2	0	2	Export	392	Japan	JPN	704	Viet Nam	VNM								41	ANIMAL OILS AND FATS	1	No Quantity							20663			0
S3	2000	2000	2000	2	0	2	Export	392	Japan	JPN	710	South Africa	ZAF								41	ANIMAL OILS AND FATS	1	No Quantity							4389			0
S3	2000	2000	2000	2	0	2	Export	392	Japan	JPN	757	Switzerland	CHE								41	ANIMAL OILS AND FATS	1	No Quantity							479905			0
S3	2000	2000	2000	2	0	2	Export	392	Japan	JPN	764	Thailand	THA								41	ANIMAL OILS AND FATS	1	No Quantity							33106			0
S3	2000	2000	2000	2	0	2	Export	392	Japan	JPN	826	United Kingdom	GBR								41	ANIMAL OILS AND FATS	1	No Quantity							1052678			0
S3	2000	2000	2000	2	0	2	Export	392	Japan	JPN	842	USA	USA								41	ANIMAL OILS AND FATS	1	No Quantity							6248512			0
S3	2000	2000	2000	2	0	2	Export	388	Jamaica	JAM	0	World	WLD								42	FIXED VEG. FATS AND OILS	1	No Quantity							71607			0
S3	2000	2000	2000	2	0	2	Export	388	Jamaica	JAM	28	Antigua and Barbuda	ATG								42	FIXED VEG. FATS AND OILS	1	No Quantity							768			0
S3	2000	2000	2000	2	0	2	Export	388	Jamaica	JAM	84	Belize	BLZ								42	FIXED VEG. FATS AND OILS	1	No Quantity							3191			0
S3	2000	2000	2000	2	0	2	Export	388	Jamaica	JAM	124	Canada	CAN								42	FIXED VEG. FATS AND OILS	1	No Quantity							2793			0
S3	2000	2000	2000	2	0	2	Export	388	Jamaica	JAM	136	Cayman Isds	CYM								42	FIXED VEG. FATS AND OILS	1	No Quantity							4483			0
S3	2000	2000	2000	2	0	2	Export	388	Jamaica	JAM	214	Dominican Rep.	DOM								42	FIXED VEG. FATS AND OILS	1	No Quantity							27898			0
S3	2000	2000	2000	2	0	2	Export	388	Jamaica	JAM	328	Guyana	GUY								42	FIXED VEG. FATS AND OILS	1	No Quantity							144			0
S3	2000	2000	2000	2	0	2	Export	388	Jamaica	JAM	659	Saint Kitts and Nevis	KNA								42	FIXED VEG. FATS AND OILS	1	No Quantity							96			0
S3	2000	2000	2000	2	0	2	Export	388	Jamaica	JAM	662	Saint Lucia	LCA								42	FIXED VEG. FATS AND OILS	1	No Quantity							1420			0
S3	2000	2000	2000	2	0	2	Export	388	Jamaica	JAM	670	Saint Vincent and the Grenadines	VCT								42	FIXED VEG. FATS AND OILS	1	No Quantity							685			0
S3	2000	2000	2000	2	0	2	Export	388	Jamaica	JAM	842	USA	USA								42	FIXED VEG. FATS AND OILS	1	No Quantity							30129			0
S3	2000	2000	2000	2	0	2	Export	392	Japan	JPN	0	World	WLD								42	FIXED VEG. FATS AND OILS	1	No Quantity							27970419			0
S3	2000	2000	2000	2	0	2	Export	392	Japan	JPN	32	Argentina	ARG								42	FIXED VEG. FATS AND OILS	1	No Quantity							4936			0
S3	2000	2000	2000	2	0	2	Export	392	Japan	JPN	36	Australia	AUS								42	FIXED VEG. FATS AND OILS	1	No Quantity							227992			0
S3	2000	2000	2000	2	0	2	Export	392	Japan	JPN	56	Belgium	BEL								42	FIXED VEG. FATS AND OILS	1	No Quantity							13222			0
S3	2000	2000	2000	2	0	2	Export	392	Japan	JPN	76	Brazil	BRA								42	FIXED VEG. FATS AND OILS	1	No Quantity							45734			0
S3	2000	2000	2000	2	0	2	Export	392	Japan	JPN	124	Canada	CAN								42	FIXED VEG. FATS AND OILS	1	No Quantity							1240838			0
S3	2000	2000	2000	2	0	2	Export	392	Japan	JPN	156	China	CHN								42	FIXED VEG. FATS AND OILS	1	No Quantity							1687024			0
S3	2000	2000	2000	2	0	2	Export	392	Japan	JPN	208	Denmark	DNK								42	FIXED VEG. FATS AND OILS	1	No Quantity							40009			0
S3	2000	2000	2000	2	0	2	Export	392	Japan	JPN	251	France	FRA								42	FIXED VEG. FATS AND OILS	1	No Quantity							190544			0
S3	2000	2000	2000	2	0	2	Export	392	Japan	JPN	276	Germany	DEU								42	FIXED VEG. FATS AND OILS	1	No Quantity							569684			0
S3	2000	2000	2000	2	0	2	Export	392	Japan	JPN	316	Guam	GUM								42	FIXED VEG. FATS AND OILS	1	No Quantity							68503			0
S3	2000	2000	2000	2	0	2	Export	392	Japan	JPN	344	China, Hong Kong SAR	HKG								42	FIXED VEG. FATS AND OILS	1	No Quantity							432213			0
S3	2000	2000	2000	2	0	2	Export	392	Japan	JPN	360	Indonesia	IDN								42	FIXED VEG. FATS AND OILS	1	No Quantity							402967			0
S3	2000	2000	2000	2	0	2	Export	392	Japan	JPN	372	Ireland	IRL								42	FIXED VEG. FATS AND OILS	1	No Quantity							24597			0
S3	2000	2000	2000	2	0	2	Export	392	Japan	JPN	381	Italy	ITA								42	FIXED VEG. FATS AND OILS	1	No Quantity							270108			0
S3	2000	2000	2000	2	0	2	Export	392	Japan	JPN	408	Dem. People's Rep. of Korea	PRK								42	FIXED VEG. FATS AND OILS	1	No Quantity							15486			0
S3	2000	2000	2000	2	0	2	Export	392	Japan	JPN	410	Rep. of Korea	KOR								42	FIXED VEG. FATS AND OILS	1	No Quantity							1843850			0
S3	2000	2000	2000	2	0	2	Export	392	Japan	JPN	414	Kuwait	KWT								42	FIXED VEG. FATS AND OILS	1	No Quantity							2264			0
S3	2000	2000	2000	2	0	2	Export	392	Japan	JPN	458	Malaysia	MYS								42	FIXED VEG. FATS AND OILS	1	No Quantity							1106280			0
S3	2000	2000	2000	2	0	2	Export	392	Japan	JPN	490	Other Asia, nes									42	FIXED VEG. FATS AND OILS	1	No Quantity							2046697			0
S3	2000	2000	2000	2	0	2	Export	392	Japan	JPN	528	Netherlands	NLD								42	FIXED VEG. FATS AND OILS	1	No Quantity							193448			0
S3	2000	2000	2000	2	0	2	Export	392	Japan	JPN	554	New Zealand	NZL								42	FIXED VEG. FATS AND OILS	1	No Quantity							112604			0
S3	2000	2000	2000	2	0	2	Export	392	Japan	JPN	580	N. Mariana Isds	MNP								42	FIXED VEG. FATS AND OILS	1	No Quantity							4649			0
S3	2000	2000	2000	2	0	2	Export	392	Japan	JPN	583	FS Micronesia	FSM								42	FIXED VEG. FATS AND OILS	1	No Quantity							1948			0
S3	2000	2000	2000	2	0	2	Export	392	Japan	JPN	585	Palau	PLW								42	FIXED VEG. FATS AND OILS	1	No Quantity							4073			0
S3	2000	2000	2000	2	0	2	Export	392	Japan	JPN	608	Philippines	PHL								42	FIXED VEG. FATS AND OILS	1	No Quantity							72104			0
S3	2000	2000	2000	2	0	2	Export	392	Japan	JPN	643	Russian Federation	RUS								42	FIXED VEG. FATS AND OILS	1	No Quantity							2765			0
S3	2000	2000	2000	2	0	2	Export	392	Japan	JPN	699	India	IND								42	FIXED VEG. FATS AND OILS	1	No Quantity							129352			0
S3	2000	2000	2000	2	0	2	Export	392	Japan	JPN	702	Singapore	SGP								42	FIXED VEG. FATS AND OILS	1	No Quantity							1022115			0
S3	2000	2000	2000	2	0	2	Export	392	Japan	JPN	704	Viet Nam	VNM								42	FIXED VEG. FATS AND OILS	1	No Quantity							45530			0
S3	2000	2000	2000	2	0	2	Export	392	Japan	JPN	752	Sweden	SWE								42	FIXED VEG. FATS AND OILS	1	No Quantity							14233			0
S3	2000	2000	2000	2	0	2	Export	392	Japan	JPN	764	Thailand	THA								42	FIXED VEG. FATS AND OILS	1	No Quantity							323515			0
S3	2000	2000	2000	2	0	2	Export	392	Japan	JPN	784	United Arab Emirates	ARE								42	FIXED VEG. FATS AND OILS	1	No Quantity							2051			0
S3	2000	2000	2000	2	0	2	Export	392	Japan	JPN	826	United Kingdom	GBR								42	FIXED VEG. FATS AND OILS	1	No Quantity							93036			0
S3	2000	2000	2000	2	0	2	Export	392	Japan	JPN	842	USA	USA								42	FIXED VEG. FATS AND OILS	1	No Quantity							15611162			0
S3	2000	2000	2000	2	0	2	Export	392	Japan	JPN	862	Venezuela	VEN								42	FIXED VEG. FATS AND OILS	1	No Quantity							104885			0
S3	2000	2000	2000	2	0	2	Export	388	Jamaica	JAM	0	World	WLD								43	ANIMAL,VEG.FATS,OILS,NES	1	No Quantity							17515			0
S3	2000	2000	2000	2	0	2	Export	388	Jamaica	JAM	52	Barbados	BRB								43	ANIMAL,VEG.FATS,OILS,NES	1	No Quantity							2520			0
S3	2000	2000	2000	2	0	2	Export	388	Jamaica	JAM	214	Dominican Rep.	DOM								43	ANIMAL,VEG.FATS,OILS,NES	1	No Quantity							7949			0
S3	2000	2000	2000	2	0	2	Export	388	Jamaica	JAM	308	Grenada	GRD								43	ANIMAL,VEG.FATS,OILS,NES	1	No Quantity							580			0
S3	2000	2000	2000	2	0	2	Export	388	Jamaica	JAM	659	Saint Kitts and Nevis	KNA								43	ANIMAL,VEG.FATS,OILS,NES	1	No Quantity							2114			0
S3	2000	2000	2000	2	0	2	Export	388	Jamaica	JAM	780	Trinidad and Tobago	TTO								43	ANIMAL,VEG.FATS,OILS,NES	1	No Quantity							4352			0
S3	2000	2000	2000	2	0	2	Export	392	Japan	JPN	0	World	WLD								43	ANIMAL,VEG.FATS,OILS,NES	1	No Quantity							32695200			0
S3	2000	2000	2000	2	0	2	Export	392	Japan	JPN	36	Australia	AUS								43	ANIMAL,VEG.FATS,OILS,NES	1	No Quantity							88545			0
S3	2000	2000	2000	2	0	2	Export	392	Japan	JPN	56	Belgium	BEL								43	ANIMAL,VEG.FATS,OILS,NES	1	No Quantity							510672			0
S3	2000	2000	2000	2	0	2	Export	392	Japan	JPN	76	Brazil	BRA								43	ANIMAL,VEG.FATS,OILS,NES	1	No Quantity							16701			0
S3	2000	2000	2000	2	0	2	Export	392	Japan	JPN	124	Canada	CAN								43	ANIMAL,VEG.FATS,OILS,NES	1	No Quantity							2023			0
S3	2000	2000	2000	2	0	2	Export	392	Japan	JPN	144	Sri Lanka	LKA								43	ANIMAL,VEG.FATS,OILS,NES	1	No Quantity							2023			0
S3	2000	2000	2000	2	0	2	Export	392	Japan	JPN	152	Chile	CHL								43	ANIMAL,VEG.FATS,OILS,NES	1	No Quantity							2746			0
S3	2000	2000	2000	2	0	2	Export	392	Japan	JPN	156	China	CHN								43	ANIMAL,VEG.FATS,OILS,NES	1	No Quantity							1797559			0
S3	2000	2000	2000	2	0	2	Export	392	Japan	JPN	170	Colombia	COL								43	ANIMAL,VEG.FATS,OILS,NES	1	No Quantity							13918			0
S3	2000	2000	2000	2	0	2	Export	392	Japan	JPN	192	Cuba	CUB								43	ANIMAL,VEG.FATS,OILS,NES	1	No Quantity							3257			0
S3	2000	2000	2000	2	0	2	Export	392	Japan	JPN	203	Czechia	CZE								43	ANIMAL,VEG.FATS,OILS,NES	1	No Quantity							11552			0
S3	2000	2000	2000	2	0	2	Export	392	Japan	JPN	208	Denmark	DNK								43	ANIMAL,VEG.FATS,OILS,NES	1	No Quantity							49659			0
S3	2000	2000	2000	2	0	2	Export	392	Japan	JPN	251	France	FRA								43	ANIMAL,VEG.FATS,OILS,NES	1	No Quantity							752573			0
S3	2000	2000	2000	2	0	2	Export	392	Japan	JPN	276	Germany	DEU								43	ANIMAL,VEG.FATS,OILS,NES	1	No Quantity							88721			0
S3	2000	2000	2000	2	0	2	Export	392	Japan	JPN	344	China, Hong Kong SAR	HKG								43	ANIMAL,VEG.FATS,OILS,NES	1	No Quantity							247236			0
S3	2000	2000	2000	2	0	2	Export	392	Japan	JPN	360	Indonesia	IDN								43	ANIMAL,VEG.FATS,OILS,NES	1	No Quantity							1970279			0
S3	2000	2000	2000	2	0	2	Export	392	Japan	JPN	381	Italy	ITA								43	ANIMAL,VEG.FATS,OILS,NES	1	No Quantity							20283			0
S3	2000	2000	2000	2	0	2	Export	392	Japan	JPN	410	Rep. of Korea	KOR								43	ANIMAL,VEG.FATS,OILS,NES	1	No Quantity							5030138			0
S3	2000	2000	2000	2	0	2	Export	392	Japan	JPN	458	Malaysia	MYS								43	ANIMAL,VEG.FATS,OILS,NES	1	No Quantity							2031119			0
S3	2000	2000	2000	2	0	2	Export	392	Japan	JPN	490	Other Asia, nes									43	ANIMAL,VEG.FATS,OILS,NES	1	No Quantity							4648994			0
S3	2000	2000	2000	2	0	2	Export	392	Japan	JPN	528	Netherlands	NLD								43	ANIMAL,VEG.FATS,OILS,NES	1	No Quantity							3232987			0
S3	2000	2000	2000	2	0	2	Export	392	Japan	JPN	554	New Zealand	NZL								43	ANIMAL,VEG.FATS,OILS,NES	1	No Quantity							41800			0
S3	2000	2000	2000	2	0	2	Export	392	Japan	JPN	579	Norway	NOR								43	ANIMAL,VEG.FATS,OILS,NES	1	No Quantity							6977			0
S3	2000	2000	2000	2	0	2	Export	392	Japan	JPN	586	Pakistan	PAK								43	ANIMAL,VEG.FATS,OILS,NES	1	No Quantity							4268			0
S3	2000	2000	2000	2	0	2	Export	392	Japan	JPN	604	Peru	PER								43	ANIMAL,VEG.FATS,OILS,NES	1	No Quantity							6263			0
S3	2000	2000	2000	2	0	2	Export	392	Japan	JPN	608	Philippines	PHL								43	ANIMAL,VEG.FATS,OILS,NES	1	No Quantity							133592			0
S3	2000	2000	2000	2	0	2	Export	392	Japan	JPN	699	India	IND								43	ANIMAL,VEG.FATS,OILS,NES	1	No Quantity							378435			0
S3	2000	2000	2000	2	0	2	Export	392	Japan	JPN	702	Singapore	SGP								43	ANIMAL,VEG.FATS,OILS,NES	1	No Quantity							6477618			0
S3	2000	2000	2000	2	0	2	Export	392	Japan	JPN	703	Slovakia	SVK								43	ANIMAL,VEG.FATS,OILS,NES	1	No Quantity							7015			0
S3	2000	2000	2000	2	0	2	Export	392	Japan	JPN	704	Viet Nam	VNM								43	ANIMAL,VEG.FATS,OILS,NES	1	No Quantity							32039			0
S3	2000	2000	2000	2	0	2	Export	392	Japan	JPN	724	Spain	ESP								43	ANIMAL,VEG.FATS,OILS,NES	1	No Quantity							13315			0
S3	2000	2000	2000	2	0	2	Export	392	Japan	JPN	757	Switzerland	CHE								43	ANIMAL,VEG.FATS,OILS,NES	1	No Quantity							33366			0
S3	2000	2000	2000	2	0	2	Export	392	Japan	JPN	764	Thailand	THA								43	ANIMAL,VEG.FATS,OILS,NES	1	No Quantity							2358020			0
S3	2000	2000	2000	2	0	2	Export	392	Japan	JPN	792	Turkey	TUR								43	ANIMAL,VEG.FATS,OILS,NES	1	No Quantity							15096			0
S3	2000	2000	2000	2	0	2	Export	392	Japan	JPN	818	Egypt	EGY								43	ANIMAL,VEG.FATS,OILS,NES	1	No Quantity							9603			0
S3	2000	2000	2000	2	0	2	Export	392	Japan	JPN	826	United Kingdom	GBR								43	ANIMAL,VEG.FATS,OILS,NES	1	No Quantity							390784			0
S3	2000	2000	2000	2	0	2	Export	392	Japan	JPN	842	USA	USA								43	ANIMAL,VEG.FATS,OILS,NES	1	No Quantity							2263583			0
S3	2000	2000	2000	2	0	2	Export	392	Japan	JPN	887	Yemen	YEM								43	ANIMAL,VEG.FATS,OILS,NES	1	No Quantity							2440			0
S3	2000	2000	2000	2	0	2	Export	388	Jamaica	JAM	0	World	WLD								51	ORGANIC CHEMICALS	1	No Quantity							41445122			0
S3	2000	2000	2000	2	0	2	Export	388	Jamaica	JAM	28	Antigua and Barbuda	ATG								51	ORGANIC CHEMICALS	1	No Quantity							218			0
S3	2000	2000	2000	2	0	2	Export	388	Jamaica	JAM	44	Bahamas	BHS								51	ORGANIC CHEMICALS	1	No Quantity							86			0
S3	2000	2000	2000	2	0	2	Export	388	Jamaica	JAM	52	Barbados	BRB								51	ORGANIC CHEMICALS	1	No Quantity							74369			0
S3	2000	2000	2000	2	0	2	Export	388	Jamaica	JAM	84	Belize	BLZ								51	ORGANIC CHEMICALS	1	No Quantity							16733			0
S3	2000	2000	2000	2	0	2	Export	388	Jamaica	JAM	136	Cayman Isds	CYM								51	ORGANIC CHEMICALS	1	No Quantity							250			0
S3	2000	2000	2000	2	0	2	Export	388	Jamaica	JAM	214	Dominican Rep.	DOM								51	ORGANIC CHEMICALS	1	No Quantity							163092			0
S3	2000	2000	2000	2	0	2	Export	388	Jamaica	JAM	251	France	FRA								51	ORGANIC CHEMICALS	1	No Quantity							480			0
S3	2000	2000	2000	2	0	2	Export	388	Jamaica	JAM	308	Grenada	GRD								51	ORGANIC CHEMICALS	1	No Quantity							374			0
S3	2000	2000	2000	2	0	2	Export	388	Jamaica	JAM	328	Guyana	GUY								51	ORGANIC CHEMICALS	1	No Quantity							2788			0
S3	2000	2000	2000	2	0	2	Export	388	Jamaica	JAM	659	Saint Kitts and Nevis	KNA								51	ORGANIC CHEMICALS	1	No Quantity							3143			0
S3	2000	2000	2000	2	0	2	Export	388	Jamaica	JAM	662	Saint Lucia	LCA								51	ORGANIC CHEMICALS	1	No Quantity							803			0
S3	2000	2000	2000	2	0	2	Export	388	Jamaica	JAM	670	Saint Vincent and the Grenadines	VCT								51	ORGANIC CHEMICALS	1	No Quantity							100			0
S3	2000	2000	2000	2	0	2	Export	388	Jamaica	JAM	740	Suriname	SUR								51	ORGANIC CHEMICALS	1	No Quantity							30266			0
S3	2000	2000	2000	2	0	2	Export	388	Jamaica	JAM	780	Trinidad and Tobago	TTO								51	ORGANIC CHEMICALS	1	No Quantity							3200090			0
S3	2000	2000	2000	2	0	2	Export	388	Jamaica	JAM	826	United Kingdom	GBR								51	ORGANIC CHEMICALS	1	No Quantity							475023			0
S3	2000	2000	2000	2	0	2	Export	388	Jamaica	JAM	842	USA	USA								51	ORGANIC CHEMICALS	1	No Quantity							37477308			0
S3	2000	2000	2000	2	0	2	Export	392	Japan	JPN	0	World	WLD								51	ORGANIC CHEMICALS	1	No Quantity							11203342541			0
S3	2000	2000	2000	2	0	2	Export	392	Japan	JPN	31	Azerbaijan	AZE								51	ORGANIC CHEMICALS	1	No Quantity							16005			0
S3	2000	2000	2000	2	0	2	Export	392	Japan	JPN	32	Argentina	ARG								51	ORGANIC CHEMICALS	1	No Quantity							16284413			0
S3	2000	2000	2000	2	0	2	Export	392	Japan	JPN	36	Australia	AUS								51	ORGANIC CHEMICALS	1	No Quantity							85355025			0
S3	2000	2000	2000	2	0	2	Export	392	Japan	JPN	40	Austria	AUT								51	ORGANIC CHEMICALS	1	No Quantity							13390047			0
S3	2000	2000	2000	2	0	2	Export	392	Japan	JPN	44	Bahamas	BHS								51	ORGANIC CHEMICALS	1	No Quantity							218463			0
S3	2000	2000	2000	2	0	2	Export	392	Japan	JPN	48	Bahrain	BHR								51	ORGANIC CHEMICALS	1	No Quantity							189941			0
S3	2000	2000	2000	2	0	2	Export	392	Japan	JPN	50	Bangladesh	BGD								51	ORGANIC CHEMICALS	1	No Quantity							2790140			0
S3	2000	2000	2000	2	0	2	Export	392	Japan	JPN	51	Armenia	ARM								51	ORGANIC CHEMICALS	1	No Quantity							488413			0
S3	2000	2000	2000	2	0	2	Export	392	Japan	JPN	52	Barbados	BRB								51	ORGANIC CHEMICALS	1	No Quantity							720681330			0
S3	2000	2000	2000	2	0	2	Export	392	Japan	JPN	56	Belgium	BEL								51	ORGANIC CHEMICALS	1	No Quantity							218846456			0
S3	2000	2000	2000	2	0	2	Export	392	Japan	JPN	60	Bermuda	BMU								51	ORGANIC CHEMICALS	1	No Quantity							3684963			0
S3	2000	2000	2000	2	0	2	Export	392	Japan	JPN	76	Brazil	BRA								51	ORGANIC CHEMICALS	1	No Quantity							103971868			0
S3	2000	2000	2000	2	0	2	Export	392	Japan	JPN	90	Solomon Isds	SLB								51	ORGANIC CHEMICALS	1	No Quantity							30823			0
S3	2000	2000	2000	2	0	2	Export	392	Japan	JPN	100	Bulgaria	BGR								51	ORGANIC CHEMICALS	1	No Quantity							48749			0
S3	2000	2000	2000	2	0	2	Export	392	Japan	JPN	104	Myanmar	MMR								51	ORGANIC CHEMICALS	1	No Quantity							1486199			0
S3	2000	2000	2000	2	0	2	Export	392	Japan	JPN	116	Cambodia	KHM								51	ORGANIC CHEMICALS	1	No Quantity							83655			0
S3	2000	2000	2000	2	0	2	Export	392	Japan	JPN	120	Cameroon	CMR								51	ORGANIC CHEMICALS	1	No Quantity							175615			0
S3	2000	2000	2000	2	0	2	Export	392	Japan	JPN	124	Canada	CAN								51	ORGANIC CHEMICALS	1	No Quantity							32304749			0
S3	2000	2000	2000	2	0	2	Export	392	Japan	JPN	144	Sri Lanka	LKA								51	ORGANIC CHEMICALS	1	No Quantity							2370834			0
S3	2000	2000	2000	2	0	2	Export	392	Japan	JPN	152	Chile	CHL								51	ORGANIC CHEMICALS	1	No Quantity							4116628			0
S3	2000	2000	2000	2	0	2	Export	392	Japan	JPN	156	China	CHN								51	ORGANIC CHEMICALS	1	No Quantity							1699351296			0
S3	2000	2000	2000	2	0	2	Export	392	Japan	JPN	170	Colombia	COL								51	ORGANIC CHEMICALS	1	No Quantity							17027939			0
S3	2000	2000	2000	2	0	2	Export	392	Japan	JPN	178	Congo	COG								51	ORGANIC CHEMICALS	1	No Quantity							5474			0
S3	2000	2000	2000	2	0	2	Export	392	Japan	JPN	180	Dem. Rep. of the Congo	COD								51	ORGANIC CHEMICALS	1	No Quantity							3442			0
S3	2000	2000	2000	2	0	2	Export	392	Japan	JPN	188	Costa Rica	CRI								51	ORGANIC CHEMICALS	1	No Quantity							448738			0
S3	2000	2000	2000	2	0	2	Export	392	Japan	JPN	191	Croatia	HRV								51	ORGANIC CHEMICALS	1	No Quantity							374584			0
S3	2000	2000	2000	2	0	2	Export	392	Japan	JPN	196	Cyprus	CYP								51	ORGANIC CHEMICALS	1	No Quantity							207709			0
S3	2000	2000	2000	2	0	2	Export	392	Japan	JPN	203	Czechia	CZE								51	ORGANIC CHEMICALS	1	No Quantity							1946684			0
S3	2000	2000	2000	2	0	2	Export	392	Japan	JPN	208	Denmark	DNK								51	ORGANIC CHEMICALS	1	No Quantity							9664017			0
S3	2000	2000	2000	2	0	2	Export	392	Japan	JPN	214	Dominican Rep.	DOM								51	ORGANIC CHEMICALS	1	No Quantity							214650			0
S3	2000	2000	2000	2	0	2	Export	392	Japan	JPN	218	Ecuador	ECU								51	ORGANIC CHEMICALS	1	No Quantity							691381			0
S3	2000	2000	2000	2	0	2	Export	392	Japan	JPN	222	El Salvador	SLV								51	ORGANIC CHEMICALS	1	No Quantity							85316			0
S3	2000	2000	2000	2	0	2	Export	392	Japan	JPN	231	Ethiopia	ETH								51	ORGANIC CHEMICALS	1	No Quantity							38784			0
S3	2000	2000	2000	2	0	2	Export	392	Japan	JPN	233	Estonia	EST								51	ORGANIC CHEMICALS	1	No Quantity							579371			0
S3	2000	2000	2000	2	0	2	Export	392	Japan	JPN	246	Finland	FIN								51	ORGANIC CHEMICALS	1	No Quantity							9342664			0
S3	2000	2000	2000	2	0	2	Export	392	Japan	JPN	251	France	FRA								51	ORGANIC CHEMICALS	1	No Quantity							165180717			0
S3	2000	2000	2000	2	0	2	Export	392	Japan	JPN	258	French Polynesia	PYF								51	ORGANIC CHEMICALS	1	No Quantity							2654			0
S3	2000	2000	2000	2	0	2	Export	392	Japan	JPN	270	Gambia	GMB								51	ORGANIC CHEMICALS	1	No Quantity							93528			0
S3	2000	2000	2000	2	0	2	Export	392	Japan	JPN	276	Germany	DEU								51	ORGANIC CHEMICALS	1	No Quantity							302728883			0
S3	2000	2000	2000	2	0	2	Export	392	Japan	JPN	288	Ghana	GHA								51	ORGANIC CHEMICALS	1	No Quantity							16571			0
S3	2000	2000	2000	2	0	2	Export	392	Japan	JPN	296	Kiribati	KIR								51	ORGANIC CHEMICALS	1	No Quantity							7098			0
S3	2000	2000	2000	2	0	2	Export	392	Japan	JPN	300	Greece	GRC								51	ORGANIC CHEMICALS	1	No Quantity							441018			0
S3	2000	2000	2000	2	0	2	Export	392	Japan	JPN	320	Guatemala	GTM								51	ORGANIC CHEMICALS	1	No Quantity							4775312			0
S3	2000	2000	2000	2	0	2	Export	392	Japan	JPN	328	Guyana	GUY								51	ORGANIC CHEMICALS	1	No Quantity							84518			0
S3	2000	2000	2000	2	0	2	Export	392	Japan	JPN	332	Haiti	HTI								51	ORGANIC CHEMICALS	1	No Quantity							31102			0
S3	2000	2000	2000	2	0	2	Export	392	Japan	JPN	344	China, Hong Kong SAR	HKG								51	ORGANIC CHEMICALS	1	No Quantity							264096049			0
S3	2000	2000	2000	2	0	2	Export	392	Japan	JPN	348	Hungary	HUN								51	ORGANIC CHEMICALS	1	No Quantity							6166889			0
S3	2000	2000	2000	2	0	2	Export	392	Japan	JPN	352	Iceland	ISL								51	ORGANIC CHEMICALS	1	No Quantity							462480			0
S3	2000	2000	2000	2	0	2	Export	392	Japan	JPN	360	Indonesia	IDN								51	ORGANIC CHEMICALS	1	No Quantity							300003424			0
S3	2000	2000	2000	2	0	2	Export	392	Japan	JPN	364	Iran	IRN								51	ORGANIC CHEMICALS	1	No Quantity							7693598			0
S3	2000	2000	2000	2	0	2	Export	392	Japan	JPN	372	Ireland	IRL								51	ORGANIC CHEMICALS	1	No Quantity							260960543			0
S3	2000	2000	2000	2	0	2	Export	392	Japan	JPN	376	Israel	ISR								51	ORGANIC CHEMICALS	1	No Quantity							9661688			0
S3	2000	2000	2000	2	0	2	Export	392	Japan	JPN	381	Italy	ITA								51	ORGANIC CHEMICALS	1	No Quantity							147279871			0
S3	2000	2000	2000	2	0	2	Export	392	Japan	JPN	384	Côte d'Ivoire	CIV								51	ORGANIC CHEMICALS	1	No Quantity							88239			0
S3	2000	2000	2000	2	0	2	Export	392	Japan	JPN	388	Jamaica	JAM								51	ORGANIC CHEMICALS	1	No Quantity							2904			0
S3	2000	2000	2000	2	0	2	Export	392	Japan	JPN	400	Jordan	JOR								51	ORGANIC CHEMICALS	1	No Quantity							1233062			0
S3	2000	2000	2000	2	0	2	Export	392	Japan	JPN	404	Kenya	KEN								51	ORGANIC CHEMICALS	1	No Quantity							1513441			0
S3	2000	2000	2000	2	0	2	Export	392	Japan	JPN	408	Dem. People's Rep. of Korea	PRK								51	ORGANIC CHEMICALS	1	No Quantity							63474			0
S3	2000	2000	2000	2	0	2	Export	392	Japan	JPN	410	Rep. of Korea	KOR								51	ORGANIC CHEMICALS	1	No Quantity							1439218464			0
S3	2000	2000	2000	2	0	2	Export	392	Japan	JPN	414	Kuwait	KWT								51	ORGANIC CHEMICALS	1	No Quantity							158849			0
S3	2000	2000	2000	2	0	2	Export	392	Japan	JPN	422	Lebanon	LBN								51	ORGANIC CHEMICALS	1	No Quantity							239275			0
S3	2000	2000	2000	2	0	2	Export	392	Japan	JPN	430	Liberia	LBR								51	ORGANIC CHEMICALS	1	No Quantity							87580			0
S3	2000	2000	2000	2	0	2	Export	392	Japan	JPN	440	Lithuania	LTU								51	ORGANIC CHEMICALS	1	No Quantity							28559			0
S3	2000	2000	2000	2	0	2	Export	392	Japan	JPN	442	Luxembourg	LUX								51	ORGANIC CHEMICALS	1	No Quantity							1837708			0
S3	2000	2000	2000	2	0	2	Export	392	Japan	JPN	446	China, Macao SAR	MAC								51	ORGANIC CHEMICALS	1	No Quantity							604098			0
S3	2000	2000	2000	2	0	2	Export	392	Japan	JPN	450	Madagascar	MDG								51	ORGANIC CHEMICALS	1	No Quantity							4305			0
S3	2000	2000	2000	2	0	2	Export	392	Japan	JPN	458	Malaysia	MYS								51	ORGANIC CHEMICALS	1	No Quantity							142805128			0
S3	2000	2000	2000	2	0	2	Export	392	Japan	JPN	470	Malta	MLT								51	ORGANIC CHEMICALS	1	No Quantity							12294			0
S3	2000	2000	2000	2	0	2	Export	392	Japan	JPN	480	Mauritius	MUS								51	ORGANIC CHEMICALS	1	No Quantity							43943			0
S3	2000	2000	2000	2	0	2	Export	392	Japan	JPN	484	Mexico	MEX								51	ORGANIC CHEMICALS	1	No Quantity							32335035			0
S3	2000	2000	2000	2	0	2	Export	392	Japan	JPN	490	Other Asia, nes									51	ORGANIC CHEMICALS	1	No Quantity							1489095599			0
S3	2000	2000	2000	2	0	2	Export	392	Japan	JPN	496	Mongolia	MNG								51	ORGANIC CHEMICALS	1	No Quantity							4528			0
S3	2000	2000	2000	2	0	2	Export	392	Japan	JPN	504	Morocco	MAR								51	ORGANIC CHEMICALS	1	No Quantity							119480			0
S3	2000	2000	2000	2	0	2	Export	392	Japan	JPN	508	Mozambique	MOZ								51	ORGANIC CHEMICALS	1	No Quantity							24263			0
S3	2000	2000	2000	2	0	2	Export	392	Japan	JPN	512	Oman	OMN								51	ORGANIC CHEMICALS	1	No Quantity							1874441			0
S3	2000	2000	2000	2	0	2	Export	392	Japan	JPN	524	Nepal	NPL								51	ORGANIC CHEMICALS	1	No Quantity							2951			0
S3	2000	2000	2000	2	0	2	Export	392	Japan	JPN	528	Netherlands	NLD								51	ORGANIC CHEMICALS	1	No Quantity							405417074			0
S3	2000	2000	2000	2	0	2	Export	392	Japan	JPN	540	New Caledonia	NCL								51	ORGANIC CHEMICALS	1	No Quantity							3897			0
S3	2000	2000	2000	2	0	2	Export	392	Japan	JPN	554	New Zealand	NZL								51	ORGANIC CHEMICALS	1	No Quantity							10539354			0
S3	2000	2000	2000	2	0	2	Export	392	Japan	JPN	566	Nigeria	NGA								51	ORGANIC CHEMICALS	1	No Quantity							168174			0
S3	2000	2000	2000	2	0	2	Export	392	Japan	JPN	579	Norway	NOR								51	ORGANIC CHEMICALS	1	No Quantity							2750623			0
S3	2000	2000	2000	2	0	2	Export	392	Japan	JPN	580	N. Mariana Isds	MNP								51	ORGANIC CHEMICALS	1	No Quantity							36938			0
S3	2000	2000	2000	2	0	2	Export	392	Japan	JPN	585	Palau	PLW								51	ORGANIC CHEMICALS	1	No Quantity							3526			0
S3	2000	2000	2000	2	0	2	Export	392	Japan	JPN	586	Pakistan	PAK								51	ORGANIC CHEMICALS	1	No Quantity							30505353			0
S3	2000	2000	2000	2	0	2	Export	392	Japan	JPN	591	Panama	PAN								51	ORGANIC CHEMICALS	1	No Quantity							48221			0
S3	2000	2000	2000	2	0	2	Export	392	Japan	JPN	598	Papua New Guinea	PNG								51	ORGANIC CHEMICALS	1	No Quantity							297090			0
S3	2000	2000	2000	2	0	2	Export	392	Japan	JPN	600	Paraguay	PRY								51	ORGANIC CHEMICALS	1	No Quantity							494565			0
S3	2000	2000	2000	2	0	2	Export	392	Japan	JPN	604	Peru	PER								51	ORGANIC CHEMICALS	1	No Quantity							3590480			0
S3	2000	2000	2000	2	0	2	Export	392	Japan	JPN	608	Philippines	PHL								51	ORGANIC CHEMICALS	1	No Quantity							123771919			0
S3	2000	2000	2000	2	0	2	Export	392	Japan	JPN	616	Poland	POL								51	ORGANIC CHEMICALS	1	No Quantity							5616504			0
S3	2000	2000	2000	2	0	2	Export	392	Japan	JPN	620	Portugal	PRT								51	ORGANIC CHEMICALS	1	No Quantity							6556792			0
S3	2000	2000	2000	2	0	2	Export	392	Japan	JPN	634	Qatar	QAT								51	ORGANIC CHEMICALS	1	No Quantity							124796			0
S3	2000	2000	2000	2	0	2	Export	392	Japan	JPN	637	North America and Central America, nes									51	ORGANIC CHEMICALS	1	No Quantity							5948			0
S3	2000	2000	2000	2	0	2	Export	392	Japan	JPN	642	Romania	ROU								51	ORGANIC CHEMICALS	1	No Quantity							75694			0
S3	2000	2000	2000	2	0	2	Export	392	Japan	JPN	643	Russian Federation	RUS								51	ORGANIC CHEMICALS	1	No Quantity							886370			0
S3	2000	2000	2000	2	0	2	Export	392	Japan	JPN	682	Saudi Arabia	SAU								51	ORGANIC CHEMICALS	1	No Quantity							14048535			0
S3	2000	2000	2000	2	0	2	Export	392	Japan	JPN	699	India	IND								51	ORGANIC CHEMICALS	1	No Quantity							138279594			0
S3	2000	2000	2000	2	0	2	Export	392	Japan	JPN	702	Singapore	SGP								51	ORGANIC CHEMICALS	1	No Quantity							218666795			0
S3	2000	2000	2000	2	0	2	Export	392	Japan	JPN	703	Slovakia	SVK								51	ORGANIC CHEMICALS	1	No Quantity							179271			0
S3	2000	2000	2000	2	0	2	Export	392	Japan	JPN	704	Viet Nam	VNM								51	ORGANIC CHEMICALS	1	No Quantity							32029474			0
S3	2000	2000	2000	2	0	2	Export	392	Japan	JPN	705	Slovenia	SVN								51	ORGANIC CHEMICALS	1	No Quantity							7072437			0
S3	2000	2000	2000	2	0	2	Export	392	Japan	JPN	710	South Africa	ZAF								51	ORGANIC CHEMICALS	1	No Quantity							33524432			0
S3	2000	2000	2000	2	0	2	Export	392	Japan	JPN	716	Zimbabwe	ZWE								51	ORGANIC CHEMICALS	1	No Quantity							126355			0
S3	2000	2000	2000	2	0	2	Export	392	Japan	JPN	724	Spain	ESP								51	ORGANIC CHEMICALS	1	No Quantity							69418548			0
S3	2000	2000	2000	2	0	2	Export	392	Japan	JPN	752	Sweden	SWE								51	ORGANIC CHEMICALS	1	No Quantity							127089786			0
S3	2000	2000	2000	2	0	2	Export	392	Japan	JPN	757	Switzerland	CHE								51	ORGANIC CHEMICALS	1	No Quantity							193335398			0
S3	2000	2000	2000	2	0	2	Export	392	Japan	JPN	760	Syria	SYR								51	ORGANIC CHEMICALS	1	No Quantity							601769			0
S3	2000	2000	2000	2	0	2	Export	392	Japan	JPN	764	Thailand	THA								51	ORGANIC CHEMICALS	1	No Quantity							314456911			0
S3	2000	2000	2000	2	0	2	Export	392	Japan	JPN	780	Trinidad and Tobago	TTO								51	ORGANIC CHEMICALS	1	No Quantity							473809			0
S3	2000	2000	2000	2	0	2	Export	392	Japan	JPN	784	United Arab Emirates	ARE								51	ORGANIC CHEMICALS	1	No Quantity							4110634			0
S3	2000	2000	2000	2	0	2	Export	392	Japan	JPN	788	Tunisia	TUN								51	ORGANIC CHEMICALS	1	No Quantity							113541			0
S3	2000	2000	2000	2	0	2	Export	392	Japan	JPN	792	Turkey	TUR								51	ORGANIC CHEMICALS	1	No Quantity							11620007			0
S3	2000	2000	2000	2	0	2	Export	392	Japan	JPN	795	Turkmenistan	TKM								51	ORGANIC CHEMICALS	1	No Quantity							3016			0
S3	2000	2000	2000	2	0	2	Export	392	Japan	JPN	804	Ukraine	UKR								51	ORGANIC CHEMICALS	1	No Quantity							207088			0
S3	2000	2000	2000	2	0	2	Export	392	Japan	JPN	807	North Macedonia	MKD								51	ORGANIC CHEMICALS	1	No Quantity							13231			0
S3	2000	2000	2000	2	0	2	Export	392	Japan	JPN	818	Egypt	EGY								51	ORGANIC CHEMICALS	1	No Quantity							7267305			0
S3	2000	2000	2000	2	0	2	Export	392	Japan	JPN	826	United Kingdom	GBR								51	ORGANIC CHEMICALS	1	No Quantity							244199872			0
S3	2000	2000	2000	2	0	2	Export	392	Japan	JPN	834	United Rep. of Tanzania	TZA								51	ORGANIC CHEMICALS	1	No Quantity							2607			0
S3	2000	2000	2000	2	0	2	Export	392	Japan	JPN	842	USA	USA								51	ORGANIC CHEMICALS	1	No Quantity							1662326497			0
S3	2000	2000	2000	2	0	2	Export	392	Japan	JPN	858	Uruguay	URY								51	ORGANIC CHEMICALS	1	No Quantity							1036459			0
S3	2000	2000	2000	2	0	2	Export	392	Japan	JPN	862	Venezuela	VEN								51	ORGANIC CHEMICALS	1	No Quantity							4590456			0
S3	2000	2000	2000	2	0	2	Export	392	Japan	JPN	882	Samoa	WSM								51	ORGANIC CHEMICALS	1	No Quantity							46690			0
S3	2000	2000	2000	2	0	2	Export	392	Japan	JPN	887	Yemen	YEM								51	ORGANIC CHEMICALS	1	No Quantity							2663			0
S3	2000	2000	2000	2	0	2	Export	392	Japan	JPN	891	Serbia and Montenegro	SCG								51	ORGANIC CHEMICALS	1	No Quantity							6115			0
S3	2000	2000	2000	2	0	2	Export	388	Jamaica	JAM	0	World	WLD								52	INORGANIC CHEMICALS	1	No Quantity							14422397			0
S3	2000	2000	2000	2	0	2	Export	388	Jamaica	JAM	28	Antigua and Barbuda	ATG								52	INORGANIC CHEMICALS	1	No Quantity							46254			0
S3	2000	2000	2000	2	0	2	Export	388	Jamaica	JAM	52	Barbados	BRB								52	INORGANIC CHEMICALS	1	No Quantity							15931			0
S3	2000	2000	2000	2	0	2	Export	388	Jamaica	JAM	84	Belize	BLZ								52	INORGANIC CHEMICALS	1	No Quantity							28356			0
S3	2000	2000	2000	2	0	2	Export	388	Jamaica	JAM	92	Br. Virgin Isds	VGB								52	INORGANIC CHEMICALS	1	No Quantity							119			0
S3	2000	2000	2000	2	0	2	Export	388	Jamaica	JAM	152	Chile	CHL								52	INORGANIC CHEMICALS	1	No Quantity							927944			0
S3	2000	2000	2000	2	0	2	Export	388	Jamaica	JAM	170	Colombia	COL								52	INORGANIC CHEMICALS	1	No Quantity							577226			0
S3	2000	2000	2000	2	0	2	Export	388	Jamaica	JAM	188	Costa Rica	CRI								52	INORGANIC CHEMICALS	1	No Quantity							17792			0
S3	2000	2000	2000	2	0	2	Export	388	Jamaica	JAM	192	Cuba	CUB								52	INORGANIC CHEMICALS	1	No Quantity							379379			0
S3	2000	2000	2000	2	0	2	Export	388	Jamaica	JAM	212	Dominica	DMA								52	INORGANIC CHEMICALS	1	No Quantity							11540			0
S3	2000	2000	2000	2	0	2	Export	388	Jamaica	JAM	214	Dominican Rep.	DOM								52	INORGANIC CHEMICALS	1	No Quantity							142912			0
S3	2000	2000	2000	2	0	2	Export	388	Jamaica	JAM	222	El Salvador	SLV								52	INORGANIC CHEMICALS	1	No Quantity							3409			0
S3	2000	2000	2000	2	0	2	Export	388	Jamaica	JAM	308	Grenada	GRD								52	INORGANIC CHEMICALS	1	No Quantity							8045			0
S3	2000	2000	2000	2	0	2	Export	388	Jamaica	JAM	320	Guatemala	GTM								52	INORGANIC CHEMICALS	1	No Quantity							565355			0
S3	2000	2000	2000	2	0	2	Export	388	Jamaica	JAM	328	Guyana	GUY								52	INORGANIC CHEMICALS	1	No Quantity							179684			0
S3	2000	2000	2000	2	0	2	Export	388	Jamaica	JAM	332	Haiti	HTI								52	INORGANIC CHEMICALS	1	No Quantity							23315			0
S3	2000	2000	2000	2	0	2	Export	388	Jamaica	JAM	340	Honduras	HND								52	INORGANIC CHEMICALS	1	No Quantity							289029			0
S3	2000	2000	2000	2	0	2	Export	388	Jamaica	JAM	591	Panama	PAN								52	INORGANIC CHEMICALS	1	No Quantity							701205			0
S3	2000	2000	2000	2	0	2	Export	388	Jamaica	JAM	662	Saint Lucia	LCA								52	INORGANIC CHEMICALS	1	No Quantity							3849			0
S3	2000	2000	2000	2	0	2	Export	388	Jamaica	JAM	740	Suriname	SUR								52	INORGANIC CHEMICALS	1	No Quantity							4205			0
S3	2000	2000	2000	2	0	2	Export	388	Jamaica	JAM	780	Trinidad and Tobago	TTO								52	INORGANIC CHEMICALS	1	No Quantity							907207			0
S3	2000	2000	2000	2	0	2	Export	388	Jamaica	JAM	842	USA	USA								52	INORGANIC CHEMICALS	1	No Quantity							9589640			0
S3	2000	2000	2000	2	0	2	Export	392	Japan	JPN	0	World	WLD								52	INORGANIC CHEMICALS	1	No Quantity							2033362192			0
S3	2000	2000	2000	2	0	2	Export	392	Japan	JPN	12	Algeria	DZA								52	INORGANIC CHEMICALS	1	No Quantity							26722			0
S3	2000	2000	2000	2	0	2	Export	392	Japan	JPN	16	American Samoa	ASM								52	INORGANIC CHEMICALS	1	No Quantity							4602			0
S3	2000	2000	2000	2	0	2	Export	392	Japan	JPN	31	Azerbaijan	AZE								52	INORGANIC CHEMICALS	1	No Quantity							2116			0
S3	2000	2000	2000	2	0	2	Export	392	Japan	JPN	32	Argentina	ARG								52	INORGANIC CHEMICALS	1	No Quantity							296255			0
S3	2000	2000	2000	2	0	2	Export	392	Japan	JPN	36	Australia	AUS								52	INORGANIC CHEMICALS	1	No Quantity							69005959			0
S3	2000	2000	2000	2	0	2	Export	392	Japan	JPN	40	Austria	AUT								52	INORGANIC CHEMICALS	1	No Quantity							2363949			0
S3	2000	2000	2000	2	0	2	Export	392	Japan	JPN	48	Bahrain	BHR								52	INORGANIC CHEMICALS	1	No Quantity							25998			0
S3	2000	2000	2000	2	0	2	Export	392	Japan	JPN	50	Bangladesh	BGD								52	INORGANIC CHEMICALS	1	No Quantity							4187433			0
S3	2000	2000	2000	2	0	2	Export	392	Japan	JPN	52	Barbados	BRB								52	INORGANIC CHEMICALS	1	No Quantity							653395			0
S3	2000	2000	2000	2	0	2	Export	392	Japan	JPN	56	Belgium	BEL								52	INORGANIC CHEMICALS	1	No Quantity							13434435			0
S3	2000	2000	2000	2	0	2	Export	392	Japan	JPN	76	Brazil	BRA								52	INORGANIC CHEMICALS	1	No Quantity							6689428			0
S3	2000	2000	2000	2	0	2	Export	392	Japan	JPN	104	Myanmar	MMR								52	INORGANIC CHEMICALS	1	No Quantity							27195			0
S3	2000	2000	2000	2	0	2	Export	392	Japan	JPN	116	Cambodia	KHM								52	INORGANIC CHEMICALS	1	No Quantity							5196			0
S3	2000	2000	2000	2	0	2	Export	392	Japan	JPN	124	Canada	CAN								52	INORGANIC CHEMICALS	1	No Quantity							19049928			0
S3	2000	2000	2000	2	0	2	Export	392	Japan	JPN	132	Cabo Verde	CPV								52	INORGANIC CHEMICALS	1	No Quantity							7274			0
S3	2000	2000	2000	2	0	2	Export	392	Japan	JPN	144	Sri Lanka	LKA								52	INORGANIC CHEMICALS	1	No Quantity							1815717			0
S3	2000	2000	2000	2	0	2	Export	392	Japan	JPN	152	Chile	CHL								52	INORGANIC CHEMICALS	1	No Quantity							9927231			0
S3	2000	2000	2000	2	0	2	Export	392	Japan	JPN	156	China	CHN								52	INORGANIC CHEMICALS	1	No Quantity							138477589			0
S3	2000	2000	2000	2	0	2	Export	392	Japan	JPN	170	Colombia	COL								52	INORGANIC CHEMICALS	1	No Quantity							250409			0
S3	2000	2000	2000	2	0	2	Export	392	Japan	JPN	188	Costa Rica	CRI								52	INORGANIC CHEMICALS	1	No Quantity							34006			0
S3	2000	2000	2000	2	0	2	Export	392	Japan	JPN	203	Czechia	CZE								52	INORGANIC CHEMICALS	1	No Quantity							46959			0
S3	2000	2000	2000	2	0	2	Export	392	Japan	JPN	208	Denmark	DNK								52	INORGANIC CHEMICALS	1	No Quantity							4699339			0
S3	2000	2000	2000	2	0	2	Export	392	Japan	JPN	214	Dominican Rep.	DOM								52	INORGANIC CHEMICALS	1	No Quantity							184086			0
S3	2000	2000	2000	2	0	2	Export	392	Japan	JPN	218	Ecuador	ECU								52	INORGANIC CHEMICALS	1	No Quantity							22222			0
S3	2000	2000	2000	2	0	2	Export	392	Japan	JPN	222	El Salvador	SLV								52	INORGANIC CHEMICALS	1	No Quantity							33755			0
S3	2000	2000	2000	2	0	2	Export	392	Japan	JPN	242	Fiji	FJI								52	INORGANIC CHEMICALS	1	No Quantity							101322			0
S3	2000	2000	2000	2	0	2	Export	392	Japan	JPN	246	Finland	FIN								52	INORGANIC CHEMICALS	1	No Quantity							5750162			0
S3	2000	2000	2000	2	0	2	Export	392	Japan	JPN	251	France	FRA								52	INORGANIC CHEMICALS	1	No Quantity							31662498			0
S3	2000	2000	2000	2	0	2	Export	392	Japan	JPN	270	Gambia	GMB								52	INORGANIC CHEMICALS	1	No Quantity							3804			0
S3	2000	2000	2000	2	0	2	Export	392	Japan	JPN	276	Germany	DEU								52	INORGANIC CHEMICALS	1	No Quantity							27611553			0
S3	2000	2000	2000	2	0	2	Export	392	Japan	JPN	296	Kiribati	KIR								52	INORGANIC CHEMICALS	1	No Quantity							15263			0
S3	2000	2000	2000	2	0	2	Export	392	Japan	JPN	300	Greece	GRC								52	INORGANIC CHEMICALS	1	No Quantity							14604			0
S3	2000	2000	2000	2	0	2	Export	392	Japan	JPN	320	Guatemala	GTM								52	INORGANIC CHEMICALS	1	No Quantity							165511			0
S3	2000	2000	2000	2	0	2	Export	392	Japan	JPN	324	Guinea	GIN								52	INORGANIC CHEMICALS	1	No Quantity							7163			0
S3	2000	2000	2000	2	0	2	Export	392	Japan	JPN	340	Honduras	HND								52	INORGANIC CHEMICALS	1	No Quantity							24607			0
S3	2000	2000	2000	2	0	2	Export	392	Japan	JPN	344	China, Hong Kong SAR	HKG								52	INORGANIC CHEMICALS	1	No Quantity							46717041			0
S3	2000	2000	2000	2	0	2	Export	392	Japan	JPN	348	Hungary	HUN								52	INORGANIC CHEMICALS	1	No Quantity							1226298			0
S3	2000	2000	2000	2	0	2	Export	392	Japan	JPN	360	Indonesia	IDN								52	INORGANIC CHEMICALS	1	No Quantity							58066727			0
S3	2000	2000	2000	2	0	2	Export	392	Japan	JPN	364	Iran	IRN								52	INORGANIC CHEMICALS	1	No Quantity							648459			0
S3	2000	2000	2000	2	0	2	Export	392	Japan	JPN	372	Ireland	IRL								52	INORGANIC CHEMICALS	1	No Quantity							3637976			0
S3	2000	2000	2000	2	0	2	Export	392	Japan	JPN	376	Israel	ISR								52	INORGANIC CHEMICALS	1	No Quantity							1107078			0
S3	2000	2000	2000	2	0	2	Export	392	Japan	JPN	381	Italy	ITA								52	INORGANIC CHEMICALS	1	No Quantity							14234700			0
S3	2000	2000	2000	2	0	2	Export	392	Japan	JPN	384	Côte d'Ivoire	CIV								52	INORGANIC CHEMICALS	1	No Quantity							50596			0
S3	2000	2000	2000	2	0	2	Export	392	Japan	JPN	404	Kenya	KEN								52	INORGANIC CHEMICALS	1	No Quantity							58195			0
S3	2000	2000	2000	2	0	2	Export	392	Japan	JPN	408	Dem. People's Rep. of Korea	PRK								52	INORGANIC CHEMICALS	1	No Quantity							81633			0
S3	2000	2000	2000	2	0	2	Export	392	Japan	JPN	410	Rep. of Korea	KOR								52	INORGANIC CHEMICALS	1	No Quantity							350110871			0
S3	2000	2000	2000	2	0	2	Export	392	Japan	JPN	414	Kuwait	KWT								52	INORGANIC CHEMICALS	1	No Quantity							1643062			0
S3	2000	2000	2000	2	0	2	Export	392	Japan	JPN	428	Latvia	LVA								52	INORGANIC CHEMICALS	1	No Quantity							7757			0
S3	2000	2000	2000	2	0	2	Export	392	Japan	JPN	442	Luxembourg	LUX								52	INORGANIC CHEMICALS	1	No Quantity							1631102			0
S3	2000	2000	2000	2	0	2	Export	392	Japan	JPN	446	China, Macao SAR	MAC								52	INORGANIC CHEMICALS	1	No Quantity							253230			0
S3	2000	2000	2000	2	0	2	Export	392	Japan	JPN	450	Madagascar	MDG								52	INORGANIC CHEMICALS	1	No Quantity							13213			0
S3	2000	2000	2000	2	0	2	Export	392	Japan	JPN	458	Malaysia	MYS								52	INORGANIC CHEMICALS	1	No Quantity							163609526			0
S3	2000	2000	2000	2	0	2	Export	392	Japan	JPN	480	Mauritius	MUS								52	INORGANIC CHEMICALS	1	No Quantity							24755			0
S3	2000	2000	2000	2	0	2	Export	392	Japan	JPN	484	Mexico	MEX								52	INORGANIC CHEMICALS	1	No Quantity							4665565			0
S3	2000	2000	2000	2	0	2	Export	392	Japan	JPN	490	Other Asia, nes									52	INORGANIC CHEMICALS	1	No Quantity							263713393			0
S3	2000	2000	2000	2	0	2	Export	392	Japan	JPN	508	Mozambique	MOZ								52	INORGANIC CHEMICALS	1	No Quantity							287857			0
S3	2000	2000	2000	2	0	2	Export	392	Japan	JPN	512	Oman	OMN								52	INORGANIC CHEMICALS	1	No Quantity							267250			0
S3	2000	2000	2000	2	0	2	Export	392	Japan	JPN	516	Namibia	NAM								52	INORGANIC CHEMICALS	1	No Quantity							8545786			0
S3	2000	2000	2000	2	0	2	Export	392	Japan	JPN	524	Nepal	NPL								52	INORGANIC CHEMICALS	1	No Quantity							21934			0
S3	2000	2000	2000	2	0	2	Export	392	Japan	JPN	528	Netherlands	NLD								52	INORGANIC CHEMICALS	1	No Quantity							26360972			0
S3	2000	2000	2000	2	0	2	Export	392	Japan	JPN	554	New Zealand	NZL								52	INORGANIC CHEMICALS	1	No Quantity							8697471			0
S3	2000	2000	2000	2	0	2	Export	392	Japan	JPN	566	Nigeria	NGA								52	INORGANIC CHEMICALS	1	No Quantity							50438			0
S3	2000	2000	2000	2	0	2	Export	392	Japan	JPN	579	Norway	NOR								52	INORGANIC CHEMICALS	1	No Quantity							7897838			0
S3	2000	2000	2000	2	0	2	Export	392	Japan	JPN	580	N. Mariana Isds	MNP								52	INORGANIC CHEMICALS	1	No Quantity							15365			0
S3	2000	2000	2000	2	0	2	Export	392	Japan	JPN	583	FS Micronesia	FSM								52	INORGANIC CHEMICALS	1	No Quantity							8546			0
S3	2000	2000	2000	2	0	2	Export	392	Japan	JPN	585	Palau	PLW								52	INORGANIC CHEMICALS	1	No Quantity							3897			0
S3	2000	2000	2000	2	0	2	Export	392	Japan	JPN	586	Pakistan	PAK								52	INORGANIC CHEMICALS	1	No Quantity							1331702			0
S3	2000	2000	2000	2	0	2	Export	392	Japan	JPN	591	Panama	PAN								52	INORGANIC CHEMICALS	1	No Quantity							3192			0
S3	2000	2000	2000	2	0	2	Export	392	Japan	JPN	598	Papua New Guinea	PNG								52	INORGANIC CHEMICALS	1	No Quantity							32280			0
S3	2000	2000	2000	2	0	2	Export	392	Japan	JPN	600	Paraguay	PRY								52	INORGANIC CHEMICALS	1	No Quantity							93453			0
S3	2000	2000	2000	2	0	2	Export	392	Japan	JPN	604	Peru	PER								52	INORGANIC CHEMICALS	1	No Quantity							89983			0
S3	2000	2000	2000	2	0	2	Export	392	Japan	JPN	608	Philippines	PHL								52	INORGANIC CHEMICALS	1	No Quantity							26393225			0
S3	2000	2000	2000	2	0	2	Export	392	Japan	JPN	616	Poland	POL								52	INORGANIC CHEMICALS	1	No Quantity							230451			0
S3	2000	2000	2000	2	0	2	Export	392	Japan	JPN	620	Portugal	PRT								52	INORGANIC CHEMICALS	1	No Quantity							378360			0
S3	2000	2000	2000	2	0	2	Export	392	Japan	JPN	634	Qatar	QAT								52	INORGANIC CHEMICALS	1	No Quantity							43331			0
S3	2000	2000	2000	2	0	2	Export	392	Japan	JPN	642	Romania	ROU								52	INORGANIC CHEMICALS	1	No Quantity							220922			0
S3	2000	2000	2000	2	0	2	Export	392	Japan	JPN	643	Russian Federation	RUS								52	INORGANIC CHEMICALS	1	No Quantity							58538			0
S3	2000	2000	2000	2	0	2	Export	392	Japan	JPN	682	Saudi Arabia	SAU								52	INORGANIC CHEMICALS	1	No Quantity							2077020			0
S3	2000	2000	2000	2	0	2	Export	392	Japan	JPN	699	India	IND								52	INORGANIC CHEMICALS	1	No Quantity							22908409			0
S3	2000	2000	2000	2	0	2	Export	392	Japan	JPN	702	Singapore	SGP								52	INORGANIC CHEMICALS	1	No Quantity							89854356			0
S3	2000	2000	2000	2	0	2	Export	392	Japan	JPN	704	Viet Nam	VNM								52	INORGANIC CHEMICALS	1	No Quantity							4909981			0
S3	2000	2000	2000	2	0	2	Export	392	Japan	JPN	705	Slovenia	SVN								52	INORGANIC CHEMICALS	1	No Quantity							165483			0
S3	2000	2000	2000	2	0	2	Export	392	Japan	JPN	710	South Africa	ZAF								52	INORGANIC CHEMICALS	1	No Quantity							6655450			0
S3	2000	2000	2000	2	0	2	Export	392	Japan	JPN	724	Spain	ESP								52	INORGANIC CHEMICALS	1	No Quantity							6635836			0
S3	2000	2000	2000	2	0	2	Export	392	Japan	JPN	736	Fmr Sudan	SDN								52	INORGANIC CHEMICALS	1	No Quantity							31584			0
S3	2000	2000	2000	2	0	2	Export	392	Japan	JPN	752	Sweden	SWE								52	INORGANIC CHEMICALS	1	No Quantity							6582605			0
S3	2000	2000	2000	2	0	2	Export	392	Japan	JPN	757	Switzerland	CHE								52	INORGANIC CHEMICALS	1	No Quantity							6077908			0
S3	2000	2000	2000	2	0	2	Export	392	Japan	JPN	760	Syria	SYR								52	INORGANIC CHEMICALS	1	No Quantity							384094			0
S3	2000	2000	2000	2	0	2	Export	392	Japan	JPN	764	Thailand	THA								52	INORGANIC CHEMICALS	1	No Quantity							131843099			0
S3	2000	2000	2000	2	0	2	Export	392	Japan	JPN	784	United Arab Emirates	ARE								52	INORGANIC CHEMICALS	1	No Quantity							550626			0
S3	2000	2000	2000	2	0	2	Export	392	Japan	JPN	792	Turkey	TUR								52	INORGANIC CHEMICALS	1	No Quantity							2198003			0
S3	2000	2000	2000	2	0	2	Export	392	Japan	JPN	795	Turkmenistan	TKM								52	INORGANIC CHEMICALS	1	No Quantity							19587			0
S3	2000	2000	2000	2	0	2	Export	392	Japan	JPN	804	Ukraine	UKR								52	INORGANIC CHEMICALS	1	No Quantity							588371			0
S3	2000	2000	2000	2	0	2	Export	392	Japan	JPN	818	Egypt	EGY								52	INORGANIC CHEMICALS	1	No Quantity							369045			0
S3	2000	2000	2000	2	0	2	Export	392	Japan	JPN	826	United Kingdom	GBR								52	INORGANIC CHEMICALS	1	No Quantity							54255186			0
S3	2000	2000	2000	2	0	2	Export	392	Japan	JPN	842	USA	USA								52	INORGANIC CHEMICALS	1	No Quantity							363934151			0
S3	2000	2000	2000	2	0	2	Export	392	Japan	JPN	858	Uruguay	URY								52	INORGANIC CHEMICALS	1	No Quantity							18446			0
[truncated: 5,472 more rows]
