# Supplementary material for: Core-periphery structure in sectoral international trade networks: A new approach to an old theory
Source: PLoS One. 2020 Apr 2;15(4):e0229547. doi: 10.1371/journal.pone.0229547 (PMC7117750; doi:10.1371/journal.pone.0229547)
Supplement: S7 File — (ZIP) [file pone.0229547.s007.zip › S7_File/RawData 2000/comtrade (36).csv]

Classification	Year	Period	Period Desc.	Aggregate Level	Is Leaf Code	Trade Flow Code	Trade Flow	Reporter Code	Reporter	Reporter ISO	Partner Code	Partner	Partner ISO	2nd Partner Code	2nd Partner	2nd Partner ISO	Customs Proc. Code	Customs	Mode of Transport Code	Mode of Transport	Commodity Code	Commodity	Qty Unit Code	Qty Unit	Qty	Alt Qty Unit Code	Alt Qty Unit	Alt Qty	Netweight (kg)	Gross weight (kg)	Trade Value (US$)	CIF Trade Value (US$)	FOB Trade Value (US$)	Flag
S3	2000	2000	2000	2	0	2	Export	398	Kazakhstan	KAZ	0	World	WLD								00	LIVE ANIMALS	1	No Quantity							73800			0
S3	2000	2000	2000	2	0	2	Export	398	Kazakhstan	KAZ	40	Austria	AUT								00	LIVE ANIMALS	1	No Quantity							11800			0
S3	2000	2000	2000	2	0	2	Export	398	Kazakhstan	KAZ	156	China	CHN								00	LIVE ANIMALS	1	No Quantity							20000			0
S3	2000	2000	2000	2	0	2	Export	398	Kazakhstan	KAZ	392	Japan	JPN								00	LIVE ANIMALS	1	No Quantity							1000			0
S3	2000	2000	2000	2	0	2	Export	398	Kazakhstan	KAZ	528	Netherlands	NLD								00	LIVE ANIMALS	1	No Quantity							200			0
S3	2000	2000	2000	2	0	2	Export	398	Kazakhstan	KAZ	643	Russian Federation	RUS								00	LIVE ANIMALS	1	No Quantity							6000			0
S3	2000	2000	2000	2	0	2	Export	398	Kazakhstan	KAZ	703	Slovakia	SVK								00	LIVE ANIMALS	1	No Quantity							2000			0
S3	2000	2000	2000	2	0	2	Export	398	Kazakhstan	KAZ	784	United Arab Emirates	ARE								00	LIVE ANIMALS	1	No Quantity							32800			0
S3	2000	2000	2000	2	0	2	Export	400	Jordan	JOR	0	World	WLD								00	LIVE ANIMALS	1	No Quantity							22278587			0
S3	2000	2000	2000	2	0	2	Export	400	Jordan	JOR	364	Iran	IRN								00	LIVE ANIMALS	1	No Quantity							705			0
S3	2000	2000	2000	2	0	2	Export	400	Jordan	JOR	368	Iraq	IRQ								00	LIVE ANIMALS	1	No Quantity							90635			0
S3	2000	2000	2000	2	0	2	Export	400	Jordan	JOR	376	Israel	ISR								00	LIVE ANIMALS	1	No Quantity							2137			0
S3	2000	2000	2000	2	0	2	Export	400	Jordan	JOR	422	Lebanon	LBN								00	LIVE ANIMALS	1	No Quantity							16220			0
S3	2000	2000	2000	2	0	2	Export	400	Jordan	JOR	634	Qatar	QAT								00	LIVE ANIMALS	1	No Quantity							2026107			0
S3	2000	2000	2000	2	0	2	Export	400	Jordan	JOR	642	Romania	ROU								00	LIVE ANIMALS	1	No Quantity							84626			0
S3	2000	2000	2000	2	0	2	Export	400	Jordan	JOR	682	Saudi Arabia	SAU								00	LIVE ANIMALS	1	No Quantity							19867753			0
S3	2000	2000	2000	2	0	2	Export	400	Jordan	JOR	760	Syria	SYR								00	LIVE ANIMALS	1	No Quantity							82956			0
S3	2000	2000	2000	2	0	2	Export	400	Jordan	JOR	784	United Arab Emirates	ARE								00	LIVE ANIMALS	1	No Quantity							22821			0
S3	2000	2000	2000	2	0	2	Export	400	Jordan	JOR	838	Free Zones									00	LIVE ANIMALS	1	No Quantity							84626			0
S3	2000	2000	2000	2	0	2	Export	398	Kazakhstan	KAZ	0	World	WLD								01	MEAT, MEAT PREPARATIONS	1	No Quantity							16000			0
S3	2000	2000	2000	2	0	2	Export	398	Kazakhstan	KAZ	348	Hungary	HUN								01	MEAT, MEAT PREPARATIONS	1	No Quantity							800			0
S3	2000	2000	2000	2	0	2	Export	398	Kazakhstan	KAZ	643	Russian Federation	RUS								01	MEAT, MEAT PREPARATIONS	1	No Quantity							15200			0
S3	2000	2000	2000	2	0	2	Export	400	Jordan	JOR	0	World	WLD								01	MEAT, MEAT PREPARATIONS	1	No Quantity							3566464			0
S3	2000	2000	2000	2	0	2	Export	400	Jordan	JOR	12	Algeria	DZA								01	MEAT, MEAT PREPARATIONS	1	No Quantity							7052			0
S3	2000	2000	2000	2	0	2	Export	400	Jordan	JOR	36	Australia	AUS								01	MEAT, MEAT PREPARATIONS	1	No Quantity							129760			0
S3	2000	2000	2000	2	0	2	Export	400	Jordan	JOR	48	Bahrain	BHR								01	MEAT, MEAT PREPARATIONS	1	No Quantity							29141			0
S3	2000	2000	2000	2	0	2	Export	400	Jordan	JOR	76	Brazil	BRA								01	MEAT, MEAT PREPARATIONS	1	No Quantity							84626			0
S3	2000	2000	2000	2	0	2	Export	400	Jordan	JOR	275	State of Palestine	PSE								01	MEAT, MEAT PREPARATIONS	1	No Quantity							145494			0
S3	2000	2000	2000	2	0	2	Export	400	Jordan	JOR	276	Germany	DEU								01	MEAT, MEAT PREPARATIONS	1	No Quantity							77574			0
S3	2000	2000	2000	2	0	2	Export	400	Jordan	JOR	376	Israel	ISR								01	MEAT, MEAT PREPARATIONS	1	No Quantity							29049			0
S3	2000	2000	2000	2	0	2	Export	400	Jordan	JOR	381	Italy	ITA								01	MEAT, MEAT PREPARATIONS	1	No Quantity							77574			0
S3	2000	2000	2000	2	0	2	Export	400	Jordan	JOR	414	Kuwait	KWT								01	MEAT, MEAT PREPARATIONS	1	No Quantity							79782			0
S3	2000	2000	2000	2	0	2	Export	400	Jordan	JOR	422	Lebanon	LBN								01	MEAT, MEAT PREPARATIONS	1	No Quantity							402318			0
S3	2000	2000	2000	2	0	2	Export	400	Jordan	JOR	512	Oman	OMN								01	MEAT, MEAT PREPARATIONS	1	No Quantity							63763			0
S3	2000	2000	2000	2	0	2	Export	400	Jordan	JOR	554	New Zealand	NZL								01	MEAT, MEAT PREPARATIONS	1	No Quantity							197462			0
S3	2000	2000	2000	2	0	2	Export	400	Jordan	JOR	586	Pakistan	PAK								01	MEAT, MEAT PREPARATIONS	1	No Quantity							14104			0
S3	2000	2000	2000	2	0	2	Export	400	Jordan	JOR	634	Qatar	QAT								01	MEAT, MEAT PREPARATIONS	1	No Quantity							270081			0
S3	2000	2000	2000	2	0	2	Export	400	Jordan	JOR	682	Saudi Arabia	SAU								01	MEAT, MEAT PREPARATIONS	1	No Quantity							97608			0
S3	2000	2000	2000	2	0	2	Export	400	Jordan	JOR	699	India	IND								01	MEAT, MEAT PREPARATIONS	1	No Quantity							117067			0
S3	2000	2000	2000	2	0	2	Export	400	Jordan	JOR	724	Spain	ESP								01	MEAT, MEAT PREPARATIONS	1	No Quantity							42313			0
S3	2000	2000	2000	2	0	2	Export	400	Jordan	JOR	736	Fmr Sudan	SDN								01	MEAT, MEAT PREPARATIONS	1	No Quantity							330			0
S3	2000	2000	2000	2	0	2	Export	400	Jordan	JOR	784	United Arab Emirates	ARE								01	MEAT, MEAT PREPARATIONS	1	No Quantity							711118			0
S3	2000	2000	2000	2	0	2	Export	400	Jordan	JOR	792	Turkey	TUR								01	MEAT, MEAT PREPARATIONS	1	No Quantity							77903			0
S3	2000	2000	2000	2	0	2	Export	400	Jordan	JOR	818	Egypt	EGY								01	MEAT, MEAT PREPARATIONS	1	No Quantity							187718			0
S3	2000	2000	2000	2	0	2	Export	400	Jordan	JOR	838	Free Zones									01	MEAT, MEAT PREPARATIONS	1	No Quantity							445337			0
S3	2000	2000	2000	2	0	2	Export	400	Jordan	JOR	842	USA	USA								01	MEAT, MEAT PREPARATIONS	1	No Quantity							156559			0
S3	2000	2000	2000	2	0	2	Export	400	Jordan	JOR	858	Uruguay	URY								01	MEAT, MEAT PREPARATIONS	1	No Quantity							70522			0
S3	2000	2000	2000	2	0	2	Export	400	Jordan	JOR	887	Yemen	YEM								01	MEAT, MEAT PREPARATIONS	1	No Quantity							52207			0
S3	2000	2000	2000	2	0	2	Export	398	Kazakhstan	KAZ	0	World	WLD								02	DAIRY PRODUCTS,BIRD EGGS	1	No Quantity							49800			0
S3	2000	2000	2000	2	0	2	Export	398	Kazakhstan	KAZ	417	Kyrgyzstan	KGZ								02	DAIRY PRODUCTS,BIRD EGGS	1	No Quantity							47600			0
S3	2000	2000	2000	2	0	2	Export	398	Kazakhstan	KAZ	643	Russian Federation	RUS								02	DAIRY PRODUCTS,BIRD EGGS	1	No Quantity							2200			0
S3	2000	2000	2000	2	0	2	Export	400	Jordan	JOR	0	World	WLD								02	DAIRY PRODUCTS,BIRD EGGS	1	No Quantity							11237597			0
S3	2000	2000	2000	2	0	2	Export	400	Jordan	JOR	12	Algeria	DZA								02	DAIRY PRODUCTS,BIRD EGGS	1	No Quantity							124119			0
S3	2000	2000	2000	2	0	2	Export	400	Jordan	JOR	36	Australia	AUS								02	DAIRY PRODUCTS,BIRD EGGS	1	No Quantity							96947			0
S3	2000	2000	2000	2	0	2	Export	400	Jordan	JOR	48	Bahrain	BHR								02	DAIRY PRODUCTS,BIRD EGGS	1	No Quantity							204888			0
S3	2000	2000	2000	2	0	2	Export	400	Jordan	JOR	208	Denmark	DNK								02	DAIRY PRODUCTS,BIRD EGGS	1	No Quantity							69623			0
S3	2000	2000	2000	2	0	2	Export	400	Jordan	JOR	251	France	FRA								02	DAIRY PRODUCTS,BIRD EGGS	1	No Quantity							382369			0
S3	2000	2000	2000	2	0	2	Export	400	Jordan	JOR	275	State of Palestine	PSE								02	DAIRY PRODUCTS,BIRD EGGS	1	No Quantity							31030			0
S3	2000	2000	2000	2	0	2	Export	400	Jordan	JOR	276	Germany	DEU								02	DAIRY PRODUCTS,BIRD EGGS	1	No Quantity							66291			0
S3	2000	2000	2000	2	0	2	Export	400	Jordan	JOR	368	Iraq	IRQ								02	DAIRY PRODUCTS,BIRD EGGS	1	No Quantity							5014341			0
S3	2000	2000	2000	2	0	2	Export	400	Jordan	JOR	414	Kuwait	KWT								02	DAIRY PRODUCTS,BIRD EGGS	1	No Quantity							446578			0
S3	2000	2000	2000	2	0	2	Export	400	Jordan	JOR	422	Lebanon	LBN								02	DAIRY PRODUCTS,BIRD EGGS	1	No Quantity							81905			0
S3	2000	2000	2000	2	0	2	Export	400	Jordan	JOR	434	Libya	LBY								02	DAIRY PRODUCTS,BIRD EGGS	1	No Quantity							242140			0
S3	2000	2000	2000	2	0	2	Export	400	Jordan	JOR	512	Oman	OMN								02	DAIRY PRODUCTS,BIRD EGGS	1	No Quantity							2821			0
S3	2000	2000	2000	2	0	2	Export	400	Jordan	JOR	528	Netherlands	NLD								02	DAIRY PRODUCTS,BIRD EGGS	1	No Quantity							79603			0
S3	2000	2000	2000	2	0	2	Export	400	Jordan	JOR	554	New Zealand	NZL								02	DAIRY PRODUCTS,BIRD EGGS	1	No Quantity							42313			0
S3	2000	2000	2000	2	0	2	Export	400	Jordan	JOR	634	Qatar	QAT								02	DAIRY PRODUCTS,BIRD EGGS	1	No Quantity							1129007			0
S3	2000	2000	2000	2	0	2	Export	400	Jordan	JOR	682	Saudi Arabia	SAU								02	DAIRY PRODUCTS,BIRD EGGS	1	No Quantity							795408			0
S3	2000	2000	2000	2	0	2	Export	400	Jordan	JOR	736	Fmr Sudan	SDN								02	DAIRY PRODUCTS,BIRD EGGS	1	No Quantity							75544			0
S3	2000	2000	2000	2	0	2	Export	400	Jordan	JOR	760	Syria	SYR								02	DAIRY PRODUCTS,BIRD EGGS	1	No Quantity							19484			0
S3	2000	2000	2000	2	0	2	Export	400	Jordan	JOR	784	United Arab Emirates	ARE								02	DAIRY PRODUCTS,BIRD EGGS	1	No Quantity							1781840			0
S3	2000	2000	2000	2	0	2	Export	400	Jordan	JOR	818	Egypt	EGY								02	DAIRY PRODUCTS,BIRD EGGS	1	No Quantity							147824			0
S3	2000	2000	2000	2	0	2	Export	400	Jordan	JOR	838	Free Zones									02	DAIRY PRODUCTS,BIRD EGGS	1	No Quantity							372408			0
S3	2000	2000	2000	2	0	2	Export	400	Jordan	JOR	842	USA	USA								02	DAIRY PRODUCTS,BIRD EGGS	1	No Quantity							15599			0
S3	2000	2000	2000	2	0	2	Export	400	Jordan	JOR	887	Yemen	YEM								02	DAIRY PRODUCTS,BIRD EGGS	1	No Quantity							15515			0
S3	2000	2000	2000	2	0	2	Export	400	Jordan	JOR	0	World	WLD								03	FISH,CRUSTACEANS,MOLLUSC	1	No Quantity							1663940			0
S3	2000	2000	2000	2	0	2	Export	400	Jordan	JOR	32	Argentina	ARG								03	FISH,CRUSTACEANS,MOLLUSC	1	No Quantity							290551			0
S3	2000	2000	2000	2	0	2	Export	400	Jordan	JOR	156	China	CHN								03	FISH,CRUSTACEANS,MOLLUSC	1	No Quantity							98731			0
S3	2000	2000	2000	2	0	2	Export	400	Jordan	JOR	275	State of Palestine	PSE								03	FISH,CRUSTACEANS,MOLLUSC	1	No Quantity							70522			0
S3	2000	2000	2000	2	0	2	Export	400	Jordan	JOR	376	Israel	ISR								03	FISH,CRUSTACEANS,MOLLUSC	1	No Quantity							174507			0
S3	2000	2000	2000	2	0	2	Export	400	Jordan	JOR	422	Lebanon	LBN								03	FISH,CRUSTACEANS,MOLLUSC	1	No Quantity							229566			0
S3	2000	2000	2000	2	0	2	Export	400	Jordan	JOR	504	Morocco	MAR								03	FISH,CRUSTACEANS,MOLLUSC	1	No Quantity							31200			0
S3	2000	2000	2000	2	0	2	Export	400	Jordan	JOR	516	Namibia	NAM								03	FISH,CRUSTACEANS,MOLLUSC	1	No Quantity							35261			0
S3	2000	2000	2000	2	0	2	Export	400	Jordan	JOR	528	Netherlands	NLD								03	FISH,CRUSTACEANS,MOLLUSC	1	No Quantity							21157			0
S3	2000	2000	2000	2	0	2	Export	400	Jordan	JOR	579	Norway	NOR								03	FISH,CRUSTACEANS,MOLLUSC	1	No Quantity							84626			0
S3	2000	2000	2000	2	0	2	Export	400	Jordan	JOR	760	Syria	SYR								03	FISH,CRUSTACEANS,MOLLUSC	1	No Quantity							4584			0
S3	2000	2000	2000	2	0	2	Export	400	Jordan	JOR	818	Egypt	EGY								03	FISH,CRUSTACEANS,MOLLUSC	1	No Quantity							2116			0
S3	2000	2000	2000	2	0	2	Export	400	Jordan	JOR	838	Free Zones									03	FISH,CRUSTACEANS,MOLLUSC	1	No Quantity							568140			0
S3	2000	2000	2000	2	0	2	Export	400	Jordan	JOR	887	Yemen	YEM								03	FISH,CRUSTACEANS,MOLLUSC	1	No Quantity							52980			0
S3	2000	2000	2000	2	0	2	Export	398	Kazakhstan	KAZ	0	World	WLD								04	CEREALS,CEREAL PREPRTNS.	1	No Quantity							85020100			0
S3	2000	2000	2000	2	0	2	Export	398	Kazakhstan	KAZ	4	Afghanistan	AFG								04	CEREALS,CEREAL PREPRTNS.	1	No Quantity							8446100			0
S3	2000	2000	2000	2	0	2	Export	398	Kazakhstan	KAZ	31	Azerbaijan	AZE								04	CEREALS,CEREAL PREPRTNS.	1	No Quantity							391300			0
S3	2000	2000	2000	2	0	2	Export	398	Kazakhstan	KAZ	51	Armenia	ARM								04	CEREALS,CEREAL PREPRTNS.	1	No Quantity							2800			0
S3	2000	2000	2000	2	0	2	Export	398	Kazakhstan	KAZ	112	Belarus	BLR								04	CEREALS,CEREAL PREPRTNS.	1	No Quantity							3895600			0
S3	2000	2000	2000	2	0	2	Export	398	Kazakhstan	KAZ	203	Czechia	CZE								04	CEREALS,CEREAL PREPRTNS.	1	No Quantity							175400			0
S3	2000	2000	2000	2	0	2	Export	398	Kazakhstan	KAZ	268	Georgia	GEO								04	CEREALS,CEREAL PREPRTNS.	1	No Quantity							90100			0
S3	2000	2000	2000	2	0	2	Export	398	Kazakhstan	KAZ	364	Iran	IRN								04	CEREALS,CEREAL PREPRTNS.	1	No Quantity							5266800			0
S3	2000	2000	2000	2	0	2	Export	398	Kazakhstan	KAZ	368	Iraq	IRQ								04	CEREALS,CEREAL PREPRTNS.	1	No Quantity							143900			0
S3	2000	2000	2000	2	0	2	Export	398	Kazakhstan	KAZ	417	Kyrgyzstan	KGZ								04	CEREALS,CEREAL PREPRTNS.	1	No Quantity							295400			0
S3	2000	2000	2000	2	0	2	Export	398	Kazakhstan	KAZ	428	Latvia	LVA								04	CEREALS,CEREAL PREPRTNS.	1	No Quantity							178300			0
S3	2000	2000	2000	2	0	2	Export	398	Kazakhstan	KAZ	496	Mongolia	MNG								04	CEREALS,CEREAL PREPRTNS.	1	No Quantity							1062800			0
S3	2000	2000	2000	2	0	2	Export	398	Kazakhstan	KAZ	642	Romania	ROU								04	CEREALS,CEREAL PREPRTNS.	1	No Quantity							11400			0
S3	2000	2000	2000	2	0	2	Export	398	Kazakhstan	KAZ	643	Russian Federation	RUS								04	CEREALS,CEREAL PREPRTNS.	1	No Quantity							41389600			0
S3	2000	2000	2000	2	0	2	Export	398	Kazakhstan	KAZ	682	Saudi Arabia	SAU								04	CEREALS,CEREAL PREPRTNS.	1	No Quantity							2078700			0
S3	2000	2000	2000	2	0	2	Export	398	Kazakhstan	KAZ	757	Switzerland	CHE								04	CEREALS,CEREAL PREPRTNS.	1	No Quantity							90300			0
S3	2000	2000	2000	2	0	2	Export	398	Kazakhstan	KAZ	762	Tajikistan	TJK								04	CEREALS,CEREAL PREPRTNS.	1	No Quantity							7083400			0
S3	2000	2000	2000	2	0	2	Export	398	Kazakhstan	KAZ	784	United Arab Emirates	ARE								04	CEREALS,CEREAL PREPRTNS.	1	No Quantity							65900			0
S3	2000	2000	2000	2	0	2	Export	398	Kazakhstan	KAZ	795	Turkmenistan	TKM								04	CEREALS,CEREAL PREPRTNS.	1	No Quantity							72300			0
S3	2000	2000	2000	2	0	2	Export	398	Kazakhstan	KAZ	804	Ukraine	UKR								04	CEREALS,CEREAL PREPRTNS.	1	No Quantity							153000			0
S3	2000	2000	2000	2	0	2	Export	398	Kazakhstan	KAZ	826	United Kingdom	GBR								04	CEREALS,CEREAL PREPRTNS.	1	No Quantity							64500			0
S3	2000	2000	2000	2	0	2	Export	398	Kazakhstan	KAZ	860	Uzbekistan	UZB								04	CEREALS,CEREAL PREPRTNS.	1	No Quantity							14062500			0
S3	2000	2000	2000	2	0	2	Export	400	Jordan	JOR	0	World	WLD								04	CEREALS,CEREAL PREPRTNS.	1	No Quantity							4810728			0
S3	2000	2000	2000	2	0	2	Export	400	Jordan	JOR	12	Algeria	DZA								04	CEREALS,CEREAL PREPRTNS.	1	No Quantity							8463			0
S3	2000	2000	2000	2	0	2	Export	400	Jordan	JOR	32	Argentina	ARG								04	CEREALS,CEREAL PREPRTNS.	1	No Quantity							8463			0
S3	2000	2000	2000	2	0	2	Export	400	Jordan	JOR	36	Australia	AUS								04	CEREALS,CEREAL PREPRTNS.	1	No Quantity							42313			0
S3	2000	2000	2000	2	0	2	Export	400	Jordan	JOR	48	Bahrain	BHR								04	CEREALS,CEREAL PREPRTNS.	1	No Quantity							27535			0
S3	2000	2000	2000	2	0	2	Export	400	Jordan	JOR	124	Canada	CAN								04	CEREALS,CEREAL PREPRTNS.	1	No Quantity							20788			0
S3	2000	2000	2000	2	0	2	Export	400	Jordan	JOR	251	France	FRA								04	CEREALS,CEREAL PREPRTNS.	1	No Quantity							633			0
S3	2000	2000	2000	2	0	2	Export	400	Jordan	JOR	262	Djibouti	DJI								04	CEREALS,CEREAL PREPRTNS.	1	No Quantity							21157			0
S3	2000	2000	2000	2	0	2	Export	400	Jordan	JOR	275	State of Palestine	PSE								04	CEREALS,CEREAL PREPRTNS.	1	No Quantity							445589			0
S3	2000	2000	2000	2	0	2	Export	400	Jordan	JOR	276	Germany	DEU								04	CEREALS,CEREAL PREPRTNS.	1	No Quantity							513			0
S3	2000	2000	2000	2	0	2	Export	400	Jordan	JOR	344	China, Hong Kong SAR	HKG								04	CEREALS,CEREAL PREPRTNS.	1	No Quantity							153817			0
S3	2000	2000	2000	2	0	2	Export	400	Jordan	JOR	368	Iraq	IRQ								04	CEREALS,CEREAL PREPRTNS.	1	No Quantity							387948			0
S3	2000	2000	2000	2	0	2	Export	400	Jordan	JOR	376	Israel	ISR								04	CEREALS,CEREAL PREPRTNS.	1	No Quantity							29422			0
S3	2000	2000	2000	2	0	2	Export	400	Jordan	JOR	410	Rep. of Korea	KOR								04	CEREALS,CEREAL PREPRTNS.	1	No Quantity							26401			0
S3	2000	2000	2000	2	0	2	Export	400	Jordan	JOR	414	Kuwait	KWT								04	CEREALS,CEREAL PREPRTNS.	1	No Quantity							66009			0
S3	2000	2000	2000	2	0	2	Export	400	Jordan	JOR	422	Lebanon	LBN								04	CEREALS,CEREAL PREPRTNS.	1	No Quantity							143042			0
S3	2000	2000	2000	2	0	2	Export	400	Jordan	JOR	434	Libya	LBY								04	CEREALS,CEREAL PREPRTNS.	1	No Quantity							212063			0
S3	2000	2000	2000	2	0	2	Export	400	Jordan	JOR	512	Oman	OMN								04	CEREALS,CEREAL PREPRTNS.	1	No Quantity							53673			0
S3	2000	2000	2000	2	0	2	Export	400	Jordan	JOR	634	Qatar	QAT								04	CEREALS,CEREAL PREPRTNS.	1	No Quantity							26415			0
S3	2000	2000	2000	2	0	2	Export	400	Jordan	JOR	682	Saudi Arabia	SAU								04	CEREALS,CEREAL PREPRTNS.	1	No Quantity							969249			0
S3	2000	2000	2000	2	0	2	Export	400	Jordan	JOR	724	Spain	ESP								04	CEREALS,CEREAL PREPRTNS.	1	No Quantity							61382			0
S3	2000	2000	2000	2	0	2	Export	400	Jordan	JOR	736	Fmr Sudan	SDN								04	CEREALS,CEREAL PREPRTNS.	1	No Quantity							21439			0
S3	2000	2000	2000	2	0	2	Export	400	Jordan	JOR	760	Syria	SYR								04	CEREALS,CEREAL PREPRTNS.	1	No Quantity							747550			0
S3	2000	2000	2000	2	0	2	Export	400	Jordan	JOR	784	United Arab Emirates	ARE								04	CEREALS,CEREAL PREPRTNS.	1	No Quantity							242919			0
S3	2000	2000	2000	2	0	2	Export	400	Jordan	JOR	792	Turkey	TUR								04	CEREALS,CEREAL PREPRTNS.	1	No Quantity							65102			0
S3	2000	2000	2000	2	0	2	Export	400	Jordan	JOR	818	Egypt	EGY								04	CEREALS,CEREAL PREPRTNS.	1	No Quantity							7951			0
S3	2000	2000	2000	2	0	2	Export	400	Jordan	JOR	838	Free Zones									04	CEREALS,CEREAL PREPRTNS.	1	No Quantity							276847			0
S3	2000	2000	2000	2	0	2	Export	400	Jordan	JOR	842	USA	USA								04	CEREALS,CEREAL PREPRTNS.	1	No Quantity							11989			0
S3	2000	2000	2000	2	0	2	Export	400	Jordan	JOR	887	Yemen	YEM								04	CEREALS,CEREAL PREPRTNS.	1	No Quantity							732061			0
S3	2000	2000	2000	2	0	2	Export	398	Kazakhstan	KAZ	0	World	WLD								05	VEGETABLES AND FRUIT	1	No Quantity							925000			0
S3	2000	2000	2000	2	0	2	Export	398	Kazakhstan	KAZ	643	Russian Federation	RUS								05	VEGETABLES AND FRUIT	1	No Quantity							925000			0
S3	2000	2000	2000	2	0	2	Export	400	Jordan	JOR	0	World	WLD								05	VEGETABLES AND FRUIT	1	No Quantity							105529933			0
S3	2000	2000	2000	2	0	2	Export	400	Jordan	JOR	12	Algeria	DZA								05	VEGETABLES AND FRUIT	1	No Quantity							33851			0
S3	2000	2000	2000	2	0	2	Export	400	Jordan	JOR	40	Austria	AUT								05	VEGETABLES AND FRUIT	1	No Quantity							2585			0
S3	2000	2000	2000	2	0	2	Export	400	Jordan	JOR	48	Bahrain	BHR								05	VEGETABLES AND FRUIT	1	No Quantity							10849482			0
S3	2000	2000	2000	2	0	2	Export	400	Jordan	JOR	56	Belgium	BEL								05	VEGETABLES AND FRUIT	1	No Quantity							30202			0
S3	2000	2000	2000	2	0	2	Export	400	Jordan	JOR	70	Bosnia Herzegovina	BIH								05	VEGETABLES AND FRUIT	1	No Quantity							29337			0
S3	2000	2000	2000	2	0	2	Export	400	Jordan	JOR	100	Bulgaria	BGR								05	VEGETABLES AND FRUIT	1	No Quantity							49506			0
S3	2000	2000	2000	2	0	2	Export	400	Jordan	JOR	124	Canada	CAN								05	VEGETABLES AND FRUIT	1	No Quantity							146355			0
S3	2000	2000	2000	2	0	2	Export	400	Jordan	JOR	156	China	CHN								05	VEGETABLES AND FRUIT	1	No Quantity							2821			0
S3	2000	2000	2000	2	0	2	Export	400	Jordan	JOR	196	Cyprus	CYP								05	VEGETABLES AND FRUIT	1	No Quantity							2700			0
S3	2000	2000	2000	2	0	2	Export	400	Jordan	JOR	208	Denmark	DNK								05	VEGETABLES AND FRUIT	1	No Quantity							10196			0
S3	2000	2000	2000	2	0	2	Export	400	Jordan	JOR	246	Finland	FIN								05	VEGETABLES AND FRUIT	1	No Quantity							2556			0
S3	2000	2000	2000	2	0	2	Export	400	Jordan	JOR	251	France	FRA								05	VEGETABLES AND FRUIT	1	No Quantity							167478			0
S3	2000	2000	2000	2	0	2	Export	400	Jordan	JOR	275	State of Palestine	PSE								05	VEGETABLES AND FRUIT	1	No Quantity							786916			0
S3	2000	2000	2000	2	0	2	Export	400	Jordan	JOR	276	Germany	DEU								05	VEGETABLES AND FRUIT	1	No Quantity							940304			0
S3	2000	2000	2000	2	0	2	Export	400	Jordan	JOR	300	Greece	GRC								05	VEGETABLES AND FRUIT	1	No Quantity							71460			0
S3	2000	2000	2000	2	0	2	Export	400	Jordan	JOR	348	Hungary	HUN								05	VEGETABLES AND FRUIT	1	No Quantity							6502			0
S3	2000	2000	2000	2	0	2	Export	400	Jordan	JOR	368	Iraq	IRQ								05	VEGETABLES AND FRUIT	1	No Quantity							1251060			0
S3	2000	2000	2000	2	0	2	Export	400	Jordan	JOR	372	Ireland	IRL								05	VEGETABLES AND FRUIT	1	No Quantity							2100			0
S3	2000	2000	2000	2	0	2	Export	400	Jordan	JOR	376	Israel	ISR								05	VEGETABLES AND FRUIT	1	No Quantity							1171692			0
S3	2000	2000	2000	2	0	2	Export	400	Jordan	JOR	381	Italy	ITA								05	VEGETABLES AND FRUIT	1	No Quantity							22530			0
S3	2000	2000	2000	2	0	2	Export	400	Jordan	JOR	404	Kenya	KEN								05	VEGETABLES AND FRUIT	1	No Quantity							250			0
S3	2000	2000	2000	2	0	2	Export	400	Jordan	JOR	414	Kuwait	KWT								05	VEGETABLES AND FRUIT	1	No Quantity							21929742			0
S3	2000	2000	2000	2	0	2	Export	400	Jordan	JOR	422	Lebanon	LBN								05	VEGETABLES AND FRUIT	1	No Quantity							14019879			0
S3	2000	2000	2000	2	0	2	Export	400	Jordan	JOR	434	Libya	LBY								05	VEGETABLES AND FRUIT	1	No Quantity							280292			0
S3	2000	2000	2000	2	0	2	Export	400	Jordan	JOR	498	Rep. of Moldova	MDA								05	VEGETABLES AND FRUIT	1	No Quantity							2821			0
S3	2000	2000	2000	2	0	2	Export	400	Jordan	JOR	504	Morocco	MAR								05	VEGETABLES AND FRUIT	1	No Quantity							29619			0
S3	2000	2000	2000	2	0	2	Export	400	Jordan	JOR	512	Oman	OMN								05	VEGETABLES AND FRUIT	1	No Quantity							6618117			0
S3	2000	2000	2000	2	0	2	Export	400	Jordan	JOR	528	Netherlands	NLD								05	VEGETABLES AND FRUIT	1	No Quantity							593050			0
S3	2000	2000	2000	2	0	2	Export	400	Jordan	JOR	554	New Zealand	NZL								05	VEGETABLES AND FRUIT	1	No Quantity							1588			0
S3	2000	2000	2000	2	0	2	Export	400	Jordan	JOR	586	Pakistan	PAK								05	VEGETABLES AND FRUIT	1	No Quantity							4231			0
S3	2000	2000	2000	2	0	2	Export	400	Jordan	JOR	616	Poland	POL								05	VEGETABLES AND FRUIT	1	No Quantity							5360			0
S3	2000	2000	2000	2	0	2	Export	400	Jordan	JOR	634	Qatar	QAT								05	VEGETABLES AND FRUIT	1	No Quantity							11421013			0
S3	2000	2000	2000	2	0	2	Export	400	Jordan	JOR	642	Romania	ROU								05	VEGETABLES AND FRUIT	1	No Quantity							915655			0
S3	2000	2000	2000	2	0	2	Export	400	Jordan	JOR	643	Russian Federation	RUS								05	VEGETABLES AND FRUIT	1	No Quantity							216438			0
S3	2000	2000	2000	2	0	2	Export	400	Jordan	JOR	682	Saudi Arabia	SAU								05	VEGETABLES AND FRUIT	1	No Quantity							4052123			0
S3	2000	2000	2000	2	0	2	Export	400	Jordan	JOR	686	Senegal	SEN								05	VEGETABLES AND FRUIT	1	No Quantity							14111			0
S3	2000	2000	2000	2	0	2	Export	400	Jordan	JOR	699	India	IND								05	VEGETABLES AND FRUIT	1	No Quantity							32671			0
S3	2000	2000	2000	2	0	2	Export	400	Jordan	JOR	702	Singapore	SGP								05	VEGETABLES AND FRUIT	1	No Quantity							85528			0
S3	2000	2000	2000	2	0	2	Export	400	Jordan	JOR	724	Spain	ESP								05	VEGETABLES AND FRUIT	1	No Quantity							3811			0
S3	2000	2000	2000	2	0	2	Export	400	Jordan	JOR	736	Fmr Sudan	SDN								05	VEGETABLES AND FRUIT	1	No Quantity							77050			0
S3	2000	2000	2000	2	0	2	Export	400	Jordan	JOR	752	Sweden	SWE								05	VEGETABLES AND FRUIT	1	No Quantity							107790			0
S3	2000	2000	2000	2	0	2	Export	400	Jordan	JOR	760	Syria	SYR								05	VEGETABLES AND FRUIT	1	No Quantity							45115			0
S3	2000	2000	2000	2	0	2	Export	400	Jordan	JOR	784	United Arab Emirates	ARE								05	VEGETABLES AND FRUIT	1	No Quantity							25835018			0
S3	2000	2000	2000	2	0	2	Export	400	Jordan	JOR	792	Turkey	TUR								05	VEGETABLES AND FRUIT	1	No Quantity							642368			0
S3	2000	2000	2000	2	0	2	Export	400	Jordan	JOR	804	Ukraine	UKR								05	VEGETABLES AND FRUIT	1	No Quantity							13241			0
S3	2000	2000	2000	2	0	2	Export	400	Jordan	JOR	818	Egypt	EGY								05	VEGETABLES AND FRUIT	1	No Quantity							31142			0
S3	2000	2000	2000	2	0	2	Export	400	Jordan	JOR	826	United Kingdom	GBR								05	VEGETABLES AND FRUIT	1	No Quantity							1374152			0
S3	2000	2000	2000	2	0	2	Export	400	Jordan	JOR	838	Free Zones									05	VEGETABLES AND FRUIT	1	No Quantity							1426335			0
S3	2000	2000	2000	2	0	2	Export	400	Jordan	JOR	842	USA	USA								05	VEGETABLES AND FRUIT	1	No Quantity							52049			0
S3	2000	2000	2000	2	0	2	Export	400	Jordan	JOR	887	Yemen	YEM								05	VEGETABLES AND FRUIT	1	No Quantity							94832			0
S3	2000	2000	2000	2	0	2	Export	400	Jordan	JOR	891	Serbia and Montenegro	SCG								05	VEGETABLES AND FRUIT	1	No Quantity							24908			0
S3	2000	2000	2000	2	0	2	Export	398	Kazakhstan	KAZ	0	World	WLD								06	SUGAR,SUGR.PREPTNS,HONEY	1	No Quantity							46700			0
S3	2000	2000	2000	2	0	2	Export	398	Kazakhstan	KAZ	643	Russian Federation	RUS								06	SUGAR,SUGR.PREPTNS,HONEY	1	No Quantity							46700			0
S3	2000	2000	2000	2	0	2	Export	400	Jordan	JOR	0	World	WLD								06	SUGAR,SUGR.PREPTNS,HONEY	1	No Quantity							3372835			0
S3	2000	2000	2000	2	0	2	Export	400	Jordan	JOR	48	Bahrain	BHR								06	SUGAR,SUGR.PREPTNS,HONEY	1	No Quantity							27629			0
S3	2000	2000	2000	2	0	2	Export	400	Jordan	JOR	56	Belgium	BEL								06	SUGAR,SUGR.PREPTNS,HONEY	1	No Quantity							3568			0
S3	2000	2000	2000	2	0	2	Export	400	Jordan	JOR	124	Canada	CAN								06	SUGAR,SUGR.PREPTNS,HONEY	1	No Quantity							36585			0
S3	2000	2000	2000	2	0	2	Export	400	Jordan	JOR	262	Djibouti	DJI								06	SUGAR,SUGR.PREPTNS,HONEY	1	No Quantity							1410			0
S3	2000	2000	2000	2	0	2	Export	400	Jordan	JOR	275	State of Palestine	PSE								06	SUGAR,SUGR.PREPTNS,HONEY	1	No Quantity							266899			0
S3	2000	2000	2000	2	0	2	Export	400	Jordan	JOR	368	Iraq	IRQ								06	SUGAR,SUGR.PREPTNS,HONEY	1	No Quantity							524481			0
S3	2000	2000	2000	2	0	2	Export	400	Jordan	JOR	376	Israel	ISR								06	SUGAR,SUGR.PREPTNS,HONEY	1	No Quantity							24283			0
S3	2000	2000	2000	2	0	2	Export	400	Jordan	JOR	388	Jamaica	JAM								06	SUGAR,SUGR.PREPTNS,HONEY	1	No Quantity							5799			0
S3	2000	2000	2000	2	0	2	Export	400	Jordan	JOR	414	Kuwait	KWT								06	SUGAR,SUGR.PREPTNS,HONEY	1	No Quantity							100455			0
S3	2000	2000	2000	2	0	2	Export	400	Jordan	JOR	422	Lebanon	LBN								06	SUGAR,SUGR.PREPTNS,HONEY	1	No Quantity							30103			0
S3	2000	2000	2000	2	0	2	Export	400	Jordan	JOR	434	Libya	LBY								06	SUGAR,SUGR.PREPTNS,HONEY	1	No Quantity							58625			0
S3	2000	2000	2000	2	0	2	Export	400	Jordan	JOR	586	Pakistan	PAK								06	SUGAR,SUGR.PREPTNS,HONEY	1	No Quantity							3437			0
S3	2000	2000	2000	2	0	2	Export	400	Jordan	JOR	634	Qatar	QAT								06	SUGAR,SUGR.PREPTNS,HONEY	1	No Quantity							89267			0
S3	2000	2000	2000	2	0	2	Export	400	Jordan	JOR	682	Saudi Arabia	SAU								06	SUGAR,SUGR.PREPTNS,HONEY	1	No Quantity							838646			0
S3	2000	2000	2000	2	0	2	Export	400	Jordan	JOR	710	South Africa	ZAF								06	SUGAR,SUGR.PREPTNS,HONEY	1	No Quantity							2863			0
S3	2000	2000	2000	2	0	2	Export	400	Jordan	JOR	724	Spain	ESP								06	SUGAR,SUGR.PREPTNS,HONEY	1	No Quantity							2601			0
S3	2000	2000	2000	2	0	2	Export	400	Jordan	JOR	736	Fmr Sudan	SDN								06	SUGAR,SUGR.PREPTNS,HONEY	1	No Quantity							35261			0
S3	2000	2000	2000	2	0	2	Export	400	Jordan	JOR	760	Syria	SYR								06	SUGAR,SUGR.PREPTNS,HONEY	1	No Quantity							107069			0
S3	2000	2000	2000	2	0	2	Export	400	Jordan	JOR	784	United Arab Emirates	ARE								06	SUGAR,SUGR.PREPTNS,HONEY	1	No Quantity							293079			0
S3	2000	2000	2000	2	0	2	Export	400	Jordan	JOR	792	Turkey	TUR								06	SUGAR,SUGR.PREPTNS,HONEY	1	No Quantity							66640			0
S3	2000	2000	2000	2	0	2	Export	400	Jordan	JOR	818	Egypt	EGY								06	SUGAR,SUGR.PREPTNS,HONEY	1	No Quantity							5322			0
S3	2000	2000	2000	2	0	2	Export	400	Jordan	JOR	826	United Kingdom	GBR								06	SUGAR,SUGR.PREPTNS,HONEY	1	No Quantity							7027			0
S3	2000	2000	2000	2	0	2	Export	400	Jordan	JOR	838	Free Zones									06	SUGAR,SUGR.PREPTNS,HONEY	1	No Quantity							732417			0
S3	2000	2000	2000	2	0	2	Export	400	Jordan	JOR	842	USA	USA								06	SUGAR,SUGR.PREPTNS,HONEY	1	No Quantity							109368			0
S3	2000	2000	2000	2	0	2	Export	398	Kazakhstan	KAZ	0	World	WLD								07	COFFEE,TEA,COCOA,SPICES	1	No Quantity							10500			0
S3	2000	2000	2000	2	0	2	Export	398	Kazakhstan	KAZ	417	Kyrgyzstan	KGZ								07	COFFEE,TEA,COCOA,SPICES	1	No Quantity							4800			0
S3	2000	2000	2000	2	0	2	Export	398	Kazakhstan	KAZ	643	Russian Federation	RUS								07	COFFEE,TEA,COCOA,SPICES	1	No Quantity							5700			0
S3	2000	2000	2000	2	0	2	Export	400	Jordan	JOR	0	World	WLD								07	COFFEE,TEA,COCOA,SPICES	1	No Quantity							5204419			0
S3	2000	2000	2000	2	0	2	Export	400	Jordan	JOR	36	Australia	AUS								07	COFFEE,TEA,COCOA,SPICES	1	No Quantity							21157			0
S3	2000	2000	2000	2	0	2	Export	400	Jordan	JOR	40	Austria	AUT								07	COFFEE,TEA,COCOA,SPICES	1	No Quantity							457			0
S3	2000	2000	2000	2	0	2	Export	400	Jordan	JOR	48	Bahrain	BHR								07	COFFEE,TEA,COCOA,SPICES	1	No Quantity							29222			0
S3	2000	2000	2000	2	0	2	Export	400	Jordan	JOR	51	Armenia	ARM								07	COFFEE,TEA,COCOA,SPICES	1	No Quantity							1500			0
S3	2000	2000	2000	2	0	2	Export	400	Jordan	JOR	56	Belgium	BEL								07	COFFEE,TEA,COCOA,SPICES	1	No Quantity							6179			0
S3	2000	2000	2000	2	0	2	Export	400	Jordan	JOR	76	Brazil	BRA								07	COFFEE,TEA,COCOA,SPICES	1	No Quantity							70522			0
S3	2000	2000	2000	2	0	2	Export	400	Jordan	JOR	124	Canada	CAN								07	COFFEE,TEA,COCOA,SPICES	1	No Quantity							22183			0
S3	2000	2000	2000	2	0	2	Export	400	Jordan	JOR	144	Sri Lanka	LKA								07	COFFEE,TEA,COCOA,SPICES	1	No Quantity							37779			0
S3	2000	2000	2000	2	0	2	Export	400	Jordan	JOR	156	China	CHN								07	COFFEE,TEA,COCOA,SPICES	1	No Quantity							8463			0
S3	2000	2000	2000	2	0	2	Export	400	Jordan	JOR	275	State of Palestine	PSE								07	COFFEE,TEA,COCOA,SPICES	1	No Quantity							399931			0
S3	2000	2000	2000	2	0	2	Export	400	Jordan	JOR	276	Germany	DEU								07	COFFEE,TEA,COCOA,SPICES	1	No Quantity							3849			0
S3	2000	2000	2000	2	0	2	Export	400	Jordan	JOR	360	Indonesia	IDN								07	COFFEE,TEA,COCOA,SPICES	1	No Quantity							35261			0
S3	2000	2000	2000	2	0	2	Export	400	Jordan	JOR	368	Iraq	IRQ								07	COFFEE,TEA,COCOA,SPICES	1	No Quantity							312368			0
S3	2000	2000	2000	2	0	2	Export	400	Jordan	JOR	376	Israel	ISR								07	COFFEE,TEA,COCOA,SPICES	1	No Quantity							242049			0
S3	2000	2000	2000	2	0	2	Export	400	Jordan	JOR	381	Italy	ITA								07	COFFEE,TEA,COCOA,SPICES	1	No Quantity							2445			0
S3	2000	2000	2000	2	0	2	Export	400	Jordan	JOR	414	Kuwait	KWT								07	COFFEE,TEA,COCOA,SPICES	1	No Quantity							191911			0
S3	2000	2000	2000	2	0	2	Export	400	Jordan	JOR	422	Lebanon	LBN								07	COFFEE,TEA,COCOA,SPICES	1	No Quantity							122379			0
S3	2000	2000	2000	2	0	2	Export	400	Jordan	JOR	434	Libya	LBY								07	COFFEE,TEA,COCOA,SPICES	1	No Quantity							38030			0
S3	2000	2000	2000	2	0	2	Export	400	Jordan	JOR	528	Netherlands	NLD								07	COFFEE,TEA,COCOA,SPICES	1	No Quantity							28209			0
S3	2000	2000	2000	2	0	2	Export	400	Jordan	JOR	634	Qatar	QAT								07	COFFEE,TEA,COCOA,SPICES	1	No Quantity							44955			0
S3	2000	2000	2000	2	0	2	Export	400	Jordan	JOR	682	Saudi Arabia	SAU								07	COFFEE,TEA,COCOA,SPICES	1	No Quantity							1119179			0
S3	2000	2000	2000	2	0	2	Export	400	Jordan	JOR	699	India	IND								07	COFFEE,TEA,COCOA,SPICES	1	No Quantity							104373			0
S3	2000	2000	2000	2	0	2	Export	400	Jordan	JOR	704	Viet Nam	VNM								07	COFFEE,TEA,COCOA,SPICES	1	No Quantity							35261			0
S3	2000	2000	2000	2	0	2	Export	400	Jordan	JOR	760	Syria	SYR								07	COFFEE,TEA,COCOA,SPICES	1	No Quantity							81731			0
S3	2000	2000	2000	2	0	2	Export	400	Jordan	JOR	784	United Arab Emirates	ARE								07	COFFEE,TEA,COCOA,SPICES	1	No Quantity							221376			0
S3	2000	2000	2000	2	0	2	Export	400	Jordan	JOR	792	Turkey	TUR								07	COFFEE,TEA,COCOA,SPICES	1	No Quantity							42313			0
S3	2000	2000	2000	2	0	2	Export	400	Jordan	JOR	800	Uganda	UGA								07	COFFEE,TEA,COCOA,SPICES	1	No Quantity							34020			0
S3	2000	2000	2000	2	0	2	Export	400	Jordan	JOR	818	Egypt	EGY								07	COFFEE,TEA,COCOA,SPICES	1	No Quantity							17292			0
S3	2000	2000	2000	2	0	2	Export	400	Jordan	JOR	838	Free Zones									07	COFFEE,TEA,COCOA,SPICES	1	No Quantity							1781625			0
S3	2000	2000	2000	2	0	2	Export	400	Jordan	JOR	842	USA	USA								07	COFFEE,TEA,COCOA,SPICES	1	No Quantity							95657			0
S3	2000	2000	2000	2	0	2	Export	400	Jordan	JOR	887	Yemen	YEM								07	COFFEE,TEA,COCOA,SPICES	1	No Quantity							52746			0
S3	2000	2000	2000	2	0	2	Export	400	Jordan	JOR	0	World	WLD								08	ANIMAL FEED STUFF	1	No Quantity							41022337			0
S3	2000	2000	2000	2	0	2	Export	400	Jordan	JOR	56	Belgium	BEL								08	ANIMAL FEED STUFF	1	No Quantity							31171			0
S3	2000	2000	2000	2	0	2	Export	400	Jordan	JOR	208	Denmark	DNK								08	ANIMAL FEED STUFF	1	No Quantity							126951			0
S3	2000	2000	2000	2	0	2	Export	400	Jordan	JOR	251	France	FRA								08	ANIMAL FEED STUFF	1	No Quantity							42313			0
S3	2000	2000	2000	2	0	2	Export	400	Jordan	JOR	275	State of Palestine	PSE								08	ANIMAL FEED STUFF	1	No Quantity							9891			0
S3	2000	2000	2000	2	0	2	Export	400	Jordan	JOR	364	Iran	IRN								08	ANIMAL FEED STUFF	1	No Quantity							4231			0
S3	2000	2000	2000	2	0	2	Export	400	Jordan	JOR	368	Iraq	IRQ								08	ANIMAL FEED STUFF	1	No Quantity							40282683			0
S3	2000	2000	2000	2	0	2	Export	400	Jordan	JOR	414	Kuwait	KWT								08	ANIMAL FEED STUFF	1	No Quantity							705			0
S3	2000	2000	2000	2	0	2	Export	400	Jordan	JOR	422	Lebanon	LBN								08	ANIMAL FEED STUFF	1	No Quantity							8447			0
S3	2000	2000	2000	2	0	2	Export	400	Jordan	JOR	528	Netherlands	NLD								08	ANIMAL FEED STUFF	1	No Quantity							77574			0
S3	2000	2000	2000	2	0	2	Export	400	Jordan	JOR	634	Qatar	QAT								08	ANIMAL FEED STUFF	1	No Quantity							506			0
S3	2000	2000	2000	2	0	2	Export	400	Jordan	JOR	682	Saudi Arabia	SAU								08	ANIMAL FEED STUFF	1	No Quantity							17240			0
S3	2000	2000	2000	2	0	2	Export	400	Jordan	JOR	784	United Arab Emirates	ARE								08	ANIMAL FEED STUFF	1	No Quantity							28209			0
S3	2000	2000	2000	2	0	2	Export	400	Jordan	JOR	792	Turkey	TUR								08	ANIMAL FEED STUFF	1	No Quantity							127215			0
S3	2000	2000	2000	2	0	2	Export	400	Jordan	JOR	818	Egypt	EGY								08	ANIMAL FEED STUFF	1	No Quantity							40940			0
S3	2000	2000	2000	2	0	2	Export	400	Jordan	JOR	838	Free Zones									08	ANIMAL FEED STUFF	1	No Quantity							224260			0
S3	2000	2000	2000	2	0	2	Export	400	Jordan	JOR	0	World	WLD								09	MISC.EDIBLE PRODUCTS ETC	1	No Quantity							6996608			0
S3	2000	2000	2000	2	0	2	Export	400	Jordan	JOR	8	Albania	ALB								09	MISC.EDIBLE PRODUCTS ETC	1	No Quantity							400			0
S3	2000	2000	2000	2	0	2	Export	400	Jordan	JOR	12	Algeria	DZA								09	MISC.EDIBLE PRODUCTS ETC	1	No Quantity							7052			0
S3	2000	2000	2000	2	0	2	Export	400	Jordan	JOR	24	Angola	AGO								09	MISC.EDIBLE PRODUCTS ETC	1	No Quantity							64880			0
S3	2000	2000	2000	2	0	2	Export	400	Jordan	JOR	36	Australia	AUS								09	MISC.EDIBLE PRODUCTS ETC	1	No Quantity							332300			0
S3	2000	2000	2000	2	0	2	Export	400	Jordan	JOR	48	Bahrain	BHR								09	MISC.EDIBLE PRODUCTS ETC	1	No Quantity							160041			0
S3	2000	2000	2000	2	0	2	Export	400	Jordan	JOR	56	Belgium	BEL								09	MISC.EDIBLE PRODUCTS ETC	1	No Quantity							71932			0
S3	2000	2000	2000	2	0	2	Export	400	Jordan	JOR	124	Canada	CAN								09	MISC.EDIBLE PRODUCTS ETC	1	No Quantity							137471			0
S3	2000	2000	2000	2	0	2	Export	400	Jordan	JOR	196	Cyprus	CYP								09	MISC.EDIBLE PRODUCTS ETC	1	No Quantity							8050			0
S3	2000	2000	2000	2	0	2	Export	400	Jordan	JOR	204	Benin	BEN								09	MISC.EDIBLE PRODUCTS ETC	1	No Quantity							2607			0
S3	2000	2000	2000	2	0	2	Export	400	Jordan	JOR	231	Ethiopia	ETH								09	MISC.EDIBLE PRODUCTS ETC	1	No Quantity							70522			0
S3	2000	2000	2000	2	0	2	Export	400	Jordan	JOR	232	Eritrea	ERI								09	MISC.EDIBLE PRODUCTS ETC	1	No Quantity							14104			0
S3	2000	2000	2000	2	0	2	Export	400	Jordan	JOR	251	France	FRA								09	MISC.EDIBLE PRODUCTS ETC	1	No Quantity							37570			0
S3	2000	2000	2000	2	0	2	Export	400	Jordan	JOR	262	Djibouti	DJI								09	MISC.EDIBLE PRODUCTS ETC	1	No Quantity							32440			0
S3	2000	2000	2000	2	0	2	Export	400	Jordan	JOR	275	State of Palestine	PSE								09	MISC.EDIBLE PRODUCTS ETC	1	No Quantity							271566			0
S3	2000	2000	2000	2	0	2	Export	400	Jordan	JOR	276	Germany	DEU								09	MISC.EDIBLE PRODUCTS ETC	1	No Quantity							8541			0
S3	2000	2000	2000	2	0	2	Export	400	Jordan	JOR	300	Greece	GRC								09	MISC.EDIBLE PRODUCTS ETC	1	No Quantity							11284			0
S3	2000	2000	2000	2	0	2	Export	400	Jordan	JOR	360	Indonesia	IDN								09	MISC.EDIBLE PRODUCTS ETC	1	No Quantity							5642			0
S3	2000	2000	2000	2	0	2	Export	400	Jordan	JOR	368	Iraq	IRQ								09	MISC.EDIBLE PRODUCTS ETC	1	No Quantity							1655479			0
S3	2000	2000	2000	2	0	2	Export	400	Jordan	JOR	376	Israel	ISR								09	MISC.EDIBLE PRODUCTS ETC	1	No Quantity							159599			0
S3	2000	2000	2000	2	0	2	Export	400	Jordan	JOR	414	Kuwait	KWT								09	MISC.EDIBLE PRODUCTS ETC	1	No Quantity							311553			0
S3	2000	2000	2000	2	0	2	Export	400	Jordan	JOR	422	Lebanon	LBN								09	MISC.EDIBLE PRODUCTS ETC	1	No Quantity							258721			0
S3	2000	2000	2000	2	0	2	Export	400	Jordan	JOR	434	Libya	LBY								09	MISC.EDIBLE PRODUCTS ETC	1	No Quantity							322687			0
S3	2000	2000	2000	2	0	2	Export	400	Jordan	JOR	504	Morocco	MAR								09	MISC.EDIBLE PRODUCTS ETC	1	No Quantity							455			0
S3	2000	2000	2000	2	0	2	Export	400	Jordan	JOR	512	Oman	OMN								09	MISC.EDIBLE PRODUCTS ETC	1	No Quantity							72823			0
S3	2000	2000	2000	2	0	2	Export	400	Jordan	JOR	528	Netherlands	NLD								09	MISC.EDIBLE PRODUCTS ETC	1	No Quantity							10529			0
S3	2000	2000	2000	2	0	2	Export	400	Jordan	JOR	586	Pakistan	PAK								09	MISC.EDIBLE PRODUCTS ETC	1	No Quantity							21157			0
S3	2000	2000	2000	2	0	2	Export	400	Jordan	JOR	634	Qatar	QAT								09	MISC.EDIBLE PRODUCTS ETC	1	No Quantity							226036			0
S3	2000	2000	2000	2	0	2	Export	400	Jordan	JOR	642	Romania	ROU								09	MISC.EDIBLE PRODUCTS ETC	1	No Quantity							4850			0
S3	2000	2000	2000	2	0	2	Export	400	Jordan	JOR	682	Saudi Arabia	SAU								09	MISC.EDIBLE PRODUCTS ETC	1	No Quantity							768478			0
S3	2000	2000	2000	2	0	2	Export	400	Jordan	JOR	686	Senegal	SEN								09	MISC.EDIBLE PRODUCTS ETC	1	No Quantity							21157			0
S3	2000	2000	2000	2	0	2	Export	400	Jordan	JOR	702	Singapore	SGP								09	MISC.EDIBLE PRODUCTS ETC	1	No Quantity							17124			0
S3	2000	2000	2000	2	0	2	Export	400	Jordan	JOR	706	Somalia	SOM								09	MISC.EDIBLE PRODUCTS ETC	1	No Quantity							4231			0
S3	2000	2000	2000	2	0	2	Export	400	Jordan	JOR	724	Spain	ESP								09	MISC.EDIBLE PRODUCTS ETC	1	No Quantity							134			0
S3	2000	2000	2000	2	0	2	Export	400	Jordan	JOR	736	Fmr Sudan	SDN								09	MISC.EDIBLE PRODUCTS ETC	1	No Quantity							19190			0
S3	2000	2000	2000	2	0	2	Export	400	Jordan	JOR	752	Sweden	SWE								09	MISC.EDIBLE PRODUCTS ETC	1	No Quantity							9020			0
S3	2000	2000	2000	2	0	2	Export	400	Jordan	JOR	760	Syria	SYR								09	MISC.EDIBLE PRODUCTS ETC	1	No Quantity							76188			0
S3	2000	2000	2000	2	0	2	Export	400	Jordan	JOR	784	United Arab Emirates	ARE								09	MISC.EDIBLE PRODUCTS ETC	1	No Quantity							587576			0
S3	2000	2000	2000	2	0	2	Export	400	Jordan	JOR	792	Turkey	TUR								09	MISC.EDIBLE PRODUCTS ETC	1	No Quantity							124079			0
S3	2000	2000	2000	2	0	2	Export	400	Jordan	JOR	818	Egypt	EGY								09	MISC.EDIBLE PRODUCTS ETC	1	No Quantity							26093			0
S3	2000	2000	2000	2	0	2	Export	400	Jordan	JOR	838	Free Zones									09	MISC.EDIBLE PRODUCTS ETC	1	No Quantity							572855			0
S3	2000	2000	2000	2	0	2	Export	400	Jordan	JOR	842	USA	USA								09	MISC.EDIBLE PRODUCTS ETC	1	No Quantity							395343			0
S3	2000	2000	2000	2	0	2	Export	400	Jordan	JOR	887	Yemen	YEM								09	MISC.EDIBLE PRODUCTS ETC	1	No Quantity							94850			0
S3	2000	2000	2000	2	0	2	Export	398	Kazakhstan	KAZ	0	World	WLD								11	BEVERAGES	1	No Quantity							309200			0
S3	2000	2000	2000	2	0	2	Export	398	Kazakhstan	KAZ	56	Belgium	BEL								11	BEVERAGES	1	No Quantity							1900			0
S3	2000	2000	2000	2	0	2	Export	398	Kazakhstan	KAZ	417	Kyrgyzstan	KGZ								11	BEVERAGES	1	No Quantity							292500			0
S3	2000	2000	2000	2	0	2	Export	398	Kazakhstan	KAZ	643	Russian Federation	RUS								11	BEVERAGES	1	No Quantity							14800			0
S3	2000	2000	2000	2	0	2	Export	400	Jordan	JOR	0	World	WLD								11	BEVERAGES	1	No Quantity							6213936			0
S3	2000	2000	2000	2	0	2	Export	400	Jordan	JOR	40	Austria	AUT								11	BEVERAGES	1	No Quantity							838			0
S3	2000	2000	2000	2	0	2	Export	400	Jordan	JOR	48	Bahrain	BHR								11	BEVERAGES	1	No Quantity							1685			0
S3	2000	2000	2000	2	0	2	Export	400	Jordan	JOR	124	Canada	CAN								11	BEVERAGES	1	No Quantity							1350			0
S3	2000	2000	2000	2	0	2	Export	400	Jordan	JOR	262	Djibouti	DJI								11	BEVERAGES	1	No Quantity							2443			0
S3	2000	2000	2000	2	0	2	Export	400	Jordan	JOR	275	State of Palestine	PSE								11	BEVERAGES	1	No Quantity							58914			0
S3	2000	2000	2000	2	0	2	Export	400	Jordan	JOR	276	Germany	DEU								11	BEVERAGES	1	No Quantity							1213			0
S3	2000	2000	2000	2	0	2	Export	400	Jordan	JOR	368	Iraq	IRQ								11	BEVERAGES	1	No Quantity							921950			0
S3	2000	2000	2000	2	0	2	Export	400	Jordan	JOR	376	Israel	ISR								11	BEVERAGES	1	No Quantity							216369			0
S3	2000	2000	2000	2	0	2	Export	400	Jordan	JOR	414	Kuwait	KWT								11	BEVERAGES	1	No Quantity							292254			0
S3	2000	2000	2000	2	0	2	Export	400	Jordan	JOR	422	Lebanon	LBN								11	BEVERAGES	1	No Quantity							10695			0
S3	2000	2000	2000	2	0	2	Export	400	Jordan	JOR	434	Libya	LBY								11	BEVERAGES	1	No Quantity							848902			0
S3	2000	2000	2000	2	0	2	Export	400	Jordan	JOR	458	Malaysia	MYS								11	BEVERAGES	1	No Quantity							21157			0
S3	2000	2000	2000	2	0	2	Export	400	Jordan	JOR	512	Oman	OMN								11	BEVERAGES	1	No Quantity							1410			0
S3	2000	2000	2000	2	0	2	Export	400	Jordan	JOR	528	Netherlands	NLD								11	BEVERAGES	1	No Quantity							59829			0
S3	2000	2000	2000	2	0	2	Export	400	Jordan	JOR	634	Qatar	QAT								11	BEVERAGES	1	No Quantity							5213			0
S3	2000	2000	2000	2	0	2	Export	400	Jordan	JOR	682	Saudi Arabia	SAU								11	BEVERAGES	1	No Quantity							104417			0
S3	2000	2000	2000	2	0	2	Export	400	Jordan	JOR	702	Singapore	SGP								11	BEVERAGES	1	No Quantity							77574			0
S3	2000	2000	2000	2	0	2	Export	400	Jordan	JOR	724	Spain	ESP								11	BEVERAGES	1	No Quantity							2821			0
S3	2000	2000	2000	2	0	2	Export	400	Jordan	JOR	784	United Arab Emirates	ARE								11	BEVERAGES	1	No Quantity							131571			0
S3	2000	2000	2000	2	0	2	Export	400	Jordan	JOR	792	Turkey	TUR								11	BEVERAGES	1	No Quantity							138136			0
S3	2000	2000	2000	2	0	2	Export	400	Jordan	JOR	818	Egypt	EGY								11	BEVERAGES	1	No Quantity							26211			0
S3	2000	2000	2000	2	0	2	Export	400	Jordan	JOR	838	Free Zones									11	BEVERAGES	1	No Quantity							3262584			0
S3	2000	2000	2000	2	0	2	Export	400	Jordan	JOR	842	USA	USA								11	BEVERAGES	1	No Quantity							26401			0
S3	2000	2000	2000	2	0	2	Export	400	Jordan	JOR	0	World	WLD								12	TOBACCO,TOBACCO MANUFACT	1	No Quantity							14154787			0
S3	2000	2000	2000	2	0	2	Export	400	Jordan	JOR	12	Algeria	DZA								12	TOBACCO,TOBACCO MANUFACT	1	No Quantity							7052			0
S3	2000	2000	2000	2	0	2	Export	400	Jordan	JOR	124	Canada	CAN								12	TOBACCO,TOBACCO MANUFACT	1	No Quantity							2229			0
S3	2000	2000	2000	2	0	2	Export	400	Jordan	JOR	196	Cyprus	CYP								12	TOBACCO,TOBACCO MANUFACT	1	No Quantity							580976			0
S3	2000	2000	2000	2	0	2	Export	400	Jordan	JOR	203	Czechia	CZE								12	TOBACCO,TOBACCO MANUFACT	1	No Quantity							311126			0
S3	2000	2000	2000	2	0	2	Export	400	Jordan	JOR	262	Djibouti	DJI								12	TOBACCO,TOBACCO MANUFACT	1	No Quantity							22000			0
S3	2000	2000	2000	2	0	2	Export	400	Jordan	JOR	275	State of Palestine	PSE								12	TOBACCO,TOBACCO MANUFACT	1	No Quantity							49317			0
S3	2000	2000	2000	2	0	2	Export	400	Jordan	JOR	376	Israel	ISR								12	TOBACCO,TOBACCO MANUFACT	1	No Quantity							4479			0
S3	2000	2000	2000	2	0	2	Export	400	Jordan	JOR	414	Kuwait	KWT								12	TOBACCO,TOBACCO MANUFACT	1	No Quantity							4881			0
S3	2000	2000	2000	2	0	2	Export	400	Jordan	JOR	562	Niger	NER								12	TOBACCO,TOBACCO MANUFACT	1	No Quantity							103320			0
S3	2000	2000	2000	2	0	2	Export	400	Jordan	JOR	566	Nigeria	NGA								12	TOBACCO,TOBACCO MANUFACT	1	No Quantity							69055			0
S3	2000	2000	2000	2	0	2	Export	400	Jordan	JOR	591	Panama	PAN								12	TOBACCO,TOBACCO MANUFACT	1	No Quantity							514081			0
S3	2000	2000	2000	2	0	2	Export	400	Jordan	JOR	600	Paraguay	PRY								12	TOBACCO,TOBACCO MANUFACT	1	No Quantity							20200			0
S3	2000	2000	2000	2	0	2	Export	400	Jordan	JOR	710	South Africa	ZAF								12	TOBACCO,TOBACCO MANUFACT	1	No Quantity							63000			0
S3	2000	2000	2000	2	0	2	Export	400	Jordan	JOR	716	Zimbabwe	ZWE								12	TOBACCO,TOBACCO MANUFACT	1	No Quantity							30240			0
S3	2000	2000	2000	2	0	2	Export	400	Jordan	JOR	784	United Arab Emirates	ARE								12	TOBACCO,TOBACCO MANUFACT	1	No Quantity							169027			0
S3	2000	2000	2000	2	0	2	Export	400	Jordan	JOR	792	Turkey	TUR								12	TOBACCO,TOBACCO MANUFACT	1	No Quantity							307722			0
S3	2000	2000	2000	2	0	2	Export	400	Jordan	JOR	818	Egypt	EGY								12	TOBACCO,TOBACCO MANUFACT	1	No Quantity							427			0
S3	2000	2000	2000	2	0	2	Export	400	Jordan	JOR	838	Free Zones									12	TOBACCO,TOBACCO MANUFACT	1	No Quantity							3967057			0
S3	2000	2000	2000	2	0	2	Export	400	Jordan	JOR	842	USA	USA								12	TOBACCO,TOBACCO MANUFACT	1	No Quantity							262676			0
S3	2000	2000	2000	2	0	2	Export	400	Jordan	JOR	858	Uruguay	URY								12	TOBACCO,TOBACCO MANUFACT	1	No Quantity							54000			0
S3	2000	2000	2000	2	0	2	Export	400	Jordan	JOR	887	Yemen	YEM								12	TOBACCO,TOBACCO MANUFACT	1	No Quantity							6192			0
S3	2000	2000	2000	2	0	2	Export	400	Jordan	JOR	899	Areas, nes									12	TOBACCO,TOBACCO MANUFACT	1	No Quantity							7605730			0
S3	2000	2000	2000	2	0	2	Export	400	Jordan	JOR	0	World	WLD								21	HIDES,SKINS,FURSKINS,RAW	1	No Quantity							2032556			0
S3	2000	2000	2000	2	0	2	Export	400	Jordan	JOR	56	Belgium	BEL								21	HIDES,SKINS,FURSKINS,RAW	1	No Quantity							14104			0
S3	2000	2000	2000	2	0	2	Export	400	Jordan	JOR	251	France	FRA								21	HIDES,SKINS,FURSKINS,RAW	1	No Quantity							197462			0
S3	2000	2000	2000	2	0	2	Export	400	Jordan	JOR	381	Italy	ITA								21	HIDES,SKINS,FURSKINS,RAW	1	No Quantity							207335			0
S3	2000	2000	2000	2	0	2	Export	400	Jordan	JOR	398	Kazakhstan	KAZ								21	HIDES,SKINS,FURSKINS,RAW	1	No Quantity							4040			0
S3	2000	2000	2000	2	0	2	Export	400	Jordan	JOR	422	Lebanon	LBN								21	HIDES,SKINS,FURSKINS,RAW	1	No Quantity							56758			0
S3	2000	2000	2000	2	0	2	Export	400	Jordan	JOR	682	Saudi Arabia	SAU								21	HIDES,SKINS,FURSKINS,RAW	1	No Quantity							26305			0
S3	2000	2000	2000	2	0	2	Export	400	Jordan	JOR	699	India	IND								21	HIDES,SKINS,FURSKINS,RAW	1	No Quantity							344147			0
S3	2000	2000	2000	2	0	2	Export	400	Jordan	JOR	788	Tunisia	TUN								21	HIDES,SKINS,FURSKINS,RAW	1	No Quantity							156559			0
S3	2000	2000	2000	2	0	2	Export	400	Jordan	JOR	792	Turkey	TUR								21	HIDES,SKINS,FURSKINS,RAW	1	No Quantity							905960			0
S3	2000	2000	2000	2	0	2	Export	400	Jordan	JOR	818	Egypt	EGY								21	HIDES,SKINS,FURSKINS,RAW	1	No Quantity							7052			0
S3	2000	2000	2000	2	0	2	Export	400	Jordan	JOR	838	Free Zones									21	HIDES,SKINS,FURSKINS,RAW	1	No Quantity							112835			0
S3	2000	2000	2000	2	0	2	Export	398	Kazakhstan	KAZ	0	World	WLD								22	OIL SEED,OLEAGINUS FRUIT	1	No Quantity							861300			0
S3	2000	2000	2000	2	0	2	Export	398	Kazakhstan	KAZ	276	Germany	DEU								22	OIL SEED,OLEAGINUS FRUIT	1	No Quantity							1300			0
S3	2000	2000	2000	2	0	2	Export	398	Kazakhstan	KAZ	428	Latvia	LVA								22	OIL SEED,OLEAGINUS FRUIT	1	No Quantity							811500			0
S3	2000	2000	2000	2	0	2	Export	398	Kazakhstan	KAZ	643	Russian Federation	RUS								22	OIL SEED,OLEAGINUS FRUIT	1	No Quantity							48500			0
S3	2000	2000	2000	2	0	2	Export	400	Jordan	JOR	0	World	WLD								22	OIL SEED,OLEAGINUS FRUIT	1	No Quantity							446038			0
S3	2000	2000	2000	2	0	2	Export	400	Jordan	JOR	56	Belgium	BEL								22	OIL SEED,OLEAGINUS FRUIT	1	No Quantity							18336			0
S3	2000	2000	2000	2	0	2	Export	400	Jordan	JOR	156	China	CHN								22	OIL SEED,OLEAGINUS FRUIT	1	No Quantity							45134			0
S3	2000	2000	2000	2	0	2	Export	400	Jordan	JOR	368	Iraq	IRQ								22	OIL SEED,OLEAGINUS FRUIT	1	No Quantity							62035			0
S3	2000	2000	2000	2	0	2	Export	400	Jordan	JOR	376	Israel	ISR								22	OIL SEED,OLEAGINUS FRUIT	1	No Quantity							183018			0
S3	2000	2000	2000	2	0	2	Export	400	Jordan	JOR	498	Rep. of Moldova	MDA								22	OIL SEED,OLEAGINUS FRUIT	1	No Quantity							400			0
S3	2000	2000	2000	2	0	2	Export	400	Jordan	JOR	682	Saudi Arabia	SAU								22	OIL SEED,OLEAGINUS FRUIT	1	No Quantity							35			0
S3	2000	2000	2000	2	0	2	Export	400	Jordan	JOR	724	Spain	ESP								22	OIL SEED,OLEAGINUS FRUIT	1	No Quantity							267			0
S3	2000	2000	2000	2	0	2	Export	400	Jordan	JOR	838	Free Zones									22	OIL SEED,OLEAGINUS FRUIT	1	No Quantity							136813			0
S3	2000	2000	2000	2	0	2	Export	400	Jordan	JOR	0	World	WLD								23	CRUDE RUBBER	1	No Quantity							197355			0
S3	2000	2000	2000	2	0	2	Export	400	Jordan	JOR	56	Belgium	BEL								23	CRUDE RUBBER	1	No Quantity							4231			0
S3	2000	2000	2000	2	0	2	Export	400	Jordan	JOR	410	Rep. of Korea	KOR								23	CRUDE RUBBER	1	No Quantity							33286			0
S3	2000	2000	2000	2	0	2	Export	400	Jordan	JOR	422	Lebanon	LBN								23	CRUDE RUBBER	1	No Quantity							6514			0
S3	2000	2000	2000	2	0	2	Export	400	Jordan	JOR	634	Qatar	QAT								23	CRUDE RUBBER	1	No Quantity							2131			0
S3	2000	2000	2000	2	0	2	Export	400	Jordan	JOR	682	Saudi Arabia	SAU								23	CRUDE RUBBER	1	No Quantity							1657			0
S3	2000	2000	2000	2	0	2	Export	400	Jordan	JOR	784	United Arab Emirates	ARE								23	CRUDE RUBBER	1	No Quantity							4231			0
S3	2000	2000	2000	2	0	2	Export	400	Jordan	JOR	838	Free Zones									23	CRUDE RUBBER	1	No Quantity							132581			0
S3	2000	2000	2000	2	0	2	Export	400	Jordan	JOR	899	Areas, nes									23	CRUDE RUBBER	1	No Quantity							12722			0
S3	2000	2000	2000	2	0	2	Export	400	Jordan	JOR	0	World	WLD								24	CORK AND WOOD	1	No Quantity							500490			0
S3	2000	2000	2000	2	0	2	Export	400	Jordan	JOR	124	Canada	CAN								24	CORK AND WOOD	1	No Quantity							3319			0
S3	2000	2000	2000	2	0	2	Export	400	Jordan	JOR	196	Cyprus	CYP								24	CORK AND WOOD	1	No Quantity							7052			0
S3	2000	2000	2000	2	0	2	Export	400	Jordan	JOR	376	Israel	ISR								24	CORK AND WOOD	1	No Quantity							18837			0
S3	2000	2000	2000	2	0	2	Export	400	Jordan	JOR	414	Kuwait	KWT								24	CORK AND WOOD	1	No Quantity							5083			0
S3	2000	2000	2000	2	0	2	Export	400	Jordan	JOR	634	Qatar	QAT								24	CORK AND WOOD	1	No Quantity							1269			0
S3	2000	2000	2000	2	0	2	Export	400	Jordan	JOR	682	Saudi Arabia	SAU								24	CORK AND WOOD	1	No Quantity							19635			0
S3	2000	2000	2000	2	0	2	Export	400	Jordan	JOR	760	Syria	SYR								24	CORK AND WOOD	1	No Quantity							7757			0
S3	2000	2000	2000	2	0	2	Export	400	Jordan	JOR	784	United Arab Emirates	ARE								24	CORK AND WOOD	1	No Quantity							7052			0
S3	2000	2000	2000	2	0	2	Export	400	Jordan	JOR	838	Free Zones									24	CORK AND WOOD	1	No Quantity							419202			0
S3	2000	2000	2000	2	0	2	Export	400	Jordan	JOR	842	USA	USA								24	CORK AND WOOD	1	No Quantity							11284			0
S3	2000	2000	2000	2	0	2	Export	400	Jordan	JOR	0	World	WLD								25	PULP AND WASTE PAPER	1	No Quantity							249645			0
S3	2000	2000	2000	2	0	2	Export	400	Jordan	JOR	682	Saudi Arabia	SAU								25	PULP AND WASTE PAPER	1	No Quantity							705			0
S3	2000	2000	2000	2	0	2	Export	400	Jordan	JOR	699	India	IND								25	PULP AND WASTE PAPER	1	No Quantity							211566			0
S3	2000	2000	2000	2	0	2	Export	400	Jordan	JOR	784	United Arab Emirates	ARE								25	PULP AND WASTE PAPER	1	No Quantity							23977			0
S3	2000	2000	2000	2	0	2	Export	400	Jordan	JOR	818	Egypt	EGY								25	PULP AND WASTE PAPER	1	No Quantity							11168			0
S3	2000	2000	2000	2	0	2	Export	400	Jordan	JOR	899	Areas, nes									25	PULP AND WASTE PAPER	1	No Quantity							2228			0
S3	2000	2000	2000	2	0	2	Export	398	Kazakhstan	KAZ	0	World	WLD								26	TEXTILE FIBRES	1	No Quantity							85333600			0
S3	2000	2000	2000	2	0	2	Export	398	Kazakhstan	KAZ	50	Bangladesh	BGD								26	TEXTILE FIBRES	1	No Quantity							2839300			0
S3	2000	2000	2000	2	0	2	Export	398	Kazakhstan	KAZ	51	Armenia	ARM								26	TEXTILE FIBRES	1	No Quantity							100			0
S3	2000	2000	2000	2	0	2	Export	398	Kazakhstan	KAZ	56	Belgium	BEL								26	TEXTILE FIBRES	1	No Quantity							4755500			0
S3	2000	2000	2000	2	0	2	Export	398	Kazakhstan	KAZ	112	Belarus	BLR								26	TEXTILE FIBRES	1	No Quantity							110100			0
S3	2000	2000	2000	2	0	2	Export	398	Kazakhstan	KAZ	196	Cyprus	CYP								26	TEXTILE FIBRES	1	No Quantity							99900			0
S3	2000	2000	2000	2	0	2	Export	398	Kazakhstan	KAZ	203	Czechia	CZE								26	TEXTILE FIBRES	1	No Quantity							2753100			0
S3	2000	2000	2000	2	0	2	Export	398	Kazakhstan	KAZ	233	Estonia	EST								26	TEXTILE FIBRES	1	No Quantity							582400			0
S3	2000	2000	2000	2	0	2	Export	398	Kazakhstan	KAZ	276	Germany	DEU								26	TEXTILE FIBRES	1	No Quantity							3200			0
S3	2000	2000	2000	2	0	2	Export	398	Kazakhstan	KAZ	348	Hungary	HUN								26	TEXTILE FIBRES	1	No Quantity							46600			0
S3	2000	2000	2000	2	0	2	Export	398	Kazakhstan	KAZ	417	Kyrgyzstan	KGZ								26	TEXTILE FIBRES	1	No Quantity							15600			0
S3	2000	2000	2000	2	0	2	Export	398	Kazakhstan	KAZ	428	Latvia	LVA								26	TEXTILE FIBRES	1	No Quantity							62372000			0
S3	2000	2000	2000	2	0	2	Export	398	Kazakhstan	KAZ	440	Lithuania	LTU								26	TEXTILE FIBRES	1	No Quantity							947400			0
S3	2000	2000	2000	2	0	2	Export	398	Kazakhstan	KAZ	586	Pakistan	PAK								26	TEXTILE FIBRES	1	No Quantity							400			0
S3	2000	2000	2000	2	0	2	Export	398	Kazakhstan	KAZ	616	Poland	POL								26	TEXTILE FIBRES	1	No Quantity							131100			0
S3	2000	2000	2000	2	0	2	Export	398	Kazakhstan	KAZ	643	Russian Federation	RUS								26	TEXTILE FIBRES	1	No Quantity							4137900			0
S3	2000	2000	2000	2	0	2	Export	398	Kazakhstan	KAZ	699	India	IND								26	TEXTILE FIBRES	1	No Quantity							6100			0
S3	2000	2000	2000	2	0	2	Export	398	Kazakhstan	KAZ	703	Slovakia	SVK								26	TEXTILE FIBRES	1	No Quantity							523800			0
S3	2000	2000	2000	2	0	2	Export	398	Kazakhstan	KAZ	757	Switzerland	CHE								26	TEXTILE FIBRES	1	No Quantity							1177900			0
S3	2000	2000	2000	2	0	2	Export	398	Kazakhstan	KAZ	804	Ukraine	UKR								26	TEXTILE FIBRES	1	No Quantity							73700			0
S3	2000	2000	2000	2	0	2	Export	398	Kazakhstan	KAZ	826	United Kingdom	GBR								26	TEXTILE FIBRES	1	No Quantity							4746100			0
S3	2000	2000	2000	2	0	2	Export	398	Kazakhstan	KAZ	842	USA	USA								26	TEXTILE FIBRES	1	No Quantity							100			0
S3	2000	2000	2000	2	0	2	Export	398	Kazakhstan	KAZ	860	Uzbekistan	UZB								26	TEXTILE FIBRES	1	No Quantity							11300			0
S3	2000	2000	2000	2	0	2	Export	400	Jordan	JOR	0	World	WLD								26	TEXTILE FIBRES	1	No Quantity							2470231			0
S3	2000	2000	2000	2	0	2	Export	400	Jordan	JOR	36	Australia	AUS								26	TEXTILE FIBRES	1	No Quantity							1001			0
S3	2000	2000	2000	2	0	2	Export	400	Jordan	JOR	56	Belgium	BEL								26	TEXTILE FIBRES	1	No Quantity							2520			0
S3	2000	2000	2000	2	0	2	Export	400	Jordan	JOR	70	Bosnia Herzegovina	BIH								26	TEXTILE FIBRES	1	No Quantity							3969			0
S3	2000	2000	2000	2	0	2	Export	400	Jordan	JOR	144	Sri Lanka	LKA								26	TEXTILE FIBRES	1	No Quantity							55289			0
S3	2000	2000	2000	2	0	2	Export	400	Jordan	JOR	196	Cyprus	CYP								26	TEXTILE FIBRES	1	No Quantity							1269			0
S3	2000	2000	2000	2	0	2	Export	400	Jordan	JOR	251	France	FRA								26	TEXTILE FIBRES	1	No Quantity							61777			0
S3	2000	2000	2000	2	0	2	Export	400	Jordan	JOR	300	Greece	GRC								26	TEXTILE FIBRES	1	No Quantity							1410			0
S3	2000	2000	2000	2	0	2	Export	400	Jordan	JOR	376	Israel	ISR								26	TEXTILE FIBRES	1	No Quantity							1177			0
S3	2000	2000	2000	2	0	2	Export	400	Jordan	JOR	392	Japan	JPN								26	TEXTILE FIBRES	1	No Quantity							7052			0
S3	2000	2000	2000	2	0	2	Export	400	Jordan	JOR	414	Kuwait	KWT								26	TEXTILE FIBRES	1	No Quantity							15889			0
S3	2000	2000	2000	2	0	2	Export	400	Jordan	JOR	422	Lebanon	LBN								26	TEXTILE FIBRES	1	No Quantity							32844			0
S3	2000	2000	2000	2	0	2	Export	400	Jordan	JOR	490	Other Asia, nes									26	TEXTILE FIBRES	1	No Quantity							21157			0
S3	2000	2000	2000	2	0	2	Export	400	Jordan	JOR	512	Oman	OMN								26	TEXTILE FIBRES	1	No Quantity							2116			0
S3	2000	2000	2000	2	0	2	Export	400	Jordan	JOR	608	Philippines	PHL								26	TEXTILE FIBRES	1	No Quantity							3526			0
S3	2000	2000	2000	2	0	2	Export	400	Jordan	JOR	682	Saudi Arabia	SAU								26	TEXTILE FIBRES	1	No Quantity							59024			0
S3	2000	2000	2000	2	0	2	Export	400	Jordan	JOR	694	Sierra Leone	SLE								26	TEXTILE FIBRES	1	No Quantity							2116			0
S3	2000	2000	2000	2	0	2	Export	400	Jordan	JOR	699	India	IND								26	TEXTILE FIBRES	1	No Quantity							26093			0
S3	2000	2000	2000	2	0	2	Export	400	Jordan	JOR	736	Fmr Sudan	SDN								26	TEXTILE FIBRES	1	No Quantity							6488			0
S3	2000	2000	2000	2	0	2	Export	400	Jordan	JOR	760	Syria	SYR								26	TEXTILE FIBRES	1	No Quantity							44152			0
S3	2000	2000	2000	2	0	2	Export	400	Jordan	JOR	784	United Arab Emirates	ARE								26	TEXTILE FIBRES	1	No Quantity							71278			0
S3	2000	2000	2000	2	0	2	Export	400	Jordan	JOR	792	Turkey	TUR								26	TEXTILE FIBRES	1	No Quantity							437762			0
S3	2000	2000	2000	2	0	2	Export	400	Jordan	JOR	818	Egypt	EGY								26	TEXTILE FIBRES	1	No Quantity							109741			0
S3	2000	2000	2000	2	0	2	Export	400	Jordan	JOR	826	United Kingdom	GBR								26	TEXTILE FIBRES	1	No Quantity							59521			0
S3	2000	2000	2000	2	0	2	Export	400	Jordan	JOR	838	Free Zones									26	TEXTILE FIBRES	1	No Quantity							829693			0
S3	2000	2000	2000	2	0	2	Export	400	Jordan	JOR	842	USA	USA								26	TEXTILE FIBRES	1	No Quantity							2867			0
S3	2000	2000	2000	2	0	2	Export	400	Jordan	JOR	887	Yemen	YEM								26	TEXTILE FIBRES	1	No Quantity							5642			0
S3	2000	2000	2000	2	0	2	Export	400	Jordan	JOR	899	Areas, nes									26	TEXTILE FIBRES	1	No Quantity							604859			0
S3	2000	2000	2000	2	0	2	Export	398	Kazakhstan	KAZ	0	World	WLD								27	CRUDE FERTILIZER,MINERAL	1	No Quantity							19457500			0
S3	2000	2000	2000	2	0	2	Export	398	Kazakhstan	KAZ	31	Azerbaijan	AZE								27	CRUDE FERTILIZER,MINERAL	1	No Quantity							91400			0
S3	2000	2000	2000	2	0	2	Export	398	Kazakhstan	KAZ	156	China	CHN								27	CRUDE FERTILIZER,MINERAL	1	No Quantity							546000			0
S3	2000	2000	2000	2	0	2	Export	398	Kazakhstan	KAZ	364	Iran	IRN								27	CRUDE FERTILIZER,MINERAL	1	No Quantity							1755900			0
S3	2000	2000	2000	2	0	2	Export	398	Kazakhstan	KAZ	417	Kyrgyzstan	KGZ								27	CRUDE FERTILIZER,MINERAL	1	No Quantity							2048100			0
S3	2000	2000	2000	2	0	2	Export	398	Kazakhstan	KAZ	428	Latvia	LVA								27	CRUDE FERTILIZER,MINERAL	1	No Quantity							59800			0
S3	2000	2000	2000	2	0	2	Export	398	Kazakhstan	KAZ	496	Mongolia	MNG								27	CRUDE FERTILIZER,MINERAL	1	No Quantity							300			0
S3	2000	2000	2000	2	0	2	Export	398	Kazakhstan	KAZ	498	Rep. of Moldova	MDA								27	CRUDE FERTILIZER,MINERAL	1	No Quantity							153300			0
S3	2000	2000	2000	2	0	2	Export	398	Kazakhstan	KAZ	616	Poland	POL								27	CRUDE FERTILIZER,MINERAL	1	No Quantity							10400			0
S3	2000	2000	2000	2	0	2	Export	398	Kazakhstan	KAZ	643	Russian Federation	RUS								27	CRUDE FERTILIZER,MINERAL	1	No Quantity							2862800			0
S3	2000	2000	2000	2	0	2	Export	398	Kazakhstan	KAZ	699	India	IND								27	CRUDE FERTILIZER,MINERAL	1	No Quantity							1898100			0
S3	2000	2000	2000	2	0	2	Export	398	Kazakhstan	KAZ	704	Viet Nam	VNM								27	CRUDE FERTILIZER,MINERAL	1	No Quantity							2108600			0
S3	2000	2000	2000	2	0	2	Export	398	Kazakhstan	KAZ	724	Spain	ESP								27	CRUDE FERTILIZER,MINERAL	1	No Quantity							152600			0
S3	2000	2000	2000	2	0	2	Export	398	Kazakhstan	KAZ	760	Syria	SYR								27	CRUDE FERTILIZER,MINERAL	1	No Quantity							22900			0
S3	2000	2000	2000	2	0	2	Export	398	Kazakhstan	KAZ	762	Tajikistan	TJK								27	CRUDE FERTILIZER,MINERAL	1	No Quantity							63900			0
S3	2000	2000	2000	2	0	2	Export	398	Kazakhstan	KAZ	792	Turkey	TUR								27	CRUDE FERTILIZER,MINERAL	1	No Quantity							2310300			0
S3	2000	2000	2000	2	0	2	Export	398	Kazakhstan	KAZ	795	Turkmenistan	TKM								27	CRUDE FERTILIZER,MINERAL	1	No Quantity							58800			0
S3	2000	2000	2000	2	0	2	Export	398	Kazakhstan	KAZ	804	Ukraine	UKR								27	CRUDE FERTILIZER,MINERAL	1	No Quantity							1594000			0
S3	2000	2000	2000	2	0	2	Export	398	Kazakhstan	KAZ	826	United Kingdom	GBR								27	CRUDE FERTILIZER,MINERAL	1	No Quantity							100			0
S3	2000	2000	2000	2	0	2	Export	398	Kazakhstan	KAZ	842	USA	USA								27	CRUDE FERTILIZER,MINERAL	1	No Quantity							26600			0
S3	2000	2000	2000	2	0	2	Export	398	Kazakhstan	KAZ	860	Uzbekistan	UZB								27	CRUDE FERTILIZER,MINERAL	1	No Quantity							3693600			0
S3	2000	2000	2000	2	0	2	Export	400	Jordan	JOR	0	World	WLD								27	CRUDE FERTILIZER,MINERAL	1	No Quantity							335445454			0
S3	2000	2000	2000	2	0	2	Export	400	Jordan	JOR	12	Algeria	DZA								27	CRUDE FERTILIZER,MINERAL	1	No Quantity							169253			0
S3	2000	2000	2000	2	0	2	Export	400	Jordan	JOR	31	Azerbaijan	AZE								27	CRUDE FERTILIZER,MINERAL	1	No Quantity							39628			0
S3	2000	2000	2000	2	0	2	Export	400	Jordan	JOR	36	Australia	AUS								27	CRUDE FERTILIZER,MINERAL	1	No Quantity							60133			0
S3	2000	2000	2000	2	0	2	Export	400	Jordan	JOR	48	Bahrain	BHR								27	CRUDE FERTILIZER,MINERAL	1	No Quantity							36855			0
S3	2000	2000	2000	2	0	2	Export	400	Jordan	JOR	50	Bangladesh	BGD								27	CRUDE FERTILIZER,MINERAL	1	No Quantity							60649			0
S3	2000	2000	2000	2	0	2	Export	400	Jordan	JOR	56	Belgium	BEL								27	CRUDE FERTILIZER,MINERAL	1	No Quantity							1910139			0
S3	2000	2000	2000	2	0	2	Export	400	Jordan	JOR	76	Brazil	BRA								27	CRUDE FERTILIZER,MINERAL	1	No Quantity							3339507			0
S3	2000	2000	2000	2	0	2	Export	400	Jordan	JOR	100	Bulgaria	BGR								27	CRUDE FERTILIZER,MINERAL	1	No Quantity							2236246			0
S3	2000	2000	2000	2	0	2	Export	400	Jordan	JOR	124	Canada	CAN								27	CRUDE FERTILIZER,MINERAL	1	No Quantity							95256			0
S3	2000	2000	2000	2	0	2	Export	400	Jordan	JOR	156	China	CHN								27	CRUDE FERTILIZER,MINERAL	1	No Quantity							46274435			0
S3	2000	2000	2000	2	0	2	Export	400	Jordan	JOR	196	Cyprus	CYP								27	CRUDE FERTILIZER,MINERAL	1	No Quantity							3526			0
S3	2000	2000	2000	2	0	2	Export	400	Jordan	JOR	203	Czechia	CZE								27	CRUDE FERTILIZER,MINERAL	1	No Quantity							8181			0
S3	2000	2000	2000	2	0	2	Export	400	Jordan	JOR	208	Denmark	DNK								27	CRUDE FERTILIZER,MINERAL	1	No Quantity							1728197			0
S3	2000	2000	2000	2	0	2	Export	400	Jordan	JOR	246	Finland	FIN								27	CRUDE FERTILIZER,MINERAL	1	No Quantity							3260806			0
S3	2000	2000	2000	2	0	2	Export	400	Jordan	JOR	251	France	FRA								27	CRUDE FERTILIZER,MINERAL	1	No Quantity							1332708			0
S3	2000	2000	2000	2	0	2	Export	400	Jordan	JOR	275	State of Palestine	PSE								27	CRUDE FERTILIZER,MINERAL	1	No Quantity							123031			0
S3	2000	2000	2000	2	0	2	Export	400	Jordan	JOR	276	Germany	DEU								27	CRUDE FERTILIZER,MINERAL	1	No Quantity							544420			0
S3	2000	2000	2000	2	0	2	Export	400	Jordan	JOR	300	Greece	GRC								27	CRUDE FERTILIZER,MINERAL	1	No Quantity							2057087			0
S3	2000	2000	2000	2	0	2	Export	400	Jordan	JOR	348	Hungary	HUN								27	CRUDE FERTILIZER,MINERAL	1	No Quantity							4231			0
S3	2000	2000	2000	2	0	2	Export	400	Jordan	JOR	360	Indonesia	IDN								27	CRUDE FERTILIZER,MINERAL	1	No Quantity							28123872			0
S3	2000	2000	2000	2	0	2	Export	400	Jordan	JOR	364	Iran	IRN								27	CRUDE FERTILIZER,MINERAL	1	No Quantity							2612005			0
S3	2000	2000	2000	2	0	2	Export	400	Jordan	JOR	368	Iraq	IRQ								27	CRUDE FERTILIZER,MINERAL	1	No Quantity							1083177			0
S3	2000	2000	2000	2	0	2	Export	400	Jordan	JOR	376	Israel	ISR								27	CRUDE FERTILIZER,MINERAL	1	No Quantity							4685312			0
S3	2000	2000	2000	2	0	2	Export	400	Jordan	JOR	381	Italy	ITA								27	CRUDE FERTILIZER,MINERAL	1	No Quantity							2261775			0
S3	2000	2000	2000	2	0	2	Export	400	Jordan	JOR	392	Japan	JPN								27	CRUDE FERTILIZER,MINERAL	1	No Quantity							8918836			0
S3	2000	2000	2000	2	0	2	Export	400	Jordan	JOR	404	Kenya	KEN								27	CRUDE FERTILIZER,MINERAL	1	No Quantity							630938			0
S3	2000	2000	2000	2	0	2	Export	400	Jordan	JOR	410	Rep. of Korea	KOR								27	CRUDE FERTILIZER,MINERAL	1	No Quantity							7424909			0
S3	2000	2000	2000	2	0	2	Export	400	Jordan	JOR	414	Kuwait	KWT								27	CRUDE FERTILIZER,MINERAL	1	No Quantity							191632			0
S3	2000	2000	2000	2	0	2	Export	400	Jordan	JOR	422	Lebanon	LBN								27	CRUDE FERTILIZER,MINERAL	1	No Quantity							243418			0
S3	2000	2000	2000	2	0	2	Export	400	Jordan	JOR	434	Libya	LBY								27	CRUDE FERTILIZER,MINERAL	1	No Quantity							26833			0
S3	2000	2000	2000	2	0	2	Export	400	Jordan	JOR	458	Malaysia	MYS								27	CRUDE FERTILIZER,MINERAL	1	No Quantity							17911601			0
S3	2000	2000	2000	2	0	2	Export	400	Jordan	JOR	490	Other Asia, nes									27	CRUDE FERTILIZER,MINERAL	1	No Quantity							8809155			0
S3	2000	2000	2000	2	0	2	Export	400	Jordan	JOR	512	Oman	OMN								27	CRUDE FERTILIZER,MINERAL	1	No Quantity							2821			0
S3	2000	2000	2000	2	0	2	Export	400	Jordan	JOR	528	Netherlands	NLD								27	CRUDE FERTILIZER,MINERAL	1	No Quantity							56418			0
S3	2000	2000	2000	2	0	2	Export	400	Jordan	JOR	554	New Zealand	NZL								27	CRUDE FERTILIZER,MINERAL	1	No Quantity							1095753			0
S3	2000	2000	2000	2	0	2	Export	400	Jordan	JOR	586	Pakistan	PAK								27	CRUDE FERTILIZER,MINERAL	1	No Quantity							1473247			0
S3	2000	2000	2000	2	0	2	Export	400	Jordan	JOR	608	Philippines	PHL								27	CRUDE FERTILIZER,MINERAL	1	No Quantity							8797113			0
S3	2000	2000	2000	2	0	2	Export	400	Jordan	JOR	620	Portugal	PRT								27	CRUDE FERTILIZER,MINERAL	1	No Quantity							874502			0
S3	2000	2000	2000	2	0	2	Export	400	Jordan	JOR	634	Qatar	QAT								27	CRUDE FERTILIZER,MINERAL	1	No Quantity							36790			0
S3	2000	2000	2000	2	0	2	Export	400	Jordan	JOR	682	Saudi Arabia	SAU								27	CRUDE FERTILIZER,MINERAL	1	No Quantity							804324			0
S3	2000	2000	2000	2	0	2	Export	400	Jordan	JOR	699	India	IND								27	CRUDE FERTILIZER,MINERAL	1	No Quantity							136599321			0
S3	2000	2000	2000	2	0	2	Export	400	Jordan	JOR	702	Singapore	SGP								27	CRUDE FERTILIZER,MINERAL	1	No Quantity							1032171			0
S3	2000	2000	2000	2	0	2	Export	400	Jordan	JOR	704	Viet Nam	VNM								27	CRUDE FERTILIZER,MINERAL	1	No Quantity							3163008			0
S3	2000	2000	2000	2	0	2	Export	400	Jordan	JOR	710	South Africa	ZAF								27	CRUDE FERTILIZER,MINERAL	1	No Quantity							2848976			0
S3	2000	2000	2000	2	0	2	Export	400	Jordan	JOR	724	Spain	ESP								27	CRUDE FERTILIZER,MINERAL	1	No Quantity							5474333			0
S3	2000	2000	2000	2	0	2	Export	400	Jordan	JOR	736	Fmr Sudan	SDN								27	CRUDE FERTILIZER,MINERAL	1	No Quantity							40198			0
S3	2000	2000	2000	2	0	2	Export	400	Jordan	JOR	757	Switzerland	CHE								27	CRUDE FERTILIZER,MINERAL	1	No Quantity							47955			0
S3	2000	2000	2000	2	0	2	Export	400	Jordan	JOR	760	Syria	SYR								27	CRUDE FERTILIZER,MINERAL	1	No Quantity							148777			0
S3	2000	2000	2000	2	0	2	Export	400	Jordan	JOR	764	Thailand	THA								27	CRUDE FERTILIZER,MINERAL	1	No Quantity							10529983			0
S3	2000	2000	2000	2	0	2	Export	400	Jordan	JOR	784	United Arab Emirates	ARE								27	CRUDE FERTILIZER,MINERAL	1	No Quantity							495290			0
S3	2000	2000	2000	2	0	2	Export	400	Jordan	JOR	792	Turkey	TUR								27	CRUDE FERTILIZER,MINERAL	1	No Quantity							10186069			0
S3	2000	2000	2000	2	0	2	Export	400	Jordan	JOR	818	Egypt	EGY								27	CRUDE FERTILIZER,MINERAL	1	No Quantity							911007			0
S3	2000	2000	2000	2	0	2	Export	400	Jordan	JOR	826	United Kingdom	GBR								27	CRUDE FERTILIZER,MINERAL	1	No Quantity							19746			0
S3	2000	2000	2000	2	0	2	Export	400	Jordan	JOR	838	Free Zones									27	CRUDE FERTILIZER,MINERAL	1	No Quantity							4285637			0
S3	2000	2000	2000	2	0	2	Export	400	Jordan	JOR	842	USA	USA								27	CRUDE FERTILIZER,MINERAL	1	No Quantity							106811			0
S3	2000	2000	2000	2	0	2	Export	400	Jordan	JOR	887	Yemen	YEM								27	CRUDE FERTILIZER,MINERAL	1	No Quantity							38501			0
S3	2000	2000	2000	2	0	2	Export	400	Jordan	JOR	899	Areas, nes									27	CRUDE FERTILIZER,MINERAL	1	No Quantity							168956			0
S3	2000	2000	2000	2	0	2	Export	398	Kazakhstan	KAZ	0	World	WLD								28	METALLIFEROUS ORE,SCRAP	1	No Quantity							167955900			0
S3	2000	2000	2000	2	0	2	Export	398	Kazakhstan	KAZ	4	Afghanistan	AFG								28	METALLIFEROUS ORE,SCRAP	1	No Quantity							61100			0
S3	2000	2000	2000	2	0	2	Export	398	Kazakhstan	KAZ	156	China	CHN								28	METALLIFEROUS ORE,SCRAP	1	No Quantity							47238100			0
S3	2000	2000	2000	2	0	2	Export	398	Kazakhstan	KAZ	246	Finland	FIN								28	METALLIFEROUS ORE,SCRAP	1	No Quantity							107200			0
S3	2000	2000	2000	2	0	2	Export	398	Kazakhstan	KAZ	276	Germany	DEU								28	METALLIFEROUS ORE,SCRAP	1	No Quantity							123000			0
S3	2000	2000	2000	2	0	2	Export	398	Kazakhstan	KAZ	364	Iran	IRN								28	METALLIFEROUS ORE,SCRAP	1	No Quantity							217100			0
S3	2000	2000	2000	2	0	2	Export	398	Kazakhstan	KAZ	381	Italy	ITA								28	METALLIFEROUS ORE,SCRAP	1	No Quantity							17400			0
S3	2000	2000	2000	2	0	2	Export	398	Kazakhstan	KAZ	410	Rep. of Korea	KOR								28	METALLIFEROUS ORE,SCRAP	1	No Quantity							102600			0
S3	2000	2000	2000	2	0	2	Export	398	Kazakhstan	KAZ	428	Latvia	LVA								28	METALLIFEROUS ORE,SCRAP	1	No Quantity							142800			0
S3	2000	2000	2000	2	0	2	Export	398	Kazakhstan	KAZ	643	Russian Federation	RUS								28	METALLIFEROUS ORE,SCRAP	1	No Quantity							87758700			0
S3	2000	2000	2000	2	0	2	Export	398	Kazakhstan	KAZ	699	India	IND								28	METALLIFEROUS ORE,SCRAP	1	No Quantity							100			0
S3	2000	2000	2000	2	0	2	Export	398	Kazakhstan	KAZ	703	Slovakia	SVK								28	METALLIFEROUS ORE,SCRAP	1	No Quantity							1442000			0
S3	2000	2000	2000	2	0	2	Export	398	Kazakhstan	KAZ	784	United Arab Emirates	ARE								28	METALLIFEROUS ORE,SCRAP	1	No Quantity							8500			0
S3	2000	2000	2000	2	0	2	Export	398	Kazakhstan	KAZ	804	Ukraine	UKR								28	METALLIFEROUS ORE,SCRAP	1	No Quantity							857300			0
S3	2000	2000	2000	2	0	2	Export	398	Kazakhstan	KAZ	860	Uzbekistan	UZB								28	METALLIFEROUS ORE,SCRAP	1	No Quantity							29832400			0
S3	2000	2000	2000	2	0	2	Export	398	Kazakhstan	KAZ	876	Wallis and Futuna Isds	WLF								28	METALLIFEROUS ORE,SCRAP	1	No Quantity							47600			0
S3	2000	2000	2000	2	0	2	Export	400	Jordan	JOR	0	World	WLD								28	METALLIFEROUS ORE,SCRAP	1	No Quantity							14142136			0
S3	2000	2000	2000	2	0	2	Export	400	Jordan	JOR	48	Bahrain	BHR								28	METALLIFEROUS ORE,SCRAP	1	No Quantity							83216			0
S3	2000	2000	2000	2	0	2	Export	400	Jordan	JOR	50	Bangladesh	BGD								28	METALLIFEROUS ORE,SCRAP	1	No Quantity							366714			0
S3	2000	2000	2000	2	0	2	Export	400	Jordan	JOR	56	Belgium	BEL								28	METALLIFEROUS ORE,SCRAP	1	No Quantity							341326			0
S3	2000	2000	2000	2	0	2	Export	400	Jordan	JOR	156	China	CHN								28	METALLIFEROUS ORE,SCRAP	1	No Quantity							253879			0
S3	2000	2000	2000	2	0	2	Export	400	Jordan	JOR	276	Germany	DEU								28	METALLIFEROUS ORE,SCRAP	1	No Quantity							8463			0
S3	2000	2000	2000	2	0	2	Export	400	Jordan	JOR	300	Greece	GRC								28	METALLIFEROUS ORE,SCRAP	1	No Quantity							379408			0
S3	2000	2000	2000	2	0	2	Export	400	Jordan	JOR	344	China, Hong Kong SAR	HKG								28	METALLIFEROUS ORE,SCRAP	1	No Quantity							215797			0
S3	2000	2000	2000	2	0	2	Export	400	Jordan	JOR	376	Israel	ISR								28	METALLIFEROUS ORE,SCRAP	1	No Quantity							2821			0
S3	2000	2000	2000	2	0	2	Export	400	Jordan	JOR	381	Italy	ITA								28	METALLIFEROUS ORE,SCRAP	1	No Quantity							32443			0
S3	2000	2000	2000	2	0	2	Export	400	Jordan	JOR	392	Japan	JPN								28	METALLIFEROUS ORE,SCRAP	1	No Quantity							4060093			0
S3	2000	2000	2000	2	0	2	Export	400	Jordan	JOR	410	Rep. of Korea	KOR								28	METALLIFEROUS ORE,SCRAP	1	No Quantity							664941			0
S3	2000	2000	2000	2	0	2	Export	400	Jordan	JOR	528	Netherlands	NLD								28	METALLIFEROUS ORE,SCRAP	1	No Quantity							782794			0
S3	2000	2000	2000	2	0	2	Export	400	Jordan	JOR	586	Pakistan	PAK								28	METALLIFEROUS ORE,SCRAP	1	No Quantity							1122932			0
S3	2000	2000	2000	2	0	2	Export	400	Jordan	JOR	634	Qatar	QAT								28	METALLIFEROUS ORE,SCRAP	1	No Quantity							8590			0
S3	2000	2000	2000	2	0	2	Export	400	Jordan	JOR	642	Romania	ROU								28	METALLIFEROUS ORE,SCRAP	1	No Quantity							1510			0
S3	2000	2000	2000	2	0	2	Export	400	Jordan	JOR	682	Saudi Arabia	SAU								28	METALLIFEROUS ORE,SCRAP	1	No Quantity							94487			0
S3	2000	2000	2000	2	0	2	Export	400	Jordan	JOR	699	India	IND								28	METALLIFEROUS ORE,SCRAP	1	No Quantity							2452050			0
S3	2000	2000	2000	2	0	2	Export	400	Jordan	JOR	704	Viet Nam	VNM								28	METALLIFEROUS ORE,SCRAP	1	No Quantity							77574			0
S3	2000	2000	2000	2	0	2	Export	400	Jordan	JOR	736	Fmr Sudan	SDN								28	METALLIFEROUS ORE,SCRAP	1	No Quantity							7052			0
S3	2000	2000	2000	2	0	2	Export	400	Jordan	JOR	760	Syria	SYR								28	METALLIFEROUS ORE,SCRAP	1	No Quantity							107384			0
S3	2000	2000	2000	2	0	2	Export	400	Jordan	JOR	784	United Arab Emirates	ARE								28	METALLIFEROUS ORE,SCRAP	1	No Quantity							1849774			0
S3	2000	2000	2000	2	0	2	Export	400	Jordan	JOR	826	United Kingdom	GBR								28	METALLIFEROUS ORE,SCRAP	1	No Quantity							541609			0
S3	2000	2000	2000	2	0	2	Export	400	Jordan	JOR	838	Free Zones									28	METALLIFEROUS ORE,SCRAP	1	No Quantity							34246			0
S3	2000	2000	2000	2	0	2	Export	400	Jordan	JOR	842	USA	USA								28	METALLIFEROUS ORE,SCRAP	1	No Quantity							624825			0
S3	2000	2000	2000	2	0	2	Export	400	Jordan	JOR	899	Areas, nes									28	METALLIFEROUS ORE,SCRAP	1	No Quantity							28209			0
S3	2000	2000	2000	2	0	2	Export	398	Kazakhstan	KAZ	0	World	WLD								29	CRUDE ANIMAL,VEG.MATERL.	1	No Quantity							461700			0
S3	2000	2000	2000	2	0	2	Export	398	Kazakhstan	KAZ	4	Afghanistan	AFG								29	CRUDE ANIMAL,VEG.MATERL.	1	No Quantity							161000			0
S3	2000	2000	2000	2	0	2	Export	398	Kazakhstan	KAZ	31	Azerbaijan	AZE								29	CRUDE ANIMAL,VEG.MATERL.	1	No Quantity							92400			0
S3	2000	2000	2000	2	0	2	Export	398	Kazakhstan	KAZ	364	Iran	IRN								29	CRUDE ANIMAL,VEG.MATERL.	1	No Quantity							3900			0
S3	2000	2000	2000	2	0	2	Export	398	Kazakhstan	KAZ	586	Pakistan	PAK								29	CRUDE ANIMAL,VEG.MATERL.	1	No Quantity							6200			0
S3	2000	2000	2000	2	0	2	Export	398	Kazakhstan	KAZ	792	Turkey	TUR								29	CRUDE ANIMAL,VEG.MATERL.	1	No Quantity							198200			0
S3	2000	2000	2000	2	0	2	Export	400	Jordan	JOR	0	World	WLD								29	CRUDE ANIMAL,VEG.MATERL.	1	No Quantity							2570045			0
S3	2000	2000	2000	2	0	2	Export	400	Jordan	JOR	31	Azerbaijan	AZE								29	CRUDE ANIMAL,VEG.MATERL.	1	No Quantity							325			0
S3	2000	2000	2000	2	0	2	Export	400	Jordan	JOR	48	Bahrain	BHR								29	CRUDE ANIMAL,VEG.MATERL.	1	No Quantity							9333			0
S3	2000	2000	2000	2	0	2	Export	400	Jordan	JOR	51	Armenia	ARM								29	CRUDE ANIMAL,VEG.MATERL.	1	No Quantity							3020			0
S3	2000	2000	2000	2	0	2	Export	400	Jordan	JOR	208	Denmark	DNK								29	CRUDE ANIMAL,VEG.MATERL.	1	No Quantity							2300			0
S3	2000	2000	2000	2	0	2	Export	400	Jordan	JOR	251	France	FRA								29	CRUDE ANIMAL,VEG.MATERL.	1	No Quantity							32844			0
S3	2000	2000	2000	2	0	2	Export	400	Jordan	JOR	275	State of Palestine	PSE								29	CRUDE ANIMAL,VEG.MATERL.	1	No Quantity							10610			0
S3	2000	2000	2000	2	0	2	Export	400	Jordan	JOR	364	Iran	IRN								29	CRUDE ANIMAL,VEG.MATERL.	1	No Quantity							15000			0
S3	2000	2000	2000	2	0	2	Export	400	Jordan	JOR	368	Iraq	IRQ								29	CRUDE ANIMAL,VEG.MATERL.	1	No Quantity							662121			0
S3	2000	2000	2000	2	0	2	Export	400	Jordan	JOR	376	Israel	ISR								29	CRUDE ANIMAL,VEG.MATERL.	1	No Quantity							140599			0
S3	2000	2000	2000	2	0	2	Export	400	Jordan	JOR	414	Kuwait	KWT								29	CRUDE ANIMAL,VEG.MATERL.	1	No Quantity							32067			0
S3	2000	2000	2000	2	0	2	Export	400	Jordan	JOR	422	Lebanon	LBN								29	CRUDE ANIMAL,VEG.MATERL.	1	No Quantity							40463			0
S3	2000	2000	2000	2	0	2	Export	400	Jordan	JOR	512	Oman	OMN								29	CRUDE ANIMAL,VEG.MATERL.	1	No Quantity							12893			0
S3	2000	2000	2000	2	0	2	Export	400	Jordan	JOR	528	Netherlands	NLD								29	CRUDE ANIMAL,VEG.MATERL.	1	No Quantity							54770			0
S3	2000	2000	2000	2	0	2	Export	400	Jordan	JOR	634	Qatar	QAT								29	CRUDE ANIMAL,VEG.MATERL.	1	No Quantity							64586			0
S3	2000	2000	2000	2	0	2	Export	400	Jordan	JOR	643	Russian Federation	RUS								29	CRUDE ANIMAL,VEG.MATERL.	1	No Quantity							227			0
S3	2000	2000	2000	2	0	2	Export	400	Jordan	JOR	682	Saudi Arabia	SAU								29	CRUDE ANIMAL,VEG.MATERL.	1	No Quantity							329498			0
S3	2000	2000	2000	2	0	2	Export	400	Jordan	JOR	699	India	IND								29	CRUDE ANIMAL,VEG.MATERL.	1	No Quantity							42313			0
S3	2000	2000	2000	2	0	2	Export	400	Jordan	JOR	710	South Africa	ZAF								29	CRUDE ANIMAL,VEG.MATERL.	1	No Quantity							3737			0
S3	2000	2000	2000	2	0	2	Export	400	Jordan	JOR	724	Spain	ESP								29	CRUDE ANIMAL,VEG.MATERL.	1	No Quantity							10200			0
S3	2000	2000	2000	2	0	2	Export	400	Jordan	JOR	736	Fmr Sudan	SDN								29	CRUDE ANIMAL,VEG.MATERL.	1	No Quantity							498			0
S3	2000	2000	2000	2	0	2	Export	400	Jordan	JOR	757	Switzerland	CHE								29	CRUDE ANIMAL,VEG.MATERL.	1	No Quantity							8564			0
S3	2000	2000	2000	2	0	2	Export	400	Jordan	JOR	760	Syria	SYR								29	CRUDE ANIMAL,VEG.MATERL.	1	No Quantity							405			0
S3	2000	2000	2000	2	0	2	Export	400	Jordan	JOR	784	United Arab Emirates	ARE								29	CRUDE ANIMAL,VEG.MATERL.	1	No Quantity							189218			0
S3	2000	2000	2000	2	0	2	Export	400	Jordan	JOR	792	Turkey	TUR								29	CRUDE ANIMAL,VEG.MATERL.	1	No Quantity							241661			0
S3	2000	2000	2000	2	0	2	Export	400	Jordan	JOR	818	Egypt	EGY								29	CRUDE ANIMAL,VEG.MATERL.	1	No Quantity							250			0
S3	2000	2000	2000	2	0	2	Export	400	Jordan	JOR	838	Free Zones									29	CRUDE ANIMAL,VEG.MATERL.	1	No Quantity							506880			0
S3	2000	2000	2000	2	0	2	Export	400	Jordan	JOR	842	USA	USA								29	CRUDE ANIMAL,VEG.MATERL.	1	No Quantity							2016			0
S3	2000	2000	2000	2	0	2	Export	400	Jordan	JOR	899	Areas, nes									29	CRUDE ANIMAL,VEG.MATERL.	1	No Quantity							153649			0
S3	2000	2000	2000	2	0	2	Export	398	Kazakhstan	KAZ	0	World	WLD								32	COAL, COKE, BRIQUETTES	1	No Quantity							392000			0
S3	2000	2000	2000	2	0	2	Export	398	Kazakhstan	KAZ	417	Kyrgyzstan	KGZ								32	COAL, COKE, BRIQUETTES	1	No Quantity							222500			0
S3	2000	2000	2000	2	0	2	Export	398	Kazakhstan	KAZ	643	Russian Federation	RUS								32	COAL, COKE, BRIQUETTES	1	No Quantity							37300			0
S3	2000	2000	2000	2	0	2	Export	398	Kazakhstan	KAZ	699	India	IND								32	COAL, COKE, BRIQUETTES	1	No Quantity							300			0
S3	2000	2000	2000	2	0	2	Export	398	Kazakhstan	KAZ	762	Tajikistan	TJK								32	COAL, COKE, BRIQUETTES	1	No Quantity							16700			0
S3	2000	2000	2000	2	0	2	Export	398	Kazakhstan	KAZ	860	Uzbekistan	UZB								32	COAL, COKE, BRIQUETTES	1	No Quantity							115200			0
S3	2000	2000	2000	2	0	2	Export	400	Jordan	JOR	0	World	WLD								32	COAL, COKE, BRIQUETTES	1	No Quantity							15130			0
S3	2000	2000	2000	2	0	2	Export	400	Jordan	JOR	434	Libya	LBY								32	COAL, COKE, BRIQUETTES	1	No Quantity							12000			0
S3	2000	2000	2000	2	0	2	Export	400	Jordan	JOR	784	United Arab Emirates	ARE								32	COAL, COKE, BRIQUETTES	1	No Quantity							3130			0
S3	2000	2000	2000	2	0	2	Export	398	Kazakhstan	KAZ	0	World	WLD								33	PETROLEUM,PETROL.PRODUCT	1	No Quantity							4349419900			0
S3	2000	2000	2000	2	0	2	Export	398	Kazakhstan	KAZ	4	Afghanistan	AFG								33	PETROLEUM,PETROL.PRODUCT	1	No Quantity							2324500			0
S3	2000	2000	2000	2	0	2	Export	398	Kazakhstan	KAZ	31	Azerbaijan	AZE								33	PETROLEUM,PETROL.PRODUCT	1	No Quantity							480500			0
S3	2000	2000	2000	2	0	2	Export	398	Kazakhstan	KAZ	32	Argentina	ARG								33	PETROLEUM,PETROL.PRODUCT	1	No Quantity							700			0
S3	2000	2000	2000	2	0	2	Export	398	Kazakhstan	KAZ	60	Bermuda	BMU								33	PETROLEUM,PETROL.PRODUCT	1	No Quantity							1185798800			0
S3	2000	2000	2000	2	0	2	Export	398	Kazakhstan	KAZ	90	Solomon Isds	SLB								33	PETROLEUM,PETROL.PRODUCT	1	No Quantity							1255000			0
S3	2000	2000	2000	2	0	2	Export	398	Kazakhstan	KAZ	92	Br. Virgin Isds	VGB								33	PETROLEUM,PETROL.PRODUCT	1	No Quantity							1029131600			0
S3	2000	2000	2000	2	0	2	Export	398	Kazakhstan	KAZ	156	China	CHN								33	PETROLEUM,PETROL.PRODUCT	1	No Quantity							106120800			0
S3	2000	2000	2000	2	0	2	Export	398	Kazakhstan	KAZ	196	Cyprus	CYP								33	PETROLEUM,PETROL.PRODUCT	1	No Quantity							9100			0
S3	2000	2000	2000	2	0	2	Export	398	Kazakhstan	KAZ	208	Denmark	DNK								33	PETROLEUM,PETROL.PRODUCT	1	No Quantity							100			0
S3	2000	2000	2000	2	0	2	Export	398	Kazakhstan	KAZ	212	Dominica	DMA								33	PETROLEUM,PETROL.PRODUCT	1	No Quantity							72900			0
S3	2000	2000	2000	2	0	2	Export	398	Kazakhstan	KAZ	233	Estonia	EST								33	PETROLEUM,PETROL.PRODUCT	1	No Quantity							665100			0
S3	2000	2000	2000	2	0	2	Export	398	Kazakhstan	KAZ	246	Finland	FIN								33	PETROLEUM,PETROL.PRODUCT	1	No Quantity							37030000			0
S3	2000	2000	2000	2	0	2	Export	398	Kazakhstan	KAZ	276	Germany	DEU								33	PETROLEUM,PETROL.PRODUCT	1	No Quantity							179148800			0
S3	2000	2000	2000	2	0	2	Export	398	Kazakhstan	KAZ	348	Hungary	HUN								33	PETROLEUM,PETROL.PRODUCT	1	No Quantity							2200			0
S3	2000	2000	2000	2	0	2	Export	398	Kazakhstan	KAZ	352	Iceland	ISL								33	PETROLEUM,PETROL.PRODUCT	1	No Quantity							2412000			0
S3	2000	2000	2000	2	0	2	Export	398	Kazakhstan	KAZ	364	Iran	IRN								33	PETROLEUM,PETROL.PRODUCT	1	No Quantity							2111100			0
S3	2000	2000	2000	2	0	2	Export	398	Kazakhstan	KAZ	381	Italy	ITA								33	PETROLEUM,PETROL.PRODUCT	1	No Quantity							525695000			0
S3	2000	2000	2000	2	0	2	Export	398	Kazakhstan	KAZ	417	Kyrgyzstan	KGZ								33	PETROLEUM,PETROL.PRODUCT	1	No Quantity							11788300			0
S3	2000	2000	2000	2	0	2	Export	398	Kazakhstan	KAZ	428	Latvia	LVA								33	PETROLEUM,PETROL.PRODUCT	1	No Quantity							844200			0
S3	2000	2000	2000	2	0	2	Export	398	Kazakhstan	KAZ	440	Lithuania	LTU								33	PETROLEUM,PETROL.PRODUCT	1	No Quantity							2862600			0
S3	2000	2000	2000	2	0	2	Export	398	Kazakhstan	KAZ	496	Mongolia	MNG								33	PETROLEUM,PETROL.PRODUCT	1	No Quantity							16200			0
S3	2000	2000	2000	2	0	2	Export	398	Kazakhstan	KAZ	512	Oman	OMN								33	PETROLEUM,PETROL.PRODUCT	1	No Quantity							100			0
S3	2000	2000	2000	2	0	2	Export	398	Kazakhstan	KAZ	528	Netherlands	NLD								33	PETROLEUM,PETROL.PRODUCT	1	No Quantity							37040700			0
S3	2000	2000	2000	2	0	2	Export	398	Kazakhstan	KAZ	591	Panama	PAN								33	PETROLEUM,PETROL.PRODUCT	1	No Quantity							20455000			0
S3	2000	2000	2000	2	0	2	Export	398	Kazakhstan	KAZ	616	Poland	POL								33	PETROLEUM,PETROL.PRODUCT	1	No Quantity							51437300			0
S3	2000	2000	2000	2	0	2	Export	398	Kazakhstan	KAZ	643	Russian Federation	RUS								33	PETROLEUM,PETROL.PRODUCT	1	No Quantity							633049800			0
S3	2000	2000	2000	2	0	2	Export	398	Kazakhstan	KAZ	702	Singapore	SGP								33	PETROLEUM,PETROL.PRODUCT	1	No Quantity							29953400			0
S3	2000	2000	2000	2	0	2	Export	398	Kazakhstan	KAZ	703	Slovakia	SVK								33	PETROLEUM,PETROL.PRODUCT	1	No Quantity							24065900			0
S3	2000	2000	2000	2	0	2	Export	398	Kazakhstan	KAZ	757	Switzerland	CHE								33	PETROLEUM,PETROL.PRODUCT	1	No Quantity							88319800			0
S3	2000	2000	2000	2	0	2	Export	398	Kazakhstan	KAZ	762	Tajikistan	TJK								33	PETROLEUM,PETROL.PRODUCT	1	No Quantity							1071200			0
S3	2000	2000	2000	2	0	2	Export	398	Kazakhstan	KAZ	784	United Arab Emirates	ARE								33	PETROLEUM,PETROL.PRODUCT	1	No Quantity							900			0
S3	2000	2000	2000	2	0	2	Export	398	Kazakhstan	KAZ	792	Turkey	TUR								33	PETROLEUM,PETROL.PRODUCT	1	No Quantity							1263100			0
S3	2000	2000	2000	2	0	2	Export	398	Kazakhstan	KAZ	795	Turkmenistan	TKM								33	PETROLEUM,PETROL.PRODUCT	1	No Quantity							1300			0
S3	2000	2000	2000	2	0	2	Export	398	Kazakhstan	KAZ	804	Ukraine	UKR								33	PETROLEUM,PETROL.PRODUCT	1	No Quantity							212334800			0
S3	2000	2000	2000	2	0	2	Export	398	Kazakhstan	KAZ	826	United Kingdom	GBR								33	PETROLEUM,PETROL.PRODUCT	1	No Quantity							137390600			0
S3	2000	2000	2000	2	0	2	Export	398	Kazakhstan	KAZ	842	USA	USA								33	PETROLEUM,PETROL.PRODUCT	1	No Quantity							25266500			0
S3	2000	2000	2000	2	0	2	Export	400	Jordan	JOR	0	World	WLD								33	PETROLEUM,PETROL.PRODUCT	1	No Quantity							491478			0
S3	2000	2000	2000	2	0	2	Export	400	Jordan	JOR	275	State of Palestine	PSE								33	PETROLEUM,PETROL.PRODUCT	1	No Quantity							47923			0
S3	2000	2000	2000	2	0	2	Export	400	Jordan	JOR	368	Iraq	IRQ								33	PETROLEUM,PETROL.PRODUCT	1	No Quantity							1410			0
S3	2000	2000	2000	2	0	2	Export	400	Jordan	JOR	376	Israel	ISR								33	PETROLEUM,PETROL.PRODUCT	1	No Quantity							8852			0
S3	2000	2000	2000	2	0	2	Export	400	Jordan	JOR	414	Kuwait	KWT								33	PETROLEUM,PETROL.PRODUCT	1	No Quantity							20010			0
S3	2000	2000	2000	2	0	2	Export	400	Jordan	JOR	422	Lebanon	LBN								33	PETROLEUM,PETROL.PRODUCT	1	No Quantity							5188			0
S3	2000	2000	2000	2	0	2	Export	400	Jordan	JOR	512	Oman	OMN								33	PETROLEUM,PETROL.PRODUCT	1	No Quantity							11200			0
S3	2000	2000	2000	2	0	2	Export	400	Jordan	JOR	634	Qatar	QAT								33	PETROLEUM,PETROL.PRODUCT	1	No Quantity							210			0
S3	2000	2000	2000	2	0	2	Export	400	Jordan	JOR	682	Saudi Arabia	SAU								33	PETROLEUM,PETROL.PRODUCT	1	No Quantity							8588			0
S3	2000	2000	2000	2	0	2	Export	400	Jordan	JOR	736	Fmr Sudan	SDN								33	PETROLEUM,PETROL.PRODUCT	1	No Quantity							24157			0
S3	2000	2000	2000	2	0	2	Export	400	Jordan	JOR	760	Syria	SYR								33	PETROLEUM,PETROL.PRODUCT	1	No Quantity							600			0
S3	2000	2000	2000	2	0	2	Export	400	Jordan	JOR	784	United Arab Emirates	ARE								33	PETROLEUM,PETROL.PRODUCT	1	No Quantity							16750			0
S3	2000	2000	2000	2	0	2	Export	400	Jordan	JOR	792	Turkey	TUR								33	PETROLEUM,PETROL.PRODUCT	1	No Quantity							28209			0
S3	2000	2000	2000	2	0	2	Export	400	Jordan	JOR	838	Free Zones									33	PETROLEUM,PETROL.PRODUCT	1	No Quantity							306392			0
S3	2000	2000	2000	2	0	2	Export	400	Jordan	JOR	842	USA	USA								33	PETROLEUM,PETROL.PRODUCT	1	No Quantity							9873			0
S3	2000	2000	2000	2	0	2	Export	400	Jordan	JOR	887	Yemen	YEM								33	PETROLEUM,PETROL.PRODUCT	1	No Quantity							2116			0
S3	2000	2000	2000	2	0	2	Export	398	Kazakhstan	KAZ	0	World	WLD								35	ELECTRIC CURRENT	1	No Quantity							613500			0
S3	2000	2000	2000	2	0	2	Export	398	Kazakhstan	KAZ	643	Russian Federation	RUS								35	ELECTRIC CURRENT	1	No Quantity							613500			0
S3	2000	2000	2000	2	0	2	Export	400	Jordan	JOR	0	World	WLD								42	FIXED VEG. FATS AND OILS	1	No Quantity							3984575			0
S3	2000	2000	2000	2	0	2	Export	400	Jordan	JOR	232	Eritrea	ERI								42	FIXED VEG. FATS AND OILS	1	No Quantity							23977			0
S3	2000	2000	2000	2	0	2	Export	400	Jordan	JOR	275	State of Palestine	PSE								42	FIXED VEG. FATS AND OILS	1	No Quantity							171126			0
S3	2000	2000	2000	2	0	2	Export	400	Jordan	JOR	368	Iraq	IRQ								42	FIXED VEG. FATS AND OILS	1	No Quantity							765352			0
S3	2000	2000	2000	2	0	2	Export	400	Jordan	JOR	376	Israel	ISR								42	FIXED VEG. FATS AND OILS	1	No Quantity							426746			0
S3	2000	2000	2000	2	0	2	Export	400	Jordan	JOR	414	Kuwait	KWT								42	FIXED VEG. FATS AND OILS	1	No Quantity							64401			0
S3	2000	2000	2000	2	0	2	Export	400	Jordan	JOR	422	Lebanon	LBN								42	FIXED VEG. FATS AND OILS	1	No Quantity							93216			0
S3	2000	2000	2000	2	0	2	Export	400	Jordan	JOR	682	Saudi Arabia	SAU								42	FIXED VEG. FATS AND OILS	1	No Quantity							1970950			0
S3	2000	2000	2000	2	0	2	Export	400	Jordan	JOR	784	United Arab Emirates	ARE								42	FIXED VEG. FATS AND OILS	1	No Quantity							76113			0
S3	2000	2000	2000	2	0	2	Export	400	Jordan	JOR	838	Free Zones									42	FIXED VEG. FATS AND OILS	1	No Quantity							254497			0
S3	2000	2000	2000	2	0	2	Export	400	Jordan	JOR	887	Yemen	YEM								42	FIXED VEG. FATS AND OILS	1	No Quantity							138196			0
S3	2000	2000	2000	2	0	2	Export	398	Kazakhstan	KAZ	0	World	WLD								43	ANIMAL,VEG.FATS,OILS,NES	1	No Quantity							1300			0
S3	2000	2000	2000	2	0	2	Export	398	Kazakhstan	KAZ	417	Kyrgyzstan	KGZ								43	ANIMAL,VEG.FATS,OILS,NES	1	No Quantity							1300			0
S3	2000	2000	2000	2	0	2	Export	400	Jordan	JOR	0	World	WLD								43	ANIMAL,VEG.FATS,OILS,NES	1	No Quantity							60485300			0
S3	2000	2000	2000	2	0	2	Export	400	Jordan	JOR	8	Albania	ALB								43	ANIMAL,VEG.FATS,OILS,NES	1	No Quantity							2016			0
S3	2000	2000	2000	2	0	2	Export	400	Jordan	JOR	124	Canada	CAN								43	ANIMAL,VEG.FATS,OILS,NES	1	No Quantity							15500			0
S3	2000	2000	2000	2	0	2	Export	400	Jordan	JOR	232	Eritrea	ERI								43	ANIMAL,VEG.FATS,OILS,NES	1	No Quantity							95910			0
S3	2000	2000	2000	2	0	2	Export	400	Jordan	JOR	368	Iraq	IRQ								43	ANIMAL,VEG.FATS,OILS,NES	1	No Quantity							56688597			0
S3	2000	2000	2000	2	0	2	Export	400	Jordan	JOR	376	Israel	ISR								43	ANIMAL,VEG.FATS,OILS,NES	1	No Quantity							19800			0
S3	2000	2000	2000	2	0	2	Export	400	Jordan	JOR	422	Lebanon	LBN								43	ANIMAL,VEG.FATS,OILS,NES	1	No Quantity							214444			0
S3	2000	2000	2000	2	0	2	Export	400	Jordan	JOR	682	Saudi Arabia	SAU								43	ANIMAL,VEG.FATS,OILS,NES	1	No Quantity							664114			0
S3	2000	2000	2000	2	0	2	Export	400	Jordan	JOR	736	Fmr Sudan	SDN								43	ANIMAL,VEG.FATS,OILS,NES	1	No Quantity							70522			0
S3	2000	2000	2000	2	0	2	Export	400	Jordan	JOR	760	Syria	SYR								43	ANIMAL,VEG.FATS,OILS,NES	1	No Quantity							1840425			0
S3	2000	2000	2000	2	0	2	Export	400	Jordan	JOR	784	United Arab Emirates	ARE								43	ANIMAL,VEG.FATS,OILS,NES	1	No Quantity							28841			0
S3	2000	2000	2000	2	0	2	Export	400	Jordan	JOR	804	Ukraine	UKR								43	ANIMAL,VEG.FATS,OILS,NES	1	No Quantity							18098			0
S3	2000	2000	2000	2	0	2	Export	400	Jordan	JOR	838	Free Zones									43	ANIMAL,VEG.FATS,OILS,NES	1	No Quantity							437005			0
S3	2000	2000	2000	2	0	2	Export	400	Jordan	JOR	842	USA	USA								43	ANIMAL,VEG.FATS,OILS,NES	1	No Quantity							15515			0
S3	2000	2000	2000	2	0	2	Export	400	Jordan	JOR	899	Areas, nes									43	ANIMAL,VEG.FATS,OILS,NES	1	No Quantity							374513			0
S3	2000	2000	2000	2	0	2	Export	398	Kazakhstan	KAZ	0	World	WLD								51	ORGANIC CHEMICALS	1	No Quantity							164700			0
S3	2000	2000	2000	2	0	2	Export	398	Kazakhstan	KAZ	643	Russian Federation	RUS								51	ORGANIC CHEMICALS	1	No Quantity							164700			0
S3	2000	2000	2000	2	0	2	Export	400	Jordan	JOR	0	World	WLD								51	ORGANIC CHEMICALS	1	No Quantity							10602355			0
S3	2000	2000	2000	2	0	2	Export	400	Jordan	JOR	156	China	CHN								51	ORGANIC CHEMICALS	1	No Quantity							36671			0
S3	2000	2000	2000	2	0	2	Export	400	Jordan	JOR	251	France	FRA								51	ORGANIC CHEMICALS	1	No Quantity							21157			0
S3	2000	2000	2000	2	0	2	Export	400	Jordan	JOR	262	Djibouti	DJI								51	ORGANIC CHEMICALS	1	No Quantity							84626			0
S3	2000	2000	2000	2	0	2	Export	400	Jordan	JOR	275	State of Palestine	PSE								51	ORGANIC CHEMICALS	1	No Quantity							103063			0
S3	2000	2000	2000	2	0	2	Export	400	Jordan	JOR	276	Germany	DEU								51	ORGANIC CHEMICALS	1	No Quantity							64354			0
S3	2000	2000	2000	2	0	2	Export	400	Jordan	JOR	344	China, Hong Kong SAR	HKG								51	ORGANIC CHEMICALS	1	No Quantity							17286			0
S3	2000	2000	2000	2	0	2	Export	400	Jordan	JOR	381	Italy	ITA								51	ORGANIC CHEMICALS	1	No Quantity							45268			0
S3	2000	2000	2000	2	0	2	Export	400	Jordan	JOR	414	Kuwait	KWT								51	ORGANIC CHEMICALS	1	No Quantity							35261			0
S3	2000	2000	2000	2	0	2	Export	400	Jordan	JOR	422	Lebanon	LBN								51	ORGANIC CHEMICALS	1	No Quantity							196151			0
S3	2000	2000	2000	2	0	2	Export	400	Jordan	JOR	434	Libya	LBY								51	ORGANIC CHEMICALS	1	No Quantity							239775			0
S3	2000	2000	2000	2	0	2	Export	400	Jordan	JOR	512	Oman	OMN								51	ORGANIC CHEMICALS	1	No Quantity							28357			0
S3	2000	2000	2000	2	0	2	Export	400	Jordan	JOR	620	Portugal	PRT								51	ORGANIC CHEMICALS	1	No Quantity							2847881			0
S3	2000	2000	2000	2	0	2	Export	400	Jordan	JOR	682	Saudi Arabia	SAU								51	ORGANIC CHEMICALS	1	No Quantity							473510			0
S3	2000	2000	2000	2	0	2	Export	400	Jordan	JOR	699	India	IND								51	ORGANIC CHEMICALS	1	No Quantity							5348			0
S3	2000	2000	2000	2	0	2	Export	400	Jordan	JOR	724	Spain	ESP								51	ORGANIC CHEMICALS	1	No Quantity							147			0
S3	2000	2000	2000	2	0	2	Export	400	Jordan	JOR	736	Fmr Sudan	SDN								51	ORGANIC CHEMICALS	1	No Quantity							288537			0
S3	2000	2000	2000	2	0	2	Export	400	Jordan	JOR	760	Syria	SYR								51	ORGANIC CHEMICALS	1	No Quantity							123920			0
S3	2000	2000	2000	2	0	2	Export	400	Jordan	JOR	784	United Arab Emirates	ARE								51	ORGANIC CHEMICALS	1	No Quantity							42313			0
S3	2000	2000	2000	2	0	2	Export	400	Jordan	JOR	788	Tunisia	TUN								51	ORGANIC CHEMICALS	1	No Quantity							297270			0
S3	2000	2000	2000	2	0	2	Export	400	Jordan	JOR	792	Turkey	TUR								51	ORGANIC CHEMICALS	1	No Quantity							4000			0
S3	2000	2000	2000	2	0	2	Export	400	Jordan	JOR	804	Ukraine	UKR								51	ORGANIC CHEMICALS	1	No Quantity							1375			0
S3	2000	2000	2000	2	0	2	Export	400	Jordan	JOR	818	Egypt	EGY								51	ORGANIC CHEMICALS	1	No Quantity							224653			0
S3	2000	2000	2000	2	0	2	Export	400	Jordan	JOR	826	United Kingdom	GBR								51	ORGANIC CHEMICALS	1	No Quantity							14279			0
S3	2000	2000	2000	2	0	2	Export	400	Jordan	JOR	838	Free Zones									51	ORGANIC CHEMICALS	1	No Quantity							1851867			0
S3	2000	2000	2000	2	0	2	Export	400	Jordan	JOR	842	USA	USA								51	ORGANIC CHEMICALS	1	No Quantity							298102			0
S3	2000	2000	2000	2	0	2	Export	400	Jordan	JOR	887	Yemen	YEM								51	ORGANIC CHEMICALS	1	No Quantity							78501			0
S3	2000	2000	2000	2	0	2	Export	400	Jordan	JOR	899	Areas, nes									51	ORGANIC CHEMICALS	1	No Quantity							3178683			0
S3	2000	2000	2000	2	0	2	Export	398	Kazakhstan	KAZ	0	World	WLD								52	INORGANIC CHEMICALS	1	No Quantity							4172900			0
S3	2000	2000	2000	2	0	2	Export	398	Kazakhstan	KAZ	417	Kyrgyzstan	KGZ								52	INORGANIC CHEMICALS	1	No Quantity							30000			0
S3	2000	2000	2000	2	0	2	Export	398	Kazakhstan	KAZ	579	Norway	NOR								52	INORGANIC CHEMICALS	1	No Quantity							800			0
S3	2000	2000	2000	2	0	2	Export	398	Kazakhstan	KAZ	643	Russian Federation	RUS								52	INORGANIC CHEMICALS	1	No Quantity							4142100			0
S3	2000	2000	2000	2	0	2	Export	400	Jordan	JOR	0	World	WLD								52	INORGANIC CHEMICALS	1	No Quantity							136638097			0
S3	2000	2000	2000	2	0	2	Export	400	Jordan	JOR	12	Algeria	DZA								52	INORGANIC CHEMICALS	1	No Quantity							727787			0
S3	2000	2000	2000	2	0	2	Export	400	Jordan	JOR	48	Bahrain	BHR								52	INORGANIC CHEMICALS	1	No Quantity							422850			0
S3	2000	2000	2000	2	0	2	Export	400	Jordan	JOR	50	Bangladesh	BGD								52	INORGANIC CHEMICALS	1	No Quantity							288435			0
S3	2000	2000	2000	2	0	2	Export	400	Jordan	JOR	144	Sri Lanka	LKA								52	INORGANIC CHEMICALS	1	No Quantity							190974			0
S3	2000	2000	2000	2	0	2	Export	400	Jordan	JOR	196	Cyprus	CYP								52	INORGANIC CHEMICALS	1	No Quantity							14810			0
S3	2000	2000	2000	2	0	2	Export	400	Jordan	JOR	231	Ethiopia	ETH								52	INORGANIC CHEMICALS	1	No Quantity							217208			0
S3	2000	2000	2000	2	0	2	Export	400	Jordan	JOR	232	Eritrea	ERI								52	INORGANIC CHEMICALS	1	No Quantity							7052			0
S3	2000	2000	2000	2	0	2	Export	400	Jordan	JOR	251	France	FRA								52	INORGANIC CHEMICALS	1	No Quantity							28329			0
S3	2000	2000	2000	2	0	2	Export	400	Jordan	JOR	262	Djibouti	DJI								52	INORGANIC CHEMICALS	1	No Quantity							1410			0
S3	2000	2000	2000	2	0	2	Export	400	Jordan	JOR	266	Gabon	GAB								52	INORGANIC CHEMICALS	1	No Quantity							36671			0
S3	2000	2000	2000	2	0	2	Export	400	Jordan	JOR	275	State of Palestine	PSE								52	INORGANIC CHEMICALS	1	No Quantity							837431			0
S3	2000	2000	2000	2	0	2	Export	400	Jordan	JOR	288	Ghana	GHA								52	INORGANIC CHEMICALS	1	No Quantity							26798			0
S3	2000	2000	2000	2	0	2	Export	400	Jordan	JOR	300	Greece	GRC								52	INORGANIC CHEMICALS	1	No Quantity							14104			0
S3	2000	2000	2000	2	0	2	Export	400	Jordan	JOR	364	Iran	IRN								52	INORGANIC CHEMICALS	1	No Quantity							1303063			0
S3	2000	2000	2000	2	0	2	Export	400	Jordan	JOR	372	Ireland	IRL								52	INORGANIC CHEMICALS	1	No Quantity							24683			0
S3	2000	2000	2000	2	0	2	Export	400	Jordan	JOR	376	Israel	ISR								52	INORGANIC CHEMICALS	1	No Quantity							242838			0
S3	2000	2000	2000	2	0	2	Export	400	Jordan	JOR	388	Jamaica	JAM								52	INORGANIC CHEMICALS	1	No Quantity							47955			0
S3	2000	2000	2000	2	0	2	Export	400	Jordan	JOR	404	Kenya	KEN								52	INORGANIC CHEMICALS	1	No Quantity							99013			0
S3	2000	2000	2000	2	0	2	Export	400	Jordan	JOR	414	Kuwait	KWT								52	INORGANIC CHEMICALS	1	No Quantity							203991			0
S3	2000	2000	2000	2	0	2	Export	400	Jordan	JOR	422	Lebanon	LBN								52	INORGANIC CHEMICALS	1	No Quantity							904045			0
S3	2000	2000	2000	2	0	2	Export	400	Jordan	JOR	434	Libya	LBY								52	INORGANIC CHEMICALS	1	No Quantity							1125531			0
S3	2000	2000	2000	2	0	2	Export	400	Jordan	JOR	504	Morocco	MAR								52	INORGANIC CHEMICALS	1	No Quantity							62059			0
S3	2000	2000	2000	2	0	2	Export	400	Jordan	JOR	512	Oman	OMN								52	INORGANIC CHEMICALS	1	No Quantity							357905			0
S3	2000	2000	2000	2	0	2	Export	400	Jordan	JOR	586	Pakistan	PAK								52	INORGANIC CHEMICALS	1	No Quantity							30322724			0
S3	2000	2000	2000	2	0	2	Export	400	Jordan	JOR	634	Qatar	QAT								52	INORGANIC CHEMICALS	1	No Quantity							302194			0
S3	2000	2000	2000	2	0	2	Export	400	Jordan	JOR	643	Russian Federation	RUS								52	INORGANIC CHEMICALS	1	No Quantity							142031			0
S3	2000	2000	2000	2	0	2	Export	400	Jordan	JOR	682	Saudi Arabia	SAU								52	INORGANIC CHEMICALS	1	No Quantity							6630032			0
S3	2000	2000	2000	2	0	2	Export	400	Jordan	JOR	699	India	IND								52	INORGANIC CHEMICALS	1	No Quantity							56785829			0
S3	2000	2000	2000	2	0	2	Export	400	Jordan	JOR	710	South Africa	ZAF								52	INORGANIC CHEMICALS	1	No Quantity							52186			0
S3	2000	2000	2000	2	0	2	Export	400	Jordan	JOR	736	Fmr Sudan	SDN								52	INORGANIC CHEMICALS	1	No Quantity							258816			0
S3	2000	2000	2000	2	0	2	Export	400	Jordan	JOR	760	Syria	SYR								52	INORGANIC CHEMICALS	1	No Quantity							675898			0
S3	2000	2000	2000	2	0	2	Export	400	Jordan	JOR	784	United Arab Emirates	ARE								52	INORGANIC CHEMICALS	1	No Quantity							8546221			0
S3	2000	2000	2000	2	0	2	Export	400	Jordan	JOR	788	Tunisia	TUN								52	INORGANIC CHEMICALS	1	No Quantity							14104			0
S3	2000	2000	2000	2	0	2	Export	400	Jordan	JOR	792	Turkey	TUR								52	INORGANIC CHEMICALS	1	No Quantity							18336			0
S3	2000	2000	2000	2	0	2	Export	400	Jordan	JOR	800	Uganda	UGA								52	INORGANIC CHEMICALS	1	No Quantity							42313			0
S3	2000	2000	2000	2	0	2	Export	400	Jordan	JOR	804	Ukraine	UKR								52	INORGANIC CHEMICALS	1	No Quantity							31536			0
S3	2000	2000	2000	2	0	2	Export	400	Jordan	JOR	818	Egypt	EGY								52	INORGANIC CHEMICALS	1	No Quantity							2942680			0
S3	2000	2000	2000	2	0	2	Export	400	Jordan	JOR	826	United Kingdom	GBR								52	INORGANIC CHEMICALS	1	No Quantity							8463			0
S3	2000	2000	2000	2	0	2	Export	400	Jordan	JOR	834	United Rep. of Tanzania	TZA								52	INORGANIC CHEMICALS	1	No Quantity							326799			0
S3	2000	2000	2000	2	0	2	Export	400	Jordan	JOR	838	Free Zones									52	INORGANIC CHEMICALS	1	No Quantity							18546174			0
S3	2000	2000	2000	2	0	2	Export	400	Jordan	JOR	842	USA	USA								52	INORGANIC CHEMICALS	1	No Quantity							21157			0
S3	2000	2000	2000	2	0	2	Export	400	Jordan	JOR	887	Yemen	YEM								52	INORGANIC CHEMICALS	1	No Quantity							765989			0
S3	2000	2000	2000	2	0	2	Export	400	Jordan	JOR	899	Areas, nes									52	INORGANIC CHEMICALS	1	No Quantity							3019674			0
S3	2000	2000	2000	2	0	2	Export	398	Kazakhstan	KAZ	0	World	WLD								53	DYES,COLOURING MATERIALS	1	No Quantity							39000			0
S3	2000	2000	2000	2	0	2	Export	398	Kazakhstan	KAZ	417	Kyrgyzstan	KGZ								53	DYES,COLOURING MATERIALS	1	No Quantity							2700			0
S3	2000	2000	2000	2	0	2	Export	398	Kazakhstan	KAZ	643	Russian Federation	RUS								53	DYES,COLOURING MATERIALS	1	No Quantity							25900			0
S3	2000	2000	2000	2	0	2	Export	398	Kazakhstan	KAZ	762	Tajikistan	TJK								53	DYES,COLOURING MATERIALS	1	No Quantity							8800			0
S3	2000	2000	2000	2	0	2	Export	398	Kazakhstan	KAZ	792	Turkey	TUR								53	DYES,COLOURING MATERIALS	1	No Quantity							100			0
S3	2000	2000	2000	2	0	2	Export	398	Kazakhstan	KAZ	804	Ukraine	UKR								53	DYES,COLOURING MATERIALS	1	No Quantity							1500			0
S3	2000	2000	2000	2	0	2	Export	400	Jordan	JOR	0	World	WLD								53	DYES,COLOURING MATERIALS	1	No Quantity							16156238			0
S3	2000	2000	2000	2	0	2	Export	400	Jordan	JOR	12	Algeria	DZA								53	DYES,COLOURING MATERIALS	1	No Quantity							17505			0
S3	2000	2000	2000	2	0	2	Export	400	Jordan	JOR	48	Bahrain	BHR								53	DYES,COLOURING MATERIALS	1	No Quantity							141			0
S3	2000	2000	2000	2	0	2	Export	400	Jordan	JOR	232	Eritrea	ERI								53	DYES,COLOURING MATERIALS	1	No Quantity							8463			0
S3	2000	2000	2000	2	0	2	Export	400	Jordan	JOR	262	Djibouti	DJI								53	DYES,COLOURING MATERIALS	1	No Quantity							7052			0
S3	2000	2000	2000	2	0	2	Export	400	Jordan	JOR	275	State of Palestine	PSE								53	DYES,COLOURING MATERIALS	1	No Quantity							3509716			0
S3	2000	2000	2000	2	0	2	Export	400	Jordan	JOR	276	Germany	DEU								53	DYES,COLOURING MATERIALS	1	No Quantity							2821			0
S3	2000	2000	2000	2	0	2	Export	400	Jordan	JOR	376	Israel	ISR								53	DYES,COLOURING MATERIALS	1	No Quantity							504972			0
S3	2000	2000	2000	2	0	2	Export	400	Jordan	JOR	381	Italy	ITA								53	DYES,COLOURING MATERIALS	1	No Quantity							39500			0
S3	2000	2000	2000	2	0	2	Export	400	Jordan	JOR	414	Kuwait	KWT								53	DYES,COLOURING MATERIALS	1	No Quantity							84636			0
S3	2000	2000	2000	2	0	2	Export	400	Jordan	JOR	422	Lebanon	LBN								53	DYES,COLOURING MATERIALS	1	No Quantity							244306			0
S3	2000	2000	2000	2	0	2	Export	400	Jordan	JOR	434	Libya	LBY								53	DYES,COLOURING MATERIALS	1	No Quantity							116028			0
S3	2000	2000	2000	2	0	2	Export	400	Jordan	JOR	512	Oman	OMN								53	DYES,COLOURING MATERIALS	1	No Quantity							14660			0
S3	2000	2000	2000	2	0	2	Export	400	Jordan	JOR	634	Qatar	QAT								53	DYES,COLOURING MATERIALS	1	No Quantity							116550			0
S3	2000	2000	2000	2	0	2	Export	400	Jordan	JOR	682	Saudi Arabia	SAU								53	DYES,COLOURING MATERIALS	1	No Quantity							1947456			0
S3	2000	2000	2000	2	0	2	Export	400	Jordan	JOR	736	Fmr Sudan	SDN								53	DYES,COLOURING MATERIALS	1	No Quantity							1169352			0
S3	2000	2000	2000	2	0	2	Export	400	Jordan	JOR	752	Sweden	SWE								53	DYES,COLOURING MATERIALS	1	No Quantity							312			0
S3	2000	2000	2000	2	0	2	Export	400	Jordan	JOR	760	Syria	SYR								53	DYES,COLOURING MATERIALS	1	No Quantity							285959			0
S3	2000	2000	2000	2	0	2	Export	400	Jordan	JOR	784	United Arab Emirates	ARE								53	DYES,COLOURING MATERIALS	1	No Quantity							1769840			0
S3	2000	2000	2000	2	0	2	Export	400	Jordan	JOR	792	Turkey	TUR								53	DYES,COLOURING MATERIALS	1	No Quantity							16231			0
S3	2000	2000	2000	2	0	2	Export	400	Jordan	JOR	818	Egypt	EGY								53	DYES,COLOURING MATERIALS	1	No Quantity							658739			0
S3	2000	2000	2000	2	0	2	Export	400	Jordan	JOR	826	United Kingdom	GBR								53	DYES,COLOURING MATERIALS	1	No Quantity							21157			0
S3	2000	2000	2000	2	0	2	Export	400	Jordan	JOR	838	Free Zones									53	DYES,COLOURING MATERIALS	1	No Quantity							2339731			0
S3	2000	2000	2000	2	0	2	Export	400	Jordan	JOR	887	Yemen	YEM								53	DYES,COLOURING MATERIALS	1	No Quantity							762155			0
S3	2000	2000	2000	2	0	2	Export	400	Jordan	JOR	899	Areas, nes									53	DYES,COLOURING MATERIALS	1	No Quantity							2518955			0
S3	2000	2000	2000	2	0	2	Export	400	Jordan	JOR	0	World	WLD								54	MEDICINAL,PHARM.PRODUCTS	1	No Quantity							165698605			0
S3	2000	2000	2000	2	0	2	Export	400	Jordan	JOR	8	Albania	ALB								54	MEDICINAL,PHARM.PRODUCTS	1	No Quantity							1215			0
S3	2000	2000	2000	2	0	2	Export	400	Jordan	JOR	12	Algeria	DZA								54	MEDICINAL,PHARM.PRODUCTS	1	No Quantity							13495040			0
S3	2000	2000	2000	2	0	2	Export	400	Jordan	JOR	31	Azerbaijan	AZE								54	MEDICINAL,PHARM.PRODUCTS	1	No Quantity							2595			0
S3	2000	2000	2000	2	0	2	Export	400	Jordan	JOR	48	Bahrain	BHR								54	MEDICINAL,PHARM.PRODUCTS	1	No Quantity							1092522			0
S3	2000	2000	2000	2	0	2	Export	400	Jordan	JOR	56	Belgium	BEL								54	MEDICINAL,PHARM.PRODUCTS	1	No Quantity							11145			0
S3	2000	2000	2000	2	0	2	Export	400	Jordan	JOR	70	Bosnia Herzegovina	BIH								54	MEDICINAL,PHARM.PRODUCTS	1	No Quantity							201652			0
S3	2000	2000	2000	2	0	2	Export	400	Jordan	JOR	124	Canada	CAN								54	MEDICINAL,PHARM.PRODUCTS	1	No Quantity							44940			0
S3	2000	2000	2000	2	0	2	Export	400	Jordan	JOR	191	Croatia	HRV								54	MEDICINAL,PHARM.PRODUCTS	1	No Quantity							19516			0
S3	2000	2000	2000	2	0	2	Export	400	Jordan	JOR	196	Cyprus	CYP								54	MEDICINAL,PHARM.PRODUCTS	1	No Quantity							39463			0
S3	2000	2000	2000	2	0	2	Export	400	Jordan	JOR	208	Denmark	DNK								54	MEDICINAL,PHARM.PRODUCTS	1	No Quantity							39593			0
S3	2000	2000	2000	2	0	2	Export	400	Jordan	JOR	231	Ethiopia	ETH								54	MEDICINAL,PHARM.PRODUCTS	1	No Quantity							1917			0
S3	2000	2000	2000	2	0	2	Export	400	Jordan	JOR	251	France	FRA								54	MEDICINAL,PHARM.PRODUCTS	1	No Quantity							8580			0
S3	2000	2000	2000	2	0	2	Export	400	Jordan	JOR	262	Djibouti	DJI								54	MEDICINAL,PHARM.PRODUCTS	1	No Quantity							15066			0
S3	2000	2000	2000	2	0	2	Export	400	Jordan	JOR	270	Gambia	GMB								54	MEDICINAL,PHARM.PRODUCTS	1	No Quantity							975			0
S3	2000	2000	2000	2	0	2	Export	400	Jordan	JOR	275	State of Palestine	PSE								54	MEDICINAL,PHARM.PRODUCTS	1	No Quantity							315385			0
S3	2000	2000	2000	2	0	2	Export	400	Jordan	JOR	276	Germany	DEU								54	MEDICINAL,PHARM.PRODUCTS	1	No Quantity							78481			0
S3	2000	2000	2000	2	0	2	Export	400	Jordan	JOR	300	Greece	GRC								54	MEDICINAL,PHARM.PRODUCTS	1	No Quantity							25344			0
S3	2000	2000	2000	2	0	2	Export	400	Jordan	JOR	344	China, Hong Kong SAR	HKG								54	MEDICINAL,PHARM.PRODUCTS	1	No Quantity							7950			0
S3	2000	2000	2000	2	0	2	Export	400	Jordan	JOR	348	Hungary	HUN								54	MEDICINAL,PHARM.PRODUCTS	1	No Quantity							32005			0
S3	2000	2000	2000	2	0	2	Export	400	Jordan	JOR	368	Iraq	IRQ								54	MEDICINAL,PHARM.PRODUCTS	1	No Quantity							65852804			0
S3	2000	2000	2000	2	0	2	Export	400	Jordan	JOR	372	Ireland	IRL								54	MEDICINAL,PHARM.PRODUCTS	1	No Quantity							68			0
S3	2000	2000	2000	2	0	2	Export	400	Jordan	JOR	376	Israel	ISR								54	MEDICINAL,PHARM.PRODUCTS	1	No Quantity							10576			0
S3	2000	2000	2000	2	0	2	Export	400	Jordan	JOR	381	Italy	ITA								54	MEDICINAL,PHARM.PRODUCTS	1	No Quantity							70270			0
S3	2000	2000	2000	2	0	2	Export	400	Jordan	JOR	384	Côte d'Ivoire	CIV								54	MEDICINAL,PHARM.PRODUCTS	1	No Quantity							103165			0
S3	2000	2000	2000	2	0	2	Export	400	Jordan	JOR	398	Kazakhstan	KAZ								54	MEDICINAL,PHARM.PRODUCTS	1	No Quantity							18940			0
S3	2000	2000	2000	2	0	2	Export	400	Jordan	JOR	410	Rep. of Korea	KOR								54	MEDICINAL,PHARM.PRODUCTS	1	No Quantity							49812			0
S3	2000	2000	2000	2	0	2	Export	400	Jordan	JOR	414	Kuwait	KWT								54	MEDICINAL,PHARM.PRODUCTS	1	No Quantity							672469			0
S3	2000	2000	2000	2	0	2	Export	400	Jordan	JOR	422	Lebanon	LBN								54	MEDICINAL,PHARM.PRODUCTS	1	No Quantity							1839139			0
S3	2000	2000	2000	2	0	2	Export	400	Jordan	JOR	434	Libya	LBY								54	MEDICINAL,PHARM.PRODUCTS	1	No Quantity							11951814			0
S3	2000	2000	2000	2	0	2	Export	400	Jordan	JOR	458	Malaysia	MYS								54	MEDICINAL,PHARM.PRODUCTS	1	No Quantity							60474			0
S3	2000	2000	2000	2	0	2	Export	400	Jordan	JOR	470	Malta	MLT								54	MEDICINAL,PHARM.PRODUCTS	1	No Quantity							35605			0
S3	2000	2000	2000	2	0	2	Export	400	Jordan	JOR	484	Mexico	MEX								54	MEDICINAL,PHARM.PRODUCTS	1	No Quantity							18867			0
S3	2000	2000	2000	2	0	2	Export	400	Jordan	JOR	490	Other Asia, nes									54	MEDICINAL,PHARM.PRODUCTS	1	No Quantity							785			0
S3	2000	2000	2000	2	0	2	Export	400	Jordan	JOR	504	Morocco	MAR								54	MEDICINAL,PHARM.PRODUCTS	1	No Quantity							147282			0
S3	2000	2000	2000	2	0	2	Export	400	Jordan	JOR	512	Oman	OMN								54	MEDICINAL,PHARM.PRODUCTS	1	No Quantity							2444789			0
S3	2000	2000	2000	2	0	2	Export	400	Jordan	JOR	528	Netherlands	NLD								54	MEDICINAL,PHARM.PRODUCTS	1	No Quantity							30528			0
S3	2000	2000	2000	2	0	2	Export	400	Jordan	JOR	554	New Zealand	NZL								54	MEDICINAL,PHARM.PRODUCTS	1	No Quantity							6398			0
S3	2000	2000	2000	2	0	2	Export	400	Jordan	JOR	566	Nigeria	NGA								54	MEDICINAL,PHARM.PRODUCTS	1	No Quantity							169062			0
S3	2000	2000	2000	2	0	2	Export	400	Jordan	JOR	586	Pakistan	PAK								54	MEDICINAL,PHARM.PRODUCTS	1	No Quantity							365010			0
S3	2000	2000	2000	2	0	2	Export	400	Jordan	JOR	634	Qatar	QAT								54	MEDICINAL,PHARM.PRODUCTS	1	No Quantity							932903			0
S3	2000	2000	2000	2	0	2	Export	400	Jordan	JOR	642	Romania	ROU								54	MEDICINAL,PHARM.PRODUCTS	1	No Quantity							644825			0
S3	2000	2000	2000	2	0	2	Export	400	Jordan	JOR	643	Russian Federation	RUS								54	MEDICINAL,PHARM.PRODUCTS	1	No Quantity							54843			0
S3	2000	2000	2000	2	0	2	Export	400	Jordan	JOR	682	Saudi Arabia	SAU								54	MEDICINAL,PHARM.PRODUCTS	1	No Quantity							33949057			0
S3	2000	2000	2000	2	0	2	Export	400	Jordan	JOR	699	India	IND								54	MEDICINAL,PHARM.PRODUCTS	1	No Quantity							141044			0
S3	2000	2000	2000	2	0	2	Export	400	Jordan	JOR	703	Slovakia	SVK								54	MEDICINAL,PHARM.PRODUCTS	1	No Quantity							555901			0
S3	2000	2000	2000	2	0	2	Export	400	Jordan	JOR	704	Viet Nam	VNM								54	MEDICINAL,PHARM.PRODUCTS	1	No Quantity							93234			0
S3	2000	2000	2000	2	0	2	Export	400	Jordan	JOR	706	Somalia	SOM								54	MEDICINAL,PHARM.PRODUCTS	1	No Quantity							505117			0
S3	2000	2000	2000	2	0	2	Export	400	Jordan	JOR	710	South Africa	ZAF								54	MEDICINAL,PHARM.PRODUCTS	1	No Quantity							84626			0
S3	2000	2000	2000	2	0	2	Export	400	Jordan	JOR	724	Spain	ESP								54	MEDICINAL,PHARM.PRODUCTS	1	No Quantity							33145			0
S3	2000	2000	2000	2	0	2	Export	400	Jordan	JOR	736	Fmr Sudan	SDN								54	MEDICINAL,PHARM.PRODUCTS	1	No Quantity							7799109			0
S3	2000	2000	2000	2	0	2	Export	400	Jordan	JOR	757	Switzerland	CHE								54	MEDICINAL,PHARM.PRODUCTS	1	No Quantity							1101			0
S3	2000	2000	2000	2	0	2	Export	400	Jordan	JOR	760	Syria	SYR								54	MEDICINAL,PHARM.PRODUCTS	1	No Quantity							446375			0
S3	2000	2000	2000	2	0	2	Export	400	Jordan	JOR	764	Thailand	THA								54	MEDICINAL,PHARM.PRODUCTS	1	No Quantity							12000			0
S3	2000	2000	2000	2	0	2	Export	400	Jordan	JOR	784	United Arab Emirates	ARE								54	MEDICINAL,PHARM.PRODUCTS	1	No Quantity							6169587			0
S3	2000	2000	2000	2	0	2	Export	400	Jordan	JOR	788	Tunisia	TUN								54	MEDICINAL,PHARM.PRODUCTS	1	No Quantity							2287413			0
S3	2000	2000	2000	2	0	2	Export	400	Jordan	JOR	800	Uganda	UGA								54	MEDICINAL,PHARM.PRODUCTS	1	No Quantity							4000			0
S3	2000	2000	2000	2	0	2	Export	400	Jordan	JOR	804	Ukraine	UKR								54	MEDICINAL,PHARM.PRODUCTS	1	No Quantity							280215			0
S3	2000	2000	2000	2	0	2	Export	400	Jordan	JOR	818	Egypt	EGY								54	MEDICINAL,PHARM.PRODUCTS	1	No Quantity							3747275			0
S3	2000	2000	2000	2	0	2	Export	400	Jordan	JOR	826	United Kingdom	GBR								54	MEDICINAL,PHARM.PRODUCTS	1	No Quantity							105726			0
S3	2000	2000	2000	2	0	2	Export	400	Jordan	JOR	834	United Rep. of Tanzania	TZA								54	MEDICINAL,PHARM.PRODUCTS	1	No Quantity							13853			0
S3	2000	2000	2000	2	0	2	Export	400	Jordan	JOR	838	Free Zones									54	MEDICINAL,PHARM.PRODUCTS	1	No Quantity							1706797			0
S3	2000	2000	2000	2	0	2	Export	400	Jordan	JOR	842	USA	USA								54	MEDICINAL,PHARM.PRODUCTS	1	No Quantity							344782			0
S3	2000	2000	2000	2	0	2	Export	400	Jordan	JOR	887	Yemen	YEM								54	MEDICINAL,PHARM.PRODUCTS	1	No Quantity							6081174			0
S3	2000	2000	2000	2	0	2	Export	400	Jordan	JOR	899	Areas, nes									54	MEDICINAL,PHARM.PRODUCTS	1	No Quantity							423263			0
S3	2000	2000	2000	2	0	2	Export	398	Kazakhstan	KAZ	0	World	WLD								55	ESSENTL.OILS,PERFUME,ETC	1	No Quantity							3000			0
S3	2000	2000	2000	2	0	2	Export	398	Kazakhstan	KAZ	643	Russian Federation	RUS								55	ESSENTL.OILS,PERFUME,ETC	1	No Quantity							2600			0
S3	2000	2000	2000	2	0	2	Export	398	Kazakhstan	KAZ	804	Ukraine	UKR								55	ESSENTL.OILS,PERFUME,ETC	1	No Quantity							100			0
S3	2000	2000	2000	2	0	2	Export	398	Kazakhstan	KAZ	860	Uzbekistan	UZB								55	ESSENTL.OILS,PERFUME,ETC	1	No Quantity							300			0
S3	2000	2000	2000	2	0	2	Export	400	Jordan	JOR	0	World	WLD								55	ESSENTL.OILS,PERFUME,ETC	1	No Quantity							53947919			0
S3	2000	2000	2000	2	0	2	Export	400	Jordan	JOR	8	Albania	ALB								55	ESSENTL.OILS,PERFUME,ETC	1	No Quantity							10513			0
S3	2000	2000	2000	2	0	2	Export	400	Jordan	JOR	12	Algeria	DZA								55	ESSENTL.OILS,PERFUME,ETC	1	No Quantity							16925			0
S3	2000	2000	2000	2	0	2	Export	400	Jordan	JOR	36	Australia	AUS								55	ESSENTL.OILS,PERFUME,ETC	1	No Quantity							41362			0
S3	2000	2000	2000	2	0	2	Export	400	Jordan	JOR	40	Austria	AUT								55	ESSENTL.OILS,PERFUME,ETC	1	No Quantity							25084			0
S3	2000	2000	2000	2	0	2	Export	400	Jordan	JOR	48	Bahrain	BHR								55	ESSENTL.OILS,PERFUME,ETC	1	No Quantity							235339			0
S3	2000	2000	2000	2	0	2	Export	400	Jordan	JOR	56	Belgium	BEL								55	ESSENTL.OILS,PERFUME,ETC	1	No Quantity							9873			0
S3	2000	2000	2000	2	0	2	Export	400	Jordan	JOR	76	Brazil	BRA								55	ESSENTL.OILS,PERFUME,ETC	1	No Quantity							74999			0
S3	2000	2000	2000	2	0	2	Export	400	Jordan	JOR	100	Bulgaria	BGR								55	ESSENTL.OILS,PERFUME,ETC	1	No Quantity							38150			0
S3	2000	2000	2000	2	0	2	Export	400	Jordan	JOR	124	Canada	CAN								55	ESSENTL.OILS,PERFUME,ETC	1	No Quantity							23534			0
S3	2000	2000	2000	2	0	2	Export	400	Jordan	JOR	156	China	CHN								55	ESSENTL.OILS,PERFUME,ETC	1	No Quantity							21157			0
S3	2000	2000	2000	2	0	2	Export	400	Jordan	JOR	196	Cyprus	CYP								55	ESSENTL.OILS,PERFUME,ETC	1	No Quantity							4809			0
S3	2000	2000	2000	2	0	2	Export	400	Jordan	JOR	203	Czechia	CZE								55	ESSENTL.OILS,PERFUME,ETC	1	No Quantity							28373			0
S3	2000	2000	2000	2	0	2	Export	400	Jordan	JOR	208	Denmark	DNK								55	ESSENTL.OILS,PERFUME,ETC	1	No Quantity							1278			0
S3	2000	2000	2000	2	0	2	Export	400	Jordan	JOR	231	Ethiopia	ETH								55	ESSENTL.OILS,PERFUME,ETC	1	No Quantity							150964			0
S3	2000	2000	2000	2	0	2	Export	400	Jordan	JOR	232	Eritrea	ERI								55	ESSENTL.OILS,PERFUME,ETC	1	No Quantity							18336			0
S3	2000	2000	2000	2	0	2	Export	400	Jordan	JOR	246	Finland	FIN								55	ESSENTL.OILS,PERFUME,ETC	1	No Quantity							2747			0
S3	2000	2000	2000	2	0	2	Export	400	Jordan	JOR	251	France	FRA								55	ESSENTL.OILS,PERFUME,ETC	1	No Quantity							80352			0
S3	2000	2000	2000	2	0	2	Export	400	Jordan	JOR	262	Djibouti	DJI								55	ESSENTL.OILS,PERFUME,ETC	1	No Quantity							488963			0
S3	2000	2000	2000	2	0	2	Export	400	Jordan	JOR	275	State of Palestine	PSE								55	ESSENTL.OILS,PERFUME,ETC	1	No Quantity							404547			0
S3	2000	2000	2000	2	0	2	Export	400	Jordan	JOR	276	Germany	DEU								55	ESSENTL.OILS,PERFUME,ETC	1	No Quantity							486173			0
S3	2000	2000	2000	2	0	2	Export	400	Jordan	JOR	300	Greece	GRC								55	ESSENTL.OILS,PERFUME,ETC	1	No Quantity							5680			0
S3	2000	2000	2000	2	0	2	Export	400	Jordan	JOR	344	China, Hong Kong SAR	HKG								55	ESSENTL.OILS,PERFUME,ETC	1	No Quantity							14663			0
S3	2000	2000	2000	2	0	2	Export	400	Jordan	JOR	348	Hungary	HUN								55	ESSENTL.OILS,PERFUME,ETC	1	No Quantity							24416			0
S3	2000	2000	2000	2	0	2	Export	400	Jordan	JOR	364	Iran	IRN								55	ESSENTL.OILS,PERFUME,ETC	1	No Quantity							85205			0
S3	2000	2000	2000	2	0	2	Export	400	Jordan	JOR	376	Israel	ISR								55	ESSENTL.OILS,PERFUME,ETC	1	No Quantity							63311			0
S3	2000	2000	2000	2	0	2	Export	400	Jordan	JOR	381	Italy	ITA								55	ESSENTL.OILS,PERFUME,ETC	1	No Quantity							130590			0
S3	2000	2000	2000	2	0	2	Export	400	Jordan	JOR	392	Japan	JPN								55	ESSENTL.OILS,PERFUME,ETC	1	No Quantity							291398			0
S3	2000	2000	2000	2	0	2	Export	400	Jordan	JOR	410	Rep. of Korea	KOR								55	ESSENTL.OILS,PERFUME,ETC	1	No Quantity							8368			0
S3	2000	2000	2000	2	0	2	Export	400	Jordan	JOR	414	Kuwait	KWT								55	ESSENTL.OILS,PERFUME,ETC	1	No Quantity							175692			0
S3	2000	2000	2000	2	0	2	Export	400	Jordan	JOR	422	Lebanon	LBN								55	ESSENTL.OILS,PERFUME,ETC	1	No Quantity							413470			0
S3	2000	2000	2000	2	0	2	Export	400	Jordan	JOR	434	Libya	LBY								55	ESSENTL.OILS,PERFUME,ETC	1	No Quantity							426434			0
S3	2000	2000	2000	2	0	2	Export	400	Jordan	JOR	458	Malaysia	MYS								55	ESSENTL.OILS,PERFUME,ETC	1	No Quantity							155148			0
S3	2000	2000	2000	2	0	2	Export	400	Jordan	JOR	470	Malta	MLT								55	ESSENTL.OILS,PERFUME,ETC	1	No Quantity							4627			0
S3	2000	2000	2000	2	0	2	Export	400	Jordan	JOR	490	Other Asia, nes									55	ESSENTL.OILS,PERFUME,ETC	1	No Quantity							103811			0
S3	2000	2000	2000	2	0	2	Export	400	Jordan	JOR	512	Oman	OMN								55	ESSENTL.OILS,PERFUME,ETC	1	No Quantity							13078			0
S3	2000	2000	2000	2	0	2	Export	400	Jordan	JOR	528	Netherlands	NLD								55	ESSENTL.OILS,PERFUME,ETC	1	No Quantity							18479			0
S3	2000	2000	2000	2	0	2	Export	400	Jordan	JOR	591	Panama	PAN								55	ESSENTL.OILS,PERFUME,ETC	1	No Quantity							2038			0
S3	2000	2000	2000	2	0	2	Export	400	Jordan	JOR	616	Poland	POL								55	ESSENTL.OILS,PERFUME,ETC	1	No Quantity							12779			0
S3	2000	2000	2000	2	0	2	Export	400	Jordan	JOR	634	Qatar	QAT								55	ESSENTL.OILS,PERFUME,ETC	1	No Quantity							56138			0
S3	2000	2000	2000	2	0	2	Export	400	Jordan	JOR	643	Russian Federation	RUS								55	ESSENTL.OILS,PERFUME,ETC	1	No Quantity							113888			0
S3	2000	2000	2000	2	0	2	Export	400	Jordan	JOR	682	Saudi Arabia	SAU								55	ESSENTL.OILS,PERFUME,ETC	1	No Quantity							2115684			0
S3	2000	2000	2000	2	0	2	Export	400	Jordan	JOR	699	India	IND								55	ESSENTL.OILS,PERFUME,ETC	1	No Quantity							267			0
S3	2000	2000	2000	2	0	2	Export	400	Jordan	JOR	702	Singapore	SGP								55	ESSENTL.OILS,PERFUME,ETC	1	No Quantity							299074			0
S3	2000	2000	2000	2	0	2	Export	400	Jordan	JOR	703	Slovakia	SVK								55	ESSENTL.OILS,PERFUME,ETC	1	No Quantity							47675			0
S3	2000	2000	2000	2	0	2	Export	400	Jordan	JOR	710	South Africa	ZAF								55	ESSENTL.OILS,PERFUME,ETC	1	No Quantity							6818			0
S3	2000	2000	2000	2	0	2	Export	400	Jordan	JOR	724	Spain	ESP								55	ESSENTL.OILS,PERFUME,ETC	1	No Quantity							10578			0
S3	2000	2000	2000	2	0	2	Export	400	Jordan	JOR	736	Fmr Sudan	SDN								55	ESSENTL.OILS,PERFUME,ETC	1	No Quantity							95119			0
S3	2000	2000	2000	2	0	2	Export	400	Jordan	JOR	752	Sweden	SWE								55	ESSENTL.OILS,PERFUME,ETC	1	No Quantity							27536			0
S3	2000	2000	2000	2	0	2	Export	400	Jordan	JOR	757	Switzerland	CHE								55	ESSENTL.OILS,PERFUME,ETC	1	No Quantity							9788			0
S3	2000	2000	2000	2	0	2	Export	400	Jordan	JOR	760	Syria	SYR								55	ESSENTL.OILS,PERFUME,ETC	1	No Quantity							181971			0
S3	2000	2000	2000	2	0	2	Export	400	Jordan	JOR	764	Thailand	THA								55	ESSENTL.OILS,PERFUME,ETC	1	No Quantity							4231			0
S3	2000	2000	2000	2	0	2	Export	400	Jordan	JOR	784	United Arab Emirates	ARE								55	ESSENTL.OILS,PERFUME,ETC	1	No Quantity							324568			0
S3	2000	2000	2000	2	0	2	Export	400	Jordan	JOR	788	Tunisia	TUN								55	ESSENTL.OILS,PERFUME,ETC	1	No Quantity							1776			0
S3	2000	2000	2000	2	0	2	Export	400	Jordan	JOR	792	Turkey	TUR								55	ESSENTL.OILS,PERFUME,ETC	1	No Quantity							508176			0
S3	2000	2000	2000	2	0	2	Export	400	Jordan	JOR	804	Ukraine	UKR								55	ESSENTL.OILS,PERFUME,ETC	1	No Quantity							851424			0
S3	2000	2000	2000	2	0	2	Export	400	Jordan	JOR	818	Egypt	EGY								55	ESSENTL.OILS,PERFUME,ETC	1	No Quantity							14684			0
S3	2000	2000	2000	2	0	2	Export	400	Jordan	JOR	826	United Kingdom	GBR								55	ESSENTL.OILS,PERFUME,ETC	1	No Quantity							157488			0
S3	2000	2000	2000	2	0	2	Export	400	Jordan	JOR	838	Free Zones									55	ESSENTL.OILS,PERFUME,ETC	1	No Quantity							3821575			0
S3	2000	2000	2000	2	0	2	Export	400	Jordan	JOR	842	USA	USA								55	ESSENTL.OILS,PERFUME,ETC	1	No Quantity							483570			0
S3	2000	2000	2000	2	0	2	Export	400	Jordan	JOR	887	Yemen	YEM								55	ESSENTL.OILS,PERFUME,ETC	1	No Quantity							68036			0
S3	2000	2000	2000	2	0	2	Export	400	Jordan	JOR	899	Areas, nes									55	ESSENTL.OILS,PERFUME,ETC	1	No Quantity							40635190			0
S3	2000	2000	2000	2	0	2	Export	400	Jordan	JOR	0	World	WLD								56	FERTILIZER,EXCEPT GRP272	1	No Quantity							84423869			0
S3	2000	2000	2000	2	0	2	Export	400	Jordan	JOR	12	Algeria	DZA								56	FERTILIZER,EXCEPT GRP272	1	No Quantity							174895			0
S3	2000	2000	2000	2	0	2	Export	400	Jordan	JOR	31	Azerbaijan	AZE								56	FERTILIZER,EXCEPT GRP272	1	No Quantity							100141			0
S3	2000	2000	2000	2	0	2	Export	400	Jordan	JOR	36	Australia	AUS								56	FERTILIZER,EXCEPT GRP272	1	No Quantity							35261			0
S3	2000	2000	2000	2	0	2	Export	400	Jordan	JOR	56	Belgium	BEL								56	FERTILIZER,EXCEPT GRP272	1	No Quantity							28209			0
S3	2000	2000	2000	2	0	2	Export	400	Jordan	JOR	170	Colombia	COL								56	FERTILIZER,EXCEPT GRP272	1	No Quantity							21157			0
S3	2000	2000	2000	2	0	2	Export	400	Jordan	JOR	231	Ethiopia	ETH								56	FERTILIZER,EXCEPT GRP272	1	No Quantity							8313942			0
S3	2000	2000	2000	2	0	2	Export	400	Jordan	JOR	251	France	FRA								56	FERTILIZER,EXCEPT GRP272	1	No Quantity							36671			0
S3	2000	2000	2000	2	0	2	Export	400	Jordan	JOR	275	State of Palestine	PSE								56	FERTILIZER,EXCEPT GRP272	1	No Quantity							176050			0
S3	2000	2000	2000	2	0	2	Export	400	Jordan	JOR	276	Germany	DEU								56	FERTILIZER,EXCEPT GRP272	1	No Quantity							14104			0
S3	2000	2000	2000	2	0	2	Export	400	Jordan	JOR	300	Greece	GRC								56	FERTILIZER,EXCEPT GRP272	1	No Quantity							86037			0
S3	2000	2000	2000	2	0	2	Export	400	Jordan	JOR	364	Iran	IRN								56	FERTILIZER,EXCEPT GRP272	1	No Quantity							1410			0
S3	2000	2000	2000	2	0	2	Export	400	Jordan	JOR	376	Israel	ISR								56	FERTILIZER,EXCEPT GRP272	1	No Quantity							117650			0
S3	2000	2000	2000	2	0	2	Export	400	Jordan	JOR	381	Italy	ITA								56	FERTILIZER,EXCEPT GRP272	1	No Quantity							49083			0
S3	2000	2000	2000	2	0	2	Export	400	Jordan	JOR	414	Kuwait	KWT								56	FERTILIZER,EXCEPT GRP272	1	No Quantity							490469			0
S3	2000	2000	2000	2	0	2	Export	400	Jordan	JOR	422	Lebanon	LBN								56	FERTILIZER,EXCEPT GRP272	1	No Quantity							1787062			0
S3	2000	2000	2000	2	0	2	Export	400	Jordan	JOR	434	Libya	LBY								56	FERTILIZER,EXCEPT GRP272	1	No Quantity							1223			0
S3	2000	2000	2000	2	0	2	Export	400	Jordan	JOR	458	Malaysia	MYS								56	FERTILIZER,EXCEPT GRP272	1	No Quantity							2628506			0
S3	2000	2000	2000	2	0	2	Export	400	Jordan	JOR	490	Other Asia, nes									56	FERTILIZER,EXCEPT GRP272	1	No Quantity							7052			0
S3	2000	2000	2000	2	0	2	Export	400	Jordan	JOR	504	Morocco	MAR								56	FERTILIZER,EXCEPT GRP272	1	No Quantity							42313			0
S3	2000	2000	2000	2	0	2	Export	400	Jordan	JOR	512	Oman	OMN								56	FERTILIZER,EXCEPT GRP272	1	No Quantity							18588			0
S3	2000	2000	2000	2	0	2	Export	400	Jordan	JOR	586	Pakistan	PAK								56	FERTILIZER,EXCEPT GRP272	1	No Quantity							569014			0
S3	2000	2000	2000	2	0	2	Export	400	Jordan	JOR	608	Philippines	PHL								56	FERTILIZER,EXCEPT GRP272	1	No Quantity							447201			0
S3	2000	2000	2000	2	0	2	Export	400	Jordan	JOR	620	Portugal	PRT								56	FERTILIZER,EXCEPT GRP272	1	No Quantity							96593			0
S3	2000	2000	2000	2	0	2	Export	400	Jordan	JOR	634	Qatar	QAT								56	FERTILIZER,EXCEPT GRP272	1	No Quantity							64880			0
S3	2000	2000	2000	2	0	2	Export	400	Jordan	JOR	682	Saudi Arabia	SAU								56	FERTILIZER,EXCEPT GRP272	1	No Quantity							9063167			0
S3	2000	2000	2000	2	0	2	Export	400	Jordan	JOR	686	Senegal	SEN								56	FERTILIZER,EXCEPT GRP272	1	No Quantity							12694			0
S3	2000	2000	2000	2	0	2	Export	400	Jordan	JOR	699	India	IND								56	FERTILIZER,EXCEPT GRP272	1	No Quantity							46247280			0
S3	2000	2000	2000	2	0	2	Export	400	Jordan	JOR	724	Spain	ESP								56	FERTILIZER,EXCEPT GRP272	1	No Quantity							782128			0
S3	2000	2000	2000	2	0	2	Export	400	Jordan	JOR	736	Fmr Sudan	SDN								56	FERTILIZER,EXCEPT GRP272	1	No Quantity							26093			0
S3	2000	2000	2000	2	0	2	Export	400	Jordan	JOR	760	Syria	SYR								56	FERTILIZER,EXCEPT GRP272	1	No Quantity							402155			0
S3	2000	2000	2000	2	0	2	Export	400	Jordan	JOR	764	Thailand	THA								56	FERTILIZER,EXCEPT GRP272	1	No Quantity							1847613			0
S3	2000	2000	2000	2	0	2	Export	400	Jordan	JOR	784	United Arab Emirates	ARE								56	FERTILIZER,EXCEPT GRP272	1	No Quantity							1111443			0
S3	2000	2000	2000	2	0	2	Export	400	Jordan	JOR	788	Tunisia	TUN								56	FERTILIZER,EXCEPT GRP272	1	No Quantity							311707			0
S3	2000	2000	2000	2	0	2	Export	400	Jordan	JOR	792	Turkey	TUR								56	FERTILIZER,EXCEPT GRP272	1	No Quantity							113026			0
S3	2000	2000	2000	2	0	2	Export	400	Jordan	JOR	818	Egypt	EGY								56	FERTILIZER,EXCEPT GRP272	1	No Quantity							648537			0
S3	2000	2000	2000	2	0	2	Export	400	Jordan	JOR	826	United Kingdom	GBR								56	FERTILIZER,EXCEPT GRP272	1	No Quantity							14104			0
S3	2000	2000	2000	2	0	2	Export	400	Jordan	JOR	834	United Rep. of Tanzania	TZA								56	FERTILIZER,EXCEPT GRP272	1	No Quantity							354001			0
S3	2000	2000	2000	2	0	2	Export	400	Jordan	JOR	838	Free Zones									56	FERTILIZER,EXCEPT GRP272	1	No Quantity							30565			0
S3	2000	2000	2000	2	0	2	Export	400	Jordan	JOR	887	Yemen	YEM								56	FERTILIZER,EXCEPT GRP272	1	No Quantity							348150			0
S3	2000	2000	2000	2	0	2	Export	400	Jordan	JOR	899	Areas, nes									56	FERTILIZER,EXCEPT GRP272	1	No Quantity							7803693			0
S3	2000	2000	2000	2	0	2	Export	398	Kazakhstan	KAZ	0	World	WLD								57	PLASTICS IN PRIMARY FORM	1	No Quantity							700			0
S3	2000	2000	2000	2	0	2	Export	398	Kazakhstan	KAZ	643	Russian Federation	RUS								57	PLASTICS IN PRIMARY FORM	1	No Quantity							500			0
S3	2000	2000	2000	2	0	2	Export	398	Kazakhstan	KAZ	784	United Arab Emirates	ARE								57	PLASTICS IN PRIMARY FORM	1	No Quantity							200			0
S3	2000	2000	2000	2	0	2	Export	400	Jordan	JOR	0	World	WLD								57	PLASTICS IN PRIMARY FORM	1	No Quantity							14567216			0
S3	2000	2000	2000	2	0	2	Export	400	Jordan	JOR	12	Algeria	DZA								57	PLASTICS IN PRIMARY FORM	1	No Quantity							45134			0
S3	2000	2000	2000	2	0	2	Export	400	Jordan	JOR	100	Bulgaria	BGR								57	PLASTICS IN PRIMARY FORM	1	No Quantity							3336			0
S3	2000	2000	2000	2	0	2	Export	400	Jordan	JOR	124	Canada	CAN								57	PLASTICS IN PRIMARY FORM	1	No Quantity							405			0
S3	2000	2000	2000	2	0	2	Export	400	Jordan	JOR	275	State of Palestine	PSE								57	PLASTICS IN PRIMARY FORM	1	No Quantity							470258			0
S3	2000	2000	2000	2	0	2	Export	400	Jordan	JOR	376	Israel	ISR								57	PLASTICS IN PRIMARY FORM	1	No Quantity							35543			0
S3	2000	2000	2000	2	0	2	Export	400	Jordan	JOR	414	Kuwait	KWT								57	PLASTICS IN PRIMARY FORM	1	No Quantity							378			0
S3	2000	2000	2000	2	0	2	Export	400	Jordan	JOR	422	Lebanon	LBN								57	PLASTICS IN PRIMARY FORM	1	No Quantity							232008			0
S3	2000	2000	2000	2	0	2	Export	400	Jordan	JOR	434	Libya	LBY								57	PLASTICS IN PRIMARY FORM	1	No Quantity							282			0
S3	2000	2000	2000	2	0	2	Export	400	Jordan	JOR	504	Morocco	MAR								57	PLASTICS IN PRIMARY FORM	1	No Quantity							35480			0
S3	2000	2000	2000	2	0	2	Export	400	Jordan	JOR	512	Oman	OMN								57	PLASTICS IN PRIMARY FORM	1	No Quantity							4296			0
S3	2000	2000	2000	2	0	2	Export	400	Jordan	JOR	634	Qatar	QAT								57	PLASTICS IN PRIMARY FORM	1	No Quantity							566974			0
S3	2000	2000	2000	2	0	2	Export	400	Jordan	JOR	682	Saudi Arabia	SAU								57	PLASTICS IN PRIMARY FORM	1	No Quantity							1050929			0
S3	2000	2000	2000	2	0	2	Export	400	Jordan	JOR	736	Fmr Sudan	SDN								57	PLASTICS IN PRIMARY FORM	1	No Quantity							568209			0
S3	2000	2000	2000	2	0	2	Export	400	Jordan	JOR	760	Syria	SYR								57	PLASTICS IN PRIMARY FORM	1	No Quantity							601572			0
S3	2000	2000	2000	2	0	2	Export	400	Jordan	JOR	784	United Arab Emirates	ARE								57	PLASTICS IN PRIMARY FORM	1	No Quantity							1859314			0
S3	2000	2000	2000	2	0	2	Export	400	Jordan	JOR	800	Uganda	UGA								57	PLASTICS IN PRIMARY FORM	1	No Quantity							46545			0
S3	2000	2000	2000	2	0	2	Export	400	Jordan	JOR	804	Ukraine	UKR								57	PLASTICS IN PRIMARY FORM	1	No Quantity							269550			0
S3	2000	2000	2000	2	0	2	Export	400	Jordan	JOR	818	Egypt	EGY								57	PLASTICS IN PRIMARY FORM	1	No Quantity							1079298			0
S3	2000	2000	2000	2	0	2	Export	400	Jordan	JOR	838	Free Zones									57	PLASTICS IN PRIMARY FORM	1	No Quantity							1175168			0
S3	2000	2000	2000	2	0	2	Export	400	Jordan	JOR	887	Yemen	YEM								57	PLASTICS IN PRIMARY FORM	1	No Quantity							257976			0
S3	2000	2000	2000	2	0	2	Export	400	Jordan	JOR	899	Areas, nes									57	PLASTICS IN PRIMARY FORM	1	No Quantity							6264560			0
S3	2000	2000	2000	2	0	2	Export	400	Jordan	JOR	0	World	WLD								58	PLASTIC,NON-PRIMARY FORM	1	No Quantity							18944968			0
S3	2000	2000	2000	2	0	2	Export	400	Jordan	JOR	12	Algeria	DZA								58	PLASTIC,NON-PRIMARY FORM	1	No Quantity							365519			0
S3	2000	2000	2000	2	0	2	Export	400	Jordan	JOR	36	Australia	AUS								58	PLASTIC,NON-PRIMARY FORM	1	No Quantity							11284			0
S3	2000	2000	2000	2	0	2	Export	400	Jordan	JOR	48	Bahrain	BHR								58	PLASTIC,NON-PRIMARY FORM	1	No Quantity							6152			0
S3	2000	2000	2000	2	0	2	Export	400	Jordan	JOR	100	Bulgaria	BGR								58	PLASTIC,NON-PRIMARY FORM	1	No Quantity							10500			0
S3	2000	2000	2000	2	0	2	Export	400	Jordan	JOR	124	Canada	CAN								58	PLASTIC,NON-PRIMARY FORM	1	No Quantity							1540			0
S3	2000	2000	2000	2	0	2	Export	400	Jordan	JOR	152	Chile	CHL								58	PLASTIC,NON-PRIMARY FORM	1	No Quantity							2600			0
S3	2000	2000	2000	2	0	2	Export	400	Jordan	JOR	196	Cyprus	CYP								58	PLASTIC,NON-PRIMARY FORM	1	No Quantity							32464			0
S3	2000	2000	2000	2	0	2	Export	400	Jordan	JOR	203	Czechia	CZE								58	PLASTIC,NON-PRIMARY FORM	1	No Quantity							800			0
S3	2000	2000	2000	2	0	2	Export	400	Jordan	JOR	232	Eritrea	ERI								58	PLASTIC,NON-PRIMARY FORM	1	No Quantity							40903			0
S3	2000	2000	2000	2	0	2	Export	400	Jordan	JOR	251	France	FRA								58	PLASTIC,NON-PRIMARY FORM	1	No Quantity							222280			0
S3	2000	2000	2000	2	0	2	Export	400	Jordan	JOR	275	State of Palestine	PSE								58	PLASTIC,NON-PRIMARY FORM	1	No Quantity							496028			0
S3	2000	2000	2000	2	0	2	Export	400	Jordan	JOR	300	Greece	GRC								58	PLASTIC,NON-PRIMARY FORM	1	No Quantity							149507			0
S3	2000	2000	2000	2	0	2	Export	400	Jordan	JOR	376	Israel	ISR								58	PLASTIC,NON-PRIMARY FORM	1	No Quantity							144160			0
S3	2000	2000	2000	2	0	2	Export	400	Jordan	JOR	381	Italy	ITA								58	PLASTIC,NON-PRIMARY FORM	1	No Quantity							316139			0
S3	2000	2000	2000	2	0	2	Export	400	Jordan	JOR	384	Côte d'Ivoire	CIV								58	PLASTIC,NON-PRIMARY FORM	1	No Quantity							282			0
S3	2000	2000	2000	2	0	2	Export	400	Jordan	JOR	414	Kuwait	KWT								58	PLASTIC,NON-PRIMARY FORM	1	No Quantity							119746			0
S3	2000	2000	2000	2	0	2	Export	400	Jordan	JOR	422	Lebanon	LBN								58	PLASTIC,NON-PRIMARY FORM	1	No Quantity							474292			0
S3	2000	2000	2000	2	0	2	Export	400	Jordan	JOR	434	Libya	LBY								58	PLASTIC,NON-PRIMARY FORM	1	No Quantity							5690			0
S3	2000	2000	2000	2	0	2	Export	400	Jordan	JOR	498	Rep. of Moldova	MDA								58	PLASTIC,NON-PRIMARY FORM	1	No Quantity							7000			0
S3	2000	2000	2000	2	0	2	Export	400	Jordan	JOR	504	Morocco	MAR								58	PLASTIC,NON-PRIMARY FORM	1	No Quantity							612718			0
S3	2000	2000	2000	2	0	2	Export	400	Jordan	JOR	512	Oman	OMN								58	PLASTIC,NON-PRIMARY FORM	1	No Quantity							65071			0
S3	2000	2000	2000	2	0	2	Export	400	Jordan	JOR	566	Nigeria	NGA								58	PLASTIC,NON-PRIMARY FORM	1	No Quantity							1410			0
S3	2000	2000	2000	2	0	2	Export	400	Jordan	JOR	634	Qatar	QAT								58	PLASTIC,NON-PRIMARY FORM	1	No Quantity							238454			0
S3	2000	2000	2000	2	0	2	Export	400	Jordan	JOR	682	Saudi Arabia	SAU								58	PLASTIC,NON-PRIMARY FORM	1	No Quantity							1154425			0
S3	2000	2000	2000	2	0	2	Export	400	Jordan	JOR	686	Senegal	SEN								58	PLASTIC,NON-PRIMARY FORM	1	No Quantity							4135			0
S3	2000	2000	2000	2	0	2	Export	400	Jordan	JOR	699	India	IND								58	PLASTIC,NON-PRIMARY FORM	1	No Quantity							21157			0
S3	2000	2000	2000	2	0	2	Export	400	Jordan	JOR	702	Singapore	SGP								58	PLASTIC,NON-PRIMARY FORM	1	No Quantity							141044			0
S3	2000	2000	2000	2	0	2	Export	400	Jordan	JOR	724	Spain	ESP								58	PLASTIC,NON-PRIMARY FORM	1	No Quantity							175632			0
S3	2000	2000	2000	2	0	2	Export	400	Jordan	JOR	736	Fmr Sudan	SDN								58	PLASTIC,NON-PRIMARY FORM	1	No Quantity							504465			0
S3	2000	2000	2000	2	0	2	Export	400	Jordan	JOR	760	Syria	SYR								58	PLASTIC,NON-PRIMARY FORM	1	No Quantity							424388			0
S3	2000	2000	2000	2	0	2	Export	400	Jordan	JOR	764	Thailand	THA								58	PLASTIC,NON-PRIMARY FORM	1	No Quantity							1090			0
S3	2000	2000	2000	2	0	2	Export	400	Jordan	JOR	784	United Arab Emirates	ARE								58	PLASTIC,NON-PRIMARY FORM	1	No Quantity							578573			0
S3	2000	2000	2000	2	0	2	Export	400	Jordan	JOR	788	Tunisia	TUN								58	PLASTIC,NON-PRIMARY FORM	1	No Quantity							1285888			0
S3	2000	2000	2000	2	0	2	Export	400	Jordan	JOR	800	Uganda	UGA								58	PLASTIC,NON-PRIMARY FORM	1	No Quantity							49161			0
S3	2000	2000	2000	2	0	2	Export	400	Jordan	JOR	818	Egypt	EGY								58	PLASTIC,NON-PRIMARY FORM	1	No Quantity							1802256			0
S3	2000	2000	2000	2	0	2	Export	400	Jordan	JOR	826	United Kingdom	GBR								58	PLASTIC,NON-PRIMARY FORM	1	No Quantity							45636			0
S3	2000	2000	2000	2	0	2	Export	400	Jordan	JOR	834	United Rep. of Tanzania	TZA								58	PLASTIC,NON-PRIMARY FORM	1	No Quantity							40030			0
S3	2000	2000	2000	2	0	2	Export	400	Jordan	JOR	838	Free Zones									58	PLASTIC,NON-PRIMARY FORM	1	No Quantity							3006044			0
S3	2000	2000	2000	2	0	2	Export	400	Jordan	JOR	842	USA	USA								58	PLASTIC,NON-PRIMARY FORM	1	No Quantity							214206			0
S3	2000	2000	2000	2	0	2	Export	400	Jordan	JOR	887	Yemen	YEM								58	PLASTIC,NON-PRIMARY FORM	1	No Quantity							255194			0
S3	2000	2000	2000	2	0	2	Export	400	Jordan	JOR	891	Serbia and Montenegro	SCG								58	PLASTIC,NON-PRIMARY FORM	1	No Quantity							68124			0
S3	2000	2000	2000	2	0	2	Export	400	Jordan	JOR	894	Zambia	ZMB								58	PLASTIC,NON-PRIMARY FORM	1	No Quantity							26798			0
S3	2000	2000	2000	2	0	2	Export	400	Jordan	JOR	899	Areas, nes									58	PLASTIC,NON-PRIMARY FORM	1	No Quantity							5822184			0
S3	2000	2000	2000	2	0	2	Export	398	Kazakhstan	KAZ	0	World	WLD								59	CHEMICAL MATERIALS NES	1	No Quantity							201200			0
S3	2000	2000	2000	2	0	2	Export	398	Kazakhstan	KAZ	381	Italy	ITA								59	CHEMICAL MATERIALS NES	1	No Quantity							9800			0
S3	2000	2000	2000	2	0	2	Export	398	Kazakhstan	KAZ	417	Kyrgyzstan	KGZ								59	CHEMICAL MATERIALS NES	1	No Quantity							73500			0
S3	2000	2000	2000	2	0	2	Export	398	Kazakhstan	KAZ	643	Russian Federation	RUS								59	CHEMICAL MATERIALS NES	1	No Quantity							110600			0
S3	2000	2000	2000	2	0	2	Export	398	Kazakhstan	KAZ	784	United Arab Emirates	ARE								59	CHEMICAL MATERIALS NES	1	No Quantity							6300			0
S3	2000	2000	2000	2	0	2	Export	398	Kazakhstan	KAZ	792	Turkey	TUR								59	CHEMICAL MATERIALS NES	1	No Quantity							100			0
S3	2000	2000	2000	2	0	2	Export	398	Kazakhstan	KAZ	826	United Kingdom	GBR								59	CHEMICAL MATERIALS NES	1	No Quantity							900			0
S3	2000	2000	2000	2	0	2	Export	400	Jordan	JOR	0	World	WLD								59	CHEMICAL MATERIALS NES	1	No Quantity							25477044			0
S3	2000	2000	2000	2	0	2	Export	400	Jordan	JOR	8	Albania	ALB								59	CHEMICAL MATERIALS NES	1	No Quantity							34282			0
S3	2000	2000	2000	2	0	2	Export	400	Jordan	JOR	12	Algeria	DZA								59	CHEMICAL MATERIALS NES	1	No Quantity							715993			0
S3	2000	2000	2000	2	0	2	Export	400	Jordan	JOR	36	Australia	AUS								59	CHEMICAL MATERIALS NES	1	No Quantity							8463			0
S3	2000	2000	2000	2	0	2	Export	400	Jordan	JOR	48	Bahrain	BHR								59	CHEMICAL MATERIALS NES	1	No Quantity							68561			0
S3	2000	2000	2000	2	0	2	Export	400	Jordan	JOR	56	Belgium	BEL								59	CHEMICAL MATERIALS NES	1	No Quantity							11145			0
S3	2000	2000	2000	2	0	2	Export	400	Jordan	JOR	76	Brazil	BRA								59	CHEMICAL MATERIALS NES	1	No Quantity							101936			0
S3	2000	2000	2000	2	0	2	Export	400	Jordan	JOR	100	Bulgaria	BGR								59	CHEMICAL MATERIALS NES	1	No Quantity							5040			0
S3	2000	2000	2000	2	0	2	Export	400	Jordan	JOR	156	China	CHN								59	CHEMICAL MATERIALS NES	1	No Quantity							63470			0
S3	2000	2000	2000	2	0	2	Export	400	Jordan	JOR	196	Cyprus	CYP								59	CHEMICAL MATERIALS NES	1	No Quantity							20520			0
S3	2000	2000	2000	2	0	2	Export	400	Jordan	JOR	214	Dominican Rep.	DOM								59	CHEMICAL MATERIALS NES	1	No Quantity							166428			0
S3	2000	2000	2000	2	0	2	Export	400	Jordan	JOR	231	Ethiopia	ETH								59	CHEMICAL MATERIALS NES	1	No Quantity							15000			0
S3	2000	2000	2000	2	0	2	Export	400	Jordan	JOR	232	Eritrea	ERI								59	CHEMICAL MATERIALS NES	1	No Quantity							4231			0
S3	2000	2000	2000	2	0	2	Export	400	Jordan	JOR	251	France	FRA								59	CHEMICAL MATERIALS NES	1	No Quantity							21157			0
S3	2000	2000	2000	2	0	2	Export	400	Jordan	JOR	275	State of Palestine	PSE								59	CHEMICAL MATERIALS NES	1	No Quantity							315966			0
S3	2000	2000	2000	2	0	2	Export	400	Jordan	JOR	276	Germany	DEU								59	CHEMICAL MATERIALS NES	1	No Quantity							35055			0
S3	2000	2000	2000	2	0	2	Export	400	Jordan	JOR	364	Iran	IRN								59	CHEMICAL MATERIALS NES	1	No Quantity							7855			0
S3	2000	2000	2000	2	0	2	Export	400	Jordan	JOR	368	Iraq	IRQ								59	CHEMICAL MATERIALS NES	1	No Quantity							34815			0
S3	2000	2000	2000	2	0	2	Export	400	Jordan	JOR	372	Ireland	IRL								59	CHEMICAL MATERIALS NES	1	No Quantity							7052			0
S3	2000	2000	2000	2	0	2	Export	400	Jordan	JOR	376	Israel	ISR								59	CHEMICAL MATERIALS NES	1	No Quantity							557658			0
S3	2000	2000	2000	2	0	2	Export	400	Jordan	JOR	381	Italy	ITA								59	CHEMICAL MATERIALS NES	1	No Quantity							13884			0
S3	2000	2000	2000	2	0	2	Export	400	Jordan	JOR	388	Jamaica	JAM								59	CHEMICAL MATERIALS NES	1	No Quantity							21916			0
S3	2000	2000	2000	2	0	2	Export	400	Jordan	JOR	392	Japan	JPN								59	CHEMICAL MATERIALS NES	1	No Quantity							35261			0
S3	2000	2000	2000	2	0	2	Export	400	Jordan	JOR	404	Kenya	KEN								59	CHEMICAL MATERIALS NES	1	No Quantity							33317			0
S3	2000	2000	2000	2	0	2	Export	400	Jordan	JOR	414	Kuwait	KWT								59	CHEMICAL MATERIALS NES	1	No Quantity							30934			0
S3	2000	2000	2000	2	0	2	Export	400	Jordan	JOR	422	Lebanon	LBN								59	CHEMICAL MATERIALS NES	1	No Quantity							1733518			0
S3	2000	2000	2000	2	0	2	Export	400	Jordan	JOR	434	Libya	LBY								59	CHEMICAL MATERIALS NES	1	No Quantity							186097			0
S3	2000	2000	2000	2	0	2	Export	400	Jordan	JOR	470	Malta	MLT								59	CHEMICAL MATERIALS NES	1	No Quantity							1653			0
S3	2000	2000	2000	2	0	2	Export	400	Jordan	JOR	490	Other Asia, nes									59	CHEMICAL MATERIALS NES	1	No Quantity							110769			0
S3	2000	2000	2000	2	0	2	Export	400	Jordan	JOR	504	Morocco	MAR								59	CHEMICAL MATERIALS NES	1	No Quantity							4654			0
S3	2000	2000	2000	2	0	2	Export	400	Jordan	JOR	512	Oman	OMN								59	CHEMICAL MATERIALS NES	1	No Quantity							207961			0
S3	2000	2000	2000	2	0	2	Export	400	Jordan	JOR	528	Netherlands	NLD								59	CHEMICAL MATERIALS NES	1	No Quantity							159105			0
S3	2000	2000	2000	2	0	2	Export	400	Jordan	JOR	568	Other Europe, nes									59	CHEMICAL MATERIALS NES	1	No Quantity							1247			0
S3	2000	2000	2000	2	0	2	Export	400	Jordan	JOR	586	Pakistan	PAK								59	CHEMICAL MATERIALS NES	1	No Quantity							9580			0
S3	2000	2000	2000	2	0	2	Export	400	Jordan	JOR	604	Peru	PER								59	CHEMICAL MATERIALS NES	1	No Quantity							307929			0
S3	2000	2000	2000	2	0	2	Export	400	Jordan	JOR	634	Qatar	QAT								59	CHEMICAL MATERIALS NES	1	No Quantity							97511			0
S3	2000	2000	2000	2	0	2	Export	400	Jordan	JOR	642	Romania	ROU								59	CHEMICAL MATERIALS NES	1	No Quantity							15500			0
S3	2000	2000	2000	2	0	2	Export	400	Jordan	JOR	643	Russian Federation	RUS								59	CHEMICAL MATERIALS NES	1	No Quantity							10340			0
S3	2000	2000	2000	2	0	2	Export	400	Jordan	JOR	682	Saudi Arabia	SAU								59	CHEMICAL MATERIALS NES	1	No Quantity							2718736			0
S3	2000	2000	2000	2	0	2	Export	400	Jordan	JOR	686	Senegal	SEN								59	CHEMICAL MATERIALS NES	1	No Quantity							550			0
S3	2000	2000	2000	2	0	2	Export	400	Jordan	JOR	706	Somalia	SOM								59	CHEMICAL MATERIALS NES	1	No Quantity							75910			0
S3	2000	2000	2000	2	0	2	Export	400	Jordan	JOR	710	South Africa	ZAF								59	CHEMICAL MATERIALS NES	1	No Quantity							11284			0
S3	2000	2000	2000	2	0	2	Export	400	Jordan	JOR	724	Spain	ESP								59	CHEMICAL MATERIALS NES	1	No Quantity							70349			0
S3	2000	2000	2000	2	0	2	Export	400	Jordan	JOR	736	Fmr Sudan	SDN								59	CHEMICAL MATERIALS NES	1	No Quantity							389231			0
S3	2000	2000	2000	2	0	2	Export	400	Jordan	JOR	760	Syria	SYR								59	CHEMICAL MATERIALS NES	1	No Quantity							430367			0
S3	2000	2000	2000	2	0	2	Export	400	Jordan	JOR	784	United Arab Emirates	ARE								59	CHEMICAL MATERIALS NES	1	No Quantity							199231			0
S3	2000	2000	2000	2	0	2	Export	400	Jordan	JOR	792	Turkey	TUR								59	CHEMICAL MATERIALS NES	1	No Quantity							92962			0
S3	2000	2000	2000	2	0	2	Export	400	Jordan	JOR	818	Egypt	EGY								59	CHEMICAL MATERIALS NES	1	No Quantity							695604			0
S3	2000	2000	2000	2	0	2	Export	400	Jordan	JOR	826	United Kingdom	GBR								59	CHEMICAL MATERIALS NES	1	No Quantity							28209			0
S3	2000	2000	2000	2	0	2	Export	400	Jordan	JOR	838	Free Zones									59	CHEMICAL MATERIALS NES	1	No Quantity							2956593			0
S3	2000	2000	2000	2	0	2	Export	400	Jordan	JOR	842	USA	USA								59	CHEMICAL MATERIALS NES	1	No Quantity							34257			0
S3	2000	2000	2000	2	0	2	Export	400	Jordan	JOR	887	Yemen	YEM								59	CHEMICAL MATERIALS NES	1	No Quantity							587863			0
S3	2000	2000	2000	2	0	2	Export	400	Jordan	JOR	899	Areas, nes									59	CHEMICAL MATERIALS NES	1	No Quantity							12010097			0
S3	2000	2000	2000	2	0	2	Export	398	Kazakhstan	KAZ	0	World	WLD								61	LEATHER, LEATHER GOODS	1	No Quantity							1800			0
S3	2000	2000	2000	2	0	2	Export	398	Kazakhstan	KAZ	643	Russian Federation	RUS								61	LEATHER, LEATHER GOODS	1	No Quantity							100			0
S3	2000	2000	2000	2	0	2	Export	398	Kazakhstan	KAZ	784	United Arab Emirates	ARE								61	LEATHER, LEATHER GOODS	1	No Quantity							1700			0
S3	2000	2000	2000	2	0	2	Export	400	Jordan	JOR	0	World	WLD								61	LEATHER, LEATHER GOODS	1	No Quantity							848802			0
S3	2000	2000	2000	2	0	2	Export	400	Jordan	JOR	682	Saudi Arabia	SAU								61	LEATHER, LEATHER GOODS	1	No Quantity							1382			0
S3	2000	2000	2000	2	0	2	Export	400	Jordan	JOR	699	India	IND								61	LEATHER, LEATHER GOODS	1	No Quantity							2532			0
S3	2000	2000	2000	2	0	2	Export	400	Jordan	JOR	784	United Arab Emirates	ARE								61	LEATHER, LEATHER GOODS	1	No Quantity							28209			0
S3	2000	2000	2000	2	0	2	Export	400	Jordan	JOR	838	Free Zones									61	LEATHER, LEATHER GOODS	1	No Quantity							774401			0
S3	2000	2000	2000	2	0	2	Export	400	Jordan	JOR	899	Areas, nes									61	LEATHER, LEATHER GOODS	1	No Quantity							42278			0
S3	2000	2000	2000	2	0	2	Export	398	Kazakhstan	KAZ	0	World	WLD								62	RUBBER MANUFACTURES, NES	1	No Quantity							1200			0
S3	2000	2000	2000	2	0	2	Export	398	Kazakhstan	KAZ	276	Germany	DEU								62	RUBBER MANUFACTURES, NES	1	No Quantity							1200			0
S3	2000	2000	2000	2	0	2	Export	400	Jordan	JOR	0	World	WLD								62	RUBBER MANUFACTURES, NES	1	No Quantity							1859979			0
S3	2000	2000	2000	2	0	2	Export	400	Jordan	JOR	40	Austria	AUT								62	RUBBER MANUFACTURES, NES	1	No Quantity							7898			0
S3	2000	2000	2000	2	0	2	Export	400	Jordan	JOR	196	Cyprus	CYP								62	RUBBER MANUFACTURES, NES	1	No Quantity							18105			0
S3	2000	2000	2000	2	0	2	Export	400	Jordan	JOR	275	State of Palestine	PSE								62	RUBBER MANUFACTURES, NES	1	No Quantity							5693			0
S3	2000	2000	2000	2	0	2	Export	400	Jordan	JOR	276	Germany	DEU								62	RUBBER MANUFACTURES, NES	1	No Quantity							3526			0
S3	2000	2000	2000	2	0	2	Export	400	Jordan	JOR	300	Greece	GRC								62	RUBBER MANUFACTURES, NES	1	No Quantity							1410			0
S3	2000	2000	2000	2	0	2	Export	400	Jordan	JOR	364	Iran	IRN								62	RUBBER MANUFACTURES, NES	1	No Quantity							5642			0
S3	2000	2000	2000	2	0	2	Export	400	Jordan	JOR	376	Israel	ISR								62	RUBBER MANUFACTURES, NES	1	No Quantity							100092			0
S3	2000	2000	2000	2	0	2	Export	400	Jordan	JOR	381	Italy	ITA								62	RUBBER MANUFACTURES, NES	1	No Quantity							10656			0
S3	2000	2000	2000	2	0	2	Export	400	Jordan	JOR	410	Rep. of Korea	KOR								62	RUBBER MANUFACTURES, NES	1	No Quantity							3949			0
S3	2000	2000	2000	2	0	2	Export	400	Jordan	JOR	422	Lebanon	LBN								62	RUBBER MANUFACTURES, NES	1	No Quantity							23343			0
S3	2000	2000	2000	2	0	2	Export	400	Jordan	JOR	490	Other Asia, nes									62	RUBBER MANUFACTURES, NES	1	No Quantity							70522			0
S3	2000	2000	2000	2	0	2	Export	400	Jordan	JOR	498	Rep. of Moldova	MDA								62	RUBBER MANUFACTURES, NES	1	No Quantity							1995			0
S3	2000	2000	2000	2	0	2	Export	400	Jordan	JOR	512	Oman	OMN								62	RUBBER MANUFACTURES, NES	1	No Quantity							38607			0
S3	2000	2000	2000	2	0	2	Export	400	Jordan	JOR	528	Netherlands	NLD								62	RUBBER MANUFACTURES, NES	1	No Quantity							76			0
S3	2000	2000	2000	2	0	2	Export	400	Jordan	JOR	634	Qatar	QAT								62	RUBBER MANUFACTURES, NES	1	No Quantity							24088			0
S3	2000	2000	2000	2	0	2	Export	400	Jordan	JOR	682	Saudi Arabia	SAU								62	RUBBER MANUFACTURES, NES	1	No Quantity							30605			0
S3	2000	2000	2000	2	0	2	Export	400	Jordan	JOR	736	Fmr Sudan	SDN								62	RUBBER MANUFACTURES, NES	1	No Quantity							25539			0
S3	2000	2000	2000	2	0	2	Export	400	Jordan	JOR	760	Syria	SYR								62	RUBBER MANUFACTURES, NES	1	No Quantity							5783			0
S3	2000	2000	2000	2	0	2	Export	400	Jordan	JOR	784	United Arab Emirates	ARE								62	RUBBER MANUFACTURES, NES	1	No Quantity							182128			0
S3	2000	2000	2000	2	0	2	Export	400	Jordan	JOR	792	Turkey	TUR								62	RUBBER MANUFACTURES, NES	1	No Quantity							16382			0
S3	2000	2000	2000	2	0	2	Export	400	Jordan	JOR	818	Egypt	EGY								62	RUBBER MANUFACTURES, NES	1	No Quantity							5153			0
S3	2000	2000	2000	2	0	2	Export	400	Jordan	JOR	826	United Kingdom	GBR								62	RUBBER MANUFACTURES, NES	1	No Quantity							85801			0
S3	2000	2000	2000	2	0	2	Export	400	Jordan	JOR	838	Free Zones									62	RUBBER MANUFACTURES, NES	1	No Quantity							956799			0
S3	2000	2000	2000	2	0	2	Export	400	Jordan	JOR	887	Yemen	YEM								62	RUBBER MANUFACTURES, NES	1	No Quantity							8463			0
S3	2000	2000	2000	2	0	2	Export	400	Jordan	JOR	899	Areas, nes									62	RUBBER MANUFACTURES, NES	1	No Quantity							227724			0
S3	2000	2000	2000	2	0	2	Export	398	Kazakhstan	KAZ	0	World	WLD								63	CORK, WOOD MANUFACTURES	1	No Quantity							5600			0
S3	2000	2000	2000	2	0	2	Export	398	Kazakhstan	KAZ	276	Germany	DEU								63	CORK, WOOD MANUFACTURES	1	No Quantity							1000			0
S3	2000	2000	2000	2	0	2	Export	398	Kazakhstan	KAZ	643	Russian Federation	RUS								63	CORK, WOOD MANUFACTURES	1	No Quantity							4600			0
S3	2000	2000	2000	2	0	2	Export	400	Jordan	JOR	0	World	WLD								63	CORK, WOOD MANUFACTURES	1	No Quantity							1712675			0
S3	2000	2000	2000	2	0	2	Export	400	Jordan	JOR	12	Algeria	DZA								63	CORK, WOOD MANUFACTURES	1	No Quantity							2821			0
S3	2000	2000	2000	2	0	2	Export	400	Jordan	JOR	208	Denmark	DNK								63	CORK, WOOD MANUFACTURES	1	No Quantity							7052			0
S3	2000	2000	2000	2	0	2	Export	400	Jordan	JOR	275	State of Palestine	PSE								63	CORK, WOOD MANUFACTURES	1	No Quantity							25370			0
S3	2000	2000	2000	2	0	2	Export	400	Jordan	JOR	376	Israel	ISR								63	CORK, WOOD MANUFACTURES	1	No Quantity							17486			0
S3	2000	2000	2000	2	0	2	Export	400	Jordan	JOR	414	Kuwait	KWT								63	CORK, WOOD MANUFACTURES	1	No Quantity							8268			0
S3	2000	2000	2000	2	0	2	Export	400	Jordan	JOR	422	Lebanon	LBN								63	CORK, WOOD MANUFACTURES	1	No Quantity							26830			0
S3	2000	2000	2000	2	0	2	Export	400	Jordan	JOR	434	Libya	LBY								63	CORK, WOOD MANUFACTURES	1	No Quantity							6501			0
S3	2000	2000	2000	2	0	2	Export	400	Jordan	JOR	512	Oman	OMN								63	CORK, WOOD MANUFACTURES	1	No Quantity							726			0
S3	2000	2000	2000	2	0	2	Export	400	Jordan	JOR	634	Qatar	QAT								63	CORK, WOOD MANUFACTURES	1	No Quantity							4107			0
S3	2000	2000	2000	2	0	2	Export	400	Jordan	JOR	682	Saudi Arabia	SAU								63	CORK, WOOD MANUFACTURES	1	No Quantity							418284			0
S3	2000	2000	2000	2	0	2	Export	400	Jordan	JOR	752	Sweden	SWE								63	CORK, WOOD MANUFACTURES	1	No Quantity							4231			0
S3	2000	2000	2000	2	0	2	Export	400	Jordan	JOR	784	United Arab Emirates	ARE								63	CORK, WOOD MANUFACTURES	1	No Quantity							32267			0
S3	2000	2000	2000	2	0	2	Export	400	Jordan	JOR	792	Turkey	TUR								63	CORK, WOOD MANUFACTURES	1	No Quantity							16925			0
S3	2000	2000	2000	2	0	2	Export	400	Jordan	JOR	818	Egypt	EGY								63	CORK, WOOD MANUFACTURES	1	No Quantity							4557			0
S3	2000	2000	2000	2	0	2	Export	400	Jordan	JOR	826	United Kingdom	GBR								63	CORK, WOOD MANUFACTURES	1	No Quantity							9411			0
S3	2000	2000	2000	2	0	2	Export	400	Jordan	JOR	838	Free Zones									63	CORK, WOOD MANUFACTURES	1	No Quantity							1072710			0
S3	2000	2000	2000	2	0	2	Export	400	Jordan	JOR	842	USA	USA								63	CORK, WOOD MANUFACTURES	1	No Quantity							49235			0
S3	2000	2000	2000	2	0	2	Export	400	Jordan	JOR	899	Areas, nes									63	CORK, WOOD MANUFACTURES	1	No Quantity							5893			0
S3	2000	2000	2000	2	0	2	Export	398	Kazakhstan	KAZ	0	World	WLD								64	PAPER,PAPERBOARD,ETC.	1	No Quantity							91700			0
S3	2000	2000	2000	2	0	2	Export	398	Kazakhstan	KAZ	417	Kyrgyzstan	KGZ								64	PAPER,PAPERBOARD,ETC.	1	No Quantity							12200			0
S3	2000	2000	2000	2	0	2	Export	398	Kazakhstan	KAZ	643	Russian Federation	RUS								64	PAPER,PAPERBOARD,ETC.	1	No Quantity							200			0
S3	2000	2000	2000	2	0	2	Export	398	Kazakhstan	KAZ	762	Tajikistan	TJK								64	PAPER,PAPERBOARD,ETC.	1	No Quantity							69300			0
S3	2000	2000	2000	2	0	2	Export	398	Kazakhstan	KAZ	860	Uzbekistan	UZB								64	PAPER,PAPERBOARD,ETC.	1	No Quantity							10000			0
S3	2000	2000	2000	2	0	2	Export	400	Jordan	JOR	0	World	WLD								64	PAPER,PAPERBOARD,ETC.	1	No Quantity							60241536			0
S3	2000	2000	2000	2	0	2	Export	400	Jordan	JOR	12	Algeria	DZA								64	PAPER,PAPERBOARD,ETC.	1	No Quantity							113540			0
S3	2000	2000	2000	2	0	2	Export	400	Jordan	JOR	48	Bahrain	BHR								64	PAPER,PAPERBOARD,ETC.	1	No Quantity							121387			0
S3	2000	2000	2000	2	0	2	Export	400	Jordan	JOR	196	Cyprus	CYP								64	PAPER,PAPERBOARD,ETC.	1	No Quantity							8260			0
S3	2000	2000	2000	2	0	2	Export	400	Jordan	JOR	231	Ethiopia	ETH								64	PAPER,PAPERBOARD,ETC.	1	No Quantity							4504			0
S3	2000	2000	2000	2	0	2	Export	400	Jordan	JOR	232	Eritrea	ERI								64	PAPER,PAPERBOARD,ETC.	1	No Quantity							184053			0
S3	2000	2000	2000	2	0	2	Export	400	Jordan	JOR	251	France	FRA								64	PAPER,PAPERBOARD,ETC.	1	No Quantity							410			0
S3	2000	2000	2000	2	0	2	Export	400	Jordan	JOR	275	State of Palestine	PSE								64	PAPER,PAPERBOARD,ETC.	1	No Quantity							1199127			0
S3	2000	2000	2000	2	0	2	Export	400	Jordan	JOR	276	Germany	DEU								64	PAPER,PAPERBOARD,ETC.	1	No Quantity							3758			0
S3	2000	2000	2000	2	0	2	Export	400	Jordan	JOR	300	Greece	GRC								64	PAPER,PAPERBOARD,ETC.	1	No Quantity							205924			0
S3	2000	2000	2000	2	0	2	Export	400	Jordan	JOR	348	Hungary	HUN								64	PAPER,PAPERBOARD,ETC.	1	No Quantity							14104			0
S3	2000	2000	2000	2	0	2	Export	400	Jordan	JOR	364	Iran	IRN								64	PAPER,PAPERBOARD,ETC.	1	No Quantity							879810			0
S3	2000	2000	2000	2	0	2	Export	400	Jordan	JOR	376	Israel	ISR								64	PAPER,PAPERBOARD,ETC.	1	No Quantity							678810			0
S3	2000	2000	2000	2	0	2	Export	400	Jordan	JOR	381	Italy	ITA								64	PAPER,PAPERBOARD,ETC.	1	No Quantity							346968			0
S3	2000	2000	2000	2	0	2	Export	400	Jordan	JOR	414	Kuwait	KWT								64	PAPER,PAPERBOARD,ETC.	1	No Quantity							397596			0
S3	2000	2000	2000	2	0	2	Export	400	Jordan	JOR	422	Lebanon	LBN								64	PAPER,PAPERBOARD,ETC.	1	No Quantity							4223289			0
S3	2000	2000	2000	2	0	2	Export	400	Jordan	JOR	434	Libya	LBY								64	PAPER,PAPERBOARD,ETC.	1	No Quantity							89319			0
S3	2000	2000	2000	2	0	2	Export	400	Jordan	JOR	490	Other Asia, nes									64	PAPER,PAPERBOARD,ETC.	1	No Quantity							720			0
S3	2000	2000	2000	2	0	2	Export	400	Jordan	JOR	512	Oman	OMN								64	PAPER,PAPERBOARD,ETC.	1	No Quantity							512677			0
S3	2000	2000	2000	2	0	2	Export	400	Jordan	JOR	586	Pakistan	PAK								64	PAPER,PAPERBOARD,ETC.	1	No Quantity							39069			0
S3	2000	2000	2000	2	0	2	Export	400	Jordan	JOR	616	Poland	POL								64	PAPER,PAPERBOARD,ETC.	1	No Quantity							877			0
S3	2000	2000	2000	2	0	2	Export	400	Jordan	JOR	620	Portugal	PRT								64	PAPER,PAPERBOARD,ETC.	1	No Quantity							63470			0
S3	2000	2000	2000	2	0	2	Export	400	Jordan	JOR	634	Qatar	QAT								64	PAPER,PAPERBOARD,ETC.	1	No Quantity							498287			0
S3	2000	2000	2000	2	0	2	Export	400	Jordan	JOR	682	Saudi Arabia	SAU								64	PAPER,PAPERBOARD,ETC.	1	No Quantity							13143415			0
S3	2000	2000	2000	2	0	2	Export	400	Jordan	JOR	686	Senegal	SEN								64	PAPER,PAPERBOARD,ETC.	1	No Quantity							128350			0
S3	2000	2000	2000	2	0	2	Export	400	Jordan	JOR	699	India	IND								64	PAPER,PAPERBOARD,ETC.	1	No Quantity							12694			0
S3	2000	2000	2000	2	0	2	Export	400	Jordan	JOR	703	Slovakia	SVK								64	PAPER,PAPERBOARD,ETC.	1	No Quantity							84626			0
S3	2000	2000	2000	2	0	2	Export	400	Jordan	JOR	724	Spain	ESP								64	PAPER,PAPERBOARD,ETC.	1	No Quantity							135592			0
S3	2000	2000	2000	2	0	2	Export	400	Jordan	JOR	736	Fmr Sudan	SDN								64	PAPER,PAPERBOARD,ETC.	1	No Quantity							1056379			0
S3	2000	2000	2000	2	0	2	Export	400	Jordan	JOR	760	Syria	SYR								64	PAPER,PAPERBOARD,ETC.	1	No Quantity							2656739			0
S3	2000	2000	2000	2	0	2	Export	400	Jordan	JOR	768	Togo	TGO								64	PAPER,PAPERBOARD,ETC.	1	No Quantity							70522			0
S3	2000	2000	2000	2	0	2	Export	400	Jordan	JOR	784	United Arab Emirates	ARE								64	PAPER,PAPERBOARD,ETC.	1	No Quantity							4652272			0
S3	2000	2000	2000	2	0	2	Export	400	Jordan	JOR	788	Tunisia	TUN								64	PAPER,PAPERBOARD,ETC.	1	No Quantity							300			0
S3	2000	2000	2000	2	0	2	Export	400	Jordan	JOR	792	Turkey	TUR								64	PAPER,PAPERBOARD,ETC.	1	No Quantity							300061			0
S3	2000	2000	2000	2	0	2	Export	400	Jordan	JOR	818	Egypt	EGY								64	PAPER,PAPERBOARD,ETC.	1	No Quantity							392597			0
S3	2000	2000	2000	2	0	2	Export	400	Jordan	JOR	826	United Kingdom	GBR								64	PAPER,PAPERBOARD,ETC.	1	No Quantity							4762161			0
S3	2000	2000	2000	2	0	2	Export	400	Jordan	JOR	838	Free Zones									64	PAPER,PAPERBOARD,ETC.	1	No Quantity							4076977			0
S3	2000	2000	2000	2	0	2	Export	400	Jordan	JOR	887	Yemen	YEM								64	PAPER,PAPERBOARD,ETC.	1	No Quantity							1161834			0
S3	2000	2000	2000	2	0	2	Export	400	Jordan	JOR	894	Zambia	ZMB								64	PAPER,PAPERBOARD,ETC.	1	No Quantity							15515			0
S3	2000	2000	2000	2	0	2	Export	400	Jordan	JOR	899	Areas, nes									64	PAPER,PAPERBOARD,ETC.	1	No Quantity							18005542			0
S3	2000	2000	2000	2	0	2	Export	398	Kazakhstan	KAZ	0	World	WLD								65	TEXTILE YARN,FABRIC,ETC.	1	No Quantity							372200			0
S3	2000	2000	2000	2	0	2	Export	398	Kazakhstan	KAZ	276	Germany	DEU								65	TEXTILE YARN,FABRIC,ETC.	1	No Quantity							600			0
S3	2000	2000	2000	2	0	2	Export	398	Kazakhstan	KAZ	417	Kyrgyzstan	KGZ								65	TEXTILE YARN,FABRIC,ETC.	1	No Quantity							44900			0
S3	2000	2000	2000	2	0	2	Export	398	Kazakhstan	KAZ	643	Russian Federation	RUS								65	TEXTILE YARN,FABRIC,ETC.	1	No Quantity							100			0
S3	2000	2000	2000	2	0	2	Export	398	Kazakhstan	KAZ	762	Tajikistan	TJK								65	TEXTILE YARN,FABRIC,ETC.	1	No Quantity							3000			0
S3	2000	2000	2000	2	0	2	Export	398	Kazakhstan	KAZ	784	United Arab Emirates	ARE								65	TEXTILE YARN,FABRIC,ETC.	1	No Quantity							1000			0
S3	2000	2000	2000	2	0	2	Export	398	Kazakhstan	KAZ	792	Turkey	TUR								65	TEXTILE YARN,FABRIC,ETC.	1	No Quantity							100			0
S3	2000	2000	2000	2	0	2	Export	398	Kazakhstan	KAZ	795	Turkmenistan	TKM								65	TEXTILE YARN,FABRIC,ETC.	1	No Quantity							321100			0
S3	2000	2000	2000	2	0	2	Export	398	Kazakhstan	KAZ	842	USA	USA								65	TEXTILE YARN,FABRIC,ETC.	1	No Quantity							1100			0
S3	2000	2000	2000	2	0	2	Export	398	Kazakhstan	KAZ	860	Uzbekistan	UZB								65	TEXTILE YARN,FABRIC,ETC.	1	No Quantity							300			0
S3	2000	2000	2000	2	0	2	Export	400	Jordan	JOR	0	World	WLD								65	TEXTILE YARN,FABRIC,ETC.	1	No Quantity							42697363			0
S3	2000	2000	2000	2	0	2	Export	400	Jordan	JOR	12	Algeria	DZA								65	TEXTILE YARN,FABRIC,ETC.	1	No Quantity							203398			0
S3	2000	2000	2000	2	0	2	Export	400	Jordan	JOR	36	Australia	AUS								65	TEXTILE YARN,FABRIC,ETC.	1	No Quantity							54389			0
S3	2000	2000	2000	2	0	2	Export	400	Jordan	JOR	40	Austria	AUT								65	TEXTILE YARN,FABRIC,ETC.	1	No Quantity							4517			0
S3	2000	2000	2000	2	0	2	Export	400	Jordan	JOR	48	Bahrain	BHR								65	TEXTILE YARN,FABRIC,ETC.	1	No Quantity							200593			0
S3	2000	2000	2000	2	0	2	Export	400	Jordan	JOR	56	Belgium	BEL								65	TEXTILE YARN,FABRIC,ETC.	1	No Quantity							17372			0
S3	2000	2000	2000	2	0	2	Export	400	Jordan	JOR	124	Canada	CAN								65	TEXTILE YARN,FABRIC,ETC.	1	No Quantity							31221			0
S3	2000	2000	2000	2	0	2	Export	400	Jordan	JOR	144	Sri Lanka	LKA								65	TEXTILE YARN,FABRIC,ETC.	1	No Quantity							455272			0
S3	2000	2000	2000	2	0	2	Export	400	Jordan	JOR	156	China	CHN								65	TEXTILE YARN,FABRIC,ETC.	1	No Quantity							53597			0
S3	2000	2000	2000	2	0	2	Export	400	Jordan	JOR	196	Cyprus	CYP								65	TEXTILE YARN,FABRIC,ETC.	1	No Quantity							79501			0
S3	2000	2000	2000	2	0	2	Export	400	Jordan	JOR	222	El Salvador	SLV								65	TEXTILE YARN,FABRIC,ETC.	1	No Quantity							38082			0
S3	2000	2000	2000	2	0	2	Export	400	Jordan	JOR	232	Eritrea	ERI								65	TEXTILE YARN,FABRIC,ETC.	1	No Quantity							11284			0
S3	2000	2000	2000	2	0	2	Export	400	Jordan	JOR	262	Djibouti	DJI								65	TEXTILE YARN,FABRIC,ETC.	1	No Quantity							60931			0
S3	2000	2000	2000	2	0	2	Export	400	Jordan	JOR	275	State of Palestine	PSE								65	TEXTILE YARN,FABRIC,ETC.	1	No Quantity							319105			0
S3	2000	2000	2000	2	0	2	Export	400	Jordan	JOR	276	Germany	DEU								65	TEXTILE YARN,FABRIC,ETC.	1	No Quantity							232957			0
S3	2000	2000	2000	2	0	2	Export	400	Jordan	JOR	300	Greece	GRC								65	TEXTILE YARN,FABRIC,ETC.	1	No Quantity							72311			0
S3	2000	2000	2000	2	0	2	Export	400	Jordan	JOR	344	China, Hong Kong SAR	HKG								65	TEXTILE YARN,FABRIC,ETC.	1	No Quantity							28406			0
S3	2000	2000	2000	2	0	2	Export	400	Jordan	JOR	360	Indonesia	IDN								65	TEXTILE YARN,FABRIC,ETC.	1	No Quantity							35261			0
S3	2000	2000	2000	2	0	2	Export	400	Jordan	JOR	364	Iran	IRN								65	TEXTILE YARN,FABRIC,ETC.	1	No Quantity							148096			0
S3	2000	2000	2000	2	0	2	Export	400	Jordan	JOR	376	Israel	ISR								65	TEXTILE YARN,FABRIC,ETC.	1	No Quantity							5888465			0
S3	2000	2000	2000	2	0	2	Export	400	Jordan	JOR	381	Italy	ITA								65	TEXTILE YARN,FABRIC,ETC.	1	No Quantity							1155175			0
S3	2000	2000	2000	2	0	2	Export	400	Jordan	JOR	392	Japan	JPN								65	TEXTILE YARN,FABRIC,ETC.	1	No Quantity							13776			0
S3	2000	2000	2000	2	0	2	Export	400	Jordan	JOR	404	Kenya	KEN								65	TEXTILE YARN,FABRIC,ETC.	1	No Quantity							368963			0
S3	2000	2000	2000	2	0	2	Export	400	Jordan	JOR	410	Rep. of Korea	KOR								65	TEXTILE YARN,FABRIC,ETC.	1	No Quantity							11284			0
S3	2000	2000	2000	2	0	2	Export	400	Jordan	JOR	414	Kuwait	KWT								65	TEXTILE YARN,FABRIC,ETC.	1	No Quantity							150170			0
S3	2000	2000	2000	2	0	2	Export	400	Jordan	JOR	422	Lebanon	LBN								65	TEXTILE YARN,FABRIC,ETC.	1	No Quantity							704728			0
S3	2000	2000	2000	2	0	2	Export	400	Jordan	JOR	434	Libya	LBY								65	TEXTILE YARN,FABRIC,ETC.	1	No Quantity							3161357			0
S3	2000	2000	2000	2	0	2	Export	400	Jordan	JOR	490	Other Asia, nes									65	TEXTILE YARN,FABRIC,ETC.	1	No Quantity							13038			0
S3	2000	2000	2000	2	0	2	Export	400	Jordan	JOR	504	Morocco	MAR								65	TEXTILE YARN,FABRIC,ETC.	1	No Quantity							644595			0
S3	2000	2000	2000	2	0	2	Export	400	Jordan	JOR	512	Oman	OMN								65	TEXTILE YARN,FABRIC,ETC.	1	No Quantity							513146			0
S3	2000	2000	2000	2	0	2	Export	400	Jordan	JOR	586	Pakistan	PAK								65	TEXTILE YARN,FABRIC,ETC.	1	No Quantity							30862			0
S3	2000	2000	2000	2	0	2	Export	400	Jordan	JOR	608	Philippines	PHL								65	TEXTILE YARN,FABRIC,ETC.	1	No Quantity							25431			0
S3	2000	2000	2000	2	0	2	Export	400	Jordan	JOR	620	Portugal	PRT								65	TEXTILE YARN,FABRIC,ETC.	1	No Quantity							3220			0
S3	2000	2000	2000	2	0	2	Export	400	Jordan	JOR	634	Qatar	QAT								65	TEXTILE YARN,FABRIC,ETC.	1	No Quantity							530276			0
S3	2000	2000	2000	2	0	2	Export	400	Jordan	JOR	643	Russian Federation	RUS								65	TEXTILE YARN,FABRIC,ETC.	1	No Quantity							4231			0
S3	2000	2000	2000	2	0	2	Export	400	Jordan	JOR	682	Saudi Arabia	SAU								65	TEXTILE YARN,FABRIC,ETC.	1	No Quantity							2029634			0
S3	2000	2000	2000	2	0	2	Export	400	Jordan	JOR	699	India	IND								65	TEXTILE YARN,FABRIC,ETC.	1	No Quantity							7334			0
S3	2000	2000	2000	2	0	2	Export	400	Jordan	JOR	724	Spain	ESP								65	TEXTILE YARN,FABRIC,ETC.	1	No Quantity							56418			0
S3	2000	2000	2000	2	0	2	Export	400	Jordan	JOR	736	Fmr Sudan	SDN								65	TEXTILE YARN,FABRIC,ETC.	1	No Quantity							313184			0
S3	2000	2000	2000	2	0	2	Export	400	Jordan	JOR	760	Syria	SYR								65	TEXTILE YARN,FABRIC,ETC.	1	No Quantity							1449664			0
S3	2000	2000	2000	2	0	2	Export	400	Jordan	JOR	784	United Arab Emirates	ARE								65	TEXTILE YARN,FABRIC,ETC.	1	No Quantity							2484631			0
S3	2000	2000	2000	2	0	2	Export	400	Jordan	JOR	788	Tunisia	TUN								65	TEXTILE YARN,FABRIC,ETC.	1	No Quantity							40123			0
S3	2000	2000	2000	2	0	2	Export	400	Jordan	JOR	792	Turkey	TUR								65	TEXTILE YARN,FABRIC,ETC.	1	No Quantity							103733			0
S3	2000	2000	2000	2	0	2	Export	400	Jordan	JOR	818	Egypt	EGY								65	TEXTILE YARN,FABRIC,ETC.	1	No Quantity							907638			0
S3	2000	2000	2000	2	0	2	Export	400	Jordan	JOR	826	United Kingdom	GBR								65	TEXTILE YARN,FABRIC,ETC.	1	No Quantity							540664			0
S3	2000	2000	2000	2	0	2	Export	400	Jordan	JOR	834	United Rep. of Tanzania	TZA								65	TEXTILE YARN,FABRIC,ETC.	1	No Quantity							56172			0
S3	2000	2000	2000	2	0	2	Export	400	Jordan	JOR	838	Free Zones									65	TEXTILE YARN,FABRIC,ETC.	1	No Quantity							7266206			0
S3	2000	2000	2000	2	0	2	Export	400	Jordan	JOR	842	USA	USA								65	TEXTILE YARN,FABRIC,ETC.	1	No Quantity							616416			0
S3	2000	2000	2000	2	0	2	Export	400	Jordan	JOR	887	Yemen	YEM								65	TEXTILE YARN,FABRIC,ETC.	1	No Quantity							868418			0
S3	2000	2000	2000	2	0	2	Export	400	Jordan	JOR	891	Serbia and Montenegro	SCG								65	TEXTILE YARN,FABRIC,ETC.	1	No Quantity							10188			0
S3	2000	2000	2000	2	0	2	Export	400	Jordan	JOR	894	Zambia	ZMB								65	TEXTILE YARN,FABRIC,ETC.	1	No Quantity							18264			0
S3	2000	2000	2000	2	0	2	Export	400	Jordan	JOR	899	Areas, nes									65	TEXTILE YARN,FABRIC,ETC.	1	No Quantity							10663664			0
S3	2000	2000	2000	2	0	2	Export	398	Kazakhstan	KAZ	0	World	WLD								66	NON-METAL.MINERAL MANFCT	1	No Quantity							264300			0
S3	2000	2000	2000	2	0	2	Export	398	Kazakhstan	KAZ	31	Azerbaijan	AZE								66	NON-METAL.MINERAL MANFCT	1	No Quantity							1700			0
S3	2000	2000	2000	2	0	2	Export	398	Kazakhstan	KAZ	276	Germany	DEU								66	NON-METAL.MINERAL MANFCT	1	No Quantity							100			0
S3	2000	2000	2000	2	0	2	Export	398	Kazakhstan	KAZ	417	Kyrgyzstan	KGZ								66	NON-METAL.MINERAL MANFCT	1	No Quantity							2900			0
S3	2000	2000	2000	2	0	2	Export	398	Kazakhstan	KAZ	579	Norway	NOR								66	NON-METAL.MINERAL MANFCT	1	No Quantity							150300			0
S3	2000	2000	2000	2	0	2	Export	398	Kazakhstan	KAZ	643	Russian Federation	RUS								66	NON-METAL.MINERAL MANFCT	1	No Quantity							99600			0
S3	2000	2000	2000	2	0	2	Export	398	Kazakhstan	KAZ	860	Uzbekistan	UZB								66	NON-METAL.MINERAL MANFCT	1	No Quantity							9700			0
S3	2000	2000	2000	2	0	2	Export	400	Jordan	JOR	0	World	WLD								66	NON-METAL.MINERAL MANFCT	1	No Quantity							40730501			0
S3	2000	2000	2000	2	0	2	Export	400	Jordan	JOR	24	Angola	AGO								66	NON-METAL.MINERAL MANFCT	1	No Quantity							12467			0
S3	2000	2000	2000	2	0	2	Export	400	Jordan	JOR	36	Australia	AUS								66	NON-METAL.MINERAL MANFCT	1	No Quantity							5727			0
S3	2000	2000	2000	2	0	2	Export	400	Jordan	JOR	48	Bahrain	BHR								66	NON-METAL.MINERAL MANFCT	1	No Quantity							175866			0
S3	2000	2000	2000	2	0	2	Export	400	Jordan	JOR	203	Czechia	CZE								66	NON-METAL.MINERAL MANFCT	1	No Quantity							2821			0
S3	2000	2000	2000	2	0	2	Export	400	Jordan	JOR	208	Denmark	DNK								66	NON-METAL.MINERAL MANFCT	1	No Quantity							5642			0
S3	2000	2000	2000	2	0	2	Export	400	Jordan	JOR	231	Ethiopia	ETH								66	NON-METAL.MINERAL MANFCT	1	No Quantity							3120			0
S3	2000	2000	2000	2	0	2	Export	400	Jordan	JOR	232	Eritrea	ERI								66	NON-METAL.MINERAL MANFCT	1	No Quantity							825105			0
S3	2000	2000	2000	2	0	2	Export	400	Jordan	JOR	251	France	FRA								66	NON-METAL.MINERAL MANFCT	1	No Quantity							11			0
S3	2000	2000	2000	2	0	2	Export	400	Jordan	JOR	275	State of Palestine	PSE								66	NON-METAL.MINERAL MANFCT	1	No Quantity							6516560			0
S3	2000	2000	2000	2	0	2	Export	400	Jordan	JOR	276	Germany	DEU								66	NON-METAL.MINERAL MANFCT	1	No Quantity							78433			0
S3	2000	2000	2000	2	0	2	Export	400	Jordan	JOR	344	China, Hong Kong SAR	HKG								66	NON-METAL.MINERAL MANFCT	1	No Quantity							7052			0
S3	2000	2000	2000	2	0	2	Export	400	Jordan	JOR	376	Israel	ISR								66	NON-METAL.MINERAL MANFCT	1	No Quantity							2851893			0
S3	2000	2000	2000	2	0	2	Export	400	Jordan	JOR	381	Italy	ITA								66	NON-METAL.MINERAL MANFCT	1	No Quantity							16143			0
S3	2000	2000	2000	2	0	2	Export	400	Jordan	JOR	414	Kuwait	KWT								66	NON-METAL.MINERAL MANFCT	1	No Quantity							1009673			0
S3	2000	2000	2000	2	0	2	Export	400	Jordan	JOR	422	Lebanon	LBN								66	NON-METAL.MINERAL MANFCT	1	No Quantity							520335			0
S3	2000	2000	2000	2	0	2	Export	400	Jordan	JOR	434	Libya	LBY								66	NON-METAL.MINERAL MANFCT	1	No Quantity							27235			0
S3	2000	2000	2000	2	0	2	Export	400	Jordan	JOR	512	Oman	OMN								66	NON-METAL.MINERAL MANFCT	1	No Quantity							7419			0
S3	2000	2000	2000	2	0	2	Export	400	Jordan	JOR	528	Netherlands	NLD								66	NON-METAL.MINERAL MANFCT	1	No Quantity							11284			0
S3	2000	2000	2000	2	0	2	Export	400	Jordan	JOR	634	Qatar	QAT								66	NON-METAL.MINERAL MANFCT	1	No Quantity							89172			0
S3	2000	2000	2000	2	0	2	Export	400	Jordan	JOR	682	Saudi Arabia	SAU								66	NON-METAL.MINERAL MANFCT	1	No Quantity							3926943			0
S3	2000	2000	2000	2	0	2	Export	400	Jordan	JOR	724	Spain	ESP								66	NON-METAL.MINERAL MANFCT	1	No Quantity							2821			0
S3	2000	2000	2000	2	0	2	Export	400	Jordan	JOR	736	Fmr Sudan	SDN								66	NON-METAL.MINERAL MANFCT	1	No Quantity							5179732			0
S3	2000	2000	2000	2	0	2	Export	400	Jordan	JOR	760	Syria	SYR								66	NON-METAL.MINERAL MANFCT	1	No Quantity							4706604			0
S3	2000	2000	2000	2	0	2	Export	400	Jordan	JOR	784	United Arab Emirates	ARE								66	NON-METAL.MINERAL MANFCT	1	No Quantity							994024			0
S3	2000	2000	2000	2	0	2	Export	400	Jordan	JOR	804	Ukraine	UKR								66	NON-METAL.MINERAL MANFCT	1	No Quantity							311			0
S3	2000	2000	2000	2	0	2	Export	400	Jordan	JOR	818	Egypt	EGY								66	NON-METAL.MINERAL MANFCT	1	No Quantity							5785641			0
S3	2000	2000	2000	2	0	2	Export	400	Jordan	JOR	826	United Kingdom	GBR								66	NON-METAL.MINERAL MANFCT	1	No Quantity							22557			0
S3	2000	2000	2000	2	0	2	Export	400	Jordan	JOR	838	Free Zones									66	NON-METAL.MINERAL MANFCT	1	No Quantity							4666247			0
S3	2000	2000	2000	2	0	2	Export	400	Jordan	JOR	842	USA	USA								66	NON-METAL.MINERAL MANFCT	1	No Quantity							26131			0
S3	2000	2000	2000	2	0	2	Export	400	Jordan	JOR	887	Yemen	YEM								66	NON-METAL.MINERAL MANFCT	1	No Quantity							115902			0
S3	2000	2000	2000	2	0	2	Export	400	Jordan	JOR	899	Areas, nes									66	NON-METAL.MINERAL MANFCT	1	No Quantity							3137631			0
S3	2000	2000	2000	2	0	2	Export	398	Kazakhstan	KAZ	0	World	WLD								67	IRON AND STEEL	1	No Quantity							19000			0
S3	2000	2000	2000	2	0	2	Export	398	Kazakhstan	KAZ	276	Germany	DEU								67	IRON AND STEEL	1	No Quantity							1400			0
S3	2000	2000	2000	2	0	2	Export	398	Kazakhstan	KAZ	364	Iran	IRN								67	IRON AND STEEL	1	No Quantity							400			0
S3	2000	2000	2000	2	0	2	Export	398	Kazakhstan	KAZ	417	Kyrgyzstan	KGZ								67	IRON AND STEEL	1	No Quantity							3800			0
S3	2000	2000	2000	2	0	2	Export	398	Kazakhstan	KAZ	586	Pakistan	PAK								67	IRON AND STEEL	1	No Quantity							600			0
S3	2000	2000	2000	2	0	2	Export	398	Kazakhstan	KAZ	643	Russian Federation	RUS								67	IRON AND STEEL	1	No Quantity							12800			0
S3	2000	2000	2000	2	0	2	Export	400	Jordan	JOR	0	World	WLD								67	IRON AND STEEL	1	No Quantity							15343472			0
S3	2000	2000	2000	2	0	2	Export	400	Jordan	JOR	196	Cyprus	CYP								67	IRON AND STEEL	1	No Quantity							70522			0
S3	2000	2000	2000	2	0	2	Export	400	Jordan	JOR	232	Eritrea	ERI								67	IRON AND STEEL	1	No Quantity							14104			0
S3	2000	2000	2000	2	0	2	Export	400	Jordan	JOR	251	France	FRA								67	IRON AND STEEL	1	No Quantity							21157			0
S3	2000	2000	2000	2	0	2	Export	400	Jordan	JOR	275	State of Palestine	PSE								67	IRON AND STEEL	1	No Quantity							314191			0
S3	2000	2000	2000	2	0	2	Export	400	Jordan	JOR	276	Germany	DEU								67	IRON AND STEEL	1	No Quantity							4251			0
S3	2000	2000	2000	2	0	2	Export	400	Jordan	JOR	376	Israel	ISR								67	IRON AND STEEL	1	No Quantity							100406			0
S3	2000	2000	2000	2	0	2	Export	400	Jordan	JOR	422	Lebanon	LBN								67	IRON AND STEEL	1	No Quantity							99480			0
S3	2000	2000	2000	2	0	2	Export	400	Jordan	JOR	434	Libya	LBY								67	IRON AND STEEL	1	No Quantity							120942			0
S3	2000	2000	2000	2	0	2	Export	400	Jordan	JOR	528	Netherlands	NLD								67	IRON AND STEEL	1	No Quantity							14104			0
S3	2000	2000	2000	2	0	2	Export	400	Jordan	JOR	634	Qatar	QAT								67	IRON AND STEEL	1	No Quantity							6471			0
S3	2000	2000	2000	2	0	2	Export	400	Jordan	JOR	682	Saudi Arabia	SAU								67	IRON AND STEEL	1	No Quantity							123947			0
S3	2000	2000	2000	2	0	2	Export	400	Jordan	JOR	736	Fmr Sudan	SDN								67	IRON AND STEEL	1	No Quantity							376587			0
S3	2000	2000	2000	2	0	2	Export	400	Jordan	JOR	760	Syria	SYR								67	IRON AND STEEL	1	No Quantity							1281846			0
S3	2000	2000	2000	2	0	2	Export	400	Jordan	JOR	784	United Arab Emirates	ARE								67	IRON AND STEEL	1	No Quantity							225926			0
S3	2000	2000	2000	2	0	2	Export	400	Jordan	JOR	818	Egypt	EGY								67	IRON AND STEEL	1	No Quantity							39001			0
S3	2000	2000	2000	2	0	2	Export	400	Jordan	JOR	826	United Kingdom	GBR								67	IRON AND STEEL	1	No Quantity							2589			0
S3	2000	2000	2000	2	0	2	Export	400	Jordan	JOR	838	Free Zones									67	IRON AND STEEL	1	No Quantity							5686634			0
S3	2000	2000	2000	2	0	2	Export	400	Jordan	JOR	842	USA	USA								67	IRON AND STEEL	1	No Quantity							7052			0
S3	2000	2000	2000	2	0	2	Export	400	Jordan	JOR	887	Yemen	YEM								67	IRON AND STEEL	1	No Quantity							2750			0
S3	2000	2000	2000	2	0	2	Export	400	Jordan	JOR	899	Areas, nes									67	IRON AND STEEL	1	No Quantity							6831510			0
S3	2000	2000	2000	2	0	2	Export	398	Kazakhstan	KAZ	0	World	WLD								68	NON-FERROUS METALS	1	No Quantity							4122700			0
S3	2000	2000	2000	2	0	2	Export	398	Kazakhstan	KAZ	417	Kyrgyzstan	KGZ								68	NON-FERROUS METALS	1	No Quantity							700			0
S3	2000	2000	2000	2	0	2	Export	398	Kazakhstan	KAZ	528	Netherlands	NLD								68	NON-FERROUS METALS	1	No Quantity							4007800			0
S3	2000	2000	2000	2	0	2	Export	398	Kazakhstan	KAZ	616	Poland	POL								68	NON-FERROUS METALS	1	No Quantity							8000			0
S3	2000	2000	2000	2	0	2	Export	398	Kazakhstan	KAZ	643	Russian Federation	RUS								68	NON-FERROUS METALS	1	No Quantity							106200			0
S3	2000	2000	2000	2	0	2	Export	400	Jordan	JOR	0	World	WLD								68	NON-FERROUS METALS	1	No Quantity							10723436			0
S3	2000	2000	2000	2	0	2	Export	400	Jordan	JOR	12	Algeria	DZA								68	NON-FERROUS METALS	1	No Quantity							1580933			0
S3	2000	2000	2000	2	0	2	Export	400	Jordan	JOR	56	Belgium	BEL								68	NON-FERROUS METALS	1	No Quantity							117067			0
S3	2000	2000	2000	2	0	2	Export	400	Jordan	JOR	208	Denmark	DNK								68	NON-FERROUS METALS	1	No Quantity							34786			0
S3	2000	2000	2000	2	0	2	Export	400	Jordan	JOR	251	France	FRA								68	NON-FERROUS METALS	1	No Quantity							473940			0
S3	2000	2000	2000	2	0	2	Export	400	Jordan	JOR	275	State of Palestine	PSE								68	NON-FERROUS METALS	1	No Quantity							2538226			0
S3	2000	2000	2000	2	0	2	Export	400	Jordan	JOR	276	Germany	DEU								68	NON-FERROUS METALS	1	No Quantity							441150			0
S3	2000	2000	2000	2	0	2	Export	400	Jordan	JOR	300	Greece	GRC								68	NON-FERROUS METALS	1	No Quantity							16925			0
S3	2000	2000	2000	2	0	2	Export	400	Jordan	JOR	376	Israel	ISR								68	NON-FERROUS METALS	1	No Quantity							2958523			0
S3	2000	2000	2000	2	0	2	Export	400	Jordan	JOR	381	Italy	ITA								68	NON-FERROUS METALS	1	No Quantity							14104			0
S3	2000	2000	2000	2	0	2	Export	400	Jordan	JOR	392	Japan	JPN								68	NON-FERROUS METALS	1	No Quantity							49365			0
S3	2000	2000	2000	2	0	2	Export	400	Jordan	JOR	414	Kuwait	KWT								68	NON-FERROUS METALS	1	No Quantity							7411			0
S3	2000	2000	2000	2	0	2	Export	400	Jordan	JOR	422	Lebanon	LBN								68	NON-FERROUS METALS	1	No Quantity							38169			0
S3	2000	2000	2000	2	0	2	Export	400	Jordan	JOR	527	Oceania, nes									68	NON-FERROUS METALS	1	No Quantity							6858			0
S3	2000	2000	2000	2	0	2	Export	400	Jordan	JOR	634	Qatar	QAT								68	NON-FERROUS METALS	1	No Quantity							42572			0
S3	2000	2000	2000	2	0	2	Export	400	Jordan	JOR	682	Saudi Arabia	SAU								68	NON-FERROUS METALS	1	No Quantity							202612			0
S3	2000	2000	2000	2	0	2	Export	400	Jordan	JOR	699	India	IND								68	NON-FERROUS METALS	1	No Quantity							126940			0
S3	2000	2000	2000	2	0	2	Export	400	Jordan	JOR	736	Fmr Sudan	SDN								68	NON-FERROUS METALS	1	No Quantity							23925			0
S3	2000	2000	2000	2	0	2	Export	400	Jordan	JOR	760	Syria	SYR								68	NON-FERROUS METALS	1	No Quantity							288768			0
S3	2000	2000	2000	2	0	2	Export	400	Jordan	JOR	784	United Arab Emirates	ARE								68	NON-FERROUS METALS	1	No Quantity							15042			0
S3	2000	2000	2000	2	0	2	Export	400	Jordan	JOR	818	Egypt	EGY								68	NON-FERROUS METALS	1	No Quantity							20061			0
S3	2000	2000	2000	2	0	2	Export	400	Jordan	JOR	826	United Kingdom	GBR								68	NON-FERROUS METALS	1	No Quantity							80395			0
S3	2000	2000	2000	2	0	2	Export	400	Jordan	JOR	838	Free Zones									68	NON-FERROUS METALS	1	No Quantity							757817			0
S3	2000	2000	2000	2	0	2	Export	400	Jordan	JOR	842	USA	USA								68	NON-FERROUS METALS	1	No Quantity							16018			0
S3	2000	2000	2000	2	0	2	Export	400	Jordan	JOR	887	Yemen	YEM								68	NON-FERROUS METALS	1	No Quantity							142595			0
S3	2000	2000	2000	2	0	2	Export	400	Jordan	JOR	899	Areas, nes									68	NON-FERROUS METALS	1	No Quantity							729233			0
S3	2000	2000	2000	2	0	2	Export	398	Kazakhstan	KAZ	0	World	WLD								69	METALS MANUFACTURES,NES	1	No Quantity							2064900			0
S3	2000	2000	2000	2	0	2	Export	398	Kazakhstan	KAZ	4	Afghanistan	AFG								69	METALS MANUFACTURES,NES	1	No Quantity							3400			0
S3	2000	2000	2000	2	0	2	Export	398	Kazakhstan	KAZ	31	Azerbaijan	AZE								69	METALS MANUFACTURES,NES	1	No Quantity							14400			0
S3	2000	2000	2000	2	0	2	Export	398	Kazakhstan	KAZ	156	China	CHN								69	METALS MANUFACTURES,NES	1	No Quantity							69200			0
S3	2000	2000	2000	2	0	2	Export	398	Kazakhstan	KAZ	251	France	FRA								69	METALS MANUFACTURES,NES	1	No Quantity							100			0
S3	2000	2000	2000	2	0	2	Export	398	Kazakhstan	KAZ	276	Germany	DEU								69	METALS MANUFACTURES,NES	1	No Quantity							2600			0
S3	2000	2000	2000	2	0	2	Export	398	Kazakhstan	KAZ	381	Italy	ITA								69	METALS MANUFACTURES,NES	1	No Quantity							352000			0
S3	2000	2000	2000	2	0	2	Export	398	Kazakhstan	KAZ	417	Kyrgyzstan	KGZ								69	METALS MANUFACTURES,NES	1	No Quantity							11000			0
S3	2000	2000	2000	2	0	2	Export	398	Kazakhstan	KAZ	528	Netherlands	NLD								69	METALS MANUFACTURES,NES	1	No Quantity							261700			0
S3	2000	2000	2000	2	0	2	Export	398	Kazakhstan	KAZ	579	Norway	NOR								69	METALS MANUFACTURES,NES	1	No Quantity							200			0
S3	2000	2000	2000	2	0	2	Export	398	Kazakhstan	KAZ	586	Pakistan	PAK								69	METALS MANUFACTURES,NES	1	No Quantity							2500			0
S3	2000	2000	2000	2	0	2	Export	398	Kazakhstan	KAZ	643	Russian Federation	RUS								69	METALS MANUFACTURES,NES	1	No Quantity							1147500			0
S3	2000	2000	2000	2	0	2	Export	398	Kazakhstan	KAZ	784	United Arab Emirates	ARE								69	METALS MANUFACTURES,NES	1	No Quantity							3500			0
S3	2000	2000	2000	2	0	2	Export	398	Kazakhstan	KAZ	792	Turkey	TUR								69	METALS MANUFACTURES,NES	1	No Quantity							200			0
S3	2000	2000	2000	2	0	2	Export	398	Kazakhstan	KAZ	795	Turkmenistan	TKM								69	METALS MANUFACTURES,NES	1	No Quantity							24300			0
S3	2000	2000	2000	2	0	2	Export	398	Kazakhstan	KAZ	804	Ukraine	UKR								69	METALS MANUFACTURES,NES	1	No Quantity							2100			0
S3	2000	2000	2000	2	0	2	Export	398	Kazakhstan	KAZ	826	United Kingdom	GBR								69	METALS MANUFACTURES,NES	1	No Quantity							160500			0
S3	2000	2000	2000	2	0	2	Export	398	Kazakhstan	KAZ	842	USA	USA								69	METALS MANUFACTURES,NES	1	No Quantity							300			0
S3	2000	2000	2000	2	0	2	Export	398	Kazakhstan	KAZ	860	Uzbekistan	UZB								69	METALS MANUFACTURES,NES	1	No Quantity							9400			0
S3	2000	2000	2000	2	0	2	Export	400	Jordan	JOR	0	World	WLD								69	METALS MANUFACTURES,NES	1	No Quantity							31178058			0
S3	2000	2000	2000	2	0	2	Export	400	Jordan	JOR	12	Algeria	DZA								69	METALS MANUFACTURES,NES	1	No Quantity							266517			0
S3	2000	2000	2000	2	0	2	Export	400	Jordan	JOR	40	Austria	AUT								69	METALS MANUFACTURES,NES	1	No Quantity							366			0
S3	2000	2000	2000	2	0	2	Export	400	Jordan	JOR	48	Bahrain	BHR								69	METALS MANUFACTURES,NES	1	No Quantity							28465			0
S3	2000	2000	2000	2	0	2	Export	400	Jordan	JOR	50	Bangladesh	BGD								69	METALS MANUFACTURES,NES	1	No Quantity							42313			0
S3	2000	2000	2000	2	0	2	Export	400	Jordan	JOR	56	Belgium	BEL								69	METALS MANUFACTURES,NES	1	No Quantity							14449			0
S3	2000	2000	2000	2	0	2	Export	400	Jordan	JOR	76	Brazil	BRA								69	METALS MANUFACTURES,NES	1	No Quantity							313772			0
S3	2000	2000	2000	2	0	2	Export	400	Jordan	JOR	100	Bulgaria	BGR								69	METALS MANUFACTURES,NES	1	No Quantity							14175			0
S3	2000	2000	2000	2	0	2	Export	400	Jordan	JOR	144	Sri Lanka	LKA								69	METALS MANUFACTURES,NES	1	No Quantity							10437			0
S3	2000	2000	2000	2	0	2	Export	400	Jordan	JOR	156	China	CHN								69	METALS MANUFACTURES,NES	1	No Quantity							44711			0
S3	2000	2000	2000	2	0	2	Export	400	Jordan	JOR	196	Cyprus	CYP								69	METALS MANUFACTURES,NES	1	No Quantity							2821			0
S3	2000	2000	2000	2	0	2	Export	400	Jordan	JOR	232	Eritrea	ERI								69	METALS MANUFACTURES,NES	1	No Quantity							7405			0
S3	2000	2000	2000	2	0	2	Export	400	Jordan	JOR	246	Finland	FIN								69	METALS MANUFACTURES,NES	1	No Quantity							5642			0
S3	2000	2000	2000	2	0	2	Export	400	Jordan	JOR	251	France	FRA								69	METALS MANUFACTURES,NES	1	No Quantity							100286			0
S3	2000	2000	2000	2	0	2	Export	400	Jordan	JOR	262	Djibouti	DJI								69	METALS MANUFACTURES,NES	1	No Quantity							56418			0
S3	2000	2000	2000	2	0	2	Export	400	Jordan	JOR	275	State of Palestine	PSE								69	METALS MANUFACTURES,NES	1	No Quantity							2641471			0
S3	2000	2000	2000	2	0	2	Export	400	Jordan	JOR	276	Germany	DEU								69	METALS MANUFACTURES,NES	1	No Quantity							129153			0
S3	2000	2000	2000	2	0	2	Export	400	Jordan	JOR	288	Ghana	GHA								69	METALS MANUFACTURES,NES	1	No Quantity							705			0
S3	2000	2000	2000	2	0	2	Export	400	Jordan	JOR	300	Greece	GRC								69	METALS MANUFACTURES,NES	1	No Quantity							1000			0
S3	2000	2000	2000	2	0	2	Export	400	Jordan	JOR	376	Israel	ISR								69	METALS MANUFACTURES,NES	1	No Quantity							1006784			0
S3	2000	2000	2000	2	0	2	Export	400	Jordan	JOR	381	Italy	ITA								69	METALS MANUFACTURES,NES	1	No Quantity							114230			0
S3	2000	2000	2000	2	0	2	Export	400	Jordan	JOR	410	Rep. of Korea	KOR								69	METALS MANUFACTURES,NES	1	No Quantity							7156			0
S3	2000	2000	2000	2	0	2	Export	400	Jordan	JOR	414	Kuwait	KWT								69	METALS MANUFACTURES,NES	1	No Quantity							184442			0
S3	2000	2000	2000	2	0	2	Export	400	Jordan	JOR	422	Lebanon	LBN								69	METALS MANUFACTURES,NES	1	No Quantity							3507137			0
S3	2000	2000	2000	2	0	2	Export	400	Jordan	JOR	434	Libya	LBY								69	METALS MANUFACTURES,NES	1	No Quantity							143212			0
S3	2000	2000	2000	2	0	2	Export	400	Jordan	JOR	490	Other Asia, nes									69	METALS MANUFACTURES,NES	1	No Quantity							8322			0
S3	2000	2000	2000	2	0	2	Export	400	Jordan	JOR	504	Morocco	MAR								69	METALS MANUFACTURES,NES	1	No Quantity							1410			0
S3	2000	2000	2000	2	0	2	Export	400	Jordan	JOR	508	Mozambique	MOZ								69	METALS MANUFACTURES,NES	1	No Quantity							9873			0
S3	2000	2000	2000	2	0	2	Export	400	Jordan	JOR	512	Oman	OMN								69	METALS MANUFACTURES,NES	1	No Quantity							27079			0
S3	2000	2000	2000	2	0	2	Export	400	Jordan	JOR	528	Netherlands	NLD								69	METALS MANUFACTURES,NES	1	No Quantity							11456			0
S3	2000	2000	2000	2	0	2	Export	400	Jordan	JOR	634	Qatar	QAT								69	METALS MANUFACTURES,NES	1	No Quantity							188267			0
S3	2000	2000	2000	2	0	2	Export	400	Jordan	JOR	682	Saudi Arabia	SAU								69	METALS MANUFACTURES,NES	1	No Quantity							2094870			0
S3	2000	2000	2000	2	0	2	Export	400	Jordan	JOR	686	Senegal	SEN								69	METALS MANUFACTURES,NES	1	No Quantity							2032			0
S3	2000	2000	2000	2	0	2	Export	400	Jordan	JOR	736	Fmr Sudan	SDN								69	METALS MANUFACTURES,NES	1	No Quantity							719110			0
S3	2000	2000	2000	2	0	2	Export	400	Jordan	JOR	757	Switzerland	CHE								69	METALS MANUFACTURES,NES	1	No Quantity							393			0
S3	2000	2000	2000	2	0	2	Export	400	Jordan	JOR	760	Syria	SYR								69	METALS MANUFACTURES,NES	1	No Quantity							2995814			0
S3	2000	2000	2000	2	0	2	Export	400	Jordan	JOR	784	United Arab Emirates	ARE								69	METALS MANUFACTURES,NES	1	No Quantity							1673163			0
S3	2000	2000	2000	2	0	2	Export	400	Jordan	JOR	788	Tunisia	TUN								69	METALS MANUFACTURES,NES	1	No Quantity							40903			0
S3	2000	2000	2000	2	0	2	Export	400	Jordan	JOR	818	Egypt	EGY								69	METALS MANUFACTURES,NES	1	No Quantity							1541245			0
S3	2000	2000	2000	2	0	2	Export	400	Jordan	JOR	826	United Kingdom	GBR								69	METALS MANUFACTURES,NES	1	No Quantity							29053			0
S3	2000	2000	2000	2	0	2	Export	400	Jordan	JOR	838	Free Zones									69	METALS MANUFACTURES,NES	1	No Quantity							5327274			0
S3	2000	2000	2000	2	0	2	Export	400	Jordan	JOR	842	USA	USA								69	METALS MANUFACTURES,NES	1	No Quantity							724896			0
S3	2000	2000	2000	2	0	2	Export	400	Jordan	JOR	887	Yemen	YEM								69	METALS MANUFACTURES,NES	1	No Quantity							267866			0
S3	2000	2000	2000	2	0	2	Export	400	Jordan	JOR	899	Areas, nes									69	METALS MANUFACTURES,NES	1	No Quantity							6871964			0
S3	2000	2000	2000	2	0	2	Export	398	Kazakhstan	KAZ	0	World	WLD								71	POWER GENERATNG.MACHINES	1	No Quantity							90500			0
S3	2000	2000	2000	2	0	2	Export	398	Kazakhstan	KAZ	276	Germany	DEU								71	POWER GENERATNG.MACHINES	1	No Quantity							3400			0
S3	2000	2000	2000	2	0	2	Export	398	Kazakhstan	KAZ	392	Japan	JPN								71	POWER GENERATNG.MACHINES	1	No Quantity							30800			0
S3	2000	2000	2000	2	0	2	Export	398	Kazakhstan	KAZ	528	Netherlands	NLD								71	POWER GENERATNG.MACHINES	1	No Quantity							1200			0
S3	2000	2000	2000	2	0	2	Export	398	Kazakhstan	KAZ	643	Russian Federation	RUS								71	POWER GENERATNG.MACHINES	1	No Quantity							46000			0
S3	2000	2000	2000	2	0	2	Export	398	Kazakhstan	KAZ	784	United Arab Emirates	ARE								71	POWER GENERATNG.MACHINES	1	No Quantity							3100			0
S3	2000	2000	2000	2	0	2	Export	398	Kazakhstan	KAZ	826	United Kingdom	GBR								71	POWER GENERATNG.MACHINES	1	No Quantity							6000			0
S3	2000	2000	2000	2	0	2	Export	400	Jordan	JOR	0	World	WLD								71	POWER GENERATNG.MACHINES	1	No Quantity							4713935			0
S3	2000	2000	2000	2	0	2	Export	400	Jordan	JOR	36	Australia	AUS								71	POWER GENERATNG.MACHINES	1	No Quantity							3526			0
S3	2000	2000	2000	2	0	2	Export	400	Jordan	JOR	48	Bahrain	BHR								71	POWER GENERATNG.MACHINES	1	No Quantity							7221			0
S3	2000	2000	2000	2	0	2	Export	400	Jordan	JOR	56	Belgium	BEL								71	POWER GENERATNG.MACHINES	1	No Quantity							3896			0
S3	2000	2000	2000	2	0	2	Export	400	Jordan	JOR	120	Cameroon	CMR								71	POWER GENERATNG.MACHINES	1	No Quantity							28209			0
S3	2000	2000	2000	2	0	2	Export	400	Jordan	JOR	251	France	FRA								71	POWER GENERATNG.MACHINES	1	No Quantity							4983			0
S3	2000	2000	2000	2	0	2	Export	400	Jordan	JOR	275	State of Palestine	PSE								71	POWER GENERATNG.MACHINES	1	No Quantity							1146			0
S3	2000	2000	2000	2	0	2	Export	400	Jordan	JOR	276	Germany	DEU								71	POWER GENERATNG.MACHINES	1	No Quantity							718			0
S3	2000	2000	2000	2	0	2	Export	400	Jordan	JOR	376	Israel	ISR								71	POWER GENERATNG.MACHINES	1	No Quantity							6331			0
S3	2000	2000	2000	2	0	2	Export	400	Jordan	JOR	381	Italy	ITA								71	POWER GENERATNG.MACHINES	1	No Quantity							83505			0
S3	2000	2000	2000	2	0	2	Export	400	Jordan	JOR	422	Lebanon	LBN								71	POWER GENERATNG.MACHINES	1	No Quantity							84677			0
S3	2000	2000	2000	2	0	2	Export	400	Jordan	JOR	528	Netherlands	NLD								71	POWER GENERATNG.MACHINES	1	No Quantity							192616			0
S3	2000	2000	2000	2	0	2	Export	400	Jordan	JOR	634	Qatar	QAT								71	POWER GENERATNG.MACHINES	1	No Quantity							7264			0
S3	2000	2000	2000	2	0	2	Export	400	Jordan	JOR	682	Saudi Arabia	SAU								71	POWER GENERATNG.MACHINES	1	No Quantity							251935			0
S3	2000	2000	2000	2	0	2	Export	400	Jordan	JOR	736	Fmr Sudan	SDN								71	POWER GENERATNG.MACHINES	1	No Quantity							45802			0
S3	2000	2000	2000	2	0	2	Export	400	Jordan	JOR	757	Switzerland	CHE								71	POWER GENERATNG.MACHINES	1	No Quantity							705			0
S3	2000	2000	2000	2	0	2	Export	400	Jordan	JOR	760	Syria	SYR								71	POWER GENERATNG.MACHINES	1	No Quantity							103315			0
S3	2000	2000	2000	2	0	2	Export	400	Jordan	JOR	784	United Arab Emirates	ARE								71	POWER GENERATNG.MACHINES	1	No Quantity							140100			0
S3	2000	2000	2000	2	0	2	Export	400	Jordan	JOR	792	Turkey	TUR								71	POWER GENERATNG.MACHINES	1	No Quantity							65162			0
S3	2000	2000	2000	2	0	2	Export	400	Jordan	JOR	818	Egypt	EGY								71	POWER GENERATNG.MACHINES	1	No Quantity							18400			0
S3	2000	2000	2000	2	0	2	Export	400	Jordan	JOR	826	United Kingdom	GBR								71	POWER GENERATNG.MACHINES	1	No Quantity							10015			0
S3	2000	2000	2000	2	0	2	Export	400	Jordan	JOR	838	Free Zones									71	POWER GENERATNG.MACHINES	1	No Quantity							2092216			0
S3	2000	2000	2000	2	0	2	Export	400	Jordan	JOR	842	USA	USA								71	POWER GENERATNG.MACHINES	1	No Quantity							8768			0
S3	2000	2000	2000	2	0	2	Export	400	Jordan	JOR	887	Yemen	YEM								71	POWER GENERATNG.MACHINES	1	No Quantity							3543			0
S3	2000	2000	2000	2	0	2	Export	400	Jordan	JOR	899	Areas, nes									71	POWER GENERATNG.MACHINES	1	No Quantity							1549881			0
S3	2000	2000	2000	2	0	2	Export	400	Jordan	JOR	0	World	WLD								72	SPECIAL.INDUST.MACHINERY	1	No Quantity							26944595			0
S3	2000	2000	2000	2	0	2	Export	400	Jordan	JOR	8	Albania	ALB								72	SPECIAL.INDUST.MACHINERY	1	No Quantity							5400			0
S3	2000	2000	2000	2	0	2	Export	400	Jordan	JOR	12	Algeria	DZA								72	SPECIAL.INDUST.MACHINERY	1	No Quantity							136335			0
S3	2000	2000	2000	2	0	2	Export	400	Jordan	JOR	48	Bahrain	BHR								72	SPECIAL.INDUST.MACHINERY	1	No Quantity							9873			0
S3	2000	2000	2000	2	0	2	Export	400	Jordan	JOR	56	Belgium	BEL								72	SPECIAL.INDUST.MACHINERY	1	No Quantity							62729			0
S3	2000	2000	2000	2	0	2	Export	400	Jordan	JOR	124	Canada	CAN								72	SPECIAL.INDUST.MACHINERY	1	No Quantity							70522			0
S3	2000	2000	2000	2	0	2	Export	400	Jordan	JOR	144	Sri Lanka	LKA								72	SPECIAL.INDUST.MACHINERY	1	No Quantity							40762			0
S3	2000	2000	2000	2	0	2	Export	400	Jordan	JOR	196	Cyprus	CYP								72	SPECIAL.INDUST.MACHINERY	1	No Quantity							2713			0
S3	2000	2000	2000	2	0	2	Export	400	Jordan	JOR	208	Denmark	DNK								72	SPECIAL.INDUST.MACHINERY	1	No Quantity							4635			0
S3	2000	2000	2000	2	0	2	Export	400	Jordan	JOR	232	Eritrea	ERI								72	SPECIAL.INDUST.MACHINERY	1	No Quantity							21157			0
S3	2000	2000	2000	2	0	2	Export	400	Jordan	JOR	251	France	FRA								72	SPECIAL.INDUST.MACHINERY	1	No Quantity							40691			0
S3	2000	2000	2000	2	0	2	Export	400	Jordan	JOR	275	State of Palestine	PSE								72	SPECIAL.INDUST.MACHINERY	1	No Quantity							332752			0
S3	2000	2000	2000	2	0	2	Export	400	Jordan	JOR	276	Germany	DEU								72	SPECIAL.INDUST.MACHINERY	1	No Quantity							5346790			0
S3	2000	2000	2000	2	0	2	Export	400	Jordan	JOR	300	Greece	GRC								72	SPECIAL.INDUST.MACHINERY	1	No Quantity							14104			0
S3	2000	2000	2000	2	0	2	Export	400	Jordan	JOR	348	Hungary	HUN								72	SPECIAL.INDUST.MACHINERY	1	No Quantity							7052			0
S3	2000	2000	2000	2	0	2	Export	400	Jordan	JOR	364	Iran	IRN								72	SPECIAL.INDUST.MACHINERY	1	No Quantity							75457			0
S3	2000	2000	2000	2	0	2	Export	400	Jordan	JOR	376	Israel	ISR								72	SPECIAL.INDUST.MACHINERY	1	No Quantity							859366			0
S3	2000	2000	2000	2	0	2	Export	400	Jordan	JOR	381	Italy	ITA								72	SPECIAL.INDUST.MACHINERY	1	No Quantity							764579			0
S3	2000	2000	2000	2	0	2	Export	400	Jordan	JOR	410	Rep. of Korea	KOR								72	SPECIAL.INDUST.MACHINERY	1	No Quantity							18515			0
S3	2000	2000	2000	2	0	2	Export	400	Jordan	JOR	414	Kuwait	KWT								72	SPECIAL.INDUST.MACHINERY	1	No Quantity							32884			0
S3	2000	2000	2000	2	0	2	Export	400	Jordan	JOR	422	Lebanon	LBN								72	SPECIAL.INDUST.MACHINERY	1	No Quantity							352987			0
S3	2000	2000	2000	2	0	2	Export	400	Jordan	JOR	434	Libya	LBY								72	SPECIAL.INDUST.MACHINERY	1	No Quantity							13500			0
S3	2000	2000	2000	2	0	2	Export	400	Jordan	JOR	490	Other Asia, nes									72	SPECIAL.INDUST.MACHINERY	1	No Quantity							4231			0
S3	2000	2000	2000	2	0	2	Export	400	Jordan	JOR	512	Oman	OMN								72	SPECIAL.INDUST.MACHINERY	1	No Quantity							309955			0
S3	2000	2000	2000	2	0	2	Export	400	Jordan	JOR	528	Netherlands	NLD								72	SPECIAL.INDUST.MACHINERY	1	No Quantity							32544			0
S3	2000	2000	2000	2	0	2	Export	400	Jordan	JOR	566	Nigeria	NGA								72	SPECIAL.INDUST.MACHINERY	1	No Quantity							141816			0
S3	2000	2000	2000	2	0	2	Export	400	Jordan	JOR	568	Other Europe, nes									72	SPECIAL.INDUST.MACHINERY	1	No Quantity							10000			0
S3	2000	2000	2000	2	0	2	Export	400	Jordan	JOR	586	Pakistan	PAK								72	SPECIAL.INDUST.MACHINERY	1	No Quantity							28209			0
S3	2000	2000	2000	2	0	2	Export	400	Jordan	JOR	634	Qatar	QAT								72	SPECIAL.INDUST.MACHINERY	1	No Quantity							31477			0
S3	2000	2000	2000	2	0	2	Export	400	Jordan	JOR	642	Romania	ROU								72	SPECIAL.INDUST.MACHINERY	1	No Quantity							295812			0
S3	2000	2000	2000	2	0	2	Export	400	Jordan	JOR	682	Saudi Arabia	SAU								72	SPECIAL.INDUST.MACHINERY	1	No Quantity							1067167			0
S3	2000	2000	2000	2	0	2	Export	400	Jordan	JOR	699	India	IND								72	SPECIAL.INDUST.MACHINERY	1	No Quantity							112835			0
S3	2000	2000	2000	2	0	2	Export	400	Jordan	JOR	702	Singapore	SGP								72	SPECIAL.INDUST.MACHINERY	1	No Quantity							247278			0
S3	2000	2000	2000	2	0	2	Export	400	Jordan	JOR	704	Viet Nam	VNM								72	SPECIAL.INDUST.MACHINERY	1	No Quantity							1500			0
S3	2000	2000	2000	2	0	2	Export	400	Jordan	JOR	736	Fmr Sudan	SDN								72	SPECIAL.INDUST.MACHINERY	1	No Quantity							338155			0
S3	2000	2000	2000	2	0	2	Export	400	Jordan	JOR	752	Sweden	SWE								72	SPECIAL.INDUST.MACHINERY	1	No Quantity							163278			0
S3	2000	2000	2000	2	0	2	Export	400	Jordan	JOR	757	Switzerland	CHE								72	SPECIAL.INDUST.MACHINERY	1	No Quantity							1766			0
S3	2000	2000	2000	2	0	2	Export	400	Jordan	JOR	760	Syria	SYR								72	SPECIAL.INDUST.MACHINERY	1	No Quantity							598170			0
S3	2000	2000	2000	2	0	2	Export	400	Jordan	JOR	784	United Arab Emirates	ARE								72	SPECIAL.INDUST.MACHINERY	1	No Quantity							2563531			0
S3	2000	2000	2000	2	0	2	Export	400	Jordan	JOR	788	Tunisia	TUN								72	SPECIAL.INDUST.MACHINERY	1	No Quantity							46652			0
S3	2000	2000	2000	2	0	2	Export	400	Jordan	JOR	792	Turkey	TUR								72	SPECIAL.INDUST.MACHINERY	1	No Quantity							318283			0
S3	2000	2000	2000	2	0	2	Export	400	Jordan	JOR	804	Ukraine	UKR								72	SPECIAL.INDUST.MACHINERY	1	No Quantity							98731			0
S3	2000	2000	2000	2	0	2	Export	400	Jordan	JOR	818	Egypt	EGY								72	SPECIAL.INDUST.MACHINERY	1	No Quantity							459587			0
S3	2000	2000	2000	2	0	2	Export	400	Jordan	JOR	826	United Kingdom	GBR								72	SPECIAL.INDUST.MACHINERY	1	No Quantity							54630			0
S3	2000	2000	2000	2	0	2	Export	400	Jordan	JOR	838	Free Zones									72	SPECIAL.INDUST.MACHINERY	1	No Quantity							8796416			0
S3	2000	2000	2000	2	0	2	Export	400	Jordan	JOR	842	USA	USA								72	SPECIAL.INDUST.MACHINERY	1	No Quantity							94449			0
S3	2000	2000	2000	2	0	2	Export	400	Jordan	JOR	887	Yemen	YEM								72	SPECIAL.INDUST.MACHINERY	1	No Quantity							274472			0
S3	2000	2000	2000	2	0	2	Export	400	Jordan	JOR	899	Areas, nes									72	SPECIAL.INDUST.MACHINERY	1	No Quantity							2640847			0
S3	2000	2000	2000	2	0	2	Export	400	Jordan	JOR	0	World	WLD								73	METALWORKING MACHINERY	1	No Quantity							6872250			0
S3	2000	2000	2000	2	0	2	Export	400	Jordan	JOR	12	Algeria	DZA								73	METALWORKING MACHINERY	1	No Quantity							232762			0
S3	2000	2000	2000	2	0	2	Export	400	Jordan	JOR	196	Cyprus	CYP								73	METALWORKING MACHINERY	1	No Quantity							7052			0
S3	2000	2000	2000	2	0	2	Export	400	Jordan	JOR	275	State of Palestine	PSE								73	METALWORKING MACHINERY	1	No Quantity							56201			0
S3	2000	2000	2000	2	0	2	Export	400	Jordan	JOR	276	Germany	DEU								73	METALWORKING MACHINERY	1	No Quantity							59238			0
S3	2000	2000	2000	2	0	2	Export	400	Jordan	JOR	376	Israel	ISR								73	METALWORKING MACHINERY	1	No Quantity							113808			0
S3	2000	2000	2000	2	0	2	Export	400	Jordan	JOR	381	Italy	ITA								73	METALWORKING MACHINERY	1	No Quantity							318054			0
S3	2000	2000	2000	2	0	2	Export	400	Jordan	JOR	410	Rep. of Korea	KOR								73	METALWORKING MACHINERY	1	No Quantity							61660			0
S3	2000	2000	2000	2	0	2	Export	400	Jordan	JOR	414	Kuwait	KWT								73	METALWORKING MACHINERY	1	No Quantity							32863			0
S3	2000	2000	2000	2	0	2	Export	400	Jordan	JOR	490	Other Asia, nes									73	METALWORKING MACHINERY	1	No Quantity							119887			0
S3	2000	2000	2000	2	0	2	Export	400	Jordan	JOR	616	Poland	POL								73	METALWORKING MACHINERY	1	No Quantity							1198874			0
S3	2000	2000	2000	2	0	2	Export	400	Jordan	JOR	634	Qatar	QAT								73	METALWORKING MACHINERY	1	No Quantity							105085			0
S3	2000	2000	2000	2	0	2	Export	400	Jordan	JOR	682	Saudi Arabia	SAU								73	METALWORKING MACHINERY	1	No Quantity							600687			0
S3	2000	2000	2000	2	0	2	Export	400	Jordan	JOR	736	Fmr Sudan	SDN								73	METALWORKING MACHINERY	1	No Quantity							296192			0
S3	2000	2000	2000	2	0	2	Export	400	Jordan	JOR	760	Syria	SYR								73	METALWORKING MACHINERY	1	No Quantity							8463			0
S3	2000	2000	2000	2	0	2	Export	400	Jordan	JOR	764	Thailand	THA								73	METALWORKING MACHINERY	1	No Quantity							46545			0
S3	2000	2000	2000	2	0	2	Export	400	Jordan	JOR	784	United Arab Emirates	ARE								73	METALWORKING MACHINERY	1	No Quantity							138591			0
S3	2000	2000	2000	2	0	2	Export	400	Jordan	JOR	792	Turkey	TUR								73	METALWORKING MACHINERY	1	No Quantity							99648			0
S3	2000	2000	2000	2	0	2	Export	400	Jordan	JOR	818	Egypt	EGY								73	METALWORKING MACHINERY	1	No Quantity							168479			0
S3	2000	2000	2000	2	0	2	Export	400	Jordan	JOR	838	Free Zones									73	METALWORKING MACHINERY	1	No Quantity							869019			0
S3	2000	2000	2000	2	0	2	Export	400	Jordan	JOR	887	Yemen	YEM								73	METALWORKING MACHINERY	1	No Quantity							52671			0
S3	2000	2000	2000	2	0	2	Export	400	Jordan	JOR	899	Areas, nes									73	METALWORKING MACHINERY	1	No Quantity							2286471			0
S3	2000	2000	2000	2	0	2	Export	400	Jordan	JOR	0	World	WLD								74	GENERAL INDUSTL.MACH.NES	1	No Quantity							62248583			0
S3	2000	2000	2000	2	0	2	Export	400	Jordan	JOR	12	Algeria	DZA								74	GENERAL INDUSTL.MACH.NES	1	No Quantity							120794			0
S3	2000	2000	2000	2	0	2	Export	400	Jordan	JOR	36	Australia	AUS								74	GENERAL INDUSTL.MACH.NES	1	No Quantity							52482			0
S3	2000	2000	2000	2	0	2	Export	400	Jordan	JOR	40	Austria	AUT								74	GENERAL INDUSTL.MACH.NES	1	No Quantity							663			0
S3	2000	2000	2000	2	0	2	Export	400	Jordan	JOR	48	Bahrain	BHR								74	GENERAL INDUSTL.MACH.NES	1	No Quantity							301394			0
S3	2000	2000	2000	2	0	2	Export	400	Jordan	JOR	56	Belgium	BEL								74	GENERAL INDUSTL.MACH.NES	1	No Quantity							392			0
S3	2000	2000	2000	2	0	2	Export	400	Jordan	JOR	124	Canada	CAN								74	GENERAL INDUSTL.MACH.NES	1	No Quantity							1720			0
S3	2000	2000	2000	2	0	2	Export	400	Jordan	JOR	156	China	CHN								74	GENERAL INDUSTL.MACH.NES	1	No Quantity							77574			0
S3	2000	2000	2000	2	0	2	Export	400	Jordan	JOR	196	Cyprus	CYP								74	GENERAL INDUSTL.MACH.NES	1	No Quantity							91526			0
S3	2000	2000	2000	2	0	2	Export	400	Jordan	JOR	208	Denmark	DNK								74	GENERAL INDUSTL.MACH.NES	1	No Quantity							3186			0
S3	2000	2000	2000	2	0	2	Export	400	Jordan	JOR	246	Finland	FIN								74	GENERAL INDUSTL.MACH.NES	1	No Quantity							7647			0
S3	2000	2000	2000	2	0	2	Export	400	Jordan	JOR	251	France	FRA								74	GENERAL INDUSTL.MACH.NES	1	No Quantity							271842			0
S3	2000	2000	2000	2	0	2	Export	400	Jordan	JOR	275	State of Palestine	PSE								74	GENERAL INDUSTL.MACH.NES	1	No Quantity							726857			0
S3	2000	2000	2000	2	0	2	Export	400	Jordan	JOR	276	Germany	DEU								74	GENERAL INDUSTL.MACH.NES	1	No Quantity							157033			0
S3	2000	2000	2000	2	0	2	Export	400	Jordan	JOR	288	Ghana	GHA								74	GENERAL INDUSTL.MACH.NES	1	No Quantity							2381			0
S3	2000	2000	2000	2	0	2	Export	400	Jordan	JOR	300	Greece	GRC								74	GENERAL INDUSTL.MACH.NES	1	No Quantity							1768			0
S3	2000	2000	2000	2	0	2	Export	400	Jordan	JOR	364	Iran	IRN								74	GENERAL INDUSTL.MACH.NES	1	No Quantity							9873			0
S3	2000	2000	2000	2	0	2	Export	400	Jordan	JOR	372	Ireland	IRL								74	GENERAL INDUSTL.MACH.NES	1	No Quantity							52890			0
S3	2000	2000	2000	2	0	2	Export	400	Jordan	JOR	376	Israel	ISR								74	GENERAL INDUSTL.MACH.NES	1	No Quantity							4010478			0
S3	2000	2000	2000	2	0	2	Export	400	Jordan	JOR	381	Italy	ITA								74	GENERAL INDUSTL.MACH.NES	1	No Quantity							146963			0
S3	2000	2000	2000	2	0	2	Export	400	Jordan	JOR	392	Japan	JPN								74	GENERAL INDUSTL.MACH.NES	1	No Quantity							282088			0
S3	2000	2000	2000	2	0	2	Export	400	Jordan	JOR	410	Rep. of Korea	KOR								74	GENERAL INDUSTL.MACH.NES	1	No Quantity							5759			0
S3	2000	2000	2000	2	0	2	Export	400	Jordan	JOR	414	Kuwait	KWT								74	GENERAL INDUSTL.MACH.NES	1	No Quantity							98845			0
S3	2000	2000	2000	2	0	2	Export	400	Jordan	JOR	422	Lebanon	LBN								74	GENERAL INDUSTL.MACH.NES	1	No Quantity							1612266			0
S3	2000	2000	2000	2	0	2	Export	400	Jordan	JOR	434	Libya	LBY								74	GENERAL INDUSTL.MACH.NES	1	No Quantity							153786			0
S3	2000	2000	2000	2	0	2	Export	400	Jordan	JOR	490	Other Asia, nes									74	GENERAL INDUSTL.MACH.NES	1	No Quantity							4231			0
S3	2000	2000	2000	2	0	2	Export	400	Jordan	JOR	504	Morocco	MAR								74	GENERAL INDUSTL.MACH.NES	1	No Quantity							10505			0
S3	2000	2000	2000	2	0	2	Export	400	Jordan	JOR	512	Oman	OMN								74	GENERAL INDUSTL.MACH.NES	1	No Quantity							19022			0
S3	2000	2000	2000	2	0	2	Export	400	Jordan	JOR	528	Netherlands	NLD								74	GENERAL INDUSTL.MACH.NES	1	No Quantity							117773			0
S3	2000	2000	2000	2	0	2	Export	400	Jordan	JOR	579	Norway	NOR								74	GENERAL INDUSTL.MACH.NES	1	No Quantity							47722			0
S3	2000	2000	2000	2	0	2	Export	400	Jordan	JOR	586	Pakistan	PAK								74	GENERAL INDUSTL.MACH.NES	1	No Quantity							494545			0
S3	2000	2000	2000	2	0	2	Export	400	Jordan	JOR	600	Paraguay	PRY								74	GENERAL INDUSTL.MACH.NES	1	No Quantity							5642			0
S3	2000	2000	2000	2	0	2	Export	400	Jordan	JOR	608	Philippines	PHL								74	GENERAL INDUSTL.MACH.NES	1	No Quantity							28209			0
S3	2000	2000	2000	2	0	2	Export	400	Jordan	JOR	620	Portugal	PRT								74	GENERAL INDUSTL.MACH.NES	1	No Quantity							17522			0
S3	2000	2000	2000	2	0	2	Export	400	Jordan	JOR	634	Qatar	QAT								74	GENERAL INDUSTL.MACH.NES	1	No Quantity							819610			0
S3	2000	2000	2000	2	0	2	Export	400	Jordan	JOR	642	Romania	ROU								74	GENERAL INDUSTL.MACH.NES	1	No Quantity							10303			0
S3	2000	2000	2000	2	0	2	Export	400	Jordan	JOR	682	Saudi Arabia	SAU								74	GENERAL INDUSTL.MACH.NES	1	No Quantity							4324814			0
S3	2000	2000	2000	2	0	2	Export	400	Jordan	JOR	686	Senegal	SEN								74	GENERAL INDUSTL.MACH.NES	1	No Quantity							46016			0
S3	2000	2000	2000	2	0	2	Export	400	Jordan	JOR	724	Spain	ESP								74	GENERAL INDUSTL.MACH.NES	1	No Quantity							26566			0
S3	2000	2000	2000	2	0	2	Export	400	Jordan	JOR	736	Fmr Sudan	SDN								74	GENERAL INDUSTL.MACH.NES	1	No Quantity							378543			0
S3	2000	2000	2000	2	0	2	Export	400	Jordan	JOR	752	Sweden	SWE								74	GENERAL INDUSTL.MACH.NES	1	No Quantity							1410			0
S3	2000	2000	2000	2	0	2	Export	400	Jordan	JOR	757	Switzerland	CHE								74	GENERAL INDUSTL.MACH.NES	1	No Quantity							75710			0
S3	2000	2000	2000	2	0	2	Export	400	Jordan	JOR	760	Syria	SYR								74	GENERAL INDUSTL.MACH.NES	1	No Quantity							756049			0
S3	2000	2000	2000	2	0	2	Export	400	Jordan	JOR	784	United Arab Emirates	ARE								74	GENERAL INDUSTL.MACH.NES	1	No Quantity							2129615			0
S3	2000	2000	2000	2	0	2	Export	400	Jordan	JOR	788	Tunisia	TUN								74	GENERAL INDUSTL.MACH.NES	1	No Quantity							689262			0
S3	2000	2000	2000	2	0	2	Export	400	Jordan	JOR	792	Turkey	TUR								74	GENERAL INDUSTL.MACH.NES	1	No Quantity							288675			0
S3	2000	2000	2000	2	0	2	Export	400	Jordan	JOR	795	Turkmenistan	TKM								74	GENERAL INDUSTL.MACH.NES	1	No Quantity							218646			0
S3	2000	2000	2000	2	0	2	Export	400	Jordan	JOR	818	Egypt	EGY								74	GENERAL INDUSTL.MACH.NES	1	No Quantity							2818307			0
S3	2000	2000	2000	2	0	2	Export	400	Jordan	JOR	826	United Kingdom	GBR								74	GENERAL INDUSTL.MACH.NES	1	No Quantity							1384297			0
S3	2000	2000	2000	2	0	2	Export	400	Jordan	JOR	838	Free Zones									74	GENERAL INDUSTL.MACH.NES	1	No Quantity							12973771			0
S3	2000	2000	2000	2	0	2	Export	400	Jordan	JOR	842	USA	USA								74	GENERAL INDUSTL.MACH.NES	1	No Quantity							76845			0
S3	2000	2000	2000	2	0	2	Export	400	Jordan	JOR	887	Yemen	YEM								74	GENERAL INDUSTL.MACH.NES	1	No Quantity							176148			0
S3	2000	2000	2000	2	0	2	Export	400	Jordan	JOR	899	Areas, nes									74	GENERAL INDUSTL.MACH.NES	1	No Quantity							26118618			0
S3	2000	2000	2000	2	0	2	Export	400	Jordan	JOR	0	World	WLD								75	OFFICE MACHINES,ADP MACH	1	No Quantity							12615557			0
S3	2000	2000	2000	2	0	2	Export	400	Jordan	JOR	48	Bahrain	BHR								75	OFFICE MACHINES,ADP MACH	1	No Quantity							2000			0
S3	2000	2000	2000	2	0	2	Export	400	Jordan	JOR	56	Belgium	BEL								75	OFFICE MACHINES,ADP MACH	1	No Quantity							1936			0
S3	2000	2000	2000	2	0	2	Export	400	Jordan	JOR	124	Canada	CAN								75	OFFICE MACHINES,ADP MACH	1	No Quantity							44764			0
S3	2000	2000	2000	2	0	2	Export	400	Jordan	JOR	251	France	FRA								75	OFFICE MACHINES,ADP MACH	1	No Quantity							466748			0
S3	2000	2000	2000	2	0	2	Export	400	Jordan	JOR	275	State of Palestine	PSE								75	OFFICE MACHINES,ADP MACH	1	No Quantity							928978			0
S3	2000	2000	2000	2	0	2	Export	400	Jordan	JOR	276	Germany	DEU								75	OFFICE MACHINES,ADP MACH	1	No Quantity							33503			0
S3	2000	2000	2000	2	0	2	Export	400	Jordan	JOR	300	Greece	GRC								75	OFFICE MACHINES,ADP MACH	1	No Quantity							705			0
S3	2000	2000	2000	2	0	2	Export	400	Jordan	JOR	344	China, Hong Kong SAR	HKG								75	OFFICE MACHINES,ADP MACH	1	No Quantity							147488			0
S3	2000	2000	2000	2	0	2	Export	400	Jordan	JOR	364	Iran	IRN								75	OFFICE MACHINES,ADP MACH	1	No Quantity							4703			0
S3	2000	2000	2000	2	0	2	Export	400	Jordan	JOR	372	Ireland	IRL								75	OFFICE MACHINES,ADP MACH	1	No Quantity							1050			0
S3	2000	2000	2000	2	0	2	Export	400	Jordan	JOR	376	Israel	ISR								75	OFFICE MACHINES,ADP MACH	1	No Quantity							225260			0
S3	2000	2000	2000	2	0	2	Export	400	Jordan	JOR	381	Italy	ITA								75	OFFICE MACHINES,ADP MACH	1	No Quantity							2857			0
S3	2000	2000	2000	2	0	2	Export	400	Jordan	JOR	392	Japan	JPN								75	OFFICE MACHINES,ADP MACH	1	No Quantity							13047			0
S3	2000	2000	2000	2	0	2	Export	400	Jordan	JOR	414	Kuwait	KWT								75	OFFICE MACHINES,ADP MACH	1	No Quantity							7025			0
S3	2000	2000	2000	2	0	2	Export	400	Jordan	JOR	422	Lebanon	LBN								75	OFFICE MACHINES,ADP MACH	1	No Quantity							32006			0
S3	2000	2000	2000	2	0	2	Export	400	Jordan	JOR	434	Libya	LBY								75	OFFICE MACHINES,ADP MACH	1	No Quantity							39046			0
S3	2000	2000	2000	2	0	2	Export	400	Jordan	JOR	490	Other Asia, nes									75	OFFICE MACHINES,ADP MACH	1	No Quantity							369			0
S3	2000	2000	2000	2	0	2	Export	400	Jordan	JOR	512	Oman	OMN								75	OFFICE MACHINES,ADP MACH	1	No Quantity							8131			0
S3	2000	2000	2000	2	0	2	Export	400	Jordan	JOR	528	Netherlands	NLD								75	OFFICE MACHINES,ADP MACH	1	No Quantity							29815			0
S3	2000	2000	2000	2	0	2	Export	400	Jordan	JOR	634	Qatar	QAT								75	OFFICE MACHINES,ADP MACH	1	No Quantity							45853			0
S3	2000	2000	2000	2	0	2	Export	400	Jordan	JOR	682	Saudi Arabia	SAU								75	OFFICE MACHINES,ADP MACH	1	No Quantity							40554			0
S3	2000	2000	2000	2	0	2	Export	400	Jordan	JOR	702	Singapore	SGP								75	OFFICE MACHINES,ADP MACH	1	No Quantity							5158			0
S3	2000	2000	2000	2	0	2	Export	400	Jordan	JOR	736	Fmr Sudan	SDN								75	OFFICE MACHINES,ADP MACH	1	No Quantity							65039			0
S3	2000	2000	2000	2	0	2	Export	400	Jordan	JOR	752	Sweden	SWE								75	OFFICE MACHINES,ADP MACH	1	No Quantity							65			0
S3	2000	2000	2000	2	0	2	Export	400	Jordan	JOR	757	Switzerland	CHE								75	OFFICE MACHINES,ADP MACH	1	No Quantity							34936			0
S3	2000	2000	2000	2	0	2	Export	400	Jordan	JOR	760	Syria	SYR								75	OFFICE MACHINES,ADP MACH	1	No Quantity							254481			0
S3	2000	2000	2000	2	0	2	Export	400	Jordan	JOR	784	United Arab Emirates	ARE								75	OFFICE MACHINES,ADP MACH	1	No Quantity							312534			0
S3	2000	2000	2000	2	0	2	Export	400	Jordan	JOR	788	Tunisia	TUN								75	OFFICE MACHINES,ADP MACH	1	No Quantity							2850			0
S3	2000	2000	2000	2	0	2	Export	400	Jordan	JOR	818	Egypt	EGY								75	OFFICE MACHINES,ADP MACH	1	No Quantity							1607738			0
S3	2000	2000	2000	2	0	2	Export	400	Jordan	JOR	826	United Kingdom	GBR								75	OFFICE MACHINES,ADP MACH	1	No Quantity							106995			0
S3	2000	2000	2000	2	0	2	Export	400	Jordan	JOR	838	Free Zones									75	OFFICE MACHINES,ADP MACH	1	No Quantity							5017334			0
S3	2000	2000	2000	2	0	2	Export	400	Jordan	JOR	842	USA	USA								75	OFFICE MACHINES,ADP MACH	1	No Quantity							62199			0
S3	2000	2000	2000	2	0	2	Export	400	Jordan	JOR	887	Yemen	YEM								75	OFFICE MACHINES,ADP MACH	1	No Quantity							55043			0
S3	2000	2000	2000	2	0	2	Export	400	Jordan	JOR	899	Areas, nes									75	OFFICE MACHINES,ADP MACH	1	No Quantity							3015347			0
S3	2000	2000	2000	2	0	2	Export	400	Jordan	JOR	0	World	WLD								76	TELECOMM.SOUND EQUIP ETC	1	No Quantity							19374021			0
S3	2000	2000	2000	2	0	2	Export	400	Jordan	JOR	36	Australia	AUS								76	TELECOMM.SOUND EQUIP ETC	1	No Quantity							106			0
S3	2000	2000	2000	2	0	2	Export	400	Jordan	JOR	48	Bahrain	BHR								76	TELECOMM.SOUND EQUIP ETC	1	No Quantity							1262799			0
S3	2000	2000	2000	2	0	2	Export	400	Jordan	JOR	56	Belgium	BEL								76	TELECOMM.SOUND EQUIP ETC	1	No Quantity							14768			0
S3	2000	2000	2000	2	0	2	Export	400	Jordan	JOR	70	Bosnia Herzegovina	BIH								76	TELECOMM.SOUND EQUIP ETC	1	No Quantity							15929			0
S3	2000	2000	2000	2	0	2	Export	400	Jordan	JOR	124	Canada	CAN								76	TELECOMM.SOUND EQUIP ETC	1	No Quantity							18702			0
S3	2000	2000	2000	2	0	2	Export	400	Jordan	JOR	251	France	FRA								76	TELECOMM.SOUND EQUIP ETC	1	No Quantity							102268			0
S3	2000	2000	2000	2	0	2	Export	400	Jordan	JOR	275	State of Palestine	PSE								76	TELECOMM.SOUND EQUIP ETC	1	No Quantity							502215			0
S3	2000	2000	2000	2	0	2	Export	400	Jordan	JOR	276	Germany	DEU								76	TELECOMM.SOUND EQUIP ETC	1	No Quantity							309327			0
S3	2000	2000	2000	2	0	2	Export	400	Jordan	JOR	288	Ghana	GHA								76	TELECOMM.SOUND EQUIP ETC	1	No Quantity							846			0
S3	2000	2000	2000	2	0	2	Export	400	Jordan	JOR	300	Greece	GRC								76	TELECOMM.SOUND EQUIP ETC	1	No Quantity							2010			0
S3	2000	2000	2000	2	0	2	Export	400	Jordan	JOR	344	China, Hong Kong SAR	HKG								76	TELECOMM.SOUND EQUIP ETC	1	No Quantity							17000			0
S3	2000	2000	2000	2	0	2	Export	400	Jordan	JOR	364	Iran	IRN								76	TELECOMM.SOUND EQUIP ETC	1	No Quantity							10232			0
S3	2000	2000	2000	2	0	2	Export	400	Jordan	JOR	372	Ireland	IRL								76	TELECOMM.SOUND EQUIP ETC	1	No Quantity							1040			0
S3	2000	2000	2000	2	0	2	Export	400	Jordan	JOR	376	Israel	ISR								76	TELECOMM.SOUND EQUIP ETC	1	No Quantity							1316634			0
S3	2000	2000	2000	2	0	2	Export	400	Jordan	JOR	381	Italy	ITA								76	TELECOMM.SOUND EQUIP ETC	1	No Quantity							12621			0
S3	2000	2000	2000	2	0	2	Export	400	Jordan	JOR	410	Rep. of Korea	KOR								76	TELECOMM.SOUND EQUIP ETC	1	No Quantity							641			0
S3	2000	2000	2000	2	0	2	Export	400	Jordan	JOR	414	Kuwait	KWT								76	TELECOMM.SOUND EQUIP ETC	1	No Quantity							11416			0
S3	2000	2000	2000	2	0	2	Export	400	Jordan	JOR	422	Lebanon	LBN								76	TELECOMM.SOUND EQUIP ETC	1	No Quantity							2425777			0
S3	2000	2000	2000	2	0	2	Export	400	Jordan	JOR	434	Libya	LBY								76	TELECOMM.SOUND EQUIP ETC	1	No Quantity							253660			0
S3	2000	2000	2000	2	0	2	Export	400	Jordan	JOR	490	Other Asia, nes									76	TELECOMM.SOUND EQUIP ETC	1	No Quantity							2442			0
S3	2000	2000	2000	2	0	2	Export	400	Jordan	JOR	512	Oman	OMN								76	TELECOMM.SOUND EQUIP ETC	1	No Quantity							14454			0
S3	2000	2000	2000	2	0	2	Export	400	Jordan	JOR	528	Netherlands	NLD								76	TELECOMM.SOUND EQUIP ETC	1	No Quantity							50111			0
S3	2000	2000	2000	2	0	2	Export	400	Jordan	JOR	634	Qatar	QAT								76	TELECOMM.SOUND EQUIP ETC	1	No Quantity							56418			0
S3	2000	2000	2000	2	0	2	Export	400	Jordan	JOR	682	Saudi Arabia	SAU								76	TELECOMM.SOUND EQUIP ETC	1	No Quantity							976394			0
S3	2000	2000	2000	2	0	2	Export	400	Jordan	JOR	699	India	IND								76	TELECOMM.SOUND EQUIP ETC	1	No Quantity							1410			0
S3	2000	2000	2000	2	0	2	Export	400	Jordan	JOR	702	Singapore	SGP								76	TELECOMM.SOUND EQUIP ETC	1	No Quantity							5948			0
S3	2000	2000	2000	2	0	2	Export	400	Jordan	JOR	710	South Africa	ZAF								76	TELECOMM.SOUND EQUIP ETC	1	No Quantity							1410			0
S3	2000	2000	2000	2	0	2	Export	400	Jordan	JOR	724	Spain	ESP								76	TELECOMM.SOUND EQUIP ETC	1	No Quantity							2777			0
S3	2000	2000	2000	2	0	2	Export	400	Jordan	JOR	736	Fmr Sudan	SDN								76	TELECOMM.SOUND EQUIP ETC	1	No Quantity							27217			0
S3	2000	2000	2000	2	0	2	Export	400	Jordan	JOR	757	Switzerland	CHE								76	TELECOMM.SOUND EQUIP ETC	1	No Quantity							160051			0
S3	2000	2000	2000	2	0	2	Export	400	Jordan	JOR	760	Syria	SYR								76	TELECOMM.SOUND EQUIP ETC	1	No Quantity							231645			0
S3	2000	2000	2000	2	0	2	Export	400	Jordan	JOR	784	United Arab Emirates	ARE								76	TELECOMM.SOUND EQUIP ETC	1	No Quantity							943436			0
S3	2000	2000	2000	2	0	2	Export	400	Jordan	JOR	788	Tunisia	TUN								76	TELECOMM.SOUND EQUIP ETC	1	No Quantity							10920			0
S3	2000	2000	2000	2	0	2	Export	400	Jordan	JOR	792	Turkey	TUR								76	TELECOMM.SOUND EQUIP ETC	1	No Quantity							168060			0
S3	2000	2000	2000	2	0	2	Export	400	Jordan	JOR	818	Egypt	EGY								76	TELECOMM.SOUND EQUIP ETC	1	No Quantity							326370			0
S3	2000	2000	2000	2	0	2	Export	400	Jordan	JOR	826	United Kingdom	GBR								76	TELECOMM.SOUND EQUIP ETC	1	No Quantity							159393			0
S3	2000	2000	2000	2	0	2	Export	400	Jordan	JOR	838	Free Zones									76	TELECOMM.SOUND EQUIP ETC	1	No Quantity							7757528			0
S3	2000	2000	2000	2	0	2	Export	400	Jordan	JOR	842	USA	USA								76	TELECOMM.SOUND EQUIP ETC	1	No Quantity							8986			0
S3	2000	2000	2000	2	0	2	Export	400	Jordan	JOR	887	Yemen	YEM								76	TELECOMM.SOUND EQUIP ETC	1	No Quantity							204951			0
S3	2000	2000	2000	2	0	2	Export	400	Jordan	JOR	899	Areas, nes									76	TELECOMM.SOUND EQUIP ETC	1	No Quantity							1986107			0
S3	2000	2000	2000	2	0	2	Export	398	Kazakhstan	KAZ	0	World	WLD								77	ELEC MCH APPAR,PARTS,NES	1	No Quantity							269200			0
S3	2000	2000	2000	2	0	2	Export	398	Kazakhstan	KAZ	251	France	FRA								77	ELEC MCH APPAR,PARTS,NES	1	No Quantity							12400			0
S3	2000	2000	2000	2	0	2	Export	398	Kazakhstan	KAZ	417	Kyrgyzstan	KGZ								77	ELEC MCH APPAR,PARTS,NES	1	No Quantity							52200			0
S3	2000	2000	2000	2	0	2	Export	398	Kazakhstan	KAZ	643	Russian Federation	RUS								77	ELEC MCH APPAR,PARTS,NES	1	No Quantity							186800			0
S3	2000	2000	2000	2	0	2	Export	398	Kazakhstan	KAZ	804	Ukraine	UKR								77	ELEC MCH APPAR,PARTS,NES	1	No Quantity							15600			0
S3	2000	2000	2000	2	0	2	Export	398	Kazakhstan	KAZ	860	Uzbekistan	UZB								77	ELEC MCH APPAR,PARTS,NES	1	No Quantity							2200			0
S3	2000	2000	2000	2	0	2	Export	400	Jordan	JOR	0	World	WLD								77	ELEC MCH APPAR,PARTS,NES	1	No Quantity							43239935			0
S3	2000	2000	2000	2	0	2	Export	400	Jordan	JOR	36	Australia	AUS								77	ELEC MCH APPAR,PARTS,NES	1	No Quantity							30414			0
S3	2000	2000	2000	2	0	2	Export	400	Jordan	JOR	40	Austria	AUT								77	ELEC MCH APPAR,PARTS,NES	1	No Quantity							1630			0
S3	2000	2000	2000	2	0	2	Export	400	Jordan	JOR	48	Bahrain	BHR								77	ELEC MCH APPAR,PARTS,NES	1	No Quantity							125020			0
S3	2000	2000	2000	2	0	2	Export	400	Jordan	JOR	56	Belgium	BEL								77	ELEC MCH APPAR,PARTS,NES	1	No Quantity							7727			0
S3	2000	2000	2000	2	0	2	Export	400	Jordan	JOR	124	Canada	CAN								77	ELEC MCH APPAR,PARTS,NES	1	No Quantity							2650			0
S3	2000	2000	2000	2	0	2	Export	400	Jordan	JOR	156	China	CHN								77	ELEC MCH APPAR,PARTS,NES	1	No Quantity							22567			0
S3	2000	2000	2000	2	0	2	Export	400	Jordan	JOR	196	Cyprus	CYP								77	ELEC MCH APPAR,PARTS,NES	1	No Quantity							446684			0
S3	2000	2000	2000	2	0	2	Export	400	Jordan	JOR	231	Ethiopia	ETH								77	ELEC MCH APPAR,PARTS,NES	1	No Quantity							22792			0
S3	2000	2000	2000	2	0	2	Export	400	Jordan	JOR	246	Finland	FIN								77	ELEC MCH APPAR,PARTS,NES	1	No Quantity							12327			0
S3	2000	2000	2000	2	0	2	Export	400	Jordan	JOR	251	France	FRA								77	ELEC MCH APPAR,PARTS,NES	1	No Quantity							343086			0
S3	2000	2000	2000	2	0	2	Export	400	Jordan	JOR	262	Djibouti	DJI								77	ELEC MCH APPAR,PARTS,NES	1	No Quantity							83663			0
S3	2000	2000	2000	2	0	2	Export	400	Jordan	JOR	275	State of Palestine	PSE								77	ELEC MCH APPAR,PARTS,NES	1	No Quantity							637947			0
S3	2000	2000	2000	2	0	2	Export	400	Jordan	JOR	276	Germany	DEU								77	ELEC MCH APPAR,PARTS,NES	1	No Quantity							173147			0
S3	2000	2000	2000	2	0	2	Export	400	Jordan	JOR	288	Ghana	GHA								77	ELEC MCH APPAR,PARTS,NES	1	No Quantity							1148			0
S3	2000	2000	2000	2	0	2	Export	400	Jordan	JOR	300	Greece	GRC								77	ELEC MCH APPAR,PARTS,NES	1	No Quantity							155511			0
S3	2000	2000	2000	2	0	2	Export	400	Jordan	JOR	360	Indonesia	IDN								77	ELEC MCH APPAR,PARTS,NES	1	No Quantity							117067			0
S3	2000	2000	2000	2	0	2	Export	400	Jordan	JOR	364	Iran	IRN								77	ELEC MCH APPAR,PARTS,NES	1	No Quantity							46978			0
S3	2000	2000	2000	2	0	2	Export	400	Jordan	JOR	368	Iraq	IRQ								77	ELEC MCH APPAR,PARTS,NES	1	No Quantity							121261			0
S3	2000	2000	2000	2	0	2	Export	400	Jordan	JOR	372	Ireland	IRL								77	ELEC MCH APPAR,PARTS,NES	1	No Quantity							51685			0
S3	2000	2000	2000	2	0	2	Export	400	Jordan	JOR	376	Israel	ISR								77	ELEC MCH APPAR,PARTS,NES	1	No Quantity							4176960			0
S3	2000	2000	2000	2	0	2	Export	400	Jordan	JOR	381	Italy	ITA								77	ELEC MCH APPAR,PARTS,NES	1	No Quantity							643007			0
S3	2000	2000	2000	2	0	2	Export	400	Jordan	JOR	392	Japan	JPN								77	ELEC MCH APPAR,PARTS,NES	1	No Quantity							8974			0
S3	2000	2000	2000	2	0	2	Export	400	Jordan	JOR	398	Kazakhstan	KAZ								77	ELEC MCH APPAR,PARTS,NES	1	No Quantity							19458			0
S3	2000	2000	2000	2	0	2	Export	400	Jordan	JOR	410	Rep. of Korea	KOR								77	ELEC MCH APPAR,PARTS,NES	1	No Quantity							501			0
S3	2000	2000	2000	2	0	2	Export	400	Jordan	JOR	414	Kuwait	KWT								77	ELEC MCH APPAR,PARTS,NES	1	No Quantity							73137			0
S3	2000	2000	2000	2	0	2	Export	400	Jordan	JOR	422	Lebanon	LBN								77	ELEC MCH APPAR,PARTS,NES	1	No Quantity							444609			0
S3	2000	2000	2000	2	0	2	Export	400	Jordan	JOR	434	Libya	LBY								77	ELEC MCH APPAR,PARTS,NES	1	No Quantity							287208			0
S3	2000	2000	2000	2	0	2	Export	400	Jordan	JOR	490	Other Asia, nes									77	ELEC MCH APPAR,PARTS,NES	1	No Quantity							1326			0
S3	2000	2000	2000	2	0	2	Export	400	Jordan	JOR	504	Morocco	MAR								77	ELEC MCH APPAR,PARTS,NES	1	No Quantity							14104			0
S3	2000	2000	2000	2	0	2	Export	400	Jordan	JOR	512	Oman	OMN								77	ELEC MCH APPAR,PARTS,NES	1	No Quantity							200219			0
S3	2000	2000	2000	2	0	2	Export	400	Jordan	JOR	528	Netherlands	NLD								77	ELEC MCH APPAR,PARTS,NES	1	No Quantity							206214			0
S3	2000	2000	2000	2	0	2	Export	400	Jordan	JOR	554	New Zealand	NZL								77	ELEC MCH APPAR,PARTS,NES	1	No Quantity							2852			0
S3	2000	2000	2000	2	0	2	Export	400	Jordan	JOR	634	Qatar	QAT								77	ELEC MCH APPAR,PARTS,NES	1	No Quantity							227327			0
S3	2000	2000	2000	2	0	2	Export	400	Jordan	JOR	642	Romania	ROU								77	ELEC MCH APPAR,PARTS,NES	1	No Quantity							705			0
S3	2000	2000	2000	2	0	2	Export	400	Jordan	JOR	682	Saudi Arabia	SAU								77	ELEC MCH APPAR,PARTS,NES	1	No Quantity							1062112			0
S3	2000	2000	2000	2	0	2	Export	400	Jordan	JOR	702	Singapore	SGP								77	ELEC MCH APPAR,PARTS,NES	1	No Quantity							12202			0
S3	2000	2000	2000	2	0	2	Export	400	Jordan	JOR	705	Slovenia	SVN								77	ELEC MCH APPAR,PARTS,NES	1	No Quantity							19221			0
S3	2000	2000	2000	2	0	2	Export	400	Jordan	JOR	710	South Africa	ZAF								77	ELEC MCH APPAR,PARTS,NES	1	No Quantity							372			0
S3	2000	2000	2000	2	0	2	Export	400	Jordan	JOR	736	Fmr Sudan	SDN								77	ELEC MCH APPAR,PARTS,NES	1	No Quantity							490196			0
S3	2000	2000	2000	2	0	2	Export	400	Jordan	JOR	757	Switzerland	CHE								77	ELEC MCH APPAR,PARTS,NES	1	No Quantity							344564			0
S3	2000	2000	2000	2	0	2	Export	400	Jordan	JOR	760	Syria	SYR								77	ELEC MCH APPAR,PARTS,NES	1	No Quantity							3104603			0
S3	2000	2000	2000	2	0	2	Export	400	Jordan	JOR	764	Thailand	THA								77	ELEC MCH APPAR,PARTS,NES	1	No Quantity							598			0
S3	2000	2000	2000	2	0	2	Export	400	Jordan	JOR	784	United Arab Emirates	ARE								77	ELEC MCH APPAR,PARTS,NES	1	No Quantity							390147			0
S3	2000	2000	2000	2	0	2	Export	400	Jordan	JOR	792	Turkey	TUR								77	ELEC MCH APPAR,PARTS,NES	1	No Quantity							62936			0
S3	2000	2000	2000	2	0	2	Export	400	Jordan	JOR	804	Ukraine	UKR								77	ELEC MCH APPAR,PARTS,NES	1	No Quantity							3247			0
S3	2000	2000	2000	2	0	2	Export	400	Jordan	JOR	818	Egypt	EGY								77	ELEC MCH APPAR,PARTS,NES	1	No Quantity							1265027			0
S3	2000	2000	2000	2	0	2	Export	400	Jordan	JOR	826	United Kingdom	GBR								77	ELEC MCH APPAR,PARTS,NES	1	No Quantity							19490			0
S3	2000	2000	2000	2	0	2	Export	400	Jordan	JOR	838	Free Zones									77	ELEC MCH APPAR,PARTS,NES	1	No Quantity							11537915			0
S3	2000	2000	2000	2	0	2	Export	400	Jordan	JOR	842	USA	USA								77	ELEC MCH APPAR,PARTS,NES	1	No Quantity							3859			0
S3	2000	2000	2000	2	0	2	Export	400	Jordan	JOR	887	Yemen	YEM								77	ELEC MCH APPAR,PARTS,NES	1	No Quantity							1055862			0
S3	2000	2000	2000	2	0	2	Export	400	Jordan	JOR	899	Areas, nes									77	ELEC MCH APPAR,PARTS,NES	1	No Quantity							15157677			0
S3	2000	2000	2000	2	0	2	Export	398	Kazakhstan	KAZ	0	World	WLD								78	ROAD VEHICLES	1	No Quantity							1013200			0
S3	2000	2000	2000	2	0	2	Export	398	Kazakhstan	KAZ	4	Afghanistan	AFG								78	ROAD VEHICLES	1	No Quantity							500			0
S3	2000	2000	2000	2	0	2	Export	398	Kazakhstan	KAZ	31	Azerbaijan	AZE								78	ROAD VEHICLES	1	No Quantity							3500			0
S3	2000	2000	2000	2	0	2	Export	398	Kazakhstan	KAZ	156	China	CHN								78	ROAD VEHICLES	1	No Quantity							300			0
S3	2000	2000	2000	2	0	2	Export	398	Kazakhstan	KAZ	251	France	FRA								78	ROAD VEHICLES	1	No Quantity							2600			0
S3	2000	2000	2000	2	0	2	Export	398	Kazakhstan	KAZ	276	Germany	DEU								78	ROAD VEHICLES	1	No Quantity							42100			0
S3	2000	2000	2000	2	0	2	Export	398	Kazakhstan	KAZ	300	Greece	GRC								78	ROAD VEHICLES	1	No Quantity							400			0
S3	2000	2000	2000	2	0	2	Export	398	Kazakhstan	KAZ	364	Iran	IRN								78	ROAD VEHICLES	1	No Quantity							2300			0
S3	2000	2000	2000	2	0	2	Export	398	Kazakhstan	KAZ	417	Kyrgyzstan	KGZ								78	ROAD VEHICLES	1	No Quantity							7200			0
S3	2000	2000	2000	2	0	2	Export	398	Kazakhstan	KAZ	528	Netherlands	NLD								78	ROAD VEHICLES	1	No Quantity							427700			0
S3	2000	2000	2000	2	0	2	Export	398	Kazakhstan	KAZ	579	Norway	NOR								78	ROAD VEHICLES	1	No Quantity							127200			0
S3	2000	2000	2000	2	0	2	Export	398	Kazakhstan	KAZ	643	Russian Federation	RUS								78	ROAD VEHICLES	1	No Quantity							45900			0
S3	2000	2000	2000	2	0	2	Export	398	Kazakhstan	KAZ	784	United Arab Emirates	ARE								78	ROAD VEHICLES	1	No Quantity							16700			0
S3	2000	2000	2000	2	0	2	Export	398	Kazakhstan	KAZ	792	Turkey	TUR								78	ROAD VEHICLES	1	No Quantity							1600			0
S3	2000	2000	2000	2	0	2	Export	398	Kazakhstan	KAZ	795	Turkmenistan	TKM								78	ROAD VEHICLES	1	No Quantity							500			0
S3	2000	2000	2000	2	0	2	Export	398	Kazakhstan	KAZ	826	United Kingdom	GBR								78	ROAD VEHICLES	1	No Quantity							333900			0
S3	2000	2000	2000	2	0	2	Export	398	Kazakhstan	KAZ	842	USA	USA								78	ROAD VEHICLES	1	No Quantity							300			0
S3	2000	2000	2000	2	0	2	Export	398	Kazakhstan	KAZ	860	Uzbekistan	UZB								78	ROAD VEHICLES	1	No Quantity							500			0
S3	2000	2000	2000	2	0	2	Export	400	Jordan	JOR	0	World	WLD								78	ROAD VEHICLES	1	No Quantity							102756633			0
S3	2000	2000	2000	2	0	2	Export	400	Jordan	JOR	12	Algeria	DZA								78	ROAD VEHICLES	1	No Quantity							110459			0
S3	2000	2000	2000	2	0	2	Export	400	Jordan	JOR	40	Austria	AUT								78	ROAD VEHICLES	1	No Quantity							181			0
S3	2000	2000	2000	2	0	2	Export	400	Jordan	JOR	48	Bahrain	BHR								78	ROAD VEHICLES	1	No Quantity							28909			0
S3	2000	2000	2000	2	0	2	Export	400	Jordan	JOR	56	Belgium	BEL								78	ROAD VEHICLES	1	No Quantity							83596			0
S3	2000	2000	2000	2	0	2	Export	400	Jordan	JOR	124	Canada	CAN								78	ROAD VEHICLES	1	No Quantity							68209			0
S3	2000	2000	2000	2	0	2	Export	400	Jordan	JOR	196	Cyprus	CYP								78	ROAD VEHICLES	1	No Quantity							11284			0
S3	2000	2000	2000	2	0	2	Export	400	Jordan	JOR	214	Dominican Rep.	DOM								78	ROAD VEHICLES	1	No Quantity							458393			0
S3	2000	2000	2000	2	0	2	Export	400	Jordan	JOR	242	Fiji	FJI								78	ROAD VEHICLES	1	No Quantity							14104			0
S3	2000	2000	2000	2	0	2	Export	400	Jordan	JOR	251	France	FRA								78	ROAD VEHICLES	1	No Quantity							123532			0
S3	2000	2000	2000	2	0	2	Export	400	Jordan	JOR	275	State of Palestine	PSE								78	ROAD VEHICLES	1	No Quantity							276977			0
S3	2000	2000	2000	2	0	2	Export	400	Jordan	JOR	276	Germany	DEU								78	ROAD VEHICLES	1	No Quantity							357534			0
S3	2000	2000	2000	2	0	2	Export	400	Jordan	JOR	300	Greece	GRC								78	ROAD VEHICLES	1	No Quantity							112482			0
S3	2000	2000	2000	2	0	2	Export	400	Jordan	JOR	344	China, Hong Kong SAR	HKG								78	ROAD VEHICLES	1	No Quantity							269			0
S3	2000	2000	2000	2	0	2	Export	400	Jordan	JOR	364	Iran	IRN								78	ROAD VEHICLES	1	No Quantity							15515			0
S3	2000	2000	2000	2	0	2	Export	400	Jordan	JOR	376	Israel	ISR								78	ROAD VEHICLES	1	No Quantity							231096			0
S3	2000	2000	2000	2	0	2	Export	400	Jordan	JOR	381	Italy	ITA								78	ROAD VEHICLES	1	No Quantity							222623			0
S3	2000	2000	2000	2	0	2	Export	400	Jordan	JOR	392	Japan	JPN								78	ROAD VEHICLES	1	No Quantity							21157			0
S3	2000	2000	2000	2	0	2	Export	400	Jordan	JOR	410	Rep. of Korea	KOR								78	ROAD VEHICLES	1	No Quantity							41712			0
S3	2000	2000	2000	2	0	2	Export	400	Jordan	JOR	414	Kuwait	KWT								78	ROAD VEHICLES	1	No Quantity							443223			0
S3	2000	2000	2000	2	0	2	Export	400	Jordan	JOR	422	Lebanon	LBN								78	ROAD VEHICLES	1	No Quantity							875619			0
S3	2000	2000	2000	2	0	2	Export	400	Jordan	JOR	434	Libya	LBY								78	ROAD VEHICLES	1	No Quantity							775087			0
S3	2000	2000	2000	2	0	2	Export	400	Jordan	JOR	504	Morocco	MAR								78	ROAD VEHICLES	1	No Quantity							14810			0
S3	2000	2000	2000	2	0	2	Export	400	Jordan	JOR	512	Oman	OMN								78	ROAD VEHICLES	1	No Quantity							44711			0
S3	2000	2000	2000	2	0	2	Export	400	Jordan	JOR	528	Netherlands	NLD								78	ROAD VEHICLES	1	No Quantity							64752			0
S3	2000	2000	2000	2	0	2	Export	400	Jordan	JOR	579	Norway	NOR								78	ROAD VEHICLES	1	No Quantity							5000			0
S3	2000	2000	2000	2	0	2	Export	400	Jordan	JOR	608	Philippines	PHL								78	ROAD VEHICLES	1	No Quantity							5642			0
S3	2000	2000	2000	2	0	2	Export	400	Jordan	JOR	616	Poland	POL								78	ROAD VEHICLES	1	No Quantity							28209			0
S3	2000	2000	2000	2	0	2	Export	400	Jordan	JOR	634	Qatar	QAT								78	ROAD VEHICLES	1	No Quantity							202632			0
S3	2000	2000	2000	2	0	2	Export	400	Jordan	JOR	642	Romania	ROU								78	ROAD VEHICLES	1	No Quantity							273427			0
S3	2000	2000	2000	2	0	2	Export	400	Jordan	JOR	643	Russian Federation	RUS								78	ROAD VEHICLES	1	No Quantity							1989			0
S3	2000	2000	2000	2	0	2	Export	400	Jordan	JOR	682	Saudi Arabia	SAU								78	ROAD VEHICLES	1	No Quantity							3944364			0
S3	2000	2000	2000	2	0	2	Export	400	Jordan	JOR	699	India	IND								78	ROAD VEHICLES	1	No Quantity							44679			0
S3	2000	2000	2000	2	0	2	Export	400	Jordan	JOR	710	South Africa	ZAF								78	ROAD VEHICLES	1	No Quantity							6000			0
S3	2000	2000	2000	2	0	2	Export	400	Jordan	JOR	716	Zimbabwe	ZWE								78	ROAD VEHICLES	1	No Quantity							21157			0
S3	2000	2000	2000	2	0	2	Export	400	Jordan	JOR	736	Fmr Sudan	SDN								78	ROAD VEHICLES	1	No Quantity							659696			0
S3	2000	2000	2000	2	0	2	Export	400	Jordan	JOR	752	Sweden	SWE								78	ROAD VEHICLES	1	No Quantity							42313			0
S3	2000	2000	2000	2	0	2	Export	400	Jordan	JOR	760	Syria	SYR								78	ROAD VEHICLES	1	No Quantity							1563261			0
S3	2000	2000	2000	2	0	2	Export	400	Jordan	JOR	784	United Arab Emirates	ARE								78	ROAD VEHICLES	1	No Quantity							2339180			0
S3	2000	2000	2000	2	0	2	Export	400	Jordan	JOR	788	Tunisia	TUN								78	ROAD VEHICLES	1	No Quantity							16925			0
S3	2000	2000	2000	2	0	2	Export	400	Jordan	JOR	792	Turkey	TUR								78	ROAD VEHICLES	1	No Quantity							152928			0
S3	2000	2000	2000	2	0	2	Export	400	Jordan	JOR	818	Egypt	EGY								78	ROAD VEHICLES	1	No Quantity							2046912			0
S3	2000	2000	2000	2	0	2	Export	400	Jordan	JOR	826	United Kingdom	GBR								78	ROAD VEHICLES	1	No Quantity							775648			0
S3	2000	2000	2000	2	0	2	Export	400	Jordan	JOR	838	Free Zones									78	ROAD VEHICLES	1	No Quantity							55248902			0
S3	2000	2000	2000	2	0	2	Export	400	Jordan	JOR	842	USA	USA								78	ROAD VEHICLES	1	No Quantity							409181			0
S3	2000	2000	2000	2	0	2	Export	400	Jordan	JOR	887	Yemen	YEM								78	ROAD VEHICLES	1	No Quantity							313546			0
S3	2000	2000	2000	2	0	2	Export	400	Jordan	JOR	899	Areas, nes									78	ROAD VEHICLES	1	No Quantity							30258810			0
S3	2000	2000	2000	2	0	2	Export	398	Kazakhstan	KAZ	0	World	WLD								79	OTHR.TRANSPORT EQUIPMENT	1	No Quantity							1476000			0
S3	2000	2000	2000	2	0	2	Export	398	Kazakhstan	KAZ	31	Azerbaijan	AZE								79	OTHR.TRANSPORT EQUIPMENT	1	No Quantity							469800			0
S3	2000	2000	2000	2	0	2	Export	398	Kazakhstan	KAZ	528	Netherlands	NLD								79	OTHR.TRANSPORT EQUIPMENT	1	No Quantity							21400			0
S3	2000	2000	2000	2	0	2	Export	398	Kazakhstan	KAZ	643	Russian Federation	RUS								79	OTHR.TRANSPORT EQUIPMENT	1	No Quantity							752400			0
S3	2000	2000	2000	2	0	2	Export	398	Kazakhstan	KAZ	795	Turkmenistan	TKM								79	OTHR.TRANSPORT EQUIPMENT	1	No Quantity							90100			0
S3	2000	2000	2000	2	0	2	Export	398	Kazakhstan	KAZ	860	Uzbekistan	UZB								79	OTHR.TRANSPORT EQUIPMENT	1	No Quantity							142300			0
S3	2000	2000	2000	2	0	2	Export	400	Jordan	JOR	0	World	WLD								79	OTHR.TRANSPORT EQUIPMENT	1	No Quantity							6753335			0
S3	2000	2000	2000	2	0	2	Export	400	Jordan	JOR	96	Brunei Darussalam	BRN								79	OTHR.TRANSPORT EQUIPMENT	1	No Quantity							633			0
S3	2000	2000	2000	2	0	2	Export	400	Jordan	JOR	196	Cyprus	CYP								79	OTHR.TRANSPORT EQUIPMENT	1	No Quantity							705			0
S3	2000	2000	2000	2	0	2	Export	400	Jordan	JOR	251	France	FRA								79	OTHR.TRANSPORT EQUIPMENT	1	No Quantity							30630			0
S3	2000	2000	2000	2	0	2	Export	400	Jordan	JOR	275	State of Palestine	PSE								79	OTHR.TRANSPORT EQUIPMENT	1	No Quantity							379109			0
S3	2000	2000	2000	2	0	2	Export	400	Jordan	JOR	376	Israel	ISR								79	OTHR.TRANSPORT EQUIPMENT	1	No Quantity							5949236			0
S3	2000	2000	2000	2	0	2	Export	400	Jordan	JOR	422	Lebanon	LBN								79	OTHR.TRANSPORT EQUIPMENT	1	No Quantity							7052			0
S3	2000	2000	2000	2	0	2	Export	400	Jordan	JOR	434	Libya	LBY								79	OTHR.TRANSPORT EQUIPMENT	1	No Quantity							3410			0
S3	2000	2000	2000	2	0	2	Export	400	Jordan	JOR	528	Netherlands	NLD								79	OTHR.TRANSPORT EQUIPMENT	1	No Quantity							10607			0
S3	2000	2000	2000	2	0	2	Export	400	Jordan	JOR	736	Fmr Sudan	SDN								79	OTHR.TRANSPORT EQUIPMENT	1	No Quantity							24929			0
S3	2000	2000	2000	2	0	2	Export	400	Jordan	JOR	784	United Arab Emirates	ARE								79	OTHR.TRANSPORT EQUIPMENT	1	No Quantity							16290			0
S3	2000	2000	2000	2	0	2	Export	400	Jordan	JOR	826	United Kingdom	GBR								79	OTHR.TRANSPORT EQUIPMENT	1	No Quantity							25000			0
S3	2000	2000	2000	2	0	2	Export	400	Jordan	JOR	838	Free Zones									79	OTHR.TRANSPORT EQUIPMENT	1	No Quantity							63470			0
S3	2000	2000	2000	2	0	2	Export	400	Jordan	JOR	842	USA	USA								79	OTHR.TRANSPORT EQUIPMENT	1	No Quantity							181615			0
S3	2000	2000	2000	2	0	2	Export	400	Jordan	JOR	899	Areas, nes									79	OTHR.TRANSPORT EQUIPMENT	1	No Quantity							60649			0
S3	2000	2000	2000	2	0	2	Export	398	Kazakhstan	KAZ	0	World	WLD								81	PREFAB BUILDGS,FTTNG ETC	1	No Quantity							2498000			0
S3	2000	2000	2000	2	0	2	Export	398	Kazakhstan	KAZ	31	Azerbaijan	AZE								81	PREFAB BUILDGS,FTTNG ETC	1	No Quantity							353200			0
S3	2000	2000	2000	2	0	2	Export	398	Kazakhstan	KAZ	100	Bulgaria	BGR								81	PREFAB BUILDGS,FTTNG ETC	1	No Quantity							16800			0
S3	2000	2000	2000	2	0	2	Export	398	Kazakhstan	KAZ	196	Cyprus	CYP								81	PREFAB BUILDGS,FTTNG ETC	1	No Quantity							394400			0
S3	2000	2000	2000	2	0	2	Export	398	Kazakhstan	KAZ	203	Czechia	CZE								81	PREFAB BUILDGS,FTTNG ETC	1	No Quantity							1200			0
S3	2000	2000	2000	2	0	2	Export	398	Kazakhstan	KAZ	381	Italy	ITA								81	PREFAB BUILDGS,FTTNG ETC	1	No Quantity							3100			0
S3	2000	2000	2000	2	0	2	Export	398	Kazakhstan	KAZ	417	Kyrgyzstan	KGZ								81	PREFAB BUILDGS,FTTNG ETC	1	No Quantity							16100			0
S3	2000	2000	2000	2	0	2	Export	398	Kazakhstan	KAZ	528	Netherlands	NLD								81	PREFAB BUILDGS,FTTNG ETC	1	No Quantity							139600			0
S3	2000	2000	2000	2	0	2	Export	398	Kazakhstan	KAZ	643	Russian Federation	RUS								81	PREFAB BUILDGS,FTTNG ETC	1	No Quantity							1396500			0
S3	2000	2000	2000	2	0	2	Export	398	Kazakhstan	KAZ	795	Turkmenistan	TKM								81	PREFAB BUILDGS,FTTNG ETC	1	No Quantity							7000			0
S3	2000	2000	2000	2	0	2	Export	398	Kazakhstan	KAZ	826	United Kingdom	GBR								81	PREFAB BUILDGS,FTTNG ETC	1	No Quantity							170100			0
S3	2000	2000	2000	2	0	2	Export	400	Jordan	JOR	0	World	WLD								81	PREFAB BUILDGS,FTTNG ETC	1	No Quantity							2356496			0
S3	2000	2000	2000	2	0	2	Export	400	Jordan	JOR	36	Australia	AUS								81	PREFAB BUILDGS,FTTNG ETC	1	No Quantity							28209			0
S3	2000	2000	2000	2	0	2	Export	400	Jordan	JOR	48	Bahrain	BHR								81	PREFAB BUILDGS,FTTNG ETC	1	No Quantity							14104			0
S3	2000	2000	2000	2	0	2	Export	400	Jordan	JOR	232	Eritrea	ERI								81	PREFAB BUILDGS,FTTNG ETC	1	No Quantity							4231			0
S3	2000	2000	2000	2	0	2	Export	400	Jordan	JOR	275	State of Palestine	PSE								81	PREFAB BUILDGS,FTTNG ETC	1	No Quantity							123197			0
S3	2000	2000	2000	2	0	2	Export	400	Jordan	JOR	276	Germany	DEU								81	PREFAB BUILDGS,FTTNG ETC	1	No Quantity							9289			0
S3	2000	2000	2000	2	0	2	Export	400	Jordan	JOR	300	Greece	GRC								81	PREFAB BUILDGS,FTTNG ETC	1	No Quantity							1065			0
S3	2000	2000	2000	2	0	2	Export	400	Jordan	JOR	376	Israel	ISR								81	PREFAB BUILDGS,FTTNG ETC	1	No Quantity							18338			0
S3	2000	2000	2000	2	0	2	Export	400	Jordan	JOR	414	Kuwait	KWT								81	PREFAB BUILDGS,FTTNG ETC	1	No Quantity							21426			0
S3	2000	2000	2000	2	0	2	Export	400	Jordan	JOR	422	Lebanon	LBN								81	PREFAB BUILDGS,FTTNG ETC	1	No Quantity							235481			0
S3	2000	2000	2000	2	0	2	Export	400	Jordan	JOR	434	Libya	LBY								81	PREFAB BUILDGS,FTTNG ETC	1	No Quantity							764			0
S3	2000	2000	2000	2	0	2	Export	400	Jordan	JOR	508	Mozambique	MOZ								81	PREFAB BUILDGS,FTTNG ETC	1	No Quantity							846			0
S3	2000	2000	2000	2	0	2	Export	400	Jordan	JOR	566	Nigeria	NGA								81	PREFAB BUILDGS,FTTNG ETC	1	No Quantity							3743			0
S3	2000	2000	2000	2	0	2	Export	400	Jordan	JOR	634	Qatar	QAT								81	PREFAB BUILDGS,FTTNG ETC	1	No Quantity							62770			0
S3	2000	2000	2000	2	0	2	Export	400	Jordan	JOR	682	Saudi Arabia	SAU								81	PREFAB BUILDGS,FTTNG ETC	1	No Quantity							381858			0
S3	2000	2000	2000	2	0	2	Export	400	Jordan	JOR	724	Spain	ESP								81	PREFAB BUILDGS,FTTNG ETC	1	No Quantity							11284			0
S3	2000	2000	2000	2	0	2	Export	400	Jordan	JOR	760	Syria	SYR								81	PREFAB BUILDGS,FTTNG ETC	1	No Quantity							39457			0
S3	2000	2000	2000	2	0	2	Export	400	Jordan	JOR	784	United Arab Emirates	ARE								81	PREFAB BUILDGS,FTTNG ETC	1	No Quantity							82764			0
S3	2000	2000	2000	2	0	2	Export	400	Jordan	JOR	818	Egypt	EGY								81	PREFAB BUILDGS,FTTNG ETC	1	No Quantity							39451			0
S3	2000	2000	2000	2	0	2	Export	400	Jordan	JOR	838	Free Zones									81	PREFAB BUILDGS,FTTNG ETC	1	No Quantity							1030323			0
S3	2000	2000	2000	2	0	2	Export	400	Jordan	JOR	842	USA	USA								81	PREFAB BUILDGS,FTTNG ETC	1	No Quantity							705			0
S3	2000	2000	2000	2	0	2	Export	400	Jordan	JOR	887	Yemen	YEM								81	PREFAB BUILDGS,FTTNG ETC	1	No Quantity							42313			0
S3	2000	2000	2000	2	0	2	Export	400	Jordan	JOR	899	Areas, nes									81	PREFAB BUILDGS,FTTNG ETC	1	No Quantity							204877			0
S3	2000	2000	2000	2	0	2	Export	400	Jordan	JOR	0	World	WLD								82	FURNITURE,BEDDING,ETC.	1	No Quantity							20127699			0
S3	2000	2000	2000	2	0	2	Export	400	Jordan	JOR	12	Algeria	DZA								82	FURNITURE,BEDDING,ETC.	1	No Quantity							62508			0
S3	2000	2000	2000	2	0	2	Export	400	Jordan	JOR	32	Argentina	ARG								82	FURNITURE,BEDDING,ETC.	1	No Quantity							1410			0
S3	2000	2000	2000	2	0	2	Export	400	Jordan	JOR	36	Australia	AUS								82	FURNITURE,BEDDING,ETC.	1	No Quantity							65585			0
S3	2000	2000	2000	2	0	2	Export	400	Jordan	JOR	48	Bahrain	BHR								82	FURNITURE,BEDDING,ETC.	1	No Quantity							20903			0
S3	2000	2000	2000	2	0	2	Export	400	Jordan	JOR	50	Bangladesh	BGD								82	FURNITURE,BEDDING,ETC.	1	No Quantity							42313			0
S3	2000	2000	2000	2	0	2	Export	400	Jordan	JOR	56	Belgium	BEL								82	FURNITURE,BEDDING,ETC.	1	No Quantity							66855			0
S3	2000	2000	2000	2	0	2	Export	400	Jordan	JOR	96	Brunei Darussalam	BRN								82	FURNITURE,BEDDING,ETC.	1	No Quantity							16925			0
S3	2000	2000	2000	2	0	2	Export	400	Jordan	JOR	124	Canada	CAN								82	FURNITURE,BEDDING,ETC.	1	No Quantity							78985			0
S3	2000	2000	2000	2	0	2	Export	400	Jordan	JOR	144	Sri Lanka	LKA								82	FURNITURE,BEDDING,ETC.	1	No Quantity							244711			0
S3	2000	2000	2000	2	0	2	Export	400	Jordan	JOR	152	Chile	CHL								82	FURNITURE,BEDDING,ETC.	1	No Quantity							11284			0
S3	2000	2000	2000	2	0	2	Export	400	Jordan	JOR	156	China	CHN								82	FURNITURE,BEDDING,ETC.	1	No Quantity							4937			0
S3	2000	2000	2000	2	0	2	Export	400	Jordan	JOR	196	Cyprus	CYP								82	FURNITURE,BEDDING,ETC.	1	No Quantity							7052			0
S3	2000	2000	2000	2	0	2	Export	400	Jordan	JOR	208	Denmark	DNK								82	FURNITURE,BEDDING,ETC.	1	No Quantity							14024			0
S3	2000	2000	2000	2	0	2	Export	400	Jordan	JOR	214	Dominican Rep.	DOM								82	FURNITURE,BEDDING,ETC.	1	No Quantity							5642			0
S3	2000	2000	2000	2	0	2	Export	400	Jordan	JOR	251	France	FRA								82	FURNITURE,BEDDING,ETC.	1	No Quantity							45839			0
S3	2000	2000	2000	2	0	2	Export	400	Jordan	JOR	275	State of Palestine	PSE								82	FURNITURE,BEDDING,ETC.	1	No Quantity							1263202			0
S3	2000	2000	2000	2	0	2	Export	400	Jordan	JOR	276	Germany	DEU								82	FURNITURE,BEDDING,ETC.	1	No Quantity							68188			0
S3	2000	2000	2000	2	0	2	Export	400	Jordan	JOR	288	Ghana	GHA								82	FURNITURE,BEDDING,ETC.	1	No Quantity							4231			0
S3	2000	2000	2000	2	0	2	Export	400	Jordan	JOR	300	Greece	GRC								82	FURNITURE,BEDDING,ETC.	1	No Quantity							22567			0
S3	2000	2000	2000	2	0	2	Export	400	Jordan	JOR	344	China, Hong Kong SAR	HKG								82	FURNITURE,BEDDING,ETC.	1	No Quantity							282			0
S3	2000	2000	2000	2	0	2	Export	400	Jordan	JOR	348	Hungary	HUN								82	FURNITURE,BEDDING,ETC.	1	No Quantity							4231			0
S3	2000	2000	2000	2	0	2	Export	400	Jordan	JOR	360	Indonesia	IDN								82	FURNITURE,BEDDING,ETC.	1	No Quantity							16925			0
S3	2000	2000	2000	2	0	2	Export	400	Jordan	JOR	364	Iran	IRN								82	FURNITURE,BEDDING,ETC.	1	No Quantity							9168			0
S3	2000	2000	2000	2	0	2	Export	400	Jordan	JOR	372	Ireland	IRL								82	FURNITURE,BEDDING,ETC.	1	No Quantity							16925			0
S3	2000	2000	2000	2	0	2	Export	400	Jordan	JOR	376	Israel	ISR								82	FURNITURE,BEDDING,ETC.	1	No Quantity							626093			0
S3	2000	2000	2000	2	0	2	Export	400	Jordan	JOR	381	Italy	ITA								82	FURNITURE,BEDDING,ETC.	1	No Quantity							52892			0
S3	2000	2000	2000	2	0	2	Export	400	Jordan	JOR	392	Japan	JPN								82	FURNITURE,BEDDING,ETC.	1	No Quantity							19746			0
S3	2000	2000	2000	2	0	2	Export	400	Jordan	JOR	410	Rep. of Korea	KOR								82	FURNITURE,BEDDING,ETC.	1	No Quantity							33851			0
S3	2000	2000	2000	2	0	2	Export	400	Jordan	JOR	414	Kuwait	KWT								82	FURNITURE,BEDDING,ETC.	1	No Quantity							101202			0
S3	2000	2000	2000	2	0	2	Export	400	Jordan	JOR	422	Lebanon	LBN								82	FURNITURE,BEDDING,ETC.	1	No Quantity							25991			0
S3	2000	2000	2000	2	0	2	Export	400	Jordan	JOR	434	Libya	LBY								82	FURNITURE,BEDDING,ETC.	1	No Quantity							64994			0
S3	2000	2000	2000	2	0	2	Export	400	Jordan	JOR	440	Lithuania	LTU								82	FURNITURE,BEDDING,ETC.	1	No Quantity							2821			0
S3	2000	2000	2000	2	0	2	Export	400	Jordan	JOR	450	Madagascar	MDG								82	FURNITURE,BEDDING,ETC.	1	No Quantity							5642			0
S3	2000	2000	2000	2	0	2	Export	400	Jordan	JOR	458	Malaysia	MYS								82	FURNITURE,BEDDING,ETC.	1	No Quantity							48660			0
S3	2000	2000	2000	2	0	2	Export	400	Jordan	JOR	490	Other Asia, nes									82	FURNITURE,BEDDING,ETC.	1	No Quantity							14104			0
S3	2000	2000	2000	2	0	2	Export	400	Jordan	JOR	504	Morocco	MAR								82	FURNITURE,BEDDING,ETC.	1	No Quantity							9873			0
S3	2000	2000	2000	2	0	2	Export	400	Jordan	JOR	512	Oman	OMN								82	FURNITURE,BEDDING,ETC.	1	No Quantity							10456			0
S3	2000	2000	2000	2	0	2	Export	400	Jordan	JOR	528	Netherlands	NLD								82	FURNITURE,BEDDING,ETC.	1	No Quantity							42313			0
S3	2000	2000	2000	2	0	2	Export	400	Jordan	JOR	554	New Zealand	NZL								82	FURNITURE,BEDDING,ETC.	1	No Quantity							1410			0
S3	2000	2000	2000	2	0	2	Export	400	Jordan	JOR	586	Pakistan	PAK								82	FURNITURE,BEDDING,ETC.	1	No Quantity							7052			0
S3	2000	2000	2000	2	0	2	Export	400	Jordan	JOR	608	Philippines	PHL								82	FURNITURE,BEDDING,ETC.	1	No Quantity							64175			0
S3	2000	2000	2000	2	0	2	Export	400	Jordan	JOR	616	Poland	POL								82	FURNITURE,BEDDING,ETC.	1	No Quantity							2821			0
S3	2000	2000	2000	2	0	2	Export	400	Jordan	JOR	634	Qatar	QAT								82	FURNITURE,BEDDING,ETC.	1	No Quantity							952253			0
S3	2000	2000	2000	2	0	2	Export	400	Jordan	JOR	682	Saudi Arabia	SAU								82	FURNITURE,BEDDING,ETC.	1	No Quantity							7349626			0
S3	2000	2000	2000	2	0	2	Export	400	Jordan	JOR	699	India	IND								82	FURNITURE,BEDDING,ETC.	1	No Quantity							7052			0
S3	2000	2000	2000	2	0	2	Export	400	Jordan	JOR	702	Singapore	SGP								82	FURNITURE,BEDDING,ETC.	1	No Quantity							7052			0
S3	2000	2000	2000	2	0	2	Export	400	Jordan	JOR	710	South Africa	ZAF								82	FURNITURE,BEDDING,ETC.	1	No Quantity							9873			0
S3	2000	2000	2000	2	0	2	Export	400	Jordan	JOR	724	Spain	ESP								82	FURNITURE,BEDDING,ETC.	1	No Quantity							14426			0
S3	2000	2000	2000	2	0	2	Export	400	Jordan	JOR	736	Fmr Sudan	SDN								82	FURNITURE,BEDDING,ETC.	1	No Quantity							69971			0
S3	2000	2000	2000	2	0	2	Export	400	Jordan	JOR	752	Sweden	SWE								82	FURNITURE,BEDDING,ETC.	1	No Quantity							21862			0
S3	2000	2000	2000	2	0	2	Export	400	Jordan	JOR	757	Switzerland	CHE								82	FURNITURE,BEDDING,ETC.	1	No Quantity							12694			0
S3	2000	2000	2000	2	0	2	Export	400	Jordan	JOR	760	Syria	SYR								82	FURNITURE,BEDDING,ETC.	1	No Quantity							98421			0
S3	2000	2000	2000	2	0	2	Export	400	Jordan	JOR	764	Thailand	THA								82	FURNITURE,BEDDING,ETC.	1	No Quantity							1410			0
S3	2000	2000	2000	2	0	2	Export	400	Jordan	JOR	784	United Arab Emirates	ARE								82	FURNITURE,BEDDING,ETC.	1	No Quantity							1325427			0
S3	2000	2000	2000	2	0	2	Export	400	Jordan	JOR	788	Tunisia	TUN								82	FURNITURE,BEDDING,ETC.	1	No Quantity							25388			0
S3	2000	2000	2000	2	0	2	Export	400	Jordan	JOR	792	Turkey	TUR								82	FURNITURE,BEDDING,ETC.	1	No Quantity							43018			0
S3	2000	2000	2000	2	0	2	Export	400	Jordan	JOR	818	Egypt	EGY								82	FURNITURE,BEDDING,ETC.	1	No Quantity							169426			0
S3	2000	2000	2000	2	0	2	Export	400	Jordan	JOR	826	United Kingdom	GBR								82	FURNITURE,BEDDING,ETC.	1	No Quantity							126023			0
S3	2000	2000	2000	2	0	2	Export	400	Jordan	JOR	838	Free Zones									82	FURNITURE,BEDDING,ETC.	1	No Quantity							644841			0
S3	2000	2000	2000	2	0	2	Export	400	Jordan	JOR	842	USA	USA								82	FURNITURE,BEDDING,ETC.	1	No Quantity							361637			0
S3	2000	2000	2000	2	0	2	Export	400	Jordan	JOR	887	Yemen	YEM								82	FURNITURE,BEDDING,ETC.	1	No Quantity							7106			0
S3	2000	2000	2000	2	0	2	Export	400	Jordan	JOR	899	Areas, nes									82	FURNITURE,BEDDING,ETC.	1	No Quantity							5651404			0
S3	2000	2000	2000	2	0	2	Export	400	Jordan	JOR	0	World	WLD								83	TRAVEL GOODS,HANDBGS ETC	1	No Quantity							14979661			0
S3	2000	2000	2000	2	0	2	Export	400	Jordan	JOR	12	Algeria	DZA								83	TRAVEL GOODS,HANDBGS ETC	1	No Quantity							5642			0
S3	2000	2000	2000	2	0	2	Export	400	Jordan	JOR	48	Bahrain	BHR								83	TRAVEL GOODS,HANDBGS ETC	1	No Quantity							2974			0
S3	2000	2000	2000	2	0	2	Export	400	Jordan	JOR	196	Cyprus	CYP								83	TRAVEL GOODS,HANDBGS ETC	1	No Quantity							5090			0
S3	2000	2000	2000	2	0	2	Export	400	Jordan	JOR	275	State of Palestine	PSE								83	TRAVEL GOODS,HANDBGS ETC	1	No Quantity							12039			0
S3	2000	2000	2000	2	0	2	Export	400	Jordan	JOR	276	Germany	DEU								83	TRAVEL GOODS,HANDBGS ETC	1	No Quantity							5160			0
S3	2000	2000	2000	2	0	2	Export	400	Jordan	JOR	376	Israel	ISR								83	TRAVEL GOODS,HANDBGS ETC	1	No Quantity							1916328			0
S3	2000	2000	2000	2	0	2	Export	400	Jordan	JOR	634	Qatar	QAT								83	TRAVEL GOODS,HANDBGS ETC	1	No Quantity							1170			0
S3	2000	2000	2000	2	0	2	Export	400	Jordan	JOR	682	Saudi Arabia	SAU								83	TRAVEL GOODS,HANDBGS ETC	1	No Quantity							34538			0
S3	2000	2000	2000	2	0	2	Export	400	Jordan	JOR	784	United Arab Emirates	ARE								83	TRAVEL GOODS,HANDBGS ETC	1	No Quantity							14992			0
S3	2000	2000	2000	2	0	2	Export	400	Jordan	JOR	818	Egypt	EGY								83	TRAVEL GOODS,HANDBGS ETC	1	No Quantity							8701			0
S3	2000	2000	2000	2	0	2	Export	400	Jordan	JOR	826	United Kingdom	GBR								83	TRAVEL GOODS,HANDBGS ETC	1	No Quantity							1006			0
S3	2000	2000	2000	2	0	2	Export	400	Jordan	JOR	838	Free Zones									83	TRAVEL GOODS,HANDBGS ETC	1	No Quantity							358731			0
S3	2000	2000	2000	2	0	2	Export	400	Jordan	JOR	842	USA	USA								83	TRAVEL GOODS,HANDBGS ETC	1	No Quantity							12570342			0
S3	2000	2000	2000	2	0	2	Export	400	Jordan	JOR	899	Areas, nes									83	TRAVEL GOODS,HANDBGS ETC	1	No Quantity							42948			0
S3	2000	2000	2000	2	0	2	Export	398	Kazakhstan	KAZ	0	World	WLD								84	CLOTHING AND ACCESSORIES	1	No Quantity							69600			0
S3	2000	2000	2000	2	0	2	Export	398	Kazakhstan	KAZ	276	Germany	DEU								84	CLOTHING AND ACCESSORIES	1	No Quantity							400			0
S3	2000	2000	2000	2	0	2	Export	398	Kazakhstan	KAZ	643	Russian Federation	RUS								84	CLOTHING AND ACCESSORIES	1	No Quantity							68500			0
S3	2000	2000	2000	2	0	2	Export	398	Kazakhstan	KAZ	784	United Arab Emirates	ARE								84	CLOTHING AND ACCESSORIES	1	No Quantity							700			0
S3	2000	2000	2000	2	0	2	Export	400	Jordan	JOR	0	World	WLD								84	CLOTHING AND ACCESSORIES	1	No Quantity							115062786			0
S3	2000	2000	2000	2	0	2	Export	400	Jordan	JOR	12	Algeria	DZA								84	CLOTHING AND ACCESSORIES	1	No Quantity							204350			0
S3	2000	2000	2000	2	0	2	Export	400	Jordan	JOR	31	Azerbaijan	AZE								84	CLOTHING AND ACCESSORIES	1	No Quantity							332			0
S3	2000	2000	2000	2	0	2	Export	400	Jordan	JOR	36	Australia	AUS								84	CLOTHING AND ACCESSORIES	1	No Quantity							2655			0
S3	2000	2000	2000	2	0	2	Export	400	Jordan	JOR	40	Austria	AUT								84	CLOTHING AND ACCESSORIES	1	No Quantity							34809			0
S3	2000	2000	2000	2	0	2	Export	400	Jordan	JOR	48	Bahrain	BHR								84	CLOTHING AND ACCESSORIES	1	No Quantity							32369			0
S3	2000	2000	2000	2	0	2	Export	400	Jordan	JOR	56	Belgium	BEL								84	CLOTHING AND ACCESSORIES	1	No Quantity							282			0
S3	2000	2000	2000	2	0	2	Export	400	Jordan	JOR	100	Bulgaria	BGR								84	CLOTHING AND ACCESSORIES	1	No Quantity							7675			0
S3	2000	2000	2000	2	0	2	Export	400	Jordan	JOR	124	Canada	CAN								84	CLOTHING AND ACCESSORIES	1	No Quantity							155295			0
S3	2000	2000	2000	2	0	2	Export	400	Jordan	JOR	144	Sri Lanka	LKA								84	CLOTHING AND ACCESSORIES	1	No Quantity							33625			0
S3	2000	2000	2000	2	0	2	Export	400	Jordan	JOR	196	Cyprus	CYP								84	CLOTHING AND ACCESSORIES	1	No Quantity							97037			0
S3	2000	2000	2000	2	0	2	Export	400	Jordan	JOR	208	Denmark	DNK								84	CLOTHING AND ACCESSORIES	1	No Quantity							965			0
S3	2000	2000	2000	2	0	2	Export	400	Jordan	JOR	251	France	FRA								84	CLOTHING AND ACCESSORIES	1	No Quantity							18220			0
S3	2000	2000	2000	2	0	2	Export	400	Jordan	JOR	275	State of Palestine	PSE								84	CLOTHING AND ACCESSORIES	1	No Quantity							2024442			0
S3	2000	2000	2000	2	0	2	Export	400	Jordan	JOR	276	Germany	DEU								84	CLOTHING AND ACCESSORIES	1	No Quantity							2935589			0
S3	2000	2000	2000	2	0	2	Export	400	Jordan	JOR	288	Ghana	GHA								84	CLOTHING AND ACCESSORIES	1	No Quantity							987			0
S3	2000	2000	2000	2	0	2	Export	400	Jordan	JOR	300	Greece	GRC								84	CLOTHING AND ACCESSORIES	1	No Quantity							1197547			0
S3	2000	2000	2000	2	0	2	Export	400	Jordan	JOR	344	China, Hong Kong SAR	HKG								84	CLOTHING AND ACCESSORIES	1	No Quantity							354061			0
S3	2000	2000	2000	2	0	2	Export	400	Jordan	JOR	372	Ireland	IRL								84	CLOTHING AND ACCESSORIES	1	No Quantity							21157			0
S3	2000	2000	2000	2	0	2	Export	400	Jordan	JOR	376	Israel	ISR								84	CLOTHING AND ACCESSORIES	1	No Quantity							44428077			0
S3	2000	2000	2000	2	0	2	Export	400	Jordan	JOR	381	Italy	ITA								84	CLOTHING AND ACCESSORIES	1	No Quantity							2062906			0
S3	2000	2000	2000	2	0	2	Export	400	Jordan	JOR	388	Jamaica	JAM								84	CLOTHING AND ACCESSORIES	1	No Quantity							9273			0
S3	2000	2000	2000	2	0	2	Export	400	Jordan	JOR	392	Japan	JPN								84	CLOTHING AND ACCESSORIES	1	No Quantity							25921			0
S3	2000	2000	2000	2	0	2	Export	400	Jordan	JOR	414	Kuwait	KWT								84	CLOTHING AND ACCESSORIES	1	No Quantity							183134			0
S3	2000	2000	2000	2	0	2	Export	400	Jordan	JOR	422	Lebanon	LBN								84	CLOTHING AND ACCESSORIES	1	No Quantity							163133			0
S3	2000	2000	2000	2	0	2	Export	400	Jordan	JOR	434	Libya	LBY								84	CLOTHING AND ACCESSORIES	1	No Quantity							1656722			0
S3	2000	2000	2000	2	0	2	Export	400	Jordan	JOR	470	Malta	MLT								84	CLOTHING AND ACCESSORIES	1	No Quantity							1368			0
S3	2000	2000	2000	2	0	2	Export	400	Jordan	JOR	504	Morocco	MAR								84	CLOTHING AND ACCESSORIES	1	No Quantity							12788			0
S3	2000	2000	2000	2	0	2	Export	400	Jordan	JOR	512	Oman	OMN								84	CLOTHING AND ACCESSORIES	1	No Quantity							4458			0
S3	2000	2000	2000	2	0	2	Export	400	Jordan	JOR	528	Netherlands	NLD								84	CLOTHING AND ACCESSORIES	1	No Quantity							1276468			0
S3	2000	2000	2000	2	0	2	Export	400	Jordan	JOR	634	Qatar	QAT								84	CLOTHING AND ACCESSORIES	1	No Quantity							22121			0
S3	2000	2000	2000	2	0	2	Export	400	Jordan	JOR	682	Saudi Arabia	SAU								84	CLOTHING AND ACCESSORIES	1	No Quantity							1093864			0
S3	2000	2000	2000	2	0	2	Export	400	Jordan	JOR	702	Singapore	SGP								84	CLOTHING AND ACCESSORIES	1	No Quantity							1301			0
S3	2000	2000	2000	2	0	2	Export	400	Jordan	JOR	710	South Africa	ZAF								84	CLOTHING AND ACCESSORIES	1	No Quantity							569484			0
S3	2000	2000	2000	2	0	2	Export	400	Jordan	JOR	724	Spain	ESP								84	CLOTHING AND ACCESSORIES	1	No Quantity							15374			0
S3	2000	2000	2000	2	0	2	Export	400	Jordan	JOR	736	Fmr Sudan	SDN								84	CLOTHING AND ACCESSORIES	1	No Quantity							56013			0
S3	2000	2000	2000	2	0	2	Export	400	Jordan	JOR	752	Sweden	SWE								84	CLOTHING AND ACCESSORIES	1	No Quantity							1820			0
S3	2000	2000	2000	2	0	2	Export	400	Jordan	JOR	760	Syria	SYR								84	CLOTHING AND ACCESSORIES	1	No Quantity							25942			0
S3	2000	2000	2000	2	0	2	Export	400	Jordan	JOR	784	United Arab Emirates	ARE								84	CLOTHING AND ACCESSORIES	1	No Quantity							1619913			0
S3	2000	2000	2000	2	0	2	Export	400	Jordan	JOR	788	Tunisia	TUN								84	CLOTHING AND ACCESSORIES	1	No Quantity							1763			0
S3	2000	2000	2000	2	0	2	Export	400	Jordan	JOR	804	Ukraine	UKR								84	CLOTHING AND ACCESSORIES	1	No Quantity							15072			0
S3	2000	2000	2000	2	0	2	Export	400	Jordan	JOR	818	Egypt	EGY								84	CLOTHING AND ACCESSORIES	1	No Quantity							36458			0
S3	2000	2000	2000	2	0	2	Export	400	Jordan	JOR	826	United Kingdom	GBR								84	CLOTHING AND ACCESSORIES	1	No Quantity							2119821			0
S3	2000	2000	2000	2	0	2	Export	400	Jordan	JOR	838	Free Zones									84	CLOTHING AND ACCESSORIES	1	No Quantity							6486100			0
S3	2000	2000	2000	2	0	2	Export	400	Jordan	JOR	842	USA	USA								84	CLOTHING AND ACCESSORIES	1	No Quantity							43951726			0
S3	2000	2000	2000	2	0	2	Export	400	Jordan	JOR	887	Yemen	YEM								84	CLOTHING AND ACCESSORIES	1	No Quantity							549324			0
S3	2000	2000	2000	2	0	2	Export	400	Jordan	JOR	899	Areas, nes									84	CLOTHING AND ACCESSORIES	1	No Quantity							1551046			0
S3	2000	2000	2000	2	0	2	Export	400	Jordan	JOR	0	World	WLD								85	FOOTWEAR	1	No Quantity							6301294			0
S3	2000	2000	2000	2	0	2	Export	400	Jordan	JOR	36	Australia	AUS								85	FOOTWEAR	1	No Quantity							21784			0
S3	2000	2000	2000	2	0	2	Export	400	Jordan	JOR	48	Bahrain	BHR								85	FOOTWEAR	1	No Quantity							364384			0
S3	2000	2000	2000	2	0	2	Export	400	Jordan	JOR	124	Canada	CAN								85	FOOTWEAR	1	No Quantity							3900			0
S3	2000	2000	2000	2	0	2	Export	400	Jordan	JOR	275	State of Palestine	PSE								85	FOOTWEAR	1	No Quantity							85078			0
S3	2000	2000	2000	2	0	2	Export	400	Jordan	JOR	276	Germany	DEU								85	FOOTWEAR	1	No Quantity							62059			0
S3	2000	2000	2000	2	0	2	Export	400	Jordan	JOR	324	Guinea	GIN								85	FOOTWEAR	1	No Quantity							7052			0
S3	2000	2000	2000	2	0	2	Export	400	Jordan	JOR	376	Israel	ISR								85	FOOTWEAR	1	No Quantity							90316			0
S3	2000	2000	2000	2	0	2	Export	400	Jordan	JOR	414	Kuwait	KWT								85	FOOTWEAR	1	No Quantity							3277			0
[truncated: 340 more rows]
