# Supplementary material for: Core-periphery structure in sectoral international trade networks: A new approach to an old theory
Source: PLoS One. 2020 Apr 2;15(4):e0229547. doi: 10.1371/journal.pone.0229547 (PMC7117750; doi:10.1371/journal.pone.0229547)
Supplement: S7 File — (ZIP) [file pone.0229547.s007.zip › S7_File/RawData 2000/comtrade (37).csv]

Classification	Year	Period	Period Desc.	Aggregate Level	Is Leaf Code	Trade Flow Code	Trade Flow	Reporter Code	Reporter	Reporter ISO	Partner Code	Partner	Partner ISO	2nd Partner Code	2nd Partner	2nd Partner ISO	Customs Proc. Code	Customs	Mode of Transport Code	Mode of Transport	Commodity Code	Commodity	Qty Unit Code	Qty Unit	Qty	Alt Qty Unit Code	Alt Qty Unit	Alt Qty	Netweight (kg)	Gross weight (kg)	Trade Value (US$)	CIF Trade Value (US$)	FOB Trade Value (US$)	Flag
S3	2000	2000	2000	2	0	2	Export	410	Rep. of Korea	KOR	0	World	WLD								00	LIVE ANIMALS	1	No Quantity							1566797			0
S3	2000	2000	2000	2	0	2	Export	410	Rep. of Korea	KOR	156	China	CHN								00	LIVE ANIMALS	1	No Quantity							10471			0
S3	2000	2000	2000	2	0	2	Export	410	Rep. of Korea	KOR	251	France	FRA								00	LIVE ANIMALS	1	No Quantity							1194			0
S3	2000	2000	2000	2	0	2	Export	410	Rep. of Korea	KOR	276	Germany	DEU								00	LIVE ANIMALS	1	No Quantity							36301			0
S3	2000	2000	2000	2	0	2	Export	410	Rep. of Korea	KOR	344	China, Hong Kong SAR	HKG								00	LIVE ANIMALS	1	No Quantity							50998			0
S3	2000	2000	2000	2	0	2	Export	410	Rep. of Korea	KOR	381	Italy	ITA								00	LIVE ANIMALS	1	No Quantity							917			0
S3	2000	2000	2000	2	0	2	Export	410	Rep. of Korea	KOR	392	Japan	JPN								00	LIVE ANIMALS	1	No Quantity							1172245			0
S3	2000	2000	2000	2	0	2	Export	410	Rep. of Korea	KOR	458	Malaysia	MYS								00	LIVE ANIMALS	1	No Quantity							8			0
S3	2000	2000	2000	2	0	2	Export	410	Rep. of Korea	KOR	490	Other Asia, nes									00	LIVE ANIMALS	1	No Quantity							177470			0
S3	2000	2000	2000	2	0	2	Export	410	Rep. of Korea	KOR	496	Mongolia	MNG								00	LIVE ANIMALS	1	No Quantity							1080			0
S3	2000	2000	2000	2	0	2	Export	410	Rep. of Korea	KOR	702	Singapore	SGP								00	LIVE ANIMALS	1	No Quantity							2982			0
S3	2000	2000	2000	2	0	2	Export	410	Rep. of Korea	KOR	804	Ukraine	UKR								00	LIVE ANIMALS	1	No Quantity							60000			0
S3	2000	2000	2000	2	0	2	Export	410	Rep. of Korea	KOR	842	USA	USA								00	LIVE ANIMALS	1	No Quantity							53131			0
S3	2000	2000	2000	2	0	2	Export	414	Kuwait	KWT	0	World	WLD								00	LIVE ANIMALS	1	No Quantity							544482			0
S3	2000	2000	2000	2	0	2	Export	414	Kuwait	KWT	32	Argentina	ARG								00	LIVE ANIMALS	1	No Quantity							65			0
S3	2000	2000	2000	2	0	2	Export	414	Kuwait	KWT	40	Austria	AUT								00	LIVE ANIMALS	1	No Quantity							652			0
S3	2000	2000	2000	2	0	2	Export	414	Kuwait	KWT	48	Bahrain	BHR								00	LIVE ANIMALS	1	No Quantity							18040			0
S3	2000	2000	2000	2	0	2	Export	414	Kuwait	KWT	124	Canada	CAN								00	LIVE ANIMALS	1	No Quantity							1027			0
S3	2000	2000	2000	2	0	2	Export	414	Kuwait	KWT	170	Colombia	COL								00	LIVE ANIMALS	1	No Quantity							62			0
S3	2000	2000	2000	2	0	2	Export	414	Kuwait	KWT	196	Cyprus	CYP								00	LIVE ANIMALS	1	No Quantity							98			0
S3	2000	2000	2000	2	0	2	Export	414	Kuwait	KWT	251	France	FRA								00	LIVE ANIMALS	1	No Quantity							65			0
S3	2000	2000	2000	2	0	2	Export	414	Kuwait	KWT	360	Indonesia	IDN								00	LIVE ANIMALS	1	No Quantity							326			0
S3	2000	2000	2000	2	0	2	Export	414	Kuwait	KWT	400	Jordan	JOR								00	LIVE ANIMALS	1	No Quantity							815			0
S3	2000	2000	2000	2	0	2	Export	414	Kuwait	KWT	422	Lebanon	LBN								00	LIVE ANIMALS	1	No Quantity							1271			0
S3	2000	2000	2000	2	0	2	Export	414	Kuwait	KWT	504	Morocco	MAR								00	LIVE ANIMALS	1	No Quantity							98			0
S3	2000	2000	2000	2	0	2	Export	414	Kuwait	KWT	512	Oman	OMN								00	LIVE ANIMALS	1	No Quantity							6714			0
S3	2000	2000	2000	2	0	2	Export	414	Kuwait	KWT	634	Qatar	QAT								00	LIVE ANIMALS	1	No Quantity							12288			0
S3	2000	2000	2000	2	0	2	Export	414	Kuwait	KWT	682	Saudi Arabia	SAU								00	LIVE ANIMALS	1	No Quantity							366605			0
S3	2000	2000	2000	2	0	2	Export	414	Kuwait	KWT	699	India	IND								00	LIVE ANIMALS	1	No Quantity							163			0
S3	2000	2000	2000	2	0	2	Export	414	Kuwait	KWT	710	South Africa	ZAF								00	LIVE ANIMALS	1	No Quantity							1467			0
S3	2000	2000	2000	2	0	2	Export	414	Kuwait	KWT	724	Spain	ESP								00	LIVE ANIMALS	1	No Quantity							1584			0
S3	2000	2000	2000	2	0	2	Export	414	Kuwait	KWT	760	Syria	SYR								00	LIVE ANIMALS	1	No Quantity							5525			0
S3	2000	2000	2000	2	0	2	Export	414	Kuwait	KWT	764	Thailand	THA								00	LIVE ANIMALS	1	No Quantity							557			0
S3	2000	2000	2000	2	0	2	Export	414	Kuwait	KWT	784	United Arab Emirates	ARE								00	LIVE ANIMALS	1	No Quantity							119659			0
S3	2000	2000	2000	2	0	2	Export	414	Kuwait	KWT	818	Egypt	EGY								00	LIVE ANIMALS	1	No Quantity							945			0
S3	2000	2000	2000	2	0	2	Export	414	Kuwait	KWT	826	United Kingdom	GBR								00	LIVE ANIMALS	1	No Quantity							626			0
S3	2000	2000	2000	2	0	2	Export	414	Kuwait	KWT	842	USA	USA								00	LIVE ANIMALS	1	No Quantity							5505			0
S3	2000	2000	2000	2	0	2	Export	414	Kuwait	KWT	891	Serbia and Montenegro	SCG								00	LIVE ANIMALS	1	No Quantity							326			0
S3	2000	2000	2000	2	0	2	Export	410	Rep. of Korea	KOR	0	World	WLD								01	MEAT, MEAT PREPARATIONS	1	No Quantity							85038491			0
S3	2000	2000	2000	2	0	2	Export	410	Rep. of Korea	KOR	20	Andorra	AND								01	MEAT, MEAT PREPARATIONS	1	No Quantity							358			0
S3	2000	2000	2000	2	0	2	Export	410	Rep. of Korea	KOR	36	Australia	AUS								01	MEAT, MEAT PREPARATIONS	1	No Quantity							64621			0
S3	2000	2000	2000	2	0	2	Export	410	Rep. of Korea	KOR	50	Bangladesh	BGD								01	MEAT, MEAT PREPARATIONS	1	No Quantity							282			0
S3	2000	2000	2000	2	0	2	Export	410	Rep. of Korea	KOR	124	Canada	CAN								01	MEAT, MEAT PREPARATIONS	1	No Quantity							67766			0
S3	2000	2000	2000	2	0	2	Export	410	Rep. of Korea	KOR	144	Sri Lanka	LKA								01	MEAT, MEAT PREPARATIONS	1	No Quantity							625			0
S3	2000	2000	2000	2	0	2	Export	410	Rep. of Korea	KOR	156	China	CHN								01	MEAT, MEAT PREPARATIONS	1	No Quantity							504270			0
S3	2000	2000	2000	2	0	2	Export	410	Rep. of Korea	KOR	208	Denmark	DNK								01	MEAT, MEAT PREPARATIONS	1	No Quantity							7125			0
S3	2000	2000	2000	2	0	2	Export	410	Rep. of Korea	KOR	344	China, Hong Kong SAR	HKG								01	MEAT, MEAT PREPARATIONS	1	No Quantity							1754977			0
S3	2000	2000	2000	2	0	2	Export	410	Rep. of Korea	KOR	360	Indonesia	IDN								01	MEAT, MEAT PREPARATIONS	1	No Quantity							3389			0
S3	2000	2000	2000	2	0	2	Export	410	Rep. of Korea	KOR	381	Italy	ITA								01	MEAT, MEAT PREPARATIONS	1	No Quantity							175860			0
S3	2000	2000	2000	2	0	2	Export	410	Rep. of Korea	KOR	392	Japan	JPN								01	MEAT, MEAT PREPARATIONS	1	No Quantity							72077003			0
S3	2000	2000	2000	2	0	2	Export	410	Rep. of Korea	KOR	434	Libya	LBY								01	MEAT, MEAT PREPARATIONS	1	No Quantity							23874			0
S3	2000	2000	2000	2	0	2	Export	410	Rep. of Korea	KOR	458	Malaysia	MYS								01	MEAT, MEAT PREPARATIONS	1	No Quantity							14783			0
S3	2000	2000	2000	2	0	2	Export	410	Rep. of Korea	KOR	490	Other Asia, nes									01	MEAT, MEAT PREPARATIONS	1	No Quantity							546680			0
S3	2000	2000	2000	2	0	2	Export	410	Rep. of Korea	KOR	554	New Zealand	NZL								01	MEAT, MEAT PREPARATIONS	1	No Quantity							107111			0
S3	2000	2000	2000	2	0	2	Export	410	Rep. of Korea	KOR	608	Philippines	PHL								01	MEAT, MEAT PREPARATIONS	1	No Quantity							1845339			0
S3	2000	2000	2000	2	0	2	Export	410	Rep. of Korea	KOR	643	Russian Federation	RUS								01	MEAT, MEAT PREPARATIONS	1	No Quantity							7323680			0
S3	2000	2000	2000	2	0	2	Export	410	Rep. of Korea	KOR	702	Singapore	SGP								01	MEAT, MEAT PREPARATIONS	1	No Quantity							32393			0
S3	2000	2000	2000	2	0	2	Export	410	Rep. of Korea	KOR	724	Spain	ESP								01	MEAT, MEAT PREPARATIONS	1	No Quantity							26108			0
S3	2000	2000	2000	2	0	2	Export	410	Rep. of Korea	KOR	764	Thailand	THA								01	MEAT, MEAT PREPARATIONS	1	No Quantity							199373			0
S3	2000	2000	2000	2	0	2	Export	410	Rep. of Korea	KOR	842	USA	USA								01	MEAT, MEAT PREPARATIONS	1	No Quantity							231151			0
S3	2000	2000	2000	2	0	2	Export	410	Rep. of Korea	KOR	858	Uruguay	URY								01	MEAT, MEAT PREPARATIONS	1	No Quantity							16348			0
S3	2000	2000	2000	2	0	2	Export	410	Rep. of Korea	KOR	899	Areas, nes									01	MEAT, MEAT PREPARATIONS	1	No Quantity							15375			0
S3	2000	2000	2000	2	0	2	Export	414	Kuwait	KWT	0	World	WLD								01	MEAT, MEAT PREPARATIONS	1	No Quantity							2726358			0
S3	2000	2000	2000	2	0	2	Export	414	Kuwait	KWT	36	Australia	AUS								01	MEAT, MEAT PREPARATIONS	1	No Quantity							34532			0
S3	2000	2000	2000	2	0	2	Export	414	Kuwait	KWT	48	Bahrain	BHR								01	MEAT, MEAT PREPARATIONS	1	No Quantity							464417			0
S3	2000	2000	2000	2	0	2	Export	414	Kuwait	KWT	76	Brazil	BRA								01	MEAT, MEAT PREPARATIONS	1	No Quantity							382931			0
S3	2000	2000	2000	2	0	2	Export	414	Kuwait	KWT	156	China	CHN								01	MEAT, MEAT PREPARATIONS	1	No Quantity							6392			0
S3	2000	2000	2000	2	0	2	Export	414	Kuwait	KWT	208	Denmark	DNK								01	MEAT, MEAT PREPARATIONS	1	No Quantity							169393			0
S3	2000	2000	2000	2	0	2	Export	414	Kuwait	KWT	251	France	FRA								01	MEAT, MEAT PREPARATIONS	1	No Quantity							87702			0
S3	2000	2000	2000	2	0	2	Export	414	Kuwait	KWT	364	Iran	IRN								01	MEAT, MEAT PREPARATIONS	1	No Quantity							815			0
S3	2000	2000	2000	2	0	2	Export	414	Kuwait	KWT	400	Jordan	JOR								01	MEAT, MEAT PREPARATIONS	1	No Quantity							9983			0
S3	2000	2000	2000	2	0	2	Export	414	Kuwait	KWT	422	Lebanon	LBN								01	MEAT, MEAT PREPARATIONS	1	No Quantity							19201			0
S3	2000	2000	2000	2	0	2	Export	414	Kuwait	KWT	512	Oman	OMN								01	MEAT, MEAT PREPARATIONS	1	No Quantity							9221			0
S3	2000	2000	2000	2	0	2	Export	414	Kuwait	KWT	586	Pakistan	PAK								01	MEAT, MEAT PREPARATIONS	1	No Quantity							326			0
S3	2000	2000	2000	2	0	2	Export	414	Kuwait	KWT	634	Qatar	QAT								01	MEAT, MEAT PREPARATIONS	1	No Quantity							76604			0
S3	2000	2000	2000	2	0	2	Export	414	Kuwait	KWT	682	Saudi Arabia	SAU								01	MEAT, MEAT PREPARATIONS	1	No Quantity							717207			0
S3	2000	2000	2000	2	0	2	Export	414	Kuwait	KWT	699	India	IND								01	MEAT, MEAT PREPARATIONS	1	No Quantity							46647			0
S3	2000	2000	2000	2	0	2	Export	414	Kuwait	KWT	784	United Arab Emirates	ARE								01	MEAT, MEAT PREPARATIONS	1	No Quantity							673489			0
S3	2000	2000	2000	2	0	2	Export	414	Kuwait	KWT	842	USA	USA								01	MEAT, MEAT PREPARATIONS	1	No Quantity							27499			0
S3	2000	2000	2000	2	0	2	Export	410	Rep. of Korea	KOR	0	World	WLD								02	DAIRY PRODUCTS,BIRD EGGS	1	No Quantity							7521669			0
S3	2000	2000	2000	2	0	2	Export	410	Rep. of Korea	KOR	36	Australia	AUS								02	DAIRY PRODUCTS,BIRD EGGS	1	No Quantity							260927			0
S3	2000	2000	2000	2	0	2	Export	410	Rep. of Korea	KOR	56	Belgium	BEL								02	DAIRY PRODUCTS,BIRD EGGS	1	No Quantity							1012			0
S3	2000	2000	2000	2	0	2	Export	410	Rep. of Korea	KOR	124	Canada	CAN								02	DAIRY PRODUCTS,BIRD EGGS	1	No Quantity							146865			0
S3	2000	2000	2000	2	0	2	Export	410	Rep. of Korea	KOR	156	China	CHN								02	DAIRY PRODUCTS,BIRD EGGS	1	No Quantity							71193			0
S3	2000	2000	2000	2	0	2	Export	410	Rep. of Korea	KOR	232	Eritrea	ERI								02	DAIRY PRODUCTS,BIRD EGGS	1	No Quantity							24094			0
S3	2000	2000	2000	2	0	2	Export	410	Rep. of Korea	KOR	268	Georgia	GEO								02	DAIRY PRODUCTS,BIRD EGGS	1	No Quantity							23350			0
S3	2000	2000	2000	2	0	2	Export	410	Rep. of Korea	KOR	276	Germany	DEU								02	DAIRY PRODUCTS,BIRD EGGS	1	No Quantity							43			0
S3	2000	2000	2000	2	0	2	Export	410	Rep. of Korea	KOR	316	Guam	GUM								02	DAIRY PRODUCTS,BIRD EGGS	1	No Quantity							24856			0
S3	2000	2000	2000	2	0	2	Export	410	Rep. of Korea	KOR	344	China, Hong Kong SAR	HKG								02	DAIRY PRODUCTS,BIRD EGGS	1	No Quantity							28337			0
S3	2000	2000	2000	2	0	2	Export	410	Rep. of Korea	KOR	360	Indonesia	IDN								02	DAIRY PRODUCTS,BIRD EGGS	1	No Quantity							38157			0
S3	2000	2000	2000	2	0	2	Export	410	Rep. of Korea	KOR	392	Japan	JPN								02	DAIRY PRODUCTS,BIRD EGGS	1	No Quantity							2167078			0
S3	2000	2000	2000	2	0	2	Export	410	Rep. of Korea	KOR	496	Mongolia	MNG								02	DAIRY PRODUCTS,BIRD EGGS	1	No Quantity							64			0
S3	2000	2000	2000	2	0	2	Export	410	Rep. of Korea	KOR	528	Netherlands	NLD								02	DAIRY PRODUCTS,BIRD EGGS	1	No Quantity							64108			0
S3	2000	2000	2000	2	0	2	Export	410	Rep. of Korea	KOR	554	New Zealand	NZL								02	DAIRY PRODUCTS,BIRD EGGS	1	No Quantity							113288			0
S3	2000	2000	2000	2	0	2	Export	410	Rep. of Korea	KOR	583	FS Micronesia	FSM								02	DAIRY PRODUCTS,BIRD EGGS	1	No Quantity							17609			0
S3	2000	2000	2000	2	0	2	Export	410	Rep. of Korea	KOR	608	Philippines	PHL								02	DAIRY PRODUCTS,BIRD EGGS	1	No Quantity							43593			0
S3	2000	2000	2000	2	0	2	Export	410	Rep. of Korea	KOR	643	Russian Federation	RUS								02	DAIRY PRODUCTS,BIRD EGGS	1	No Quantity							275181			0
S3	2000	2000	2000	2	0	2	Export	410	Rep. of Korea	KOR	699	India	IND								02	DAIRY PRODUCTS,BIRD EGGS	1	No Quantity							50396			0
S3	2000	2000	2000	2	0	2	Export	410	Rep. of Korea	KOR	702	Singapore	SGP								02	DAIRY PRODUCTS,BIRD EGGS	1	No Quantity							28678			0
S3	2000	2000	2000	2	0	2	Export	410	Rep. of Korea	KOR	704	Viet Nam	VNM								02	DAIRY PRODUCTS,BIRD EGGS	1	No Quantity							594			0
S3	2000	2000	2000	2	0	2	Export	410	Rep. of Korea	KOR	764	Thailand	THA								02	DAIRY PRODUCTS,BIRD EGGS	1	No Quantity							6799			0
S3	2000	2000	2000	2	0	2	Export	410	Rep. of Korea	KOR	842	USA	USA								02	DAIRY PRODUCTS,BIRD EGGS	1	No Quantity							4135447			0
S3	2000	2000	2000	2	0	2	Export	414	Kuwait	KWT	0	World	WLD								02	DAIRY PRODUCTS,BIRD EGGS	1	No Quantity							5996768			0
S3	2000	2000	2000	2	0	2	Export	414	Kuwait	KWT	48	Bahrain	BHR								02	DAIRY PRODUCTS,BIRD EGGS	1	No Quantity							954742			0
S3	2000	2000	2000	2	0	2	Export	414	Kuwait	KWT	208	Denmark	DNK								02	DAIRY PRODUCTS,BIRD EGGS	1	No Quantity							11486			0
S3	2000	2000	2000	2	0	2	Export	414	Kuwait	KWT	276	Germany	DEU								02	DAIRY PRODUCTS,BIRD EGGS	1	No Quantity							39			0
S3	2000	2000	2000	2	0	2	Export	414	Kuwait	KWT	364	Iran	IRN								02	DAIRY PRODUCTS,BIRD EGGS	1	No Quantity							1493			0
S3	2000	2000	2000	2	0	2	Export	414	Kuwait	KWT	400	Jordan	JOR								02	DAIRY PRODUCTS,BIRD EGGS	1	No Quantity							408676			0
S3	2000	2000	2000	2	0	2	Export	414	Kuwait	KWT	422	Lebanon	LBN								02	DAIRY PRODUCTS,BIRD EGGS	1	No Quantity							80678			0
S3	2000	2000	2000	2	0	2	Export	414	Kuwait	KWT	470	Malta	MLT								02	DAIRY PRODUCTS,BIRD EGGS	1	No Quantity							11603			0
S3	2000	2000	2000	2	0	2	Export	414	Kuwait	KWT	490	Other Asia, nes									02	DAIRY PRODUCTS,BIRD EGGS	1	No Quantity							64942			0
S3	2000	2000	2000	2	0	2	Export	414	Kuwait	KWT	512	Oman	OMN								02	DAIRY PRODUCTS,BIRD EGGS	1	No Quantity							16150			0
S3	2000	2000	2000	2	0	2	Export	414	Kuwait	KWT	608	Philippines	PHL								02	DAIRY PRODUCTS,BIRD EGGS	1	No Quantity							65			0
S3	2000	2000	2000	2	0	2	Export	414	Kuwait	KWT	634	Qatar	QAT								02	DAIRY PRODUCTS,BIRD EGGS	1	No Quantity							175126			0
S3	2000	2000	2000	2	0	2	Export	414	Kuwait	KWT	682	Saudi Arabia	SAU								02	DAIRY PRODUCTS,BIRD EGGS	1	No Quantity							3771908			0
S3	2000	2000	2000	2	0	2	Export	414	Kuwait	KWT	710	South Africa	ZAF								02	DAIRY PRODUCTS,BIRD EGGS	1	No Quantity							23			0
S3	2000	2000	2000	2	0	2	Export	414	Kuwait	KWT	784	United Arab Emirates	ARE								02	DAIRY PRODUCTS,BIRD EGGS	1	No Quantity							499781			0
S3	2000	2000	2000	2	0	2	Export	414	Kuwait	KWT	826	United Kingdom	GBR								02	DAIRY PRODUCTS,BIRD EGGS	1	No Quantity							55			0
S3	2000	2000	2000	2	0	2	Export	410	Rep. of Korea	KOR	0	World	WLD								03	FISH,CRUSTACEANS,MOLLUSC	1	No Quantity							1368418938			0
S3	2000	2000	2000	2	0	2	Export	410	Rep. of Korea	KOR	24	Angola	AGO								03	FISH,CRUSTACEANS,MOLLUSC	1	No Quantity							854983			0
S3	2000	2000	2000	2	0	2	Export	410	Rep. of Korea	KOR	32	Argentina	ARG								03	FISH,CRUSTACEANS,MOLLUSC	1	No Quantity							290797			0
S3	2000	2000	2000	2	0	2	Export	410	Rep. of Korea	KOR	36	Australia	AUS								03	FISH,CRUSTACEANS,MOLLUSC	1	No Quantity							5708448			0
S3	2000	2000	2000	2	0	2	Export	410	Rep. of Korea	KOR	40	Austria	AUT								03	FISH,CRUSTACEANS,MOLLUSC	1	No Quantity							3847			0
S3	2000	2000	2000	2	0	2	Export	410	Rep. of Korea	KOR	48	Bahrain	BHR								03	FISH,CRUSTACEANS,MOLLUSC	1	No Quantity							40416			0
S3	2000	2000	2000	2	0	2	Export	410	Rep. of Korea	KOR	50	Bangladesh	BGD								03	FISH,CRUSTACEANS,MOLLUSC	1	No Quantity							1257			0
S3	2000	2000	2000	2	0	2	Export	410	Rep. of Korea	KOR	56	Belgium	BEL								03	FISH,CRUSTACEANS,MOLLUSC	1	No Quantity							3557484			0
S3	2000	2000	2000	2	0	2	Export	410	Rep. of Korea	KOR	76	Brazil	BRA								03	FISH,CRUSTACEANS,MOLLUSC	1	No Quantity							2145725			0
S3	2000	2000	2000	2	0	2	Export	410	Rep. of Korea	KOR	84	Belize	BLZ								03	FISH,CRUSTACEANS,MOLLUSC	1	No Quantity							81600			0
S3	2000	2000	2000	2	0	2	Export	410	Rep. of Korea	KOR	96	Brunei Darussalam	BRN								03	FISH,CRUSTACEANS,MOLLUSC	1	No Quantity							131730			0
S3	2000	2000	2000	2	0	2	Export	410	Rep. of Korea	KOR	100	Bulgaria	BGR								03	FISH,CRUSTACEANS,MOLLUSC	1	No Quantity							23947			0
S3	2000	2000	2000	2	0	2	Export	410	Rep. of Korea	KOR	124	Canada	CAN								03	FISH,CRUSTACEANS,MOLLUSC	1	No Quantity							11836045			0
S3	2000	2000	2000	2	0	2	Export	410	Rep. of Korea	KOR	144	Sri Lanka	LKA								03	FISH,CRUSTACEANS,MOLLUSC	1	No Quantity							425565			0
S3	2000	2000	2000	2	0	2	Export	410	Rep. of Korea	KOR	152	Chile	CHL								03	FISH,CRUSTACEANS,MOLLUSC	1	No Quantity							39377			0
S3	2000	2000	2000	2	0	2	Export	410	Rep. of Korea	KOR	156	China	CHN								03	FISH,CRUSTACEANS,MOLLUSC	1	No Quantity							82254980			0
S3	2000	2000	2000	2	0	2	Export	410	Rep. of Korea	KOR	170	Colombia	COL								03	FISH,CRUSTACEANS,MOLLUSC	1	No Quantity							27377			0
S3	2000	2000	2000	2	0	2	Export	410	Rep. of Korea	KOR	188	Costa Rica	CRI								03	FISH,CRUSTACEANS,MOLLUSC	1	No Quantity							38888			0
S3	2000	2000	2000	2	0	2	Export	410	Rep. of Korea	KOR	196	Cyprus	CYP								03	FISH,CRUSTACEANS,MOLLUSC	1	No Quantity							547930			0
S3	2000	2000	2000	2	0	2	Export	410	Rep. of Korea	KOR	208	Denmark	DNK								03	FISH,CRUSTACEANS,MOLLUSC	1	No Quantity							5404907			0
S3	2000	2000	2000	2	0	2	Export	410	Rep. of Korea	KOR	214	Dominican Rep.	DOM								03	FISH,CRUSTACEANS,MOLLUSC	1	No Quantity							33400			0
S3	2000	2000	2000	2	0	2	Export	410	Rep. of Korea	KOR	238	Falkland Isds (Malvinas)	FLK								03	FISH,CRUSTACEANS,MOLLUSC	1	No Quantity							96415			0
S3	2000	2000	2000	2	0	2	Export	410	Rep. of Korea	KOR	242	Fiji	FJI								03	FISH,CRUSTACEANS,MOLLUSC	1	No Quantity							355628			0
S3	2000	2000	2000	2	0	2	Export	410	Rep. of Korea	KOR	251	France	FRA								03	FISH,CRUSTACEANS,MOLLUSC	1	No Quantity							4099346			0
S3	2000	2000	2000	2	0	2	Export	410	Rep. of Korea	KOR	258	French Polynesia	PYF								03	FISH,CRUSTACEANS,MOLLUSC	1	No Quantity							24149			0
S3	2000	2000	2000	2	0	2	Export	410	Rep. of Korea	KOR	266	Gabon	GAB								03	FISH,CRUSTACEANS,MOLLUSC	1	No Quantity							14898			0
S3	2000	2000	2000	2	0	2	Export	410	Rep. of Korea	KOR	276	Germany	DEU								03	FISH,CRUSTACEANS,MOLLUSC	1	No Quantity							1491596			0
S3	2000	2000	2000	2	0	2	Export	410	Rep. of Korea	KOR	300	Greece	GRC								03	FISH,CRUSTACEANS,MOLLUSC	1	No Quantity							459987			0
S3	2000	2000	2000	2	0	2	Export	410	Rep. of Korea	KOR	316	Guam	GUM								03	FISH,CRUSTACEANS,MOLLUSC	1	No Quantity							189774			0
S3	2000	2000	2000	2	0	2	Export	410	Rep. of Korea	KOR	324	Guinea	GIN								03	FISH,CRUSTACEANS,MOLLUSC	1	No Quantity							394468			0
S3	2000	2000	2000	2	0	2	Export	410	Rep. of Korea	KOR	340	Honduras	HND								03	FISH,CRUSTACEANS,MOLLUSC	1	No Quantity							43815			0
S3	2000	2000	2000	2	0	2	Export	410	Rep. of Korea	KOR	344	China, Hong Kong SAR	HKG								03	FISH,CRUSTACEANS,MOLLUSC	1	No Quantity							10882980			0
S3	2000	2000	2000	2	0	2	Export	410	Rep. of Korea	KOR	348	Hungary	HUN								03	FISH,CRUSTACEANS,MOLLUSC	1	No Quantity							1			0
S3	2000	2000	2000	2	0	2	Export	410	Rep. of Korea	KOR	352	Iceland	ISL								03	FISH,CRUSTACEANS,MOLLUSC	1	No Quantity							633350			0
S3	2000	2000	2000	2	0	2	Export	410	Rep. of Korea	KOR	360	Indonesia	IDN								03	FISH,CRUSTACEANS,MOLLUSC	1	No Quantity							4777604			0
S3	2000	2000	2000	2	0	2	Export	410	Rep. of Korea	KOR	376	Israel	ISR								03	FISH,CRUSTACEANS,MOLLUSC	1	No Quantity							165569			0
S3	2000	2000	2000	2	0	2	Export	410	Rep. of Korea	KOR	381	Italy	ITA								03	FISH,CRUSTACEANS,MOLLUSC	1	No Quantity							10681969			0
S3	2000	2000	2000	2	0	2	Export	410	Rep. of Korea	KOR	392	Japan	JPN								03	FISH,CRUSTACEANS,MOLLUSC	1	No Quantity							1035683600			0
S3	2000	2000	2000	2	0	2	Export	410	Rep. of Korea	KOR	398	Kazakhstan	KAZ								03	FISH,CRUSTACEANS,MOLLUSC	1	No Quantity							26058			0
S3	2000	2000	2000	2	0	2	Export	410	Rep. of Korea	KOR	404	Kenya	KEN								03	FISH,CRUSTACEANS,MOLLUSC	1	No Quantity							1775			0
S3	2000	2000	2000	2	0	2	Export	410	Rep. of Korea	KOR	414	Kuwait	KWT								03	FISH,CRUSTACEANS,MOLLUSC	1	No Quantity							5453			0
S3	2000	2000	2000	2	0	2	Export	410	Rep. of Korea	KOR	417	Kyrgyzstan	KGZ								03	FISH,CRUSTACEANS,MOLLUSC	1	No Quantity							20714			0
S3	2000	2000	2000	2	0	2	Export	410	Rep. of Korea	KOR	422	Lebanon	LBN								03	FISH,CRUSTACEANS,MOLLUSC	1	No Quantity							44628			0
S3	2000	2000	2000	2	0	2	Export	410	Rep. of Korea	KOR	428	Latvia	LVA								03	FISH,CRUSTACEANS,MOLLUSC	1	No Quantity							281129			0
S3	2000	2000	2000	2	0	2	Export	410	Rep. of Korea	KOR	434	Libya	LBY								03	FISH,CRUSTACEANS,MOLLUSC	1	No Quantity							314406			0
S3	2000	2000	2000	2	0	2	Export	410	Rep. of Korea	KOR	440	Lithuania	LTU								03	FISH,CRUSTACEANS,MOLLUSC	1	No Quantity							57270			0
S3	2000	2000	2000	2	0	2	Export	410	Rep. of Korea	KOR	458	Malaysia	MYS								03	FISH,CRUSTACEANS,MOLLUSC	1	No Quantity							1509200			0
S3	2000	2000	2000	2	0	2	Export	410	Rep. of Korea	KOR	484	Mexico	MEX								03	FISH,CRUSTACEANS,MOLLUSC	1	No Quantity							499170			0
S3	2000	2000	2000	2	0	2	Export	410	Rep. of Korea	KOR	490	Other Asia, nes									03	FISH,CRUSTACEANS,MOLLUSC	1	No Quantity							10810188			0
S3	2000	2000	2000	2	0	2	Export	410	Rep. of Korea	KOR	496	Mongolia	MNG								03	FISH,CRUSTACEANS,MOLLUSC	1	No Quantity							4974			0
S3	2000	2000	2000	2	0	2	Export	410	Rep. of Korea	KOR	504	Morocco	MAR								03	FISH,CRUSTACEANS,MOLLUSC	1	No Quantity							34105			0
S3	2000	2000	2000	2	0	2	Export	410	Rep. of Korea	KOR	512	Oman	OMN								03	FISH,CRUSTACEANS,MOLLUSC	1	No Quantity							443398			0
S3	2000	2000	2000	2	0	2	Export	410	Rep. of Korea	KOR	528	Netherlands	NLD								03	FISH,CRUSTACEANS,MOLLUSC	1	No Quantity							2006092			0
S3	2000	2000	2000	2	0	2	Export	410	Rep. of Korea	KOR	530	Neth. Antilles	ANT								03	FISH,CRUSTACEANS,MOLLUSC	1	No Quantity							48899			0
S3	2000	2000	2000	2	0	2	Export	410	Rep. of Korea	KOR	540	New Caledonia	NCL								03	FISH,CRUSTACEANS,MOLLUSC	1	No Quantity							23045			0
S3	2000	2000	2000	2	0	2	Export	410	Rep. of Korea	KOR	554	New Zealand	NZL								03	FISH,CRUSTACEANS,MOLLUSC	1	No Quantity							21684456			0
S3	2000	2000	2000	2	0	2	Export	410	Rep. of Korea	KOR	579	Norway	NOR								03	FISH,CRUSTACEANS,MOLLUSC	1	No Quantity							3253880			0
S3	2000	2000	2000	2	0	2	Export	410	Rep. of Korea	KOR	580	N. Mariana Isds	MNP								03	FISH,CRUSTACEANS,MOLLUSC	1	No Quantity							2953			0
S3	2000	2000	2000	2	0	2	Export	410	Rep. of Korea	KOR	583	FS Micronesia	FSM								03	FISH,CRUSTACEANS,MOLLUSC	1	No Quantity							180586			0
S3	2000	2000	2000	2	0	2	Export	410	Rep. of Korea	KOR	585	Palau	PLW								03	FISH,CRUSTACEANS,MOLLUSC	1	No Quantity							386			0
S3	2000	2000	2000	2	0	2	Export	410	Rep. of Korea	KOR	591	Panama	PAN								03	FISH,CRUSTACEANS,MOLLUSC	1	No Quantity							2071981			0
S3	2000	2000	2000	2	0	2	Export	410	Rep. of Korea	KOR	598	Papua New Guinea	PNG								03	FISH,CRUSTACEANS,MOLLUSC	1	No Quantity							2407223			0
S3	2000	2000	2000	2	0	2	Export	410	Rep. of Korea	KOR	604	Peru	PER								03	FISH,CRUSTACEANS,MOLLUSC	1	No Quantity							132950			0
S3	2000	2000	2000	2	0	2	Export	410	Rep. of Korea	KOR	608	Philippines	PHL								03	FISH,CRUSTACEANS,MOLLUSC	1	No Quantity							12800714			0
S3	2000	2000	2000	2	0	2	Export	410	Rep. of Korea	KOR	616	Poland	POL								03	FISH,CRUSTACEANS,MOLLUSC	1	No Quantity							53345			0
S3	2000	2000	2000	2	0	2	Export	410	Rep. of Korea	KOR	620	Portugal	PRT								03	FISH,CRUSTACEANS,MOLLUSC	1	No Quantity							1526549			0
S3	2000	2000	2000	2	0	2	Export	410	Rep. of Korea	KOR	643	Russian Federation	RUS								03	FISH,CRUSTACEANS,MOLLUSC	1	No Quantity							4602069			0
S3	2000	2000	2000	2	0	2	Export	410	Rep. of Korea	KOR	682	Saudi Arabia	SAU								03	FISH,CRUSTACEANS,MOLLUSC	1	No Quantity							51472			0
S3	2000	2000	2000	2	0	2	Export	410	Rep. of Korea	KOR	690	Seychelles	SYC								03	FISH,CRUSTACEANS,MOLLUSC	1	No Quantity							86676			0
S3	2000	2000	2000	2	0	2	Export	410	Rep. of Korea	KOR	694	Sierra Leone	SLE								03	FISH,CRUSTACEANS,MOLLUSC	1	No Quantity							170256			0
S3	2000	2000	2000	2	0	2	Export	410	Rep. of Korea	KOR	699	India	IND								03	FISH,CRUSTACEANS,MOLLUSC	1	No Quantity							407608			0
S3	2000	2000	2000	2	0	2	Export	410	Rep. of Korea	KOR	702	Singapore	SGP								03	FISH,CRUSTACEANS,MOLLUSC	1	No Quantity							4785709			0
S3	2000	2000	2000	2	0	2	Export	410	Rep. of Korea	KOR	704	Viet Nam	VNM								03	FISH,CRUSTACEANS,MOLLUSC	1	No Quantity							460112			0
S3	2000	2000	2000	2	0	2	Export	410	Rep. of Korea	KOR	710	South Africa	ZAF								03	FISH,CRUSTACEANS,MOLLUSC	1	No Quantity							1157792			0
S3	2000	2000	2000	2	0	2	Export	410	Rep. of Korea	KOR	724	Spain	ESP								03	FISH,CRUSTACEANS,MOLLUSC	1	No Quantity							24809509			0
S3	2000	2000	2000	2	0	2	Export	410	Rep. of Korea	KOR	752	Sweden	SWE								03	FISH,CRUSTACEANS,MOLLUSC	1	No Quantity							1556748			0
S3	2000	2000	2000	2	0	2	Export	410	Rep. of Korea	KOR	757	Switzerland	CHE								03	FISH,CRUSTACEANS,MOLLUSC	1	No Quantity							4146			0
S3	2000	2000	2000	2	0	2	Export	410	Rep. of Korea	KOR	764	Thailand	THA								03	FISH,CRUSTACEANS,MOLLUSC	1	No Quantity							11923951			0
S3	2000	2000	2000	2	0	2	Export	410	Rep. of Korea	KOR	784	United Arab Emirates	ARE								03	FISH,CRUSTACEANS,MOLLUSC	1	No Quantity							231651			0
S3	2000	2000	2000	2	0	2	Export	410	Rep. of Korea	KOR	792	Turkey	TUR								03	FISH,CRUSTACEANS,MOLLUSC	1	No Quantity							28013			0
S3	2000	2000	2000	2	0	2	Export	410	Rep. of Korea	KOR	804	Ukraine	UKR								03	FISH,CRUSTACEANS,MOLLUSC	1	No Quantity							274452			0
S3	2000	2000	2000	2	0	2	Export	410	Rep. of Korea	KOR	818	Egypt	EGY								03	FISH,CRUSTACEANS,MOLLUSC	1	No Quantity							39337			0
S3	2000	2000	2000	2	0	2	Export	410	Rep. of Korea	KOR	826	United Kingdom	GBR								03	FISH,CRUSTACEANS,MOLLUSC	1	No Quantity							6914766			0
S3	2000	2000	2000	2	0	2	Export	410	Rep. of Korea	KOR	842	USA	USA								03	FISH,CRUSTACEANS,MOLLUSC	1	No Quantity							64151490			0
S3	2000	2000	2000	2	0	2	Export	410	Rep. of Korea	KOR	858	Uruguay	URY								03	FISH,CRUSTACEANS,MOLLUSC	1	No Quantity							26987			0
S3	2000	2000	2000	2	0	2	Export	410	Rep. of Korea	KOR	860	Uzbekistan	UZB								03	FISH,CRUSTACEANS,MOLLUSC	1	No Quantity							7500			0
S3	2000	2000	2000	2	0	2	Export	410	Rep. of Korea	KOR	862	Venezuela	VEN								03	FISH,CRUSTACEANS,MOLLUSC	1	No Quantity							267309			0
S3	2000	2000	2000	2	0	2	Export	410	Rep. of Korea	KOR	882	Samoa	WSM								03	FISH,CRUSTACEANS,MOLLUSC	1	No Quantity							903413			0
S3	2000	2000	2000	2	0	2	Export	410	Rep. of Korea	KOR	899	Areas, nes									03	FISH,CRUSTACEANS,MOLLUSC	1	No Quantity							1868593			0
S3	2000	2000	2000	2	0	2	Export	414	Kuwait	KWT	0	World	WLD								03	FISH,CRUSTACEANS,MOLLUSC	1	No Quantity							5077888			0
S3	2000	2000	2000	2	0	2	Export	414	Kuwait	KWT	276	Germany	DEU								03	FISH,CRUSTACEANS,MOLLUSC	1	No Quantity							3			0
S3	2000	2000	2000	2	0	2	Export	414	Kuwait	KWT	392	Japan	JPN								03	FISH,CRUSTACEANS,MOLLUSC	1	No Quantity							3860907			0
S3	2000	2000	2000	2	0	2	Export	414	Kuwait	KWT	400	Jordan	JOR								03	FISH,CRUSTACEANS,MOLLUSC	1	No Quantity							39532			0
S3	2000	2000	2000	2	0	2	Export	414	Kuwait	KWT	422	Lebanon	LBN								03	FISH,CRUSTACEANS,MOLLUSC	1	No Quantity							939795			0
S3	2000	2000	2000	2	0	2	Export	414	Kuwait	KWT	682	Saudi Arabia	SAU								03	FISH,CRUSTACEANS,MOLLUSC	1	No Quantity							223335			0
S3	2000	2000	2000	2	0	2	Export	414	Kuwait	KWT	699	India	IND								03	FISH,CRUSTACEANS,MOLLUSC	1	No Quantity							62			0
S3	2000	2000	2000	2	0	2	Export	414	Kuwait	KWT	760	Syria	SYR								03	FISH,CRUSTACEANS,MOLLUSC	1	No Quantity							33			0
S3	2000	2000	2000	2	0	2	Export	414	Kuwait	KWT	784	United Arab Emirates	ARE								03	FISH,CRUSTACEANS,MOLLUSC	1	No Quantity							4915			0
S3	2000	2000	2000	2	0	2	Export	414	Kuwait	KWT	795	Turkmenistan	TKM								03	FISH,CRUSTACEANS,MOLLUSC	1	No Quantity							2278			0
S3	2000	2000	2000	2	0	2	Export	414	Kuwait	KWT	818	Egypt	EGY								03	FISH,CRUSTACEANS,MOLLUSC	1	No Quantity							7014			0
S3	2000	2000	2000	2	0	2	Export	414	Kuwait	KWT	826	United Kingdom	GBR								03	FISH,CRUSTACEANS,MOLLUSC	1	No Quantity							13			0
S3	2000	2000	2000	2	0	2	Export	410	Rep. of Korea	KOR	0	World	WLD								04	CEREALS,CEREAL PREPRTNS.	1	No Quantity							124019201			0
S3	2000	2000	2000	2	0	2	Export	410	Rep. of Korea	KOR	16	American Samoa	ASM								04	CEREALS,CEREAL PREPRTNS.	1	No Quantity							153435			0
S3	2000	2000	2000	2	0	2	Export	410	Rep. of Korea	KOR	32	Argentina	ARG								04	CEREALS,CEREAL PREPRTNS.	1	No Quantity							118137			0
S3	2000	2000	2000	2	0	2	Export	410	Rep. of Korea	KOR	36	Australia	AUS								04	CEREALS,CEREAL PREPRTNS.	1	No Quantity							3288508			0
S3	2000	2000	2000	2	0	2	Export	410	Rep. of Korea	KOR	40	Austria	AUT								04	CEREALS,CEREAL PREPRTNS.	1	No Quantity							502			0
S3	2000	2000	2000	2	0	2	Export	410	Rep. of Korea	KOR	48	Bahrain	BHR								04	CEREALS,CEREAL PREPRTNS.	1	No Quantity							106033			0
S3	2000	2000	2000	2	0	2	Export	410	Rep. of Korea	KOR	50	Bangladesh	BGD								04	CEREALS,CEREAL PREPRTNS.	1	No Quantity							113243			0
S3	2000	2000	2000	2	0	2	Export	410	Rep. of Korea	KOR	56	Belgium	BEL								04	CEREALS,CEREAL PREPRTNS.	1	No Quantity							140145			0
S3	2000	2000	2000	2	0	2	Export	410	Rep. of Korea	KOR	76	Brazil	BRA								04	CEREALS,CEREAL PREPRTNS.	1	No Quantity							268978			0
S3	2000	2000	2000	2	0	2	Export	410	Rep. of Korea	KOR	96	Brunei Darussalam	BRN								04	CEREALS,CEREAL PREPRTNS.	1	No Quantity							5469			0
S3	2000	2000	2000	2	0	2	Export	410	Rep. of Korea	KOR	104	Myanmar	MMR								04	CEREALS,CEREAL PREPRTNS.	1	No Quantity							33243			0
S3	2000	2000	2000	2	0	2	Export	410	Rep. of Korea	KOR	124	Canada	CAN								04	CEREALS,CEREAL PREPRTNS.	1	No Quantity							2713980			0
S3	2000	2000	2000	2	0	2	Export	410	Rep. of Korea	KOR	144	Sri Lanka	LKA								04	CEREALS,CEREAL PREPRTNS.	1	No Quantity							140213			0
S3	2000	2000	2000	2	0	2	Export	410	Rep. of Korea	KOR	152	Chile	CHL								04	CEREALS,CEREAL PREPRTNS.	1	No Quantity							62401			0
S3	2000	2000	2000	2	0	2	Export	410	Rep. of Korea	KOR	156	China	CHN								04	CEREALS,CEREAL PREPRTNS.	1	No Quantity							9377940			0
S3	2000	2000	2000	2	0	2	Export	410	Rep. of Korea	KOR	188	Costa Rica	CRI								04	CEREALS,CEREAL PREPRTNS.	1	No Quantity							780			0
S3	2000	2000	2000	2	0	2	Export	410	Rep. of Korea	KOR	204	Benin	BEN								04	CEREALS,CEREAL PREPRTNS.	1	No Quantity							52980			0
S3	2000	2000	2000	2	0	2	Export	410	Rep. of Korea	KOR	208	Denmark	DNK								04	CEREALS,CEREAL PREPRTNS.	1	No Quantity							2586			0
S3	2000	2000	2000	2	0	2	Export	410	Rep. of Korea	KOR	212	Dominica	DMA								04	CEREALS,CEREAL PREPRTNS.	1	No Quantity							19064			0
S3	2000	2000	2000	2	0	2	Export	410	Rep. of Korea	KOR	214	Dominican Rep.	DOM								04	CEREALS,CEREAL PREPRTNS.	1	No Quantity							24717			0
S3	2000	2000	2000	2	0	2	Export	410	Rep. of Korea	KOR	242	Fiji	FJI								04	CEREALS,CEREAL PREPRTNS.	1	No Quantity							1534			0
S3	2000	2000	2000	2	0	2	Export	410	Rep. of Korea	KOR	246	Finland	FIN								04	CEREALS,CEREAL PREPRTNS.	1	No Quantity							1915			0
S3	2000	2000	2000	2	0	2	Export	410	Rep. of Korea	KOR	251	France	FRA								04	CEREALS,CEREAL PREPRTNS.	1	No Quantity							186978			0
S3	2000	2000	2000	2	0	2	Export	410	Rep. of Korea	KOR	258	French Polynesia	PYF								04	CEREALS,CEREAL PREPRTNS.	1	No Quantity							5250			0
S3	2000	2000	2000	2	0	2	Export	410	Rep. of Korea	KOR	260	Fr. South Antarctic Terr.	ATF								04	CEREALS,CEREAL PREPRTNS.	1	No Quantity							1700			0
S3	2000	2000	2000	2	0	2	Export	410	Rep. of Korea	KOR	262	Djibouti	DJI								04	CEREALS,CEREAL PREPRTNS.	1	No Quantity							8048			0
S3	2000	2000	2000	2	0	2	Export	410	Rep. of Korea	KOR	276	Germany	DEU								04	CEREALS,CEREAL PREPRTNS.	1	No Quantity							338457			0
S3	2000	2000	2000	2	0	2	Export	410	Rep. of Korea	KOR	288	Ghana	GHA								04	CEREALS,CEREAL PREPRTNS.	1	No Quantity							61134			0
S3	2000	2000	2000	2	0	2	Export	410	Rep. of Korea	KOR	300	Greece	GRC								04	CEREALS,CEREAL PREPRTNS.	1	No Quantity							694			0
S3	2000	2000	2000	2	0	2	Export	410	Rep. of Korea	KOR	316	Guam	GUM								04	CEREALS,CEREAL PREPRTNS.	1	No Quantity							379981			0
S3	2000	2000	2000	2	0	2	Export	410	Rep. of Korea	KOR	320	Guatemala	GTM								04	CEREALS,CEREAL PREPRTNS.	1	No Quantity							46352			0
S3	2000	2000	2000	2	0	2	Export	410	Rep. of Korea	KOR	344	China, Hong Kong SAR	HKG								04	CEREALS,CEREAL PREPRTNS.	1	No Quantity							11698387			0
S3	2000	2000	2000	2	0	2	Export	410	Rep. of Korea	KOR	360	Indonesia	IDN								04	CEREALS,CEREAL PREPRTNS.	1	No Quantity							3166205			0
S3	2000	2000	2000	2	0	2	Export	410	Rep. of Korea	KOR	364	Iran	IRN								04	CEREALS,CEREAL PREPRTNS.	1	No Quantity							33303			0
S3	2000	2000	2000	2	0	2	Export	410	Rep. of Korea	KOR	381	Italy	ITA								04	CEREALS,CEREAL PREPRTNS.	1	No Quantity							20701			0
S3	2000	2000	2000	2	0	2	Export	410	Rep. of Korea	KOR	384	Côte d'Ivoire	CIV								04	CEREALS,CEREAL PREPRTNS.	1	No Quantity							18242			0
S3	2000	2000	2000	2	0	2	Export	410	Rep. of Korea	KOR	392	Japan	JPN								04	CEREALS,CEREAL PREPRTNS.	1	No Quantity							32956938			0
S3	2000	2000	2000	2	0	2	Export	410	Rep. of Korea	KOR	398	Kazakhstan	KAZ								04	CEREALS,CEREAL PREPRTNS.	1	No Quantity							153642			0
S3	2000	2000	2000	2	0	2	Export	410	Rep. of Korea	KOR	400	Jordan	JOR								04	CEREALS,CEREAL PREPRTNS.	1	No Quantity							6707			0
S3	2000	2000	2000	2	0	2	Export	410	Rep. of Korea	KOR	404	Kenya	KEN								04	CEREALS,CEREAL PREPRTNS.	1	No Quantity							4800			0
S3	2000	2000	2000	2	0	2	Export	410	Rep. of Korea	KOR	414	Kuwait	KWT								04	CEREALS,CEREAL PREPRTNS.	1	No Quantity							203522			0
S3	2000	2000	2000	2	0	2	Export	410	Rep. of Korea	KOR	422	Lebanon	LBN								04	CEREALS,CEREAL PREPRTNS.	1	No Quantity							8273			0
S3	2000	2000	2000	2	0	2	Export	410	Rep. of Korea	KOR	430	Liberia	LBR								04	CEREALS,CEREAL PREPRTNS.	1	No Quantity							8680			0
S3	2000	2000	2000	2	0	2	Export	410	Rep. of Korea	KOR	434	Libya	LBY								04	CEREALS,CEREAL PREPRTNS.	1	No Quantity							27865			0
S3	2000	2000	2000	2	0	2	Export	410	Rep. of Korea	KOR	446	China, Macao SAR	MAC								04	CEREALS,CEREAL PREPRTNS.	1	No Quantity							278			0
S3	2000	2000	2000	2	0	2	Export	410	Rep. of Korea	KOR	458	Malaysia	MYS								04	CEREALS,CEREAL PREPRTNS.	1	No Quantity							150425			0
S3	2000	2000	2000	2	0	2	Export	410	Rep. of Korea	KOR	480	Mauritius	MUS								04	CEREALS,CEREAL PREPRTNS.	1	No Quantity							6942			0
S3	2000	2000	2000	2	0	2	Export	410	Rep. of Korea	KOR	484	Mexico	MEX								04	CEREALS,CEREAL PREPRTNS.	1	No Quantity							111426			0
S3	2000	2000	2000	2	0	2	Export	410	Rep. of Korea	KOR	490	Other Asia, nes									04	CEREALS,CEREAL PREPRTNS.	1	No Quantity							10913220			0
S3	2000	2000	2000	2	0	2	Export	410	Rep. of Korea	KOR	496	Mongolia	MNG								04	CEREALS,CEREAL PREPRTNS.	1	No Quantity							581447			0
S3	2000	2000	2000	2	0	2	Export	410	Rep. of Korea	KOR	512	Oman	OMN								04	CEREALS,CEREAL PREPRTNS.	1	No Quantity							14163			0
S3	2000	2000	2000	2	0	2	Export	410	Rep. of Korea	KOR	524	Nepal	NPL								04	CEREALS,CEREAL PREPRTNS.	1	No Quantity							29719			0
S3	2000	2000	2000	2	0	2	Export	410	Rep. of Korea	KOR	528	Netherlands	NLD								04	CEREALS,CEREAL PREPRTNS.	1	No Quantity							92641			0
S3	2000	2000	2000	2	0	2	Export	410	Rep. of Korea	KOR	540	New Caledonia	NCL								04	CEREALS,CEREAL PREPRTNS.	1	No Quantity							32100			0
S3	2000	2000	2000	2	0	2	Export	410	Rep. of Korea	KOR	548	Vanuatu	VUT								04	CEREALS,CEREAL PREPRTNS.	1	No Quantity							172			0
S3	2000	2000	2000	2	0	2	Export	410	Rep. of Korea	KOR	554	New Zealand	NZL								04	CEREALS,CEREAL PREPRTNS.	1	No Quantity							1654009			0
S3	2000	2000	2000	2	0	2	Export	410	Rep. of Korea	KOR	562	Niger	NER								04	CEREALS,CEREAL PREPRTNS.	1	No Quantity							302736			0
S3	2000	2000	2000	2	0	2	Export	410	Rep. of Korea	KOR	566	Nigeria	NGA								04	CEREALS,CEREAL PREPRTNS.	1	No Quantity							10863			0
S3	2000	2000	2000	2	0	2	Export	410	Rep. of Korea	KOR	580	N. Mariana Isds	MNP								04	CEREALS,CEREAL PREPRTNS.	1	No Quantity							46792			0
S3	2000	2000	2000	2	0	2	Export	410	Rep. of Korea	KOR	583	FS Micronesia	FSM								04	CEREALS,CEREAL PREPRTNS.	1	No Quantity							137567			0
S3	2000	2000	2000	2	0	2	Export	410	Rep. of Korea	KOR	584	Marshall Isds	MHL								04	CEREALS,CEREAL PREPRTNS.	1	No Quantity							7735			0
S3	2000	2000	2000	2	0	2	Export	410	Rep. of Korea	KOR	585	Palau	PLW								04	CEREALS,CEREAL PREPRTNS.	1	No Quantity							9327			0
S3	2000	2000	2000	2	0	2	Export	410	Rep. of Korea	KOR	598	Papua New Guinea	PNG								04	CEREALS,CEREAL PREPRTNS.	1	No Quantity							6641			0
S3	2000	2000	2000	2	0	2	Export	410	Rep. of Korea	KOR	600	Paraguay	PRY								04	CEREALS,CEREAL PREPRTNS.	1	No Quantity							78279			0
S3	2000	2000	2000	2	0	2	Export	410	Rep. of Korea	KOR	604	Peru	PER								04	CEREALS,CEREAL PREPRTNS.	1	No Quantity							111770			0
S3	2000	2000	2000	2	0	2	Export	410	Rep. of Korea	KOR	608	Philippines	PHL								04	CEREALS,CEREAL PREPRTNS.	1	No Quantity							332290			0
S3	2000	2000	2000	2	0	2	Export	410	Rep. of Korea	KOR	616	Poland	POL								04	CEREALS,CEREAL PREPRTNS.	1	No Quantity							11039			0
S3	2000	2000	2000	2	0	2	Export	410	Rep. of Korea	KOR	634	Qatar	QAT								04	CEREALS,CEREAL PREPRTNS.	1	No Quantity							13491			0
S3	2000	2000	2000	2	0	2	Export	410	Rep. of Korea	KOR	643	Russian Federation	RUS								04	CEREALS,CEREAL PREPRTNS.	1	No Quantity							10217181			0
S3	2000	2000	2000	2	0	2	Export	410	Rep. of Korea	KOR	682	Saudi Arabia	SAU								04	CEREALS,CEREAL PREPRTNS.	1	No Quantity							1293142			0
S3	2000	2000	2000	2	0	2	Export	410	Rep. of Korea	KOR	686	Senegal	SEN								04	CEREALS,CEREAL PREPRTNS.	1	No Quantity							19563			0
S3	2000	2000	2000	2	0	2	Export	410	Rep. of Korea	KOR	699	India	IND								04	CEREALS,CEREAL PREPRTNS.	1	No Quantity							347765			0
S3	2000	2000	2000	2	0	2	Export	410	Rep. of Korea	KOR	702	Singapore	SGP								04	CEREALS,CEREAL PREPRTNS.	1	No Quantity							1376612			0
S3	2000	2000	2000	2	0	2	Export	410	Rep. of Korea	KOR	704	Viet Nam	VNM								04	CEREALS,CEREAL PREPRTNS.	1	No Quantity							2799150			0
S3	2000	2000	2000	2	0	2	Export	410	Rep. of Korea	KOR	705	Slovenia	SVN								04	CEREALS,CEREAL PREPRTNS.	1	No Quantity							8098			0
S3	2000	2000	2000	2	0	2	Export	410	Rep. of Korea	KOR	710	South Africa	ZAF								04	CEREALS,CEREAL PREPRTNS.	1	No Quantity							67700			0
S3	2000	2000	2000	2	0	2	Export	410	Rep. of Korea	KOR	724	Spain	ESP								04	CEREALS,CEREAL PREPRTNS.	1	No Quantity							210965			0
S3	2000	2000	2000	2	0	2	Export	410	Rep. of Korea	KOR	736	Fmr Sudan	SDN								04	CEREALS,CEREAL PREPRTNS.	1	No Quantity							38774			0
S3	2000	2000	2000	2	0	2	Export	410	Rep. of Korea	KOR	740	Suriname	SUR								04	CEREALS,CEREAL PREPRTNS.	1	No Quantity							47502			0
S3	2000	2000	2000	2	0	2	Export	410	Rep. of Korea	KOR	757	Switzerland	CHE								04	CEREALS,CEREAL PREPRTNS.	1	No Quantity							3106			0
S3	2000	2000	2000	2	0	2	Export	410	Rep. of Korea	KOR	764	Thailand	THA								04	CEREALS,CEREAL PREPRTNS.	1	No Quantity							2685861			0
S3	2000	2000	2000	2	0	2	Export	410	Rep. of Korea	KOR	784	United Arab Emirates	ARE								04	CEREALS,CEREAL PREPRTNS.	1	No Quantity							486171			0
S3	2000	2000	2000	2	0	2	Export	410	Rep. of Korea	KOR	795	Turkmenistan	TKM								04	CEREALS,CEREAL PREPRTNS.	1	No Quantity							20348			0
S3	2000	2000	2000	2	0	2	Export	410	Rep. of Korea	KOR	818	Egypt	EGY								04	CEREALS,CEREAL PREPRTNS.	1	No Quantity							65808			0
S3	2000	2000	2000	2	0	2	Export	410	Rep. of Korea	KOR	826	United Kingdom	GBR								04	CEREALS,CEREAL PREPRTNS.	1	No Quantity							601459			0
S3	2000	2000	2000	2	0	2	Export	410	Rep. of Korea	KOR	842	USA	USA								04	CEREALS,CEREAL PREPRTNS.	1	No Quantity							22701947			0
S3	2000	2000	2000	2	0	2	Export	410	Rep. of Korea	KOR	860	Uzbekistan	UZB								04	CEREALS,CEREAL PREPRTNS.	1	No Quantity							13786			0
S3	2000	2000	2000	2	0	2	Export	410	Rep. of Korea	KOR	862	Venezuela	VEN								04	CEREALS,CEREAL PREPRTNS.	1	No Quantity							59550			0
S3	2000	2000	2000	2	0	2	Export	410	Rep. of Korea	KOR	882	Samoa	WSM								04	CEREALS,CEREAL PREPRTNS.	1	No Quantity							9338			0
S3	2000	2000	2000	2	0	2	Export	410	Rep. of Korea	KOR	887	Yemen	YEM								04	CEREALS,CEREAL PREPRTNS.	1	No Quantity							7813			0
S3	2000	2000	2000	2	0	2	Export	410	Rep. of Korea	KOR	899	Areas, nes									04	CEREALS,CEREAL PREPRTNS.	1	No Quantity							320828			0
S3	2000	2000	2000	2	0	2	Export	414	Kuwait	KWT	0	World	WLD								04	CEREALS,CEREAL PREPRTNS.	1	No Quantity							9763653			0
S3	2000	2000	2000	2	0	2	Export	414	Kuwait	KWT	4	Afghanistan	AFG								04	CEREALS,CEREAL PREPRTNS.	1	No Quantity							179			0
S3	2000	2000	2000	2	0	2	Export	414	Kuwait	KWT	48	Bahrain	BHR								04	CEREALS,CEREAL PREPRTNS.	1	No Quantity							351165			0
S3	2000	2000	2000	2	0	2	Export	414	Kuwait	KWT	100	Bulgaria	BGR								04	CEREALS,CEREAL PREPRTNS.	1	No Quantity							65			0
S3	2000	2000	2000	2	0	2	Export	414	Kuwait	KWT	203	Czechia	CZE								04	CEREALS,CEREAL PREPRTNS.	1	No Quantity							72			0
S3	2000	2000	2000	2	0	2	Export	414	Kuwait	KWT	276	Germany	DEU								04	CEREALS,CEREAL PREPRTNS.	1	No Quantity							7265			0
S3	2000	2000	2000	2	0	2	Export	414	Kuwait	KWT	300	Greece	GRC								04	CEREALS,CEREAL PREPRTNS.	1	No Quantity							130			0
S3	2000	2000	2000	2	0	2	Export	414	Kuwait	KWT	364	Iran	IRN								04	CEREALS,CEREAL PREPRTNS.	1	No Quantity							264523			0
S3	2000	2000	2000	2	0	2	Export	414	Kuwait	KWT	381	Italy	ITA								04	CEREALS,CEREAL PREPRTNS.	1	No Quantity							98			0
S3	2000	2000	2000	2	0	2	Export	414	Kuwait	KWT	400	Jordan	JOR								04	CEREALS,CEREAL PREPRTNS.	1	No Quantity							175560			0
S3	2000	2000	2000	2	0	2	Export	414	Kuwait	KWT	422	Lebanon	LBN								04	CEREALS,CEREAL PREPRTNS.	1	No Quantity							19973			0
S3	2000	2000	2000	2	0	2	Export	414	Kuwait	KWT	458	Malaysia	MYS								04	CEREALS,CEREAL PREPRTNS.	1	No Quantity							2066			0
S3	2000	2000	2000	2	0	2	Export	414	Kuwait	KWT	512	Oman	OMN								04	CEREALS,CEREAL PREPRTNS.	1	No Quantity							232389			0
S3	2000	2000	2000	2	0	2	Export	414	Kuwait	KWT	586	Pakistan	PAK								04	CEREALS,CEREAL PREPRTNS.	1	No Quantity							326			0
S3	2000	2000	2000	2	0	2	Export	414	Kuwait	KWT	608	Philippines	PHL								04	CEREALS,CEREAL PREPRTNS.	1	No Quantity							33			0
S3	2000	2000	2000	2	0	2	Export	414	Kuwait	KWT	616	Poland	POL								04	CEREALS,CEREAL PREPRTNS.	1	No Quantity							8552			0
S3	2000	2000	2000	2	0	2	Export	414	Kuwait	KWT	634	Qatar	QAT								04	CEREALS,CEREAL PREPRTNS.	1	No Quantity							366165			0
S3	2000	2000	2000	2	0	2	Export	414	Kuwait	KWT	682	Saudi Arabia	SAU								04	CEREALS,CEREAL PREPRTNS.	1	No Quantity							3244909			0
S3	2000	2000	2000	2	0	2	Export	414	Kuwait	KWT	699	India	IND								04	CEREALS,CEREAL PREPRTNS.	1	No Quantity							422303			0
S3	2000	2000	2000	2	0	2	Export	414	Kuwait	KWT	710	South Africa	ZAF								04	CEREALS,CEREAL PREPRTNS.	1	No Quantity							16			0
S3	2000	2000	2000	2	0	2	Export	414	Kuwait	KWT	724	Spain	ESP								04	CEREALS,CEREAL PREPRTNS.	1	No Quantity							212			0
S3	2000	2000	2000	2	0	2	Export	414	Kuwait	KWT	736	Fmr Sudan	SDN								04	CEREALS,CEREAL PREPRTNS.	1	No Quantity							11408			0
S3	2000	2000	2000	2	0	2	Export	414	Kuwait	KWT	757	Switzerland	CHE								04	CEREALS,CEREAL PREPRTNS.	1	No Quantity							261			0
S3	2000	2000	2000	2	0	2	Export	414	Kuwait	KWT	760	Syria	SYR								04	CEREALS,CEREAL PREPRTNS.	1	No Quantity							48847			0
S3	2000	2000	2000	2	0	2	Export	414	Kuwait	KWT	784	United Arab Emirates	ARE								04	CEREALS,CEREAL PREPRTNS.	1	No Quantity							4403303			0
S3	2000	2000	2000	2	0	2	Export	414	Kuwait	KWT	788	Tunisia	TUN								04	CEREALS,CEREAL PREPRTNS.	1	No Quantity							1245			0
S3	2000	2000	2000	2	0	2	Export	414	Kuwait	KWT	795	Turkmenistan	TKM								04	CEREALS,CEREAL PREPRTNS.	1	No Quantity							6248			0
S3	2000	2000	2000	2	0	2	Export	414	Kuwait	KWT	818	Egypt	EGY								04	CEREALS,CEREAL PREPRTNS.	1	No Quantity							21280			0
S3	2000	2000	2000	2	0	2	Export	414	Kuwait	KWT	826	United Kingdom	GBR								04	CEREALS,CEREAL PREPRTNS.	1	No Quantity							74081			0
S3	2000	2000	2000	2	0	2	Export	414	Kuwait	KWT	842	USA	USA								04	CEREALS,CEREAL PREPRTNS.	1	No Quantity							73022			0
S3	2000	2000	2000	2	0	2	Export	414	Kuwait	KWT	887	Yemen	YEM								04	CEREALS,CEREAL PREPRTNS.	1	No Quantity							27955			0
S3	2000	2000	2000	2	0	2	Export	410	Rep. of Korea	KOR	0	World	WLD								05	VEGETABLES AND FRUIT	1	No Quantity							334275160			0
S3	2000	2000	2000	2	0	2	Export	410	Rep. of Korea	KOR	16	American Samoa	ASM								05	VEGETABLES AND FRUIT	1	No Quantity							24102			0
S3	2000	2000	2000	2	0	2	Export	410	Rep. of Korea	KOR	36	Australia	AUS								05	VEGETABLES AND FRUIT	1	No Quantity							161119			0
S3	2000	2000	2000	2	0	2	Export	410	Rep. of Korea	KOR	40	Austria	AUT								05	VEGETABLES AND FRUIT	1	No Quantity							15597			0
S3	2000	2000	2000	2	0	2	Export	410	Rep. of Korea	KOR	48	Bahrain	BHR								05	VEGETABLES AND FRUIT	1	No Quantity							10409			0
S3	2000	2000	2000	2	0	2	Export	410	Rep. of Korea	KOR	50	Bangladesh	BGD								05	VEGETABLES AND FRUIT	1	No Quantity							586			0
S3	2000	2000	2000	2	0	2	Export	410	Rep. of Korea	KOR	56	Belgium	BEL								05	VEGETABLES AND FRUIT	1	No Quantity							28917			0
S3	2000	2000	2000	2	0	2	Export	410	Rep. of Korea	KOR	76	Brazil	BRA								05	VEGETABLES AND FRUIT	1	No Quantity							20966			0
S3	2000	2000	2000	2	0	2	Export	410	Rep. of Korea	KOR	104	Myanmar	MMR								05	VEGETABLES AND FRUIT	1	No Quantity							8083			0
S3	2000	2000	2000	2	0	2	Export	410	Rep. of Korea	KOR	124	Canada	CAN								05	VEGETABLES AND FRUIT	1	No Quantity							3198369			0
S3	2000	2000	2000	2	0	2	Export	410	Rep. of Korea	KOR	144	Sri Lanka	LKA								05	VEGETABLES AND FRUIT	1	No Quantity							11877			0
S3	2000	2000	2000	2	0	2	Export	410	Rep. of Korea	KOR	156	China	CHN								05	VEGETABLES AND FRUIT	1	No Quantity							3491960			0
S3	2000	2000	2000	2	0	2	Export	410	Rep. of Korea	KOR	170	Colombia	COL								05	VEGETABLES AND FRUIT	1	No Quantity							68			0
S3	2000	2000	2000	2	0	2	Export	410	Rep. of Korea	KOR	242	Fiji	FJI								05	VEGETABLES AND FRUIT	1	No Quantity							602			0
S3	2000	2000	2000	2	0	2	Export	410	Rep. of Korea	KOR	251	France	FRA								05	VEGETABLES AND FRUIT	1	No Quantity							316924			0
S3	2000	2000	2000	2	0	2	Export	410	Rep. of Korea	KOR	276	Germany	DEU								05	VEGETABLES AND FRUIT	1	No Quantity							105726			0
S3	2000	2000	2000	2	0	2	Export	410	Rep. of Korea	KOR	316	Guam	GUM								05	VEGETABLES AND FRUIT	1	No Quantity							1702522			0
S3	2000	2000	2000	2	0	2	Export	410	Rep. of Korea	KOR	320	Guatemala	GTM								05	VEGETABLES AND FRUIT	1	No Quantity							43			0
S3	2000	2000	2000	2	0	2	Export	410	Rep. of Korea	KOR	340	Honduras	HND								05	VEGETABLES AND FRUIT	1	No Quantity							2745			0
S3	2000	2000	2000	2	0	2	Export	410	Rep. of Korea	KOR	344	China, Hong Kong SAR	HKG								05	VEGETABLES AND FRUIT	1	No Quantity							6198082			0
S3	2000	2000	2000	2	0	2	Export	410	Rep. of Korea	KOR	348	Hungary	HUN								05	VEGETABLES AND FRUIT	1	No Quantity							18			0
S3	2000	2000	2000	2	0	2	Export	410	Rep. of Korea	KOR	360	Indonesia	IDN								05	VEGETABLES AND FRUIT	1	No Quantity							2137818			0
S3	2000	2000	2000	2	0	2	Export	410	Rep. of Korea	KOR	376	Israel	ISR								05	VEGETABLES AND FRUIT	1	No Quantity							11640			0
S3	2000	2000	2000	2	0	2	Export	410	Rep. of Korea	KOR	381	Italy	ITA								05	VEGETABLES AND FRUIT	1	No Quantity							4595			0
S3	2000	2000	2000	2	0	2	Export	410	Rep. of Korea	KOR	392	Japan	JPN								05	VEGETABLES AND FRUIT	1	No Quantity							285572673			0
S3	2000	2000	2000	2	0	2	Export	410	Rep. of Korea	KOR	398	Kazakhstan	KAZ								05	VEGETABLES AND FRUIT	1	No Quantity							13176			0
S3	2000	2000	2000	2	0	2	Export	410	Rep. of Korea	KOR	414	Kuwait	KWT								05	VEGETABLES AND FRUIT	1	No Quantity							41181			0
S3	2000	2000	2000	2	0	2	Export	410	Rep. of Korea	KOR	434	Libya	LBY								05	VEGETABLES AND FRUIT	1	No Quantity							127896			0
S3	2000	2000	2000	2	0	2	Export	410	Rep. of Korea	KOR	458	Malaysia	MYS								05	VEGETABLES AND FRUIT	1	No Quantity							2709019			0
S3	2000	2000	2000	2	0	2	Export	410	Rep. of Korea	KOR	484	Mexico	MEX								05	VEGETABLES AND FRUIT	1	No Quantity							3253			0
S3	2000	2000	2000	2	0	2	Export	410	Rep. of Korea	KOR	490	Other Asia, nes									05	VEGETABLES AND FRUIT	1	No Quantity							1581016			0
S3	2000	2000	2000	2	0	2	Export	410	Rep. of Korea	KOR	496	Mongolia	MNG								05	VEGETABLES AND FRUIT	1	No Quantity							12164			0
S3	2000	2000	2000	2	0	2	Export	410	Rep. of Korea	KOR	528	Netherlands	NLD								05	VEGETABLES AND FRUIT	1	No Quantity							505954			0
S3	2000	2000	2000	2	0	2	Export	410	Rep. of Korea	KOR	554	New Zealand	NZL								05	VEGETABLES AND FRUIT	1	No Quantity							21761			0
S3	2000	2000	2000	2	0	2	Export	410	Rep. of Korea	KOR	580	N. Mariana Isds	MNP								05	VEGETABLES AND FRUIT	1	No Quantity							309333			0
S3	2000	2000	2000	2	0	2	Export	410	Rep. of Korea	KOR	583	FS Micronesia	FSM								05	VEGETABLES AND FRUIT	1	No Quantity							182625			0
S3	2000	2000	2000	2	0	2	Export	410	Rep. of Korea	KOR	584	Marshall Isds	MHL								05	VEGETABLES AND FRUIT	1	No Quantity							1050			0
S3	2000	2000	2000	2	0	2	Export	410	Rep. of Korea	KOR	585	Palau	PLW								05	VEGETABLES AND FRUIT	1	No Quantity							1050			0
S3	2000	2000	2000	2	0	2	Export	410	Rep. of Korea	KOR	586	Pakistan	PAK								05	VEGETABLES AND FRUIT	1	No Quantity							2987			0
S3	2000	2000	2000	2	0	2	Export	410	Rep. of Korea	KOR	591	Panama	PAN								05	VEGETABLES AND FRUIT	1	No Quantity							6496			0
S3	2000	2000	2000	2	0	2	Export	410	Rep. of Korea	KOR	600	Paraguay	PRY								05	VEGETABLES AND FRUIT	1	No Quantity							36144			0
S3	2000	2000	2000	2	0	2	Export	410	Rep. of Korea	KOR	604	Peru	PER								05	VEGETABLES AND FRUIT	1	No Quantity							28905			0
S3	2000	2000	2000	2	0	2	Export	410	Rep. of Korea	KOR	608	Philippines	PHL								05	VEGETABLES AND FRUIT	1	No Quantity							101866			0
S3	2000	2000	2000	2	0	2	Export	410	Rep. of Korea	KOR	643	Russian Federation	RUS								05	VEGETABLES AND FRUIT	1	No Quantity							1245248			0
S3	2000	2000	2000	2	0	2	Export	410	Rep. of Korea	KOR	682	Saudi Arabia	SAU								05	VEGETABLES AND FRUIT	1	No Quantity							50581			0
S3	2000	2000	2000	2	0	2	Export	410	Rep. of Korea	KOR	699	India	IND								05	VEGETABLES AND FRUIT	1	No Quantity							31066			0
S3	2000	2000	2000	2	0	2	Export	410	Rep. of Korea	KOR	702	Singapore	SGP								05	VEGETABLES AND FRUIT	1	No Quantity							1889624			0
S3	2000	2000	2000	2	0	2	Export	410	Rep. of Korea	KOR	704	Viet Nam	VNM								05	VEGETABLES AND FRUIT	1	No Quantity							437989			0
S3	2000	2000	2000	2	0	2	Export	410	Rep. of Korea	KOR	710	South Africa	ZAF								05	VEGETABLES AND FRUIT	1	No Quantity							4617			0
S3	2000	2000	2000	2	0	2	Export	410	Rep. of Korea	KOR	724	Spain	ESP								05	VEGETABLES AND FRUIT	1	No Quantity							50836			0
S3	2000	2000	2000	2	0	2	Export	410	Rep. of Korea	KOR	757	Switzerland	CHE								05	VEGETABLES AND FRUIT	1	No Quantity							12966			0
S3	2000	2000	2000	2	0	2	Export	410	Rep. of Korea	KOR	764	Thailand	THA								05	VEGETABLES AND FRUIT	1	No Quantity							1065833			0
S3	2000	2000	2000	2	0	2	Export	410	Rep. of Korea	KOR	784	United Arab Emirates	ARE								05	VEGETABLES AND FRUIT	1	No Quantity							22297			0
S3	2000	2000	2000	2	0	2	Export	410	Rep. of Korea	KOR	795	Turkmenistan	TKM								05	VEGETABLES AND FRUIT	1	No Quantity							17904			0
S3	2000	2000	2000	2	0	2	Export	410	Rep. of Korea	KOR	826	United Kingdom	GBR								05	VEGETABLES AND FRUIT	1	No Quantity							88341			0
S3	2000	2000	2000	2	0	2	Export	410	Rep. of Korea	KOR	842	USA	USA								05	VEGETABLES AND FRUIT	1	No Quantity							20350190			0
S3	2000	2000	2000	2	0	2	Export	410	Rep. of Korea	KOR	858	Uruguay	URY								05	VEGETABLES AND FRUIT	1	No Quantity							48971			0
S3	2000	2000	2000	2	0	2	Export	410	Rep. of Korea	KOR	899	Areas, nes									05	VEGETABLES AND FRUIT	1	No Quantity							247380			0
S3	2000	2000	2000	2	0	2	Export	414	Kuwait	KWT	0	World	WLD								05	VEGETABLES AND FRUIT	1	No Quantity							4768200			0
S3	2000	2000	2000	2	0	2	Export	414	Kuwait	KWT	4	Afghanistan	AFG								05	VEGETABLES AND FRUIT	1	No Quantity							1630			0
S3	2000	2000	2000	2	0	2	Export	414	Kuwait	KWT	36	Australia	AUS								05	VEGETABLES AND FRUIT	1	No Quantity							489			0
S3	2000	2000	2000	2	0	2	Export	414	Kuwait	KWT	48	Bahrain	BHR								05	VEGETABLES AND FRUIT	1	No Quantity							286794			0
S3	2000	2000	2000	2	0	2	Export	414	Kuwait	KWT	203	Czechia	CZE								05	VEGETABLES AND FRUIT	1	No Quantity							81			0
S3	2000	2000	2000	2	0	2	Export	414	Kuwait	KWT	276	Germany	DEU								05	VEGETABLES AND FRUIT	1	No Quantity							111			0
S3	2000	2000	2000	2	0	2	Export	414	Kuwait	KWT	360	Indonesia	IDN								05	VEGETABLES AND FRUIT	1	No Quantity							98			0
S3	2000	2000	2000	2	0	2	Export	414	Kuwait	KWT	364	Iran	IRN								05	VEGETABLES AND FRUIT	1	No Quantity							149137			0
S3	2000	2000	2000	2	0	2	Export	414	Kuwait	KWT	381	Italy	ITA								05	VEGETABLES AND FRUIT	1	No Quantity							163			0
S3	2000	2000	2000	2	0	2	Export	414	Kuwait	KWT	400	Jordan	JOR								05	VEGETABLES AND FRUIT	1	No Quantity							450193			0
S3	2000	2000	2000	2	0	2	Export	414	Kuwait	KWT	410	Rep. of Korea	KOR								05	VEGETABLES AND FRUIT	1	No Quantity							26			0
S3	2000	2000	2000	2	0	2	Export	414	Kuwait	KWT	422	Lebanon	LBN								05	VEGETABLES AND FRUIT	1	No Quantity							31658			0
S3	2000	2000	2000	2	0	2	Export	414	Kuwait	KWT	512	Oman	OMN								05	VEGETABLES AND FRUIT	1	No Quantity							387002			0
S3	2000	2000	2000	2	0	2	Export	414	Kuwait	KWT	528	Netherlands	NLD								05	VEGETABLES AND FRUIT	1	No Quantity							13256			0
S3	2000	2000	2000	2	0	2	Export	414	Kuwait	KWT	608	Philippines	PHL								05	VEGETABLES AND FRUIT	1	No Quantity							49			0
S3	2000	2000	2000	2	0	2	Export	414	Kuwait	KWT	616	Poland	POL								05	VEGETABLES AND FRUIT	1	No Quantity							24647			0
S3	2000	2000	2000	2	0	2	Export	414	Kuwait	KWT	634	Qatar	QAT								05	VEGETABLES AND FRUIT	1	No Quantity							590266			0
S3	2000	2000	2000	2	0	2	Export	414	Kuwait	KWT	643	Russian Federation	RUS								05	VEGETABLES AND FRUIT	1	No Quantity							9586			0
S3	2000	2000	2000	2	0	2	Export	414	Kuwait	KWT	682	Saudi Arabia	SAU								05	VEGETABLES AND FRUIT	1	No Quantity							1449214			0
S3	2000	2000	2000	2	0	2	Export	414	Kuwait	KWT	699	India	IND								05	VEGETABLES AND FRUIT	1	No Quantity							134			0
S3	2000	2000	2000	2	0	2	Export	414	Kuwait	KWT	702	Singapore	SGP								05	VEGETABLES AND FRUIT	1	No Quantity							277			0
S3	2000	2000	2000	2	0	2	Export	414	Kuwait	KWT	703	Slovakia	SVK								05	VEGETABLES AND FRUIT	1	No Quantity							261			0
S3	2000	2000	2000	2	0	2	Export	414	Kuwait	KWT	710	South Africa	ZAF								05	VEGETABLES AND FRUIT	1	No Quantity							10			0
S3	2000	2000	2000	2	0	2	Export	414	Kuwait	KWT	724	Spain	ESP								05	VEGETABLES AND FRUIT	1	No Quantity							929			0
S3	2000	2000	2000	2	0	2	Export	414	Kuwait	KWT	760	Syria	SYR								05	VEGETABLES AND FRUIT	1	No Quantity							25517			0
S3	2000	2000	2000	2	0	2	Export	414	Kuwait	KWT	784	United Arab Emirates	ARE								05	VEGETABLES AND FRUIT	1	No Quantity							878621			0
S3	2000	2000	2000	2	0	2	Export	414	Kuwait	KWT	792	Turkey	TUR								05	VEGETABLES AND FRUIT	1	No Quantity							12711			0
S3	2000	2000	2000	2	0	2	Export	414	Kuwait	KWT	795	Turkmenistan	TKM								05	VEGETABLES AND FRUIT	1	No Quantity							20530			0
S3	2000	2000	2000	2	0	2	Export	414	Kuwait	KWT	804	Ukraine	UKR								05	VEGETABLES AND FRUIT	1	No Quantity							15247			0
S3	2000	2000	2000	2	0	2	Export	414	Kuwait	KWT	818	Egypt	EGY								05	VEGETABLES AND FRUIT	1	No Quantity							395942			0
S3	2000	2000	2000	2	0	2	Export	414	Kuwait	KWT	826	United Kingdom	GBR								05	VEGETABLES AND FRUIT	1	No Quantity							140			0
S3	2000	2000	2000	2	0	2	Export	414	Kuwait	KWT	842	USA	USA								05	VEGETABLES AND FRUIT	1	No Quantity							23483			0
S3	2000	2000	2000	2	0	2	Export	410	Rep. of Korea	KOR	0	World	WLD								06	SUGAR,SUGR.PREPTNS,HONEY	1	No Quantity							165707948			0
S3	2000	2000	2000	2	0	2	Export	410	Rep. of Korea	KOR	24	Angola	AGO								06	SUGAR,SUGR.PREPTNS,HONEY	1	No Quantity							61898			0
S3	2000	2000	2000	2	0	2	Export	410	Rep. of Korea	KOR	32	Argentina	ARG								06	SUGAR,SUGR.PREPTNS,HONEY	1	No Quantity							328010			0
S3	2000	2000	2000	2	0	2	Export	410	Rep. of Korea	KOR	36	Australia	AUS								06	SUGAR,SUGR.PREPTNS,HONEY	1	No Quantity							1811433			0
S3	2000	2000	2000	2	0	2	Export	410	Rep. of Korea	KOR	48	Bahrain	BHR								06	SUGAR,SUGR.PREPTNS,HONEY	1	No Quantity							142563			0
S3	2000	2000	2000	2	0	2	Export	410	Rep. of Korea	KOR	50	Bangladesh	BGD								06	SUGAR,SUGR.PREPTNS,HONEY	1	No Quantity							2228440			0
S3	2000	2000	2000	2	0	2	Export	410	Rep. of Korea	KOR	56	Belgium	BEL								06	SUGAR,SUGR.PREPTNS,HONEY	1	No Quantity							34092			0
S3	2000	2000	2000	2	0	2	Export	410	Rep. of Korea	KOR	68	Bolivia (Plurinational State of)	BOL								06	SUGAR,SUGR.PREPTNS,HONEY	1	No Quantity							29181			0
S3	2000	2000	2000	2	0	2	Export	410	Rep. of Korea	KOR	76	Brazil	BRA								06	SUGAR,SUGR.PREPTNS,HONEY	1	No Quantity							379768			0
S3	2000	2000	2000	2	0	2	Export	410	Rep. of Korea	KOR	96	Brunei Darussalam	BRN								06	SUGAR,SUGR.PREPTNS,HONEY	1	No Quantity							60786			0
S3	2000	2000	2000	2	0	2	Export	410	Rep. of Korea	KOR	104	Myanmar	MMR								06	SUGAR,SUGR.PREPTNS,HONEY	1	No Quantity							30871			0
S3	2000	2000	2000	2	0	2	Export	410	Rep. of Korea	KOR	124	Canada	CAN								06	SUGAR,SUGR.PREPTNS,HONEY	1	No Quantity							279479			0
S3	2000	2000	2000	2	0	2	Export	410	Rep. of Korea	KOR	144	Sri Lanka	LKA								06	SUGAR,SUGR.PREPTNS,HONEY	1	No Quantity							10516			0
S3	2000	2000	2000	2	0	2	Export	410	Rep. of Korea	KOR	156	China	CHN								06	SUGAR,SUGR.PREPTNS,HONEY	1	No Quantity							13127283			0
S3	2000	2000	2000	2	0	2	Export	410	Rep. of Korea	KOR	170	Colombia	COL								06	SUGAR,SUGR.PREPTNS,HONEY	1	No Quantity							136600			0
S3	2000	2000	2000	2	0	2	Export	410	Rep. of Korea	KOR	188	Costa Rica	CRI								06	SUGAR,SUGR.PREPTNS,HONEY	1	No Quantity							68256			0
S3	2000	2000	2000	2	0	2	Export	410	Rep. of Korea	KOR	196	Cyprus	CYP								06	SUGAR,SUGR.PREPTNS,HONEY	1	No Quantity							105			0
S3	2000	2000	2000	2	0	2	Export	410	Rep. of Korea	KOR	214	Dominican Rep.	DOM								06	SUGAR,SUGR.PREPTNS,HONEY	1	No Quantity							95838			0
S3	2000	2000	2000	2	0	2	Export	410	Rep. of Korea	KOR	231	Ethiopia	ETH								06	SUGAR,SUGR.PREPTNS,HONEY	1	No Quantity							135630			0
S3	2000	2000	2000	2	0	2	Export	410	Rep. of Korea	KOR	246	Finland	FIN								06	SUGAR,SUGR.PREPTNS,HONEY	1	No Quantity							89338			0
S3	2000	2000	2000	2	0	2	Export	410	Rep. of Korea	KOR	251	France	FRA								06	SUGAR,SUGR.PREPTNS,HONEY	1	No Quantity							1497427			0
S3	2000	2000	2000	2	0	2	Export	410	Rep. of Korea	KOR	258	French Polynesia	PYF								06	SUGAR,SUGR.PREPTNS,HONEY	1	No Quantity							4205			0
S3	2000	2000	2000	2	0	2	Export	410	Rep. of Korea	KOR	260	Fr. South Antarctic Terr.	ATF								06	SUGAR,SUGR.PREPTNS,HONEY	1	No Quantity							2528			0
S3	2000	2000	2000	2	0	2	Export	410	Rep. of Korea	KOR	262	Djibouti	DJI								06	SUGAR,SUGR.PREPTNS,HONEY	1	No Quantity							195794			0
S3	2000	2000	2000	2	0	2	Export	410	Rep. of Korea	KOR	276	Germany	DEU								06	SUGAR,SUGR.PREPTNS,HONEY	1	No Quantity							402195			0
S3	2000	2000	2000	2	0	2	Export	410	Rep. of Korea	KOR	316	Guam	GUM								06	SUGAR,SUGR.PREPTNS,HONEY	1	No Quantity							280451			0
S3	2000	2000	2000	2	0	2	Export	410	Rep. of Korea	KOR	344	China, Hong Kong SAR	HKG								06	SUGAR,SUGR.PREPTNS,HONEY	1	No Quantity							40683380			0
S3	2000	2000	2000	2	0	2	Export	410	Rep. of Korea	KOR	348	Hungary	HUN								06	SUGAR,SUGR.PREPTNS,HONEY	1	No Quantity							64152			0
S3	2000	2000	2000	2	0	2	Export	410	Rep. of Korea	KOR	360	Indonesia	IDN								06	SUGAR,SUGR.PREPTNS,HONEY	1	No Quantity							9331325			0
S3	2000	2000	2000	2	0	2	Export	410	Rep. of Korea	KOR	364	Iran	IRN								06	SUGAR,SUGR.PREPTNS,HONEY	1	No Quantity							663637			0
S3	2000	2000	2000	2	0	2	Export	410	Rep. of Korea	KOR	372	Ireland	IRL								06	SUGAR,SUGR.PREPTNS,HONEY	1	No Quantity							110932			0
S3	2000	2000	2000	2	0	2	Export	410	Rep. of Korea	KOR	376	Israel	ISR								06	SUGAR,SUGR.PREPTNS,HONEY	1	No Quantity							456907			0
S3	2000	2000	2000	2	0	2	Export	410	Rep. of Korea	KOR	381	Italy	ITA								06	SUGAR,SUGR.PREPTNS,HONEY	1	No Quantity							234400			0
S3	2000	2000	2000	2	0	2	Export	410	Rep. of Korea	KOR	392	Japan	JPN								06	SUGAR,SUGR.PREPTNS,HONEY	1	No Quantity							39501141			0
S3	2000	2000	2000	2	0	2	Export	410	Rep. of Korea	KOR	400	Jordan	JOR								06	SUGAR,SUGR.PREPTNS,HONEY	1	No Quantity							20213			0
S3	2000	2000	2000	2	0	2	Export	410	Rep. of Korea	KOR	404	Kenya	KEN								06	SUGAR,SUGR.PREPTNS,HONEY	1	No Quantity							18585			0
S3	2000	2000	2000	2	0	2	Export	410	Rep. of Korea	KOR	414	Kuwait	KWT								06	SUGAR,SUGR.PREPTNS,HONEY	1	No Quantity							545451			0
S3	2000	2000	2000	2	0	2	Export	410	Rep. of Korea	KOR	422	Lebanon	LBN								06	SUGAR,SUGR.PREPTNS,HONEY	1	No Quantity							15579			0
S3	2000	2000	2000	2	0	2	Export	410	Rep. of Korea	KOR	434	Libya	LBY								06	SUGAR,SUGR.PREPTNS,HONEY	1	No Quantity							58			0
S3	2000	2000	2000	2	0	2	Export	410	Rep. of Korea	KOR	446	China, Macao SAR	MAC								06	SUGAR,SUGR.PREPTNS,HONEY	1	No Quantity							222685			0
S3	2000	2000	2000	2	0	2	Export	410	Rep. of Korea	KOR	458	Malaysia	MYS								06	SUGAR,SUGR.PREPTNS,HONEY	1	No Quantity							1178033			0
S3	2000	2000	2000	2	0	2	Export	410	Rep. of Korea	KOR	480	Mauritius	MUS								06	SUGAR,SUGR.PREPTNS,HONEY	1	No Quantity							35670			0
S3	2000	2000	2000	2	0	2	Export	410	Rep. of Korea	KOR	484	Mexico	MEX								06	SUGAR,SUGR.PREPTNS,HONEY	1	No Quantity							890601			0
S3	2000	2000	2000	2	0	2	Export	410	Rep. of Korea	KOR	490	Other Asia, nes									06	SUGAR,SUGR.PREPTNS,HONEY	1	No Quantity							1716493			0
S3	2000	2000	2000	2	0	2	Export	410	Rep. of Korea	KOR	496	Mongolia	MNG								06	SUGAR,SUGR.PREPTNS,HONEY	1	No Quantity							105040			0
S3	2000	2000	2000	2	0	2	Export	410	Rep. of Korea	KOR	524	Nepal	NPL								06	SUGAR,SUGR.PREPTNS,HONEY	1	No Quantity							507025			0
S3	2000	2000	2000	2	0	2	Export	410	Rep. of Korea	KOR	528	Netherlands	NLD								06	SUGAR,SUGR.PREPTNS,HONEY	1	No Quantity							2797610			0
S3	2000	2000	2000	2	0	2	Export	410	Rep. of Korea	KOR	533	Aruba	ABW								06	SUGAR,SUGR.PREPTNS,HONEY	1	No Quantity							29284			0
S3	2000	2000	2000	2	0	2	Export	410	Rep. of Korea	KOR	554	New Zealand	NZL								06	SUGAR,SUGR.PREPTNS,HONEY	1	No Quantity							318441			0
S3	2000	2000	2000	2	0	2	Export	410	Rep. of Korea	KOR	579	Norway	NOR								06	SUGAR,SUGR.PREPTNS,HONEY	1	No Quantity							262854			0
S3	2000	2000	2000	2	0	2	Export	410	Rep. of Korea	KOR	580	N. Mariana Isds	MNP								06	SUGAR,SUGR.PREPTNS,HONEY	1	No Quantity							49201			0
S3	2000	2000	2000	2	0	2	Export	410	Rep. of Korea	KOR	583	FS Micronesia	FSM								06	SUGAR,SUGR.PREPTNS,HONEY	1	No Quantity							322325			0
S3	2000	2000	2000	2	0	2	Export	410	Rep. of Korea	KOR	585	Palau	PLW								06	SUGAR,SUGR.PREPTNS,HONEY	1	No Quantity							23395			0
S3	2000	2000	2000	2	0	2	Export	410	Rep. of Korea	KOR	586	Pakistan	PAK								06	SUGAR,SUGR.PREPTNS,HONEY	1	No Quantity							1314588			0
S3	2000	2000	2000	2	0	2	Export	410	Rep. of Korea	KOR	591	Panama	PAN								06	SUGAR,SUGR.PREPTNS,HONEY	1	No Quantity							15483			0
S3	2000	2000	2000	2	0	2	Export	410	Rep. of Korea	KOR	604	Peru	PER								06	SUGAR,SUGR.PREPTNS,HONEY	1	No Quantity							14091			0
S3	2000	2000	2000	2	0	2	Export	410	Rep. of Korea	KOR	608	Philippines	PHL								06	SUGAR,SUGR.PREPTNS,HONEY	1	No Quantity							15075232			0
S3	2000	2000	2000	2	0	2	Export	410	Rep. of Korea	KOR	643	Russian Federation	RUS								06	SUGAR,SUGR.PREPTNS,HONEY	1	No Quantity							1251564			0
S3	2000	2000	2000	2	0	2	Export	410	Rep. of Korea	KOR	682	Saudi Arabia	SAU								06	SUGAR,SUGR.PREPTNS,HONEY	1	No Quantity							2751762			0
S3	2000	2000	2000	2	0	2	Export	410	Rep. of Korea	KOR	699	India	IND								06	SUGAR,SUGR.PREPTNS,HONEY	1	No Quantity							804856			0
S3	2000	2000	2000	2	0	2	Export	410	Rep. of Korea	KOR	702	Singapore	SGP								06	SUGAR,SUGR.PREPTNS,HONEY	1	No Quantity							8953495			0
S3	2000	2000	2000	2	0	2	Export	410	Rep. of Korea	KOR	704	Viet Nam	VNM								06	SUGAR,SUGR.PREPTNS,HONEY	1	No Quantity							139449			0
S3	2000	2000	2000	2	0	2	Export	410	Rep. of Korea	KOR	710	South Africa	ZAF								06	SUGAR,SUGR.PREPTNS,HONEY	1	No Quantity							1083345			0
S3	2000	2000	2000	2	0	2	Export	410	Rep. of Korea	KOR	724	Spain	ESP								06	SUGAR,SUGR.PREPTNS,HONEY	1	No Quantity							1929620			0
S3	2000	2000	2000	2	0	2	Export	410	Rep. of Korea	KOR	752	Sweden	SWE								06	SUGAR,SUGR.PREPTNS,HONEY	1	No Quantity							44070			0
S3	2000	2000	2000	2	0	2	Export	410	Rep. of Korea	KOR	757	Switzerland	CHE								06	SUGAR,SUGR.PREPTNS,HONEY	1	No Quantity							2346			0
S3	2000	2000	2000	2	0	2	Export	410	Rep. of Korea	KOR	764	Thailand	THA								06	SUGAR,SUGR.PREPTNS,HONEY	1	No Quantity							405670			0
S3	2000	2000	2000	2	0	2	Export	410	Rep. of Korea	KOR	768	Togo	TGO								06	SUGAR,SUGR.PREPTNS,HONEY	1	No Quantity							1491			0
S3	2000	2000	2000	2	0	2	Export	410	Rep. of Korea	KOR	784	United Arab Emirates	ARE								06	SUGAR,SUGR.PREPTNS,HONEY	1	No Quantity							3294644			0
S3	2000	2000	2000	2	0	2	Export	410	Rep. of Korea	KOR	792	Turkey	TUR								06	SUGAR,SUGR.PREPTNS,HONEY	1	No Quantity							48796			0
S3	2000	2000	2000	2	0	2	Export	410	Rep. of Korea	KOR	818	Egypt	EGY								06	SUGAR,SUGR.PREPTNS,HONEY	1	No Quantity							331760			0
S3	2000	2000	2000	2	0	2	Export	410	Rep. of Korea	KOR	826	United Kingdom	GBR								06	SUGAR,SUGR.PREPTNS,HONEY	1	No Quantity							1277369			0
S3	2000	2000	2000	2	0	2	Export	410	Rep. of Korea	KOR	834	United Rep. of Tanzania	TZA								06	SUGAR,SUGR.PREPTNS,HONEY	1	No Quantity							30			0
S3	2000	2000	2000	2	0	2	Export	410	Rep. of Korea	KOR	842	USA	USA								06	SUGAR,SUGR.PREPTNS,HONEY	1	No Quantity							4972207			0
S3	2000	2000	2000	2	0	2	Export	410	Rep. of Korea	KOR	860	Uzbekistan	UZB								06	SUGAR,SUGR.PREPTNS,HONEY	1	No Quantity							84400			0
S3	2000	2000	2000	2	0	2	Export	410	Rep. of Korea	KOR	862	Venezuela	VEN								06	SUGAR,SUGR.PREPTNS,HONEY	1	No Quantity							89100			0
S3	2000	2000	2000	2	0	2	Export	410	Rep. of Korea	KOR	887	Yemen	YEM								06	SUGAR,SUGR.PREPTNS,HONEY	1	No Quantity							63380			0
S3	2000	2000	2000	2	0	2	Export	410	Rep. of Korea	KOR	899	Areas, nes									06	SUGAR,SUGR.PREPTNS,HONEY	1	No Quantity							222096			0
S3	2000	2000	2000	2	0	2	Export	414	Kuwait	KWT	0	World	WLD								06	SUGAR,SUGR.PREPTNS,HONEY	1	No Quantity							2009002			0
S3	2000	2000	2000	2	0	2	Export	414	Kuwait	KWT	32	Argentina	ARG								06	SUGAR,SUGR.PREPTNS,HONEY	1	No Quantity							2207			0
S3	2000	2000	2000	2	0	2	Export	414	Kuwait	KWT	48	Bahrain	BHR								06	SUGAR,SUGR.PREPTNS,HONEY	1	No Quantity							35034			0
S3	2000	2000	2000	2	0	2	Export	414	Kuwait	KWT	56	Belgium	BEL								06	SUGAR,SUGR.PREPTNS,HONEY	1	No Quantity							5446			0
S3	2000	2000	2000	2	0	2	Export	414	Kuwait	KWT	100	Bulgaria	BGR								06	SUGAR,SUGR.PREPTNS,HONEY	1	No Quantity							8611			0
S3	2000	2000	2000	2	0	2	Export	414	Kuwait	KWT	156	China	CHN								06	SUGAR,SUGR.PREPTNS,HONEY	1	No Quantity							6317			0
S3	2000	2000	2000	2	0	2	Export	414	Kuwait	KWT	300	Greece	GRC								06	SUGAR,SUGR.PREPTNS,HONEY	1	No Quantity							1493			0
S3	2000	2000	2000	2	0	2	Export	414	Kuwait	KWT	344	China, Hong Kong SAR	HKG								06	SUGAR,SUGR.PREPTNS,HONEY	1	No Quantity							5573			0
S3	2000	2000	2000	2	0	2	Export	414	Kuwait	KWT	360	Indonesia	IDN								06	SUGAR,SUGR.PREPTNS,HONEY	1	No Quantity							15958			0
S3	2000	2000	2000	2	0	2	Export	414	Kuwait	KWT	364	Iran	IRN								06	SUGAR,SUGR.PREPTNS,HONEY	1	No Quantity							139378			0
S3	2000	2000	2000	2	0	2	Export	414	Kuwait	KWT	400	Jordan	JOR								06	SUGAR,SUGR.PREPTNS,HONEY	1	No Quantity							17972			0
S3	2000	2000	2000	2	0	2	Export	414	Kuwait	KWT	422	Lebanon	LBN								06	SUGAR,SUGR.PREPTNS,HONEY	1	No Quantity							64473			0
S3	2000	2000	2000	2	0	2	Export	414	Kuwait	KWT	458	Malaysia	MYS								06	SUGAR,SUGR.PREPTNS,HONEY	1	No Quantity							19882			0
S3	2000	2000	2000	2	0	2	Export	414	Kuwait	KWT	512	Oman	OMN								06	SUGAR,SUGR.PREPTNS,HONEY	1	No Quantity							36863			0
S3	2000	2000	2000	2	0	2	Export	414	Kuwait	KWT	528	Netherlands	NLD								06	SUGAR,SUGR.PREPTNS,HONEY	1	No Quantity							18301			0
S3	2000	2000	2000	2	0	2	Export	414	Kuwait	KWT	616	Poland	POL								06	SUGAR,SUGR.PREPTNS,HONEY	1	No Quantity							10805			0
S3	2000	2000	2000	2	0	2	Export	414	Kuwait	KWT	634	Qatar	QAT								06	SUGAR,SUGR.PREPTNS,HONEY	1	No Quantity							135633			0
S3	2000	2000	2000	2	0	2	Export	414	Kuwait	KWT	682	Saudi Arabia	SAU								06	SUGAR,SUGR.PREPTNS,HONEY	1	No Quantity							1270896			0
S3	2000	2000	2000	2	0	2	Export	414	Kuwait	KWT	724	Spain	ESP								06	SUGAR,SUGR.PREPTNS,HONEY	1	No Quantity							2047			0
S3	2000	2000	2000	2	0	2	Export	414	Kuwait	KWT	760	Syria	SYR								06	SUGAR,SUGR.PREPTNS,HONEY	1	No Quantity							13102			0
S3	2000	2000	2000	2	0	2	Export	414	Kuwait	KWT	764	Thailand	THA								06	SUGAR,SUGR.PREPTNS,HONEY	1	No Quantity							53101			0
S3	2000	2000	2000	2	0	2	Export	414	Kuwait	KWT	784	United Arab Emirates	ARE								06	SUGAR,SUGR.PREPTNS,HONEY	1	No Quantity							129594			0
S3	2000	2000	2000	2	0	2	Export	414	Kuwait	KWT	842	USA	USA								06	SUGAR,SUGR.PREPTNS,HONEY	1	No Quantity							16316			0
S3	2000	2000	2000	2	0	2	Export	410	Rep. of Korea	KOR	0	World	WLD								07	COFFEE,TEA,COCOA,SPICES	1	No Quantity							54215724			0
S3	2000	2000	2000	2	0	2	Export	410	Rep. of Korea	KOR	32	Argentina	ARG								07	COFFEE,TEA,COCOA,SPICES	1	No Quantity							52735			0
S3	2000	2000	2000	2	0	2	Export	410	Rep. of Korea	KOR	36	Australia	AUS								07	COFFEE,TEA,COCOA,SPICES	1	No Quantity							1024363			0
S3	2000	2000	2000	2	0	2	Export	410	Rep. of Korea	KOR	40	Austria	AUT								07	COFFEE,TEA,COCOA,SPICES	1	No Quantity							690			0
S3	2000	2000	2000	2	0	2	Export	410	Rep. of Korea	KOR	48	Bahrain	BHR								07	COFFEE,TEA,COCOA,SPICES	1	No Quantity							3228			0
S3	2000	2000	2000	2	0	2	Export	410	Rep. of Korea	KOR	50	Bangladesh	BGD								07	COFFEE,TEA,COCOA,SPICES	1	No Quantity							17173			0
S3	2000	2000	2000	2	0	2	Export	410	Rep. of Korea	KOR	56	Belgium	BEL								07	COFFEE,TEA,COCOA,SPICES	1	No Quantity							1114			0
S3	2000	2000	2000	2	0	2	Export	410	Rep. of Korea	KOR	76	Brazil	BRA								07	COFFEE,TEA,COCOA,SPICES	1	No Quantity							51942			0
S3	2000	2000	2000	2	0	2	Export	410	Rep. of Korea	KOR	96	Brunei Darussalam	BRN								07	COFFEE,TEA,COCOA,SPICES	1	No Quantity							1357			0
S3	2000	2000	2000	2	0	2	Export	410	Rep. of Korea	KOR	104	Myanmar	MMR								07	COFFEE,TEA,COCOA,SPICES	1	No Quantity							736392			0
S3	2000	2000	2000	2	0	2	Export	410	Rep. of Korea	KOR	124	Canada	CAN								07	COFFEE,TEA,COCOA,SPICES	1	No Quantity							109922			0
S3	2000	2000	2000	2	0	2	Export	410	Rep. of Korea	KOR	144	Sri Lanka	LKA								07	COFFEE,TEA,COCOA,SPICES	1	No Quantity							9967			0
S3	2000	2000	2000	2	0	2	Export	410	Rep. of Korea	KOR	156	China	CHN								07	COFFEE,TEA,COCOA,SPICES	1	No Quantity							2334171			0
S3	2000	2000	2000	2	0	2	Export	410	Rep. of Korea	KOR	196	Cyprus	CYP								07	COFFEE,TEA,COCOA,SPICES	1	No Quantity							47832			0
S3	2000	2000	2000	2	0	2	Export	410	Rep. of Korea	KOR	242	Fiji	FJI								07	COFFEE,TEA,COCOA,SPICES	1	No Quantity							937			0
S3	2000	2000	2000	2	0	2	Export	410	Rep. of Korea	KOR	251	France	FRA								07	COFFEE,TEA,COCOA,SPICES	1	No Quantity							63897			0
S3	2000	2000	2000	2	0	2	Export	410	Rep. of Korea	KOR	276	Germany	DEU								07	COFFEE,TEA,COCOA,SPICES	1	No Quantity							32780			0
S3	2000	2000	2000	2	0	2	Export	410	Rep. of Korea	KOR	316	Guam	GUM								07	COFFEE,TEA,COCOA,SPICES	1	No Quantity							46196			0
S3	2000	2000	2000	2	0	2	Export	410	Rep. of Korea	KOR	344	China, Hong Kong SAR	HKG								07	COFFEE,TEA,COCOA,SPICES	1	No Quantity							2158716			0
S3	2000	2000	2000	2	0	2	Export	410	Rep. of Korea	KOR	360	Indonesia	IDN								07	COFFEE,TEA,COCOA,SPICES	1	No Quantity							349509			0
S3	2000	2000	2000	2	0	2	Export	410	Rep. of Korea	KOR	376	Israel	ISR								07	COFFEE,TEA,COCOA,SPICES	1	No Quantity							7523			0
S3	2000	2000	2000	2	0	2	Export	410	Rep. of Korea	KOR	381	Italy	ITA								07	COFFEE,TEA,COCOA,SPICES	1	No Quantity							4657			0
S3	2000	2000	2000	2	0	2	Export	410	Rep. of Korea	KOR	392	Japan	JPN								07	COFFEE,TEA,COCOA,SPICES	1	No Quantity							23638729			0
S3	2000	2000	2000	2	0	2	Export	410	Rep. of Korea	KOR	398	Kazakhstan	KAZ								07	COFFEE,TEA,COCOA,SPICES	1	No Quantity							705906			0
S3	2000	2000	2000	2	0	2	Export	410	Rep. of Korea	KOR	414	Kuwait	KWT								07	COFFEE,TEA,COCOA,SPICES	1	No Quantity							22423			0
S3	2000	2000	2000	2	0	2	Export	410	Rep. of Korea	KOR	434	Libya	LBY								07	COFFEE,TEA,COCOA,SPICES	1	No Quantity							89077			0
S3	2000	2000	2000	2	0	2	Export	410	Rep. of Korea	KOR	458	Malaysia	MYS								07	COFFEE,TEA,COCOA,SPICES	1	No Quantity							201523			0
S3	2000	2000	2000	2	0	2	Export	410	Rep. of Korea	KOR	484	Mexico	MEX								07	COFFEE,TEA,COCOA,SPICES	1	No Quantity							20			0
S3	2000	2000	2000	2	0	2	Export	410	Rep. of Korea	KOR	490	Other Asia, nes									07	COFFEE,TEA,COCOA,SPICES	1	No Quantity							8689733			0
S3	2000	2000	2000	2	0	2	Export	410	Rep. of Korea	KOR	496	Mongolia	MNG								07	COFFEE,TEA,COCOA,SPICES	1	No Quantity							40661			0
S3	2000	2000	2000	2	0	2	Export	410	Rep. of Korea	KOR	528	Netherlands	NLD								07	COFFEE,TEA,COCOA,SPICES	1	No Quantity							26383			0
S3	2000	2000	2000	2	0	2	Export	410	Rep. of Korea	KOR	548	Vanuatu	VUT								07	COFFEE,TEA,COCOA,SPICES	1	No Quantity							4			0
S3	2000	2000	2000	2	0	2	Export	410	Rep. of Korea	KOR	554	New Zealand	NZL								07	COFFEE,TEA,COCOA,SPICES	1	No Quantity							887049			0
S3	2000	2000	2000	2	0	2	Export	410	Rep. of Korea	KOR	583	FS Micronesia	FSM								07	COFFEE,TEA,COCOA,SPICES	1	No Quantity							496085			0
S3	2000	2000	2000	2	0	2	Export	410	Rep. of Korea	KOR	585	Palau	PLW								07	COFFEE,TEA,COCOA,SPICES	1	No Quantity							14007			0
S3	2000	2000	2000	2	0	2	Export	410	Rep. of Korea	KOR	586	Pakistan	PAK								07	COFFEE,TEA,COCOA,SPICES	1	No Quantity							3051			0
S3	2000	2000	2000	2	0	2	Export	410	Rep. of Korea	KOR	598	Papua New Guinea	PNG								07	COFFEE,TEA,COCOA,SPICES	1	No Quantity							432			0
S3	2000	2000	2000	2	0	2	Export	410	Rep. of Korea	KOR	604	Peru	PER								07	COFFEE,TEA,COCOA,SPICES	1	No Quantity							158			0
S3	2000	2000	2000	2	0	2	Export	410	Rep. of Korea	KOR	608	Philippines	PHL								07	COFFEE,TEA,COCOA,SPICES	1	No Quantity							21566			0
S3	2000	2000	2000	2	0	2	Export	410	Rep. of Korea	KOR	643	Russian Federation	RUS								07	COFFEE,TEA,COCOA,SPICES	1	No Quantity							6408413			0
S3	2000	2000	2000	2	0	2	Export	410	Rep. of Korea	KOR	682	Saudi Arabia	SAU								07	COFFEE,TEA,COCOA,SPICES	1	No Quantity							960			0
S3	2000	2000	2000	2	0	2	Export	410	Rep. of Korea	KOR	699	India	IND								07	COFFEE,TEA,COCOA,SPICES	1	No Quantity							4977			0
S3	2000	2000	2000	2	0	2	Export	410	Rep. of Korea	KOR	702	Singapore	SGP								07	COFFEE,TEA,COCOA,SPICES	1	No Quantity							238077			0
S3	2000	2000	2000	2	0	2	Export	410	Rep. of Korea	KOR	704	Viet Nam	VNM								07	COFFEE,TEA,COCOA,SPICES	1	No Quantity							258999			0
S3	2000	2000	2000	2	0	2	Export	410	Rep. of Korea	KOR	710	South Africa	ZAF								07	COFFEE,TEA,COCOA,SPICES	1	No Quantity							3598			0
S3	2000	2000	2000	2	0	2	Export	410	Rep. of Korea	KOR	724	Spain	ESP								07	COFFEE,TEA,COCOA,SPICES	1	No Quantity							51843			0
S3	2000	2000	2000	2	0	2	Export	410	Rep. of Korea	KOR	752	Sweden	SWE								07	COFFEE,TEA,COCOA,SPICES	1	No Quantity							965			0
S3	2000	2000	2000	2	0	2	Export	410	Rep. of Korea	KOR	764	Thailand	THA								07	COFFEE,TEA,COCOA,SPICES	1	No Quantity							241451			0
S3	2000	2000	2000	2	0	2	Export	410	Rep. of Korea	KOR	784	United Arab Emirates	ARE								07	COFFEE,TEA,COCOA,SPICES	1	No Quantity							19276			0
S3	2000	2000	2000	2	0	2	Export	410	Rep. of Korea	KOR	800	Uganda	UGA								07	COFFEE,TEA,COCOA,SPICES	1	No Quantity							424			0
S3	2000	2000	2000	2	0	2	Export	410	Rep. of Korea	KOR	804	Ukraine	UKR								07	COFFEE,TEA,COCOA,SPICES	1	No Quantity							6803			0
S3	2000	2000	2000	2	0	2	Export	410	Rep. of Korea	KOR	826	United Kingdom	GBR								07	COFFEE,TEA,COCOA,SPICES	1	No Quantity							29994			0
S3	2000	2000	2000	2	0	2	Export	410	Rep. of Korea	KOR	842	USA	USA								07	COFFEE,TEA,COCOA,SPICES	1	No Quantity							4976778			0
S3	2000	2000	2000	2	0	2	Export	410	Rep. of Korea	KOR	862	Venezuela	VEN								07	COFFEE,TEA,COCOA,SPICES	1	No Quantity							31124			0
S3	2000	2000	2000	2	0	2	Export	410	Rep. of Korea	KOR	899	Areas, nes									07	COFFEE,TEA,COCOA,SPICES	1	No Quantity							50134			0
S3	2000	2000	2000	2	0	2	Export	414	Kuwait	KWT	0	World	WLD								07	COFFEE,TEA,COCOA,SPICES	1	No Quantity							76953			0
S3	2000	2000	2000	2	0	2	Export	414	Kuwait	KWT	276	Germany	DEU								07	COFFEE,TEA,COCOA,SPICES	1	No Quantity							20			0
S3	2000	2000	2000	2	0	2	Export	414	Kuwait	KWT	364	Iran	IRN								07	COFFEE,TEA,COCOA,SPICES	1	No Quantity							27179			0
S3	2000	2000	2000	2	0	2	Export	414	Kuwait	KWT	410	Rep. of Korea	KOR								07	COFFEE,TEA,COCOA,SPICES	1	No Quantity							10			0
S3	2000	2000	2000	2	0	2	Export	414	Kuwait	KWT	634	Qatar	QAT								07	COFFEE,TEA,COCOA,SPICES	1	No Quantity							1248			0
S3	2000	2000	2000	2	0	2	Export	414	Kuwait	KWT	682	Saudi Arabia	SAU								07	COFFEE,TEA,COCOA,SPICES	1	No Quantity							23376			0
S3	2000	2000	2000	2	0	2	Export	414	Kuwait	KWT	699	India	IND								07	COFFEE,TEA,COCOA,SPICES	1	No Quantity							15195			0
S3	2000	2000	2000	2	0	2	Export	414	Kuwait	KWT	784	United Arab Emirates	ARE								07	COFFEE,TEA,COCOA,SPICES	1	No Quantity							7643			0
S3	2000	2000	2000	2	0	2	Export	414	Kuwait	KWT	795	Turkmenistan	TKM								07	COFFEE,TEA,COCOA,SPICES	1	No Quantity							2282			0
S3	2000	2000	2000	2	0	2	Export	410	Rep. of Korea	KOR	0	World	WLD								08	ANIMAL FEED STUFF	1	No Quantity							33498910			0
S3	2000	2000	2000	2	0	2	Export	410	Rep. of Korea	KOR	36	Australia	AUS								08	ANIMAL FEED STUFF	1	No Quantity							272266			0
S3	2000	2000	2000	2	0	2	Export	410	Rep. of Korea	KOR	48	Bahrain	BHR								08	ANIMAL FEED STUFF	1	No Quantity							12906			0
S3	2000	2000	2000	2	0	2	Export	410	Rep. of Korea	KOR	50	Bangladesh	BGD								08	ANIMAL FEED STUFF	1	No Quantity							140901			0
S3	2000	2000	2000	2	0	2	Export	410	Rep. of Korea	KOR	56	Belgium	BEL								08	ANIMAL FEED STUFF	1	No Quantity							255480			0
S3	2000	2000	2000	2	0	2	Export	410	Rep. of Korea	KOR	76	Brazil	BRA								08	ANIMAL FEED STUFF	1	No Quantity							117500			0
S3	2000	2000	2000	2	0	2	Export	410	Rep. of Korea	KOR	104	Myanmar	MMR								08	ANIMAL FEED STUFF	1	No Quantity							1990			0
S3	2000	2000	2000	2	0	2	Export	410	Rep. of Korea	KOR	124	Canada	CAN								08	ANIMAL FEED STUFF	1	No Quantity							20			0
S3	2000	2000	2000	2	0	2	Export	410	Rep. of Korea	KOR	152	Chile	CHL								08	ANIMAL FEED STUFF	1	No Quantity							315760			0
S3	2000	2000	2000	2	0	2	Export	410	Rep. of Korea	KOR	156	China	CHN								08	ANIMAL FEED STUFF	1	No Quantity							1787884			0
S3	2000	2000	2000	2	0	2	Export	410	Rep. of Korea	KOR	170	Colombia	COL								08	ANIMAL FEED STUFF	1	No Quantity							32172			0
S3	2000	2000	2000	2	0	2	Export	410	Rep. of Korea	KOR	208	Denmark	DNK								08	ANIMAL FEED STUFF	1	No Quantity							7970			0
S3	2000	2000	2000	2	0	2	Export	410	Rep. of Korea	KOR	214	Dominican Rep.	DOM								08	ANIMAL FEED STUFF	1	No Quantity							53480			0
S3	2000	2000	2000	2	0	2	Export	410	Rep. of Korea	KOR	276	Germany	DEU								08	ANIMAL FEED STUFF	1	No Quantity							134004			0
S3	2000	2000	2000	2	0	2	Export	410	Rep. of Korea	KOR	300	Greece	GRC								08	ANIMAL FEED STUFF	1	No Quantity							11250			0
S3	2000	2000	2000	2	0	2	Export	410	Rep. of Korea	KOR	344	China, Hong Kong SAR	HKG								08	ANIMAL FEED STUFF	1	No Quantity							740262			0
S3	2000	2000	2000	2	0	2	Export	410	Rep. of Korea	KOR	360	Indonesia	IDN								08	ANIMAL FEED STUFF	1	No Quantity							2014861			0
S3	2000	2000	2000	2	0	2	Export	410	Rep. of Korea	KOR	392	Japan	JPN								08	ANIMAL FEED STUFF	1	No Quantity							11059445			0
S3	2000	2000	2000	2	0	2	Export	410	Rep. of Korea	KOR	400	Jordan	JOR								08	ANIMAL FEED STUFF	1	No Quantity							22295			0
S3	2000	2000	2000	2	0	2	Export	410	Rep. of Korea	KOR	414	Kuwait	KWT								08	ANIMAL FEED STUFF	1	No Quantity							3116			0
S3	2000	2000	2000	2	0	2	Export	410	Rep. of Korea	KOR	458	Malaysia	MYS								08	ANIMAL FEED STUFF	1	No Quantity							361954			0
S3	2000	2000	2000	2	0	2	Export	410	Rep. of Korea	KOR	484	Mexico	MEX								08	ANIMAL FEED STUFF	1	No Quantity							235593			0
S3	2000	2000	2000	2	0	2	Export	410	Rep. of Korea	KOR	490	Other Asia, nes									08	ANIMAL FEED STUFF	1	No Quantity							1051484			0
S3	2000	2000	2000	2	0	2	Export	410	Rep. of Korea	KOR	528	Netherlands	NLD								08	ANIMAL FEED STUFF	1	No Quantity							300909			0
S3	2000	2000	2000	2	0	2	Export	410	Rep. of Korea	KOR	540	New Caledonia	NCL								08	ANIMAL FEED STUFF	1	No Quantity							6650			0
S3	2000	2000	2000	2	0	2	Export	410	Rep. of Korea	KOR	558	Nicaragua	NIC								08	ANIMAL FEED STUFF	1	No Quantity							51621			0
S3	2000	2000	2000	2	0	2	Export	410	Rep. of Korea	KOR	604	Peru	PER								08	ANIMAL FEED STUFF	1	No Quantity							1314920			0
S3	2000	2000	2000	2	0	2	Export	410	Rep. of Korea	KOR	608	Philippines	PHL								08	ANIMAL FEED STUFF	1	No Quantity							762326			0
S3	2000	2000	2000	2	0	2	Export	410	Rep. of Korea	KOR	682	Saudi Arabia	SAU								08	ANIMAL FEED STUFF	1	No Quantity							49305			0
S3	2000	2000	2000	2	0	2	Export	410	Rep. of Korea	KOR	690	Seychelles	SYC								08	ANIMAL FEED STUFF	1	No Quantity							59415			0
S3	2000	2000	2000	2	0	2	Export	410	Rep. of Korea	KOR	699	India	IND								08	ANIMAL FEED STUFF	1	No Quantity							920784			0
S3	2000	2000	2000	2	0	2	Export	410	Rep. of Korea	KOR	702	Singapore	SGP								08	ANIMAL FEED STUFF	1	No Quantity							47842			0
S3	2000	2000	2000	2	0	2	Export	410	Rep. of Korea	KOR	704	Viet Nam	VNM								08	ANIMAL FEED STUFF	1	No Quantity							641404			0
S3	2000	2000	2000	2	0	2	Export	410	Rep. of Korea	KOR	724	Spain	ESP								08	ANIMAL FEED STUFF	1	No Quantity							45592			0
S3	2000	2000	2000	2	0	2	Export	410	Rep. of Korea	KOR	764	Thailand	THA								08	ANIMAL FEED STUFF	1	No Quantity							9669558			0
S3	2000	2000	2000	2	0	2	Export	410	Rep. of Korea	KOR	784	United Arab Emirates	ARE								08	ANIMAL FEED STUFF	1	No Quantity							89019			0
S3	2000	2000	2000	2	0	2	Export	410	Rep. of Korea	KOR	818	Egypt	EGY								08	ANIMAL FEED STUFF	1	No Quantity							9213			0
S3	2000	2000	2000	2	0	2	Export	410	Rep. of Korea	KOR	842	USA	USA								08	ANIMAL FEED STUFF	1	No Quantity							831372			0
S3	2000	2000	2000	2	0	2	Export	410	Rep. of Korea	KOR	862	Venezuela	VEN								08	ANIMAL FEED STUFF	1	No Quantity							65935			0
S3	2000	2000	2000	2	0	2	Export	410	Rep. of Korea	KOR	887	Yemen	YEM								08	ANIMAL FEED STUFF	1	No Quantity							452			0
S3	2000	2000	2000	2	0	2	Export	414	Kuwait	KWT	0	World	WLD								08	ANIMAL FEED STUFF	1	No Quantity							205692			0
S3	2000	2000	2000	2	0	2	Export	414	Kuwait	KWT	364	Iran	IRN								08	ANIMAL FEED STUFF	1	No Quantity							4889			0
S3	2000	2000	2000	2	0	2	Export	414	Kuwait	KWT	634	Qatar	QAT								08	ANIMAL FEED STUFF	1	No Quantity							4002			0
S3	2000	2000	2000	2	0	2	Export	414	Kuwait	KWT	682	Saudi Arabia	SAU								08	ANIMAL FEED STUFF	1	No Quantity							186792			0
S3	2000	2000	2000	2	0	2	Export	414	Kuwait	KWT	784	United Arab Emirates	ARE								08	ANIMAL FEED STUFF	1	No Quantity							9749			0
S3	2000	2000	2000	2	0	2	Export	414	Kuwait	KWT	818	Egypt	EGY								08	ANIMAL FEED STUFF	1	No Quantity							261			0
S3	2000	2000	2000	2	0	2	Export	410	Rep. of Korea	KOR	0	World	WLD								09	MISC.EDIBLE PRODUCTS ETC	1	No Quantity							228089040			0
S3	2000	2000	2000	2	0	2	Export	410	Rep. of Korea	KOR	16	American Samoa	ASM								09	MISC.EDIBLE PRODUCTS ETC	1	No Quantity							811220			0
S3	2000	2000	2000	2	0	2	Export	410	Rep. of Korea	KOR	32	Argentina	ARG								09	MISC.EDIBLE PRODUCTS ETC	1	No Quantity							705392			0
S3	2000	2000	2000	2	0	2	Export	410	Rep. of Korea	KOR	36	Australia	AUS								09	MISC.EDIBLE PRODUCTS ETC	1	No Quantity							6842901			0
S3	2000	2000	2000	2	0	2	Export	410	Rep. of Korea	KOR	40	Austria	AUT								09	MISC.EDIBLE PRODUCTS ETC	1	No Quantity							82757			0
S3	2000	2000	2000	2	0	2	Export	410	Rep. of Korea	KOR	48	Bahrain	BHR								09	MISC.EDIBLE PRODUCTS ETC	1	No Quantity							1222			0
S3	2000	2000	2000	2	0	2	Export	410	Rep. of Korea	KOR	50	Bangladesh	BGD								09	MISC.EDIBLE PRODUCTS ETC	1	No Quantity							43102			0
S3	2000	2000	2000	2	0	2	Export	410	Rep. of Korea	KOR	56	Belgium	BEL								09	MISC.EDIBLE PRODUCTS ETC	1	No Quantity							517318			0
S3	2000	2000	2000	2	0	2	Export	410	Rep. of Korea	KOR	76	Brazil	BRA								09	MISC.EDIBLE PRODUCTS ETC	1	No Quantity							803497			0
S3	2000	2000	2000	2	0	2	Export	410	Rep. of Korea	KOR	96	Brunei Darussalam	BRN								09	MISC.EDIBLE PRODUCTS ETC	1	No Quantity							14708			0
S3	2000	2000	2000	2	0	2	Export	410	Rep. of Korea	KOR	100	Bulgaria	BGR								09	MISC.EDIBLE PRODUCTS ETC	1	No Quantity							275000			0
S3	2000	2000	2000	2	0	2	Export	410	Rep. of Korea	KOR	104	Myanmar	MMR								09	MISC.EDIBLE PRODUCTS ETC	1	No Quantity							43420			0
S3	2000	2000	2000	2	0	2	Export	410	Rep. of Korea	KOR	116	Cambodia	KHM								09	MISC.EDIBLE PRODUCTS ETC	1	No Quantity							576			0
S3	2000	2000	2000	2	0	2	Export	410	Rep. of Korea	KOR	120	Cameroon	CMR								09	MISC.EDIBLE PRODUCTS ETC	1	No Quantity							41150			0
S3	2000	2000	2000	2	0	2	Export	410	Rep. of Korea	KOR	124	Canada	CAN								09	MISC.EDIBLE PRODUCTS ETC	1	No Quantity							9054336			0
S3	2000	2000	2000	2	0	2	Export	410	Rep. of Korea	KOR	144	Sri Lanka	LKA								09	MISC.EDIBLE PRODUCTS ETC	1	No Quantity							19740			0
S3	2000	2000	2000	2	0	2	Export	410	Rep. of Korea	KOR	152	Chile	CHL								09	MISC.EDIBLE PRODUCTS ETC	1	No Quantity							125233			0
S3	2000	2000	2000	2	0	2	Export	410	Rep. of Korea	KOR	156	China	CHN								09	MISC.EDIBLE PRODUCTS ETC	1	No Quantity							10265791			0
S3	2000	2000	2000	2	0	2	Export	410	Rep. of Korea	KOR	178	Congo	COG								09	MISC.EDIBLE PRODUCTS ETC	1	No Quantity							14761			0
S3	2000	2000	2000	2	0	2	Export	410	Rep. of Korea	KOR	188	Costa Rica	CRI								09	MISC.EDIBLE PRODUCTS ETC	1	No Quantity							11888			0
S3	2000	2000	2000	2	0	2	Export	410	Rep. of Korea	KOR	203	Czechia	CZE								09	MISC.EDIBLE PRODUCTS ETC	1	No Quantity							89015			0
S3	2000	2000	2000	2	0	2	Export	410	Rep. of Korea	KOR	204	Benin	BEN								09	MISC.EDIBLE PRODUCTS ETC	1	No Quantity							4200			0
S3	2000	2000	2000	2	0	2	Export	410	Rep. of Korea	KOR	214	Dominican Rep.	DOM								09	MISC.EDIBLE PRODUCTS ETC	1	No Quantity							108109			0
S3	2000	2000	2000	2	0	2	Export	410	Rep. of Korea	KOR	218	Ecuador	ECU								09	MISC.EDIBLE PRODUCTS ETC	1	No Quantity							24675			0
S3	2000	2000	2000	2	0	2	Export	410	Rep. of Korea	KOR	222	El Salvador	SLV								09	MISC.EDIBLE PRODUCTS ETC	1	No Quantity							880			0
S3	2000	2000	2000	2	0	2	Export	410	Rep. of Korea	KOR	232	Eritrea	ERI								09	MISC.EDIBLE PRODUCTS ETC	1	No Quantity							90390			0
S3	2000	2000	2000	2	0	2	Export	410	Rep. of Korea	KOR	233	Estonia	EST								09	MISC.EDIBLE PRODUCTS ETC	1	No Quantity							3424			0
S3	2000	2000	2000	2	0	2	Export	410	Rep. of Korea	KOR	242	Fiji	FJI								09	MISC.EDIBLE PRODUCTS ETC	1	No Quantity							25432			0
S3	2000	2000	2000	2	0	2	Export	410	Rep. of Korea	KOR	246	Finland	FIN								09	MISC.EDIBLE PRODUCTS ETC	1	No Quantity							21361			0
S3	2000	2000	2000	2	0	2	Export	410	Rep. of Korea	KOR	251	France	FRA								09	MISC.EDIBLE PRODUCTS ETC	1	No Quantity							750307			0
S3	2000	2000	2000	2	0	2	Export	410	Rep. of Korea	KOR	266	Gabon	GAB								09	MISC.EDIBLE PRODUCTS ETC	1	No Quantity							73754			0
S3	2000	2000	2000	2	0	2	Export	410	Rep. of Korea	KOR	276	Germany	DEU								09	MISC.EDIBLE PRODUCTS ETC	1	No Quantity							1566824			0
S3	2000	2000	2000	2	0	2	Export	410	Rep. of Korea	KOR	288	Ghana	GHA								09	MISC.EDIBLE PRODUCTS ETC	1	No Quantity							55463			0
S3	2000	2000	2000	2	0	2	Export	410	Rep. of Korea	KOR	296	Kiribati	KIR								09	MISC.EDIBLE PRODUCTS ETC	1	No Quantity							5147			0
S3	2000	2000	2000	2	0	2	Export	410	Rep. of Korea	KOR	300	Greece	GRC								09	MISC.EDIBLE PRODUCTS ETC	1	No Quantity							15342			0
S3	2000	2000	2000	2	0	2	Export	410	Rep. of Korea	KOR	316	Guam	GUM								09	MISC.EDIBLE PRODUCTS ETC	1	No Quantity							574873			0
S3	2000	2000	2000	2	0	2	Export	410	Rep. of Korea	KOR	320	Guatemala	GTM								09	MISC.EDIBLE PRODUCTS ETC	1	No Quantity							212432			0
S3	2000	2000	2000	2	0	2	Export	410	Rep. of Korea	KOR	324	Guinea	GIN								09	MISC.EDIBLE PRODUCTS ETC	1	No Quantity							26289			0
S3	2000	2000	2000	2	0	2	Export	410	Rep. of Korea	KOR	340	Honduras	HND								09	MISC.EDIBLE PRODUCTS ETC	1	No Quantity							279			0
S3	2000	2000	2000	2	0	2	Export	410	Rep. of Korea	KOR	344	China, Hong Kong SAR	HKG								09	MISC.EDIBLE PRODUCTS ETC	1	No Quantity							7271949			0
S3	2000	2000	2000	2	0	2	Export	410	Rep. of Korea	KOR	348	Hungary	HUN								09	MISC.EDIBLE PRODUCTS ETC	1	No Quantity							82			0
S3	2000	2000	2000	2	0	2	Export	410	Rep. of Korea	KOR	360	Indonesia	IDN								09	MISC.EDIBLE PRODUCTS ETC	1	No Quantity							4145926			0
S3	2000	2000	2000	2	0	2	Export	410	Rep. of Korea	KOR	364	Iran	IRN								09	MISC.EDIBLE PRODUCTS ETC	1	No Quantity							25430			0
S3	2000	2000	2000	2	0	2	Export	410	Rep. of Korea	KOR	376	Israel	ISR								09	MISC.EDIBLE PRODUCTS ETC	1	No Quantity							46565			0
S3	2000	2000	2000	2	0	2	Export	410	Rep. of Korea	KOR	381	Italy	ITA								09	MISC.EDIBLE PRODUCTS ETC	1	No Quantity							239028			0
S3	2000	2000	2000	2	0	2	Export	410	Rep. of Korea	KOR	384	Côte d'Ivoire	CIV								09	MISC.EDIBLE PRODUCTS ETC	1	No Quantity							38284			0
S3	2000	2000	2000	2	0	2	Export	410	Rep. of Korea	KOR	388	Jamaica	JAM								09	MISC.EDIBLE PRODUCTS ETC	1	No Quantity							249394			0
S3	2000	2000	2000	2	0	2	Export	410	Rep. of Korea	KOR	392	Japan	JPN								09	MISC.EDIBLE PRODUCTS ETC	1	No Quantity							52842176			0
S3	2000	2000	2000	2	0	2	Export	410	Rep. of Korea	KOR	398	Kazakhstan	KAZ								09	MISC.EDIBLE PRODUCTS ETC	1	No Quantity							3078258			0
S3	2000	2000	2000	2	0	2	Export	410	Rep. of Korea	KOR	400	Jordan	JOR								09	MISC.EDIBLE PRODUCTS ETC	1	No Quantity							82009			0
S3	2000	2000	2000	2	0	2	Export	410	Rep. of Korea	KOR	404	Kenya	KEN								09	MISC.EDIBLE PRODUCTS ETC	1	No Quantity							23498			0
S3	2000	2000	2000	2	0	2	Export	410	Rep. of Korea	KOR	414	Kuwait	KWT								09	MISC.EDIBLE PRODUCTS ETC	1	No Quantity							2065			0
S3	2000	2000	2000	2	0	2	Export	410	Rep. of Korea	KOR	418	Lao People's Dem. Rep.	LAO								09	MISC.EDIBLE PRODUCTS ETC	1	No Quantity							28			0
S3	2000	2000	2000	2	0	2	Export	410	Rep. of Korea	KOR	422	Lebanon	LBN								09	MISC.EDIBLE PRODUCTS ETC	1	No Quantity							8714			0
S3	2000	2000	2000	2	0	2	Export	410	Rep. of Korea	KOR	428	Latvia	LVA								09	MISC.EDIBLE PRODUCTS ETC	1	No Quantity							30568			0
S3	2000	2000	2000	2	0	2	Export	410	Rep. of Korea	KOR	434	Libya	LBY								09	MISC.EDIBLE PRODUCTS ETC	1	No Quantity							263769			0
S3	2000	2000	2000	2	0	2	Export	410	Rep. of Korea	KOR	440	Lithuania	LTU								09	MISC.EDIBLE PRODUCTS ETC	1	No Quantity							84772			0
S3	2000	2000	2000	2	0	2	Export	410	Rep. of Korea	KOR	446	China, Macao SAR	MAC								09	MISC.EDIBLE PRODUCTS ETC	1	No Quantity							32126			0
S3	2000	2000	2000	2	0	2	Export	410	Rep. of Korea	KOR	458	Malaysia	MYS								09	MISC.EDIBLE PRODUCTS ETC	1	No Quantity							830890			0
S3	2000	2000	2000	2	0	2	Export	410	Rep. of Korea	KOR	470	Malta	MLT								09	MISC.EDIBLE PRODUCTS ETC	1	No Quantity							250			0
S3	2000	2000	2000	2	0	2	Export	410	Rep. of Korea	KOR	478	Mauritania	MRT								09	MISC.EDIBLE PRODUCTS ETC	1	No Quantity							28560			0
S3	2000	2000	2000	2	0	2	Export	410	Rep. of Korea	KOR	484	Mexico	MEX								09	MISC.EDIBLE PRODUCTS ETC	1	No Quantity							309500			0
S3	2000	2000	2000	2	0	2	Export	410	Rep. of Korea	KOR	490	Other Asia, nes									09	MISC.EDIBLE PRODUCTS ETC	1	No Quantity							6129095			0
S3	2000	2000	2000	2	0	2	Export	410	Rep. of Korea	KOR	496	Mongolia	MNG								09	MISC.EDIBLE PRODUCTS ETC	1	No Quantity							1414235			0
S3	2000	2000	2000	2	0	2	Export	410	Rep. of Korea	KOR	504	Morocco	MAR								09	MISC.EDIBLE PRODUCTS ETC	1	No Quantity							69234			0
S3	2000	2000	2000	2	0	2	Export	410	Rep. of Korea	KOR	508	Mozambique	MOZ								09	MISC.EDIBLE PRODUCTS ETC	1	No Quantity							2931			0
S3	2000	2000	2000	2	0	2	Export	410	Rep. of Korea	KOR	524	Nepal	NPL								09	MISC.EDIBLE PRODUCTS ETC	1	No Quantity							991			0
S3	2000	2000	2000	2	0	2	Export	410	Rep. of Korea	KOR	528	Netherlands	NLD								09	MISC.EDIBLE PRODUCTS ETC	1	No Quantity							1146019			0
S3	2000	2000	2000	2	0	2	Export	410	Rep. of Korea	KOR	530	Neth. Antilles	ANT								09	MISC.EDIBLE PRODUCTS ETC	1	No Quantity							7950			0
S3	2000	2000	2000	2	0	2	Export	410	Rep. of Korea	KOR	540	New Caledonia	NCL								09	MISC.EDIBLE PRODUCTS ETC	1	No Quantity							10024			0
S3	2000	2000	2000	2	0	2	Export	410	Rep. of Korea	KOR	548	Vanuatu	VUT								09	MISC.EDIBLE PRODUCTS ETC	1	No Quantity							42			0
S3	2000	2000	2000	2	0	2	Export	410	Rep. of Korea	KOR	554	New Zealand	NZL								09	MISC.EDIBLE PRODUCTS ETC	1	No Quantity							1619701			0
S3	2000	2000	2000	2	0	2	Export	410	Rep. of Korea	KOR	558	Nicaragua	NIC								09	MISC.EDIBLE PRODUCTS ETC	1	No Quantity							8557			0
S3	2000	2000	2000	2	0	2	Export	410	Rep. of Korea	KOR	566	Nigeria	NGA								09	MISC.EDIBLE PRODUCTS ETC	1	No Quantity							1277			0
S3	2000	2000	2000	2	0	2	Export	410	Rep. of Korea	KOR	579	Norway	NOR								09	MISC.EDIBLE PRODUCTS ETC	1	No Quantity							750734			0
S3	2000	2000	2000	2	0	2	Export	410	Rep. of Korea	KOR	580	N. Mariana Isds	MNP								09	MISC.EDIBLE PRODUCTS ETC	1	No Quantity							200831			0
S3	2000	2000	2000	2	0	2	Export	410	Rep. of Korea	KOR	581	United States Minor Outlying Islands	UMI								09	MISC.EDIBLE PRODUCTS ETC	1	No Quantity							57736			0
S3	2000	2000	2000	2	0	2	Export	410	Rep. of Korea	KOR	583	FS Micronesia	FSM								09	MISC.EDIBLE PRODUCTS ETC	1	No Quantity							764336			0
S3	2000	2000	2000	2	0	2	Export	410	Rep. of Korea	KOR	584	Marshall Isds	MHL								09	MISC.EDIBLE PRODUCTS ETC	1	No Quantity							7025			0
S3	2000	2000	2000	2	0	2	Export	410	Rep. of Korea	KOR	585	Palau	PLW								09	MISC.EDIBLE PRODUCTS ETC	1	No Quantity							15975			0
S3	2000	2000	2000	2	0	2	Export	410	Rep. of Korea	KOR	586	Pakistan	PAK								09	MISC.EDIBLE PRODUCTS ETC	1	No Quantity							26744			0
S3	2000	2000	2000	2	0	2	Export	410	Rep. of Korea	KOR	591	Panama	PAN								09	MISC.EDIBLE PRODUCTS ETC	1	No Quantity							77062			0
S3	2000	2000	2000	2	0	2	Export	410	Rep. of Korea	KOR	598	Papua New Guinea	PNG								09	MISC.EDIBLE PRODUCTS ETC	1	No Quantity							11837			0
S3	2000	2000	2000	2	0	2	Export	410	Rep. of Korea	KOR	600	Paraguay	PRY								09	MISC.EDIBLE PRODUCTS ETC	1	No Quantity							175967			0
S3	2000	2000	2000	2	0	2	Export	410	Rep. of Korea	KOR	604	Peru	PER								09	MISC.EDIBLE PRODUCTS ETC	1	No Quantity							18716			0
S3	2000	2000	2000	2	0	2	Export	410	Rep. of Korea	KOR	608	Philippines	PHL								09	MISC.EDIBLE PRODUCTS ETC	1	No Quantity							1494097			0
S3	2000	2000	2000	2	0	2	Export	410	Rep. of Korea	KOR	616	Poland	POL								09	MISC.EDIBLE PRODUCTS ETC	1	No Quantity							587169			0
S3	2000	2000	2000	2	0	2	Export	410	Rep. of Korea	KOR	620	Portugal	PRT								09	MISC.EDIBLE PRODUCTS ETC	1	No Quantity							7554			0
S3	2000	2000	2000	2	0	2	Export	410	Rep. of Korea	KOR	634	Qatar	QAT								09	MISC.EDIBLE PRODUCTS ETC	1	No Quantity							1591			0
S3	2000	2000	2000	2	0	2	Export	410	Rep. of Korea	KOR	643	Russian Federation	RUS								09	MISC.EDIBLE PRODUCTS ETC	1	No Quantity							43460552			0
S3	2000	2000	2000	2	0	2	Export	410	Rep. of Korea	KOR	682	Saudi Arabia	SAU								09	MISC.EDIBLE PRODUCTS ETC	1	No Quantity							3742173			0
S3	2000	2000	2000	2	0	2	Export	410	Rep. of Korea	KOR	686	Senegal	SEN								09	MISC.EDIBLE PRODUCTS ETC	1	No Quantity							42			0
S3	2000	2000	2000	2	0	2	Export	410	Rep. of Korea	KOR	699	India	IND								09	MISC.EDIBLE PRODUCTS ETC	1	No Quantity							46340			0
S3	2000	2000	2000	2	0	2	Export	410	Rep. of Korea	KOR	702	Singapore	SGP								09	MISC.EDIBLE PRODUCTS ETC	1	No Quantity							2959929			0
S3	2000	2000	2000	2	0	2	Export	410	Rep. of Korea	KOR	704	Viet Nam	VNM								09	MISC.EDIBLE PRODUCTS ETC	1	No Quantity							2392628			0
S3	2000	2000	2000	2	0	2	Export	410	Rep. of Korea	KOR	710	South Africa	ZAF								09	MISC.EDIBLE PRODUCTS ETC	1	No Quantity							94446			0
S3	2000	2000	2000	2	0	2	Export	410	Rep. of Korea	KOR	716	Zimbabwe	ZWE								09	MISC.EDIBLE PRODUCTS ETC	1	No Quantity							47			0
S3	2000	2000	2000	2	0	2	Export	410	Rep. of Korea	KOR	724	Spain	ESP								09	MISC.EDIBLE PRODUCTS ETC	1	No Quantity							702011			0
S3	2000	2000	2000	2	0	2	Export	410	Rep. of Korea	KOR	732	Western Sahara	ESH								09	MISC.EDIBLE PRODUCTS ETC	1	No Quantity							2772			0
S3	2000	2000	2000	2	0	2	Export	410	Rep. of Korea	KOR	736	Fmr Sudan	SDN								09	MISC.EDIBLE PRODUCTS ETC	1	No Quantity							37393			0
S3	2000	2000	2000	2	0	2	Export	410	Rep. of Korea	KOR	740	Suriname	SUR								09	MISC.EDIBLE PRODUCTS ETC	1	No Quantity							65357			0
S3	2000	2000	2000	2	0	2	Export	410	Rep. of Korea	KOR	752	Sweden	SWE								09	MISC.EDIBLE PRODUCTS ETC	1	No Quantity							70278			0
S3	2000	2000	2000	2	0	2	Export	410	Rep. of Korea	KOR	757	Switzerland	CHE								09	MISC.EDIBLE PRODUCTS ETC	1	No Quantity							39043			0
S3	2000	2000	2000	2	0	2	Export	410	Rep. of Korea	KOR	764	Thailand	THA								09	MISC.EDIBLE PRODUCTS ETC	1	No Quantity							796873			0
S3	2000	2000	2000	2	0	2	Export	410	Rep. of Korea	KOR	784	United Arab Emirates	ARE								09	MISC.EDIBLE PRODUCTS ETC	1	No Quantity							407053			0
S3	2000	2000	2000	2	0	2	Export	410	Rep. of Korea	KOR	788	Tunisia	TUN								09	MISC.EDIBLE PRODUCTS ETC	1	No Quantity							15628			0
S3	2000	2000	2000	2	0	2	Export	410	Rep. of Korea	KOR	792	Turkey	TUR								09	MISC.EDIBLE PRODUCTS ETC	1	No Quantity							36583			0
S3	2000	2000	2000	2	0	2	Export	410	Rep. of Korea	KOR	795	Turkmenistan	TKM								09	MISC.EDIBLE PRODUCTS ETC	1	No Quantity							97862			0
S3	2000	2000	2000	2	0	2	Export	410	Rep. of Korea	KOR	818	Egypt	EGY								09	MISC.EDIBLE PRODUCTS ETC	1	No Quantity							70239			0
S3	2000	2000	2000	2	0	2	Export	410	Rep. of Korea	KOR	826	United Kingdom	GBR								09	MISC.EDIBLE PRODUCTS ETC	1	No Quantity							1447141			0
S3	2000	2000	2000	2	0	2	Export	410	Rep. of Korea	KOR	834	United Rep. of Tanzania	TZA								09	MISC.EDIBLE PRODUCTS ETC	1	No Quantity							447			0
S3	2000	2000	2000	2	0	2	Export	410	Rep. of Korea	KOR	842	USA	USA								09	MISC.EDIBLE PRODUCTS ETC	1	No Quantity							52044508			0
S3	2000	2000	2000	2	0	2	Export	410	Rep. of Korea	KOR	858	Uruguay	URY								09	MISC.EDIBLE PRODUCTS ETC	1	No Quantity							25980			0
S3	2000	2000	2000	2	0	2	Export	410	Rep. of Korea	KOR	860	Uzbekistan	UZB								09	MISC.EDIBLE PRODUCTS ETC	1	No Quantity							34117			0
S3	2000	2000	2000	2	0	2	Export	410	Rep. of Korea	KOR	882	Samoa	WSM								09	MISC.EDIBLE PRODUCTS ETC	1	No Quantity							513926			0
S3	2000	2000	2000	2	0	2	Export	410	Rep. of Korea	KOR	894	Zambia	ZMB								09	MISC.EDIBLE PRODUCTS ETC	1	No Quantity							713			0
S3	2000	2000	2000	2	0	2	Export	410	Rep. of Korea	KOR	899	Areas, nes									09	MISC.EDIBLE PRODUCTS ETC	1	No Quantity							1421480			0
S3	2000	2000	2000	2	0	2	Export	414	Kuwait	KWT	0	World	WLD								09	MISC.EDIBLE PRODUCTS ETC	1	No Quantity							1055041			0
S3	2000	2000	2000	2	0	2	Export	414	Kuwait	KWT	48	Bahrain	BHR								09	MISC.EDIBLE PRODUCTS ETC	1	No Quantity							54427			0
S3	2000	2000	2000	2	0	2	Export	414	Kuwait	KWT	124	Canada	CAN								09	MISC.EDIBLE PRODUCTS ETC	1	No Quantity							40393			0
S3	2000	2000	2000	2	0	2	Export	414	Kuwait	KWT	203	Czechia	CZE								09	MISC.EDIBLE PRODUCTS ETC	1	No Quantity							16			0
S3	2000	2000	2000	2	0	2	Export	414	Kuwait	KWT	360	Indonesia	IDN								09	MISC.EDIBLE PRODUCTS ETC	1	No Quantity							22007			0
S3	2000	2000	2000	2	0	2	Export	414	Kuwait	KWT	364	Iran	IRN								09	MISC.EDIBLE PRODUCTS ETC	1	No Quantity							9713			0
S3	2000	2000	2000	2	0	2	Export	414	Kuwait	KWT	372	Ireland	IRL								09	MISC.EDIBLE PRODUCTS ETC	1	No Quantity							17046			0
S3	2000	2000	2000	2	0	2	Export	414	Kuwait	KWT	381	Italy	ITA								09	MISC.EDIBLE PRODUCTS ETC	1	No Quantity							1124			0
S3	2000	2000	2000	2	0	2	Export	414	Kuwait	KWT	400	Jordan	JOR								09	MISC.EDIBLE PRODUCTS ETC	1	No Quantity							34484			0
S3	2000	2000	2000	2	0	2	Export	414	Kuwait	KWT	410	Rep. of Korea	KOR								09	MISC.EDIBLE PRODUCTS ETC	1	No Quantity							55			0
S3	2000	2000	2000	2	0	2	Export	414	Kuwait	KWT	422	Lebanon	LBN								09	MISC.EDIBLE PRODUCTS ETC	1	No Quantity							32632			0
S3	2000	2000	2000	2	0	2	Export	414	Kuwait	KWT	458	Malaysia	MYS								09	MISC.EDIBLE PRODUCTS ETC	1	No Quantity							7467			0
S3	2000	2000	2000	2	0	2	Export	414	Kuwait	KWT	470	Malta	MLT								09	MISC.EDIBLE PRODUCTS ETC	1	No Quantity							538149			0
S3	2000	2000	2000	2	0	2	Export	414	Kuwait	KWT	512	Oman	OMN								09	MISC.EDIBLE PRODUCTS ETC	1	No Quantity							13637			0
S3	2000	2000	2000	2	0	2	Export	414	Kuwait	KWT	634	Qatar	QAT								09	MISC.EDIBLE PRODUCTS ETC	1	No Quantity							23754			0
S3	2000	2000	2000	2	0	2	Export	414	Kuwait	KWT	682	Saudi Arabia	SAU								09	MISC.EDIBLE PRODUCTS ETC	1	No Quantity							39487			0
S3	2000	2000	2000	2	0	2	Export	414	Kuwait	KWT	699	India	IND								09	MISC.EDIBLE PRODUCTS ETC	1	No Quantity							147			0
S3	2000	2000	2000	2	0	2	Export	414	Kuwait	KWT	704	Viet Nam	VNM								09	MISC.EDIBLE PRODUCTS ETC	1	No Quantity							7467			0
S3	2000	2000	2000	2	0	2	Export	414	Kuwait	KWT	710	South Africa	ZAF								09	MISC.EDIBLE PRODUCTS ETC	1	No Quantity							39852			0
S3	2000	2000	2000	2	0	2	Export	414	Kuwait	KWT	784	United Arab Emirates	ARE								09	MISC.EDIBLE PRODUCTS ETC	1	No Quantity							62895			0
S3	2000	2000	2000	2	0	2	Export	414	Kuwait	KWT	788	Tunisia	TUN								09	MISC.EDIBLE PRODUCTS ETC	1	No Quantity							815			0
S3	2000	2000	2000	2	0	2	Export	414	Kuwait	KWT	792	Turkey	TUR								09	MISC.EDIBLE PRODUCTS ETC	1	No Quantity							46201			0
S3	2000	2000	2000	2	0	2	Export	414	Kuwait	KWT	795	Turkmenistan	TKM								09	MISC.EDIBLE PRODUCTS ETC	1	No Quantity							1561			0
S3	2000	2000	2000	2	0	2	Export	414	Kuwait	KWT	818	Egypt	EGY								09	MISC.EDIBLE PRODUCTS ETC	1	No Quantity							72			0
S3	2000	2000	2000	2	0	2	Export	414	Kuwait	KWT	826	United Kingdom	GBR								09	MISC.EDIBLE PRODUCTS ETC	1	No Quantity							22802			0
S3	2000	2000	2000	2	0	2	Export	414	Kuwait	KWT	842	USA	USA								09	MISC.EDIBLE PRODUCTS ETC	1	No Quantity							38349			0
S3	2000	2000	2000	2	0	2	Export	414	Kuwait	KWT	862	Venezuela	VEN								09	MISC.EDIBLE PRODUCTS ETC	1	No Quantity							489			0
S3	2000	2000	2000	2	0	2	Export	410	Rep. of Korea	KOR	0	World	WLD								11	BEVERAGES	1	No Quantity							159450817			0
S3	2000	2000	2000	2	0	2	Export	410	Rep. of Korea	KOR	32	Argentina	ARG								11	BEVERAGES	1	No Quantity							128997			0
S3	2000	2000	2000	2	0	2	Export	410	Rep. of Korea	KOR	36	Australia	AUS								11	BEVERAGES	1	No Quantity							686576			0
S3	2000	2000	2000	2	0	2	Export	410	Rep. of Korea	KOR	50	Bangladesh	BGD								11	BEVERAGES	1	No Quantity							39011			0
S3	2000	2000	2000	2	0	2	Export	410	Rep. of Korea	KOR	76	Brazil	BRA								11	BEVERAGES	1	No Quantity							246009			0
S3	2000	2000	2000	2	0	2	Export	410	Rep. of Korea	KOR	116	Cambodia	KHM								11	BEVERAGES	1	No Quantity							73975			0
S3	2000	2000	2000	2	0	2	Export	410	Rep. of Korea	KOR	124	Canada	CAN								11	BEVERAGES	1	No Quantity							395551			0
S3	2000	2000	2000	2	0	2	Export	410	Rep. of Korea	KOR	152	Chile	CHL								11	BEVERAGES	1	No Quantity							8275			0
S3	2000	2000	2000	2	0	2	Export	410	Rep. of Korea	KOR	156	China	CHN								11	BEVERAGES	1	No Quantity							4445659			0
S3	2000	2000	2000	2	0	2	Export	410	Rep. of Korea	KOR	196	Cyprus	CYP								11	BEVERAGES	1	No Quantity							90972			0
S3	2000	2000	2000	2	0	2	Export	410	Rep. of Korea	KOR	204	Benin	BEN								11	BEVERAGES	1	No Quantity							939813			0
S3	2000	2000	2000	2	0	2	Export	410	Rep. of Korea	KOR	222	El Salvador	SLV								11	BEVERAGES	1	No Quantity							4277			0
S3	2000	2000	2000	2	0	2	Export	410	Rep. of Korea	KOR	242	Fiji	FJI								11	BEVERAGES	1	No Quantity							18781			0
S3	2000	2000	2000	2	0	2	Export	410	Rep. of Korea	KOR	251	France	FRA								11	BEVERAGES	1	No Quantity							121795			0
S3	2000	2000	2000	2	0	2	Export	410	Rep. of Korea	KOR	276	Germany	DEU								11	BEVERAGES	1	No Quantity							306410			0
S3	2000	2000	2000	2	0	2	Export	410	Rep. of Korea	KOR	288	Ghana	GHA								11	BEVERAGES	1	No Quantity							40800			0
S3	2000	2000	2000	2	0	2	Export	410	Rep. of Korea	KOR	300	Greece	GRC								11	BEVERAGES	1	No Quantity							5528			0
S3	2000	2000	2000	2	0	2	Export	410	Rep. of Korea	KOR	316	Guam	GUM								11	BEVERAGES	1	No Quantity							257490			0
S3	2000	2000	2000	2	0	2	Export	410	Rep. of Korea	KOR	320	Guatemala	GTM								11	BEVERAGES	1	No Quantity							19918			0
S3	2000	2000	2000	2	0	2	Export	410	Rep. of Korea	KOR	324	Guinea	GIN								11	BEVERAGES	1	No Quantity							164			0
S3	2000	2000	2000	2	0	2	Export	410	Rep. of Korea	KOR	344	China, Hong Kong SAR	HKG								11	BEVERAGES	1	No Quantity							17573334			0
S3	2000	2000	2000	2	0	2	Export	410	Rep. of Korea	KOR	360	Indonesia	IDN								11	BEVERAGES	1	No Quantity							348028			0
S3	2000	2000	2000	2	0	2	Export	410	Rep. of Korea	KOR	381	Italy	ITA								11	BEVERAGES	1	No Quantity							90480			0
S3	2000	2000	2000	2	0	2	Export	410	Rep. of Korea	KOR	388	Jamaica	JAM								11	BEVERAGES	1	No Quantity							1423			0
S3	2000	2000	2000	2	0	2	Export	410	Rep. of Korea	KOR	392	Japan	JPN								11	BEVERAGES	1	No Quantity							109382970			0
S3	2000	2000	2000	2	0	2	Export	410	Rep. of Korea	KOR	398	Kazakhstan	KAZ								11	BEVERAGES	1	No Quantity							8097			0
S3	2000	2000	2000	2	0	2	Export	410	Rep. of Korea	KOR	434	Libya	LBY								11	BEVERAGES	1	No Quantity							94154			0
S3	2000	2000	2000	2	0	2	Export	410	Rep. of Korea	KOR	458	Malaysia	MYS								11	BEVERAGES	1	No Quantity							89145			0
S3	2000	2000	2000	2	0	2	Export	410	Rep. of Korea	KOR	484	Mexico	MEX								11	BEVERAGES	1	No Quantity							97407			0
S3	2000	2000	2000	2	0	2	Export	410	Rep. of Korea	KOR	490	Other Asia, nes									11	BEVERAGES	1	No Quantity							1728508			0
S3	2000	2000	2000	2	0	2	Export	410	Rep. of Korea	KOR	496	Mongolia	MNG								11	BEVERAGES	1	No Quantity							3057974			0
S3	2000	2000	2000	2	0	2	Export	410	Rep. of Korea	KOR	512	Oman	OMN								11	BEVERAGES	1	No Quantity							94050			0
S3	2000	2000	2000	2	0	2	Export	410	Rep. of Korea	KOR	528	Netherlands	NLD								11	BEVERAGES	1	No Quantity							25974			0
S3	2000	2000	2000	2	0	2	Export	410	Rep. of Korea	KOR	554	New Zealand	NZL								11	BEVERAGES	1	No Quantity							134498			0
S3	2000	2000	2000	2	0	2	Export	410	Rep. of Korea	KOR	566	Nigeria	NGA								11	BEVERAGES	1	No Quantity							863816			0
S3	2000	2000	2000	2	0	2	Export	410	Rep. of Korea	KOR	580	N. Mariana Isds	MNP								11	BEVERAGES	1	No Quantity							38920			0
S3	2000	2000	2000	2	0	2	Export	410	Rep. of Korea	KOR	583	FS Micronesia	FSM								11	BEVERAGES	1	No Quantity							12426			0
S3	2000	2000	2000	2	0	2	Export	410	Rep. of Korea	KOR	584	Marshall Isds	MHL								11	BEVERAGES	1	No Quantity							13032			0
S3	2000	2000	2000	2	0	2	Export	410	Rep. of Korea	KOR	585	Palau	PLW								11	BEVERAGES	1	No Quantity							8615			0
S3	2000	2000	2000	2	0	2	Export	410	Rep. of Korea	KOR	586	Pakistan	PAK								11	BEVERAGES	1	No Quantity							349			0
S3	2000	2000	2000	2	0	2	Export	410	Rep. of Korea	KOR	598	Papua New Guinea	PNG								11	BEVERAGES	1	No Quantity							27363			0
S3	2000	2000	2000	2	0	2	Export	410	Rep. of Korea	KOR	600	Paraguay	PRY								11	BEVERAGES	1	No Quantity							20790			0
S3	2000	2000	2000	2	0	2	Export	410	Rep. of Korea	KOR	604	Peru	PER								11	BEVERAGES	1	No Quantity							2645			0
S3	2000	2000	2000	2	0	2	Export	410	Rep. of Korea	KOR	608	Philippines	PHL								11	BEVERAGES	1	No Quantity							445683			0
S3	2000	2000	2000	2	0	2	Export	410	Rep. of Korea	KOR	620	Portugal	PRT								11	BEVERAGES	1	No Quantity							14100			0
S3	2000	2000	2000	2	0	2	Export	410	Rep. of Korea	KOR	642	Romania	ROU								11	BEVERAGES	1	No Quantity							963			0
S3	2000	2000	2000	2	0	2	Export	410	Rep. of Korea	KOR	643	Russian Federation	RUS								11	BEVERAGES	1	No Quantity							1368735			0
S3	2000	2000	2000	2	0	2	Export	410	Rep. of Korea	KOR	682	Saudi Arabia	SAU								11	BEVERAGES	1	No Quantity							226570			0
S3	2000	2000	2000	2	0	2	Export	410	Rep. of Korea	KOR	686	Senegal	SEN								11	BEVERAGES	1	No Quantity							82508			0
S3	2000	2000	2000	2	0	2	Export	410	Rep. of Korea	KOR	699	India	IND								11	BEVERAGES	1	No Quantity							40358			0
S3	2000	2000	2000	2	0	2	Export	410	Rep. of Korea	KOR	702	Singapore	SGP								11	BEVERAGES	1	No Quantity							1138042			0
S3	2000	2000	2000	2	0	2	Export	410	Rep. of Korea	KOR	704	Viet Nam	VNM								11	BEVERAGES	1	No Quantity							277583			0
S3	2000	2000	2000	2	0	2	Export	410	Rep. of Korea	KOR	710	South Africa	ZAF								11	BEVERAGES	1	No Quantity							2420			0
S3	2000	2000	2000	2	0	2	Export	410	Rep. of Korea	KOR	724	Spain	ESP								11	BEVERAGES	1	No Quantity							186896			0
S3	2000	2000	2000	2	0	2	Export	410	Rep. of Korea	KOR	740	Suriname	SUR								11	BEVERAGES	1	No Quantity							3539			0
S3	2000	2000	2000	2	0	2	Export	410	Rep. of Korea	KOR	757	Switzerland	CHE								11	BEVERAGES	1	No Quantity							11719			0
S3	2000	2000	2000	2	0	2	Export	410	Rep. of Korea	KOR	764	Thailand	THA								11	BEVERAGES	1	No Quantity							2422788			0
S3	2000	2000	2000	2	0	2	Export	410	Rep. of Korea	KOR	768	Togo	TGO								11	BEVERAGES	1	No Quantity							9962			0
S3	2000	2000	2000	2	0	2	Export	410	Rep. of Korea	KOR	776	Tonga	TON								11	BEVERAGES	1	No Quantity							43473			0
S3	2000	2000	2000	2	0	2	Export	410	Rep. of Korea	KOR	784	United Arab Emirates	ARE								11	BEVERAGES	1	No Quantity							47426			0
S3	2000	2000	2000	2	0	2	Export	410	Rep. of Korea	KOR	818	Egypt	EGY								11	BEVERAGES	1	No Quantity							9672			0
S3	2000	2000	2000	2	0	2	Export	410	Rep. of Korea	KOR	826	United Kingdom	GBR								11	BEVERAGES	1	No Quantity							165233			0
S3	2000	2000	2000	2	0	2	Export	410	Rep. of Korea	KOR	842	USA	USA								11	BEVERAGES	1	No Quantity							11273538			0
S3	2000	2000	2000	2	0	2	Export	410	Rep. of Korea	KOR	858	Uruguay	URY								11	BEVERAGES	1	No Quantity							7059			0
S3	2000	2000	2000	2	0	2	Export	410	Rep. of Korea	KOR	887	Yemen	YEM								11	BEVERAGES	1	No Quantity							31943			0
S3	2000	2000	2000	2	0	2	Export	410	Rep. of Korea	KOR	899	Areas, nes									11	BEVERAGES	1	No Quantity							96608			0
S3	2000	2000	2000	2	0	2	Export	414	Kuwait	KWT	0	World	WLD								11	BEVERAGES	1	No Quantity							2635729			0
S3	2000	2000	2000	2	0	2	Export	414	Kuwait	KWT	48	Bahrain	BHR								11	BEVERAGES	1	No Quantity							363349			0
S3	2000	2000	2000	2	0	2	Export	414	Kuwait	KWT	364	Iran	IRN								11	BEVERAGES	1	No Quantity							57103			0
S3	2000	2000	2000	2	0	2	Export	414	Kuwait	KWT	400	Jordan	JOR								11	BEVERAGES	1	No Quantity							61047			0
S3	2000	2000	2000	2	0	2	Export	414	Kuwait	KWT	434	Libya	LBY								11	BEVERAGES	1	No Quantity							22815			0
S3	2000	2000	2000	2	0	2	Export	414	Kuwait	KWT	458	Malaysia	MYS								11	BEVERAGES	1	No Quantity							5404			0
S3	2000	2000	2000	2	0	2	Export	414	Kuwait	KWT	512	Oman	OMN								11	BEVERAGES	1	No Quantity							101912			0
S3	2000	2000	2000	2	0	2	Export	414	Kuwait	KWT	634	Qatar	QAT								11	BEVERAGES	1	No Quantity							130777			0
S3	2000	2000	2000	2	0	2	Export	414	Kuwait	KWT	682	Saudi Arabia	SAU								11	BEVERAGES	1	No Quantity							283776			0
S3	2000	2000	2000	2	0	2	Export	414	Kuwait	KWT	699	India	IND								11	BEVERAGES	1	No Quantity							13037			0
S3	2000	2000	2000	2	0	2	Export	414	Kuwait	KWT	784	United Arab Emirates	ARE								11	BEVERAGES	1	No Quantity							1594879			0
S3	2000	2000	2000	2	0	2	Export	414	Kuwait	KWT	818	Egypt	EGY								11	BEVERAGES	1	No Quantity							1630			0
S3	2000	2000	2000	2	0	2	Export	410	Rep. of Korea	KOR	0	World	WLD								12	TOBACCO,TOBACCO MANUFACT	1	No Quantity							52029117			0
S3	2000	2000	2000	2	0	2	Export	410	Rep. of Korea	KOR	4	Afghanistan	AFG								12	TOBACCO,TOBACCO MANUFACT	1	No Quantity							5843659			0
S3	2000	2000	2000	2	0	2	Export	410	Rep. of Korea	KOR	8	Albania	ALB								12	TOBACCO,TOBACCO MANUFACT	1	No Quantity							34880			0
S3	2000	2000	2000	2	0	2	Export	410	Rep. of Korea	KOR	16	American Samoa	ASM								12	TOBACCO,TOBACCO MANUFACT	1	No Quantity							31500			0
S3	2000	2000	2000	2	0	2	Export	410	Rep. of Korea	KOR	31	Azerbaijan	AZE								12	TOBACCO,TOBACCO MANUFACT	1	No Quantity							170070			0
S3	2000	2000	2000	2	0	2	Export	410	Rep. of Korea	KOR	32	Argentina	ARG								12	TOBACCO,TOBACCO MANUFACT	1	No Quantity							34289			0
S3	2000	2000	2000	2	0	2	Export	410	Rep. of Korea	KOR	36	Australia	AUS								12	TOBACCO,TOBACCO MANUFACT	1	No Quantity							356750			0
S3	2000	2000	2000	2	0	2	Export	410	Rep. of Korea	KOR	48	Bahrain	BHR								12	TOBACCO,TOBACCO MANUFACT	1	No Quantity							12767			0
S3	2000	2000	2000	2	0	2	Export	410	Rep. of Korea	KOR	56	Belgium	BEL								12	TOBACCO,TOBACCO MANUFACT	1	No Quantity							704173			0
S3	2000	2000	2000	2	0	2	Export	410	Rep. of Korea	KOR	104	Myanmar	MMR								12	TOBACCO,TOBACCO MANUFACT	1	No Quantity							14654			0
S3	2000	2000	2000	2	0	2	Export	410	Rep. of Korea	KOR	112	Belarus	BLR								12	TOBACCO,TOBACCO MANUFACT	1	No Quantity							124474			0
S3	2000	2000	2000	2	0	2	Export	410	Rep. of Korea	KOR	116	Cambodia	KHM								12	TOBACCO,TOBACCO MANUFACT	1	No Quantity							24770			0
S3	2000	2000	2000	2	0	2	Export	410	Rep. of Korea	KOR	144	Sri Lanka	LKA								12	TOBACCO,TOBACCO MANUFACT	1	No Quantity							3911			0
S3	2000	2000	2000	2	0	2	Export	410	Rep. of Korea	KOR	152	Chile	CHL								12	TOBACCO,TOBACCO MANUFACT	1	No Quantity							131420			0
S3	2000	2000	2000	2	0	2	Export	410	Rep. of Korea	KOR	156	China	CHN								12	TOBACCO,TOBACCO MANUFACT	1	No Quantity							422272			0
S3	2000	2000	2000	2	0	2	Export	410	Rep. of Korea	KOR	242	Fiji	FJI								12	TOBACCO,TOBACCO MANUFACT	1	No Quantity							35416			0
S3	2000	2000	2000	2	0	2	Export	410	Rep. of Korea	KOR	251	France	FRA								12	TOBACCO,TOBACCO MANUFACT	1	No Quantity							1028755			0
S3	2000	2000	2000	2	0	2	Export	410	Rep. of Korea	KOR	288	Ghana	GHA								12	TOBACCO,TOBACCO MANUFACT	1	No Quantity							1359			0
S3	2000	2000	2000	2	0	2	Export	410	Rep. of Korea	KOR	300	Greece	GRC								12	TOBACCO,TOBACCO MANUFACT	1	No Quantity							2650205			0
S3	2000	2000	2000	2	0	2	Export	410	Rep. of Korea	KOR	316	Guam	GUM								12	TOBACCO,TOBACCO MANUFACT	1	No Quantity							102550			0
S3	2000	2000	2000	2	0	2	Export	410	Rep. of Korea	KOR	324	Guinea	GIN								12	TOBACCO,TOBACCO MANUFACT	1	No Quantity							2258			0
S3	2000	2000	2000	2	0	2	Export	410	Rep. of Korea	KOR	344	China, Hong Kong SAR	HKG								12	TOBACCO,TOBACCO MANUFACT	1	No Quantity							117637			0
S3	2000	2000	2000	2	0	2	Export	410	Rep. of Korea	KOR	360	Indonesia	IDN								12	TOBACCO,TOBACCO MANUFACT	1	No Quantity							167400			0
S3	2000	2000	2000	2	0	2	Export	410	Rep. of Korea	KOR	364	Iran	IRN								12	TOBACCO,TOBACCO MANUFACT	1	No Quantity							605880			0
S3	2000	2000	2000	2	0	2	Export	410	Rep. of Korea	KOR	392	Japan	JPN								12	TOBACCO,TOBACCO MANUFACT	1	No Quantity							3619			0
S3	2000	2000	2000	2	0	2	Export	410	Rep. of Korea	KOR	398	Kazakhstan	KAZ								12	TOBACCO,TOBACCO MANUFACT	1	No Quantity							79308			0
S3	2000	2000	2000	2	0	2	Export	410	Rep. of Korea	KOR	400	Jordan	JOR								12	TOBACCO,TOBACCO MANUFACT	1	No Quantity							343374			0
S3	2000	2000	2000	2	0	2	Export	410	Rep. of Korea	KOR	462	Maldives	MDV								12	TOBACCO,TOBACCO MANUFACT	1	No Quantity							3558			0
S3	2000	2000	2000	2	0	2	Export	410	Rep. of Korea	KOR	480	Mauritius	MUS								12	TOBACCO,TOBACCO MANUFACT	1	No Quantity							7247			0
S3	2000	2000	2000	2	0	2	Export	410	Rep. of Korea	KOR	490	Other Asia, nes									12	TOBACCO,TOBACCO MANUFACT	1	No Quantity							30000			0
S3	2000	2000	2000	2	0	2	Export	410	Rep. of Korea	KOR	496	Mongolia	MNG								12	TOBACCO,TOBACCO MANUFACT	1	No Quantity							57860			0
S3	2000	2000	2000	2	0	2	Export	410	Rep. of Korea	KOR	512	Oman	OMN								12	TOBACCO,TOBACCO MANUFACT	1	No Quantity							1873698			0
S3	2000	2000	2000	2	0	2	Export	410	Rep. of Korea	KOR	554	New Zealand	NZL								12	TOBACCO,TOBACCO MANUFACT	1	No Quantity							35979			0
S3	2000	2000	2000	2	0	2	Export	410	Rep. of Korea	KOR	562	Niger	NER								12	TOBACCO,TOBACCO MANUFACT	1	No Quantity							30395			0
S3	2000	2000	2000	2	0	2	Export	410	Rep. of Korea	KOR	586	Pakistan	PAK								12	TOBACCO,TOBACCO MANUFACT	1	No Quantity							16566			0
S3	2000	2000	2000	2	0	2	Export	410	Rep. of Korea	KOR	591	Panama	PAN								12	TOBACCO,TOBACCO MANUFACT	1	No Quantity							198275			0
S3	2000	2000	2000	2	0	2	Export	410	Rep. of Korea	KOR	604	Peru	PER								12	TOBACCO,TOBACCO MANUFACT	1	No Quantity							75759			0
S3	2000	2000	2000	2	0	2	Export	410	Rep. of Korea	KOR	608	Philippines	PHL								12	TOBACCO,TOBACCO MANUFACT	1	No Quantity							59866			0
S3	2000	2000	2000	2	0	2	Export	410	Rep. of Korea	KOR	643	Russian Federation	RUS								12	TOBACCO,TOBACCO MANUFACT	1	No Quantity							273870			0
S3	2000	2000	2000	2	0	2	Export	410	Rep. of Korea	KOR	699	India	IND								12	TOBACCO,TOBACCO MANUFACT	1	No Quantity							1355			0
S3	2000	2000	2000	2	0	2	Export	410	Rep. of Korea	KOR	702	Singapore	SGP								12	TOBACCO,TOBACCO MANUFACT	1	No Quantity							90526			0
S3	2000	2000	2000	2	0	2	Export	410	Rep. of Korea	KOR	704	Viet Nam	VNM								12	TOBACCO,TOBACCO MANUFACT	1	No Quantity							28			0
S3	2000	2000	2000	2	0	2	Export	410	Rep. of Korea	KOR	710	South Africa	ZAF								12	TOBACCO,TOBACCO MANUFACT	1	No Quantity							15448			0
S3	2000	2000	2000	2	0	2	Export	410	Rep. of Korea	KOR	724	Spain	ESP								12	TOBACCO,TOBACCO MANUFACT	1	No Quantity							1031843			0
S3	2000	2000	2000	2	0	2	Export	410	Rep. of Korea	KOR	776	Tonga	TON								12	TOBACCO,TOBACCO MANUFACT	1	No Quantity							500			0
S3	2000	2000	2000	2	0	2	Export	410	Rep. of Korea	KOR	784	United Arab Emirates	ARE								12	TOBACCO,TOBACCO MANUFACT	1	No Quantity							9146728			0
S3	2000	2000	2000	2	0	2	Export	410	Rep. of Korea	KOR	792	Turkey	TUR								12	TOBACCO,TOBACCO MANUFACT	1	No Quantity							7653276			0
S3	2000	2000	2000	2	0	2	Export	410	Rep. of Korea	KOR	795	Turkmenistan	TKM								12	TOBACCO,TOBACCO MANUFACT	1	No Quantity							6972951			0
S3	2000	2000	2000	2	0	2	Export	410	Rep. of Korea	KOR	818	Egypt	EGY								12	TOBACCO,TOBACCO MANUFACT	1	No Quantity							1200000			0
S3	2000	2000	2000	2	0	2	Export	410	Rep. of Korea	KOR	842	USA	USA								12	TOBACCO,TOBACCO MANUFACT	1	No Quantity							7183438			0
S3	2000	2000	2000	2	0	2	Export	410	Rep. of Korea	KOR	858	Uruguay	URY								12	TOBACCO,TOBACCO MANUFACT	1	No Quantity							1112306			0
S3	2000	2000	2000	2	0	2	Export	410	Rep. of Korea	KOR	860	Uzbekistan	UZB								12	TOBACCO,TOBACCO MANUFACT	1	No Quantity							1843072			0
S3	2000	2000	2000	2	0	2	Export	410	Rep. of Korea	KOR	899	Areas, nes									12	TOBACCO,TOBACCO MANUFACT	1	No Quantity							67223			0
S3	2000	2000	2000	2	0	2	Export	414	Kuwait	KWT	0	World	WLD								12	TOBACCO,TOBACCO MANUFACT	1	No Quantity							312810			0
S3	2000	2000	2000	2	0	2	Export	414	Kuwait	KWT	48	Bahrain	BHR								12	TOBACCO,TOBACCO MANUFACT	1	No Quantity							15126			0
S3	2000	2000	2000	2	0	2	Export	414	Kuwait	KWT	364	Iran	IRN								12	TOBACCO,TOBACCO MANUFACT	1	No Quantity							68641			0
S3	2000	2000	2000	2	0	2	Export	414	Kuwait	KWT	682	Saudi Arabia	SAU								12	TOBACCO,TOBACCO MANUFACT	1	No Quantity							169165			0
S3	2000	2000	2000	2	0	2	Export	414	Kuwait	KWT	757	Switzerland	CHE								12	TOBACCO,TOBACCO MANUFACT	1	No Quantity							3422			0
S3	2000	2000	2000	2	0	2	Export	414	Kuwait	KWT	784	United Arab Emirates	ARE								12	TOBACCO,TOBACCO MANUFACT	1	No Quantity							16326			0
S3	2000	2000	2000	2	0	2	Export	414	Kuwait	KWT	826	United Kingdom	GBR								12	TOBACCO,TOBACCO MANUFACT	1	No Quantity							13663			0
S3	2000	2000	2000	2	0	2	Export	414	Kuwait	KWT	838	Free Zones									12	TOBACCO,TOBACCO MANUFACT	1	No Quantity							26466			0
S3	2000	2000	2000	2	0	2	Export	410	Rep. of Korea	KOR	0	World	WLD								21	HIDES,SKINS,FURSKINS,RAW	1	No Quantity							10636524			0
S3	2000	2000	2000	2	0	2	Export	410	Rep. of Korea	KOR	116	Cambodia	KHM								21	HIDES,SKINS,FURSKINS,RAW	1	No Quantity							12785			0
S3	2000	2000	2000	2	0	2	Export	410	Rep. of Korea	KOR	124	Canada	CAN								21	HIDES,SKINS,FURSKINS,RAW	1	No Quantity							55160			0
S3	2000	2000	2000	2	0	2	Export	410	Rep. of Korea	KOR	144	Sri Lanka	LKA								21	HIDES,SKINS,FURSKINS,RAW	1	No Quantity							52218			0
S3	2000	2000	2000	2	0	2	Export	410	Rep. of Korea	KOR	156	China	CHN								21	HIDES,SKINS,FURSKINS,RAW	1	No Quantity							960057			0
S3	2000	2000	2000	2	0	2	Export	410	Rep. of Korea	KOR	170	Colombia	COL								21	HIDES,SKINS,FURSKINS,RAW	1	No Quantity							528838			0
S3	2000	2000	2000	2	0	2	Export	410	Rep. of Korea	KOR	218	Ecuador	ECU								21	HIDES,SKINS,FURSKINS,RAW	1	No Quantity							30139			0
S3	2000	2000	2000	2	0	2	Export	410	Rep. of Korea	KOR	251	France	FRA								21	HIDES,SKINS,FURSKINS,RAW	1	No Quantity							37181			0
S3	2000	2000	2000	2	0	2	Export	410	Rep. of Korea	KOR	276	Germany	DEU								21	HIDES,SKINS,FURSKINS,RAW	1	No Quantity							66026			0
S3	2000	2000	2000	2	0	2	Export	410	Rep. of Korea	KOR	300	Greece	GRC								21	HIDES,SKINS,FURSKINS,RAW	1	No Quantity							12000			0
S3	2000	2000	2000	2	0	2	Export	410	Rep. of Korea	KOR	344	China, Hong Kong SAR	HKG								21	HIDES,SKINS,FURSKINS,RAW	1	No Quantity							3576189			0
S3	2000	2000	2000	2	0	2	Export	410	Rep. of Korea	KOR	360	Indonesia	IDN								21	HIDES,SKINS,FURSKINS,RAW	1	No Quantity							52923			0
S3	2000	2000	2000	2	0	2	Export	410	Rep. of Korea	KOR	392	Japan	JPN								21	HIDES,SKINS,FURSKINS,RAW	1	No Quantity							4971203			0
S3	2000	2000	2000	2	0	2	Export	410	Rep. of Korea	KOR	484	Mexico	MEX								21	HIDES,SKINS,FURSKINS,RAW	1	No Quantity							158403			0
S3	2000	2000	2000	2	0	2	Export	410	Rep. of Korea	KOR	586	Pakistan	PAK								21	HIDES,SKINS,FURSKINS,RAW	1	No Quantity							3360			0
S3	2000	2000	2000	2	0	2	Export	410	Rep. of Korea	KOR	608	Philippines	PHL								21	HIDES,SKINS,FURSKINS,RAW	1	No Quantity							33321			0
S3	2000	2000	2000	2	0	2	Export	410	Rep. of Korea	KOR	704	Viet Nam	VNM								21	HIDES,SKINS,FURSKINS,RAW	1	No Quantity							34491			0
S3	2000	2000	2000	2	0	2	Export	410	Rep. of Korea	KOR	724	Spain	ESP								21	HIDES,SKINS,FURSKINS,RAW	1	No Quantity							7041			0
S3	2000	2000	2000	2	0	2	Export	410	Rep. of Korea	KOR	784	United Arab Emirates	ARE								21	HIDES,SKINS,FURSKINS,RAW	1	No Quantity							4366			0
S3	2000	2000	2000	2	0	2	Export	410	Rep. of Korea	KOR	842	USA	USA								21	HIDES,SKINS,FURSKINS,RAW	1	No Quantity							5053			0
S3	2000	2000	2000	2	0	2	Export	410	Rep. of Korea	KOR	858	Uruguay	URY								21	HIDES,SKINS,FURSKINS,RAW	1	No Quantity							35770			0
S3	2000	2000	2000	2	0	2	Export	410	Rep. of Korea	KOR	0	World	WLD								22	OIL SEED,OLEAGINUS FRUIT	1	No Quantity							713624			0
S3	2000	2000	2000	2	0	2	Export	410	Rep. of Korea	KOR	50	Bangladesh	BGD								22	OIL SEED,OLEAGINUS FRUIT	1	No Quantity							4993			0
S3	2000	2000	2000	2	0	2	Export	410	Rep. of Korea	KOR	124	Canada	CAN								22	OIL SEED,OLEAGINUS FRUIT	1	No Quantity							4701			0
S3	2000	2000	2000	2	0	2	Export	410	Rep. of Korea	KOR	156	China	CHN								22	OIL SEED,OLEAGINUS FRUIT	1	No Quantity							641772			0
S3	2000	2000	2000	2	0	2	Export	410	Rep. of Korea	KOR	360	Indonesia	IDN								22	OIL SEED,OLEAGINUS FRUIT	1	No Quantity							1980			0
S3	2000	2000	2000	2	0	2	Export	410	Rep. of Korea	KOR	392	Japan	JPN								22	OIL SEED,OLEAGINUS FRUIT	1	No Quantity							58585			0
S3	2000	2000	2000	2	0	2	Export	410	Rep. of Korea	KOR	434	Libya	LBY								22	OIL SEED,OLEAGINUS FRUIT	1	No Quantity							811			0
S3	2000	2000	2000	2	0	2	Export	410	Rep. of Korea	KOR	608	Philippines	PHL								22	OIL SEED,OLEAGINUS FRUIT	1	No Quantity							782			0
S3	2000	2000	2000	2	0	2	Export	414	Kuwait	KWT	0	World	WLD								22	OIL SEED,OLEAGINUS FRUIT	1	No Quantity							1359			0
S3	2000	2000	2000	2	0	2	Export	414	Kuwait	KWT	48	Bahrain	BHR								22	OIL SEED,OLEAGINUS FRUIT	1	No Quantity							1304			0
S3	2000	2000	2000	2	0	2	Export	414	Kuwait	KWT	634	Qatar	QAT								22	OIL SEED,OLEAGINUS FRUIT	1	No Quantity							3			0
S3	2000	2000	2000	2	0	2	Export	414	Kuwait	KWT	682	Saudi Arabia	SAU								22	OIL SEED,OLEAGINUS FRUIT	1	No Quantity							52			0
S3	2000	2000	2000	2	0	2	Export	410	Rep. of Korea	KOR	0	World	WLD								23	CRUDE RUBBER	1	No Quantity							369909049			0
S3	2000	2000	2000	2	0	2	Export	410	Rep. of Korea	KOR	12	Algeria	DZA								23	CRUDE RUBBER	1	No Quantity							3600			0
S3	2000	2000	2000	2	0	2	Export	410	Rep. of Korea	KOR	32	Argentina	ARG								23	CRUDE RUBBER	1	No Quantity							465221			0
S3	2000	2000	2000	2	0	2	Export	410	Rep. of Korea	KOR	36	Australia	AUS								23	CRUDE RUBBER	1	No Quantity							6141798			0
S3	2000	2000	2000	2	0	2	Export	410	Rep. of Korea	KOR	50	Bangladesh	BGD								23	CRUDE RUBBER	1	No Quantity							632783			0
S3	2000	2000	2000	2	0	2	Export	410	Rep. of Korea	KOR	56	Belgium	BEL								23	CRUDE RUBBER	1	No Quantity							4994846			0
S3	2000	2000	2000	2	0	2	Export	410	Rep. of Korea	KOR	76	Brazil	BRA								23	CRUDE RUBBER	1	No Quantity							5935241			0
S3	2000	2000	2000	2	0	2	Export	410	Rep. of Korea	KOR	104	Myanmar	MMR								23	CRUDE RUBBER	1	No Quantity							154640			0
S3	2000	2000	2000	2	0	2	Export	410	Rep. of Korea	KOR	124	Canada	CAN								23	CRUDE RUBBER	1	No Quantity							5034043			0
S3	2000	2000	2000	2	0	2	Export	410	Rep. of Korea	KOR	144	Sri Lanka	LKA								23	CRUDE RUBBER	1	No Quantity							3460550			0
S3	2000	2000	2000	2	0	2	Export	410	Rep. of Korea	KOR	152	Chile	CHL								23	CRUDE RUBBER	1	No Quantity							214641			0
S3	2000	2000	2000	2	0	2	Export	410	Rep. of Korea	KOR	156	China	CHN								23	CRUDE RUBBER	1	No Quantity							93751023			0
S3	2000	2000	2000	2	0	2	Export	410	Rep. of Korea	KOR	188	Costa Rica	CRI								23	CRUDE RUBBER	1	No Quantity							4126			0
S3	2000	2000	2000	2	0	2	Export	410	Rep. of Korea	KOR	191	Croatia	HRV								23	CRUDE RUBBER	1	No Quantity							531295			0
S3	2000	2000	2000	2	0	2	Export	410	Rep. of Korea	KOR	212	Dominica	DMA								23	CRUDE RUBBER	1	No Quantity							13861			0
S3	2000	2000	2000	2	0	2	Export	410	Rep. of Korea	KOR	214	Dominican Rep.	DOM								23	CRUDE RUBBER	1	No Quantity							27115			0
S3	2000	2000	2000	2	0	2	Export	410	Rep. of Korea	KOR	218	Ecuador	ECU								23	CRUDE RUBBER	1	No Quantity							43919			0
S3	2000	2000	2000	2	0	2	Export	410	Rep. of Korea	KOR	231	Ethiopia	ETH								23	CRUDE RUBBER	1	No Quantity							302568			0
S3	2000	2000	2000	2	0	2	Export	410	Rep. of Korea	KOR	246	Finland	FIN								23	CRUDE RUBBER	1	No Quantity							61			0
S3	2000	2000	2000	2	0	2	Export	410	Rep. of Korea	KOR	251	France	FRA								23	CRUDE RUBBER	1	No Quantity							4155211			0
S3	2000	2000	2000	2	0	2	Export	410	Rep. of Korea	KOR	276	Germany	DEU								23	CRUDE RUBBER	1	No Quantity							6909259			0
S3	2000	2000	2000	2	0	2	Export	410	Rep. of Korea	KOR	300	Greece	GRC								23	CRUDE RUBBER	1	No Quantity							52959			0
S3	2000	2000	2000	2	0	2	Export	410	Rep. of Korea	KOR	344	China, Hong Kong SAR	HKG								23	CRUDE RUBBER	1	No Quantity							24326651			0
S3	2000	2000	2000	2	0	2	Export	410	Rep. of Korea	KOR	360	Indonesia	IDN								23	CRUDE RUBBER	1	No Quantity							27537025			0
S3	2000	2000	2000	2	0	2	Export	410	Rep. of Korea	KOR	364	Iran	IRN								23	CRUDE RUBBER	1	No Quantity							3929052			0
S3	2000	2000	2000	2	0	2	Export	410	Rep. of Korea	KOR	376	Israel	ISR								23	CRUDE RUBBER	1	No Quantity							736532			0
S3	2000	2000	2000	2	0	2	Export	410	Rep. of Korea	KOR	381	Italy	ITA								23	CRUDE RUBBER	1	No Quantity							4988823			0
S3	2000	2000	2000	2	0	2	Export	410	Rep. of Korea	KOR	392	Japan	JPN								23	CRUDE RUBBER	1	No Quantity							31200043			0
S3	2000	2000	2000	2	0	2	Export	410	Rep. of Korea	KOR	400	Jordan	JOR								23	CRUDE RUBBER	1	No Quantity							47057			0
S3	2000	2000	2000	2	0	2	Export	410	Rep. of Korea	KOR	404	Kenya	KEN								23	CRUDE RUBBER	1	No Quantity							490686			0
S3	2000	2000	2000	2	0	2	Export	410	Rep. of Korea	KOR	414	Kuwait	KWT								23	CRUDE RUBBER	1	No Quantity							48			0
S3	2000	2000	2000	2	0	2	Export	410	Rep. of Korea	KOR	440	Lithuania	LTU								23	CRUDE RUBBER	1	No Quantity							23370			0
S3	2000	2000	2000	2	0	2	Export	410	Rep. of Korea	KOR	458	Malaysia	MYS								23	CRUDE RUBBER	1	No Quantity							4783710			0
S3	2000	2000	2000	2	0	2	Export	410	Rep. of Korea	KOR	470	Malta	MLT								23	CRUDE RUBBER	1	No Quantity							1664			0
S3	2000	2000	2000	2	0	2	Export	410	Rep. of Korea	KOR	484	Mexico	MEX								23	CRUDE RUBBER	1	No Quantity							46631			0
S3	2000	2000	2000	2	0	2	Export	410	Rep. of Korea	KOR	490	Other Asia, nes									23	CRUDE RUBBER	1	No Quantity							13263853			0
S3	2000	2000	2000	2	0	2	Export	410	Rep. of Korea	KOR	524	Nepal	NPL								23	CRUDE RUBBER	1	No Quantity							211178			0
S3	2000	2000	2000	2	0	2	Export	410	Rep. of Korea	KOR	528	Netherlands	NLD								23	CRUDE RUBBER	1	No Quantity							5725943			0
S3	2000	2000	2000	2	0	2	Export	410	Rep. of Korea	KOR	554	New Zealand	NZL								23	CRUDE RUBBER	1	No Quantity							2498351			0
S3	2000	2000	2000	2	0	2	Export	410	Rep. of Korea	KOR	558	Nicaragua	NIC								23	CRUDE RUBBER	1	No Quantity							390			0
S3	2000	2000	2000	2	0	2	Export	410	Rep. of Korea	KOR	566	Nigeria	NGA								23	CRUDE RUBBER	1	No Quantity							10527			0
S3	2000	2000	2000	2	0	2	Export	410	Rep. of Korea	KOR	586	Pakistan	PAK								23	CRUDE RUBBER	1	No Quantity							1302644			0
S3	2000	2000	2000	2	0	2	Export	410	Rep. of Korea	KOR	604	Peru	PER								23	CRUDE RUBBER	1	No Quantity							350160			0
S3	2000	2000	2000	2	0	2	Export	410	Rep. of Korea	KOR	608	Philippines	PHL								23	CRUDE RUBBER	1	No Quantity							6120105			0
S3	2000	2000	2000	2	0	2	Export	410	Rep. of Korea	KOR	616	Poland	POL								23	CRUDE RUBBER	1	No Quantity							97280			0
S3	2000	2000	2000	2	0	2	Export	410	Rep. of Korea	KOR	620	Portugal	PRT								23	CRUDE RUBBER	1	No Quantity							2720633			0
S3	2000	2000	2000	2	0	2	Export	410	Rep. of Korea	KOR	642	Romania	ROU								23	CRUDE RUBBER	1	No Quantity							19254			0
S3	2000	2000	2000	2	0	2	Export	410	Rep. of Korea	KOR	643	Russian Federation	RUS								23	CRUDE RUBBER	1	No Quantity							252869			0
S3	2000	2000	2000	2	0	2	Export	410	Rep. of Korea	KOR	682	Saudi Arabia	SAU								23	CRUDE RUBBER	1	No Quantity							32880			0
S3	2000	2000	2000	2	0	2	Export	410	Rep. of Korea	KOR	699	India	IND								23	CRUDE RUBBER	1	No Quantity							14809315			0
S3	2000	2000	2000	2	0	2	Export	410	Rep. of Korea	KOR	702	Singapore	SGP								23	CRUDE RUBBER	1	No Quantity							1040971			0
S3	2000	2000	2000	2	0	2	Export	410	Rep. of Korea	KOR	703	Slovakia	SVK								23	CRUDE RUBBER	1	No Quantity							68802			0
S3	2000	2000	2000	2	0	2	Export	410	Rep. of Korea	KOR	704	Viet Nam	VNM								23	CRUDE RUBBER	1	No Quantity							6116788			0
S3	2000	2000	2000	2	0	2	Export	410	Rep. of Korea	KOR	710	South Africa	ZAF								23	CRUDE RUBBER	1	No Quantity							717162			0
S3	2000	2000	2000	2	0	2	Export	410	Rep. of Korea	KOR	724	Spain	ESP								23	CRUDE RUBBER	1	No Quantity							4194936			0
S3	2000	2000	2000	2	0	2	Export	410	Rep. of Korea	KOR	736	Fmr Sudan	SDN								23	CRUDE RUBBER	1	No Quantity							678792			0
S3	2000	2000	2000	2	0	2	Export	410	Rep. of Korea	KOR	752	Sweden	SWE								23	CRUDE RUBBER	1	No Quantity							71237			0
S3	2000	2000	2000	2	0	2	Export	410	Rep. of Korea	KOR	760	Syria	SYR								23	CRUDE RUBBER	1	No Quantity							102337			0
S3	2000	2000	2000	2	0	2	Export	410	Rep. of Korea	KOR	764	Thailand	THA								23	CRUDE RUBBER	1	No Quantity							11921598			0
S3	2000	2000	2000	2	0	2	Export	410	Rep. of Korea	KOR	784	United Arab Emirates	ARE								23	CRUDE RUBBER	1	No Quantity							234084			0
S3	2000	2000	2000	2	0	2	Export	410	Rep. of Korea	KOR	792	Turkey	TUR								23	CRUDE RUBBER	1	No Quantity							6096517			0
S3	2000	2000	2000	2	0	2	Export	410	Rep. of Korea	KOR	804	Ukraine	UKR								23	CRUDE RUBBER	1	No Quantity							2101			0
S3	2000	2000	2000	2	0	2	Export	410	Rep. of Korea	KOR	818	Egypt	EGY								23	CRUDE RUBBER	1	No Quantity							279803			0
S3	2000	2000	2000	2	0	2	Export	410	Rep. of Korea	KOR	826	United Kingdom	GBR								23	CRUDE RUBBER	1	No Quantity							2388787			0
S3	2000	2000	2000	2	0	2	Export	410	Rep. of Korea	KOR	842	USA	USA								23	CRUDE RUBBER	1	No Quantity							57520853			0
S3	2000	2000	2000	2	0	2	Export	410	Rep. of Korea	KOR	858	Uruguay	URY								23	CRUDE RUBBER	1	No Quantity							102056			0
S3	2000	2000	2000	2	0	2	Export	410	Rep. of Korea	KOR	891	Serbia and Montenegro	SCG								23	CRUDE RUBBER	1	No Quantity							16791			0
S3	2000	2000	2000	2	0	2	Export	414	Kuwait	KWT	0	World	WLD								23	CRUDE RUBBER	1	No Quantity							288163			0
S3	2000	2000	2000	2	0	2	Export	414	Kuwait	KWT	586	Pakistan	PAK								23	CRUDE RUBBER	1	No Quantity							26840			0
S3	2000	2000	2000	2	0	2	Export	414	Kuwait	KWT	699	India	IND								23	CRUDE RUBBER	1	No Quantity							257649			0
S3	2000	2000	2000	2	0	2	Export	414	Kuwait	KWT	784	United Arab Emirates	ARE								23	CRUDE RUBBER	1	No Quantity							3673			0
S3	2000	2000	2000	2	0	2	Export	410	Rep. of Korea	KOR	0	World	WLD								24	CORK AND WOOD	1	No Quantity							9963314			0
S3	2000	2000	2000	2	0	2	Export	410	Rep. of Korea	KOR	124	Canada	CAN								24	CORK AND WOOD	1	No Quantity							245			0
S3	2000	2000	2000	2	0	2	Export	410	Rep. of Korea	KOR	156	China	CHN								24	CORK AND WOOD	1	No Quantity							1674323			0
S3	2000	2000	2000	2	0	2	Export	410	Rep. of Korea	KOR	296	Kiribati	KIR								24	CORK AND WOOD	1	No Quantity							3086			0
S3	2000	2000	2000	2	0	2	Export	410	Rep. of Korea	KOR	316	Guam	GUM								24	CORK AND WOOD	1	No Quantity							14054			0
S3	2000	2000	2000	2	0	2	Export	410	Rep. of Korea	KOR	344	China, Hong Kong SAR	HKG								24	CORK AND WOOD	1	No Quantity							266526			0
S3	2000	2000	2000	2	0	2	Export	410	Rep. of Korea	KOR	360	Indonesia	IDN								24	CORK AND WOOD	1	No Quantity							139402			0
S3	2000	2000	2000	2	0	2	Export	410	Rep. of Korea	KOR	381	Italy	ITA								24	CORK AND WOOD	1	No Quantity							27211			0
S3	2000	2000	2000	2	0	2	Export	410	Rep. of Korea	KOR	392	Japan	JPN								24	CORK AND WOOD	1	No Quantity							7582862			0
S3	2000	2000	2000	2	0	2	Export	410	Rep. of Korea	KOR	458	Malaysia	MYS								24	CORK AND WOOD	1	No Quantity							268			0
S3	2000	2000	2000	2	0	2	Export	410	Rep. of Korea	KOR	480	Mauritius	MUS								24	CORK AND WOOD	1	No Quantity							365			0
S3	2000	2000	2000	2	0	2	Export	410	Rep. of Korea	KOR	490	Other Asia, nes									24	CORK AND WOOD	1	No Quantity							300			0
S3	2000	2000	2000	2	0	2	Export	410	Rep. of Korea	KOR	643	Russian Federation	RUS								24	CORK AND WOOD	1	No Quantity							41626			0
S3	2000	2000	2000	2	0	2	Export	410	Rep. of Korea	KOR	702	Singapore	SGP								24	CORK AND WOOD	1	No Quantity							15770			0
S3	2000	2000	2000	2	0	2	Export	410	Rep. of Korea	KOR	704	Viet Nam	VNM								24	CORK AND WOOD	1	No Quantity							1200			0
S3	2000	2000	2000	2	0	2	Export	410	Rep. of Korea	KOR	724	Spain	ESP								24	CORK AND WOOD	1	No Quantity							1500			0
S3	2000	2000	2000	2	0	2	Export	410	Rep. of Korea	KOR	842	USA	USA								24	CORK AND WOOD	1	No Quantity							180532			0
S3	2000	2000	2000	2	0	2	Export	410	Rep. of Korea	KOR	858	Uruguay	URY								24	CORK AND WOOD	1	No Quantity							13144			0
S3	2000	2000	2000	2	0	2	Export	410	Rep. of Korea	KOR	899	Areas, nes									24	CORK AND WOOD	1	No Quantity							900			0
S3	2000	2000	2000	2	0	2	Export	414	Kuwait	KWT	0	World	WLD								24	CORK AND WOOD	1	No Quantity							13200			0
S3	2000	2000	2000	2	0	2	Export	414	Kuwait	KWT	682	Saudi Arabia	SAU								24	CORK AND WOOD	1	No Quantity							13200			0
S3	2000	2000	2000	2	0	2	Export	410	Rep. of Korea	KOR	0	World	WLD								25	PULP AND WASTE PAPER	1	No Quantity							1656329			0
S3	2000	2000	2000	2	0	2	Export	410	Rep. of Korea	KOR	36	Australia	AUS								25	PULP AND WASTE PAPER	1	No Quantity							11678			0
S3	2000	2000	2000	2	0	2	Export	410	Rep. of Korea	KOR	76	Brazil	BRA								25	PULP AND WASTE PAPER	1	No Quantity							3019			0
S3	2000	2000	2000	2	0	2	Export	410	Rep. of Korea	KOR	104	Myanmar	MMR								25	PULP AND WASTE PAPER	1	No Quantity							32593			0
S3	2000	2000	2000	2	0	2	Export	410	Rep. of Korea	KOR	156	China	CHN								25	PULP AND WASTE PAPER	1	No Quantity							289652			0
S3	2000	2000	2000	2	0	2	Export	410	Rep. of Korea	KOR	344	China, Hong Kong SAR	HKG								25	PULP AND WASTE PAPER	1	No Quantity							86619			0
S3	2000	2000	2000	2	0	2	Export	410	Rep. of Korea	KOR	360	Indonesia	IDN								25	PULP AND WASTE PAPER	1	No Quantity							558409			0
S3	2000	2000	2000	2	0	2	Export	410	Rep. of Korea	KOR	364	Iran	IRN								25	PULP AND WASTE PAPER	1	No Quantity							30974			0
S3	2000	2000	2000	2	0	2	Export	410	Rep. of Korea	KOR	392	Japan	JPN								25	PULP AND WASTE PAPER	1	No Quantity							20833			0
S3	2000	2000	2000	2	0	2	Export	410	Rep. of Korea	KOR	484	Mexico	MEX								25	PULP AND WASTE PAPER	1	No Quantity							1170			0
S3	2000	2000	2000	2	0	2	Export	410	Rep. of Korea	KOR	490	Other Asia, nes									25	PULP AND WASTE PAPER	1	No Quantity							59623			0
S3	2000	2000	2000	2	0	2	Export	410	Rep. of Korea	KOR	608	Philippines	PHL								25	PULP AND WASTE PAPER	1	No Quantity							22222			0
S3	2000	2000	2000	2	0	2	Export	410	Rep. of Korea	KOR	702	Singapore	SGP								25	PULP AND WASTE PAPER	1	No Quantity							19457			0
S3	2000	2000	2000	2	0	2	Export	410	Rep. of Korea	KOR	724	Spain	ESP								25	PULP AND WASTE PAPER	1	No Quantity							18162			0
S3	2000	2000	2000	2	0	2	Export	410	Rep. of Korea	KOR	757	Switzerland	CHE								25	PULP AND WASTE PAPER	1	No Quantity							80559			0
S3	2000	2000	2000	2	0	2	Export	410	Rep. of Korea	KOR	764	Thailand	THA								25	PULP AND WASTE PAPER	1	No Quantity							419677			0
S3	2000	2000	2000	2	0	2	Export	410	Rep. of Korea	KOR	842	USA	USA								25	PULP AND WASTE PAPER	1	No Quantity							1682			0
S3	2000	2000	2000	2	0	2	Export	410	Rep. of Korea	KOR	0	World	WLD								26	TEXTILE FIBRES	1	No Quantity							983794414			0
S3	2000	2000	2000	2	0	2	Export	410	Rep. of Korea	KOR	4	Afghanistan	AFG								26	TEXTILE FIBRES	1	No Quantity							732091			0
S3	2000	2000	2000	2	0	2	Export	410	Rep. of Korea	KOR	24	Angola	AGO								26	TEXTILE FIBRES	1	No Quantity							832412			0
S3	2000	2000	2000	2	0	2	Export	410	Rep. of Korea	KOR	32	Argentina	ARG								26	TEXTILE FIBRES	1	No Quantity							770566			0
S3	2000	2000	2000	2	0	2	Export	410	Rep. of Korea	KOR	36	Australia	AUS								26	TEXTILE FIBRES	1	No Quantity							4473524			0
S3	2000	2000	2000	2	0	2	Export	410	Rep. of Korea	KOR	40	Austria	AUT								26	TEXTILE FIBRES	1	No Quantity							21969			0
S3	2000	2000	2000	2	0	2	Export	410	Rep. of Korea	KOR	48	Bahrain	BHR								26	TEXTILE FIBRES	1	No Quantity							3309			0
S3	2000	2000	2000	2	0	2	Export	410	Rep. of Korea	KOR	50	Bangladesh	BGD								26	TEXTILE FIBRES	1	No Quantity							15123971			0
S3	2000	2000	2000	2	0	2	Export	410	Rep. of Korea	KOR	56	Belgium	BEL								26	TEXTILE FIBRES	1	No Quantity							15201948			0
S3	2000	2000	2000	2	0	2	Export	410	Rep. of Korea	KOR	68	Bolivia (Plurinational State of)	BOL								26	TEXTILE FIBRES	1	No Quantity							97634			0
S3	2000	2000	2000	2	0	2	Export	410	Rep. of Korea	KOR	72	Botswana	BWA								26	TEXTILE FIBRES	1	No Quantity							16960			0
S3	2000	2000	2000	2	0	2	Export	410	Rep. of Korea	KOR	76	Brazil	BRA								26	TEXTILE FIBRES	1	No Quantity							11983979			0
S3	2000	2000	2000	2	0	2	Export	410	Rep. of Korea	KOR	100	Bulgaria	BGR								26	TEXTILE FIBRES	1	No Quantity							292551			0
S3	2000	2000	2000	2	0	2	Export	410	Rep. of Korea	KOR	104	Myanmar	MMR								26	TEXTILE FIBRES	1	No Quantity							1378171			0
S3	2000	2000	2000	2	0	2	Export	410	Rep. of Korea	KOR	108	Burundi	BDI								26	TEXTILE FIBRES	1	No Quantity							108208			0
S3	2000	2000	2000	2	0	2	Export	410	Rep. of Korea	KOR	116	Cambodia	KHM								26	TEXTILE FIBRES	1	No Quantity							22652531			0
S3	2000	2000	2000	2	0	2	Export	410	Rep. of Korea	KOR	120	Cameroon	CMR								26	TEXTILE FIBRES	1	No Quantity							211274			0
S3	2000	2000	2000	2	0	2	Export	410	Rep. of Korea	KOR	124	Canada	CAN								26	TEXTILE FIBRES	1	No Quantity							8122450			0
S3	2000	2000	2000	2	0	2	Export	410	Rep. of Korea	KOR	144	Sri Lanka	LKA								26	TEXTILE FIBRES	1	No Quantity							6654900			0
S3	2000	2000	2000	2	0	2	Export	410	Rep. of Korea	KOR	152	Chile	CHL								26	TEXTILE FIBRES	1	No Quantity							1912756			0
S3	2000	2000	2000	2	0	2	Export	410	Rep. of Korea	KOR	156	China	CHN								26	TEXTILE FIBRES	1	No Quantity							390192175			0
S3	2000	2000	2000	2	0	2	Export	410	Rep. of Korea	KOR	170	Colombia	COL								26	TEXTILE FIBRES	1	No Quantity							2796017			0
S3	2000	2000	2000	2	0	2	Export	410	Rep. of Korea	KOR	178	Congo	COG								26	TEXTILE FIBRES	1	No Quantity							2450			0
S3	2000	2000	2000	2	0	2	Export	410	Rep. of Korea	KOR	180	Dem. Rep. of the Congo	COD								26	TEXTILE FIBRES	1	No Quantity							43059			0
S3	2000	2000	2000	2	0	2	Export	410	Rep. of Korea	KOR	191	Croatia	HRV								26	TEXTILE FIBRES	1	No Quantity							11040			0
S3	2000	2000	2000	2	0	2	Export	410	Rep. of Korea	KOR	196	Cyprus	CYP								26	TEXTILE FIBRES	1	No Quantity							6650			0
S3	2000	2000	2000	2	0	2	Export	410	Rep. of Korea	KOR	203	Czechia	CZE								26	TEXTILE FIBRES	1	No Quantity							604743			0
S3	2000	2000	2000	2	0	2	Export	410	Rep. of Korea	KOR	204	Benin	BEN								26	TEXTILE FIBRES	1	No Quantity							270732			0
S3	2000	2000	2000	2	0	2	Export	410	Rep. of Korea	KOR	208	Denmark	DNK								26	TEXTILE FIBRES	1	No Quantity							547			0
S3	2000	2000	2000	2	0	2	Export	410	Rep. of Korea	KOR	214	Dominican Rep.	DOM								26	TEXTILE FIBRES	1	No Quantity							13047			0
S3	2000	2000	2000	2	0	2	Export	410	Rep. of Korea	KOR	218	Ecuador	ECU								26	TEXTILE FIBRES	1	No Quantity							3683569			0
S3	2000	2000	2000	2	0	2	Export	410	Rep. of Korea	KOR	222	El Salvador	SLV								26	TEXTILE FIBRES	1	No Quantity							27031			0
S3	2000	2000	2000	2	0	2	Export	410	Rep. of Korea	KOR	226	Equatorial Guinea	GNQ								26	TEXTILE FIBRES	1	No Quantity							12972			0
S3	2000	2000	2000	2	0	2	Export	410	Rep. of Korea	KOR	231	Ethiopia	ETH								26	TEXTILE FIBRES	1	No Quantity							395640			0
S3	2000	2000	2000	2	0	2	Export	410	Rep. of Korea	KOR	233	Estonia	EST								26	TEXTILE FIBRES	1	No Quantity							1012680			0
S3	2000	2000	2000	2	0	2	Export	410	Rep. of Korea	KOR	242	Fiji	FJI								26	TEXTILE FIBRES	1	No Quantity							1920			0
S3	2000	2000	2000	2	0	2	Export	410	Rep. of Korea	KOR	246	Finland	FIN								26	TEXTILE FIBRES	1	No Quantity							123712			0
S3	2000	2000	2000	2	0	2	Export	410	Rep. of Korea	KOR	251	France	FRA								26	TEXTILE FIBRES	1	No Quantity							3167515			0
S3	2000	2000	2000	2	0	2	Export	410	Rep. of Korea	KOR	262	Djibouti	DJI								26	TEXTILE FIBRES	1	No Quantity							169974			0
S3	2000	2000	2000	2	0	2	Export	410	Rep. of Korea	KOR	268	Georgia	GEO								26	TEXTILE FIBRES	1	No Quantity							638			0
S3	2000	2000	2000	2	0	2	Export	410	Rep. of Korea	KOR	270	Gambia	GMB								26	TEXTILE FIBRES	1	No Quantity							17241			0
S3	2000	2000	2000	2	0	2	Export	410	Rep. of Korea	KOR	276	Germany	DEU								26	TEXTILE FIBRES	1	No Quantity							23881570			0
S3	2000	2000	2000	2	0	2	Export	410	Rep. of Korea	KOR	288	Ghana	GHA								26	TEXTILE FIBRES	1	No Quantity							33467			0
S3	2000	2000	2000	2	0	2	Export	410	Rep. of Korea	KOR	300	Greece	GRC								26	TEXTILE FIBRES	1	No Quantity							1825824			0
S3	2000	2000	2000	2	0	2	Export	410	Rep. of Korea	KOR	316	Guam	GUM								26	TEXTILE FIBRES	1	No Quantity							1188			0
S3	2000	2000	2000	2	0	2	Export	410	Rep. of Korea	KOR	320	Guatemala	GTM								26	TEXTILE FIBRES	1	No Quantity							465840			0
S3	2000	2000	2000	2	0	2	Export	410	Rep. of Korea	KOR	324	Guinea	GIN								26	TEXTILE FIBRES	1	No Quantity							28728			0
S3	2000	2000	2000	2	0	2	Export	410	Rep. of Korea	KOR	332	Haiti	HTI								26	TEXTILE FIBRES	1	No Quantity							31157			0
S3	2000	2000	2000	2	0	2	Export	410	Rep. of Korea	KOR	340	Honduras	HND								26	TEXTILE FIBRES	1	No Quantity							4603			0
S3	2000	2000	2000	2	0	2	Export	410	Rep. of Korea	KOR	344	China, Hong Kong SAR	HKG								26	TEXTILE FIBRES	1	No Quantity							49628288			0
S3	2000	2000	2000	2	0	2	Export	410	Rep. of Korea	KOR	348	Hungary	HUN								26	TEXTILE FIBRES	1	No Quantity							528147			0
S3	2000	2000	2000	2	0	2	Export	410	Rep. of Korea	KOR	360	Indonesia	IDN								26	TEXTILE FIBRES	1	No Quantity							47838777			0
S3	2000	2000	2000	2	0	2	Export	410	Rep. of Korea	KOR	364	Iran	IRN								26	TEXTILE FIBRES	1	No Quantity							23922528			0
S3	2000	2000	2000	2	0	2	Export	410	Rep. of Korea	KOR	372	Ireland	IRL								26	TEXTILE FIBRES	1	No Quantity							42820			0
S3	2000	2000	2000	2	0	2	Export	410	Rep. of Korea	KOR	376	Israel	ISR								26	TEXTILE FIBRES	1	No Quantity							1886982			0
S3	2000	2000	2000	2	0	2	Export	410	Rep. of Korea	KOR	381	Italy	ITA								26	TEXTILE FIBRES	1	No Quantity							28155085			0
S3	2000	2000	2000	2	0	2	Export	410	Rep. of Korea	KOR	384	Côte d'Ivoire	CIV								26	TEXTILE FIBRES	1	No Quantity							74800			0
S3	2000	2000	2000	2	0	2	Export	410	Rep. of Korea	KOR	392	Japan	JPN								26	TEXTILE FIBRES	1	No Quantity							12812435			0
S3	2000	2000	2000	2	0	2	Export	410	Rep. of Korea	KOR	400	Jordan	JOR								26	TEXTILE FIBRES	1	No Quantity							674828			0
S3	2000	2000	2000	2	0	2	Export	410	Rep. of Korea	KOR	404	Kenya	KEN								26	TEXTILE FIBRES	1	No Quantity							340378			0
S3	2000	2000	2000	2	0	2	Export	410	Rep. of Korea	KOR	414	Kuwait	KWT								26	TEXTILE FIBRES	1	No Quantity							10511			0
S3	2000	2000	2000	2	0	2	Export	410	Rep. of Korea	KOR	417	Kyrgyzstan	KGZ								26	TEXTILE FIBRES	1	No Quantity							26437			0
S3	2000	2000	2000	2	0	2	Export	410	Rep. of Korea	KOR	422	Lebanon	LBN								26	TEXTILE FIBRES	1	No Quantity							203061			0
S3	2000	2000	2000	2	0	2	Export	410	Rep. of Korea	KOR	428	Latvia	LVA								26	TEXTILE FIBRES	1	No Quantity							51750			0
S3	2000	2000	2000	2	0	2	Export	410	Rep. of Korea	KOR	440	Lithuania	LTU								26	TEXTILE FIBRES	1	No Quantity							263159			0
S3	2000	2000	2000	2	0	2	Export	410	Rep. of Korea	KOR	446	China, Macao SAR	MAC								26	TEXTILE FIBRES	1	No Quantity							1200085			0
S3	2000	2000	2000	2	0	2	Export	410	Rep. of Korea	KOR	450	Madagascar	MDG								26	TEXTILE FIBRES	1	No Quantity							155			0
S3	2000	2000	2000	2	0	2	Export	410	Rep. of Korea	KOR	454	Malawi	MWI								26	TEXTILE FIBRES	1	No Quantity							16903			0
S3	2000	2000	2000	2	0	2	Export	410	Rep. of Korea	KOR	458	Malaysia	MYS								26	TEXTILE FIBRES	1	No Quantity							10782986			0
S3	2000	2000	2000	2	0	2	Export	410	Rep. of Korea	KOR	466	Mali	MLI								26	TEXTILE FIBRES	1	No Quantity							49515			0
S3	2000	2000	2000	2	0	2	Export	410	Rep. of Korea	KOR	480	Mauritius	MUS								26	TEXTILE FIBRES	1	No Quantity							71957			0
S3	2000	2000	2000	2	0	2	Export	410	Rep. of Korea	KOR	484	Mexico	MEX								26	TEXTILE FIBRES	1	No Quantity							1585097			0
S3	2000	2000	2000	2	0	2	Export	410	Rep. of Korea	KOR	490	Other Asia, nes									26	TEXTILE FIBRES	1	No Quantity							23625581			0
S3	2000	2000	2000	2	0	2	Export	410	Rep. of Korea	KOR	496	Mongolia	MNG								26	TEXTILE FIBRES	1	No Quantity							3449581			0
S3	2000	2000	2000	2	0	2	Export	410	Rep. of Korea	KOR	504	Morocco	MAR								26	TEXTILE FIBRES	1	No Quantity							1354448			0
S3	2000	2000	2000	2	0	2	Export	410	Rep. of Korea	KOR	508	Mozambique	MOZ								26	TEXTILE FIBRES	1	No Quantity							2317			0
S3	2000	2000	2000	2	0	2	Export	410	Rep. of Korea	KOR	524	Nepal	NPL								26	TEXTILE FIBRES	1	No Quantity							971064			0
S3	2000	2000	2000	2	0	2	Export	410	Rep. of Korea	KOR	528	Netherlands	NLD								26	TEXTILE FIBRES	1	No Quantity							4956214			0
S3	2000	2000	2000	2	0	2	Export	410	Rep. of Korea	KOR	548	Vanuatu	VUT								26	TEXTILE FIBRES	1	No Quantity							5			0
S3	2000	2000	2000	2	0	2	Export	410	Rep. of Korea	KOR	554	New Zealand	NZL								26	TEXTILE FIBRES	1	No Quantity							466366			0
S3	2000	2000	2000	2	0	2	Export	410	Rep. of Korea	KOR	566	Nigeria	NGA								26	TEXTILE FIBRES	1	No Quantity							337516			0
S3	2000	2000	2000	2	0	2	Export	410	Rep. of Korea	KOR	579	Norway	NOR								26	TEXTILE FIBRES	1	No Quantity							1585705			0
S3	2000	2000	2000	2	0	2	Export	410	Rep. of Korea	KOR	580	N. Mariana Isds	MNP								26	TEXTILE FIBRES	1	No Quantity							1456			0
S3	2000	2000	2000	2	0	2	Export	410	Rep. of Korea	KOR	583	FS Micronesia	FSM								26	TEXTILE FIBRES	1	No Quantity							540			0
S3	2000	2000	2000	2	0	2	Export	410	Rep. of Korea	KOR	584	Marshall Isds	MHL								26	TEXTILE FIBRES	1	No Quantity							9168			0
S3	2000	2000	2000	2	0	2	Export	410	Rep. of Korea	KOR	586	Pakistan	PAK								26	TEXTILE FIBRES	1	No Quantity							18764433			0
S3	2000	2000	2000	2	0	2	Export	410	Rep. of Korea	KOR	598	Papua New Guinea	PNG								26	TEXTILE FIBRES	1	No Quantity							20530			0
S3	2000	2000	2000	2	0	2	Export	410	Rep. of Korea	KOR	600	Paraguay	PRY								26	TEXTILE FIBRES	1	No Quantity							113378			0
S3	2000	2000	2000	2	0	2	Export	410	Rep. of Korea	KOR	604	Peru	PER								26	TEXTILE FIBRES	1	No Quantity							2339937			0
S3	2000	2000	2000	2	0	2	Export	410	Rep. of Korea	KOR	608	Philippines	PHL								26	TEXTILE FIBRES	1	No Quantity							4637656			0
S3	2000	2000	2000	2	0	2	Export	410	Rep. of Korea	KOR	616	Poland	POL								26	TEXTILE FIBRES	1	No Quantity							2610732			0
S3	2000	2000	2000	2	0	2	Export	410	Rep. of Korea	KOR	620	Portugal	PRT								26	TEXTILE FIBRES	1	No Quantity							1373431			0
S3	2000	2000	2000	2	0	2	Export	410	Rep. of Korea	KOR	634	Qatar	QAT								26	TEXTILE FIBRES	1	No Quantity							61967			0
S3	2000	2000	2000	2	0	2	Export	410	Rep. of Korea	KOR	642	Romania	ROU								26	TEXTILE FIBRES	1	No Quantity							74712			0
S3	2000	2000	2000	2	0	2	Export	410	Rep. of Korea	KOR	643	Russian Federation	RUS								26	TEXTILE FIBRES	1	No Quantity							2434519			0
S3	2000	2000	2000	2	0	2	Export	410	Rep. of Korea	KOR	646	Rwanda	RWA								26	TEXTILE FIBRES	1	No Quantity							20517			0
S3	2000	2000	2000	2	0	2	Export	410	Rep. of Korea	KOR	682	Saudi Arabia	SAU								26	TEXTILE FIBRES	1	No Quantity							1164741			0
S3	2000	2000	2000	2	0	2	Export	410	Rep. of Korea	KOR	686	Senegal	SEN								26	TEXTILE FIBRES	1	No Quantity							196562			0
S3	2000	2000	2000	2	0	2	Export	410	Rep. of Korea	KOR	694	Sierra Leone	SLE								26	TEXTILE FIBRES	1	No Quantity							2750			0
S3	2000	2000	2000	2	0	2	Export	410	Rep. of Korea	KOR	699	India	IND								26	TEXTILE FIBRES	1	No Quantity							6245073			0
S3	2000	2000	2000	2	0	2	Export	410	Rep. of Korea	KOR	702	Singapore	SGP								26	TEXTILE FIBRES	1	No Quantity							29962023			0
S3	2000	2000	2000	2	0	2	Export	410	Rep. of Korea	KOR	703	Slovakia	SVK								26	TEXTILE FIBRES	1	No Quantity							12037			0
S3	2000	2000	2000	2	0	2	Export	410	Rep. of Korea	KOR	704	Viet Nam	VNM								26	TEXTILE FIBRES	1	No Quantity							23888381			0
S3	2000	2000	2000	2	0	2	Export	410	Rep. of Korea	KOR	705	Slovenia	SVN								26	TEXTILE FIBRES	1	No Quantity							102200			0
S3	2000	2000	2000	2	0	2	Export	410	Rep. of Korea	KOR	710	South Africa	ZAF								26	TEXTILE FIBRES	1	No Quantity							1279187			0
S3	2000	2000	2000	2	0	2	Export	410	Rep. of Korea	KOR	724	Spain	ESP								26	TEXTILE FIBRES	1	No Quantity							16849635			0
S3	2000	2000	2000	2	0	2	Export	410	Rep. of Korea	KOR	736	Fmr Sudan	SDN								26	TEXTILE FIBRES	1	No Quantity							33703			0
S3	2000	2000	2000	2	0	2	Export	410	Rep. of Korea	KOR	740	Suriname	SUR								26	TEXTILE FIBRES	1	No Quantity							1000			0
S3	2000	2000	2000	2	0	2	Export	410	Rep. of Korea	KOR	752	Sweden	SWE								26	TEXTILE FIBRES	1	No Quantity							947511			0
S3	2000	2000	2000	2	0	2	Export	410	Rep. of Korea	KOR	757	Switzerland	CHE								26	TEXTILE FIBRES	1	No Quantity							25568			0
S3	2000	2000	2000	2	0	2	Export	410	Rep. of Korea	KOR	760	Syria	SYR								26	TEXTILE FIBRES	1	No Quantity							1878702			0
S3	2000	2000	2000	2	0	2	Export	410	Rep. of Korea	KOR	764	Thailand	THA								26	TEXTILE FIBRES	1	No Quantity							4885785			0
S3	2000	2000	2000	2	0	2	Export	410	Rep. of Korea	KOR	768	Togo	TGO								26	TEXTILE FIBRES	1	No Quantity							1425166			0
S3	2000	2000	2000	2	0	2	Export	410	Rep. of Korea	KOR	784	United Arab Emirates	ARE								26	TEXTILE FIBRES	1	No Quantity							779640			0
S3	2000	2000	2000	2	0	2	Export	410	Rep. of Korea	KOR	788	Tunisia	TUN								26	TEXTILE FIBRES	1	No Quantity							425471			0
S3	2000	2000	2000	2	0	2	Export	410	Rep. of Korea	KOR	792	Turkey	TUR								26	TEXTILE FIBRES	1	No Quantity							4526170			0
S3	2000	2000	2000	2	0	2	Export	410	Rep. of Korea	KOR	800	Uganda	UGA								26	TEXTILE FIBRES	1	No Quantity							61550			0
S3	2000	2000	2000	2	0	2	Export	410	Rep. of Korea	KOR	804	Ukraine	UKR								26	TEXTILE FIBRES	1	No Quantity							158738			0
S3	2000	2000	2000	2	0	2	Export	410	Rep. of Korea	KOR	818	Egypt	EGY								26	TEXTILE FIBRES	1	No Quantity							7813022			0
S3	2000	2000	2000	2	0	2	Export	410	Rep. of Korea	KOR	826	United Kingdom	GBR								26	TEXTILE FIBRES	1	No Quantity							21784603			0
S3	2000	2000	2000	2	0	2	Export	410	Rep. of Korea	KOR	834	United Rep. of Tanzania	TZA								26	TEXTILE FIBRES	1	No Quantity							11674			0
S3	2000	2000	2000	2	0	2	Export	410	Rep. of Korea	KOR	842	USA	USA								26	TEXTILE FIBRES	1	No Quantity							88385923			0
S3	2000	2000	2000	2	0	2	Export	410	Rep. of Korea	KOR	858	Uruguay	URY								26	TEXTILE FIBRES	1	No Quantity							369418			0
S3	2000	2000	2000	2	0	2	Export	410	Rep. of Korea	KOR	860	Uzbekistan	UZB								26	TEXTILE FIBRES	1	No Quantity							189			0
S3	2000	2000	2000	2	0	2	Export	410	Rep. of Korea	KOR	862	Venezuela	VEN								26	TEXTILE FIBRES	1	No Quantity							428054			0
S3	2000	2000	2000	2	0	2	Export	410	Rep. of Korea	KOR	887	Yemen	YEM								26	TEXTILE FIBRES	1	No Quantity							421746			0
S3	2000	2000	2000	2	0	2	Export	410	Rep. of Korea	KOR	891	Serbia and Montenegro	SCG								26	TEXTILE FIBRES	1	No Quantity							11000			0
S3	2000	2000	2000	2	0	2	Export	410	Rep. of Korea	KOR	899	Areas, nes									26	TEXTILE FIBRES	1	No Quantity							921802			0
S3	2000	2000	2000	2	0	2	Export	414	Kuwait	KWT	0	World	WLD								26	TEXTILE FIBRES	1	No Quantity							14009444			0
S3	2000	2000	2000	2	0	2	Export	414	Kuwait	KWT	4	Afghanistan	AFG								26	TEXTILE FIBRES	1	No Quantity							293			0
S3	2000	2000	2000	2	0	2	Export	414	Kuwait	KWT	12	Algeria	DZA								26	TEXTILE FIBRES	1	No Quantity							3957			0
S3	2000	2000	2000	2	0	2	Export	414	Kuwait	KWT	31	Azerbaijan	AZE								26	TEXTILE FIBRES	1	No Quantity							893			0
S3	2000	2000	2000	2	0	2	Export	414	Kuwait	KWT	32	Argentina	ARG								26	TEXTILE FIBRES	1	No Quantity							228			0
S3	2000	2000	2000	2	0	2	Export	414	Kuwait	KWT	36	Australia	AUS								26	TEXTILE FIBRES	1	No Quantity							28144			0
S3	2000	2000	2000	2	0	2	Export	414	Kuwait	KWT	40	Austria	AUT								26	TEXTILE FIBRES	1	No Quantity							4296			0
S3	2000	2000	2000	2	0	2	Export	414	Kuwait	KWT	48	Bahrain	BHR								26	TEXTILE FIBRES	1	No Quantity							30204			0
S3	2000	2000	2000	2	0	2	Export	414	Kuwait	KWT	50	Bangladesh	BGD								26	TEXTILE FIBRES	1	No Quantity							17877			0
S3	2000	2000	2000	2	0	2	Export	414	Kuwait	KWT	56	Belgium	BEL								26	TEXTILE FIBRES	1	No Quantity							14015			0
S3	2000	2000	2000	2	0	2	Export	414	Kuwait	KWT	70	Bosnia Herzegovina	BIH								26	TEXTILE FIBRES	1	No Quantity							7268			0
S3	2000	2000	2000	2	0	2	Export	414	Kuwait	KWT	76	Brazil	BRA								26	TEXTILE FIBRES	1	No Quantity							2647			0
S3	2000	2000	2000	2	0	2	Export	414	Kuwait	KWT	100	Bulgaria	BGR								26	TEXTILE FIBRES	1	No Quantity							1239			0
S3	2000	2000	2000	2	0	2	Export	414	Kuwait	KWT	120	Cameroon	CMR								26	TEXTILE FIBRES	1	No Quantity							3960			0
S3	2000	2000	2000	2	0	2	Export	414	Kuwait	KWT	124	Canada	CAN								26	TEXTILE FIBRES	1	No Quantity							116377			0
S3	2000	2000	2000	2	0	2	Export	414	Kuwait	KWT	144	Sri Lanka	LKA								26	TEXTILE FIBRES	1	No Quantity							4832758			0
S3	2000	2000	2000	2	0	2	Export	414	Kuwait	KWT	156	China	CHN								26	TEXTILE FIBRES	1	No Quantity							4504			0
S3	2000	2000	2000	2	0	2	Export	414	Kuwait	KWT	170	Colombia	COL								26	TEXTILE FIBRES	1	No Quantity							652			0
S3	2000	2000	2000	2	0	2	Export	414	Kuwait	KWT	191	Croatia	HRV								26	TEXTILE FIBRES	1	No Quantity							163			0
S3	2000	2000	2000	2	0	2	Export	414	Kuwait	KWT	196	Cyprus	CYP								26	TEXTILE FIBRES	1	No Quantity							375			0
S3	2000	2000	2000	2	0	2	Export	414	Kuwait	KWT	203	Czechia	CZE								26	TEXTILE FIBRES	1	No Quantity							3781			0
S3	2000	2000	2000	2	0	2	Export	414	Kuwait	KWT	204	Benin	BEN								26	TEXTILE FIBRES	1	No Quantity							98			0
S3	2000	2000	2000	2	0	2	Export	414	Kuwait	KWT	208	Denmark	DNK								26	TEXTILE FIBRES	1	No Quantity							1040			0
S3	2000	2000	2000	2	0	2	Export	414	Kuwait	KWT	226	Equatorial Guinea	GNQ								26	TEXTILE FIBRES	1	No Quantity							65			0
S3	2000	2000	2000	2	0	2	Export	414	Kuwait	KWT	231	Ethiopia	ETH								26	TEXTILE FIBRES	1	No Quantity							17835			0
S3	2000	2000	2000	2	0	2	Export	414	Kuwait	KWT	232	Eritrea	ERI								26	TEXTILE FIBRES	1	No Quantity							3765			0
S3	2000	2000	2000	2	0	2	Export	414	Kuwait	KWT	242	Fiji	FJI								26	TEXTILE FIBRES	1	No Quantity							440			0
S3	2000	2000	2000	2	0	2	Export	414	Kuwait	KWT	246	Finland	FIN								26	TEXTILE FIBRES	1	No Quantity							169			0
S3	2000	2000	2000	2	0	2	Export	414	Kuwait	KWT	251	France	FRA								26	TEXTILE FIBRES	1	No Quantity							57142			0
S3	2000	2000	2000	2	0	2	Export	414	Kuwait	KWT	266	Gabon	GAB								26	TEXTILE FIBRES	1	No Quantity							1930			0
S3	2000	2000	2000	2	0	2	Export	414	Kuwait	KWT	275	State of Palestine	PSE								26	TEXTILE FIBRES	1	No Quantity							4873			0
S3	2000	2000	2000	2	0	2	Export	414	Kuwait	KWT	276	Germany	DEU								26	TEXTILE FIBRES	1	No Quantity							27538			0
S3	2000	2000	2000	2	0	2	Export	414	Kuwait	KWT	288	Ghana	GHA								26	TEXTILE FIBRES	1	No Quantity							29692			0
S3	2000	2000	2000	2	0	2	Export	414	Kuwait	KWT	300	Greece	GRC								26	TEXTILE FIBRES	1	No Quantity							12216			0
S3	2000	2000	2000	2	0	2	Export	414	Kuwait	KWT	344	China, Hong Kong SAR	HKG								26	TEXTILE FIBRES	1	No Quantity							5867			0
S3	2000	2000	2000	2	0	2	Export	414	Kuwait	KWT	348	Hungary	HUN								26	TEXTILE FIBRES	1	No Quantity							499			0
S3	2000	2000	2000	2	0	2	Export	414	Kuwait	KWT	352	Iceland	ISL								26	TEXTILE FIBRES	1	No Quantity							518			0
S3	2000	2000	2000	2	0	2	Export	414	Kuwait	KWT	360	Indonesia	IDN								26	TEXTILE FIBRES	1	No Quantity							14449			0
S3	2000	2000	2000	2	0	2	Export	414	Kuwait	KWT	364	Iran	IRN								26	TEXTILE FIBRES	1	No Quantity							232327			0
S3	2000	2000	2000	2	0	2	Export	414	Kuwait	KWT	372	Ireland	IRL								26	TEXTILE FIBRES	1	No Quantity							2552			0
S3	2000	2000	2000	2	0	2	Export	414	Kuwait	KWT	381	Italy	ITA								26	TEXTILE FIBRES	1	No Quantity							6815			0
S3	2000	2000	2000	2	0	2	Export	414	Kuwait	KWT	392	Japan	JPN								26	TEXTILE FIBRES	1	No Quantity							21727			0
S3	2000	2000	2000	2	0	2	Export	414	Kuwait	KWT	400	Jordan	JOR								26	TEXTILE FIBRES	1	No Quantity							106296			0
S3	2000	2000	2000	2	0	2	Export	414	Kuwait	KWT	404	Kenya	KEN								26	TEXTILE FIBRES	1	No Quantity							799			0
S3	2000	2000	2000	2	0	2	Export	414	Kuwait	KWT	410	Rep. of Korea	KOR								26	TEXTILE FIBRES	1	No Quantity							25093			0
S3	2000	2000	2000	2	0	2	Export	414	Kuwait	KWT	422	Lebanon	LBN								26	TEXTILE FIBRES	1	No Quantity							82177			0
S3	2000	2000	2000	2	0	2	Export	414	Kuwait	KWT	434	Libya	LBY								26	TEXTILE FIBRES	1	No Quantity							5215			0
S3	2000	2000	2000	2	0	2	Export	414	Kuwait	KWT	458	Malaysia	MYS								26	TEXTILE FIBRES	1	No Quantity							4328			0
S3	2000	2000	2000	2	0	2	Export	414	Kuwait	KWT	462	Maldives	MDV								26	TEXTILE FIBRES	1	No Quantity							326			0
S3	2000	2000	2000	2	0	2	Export	414	Kuwait	KWT	470	Malta	MLT								26	TEXTILE FIBRES	1	No Quantity							1956			0
S3	2000	2000	2000	2	0	2	Export	414	Kuwait	KWT	478	Mauritania	MRT								26	TEXTILE FIBRES	1	No Quantity							1304			0
S3	2000	2000	2000	2	0	2	Export	414	Kuwait	KWT	480	Mauritius	MUS								26	TEXTILE FIBRES	1	No Quantity							163			0
S3	2000	2000	2000	2	0	2	Export	414	Kuwait	KWT	490	Other Asia, nes									26	TEXTILE FIBRES	1	No Quantity							244			0
S3	2000	2000	2000	2	0	2	Export	414	Kuwait	KWT	496	Mongolia	MNG								26	TEXTILE FIBRES	1	No Quantity							130			0
S3	2000	2000	2000	2	0	2	Export	414	Kuwait	KWT	504	Morocco	MAR								26	TEXTILE FIBRES	1	No Quantity							17842			0
S3	2000	2000	2000	2	0	2	Export	414	Kuwait	KWT	512	Oman	OMN								26	TEXTILE FIBRES	1	No Quantity							9918			0
S3	2000	2000	2000	2	0	2	Export	414	Kuwait	KWT	524	Nepal	NPL								26	TEXTILE FIBRES	1	No Quantity							4586			0
S3	2000	2000	2000	2	0	2	Export	414	Kuwait	KWT	528	Netherlands	NLD								26	TEXTILE FIBRES	1	No Quantity							4596			0
S3	2000	2000	2000	2	0	2	Export	414	Kuwait	KWT	554	New Zealand	NZL								26	TEXTILE FIBRES	1	No Quantity							14778			0
S3	2000	2000	2000	2	0	2	Export	414	Kuwait	KWT	566	Nigeria	NGA								26	TEXTILE FIBRES	1	No Quantity							10658			0
S3	2000	2000	2000	2	0	2	Export	414	Kuwait	KWT	586	Pakistan	PAK								26	TEXTILE FIBRES	1	No Quantity							124408			0
S3	2000	2000	2000	2	0	2	Export	414	Kuwait	KWT	600	Paraguay	PRY								26	TEXTILE FIBRES	1	No Quantity							95			0
S3	2000	2000	2000	2	0	2	Export	414	Kuwait	KWT	608	Philippines	PHL								26	TEXTILE FIBRES	1	No Quantity							840295			0
S3	2000	2000	2000	2	0	2	Export	414	Kuwait	KWT	616	Poland	POL								26	TEXTILE FIBRES	1	No Quantity							6271			0
S3	2000	2000	2000	2	0	2	Export	414	Kuwait	KWT	634	Qatar	QAT								26	TEXTILE FIBRES	1	No Quantity							14025			0
S3	2000	2000	2000	2	0	2	Export	414	Kuwait	KWT	642	Romania	ROU								26	TEXTILE FIBRES	1	No Quantity							3833			0
S3	2000	2000	2000	2	0	2	Export	414	Kuwait	KWT	643	Russian Federation	RUS								26	TEXTILE FIBRES	1	No Quantity							3103			0
S3	2000	2000	2000	2	0	2	Export	414	Kuwait	KWT	682	Saudi Arabia	SAU								26	TEXTILE FIBRES	1	No Quantity							104891			0
S3	2000	2000	2000	2	0	2	Export	414	Kuwait	KWT	686	Senegal	SEN								26	TEXTILE FIBRES	1	No Quantity							10400			0
S3	2000	2000	2000	2	0	2	Export	414	Kuwait	KWT	694	Sierra Leone	SLE								26	TEXTILE FIBRES	1	No Quantity							13526			0
S3	2000	2000	2000	2	0	2	Export	414	Kuwait	KWT	699	India	IND								26	TEXTILE FIBRES	1	No Quantity							1567781			0
S3	2000	2000	2000	2	0	2	Export	414	Kuwait	KWT	702	Singapore	SGP								26	TEXTILE FIBRES	1	No Quantity							14937			0
S3	2000	2000	2000	2	0	2	Export	414	Kuwait	KWT	703	Slovakia	SVK								26	TEXTILE FIBRES	1	No Quantity							1916			0
S3	2000	2000	2000	2	0	2	Export	414	Kuwait	KWT	704	Viet Nam	VNM								26	TEXTILE FIBRES	1	No Quantity							98			0
S3	2000	2000	2000	2	0	2	Export	414	Kuwait	KWT	706	Somalia	SOM								26	TEXTILE FIBRES	1	No Quantity							5365			0
S3	2000	2000	2000	2	0	2	Export	414	Kuwait	KWT	710	South Africa	ZAF								26	TEXTILE FIBRES	1	No Quantity							5417			0
S3	2000	2000	2000	2	0	2	Export	414	Kuwait	KWT	716	Zimbabwe	ZWE								26	TEXTILE FIBRES	1	No Quantity							2702			0
S3	2000	2000	2000	2	0	2	Export	414	Kuwait	KWT	724	Spain	ESP								26	TEXTILE FIBRES	1	No Quantity							145780			0
S3	2000	2000	2000	2	0	2	Export	414	Kuwait	KWT	736	Fmr Sudan	SDN								26	TEXTILE FIBRES	1	No Quantity							14595			0
S3	2000	2000	2000	2	0	2	Export	414	Kuwait	KWT	752	Sweden	SWE								26	TEXTILE FIBRES	1	No Quantity							1760			0
S3	2000	2000	2000	2	0	2	Export	414	Kuwait	KWT	757	Switzerland	CHE								26	TEXTILE FIBRES	1	No Quantity							7402			0
S3	2000	2000	2000	2	0	2	Export	414	Kuwait	KWT	760	Syria	SYR								26	TEXTILE FIBRES	1	No Quantity							107440			0
S3	2000	2000	2000	2	0	2	Export	414	Kuwait	KWT	764	Thailand	THA								26	TEXTILE FIBRES	1	No Quantity							21841			0
S3	2000	2000	2000	2	0	2	Export	414	Kuwait	KWT	784	United Arab Emirates	ARE								26	TEXTILE FIBRES	1	No Quantity							127329			0
S3	2000	2000	2000	2	0	2	Export	414	Kuwait	KWT	788	Tunisia	TUN								26	TEXTILE FIBRES	1	No Quantity							17242			0
S3	2000	2000	2000	2	0	2	Export	414	Kuwait	KWT	792	Turkey	TUR								26	TEXTILE FIBRES	1	No Quantity							3047			0
S3	2000	2000	2000	2	0	2	Export	414	Kuwait	KWT	795	Turkmenistan	TKM								26	TEXTILE FIBRES	1	No Quantity							1248			0
S3	2000	2000	2000	2	0	2	Export	414	Kuwait	KWT	800	Uganda	UGA								26	TEXTILE FIBRES	1	No Quantity							3308			0
S3	2000	2000	2000	2	0	2	Export	414	Kuwait	KWT	804	Ukraine	UKR								26	TEXTILE FIBRES	1	No Quantity							391			0
S3	2000	2000	2000	2	0	2	Export	414	Kuwait	KWT	818	Egypt	EGY								26	TEXTILE FIBRES	1	No Quantity							4504981			0
S3	2000	2000	2000	2	0	2	Export	414	Kuwait	KWT	826	United Kingdom	GBR								26	TEXTILE FIBRES	1	No Quantity							133274			0
S3	2000	2000	2000	2	0	2	Export	414	Kuwait	KWT	834	United Rep. of Tanzania	TZA								26	TEXTILE FIBRES	1	No Quantity							1141			0
S3	2000	2000	2000	2	0	2	Export	414	Kuwait	KWT	842	USA	USA								26	TEXTILE FIBRES	1	No Quantity							372609			0
S3	2000	2000	2000	2	0	2	Export	414	Kuwait	KWT	854	Burkina Faso	BFA								26	TEXTILE FIBRES	1	No Quantity							114			0
S3	2000	2000	2000	2	0	2	Export	414	Kuwait	KWT	858	Uruguay	URY								26	TEXTILE FIBRES	1	No Quantity							176			0
S3	2000	2000	2000	2	0	2	Export	414	Kuwait	KWT	862	Venezuela	VEN								26	TEXTILE FIBRES	1	No Quantity							2503			0
S3	2000	2000	2000	2	0	2	Export	414	Kuwait	KWT	887	Yemen	YEM								26	TEXTILE FIBRES	1	No Quantity							17985			0
S3	2000	2000	2000	2	0	2	Export	414	Kuwait	KWT	891	Serbia and Montenegro	SCG								26	TEXTILE FIBRES	1	No Quantity							521			0
S3	2000	2000	2000	2	0	2	Export	414	Kuwait	KWT	894	Zambia	ZMB								26	TEXTILE FIBRES	1	No Quantity							98			0
S3	2000	2000	2000	2	0	2	Export	410	Rep. of Korea	KOR	0	World	WLD								27	CRUDE FERTILIZER,MINERAL	1	No Quantity							110729642			0
S3	2000	2000	2000	2	0	2	Export	410	Rep. of Korea	KOR	36	Australia	AUS								27	CRUDE FERTILIZER,MINERAL	1	No Quantity							591718			0
S3	2000	2000	2000	2	0	2	Export	410	Rep. of Korea	KOR	40	Austria	AUT								27	CRUDE FERTILIZER,MINERAL	1	No Quantity							176772			0
S3	2000	2000	2000	2	0	2	Export	410	Rep. of Korea	KOR	50	Bangladesh	BGD								27	CRUDE FERTILIZER,MINERAL	1	No Quantity							493360			0
S3	2000	2000	2000	2	0	2	Export	410	Rep. of Korea	KOR	56	Belgium	BEL								27	CRUDE FERTILIZER,MINERAL	1	No Quantity							22798218			0
S3	2000	2000	2000	2	0	2	Export	410	Rep. of Korea	KOR	92	Br. Virgin Isds	VGB								27	CRUDE FERTILIZER,MINERAL	1	No Quantity							107546			0
S3	2000	2000	2000	2	0	2	Export	410	Rep. of Korea	KOR	100	Bulgaria	BGR								27	CRUDE FERTILIZER,MINERAL	1	No Quantity							171036			0
S3	2000	2000	2000	2	0	2	Export	410	Rep. of Korea	KOR	104	Myanmar	MMR								27	CRUDE FERTILIZER,MINERAL	1	No Quantity							2369			0
S3	2000	2000	2000	2	0	2	Export	410	Rep. of Korea	KOR	124	Canada	CAN								27	CRUDE FERTILIZER,MINERAL	1	No Quantity							52814			0
S3	2000	2000	2000	2	0	2	Export	410	Rep. of Korea	KOR	144	Sri Lanka	LKA								27	CRUDE FERTILIZER,MINERAL	1	No Quantity							445819			0
S3	2000	2000	2000	2	0	2	Export	410	Rep. of Korea	KOR	156	China	CHN								27	CRUDE FERTILIZER,MINERAL	1	No Quantity							9645302			0
S3	2000	2000	2000	2	0	2	Export	410	Rep. of Korea	KOR	170	Colombia	COL								27	CRUDE FERTILIZER,MINERAL	1	No Quantity							59			0
S3	2000	2000	2000	2	0	2	Export	410	Rep. of Korea	KOR	203	Czechia	CZE								27	CRUDE FERTILIZER,MINERAL	1	No Quantity							637			0
S3	2000	2000	2000	2	0	2	Export	410	Rep. of Korea	KOR	251	France	FRA								27	CRUDE FERTILIZER,MINERAL	1	No Quantity							792			0
S3	2000	2000	2000	2	0	2	Export	410	Rep. of Korea	KOR	276	Germany	DEU								27	CRUDE FERTILIZER,MINERAL	1	No Quantity							71973			0
S3	2000	2000	2000	2	0	2	Export	410	Rep. of Korea	KOR	288	Ghana	GHA								27	CRUDE FERTILIZER,MINERAL	1	No Quantity							14260			0
S3	2000	2000	2000	2	0	2	Export	410	Rep. of Korea	KOR	316	Guam	GUM								27	CRUDE FERTILIZER,MINERAL	1	No Quantity							14920			0
S3	2000	2000	2000	2	0	2	Export	410	Rep. of Korea	KOR	340	Honduras	HND								27	CRUDE FERTILIZER,MINERAL	1	No Quantity							4219			0
S3	2000	2000	2000	2	0	2	Export	410	Rep. of Korea	KOR	344	China, Hong Kong SAR	HKG								27	CRUDE FERTILIZER,MINERAL	1	No Quantity							2490067			0
S3	2000	2000	2000	2	0	2	Export	410	Rep. of Korea	KOR	360	Indonesia	IDN								27	CRUDE FERTILIZER,MINERAL	1	No Quantity							2420053			0
S3	2000	2000	2000	2	0	2	Export	410	Rep. of Korea	KOR	364	Iran	IRN								27	CRUDE FERTILIZER,MINERAL	1	No Quantity							54277			0
S3	2000	2000	2000	2	0	2	Export	410	Rep. of Korea	KOR	372	Ireland	IRL								27	CRUDE FERTILIZER,MINERAL	1	No Quantity							3508006			0
S3	2000	2000	2000	2	0	2	Export	410	Rep. of Korea	KOR	376	Israel	ISR								27	CRUDE FERTILIZER,MINERAL	1	No Quantity							622674			0
S3	2000	2000	2000	2	0	2	Export	410	Rep. of Korea	KOR	381	Italy	ITA								27	CRUDE FERTILIZER,MINERAL	1	No Quantity							103075			0
S3	2000	2000	2000	2	0	2	Export	410	Rep. of Korea	KOR	392	Japan	JPN								27	CRUDE FERTILIZER,MINERAL	1	No Quantity							44757172			0
S3	2000	2000	2000	2	0	2	Export	410	Rep. of Korea	KOR	400	Jordan	JOR								27	CRUDE FERTILIZER,MINERAL	1	No Quantity							43048			0
S3	2000	2000	2000	2	0	2	Export	410	Rep. of Korea	KOR	404	Kenya	KEN								27	CRUDE FERTILIZER,MINERAL	1	No Quantity							19720			0
S3	2000	2000	2000	2	0	2	Export	410	Rep. of Korea	KOR	434	Libya	LBY								27	CRUDE FERTILIZER,MINERAL	1	No Quantity							16			0
S3	2000	2000	2000	2	0	2	Export	410	Rep. of Korea	KOR	458	Malaysia	MYS								27	CRUDE FERTILIZER,MINERAL	1	No Quantity							1815480			0
S3	2000	2000	2000	2	0	2	Export	410	Rep. of Korea	KOR	484	Mexico	MEX								27	CRUDE FERTILIZER,MINERAL	1	No Quantity							43056			0
S3	2000	2000	2000	2	0	2	Export	410	Rep. of Korea	KOR	490	Other Asia, nes									27	CRUDE FERTILIZER,MINERAL	1	No Quantity							6017721			0
S3	2000	2000	2000	2	0	2	Export	410	Rep. of Korea	KOR	496	Mongolia	MNG								27	CRUDE FERTILIZER,MINERAL	1	No Quantity							1200			0
S3	2000	2000	2000	2	0	2	Export	410	Rep. of Korea	KOR	528	Netherlands	NLD								27	CRUDE FERTILIZER,MINERAL	1	No Quantity							61125			0
S3	2000	2000	2000	2	0	2	Export	410	Rep. of Korea	KOR	554	New Zealand	NZL								27	CRUDE FERTILIZER,MINERAL	1	No Quantity							8167			0
S3	2000	2000	2000	2	0	2	Export	410	Rep. of Korea	KOR	562	Niger	NER								27	CRUDE FERTILIZER,MINERAL	1	No Quantity							5208			0
S3	2000	2000	2000	2	0	2	Export	410	Rep. of Korea	KOR	566	Nigeria	NGA								27	CRUDE FERTILIZER,MINERAL	1	No Quantity							46489			0
S3	2000	2000	2000	2	0	2	Export	410	Rep. of Korea	KOR	585	Palau	PLW								27	CRUDE FERTILIZER,MINERAL	1	No Quantity							27			0
S3	2000	2000	2000	2	0	2	Export	410	Rep. of Korea	KOR	586	Pakistan	PAK								27	CRUDE FERTILIZER,MINERAL	1	No Quantity							75128			0
S3	2000	2000	2000	2	0	2	Export	410	Rep. of Korea	KOR	598	Papua New Guinea	PNG								27	CRUDE FERTILIZER,MINERAL	1	No Quantity							50022			0
S3	2000	2000	2000	2	0	2	Export	410	Rep. of Korea	KOR	604	Peru	PER								27	CRUDE FERTILIZER,MINERAL	1	No Quantity							1412			0
S3	2000	2000	2000	2	0	2	Export	410	Rep. of Korea	KOR	608	Philippines	PHL								27	CRUDE FERTILIZER,MINERAL	1	No Quantity							340931			0
S3	2000	2000	2000	2	0	2	Export	410	Rep. of Korea	KOR	616	Poland	POL								27	CRUDE FERTILIZER,MINERAL	1	No Quantity							9692			0
S3	2000	2000	2000	2	0	2	Export	410	Rep. of Korea	KOR	634	Qatar	QAT								27	CRUDE FERTILIZER,MINERAL	1	No Quantity							10000			0
S3	2000	2000	2000	2	0	2	Export	410	Rep. of Korea	KOR	643	Russian Federation	RUS								27	CRUDE FERTILIZER,MINERAL	1	No Quantity							20867			0
S3	2000	2000	2000	2	0	2	Export	410	Rep. of Korea	KOR	682	Saudi Arabia	SAU								27	CRUDE FERTILIZER,MINERAL	1	No Quantity							32748			0
S3	2000	2000	2000	2	0	2	Export	410	Rep. of Korea	KOR	699	India	IND								27	CRUDE FERTILIZER,MINERAL	1	No Quantity							1872715			0
S3	2000	2000	2000	2	0	2	Export	410	Rep. of Korea	KOR	702	Singapore	SGP								27	CRUDE FERTILIZER,MINERAL	1	No Quantity							1577396			0
S3	2000	2000	2000	2	0	2	Export	410	Rep. of Korea	KOR	703	Slovakia	SVK								27	CRUDE FERTILIZER,MINERAL	1	No Quantity							425			0
S3	2000	2000	2000	2	0	2	Export	410	Rep. of Korea	KOR	704	Viet Nam	VNM								27	CRUDE FERTILIZER,MINERAL	1	No Quantity							480079			0
S3	2000	2000	2000	2	0	2	Export	410	Rep. of Korea	KOR	710	South Africa	ZAF								27	CRUDE FERTILIZER,MINERAL	1	No Quantity							29463			0
S3	2000	2000	2000	2	0	2	Export	410	Rep. of Korea	KOR	757	Switzerland	CHE								27	CRUDE FERTILIZER,MINERAL	1	No Quantity							5893			0
S3	2000	2000	2000	2	0	2	Export	410	Rep. of Korea	KOR	760	Syria	SYR								27	CRUDE FERTILIZER,MINERAL	1	No Quantity							1172			0
S3	2000	2000	2000	2	0	2	Export	410	Rep. of Korea	KOR	764	Thailand	THA								27	CRUDE FERTILIZER,MINERAL	1	No Quantity							154929			0
S3	2000	2000	2000	2	0	2	Export	410	Rep. of Korea	KOR	784	United Arab Emirates	ARE								27	CRUDE FERTILIZER,MINERAL	1	No Quantity							1206672			0
S3	2000	2000	2000	2	0	2	Export	410	Rep. of Korea	KOR	792	Turkey	TUR								27	CRUDE FERTILIZER,MINERAL	1	No Quantity							7861			0
S3	2000	2000	2000	2	0	2	Export	410	Rep. of Korea	KOR	804	Ukraine	UKR								27	CRUDE FERTILIZER,MINERAL	1	No Quantity							2197			0
S3	2000	2000	2000	2	0	2	Export	410	Rep. of Korea	KOR	818	Egypt	EGY								27	CRUDE FERTILIZER,MINERAL	1	No Quantity							11960			0
S3	2000	2000	2000	2	0	2	Export	410	Rep. of Korea	KOR	826	United Kingdom	GBR								27	CRUDE FERTILIZER,MINERAL	1	No Quantity							1381507			0
S3	2000	2000	2000	2	0	2	Export	410	Rep. of Korea	KOR	842	USA	USA								27	CRUDE FERTILIZER,MINERAL	1	No Quantity							6834799			0
S3	2000	2000	2000	2	0	2	Export	410	Rep. of Korea	KOR	860	Uzbekistan	UZB								27	CRUDE FERTILIZER,MINERAL	1	No Quantity							11929			0
S3	2000	2000	2000	2	0	2	Export	410	Rep. of Korea	KOR	899	Areas, nes									27	CRUDE FERTILIZER,MINERAL	1	No Quantity							1450			0
S3	2000	2000	2000	2	0	2	Export	414	Kuwait	KWT	0	World	WLD								27	CRUDE FERTILIZER,MINERAL	1	No Quantity							64649			0
S3	2000	2000	2000	2	0	2	Export	414	Kuwait	KWT	48	Bahrain	BHR								27	CRUDE FERTILIZER,MINERAL	1	No Quantity							130			0
S3	2000	2000	2000	2	0	2	Export	414	Kuwait	KWT	364	Iran	IRN								27	CRUDE FERTILIZER,MINERAL	1	No Quantity							1304			0
S3	2000	2000	2000	2	0	2	Export	414	Kuwait	KWT	392	Japan	JPN								27	CRUDE FERTILIZER,MINERAL	1	No Quantity							124			0
S3	2000	2000	2000	2	0	2	Export	414	Kuwait	KWT	422	Lebanon	LBN								27	CRUDE FERTILIZER,MINERAL	1	No Quantity							2735			0
S3	2000	2000	2000	2	0	2	Export	414	Kuwait	KWT	634	Qatar	QAT								27	CRUDE FERTILIZER,MINERAL	1	No Quantity							7594			0
S3	2000	2000	2000	2	0	2	Export	414	Kuwait	KWT	682	Saudi Arabia	SAU								27	CRUDE FERTILIZER,MINERAL	1	No Quantity							52697			0
S3	2000	2000	2000	2	0	2	Export	414	Kuwait	KWT	784	United Arab Emirates	ARE								27	CRUDE FERTILIZER,MINERAL	1	No Quantity							65			0
S3	2000	2000	2000	2	0	2	Export	410	Rep. of Korea	KOR	0	World	WLD								28	METALLIFEROUS ORE,SCRAP	1	No Quantity							84244888			0
S3	2000	2000	2000	2	0	2	Export	410	Rep. of Korea	KOR	36	Australia	AUS								28	METALLIFEROUS ORE,SCRAP	1	No Quantity							1026244			0
S3	2000	2000	2000	2	0	2	Export	410	Rep. of Korea	KOR	50	Bangladesh	BGD								28	METALLIFEROUS ORE,SCRAP	1	No Quantity							2210			0
S3	2000	2000	2000	2	0	2	Export	410	Rep. of Korea	KOR	56	Belgium	BEL								28	METALLIFEROUS ORE,SCRAP	1	No Quantity							2168281			0
S3	2000	2000	2000	2	0	2	Export	410	Rep. of Korea	KOR	124	Canada	CAN								28	METALLIFEROUS ORE,SCRAP	1	No Quantity							3309200			0
S3	2000	2000	2000	2	0	2	Export	410	Rep. of Korea	KOR	156	China	CHN								28	METALLIFEROUS ORE,SCRAP	1	No Quantity							21010634			0
S3	2000	2000	2000	2	0	2	Export	410	Rep. of Korea	KOR	251	France	FRA								28	METALLIFEROUS ORE,SCRAP	1	No Quantity							59404			0
S3	2000	2000	2000	2	0	2	Export	410	Rep. of Korea	KOR	276	Germany	DEU								28	METALLIFEROUS ORE,SCRAP	1	No Quantity							599889			0
S3	2000	2000	2000	2	0	2	Export	410	Rep. of Korea	KOR	344	China, Hong Kong SAR	HKG								28	METALLIFEROUS ORE,SCRAP	1	No Quantity							3261990			0
S3	2000	2000	2000	2	0	2	Export	410	Rep. of Korea	KOR	360	Indonesia	IDN								28	METALLIFEROUS ORE,SCRAP	1	No Quantity							166649			0
S3	2000	2000	2000	2	0	2	Export	410	Rep. of Korea	KOR	372	Ireland	IRL								28	METALLIFEROUS ORE,SCRAP	1	No Quantity							243003			0
S3	2000	2000	2000	2	0	2	Export	410	Rep. of Korea	KOR	381	Italy	ITA								28	METALLIFEROUS ORE,SCRAP	1	No Quantity							965056			0
S3	2000	2000	2000	2	0	2	Export	410	Rep. of Korea	KOR	392	Japan	JPN								28	METALLIFEROUS ORE,SCRAP	1	No Quantity							36442639			0
S3	2000	2000	2000	2	0	2	Export	410	Rep. of Korea	KOR	400	Jordan	JOR								28	METALLIFEROUS ORE,SCRAP	1	No Quantity							31310			0
S3	2000	2000	2000	2	0	2	Export	410	Rep. of Korea	KOR	414	Kuwait	KWT								28	METALLIFEROUS ORE,SCRAP	1	No Quantity							27625			0
S3	2000	2000	2000	2	0	2	Export	410	Rep. of Korea	KOR	458	Malaysia	MYS								28	METALLIFEROUS ORE,SCRAP	1	No Quantity							258070			0
S3	2000	2000	2000	2	0	2	Export	410	Rep. of Korea	KOR	484	Mexico	MEX								28	METALLIFEROUS ORE,SCRAP	1	No Quantity							10943			0
S3	2000	2000	2000	2	0	2	Export	410	Rep. of Korea	KOR	490	Other Asia, nes									28	METALLIFEROUS ORE,SCRAP	1	No Quantity							538440			0
S3	2000	2000	2000	2	0	2	Export	410	Rep. of Korea	KOR	528	Netherlands	NLD								28	METALLIFEROUS ORE,SCRAP	1	No Quantity							211116			0
S3	2000	2000	2000	2	0	2	Export	410	Rep. of Korea	KOR	566	Nigeria	NGA								28	METALLIFEROUS ORE,SCRAP	1	No Quantity							5226			0
S3	2000	2000	2000	2	0	2	Export	410	Rep. of Korea	KOR	608	Philippines	PHL								28	METALLIFEROUS ORE,SCRAP	1	No Quantity							809802			0
S3	2000	2000	2000	2	0	2	Export	410	Rep. of Korea	KOR	643	Russian Federation	RUS								28	METALLIFEROUS ORE,SCRAP	1	No Quantity							6558			0
S3	2000	2000	2000	2	0	2	Export	410	Rep. of Korea	KOR	699	India	IND								28	METALLIFEROUS ORE,SCRAP	1	No Quantity							4465173			0
S3	2000	2000	2000	2	0	2	Export	410	Rep. of Korea	KOR	702	Singapore	SGP								28	METALLIFEROUS ORE,SCRAP	1	No Quantity							242595			0
S3	2000	2000	2000	2	0	2	Export	410	Rep. of Korea	KOR	704	Viet Nam	VNM								28	METALLIFEROUS ORE,SCRAP	1	No Quantity							1030194			0
S3	2000	2000	2000	2	0	2	Export	410	Rep. of Korea	KOR	710	South Africa	ZAF								28	METALLIFEROUS ORE,SCRAP	1	No Quantity							735765			0
S3	2000	2000	2000	2	0	2	Export	410	Rep. of Korea	KOR	760	Syria	SYR								28	METALLIFEROUS ORE,SCRAP	1	No Quantity							160674			0
S3	2000	2000	2000	2	0	2	Export	410	Rep. of Korea	KOR	764	Thailand	THA								28	METALLIFEROUS ORE,SCRAP	1	No Quantity							108517			0
S3	2000	2000	2000	2	0	2	Export	410	Rep. of Korea	KOR	792	Turkey	TUR								28	METALLIFEROUS ORE,SCRAP	1	No Quantity							21250			0
S3	2000	2000	2000	2	0	2	Export	410	Rep. of Korea	KOR	826	United Kingdom	GBR								28	METALLIFEROUS ORE,SCRAP	1	No Quantity							52994			0
S3	2000	2000	2000	2	0	2	Export	410	Rep. of Korea	KOR	842	USA	USA								28	METALLIFEROUS ORE,SCRAP	1	No Quantity							6273437			0
S3	2000	2000	2000	2	0	2	Export	414	Kuwait	KWT	0	World	WLD								28	METALLIFEROUS ORE,SCRAP	1	No Quantity							19160946			0
S3	2000	2000	2000	2	0	2	Export	414	Kuwait	KWT	48	Bahrain	BHR								28	METALLIFEROUS ORE,SCRAP	1	No Quantity							34295			0
S3	2000	2000	2000	2	0	2	Export	414	Kuwait	KWT	144	Sri Lanka	LKA								28	METALLIFEROUS ORE,SCRAP	1	No Quantity							6519			0
S3	2000	2000	2000	2	0	2	Export	414	Kuwait	KWT	364	Iran	IRN								28	METALLIFEROUS ORE,SCRAP	1	No Quantity							427075			0
S3	2000	2000	2000	2	0	2	Export	414	Kuwait	KWT	381	Italy	ITA								28	METALLIFEROUS ORE,SCRAP	1	No Quantity							1010			0
S3	2000	2000	2000	2	0	2	Export	414	Kuwait	KWT	392	Japan	JPN								28	METALLIFEROUS ORE,SCRAP	1	No Quantity							7762103			0
S3	2000	2000	2000	2	0	2	Export	414	Kuwait	KWT	490	Other Asia, nes									28	METALLIFEROUS ORE,SCRAP	1	No Quantity							19556			0
S3	2000	2000	2000	2	0	2	Export	414	Kuwait	KWT	586	Pakistan	PAK								28	METALLIFEROUS ORE,SCRAP	1	No Quantity							122599			0
S3	2000	2000	2000	2	0	2	Export	414	Kuwait	KWT	608	Philippines	PHL								28	METALLIFEROUS ORE,SCRAP	1	No Quantity							48890			0
S3	2000	2000	2000	2	0	2	Export	414	Kuwait	KWT	682	Saudi Arabia	SAU								28	METALLIFEROUS ORE,SCRAP	1	No Quantity							5215			0
S3	2000	2000	2000	2	0	2	Export	414	Kuwait	KWT	699	India	IND								28	METALLIFEROUS ORE,SCRAP	1	No Quantity							10502867			0
S3	2000	2000	2000	2	0	2	Export	414	Kuwait	KWT	760	Syria	SYR								28	METALLIFEROUS ORE,SCRAP	1	No Quantity							45679			0
S3	2000	2000	2000	2	0	2	Export	414	Kuwait	KWT	784	United Arab Emirates	ARE								28	METALLIFEROUS ORE,SCRAP	1	No Quantity							162324			0
S3	2000	2000	2000	2	0	2	Export	414	Kuwait	KWT	792	Turkey	TUR								28	METALLIFEROUS ORE,SCRAP	1	No Quantity							16297			0
S3	2000	2000	2000	2	0	2	Export	414	Kuwait	KWT	818	Egypt	EGY								28	METALLIFEROUS ORE,SCRAP	1	No Quantity							6519			0
S3	2000	2000	2000	2	0	2	Export	410	Rep. of Korea	KOR	0	World	WLD								29	CRUDE ANIMAL,VEG.MATERL.	1	No Quantity							257278686			0
S3	2000	2000	2000	2	0	2	Export	410	Rep. of Korea	KOR	4	Afghanistan	AFG								29	CRUDE ANIMAL,VEG.MATERL.	1	No Quantity							21500			0
S3	2000	2000	2000	2	0	2	Export	410	Rep. of Korea	KOR	32	Argentina	ARG								29	CRUDE ANIMAL,VEG.MATERL.	1	No Quantity							102420			0
S3	2000	2000	2000	2	0	2	Export	410	Rep. of Korea	KOR	36	Australia	AUS								29	CRUDE ANIMAL,VEG.MATERL.	1	No Quantity							498259			0
S3	2000	2000	2000	2	0	2	Export	410	Rep. of Korea	KOR	40	Austria	AUT								29	CRUDE ANIMAL,VEG.MATERL.	1	No Quantity							10419			0
S3	2000	2000	2000	2	0	2	Export	410	Rep. of Korea	KOR	48	Bahrain	BHR								29	CRUDE ANIMAL,VEG.MATERL.	1	No Quantity							6029			0
S3	2000	2000	2000	2	0	2	Export	410	Rep. of Korea	KOR	50	Bangladesh	BGD								29	CRUDE ANIMAL,VEG.MATERL.	1	No Quantity							271296			0
S3	2000	2000	2000	2	0	2	Export	410	Rep. of Korea	KOR	56	Belgium	BEL								29	CRUDE ANIMAL,VEG.MATERL.	1	No Quantity							163736			0
S3	2000	2000	2000	2	0	2	Export	410	Rep. of Korea	KOR	76	Brazil	BRA								29	CRUDE ANIMAL,VEG.MATERL.	1	No Quantity							476378			0
S3	2000	2000	2000	2	0	2	Export	410	Rep. of Korea	KOR	100	Bulgaria	BGR								29	CRUDE ANIMAL,VEG.MATERL.	1	No Quantity							58			0
S3	2000	2000	2000	2	0	2	Export	410	Rep. of Korea	KOR	104	Myanmar	MMR								29	CRUDE ANIMAL,VEG.MATERL.	1	No Quantity							261405			0
S3	2000	2000	2000	2	0	2	Export	410	Rep. of Korea	KOR	120	Cameroon	CMR								29	CRUDE ANIMAL,VEG.MATERL.	1	No Quantity							306			0
S3	2000	2000	2000	2	0	2	Export	410	Rep. of Korea	KOR	124	Canada	CAN								29	CRUDE ANIMAL,VEG.MATERL.	1	No Quantity							977401			0
S3	2000	2000	2000	2	0	2	Export	410	Rep. of Korea	KOR	144	Sri Lanka	LKA								29	CRUDE ANIMAL,VEG.MATERL.	1	No Quantity							108260			0
S3	2000	2000	2000	2	0	2	Export	410	Rep. of Korea	KOR	152	Chile	CHL								29	CRUDE ANIMAL,VEG.MATERL.	1	No Quantity							101813			0
S3	2000	2000	2000	2	0	2	Export	410	Rep. of Korea	KOR	156	China	CHN								29	CRUDE ANIMAL,VEG.MATERL.	1	No Quantity							17186279			0
S3	2000	2000	2000	2	0	2	Export	410	Rep. of Korea	KOR	178	Congo	COG								29	CRUDE ANIMAL,VEG.MATERL.	1	No Quantity							374			0
S3	2000	2000	2000	2	0	2	Export	410	Rep. of Korea	KOR	188	Costa Rica	CRI								29	CRUDE ANIMAL,VEG.MATERL.	1	No Quantity							57965			0
S3	2000	2000	2000	2	0	2	Export	410	Rep. of Korea	KOR	203	Czechia	CZE								29	CRUDE ANIMAL,VEG.MATERL.	1	No Quantity							4089			0
S3	2000	2000	2000	2	0	2	Export	410	Rep. of Korea	KOR	208	Denmark	DNK								29	CRUDE ANIMAL,VEG.MATERL.	1	No Quantity							726989			0
S3	2000	2000	2000	2	0	2	Export	410	Rep. of Korea	KOR	214	Dominican Rep.	DOM								29	CRUDE ANIMAL,VEG.MATERL.	1	No Quantity							47798			0
S3	2000	2000	2000	2	0	2	Export	410	Rep. of Korea	KOR	222	El Salvador	SLV								29	CRUDE ANIMAL,VEG.MATERL.	1	No Quantity							6466			0
S3	2000	2000	2000	2	0	2	Export	410	Rep. of Korea	KOR	233	Estonia	EST								29	CRUDE ANIMAL,VEG.MATERL.	1	No Quantity							9580			0
S3	2000	2000	2000	2	0	2	Export	410	Rep. of Korea	KOR	242	Fiji	FJI								29	CRUDE ANIMAL,VEG.MATERL.	1	No Quantity							502			0
S3	2000	2000	2000	2	0	2	Export	410	Rep. of Korea	KOR	251	France	FRA								29	CRUDE ANIMAL,VEG.MATERL.	1	No Quantity							3440386			0
S3	2000	2000	2000	2	0	2	Export	410	Rep. of Korea	KOR	276	Germany	DEU								29	CRUDE ANIMAL,VEG.MATERL.	1	No Quantity							858421			0
S3	2000	2000	2000	2	0	2	Export	410	Rep. of Korea	KOR	288	Ghana	GHA								29	CRUDE ANIMAL,VEG.MATERL.	1	No Quantity							11795			0
S3	2000	2000	2000	2	0	2	Export	410	Rep. of Korea	KOR	300	Greece	GRC								29	CRUDE ANIMAL,VEG.MATERL.	1	No Quantity							5859			0
S3	2000	2000	2000	2	0	2	Export	410	Rep. of Korea	KOR	316	Guam	GUM								29	CRUDE ANIMAL,VEG.MATERL.	1	No Quantity							6735			0
S3	2000	2000	2000	2	0	2	Export	410	Rep. of Korea	KOR	344	China, Hong Kong SAR	HKG								29	CRUDE ANIMAL,VEG.MATERL.	1	No Quantity							37017310			0
S3	2000	2000	2000	2	0	2	Export	410	Rep. of Korea	KOR	348	Hungary	HUN								29	CRUDE ANIMAL,VEG.MATERL.	1	No Quantity							1514			0
S3	2000	2000	2000	2	0	2	Export	410	Rep. of Korea	KOR	352	Iceland	ISL								29	CRUDE ANIMAL,VEG.MATERL.	1	No Quantity							50118			0
S3	2000	2000	2000	2	0	2	Export	410	Rep. of Korea	KOR	360	Indonesia	IDN								29	CRUDE ANIMAL,VEG.MATERL.	1	No Quantity							8580578			0
S3	2000	2000	2000	2	0	2	Export	410	Rep. of Korea	KOR	364	Iran	IRN								29	CRUDE ANIMAL,VEG.MATERL.	1	No Quantity							28340			0
S3	2000	2000	2000	2	0	2	Export	410	Rep. of Korea	KOR	376	Israel	ISR								29	CRUDE ANIMAL,VEG.MATERL.	1	No Quantity							44446			0
S3	2000	2000	2000	2	0	2	Export	410	Rep. of Korea	KOR	381	Italy	ITA								29	CRUDE ANIMAL,VEG.MATERL.	1	No Quantity							841532			0
S3	2000	2000	2000	2	0	2	Export	410	Rep. of Korea	KOR	384	Côte d'Ivoire	CIV								29	CRUDE ANIMAL,VEG.MATERL.	1	No Quantity							1852			0
S3	2000	2000	2000	2	0	2	Export	410	Rep. of Korea	KOR	392	Japan	JPN								29	CRUDE ANIMAL,VEG.MATERL.	1	No Quantity							131164511			0
S3	2000	2000	2000	2	0	2	Export	410	Rep. of Korea	KOR	400	Jordan	JOR								29	CRUDE ANIMAL,VEG.MATERL.	1	No Quantity							1311			0
S3	2000	2000	2000	2	0	2	Export	410	Rep. of Korea	KOR	414	Kuwait	KWT								29	CRUDE ANIMAL,VEG.MATERL.	1	No Quantity							5087			0
S3	2000	2000	2000	2	0	2	Export	410	Rep. of Korea	KOR	422	Lebanon	LBN								29	CRUDE ANIMAL,VEG.MATERL.	1	No Quantity							4857			0
S3	2000	2000	2000	2	0	2	Export	410	Rep. of Korea	KOR	428	Latvia	LVA								29	CRUDE ANIMAL,VEG.MATERL.	1	No Quantity							11126			0
S3	2000	2000	2000	2	0	2	Export	410	Rep. of Korea	KOR	434	Libya	LBY								29	CRUDE ANIMAL,VEG.MATERL.	1	No Quantity							11644			0
S3	2000	2000	2000	2	0	2	Export	410	Rep. of Korea	KOR	440	Lithuania	LTU								29	CRUDE ANIMAL,VEG.MATERL.	1	No Quantity							27000			0
S3	2000	2000	2000	2	0	2	Export	410	Rep. of Korea	KOR	446	China, Macao SAR	MAC								29	CRUDE ANIMAL,VEG.MATERL.	1	No Quantity							800			0
S3	2000	2000	2000	2	0	2	Export	410	Rep. of Korea	KOR	458	Malaysia	MYS								29	CRUDE ANIMAL,VEG.MATERL.	1	No Quantity							442397			0
S3	2000	2000	2000	2	0	2	Export	410	Rep. of Korea	KOR	470	Malta	MLT								29	CRUDE ANIMAL,VEG.MATERL.	1	No Quantity							2297			0
S3	2000	2000	2000	2	0	2	Export	410	Rep. of Korea	KOR	480	Mauritius	MUS								29	CRUDE ANIMAL,VEG.MATERL.	1	No Quantity							21719			0
S3	2000	2000	2000	2	0	2	Export	410	Rep. of Korea	KOR	484	Mexico	MEX								29	CRUDE ANIMAL,VEG.MATERL.	1	No Quantity							221274			0
S3	2000	2000	2000	2	0	2	Export	410	Rep. of Korea	KOR	490	Other Asia, nes									29	CRUDE ANIMAL,VEG.MATERL.	1	No Quantity							23562049			0
S3	2000	2000	2000	2	0	2	Export	410	Rep. of Korea	KOR	496	Mongolia	MNG								29	CRUDE ANIMAL,VEG.MATERL.	1	No Quantity							7255			0
S3	2000	2000	2000	2	0	2	Export	410	Rep. of Korea	KOR	504	Morocco	MAR								29	CRUDE ANIMAL,VEG.MATERL.	1	No Quantity							1900			0
S3	2000	2000	2000	2	0	2	Export	410	Rep. of Korea	KOR	512	Oman	OMN								29	CRUDE ANIMAL,VEG.MATERL.	1	No Quantity							7032			0
S3	2000	2000	2000	2	0	2	Export	410	Rep. of Korea	KOR	524	Nepal	NPL								29	CRUDE ANIMAL,VEG.MATERL.	1	No Quantity							26994			0
S3	2000	2000	2000	2	0	2	Export	410	Rep. of Korea	KOR	528	Netherlands	NLD								29	CRUDE ANIMAL,VEG.MATERL.	1	No Quantity							1614241			0
S3	2000	2000	2000	2	0	2	Export	410	Rep. of Korea	KOR	554	New Zealand	NZL								29	CRUDE ANIMAL,VEG.MATERL.	1	No Quantity							176931			0
S3	2000	2000	2000	2	0	2	Export	410	Rep. of Korea	KOR	579	Norway	NOR								29	CRUDE ANIMAL,VEG.MATERL.	1	No Quantity							503136			0
S3	2000	2000	2000	2	0	2	Export	410	Rep. of Korea	KOR	580	N. Mariana Isds	MNP								29	CRUDE ANIMAL,VEG.MATERL.	1	No Quantity							107			0
S3	2000	2000	2000	2	0	2	Export	410	Rep. of Korea	KOR	583	FS Micronesia	FSM								29	CRUDE ANIMAL,VEG.MATERL.	1	No Quantity							16240			0
S3	2000	2000	2000	2	0	2	Export	410	Rep. of Korea	KOR	585	Palau	PLW								29	CRUDE ANIMAL,VEG.MATERL.	1	No Quantity							319			0
S3	2000	2000	2000	2	0	2	Export	410	Rep. of Korea	KOR	586	Pakistan	PAK								29	CRUDE ANIMAL,VEG.MATERL.	1	No Quantity							173303			0
S3	2000	2000	2000	2	0	2	Export	410	Rep. of Korea	KOR	598	Papua New Guinea	PNG								29	CRUDE ANIMAL,VEG.MATERL.	1	No Quantity							955			0
S3	2000	2000	2000	2	0	2	Export	410	Rep. of Korea	KOR	604	Peru	PER								29	CRUDE ANIMAL,VEG.MATERL.	1	No Quantity							502			0
S3	2000	2000	2000	2	0	2	Export	410	Rep. of Korea	KOR	608	Philippines	PHL								29	CRUDE ANIMAL,VEG.MATERL.	1	No Quantity							184151			0
S3	2000	2000	2000	2	0	2	Export	410	Rep. of Korea	KOR	616	Poland	POL								29	CRUDE ANIMAL,VEG.MATERL.	1	No Quantity							106061			0
S3	2000	2000	2000	2	0	2	Export	410	Rep. of Korea	KOR	620	Portugal	PRT								29	CRUDE ANIMAL,VEG.MATERL.	1	No Quantity							54736			0
S3	2000	2000	2000	2	0	2	Export	410	Rep. of Korea	KOR	643	Russian Federation	RUS								29	CRUDE ANIMAL,VEG.MATERL.	1	No Quantity							89631			0
S3	2000	2000	2000	2	0	2	Export	410	Rep. of Korea	KOR	682	Saudi Arabia	SAU								29	CRUDE ANIMAL,VEG.MATERL.	1	No Quantity							69698			0
S3	2000	2000	2000	2	0	2	Export	410	Rep. of Korea	KOR	699	India	IND								29	CRUDE ANIMAL,VEG.MATERL.	1	No Quantity							2893562			0
S3	2000	2000	2000	2	0	2	Export	410	Rep. of Korea	KOR	702	Singapore	SGP								29	CRUDE ANIMAL,VEG.MATERL.	1	No Quantity							265872			0
S3	2000	2000	2000	2	0	2	Export	410	Rep. of Korea	KOR	704	Viet Nam	VNM								29	CRUDE ANIMAL,VEG.MATERL.	1	No Quantity							3317446			0
S3	2000	2000	2000	2	0	2	Export	410	Rep. of Korea	KOR	710	South Africa	ZAF								29	CRUDE ANIMAL,VEG.MATERL.	1	No Quantity							63813			0
S3	2000	2000	2000	2	0	2	Export	410	Rep. of Korea	KOR	724	Spain	ESP								29	CRUDE ANIMAL,VEG.MATERL.	1	No Quantity							809123			0
S3	2000	2000	2000	2	0	2	Export	410	Rep. of Korea	KOR	748	Swaziland	SWZ								29	CRUDE ANIMAL,VEG.MATERL.	1	No Quantity							7740			0
S3	2000	2000	2000	2	0	2	Export	410	Rep. of Korea	KOR	757	Switzerland	CHE								29	CRUDE ANIMAL,VEG.MATERL.	1	No Quantity							209545			0
S3	2000	2000	2000	2	0	2	Export	410	Rep. of Korea	KOR	760	Syria	SYR								29	CRUDE ANIMAL,VEG.MATERL.	1	No Quantity							18291			0
S3	2000	2000	2000	2	0	2	Export	410	Rep. of Korea	KOR	764	Thailand	THA								29	CRUDE ANIMAL,VEG.MATERL.	1	No Quantity							1664842			0
S3	2000	2000	2000	2	0	2	Export	410	Rep. of Korea	KOR	784	United Arab Emirates	ARE								29	CRUDE ANIMAL,VEG.MATERL.	1	No Quantity							31039			0
S3	2000	2000	2000	2	0	2	Export	410	Rep. of Korea	KOR	792	Turkey	TUR								29	CRUDE ANIMAL,VEG.MATERL.	1	No Quantity							78929			0
S3	2000	2000	2000	2	0	2	Export	410	Rep. of Korea	KOR	818	Egypt	EGY								29	CRUDE ANIMAL,VEG.MATERL.	1	No Quantity							114899			0
S3	2000	2000	2000	2	0	2	Export	410	Rep. of Korea	KOR	826	United Kingdom	GBR								29	CRUDE ANIMAL,VEG.MATERL.	1	No Quantity							219724			0
S3	2000	2000	2000	2	0	2	Export	410	Rep. of Korea	KOR	842	USA	USA								29	CRUDE ANIMAL,VEG.MATERL.	1	No Quantity							16289368			0
S3	2000	2000	2000	2	0	2	Export	410	Rep. of Korea	KOR	858	Uruguay	URY								29	CRUDE ANIMAL,VEG.MATERL.	1	No Quantity							1230			0
S3	2000	2000	2000	2	0	2	Export	410	Rep. of Korea	KOR	862	Venezuela	VEN								29	CRUDE ANIMAL,VEG.MATERL.	1	No Quantity							798671			0
S3	2000	2000	2000	2	0	2	Export	410	Rep. of Korea	KOR	887	Yemen	YEM								29	CRUDE ANIMAL,VEG.MATERL.	1	No Quantity							10624			0
S3	2000	2000	2000	2	0	2	Export	410	Rep. of Korea	KOR	894	Zambia	ZMB								29	CRUDE ANIMAL,VEG.MATERL.	1	No Quantity							3985			0
S3	2000	2000	2000	2	0	2	Export	410	Rep. of Korea	KOR	899	Areas, nes									29	CRUDE ANIMAL,VEG.MATERL.	1	No Quantity							42511			0
S3	2000	2000	2000	2	0	2	Export	414	Kuwait	KWT	0	World	WLD								29	CRUDE ANIMAL,VEG.MATERL.	1	No Quantity							2437615			0
S3	2000	2000	2000	2	0	2	Export	414	Kuwait	KWT	48	Bahrain	BHR								29	CRUDE ANIMAL,VEG.MATERL.	1	No Quantity							10583			0
S3	2000	2000	2000	2	0	2	Export	414	Kuwait	KWT	251	France	FRA								29	CRUDE ANIMAL,VEG.MATERL.	1	No Quantity							978			0
S3	2000	2000	2000	2	0	2	Export	414	Kuwait	KWT	276	Germany	DEU								29	CRUDE ANIMAL,VEG.MATERL.	1	No Quantity							1071006			0
S3	2000	2000	2000	2	0	2	Export	414	Kuwait	KWT	364	Iran	IRN								29	CRUDE ANIMAL,VEG.MATERL.	1	No Quantity							30211			0
S3	2000	2000	2000	2	0	2	Export	414	Kuwait	KWT	400	Jordan	JOR								29	CRUDE ANIMAL,VEG.MATERL.	1	No Quantity							17379			0
S3	2000	2000	2000	2	0	2	Export	414	Kuwait	KWT	410	Rep. of Korea	KOR								29	CRUDE ANIMAL,VEG.MATERL.	1	No Quantity							13037			0
S3	2000	2000	2000	2	0	2	Export	414	Kuwait	KWT	422	Lebanon	LBN								29	CRUDE ANIMAL,VEG.MATERL.	1	No Quantity							318905			0
S3	2000	2000	2000	2	0	2	Export	414	Kuwait	KWT	512	Oman	OMN								29	CRUDE ANIMAL,VEG.MATERL.	1	No Quantity							7985			0
S3	2000	2000	2000	2	0	2	Export	414	Kuwait	KWT	634	Qatar	QAT								29	CRUDE ANIMAL,VEG.MATERL.	1	No Quantity							44790			0
S3	2000	2000	2000	2	0	2	Export	414	Kuwait	KWT	682	Saudi Arabia	SAU								29	CRUDE ANIMAL,VEG.MATERL.	1	No Quantity							14510			0
S3	2000	2000	2000	2	0	2	Export	414	Kuwait	KWT	699	India	IND								29	CRUDE ANIMAL,VEG.MATERL.	1	No Quantity							183			0
S3	2000	2000	2000	2	0	2	Export	414	Kuwait	KWT	784	United Arab Emirates	ARE								29	CRUDE ANIMAL,VEG.MATERL.	1	No Quantity							53847			0
S3	2000	2000	2000	2	0	2	Export	414	Kuwait	KWT	792	Turkey	TUR								29	CRUDE ANIMAL,VEG.MATERL.	1	No Quantity							844460			0
S3	2000	2000	2000	2	0	2	Export	414	Kuwait	KWT	804	Ukraine	UKR								29	CRUDE ANIMAL,VEG.MATERL.	1	No Quantity							704			0
S3	2000	2000	2000	2	0	2	Export	414	Kuwait	KWT	818	Egypt	EGY								29	CRUDE ANIMAL,VEG.MATERL.	1	No Quantity							3305			0
S3	2000	2000	2000	2	0	2	Export	414	Kuwait	KWT	826	United Kingdom	GBR								29	CRUDE ANIMAL,VEG.MATERL.	1	No Quantity							7			0
S3	2000	2000	2000	2	0	2	Export	414	Kuwait	KWT	842	USA	USA								29	CRUDE ANIMAL,VEG.MATERL.	1	No Quantity							5727			0
S3	2000	2000	2000	2	0	2	Export	410	Rep. of Korea	KOR	0	World	WLD								32	COAL, COKE, BRIQUETTES	1	No Quantity							380347			0
S3	2000	2000	2000	2	0	2	Export	410	Rep. of Korea	KOR	50	Bangladesh	BGD								32	COAL, COKE, BRIQUETTES	1	No Quantity							3420			0
S3	2000	2000	2000	2	0	2	Export	410	Rep. of Korea	KOR	156	China	CHN								32	COAL, COKE, BRIQUETTES	1	No Quantity							64605			0
S3	2000	2000	2000	2	0	2	Export	410	Rep. of Korea	KOR	344	China, Hong Kong SAR	HKG								32	COAL, COKE, BRIQUETTES	1	No Quantity							71			0
S3	2000	2000	2000	2	0	2	Export	410	Rep. of Korea	KOR	360	Indonesia	IDN								32	COAL, COKE, BRIQUETTES	1	No Quantity							10396			0
S3	2000	2000	2000	2	0	2	Export	410	Rep. of Korea	KOR	392	Japan	JPN								32	COAL, COKE, BRIQUETTES	1	No Quantity							10516			0
S3	2000	2000	2000	2	0	2	Export	410	Rep. of Korea	KOR	458	Malaysia	MYS								32	COAL, COKE, BRIQUETTES	1	No Quantity							22769			0
S3	2000	2000	2000	2	0	2	Export	410	Rep. of Korea	KOR	490	Other Asia, nes									32	COAL, COKE, BRIQUETTES	1	No Quantity							105690			0
S3	2000	2000	2000	2	0	2	Export	410	Rep. of Korea	KOR	634	Qatar	QAT								32	COAL, COKE, BRIQUETTES	1	No Quantity							12500			0
S3	2000	2000	2000	2	0	2	Export	410	Rep. of Korea	KOR	682	Saudi Arabia	SAU								32	COAL, COKE, BRIQUETTES	1	No Quantity							18805			0
S3	2000	2000	2000	2	0	2	Export	410	Rep. of Korea	KOR	764	Thailand	THA								32	COAL, COKE, BRIQUETTES	1	No Quantity							131575			0
S3	2000	2000	2000	2	0	2	Export	410	Rep. of Korea	KOR	0	World	WLD								33	PETROLEUM,PETROL.PRODUCT	1	No Quantity							9172809608			0
S3	2000	2000	2000	2	0	2	Export	410	Rep. of Korea	KOR	20	Andorra	AND								33	PETROLEUM,PETROL.PRODUCT	1	No Quantity							2396898			0
S3	2000	2000	2000	2	0	2	Export	410	Rep. of Korea	KOR	32	Argentina	ARG								33	PETROLEUM,PETROL.PRODUCT	1	No Quantity							244911			0
S3	2000	2000	2000	2	0	2	Export	410	Rep. of Korea	KOR	36	Australia	AUS								33	PETROLEUM,PETROL.PRODUCT	1	No Quantity							97838346			0
S3	2000	2000	2000	2	0	2	Export	410	Rep. of Korea	KOR	50	Bangladesh	BGD								33	PETROLEUM,PETROL.PRODUCT	1	No Quantity							2217631			0
S3	2000	2000	2000	2	0	2	Export	410	Rep. of Korea	KOR	56	Belgium	BEL								33	PETROLEUM,PETROL.PRODUCT	1	No Quantity							500			0
S3	2000	2000	2000	2	0	2	Export	410	Rep. of Korea	KOR	76	Brazil	BRA								33	PETROLEUM,PETROL.PRODUCT	1	No Quantity							48800000			0
S3	2000	2000	2000	2	0	2	Export	410	Rep. of Korea	KOR	86	Br. Indian Ocean Terr.	IOT								33	PETROLEUM,PETROL.PRODUCT	1	No Quantity							7984094			0
S3	2000	2000	2000	2	0	2	Export	410	Rep. of Korea	KOR	96	Brunei Darussalam	BRN								33	PETROLEUM,PETROL.PRODUCT	1	No Quantity							80			0
S3	2000	2000	2000	2	0	2	Export	410	Rep. of Korea	KOR	104	Myanmar	MMR								33	PETROLEUM,PETROL.PRODUCT	1	No Quantity							105030462			0
S3	2000	2000	2000	2	0	2	Export	410	Rep. of Korea	KOR	116	Cambodia	KHM								33	PETROLEUM,PETROL.PRODUCT	1	No Quantity							240			0
S3	2000	2000	2000	2	0	2	Export	410	Rep. of Korea	KOR	124	Canada	CAN								33	PETROLEUM,PETROL.PRODUCT	1	No Quantity							54083443			0
S3	2000	2000	2000	2	0	2	Export	410	Rep. of Korea	KOR	144	Sri Lanka	LKA								33	PETROLEUM,PETROL.PRODUCT	1	No Quantity							128409			0
S3	2000	2000	2000	2	0	2	Export	410	Rep. of Korea	KOR	152	Chile	CHL								33	PETROLEUM,PETROL.PRODUCT	1	No Quantity							27695592			0
S3	2000	2000	2000	2	0	2	Export	410	Rep. of Korea	KOR	156	China	CHN								33	PETROLEUM,PETROL.PRODUCT	1	No Quantity							1702772634			0
S3	2000	2000	2000	2	0	2	Export	410	Rep. of Korea	KOR	170	Colombia	COL								33	PETROLEUM,PETROL.PRODUCT	1	No Quantity							6930			0
S3	2000	2000	2000	2	0	2	Export	410	Rep. of Korea	KOR	191	Croatia	HRV								33	PETROLEUM,PETROL.PRODUCT	1	No Quantity							7920			0
S3	2000	2000	2000	2	0	2	Export	410	Rep. of Korea	KOR	218	Ecuador	ECU								33	PETROLEUM,PETROL.PRODUCT	1	No Quantity							7548300			0
S3	2000	2000	2000	2	0	2	Export	410	Rep. of Korea	KOR	231	Ethiopia	ETH								33	PETROLEUM,PETROL.PRODUCT	1	No Quantity							56500			0
S3	2000	2000	2000	2	0	2	Export	410	Rep. of Korea	KOR	242	Fiji	FJI								33	PETROLEUM,PETROL.PRODUCT	1	No Quantity							7359			0
S3	2000	2000	2000	2	0	2	Export	410	Rep. of Korea	KOR	246	Finland	FIN								33	PETROLEUM,PETROL.PRODUCT	1	No Quantity							36			0
S3	2000	2000	2000	2	0	2	Export	410	Rep. of Korea	KOR	251	France	FRA								33	PETROLEUM,PETROL.PRODUCT	1	No Quantity							1300			0
S3	2000	2000	2000	2	0	2	Export	410	Rep. of Korea	KOR	258	French Polynesia	PYF								33	PETROLEUM,PETROL.PRODUCT	1	No Quantity							184000			0
S3	2000	2000	2000	2	0	2	Export	410	Rep. of Korea	KOR	276	Germany	DEU								33	PETROLEUM,PETROL.PRODUCT	1	No Quantity							452			0
S3	2000	2000	2000	2	0	2	Export	410	Rep. of Korea	KOR	288	Ghana	GHA								33	PETROLEUM,PETROL.PRODUCT	1	No Quantity							47581			0
S3	2000	2000	2000	2	0	2	Export	410	Rep. of Korea	KOR	316	Guam	GUM								33	PETROLEUM,PETROL.PRODUCT	1	No Quantity							129627511			0
S3	2000	2000	2000	2	0	2	Export	410	Rep. of Korea	KOR	320	Guatemala	GTM								33	PETROLEUM,PETROL.PRODUCT	1	No Quantity							2353			0
S3	2000	2000	2000	2	0	2	Export	410	Rep. of Korea	KOR	344	China, Hong Kong SAR	HKG								33	PETROLEUM,PETROL.PRODUCT	1	No Quantity							961733898			0
S3	2000	2000	2000	2	0	2	Export	410	Rep. of Korea	KOR	352	Iceland	ISL								33	PETROLEUM,PETROL.PRODUCT	1	No Quantity							1234			0
S3	2000	2000	2000	2	0	2	Export	410	Rep. of Korea	KOR	360	Indonesia	IDN								33	PETROLEUM,PETROL.PRODUCT	1	No Quantity							310390725			0
S3	2000	2000	2000	2	0	2	Export	410	Rep. of Korea	KOR	364	Iran	IRN								33	PETROLEUM,PETROL.PRODUCT	1	No Quantity							1135296			0
S3	2000	2000	2000	2	0	2	Export	410	Rep. of Korea	KOR	376	Israel	ISR								33	PETROLEUM,PETROL.PRODUCT	1	No Quantity							7866			0
S3	2000	2000	2000	2	0	2	Export	410	Rep. of Korea	KOR	381	Italy	ITA								33	PETROLEUM,PETROL.PRODUCT	1	No Quantity							351			0
S3	2000	2000	2000	2	0	2	Export	410	Rep. of Korea	KOR	388	Jamaica	JAM								33	PETROLEUM,PETROL.PRODUCT	1	No Quantity							663			0
S3	2000	2000	2000	2	0	2	Export	410	Rep. of Korea	KOR	392	Japan	JPN								33	PETROLEUM,PETROL.PRODUCT	1	No Quantity							3646728791			0
S3	2000	2000	2000	2	0	2	Export	410	Rep. of Korea	KOR	400	Jordan	JOR								33	PETROLEUM,PETROL.PRODUCT	1	No Quantity							70658			0
S3	2000	2000	2000	2	0	2	Export	410	Rep. of Korea	KOR	404	Kenya	KEN								33	PETROLEUM,PETROL.PRODUCT	1	No Quantity							1597991			0
S3	2000	2000	2000	2	0	2	Export	410	Rep. of Korea	KOR	414	Kuwait	KWT								33	PETROLEUM,PETROL.PRODUCT	1	No Quantity							16296			0
S3	2000	2000	2000	2	0	2	Export	410	Rep. of Korea	KOR	422	Lebanon	LBN								33	PETROLEUM,PETROL.PRODUCT	1	No Quantity							234736			0
S3	2000	2000	2000	2	0	2	Export	410	Rep. of Korea	KOR	434	Libya	LBY								33	PETROLEUM,PETROL.PRODUCT	1	No Quantity							110924			0
S3	2000	2000	2000	2	0	2	Export	410	Rep. of Korea	KOR	458	Malaysia	MYS								33	PETROLEUM,PETROL.PRODUCT	1	No Quantity							41333347			0
S3	2000	2000	2000	2	0	2	Export	410	Rep. of Korea	KOR	484	Mexico	MEX								33	PETROLEUM,PETROL.PRODUCT	1	No Quantity							74345			0
S3	2000	2000	2000	2	0	2	Export	410	Rep. of Korea	KOR	490	Other Asia, nes									33	PETROLEUM,PETROL.PRODUCT	1	No Quantity							424552657			0
S3	2000	2000	2000	2	0	2	Export	410	Rep. of Korea	KOR	496	Mongolia	MNG								33	PETROLEUM,PETROL.PRODUCT	1	No Quantity							1310267			0
S3	2000	2000	2000	2	0	2	Export	410	Rep. of Korea	KOR	504	Morocco	MAR								33	PETROLEUM,PETROL.PRODUCT	1	No Quantity							119075			0
S3	2000	2000	2000	2	0	2	Export	410	Rep. of Korea	KOR	512	Oman	OMN								33	PETROLEUM,PETROL.PRODUCT	1	No Quantity							12240			0
S3	2000	2000	2000	2	0	2	Export	410	Rep. of Korea	KOR	528	Netherlands	NLD								33	PETROLEUM,PETROL.PRODUCT	1	No Quantity							8139625			0
S3	2000	2000	2000	2	0	2	Export	410	Rep. of Korea	KOR	554	New Zealand	NZL								33	PETROLEUM,PETROL.PRODUCT	1	No Quantity							6473071			0
S3	2000	2000	2000	2	0	2	Export	410	Rep. of Korea	KOR	566	Nigeria	NGA								33	PETROLEUM,PETROL.PRODUCT	1	No Quantity							19221			0
S3	2000	2000	2000	2	0	2	Export	410	Rep. of Korea	KOR	580	N. Mariana Isds	MNP								33	PETROLEUM,PETROL.PRODUCT	1	No Quantity							485			0
S3	2000	2000	2000	2	0	2	Export	410	Rep. of Korea	KOR	583	FS Micronesia	FSM								33	PETROLEUM,PETROL.PRODUCT	1	No Quantity							130828			0
S3	2000	2000	2000	2	0	2	Export	410	Rep. of Korea	KOR	585	Palau	PLW								33	PETROLEUM,PETROL.PRODUCT	1	No Quantity							28621			0
S3	2000	2000	2000	2	0	2	Export	410	Rep. of Korea	KOR	586	Pakistan	PAK								33	PETROLEUM,PETROL.PRODUCT	1	No Quantity							3199076			0
S3	2000	2000	2000	2	0	2	Export	410	Rep. of Korea	KOR	591	Panama	PAN								33	PETROLEUM,PETROL.PRODUCT	1	No Quantity							9910101			0
S3	2000	2000	2000	2	0	2	Export	410	Rep. of Korea	KOR	598	Papua New Guinea	PNG								33	PETROLEUM,PETROL.PRODUCT	1	No Quantity							304815			0
S3	2000	2000	2000	2	0	2	Export	410	Rep. of Korea	KOR	604	Peru	PER								33	PETROLEUM,PETROL.PRODUCT	1	No Quantity							13670327			0
S3	2000	2000	2000	2	0	2	Export	410	Rep. of Korea	KOR	608	Philippines	PHL								33	PETROLEUM,PETROL.PRODUCT	1	No Quantity							229014057			0
S3	2000	2000	2000	2	0	2	Export	410	Rep. of Korea	KOR	616	Poland	POL								33	PETROLEUM,PETROL.PRODUCT	1	No Quantity							86011			0
S3	2000	2000	2000	2	0	2	Export	410	Rep. of Korea	KOR	634	Qatar	QAT								33	PETROLEUM,PETROL.PRODUCT	1	No Quantity							1550			0
S3	2000	2000	2000	2	0	2	Export	410	Rep. of Korea	KOR	642	Romania	ROU								33	PETROLEUM,PETROL.PRODUCT	1	No Quantity							45910			0
S3	2000	2000	2000	2	0	2	Export	410	Rep. of Korea	KOR	643	Russian Federation	RUS								33	PETROLEUM,PETROL.PRODUCT	1	No Quantity							26147825			0
S3	2000	2000	2000	2	0	2	Export	410	Rep. of Korea	KOR	682	Saudi Arabia	SAU								33	PETROLEUM,PETROL.PRODUCT	1	No Quantity							2372213			0
S3	2000	2000	2000	2	0	2	Export	410	Rep. of Korea	KOR	699	India	IND								33	PETROLEUM,PETROL.PRODUCT	1	No Quantity							133922723			0
S3	2000	2000	2000	2	0	2	Export	410	Rep. of Korea	KOR	702	Singapore	SGP								33	PETROLEUM,PETROL.PRODUCT	1	No Quantity							250964872			0
S3	2000	2000	2000	2	0	2	Export	410	Rep. of Korea	KOR	704	Viet Nam	VNM								33	PETROLEUM,PETROL.PRODUCT	1	No Quantity							76180539			0
S3	2000	2000	2000	2	0	2	Export	410	Rep. of Korea	KOR	710	South Africa	ZAF								33	PETROLEUM,PETROL.PRODUCT	1	No Quantity							7172419			0
S3	2000	2000	2000	2	0	2	Export	410	Rep. of Korea	KOR	724	Spain	ESP								33	PETROLEUM,PETROL.PRODUCT	1	No Quantity							63051			0
S3	2000	2000	2000	2	0	2	Export	410	Rep. of Korea	KOR	736	Fmr Sudan	SDN								33	PETROLEUM,PETROL.PRODUCT	1	No Quantity							55043			0
S3	2000	2000	2000	2	0	2	Export	410	Rep. of Korea	KOR	757	Switzerland	CHE								33	PETROLEUM,PETROL.PRODUCT	1	No Quantity							186			0
S3	2000	2000	2000	2	0	2	Export	410	Rep. of Korea	KOR	764	Thailand	THA								33	PETROLEUM,PETROL.PRODUCT	1	No Quantity							20414146			0
S3	2000	2000	2000	2	0	2	Export	410	Rep. of Korea	KOR	784	United Arab Emirates	ARE								33	PETROLEUM,PETROL.PRODUCT	1	No Quantity							8916021			0
S3	2000	2000	2000	2	0	2	Export	410	Rep. of Korea	KOR	788	Tunisia	TUN								33	PETROLEUM,PETROL.PRODUCT	1	No Quantity							7642			0
S3	2000	2000	2000	2	0	2	Export	410	Rep. of Korea	KOR	792	Turkey	TUR								33	PETROLEUM,PETROL.PRODUCT	1	No Quantity							462449			0
S3	2000	2000	2000	2	0	2	Export	410	Rep. of Korea	KOR	804	Ukraine	UKR								33	PETROLEUM,PETROL.PRODUCT	1	No Quantity							43475			0
S3	2000	2000	2000	2	0	2	Export	410	Rep. of Korea	KOR	818	Egypt	EGY								33	PETROLEUM,PETROL.PRODUCT	1	No Quantity							315701			0
S3	2000	2000	2000	2	0	2	Export	410	Rep. of Korea	KOR	826	United Kingdom	GBR								33	PETROLEUM,PETROL.PRODUCT	1	No Quantity							1456427			0
S3	2000	2000	2000	2	0	2	Export	410	Rep. of Korea	KOR	834	United Rep. of Tanzania	TZA								33	PETROLEUM,PETROL.PRODUCT	1	No Quantity							408784			0
S3	2000	2000	2000	2	0	2	Export	410	Rep. of Korea	KOR	842	USA	USA								33	PETROLEUM,PETROL.PRODUCT	1	No Quantity							786711173			0
S3	2000	2000	2000	2	0	2	Export	410	Rep. of Korea	KOR	858	Uruguay	URY								33	PETROLEUM,PETROL.PRODUCT	1	No Quantity							64671			0
S3	2000	2000	2000	2	0	2	Export	410	Rep. of Korea	KOR	860	Uzbekistan	UZB								33	PETROLEUM,PETROL.PRODUCT	1	No Quantity							923472			0
S3	2000	2000	2000	2	0	2	Export	410	Rep. of Korea	KOR	899	Areas, nes									33	PETROLEUM,PETROL.PRODUCT	1	No Quantity							9068236			0
S3	2000	2000	2000	2	0	2	Export	414	Kuwait	KWT	0	World	WLD								33	PETROLEUM,PETROL.PRODUCT	1	No Quantity							17236111571			0
S3	2000	2000	2000	2	0	2	Export	414	Kuwait	KWT	36	Australia	AUS								33	PETROLEUM,PETROL.PRODUCT	1	No Quantity							14911			0
S3	2000	2000	2000	2	0	2	Export	414	Kuwait	KWT	48	Bahrain	BHR								33	PETROLEUM,PETROL.PRODUCT	1	No Quantity							79628			0
S3	2000	2000	2000	2	0	2	Export	414	Kuwait	KWT	144	Sri Lanka	LKA								33	PETROLEUM,PETROL.PRODUCT	1	No Quantity							1304			0
S3	2000	2000	2000	2	0	2	Export	414	Kuwait	KWT	156	China	CHN								33	PETROLEUM,PETROL.PRODUCT	1	No Quantity							1466693			0
S3	2000	2000	2000	2	0	2	Export	414	Kuwait	KWT	364	Iran	IRN								33	PETROLEUM,PETROL.PRODUCT	1	No Quantity							144039			0
S3	2000	2000	2000	2	0	2	Export	414	Kuwait	KWT	381	Italy	ITA								33	PETROLEUM,PETROL.PRODUCT	1	No Quantity							130			0
S3	2000	2000	2000	2	0	2	Export	414	Kuwait	KWT	400	Jordan	JOR								33	PETROLEUM,PETROL.PRODUCT	1	No Quantity							1365671			0
S3	2000	2000	2000	2	0	2	Export	414	Kuwait	KWT	422	Lebanon	LBN								33	PETROLEUM,PETROL.PRODUCT	1	No Quantity							202521			0
S3	2000	2000	2000	2	0	2	Export	414	Kuwait	KWT	458	Malaysia	MYS								33	PETROLEUM,PETROL.PRODUCT	1	No Quantity							39255			0
S3	2000	2000	2000	2	0	2	Export	414	Kuwait	KWT	512	Oman	OMN								33	PETROLEUM,PETROL.PRODUCT	1	No Quantity							163425			0
S3	2000	2000	2000	2	0	2	Export	414	Kuwait	KWT	528	Netherlands	NLD								33	PETROLEUM,PETROL.PRODUCT	1	No Quantity							1956			0
S3	2000	2000	2000	2	0	2	Export	414	Kuwait	KWT	586	Pakistan	PAK								33	PETROLEUM,PETROL.PRODUCT	1	No Quantity							9869			0
S3	2000	2000	2000	2	0	2	Export	414	Kuwait	KWT	608	Philippines	PHL								33	PETROLEUM,PETROL.PRODUCT	1	No Quantity							13037			0
S3	2000	2000	2000	2	0	2	Export	414	Kuwait	KWT	634	Qatar	QAT								33	PETROLEUM,PETROL.PRODUCT	1	No Quantity							76594			0
S3	2000	2000	2000	2	0	2	Export	414	Kuwait	KWT	682	Saudi Arabia	SAU								33	PETROLEUM,PETROL.PRODUCT	1	No Quantity							3313143			0
S3	2000	2000	2000	2	0	2	Export	414	Kuwait	KWT	699	India	IND								33	PETROLEUM,PETROL.PRODUCT	1	No Quantity							2313921			0
S3	2000	2000	2000	2	0	2	Export	414	Kuwait	KWT	784	United Arab Emirates	ARE								33	PETROLEUM,PETROL.PRODUCT	1	No Quantity							145972			0
S3	2000	2000	2000	2	0	2	Export	414	Kuwait	KWT	818	Egypt	EGY								33	PETROLEUM,PETROL.PRODUCT	1	No Quantity							11525			0
S3	2000	2000	2000	2	0	2	Export	414	Kuwait	KWT	826	United Kingdom	GBR								33	PETROLEUM,PETROL.PRODUCT	1	No Quantity							81			0
S3	2000	2000	2000	2	0	2	Export	414	Kuwait	KWT	842	USA	USA								33	PETROLEUM,PETROL.PRODUCT	1	No Quantity							26			0
S3	2000	2000	2000	2	0	2	Export	414	Kuwait	KWT	887	Yemen	YEM								33	PETROLEUM,PETROL.PRODUCT	1	No Quantity							357544			0
S3	2000	2000	2000	2	0	2	Export	414	Kuwait	KWT	899	Areas, nes									33	PETROLEUM,PETROL.PRODUCT	1	No Quantity							17226390325			0
S3	2000	2000	2000	2	0	2	Export	410	Rep. of Korea	KOR	0	World	WLD								34	GAS,NATURAL,MANUFACTURED	1	No Quantity							202310410			0
S3	2000	2000	2000	2	0	2	Export	410	Rep. of Korea	KOR	36	Australia	AUS								34	GAS,NATURAL,MANUFACTURED	1	No Quantity							6886			0
S3	2000	2000	2000	2	0	2	Export	410	Rep. of Korea	KOR	124	Canada	CAN								34	GAS,NATURAL,MANUFACTURED	1	No Quantity							12072			0
S3	2000	2000	2000	2	0	2	Export	410	Rep. of Korea	KOR	144	Sri Lanka	LKA								34	GAS,NATURAL,MANUFACTURED	1	No Quantity							2327			0
S3	2000	2000	2000	2	0	2	Export	410	Rep. of Korea	KOR	156	China	CHN								34	GAS,NATURAL,MANUFACTURED	1	No Quantity							151884812			0
S3	2000	2000	2000	2	0	2	Export	410	Rep. of Korea	KOR	242	Fiji	FJI								34	GAS,NATURAL,MANUFACTURED	1	No Quantity							425			0
S3	2000	2000	2000	2	0	2	Export	410	Rep. of Korea	KOR	300	Greece	GRC								34	GAS,NATURAL,MANUFACTURED	1	No Quantity							533			0
S3	2000	2000	2000	2	0	2	Export	410	Rep. of Korea	KOR	316	Guam	GUM								34	GAS,NATURAL,MANUFACTURED	1	No Quantity							6250			0
S3	2000	2000	2000	2	0	2	Export	410	Rep. of Korea	KOR	344	China, Hong Kong SAR	HKG								34	GAS,NATURAL,MANUFACTURED	1	No Quantity							784460			0
S3	2000	2000	2000	2	0	2	Export	410	Rep. of Korea	KOR	360	Indonesia	IDN								34	GAS,NATURAL,MANUFACTURED	1	No Quantity							32963			0
S3	2000	2000	2000	2	0	2	Export	410	Rep. of Korea	KOR	392	Japan	JPN								34	GAS,NATURAL,MANUFACTURED	1	No Quantity							31931490			0
S3	2000	2000	2000	2	0	2	Export	410	Rep. of Korea	KOR	484	Mexico	MEX								34	GAS,NATURAL,MANUFACTURED	1	No Quantity							4			0
S3	2000	2000	2000	2	0	2	Export	410	Rep. of Korea	KOR	490	Other Asia, nes									34	GAS,NATURAL,MANUFACTURED	1	No Quantity							13045153			0
S3	2000	2000	2000	2	0	2	Export	410	Rep. of Korea	KOR	558	Nicaragua	NIC								34	GAS,NATURAL,MANUFACTURED	1	No Quantity							400742			0
S3	2000	2000	2000	2	0	2	Export	410	Rep. of Korea	KOR	583	FS Micronesia	FSM								34	GAS,NATURAL,MANUFACTURED	1	No Quantity							1281			0
S3	2000	2000	2000	2	0	2	Export	410	Rep. of Korea	KOR	608	Philippines	PHL								34	GAS,NATURAL,MANUFACTURED	1	No Quantity							3628672			0
S3	2000	2000	2000	2	0	2	Export	410	Rep. of Korea	KOR	620	Portugal	PRT								34	GAS,NATURAL,MANUFACTURED	1	No Quantity							3192			0
S3	2000	2000	2000	2	0	2	Export	410	Rep. of Korea	KOR	643	Russian Federation	RUS								34	GAS,NATURAL,MANUFACTURED	1	No Quantity							237686			0
S3	2000	2000	2000	2	0	2	Export	410	Rep. of Korea	KOR	704	Viet Nam	VNM								34	GAS,NATURAL,MANUFACTURED	1	No Quantity							12406			0
S3	2000	2000	2000	2	0	2	Export	410	Rep. of Korea	KOR	842	USA	USA								34	GAS,NATURAL,MANUFACTURED	1	No Quantity							101056			0
S3	2000	2000	2000	2	0	2	Export	410	Rep. of Korea	KOR	899	Areas, nes									34	GAS,NATURAL,MANUFACTURED	1	No Quantity							218000			0
S3	2000	2000	2000	2	0	2	Export	414	Kuwait	KWT	0	World	WLD								34	GAS,NATURAL,MANUFACTURED	1	No Quantity							862100248			0
S3	2000	2000	2000	2	0	2	Export	414	Kuwait	KWT	899	Areas, nes									34	GAS,NATURAL,MANUFACTURED	1	No Quantity							862100248			0
S3	2000	2000	2000	2	0	2	Export	410	Rep. of Korea	KOR	0	World	WLD								41	ANIMAL OILS AND FATS	1	No Quantity							2153898			0
S3	2000	2000	2000	2	0	2	Export	410	Rep. of Korea	KOR	36	Australia	AUS								41	ANIMAL OILS AND FATS	1	No Quantity							732			0
S3	2000	2000	2000	2	0	2	Export	410	Rep. of Korea	KOR	50	Bangladesh	BGD								41	ANIMAL OILS AND FATS	1	No Quantity							72			0
S3	2000	2000	2000	2	0	2	Export	410	Rep. of Korea	KOR	156	China	CHN								41	ANIMAL OILS AND FATS	1	No Quantity							50136			0
S3	2000	2000	2000	2	0	2	Export	410	Rep. of Korea	KOR	276	Germany	DEU								41	ANIMAL OILS AND FATS	1	No Quantity							5767			0
S3	2000	2000	2000	2	0	2	Export	410	Rep. of Korea	KOR	344	China, Hong Kong SAR	HKG								41	ANIMAL OILS AND FATS	1	No Quantity							47974			0
S3	2000	2000	2000	2	0	2	Export	410	Rep. of Korea	KOR	360	Indonesia	IDN								41	ANIMAL OILS AND FATS	1	No Quantity							92881			0
S3	2000	2000	2000	2	0	2	Export	410	Rep. of Korea	KOR	364	Iran	IRN								41	ANIMAL OILS AND FATS	1	No Quantity							17268			0
S3	2000	2000	2000	2	0	2	Export	410	Rep. of Korea	KOR	392	Japan	JPN								41	ANIMAL OILS AND FATS	1	No Quantity							646359			0
S3	2000	2000	2000	2	0	2	Export	410	Rep. of Korea	KOR	458	Malaysia	MYS								41	ANIMAL OILS AND FATS	1	No Quantity							3587			0
S3	2000	2000	2000	2	0	2	Export	410	Rep. of Korea	KOR	490	Other Asia, nes									41	ANIMAL OILS AND FATS	1	No Quantity							289793			0
S3	2000	2000	2000	2	0	2	Export	410	Rep. of Korea	KOR	496	Mongolia	MNG								41	ANIMAL OILS AND FATS	1	No Quantity							181924			0
S3	2000	2000	2000	2	0	2	Export	410	Rep. of Korea	KOR	608	Philippines	PHL								41	ANIMAL OILS AND FATS	1	No Quantity							159249			0
S3	2000	2000	2000	2	0	2	Export	410	Rep. of Korea	KOR	699	India	IND								41	ANIMAL OILS AND FATS	1	No Quantity							35577			0
S3	2000	2000	2000	2	0	2	Export	410	Rep. of Korea	KOR	704	Viet Nam	VNM								41	ANIMAL OILS AND FATS	1	No Quantity							34542			0
S3	2000	2000	2000	2	0	2	Export	410	Rep. of Korea	KOR	710	South Africa	ZAF								41	ANIMAL OILS AND FATS	1	No Quantity							22058			0
S3	2000	2000	2000	2	0	2	Export	410	Rep. of Korea	KOR	764	Thailand	THA								41	ANIMAL OILS AND FATS	1	No Quantity							547595			0
S3	2000	2000	2000	2	0	2	Export	410	Rep. of Korea	KOR	842	USA	USA								41	ANIMAL OILS AND FATS	1	No Quantity							18384			0
S3	2000	2000	2000	2	0	2	Export	414	Kuwait	KWT	0	World	WLD								41	ANIMAL OILS AND FATS	1	No Quantity							888989			0
S3	2000	2000	2000	2	0	2	Export	414	Kuwait	KWT	50	Bangladesh	BGD								41	ANIMAL OILS AND FATS	1	No Quantity							252936			0
S3	2000	2000	2000	2	0	2	Export	414	Kuwait	KWT	586	Pakistan	PAK								41	ANIMAL OILS AND FATS	1	No Quantity							609978			0
S3	2000	2000	2000	2	0	2	Export	414	Kuwait	KWT	784	United Arab Emirates	ARE								41	ANIMAL OILS AND FATS	1	No Quantity							26075			0
S3	2000	2000	2000	2	0	2	Export	410	Rep. of Korea	KOR	0	World	WLD								42	FIXED VEG. FATS AND OILS	1	No Quantity							4534727			0
S3	2000	2000	2000	2	0	2	Export	410	Rep. of Korea	KOR	36	Australia	AUS								42	FIXED VEG. FATS AND OILS	1	No Quantity							92763			0
S3	2000	2000	2000	2	0	2	Export	410	Rep. of Korea	KOR	104	Myanmar	MMR								42	FIXED VEG. FATS AND OILS	1	No Quantity							2611			0
S3	2000	2000	2000	2	0	2	Export	410	Rep. of Korea	KOR	156	China	CHN								42	FIXED VEG. FATS AND OILS	1	No Quantity							1004998			0
S3	2000	2000	2000	2	0	2	Export	410	Rep. of Korea	KOR	344	China, Hong Kong SAR	HKG								42	FIXED VEG. FATS AND OILS	1	No Quantity							238396			0
S3	2000	2000	2000	2	0	2	Export	410	Rep. of Korea	KOR	392	Japan	JPN								42	FIXED VEG. FATS AND OILS	1	No Quantity							732285			0
S3	2000	2000	2000	2	0	2	Export	410	Rep. of Korea	KOR	434	Libya	LBY								42	FIXED VEG. FATS AND OILS	1	No Quantity							42028			0
S3	2000	2000	2000	2	0	2	Export	410	Rep. of Korea	KOR	490	Other Asia, nes									42	FIXED VEG. FATS AND OILS	1	No Quantity							400			0
S3	2000	2000	2000	2	0	2	Export	410	Rep. of Korea	KOR	496	Mongolia	MNG								42	FIXED VEG. FATS AND OILS	1	No Quantity							25200			0
S3	2000	2000	2000	2	0	2	Export	410	Rep. of Korea	KOR	554	New Zealand	NZL								42	FIXED VEG. FATS AND OILS	1	No Quantity							281			0
S3	2000	2000	2000	2	0	2	Export	410	Rep. of Korea	KOR	583	FS Micronesia	FSM								42	FIXED VEG. FATS AND OILS	1	No Quantity							18000			0
S3	2000	2000	2000	2	0	2	Export	410	Rep. of Korea	KOR	608	Philippines	PHL								42	FIXED VEG. FATS AND OILS	1	No Quantity							139514			0
S3	2000	2000	2000	2	0	2	Export	410	Rep. of Korea	KOR	643	Russian Federation	RUS								42	FIXED VEG. FATS AND OILS	1	No Quantity							1718970			0
S3	2000	2000	2000	2	0	2	Export	410	Rep. of Korea	KOR	699	India	IND								42	FIXED VEG. FATS AND OILS	1	No Quantity							396			0
S3	2000	2000	2000	2	0	2	Export	410	Rep. of Korea	KOR	704	Viet Nam	VNM								42	FIXED VEG. FATS AND OILS	1	No Quantity							4146			0
S3	2000	2000	2000	2	0	2	Export	410	Rep. of Korea	KOR	764	Thailand	THA								42	FIXED VEG. FATS AND OILS	1	No Quantity							562			0
S3	2000	2000	2000	2	0	2	Export	410	Rep. of Korea	KOR	795	Turkmenistan	TKM								42	FIXED VEG. FATS AND OILS	1	No Quantity							1535			0
S3	2000	2000	2000	2	0	2	Export	410	Rep. of Korea	KOR	826	United Kingdom	GBR								42	FIXED VEG. FATS AND OILS	1	No Quantity							120057			0
S3	2000	2000	2000	2	0	2	Export	410	Rep. of Korea	KOR	842	USA	USA								42	FIXED VEG. FATS AND OILS	1	No Quantity							391743			0
S3	2000	2000	2000	2	0	2	Export	410	Rep. of Korea	KOR	860	Uzbekistan	UZB								42	FIXED VEG. FATS AND OILS	1	No Quantity							842			0
S3	2000	2000	2000	2	0	2	Export	414	Kuwait	KWT	0	World	WLD								42	FIXED VEG. FATS AND OILS	1	No Quantity							18259			0
S3	2000	2000	2000	2	0	2	Export	414	Kuwait	KWT	364	Iran	IRN								42	FIXED VEG. FATS AND OILS	1	No Quantity							196			0
S3	2000	2000	2000	2	0	2	Export	414	Kuwait	KWT	634	Qatar	QAT								42	FIXED VEG. FATS AND OILS	1	No Quantity							3510			0
S3	2000	2000	2000	2	0	2	Export	414	Kuwait	KWT	682	Saudi Arabia	SAU								42	FIXED VEG. FATS AND OILS	1	No Quantity							342			0
S3	2000	2000	2000	2	0	2	Export	414	Kuwait	KWT	699	India	IND								42	FIXED VEG. FATS AND OILS	1	No Quantity							16			0
S3	2000	2000	2000	2	0	2	Export	414	Kuwait	KWT	760	Syria	SYR								42	FIXED VEG. FATS AND OILS	1	No Quantity							14194			0
S3	2000	2000	2000	2	0	2	Export	410	Rep. of Korea	KOR	0	World	WLD								43	ANIMAL,VEG.FATS,OILS,NES	1	No Quantity							10299239			0
S3	2000	2000	2000	2	0	2	Export	410	Rep. of Korea	KOR	32	Argentina	ARG								43	ANIMAL,VEG.FATS,OILS,NES	1	No Quantity							9146			0
S3	2000	2000	2000	2	0	2	Export	410	Rep. of Korea	KOR	36	Australia	AUS								43	ANIMAL,VEG.FATS,OILS,NES	1	No Quantity							331852			0
S3	2000	2000	2000	2	0	2	Export	410	Rep. of Korea	KOR	50	Bangladesh	BGD								43	ANIMAL,VEG.FATS,OILS,NES	1	No Quantity							20243			0
S3	2000	2000	2000	2	0	2	Export	410	Rep. of Korea	KOR	104	Myanmar	MMR								43	ANIMAL,VEG.FATS,OILS,NES	1	No Quantity							5763			0
S3	2000	2000	2000	2	0	2	Export	410	Rep. of Korea	KOR	144	Sri Lanka	LKA								43	ANIMAL,VEG.FATS,OILS,NES	1	No Quantity							4292			0
S3	2000	2000	2000	2	0	2	Export	410	Rep. of Korea	KOR	156	China	CHN								43	ANIMAL,VEG.FATS,OILS,NES	1	No Quantity							3108293			0
S3	2000	2000	2000	2	0	2	Export	410	Rep. of Korea	KOR	251	France	FRA								43	ANIMAL,VEG.FATS,OILS,NES	1	No Quantity							7914			0
S3	2000	2000	2000	2	0	2	Export	410	Rep. of Korea	KOR	344	China, Hong Kong SAR	HKG								43	ANIMAL,VEG.FATS,OILS,NES	1	No Quantity							1400735			0
S3	2000	2000	2000	2	0	2	Export	410	Rep. of Korea	KOR	360	Indonesia	IDN								43	ANIMAL,VEG.FATS,OILS,NES	1	No Quantity							420623			0
S3	2000	2000	2000	2	0	2	Export	410	Rep. of Korea	KOR	364	Iran	IRN								43	ANIMAL,VEG.FATS,OILS,NES	1	No Quantity							352522			0
S3	2000	2000	2000	2	0	2	Export	410	Rep. of Korea	KOR	392	Japan	JPN								43	ANIMAL,VEG.FATS,OILS,NES	1	No Quantity							750063			0
S3	2000	2000	2000	2	0	2	Export	410	Rep. of Korea	KOR	458	Malaysia	MYS								43	ANIMAL,VEG.FATS,OILS,NES	1	No Quantity							134229			0
S3	2000	2000	2000	2	0	2	Export	410	Rep. of Korea	KOR	484	Mexico	MEX								43	ANIMAL,VEG.FATS,OILS,NES	1	No Quantity							78469			0
S3	2000	2000	2000	2	0	2	Export	410	Rep. of Korea	KOR	490	Other Asia, nes									43	ANIMAL,VEG.FATS,OILS,NES	1	No Quantity							1452044			0
S3	2000	2000	2000	2	0	2	Export	410	Rep. of Korea	KOR	496	Mongolia	MNG								43	ANIMAL,VEG.FATS,OILS,NES	1	No Quantity							30412			0
S3	2000	2000	2000	2	0	2	Export	410	Rep. of Korea	KOR	528	Netherlands	NLD								43	ANIMAL,VEG.FATS,OILS,NES	1	No Quantity							22750			0
S3	2000	2000	2000	2	0	2	Export	410	Rep. of Korea	KOR	554	New Zealand	NZL								43	ANIMAL,VEG.FATS,OILS,NES	1	No Quantity							14652			0
S3	2000	2000	2000	2	0	2	Export	410	Rep. of Korea	KOR	562	Niger	NER								43	ANIMAL,VEG.FATS,OILS,NES	1	No Quantity							15840			0
S3	2000	2000	2000	2	0	2	Export	410	Rep. of Korea	KOR	583	FS Micronesia	FSM								43	ANIMAL,VEG.FATS,OILS,NES	1	No Quantity							55200			0
S3	2000	2000	2000	2	0	2	Export	410	Rep. of Korea	KOR	586	Pakistan	PAK								43	ANIMAL,VEG.FATS,OILS,NES	1	No Quantity							98226			0
S3	2000	2000	2000	2	0	2	Export	410	Rep. of Korea	KOR	604	Peru	PER								43	ANIMAL,VEG.FATS,OILS,NES	1	No Quantity							33084			0
S3	2000	2000	2000	2	0	2	Export	410	Rep. of Korea	KOR	608	Philippines	PHL								43	ANIMAL,VEG.FATS,OILS,NES	1	No Quantity							239601			0
S3	2000	2000	2000	2	0	2	Export	410	Rep. of Korea	KOR	643	Russian Federation	RUS								43	ANIMAL,VEG.FATS,OILS,NES	1	No Quantity							16000			0
S3	2000	2000	2000	2	0	2	Export	410	Rep. of Korea	KOR	682	Saudi Arabia	SAU								43	ANIMAL,VEG.FATS,OILS,NES	1	No Quantity							3793			0
S3	2000	2000	2000	2	0	2	Export	410	Rep. of Korea	KOR	702	Singapore	SGP								43	ANIMAL,VEG.FATS,OILS,NES	1	No Quantity							234709			0
S3	2000	2000	2000	2	0	2	Export	410	Rep. of Korea	KOR	704	Viet Nam	VNM								43	ANIMAL,VEG.FATS,OILS,NES	1	No Quantity							118590			0
S3	2000	2000	2000	2	0	2	Export	410	Rep. of Korea	KOR	710	South Africa	ZAF								43	ANIMAL,VEG.FATS,OILS,NES	1	No Quantity							42093			0
S3	2000	2000	2000	2	0	2	Export	410	Rep. of Korea	KOR	764	Thailand	THA								43	ANIMAL,VEG.FATS,OILS,NES	1	No Quantity							735215			0
S3	2000	2000	2000	2	0	2	Export	410	Rep. of Korea	KOR	784	United Arab Emirates	ARE								43	ANIMAL,VEG.FATS,OILS,NES	1	No Quantity							6518			0
S3	2000	2000	2000	2	0	2	Export	410	Rep. of Korea	KOR	818	Egypt	EGY								43	ANIMAL,VEG.FATS,OILS,NES	1	No Quantity							8927			0
S3	2000	2000	2000	2	0	2	Export	410	Rep. of Korea	KOR	842	USA	USA								43	ANIMAL,VEG.FATS,OILS,NES	1	No Quantity							547441			0
S3	2000	2000	2000	2	0	2	Export	414	Kuwait	KWT	0	World	WLD								43	ANIMAL,VEG.FATS,OILS,NES	1	No Quantity							160088			0
S3	2000	2000	2000	2	0	2	Export	414	Kuwait	KWT	364	Iran	IRN								43	ANIMAL,VEG.FATS,OILS,NES	1	No Quantity							16169			0
S3	2000	2000	2000	2	0	2	Export	414	Kuwait	KWT	400	Jordan	JOR								43	ANIMAL,VEG.FATS,OILS,NES	1	No Quantity							903			0
S3	2000	2000	2000	2	0	2	Export	414	Kuwait	KWT	512	Oman	OMN								43	ANIMAL,VEG.FATS,OILS,NES	1	No Quantity							39			0
S3	2000	2000	2000	2	0	2	Export	414	Kuwait	KWT	586	Pakistan	PAK								43	ANIMAL,VEG.FATS,OILS,NES	1	No Quantity							122345			0
S3	2000	2000	2000	2	0	2	Export	414	Kuwait	KWT	682	Saudi Arabia	SAU								43	ANIMAL,VEG.FATS,OILS,NES	1	No Quantity							2282			0
S3	2000	2000	2000	2	0	2	Export	414	Kuwait	KWT	760	Syria	SYR								43	ANIMAL,VEG.FATS,OILS,NES	1	No Quantity							16359			0
S3	2000	2000	2000	2	0	2	Export	414	Kuwait	KWT	784	United Arab Emirates	ARE								43	ANIMAL,VEG.FATS,OILS,NES	1	No Quantity							1991			0
S3	2000	2000	2000	2	0	2	Export	410	Rep. of Korea	KOR	0	World	WLD								51	ORGANIC CHEMICALS	1	No Quantity							4834693493			0
S3	2000	2000	2000	2	0	2	Export	410	Rep. of Korea	KOR	4	Afghanistan	AFG								51	ORGANIC CHEMICALS	1	No Quantity							407517			0
S3	2000	2000	2000	2	0	2	Export	410	Rep. of Korea	KOR	12	Algeria	DZA								51	ORGANIC CHEMICALS	1	No Quantity							571746			0
S3	2000	2000	2000	2	0	2	Export	410	Rep. of Korea	KOR	24	Angola	AGO								51	ORGANIC CHEMICALS	1	No Quantity							765			0
S3	2000	2000	2000	2	0	2	Export	410	Rep. of Korea	KOR	32	Argentina	ARG								51	ORGANIC CHEMICALS	1	No Quantity							10627799			0
S3	2000	2000	2000	2	0	2	Export	410	Rep. of Korea	KOR	36	Australia	AUS								51	ORGANIC CHEMICALS	1	No Quantity							35596275			0
S3	2000	2000	2000	2	0	2	Export	410	Rep. of Korea	KOR	40	Austria	AUT								51	ORGANIC CHEMICALS	1	No Quantity							1252959			0
S3	2000	2000	2000	2	0	2	Export	410	Rep. of Korea	KOR	48	Bahrain	BHR								51	ORGANIC CHEMICALS	1	No Quantity							76000			0
S3	2000	2000	2000	2	0	2	Export	410	Rep. of Korea	KOR	50	Bangladesh	BGD								51	ORGANIC CHEMICALS	1	No Quantity							6507339			0
S3	2000	2000	2000	2	0	2	Export	410	Rep. of Korea	KOR	56	Belgium	BEL								51	ORGANIC CHEMICALS	1	No Quantity							45028083			0
S3	2000	2000	2000	2	0	2	Export	410	Rep. of Korea	KOR	68	Bolivia (Plurinational State of)	BOL								51	ORGANIC CHEMICALS	1	No Quantity							17800			0
S3	2000	2000	2000	2	0	2	Export	410	Rep. of Korea	KOR	76	Brazil	BRA								51	ORGANIC CHEMICALS	1	No Quantity							19286991			0
S3	2000	2000	2000	2	0	2	Export	410	Rep. of Korea	KOR	100	Bulgaria	BGR								51	ORGANIC CHEMICALS	1	No Quantity							576552			0
S3	2000	2000	2000	2	0	2	Export	410	Rep. of Korea	KOR	104	Myanmar	MMR								51	ORGANIC CHEMICALS	1	No Quantity							747773			0
S3	2000	2000	2000	2	0	2	Export	410	Rep. of Korea	KOR	116	Cambodia	KHM								51	ORGANIC CHEMICALS	1	No Quantity							387368			0
S3	2000	2000	2000	2	0	2	Export	410	Rep. of Korea	KOR	120	Cameroon	CMR								51	ORGANIC CHEMICALS	1	No Quantity							20400			0
S3	2000	2000	2000	2	0	2	Export	410	Rep. of Korea	KOR	124	Canada	CAN								51	ORGANIC CHEMICALS	1	No Quantity							5382233			0
S3	2000	2000	2000	2	0	2	Export	410	Rep. of Korea	KOR	144	Sri Lanka	LKA								51	ORGANIC CHEMICALS	1	No Quantity							994773			0
S3	2000	2000	2000	2	0	2	Export	410	Rep. of Korea	KOR	152	Chile	CHL								51	ORGANIC CHEMICALS	1	No Quantity							323117			0
S3	2000	2000	2000	2	0	2	Export	410	Rep. of Korea	KOR	156	China	CHN								51	ORGANIC CHEMICALS	1	No Quantity							1874676814			0
S3	2000	2000	2000	2	0	2	Export	410	Rep. of Korea	KOR	170	Colombia	COL								51	ORGANIC CHEMICALS	1	No Quantity							1410790			0
S3	2000	2000	2000	2	0	2	Export	410	Rep. of Korea	KOR	178	Congo	COG								51	ORGANIC CHEMICALS	1	No Quantity							24311			0
S3	2000	2000	2000	2	0	2	Export	410	Rep. of Korea	KOR	188	Costa Rica	CRI								51	ORGANIC CHEMICALS	1	No Quantity							1011701			0
S3	2000	2000	2000	2	0	2	Export	410	Rep. of Korea	KOR	191	Croatia	HRV								51	ORGANIC CHEMICALS	1	No Quantity							348103			0
S3	2000	2000	2000	2	0	2	Export	410	Rep. of Korea	KOR	196	Cyprus	CYP								51	ORGANIC CHEMICALS	1	No Quantity							46713			0
S3	2000	2000	2000	2	0	2	Export	410	Rep. of Korea	KOR	204	Benin	BEN								51	ORGANIC CHEMICALS	1	No Quantity							30788			0
S3	2000	2000	2000	2	0	2	Export	410	Rep. of Korea	KOR	208	Denmark	DNK								51	ORGANIC CHEMICALS	1	No Quantity							1390504			0
S3	2000	2000	2000	2	0	2	Export	410	Rep. of Korea	KOR	212	Dominica	DMA								51	ORGANIC CHEMICALS	1	No Quantity							27734			0
S3	2000	2000	2000	2	0	2	Export	410	Rep. of Korea	KOR	214	Dominican Rep.	DOM								51	ORGANIC CHEMICALS	1	No Quantity							338342			0
S3	2000	2000	2000	2	0	2	Export	410	Rep. of Korea	KOR	218	Ecuador	ECU								51	ORGANIC CHEMICALS	1	No Quantity							1674956			0
S3	2000	2000	2000	2	0	2	Export	410	Rep. of Korea	KOR	222	El Salvador	SLV								51	ORGANIC CHEMICALS	1	No Quantity							226062			0
S3	2000	2000	2000	2	0	2	Export	410	Rep. of Korea	KOR	231	Ethiopia	ETH								51	ORGANIC CHEMICALS	1	No Quantity							8280			0
S3	2000	2000	2000	2	0	2	Export	410	Rep. of Korea	KOR	246	Finland	FIN								51	ORGANIC CHEMICALS	1	No Quantity							109377			0
S3	2000	2000	2000	2	0	2	Export	410	Rep. of Korea	KOR	251	France	FRA								51	ORGANIC CHEMICALS	1	No Quantity							35450027			0
S3	2000	2000	2000	2	0	2	Export	410	Rep. of Korea	KOR	270	Gambia	GMB								51	ORGANIC CHEMICALS	1	No Quantity							42000			0
S3	2000	2000	2000	2	0	2	Export	410	Rep. of Korea	KOR	275	State of Palestine	PSE								51	ORGANIC CHEMICALS	1	No Quantity							27805			0
S3	2000	2000	2000	2	0	2	Export	410	Rep. of Korea	KOR	276	Germany	DEU								51	ORGANIC CHEMICALS	1	No Quantity							54404732			0
S3	2000	2000	2000	2	0	2	Export	410	Rep. of Korea	KOR	288	Ghana	GHA								51	ORGANIC CHEMICALS	1	No Quantity							153357			0
S3	2000	2000	2000	2	0	2	Export	410	Rep. of Korea	KOR	300	Greece	GRC								51	ORGANIC CHEMICALS	1	No Quantity							1276352			0
S3	2000	2000	2000	2	0	2	Export	410	Rep. of Korea	KOR	316	Guam	GUM								51	ORGANIC CHEMICALS	1	No Quantity							43256			0
S3	2000	2000	2000	2	0	2	Export	410	Rep. of Korea	KOR	320	Guatemala	GTM								51	ORGANIC CHEMICALS	1	No Quantity							296233			0
S3	2000	2000	2000	2	0	2	Export	410	Rep. of Korea	KOR	340	Honduras	HND								51	ORGANIC CHEMICALS	1	No Quantity							108473			0
S3	2000	2000	2000	2	0	2	Export	410	Rep. of Korea	KOR	344	China, Hong Kong SAR	HKG								51	ORGANIC CHEMICALS	1	No Quantity							237696000			0
S3	2000	2000	2000	2	0	2	Export	410	Rep. of Korea	KOR	348	Hungary	HUN								51	ORGANIC CHEMICALS	1	No Quantity							614923			0
S3	2000	2000	2000	2	0	2	Export	410	Rep. of Korea	KOR	360	Indonesia	IDN								51	ORGANIC CHEMICALS	1	No Quantity							260774315			0
S3	2000	2000	2000	2	0	2	Export	410	Rep. of Korea	KOR	364	Iran	IRN								51	ORGANIC CHEMICALS	1	No Quantity							14094480			0
S3	2000	2000	2000	2	0	2	Export	410	Rep. of Korea	KOR	372	Ireland	IRL								51	ORGANIC CHEMICALS	1	No Quantity							2295440			0
S3	2000	2000	2000	2	0	2	Export	410	Rep. of Korea	KOR	376	Israel	ISR								51	ORGANIC CHEMICALS	1	No Quantity							2778099			0
S3	2000	2000	2000	2	0	2	Export	410	Rep. of Korea	KOR	381	Italy	ITA								51	ORGANIC CHEMICALS	1	No Quantity							26145847			0
S3	2000	2000	2000	2	0	2	Export	410	Rep. of Korea	KOR	384	Côte d'Ivoire	CIV								51	ORGANIC CHEMICALS	1	No Quantity							764785			0
S3	2000	2000	2000	2	0	2	Export	410	Rep. of Korea	KOR	388	Jamaica	JAM								51	ORGANIC CHEMICALS	1	No Quantity							68637			0
S3	2000	2000	2000	2	0	2	Export	410	Rep. of Korea	KOR	392	Japan	JPN								51	ORGANIC CHEMICALS	1	No Quantity							395663111			0
S3	2000	2000	2000	2	0	2	Export	410	Rep. of Korea	KOR	400	Jordan	JOR								51	ORGANIC CHEMICALS	1	No Quantity							1501149			0
S3	2000	2000	2000	2	0	2	Export	410	Rep. of Korea	KOR	404	Kenya	KEN								51	ORGANIC CHEMICALS	1	No Quantity							1136674			0
S3	2000	2000	2000	2	0	2	Export	410	Rep. of Korea	KOR	414	Kuwait	KWT								51	ORGANIC CHEMICALS	1	No Quantity							229890			0
S3	2000	2000	2000	2	0	2	Export	410	Rep. of Korea	KOR	422	Lebanon	LBN								51	ORGANIC CHEMICALS	1	No Quantity							11199			0
S3	2000	2000	2000	2	0	2	Export	410	Rep. of Korea	KOR	428	Latvia	LVA								51	ORGANIC CHEMICALS	1	No Quantity							47808			0
S3	2000	2000	2000	2	0	2	Export	410	Rep. of Korea	KOR	434	Libya	LBY								51	ORGANIC CHEMICALS	1	No Quantity							55557			0
S3	2000	2000	2000	2	0	2	Export	410	Rep. of Korea	KOR	440	Lithuania	LTU								51	ORGANIC CHEMICALS	1	No Quantity							81317			0
S3	2000	2000	2000	2	0	2	Export	410	Rep. of Korea	KOR	446	China, Macao SAR	MAC								51	ORGANIC CHEMICALS	1	No Quantity							16767			0
S3	2000	2000	2000	2	0	2	Export	410	Rep. of Korea	KOR	450	Madagascar	MDG								51	ORGANIC CHEMICALS	1	No Quantity							254747			0
S3	2000	2000	2000	2	0	2	Export	410	Rep. of Korea	KOR	454	Malawi	MWI								51	ORGANIC CHEMICALS	1	No Quantity							135454			0
S3	2000	2000	2000	2	0	2	Export	410	Rep. of Korea	KOR	458	Malaysia	MYS								51	ORGANIC CHEMICALS	1	No Quantity							135704941			0
S3	2000	2000	2000	2	0	2	Export	410	Rep. of Korea	KOR	480	Mauritius	MUS								51	ORGANIC CHEMICALS	1	No Quantity							11030			0
S3	2000	2000	2000	2	0	2	Export	410	Rep. of Korea	KOR	484	Mexico	MEX								51	ORGANIC CHEMICALS	1	No Quantity							4371522			0
S3	2000	2000	2000	2	0	2	Export	410	Rep. of Korea	KOR	490	Other Asia, nes									51	ORGANIC CHEMICALS	1	No Quantity							692553999			0
S3	2000	2000	2000	2	0	2	Export	410	Rep. of Korea	KOR	496	Mongolia	MNG								51	ORGANIC CHEMICALS	1	No Quantity							25667			0
S3	2000	2000	2000	2	0	2	Export	410	Rep. of Korea	KOR	504	Morocco	MAR								51	ORGANIC CHEMICALS	1	No Quantity							2553961			0
S3	2000	2000	2000	2	0	2	Export	410	Rep. of Korea	KOR	508	Mozambique	MOZ								51	ORGANIC CHEMICALS	1	No Quantity							88000			0
S3	2000	2000	2000	2	0	2	Export	410	Rep. of Korea	KOR	512	Oman	OMN								51	ORGANIC CHEMICALS	1	No Quantity							244000			0
S3	2000	2000	2000	2	0	2	Export	410	Rep. of Korea	KOR	524	Nepal	NPL								51	ORGANIC CHEMICALS	1	No Quantity							138369			0
S3	2000	2000	2000	2	0	2	Export	410	Rep. of Korea	KOR	528	Netherlands	NLD								51	ORGANIC CHEMICALS	1	No Quantity							123058538			0
S3	2000	2000	2000	2	0	2	Export	410	Rep. of Korea	KOR	554	New Zealand	NZL								51	ORGANIC CHEMICALS	1	No Quantity							3495899			0
S3	2000	2000	2000	2	0	2	Export	410	Rep. of Korea	KOR	558	Nicaragua	NIC								51	ORGANIC CHEMICALS	1	No Quantity							285770			0
S3	2000	2000	2000	2	0	2	Export	410	Rep. of Korea	KOR	566	Nigeria	NGA								51	ORGANIC CHEMICALS	1	No Quantity							13604768			0
S3	2000	2000	2000	2	0	2	Export	410	Rep. of Korea	KOR	579	Norway	NOR								51	ORGANIC CHEMICALS	1	No Quantity							273807			0
S3	2000	2000	2000	2	0	2	Export	410	Rep. of Korea	KOR	580	N. Mariana Isds	MNP								51	ORGANIC CHEMICALS	1	No Quantity							113			0
S3	2000	2000	2000	2	0	2	Export	410	Rep. of Korea	KOR	586	Pakistan	PAK								51	ORGANIC CHEMICALS	1	No Quantity							76876610			0
S3	2000	2000	2000	2	0	2	Export	410	Rep. of Korea	KOR	591	Panama	PAN								51	ORGANIC CHEMICALS	1	No Quantity							304007			0
S3	2000	2000	2000	2	0	2	Export	410	Rep. of Korea	KOR	598	Papua New Guinea	PNG								51	ORGANIC CHEMICALS	1	No Quantity							37388			0
S3	2000	2000	2000	2	0	2	Export	410	Rep. of Korea	KOR	600	Paraguay	PRY								51	ORGANIC CHEMICALS	1	No Quantity							61394			0
S3	2000	2000	2000	2	0	2	Export	410	Rep. of Korea	KOR	604	Peru	PER								51	ORGANIC CHEMICALS	1	No Quantity							682657			0
S3	2000	2000	2000	2	0	2	Export	410	Rep. of Korea	KOR	608	Philippines	PHL								51	ORGANIC CHEMICALS	1	No Quantity							87495806			0
S3	2000	2000	2000	2	0	2	Export	410	Rep. of Korea	KOR	616	Poland	POL								51	ORGANIC CHEMICALS	1	No Quantity							1293970			0
S3	2000	2000	2000	2	0	2	Export	410	Rep. of Korea	KOR	620	Portugal	PRT								51	ORGANIC CHEMICALS	1	No Quantity							988144			0
S3	2000	2000	2000	2	0	2	Export	410	Rep. of Korea	KOR	634	Qatar	QAT								51	ORGANIC CHEMICALS	1	No Quantity							136785			0
S3	2000	2000	2000	2	0	2	Export	410	Rep. of Korea	KOR	642	Romania	ROU								51	ORGANIC CHEMICALS	1	No Quantity							83447			0
S3	2000	2000	2000	2	0	2	Export	410	Rep. of Korea	KOR	643	Russian Federation	RUS								51	ORGANIC CHEMICALS	1	No Quantity							3827686			0
S3	2000	2000	2000	2	0	2	Export	410	Rep. of Korea	KOR	682	Saudi Arabia	SAU								51	ORGANIC CHEMICALS	1	No Quantity							40568113			0
S3	2000	2000	2000	2	0	2	Export	410	Rep. of Korea	KOR	686	Senegal	SEN								51	ORGANIC CHEMICALS	1	No Quantity							69588			0
S3	2000	2000	2000	2	0	2	Export	410	Rep. of Korea	KOR	699	India	IND								51	ORGANIC CHEMICALS	1	No Quantity							85539933			0
S3	2000	2000	2000	2	0	2	Export	410	Rep. of Korea	KOR	702	Singapore	SGP								51	ORGANIC CHEMICALS	1	No Quantity							23344831			0
S3	2000	2000	2000	2	0	2	Export	410	Rep. of Korea	KOR	704	Viet Nam	VNM								51	ORGANIC CHEMICALS	1	No Quantity							20663263			0
S3	2000	2000	2000	2	0	2	Export	410	Rep. of Korea	KOR	705	Slovenia	SVN								51	ORGANIC CHEMICALS	1	No Quantity							712042			0
S3	2000	2000	2000	2	0	2	Export	410	Rep. of Korea	KOR	710	South Africa	ZAF								51	ORGANIC CHEMICALS	1	No Quantity							8889281			0
S3	2000	2000	2000	2	0	2	Export	410	Rep. of Korea	KOR	716	Zimbabwe	ZWE								51	ORGANIC CHEMICALS	1	No Quantity							172659			0
S3	2000	2000	2000	2	0	2	Export	410	Rep. of Korea	KOR	724	Spain	ESP								51	ORGANIC CHEMICALS	1	No Quantity							11201797			0
S3	2000	2000	2000	2	0	2	Export	410	Rep. of Korea	KOR	736	Fmr Sudan	SDN								51	ORGANIC CHEMICALS	1	No Quantity							525721			0
S3	2000	2000	2000	2	0	2	Export	410	Rep. of Korea	KOR	748	Swaziland	SWZ								51	ORGANIC CHEMICALS	1	No Quantity							229951			0
S3	2000	2000	2000	2	0	2	Export	410	Rep. of Korea	KOR	757	Switzerland	CHE								51	ORGANIC CHEMICALS	1	No Quantity							5925085			0
S3	2000	2000	2000	2	0	2	Export	410	Rep. of Korea	KOR	760	Syria	SYR								51	ORGANIC CHEMICALS	1	No Quantity							828684			0
S3	2000	2000	2000	2	0	2	Export	410	Rep. of Korea	KOR	762	Tajikistan	TJK								51	ORGANIC CHEMICALS	1	No Quantity							64960			0
S3	2000	2000	2000	2	0	2	Export	410	Rep. of Korea	KOR	764	Thailand	THA								51	ORGANIC CHEMICALS	1	No Quantity							119684053			0
S3	2000	2000	2000	2	0	2	Export	410	Rep. of Korea	KOR	784	United Arab Emirates	ARE								51	ORGANIC CHEMICALS	1	No Quantity							10563922			0
S3	2000	2000	2000	2	0	2	Export	410	Rep. of Korea	KOR	788	Tunisia	TUN								51	ORGANIC CHEMICALS	1	No Quantity							770444			0
S3	2000	2000	2000	2	0	2	Export	410	Rep. of Korea	KOR	792	Turkey	TUR								51	ORGANIC CHEMICALS	1	No Quantity							5513265			0
S3	2000	2000	2000	2	0	2	Export	410	Rep. of Korea	KOR	800	Uganda	UGA								51	ORGANIC CHEMICALS	1	No Quantity							84566			0
S3	2000	2000	2000	2	0	2	Export	410	Rep. of Korea	KOR	804	Ukraine	UKR								51	ORGANIC CHEMICALS	1	No Quantity							214447			0
S3	2000	2000	2000	2	0	2	Export	410	Rep. of Korea	KOR	818	Egypt	EGY								51	ORGANIC CHEMICALS	1	No Quantity							4320820			0
S3	2000	2000	2000	2	0	2	Export	410	Rep. of Korea	KOR	826	United Kingdom	GBR								51	ORGANIC CHEMICALS	1	No Quantity							51152033			0
S3	2000	2000	2000	2	0	2	Export	410	Rep. of Korea	KOR	834	United Rep. of Tanzania	TZA								51	ORGANIC CHEMICALS	1	No Quantity							115783			0
S3	2000	2000	2000	2	0	2	Export	410	Rep. of Korea	KOR	842	USA	USA								51	ORGANIC CHEMICALS	1	No Quantity							245099436			0
S3	2000	2000	2000	2	0	2	Export	410	Rep. of Korea	KOR	858	Uruguay	URY								51	ORGANIC CHEMICALS	1	No Quantity							1421880			0
S3	2000	2000	2000	2	0	2	Export	410	Rep. of Korea	KOR	860	Uzbekistan	UZB								51	ORGANIC CHEMICALS	1	No Quantity							626040			0
S3	2000	2000	2000	2	0	2	Export	410	Rep. of Korea	KOR	862	Venezuela	VEN								51	ORGANIC CHEMICALS	1	No Quantity							1956500			0
S3	2000	2000	2000	2	0	2	Export	410	Rep. of Korea	KOR	887	Yemen	YEM								51	ORGANIC CHEMICALS	1	No Quantity							764032			0
S3	2000	2000	2000	2	0	2	Export	410	Rep. of Korea	KOR	891	Serbia and Montenegro	SCG								51	ORGANIC CHEMICALS	1	No Quantity							46087			0
S3	2000	2000	2000	2	0	2	Export	410	Rep. of Korea	KOR	894	Zambia	ZMB								51	ORGANIC CHEMICALS	1	No Quantity							46000			0
S3	2000	2000	2000	2	0	2	Export	410	Rep. of Korea	KOR	899	Areas, nes									51	ORGANIC CHEMICALS	1	No Quantity							81600			0
S3	2000	2000	2000	2	0	2	Export	414	Kuwait	KWT	0	World	WLD								51	ORGANIC CHEMICALS	1	No Quantity							157614			0
S3	2000	2000	2000	2	0	2	Export	414	Kuwait	KWT	276	Germany	DEU								51	ORGANIC CHEMICALS	1	No Quantity							417			0
S3	2000	2000	2000	2	0	2	Export	414	Kuwait	KWT	400	Jordan	JOR								51	ORGANIC CHEMICALS	1	No Quantity							9296			0
S3	2000	2000	2000	2	0	2	Export	414	Kuwait	KWT	512	Oman	OMN								51	ORGANIC CHEMICALS	1	No Quantity							13			0
S3	2000	2000	2000	2	0	2	Export	414	Kuwait	KWT	634	Qatar	QAT								51	ORGANIC CHEMICALS	1	No Quantity							42508			0
S3	2000	2000	2000	2	0	2	Export	414	Kuwait	KWT	682	Saudi Arabia	SAU								51	ORGANIC CHEMICALS	1	No Quantity							36446			0
S3	2000	2000	2000	2	0	2	Export	414	Kuwait	KWT	784	United Arab Emirates	ARE								51	ORGANIC CHEMICALS	1	No Quantity							68935			0
S3	2000	2000	2000	2	0	2	Export	410	Rep. of Korea	KOR	0	World	WLD								52	INORGANIC CHEMICALS	1	No Quantity							447537222			0
S3	2000	2000	2000	2	0	2	Export	410	Rep. of Korea	KOR	32	Argentina	ARG								52	INORGANIC CHEMICALS	1	No Quantity							258589			0
S3	2000	2000	2000	2	0	2	Export	410	Rep. of Korea	KOR	36	Australia	AUS								52	INORGANIC CHEMICALS	1	No Quantity							11218498			0
S3	2000	2000	2000	2	0	2	Export	410	Rep. of Korea	KOR	40	Austria	AUT								52	INORGANIC CHEMICALS	1	No Quantity							343977			0
S3	2000	2000	2000	2	0	2	Export	410	Rep. of Korea	KOR	48	Bahrain	BHR								52	INORGANIC CHEMICALS	1	No Quantity							44364			0
S3	2000	2000	2000	2	0	2	Export	410	Rep. of Korea	KOR	50	Bangladesh	BGD								52	INORGANIC CHEMICALS	1	No Quantity							5608638			0
S3	2000	2000	2000	2	0	2	Export	410	Rep. of Korea	KOR	56	Belgium	BEL								52	INORGANIC CHEMICALS	1	No Quantity							4732946			0
S3	2000	2000	2000	2	0	2	Export	410	Rep. of Korea	KOR	68	Bolivia (Plurinational State of)	BOL								52	INORGANIC CHEMICALS	1	No Quantity							172204			0
S3	2000	2000	2000	2	0	2	Export	410	Rep. of Korea	KOR	76	Brazil	BRA								52	INORGANIC CHEMICALS	1	No Quantity							1836249			0
S3	2000	2000	2000	2	0	2	Export	410	Rep. of Korea	KOR	84	Belize	BLZ								52	INORGANIC CHEMICALS	1	No Quantity							6393			0
S3	2000	2000	2000	2	0	2	Export	410	Rep. of Korea	KOR	100	Bulgaria	BGR								52	INORGANIC CHEMICALS	1	No Quantity							15020			0
S3	2000	2000	2000	2	0	2	Export	410	Rep. of Korea	KOR	104	Myanmar	MMR								52	INORGANIC CHEMICALS	1	No Quantity							989761			0
S3	2000	2000	2000	2	0	2	Export	410	Rep. of Korea	KOR	116	Cambodia	KHM								52	INORGANIC CHEMICALS	1	No Quantity							5911			0
S3	2000	2000	2000	2	0	2	Export	410	Rep. of Korea	KOR	124	Canada	CAN								52	INORGANIC CHEMICALS	1	No Quantity							3162420			0
S3	2000	2000	2000	2	0	2	Export	410	Rep. of Korea	KOR	144	Sri Lanka	LKA								52	INORGANIC CHEMICALS	1	No Quantity							945038			0
S3	2000	2000	2000	2	0	2	Export	410	Rep. of Korea	KOR	152	Chile	CHL								52	INORGANIC CHEMICALS	1	No Quantity							611646			0
S3	2000	2000	2000	2	0	2	Export	410	Rep. of Korea	KOR	156	China	CHN								52	INORGANIC CHEMICALS	1	No Quantity							58588963			0
S3	2000	2000	2000	2	0	2	Export	410	Rep. of Korea	KOR	170	Colombia	COL								52	INORGANIC CHEMICALS	1	No Quantity							360154			0
S3	2000	2000	2000	2	0	2	Export	410	Rep. of Korea	KOR	188	Costa Rica	CRI								52	INORGANIC CHEMICALS	1	No Quantity							16826			0
S3	2000	2000	2000	2	0	2	Export	410	Rep. of Korea	KOR	196	Cyprus	CYP								52	INORGANIC CHEMICALS	1	No Quantity							70071			0
S3	2000	2000	2000	2	0	2	Export	410	Rep. of Korea	KOR	208	Denmark	DNK								52	INORGANIC CHEMICALS	1	No Quantity							866			0
S3	2000	2000	2000	2	0	2	Export	410	Rep. of Korea	KOR	214	Dominican Rep.	DOM								52	INORGANIC CHEMICALS	1	No Quantity							35437			0
S3	2000	2000	2000	2	0	2	Export	410	Rep. of Korea	KOR	218	Ecuador	ECU								52	INORGANIC CHEMICALS	1	No Quantity							615896			0
S3	2000	2000	2000	2	0	2	Export	410	Rep. of Korea	KOR	231	Ethiopia	ETH								52	INORGANIC CHEMICALS	1	No Quantity							66000			0
S3	2000	2000	2000	2	0	2	Export	410	Rep. of Korea	KOR	246	Finland	FIN								52	INORGANIC CHEMICALS	1	No Quantity							7721			0
S3	2000	2000	2000	2	0	2	Export	410	Rep. of Korea	KOR	251	France	FRA								52	INORGANIC CHEMICALS	1	No Quantity							3059523			0
S3	2000	2000	2000	2	0	2	Export	410	Rep. of Korea	KOR	276	Germany	DEU								52	INORGANIC CHEMICALS	1	No Quantity							2604333			0
S3	2000	2000	2000	2	0	2	Export	410	Rep. of Korea	KOR	300	Greece	GRC								52	INORGANIC CHEMICALS	1	No Quantity							24340			0
S3	2000	2000	2000	2	0	2	Export	410	Rep. of Korea	KOR	320	Guatemala	GTM								52	INORGANIC CHEMICALS	1	No Quantity							228330			0
S3	2000	2000	2000	2	0	2	Export	410	Rep. of Korea	KOR	324	Guinea	GIN								52	INORGANIC CHEMICALS	1	No Quantity							659007			0
S3	2000	2000	2000	2	0	2	Export	410	Rep. of Korea	KOR	344	China, Hong Kong SAR	HKG								52	INORGANIC CHEMICALS	1	No Quantity							7766167			0
S3	2000	2000	2000	2	0	2	Export	410	Rep. of Korea	KOR	360	Indonesia	IDN								52	INORGANIC CHEMICALS	1	No Quantity							32378979			0
S3	2000	2000	2000	2	0	2	Export	410	Rep. of Korea	KOR	364	Iran	IRN								52	INORGANIC CHEMICALS	1	No Quantity							1895129			0
S3	2000	2000	2000	2	0	2	Export	410	Rep. of Korea	KOR	372	Ireland	IRL								52	INORGANIC CHEMICALS	1	No Quantity							2265595			0
S3	2000	2000	2000	2	0	2	Export	410	Rep. of Korea	KOR	376	Israel	ISR								52	INORGANIC CHEMICALS	1	No Quantity							1411200			0
S3	2000	2000	2000	2	0	2	Export	410	Rep. of Korea	KOR	381	Italy	ITA								52	INORGANIC CHEMICALS	1	No Quantity							1772917			0
S3	2000	2000	2000	2	0	2	Export	410	Rep. of Korea	KOR	384	Côte d'Ivoire	CIV								52	INORGANIC CHEMICALS	1	No Quantity							217396			0
S3	2000	2000	2000	2	0	2	Export	410	Rep. of Korea	KOR	392	Japan	JPN								52	INORGANIC CHEMICALS	1	No Quantity							102267346			0
S3	2000	2000	2000	2	0	2	Export	410	Rep. of Korea	KOR	400	Jordan	JOR								52	INORGANIC CHEMICALS	1	No Quantity							8139			0
S3	2000	2000	2000	2	0	2	Export	410	Rep. of Korea	KOR	404	Kenya	KEN								52	INORGANIC CHEMICALS	1	No Quantity							117469			0
S3	2000	2000	2000	2	0	2	Export	410	Rep. of Korea	KOR	414	Kuwait	KWT								52	INORGANIC CHEMICALS	1	No Quantity							45942			0
S3	2000	2000	2000	2	0	2	Export	410	Rep. of Korea	KOR	434	Libya	LBY								52	INORGANIC CHEMICALS	1	No Quantity							429112			0
S3	2000	2000	2000	2	0	2	Export	410	Rep. of Korea	KOR	458	Malaysia	MYS								52	INORGANIC CHEMICALS	1	No Quantity							23215345			0
S3	2000	2000	2000	2	0	2	Export	410	Rep. of Korea	KOR	470	Malta	MLT								52	INORGANIC CHEMICALS	1	No Quantity							30239			0
S3	2000	2000	2000	2	0	2	Export	410	Rep. of Korea	KOR	480	Mauritius	MUS								52	INORGANIC CHEMICALS	1	No Quantity							121805			0
S3	2000	2000	2000	2	0	2	Export	410	Rep. of Korea	KOR	484	Mexico	MEX								52	INORGANIC CHEMICALS	1	No Quantity							1558544			0
S3	2000	2000	2000	2	0	2	Export	410	Rep. of Korea	KOR	490	Other Asia, nes									52	INORGANIC CHEMICALS	1	No Quantity							24842806			0
S3	2000	2000	2000	2	0	2	Export	410	Rep. of Korea	KOR	496	Mongolia	MNG								52	INORGANIC CHEMICALS	1	No Quantity							24460			0
S3	2000	2000	2000	2	0	2	Export	410	Rep. of Korea	KOR	504	Morocco	MAR								52	INORGANIC CHEMICALS	1	No Quantity							1112325			0
S3	2000	2000	2000	2	0	2	Export	410	Rep. of Korea	KOR	512	Oman	OMN								52	INORGANIC CHEMICALS	1	No Quantity							294761			0
S3	2000	2000	2000	2	0	2	Export	410	Rep. of Korea	KOR	516	Namibia	NAM								52	INORGANIC CHEMICALS	1	No Quantity							2239269			0
S3	2000	2000	2000	2	0	2	Export	410	Rep. of Korea	KOR	524	Nepal	NPL								52	INORGANIC CHEMICALS	1	No Quantity							10			0
S3	2000	2000	2000	2	0	2	Export	410	Rep. of Korea	KOR	528	Netherlands	NLD								52	INORGANIC CHEMICALS	1	No Quantity							2156816			0
S3	2000	2000	2000	2	0	2	Export	410	Rep. of Korea	KOR	530	Neth. Antilles	ANT								52	INORGANIC CHEMICALS	1	No Quantity							72360			0
S3	2000	2000	2000	2	0	2	Export	410	Rep. of Korea	KOR	554	New Zealand	NZL								52	INORGANIC CHEMICALS	1	No Quantity							2281325			0
S3	2000	2000	2000	2	0	2	Export	410	Rep. of Korea	KOR	558	Nicaragua	NIC								52	INORGANIC CHEMICALS	1	No Quantity							34378			0
S3	2000	2000	2000	2	0	2	Export	410	Rep. of Korea	KOR	562	Niger	NER								52	INORGANIC CHEMICALS	1	No Quantity							61941			0
S3	2000	2000	2000	2	0	2	Export	410	Rep. of Korea	KOR	566	Nigeria	NGA								52	INORGANIC CHEMICALS	1	No Quantity							57740			0
S3	2000	2000	2000	2	0	2	Export	410	Rep. of Korea	KOR	579	Norway	NOR								52	INORGANIC CHEMICALS	1	No Quantity							159451			0
S3	2000	2000	2000	2	0	2	Export	410	Rep. of Korea	KOR	580	N. Mariana Isds	MNP								52	INORGANIC CHEMICALS	1	No Quantity							347			0
S3	2000	2000	2000	2	0	2	Export	410	Rep. of Korea	KOR	583	FS Micronesia	FSM								52	INORGANIC CHEMICALS	1	No Quantity							6155			0
S3	2000	2000	2000	2	0	2	Export	410	Rep. of Korea	KOR	584	Marshall Isds	MHL								52	INORGANIC CHEMICALS	1	No Quantity							277			0
S3	2000	2000	2000	2	0	2	Export	410	Rep. of Korea	KOR	586	Pakistan	PAK								52	INORGANIC CHEMICALS	1	No Quantity							4755110			0
S3	2000	2000	2000	2	0	2	Export	410	Rep. of Korea	KOR	591	Panama	PAN								52	INORGANIC CHEMICALS	1	No Quantity							13178			0
S3	2000	2000	2000	2	0	2	Export	410	Rep. of Korea	KOR	598	Papua New Guinea	PNG								52	INORGANIC CHEMICALS	1	No Quantity							738894			0
S3	2000	2000	2000	2	0	2	Export	410	Rep. of Korea	KOR	604	Peru	PER								52	INORGANIC CHEMICALS	1	No Quantity							462893			0
S3	2000	2000	2000	2	0	2	Export	410	Rep. of Korea	KOR	608	Philippines	PHL								52	INORGANIC CHEMICALS	1	No Quantity							21295187			0
S3	2000	2000	2000	2	0	2	Export	410	Rep. of Korea	KOR	616	Poland	POL								52	INORGANIC CHEMICALS	1	No Quantity							25640			0
S3	2000	2000	2000	2	0	2	Export	410	Rep. of Korea	KOR	620	Portugal	PRT								52	INORGANIC CHEMICALS	1	No Quantity							125543			0
S3	2000	2000	2000	2	0	2	Export	410	Rep. of Korea	KOR	634	Qatar	QAT								52	INORGANIC CHEMICALS	1	No Quantity							193375			0
S3	2000	2000	2000	2	0	2	Export	410	Rep. of Korea	KOR	642	Romania	ROU								52	INORGANIC CHEMICALS	1	No Quantity							14945			0
S3	2000	2000	2000	2	0	2	Export	410	Rep. of Korea	KOR	643	Russian Federation	RUS								52	INORGANIC CHEMICALS	1	No Quantity							477523			0
S3	2000	2000	2000	2	0	2	Export	410	Rep. of Korea	KOR	682	Saudi Arabia	SAU								52	INORGANIC CHEMICALS	1	No Quantity							2368503			0
S3	2000	2000	2000	2	0	2	Export	410	Rep. of Korea	KOR	686	Senegal	SEN								52	INORGANIC CHEMICALS	1	No Quantity							26025			0
S3	2000	2000	2000	2	0	2	Export	410	Rep. of Korea	KOR	699	India	IND								52	INORGANIC CHEMICALS	1	No Quantity							10190224			0
S3	2000	2000	2000	2	0	2	Export	410	Rep. of Korea	KOR	702	Singapore	SGP								52	INORGANIC CHEMICALS	1	No Quantity							16290153			0
S3	2000	2000	2000	2	0	2	Export	410	Rep. of Korea	KOR	704	Viet Nam	VNM								52	INORGANIC CHEMICALS	1	No Quantity							8356026			0
S3	2000	2000	2000	2	0	2	Export	410	Rep. of Korea	KOR	710	South Africa	ZAF								52	INORGANIC CHEMICALS	1	No Quantity							1277179			0
S3	2000	2000	2000	2	0	2	Export	410	Rep. of Korea	KOR	716	Zimbabwe	ZWE								52	INORGANIC CHEMICALS	1	No Quantity							3122448			0
S3	2000	2000	2000	2	0	2	Export	410	Rep. of Korea	KOR	724	Spain	ESP								52	INORGANIC CHEMICALS	1	No Quantity							1325218			0
S3	2000	2000	2000	2	0	2	Export	410	Rep. of Korea	KOR	736	Fmr Sudan	SDN								52	INORGANIC CHEMICALS	1	No Quantity							189743			0
S3	2000	2000	2000	2	0	2	Export	410	Rep. of Korea	KOR	752	Sweden	SWE								52	INORGANIC CHEMICALS	1	No Quantity							2657097			0
S3	2000	2000	2000	2	0	2	Export	410	Rep. of Korea	KOR	757	Switzerland	CHE								52	INORGANIC CHEMICALS	1	No Quantity							152779			0
S3	2000	2000	2000	2	0	2	Export	410	Rep. of Korea	KOR	760	Syria	SYR								52	INORGANIC CHEMICALS	1	No Quantity							20296			0
S3	2000	2000	2000	2	0	2	Export	410	Rep. of Korea	KOR	762	Tajikistan	TJK								52	INORGANIC CHEMICALS	1	No Quantity							299067			0
S3	2000	2000	2000	2	0	2	Export	410	Rep. of Korea	KOR	764	Thailand	THA								52	INORGANIC CHEMICALS	1	No Quantity							13134504			0
S3	2000	2000	2000	2	0	2	Export	410	Rep. of Korea	KOR	784	United Arab Emirates	ARE								52	INORGANIC CHEMICALS	1	No Quantity							393432			0
S3	2000	2000	2000	2	0	2	Export	410	Rep. of Korea	KOR	788	Tunisia	TUN								52	INORGANIC CHEMICALS	1	No Quantity							94100			0
S3	2000	2000	2000	2	0	2	Export	410	Rep. of Korea	KOR	792	Turkey	TUR								52	INORGANIC CHEMICALS	1	No Quantity							1992208			0
S3	2000	2000	2000	2	0	2	Export	410	Rep. of Korea	KOR	804	Ukraine	UKR								52	INORGANIC CHEMICALS	1	No Quantity							573209			0
S3	2000	2000	2000	2	0	2	Export	410	Rep. of Korea	KOR	818	Egypt	EGY								52	INORGANIC CHEMICALS	1	No Quantity							283412			0
S3	2000	2000	2000	2	0	2	Export	410	Rep. of Korea	KOR	826	United Kingdom	GBR								52	INORGANIC CHEMICALS	1	No Quantity							4587106			0
S3	2000	2000	2000	2	0	2	Export	410	Rep. of Korea	KOR	842	USA	USA								52	INORGANIC CHEMICALS	1	No Quantity							45230415			0
S3	2000	2000	2000	2	0	2	Export	410	Rep. of Korea	KOR	858	Uruguay	URY								52	INORGANIC CHEMICALS	1	No Quantity							9000			0
S3	2000	2000	2000	2	0	2	Export	410	Rep. of Korea	KOR	860	Uzbekistan	UZB								52	INORGANIC CHEMICALS	1	No Quantity							579710			0
S3	2000	2000	2000	2	0	2	Export	410	Rep. of Korea	KOR	862	Venezuela	VEN								52	INORGANIC CHEMICALS	1	No Quantity							436667			0
S3	2000	2000	2000	2	0	2	Export	410	Rep. of Korea	KOR	887	Yemen	YEM								52	INORGANIC CHEMICALS	1	No Quantity							120067			0
S3	2000	2000	2000	2	0	2	Export	410	Rep. of Korea	KOR	899	Areas, nes									52	INORGANIC CHEMICALS	1	No Quantity							591480			0
S3	2000	2000	2000	2	0	2	Export	414	Kuwait	KWT	0	World	WLD								52	INORGANIC CHEMICALS	1	No Quantity							43284528			0
S3	2000	2000	2000	2	0	2	Export	414	Kuwait	KWT	36	Australia	AUS								52	INORGANIC CHEMICALS	1	No Quantity							2346709			0
S3	2000	2000	2000	2	0	2	Export	414	Kuwait	KWT	48	Bahrain	BHR								52	INORGANIC CHEMICALS	1	No Quantity							35484			0
S3	2000	2000	2000	2	0	2	Export	414	Kuwait	KWT	156	China	CHN								52	INORGANIC CHEMICALS	1	No Quantity							2281523			0
S3	2000	2000	2000	2	0	2	Export	414	Kuwait	KWT	276	Germany	DEU								52	INORGANIC CHEMICALS	1	No Quantity							1111			0
S3	2000	2000	2000	2	0	2	Export	414	Kuwait	KWT	400	Jordan	JOR								52	INORGANIC CHEMICALS	1	No Quantity							1121769			0
S3	2000	2000	2000	2	0	2	Export	414	Kuwait	KWT	422	Lebanon	LBN								52	INORGANIC CHEMICALS	1	No Quantity							68120			0
S3	2000	2000	2000	2	0	2	Export	414	Kuwait	KWT	586	Pakistan	PAK								52	INORGANIC CHEMICALS	1	No Quantity							79345			0
S3	2000	2000	2000	2	0	2	Export	414	Kuwait	KWT	634	Qatar	QAT								52	INORGANIC CHEMICALS	1	No Quantity							356508			0
S3	2000	2000	2000	2	0	2	Export	414	Kuwait	KWT	682	Saudi Arabia	SAU								52	INORGANIC CHEMICALS	1	No Quantity							1006064			0
S3	2000	2000	2000	2	0	2	Export	414	Kuwait	KWT	699	India	IND								52	INORGANIC CHEMICALS	1	No Quantity							16951063			0
S3	2000	2000	2000	2	0	2	Export	414	Kuwait	KWT	760	Syria	SYR								52	INORGANIC CHEMICALS	1	No Quantity							1001344			0
S3	2000	2000	2000	2	0	2	Export	414	Kuwait	KWT	764	Thailand	THA								52	INORGANIC CHEMICALS	1	No Quantity							733347			0
S3	2000	2000	2000	2	0	2	Export	414	Kuwait	KWT	784	United Arab Emirates	ARE								52	INORGANIC CHEMICALS	1	No Quantity							311376			0
S3	2000	2000	2000	2	0	2	Export	414	Kuwait	KWT	899	Areas, nes									52	INORGANIC CHEMICALS	1	No Quantity							16990765			0
S3	2000	2000	2000	2	0	2	Export	410	Rep. of Korea	KOR	0	World	WLD								53	DYES,COLOURING MATERIALS	1	No Quantity							615184772			0
S3	2000	2000	2000	2	0	2	Export	410	Rep. of Korea	KOR	4	Afghanistan	AFG								53	DYES,COLOURING MATERIALS	1	No Quantity							872886			0
S3	2000	2000	2000	2	0	2	Export	410	Rep. of Korea	KOR	24	Angola	AGO								53	DYES,COLOURING MATERIALS	1	No Quantity							4278			0
S3	2000	2000	2000	2	0	2	Export	410	Rep. of Korea	KOR	32	Argentina	ARG								53	DYES,COLOURING MATERIALS	1	No Quantity							1899718			0
S3	2000	2000	2000	2	0	2	Export	410	Rep. of Korea	KOR	36	Australia	AUS								53	DYES,COLOURING MATERIALS	1	No Quantity							7862575			0
S3	2000	2000	2000	2	0	2	Export	410	Rep. of Korea	KOR	40	Austria	AUT								53	DYES,COLOURING MATERIALS	1	No Quantity							24872			0
S3	2000	2000	2000	2	0	2	Export	410	Rep. of Korea	KOR	50	Bangladesh	BGD								53	DYES,COLOURING MATERIALS	1	No Quantity							7972249			0
S3	2000	2000	2000	2	0	2	Export	410	Rep. of Korea	KOR	56	Belgium	BEL								53	DYES,COLOURING MATERIALS	1	No Quantity							2488960			0
S3	2000	2000	2000	2	0	2	Export	410	Rep. of Korea	KOR	68	Bolivia (Plurinational State of)	BOL								53	DYES,COLOURING MATERIALS	1	No Quantity							11242			0
S3	2000	2000	2000	2	0	2	Export	410	Rep. of Korea	KOR	76	Brazil	BRA								53	DYES,COLOURING MATERIALS	1	No Quantity							8351289			0
S3	2000	2000	2000	2	0	2	Export	410	Rep. of Korea	KOR	84	Belize	BLZ								53	DYES,COLOURING MATERIALS	1	No Quantity							3939			0
S3	2000	2000	2000	2	0	2	Export	410	Rep. of Korea	KOR	96	Brunei Darussalam	BRN								53	DYES,COLOURING MATERIALS	1	No Quantity							2525			0
S3	2000	2000	2000	2	0	2	Export	410	Rep. of Korea	KOR	100	Bulgaria	BGR								53	DYES,COLOURING MATERIALS	1	No Quantity							80242			0
S3	2000	2000	2000	2	0	2	Export	410	Rep. of Korea	KOR	104	Myanmar	MMR								53	DYES,COLOURING MATERIALS	1	No Quantity							476049			0
S3	2000	2000	2000	2	0	2	Export	410	Rep. of Korea	KOR	116	Cambodia	KHM								53	DYES,COLOURING MATERIALS	1	No Quantity							4656			0
S3	2000	2000	2000	2	0	2	Export	410	Rep. of Korea	KOR	120	Cameroon	CMR								53	DYES,COLOURING MATERIALS	1	No Quantity							4964			0
S3	2000	2000	2000	2	0	2	Export	410	Rep. of Korea	KOR	124	Canada	CAN								53	DYES,COLOURING MATERIALS	1	No Quantity							5576288			0
S3	2000	2000	2000	2	0	2	Export	410	Rep. of Korea	KOR	144	Sri Lanka	LKA								53	DYES,COLOURING MATERIALS	1	No Quantity							1771903			0
S3	2000	2000	2000	2	0	2	Export	410	Rep. of Korea	KOR	152	Chile	CHL								53	DYES,COLOURING MATERIALS	1	No Quantity							1391612			0
S3	2000	2000	2000	2	0	2	Export	410	Rep. of Korea	KOR	156	China	CHN								53	DYES,COLOURING MATERIALS	1	No Quantity							152905860			0
[truncated: 6,082 more rows]
