# Supplementary material for: Core-periphery structure in sectoral international trade networks: A new approach to an old theory
Source: PLoS One. 2020 Apr 2;15(4):e0229547. doi: 10.1371/journal.pone.0229547 (PMC7117750; doi:10.1371/journal.pone.0229547)
Supplement: S7 File — (ZIP) [file pone.0229547.s007.zip › S7_File/RawData 2000/comtrade (38).csv]

Classification	Year	Period	Period Desc.	Aggregate Level	Is Leaf Code	Trade Flow Code	Trade Flow	Reporter Code	Reporter	Reporter ISO	Partner Code	Partner	Partner ISO	2nd Partner Code	2nd Partner	2nd Partner ISO	Customs Proc. Code	Customs	Mode of Transport Code	Mode of Transport	Commodity Code	Commodity	Qty Unit Code	Qty Unit	Qty	Alt Qty Unit Code	Alt Qty Unit	Alt Qty	Netweight (kg)	Gross weight (kg)	Trade Value (US$)	CIF Trade Value (US$)	FOB Trade Value (US$)	Flag
S3	2000	2000	2000	2	0	2	Export	417	Kyrgyzstan	KGZ	0	World	WLD								00	LIVE ANIMALS	1	No Quantity							28566			0
S3	2000	2000	2000	2	0	2	Export	417	Kyrgyzstan	KGZ	276	Germany	DEU								00	LIVE ANIMALS	1	No Quantity							624			0
S3	2000	2000	2000	2	0	2	Export	417	Kyrgyzstan	KGZ	398	Kazakhstan	KAZ								00	LIVE ANIMALS	1	No Quantity							3910			0
S3	2000	2000	2000	2	0	2	Export	417	Kyrgyzstan	KGZ	643	Russian Federation	RUS								00	LIVE ANIMALS	1	No Quantity							5958			0
S3	2000	2000	2000	2	0	2	Export	417	Kyrgyzstan	KGZ	703	Slovakia	SVK								00	LIVE ANIMALS	1	No Quantity							377			0
S3	2000	2000	2000	2	0	2	Export	417	Kyrgyzstan	KGZ	784	United Arab Emirates	ARE								00	LIVE ANIMALS	1	No Quantity							4112			0
S3	2000	2000	2000	2	0	2	Export	417	Kyrgyzstan	KGZ	860	Uzbekistan	UZB								00	LIVE ANIMALS	1	No Quantity							13585			0
S3	2000	2000	2000	2	0	2	Export	417	Kyrgyzstan	KGZ	0	World	WLD								01	MEAT, MEAT PREPARATIONS	1	No Quantity							38127			0
S3	2000	2000	2000	2	0	2	Export	417	Kyrgyzstan	KGZ	4	Afghanistan	AFG								01	MEAT, MEAT PREPARATIONS	1	No Quantity							40			0
S3	2000	2000	2000	2	0	2	Export	417	Kyrgyzstan	KGZ	398	Kazakhstan	KAZ								01	MEAT, MEAT PREPARATIONS	1	No Quantity							37947			0
S3	2000	2000	2000	2	0	2	Export	417	Kyrgyzstan	KGZ	643	Russian Federation	RUS								01	MEAT, MEAT PREPARATIONS	1	No Quantity							47			0
S3	2000	2000	2000	2	0	2	Export	417	Kyrgyzstan	KGZ	762	Tajikistan	TJK								01	MEAT, MEAT PREPARATIONS	1	No Quantity							93			0
S3	2000	2000	2000	2	0	2	Export	417	Kyrgyzstan	KGZ	0	World	WLD								02	DAIRY PRODUCTS,BIRD EGGS	1	No Quantity							1620103			0
S3	2000	2000	2000	2	0	2	Export	417	Kyrgyzstan	KGZ	4	Afghanistan	AFG								02	DAIRY PRODUCTS,BIRD EGGS	1	No Quantity							264563			0
S3	2000	2000	2000	2	0	2	Export	417	Kyrgyzstan	KGZ	276	Germany	DEU								02	DAIRY PRODUCTS,BIRD EGGS	1	No Quantity							3541			0
S3	2000	2000	2000	2	0	2	Export	417	Kyrgyzstan	KGZ	398	Kazakhstan	KAZ								02	DAIRY PRODUCTS,BIRD EGGS	1	No Quantity							1337518			0
S3	2000	2000	2000	2	0	2	Export	417	Kyrgyzstan	KGZ	643	Russian Federation	RUS								02	DAIRY PRODUCTS,BIRD EGGS	1	No Quantity							10512			0
S3	2000	2000	2000	2	0	2	Export	417	Kyrgyzstan	KGZ	682	Saudi Arabia	SAU								02	DAIRY PRODUCTS,BIRD EGGS	1	No Quantity							2961			0
S3	2000	2000	2000	2	0	2	Export	417	Kyrgyzstan	KGZ	762	Tajikistan	TJK								02	DAIRY PRODUCTS,BIRD EGGS	1	No Quantity							1008			0
S3	2000	2000	2000	2	0	2	Export	417	Kyrgyzstan	KGZ	0	World	WLD								03	FISH,CRUSTACEANS,MOLLUSC	1	No Quantity							47820			0
S3	2000	2000	2000	2	0	2	Export	417	Kyrgyzstan	KGZ	4	Afghanistan	AFG								03	FISH,CRUSTACEANS,MOLLUSC	1	No Quantity							138			0
S3	2000	2000	2000	2	0	2	Export	417	Kyrgyzstan	KGZ	398	Kazakhstan	KAZ								03	FISH,CRUSTACEANS,MOLLUSC	1	No Quantity							46761			0
S3	2000	2000	2000	2	0	2	Export	417	Kyrgyzstan	KGZ	762	Tajikistan	TJK								03	FISH,CRUSTACEANS,MOLLUSC	1	No Quantity							921			0
S3	2000	2000	2000	2	0	2	Export	417	Kyrgyzstan	KGZ	0	World	WLD								04	CEREALS,CEREAL PREPRTNS.	1	No Quantity							3502590			0
S3	2000	2000	2000	2	0	2	Export	417	Kyrgyzstan	KGZ	4	Afghanistan	AFG								04	CEREALS,CEREAL PREPRTNS.	1	No Quantity							2403361			0
S3	2000	2000	2000	2	0	2	Export	417	Kyrgyzstan	KGZ	381	Italy	ITA								04	CEREALS,CEREAL PREPRTNS.	1	No Quantity							1090			0
S3	2000	2000	2000	2	0	2	Export	417	Kyrgyzstan	KGZ	398	Kazakhstan	KAZ								04	CEREALS,CEREAL PREPRTNS.	1	No Quantity							101174			0
S3	2000	2000	2000	2	0	2	Export	417	Kyrgyzstan	KGZ	643	Russian Federation	RUS								04	CEREALS,CEREAL PREPRTNS.	1	No Quantity							8926			0
S3	2000	2000	2000	2	0	2	Export	417	Kyrgyzstan	KGZ	762	Tajikistan	TJK								04	CEREALS,CEREAL PREPRTNS.	1	No Quantity							291830			0
S3	2000	2000	2000	2	0	2	Export	417	Kyrgyzstan	KGZ	842	USA	USA								04	CEREALS,CEREAL PREPRTNS.	1	No Quantity							1662			0
S3	2000	2000	2000	2	0	2	Export	417	Kyrgyzstan	KGZ	860	Uzbekistan	UZB								04	CEREALS,CEREAL PREPRTNS.	1	No Quantity							694547			0
S3	2000	2000	2000	2	0	2	Export	417	Kyrgyzstan	KGZ	0	World	WLD								05	VEGETABLES AND FRUIT	1	No Quantity							9118096			0
S3	2000	2000	2000	2	0	2	Export	417	Kyrgyzstan	KGZ	4	Afghanistan	AFG								05	VEGETABLES AND FRUIT	1	No Quantity							212647			0
S3	2000	2000	2000	2	0	2	Export	417	Kyrgyzstan	KGZ	31	Azerbaijan	AZE								05	VEGETABLES AND FRUIT	1	No Quantity							567059			0
S3	2000	2000	2000	2	0	2	Export	417	Kyrgyzstan	KGZ	112	Belarus	BLR								05	VEGETABLES AND FRUIT	1	No Quantity							40765			0
S3	2000	2000	2000	2	0	2	Export	417	Kyrgyzstan	KGZ	156	China	CHN								05	VEGETABLES AND FRUIT	1	No Quantity							191426			0
S3	2000	2000	2000	2	0	2	Export	417	Kyrgyzstan	KGZ	268	Georgia	GEO								05	VEGETABLES AND FRUIT	1	No Quantity							13916			0
S3	2000	2000	2000	2	0	2	Export	417	Kyrgyzstan	KGZ	276	Germany	DEU								05	VEGETABLES AND FRUIT	1	No Quantity							199203			0
S3	2000	2000	2000	2	0	2	Export	417	Kyrgyzstan	KGZ	364	Iran	IRN								05	VEGETABLES AND FRUIT	1	No Quantity							25568			0
S3	2000	2000	2000	2	0	2	Export	417	Kyrgyzstan	KGZ	398	Kazakhstan	KAZ								05	VEGETABLES AND FRUIT	1	No Quantity							1560355			0
S3	2000	2000	2000	2	0	2	Export	417	Kyrgyzstan	KGZ	410	Rep. of Korea	KOR								05	VEGETABLES AND FRUIT	1	No Quantity							4515			0
S3	2000	2000	2000	2	0	2	Export	417	Kyrgyzstan	KGZ	440	Lithuania	LTU								05	VEGETABLES AND FRUIT	1	No Quantity							43200			0
S3	2000	2000	2000	2	0	2	Export	417	Kyrgyzstan	KGZ	496	Mongolia	MNG								05	VEGETABLES AND FRUIT	1	No Quantity							4777			0
S3	2000	2000	2000	2	0	2	Export	417	Kyrgyzstan	KGZ	643	Russian Federation	RUS								05	VEGETABLES AND FRUIT	1	No Quantity							4903910			0
S3	2000	2000	2000	2	0	2	Export	417	Kyrgyzstan	KGZ	682	Saudi Arabia	SAU								05	VEGETABLES AND FRUIT	1	No Quantity							559			0
S3	2000	2000	2000	2	0	2	Export	417	Kyrgyzstan	KGZ	699	India	IND								05	VEGETABLES AND FRUIT	1	No Quantity							14014			0
S3	2000	2000	2000	2	0	2	Export	417	Kyrgyzstan	KGZ	762	Tajikistan	TJK								05	VEGETABLES AND FRUIT	1	No Quantity							55601			0
S3	2000	2000	2000	2	0	2	Export	417	Kyrgyzstan	KGZ	784	United Arab Emirates	ARE								05	VEGETABLES AND FRUIT	1	No Quantity							6777			0
S3	2000	2000	2000	2	0	2	Export	417	Kyrgyzstan	KGZ	792	Turkey	TUR								05	VEGETABLES AND FRUIT	1	No Quantity							1246269			0
S3	2000	2000	2000	2	0	2	Export	417	Kyrgyzstan	KGZ	804	Ukraine	UKR								05	VEGETABLES AND FRUIT	1	No Quantity							24967			0
S3	2000	2000	2000	2	0	2	Export	417	Kyrgyzstan	KGZ	860	Uzbekistan	UZB								05	VEGETABLES AND FRUIT	1	No Quantity							2568			0
S3	2000	2000	2000	2	0	2	Export	417	Kyrgyzstan	KGZ	0	World	WLD								06	SUGAR,SUGR.PREPTNS,HONEY	1	No Quantity							2143703			0
S3	2000	2000	2000	2	0	2	Export	417	Kyrgyzstan	KGZ	4	Afghanistan	AFG								06	SUGAR,SUGR.PREPTNS,HONEY	1	No Quantity							110			0
S3	2000	2000	2000	2	0	2	Export	417	Kyrgyzstan	KGZ	276	Germany	DEU								06	SUGAR,SUGR.PREPTNS,HONEY	1	No Quantity							851			0
S3	2000	2000	2000	2	0	2	Export	417	Kyrgyzstan	KGZ	398	Kazakhstan	KAZ								06	SUGAR,SUGR.PREPTNS,HONEY	1	No Quantity							1274950			0
S3	2000	2000	2000	2	0	2	Export	417	Kyrgyzstan	KGZ	512	Oman	OMN								06	SUGAR,SUGR.PREPTNS,HONEY	1	No Quantity							1759			0
S3	2000	2000	2000	2	0	2	Export	417	Kyrgyzstan	KGZ	643	Russian Federation	RUS								06	SUGAR,SUGR.PREPTNS,HONEY	1	No Quantity							462910			0
S3	2000	2000	2000	2	0	2	Export	417	Kyrgyzstan	KGZ	682	Saudi Arabia	SAU								06	SUGAR,SUGR.PREPTNS,HONEY	1	No Quantity							198696			0
S3	2000	2000	2000	2	0	2	Export	417	Kyrgyzstan	KGZ	762	Tajikistan	TJK								06	SUGAR,SUGR.PREPTNS,HONEY	1	No Quantity							121968			0
S3	2000	2000	2000	2	0	2	Export	417	Kyrgyzstan	KGZ	784	United Arab Emirates	ARE								06	SUGAR,SUGR.PREPTNS,HONEY	1	No Quantity							9693			0
S3	2000	2000	2000	2	0	2	Export	417	Kyrgyzstan	KGZ	860	Uzbekistan	UZB								06	SUGAR,SUGR.PREPTNS,HONEY	1	No Quantity							72766			0
S3	2000	2000	2000	2	0	2	Export	417	Kyrgyzstan	KGZ	0	World	WLD								07	COFFEE,TEA,COCOA,SPICES	1	No Quantity							642537			0
S3	2000	2000	2000	2	0	2	Export	417	Kyrgyzstan	KGZ	4	Afghanistan	AFG								07	COFFEE,TEA,COCOA,SPICES	1	No Quantity							4666			0
S3	2000	2000	2000	2	0	2	Export	417	Kyrgyzstan	KGZ	31	Azerbaijan	AZE								07	COFFEE,TEA,COCOA,SPICES	1	No Quantity							223250			0
S3	2000	2000	2000	2	0	2	Export	417	Kyrgyzstan	KGZ	398	Kazakhstan	KAZ								07	COFFEE,TEA,COCOA,SPICES	1	No Quantity							13376			0
S3	2000	2000	2000	2	0	2	Export	417	Kyrgyzstan	KGZ	643	Russian Federation	RUS								07	COFFEE,TEA,COCOA,SPICES	1	No Quantity							27199			0
S3	2000	2000	2000	2	0	2	Export	417	Kyrgyzstan	KGZ	699	India	IND								07	COFFEE,TEA,COCOA,SPICES	1	No Quantity							15416			0
S3	2000	2000	2000	2	0	2	Export	417	Kyrgyzstan	KGZ	762	Tajikistan	TJK								07	COFFEE,TEA,COCOA,SPICES	1	No Quantity							132799			0
S3	2000	2000	2000	2	0	2	Export	417	Kyrgyzstan	KGZ	792	Turkey	TUR								07	COFFEE,TEA,COCOA,SPICES	1	No Quantity							48			0
S3	2000	2000	2000	2	0	2	Export	417	Kyrgyzstan	KGZ	795	Turkmenistan	TKM								07	COFFEE,TEA,COCOA,SPICES	1	No Quantity							33706			0
S3	2000	2000	2000	2	0	2	Export	417	Kyrgyzstan	KGZ	860	Uzbekistan	UZB								07	COFFEE,TEA,COCOA,SPICES	1	No Quantity							192077			0
S3	2000	2000	2000	2	0	2	Export	417	Kyrgyzstan	KGZ	0	World	WLD								08	ANIMAL FEED STUFF	1	No Quantity							206095			0
S3	2000	2000	2000	2	0	2	Export	417	Kyrgyzstan	KGZ	364	Iran	IRN								08	ANIMAL FEED STUFF	1	No Quantity							50020			0
S3	2000	2000	2000	2	0	2	Export	417	Kyrgyzstan	KGZ	398	Kazakhstan	KAZ								08	ANIMAL FEED STUFF	1	No Quantity							10666			0
S3	2000	2000	2000	2	0	2	Export	417	Kyrgyzstan	KGZ	410	Rep. of Korea	KOR								08	ANIMAL FEED STUFF	1	No Quantity							13704			0
S3	2000	2000	2000	2	0	2	Export	417	Kyrgyzstan	KGZ	428	Latvia	LVA								08	ANIMAL FEED STUFF	1	No Quantity							107870			0
S3	2000	2000	2000	2	0	2	Export	417	Kyrgyzstan	KGZ	643	Russian Federation	RUS								08	ANIMAL FEED STUFF	1	No Quantity							21900			0
S3	2000	2000	2000	2	0	2	Export	417	Kyrgyzstan	KGZ	762	Tajikistan	TJK								08	ANIMAL FEED STUFF	1	No Quantity							1935			0
S3	2000	2000	2000	2	0	2	Export	417	Kyrgyzstan	KGZ	0	World	WLD								09	MISC.EDIBLE PRODUCTS ETC	1	No Quantity							283172			0
S3	2000	2000	2000	2	0	2	Export	417	Kyrgyzstan	KGZ	4	Afghanistan	AFG								09	MISC.EDIBLE PRODUCTS ETC	1	No Quantity							82			0
S3	2000	2000	2000	2	0	2	Export	417	Kyrgyzstan	KGZ	398	Kazakhstan	KAZ								09	MISC.EDIBLE PRODUCTS ETC	1	No Quantity							124492			0
S3	2000	2000	2000	2	0	2	Export	417	Kyrgyzstan	KGZ	643	Russian Federation	RUS								09	MISC.EDIBLE PRODUCTS ETC	1	No Quantity							157862			0
S3	2000	2000	2000	2	0	2	Export	417	Kyrgyzstan	KGZ	762	Tajikistan	TJK								09	MISC.EDIBLE PRODUCTS ETC	1	No Quantity							736			0
S3	2000	2000	2000	2	0	2	Export	417	Kyrgyzstan	KGZ	0	World	WLD								11	BEVERAGES	1	No Quantity							803640			0
S3	2000	2000	2000	2	0	2	Export	417	Kyrgyzstan	KGZ	4	Afghanistan	AFG								11	BEVERAGES	1	No Quantity							245			0
S3	2000	2000	2000	2	0	2	Export	417	Kyrgyzstan	KGZ	124	Canada	CAN								11	BEVERAGES	1	No Quantity							2511			0
S3	2000	2000	2000	2	0	2	Export	417	Kyrgyzstan	KGZ	398	Kazakhstan	KAZ								11	BEVERAGES	1	No Quantity							497792			0
S3	2000	2000	2000	2	0	2	Export	417	Kyrgyzstan	KGZ	757	Switzerland	CHE								11	BEVERAGES	1	No Quantity							50			0
S3	2000	2000	2000	2	0	2	Export	417	Kyrgyzstan	KGZ	762	Tajikistan	TJK								11	BEVERAGES	1	No Quantity							302942			0
S3	2000	2000	2000	2	0	2	Export	417	Kyrgyzstan	KGZ	842	USA	USA								11	BEVERAGES	1	No Quantity							100			0
S3	2000	2000	2000	2	0	2	Export	417	Kyrgyzstan	KGZ	0	World	WLD								12	TOBACCO,TOBACCO MANUFACT	1	No Quantity							32949445			0
S3	2000	2000	2000	2	0	2	Export	417	Kyrgyzstan	KGZ	4	Afghanistan	AFG								12	TOBACCO,TOBACCO MANUFACT	1	No Quantity							833313			0
S3	2000	2000	2000	2	0	2	Export	417	Kyrgyzstan	KGZ	112	Belarus	BLR								12	TOBACCO,TOBACCO MANUFACT	1	No Quantity							1960417			0
S3	2000	2000	2000	2	0	2	Export	417	Kyrgyzstan	KGZ	276	Germany	DEU								12	TOBACCO,TOBACCO MANUFACT	1	No Quantity							190702			0
S3	2000	2000	2000	2	0	2	Export	417	Kyrgyzstan	KGZ	398	Kazakhstan	KAZ								12	TOBACCO,TOBACCO MANUFACT	1	No Quantity							1419279			0
S3	2000	2000	2000	2	0	2	Export	417	Kyrgyzstan	KGZ	428	Latvia	LVA								12	TOBACCO,TOBACCO MANUFACT	1	No Quantity							505474			0
S3	2000	2000	2000	2	0	2	Export	417	Kyrgyzstan	KGZ	440	Lithuania	LTU								12	TOBACCO,TOBACCO MANUFACT	1	No Quantity							1146277			0
S3	2000	2000	2000	2	0	2	Export	417	Kyrgyzstan	KGZ	496	Mongolia	MNG								12	TOBACCO,TOBACCO MANUFACT	1	No Quantity							1211150			0
S3	2000	2000	2000	2	0	2	Export	417	Kyrgyzstan	KGZ	643	Russian Federation	RUS								12	TOBACCO,TOBACCO MANUFACT	1	No Quantity							25241259			0
S3	2000	2000	2000	2	0	2	Export	417	Kyrgyzstan	KGZ	762	Tajikistan	TJK								12	TOBACCO,TOBACCO MANUFACT	1	No Quantity							38			0
S3	2000	2000	2000	2	0	2	Export	417	Kyrgyzstan	KGZ	784	United Arab Emirates	ARE								12	TOBACCO,TOBACCO MANUFACT	1	No Quantity							18000			0
S3	2000	2000	2000	2	0	2	Export	417	Kyrgyzstan	KGZ	804	Ukraine	UKR								12	TOBACCO,TOBACCO MANUFACT	1	No Quantity							32397			0
S3	2000	2000	2000	2	0	2	Export	417	Kyrgyzstan	KGZ	860	Uzbekistan	UZB								12	TOBACCO,TOBACCO MANUFACT	1	No Quantity							391139			0
S3	2000	2000	2000	2	0	2	Export	417	Kyrgyzstan	KGZ	0	World	WLD								21	HIDES,SKINS,FURSKINS,RAW	1	No Quantity							6718067			0
S3	2000	2000	2000	2	0	2	Export	417	Kyrgyzstan	KGZ	4	Afghanistan	AFG								21	HIDES,SKINS,FURSKINS,RAW	1	No Quantity							2126			0
S3	2000	2000	2000	2	0	2	Export	417	Kyrgyzstan	KGZ	156	China	CHN								21	HIDES,SKINS,FURSKINS,RAW	1	No Quantity							3801044			0
S3	2000	2000	2000	2	0	2	Export	417	Kyrgyzstan	KGZ	300	Greece	GRC								21	HIDES,SKINS,FURSKINS,RAW	1	No Quantity							4372			0
S3	2000	2000	2000	2	0	2	Export	417	Kyrgyzstan	KGZ	381	Italy	ITA								21	HIDES,SKINS,FURSKINS,RAW	1	No Quantity							549272			0
S3	2000	2000	2000	2	0	2	Export	417	Kyrgyzstan	KGZ	496	Mongolia	MNG								21	HIDES,SKINS,FURSKINS,RAW	1	No Quantity							1080546			0
S3	2000	2000	2000	2	0	2	Export	417	Kyrgyzstan	KGZ	586	Pakistan	PAK								21	HIDES,SKINS,FURSKINS,RAW	1	No Quantity							6221			0
S3	2000	2000	2000	2	0	2	Export	417	Kyrgyzstan	KGZ	643	Russian Federation	RUS								21	HIDES,SKINS,FURSKINS,RAW	1	No Quantity							48823			0
S3	2000	2000	2000	2	0	2	Export	417	Kyrgyzstan	KGZ	699	India	IND								21	HIDES,SKINS,FURSKINS,RAW	1	No Quantity							148219			0
S3	2000	2000	2000	2	0	2	Export	417	Kyrgyzstan	KGZ	792	Turkey	TUR								21	HIDES,SKINS,FURSKINS,RAW	1	No Quantity							895138			0
S3	2000	2000	2000	2	0	2	Export	417	Kyrgyzstan	KGZ	804	Ukraine	UKR								21	HIDES,SKINS,FURSKINS,RAW	1	No Quantity							159715			0
S3	2000	2000	2000	2	0	2	Export	417	Kyrgyzstan	KGZ	842	USA	USA								21	HIDES,SKINS,FURSKINS,RAW	1	No Quantity							22591			0
S3	2000	2000	2000	2	0	2	Export	417	Kyrgyzstan	KGZ	0	World	WLD								22	OIL SEED,OLEAGINUS FRUIT	1	No Quantity							676227			0
S3	2000	2000	2000	2	0	2	Export	417	Kyrgyzstan	KGZ	4	Afghanistan	AFG								22	OIL SEED,OLEAGINUS FRUIT	1	No Quantity							8842			0
S3	2000	2000	2000	2	0	2	Export	417	Kyrgyzstan	KGZ	31	Azerbaijan	AZE								22	OIL SEED,OLEAGINUS FRUIT	1	No Quantity							6870			0
S3	2000	2000	2000	2	0	2	Export	417	Kyrgyzstan	KGZ	364	Iran	IRN								22	OIL SEED,OLEAGINUS FRUIT	1	No Quantity							309623			0
S3	2000	2000	2000	2	0	2	Export	417	Kyrgyzstan	KGZ	398	Kazakhstan	KAZ								22	OIL SEED,OLEAGINUS FRUIT	1	No Quantity							101053			0
S3	2000	2000	2000	2	0	2	Export	417	Kyrgyzstan	KGZ	643	Russian Federation	RUS								22	OIL SEED,OLEAGINUS FRUIT	1	No Quantity							67628			0
S3	2000	2000	2000	2	0	2	Export	417	Kyrgyzstan	KGZ	682	Saudi Arabia	SAU								22	OIL SEED,OLEAGINUS FRUIT	1	No Quantity							127			0
S3	2000	2000	2000	2	0	2	Export	417	Kyrgyzstan	KGZ	762	Tajikistan	TJK								22	OIL SEED,OLEAGINUS FRUIT	1	No Quantity							319			0
S3	2000	2000	2000	2	0	2	Export	417	Kyrgyzstan	KGZ	792	Turkey	TUR								22	OIL SEED,OLEAGINUS FRUIT	1	No Quantity							181765			0
S3	2000	2000	2000	2	0	2	Export	417	Kyrgyzstan	KGZ	0	World	WLD								24	CORK AND WOOD	1	No Quantity							531722			0
S3	2000	2000	2000	2	0	2	Export	417	Kyrgyzstan	KGZ	276	Germany	DEU								24	CORK AND WOOD	1	No Quantity							67450			0
S3	2000	2000	2000	2	0	2	Export	417	Kyrgyzstan	KGZ	381	Italy	ITA								24	CORK AND WOOD	1	No Quantity							305693			0
S3	2000	2000	2000	2	0	2	Export	417	Kyrgyzstan	KGZ	398	Kazakhstan	KAZ								24	CORK AND WOOD	1	No Quantity							1807			0
S3	2000	2000	2000	2	0	2	Export	417	Kyrgyzstan	KGZ	757	Switzerland	CHE								24	CORK AND WOOD	1	No Quantity							1035			0
S3	2000	2000	2000	2	0	2	Export	417	Kyrgyzstan	KGZ	762	Tajikistan	TJK								24	CORK AND WOOD	1	No Quantity							41088			0
S3	2000	2000	2000	2	0	2	Export	417	Kyrgyzstan	KGZ	792	Turkey	TUR								24	CORK AND WOOD	1	No Quantity							21593			0
S3	2000	2000	2000	2	0	2	Export	417	Kyrgyzstan	KGZ	804	Ukraine	UKR								24	CORK AND WOOD	1	No Quantity							93056			0
S3	2000	2000	2000	2	0	2	Export	417	Kyrgyzstan	KGZ	0	World	WLD								25	PULP AND WASTE PAPER	1	No Quantity							18271			0
S3	2000	2000	2000	2	0	2	Export	417	Kyrgyzstan	KGZ	860	Uzbekistan	UZB								25	PULP AND WASTE PAPER	1	No Quantity							18271			0
S3	2000	2000	2000	2	0	2	Export	417	Kyrgyzstan	KGZ	0	World	WLD								26	TEXTILE FIBRES	1	No Quantity							35323702			0
S3	2000	2000	2000	2	0	2	Export	417	Kyrgyzstan	KGZ	4	Afghanistan	AFG								26	TEXTILE FIBRES	1	No Quantity							2735			0
S3	2000	2000	2000	2	0	2	Export	417	Kyrgyzstan	KGZ	40	Austria	AUT								26	TEXTILE FIBRES	1	No Quantity							59375			0
S3	2000	2000	2000	2	0	2	Export	417	Kyrgyzstan	KGZ	56	Belgium	BEL								26	TEXTILE FIBRES	1	No Quantity							5800			0
S3	2000	2000	2000	2	0	2	Export	417	Kyrgyzstan	KGZ	112	Belarus	BLR								26	TEXTILE FIBRES	1	No Quantity							216598			0
S3	2000	2000	2000	2	0	2	Export	417	Kyrgyzstan	KGZ	124	Canada	CAN								26	TEXTILE FIBRES	1	No Quantity							3240			0
S3	2000	2000	2000	2	0	2	Export	417	Kyrgyzstan	KGZ	156	China	CHN								26	TEXTILE FIBRES	1	No Quantity							1058772			0
S3	2000	2000	2000	2	0	2	Export	417	Kyrgyzstan	KGZ	203	Czechia	CZE								26	TEXTILE FIBRES	1	No Quantity							2572872			0
S3	2000	2000	2000	2	0	2	Export	417	Kyrgyzstan	KGZ	251	France	FRA								26	TEXTILE FIBRES	1	No Quantity							424			0
S3	2000	2000	2000	2	0	2	Export	417	Kyrgyzstan	KGZ	276	Germany	DEU								26	TEXTILE FIBRES	1	No Quantity							1964928			0
S3	2000	2000	2000	2	0	2	Export	417	Kyrgyzstan	KGZ	348	Hungary	HUN								26	TEXTILE FIBRES	1	No Quantity							100418			0
S3	2000	2000	2000	2	0	2	Export	417	Kyrgyzstan	KGZ	364	Iran	IRN								26	TEXTILE FIBRES	1	No Quantity							964753			0
S3	2000	2000	2000	2	0	2	Export	417	Kyrgyzstan	KGZ	376	Israel	ISR								26	TEXTILE FIBRES	1	No Quantity							2570			0
S3	2000	2000	2000	2	0	2	Export	417	Kyrgyzstan	KGZ	381	Italy	ITA								26	TEXTILE FIBRES	1	No Quantity							41048			0
S3	2000	2000	2000	2	0	2	Export	417	Kyrgyzstan	KGZ	398	Kazakhstan	KAZ								26	TEXTILE FIBRES	1	No Quantity							30870			0
S3	2000	2000	2000	2	0	2	Export	417	Kyrgyzstan	KGZ	410	Rep. of Korea	KOR								26	TEXTILE FIBRES	1	No Quantity							57012			0
S3	2000	2000	2000	2	0	2	Export	417	Kyrgyzstan	KGZ	428	Latvia	LVA								26	TEXTILE FIBRES	1	No Quantity							9313391			0
S3	2000	2000	2000	2	0	2	Export	417	Kyrgyzstan	KGZ	496	Mongolia	MNG								26	TEXTILE FIBRES	1	No Quantity							56916			0
S3	2000	2000	2000	2	0	2	Export	417	Kyrgyzstan	KGZ	528	Netherlands	NLD								26	TEXTILE FIBRES	1	No Quantity							1442215			0
S3	2000	2000	2000	2	0	2	Export	417	Kyrgyzstan	KGZ	616	Poland	POL								26	TEXTILE FIBRES	1	No Quantity							696673			0
S3	2000	2000	2000	2	0	2	Export	417	Kyrgyzstan	KGZ	642	Romania	ROU								26	TEXTILE FIBRES	1	No Quantity							1165190			0
S3	2000	2000	2000	2	0	2	Export	417	Kyrgyzstan	KGZ	643	Russian Federation	RUS								26	TEXTILE FIBRES	1	No Quantity							13175386			0
S3	2000	2000	2000	2	0	2	Export	417	Kyrgyzstan	KGZ	699	India	IND								26	TEXTILE FIBRES	1	No Quantity							72229			0
S3	2000	2000	2000	2	0	2	Export	417	Kyrgyzstan	KGZ	703	Slovakia	SVK								26	TEXTILE FIBRES	1	No Quantity							669645			0
S3	2000	2000	2000	2	0	2	Export	417	Kyrgyzstan	KGZ	757	Switzerland	CHE								26	TEXTILE FIBRES	1	No Quantity							601222			0
S3	2000	2000	2000	2	0	2	Export	417	Kyrgyzstan	KGZ	764	Thailand	THA								26	TEXTILE FIBRES	1	No Quantity							21673			0
S3	2000	2000	2000	2	0	2	Export	417	Kyrgyzstan	KGZ	784	United Arab Emirates	ARE								26	TEXTILE FIBRES	1	No Quantity							11678			0
S3	2000	2000	2000	2	0	2	Export	417	Kyrgyzstan	KGZ	792	Turkey	TUR								26	TEXTILE FIBRES	1	No Quantity							900576			0
S3	2000	2000	2000	2	0	2	Export	417	Kyrgyzstan	KGZ	842	USA	USA								26	TEXTILE FIBRES	1	No Quantity							108743			0
S3	2000	2000	2000	2	0	2	Export	417	Kyrgyzstan	KGZ	860	Uzbekistan	UZB								26	TEXTILE FIBRES	1	No Quantity							6750			0
S3	2000	2000	2000	2	0	2	Export	417	Kyrgyzstan	KGZ	0	World	WLD								27	CRUDE FERTILIZER,MINERAL	1	No Quantity							2238864			0
S3	2000	2000	2000	2	0	2	Export	417	Kyrgyzstan	KGZ	4	Afghanistan	AFG								27	CRUDE FERTILIZER,MINERAL	1	No Quantity							9			0
S3	2000	2000	2000	2	0	2	Export	417	Kyrgyzstan	KGZ	124	Canada	CAN								27	CRUDE FERTILIZER,MINERAL	1	No Quantity							440			0
S3	2000	2000	2000	2	0	2	Export	417	Kyrgyzstan	KGZ	376	Israel	ISR								27	CRUDE FERTILIZER,MINERAL	1	No Quantity							138			0
S3	2000	2000	2000	2	0	2	Export	417	Kyrgyzstan	KGZ	398	Kazakhstan	KAZ								27	CRUDE FERTILIZER,MINERAL	1	No Quantity							66706			0
S3	2000	2000	2000	2	0	2	Export	417	Kyrgyzstan	KGZ	410	Rep. of Korea	KOR								27	CRUDE FERTILIZER,MINERAL	1	No Quantity							21817			0
S3	2000	2000	2000	2	0	2	Export	417	Kyrgyzstan	KGZ	643	Russian Federation	RUS								27	CRUDE FERTILIZER,MINERAL	1	No Quantity							481377			0
S3	2000	2000	2000	2	0	2	Export	417	Kyrgyzstan	KGZ	752	Sweden	SWE								27	CRUDE FERTILIZER,MINERAL	1	No Quantity							342			0
S3	2000	2000	2000	2	0	2	Export	417	Kyrgyzstan	KGZ	762	Tajikistan	TJK								27	CRUDE FERTILIZER,MINERAL	1	No Quantity							748			0
S3	2000	2000	2000	2	0	2	Export	417	Kyrgyzstan	KGZ	792	Turkey	TUR								27	CRUDE FERTILIZER,MINERAL	1	No Quantity							580			0
S3	2000	2000	2000	2	0	2	Export	417	Kyrgyzstan	KGZ	842	USA	USA								27	CRUDE FERTILIZER,MINERAL	1	No Quantity							4552			0
S3	2000	2000	2000	2	0	2	Export	417	Kyrgyzstan	KGZ	860	Uzbekistan	UZB								27	CRUDE FERTILIZER,MINERAL	1	No Quantity							1662155			0
S3	2000	2000	2000	2	0	2	Export	417	Kyrgyzstan	KGZ	0	World	WLD								28	METALLIFEROUS ORE,SCRAP	1	No Quantity							29286140			0
S3	2000	2000	2000	2	0	2	Export	417	Kyrgyzstan	KGZ	4	Afghanistan	AFG								28	METALLIFEROUS ORE,SCRAP	1	No Quantity							265213			0
S3	2000	2000	2000	2	0	2	Export	417	Kyrgyzstan	KGZ	156	China	CHN								28	METALLIFEROUS ORE,SCRAP	1	No Quantity							25612060			0
S3	2000	2000	2000	2	0	2	Export	417	Kyrgyzstan	KGZ	233	Estonia	EST								28	METALLIFEROUS ORE,SCRAP	1	No Quantity							486590			0
S3	2000	2000	2000	2	0	2	Export	417	Kyrgyzstan	KGZ	246	Finland	FIN								28	METALLIFEROUS ORE,SCRAP	1	No Quantity							607904			0
S3	2000	2000	2000	2	0	2	Export	417	Kyrgyzstan	KGZ	276	Germany	DEU								28	METALLIFEROUS ORE,SCRAP	1	No Quantity							237152			0
S3	2000	2000	2000	2	0	2	Export	417	Kyrgyzstan	KGZ	364	Iran	IRN								28	METALLIFEROUS ORE,SCRAP	1	No Quantity							519274			0
S3	2000	2000	2000	2	0	2	Export	417	Kyrgyzstan	KGZ	376	Israel	ISR								28	METALLIFEROUS ORE,SCRAP	1	No Quantity							387			0
S3	2000	2000	2000	2	0	2	Export	417	Kyrgyzstan	KGZ	398	Kazakhstan	KAZ								28	METALLIFEROUS ORE,SCRAP	1	No Quantity							6125			0
S3	2000	2000	2000	2	0	2	Export	417	Kyrgyzstan	KGZ	410	Rep. of Korea	KOR								28	METALLIFEROUS ORE,SCRAP	1	No Quantity							48944			0
S3	2000	2000	2000	2	0	2	Export	417	Kyrgyzstan	KGZ	428	Latvia	LVA								28	METALLIFEROUS ORE,SCRAP	1	No Quantity							339952			0
S3	2000	2000	2000	2	0	2	Export	417	Kyrgyzstan	KGZ	528	Netherlands	NLD								28	METALLIFEROUS ORE,SCRAP	1	No Quantity							65582			0
S3	2000	2000	2000	2	0	2	Export	417	Kyrgyzstan	KGZ	586	Pakistan	PAK								28	METALLIFEROUS ORE,SCRAP	1	No Quantity							13382			0
S3	2000	2000	2000	2	0	2	Export	417	Kyrgyzstan	KGZ	643	Russian Federation	RUS								28	METALLIFEROUS ORE,SCRAP	1	No Quantity							84229			0
S3	2000	2000	2000	2	0	2	Export	417	Kyrgyzstan	KGZ	699	India	IND								28	METALLIFEROUS ORE,SCRAP	1	No Quantity							21250			0
S3	2000	2000	2000	2	0	2	Export	417	Kyrgyzstan	KGZ	784	United Arab Emirates	ARE								28	METALLIFEROUS ORE,SCRAP	1	No Quantity							32504			0
S3	2000	2000	2000	2	0	2	Export	417	Kyrgyzstan	KGZ	792	Turkey	TUR								28	METALLIFEROUS ORE,SCRAP	1	No Quantity							102506			0
S3	2000	2000	2000	2	0	2	Export	417	Kyrgyzstan	KGZ	795	Turkmenistan	TKM								28	METALLIFEROUS ORE,SCRAP	1	No Quantity							24000			0
S3	2000	2000	2000	2	0	2	Export	417	Kyrgyzstan	KGZ	804	Ukraine	UKR								28	METALLIFEROUS ORE,SCRAP	1	No Quantity							18393			0
S3	2000	2000	2000	2	0	2	Export	417	Kyrgyzstan	KGZ	842	USA	USA								28	METALLIFEROUS ORE,SCRAP	1	No Quantity							525281			0
S3	2000	2000	2000	2	0	2	Export	417	Kyrgyzstan	KGZ	860	Uzbekistan	UZB								28	METALLIFEROUS ORE,SCRAP	1	No Quantity							275412			0
S3	2000	2000	2000	2	0	2	Export	417	Kyrgyzstan	KGZ	0	World	WLD								29	CRUDE ANIMAL,VEG.MATERL.	1	No Quantity							1280212			0
S3	2000	2000	2000	2	0	2	Export	417	Kyrgyzstan	KGZ	112	Belarus	BLR								29	CRUDE ANIMAL,VEG.MATERL.	1	No Quantity							136419			0
S3	2000	2000	2000	2	0	2	Export	417	Kyrgyzstan	KGZ	156	China	CHN								29	CRUDE ANIMAL,VEG.MATERL.	1	No Quantity							747			0
S3	2000	2000	2000	2	0	2	Export	417	Kyrgyzstan	KGZ	203	Czechia	CZE								29	CRUDE ANIMAL,VEG.MATERL.	1	No Quantity							1554			0
S3	2000	2000	2000	2	0	2	Export	417	Kyrgyzstan	KGZ	276	Germany	DEU								29	CRUDE ANIMAL,VEG.MATERL.	1	No Quantity							5878			0
S3	2000	2000	2000	2	0	2	Export	417	Kyrgyzstan	KGZ	398	Kazakhstan	KAZ								29	CRUDE ANIMAL,VEG.MATERL.	1	No Quantity							129264			0
S3	2000	2000	2000	2	0	2	Export	417	Kyrgyzstan	KGZ	643	Russian Federation	RUS								29	CRUDE ANIMAL,VEG.MATERL.	1	No Quantity							270650			0
S3	2000	2000	2000	2	0	2	Export	417	Kyrgyzstan	KGZ	699	India	IND								29	CRUDE ANIMAL,VEG.MATERL.	1	No Quantity							171			0
S3	2000	2000	2000	2	0	2	Export	417	Kyrgyzstan	KGZ	762	Tajikistan	TJK								29	CRUDE ANIMAL,VEG.MATERL.	1	No Quantity							1472			0
S3	2000	2000	2000	2	0	2	Export	417	Kyrgyzstan	KGZ	792	Turkey	TUR								29	CRUDE ANIMAL,VEG.MATERL.	1	No Quantity							17236			0
S3	2000	2000	2000	2	0	2	Export	417	Kyrgyzstan	KGZ	795	Turkmenistan	TKM								29	CRUDE ANIMAL,VEG.MATERL.	1	No Quantity							557473			0
S3	2000	2000	2000	2	0	2	Export	417	Kyrgyzstan	KGZ	804	Ukraine	UKR								29	CRUDE ANIMAL,VEG.MATERL.	1	No Quantity							2970			0
S3	2000	2000	2000	2	0	2	Export	417	Kyrgyzstan	KGZ	818	Egypt	EGY								29	CRUDE ANIMAL,VEG.MATERL.	1	No Quantity							39791			0
S3	2000	2000	2000	2	0	2	Export	417	Kyrgyzstan	KGZ	842	USA	USA								29	CRUDE ANIMAL,VEG.MATERL.	1	No Quantity							108676			0
S3	2000	2000	2000	2	0	2	Export	417	Kyrgyzstan	KGZ	860	Uzbekistan	UZB								29	CRUDE ANIMAL,VEG.MATERL.	1	No Quantity							7911			0
S3	2000	2000	2000	2	0	2	Export	417	Kyrgyzstan	KGZ	0	World	WLD								32	COAL, COKE, BRIQUETTES	1	No Quantity							290265			0
S3	2000	2000	2000	2	0	2	Export	417	Kyrgyzstan	KGZ	643	Russian Federation	RUS								32	COAL, COKE, BRIQUETTES	1	No Quantity							20907			0
S3	2000	2000	2000	2	0	2	Export	417	Kyrgyzstan	KGZ	762	Tajikistan	TJK								32	COAL, COKE, BRIQUETTES	1	No Quantity							14232			0
S3	2000	2000	2000	2	0	2	Export	417	Kyrgyzstan	KGZ	860	Uzbekistan	UZB								32	COAL, COKE, BRIQUETTES	1	No Quantity							255126			0
S3	2000	2000	2000	2	0	2	Export	417	Kyrgyzstan	KGZ	0	World	WLD								33	PETROLEUM,PETROL.PRODUCT	1	No Quantity							2396940			0
S3	2000	2000	2000	2	0	2	Export	417	Kyrgyzstan	KGZ	4	Afghanistan	AFG								33	PETROLEUM,PETROL.PRODUCT	1	No Quantity							24795			0
S3	2000	2000	2000	2	0	2	Export	417	Kyrgyzstan	KGZ	31	Azerbaijan	AZE								33	PETROLEUM,PETROL.PRODUCT	1	No Quantity							23199			0
S3	2000	2000	2000	2	0	2	Export	417	Kyrgyzstan	KGZ	140	Central African Rep.	CAF								33	PETROLEUM,PETROL.PRODUCT	1	No Quantity							38759			0
S3	2000	2000	2000	2	0	2	Export	417	Kyrgyzstan	KGZ	156	China	CHN								33	PETROLEUM,PETROL.PRODUCT	1	No Quantity							63298			0
S3	2000	2000	2000	2	0	2	Export	417	Kyrgyzstan	KGZ	268	Georgia	GEO								33	PETROLEUM,PETROL.PRODUCT	1	No Quantity							850			0
S3	2000	2000	2000	2	0	2	Export	417	Kyrgyzstan	KGZ	276	Germany	DEU								33	PETROLEUM,PETROL.PRODUCT	1	No Quantity							2785			0
S3	2000	2000	2000	2	0	2	Export	417	Kyrgyzstan	KGZ	364	Iran	IRN								33	PETROLEUM,PETROL.PRODUCT	1	No Quantity							143310			0
S3	2000	2000	2000	2	0	2	Export	417	Kyrgyzstan	KGZ	398	Kazakhstan	KAZ								33	PETROLEUM,PETROL.PRODUCT	1	No Quantity							703756			0
S3	2000	2000	2000	2	0	2	Export	417	Kyrgyzstan	KGZ	496	Mongolia	MNG								33	PETROLEUM,PETROL.PRODUCT	1	No Quantity							8610			0
S3	2000	2000	2000	2	0	2	Export	417	Kyrgyzstan	KGZ	528	Netherlands	NLD								33	PETROLEUM,PETROL.PRODUCT	1	No Quantity							11594			0
S3	2000	2000	2000	2	0	2	Export	417	Kyrgyzstan	KGZ	643	Russian Federation	RUS								33	PETROLEUM,PETROL.PRODUCT	1	No Quantity							389410			0
S3	2000	2000	2000	2	0	2	Export	417	Kyrgyzstan	KGZ	710	South Africa	ZAF								33	PETROLEUM,PETROL.PRODUCT	1	No Quantity							1500			0
S3	2000	2000	2000	2	0	2	Export	417	Kyrgyzstan	KGZ	762	Tajikistan	TJK								33	PETROLEUM,PETROL.PRODUCT	1	No Quantity							721143			0
S3	2000	2000	2000	2	0	2	Export	417	Kyrgyzstan	KGZ	792	Turkey	TUR								33	PETROLEUM,PETROL.PRODUCT	1	No Quantity							188721			0
S3	2000	2000	2000	2	0	2	Export	417	Kyrgyzstan	KGZ	804	Ukraine	UKR								33	PETROLEUM,PETROL.PRODUCT	1	No Quantity							2397			0
S3	2000	2000	2000	2	0	2	Export	417	Kyrgyzstan	KGZ	826	United Kingdom	GBR								33	PETROLEUM,PETROL.PRODUCT	1	No Quantity							44908			0
S3	2000	2000	2000	2	0	2	Export	417	Kyrgyzstan	KGZ	842	USA	USA								33	PETROLEUM,PETROL.PRODUCT	1	No Quantity							10632			0
S3	2000	2000	2000	2	0	2	Export	417	Kyrgyzstan	KGZ	860	Uzbekistan	UZB								33	PETROLEUM,PETROL.PRODUCT	1	No Quantity							17273			0
S3	2000	2000	2000	2	0	2	Export	417	Kyrgyzstan	KGZ	0	World	WLD								34	GAS,NATURAL,MANUFACTURED	1	No Quantity							62144			0
S3	2000	2000	2000	2	0	2	Export	417	Kyrgyzstan	KGZ	762	Tajikistan	TJK								34	GAS,NATURAL,MANUFACTURED	1	No Quantity							62144			0
S3	2000	2000	2000	2	0	2	Export	417	Kyrgyzstan	KGZ	0	World	WLD								35	ELECTRIC CURRENT	1	No Quantity							79782700			0
S3	2000	2000	2000	2	0	2	Export	417	Kyrgyzstan	KGZ	156	China	CHN								35	ELECTRIC CURRENT	1	No Quantity							7200			0
S3	2000	2000	2000	2	0	2	Export	417	Kyrgyzstan	KGZ	398	Kazakhstan	KAZ								35	ELECTRIC CURRENT	1	No Quantity							11600300			0
S3	2000	2000	2000	2	0	2	Export	417	Kyrgyzstan	KGZ	762	Tajikistan	TJK								35	ELECTRIC CURRENT	1	No Quantity							3860100			0
S3	2000	2000	2000	2	0	2	Export	417	Kyrgyzstan	KGZ	860	Uzbekistan	UZB								35	ELECTRIC CURRENT	1	No Quantity							64315100			0
S3	2000	2000	2000	2	0	2	Export	417	Kyrgyzstan	KGZ	0	World	WLD								42	FIXED VEG. FATS AND OILS	1	No Quantity							163188			0
S3	2000	2000	2000	2	0	2	Export	417	Kyrgyzstan	KGZ	4	Afghanistan	AFG								42	FIXED VEG. FATS AND OILS	1	No Quantity							273			0
S3	2000	2000	2000	2	0	2	Export	417	Kyrgyzstan	KGZ	31	Azerbaijan	AZE								42	FIXED VEG. FATS AND OILS	1	No Quantity							149698			0
S3	2000	2000	2000	2	0	2	Export	417	Kyrgyzstan	KGZ	203	Czechia	CZE								42	FIXED VEG. FATS AND OILS	1	No Quantity							815			0
S3	2000	2000	2000	2	0	2	Export	417	Kyrgyzstan	KGZ	398	Kazakhstan	KAZ								42	FIXED VEG. FATS AND OILS	1	No Quantity							7329			0
S3	2000	2000	2000	2	0	2	Export	417	Kyrgyzstan	KGZ	643	Russian Federation	RUS								42	FIXED VEG. FATS AND OILS	1	No Quantity							4551			0
S3	2000	2000	2000	2	0	2	Export	417	Kyrgyzstan	KGZ	762	Tajikistan	TJK								42	FIXED VEG. FATS AND OILS	1	No Quantity							397			0
S3	2000	2000	2000	2	0	2	Export	417	Kyrgyzstan	KGZ	860	Uzbekistan	UZB								42	FIXED VEG. FATS AND OILS	1	No Quantity							125			0
S3	2000	2000	2000	2	0	2	Export	417	Kyrgyzstan	KGZ	0	World	WLD								43	ANIMAL,VEG.FATS,OILS,NES	1	No Quantity							228563			0
S3	2000	2000	2000	2	0	2	Export	417	Kyrgyzstan	KGZ	276	Germany	DEU								43	ANIMAL,VEG.FATS,OILS,NES	1	No Quantity							135140			0
S3	2000	2000	2000	2	0	2	Export	417	Kyrgyzstan	KGZ	398	Kazakhstan	KAZ								43	ANIMAL,VEG.FATS,OILS,NES	1	No Quantity							34838			0
S3	2000	2000	2000	2	0	2	Export	417	Kyrgyzstan	KGZ	643	Russian Federation	RUS								43	ANIMAL,VEG.FATS,OILS,NES	1	No Quantity							28232			0
S3	2000	2000	2000	2	0	2	Export	417	Kyrgyzstan	KGZ	682	Saudi Arabia	SAU								43	ANIMAL,VEG.FATS,OILS,NES	1	No Quantity							741			0
S3	2000	2000	2000	2	0	2	Export	417	Kyrgyzstan	KGZ	762	Tajikistan	TJK								43	ANIMAL,VEG.FATS,OILS,NES	1	No Quantity							166			0
S3	2000	2000	2000	2	0	2	Export	417	Kyrgyzstan	KGZ	792	Turkey	TUR								43	ANIMAL,VEG.FATS,OILS,NES	1	No Quantity							29446			0
S3	2000	2000	2000	2	0	2	Export	417	Kyrgyzstan	KGZ	0	World	WLD								51	ORGANIC CHEMICALS	1	No Quantity							88892			0
S3	2000	2000	2000	2	0	2	Export	417	Kyrgyzstan	KGZ	398	Kazakhstan	KAZ								51	ORGANIC CHEMICALS	1	No Quantity							2231			0
S3	2000	2000	2000	2	0	2	Export	417	Kyrgyzstan	KGZ	643	Russian Federation	RUS								51	ORGANIC CHEMICALS	1	No Quantity							23961			0
S3	2000	2000	2000	2	0	2	Export	417	Kyrgyzstan	KGZ	860	Uzbekistan	UZB								51	ORGANIC CHEMICALS	1	No Quantity							62700			0
S3	2000	2000	2000	2	0	2	Export	417	Kyrgyzstan	KGZ	0	World	WLD								52	INORGANIC CHEMICALS	1	No Quantity							12721288			0
S3	2000	2000	2000	2	0	2	Export	417	Kyrgyzstan	KGZ	4	Afghanistan	AFG								52	INORGANIC CHEMICALS	1	No Quantity							315			0
S3	2000	2000	2000	2	0	2	Export	417	Kyrgyzstan	KGZ	40	Austria	AUT								52	INORGANIC CHEMICALS	1	No Quantity							65000			0
S3	2000	2000	2000	2	0	2	Export	417	Kyrgyzstan	KGZ	112	Belarus	BLR								52	INORGANIC CHEMICALS	1	No Quantity							5020			0
S3	2000	2000	2000	2	0	2	Export	417	Kyrgyzstan	KGZ	156	China	CHN								52	INORGANIC CHEMICALS	1	No Quantity							1850065			0
S3	2000	2000	2000	2	0	2	Export	417	Kyrgyzstan	KGZ	233	Estonia	EST								52	INORGANIC CHEMICALS	1	No Quantity							108			0
S3	2000	2000	2000	2	0	2	Export	417	Kyrgyzstan	KGZ	251	France	FRA								52	INORGANIC CHEMICALS	1	No Quantity							3272108			0
S3	2000	2000	2000	2	0	2	Export	417	Kyrgyzstan	KGZ	276	Germany	DEU								52	INORGANIC CHEMICALS	1	No Quantity							80063			0
S3	2000	2000	2000	2	0	2	Export	417	Kyrgyzstan	KGZ	392	Japan	JPN								52	INORGANIC CHEMICALS	1	No Quantity							696895			0
S3	2000	2000	2000	2	0	2	Export	417	Kyrgyzstan	KGZ	398	Kazakhstan	KAZ								52	INORGANIC CHEMICALS	1	No Quantity							243004			0
S3	2000	2000	2000	2	0	2	Export	417	Kyrgyzstan	KGZ	528	Netherlands	NLD								52	INORGANIC CHEMICALS	1	No Quantity							88862			0
S3	2000	2000	2000	2	0	2	Export	417	Kyrgyzstan	KGZ	643	Russian Federation	RUS								52	INORGANIC CHEMICALS	1	No Quantity							1058779			0
S3	2000	2000	2000	2	0	2	Export	417	Kyrgyzstan	KGZ	762	Tajikistan	TJK								52	INORGANIC CHEMICALS	1	No Quantity							158			0
S3	2000	2000	2000	2	0	2	Export	417	Kyrgyzstan	KGZ	826	United Kingdom	GBR								52	INORGANIC CHEMICALS	1	No Quantity							5260426			0
S3	2000	2000	2000	2	0	2	Export	417	Kyrgyzstan	KGZ	842	USA	USA								52	INORGANIC CHEMICALS	1	No Quantity							29436			0
S3	2000	2000	2000	2	0	2	Export	417	Kyrgyzstan	KGZ	860	Uzbekistan	UZB								52	INORGANIC CHEMICALS	1	No Quantity							71049			0
S3	2000	2000	2000	2	0	2	Export	417	Kyrgyzstan	KGZ	0	World	WLD								53	DYES,COLOURING MATERIALS	1	No Quantity							659770			0
S3	2000	2000	2000	2	0	2	Export	417	Kyrgyzstan	KGZ	4	Afghanistan	AFG								53	DYES,COLOURING MATERIALS	1	No Quantity							2091			0
S3	2000	2000	2000	2	0	2	Export	417	Kyrgyzstan	KGZ	156	China	CHN								53	DYES,COLOURING MATERIALS	1	No Quantity							553250			0
S3	2000	2000	2000	2	0	2	Export	417	Kyrgyzstan	KGZ	398	Kazakhstan	KAZ								53	DYES,COLOURING MATERIALS	1	No Quantity							34992			0
S3	2000	2000	2000	2	0	2	Export	417	Kyrgyzstan	KGZ	643	Russian Federation	RUS								53	DYES,COLOURING MATERIALS	1	No Quantity							18242			0
S3	2000	2000	2000	2	0	2	Export	417	Kyrgyzstan	KGZ	762	Tajikistan	TJK								53	DYES,COLOURING MATERIALS	1	No Quantity							49005			0
S3	2000	2000	2000	2	0	2	Export	417	Kyrgyzstan	KGZ	792	Turkey	TUR								53	DYES,COLOURING MATERIALS	1	No Quantity							2190			0
S3	2000	2000	2000	2	0	2	Export	417	Kyrgyzstan	KGZ	0	World	WLD								54	MEDICINAL,PHARM.PRODUCTS	1	No Quantity							376449			0
S3	2000	2000	2000	2	0	2	Export	417	Kyrgyzstan	KGZ	4	Afghanistan	AFG								54	MEDICINAL,PHARM.PRODUCTS	1	No Quantity							75			0
S3	2000	2000	2000	2	0	2	Export	417	Kyrgyzstan	KGZ	116	Cambodia	KHM								54	MEDICINAL,PHARM.PRODUCTS	1	No Quantity							3700			0
S3	2000	2000	2000	2	0	2	Export	417	Kyrgyzstan	KGZ	398	Kazakhstan	KAZ								54	MEDICINAL,PHARM.PRODUCTS	1	No Quantity							278543			0
S3	2000	2000	2000	2	0	2	Export	417	Kyrgyzstan	KGZ	643	Russian Federation	RUS								54	MEDICINAL,PHARM.PRODUCTS	1	No Quantity							49203			0
S3	2000	2000	2000	2	0	2	Export	417	Kyrgyzstan	KGZ	762	Tajikistan	TJK								54	MEDICINAL,PHARM.PRODUCTS	1	No Quantity							689			0
S3	2000	2000	2000	2	0	2	Export	417	Kyrgyzstan	KGZ	804	Ukraine	UKR								54	MEDICINAL,PHARM.PRODUCTS	1	No Quantity							23089			0
S3	2000	2000	2000	2	0	2	Export	417	Kyrgyzstan	KGZ	860	Uzbekistan	UZB								54	MEDICINAL,PHARM.PRODUCTS	1	No Quantity							21150			0
S3	2000	2000	2000	2	0	2	Export	417	Kyrgyzstan	KGZ	0	World	WLD								55	ESSENTL.OILS,PERFUME,ETC	1	No Quantity							188192			0
S3	2000	2000	2000	2	0	2	Export	417	Kyrgyzstan	KGZ	4	Afghanistan	AFG								55	ESSENTL.OILS,PERFUME,ETC	1	No Quantity							2213			0
S3	2000	2000	2000	2	0	2	Export	417	Kyrgyzstan	KGZ	398	Kazakhstan	KAZ								55	ESSENTL.OILS,PERFUME,ETC	1	No Quantity							129953			0
S3	2000	2000	2000	2	0	2	Export	417	Kyrgyzstan	KGZ	400	Jordan	JOR								55	ESSENTL.OILS,PERFUME,ETC	1	No Quantity							210			0
S3	2000	2000	2000	2	0	2	Export	417	Kyrgyzstan	KGZ	643	Russian Federation	RUS								55	ESSENTL.OILS,PERFUME,ETC	1	No Quantity							43195			0
S3	2000	2000	2000	2	0	2	Export	417	Kyrgyzstan	KGZ	682	Saudi Arabia	SAU								55	ESSENTL.OILS,PERFUME,ETC	1	No Quantity							1092			0
S3	2000	2000	2000	2	0	2	Export	417	Kyrgyzstan	KGZ	760	Syria	SYR								55	ESSENTL.OILS,PERFUME,ETC	1	No Quantity							3571			0
S3	2000	2000	2000	2	0	2	Export	417	Kyrgyzstan	KGZ	762	Tajikistan	TJK								55	ESSENTL.OILS,PERFUME,ETC	1	No Quantity							7958			0
S3	2000	2000	2000	2	0	2	Export	417	Kyrgyzstan	KGZ	0	World	WLD								56	FERTILIZER,EXCEPT GRP272	1	No Quantity							2208			0
S3	2000	2000	2000	2	0	2	Export	417	Kyrgyzstan	KGZ	398	Kazakhstan	KAZ								56	FERTILIZER,EXCEPT GRP272	1	No Quantity							1374			0
S3	2000	2000	2000	2	0	2	Export	417	Kyrgyzstan	KGZ	762	Tajikistan	TJK								56	FERTILIZER,EXCEPT GRP272	1	No Quantity							624			0
S3	2000	2000	2000	2	0	2	Export	417	Kyrgyzstan	KGZ	826	United Kingdom	GBR								56	FERTILIZER,EXCEPT GRP272	1	No Quantity							210			0
S3	2000	2000	2000	2	0	2	Export	417	Kyrgyzstan	KGZ	0	World	WLD								57	PLASTICS IN PRIMARY FORM	1	No Quantity							32979			0
S3	2000	2000	2000	2	0	2	Export	417	Kyrgyzstan	KGZ	364	Iran	IRN								57	PLASTICS IN PRIMARY FORM	1	No Quantity							50			0
S3	2000	2000	2000	2	0	2	Export	417	Kyrgyzstan	KGZ	398	Kazakhstan	KAZ								57	PLASTICS IN PRIMARY FORM	1	No Quantity							31961			0
S3	2000	2000	2000	2	0	2	Export	417	Kyrgyzstan	KGZ	762	Tajikistan	TJK								57	PLASTICS IN PRIMARY FORM	1	No Quantity							146			0
S3	2000	2000	2000	2	0	2	Export	417	Kyrgyzstan	KGZ	860	Uzbekistan	UZB								57	PLASTICS IN PRIMARY FORM	1	No Quantity							822			0
S3	2000	2000	2000	2	0	2	Export	417	Kyrgyzstan	KGZ	0	World	WLD								58	PLASTIC,NON-PRIMARY FORM	1	No Quantity							235302			0
S3	2000	2000	2000	2	0	2	Export	417	Kyrgyzstan	KGZ	398	Kazakhstan	KAZ								58	PLASTIC,NON-PRIMARY FORM	1	No Quantity							8351			0
S3	2000	2000	2000	2	0	2	Export	417	Kyrgyzstan	KGZ	643	Russian Federation	RUS								58	PLASTIC,NON-PRIMARY FORM	1	No Quantity							85590			0
S3	2000	2000	2000	2	0	2	Export	417	Kyrgyzstan	KGZ	762	Tajikistan	TJK								58	PLASTIC,NON-PRIMARY FORM	1	No Quantity							17660			0
S3	2000	2000	2000	2	0	2	Export	417	Kyrgyzstan	KGZ	784	United Arab Emirates	ARE								58	PLASTIC,NON-PRIMARY FORM	1	No Quantity							120750			0
S3	2000	2000	2000	2	0	2	Export	417	Kyrgyzstan	KGZ	860	Uzbekistan	UZB								58	PLASTIC,NON-PRIMARY FORM	1	No Quantity							2951			0
S3	2000	2000	2000	2	0	2	Export	417	Kyrgyzstan	KGZ	0	World	WLD								59	CHEMICAL MATERIALS NES	1	No Quantity							447472			0
S3	2000	2000	2000	2	0	2	Export	417	Kyrgyzstan	KGZ	364	Iran	IRN								59	CHEMICAL MATERIALS NES	1	No Quantity							1499			0
S3	2000	2000	2000	2	0	2	Export	417	Kyrgyzstan	KGZ	398	Kazakhstan	KAZ								59	CHEMICAL MATERIALS NES	1	No Quantity							3608			0
S3	2000	2000	2000	2	0	2	Export	417	Kyrgyzstan	KGZ	616	Poland	POL								59	CHEMICAL MATERIALS NES	1	No Quantity							126113			0
S3	2000	2000	2000	2	0	2	Export	417	Kyrgyzstan	KGZ	643	Russian Federation	RUS								59	CHEMICAL MATERIALS NES	1	No Quantity							49251			0
S3	2000	2000	2000	2	0	2	Export	417	Kyrgyzstan	KGZ	762	Tajikistan	TJK								59	CHEMICAL MATERIALS NES	1	No Quantity							18828			0
S3	2000	2000	2000	2	0	2	Export	417	Kyrgyzstan	KGZ	792	Turkey	TUR								59	CHEMICAL MATERIALS NES	1	No Quantity							85841			0
S3	2000	2000	2000	2	0	2	Export	417	Kyrgyzstan	KGZ	804	Ukraine	UKR								59	CHEMICAL MATERIALS NES	1	No Quantity							81			0
S3	2000	2000	2000	2	0	2	Export	417	Kyrgyzstan	KGZ	826	United Kingdom	GBR								59	CHEMICAL MATERIALS NES	1	No Quantity							245			0
S3	2000	2000	2000	2	0	2	Export	417	Kyrgyzstan	KGZ	842	USA	USA								59	CHEMICAL MATERIALS NES	1	No Quantity							30577			0
S3	2000	2000	2000	2	0	2	Export	417	Kyrgyzstan	KGZ	860	Uzbekistan	UZB								59	CHEMICAL MATERIALS NES	1	No Quantity							131429			0
S3	2000	2000	2000	2	0	2	Export	417	Kyrgyzstan	KGZ	0	World	WLD								61	LEATHER, LEATHER GOODS	1	No Quantity							845066			0
S3	2000	2000	2000	2	0	2	Export	417	Kyrgyzstan	KGZ	156	China	CHN								61	LEATHER, LEATHER GOODS	1	No Quantity							122969			0
S3	2000	2000	2000	2	0	2	Export	417	Kyrgyzstan	KGZ	381	Italy	ITA								61	LEATHER, LEATHER GOODS	1	No Quantity							61686			0
S3	2000	2000	2000	2	0	2	Export	417	Kyrgyzstan	KGZ	398	Kazakhstan	KAZ								61	LEATHER, LEATHER GOODS	1	No Quantity							114996			0
S3	2000	2000	2000	2	0	2	Export	417	Kyrgyzstan	KGZ	496	Mongolia	MNG								61	LEATHER, LEATHER GOODS	1	No Quantity							15915			0
S3	2000	2000	2000	2	0	2	Export	417	Kyrgyzstan	KGZ	643	Russian Federation	RUS								61	LEATHER, LEATHER GOODS	1	No Quantity							38949			0
S3	2000	2000	2000	2	0	2	Export	417	Kyrgyzstan	KGZ	699	India	IND								61	LEATHER, LEATHER GOODS	1	No Quantity							462499			0
S3	2000	2000	2000	2	0	2	Export	417	Kyrgyzstan	KGZ	792	Turkey	TUR								61	LEATHER, LEATHER GOODS	1	No Quantity							19221			0
S3	2000	2000	2000	2	0	2	Export	417	Kyrgyzstan	KGZ	804	Ukraine	UKR								61	LEATHER, LEATHER GOODS	1	No Quantity							8831			0
S3	2000	2000	2000	2	0	2	Export	417	Kyrgyzstan	KGZ	0	World	WLD								62	RUBBER MANUFACTURES, NES	1	No Quantity							154773			0
S3	2000	2000	2000	2	0	2	Export	417	Kyrgyzstan	KGZ	4	Afghanistan	AFG								62	RUBBER MANUFACTURES, NES	1	No Quantity							8184			0
S3	2000	2000	2000	2	0	2	Export	417	Kyrgyzstan	KGZ	398	Kazakhstan	KAZ								62	RUBBER MANUFACTURES, NES	1	No Quantity							70052			0
S3	2000	2000	2000	2	0	2	Export	417	Kyrgyzstan	KGZ	643	Russian Federation	RUS								62	RUBBER MANUFACTURES, NES	1	No Quantity							19392			0
S3	2000	2000	2000	2	0	2	Export	417	Kyrgyzstan	KGZ	682	Saudi Arabia	SAU								62	RUBBER MANUFACTURES, NES	1	No Quantity							25			0
S3	2000	2000	2000	2	0	2	Export	417	Kyrgyzstan	KGZ	762	Tajikistan	TJK								62	RUBBER MANUFACTURES, NES	1	No Quantity							4389			0
S3	2000	2000	2000	2	0	2	Export	417	Kyrgyzstan	KGZ	842	USA	USA								62	RUBBER MANUFACTURES, NES	1	No Quantity							1849			0
S3	2000	2000	2000	2	0	2	Export	417	Kyrgyzstan	KGZ	860	Uzbekistan	UZB								62	RUBBER MANUFACTURES, NES	1	No Quantity							50882			0
S3	2000	2000	2000	2	0	2	Export	417	Kyrgyzstan	KGZ	0	World	WLD								63	CORK, WOOD MANUFACTURES	1	No Quantity							29758			0
S3	2000	2000	2000	2	0	2	Export	417	Kyrgyzstan	KGZ	4	Afghanistan	AFG								63	CORK, WOOD MANUFACTURES	1	No Quantity							3444			0
S3	2000	2000	2000	2	0	2	Export	417	Kyrgyzstan	KGZ	36	Australia	AUS								63	CORK, WOOD MANUFACTURES	1	No Quantity							759			0
S3	2000	2000	2000	2	0	2	Export	417	Kyrgyzstan	KGZ	276	Germany	DEU								63	CORK, WOOD MANUFACTURES	1	No Quantity							11			0
S3	2000	2000	2000	2	0	2	Export	417	Kyrgyzstan	KGZ	398	Kazakhstan	KAZ								63	CORK, WOOD MANUFACTURES	1	No Quantity							3163			0
S3	2000	2000	2000	2	0	2	Export	417	Kyrgyzstan	KGZ	643	Russian Federation	RUS								63	CORK, WOOD MANUFACTURES	1	No Quantity							765			0
S3	2000	2000	2000	2	0	2	Export	417	Kyrgyzstan	KGZ	762	Tajikistan	TJK								63	CORK, WOOD MANUFACTURES	1	No Quantity							15751			0
S3	2000	2000	2000	2	0	2	Export	417	Kyrgyzstan	KGZ	792	Turkey	TUR								63	CORK, WOOD MANUFACTURES	1	No Quantity							44			0
S3	2000	2000	2000	2	0	2	Export	417	Kyrgyzstan	KGZ	842	USA	USA								63	CORK, WOOD MANUFACTURES	1	No Quantity							413			0
S3	2000	2000	2000	2	0	2	Export	417	Kyrgyzstan	KGZ	860	Uzbekistan	UZB								63	CORK, WOOD MANUFACTURES	1	No Quantity							5408			0
S3	2000	2000	2000	2	0	2	Export	417	Kyrgyzstan	KGZ	0	World	WLD								64	PAPER,PAPERBOARD,ETC.	1	No Quantity							144261			0
S3	2000	2000	2000	2	0	2	Export	417	Kyrgyzstan	KGZ	4	Afghanistan	AFG								64	PAPER,PAPERBOARD,ETC.	1	No Quantity							289			0
S3	2000	2000	2000	2	0	2	Export	417	Kyrgyzstan	KGZ	156	China	CHN								64	PAPER,PAPERBOARD,ETC.	1	No Quantity							1125			0
S3	2000	2000	2000	2	0	2	Export	417	Kyrgyzstan	KGZ	398	Kazakhstan	KAZ								64	PAPER,PAPERBOARD,ETC.	1	No Quantity							44721			0
S3	2000	2000	2000	2	0	2	Export	417	Kyrgyzstan	KGZ	643	Russian Federation	RUS								64	PAPER,PAPERBOARD,ETC.	1	No Quantity							48535			0
S3	2000	2000	2000	2	0	2	Export	417	Kyrgyzstan	KGZ	762	Tajikistan	TJK								64	PAPER,PAPERBOARD,ETC.	1	No Quantity							30883			0
S3	2000	2000	2000	2	0	2	Export	417	Kyrgyzstan	KGZ	804	Ukraine	UKR								64	PAPER,PAPERBOARD,ETC.	1	No Quantity							32			0
S3	2000	2000	2000	2	0	2	Export	417	Kyrgyzstan	KGZ	826	United Kingdom	GBR								64	PAPER,PAPERBOARD,ETC.	1	No Quantity							526			0
S3	2000	2000	2000	2	0	2	Export	417	Kyrgyzstan	KGZ	860	Uzbekistan	UZB								64	PAPER,PAPERBOARD,ETC.	1	No Quantity							18150			0
S3	2000	2000	2000	2	0	2	Export	417	Kyrgyzstan	KGZ	0	World	WLD								65	TEXTILE YARN,FABRIC,ETC.	1	No Quantity							5103844			0
S3	2000	2000	2000	2	0	2	Export	417	Kyrgyzstan	KGZ	4	Afghanistan	AFG								65	TEXTILE YARN,FABRIC,ETC.	1	No Quantity							6034			0
S3	2000	2000	2000	2	0	2	Export	417	Kyrgyzstan	KGZ	31	Azerbaijan	AZE								65	TEXTILE YARN,FABRIC,ETC.	1	No Quantity							33859			0
S3	2000	2000	2000	2	0	2	Export	417	Kyrgyzstan	KGZ	36	Australia	AUS								65	TEXTILE YARN,FABRIC,ETC.	1	No Quantity							10594			0
S3	2000	2000	2000	2	0	2	Export	417	Kyrgyzstan	KGZ	112	Belarus	BLR								65	TEXTILE YARN,FABRIC,ETC.	1	No Quantity							37227			0
S3	2000	2000	2000	2	0	2	Export	417	Kyrgyzstan	KGZ	156	China	CHN								65	TEXTILE YARN,FABRIC,ETC.	1	No Quantity							33798			0
S3	2000	2000	2000	2	0	2	Export	417	Kyrgyzstan	KGZ	251	France	FRA								65	TEXTILE YARN,FABRIC,ETC.	1	No Quantity							4580			0
S3	2000	2000	2000	2	0	2	Export	417	Kyrgyzstan	KGZ	276	Germany	DEU								65	TEXTILE YARN,FABRIC,ETC.	1	No Quantity							30936			0
S3	2000	2000	2000	2	0	2	Export	417	Kyrgyzstan	KGZ	364	Iran	IRN								65	TEXTILE YARN,FABRIC,ETC.	1	No Quantity							52644			0
S3	2000	2000	2000	2	0	2	Export	417	Kyrgyzstan	KGZ	381	Italy	ITA								65	TEXTILE YARN,FABRIC,ETC.	1	No Quantity							438			0
S3	2000	2000	2000	2	0	2	Export	417	Kyrgyzstan	KGZ	398	Kazakhstan	KAZ								65	TEXTILE YARN,FABRIC,ETC.	1	No Quantity							841783			0
S3	2000	2000	2000	2	0	2	Export	417	Kyrgyzstan	KGZ	400	Jordan	JOR								65	TEXTILE YARN,FABRIC,ETC.	1	No Quantity							3125			0
S3	2000	2000	2000	2	0	2	Export	417	Kyrgyzstan	KGZ	408	Dem. People's Rep. of Korea	PRK								65	TEXTILE YARN,FABRIC,ETC.	1	No Quantity							12			0
S3	2000	2000	2000	2	0	2	Export	417	Kyrgyzstan	KGZ	496	Mongolia	MNG								65	TEXTILE YARN,FABRIC,ETC.	1	No Quantity							31908			0
S3	2000	2000	2000	2	0	2	Export	417	Kyrgyzstan	KGZ	498	Rep. of Moldova	MDA								65	TEXTILE YARN,FABRIC,ETC.	1	No Quantity							24093			0
S3	2000	2000	2000	2	0	2	Export	417	Kyrgyzstan	KGZ	643	Russian Federation	RUS								65	TEXTILE YARN,FABRIC,ETC.	1	No Quantity							2472134			0
S3	2000	2000	2000	2	0	2	Export	417	Kyrgyzstan	KGZ	682	Saudi Arabia	SAU								65	TEXTILE YARN,FABRIC,ETC.	1	No Quantity							6098			0
S3	2000	2000	2000	2	0	2	Export	417	Kyrgyzstan	KGZ	699	India	IND								65	TEXTILE YARN,FABRIC,ETC.	1	No Quantity							46186			0
S3	2000	2000	2000	2	0	2	Export	417	Kyrgyzstan	KGZ	762	Tajikistan	TJK								65	TEXTILE YARN,FABRIC,ETC.	1	No Quantity							108342			0
S3	2000	2000	2000	2	0	2	Export	417	Kyrgyzstan	KGZ	784	United Arab Emirates	ARE								65	TEXTILE YARN,FABRIC,ETC.	1	No Quantity							990000			0
S3	2000	2000	2000	2	0	2	Export	417	Kyrgyzstan	KGZ	792	Turkey	TUR								65	TEXTILE YARN,FABRIC,ETC.	1	No Quantity							86428			0
S3	2000	2000	2000	2	0	2	Export	417	Kyrgyzstan	KGZ	826	United Kingdom	GBR								65	TEXTILE YARN,FABRIC,ETC.	1	No Quantity							983			0
S3	2000	2000	2000	2	0	2	Export	417	Kyrgyzstan	KGZ	842	USA	USA								65	TEXTILE YARN,FABRIC,ETC.	1	No Quantity							55628			0
S3	2000	2000	2000	2	0	2	Export	417	Kyrgyzstan	KGZ	860	Uzbekistan	UZB								65	TEXTILE YARN,FABRIC,ETC.	1	No Quantity							227014			0
S3	2000	2000	2000	2	0	2	Export	417	Kyrgyzstan	KGZ	0	World	WLD								66	NON-METAL.MINERAL MANFCT	1	No Quantity							6183955			0
S3	2000	2000	2000	2	0	2	Export	417	Kyrgyzstan	KGZ	4	Afghanistan	AFG								66	NON-METAL.MINERAL MANFCT	1	No Quantity							4196			0
S3	2000	2000	2000	2	0	2	Export	417	Kyrgyzstan	KGZ	36	Australia	AUS								66	NON-METAL.MINERAL MANFCT	1	No Quantity							12			0
S3	2000	2000	2000	2	0	2	Export	417	Kyrgyzstan	KGZ	124	Canada	CAN								66	NON-METAL.MINERAL MANFCT	1	No Quantity							148			0
S3	2000	2000	2000	2	0	2	Export	417	Kyrgyzstan	KGZ	251	France	FRA								66	NON-METAL.MINERAL MANFCT	1	No Quantity							1			0
S3	2000	2000	2000	2	0	2	Export	417	Kyrgyzstan	KGZ	348	Hungary	HUN								66	NON-METAL.MINERAL MANFCT	1	No Quantity							97			0
S3	2000	2000	2000	2	0	2	Export	417	Kyrgyzstan	KGZ	360	Indonesia	IDN								66	NON-METAL.MINERAL MANFCT	1	No Quantity							15131			0
S3	2000	2000	2000	2	0	2	Export	417	Kyrgyzstan	KGZ	381	Italy	ITA								66	NON-METAL.MINERAL MANFCT	1	No Quantity							1			0
S3	2000	2000	2000	2	0	2	Export	417	Kyrgyzstan	KGZ	398	Kazakhstan	KAZ								66	NON-METAL.MINERAL MANFCT	1	No Quantity							3749215			0
S3	2000	2000	2000	2	0	2	Export	417	Kyrgyzstan	KGZ	410	Rep. of Korea	KOR								66	NON-METAL.MINERAL MANFCT	1	No Quantity							2212			0
S3	2000	2000	2000	2	0	2	Export	417	Kyrgyzstan	KGZ	528	Netherlands	NLD								66	NON-METAL.MINERAL MANFCT	1	No Quantity							33			0
S3	2000	2000	2000	2	0	2	Export	417	Kyrgyzstan	KGZ	643	Russian Federation	RUS								66	NON-METAL.MINERAL MANFCT	1	No Quantity							260651			0
S3	2000	2000	2000	2	0	2	Export	417	Kyrgyzstan	KGZ	682	Saudi Arabia	SAU								66	NON-METAL.MINERAL MANFCT	1	No Quantity							159			0
S3	2000	2000	2000	2	0	2	Export	417	Kyrgyzstan	KGZ	762	Tajikistan	TJK								66	NON-METAL.MINERAL MANFCT	1	No Quantity							246794			0
S3	2000	2000	2000	2	0	2	Export	417	Kyrgyzstan	KGZ	792	Turkey	TUR								66	NON-METAL.MINERAL MANFCT	1	No Quantity							19			0
S3	2000	2000	2000	2	0	2	Export	417	Kyrgyzstan	KGZ	795	Turkmenistan	TKM								66	NON-METAL.MINERAL MANFCT	1	No Quantity							192493			0
S3	2000	2000	2000	2	0	2	Export	417	Kyrgyzstan	KGZ	804	Ukraine	UKR								66	NON-METAL.MINERAL MANFCT	1	No Quantity							99711			0
S3	2000	2000	2000	2	0	2	Export	417	Kyrgyzstan	KGZ	842	USA	USA								66	NON-METAL.MINERAL MANFCT	1	No Quantity							154			0
S3	2000	2000	2000	2	0	2	Export	417	Kyrgyzstan	KGZ	860	Uzbekistan	UZB								66	NON-METAL.MINERAL MANFCT	1	No Quantity							1612928			0
S3	2000	2000	2000	2	0	2	Export	417	Kyrgyzstan	KGZ	0	World	WLD								67	IRON AND STEEL	1	No Quantity							1135173			0
S3	2000	2000	2000	2	0	2	Export	417	Kyrgyzstan	KGZ	4	Afghanistan	AFG								67	IRON AND STEEL	1	No Quantity							12248			0
S3	2000	2000	2000	2	0	2	Export	417	Kyrgyzstan	KGZ	156	China	CHN								67	IRON AND STEEL	1	No Quantity							188506			0
S3	2000	2000	2000	2	0	2	Export	417	Kyrgyzstan	KGZ	233	Estonia	EST								67	IRON AND STEEL	1	No Quantity							30000			0
S3	2000	2000	2000	2	0	2	Export	417	Kyrgyzstan	KGZ	246	Finland	FIN								67	IRON AND STEEL	1	No Quantity							5323			0
S3	2000	2000	2000	2	0	2	Export	417	Kyrgyzstan	KGZ	276	Germany	DEU								67	IRON AND STEEL	1	No Quantity							318			0
S3	2000	2000	2000	2	0	2	Export	417	Kyrgyzstan	KGZ	364	Iran	IRN								67	IRON AND STEEL	1	No Quantity							411246			0
S3	2000	2000	2000	2	0	2	Export	417	Kyrgyzstan	KGZ	398	Kazakhstan	KAZ								67	IRON AND STEEL	1	No Quantity							62870			0
S3	2000	2000	2000	2	0	2	Export	417	Kyrgyzstan	KGZ	428	Latvia	LVA								67	IRON AND STEEL	1	No Quantity							173901			0
S3	2000	2000	2000	2	0	2	Export	417	Kyrgyzstan	KGZ	528	Netherlands	NLD								67	IRON AND STEEL	1	No Quantity							49020			0
S3	2000	2000	2000	2	0	2	Export	417	Kyrgyzstan	KGZ	643	Russian Federation	RUS								67	IRON AND STEEL	1	No Quantity							72092			0
S3	2000	2000	2000	2	0	2	Export	417	Kyrgyzstan	KGZ	762	Tajikistan	TJK								67	IRON AND STEEL	1	No Quantity							75564			0
S3	2000	2000	2000	2	0	2	Export	417	Kyrgyzstan	KGZ	792	Turkey	TUR								67	IRON AND STEEL	1	No Quantity							75			0
S3	2000	2000	2000	2	0	2	Export	417	Kyrgyzstan	KGZ	804	Ukraine	UKR								67	IRON AND STEEL	1	No Quantity							35136			0
S3	2000	2000	2000	2	0	2	Export	417	Kyrgyzstan	KGZ	860	Uzbekistan	UZB								67	IRON AND STEEL	1	No Quantity							18874			0
S3	2000	2000	2000	2	0	2	Export	417	Kyrgyzstan	KGZ	0	World	WLD								68	NON-FERROUS METALS	1	No Quantity							3051902			0
S3	2000	2000	2000	2	0	2	Export	417	Kyrgyzstan	KGZ	56	Belgium	BEL								68	NON-FERROUS METALS	1	No Quantity							552875			0
S3	2000	2000	2000	2	0	2	Export	417	Kyrgyzstan	KGZ	156	China	CHN								68	NON-FERROUS METALS	1	No Quantity							459227			0
S3	2000	2000	2000	2	0	2	Export	417	Kyrgyzstan	KGZ	276	Germany	DEU								68	NON-FERROUS METALS	1	No Quantity							701576			0
S3	2000	2000	2000	2	0	2	Export	417	Kyrgyzstan	KGZ	364	Iran	IRN								68	NON-FERROUS METALS	1	No Quantity							1314			0
S3	2000	2000	2000	2	0	2	Export	417	Kyrgyzstan	KGZ	398	Kazakhstan	KAZ								68	NON-FERROUS METALS	1	No Quantity							1694			0
S3	2000	2000	2000	2	0	2	Export	417	Kyrgyzstan	KGZ	528	Netherlands	NLD								68	NON-FERROUS METALS	1	No Quantity							50009			0
S3	2000	2000	2000	2	0	2	Export	417	Kyrgyzstan	KGZ	643	Russian Federation	RUS								68	NON-FERROUS METALS	1	No Quantity							364778			0
S3	2000	2000	2000	2	0	2	Export	417	Kyrgyzstan	KGZ	757	Switzerland	CHE								68	NON-FERROUS METALS	1	No Quantity							166980			0
S3	2000	2000	2000	2	0	2	Export	417	Kyrgyzstan	KGZ	762	Tajikistan	TJK								68	NON-FERROUS METALS	1	No Quantity							139			0
S3	2000	2000	2000	2	0	2	Export	417	Kyrgyzstan	KGZ	826	United Kingdom	GBR								68	NON-FERROUS METALS	1	No Quantity							731094			0
S3	2000	2000	2000	2	0	2	Export	417	Kyrgyzstan	KGZ	860	Uzbekistan	UZB								68	NON-FERROUS METALS	1	No Quantity							22216			0
S3	2000	2000	2000	2	0	2	Export	417	Kyrgyzstan	KGZ	0	World	WLD								69	METALS MANUFACTURES,NES	1	No Quantity							2144014			0
S3	2000	2000	2000	2	0	2	Export	417	Kyrgyzstan	KGZ	4	Afghanistan	AFG								69	METALS MANUFACTURES,NES	1	No Quantity							19729			0
S3	2000	2000	2000	2	0	2	Export	417	Kyrgyzstan	KGZ	36	Australia	AUS								69	METALS MANUFACTURES,NES	1	No Quantity							504			0
S3	2000	2000	2000	2	0	2	Export	417	Kyrgyzstan	KGZ	112	Belarus	BLR								69	METALS MANUFACTURES,NES	1	No Quantity							2425			0
S3	2000	2000	2000	2	0	2	Export	417	Kyrgyzstan	KGZ	124	Canada	CAN								69	METALS MANUFACTURES,NES	1	No Quantity							375			0
S3	2000	2000	2000	2	0	2	Export	417	Kyrgyzstan	KGZ	156	China	CHN								69	METALS MANUFACTURES,NES	1	No Quantity							33488			0
S3	2000	2000	2000	2	0	2	Export	417	Kyrgyzstan	KGZ	233	Estonia	EST								69	METALS MANUFACTURES,NES	1	No Quantity							13500			0
S3	2000	2000	2000	2	0	2	Export	417	Kyrgyzstan	KGZ	246	Finland	FIN								69	METALS MANUFACTURES,NES	1	No Quantity							22106			0
S3	2000	2000	2000	2	0	2	Export	417	Kyrgyzstan	KGZ	276	Germany	DEU								69	METALS MANUFACTURES,NES	1	No Quantity							201698			0
S3	2000	2000	2000	2	0	2	Export	417	Kyrgyzstan	KGZ	348	Hungary	HUN								69	METALS MANUFACTURES,NES	1	No Quantity							47			0
S3	2000	2000	2000	2	0	2	Export	417	Kyrgyzstan	KGZ	364	Iran	IRN								69	METALS MANUFACTURES,NES	1	No Quantity							36293			0
S3	2000	2000	2000	2	0	2	Export	417	Kyrgyzstan	KGZ	372	Ireland	IRL								69	METALS MANUFACTURES,NES	1	No Quantity							85300			0
S3	2000	2000	2000	2	0	2	Export	417	Kyrgyzstan	KGZ	376	Israel	ISR								69	METALS MANUFACTURES,NES	1	No Quantity							1164			0
S3	2000	2000	2000	2	0	2	Export	417	Kyrgyzstan	KGZ	392	Japan	JPN								69	METALS MANUFACTURES,NES	1	No Quantity							160			0
S3	2000	2000	2000	2	0	2	Export	417	Kyrgyzstan	KGZ	398	Kazakhstan	KAZ								69	METALS MANUFACTURES,NES	1	No Quantity							175669			0
S3	2000	2000	2000	2	0	2	Export	417	Kyrgyzstan	KGZ	400	Jordan	JOR								69	METALS MANUFACTURES,NES	1	No Quantity							518			0
S3	2000	2000	2000	2	0	2	Export	417	Kyrgyzstan	KGZ	410	Rep. of Korea	KOR								69	METALS MANUFACTURES,NES	1	No Quantity							50710			0
S3	2000	2000	2000	2	0	2	Export	417	Kyrgyzstan	KGZ	496	Mongolia	MNG								69	METALS MANUFACTURES,NES	1	No Quantity							3780			0
S3	2000	2000	2000	2	0	2	Export	417	Kyrgyzstan	KGZ	528	Netherlands	NLD								69	METALS MANUFACTURES,NES	1	No Quantity							4743			0
S3	2000	2000	2000	2	0	2	Export	417	Kyrgyzstan	KGZ	586	Pakistan	PAK								69	METALS MANUFACTURES,NES	1	No Quantity							171			0
S3	2000	2000	2000	2	0	2	Export	417	Kyrgyzstan	KGZ	643	Russian Federation	RUS								69	METALS MANUFACTURES,NES	1	No Quantity							816620			0
S3	2000	2000	2000	2	0	2	Export	417	Kyrgyzstan	KGZ	682	Saudi Arabia	SAU								69	METALS MANUFACTURES,NES	1	No Quantity							12160			0
S3	2000	2000	2000	2	0	2	Export	417	Kyrgyzstan	KGZ	699	India	IND								69	METALS MANUFACTURES,NES	1	No Quantity							24296			0
S3	2000	2000	2000	2	0	2	Export	417	Kyrgyzstan	KGZ	762	Tajikistan	TJK								69	METALS MANUFACTURES,NES	1	No Quantity							80336			0
S3	2000	2000	2000	2	0	2	Export	417	Kyrgyzstan	KGZ	792	Turkey	TUR								69	METALS MANUFACTURES,NES	1	No Quantity							99420			0
S3	2000	2000	2000	2	0	2	Export	417	Kyrgyzstan	KGZ	804	Ukraine	UKR								69	METALS MANUFACTURES,NES	1	No Quantity							12175			0
S3	2000	2000	2000	2	0	2	Export	417	Kyrgyzstan	KGZ	826	United Kingdom	GBR								69	METALS MANUFACTURES,NES	1	No Quantity							64			0
S3	2000	2000	2000	2	0	2	Export	417	Kyrgyzstan	KGZ	842	USA	USA								69	METALS MANUFACTURES,NES	1	No Quantity							52750			0
S3	2000	2000	2000	2	0	2	Export	417	Kyrgyzstan	KGZ	860	Uzbekistan	UZB								69	METALS MANUFACTURES,NES	1	No Quantity							393813			0
S3	2000	2000	2000	2	0	2	Export	417	Kyrgyzstan	KGZ	0	World	WLD								71	POWER GENERATNG.MACHINES	1	No Quantity							7905080			0
S3	2000	2000	2000	2	0	2	Export	417	Kyrgyzstan	KGZ	4	Afghanistan	AFG								71	POWER GENERATNG.MACHINES	1	No Quantity							1776			0
S3	2000	2000	2000	2	0	2	Export	417	Kyrgyzstan	KGZ	364	Iran	IRN								71	POWER GENERATNG.MACHINES	1	No Quantity							23565			0
S3	2000	2000	2000	2	0	2	Export	417	Kyrgyzstan	KGZ	398	Kazakhstan	KAZ								71	POWER GENERATNG.MACHINES	1	No Quantity							1023349			0
S3	2000	2000	2000	2	0	2	Export	417	Kyrgyzstan	KGZ	643	Russian Federation	RUS								71	POWER GENERATNG.MACHINES	1	No Quantity							545545			0
S3	2000	2000	2000	2	0	2	Export	417	Kyrgyzstan	KGZ	762	Tajikistan	TJK								71	POWER GENERATNG.MACHINES	1	No Quantity							14121			0
S3	2000	2000	2000	2	0	2	Export	417	Kyrgyzstan	KGZ	795	Turkmenistan	TKM								71	POWER GENERATNG.MACHINES	1	No Quantity							6951			0
S3	2000	2000	2000	2	0	2	Export	417	Kyrgyzstan	KGZ	804	Ukraine	UKR								71	POWER GENERATNG.MACHINES	1	No Quantity							5452			0
S3	2000	2000	2000	2	0	2	Export	417	Kyrgyzstan	KGZ	860	Uzbekistan	UZB								71	POWER GENERATNG.MACHINES	1	No Quantity							6284321			0
S3	2000	2000	2000	2	0	2	Export	417	Kyrgyzstan	KGZ	0	World	WLD								72	SPECIAL.INDUST.MACHINERY	1	No Quantity							6983164			0
S3	2000	2000	2000	2	0	2	Export	417	Kyrgyzstan	KGZ	4	Afghanistan	AFG								72	SPECIAL.INDUST.MACHINERY	1	No Quantity							4956			0
S3	2000	2000	2000	2	0	2	Export	417	Kyrgyzstan	KGZ	112	Belarus	BLR								72	SPECIAL.INDUST.MACHINERY	1	No Quantity							17892			0
S3	2000	2000	2000	2	0	2	Export	417	Kyrgyzstan	KGZ	124	Canada	CAN								72	SPECIAL.INDUST.MACHINERY	1	No Quantity							5099			0
S3	2000	2000	2000	2	0	2	Export	417	Kyrgyzstan	KGZ	156	China	CHN								72	SPECIAL.INDUST.MACHINERY	1	No Quantity							80412			0
S3	2000	2000	2000	2	0	2	Export	417	Kyrgyzstan	KGZ	276	Germany	DEU								72	SPECIAL.INDUST.MACHINERY	1	No Quantity							59964			0
S3	2000	2000	2000	2	0	2	Export	417	Kyrgyzstan	KGZ	364	Iran	IRN								72	SPECIAL.INDUST.MACHINERY	1	No Quantity							248323			0
S3	2000	2000	2000	2	0	2	Export	417	Kyrgyzstan	KGZ	381	Italy	ITA								72	SPECIAL.INDUST.MACHINERY	1	No Quantity							761			0
S3	2000	2000	2000	2	0	2	Export	417	Kyrgyzstan	KGZ	398	Kazakhstan	KAZ								72	SPECIAL.INDUST.MACHINERY	1	No Quantity							326178			0
S3	2000	2000	2000	2	0	2	Export	417	Kyrgyzstan	KGZ	428	Latvia	LVA								72	SPECIAL.INDUST.MACHINERY	1	No Quantity							6471			0
S3	2000	2000	2000	2	0	2	Export	417	Kyrgyzstan	KGZ	442	Luxembourg	LUX								72	SPECIAL.INDUST.MACHINERY	1	No Quantity							7487			0
S3	2000	2000	2000	2	0	2	Export	417	Kyrgyzstan	KGZ	528	Netherlands	NLD								72	SPECIAL.INDUST.MACHINERY	1	No Quantity							8671			0
S3	2000	2000	2000	2	0	2	Export	417	Kyrgyzstan	KGZ	616	Poland	POL								72	SPECIAL.INDUST.MACHINERY	1	No Quantity							15520			0
S3	2000	2000	2000	2	0	2	Export	417	Kyrgyzstan	KGZ	643	Russian Federation	RUS								72	SPECIAL.INDUST.MACHINERY	1	No Quantity							1357076			0
S3	2000	2000	2000	2	0	2	Export	417	Kyrgyzstan	KGZ	762	Tajikistan	TJK								72	SPECIAL.INDUST.MACHINERY	1	No Quantity							52859			0
S3	2000	2000	2000	2	0	2	Export	417	Kyrgyzstan	KGZ	784	United Arab Emirates	ARE								72	SPECIAL.INDUST.MACHINERY	1	No Quantity							5250			0
S3	2000	2000	2000	2	0	2	Export	417	Kyrgyzstan	KGZ	792	Turkey	TUR								72	SPECIAL.INDUST.MACHINERY	1	No Quantity							7937			0
S3	2000	2000	2000	2	0	2	Export	417	Kyrgyzstan	KGZ	804	Ukraine	UKR								72	SPECIAL.INDUST.MACHINERY	1	No Quantity							133884			0
S3	2000	2000	2000	2	0	2	Export	417	Kyrgyzstan	KGZ	842	USA	USA								72	SPECIAL.INDUST.MACHINERY	1	No Quantity							42537			0
S3	2000	2000	2000	2	0	2	Export	417	Kyrgyzstan	KGZ	860	Uzbekistan	UZB								72	SPECIAL.INDUST.MACHINERY	1	No Quantity							4601887			0
S3	2000	2000	2000	2	0	2	Export	417	Kyrgyzstan	KGZ	0	World	WLD								73	METALWORKING MACHINERY	1	No Quantity							1145049			0
S3	2000	2000	2000	2	0	2	Export	417	Kyrgyzstan	KGZ	276	Germany	DEU								73	METALWORKING MACHINERY	1	No Quantity							6073			0
S3	2000	2000	2000	2	0	2	Export	417	Kyrgyzstan	KGZ	364	Iran	IRN								73	METALWORKING MACHINERY	1	No Quantity							581547			0
S3	2000	2000	2000	2	0	2	Export	417	Kyrgyzstan	KGZ	398	Kazakhstan	KAZ								73	METALWORKING MACHINERY	1	No Quantity							36719			0
S3	2000	2000	2000	2	0	2	Export	417	Kyrgyzstan	KGZ	643	Russian Federation	RUS								73	METALWORKING MACHINERY	1	No Quantity							191832			0
S3	2000	2000	2000	2	0	2	Export	417	Kyrgyzstan	KGZ	699	India	IND								73	METALWORKING MACHINERY	1	No Quantity							8827			0
S3	2000	2000	2000	2	0	2	Export	417	Kyrgyzstan	KGZ	762	Tajikistan	TJK								73	METALWORKING MACHINERY	1	No Quantity							4161			0
S3	2000	2000	2000	2	0	2	Export	417	Kyrgyzstan	KGZ	784	United Arab Emirates	ARE								73	METALWORKING MACHINERY	1	No Quantity							10651			0
S3	2000	2000	2000	2	0	2	Export	417	Kyrgyzstan	KGZ	792	Turkey	TUR								73	METALWORKING MACHINERY	1	No Quantity							60608			0
S3	2000	2000	2000	2	0	2	Export	417	Kyrgyzstan	KGZ	860	Uzbekistan	UZB								73	METALWORKING MACHINERY	1	No Quantity							244631			0
S3	2000	2000	2000	2	0	2	Export	417	Kyrgyzstan	KGZ	0	World	WLD								74	GENERAL INDUSTL.MACH.NES	1	No Quantity							3298419			0
S3	2000	2000	2000	2	0	2	Export	417	Kyrgyzstan	KGZ	4	Afghanistan	AFG								74	GENERAL INDUSTL.MACH.NES	1	No Quantity							24617			0
S3	2000	2000	2000	2	0	2	Export	417	Kyrgyzstan	KGZ	112	Belarus	BLR								74	GENERAL INDUSTL.MACH.NES	1	No Quantity							361841			0
S3	2000	2000	2000	2	0	2	Export	417	Kyrgyzstan	KGZ	124	Canada	CAN								74	GENERAL INDUSTL.MACH.NES	1	No Quantity							110			0
S3	2000	2000	2000	2	0	2	Export	417	Kyrgyzstan	KGZ	156	China	CHN								74	GENERAL INDUSTL.MACH.NES	1	No Quantity							518676			0
S3	2000	2000	2000	2	0	2	Export	417	Kyrgyzstan	KGZ	276	Germany	DEU								74	GENERAL INDUSTL.MACH.NES	1	No Quantity							3465			0
S3	2000	2000	2000	2	0	2	Export	417	Kyrgyzstan	KGZ	364	Iran	IRN								74	GENERAL INDUSTL.MACH.NES	1	No Quantity							30292			0
S3	2000	2000	2000	2	0	2	Export	417	Kyrgyzstan	KGZ	398	Kazakhstan	KAZ								74	GENERAL INDUSTL.MACH.NES	1	No Quantity							292385			0
S3	2000	2000	2000	2	0	2	Export	417	Kyrgyzstan	KGZ	442	Luxembourg	LUX								74	GENERAL INDUSTL.MACH.NES	1	No Quantity							2157			0
S3	2000	2000	2000	2	0	2	Export	417	Kyrgyzstan	KGZ	586	Pakistan	PAK								74	GENERAL INDUSTL.MACH.NES	1	No Quantity							959			0
S3	2000	2000	2000	2	0	2	Export	417	Kyrgyzstan	KGZ	643	Russian Federation	RUS								74	GENERAL INDUSTL.MACH.NES	1	No Quantity							1108537			0
S3	2000	2000	2000	2	0	2	Export	417	Kyrgyzstan	KGZ	699	India	IND								74	GENERAL INDUSTL.MACH.NES	1	No Quantity							1836			0
S3	2000	2000	2000	2	0	2	Export	417	Kyrgyzstan	KGZ	762	Tajikistan	TJK								74	GENERAL INDUSTL.MACH.NES	1	No Quantity							15088			0
S3	2000	2000	2000	2	0	2	Export	417	Kyrgyzstan	KGZ	784	United Arab Emirates	ARE								74	GENERAL INDUSTL.MACH.NES	1	No Quantity							476			0
S3	2000	2000	2000	2	0	2	Export	417	Kyrgyzstan	KGZ	792	Turkey	TUR								74	GENERAL INDUSTL.MACH.NES	1	No Quantity							80			0
S3	2000	2000	2000	2	0	2	Export	417	Kyrgyzstan	KGZ	795	Turkmenistan	TKM								74	GENERAL INDUSTL.MACH.NES	1	No Quantity							38664			0
S3	2000	2000	2000	2	0	2	Export	417	Kyrgyzstan	KGZ	804	Ukraine	UKR								74	GENERAL INDUSTL.MACH.NES	1	No Quantity							83640			0
S3	2000	2000	2000	2	0	2	Export	417	Kyrgyzstan	KGZ	842	USA	USA								74	GENERAL INDUSTL.MACH.NES	1	No Quantity							38498			0
S3	2000	2000	2000	2	0	2	Export	417	Kyrgyzstan	KGZ	860	Uzbekistan	UZB								74	GENERAL INDUSTL.MACH.NES	1	No Quantity							777098			0
S3	2000	2000	2000	2	0	2	Export	417	Kyrgyzstan	KGZ	0	World	WLD								75	OFFICE MACHINES,ADP MACH	1	No Quantity							169193			0
S3	2000	2000	2000	2	0	2	Export	417	Kyrgyzstan	KGZ	112	Belarus	BLR								75	OFFICE MACHINES,ADP MACH	1	No Quantity							43639			0
S3	2000	2000	2000	2	0	2	Export	417	Kyrgyzstan	KGZ	124	Canada	CAN								75	OFFICE MACHINES,ADP MACH	1	No Quantity							36141			0
S3	2000	2000	2000	2	0	2	Export	417	Kyrgyzstan	KGZ	251	France	FRA								75	OFFICE MACHINES,ADP MACH	1	No Quantity							9239			0
S3	2000	2000	2000	2	0	2	Export	417	Kyrgyzstan	KGZ	276	Germany	DEU								75	OFFICE MACHINES,ADP MACH	1	No Quantity							3232			0
S3	2000	2000	2000	2	0	2	Export	417	Kyrgyzstan	KGZ	398	Kazakhstan	KAZ								75	OFFICE MACHINES,ADP MACH	1	No Quantity							3387			0
S3	2000	2000	2000	2	0	2	Export	417	Kyrgyzstan	KGZ	528	Netherlands	NLD								75	OFFICE MACHINES,ADP MACH	1	No Quantity							6553			0
S3	2000	2000	2000	2	0	2	Export	417	Kyrgyzstan	KGZ	616	Poland	POL								75	OFFICE MACHINES,ADP MACH	1	No Quantity							6629			0
S3	2000	2000	2000	2	0	2	Export	417	Kyrgyzstan	KGZ	643	Russian Federation	RUS								75	OFFICE MACHINES,ADP MACH	1	No Quantity							10152			0
S3	2000	2000	2000	2	0	2	Export	417	Kyrgyzstan	KGZ	762	Tajikistan	TJK								75	OFFICE MACHINES,ADP MACH	1	No Quantity							26443			0
S3	2000	2000	2000	2	0	2	Export	417	Kyrgyzstan	KGZ	826	United Kingdom	GBR								75	OFFICE MACHINES,ADP MACH	1	No Quantity							17905			0
S3	2000	2000	2000	2	0	2	Export	417	Kyrgyzstan	KGZ	842	USA	USA								75	OFFICE MACHINES,ADP MACH	1	No Quantity							4562			0
S3	2000	2000	2000	2	0	2	Export	417	Kyrgyzstan	KGZ	860	Uzbekistan	UZB								75	OFFICE MACHINES,ADP MACH	1	No Quantity							1311			0
S3	2000	2000	2000	2	0	2	Export	417	Kyrgyzstan	KGZ	0	World	WLD								76	TELECOMM.SOUND EQUIP ETC	1	No Quantity							703616			0
S3	2000	2000	2000	2	0	2	Export	417	Kyrgyzstan	KGZ	56	Belgium	BEL								76	TELECOMM.SOUND EQUIP ETC	1	No Quantity							7293			0
S3	2000	2000	2000	2	0	2	Export	417	Kyrgyzstan	KGZ	156	China	CHN								76	TELECOMM.SOUND EQUIP ETC	1	No Quantity							8150			0
S3	2000	2000	2000	2	0	2	Export	417	Kyrgyzstan	KGZ	251	France	FRA								76	TELECOMM.SOUND EQUIP ETC	1	No Quantity							7148			0
S3	2000	2000	2000	2	0	2	Export	417	Kyrgyzstan	KGZ	276	Germany	DEU								76	TELECOMM.SOUND EQUIP ETC	1	No Quantity							2099			0
S3	2000	2000	2000	2	0	2	Export	417	Kyrgyzstan	KGZ	376	Israel	ISR								76	TELECOMM.SOUND EQUIP ETC	1	No Quantity							9614			0
S3	2000	2000	2000	2	0	2	Export	417	Kyrgyzstan	KGZ	398	Kazakhstan	KAZ								76	TELECOMM.SOUND EQUIP ETC	1	No Quantity							47141			0
S3	2000	2000	2000	2	0	2	Export	417	Kyrgyzstan	KGZ	410	Rep. of Korea	KOR								76	TELECOMM.SOUND EQUIP ETC	1	No Quantity							197980			0
S3	2000	2000	2000	2	0	2	Export	417	Kyrgyzstan	KGZ	528	Netherlands	NLD								76	TELECOMM.SOUND EQUIP ETC	1	No Quantity							123			0
S3	2000	2000	2000	2	0	2	Export	417	Kyrgyzstan	KGZ	616	Poland	POL								76	TELECOMM.SOUND EQUIP ETC	1	No Quantity							2207			0
S3	2000	2000	2000	2	0	2	Export	417	Kyrgyzstan	KGZ	643	Russian Federation	RUS								76	TELECOMM.SOUND EQUIP ETC	1	No Quantity							41060			0
S3	2000	2000	2000	2	0	2	Export	417	Kyrgyzstan	KGZ	762	Tajikistan	TJK								76	TELECOMM.SOUND EQUIP ETC	1	No Quantity							131967			0
S3	2000	2000	2000	2	0	2	Export	417	Kyrgyzstan	KGZ	784	United Arab Emirates	ARE								76	TELECOMM.SOUND EQUIP ETC	1	No Quantity							94			0
S3	2000	2000	2000	2	0	2	Export	417	Kyrgyzstan	KGZ	792	Turkey	TUR								76	TELECOMM.SOUND EQUIP ETC	1	No Quantity							236722			0
S3	2000	2000	2000	2	0	2	Export	417	Kyrgyzstan	KGZ	826	United Kingdom	GBR								76	TELECOMM.SOUND EQUIP ETC	1	No Quantity							599			0
S3	2000	2000	2000	2	0	2	Export	417	Kyrgyzstan	KGZ	842	USA	USA								76	TELECOMM.SOUND EQUIP ETC	1	No Quantity							1114			0
S3	2000	2000	2000	2	0	2	Export	417	Kyrgyzstan	KGZ	860	Uzbekistan	UZB								76	TELECOMM.SOUND EQUIP ETC	1	No Quantity							10305			0
S3	2000	2000	2000	2	0	2	Export	417	Kyrgyzstan	KGZ	0	World	WLD								77	ELEC MCH APPAR,PARTS,NES	1	No Quantity							13962171			0
S3	2000	2000	2000	2	0	2	Export	417	Kyrgyzstan	KGZ	4	Afghanistan	AFG								77	ELEC MCH APPAR,PARTS,NES	1	No Quantity							21548			0
S3	2000	2000	2000	2	0	2	Export	417	Kyrgyzstan	KGZ	31	Azerbaijan	AZE								77	ELEC MCH APPAR,PARTS,NES	1	No Quantity							1263455			0
S3	2000	2000	2000	2	0	2	Export	417	Kyrgyzstan	KGZ	40	Austria	AUT								77	ELEC MCH APPAR,PARTS,NES	1	No Quantity							248			0
S3	2000	2000	2000	2	0	2	Export	417	Kyrgyzstan	KGZ	112	Belarus	BLR								77	ELEC MCH APPAR,PARTS,NES	1	No Quantity							89510			0
S3	2000	2000	2000	2	0	2	Export	417	Kyrgyzstan	KGZ	156	China	CHN								77	ELEC MCH APPAR,PARTS,NES	1	No Quantity							59847			0
S3	2000	2000	2000	2	0	2	Export	417	Kyrgyzstan	KGZ	203	Czechia	CZE								77	ELEC MCH APPAR,PARTS,NES	1	No Quantity							134135			0
S3	2000	2000	2000	2	0	2	Export	417	Kyrgyzstan	KGZ	246	Finland	FIN								77	ELEC MCH APPAR,PARTS,NES	1	No Quantity							39475			0
S3	2000	2000	2000	2	0	2	Export	417	Kyrgyzstan	KGZ	251	France	FRA								77	ELEC MCH APPAR,PARTS,NES	1	No Quantity							6697			0
S3	2000	2000	2000	2	0	2	Export	417	Kyrgyzstan	KGZ	268	Georgia	GEO								77	ELEC MCH APPAR,PARTS,NES	1	No Quantity							215796			0
S3	2000	2000	2000	2	0	2	Export	417	Kyrgyzstan	KGZ	276	Germany	DEU								77	ELEC MCH APPAR,PARTS,NES	1	No Quantity							45299			0
S3	2000	2000	2000	2	0	2	Export	417	Kyrgyzstan	KGZ	348	Hungary	HUN								77	ELEC MCH APPAR,PARTS,NES	1	No Quantity							218			0
S3	2000	2000	2000	2	0	2	Export	417	Kyrgyzstan	KGZ	364	Iran	IRN								77	ELEC MCH APPAR,PARTS,NES	1	No Quantity							2233839			0
S3	2000	2000	2000	2	0	2	Export	417	Kyrgyzstan	KGZ	398	Kazakhstan	KAZ								77	ELEC MCH APPAR,PARTS,NES	1	No Quantity							470517			0
S3	2000	2000	2000	2	0	2	Export	417	Kyrgyzstan	KGZ	410	Rep. of Korea	KOR								77	ELEC MCH APPAR,PARTS,NES	1	No Quantity							150			0
S3	2000	2000	2000	2	0	2	Export	417	Kyrgyzstan	KGZ	440	Lithuania	LTU								77	ELEC MCH APPAR,PARTS,NES	1	No Quantity							5880			0
S3	2000	2000	2000	2	0	2	Export	417	Kyrgyzstan	KGZ	442	Luxembourg	LUX								77	ELEC MCH APPAR,PARTS,NES	1	No Quantity							1806			0
S3	2000	2000	2000	2	0	2	Export	417	Kyrgyzstan	KGZ	496	Mongolia	MNG								77	ELEC MCH APPAR,PARTS,NES	1	No Quantity							9499			0
S3	2000	2000	2000	2	0	2	Export	417	Kyrgyzstan	KGZ	528	Netherlands	NLD								77	ELEC MCH APPAR,PARTS,NES	1	No Quantity							95245			0
S3	2000	2000	2000	2	0	2	Export	417	Kyrgyzstan	KGZ	616	Poland	POL								77	ELEC MCH APPAR,PARTS,NES	1	No Quantity							140			0
S3	2000	2000	2000	2	0	2	Export	417	Kyrgyzstan	KGZ	643	Russian Federation	RUS								77	ELEC MCH APPAR,PARTS,NES	1	No Quantity							7151087			0
S3	2000	2000	2000	2	0	2	Export	417	Kyrgyzstan	KGZ	682	Saudi Arabia	SAU								77	ELEC MCH APPAR,PARTS,NES	1	No Quantity							47			0
S3	2000	2000	2000	2	0	2	Export	417	Kyrgyzstan	KGZ	762	Tajikistan	TJK								77	ELEC MCH APPAR,PARTS,NES	1	No Quantity							403114			0
S3	2000	2000	2000	2	0	2	Export	417	Kyrgyzstan	KGZ	784	United Arab Emirates	ARE								77	ELEC MCH APPAR,PARTS,NES	1	No Quantity							4			0
S3	2000	2000	2000	2	0	2	Export	417	Kyrgyzstan	KGZ	792	Turkey	TUR								77	ELEC MCH APPAR,PARTS,NES	1	No Quantity							28657			0
S3	2000	2000	2000	2	0	2	Export	417	Kyrgyzstan	KGZ	795	Turkmenistan	TKM								77	ELEC MCH APPAR,PARTS,NES	1	No Quantity							860030			0
S3	2000	2000	2000	2	0	2	Export	417	Kyrgyzstan	KGZ	804	Ukraine	UKR								77	ELEC MCH APPAR,PARTS,NES	1	No Quantity							340978			0
S3	2000	2000	2000	2	0	2	Export	417	Kyrgyzstan	KGZ	826	United Kingdom	GBR								77	ELEC MCH APPAR,PARTS,NES	1	No Quantity							25065			0
S3	2000	2000	2000	2	0	2	Export	417	Kyrgyzstan	KGZ	842	USA	USA								77	ELEC MCH APPAR,PARTS,NES	1	No Quantity							16010			0
S3	2000	2000	2000	2	0	2	Export	417	Kyrgyzstan	KGZ	860	Uzbekistan	UZB								77	ELEC MCH APPAR,PARTS,NES	1	No Quantity							443875			0
S3	2000	2000	2000	2	0	2	Export	417	Kyrgyzstan	KGZ	0	World	WLD								78	ROAD VEHICLES	1	No Quantity							9730411			0
S3	2000	2000	2000	2	0	2	Export	417	Kyrgyzstan	KGZ	4	Afghanistan	AFG								78	ROAD VEHICLES	1	No Quantity							178088			0
S3	2000	2000	2000	2	0	2	Export	417	Kyrgyzstan	KGZ	51	Armenia	ARM								78	ROAD VEHICLES	1	No Quantity							12700			0
S3	2000	2000	2000	2	0	2	Export	417	Kyrgyzstan	KGZ	56	Belgium	BEL								78	ROAD VEHICLES	1	No Quantity							160166			0
S3	2000	2000	2000	2	0	2	Export	417	Kyrgyzstan	KGZ	100	Bulgaria	BGR								78	ROAD VEHICLES	1	No Quantity							229			0
S3	2000	2000	2000	2	0	2	Export	417	Kyrgyzstan	KGZ	112	Belarus	BLR								78	ROAD VEHICLES	1	No Quantity							102000			0
S3	2000	2000	2000	2	0	2	Export	417	Kyrgyzstan	KGZ	124	Canada	CAN								78	ROAD VEHICLES	1	No Quantity							30000			0
S3	2000	2000	2000	2	0	2	Export	417	Kyrgyzstan	KGZ	156	China	CHN								78	ROAD VEHICLES	1	No Quantity							261958			0
S3	2000	2000	2000	2	0	2	Export	417	Kyrgyzstan	KGZ	191	Croatia	HRV								78	ROAD VEHICLES	1	No Quantity							496			0
S3	2000	2000	2000	2	0	2	Export	417	Kyrgyzstan	KGZ	246	Finland	FIN								78	ROAD VEHICLES	1	No Quantity							50160			0
S3	2000	2000	2000	2	0	2	Export	417	Kyrgyzstan	KGZ	276	Germany	DEU								78	ROAD VEHICLES	1	No Quantity							7123			0
S3	2000	2000	2000	2	0	2	Export	417	Kyrgyzstan	KGZ	364	Iran	IRN								78	ROAD VEHICLES	1	No Quantity							834559			0
S3	2000	2000	2000	2	0	2	Export	417	Kyrgyzstan	KGZ	381	Italy	ITA								78	ROAD VEHICLES	1	No Quantity							2480			0
S3	2000	2000	2000	2	0	2	Export	417	Kyrgyzstan	KGZ	398	Kazakhstan	KAZ								78	ROAD VEHICLES	1	No Quantity							1479775			0
S3	2000	2000	2000	2	0	2	Export	417	Kyrgyzstan	KGZ	422	Lebanon	LBN								78	ROAD VEHICLES	1	No Quantity							2091			0
S3	2000	2000	2000	2	0	2	Export	417	Kyrgyzstan	KGZ	428	Latvia	LVA								78	ROAD VEHICLES	1	No Quantity							16182			0
S3	2000	2000	2000	2	0	2	Export	417	Kyrgyzstan	KGZ	440	Lithuania	LTU								78	ROAD VEHICLES	1	No Quantity							6447			0
S3	2000	2000	2000	2	0	2	Export	417	Kyrgyzstan	KGZ	586	Pakistan	PAK								78	ROAD VEHICLES	1	No Quantity							29484			0
S3	2000	2000	2000	2	0	2	Export	417	Kyrgyzstan	KGZ	616	Poland	POL								78	ROAD VEHICLES	1	No Quantity							5974			0
S3	2000	2000	2000	2	0	2	Export	417	Kyrgyzstan	KGZ	643	Russian Federation	RUS								78	ROAD VEHICLES	1	No Quantity							1421862			0
S3	2000	2000	2000	2	0	2	Export	417	Kyrgyzstan	KGZ	699	India	IND								78	ROAD VEHICLES	1	No Quantity							2833			0
S3	2000	2000	2000	2	0	2	Export	417	Kyrgyzstan	KGZ	757	Switzerland	CHE								78	ROAD VEHICLES	1	No Quantity							1141			0
S3	2000	2000	2000	2	0	2	Export	417	Kyrgyzstan	KGZ	762	Tajikistan	TJK								78	ROAD VEHICLES	1	No Quantity							136997			0
S3	2000	2000	2000	2	0	2	Export	417	Kyrgyzstan	KGZ	792	Turkey	TUR								78	ROAD VEHICLES	1	No Quantity							1910507			0
S3	2000	2000	2000	2	0	2	Export	417	Kyrgyzstan	KGZ	795	Turkmenistan	TKM								78	ROAD VEHICLES	1	No Quantity							31447			0
S3	2000	2000	2000	2	0	2	Export	417	Kyrgyzstan	KGZ	804	Ukraine	UKR								78	ROAD VEHICLES	1	No Quantity							3437			0
S3	2000	2000	2000	2	0	2	Export	417	Kyrgyzstan	KGZ	842	USA	USA								78	ROAD VEHICLES	1	No Quantity							3259			0
S3	2000	2000	2000	2	0	2	Export	417	Kyrgyzstan	KGZ	860	Uzbekistan	UZB								78	ROAD VEHICLES	1	No Quantity							3037698			0
S3	2000	2000	2000	2	0	2	Export	417	Kyrgyzstan	KGZ	887	Yemen	YEM								78	ROAD VEHICLES	1	No Quantity							1318			0
S3	2000	2000	2000	2	0	2	Export	417	Kyrgyzstan	KGZ	0	World	WLD								79	OTHR.TRANSPORT EQUIPMENT	1	No Quantity							1545942			0
S3	2000	2000	2000	2	0	2	Export	417	Kyrgyzstan	KGZ	156	China	CHN								79	OTHR.TRANSPORT EQUIPMENT	1	No Quantity							20400			0
S3	2000	2000	2000	2	0	2	Export	417	Kyrgyzstan	KGZ	398	Kazakhstan	KAZ								79	OTHR.TRANSPORT EQUIPMENT	1	No Quantity							904651			0
S3	2000	2000	2000	2	0	2	Export	417	Kyrgyzstan	KGZ	410	Rep. of Korea	KOR								79	OTHR.TRANSPORT EQUIPMENT	1	No Quantity							454			0
S3	2000	2000	2000	2	0	2	Export	417	Kyrgyzstan	KGZ	643	Russian Federation	RUS								79	OTHR.TRANSPORT EQUIPMENT	1	No Quantity							459564			0
S3	2000	2000	2000	2	0	2	Export	417	Kyrgyzstan	KGZ	762	Tajikistan	TJK								79	OTHR.TRANSPORT EQUIPMENT	1	No Quantity							34114			0
S3	2000	2000	2000	2	0	2	Export	417	Kyrgyzstan	KGZ	784	United Arab Emirates	ARE								79	OTHR.TRANSPORT EQUIPMENT	1	No Quantity							80128			0
S3	2000	2000	2000	2	0	2	Export	417	Kyrgyzstan	KGZ	860	Uzbekistan	UZB								79	OTHR.TRANSPORT EQUIPMENT	1	No Quantity							46631			0
S3	2000	2000	2000	2	0	2	Export	417	Kyrgyzstan	KGZ	0	World	WLD								81	PREFAB BUILDGS,FTTNG ETC	1	No Quantity							73492			0
S3	2000	2000	2000	2	0	2	Export	417	Kyrgyzstan	KGZ	4	Afghanistan	AFG								81	PREFAB BUILDGS,FTTNG ETC	1	No Quantity							125			0
S3	2000	2000	2000	2	0	2	Export	417	Kyrgyzstan	KGZ	364	Iran	IRN								81	PREFAB BUILDGS,FTTNG ETC	1	No Quantity							4450			0
S3	2000	2000	2000	2	0	2	Export	417	Kyrgyzstan	KGZ	398	Kazakhstan	KAZ								81	PREFAB BUILDGS,FTTNG ETC	1	No Quantity							13629			0
S3	2000	2000	2000	2	0	2	Export	417	Kyrgyzstan	KGZ	400	Jordan	JOR								81	PREFAB BUILDGS,FTTNG ETC	1	No Quantity							1913			0
S3	2000	2000	2000	2	0	2	Export	417	Kyrgyzstan	KGZ	643	Russian Federation	RUS								81	PREFAB BUILDGS,FTTNG ETC	1	No Quantity							37636			0
S3	2000	2000	2000	2	0	2	Export	417	Kyrgyzstan	KGZ	682	Saudi Arabia	SAU								81	PREFAB BUILDGS,FTTNG ETC	1	No Quantity							372			0
S3	2000	2000	2000	2	0	2	Export	417	Kyrgyzstan	KGZ	762	Tajikistan	TJK								81	PREFAB BUILDGS,FTTNG ETC	1	No Quantity							9956			0
S3	2000	2000	2000	2	0	2	Export	417	Kyrgyzstan	KGZ	792	Turkey	TUR								81	PREFAB BUILDGS,FTTNG ETC	1	No Quantity							18			0
S3	2000	2000	2000	2	0	2	Export	417	Kyrgyzstan	KGZ	860	Uzbekistan	UZB								81	PREFAB BUILDGS,FTTNG ETC	1	No Quantity							5393			0
S3	2000	2000	2000	2	0	2	Export	417	Kyrgyzstan	KGZ	0	World	WLD								82	FURNITURE,BEDDING,ETC.	1	No Quantity							217097			0
S3	2000	2000	2000	2	0	2	Export	417	Kyrgyzstan	KGZ	4	Afghanistan	AFG								82	FURNITURE,BEDDING,ETC.	1	No Quantity							167			0
S3	2000	2000	2000	2	0	2	Export	417	Kyrgyzstan	KGZ	364	Iran	IRN								82	FURNITURE,BEDDING,ETC.	1	No Quantity							4229			0
S3	2000	2000	2000	2	0	2	Export	417	Kyrgyzstan	KGZ	398	Kazakhstan	KAZ								82	FURNITURE,BEDDING,ETC.	1	No Quantity							53003			0
S3	2000	2000	2000	2	0	2	Export	417	Kyrgyzstan	KGZ	643	Russian Federation	RUS								82	FURNITURE,BEDDING,ETC.	1	No Quantity							87410			0
S3	2000	2000	2000	2	0	2	Export	417	Kyrgyzstan	KGZ	762	Tajikistan	TJK								82	FURNITURE,BEDDING,ETC.	1	No Quantity							28245			0
S3	2000	2000	2000	2	0	2	Export	417	Kyrgyzstan	KGZ	792	Turkey	TUR								82	FURNITURE,BEDDING,ETC.	1	No Quantity							798			0
S3	2000	2000	2000	2	0	2	Export	417	Kyrgyzstan	KGZ	795	Turkmenistan	TKM								82	FURNITURE,BEDDING,ETC.	1	No Quantity							18730			0
S3	2000	2000	2000	2	0	2	Export	417	Kyrgyzstan	KGZ	860	Uzbekistan	UZB								82	FURNITURE,BEDDING,ETC.	1	No Quantity							24515			0
S3	2000	2000	2000	2	0	2	Export	417	Kyrgyzstan	KGZ	0	World	WLD								83	TRAVEL GOODS,HANDBGS ETC	1	No Quantity							16359			0
S3	2000	2000	2000	2	0	2	Export	417	Kyrgyzstan	KGZ	398	Kazakhstan	KAZ								83	TRAVEL GOODS,HANDBGS ETC	1	No Quantity							5332			0
S3	2000	2000	2000	2	0	2	Export	417	Kyrgyzstan	KGZ	643	Russian Federation	RUS								83	TRAVEL GOODS,HANDBGS ETC	1	No Quantity							11027			0
S3	2000	2000	2000	2	0	2	Export	417	Kyrgyzstan	KGZ	0	World	WLD								84	CLOTHING AND ACCESSORIES	1	No Quantity							2578648			0
S3	2000	2000	2000	2	0	2	Export	417	Kyrgyzstan	KGZ	36	Australia	AUS								84	CLOTHING AND ACCESSORIES	1	No Quantity							270			0
S3	2000	2000	2000	2	0	2	Export	417	Kyrgyzstan	KGZ	112	Belarus	BLR								84	CLOTHING AND ACCESSORIES	1	No Quantity							635			0
S3	2000	2000	2000	2	0	2	Export	417	Kyrgyzstan	KGZ	124	Canada	CAN								84	CLOTHING AND ACCESSORIES	1	No Quantity							22956			0
S3	2000	2000	2000	2	0	2	Export	417	Kyrgyzstan	KGZ	276	Germany	DEU								84	CLOTHING AND ACCESSORIES	1	No Quantity							45747			0
S3	2000	2000	2000	2	0	2	Export	417	Kyrgyzstan	KGZ	398	Kazakhstan	KAZ								84	CLOTHING AND ACCESSORIES	1	No Quantity							202131			0
S3	2000	2000	2000	2	0	2	Export	417	Kyrgyzstan	KGZ	643	Russian Federation	RUS								84	CLOTHING AND ACCESSORIES	1	No Quantity							1029530			0
S3	2000	2000	2000	2	0	2	Export	417	Kyrgyzstan	KGZ	762	Tajikistan	TJK								84	CLOTHING AND ACCESSORIES	1	No Quantity							150677			0
S3	2000	2000	2000	2	0	2	Export	417	Kyrgyzstan	KGZ	784	United Arab Emirates	ARE								84	CLOTHING AND ACCESSORIES	1	No Quantity							10798			0
S3	2000	2000	2000	2	0	2	Export	417	Kyrgyzstan	KGZ	842	USA	USA								84	CLOTHING AND ACCESSORIES	1	No Quantity							1115654			0
S3	2000	2000	2000	2	0	2	Export	417	Kyrgyzstan	KGZ	860	Uzbekistan	UZB								84	CLOTHING AND ACCESSORIES	1	No Quantity							250			0
S3	2000	2000	2000	2	0	2	Export	417	Kyrgyzstan	KGZ	0	World	WLD								85	FOOTWEAR	1	No Quantity							219425			0
S3	2000	2000	2000	2	0	2	Export	417	Kyrgyzstan	KGZ	4	Afghanistan	AFG								85	FOOTWEAR	1	No Quantity							2979			0
S3	2000	2000	2000	2	0	2	Export	417	Kyrgyzstan	KGZ	40	Austria	AUT								85	FOOTWEAR	1	No Quantity							1025			0
S3	2000	2000	2000	2	0	2	Export	417	Kyrgyzstan	KGZ	276	Germany	DEU								85	FOOTWEAR	1	No Quantity							4656			0
S3	2000	2000	2000	2	0	2	Export	417	Kyrgyzstan	KGZ	440	Lithuania	LTU								85	FOOTWEAR	1	No Quantity							7350			0
S3	2000	2000	2000	2	0	2	Export	417	Kyrgyzstan	KGZ	643	Russian Federation	RUS								85	FOOTWEAR	1	No Quantity							78283			0
S3	2000	2000	2000	2	0	2	Export	417	Kyrgyzstan	KGZ	682	Saudi Arabia	SAU								85	FOOTWEAR	1	No Quantity							821			0
S3	2000	2000	2000	2	0	2	Export	417	Kyrgyzstan	KGZ	762	Tajikistan	TJK								85	FOOTWEAR	1	No Quantity							3301			0
S3	2000	2000	2000	2	0	2	Export	417	Kyrgyzstan	KGZ	784	United Arab Emirates	ARE								85	FOOTWEAR	1	No Quantity							729			0
S3	2000	2000	2000	2	0	2	Export	417	Kyrgyzstan	KGZ	826	United Kingdom	GBR								85	FOOTWEAR	1	No Quantity							1707			0
S3	2000	2000	2000	2	0	2	Export	417	Kyrgyzstan	KGZ	860	Uzbekistan	UZB								85	FOOTWEAR	1	No Quantity							118574			0
S3	2000	2000	2000	2	0	2	Export	417	Kyrgyzstan	KGZ	0	World	WLD								87	SCIENTIFIC EQUIPMENT NES	1	No Quantity							3210338			0
S3	2000	2000	2000	2	0	2	Export	417	Kyrgyzstan	KGZ	56	Belgium	BEL								87	SCIENTIFIC EQUIPMENT NES	1	No Quantity							7234			0
S3	2000	2000	2000	2	0	2	Export	417	Kyrgyzstan	KGZ	124	Canada	CAN								87	SCIENTIFIC EQUIPMENT NES	1	No Quantity							20948			0
S3	2000	2000	2000	2	0	2	Export	417	Kyrgyzstan	KGZ	251	France	FRA								87	SCIENTIFIC EQUIPMENT NES	1	No Quantity							45151			0
S3	2000	2000	2000	2	0	2	Export	417	Kyrgyzstan	KGZ	276	Germany	DEU								87	SCIENTIFIC EQUIPMENT NES	1	No Quantity							12440			0
S3	2000	2000	2000	2	0	2	Export	417	Kyrgyzstan	KGZ	364	Iran	IRN								87	SCIENTIFIC EQUIPMENT NES	1	No Quantity							1516			0
S3	2000	2000	2000	2	0	2	Export	417	Kyrgyzstan	KGZ	398	Kazakhstan	KAZ								87	SCIENTIFIC EQUIPMENT NES	1	No Quantity							118647			0
S3	2000	2000	2000	2	0	2	Export	417	Kyrgyzstan	KGZ	496	Mongolia	MNG								87	SCIENTIFIC EQUIPMENT NES	1	No Quantity							5540			0
S3	2000	2000	2000	2	0	2	Export	417	Kyrgyzstan	KGZ	643	Russian Federation	RUS								87	SCIENTIFIC EQUIPMENT NES	1	No Quantity							230875			0
S3	2000	2000	2000	2	0	2	Export	417	Kyrgyzstan	KGZ	705	Slovenia	SVN								87	SCIENTIFIC EQUIPMENT NES	1	No Quantity							60356			0
S3	2000	2000	2000	2	0	2	Export	417	Kyrgyzstan	KGZ	757	Switzerland	CHE								87	SCIENTIFIC EQUIPMENT NES	1	No Quantity							20142			0
S3	2000	2000	2000	2	0	2	Export	417	Kyrgyzstan	KGZ	762	Tajikistan	TJK								87	SCIENTIFIC EQUIPMENT NES	1	No Quantity							31044			0
S3	2000	2000	2000	2	0	2	Export	417	Kyrgyzstan	KGZ	784	United Arab Emirates	ARE								87	SCIENTIFIC EQUIPMENT NES	1	No Quantity							6654			0
S3	2000	2000	2000	2	0	2	Export	417	Kyrgyzstan	KGZ	826	United Kingdom	GBR								87	SCIENTIFIC EQUIPMENT NES	1	No Quantity							11360			0
S3	2000	2000	2000	2	0	2	Export	417	Kyrgyzstan	KGZ	842	USA	USA								87	SCIENTIFIC EQUIPMENT NES	1	No Quantity							469488			0
S3	2000	2000	2000	2	0	2	Export	417	Kyrgyzstan	KGZ	860	Uzbekistan	UZB								87	SCIENTIFIC EQUIPMENT NES	1	No Quantity							2168943			0
S3	2000	2000	2000	2	0	2	Export	417	Kyrgyzstan	KGZ	0	World	WLD								88	PHOTO.APPARAT.NES;CLOCKS	1	No Quantity							33706			0
S3	2000	2000	2000	2	0	2	Export	417	Kyrgyzstan	KGZ	112	Belarus	BLR								88	PHOTO.APPARAT.NES;CLOCKS	1	No Quantity							500			0
S3	2000	2000	2000	2	0	2	Export	417	Kyrgyzstan	KGZ	381	Italy	ITA								88	PHOTO.APPARAT.NES;CLOCKS	1	No Quantity							63			0
S3	2000	2000	2000	2	0	2	Export	417	Kyrgyzstan	KGZ	398	Kazakhstan	KAZ								88	PHOTO.APPARAT.NES;CLOCKS	1	No Quantity							11975			0
S3	2000	2000	2000	2	0	2	Export	417	Kyrgyzstan	KGZ	410	Rep. of Korea	KOR								88	PHOTO.APPARAT.NES;CLOCKS	1	No Quantity							5415			0
S3	2000	2000	2000	2	0	2	Export	417	Kyrgyzstan	KGZ	643	Russian Federation	RUS								88	PHOTO.APPARAT.NES;CLOCKS	1	No Quantity							5430			0
S3	2000	2000	2000	2	0	2	Export	417	Kyrgyzstan	KGZ	703	Slovakia	SVK								88	PHOTO.APPARAT.NES;CLOCKS	1	No Quantity							150			0
S3	2000	2000	2000	2	0	2	Export	417	Kyrgyzstan	KGZ	757	Switzerland	CHE								88	PHOTO.APPARAT.NES;CLOCKS	1	No Quantity							2134			0
S3	2000	2000	2000	2	0	2	Export	417	Kyrgyzstan	KGZ	762	Tajikistan	TJK								88	PHOTO.APPARAT.NES;CLOCKS	1	No Quantity							1201			0
S3	2000	2000	2000	2	0	2	Export	417	Kyrgyzstan	KGZ	792	Turkey	TUR								88	PHOTO.APPARAT.NES;CLOCKS	1	No Quantity							3733			0
S3	2000	2000	2000	2	0	2	Export	417	Kyrgyzstan	KGZ	860	Uzbekistan	UZB								88	PHOTO.APPARAT.NES;CLOCKS	1	No Quantity							3105			0
S3	2000	2000	2000	2	0	2	Export	417	Kyrgyzstan	KGZ	0	World	WLD								89	MISC MANUFCTRD GOODS NES	1	No Quantity							9778845			0
S3	2000	2000	2000	2	0	2	Export	417	Kyrgyzstan	KGZ	4	Afghanistan	AFG								89	MISC MANUFCTRD GOODS NES	1	No Quantity							1869			0
S3	2000	2000	2000	2	0	2	Export	417	Kyrgyzstan	KGZ	31	Azerbaijan	AZE								89	MISC MANUFCTRD GOODS NES	1	No Quantity							1700151			0
S3	2000	2000	2000	2	0	2	Export	417	Kyrgyzstan	KGZ	36	Australia	AUS								89	MISC MANUFCTRD GOODS NES	1	No Quantity							701			0
S3	2000	2000	2000	2	0	2	Export	417	Kyrgyzstan	KGZ	51	Armenia	ARM								89	MISC MANUFCTRD GOODS NES	1	No Quantity							900070			0
S3	2000	2000	2000	2	0	2	Export	417	Kyrgyzstan	KGZ	100	Bulgaria	BGR								89	MISC MANUFCTRD GOODS NES	1	No Quantity							214500			0
S3	2000	2000	2000	2	0	2	Export	417	Kyrgyzstan	KGZ	112	Belarus	BLR								89	MISC MANUFCTRD GOODS NES	1	No Quantity							143			0
S3	2000	2000	2000	2	0	2	Export	417	Kyrgyzstan	KGZ	124	Canada	CAN								89	MISC MANUFCTRD GOODS NES	1	No Quantity							519			0
S3	2000	2000	2000	2	0	2	Export	417	Kyrgyzstan	KGZ	156	China	CHN								89	MISC MANUFCTRD GOODS NES	1	No Quantity							80600			0
S3	2000	2000	2000	2	0	2	Export	417	Kyrgyzstan	KGZ	251	France	FRA								89	MISC MANUFCTRD GOODS NES	1	No Quantity							2679			0
S3	2000	2000	2000	2	0	2	Export	417	Kyrgyzstan	KGZ	276	Germany	DEU								89	MISC MANUFCTRD GOODS NES	1	No Quantity							18389			0
S3	2000	2000	2000	2	0	2	Export	417	Kyrgyzstan	KGZ	324	Guinea	GIN								89	MISC MANUFCTRD GOODS NES	1	No Quantity							1903708			0
S3	2000	2000	2000	2	0	2	Export	417	Kyrgyzstan	KGZ	348	Hungary	HUN								89	MISC MANUFCTRD GOODS NES	1	No Quantity							139			0
S3	2000	2000	2000	2	0	2	Export	417	Kyrgyzstan	KGZ	364	Iran	IRN								89	MISC MANUFCTRD GOODS NES	1	No Quantity							5175			0
S3	2000	2000	2000	2	0	2	Export	417	Kyrgyzstan	KGZ	376	Israel	ISR								89	MISC MANUFCTRD GOODS NES	1	No Quantity							5			0
S3	2000	2000	2000	2	0	2	Export	417	Kyrgyzstan	KGZ	381	Italy	ITA								89	MISC MANUFCTRD GOODS NES	1	No Quantity							18606			0
S3	2000	2000	2000	2	0	2	Export	417	Kyrgyzstan	KGZ	392	Japan	JPN								89	MISC MANUFCTRD GOODS NES	1	No Quantity							272			0
S3	2000	2000	2000	2	0	2	Export	417	Kyrgyzstan	KGZ	398	Kazakhstan	KAZ								89	MISC MANUFCTRD GOODS NES	1	No Quantity							2753437			0
S3	2000	2000	2000	2	0	2	Export	417	Kyrgyzstan	KGZ	410	Rep. of Korea	KOR								89	MISC MANUFCTRD GOODS NES	1	No Quantity							15990			0
S3	2000	2000	2000	2	0	2	Export	417	Kyrgyzstan	KGZ	458	Malaysia	MYS								89	MISC MANUFCTRD GOODS NES	1	No Quantity							586			0
S3	2000	2000	2000	2	0	2	Export	417	Kyrgyzstan	KGZ	496	Mongolia	MNG								89	MISC MANUFCTRD GOODS NES	1	No Quantity							48670			0
S3	2000	2000	2000	2	0	2	Export	417	Kyrgyzstan	KGZ	643	Russian Federation	RUS								89	MISC MANUFCTRD GOODS NES	1	No Quantity							231206			0
S3	2000	2000	2000	2	0	2	Export	417	Kyrgyzstan	KGZ	682	Saudi Arabia	SAU								89	MISC MANUFCTRD GOODS NES	1	No Quantity							1737			0
S3	2000	2000	2000	2	0	2	Export	417	Kyrgyzstan	KGZ	699	India	IND								89	MISC MANUFCTRD GOODS NES	1	No Quantity							21148			0
S3	2000	2000	2000	2	0	2	Export	417	Kyrgyzstan	KGZ	757	Switzerland	CHE								89	MISC MANUFCTRD GOODS NES	1	No Quantity							191			0
S3	2000	2000	2000	2	0	2	Export	417	Kyrgyzstan	KGZ	762	Tajikistan	TJK								89	MISC MANUFCTRD GOODS NES	1	No Quantity							135476			0
S3	2000	2000	2000	2	0	2	Export	417	Kyrgyzstan	KGZ	784	United Arab Emirates	ARE								89	MISC MANUFCTRD GOODS NES	1	No Quantity							127953			0
S3	2000	2000	2000	2	0	2	Export	417	Kyrgyzstan	KGZ	792	Turkey	TUR								89	MISC MANUFCTRD GOODS NES	1	No Quantity							25006			0
S3	2000	2000	2000	2	0	2	Export	417	Kyrgyzstan	KGZ	795	Turkmenistan	TKM								89	MISC MANUFCTRD GOODS NES	1	No Quantity							918381			0
S3	2000	2000	2000	2	0	2	Export	417	Kyrgyzstan	KGZ	826	United Kingdom	GBR								89	MISC MANUFCTRD GOODS NES	1	No Quantity							43722			0
S3	2000	2000	2000	2	0	2	Export	417	Kyrgyzstan	KGZ	842	USA	USA								89	MISC MANUFCTRD GOODS NES	1	No Quantity							167049			0
S3	2000	2000	2000	2	0	2	Export	417	Kyrgyzstan	KGZ	860	Uzbekistan	UZB								89	MISC MANUFCTRD GOODS NES	1	No Quantity							440767			0
S3	2000	2000	2000	2	0	2	Export	417	Kyrgyzstan	KGZ	0	World	WLD								93	SPEC.TRANSACT.NOT CLASSD	1	No Quantity							3644149			0
S3	2000	2000	2000	2	0	2	Export	417	Kyrgyzstan	KGZ	4	Afghanistan	AFG								93	SPEC.TRANSACT.NOT CLASSD	1	No Quantity							174801			0
S3	2000	2000	2000	2	0	2	Export	417	Kyrgyzstan	KGZ	100	Bulgaria	BGR								93	SPEC.TRANSACT.NOT CLASSD	1	No Quantity							3995			0
S3	2000	2000	2000	2	0	2	Export	417	Kyrgyzstan	KGZ	156	China	CHN								93	SPEC.TRANSACT.NOT CLASSD	1	No Quantity							183201			0
S3	2000	2000	2000	2	0	2	Export	417	Kyrgyzstan	KGZ	191	Croatia	HRV								93	SPEC.TRANSACT.NOT CLASSD	1	No Quantity							2478			0
S3	2000	2000	2000	2	0	2	Export	417	Kyrgyzstan	KGZ	246	Finland	FIN								93	SPEC.TRANSACT.NOT CLASSD	1	No Quantity							4860			0
S3	2000	2000	2000	2	0	2	Export	417	Kyrgyzstan	KGZ	268	Georgia	GEO								93	SPEC.TRANSACT.NOT CLASSD	1	No Quantity							525			0
S3	2000	2000	2000	2	0	2	Export	417	Kyrgyzstan	KGZ	276	Germany	DEU								93	SPEC.TRANSACT.NOT CLASSD	1	No Quantity							79549			0
S3	2000	2000	2000	2	0	2	Export	417	Kyrgyzstan	KGZ	348	Hungary	HUN								93	SPEC.TRANSACT.NOT CLASSD	1	No Quantity							4111			0
S3	2000	2000	2000	2	0	2	Export	417	Kyrgyzstan	KGZ	364	Iran	IRN								93	SPEC.TRANSACT.NOT CLASSD	1	No Quantity							266118			0
S3	2000	2000	2000	2	0	2	Export	417	Kyrgyzstan	KGZ	398	Kazakhstan	KAZ								93	SPEC.TRANSACT.NOT CLASSD	1	No Quantity							743046			0
S3	2000	2000	2000	2	0	2	Export	417	Kyrgyzstan	KGZ	428	Latvia	LVA								93	SPEC.TRANSACT.NOT CLASSD	1	No Quantity							34024			0
S3	2000	2000	2000	2	0	2	Export	417	Kyrgyzstan	KGZ	440	Lithuania	LTU								93	SPEC.TRANSACT.NOT CLASSD	1	No Quantity							13878			0
S3	2000	2000	2000	2	0	2	Export	417	Kyrgyzstan	KGZ	586	Pakistan	PAK								93	SPEC.TRANSACT.NOT CLASSD	1	No Quantity							3085			0
S3	2000	2000	2000	2	0	2	Export	417	Kyrgyzstan	KGZ	616	Poland	POL								93	SPEC.TRANSACT.NOT CLASSD	1	No Quantity							55614			0
S3	2000	2000	2000	2	0	2	Export	417	Kyrgyzstan	KGZ	643	Russian Federation	RUS								93	SPEC.TRANSACT.NOT CLASSD	1	No Quantity							292975			0
S3	2000	2000	2000	2	0	2	Export	417	Kyrgyzstan	KGZ	762	Tajikistan	TJK								93	SPEC.TRANSACT.NOT CLASSD	1	No Quantity							41531			0
S3	2000	2000	2000	2	0	2	Export	417	Kyrgyzstan	KGZ	784	United Arab Emirates	ARE								93	SPEC.TRANSACT.NOT CLASSD	1	No Quantity							3400			0
S3	2000	2000	2000	2	0	2	Export	417	Kyrgyzstan	KGZ	792	Turkey	TUR								93	SPEC.TRANSACT.NOT CLASSD	1	No Quantity							1011811			0
S3	2000	2000	2000	2	0	2	Export	417	Kyrgyzstan	KGZ	795	Turkmenistan	TKM								93	SPEC.TRANSACT.NOT CLASSD	1	No Quantity							47454			0
S3	2000	2000	2000	2	0	2	Export	417	Kyrgyzstan	KGZ	804	Ukraine	UKR								93	SPEC.TRANSACT.NOT CLASSD	1	No Quantity							34033			0
S3	2000	2000	2000	2	0	2	Export	417	Kyrgyzstan	KGZ	842	USA	USA								93	SPEC.TRANSACT.NOT CLASSD	1	No Quantity							3600			0
S3	2000	2000	2000	2	0	2	Export	417	Kyrgyzstan	KGZ	860	Uzbekistan	UZB								93	SPEC.TRANSACT.NOT CLASSD	1	No Quantity							640060			0
S3	2000	2000	2000	2	0	2	Export	417	Kyrgyzstan	KGZ	0	World	WLD								97	GOLD,NONMONTRY EXCL ORES	1	No Quantity							195347878			0
S3	2000	2000	2000	2	0	2	Export	417	Kyrgyzstan	KGZ	156	China	CHN								97	GOLD,NONMONTRY EXCL ORES	1	No Quantity							8939580			0
S3	2000	2000	2000	2	0	2	Export	417	Kyrgyzstan	KGZ	276	Germany	DEU								97	GOLD,NONMONTRY EXCL ORES	1	No Quantity							140466066			0
S3	2000	2000	2000	2	0	2	Export	417	Kyrgyzstan	KGZ	643	Russian Federation	RUS								97	GOLD,NONMONTRY EXCL ORES	1	No Quantity							155			0
S3	2000	2000	2000	2	0	2	Export	417	Kyrgyzstan	KGZ	757	Switzerland	CHE								97	GOLD,NONMONTRY EXCL ORES	1	No Quantity							33308352			0
S3	2000	2000	2000	2	0	2	Export	417	Kyrgyzstan	KGZ	792	Turkey	TUR								97	GOLD,NONMONTRY EXCL ORES	1	No Quantity							15309			0
S3	2000	2000	2000	2	0	2	Export	417	Kyrgyzstan	KGZ	826	United Kingdom	GBR								97	GOLD,NONMONTRY EXCL ORES	1	No Quantity							12618416			0
