# Supplementary material for: Core-periphery structure in sectoral international trade networks: A new approach to an old theory
Source: PLoS One. 2020 Apr 2;15(4):e0229547. doi: 10.1371/journal.pone.0229547 (PMC7117750; doi:10.1371/journal.pone.0229547)
Supplement: S7 File — (ZIP) [file pone.0229547.s007.zip › S7_File/RawData 2000/comtrade (39).csv]

Classification	Year	Period	Period Desc.	Aggregate Level	Is Leaf Code	Trade Flow Code	Trade Flow	Reporter Code	Reporter	Reporter ISO	Partner Code	Partner	Partner ISO	2nd Partner Code	2nd Partner	2nd Partner ISO	Customs Proc. Code	Customs	Mode of Transport Code	Mode of Transport	Commodity Code	Commodity	Qty Unit Code	Qty Unit	Qty	Alt Qty Unit Code	Alt Qty Unit	Alt Qty	Netweight (kg)	Gross weight (kg)	Trade Value (US$)	CIF Trade Value (US$)	FOB Trade Value (US$)	Flag
S3	2000	2000	2000	2	0	2	Export	422	Lebanon	LBN	0	World	WLD								00	LIVE ANIMALS	1	No Quantity							105473			0
S3	2000	2000	2000	2	0	2	Export	422	Lebanon	LBN	196	Cyprus	CYP								00	LIVE ANIMALS	1	No Quantity							4178			0
S3	2000	2000	2000	2	0	2	Export	422	Lebanon	LBN	392	Japan	JPN								00	LIVE ANIMALS	1	No Quantity							8249			0
S3	2000	2000	2000	2	0	2	Export	422	Lebanon	LBN	400	Jordan	JOR								00	LIVE ANIMALS	1	No Quantity							14343			0
S3	2000	2000	2000	2	0	2	Export	422	Lebanon	LBN	414	Kuwait	KWT								00	LIVE ANIMALS	1	No Quantity							1326			0
S3	2000	2000	2000	2	0	2	Export	422	Lebanon	LBN	528	Netherlands	NLD								00	LIVE ANIMALS	1	No Quantity							9845			0
S3	2000	2000	2000	2	0	2	Export	422	Lebanon	LBN	634	Qatar	QAT								00	LIVE ANIMALS	1	No Quantity							11406			0
S3	2000	2000	2000	2	0	2	Export	422	Lebanon	LBN	682	Saudi Arabia	SAU								00	LIVE ANIMALS	1	No Quantity							1989			0
S3	2000	2000	2000	2	0	2	Export	422	Lebanon	LBN	784	United Arab Emirates	ARE								00	LIVE ANIMALS	1	No Quantity							48965			0
S3	2000	2000	2000	2	0	2	Export	422	Lebanon	LBN	891	Serbia and Montenegro	SCG								00	LIVE ANIMALS	1	No Quantity							5172			0
S3	2000	2000	2000	2	0	2	Export	428	Latvia	LVA	0	World	WLD								00	LIVE ANIMALS	1	No Quantity							218760			0
S3	2000	2000	2000	2	0	2	Export	428	Latvia	LVA	40	Austria	AUT								00	LIVE ANIMALS	1	No Quantity							2032			0
S3	2000	2000	2000	2	0	2	Export	428	Latvia	LVA	112	Belarus	BLR								00	LIVE ANIMALS	1	No Quantity							6337			0
S3	2000	2000	2000	2	0	2	Export	428	Latvia	LVA	208	Denmark	DNK								00	LIVE ANIMALS	1	No Quantity							1464			0
S3	2000	2000	2000	2	0	2	Export	428	Latvia	LVA	233	Estonia	EST								00	LIVE ANIMALS	1	No Quantity							20109			0
S3	2000	2000	2000	2	0	2	Export	428	Latvia	LVA	246	Finland	FIN								00	LIVE ANIMALS	1	No Quantity							5892			0
S3	2000	2000	2000	2	0	2	Export	428	Latvia	LVA	276	Germany	DEU								00	LIVE ANIMALS	1	No Quantity							38868			0
S3	2000	2000	2000	2	0	2	Export	428	Latvia	LVA	348	Hungary	HUN								00	LIVE ANIMALS	1	No Quantity							251			0
S3	2000	2000	2000	2	0	2	Export	428	Latvia	LVA	398	Kazakhstan	KAZ								00	LIVE ANIMALS	1	No Quantity							298			0
S3	2000	2000	2000	2	0	2	Export	428	Latvia	LVA	440	Lithuania	LTU								00	LIVE ANIMALS	1	No Quantity							1394			0
S3	2000	2000	2000	2	0	2	Export	428	Latvia	LVA	498	Rep. of Moldova	MDA								00	LIVE ANIMALS	1	No Quantity							3495			0
S3	2000	2000	2000	2	0	2	Export	428	Latvia	LVA	528	Netherlands	NLD								00	LIVE ANIMALS	1	No Quantity							41203			0
S3	2000	2000	2000	2	0	2	Export	428	Latvia	LVA	616	Poland	POL								00	LIVE ANIMALS	1	No Quantity							1134			0
S3	2000	2000	2000	2	0	2	Export	428	Latvia	LVA	643	Russian Federation	RUS								00	LIVE ANIMALS	1	No Quantity							9725			0
S3	2000	2000	2000	2	0	2	Export	428	Latvia	LVA	724	Spain	ESP								00	LIVE ANIMALS	1	No Quantity							200			0
S3	2000	2000	2000	2	0	2	Export	428	Latvia	LVA	752	Sweden	SWE								00	LIVE ANIMALS	1	No Quantity							81501			0
S3	2000	2000	2000	2	0	2	Export	428	Latvia	LVA	826	United Kingdom	GBR								00	LIVE ANIMALS	1	No Quantity							3862			0
S3	2000	2000	2000	2	0	2	Export	428	Latvia	LVA	842	USA	USA								00	LIVE ANIMALS	1	No Quantity							995			0
S3	2000	2000	2000	2	0	2	Export	422	Lebanon	LBN	0	World	WLD								01	MEAT, MEAT PREPARATIONS	1	No Quantity							606758			0
S3	2000	2000	2000	2	0	2	Export	422	Lebanon	LBN	24	Angola	AGO								01	MEAT, MEAT PREPARATIONS	1	No Quantity							6074			0
S3	2000	2000	2000	2	0	2	Export	422	Lebanon	LBN	48	Bahrain	BHR								01	MEAT, MEAT PREPARATIONS	1	No Quantity							16348			0
S3	2000	2000	2000	2	0	2	Export	422	Lebanon	LBN	56	Belgium	BEL								01	MEAT, MEAT PREPARATIONS	1	No Quantity							2653			0
S3	2000	2000	2000	2	0	2	Export	422	Lebanon	LBN	70	Bosnia Herzegovina	BIH								01	MEAT, MEAT PREPARATIONS	1	No Quantity							750			0
S3	2000	2000	2000	2	0	2	Export	422	Lebanon	LBN	76	Brazil	BRA								01	MEAT, MEAT PREPARATIONS	1	No Quantity							4966			0
S3	2000	2000	2000	2	0	2	Export	422	Lebanon	LBN	120	Cameroon	CMR								01	MEAT, MEAT PREPARATIONS	1	No Quantity							196			0
S3	2000	2000	2000	2	0	2	Export	422	Lebanon	LBN	140	Central African Rep.	CAF								01	MEAT, MEAT PREPARATIONS	1	No Quantity							330			0
S3	2000	2000	2000	2	0	2	Export	422	Lebanon	LBN	152	Chile	CHL								01	MEAT, MEAT PREPARATIONS	1	No Quantity							2642			0
S3	2000	2000	2000	2	0	2	Export	422	Lebanon	LBN	178	Congo	COG								01	MEAT, MEAT PREPARATIONS	1	No Quantity							813			0
S3	2000	2000	2000	2	0	2	Export	422	Lebanon	LBN	196	Cyprus	CYP								01	MEAT, MEAT PREPARATIONS	1	No Quantity							6366			0
S3	2000	2000	2000	2	0	2	Export	422	Lebanon	LBN	204	Benin	BEN								01	MEAT, MEAT PREPARATIONS	1	No Quantity							1200			0
S3	2000	2000	2000	2	0	2	Export	422	Lebanon	LBN	208	Denmark	DNK								01	MEAT, MEAT PREPARATIONS	1	No Quantity							6208			0
S3	2000	2000	2000	2	0	2	Export	422	Lebanon	LBN	251	France	FRA								01	MEAT, MEAT PREPARATIONS	1	No Quantity							1343			0
S3	2000	2000	2000	2	0	2	Export	422	Lebanon	LBN	266	Gabon	GAB								01	MEAT, MEAT PREPARATIONS	1	No Quantity							1757			0
S3	2000	2000	2000	2	0	2	Export	422	Lebanon	LBN	270	Gambia	GMB								01	MEAT, MEAT PREPARATIONS	1	No Quantity							162			0
S3	2000	2000	2000	2	0	2	Export	422	Lebanon	LBN	276	Germany	DEU								01	MEAT, MEAT PREPARATIONS	1	No Quantity							6510			0
S3	2000	2000	2000	2	0	2	Export	422	Lebanon	LBN	324	Guinea	GIN								01	MEAT, MEAT PREPARATIONS	1	No Quantity							507			0
S3	2000	2000	2000	2	0	2	Export	422	Lebanon	LBN	344	China, Hong Kong SAR	HKG								01	MEAT, MEAT PREPARATIONS	1	No Quantity							1293			0
S3	2000	2000	2000	2	0	2	Export	422	Lebanon	LBN	384	Côte d'Ivoire	CIV								01	MEAT, MEAT PREPARATIONS	1	No Quantity							30595			0
S3	2000	2000	2000	2	0	2	Export	422	Lebanon	LBN	400	Jordan	JOR								01	MEAT, MEAT PREPARATIONS	1	No Quantity							21514			0
S3	2000	2000	2000	2	0	2	Export	422	Lebanon	LBN	404	Kenya	KEN								01	MEAT, MEAT PREPARATIONS	1	No Quantity							151			0
S3	2000	2000	2000	2	0	2	Export	422	Lebanon	LBN	410	Rep. of Korea	KOR								01	MEAT, MEAT PREPARATIONS	1	No Quantity							33			0
S3	2000	2000	2000	2	0	2	Export	422	Lebanon	LBN	414	Kuwait	KWT								01	MEAT, MEAT PREPARATIONS	1	No Quantity							16970			0
S3	2000	2000	2000	2	0	2	Export	422	Lebanon	LBN	430	Liberia	LBR								01	MEAT, MEAT PREPARATIONS	1	No Quantity							136918			0
S3	2000	2000	2000	2	0	2	Export	422	Lebanon	LBN	566	Nigeria	NGA								01	MEAT, MEAT PREPARATIONS	1	No Quantity							12372			0
S3	2000	2000	2000	2	0	2	Export	422	Lebanon	LBN	591	Panama	PAN								01	MEAT, MEAT PREPARATIONS	1	No Quantity							12788			0
S3	2000	2000	2000	2	0	2	Export	422	Lebanon	LBN	598	Papua New Guinea	PNG								01	MEAT, MEAT PREPARATIONS	1	No Quantity							450			0
S3	2000	2000	2000	2	0	2	Export	422	Lebanon	LBN	600	Paraguay	PRY								01	MEAT, MEAT PREPARATIONS	1	No Quantity							2500			0
S3	2000	2000	2000	2	0	2	Export	422	Lebanon	LBN	634	Qatar	QAT								01	MEAT, MEAT PREPARATIONS	1	No Quantity							168580			0
S3	2000	2000	2000	2	0	2	Export	422	Lebanon	LBN	642	Romania	ROU								01	MEAT, MEAT PREPARATIONS	1	No Quantity							1554			0
S3	2000	2000	2000	2	0	2	Export	422	Lebanon	LBN	682	Saudi Arabia	SAU								01	MEAT, MEAT PREPARATIONS	1	No Quantity							153			0
S3	2000	2000	2000	2	0	2	Export	422	Lebanon	LBN	686	Senegal	SEN								01	MEAT, MEAT PREPARATIONS	1	No Quantity							1717			0
S3	2000	2000	2000	2	0	2	Export	422	Lebanon	LBN	694	Sierra Leone	SLE								01	MEAT, MEAT PREPARATIONS	1	No Quantity							650			0
S3	2000	2000	2000	2	0	2	Export	422	Lebanon	LBN	710	South Africa	ZAF								01	MEAT, MEAT PREPARATIONS	1	No Quantity							1348			0
S3	2000	2000	2000	2	0	2	Export	422	Lebanon	LBN	760	Syria	SYR								01	MEAT, MEAT PREPARATIONS	1	No Quantity							995			0
S3	2000	2000	2000	2	0	2	Export	422	Lebanon	LBN	768	Togo	TGO								01	MEAT, MEAT PREPARATIONS	1	No Quantity							1201			0
S3	2000	2000	2000	2	0	2	Export	422	Lebanon	LBN	784	United Arab Emirates	ARE								01	MEAT, MEAT PREPARATIONS	1	No Quantity							22710			0
S3	2000	2000	2000	2	0	2	Export	422	Lebanon	LBN	818	Egypt	EGY								01	MEAT, MEAT PREPARATIONS	1	No Quantity							11738			0
S3	2000	2000	2000	2	0	2	Export	422	Lebanon	LBN	862	Venezuela	VEN								01	MEAT, MEAT PREPARATIONS	1	No Quantity							19641			0
S3	2000	2000	2000	2	0	2	Export	422	Lebanon	LBN	887	Yemen	YEM								01	MEAT, MEAT PREPARATIONS	1	No Quantity							995			0
S3	2000	2000	2000	2	0	2	Export	422	Lebanon	LBN	894	Zambia	ZMB								01	MEAT, MEAT PREPARATIONS	1	No Quantity							4025			0
S3	2000	2000	2000	2	0	2	Export	422	Lebanon	LBN	899	Areas, nes									01	MEAT, MEAT PREPARATIONS	1	No Quantity							77042			0
S3	2000	2000	2000	2	0	2	Export	428	Latvia	LVA	0	World	WLD								01	MEAT, MEAT PREPARATIONS	1	No Quantity							2257086			0
S3	2000	2000	2000	2	0	2	Export	428	Latvia	LVA	44	Bahamas	BHS								01	MEAT, MEAT PREPARATIONS	1	No Quantity							9709			0
S3	2000	2000	2000	2	0	2	Export	428	Latvia	LVA	84	Belize	BLZ								01	MEAT, MEAT PREPARATIONS	1	No Quantity							1539			0
S3	2000	2000	2000	2	0	2	Export	428	Latvia	LVA	116	Cambodia	KHM								01	MEAT, MEAT PREPARATIONS	1	No Quantity							422			0
S3	2000	2000	2000	2	0	2	Export	428	Latvia	LVA	196	Cyprus	CYP								01	MEAT, MEAT PREPARATIONS	1	No Quantity							22061			0
S3	2000	2000	2000	2	0	2	Export	428	Latvia	LVA	233	Estonia	EST								01	MEAT, MEAT PREPARATIONS	1	No Quantity							372914			0
S3	2000	2000	2000	2	0	2	Export	428	Latvia	LVA	276	Germany	DEU								01	MEAT, MEAT PREPARATIONS	1	No Quantity							614409			0
S3	2000	2000	2000	2	0	2	Export	428	Latvia	LVA	344	China, Hong Kong SAR	HKG								01	MEAT, MEAT PREPARATIONS	1	No Quantity							2989			0
S3	2000	2000	2000	2	0	2	Export	428	Latvia	LVA	372	Ireland	IRL								01	MEAT, MEAT PREPARATIONS	1	No Quantity							97			0
S3	2000	2000	2000	2	0	2	Export	428	Latvia	LVA	417	Kyrgyzstan	KGZ								01	MEAT, MEAT PREPARATIONS	1	No Quantity							815			0
S3	2000	2000	2000	2	0	2	Export	428	Latvia	LVA	430	Liberia	LBR								01	MEAT, MEAT PREPARATIONS	1	No Quantity							1650			0
S3	2000	2000	2000	2	0	2	Export	428	Latvia	LVA	440	Lithuania	LTU								01	MEAT, MEAT PREPARATIONS	1	No Quantity							894640			0
S3	2000	2000	2000	2	0	2	Export	428	Latvia	LVA	470	Malta	MLT								01	MEAT, MEAT PREPARATIONS	1	No Quantity							4254			0
S3	2000	2000	2000	2	0	2	Export	428	Latvia	LVA	528	Netherlands	NLD								01	MEAT, MEAT PREPARATIONS	1	No Quantity							448			0
S3	2000	2000	2000	2	0	2	Export	428	Latvia	LVA	579	Norway	NOR								01	MEAT, MEAT PREPARATIONS	1	No Quantity							1513			0
S3	2000	2000	2000	2	0	2	Export	428	Latvia	LVA	584	Marshall Isds	MHL								01	MEAT, MEAT PREPARATIONS	1	No Quantity							54			0
S3	2000	2000	2000	2	0	2	Export	428	Latvia	LVA	591	Panama	PAN								01	MEAT, MEAT PREPARATIONS	1	No Quantity							6204			0
S3	2000	2000	2000	2	0	2	Export	428	Latvia	LVA	643	Russian Federation	RUS								01	MEAT, MEAT PREPARATIONS	1	No Quantity							228211			0
S3	2000	2000	2000	2	0	2	Export	428	Latvia	LVA	670	Saint Vincent and the Grenadines	VCT								01	MEAT, MEAT PREPARATIONS	1	No Quantity							1814			0
S3	2000	2000	2000	2	0	2	Export	428	Latvia	LVA	752	Sweden	SWE								01	MEAT, MEAT PREPARATIONS	1	No Quantity							471			0
S3	2000	2000	2000	2	0	2	Export	428	Latvia	LVA	804	Ukraine	UKR								01	MEAT, MEAT PREPARATIONS	1	No Quantity							960			0
S3	2000	2000	2000	2	0	2	Export	428	Latvia	LVA	842	USA	USA								01	MEAT, MEAT PREPARATIONS	1	No Quantity							2005			0
S3	2000	2000	2000	2	0	2	Export	428	Latvia	LVA	860	Uzbekistan	UZB								01	MEAT, MEAT PREPARATIONS	1	No Quantity							64143			0
S3	2000	2000	2000	2	0	2	Export	428	Latvia	LVA	899	Areas, nes									01	MEAT, MEAT PREPARATIONS	1	No Quantity							25764			0
S3	2000	2000	2000	2	0	2	Export	422	Lebanon	LBN	0	World	WLD								02	DAIRY PRODUCTS,BIRD EGGS	1	No Quantity							939078			0
S3	2000	2000	2000	2	0	2	Export	422	Lebanon	LBN	24	Angola	AGO								02	DAIRY PRODUCTS,BIRD EGGS	1	No Quantity							1639			0
S3	2000	2000	2000	2	0	2	Export	422	Lebanon	LBN	32	Argentina	ARG								02	DAIRY PRODUCTS,BIRD EGGS	1	No Quantity							2581			0
S3	2000	2000	2000	2	0	2	Export	422	Lebanon	LBN	36	Australia	AUS								02	DAIRY PRODUCTS,BIRD EGGS	1	No Quantity							32			0
S3	2000	2000	2000	2	0	2	Export	422	Lebanon	LBN	48	Bahrain	BHR								02	DAIRY PRODUCTS,BIRD EGGS	1	No Quantity							15598			0
S3	2000	2000	2000	2	0	2	Export	422	Lebanon	LBN	56	Belgium	BEL								02	DAIRY PRODUCTS,BIRD EGGS	1	No Quantity							8129			0
S3	2000	2000	2000	2	0	2	Export	422	Lebanon	LBN	70	Bosnia Herzegovina	BIH								02	DAIRY PRODUCTS,BIRD EGGS	1	No Quantity							333			0
S3	2000	2000	2000	2	0	2	Export	422	Lebanon	LBN	76	Brazil	BRA								02	DAIRY PRODUCTS,BIRD EGGS	1	No Quantity							9145			0
S3	2000	2000	2000	2	0	2	Export	422	Lebanon	LBN	120	Cameroon	CMR								02	DAIRY PRODUCTS,BIRD EGGS	1	No Quantity							1162			0
S3	2000	2000	2000	2	0	2	Export	422	Lebanon	LBN	124	Canada	CAN								02	DAIRY PRODUCTS,BIRD EGGS	1	No Quantity							730			0
S3	2000	2000	2000	2	0	2	Export	422	Lebanon	LBN	140	Central African Rep.	CAF								02	DAIRY PRODUCTS,BIRD EGGS	1	No Quantity							1401			0
S3	2000	2000	2000	2	0	2	Export	422	Lebanon	LBN	152	Chile	CHL								02	DAIRY PRODUCTS,BIRD EGGS	1	No Quantity							5070			0
S3	2000	2000	2000	2	0	2	Export	422	Lebanon	LBN	178	Congo	COG								02	DAIRY PRODUCTS,BIRD EGGS	1	No Quantity							1881			0
S3	2000	2000	2000	2	0	2	Export	422	Lebanon	LBN	203	Czechia	CZE								02	DAIRY PRODUCTS,BIRD EGGS	1	No Quantity							29841			0
S3	2000	2000	2000	2	0	2	Export	422	Lebanon	LBN	204	Benin	BEN								02	DAIRY PRODUCTS,BIRD EGGS	1	No Quantity							6011			0
S3	2000	2000	2000	2	0	2	Export	422	Lebanon	LBN	208	Denmark	DNK								02	DAIRY PRODUCTS,BIRD EGGS	1	No Quantity							6160			0
S3	2000	2000	2000	2	0	2	Export	422	Lebanon	LBN	251	France	FRA								02	DAIRY PRODUCTS,BIRD EGGS	1	No Quantity							3063			0
S3	2000	2000	2000	2	0	2	Export	422	Lebanon	LBN	266	Gabon	GAB								02	DAIRY PRODUCTS,BIRD EGGS	1	No Quantity							7970			0
S3	2000	2000	2000	2	0	2	Export	422	Lebanon	LBN	270	Gambia	GMB								02	DAIRY PRODUCTS,BIRD EGGS	1	No Quantity							2060			0
S3	2000	2000	2000	2	0	2	Export	422	Lebanon	LBN	276	Germany	DEU								02	DAIRY PRODUCTS,BIRD EGGS	1	No Quantity							52206			0
S3	2000	2000	2000	2	0	2	Export	422	Lebanon	LBN	288	Ghana	GHA								02	DAIRY PRODUCTS,BIRD EGGS	1	No Quantity							4708			0
S3	2000	2000	2000	2	0	2	Export	422	Lebanon	LBN	300	Greece	GRC								02	DAIRY PRODUCTS,BIRD EGGS	1	No Quantity							2819			0
S3	2000	2000	2000	2	0	2	Export	422	Lebanon	LBN	324	Guinea	GIN								02	DAIRY PRODUCTS,BIRD EGGS	1	No Quantity							4981			0
S3	2000	2000	2000	2	0	2	Export	422	Lebanon	LBN	344	China, Hong Kong SAR	HKG								02	DAIRY PRODUCTS,BIRD EGGS	1	No Quantity							983			0
S3	2000	2000	2000	2	0	2	Export	422	Lebanon	LBN	368	Iraq	IRQ								02	DAIRY PRODUCTS,BIRD EGGS	1	No Quantity							718			0
S3	2000	2000	2000	2	0	2	Export	422	Lebanon	LBN	384	Côte d'Ivoire	CIV								02	DAIRY PRODUCTS,BIRD EGGS	1	No Quantity							98688			0
S3	2000	2000	2000	2	0	2	Export	422	Lebanon	LBN	400	Jordan	JOR								02	DAIRY PRODUCTS,BIRD EGGS	1	No Quantity							13735			0
S3	2000	2000	2000	2	0	2	Export	422	Lebanon	LBN	404	Kenya	KEN								02	DAIRY PRODUCTS,BIRD EGGS	1	No Quantity							686			0
S3	2000	2000	2000	2	0	2	Export	422	Lebanon	LBN	410	Rep. of Korea	KOR								02	DAIRY PRODUCTS,BIRD EGGS	1	No Quantity							166			0
S3	2000	2000	2000	2	0	2	Export	422	Lebanon	LBN	414	Kuwait	KWT								02	DAIRY PRODUCTS,BIRD EGGS	1	No Quantity							248404			0
S3	2000	2000	2000	2	0	2	Export	422	Lebanon	LBN	430	Liberia	LBR								02	DAIRY PRODUCTS,BIRD EGGS	1	No Quantity							16321			0
S3	2000	2000	2000	2	0	2	Export	422	Lebanon	LBN	466	Mali	MLI								02	DAIRY PRODUCTS,BIRD EGGS	1	No Quantity							915			0
S3	2000	2000	2000	2	0	2	Export	422	Lebanon	LBN	566	Nigeria	NGA								02	DAIRY PRODUCTS,BIRD EGGS	1	No Quantity							29600			0
S3	2000	2000	2000	2	0	2	Export	422	Lebanon	LBN	591	Panama	PAN								02	DAIRY PRODUCTS,BIRD EGGS	1	No Quantity							5987			0
S3	2000	2000	2000	2	0	2	Export	422	Lebanon	LBN	598	Papua New Guinea	PNG								02	DAIRY PRODUCTS,BIRD EGGS	1	No Quantity							1171			0
S3	2000	2000	2000	2	0	2	Export	422	Lebanon	LBN	600	Paraguay	PRY								02	DAIRY PRODUCTS,BIRD EGGS	1	No Quantity							4200			0
S3	2000	2000	2000	2	0	2	Export	422	Lebanon	LBN	634	Qatar	QAT								02	DAIRY PRODUCTS,BIRD EGGS	1	No Quantity							3796			0
S3	2000	2000	2000	2	0	2	Export	422	Lebanon	LBN	682	Saudi Arabia	SAU								02	DAIRY PRODUCTS,BIRD EGGS	1	No Quantity							20367			0
S3	2000	2000	2000	2	0	2	Export	422	Lebanon	LBN	686	Senegal	SEN								02	DAIRY PRODUCTS,BIRD EGGS	1	No Quantity							11268			0
S3	2000	2000	2000	2	0	2	Export	422	Lebanon	LBN	694	Sierra Leone	SLE								02	DAIRY PRODUCTS,BIRD EGGS	1	No Quantity							2835			0
S3	2000	2000	2000	2	0	2	Export	422	Lebanon	LBN	710	South Africa	ZAF								02	DAIRY PRODUCTS,BIRD EGGS	1	No Quantity							10891			0
S3	2000	2000	2000	2	0	2	Export	422	Lebanon	LBN	757	Switzerland	CHE								02	DAIRY PRODUCTS,BIRD EGGS	1	No Quantity							3314			0
S3	2000	2000	2000	2	0	2	Export	422	Lebanon	LBN	784	United Arab Emirates	ARE								02	DAIRY PRODUCTS,BIRD EGGS	1	No Quantity							220602			0
S3	2000	2000	2000	2	0	2	Export	422	Lebanon	LBN	800	Uganda	UGA								02	DAIRY PRODUCTS,BIRD EGGS	1	No Quantity							1658			0
S3	2000	2000	2000	2	0	2	Export	422	Lebanon	LBN	818	Egypt	EGY								02	DAIRY PRODUCTS,BIRD EGGS	1	No Quantity							5968			0
S3	2000	2000	2000	2	0	2	Export	422	Lebanon	LBN	842	USA	USA								02	DAIRY PRODUCTS,BIRD EGGS	1	No Quantity							28725			0
S3	2000	2000	2000	2	0	2	Export	422	Lebanon	LBN	862	Venezuela	VEN								02	DAIRY PRODUCTS,BIRD EGGS	1	No Quantity							10317			0
S3	2000	2000	2000	2	0	2	Export	422	Lebanon	LBN	887	Yemen	YEM								02	DAIRY PRODUCTS,BIRD EGGS	1	No Quantity							995			0
S3	2000	2000	2000	2	0	2	Export	422	Lebanon	LBN	894	Zambia	ZMB								02	DAIRY PRODUCTS,BIRD EGGS	1	No Quantity							3458			0
S3	2000	2000	2000	2	0	2	Export	422	Lebanon	LBN	899	Areas, nes									02	DAIRY PRODUCTS,BIRD EGGS	1	No Quantity							25790			0
S3	2000	2000	2000	2	0	2	Export	428	Latvia	LVA	0	World	WLD								02	DAIRY PRODUCTS,BIRD EGGS	1	No Quantity							21132946			0
S3	2000	2000	2000	2	0	2	Export	428	Latvia	LVA	44	Bahamas	BHS								02	DAIRY PRODUCTS,BIRD EGGS	1	No Quantity							1961			0
S3	2000	2000	2000	2	0	2	Export	428	Latvia	LVA	76	Brazil	BRA								02	DAIRY PRODUCTS,BIRD EGGS	1	No Quantity							193			0
S3	2000	2000	2000	2	0	2	Export	428	Latvia	LVA	84	Belize	BLZ								02	DAIRY PRODUCTS,BIRD EGGS	1	No Quantity							765			0
S3	2000	2000	2000	2	0	2	Export	428	Latvia	LVA	116	Cambodia	KHM								02	DAIRY PRODUCTS,BIRD EGGS	1	No Quantity							109			0
S3	2000	2000	2000	2	0	2	Export	428	Latvia	LVA	191	Croatia	HRV								02	DAIRY PRODUCTS,BIRD EGGS	1	No Quantity							121034			0
S3	2000	2000	2000	2	0	2	Export	428	Latvia	LVA	196	Cyprus	CYP								02	DAIRY PRODUCTS,BIRD EGGS	1	No Quantity							6168			0
S3	2000	2000	2000	2	0	2	Export	428	Latvia	LVA	203	Czechia	CZE								02	DAIRY PRODUCTS,BIRD EGGS	1	No Quantity							116030			0
S3	2000	2000	2000	2	0	2	Export	428	Latvia	LVA	208	Denmark	DNK								02	DAIRY PRODUCTS,BIRD EGGS	1	No Quantity							199864			0
S3	2000	2000	2000	2	0	2	Export	428	Latvia	LVA	233	Estonia	EST								02	DAIRY PRODUCTS,BIRD EGGS	1	No Quantity							2643597			0
S3	2000	2000	2000	2	0	2	Export	428	Latvia	LVA	246	Finland	FIN								02	DAIRY PRODUCTS,BIRD EGGS	1	No Quantity							33			0
S3	2000	2000	2000	2	0	2	Export	428	Latvia	LVA	251	France	FRA								02	DAIRY PRODUCTS,BIRD EGGS	1	No Quantity							967866			0
S3	2000	2000	2000	2	0	2	Export	428	Latvia	LVA	276	Germany	DEU								02	DAIRY PRODUCTS,BIRD EGGS	1	No Quantity							4757643			0
S3	2000	2000	2000	2	0	2	Export	428	Latvia	LVA	344	China, Hong Kong SAR	HKG								02	DAIRY PRODUCTS,BIRD EGGS	1	No Quantity							845			0
S3	2000	2000	2000	2	0	2	Export	428	Latvia	LVA	348	Hungary	HUN								02	DAIRY PRODUCTS,BIRD EGGS	1	No Quantity							41434			0
S3	2000	2000	2000	2	0	2	Export	428	Latvia	LVA	372	Ireland	IRL								02	DAIRY PRODUCTS,BIRD EGGS	1	No Quantity							133			0
S3	2000	2000	2000	2	0	2	Export	428	Latvia	LVA	376	Israel	ISR								02	DAIRY PRODUCTS,BIRD EGGS	1	No Quantity							67312			0
S3	2000	2000	2000	2	0	2	Export	428	Latvia	LVA	381	Italy	ITA								02	DAIRY PRODUCTS,BIRD EGGS	1	No Quantity							41737			0
S3	2000	2000	2000	2	0	2	Export	428	Latvia	LVA	398	Kazakhstan	KAZ								02	DAIRY PRODUCTS,BIRD EGGS	1	No Quantity							99513			0
S3	2000	2000	2000	2	0	2	Export	428	Latvia	LVA	430	Liberia	LBR								02	DAIRY PRODUCTS,BIRD EGGS	1	No Quantity							386			0
S3	2000	2000	2000	2	0	2	Export	428	Latvia	LVA	440	Lithuania	LTU								02	DAIRY PRODUCTS,BIRD EGGS	1	No Quantity							1896873			0
S3	2000	2000	2000	2	0	2	Export	428	Latvia	LVA	470	Malta	MLT								02	DAIRY PRODUCTS,BIRD EGGS	1	No Quantity							890			0
S3	2000	2000	2000	2	0	2	Export	428	Latvia	LVA	484	Mexico	MEX								02	DAIRY PRODUCTS,BIRD EGGS	1	No Quantity							157			0
S3	2000	2000	2000	2	0	2	Export	428	Latvia	LVA	528	Netherlands	NLD								02	DAIRY PRODUCTS,BIRD EGGS	1	No Quantity							5716816			0
S3	2000	2000	2000	2	0	2	Export	428	Latvia	LVA	579	Norway	NOR								02	DAIRY PRODUCTS,BIRD EGGS	1	No Quantity							1597			0
S3	2000	2000	2000	2	0	2	Export	428	Latvia	LVA	584	Marshall Isds	MHL								02	DAIRY PRODUCTS,BIRD EGGS	1	No Quantity							8			0
S3	2000	2000	2000	2	0	2	Export	428	Latvia	LVA	591	Panama	PAN								02	DAIRY PRODUCTS,BIRD EGGS	1	No Quantity							2049			0
S3	2000	2000	2000	2	0	2	Export	428	Latvia	LVA	616	Poland	POL								02	DAIRY PRODUCTS,BIRD EGGS	1	No Quantity							261445			0
S3	2000	2000	2000	2	0	2	Export	428	Latvia	LVA	643	Russian Federation	RUS								02	DAIRY PRODUCTS,BIRD EGGS	1	No Quantity							1248240			0
S3	2000	2000	2000	2	0	2	Export	428	Latvia	LVA	670	Saint Vincent and the Grenadines	VCT								02	DAIRY PRODUCTS,BIRD EGGS	1	No Quantity							684			0
S3	2000	2000	2000	2	0	2	Export	428	Latvia	LVA	724	Spain	ESP								02	DAIRY PRODUCTS,BIRD EGGS	1	No Quantity							85247			0
S3	2000	2000	2000	2	0	2	Export	428	Latvia	LVA	752	Sweden	SWE								02	DAIRY PRODUCTS,BIRD EGGS	1	No Quantity							153			0
S3	2000	2000	2000	2	0	2	Export	428	Latvia	LVA	762	Tajikistan	TJK								02	DAIRY PRODUCTS,BIRD EGGS	1	No Quantity							47941			0
S3	2000	2000	2000	2	0	2	Export	428	Latvia	LVA	792	Turkey	TUR								02	DAIRY PRODUCTS,BIRD EGGS	1	No Quantity							105082			0
S3	2000	2000	2000	2	0	2	Export	428	Latvia	LVA	795	Turkmenistan	TKM								02	DAIRY PRODUCTS,BIRD EGGS	1	No Quantity							229691			0
S3	2000	2000	2000	2	0	2	Export	428	Latvia	LVA	804	Ukraine	UKR								02	DAIRY PRODUCTS,BIRD EGGS	1	No Quantity							278			0
S3	2000	2000	2000	2	0	2	Export	428	Latvia	LVA	826	United Kingdom	GBR								02	DAIRY PRODUCTS,BIRD EGGS	1	No Quantity							190096			0
S3	2000	2000	2000	2	0	2	Export	428	Latvia	LVA	842	USA	USA								02	DAIRY PRODUCTS,BIRD EGGS	1	No Quantity							176982			0
S3	2000	2000	2000	2	0	2	Export	428	Latvia	LVA	860	Uzbekistan	UZB								02	DAIRY PRODUCTS,BIRD EGGS	1	No Quantity							2084386			0
S3	2000	2000	2000	2	0	2	Export	428	Latvia	LVA	899	Areas, nes									02	DAIRY PRODUCTS,BIRD EGGS	1	No Quantity							17708			0
S3	2000	2000	2000	2	0	2	Export	422	Lebanon	LBN	0	World	WLD								03	FISH,CRUSTACEANS,MOLLUSC	1	No Quantity							113344			0
S3	2000	2000	2000	2	0	2	Export	422	Lebanon	LBN	76	Brazil	BRA								03	FISH,CRUSTACEANS,MOLLUSC	1	No Quantity							2140			0
S3	2000	2000	2000	2	0	2	Export	422	Lebanon	LBN	120	Cameroon	CMR								03	FISH,CRUSTACEANS,MOLLUSC	1	No Quantity							840			0
S3	2000	2000	2000	2	0	2	Export	422	Lebanon	LBN	124	Canada	CAN								03	FISH,CRUSTACEANS,MOLLUSC	1	No Quantity							750			0
S3	2000	2000	2000	2	0	2	Export	422	Lebanon	LBN	140	Central African Rep.	CAF								03	FISH,CRUSTACEANS,MOLLUSC	1	No Quantity							1132			0
S3	2000	2000	2000	2	0	2	Export	422	Lebanon	LBN	152	Chile	CHL								03	FISH,CRUSTACEANS,MOLLUSC	1	No Quantity							1676			0
S3	2000	2000	2000	2	0	2	Export	422	Lebanon	LBN	178	Congo	COG								03	FISH,CRUSTACEANS,MOLLUSC	1	No Quantity							707			0
S3	2000	2000	2000	2	0	2	Export	422	Lebanon	LBN	196	Cyprus	CYP								03	FISH,CRUSTACEANS,MOLLUSC	1	No Quantity							28249			0
S3	2000	2000	2000	2	0	2	Export	422	Lebanon	LBN	208	Denmark	DNK								03	FISH,CRUSTACEANS,MOLLUSC	1	No Quantity							1611			0
S3	2000	2000	2000	2	0	2	Export	422	Lebanon	LBN	276	Germany	DEU								03	FISH,CRUSTACEANS,MOLLUSC	1	No Quantity							12836			0
S3	2000	2000	2000	2	0	2	Export	422	Lebanon	LBN	324	Guinea	GIN								03	FISH,CRUSTACEANS,MOLLUSC	1	No Quantity							1060			0
S3	2000	2000	2000	2	0	2	Export	422	Lebanon	LBN	384	Côte d'Ivoire	CIV								03	FISH,CRUSTACEANS,MOLLUSC	1	No Quantity							22591			0
S3	2000	2000	2000	2	0	2	Export	422	Lebanon	LBN	430	Liberia	LBR								03	FISH,CRUSTACEANS,MOLLUSC	1	No Quantity							3578			0
S3	2000	2000	2000	2	0	2	Export	422	Lebanon	LBN	566	Nigeria	NGA								03	FISH,CRUSTACEANS,MOLLUSC	1	No Quantity							9751			0
S3	2000	2000	2000	2	0	2	Export	422	Lebanon	LBN	579	Norway	NOR								03	FISH,CRUSTACEANS,MOLLUSC	1	No Quantity							960			0
S3	2000	2000	2000	2	0	2	Export	422	Lebanon	LBN	591	Panama	PAN								03	FISH,CRUSTACEANS,MOLLUSC	1	No Quantity							38			0
S3	2000	2000	2000	2	0	2	Export	422	Lebanon	LBN	600	Paraguay	PRY								03	FISH,CRUSTACEANS,MOLLUSC	1	No Quantity							780			0
S3	2000	2000	2000	2	0	2	Export	422	Lebanon	LBN	642	Romania	ROU								03	FISH,CRUSTACEANS,MOLLUSC	1	No Quantity							7426			0
S3	2000	2000	2000	2	0	2	Export	422	Lebanon	LBN	686	Senegal	SEN								03	FISH,CRUSTACEANS,MOLLUSC	1	No Quantity							260			0
S3	2000	2000	2000	2	0	2	Export	422	Lebanon	LBN	694	Sierra Leone	SLE								03	FISH,CRUSTACEANS,MOLLUSC	1	No Quantity							1125			0
S3	2000	2000	2000	2	0	2	Export	422	Lebanon	LBN	710	South Africa	ZAF								03	FISH,CRUSTACEANS,MOLLUSC	1	No Quantity							3811			0
S3	2000	2000	2000	2	0	2	Export	422	Lebanon	LBN	752	Sweden	SWE								03	FISH,CRUSTACEANS,MOLLUSC	1	No Quantity							850			0
S3	2000	2000	2000	2	0	2	Export	422	Lebanon	LBN	862	Venezuela	VEN								03	FISH,CRUSTACEANS,MOLLUSC	1	No Quantity							1907			0
S3	2000	2000	2000	2	0	2	Export	422	Lebanon	LBN	894	Zambia	ZMB								03	FISH,CRUSTACEANS,MOLLUSC	1	No Quantity							594			0
S3	2000	2000	2000	2	0	2	Export	422	Lebanon	LBN	899	Areas, nes									03	FISH,CRUSTACEANS,MOLLUSC	1	No Quantity							8672			0
S3	2000	2000	2000	2	0	2	Export	428	Latvia	LVA	0	World	WLD								03	FISH,CRUSTACEANS,MOLLUSC	1	No Quantity							28854355			0
S3	2000	2000	2000	2	0	2	Export	428	Latvia	LVA	36	Australia	AUS								03	FISH,CRUSTACEANS,MOLLUSC	1	No Quantity							83112			0
S3	2000	2000	2000	2	0	2	Export	428	Latvia	LVA	40	Austria	AUT								03	FISH,CRUSTACEANS,MOLLUSC	1	No Quantity							72948			0
S3	2000	2000	2000	2	0	2	Export	428	Latvia	LVA	44	Bahamas	BHS								03	FISH,CRUSTACEANS,MOLLUSC	1	No Quantity							863			0
S3	2000	2000	2000	2	0	2	Export	428	Latvia	LVA	51	Armenia	ARM								03	FISH,CRUSTACEANS,MOLLUSC	1	No Quantity							179299			0
S3	2000	2000	2000	2	0	2	Export	428	Latvia	LVA	56	Belgium	BEL								03	FISH,CRUSTACEANS,MOLLUSC	1	No Quantity							198057			0
S3	2000	2000	2000	2	0	2	Export	428	Latvia	LVA	76	Brazil	BRA								03	FISH,CRUSTACEANS,MOLLUSC	1	No Quantity							55			0
S3	2000	2000	2000	2	0	2	Export	428	Latvia	LVA	84	Belize	BLZ								03	FISH,CRUSTACEANS,MOLLUSC	1	No Quantity							460			0
S3	2000	2000	2000	2	0	2	Export	428	Latvia	LVA	100	Bulgaria	BGR								03	FISH,CRUSTACEANS,MOLLUSC	1	No Quantity							13862			0
S3	2000	2000	2000	2	0	2	Export	428	Latvia	LVA	112	Belarus	BLR								03	FISH,CRUSTACEANS,MOLLUSC	1	No Quantity							1626312			0
S3	2000	2000	2000	2	0	2	Export	428	Latvia	LVA	116	Cambodia	KHM								03	FISH,CRUSTACEANS,MOLLUSC	1	No Quantity							81			0
S3	2000	2000	2000	2	0	2	Export	428	Latvia	LVA	124	Canada	CAN								03	FISH,CRUSTACEANS,MOLLUSC	1	No Quantity							180547			0
S3	2000	2000	2000	2	0	2	Export	428	Latvia	LVA	152	Chile	CHL								03	FISH,CRUSTACEANS,MOLLUSC	1	No Quantity							100			0
S3	2000	2000	2000	2	0	2	Export	428	Latvia	LVA	196	Cyprus	CYP								03	FISH,CRUSTACEANS,MOLLUSC	1	No Quantity							34104			0
S3	2000	2000	2000	2	0	2	Export	428	Latvia	LVA	203	Czechia	CZE								03	FISH,CRUSTACEANS,MOLLUSC	1	No Quantity							1113085			0
S3	2000	2000	2000	2	0	2	Export	428	Latvia	LVA	208	Denmark	DNK								03	FISH,CRUSTACEANS,MOLLUSC	1	No Quantity							1349430			0
S3	2000	2000	2000	2	0	2	Export	428	Latvia	LVA	233	Estonia	EST								03	FISH,CRUSTACEANS,MOLLUSC	1	No Quantity							148255			0
S3	2000	2000	2000	2	0	2	Export	428	Latvia	LVA	251	France	FRA								03	FISH,CRUSTACEANS,MOLLUSC	1	No Quantity							22188			0
S3	2000	2000	2000	2	0	2	Export	428	Latvia	LVA	270	Gambia	GMB								03	FISH,CRUSTACEANS,MOLLUSC	1	No Quantity							5362			0
S3	2000	2000	2000	2	0	2	Export	428	Latvia	LVA	276	Germany	DEU								03	FISH,CRUSTACEANS,MOLLUSC	1	No Quantity							718335			0
S3	2000	2000	2000	2	0	2	Export	428	Latvia	LVA	344	China, Hong Kong SAR	HKG								03	FISH,CRUSTACEANS,MOLLUSC	1	No Quantity							1212			0
S3	2000	2000	2000	2	0	2	Export	428	Latvia	LVA	348	Hungary	HUN								03	FISH,CRUSTACEANS,MOLLUSC	1	No Quantity							88578			0
S3	2000	2000	2000	2	0	2	Export	428	Latvia	LVA	372	Ireland	IRL								03	FISH,CRUSTACEANS,MOLLUSC	1	No Quantity							6711			0
S3	2000	2000	2000	2	0	2	Export	428	Latvia	LVA	376	Israel	ISR								03	FISH,CRUSTACEANS,MOLLUSC	1	No Quantity							330998			0
S3	2000	2000	2000	2	0	2	Export	428	Latvia	LVA	381	Italy	ITA								03	FISH,CRUSTACEANS,MOLLUSC	1	No Quantity							131			0
S3	2000	2000	2000	2	0	2	Export	428	Latvia	LVA	392	Japan	JPN								03	FISH,CRUSTACEANS,MOLLUSC	1	No Quantity							15066			0
S3	2000	2000	2000	2	0	2	Export	428	Latvia	LVA	398	Kazakhstan	KAZ								03	FISH,CRUSTACEANS,MOLLUSC	1	No Quantity							714959			0
S3	2000	2000	2000	2	0	2	Export	428	Latvia	LVA	417	Kyrgyzstan	KGZ								03	FISH,CRUSTACEANS,MOLLUSC	1	No Quantity							163700			0
S3	2000	2000	2000	2	0	2	Export	428	Latvia	LVA	430	Liberia	LBR								03	FISH,CRUSTACEANS,MOLLUSC	1	No Quantity							214			0
S3	2000	2000	2000	2	0	2	Export	428	Latvia	LVA	440	Lithuania	LTU								03	FISH,CRUSTACEANS,MOLLUSC	1	No Quantity							5317108			0
S3	2000	2000	2000	2	0	2	Export	428	Latvia	LVA	470	Malta	MLT								03	FISH,CRUSTACEANS,MOLLUSC	1	No Quantity							1211			0
S3	2000	2000	2000	2	0	2	Export	428	Latvia	LVA	496	Mongolia	MNG								03	FISH,CRUSTACEANS,MOLLUSC	1	No Quantity							27649			0
S3	2000	2000	2000	2	0	2	Export	428	Latvia	LVA	498	Rep. of Moldova	MDA								03	FISH,CRUSTACEANS,MOLLUSC	1	No Quantity							210470			0
S3	2000	2000	2000	2	0	2	Export	428	Latvia	LVA	528	Netherlands	NLD								03	FISH,CRUSTACEANS,MOLLUSC	1	No Quantity							8780			0
S3	2000	2000	2000	2	0	2	Export	428	Latvia	LVA	579	Norway	NOR								03	FISH,CRUSTACEANS,MOLLUSC	1	No Quantity							106463			0
S3	2000	2000	2000	2	0	2	Export	428	Latvia	LVA	591	Panama	PAN								03	FISH,CRUSTACEANS,MOLLUSC	1	No Quantity							484			0
S3	2000	2000	2000	2	0	2	Export	428	Latvia	LVA	616	Poland	POL								03	FISH,CRUSTACEANS,MOLLUSC	1	No Quantity							1480			0
S3	2000	2000	2000	2	0	2	Export	428	Latvia	LVA	643	Russian Federation	RUS								03	FISH,CRUSTACEANS,MOLLUSC	1	No Quantity							9916132			0
S3	2000	2000	2000	2	0	2	Export	428	Latvia	LVA	670	Saint Vincent and the Grenadines	VCT								03	FISH,CRUSTACEANS,MOLLUSC	1	No Quantity							304			0
S3	2000	2000	2000	2	0	2	Export	428	Latvia	LVA	703	Slovakia	SVK								03	FISH,CRUSTACEANS,MOLLUSC	1	No Quantity							371644			0
S3	2000	2000	2000	2	0	2	Export	428	Latvia	LVA	724	Spain	ESP								03	FISH,CRUSTACEANS,MOLLUSC	1	No Quantity							19501			0
S3	2000	2000	2000	2	0	2	Export	428	Latvia	LVA	752	Sweden	SWE								03	FISH,CRUSTACEANS,MOLLUSC	1	No Quantity							3952101			0
S3	2000	2000	2000	2	0	2	Export	428	Latvia	LVA	804	Ukraine	UKR								03	FISH,CRUSTACEANS,MOLLUSC	1	No Quantity							327216			0
S3	2000	2000	2000	2	0	2	Export	428	Latvia	LVA	826	United Kingdom	GBR								03	FISH,CRUSTACEANS,MOLLUSC	1	No Quantity							20968			0
S3	2000	2000	2000	2	0	2	Export	428	Latvia	LVA	842	USA	USA								03	FISH,CRUSTACEANS,MOLLUSC	1	No Quantity							1082096			0
S3	2000	2000	2000	2	0	2	Export	428	Latvia	LVA	860	Uzbekistan	UZB								03	FISH,CRUSTACEANS,MOLLUSC	1	No Quantity							418259			0
S3	2000	2000	2000	2	0	2	Export	428	Latvia	LVA	899	Areas, nes									03	FISH,CRUSTACEANS,MOLLUSC	1	No Quantity							4465			0
S3	2000	2000	2000	2	0	2	Export	422	Lebanon	LBN	0	World	WLD								04	CEREALS,CEREAL PREPRTNS.	1	No Quantity							5634141			0
S3	2000	2000	2000	2	0	2	Export	422	Lebanon	LBN	24	Angola	AGO								04	CEREALS,CEREAL PREPRTNS.	1	No Quantity							10790			0
S3	2000	2000	2000	2	0	2	Export	422	Lebanon	LBN	32	Argentina	ARG								04	CEREALS,CEREAL PREPRTNS.	1	No Quantity							3918			0
S3	2000	2000	2000	2	0	2	Export	422	Lebanon	LBN	36	Australia	AUS								04	CEREALS,CEREAL PREPRTNS.	1	No Quantity							33443			0
S3	2000	2000	2000	2	0	2	Export	422	Lebanon	LBN	48	Bahrain	BHR								04	CEREALS,CEREAL PREPRTNS.	1	No Quantity							96464			0
S3	2000	2000	2000	2	0	2	Export	422	Lebanon	LBN	56	Belgium	BEL								04	CEREALS,CEREAL PREPRTNS.	1	No Quantity							10035			0
S3	2000	2000	2000	2	0	2	Export	422	Lebanon	LBN	70	Bosnia Herzegovina	BIH								04	CEREALS,CEREAL PREPRTNS.	1	No Quantity							199			0
S3	2000	2000	2000	2	0	2	Export	422	Lebanon	LBN	76	Brazil	BRA								04	CEREALS,CEREAL PREPRTNS.	1	No Quantity							19872			0
S3	2000	2000	2000	2	0	2	Export	422	Lebanon	LBN	100	Bulgaria	BGR								04	CEREALS,CEREAL PREPRTNS.	1	No Quantity							8885			0
S3	2000	2000	2000	2	0	2	Export	422	Lebanon	LBN	120	Cameroon	CMR								04	CEREALS,CEREAL PREPRTNS.	1	No Quantity							3790			0
S3	2000	2000	2000	2	0	2	Export	422	Lebanon	LBN	124	Canada	CAN								04	CEREALS,CEREAL PREPRTNS.	1	No Quantity							190440			0
S3	2000	2000	2000	2	0	2	Export	422	Lebanon	LBN	140	Central African Rep.	CAF								04	CEREALS,CEREAL PREPRTNS.	1	No Quantity							3433			0
S3	2000	2000	2000	2	0	2	Export	422	Lebanon	LBN	152	Chile	CHL								04	CEREALS,CEREAL PREPRTNS.	1	No Quantity							3249			0
S3	2000	2000	2000	2	0	2	Export	422	Lebanon	LBN	156	China	CHN								04	CEREALS,CEREAL PREPRTNS.	1	No Quantity							9066			0
S3	2000	2000	2000	2	0	2	Export	422	Lebanon	LBN	178	Congo	COG								04	CEREALS,CEREAL PREPRTNS.	1	No Quantity							2027			0
S3	2000	2000	2000	2	0	2	Export	422	Lebanon	LBN	196	Cyprus	CYP								04	CEREALS,CEREAL PREPRTNS.	1	No Quantity							1326			0
S3	2000	2000	2000	2	0	2	Export	422	Lebanon	LBN	204	Benin	BEN								04	CEREALS,CEREAL PREPRTNS.	1	No Quantity							3101			0
S3	2000	2000	2000	2	0	2	Export	422	Lebanon	LBN	208	Denmark	DNK								04	CEREALS,CEREAL PREPRTNS.	1	No Quantity							24903			0
S3	2000	2000	2000	2	0	2	Export	422	Lebanon	LBN	251	France	FRA								04	CEREALS,CEREAL PREPRTNS.	1	No Quantity							8073			0
S3	2000	2000	2000	2	0	2	Export	422	Lebanon	LBN	266	Gabon	GAB								04	CEREALS,CEREAL PREPRTNS.	1	No Quantity							2089			0
S3	2000	2000	2000	2	0	2	Export	422	Lebanon	LBN	270	Gambia	GMB								04	CEREALS,CEREAL PREPRTNS.	1	No Quantity							8956			0
S3	2000	2000	2000	2	0	2	Export	422	Lebanon	LBN	276	Germany	DEU								04	CEREALS,CEREAL PREPRTNS.	1	No Quantity							74155			0
S3	2000	2000	2000	2	0	2	Export	422	Lebanon	LBN	288	Ghana	GHA								04	CEREALS,CEREAL PREPRTNS.	1	No Quantity							14544			0
S3	2000	2000	2000	2	0	2	Export	422	Lebanon	LBN	300	Greece	GRC								04	CEREALS,CEREAL PREPRTNS.	1	No Quantity							8998			0
S3	2000	2000	2000	2	0	2	Export	422	Lebanon	LBN	324	Guinea	GIN								04	CEREALS,CEREAL PREPRTNS.	1	No Quantity							1655			0
S3	2000	2000	2000	2	0	2	Export	422	Lebanon	LBN	344	China, Hong Kong SAR	HKG								04	CEREALS,CEREAL PREPRTNS.	1	No Quantity							50			0
S3	2000	2000	2000	2	0	2	Export	422	Lebanon	LBN	364	Iran	IRN								04	CEREALS,CEREAL PREPRTNS.	1	No Quantity							33			0
S3	2000	2000	2000	2	0	2	Export	422	Lebanon	LBN	381	Italy	ITA								04	CEREALS,CEREAL PREPRTNS.	1	No Quantity							10242			0
S3	2000	2000	2000	2	0	2	Export	422	Lebanon	LBN	384	Côte d'Ivoire	CIV								04	CEREALS,CEREAL PREPRTNS.	1	No Quantity							36228			0
S3	2000	2000	2000	2	0	2	Export	422	Lebanon	LBN	392	Japan	JPN								04	CEREALS,CEREAL PREPRTNS.	1	No Quantity							472			0
S3	2000	2000	2000	2	0	2	Export	422	Lebanon	LBN	400	Jordan	JOR								04	CEREALS,CEREAL PREPRTNS.	1	No Quantity							994361			0
S3	2000	2000	2000	2	0	2	Export	422	Lebanon	LBN	404	Kenya	KEN								04	CEREALS,CEREAL PREPRTNS.	1	No Quantity							235			0
S3	2000	2000	2000	2	0	2	Export	422	Lebanon	LBN	410	Rep. of Korea	KOR								04	CEREALS,CEREAL PREPRTNS.	1	No Quantity							66			0
S3	2000	2000	2000	2	0	2	Export	422	Lebanon	LBN	414	Kuwait	KWT								04	CEREALS,CEREAL PREPRTNS.	1	No Quantity							232064			0
S3	2000	2000	2000	2	0	2	Export	422	Lebanon	LBN	430	Liberia	LBR								04	CEREALS,CEREAL PREPRTNS.	1	No Quantity							8382			0
S3	2000	2000	2000	2	0	2	Export	422	Lebanon	LBN	434	Libya	LBY								04	CEREALS,CEREAL PREPRTNS.	1	No Quantity							2653			0
S3	2000	2000	2000	2	0	2	Export	422	Lebanon	LBN	478	Mauritania	MRT								04	CEREALS,CEREAL PREPRTNS.	1	No Quantity							640			0
S3	2000	2000	2000	2	0	2	Export	422	Lebanon	LBN	498	Rep. of Moldova	MDA								04	CEREALS,CEREAL PREPRTNS.	1	No Quantity							335			0
S3	2000	2000	2000	2	0	2	Export	422	Lebanon	LBN	504	Morocco	MAR								04	CEREALS,CEREAL PREPRTNS.	1	No Quantity							500			0
S3	2000	2000	2000	2	0	2	Export	422	Lebanon	LBN	512	Oman	OMN								04	CEREALS,CEREAL PREPRTNS.	1	No Quantity							76706			0
S3	2000	2000	2000	2	0	2	Export	422	Lebanon	LBN	566	Nigeria	NGA								04	CEREALS,CEREAL PREPRTNS.	1	No Quantity							11150			0
S3	2000	2000	2000	2	0	2	Export	422	Lebanon	LBN	579	Norway	NOR								04	CEREALS,CEREAL PREPRTNS.	1	No Quantity							12847			0
S3	2000	2000	2000	2	0	2	Export	422	Lebanon	LBN	591	Panama	PAN								04	CEREALS,CEREAL PREPRTNS.	1	No Quantity							4381			0
S3	2000	2000	2000	2	0	2	Export	422	Lebanon	LBN	598	Papua New Guinea	PNG								04	CEREALS,CEREAL PREPRTNS.	1	No Quantity							1950			0
S3	2000	2000	2000	2	0	2	Export	422	Lebanon	LBN	600	Paraguay	PRY								04	CEREALS,CEREAL PREPRTNS.	1	No Quantity							1025			0
S3	2000	2000	2000	2	0	2	Export	422	Lebanon	LBN	634	Qatar	QAT								04	CEREALS,CEREAL PREPRTNS.	1	No Quantity							10509			0
S3	2000	2000	2000	2	0	2	Export	422	Lebanon	LBN	642	Romania	ROU								04	CEREALS,CEREAL PREPRTNS.	1	No Quantity							49468			0
S3	2000	2000	2000	2	0	2	Export	422	Lebanon	LBN	643	Russian Federation	RUS								04	CEREALS,CEREAL PREPRTNS.	1	No Quantity							164138			0
S3	2000	2000	2000	2	0	2	Export	422	Lebanon	LBN	682	Saudi Arabia	SAU								04	CEREALS,CEREAL PREPRTNS.	1	No Quantity							1717124			0
S3	2000	2000	2000	2	0	2	Export	422	Lebanon	LBN	686	Senegal	SEN								04	CEREALS,CEREAL PREPRTNS.	1	No Quantity							17487			0
S3	2000	2000	2000	2	0	2	Export	422	Lebanon	LBN	694	Sierra Leone	SLE								04	CEREALS,CEREAL PREPRTNS.	1	No Quantity							15626			0
S3	2000	2000	2000	2	0	2	Export	422	Lebanon	LBN	710	South Africa	ZAF								04	CEREALS,CEREAL PREPRTNS.	1	No Quantity							13224			0
S3	2000	2000	2000	2	0	2	Export	422	Lebanon	LBN	724	Spain	ESP								04	CEREALS,CEREAL PREPRTNS.	1	No Quantity							19347			0
S3	2000	2000	2000	2	0	2	Export	422	Lebanon	LBN	752	Sweden	SWE								04	CEREALS,CEREAL PREPRTNS.	1	No Quantity							7709			0
S3	2000	2000	2000	2	0	2	Export	422	Lebanon	LBN	757	Switzerland	CHE								04	CEREALS,CEREAL PREPRTNS.	1	No Quantity							14312			0
S3	2000	2000	2000	2	0	2	Export	422	Lebanon	LBN	760	Syria	SYR								04	CEREALS,CEREAL PREPRTNS.	1	No Quantity							622636			0
S3	2000	2000	2000	2	0	2	Export	422	Lebanon	LBN	768	Togo	TGO								04	CEREALS,CEREAL PREPRTNS.	1	No Quantity							1488			0
S3	2000	2000	2000	2	0	2	Export	422	Lebanon	LBN	784	United Arab Emirates	ARE								04	CEREALS,CEREAL PREPRTNS.	1	No Quantity							181417			0
S3	2000	2000	2000	2	0	2	Export	422	Lebanon	LBN	792	Turkey	TUR								04	CEREALS,CEREAL PREPRTNS.	1	No Quantity							552454			0
S3	2000	2000	2000	2	0	2	Export	422	Lebanon	LBN	800	Uganda	UGA								04	CEREALS,CEREAL PREPRTNS.	1	No Quantity							464			0
S3	2000	2000	2000	2	0	2	Export	422	Lebanon	LBN	818	Egypt	EGY								04	CEREALS,CEREAL PREPRTNS.	1	No Quantity							3166			0
S3	2000	2000	2000	2	0	2	Export	422	Lebanon	LBN	826	United Kingdom	GBR								04	CEREALS,CEREAL PREPRTNS.	1	No Quantity							60861			0
S3	2000	2000	2000	2	0	2	Export	422	Lebanon	LBN	834	United Rep. of Tanzania	TZA								04	CEREALS,CEREAL PREPRTNS.	1	No Quantity							1914			0
S3	2000	2000	2000	2	0	2	Export	422	Lebanon	LBN	842	USA	USA								04	CEREALS,CEREAL PREPRTNS.	1	No Quantity							214082			0
S3	2000	2000	2000	2	0	2	Export	422	Lebanon	LBN	854	Burkina Faso	BFA								04	CEREALS,CEREAL PREPRTNS.	1	No Quantity							497			0
S3	2000	2000	2000	2	0	2	Export	422	Lebanon	LBN	862	Venezuela	VEN								04	CEREALS,CEREAL PREPRTNS.	1	No Quantity							7947			0
S3	2000	2000	2000	2	0	2	Export	422	Lebanon	LBN	887	Yemen	YEM								04	CEREALS,CEREAL PREPRTNS.	1	No Quantity							8624			0
S3	2000	2000	2000	2	0	2	Export	422	Lebanon	LBN	894	Zambia	ZMB								04	CEREALS,CEREAL PREPRTNS.	1	No Quantity							1228			0
S3	2000	2000	2000	2	0	2	Export	422	Lebanon	LBN	899	Areas, nes									04	CEREALS,CEREAL PREPRTNS.	1	No Quantity							10688			0
S3	2000	2000	2000	2	0	2	Export	428	Latvia	LVA	0	World	WLD								04	CEREALS,CEREAL PREPRTNS.	1	No Quantity							2820086			0
S3	2000	2000	2000	2	0	2	Export	428	Latvia	LVA	44	Bahamas	BHS								04	CEREALS,CEREAL PREPRTNS.	1	No Quantity							419			0
S3	2000	2000	2000	2	0	2	Export	428	Latvia	LVA	56	Belgium	BEL								04	CEREALS,CEREAL PREPRTNS.	1	No Quantity							10			0
S3	2000	2000	2000	2	0	2	Export	428	Latvia	LVA	76	Brazil	BRA								04	CEREALS,CEREAL PREPRTNS.	1	No Quantity							18			0
S3	2000	2000	2000	2	0	2	Export	428	Latvia	LVA	84	Belize	BLZ								04	CEREALS,CEREAL PREPRTNS.	1	No Quantity							200			0
S3	2000	2000	2000	2	0	2	Export	428	Latvia	LVA	112	Belarus	BLR								04	CEREALS,CEREAL PREPRTNS.	1	No Quantity							344593			0
S3	2000	2000	2000	2	0	2	Export	428	Latvia	LVA	116	Cambodia	KHM								04	CEREALS,CEREAL PREPRTNS.	1	No Quantity							45			0
S3	2000	2000	2000	2	0	2	Export	428	Latvia	LVA	124	Canada	CAN								04	CEREALS,CEREAL PREPRTNS.	1	No Quantity							61101			0
S3	2000	2000	2000	2	0	2	Export	428	Latvia	LVA	196	Cyprus	CYP								04	CEREALS,CEREAL PREPRTNS.	1	No Quantity							2585			0
S3	2000	2000	2000	2	0	2	Export	428	Latvia	LVA	208	Denmark	DNK								04	CEREALS,CEREAL PREPRTNS.	1	No Quantity							2579			0
S3	2000	2000	2000	2	0	2	Export	428	Latvia	LVA	233	Estonia	EST								04	CEREALS,CEREAL PREPRTNS.	1	No Quantity							866701			0
S3	2000	2000	2000	2	0	2	Export	428	Latvia	LVA	246	Finland	FIN								04	CEREALS,CEREAL PREPRTNS.	1	No Quantity							132333			0
S3	2000	2000	2000	2	0	2	Export	428	Latvia	LVA	270	Gambia	GMB								04	CEREALS,CEREAL PREPRTNS.	1	No Quantity							215			0
S3	2000	2000	2000	2	0	2	Export	428	Latvia	LVA	276	Germany	DEU								04	CEREALS,CEREAL PREPRTNS.	1	No Quantity							245714			0
S3	2000	2000	2000	2	0	2	Export	428	Latvia	LVA	344	China, Hong Kong SAR	HKG								04	CEREALS,CEREAL PREPRTNS.	1	No Quantity							319			0
S3	2000	2000	2000	2	0	2	Export	428	Latvia	LVA	348	Hungary	HUN								04	CEREALS,CEREAL PREPRTNS.	1	No Quantity							201			0
S3	2000	2000	2000	2	0	2	Export	428	Latvia	LVA	372	Ireland	IRL								04	CEREALS,CEREAL PREPRTNS.	1	No Quantity							7			0
S3	2000	2000	2000	2	0	2	Export	428	Latvia	LVA	376	Israel	ISR								04	CEREALS,CEREAL PREPRTNS.	1	No Quantity							6859			0
S3	2000	2000	2000	2	0	2	Export	428	Latvia	LVA	430	Liberia	LBR								04	CEREALS,CEREAL PREPRTNS.	1	No Quantity							1560			0
S3	2000	2000	2000	2	0	2	Export	428	Latvia	LVA	440	Lithuania	LTU								04	CEREALS,CEREAL PREPRTNS.	1	No Quantity							674170			0
S3	2000	2000	2000	2	0	2	Export	428	Latvia	LVA	470	Malta	MLT								04	CEREALS,CEREAL PREPRTNS.	1	No Quantity							549			0
S3	2000	2000	2000	2	0	2	Export	428	Latvia	LVA	498	Rep. of Moldova	MDA								04	CEREALS,CEREAL PREPRTNS.	1	No Quantity							7057			0
S3	2000	2000	2000	2	0	2	Export	428	Latvia	LVA	579	Norway	NOR								04	CEREALS,CEREAL PREPRTNS.	1	No Quantity							251			0
S3	2000	2000	2000	2	0	2	Export	428	Latvia	LVA	591	Panama	PAN								04	CEREALS,CEREAL PREPRTNS.	1	No Quantity							992			0
S3	2000	2000	2000	2	0	2	Export	428	Latvia	LVA	616	Poland	POL								04	CEREALS,CEREAL PREPRTNS.	1	No Quantity							2			0
S3	2000	2000	2000	2	0	2	Export	428	Latvia	LVA	643	Russian Federation	RUS								04	CEREALS,CEREAL PREPRTNS.	1	No Quantity							292198			0
S3	2000	2000	2000	2	0	2	Export	428	Latvia	LVA	670	Saint Vincent and the Grenadines	VCT								04	CEREALS,CEREAL PREPRTNS.	1	No Quantity							154			0
S3	2000	2000	2000	2	0	2	Export	428	Latvia	LVA	752	Sweden	SWE								04	CEREALS,CEREAL PREPRTNS.	1	No Quantity							21789			0
S3	2000	2000	2000	2	0	2	Export	428	Latvia	LVA	757	Switzerland	CHE								04	CEREALS,CEREAL PREPRTNS.	1	No Quantity							13			0
S3	2000	2000	2000	2	0	2	Export	428	Latvia	LVA	804	Ukraine	UKR								04	CEREALS,CEREAL PREPRTNS.	1	No Quantity							57303			0
S3	2000	2000	2000	2	0	2	Export	428	Latvia	LVA	826	United Kingdom	GBR								04	CEREALS,CEREAL PREPRTNS.	1	No Quantity							210			0
S3	2000	2000	2000	2	0	2	Export	428	Latvia	LVA	842	USA	USA								04	CEREALS,CEREAL PREPRTNS.	1	No Quantity							95936			0
S3	2000	2000	2000	2	0	2	Export	428	Latvia	LVA	899	Areas, nes									04	CEREALS,CEREAL PREPRTNS.	1	No Quantity							4003			0
S3	2000	2000	2000	2	0	2	Export	422	Lebanon	LBN	0	World	WLD								05	VEGETABLES AND FRUIT	1	No Quantity							59706867			0
S3	2000	2000	2000	2	0	2	Export	422	Lebanon	LBN	12	Algeria	DZA								05	VEGETABLES AND FRUIT	1	No Quantity							22745			0
S3	2000	2000	2000	2	0	2	Export	422	Lebanon	LBN	24	Angola	AGO								05	VEGETABLES AND FRUIT	1	No Quantity							28087			0
S3	2000	2000	2000	2	0	2	Export	422	Lebanon	LBN	32	Argentina	ARG								05	VEGETABLES AND FRUIT	1	No Quantity							46608			0
S3	2000	2000	2000	2	0	2	Export	422	Lebanon	LBN	36	Australia	AUS								05	VEGETABLES AND FRUIT	1	No Quantity							717552			0
S3	2000	2000	2000	2	0	2	Export	422	Lebanon	LBN	40	Austria	AUT								05	VEGETABLES AND FRUIT	1	No Quantity							23324			0
S3	2000	2000	2000	2	0	2	Export	422	Lebanon	LBN	48	Bahrain	BHR								05	VEGETABLES AND FRUIT	1	No Quantity							1148268			0
S3	2000	2000	2000	2	0	2	Export	422	Lebanon	LBN	56	Belgium	BEL								05	VEGETABLES AND FRUIT	1	No Quantity							50448			0
S3	2000	2000	2000	2	0	2	Export	422	Lebanon	LBN	70	Bosnia Herzegovina	BIH								05	VEGETABLES AND FRUIT	1	No Quantity							1126			0
S3	2000	2000	2000	2	0	2	Export	422	Lebanon	LBN	76	Brazil	BRA								05	VEGETABLES AND FRUIT	1	No Quantity							329233			0
S3	2000	2000	2000	2	0	2	Export	422	Lebanon	LBN	100	Bulgaria	BGR								05	VEGETABLES AND FRUIT	1	No Quantity							18859			0
S3	2000	2000	2000	2	0	2	Export	422	Lebanon	LBN	120	Cameroon	CMR								05	VEGETABLES AND FRUIT	1	No Quantity							48377			0
S3	2000	2000	2000	2	0	2	Export	422	Lebanon	LBN	124	Canada	CAN								05	VEGETABLES AND FRUIT	1	No Quantity							972940			0
S3	2000	2000	2000	2	0	2	Export	422	Lebanon	LBN	140	Central African Rep.	CAF								05	VEGETABLES AND FRUIT	1	No Quantity							16590			0
S3	2000	2000	2000	2	0	2	Export	422	Lebanon	LBN	152	Chile	CHL								05	VEGETABLES AND FRUIT	1	No Quantity							24806			0
S3	2000	2000	2000	2	0	2	Export	422	Lebanon	LBN	156	China	CHN								05	VEGETABLES AND FRUIT	1	No Quantity							22056			0
S3	2000	2000	2000	2	0	2	Export	422	Lebanon	LBN	178	Congo	COG								05	VEGETABLES AND FRUIT	1	No Quantity							7029			0
S3	2000	2000	2000	2	0	2	Export	422	Lebanon	LBN	196	Cyprus	CYP								05	VEGETABLES AND FRUIT	1	No Quantity							65600			0
S3	2000	2000	2000	2	0	2	Export	422	Lebanon	LBN	203	Czechia	CZE								05	VEGETABLES AND FRUIT	1	No Quantity							6630			0
S3	2000	2000	2000	2	0	2	Export	422	Lebanon	LBN	204	Benin	BEN								05	VEGETABLES AND FRUIT	1	No Quantity							16400			0
S3	2000	2000	2000	2	0	2	Export	422	Lebanon	LBN	208	Denmark	DNK								05	VEGETABLES AND FRUIT	1	No Quantity							268585			0
S3	2000	2000	2000	2	0	2	Export	422	Lebanon	LBN	251	France	FRA								05	VEGETABLES AND FRUIT	1	No Quantity							361047			0
S3	2000	2000	2000	2	0	2	Export	422	Lebanon	LBN	266	Gabon	GAB								05	VEGETABLES AND FRUIT	1	No Quantity							122370			0
S3	2000	2000	2000	2	0	2	Export	422	Lebanon	LBN	270	Gambia	GMB								05	VEGETABLES AND FRUIT	1	No Quantity							74656			0
S3	2000	2000	2000	2	0	2	Export	422	Lebanon	LBN	276	Germany	DEU								05	VEGETABLES AND FRUIT	1	No Quantity							579947			0
S3	2000	2000	2000	2	0	2	Export	422	Lebanon	LBN	288	Ghana	GHA								05	VEGETABLES AND FRUIT	1	No Quantity							57299			0
S3	2000	2000	2000	2	0	2	Export	422	Lebanon	LBN	300	Greece	GRC								05	VEGETABLES AND FRUIT	1	No Quantity							99891			0
S3	2000	2000	2000	2	0	2	Export	422	Lebanon	LBN	324	Guinea	GIN								05	VEGETABLES AND FRUIT	1	No Quantity							34010			0
S3	2000	2000	2000	2	0	2	Export	422	Lebanon	LBN	344	China, Hong Kong SAR	HKG								05	VEGETABLES AND FRUIT	1	No Quantity							38302			0
S3	2000	2000	2000	2	0	2	Export	422	Lebanon	LBN	360	Indonesia	IDN								05	VEGETABLES AND FRUIT	1	No Quantity							19231			0
S3	2000	2000	2000	2	0	2	Export	422	Lebanon	LBN	364	Iran	IRN								05	VEGETABLES AND FRUIT	1	No Quantity							1061			0
S3	2000	2000	2000	2	0	2	Export	422	Lebanon	LBN	368	Iraq	IRQ								05	VEGETABLES AND FRUIT	1	No Quantity							1628			0
S3	2000	2000	2000	2	0	2	Export	422	Lebanon	LBN	381	Italy	ITA								05	VEGETABLES AND FRUIT	1	No Quantity							80428			0
S3	2000	2000	2000	2	0	2	Export	422	Lebanon	LBN	384	Côte d'Ivoire	CIV								05	VEGETABLES AND FRUIT	1	No Quantity							362660			0
S3	2000	2000	2000	2	0	2	Export	422	Lebanon	LBN	392	Japan	JPN								05	VEGETABLES AND FRUIT	1	No Quantity							1554			0
S3	2000	2000	2000	2	0	2	Export	422	Lebanon	LBN	398	Kazakhstan	KAZ								05	VEGETABLES AND FRUIT	1	No Quantity							8112			0
S3	2000	2000	2000	2	0	2	Export	422	Lebanon	LBN	400	Jordan	JOR								05	VEGETABLES AND FRUIT	1	No Quantity							5586926			0
S3	2000	2000	2000	2	0	2	Export	422	Lebanon	LBN	404	Kenya	KEN								05	VEGETABLES AND FRUIT	1	No Quantity							3650			0
S3	2000	2000	2000	2	0	2	Export	422	Lebanon	LBN	410	Rep. of Korea	KOR								05	VEGETABLES AND FRUIT	1	No Quantity							796			0
S3	2000	2000	2000	2	0	2	Export	422	Lebanon	LBN	414	Kuwait	KWT								05	VEGETABLES AND FRUIT	1	No Quantity							8093584			0
S3	2000	2000	2000	2	0	2	Export	422	Lebanon	LBN	430	Liberia	LBR								05	VEGETABLES AND FRUIT	1	No Quantity							84616			0
S3	2000	2000	2000	2	0	2	Export	422	Lebanon	LBN	434	Libya	LBY								05	VEGETABLES AND FRUIT	1	No Quantity							811241			0
S3	2000	2000	2000	2	0	2	Export	422	Lebanon	LBN	466	Mali	MLI								05	VEGETABLES AND FRUIT	1	No Quantity							5168			0
S3	2000	2000	2000	2	0	2	Export	422	Lebanon	LBN	470	Malta	MLT								05	VEGETABLES AND FRUIT	1	No Quantity							9466			0
S3	2000	2000	2000	2	0	2	Export	422	Lebanon	LBN	478	Mauritania	MRT								05	VEGETABLES AND FRUIT	1	No Quantity							1389			0
S3	2000	2000	2000	2	0	2	Export	422	Lebanon	LBN	484	Mexico	MEX								05	VEGETABLES AND FRUIT	1	No Quantity							25880			0
S3	2000	2000	2000	2	0	2	Export	422	Lebanon	LBN	498	Rep. of Moldova	MDA								05	VEGETABLES AND FRUIT	1	No Quantity							3294			0
S3	2000	2000	2000	2	0	2	Export	422	Lebanon	LBN	504	Morocco	MAR								05	VEGETABLES AND FRUIT	1	No Quantity							272985			0
S3	2000	2000	2000	2	0	2	Export	422	Lebanon	LBN	508	Mozambique	MOZ								05	VEGETABLES AND FRUIT	1	No Quantity							13070			0
S3	2000	2000	2000	2	0	2	Export	422	Lebanon	LBN	512	Oman	OMN								05	VEGETABLES AND FRUIT	1	No Quantity							1599389			0
S3	2000	2000	2000	2	0	2	Export	422	Lebanon	LBN	528	Netherlands	NLD								05	VEGETABLES AND FRUIT	1	No Quantity							68175			0
S3	2000	2000	2000	2	0	2	Export	422	Lebanon	LBN	554	New Zealand	NZL								05	VEGETABLES AND FRUIT	1	No Quantity							4286			0
S3	2000	2000	2000	2	0	2	Export	422	Lebanon	LBN	566	Nigeria	NGA								05	VEGETABLES AND FRUIT	1	No Quantity							102744			0
S3	2000	2000	2000	2	0	2	Export	422	Lebanon	LBN	579	Norway	NOR								05	VEGETABLES AND FRUIT	1	No Quantity							70891			0
S3	2000	2000	2000	2	0	2	Export	422	Lebanon	LBN	591	Panama	PAN								05	VEGETABLES AND FRUIT	1	No Quantity							29771			0
S3	2000	2000	2000	2	0	2	Export	422	Lebanon	LBN	598	Papua New Guinea	PNG								05	VEGETABLES AND FRUIT	1	No Quantity							3560			0
S3	2000	2000	2000	2	0	2	Export	422	Lebanon	LBN	600	Paraguay	PRY								05	VEGETABLES AND FRUIT	1	No Quantity							10350			0
S3	2000	2000	2000	2	0	2	Export	422	Lebanon	LBN	616	Poland	POL								05	VEGETABLES AND FRUIT	1	No Quantity							5997			0
S3	2000	2000	2000	2	0	2	Export	422	Lebanon	LBN	634	Qatar	QAT								05	VEGETABLES AND FRUIT	1	No Quantity							2003382			0
S3	2000	2000	2000	2	0	2	Export	422	Lebanon	LBN	642	Romania	ROU								05	VEGETABLES AND FRUIT	1	No Quantity							375030			0
S3	2000	2000	2000	2	0	2	Export	422	Lebanon	LBN	643	Russian Federation	RUS								05	VEGETABLES AND FRUIT	1	No Quantity							25921			0
S3	2000	2000	2000	2	0	2	Export	422	Lebanon	LBN	682	Saudi Arabia	SAU								05	VEGETABLES AND FRUIT	1	No Quantity							17821285			0
S3	2000	2000	2000	2	0	2	Export	422	Lebanon	LBN	686	Senegal	SEN								05	VEGETABLES AND FRUIT	1	No Quantity							90917			0
S3	2000	2000	2000	2	0	2	Export	422	Lebanon	LBN	694	Sierra Leone	SLE								05	VEGETABLES AND FRUIT	1	No Quantity							75615			0
S3	2000	2000	2000	2	0	2	Export	422	Lebanon	LBN	702	Singapore	SGP								05	VEGETABLES AND FRUIT	1	No Quantity							3714			0
S3	2000	2000	2000	2	0	2	Export	422	Lebanon	LBN	710	South Africa	ZAF								05	VEGETABLES AND FRUIT	1	No Quantity							27083			0
S3	2000	2000	2000	2	0	2	Export	422	Lebanon	LBN	724	Spain	ESP								05	VEGETABLES AND FRUIT	1	No Quantity							179404			0
S3	2000	2000	2000	2	0	2	Export	422	Lebanon	LBN	736	Fmr Sudan	SDN								05	VEGETABLES AND FRUIT	1	No Quantity							28316			0
S3	2000	2000	2000	2	0	2	Export	422	Lebanon	LBN	752	Sweden	SWE								05	VEGETABLES AND FRUIT	1	No Quantity							424968			0
S3	2000	2000	2000	2	0	2	Export	422	Lebanon	LBN	757	Switzerland	CHE								05	VEGETABLES AND FRUIT	1	No Quantity							115970			0
S3	2000	2000	2000	2	0	2	Export	422	Lebanon	LBN	760	Syria	SYR								05	VEGETABLES AND FRUIT	1	No Quantity							507732			0
S3	2000	2000	2000	2	0	2	Export	422	Lebanon	LBN	768	Togo	TGO								05	VEGETABLES AND FRUIT	1	No Quantity							3239			0
S3	2000	2000	2000	2	0	2	Export	422	Lebanon	LBN	784	United Arab Emirates	ARE								05	VEGETABLES AND FRUIT	1	No Quantity							6242267			0
S3	2000	2000	2000	2	0	2	Export	422	Lebanon	LBN	788	Tunisia	TUN								05	VEGETABLES AND FRUIT	1	No Quantity							5585			0
S3	2000	2000	2000	2	0	2	Export	422	Lebanon	LBN	792	Turkey	TUR								05	VEGETABLES AND FRUIT	1	No Quantity							210994			0
S3	2000	2000	2000	2	0	2	Export	422	Lebanon	LBN	800	Uganda	UGA								05	VEGETABLES AND FRUIT	1	No Quantity							497			0
S3	2000	2000	2000	2	0	2	Export	422	Lebanon	LBN	818	Egypt	EGY								05	VEGETABLES AND FRUIT	1	No Quantity							5623715			0
S3	2000	2000	2000	2	0	2	Export	422	Lebanon	LBN	826	United Kingdom	GBR								05	VEGETABLES AND FRUIT	1	No Quantity							441694			0
S3	2000	2000	2000	2	0	2	Export	422	Lebanon	LBN	834	United Rep. of Tanzania	TZA								05	VEGETABLES AND FRUIT	1	No Quantity							77			0
S3	2000	2000	2000	2	0	2	Export	422	Lebanon	LBN	842	USA	USA								05	VEGETABLES AND FRUIT	1	No Quantity							2541337			0
S3	2000	2000	2000	2	0	2	Export	422	Lebanon	LBN	854	Burkina Faso	BFA								05	VEGETABLES AND FRUIT	1	No Quantity							6309			0
S3	2000	2000	2000	2	0	2	Export	422	Lebanon	LBN	862	Venezuela	VEN								05	VEGETABLES AND FRUIT	1	No Quantity							80424			0
S3	2000	2000	2000	2	0	2	Export	422	Lebanon	LBN	887	Yemen	YEM								05	VEGETABLES AND FRUIT	1	No Quantity							114723			0
S3	2000	2000	2000	2	0	2	Export	422	Lebanon	LBN	894	Zambia	ZMB								05	VEGETABLES AND FRUIT	1	No Quantity							8311			0
S3	2000	2000	2000	2	0	2	Export	422	Lebanon	LBN	899	Areas, nes									05	VEGETABLES AND FRUIT	1	No Quantity							263671			0
S3	2000	2000	2000	2	0	2	Export	428	Latvia	LVA	0	World	WLD								05	VEGETABLES AND FRUIT	1	No Quantity							9683324			0
S3	2000	2000	2000	2	0	2	Export	428	Latvia	LVA	31	Azerbaijan	AZE								05	VEGETABLES AND FRUIT	1	No Quantity							27824			0
S3	2000	2000	2000	2	0	2	Export	428	Latvia	LVA	36	Australia	AUS								05	VEGETABLES AND FRUIT	1	No Quantity							4152			0
S3	2000	2000	2000	2	0	2	Export	428	Latvia	LVA	40	Austria	AUT								05	VEGETABLES AND FRUIT	1	No Quantity							467911			0
S3	2000	2000	2000	2	0	2	Export	428	Latvia	LVA	44	Bahamas	BHS								05	VEGETABLES AND FRUIT	1	No Quantity							1184			0
S3	2000	2000	2000	2	0	2	Export	428	Latvia	LVA	84	Belize	BLZ								05	VEGETABLES AND FRUIT	1	No Quantity							1081			0
S3	2000	2000	2000	2	0	2	Export	428	Latvia	LVA	112	Belarus	BLR								05	VEGETABLES AND FRUIT	1	No Quantity							262626			0
S3	2000	2000	2000	2	0	2	Export	428	Latvia	LVA	116	Cambodia	KHM								05	VEGETABLES AND FRUIT	1	No Quantity							353			0
S3	2000	2000	2000	2	0	2	Export	428	Latvia	LVA	124	Canada	CAN								05	VEGETABLES AND FRUIT	1	No Quantity							68			0
S3	2000	2000	2000	2	0	2	Export	428	Latvia	LVA	196	Cyprus	CYP								05	VEGETABLES AND FRUIT	1	No Quantity							6596			0
S3	2000	2000	2000	2	0	2	Export	428	Latvia	LVA	203	Czechia	CZE								05	VEGETABLES AND FRUIT	1	No Quantity							46473			0
S3	2000	2000	2000	2	0	2	Export	428	Latvia	LVA	208	Denmark	DNK								05	VEGETABLES AND FRUIT	1	No Quantity							70			0
S3	2000	2000	2000	2	0	2	Export	428	Latvia	LVA	233	Estonia	EST								05	VEGETABLES AND FRUIT	1	No Quantity							2599916			0
S3	2000	2000	2000	2	0	2	Export	428	Latvia	LVA	246	Finland	FIN								05	VEGETABLES AND FRUIT	1	No Quantity							6265			0
S3	2000	2000	2000	2	0	2	Export	428	Latvia	LVA	251	France	FRA								05	VEGETABLES AND FRUIT	1	No Quantity							30347			0
S3	2000	2000	2000	2	0	2	Export	428	Latvia	LVA	270	Gambia	GMB								05	VEGETABLES AND FRUIT	1	No Quantity							7904			0
S3	2000	2000	2000	2	0	2	Export	428	Latvia	LVA	276	Germany	DEU								05	VEGETABLES AND FRUIT	1	No Quantity							135066			0
S3	2000	2000	2000	2	0	2	Export	428	Latvia	LVA	344	China, Hong Kong SAR	HKG								05	VEGETABLES AND FRUIT	1	No Quantity							1472			0
S3	2000	2000	2000	2	0	2	Export	428	Latvia	LVA	348	Hungary	HUN								05	VEGETABLES AND FRUIT	1	No Quantity							11318			0
S3	2000	2000	2000	2	0	2	Export	428	Latvia	LVA	372	Ireland	IRL								05	VEGETABLES AND FRUIT	1	No Quantity							336			0
S3	2000	2000	2000	2	0	2	Export	428	Latvia	LVA	376	Israel	ISR								05	VEGETABLES AND FRUIT	1	No Quantity							1914			0
S3	2000	2000	2000	2	0	2	Export	428	Latvia	LVA	398	Kazakhstan	KAZ								05	VEGETABLES AND FRUIT	1	No Quantity							104492			0
S3	2000	2000	2000	2	0	2	Export	428	Latvia	LVA	417	Kyrgyzstan	KGZ								05	VEGETABLES AND FRUIT	1	No Quantity							10978			0
S3	2000	2000	2000	2	0	2	Export	428	Latvia	LVA	430	Liberia	LBR								05	VEGETABLES AND FRUIT	1	No Quantity							785			0
S3	2000	2000	2000	2	0	2	Export	428	Latvia	LVA	440	Lithuania	LTU								05	VEGETABLES AND FRUIT	1	No Quantity							4935798			0
S3	2000	2000	2000	2	0	2	Export	428	Latvia	LVA	470	Malta	MLT								05	VEGETABLES AND FRUIT	1	No Quantity							1603			0
S3	2000	2000	2000	2	0	2	Export	428	Latvia	LVA	498	Rep. of Moldova	MDA								05	VEGETABLES AND FRUIT	1	No Quantity							5304			0
S3	2000	2000	2000	2	0	2	Export	428	Latvia	LVA	528	Netherlands	NLD								05	VEGETABLES AND FRUIT	1	No Quantity							40786			0
S3	2000	2000	2000	2	0	2	Export	428	Latvia	LVA	579	Norway	NOR								05	VEGETABLES AND FRUIT	1	No Quantity							1939			0
S3	2000	2000	2000	2	0	2	Export	428	Latvia	LVA	584	Marshall Isds	MHL								05	VEGETABLES AND FRUIT	1	No Quantity							137			0
S3	2000	2000	2000	2	0	2	Export	428	Latvia	LVA	591	Panama	PAN								05	VEGETABLES AND FRUIT	1	No Quantity							3414			0
S3	2000	2000	2000	2	0	2	Export	428	Latvia	LVA	616	Poland	POL								05	VEGETABLES AND FRUIT	1	No Quantity							61712			0
S3	2000	2000	2000	2	0	2	Export	428	Latvia	LVA	643	Russian Federation	RUS								05	VEGETABLES AND FRUIT	1	No Quantity							341645			0
S3	2000	2000	2000	2	0	2	Export	428	Latvia	LVA	670	Saint Vincent and the Grenadines	VCT								05	VEGETABLES AND FRUIT	1	No Quantity							1066			0
S3	2000	2000	2000	2	0	2	Export	428	Latvia	LVA	702	Singapore	SGP								05	VEGETABLES AND FRUIT	1	No Quantity							43			0
S3	2000	2000	2000	2	0	2	Export	428	Latvia	LVA	705	Slovenia	SVN								05	VEGETABLES AND FRUIT	1	No Quantity							2065			0
S3	2000	2000	2000	2	0	2	Export	428	Latvia	LVA	752	Sweden	SWE								05	VEGETABLES AND FRUIT	1	No Quantity							270425			0
S3	2000	2000	2000	2	0	2	Export	428	Latvia	LVA	757	Switzerland	CHE								05	VEGETABLES AND FRUIT	1	No Quantity							40			0
S3	2000	2000	2000	2	0	2	Export	428	Latvia	LVA	795	Turkmenistan	TKM								05	VEGETABLES AND FRUIT	1	No Quantity							12813			0
S3	2000	2000	2000	2	0	2	Export	428	Latvia	LVA	804	Ukraine	UKR								05	VEGETABLES AND FRUIT	1	No Quantity							54221			0
S3	2000	2000	2000	2	0	2	Export	428	Latvia	LVA	826	United Kingdom	GBR								05	VEGETABLES AND FRUIT	1	No Quantity							138021			0
S3	2000	2000	2000	2	0	2	Export	428	Latvia	LVA	842	USA	USA								05	VEGETABLES AND FRUIT	1	No Quantity							49629			0
S3	2000	2000	2000	2	0	2	Export	428	Latvia	LVA	860	Uzbekistan	UZB								05	VEGETABLES AND FRUIT	1	No Quantity							9420			0
S3	2000	2000	2000	2	0	2	Export	428	Latvia	LVA	899	Areas, nes									05	VEGETABLES AND FRUIT	1	No Quantity							24112			0
S3	2000	2000	2000	2	0	2	Export	422	Lebanon	LBN	0	World	WLD								06	SUGAR,SUGR.PREPTNS,HONEY	1	No Quantity							7460662			0
S3	2000	2000	2000	2	0	2	Export	422	Lebanon	LBN	24	Angola	AGO								06	SUGAR,SUGR.PREPTNS,HONEY	1	No Quantity							936			0
S3	2000	2000	2000	2	0	2	Export	422	Lebanon	LBN	32	Argentina	ARG								06	SUGAR,SUGR.PREPTNS,HONEY	1	No Quantity							14086			0
S3	2000	2000	2000	2	0	2	Export	422	Lebanon	LBN	36	Australia	AUS								06	SUGAR,SUGR.PREPTNS,HONEY	1	No Quantity							151881			0
S3	2000	2000	2000	2	0	2	Export	422	Lebanon	LBN	40	Austria	AUT								06	SUGAR,SUGR.PREPTNS,HONEY	1	No Quantity							6893			0
S3	2000	2000	2000	2	0	2	Export	422	Lebanon	LBN	48	Bahrain	BHR								06	SUGAR,SUGR.PREPTNS,HONEY	1	No Quantity							36972			0
S3	2000	2000	2000	2	0	2	Export	422	Lebanon	LBN	56	Belgium	BEL								06	SUGAR,SUGR.PREPTNS,HONEY	1	No Quantity							5236			0
S3	2000	2000	2000	2	0	2	Export	422	Lebanon	LBN	70	Bosnia Herzegovina	BIH								06	SUGAR,SUGR.PREPTNS,HONEY	1	No Quantity							203			0
S3	2000	2000	2000	2	0	2	Export	422	Lebanon	LBN	76	Brazil	BRA								06	SUGAR,SUGR.PREPTNS,HONEY	1	No Quantity							71373			0
S3	2000	2000	2000	2	0	2	Export	422	Lebanon	LBN	120	Cameroon	CMR								06	SUGAR,SUGR.PREPTNS,HONEY	1	No Quantity							860			0
S3	2000	2000	2000	2	0	2	Export	422	Lebanon	LBN	124	Canada	CAN								06	SUGAR,SUGR.PREPTNS,HONEY	1	No Quantity							336651			0
S3	2000	2000	2000	2	0	2	Export	422	Lebanon	LBN	140	Central African Rep.	CAF								06	SUGAR,SUGR.PREPTNS,HONEY	1	No Quantity							16607			0
S3	2000	2000	2000	2	0	2	Export	422	Lebanon	LBN	152	Chile	CHL								06	SUGAR,SUGR.PREPTNS,HONEY	1	No Quantity							2232			0
S3	2000	2000	2000	2	0	2	Export	422	Lebanon	LBN	156	China	CHN								06	SUGAR,SUGR.PREPTNS,HONEY	1	No Quantity							391			0
S3	2000	2000	2000	2	0	2	Export	422	Lebanon	LBN	178	Congo	COG								06	SUGAR,SUGR.PREPTNS,HONEY	1	No Quantity							44786			0
S3	2000	2000	2000	2	0	2	Export	422	Lebanon	LBN	196	Cyprus	CYP								06	SUGAR,SUGR.PREPTNS,HONEY	1	No Quantity							25263			0
S3	2000	2000	2000	2	0	2	Export	422	Lebanon	LBN	203	Czechia	CZE								06	SUGAR,SUGR.PREPTNS,HONEY	1	No Quantity							1755			0
S3	2000	2000	2000	2	0	2	Export	422	Lebanon	LBN	204	Benin	BEN								06	SUGAR,SUGR.PREPTNS,HONEY	1	No Quantity							5773			0
S3	2000	2000	2000	2	0	2	Export	422	Lebanon	LBN	208	Denmark	DNK								06	SUGAR,SUGR.PREPTNS,HONEY	1	No Quantity							115930			0
S3	2000	2000	2000	2	0	2	Export	422	Lebanon	LBN	246	Finland	FIN								06	SUGAR,SUGR.PREPTNS,HONEY	1	No Quantity							35929			0
S3	2000	2000	2000	2	0	2	Export	422	Lebanon	LBN	251	France	FRA								06	SUGAR,SUGR.PREPTNS,HONEY	1	No Quantity							104831			0
S3	2000	2000	2000	2	0	2	Export	422	Lebanon	LBN	266	Gabon	GAB								06	SUGAR,SUGR.PREPTNS,HONEY	1	No Quantity							5879			0
S3	2000	2000	2000	2	0	2	Export	422	Lebanon	LBN	270	Gambia	GMB								06	SUGAR,SUGR.PREPTNS,HONEY	1	No Quantity							1281			0
S3	2000	2000	2000	2	0	2	Export	422	Lebanon	LBN	276	Germany	DEU								06	SUGAR,SUGR.PREPTNS,HONEY	1	No Quantity							116095			0
S3	2000	2000	2000	2	0	2	Export	422	Lebanon	LBN	288	Ghana	GHA								06	SUGAR,SUGR.PREPTNS,HONEY	1	No Quantity							14881			0
S3	2000	2000	2000	2	0	2	Export	422	Lebanon	LBN	300	Greece	GRC								06	SUGAR,SUGR.PREPTNS,HONEY	1	No Quantity							33480			0
S3	2000	2000	2000	2	0	2	Export	422	Lebanon	LBN	324	Guinea	GIN								06	SUGAR,SUGR.PREPTNS,HONEY	1	No Quantity							774			0
S3	2000	2000	2000	2	0	2	Export	422	Lebanon	LBN	344	China, Hong Kong SAR	HKG								06	SUGAR,SUGR.PREPTNS,HONEY	1	No Quantity							550			0
S3	2000	2000	2000	2	0	2	Export	422	Lebanon	LBN	364	Iran	IRN								06	SUGAR,SUGR.PREPTNS,HONEY	1	No Quantity							398			0
S3	2000	2000	2000	2	0	2	Export	422	Lebanon	LBN	381	Italy	ITA								06	SUGAR,SUGR.PREPTNS,HONEY	1	No Quantity							6389			0
S3	2000	2000	2000	2	0	2	Export	422	Lebanon	LBN	384	Côte d'Ivoire	CIV								06	SUGAR,SUGR.PREPTNS,HONEY	1	No Quantity							41897			0
S3	2000	2000	2000	2	0	2	Export	422	Lebanon	LBN	392	Japan	JPN								06	SUGAR,SUGR.PREPTNS,HONEY	1	No Quantity							199			0
S3	2000	2000	2000	2	0	2	Export	422	Lebanon	LBN	398	Kazakhstan	KAZ								06	SUGAR,SUGR.PREPTNS,HONEY	1	No Quantity							729			0
S3	2000	2000	2000	2	0	2	Export	422	Lebanon	LBN	400	Jordan	JOR								06	SUGAR,SUGR.PREPTNS,HONEY	1	No Quantity							310315			0
S3	2000	2000	2000	2	0	2	Export	422	Lebanon	LBN	404	Kenya	KEN								06	SUGAR,SUGR.PREPTNS,HONEY	1	No Quantity							259			0
S3	2000	2000	2000	2	0	2	Export	422	Lebanon	LBN	414	Kuwait	KWT								06	SUGAR,SUGR.PREPTNS,HONEY	1	No Quantity							538838			0
S3	2000	2000	2000	2	0	2	Export	422	Lebanon	LBN	430	Liberia	LBR								06	SUGAR,SUGR.PREPTNS,HONEY	1	No Quantity							2100			0
S3	2000	2000	2000	2	0	2	Export	422	Lebanon	LBN	434	Libya	LBY								06	SUGAR,SUGR.PREPTNS,HONEY	1	No Quantity							8236			0
S3	2000	2000	2000	2	0	2	Export	422	Lebanon	LBN	466	Mali	MLI								06	SUGAR,SUGR.PREPTNS,HONEY	1	No Quantity							459			0
S3	2000	2000	2000	2	0	2	Export	422	Lebanon	LBN	470	Malta	MLT								06	SUGAR,SUGR.PREPTNS,HONEY	1	No Quantity							193074			0
S3	2000	2000	2000	2	0	2	Export	422	Lebanon	LBN	478	Mauritania	MRT								06	SUGAR,SUGR.PREPTNS,HONEY	1	No Quantity							338			0
S3	2000	2000	2000	2	0	2	Export	422	Lebanon	LBN	484	Mexico	MEX								06	SUGAR,SUGR.PREPTNS,HONEY	1	No Quantity							22263			0
S3	2000	2000	2000	2	0	2	Export	422	Lebanon	LBN	498	Rep. of Moldova	MDA								06	SUGAR,SUGR.PREPTNS,HONEY	1	No Quantity							2984			0
S3	2000	2000	2000	2	0	2	Export	422	Lebanon	LBN	504	Morocco	MAR								06	SUGAR,SUGR.PREPTNS,HONEY	1	No Quantity							2070			0
S3	2000	2000	2000	2	0	2	Export	422	Lebanon	LBN	512	Oman	OMN								06	SUGAR,SUGR.PREPTNS,HONEY	1	No Quantity							23408			0
S3	2000	2000	2000	2	0	2	Export	422	Lebanon	LBN	528	Netherlands	NLD								06	SUGAR,SUGR.PREPTNS,HONEY	1	No Quantity							53020			0
S3	2000	2000	2000	2	0	2	Export	422	Lebanon	LBN	530	Neth. Antilles	ANT								06	SUGAR,SUGR.PREPTNS,HONEY	1	No Quantity							4475			0
S3	2000	2000	2000	2	0	2	Export	422	Lebanon	LBN	554	New Zealand	NZL								06	SUGAR,SUGR.PREPTNS,HONEY	1	No Quantity							6244			0
S3	2000	2000	2000	2	0	2	Export	422	Lebanon	LBN	566	Nigeria	NGA								06	SUGAR,SUGR.PREPTNS,HONEY	1	No Quantity							22427			0
S3	2000	2000	2000	2	0	2	Export	422	Lebanon	LBN	579	Norway	NOR								06	SUGAR,SUGR.PREPTNS,HONEY	1	No Quantity							13787			0
S3	2000	2000	2000	2	0	2	Export	422	Lebanon	LBN	591	Panama	PAN								06	SUGAR,SUGR.PREPTNS,HONEY	1	No Quantity							2920			0
S3	2000	2000	2000	2	0	2	Export	422	Lebanon	LBN	634	Qatar	QAT								06	SUGAR,SUGR.PREPTNS,HONEY	1	No Quantity							264066			0
S3	2000	2000	2000	2	0	2	Export	422	Lebanon	LBN	642	Romania	ROU								06	SUGAR,SUGR.PREPTNS,HONEY	1	No Quantity							139056			0
S3	2000	2000	2000	2	0	2	Export	422	Lebanon	LBN	643	Russian Federation	RUS								06	SUGAR,SUGR.PREPTNS,HONEY	1	No Quantity							80901			0
S3	2000	2000	2000	2	0	2	Export	422	Lebanon	LBN	682	Saudi Arabia	SAU								06	SUGAR,SUGR.PREPTNS,HONEY	1	No Quantity							1839711			0
S3	2000	2000	2000	2	0	2	Export	422	Lebanon	LBN	686	Senegal	SEN								06	SUGAR,SUGR.PREPTNS,HONEY	1	No Quantity							11199			0
S3	2000	2000	2000	2	0	2	Export	422	Lebanon	LBN	694	Sierra Leone	SLE								06	SUGAR,SUGR.PREPTNS,HONEY	1	No Quantity							9664			0
S3	2000	2000	2000	2	0	2	Export	422	Lebanon	LBN	710	South Africa	ZAF								06	SUGAR,SUGR.PREPTNS,HONEY	1	No Quantity							41517			0
S3	2000	2000	2000	2	0	2	Export	422	Lebanon	LBN	724	Spain	ESP								06	SUGAR,SUGR.PREPTNS,HONEY	1	No Quantity							31762			0
S3	2000	2000	2000	2	0	2	Export	422	Lebanon	LBN	752	Sweden	SWE								06	SUGAR,SUGR.PREPTNS,HONEY	1	No Quantity							106394			0
S3	2000	2000	2000	2	0	2	Export	422	Lebanon	LBN	757	Switzerland	CHE								06	SUGAR,SUGR.PREPTNS,HONEY	1	No Quantity							40372			0
S3	2000	2000	2000	2	0	2	Export	422	Lebanon	LBN	760	Syria	SYR								06	SUGAR,SUGR.PREPTNS,HONEY	1	No Quantity							461212			0
S3	2000	2000	2000	2	0	2	Export	422	Lebanon	LBN	768	Togo	TGO								06	SUGAR,SUGR.PREPTNS,HONEY	1	No Quantity							956			0
S3	2000	2000	2000	2	0	2	Export	422	Lebanon	LBN	784	United Arab Emirates	ARE								06	SUGAR,SUGR.PREPTNS,HONEY	1	No Quantity							345517			0
S3	2000	2000	2000	2	0	2	Export	422	Lebanon	LBN	788	Tunisia	TUN								06	SUGAR,SUGR.PREPTNS,HONEY	1	No Quantity							11671			0
S3	2000	2000	2000	2	0	2	Export	422	Lebanon	LBN	792	Turkey	TUR								06	SUGAR,SUGR.PREPTNS,HONEY	1	No Quantity							461538			0
S3	2000	2000	2000	2	0	2	Export	422	Lebanon	LBN	800	Uganda	UGA								06	SUGAR,SUGR.PREPTNS,HONEY	1	No Quantity							3257			0
S3	2000	2000	2000	2	0	2	Export	422	Lebanon	LBN	804	Ukraine	UKR								06	SUGAR,SUGR.PREPTNS,HONEY	1	No Quantity							663			0
S3	2000	2000	2000	2	0	2	Export	422	Lebanon	LBN	818	Egypt	EGY								06	SUGAR,SUGR.PREPTNS,HONEY	1	No Quantity							14976			0
S3	2000	2000	2000	2	0	2	Export	422	Lebanon	LBN	826	United Kingdom	GBR								06	SUGAR,SUGR.PREPTNS,HONEY	1	No Quantity							111950			0
S3	2000	2000	2000	2	0	2	Export	422	Lebanon	LBN	834	United Rep. of Tanzania	TZA								06	SUGAR,SUGR.PREPTNS,HONEY	1	No Quantity							75267			0
S3	2000	2000	2000	2	0	2	Export	422	Lebanon	LBN	842	USA	USA								06	SUGAR,SUGR.PREPTNS,HONEY	1	No Quantity							948016			0
S3	2000	2000	2000	2	0	2	Export	422	Lebanon	LBN	862	Venezuela	VEN								06	SUGAR,SUGR.PREPTNS,HONEY	1	No Quantity							9861			0
S3	2000	2000	2000	2	0	2	Export	422	Lebanon	LBN	887	Yemen	YEM								06	SUGAR,SUGR.PREPTNS,HONEY	1	No Quantity							36242			0
S3	2000	2000	2000	2	0	2	Export	422	Lebanon	LBN	894	Zambia	ZMB								06	SUGAR,SUGR.PREPTNS,HONEY	1	No Quantity							411			0
S3	2000	2000	2000	2	0	2	Export	422	Lebanon	LBN	899	Areas, nes									06	SUGAR,SUGR.PREPTNS,HONEY	1	No Quantity							6126			0
S3	2000	2000	2000	2	0	2	Export	428	Latvia	LVA	0	World	WLD								06	SUGAR,SUGR.PREPTNS,HONEY	1	No Quantity							5055972			0
S3	2000	2000	2000	2	0	2	Export	428	Latvia	LVA	40	Austria	AUT								06	SUGAR,SUGR.PREPTNS,HONEY	1	No Quantity							4854			0
S3	2000	2000	2000	2	0	2	Export	428	Latvia	LVA	44	Bahamas	BHS								06	SUGAR,SUGR.PREPTNS,HONEY	1	No Quantity							135			0
S3	2000	2000	2000	2	0	2	Export	428	Latvia	LVA	84	Belize	BLZ								06	SUGAR,SUGR.PREPTNS,HONEY	1	No Quantity							37			0
S3	2000	2000	2000	2	0	2	Export	428	Latvia	LVA	124	Canada	CAN								06	SUGAR,SUGR.PREPTNS,HONEY	1	No Quantity							26001			0
S3	2000	2000	2000	2	0	2	Export	428	Latvia	LVA	196	Cyprus	CYP								06	SUGAR,SUGR.PREPTNS,HONEY	1	No Quantity							1149			0
S3	2000	2000	2000	2	0	2	Export	428	Latvia	LVA	203	Czechia	CZE								06	SUGAR,SUGR.PREPTNS,HONEY	1	No Quantity							8441			0
S3	2000	2000	2000	2	0	2	Export	428	Latvia	LVA	208	Denmark	DNK								06	SUGAR,SUGR.PREPTNS,HONEY	1	No Quantity							98644			0
S3	2000	2000	2000	2	0	2	Export	428	Latvia	LVA	233	Estonia	EST								06	SUGAR,SUGR.PREPTNS,HONEY	1	No Quantity							422364			0
S3	2000	2000	2000	2	0	2	Export	428	Latvia	LVA	246	Finland	FIN								06	SUGAR,SUGR.PREPTNS,HONEY	1	No Quantity							3			0
S3	2000	2000	2000	2	0	2	Export	428	Latvia	LVA	251	France	FRA								06	SUGAR,SUGR.PREPTNS,HONEY	1	No Quantity							2911			0
S3	2000	2000	2000	2	0	2	Export	428	Latvia	LVA	276	Germany	DEU								06	SUGAR,SUGR.PREPTNS,HONEY	1	No Quantity							1048153			0
S3	2000	2000	2000	2	0	2	Export	428	Latvia	LVA	344	China, Hong Kong SAR	HKG								06	SUGAR,SUGR.PREPTNS,HONEY	1	No Quantity							302			0
S3	2000	2000	2000	2	0	2	Export	428	Latvia	LVA	348	Hungary	HUN								06	SUGAR,SUGR.PREPTNS,HONEY	1	No Quantity							22			0
S3	2000	2000	2000	2	0	2	Export	428	Latvia	LVA	372	Ireland	IRL								06	SUGAR,SUGR.PREPTNS,HONEY	1	No Quantity							35			0
S3	2000	2000	2000	2	0	2	Export	428	Latvia	LVA	376	Israel	ISR								06	SUGAR,SUGR.PREPTNS,HONEY	1	No Quantity							24755			0
S3	2000	2000	2000	2	0	2	Export	428	Latvia	LVA	430	Liberia	LBR								06	SUGAR,SUGR.PREPTNS,HONEY	1	No Quantity							133			0
S3	2000	2000	2000	2	0	2	Export	428	Latvia	LVA	440	Lithuania	LTU								06	SUGAR,SUGR.PREPTNS,HONEY	1	No Quantity							516160			0
S3	2000	2000	2000	2	0	2	Export	428	Latvia	LVA	470	Malta	MLT								06	SUGAR,SUGR.PREPTNS,HONEY	1	No Quantity							385			0
S3	2000	2000	2000	2	0	2	Export	428	Latvia	LVA	528	Netherlands	NLD								06	SUGAR,SUGR.PREPTNS,HONEY	1	No Quantity							3291			0
S3	2000	2000	2000	2	0	2	Export	428	Latvia	LVA	579	Norway	NOR								06	SUGAR,SUGR.PREPTNS,HONEY	1	No Quantity							48			0
S3	2000	2000	2000	2	0	2	Export	428	Latvia	LVA	591	Panama	PAN								06	SUGAR,SUGR.PREPTNS,HONEY	1	No Quantity							562			0
S3	2000	2000	2000	2	0	2	Export	428	Latvia	LVA	616	Poland	POL								06	SUGAR,SUGR.PREPTNS,HONEY	1	No Quantity							242826			0
S3	2000	2000	2000	2	0	2	Export	428	Latvia	LVA	643	Russian Federation	RUS								06	SUGAR,SUGR.PREPTNS,HONEY	1	No Quantity							38775			0
S3	2000	2000	2000	2	0	2	Export	428	Latvia	LVA	670	Saint Vincent and the Grenadines	VCT								06	SUGAR,SUGR.PREPTNS,HONEY	1	No Quantity							124			0
S3	2000	2000	2000	2	0	2	Export	428	Latvia	LVA	724	Spain	ESP								06	SUGAR,SUGR.PREPTNS,HONEY	1	No Quantity							1669			0
S3	2000	2000	2000	2	0	2	Export	428	Latvia	LVA	752	Sweden	SWE								06	SUGAR,SUGR.PREPTNS,HONEY	1	No Quantity							12848			0
S3	2000	2000	2000	2	0	2	Export	428	Latvia	LVA	762	Tajikistan	TJK								06	SUGAR,SUGR.PREPTNS,HONEY	1	No Quantity							70570			0
S3	2000	2000	2000	2	0	2	Export	428	Latvia	LVA	804	Ukraine	UKR								06	SUGAR,SUGR.PREPTNS,HONEY	1	No Quantity							91			0
S3	2000	2000	2000	2	0	2	Export	428	Latvia	LVA	842	USA	USA								06	SUGAR,SUGR.PREPTNS,HONEY	1	No Quantity							53759			0
S3	2000	2000	2000	2	0	2	Export	428	Latvia	LVA	860	Uzbekistan	UZB								06	SUGAR,SUGR.PREPTNS,HONEY	1	No Quantity							2475410			0
S3	2000	2000	2000	2	0	2	Export	428	Latvia	LVA	899	Areas, nes									06	SUGAR,SUGR.PREPTNS,HONEY	1	No Quantity							1515			0
S3	2000	2000	2000	2	0	2	Export	422	Lebanon	LBN	0	World	WLD								07	COFFEE,TEA,COCOA,SPICES	1	No Quantity							6429273			0
S3	2000	2000	2000	2	0	2	Export	422	Lebanon	LBN	24	Angola	AGO								07	COFFEE,TEA,COCOA,SPICES	1	No Quantity							770			0
S3	2000	2000	2000	2	0	2	Export	422	Lebanon	LBN	32	Argentina	ARG								07	COFFEE,TEA,COCOA,SPICES	1	No Quantity							6732			0
S3	2000	2000	2000	2	0	2	Export	422	Lebanon	LBN	36	Australia	AUS								07	COFFEE,TEA,COCOA,SPICES	1	No Quantity							19122			0
S3	2000	2000	2000	2	0	2	Export	422	Lebanon	LBN	48	Bahrain	BHR								07	COFFEE,TEA,COCOA,SPICES	1	No Quantity							266921			0
S3	2000	2000	2000	2	0	2	Export	422	Lebanon	LBN	56	Belgium	BEL								07	COFFEE,TEA,COCOA,SPICES	1	No Quantity							20204			0
S3	2000	2000	2000	2	0	2	Export	422	Lebanon	LBN	70	Bosnia Herzegovina	BIH								07	COFFEE,TEA,COCOA,SPICES	1	No Quantity							1683			0
S3	2000	2000	2000	2	0	2	Export	422	Lebanon	LBN	76	Brazil	BRA								07	COFFEE,TEA,COCOA,SPICES	1	No Quantity							33264			0
S3	2000	2000	2000	2	0	2	Export	422	Lebanon	LBN	120	Cameroon	CMR								07	COFFEE,TEA,COCOA,SPICES	1	No Quantity							3825			0
S3	2000	2000	2000	2	0	2	Export	422	Lebanon	LBN	124	Canada	CAN								07	COFFEE,TEA,COCOA,SPICES	1	No Quantity							281770			0
S3	2000	2000	2000	2	0	2	Export	422	Lebanon	LBN	140	Central African Rep.	CAF								07	COFFEE,TEA,COCOA,SPICES	1	No Quantity							2744			0
S3	2000	2000	2000	2	0	2	Export	422	Lebanon	LBN	152	Chile	CHL								07	COFFEE,TEA,COCOA,SPICES	1	No Quantity							7252			0
S3	2000	2000	2000	2	0	2	Export	422	Lebanon	LBN	156	China	CHN								07	COFFEE,TEA,COCOA,SPICES	1	No Quantity							2646			0
S3	2000	2000	2000	2	0	2	Export	422	Lebanon	LBN	178	Congo	COG								07	COFFEE,TEA,COCOA,SPICES	1	No Quantity							9197			0
S3	2000	2000	2000	2	0	2	Export	422	Lebanon	LBN	196	Cyprus	CYP								07	COFFEE,TEA,COCOA,SPICES	1	No Quantity							3275			0
S3	2000	2000	2000	2	0	2	Export	422	Lebanon	LBN	203	Czechia	CZE								07	COFFEE,TEA,COCOA,SPICES	1	No Quantity							600			0
S3	2000	2000	2000	2	0	2	Export	422	Lebanon	LBN	204	Benin	BEN								07	COFFEE,TEA,COCOA,SPICES	1	No Quantity							20814			0
S3	2000	2000	2000	2	0	2	Export	422	Lebanon	LBN	208	Denmark	DNK								07	COFFEE,TEA,COCOA,SPICES	1	No Quantity							44645			0
S3	2000	2000	2000	2	0	2	Export	422	Lebanon	LBN	251	France	FRA								07	COFFEE,TEA,COCOA,SPICES	1	No Quantity							162943			0
S3	2000	2000	2000	2	0	2	Export	422	Lebanon	LBN	266	Gabon	GAB								07	COFFEE,TEA,COCOA,SPICES	1	No Quantity							3952			0
S3	2000	2000	2000	2	0	2	Export	422	Lebanon	LBN	268	Georgia	GEO								07	COFFEE,TEA,COCOA,SPICES	1	No Quantity							7560			0
S3	2000	2000	2000	2	0	2	Export	422	Lebanon	LBN	270	Gambia	GMB								07	COFFEE,TEA,COCOA,SPICES	1	No Quantity							10589			0
S3	2000	2000	2000	2	0	2	Export	422	Lebanon	LBN	276	Germany	DEU								07	COFFEE,TEA,COCOA,SPICES	1	No Quantity							246732			0
S3	2000	2000	2000	2	0	2	Export	422	Lebanon	LBN	288	Ghana	GHA								07	COFFEE,TEA,COCOA,SPICES	1	No Quantity							15028			0
S3	2000	2000	2000	2	0	2	Export	422	Lebanon	LBN	300	Greece	GRC								07	COFFEE,TEA,COCOA,SPICES	1	No Quantity							1537			0
S3	2000	2000	2000	2	0	2	Export	422	Lebanon	LBN	324	Guinea	GIN								07	COFFEE,TEA,COCOA,SPICES	1	No Quantity							15957			0
S3	2000	2000	2000	2	0	2	Export	422	Lebanon	LBN	344	China, Hong Kong SAR	HKG								07	COFFEE,TEA,COCOA,SPICES	1	No Quantity							116			0
S3	2000	2000	2000	2	0	2	Export	422	Lebanon	LBN	364	Iran	IRN								07	COFFEE,TEA,COCOA,SPICES	1	No Quantity							663			0
S3	2000	2000	2000	2	0	2	Export	422	Lebanon	LBN	368	Iraq	IRQ								07	COFFEE,TEA,COCOA,SPICES	1	No Quantity							5100			0
S3	2000	2000	2000	2	0	2	Export	422	Lebanon	LBN	381	Italy	ITA								07	COFFEE,TEA,COCOA,SPICES	1	No Quantity							6199			0
S3	2000	2000	2000	2	0	2	Export	422	Lebanon	LBN	384	Côte d'Ivoire	CIV								07	COFFEE,TEA,COCOA,SPICES	1	No Quantity							137357			0
S3	2000	2000	2000	2	0	2	Export	422	Lebanon	LBN	392	Japan	JPN								07	COFFEE,TEA,COCOA,SPICES	1	No Quantity							257			0
S3	2000	2000	2000	2	0	2	Export	422	Lebanon	LBN	400	Jordan	JOR								07	COFFEE,TEA,COCOA,SPICES	1	No Quantity							213762			0
S3	2000	2000	2000	2	0	2	Export	422	Lebanon	LBN	404	Kenya	KEN								07	COFFEE,TEA,COCOA,SPICES	1	No Quantity							615			0
S3	2000	2000	2000	2	0	2	Export	422	Lebanon	LBN	410	Rep. of Korea	KOR								07	COFFEE,TEA,COCOA,SPICES	1	No Quantity							99			0
S3	2000	2000	2000	2	0	2	Export	422	Lebanon	LBN	414	Kuwait	KWT								07	COFFEE,TEA,COCOA,SPICES	1	No Quantity							625806			0
S3	2000	2000	2000	2	0	2	Export	422	Lebanon	LBN	430	Liberia	LBR								07	COFFEE,TEA,COCOA,SPICES	1	No Quantity							11673			0
S3	2000	2000	2000	2	0	2	Export	422	Lebanon	LBN	466	Mali	MLI								07	COFFEE,TEA,COCOA,SPICES	1	No Quantity							2830			0
S3	2000	2000	2000	2	0	2	Export	422	Lebanon	LBN	470	Malta	MLT								07	COFFEE,TEA,COCOA,SPICES	1	No Quantity							1032			0
S3	2000	2000	2000	2	0	2	Export	422	Lebanon	LBN	498	Rep. of Moldova	MDA								07	COFFEE,TEA,COCOA,SPICES	1	No Quantity							165			0
S3	2000	2000	2000	2	0	2	Export	422	Lebanon	LBN	504	Morocco	MAR								07	COFFEE,TEA,COCOA,SPICES	1	No Quantity							325			0
S3	2000	2000	2000	2	0	2	Export	422	Lebanon	LBN	512	Oman	OMN								07	COFFEE,TEA,COCOA,SPICES	1	No Quantity							25829			0
S3	2000	2000	2000	2	0	2	Export	422	Lebanon	LBN	528	Netherlands	NLD								07	COFFEE,TEA,COCOA,SPICES	1	No Quantity							2393			0
S3	2000	2000	2000	2	0	2	Export	422	Lebanon	LBN	566	Nigeria	NGA								07	COFFEE,TEA,COCOA,SPICES	1	No Quantity							77432			0
S3	2000	2000	2000	2	0	2	Export	422	Lebanon	LBN	579	Norway	NOR								07	COFFEE,TEA,COCOA,SPICES	1	No Quantity							10140			0
S3	2000	2000	2000	2	0	2	Export	422	Lebanon	LBN	591	Panama	PAN								07	COFFEE,TEA,COCOA,SPICES	1	No Quantity							10167			0
S3	2000	2000	2000	2	0	2	Export	422	Lebanon	LBN	598	Papua New Guinea	PNG								07	COFFEE,TEA,COCOA,SPICES	1	No Quantity							3300			0
S3	2000	2000	2000	2	0	2	Export	422	Lebanon	LBN	600	Paraguay	PRY								07	COFFEE,TEA,COCOA,SPICES	1	No Quantity							7675			0
S3	2000	2000	2000	2	0	2	Export	422	Lebanon	LBN	608	Philippines	PHL								07	COFFEE,TEA,COCOA,SPICES	1	No Quantity							76923			0
S3	2000	2000	2000	2	0	2	Export	422	Lebanon	LBN	616	Poland	POL								07	COFFEE,TEA,COCOA,SPICES	1	No Quantity							7648			0
S3	2000	2000	2000	2	0	2	Export	422	Lebanon	LBN	634	Qatar	QAT								07	COFFEE,TEA,COCOA,SPICES	1	No Quantity							947502			0
S3	2000	2000	2000	2	0	2	Export	422	Lebanon	LBN	642	Romania	ROU								07	COFFEE,TEA,COCOA,SPICES	1	No Quantity							43554			0
S3	2000	2000	2000	2	0	2	Export	422	Lebanon	LBN	643	Russian Federation	RUS								07	COFFEE,TEA,COCOA,SPICES	1	No Quantity							611			0
S3	2000	2000	2000	2	0	2	Export	422	Lebanon	LBN	682	Saudi Arabia	SAU								07	COFFEE,TEA,COCOA,SPICES	1	No Quantity							843584			0
S3	2000	2000	2000	2	0	2	Export	422	Lebanon	LBN	686	Senegal	SEN								07	COFFEE,TEA,COCOA,SPICES	1	No Quantity							67106			0
S3	2000	2000	2000	2	0	2	Export	422	Lebanon	LBN	694	Sierra Leone	SLE								07	COFFEE,TEA,COCOA,SPICES	1	No Quantity							9524			0
S3	2000	2000	2000	2	0	2	Export	422	Lebanon	LBN	699	India	IND								07	COFFEE,TEA,COCOA,SPICES	1	No Quantity							14257			0
S3	2000	2000	2000	2	0	2	Export	422	Lebanon	LBN	710	South Africa	ZAF								07	COFFEE,TEA,COCOA,SPICES	1	No Quantity							3653			0
S3	2000	2000	2000	2	0	2	Export	422	Lebanon	LBN	724	Spain	ESP								07	COFFEE,TEA,COCOA,SPICES	1	No Quantity							10301			0
S3	2000	2000	2000	2	0	2	Export	422	Lebanon	LBN	752	Sweden	SWE								07	COFFEE,TEA,COCOA,SPICES	1	No Quantity							111473			0
S3	2000	2000	2000	2	0	2	Export	422	Lebanon	LBN	757	Switzerland	CHE								07	COFFEE,TEA,COCOA,SPICES	1	No Quantity							32831			0
S3	2000	2000	2000	2	0	2	Export	422	Lebanon	LBN	760	Syria	SYR								07	COFFEE,TEA,COCOA,SPICES	1	No Quantity							10889			0
S3	2000	2000	2000	2	0	2	Export	422	Lebanon	LBN	768	Togo	TGO								07	COFFEE,TEA,COCOA,SPICES	1	No Quantity							12374			0
S3	2000	2000	2000	2	0	2	Export	422	Lebanon	LBN	784	United Arab Emirates	ARE								07	COFFEE,TEA,COCOA,SPICES	1	No Quantity							490182			0
S3	2000	2000	2000	2	0	2	Export	422	Lebanon	LBN	792	Turkey	TUR								07	COFFEE,TEA,COCOA,SPICES	1	No Quantity							27454			0
S3	2000	2000	2000	2	0	2	Export	422	Lebanon	LBN	800	Uganda	UGA								07	COFFEE,TEA,COCOA,SPICES	1	No Quantity							1083			0
S3	2000	2000	2000	2	0	2	Export	422	Lebanon	LBN	804	Ukraine	UKR								07	COFFEE,TEA,COCOA,SPICES	1	No Quantity							2999			0
S3	2000	2000	2000	2	0	2	Export	422	Lebanon	LBN	818	Egypt	EGY								07	COFFEE,TEA,COCOA,SPICES	1	No Quantity							651388			0
S3	2000	2000	2000	2	0	2	Export	422	Lebanon	LBN	826	United Kingdom	GBR								07	COFFEE,TEA,COCOA,SPICES	1	No Quantity							153607			0
S3	2000	2000	2000	2	0	2	Export	422	Lebanon	LBN	834	United Rep. of Tanzania	TZA								07	COFFEE,TEA,COCOA,SPICES	1	No Quantity							5682			0
S3	2000	2000	2000	2	0	2	Export	422	Lebanon	LBN	842	USA	USA								07	COFFEE,TEA,COCOA,SPICES	1	No Quantity							448126			0
S3	2000	2000	2000	2	0	2	Export	422	Lebanon	LBN	854	Burkina Faso	BFA								07	COFFEE,TEA,COCOA,SPICES	1	No Quantity							2155			0
S3	2000	2000	2000	2	0	2	Export	422	Lebanon	LBN	862	Venezuela	VEN								07	COFFEE,TEA,COCOA,SPICES	1	No Quantity							40191			0
S3	2000	2000	2000	2	0	2	Export	422	Lebanon	LBN	887	Yemen	YEM								07	COFFEE,TEA,COCOA,SPICES	1	No Quantity							43611			0
S3	2000	2000	2000	2	0	2	Export	422	Lebanon	LBN	894	Zambia	ZMB								07	COFFEE,TEA,COCOA,SPICES	1	No Quantity							3281			0
S3	2000	2000	2000	2	0	2	Export	422	Lebanon	LBN	899	Areas, nes									07	COFFEE,TEA,COCOA,SPICES	1	No Quantity							34587			0
S3	2000	2000	2000	2	0	2	Export	428	Latvia	LVA	0	World	WLD								07	COFFEE,TEA,COCOA,SPICES	1	No Quantity							6631240			0
S3	2000	2000	2000	2	0	2	Export	428	Latvia	LVA	36	Australia	AUS								07	COFFEE,TEA,COCOA,SPICES	1	No Quantity							41254			0
S3	2000	2000	2000	2	0	2	Export	428	Latvia	LVA	40	Austria	AUT								07	COFFEE,TEA,COCOA,SPICES	1	No Quantity							15370			0
S3	2000	2000	2000	2	0	2	Export	428	Latvia	LVA	44	Bahamas	BHS								07	COFFEE,TEA,COCOA,SPICES	1	No Quantity							515			0
S3	2000	2000	2000	2	0	2	Export	428	Latvia	LVA	51	Armenia	ARM								07	COFFEE,TEA,COCOA,SPICES	1	No Quantity							946			0
S3	2000	2000	2000	2	0	2	Export	428	Latvia	LVA	84	Belize	BLZ								07	COFFEE,TEA,COCOA,SPICES	1	No Quantity							148			0
S3	2000	2000	2000	2	0	2	Export	428	Latvia	LVA	112	Belarus	BLR								07	COFFEE,TEA,COCOA,SPICES	1	No Quantity							24353			0
S3	2000	2000	2000	2	0	2	Export	428	Latvia	LVA	124	Canada	CAN								07	COFFEE,TEA,COCOA,SPICES	1	No Quantity							25030			0
S3	2000	2000	2000	2	0	2	Export	428	Latvia	LVA	196	Cyprus	CYP								07	COFFEE,TEA,COCOA,SPICES	1	No Quantity							2563			0
S3	2000	2000	2000	2	0	2	Export	428	Latvia	LVA	203	Czechia	CZE								07	COFFEE,TEA,COCOA,SPICES	1	No Quantity							34214			0
S3	2000	2000	2000	2	0	2	Export	428	Latvia	LVA	233	Estonia	EST								07	COFFEE,TEA,COCOA,SPICES	1	No Quantity							800013			0
S3	2000	2000	2000	2	0	2	Export	428	Latvia	LVA	246	Finland	FIN								07	COFFEE,TEA,COCOA,SPICES	1	No Quantity							1194			0
S3	2000	2000	2000	2	0	2	Export	428	Latvia	LVA	251	France	FRA								07	COFFEE,TEA,COCOA,SPICES	1	No Quantity							1281			0
S3	2000	2000	2000	2	0	2	Export	428	Latvia	LVA	270	Gambia	GMB								07	COFFEE,TEA,COCOA,SPICES	1	No Quantity							1186			0
S3	2000	2000	2000	2	0	2	Export	428	Latvia	LVA	276	Germany	DEU								07	COFFEE,TEA,COCOA,SPICES	1	No Quantity							696763			0
S3	2000	2000	2000	2	0	2	Export	428	Latvia	LVA	344	China, Hong Kong SAR	HKG								07	COFFEE,TEA,COCOA,SPICES	1	No Quantity							228			0
S3	2000	2000	2000	2	0	2	Export	428	Latvia	LVA	348	Hungary	HUN								07	COFFEE,TEA,COCOA,SPICES	1	No Quantity							139			0
S3	2000	2000	2000	2	0	2	Export	428	Latvia	LVA	352	Iceland	ISL								07	COFFEE,TEA,COCOA,SPICES	1	No Quantity							2617			0
S3	2000	2000	2000	2	0	2	Export	428	Latvia	LVA	372	Ireland	IRL								07	COFFEE,TEA,COCOA,SPICES	1	No Quantity							65			0
S3	2000	2000	2000	2	0	2	Export	428	Latvia	LVA	376	Israel	ISR								07	COFFEE,TEA,COCOA,SPICES	1	No Quantity							217734			0
S3	2000	2000	2000	2	0	2	Export	428	Latvia	LVA	430	Liberia	LBR								07	COFFEE,TEA,COCOA,SPICES	1	No Quantity							576			0
S3	2000	2000	2000	2	0	2	Export	428	Latvia	LVA	440	Lithuania	LTU								07	COFFEE,TEA,COCOA,SPICES	1	No Quantity							950774			0
S3	2000	2000	2000	2	0	2	Export	428	Latvia	LVA	470	Malta	MLT								07	COFFEE,TEA,COCOA,SPICES	1	No Quantity							1112			0
S3	2000	2000	2000	2	0	2	Export	428	Latvia	LVA	498	Rep. of Moldova	MDA								07	COFFEE,TEA,COCOA,SPICES	1	No Quantity							232			0
S3	2000	2000	2000	2	0	2	Export	428	Latvia	LVA	579	Norway	NOR								07	COFFEE,TEA,COCOA,SPICES	1	No Quantity							471			0
S3	2000	2000	2000	2	0	2	Export	428	Latvia	LVA	584	Marshall Isds	MHL								07	COFFEE,TEA,COCOA,SPICES	1	No Quantity							12			0
S3	2000	2000	2000	2	0	2	Export	428	Latvia	LVA	591	Panama	PAN								07	COFFEE,TEA,COCOA,SPICES	1	No Quantity							579			0
S3	2000	2000	2000	2	0	2	Export	428	Latvia	LVA	616	Poland	POL								07	COFFEE,TEA,COCOA,SPICES	1	No Quantity							302804			0
S3	2000	2000	2000	2	0	2	Export	428	Latvia	LVA	643	Russian Federation	RUS								07	COFFEE,TEA,COCOA,SPICES	1	No Quantity							3112797			0
S3	2000	2000	2000	2	0	2	Export	428	Latvia	LVA	670	Saint Vincent and the Grenadines	VCT								07	COFFEE,TEA,COCOA,SPICES	1	No Quantity							154			0
S3	2000	2000	2000	2	0	2	Export	428	Latvia	LVA	699	India	IND								07	COFFEE,TEA,COCOA,SPICES	1	No Quantity							1146			0
S3	2000	2000	2000	2	0	2	Export	428	Latvia	LVA	705	Slovenia	SVN								07	COFFEE,TEA,COCOA,SPICES	1	No Quantity							12241			0
S3	2000	2000	2000	2	0	2	Export	428	Latvia	LVA	752	Sweden	SWE								07	COFFEE,TEA,COCOA,SPICES	1	No Quantity							23164			0
S3	2000	2000	2000	2	0	2	Export	428	Latvia	LVA	804	Ukraine	UKR								07	COFFEE,TEA,COCOA,SPICES	1	No Quantity							3265			0
S3	2000	2000	2000	2	0	2	Export	428	Latvia	LVA	826	United Kingdom	GBR								07	COFFEE,TEA,COCOA,SPICES	1	No Quantity							10574			0
S3	2000	2000	2000	2	0	2	Export	428	Latvia	LVA	842	USA	USA								07	COFFEE,TEA,COCOA,SPICES	1	No Quantity							309662			0
S3	2000	2000	2000	2	0	2	Export	428	Latvia	LVA	858	Uruguay	URY								07	COFFEE,TEA,COCOA,SPICES	1	No Quantity							29397			0
S3	2000	2000	2000	2	0	2	Export	428	Latvia	LVA	899	Areas, nes									07	COFFEE,TEA,COCOA,SPICES	1	No Quantity							6667			0
S3	2000	2000	2000	2	0	2	Export	422	Lebanon	LBN	0	World	WLD								08	ANIMAL FEED STUFF	1	No Quantity							2557863			0
S3	2000	2000	2000	2	0	2	Export	422	Lebanon	LBN	196	Cyprus	CYP								08	ANIMAL FEED STUFF	1	No Quantity							2252489			0
S3	2000	2000	2000	2	0	2	Export	422	Lebanon	LBN	368	Iraq	IRQ								08	ANIMAL FEED STUFF	1	No Quantity							12775			0
S3	2000	2000	2000	2	0	2	Export	422	Lebanon	LBN	400	Jordan	JOR								08	ANIMAL FEED STUFF	1	No Quantity							172745			0
S3	2000	2000	2000	2	0	2	Export	422	Lebanon	LBN	414	Kuwait	KWT								08	ANIMAL FEED STUFF	1	No Quantity							4424			0
S3	2000	2000	2000	2	0	2	Export	422	Lebanon	LBN	642	Romania	ROU								08	ANIMAL FEED STUFF	1	No Quantity							38395			0
S3	2000	2000	2000	2	0	2	Export	422	Lebanon	LBN	724	Spain	ESP								08	ANIMAL FEED STUFF	1	No Quantity							348			0
S3	2000	2000	2000	2	0	2	Export	422	Lebanon	LBN	760	Syria	SYR								08	ANIMAL FEED STUFF	1	No Quantity							74034			0
S3	2000	2000	2000	2	0	2	Export	422	Lebanon	LBN	818	Egypt	EGY								08	ANIMAL FEED STUFF	1	No Quantity							2653			0
S3	2000	2000	2000	2	0	2	Export	428	Latvia	LVA	0	World	WLD								08	ANIMAL FEED STUFF	1	No Quantity							2930511			0
S3	2000	2000	2000	2	0	2	Export	428	Latvia	LVA	112	Belarus	BLR								08	ANIMAL FEED STUFF	1	No Quantity							309713			0
S3	2000	2000	2000	2	0	2	Export	428	Latvia	LVA	208	Denmark	DNK								08	ANIMAL FEED STUFF	1	No Quantity							108376			0
S3	2000	2000	2000	2	0	2	Export	428	Latvia	LVA	233	Estonia	EST								08	ANIMAL FEED STUFF	1	No Quantity							575587			0
S3	2000	2000	2000	2	0	2	Export	428	Latvia	LVA	276	Germany	DEU								08	ANIMAL FEED STUFF	1	No Quantity							38666			0
S3	2000	2000	2000	2	0	2	Export	428	Latvia	LVA	440	Lithuania	LTU								08	ANIMAL FEED STUFF	1	No Quantity							856282			0
S3	2000	2000	2000	2	0	2	Export	428	Latvia	LVA	643	Russian Federation	RUS								08	ANIMAL FEED STUFF	1	No Quantity							999915			0
S3	2000	2000	2000	2	0	2	Export	428	Latvia	LVA	804	Ukraine	UKR								08	ANIMAL FEED STUFF	1	No Quantity							31442			0
S3	2000	2000	2000	2	0	2	Export	428	Latvia	LVA	842	USA	USA								08	ANIMAL FEED STUFF	1	No Quantity							10530			0
S3	2000	2000	2000	2	0	2	Export	422	Lebanon	LBN	0	World	WLD								09	MISC.EDIBLE PRODUCTS ETC	1	No Quantity							7922964			0
S3	2000	2000	2000	2	0	2	Export	422	Lebanon	LBN	24	Angola	AGO								09	MISC.EDIBLE PRODUCTS ETC	1	No Quantity							1383			0
S3	2000	2000	2000	2	0	2	Export	422	Lebanon	LBN	28	Antigua and Barbuda	ATG								09	MISC.EDIBLE PRODUCTS ETC	1	No Quantity							1085			0
S3	2000	2000	2000	2	0	2	Export	422	Lebanon	LBN	32	Argentina	ARG								09	MISC.EDIBLE PRODUCTS ETC	1	No Quantity							11069			0
S3	2000	2000	2000	2	0	2	Export	422	Lebanon	LBN	36	Australia	AUS								09	MISC.EDIBLE PRODUCTS ETC	1	No Quantity							224105			0
S3	2000	2000	2000	2	0	2	Export	422	Lebanon	LBN	48	Bahrain	BHR								09	MISC.EDIBLE PRODUCTS ETC	1	No Quantity							257467			0
S3	2000	2000	2000	2	0	2	Export	422	Lebanon	LBN	56	Belgium	BEL								09	MISC.EDIBLE PRODUCTS ETC	1	No Quantity							3628			0
S3	2000	2000	2000	2	0	2	Export	422	Lebanon	LBN	70	Bosnia Herzegovina	BIH								09	MISC.EDIBLE PRODUCTS ETC	1	No Quantity							101078			0
S3	2000	2000	2000	2	0	2	Export	422	Lebanon	LBN	76	Brazil	BRA								09	MISC.EDIBLE PRODUCTS ETC	1	No Quantity							33387			0
S3	2000	2000	2000	2	0	2	Export	422	Lebanon	LBN	100	Bulgaria	BGR								09	MISC.EDIBLE PRODUCTS ETC	1	No Quantity							12898			0
S3	2000	2000	2000	2	0	2	Export	422	Lebanon	LBN	120	Cameroon	CMR								09	MISC.EDIBLE PRODUCTS ETC	1	No Quantity							39541			0
S3	2000	2000	2000	2	0	2	Export	422	Lebanon	LBN	124	Canada	CAN								09	MISC.EDIBLE PRODUCTS ETC	1	No Quantity							190181			0
S3	2000	2000	2000	2	0	2	Export	422	Lebanon	LBN	140	Central African Rep.	CAF								09	MISC.EDIBLE PRODUCTS ETC	1	No Quantity							1923			0
S3	2000	2000	2000	2	0	2	Export	422	Lebanon	LBN	152	Chile	CHL								09	MISC.EDIBLE PRODUCTS ETC	1	No Quantity							7254			0
S3	2000	2000	2000	2	0	2	Export	422	Lebanon	LBN	156	China	CHN								09	MISC.EDIBLE PRODUCTS ETC	1	No Quantity							15455			0
S3	2000	2000	2000	2	0	2	Export	422	Lebanon	LBN	178	Congo	COG								09	MISC.EDIBLE PRODUCTS ETC	1	No Quantity							7274			0
S3	2000	2000	2000	2	0	2	Export	422	Lebanon	LBN	196	Cyprus	CYP								09	MISC.EDIBLE PRODUCTS ETC	1	No Quantity							10676			0
S3	2000	2000	2000	2	0	2	Export	422	Lebanon	LBN	203	Czechia	CZE								09	MISC.EDIBLE PRODUCTS ETC	1	No Quantity							8638			0
S3	2000	2000	2000	2	0	2	Export	422	Lebanon	LBN	204	Benin	BEN								09	MISC.EDIBLE PRODUCTS ETC	1	No Quantity							39755			0
S3	2000	2000	2000	2	0	2	Export	422	Lebanon	LBN	208	Denmark	DNK								09	MISC.EDIBLE PRODUCTS ETC	1	No Quantity							115371			0
S3	2000	2000	2000	2	0	2	Export	422	Lebanon	LBN	251	France	FRA								09	MISC.EDIBLE PRODUCTS ETC	1	No Quantity							135956			0
S3	2000	2000	2000	2	0	2	Export	422	Lebanon	LBN	266	Gabon	GAB								09	MISC.EDIBLE PRODUCTS ETC	1	No Quantity							44302			0
S3	2000	2000	2000	2	0	2	Export	422	Lebanon	LBN	270	Gambia	GMB								09	MISC.EDIBLE PRODUCTS ETC	1	No Quantity							29932			0
S3	2000	2000	2000	2	0	2	Export	422	Lebanon	LBN	276	Germany	DEU								09	MISC.EDIBLE PRODUCTS ETC	1	No Quantity							211265			0
S3	2000	2000	2000	2	0	2	Export	422	Lebanon	LBN	288	Ghana	GHA								09	MISC.EDIBLE PRODUCTS ETC	1	No Quantity							18061			0
S3	2000	2000	2000	2	0	2	Export	422	Lebanon	LBN	300	Greece	GRC								09	MISC.EDIBLE PRODUCTS ETC	1	No Quantity							6328			0
S3	2000	2000	2000	2	0	2	Export	422	Lebanon	LBN	324	Guinea	GIN								09	MISC.EDIBLE PRODUCTS ETC	1	No Quantity							8910			0
S3	2000	2000	2000	2	0	2	Export	422	Lebanon	LBN	364	Iran	IRN								09	MISC.EDIBLE PRODUCTS ETC	1	No Quantity							729			0
S3	2000	2000	2000	2	0	2	Export	422	Lebanon	LBN	368	Iraq	IRQ								09	MISC.EDIBLE PRODUCTS ETC	1	No Quantity							18972			0
S3	2000	2000	2000	2	0	2	Export	422	Lebanon	LBN	381	Italy	ITA								09	MISC.EDIBLE PRODUCTS ETC	1	No Quantity							11579			0
S3	2000	2000	2000	2	0	2	Export	422	Lebanon	LBN	384	Côte d'Ivoire	CIV								09	MISC.EDIBLE PRODUCTS ETC	1	No Quantity							94578			0
S3	2000	2000	2000	2	0	2	Export	422	Lebanon	LBN	392	Japan	JPN								09	MISC.EDIBLE PRODUCTS ETC	1	No Quantity							344			0
S3	2000	2000	2000	2	0	2	Export	422	Lebanon	LBN	400	Jordan	JOR								09	MISC.EDIBLE PRODUCTS ETC	1	No Quantity							200543			0
S3	2000	2000	2000	2	0	2	Export	422	Lebanon	LBN	404	Kenya	KEN								09	MISC.EDIBLE PRODUCTS ETC	1	No Quantity							2306			0
S3	2000	2000	2000	2	0	2	Export	422	Lebanon	LBN	414	Kuwait	KWT								09	MISC.EDIBLE PRODUCTS ETC	1	No Quantity							643971			0
S3	2000	2000	2000	2	0	2	Export	422	Lebanon	LBN	430	Liberia	LBR								09	MISC.EDIBLE PRODUCTS ETC	1	No Quantity							38032			0
S3	2000	2000	2000	2	0	2	Export	422	Lebanon	LBN	434	Libya	LBY								09	MISC.EDIBLE PRODUCTS ETC	1	No Quantity							4419			0
S3	2000	2000	2000	2	0	2	Export	422	Lebanon	LBN	466	Mali	MLI								09	MISC.EDIBLE PRODUCTS ETC	1	No Quantity							2543			0
S3	2000	2000	2000	2	0	2	Export	422	Lebanon	LBN	470	Malta	MLT								09	MISC.EDIBLE PRODUCTS ETC	1	No Quantity							1790			0
S3	2000	2000	2000	2	0	2	Export	422	Lebanon	LBN	478	Mauritania	MRT								09	MISC.EDIBLE PRODUCTS ETC	1	No Quantity							1768			0
S3	2000	2000	2000	2	0	2	Export	422	Lebanon	LBN	484	Mexico	MEX								09	MISC.EDIBLE PRODUCTS ETC	1	No Quantity							6140			0
S3	2000	2000	2000	2	0	2	Export	422	Lebanon	LBN	498	Rep. of Moldova	MDA								09	MISC.EDIBLE PRODUCTS ETC	1	No Quantity							1177			0
S3	2000	2000	2000	2	0	2	Export	422	Lebanon	LBN	504	Morocco	MAR								09	MISC.EDIBLE PRODUCTS ETC	1	No Quantity							6995			0
S3	2000	2000	2000	2	0	2	Export	422	Lebanon	LBN	512	Oman	OMN								09	MISC.EDIBLE PRODUCTS ETC	1	No Quantity							275542			0
S3	2000	2000	2000	2	0	2	Export	422	Lebanon	LBN	528	Netherlands	NLD								09	MISC.EDIBLE PRODUCTS ETC	1	No Quantity							119			0
S3	2000	2000	2000	2	0	2	Export	422	Lebanon	LBN	554	New Zealand	NZL								09	MISC.EDIBLE PRODUCTS ETC	1	No Quantity							2084			0
S3	2000	2000	2000	2	0	2	Export	422	Lebanon	LBN	566	Nigeria	NGA								09	MISC.EDIBLE PRODUCTS ETC	1	No Quantity							100099			0
S3	2000	2000	2000	2	0	2	Export	422	Lebanon	LBN	579	Norway	NOR								09	MISC.EDIBLE PRODUCTS ETC	1	No Quantity							8627			0
S3	2000	2000	2000	2	0	2	Export	422	Lebanon	LBN	591	Panama	PAN								09	MISC.EDIBLE PRODUCTS ETC	1	No Quantity							5062			0
S3	2000	2000	2000	2	0	2	Export	422	Lebanon	LBN	598	Papua New Guinea	PNG								09	MISC.EDIBLE PRODUCTS ETC	1	No Quantity							5821			0
S3	2000	2000	2000	2	0	2	Export	422	Lebanon	LBN	600	Paraguay	PRY								09	MISC.EDIBLE PRODUCTS ETC	1	No Quantity							4160			0
S3	2000	2000	2000	2	0	2	Export	422	Lebanon	LBN	616	Poland	POL								09	MISC.EDIBLE PRODUCTS ETC	1	No Quantity							16041			0
S3	2000	2000	2000	2	0	2	Export	422	Lebanon	LBN	634	Qatar	QAT								09	MISC.EDIBLE PRODUCTS ETC	1	No Quantity							428450			0
S3	2000	2000	2000	2	0	2	Export	422	Lebanon	LBN	642	Romania	ROU								09	MISC.EDIBLE PRODUCTS ETC	1	No Quantity							34406			0
S3	2000	2000	2000	2	0	2	Export	422	Lebanon	LBN	643	Russian Federation	RUS								09	MISC.EDIBLE PRODUCTS ETC	1	No Quantity							16446			0
S3	2000	2000	2000	2	0	2	Export	422	Lebanon	LBN	682	Saudi Arabia	SAU								09	MISC.EDIBLE PRODUCTS ETC	1	No Quantity							1899672			0
S3	2000	2000	2000	2	0	2	Export	422	Lebanon	LBN	686	Senegal	SEN								09	MISC.EDIBLE PRODUCTS ETC	1	No Quantity							91533			0
S3	2000	2000	2000	2	0	2	Export	422	Lebanon	LBN	694	Sierra Leone	SLE								09	MISC.EDIBLE PRODUCTS ETC	1	No Quantity							37187			0
S3	2000	2000	2000	2	0	2	Export	422	Lebanon	LBN	710	South Africa	ZAF								09	MISC.EDIBLE PRODUCTS ETC	1	No Quantity							21509			0
S3	2000	2000	2000	2	0	2	Export	422	Lebanon	LBN	716	Zimbabwe	ZWE								09	MISC.EDIBLE PRODUCTS ETC	1	No Quantity							133			0
S3	2000	2000	2000	2	0	2	Export	422	Lebanon	LBN	724	Spain	ESP								09	MISC.EDIBLE PRODUCTS ETC	1	No Quantity							41285			0
S3	2000	2000	2000	2	0	2	Export	422	Lebanon	LBN	752	Sweden	SWE								09	MISC.EDIBLE PRODUCTS ETC	1	No Quantity							25167			0
S3	2000	2000	2000	2	0	2	Export	422	Lebanon	LBN	757	Switzerland	CHE								09	MISC.EDIBLE PRODUCTS ETC	1	No Quantity							53967			0
S3	2000	2000	2000	2	0	2	Export	422	Lebanon	LBN	760	Syria	SYR								09	MISC.EDIBLE PRODUCTS ETC	1	No Quantity							232927			0
S3	2000	2000	2000	2	0	2	Export	422	Lebanon	LBN	768	Togo	TGO								09	MISC.EDIBLE PRODUCTS ETC	1	No Quantity							7227			0
S3	2000	2000	2000	2	0	2	Export	422	Lebanon	LBN	784	United Arab Emirates	ARE								09	MISC.EDIBLE PRODUCTS ETC	1	No Quantity							971803			0
S3	2000	2000	2000	2	0	2	Export	422	Lebanon	LBN	788	Tunisia	TUN								09	MISC.EDIBLE PRODUCTS ETC	1	No Quantity							37175			0
S3	2000	2000	2000	2	0	2	Export	422	Lebanon	LBN	804	Ukraine	UKR								09	MISC.EDIBLE PRODUCTS ETC	1	No Quantity							87			0
S3	2000	2000	2000	2	0	2	Export	422	Lebanon	LBN	818	Egypt	EGY								09	MISC.EDIBLE PRODUCTS ETC	1	No Quantity							33054			0
S3	2000	2000	2000	2	0	2	Export	422	Lebanon	LBN	826	United Kingdom	GBR								09	MISC.EDIBLE PRODUCTS ETC	1	No Quantity							157729			0
S3	2000	2000	2000	2	0	2	Export	422	Lebanon	LBN	834	United Rep. of Tanzania	TZA								09	MISC.EDIBLE PRODUCTS ETC	1	No Quantity							13			0
S3	2000	2000	2000	2	0	2	Export	422	Lebanon	LBN	842	USA	USA								09	MISC.EDIBLE PRODUCTS ETC	1	No Quantity							482351			0
S3	2000	2000	2000	2	0	2	Export	422	Lebanon	LBN	854	Burkina Faso	BFA								09	MISC.EDIBLE PRODUCTS ETC	1	No Quantity							2984			0
S3	2000	2000	2000	2	0	2	Export	422	Lebanon	LBN	862	Venezuela	VEN								09	MISC.EDIBLE PRODUCTS ETC	1	No Quantity							39623			0
S3	2000	2000	2000	2	0	2	Export	422	Lebanon	LBN	887	Yemen	YEM								09	MISC.EDIBLE PRODUCTS ETC	1	No Quantity							16325			0
S3	2000	2000	2000	2	0	2	Export	422	Lebanon	LBN	894	Zambia	ZMB								09	MISC.EDIBLE PRODUCTS ETC	1	No Quantity							2859			0
S3	2000	2000	2000	2	0	2	Export	422	Lebanon	LBN	899	Areas, nes									09	MISC.EDIBLE PRODUCTS ETC	1	No Quantity							298689			0
S3	2000	2000	2000	2	0	2	Export	428	Latvia	LVA	0	World	WLD								09	MISC.EDIBLE PRODUCTS ETC	1	No Quantity							6408798			0
S3	2000	2000	2000	2	0	2	Export	428	Latvia	LVA	31	Azerbaijan	AZE								09	MISC.EDIBLE PRODUCTS ETC	1	No Quantity							38866			0
S3	2000	2000	2000	2	0	2	Export	428	Latvia	LVA	32	Argentina	ARG								09	MISC.EDIBLE PRODUCTS ETC	1	No Quantity							72699			0
S3	2000	2000	2000	2	0	2	Export	428	Latvia	LVA	36	Australia	AUS								09	MISC.EDIBLE PRODUCTS ETC	1	No Quantity							58			0
S3	2000	2000	2000	2	0	2	Export	428	Latvia	LVA	40	Austria	AUT								09	MISC.EDIBLE PRODUCTS ETC	1	No Quantity							38638			0
S3	2000	2000	2000	2	0	2	Export	428	Latvia	LVA	44	Bahamas	BHS								09	MISC.EDIBLE PRODUCTS ETC	1	No Quantity							417			0
S3	2000	2000	2000	2	0	2	Export	428	Latvia	LVA	51	Armenia	ARM								09	MISC.EDIBLE PRODUCTS ETC	1	No Quantity							110540			0
S3	2000	2000	2000	2	0	2	Export	428	Latvia	LVA	76	Brazil	BRA								09	MISC.EDIBLE PRODUCTS ETC	1	No Quantity							58			0
S3	2000	2000	2000	2	0	2	Export	428	Latvia	LVA	84	Belize	BLZ								09	MISC.EDIBLE PRODUCTS ETC	1	No Quantity							74			0
S3	2000	2000	2000	2	0	2	Export	428	Latvia	LVA	100	Bulgaria	BGR								09	MISC.EDIBLE PRODUCTS ETC	1	No Quantity							14023			0
S3	2000	2000	2000	2	0	2	Export	428	Latvia	LVA	112	Belarus	BLR								09	MISC.EDIBLE PRODUCTS ETC	1	No Quantity							156			0
S3	2000	2000	2000	2	0	2	Export	428	Latvia	LVA	116	Cambodia	KHM								09	MISC.EDIBLE PRODUCTS ETC	1	No Quantity							40			0
S3	2000	2000	2000	2	0	2	Export	428	Latvia	LVA	196	Cyprus	CYP								09	MISC.EDIBLE PRODUCTS ETC	1	No Quantity							113058			0
S3	2000	2000	2000	2	0	2	Export	428	Latvia	LVA	208	Denmark	DNK								09	MISC.EDIBLE PRODUCTS ETC	1	No Quantity							6446			0
S3	2000	2000	2000	2	0	2	Export	428	Latvia	LVA	233	Estonia	EST								09	MISC.EDIBLE PRODUCTS ETC	1	No Quantity							841345			0
S3	2000	2000	2000	2	0	2	Export	428	Latvia	LVA	246	Finland	FIN								09	MISC.EDIBLE PRODUCTS ETC	1	No Quantity							187728			0
S3	2000	2000	2000	2	0	2	Export	428	Latvia	LVA	251	France	FRA								09	MISC.EDIBLE PRODUCTS ETC	1	No Quantity							43089			0
S3	2000	2000	2000	2	0	2	Export	428	Latvia	LVA	268	Georgia	GEO								09	MISC.EDIBLE PRODUCTS ETC	1	No Quantity							20294			0
S3	2000	2000	2000	2	0	2	Export	428	Latvia	LVA	270	Gambia	GMB								09	MISC.EDIBLE PRODUCTS ETC	1	No Quantity							733			0
S3	2000	2000	2000	2	0	2	Export	428	Latvia	LVA	276	Germany	DEU								09	MISC.EDIBLE PRODUCTS ETC	1	No Quantity							75288			0
S3	2000	2000	2000	2	0	2	Export	428	Latvia	LVA	344	China, Hong Kong SAR	HKG								09	MISC.EDIBLE PRODUCTS ETC	1	No Quantity							1028			0
S3	2000	2000	2000	2	0	2	Export	428	Latvia	LVA	372	Ireland	IRL								09	MISC.EDIBLE PRODUCTS ETC	1	No Quantity							188			0
S3	2000	2000	2000	2	0	2	Export	428	Latvia	LVA	376	Israel	ISR								09	MISC.EDIBLE PRODUCTS ETC	1	No Quantity							50			0
S3	2000	2000	2000	2	0	2	Export	428	Latvia	LVA	430	Liberia	LBR								09	MISC.EDIBLE PRODUCTS ETC	1	No Quantity							209			0
S3	2000	2000	2000	2	0	2	Export	428	Latvia	LVA	440	Lithuania	LTU								09	MISC.EDIBLE PRODUCTS ETC	1	No Quantity							2636339			0
S3	2000	2000	2000	2	0	2	Export	428	Latvia	LVA	470	Malta	MLT								09	MISC.EDIBLE PRODUCTS ETC	1	No Quantity							353			0
S3	2000	2000	2000	2	0	2	Export	428	Latvia	LVA	484	Mexico	MEX								09	MISC.EDIBLE PRODUCTS ETC	1	No Quantity							104148			0
S3	2000	2000	2000	2	0	2	Export	428	Latvia	LVA	528	Netherlands	NLD								09	MISC.EDIBLE PRODUCTS ETC	1	No Quantity							843281			0
S3	2000	2000	2000	2	0	2	Export	428	Latvia	LVA	579	Norway	NOR								09	MISC.EDIBLE PRODUCTS ETC	1	No Quantity							140			0
S3	2000	2000	2000	2	0	2	Export	428	Latvia	LVA	591	Panama	PAN								09	MISC.EDIBLE PRODUCTS ETC	1	No Quantity							373			0
S3	2000	2000	2000	2	0	2	Export	428	Latvia	LVA	616	Poland	POL								09	MISC.EDIBLE PRODUCTS ETC	1	No Quantity							56			0
S3	2000	2000	2000	2	0	2	Export	428	Latvia	LVA	643	Russian Federation	RUS								09	MISC.EDIBLE PRODUCTS ETC	1	No Quantity							759914			0
S3	2000	2000	2000	2	0	2	Export	428	Latvia	LVA	670	Saint Vincent and the Grenadines	VCT								09	MISC.EDIBLE PRODUCTS ETC	1	No Quantity							134			0
S3	2000	2000	2000	2	0	2	Export	428	Latvia	LVA	710	South Africa	ZAF								09	MISC.EDIBLE PRODUCTS ETC	1	No Quantity							24572			0
S3	2000	2000	2000	2	0	2	Export	428	Latvia	LVA	752	Sweden	SWE								09	MISC.EDIBLE PRODUCTS ETC	1	No Quantity							11227			0
S3	2000	2000	2000	2	0	2	Export	428	Latvia	LVA	757	Switzerland	CHE								09	MISC.EDIBLE PRODUCTS ETC	1	No Quantity							42990			0
S3	2000	2000	2000	2	0	2	Export	428	Latvia	LVA	804	Ukraine	UKR								09	MISC.EDIBLE PRODUCTS ETC	1	No Quantity							268068			0
S3	2000	2000	2000	2	0	2	Export	428	Latvia	LVA	826	United Kingdom	GBR								09	MISC.EDIBLE PRODUCTS ETC	1	No Quantity							20405			0
S3	2000	2000	2000	2	0	2	Export	428	Latvia	LVA	842	USA	USA								09	MISC.EDIBLE PRODUCTS ETC	1	No Quantity							3779			0
S3	2000	2000	2000	2	0	2	Export	428	Latvia	LVA	862	Venezuela	VEN								09	MISC.EDIBLE PRODUCTS ETC	1	No Quantity							52345			0
S3	2000	2000	2000	2	0	2	Export	428	Latvia	LVA	891	Serbia and Montenegro	SCG								09	MISC.EDIBLE PRODUCTS ETC	1	No Quantity							72532			0
S3	2000	2000	2000	2	0	2	Export	428	Latvia	LVA	899	Areas, nes									09	MISC.EDIBLE PRODUCTS ETC	1	No Quantity							3117			0
S3	2000	2000	2000	2	0	2	Export	422	Lebanon	LBN	0	World	WLD								11	BEVERAGES	1	No Quantity							9968876			0
S3	2000	2000	2000	2	0	2	Export	422	Lebanon	LBN	24	Angola	AGO								11	BEVERAGES	1	No Quantity							593			0
S3	2000	2000	2000	2	0	2	Export	422	Lebanon	LBN	32	Argentina	ARG								11	BEVERAGES	1	No Quantity							4768			0
S3	2000	2000	2000	2	0	2	Export	422	Lebanon	LBN	36	Australia	AUS								11	BEVERAGES	1	No Quantity							171044			0
S3	2000	2000	2000	2	0	2	Export	422	Lebanon	LBN	40	Austria	AUT								11	BEVERAGES	1	No Quantity							1095			0
S3	2000	2000	2000	2	0	2	Export	422	Lebanon	LBN	51	Armenia	ARM								11	BEVERAGES	1	No Quantity							766			0
S3	2000	2000	2000	2	0	2	Export	422	Lebanon	LBN	56	Belgium	BEL								11	BEVERAGES	1	No Quantity							16752			0
S3	2000	2000	2000	2	0	2	Export	422	Lebanon	LBN	76	Brazil	BRA								11	BEVERAGES	1	No Quantity							15913			0
S3	2000	2000	2000	2	0	2	Export	422	Lebanon	LBN	120	Cameroon	CMR								11	BEVERAGES	1	No Quantity							16077			0
S3	2000	2000	2000	2	0	2	Export	422	Lebanon	LBN	124	Canada	CAN								11	BEVERAGES	1	No Quantity							381526			0
S3	2000	2000	2000	2	0	2	Export	422	Lebanon	LBN	140	Central African Rep.	CAF								11	BEVERAGES	1	No Quantity							13177			0
S3	2000	2000	2000	2	0	2	Export	422	Lebanon	LBN	152	Chile	CHL								11	BEVERAGES	1	No Quantity							440			0
S3	2000	2000	2000	2	0	2	Export	422	Lebanon	LBN	156	China	CHN								11	BEVERAGES	1	No Quantity							2034			0
S3	2000	2000	2000	2	0	2	Export	422	Lebanon	LBN	178	Congo	COG								11	BEVERAGES	1	No Quantity							43175			0
S3	2000	2000	2000	2	0	2	Export	422	Lebanon	LBN	196	Cyprus	CYP								11	BEVERAGES	1	No Quantity							26538			0
S3	2000	2000	2000	2	0	2	Export	422	Lebanon	LBN	203	Czechia	CZE								11	BEVERAGES	1	No Quantity							4920			0
S3	2000	2000	2000	2	0	2	Export	422	Lebanon	LBN	204	Benin	BEN								11	BEVERAGES	1	No Quantity							27838			0
S3	2000	2000	2000	2	0	2	Export	422	Lebanon	LBN	208	Denmark	DNK								11	BEVERAGES	1	No Quantity							36647			0
S3	2000	2000	2000	2	0	2	Export	422	Lebanon	LBN	231	Ethiopia	ETH								11	BEVERAGES	1	No Quantity							1393			0
S3	2000	2000	2000	2	0	2	Export	422	Lebanon	LBN	246	Finland	FIN								11	BEVERAGES	1	No Quantity							70723			0
S3	2000	2000	2000	2	0	2	Export	422	Lebanon	LBN	251	France	FRA								11	BEVERAGES	1	No Quantity							1820600			0
S3	2000	2000	2000	2	0	2	Export	422	Lebanon	LBN	266	Gabon	GAB								11	BEVERAGES	1	No Quantity							39833			0
S3	2000	2000	2000	2	0	2	Export	422	Lebanon	LBN	270	Gambia	GMB								11	BEVERAGES	1	No Quantity							162			0
S3	2000	2000	2000	2	0	2	Export	422	Lebanon	LBN	276	Germany	DEU								11	BEVERAGES	1	No Quantity							227971			0
S3	2000	2000	2000	2	0	2	Export	422	Lebanon	LBN	288	Ghana	GHA								11	BEVERAGES	1	No Quantity							2168			0
S3	2000	2000	2000	2	0	2	Export	422	Lebanon	LBN	324	Guinea	GIN								11	BEVERAGES	1	No Quantity							35826			0
S3	2000	2000	2000	2	0	2	Export	422	Lebanon	LBN	368	Iraq	IRQ								11	BEVERAGES	1	No Quantity							27311			0
S3	2000	2000	2000	2	0	2	Export	422	Lebanon	LBN	372	Ireland	IRL								11	BEVERAGES	1	No Quantity							141448			0
S3	2000	2000	2000	2	0	2	Export	422	Lebanon	LBN	381	Italy	ITA								11	BEVERAGES	1	No Quantity							30849			0
S3	2000	2000	2000	2	0	2	Export	422	Lebanon	LBN	384	Côte d'Ivoire	CIV								11	BEVERAGES	1	No Quantity							58102			0
S3	2000	2000	2000	2	0	2	Export	422	Lebanon	LBN	392	Japan	JPN								11	BEVERAGES	1	No Quantity							225425			0
S3	2000	2000	2000	2	0	2	Export	422	Lebanon	LBN	400	Jordan	JOR								11	BEVERAGES	1	No Quantity							490526			0
S3	2000	2000	2000	2	0	2	Export	422	Lebanon	LBN	404	Kenya	KEN								11	BEVERAGES	1	No Quantity							12337			0
S3	2000	2000	2000	2	0	2	Export	422	Lebanon	LBN	414	Kuwait	KWT								11	BEVERAGES	1	No Quantity							368864			0
S3	2000	2000	2000	2	0	2	Export	422	Lebanon	LBN	430	Liberia	LBR								11	BEVERAGES	1	No Quantity							417281			0
S3	2000	2000	2000	2	0	2	Export	422	Lebanon	LBN	434	Libya	LBY								11	BEVERAGES	1	No Quantity							78581			0
S3	2000	2000	2000	2	0	2	Export	422	Lebanon	LBN	484	Mexico	MEX								11	BEVERAGES	1	No Quantity							9391			0
S3	2000	2000	2000	2	0	2	Export	422	Lebanon	LBN	504	Morocco	MAR								11	BEVERAGES	1	No Quantity							4700			0
S3	2000	2000	2000	2	0	2	Export	422	Lebanon	LBN	512	Oman	OMN								11	BEVERAGES	1	No Quantity							16441			0
S3	2000	2000	2000	2	0	2	Export	422	Lebanon	LBN	528	Netherlands	NLD								11	BEVERAGES	1	No Quantity							8659			0
S3	2000	2000	2000	2	0	2	Export	422	Lebanon	LBN	566	Nigeria	NGA								11	BEVERAGES	1	No Quantity							65090			0
S3	2000	2000	2000	2	0	2	Export	422	Lebanon	LBN	579	Norway	NOR								11	BEVERAGES	1	No Quantity							72552			0
S3	2000	2000	2000	2	0	2	Export	422	Lebanon	LBN	591	Panama	PAN								11	BEVERAGES	1	No Quantity							6404			0
S3	2000	2000	2000	2	0	2	Export	422	Lebanon	LBN	598	Papua New Guinea	PNG								11	BEVERAGES	1	No Quantity							360			0
S3	2000	2000	2000	2	0	2	Export	422	Lebanon	LBN	634	Qatar	QAT								11	BEVERAGES	1	No Quantity							133			0
S3	2000	2000	2000	2	0	2	Export	422	Lebanon	LBN	642	Romania	ROU								11	BEVERAGES	1	No Quantity							11545			0
S3	2000	2000	2000	2	0	2	Export	422	Lebanon	LBN	643	Russian Federation	RUS								11	BEVERAGES	1	No Quantity							1719			0
S3	2000	2000	2000	2	0	2	Export	422	Lebanon	LBN	682	Saudi Arabia	SAU								11	BEVERAGES	1	No Quantity							373667			0
S3	2000	2000	2000	2	0	2	Export	422	Lebanon	LBN	686	Senegal	SEN								11	BEVERAGES	1	No Quantity							114831			0
S3	2000	2000	2000	2	0	2	Export	422	Lebanon	LBN	694	Sierra Leone	SLE								11	BEVERAGES	1	No Quantity							28397			0
S3	2000	2000	2000	2	0	2	Export	422	Lebanon	LBN	702	Singapore	SGP								11	BEVERAGES	1	No Quantity							3979			0
S3	2000	2000	2000	2	0	2	Export	422	Lebanon	LBN	710	South Africa	ZAF								11	BEVERAGES	1	No Quantity							454			0
S3	2000	2000	2000	2	0	2	Export	422	Lebanon	LBN	724	Spain	ESP								11	BEVERAGES	1	No Quantity							40954			0
S3	2000	2000	2000	2	0	2	Export	422	Lebanon	LBN	752	Sweden	SWE								11	BEVERAGES	1	No Quantity							168007			0
S3	2000	2000	2000	2	0	2	Export	422	Lebanon	LBN	757	Switzerland	CHE								11	BEVERAGES	1	No Quantity							461459			0
S3	2000	2000	2000	2	0	2	Export	422	Lebanon	LBN	760	Syria	SYR								11	BEVERAGES	1	No Quantity							173843			0
S3	2000	2000	2000	2	0	2	Export	422	Lebanon	LBN	768	Togo	TGO								11	BEVERAGES	1	No Quantity							2018			0
S3	2000	2000	2000	2	0	2	Export	422	Lebanon	LBN	784	United Arab Emirates	ARE								11	BEVERAGES	1	No Quantity							322120			0
S3	2000	2000	2000	2	0	2	Export	422	Lebanon	LBN	818	Egypt	EGY								11	BEVERAGES	1	No Quantity							7825			0
S3	2000	2000	2000	2	0	2	Export	422	Lebanon	LBN	826	United Kingdom	GBR								11	BEVERAGES	1	No Quantity							2044959			0
S3	2000	2000	2000	2	0	2	Export	422	Lebanon	LBN	842	USA	USA								11	BEVERAGES	1	No Quantity							882931			0
S3	2000	2000	2000	2	0	2	Export	422	Lebanon	LBN	854	Burkina Faso	BFA								11	BEVERAGES	1	No Quantity							5507			0
S3	2000	2000	2000	2	0	2	Export	422	Lebanon	LBN	862	Venezuela	VEN								11	BEVERAGES	1	No Quantity							12903			0
S3	2000	2000	2000	2	0	2	Export	422	Lebanon	LBN	887	Yemen	YEM								11	BEVERAGES	1	No Quantity							19961			0
S3	2000	2000	2000	2	0	2	Export	422	Lebanon	LBN	894	Zambia	ZMB								11	BEVERAGES	1	No Quantity							1847			0
S3	2000	2000	2000	2	0	2	Export	422	Lebanon	LBN	899	Areas, nes									11	BEVERAGES	1	No Quantity							293517			0
S3	2000	2000	2000	2	0	2	Export	428	Latvia	LVA	0	World	WLD								11	BEVERAGES	1	No Quantity							9170387			0
S3	2000	2000	2000	2	0	2	Export	428	Latvia	LVA	28	Antigua and Barbuda	ATG								11	BEVERAGES	1	No Quantity							67			0
S3	2000	2000	2000	2	0	2	Export	428	Latvia	LVA	31	Azerbaijan	AZE								11	BEVERAGES	1	No Quantity							5904			0
S3	2000	2000	2000	2	0	2	Export	428	Latvia	LVA	36	Australia	AUS								11	BEVERAGES	1	No Quantity							2762			0
S3	2000	2000	2000	2	0	2	Export	428	Latvia	LVA	40	Austria	AUT								11	BEVERAGES	1	No Quantity							70			0
S3	2000	2000	2000	2	0	2	Export	428	Latvia	LVA	44	Bahamas	BHS								11	BEVERAGES	1	No Quantity							8			0
S3	2000	2000	2000	2	0	2	Export	428	Latvia	LVA	56	Belgium	BEL								11	BEVERAGES	1	No Quantity							273			0
S3	2000	2000	2000	2	0	2	Export	428	Latvia	LVA	84	Belize	BLZ								11	BEVERAGES	1	No Quantity							92			0
S3	2000	2000	2000	2	0	2	Export	428	Latvia	LVA	112	Belarus	BLR								11	BEVERAGES	1	No Quantity							1557			0
S3	2000	2000	2000	2	0	2	Export	428	Latvia	LVA	124	Canada	CAN								11	BEVERAGES	1	No Quantity							1316			0
S3	2000	2000	2000	2	0	2	Export	428	Latvia	LVA	191	Croatia	HRV								11	BEVERAGES	1	No Quantity							202			0
S3	2000	2000	2000	2	0	2	Export	428	Latvia	LVA	196	Cyprus	CYP								11	BEVERAGES	1	No Quantity							1268			0
S3	2000	2000	2000	2	0	2	Export	428	Latvia	LVA	208	Denmark	DNK								11	BEVERAGES	1	No Quantity							22161			0
S3	2000	2000	2000	2	0	2	Export	428	Latvia	LVA	233	Estonia	EST								11	BEVERAGES	1	No Quantity							2614135			0
S3	2000	2000	2000	2	0	2	Export	428	Latvia	LVA	246	Finland	FIN								11	BEVERAGES	1	No Quantity							130			0
S3	2000	2000	2000	2	0	2	Export	428	Latvia	LVA	251	France	FRA								11	BEVERAGES	1	No Quantity							18			0
S3	2000	2000	2000	2	0	2	Export	428	Latvia	LVA	270	Gambia	GMB								11	BEVERAGES	1	No Quantity							1593			0
S3	2000	2000	2000	2	0	2	Export	428	Latvia	LVA	276	Germany	DEU								11	BEVERAGES	1	No Quantity							167988			0
S3	2000	2000	2000	2	0	2	Export	428	Latvia	LVA	292	Gibraltar	GIB								11	BEVERAGES	1	No Quantity							12830			0
S3	2000	2000	2000	2	0	2	Export	428	Latvia	LVA	300	Greece	GRC								11	BEVERAGES	1	No Quantity							8			0
S3	2000	2000	2000	2	0	2	Export	428	Latvia	LVA	352	Iceland	ISL								11	BEVERAGES	1	No Quantity							239			0
S3	2000	2000	2000	2	0	2	Export	428	Latvia	LVA	372	Ireland	IRL								11	BEVERAGES	1	No Quantity							135630			0
S3	2000	2000	2000	2	0	2	Export	428	Latvia	LVA	376	Israel	ISR								11	BEVERAGES	1	No Quantity							45066			0
S3	2000	2000	2000	2	0	2	Export	428	Latvia	LVA	381	Italy	ITA								11	BEVERAGES	1	No Quantity							13203			0
S3	2000	2000	2000	2	0	2	Export	428	Latvia	LVA	398	Kazakhstan	KAZ								11	BEVERAGES	1	No Quantity							2960			0
S3	2000	2000	2000	2	0	2	Export	428	Latvia	LVA	417	Kyrgyzstan	KGZ								11	BEVERAGES	1	No Quantity							144			0
S3	2000	2000	2000	2	0	2	Export	428	Latvia	LVA	430	Liberia	LBR								11	BEVERAGES	1	No Quantity							36			0
S3	2000	2000	2000	2	0	2	Export	428	Latvia	LVA	440	Lithuania	LTU								11	BEVERAGES	1	No Quantity							3275478			0
S3	2000	2000	2000	2	0	2	Export	428	Latvia	LVA	470	Malta	MLT								11	BEVERAGES	1	No Quantity							851			0
S3	2000	2000	2000	2	0	2	Export	428	Latvia	LVA	528	Netherlands	NLD								11	BEVERAGES	1	No Quantity							7			0
S3	2000	2000	2000	2	0	2	Export	428	Latvia	LVA	579	Norway	NOR								11	BEVERAGES	1	No Quantity							469			0
S3	2000	2000	2000	2	0	2	Export	428	Latvia	LVA	591	Panama	PAN								11	BEVERAGES	1	No Quantity							379882			0
S3	2000	2000	2000	2	0	2	Export	428	Latvia	LVA	616	Poland	POL								11	BEVERAGES	1	No Quantity							75332			0
S3	2000	2000	2000	2	0	2	Export	428	Latvia	LVA	643	Russian Federation	RUS								11	BEVERAGES	1	No Quantity							946191			0
S3	2000	2000	2000	2	0	2	Export	428	Latvia	LVA	670	Saint Vincent and the Grenadines	VCT								11	BEVERAGES	1	No Quantity							150			0
S3	2000	2000	2000	2	0	2	Export	428	Latvia	LVA	752	Sweden	SWE								11	BEVERAGES	1	No Quantity							7392			0
S3	2000	2000	2000	2	0	2	Export	428	Latvia	LVA	757	Switzerland	CHE								11	BEVERAGES	1	No Quantity							17			0
S3	2000	2000	2000	2	0	2	Export	428	Latvia	LVA	792	Turkey	TUR								11	BEVERAGES	1	No Quantity							10			0
S3	2000	2000	2000	2	0	2	Export	428	Latvia	LVA	795	Turkmenistan	TKM								11	BEVERAGES	1	No Quantity							8835			0
S3	2000	2000	2000	2	0	2	Export	428	Latvia	LVA	804	Ukraine	UKR								11	BEVERAGES	1	No Quantity							38			0
S3	2000	2000	2000	2	0	2	Export	428	Latvia	LVA	826	United Kingdom	GBR								11	BEVERAGES	1	No Quantity							1108973			0
S3	2000	2000	2000	2	0	2	Export	428	Latvia	LVA	842	USA	USA								11	BEVERAGES	1	No Quantity							152592			0
S3	2000	2000	2000	2	0	2	Export	428	Latvia	LVA	860	Uzbekistan	UZB								11	BEVERAGES	1	No Quantity							9825			0
S3	2000	2000	2000	2	0	2	Export	428	Latvia	LVA	899	Areas, nes									11	BEVERAGES	1	No Quantity							174685			0
S3	2000	2000	2000	2	0	2	Export	422	Lebanon	LBN	0	World	WLD								12	TOBACCO,TOBACCO MANUFACT	1	No Quantity							20241205			0
S3	2000	2000	2000	2	0	2	Export	422	Lebanon	LBN	56	Belgium	BEL								12	TOBACCO,TOBACCO MANUFACT	1	No Quantity							34317			0
S3	2000	2000	2000	2	0	2	Export	422	Lebanon	LBN	76	Brazil	BRA								12	TOBACCO,TOBACCO MANUFACT	1	No Quantity							56698			0
S3	2000	2000	2000	2	0	2	Export	422	Lebanon	LBN	112	Belarus	BLR								12	TOBACCO,TOBACCO MANUFACT	1	No Quantity							146552			0
S3	2000	2000	2000	2	0	2	Export	422	Lebanon	LBN	251	France	FRA								12	TOBACCO,TOBACCO MANUFACT	1	No Quantity							829576			0
S3	2000	2000	2000	2	0	2	Export	422	Lebanon	LBN	276	Germany	DEU								12	TOBACCO,TOBACCO MANUFACT	1	No Quantity							5872679			0
S3	2000	2000	2000	2	0	2	Export	422	Lebanon	LBN	300	Greece	GRC								12	TOBACCO,TOBACCO MANUFACT	1	No Quantity							100796			0
S3	2000	2000	2000	2	0	2	Export	422	Lebanon	LBN	579	Norway	NOR								12	TOBACCO,TOBACCO MANUFACT	1	No Quantity							57162			0
S3	2000	2000	2000	2	0	2	Export	422	Lebanon	LBN	642	Romania	ROU								12	TOBACCO,TOBACCO MANUFACT	1	No Quantity							76260			0
S3	2000	2000	2000	2	0	2	Export	422	Lebanon	LBN	784	United Arab Emirates	ARE								12	TOBACCO,TOBACCO MANUFACT	1	No Quantity							11			0
S3	2000	2000	2000	2	0	2	Export	422	Lebanon	LBN	842	USA	USA								12	TOBACCO,TOBACCO MANUFACT	1	No Quantity							12992034			0
S3	2000	2000	2000	2	0	2	Export	422	Lebanon	LBN	858	Uruguay	URY								12	TOBACCO,TOBACCO MANUFACT	1	No Quantity							74271			0
S3	2000	2000	2000	2	0	2	Export	422	Lebanon	LBN	862	Venezuela	VEN								12	TOBACCO,TOBACCO MANUFACT	1	No Quantity							33			0
S3	2000	2000	2000	2	0	2	Export	422	Lebanon	LBN	899	Areas, nes									12	TOBACCO,TOBACCO MANUFACT	1	No Quantity							816			0
S3	2000	2000	2000	2	0	2	Export	428	Latvia	LVA	0	World	WLD								12	TOBACCO,TOBACCO MANUFACT	1	No Quantity							7772369			0
S3	2000	2000	2000	2	0	2	Export	428	Latvia	LVA	56	Belgium	BEL								12	TOBACCO,TOBACCO MANUFACT	1	No Quantity							7			0
S3	2000	2000	2000	2	0	2	Export	428	Latvia	LVA	112	Belarus	BLR								12	TOBACCO,TOBACCO MANUFACT	1	No Quantity							35759			0
S3	2000	2000	2000	2	0	2	Export	428	Latvia	LVA	233	Estonia	EST								12	TOBACCO,TOBACCO MANUFACT	1	No Quantity							425131			0
S3	2000	2000	2000	2	0	2	Export	428	Latvia	LVA	251	France	FRA								12	TOBACCO,TOBACCO MANUFACT	1	No Quantity							2187			0
S3	2000	2000	2000	2	0	2	Export	428	Latvia	LVA	276	Germany	DEU								12	TOBACCO,TOBACCO MANUFACT	1	No Quantity							1196			0
S3	2000	2000	2000	2	0	2	Export	428	Latvia	LVA	440	Lithuania	LTU								12	TOBACCO,TOBACCO MANUFACT	1	No Quantity							2530311			0
S3	2000	2000	2000	2	0	2	Export	428	Latvia	LVA	470	Malta	MLT								12	TOBACCO,TOBACCO MANUFACT	1	No Quantity							352			0
S3	2000	2000	2000	2	0	2	Export	428	Latvia	LVA	643	Russian Federation	RUS								12	TOBACCO,TOBACCO MANUFACT	1	No Quantity							167452			0
S3	2000	2000	2000	2	0	2	Export	428	Latvia	LVA	670	Saint Vincent and the Grenadines	VCT								12	TOBACCO,TOBACCO MANUFACT	1	No Quantity							1130			0
S3	2000	2000	2000	2	0	2	Export	428	Latvia	LVA	752	Sweden	SWE								12	TOBACCO,TOBACCO MANUFACT	1	No Quantity							17			0
S3	2000	2000	2000	2	0	2	Export	428	Latvia	LVA	804	Ukraine	UKR								12	TOBACCO,TOBACCO MANUFACT	1	No Quantity							6982			0
S3	2000	2000	2000	2	0	2	Export	428	Latvia	LVA	842	USA	USA								12	TOBACCO,TOBACCO MANUFACT	1	No Quantity							4505761			0
S3	2000	2000	2000	2	0	2	Export	428	Latvia	LVA	899	Areas, nes									12	TOBACCO,TOBACCO MANUFACT	1	No Quantity							96084			0
S3	2000	2000	2000	2	0	2	Export	422	Lebanon	LBN	0	World	WLD								21	HIDES,SKINS,FURSKINS,RAW	1	No Quantity							4171415			0
S3	2000	2000	2000	2	0	2	Export	422	Lebanon	LBN	156	China	CHN								21	HIDES,SKINS,FURSKINS,RAW	1	No Quantity							28468			0
S3	2000	2000	2000	2	0	2	Export	422	Lebanon	LBN	251	France	FRA								21	HIDES,SKINS,FURSKINS,RAW	1	No Quantity							995			0
S3	2000	2000	2000	2	0	2	Export	422	Lebanon	LBN	276	Germany	DEU								21	HIDES,SKINS,FURSKINS,RAW	1	No Quantity							564854			0
S3	2000	2000	2000	2	0	2	Export	422	Lebanon	LBN	344	China, Hong Kong SAR	HKG								21	HIDES,SKINS,FURSKINS,RAW	1	No Quantity							114721			0
S3	2000	2000	2000	2	0	2	Export	422	Lebanon	LBN	381	Italy	ITA								21	HIDES,SKINS,FURSKINS,RAW	1	No Quantity							1390047			0
S3	2000	2000	2000	2	0	2	Export	422	Lebanon	LBN	620	Portugal	PRT								21	HIDES,SKINS,FURSKINS,RAW	1	No Quantity							11818			0
S3	2000	2000	2000	2	0	2	Export	422	Lebanon	LBN	643	Russian Federation	RUS								21	HIDES,SKINS,FURSKINS,RAW	1	No Quantity							3309			0
S3	2000	2000	2000	2	0	2	Export	422	Lebanon	LBN	699	India	IND								21	HIDES,SKINS,FURSKINS,RAW	1	No Quantity							36472			0
S3	2000	2000	2000	2	0	2	Export	422	Lebanon	LBN	724	Spain	ESP								21	HIDES,SKINS,FURSKINS,RAW	1	No Quantity							601338			0
S3	2000	2000	2000	2	0	2	Export	422	Lebanon	LBN	760	Syria	SYR								21	HIDES,SKINS,FURSKINS,RAW	1	No Quantity							3316			0
S3	2000	2000	2000	2	0	2	Export	422	Lebanon	LBN	792	Turkey	TUR								21	HIDES,SKINS,FURSKINS,RAW	1	No Quantity							1396183			0
S3	2000	2000	2000	2	0	2	Export	422	Lebanon	LBN	826	United Kingdom	GBR								21	HIDES,SKINS,FURSKINS,RAW	1	No Quantity							19894			0
S3	2000	2000	2000	2	0	2	Export	428	Latvia	LVA	0	World	WLD								21	HIDES,SKINS,FURSKINS,RAW	1	No Quantity							8859739			0
S3	2000	2000	2000	2	0	2	Export	428	Latvia	LVA	124	Canada	CAN								21	HIDES,SKINS,FURSKINS,RAW	1	No Quantity							1431			0
S3	2000	2000	2000	2	0	2	Export	428	Latvia	LVA	203	Czechia	CZE								21	HIDES,SKINS,FURSKINS,RAW	1	No Quantity							14460			0
S3	2000	2000	2000	2	0	2	Export	428	Latvia	LVA	233	Estonia	EST								21	HIDES,SKINS,FURSKINS,RAW	1	No Quantity							105105			0
S3	2000	2000	2000	2	0	2	Export	428	Latvia	LVA	246	Finland	FIN								21	HIDES,SKINS,FURSKINS,RAW	1	No Quantity							43203			0
S3	2000	2000	2000	2	0	2	Export	428	Latvia	LVA	381	Italy	ITA								21	HIDES,SKINS,FURSKINS,RAW	1	No Quantity							7258146			0
S3	2000	2000	2000	2	0	2	Export	428	Latvia	LVA	440	Lithuania	LTU								21	HIDES,SKINS,FURSKINS,RAW	1	No Quantity							292452			0
S3	2000	2000	2000	2	0	2	Export	428	Latvia	LVA	490	Other Asia, nes									21	HIDES,SKINS,FURSKINS,RAW	1	No Quantity							48961			0
S3	2000	2000	2000	2	0	2	Export	428	Latvia	LVA	528	Netherlands	NLD								21	HIDES,SKINS,FURSKINS,RAW	1	No Quantity							48448			0
S3	2000	2000	2000	2	0	2	Export	428	Latvia	LVA	616	Poland	POL								21	HIDES,SKINS,FURSKINS,RAW	1	No Quantity							80091			0
S3	2000	2000	2000	2	0	2	Export	428	Latvia	LVA	643	Russian Federation	RUS								21	HIDES,SKINS,FURSKINS,RAW	1	No Quantity							380243			0
S3	2000	2000	2000	2	0	2	Export	428	Latvia	LVA	699	India	IND								21	HIDES,SKINS,FURSKINS,RAW	1	No Quantity							84174			0
S3	2000	2000	2000	2	0	2	Export	428	Latvia	LVA	724	Spain	ESP								21	HIDES,SKINS,FURSKINS,RAW	1	No Quantity							442792			0
S3	2000	2000	2000	2	0	2	Export	428	Latvia	LVA	792	Turkey	TUR								21	HIDES,SKINS,FURSKINS,RAW	1	No Quantity							35006			0
S3	2000	2000	2000	2	0	2	Export	428	Latvia	LVA	826	United Kingdom	GBR								21	HIDES,SKINS,FURSKINS,RAW	1	No Quantity							25227			0
S3	2000	2000	2000	2	0	2	Export	422	Lebanon	LBN	0	World	WLD								22	OIL SEED,OLEAGINUS FRUIT	1	No Quantity							258369			0
S3	2000	2000	2000	2	0	2	Export	422	Lebanon	LBN	12	Algeria	DZA								22	OIL SEED,OLEAGINUS FRUIT	1	No Quantity							69132			0
S3	2000	2000	2000	2	0	2	Export	422	Lebanon	LBN	32	Argentina	ARG								22	OIL SEED,OLEAGINUS FRUIT	1	No Quantity							9633			0
S3	2000	2000	2000	2	0	2	Export	422	Lebanon	LBN	36	Australia	AUS								22	OIL SEED,OLEAGINUS FRUIT	1	No Quantity							20006			0
S3	2000	2000	2000	2	0	2	Export	422	Lebanon	LBN	76	Brazil	BRA								22	OIL SEED,OLEAGINUS FRUIT	1	No Quantity							3622			0
S3	2000	2000	2000	2	0	2	Export	422	Lebanon	LBN	124	Canada	CAN								22	OIL SEED,OLEAGINUS FRUIT	1	No Quantity							5771			0
S3	2000	2000	2000	2	0	2	Export	422	Lebanon	LBN	156	China	CHN								22	OIL SEED,OLEAGINUS FRUIT	1	No Quantity							42			0
S3	2000	2000	2000	2	0	2	Export	422	Lebanon	LBN	270	Gambia	GMB								22	OIL SEED,OLEAGINUS FRUIT	1	No Quantity							649			0
S3	2000	2000	2000	2	0	2	Export	422	Lebanon	LBN	276	Germany	DEU								22	OIL SEED,OLEAGINUS FRUIT	1	No Quantity							18			0
S3	2000	2000	2000	2	0	2	Export	422	Lebanon	LBN	288	Ghana	GHA								22	OIL SEED,OLEAGINUS FRUIT	1	No Quantity							212			0
S3	2000	2000	2000	2	0	2	Export	422	Lebanon	LBN	381	Italy	ITA								22	OIL SEED,OLEAGINUS FRUIT	1	No Quantity							11185			0
S3	2000	2000	2000	2	0	2	Export	422	Lebanon	LBN	384	Côte d'Ivoire	CIV								22	OIL SEED,OLEAGINUS FRUIT	1	No Quantity							66			0
S3	2000	2000	2000	2	0	2	Export	422	Lebanon	LBN	400	Jordan	JOR								22	OIL SEED,OLEAGINUS FRUIT	1	No Quantity							32000			0
S3	2000	2000	2000	2	0	2	Export	422	Lebanon	LBN	591	Panama	PAN								22	OIL SEED,OLEAGINUS FRUIT	1	No Quantity							26			0
S3	2000	2000	2000	2	0	2	Export	422	Lebanon	LBN	642	Romania	ROU								22	OIL SEED,OLEAGINUS FRUIT	1	No Quantity							98807			0
S3	2000	2000	2000	2	0	2	Export	422	Lebanon	LBN	643	Russian Federation	RUS								22	OIL SEED,OLEAGINUS FRUIT	1	No Quantity							33			0
S3	2000	2000	2000	2	0	2	Export	422	Lebanon	LBN	682	Saudi Arabia	SAU								22	OIL SEED,OLEAGINUS FRUIT	1	No Quantity							597			0
S3	2000	2000	2000	2	0	2	Export	422	Lebanon	LBN	686	Senegal	SEN								22	OIL SEED,OLEAGINUS FRUIT	1	No Quantity							153			0
S3	2000	2000	2000	2	0	2	Export	422	Lebanon	LBN	724	Spain	ESP								22	OIL SEED,OLEAGINUS FRUIT	1	No Quantity							86			0
S3	2000	2000	2000	2	0	2	Export	422	Lebanon	LBN	752	Sweden	SWE								22	OIL SEED,OLEAGINUS FRUIT	1	No Quantity							692			0
S3	2000	2000	2000	2	0	2	Export	422	Lebanon	LBN	757	Switzerland	CHE								22	OIL SEED,OLEAGINUS FRUIT	1	No Quantity							813			0
S3	2000	2000	2000	2	0	2	Export	422	Lebanon	LBN	784	United Arab Emirates	ARE								22	OIL SEED,OLEAGINUS FRUIT	1	No Quantity							4775			0
S3	2000	2000	2000	2	0	2	Export	422	Lebanon	LBN	834	United Rep. of Tanzania	TZA								22	OIL SEED,OLEAGINUS FRUIT	1	No Quantity							51			0
S3	2000	2000	2000	2	0	2	Export	428	Latvia	LVA	0	World	WLD								22	OIL SEED,OLEAGINUS FRUIT	1	No Quantity							1804823			0
S3	2000	2000	2000	2	0	2	Export	428	Latvia	LVA	203	Czechia	CZE								22	OIL SEED,OLEAGINUS FRUIT	1	No Quantity							2047			0
S3	2000	2000	2000	2	0	2	Export	428	Latvia	LVA	208	Denmark	DNK								22	OIL SEED,OLEAGINUS FRUIT	1	No Quantity							178621			0
S3	2000	2000	2000	2	0	2	Export	428	Latvia	LVA	233	Estonia	EST								22	OIL SEED,OLEAGINUS FRUIT	1	No Quantity							433552			0
S3	2000	2000	2000	2	0	2	Export	428	Latvia	LVA	246	Finland	FIN								22	OIL SEED,OLEAGINUS FRUIT	1	No Quantity							644426			0
S3	2000	2000	2000	2	0	2	Export	428	Latvia	LVA	440	Lithuania	LTU								22	OIL SEED,OLEAGINUS FRUIT	1	No Quantity							71711			0
S3	2000	2000	2000	2	0	2	Export	428	Latvia	LVA	528	Netherlands	NLD								22	OIL SEED,OLEAGINUS FRUIT	1	No Quantity							8474			0
S3	2000	2000	2000	2	0	2	Export	428	Latvia	LVA	616	Poland	POL								22	OIL SEED,OLEAGINUS FRUIT	1	No Quantity							15920			0
S3	2000	2000	2000	2	0	2	Export	428	Latvia	LVA	643	Russian Federation	RUS								22	OIL SEED,OLEAGINUS FRUIT	1	No Quantity							37980			0
S3	2000	2000	2000	2	0	2	Export	428	Latvia	LVA	899	Areas, nes									22	OIL SEED,OLEAGINUS FRUIT	1	No Quantity							412092			0
S3	2000	2000	2000	2	0	2	Export	422	Lebanon	LBN	0	World	WLD								23	CRUDE RUBBER	1	No Quantity							264435			0
S3	2000	2000	2000	2	0	2	Export	422	Lebanon	LBN	56	Belgium	BEL								23	CRUDE RUBBER	1	No Quantity							77350			0
S3	2000	2000	2000	2	0	2	Export	422	Lebanon	LBN	156	China	CHN								23	CRUDE RUBBER	1	No Quantity							82407			0
S3	2000	2000	2000	2	0	2	Export	422	Lebanon	LBN	196	Cyprus	CYP								23	CRUDE RUBBER	1	No Quantity							41182			0
S3	2000	2000	2000	2	0	2	Export	422	Lebanon	LBN	408	Dem. People's Rep. of Korea	PRK								23	CRUDE RUBBER	1	No Quantity							16489			0
S3	2000	2000	2000	2	0	2	Export	422	Lebanon	LBN	410	Rep. of Korea	KOR								23	CRUDE RUBBER	1	No Quantity							10279			0
S3	2000	2000	2000	2	0	2	Export	422	Lebanon	LBN	528	Netherlands	NLD								23	CRUDE RUBBER	1	No Quantity							22352			0
S3	2000	2000	2000	2	0	2	Export	422	Lebanon	LBN	784	United Arab Emirates	ARE								23	CRUDE RUBBER	1	No Quantity							4045			0
S3	2000	2000	2000	2	0	2	Export	422	Lebanon	LBN	887	Yemen	YEM								23	CRUDE RUBBER	1	No Quantity							10331			0
S3	2000	2000	2000	2	0	2	Export	428	Latvia	LVA	0	World	WLD								23	CRUDE RUBBER	1	No Quantity							607			0
S3	2000	2000	2000	2	0	2	Export	428	Latvia	LVA	276	Germany	DEU								23	CRUDE RUBBER	1	No Quantity							607			0
S3	2000	2000	2000	2	0	2	Export	422	Lebanon	LBN	0	World	WLD								24	CORK AND WOOD	1	No Quantity							632502			0
S3	2000	2000	2000	2	0	2	Export	422	Lebanon	LBN	48	Bahrain	BHR								24	CORK AND WOOD	1	No Quantity							1094			0
S3	2000	2000	2000	2	0	2	Export	422	Lebanon	LBN	56	Belgium	BEL								24	CORK AND WOOD	1	No Quantity							401			0
S3	2000	2000	2000	2	0	2	Export	422	Lebanon	LBN	112	Belarus	BLR								24	CORK AND WOOD	1	No Quantity							33820			0
S3	2000	2000	2000	2	0	2	Export	422	Lebanon	LBN	124	Canada	CAN								24	CORK AND WOOD	1	No Quantity							20391			0
S3	2000	2000	2000	2	0	2	Export	422	Lebanon	LBN	178	Congo	COG								24	CORK AND WOOD	1	No Quantity							3780			0
S3	2000	2000	2000	2	0	2	Export	422	Lebanon	LBN	196	Cyprus	CYP								24	CORK AND WOOD	1	No Quantity							10563			0
S3	2000	2000	2000	2	0	2	Export	422	Lebanon	LBN	208	Denmark	DNK								24	CORK AND WOOD	1	No Quantity							50			0
S3	2000	2000	2000	2	0	2	Export	422	Lebanon	LBN	270	Gambia	GMB								24	CORK AND WOOD	1	No Quantity							5359			0
S3	2000	2000	2000	2	0	2	Export	422	Lebanon	LBN	368	Iraq	IRQ								24	CORK AND WOOD	1	No Quantity							14514			0
S3	2000	2000	2000	2	0	2	Export	422	Lebanon	LBN	400	Jordan	JOR								24	CORK AND WOOD	1	No Quantity							320831			0
S3	2000	2000	2000	2	0	2	Export	422	Lebanon	LBN	414	Kuwait	KWT								24	CORK AND WOOD	1	No Quantity							13660			0
S3	2000	2000	2000	2	0	2	Export	422	Lebanon	LBN	512	Oman	OMN								24	CORK AND WOOD	1	No Quantity							4642			0
S3	2000	2000	2000	2	0	2	Export	422	Lebanon	LBN	591	Panama	PAN								24	CORK AND WOOD	1	No Quantity							102			0
S3	2000	2000	2000	2	0	2	Export	422	Lebanon	LBN	634	Qatar	QAT								24	CORK AND WOOD	1	No Quantity							13395			0
S3	2000	2000	2000	2	0	2	Export	422	Lebanon	LBN	682	Saudi Arabia	SAU								24	CORK AND WOOD	1	No Quantity							97481			0
S3	2000	2000	2000	2	0	2	Export	422	Lebanon	LBN	760	Syria	SYR								24	CORK AND WOOD	1	No Quantity							53382			0
S3	2000	2000	2000	2	0	2	Export	422	Lebanon	LBN	784	United Arab Emirates	ARE								24	CORK AND WOOD	1	No Quantity							38170			0
S3	2000	2000	2000	2	0	2	Export	422	Lebanon	LBN	818	Egypt	EGY								24	CORK AND WOOD	1	No Quantity							53			0
S3	2000	2000	2000	2	0	2	Export	422	Lebanon	LBN	834	United Rep. of Tanzania	TZA								24	CORK AND WOOD	1	No Quantity							663			0
S3	2000	2000	2000	2	0	2	Export	422	Lebanon	LBN	899	Areas, nes									24	CORK AND WOOD	1	No Quantity							151			0
S3	2000	2000	2000	2	0	2	Export	428	Latvia	LVA	0	World	WLD								24	CORK AND WOOD	1	No Quantity							546312732			0
S3	2000	2000	2000	2	0	2	Export	428	Latvia	LVA	36	Australia	AUS								24	CORK AND WOOD	1	No Quantity							503525			0
S3	2000	2000	2000	2	0	2	Export	428	Latvia	LVA	40	Austria	AUT								24	CORK AND WOOD	1	No Quantity							1496244			0
S3	2000	2000	2000	2	0	2	Export	428	Latvia	LVA	44	Bahamas	BHS								24	CORK AND WOOD	1	No Quantity							40			0
S3	2000	2000	2000	2	0	2	Export	428	Latvia	LVA	56	Belgium	BEL								24	CORK AND WOOD	1	No Quantity							8082477			0
S3	2000	2000	2000	2	0	2	Export	428	Latvia	LVA	76	Brazil	BRA								24	CORK AND WOOD	1	No Quantity							1953			0
S3	2000	2000	2000	2	0	2	Export	428	Latvia	LVA	124	Canada	CAN								24	CORK AND WOOD	1	No Quantity							443497			0
S3	2000	2000	2000	2	0	2	Export	428	Latvia	LVA	156	China	CHN								24	CORK AND WOOD	1	No Quantity							52945			0
S3	2000	2000	2000	2	0	2	Export	428	Latvia	LVA	196	Cyprus	CYP								24	CORK AND WOOD	1	No Quantity							65			0
S3	2000	2000	2000	2	0	2	Export	428	Latvia	LVA	203	Czechia	CZE								24	CORK AND WOOD	1	No Quantity							108555			0
S3	2000	2000	2000	2	0	2	Export	428	Latvia	LVA	208	Denmark	DNK								24	CORK AND WOOD	1	No Quantity							15058746			0
S3	2000	2000	2000	2	0	2	Export	428	Latvia	LVA	233	Estonia	EST								24	CORK AND WOOD	1	No Quantity							3799936			0
S3	2000	2000	2000	2	0	2	Export	428	Latvia	LVA	246	Finland	FIN								24	CORK AND WOOD	1	No Quantity							10568558			0
S3	2000	2000	2000	2	0	2	Export	428	Latvia	LVA	251	France	FRA								24	CORK AND WOOD	1	No Quantity							11206650			0
S3	2000	2000	2000	2	0	2	Export	428	Latvia	LVA	276	Germany	DEU								24	CORK AND WOOD	1	No Quantity							40251954			0
S3	2000	2000	2000	2	0	2	Export	428	Latvia	LVA	292	Gibraltar	GIB								24	CORK AND WOOD	1	No Quantity							11304			0
S3	2000	2000	2000	2	0	2	Export	428	Latvia	LVA	300	Greece	GRC								24	CORK AND WOOD	1	No Quantity							12544			0
S3	2000	2000	2000	2	0	2	Export	428	Latvia	LVA	344	China, Hong Kong SAR	HKG								24	CORK AND WOOD	1	No Quantity							133487			0
S3	2000	2000	2000	2	0	2	Export	428	Latvia	LVA	348	Hungary	HUN								24	CORK AND WOOD	1	No Quantity							94200			0
S3	2000	2000	2000	2	0	2	Export	428	Latvia	LVA	352	Iceland	ISL								24	CORK AND WOOD	1	No Quantity							3406862			0
S3	2000	2000	2000	2	0	2	Export	428	Latvia	LVA	372	Ireland	IRL								24	CORK AND WOOD	1	No Quantity							17658444			0
S3	2000	2000	2000	2	0	2	Export	428	Latvia	LVA	376	Israel	ISR								24	CORK AND WOOD	1	No Quantity							36990			0
S3	2000	2000	2000	2	0	2	Export	428	Latvia	LVA	381	Italy	ITA								24	CORK AND WOOD	1	No Quantity							1594272			0
S3	2000	2000	2000	2	0	2	Export	428	Latvia	LVA	392	Japan	JPN								24	CORK AND WOOD	1	No Quantity							4409126			0
S3	2000	2000	2000	2	0	2	Export	428	Latvia	LVA	440	Lithuania	LTU								24	CORK AND WOOD	1	No Quantity							1098365			0
S3	2000	2000	2000	2	0	2	Export	428	Latvia	LVA	442	Luxembourg	LUX								24	CORK AND WOOD	1	No Quantity							15162			0
S3	2000	2000	2000	2	0	2	Export	428	Latvia	LVA	458	Malaysia	MYS								24	CORK AND WOOD	1	No Quantity							9463			0
S3	2000	2000	2000	2	0	2	Export	428	Latvia	LVA	470	Malta	MLT								24	CORK AND WOOD	1	No Quantity							37			0
S3	2000	2000	2000	2	0	2	Export	428	Latvia	LVA	490	Other Asia, nes									24	CORK AND WOOD	1	No Quantity							136475			0
S3	2000	2000	2000	2	0	2	Export	428	Latvia	LVA	504	Morocco	MAR								24	CORK AND WOOD	1	No Quantity							631722			0
S3	2000	2000	2000	2	0	2	Export	428	Latvia	LVA	528	Netherlands	NLD								24	CORK AND WOOD	1	No Quantity							21608916			0
S3	2000	2000	2000	2	0	2	Export	428	Latvia	LVA	579	Norway	NOR								24	CORK AND WOOD	1	No Quantity							2352690			0
S3	2000	2000	2000	2	0	2	Export	428	Latvia	LVA	616	Poland	POL								24	CORK AND WOOD	1	No Quantity							2012452			0
S3	2000	2000	2000	2	0	2	Export	428	Latvia	LVA	620	Portugal	PRT								24	CORK AND WOOD	1	No Quantity							212846			0
S3	2000	2000	2000	2	0	2	Export	428	Latvia	LVA	642	Romania	ROU								24	CORK AND WOOD	1	No Quantity							16637			0
S3	2000	2000	2000	2	0	2	Export	428	Latvia	LVA	643	Russian Federation	RUS								24	CORK AND WOOD	1	No Quantity							84595			0
S3	2000	2000	2000	2	0	2	Export	428	Latvia	LVA	682	Saudi Arabia	SAU								24	CORK AND WOOD	1	No Quantity							2036574			0
S3	2000	2000	2000	2	0	2	Export	428	Latvia	LVA	702	Singapore	SGP								24	CORK AND WOOD	1	No Quantity							7755			0
S3	2000	2000	2000	2	0	2	Export	428	Latvia	LVA	703	Slovakia	SVK								24	CORK AND WOOD	1	No Quantity							499891			0
S3	2000	2000	2000	2	0	2	Export	428	Latvia	LVA	704	Viet Nam	VNM								24	CORK AND WOOD	1	No Quantity							108231			0
S3	2000	2000	2000	2	0	2	Export	428	Latvia	LVA	724	Spain	ESP								24	CORK AND WOOD	1	No Quantity							5352037			0
S3	2000	2000	2000	2	0	2	Export	428	Latvia	LVA	752	Sweden	SWE								24	CORK AND WOOD	1	No Quantity							123157841			0
S3	2000	2000	2000	2	0	2	Export	428	Latvia	LVA	757	Switzerland	CHE								24	CORK AND WOOD	1	No Quantity							1283630			0
S3	2000	2000	2000	2	0	2	Export	428	Latvia	LVA	792	Turkey	TUR								24	CORK AND WOOD	1	No Quantity							11348			0
S3	2000	2000	2000	2	0	2	Export	428	Latvia	LVA	804	Ukraine	UKR								24	CORK AND WOOD	1	No Quantity							4405			0
S3	2000	2000	2000	2	0	2	Export	428	Latvia	LVA	818	Egypt	EGY								24	CORK AND WOOD	1	No Quantity							13638474			0
S3	2000	2000	2000	2	0	2	Export	428	Latvia	LVA	826	United Kingdom	GBR								24	CORK AND WOOD	1	No Quantity							250514868			0
S3	2000	2000	2000	2	0	2	Export	428	Latvia	LVA	842	USA	USA								24	CORK AND WOOD	1	No Quantity							2062850			0
S3	2000	2000	2000	2	0	2	Export	428	Latvia	LVA	860	Uzbekistan	UZB								24	CORK AND WOOD	1	No Quantity							512541			0
S3	2000	2000	2000	2	0	2	Export	428	Latvia	LVA	899	Areas, nes									24	CORK AND WOOD	1	No Quantity							10553			0
S3	2000	2000	2000	2	0	2	Export	422	Lebanon	LBN	0	World	WLD								25	PULP AND WASTE PAPER	1	No Quantity							308301			0
S3	2000	2000	2000	2	0	2	Export	422	Lebanon	LBN	400	Jordan	JOR								25	PULP AND WASTE PAPER	1	No Quantity							38265			0
S3	2000	2000	2000	2	0	2	Export	422	Lebanon	LBN	682	Saudi Arabia	SAU								25	PULP AND WASTE PAPER	1	No Quantity							24337			0
S3	2000	2000	2000	2	0	2	Export	422	Lebanon	LBN	760	Syria	SYR								25	PULP AND WASTE PAPER	1	No Quantity							245699			0
S3	2000	2000	2000	2	0	2	Export	428	Latvia	LVA	0	World	WLD								25	PULP AND WASTE PAPER	1	No Quantity							2230338			0
S3	2000	2000	2000	2	0	2	Export	428	Latvia	LVA	112	Belarus	BLR								25	PULP AND WASTE PAPER	1	No Quantity							418015			0
S3	2000	2000	2000	2	0	2	Export	428	Latvia	LVA	233	Estonia	EST								25	PULP AND WASTE PAPER	1	No Quantity							16247			0
S3	2000	2000	2000	2	0	2	Export	428	Latvia	LVA	276	Germany	DEU								25	PULP AND WASTE PAPER	1	No Quantity							6			0
S3	2000	2000	2000	2	0	2	Export	428	Latvia	LVA	440	Lithuania	LTU								25	PULP AND WASTE PAPER	1	No Quantity							1061742			0
S3	2000	2000	2000	2	0	2	Export	428	Latvia	LVA	643	Russian Federation	RUS								25	PULP AND WASTE PAPER	1	No Quantity							11705			0
S3	2000	2000	2000	2	0	2	Export	428	Latvia	LVA	804	Ukraine	UKR								25	PULP AND WASTE PAPER	1	No Quantity							722623			0
S3	2000	2000	2000	2	0	2	Export	422	Lebanon	LBN	0	World	WLD								26	TEXTILE FIBRES	1	No Quantity							4647014			0
S3	2000	2000	2000	2	0	2	Export	422	Lebanon	LBN	12	Algeria	DZA								26	TEXTILE FIBRES	1	No Quantity							8289			0
S3	2000	2000	2000	2	0	2	Export	422	Lebanon	LBN	24	Angola	AGO								26	TEXTILE FIBRES	1	No Quantity							500			0
S3	2000	2000	2000	2	0	2	Export	422	Lebanon	LBN	36	Australia	AUS								26	TEXTILE FIBRES	1	No Quantity							93308			0
S3	2000	2000	2000	2	0	2	Export	422	Lebanon	LBN	40	Austria	AUT								26	TEXTILE FIBRES	1	No Quantity							66			0
S3	2000	2000	2000	2	0	2	Export	422	Lebanon	LBN	48	Bahrain	BHR								26	TEXTILE FIBRES	1	No Quantity							49320			0
S3	2000	2000	2000	2	0	2	Export	422	Lebanon	LBN	56	Belgium	BEL								26	TEXTILE FIBRES	1	No Quantity							88453			0
S3	2000	2000	2000	2	0	2	Export	422	Lebanon	LBN	76	Brazil	BRA								26	TEXTILE FIBRES	1	No Quantity							796			0
S3	2000	2000	2000	2	0	2	Export	422	Lebanon	LBN	86	Br. Indian Ocean Terr.	IOT								26	TEXTILE FIBRES	1	No Quantity							39788			0
S3	2000	2000	2000	2	0	2	Export	422	Lebanon	LBN	100	Bulgaria	BGR								26	TEXTILE FIBRES	1	No Quantity							332			0
S3	2000	2000	2000	2	0	2	Export	422	Lebanon	LBN	124	Canada	CAN								26	TEXTILE FIBRES	1	No Quantity							337146			0
S3	2000	2000	2000	2	0	2	Export	422	Lebanon	LBN	140	Central African Rep.	CAF								26	TEXTILE FIBRES	1	No Quantity							3750			0
S3	2000	2000	2000	2	0	2	Export	422	Lebanon	LBN	144	Sri Lanka	LKA								26	TEXTILE FIBRES	1	No Quantity							851463			0
S3	2000	2000	2000	2	0	2	Export	422	Lebanon	LBN	178	Congo	COG								26	TEXTILE FIBRES	1	No Quantity							66			0
S3	2000	2000	2000	2	0	2	Export	422	Lebanon	LBN	192	Cuba	CUB								26	TEXTILE FIBRES	1	No Quantity							1989			0
S3	2000	2000	2000	2	0	2	Export	422	Lebanon	LBN	196	Cyprus	CYP								26	TEXTILE FIBRES	1	No Quantity							26128			0
S3	2000	2000	2000	2	0	2	Export	422	Lebanon	LBN	203	Czechia	CZE								26	TEXTILE FIBRES	1	No Quantity							9947			0
S3	2000	2000	2000	2	0	2	Export	422	Lebanon	LBN	208	Denmark	DNK								26	TEXTILE FIBRES	1	No Quantity							23541			0
S3	2000	2000	2000	2	0	2	Export	422	Lebanon	LBN	212	Dominica	DMA								26	TEXTILE FIBRES	1	No Quantity							7958			0
S3	2000	2000	2000	2	0	2	Export	422	Lebanon	LBN	226	Equatorial Guinea	GNQ								26	TEXTILE FIBRES	1	No Quantity							101			0
S3	2000	2000	2000	2	0	2	Export	422	Lebanon	LBN	231	Ethiopia	ETH								26	TEXTILE FIBRES	1	No Quantity							45789			0
S3	2000	2000	2000	2	0	2	Export	422	Lebanon	LBN	232	Eritrea	ERI								26	TEXTILE FIBRES	1	No Quantity							26326			0
S3	2000	2000	2000	2	0	2	Export	422	Lebanon	LBN	242	Fiji	FJI								26	TEXTILE FIBRES	1	No Quantity							66			0
S3	2000	2000	2000	2	0	2	Export	422	Lebanon	LBN	246	Finland	FIN								26	TEXTILE FIBRES	1	No Quantity							1326			0
S3	2000	2000	2000	2	0	2	Export	422	Lebanon	LBN	251	France	FRA								26	TEXTILE FIBRES	1	No Quantity							1038431			0
S3	2000	2000	2000	2	0	2	Export	422	Lebanon	LBN	262	Djibouti	DJI								26	TEXTILE FIBRES	1	No Quantity							7294			0
S3	2000	2000	2000	2	0	2	Export	422	Lebanon	LBN	266	Gabon	GAB								26	TEXTILE FIBRES	1	No Quantity							3293			0
S3	2000	2000	2000	2	0	2	Export	422	Lebanon	LBN	276	Germany	DEU								26	TEXTILE FIBRES	1	No Quantity							27015			0
S3	2000	2000	2000	2	0	2	Export	422	Lebanon	LBN	288	Ghana	GHA								26	TEXTILE FIBRES	1	No Quantity							8688			0
S3	2000	2000	2000	2	0	2	Export	422	Lebanon	LBN	300	Greece	GRC								26	TEXTILE FIBRES	1	No Quantity							36980			0
S3	2000	2000	2000	2	0	2	Export	422	Lebanon	LBN	324	Guinea	GIN								26	TEXTILE FIBRES	1	No Quantity							1087			0
S3	2000	2000	2000	2	0	2	Export	422	Lebanon	LBN	340	Honduras	HND								26	TEXTILE FIBRES	1	No Quantity							7802			0
S3	2000	2000	2000	2	0	2	Export	422	Lebanon	LBN	344	China, Hong Kong SAR	HKG								26	TEXTILE FIBRES	1	No Quantity							14920			0
S3	2000	2000	2000	2	0	2	Export	422	Lebanon	LBN	348	Hungary	HUN								26	TEXTILE FIBRES	1	No Quantity							4443			0
S3	2000	2000	2000	2	0	2	Export	422	Lebanon	LBN	360	Indonesia	IDN								26	TEXTILE FIBRES	1	No Quantity							26923			0
S3	2000	2000	2000	2	0	2	Export	422	Lebanon	LBN	364	Iran	IRN								26	TEXTILE FIBRES	1	No Quantity							12003			0
S3	2000	2000	2000	2	0	2	Export	422	Lebanon	LBN	372	Ireland	IRL								26	TEXTILE FIBRES	1	No Quantity							18687			0
S3	2000	2000	2000	2	0	2	Export	422	Lebanon	LBN	381	Italy	ITA								26	TEXTILE FIBRES	1	No Quantity							54087			0
S3	2000	2000	2000	2	0	2	Export	422	Lebanon	LBN	392	Japan	JPN								26	TEXTILE FIBRES	1	No Quantity							1658			0
S3	2000	2000	2000	2	0	2	Export	422	Lebanon	LBN	398	Kazakhstan	KAZ								26	TEXTILE FIBRES	1	No Quantity							663			0
S3	2000	2000	2000	2	0	2	Export	422	Lebanon	LBN	400	Jordan	JOR								26	TEXTILE FIBRES	1	No Quantity							31309			0
S3	2000	2000	2000	2	0	2	Export	422	Lebanon	LBN	410	Rep. of Korea	KOR								26	TEXTILE FIBRES	1	No Quantity							14390			0
S3	2000	2000	2000	2	0	2	Export	422	Lebanon	LBN	414	Kuwait	KWT								26	TEXTILE FIBRES	1	No Quantity							16179			0
S3	2000	2000	2000	2	0	2	Export	422	Lebanon	LBN	434	Libya	LBY								26	TEXTILE FIBRES	1	No Quantity							10743			0
S3	2000	2000	2000	2	0	2	Export	422	Lebanon	LBN	466	Mali	MLI								26	TEXTILE FIBRES	1	No Quantity							6631			0
S3	2000	2000	2000	2	0	2	Export	422	Lebanon	LBN	470	Malta	MLT								26	TEXTILE FIBRES	1	No Quantity							3979			0
S3	2000	2000	2000	2	0	2	Export	422	Lebanon	LBN	478	Mauritania	MRT								26	TEXTILE FIBRES	1	No Quantity							759			0
S3	2000	2000	2000	2	0	2	Export	422	Lebanon	LBN	484	Mexico	MEX								26	TEXTILE FIBRES	1	No Quantity							1459			0
S3	2000	2000	2000	2	0	2	Export	422	Lebanon	LBN	498	Rep. of Moldova	MDA								26	TEXTILE FIBRES	1	No Quantity							2752			0
S3	2000	2000	2000	2	0	2	Export	422	Lebanon	LBN	504	Morocco	MAR								26	TEXTILE FIBRES	1	No Quantity							36512			0
S3	2000	2000	2000	2	0	2	Export	422	Lebanon	LBN	528	Netherlands	NLD								26	TEXTILE FIBRES	1	No Quantity							121821			0
S3	2000	2000	2000	2	0	2	Export	422	Lebanon	LBN	530	Neth. Antilles	ANT								26	TEXTILE FIBRES	1	No Quantity							663			0
S3	2000	2000	2000	2	0	2	Export	422	Lebanon	LBN	554	New Zealand	NZL								26	TEXTILE FIBRES	1	No Quantity							2653			0
S3	2000	2000	2000	2	0	2	Export	422	Lebanon	LBN	566	Nigeria	NGA								26	TEXTILE FIBRES	1	No Quantity							15353			0
S3	2000	2000	2000	2	0	2	Export	422	Lebanon	LBN	586	Pakistan	PAK								26	TEXTILE FIBRES	1	No Quantity							39920			0
S3	2000	2000	2000	2	0	2	Export	422	Lebanon	LBN	608	Philippines	PHL								26	TEXTILE FIBRES	1	No Quantity							161431			0
S3	2000	2000	2000	2	0	2	Export	422	Lebanon	LBN	616	Poland	POL								26	TEXTILE FIBRES	1	No Quantity							1989			0
S3	2000	2000	2000	2	0	2	Export	422	Lebanon	LBN	620	Portugal	PRT								26	TEXTILE FIBRES	1	No Quantity							66			0
S3	2000	2000	2000	2	0	2	Export	422	Lebanon	LBN	634	Qatar	QAT								26	TEXTILE FIBRES	1	No Quantity							4663			0
S3	2000	2000	2000	2	0	2	Export	422	Lebanon	LBN	642	Romania	ROU								26	TEXTILE FIBRES	1	No Quantity							48707			0
S3	2000	2000	2000	2	0	2	Export	422	Lebanon	LBN	643	Russian Federation	RUS								26	TEXTILE FIBRES	1	No Quantity							25885			0
S3	2000	2000	2000	2	0	2	Export	422	Lebanon	LBN	682	Saudi Arabia	SAU								26	TEXTILE FIBRES	1	No Quantity							108861			0
S3	2000	2000	2000	2	0	2	Export	422	Lebanon	LBN	686	Senegal	SEN								26	TEXTILE FIBRES	1	No Quantity							44579			0
S3	2000	2000	2000	2	0	2	Export	422	Lebanon	LBN	690	Seychelles	SYC								26	TEXTILE FIBRES	1	No Quantity							663			0
S3	2000	2000	2000	2	0	2	Export	422	Lebanon	LBN	694	Sierra Leone	SLE								26	TEXTILE FIBRES	1	No Quantity							3862			0
S3	2000	2000	2000	2	0	2	Export	422	Lebanon	LBN	699	India	IND								26	TEXTILE FIBRES	1	No Quantity							21287			0
S3	2000	2000	2000	2	0	2	Export	422	Lebanon	LBN	705	Slovenia	SVN								26	TEXTILE FIBRES	1	No Quantity							6631			0
S3	2000	2000	2000	2	0	2	Export	422	Lebanon	LBN	710	South Africa	ZAF								26	TEXTILE FIBRES	1	No Quantity							112			0
S3	2000	2000	2000	2	0	2	Export	422	Lebanon	LBN	724	Spain	ESP								26	TEXTILE FIBRES	1	No Quantity							146470			0
S3	2000	2000	2000	2	0	2	Export	422	Lebanon	LBN	736	Fmr Sudan	SDN								26	TEXTILE FIBRES	1	No Quantity							7902			0
S3	2000	2000	2000	2	0	2	Export	422	Lebanon	LBN	752	Sweden	SWE								26	TEXTILE FIBRES	1	No Quantity							19978			0
S3	2000	2000	2000	2	0	2	Export	422	Lebanon	LBN	757	Switzerland	CHE								26	TEXTILE FIBRES	1	No Quantity							22215			0
S3	2000	2000	2000	2	0	2	Export	422	Lebanon	LBN	760	Syria	SYR								26	TEXTILE FIBRES	1	No Quantity							42308			0
S3	2000	2000	2000	2	0	2	Export	422	Lebanon	LBN	764	Thailand	THA								26	TEXTILE FIBRES	1	No Quantity							1989			0
S3	2000	2000	2000	2	0	2	Export	422	Lebanon	LBN	768	Togo	TGO								26	TEXTILE FIBRES	1	No Quantity							12359			0
S3	2000	2000	2000	2	0	2	Export	422	Lebanon	LBN	784	United Arab Emirates	ARE								26	TEXTILE FIBRES	1	No Quantity							98367			0
S3	2000	2000	2000	2	0	2	Export	422	Lebanon	LBN	788	Tunisia	TUN								26	TEXTILE FIBRES	1	No Quantity							6499			0
S3	2000	2000	2000	2	0	2	Export	422	Lebanon	LBN	792	Turkey	TUR								26	TEXTILE FIBRES	1	No Quantity							26525			0
S3	2000	2000	2000	2	0	2	Export	422	Lebanon	LBN	800	Uganda	UGA								26	TEXTILE FIBRES	1	No Quantity							50			0
S3	2000	2000	2000	2	0	2	Export	422	Lebanon	LBN	804	Ukraine	UKR								26	TEXTILE FIBRES	1	No Quantity							66			0
S3	2000	2000	2000	2	0	2	Export	422	Lebanon	LBN	818	Egypt	EGY								26	TEXTILE FIBRES	1	No Quantity							129821			0
S3	2000	2000	2000	2	0	2	Export	422	Lebanon	LBN	826	United Kingdom	GBR								26	TEXTILE FIBRES	1	No Quantity							189335			0
S3	2000	2000	2000	2	0	2	Export	422	Lebanon	LBN	834	United Rep. of Tanzania	TZA								26	TEXTILE FIBRES	1	No Quantity							2200			0
S3	2000	2000	2000	2	0	2	Export	422	Lebanon	LBN	842	USA	USA								26	TEXTILE FIBRES	1	No Quantity							318760			0
S3	2000	2000	2000	2	0	2	Export	422	Lebanon	LBN	854	Burkina Faso	BFA								26	TEXTILE FIBRES	1	No Quantity							269			0
S3	2000	2000	2000	2	0	2	Export	422	Lebanon	LBN	887	Yemen	YEM								26	TEXTILE FIBRES	1	No Quantity							1989			0
S3	2000	2000	2000	2	0	2	Export	422	Lebanon	LBN	891	Serbia and Montenegro	SCG								26	TEXTILE FIBRES	1	No Quantity							1963			0
S3	2000	2000	2000	2	0	2	Export	422	Lebanon	LBN	899	Areas, nes									26	TEXTILE FIBRES	1	No Quantity							3668			0
S3	2000	2000	2000	2	0	2	Export	428	Latvia	LVA	0	World	WLD								26	TEXTILE FIBRES	1	No Quantity							2648493			0
S3	2000	2000	2000	2	0	2	Export	428	Latvia	LVA	31	Azerbaijan	AZE								26	TEXTILE FIBRES	1	No Quantity							3493			0
S3	2000	2000	2000	2	0	2	Export	428	Latvia	LVA	36	Australia	AUS								26	TEXTILE FIBRES	1	No Quantity							297			0
S3	2000	2000	2000	2	0	2	Export	428	Latvia	LVA	56	Belgium	BEL								26	TEXTILE FIBRES	1	No Quantity							112905			0
S3	2000	2000	2000	2	0	2	Export	428	Latvia	LVA	84	Belize	BLZ								26	TEXTILE FIBRES	1	No Quantity							557			0
S3	2000	2000	2000	2	0	2	Export	428	Latvia	LVA	112	Belarus	BLR								26	TEXTILE FIBRES	1	No Quantity							3539			0
S3	2000	2000	2000	2	0	2	Export	428	Latvia	LVA	116	Cambodia	KHM								26	TEXTILE FIBRES	1	No Quantity							20			0
S3	2000	2000	2000	2	0	2	Export	428	Latvia	LVA	124	Canada	CAN								26	TEXTILE FIBRES	1	No Quantity							687			0
S3	2000	2000	2000	2	0	2	Export	428	Latvia	LVA	156	China	CHN								26	TEXTILE FIBRES	1	No Quantity							141			0
S3	2000	2000	2000	2	0	2	Export	428	Latvia	LVA	196	Cyprus	CYP								26	TEXTILE FIBRES	1	No Quantity							938			0
S3	2000	2000	2000	2	0	2	Export	428	Latvia	LVA	208	Denmark	DNK								26	TEXTILE FIBRES	1	No Quantity							22194			0
S3	2000	2000	2000	2	0	2	Export	428	Latvia	LVA	233	Estonia	EST								26	TEXTILE FIBRES	1	No Quantity							46160			0
S3	2000	2000	2000	2	0	2	Export	428	Latvia	LVA	246	Finland	FIN								26	TEXTILE FIBRES	1	No Quantity							3987			0
S3	2000	2000	2000	2	0	2	Export	428	Latvia	LVA	251	France	FRA								26	TEXTILE FIBRES	1	No Quantity							5			0
S3	2000	2000	2000	2	0	2	Export	428	Latvia	LVA	276	Germany	DEU								26	TEXTILE FIBRES	1	No Quantity							231619			0
S3	2000	2000	2000	2	0	2	Export	428	Latvia	LVA	381	Italy	ITA								26	TEXTILE FIBRES	1	No Quantity							1260590			0
S3	2000	2000	2000	2	0	2	Export	428	Latvia	LVA	398	Kazakhstan	KAZ								26	TEXTILE FIBRES	1	No Quantity							336			0
S3	2000	2000	2000	2	0	2	Export	428	Latvia	LVA	430	Liberia	LBR								26	TEXTILE FIBRES	1	No Quantity							1010			0
S3	2000	2000	2000	2	0	2	Export	428	Latvia	LVA	440	Lithuania	LTU								26	TEXTILE FIBRES	1	No Quantity							562002			0
S3	2000	2000	2000	2	0	2	Export	428	Latvia	LVA	470	Malta	MLT								26	TEXTILE FIBRES	1	No Quantity							670			0
S3	2000	2000	2000	2	0	2	Export	428	Latvia	LVA	498	Rep. of Moldova	MDA								26	TEXTILE FIBRES	1	No Quantity							435			0
S3	2000	2000	2000	2	0	2	Export	428	Latvia	LVA	579	Norway	NOR								26	TEXTILE FIBRES	1	No Quantity							352			0
S3	2000	2000	2000	2	0	2	Export	428	Latvia	LVA	591	Panama	PAN								26	TEXTILE FIBRES	1	No Quantity							397			0
S3	2000	2000	2000	2	0	2	Export	428	Latvia	LVA	616	Poland	POL								26	TEXTILE FIBRES	1	No Quantity							22863			0
S3	2000	2000	2000	2	0	2	Export	428	Latvia	LVA	643	Russian Federation	RUS								26	TEXTILE FIBRES	1	No Quantity							15407			0
S3	2000	2000	2000	2	0	2	Export	428	Latvia	LVA	703	Slovakia	SVK								26	TEXTILE FIBRES	1	No Quantity							2321			0
S3	2000	2000	2000	2	0	2	Export	428	Latvia	LVA	710	South Africa	ZAF								26	TEXTILE FIBRES	1	No Quantity							151			0
S3	2000	2000	2000	2	0	2	Export	428	Latvia	LVA	752	Sweden	SWE								26	TEXTILE FIBRES	1	No Quantity							224220			0
S3	2000	2000	2000	2	0	2	Export	428	Latvia	LVA	804	Ukraine	UKR								26	TEXTILE FIBRES	1	No Quantity							101973			0
S3	2000	2000	2000	2	0	2	Export	428	Latvia	LVA	826	United Kingdom	GBR								26	TEXTILE FIBRES	1	No Quantity							22212			0
S3	2000	2000	2000	2	0	2	Export	428	Latvia	LVA	842	USA	USA								26	TEXTILE FIBRES	1	No Quantity							6693			0
S3	2000	2000	2000	2	0	2	Export	428	Latvia	LVA	899	Areas, nes									26	TEXTILE FIBRES	1	No Quantity							319			0
S3	2000	2000	2000	2	0	2	Export	422	Lebanon	LBN	0	World	WLD								27	CRUDE FERTILIZER,MINERAL	1	No Quantity							1992260			0
S3	2000	2000	2000	2	0	2	Export	422	Lebanon	LBN	56	Belgium	BEL								27	CRUDE FERTILIZER,MINERAL	1	No Quantity							25199			0
S3	2000	2000	2000	2	0	2	Export	422	Lebanon	LBN	140	Central African Rep.	CAF								27	CRUDE FERTILIZER,MINERAL	1	No Quantity							100			0
S3	2000	2000	2000	2	0	2	Export	422	Lebanon	LBN	156	China	CHN								27	CRUDE FERTILIZER,MINERAL	1	No Quantity							103873			0
S3	2000	2000	2000	2	0	2	Export	422	Lebanon	LBN	178	Congo	COG								27	CRUDE FERTILIZER,MINERAL	1	No Quantity							183			0
S3	2000	2000	2000	2	0	2	Export	422	Lebanon	LBN	196	Cyprus	CYP								27	CRUDE FERTILIZER,MINERAL	1	No Quantity							45424			0
S3	2000	2000	2000	2	0	2	Export	422	Lebanon	LBN	204	Benin	BEN								27	CRUDE FERTILIZER,MINERAL	1	No Quantity							150			0
S3	2000	2000	2000	2	0	2	Export	422	Lebanon	LBN	208	Denmark	DNK								27	CRUDE FERTILIZER,MINERAL	1	No Quantity							90			0
S3	2000	2000	2000	2	0	2	Export	422	Lebanon	LBN	251	France	FRA								27	CRUDE FERTILIZER,MINERAL	1	No Quantity							1177			0
S3	2000	2000	2000	2	0	2	Export	422	Lebanon	LBN	270	Gambia	GMB								27	CRUDE FERTILIZER,MINERAL	1	No Quantity							6377			0
S3	2000	2000	2000	2	0	2	Export	422	Lebanon	LBN	276	Germany	DEU								27	CRUDE FERTILIZER,MINERAL	1	No Quantity							746			0
S3	2000	2000	2000	2	0	2	Export	422	Lebanon	LBN	288	Ghana	GHA								27	CRUDE FERTILIZER,MINERAL	1	No Quantity							402			0
S3	2000	2000	2000	2	0	2	Export	422	Lebanon	LBN	300	Greece	GRC								27	CRUDE FERTILIZER,MINERAL	1	No Quantity							84727			0
S3	2000	2000	2000	2	0	2	Export	422	Lebanon	LBN	324	Guinea	GIN								27	CRUDE FERTILIZER,MINERAL	1	No Quantity							112			0
S3	2000	2000	2000	2	0	2	Export	422	Lebanon	LBN	344	China, Hong Kong SAR	HKG								27	CRUDE FERTILIZER,MINERAL	1	No Quantity							5902			0
S3	2000	2000	2000	2	0	2	Export	422	Lebanon	LBN	381	Italy	ITA								27	CRUDE FERTILIZER,MINERAL	1	No Quantity							793365			0
S3	2000	2000	2000	2	0	2	Export	422	Lebanon	LBN	392	Japan	JPN								27	CRUDE FERTILIZER,MINERAL	1	No Quantity							24602			0
S3	2000	2000	2000	2	0	2	Export	422	Lebanon	LBN	400	Jordan	JOR								27	CRUDE FERTILIZER,MINERAL	1	No Quantity							61000			0
S3	2000	2000	2000	2	0	2	Export	422	Lebanon	LBN	404	Kenya	KEN								27	CRUDE FERTILIZER,MINERAL	1	No Quantity							224			0
S3	2000	2000	2000	2	0	2	Export	422	Lebanon	LBN	414	Kuwait	KWT								27	CRUDE FERTILIZER,MINERAL	1	No Quantity							194273			0
S3	2000	2000	2000	2	0	2	Export	422	Lebanon	LBN	430	Liberia	LBR								27	CRUDE FERTILIZER,MINERAL	1	No Quantity							2735			0
S3	2000	2000	2000	2	0	2	Export	422	Lebanon	LBN	458	Malaysia	MYS								27	CRUDE FERTILIZER,MINERAL	1	No Quantity							29509			0
S3	2000	2000	2000	2	0	2	Export	422	Lebanon	LBN	528	Netherlands	NLD								27	CRUDE FERTILIZER,MINERAL	1	No Quantity							2606			0
S3	2000	2000	2000	2	0	2	Export	422	Lebanon	LBN	634	Qatar	QAT								27	CRUDE FERTILIZER,MINERAL	1	No Quantity							9171			0
S3	2000	2000	2000	2	0	2	Export	422	Lebanon	LBN	642	Romania	ROU								27	CRUDE FERTILIZER,MINERAL	1	No Quantity							691			0
S3	2000	2000	2000	2	0	2	Export	422	Lebanon	LBN	682	Saudi Arabia	SAU								27	CRUDE FERTILIZER,MINERAL	1	No Quantity							66693			0
S3	2000	2000	2000	2	0	2	Export	422	Lebanon	LBN	694	Sierra Leone	SLE								27	CRUDE FERTILIZER,MINERAL	1	No Quantity							312			0
S3	2000	2000	2000	2	0	2	Export	422	Lebanon	LBN	699	India	IND								27	CRUDE FERTILIZER,MINERAL	1	No Quantity							25862			0
S3	2000	2000	2000	2	0	2	Export	422	Lebanon	LBN	724	Spain	ESP								27	CRUDE FERTILIZER,MINERAL	1	No Quantity							497			0
S3	2000	2000	2000	2	0	2	Export	422	Lebanon	LBN	752	Sweden	SWE								27	CRUDE FERTILIZER,MINERAL	1	No Quantity							76			0
S3	2000	2000	2000	2	0	2	Export	422	Lebanon	LBN	757	Switzerland	CHE								27	CRUDE FERTILIZER,MINERAL	1	No Quantity							27			0
S3	2000	2000	2000	2	0	2	Export	422	Lebanon	LBN	760	Syria	SYR								27	CRUDE FERTILIZER,MINERAL	1	No Quantity							184338			0
S3	2000	2000	2000	2	0	2	Export	422	Lebanon	LBN	768	Togo	TGO								27	CRUDE FERTILIZER,MINERAL	1	No Quantity							734			0
S3	2000	2000	2000	2	0	2	Export	422	Lebanon	LBN	784	United Arab Emirates	ARE								27	CRUDE FERTILIZER,MINERAL	1	No Quantity							206441			0
S3	2000	2000	2000	2	0	2	Export	422	Lebanon	LBN	818	Egypt	EGY								27	CRUDE FERTILIZER,MINERAL	1	No Quantity							35917			0
S3	2000	2000	2000	2	0	2	Export	422	Lebanon	LBN	826	United Kingdom	GBR								27	CRUDE FERTILIZER,MINERAL	1	No Quantity							11704			0
S3	2000	2000	2000	2	0	2	Export	422	Lebanon	LBN	842	USA	USA								27	CRUDE FERTILIZER,MINERAL	1	No Quantity							810			0
S3	2000	2000	2000	2	0	2	Export	422	Lebanon	LBN	887	Yemen	YEM								27	CRUDE FERTILIZER,MINERAL	1	No Quantity							15068			0
S3	2000	2000	2000	2	0	2	Export	422	Lebanon	LBN	894	Zambia	ZMB								27	CRUDE FERTILIZER,MINERAL	1	No Quantity							22			0
S3	2000	2000	2000	2	0	2	Export	422	Lebanon	LBN	899	Areas, nes									27	CRUDE FERTILIZER,MINERAL	1	No Quantity							51121			0
S3	2000	2000	2000	2	0	2	Export	428	Latvia	LVA	0	World	WLD								27	CRUDE FERTILIZER,MINERAL	1	No Quantity							2911790			0
S3	2000	2000	2000	2	0	2	Export	428	Latvia	LVA	36	Australia	AUS								27	CRUDE FERTILIZER,MINERAL	1	No Quantity							270			0
S3	2000	2000	2000	2	0	2	Export	428	Latvia	LVA	44	Bahamas	BHS								27	CRUDE FERTILIZER,MINERAL	1	No Quantity							40			0
S3	2000	2000	2000	2	0	2	Export	428	Latvia	LVA	48	Bahrain	BHR								27	CRUDE FERTILIZER,MINERAL	1	No Quantity							607			0
S3	2000	2000	2000	2	0	2	Export	428	Latvia	LVA	84	Belize	BLZ								27	CRUDE FERTILIZER,MINERAL	1	No Quantity							2			0
S3	2000	2000	2000	2	0	2	Export	428	Latvia	LVA	112	Belarus	BLR								27	CRUDE FERTILIZER,MINERAL	1	No Quantity							186385			0
S3	2000	2000	2000	2	0	2	Export	428	Latvia	LVA	124	Canada	CAN								27	CRUDE FERTILIZER,MINERAL	1	No Quantity							11			0
S3	2000	2000	2000	2	0	2	Export	428	Latvia	LVA	196	Cyprus	CYP								27	CRUDE FERTILIZER,MINERAL	1	No Quantity							250			0
S3	2000	2000	2000	2	0	2	Export	428	Latvia	LVA	208	Denmark	DNK								27	CRUDE FERTILIZER,MINERAL	1	No Quantity							72504			0
S3	2000	2000	2000	2	0	2	Export	428	Latvia	LVA	233	Estonia	EST								27	CRUDE FERTILIZER,MINERAL	1	No Quantity							322449			0
S3	2000	2000	2000	2	0	2	Export	428	Latvia	LVA	246	Finland	FIN								27	CRUDE FERTILIZER,MINERAL	1	No Quantity							704			0
S3	2000	2000	2000	2	0	2	Export	428	Latvia	LVA	276	Germany	DEU								27	CRUDE FERTILIZER,MINERAL	1	No Quantity							1401482			0
S3	2000	2000	2000	2	0	2	Export	428	Latvia	LVA	344	China, Hong Kong SAR	HKG								27	CRUDE FERTILIZER,MINERAL	1	No Quantity							1195			0
S3	2000	2000	2000	2	0	2	Export	428	Latvia	LVA	372	Ireland	IRL								27	CRUDE FERTILIZER,MINERAL	1	No Quantity							3			0
S3	2000	2000	2000	2	0	2	Export	428	Latvia	LVA	392	Japan	JPN								27	CRUDE FERTILIZER,MINERAL	1	No Quantity							2835			0
S3	2000	2000	2000	2	0	2	Export	428	Latvia	LVA	430	Liberia	LBR								27	CRUDE FERTILIZER,MINERAL	1	No Quantity							143			0
S3	2000	2000	2000	2	0	2	Export	428	Latvia	LVA	440	Lithuania	LTU								27	CRUDE FERTILIZER,MINERAL	1	No Quantity							876603			0
S3	2000	2000	2000	2	0	2	Export	428	Latvia	LVA	470	Malta	MLT								27	CRUDE FERTILIZER,MINERAL	1	No Quantity							445			0
S3	2000	2000	2000	2	0	2	Export	428	Latvia	LVA	490	Other Asia, nes									27	CRUDE FERTILIZER,MINERAL	1	No Quantity							12882			0
S3	2000	2000	2000	2	0	2	Export	428	Latvia	LVA	579	Norway	NOR								27	CRUDE FERTILIZER,MINERAL	1	No Quantity							2			0
S3	2000	2000	2000	2	0	2	Export	428	Latvia	LVA	591	Panama	PAN								27	CRUDE FERTILIZER,MINERAL	1	No Quantity							40			0
S3	2000	2000	2000	2	0	2	Export	428	Latvia	LVA	616	Poland	POL								27	CRUDE FERTILIZER,MINERAL	1	No Quantity							1237			0
S3	2000	2000	2000	2	0	2	Export	428	Latvia	LVA	643	Russian Federation	RUS								27	CRUDE FERTILIZER,MINERAL	1	No Quantity							16923			0
S3	2000	2000	2000	2	0	2	Export	428	Latvia	LVA	670	Saint Vincent and the Grenadines	VCT								27	CRUDE FERTILIZER,MINERAL	1	No Quantity							60			0
S3	2000	2000	2000	2	0	2	Export	428	Latvia	LVA	724	Spain	ESP								27	CRUDE FERTILIZER,MINERAL	1	No Quantity							1794			0
S3	2000	2000	2000	2	0	2	Export	428	Latvia	LVA	752	Sweden	SWE								27	CRUDE FERTILIZER,MINERAL	1	No Quantity							5680			0
S3	2000	2000	2000	2	0	2	Export	428	Latvia	LVA	764	Thailand	THA								27	CRUDE FERTILIZER,MINERAL	1	No Quantity							5989			0
S3	2000	2000	2000	2	0	2	Export	428	Latvia	LVA	804	Ukraine	UKR								27	CRUDE FERTILIZER,MINERAL	1	No Quantity							15			0
S3	2000	2000	2000	2	0	2	Export	428	Latvia	LVA	818	Egypt	EGY								27	CRUDE FERTILIZER,MINERAL	1	No Quantity							808			0
S3	2000	2000	2000	2	0	2	Export	428	Latvia	LVA	826	United Kingdom	GBR								27	CRUDE FERTILIZER,MINERAL	1	No Quantity							359			0
S3	2000	2000	2000	2	0	2	Export	428	Latvia	LVA	899	Areas, nes									27	CRUDE FERTILIZER,MINERAL	1	No Quantity							73			0
S3	2000	2000	2000	2	0	2	Export	422	Lebanon	LBN	0	World	WLD								28	METALLIFEROUS ORE,SCRAP	1	No Quantity							30130372			0
S3	2000	2000	2000	2	0	2	Export	422	Lebanon	LBN	56	Belgium	BEL								28	METALLIFEROUS ORE,SCRAP	1	No Quantity							92743			0
S3	2000	2000	2000	2	0	2	Export	422	Lebanon	LBN	124	Canada	CAN								28	METALLIFEROUS ORE,SCRAP	1	No Quantity							25332			0
S3	2000	2000	2000	2	0	2	Export	422	Lebanon	LBN	156	China	CHN								28	METALLIFEROUS ORE,SCRAP	1	No Quantity							1375455			0
S3	2000	2000	2000	2	0	2	Export	422	Lebanon	LBN	276	Germany	DEU								28	METALLIFEROUS ORE,SCRAP	1	No Quantity							18457			0
S3	2000	2000	2000	2	0	2	Export	422	Lebanon	LBN	300	Greece	GRC								28	METALLIFEROUS ORE,SCRAP	1	No Quantity							3493854			0
S3	2000	2000	2000	2	0	2	Export	422	Lebanon	LBN	344	China, Hong Kong SAR	HKG								28	METALLIFEROUS ORE,SCRAP	1	No Quantity							52387			0
S3	2000	2000	2000	2	0	2	Export	422	Lebanon	LBN	381	Italy	ITA								28	METALLIFEROUS ORE,SCRAP	1	No Quantity							297564			0
S3	2000	2000	2000	2	0	2	Export	422	Lebanon	LBN	392	Japan	JPN								28	METALLIFEROUS ORE,SCRAP	1	No Quantity							4133894			0
S3	2000	2000	2000	2	0	2	Export	422	Lebanon	LBN	400	Jordan	JOR								28	METALLIFEROUS ORE,SCRAP	1	No Quantity							87841			0
S3	2000	2000	2000	2	0	2	Export	422	Lebanon	LBN	408	Dem. People's Rep. of Korea	PRK								28	METALLIFEROUS ORE,SCRAP	1	No Quantity							3566634			0
S3	2000	2000	2000	2	0	2	Export	422	Lebanon	LBN	410	Rep. of Korea	KOR								28	METALLIFEROUS ORE,SCRAP	1	No Quantity							4008033			0
S3	2000	2000	2000	2	0	2	Export	422	Lebanon	LBN	528	Netherlands	NLD								28	METALLIFEROUS ORE,SCRAP	1	No Quantity							1443277			0
S3	2000	2000	2000	2	0	2	Export	422	Lebanon	LBN	586	Pakistan	PAK								28	METALLIFEROUS ORE,SCRAP	1	No Quantity							22628			0
S3	2000	2000	2000	2	0	2	Export	422	Lebanon	LBN	682	Saudi Arabia	SAU								28	METALLIFEROUS ORE,SCRAP	1	No Quantity							11936			0
S3	2000	2000	2000	2	0	2	Export	422	Lebanon	LBN	699	India	IND								28	METALLIFEROUS ORE,SCRAP	1	No Quantity							1481811			0
S3	2000	2000	2000	2	0	2	Export	422	Lebanon	LBN	760	Syria	SYR								28	METALLIFEROUS ORE,SCRAP	1	No Quantity							1061			0
S3	2000	2000	2000	2	0	2	Export	422	Lebanon	LBN	764	Thailand	THA								28	METALLIFEROUS ORE,SCRAP	1	No Quantity							96154			0
S3	2000	2000	2000	2	0	2	Export	422	Lebanon	LBN	784	United Arab Emirates	ARE								28	METALLIFEROUS ORE,SCRAP	1	No Quantity							214633			0
S3	2000	2000	2000	2	0	2	Export	422	Lebanon	LBN	792	Turkey	TUR								28	METALLIFEROUS ORE,SCRAP	1	No Quantity							8504081			0
S3	2000	2000	2000	2	0	2	Export	422	Lebanon	LBN	818	Egypt	EGY								28	METALLIFEROUS ORE,SCRAP	1	No Quantity							11089			0
S3	2000	2000	2000	2	0	2	Export	422	Lebanon	LBN	826	United Kingdom	GBR								28	METALLIFEROUS ORE,SCRAP	1	No Quantity							1065866			0
S3	2000	2000	2000	2	0	2	Export	422	Lebanon	LBN	842	USA	USA								28	METALLIFEROUS ORE,SCRAP	1	No Quantity							125642			0
S3	2000	2000	2000	2	0	2	Export	428	Latvia	LVA	0	World	WLD								28	METALLIFEROUS ORE,SCRAP	1	No Quantity							61178045			0
S3	2000	2000	2000	2	0	2	Export	428	Latvia	LVA	56	Belgium	BEL								28	METALLIFEROUS ORE,SCRAP	1	No Quantity							1108895			0
S3	2000	2000	2000	2	0	2	Export	428	Latvia	LVA	92	Br. Virgin Isds	VGB								28	METALLIFEROUS ORE,SCRAP	1	No Quantity							83734			0
S3	2000	2000	2000	2	0	2	Export	428	Latvia	LVA	112	Belarus	BLR								28	METALLIFEROUS ORE,SCRAP	1	No Quantity							16400			0
S3	2000	2000	2000	2	0	2	Export	428	Latvia	LVA	156	China	CHN								28	METALLIFEROUS ORE,SCRAP	1	No Quantity							29554			0
S3	2000	2000	2000	2	0	2	Export	428	Latvia	LVA	203	Czechia	CZE								28	METALLIFEROUS ORE,SCRAP	1	No Quantity							1688486			0
S3	2000	2000	2000	2	0	2	Export	428	Latvia	LVA	208	Denmark	DNK								28	METALLIFEROUS ORE,SCRAP	1	No Quantity							119271			0
S3	2000	2000	2000	2	0	2	Export	428	Latvia	LVA	233	Estonia	EST								28	METALLIFEROUS ORE,SCRAP	1	No Quantity							1325471			0
S3	2000	2000	2000	2	0	2	Export	428	Latvia	LVA	246	Finland	FIN								28	METALLIFEROUS ORE,SCRAP	1	No Quantity							182630			0
S3	2000	2000	2000	2	0	2	Export	428	Latvia	LVA	251	France	FRA								28	METALLIFEROUS ORE,SCRAP	1	No Quantity							135295			0
S3	2000	2000	2000	2	0	2	Export	428	Latvia	LVA	276	Germany	DEU								28	METALLIFEROUS ORE,SCRAP	1	No Quantity							33088631			0
S3	2000	2000	2000	2	0	2	Export	428	Latvia	LVA	344	China, Hong Kong SAR	HKG								28	METALLIFEROUS ORE,SCRAP	1	No Quantity							20690			0
S3	2000	2000	2000	2	0	2	Export	428	Latvia	LVA	360	Indonesia	IDN								28	METALLIFEROUS ORE,SCRAP	1	No Quantity							887553			0
S3	2000	2000	2000	2	0	2	Export	428	Latvia	LVA	372	Ireland	IRL								28	METALLIFEROUS ORE,SCRAP	1	No Quantity							865975			0
S3	2000	2000	2000	2	0	2	Export	428	Latvia	LVA	381	Italy	ITA								28	METALLIFEROUS ORE,SCRAP	1	No Quantity							127639			0
S3	2000	2000	2000	2	0	2	Export	428	Latvia	LVA	440	Lithuania	LTU								28	METALLIFEROUS ORE,SCRAP	1	No Quantity							27527			0
S3	2000	2000	2000	2	0	2	Export	428	Latvia	LVA	458	Malaysia	MYS								28	METALLIFEROUS ORE,SCRAP	1	No Quantity							34505			0
S3	2000	2000	2000	2	0	2	Export	428	Latvia	LVA	490	Other Asia, nes									28	METALLIFEROUS ORE,SCRAP	1	No Quantity							45117			0
S3	2000	2000	2000	2	0	2	Export	428	Latvia	LVA	528	Netherlands	NLD								28	METALLIFEROUS ORE,SCRAP	1	No Quantity							8522897			0
S3	2000	2000	2000	2	0	2	Export	428	Latvia	LVA	579	Norway	NOR								28	METALLIFEROUS ORE,SCRAP	1	No Quantity							34450			0
S3	2000	2000	2000	2	0	2	Export	428	Latvia	LVA	591	Panama	PAN								28	METALLIFEROUS ORE,SCRAP	1	No Quantity							208504			0
S3	2000	2000	2000	2	0	2	Export	428	Latvia	LVA	616	Poland	POL								28	METALLIFEROUS ORE,SCRAP	1	No Quantity							240743			0
S3	2000	2000	2000	2	0	2	Export	428	Latvia	LVA	699	India	IND								28	METALLIFEROUS ORE,SCRAP	1	No Quantity							49620			0
S3	2000	2000	2000	2	0	2	Export	428	Latvia	LVA	724	Spain	ESP								28	METALLIFEROUS ORE,SCRAP	1	No Quantity							102704			0
S3	2000	2000	2000	2	0	2	Export	428	Latvia	LVA	752	Sweden	SWE								28	METALLIFEROUS ORE,SCRAP	1	No Quantity							1516400			0
S3	2000	2000	2000	2	0	2	Export	428	Latvia	LVA	757	Switzerland	CHE								28	METALLIFEROUS ORE,SCRAP	1	No Quantity							101278			0
S3	2000	2000	2000	2	0	2	Export	428	Latvia	LVA	826	United Kingdom	GBR								28	METALLIFEROUS ORE,SCRAP	1	No Quantity							8024911			0
S3	2000	2000	2000	2	0	2	Export	428	Latvia	LVA	842	USA	USA								28	METALLIFEROUS ORE,SCRAP	1	No Quantity							2589165			0
S3	2000	2000	2000	2	0	2	Export	422	Lebanon	LBN	0	World	WLD								29	CRUDE ANIMAL,VEG.MATERL.	1	No Quantity							2533350			0
S3	2000	2000	2000	2	0	2	Export	422	Lebanon	LBN	32	Argentina	ARG								29	CRUDE ANIMAL,VEG.MATERL.	1	No Quantity							136			0
S3	2000	2000	2000	2	0	2	Export	422	Lebanon	LBN	36	Australia	AUS								29	CRUDE ANIMAL,VEG.MATERL.	1	No Quantity							3465			0
S3	2000	2000	2000	2	0	2	Export	422	Lebanon	LBN	48	Bahrain	BHR								29	CRUDE ANIMAL,VEG.MATERL.	1	No Quantity							20115			0
S3	2000	2000	2000	2	0	2	Export	422	Lebanon	LBN	56	Belgium	BEL								29	CRUDE ANIMAL,VEG.MATERL.	1	No Quantity							265			0
S3	2000	2000	2000	2	0	2	Export	422	Lebanon	LBN	76	Brazil	BRA								29	CRUDE ANIMAL,VEG.MATERL.	1	No Quantity							15632			0
S3	2000	2000	2000	2	0	2	Export	422	Lebanon	LBN	124	Canada	CAN								29	CRUDE ANIMAL,VEG.MATERL.	1	No Quantity							6281			0
S3	2000	2000	2000	2	0	2	Export	422	Lebanon	LBN	140	Central African Rep.	CAF								29	CRUDE ANIMAL,VEG.MATERL.	1	No Quantity							3			0
S3	2000	2000	2000	2	0	2	Export	422	Lebanon	LBN	178	Congo	COG								29	CRUDE ANIMAL,VEG.MATERL.	1	No Quantity							13			0
S3	2000	2000	2000	2	0	2	Export	422	Lebanon	LBN	204	Benin	BEN								29	CRUDE ANIMAL,VEG.MATERL.	1	No Quantity							64			0
S3	2000	2000	2000	2	0	2	Export	422	Lebanon	LBN	208	Denmark	DNK								29	CRUDE ANIMAL,VEG.MATERL.	1	No Quantity							93631			0
S3	2000	2000	2000	2	0	2	Export	422	Lebanon	LBN	251	France	FRA								29	CRUDE ANIMAL,VEG.MATERL.	1	No Quantity							40598			0
S3	2000	2000	2000	2	0	2	Export	422	Lebanon	LBN	268	Georgia	GEO								29	CRUDE ANIMAL,VEG.MATERL.	1	No Quantity							1629			0
S3	2000	2000	2000	2	0	2	Export	422	Lebanon	LBN	276	Germany	DEU								29	CRUDE ANIMAL,VEG.MATERL.	1	No Quantity							1104834			0
S3	2000	2000	2000	2	0	2	Export	422	Lebanon	LBN	288	Ghana	GHA								29	CRUDE ANIMAL,VEG.MATERL.	1	No Quantity							136			0
S3	2000	2000	2000	2	0	2	Export	422	Lebanon	LBN	300	Greece	GRC								29	CRUDE ANIMAL,VEG.MATERL.	1	No Quantity							15252			0
S3	2000	2000	2000	2	0	2	Export	422	Lebanon	LBN	368	Iraq	IRQ								29	CRUDE ANIMAL,VEG.MATERL.	1	No Quantity							265			0
S3	2000	2000	2000	2	0	2	Export	422	Lebanon	LBN	381	Italy	ITA								29	CRUDE ANIMAL,VEG.MATERL.	1	No Quantity							52666			0
S3	2000	2000	2000	2	0	2	Export	422	Lebanon	LBN	384	Côte d'Ivoire	CIV								29	CRUDE ANIMAL,VEG.MATERL.	1	No Quantity							860			0
S3	2000	2000	2000	2	0	2	Export	422	Lebanon	LBN	400	Jordan	JOR								29	CRUDE ANIMAL,VEG.MATERL.	1	No Quantity							90840			0
S3	2000	2000	2000	2	0	2	Export	422	Lebanon	LBN	414	Kuwait	KWT								29	CRUDE ANIMAL,VEG.MATERL.	1	No Quantity							16799			0
S3	2000	2000	2000	2	0	2	Export	422	Lebanon	LBN	430	Liberia	LBR								29	CRUDE ANIMAL,VEG.MATERL.	1	No Quantity							450			0
S3	2000	2000	2000	2	0	2	Export	422	Lebanon	LBN	434	Libya	LBY								29	CRUDE ANIMAL,VEG.MATERL.	1	No Quantity							7294			0
S3	2000	2000	2000	2	0	2	Export	422	Lebanon	LBN	512	Oman	OMN								29	CRUDE ANIMAL,VEG.MATERL.	1	No Quantity							17			0
S3	2000	2000	2000	2	0	2	Export	422	Lebanon	LBN	634	Qatar	QAT								29	CRUDE ANIMAL,VEG.MATERL.	1	No Quantity							27579			0
S3	2000	2000	2000	2	0	2	Export	422	Lebanon	LBN	642	Romania	ROU								29	CRUDE ANIMAL,VEG.MATERL.	1	No Quantity							19600			0
S3	2000	2000	2000	2	0	2	Export	422	Lebanon	LBN	682	Saudi Arabia	SAU								29	CRUDE ANIMAL,VEG.MATERL.	1	No Quantity							65516			0
S3	2000	2000	2000	2	0	2	Export	422	Lebanon	LBN	686	Senegal	SEN								29	CRUDE ANIMAL,VEG.MATERL.	1	No Quantity							1076			0
S3	2000	2000	2000	2	0	2	Export	422	Lebanon	LBN	694	Sierra Leone	SLE								29	CRUDE ANIMAL,VEG.MATERL.	1	No Quantity							151			0
S3	2000	2000	2000	2	0	2	Export	422	Lebanon	LBN	710	South Africa	ZAF								29	CRUDE ANIMAL,VEG.MATERL.	1	No Quantity							1538			0
S3	2000	2000	2000	2	0	2	Export	422	Lebanon	LBN	724	Spain	ESP								29	CRUDE ANIMAL,VEG.MATERL.	1	No Quantity							169960			0
S3	2000	2000	2000	2	0	2	Export	422	Lebanon	LBN	752	Sweden	SWE								29	CRUDE ANIMAL,VEG.MATERL.	1	No Quantity							5003			0
S3	2000	2000	2000	2	0	2	Export	422	Lebanon	LBN	757	Switzerland	CHE								29	CRUDE ANIMAL,VEG.MATERL.	1	No Quantity							18642			0
S3	2000	2000	2000	2	0	2	Export	422	Lebanon	LBN	760	Syria	SYR								29	CRUDE ANIMAL,VEG.MATERL.	1	No Quantity							5721			0
S3	2000	2000	2000	2	0	2	Export	422	Lebanon	LBN	768	Togo	TGO								29	CRUDE ANIMAL,VEG.MATERL.	1	No Quantity							64			0
S3	2000	2000	2000	2	0	2	Export	422	Lebanon	LBN	784	United Arab Emirates	ARE								29	CRUDE ANIMAL,VEG.MATERL.	1	No Quantity							88196			0
S3	2000	2000	2000	2	0	2	Export	422	Lebanon	LBN	792	Turkey	TUR								29	CRUDE ANIMAL,VEG.MATERL.	1	No Quantity							406366			0
S3	2000	2000	2000	2	0	2	Export	422	Lebanon	LBN	800	Uganda	UGA								29	CRUDE ANIMAL,VEG.MATERL.	1	No Quantity							66			0
S3	2000	2000	2000	2	0	2	Export	422	Lebanon	LBN	818	Egypt	EGY								29	CRUDE ANIMAL,VEG.MATERL.	1	No Quantity							242071			0
S3	2000	2000	2000	2	0	2	Export	422	Lebanon	LBN	826	United Kingdom	GBR								29	CRUDE ANIMAL,VEG.MATERL.	1	No Quantity							12			0
S3	2000	2000	2000	2	0	2	Export	422	Lebanon	LBN	842	USA	USA								29	CRUDE ANIMAL,VEG.MATERL.	1	No Quantity							9342			0
S3	2000	2000	2000	2	0	2	Export	422	Lebanon	LBN	862	Venezuela	VEN								29	CRUDE ANIMAL,VEG.MATERL.	1	No Quantity							217			0
S3	2000	2000	2000	2	0	2	Export	422	Lebanon	LBN	894	Zambia	ZMB								29	CRUDE ANIMAL,VEG.MATERL.	1	No Quantity							77			0
S3	2000	2000	2000	2	0	2	Export	422	Lebanon	LBN	899	Areas, nes									29	CRUDE ANIMAL,VEG.MATERL.	1	No Quantity							908			0
S3	2000	2000	2000	2	0	2	Export	428	Latvia	LVA	0	World	WLD								29	CRUDE ANIMAL,VEG.MATERL.	1	No Quantity							1510373			0
S3	2000	2000	2000	2	0	2	Export	428	Latvia	LVA	51	Armenia	ARM								29	CRUDE ANIMAL,VEG.MATERL.	1	No Quantity							5462			0
S3	2000	2000	2000	2	0	2	Export	428	Latvia	LVA	112	Belarus	BLR								29	CRUDE ANIMAL,VEG.MATERL.	1	No Quantity							8824			0
S3	2000	2000	2000	2	0	2	Export	428	Latvia	LVA	203	Czechia	CZE								29	CRUDE ANIMAL,VEG.MATERL.	1	No Quantity							12965			0
S3	2000	2000	2000	2	0	2	Export	428	Latvia	LVA	208	Denmark	DNK								29	CRUDE ANIMAL,VEG.MATERL.	1	No Quantity							146463			0
S3	2000	2000	2000	2	0	2	Export	428	Latvia	LVA	233	Estonia	EST								29	CRUDE ANIMAL,VEG.MATERL.	1	No Quantity							157045			0
S3	2000	2000	2000	2	0	2	Export	428	Latvia	LVA	246	Finland	FIN								29	CRUDE ANIMAL,VEG.MATERL.	1	No Quantity							4566			0
S3	2000	2000	2000	2	0	2	Export	428	Latvia	LVA	251	France	FRA								29	CRUDE ANIMAL,VEG.MATERL.	1	No Quantity							139			0
S3	2000	2000	2000	2	0	2	Export	428	Latvia	LVA	276	Germany	DEU								29	CRUDE ANIMAL,VEG.MATERL.	1	No Quantity							362351			0
S3	2000	2000	2000	2	0	2	Export	428	Latvia	LVA	348	Hungary	HUN								29	CRUDE ANIMAL,VEG.MATERL.	1	No Quantity							878			0
S3	2000	2000	2000	2	0	2	Export	428	Latvia	LVA	376	Israel	ISR								29	CRUDE ANIMAL,VEG.MATERL.	1	No Quantity							24827			0
S3	2000	2000	2000	2	0	2	Export	428	Latvia	LVA	440	Lithuania	LTU								29	CRUDE ANIMAL,VEG.MATERL.	1	No Quantity							118132			0
S3	2000	2000	2000	2	0	2	Export	428	Latvia	LVA	498	Rep. of Moldova	MDA								29	CRUDE ANIMAL,VEG.MATERL.	1	No Quantity							794			0
S3	2000	2000	2000	2	0	2	Export	428	Latvia	LVA	504	Morocco	MAR								29	CRUDE ANIMAL,VEG.MATERL.	1	No Quantity							5021			0
S3	2000	2000	2000	2	0	2	Export	428	Latvia	LVA	528	Netherlands	NLD								29	CRUDE ANIMAL,VEG.MATERL.	1	No Quantity							410627			0
S3	2000	2000	2000	2	0	2	Export	428	Latvia	LVA	579	Norway	NOR								29	CRUDE ANIMAL,VEG.MATERL.	1	No Quantity							7397			0
S3	2000	2000	2000	2	0	2	Export	428	Latvia	LVA	643	Russian Federation	RUS								29	CRUDE ANIMAL,VEG.MATERL.	1	No Quantity							150939			0
S3	2000	2000	2000	2	0	2	Export	428	Latvia	LVA	752	Sweden	SWE								29	CRUDE ANIMAL,VEG.MATERL.	1	No Quantity							77428			0
S3	2000	2000	2000	2	0	2	Export	428	Latvia	LVA	757	Switzerland	CHE								29	CRUDE ANIMAL,VEG.MATERL.	1	No Quantity							6270			0
S3	2000	2000	2000	2	0	2	Export	428	Latvia	LVA	804	Ukraine	UKR								29	CRUDE ANIMAL,VEG.MATERL.	1	No Quantity							7012			0
S3	2000	2000	2000	2	0	2	Export	428	Latvia	LVA	826	United Kingdom	GBR								29	CRUDE ANIMAL,VEG.MATERL.	1	No Quantity							3182			0
S3	2000	2000	2000	2	0	2	Export	428	Latvia	LVA	842	USA	USA								29	CRUDE ANIMAL,VEG.MATERL.	1	No Quantity							51			0
S3	2000	2000	2000	2	0	2	Export	422	Lebanon	LBN	0	World	WLD								32	COAL, COKE, BRIQUETTES	1	No Quantity							22888			0
S3	2000	2000	2000	2	0	2	Export	422	Lebanon	LBN	36	Australia	AUS								32	COAL, COKE, BRIQUETTES	1	No Quantity							32			0
S3	2000	2000	2000	2	0	2	Export	422	Lebanon	LBN	76	Brazil	BRA								32	COAL, COKE, BRIQUETTES	1	No Quantity							1222			0
S3	2000	2000	2000	2	0	2	Export	422	Lebanon	LBN	152	Chile	CHL								32	COAL, COKE, BRIQUETTES	1	No Quantity							6018			0
S3	2000	2000	2000	2	0	2	Export	422	Lebanon	LBN	178	Congo	COG								32	COAL, COKE, BRIQUETTES	1	No Quantity							86			0
S3	2000	2000	2000	2	0	2	Export	422	Lebanon	LBN	208	Denmark	DNK								32	COAL, COKE, BRIQUETTES	1	No Quantity							1700			0
S3	2000	2000	2000	2	0	2	Export	422	Lebanon	LBN	251	France	FRA								32	COAL, COKE, BRIQUETTES	1	No Quantity							119			0
S3	2000	2000	2000	2	0	2	Export	422	Lebanon	LBN	276	Germany	DEU								32	COAL, COKE, BRIQUETTES	1	No Quantity							1631			0
S3	2000	2000	2000	2	0	2	Export	422	Lebanon	LBN	324	Guinea	GIN								32	COAL, COKE, BRIQUETTES	1	No Quantity							150			0
S3	2000	2000	2000	2	0	2	Export	422	Lebanon	LBN	430	Liberia	LBR								32	COAL, COKE, BRIQUETTES	1	No Quantity							352			0
S3	2000	2000	2000	2	0	2	Export	422	Lebanon	LBN	566	Nigeria	NGA								32	COAL, COKE, BRIQUETTES	1	No Quantity							628			0
S3	2000	2000	2000	2	0	2	Export	422	Lebanon	LBN	591	Panama	PAN								32	COAL, COKE, BRIQUETTES	1	No Quantity							1014			0
S3	2000	2000	2000	2	0	2	Export	422	Lebanon	LBN	600	Paraguay	PRY								32	COAL, COKE, BRIQUETTES	1	No Quantity							1325			0
S3	2000	2000	2000	2	0	2	Export	422	Lebanon	LBN	682	Saudi Arabia	SAU								32	COAL, COKE, BRIQUETTES	1	No Quantity							995			0
S3	2000	2000	2000	2	0	2	Export	422	Lebanon	LBN	694	Sierra Leone	SLE								32	COAL, COKE, BRIQUETTES	1	No Quantity							125			0
S3	2000	2000	2000	2	0	2	Export	422	Lebanon	LBN	752	Sweden	SWE								32	COAL, COKE, BRIQUETTES	1	No Quantity							200			0
S3	2000	2000	2000	2	0	2	Export	422	Lebanon	LBN	800	Uganda	UGA								32	COAL, COKE, BRIQUETTES	1	No Quantity							66			0
S3	2000	2000	2000	2	0	2	Export	422	Lebanon	LBN	842	USA	USA								32	COAL, COKE, BRIQUETTES	1	No Quantity							2696			0
S3	2000	2000	2000	2	0	2	Export	422	Lebanon	LBN	854	Burkina Faso	BFA								32	COAL, COKE, BRIQUETTES	1	No Quantity							1061			0
S3	2000	2000	2000	2	0	2	Export	422	Lebanon	LBN	862	Venezuela	VEN								32	COAL, COKE, BRIQUETTES	1	No Quantity							2250			0
S3	2000	2000	2000	2	0	2	Export	422	Lebanon	LBN	899	Areas, nes									32	COAL, COKE, BRIQUETTES	1	No Quantity							1218			0
S3	2000	2000	2000	2	0	2	Export	428	Latvia	LVA	0	World	WLD								32	COAL, COKE, BRIQUETTES	1	No Quantity							14145811			0
S3	2000	2000	2000	2	0	2	Export	428	Latvia	LVA	36	Australia	AUS								32	COAL, COKE, BRIQUETTES	1	No Quantity							1627			0
S3	2000	2000	2000	2	0	2	Export	428	Latvia	LVA	40	Austria	AUT								32	COAL, COKE, BRIQUETTES	1	No Quantity							199888			0
S3	2000	2000	2000	2	0	2	Export	428	Latvia	LVA	56	Belgium	BEL								32	COAL, COKE, BRIQUETTES	1	No Quantity							415949			0
S3	2000	2000	2000	2	0	2	Export	428	Latvia	LVA	124	Canada	CAN								32	COAL, COKE, BRIQUETTES	1	No Quantity							46525			0
S3	2000	2000	2000	2	0	2	Export	428	Latvia	LVA	191	Croatia	HRV								32	COAL, COKE, BRIQUETTES	1	No Quantity							54092			0
S3	2000	2000	2000	2	0	2	Export	428	Latvia	LVA	196	Cyprus	CYP								32	COAL, COKE, BRIQUETTES	1	No Quantity							2871			0
S3	2000	2000	2000	2	0	2	Export	428	Latvia	LVA	203	Czechia	CZE								32	COAL, COKE, BRIQUETTES	1	No Quantity							17837			0
S3	2000	2000	2000	2	0	2	Export	428	Latvia	LVA	208	Denmark	DNK								32	COAL, COKE, BRIQUETTES	1	No Quantity							1232927			0
S3	2000	2000	2000	2	0	2	Export	428	Latvia	LVA	233	Estonia	EST								32	COAL, COKE, BRIQUETTES	1	No Quantity							10657			0
S3	2000	2000	2000	2	0	2	Export	428	Latvia	LVA	251	France	FRA								32	COAL, COKE, BRIQUETTES	1	No Quantity							304694			0
S3	2000	2000	2000	2	0	2	Export	428	Latvia	LVA	276	Germany	DEU								32	COAL, COKE, BRIQUETTES	1	No Quantity							4507726			0
S3	2000	2000	2000	2	0	2	Export	428	Latvia	LVA	300	Greece	GRC								32	COAL, COKE, BRIQUETTES	1	No Quantity							208773			0
S3	2000	2000	2000	2	0	2	Export	428	Latvia	LVA	348	Hungary	HUN								32	COAL, COKE, BRIQUETTES	1	No Quantity							70529			0
S3	2000	2000	2000	2	0	2	Export	428	Latvia	LVA	372	Ireland	IRL								32	COAL, COKE, BRIQUETTES	1	No Quantity							263844			0
S3	2000	2000	2000	2	0	2	Export	428	Latvia	LVA	376	Israel	ISR								32	COAL, COKE, BRIQUETTES	1	No Quantity							37350			0
S3	2000	2000	2000	2	0	2	Export	428	Latvia	LVA	381	Italy	ITA								32	COAL, COKE, BRIQUETTES	1	No Quantity							1607495			0
S3	2000	2000	2000	2	0	2	Export	428	Latvia	LVA	392	Japan	JPN								32	COAL, COKE, BRIQUETTES	1	No Quantity							236142			0
S3	2000	2000	2000	2	0	2	Export	428	Latvia	LVA	400	Jordan	JOR								32	COAL, COKE, BRIQUETTES	1	No Quantity							102924			0
S3	2000	2000	2000	2	0	2	Export	428	Latvia	LVA	417	Kyrgyzstan	KGZ								32	COAL, COKE, BRIQUETTES	1	No Quantity							28072			0
S3	2000	2000	2000	2	0	2	Export	428	Latvia	LVA	422	Lebanon	LBN								32	COAL, COKE, BRIQUETTES	1	No Quantity							4816			0
S3	2000	2000	2000	2	0	2	Export	428	Latvia	LVA	430	Liberia	LBR								32	COAL, COKE, BRIQUETTES	1	No Quantity							908			0
S3	2000	2000	2000	2	0	2	Export	428	Latvia	LVA	440	Lithuania	LTU								32	COAL, COKE, BRIQUETTES	1	No Quantity							96918			0
S3	2000	2000	2000	2	0	2	Export	428	Latvia	LVA	458	Malaysia	MYS								32	COAL, COKE, BRIQUETTES	1	No Quantity							2133			0
S3	2000	2000	2000	2	0	2	Export	428	Latvia	LVA	470	Malta	MLT								32	COAL, COKE, BRIQUETTES	1	No Quantity							1030			0
S3	2000	2000	2000	2	0	2	Export	428	Latvia	LVA	484	Mexico	MEX								32	COAL, COKE, BRIQUETTES	1	No Quantity							7490			0
S3	2000	2000	2000	2	0	2	Export	428	Latvia	LVA	490	Other Asia, nes									32	COAL, COKE, BRIQUETTES	1	No Quantity							6833			0
S3	2000	2000	2000	2	0	2	Export	428	Latvia	LVA	528	Netherlands	NLD								32	COAL, COKE, BRIQUETTES	1	No Quantity							2464463			0
S3	2000	2000	2000	2	0	2	Export	428	Latvia	LVA	579	Norway	NOR								32	COAL, COKE, BRIQUETTES	1	No Quantity							20498			0
S3	2000	2000	2000	2	0	2	Export	428	Latvia	LVA	616	Poland	POL								32	COAL, COKE, BRIQUETTES	1	No Quantity							355704			0
S3	2000	2000	2000	2	0	2	Export	428	Latvia	LVA	620	Portugal	PRT								32	COAL, COKE, BRIQUETTES	1	No Quantity							14271			0
S3	2000	2000	2000	2	0	2	Export	428	Latvia	LVA	643	Russian Federation	RUS								32	COAL, COKE, BRIQUETTES	1	No Quantity							835			0
S3	2000	2000	2000	2	0	2	Export	428	Latvia	LVA	682	Saudi Arabia	SAU								32	COAL, COKE, BRIQUETTES	1	No Quantity							112767			0
S3	2000	2000	2000	2	0	2	Export	428	Latvia	LVA	703	Slovakia	SVK								32	COAL, COKE, BRIQUETTES	1	No Quantity							21500			0
S3	2000	2000	2000	2	0	2	Export	428	Latvia	LVA	705	Slovenia	SVN								32	COAL, COKE, BRIQUETTES	1	No Quantity							10291			0
S3	2000	2000	2000	2	0	2	Export	428	Latvia	LVA	724	Spain	ESP								32	COAL, COKE, BRIQUETTES	1	No Quantity							923136			0
S3	2000	2000	2000	2	0	2	Export	428	Latvia	LVA	757	Switzerland	CHE								32	COAL, COKE, BRIQUETTES	1	No Quantity							94154			0
S3	2000	2000	2000	2	0	2	Export	428	Latvia	LVA	784	United Arab Emirates	ARE								32	COAL, COKE, BRIQUETTES	1	No Quantity							8571			0
S3	2000	2000	2000	2	0	2	Export	428	Latvia	LVA	792	Turkey	TUR								32	COAL, COKE, BRIQUETTES	1	No Quantity							2678			0
S3	2000	2000	2000	2	0	2	Export	428	Latvia	LVA	804	Ukraine	UKR								32	COAL, COKE, BRIQUETTES	1	No Quantity							4090			0
S3	2000	2000	2000	2	0	2	Export	428	Latvia	LVA	818	Egypt	EGY								32	COAL, COKE, BRIQUETTES	1	No Quantity							15241			0
S3	2000	2000	2000	2	0	2	Export	428	Latvia	LVA	826	United Kingdom	GBR								32	COAL, COKE, BRIQUETTES	1	No Quantity							305690			0
S3	2000	2000	2000	2	0	2	Export	428	Latvia	LVA	842	USA	USA								32	COAL, COKE, BRIQUETTES	1	No Quantity							301362			0
S3	2000	2000	2000	2	0	2	Export	428	Latvia	LVA	899	Areas, nes									32	COAL, COKE, BRIQUETTES	1	No Quantity							20510			0
S3	2000	2000	2000	2	0	2	Export	422	Lebanon	LBN	0	World	WLD								33	PETROLEUM,PETROL.PRODUCT	1	No Quantity							1225869			0
S3	2000	2000	2000	2	0	2	Export	422	Lebanon	LBN	251	France	FRA								33	PETROLEUM,PETROL.PRODUCT	1	No Quantity							1613			0
S3	2000	2000	2000	2	0	2	Export	422	Lebanon	LBN	266	Gabon	GAB								33	PETROLEUM,PETROL.PRODUCT	1	No Quantity							2460			0
S3	2000	2000	2000	2	0	2	Export	422	Lebanon	LBN	270	Gambia	GMB								33	PETROLEUM,PETROL.PRODUCT	1	No Quantity							2207			0
S3	2000	2000	2000	2	0	2	Export	422	Lebanon	LBN	324	Guinea	GIN								33	PETROLEUM,PETROL.PRODUCT	1	No Quantity							100			0
S3	2000	2000	2000	2	0	2	Export	422	Lebanon	LBN	381	Italy	ITA								33	PETROLEUM,PETROL.PRODUCT	1	No Quantity							1107			0
S3	2000	2000	2000	2	0	2	Export	422	Lebanon	LBN	430	Liberia	LBR								33	PETROLEUM,PETROL.PRODUCT	1	No Quantity							24110			0
S3	2000	2000	2000	2	0	2	Export	422	Lebanon	LBN	442	Luxembourg	LUX								33	PETROLEUM,PETROL.PRODUCT	1	No Quantity							59			0
S3	2000	2000	2000	2	0	2	Export	422	Lebanon	LBN	480	Mauritius	MUS								33	PETROLEUM,PETROL.PRODUCT	1	No Quantity							4492			0
S3	2000	2000	2000	2	0	2	Export	422	Lebanon	LBN	528	Netherlands	NLD								33	PETROLEUM,PETROL.PRODUCT	1	No Quantity							282			0
S3	2000	2000	2000	2	0	2	Export	422	Lebanon	LBN	566	Nigeria	NGA								33	PETROLEUM,PETROL.PRODUCT	1	No Quantity							63			0
S3	2000	2000	2000	2	0	2	Export	422	Lebanon	LBN	624	Guinea-Bissau	GNB								33	PETROLEUM,PETROL.PRODUCT	1	No Quantity							14			0
S3	2000	2000	2000	2	0	2	Export	422	Lebanon	LBN	642	Romania	ROU								33	PETROLEUM,PETROL.PRODUCT	1	No Quantity							41			0
S3	2000	2000	2000	2	0	2	Export	422	Lebanon	LBN	682	Saudi Arabia	SAU								33	PETROLEUM,PETROL.PRODUCT	1	No Quantity							7505			0
S3	2000	2000	2000	2	0	2	Export	422	Lebanon	LBN	724	Spain	ESP								33	PETROLEUM,PETROL.PRODUCT	1	No Quantity							1608			0
S3	2000	2000	2000	2	0	2	Export	422	Lebanon	LBN	736	Fmr Sudan	SDN								33	PETROLEUM,PETROL.PRODUCT	1	No Quantity							448			0
S3	2000	2000	2000	2	0	2	Export	422	Lebanon	LBN	760	Syria	SYR								33	PETROLEUM,PETROL.PRODUCT	1	No Quantity							61298			0
S3	2000	2000	2000	2	0	2	Export	422	Lebanon	LBN	784	United Arab Emirates	ARE								33	PETROLEUM,PETROL.PRODUCT	1	No Quantity							464			0
S3	2000	2000	2000	2	0	2	Export	422	Lebanon	LBN	826	United Kingdom	GBR								33	PETROLEUM,PETROL.PRODUCT	1	No Quantity							1033			0
S3	2000	2000	2000	2	0	2	Export	422	Lebanon	LBN	834	United Rep. of Tanzania	TZA								33	PETROLEUM,PETROL.PRODUCT	1	No Quantity							1003			0
S3	2000	2000	2000	2	0	2	Export	422	Lebanon	LBN	842	USA	USA								33	PETROLEUM,PETROL.PRODUCT	1	No Quantity							314			0
S3	2000	2000	2000	2	0	2	Export	422	Lebanon	LBN	887	Yemen	YEM								33	PETROLEUM,PETROL.PRODUCT	1	No Quantity							4903			0
S3	2000	2000	2000	2	0	2	Export	422	Lebanon	LBN	899	Areas, nes									33	PETROLEUM,PETROL.PRODUCT	1	No Quantity							1110745			0
S3	2000	2000	2000	2	0	2	Export	428	Latvia	LVA	0	World	WLD								33	PETROLEUM,PETROL.PRODUCT	1	No Quantity							30338912			0
S3	2000	2000	2000	2	0	2	Export	428	Latvia	LVA	28	Antigua and Barbuda	ATG								33	PETROLEUM,PETROL.PRODUCT	1	No Quantity							24575			0
S3	2000	2000	2000	2	0	2	Export	428	Latvia	LVA	44	Bahamas	BHS								33	PETROLEUM,PETROL.PRODUCT	1	No Quantity							672			0
S3	2000	2000	2000	2	0	2	Export	428	Latvia	LVA	84	Belize	BLZ								33	PETROLEUM,PETROL.PRODUCT	1	No Quantity							18709			0
S3	2000	2000	2000	2	0	2	Export	428	Latvia	LVA	112	Belarus	BLR								33	PETROLEUM,PETROL.PRODUCT	1	No Quantity							324031			0
S3	2000	2000	2000	2	0	2	Export	428	Latvia	LVA	116	Cambodia	KHM								33	PETROLEUM,PETROL.PRODUCT	1	No Quantity							40840			0
S3	2000	2000	2000	2	0	2	Export	428	Latvia	LVA	196	Cyprus	CYP								33	PETROLEUM,PETROL.PRODUCT	1	No Quantity							1007			0
S3	2000	2000	2000	2	0	2	Export	428	Latvia	LVA	208	Denmark	DNK								33	PETROLEUM,PETROL.PRODUCT	1	No Quantity							163			0
S3	2000	2000	2000	2	0	2	Export	428	Latvia	LVA	233	Estonia	EST								33	PETROLEUM,PETROL.PRODUCT	1	No Quantity							6664612			0
S3	2000	2000	2000	2	0	2	Export	428	Latvia	LVA	246	Finland	FIN								33	PETROLEUM,PETROL.PRODUCT	1	No Quantity							28033			0
S3	2000	2000	2000	2	0	2	Export	428	Latvia	LVA	251	France	FRA								33	PETROLEUM,PETROL.PRODUCT	1	No Quantity							8			0
S3	2000	2000	2000	2	0	2	Export	428	Latvia	LVA	276	Germany	DEU								33	PETROLEUM,PETROL.PRODUCT	1	No Quantity							60			0
S3	2000	2000	2000	2	0	2	Export	428	Latvia	LVA	372	Ireland	IRL								33	PETROLEUM,PETROL.PRODUCT	1	No Quantity							466			0
S3	2000	2000	2000	2	0	2	Export	428	Latvia	LVA	381	Italy	ITA								33	PETROLEUM,PETROL.PRODUCT	1	No Quantity							5			0
S3	2000	2000	2000	2	0	2	Export	428	Latvia	LVA	398	Kazakhstan	KAZ								33	PETROLEUM,PETROL.PRODUCT	1	No Quantity							47655			0
S3	2000	2000	2000	2	0	2	Export	428	Latvia	LVA	430	Liberia	LBR								33	PETROLEUM,PETROL.PRODUCT	1	No Quantity							2250			0
S3	2000	2000	2000	2	0	2	Export	428	Latvia	LVA	440	Lithuania	LTU								33	PETROLEUM,PETROL.PRODUCT	1	No Quantity							6142822			0
S3	2000	2000	2000	2	0	2	Export	428	Latvia	LVA	470	Malta	MLT								33	PETROLEUM,PETROL.PRODUCT	1	No Quantity							5016			0
S3	2000	2000	2000	2	0	2	Export	428	Latvia	LVA	490	Other Asia, nes									33	PETROLEUM,PETROL.PRODUCT	1	No Quantity							16			0
S3	2000	2000	2000	2	0	2	Export	428	Latvia	LVA	498	Rep. of Moldova	MDA								33	PETROLEUM,PETROL.PRODUCT	1	No Quantity							938701			0
S3	2000	2000	2000	2	0	2	Export	428	Latvia	LVA	528	Netherlands	NLD								33	PETROLEUM,PETROL.PRODUCT	1	No Quantity							237			0
S3	2000	2000	2000	2	0	2	Export	428	Latvia	LVA	579	Norway	NOR								33	PETROLEUM,PETROL.PRODUCT	1	No Quantity							34			0
S3	2000	2000	2000	2	0	2	Export	428	Latvia	LVA	591	Panama	PAN								33	PETROLEUM,PETROL.PRODUCT	1	No Quantity							935			0
S3	2000	2000	2000	2	0	2	Export	428	Latvia	LVA	620	Portugal	PRT								33	PETROLEUM,PETROL.PRODUCT	1	No Quantity							18			0
S3	2000	2000	2000	2	0	2	Export	428	Latvia	LVA	643	Russian Federation	RUS								33	PETROLEUM,PETROL.PRODUCT	1	No Quantity							2028864			0
S3	2000	2000	2000	2	0	2	Export	428	Latvia	LVA	670	Saint Vincent and the Grenadines	VCT								33	PETROLEUM,PETROL.PRODUCT	1	No Quantity							7098			0
S3	2000	2000	2000	2	0	2	Export	428	Latvia	LVA	716	Zimbabwe	ZWE								33	PETROLEUM,PETROL.PRODUCT	1	No Quantity							3			0
S3	2000	2000	2000	2	0	2	Export	428	Latvia	LVA	752	Sweden	SWE								33	PETROLEUM,PETROL.PRODUCT	1	No Quantity							43701			0
S3	2000	2000	2000	2	0	2	Export	428	Latvia	LVA	804	Ukraine	UKR								33	PETROLEUM,PETROL.PRODUCT	1	No Quantity							12525645			0
S3	2000	2000	2000	2	0	2	Export	428	Latvia	LVA	842	USA	USA								33	PETROLEUM,PETROL.PRODUCT	1	No Quantity							998			0
S3	2000	2000	2000	2	0	2	Export	428	Latvia	LVA	899	Areas, nes									33	PETROLEUM,PETROL.PRODUCT	1	No Quantity							1491738			0
S3	2000	2000	2000	2	0	2	Export	422	Lebanon	LBN	0	World	WLD								34	GAS,NATURAL,MANUFACTURED	1	No Quantity							27267			0
S3	2000	2000	2000	2	0	2	Export	422	Lebanon	LBN	140	Central African Rep.	CAF								34	GAS,NATURAL,MANUFACTURED	1	No Quantity							5904			0
S3	2000	2000	2000	2	0	2	Export	422	Lebanon	LBN	324	Guinea	GIN								34	GAS,NATURAL,MANUFACTURED	1	No Quantity							1002			0
S3	2000	2000	2000	2	0	2	Export	422	Lebanon	LBN	430	Liberia	LBR								34	GAS,NATURAL,MANUFACTURED	1	No Quantity							12311			0
S3	2000	2000	2000	2	0	2	Export	422	Lebanon	LBN	760	Syria	SYR								34	GAS,NATURAL,MANUFACTURED	1	No Quantity							8050			0
S3	2000	2000	2000	2	0	2	Export	428	Latvia	LVA	0	World	WLD								34	GAS,NATURAL,MANUFACTURED	1	No Quantity							123566			0
S3	2000	2000	2000	2	0	2	Export	428	Latvia	LVA	233	Estonia	EST								34	GAS,NATURAL,MANUFACTURED	1	No Quantity							68010			0
S3	2000	2000	2000	2	0	2	Export	428	Latvia	LVA	440	Lithuania	LTU								34	GAS,NATURAL,MANUFACTURED	1	No Quantity							55553			0
S3	2000	2000	2000	2	0	2	Export	428	Latvia	LVA	528	Netherlands	NLD								34	GAS,NATURAL,MANUFACTURED	1	No Quantity							3			0
S3	2000	2000	2000	2	0	2	Export	428	Latvia	LVA	0	World	WLD								35	ELECTRIC CURRENT	1	No Quantity							1542201			0
S3	2000	2000	2000	2	0	2	Export	428	Latvia	LVA	112	Belarus	BLR								35	ELECTRIC CURRENT	1	No Quantity							2568			0
S3	2000	2000	2000	2	0	2	Export	428	Latvia	LVA	233	Estonia	EST								35	ELECTRIC CURRENT	1	No Quantity							623180			0
S3	2000	2000	2000	2	0	2	Export	428	Latvia	LVA	440	Lithuania	LTU								35	ELECTRIC CURRENT	1	No Quantity							310105			0
S3	2000	2000	2000	2	0	2	Export	428	Latvia	LVA	643	Russian Federation	RUS								35	ELECTRIC CURRENT	1	No Quantity							606348			0
S3	2000	2000	2000	2	0	2	Export	422	Lebanon	LBN	0	World	WLD								41	ANIMAL OILS AND FATS	1	No Quantity							7940			0
S3	2000	2000	2000	2	0	2	Export	422	Lebanon	LBN	56	Belgium	BEL								41	ANIMAL OILS AND FATS	1	No Quantity							298			0
S3	2000	2000	2000	2	0	2	Export	422	Lebanon	LBN	76	Brazil	BRA								41	ANIMAL OILS AND FATS	1	No Quantity							166			0
S3	2000	2000	2000	2	0	2	Export	422	Lebanon	LBN	196	Cyprus	CYP								41	ANIMAL OILS AND FATS	1	No Quantity							6205			0
S3	2000	2000	2000	2	0	2	Export	422	Lebanon	LBN	430	Liberia	LBR								41	ANIMAL OILS AND FATS	1	No Quantity							1271			0
S3	2000	2000	2000	2	0	2	Export	428	Latvia	LVA	0	World	WLD								41	ANIMAL OILS AND FATS	1	No Quantity							139229			0
S3	2000	2000	2000	2	0	2	Export	428	Latvia	LVA	196	Cyprus	CYP								41	ANIMAL OILS AND FATS	1	No Quantity							112			0
S3	2000	2000	2000	2	0	2	Export	428	Latvia	LVA	233	Estonia	EST								41	ANIMAL OILS AND FATS	1	No Quantity							32			0
S3	2000	2000	2000	2	0	2	Export	428	Latvia	LVA	246	Finland	FIN								41	ANIMAL OILS AND FATS	1	No Quantity							3344			0
S3	2000	2000	2000	2	0	2	Export	428	Latvia	LVA	440	Lithuania	LTU								41	ANIMAL OILS AND FATS	1	No Quantity							101293			0
S3	2000	2000	2000	2	0	2	Export	428	Latvia	LVA	470	Malta	MLT								41	ANIMAL OILS AND FATS	1	No Quantity							22			0
S3	2000	2000	2000	2	0	2	Export	428	Latvia	LVA	591	Panama	PAN								41	ANIMAL OILS AND FATS	1	No Quantity							12			0
S3	2000	2000	2000	2	0	2	Export	428	Latvia	LVA	643	Russian Federation	RUS								41	ANIMAL OILS AND FATS	1	No Quantity							15837			0
S3	2000	2000	2000	2	0	2	Export	428	Latvia	LVA	670	Saint Vincent and the Grenadines	VCT								41	ANIMAL OILS AND FATS	1	No Quantity							12			0
S3	2000	2000	2000	2	0	2	Export	428	Latvia	LVA	804	Ukraine	UKR								41	ANIMAL OILS AND FATS	1	No Quantity							18565			0
S3	2000	2000	2000	2	0	2	Export	422	Lebanon	LBN	0	World	WLD								42	FIXED VEG. FATS AND OILS	1	No Quantity							9414527			0
S3	2000	2000	2000	2	0	2	Export	422	Lebanon	LBN	12	Algeria	DZA								42	FIXED VEG. FATS AND OILS	1	No Quantity							3033			0
S3	2000	2000	2000	2	0	2	Export	422	Lebanon	LBN	24	Angola	AGO								42	FIXED VEG. FATS AND OILS	1	No Quantity							540			0
S3	2000	2000	2000	2	0	2	Export	422	Lebanon	LBN	32	Argentina	ARG								42	FIXED VEG. FATS AND OILS	1	No Quantity							13382			0
S3	2000	2000	2000	2	0	2	Export	422	Lebanon	LBN	36	Australia	AUS								42	FIXED VEG. FATS AND OILS	1	No Quantity							480319			0
S3	2000	2000	2000	2	0	2	Export	422	Lebanon	LBN	40	Austria	AUT								42	FIXED VEG. FATS AND OILS	1	No Quantity							19382			0
S3	2000	2000	2000	2	0	2	Export	422	Lebanon	LBN	48	Bahrain	BHR								42	FIXED VEG. FATS AND OILS	1	No Quantity							131161			0
S3	2000	2000	2000	2	0	2	Export	422	Lebanon	LBN	56	Belgium	BEL								42	FIXED VEG. FATS AND OILS	1	No Quantity							30093			0
S3	2000	2000	2000	2	0	2	Export	422	Lebanon	LBN	76	Brazil	BRA								42	FIXED VEG. FATS AND OILS	1	No Quantity							83499			0
S3	2000	2000	2000	2	0	2	Export	422	Lebanon	LBN	120	Cameroon	CMR								42	FIXED VEG. FATS AND OILS	1	No Quantity							5560			0
S3	2000	2000	2000	2	0	2	Export	422	Lebanon	LBN	124	Canada	CAN								42	FIXED VEG. FATS AND OILS	1	No Quantity							830268			0
S3	2000	2000	2000	2	0	2	Export	422	Lebanon	LBN	140	Central African Rep.	CAF								42	FIXED VEG. FATS AND OILS	1	No Quantity							4137			0
S3	2000	2000	2000	2	0	2	Export	422	Lebanon	LBN	152	Chile	CHL								42	FIXED VEG. FATS AND OILS	1	No Quantity							3311			0
S3	2000	2000	2000	2	0	2	Export	422	Lebanon	LBN	156	China	CHN								42	FIXED VEG. FATS AND OILS	1	No Quantity							15561			0
S3	2000	2000	2000	2	0	2	Export	422	Lebanon	LBN	178	Congo	COG								42	FIXED VEG. FATS AND OILS	1	No Quantity							2288			0
S3	2000	2000	2000	2	0	2	Export	422	Lebanon	LBN	203	Czechia	CZE								42	FIXED VEG. FATS AND OILS	1	No Quantity							1040			0
S3	2000	2000	2000	2	0	2	Export	422	Lebanon	LBN	204	Benin	BEN								42	FIXED VEG. FATS AND OILS	1	No Quantity							4227			0
S3	2000	2000	2000	2	0	2	Export	422	Lebanon	LBN	208	Denmark	DNK								42	FIXED VEG. FATS AND OILS	1	No Quantity							52726			0
S3	2000	2000	2000	2	0	2	Export	422	Lebanon	LBN	251	France	FRA								42	FIXED VEG. FATS AND OILS	1	No Quantity							174095			0
S3	2000	2000	2000	2	0	2	Export	422	Lebanon	LBN	266	Gabon	GAB								42	FIXED VEG. FATS AND OILS	1	No Quantity							9254			0
S3	2000	2000	2000	2	0	2	Export	422	Lebanon	LBN	270	Gambia	GMB								42	FIXED VEG. FATS AND OILS	1	No Quantity							12159			0
S3	2000	2000	2000	2	0	2	Export	422	Lebanon	LBN	276	Germany	DEU								42	FIXED VEG. FATS AND OILS	1	No Quantity							90710			0
S3	2000	2000	2000	2	0	2	Export	422	Lebanon	LBN	288	Ghana	GHA								42	FIXED VEG. FATS AND OILS	1	No Quantity							467887			0
S3	2000	2000	2000	2	0	2	Export	422	Lebanon	LBN	300	Greece	GRC								42	FIXED VEG. FATS AND OILS	1	No Quantity							15731			0
S3	2000	2000	2000	2	0	2	Export	422	Lebanon	LBN	324	Guinea	GIN								42	FIXED VEG. FATS AND OILS	1	No Quantity							4059			0
S3	2000	2000	2000	2	0	2	Export	422	Lebanon	LBN	368	Iraq	IRQ								42	FIXED VEG. FATS AND OILS	1	No Quantity							8167			0
S3	2000	2000	2000	2	0	2	Export	422	Lebanon	LBN	381	Italy	ITA								42	FIXED VEG. FATS AND OILS	1	No Quantity							10720			0
S3	2000	2000	2000	2	0	2	Export	422	Lebanon	LBN	384	Côte d'Ivoire	CIV								42	FIXED VEG. FATS AND OILS	1	No Quantity							13303			0
S3	2000	2000	2000	2	0	2	Export	422	Lebanon	LBN	392	Japan	JPN								42	FIXED VEG. FATS AND OILS	1	No Quantity							12301			0
S3	2000	2000	2000	2	0	2	Export	422	Lebanon	LBN	400	Jordan	JOR								42	FIXED VEG. FATS AND OILS	1	No Quantity							605368			0
S3	2000	2000	2000	2	0	2	Export	422	Lebanon	LBN	404	Kenya	KEN								42	FIXED VEG. FATS AND OILS	1	No Quantity							4607			0
S3	2000	2000	2000	2	0	2	Export	422	Lebanon	LBN	410	Rep. of Korea	KOR								42	FIXED VEG. FATS AND OILS	1	No Quantity							166			0
S3	2000	2000	2000	2	0	2	Export	422	Lebanon	LBN	414	Kuwait	KWT								42	FIXED VEG. FATS AND OILS	1	No Quantity							177898			0
S3	2000	2000	2000	2	0	2	Export	422	Lebanon	LBN	430	Liberia	LBR								42	FIXED VEG. FATS AND OILS	1	No Quantity							31424			0
S3	2000	2000	2000	2	0	2	Export	422	Lebanon	LBN	434	Libya	LBY								42	FIXED VEG. FATS AND OILS	1	No Quantity							8035			0
S3	2000	2000	2000	2	0	2	Export	422	Lebanon	LBN	478	Mauritania	MRT								42	FIXED VEG. FATS AND OILS	1	No Quantity							220			0
S3	2000	2000	2000	2	0	2	Export	422	Lebanon	LBN	484	Mexico	MEX								42	FIXED VEG. FATS AND OILS	1	No Quantity							13476			0
S3	2000	2000	2000	2	0	2	Export	422	Lebanon	LBN	504	Morocco	MAR								42	FIXED VEG. FATS AND OILS	1	No Quantity							11350			0
S3	2000	2000	2000	2	0	2	Export	422	Lebanon	LBN	508	Mozambique	MOZ								42	FIXED VEG. FATS AND OILS	1	No Quantity							103			0
S3	2000	2000	2000	2	0	2	Export	422	Lebanon	LBN	512	Oman	OMN								42	FIXED VEG. FATS AND OILS	1	No Quantity							79761			0
S3	2000	2000	2000	2	0	2	Export	422	Lebanon	LBN	528	Netherlands	NLD								42	FIXED VEG. FATS AND OILS	1	No Quantity							7762			0
S3	2000	2000	2000	2	0	2	Export	422	Lebanon	LBN	554	New Zealand	NZL								42	FIXED VEG. FATS AND OILS	1	No Quantity							18291			0
S3	2000	2000	2000	2	0	2	Export	422	Lebanon	LBN	566	Nigeria	NGA								42	FIXED VEG. FATS AND OILS	1	No Quantity							15472			0
S3	2000	2000	2000	2	0	2	Export	422	Lebanon	LBN	579	Norway	NOR								42	FIXED VEG. FATS AND OILS	1	No Quantity							16258			0
S3	2000	2000	2000	2	0	2	Export	422	Lebanon	LBN	591	Panama	PAN								42	FIXED VEG. FATS AND OILS	1	No Quantity							8649			0
S3	2000	2000	2000	2	0	2	Export	422	Lebanon	LBN	600	Paraguay	PRY								42	FIXED VEG. FATS AND OILS	1	No Quantity							5120			0
S3	2000	2000	2000	2	0	2	Export	422	Lebanon	LBN	634	Qatar	QAT								42	FIXED VEG. FATS AND OILS	1	No Quantity							106319			0
S3	2000	2000	2000	2	0	2	Export	422	Lebanon	LBN	642	Romania	ROU								42	FIXED VEG. FATS AND OILS	1	No Quantity							26683			0
S3	2000	2000	2000	2	0	2	Export	422	Lebanon	LBN	643	Russian Federation	RUS								42	FIXED VEG. FATS AND OILS	1	No Quantity							1472			0
S3	2000	2000	2000	2	0	2	Export	422	Lebanon	LBN	682	Saudi Arabia	SAU								42	FIXED VEG. FATS AND OILS	1	No Quantity							1926559			0
S3	2000	2000	2000	2	0	2	Export	422	Lebanon	LBN	686	Senegal	SEN								42	FIXED VEG. FATS AND OILS	1	No Quantity							7406			0
S3	2000	2000	2000	2	0	2	Export	422	Lebanon	LBN	694	Sierra Leone	SLE								42	FIXED VEG. FATS AND OILS	1	No Quantity							39195			0
S3	2000	2000	2000	2	0	2	Export	422	Lebanon	LBN	710	South Africa	ZAF								42	FIXED VEG. FATS AND OILS	1	No Quantity							5109			0
S3	2000	2000	2000	2	0	2	Export	422	Lebanon	LBN	724	Spain	ESP								42	FIXED VEG. FATS AND OILS	1	No Quantity							16045			0
S3	2000	2000	2000	2	0	2	Export	422	Lebanon	LBN	752	Sweden	SWE								42	FIXED VEG. FATS AND OILS	1	No Quantity							61089			0
S3	2000	2000	2000	2	0	2	Export	422	Lebanon	LBN	757	Switzerland	CHE								42	FIXED VEG. FATS AND OILS	1	No Quantity							9417			0
S3	2000	2000	2000	2	0	2	Export	422	Lebanon	LBN	760	Syria	SYR								42	FIXED VEG. FATS AND OILS	1	No Quantity							130820			0
S3	2000	2000	2000	2	0	2	Export	422	Lebanon	LBN	768	Togo	TGO								42	FIXED VEG. FATS AND OILS	1	No Quantity							1699			0
S3	2000	2000	2000	2	0	2	Export	422	Lebanon	LBN	784	United Arab Emirates	ARE								42	FIXED VEG. FATS AND OILS	1	No Quantity							927914			0
S3	2000	2000	2000	2	0	2	Export	422	Lebanon	LBN	818	Egypt	EGY								42	FIXED VEG. FATS AND OILS	1	No Quantity							40035			0
S3	2000	2000	2000	2	0	2	Export	422	Lebanon	LBN	826	United Kingdom	GBR								42	FIXED VEG. FATS AND OILS	1	No Quantity							87424			0
S3	2000	2000	2000	2	0	2	Export	422	Lebanon	LBN	834	United Rep. of Tanzania	TZA								42	FIXED VEG. FATS AND OILS	1	No Quantity							100			0
S3	2000	2000	2000	2	0	2	Export	422	Lebanon	LBN	842	USA	USA								42	FIXED VEG. FATS AND OILS	1	No Quantity							2340609			0
S3	2000	2000	2000	2	0	2	Export	422	Lebanon	LBN	854	Burkina Faso	BFA								42	FIXED VEG. FATS AND OILS	1	No Quantity							2123			0
S3	2000	2000	2000	2	0	2	Export	422	Lebanon	LBN	862	Venezuela	VEN								42	FIXED VEG. FATS AND OILS	1	No Quantity							18281			0
S3	2000	2000	2000	2	0	2	Export	422	Lebanon	LBN	887	Yemen	YEM								42	FIXED VEG. FATS AND OILS	1	No Quantity							143148			0
S3	2000	2000	2000	2	0	2	Export	422	Lebanon	LBN	894	Zambia	ZMB								42	FIXED VEG. FATS AND OILS	1	No Quantity							4987			0
S3	2000	2000	2000	2	0	2	Export	422	Lebanon	LBN	899	Areas, nes									42	FIXED VEG. FATS AND OILS	1	No Quantity							15220			0
S3	2000	2000	2000	2	0	2	Export	428	Latvia	LVA	0	World	WLD								42	FIXED VEG. FATS AND OILS	1	No Quantity							828587			0
S3	2000	2000	2000	2	0	2	Export	428	Latvia	LVA	44	Bahamas	BHS								42	FIXED VEG. FATS AND OILS	1	No Quantity							17			0
S3	2000	2000	2000	2	0	2	Export	428	Latvia	LVA	84	Belize	BLZ								42	FIXED VEG. FATS AND OILS	1	No Quantity							72			0
S3	2000	2000	2000	2	0	2	Export	428	Latvia	LVA	112	Belarus	BLR								42	FIXED VEG. FATS AND OILS	1	No Quantity							394			0
S3	2000	2000	2000	2	0	2	Export	428	Latvia	LVA	196	Cyprus	CYP								42	FIXED VEG. FATS AND OILS	1	No Quantity							820			0
S3	2000	2000	2000	2	0	2	Export	428	Latvia	LVA	208	Denmark	DNK								42	FIXED VEG. FATS AND OILS	1	No Quantity							147281			0
S3	2000	2000	2000	2	0	2	Export	428	Latvia	LVA	233	Estonia	EST								42	FIXED VEG. FATS AND OILS	1	No Quantity							518566			0
S3	2000	2000	2000	2	0	2	Export	428	Latvia	LVA	344	China, Hong Kong SAR	HKG								42	FIXED VEG. FATS AND OILS	1	No Quantity							153			0
S3	2000	2000	2000	2	0	2	Export	428	Latvia	LVA	430	Liberia	LBR								42	FIXED VEG. FATS AND OILS	1	No Quantity							29			0
S3	2000	2000	2000	2	0	2	Export	428	Latvia	LVA	440	Lithuania	LTU								42	FIXED VEG. FATS AND OILS	1	No Quantity							85167			0
S3	2000	2000	2000	2	0	2	Export	428	Latvia	LVA	470	Malta	MLT								42	FIXED VEG. FATS AND OILS	1	No Quantity							239			0
S3	2000	2000	2000	2	0	2	Export	428	Latvia	LVA	579	Norway	NOR								42	FIXED VEG. FATS AND OILS	1	No Quantity							33			0
S3	2000	2000	2000	2	0	2	Export	428	Latvia	LVA	584	Marshall Isds	MHL								42	FIXED VEG. FATS AND OILS	1	No Quantity							8			0
S3	2000	2000	2000	2	0	2	Export	428	Latvia	LVA	591	Panama	PAN								42	FIXED VEG. FATS AND OILS	1	No Quantity							400			0
S3	2000	2000	2000	2	0	2	Export	428	Latvia	LVA	643	Russian Federation	RUS								42	FIXED VEG. FATS AND OILS	1	No Quantity							73992			0
S3	2000	2000	2000	2	0	2	Export	428	Latvia	LVA	670	Saint Vincent and the Grenadines	VCT								42	FIXED VEG. FATS AND OILS	1	No Quantity							73			0
S3	2000	2000	2000	2	0	2	Export	428	Latvia	LVA	899	Areas, nes									42	FIXED VEG. FATS AND OILS	1	No Quantity							1343			0
S3	2000	2000	2000	2	0	2	Export	422	Lebanon	LBN	0	World	WLD								43	ANIMAL,VEG.FATS,OILS,NES	1	No Quantity							100348			0
S3	2000	2000	2000	2	0	2	Export	422	Lebanon	LBN	56	Belgium	BEL								43	ANIMAL,VEG.FATS,OILS,NES	1	No Quantity							1573			0
S3	2000	2000	2000	2	0	2	Export	422	Lebanon	LBN	76	Brazil	BRA								43	ANIMAL,VEG.FATS,OILS,NES	1	No Quantity							1073			0
S3	2000	2000	2000	2	0	2	Export	422	Lebanon	LBN	124	Canada	CAN								43	ANIMAL,VEG.FATS,OILS,NES	1	No Quantity							920			0
S3	2000	2000	2000	2	0	2	Export	422	Lebanon	LBN	140	Central African Rep.	CAF								43	ANIMAL,VEG.FATS,OILS,NES	1	No Quantity							81			0
S3	2000	2000	2000	2	0	2	Export	422	Lebanon	LBN	152	Chile	CHL								43	ANIMAL,VEG.FATS,OILS,NES	1	No Quantity							379			0
S3	2000	2000	2000	2	0	2	Export	422	Lebanon	LBN	156	China	CHN								43	ANIMAL,VEG.FATS,OILS,NES	1	No Quantity							226			0
S3	2000	2000	2000	2	0	2	Export	422	Lebanon	LBN	204	Benin	BEN								43	ANIMAL,VEG.FATS,OILS,NES	1	No Quantity							398			0
S3	2000	2000	2000	2	0	2	Export	422	Lebanon	LBN	208	Denmark	DNK								43	ANIMAL,VEG.FATS,OILS,NES	1	No Quantity							12381			0
S3	2000	2000	2000	2	0	2	Export	422	Lebanon	LBN	251	France	FRA								43	ANIMAL,VEG.FATS,OILS,NES	1	No Quantity							66			0
S3	2000	2000	2000	2	0	2	Export	422	Lebanon	LBN	270	Gambia	GMB								43	ANIMAL,VEG.FATS,OILS,NES	1	No Quantity							2813			0
S3	2000	2000	2000	2	0	2	Export	422	Lebanon	LBN	276	Germany	DEU								43	ANIMAL,VEG.FATS,OILS,NES	1	No Quantity							7105			0
S3	2000	2000	2000	2	0	2	Export	422	Lebanon	LBN	288	Ghana	GHA								43	ANIMAL,VEG.FATS,OILS,NES	1	No Quantity							97			0
S3	2000	2000	2000	2	0	2	Export	422	Lebanon	LBN	384	Côte d'Ivoire	CIV								43	ANIMAL,VEG.FATS,OILS,NES	1	No Quantity							1695			0
S3	2000	2000	2000	2	0	2	Export	422	Lebanon	LBN	400	Jordan	JOR								43	ANIMAL,VEG.FATS,OILS,NES	1	No Quantity							10504			0
S3	2000	2000	2000	2	0	2	Export	422	Lebanon	LBN	430	Liberia	LBR								43	ANIMAL,VEG.FATS,OILS,NES	1	No Quantity							564			0
S3	2000	2000	2000	2	0	2	Export	422	Lebanon	LBN	566	Nigeria	NGA								43	ANIMAL,VEG.FATS,OILS,NES	1	No Quantity							1005			0
S3	2000	2000	2000	2	0	2	Export	422	Lebanon	LBN	591	Panama	PAN								43	ANIMAL,VEG.FATS,OILS,NES	1	No Quantity							59			0
S3	2000	2000	2000	2	0	2	Export	422	Lebanon	LBN	598	Papua New Guinea	PNG								43	ANIMAL,VEG.FATS,OILS,NES	1	No Quantity							3000			0
S3	2000	2000	2000	2	0	2	Export	422	Lebanon	LBN	642	Romania	ROU								43	ANIMAL,VEG.FATS,OILS,NES	1	No Quantity							5971			0
S3	2000	2000	2000	2	0	2	Export	422	Lebanon	LBN	686	Senegal	SEN								43	ANIMAL,VEG.FATS,OILS,NES	1	No Quantity							3854			0
S3	2000	2000	2000	2	0	2	Export	422	Lebanon	LBN	757	Switzerland	CHE								43	ANIMAL,VEG.FATS,OILS,NES	1	No Quantity							316			0
S3	2000	2000	2000	2	0	2	Export	422	Lebanon	LBN	784	United Arab Emirates	ARE								43	ANIMAL,VEG.FATS,OILS,NES	1	No Quantity							317			0
S3	2000	2000	2000	2	0	2	Export	422	Lebanon	LBN	826	United Kingdom	GBR								43	ANIMAL,VEG.FATS,OILS,NES	1	No Quantity							15375			0
S3	2000	2000	2000	2	0	2	Export	422	Lebanon	LBN	842	USA	USA								43	ANIMAL,VEG.FATS,OILS,NES	1	No Quantity							5178			0
S3	2000	2000	2000	2	0	2	Export	422	Lebanon	LBN	862	Venezuela	VEN								43	ANIMAL,VEG.FATS,OILS,NES	1	No Quantity							9459			0
S3	2000	2000	2000	2	0	2	Export	422	Lebanon	LBN	887	Yemen	YEM								43	ANIMAL,VEG.FATS,OILS,NES	1	No Quantity							6360			0
S3	2000	2000	2000	2	0	2	Export	422	Lebanon	LBN	894	Zambia	ZMB								43	ANIMAL,VEG.FATS,OILS,NES	1	No Quantity							1755			0
S3	2000	2000	2000	2	0	2	Export	422	Lebanon	LBN	899	Areas, nes									43	ANIMAL,VEG.FATS,OILS,NES	1	No Quantity							7824			0
S3	2000	2000	2000	2	0	2	Export	428	Latvia	LVA	0	World	WLD								43	ANIMAL,VEG.FATS,OILS,NES	1	No Quantity							66235			0
S3	2000	2000	2000	2	0	2	Export	428	Latvia	LVA	112	Belarus	BLR								43	ANIMAL,VEG.FATS,OILS,NES	1	No Quantity							37561			0
S3	2000	2000	2000	2	0	2	Export	428	Latvia	LVA	233	Estonia	EST								43	ANIMAL,VEG.FATS,OILS,NES	1	No Quantity							3652			0
S3	2000	2000	2000	2	0	2	Export	428	Latvia	LVA	276	Germany	DEU								43	ANIMAL,VEG.FATS,OILS,NES	1	No Quantity							280			0
S3	2000	2000	2000	2	0	2	Export	428	Latvia	LVA	440	Lithuania	LTU								43	ANIMAL,VEG.FATS,OILS,NES	1	No Quantity							18565			0
S3	2000	2000	2000	2	0	2	Export	428	Latvia	LVA	591	Panama	PAN								43	ANIMAL,VEG.FATS,OILS,NES	1	No Quantity							7			0
S3	2000	2000	2000	2	0	2	Export	428	Latvia	LVA	804	Ukraine	UKR								43	ANIMAL,VEG.FATS,OILS,NES	1	No Quantity							6170			0
S3	2000	2000	2000	2	0	2	Export	422	Lebanon	LBN	0	World	WLD								51	ORGANIC CHEMICALS	1	No Quantity							618554			0
S3	2000	2000	2000	2	0	2	Export	422	Lebanon	LBN	12	Algeria	DZA								51	ORGANIC CHEMICALS	1	No Quantity							50			0
S3	2000	2000	2000	2	0	2	Export	422	Lebanon	LBN	24	Angola	AGO								51	ORGANIC CHEMICALS	1	No Quantity							1025			0
S3	2000	2000	2000	2	0	2	Export	422	Lebanon	LBN	48	Bahrain	BHR								51	ORGANIC CHEMICALS	1	No Quantity							2020			0
S3	2000	2000	2000	2	0	2	Export	422	Lebanon	LBN	56	Belgium	BEL								51	ORGANIC CHEMICALS	1	No Quantity							2016			0
S3	2000	2000	2000	2	0	2	Export	422	Lebanon	LBN	124	Canada	CAN								51	ORGANIC CHEMICALS	1	No Quantity							122			0
S3	2000	2000	2000	2	0	2	Export	422	Lebanon	LBN	204	Benin	BEN								51	ORGANIC CHEMICALS	1	No Quantity							36			0
S3	2000	2000	2000	2	0	2	Export	422	Lebanon	LBN	208	Denmark	DNK								51	ORGANIC CHEMICALS	1	No Quantity							1197			0
S3	2000	2000	2000	2	0	2	Export	422	Lebanon	LBN	266	Gabon	GAB								51	ORGANIC CHEMICALS	1	No Quantity							140			0
S3	2000	2000	2000	2	0	2	Export	422	Lebanon	LBN	270	Gambia	GMB								51	ORGANIC CHEMICALS	1	No Quantity							108			0
S3	2000	2000	2000	2	0	2	Export	422	Lebanon	LBN	276	Germany	DEU								51	ORGANIC CHEMICALS	1	No Quantity							954			0
S3	2000	2000	2000	2	0	2	Export	422	Lebanon	LBN	288	Ghana	GHA								51	ORGANIC CHEMICALS	1	No Quantity							200			0
S3	2000	2000	2000	2	0	2	Export	422	Lebanon	LBN	384	Côte d'Ivoire	CIV								51	ORGANIC CHEMICALS	1	No Quantity							200			0
S3	2000	2000	2000	2	0	2	Export	422	Lebanon	LBN	400	Jordan	JOR								51	ORGANIC CHEMICALS	1	No Quantity							16725			0
S3	2000	2000	2000	2	0	2	Export	422	Lebanon	LBN	414	Kuwait	KWT								51	ORGANIC CHEMICALS	1	No Quantity							1635			0
S3	2000	2000	2000	2	0	2	Export	422	Lebanon	LBN	430	Liberia	LBR								51	ORGANIC CHEMICALS	1	No Quantity							1050			0
S3	2000	2000	2000	2	0	2	Export	422	Lebanon	LBN	434	Libya	LBY								51	ORGANIC CHEMICALS	1	No Quantity							40239			0
S3	2000	2000	2000	2	0	2	Export	422	Lebanon	LBN	480	Mauritius	MUS								51	ORGANIC CHEMICALS	1	No Quantity							268			0
S3	2000	2000	2000	2	0	2	Export	422	Lebanon	LBN	528	Netherlands	NLD								51	ORGANIC CHEMICALS	1	No Quantity							5169			0
S3	2000	2000	2000	2	0	2	Export	422	Lebanon	LBN	566	Nigeria	NGA								51	ORGANIC CHEMICALS	1	No Quantity							1017			0
S3	2000	2000	2000	2	0	2	Export	422	Lebanon	LBN	591	Panama	PAN								51	ORGANIC CHEMICALS	1	No Quantity							2027			0
S3	2000	2000	2000	2	0	2	Export	422	Lebanon	LBN	682	Saudi Arabia	SAU								51	ORGANIC CHEMICALS	1	No Quantity							109949			0
S3	2000	2000	2000	2	0	2	Export	422	Lebanon	LBN	694	Sierra Leone	SLE								51	ORGANIC CHEMICALS	1	No Quantity							531			0
S3	2000	2000	2000	2	0	2	Export	422	Lebanon	LBN	724	Spain	ESP								51	ORGANIC CHEMICALS	1	No Quantity							314			0
S3	2000	2000	2000	2	0	2	Export	422	Lebanon	LBN	752	Sweden	SWE								51	ORGANIC CHEMICALS	1	No Quantity							1170			0
S3	2000	2000	2000	2	0	2	Export	422	Lebanon	LBN	757	Switzerland	CHE								51	ORGANIC CHEMICALS	1	No Quantity							93			0
S3	2000	2000	2000	2	0	2	Export	422	Lebanon	LBN	760	Syria	SYR								51	ORGANIC CHEMICALS	1	No Quantity							32000			0
S3	2000	2000	2000	2	0	2	Export	422	Lebanon	LBN	768	Togo	TGO								51	ORGANIC CHEMICALS	1	No Quantity							36			0
S3	2000	2000	2000	2	0	2	Export	422	Lebanon	LBN	784	United Arab Emirates	ARE								51	ORGANIC CHEMICALS	1	No Quantity							6356			0
S3	2000	2000	2000	2	0	2	Export	422	Lebanon	LBN	818	Egypt	EGY								51	ORGANIC CHEMICALS	1	No Quantity							8842			0
S3	2000	2000	2000	2	0	2	Export	422	Lebanon	LBN	834	United Rep. of Tanzania	TZA								51	ORGANIC CHEMICALS	1	No Quantity							7820			0
S3	2000	2000	2000	2	0	2	Export	422	Lebanon	LBN	842	USA	USA								51	ORGANIC CHEMICALS	1	No Quantity							3750			0
S3	2000	2000	2000	2	0	2	Export	422	Lebanon	LBN	862	Venezuela	VEN								51	ORGANIC CHEMICALS	1	No Quantity							82			0
S3	2000	2000	2000	2	0	2	Export	422	Lebanon	LBN	887	Yemen	YEM								51	ORGANIC CHEMICALS	1	No Quantity							223			0
S3	2000	2000	2000	2	0	2	Export	422	Lebanon	LBN	894	Zambia	ZMB								51	ORGANIC CHEMICALS	1	No Quantity							62			0
S3	2000	2000	2000	2	0	2	Export	422	Lebanon	LBN	899	Areas, nes									51	ORGANIC CHEMICALS	1	No Quantity							371128			0
S3	2000	2000	2000	2	0	2	Export	428	Latvia	LVA	0	World	WLD								51	ORGANIC CHEMICALS	1	No Quantity							9296738			0
S3	2000	2000	2000	2	0	2	Export	428	Latvia	LVA	32	Argentina	ARG								51	ORGANIC CHEMICALS	1	No Quantity							26943			0
S3	2000	2000	2000	2	0	2	Export	428	Latvia	LVA	36	Australia	AUS								51	ORGANIC CHEMICALS	1	No Quantity							12109			0
S3	2000	2000	2000	2	0	2	Export	428	Latvia	LVA	40	Austria	AUT								51	ORGANIC CHEMICALS	1	No Quantity							3279			0
S3	2000	2000	2000	2	0	2	Export	428	Latvia	LVA	44	Bahamas	BHS								51	ORGANIC CHEMICALS	1	No Quantity							2373			0
S3	2000	2000	2000	2	0	2	Export	428	Latvia	LVA	56	Belgium	BEL								51	ORGANIC CHEMICALS	1	No Quantity							23957			0
S3	2000	2000	2000	2	0	2	Export	428	Latvia	LVA	76	Brazil	BRA								51	ORGANIC CHEMICALS	1	No Quantity							2			0
S3	2000	2000	2000	2	0	2	Export	428	Latvia	LVA	100	Bulgaria	BGR								51	ORGANIC CHEMICALS	1	No Quantity							126			0
S3	2000	2000	2000	2	0	2	Export	428	Latvia	LVA	112	Belarus	BLR								51	ORGANIC CHEMICALS	1	No Quantity							768510			0
S3	2000	2000	2000	2	0	2	Export	428	Latvia	LVA	124	Canada	CAN								51	ORGANIC CHEMICALS	1	No Quantity							552			0
S3	2000	2000	2000	2	0	2	Export	428	Latvia	LVA	196	Cyprus	CYP								51	ORGANIC CHEMICALS	1	No Quantity							37194			0
S3	2000	2000	2000	2	0	2	Export	428	Latvia	LVA	203	Czechia	CZE								51	ORGANIC CHEMICALS	1	No Quantity							157135			0
S3	2000	2000	2000	2	0	2	Export	428	Latvia	LVA	233	Estonia	EST								51	ORGANIC CHEMICALS	1	No Quantity							194345			0
S3	2000	2000	2000	2	0	2	Export	428	Latvia	LVA	251	France	FRA								51	ORGANIC CHEMICALS	1	No Quantity							18241			0
S3	2000	2000	2000	2	0	2	Export	428	Latvia	LVA	276	Germany	DEU								51	ORGANIC CHEMICALS	1	No Quantity							397907			0
S3	2000	2000	2000	2	0	2	Export	428	Latvia	LVA	300	Greece	GRC								51	ORGANIC CHEMICALS	1	No Quantity							392			0
S3	2000	2000	2000	2	0	2	Export	428	Latvia	LVA	348	Hungary	HUN								51	ORGANIC CHEMICALS	1	No Quantity							22932			0
S3	2000	2000	2000	2	0	2	Export	428	Latvia	LVA	372	Ireland	IRL								51	ORGANIC CHEMICALS	1	No Quantity							649881			0
S3	2000	2000	2000	2	0	2	Export	428	Latvia	LVA	376	Israel	ISR								51	ORGANIC CHEMICALS	1	No Quantity							13705			0
S3	2000	2000	2000	2	0	2	Export	428	Latvia	LVA	381	Italy	ITA								51	ORGANIC CHEMICALS	1	No Quantity							3670			0
S3	2000	2000	2000	2	0	2	Export	428	Latvia	LVA	392	Japan	JPN								51	ORGANIC CHEMICALS	1	No Quantity							2893509			0
S3	2000	2000	2000	2	0	2	Export	428	Latvia	LVA	410	Rep. of Korea	KOR								51	ORGANIC CHEMICALS	1	No Quantity							5027			0
S3	2000	2000	2000	2	0	2	Export	428	Latvia	LVA	430	Liberia	LBR								51	ORGANIC CHEMICALS	1	No Quantity							13877			0
S3	2000	2000	2000	2	0	2	Export	428	Latvia	LVA	440	Lithuania	LTU								51	ORGANIC CHEMICALS	1	No Quantity							502322			0
S3	2000	2000	2000	2	0	2	Export	428	Latvia	LVA	470	Malta	MLT								51	ORGANIC CHEMICALS	1	No Quantity							24372			0
S3	2000	2000	2000	2	0	2	Export	428	Latvia	LVA	490	Other Asia, nes									51	ORGANIC CHEMICALS	1	No Quantity							299			0
S3	2000	2000	2000	2	0	2	Export	428	Latvia	LVA	528	Netherlands	NLD								51	ORGANIC CHEMICALS	1	No Quantity							23393			0
S3	2000	2000	2000	2	0	2	Export	428	Latvia	LVA	579	Norway	NOR								51	ORGANIC CHEMICALS	1	No Quantity							1379			0
S3	2000	2000	2000	2	0	2	Export	428	Latvia	LVA	584	Marshall Isds	MHL								51	ORGANIC CHEMICALS	1	No Quantity							1436			0
S3	2000	2000	2000	2	0	2	Export	428	Latvia	LVA	591	Panama	PAN								51	ORGANIC CHEMICALS	1	No Quantity							4715			0
S3	2000	2000	2000	2	0	2	Export	428	Latvia	LVA	608	Philippines	PHL								51	ORGANIC CHEMICALS	1	No Quantity							599			0
S3	2000	2000	2000	2	0	2	Export	428	Latvia	LVA	616	Poland	POL								51	ORGANIC CHEMICALS	1	No Quantity							575			0
S3	2000	2000	2000	2	0	2	Export	428	Latvia	LVA	642	Romania	ROU								51	ORGANIC CHEMICALS	1	No Quantity							386			0
S3	2000	2000	2000	2	0	2	Export	428	Latvia	LVA	643	Russian Federation	RUS								51	ORGANIC CHEMICALS	1	No Quantity							1359592			0
S3	2000	2000	2000	2	0	2	Export	428	Latvia	LVA	670	Saint Vincent and the Grenadines	VCT								51	ORGANIC CHEMICALS	1	No Quantity							198			0
S3	2000	2000	2000	2	0	2	Export	428	Latvia	LVA	699	India	IND								51	ORGANIC CHEMICALS	1	No Quantity							418647			0
S3	2000	2000	2000	2	0	2	Export	428	Latvia	LVA	702	Singapore	SGP								51	ORGANIC CHEMICALS	1	No Quantity							2315			0
S3	2000	2000	2000	2	0	2	Export	428	Latvia	LVA	705	Slovenia	SVN								51	ORGANIC CHEMICALS	1	No Quantity							145511			0
S3	2000	2000	2000	2	0	2	Export	428	Latvia	LVA	724	Spain	ESP								51	ORGANIC CHEMICALS	1	No Quantity							5695			0
S3	2000	2000	2000	2	0	2	Export	428	Latvia	LVA	752	Sweden	SWE								51	ORGANIC CHEMICALS	1	No Quantity							3424			0
S3	2000	2000	2000	2	0	2	Export	428	Latvia	LVA	757	Switzerland	CHE								51	ORGANIC CHEMICALS	1	No Quantity							814494			0
S3	2000	2000	2000	2	0	2	Export	428	Latvia	LVA	760	Syria	SYR								51	ORGANIC CHEMICALS	1	No Quantity							195			0
S3	2000	2000	2000	2	0	2	Export	428	Latvia	LVA	804	Ukraine	UKR								51	ORGANIC CHEMICALS	1	No Quantity							643809			0
S3	2000	2000	2000	2	0	2	Export	428	Latvia	LVA	818	Egypt	EGY								51	ORGANIC CHEMICALS	1	No Quantity							43568			0
S3	2000	2000	2000	2	0	2	Export	428	Latvia	LVA	826	United Kingdom	GBR								51	ORGANIC CHEMICALS	1	No Quantity							374			0
S3	2000	2000	2000	2	0	2	Export	428	Latvia	LVA	842	USA	USA								51	ORGANIC CHEMICALS	1	No Quantity							53774			0
S3	2000	2000	2000	2	0	2	Export	422	Lebanon	LBN	0	World	WLD								52	INORGANIC CHEMICALS	1	No Quantity							44733278			0
S3	2000	2000	2000	2	0	2	Export	422	Lebanon	LBN	40	Austria	AUT								52	INORGANIC CHEMICALS	1	No Quantity							165252			0
S3	2000	2000	2000	2	0	2	Export	422	Lebanon	LBN	48	Bahrain	BHR								52	INORGANIC CHEMICALS	1	No Quantity							1001			0
S3	2000	2000	2000	2	0	2	Export	422	Lebanon	LBN	50	Bangladesh	BGD								52	INORGANIC CHEMICALS	1	No Quantity							1315385			0
S3	2000	2000	2000	2	0	2	Export	422	Lebanon	LBN	56	Belgium	BEL								52	INORGANIC CHEMICALS	1	No Quantity							7311439			0
S3	2000	2000	2000	2	0	2	Export	422	Lebanon	LBN	178	Congo	COG								52	INORGANIC CHEMICALS	1	No Quantity							531			0
S3	2000	2000	2000	2	0	2	Export	422	Lebanon	LBN	196	Cyprus	CYP								52	INORGANIC CHEMICALS	1	No Quantity							2984			0
S3	2000	2000	2000	2	0	2	Export	422	Lebanon	LBN	226	Equatorial Guinea	GNQ								52	INORGANIC CHEMICALS	1	No Quantity							303			0
S3	2000	2000	2000	2	0	2	Export	422	Lebanon	LBN	251	France	FRA								52	INORGANIC CHEMICALS	1	No Quantity							8381877			0
S3	2000	2000	2000	2	0	2	Export	422	Lebanon	LBN	266	Gabon	GAB								52	INORGANIC CHEMICALS	1	No Quantity							3650			0
S3	2000	2000	2000	2	0	2	Export	422	Lebanon	LBN	288	Ghana	GHA								52	INORGANIC CHEMICALS	1	No Quantity							861			0
S3	2000	2000	2000	2	0	2	Export	422	Lebanon	LBN	300	Greece	GRC								52	INORGANIC CHEMICALS	1	No Quantity							399768			0
S3	2000	2000	2000	2	0	2	Export	422	Lebanon	LBN	400	Jordan	JOR								52	INORGANIC CHEMICALS	1	No Quantity							71816			0
S3	2000	2000	2000	2	0	2	Export	422	Lebanon	LBN	430	Liberia	LBR								52	INORGANIC CHEMICALS	1	No Quantity							6793			0
S3	2000	2000	2000	2	0	2	Export	422	Lebanon	LBN	528	Netherlands	NLD								52	INORGANIC CHEMICALS	1	No Quantity							3888746			0
S3	2000	2000	2000	2	0	2	Export	422	Lebanon	LBN	634	Qatar	QAT								52	INORGANIC CHEMICALS	1	No Quantity							40			0
S3	2000	2000	2000	2	0	2	Export	422	Lebanon	LBN	682	Saudi Arabia	SAU								52	INORGANIC CHEMICALS	1	No Quantity							24456			0
S3	2000	2000	2000	2	0	2	Export	422	Lebanon	LBN	686	Senegal	SEN								52	INORGANIC CHEMICALS	1	No Quantity							58			0
S3	2000	2000	2000	2	0	2	Export	422	Lebanon	LBN	699	India	IND								52	INORGANIC CHEMICALS	1	No Quantity							10585908			0
S3	2000	2000	2000	2	0	2	Export	422	Lebanon	LBN	724	Spain	ESP								52	INORGANIC CHEMICALS	1	No Quantity							4898462			0
S3	2000	2000	2000	2	0	2	Export	422	Lebanon	LBN	760	Syria	SYR								52	INORGANIC CHEMICALS	1	No Quantity							371549			0
S3	2000	2000	2000	2	0	2	Export	422	Lebanon	LBN	784	United Arab Emirates	ARE								52	INORGANIC CHEMICALS	1	No Quantity							1038			0
S3	2000	2000	2000	2	0	2	Export	422	Lebanon	LBN	792	Turkey	TUR								52	INORGANIC CHEMICALS	1	No Quantity							6606114			0
S3	2000	2000	2000	2	0	2	Export	422	Lebanon	LBN	818	Egypt	EGY								52	INORGANIC CHEMICALS	1	No Quantity							693064			0
S3	2000	2000	2000	2	0	2	Export	422	Lebanon	LBN	834	United Rep. of Tanzania	TZA								52	INORGANIC CHEMICALS	1	No Quantity							823			0
S3	2000	2000	2000	2	0	2	Export	422	Lebanon	LBN	842	USA	USA								52	INORGANIC CHEMICALS	1	No Quantity							357			0
S3	2000	2000	2000	2	0	2	Export	422	Lebanon	LBN	887	Yemen	YEM								52	INORGANIC CHEMICALS	1	No Quantity							976			0
S3	2000	2000	2000	2	0	2	Export	422	Lebanon	LBN	894	Zambia	ZMB								52	INORGANIC CHEMICALS	1	No Quantity							27			0
S3	2000	2000	2000	2	0	2	Export	428	Latvia	LVA	0	World	WLD								52	INORGANIC CHEMICALS	1	No Quantity							604569			0
S3	2000	2000	2000	2	0	2	Export	428	Latvia	LVA	44	Bahamas	BHS								52	INORGANIC CHEMICALS	1	No Quantity							1603			0
S3	2000	2000	2000	2	0	2	Export	428	Latvia	LVA	100	Bulgaria	BGR								52	INORGANIC CHEMICALS	1	No Quantity							91			0
S3	2000	2000	2000	2	0	2	Export	428	Latvia	LVA	112	Belarus	BLR								52	INORGANIC CHEMICALS	1	No Quantity							11815			0
S3	2000	2000	2000	2	0	2	Export	428	Latvia	LVA	156	China	CHN								52	INORGANIC CHEMICALS	1	No Quantity							490			0
S3	2000	2000	2000	2	0	2	Export	428	Latvia	LVA	196	Cyprus	CYP								52	INORGANIC CHEMICALS	1	No Quantity							6246			0
S3	2000	2000	2000	2	0	2	Export	428	Latvia	LVA	208	Denmark	DNK								52	INORGANIC CHEMICALS	1	No Quantity							150			0
S3	2000	2000	2000	2	0	2	Export	428	Latvia	LVA	233	Estonia	EST								52	INORGANIC CHEMICALS	1	No Quantity							211532			0
S3	2000	2000	2000	2	0	2	Export	428	Latvia	LVA	246	Finland	FIN								52	INORGANIC CHEMICALS	1	No Quantity							24394			0
S3	2000	2000	2000	2	0	2	Export	428	Latvia	LVA	251	France	FRA								52	INORGANIC CHEMICALS	1	No Quantity							179			0
S3	2000	2000	2000	2	0	2	Export	428	Latvia	LVA	276	Germany	DEU								52	INORGANIC CHEMICALS	1	No Quantity							47916			0
S3	2000	2000	2000	2	0	2	Export	428	Latvia	LVA	300	Greece	GRC								52	INORGANIC CHEMICALS	1	No Quantity							34			0
S3	2000	2000	2000	2	0	2	Export	428	Latvia	LVA	376	Israel	ISR								52	INORGANIC CHEMICALS	1	No Quantity							12			0
S3	2000	2000	2000	2	0	2	Export	428	Latvia	LVA	381	Italy	ITA								52	INORGANIC CHEMICALS	1	No Quantity							92			0
S3	2000	2000	2000	2	0	2	Export	428	Latvia	LVA	410	Rep. of Korea	KOR								52	INORGANIC CHEMICALS	1	No Quantity							1469			0
S3	2000	2000	2000	2	0	2	Export	428	Latvia	LVA	430	Liberia	LBR								52	INORGANIC CHEMICALS	1	No Quantity							1919			0
S3	2000	2000	2000	2	0	2	Export	428	Latvia	LVA	440	Lithuania	LTU								52	INORGANIC CHEMICALS	1	No Quantity							256156			0
S3	2000	2000	2000	2	0	2	Export	428	Latvia	LVA	470	Malta	MLT								52	INORGANIC CHEMICALS	1	No Quantity							4801			0
S3	2000	2000	2000	2	0	2	Export	428	Latvia	LVA	498	Rep. of Moldova	MDA								52	INORGANIC CHEMICALS	1	No Quantity							3738			0
S3	2000	2000	2000	2	0	2	Export	428	Latvia	LVA	528	Netherlands	NLD								52	INORGANIC CHEMICALS	1	No Quantity							592			0
S3	2000	2000	2000	2	0	2	Export	428	Latvia	LVA	579	Norway	NOR								52	INORGANIC CHEMICALS	1	No Quantity							2247			0
S3	2000	2000	2000	2	0	2	Export	428	Latvia	LVA	584	Marshall Isds	MHL								52	INORGANIC CHEMICALS	1	No Quantity							55			0
S3	2000	2000	2000	2	0	2	Export	428	Latvia	LVA	591	Panama	PAN								52	INORGANIC CHEMICALS	1	No Quantity							4337			0
S3	2000	2000	2000	2	0	2	Export	428	Latvia	LVA	608	Philippines	PHL								52	INORGANIC CHEMICALS	1	No Quantity							30			0
S3	2000	2000	2000	2	0	2	Export	428	Latvia	LVA	643	Russian Federation	RUS								52	INORGANIC CHEMICALS	1	No Quantity							9476			0
S3	2000	2000	2000	2	0	2	Export	428	Latvia	LVA	670	Saint Vincent and the Grenadines	VCT								52	INORGANIC CHEMICALS	1	No Quantity							15			0
S3	2000	2000	2000	2	0	2	Export	428	Latvia	LVA	699	India	IND								52	INORGANIC CHEMICALS	1	No Quantity							271			0
S3	2000	2000	2000	2	0	2	Export	428	Latvia	LVA	752	Sweden	SWE								52	INORGANIC CHEMICALS	1	No Quantity							2281			0
S3	2000	2000	2000	2	0	2	Export	428	Latvia	LVA	760	Syria	SYR								52	INORGANIC CHEMICALS	1	No Quantity							20			0
S3	2000	2000	2000	2	0	2	Export	428	Latvia	LVA	804	Ukraine	UKR								52	INORGANIC CHEMICALS	1	No Quantity							11849			0
S3	2000	2000	2000	2	0	2	Export	428	Latvia	LVA	826	United Kingdom	GBR								52	INORGANIC CHEMICALS	1	No Quantity							54			0
S3	2000	2000	2000	2	0	2	Export	428	Latvia	LVA	842	USA	USA								52	INORGANIC CHEMICALS	1	No Quantity							624			0
S3	2000	2000	2000	2	0	2	Export	428	Latvia	LVA	899	Areas, nes									52	INORGANIC CHEMICALS	1	No Quantity							81			0
S3	2000	2000	2000	2	0	2	Export	422	Lebanon	LBN	0	World	WLD								53	DYES,COLOURING MATERIALS	1	No Quantity							3416623			0
S3	2000	2000	2000	2	0	2	Export	422	Lebanon	LBN	24	Angola	AGO								53	DYES,COLOURING MATERIALS	1	No Quantity							308			0
S3	2000	2000	2000	2	0	2	Export	422	Lebanon	LBN	31	Azerbaijan	AZE								53	DYES,COLOURING MATERIALS	1	No Quantity							709			0
S3	2000	2000	2000	2	0	2	Export	422	Lebanon	LBN	36	Australia	AUS								53	DYES,COLOURING MATERIALS	1	No Quantity							49735			0
S3	2000	2000	2000	2	0	2	Export	422	Lebanon	LBN	48	Bahrain	BHR								53	DYES,COLOURING MATERIALS	1	No Quantity							44177			0
S3	2000	2000	2000	2	0	2	Export	422	Lebanon	LBN	124	Canada	CAN								53	DYES,COLOURING MATERIALS	1	No Quantity							83032			0
S3	2000	2000	2000	2	0	2	Export	422	Lebanon	LBN	140	Central African Rep.	CAF								53	DYES,COLOURING MATERIALS	1	No Quantity							400			0
S3	2000	2000	2000	2	0	2	Export	422	Lebanon	LBN	178	Congo	COG								53	DYES,COLOURING MATERIALS	1	No Quantity							1791			0
S3	2000	2000	2000	2	0	2	Export	422	Lebanon	LBN	196	Cyprus	CYP								53	DYES,COLOURING MATERIALS	1	No Quantity							10157			0
S3	2000	2000	2000	2	0	2	Export	422	Lebanon	LBN	251	France	FRA								53	DYES,COLOURING MATERIALS	1	No Quantity							3382			0
S3	2000	2000	2000	2	0	2	Export	422	Lebanon	LBN	266	Gabon	GAB								53	DYES,COLOURING MATERIALS	1	No Quantity							37600			0
S3	2000	2000	2000	2	0	2	Export	422	Lebanon	LBN	268	Georgia	GEO								53	DYES,COLOURING MATERIALS	1	No Quantity							796			0
S3	2000	2000	2000	2	0	2	Export	422	Lebanon	LBN	270	Gambia	GMB								53	DYES,COLOURING MATERIALS	1	No Quantity							10736			0
S3	2000	2000	2000	2	0	2	Export	422	Lebanon	LBN	276	Germany	DEU								53	DYES,COLOURING MATERIALS	1	No Quantity							43625			0
S3	2000	2000	2000	2	0	2	Export	422	Lebanon	LBN	288	Ghana	GHA								53	DYES,COLOURING MATERIALS	1	No Quantity							23526			0
S3	2000	2000	2000	2	0	2	Export	422	Lebanon	LBN	324	Guinea	GIN								53	DYES,COLOURING MATERIALS	1	No Quantity							86526			0
S3	2000	2000	2000	2	0	2	Export	422	Lebanon	LBN	368	Iraq	IRQ								53	DYES,COLOURING MATERIALS	1	No Quantity							2840			0
S3	2000	2000	2000	2	0	2	Export	422	Lebanon	LBN	381	Italy	ITA								53	DYES,COLOURING MATERIALS	1	No Quantity							10069			0
S3	2000	2000	2000	2	0	2	Export	422	Lebanon	LBN	384	Côte d'Ivoire	CIV								53	DYES,COLOURING MATERIALS	1	No Quantity							42147			0
S3	2000	2000	2000	2	0	2	Export	422	Lebanon	LBN	400	Jordan	JOR								53	DYES,COLOURING MATERIALS	1	No Quantity							73393			0
S3	2000	2000	2000	2	0	2	Export	422	Lebanon	LBN	414	Kuwait	KWT								53	DYES,COLOURING MATERIALS	1	No Quantity							1060237			0
S3	2000	2000	2000	2	0	2	Export	422	Lebanon	LBN	430	Liberia	LBR								53	DYES,COLOURING MATERIALS	1	No Quantity							28695			0
S3	2000	2000	2000	2	0	2	Export	422	Lebanon	LBN	434	Libya	LBY								53	DYES,COLOURING MATERIALS	1	No Quantity							23276			0
S3	2000	2000	2000	2	0	2	Export	422	Lebanon	LBN	466	Mali	MLI								53	DYES,COLOURING MATERIALS	1	No Quantity							2124			0
S3	2000	2000	2000	2	0	2	Export	422	Lebanon	LBN	478	Mauritania	MRT								53	DYES,COLOURING MATERIALS	1	No Quantity							3800			0
S3	2000	2000	2000	2	0	2	Export	422	Lebanon	LBN	512	Oman	OMN								53	DYES,COLOURING MATERIALS	1	No Quantity							33			0
S3	2000	2000	2000	2	0	2	Export	422	Lebanon	LBN	528	Netherlands	NLD								53	DYES,COLOURING MATERIALS	1	No Quantity							68			0
S3	2000	2000	2000	2	0	2	Export	422	Lebanon	LBN	530	Neth. Antilles	ANT								53	DYES,COLOURING MATERIALS	1	No Quantity							1275			0
S3	2000	2000	2000	2	0	2	Export	422	Lebanon	LBN	566	Nigeria	NGA								53	DYES,COLOURING MATERIALS	1	No Quantity							6921			0
S3	2000	2000	2000	2	0	2	Export	422	Lebanon	LBN	634	Qatar	QAT								53	DYES,COLOURING MATERIALS	1	No Quantity							103909			0
S3	2000	2000	2000	2	0	2	Export	422	Lebanon	LBN	682	Saudi Arabia	SAU								53	DYES,COLOURING MATERIALS	1	No Quantity							537629			0
S3	2000	2000	2000	2	0	2	Export	422	Lebanon	LBN	686	Senegal	SEN								53	DYES,COLOURING MATERIALS	1	No Quantity							60			0
S3	2000	2000	2000	2	0	2	Export	422	Lebanon	LBN	694	Sierra Leone	SLE								53	DYES,COLOURING MATERIALS	1	No Quantity							113831			0
S3	2000	2000	2000	2	0	2	Export	422	Lebanon	LBN	736	Fmr Sudan	SDN								53	DYES,COLOURING MATERIALS	1	No Quantity							23063			0
S3	2000	2000	2000	2	0	2	Export	422	Lebanon	LBN	752	Sweden	SWE								53	DYES,COLOURING MATERIALS	1	No Quantity							101			0
S3	2000	2000	2000	2	0	2	Export	422	Lebanon	LBN	760	Syria	SYR								53	DYES,COLOURING MATERIALS	1	No Quantity							543184			0
S3	2000	2000	2000	2	0	2	Export	422	Lebanon	LBN	784	United Arab Emirates	ARE								53	DYES,COLOURING MATERIALS	1	No Quantity							130406			0
S3	2000	2000	2000	2	0	2	Export	422	Lebanon	LBN	818	Egypt	EGY								53	DYES,COLOURING MATERIALS	1	No Quantity							219205			0
S3	2000	2000	2000	2	0	2	Export	422	Lebanon	LBN	862	Venezuela	VEN								53	DYES,COLOURING MATERIALS	1	No Quantity							154			0
S3	2000	2000	2000	2	0	2	Export	422	Lebanon	LBN	887	Yemen	YEM								53	DYES,COLOURING MATERIALS	1	No Quantity							46660			0
S3	2000	2000	2000	2	0	2	Export	422	Lebanon	LBN	899	Areas, nes									53	DYES,COLOURING MATERIALS	1	No Quantity							47043			0
S3	2000	2000	2000	2	0	2	Export	428	Latvia	LVA	0	World	WLD								53	DYES,COLOURING MATERIALS	1	No Quantity							13374842			0
S3	2000	2000	2000	2	0	2	Export	428	Latvia	LVA	31	Azerbaijan	AZE								53	DYES,COLOURING MATERIALS	1	No Quantity							891			0
S3	2000	2000	2000	2	0	2	Export	428	Latvia	LVA	40	Austria	AUT								53	DYES,COLOURING MATERIALS	1	No Quantity							382			0
S3	2000	2000	2000	2	0	2	Export	428	Latvia	LVA	44	Bahamas	BHS								53	DYES,COLOURING MATERIALS	1	No Quantity							26			0
S3	2000	2000	2000	2	0	2	Export	428	Latvia	LVA	84	Belize	BLZ								53	DYES,COLOURING MATERIALS	1	No Quantity							7			0
S3	2000	2000	2000	2	0	2	Export	428	Latvia	LVA	112	Belarus	BLR								53	DYES,COLOURING MATERIALS	1	No Quantity							1372835			0
S3	2000	2000	2000	2	0	2	Export	428	Latvia	LVA	196	Cyprus	CYP								53	DYES,COLOURING MATERIALS	1	No Quantity							980			0
S3	2000	2000	2000	2	0	2	Export	428	Latvia	LVA	203	Czechia	CZE								53	DYES,COLOURING MATERIALS	1	No Quantity							11333			0
S3	2000	2000	2000	2	0	2	Export	428	Latvia	LVA	208	Denmark	DNK								53	DYES,COLOURING MATERIALS	1	No Quantity							48864			0
S3	2000	2000	2000	2	0	2	Export	428	Latvia	LVA	233	Estonia	EST								53	DYES,COLOURING MATERIALS	1	No Quantity							3324792			0
S3	2000	2000	2000	2	0	2	Export	428	Latvia	LVA	246	Finland	FIN								53	DYES,COLOURING MATERIALS	1	No Quantity							131280			0
S3	2000	2000	2000	2	0	2	Export	428	Latvia	LVA	276	Germany	DEU								53	DYES,COLOURING MATERIALS	1	No Quantity							8553			0
S3	2000	2000	2000	2	0	2	Export	428	Latvia	LVA	398	Kazakhstan	KAZ								53	DYES,COLOURING MATERIALS	1	No Quantity							61611			0
S3	2000	2000	2000	2	0	2	Export	428	Latvia	LVA	430	Liberia	LBR								53	DYES,COLOURING MATERIALS	1	No Quantity							947			0
S3	2000	2000	2000	2	0	2	Export	428	Latvia	LVA	440	Lithuania	LTU								53	DYES,COLOURING MATERIALS	1	No Quantity							5754478			0
S3	2000	2000	2000	2	0	2	Export	428	Latvia	LVA	458	Malaysia	MYS								53	DYES,COLOURING MATERIALS	1	No Quantity							9030			0
S3	2000	2000	2000	2	0	2	Export	428	Latvia	LVA	470	Malta	MLT								53	DYES,COLOURING MATERIALS	1	No Quantity							1509			0
S3	2000	2000	2000	2	0	2	Export	428	Latvia	LVA	528	Netherlands	NLD								53	DYES,COLOURING MATERIALS	1	No Quantity							6111			0
S3	2000	2000	2000	2	0	2	Export	428	Latvia	LVA	579	Norway	NOR								53	DYES,COLOURING MATERIALS	1	No Quantity							141854			0
S3	2000	2000	2000	2	0	2	Export	428	Latvia	LVA	591	Panama	PAN								53	DYES,COLOURING MATERIALS	1	No Quantity							34			0
S3	2000	2000	2000	2	0	2	Export	428	Latvia	LVA	616	Poland	POL								53	DYES,COLOURING MATERIALS	1	No Quantity							23638			0
S3	2000	2000	2000	2	0	2	Export	428	Latvia	LVA	643	Russian Federation	RUS								53	DYES,COLOURING MATERIALS	1	No Quantity							971614			0
S3	2000	2000	2000	2	0	2	Export	428	Latvia	LVA	670	Saint Vincent and the Grenadines	VCT								53	DYES,COLOURING MATERIALS	1	No Quantity							47			0
S3	2000	2000	2000	2	0	2	Export	428	Latvia	LVA	702	Singapore	SGP								53	DYES,COLOURING MATERIALS	1	No Quantity							29876			0
S3	2000	2000	2000	2	0	2	Export	428	Latvia	LVA	716	Zimbabwe	ZWE								53	DYES,COLOURING MATERIALS	1	No Quantity							7			0
S3	2000	2000	2000	2	0	2	Export	428	Latvia	LVA	752	Sweden	SWE								53	DYES,COLOURING MATERIALS	1	No Quantity							543064			0
S3	2000	2000	2000	2	0	2	Export	428	Latvia	LVA	784	United Arab Emirates	ARE								53	DYES,COLOURING MATERIALS	1	No Quantity							4679			0
S3	2000	2000	2000	2	0	2	Export	428	Latvia	LVA	804	Ukraine	UKR								53	DYES,COLOURING MATERIALS	1	No Quantity							919890			0
S3	2000	2000	2000	2	0	2	Export	428	Latvia	LVA	826	United Kingdom	GBR								53	DYES,COLOURING MATERIALS	1	No Quantity							6259			0
S3	2000	2000	2000	2	0	2	Export	428	Latvia	LVA	860	Uzbekistan	UZB								53	DYES,COLOURING MATERIALS	1	No Quantity							132			0
S3	2000	2000	2000	2	0	2	Export	428	Latvia	LVA	899	Areas, nes									53	DYES,COLOURING MATERIALS	1	No Quantity							119			0
S3	2000	2000	2000	2	0	2	Export	422	Lebanon	LBN	0	World	WLD								54	MEDICINAL,PHARM.PRODUCTS	1	No Quantity							6444915			0
S3	2000	2000	2000	2	0	2	Export	422	Lebanon	LBN	48	Bahrain	BHR								54	MEDICINAL,PHARM.PRODUCTS	1	No Quantity							6751			0
S3	2000	2000	2000	2	0	2	Export	422	Lebanon	LBN	56	Belgium	BEL								54	MEDICINAL,PHARM.PRODUCTS	1	No Quantity							117592			0
S3	2000	2000	2000	2	0	2	Export	422	Lebanon	LBN	100	Bulgaria	BGR								54	MEDICINAL,PHARM.PRODUCTS	1	No Quantity							4642			0
S3	2000	2000	2000	2	0	2	Export	422	Lebanon	LBN	196	Cyprus	CYP								54	MEDICINAL,PHARM.PRODUCTS	1	No Quantity							1659394			0
S3	2000	2000	2000	2	0	2	Export	422	Lebanon	LBN	270	Gambia	GMB								54	MEDICINAL,PHARM.PRODUCTS	1	No Quantity							4324			0
S3	2000	2000	2000	2	0	2	Export	422	Lebanon	LBN	276	Germany	DEU								54	MEDICINAL,PHARM.PRODUCTS	1	No Quantity							125464			0
S3	2000	2000	2000	2	0	2	Export	422	Lebanon	LBN	300	Greece	GRC								54	MEDICINAL,PHARM.PRODUCTS	1	No Quantity							16578			0
S3	2000	2000	2000	2	0	2	Export	422	Lebanon	LBN	368	Iraq	IRQ								54	MEDICINAL,PHARM.PRODUCTS	1	No Quantity							377491			0
S3	2000	2000	2000	2	0	2	Export	422	Lebanon	LBN	400	Jordan	JOR								54	MEDICINAL,PHARM.PRODUCTS	1	No Quantity							2830368			0
S3	2000	2000	2000	2	0	2	Export	422	Lebanon	LBN	414	Kuwait	KWT								54	MEDICINAL,PHARM.PRODUCTS	1	No Quantity							330444			0
S3	2000	2000	2000	2	0	2	Export	422	Lebanon	LBN	512	Oman	OMN								54	MEDICINAL,PHARM.PRODUCTS	1	No Quantity							64007			0
S3	2000	2000	2000	2	0	2	Export	422	Lebanon	LBN	634	Qatar	QAT								54	MEDICINAL,PHARM.PRODUCTS	1	No Quantity							41644			0
S3	2000	2000	2000	2	0	2	Export	422	Lebanon	LBN	682	Saudi Arabia	SAU								54	MEDICINAL,PHARM.PRODUCTS	1	No Quantity							49095			0
S3	2000	2000	2000	2	0	2	Export	422	Lebanon	LBN	736	Fmr Sudan	SDN								54	MEDICINAL,PHARM.PRODUCTS	1	No Quantity							313802			0
S3	2000	2000	2000	2	0	2	Export	422	Lebanon	LBN	757	Switzerland	CHE								54	MEDICINAL,PHARM.PRODUCTS	1	No Quantity							995			0
S3	2000	2000	2000	2	0	2	Export	422	Lebanon	LBN	760	Syria	SYR								54	MEDICINAL,PHARM.PRODUCTS	1	No Quantity							57287			0
S3	2000	2000	2000	2	0	2	Export	422	Lebanon	LBN	784	United Arab Emirates	ARE								54	MEDICINAL,PHARM.PRODUCTS	1	No Quantity							198342			0
S3	2000	2000	2000	2	0	2	Export	422	Lebanon	LBN	842	USA	USA								54	MEDICINAL,PHARM.PRODUCTS	1	No Quantity							7284			0
S3	2000	2000	2000	2	0	2	Export	422	Lebanon	LBN	887	Yemen	YEM								54	MEDICINAL,PHARM.PRODUCTS	1	No Quantity							103801			0
S3	2000	2000	2000	2	0	2	Export	422	Lebanon	LBN	891	Serbia and Montenegro	SCG								54	MEDICINAL,PHARM.PRODUCTS	1	No Quantity							135610			0
S3	2000	2000	2000	2	0	2	Export	428	Latvia	LVA	0	World	WLD								54	MEDICINAL,PHARM.PRODUCTS	1	No Quantity							53617604			0
S3	2000	2000	2000	2	0	2	Export	428	Latvia	LVA	31	Azerbaijan	AZE								54	MEDICINAL,PHARM.PRODUCTS	1	No Quantity							235022			0
S3	2000	2000	2000	2	0	2	Export	428	Latvia	LVA	36	Australia	AUS								54	MEDICINAL,PHARM.PRODUCTS	1	No Quantity							19640			0
S3	2000	2000	2000	2	0	2	Export	428	Latvia	LVA	40	Austria	AUT								54	MEDICINAL,PHARM.PRODUCTS	1	No Quantity							155098			0
S3	2000	2000	2000	2	0	2	Export	428	Latvia	LVA	51	Armenia	ARM								54	MEDICINAL,PHARM.PRODUCTS	1	No Quantity							4329			0
S3	2000	2000	2000	2	0	2	Export	428	Latvia	LVA	56	Belgium	BEL								54	MEDICINAL,PHARM.PRODUCTS	1	No Quantity							1556			0
S3	2000	2000	2000	2	0	2	Export	428	Latvia	LVA	84	Belize	BLZ								54	MEDICINAL,PHARM.PRODUCTS	1	No Quantity							129			0
S3	2000	2000	2000	2	0	2	Export	428	Latvia	LVA	100	Bulgaria	BGR								54	MEDICINAL,PHARM.PRODUCTS	1	No Quantity							101096			0
S3	2000	2000	2000	2	0	2	Export	428	Latvia	LVA	112	Belarus	BLR								54	MEDICINAL,PHARM.PRODUCTS	1	No Quantity							3088119			0
S3	2000	2000	2000	2	0	2	Export	428	Latvia	LVA	124	Canada	CAN								54	MEDICINAL,PHARM.PRODUCTS	1	No Quantity							397			0
S3	2000	2000	2000	2	0	2	Export	428	Latvia	LVA	156	China	CHN								54	MEDICINAL,PHARM.PRODUCTS	1	No Quantity							2			0
S3	2000	2000	2000	2	0	2	Export	428	Latvia	LVA	196	Cyprus	CYP								54	MEDICINAL,PHARM.PRODUCTS	1	No Quantity							1451			0
S3	2000	2000	2000	2	0	2	Export	428	Latvia	LVA	203	Czechia	CZE								54	MEDICINAL,PHARM.PRODUCTS	1	No Quantity							235968			0
S3	2000	2000	2000	2	0	2	Export	428	Latvia	LVA	208	Denmark	DNK								54	MEDICINAL,PHARM.PRODUCTS	1	No Quantity							13746			0
S3	2000	2000	2000	2	0	2	Export	428	Latvia	LVA	233	Estonia	EST								54	MEDICINAL,PHARM.PRODUCTS	1	No Quantity							13202611			0
S3	2000	2000	2000	2	0	2	Export	428	Latvia	LVA	246	Finland	FIN								54	MEDICINAL,PHARM.PRODUCTS	1	No Quantity							16716			0
S3	2000	2000	2000	2	0	2	Export	428	Latvia	LVA	251	France	FRA								54	MEDICINAL,PHARM.PRODUCTS	1	No Quantity							8924			0
S3	2000	2000	2000	2	0	2	Export	428	Latvia	LVA	268	Georgia	GEO								54	MEDICINAL,PHARM.PRODUCTS	1	No Quantity							396443			0
S3	2000	2000	2000	2	0	2	Export	428	Latvia	LVA	276	Germany	DEU								54	MEDICINAL,PHARM.PRODUCTS	1	No Quantity							133812			0
S3	2000	2000	2000	2	0	2	Export	428	Latvia	LVA	348	Hungary	HUN								54	MEDICINAL,PHARM.PRODUCTS	1	No Quantity							248470			0
S3	2000	2000	2000	2	0	2	Export	428	Latvia	LVA	381	Italy	ITA								54	MEDICINAL,PHARM.PRODUCTS	1	No Quantity							1110			0
S3	2000	2000	2000	2	0	2	Export	428	Latvia	LVA	398	Kazakhstan	KAZ								54	MEDICINAL,PHARM.PRODUCTS	1	No Quantity							451464			0
S3	2000	2000	2000	2	0	2	Export	428	Latvia	LVA	410	Rep. of Korea	KOR								54	MEDICINAL,PHARM.PRODUCTS	1	No Quantity							451			0
S3	2000	2000	2000	2	0	2	Export	428	Latvia	LVA	430	Liberia	LBR								54	MEDICINAL,PHARM.PRODUCTS	1	No Quantity							403			0
S3	2000	2000	2000	2	0	2	Export	428	Latvia	LVA	440	Lithuania	LTU								54	MEDICINAL,PHARM.PRODUCTS	1	No Quantity							21226526			0
S3	2000	2000	2000	2	0	2	Export	428	Latvia	LVA	470	Malta	MLT								54	MEDICINAL,PHARM.PRODUCTS	1	No Quantity							407			0
S3	2000	2000	2000	2	0	2	Export	428	Latvia	LVA	496	Mongolia	MNG								54	MEDICINAL,PHARM.PRODUCTS	1	No Quantity							3377			0
S3	2000	2000	2000	2	0	2	Export	428	Latvia	LVA	498	Rep. of Moldova	MDA								54	MEDICINAL,PHARM.PRODUCTS	1	No Quantity							168244			0
S3	2000	2000	2000	2	0	2	Export	428	Latvia	LVA	528	Netherlands	NLD								54	MEDICINAL,PHARM.PRODUCTS	1	No Quantity							821			0
S3	2000	2000	2000	2	0	2	Export	428	Latvia	LVA	554	New Zealand	NZL								54	MEDICINAL,PHARM.PRODUCTS	1	No Quantity							4037			0
S3	2000	2000	2000	2	0	2	Export	428	Latvia	LVA	586	Pakistan	PAK								54	MEDICINAL,PHARM.PRODUCTS	1	No Quantity							100			0
S3	2000	2000	2000	2	0	2	Export	428	Latvia	LVA	616	Poland	POL								54	MEDICINAL,PHARM.PRODUCTS	1	No Quantity							142553			0
S3	2000	2000	2000	2	0	2	Export	428	Latvia	LVA	642	Romania	ROU								54	MEDICINAL,PHARM.PRODUCTS	1	No Quantity							33082			0
S3	2000	2000	2000	2	0	2	Export	428	Latvia	LVA	643	Russian Federation	RUS								54	MEDICINAL,PHARM.PRODUCTS	1	No Quantity							9497207			0
S3	2000	2000	2000	2	0	2	Export	428	Latvia	LVA	670	Saint Vincent and the Grenadines	VCT								54	MEDICINAL,PHARM.PRODUCTS	1	No Quantity							28			0
S3	2000	2000	2000	2	0	2	Export	428	Latvia	LVA	699	India	IND								54	MEDICINAL,PHARM.PRODUCTS	1	No Quantity							2			0
S3	2000	2000	2000	2	0	2	Export	428	Latvia	LVA	703	Slovakia	SVK								54	MEDICINAL,PHARM.PRODUCTS	1	No Quantity							21649			0
S3	2000	2000	2000	2	0	2	Export	428	Latvia	LVA	705	Slovenia	SVN								54	MEDICINAL,PHARM.PRODUCTS	1	No Quantity							12036			0
S3	2000	2000	2000	2	0	2	Export	428	Latvia	LVA	724	Spain	ESP								54	MEDICINAL,PHARM.PRODUCTS	1	No Quantity							24553			0
S3	2000	2000	2000	2	0	2	Export	428	Latvia	LVA	752	Sweden	SWE								54	MEDICINAL,PHARM.PRODUCTS	1	No Quantity							5079			0
S3	2000	2000	2000	2	0	2	Export	428	Latvia	LVA	757	Switzerland	CHE								54	MEDICINAL,PHARM.PRODUCTS	1	No Quantity							33698			0
S3	2000	2000	2000	2	0	2	Export	428	Latvia	LVA	764	Thailand	THA								54	MEDICINAL,PHARM.PRODUCTS	1	No Quantity							329			0
S3	2000	2000	2000	2	0	2	Export	428	Latvia	LVA	795	Turkmenistan	TKM								54	MEDICINAL,PHARM.PRODUCTS	1	No Quantity							87734			0
S3	2000	2000	2000	2	0	2	Export	428	Latvia	LVA	804	Ukraine	UKR								54	MEDICINAL,PHARM.PRODUCTS	1	No Quantity							3425319			0
S3	2000	2000	2000	2	0	2	Export	428	Latvia	LVA	807	North Macedonia	MKD								54	MEDICINAL,PHARM.PRODUCTS	1	No Quantity							46329			0
S3	2000	2000	2000	2	0	2	Export	428	Latvia	LVA	818	Egypt	EGY								54	MEDICINAL,PHARM.PRODUCTS	1	No Quantity							333			0
S3	2000	2000	2000	2	0	2	Export	428	Latvia	LVA	826	United Kingdom	GBR								54	MEDICINAL,PHARM.PRODUCTS	1	No Quantity							146725			0
[truncated: 3,381 more rows]
