# Supplementary material for: Core-periphery structure in sectoral international trade networks: A new approach to an old theory
Source: PLoS One. 2020 Apr 2;15(4):e0229547. doi: 10.1371/journal.pone.0229547 (PMC7117750; doi:10.1371/journal.pone.0229547)
Supplement: S7 File — (ZIP) [file pone.0229547.s007.zip › S7_File/RawData 2000/comtrade (4).csv]

Classification	Year	Period	Period Desc.	Aggregate Level	Is Leaf Code	Trade Flow Code	Trade Flow	Reporter Code	Reporter	Reporter ISO	Partner Code	Partner	Partner ISO	2nd Partner Code	2nd Partner	2nd Partner ISO	Customs Proc. Code	Customs	Mode of Transport Code	Mode of Transport	Commodity Code	Commodity	Qty Unit Code	Qty Unit	Qty	Alt Qty Unit Code	Alt Qty Unit	Alt Qty	Netweight (kg)	Gross weight (kg)	Trade Value (US$)	CIF Trade Value (US$)	FOB Trade Value (US$)	Flag
S3	2000	2000	2000	2	0	2	Export	36	Australia	AUS	0	World	WLD								00	LIVE ANIMALS	1	No Quantity							461870884			0
S3	2000	2000	2000	2	0	2	Export	36	Australia	AUS	16	American Samoa	ASM								00	LIVE ANIMALS	1	No Quantity							2194			0
S3	2000	2000	2000	2	0	2	Export	36	Australia	AUS	48	Bahrain	BHR								00	LIVE ANIMALS	1	No Quantity							8854872			0
S3	2000	2000	2000	2	0	2	Export	36	Australia	AUS	56	Belgium	BEL								00	LIVE ANIMALS	1	No Quantity							289133			0
S3	2000	2000	2000	2	0	2	Export	36	Australia	AUS	96	Brunei Darussalam	BRN								00	LIVE ANIMALS	1	No Quantity							6505578			0
S3	2000	2000	2000	2	0	2	Export	36	Australia	AUS	124	Canada	CAN								00	LIVE ANIMALS	1	No Quantity							436896			0
S3	2000	2000	2000	2	0	2	Export	36	Australia	AUS	144	Sri Lanka	LKA								00	LIVE ANIMALS	1	No Quantity							14457			0
S3	2000	2000	2000	2	0	2	Export	36	Australia	AUS	152	Chile	CHL								00	LIVE ANIMALS	1	No Quantity							6361			0
S3	2000	2000	2000	2	0	2	Export	36	Australia	AUS	156	China	CHN								00	LIVE ANIMALS	1	No Quantity							6756773			0
S3	2000	2000	2000	2	0	2	Export	36	Australia	AUS	162	Christmas Isds	CXR								00	LIVE ANIMALS	1	No Quantity							1347			0
S3	2000	2000	2000	2	0	2	Export	36	Australia	AUS	166	Cocos Isds	CCK								00	LIVE ANIMALS	1	No Quantity							703			0
S3	2000	2000	2000	2	0	2	Export	36	Australia	AUS	208	Denmark	DNK								00	LIVE ANIMALS	1	No Quantity							463			0
S3	2000	2000	2000	2	0	2	Export	36	Australia	AUS	242	Fiji	FJI								00	LIVE ANIMALS	1	No Quantity							55953			0
S3	2000	2000	2000	2	0	2	Export	36	Australia	AUS	251	France	FRA								00	LIVE ANIMALS	1	No Quantity							249084			0
S3	2000	2000	2000	2	0	2	Export	36	Australia	AUS	275	State of Palestine	PSE								00	LIVE ANIMALS	1	No Quantity							608133			0
S3	2000	2000	2000	2	0	2	Export	36	Australia	AUS	276	Germany	DEU								00	LIVE ANIMALS	1	No Quantity							106870			0
S3	2000	2000	2000	2	0	2	Export	36	Australia	AUS	316	Guam	GUM								00	LIVE ANIMALS	1	No Quantity							40788			0
S3	2000	2000	2000	2	0	2	Export	36	Australia	AUS	344	China, Hong Kong SAR	HKG								00	LIVE ANIMALS	1	No Quantity							16871611			0
S3	2000	2000	2000	2	0	2	Export	36	Australia	AUS	360	Indonesia	IDN								00	LIVE ANIMALS	1	No Quantity							83056172			0
S3	2000	2000	2000	2	0	2	Export	36	Australia	AUS	372	Ireland	IRL								00	LIVE ANIMALS	1	No Quantity							198232			0
S3	2000	2000	2000	2	0	2	Export	36	Australia	AUS	376	Israel	ISR								00	LIVE ANIMALS	1	No Quantity							6068415			0
S3	2000	2000	2000	2	0	2	Export	36	Australia	AUS	381	Italy	ITA								00	LIVE ANIMALS	1	No Quantity							4684			0
S3	2000	2000	2000	2	0	2	Export	36	Australia	AUS	392	Japan	JPN								00	LIVE ANIMALS	1	No Quantity							7490833			0
S3	2000	2000	2000	2	0	2	Export	36	Australia	AUS	400	Jordan	JOR								00	LIVE ANIMALS	1	No Quantity							24421952			0
S3	2000	2000	2000	2	0	2	Export	36	Australia	AUS	410	Rep. of Korea	KOR								00	LIVE ANIMALS	1	No Quantity							2092874			0
S3	2000	2000	2000	2	0	2	Export	36	Australia	AUS	414	Kuwait	KWT								00	LIVE ANIMALS	1	No Quantity							36254217			0
S3	2000	2000	2000	2	0	2	Export	36	Australia	AUS	422	Lebanon	LBN								00	LIVE ANIMALS	1	No Quantity							334170			0
S3	2000	2000	2000	2	0	2	Export	36	Australia	AUS	434	Libya	LBY								00	LIVE ANIMALS	1	No Quantity							30874			0
S3	2000	2000	2000	2	0	2	Export	36	Australia	AUS	446	China, Macao SAR	MAC								00	LIVE ANIMALS	1	No Quantity							4843539			0
S3	2000	2000	2000	2	0	2	Export	36	Australia	AUS	458	Malaysia	MYS								00	LIVE ANIMALS	1	No Quantity							19036377			0
S3	2000	2000	2000	2	0	2	Export	36	Australia	AUS	480	Mauritius	MUS								00	LIVE ANIMALS	1	No Quantity							722833			0
S3	2000	2000	2000	2	0	2	Export	36	Australia	AUS	484	Mexico	MEX								00	LIVE ANIMALS	1	No Quantity							7270612			0
S3	2000	2000	2000	2	0	2	Export	36	Australia	AUS	490	Other Asia, nes									00	LIVE ANIMALS	1	No Quantity							64802			0
S3	2000	2000	2000	2	0	2	Export	36	Australia	AUS	512	Oman	OMN								00	LIVE ANIMALS	1	No Quantity							11856833			0
S3	2000	2000	2000	2	0	2	Export	36	Australia	AUS	528	Netherlands	NLD								00	LIVE ANIMALS	1	No Quantity							584381			0
S3	2000	2000	2000	2	0	2	Export	36	Australia	AUS	540	New Caledonia	NCL								00	LIVE ANIMALS	1	No Quantity							64659			0
S3	2000	2000	2000	2	0	2	Export	36	Australia	AUS	554	New Zealand	NZL								00	LIVE ANIMALS	1	No Quantity							16086962			0
S3	2000	2000	2000	2	0	2	Export	36	Australia	AUS	574	Norfolk Isds	NFK								00	LIVE ANIMALS	1	No Quantity							2095			0
S3	2000	2000	2000	2	0	2	Export	36	Australia	AUS	608	Philippines	PHL								00	LIVE ANIMALS	1	No Quantity							68352797			0
S3	2000	2000	2000	2	0	2	Export	36	Australia	AUS	634	Qatar	QAT								00	LIVE ANIMALS	1	No Quantity							9200479			0
S3	2000	2000	2000	2	0	2	Export	36	Australia	AUS	643	Russian Federation	RUS								00	LIVE ANIMALS	1	No Quantity							165830			0
S3	2000	2000	2000	2	0	2	Export	36	Australia	AUS	682	Saudi Arabia	SAU								00	LIVE ANIMALS	1	No Quantity							15504822			0
S3	2000	2000	2000	2	0	2	Export	36	Australia	AUS	699	India	IND								00	LIVE ANIMALS	1	No Quantity							33850			0
S3	2000	2000	2000	2	0	2	Export	36	Australia	AUS	702	Singapore	SGP								00	LIVE ANIMALS	1	No Quantity							3021219			0
S3	2000	2000	2000	2	0	2	Export	36	Australia	AUS	704	Viet Nam	VNM								00	LIVE ANIMALS	1	No Quantity							225250			0
S3	2000	2000	2000	2	0	2	Export	36	Australia	AUS	710	South Africa	ZAF								00	LIVE ANIMALS	1	No Quantity							442952			0
S3	2000	2000	2000	2	0	2	Export	36	Australia	AUS	724	Spain	ESP								00	LIVE ANIMALS	1	No Quantity							636			0
S3	2000	2000	2000	2	0	2	Export	36	Australia	AUS	752	Sweden	SWE								00	LIVE ANIMALS	1	No Quantity							1276			0
S3	2000	2000	2000	2	0	2	Export	36	Australia	AUS	757	Switzerland	CHE								00	LIVE ANIMALS	1	No Quantity							27179			0
S3	2000	2000	2000	2	0	2	Export	36	Australia	AUS	764	Thailand	THA								00	LIVE ANIMALS	1	No Quantity							193725			0
S3	2000	2000	2000	2	0	2	Export	36	Australia	AUS	784	United Arab Emirates	ARE								00	LIVE ANIMALS	1	No Quantity							17457118			0
S3	2000	2000	2000	2	0	2	Export	36	Australia	AUS	818	Egypt	EGY								00	LIVE ANIMALS	1	No Quantity							82026715			0
S3	2000	2000	2000	2	0	2	Export	36	Australia	AUS	826	United Kingdom	GBR								00	LIVE ANIMALS	1	No Quantity							851282			0
S3	2000	2000	2000	2	0	2	Export	36	Australia	AUS	837	Bunkers									00	LIVE ANIMALS	1	No Quantity							793323			0
S3	2000	2000	2000	2	0	2	Export	36	Australia	AUS	842	USA	USA								00	LIVE ANIMALS	1	No Quantity							2285701			0
S3	2000	2000	2000	2	0	2	Export	40	Austria	AUT	0	World	WLD								00	LIVE ANIMALS	1	No Quantity							76322158			0
S3	2000	2000	2000	2	0	2	Export	40	Austria	AUT	12	Algeria	DZA								00	LIVE ANIMALS	1	No Quantity							705047			0
S3	2000	2000	2000	2	0	2	Export	40	Austria	AUT	20	Andorra	AND								00	LIVE ANIMALS	1	No Quantity							3747			0
S3	2000	2000	2000	2	0	2	Export	40	Austria	AUT	28	Antigua and Barbuda	ATG								00	LIVE ANIMALS	1	No Quantity							9903			0
S3	2000	2000	2000	2	0	2	Export	40	Austria	AUT	56	Belgium	BEL								00	LIVE ANIMALS	1	No Quantity							50652			0
S3	2000	2000	2000	2	0	2	Export	40	Austria	AUT	70	Bosnia Herzegovina	BIH								00	LIVE ANIMALS	1	No Quantity							2280882			0
S3	2000	2000	2000	2	0	2	Export	40	Austria	AUT	124	Canada	CAN								00	LIVE ANIMALS	1	No Quantity							43091			0
S3	2000	2000	2000	2	0	2	Export	40	Austria	AUT	152	Chile	CHL								00	LIVE ANIMALS	1	No Quantity							20140			0
S3	2000	2000	2000	2	0	2	Export	40	Austria	AUT	191	Croatia	HRV								00	LIVE ANIMALS	1	No Quantity							1382862			0
S3	2000	2000	2000	2	0	2	Export	40	Austria	AUT	203	Czechia	CZE								00	LIVE ANIMALS	1	No Quantity							714616			0
S3	2000	2000	2000	2	0	2	Export	40	Austria	AUT	208	Denmark	DNK								00	LIVE ANIMALS	1	No Quantity							8565			0
S3	2000	2000	2000	2	0	2	Export	40	Austria	AUT	251	France	FRA								00	LIVE ANIMALS	1	No Quantity							2598377			0
S3	2000	2000	2000	2	0	2	Export	40	Austria	AUT	276	Germany	DEU								00	LIVE ANIMALS	1	No Quantity							18748692			0
S3	2000	2000	2000	2	0	2	Export	40	Austria	AUT	300	Greece	GRC								00	LIVE ANIMALS	1	No Quantity							109668			0
S3	2000	2000	2000	2	0	2	Export	40	Austria	AUT	348	Hungary	HUN								00	LIVE ANIMALS	1	No Quantity							113147			0
S3	2000	2000	2000	2	0	2	Export	40	Austria	AUT	372	Ireland	IRL								00	LIVE ANIMALS	1	No Quantity							25962			0
S3	2000	2000	2000	2	0	2	Export	40	Austria	AUT	381	Italy	ITA								00	LIVE ANIMALS	1	No Quantity							44288440			0
S3	2000	2000	2000	2	0	2	Export	40	Austria	AUT	398	Kazakhstan	KAZ								00	LIVE ANIMALS	1	No Quantity							1271			0
S3	2000	2000	2000	2	0	2	Export	40	Austria	AUT	528	Netherlands	NLD								00	LIVE ANIMALS	1	No Quantity							2220929			0
S3	2000	2000	2000	2	0	2	Export	40	Austria	AUT	579	Norway	NOR								00	LIVE ANIMALS	1	No Quantity							4684			0
S3	2000	2000	2000	2	0	2	Export	40	Austria	AUT	616	Poland	POL								00	LIVE ANIMALS	1	No Quantity							958642			0
S3	2000	2000	2000	2	0	2	Export	40	Austria	AUT	642	Romania	ROU								00	LIVE ANIMALS	1	No Quantity							2208			0
S3	2000	2000	2000	2	0	2	Export	40	Austria	AUT	682	Saudi Arabia	SAU								00	LIVE ANIMALS	1	No Quantity							1137			0
S3	2000	2000	2000	2	0	2	Export	40	Austria	AUT	703	Slovakia	SVK								00	LIVE ANIMALS	1	No Quantity							184944			0
S3	2000	2000	2000	2	0	2	Export	40	Austria	AUT	705	Slovenia	SVN								00	LIVE ANIMALS	1	No Quantity							74071			0
S3	2000	2000	2000	2	0	2	Export	40	Austria	AUT	710	South Africa	ZAF								00	LIVE ANIMALS	1	No Quantity							11910			0
S3	2000	2000	2000	2	0	2	Export	40	Austria	AUT	724	Spain	ESP								00	LIVE ANIMALS	1	No Quantity							210236			0
S3	2000	2000	2000	2	0	2	Export	40	Austria	AUT	757	Switzerland	CHE								00	LIVE ANIMALS	1	No Quantity							438070			0
S3	2000	2000	2000	2	0	2	Export	40	Austria	AUT	784	United Arab Emirates	ARE								00	LIVE ANIMALS	1	No Quantity							131080			0
S3	2000	2000	2000	2	0	2	Export	40	Austria	AUT	792	Turkey	TUR								00	LIVE ANIMALS	1	No Quantity							41084			0
S3	2000	2000	2000	2	0	2	Export	40	Austria	AUT	804	Ukraine	UKR								00	LIVE ANIMALS	1	No Quantity							29575			0
S3	2000	2000	2000	2	0	2	Export	40	Austria	AUT	807	North Macedonia	MKD								00	LIVE ANIMALS	1	No Quantity							84710			0
S3	2000	2000	2000	2	0	2	Export	40	Austria	AUT	818	Egypt	EGY								00	LIVE ANIMALS	1	No Quantity							71328			0
S3	2000	2000	2000	2	0	2	Export	40	Austria	AUT	842	USA	USA								00	LIVE ANIMALS	1	No Quantity							181732			0
S3	2000	2000	2000	2	0	2	Export	40	Austria	AUT	891	Serbia and Montenegro	SCG								00	LIVE ANIMALS	1	No Quantity							570756			0
S3	2000	2000	2000	2	0	2	Export	36	Australia	AUS	0	World	WLD								01	MEAT, MEAT PREPARATIONS	1	No Quantity							2912931355			0
S3	2000	2000	2000	2	0	2	Export	36	Australia	AUS	8	Albania	ALB								01	MEAT, MEAT PREPARATIONS	1	No Quantity							26391			0
S3	2000	2000	2000	2	0	2	Export	36	Australia	AUS	12	Algeria	DZA								01	MEAT, MEAT PREPARATIONS	1	No Quantity							4489846			0
S3	2000	2000	2000	2	0	2	Export	36	Australia	AUS	16	American Samoa	ASM								01	MEAT, MEAT PREPARATIONS	1	No Quantity							772869			0
S3	2000	2000	2000	2	0	2	Export	36	Australia	AUS	24	Angola	AGO								01	MEAT, MEAT PREPARATIONS	1	No Quantity							68190			0
S3	2000	2000	2000	2	0	2	Export	36	Australia	AUS	28	Antigua and Barbuda	ATG								01	MEAT, MEAT PREPARATIONS	1	No Quantity							177070			0
S3	2000	2000	2000	2	0	2	Export	36	Australia	AUS	31	Azerbaijan	AZE								01	MEAT, MEAT PREPARATIONS	1	No Quantity							46474			0
S3	2000	2000	2000	2	0	2	Export	36	Australia	AUS	40	Austria	AUT								01	MEAT, MEAT PREPARATIONS	1	No Quantity							948106			0
S3	2000	2000	2000	2	0	2	Export	36	Australia	AUS	44	Bahamas	BHS								01	MEAT, MEAT PREPARATIONS	1	No Quantity							1777591			0
S3	2000	2000	2000	2	0	2	Export	36	Australia	AUS	48	Bahrain	BHR								01	MEAT, MEAT PREPARATIONS	1	No Quantity							1546743			0
S3	2000	2000	2000	2	0	2	Export	36	Australia	AUS	50	Bangladesh	BGD								01	MEAT, MEAT PREPARATIONS	1	No Quantity							42127			0
S3	2000	2000	2000	2	0	2	Export	36	Australia	AUS	52	Barbados	BRB								01	MEAT, MEAT PREPARATIONS	1	No Quantity							353022			0
S3	2000	2000	2000	2	0	2	Export	36	Australia	AUS	56	Belgium	BEL								01	MEAT, MEAT PREPARATIONS	1	No Quantity							13417287			0
S3	2000	2000	2000	2	0	2	Export	36	Australia	AUS	70	Bosnia Herzegovina	BIH								01	MEAT, MEAT PREPARATIONS	1	No Quantity							3011109			0
S3	2000	2000	2000	2	0	2	Export	36	Australia	AUS	90	Solomon Isds	SLB								01	MEAT, MEAT PREPARATIONS	1	No Quantity							252144			0
S3	2000	2000	2000	2	0	2	Export	36	Australia	AUS	96	Brunei Darussalam	BRN								01	MEAT, MEAT PREPARATIONS	1	No Quantity							1431945			0
S3	2000	2000	2000	2	0	2	Export	36	Australia	AUS	100	Bulgaria	BGR								01	MEAT, MEAT PREPARATIONS	1	No Quantity							205638			0
S3	2000	2000	2000	2	0	2	Export	36	Australia	AUS	104	Myanmar	MMR								01	MEAT, MEAT PREPARATIONS	1	No Quantity							12039			0
S3	2000	2000	2000	2	0	2	Export	36	Australia	AUS	116	Cambodia	KHM								01	MEAT, MEAT PREPARATIONS	1	No Quantity							57996			0
S3	2000	2000	2000	2	0	2	Export	36	Australia	AUS	120	Cameroon	CMR								01	MEAT, MEAT PREPARATIONS	1	No Quantity							49020			0
S3	2000	2000	2000	2	0	2	Export	36	Australia	AUS	124	Canada	CAN								01	MEAT, MEAT PREPARATIONS	1	No Quantity							101334784			0
S3	2000	2000	2000	2	0	2	Export	36	Australia	AUS	144	Sri Lanka	LKA								01	MEAT, MEAT PREPARATIONS	1	No Quantity							1784556			0
S3	2000	2000	2000	2	0	2	Export	36	Australia	AUS	156	China	CHN								01	MEAT, MEAT PREPARATIONS	1	No Quantity							22824158			0
S3	2000	2000	2000	2	0	2	Export	36	Australia	AUS	162	Christmas Isds	CXR								01	MEAT, MEAT PREPARATIONS	1	No Quantity							103858			0
S3	2000	2000	2000	2	0	2	Export	36	Australia	AUS	166	Cocos Isds	CCK								01	MEAT, MEAT PREPARATIONS	1	No Quantity							38617			0
S3	2000	2000	2000	2	0	2	Export	36	Australia	AUS	174	Comoros	COM								01	MEAT, MEAT PREPARATIONS	1	No Quantity							28098			0
S3	2000	2000	2000	2	0	2	Export	36	Australia	AUS	178	Congo	COG								01	MEAT, MEAT PREPARATIONS	1	No Quantity							37850			0
S3	2000	2000	2000	2	0	2	Export	36	Australia	AUS	184	Cook Isds	COK								01	MEAT, MEAT PREPARATIONS	1	No Quantity							298669			0
S3	2000	2000	2000	2	0	2	Export	36	Australia	AUS	191	Croatia	HRV								01	MEAT, MEAT PREPARATIONS	1	No Quantity							472704			0
S3	2000	2000	2000	2	0	2	Export	36	Australia	AUS	196	Cyprus	CYP								01	MEAT, MEAT PREPARATIONS	1	No Quantity							2195630			0
S3	2000	2000	2000	2	0	2	Export	36	Australia	AUS	203	Czechia	CZE								01	MEAT, MEAT PREPARATIONS	1	No Quantity							322437			0
S3	2000	2000	2000	2	0	2	Export	36	Australia	AUS	204	Benin	BEN								01	MEAT, MEAT PREPARATIONS	1	No Quantity							10444			0
S3	2000	2000	2000	2	0	2	Export	36	Australia	AUS	208	Denmark	DNK								01	MEAT, MEAT PREPARATIONS	1	No Quantity							953658			0
S3	2000	2000	2000	2	0	2	Export	36	Australia	AUS	212	Dominica	DMA								01	MEAT, MEAT PREPARATIONS	1	No Quantity							116302			0
S3	2000	2000	2000	2	0	2	Export	36	Australia	AUS	214	Dominican Rep.	DOM								01	MEAT, MEAT PREPARATIONS	1	No Quantity							74651			0
S3	2000	2000	2000	2	0	2	Export	36	Australia	AUS	218	Ecuador	ECU								01	MEAT, MEAT PREPARATIONS	1	No Quantity							37470			0
S3	2000	2000	2000	2	0	2	Export	36	Australia	AUS	233	Estonia	EST								01	MEAT, MEAT PREPARATIONS	1	No Quantity							59870			0
S3	2000	2000	2000	2	0	2	Export	36	Australia	AUS	242	Fiji	FJI								01	MEAT, MEAT PREPARATIONS	1	No Quantity							2350605			0
S3	2000	2000	2000	2	0	2	Export	36	Australia	AUS	246	Finland	FIN								01	MEAT, MEAT PREPARATIONS	1	No Quantity							56587			0
S3	2000	2000	2000	2	0	2	Export	36	Australia	AUS	251	France	FRA								01	MEAT, MEAT PREPARATIONS	1	No Quantity							17321556			0
S3	2000	2000	2000	2	0	2	Export	36	Australia	AUS	258	French Polynesia	PYF								01	MEAT, MEAT PREPARATIONS	1	No Quantity							1931111			0
S3	2000	2000	2000	2	0	2	Export	36	Australia	AUS	266	Gabon	GAB								01	MEAT, MEAT PREPARATIONS	1	No Quantity							332835			0
S3	2000	2000	2000	2	0	2	Export	36	Australia	AUS	268	Georgia	GEO								01	MEAT, MEAT PREPARATIONS	1	No Quantity							227826			0
S3	2000	2000	2000	2	0	2	Export	36	Australia	AUS	275	State of Palestine	PSE								01	MEAT, MEAT PREPARATIONS	1	No Quantity							71127			0
S3	2000	2000	2000	2	0	2	Export	36	Australia	AUS	276	Germany	DEU								01	MEAT, MEAT PREPARATIONS	1	No Quantity							16008437			0
S3	2000	2000	2000	2	0	2	Export	36	Australia	AUS	288	Ghana	GHA								01	MEAT, MEAT PREPARATIONS	1	No Quantity							525417			0
S3	2000	2000	2000	2	0	2	Export	36	Australia	AUS	296	Kiribati	KIR								01	MEAT, MEAT PREPARATIONS	1	No Quantity							1665734			0
S3	2000	2000	2000	2	0	2	Export	36	Australia	AUS	300	Greece	GRC								01	MEAT, MEAT PREPARATIONS	1	No Quantity							537316			0
S3	2000	2000	2000	2	0	2	Export	36	Australia	AUS	308	Grenada	GRD								01	MEAT, MEAT PREPARATIONS	1	No Quantity							26265			0
S3	2000	2000	2000	2	0	2	Export	36	Australia	AUS	316	Guam	GUM								01	MEAT, MEAT PREPARATIONS	1	No Quantity							1505419			0
S3	2000	2000	2000	2	0	2	Export	36	Australia	AUS	344	China, Hong Kong SAR	HKG								01	MEAT, MEAT PREPARATIONS	1	No Quantity							33660050			0
S3	2000	2000	2000	2	0	2	Export	36	Australia	AUS	348	Hungary	HUN								01	MEAT, MEAT PREPARATIONS	1	No Quantity							129141			0
S3	2000	2000	2000	2	0	2	Export	36	Australia	AUS	352	Iceland	ISL								01	MEAT, MEAT PREPARATIONS	1	No Quantity							14366			0
S3	2000	2000	2000	2	0	2	Export	36	Australia	AUS	360	Indonesia	IDN								01	MEAT, MEAT PREPARATIONS	1	No Quantity							35450148			0
S3	2000	2000	2000	2	0	2	Export	36	Australia	AUS	372	Ireland	IRL								01	MEAT, MEAT PREPARATIONS	1	No Quantity							4905787			0
S3	2000	2000	2000	2	0	2	Export	36	Australia	AUS	376	Israel	ISR								01	MEAT, MEAT PREPARATIONS	1	No Quantity							590051			0
S3	2000	2000	2000	2	0	2	Export	36	Australia	AUS	381	Italy	ITA								01	MEAT, MEAT PREPARATIONS	1	No Quantity							1028408			0
S3	2000	2000	2000	2	0	2	Export	36	Australia	AUS	384	Côte d'Ivoire	CIV								01	MEAT, MEAT PREPARATIONS	1	No Quantity							397502			0
S3	2000	2000	2000	2	0	2	Export	36	Australia	AUS	388	Jamaica	JAM								01	MEAT, MEAT PREPARATIONS	1	No Quantity							8173403			0
S3	2000	2000	2000	2	0	2	Export	36	Australia	AUS	392	Japan	JPN								01	MEAT, MEAT PREPARATIONS	1	No Quantity							1017791803			0
S3	2000	2000	2000	2	0	2	Export	36	Australia	AUS	398	Kazakhstan	KAZ								01	MEAT, MEAT PREPARATIONS	1	No Quantity							1907734			0
S3	2000	2000	2000	2	0	2	Export	36	Australia	AUS	400	Jordan	JOR								01	MEAT, MEAT PREPARATIONS	1	No Quantity							2435018			0
S3	2000	2000	2000	2	0	2	Export	36	Australia	AUS	410	Rep. of Korea	KOR								01	MEAT, MEAT PREPARATIONS	1	No Quantity							163706343			0
S3	2000	2000	2000	2	0	2	Export	36	Australia	AUS	414	Kuwait	KWT								01	MEAT, MEAT PREPARATIONS	1	No Quantity							5136508			0
S3	2000	2000	2000	2	0	2	Export	36	Australia	AUS	418	Lao People's Dem. Rep.	LAO								01	MEAT, MEAT PREPARATIONS	1	No Quantity							8120			0
S3	2000	2000	2000	2	0	2	Export	36	Australia	AUS	422	Lebanon	LBN								01	MEAT, MEAT PREPARATIONS	1	No Quantity							847016			0
S3	2000	2000	2000	2	0	2	Export	36	Australia	AUS	428	Latvia	LVA								01	MEAT, MEAT PREPARATIONS	1	No Quantity							43536			0
S3	2000	2000	2000	2	0	2	Export	36	Australia	AUS	434	Libya	LBY								01	MEAT, MEAT PREPARATIONS	1	No Quantity							3374339			0
S3	2000	2000	2000	2	0	2	Export	36	Australia	AUS	446	China, Macao SAR	MAC								01	MEAT, MEAT PREPARATIONS	1	No Quantity							7517			0
S3	2000	2000	2000	2	0	2	Export	36	Australia	AUS	458	Malaysia	MYS								01	MEAT, MEAT PREPARATIONS	1	No Quantity							30873158			0
S3	2000	2000	2000	2	0	2	Export	36	Australia	AUS	462	Maldives	MDV								01	MEAT, MEAT PREPARATIONS	1	No Quantity							241428			0
S3	2000	2000	2000	2	0	2	Export	36	Australia	AUS	470	Malta	MLT								01	MEAT, MEAT PREPARATIONS	1	No Quantity							922463			0
S3	2000	2000	2000	2	0	2	Export	36	Australia	AUS	480	Mauritius	MUS								01	MEAT, MEAT PREPARATIONS	1	No Quantity							12280914			0
S3	2000	2000	2000	2	0	2	Export	36	Australia	AUS	484	Mexico	MEX								01	MEAT, MEAT PREPARATIONS	1	No Quantity							47341946			0
S3	2000	2000	2000	2	0	2	Export	36	Australia	AUS	490	Other Asia, nes									01	MEAT, MEAT PREPARATIONS	1	No Quantity							98778704			0
S3	2000	2000	2000	2	0	2	Export	36	Australia	AUS	504	Morocco	MAR								01	MEAT, MEAT PREPARATIONS	1	No Quantity							177370			0
S3	2000	2000	2000	2	0	2	Export	36	Australia	AUS	512	Oman	OMN								01	MEAT, MEAT PREPARATIONS	1	No Quantity							5468078			0
S3	2000	2000	2000	2	0	2	Export	36	Australia	AUS	516	Namibia	NAM								01	MEAT, MEAT PREPARATIONS	1	No Quantity							367925			0
S3	2000	2000	2000	2	0	2	Export	36	Australia	AUS	520	Nauru	NRU								01	MEAT, MEAT PREPARATIONS	1	No Quantity							1393444			0
S3	2000	2000	2000	2	0	2	Export	36	Australia	AUS	524	Nepal	NPL								01	MEAT, MEAT PREPARATIONS	1	No Quantity							34428			0
S3	2000	2000	2000	2	0	2	Export	36	Australia	AUS	528	Netherlands	NLD								01	MEAT, MEAT PREPARATIONS	1	No Quantity							7015708			0
S3	2000	2000	2000	2	0	2	Export	36	Australia	AUS	530	Neth. Antilles	ANT								01	MEAT, MEAT PREPARATIONS	1	No Quantity							658526			0
S3	2000	2000	2000	2	0	2	Export	36	Australia	AUS	540	New Caledonia	NCL								01	MEAT, MEAT PREPARATIONS	1	No Quantity							717983			0
S3	2000	2000	2000	2	0	2	Export	36	Australia	AUS	548	Vanuatu	VUT								01	MEAT, MEAT PREPARATIONS	1	No Quantity							821344			0
S3	2000	2000	2000	2	0	2	Export	36	Australia	AUS	554	New Zealand	NZL								01	MEAT, MEAT PREPARATIONS	1	No Quantity							28496543			0
S3	2000	2000	2000	2	0	2	Export	36	Australia	AUS	574	Norfolk Isds	NFK								01	MEAT, MEAT PREPARATIONS	1	No Quantity							208718			0
S3	2000	2000	2000	2	0	2	Export	36	Australia	AUS	579	Norway	NOR								01	MEAT, MEAT PREPARATIONS	1	No Quantity							1335083			0
S3	2000	2000	2000	2	0	2	Export	36	Australia	AUS	580	N. Mariana Isds	MNP								01	MEAT, MEAT PREPARATIONS	1	No Quantity							425677			0
S3	2000	2000	2000	2	0	2	Export	36	Australia	AUS	581	United States Minor Outlying Islands	UMI								01	MEAT, MEAT PREPARATIONS	1	No Quantity							44744			0
S3	2000	2000	2000	2	0	2	Export	36	Australia	AUS	583	FS Micronesia	FSM								01	MEAT, MEAT PREPARATIONS	1	No Quantity							2253294			0
S3	2000	2000	2000	2	0	2	Export	36	Australia	AUS	584	Marshall Isds	MHL								01	MEAT, MEAT PREPARATIONS	1	No Quantity							94090			0
S3	2000	2000	2000	2	0	2	Export	36	Australia	AUS	586	Pakistan	PAK								01	MEAT, MEAT PREPARATIONS	1	No Quantity							52450			0
S3	2000	2000	2000	2	0	2	Export	36	Australia	AUS	591	Panama	PAN								01	MEAT, MEAT PREPARATIONS	1	No Quantity							153642			0
S3	2000	2000	2000	2	0	2	Export	36	Australia	AUS	598	Papua New Guinea	PNG								01	MEAT, MEAT PREPARATIONS	1	No Quantity							23687563			0
S3	2000	2000	2000	2	0	2	Export	36	Australia	AUS	604	Peru	PER								01	MEAT, MEAT PREPARATIONS	1	No Quantity							56805			0
S3	2000	2000	2000	2	0	2	Export	36	Australia	AUS	608	Philippines	PHL								01	MEAT, MEAT PREPARATIONS	1	No Quantity							26420010			0
S3	2000	2000	2000	2	0	2	Export	36	Australia	AUS	616	Poland	POL								01	MEAT, MEAT PREPARATIONS	1	No Quantity							627589			0
S3	2000	2000	2000	2	0	2	Export	36	Australia	AUS	620	Portugal	PRT								01	MEAT, MEAT PREPARATIONS	1	No Quantity							101202			0
S3	2000	2000	2000	2	0	2	Export	36	Australia	AUS	634	Qatar	QAT								01	MEAT, MEAT PREPARATIONS	1	No Quantity							3986039			0
S3	2000	2000	2000	2	0	2	Export	36	Australia	AUS	643	Russian Federation	RUS								01	MEAT, MEAT PREPARATIONS	1	No Quantity							9116600			0
S3	2000	2000	2000	2	0	2	Export	36	Australia	AUS	659	Saint Kitts and Nevis	KNA								01	MEAT, MEAT PREPARATIONS	1	No Quantity							65991			0
S3	2000	2000	2000	2	0	2	Export	36	Australia	AUS	662	Saint Lucia	LCA								01	MEAT, MEAT PREPARATIONS	1	No Quantity							615374			0
S3	2000	2000	2000	2	0	2	Export	36	Australia	AUS	670	Saint Vincent and the Grenadines	VCT								01	MEAT, MEAT PREPARATIONS	1	No Quantity							125585			0
S3	2000	2000	2000	2	0	2	Export	36	Australia	AUS	682	Saudi Arabia	SAU								01	MEAT, MEAT PREPARATIONS	1	No Quantity							36046606			0
S3	2000	2000	2000	2	0	2	Export	36	Australia	AUS	686	Senegal	SEN								01	MEAT, MEAT PREPARATIONS	1	No Quantity							126547			0
S3	2000	2000	2000	2	0	2	Export	36	Australia	AUS	690	Seychelles	SYC								01	MEAT, MEAT PREPARATIONS	1	No Quantity							316011			0
S3	2000	2000	2000	2	0	2	Export	36	Australia	AUS	699	India	IND								01	MEAT, MEAT PREPARATIONS	1	No Quantity							294775			0
S3	2000	2000	2000	2	0	2	Export	36	Australia	AUS	702	Singapore	SGP								01	MEAT, MEAT PREPARATIONS	1	No Quantity							85025527			0
S3	2000	2000	2000	2	0	2	Export	36	Australia	AUS	704	Viet Nam	VNM								01	MEAT, MEAT PREPARATIONS	1	No Quantity							545341			0
S3	2000	2000	2000	2	0	2	Export	36	Australia	AUS	705	Slovenia	SVN								01	MEAT, MEAT PREPARATIONS	1	No Quantity							164479			0
S3	2000	2000	2000	2	0	2	Export	36	Australia	AUS	710	South Africa	ZAF								01	MEAT, MEAT PREPARATIONS	1	No Quantity							46278509			0
S3	2000	2000	2000	2	0	2	Export	36	Australia	AUS	724	Spain	ESP								01	MEAT, MEAT PREPARATIONS	1	No Quantity							921947			0
S3	2000	2000	2000	2	0	2	Export	36	Australia	AUS	732	Western Sahara	ESH								01	MEAT, MEAT PREPARATIONS	1	No Quantity							7175			0
S3	2000	2000	2000	2	0	2	Export	36	Australia	AUS	740	Suriname	SUR								01	MEAT, MEAT PREPARATIONS	1	No Quantity							32319			0
S3	2000	2000	2000	2	0	2	Export	36	Australia	AUS	752	Sweden	SWE								01	MEAT, MEAT PREPARATIONS	1	No Quantity							870388			0
S3	2000	2000	2000	2	0	2	Export	36	Australia	AUS	757	Switzerland	CHE								01	MEAT, MEAT PREPARATIONS	1	No Quantity							20682930			0
S3	2000	2000	2000	2	0	2	Export	36	Australia	AUS	764	Thailand	THA								01	MEAT, MEAT PREPARATIONS	1	No Quantity							3149953			0
S3	2000	2000	2000	2	0	2	Export	36	Australia	AUS	776	Tonga	TON								01	MEAT, MEAT PREPARATIONS	1	No Quantity							244528			0
S3	2000	2000	2000	2	0	2	Export	36	Australia	AUS	780	Trinidad and Tobago	TTO								01	MEAT, MEAT PREPARATIONS	1	No Quantity							2818120			0
S3	2000	2000	2000	2	0	2	Export	36	Australia	AUS	784	United Arab Emirates	ARE								01	MEAT, MEAT PREPARATIONS	1	No Quantity							26444064			0
S3	2000	2000	2000	2	0	2	Export	36	Australia	AUS	798	Tuvalu	TUV								01	MEAT, MEAT PREPARATIONS	1	No Quantity							424721			0
S3	2000	2000	2000	2	0	2	Export	36	Australia	AUS	807	North Macedonia	MKD								01	MEAT, MEAT PREPARATIONS	1	No Quantity							41534			0
S3	2000	2000	2000	2	0	2	Export	36	Australia	AUS	818	Egypt	EGY								01	MEAT, MEAT PREPARATIONS	1	No Quantity							2587377			0
S3	2000	2000	2000	2	0	2	Export	36	Australia	AUS	826	United Kingdom	GBR								01	MEAT, MEAT PREPARATIONS	1	No Quantity							54119656			0
S3	2000	2000	2000	2	0	2	Export	36	Australia	AUS	837	Bunkers									01	MEAT, MEAT PREPARATIONS	1	No Quantity							176613			0
S3	2000	2000	2000	2	0	2	Export	36	Australia	AUS	842	USA	USA								01	MEAT, MEAT PREPARATIONS	1	No Quantity							842849654			0
S3	2000	2000	2000	2	0	2	Export	36	Australia	AUS	876	Wallis and Futuna Isds	WLF								01	MEAT, MEAT PREPARATIONS	1	No Quantity							1393616			0
S3	2000	2000	2000	2	0	2	Export	36	Australia	AUS	882	Samoa	WSM								01	MEAT, MEAT PREPARATIONS	1	No Quantity							585286			0
S3	2000	2000	2000	2	0	2	Export	36	Australia	AUS	887	Yemen	YEM								01	MEAT, MEAT PREPARATIONS	1	No Quantity							276868			0
S3	2000	2000	2000	2	0	2	Export	40	Austria	AUT	0	World	WLD								01	MEAT, MEAT PREPARATIONS	1	No Quantity							399895853			0
S3	2000	2000	2000	2	0	2	Export	40	Austria	AUT	8	Albania	ALB								01	MEAT, MEAT PREPARATIONS	1	No Quantity							21479			0
S3	2000	2000	2000	2	0	2	Export	40	Austria	AUT	31	Azerbaijan	AZE								01	MEAT, MEAT PREPARATIONS	1	No Quantity							7896			0
S3	2000	2000	2000	2	0	2	Export	40	Austria	AUT	36	Australia	AUS								01	MEAT, MEAT PREPARATIONS	1	No Quantity							59618			0
S3	2000	2000	2000	2	0	2	Export	40	Austria	AUT	48	Bahrain	BHR								01	MEAT, MEAT PREPARATIONS	1	No Quantity							46570			0
S3	2000	2000	2000	2	0	2	Export	40	Austria	AUT	56	Belgium	BEL								01	MEAT, MEAT PREPARATIONS	1	No Quantity							1332544			0
S3	2000	2000	2000	2	0	2	Export	40	Austria	AUT	60	Bermuda	BMU								01	MEAT, MEAT PREPARATIONS	1	No Quantity							1137			0
S3	2000	2000	2000	2	0	2	Export	40	Austria	AUT	68	Bolivia (Plurinational State of)	BOL								01	MEAT, MEAT PREPARATIONS	1	No Quantity							2476			0
S3	2000	2000	2000	2	0	2	Export	40	Austria	AUT	70	Bosnia Herzegovina	BIH								01	MEAT, MEAT PREPARATIONS	1	No Quantity							6123346			0
S3	2000	2000	2000	2	0	2	Export	40	Austria	AUT	100	Bulgaria	BGR								01	MEAT, MEAT PREPARATIONS	1	No Quantity							2016581			0
S3	2000	2000	2000	2	0	2	Export	40	Austria	AUT	112	Belarus	BLR								01	MEAT, MEAT PREPARATIONS	1	No Quantity							483436			0
S3	2000	2000	2000	2	0	2	Export	40	Austria	AUT	191	Croatia	HRV								01	MEAT, MEAT PREPARATIONS	1	No Quantity							5128706			0
S3	2000	2000	2000	2	0	2	Export	40	Austria	AUT	192	Cuba	CUB								01	MEAT, MEAT PREPARATIONS	1	No Quantity							5955			0
S3	2000	2000	2000	2	0	2	Export	40	Austria	AUT	196	Cyprus	CYP								01	MEAT, MEAT PREPARATIONS	1	No Quantity							12780			0
S3	2000	2000	2000	2	0	2	Export	40	Austria	AUT	203	Czechia	CZE								01	MEAT, MEAT PREPARATIONS	1	No Quantity							5698123			0
S3	2000	2000	2000	2	0	2	Export	40	Austria	AUT	204	Benin	BEN								01	MEAT, MEAT PREPARATIONS	1	No Quantity							45500			0
S3	2000	2000	2000	2	0	2	Export	40	Austria	AUT	208	Denmark	DNK								01	MEAT, MEAT PREPARATIONS	1	No Quantity							348743			0
S3	2000	2000	2000	2	0	2	Export	40	Austria	AUT	233	Estonia	EST								01	MEAT, MEAT PREPARATIONS	1	No Quantity							391165			0
S3	2000	2000	2000	2	0	2	Export	40	Austria	AUT	246	Finland	FIN								01	MEAT, MEAT PREPARATIONS	1	No Quantity							50920			0
S3	2000	2000	2000	2	0	2	Export	40	Austria	AUT	251	France	FRA								01	MEAT, MEAT PREPARATIONS	1	No Quantity							17625982			0
S3	2000	2000	2000	2	0	2	Export	40	Austria	AUT	268	Georgia	GEO								01	MEAT, MEAT PREPARATIONS	1	No Quantity							342721			0
S3	2000	2000	2000	2	0	2	Export	40	Austria	AUT	276	Germany	DEU								01	MEAT, MEAT PREPARATIONS	1	No Quantity							88985643			0
S3	2000	2000	2000	2	0	2	Export	40	Austria	AUT	300	Greece	GRC								01	MEAT, MEAT PREPARATIONS	1	No Quantity							1525985			0
S3	2000	2000	2000	2	0	2	Export	40	Austria	AUT	344	China, Hong Kong SAR	HKG								01	MEAT, MEAT PREPARATIONS	1	No Quantity							127065			0
S3	2000	2000	2000	2	0	2	Export	40	Austria	AUT	348	Hungary	HUN								01	MEAT, MEAT PREPARATIONS	1	No Quantity							4559355			0
S3	2000	2000	2000	2	0	2	Export	40	Austria	AUT	372	Ireland	IRL								01	MEAT, MEAT PREPARATIONS	1	No Quantity							661956			0
S3	2000	2000	2000	2	0	2	Export	40	Austria	AUT	381	Italy	ITA								01	MEAT, MEAT PREPARATIONS	1	No Quantity							158672381			0
S3	2000	2000	2000	2	0	2	Export	40	Austria	AUT	392	Japan	JPN								01	MEAT, MEAT PREPARATIONS	1	No Quantity							3375154			0
S3	2000	2000	2000	2	0	2	Export	40	Austria	AUT	400	Jordan	JOR								01	MEAT, MEAT PREPARATIONS	1	No Quantity							23754			0
S3	2000	2000	2000	2	0	2	Export	40	Austria	AUT	404	Kenya	KEN								01	MEAT, MEAT PREPARATIONS	1	No Quantity							1271			0
S3	2000	2000	2000	2	0	2	Export	40	Austria	AUT	408	Dem. People's Rep. of Korea	PRK								01	MEAT, MEAT PREPARATIONS	1	No Quantity							8632			0
S3	2000	2000	2000	2	0	2	Export	40	Austria	AUT	410	Rep. of Korea	KOR								01	MEAT, MEAT PREPARATIONS	1	No Quantity							7082791			0
S3	2000	2000	2000	2	0	2	Export	40	Austria	AUT	428	Latvia	LVA								01	MEAT, MEAT PREPARATIONS	1	No Quantity							70190			0
S3	2000	2000	2000	2	0	2	Export	40	Austria	AUT	442	Luxembourg	LUX								01	MEAT, MEAT PREPARATIONS	1	No Quantity							67			0
S3	2000	2000	2000	2	0	2	Export	40	Austria	AUT	470	Malta	MLT								01	MEAT, MEAT PREPARATIONS	1	No Quantity							5487			0
S3	2000	2000	2000	2	0	2	Export	40	Austria	AUT	508	Mozambique	MOZ								01	MEAT, MEAT PREPARATIONS	1	No Quantity							2342			0
S3	2000	2000	2000	2	0	2	Export	40	Austria	AUT	524	Nepal	NPL								01	MEAT, MEAT PREPARATIONS	1	No Quantity							2944			0
S3	2000	2000	2000	2	0	2	Export	40	Austria	AUT	528	Netherlands	NLD								01	MEAT, MEAT PREPARATIONS	1	No Quantity							20013187			0
S3	2000	2000	2000	2	0	2	Export	40	Austria	AUT	579	Norway	NOR								01	MEAT, MEAT PREPARATIONS	1	No Quantity							21144			0
S3	2000	2000	2000	2	0	2	Export	40	Austria	AUT	608	Philippines	PHL								01	MEAT, MEAT PREPARATIONS	1	No Quantity							4951			0
S3	2000	2000	2000	2	0	2	Export	40	Austria	AUT	616	Poland	POL								01	MEAT, MEAT PREPARATIONS	1	No Quantity							249580			0
S3	2000	2000	2000	2	0	2	Export	40	Austria	AUT	620	Portugal	PRT								01	MEAT, MEAT PREPARATIONS	1	No Quantity							34593			0
S3	2000	2000	2000	2	0	2	Export	40	Austria	AUT	634	Qatar	QAT								01	MEAT, MEAT PREPARATIONS	1	No Quantity							1740			0
S3	2000	2000	2000	2	0	2	Export	40	Austria	AUT	642	Romania	ROU								01	MEAT, MEAT PREPARATIONS	1	No Quantity							3531259			0
S3	2000	2000	2000	2	0	2	Export	40	Austria	AUT	643	Russian Federation	RUS								01	MEAT, MEAT PREPARATIONS	1	No Quantity							12472653			0
S3	2000	2000	2000	2	0	2	Export	40	Austria	AUT	699	India	IND								01	MEAT, MEAT PREPARATIONS	1	No Quantity							1405			0
S3	2000	2000	2000	2	0	2	Export	40	Austria	AUT	703	Slovakia	SVK								01	MEAT, MEAT PREPARATIONS	1	No Quantity							1655995			0
S3	2000	2000	2000	2	0	2	Export	40	Austria	AUT	705	Slovenia	SVN								01	MEAT, MEAT PREPARATIONS	1	No Quantity							8253811			0
S3	2000	2000	2000	2	0	2	Export	40	Austria	AUT	724	Spain	ESP								01	MEAT, MEAT PREPARATIONS	1	No Quantity							3688367			0
S3	2000	2000	2000	2	0	2	Export	40	Austria	AUT	752	Sweden	SWE								01	MEAT, MEAT PREPARATIONS	1	No Quantity							378853			0
S3	2000	2000	2000	2	0	2	Export	40	Austria	AUT	757	Switzerland	CHE								01	MEAT, MEAT PREPARATIONS	1	No Quantity							31274740			0
S3	2000	2000	2000	2	0	2	Export	40	Austria	AUT	760	Syria	SYR								01	MEAT, MEAT PREPARATIONS	1	No Quantity							40482			0
S3	2000	2000	2000	2	0	2	Export	40	Austria	AUT	784	United Arab Emirates	ARE								01	MEAT, MEAT PREPARATIONS	1	No Quantity							268516			0
S3	2000	2000	2000	2	0	2	Export	40	Austria	AUT	792	Turkey	TUR								01	MEAT, MEAT PREPARATIONS	1	No Quantity							58481			0
S3	2000	2000	2000	2	0	2	Export	40	Austria	AUT	795	Turkmenistan	TKM								01	MEAT, MEAT PREPARATIONS	1	No Quantity							130478			0
S3	2000	2000	2000	2	0	2	Export	40	Austria	AUT	804	Ukraine	UKR								01	MEAT, MEAT PREPARATIONS	1	No Quantity							56139			0
S3	2000	2000	2000	2	0	2	Export	40	Austria	AUT	807	North Macedonia	MKD								01	MEAT, MEAT PREPARATIONS	1	No Quantity							6461718			0
S3	2000	2000	2000	2	0	2	Export	40	Austria	AUT	826	United Kingdom	GBR								01	MEAT, MEAT PREPARATIONS	1	No Quantity							250918			0
S3	2000	2000	2000	2	0	2	Export	40	Austria	AUT	842	USA	USA								01	MEAT, MEAT PREPARATIONS	1	No Quantity							29173			0
S3	2000	2000	2000	2	0	2	Export	40	Austria	AUT	862	Venezuela	VEN								01	MEAT, MEAT PREPARATIONS	1	No Quantity							15858			0
S3	2000	2000	2000	2	0	2	Export	40	Austria	AUT	891	Serbia and Montenegro	SCG								01	MEAT, MEAT PREPARATIONS	1	No Quantity							6151115			0
S3	2000	2000	2000	2	0	2	Export	36	Australia	AUS	0	World	WLD								02	DAIRY PRODUCTS,BIRD EGGS	1	No Quantity							1574398436			0
S3	2000	2000	2000	2	0	2	Export	36	Australia	AUS	8	Albania	ALB								02	DAIRY PRODUCTS,BIRD EGGS	1	No Quantity							185080			0
S3	2000	2000	2000	2	0	2	Export	36	Australia	AUS	12	Algeria	DZA								02	DAIRY PRODUCTS,BIRD EGGS	1	No Quantity							11865811			0
S3	2000	2000	2000	2	0	2	Export	36	Australia	AUS	16	American Samoa	ASM								02	DAIRY PRODUCTS,BIRD EGGS	1	No Quantity							2528992			0
S3	2000	2000	2000	2	0	2	Export	36	Australia	AUS	24	Angola	AGO								02	DAIRY PRODUCTS,BIRD EGGS	1	No Quantity							25657			0
S3	2000	2000	2000	2	0	2	Export	36	Australia	AUS	31	Azerbaijan	AZE								02	DAIRY PRODUCTS,BIRD EGGS	1	No Quantity							610924			0
S3	2000	2000	2000	2	0	2	Export	36	Australia	AUS	40	Austria	AUT								02	DAIRY PRODUCTS,BIRD EGGS	1	No Quantity							888449			0
S3	2000	2000	2000	2	0	2	Export	36	Australia	AUS	44	Bahamas	BHS								02	DAIRY PRODUCTS,BIRD EGGS	1	No Quantity							125690			0
S3	2000	2000	2000	2	0	2	Export	36	Australia	AUS	48	Bahrain	BHR								02	DAIRY PRODUCTS,BIRD EGGS	1	No Quantity							4841550			0
S3	2000	2000	2000	2	0	2	Export	36	Australia	AUS	50	Bangladesh	BGD								02	DAIRY PRODUCTS,BIRD EGGS	1	No Quantity							29385655			0
S3	2000	2000	2000	2	0	2	Export	36	Australia	AUS	51	Armenia	ARM								02	DAIRY PRODUCTS,BIRD EGGS	1	No Quantity							96142			0
S3	2000	2000	2000	2	0	2	Export	36	Australia	AUS	52	Barbados	BRB								02	DAIRY PRODUCTS,BIRD EGGS	1	No Quantity							539322			0
S3	2000	2000	2000	2	0	2	Export	36	Australia	AUS	56	Belgium	BEL								02	DAIRY PRODUCTS,BIRD EGGS	1	No Quantity							1153957			0
S3	2000	2000	2000	2	0	2	Export	36	Australia	AUS	76	Brazil	BRA								02	DAIRY PRODUCTS,BIRD EGGS	1	No Quantity							556529			0
S3	2000	2000	2000	2	0	2	Export	36	Australia	AUS	90	Solomon Isds	SLB								02	DAIRY PRODUCTS,BIRD EGGS	1	No Quantity							480112			0
S3	2000	2000	2000	2	0	2	Export	36	Australia	AUS	96	Brunei Darussalam	BRN								02	DAIRY PRODUCTS,BIRD EGGS	1	No Quantity							767201			0
S3	2000	2000	2000	2	0	2	Export	36	Australia	AUS	100	Bulgaria	BGR								02	DAIRY PRODUCTS,BIRD EGGS	1	No Quantity							28561			0
S3	2000	2000	2000	2	0	2	Export	36	Australia	AUS	104	Myanmar	MMR								02	DAIRY PRODUCTS,BIRD EGGS	1	No Quantity							1836527			0
S3	2000	2000	2000	2	0	2	Export	36	Australia	AUS	116	Cambodia	KHM								02	DAIRY PRODUCTS,BIRD EGGS	1	No Quantity							394773			0
S3	2000	2000	2000	2	0	2	Export	36	Australia	AUS	124	Canada	CAN								02	DAIRY PRODUCTS,BIRD EGGS	1	No Quantity							15008106			0
S3	2000	2000	2000	2	0	2	Export	36	Australia	AUS	144	Sri Lanka	LKA								02	DAIRY PRODUCTS,BIRD EGGS	1	No Quantity							37693650			0
S3	2000	2000	2000	2	0	2	Export	36	Australia	AUS	152	Chile	CHL								02	DAIRY PRODUCTS,BIRD EGGS	1	No Quantity							1780846			0
S3	2000	2000	2000	2	0	2	Export	36	Australia	AUS	156	China	CHN								02	DAIRY PRODUCTS,BIRD EGGS	1	No Quantity							22652100			0
S3	2000	2000	2000	2	0	2	Export	36	Australia	AUS	162	Christmas Isds	CXR								02	DAIRY PRODUCTS,BIRD EGGS	1	No Quantity							67910			0
S3	2000	2000	2000	2	0	2	Export	36	Australia	AUS	166	Cocos Isds	CCK								02	DAIRY PRODUCTS,BIRD EGGS	1	No Quantity							40321			0
S3	2000	2000	2000	2	0	2	Export	36	Australia	AUS	184	Cook Isds	COK								02	DAIRY PRODUCTS,BIRD EGGS	1	No Quantity							57938			0
S3	2000	2000	2000	2	0	2	Export	36	Australia	AUS	192	Cuba	CUB								02	DAIRY PRODUCTS,BIRD EGGS	1	No Quantity							725047			0
S3	2000	2000	2000	2	0	2	Export	36	Australia	AUS	196	Cyprus	CYP								02	DAIRY PRODUCTS,BIRD EGGS	1	No Quantity							648880			0
S3	2000	2000	2000	2	0	2	Export	36	Australia	AUS	203	Czechia	CZE								02	DAIRY PRODUCTS,BIRD EGGS	1	No Quantity							62606			0
S3	2000	2000	2000	2	0	2	Export	36	Australia	AUS	208	Denmark	DNK								02	DAIRY PRODUCTS,BIRD EGGS	1	No Quantity							624474			0
S3	2000	2000	2000	2	0	2	Export	36	Australia	AUS	214	Dominican Rep.	DOM								02	DAIRY PRODUCTS,BIRD EGGS	1	No Quantity							3111501			0
S3	2000	2000	2000	2	0	2	Export	36	Australia	AUS	222	El Salvador	SLV								02	DAIRY PRODUCTS,BIRD EGGS	1	No Quantity							1030016			0
S3	2000	2000	2000	2	0	2	Export	36	Australia	AUS	242	Fiji	FJI								02	DAIRY PRODUCTS,BIRD EGGS	1	No Quantity							4166954			0
S3	2000	2000	2000	2	0	2	Export	36	Australia	AUS	246	Finland	FIN								02	DAIRY PRODUCTS,BIRD EGGS	1	No Quantity							376890			0
S3	2000	2000	2000	2	0	2	Export	36	Australia	AUS	251	France	FRA								02	DAIRY PRODUCTS,BIRD EGGS	1	No Quantity							7180026			0
S3	2000	2000	2000	2	0	2	Export	36	Australia	AUS	258	French Polynesia	PYF								02	DAIRY PRODUCTS,BIRD EGGS	1	No Quantity							2368893			0
S3	2000	2000	2000	2	0	2	Export	36	Australia	AUS	268	Georgia	GEO								02	DAIRY PRODUCTS,BIRD EGGS	1	No Quantity							1057872			0
S3	2000	2000	2000	2	0	2	Export	36	Australia	AUS	270	Gambia	GMB								02	DAIRY PRODUCTS,BIRD EGGS	1	No Quantity							75234			0
S3	2000	2000	2000	2	0	2	Export	36	Australia	AUS	276	Germany	DEU								02	DAIRY PRODUCTS,BIRD EGGS	1	No Quantity							6668101			0
S3	2000	2000	2000	2	0	2	Export	36	Australia	AUS	288	Ghana	GHA								02	DAIRY PRODUCTS,BIRD EGGS	1	No Quantity							1136501			0
S3	2000	2000	2000	2	0	2	Export	36	Australia	AUS	296	Kiribati	KIR								02	DAIRY PRODUCTS,BIRD EGGS	1	No Quantity							583842			0
S3	2000	2000	2000	2	0	2	Export	36	Australia	AUS	300	Greece	GRC								02	DAIRY PRODUCTS,BIRD EGGS	1	No Quantity							201021			0
S3	2000	2000	2000	2	0	2	Export	36	Australia	AUS	316	Guam	GUM								02	DAIRY PRODUCTS,BIRD EGGS	1	No Quantity							975386			0
S3	2000	2000	2000	2	0	2	Export	36	Australia	AUS	320	Guatemala	GTM								02	DAIRY PRODUCTS,BIRD EGGS	1	No Quantity							3130323			0
S3	2000	2000	2000	2	0	2	Export	36	Australia	AUS	324	Guinea	GIN								02	DAIRY PRODUCTS,BIRD EGGS	1	No Quantity							32961			0
S3	2000	2000	2000	2	0	2	Export	36	Australia	AUS	328	Guyana	GUY								02	DAIRY PRODUCTS,BIRD EGGS	1	No Quantity							186572			0
S3	2000	2000	2000	2	0	2	Export	36	Australia	AUS	340	Honduras	HND								02	DAIRY PRODUCTS,BIRD EGGS	1	No Quantity							637652			0
S3	2000	2000	2000	2	0	2	Export	36	Australia	AUS	344	China, Hong Kong SAR	HKG								02	DAIRY PRODUCTS,BIRD EGGS	1	No Quantity							41178240			0
S3	2000	2000	2000	2	0	2	Export	36	Australia	AUS	348	Hungary	HUN								02	DAIRY PRODUCTS,BIRD EGGS	1	No Quantity							213554			0
S3	2000	2000	2000	2	0	2	Export	36	Australia	AUS	360	Indonesia	IDN								02	DAIRY PRODUCTS,BIRD EGGS	1	No Quantity							50255496			0
S3	2000	2000	2000	2	0	2	Export	36	Australia	AUS	364	Iran	IRN								02	DAIRY PRODUCTS,BIRD EGGS	1	No Quantity							3880004			0
S3	2000	2000	2000	2	0	2	Export	36	Australia	AUS	372	Ireland	IRL								02	DAIRY PRODUCTS,BIRD EGGS	1	No Quantity							2269426			0
S3	2000	2000	2000	2	0	2	Export	36	Australia	AUS	376	Israel	ISR								02	DAIRY PRODUCTS,BIRD EGGS	1	No Quantity							74508			0
S3	2000	2000	2000	2	0	2	Export	36	Australia	AUS	381	Italy	ITA								02	DAIRY PRODUCTS,BIRD EGGS	1	No Quantity							384755			0
S3	2000	2000	2000	2	0	2	Export	36	Australia	AUS	384	Côte d'Ivoire	CIV								02	DAIRY PRODUCTS,BIRD EGGS	1	No Quantity							146002			0
S3	2000	2000	2000	2	0	2	Export	36	Australia	AUS	388	Jamaica	JAM								02	DAIRY PRODUCTS,BIRD EGGS	1	No Quantity							935477			0
S3	2000	2000	2000	2	0	2	Export	36	Australia	AUS	392	Japan	JPN								02	DAIRY PRODUCTS,BIRD EGGS	1	No Quantity							266781799			0
S3	2000	2000	2000	2	0	2	Export	36	Australia	AUS	400	Jordan	JOR								02	DAIRY PRODUCTS,BIRD EGGS	1	No Quantity							7737418			0
S3	2000	2000	2000	2	0	2	Export	36	Australia	AUS	404	Kenya	KEN								02	DAIRY PRODUCTS,BIRD EGGS	1	No Quantity							576905			0
S3	2000	2000	2000	2	0	2	Export	36	Australia	AUS	410	Rep. of Korea	KOR								02	DAIRY PRODUCTS,BIRD EGGS	1	No Quantity							43390339			0
S3	2000	2000	2000	2	0	2	Export	36	Australia	AUS	414	Kuwait	KWT								02	DAIRY PRODUCTS,BIRD EGGS	1	No Quantity							15385354			0
S3	2000	2000	2000	2	0	2	Export	36	Australia	AUS	422	Lebanon	LBN								02	DAIRY PRODUCTS,BIRD EGGS	1	No Quantity							1856099			0
S3	2000	2000	2000	2	0	2	Export	36	Australia	AUS	428	Latvia	LVA								02	DAIRY PRODUCTS,BIRD EGGS	1	No Quantity							412804			0
S3	2000	2000	2000	2	0	2	Export	36	Australia	AUS	440	Lithuania	LTU								02	DAIRY PRODUCTS,BIRD EGGS	1	No Quantity							208212			0
S3	2000	2000	2000	2	0	2	Export	36	Australia	AUS	446	China, Macao SAR	MAC								02	DAIRY PRODUCTS,BIRD EGGS	1	No Quantity							68192			0
S3	2000	2000	2000	2	0	2	Export	36	Australia	AUS	454	Malawi	MWI								02	DAIRY PRODUCTS,BIRD EGGS	1	No Quantity							317670			0
S3	2000	2000	2000	2	0	2	Export	36	Australia	AUS	458	Malaysia	MYS								02	DAIRY PRODUCTS,BIRD EGGS	1	No Quantity							102715818			0
S3	2000	2000	2000	2	0	2	Export	36	Australia	AUS	462	Maldives	MDV								02	DAIRY PRODUCTS,BIRD EGGS	1	No Quantity							482836			0
S3	2000	2000	2000	2	0	2	Export	36	Australia	AUS	470	Malta	MLT								02	DAIRY PRODUCTS,BIRD EGGS	1	No Quantity							4075333			0
S3	2000	2000	2000	2	0	2	Export	36	Australia	AUS	480	Mauritius	MUS								02	DAIRY PRODUCTS,BIRD EGGS	1	No Quantity							17622802			0
S3	2000	2000	2000	2	0	2	Export	36	Australia	AUS	484	Mexico	MEX								02	DAIRY PRODUCTS,BIRD EGGS	1	No Quantity							27827176			0
S3	2000	2000	2000	2	0	2	Export	36	Australia	AUS	490	Other Asia, nes									02	DAIRY PRODUCTS,BIRD EGGS	1	No Quantity							71016900			0
S3	2000	2000	2000	2	0	2	Export	36	Australia	AUS	504	Morocco	MAR								02	DAIRY PRODUCTS,BIRD EGGS	1	No Quantity							4898673			0
S3	2000	2000	2000	2	0	2	Export	36	Australia	AUS	508	Mozambique	MOZ								02	DAIRY PRODUCTS,BIRD EGGS	1	No Quantity							178894			0
S3	2000	2000	2000	2	0	2	Export	36	Australia	AUS	512	Oman	OMN								02	DAIRY PRODUCTS,BIRD EGGS	1	No Quantity							16753184			0
S3	2000	2000	2000	2	0	2	Export	36	Australia	AUS	516	Namibia	NAM								02	DAIRY PRODUCTS,BIRD EGGS	1	No Quantity							70159			0
S3	2000	2000	2000	2	0	2	Export	36	Australia	AUS	520	Nauru	NRU								02	DAIRY PRODUCTS,BIRD EGGS	1	No Quantity							354281			0
S3	2000	2000	2000	2	0	2	Export	36	Australia	AUS	524	Nepal	NPL								02	DAIRY PRODUCTS,BIRD EGGS	1	No Quantity							18090			0
S3	2000	2000	2000	2	0	2	Export	36	Australia	AUS	528	Netherlands	NLD								02	DAIRY PRODUCTS,BIRD EGGS	1	No Quantity							54034839			0
S3	2000	2000	2000	2	0	2	Export	36	Australia	AUS	530	Neth. Antilles	ANT								02	DAIRY PRODUCTS,BIRD EGGS	1	No Quantity							175302			0
S3	2000	2000	2000	2	0	2	Export	36	Australia	AUS	540	New Caledonia	NCL								02	DAIRY PRODUCTS,BIRD EGGS	1	No Quantity							3779048			0
S3	2000	2000	2000	2	0	2	Export	36	Australia	AUS	548	Vanuatu	VUT								02	DAIRY PRODUCTS,BIRD EGGS	1	No Quantity							576868			0
S3	2000	2000	2000	2	0	2	Export	36	Australia	AUS	554	New Zealand	NZL								02	DAIRY PRODUCTS,BIRD EGGS	1	No Quantity							20027404			0
S3	2000	2000	2000	2	0	2	Export	36	Australia	AUS	558	Nicaragua	NIC								02	DAIRY PRODUCTS,BIRD EGGS	1	No Quantity							74435			0
S3	2000	2000	2000	2	0	2	Export	36	Australia	AUS	562	Niger	NER								02	DAIRY PRODUCTS,BIRD EGGS	1	No Quantity							237456			0
S3	2000	2000	2000	2	0	2	Export	36	Australia	AUS	566	Nigeria	NGA								02	DAIRY PRODUCTS,BIRD EGGS	1	No Quantity							6770500			0
S3	2000	2000	2000	2	0	2	Export	36	Australia	AUS	574	Norfolk Isds	NFK								02	DAIRY PRODUCTS,BIRD EGGS	1	No Quantity							12771			0
S3	2000	2000	2000	2	0	2	Export	36	Australia	AUS	580	N. Mariana Isds	MNP								02	DAIRY PRODUCTS,BIRD EGGS	1	No Quantity							451558			0
S3	2000	2000	2000	2	0	2	Export	36	Australia	AUS	583	FS Micronesia	FSM								02	DAIRY PRODUCTS,BIRD EGGS	1	No Quantity							499329			0
S3	2000	2000	2000	2	0	2	Export	36	Australia	AUS	584	Marshall Isds	MHL								02	DAIRY PRODUCTS,BIRD EGGS	1	No Quantity							27174			0
S3	2000	2000	2000	2	0	2	Export	36	Australia	AUS	586	Pakistan	PAK								02	DAIRY PRODUCTS,BIRD EGGS	1	No Quantity							186126			0
S3	2000	2000	2000	2	0	2	Export	36	Australia	AUS	591	Panama	PAN								02	DAIRY PRODUCTS,BIRD EGGS	1	No Quantity							5945926			0
S3	2000	2000	2000	2	0	2	Export	36	Australia	AUS	598	Papua New Guinea	PNG								02	DAIRY PRODUCTS,BIRD EGGS	1	No Quantity							6664228			0
S3	2000	2000	2000	2	0	2	Export	36	Australia	AUS	604	Peru	PER								02	DAIRY PRODUCTS,BIRD EGGS	1	No Quantity							7407729			0
S3	2000	2000	2000	2	0	2	Export	36	Australia	AUS	608	Philippines	PHL								02	DAIRY PRODUCTS,BIRD EGGS	1	No Quantity							197378687			0
S3	2000	2000	2000	2	0	2	Export	36	Australia	AUS	612	Pitcairn	PCN								02	DAIRY PRODUCTS,BIRD EGGS	1	No Quantity							3313			0
S3	2000	2000	2000	2	0	2	Export	36	Australia	AUS	616	Poland	POL								02	DAIRY PRODUCTS,BIRD EGGS	1	No Quantity							524562			0
S3	2000	2000	2000	2	0	2	Export	36	Australia	AUS	634	Qatar	QAT								02	DAIRY PRODUCTS,BIRD EGGS	1	No Quantity							1913528			0
S3	2000	2000	2000	2	0	2	Export	36	Australia	AUS	643	Russian Federation	RUS								02	DAIRY PRODUCTS,BIRD EGGS	1	No Quantity							6519100			0
S3	2000	2000	2000	2	0	2	Export	36	Australia	AUS	646	Rwanda	RWA								02	DAIRY PRODUCTS,BIRD EGGS	1	No Quantity							58422			0
S3	2000	2000	2000	2	0	2	Export	36	Australia	AUS	682	Saudi Arabia	SAU								02	DAIRY PRODUCTS,BIRD EGGS	1	No Quantity							92518756			0
S3	2000	2000	2000	2	0	2	Export	36	Australia	AUS	686	Senegal	SEN								02	DAIRY PRODUCTS,BIRD EGGS	1	No Quantity							941012			0
S3	2000	2000	2000	2	0	2	Export	36	Australia	AUS	690	Seychelles	SYC								02	DAIRY PRODUCTS,BIRD EGGS	1	No Quantity							498778			0
S3	2000	2000	2000	2	0	2	Export	36	Australia	AUS	699	India	IND								02	DAIRY PRODUCTS,BIRD EGGS	1	No Quantity							2688809			0
S3	2000	2000	2000	2	0	2	Export	36	Australia	AUS	702	Singapore	SGP								02	DAIRY PRODUCTS,BIRD EGGS	1	No Quantity							72810490			0
S3	2000	2000	2000	2	0	2	Export	36	Australia	AUS	704	Viet Nam	VNM								02	DAIRY PRODUCTS,BIRD EGGS	1	No Quantity							26255288			0
S3	2000	2000	2000	2	0	2	Export	36	Australia	AUS	710	South Africa	ZAF								02	DAIRY PRODUCTS,BIRD EGGS	1	No Quantity							6510058			0
S3	2000	2000	2000	2	0	2	Export	36	Australia	AUS	716	Zimbabwe	ZWE								02	DAIRY PRODUCTS,BIRD EGGS	1	No Quantity							966591			0
S3	2000	2000	2000	2	0	2	Export	36	Australia	AUS	724	Spain	ESP								02	DAIRY PRODUCTS,BIRD EGGS	1	No Quantity							1634476			0
S3	2000	2000	2000	2	0	2	Export	36	Australia	AUS	732	Western Sahara	ESH								02	DAIRY PRODUCTS,BIRD EGGS	1	No Quantity							36384			0
S3	2000	2000	2000	2	0	2	Export	36	Australia	AUS	736	Fmr Sudan	SDN								02	DAIRY PRODUCTS,BIRD EGGS	1	No Quantity							322248			0
S3	2000	2000	2000	2	0	2	Export	36	Australia	AUS	748	Swaziland	SWZ								02	DAIRY PRODUCTS,BIRD EGGS	1	No Quantity							106916			0
S3	2000	2000	2000	2	0	2	Export	36	Australia	AUS	757	Switzerland	CHE								02	DAIRY PRODUCTS,BIRD EGGS	1	No Quantity							7634			0
S3	2000	2000	2000	2	0	2	Export	36	Australia	AUS	760	Syria	SYR								02	DAIRY PRODUCTS,BIRD EGGS	1	No Quantity							296121			0
S3	2000	2000	2000	2	0	2	Export	36	Australia	AUS	764	Thailand	THA								02	DAIRY PRODUCTS,BIRD EGGS	1	No Quantity							73999512			0
S3	2000	2000	2000	2	0	2	Export	36	Australia	AUS	776	Tonga	TON								02	DAIRY PRODUCTS,BIRD EGGS	1	No Quantity							236132			0
S3	2000	2000	2000	2	0	2	Export	36	Australia	AUS	780	Trinidad and Tobago	TTO								02	DAIRY PRODUCTS,BIRD EGGS	1	No Quantity							6484259			0
S3	2000	2000	2000	2	0	2	Export	36	Australia	AUS	784	United Arab Emirates	ARE								02	DAIRY PRODUCTS,BIRD EGGS	1	No Quantity							23575552			0
S3	2000	2000	2000	2	0	2	Export	36	Australia	AUS	788	Tunisia	TUN								02	DAIRY PRODUCTS,BIRD EGGS	1	No Quantity							1177136			0
S3	2000	2000	2000	2	0	2	Export	36	Australia	AUS	792	Turkey	TUR								02	DAIRY PRODUCTS,BIRD EGGS	1	No Quantity							3110190			0
S3	2000	2000	2000	2	0	2	Export	36	Australia	AUS	798	Tuvalu	TUV								02	DAIRY PRODUCTS,BIRD EGGS	1	No Quantity							137414			0
S3	2000	2000	2000	2	0	2	Export	36	Australia	AUS	804	Ukraine	UKR								02	DAIRY PRODUCTS,BIRD EGGS	1	No Quantity							173480			0
S3	2000	2000	2000	2	0	2	Export	36	Australia	AUS	818	Egypt	EGY								02	DAIRY PRODUCTS,BIRD EGGS	1	No Quantity							35148040			0
S3	2000	2000	2000	2	0	2	Export	36	Australia	AUS	826	United Kingdom	GBR								02	DAIRY PRODUCTS,BIRD EGGS	1	No Quantity							18128890			0
S3	2000	2000	2000	2	0	2	Export	36	Australia	AUS	834	United Rep. of Tanzania	TZA								02	DAIRY PRODUCTS,BIRD EGGS	1	No Quantity							580965			0
S3	2000	2000	2000	2	0	2	Export	36	Australia	AUS	837	Bunkers									02	DAIRY PRODUCTS,BIRD EGGS	1	No Quantity							822			0
S3	2000	2000	2000	2	0	2	Export	36	Australia	AUS	842	USA	USA								02	DAIRY PRODUCTS,BIRD EGGS	1	No Quantity							34191589			0
S3	2000	2000	2000	2	0	2	Export	36	Australia	AUS	858	Uruguay	URY								02	DAIRY PRODUCTS,BIRD EGGS	1	No Quantity							2475			0
S3	2000	2000	2000	2	0	2	Export	36	Australia	AUS	862	Venezuela	VEN								02	DAIRY PRODUCTS,BIRD EGGS	1	No Quantity							983303			0
S3	2000	2000	2000	2	0	2	Export	36	Australia	AUS	876	Wallis and Futuna Isds	WLF								02	DAIRY PRODUCTS,BIRD EGGS	1	No Quantity							19066			0
S3	2000	2000	2000	2	0	2	Export	36	Australia	AUS	882	Samoa	WSM								02	DAIRY PRODUCTS,BIRD EGGS	1	No Quantity							510019			0
S3	2000	2000	2000	2	0	2	Export	36	Australia	AUS	887	Yemen	YEM								02	DAIRY PRODUCTS,BIRD EGGS	1	No Quantity							6398772			0
S3	2000	2000	2000	2	0	2	Export	40	Austria	AUT	0	World	WLD								02	DAIRY PRODUCTS,BIRD EGGS	1	No Quantity							438527187			0
S3	2000	2000	2000	2	0	2	Export	40	Austria	AUT	8	Albania	ALB								02	DAIRY PRODUCTS,BIRD EGGS	1	No Quantity							170959			0
S3	2000	2000	2000	2	0	2	Export	40	Austria	AUT	32	Argentina	ARG								02	DAIRY PRODUCTS,BIRD EGGS	1	No Quantity							39879			0
S3	2000	2000	2000	2	0	2	Export	40	Austria	AUT	36	Australia	AUS								02	DAIRY PRODUCTS,BIRD EGGS	1	No Quantity							313414			0
S3	2000	2000	2000	2	0	2	Export	40	Austria	AUT	48	Bahrain	BHR								02	DAIRY PRODUCTS,BIRD EGGS	1	No Quantity							177583			0
S3	2000	2000	2000	2	0	2	Export	40	Austria	AUT	56	Belgium	BEL								02	DAIRY PRODUCTS,BIRD EGGS	1	No Quantity							3477261			0
S3	2000	2000	2000	2	0	2	Export	40	Austria	AUT	64	Bhutan	BTN								02	DAIRY PRODUCTS,BIRD EGGS	1	No Quantity							67			0
S3	2000	2000	2000	2	0	2	Export	40	Austria	AUT	70	Bosnia Herzegovina	BIH								02	DAIRY PRODUCTS,BIRD EGGS	1	No Quantity							758175			0
S3	2000	2000	2000	2	0	2	Export	40	Austria	AUT	76	Brazil	BRA								02	DAIRY PRODUCTS,BIRD EGGS	1	No Quantity							118166			0
S3	2000	2000	2000	2	0	2	Export	40	Austria	AUT	84	Belize	BLZ								02	DAIRY PRODUCTS,BIRD EGGS	1	No Quantity							453928			0
S3	2000	2000	2000	2	0	2	Export	40	Austria	AUT	100	Bulgaria	BGR								02	DAIRY PRODUCTS,BIRD EGGS	1	No Quantity							320239			0
S3	2000	2000	2000	2	0	2	Export	40	Austria	AUT	112	Belarus	BLR								02	DAIRY PRODUCTS,BIRD EGGS	1	No Quantity							18066			0
S3	2000	2000	2000	2	0	2	Export	40	Austria	AUT	124	Canada	CAN								02	DAIRY PRODUCTS,BIRD EGGS	1	No Quantity							260955			0
S3	2000	2000	2000	2	0	2	Export	40	Austria	AUT	132	Cabo Verde	CPV								02	DAIRY PRODUCTS,BIRD EGGS	1	No Quantity							23151			0
S3	2000	2000	2000	2	0	2	Export	40	Austria	AUT	144	Sri Lanka	LKA								02	DAIRY PRODUCTS,BIRD EGGS	1	No Quantity							796114			0
S3	2000	2000	2000	2	0	2	Export	40	Austria	AUT	156	China	CHN								02	DAIRY PRODUCTS,BIRD EGGS	1	No Quantity							10171			0
S3	2000	2000	2000	2	0	2	Export	40	Austria	AUT	191	Croatia	HRV								02	DAIRY PRODUCTS,BIRD EGGS	1	No Quantity							514082			0
S3	2000	2000	2000	2	0	2	Export	40	Austria	AUT	196	Cyprus	CYP								02	DAIRY PRODUCTS,BIRD EGGS	1	No Quantity							2363518			0
S3	2000	2000	2000	2	0	2	Export	40	Austria	AUT	203	Czechia	CZE								02	DAIRY PRODUCTS,BIRD EGGS	1	No Quantity							286315			0
S3	2000	2000	2000	2	0	2	Export	40	Austria	AUT	208	Denmark	DNK								02	DAIRY PRODUCTS,BIRD EGGS	1	No Quantity							1567872			0
S3	2000	2000	2000	2	0	2	Export	40	Austria	AUT	233	Estonia	EST								02	DAIRY PRODUCTS,BIRD EGGS	1	No Quantity							95014			0
S3	2000	2000	2000	2	0	2	Export	40	Austria	AUT	246	Finland	FIN								02	DAIRY PRODUCTS,BIRD EGGS	1	No Quantity							664231			0
S3	2000	2000	2000	2	0	2	Export	40	Austria	AUT	251	France	FRA								02	DAIRY PRODUCTS,BIRD EGGS	1	No Quantity							7559871			0
S3	2000	2000	2000	2	0	2	Export	40	Austria	AUT	268	Georgia	GEO								02	DAIRY PRODUCTS,BIRD EGGS	1	No Quantity							2944			0
S3	2000	2000	2000	2	0	2	Export	40	Austria	AUT	276	Germany	DEU								02	DAIRY PRODUCTS,BIRD EGGS	1	No Quantity							188900356			0
S3	2000	2000	2000	2	0	2	Export	40	Austria	AUT	292	Gibraltar	GIB								02	DAIRY PRODUCTS,BIRD EGGS	1	No Quantity							13382			0
S3	2000	2000	2000	2	0	2	Export	40	Austria	AUT	300	Greece	GRC								02	DAIRY PRODUCTS,BIRD EGGS	1	No Quantity							2883220			0
S3	2000	2000	2000	2	0	2	Export	40	Austria	AUT	348	Hungary	HUN								02	DAIRY PRODUCTS,BIRD EGGS	1	No Quantity							1843213			0
S3	2000	2000	2000	2	0	2	Export	40	Austria	AUT	372	Ireland	IRL								02	DAIRY PRODUCTS,BIRD EGGS	1	No Quantity							104181			0
S3	2000	2000	2000	2	0	2	Export	40	Austria	AUT	376	Israel	ISR								02	DAIRY PRODUCTS,BIRD EGGS	1	No Quantity							25895			0
S3	2000	2000	2000	2	0	2	Export	40	Austria	AUT	381	Italy	ITA								02	DAIRY PRODUCTS,BIRD EGGS	1	No Quantity							176897021			0
S3	2000	2000	2000	2	0	2	Export	40	Austria	AUT	392	Japan	JPN								02	DAIRY PRODUCTS,BIRD EGGS	1	No Quantity							630842			0
S3	2000	2000	2000	2	0	2	Export	40	Austria	AUT	400	Jordan	JOR								02	DAIRY PRODUCTS,BIRD EGGS	1	No Quantity							1150612			0
S3	2000	2000	2000	2	0	2	Export	40	Austria	AUT	414	Kuwait	KWT								02	DAIRY PRODUCTS,BIRD EGGS	1	No Quantity							252123			0
S3	2000	2000	2000	2	0	2	Export	40	Austria	AUT	422	Lebanon	LBN								02	DAIRY PRODUCTS,BIRD EGGS	1	No Quantity							1817252			0
S3	2000	2000	2000	2	0	2	Export	40	Austria	AUT	434	Libya	LBY								02	DAIRY PRODUCTS,BIRD EGGS	1	No Quantity							1168142			0
S3	2000	2000	2000	2	0	2	Export	40	Austria	AUT	450	Madagascar	MDG								02	DAIRY PRODUCTS,BIRD EGGS	1	No Quantity							34058			0
S3	2000	2000	2000	2	0	2	Export	40	Austria	AUT	458	Malaysia	MYS								02	DAIRY PRODUCTS,BIRD EGGS	1	No Quantity							18066			0
S3	2000	2000	2000	2	0	2	Export	40	Austria	AUT	462	Maldives	MDV								02	DAIRY PRODUCTS,BIRD EGGS	1	No Quantity							21144			0
S3	2000	2000	2000	2	0	2	Export	40	Austria	AUT	470	Malta	MLT								02	DAIRY PRODUCTS,BIRD EGGS	1	No Quantity							654195			0
S3	2000	2000	2000	2	0	2	Export	40	Austria	AUT	490	Other Asia, nes									02	DAIRY PRODUCTS,BIRD EGGS	1	No Quantity							5018			0
S3	2000	2000	2000	2	0	2	Export	40	Austria	AUT	512	Oman	OMN								02	DAIRY PRODUCTS,BIRD EGGS	1	No Quantity							224221			0
S3	2000	2000	2000	2	0	2	Export	40	Austria	AUT	524	Nepal	NPL								02	DAIRY PRODUCTS,BIRD EGGS	1	No Quantity							23285			0
S3	2000	2000	2000	2	0	2	Export	40	Austria	AUT	528	Netherlands	NLD								02	DAIRY PRODUCTS,BIRD EGGS	1	No Quantity							6649004			0
S3	2000	2000	2000	2	0	2	Export	40	Austria	AUT	554	New Zealand	NZL								02	DAIRY PRODUCTS,BIRD EGGS	1	No Quantity							28036			0
S3	2000	2000	2000	2	0	2	Export	40	Austria	AUT	608	Philippines	PHL								02	DAIRY PRODUCTS,BIRD EGGS	1	No Quantity							30177			0
S3	2000	2000	2000	2	0	2	Export	40	Austria	AUT	616	Poland	POL								02	DAIRY PRODUCTS,BIRD EGGS	1	No Quantity							126864			0
S3	2000	2000	2000	2	0	2	Export	40	Austria	AUT	620	Portugal	PRT								02	DAIRY PRODUCTS,BIRD EGGS	1	No Quantity							405752			0
S3	2000	2000	2000	2	0	2	Export	40	Austria	AUT	634	Qatar	QAT								02	DAIRY PRODUCTS,BIRD EGGS	1	No Quantity							199597			0
S3	2000	2000	2000	2	0	2	Export	40	Austria	AUT	642	Romania	ROU								02	DAIRY PRODUCTS,BIRD EGGS	1	No Quantity							193642			0
S3	2000	2000	2000	2	0	2	Export	40	Austria	AUT	643	Russian Federation	RUS								02	DAIRY PRODUCTS,BIRD EGGS	1	No Quantity							677747			0
S3	2000	2000	2000	2	0	2	Export	40	Austria	AUT	682	Saudi Arabia	SAU								02	DAIRY PRODUCTS,BIRD EGGS	1	No Quantity							348944			0
S3	2000	2000	2000	2	0	2	Export	40	Austria	AUT	690	Seychelles	SYC								02	DAIRY PRODUCTS,BIRD EGGS	1	No Quantity							49916			0
S3	2000	2000	2000	2	0	2	Export	40	Austria	AUT	699	India	IND								02	DAIRY PRODUCTS,BIRD EGGS	1	No Quantity							130009			0
S3	2000	2000	2000	2	0	2	Export	40	Austria	AUT	702	Singapore	SGP								02	DAIRY PRODUCTS,BIRD EGGS	1	No Quantity							59752			0
S3	2000	2000	2000	2	0	2	Export	40	Austria	AUT	703	Slovakia	SVK								02	DAIRY PRODUCTS,BIRD EGGS	1	No Quantity							341249			0
S3	2000	2000	2000	2	0	2	Export	40	Austria	AUT	705	Slovenia	SVN								02	DAIRY PRODUCTS,BIRD EGGS	1	No Quantity							920636			0
S3	2000	2000	2000	2	0	2	Export	40	Austria	AUT	710	South Africa	ZAF								02	DAIRY PRODUCTS,BIRD EGGS	1	No Quantity							133622			0
S3	2000	2000	2000	2	0	2	Export	40	Austria	AUT	724	Spain	ESP								02	DAIRY PRODUCTS,BIRD EGGS	1	No Quantity							2417382			0
S3	2000	2000	2000	2	0	2	Export	40	Austria	AUT	752	Sweden	SWE								02	DAIRY PRODUCTS,BIRD EGGS	1	No Quantity							1819727			0
S3	2000	2000	2000	2	0	2	Export	40	Austria	AUT	757	Switzerland	CHE								02	DAIRY PRODUCTS,BIRD EGGS	1	No Quantity							3898938			0
S3	2000	2000	2000	2	0	2	Export	40	Austria	AUT	760	Syria	SYR								02	DAIRY PRODUCTS,BIRD EGGS	1	No Quantity							535			0
S3	2000	2000	2000	2	0	2	Export	40	Austria	AUT	764	Thailand	THA								02	DAIRY PRODUCTS,BIRD EGGS	1	No Quantity							148945			0
S3	2000	2000	2000	2	0	2	Export	40	Austria	AUT	784	United Arab Emirates	ARE								02	DAIRY PRODUCTS,BIRD EGGS	1	No Quantity							1148069			0
S3	2000	2000	2000	2	0	2	Export	40	Austria	AUT	788	Tunisia	TUN								02	DAIRY PRODUCTS,BIRD EGGS	1	No Quantity							983868			0
S3	2000	2000	2000	2	0	2	Export	40	Austria	AUT	792	Turkey	TUR								02	DAIRY PRODUCTS,BIRD EGGS	1	No Quantity							418264			0
S3	2000	2000	2000	2	0	2	Export	40	Austria	AUT	795	Turkmenistan	TKM								02	DAIRY PRODUCTS,BIRD EGGS	1	No Quantity							10907			0
S3	2000	2000	2000	2	0	2	Export	40	Austria	AUT	804	Ukraine	UKR								02	DAIRY PRODUCTS,BIRD EGGS	1	No Quantity							47440			0
S3	2000	2000	2000	2	0	2	Export	40	Austria	AUT	807	North Macedonia	MKD								02	DAIRY PRODUCTS,BIRD EGGS	1	No Quantity							191635			0
S3	2000	2000	2000	2	0	2	Export	40	Austria	AUT	818	Egypt	EGY								02	DAIRY PRODUCTS,BIRD EGGS	1	No Quantity							117430			0
S3	2000	2000	2000	2	0	2	Export	40	Austria	AUT	826	United Kingdom	GBR								02	DAIRY PRODUCTS,BIRD EGGS	1	No Quantity							14181307			0
S3	2000	2000	2000	2	0	2	Export	40	Austria	AUT	842	USA	USA								02	DAIRY PRODUCTS,BIRD EGGS	1	No Quantity							5624788			0
S3	2000	2000	2000	2	0	2	Export	40	Austria	AUT	862	Venezuela	VEN								02	DAIRY PRODUCTS,BIRD EGGS	1	No Quantity							229105			0
S3	2000	2000	2000	2	0	2	Export	40	Austria	AUT	887	Yemen	YEM								02	DAIRY PRODUCTS,BIRD EGGS	1	No Quantity							261959			0
S3	2000	2000	2000	2	0	2	Export	40	Austria	AUT	891	Serbia and Montenegro	SCG								02	DAIRY PRODUCTS,BIRD EGGS	1	No Quantity							73737			0
S3	2000	2000	2000	2	0	2	Export	36	Australia	AUS	0	World	WLD								03	FISH,CRUSTACEANS,MOLLUSC	1	No Quantity							977194100			0
S3	2000	2000	2000	2	0	2	Export	36	Australia	AUS	16	American Samoa	ASM								03	FISH,CRUSTACEANS,MOLLUSC	1	No Quantity							74614			0
S3	2000	2000	2000	2	0	2	Export	36	Australia	AUS	40	Austria	AUT								03	FISH,CRUSTACEANS,MOLLUSC	1	No Quantity							4094			0
S3	2000	2000	2000	2	0	2	Export	36	Australia	AUS	48	Bahrain	BHR								03	FISH,CRUSTACEANS,MOLLUSC	1	No Quantity							17131			0
S3	2000	2000	2000	2	0	2	Export	36	Australia	AUS	50	Bangladesh	BGD								03	FISH,CRUSTACEANS,MOLLUSC	1	No Quantity							914			0
S3	2000	2000	2000	2	0	2	Export	36	Australia	AUS	56	Belgium	BEL								03	FISH,CRUSTACEANS,MOLLUSC	1	No Quantity							90126			0
S3	2000	2000	2000	2	0	2	Export	36	Australia	AUS	76	Brazil	BRA								03	FISH,CRUSTACEANS,MOLLUSC	1	No Quantity							2258			0
S3	2000	2000	2000	2	0	2	Export	36	Australia	AUS	90	Solomon Isds	SLB								03	FISH,CRUSTACEANS,MOLLUSC	1	No Quantity							9792			0
S3	2000	2000	2000	2	0	2	Export	36	Australia	AUS	96	Brunei Darussalam	BRN								03	FISH,CRUSTACEANS,MOLLUSC	1	No Quantity							42398			0
S3	2000	2000	2000	2	0	2	Export	36	Australia	AUS	104	Myanmar	MMR								03	FISH,CRUSTACEANS,MOLLUSC	1	No Quantity							1732			0
S3	2000	2000	2000	2	0	2	Export	36	Australia	AUS	116	Cambodia	KHM								03	FISH,CRUSTACEANS,MOLLUSC	1	No Quantity							727			0
S3	2000	2000	2000	2	0	2	Export	36	Australia	AUS	124	Canada	CAN								03	FISH,CRUSTACEANS,MOLLUSC	1	No Quantity							1611235			0
S3	2000	2000	2000	2	0	2	Export	36	Australia	AUS	144	Sri Lanka	LKA								03	FISH,CRUSTACEANS,MOLLUSC	1	No Quantity							16534			0
S3	2000	2000	2000	2	0	2	Export	36	Australia	AUS	152	Chile	CHL								03	FISH,CRUSTACEANS,MOLLUSC	1	No Quantity							217920			0
S3	2000	2000	2000	2	0	2	Export	36	Australia	AUS	156	China	CHN								03	FISH,CRUSTACEANS,MOLLUSC	1	No Quantity							19183179			0
S3	2000	2000	2000	2	0	2	Export	36	Australia	AUS	162	Christmas Isds	CXR								03	FISH,CRUSTACEANS,MOLLUSC	1	No Quantity							15015			0
S3	2000	2000	2000	2	0	2	Export	36	Australia	AUS	196	Cyprus	CYP								03	FISH,CRUSTACEANS,MOLLUSC	1	No Quantity							89956			0
S3	2000	2000	2000	2	0	2	Export	36	Australia	AUS	208	Denmark	DNK								03	FISH,CRUSTACEANS,MOLLUSC	1	No Quantity							261272			0
S3	2000	2000	2000	2	0	2	Export	36	Australia	AUS	242	Fiji	FJI								03	FISH,CRUSTACEANS,MOLLUSC	1	No Quantity							195838			0
S3	2000	2000	2000	2	0	2	Export	36	Australia	AUS	246	Finland	FIN								03	FISH,CRUSTACEANS,MOLLUSC	1	No Quantity							682			0
S3	2000	2000	2000	2	0	2	Export	36	Australia	AUS	251	France	FRA								03	FISH,CRUSTACEANS,MOLLUSC	1	No Quantity							4152338			0
S3	2000	2000	2000	2	0	2	Export	36	Australia	AUS	258	French Polynesia	PYF								03	FISH,CRUSTACEANS,MOLLUSC	1	No Quantity							17509			0
S3	2000	2000	2000	2	0	2	Export	36	Australia	AUS	276	Germany	DEU								03	FISH,CRUSTACEANS,MOLLUSC	1	No Quantity							884875			0
S3	2000	2000	2000	2	0	2	Export	36	Australia	AUS	300	Greece	GRC								03	FISH,CRUSTACEANS,MOLLUSC	1	No Quantity							1112602			0
S3	2000	2000	2000	2	0	2	Export	36	Australia	AUS	316	Guam	GUM								03	FISH,CRUSTACEANS,MOLLUSC	1	No Quantity							311209			0
S3	2000	2000	2000	2	0	2	Export	36	Australia	AUS	340	Honduras	HND								03	FISH,CRUSTACEANS,MOLLUSC	1	No Quantity							16191			0
S3	2000	2000	2000	2	0	2	Export	36	Australia	AUS	344	China, Hong Kong SAR	HKG								03	FISH,CRUSTACEANS,MOLLUSC	1	No Quantity							242311979			0
S3	2000	2000	2000	2	0	2	Export	36	Australia	AUS	360	Indonesia	IDN								03	FISH,CRUSTACEANS,MOLLUSC	1	No Quantity							1073425			0
S3	2000	2000	2000	2	0	2	Export	36	Australia	AUS	372	Ireland	IRL								03	FISH,CRUSTACEANS,MOLLUSC	1	No Quantity							235579			0
S3	2000	2000	2000	2	0	2	Export	36	Australia	AUS	376	Israel	ISR								03	FISH,CRUSTACEANS,MOLLUSC	1	No Quantity							52372			0
S3	2000	2000	2000	2	0	2	Export	36	Australia	AUS	381	Italy	ITA								03	FISH,CRUSTACEANS,MOLLUSC	1	No Quantity							1603630			0
S3	2000	2000	2000	2	0	2	Export	36	Australia	AUS	392	Japan	JPN								03	FISH,CRUSTACEANS,MOLLUSC	1	No Quantity							430114375			0
S3	2000	2000	2000	2	0	2	Export	36	Australia	AUS	400	Jordan	JOR								03	FISH,CRUSTACEANS,MOLLUSC	1	No Quantity							11006			0
S3	2000	2000	2000	2	0	2	Export	36	Australia	AUS	410	Rep. of Korea	KOR								03	FISH,CRUSTACEANS,MOLLUSC	1	No Quantity							1511938			0
S3	2000	2000	2000	2	0	2	Export	36	Australia	AUS	414	Kuwait	KWT								03	FISH,CRUSTACEANS,MOLLUSC	1	No Quantity							3167			0
S3	2000	2000	2000	2	0	2	Export	36	Australia	AUS	422	Lebanon	LBN								03	FISH,CRUSTACEANS,MOLLUSC	1	No Quantity							2636			0
S3	2000	2000	2000	2	0	2	Export	36	Australia	AUS	446	China, Macao SAR	MAC								03	FISH,CRUSTACEANS,MOLLUSC	1	No Quantity							85159			0
S3	2000	2000	2000	2	0	2	Export	36	Australia	AUS	458	Malaysia	MYS								03	FISH,CRUSTACEANS,MOLLUSC	1	No Quantity							4791063			0
S3	2000	2000	2000	2	0	2	Export	36	Australia	AUS	462	Maldives	MDV								03	FISH,CRUSTACEANS,MOLLUSC	1	No Quantity							21489			0
S3	2000	2000	2000	2	0	2	Export	36	Australia	AUS	470	Malta	MLT								03	FISH,CRUSTACEANS,MOLLUSC	1	No Quantity							17348			0
S3	2000	2000	2000	2	0	2	Export	36	Australia	AUS	480	Mauritius	MUS								03	FISH,CRUSTACEANS,MOLLUSC	1	No Quantity							65789			0
S3	2000	2000	2000	2	0	2	Export	36	Australia	AUS	484	Mexico	MEX								03	FISH,CRUSTACEANS,MOLLUSC	1	No Quantity							17428			0
S3	2000	2000	2000	2	0	2	Export	36	Australia	AUS	490	Other Asia, nes									03	FISH,CRUSTACEANS,MOLLUSC	1	No Quantity							120894761			0
S3	2000	2000	2000	2	0	2	Export	36	Australia	AUS	520	Nauru	NRU								03	FISH,CRUSTACEANS,MOLLUSC	1	No Quantity							37254			0
S3	2000	2000	2000	2	0	2	Export	36	Australia	AUS	528	Netherlands	NLD								03	FISH,CRUSTACEANS,MOLLUSC	1	No Quantity							330913			0
S3	2000	2000	2000	2	0	2	Export	36	Australia	AUS	548	Vanuatu	VUT								03	FISH,CRUSTACEANS,MOLLUSC	1	No Quantity							46854			0
S3	2000	2000	2000	2	0	2	Export	36	Australia	AUS	554	New Zealand	NZL								03	FISH,CRUSTACEANS,MOLLUSC	1	No Quantity							4745676			0
S3	2000	2000	2000	2	0	2	Export	36	Australia	AUS	566	Nigeria	NGA								03	FISH,CRUSTACEANS,MOLLUSC	1	No Quantity							3470			0
S3	2000	2000	2000	2	0	2	Export	36	Australia	AUS	574	Norfolk Isds	NFK								03	FISH,CRUSTACEANS,MOLLUSC	1	No Quantity							56784			0
S3	2000	2000	2000	2	0	2	Export	36	Australia	AUS	579	Norway	NOR								03	FISH,CRUSTACEANS,MOLLUSC	1	No Quantity							39673			0
S3	2000	2000	2000	2	0	2	Export	36	Australia	AUS	580	N. Mariana Isds	MNP								03	FISH,CRUSTACEANS,MOLLUSC	1	No Quantity							7709			0
S3	2000	2000	2000	2	0	2	Export	36	Australia	AUS	581	United States Minor Outlying Islands	UMI								03	FISH,CRUSTACEANS,MOLLUSC	1	No Quantity							24132			0
S3	2000	2000	2000	2	0	2	Export	36	Australia	AUS	584	Marshall Isds	MHL								03	FISH,CRUSTACEANS,MOLLUSC	1	No Quantity							363			0
S3	2000	2000	2000	2	0	2	Export	36	Australia	AUS	598	Papua New Guinea	PNG								03	FISH,CRUSTACEANS,MOLLUSC	1	No Quantity							131904			0
S3	2000	2000	2000	2	0	2	Export	36	Australia	AUS	604	Peru	PER								03	FISH,CRUSTACEANS,MOLLUSC	1	No Quantity							578			0
S3	2000	2000	2000	2	0	2	Export	36	Australia	AUS	608	Philippines	PHL								03	FISH,CRUSTACEANS,MOLLUSC	1	No Quantity							69469			0
S3	2000	2000	2000	2	0	2	Export	36	Australia	AUS	616	Poland	POL								03	FISH,CRUSTACEANS,MOLLUSC	1	No Quantity							133567			0
S3	2000	2000	2000	2	0	2	Export	36	Australia	AUS	620	Portugal	PRT								03	FISH,CRUSTACEANS,MOLLUSC	1	No Quantity							24568			0
S3	2000	2000	2000	2	0	2	Export	36	Australia	AUS	682	Saudi Arabia	SAU								03	FISH,CRUSTACEANS,MOLLUSC	1	No Quantity							292998			0
S3	2000	2000	2000	2	0	2	Export	36	Australia	AUS	699	India	IND								03	FISH,CRUSTACEANS,MOLLUSC	1	No Quantity							37756			0
S3	2000	2000	2000	2	0	2	Export	36	Australia	AUS	702	Singapore	SGP								03	FISH,CRUSTACEANS,MOLLUSC	1	No Quantity							34827145			0
S3	2000	2000	2000	2	0	2	Export	36	Australia	AUS	704	Viet Nam	VNM								03	FISH,CRUSTACEANS,MOLLUSC	1	No Quantity							372842			0
S3	2000	2000	2000	2	0	2	Export	36	Australia	AUS	710	South Africa	ZAF								03	FISH,CRUSTACEANS,MOLLUSC	1	No Quantity							1171049			0
S3	2000	2000	2000	2	0	2	Export	36	Australia	AUS	724	Spain	ESP								03	FISH,CRUSTACEANS,MOLLUSC	1	No Quantity							10731161			0
S3	2000	2000	2000	2	0	2	Export	36	Australia	AUS	752	Sweden	SWE								03	FISH,CRUSTACEANS,MOLLUSC	1	No Quantity							40274			0
S3	2000	2000	2000	2	0	2	Export	36	Australia	AUS	757	Switzerland	CHE								03	FISH,CRUSTACEANS,MOLLUSC	1	No Quantity							731455			0
S3	2000	2000	2000	2	0	2	Export	36	Australia	AUS	764	Thailand	THA								03	FISH,CRUSTACEANS,MOLLUSC	1	No Quantity							6227392			0
S3	2000	2000	2000	2	0	2	Export	36	Australia	AUS	776	Tonga	TON								03	FISH,CRUSTACEANS,MOLLUSC	1	No Quantity							359			0
S3	2000	2000	2000	2	0	2	Export	36	Australia	AUS	784	United Arab Emirates	ARE								03	FISH,CRUSTACEANS,MOLLUSC	1	No Quantity							294167			0
S3	2000	2000	2000	2	0	2	Export	36	Australia	AUS	792	Turkey	TUR								03	FISH,CRUSTACEANS,MOLLUSC	1	No Quantity							12159			0
S3	2000	2000	2000	2	0	2	Export	36	Australia	AUS	798	Tuvalu	TUV								03	FISH,CRUSTACEANS,MOLLUSC	1	No Quantity							5160			0
S3	2000	2000	2000	2	0	2	Export	36	Australia	AUS	807	North Macedonia	MKD								03	FISH,CRUSTACEANS,MOLLUSC	1	No Quantity							68758			0
S3	2000	2000	2000	2	0	2	Export	36	Australia	AUS	818	Egypt	EGY								03	FISH,CRUSTACEANS,MOLLUSC	1	No Quantity							332157			0
S3	2000	2000	2000	2	0	2	Export	36	Australia	AUS	826	United Kingdom	GBR								03	FISH,CRUSTACEANS,MOLLUSC	1	No Quantity							882730			0
S3	2000	2000	2000	2	0	2	Export	36	Australia	AUS	842	USA	USA								03	FISH,CRUSTACEANS,MOLLUSC	1	No Quantity							84349376			0
S3	2000	2000	2000	2	0	2	Export	36	Australia	AUS	882	Samoa	WSM								03	FISH,CRUSTACEANS,MOLLUSC	1	No Quantity							20966			0
S3	2000	2000	2000	2	0	2	Export	40	Austria	AUT	0	World	WLD								03	FISH,CRUSTACEANS,MOLLUSC	1	No Quantity							4977954			0
S3	2000	2000	2000	2	0	2	Export	40	Austria	AUT	70	Bosnia Herzegovina	BIH								03	FISH,CRUSTACEANS,MOLLUSC	1	No Quantity							535			0
S3	2000	2000	2000	2	0	2	Export	40	Austria	AUT	191	Croatia	HRV								03	FISH,CRUSTACEANS,MOLLUSC	1	No Quantity							918696			0
S3	2000	2000	2000	2	0	2	Export	40	Austria	AUT	203	Czechia	CZE								03	FISH,CRUSTACEANS,MOLLUSC	1	No Quantity							277081			0
S3	2000	2000	2000	2	0	2	Export	40	Austria	AUT	208	Denmark	DNK								03	FISH,CRUSTACEANS,MOLLUSC	1	No Quantity							151354			0
S3	2000	2000	2000	2	0	2	Export	40	Austria	AUT	251	France	FRA								03	FISH,CRUSTACEANS,MOLLUSC	1	No Quantity							602			0
S3	2000	2000	2000	2	0	2	Export	40	Austria	AUT	276	Germany	DEU								03	FISH,CRUSTACEANS,MOLLUSC	1	No Quantity							2134613			0
S3	2000	2000	2000	2	0	2	Export	40	Austria	AUT	348	Hungary	HUN								03	FISH,CRUSTACEANS,MOLLUSC	1	No Quantity							517695			0
S3	2000	2000	2000	2	0	2	Export	40	Austria	AUT	381	Italy	ITA								03	FISH,CRUSTACEANS,MOLLUSC	1	No Quantity							312009			0
S3	2000	2000	2000	2	0	2	Export	40	Austria	AUT	524	Nepal	NPL								03	FISH,CRUSTACEANS,MOLLUSC	1	No Quantity							5085			0
S3	2000	2000	2000	2	0	2	Export	40	Austria	AUT	528	Netherlands	NLD								03	FISH,CRUSTACEANS,MOLLUSC	1	No Quantity							66510			0
S3	2000	2000	2000	2	0	2	Export	40	Austria	AUT	642	Romania	ROU								03	FISH,CRUSTACEANS,MOLLUSC	1	No Quantity							12044			0
S3	2000	2000	2000	2	0	2	Export	40	Austria	AUT	703	Slovakia	SVK								03	FISH,CRUSTACEANS,MOLLUSC	1	No Quantity							52726			0
S3	2000	2000	2000	2	0	2	Export	40	Austria	AUT	705	Slovenia	SVN								03	FISH,CRUSTACEANS,MOLLUSC	1	No Quantity							210705			0
S3	2000	2000	2000	2	0	2	Export	40	Austria	AUT	752	Sweden	SWE								03	FISH,CRUSTACEANS,MOLLUSC	1	No Quantity							10572			0
S3	2000	2000	2000	2	0	2	Export	40	Austria	AUT	757	Switzerland	CHE								03	FISH,CRUSTACEANS,MOLLUSC	1	No Quantity							208430			0
S3	2000	2000	2000	2	0	2	Export	40	Austria	AUT	764	Thailand	THA								03	FISH,CRUSTACEANS,MOLLUSC	1	No Quantity							43158			0
S3	2000	2000	2000	2	0	2	Export	40	Austria	AUT	807	North Macedonia	MKD								03	FISH,CRUSTACEANS,MOLLUSC	1	No Quantity							268			0
S3	2000	2000	2000	2	0	2	Export	40	Austria	AUT	826	United Kingdom	GBR								03	FISH,CRUSTACEANS,MOLLUSC	1	No Quantity							12646			0
S3	2000	2000	2000	2	0	2	Export	40	Austria	AUT	891	Serbia and Montenegro	SCG								03	FISH,CRUSTACEANS,MOLLUSC	1	No Quantity							43225			0
S3	2000	2000	2000	2	0	2	Export	36	Australia	AUS	0	World	WLD								04	CEREALS,CEREAL PREPRTNS.	1	No Quantity							3125244355			0
S3	2000	2000	2000	2	0	2	Export	36	Australia	AUS	12	Algeria	DZA								04	CEREALS,CEREAL PREPRTNS.	1	No Quantity							47071			0
S3	2000	2000	2000	2	0	2	Export	36	Australia	AUS	16	American Samoa	ASM								04	CEREALS,CEREAL PREPRTNS.	1	No Quantity							473450			0
S3	2000	2000	2000	2	0	2	Export	36	Australia	AUS	48	Bahrain	BHR								04	CEREALS,CEREAL PREPRTNS.	1	No Quantity							466398			0
S3	2000	2000	2000	2	0	2	Export	36	Australia	AUS	50	Bangladesh	BGD								04	CEREALS,CEREAL PREPRTNS.	1	No Quantity							263086			0
S3	2000	2000	2000	2	0	2	Export	36	Australia	AUS	52	Barbados	BRB								04	CEREALS,CEREAL PREPRTNS.	1	No Quantity							207369			0
S3	2000	2000	2000	2	0	2	Export	36	Australia	AUS	56	Belgium	BEL								04	CEREALS,CEREAL PREPRTNS.	1	No Quantity							209770			0
S3	2000	2000	2000	2	0	2	Export	36	Australia	AUS	76	Brazil	BRA								04	CEREALS,CEREAL PREPRTNS.	1	No Quantity							3568836			0
S3	2000	2000	2000	2	0	2	Export	36	Australia	AUS	90	Solomon Isds	SLB								04	CEREALS,CEREAL PREPRTNS.	1	No Quantity							180762			0
S3	2000	2000	2000	2	0	2	Export	36	Australia	AUS	96	Brunei Darussalam	BRN								04	CEREALS,CEREAL PREPRTNS.	1	No Quantity							90399			0
S3	2000	2000	2000	2	0	2	Export	36	Australia	AUS	104	Myanmar	MMR								04	CEREALS,CEREAL PREPRTNS.	1	No Quantity							3807418			0
S3	2000	2000	2000	2	0	2	Export	36	Australia	AUS	116	Cambodia	KHM								04	CEREALS,CEREAL PREPRTNS.	1	No Quantity							438837			0
S3	2000	2000	2000	2	0	2	Export	36	Australia	AUS	124	Canada	CAN								04	CEREALS,CEREAL PREPRTNS.	1	No Quantity							324325			0
S3	2000	2000	2000	2	0	2	Export	36	Australia	AUS	144	Sri Lanka	LKA								04	CEREALS,CEREAL PREPRTNS.	1	No Quantity							1480727			0
S3	2000	2000	2000	2	0	2	Export	36	Australia	AUS	152	Chile	CHL								04	CEREALS,CEREAL PREPRTNS.	1	No Quantity							2631			0
S3	2000	2000	2000	2	0	2	Export	36	Australia	AUS	156	China	CHN								04	CEREALS,CEREAL PREPRTNS.	1	No Quantity							152667762			0
S3	2000	2000	2000	2	0	2	Export	36	Australia	AUS	162	Christmas Isds	CXR								04	CEREALS,CEREAL PREPRTNS.	1	No Quantity							26326			0
S3	2000	2000	2000	2	0	2	Export	36	Australia	AUS	166	Cocos Isds	CCK								04	CEREALS,CEREAL PREPRTNS.	1	No Quantity							12895			0
S3	2000	2000	2000	2	0	2	Export	36	Australia	AUS	184	Cook Isds	COK								04	CEREALS,CEREAL PREPRTNS.	1	No Quantity							33745			0
S3	2000	2000	2000	2	0	2	Export	36	Australia	AUS	196	Cyprus	CYP								04	CEREALS,CEREAL PREPRTNS.	1	No Quantity							99157			0
S3	2000	2000	2000	2	0	2	Export	36	Australia	AUS	208	Denmark	DNK								04	CEREALS,CEREAL PREPRTNS.	1	No Quantity							46398			0
S3	2000	2000	2000	2	0	2	Export	36	Australia	AUS	242	Fiji	FJI								04	CEREALS,CEREAL PREPRTNS.	1	No Quantity							2722409			0
S3	2000	2000	2000	2	0	2	Export	36	Australia	AUS	251	France	FRA								04	CEREALS,CEREAL PREPRTNS.	1	No Quantity							767354			0
S3	2000	2000	2000	2	0	2	Export	36	Australia	AUS	258	French Polynesia	PYF								04	CEREALS,CEREAL PREPRTNS.	1	No Quantity							3911882			0
S3	2000	2000	2000	2	0	2	Export	36	Australia	AUS	262	Djibouti	DJI								04	CEREALS,CEREAL PREPRTNS.	1	No Quantity							789289			0
S3	2000	2000	2000	2	0	2	Export	36	Australia	AUS	276	Germany	DEU								04	CEREALS,CEREAL PREPRTNS.	1	No Quantity							333465			0
S3	2000	2000	2000	2	0	2	Export	36	Australia	AUS	296	Kiribati	KIR								04	CEREALS,CEREAL PREPRTNS.	1	No Quantity							1015462			0
S3	2000	2000	2000	2	0	2	Export	36	Australia	AUS	300	Greece	GRC								04	CEREALS,CEREAL PREPRTNS.	1	No Quantity							41131			0
S3	2000	2000	2000	2	0	2	Export	36	Australia	AUS	316	Guam	GUM								04	CEREALS,CEREAL PREPRTNS.	1	No Quantity							28779			0
S3	2000	2000	2000	2	0	2	Export	36	Australia	AUS	344	China, Hong Kong SAR	HKG								04	CEREALS,CEREAL PREPRTNS.	1	No Quantity							12977164			0
S3	2000	2000	2000	2	0	2	Export	36	Australia	AUS	360	Indonesia	IDN								04	CEREALS,CEREAL PREPRTNS.	1	No Quantity							18063551			0
S3	2000	2000	2000	2	0	2	Export	36	Australia	AUS	372	Ireland	IRL								04	CEREALS,CEREAL PREPRTNS.	1	No Quantity							16304			0
S3	2000	2000	2000	2	0	2	Export	36	Australia	AUS	376	Israel	ISR								04	CEREALS,CEREAL PREPRTNS.	1	No Quantity							180840			0
S3	2000	2000	2000	2	0	2	Export	36	Australia	AUS	381	Italy	ITA								04	CEREALS,CEREAL PREPRTNS.	1	No Quantity							1391430			0
S3	2000	2000	2000	2	0	2	Export	36	Australia	AUS	388	Jamaica	JAM								04	CEREALS,CEREAL PREPRTNS.	1	No Quantity							2195			0
S3	2000	2000	2000	2	0	2	Export	36	Australia	AUS	392	Japan	JPN								04	CEREALS,CEREAL PREPRTNS.	1	No Quantity							174928206			0
S3	2000	2000	2000	2	0	2	Export	36	Australia	AUS	400	Jordan	JOR								04	CEREALS,CEREAL PREPRTNS.	1	No Quantity							62260			0
S3	2000	2000	2000	2	0	2	Export	36	Australia	AUS	410	Rep. of Korea	KOR								04	CEREALS,CEREAL PREPRTNS.	1	No Quantity							24668038			0
S3	2000	2000	2000	2	0	2	Export	36	Australia	AUS	414	Kuwait	KWT								04	CEREALS,CEREAL PREPRTNS.	1	No Quantity							9738219			0
S3	2000	2000	2000	2	0	2	Export	36	Australia	AUS	422	Lebanon	LBN								04	CEREALS,CEREAL PREPRTNS.	1	No Quantity							14507			0
S3	2000	2000	2000	2	0	2	Export	36	Australia	AUS	434	Libya	LBY								04	CEREALS,CEREAL PREPRTNS.	1	No Quantity							21507			0
S3	2000	2000	2000	2	0	2	Export	36	Australia	AUS	446	China, Macao SAR	MAC								04	CEREALS,CEREAL PREPRTNS.	1	No Quantity							97234			0
S3	2000	2000	2000	2	0	2	Export	36	Australia	AUS	450	Madagascar	MDG								04	CEREALS,CEREAL PREPRTNS.	1	No Quantity							133220			0
S3	2000	2000	2000	2	0	2	Export	36	Australia	AUS	454	Malawi	MWI								04	CEREALS,CEREAL PREPRTNS.	1	No Quantity							71191			0
S3	2000	2000	2000	2	0	2	Export	36	Australia	AUS	458	Malaysia	MYS								04	CEREALS,CEREAL PREPRTNS.	1	No Quantity							7560649			0
S3	2000	2000	2000	2	0	2	Export	36	Australia	AUS	462	Maldives	MDV								04	CEREALS,CEREAL PREPRTNS.	1	No Quantity							372382			0
S3	2000	2000	2000	2	0	2	Export	36	Australia	AUS	470	Malta	MLT								04	CEREALS,CEREAL PREPRTNS.	1	No Quantity							119090			0
S3	2000	2000	2000	2	0	2	Export	36	Australia	AUS	480	Mauritius	MUS								04	CEREALS,CEREAL PREPRTNS.	1	No Quantity							1319017			0
S3	2000	2000	2000	2	0	2	Export	36	Australia	AUS	484	Mexico	MEX								04	CEREALS,CEREAL PREPRTNS.	1	No Quantity							20979			0
S3	2000	2000	2000	2	0	2	Export	36	Australia	AUS	490	Other Asia, nes									04	CEREALS,CEREAL PREPRTNS.	1	No Quantity							21198567			0
S3	2000	2000	2000	2	0	2	Export	36	Australia	AUS	504	Morocco	MAR								04	CEREALS,CEREAL PREPRTNS.	1	No Quantity							21242			0
S3	2000	2000	2000	2	0	2	Export	36	Australia	AUS	512	Oman	OMN								04	CEREALS,CEREAL PREPRTNS.	1	No Quantity							3672878			0
S3	2000	2000	2000	2	0	2	Export	36	Australia	AUS	520	Nauru	NRU								04	CEREALS,CEREAL PREPRTNS.	1	No Quantity							248515			0
S3	2000	2000	2000	2	0	2	Export	36	Australia	AUS	524	Nepal	NPL								04	CEREALS,CEREAL PREPRTNS.	1	No Quantity							156751			0
S3	2000	2000	2000	2	0	2	Export	36	Australia	AUS	528	Netherlands	NLD								04	CEREALS,CEREAL PREPRTNS.	1	No Quantity							684856			0
S3	2000	2000	2000	2	0	2	Export	36	Australia	AUS	540	New Caledonia	NCL								04	CEREALS,CEREAL PREPRTNS.	1	No Quantity							4673437			0
S3	2000	2000	2000	2	0	2	Export	36	Australia	AUS	548	Vanuatu	VUT								04	CEREALS,CEREAL PREPRTNS.	1	No Quantity							836509			0
S3	2000	2000	2000	2	0	2	Export	36	Australia	AUS	554	New Zealand	NZL								04	CEREALS,CEREAL PREPRTNS.	1	No Quantity							59445559			0
S3	2000	2000	2000	2	0	2	Export	36	Australia	AUS	574	Norfolk Isds	NFK								04	CEREALS,CEREAL PREPRTNS.	1	No Quantity							51365			0
S3	2000	2000	2000	2	0	2	Export	36	Australia	AUS	579	Norway	NOR								04	CEREALS,CEREAL PREPRTNS.	1	No Quantity							67352			0
S3	2000	2000	2000	2	0	2	Export	36	Australia	AUS	583	FS Micronesia	FSM								04	CEREALS,CEREAL PREPRTNS.	1	No Quantity							180505			0
S3	2000	2000	2000	2	0	2	Export	36	Australia	AUS	584	Marshall Isds	MHL								04	CEREALS,CEREAL PREPRTNS.	1	No Quantity							31402			0
S3	2000	2000	2000	2	0	2	Export	36	Australia	AUS	586	Pakistan	PAK								04	CEREALS,CEREAL PREPRTNS.	1	No Quantity							306771			0
S3	2000	2000	2000	2	0	2	Export	36	Australia	AUS	591	Panama	PAN								04	CEREALS,CEREAL PREPRTNS.	1	No Quantity							86869			0
S3	2000	2000	2000	2	0	2	Export	36	Australia	AUS	598	Papua New Guinea	PNG								04	CEREALS,CEREAL PREPRTNS.	1	No Quantity							3528927			0
S3	2000	2000	2000	2	0	2	Export	36	Australia	AUS	604	Peru	PER								04	CEREALS,CEREAL PREPRTNS.	1	No Quantity							4294661			0
S3	2000	2000	2000	2	0	2	Export	36	Australia	AUS	608	Philippines	PHL								04	CEREALS,CEREAL PREPRTNS.	1	No Quantity							21762992			0
S3	2000	2000	2000	2	0	2	Export	36	Australia	AUS	616	Poland	POL								04	CEREALS,CEREAL PREPRTNS.	1	No Quantity							15295			0
S3	2000	2000	2000	2	0	2	Export	36	Australia	AUS	620	Portugal	PRT								04	CEREALS,CEREAL PREPRTNS.	1	No Quantity							451464			0
S3	2000	2000	2000	2	0	2	Export	36	Australia	AUS	634	Qatar	QAT								04	CEREALS,CEREAL PREPRTNS.	1	No Quantity							2948456			0
S3	2000	2000	2000	2	0	2	Export	36	Australia	AUS	643	Russian Federation	RUS								04	CEREALS,CEREAL PREPRTNS.	1	No Quantity							94789			0
S3	2000	2000	2000	2	0	2	Export	36	Australia	AUS	682	Saudi Arabia	SAU								04	CEREALS,CEREAL PREPRTNS.	1	No Quantity							46920779			0
S3	2000	2000	2000	2	0	2	Export	36	Australia	AUS	690	Seychelles	SYC								04	CEREALS,CEREAL PREPRTNS.	1	No Quantity							212900			0
S3	2000	2000	2000	2	0	2	Export	36	Australia	AUS	699	India	IND								04	CEREALS,CEREAL PREPRTNS.	1	No Quantity							530439			0
S3	2000	2000	2000	2	0	2	Export	36	Australia	AUS	702	Singapore	SGP								04	CEREALS,CEREAL PREPRTNS.	1	No Quantity							7248590			0
S3	2000	2000	2000	2	0	2	Export	36	Australia	AUS	704	Viet Nam	VNM								04	CEREALS,CEREAL PREPRTNS.	1	No Quantity							35794761			0
S3	2000	2000	2000	2	0	2	Export	36	Australia	AUS	710	South Africa	ZAF								04	CEREALS,CEREAL PREPRTNS.	1	No Quantity							10495347			0
S3	2000	2000	2000	2	0	2	Export	36	Australia	AUS	724	Spain	ESP								04	CEREALS,CEREAL PREPRTNS.	1	No Quantity							161857			0
S3	2000	2000	2000	2	0	2	Export	36	Australia	AUS	752	Sweden	SWE								04	CEREALS,CEREAL PREPRTNS.	1	No Quantity							67094			0
S3	2000	2000	2000	2	0	2	Export	36	Australia	AUS	757	Switzerland	CHE								04	CEREALS,CEREAL PREPRTNS.	1	No Quantity							211588			0
S3	2000	2000	2000	2	0	2	Export	36	Australia	AUS	764	Thailand	THA								04	CEREALS,CEREAL PREPRTNS.	1	No Quantity							17877180			0
S3	2000	2000	2000	2	0	2	Export	36	Australia	AUS	776	Tonga	TON								04	CEREALS,CEREAL PREPRTNS.	1	No Quantity							611872			0
S3	2000	2000	2000	2	0	2	Export	36	Australia	AUS	780	Trinidad and Tobago	TTO								04	CEREALS,CEREAL PREPRTNS.	1	No Quantity							17117			0
S3	2000	2000	2000	2	0	2	Export	36	Australia	AUS	784	United Arab Emirates	ARE								04	CEREALS,CEREAL PREPRTNS.	1	No Quantity							18699865			0
S3	2000	2000	2000	2	0	2	Export	36	Australia	AUS	792	Turkey	TUR								04	CEREALS,CEREAL PREPRTNS.	1	No Quantity							10179637			0
S3	2000	2000	2000	2	0	2	Export	36	Australia	AUS	798	Tuvalu	TUV								04	CEREALS,CEREAL PREPRTNS.	1	No Quantity							108648			0
S3	2000	2000	2000	2	0	2	Export	36	Australia	AUS	818	Egypt	EGY								04	CEREALS,CEREAL PREPRTNS.	1	No Quantity							5071333			0
S3	2000	2000	2000	2	0	2	Export	36	Australia	AUS	826	United Kingdom	GBR								04	CEREALS,CEREAL PREPRTNS.	1	No Quantity							4309804			0
S3	2000	2000	2000	2	0	2	Export	36	Australia	AUS	837	Bunkers									04	CEREALS,CEREAL PREPRTNS.	1	No Quantity							28901			0
S3	2000	2000	2000	2	0	2	Export	36	Australia	AUS	842	USA	USA								04	CEREALS,CEREAL PREPRTNS.	1	No Quantity							1872712			0
S3	2000	2000	2000	2	0	2	Export	36	Australia	AUS	858	Uruguay	URY								04	CEREALS,CEREAL PREPRTNS.	1	No Quantity							518			0
S3	2000	2000	2000	2	0	2	Export	36	Australia	AUS	876	Wallis and Futuna Isds	WLF								04	CEREALS,CEREAL PREPRTNS.	1	No Quantity							354918			0
S3	2000	2000	2000	2	0	2	Export	36	Australia	AUS	882	Samoa	WSM								04	CEREALS,CEREAL PREPRTNS.	1	No Quantity							1004779			0
S3	2000	2000	2000	2	0	2	Export	36	Australia	AUS	887	Yemen	YEM								04	CEREALS,CEREAL PREPRTNS.	1	No Quantity							30482			0
S3	2000	2000	2000	2	0	2	Export	36	Australia	AUS	899	Areas, nes									04	CEREALS,CEREAL PREPRTNS.	1	No Quantity							2412858952			0
S3	2000	2000	2000	2	0	2	Export	40	Austria	AUT	0	World	WLD								04	CEREALS,CEREAL PREPRTNS.	1	No Quantity							336571738			0
S3	2000	2000	2000	2	0	2	Export	40	Austria	AUT	8	Albania	ALB								04	CEREALS,CEREAL PREPRTNS.	1	No Quantity							168283			0
S3	2000	2000	2000	2	0	2	Export	40	Austria	AUT	31	Azerbaijan	AZE								04	CEREALS,CEREAL PREPRTNS.	1	No Quantity							55670			0
S3	2000	2000	2000	2	0	2	Export	40	Austria	AUT	32	Argentina	ARG								04	CEREALS,CEREAL PREPRTNS.	1	No Quantity							14185			0
S3	2000	2000	2000	2	0	2	Export	40	Austria	AUT	36	Australia	AUS								04	CEREALS,CEREAL PREPRTNS.	1	No Quantity							98494			0
S3	2000	2000	2000	2	0	2	Export	40	Austria	AUT	48	Bahrain	BHR								04	CEREALS,CEREAL PREPRTNS.	1	No Quantity							10706			0
S3	2000	2000	2000	2	0	2	Export	40	Austria	AUT	51	Armenia	ARM								04	CEREALS,CEREAL PREPRTNS.	1	No Quantity							5420			0
S3	2000	2000	2000	2	0	2	Export	40	Austria	AUT	56	Belgium	BEL								04	CEREALS,CEREAL PREPRTNS.	1	No Quantity							2742973			0
S3	2000	2000	2000	2	0	2	Export	40	Austria	AUT	64	Bhutan	BTN								04	CEREALS,CEREAL PREPRTNS.	1	No Quantity							535			0
S3	2000	2000	2000	2	0	2	Export	40	Austria	AUT	70	Bosnia Herzegovina	BIH								04	CEREALS,CEREAL PREPRTNS.	1	No Quantity							1114011			0
S3	2000	2000	2000	2	0	2	Export	40	Austria	AUT	76	Brazil	BRA								04	CEREALS,CEREAL PREPRTNS.	1	No Quantity							10237			0
S3	2000	2000	2000	2	0	2	Export	40	Austria	AUT	100	Bulgaria	BGR								04	CEREALS,CEREAL PREPRTNS.	1	No Quantity							689122			0
S3	2000	2000	2000	2	0	2	Export	40	Austria	AUT	124	Canada	CAN								04	CEREALS,CEREAL PREPRTNS.	1	No Quantity							443691			0
S3	2000	2000	2000	2	0	2	Export	40	Austria	AUT	152	Chile	CHL								04	CEREALS,CEREAL PREPRTNS.	1	No Quantity							12780			0
S3	2000	2000	2000	2	0	2	Export	40	Austria	AUT	156	China	CHN								04	CEREALS,CEREAL PREPRTNS.	1	No Quantity							3546			0
S3	2000	2000	2000	2	0	2	Export	40	Austria	AUT	191	Croatia	HRV								04	CEREALS,CEREAL PREPRTNS.	1	No Quantity							4334666			0
S3	2000	2000	2000	2	0	2	Export	40	Austria	AUT	192	Cuba	CUB								04	CEREALS,CEREAL PREPRTNS.	1	No Quantity							4215			0
S3	2000	2000	2000	2	0	2	Export	40	Austria	AUT	196	Cyprus	CYP								04	CEREALS,CEREAL PREPRTNS.	1	No Quantity							80829			0
S3	2000	2000	2000	2	0	2	Export	40	Austria	AUT	203	Czechia	CZE								04	CEREALS,CEREAL PREPRTNS.	1	No Quantity							8264249			0
S3	2000	2000	2000	2	0	2	Export	40	Austria	AUT	208	Denmark	DNK								04	CEREALS,CEREAL PREPRTNS.	1	No Quantity							4743228			0
S3	2000	2000	2000	2	0	2	Export	40	Austria	AUT	231	Ethiopia	ETH								04	CEREALS,CEREAL PREPRTNS.	1	No Quantity							12178			0
S3	2000	2000	2000	2	0	2	Export	40	Austria	AUT	233	Estonia	EST								04	CEREALS,CEREAL PREPRTNS.	1	No Quantity							45901			0
S3	2000	2000	2000	2	0	2	Export	40	Austria	AUT	246	Finland	FIN								04	CEREALS,CEREAL PREPRTNS.	1	No Quantity							816054			0
S3	2000	2000	2000	2	0	2	Export	40	Austria	AUT	251	France	FRA								04	CEREALS,CEREAL PREPRTNS.	1	No Quantity							7239699			0
S3	2000	2000	2000	2	0	2	Export	40	Austria	AUT	268	Georgia	GEO								04	CEREALS,CEREAL PREPRTNS.	1	No Quantity							1338			0
S3	2000	2000	2000	2	0	2	Export	40	Austria	AUT	275	State of Palestine	PSE								04	CEREALS,CEREAL PREPRTNS.	1	No Quantity							21546			0
S3	2000	2000	2000	2	0	2	Export	40	Austria	AUT	276	Germany	DEU								04	CEREALS,CEREAL PREPRTNS.	1	No Quantity							137345519			0
S3	2000	2000	2000	2	0	2	Export	40	Austria	AUT	300	Greece	GRC								04	CEREALS,CEREAL PREPRTNS.	1	No Quantity							962657			0
S3	2000	2000	2000	2	0	2	Export	40	Austria	AUT	344	China, Hong Kong SAR	HKG								04	CEREALS,CEREAL PREPRTNS.	1	No Quantity							157911			0
S3	2000	2000	2000	2	0	2	Export	40	Austria	AUT	348	Hungary	HUN								04	CEREALS,CEREAL PREPRTNS.	1	No Quantity							6172861			0
S3	2000	2000	2000	2	0	2	Export	40	Austria	AUT	352	Iceland	ISL								04	CEREALS,CEREAL PREPRTNS.	1	No Quantity							40482			0
S3	2000	2000	2000	2	0	2	Export	40	Austria	AUT	364	Iran	IRN								04	CEREALS,CEREAL PREPRTNS.	1	No Quantity							1673			0
S3	2000	2000	2000	2	0	2	Export	40	Austria	AUT	372	Ireland	IRL								04	CEREALS,CEREAL PREPRTNS.	1	No Quantity							1601729			0
S3	2000	2000	2000	2	0	2	Export	40	Austria	AUT	376	Israel	ISR								04	CEREALS,CEREAL PREPRTNS.	1	No Quantity							108129			0
S3	2000	2000	2000	2	0	2	Export	40	Austria	AUT	381	Italy	ITA								04	CEREALS,CEREAL PREPRTNS.	1	No Quantity							95539633			0
S3	2000	2000	2000	2	0	2	Export	40	Austria	AUT	392	Japan	JPN								04	CEREALS,CEREAL PREPRTNS.	1	No Quantity							1033182			0
S3	2000	2000	2000	2	0	2	Export	40	Austria	AUT	400	Jordan	JOR								04	CEREALS,CEREAL PREPRTNS.	1	No Quantity							29909			0
S3	2000	2000	2000	2	0	2	Export	40	Austria	AUT	410	Rep. of Korea	KOR								04	CEREALS,CEREAL PREPRTNS.	1	No Quantity							35262			0
S3	2000	2000	2000	2	0	2	Export	40	Austria	AUT	414	Kuwait	KWT								04	CEREALS,CEREAL PREPRTNS.	1	No Quantity							63633			0
S3	2000	2000	2000	2	0	2	Export	40	Austria	AUT	422	Lebanon	LBN								04	CEREALS,CEREAL PREPRTNS.	1	No Quantity							40682			0
S3	2000	2000	2000	2	0	2	Export	40	Austria	AUT	428	Latvia	LVA								04	CEREALS,CEREAL PREPRTNS.	1	No Quantity							51388			0
S3	2000	2000	2000	2	0	2	Export	40	Austria	AUT	440	Lithuania	LTU								04	CEREALS,CEREAL PREPRTNS.	1	No Quantity							63098			0
S3	2000	2000	2000	2	0	2	Export	40	Austria	AUT	442	Luxembourg	LUX								04	CEREALS,CEREAL PREPRTNS.	1	No Quantity							22014			0
S3	2000	2000	2000	2	0	2	Export	40	Austria	AUT	458	Malaysia	MYS								04	CEREALS,CEREAL PREPRTNS.	1	No Quantity							7427			0
S3	2000	2000	2000	2	0	2	Export	40	Austria	AUT	470	Malta	MLT								04	CEREALS,CEREAL PREPRTNS.	1	No Quantity							87453			0
S3	2000	2000	2000	2	0	2	Export	40	Austria	AUT	490	Other Asia, nes									04	CEREALS,CEREAL PREPRTNS.	1	No Quantity							147607			0
S3	2000	2000	2000	2	0	2	Export	40	Austria	AUT	496	Mongolia	MNG								04	CEREALS,CEREAL PREPRTNS.	1	No Quantity							5487			0
S3	2000	2000	2000	2	0	2	Export	40	Austria	AUT	498	Rep. of Moldova	MDA								04	CEREALS,CEREAL PREPRTNS.	1	No Quantity							3011			0
S3	2000	2000	2000	2	0	2	Export	40	Austria	AUT	512	Oman	OMN								04	CEREALS,CEREAL PREPRTNS.	1	No Quantity							11174			0
S3	2000	2000	2000	2	0	2	Export	40	Austria	AUT	524	Nepal	NPL								04	CEREALS,CEREAL PREPRTNS.	1	No Quantity							1338			0
S3	2000	2000	2000	2	0	2	Export	40	Austria	AUT	527	Oceania, nes									04	CEREALS,CEREAL PREPRTNS.	1	No Quantity							268			0
S3	2000	2000	2000	2	0	2	Export	40	Austria	AUT	528	Netherlands	NLD								04	CEREALS,CEREAL PREPRTNS.	1	No Quantity							11221540			0
S3	2000	2000	2000	2	0	2	Export	40	Austria	AUT	554	New Zealand	NZL								04	CEREALS,CEREAL PREPRTNS.	1	No Quantity							7695			0
S3	2000	2000	2000	2	0	2	Export	40	Austria	AUT	579	Norway	NOR								04	CEREALS,CEREAL PREPRTNS.	1	No Quantity							427565			0
S3	2000	2000	2000	2	0	2	Export	40	Austria	AUT	586	Pakistan	PAK								04	CEREALS,CEREAL PREPRTNS.	1	No Quantity							2275			0
S3	2000	2000	2000	2	0	2	Export	40	Austria	AUT	608	Philippines	PHL								04	CEREALS,CEREAL PREPRTNS.	1	No Quantity							9702			0
S3	2000	2000	2000	2	0	2	Export	40	Austria	AUT	616	Poland	POL								04	CEREALS,CEREAL PREPRTNS.	1	No Quantity							4345974			0
S3	2000	2000	2000	2	0	2	Export	40	Austria	AUT	620	Portugal	PRT								04	CEREALS,CEREAL PREPRTNS.	1	No Quantity							1108256			0
S3	2000	2000	2000	2	0	2	Export	40	Austria	AUT	642	Romania	ROU								04	CEREALS,CEREAL PREPRTNS.	1	No Quantity							4223860			0
S3	2000	2000	2000	2	0	2	Export	40	Austria	AUT	643	Russian Federation	RUS								04	CEREALS,CEREAL PREPRTNS.	1	No Quantity							1342514			0
S3	2000	2000	2000	2	0	2	Export	40	Austria	AUT	678	Sao Tome and Principe	STP								04	CEREALS,CEREAL PREPRTNS.	1	No Quantity							67			0
S3	2000	2000	2000	2	0	2	Export	40	Austria	AUT	682	Saudi Arabia	SAU								04	CEREALS,CEREAL PREPRTNS.	1	No Quantity							41084			0
S3	2000	2000	2000	2	0	2	Export	40	Austria	AUT	694	Sierra Leone	SLE								04	CEREALS,CEREAL PREPRTNS.	1	No Quantity							25627			0
S3	2000	2000	2000	2	0	2	Export	40	Austria	AUT	699	India	IND								04	CEREALS,CEREAL PREPRTNS.	1	No Quantity							5219			0
S3	2000	2000	2000	2	0	2	Export	40	Austria	AUT	702	Singapore	SGP								04	CEREALS,CEREAL PREPRTNS.	1	No Quantity							17196			0
S3	2000	2000	2000	2	0	2	Export	40	Austria	AUT	703	Slovakia	SVK								04	CEREALS,CEREAL PREPRTNS.	1	No Quantity							2810621			0
S3	2000	2000	2000	2	0	2	Export	40	Austria	AUT	705	Slovenia	SVN								04	CEREALS,CEREAL PREPRTNS.	1	No Quantity							13835240			0
S3	2000	2000	2000	2	0	2	Export	40	Austria	AUT	710	South Africa	ZAF								04	CEREALS,CEREAL PREPRTNS.	1	No Quantity							123720			0
S3	2000	2000	2000	2	0	2	Export	40	Austria	AUT	724	Spain	ESP								04	CEREALS,CEREAL PREPRTNS.	1	No Quantity							2778503			0
S3	2000	2000	2000	2	0	2	Export	40	Austria	AUT	752	Sweden	SWE								04	CEREALS,CEREAL PREPRTNS.	1	No Quantity							1523108			0
S3	2000	2000	2000	2	0	2	Export	40	Austria	AUT	757	Switzerland	CHE								04	CEREALS,CEREAL PREPRTNS.	1	No Quantity							8347822			0
S3	2000	2000	2000	2	0	2	Export	40	Austria	AUT	760	Syria	SYR								04	CEREALS,CEREAL PREPRTNS.	1	No Quantity							7561			0
S3	2000	2000	2000	2	0	2	Export	40	Austria	AUT	784	United Arab Emirates	ARE								04	CEREALS,CEREAL PREPRTNS.	1	No Quantity							1743047			0
S3	2000	2000	2000	2	0	2	Export	40	Austria	AUT	788	Tunisia	TUN								04	CEREALS,CEREAL PREPRTNS.	1	No Quantity							48578			0
S3	2000	2000	2000	2	0	2	Export	40	Austria	AUT	792	Turkey	TUR								04	CEREALS,CEREAL PREPRTNS.	1	No Quantity							78086			0
S3	2000	2000	2000	2	0	2	Export	40	Austria	AUT	804	Ukraine	UKR								04	CEREALS,CEREAL PREPRTNS.	1	No Quantity							155503			0
S3	2000	2000	2000	2	0	2	Export	40	Austria	AUT	807	North Macedonia	MKD								04	CEREALS,CEREAL PREPRTNS.	1	No Quantity							482968			0
S3	2000	2000	2000	2	0	2	Export	40	Austria	AUT	826	United Kingdom	GBR								04	CEREALS,CEREAL PREPRTNS.	1	No Quantity							3932394			0
S3	2000	2000	2000	2	0	2	Export	40	Austria	AUT	842	USA	USA								04	CEREALS,CEREAL PREPRTNS.	1	No Quantity							2511459			0
S3	2000	2000	2000	2	0	2	Export	40	Austria	AUT	860	Uzbekistan	UZB								04	CEREALS,CEREAL PREPRTNS.	1	No Quantity							196586			0
S3	2000	2000	2000	2	0	2	Export	40	Austria	AUT	862	Venezuela	VEN								04	CEREALS,CEREAL PREPRTNS.	1	No Quantity							18401			0
S3	2000	2000	2000	2	0	2	Export	40	Austria	AUT	891	Serbia and Montenegro	SCG								04	CEREALS,CEREAL PREPRTNS.	1	No Quantity							732481			0
S3	2000	2000	2000	2	0	2	Export	36	Australia	AUS	0	World	WLD								05	VEGETABLES AND FRUIT	1	No Quantity							843102439			0
S3	2000	2000	2000	2	0	2	Export	36	Australia	AUS	16	American Samoa	ASM								05	VEGETABLES AND FRUIT	1	No Quantity							248577			0
S3	2000	2000	2000	2	0	2	Export	36	Australia	AUS	32	Argentina	ARG								05	VEGETABLES AND FRUIT	1	No Quantity							141505			0
S3	2000	2000	2000	2	0	2	Export	36	Australia	AUS	40	Austria	AUT								05	VEGETABLES AND FRUIT	1	No Quantity							34238			0
S3	2000	2000	2000	2	0	2	Export	36	Australia	AUS	48	Bahrain	BHR								05	VEGETABLES AND FRUIT	1	No Quantity							1598188			0
S3	2000	2000	2000	2	0	2	Export	36	Australia	AUS	50	Bangladesh	BGD								05	VEGETABLES AND FRUIT	1	No Quantity							18285814			0
S3	2000	2000	2000	2	0	2	Export	36	Australia	AUS	52	Barbados	BRB								05	VEGETABLES AND FRUIT	1	No Quantity							33361			0
S3	2000	2000	2000	2	0	2	Export	36	Australia	AUS	56	Belgium	BEL								05	VEGETABLES AND FRUIT	1	No Quantity							6574772			0
S3	2000	2000	2000	2	0	2	Export	36	Australia	AUS	72	Botswana	BWA								05	VEGETABLES AND FRUIT	1	No Quantity							486			0
S3	2000	2000	2000	2	0	2	Export	36	Australia	AUS	76	Brazil	BRA								05	VEGETABLES AND FRUIT	1	No Quantity							66329			0
S3	2000	2000	2000	2	0	2	Export	36	Australia	AUS	90	Solomon Isds	SLB								05	VEGETABLES AND FRUIT	1	No Quantity							98860			0
S3	2000	2000	2000	2	0	2	Export	36	Australia	AUS	96	Brunei Darussalam	BRN								05	VEGETABLES AND FRUIT	1	No Quantity							1903518			0
S3	2000	2000	2000	2	0	2	Export	36	Australia	AUS	100	Bulgaria	BGR								05	VEGETABLES AND FRUIT	1	No Quantity							35240			0
S3	2000	2000	2000	2	0	2	Export	36	Australia	AUS	116	Cambodia	KHM								05	VEGETABLES AND FRUIT	1	No Quantity							81619			0
S3	2000	2000	2000	2	0	2	Export	36	Australia	AUS	124	Canada	CAN								05	VEGETABLES AND FRUIT	1	No Quantity							12940199			0
S3	2000	2000	2000	2	0	2	Export	36	Australia	AUS	144	Sri Lanka	LKA								05	VEGETABLES AND FRUIT	1	No Quantity							13595884			0
S3	2000	2000	2000	2	0	2	Export	36	Australia	AUS	152	Chile	CHL								05	VEGETABLES AND FRUIT	1	No Quantity							67559			0
S3	2000	2000	2000	2	0	2	Export	36	Australia	AUS	156	China	CHN								05	VEGETABLES AND FRUIT	1	No Quantity							5390355			0
S3	2000	2000	2000	2	0	2	Export	36	Australia	AUS	162	Christmas Isds	CXR								05	VEGETABLES AND FRUIT	1	No Quantity							66033			0
S3	2000	2000	2000	2	0	2	Export	36	Australia	AUS	166	Cocos Isds	CCK								05	VEGETABLES AND FRUIT	1	No Quantity							28460			0
S3	2000	2000	2000	2	0	2	Export	36	Australia	AUS	170	Colombia	COL								05	VEGETABLES AND FRUIT	1	No Quantity							91937			0
S3	2000	2000	2000	2	0	2	Export	36	Australia	AUS	184	Cook Isds	COK								05	VEGETABLES AND FRUIT	1	No Quantity							8729			0
S3	2000	2000	2000	2	0	2	Export	36	Australia	AUS	196	Cyprus	CYP								05	VEGETABLES AND FRUIT	1	No Quantity							758			0
S3	2000	2000	2000	2	0	2	Export	36	Australia	AUS	208	Denmark	DNK								05	VEGETABLES AND FRUIT	1	No Quantity							967678			0
S3	2000	2000	2000	2	0	2	Export	36	Australia	AUS	214	Dominican Rep.	DOM								05	VEGETABLES AND FRUIT	1	No Quantity							383			0
S3	2000	2000	2000	2	0	2	Export	36	Australia	AUS	218	Ecuador	ECU								05	VEGETABLES AND FRUIT	1	No Quantity							13151			0
S3	2000	2000	2000	2	0	2	Export	36	Australia	AUS	231	Ethiopia	ETH								05	VEGETABLES AND FRUIT	1	No Quantity							19508			0
S3	2000	2000	2000	2	0	2	Export	36	Australia	AUS	242	Fiji	FJI								05	VEGETABLES AND FRUIT	1	No Quantity							3473231			0
S3	2000	2000	2000	2	0	2	Export	36	Australia	AUS	246	Finland	FIN								05	VEGETABLES AND FRUIT	1	No Quantity							1155975			0
S3	2000	2000	2000	2	0	2	Export	36	Australia	AUS	251	France	FRA								05	VEGETABLES AND FRUIT	1	No Quantity							1389014			0
S3	2000	2000	2000	2	0	2	Export	36	Australia	AUS	258	French Polynesia	PYF								05	VEGETABLES AND FRUIT	1	No Quantity							1254515			0
S3	2000	2000	2000	2	0	2	Export	36	Australia	AUS	268	Georgia	GEO								05	VEGETABLES AND FRUIT	1	No Quantity							40525			0
S3	2000	2000	2000	2	0	2	Export	36	Australia	AUS	276	Germany	DEU								05	VEGETABLES AND FRUIT	1	No Quantity							17476862			0
S3	2000	2000	2000	2	0	2	Export	36	Australia	AUS	296	Kiribati	KIR								05	VEGETABLES AND FRUIT	1	No Quantity							301460			0
S3	2000	2000	2000	2	0	2	Export	36	Australia	AUS	300	Greece	GRC								05	VEGETABLES AND FRUIT	1	No Quantity							132737			0
S3	2000	2000	2000	2	0	2	Export	36	Australia	AUS	316	Guam	GUM								05	VEGETABLES AND FRUIT	1	No Quantity							149789			0
S3	2000	2000	2000	2	0	2	Export	36	Australia	AUS	344	China, Hong Kong SAR	HKG								05	VEGETABLES AND FRUIT	1	No Quantity							83841515			0
S3	2000	2000	2000	2	0	2	Export	36	Australia	AUS	360	Indonesia	IDN								05	VEGETABLES AND FRUIT	1	No Quantity							16180846			0
S3	2000	2000	2000	2	0	2	Export	36	Australia	AUS	372	Ireland	IRL								05	VEGETABLES AND FRUIT	1	No Quantity							301442			0
S3	2000	2000	2000	2	0	2	Export	36	Australia	AUS	376	Israel	ISR								05	VEGETABLES AND FRUIT	1	No Quantity							1245759			0
S3	2000	2000	2000	2	0	2	Export	36	Australia	AUS	381	Italy	ITA								05	VEGETABLES AND FRUIT	1	No Quantity							2392107			0
S3	2000	2000	2000	2	0	2	Export	36	Australia	AUS	388	Jamaica	JAM								05	VEGETABLES AND FRUIT	1	No Quantity							23266			0
S3	2000	2000	2000	2	0	2	Export	36	Australia	AUS	392	Japan	JPN								05	VEGETABLES AND FRUIT	1	No Quantity							93126903			0
S3	2000	2000	2000	2	0	2	Export	36	Australia	AUS	400	Jordan	JOR								05	VEGETABLES AND FRUIT	1	No Quantity							436162			0
S3	2000	2000	2000	2	0	2	Export	36	Australia	AUS	404	Kenya	KEN								05	VEGETABLES AND FRUIT	1	No Quantity							23249			0
S3	2000	2000	2000	2	0	2	Export	36	Australia	AUS	410	Rep. of Korea	KOR								05	VEGETABLES AND FRUIT	1	No Quantity							5146730			0
S3	2000	2000	2000	2	0	2	Export	36	Australia	AUS	414	Kuwait	KWT								05	VEGETABLES AND FRUIT	1	No Quantity							1289088			0
S3	2000	2000	2000	2	0	2	Export	36	Australia	AUS	422	Lebanon	LBN								05	VEGETABLES AND FRUIT	1	No Quantity							859722			0
S3	2000	2000	2000	2	0	2	Export	36	Australia	AUS	434	Libya	LBY								05	VEGETABLES AND FRUIT	1	No Quantity							762			0
S3	2000	2000	2000	2	0	2	Export	36	Australia	AUS	454	Malawi	MWI								05	VEGETABLES AND FRUIT	1	No Quantity							8631			0
S3	2000	2000	2000	2	0	2	Export	36	Australia	AUS	458	Malaysia	MYS								05	VEGETABLES AND FRUIT	1	No Quantity							62203414			0
S3	2000	2000	2000	2	0	2	Export	36	Australia	AUS	462	Maldives	MDV								05	VEGETABLES AND FRUIT	1	No Quantity							411771			0
S3	2000	2000	2000	2	0	2	Export	36	Australia	AUS	466	Mali	MLI								05	VEGETABLES AND FRUIT	1	No Quantity							15832			0
S3	2000	2000	2000	2	0	2	Export	36	Australia	AUS	470	Malta	MLT								05	VEGETABLES AND FRUIT	1	No Quantity							141021			0
S3	2000	2000	2000	2	0	2	Export	36	Australia	AUS	478	Mauritania	MRT								05	VEGETABLES AND FRUIT	1	No Quantity							5690			0
S3	2000	2000	2000	2	0	2	Export	36	Australia	AUS	480	Mauritius	MUS								05	VEGETABLES AND FRUIT	1	No Quantity							3285905			0
S3	2000	2000	2000	2	0	2	Export	36	Australia	AUS	484	Mexico	MEX								05	VEGETABLES AND FRUIT	1	No Quantity							2411961			0
S3	2000	2000	2000	2	0	2	Export	36	Australia	AUS	490	Other Asia, nes									05	VEGETABLES AND FRUIT	1	No Quantity							23324712			0
S3	2000	2000	2000	2	0	2	Export	36	Australia	AUS	496	Mongolia	MNG								05	VEGETABLES AND FRUIT	1	No Quantity							10712			0
S3	2000	2000	2000	2	0	2	Export	36	Australia	AUS	504	Morocco	MAR								05	VEGETABLES AND FRUIT	1	No Quantity							8455			0
S3	2000	2000	2000	2	0	2	Export	36	Australia	AUS	508	Mozambique	MOZ								05	VEGETABLES AND FRUIT	1	No Quantity							203295			0
S3	2000	2000	2000	2	0	2	Export	36	Australia	AUS	512	Oman	OMN								05	VEGETABLES AND FRUIT	1	No Quantity							158512			0
S3	2000	2000	2000	2	0	2	Export	36	Australia	AUS	520	Nauru	NRU								05	VEGETABLES AND FRUIT	1	No Quantity							99372			0
S3	2000	2000	2000	2	0	2	Export	36	Australia	AUS	524	Nepal	NPL								05	VEGETABLES AND FRUIT	1	No Quantity							19162			0
S3	2000	2000	2000	2	0	2	Export	36	Australia	AUS	528	Netherlands	NLD								05	VEGETABLES AND FRUIT	1	No Quantity							4185885			0
S3	2000	2000	2000	2	0	2	Export	36	Australia	AUS	530	Neth. Antilles	ANT								05	VEGETABLES AND FRUIT	1	No Quantity							63762			0
S3	2000	2000	2000	2	0	2	Export	36	Australia	AUS	540	New Caledonia	NCL								05	VEGETABLES AND FRUIT	1	No Quantity							2222553			0
S3	2000	2000	2000	2	0	2	Export	36	Australia	AUS	548	Vanuatu	VUT								05	VEGETABLES AND FRUIT	1	No Quantity							309380			0
S3	2000	2000	2000	2	0	2	Export	36	Australia	AUS	554	New Zealand	NZL								05	VEGETABLES AND FRUIT	1	No Quantity							54200273			0
S3	2000	2000	2000	2	0	2	Export	36	Australia	AUS	562	Niger	NER								05	VEGETABLES AND FRUIT	1	No Quantity							8972			0
S3	2000	2000	2000	2	0	2	Export	36	Australia	AUS	566	Nigeria	NGA								05	VEGETABLES AND FRUIT	1	No Quantity							23904			0
S3	2000	2000	2000	2	0	2	Export	36	Australia	AUS	570	Niue	NIU								05	VEGETABLES AND FRUIT	1	No Quantity							888			0
S3	2000	2000	2000	2	0	2	Export	36	Australia	AUS	574	Norfolk Isds	NFK								05	VEGETABLES AND FRUIT	1	No Quantity							41237			0
S3	2000	2000	2000	2	0	2	Export	36	Australia	AUS	579	Norway	NOR								05	VEGETABLES AND FRUIT	1	No Quantity							2504760			0
S3	2000	2000	2000	2	0	2	Export	36	Australia	AUS	580	N. Mariana Isds	MNP								05	VEGETABLES AND FRUIT	1	No Quantity							57138			0
S3	2000	2000	2000	2	0	2	Export	36	Australia	AUS	581	United States Minor Outlying Islands	UMI								05	VEGETABLES AND FRUIT	1	No Quantity							674952			0
S3	2000	2000	2000	2	0	2	Export	36	Australia	AUS	583	FS Micronesia	FSM								05	VEGETABLES AND FRUIT	1	No Quantity							36955			0
S3	2000	2000	2000	2	0	2	Export	36	Australia	AUS	584	Marshall Isds	MHL								05	VEGETABLES AND FRUIT	1	No Quantity							12345			0
S3	2000	2000	2000	2	0	2	Export	36	Australia	AUS	586	Pakistan	PAK								05	VEGETABLES AND FRUIT	1	No Quantity							33638881			0
S3	2000	2000	2000	2	0	2	Export	36	Australia	AUS	598	Papua New Guinea	PNG								05	VEGETABLES AND FRUIT	1	No Quantity							3183172			0
S3	2000	2000	2000	2	0	2	Export	36	Australia	AUS	608	Philippines	PHL								05	VEGETABLES AND FRUIT	1	No Quantity							14632840			0
S3	2000	2000	2000	2	0	2	Export	36	Australia	AUS	616	Poland	POL								05	VEGETABLES AND FRUIT	1	No Quantity							8452			0
S3	2000	2000	2000	2	0	2	Export	36	Australia	AUS	620	Portugal	PRT								05	VEGETABLES AND FRUIT	1	No Quantity							146325			0
S3	2000	2000	2000	2	0	2	Export	36	Australia	AUS	634	Qatar	QAT								05	VEGETABLES AND FRUIT	1	No Quantity							238766			0
S3	2000	2000	2000	2	0	2	Export	36	Australia	AUS	643	Russian Federation	RUS								05	VEGETABLES AND FRUIT	1	No Quantity							5783			0
S3	2000	2000	2000	2	0	2	Export	36	Australia	AUS	682	Saudi Arabia	SAU								05	VEGETABLES AND FRUIT	1	No Quantity							7671192			0
S3	2000	2000	2000	2	0	2	Export	36	Australia	AUS	690	Seychelles	SYC								05	VEGETABLES AND FRUIT	1	No Quantity							164022			0
S3	2000	2000	2000	2	0	2	Export	36	Australia	AUS	694	Sierra Leone	SLE								05	VEGETABLES AND FRUIT	1	No Quantity							8983			0
S3	2000	2000	2000	2	0	2	Export	36	Australia	AUS	699	India	IND								05	VEGETABLES AND FRUIT	1	No Quantity							74117878			0
S3	2000	2000	2000	2	0	2	Export	36	Australia	AUS	702	Singapore	SGP								05	VEGETABLES AND FRUIT	1	No Quantity							61076414			0
S3	2000	2000	2000	2	0	2	Export	36	Australia	AUS	704	Viet Nam	VNM								05	VEGETABLES AND FRUIT	1	No Quantity							2214750			0
S3	2000	2000	2000	2	0	2	Export	36	Australia	AUS	710	South Africa	ZAF								05	VEGETABLES AND FRUIT	1	No Quantity							1393067			0
S3	2000	2000	2000	2	0	2	Export	36	Australia	AUS	716	Zimbabwe	ZWE								05	VEGETABLES AND FRUIT	1	No Quantity							694			0
S3	2000	2000	2000	2	0	2	Export	36	Australia	AUS	724	Spain	ESP								05	VEGETABLES AND FRUIT	1	No Quantity							979235			0
S3	2000	2000	2000	2	0	2	Export	36	Australia	AUS	736	Fmr Sudan	SDN								05	VEGETABLES AND FRUIT	1	No Quantity							121976			0
S3	2000	2000	2000	2	0	2	Export	36	Australia	AUS	748	Swaziland	SWZ								05	VEGETABLES AND FRUIT	1	No Quantity							65516			0
S3	2000	2000	2000	2	0	2	Export	36	Australia	AUS	752	Sweden	SWE								05	VEGETABLES AND FRUIT	1	No Quantity							1686336			0
S3	2000	2000	2000	2	0	2	Export	36	Australia	AUS	757	Switzerland	CHE								05	VEGETABLES AND FRUIT	1	No Quantity							859661			0
S3	2000	2000	2000	2	0	2	Export	36	Australia	AUS	760	Syria	SYR								05	VEGETABLES AND FRUIT	1	No Quantity							4736			0
S3	2000	2000	2000	2	0	2	Export	36	Australia	AUS	764	Thailand	THA								05	VEGETABLES AND FRUIT	1	No Quantity							8791608			0
S3	2000	2000	2000	2	0	2	Export	36	Australia	AUS	768	Togo	TGO								05	VEGETABLES AND FRUIT	1	No Quantity							9382			0
S3	2000	2000	2000	2	0	2	Export	36	Australia	AUS	776	Tonga	TON								05	VEGETABLES AND FRUIT	1	No Quantity							242531			0
S3	2000	2000	2000	2	0	2	Export	36	Australia	AUS	784	United Arab Emirates	ARE								05	VEGETABLES AND FRUIT	1	No Quantity							17491728			0
S3	2000	2000	2000	2	0	2	Export	36	Australia	AUS	792	Turkey	TUR								05	VEGETABLES AND FRUIT	1	No Quantity							41730			0
S3	2000	2000	2000	2	0	2	Export	36	Australia	AUS	798	Tuvalu	TUV								05	VEGETABLES AND FRUIT	1	No Quantity							55180			0
S3	2000	2000	2000	2	0	2	Export	36	Australia	AUS	818	Egypt	EGY								05	VEGETABLES AND FRUIT	1	No Quantity							27814198			0
S3	2000	2000	2000	2	0	2	Export	36	Australia	AUS	826	United Kingdom	GBR								05	VEGETABLES AND FRUIT	1	No Quantity							28267566			0
S3	2000	2000	2000	2	0	2	Export	36	Australia	AUS	837	Bunkers									05	VEGETABLES AND FRUIT	1	No Quantity							2211			0
S3	2000	2000	2000	2	0	2	Export	36	Australia	AUS	842	USA	USA								05	VEGETABLES AND FRUIT	1	No Quantity							53575808			0
S3	2000	2000	2000	2	0	2	Export	36	Australia	AUS	876	Wallis and Futuna Isds	WLF								05	VEGETABLES AND FRUIT	1	No Quantity							44962			0
S3	2000	2000	2000	2	0	2	Export	36	Australia	AUS	882	Samoa	WSM								05	VEGETABLES AND FRUIT	1	No Quantity							75017			0
S3	2000	2000	2000	2	0	2	Export	36	Australia	AUS	887	Yemen	YEM								05	VEGETABLES AND FRUIT	1	No Quantity							1800217			0
S3	2000	2000	2000	2	0	2	Export	36	Australia	AUS	899	Areas, nes									05	VEGETABLES AND FRUIT	1	No Quantity							53485378			0
S3	2000	2000	2000	2	0	2	Export	40	Austria	AUT	0	World	WLD								05	VEGETABLES AND FRUIT	1	No Quantity							365979043			0
S3	2000	2000	2000	2	0	2	Export	40	Austria	AUT	8	Albania	ALB								05	VEGETABLES AND FRUIT	1	No Quantity							25226			0
S3	2000	2000	2000	2	0	2	Export	40	Austria	AUT	31	Azerbaijan	AZE								05	VEGETABLES AND FRUIT	1	No Quantity							82301			0
S3	2000	2000	2000	2	0	2	Export	40	Austria	AUT	32	Argentina	ARG								05	VEGETABLES AND FRUIT	1	No Quantity							391767			0
S3	2000	2000	2000	2	0	2	Export	40	Austria	AUT	36	Australia	AUS								05	VEGETABLES AND FRUIT	1	No Quantity							344996			0
S3	2000	2000	2000	2	0	2	Export	40	Austria	AUT	48	Bahrain	BHR								05	VEGETABLES AND FRUIT	1	No Quantity							64637			0
S3	2000	2000	2000	2	0	2	Export	40	Austria	AUT	51	Armenia	ARM								05	VEGETABLES AND FRUIT	1	No Quantity							39946			0
S3	2000	2000	2000	2	0	2	Export	40	Austria	AUT	56	Belgium	BEL								05	VEGETABLES AND FRUIT	1	No Quantity							7126284			0
S3	2000	2000	2000	2	0	2	Export	40	Austria	AUT	64	Bhutan	BTN								05	VEGETABLES AND FRUIT	1	No Quantity							67			0
S3	2000	2000	2000	2	0	2	Export	40	Austria	AUT	70	Bosnia Herzegovina	BIH								05	VEGETABLES AND FRUIT	1	No Quantity							3069636			0
S3	2000	2000	2000	2	0	2	Export	40	Austria	AUT	76	Brazil	BRA								05	VEGETABLES AND FRUIT	1	No Quantity							67648			0
S3	2000	2000	2000	2	0	2	Export	40	Austria	AUT	100	Bulgaria	BGR								05	VEGETABLES AND FRUIT	1	No Quantity							619066			0
S3	2000	2000	2000	2	0	2	Export	40	Austria	AUT	112	Belarus	BLR								05	VEGETABLES AND FRUIT	1	No Quantity							3546			0
S3	2000	2000	2000	2	0	2	Export	40	Austria	AUT	124	Canada	CAN								05	VEGETABLES AND FRUIT	1	No Quantity							623081			0
S3	2000	2000	2000	2	0	2	Export	40	Austria	AUT	144	Sri Lanka	LKA								05	VEGETABLES AND FRUIT	1	No Quantity							5821			0
S3	2000	2000	2000	2	0	2	Export	40	Austria	AUT	156	China	CHN								05	VEGETABLES AND FRUIT	1	No Quantity							16126			0
S3	2000	2000	2000	2	0	2	Export	40	Austria	AUT	191	Croatia	HRV								05	VEGETABLES AND FRUIT	1	No Quantity							7611393			0
S3	2000	2000	2000	2	0	2	Export	40	Austria	AUT	196	Cyprus	CYP								05	VEGETABLES AND FRUIT	1	No Quantity							568146			0
S3	2000	2000	2000	2	0	2	Export	40	Austria	AUT	203	Czechia	CZE								05	VEGETABLES AND FRUIT	1	No Quantity							8997868			0
S3	2000	2000	2000	2	0	2	Export	40	Austria	AUT	208	Denmark	DNK								05	VEGETABLES AND FRUIT	1	No Quantity							2617447			0
S3	2000	2000	2000	2	0	2	Export	40	Austria	AUT	222	El Salvador	SLV								05	VEGETABLES AND FRUIT	1	No Quantity							4818			0
S3	2000	2000	2000	2	0	2	Export	40	Austria	AUT	233	Estonia	EST								05	VEGETABLES AND FRUIT	1	No Quantity							366609			0
S3	2000	2000	2000	2	0	2	Export	40	Austria	AUT	246	Finland	FIN								05	VEGETABLES AND FRUIT	1	No Quantity							3758557			0
S3	2000	2000	2000	2	0	2	Export	40	Austria	AUT	251	France	FRA								05	VEGETABLES AND FRUIT	1	No Quantity							9983676			0
S3	2000	2000	2000	2	0	2	Export	40	Austria	AUT	262	Djibouti	DJI								05	VEGETABLES AND FRUIT	1	No Quantity							2476			0
S3	2000	2000	2000	2	0	2	Export	40	Austria	AUT	268	Georgia	GEO								05	VEGETABLES AND FRUIT	1	No Quantity							3680			0
S3	2000	2000	2000	2	0	2	Export	40	Austria	AUT	276	Germany	DEU								05	VEGETABLES AND FRUIT	1	No Quantity							127770472			0
S3	2000	2000	2000	2	0	2	Export	40	Austria	AUT	300	Greece	GRC								05	VEGETABLES AND FRUIT	1	No Quantity							2815706			0
S3	2000	2000	2000	2	0	2	Export	40	Austria	AUT	332	Haiti	HTI								05	VEGETABLES AND FRUIT	1	No Quantity							2877			0
S3	2000	2000	2000	2	0	2	Export	40	Austria	AUT	344	China, Hong Kong SAR	HKG								05	VEGETABLES AND FRUIT	1	No Quantity							315020			0
S3	2000	2000	2000	2	0	2	Export	40	Austria	AUT	348	Hungary	HUN								05	VEGETABLES AND FRUIT	1	No Quantity							5025595			0
S3	2000	2000	2000	2	0	2	Export	40	Austria	AUT	352	Iceland	ISL								05	VEGETABLES AND FRUIT	1	No Quantity							266977			0
S3	2000	2000	2000	2	0	2	Export	40	Austria	AUT	360	Indonesia	IDN								05	VEGETABLES AND FRUIT	1	No Quantity							401871			0
S3	2000	2000	2000	2	0	2	Export	40	Austria	AUT	364	Iran	IRN								05	VEGETABLES AND FRUIT	1	No Quantity							1740			0
S3	2000	2000	2000	2	0	2	Export	40	Austria	AUT	372	Ireland	IRL								05	VEGETABLES AND FRUIT	1	No Quantity							3474116			0
S3	2000	2000	2000	2	0	2	Export	40	Austria	AUT	376	Israel	ISR								05	VEGETABLES AND FRUIT	1	No Quantity							1213040			0
S3	2000	2000	2000	2	0	2	Export	40	Austria	AUT	381	Italy	ITA								05	VEGETABLES AND FRUIT	1	No Quantity							38808917			0
S3	2000	2000	2000	2	0	2	Export	40	Austria	AUT	392	Japan	JPN								05	VEGETABLES AND FRUIT	1	No Quantity							12460676			0
S3	2000	2000	2000	2	0	2	Export	40	Austria	AUT	398	Kazakhstan	KAZ								05	VEGETABLES AND FRUIT	1	No Quantity							7829			0
S3	2000	2000	2000	2	0	2	Export	40	Austria	AUT	400	Jordan	JOR								05	VEGETABLES AND FRUIT	1	No Quantity							252257			0
S3	2000	2000	2000	2	0	2	Export	40	Austria	AUT	410	Rep. of Korea	KOR								05	VEGETABLES AND FRUIT	1	No Quantity							272464			0
S3	2000	2000	2000	2	0	2	Export	40	Austria	AUT	414	Kuwait	KWT								05	VEGETABLES AND FRUIT	1	No Quantity							891664			0
S3	2000	2000	2000	2	0	2	Export	40	Austria	AUT	422	Lebanon	LBN								05	VEGETABLES AND FRUIT	1	No Quantity							49849			0
S3	2000	2000	2000	2	0	2	Export	40	Austria	AUT	428	Latvia	LVA								05	VEGETABLES AND FRUIT	1	No Quantity							142455			0
S3	2000	2000	2000	2	0	2	Export	40	Austria	AUT	434	Libya	LBY								05	VEGETABLES AND FRUIT	1	No Quantity							226630			0
S3	2000	2000	2000	2	0	2	Export	40	Austria	AUT	440	Lithuania	LTU								05	VEGETABLES AND FRUIT	1	No Quantity							605817			0
S3	2000	2000	2000	2	0	2	Export	40	Austria	AUT	442	Luxembourg	LUX								05	VEGETABLES AND FRUIT	1	No Quantity							18200			0
S3	2000	2000	2000	2	0	2	Export	40	Austria	AUT	458	Malaysia	MYS								05	VEGETABLES AND FRUIT	1	No Quantity							309533			0
S3	2000	2000	2000	2	0	2	Export	40	Austria	AUT	462	Maldives	MDV								05	VEGETABLES AND FRUIT	1	No Quantity							154499			0
S3	2000	2000	2000	2	0	2	Export	40	Austria	AUT	470	Malta	MLT								05	VEGETABLES AND FRUIT	1	No Quantity							401469			0
S3	2000	2000	2000	2	0	2	Export	40	Austria	AUT	480	Mauritius	MUS								05	VEGETABLES AND FRUIT	1	No Quantity							6089			0
S3	2000	2000	2000	2	0	2	Export	40	Austria	AUT	484	Mexico	MEX								05	VEGETABLES AND FRUIT	1	No Quantity							87788			0
S3	2000	2000	2000	2	0	2	Export	40	Austria	AUT	490	Other Asia, nes									05	VEGETABLES AND FRUIT	1	No Quantity							598123			0
S3	2000	2000	2000	2	0	2	Export	40	Austria	AUT	496	Mongolia	MNG								05	VEGETABLES AND FRUIT	1	No Quantity							9100			0
S3	2000	2000	2000	2	0	2	Export	40	Austria	AUT	498	Rep. of Moldova	MDA								05	VEGETABLES AND FRUIT	1	No Quantity							6089			0
S3	2000	2000	2000	2	0	2	Export	40	Austria	AUT	512	Oman	OMN								05	VEGETABLES AND FRUIT	1	No Quantity							135161			0
S3	2000	2000	2000	2	0	2	Export	40	Austria	AUT	516	Namibia	NAM								05	VEGETABLES AND FRUIT	1	No Quantity							12446			0
S3	2000	2000	2000	2	0	2	Export	40	Austria	AUT	524	Nepal	NPL								05	VEGETABLES AND FRUIT	1	No Quantity							134			0
S3	2000	2000	2000	2	0	2	Export	40	Austria	AUT	527	Oceania, nes									05	VEGETABLES AND FRUIT	1	No Quantity							134			0
S3	2000	2000	2000	2	0	2	Export	40	Austria	AUT	528	Netherlands	NLD								05	VEGETABLES AND FRUIT	1	No Quantity							16213010			0
S3	2000	2000	2000	2	0	2	Export	40	Austria	AUT	530	Neth. Antilles	ANT								05	VEGETABLES AND FRUIT	1	No Quantity							51790			0
S3	2000	2000	2000	2	0	2	Export	40	Austria	AUT	554	New Zealand	NZL								05	VEGETABLES AND FRUIT	1	No Quantity							659012			0
S3	2000	2000	2000	2	0	2	Export	40	Austria	AUT	558	Nicaragua	NIC								05	VEGETABLES AND FRUIT	1	No Quantity							4818			0
S3	2000	2000	2000	2	0	2	Export	40	Austria	AUT	566	Nigeria	NGA								05	VEGETABLES AND FRUIT	1	No Quantity							23553			0
S3	2000	2000	2000	2	0	2	Export	40	Austria	AUT	579	Norway	NOR								05	VEGETABLES AND FRUIT	1	No Quantity							1924109			0
S3	2000	2000	2000	2	0	2	Export	40	Austria	AUT	586	Pakistan	PAK								05	VEGETABLES AND FRUIT	1	No Quantity							163532			0
S3	2000	2000	2000	2	0	2	Export	40	Austria	AUT	591	Panama	PAN								05	VEGETABLES AND FRUIT	1	No Quantity							3346			0
S3	2000	2000	2000	2	0	2	Export	40	Austria	AUT	600	Paraguay	PRY								05	VEGETABLES AND FRUIT	1	No Quantity							3881			0
S3	2000	2000	2000	2	0	2	Export	40	Austria	AUT	608	Philippines	PHL								05	VEGETABLES AND FRUIT	1	No Quantity							385545			0
S3	2000	2000	2000	2	0	2	Export	40	Austria	AUT	616	Poland	POL								05	VEGETABLES AND FRUIT	1	No Quantity							10369957			0
S3	2000	2000	2000	2	0	2	Export	40	Austria	AUT	620	Portugal	PRT								05	VEGETABLES AND FRUIT	1	No Quantity							4550			0
S3	2000	2000	2000	2	0	2	Export	40	Austria	AUT	634	Qatar	QAT								05	VEGETABLES AND FRUIT	1	No Quantity							25025			0
S3	2000	2000	2000	2	0	2	Export	40	Austria	AUT	642	Romania	ROU								05	VEGETABLES AND FRUIT	1	No Quantity							2533875			0
S3	2000	2000	2000	2	0	2	Export	40	Austria	AUT	643	Russian Federation	RUS								05	VEGETABLES AND FRUIT	1	No Quantity							3237182			0
S3	2000	2000	2000	2	0	2	Export	40	Austria	AUT	682	Saudi Arabia	SAU								05	VEGETABLES AND FRUIT	1	No Quantity							3495595			0
S3	2000	2000	2000	2	0	2	Export	40	Austria	AUT	699	India	IND								05	VEGETABLES AND FRUIT	1	No Quantity							36333			0
S3	2000	2000	2000	2	0	2	Export	40	Austria	AUT	702	Singapore	SGP								05	VEGETABLES AND FRUIT	1	No Quantity							358981			0
S3	2000	2000	2000	2	0	2	Export	40	Austria	AUT	703	Slovakia	SVK								05	VEGETABLES AND FRUIT	1	No Quantity							5756336			0
S3	2000	2000	2000	2	0	2	Export	40	Austria	AUT	704	Viet Nam	VNM								05	VEGETABLES AND FRUIT	1	No Quantity							10505			0
S3	2000	2000	2000	2	0	2	Export	40	Austria	AUT	705	Slovenia	SVN								05	VEGETABLES AND FRUIT	1	No Quantity							4860457			0
S3	2000	2000	2000	2	0	2	Export	40	Austria	AUT	710	South Africa	ZAF								05	VEGETABLES AND FRUIT	1	No Quantity							269520			0
S3	2000	2000	2000	2	0	2	Export	40	Austria	AUT	724	Spain	ESP								05	VEGETABLES AND FRUIT	1	No Quantity							1319630			0
S3	2000	2000	2000	2	0	2	Export	40	Austria	AUT	752	Sweden	SWE								05	VEGETABLES AND FRUIT	1	No Quantity							21950879			0
S3	2000	2000	2000	2	0	2	Export	40	Austria	AUT	757	Switzerland	CHE								05	VEGETABLES AND FRUIT	1	No Quantity							12564121			0
S3	2000	2000	2000	2	0	2	Export	40	Austria	AUT	760	Syria	SYR								05	VEGETABLES AND FRUIT	1	No Quantity							6223			0
S3	2000	2000	2000	2	0	2	Export	40	Austria	AUT	764	Thailand	THA								05	VEGETABLES AND FRUIT	1	No Quantity							54934			0
S3	2000	2000	2000	2	0	2	Export	40	Austria	AUT	780	Trinidad and Tobago	TTO								05	VEGETABLES AND FRUIT	1	No Quantity							179390			0
S3	2000	2000	2000	2	0	2	Export	40	Austria	AUT	784	United Arab Emirates	ARE								05	VEGETABLES AND FRUIT	1	No Quantity							717158			0
S3	2000	2000	2000	2	0	2	Export	40	Austria	AUT	788	Tunisia	TUN								05	VEGETABLES AND FRUIT	1	No Quantity							277750			0
S3	2000	2000	2000	2	0	2	Export	40	Austria	AUT	792	Turkey	TUR								05	VEGETABLES AND FRUIT	1	No Quantity							322648			0
S3	2000	2000	2000	2	0	2	Export	40	Austria	AUT	795	Turkmenistan	TKM								05	VEGETABLES AND FRUIT	1	No Quantity							8765			0
S3	2000	2000	2000	2	0	2	Export	40	Austria	AUT	804	Ukraine	UKR								05	VEGETABLES AND FRUIT	1	No Quantity							263699			0
S3	2000	2000	2000	2	0	2	Export	40	Austria	AUT	807	North Macedonia	MKD								05	VEGETABLES AND FRUIT	1	No Quantity							234860			0
S3	2000	2000	2000	2	0	2	Export	40	Austria	AUT	818	Egypt	EGY								05	VEGETABLES AND FRUIT	1	No Quantity							97423			0
S3	2000	2000	2000	2	0	2	Export	40	Austria	AUT	826	United Kingdom	GBR								05	VEGETABLES AND FRUIT	1	No Quantity							25290302			0
S3	2000	2000	2000	2	0	2	Export	40	Austria	AUT	842	USA	USA								05	VEGETABLES AND FRUIT	1	No Quantity							7875359			0
S3	2000	2000	2000	2	0	2	Export	40	Austria	AUT	858	Uruguay	URY								05	VEGETABLES AND FRUIT	1	No Quantity							1472			0
S3	2000	2000	2000	2	0	2	Export	40	Austria	AUT	862	Venezuela	VEN								05	VEGETABLES AND FRUIT	1	No Quantity							468			0
S3	2000	2000	2000	2	0	2	Export	40	Austria	AUT	887	Yemen	YEM								05	VEGETABLES AND FRUIT	1	No Quantity							115690			0
S3	2000	2000	2000	2	0	2	Export	40	Austria	AUT	891	Serbia and Montenegro	SCG								05	VEGETABLES AND FRUIT	1	No Quantity							1167808			0
S3	2000	2000	2000	2	0	2	Export	36	Australia	AUS	0	World	WLD								06	SUGAR,SUGR.PREPTNS,HONEY	1	No Quantity							120399428			0
S3	2000	2000	2000	2	0	2	Export	36	Australia	AUS	16	American Samoa	ASM								06	SUGAR,SUGR.PREPTNS,HONEY	1	No Quantity							174653			0
S3	2000	2000	2000	2	0	2	Export	36	Australia	AUS	40	Austria	AUT								06	SUGAR,SUGR.PREPTNS,HONEY	1	No Quantity							409			0
S3	2000	2000	2000	2	0	2	Export	36	Australia	AUS	50	Bangladesh	BGD								06	SUGAR,SUGR.PREPTNS,HONEY	1	No Quantity							74613			0
S3	2000	2000	2000	2	0	2	Export	36	Australia	AUS	56	Belgium	BEL								06	SUGAR,SUGR.PREPTNS,HONEY	1	No Quantity							201277			0
S3	2000	2000	2000	2	0	2	Export	36	Australia	AUS	76	Brazil	BRA								06	SUGAR,SUGR.PREPTNS,HONEY	1	No Quantity							289			0
S3	2000	2000	2000	2	0	2	Export	36	Australia	AUS	90	Solomon Isds	SLB								06	SUGAR,SUGR.PREPTNS,HONEY	1	No Quantity							207871			0
S3	2000	2000	2000	2	0	2	Export	36	Australia	AUS	96	Brunei Darussalam	BRN								06	SUGAR,SUGR.PREPTNS,HONEY	1	No Quantity							51502			0
S3	2000	2000	2000	2	0	2	Export	36	Australia	AUS	104	Myanmar	MMR								06	SUGAR,SUGR.PREPTNS,HONEY	1	No Quantity							1338			0
S3	2000	2000	2000	2	0	2	Export	36	Australia	AUS	124	Canada	CAN								06	SUGAR,SUGR.PREPTNS,HONEY	1	No Quantity							1503058			0
S3	2000	2000	2000	2	0	2	Export	36	Australia	AUS	144	Sri Lanka	LKA								06	SUGAR,SUGR.PREPTNS,HONEY	1	No Quantity							3926150			0
S3	2000	2000	2000	2	0	2	Export	36	Australia	AUS	156	China	CHN								06	SUGAR,SUGR.PREPTNS,HONEY	1	No Quantity							3200422			0
S3	2000	2000	2000	2	0	2	Export	36	Australia	AUS	162	Christmas Isds	CXR								06	SUGAR,SUGR.PREPTNS,HONEY	1	No Quantity							1510			0
S3	2000	2000	2000	2	0	2	Export	36	Australia	AUS	166	Cocos Isds	CCK								06	SUGAR,SUGR.PREPTNS,HONEY	1	No Quantity							794			0
S3	2000	2000	2000	2	0	2	Export	36	Australia	AUS	184	Cook Isds	COK								06	SUGAR,SUGR.PREPTNS,HONEY	1	No Quantity							934			0
S3	2000	2000	2000	2	0	2	Export	36	Australia	AUS	208	Denmark	DNK								06	SUGAR,SUGR.PREPTNS,HONEY	1	No Quantity							548			0
S3	2000	2000	2000	2	0	2	Export	36	Australia	AUS	218	Ecuador	ECU								06	SUGAR,SUGR.PREPTNS,HONEY	1	No Quantity							289			0
S3	2000	2000	2000	2	0	2	Export	36	Australia	AUS	242	Fiji	FJI								06	SUGAR,SUGR.PREPTNS,HONEY	1	No Quantity							1199579			0
S3	2000	2000	2000	2	0	2	Export	36	Australia	AUS	246	Finland	FIN								06	SUGAR,SUGR.PREPTNS,HONEY	1	No Quantity							409355			0
S3	2000	2000	2000	2	0	2	Export	36	Australia	AUS	251	France	FRA								06	SUGAR,SUGR.PREPTNS,HONEY	1	No Quantity							27151			0
S3	2000	2000	2000	2	0	2	Export	36	Australia	AUS	258	French Polynesia	PYF								06	SUGAR,SUGR.PREPTNS,HONEY	1	No Quantity							708503			0
S3	2000	2000	2000	2	0	2	Export	36	Australia	AUS	262	Djibouti	DJI								06	SUGAR,SUGR.PREPTNS,HONEY	1	No Quantity							46467			0
S3	2000	2000	2000	2	0	2	Export	36	Australia	AUS	276	Germany	DEU								06	SUGAR,SUGR.PREPTNS,HONEY	1	No Quantity							2395781			0
S3	2000	2000	2000	2	0	2	Export	36	Australia	AUS	296	Kiribati	KIR								06	SUGAR,SUGR.PREPTNS,HONEY	1	No Quantity							1419214			0
S3	2000	2000	2000	2	0	2	Export	36	Australia	AUS	300	Greece	GRC								06	SUGAR,SUGR.PREPTNS,HONEY	1	No Quantity							46056			0
S3	2000	2000	2000	2	0	2	Export	36	Australia	AUS	316	Guam	GUM								06	SUGAR,SUGR.PREPTNS,HONEY	1	No Quantity							231381			0
S3	2000	2000	2000	2	0	2	Export	36	Australia	AUS	344	China, Hong Kong SAR	HKG								06	SUGAR,SUGR.PREPTNS,HONEY	1	No Quantity							2123022			0
S3	2000	2000	2000	2	0	2	Export	36	Australia	AUS	360	Indonesia	IDN								06	SUGAR,SUGR.PREPTNS,HONEY	1	No Quantity							1417375			0
S3	2000	2000	2000	2	0	2	Export	36	Australia	AUS	364	Iran	IRN								06	SUGAR,SUGR.PREPTNS,HONEY	1	No Quantity							2667744			0
S3	2000	2000	2000	2	0	2	Export	36	Australia	AUS	372	Ireland	IRL								06	SUGAR,SUGR.PREPTNS,HONEY	1	No Quantity							913			0
S3	2000	2000	2000	2	0	2	Export	36	Australia	AUS	381	Italy	ITA								06	SUGAR,SUGR.PREPTNS,HONEY	1	No Quantity							89020			0
S3	2000	2000	2000	2	0	2	Export	36	Australia	AUS	388	Jamaica	JAM								06	SUGAR,SUGR.PREPTNS,HONEY	1	No Quantity							97516			0
S3	2000	2000	2000	2	0	2	Export	36	Australia	AUS	392	Japan	JPN								06	SUGAR,SUGR.PREPTNS,HONEY	1	No Quantity							17984562			0
S3	2000	2000	2000	2	0	2	Export	36	Australia	AUS	400	Jordan	JOR								06	SUGAR,SUGR.PREPTNS,HONEY	1	No Quantity							134483			0
S3	2000	2000	2000	2	0	2	Export	36	Australia	AUS	404	Kenya	KEN								06	SUGAR,SUGR.PREPTNS,HONEY	1	No Quantity							74644			0
S3	2000	2000	2000	2	0	2	Export	36	Australia	AUS	410	Rep. of Korea	KOR								06	SUGAR,SUGR.PREPTNS,HONEY	1	No Quantity							1864330			0
S3	2000	2000	2000	2	0	2	Export	36	Australia	AUS	414	Kuwait	KWT								06	SUGAR,SUGR.PREPTNS,HONEY	1	No Quantity							296261			0
S3	2000	2000	2000	2	0	2	Export	36	Australia	AUS	422	Lebanon	LBN								06	SUGAR,SUGR.PREPTNS,HONEY	1	No Quantity							15642			0
S3	2000	2000	2000	2	0	2	Export	36	Australia	AUS	458	Malaysia	MYS								06	SUGAR,SUGR.PREPTNS,HONEY	1	No Quantity							2396897			0
S3	2000	2000	2000	2	0	2	Export	36	Australia	AUS	462	Maldives	MDV								06	SUGAR,SUGR.PREPTNS,HONEY	1	No Quantity							3177			0
S3	2000	2000	2000	2	0	2	Export	36	Australia	AUS	470	Malta	MLT								06	SUGAR,SUGR.PREPTNS,HONEY	1	No Quantity							32531			0
S3	2000	2000	2000	2	0	2	Export	36	Australia	AUS	480	Mauritius	MUS								06	SUGAR,SUGR.PREPTNS,HONEY	1	No Quantity							177486			0
S3	2000	2000	2000	2	0	2	Export	36	Australia	AUS	490	Other Asia, nes									06	SUGAR,SUGR.PREPTNS,HONEY	1	No Quantity							7516319			0
S3	2000	2000	2000	2	0	2	Export	36	Australia	AUS	504	Morocco	MAR								06	SUGAR,SUGR.PREPTNS,HONEY	1	No Quantity							75434			0
S3	2000	2000	2000	2	0	2	Export	36	Australia	AUS	512	Oman	OMN								06	SUGAR,SUGR.PREPTNS,HONEY	1	No Quantity							233768			0
S3	2000	2000	2000	2	0	2	Export	36	Australia	AUS	520	Nauru	NRU								06	SUGAR,SUGR.PREPTNS,HONEY	1	No Quantity							172062			0
S3	2000	2000	2000	2	0	2	Export	36	Australia	AUS	528	Netherlands	NLD								06	SUGAR,SUGR.PREPTNS,HONEY	1	No Quantity							3183			0
S3	2000	2000	2000	2	0	2	Export	36	Australia	AUS	530	Neth. Antilles	ANT								06	SUGAR,SUGR.PREPTNS,HONEY	1	No Quantity							8010			0
S3	2000	2000	2000	2	0	2	Export	36	Australia	AUS	540	New Caledonia	NCL								06	SUGAR,SUGR.PREPTNS,HONEY	1	No Quantity							492943			0
S3	2000	2000	2000	2	0	2	Export	36	Australia	AUS	548	Vanuatu	VUT								06	SUGAR,SUGR.PREPTNS,HONEY	1	No Quantity							491308			0
S3	2000	2000	2000	2	0	2	Export	36	Australia	AUS	554	New Zealand	NZL								06	SUGAR,SUGR.PREPTNS,HONEY	1	No Quantity							16434609			0
S3	2000	2000	2000	2	0	2	Export	36	Australia	AUS	566	Nigeria	NGA								06	SUGAR,SUGR.PREPTNS,HONEY	1	No Quantity							10837			0
S3	2000	2000	2000	2	0	2	Export	36	Australia	AUS	574	Norfolk Isds	NFK								06	SUGAR,SUGR.PREPTNS,HONEY	1	No Quantity							4068			0
S3	2000	2000	2000	2	0	2	Export	36	Australia	AUS	579	Norway	NOR								06	SUGAR,SUGR.PREPTNS,HONEY	1	No Quantity							16267			0
S3	2000	2000	2000	2	0	2	Export	36	Australia	AUS	580	N. Mariana Isds	MNP								06	SUGAR,SUGR.PREPTNS,HONEY	1	No Quantity							27451			0
S3	2000	2000	2000	2	0	2	Export	36	Australia	AUS	583	FS Micronesia	FSM								06	SUGAR,SUGR.PREPTNS,HONEY	1	No Quantity							479001			0
S3	2000	2000	2000	2	0	2	Export	36	Australia	AUS	584	Marshall Isds	MHL								06	SUGAR,SUGR.PREPTNS,HONEY	1	No Quantity							7763			0
S3	2000	2000	2000	2	0	2	Export	36	Australia	AUS	586	Pakistan	PAK								06	SUGAR,SUGR.PREPTNS,HONEY	1	No Quantity							24029			0
S3	2000	2000	2000	2	0	2	Export	36	Australia	AUS	598	Papua New Guinea	PNG								06	SUGAR,SUGR.PREPTNS,HONEY	1	No Quantity							2356953			0
S3	2000	2000	2000	2	0	2	Export	36	Australia	AUS	604	Peru	PER								06	SUGAR,SUGR.PREPTNS,HONEY	1	No Quantity							4898			0
S3	2000	2000	2000	2	0	2	Export	36	Australia	AUS	608	Philippines	PHL								06	SUGAR,SUGR.PREPTNS,HONEY	1	No Quantity							16434515			0
S3	2000	2000	2000	2	0	2	Export	36	Australia	AUS	620	Portugal	PRT								06	SUGAR,SUGR.PREPTNS,HONEY	1	No Quantity							103191			0
S3	2000	2000	2000	2	0	2	Export	36	Australia	AUS	682	Saudi Arabia	SAU								06	SUGAR,SUGR.PREPTNS,HONEY	1	No Quantity							2422566			0
S3	2000	2000	2000	2	0	2	Export	36	Australia	AUS	699	India	IND								06	SUGAR,SUGR.PREPTNS,HONEY	1	No Quantity							784680			0
S3	2000	2000	2000	2	0	2	Export	36	Australia	AUS	702	Singapore	SGP								06	SUGAR,SUGR.PREPTNS,HONEY	1	No Quantity							4138676			0
S3	2000	2000	2000	2	0	2	Export	36	Australia	AUS	704	Viet Nam	VNM								06	SUGAR,SUGR.PREPTNS,HONEY	1	No Quantity							460741			0
S3	2000	2000	2000	2	0	2	Export	36	Australia	AUS	710	South Africa	ZAF								06	SUGAR,SUGR.PREPTNS,HONEY	1	No Quantity							1109483			0
S3	2000	2000	2000	2	0	2	Export	36	Australia	AUS	716	Zimbabwe	ZWE								06	SUGAR,SUGR.PREPTNS,HONEY	1	No Quantity							26389			0
S3	2000	2000	2000	2	0	2	Export	36	Australia	AUS	724	Spain	ESP								06	SUGAR,SUGR.PREPTNS,HONEY	1	No Quantity							71753			0
S3	2000	2000	2000	2	0	2	Export	36	Australia	AUS	732	Western Sahara	ESH								06	SUGAR,SUGR.PREPTNS,HONEY	1	No Quantity							5590			0
S3	2000	2000	2000	2	0	2	Export	36	Australia	AUS	736	Fmr Sudan	SDN								06	SUGAR,SUGR.PREPTNS,HONEY	1	No Quantity							4164			0
S3	2000	2000	2000	2	0	2	Export	36	Australia	AUS	752	Sweden	SWE								06	SUGAR,SUGR.PREPTNS,HONEY	1	No Quantity							50789			0
S3	2000	2000	2000	2	0	2	Export	36	Australia	AUS	757	Switzerland	CHE								06	SUGAR,SUGR.PREPTNS,HONEY	1	No Quantity							25456			0
S3	2000	2000	2000	2	0	2	Export	36	Australia	AUS	764	Thailand	THA								06	SUGAR,SUGR.PREPTNS,HONEY	1	No Quantity							525238			0
S3	2000	2000	2000	2	0	2	Export	36	Australia	AUS	768	Togo	TGO								06	SUGAR,SUGR.PREPTNS,HONEY	1	No Quantity							4904			0
S3	2000	2000	2000	2	0	2	Export	36	Australia	AUS	776	Tonga	TON								06	SUGAR,SUGR.PREPTNS,HONEY	1	No Quantity							283364			0
S3	2000	2000	2000	2	0	2	Export	36	Australia	AUS	780	Trinidad and Tobago	TTO								06	SUGAR,SUGR.PREPTNS,HONEY	1	No Quantity							111678			0
S3	2000	2000	2000	2	0	2	Export	36	Australia	AUS	784	United Arab Emirates	ARE								06	SUGAR,SUGR.PREPTNS,HONEY	1	No Quantity							1890907			0
S3	2000	2000	2000	2	0	2	Export	36	Australia	AUS	798	Tuvalu	TUV								06	SUGAR,SUGR.PREPTNS,HONEY	1	No Quantity							133972			0
S3	2000	2000	2000	2	0	2	Export	36	Australia	AUS	826	United Kingdom	GBR								06	SUGAR,SUGR.PREPTNS,HONEY	1	No Quantity							3516893			0
S3	2000	2000	2000	2	0	2	Export	36	Australia	AUS	837	Bunkers									06	SUGAR,SUGR.PREPTNS,HONEY	1	No Quantity							77116			0
S3	2000	2000	2000	2	0	2	Export	36	Australia	AUS	842	USA	USA								06	SUGAR,SUGR.PREPTNS,HONEY	1	No Quantity							13648501			0
S3	2000	2000	2000	2	0	2	Export	36	Australia	AUS	862	Venezuela	VEN								06	SUGAR,SUGR.PREPTNS,HONEY	1	No Quantity							100918			0
S3	2000	2000	2000	2	0	2	Export	36	Australia	AUS	876	Wallis and Futuna Isds	WLF								06	SUGAR,SUGR.PREPTNS,HONEY	1	No Quantity							15997			0
S3	2000	2000	2000	2	0	2	Export	36	Australia	AUS	882	Samoa	WSM								06	SUGAR,SUGR.PREPTNS,HONEY	1	No Quantity							859171			0
S3	2000	2000	2000	2	0	2	Export	36	Australia	AUS	887	Yemen	YEM								06	SUGAR,SUGR.PREPTNS,HONEY	1	No Quantity							29125			0
S3	2000	2000	2000	2	0	2	Export	40	Austria	AUT	0	World	WLD								06	SUGAR,SUGR.PREPTNS,HONEY	1	No Quantity							94542382			0
S3	2000	2000	2000	2	0	2	Export	40	Austria	AUT	8	Albania	ALB								06	SUGAR,SUGR.PREPTNS,HONEY	1	No Quantity							366274			0
S3	2000	2000	2000	2	0	2	Export	40	Austria	AUT	12	Algeria	DZA								06	SUGAR,SUGR.PREPTNS,HONEY	1	No Quantity							268			0
S3	2000	2000	2000	2	0	2	Export	40	Austria	AUT	20	Andorra	AND								06	SUGAR,SUGR.PREPTNS,HONEY	1	No Quantity							5821			0
S3	2000	2000	2000	2	0	2	Export	40	Austria	AUT	31	Azerbaijan	AZE								06	SUGAR,SUGR.PREPTNS,HONEY	1	No Quantity							201			0
S3	2000	2000	2000	2	0	2	Export	40	Austria	AUT	36	Australia	AUS								06	SUGAR,SUGR.PREPTNS,HONEY	1	No Quantity							303444			0
S3	2000	2000	2000	2	0	2	Export	40	Austria	AUT	48	Bahrain	BHR								06	SUGAR,SUGR.PREPTNS,HONEY	1	No Quantity							2007			0
S3	2000	2000	2000	2	0	2	Export	40	Austria	AUT	56	Belgium	BEL								06	SUGAR,SUGR.PREPTNS,HONEY	1	No Quantity							603743			0
S3	2000	2000	2000	2	0	2	Export	40	Austria	AUT	70	Bosnia Herzegovina	BIH								06	SUGAR,SUGR.PREPTNS,HONEY	1	No Quantity							9658687			0
S3	2000	2000	2000	2	0	2	Export	40	Austria	AUT	100	Bulgaria	BGR								06	SUGAR,SUGR.PREPTNS,HONEY	1	No Quantity							198125			0
S3	2000	2000	2000	2	0	2	Export	40	Austria	AUT	112	Belarus	BLR								06	SUGAR,SUGR.PREPTNS,HONEY	1	No Quantity							937			0
S3	2000	2000	2000	2	0	2	Export	40	Austria	AUT	124	Canada	CAN								06	SUGAR,SUGR.PREPTNS,HONEY	1	No Quantity							20408			0
S3	2000	2000	2000	2	0	2	Export	40	Austria	AUT	144	Sri Lanka	LKA								06	SUGAR,SUGR.PREPTNS,HONEY	1	No Quantity							35998			0
S3	2000	2000	2000	2	0	2	Export	40	Austria	AUT	191	Croatia	HRV								06	SUGAR,SUGR.PREPTNS,HONEY	1	No Quantity							1730601			0
S3	2000	2000	2000	2	0	2	Export	40	Austria	AUT	192	Cuba	CUB								06	SUGAR,SUGR.PREPTNS,HONEY	1	No Quantity							1539			0
S3	2000	2000	2000	2	0	2	Export	40	Austria	AUT	196	Cyprus	CYP								06	SUGAR,SUGR.PREPTNS,HONEY	1	No Quantity							35062			0
S3	2000	2000	2000	2	0	2	Export	40	Austria	AUT	203	Czechia	CZE								06	SUGAR,SUGR.PREPTNS,HONEY	1	No Quantity							3207473			0
S3	2000	2000	2000	2	0	2	Export	40	Austria	AUT	208	Denmark	DNK								06	SUGAR,SUGR.PREPTNS,HONEY	1	No Quantity							132017			0
S3	2000	2000	2000	2	0	2	Export	40	Austria	AUT	222	El Salvador	SLV								06	SUGAR,SUGR.PREPTNS,HONEY	1	No Quantity							803			0
S3	2000	2000	2000	2	0	2	Export	40	Austria	AUT	233	Estonia	EST								06	SUGAR,SUGR.PREPTNS,HONEY	1	No Quantity							1807			0
S3	2000	2000	2000	2	0	2	Export	40	Austria	AUT	246	Finland	FIN								06	SUGAR,SUGR.PREPTNS,HONEY	1	No Quantity							244361			0
S3	2000	2000	2000	2	0	2	Export	40	Austria	AUT	251	France	FRA								06	SUGAR,SUGR.PREPTNS,HONEY	1	No Quantity							2611024			0
S3	2000	2000	2000	2	0	2	Export	40	Austria	AUT	268	Georgia	GEO								06	SUGAR,SUGR.PREPTNS,HONEY	1	No Quantity							2476			0
S3	2000	2000	2000	2	0	2	Export	40	Austria	AUT	276	Germany	DEU								06	SUGAR,SUGR.PREPTNS,HONEY	1	No Quantity							30797259			0
S3	2000	2000	2000	2	0	2	Export	40	Austria	AUT	300	Greece	GRC								06	SUGAR,SUGR.PREPTNS,HONEY	1	No Quantity							340112			0
S3	2000	2000	2000	2	0	2	Export	40	Austria	AUT	344	China, Hong Kong SAR	HKG								06	SUGAR,SUGR.PREPTNS,HONEY	1	No Quantity							129942			0
S3	2000	2000	2000	2	0	2	Export	40	Austria	AUT	348	Hungary	HUN								06	SUGAR,SUGR.PREPTNS,HONEY	1	No Quantity							585543			0
S3	2000	2000	2000	2	0	2	Export	40	Austria	AUT	352	Iceland	ISL								06	SUGAR,SUGR.PREPTNS,HONEY	1	No Quantity							53797			0
S3	2000	2000	2000	2	0	2	Export	40	Austria	AUT	360	Indonesia	IDN								06	SUGAR,SUGR.PREPTNS,HONEY	1	No Quantity							69521			0
S3	2000	2000	2000	2	0	2	Export	40	Austria	AUT	364	Iran	IRN								06	SUGAR,SUGR.PREPTNS,HONEY	1	No Quantity							37136			0
S3	2000	2000	2000	2	0	2	Export	40	Austria	AUT	372	Ireland	IRL								06	SUGAR,SUGR.PREPTNS,HONEY	1	No Quantity							58615			0
S3	2000	2000	2000	2	0	2	Export	40	Austria	AUT	376	Israel	ISR								06	SUGAR,SUGR.PREPTNS,HONEY	1	No Quantity							150150			0
S3	2000	2000	2000	2	0	2	Export	40	Austria	AUT	381	Italy	ITA								06	SUGAR,SUGR.PREPTNS,HONEY	1	No Quantity							11491194			0
S3	2000	2000	2000	2	0	2	Export	40	Austria	AUT	392	Japan	JPN								06	SUGAR,SUGR.PREPTNS,HONEY	1	No Quantity							1243418			0
S3	2000	2000	2000	2	0	2	Export	40	Austria	AUT	398	Kazakhstan	KAZ								06	SUGAR,SUGR.PREPTNS,HONEY	1	No Quantity							41954			0
S3	2000	2000	2000	2	0	2	Export	40	Austria	AUT	400	Jordan	JOR								06	SUGAR,SUGR.PREPTNS,HONEY	1	No Quantity							2944			0
S3	2000	2000	2000	2	0	2	Export	40	Austria	AUT	410	Rep. of Korea	KOR								06	SUGAR,SUGR.PREPTNS,HONEY	1	No Quantity							62228			0
S3	2000	2000	2000	2	0	2	Export	40	Austria	AUT	414	Kuwait	KWT								06	SUGAR,SUGR.PREPTNS,HONEY	1	No Quantity							85312			0
S3	2000	2000	2000	2	0	2	Export	40	Austria	AUT	422	Lebanon	LBN								06	SUGAR,SUGR.PREPTNS,HONEY	1	No Quantity							29776			0
S3	2000	2000	2000	2	0	2	Export	40	Austria	AUT	428	Latvia	LVA								06	SUGAR,SUGR.PREPTNS,HONEY	1	No Quantity							19806			0
S3	2000	2000	2000	2	0	2	Export	40	Austria	AUT	440	Lithuania	LTU								06	SUGAR,SUGR.PREPTNS,HONEY	1	No Quantity							6959			0
S3	2000	2000	2000	2	0	2	Export	40	Austria	AUT	442	Luxembourg	LUX								06	SUGAR,SUGR.PREPTNS,HONEY	1	No Quantity							35396			0
S3	2000	2000	2000	2	0	2	Export	40	Austria	AUT	458	Malaysia	MYS								06	SUGAR,SUGR.PREPTNS,HONEY	1	No Quantity							268			0
S3	2000	2000	2000	2	0	2	Export	40	Austria	AUT	470	Malta	MLT								06	SUGAR,SUGR.PREPTNS,HONEY	1	No Quantity							13784			0
S3	2000	2000	2000	2	0	2	Export	40	Austria	AUT	484	Mexico	MEX								06	SUGAR,SUGR.PREPTNS,HONEY	1	No Quantity							12646			0
S3	2000	2000	2000	2	0	2	Export	40	Austria	AUT	490	Other Asia, nes									06	SUGAR,SUGR.PREPTNS,HONEY	1	No Quantity							70659			0
S3	2000	2000	2000	2	0	2	Export	40	Austria	AUT	498	Rep. of Moldova	MDA								06	SUGAR,SUGR.PREPTNS,HONEY	1	No Quantity							541382			0
S3	2000	2000	2000	2	0	2	Export	40	Austria	AUT	504	Morocco	MAR								06	SUGAR,SUGR.PREPTNS,HONEY	1	No Quantity							6557			0
S3	2000	2000	2000	2	0	2	Export	40	Austria	AUT	512	Oman	OMN								06	SUGAR,SUGR.PREPTNS,HONEY	1	No Quantity							9301			0
S3	2000	2000	2000	2	0	2	Export	40	Austria	AUT	516	Namibia	NAM								06	SUGAR,SUGR.PREPTNS,HONEY	1	No Quantity							6825			0
S3	2000	2000	2000	2	0	2	Export	40	Austria	AUT	524	Nepal	NPL								06	SUGAR,SUGR.PREPTNS,HONEY	1	No Quantity							67			0
S3	2000	2000	2000	2	0	2	Export	40	Austria	AUT	528	Netherlands	NLD								06	SUGAR,SUGR.PREPTNS,HONEY	1	No Quantity							502104			0
S3	2000	2000	2000	2	0	2	Export	40	Austria	AUT	554	New Zealand	NZL								06	SUGAR,SUGR.PREPTNS,HONEY	1	No Quantity							401			0
S3	2000	2000	2000	2	0	2	Export	40	Austria	AUT	579	Norway	NOR								06	SUGAR,SUGR.PREPTNS,HONEY	1	No Quantity							105921			0
S3	2000	2000	2000	2	0	2	Export	40	Austria	AUT	586	Pakistan	PAK								06	SUGAR,SUGR.PREPTNS,HONEY	1	No Quantity							12646			0
S3	2000	2000	2000	2	0	2	Export	40	Austria	AUT	608	Philippines	PHL								06	SUGAR,SUGR.PREPTNS,HONEY	1	No Quantity							2409			0
S3	2000	2000	2000	2	0	2	Export	40	Austria	AUT	616	Poland	POL								06	SUGAR,SUGR.PREPTNS,HONEY	1	No Quantity							2014574			0
S3	2000	2000	2000	2	0	2	Export	40	Austria	AUT	620	Portugal	PRT								06	SUGAR,SUGR.PREPTNS,HONEY	1	No Quantity							745930			0
S3	2000	2000	2000	2	0	2	Export	40	Austria	AUT	634	Qatar	QAT								06	SUGAR,SUGR.PREPTNS,HONEY	1	No Quantity							38073			0
S3	2000	2000	2000	2	0	2	Export	40	Austria	AUT	642	Romania	ROU								06	SUGAR,SUGR.PREPTNS,HONEY	1	No Quantity							9215330			0
S3	2000	2000	2000	2	0	2	Export	40	Austria	AUT	643	Russian Federation	RUS								06	SUGAR,SUGR.PREPTNS,HONEY	1	No Quantity							62094			0
S3	2000	2000	2000	2	0	2	Export	40	Austria	AUT	682	Saudi Arabia	SAU								06	SUGAR,SUGR.PREPTNS,HONEY	1	No Quantity							18267			0
S3	2000	2000	2000	2	0	2	Export	40	Austria	AUT	699	India	IND								06	SUGAR,SUGR.PREPTNS,HONEY	1	No Quantity							12981			0
S3	2000	2000	2000	2	0	2	Export	40	Austria	AUT	702	Singapore	SGP								06	SUGAR,SUGR.PREPTNS,HONEY	1	No Quantity							77751			0
S3	2000	2000	2000	2	0	2	Export	40	Austria	AUT	703	Slovakia	SVK								06	SUGAR,SUGR.PREPTNS,HONEY	1	No Quantity							178319			0
S3	2000	2000	2000	2	0	2	Export	40	Austria	AUT	705	Slovenia	SVN								06	SUGAR,SUGR.PREPTNS,HONEY	1	No Quantity							2512731			0
S3	2000	2000	2000	2	0	2	Export	40	Austria	AUT	710	South Africa	ZAF								06	SUGAR,SUGR.PREPTNS,HONEY	1	No Quantity							98293			0
S3	2000	2000	2000	2	0	2	Export	40	Austria	AUT	724	Spain	ESP								06	SUGAR,SUGR.PREPTNS,HONEY	1	No Quantity							1469646			0
S3	2000	2000	2000	2	0	2	Export	40	Austria	AUT	752	Sweden	SWE								06	SUGAR,SUGR.PREPTNS,HONEY	1	No Quantity							1828158			0
S3	2000	2000	2000	2	0	2	Export	40	Austria	AUT	757	Switzerland	CHE								06	SUGAR,SUGR.PREPTNS,HONEY	1	No Quantity							4342361			0
S3	2000	2000	2000	2	0	2	Export	40	Austria	AUT	764	Thailand	THA								06	SUGAR,SUGR.PREPTNS,HONEY	1	No Quantity							80428			0
S3	2000	2000	2000	2	0	2	Export	40	Austria	AUT	784	United Arab Emirates	ARE								06	SUGAR,SUGR.PREPTNS,HONEY	1	No Quantity							20207			0
S3	2000	2000	2000	2	0	2	Export	40	Austria	AUT	788	Tunisia	TUN								06	SUGAR,SUGR.PREPTNS,HONEY	1	No Quantity							9702			0
S3	2000	2000	2000	2	0	2	Export	40	Austria	AUT	792	Turkey	TUR								06	SUGAR,SUGR.PREPTNS,HONEY	1	No Quantity							363062			0
S3	2000	2000	2000	2	0	2	Export	40	Austria	AUT	795	Turkmenistan	TKM								06	SUGAR,SUGR.PREPTNS,HONEY	1	No Quantity							155971			0
S3	2000	2000	2000	2	0	2	Export	40	Austria	AUT	804	Ukraine	UKR								06	SUGAR,SUGR.PREPTNS,HONEY	1	No Quantity							9903			0
S3	2000	2000	2000	2	0	2	Export	40	Austria	AUT	807	North Macedonia	MKD								06	SUGAR,SUGR.PREPTNS,HONEY	1	No Quantity							2572817			0
S3	2000	2000	2000	2	0	2	Export	40	Austria	AUT	818	Egypt	EGY								06	SUGAR,SUGR.PREPTNS,HONEY	1	No Quantity							67			0
S3	2000	2000	2000	2	0	2	Export	40	Austria	AUT	826	United Kingdom	GBR								06	SUGAR,SUGR.PREPTNS,HONEY	1	No Quantity							777379			0
S3	2000	2000	2000	2	0	2	Export	40	Austria	AUT	834	United Rep. of Tanzania	TZA								06	SUGAR,SUGR.PREPTNS,HONEY	1	No Quantity							67			0
S3	2000	2000	2000	2	0	2	Export	40	Austria	AUT	842	USA	USA								06	SUGAR,SUGR.PREPTNS,HONEY	1	No Quantity							210504			0
S3	2000	2000	2000	2	0	2	Export	40	Austria	AUT	860	Uzbekistan	UZB								06	SUGAR,SUGR.PREPTNS,HONEY	1	No Quantity							717827			0
S3	2000	2000	2000	2	0	2	Export	40	Austria	AUT	862	Venezuela	VEN								06	SUGAR,SUGR.PREPTNS,HONEY	1	No Quantity							2944			0
S3	2000	2000	2000	2	0	2	Export	40	Austria	AUT	891	Serbia and Montenegro	SCG								06	SUGAR,SUGR.PREPTNS,HONEY	1	No Quantity							1317890			0
S3	2000	2000	2000	2	0	2	Export	36	Australia	AUS	0	World	WLD								07	COFFEE,TEA,COCOA,SPICES	1	No Quantity							147602346			0
S3	2000	2000	2000	2	0	2	Export	36	Australia	AUS	16	American Samoa	ASM								07	COFFEE,TEA,COCOA,SPICES	1	No Quantity							23705			0
S3	2000	2000	2000	2	0	2	Export	36	Australia	AUS	32	Argentina	ARG								07	COFFEE,TEA,COCOA,SPICES	1	No Quantity							103406			0
S3	2000	2000	2000	2	0	2	Export	36	Australia	AUS	40	Austria	AUT								07	COFFEE,TEA,COCOA,SPICES	1	No Quantity							1788			0
S3	2000	2000	2000	2	0	2	Export	36	Australia	AUS	48	Bahrain	BHR								07	COFFEE,TEA,COCOA,SPICES	1	No Quantity							803			0
S3	2000	2000	2000	2	0	2	Export	36	Australia	AUS	56	Belgium	BEL								07	COFFEE,TEA,COCOA,SPICES	1	No Quantity							137897			0
S3	2000	2000	2000	2	0	2	Export	36	Australia	AUS	76	Brazil	BRA								07	COFFEE,TEA,COCOA,SPICES	1	No Quantity							41680			0
S3	2000	2000	2000	2	0	2	Export	36	Australia	AUS	90	Solomon Isds	SLB								07	COFFEE,TEA,COCOA,SPICES	1	No Quantity							56677			0
S3	2000	2000	2000	2	0	2	Export	36	Australia	AUS	96	Brunei Darussalam	BRN								07	COFFEE,TEA,COCOA,SPICES	1	No Quantity							597726			0
S3	2000	2000	2000	2	0	2	Export	36	Australia	AUS	124	Canada	CAN								07	COFFEE,TEA,COCOA,SPICES	1	No Quantity							814733			0
S3	2000	2000	2000	2	0	2	Export	36	Australia	AUS	144	Sri Lanka	LKA								07	COFFEE,TEA,COCOA,SPICES	1	No Quantity							846351			0
S3	2000	2000	2000	2	0	2	Export	36	Australia	AUS	156	China	CHN								07	COFFEE,TEA,COCOA,SPICES	1	No Quantity							1365988			0
S3	2000	2000	2000	2	0	2	Export	36	Australia	AUS	184	Cook Isds	COK								07	COFFEE,TEA,COCOA,SPICES	1	No Quantity							348			0
S3	2000	2000	2000	2	0	2	Export	36	Australia	AUS	196	Cyprus	CYP								07	COFFEE,TEA,COCOA,SPICES	1	No Quantity							882			0
S3	2000	2000	2000	2	0	2	Export	36	Australia	AUS	238	Falkland Isds (Malvinas)	FLK								07	COFFEE,TEA,COCOA,SPICES	1	No Quantity							342			0
S3	2000	2000	2000	2	0	2	Export	36	Australia	AUS	242	Fiji	FJI								07	COFFEE,TEA,COCOA,SPICES	1	No Quantity							1237203			0
S3	2000	2000	2000	2	0	2	Export	36	Australia	AUS	251	France	FRA								07	COFFEE,TEA,COCOA,SPICES	1	No Quantity							99664			0
S3	2000	2000	2000	2	0	2	Export	36	Australia	AUS	258	French Polynesia	PYF								07	COFFEE,TEA,COCOA,SPICES	1	No Quantity							2705791			0
S3	2000	2000	2000	2	0	2	Export	36	Australia	AUS	276	Germany	DEU								07	COFFEE,TEA,COCOA,SPICES	1	No Quantity							374339			0
S3	2000	2000	2000	2	0	2	Export	36	Australia	AUS	296	Kiribati	KIR								07	COFFEE,TEA,COCOA,SPICES	1	No Quantity							301575			0
S3	2000	2000	2000	2	0	2	Export	36	Australia	AUS	300	Greece	GRC								07	COFFEE,TEA,COCOA,SPICES	1	No Quantity							9288			0
S3	2000	2000	2000	2	0	2	Export	36	Australia	AUS	316	Guam	GUM								07	COFFEE,TEA,COCOA,SPICES	1	No Quantity							392878			0
S3	2000	2000	2000	2	0	2	Export	36	Australia	AUS	344	China, Hong Kong SAR	HKG								07	COFFEE,TEA,COCOA,SPICES	1	No Quantity							8715518			0
S3	2000	2000	2000	2	0	2	Export	36	Australia	AUS	360	Indonesia	IDN								07	COFFEE,TEA,COCOA,SPICES	1	No Quantity							1623414			0
S3	2000	2000	2000	2	0	2	Export	36	Australia	AUS	372	Ireland	IRL								07	COFFEE,TEA,COCOA,SPICES	1	No Quantity							243298			0
S3	2000	2000	2000	2	0	2	Export	36	Australia	AUS	376	Israel	ISR								07	COFFEE,TEA,COCOA,SPICES	1	No Quantity							45618			0
S3	2000	2000	2000	2	0	2	Export	36	Australia	AUS	381	Italy	ITA								07	COFFEE,TEA,COCOA,SPICES	1	No Quantity							177187			0
S3	2000	2000	2000	2	0	2	Export	36	Australia	AUS	392	Japan	JPN								07	COFFEE,TEA,COCOA,SPICES	1	No Quantity							35925674			0
S3	2000	2000	2000	2	0	2	Export	36	Australia	AUS	404	Kenya	KEN								07	COFFEE,TEA,COCOA,SPICES	1	No Quantity							54684			0
S3	2000	2000	2000	2	0	2	Export	36	Australia	AUS	410	Rep. of Korea	KOR								07	COFFEE,TEA,COCOA,SPICES	1	No Quantity							6337492			0
S3	2000	2000	2000	2	0	2	Export	36	Australia	AUS	414	Kuwait	KWT								07	COFFEE,TEA,COCOA,SPICES	1	No Quantity							743743			0
S3	2000	2000	2000	2	0	2	Export	36	Australia	AUS	422	Lebanon	LBN								07	COFFEE,TEA,COCOA,SPICES	1	No Quantity							218406			0
S3	2000	2000	2000	2	0	2	Export	36	Australia	AUS	454	Malawi	MWI								07	COFFEE,TEA,COCOA,SPICES	1	No Quantity							838			0
S3	2000	2000	2000	2	0	2	Export	36	Australia	AUS	458	Malaysia	MYS								07	COFFEE,TEA,COCOA,SPICES	1	No Quantity							4841937			0
S3	2000	2000	2000	2	0	2	Export	36	Australia	AUS	462	Maldives	MDV								07	COFFEE,TEA,COCOA,SPICES	1	No Quantity							195235			0
S3	2000	2000	2000	2	0	2	Export	36	Australia	AUS	470	Malta	MLT								07	COFFEE,TEA,COCOA,SPICES	1	No Quantity							7778			0
S3	2000	2000	2000	2	0	2	Export	36	Australia	AUS	480	Mauritius	MUS								07	COFFEE,TEA,COCOA,SPICES	1	No Quantity							120715			0
S3	2000	2000	2000	2	0	2	Export	36	Australia	AUS	490	Other Asia, nes									07	COFFEE,TEA,COCOA,SPICES	1	No Quantity							10089665			0
S3	2000	2000	2000	2	0	2	Export	36	Australia	AUS	520	Nauru	NRU								07	COFFEE,TEA,COCOA,SPICES	1	No Quantity							75498			0
S3	2000	2000	2000	2	0	2	Export	36	Australia	AUS	528	Netherlands	NLD								07	COFFEE,TEA,COCOA,SPICES	1	No Quantity							85798			0
S3	2000	2000	2000	2	0	2	Export	36	Australia	AUS	540	New Caledonia	NCL								07	COFFEE,TEA,COCOA,SPICES	1	No Quantity							1694566			0
S3	2000	2000	2000	2	0	2	Export	36	Australia	AUS	548	Vanuatu	VUT								07	COFFEE,TEA,COCOA,SPICES	1	No Quantity							119857			0
S3	2000	2000	2000	2	0	2	Export	36	Australia	AUS	554	New Zealand	NZL								07	COFFEE,TEA,COCOA,SPICES	1	No Quantity							38956556			0
S3	2000	2000	2000	2	0	2	Export	36	Australia	AUS	574	Norfolk Isds	NFK								07	COFFEE,TEA,COCOA,SPICES	1	No Quantity							5980			0
S3	2000	2000	2000	2	0	2	Export	36	Australia	AUS	580	N. Mariana Isds	MNP								07	COFFEE,TEA,COCOA,SPICES	1	No Quantity							5247			0
S3	2000	2000	2000	2	0	2	Export	36	Australia	AUS	583	FS Micronesia	FSM								07	COFFEE,TEA,COCOA,SPICES	1	No Quantity							42481			0
S3	2000	2000	2000	2	0	2	Export	36	Australia	AUS	585	Palau	PLW								07	COFFEE,TEA,COCOA,SPICES	1	No Quantity							19903			0
S3	2000	2000	2000	2	0	2	Export	36	Australia	AUS	586	Pakistan	PAK								07	COFFEE,TEA,COCOA,SPICES	1	No Quantity							110194			0
S3	2000	2000	2000	2	0	2	Export	36	Australia	AUS	598	Papua New Guinea	PNG								07	COFFEE,TEA,COCOA,SPICES	1	No Quantity							1855111			0
S3	2000	2000	2000	2	0	2	Export	36	Australia	AUS	608	Philippines	PHL								07	COFFEE,TEA,COCOA,SPICES	1	No Quantity							5941373			0
S3	2000	2000	2000	2	0	2	Export	36	Australia	AUS	620	Portugal	PRT								07	COFFEE,TEA,COCOA,SPICES	1	No Quantity							8932			0
S3	2000	2000	2000	2	0	2	Export	36	Australia	AUS	643	Russian Federation	RUS								07	COFFEE,TEA,COCOA,SPICES	1	No Quantity							11815			0
S3	2000	2000	2000	2	0	2	Export	36	Australia	AUS	682	Saudi Arabia	SAU								07	COFFEE,TEA,COCOA,SPICES	1	No Quantity							4005751			0
S3	2000	2000	2000	2	0	2	Export	36	Australia	AUS	690	Seychelles	SYC								07	COFFEE,TEA,COCOA,SPICES	1	No Quantity							1446			0
S3	2000	2000	2000	2	0	2	Export	36	Australia	AUS	699	India	IND								07	COFFEE,TEA,COCOA,SPICES	1	No Quantity							356171			0
S3	2000	2000	2000	2	0	2	Export	36	Australia	AUS	702	Singapore	SGP								07	COFFEE,TEA,COCOA,SPICES	1	No Quantity							5987698			0
S3	2000	2000	2000	2	0	2	Export	36	Australia	AUS	704	Viet Nam	VNM								07	COFFEE,TEA,COCOA,SPICES	1	No Quantity							231160			0
S3	2000	2000	2000	2	0	2	Export	36	Australia	AUS	710	South Africa	ZAF								07	COFFEE,TEA,COCOA,SPICES	1	No Quantity							193281			0
S3	2000	2000	2000	2	0	2	Export	36	Australia	AUS	724	Spain	ESP								07	COFFEE,TEA,COCOA,SPICES	1	No Quantity							30957			0
S3	2000	2000	2000	2	0	2	Export	36	Australia	AUS	757	Switzerland	CHE								07	COFFEE,TEA,COCOA,SPICES	1	No Quantity							8795			0
S3	2000	2000	2000	2	0	2	Export	36	Australia	AUS	764	Thailand	THA								07	COFFEE,TEA,COCOA,SPICES	1	No Quantity							2107760			0
S3	2000	2000	2000	2	0	2	Export	36	Australia	AUS	776	Tonga	TON								07	COFFEE,TEA,COCOA,SPICES	1	No Quantity							86355			0
S3	2000	2000	2000	2	0	2	Export	36	Australia	AUS	784	United Arab Emirates	ARE								07	COFFEE,TEA,COCOA,SPICES	1	No Quantity							2757383			0
S3	2000	2000	2000	2	0	2	Export	36	Australia	AUS	792	Turkey	TUR								07	COFFEE,TEA,COCOA,SPICES	1	No Quantity							78407			0
S3	2000	2000	2000	2	0	2	Export	36	Australia	AUS	798	Tuvalu	TUV								07	COFFEE,TEA,COCOA,SPICES	1	No Quantity							63613			0
S3	2000	2000	2000	2	0	2	Export	36	Australia	AUS	818	Egypt	EGY								07	COFFEE,TEA,COCOA,SPICES	1	No Quantity							1427369			0
S3	2000	2000	2000	2	0	2	Export	36	Australia	AUS	826	United Kingdom	GBR								07	COFFEE,TEA,COCOA,SPICES	1	No Quantity							1164365			0
S3	2000	2000	2000	2	0	2	Export	36	Australia	AUS	834	United Rep. of Tanzania	TZA								07	COFFEE,TEA,COCOA,SPICES	1	No Quantity							389			0
S3	2000	2000	2000	2	0	2	Export	36	Australia	AUS	837	Bunkers									07	COFFEE,TEA,COCOA,SPICES	1	No Quantity							18810			0
S3	2000	2000	2000	2	0	2	Export	36	Australia	AUS	842	USA	USA								07	COFFEE,TEA,COCOA,SPICES	1	No Quantity							1605191			0
S3	2000	2000	2000	2	0	2	Export	36	Australia	AUS	876	Wallis and Futuna Isds	WLF								07	COFFEE,TEA,COCOA,SPICES	1	No Quantity							45519			0
S3	2000	2000	2000	2	0	2	Export	36	Australia	AUS	882	Samoa	WSM								07	COFFEE,TEA,COCOA,SPICES	1	No Quantity							44351			0
S3	2000	2000	2000	2	0	2	Export	40	Austria	AUT	0	World	WLD								07	COFFEE,TEA,COCOA,SPICES	1	No Quantity							245309361			0
S3	2000	2000	2000	2	0	2	Export	40	Austria	AUT	4	Afghanistan	AFG								07	COFFEE,TEA,COCOA,SPICES	1	No Quantity							3546			0
S3	2000	2000	2000	2	0	2	Export	40	Austria	AUT	8	Albania	ALB								07	COFFEE,TEA,COCOA,SPICES	1	No Quantity							24891			0
S3	2000	2000	2000	2	0	2	Export	40	Austria	AUT	20	Andorra	AND								07	COFFEE,TEA,COCOA,SPICES	1	No Quantity							36601			0
S3	2000	2000	2000	2	0	2	Export	40	Austria	AUT	31	Azerbaijan	AZE								07	COFFEE,TEA,COCOA,SPICES	1	No Quantity							42422			0
S3	2000	2000	2000	2	0	2	Export	40	Austria	AUT	32	Argentina	ARG								07	COFFEE,TEA,COCOA,SPICES	1	No Quantity							10773			0
S3	2000	2000	2000	2	0	2	Export	40	Austria	AUT	36	Australia	AUS								07	COFFEE,TEA,COCOA,SPICES	1	No Quantity							335963			0
S3	2000	2000	2000	2	0	2	Export	40	Austria	AUT	51	Armenia	ARM								07	COFFEE,TEA,COCOA,SPICES	1	No Quantity							76748			0
S3	2000	2000	2000	2	0	2	Export	40	Austria	AUT	56	Belgium	BEL								07	COFFEE,TEA,COCOA,SPICES	1	No Quantity							2932333			0
S3	2000	2000	2000	2	0	2	Export	40	Austria	AUT	60	Bermuda	BMU								07	COFFEE,TEA,COCOA,SPICES	1	No Quantity							134			0
S3	2000	2000	2000	2	0	2	Export	40	Austria	AUT	64	Bhutan	BTN								07	COFFEE,TEA,COCOA,SPICES	1	No Quantity							335			0
S3	2000	2000	2000	2	0	2	Export	40	Austria	AUT	68	Bolivia (Plurinational State of)	BOL								07	COFFEE,TEA,COCOA,SPICES	1	No Quantity							5420			0
S3	2000	2000	2000	2	0	2	Export	40	Austria	AUT	70	Bosnia Herzegovina	BIH								07	COFFEE,TEA,COCOA,SPICES	1	No Quantity							6874161			0
S3	2000	2000	2000	2	0	2	Export	40	Austria	AUT	76	Brazil	BRA								07	COFFEE,TEA,COCOA,SPICES	1	No Quantity							225157			0
S3	2000	2000	2000	2	0	2	Export	40	Austria	AUT	100	Bulgaria	BGR								07	COFFEE,TEA,COCOA,SPICES	1	No Quantity							1463624			0
S3	2000	2000	2000	2	0	2	Export	40	Austria	AUT	124	Canada	CAN								07	COFFEE,TEA,COCOA,SPICES	1	No Quantity							203880			0
S3	2000	2000	2000	2	0	2	Export	40	Austria	AUT	152	Chile	CHL								07	COFFEE,TEA,COCOA,SPICES	1	No Quantity							2141			0
S3	2000	2000	2000	2	0	2	Export	40	Austria	AUT	156	China	CHN								07	COFFEE,TEA,COCOA,SPICES	1	No Quantity							50451			0
S3	2000	2000	2000	2	0	2	Export	40	Austria	AUT	170	Colombia	COL								07	COFFEE,TEA,COCOA,SPICES	1	No Quantity							1071			0
S3	2000	2000	2000	2	0	2	Export	40	Austria	AUT	178	Congo	COG								07	COFFEE,TEA,COCOA,SPICES	1	No Quantity							67			0
S3	2000	2000	2000	2	0	2	Export	40	Austria	AUT	188	Costa Rica	CRI								07	COFFEE,TEA,COCOA,SPICES	1	No Quantity							11576			0
S3	2000	2000	2000	2	0	2	Export	40	Austria	AUT	191	Croatia	HRV								07	COFFEE,TEA,COCOA,SPICES	1	No Quantity							5293710			0
S3	2000	2000	2000	2	0	2	Export	40	Austria	AUT	192	Cuba	CUB								07	COFFEE,TEA,COCOA,SPICES	1	No Quantity							13048			0
S3	2000	2000	2000	2	0	2	Export	40	Austria	AUT	196	Cyprus	CYP								07	COFFEE,TEA,COCOA,SPICES	1	No Quantity							88457			0
S3	2000	2000	2000	2	0	2	Export	40	Austria	AUT	203	Czechia	CZE								07	COFFEE,TEA,COCOA,SPICES	1	No Quantity							6805778			0
S3	2000	2000	2000	2	0	2	Export	40	Austria	AUT	208	Denmark	DNK								07	COFFEE,TEA,COCOA,SPICES	1	No Quantity							585476			0
S3	2000	2000	2000	2	0	2	Export	40	Austria	AUT	231	Ethiopia	ETH								07	COFFEE,TEA,COCOA,SPICES	1	No Quantity							1405			0
S3	2000	2000	2000	2	0	2	Export	40	Austria	AUT	233	Estonia	EST								07	COFFEE,TEA,COCOA,SPICES	1	No Quantity							201002			0
S3	2000	2000	2000	2	0	2	Export	40	Austria	AUT	246	Finland	FIN								07	COFFEE,TEA,COCOA,SPICES	1	No Quantity							279557			0
S3	2000	2000	2000	2	0	2	Export	40	Austria	AUT	251	France	FRA								07	COFFEE,TEA,COCOA,SPICES	1	No Quantity							13792216			0
S3	2000	2000	2000	2	0	2	Export	40	Austria	AUT	268	Georgia	GEO								07	COFFEE,TEA,COCOA,SPICES	1	No Quantity							8565			0
S3	2000	2000	2000	2	0	2	Export	40	Austria	AUT	276	Germany	DEU								07	COFFEE,TEA,COCOA,SPICES	1	No Quantity							123301716			0
S3	2000	2000	2000	2	0	2	Export	40	Austria	AUT	300	Greece	GRC								07	COFFEE,TEA,COCOA,SPICES	1	No Quantity							530140			0
S3	2000	2000	2000	2	0	2	Export	40	Austria	AUT	344	China, Hong Kong SAR	HKG								07	COFFEE,TEA,COCOA,SPICES	1	No Quantity							63633			0
S3	2000	2000	2000	2	0	2	Export	40	Austria	AUT	348	Hungary	HUN								07	COFFEE,TEA,COCOA,SPICES	1	No Quantity							4779963			0
S3	2000	2000	2000	2	0	2	Export	40	Austria	AUT	352	Iceland	ISL								07	COFFEE,TEA,COCOA,SPICES	1	No Quantity							104717			0
S3	2000	2000	2000	2	0	2	Export	40	Austria	AUT	360	Indonesia	IDN								07	COFFEE,TEA,COCOA,SPICES	1	No Quantity							17999			0
S3	2000	2000	2000	2	0	2	Export	40	Austria	AUT	364	Iran	IRN								07	COFFEE,TEA,COCOA,SPICES	1	No Quantity							12512			0
S3	2000	2000	2000	2	0	2	Export	40	Austria	AUT	372	Ireland	IRL								07	COFFEE,TEA,COCOA,SPICES	1	No Quantity							48109			0
S3	2000	2000	2000	2	0	2	Export	40	Austria	AUT	376	Israel	ISR								07	COFFEE,TEA,COCOA,SPICES	1	No Quantity							144997			0
S3	2000	2000	2000	2	0	2	Export	40	Austria	AUT	381	Italy	ITA								07	COFFEE,TEA,COCOA,SPICES	1	No Quantity							9025168			0
S3	2000	2000	2000	2	0	2	Export	40	Austria	AUT	392	Japan	JPN								07	COFFEE,TEA,COCOA,SPICES	1	No Quantity							10651588			0
S3	2000	2000	2000	2	0	2	Export	40	Austria	AUT	398	Kazakhstan	KAZ								07	COFFEE,TEA,COCOA,SPICES	1	No Quantity							669			0
S3	2000	2000	2000	2	0	2	Export	40	Austria	AUT	400	Jordan	JOR								07	COFFEE,TEA,COCOA,SPICES	1	No Quantity							5821			0
S3	2000	2000	2000	2	0	2	Export	40	Austria	AUT	404	Kenya	KEN								07	COFFEE,TEA,COCOA,SPICES	1	No Quantity							268			0
S3	2000	2000	2000	2	0	2	Export	40	Austria	AUT	408	Dem. People's Rep. of Korea	PRK								07	COFFEE,TEA,COCOA,SPICES	1	No Quantity							401			0
S3	2000	2000	2000	2	0	2	Export	40	Austria	AUT	410	Rep. of Korea	KOR								07	COFFEE,TEA,COCOA,SPICES	1	No Quantity							26832			0
S3	2000	2000	2000	2	0	2	Export	40	Austria	AUT	414	Kuwait	KWT								07	COFFEE,TEA,COCOA,SPICES	1	No Quantity							32051			0
S3	2000	2000	2000	2	0	2	Export	40	Austria	AUT	422	Lebanon	LBN								07	COFFEE,TEA,COCOA,SPICES	1	No Quantity							15390			0
S3	2000	2000	2000	2	0	2	Export	40	Austria	AUT	428	Latvia	LVA								07	COFFEE,TEA,COCOA,SPICES	1	No Quantity							854528			0
S3	2000	2000	2000	2	0	2	Export	40	Austria	AUT	440	Lithuania	LTU								07	COFFEE,TEA,COCOA,SPICES	1	No Quantity							133355			0
S3	2000	2000	2000	2	0	2	Export	40	Austria	AUT	442	Luxembourg	LUX								07	COFFEE,TEA,COCOA,SPICES	1	No Quantity							61358			0
S3	2000	2000	2000	2	0	2	Export	40	Austria	AUT	458	Malaysia	MYS								07	COFFEE,TEA,COCOA,SPICES	1	No Quantity							535			0
S3	2000	2000	2000	2	0	2	Export	40	Austria	AUT	470	Malta	MLT								07	COFFEE,TEA,COCOA,SPICES	1	No Quantity							91267			0
S3	2000	2000	2000	2	0	2	Export	40	Austria	AUT	484	Mexico	MEX								07	COFFEE,TEA,COCOA,SPICES	1	No Quantity							4082			0
S3	2000	2000	2000	2	0	2	Export	40	Austria	AUT	490	Other Asia, nes									07	COFFEE,TEA,COCOA,SPICES	1	No Quantity							84175			0
S3	2000	2000	2000	2	0	2	Export	40	Austria	AUT	496	Mongolia	MNG								07	COFFEE,TEA,COCOA,SPICES	1	No Quantity							18066			0
S3	2000	2000	2000	2	0	2	Export	40	Austria	AUT	498	Rep. of Moldova	MDA								07	COFFEE,TEA,COCOA,SPICES	1	No Quantity							69923			0
S3	2000	2000	2000	2	0	2	Export	40	Austria	AUT	524	Nepal	NPL								07	COFFEE,TEA,COCOA,SPICES	1	No Quantity							3747			0
S3	2000	2000	2000	2	0	2	Export	40	Austria	AUT	527	Oceania, nes									07	COFFEE,TEA,COCOA,SPICES	1	No Quantity							268			0
S3	2000	2000	2000	2	0	2	Export	40	Austria	AUT	528	Netherlands	NLD								07	COFFEE,TEA,COCOA,SPICES	1	No Quantity							4865944			0
S3	2000	2000	2000	2	0	2	Export	40	Austria	AUT	554	New Zealand	NZL								07	COFFEE,TEA,COCOA,SPICES	1	No Quantity							11910			0
S3	2000	2000	2000	2	0	2	Export	40	Austria	AUT	566	Nigeria	NGA								07	COFFEE,TEA,COCOA,SPICES	1	No Quantity							24155			0
S3	2000	2000	2000	2	0	2	Export	40	Austria	AUT	579	Norway	NOR								07	COFFEE,TEA,COCOA,SPICES	1	No Quantity							190297			0
S3	2000	2000	2000	2	0	2	Export	40	Austria	AUT	586	Pakistan	PAK								07	COFFEE,TEA,COCOA,SPICES	1	No Quantity							4282			0
S3	2000	2000	2000	2	0	2	Export	40	Austria	AUT	600	Paraguay	PRY								07	COFFEE,TEA,COCOA,SPICES	1	No Quantity							401			0
S3	2000	2000	2000	2	0	2	Export	40	Austria	AUT	608	Philippines	PHL								07	COFFEE,TEA,COCOA,SPICES	1	No Quantity							11910			0
S3	2000	2000	2000	2	0	2	Export	40	Austria	AUT	616	Poland	POL								07	COFFEE,TEA,COCOA,SPICES	1	No Quantity							3679602			0
S3	2000	2000	2000	2	0	2	Export	40	Austria	AUT	620	Portugal	PRT								07	COFFEE,TEA,COCOA,SPICES	1	No Quantity							1292999			0
S3	2000	2000	2000	2	0	2	Export	40	Austria	AUT	642	Romania	ROU								07	COFFEE,TEA,COCOA,SPICES	1	No Quantity							2058535			0
S3	2000	2000	2000	2	0	2	Export	40	Austria	AUT	643	Russian Federation	RUS								07	COFFEE,TEA,COCOA,SPICES	1	No Quantity							1558103			0
S3	2000	2000	2000	2	0	2	Export	40	Austria	AUT	682	Saudi Arabia	SAU								07	COFFEE,TEA,COCOA,SPICES	1	No Quantity							63432			0
S3	2000	2000	2000	2	0	2	Export	40	Austria	AUT	694	Sierra Leone	SLE								07	COFFEE,TEA,COCOA,SPICES	1	No Quantity							3011			0
S3	2000	2000	2000	2	0	2	Export	40	Austria	AUT	699	India	IND								07	COFFEE,TEA,COCOA,SPICES	1	No Quantity							13382			0
S3	2000	2000	2000	2	0	2	Export	40	Austria	AUT	702	Singapore	SGP								07	COFFEE,TEA,COCOA,SPICES	1	No Quantity							34660			0
S3	2000	2000	2000	2	0	2	Export	40	Austria	AUT	703	Slovakia	SVK								07	COFFEE,TEA,COCOA,SPICES	1	No Quantity							2836382			0
S3	2000	2000	2000	2	0	2	Export	40	Austria	AUT	705	Slovenia	SVN								07	COFFEE,TEA,COCOA,SPICES	1	No Quantity							11098289			0
S3	2000	2000	2000	2	0	2	Export	40	Austria	AUT	710	South Africa	ZAF								07	COFFEE,TEA,COCOA,SPICES	1	No Quantity							81632			0
S3	2000	2000	2000	2	0	2	Export	40	Austria	AUT	724	Spain	ESP								07	COFFEE,TEA,COCOA,SPICES	1	No Quantity							9086526			0
S3	2000	2000	2000	2	0	2	Export	40	Austria	AUT	752	Sweden	SWE								07	COFFEE,TEA,COCOA,SPICES	1	No Quantity							3486160			0
S3	2000	2000	2000	2	0	2	Export	40	Austria	AUT	757	Switzerland	CHE								07	COFFEE,TEA,COCOA,SPICES	1	No Quantity							5320274			0
S3	2000	2000	2000	2	0	2	Export	40	Austria	AUT	760	Syria	SYR								07	COFFEE,TEA,COCOA,SPICES	1	No Quantity							14921			0
S3	2000	2000	2000	2	0	2	Export	40	Austria	AUT	764	Thailand	THA								07	COFFEE,TEA,COCOA,SPICES	1	No Quantity							49448			0
S3	2000	2000	2000	2	0	2	Export	40	Austria	AUT	784	United Arab Emirates	ARE								07	COFFEE,TEA,COCOA,SPICES	1	No Quantity							38140			0
S3	2000	2000	2000	2	0	2	Export	40	Austria	AUT	788	Tunisia	TUN								07	COFFEE,TEA,COCOA,SPICES	1	No Quantity							15122			0
S3	2000	2000	2000	2	0	2	Export	40	Austria	AUT	792	Turkey	TUR								07	COFFEE,TEA,COCOA,SPICES	1	No Quantity							695345			0
S3	2000	2000	2000	2	0	2	Export	40	Austria	AUT	804	Ukraine	UKR								07	COFFEE,TEA,COCOA,SPICES	1	No Quantity							1333213			0
S3	2000	2000	2000	2	0	2	Export	40	Austria	AUT	807	North Macedonia	MKD								07	COFFEE,TEA,COCOA,SPICES	1	No Quantity							784204			0
S3	2000	2000	2000	2	0	2	Export	40	Austria	AUT	818	Egypt	EGY								07	COFFEE,TEA,COCOA,SPICES	1	No Quantity							3680			0
S3	2000	2000	2000	2	0	2	Export	40	Austria	AUT	826	United Kingdom	GBR								07	COFFEE,TEA,COCOA,SPICES	1	No Quantity							4327573			0
S3	2000	2000	2000	2	0	2	Export	40	Austria	AUT	842	USA	USA								07	COFFEE,TEA,COCOA,SPICES	1	No Quantity							700564			0
S3	2000	2000	2000	2	0	2	Export	40	Austria	AUT	862	Venezuela	VEN								07	COFFEE,TEA,COCOA,SPICES	1	No Quantity							4349			0
S3	2000	2000	2000	2	0	2	Export	40	Austria	AUT	891	Serbia and Montenegro	SCG								07	COFFEE,TEA,COCOA,SPICES	1	No Quantity							2167132			0
S3	2000	2000	2000	2	0	2	Export	36	Australia	AUS	0	World	WLD								08	ANIMAL FEED STUFF	1	No Quantity							564730575			0
S3	2000	2000	2000	2	0	2	Export	36	Australia	AUS	4	Afghanistan	AFG								08	ANIMAL FEED STUFF	1	No Quantity							31067			0
S3	2000	2000	2000	2	0	2	Export	36	Australia	AUS	12	Algeria	DZA								08	ANIMAL FEED STUFF	1	No Quantity							425374			0
S3	2000	2000	2000	2	0	2	Export	36	Australia	AUS	16	American Samoa	ASM								08	ANIMAL FEED STUFF	1	No Quantity							38946			0
S3	2000	2000	2000	2	0	2	Export	36	Australia	AUS	32	Argentina	ARG								08	ANIMAL FEED STUFF	1	No Quantity							20626			0
S3	2000	2000	2000	2	0	2	Export	36	Australia	AUS	48	Bahrain	BHR								08	ANIMAL FEED STUFF	1	No Quantity							289244			0
S3	2000	2000	2000	2	0	2	Export	36	Australia	AUS	50	Bangladesh	BGD								08	ANIMAL FEED STUFF	1	No Quantity							1833302			0
S3	2000	2000	2000	2	0	2	Export	36	Australia	AUS	56	Belgium	BEL								08	ANIMAL FEED STUFF	1	No Quantity							555862			0
S3	2000	2000	2000	2	0	2	Export	36	Australia	AUS	76	Brazil	BRA								08	ANIMAL FEED STUFF	1	No Quantity							65575			0
S3	2000	2000	2000	2	0	2	Export	36	Australia	AUS	90	Solomon Isds	SLB								08	ANIMAL FEED STUFF	1	No Quantity							163257			0
S3	2000	2000	2000	2	0	2	Export	36	Australia	AUS	96	Brunei Darussalam	BRN								08	ANIMAL FEED STUFF	1	No Quantity							366129			0
S3	2000	2000	2000	2	0	2	Export	36	Australia	AUS	124	Canada	CAN								08	ANIMAL FEED STUFF	1	No Quantity							1457529			0
S3	2000	2000	2000	2	0	2	Export	36	Australia	AUS	144	Sri Lanka	LKA								08	ANIMAL FEED STUFF	1	No Quantity							2391853			0
S3	2000	2000	2000	2	0	2	Export	36	Australia	AUS	152	Chile	CHL								08	ANIMAL FEED STUFF	1	No Quantity							744			0
S3	2000	2000	2000	2	0	2	Export	36	Australia	AUS	156	China	CHN								08	ANIMAL FEED STUFF	1	No Quantity							6766366			0
S3	2000	2000	2000	2	0	2	Export	36	Australia	AUS	162	Christmas Isds	CXR								08	ANIMAL FEED STUFF	1	No Quantity							9959			0
S3	2000	2000	2000	2	0	2	Export	36	Australia	AUS	166	Cocos Isds	CCK								08	ANIMAL FEED STUFF	1	No Quantity							1816			0
S3	2000	2000	2000	2	0	2	Export	36	Australia	AUS	196	Cyprus	CYP								08	ANIMAL FEED STUFF	1	No Quantity							60141			0
S3	2000	2000	2000	2	0	2	Export	36	Australia	AUS	208	Denmark	DNK								08	ANIMAL FEED STUFF	1	No Quantity							26195			0
S3	2000	2000	2000	2	0	2	Export	36	Australia	AUS	218	Ecuador	ECU								08	ANIMAL FEED STUFF	1	No Quantity							9715			0
S3	2000	2000	2000	2	0	2	Export	36	Australia	AUS	242	Fiji	FJI								08	ANIMAL FEED STUFF	1	No Quantity							394053			0
S3	2000	2000	2000	2	0	2	Export	36	Australia	AUS	251	France	FRA								08	ANIMAL FEED STUFF	1	No Quantity							119670			0
S3	2000	2000	2000	2	0	2	Export	36	Australia	AUS	258	French Polynesia	PYF								08	ANIMAL FEED STUFF	1	No Quantity							1467990			0
S3	2000	2000	2000	2	0	2	Export	36	Australia	AUS	262	Djibouti	DJI								08	ANIMAL FEED STUFF	1	No Quantity							6628			0
S3	2000	2000	2000	2	0	2	Export	36	Australia	AUS	275	State of Palestine	PSE								08	ANIMAL FEED STUFF	1	No Quantity							3481			0
S3	2000	2000	2000	2	0	2	Export	36	Australia	AUS	276	Germany	DEU								08	ANIMAL FEED STUFF	1	No Quantity							154778			0
S3	2000	2000	2000	2	0	2	Export	36	Australia	AUS	296	Kiribati	KIR								08	ANIMAL FEED STUFF	1	No Quantity							170077			0
S3	2000	2000	2000	2	0	2	Export	36	Australia	AUS	300	Greece	GRC								08	ANIMAL FEED STUFF	1	No Quantity							151015			0
S3	2000	2000	2000	2	0	2	Export	36	Australia	AUS	308	Grenada	GRD								08	ANIMAL FEED STUFF	1	No Quantity							15602			0
S3	2000	2000	2000	2	0	2	Export	36	Australia	AUS	344	China, Hong Kong SAR	HKG								08	ANIMAL FEED STUFF	1	No Quantity							5455820			0
S3	2000	2000	2000	2	0	2	Export	36	Australia	AUS	360	Indonesia	IDN								08	ANIMAL FEED STUFF	1	No Quantity							17316373			0
S3	2000	2000	2000	2	0	2	Export	36	Australia	AUS	372	Ireland	IRL								08	ANIMAL FEED STUFF	1	No Quantity							3162			0
S3	2000	2000	2000	2	0	2	Export	36	Australia	AUS	376	Israel	ISR								08	ANIMAL FEED STUFF	1	No Quantity							211200			0
S3	2000	2000	2000	2	0	2	Export	36	Australia	AUS	381	Italy	ITA								08	ANIMAL FEED STUFF	1	No Quantity							1996218			0
S3	2000	2000	2000	2	0	2	Export	36	Australia	AUS	392	Japan	JPN								08	ANIMAL FEED STUFF	1	No Quantity							288332752			0
S3	2000	2000	2000	2	0	2	Export	36	Australia	AUS	400	Jordan	JOR								08	ANIMAL FEED STUFF	1	No Quantity							130420			0
S3	2000	2000	2000	2	0	2	Export	36	Australia	AUS	410	Rep. of Korea	KOR								08	ANIMAL FEED STUFF	1	No Quantity							41199132			0
S3	2000	2000	2000	2	0	2	Export	36	Australia	AUS	414	Kuwait	KWT								08	ANIMAL FEED STUFF	1	No Quantity							2256051			0
S3	2000	2000	2000	2	0	2	Export	36	Australia	AUS	422	Lebanon	LBN								08	ANIMAL FEED STUFF	1	No Quantity							157633			0
S3	2000	2000	2000	2	0	2	Export	36	Australia	AUS	446	China, Macao SAR	MAC								08	ANIMAL FEED STUFF	1	No Quantity							256384			0
S3	2000	2000	2000	2	0	2	Export	36	Australia	AUS	458	Malaysia	MYS								08	ANIMAL FEED STUFF	1	No Quantity							10422881			0
S3	2000	2000	2000	2	0	2	Export	36	Australia	AUS	480	Mauritius	MUS								08	ANIMAL FEED STUFF	1	No Quantity							128512			0
S3	2000	2000	2000	2	0	2	Export	36	Australia	AUS	484	Mexico	MEX								08	ANIMAL FEED STUFF	1	No Quantity							25498			0
S3	2000	2000	2000	2	0	2	Export	36	Australia	AUS	490	Other Asia, nes									08	ANIMAL FEED STUFF	1	No Quantity							21873461			0
S3	2000	2000	2000	2	0	2	Export	36	Australia	AUS	504	Morocco	MAR								08	ANIMAL FEED STUFF	1	No Quantity							40922			0
S3	2000	2000	2000	2	0	2	Export	36	Australia	AUS	512	Oman	OMN								08	ANIMAL FEED STUFF	1	No Quantity							141367			0
S3	2000	2000	2000	2	0	2	Export	36	Australia	AUS	520	Nauru	NRU								08	ANIMAL FEED STUFF	1	No Quantity							51422			0
S3	2000	2000	2000	2	0	2	Export	36	Australia	AUS	528	Netherlands	NLD								08	ANIMAL FEED STUFF	1	No Quantity							17899541			0
S3	2000	2000	2000	2	0	2	Export	36	Australia	AUS	540	New Caledonia	NCL								08	ANIMAL FEED STUFF	1	No Quantity							526746			0
S3	2000	2000	2000	2	0	2	Export	36	Australia	AUS	548	Vanuatu	VUT								08	ANIMAL FEED STUFF	1	No Quantity							298524			0
S3	2000	2000	2000	2	0	2	Export	36	Australia	AUS	554	New Zealand	NZL								08	ANIMAL FEED STUFF	1	No Quantity							28886326			0
S3	2000	2000	2000	2	0	2	Export	36	Australia	AUS	574	Norfolk Isds	NFK								08	ANIMAL FEED STUFF	1	No Quantity							40649			0
S3	2000	2000	2000	2	0	2	Export	36	Australia	AUS	583	FS Micronesia	FSM								08	ANIMAL FEED STUFF	1	No Quantity							139251			0
S3	2000	2000	2000	2	0	2	Export	36	Australia	AUS	586	Pakistan	PAK								08	ANIMAL FEED STUFF	1	No Quantity							16183			0
S3	2000	2000	2000	2	0	2	Export	36	Australia	AUS	598	Papua New Guinea	PNG								08	ANIMAL FEED STUFF	1	No Quantity							6978515			0
S3	2000	2000	2000	2	0	2	Export	36	Australia	AUS	608	Philippines	PHL								08	ANIMAL FEED STUFF	1	No Quantity							6104841			0
S3	2000	2000	2000	2	0	2	Export	36	Australia	AUS	620	Portugal	PRT								08	ANIMAL FEED STUFF	1	No Quantity							658328			0
S3	2000	2000	2000	2	0	2	Export	36	Australia	AUS	634	Qatar	QAT								08	ANIMAL FEED STUFF	1	No Quantity							404657			0
S3	2000	2000	2000	2	0	2	Export	36	Australia	AUS	643	Russian Federation	RUS								08	ANIMAL FEED STUFF	1	No Quantity							6881			0
S3	2000	2000	2000	2	0	2	Export	36	Australia	AUS	678	Sao Tome and Principe	STP								08	ANIMAL FEED STUFF	1	No Quantity							12395			0
S3	2000	2000	2000	2	0	2	Export	36	Australia	AUS	682	Saudi Arabia	SAU								08	ANIMAL FEED STUFF	1	No Quantity							2115497			0
S3	2000	2000	2000	2	0	2	Export	36	Australia	AUS	699	India	IND								08	ANIMAL FEED STUFF	1	No Quantity							78466			0
S3	2000	2000	2000	2	0	2	Export	36	Australia	AUS	702	Singapore	SGP								08	ANIMAL FEED STUFF	1	No Quantity							5229555			0
S3	2000	2000	2000	2	0	2	Export	36	Australia	AUS	704	Viet Nam	VNM								08	ANIMAL FEED STUFF	1	No Quantity							2765388			0
S3	2000	2000	2000	2	0	2	Export	36	Australia	AUS	710	South Africa	ZAF								08	ANIMAL FEED STUFF	1	No Quantity							3986761			0
S3	2000	2000	2000	2	0	2	Export	36	Australia	AUS	724	Spain	ESP								08	ANIMAL FEED STUFF	1	No Quantity							27888668			0
S3	2000	2000	2000	2	0	2	Export	36	Australia	AUS	752	Sweden	SWE								08	ANIMAL FEED STUFF	1	No Quantity							37764			0
S3	2000	2000	2000	2	0	2	Export	36	Australia	AUS	757	Switzerland	CHE								08	ANIMAL FEED STUFF	1	No Quantity							151658			0
S3	2000	2000	2000	2	0	2	Export	36	Australia	AUS	764	Thailand	THA								08	ANIMAL FEED STUFF	1	No Quantity							11497771			0
S3	2000	2000	2000	2	0	2	Export	36	Australia	AUS	776	Tonga	TON								08	ANIMAL FEED STUFF	1	No Quantity							1800			0
S3	2000	2000	2000	2	0	2	Export	36	Australia	AUS	784	United Arab Emirates	ARE								08	ANIMAL FEED STUFF	1	No Quantity							2350474			0
S3	2000	2000	2000	2	0	2	Export	36	Australia	AUS	792	Turkey	TUR								08	ANIMAL FEED STUFF	1	No Quantity							15462			0
S3	2000	2000	2000	2	0	2	Export	36	Australia	AUS	798	Tuvalu	TUV								08	ANIMAL FEED STUFF	1	No Quantity							45439			0
S3	2000	2000	2000	2	0	2	Export	36	Australia	AUS	818	Egypt	EGY								08	ANIMAL FEED STUFF	1	No Quantity							1905334			0
S3	2000	2000	2000	2	0	2	Export	36	Australia	AUS	826	United Kingdom	GBR								08	ANIMAL FEED STUFF	1	No Quantity							379862			0
S3	2000	2000	2000	2	0	2	Export	36	Australia	AUS	837	Bunkers									08	ANIMAL FEED STUFF	1	No Quantity							27869829			0
S3	2000	2000	2000	2	0	2	Export	36	Australia	AUS	842	USA	USA								08	ANIMAL FEED STUFF	1	No Quantity							8934539			0
S3	2000	2000	2000	2	0	2	Export	36	Australia	AUS	876	Wallis and Futuna Isds	WLF								08	ANIMAL FEED STUFF	1	No Quantity							486718			0
S3	2000	2000	2000	2	0	2	Export	36	Australia	AUS	882	Samoa	WSM								08	ANIMAL FEED STUFF	1	No Quantity							20551			0
S3	2000	2000	2000	2	0	2	Export	40	Austria	AUT	0	World	WLD								08	ANIMAL FEED STUFF	1	No Quantity							112252272			0
S3	2000	2000	2000	2	0	2	Export	40	Austria	AUT	8	Albania	ALB								08	ANIMAL FEED STUFF	1	No Quantity							26229			0
S3	2000	2000	2000	2	0	2	Export	40	Austria	AUT	32	Argentina	ARG								08	ANIMAL FEED STUFF	1	No Quantity							89059			0
S3	2000	2000	2000	2	0	2	Export	40	Austria	AUT	36	Australia	AUS								08	ANIMAL FEED STUFF	1	No Quantity							318566			0
S3	2000	2000	2000	2	0	2	Export	40	Austria	AUT	50	Bangladesh	BGD								08	ANIMAL FEED STUFF	1	No Quantity							16996			0
S3	2000	2000	2000	2	0	2	Export	40	Austria	AUT	56	Belgium	BEL								08	ANIMAL FEED STUFF	1	No Quantity							934956			0
S3	2000	2000	2000	2	0	2	Export	40	Austria	AUT	70	Bosnia Herzegovina	BIH								08	ANIMAL FEED STUFF	1	No Quantity							1450710			0
S3	2000	2000	2000	2	0	2	Export	40	Austria	AUT	76	Brazil	BRA								08	ANIMAL FEED STUFF	1	No Quantity							669116			0
S3	2000	2000	2000	2	0	2	Export	40	Austria	AUT	100	Bulgaria	BGR								08	ANIMAL FEED STUFF	1	No Quantity							488321			0
S3	2000	2000	2000	2	0	2	Export	40	Austria	AUT	112	Belarus	BLR								08	ANIMAL FEED STUFF	1	No Quantity							3479			0
S3	2000	2000	2000	2	0	2	Export	40	Austria	AUT	124	Canada	CAN								08	ANIMAL FEED STUFF	1	No Quantity							26898			0
S3	2000	2000	2000	2	0	2	Export	40	Austria	AUT	191	Croatia	HRV								08	ANIMAL FEED STUFF	1	No Quantity							3199912			0
S3	2000	2000	2000	2	0	2	Export	40	Austria	AUT	196	Cyprus	CYP								08	ANIMAL FEED STUFF	1	No Quantity							1056801			0
S3	2000	2000	2000	2	0	2	Export	40	Austria	AUT	203	Czechia	CZE								08	ANIMAL FEED STUFF	1	No Quantity							8072280			0
S3	2000	2000	2000	2	0	2	Export	40	Austria	AUT	208	Denmark	DNK								08	ANIMAL FEED STUFF	1	No Quantity							422078			0
S3	2000	2000	2000	2	0	2	Export	40	Austria	AUT	233	Estonia	EST								08	ANIMAL FEED STUFF	1	No Quantity							413647			0
S3	2000	2000	2000	2	0	2	Export	40	Austria	AUT	246	Finland	FIN								08	ANIMAL FEED STUFF	1	No Quantity							199731			0
S3	2000	2000	2000	2	0	2	Export	40	Austria	AUT	251	France	FRA								08	ANIMAL FEED STUFF	1	No Quantity							5187120			0
S3	2000	2000	2000	2	0	2	Export	40	Austria	AUT	276	Germany	DEU								08	ANIMAL FEED STUFF	1	No Quantity							17946087			0
S3	2000	2000	2000	2	0	2	Export	40	Austria	AUT	300	Greece	GRC								08	ANIMAL FEED STUFF	1	No Quantity							3573212			0
S3	2000	2000	2000	2	0	2	Export	40	Austria	AUT	344	China, Hong Kong SAR	HKG								08	ANIMAL FEED STUFF	1	No Quantity							86851			0
S3	2000	2000	2000	2	0	2	Export	40	Austria	AUT	348	Hungary	HUN								08	ANIMAL FEED STUFF	1	No Quantity							8908742			0
S3	2000	2000	2000	2	0	2	Export	40	Austria	AUT	352	Iceland	ISL								08	ANIMAL FEED STUFF	1	No Quantity							147205			0
S3	2000	2000	2000	2	0	2	Export	40	Austria	AUT	376	Israel	ISR								08	ANIMAL FEED STUFF	1	No Quantity							298091			0
S3	2000	2000	2000	2	0	2	Export	40	Austria	AUT	381	Italy	ITA								08	ANIMAL FEED STUFF	1	No Quantity							11681223			0
S3	2000	2000	2000	2	0	2	Export	40	Austria	AUT	392	Japan	JPN								08	ANIMAL FEED STUFF	1	No Quantity							2880477			0
S3	2000	2000	2000	2	0	2	Export	40	Austria	AUT	410	Rep. of Korea	KOR								08	ANIMAL FEED STUFF	1	No Quantity							70458			0
S3	2000	2000	2000	2	0	2	Export	40	Austria	AUT	414	Kuwait	KWT								08	ANIMAL FEED STUFF	1	No Quantity							10438			0
S3	2000	2000	2000	2	0	2	Export	40	Austria	AUT	428	Latvia	LVA								08	ANIMAL FEED STUFF	1	No Quantity							444694			0
S3	2000	2000	2000	2	0	2	Export	40	Austria	AUT	440	Lithuania	LTU								08	ANIMAL FEED STUFF	1	No Quantity							434591			0
S3	2000	2000	2000	2	0	2	Export	40	Austria	AUT	458	Malaysia	MYS								08	ANIMAL FEED STUFF	1	No Quantity							18535			0
S3	2000	2000	2000	2	0	2	Export	40	Austria	AUT	470	Malta	MLT								08	ANIMAL FEED STUFF	1	No Quantity							362594			0
S3	2000	2000	2000	2	0	2	Export	40	Austria	AUT	484	Mexico	MEX								08	ANIMAL FEED STUFF	1	No Quantity							338506			0
S3	2000	2000	2000	2	0	2	Export	40	Austria	AUT	490	Other Asia, nes									08	ANIMAL FEED STUFF	1	No Quantity							474871			0
S3	2000	2000	2000	2	0	2	Export	40	Austria	AUT	504	Morocco	MAR								08	ANIMAL FEED STUFF	1	No Quantity							10371			0
S3	2000	2000	2000	2	0	2	Export	40	Austria	AUT	528	Netherlands	NLD								08	ANIMAL FEED STUFF	1	No Quantity							3236312			0
S3	2000	2000	2000	2	0	2	Export	40	Austria	AUT	540	New Caledonia	NCL								08	ANIMAL FEED STUFF	1	No Quantity							3145			0
S3	2000	2000	2000	2	0	2	Export	40	Austria	AUT	566	Nigeria	NGA								08	ANIMAL FEED STUFF	1	No Quantity							29843			0
S3	2000	2000	2000	2	0	2	Export	40	Austria	AUT	579	Norway	NOR								08	ANIMAL FEED STUFF	1	No Quantity							473667			0
S3	2000	2000	2000	2	0	2	Export	40	Austria	AUT	586	Pakistan	PAK								08	ANIMAL FEED STUFF	1	No Quantity							202943			0
S3	2000	2000	2000	2	0	2	Export	40	Austria	AUT	591	Panama	PAN								08	ANIMAL FEED STUFF	1	No Quantity							16728			0
S3	2000	2000	2000	2	0	2	Export	40	Austria	AUT	616	Poland	POL								08	ANIMAL FEED STUFF	1	No Quantity							1918154			0
S3	2000	2000	2000	2	0	2	Export	40	Austria	AUT	620	Portugal	PRT								08	ANIMAL FEED STUFF	1	No Quantity							24757			0
S3	2000	2000	2000	2	0	2	Export	40	Austria	AUT	642	Romania	ROU								08	ANIMAL FEED STUFF	1	No Quantity							781862			0
S3	2000	2000	2000	2	0	2	Export	40	Austria	AUT	643	Russian Federation	RUS								08	ANIMAL FEED STUFF	1	No Quantity							435594			0
S3	2000	2000	2000	2	0	2	Export	40	Austria	AUT	682	Saudi Arabia	SAU								08	ANIMAL FEED STUFF	1	No Quantity							68718			0
S3	2000	2000	2000	2	0	2	Export	40	Austria	AUT	702	Singapore	SGP								08	ANIMAL FEED STUFF	1	No Quantity							1444956			0
S3	2000	2000	2000	2	0	2	Export	40	Austria	AUT	703	Slovakia	SVK								08	ANIMAL FEED STUFF	1	No Quantity							4344703			0
S3	2000	2000	2000	2	0	2	Export	40	Austria	AUT	704	Viet Nam	VNM								08	ANIMAL FEED STUFF	1	No Quantity							8029			0
S3	2000	2000	2000	2	0	2	Export	40	Austria	AUT	705	Slovenia	SVN								08	ANIMAL FEED STUFF	1	No Quantity							3872842			0
S3	2000	2000	2000	2	0	2	Export	40	Austria	AUT	710	South Africa	ZAF								08	ANIMAL FEED STUFF	1	No Quantity							5554			0
S3	2000	2000	2000	2	0	2	Export	40	Austria	AUT	724	Spain	ESP								08	ANIMAL FEED STUFF	1	No Quantity							515018			0
S3	2000	2000	2000	2	0	2	Export	40	Austria	AUT	752	Sweden	SWE								08	ANIMAL FEED STUFF	1	No Quantity							181197			0
S3	2000	2000	2000	2	0	2	Export	40	Austria	AUT	757	Switzerland	CHE								08	ANIMAL FEED STUFF	1	No Quantity							8900846			0
S3	2000	2000	2000	2	0	2	Export	40	Austria	AUT	760	Syria	SYR								08	ANIMAL FEED STUFF	1	No Quantity							3078			0
S3	2000	2000	2000	2	0	2	Export	40	Austria	AUT	764	Thailand	THA								08	ANIMAL FEED STUFF	1	No Quantity							29040			0
S3	2000	2000	2000	2	0	2	Export	40	Austria	AUT	784	United Arab Emirates	ARE								08	ANIMAL FEED STUFF	1	No Quantity							62562			0
S3	2000	2000	2000	2	0	2	Export	40	Austria	AUT	792	Turkey	TUR								08	ANIMAL FEED STUFF	1	No Quantity							959445			0
S3	2000	2000	2000	2	0	2	Export	40	Austria	AUT	804	Ukraine	UKR								08	ANIMAL FEED STUFF	1	No Quantity							7026			0
S3	2000	2000	2000	2	0	2	Export	40	Austria	AUT	807	North Macedonia	MKD								08	ANIMAL FEED STUFF	1	No Quantity							67514			0
S3	2000	2000	2000	2	0	2	Export	40	Austria	AUT	818	Egypt	EGY								08	ANIMAL FEED STUFF	1	No Quantity							683703			0
S3	2000	2000	2000	2	0	2	Export	40	Austria	AUT	826	United Kingdom	GBR								08	ANIMAL FEED STUFF	1	No Quantity							13566323			0
S3	2000	2000	2000	2	0	2	Export	40	Austria	AUT	842	USA	USA								08	ANIMAL FEED STUFF	1	No Quantity							4349			0
S3	2000	2000	2000	2	0	2	Export	40	Austria	AUT	891	Serbia and Montenegro	SCG								08	ANIMAL FEED STUFF	1	No Quantity							141518			0
S3	2000	2000	2000	2	0	2	Export	36	Australia	AUS	0	World	WLD								09	MISC.EDIBLE PRODUCTS ETC	1	No Quantity							239413680			0
S3	2000	2000	2000	2	0	2	Export	36	Australia	AUS	16	American Samoa	ASM								09	MISC.EDIBLE PRODUCTS ETC	1	No Quantity							6454			0
S3	2000	2000	2000	2	0	2	Export	36	Australia	AUS	32	Argentina	ARG								09	MISC.EDIBLE PRODUCTS ETC	1	No Quantity							1485			0
S3	2000	2000	2000	2	0	2	Export	36	Australia	AUS	40	Austria	AUT								09	MISC.EDIBLE PRODUCTS ETC	1	No Quantity							58536			0
S3	2000	2000	2000	2	0	2	Export	36	Australia	AUS	48	Bahrain	BHR								09	MISC.EDIBLE PRODUCTS ETC	1	No Quantity							77777			0
S3	2000	2000	2000	2	0	2	Export	36	Australia	AUS	50	Bangladesh	BGD								09	MISC.EDIBLE PRODUCTS ETC	1	No Quantity							111386			0
S3	2000	2000	2000	2	0	2	Export	36	Australia	AUS	56	Belgium	BEL								09	MISC.EDIBLE PRODUCTS ETC	1	No Quantity							200300			0
S3	2000	2000	2000	2	0	2	Export	36	Australia	AUS	76	Brazil	BRA								09	MISC.EDIBLE PRODUCTS ETC	1	No Quantity							21322			0
S3	2000	2000	2000	2	0	2	Export	36	Australia	AUS	90	Solomon Isds	SLB								09	MISC.EDIBLE PRODUCTS ETC	1	No Quantity							421639			0
S3	2000	2000	2000	2	0	2	Export	36	Australia	AUS	96	Brunei Darussalam	BRN								09	MISC.EDIBLE PRODUCTS ETC	1	No Quantity							144043			0
S3	2000	2000	2000	2	0	2	Export	36	Australia	AUS	100	Bulgaria	BGR								09	MISC.EDIBLE PRODUCTS ETC	1	No Quantity							4317			0
S3	2000	2000	2000	2	0	2	Export	36	Australia	AUS	104	Myanmar	MMR								09	MISC.EDIBLE PRODUCTS ETC	1	No Quantity							15696			0
S3	2000	2000	2000	2	0	2	Export	36	Australia	AUS	116	Cambodia	KHM								09	MISC.EDIBLE PRODUCTS ETC	1	No Quantity							20486			0
S3	2000	2000	2000	2	0	2	Export	36	Australia	AUS	124	Canada	CAN								09	MISC.EDIBLE PRODUCTS ETC	1	No Quantity							2075654			0
S3	2000	2000	2000	2	0	2	Export	36	Australia	AUS	144	Sri Lanka	LKA								09	MISC.EDIBLE PRODUCTS ETC	1	No Quantity							4363635			0
S3	2000	2000	2000	2	0	2	Export	36	Australia	AUS	152	Chile	CHL								09	MISC.EDIBLE PRODUCTS ETC	1	No Quantity							36560			0
S3	2000	2000	2000	2	0	2	Export	36	Australia	AUS	156	China	CHN								09	MISC.EDIBLE PRODUCTS ETC	1	No Quantity							2672407			0
S3	2000	2000	2000	2	0	2	Export	36	Australia	AUS	162	Christmas Isds	CXR								09	MISC.EDIBLE PRODUCTS ETC	1	No Quantity							289959			0
S3	2000	2000	2000	2	0	2	Export	36	Australia	AUS	166	Cocos Isds	CCK								09	MISC.EDIBLE PRODUCTS ETC	1	No Quantity							227394			0
S3	2000	2000	2000	2	0	2	Export	36	Australia	AUS	170	Colombia	COL								09	MISC.EDIBLE PRODUCTS ETC	1	No Quantity							154843			0
S3	2000	2000	2000	2	0	2	Export	36	Australia	AUS	184	Cook Isds	COK								09	MISC.EDIBLE PRODUCTS ETC	1	No Quantity							14420			0
S3	2000	2000	2000	2	0	2	Export	36	Australia	AUS	191	Croatia	HRV								09	MISC.EDIBLE PRODUCTS ETC	1	No Quantity							17656			0
S3	2000	2000	2000	2	0	2	Export	36	Australia	AUS	196	Cyprus	CYP								09	MISC.EDIBLE PRODUCTS ETC	1	No Quantity							14312			0
S3	2000	2000	2000	2	0	2	Export	36	Australia	AUS	203	Czechia	CZE								09	MISC.EDIBLE PRODUCTS ETC	1	No Quantity							1876			0
S3	2000	2000	2000	2	0	2	Export	36	Australia	AUS	208	Denmark	DNK								09	MISC.EDIBLE PRODUCTS ETC	1	No Quantity							349663			0
S3	2000	2000	2000	2	0	2	Export	36	Australia	AUS	242	Fiji	FJI								09	MISC.EDIBLE PRODUCTS ETC	1	No Quantity							2890474			0
S3	2000	2000	2000	2	0	2	Export	36	Australia	AUS	246	Finland	FIN								09	MISC.EDIBLE PRODUCTS ETC	1	No Quantity							162501			0
S3	2000	2000	2000	2	0	2	Export	36	Australia	AUS	251	France	FRA								09	MISC.EDIBLE PRODUCTS ETC	1	No Quantity							90958			0
S3	2000	2000	2000	2	0	2	Export	36	Australia	AUS	258	French Polynesia	PYF								09	MISC.EDIBLE PRODUCTS ETC	1	No Quantity							2784000			0
S3	2000	2000	2000	2	0	2	Export	36	Australia	AUS	260	Fr. South Antarctic Terr.	ATF								09	MISC.EDIBLE PRODUCTS ETC	1	No Quantity							34696			0
S3	2000	2000	2000	2	0	2	Export	36	Australia	AUS	276	Germany	DEU								09	MISC.EDIBLE PRODUCTS ETC	1	No Quantity							715091			0
S3	2000	2000	2000	2	0	2	Export	36	Australia	AUS	296	Kiribati	KIR								09	MISC.EDIBLE PRODUCTS ETC	1	No Quantity							389797			0
S3	2000	2000	2000	2	0	2	Export	36	Australia	AUS	300	Greece	GRC								09	MISC.EDIBLE PRODUCTS ETC	1	No Quantity							114169			0
S3	2000	2000	2000	2	0	2	Export	36	Australia	AUS	316	Guam	GUM								09	MISC.EDIBLE PRODUCTS ETC	1	No Quantity							102172			0
S3	2000	2000	2000	2	0	2	Export	36	Australia	AUS	344	China, Hong Kong SAR	HKG								09	MISC.EDIBLE PRODUCTS ETC	1	No Quantity							25285432			0
S3	2000	2000	2000	2	0	2	Export	36	Australia	AUS	352	Iceland	ISL								09	MISC.EDIBLE PRODUCTS ETC	1	No Quantity							2058			0
S3	2000	2000	2000	2	0	2	Export	36	Australia	AUS	360	Indonesia	IDN								09	MISC.EDIBLE PRODUCTS ETC	1	No Quantity							4546766			0
S3	2000	2000	2000	2	0	2	Export	36	Australia	AUS	364	Iran	IRN								09	MISC.EDIBLE PRODUCTS ETC	1	No Quantity							721911			0
S3	2000	2000	2000	2	0	2	Export	36	Australia	AUS	372	Ireland	IRL								09	MISC.EDIBLE PRODUCTS ETC	1	No Quantity							210748			0
S3	2000	2000	2000	2	0	2	Export	36	Australia	AUS	376	Israel	ISR								09	MISC.EDIBLE PRODUCTS ETC	1	No Quantity							60718			0
S3	2000	2000	2000	2	0	2	Export	36	Australia	AUS	381	Italy	ITA								09	MISC.EDIBLE PRODUCTS ETC	1	No Quantity							1790408			0
S3	2000	2000	2000	2	0	2	Export	36	Australia	AUS	392	Japan	JPN								09	MISC.EDIBLE PRODUCTS ETC	1	No Quantity							19156339			0
S3	2000	2000	2000	2	0	2	Export	36	Australia	AUS	400	Jordan	JOR								09	MISC.EDIBLE PRODUCTS ETC	1	No Quantity							30144			0
S3	2000	2000	2000	2	0	2	Export	36	Australia	AUS	410	Rep. of Korea	KOR								09	MISC.EDIBLE PRODUCTS ETC	1	No Quantity							9058829			0
S3	2000	2000	2000	2	0	2	Export	36	Australia	AUS	414	Kuwait	KWT								09	MISC.EDIBLE PRODUCTS ETC	1	No Quantity							180492			0
S3	2000	2000	2000	2	0	2	Export	36	Australia	AUS	422	Lebanon	LBN								09	MISC.EDIBLE PRODUCTS ETC	1	No Quantity							37883			0
S3	2000	2000	2000	2	0	2	Export	36	Australia	AUS	458	Malaysia	MYS								09	MISC.EDIBLE PRODUCTS ETC	1	No Quantity							7040169			0
S3	2000	2000	2000	2	0	2	Export	36	Australia	AUS	462	Maldives	MDV								09	MISC.EDIBLE PRODUCTS ETC	1	No Quantity							254175			0
S3	2000	2000	2000	2	0	2	Export	36	Australia	AUS	470	Malta	MLT								09	MISC.EDIBLE PRODUCTS ETC	1	No Quantity							581156			0
S3	2000	2000	2000	2	0	2	Export	36	Australia	AUS	478	Mauritania	MRT								09	MISC.EDIBLE PRODUCTS ETC	1	No Quantity							13825			0
S3	2000	2000	2000	2	0	2	Export	36	Australia	AUS	480	Mauritius	MUS								09	MISC.EDIBLE PRODUCTS ETC	1	No Quantity							948514			0
S3	2000	2000	2000	2	0	2	Export	36	Australia	AUS	484	Mexico	MEX								09	MISC.EDIBLE PRODUCTS ETC	1	No Quantity							2190975			0
S3	2000	2000	2000	2	0	2	Export	36	Australia	AUS	490	Other Asia, nes									09	MISC.EDIBLE PRODUCTS ETC	1	No Quantity							7678661			0
S3	2000	2000	2000	2	0	2	Export	36	Australia	AUS	512	Oman	OMN								09	MISC.EDIBLE PRODUCTS ETC	1	No Quantity							102373			0
S3	2000	2000	2000	2	0	2	Export	36	Australia	AUS	520	Nauru	NRU								09	MISC.EDIBLE PRODUCTS ETC	1	No Quantity							113755			0
S3	2000	2000	2000	2	0	2	Export	36	Australia	AUS	528	Netherlands	NLD								09	MISC.EDIBLE PRODUCTS ETC	1	No Quantity							1091720			0
S3	2000	2000	2000	2	0	2	Export	36	Australia	AUS	540	New Caledonia	NCL								09	MISC.EDIBLE PRODUCTS ETC	1	No Quantity							2194558			0
S3	2000	2000	2000	2	0	2	Export	36	Australia	AUS	548	Vanuatu	VUT								09	MISC.EDIBLE PRODUCTS ETC	1	No Quantity							578140			0
S3	2000	2000	2000	2	0	2	Export	36	Australia	AUS	554	New Zealand	NZL								09	MISC.EDIBLE PRODUCTS ETC	1	No Quantity							62969761			0
S3	2000	2000	2000	2	0	2	Export	36	Australia	AUS	574	Norfolk Isds	NFK								09	MISC.EDIBLE PRODUCTS ETC	1	No Quantity							54772			0
S3	2000	2000	2000	2	0	2	Export	36	Australia	AUS	580	N. Mariana Isds	MNP								09	MISC.EDIBLE PRODUCTS ETC	1	No Quantity							14253			0
S3	2000	2000	2000	2	0	2	Export	36	Australia	AUS	583	FS Micronesia	FSM								09	MISC.EDIBLE PRODUCTS ETC	1	No Quantity							42808			0
S3	2000	2000	2000	2	0	2	Export	36	Australia	AUS	584	Marshall Isds	MHL								09	MISC.EDIBLE PRODUCTS ETC	1	No Quantity							22990			0
S3	2000	2000	2000	2	0	2	Export	36	Australia	AUS	585	Palau	PLW								09	MISC.EDIBLE PRODUCTS ETC	1	No Quantity							4412			0
S3	2000	2000	2000	2	0	2	Export	36	Australia	AUS	586	Pakistan	PAK								09	MISC.EDIBLE PRODUCTS ETC	1	No Quantity							728526			0
S3	2000	2000	2000	2	0	2	Export	36	Australia	AUS	598	Papua New Guinea	PNG								09	MISC.EDIBLE PRODUCTS ETC	1	No Quantity							13684937			0
S3	2000	2000	2000	2	0	2	Export	36	Australia	AUS	608	Philippines	PHL								09	MISC.EDIBLE PRODUCTS ETC	1	No Quantity							7918745			0
S3	2000	2000	2000	2	0	2	Export	36	Australia	AUS	620	Portugal	PRT								09	MISC.EDIBLE PRODUCTS ETC	1	No Quantity							3026			0
S3	2000	2000	2000	2	0	2	Export	36	Australia	AUS	634	Qatar	QAT								09	MISC.EDIBLE PRODUCTS ETC	1	No Quantity							35772			0
S3	2000	2000	2000	2	0	2	Export	36	Australia	AUS	643	Russian Federation	RUS								09	MISC.EDIBLE PRODUCTS ETC	1	No Quantity							282262			0
S3	2000	2000	2000	2	0	2	Export	36	Australia	AUS	682	Saudi Arabia	SAU								09	MISC.EDIBLE PRODUCTS ETC	1	No Quantity							201245			0
S3	2000	2000	2000	2	0	2	Export	36	Australia	AUS	690	Seychelles	SYC								09	MISC.EDIBLE PRODUCTS ETC	1	No Quantity							38084			0
S3	2000	2000	2000	2	0	2	Export	36	Australia	AUS	699	India	IND								09	MISC.EDIBLE PRODUCTS ETC	1	No Quantity							116383			0
S3	2000	2000	2000	2	0	2	Export	36	Australia	AUS	702	Singapore	SGP								09	MISC.EDIBLE PRODUCTS ETC	1	No Quantity							8209831			0
S3	2000	2000	2000	2	0	2	Export	36	Australia	AUS	704	Viet Nam	VNM								09	MISC.EDIBLE PRODUCTS ETC	1	No Quantity							7525778			0
S3	2000	2000	2000	2	0	2	Export	36	Australia	AUS	710	South Africa	ZAF								09	MISC.EDIBLE PRODUCTS ETC	1	No Quantity							1664152			0
S3	2000	2000	2000	2	0	2	Export	36	Australia	AUS	724	Spain	ESP								09	MISC.EDIBLE PRODUCTS ETC	1	No Quantity							32654			0
S3	2000	2000	2000	2	0	2	Export	36	Australia	AUS	732	Western Sahara	ESH								09	MISC.EDIBLE PRODUCTS ETC	1	No Quantity							594			0
S3	2000	2000	2000	2	0	2	Export	36	Australia	AUS	736	Fmr Sudan	SDN								09	MISC.EDIBLE PRODUCTS ETC	1	No Quantity							1741309			0
S3	2000	2000	2000	2	0	2	Export	36	Australia	AUS	752	Sweden	SWE								09	MISC.EDIBLE PRODUCTS ETC	1	No Quantity							256390			0
S3	2000	2000	2000	2	0	2	Export	36	Australia	AUS	757	Switzerland	CHE								09	MISC.EDIBLE PRODUCTS ETC	1	No Quantity							13522			0
S3	2000	2000	2000	2	0	2	Export	36	Australia	AUS	764	Thailand	THA								09	MISC.EDIBLE PRODUCTS ETC	1	No Quantity							5982926			0
S3	2000	2000	2000	2	0	2	Export	36	Australia	AUS	776	Tonga	TON								09	MISC.EDIBLE PRODUCTS ETC	1	No Quantity							152911			0
S3	2000	2000	2000	2	0	2	Export	36	Australia	AUS	784	United Arab Emirates	ARE								09	MISC.EDIBLE PRODUCTS ETC	1	No Quantity							738651			0
S3	2000	2000	2000	2	0	2	Export	36	Australia	AUS	792	Turkey	TUR								09	MISC.EDIBLE PRODUCTS ETC	1	No Quantity							1115			0
S3	2000	2000	2000	2	0	2	Export	36	Australia	AUS	798	Tuvalu	TUV								09	MISC.EDIBLE PRODUCTS ETC	1	No Quantity							172563			0
S3	2000	2000	2000	2	0	2	Export	36	Australia	AUS	804	Ukraine	UKR								09	MISC.EDIBLE PRODUCTS ETC	1	No Quantity							37582			0
S3	2000	2000	2000	2	0	2	Export	36	Australia	AUS	818	Egypt	EGY								09	MISC.EDIBLE PRODUCTS ETC	1	No Quantity							1268233			0
S3	2000	2000	2000	2	0	2	Export	36	Australia	AUS	826	United Kingdom	GBR								09	MISC.EDIBLE PRODUCTS ETC	1	No Quantity							3017315			0
S3	2000	2000	2000	2	0	2	Export	36	Australia	AUS	837	Bunkers									09	MISC.EDIBLE PRODUCTS ETC	1	No Quantity							2060			0
S3	2000	2000	2000	2	0	2	Export	36	Australia	AUS	842	USA	USA								09	MISC.EDIBLE PRODUCTS ETC	1	No Quantity							18360550			0
S3	2000	2000	2000	2	0	2	Export	36	Australia	AUS	862	Venezuela	VEN								09	MISC.EDIBLE PRODUCTS ETC	1	No Quantity							31006			0
S3	2000	2000	2000	2	0	2	Export	36	Australia	AUS	876	Wallis and Futuna Isds	WLF								09	MISC.EDIBLE PRODUCTS ETC	1	No Quantity							58363			0
S3	2000	2000	2000	2	0	2	Export	36	Australia	AUS	882	Samoa	WSM								09	MISC.EDIBLE PRODUCTS ETC	1	No Quantity							193320			0
S3	2000	2000	2000	2	0	2	Export	36	Australia	AUS	899	Areas, nes									09	MISC.EDIBLE PRODUCTS ETC	1	No Quantity							1379449			0
S3	2000	2000	2000	2	0	2	Export	40	Austria	AUT	0	World	WLD								09	MISC.EDIBLE PRODUCTS ETC	1	No Quantity							147859403			0
S3	2000	2000	2000	2	0	2	Export	40	Austria	AUT	8	Albania	ALB								09	MISC.EDIBLE PRODUCTS ETC	1	No Quantity							49782			0
S3	2000	2000	2000	2	0	2	Export	40	Austria	AUT	28	Antigua and Barbuda	ATG								09	MISC.EDIBLE PRODUCTS ETC	1	No Quantity							6825			0
S3	2000	2000	2000	2	0	2	Export	40	Austria	AUT	31	Azerbaijan	AZE								09	MISC.EDIBLE PRODUCTS ETC	1	No Quantity							161458			0
S3	2000	2000	2000	2	0	2	Export	40	Austria	AUT	32	Argentina	ARG								09	MISC.EDIBLE PRODUCTS ETC	1	No Quantity							11643			0
S3	2000	2000	2000	2	0	2	Export	40	Austria	AUT	36	Australia	AUS								09	MISC.EDIBLE PRODUCTS ETC	1	No Quantity							148276			0
S3	2000	2000	2000	2	0	2	Export	40	Austria	AUT	48	Bahrain	BHR								09	MISC.EDIBLE PRODUCTS ETC	1	No Quantity							1204			0
S3	2000	2000	2000	2	0	2	Export	40	Austria	AUT	51	Armenia	ARM								09	MISC.EDIBLE PRODUCTS ETC	1	No Quantity							30712			0
S3	2000	2000	2000	2	0	2	Export	40	Austria	AUT	56	Belgium	BEL								09	MISC.EDIBLE PRODUCTS ETC	1	No Quantity							2271113			0
S3	2000	2000	2000	2	0	2	Export	40	Austria	AUT	60	Bermuda	BMU								09	MISC.EDIBLE PRODUCTS ETC	1	No Quantity							1940			0
S3	2000	2000	2000	2	0	2	Export	40	Austria	AUT	64	Bhutan	BTN								09	MISC.EDIBLE PRODUCTS ETC	1	No Quantity							201			0
S3	2000	2000	2000	2	0	2	Export	40	Austria	AUT	68	Bolivia (Plurinational State of)	BOL								09	MISC.EDIBLE PRODUCTS ETC	1	No Quantity							15122			0
S3	2000	2000	2000	2	0	2	Export	40	Austria	AUT	70	Bosnia Herzegovina	BIH								09	MISC.EDIBLE PRODUCTS ETC	1	No Quantity							987213			0
S3	2000	2000	2000	2	0	2	Export	40	Austria	AUT	76	Brazil	BRA								09	MISC.EDIBLE PRODUCTS ETC	1	No Quantity							187018			0
S3	2000	2000	2000	2	0	2	Export	40	Austria	AUT	100	Bulgaria	BGR								09	MISC.EDIBLE PRODUCTS ETC	1	No Quantity							1018127			0
S3	2000	2000	2000	2	0	2	Export	40	Austria	AUT	112	Belarus	BLR								09	MISC.EDIBLE PRODUCTS ETC	1	No Quantity							323250			0
S3	2000	2000	2000	2	0	2	Export	40	Austria	AUT	124	Canada	CAN								09	MISC.EDIBLE PRODUCTS ETC	1	No Quantity							337903			0
S3	2000	2000	2000	2	0	2	Export	40	Austria	AUT	152	Chile	CHL								09	MISC.EDIBLE PRODUCTS ETC	1	No Quantity							32920			0
S3	2000	2000	2000	2	0	2	Export	40	Austria	AUT	156	China	CHN								09	MISC.EDIBLE PRODUCTS ETC	1	No Quantity							19003			0
S3	2000	2000	2000	2	0	2	Export	40	Austria	AUT	178	Congo	COG								09	MISC.EDIBLE PRODUCTS ETC	1	No Quantity							67			0
S3	2000	2000	2000	2	0	2	Export	40	Austria	AUT	188	Costa Rica	CRI								09	MISC.EDIBLE PRODUCTS ETC	1	No Quantity							20274			0
S3	2000	2000	2000	2	0	2	Export	40	Austria	AUT	191	Croatia	HRV								09	MISC.EDIBLE PRODUCTS ETC	1	No Quantity							5438640			0
S3	2000	2000	2000	2	0	2	Export	40	Austria	AUT	192	Cuba	CUB								09	MISC.EDIBLE PRODUCTS ETC	1	No Quantity							1874			0
S3	2000	2000	2000	2	0	2	Export	40	Austria	AUT	196	Cyprus	CYP								09	MISC.EDIBLE PRODUCTS ETC	1	No Quantity							51388			0
S3	2000	2000	2000	2	0	2	Export	40	Austria	AUT	203	Czechia	CZE								09	MISC.EDIBLE PRODUCTS ETC	1	No Quantity							9974509			0
S3	2000	2000	2000	2	0	2	Export	40	Austria	AUT	208	Denmark	DNK								09	MISC.EDIBLE PRODUCTS ETC	1	No Quantity							750681			0
S3	2000	2000	2000	2	0	2	Export	40	Austria	AUT	218	Ecuador	ECU								09	MISC.EDIBLE PRODUCTS ETC	1	No Quantity							27099			0
S3	2000	2000	2000	2	0	2	Export	40	Austria	AUT	222	El Salvador	SLV								09	MISC.EDIBLE PRODUCTS ETC	1	No Quantity							9568			0
S3	2000	2000	2000	2	0	2	Export	40	Austria	AUT	233	Estonia	EST								09	MISC.EDIBLE PRODUCTS ETC	1	No Quantity							564265			0
S3	2000	2000	2000	2	0	2	Export	40	Austria	AUT	246	Finland	FIN								09	MISC.EDIBLE PRODUCTS ETC	1	No Quantity							1959506			0
S3	2000	2000	2000	2	0	2	Export	40	Austria	AUT	251	France	FRA								09	MISC.EDIBLE PRODUCTS ETC	1	No Quantity							1646426			0
S3	2000	2000	2000	2	0	2	Export	40	Austria	AUT	268	Georgia	GEO								09	MISC.EDIBLE PRODUCTS ETC	1	No Quantity							182669			0
S3	2000	2000	2000	2	0	2	Export	40	Austria	AUT	276	Germany	DEU								09	MISC.EDIBLE PRODUCTS ETC	1	No Quantity							51715559			0
S3	2000	2000	2000	2	0	2	Export	40	Austria	AUT	300	Greece	GRC								09	MISC.EDIBLE PRODUCTS ETC	1	No Quantity							770353			0
S3	2000	2000	2000	2	0	2	Export	40	Austria	AUT	332	Haiti	HTI								09	MISC.EDIBLE PRODUCTS ETC	1	No Quantity							2543			0
S3	2000	2000	2000	2	0	2	Export	40	Austria	AUT	344	China, Hong Kong SAR	HKG								09	MISC.EDIBLE PRODUCTS ETC	1	No Quantity							148945			0
S3	2000	2000	2000	2	0	2	Export	40	Austria	AUT	348	Hungary	HUN								09	MISC.EDIBLE PRODUCTS ETC	1	No Quantity							7211462			0
S3	2000	2000	2000	2	0	2	Export	40	Austria	AUT	352	Iceland	ISL								09	MISC.EDIBLE PRODUCTS ETC	1	No Quantity							118099			0
S3	2000	2000	2000	2	0	2	Export	40	Austria	AUT	360	Indonesia	IDN								09	MISC.EDIBLE PRODUCTS ETC	1	No Quantity							57009			0
S3	2000	2000	2000	2	0	2	Export	40	Austria	AUT	364	Iran	IRN								09	MISC.EDIBLE PRODUCTS ETC	1	No Quantity							135630			0
S3	2000	2000	2000	2	0	2	Export	40	Austria	AUT	372	Ireland	IRL								09	MISC.EDIBLE PRODUCTS ETC	1	No Quantity							55001			0
S3	2000	2000	2000	2	0	2	Export	40	Austria	AUT	376	Israel	ISR								09	MISC.EDIBLE PRODUCTS ETC	1	No Quantity							88390			0
S3	2000	2000	2000	2	0	2	Export	40	Austria	AUT	381	Italy	ITA								09	MISC.EDIBLE PRODUCTS ETC	1	No Quantity							11096215			0
S3	2000	2000	2000	2	0	2	Export	40	Austria	AUT	392	Japan	JPN								09	MISC.EDIBLE PRODUCTS ETC	1	No Quantity							101237			0
S3	2000	2000	2000	2	0	2	Export	40	Austria	AUT	398	Kazakhstan	KAZ								09	MISC.EDIBLE PRODUCTS ETC	1	No Quantity							95483			0
S3	2000	2000	2000	2	0	2	Export	40	Austria	AUT	400	Jordan	JOR								09	MISC.EDIBLE PRODUCTS ETC	1	No Quantity							313748			0
S3	2000	2000	2000	2	0	2	Export	40	Austria	AUT	404	Kenya	KEN								09	MISC.EDIBLE PRODUCTS ETC	1	No Quantity							134			0
S3	2000	2000	2000	2	0	2	Export	40	Austria	AUT	410	Rep. of Korea	KOR								09	MISC.EDIBLE PRODUCTS ETC	1	No Quantity							72064			0
S3	2000	2000	2000	2	0	2	Export	40	Austria	AUT	414	Kuwait	KWT								09	MISC.EDIBLE PRODUCTS ETC	1	No Quantity							65440			0
S3	2000	2000	2000	2	0	2	Export	40	Austria	AUT	422	Lebanon	LBN								09	MISC.EDIBLE PRODUCTS ETC	1	No Quantity							189293			0
S3	2000	2000	2000	2	0	2	Export	40	Austria	AUT	428	Latvia	LVA								09	MISC.EDIBLE PRODUCTS ETC	1	No Quantity							582599			0
S3	2000	2000	2000	2	0	2	Export	40	Austria	AUT	440	Lithuania	LTU								09	MISC.EDIBLE PRODUCTS ETC	1	No Quantity							1274599			0
S3	2000	2000	2000	2	0	2	Export	40	Austria	AUT	442	Luxembourg	LUX								09	MISC.EDIBLE PRODUCTS ETC	1	No Quantity							44563			0
S3	2000	2000	2000	2	0	2	Export	40	Austria	AUT	470	Malta	MLT								09	MISC.EDIBLE PRODUCTS ETC	1	No Quantity							60890			0
S3	2000	2000	2000	2	0	2	Export	40	Austria	AUT	484	Mexico	MEX								09	MISC.EDIBLE PRODUCTS ETC	1	No Quantity							86784			0
S3	2000	2000	2000	2	0	2	Export	40	Austria	AUT	490	Other Asia, nes									09	MISC.EDIBLE PRODUCTS ETC	1	No Quantity							54131			0
S3	2000	2000	2000	2	0	2	Export	40	Austria	AUT	496	Mongolia	MNG								09	MISC.EDIBLE PRODUCTS ETC	1	No Quantity							2409			0
S3	2000	2000	2000	2	0	2	Export	40	Austria	AUT	498	Rep. of Moldova	MDA								09	MISC.EDIBLE PRODUCTS ETC	1	No Quantity							70458			0
S3	2000	2000	2000	2	0	2	Export	40	Austria	AUT	504	Morocco	MAR								09	MISC.EDIBLE PRODUCTS ETC	1	No Quantity							7695			0
S3	2000	2000	2000	2	0	2	Export	40	Austria	AUT	512	Oman	OMN								09	MISC.EDIBLE PRODUCTS ETC	1	No Quantity							20408			0
S3	2000	2000	2000	2	0	2	Export	40	Austria	AUT	524	Nepal	NPL								09	MISC.EDIBLE PRODUCTS ETC	1	No Quantity							669			0
S3	2000	2000	2000	2	0	2	Export	40	Austria	AUT	528	Netherlands	NLD								09	MISC.EDIBLE PRODUCTS ETC	1	No Quantity							1960442			0
S3	2000	2000	2000	2	0	2	Export	40	Austria	AUT	554	New Zealand	NZL								09	MISC.EDIBLE PRODUCTS ETC	1	No Quantity							198259			0
S3	2000	2000	2000	2	0	2	Export	40	Austria	AUT	566	Nigeria	NGA								09	MISC.EDIBLE PRODUCTS ETC	1	No Quantity							36467			0
S3	2000	2000	2000	2	0	2	Export	40	Austria	AUT	579	Norway	NOR								09	MISC.EDIBLE PRODUCTS ETC	1	No Quantity							175241			0
S3	2000	2000	2000	2	0	2	Export	40	Austria	AUT	586	Pakistan	PAK								09	MISC.EDIBLE PRODUCTS ETC	1	No Quantity							11241			0
S3	2000	2000	2000	2	0	2	Export	40	Austria	AUT	600	Paraguay	PRY								09	MISC.EDIBLE PRODUCTS ETC	1	No Quantity							4751			0
S3	2000	2000	2000	2	0	2	Export	40	Austria	AUT	608	Philippines	PHL								09	MISC.EDIBLE PRODUCTS ETC	1	No Quantity							25560			0
S3	2000	2000	2000	2	0	2	Export	40	Austria	AUT	616	Poland	POL								09	MISC.EDIBLE PRODUCTS ETC	1	No Quantity							6820297			0
S3	2000	2000	2000	2	0	2	Export	40	Austria	AUT	620	Portugal	PRT								09	MISC.EDIBLE PRODUCTS ETC	1	No Quantity							18869			0
S3	2000	2000	2000	2	0	2	Export	40	Austria	AUT	634	Qatar	QAT								09	MISC.EDIBLE PRODUCTS ETC	1	No Quantity							201			0
S3	2000	2000	2000	2	0	2	Export	40	Austria	AUT	642	Romania	ROU								09	MISC.EDIBLE PRODUCTS ETC	1	No Quantity							1332343			0
S3	2000	2000	2000	2	0	2	Export	40	Austria	AUT	643	Russian Federation	RUS								09	MISC.EDIBLE PRODUCTS ETC	1	No Quantity							10791767			0
S3	2000	2000	2000	2	0	2	Export	40	Austria	AUT	678	Sao Tome and Principe	STP								09	MISC.EDIBLE PRODUCTS ETC	1	No Quantity							134			0
S3	2000	2000	2000	2	0	2	Export	40	Austria	AUT	682	Saudi Arabia	SAU								09	MISC.EDIBLE PRODUCTS ETC	1	No Quantity							335495			0
S3	2000	2000	2000	2	0	2	Export	40	Austria	AUT	690	Seychelles	SYC								09	MISC.EDIBLE PRODUCTS ETC	1	No Quantity							5754			0
S3	2000	2000	2000	2	0	2	Export	40	Austria	AUT	694	Sierra Leone	SLE								09	MISC.EDIBLE PRODUCTS ETC	1	No Quantity							67			0
S3	2000	2000	2000	2	0	2	Export	40	Austria	AUT	699	India	IND								09	MISC.EDIBLE PRODUCTS ETC	1	No Quantity							24557			0
S3	2000	2000	2000	2	0	2	Export	40	Austria	AUT	702	Singapore	SGP								09	MISC.EDIBLE PRODUCTS ETC	1	No Quantity							37872			0
S3	2000	2000	2000	2	0	2	Export	40	Austria	AUT	703	Slovakia	SVK								09	MISC.EDIBLE PRODUCTS ETC	1	No Quantity							2818450			0
S3	2000	2000	2000	2	0	2	Export	40	Austria	AUT	705	Slovenia	SVN								09	MISC.EDIBLE PRODUCTS ETC	1	No Quantity							5803375			0
S3	2000	2000	2000	2	0	2	Export	40	Austria	AUT	710	South Africa	ZAF								09	MISC.EDIBLE PRODUCTS ETC	1	No Quantity							392035			0
S3	2000	2000	2000	2	0	2	Export	40	Austria	AUT	724	Spain	ESP								09	MISC.EDIBLE PRODUCTS ETC	1	No Quantity							892467			0
S3	2000	2000	2000	2	0	2	Export	40	Austria	AUT	752	Sweden	SWE								09	MISC.EDIBLE PRODUCTS ETC	1	No Quantity							2791217			0
S3	2000	2000	2000	2	0	2	Export	40	Austria	AUT	757	Switzerland	CHE								09	MISC.EDIBLE PRODUCTS ETC	1	No Quantity							6614812			0
S3	2000	2000	2000	2	0	2	Export	40	Austria	AUT	760	Syria	SYR								09	MISC.EDIBLE PRODUCTS ETC	1	No Quantity							32318			0
S3	2000	2000	2000	2	0	2	Export	40	Austria	AUT	764	Thailand	THA								09	MISC.EDIBLE PRODUCTS ETC	1	No Quantity							104984			0
S3	2000	2000	2000	2	0	2	Export	40	Austria	AUT	784	United Arab Emirates	ARE								09	MISC.EDIBLE PRODUCTS ETC	1	No Quantity							103445			0
S3	2000	2000	2000	2	0	2	Export	40	Austria	AUT	788	Tunisia	TUN								09	MISC.EDIBLE PRODUCTS ETC	1	No Quantity							232785			0
S3	2000	2000	2000	2	0	2	Export	40	Austria	AUT	792	Turkey	TUR								09	MISC.EDIBLE PRODUCTS ETC	1	No Quantity							290129			0
S3	2000	2000	2000	2	0	2	Export	40	Austria	AUT	795	Turkmenistan	TKM								09	MISC.EDIBLE PRODUCTS ETC	1	No Quantity							176446			0
S3	2000	2000	2000	2	0	2	Export	40	Austria	AUT	804	Ukraine	UKR								09	MISC.EDIBLE PRODUCTS ETC	1	No Quantity							2074192			0
S3	2000	2000	2000	2	0	2	Export	40	Austria	AUT	807	North Macedonia	MKD								09	MISC.EDIBLE PRODUCTS ETC	1	No Quantity							96754			0
S3	2000	2000	2000	2	0	2	Export	40	Austria	AUT	818	Egypt	EGY								09	MISC.EDIBLE PRODUCTS ETC	1	No Quantity							108664			0
S3	2000	2000	2000	2	0	2	Export	40	Austria	AUT	826	United Kingdom	GBR								09	MISC.EDIBLE PRODUCTS ETC	1	No Quantity							1827088			0
S3	2000	2000	2000	2	0	2	Export	40	Austria	AUT	834	United Rep. of Tanzania	TZA								09	MISC.EDIBLE PRODUCTS ETC	1	No Quantity							268			0
S3	2000	2000	2000	2	0	2	Export	40	Austria	AUT	842	USA	USA								09	MISC.EDIBLE PRODUCTS ETC	1	No Quantity							588621			0
S3	2000	2000	2000	2	0	2	Export	40	Austria	AUT	860	Uzbekistan	UZB								09	MISC.EDIBLE PRODUCTS ETC	1	No Quantity							11643			0
S3	2000	2000	2000	2	0	2	Export	40	Austria	AUT	862	Venezuela	VEN								09	MISC.EDIBLE PRODUCTS ETC	1	No Quantity							7762			0
S3	2000	2000	2000	2	0	2	Export	40	Austria	AUT	887	Yemen	YEM								09	MISC.EDIBLE PRODUCTS ETC	1	No Quantity							57678			0
S3	2000	2000	2000	2	0	2	Export	40	Austria	AUT	891	Serbia and Montenegro	SCG								09	MISC.EDIBLE PRODUCTS ETC	1	No Quantity							382467			0
S3	2000	2000	2000	2	0	2	Export	36	Australia	AUS	0	World	WLD								11	BEVERAGES	1	No Quantity							991199207			0
S3	2000	2000	2000	2	0	2	Export	36	Australia	AUS	16	American Samoa	ASM								11	BEVERAGES	1	No Quantity							108682			0
S3	2000	2000	2000	2	0	2	Export	36	Australia	AUS	24	Angola	AGO								11	BEVERAGES	1	No Quantity							1182			0
S3	2000	2000	2000	2	0	2	Export	36	Australia	AUS	31	Azerbaijan	AZE								11	BEVERAGES	1	No Quantity							15721			0
S3	2000	2000	2000	2	0	2	Export	36	Australia	AUS	32	Argentina	ARG								11	BEVERAGES	1	No Quantity							7866			0
S3	2000	2000	2000	2	0	2	Export	36	Australia	AUS	40	Austria	AUT								11	BEVERAGES	1	No Quantity							962845			0
S3	2000	2000	2000	2	0	2	Export	36	Australia	AUS	48	Bahrain	BHR								11	BEVERAGES	1	No Quantity							1365317			0
S3	2000	2000	2000	2	0	2	Export	36	Australia	AUS	50	Bangladesh	BGD								11	BEVERAGES	1	No Quantity							657586			0
S3	2000	2000	2000	2	0	2	Export	36	Australia	AUS	52	Barbados	BRB								11	BEVERAGES	1	No Quantity							72392			0
S3	2000	2000	2000	2	0	2	Export	36	Australia	AUS	56	Belgium	BEL								11	BEVERAGES	1	No Quantity							9018648			0
S3	2000	2000	2000	2	0	2	Export	36	Australia	AUS	60	Bermuda	BMU								11	BEVERAGES	1	No Quantity							155092			0
S3	2000	2000	2000	2	0	2	Export	36	Australia	AUS	76	Brazil	BRA								11	BEVERAGES	1	No Quantity							756618			0
S3	2000	2000	2000	2	0	2	Export	36	Australia	AUS	90	Solomon Isds	SLB								11	BEVERAGES	1	No Quantity							670976			0
S3	2000	2000	2000	2	0	2	Export	36	Australia	AUS	92	Br. Virgin Isds	VGB								11	BEVERAGES	1	No Quantity							90298			0
S3	2000	2000	2000	2	0	2	Export	36	Australia	AUS	96	Brunei Darussalam	BRN								11	BEVERAGES	1	No Quantity							208575			0
S3	2000	2000	2000	2	0	2	Export	36	Australia	AUS	104	Myanmar	MMR								11	BEVERAGES	1	No Quantity							64293			0
S3	2000	2000	2000	2	0	2	Export	36	Australia	AUS	116	Cambodia	KHM								11	BEVERAGES	1	No Quantity							132765			0
S3	2000	2000	2000	2	0	2	Export	36	Australia	AUS	124	Canada	CAN								11	BEVERAGES	1	No Quantity							51913968			0
S3	2000	2000	2000	2	0	2	Export	36	Australia	AUS	136	Cayman Isds	CYM								11	BEVERAGES	1	No Quantity							28532			0
S3	2000	2000	2000	2	0	2	Export	36	Australia	AUS	144	Sri Lanka	LKA								11	BEVERAGES	1	No Quantity							269211			0
S3	2000	2000	2000	2	0	2	Export	36	Australia	AUS	156	China	CHN								11	BEVERAGES	1	No Quantity							903663			0
S3	2000	2000	2000	2	0	2	Export	36	Australia	AUS	162	Christmas Isds	CXR								11	BEVERAGES	1	No Quantity							362832			0
S3	2000	2000	2000	2	0	2	Export	36	Australia	AUS	166	Cocos Isds	CCK								11	BEVERAGES	1	No Quantity							138999			0
S3	2000	2000	2000	2	0	2	Export	36	Australia	AUS	170	Colombia	COL								11	BEVERAGES	1	No Quantity							3759			0
S3	2000	2000	2000	2	0	2	Export	36	Australia	AUS	184	Cook Isds	COK								11	BEVERAGES	1	No Quantity							503476			0
S3	2000	2000	2000	2	0	2	Export	36	Australia	AUS	188	Costa Rica	CRI								11	BEVERAGES	1	No Quantity							24518			0
S3	2000	2000	2000	2	0	2	Export	36	Australia	AUS	196	Cyprus	CYP								11	BEVERAGES	1	No Quantity							1677			0
S3	2000	2000	2000	2	0	2	Export	36	Australia	AUS	203	Czechia	CZE								11	BEVERAGES	1	No Quantity							89597			0
S3	2000	2000	2000	2	0	2	Export	36	Australia	AUS	208	Denmark	DNK								11	BEVERAGES	1	No Quantity							6719722			0
S3	2000	2000	2000	2	0	2	Export	36	Australia	AUS	214	Dominican Rep.	DOM								11	BEVERAGES	1	No Quantity							33961			0
S3	2000	2000	2000	2	0	2	Export	36	Australia	AUS	232	Eritrea	ERI								11	BEVERAGES	1	No Quantity							1412			0
S3	2000	2000	2000	2	0	2	Export	36	Australia	AUS	233	Estonia	EST								11	BEVERAGES	1	No Quantity							74047			0
S3	2000	2000	2000	2	0	2	Export	36	Australia	AUS	242	Fiji	FJI								11	BEVERAGES	1	No Quantity							1939045			0
S3	2000	2000	2000	2	0	2	Export	36	Australia	AUS	246	Finland	FIN								11	BEVERAGES	1	No Quantity							2061854			0
S3	2000	2000	2000	2	0	2	Export	36	Australia	AUS	251	France	FRA								11	BEVERAGES	1	No Quantity							6009281			0
S3	2000	2000	2000	2	0	2	Export	36	Australia	AUS	258	French Polynesia	PYF								11	BEVERAGES	1	No Quantity							61124			0
S3	2000	2000	2000	2	0	2	Export	36	Australia	AUS	260	Fr. South Antarctic Terr.	ATF								11	BEVERAGES	1	No Quantity							627			0
S3	2000	2000	2000	2	0	2	Export	36	Australia	AUS	268	Georgia	GEO								11	BEVERAGES	1	No Quantity							14852			0
S3	2000	2000	2000	2	0	2	Export	36	Australia	AUS	276	Germany	DEU								11	BEVERAGES	1	No Quantity							31610305			0
S3	2000	2000	2000	2	0	2	Export	36	Australia	AUS	288	Ghana	GHA								11	BEVERAGES	1	No Quantity							83995			0
S3	2000	2000	2000	2	0	2	Export	36	Australia	AUS	296	Kiribati	KIR								11	BEVERAGES	1	No Quantity							999099			0
S3	2000	2000	2000	2	0	2	Export	36	Australia	AUS	300	Greece	GRC								11	BEVERAGES	1	No Quantity							465			0
S3	2000	2000	2000	2	0	2	Export	36	Australia	AUS	316	Guam	GUM								11	BEVERAGES	1	No Quantity							167895			0
S3	2000	2000	2000	2	0	2	Export	36	Australia	AUS	324	Guinea	GIN								11	BEVERAGES	1	No Quantity							46750			0
S3	2000	2000	2000	2	0	2	Export	36	Australia	AUS	344	China, Hong Kong SAR	HKG								11	BEVERAGES	1	No Quantity							14430240			0
S3	2000	2000	2000	2	0	2	Export	36	Australia	AUS	352	Iceland	ISL								11	BEVERAGES	1	No Quantity							363390			0
S3	2000	2000	2000	2	0	2	Export	36	Australia	AUS	360	Indonesia	IDN								11	BEVERAGES	1	No Quantity							5152677			0
S3	2000	2000	2000	2	0	2	Export	36	Australia	AUS	372	Ireland	IRL								11	BEVERAGES	1	No Quantity							21987082			0
S3	2000	2000	2000	2	0	2	Export	36	Australia	AUS	376	Israel	ISR								11	BEVERAGES	1	No Quantity							535175			0
S3	2000	2000	2000	2	0	2	Export	36	Australia	AUS	381	Italy	ITA								11	BEVERAGES	1	No Quantity							379661			0
S3	2000	2000	2000	2	0	2	Export	36	Australia	AUS	388	Jamaica	JAM								11	BEVERAGES	1	No Quantity							22336			0
S3	2000	2000	2000	2	0	2	Export	36	Australia	AUS	392	Japan	JPN								11	BEVERAGES	1	No Quantity							36664965			0
S3	2000	2000	2000	2	0	2	Export	36	Australia	AUS	404	Kenya	KEN								11	BEVERAGES	1	No Quantity							58825			0
S3	2000	2000	2000	2	0	2	Export	36	Australia	AUS	410	Rep. of Korea	KOR								11	BEVERAGES	1	No Quantity							2790994			0
S3	2000	2000	2000	2	0	2	Export	36	Australia	AUS	414	Kuwait	KWT								11	BEVERAGES	1	No Quantity							6466			0
S3	2000	2000	2000	2	0	2	Export	36	Australia	AUS	422	Lebanon	LBN								11	BEVERAGES	1	No Quantity							4309			0
S3	2000	2000	2000	2	0	2	Export	36	Australia	AUS	428	Latvia	LVA								11	BEVERAGES	1	No Quantity							111321			0
S3	2000	2000	2000	2	0	2	Export	36	Australia	AUS	458	Malaysia	MYS								11	BEVERAGES	1	No Quantity							6204383			0
S3	2000	2000	2000	2	0	2	Export	36	Australia	AUS	462	Maldives	MDV								11	BEVERAGES	1	No Quantity							53693			0
S3	2000	2000	2000	2	0	2	Export	36	Australia	AUS	480	Mauritius	MUS								11	BEVERAGES	1	No Quantity							76802			0
S3	2000	2000	2000	2	0	2	Export	36	Australia	AUS	484	Mexico	MEX								11	BEVERAGES	1	No Quantity							36700			0
S3	2000	2000	2000	2	0	2	Export	36	Australia	AUS	490	Other Asia, nes									11	BEVERAGES	1	No Quantity							1482155			0
S3	2000	2000	2000	2	0	2	Export	36	Australia	AUS	512	Oman	OMN								11	BEVERAGES	1	No Quantity							444542			0
S3	2000	2000	2000	2	0	2	Export	36	Australia	AUS	520	Nauru	NRU								11	BEVERAGES	1	No Quantity							985287			0
S3	2000	2000	2000	2	0	2	Export	36	Australia	AUS	524	Nepal	NPL								11	BEVERAGES	1	No Quantity							127663			0
S3	2000	2000	2000	2	0	2	Export	36	Australia	AUS	527	Oceania, nes									11	BEVERAGES	1	No Quantity							46710			0
S3	2000	2000	2000	2	0	2	Export	36	Australia	AUS	528	Netherlands	NLD								11	BEVERAGES	1	No Quantity							17071675			0
S3	2000	2000	2000	2	0	2	Export	36	Australia	AUS	530	Neth. Antilles	ANT								11	BEVERAGES	1	No Quantity							28312			0
S3	2000	2000	2000	2	0	2	Export	36	Australia	AUS	540	New Caledonia	NCL								11	BEVERAGES	1	No Quantity							428669			0
S3	2000	2000	2000	2	0	2	Export	36	Australia	AUS	548	Vanuatu	VUT								11	BEVERAGES	1	No Quantity							1122289			0
S3	2000	2000	2000	2	0	2	Export	36	Australia	AUS	554	New Zealand	NZL								11	BEVERAGES	1	No Quantity							68836873			0
S3	2000	2000	2000	2	0	2	Export	36	Australia	AUS	562	Niger	NER								11	BEVERAGES	1	No Quantity							3542			0
S3	2000	2000	2000	2	0	2	Export	36	Australia	AUS	566	Nigeria	NGA								11	BEVERAGES	1	No Quantity							89726			0
S3	2000	2000	2000	2	0	2	Export	36	Australia	AUS	574	Norfolk Isds	NFK								11	BEVERAGES	1	No Quantity							866196			0
S3	2000	2000	2000	2	0	2	Export	36	Australia	AUS	579	Norway	NOR								11	BEVERAGES	1	No Quantity							5909648			0
S3	2000	2000	2000	2	0	2	Export	36	Australia	AUS	580	N. Mariana Isds	MNP								11	BEVERAGES	1	No Quantity							7541			0
S3	2000	2000	2000	2	0	2	Export	36	Australia	AUS	581	United States Minor Outlying Islands	UMI								11	BEVERAGES	1	No Quantity							136691			0
S3	2000	2000	2000	2	0	2	Export	36	Australia	AUS	583	FS Micronesia	FSM								11	BEVERAGES	1	No Quantity							230093			0
S3	2000	2000	2000	2	0	2	Export	36	Australia	AUS	584	Marshall Isds	MHL								11	BEVERAGES	1	No Quantity							152834			0
S3	2000	2000	2000	2	0	2	Export	36	Australia	AUS	585	Palau	PLW								11	BEVERAGES	1	No Quantity							6833			0
S3	2000	2000	2000	2	0	2	Export	36	Australia	AUS	586	Pakistan	PAK								11	BEVERAGES	1	No Quantity							77074			0
S3	2000	2000	2000	2	0	2	Export	36	Australia	AUS	598	Papua New Guinea	PNG								11	BEVERAGES	1	No Quantity							954256			0
S3	2000	2000	2000	2	0	2	Export	36	Australia	AUS	604	Peru	PER								11	BEVERAGES	1	No Quantity							35851			0
S3	2000	2000	2000	2	0	2	Export	36	Australia	AUS	608	Philippines	PHL								11	BEVERAGES	1	No Quantity							1191868			0
S3	2000	2000	2000	2	0	2	Export	36	Australia	AUS	616	Poland	POL								11	BEVERAGES	1	No Quantity							186375			0
S3	2000	2000	2000	2	0	2	Export	36	Australia	AUS	626	Timor-Leste	TLS								11	BEVERAGES	1	No Quantity							250460			0
S3	2000	2000	2000	2	0	2	Export	36	Australia	AUS	634	Qatar	QAT								11	BEVERAGES	1	No Quantity							571079			0
S3	2000	2000	2000	2	0	2	Export	36	Australia	AUS	643	Russian Federation	RUS								11	BEVERAGES	1	No Quantity							157911			0
S3	2000	2000	2000	2	0	2	Export	36	Australia	AUS	682	Saudi Arabia	SAU								11	BEVERAGES	1	No Quantity							18185			0
S3	2000	2000	2000	2	0	2	Export	36	Australia	AUS	690	Seychelles	SYC								11	BEVERAGES	1	No Quantity							127951			0
S3	2000	2000	2000	2	0	2	Export	36	Australia	AUS	699	India	IND								11	BEVERAGES	1	No Quantity							239231			0
S3	2000	2000	2000	2	0	2	Export	36	Australia	AUS	702	Singapore	SGP								11	BEVERAGES	1	No Quantity							12717815			0
S3	2000	2000	2000	2	0	2	Export	36	Australia	AUS	704	Viet Nam	VNM								11	BEVERAGES	1	No Quantity							253019			0
S3	2000	2000	2000	2	0	2	Export	36	Australia	AUS	710	South Africa	ZAF								11	BEVERAGES	1	No Quantity							215078			0
S3	2000	2000	2000	2	0	2	Export	36	Australia	AUS	716	Zimbabwe	ZWE								11	BEVERAGES	1	No Quantity							55969			0
S3	2000	2000	2000	2	0	2	Export	36	Australia	AUS	724	Spain	ESP								11	BEVERAGES	1	No Quantity							226442			0
S3	2000	2000	2000	2	0	2	Export	36	Australia	AUS	752	Sweden	SWE								11	BEVERAGES	1	No Quantity							11916759			0
S3	2000	2000	2000	2	0	2	Export	36	Australia	AUS	757	Switzerland	CHE								11	BEVERAGES	1	No Quantity							14299622			0
S3	2000	2000	2000	2	0	2	Export	36	Australia	AUS	764	Thailand	THA								11	BEVERAGES	1	No Quantity							5592338			0
S3	2000	2000	2000	2	0	2	Export	36	Australia	AUS	776	Tonga	TON								11	BEVERAGES	1	No Quantity							227931			0
S3	2000	2000	2000	2	0	2	Export	36	Australia	AUS	780	Trinidad and Tobago	TTO								11	BEVERAGES	1	No Quantity							226949			0
S3	2000	2000	2000	2	0	2	Export	36	Australia	AUS	784	United Arab Emirates	ARE								11	BEVERAGES	1	No Quantity							6165145			0
S3	2000	2000	2000	2	0	2	Export	36	Australia	AUS	792	Turkey	TUR								11	BEVERAGES	1	No Quantity							133105			0
S3	2000	2000	2000	2	0	2	Export	36	Australia	AUS	798	Tuvalu	TUV								11	BEVERAGES	1	No Quantity							121638			0
S3	2000	2000	2000	2	0	2	Export	36	Australia	AUS	818	Egypt	EGY								11	BEVERAGES	1	No Quantity							36797			0
S3	2000	2000	2000	2	0	2	Export	36	Australia	AUS	826	United Kingdom	GBR								11	BEVERAGES	1	No Quantity							382753374			0
S3	2000	2000	2000	2	0	2	Export	36	Australia	AUS	837	Bunkers									11	BEVERAGES	1	No Quantity							2144637			0
S3	2000	2000	2000	2	0	2	Export	36	Australia	AUS	842	USA	USA								11	BEVERAGES	1	No Quantity							244617283			0
S3	2000	2000	2000	2	0	2	Export	36	Australia	AUS	862	Venezuela	VEN								11	BEVERAGES	1	No Quantity							5119			0
S3	2000	2000	2000	2	0	2	Export	36	Australia	AUS	876	Wallis and Futuna Isds	WLF								11	BEVERAGES	1	No Quantity							248203			0
S3	2000	2000	2000	2	0	2	Export	36	Australia	AUS	882	Samoa	WSM								11	BEVERAGES	1	No Quantity							210330			0
S3	2000	2000	2000	2	0	2	Export	36	Australia	AUS	891	Serbia and Montenegro	SCG								11	BEVERAGES	1	No Quantity							11178			0
S3	2000	2000	2000	2	0	2	Export	36	Australia	AUS	899	Areas, nes									11	BEVERAGES	1	No Quantity							416			0
S3	2000	2000	2000	2	0	2	Export	40	Austria	AUT	0	World	WLD								11	BEVERAGES	1	No Quantity							623574909			0
S3	2000	2000	2000	2	0	2	Export	40	Austria	AUT	8	Albania	ALB								11	BEVERAGES	1	No Quantity							463497			0
S3	2000	2000	2000	2	0	2	Export	40	Austria	AUT	12	Algeria	DZA								11	BEVERAGES	1	No Quantity							6624			0
S3	2000	2000	2000	2	0	2	Export	40	Austria	AUT	20	Andorra	AND								11	BEVERAGES	1	No Quantity							157108			0
S3	2000	2000	2000	2	0	2	Export	40	Austria	AUT	31	Azerbaijan	AZE								11	BEVERAGES	1	No Quantity							103178			0
S3	2000	2000	2000	2	0	2	Export	40	Austria	AUT	32	Argentina	ARG								11	BEVERAGES	1	No Quantity							14520			0
S3	2000	2000	2000	2	0	2	Export	40	Austria	AUT	36	Australia	AUS								11	BEVERAGES	1	No Quantity							271126			0
S3	2000	2000	2000	2	0	2	Export	40	Austria	AUT	44	Bahamas	BHS								11	BEVERAGES	1	No Quantity							17531			0
S3	2000	2000	2000	2	0	2	Export	40	Austria	AUT	48	Bahrain	BHR								11	BEVERAGES	1	No Quantity							210035			0
S3	2000	2000	2000	2	0	2	Export	40	Austria	AUT	51	Armenia	ARM								11	BEVERAGES	1	No Quantity							8832			0
S3	2000	2000	2000	2	0	2	Export	40	Austria	AUT	56	Belgium	BEL								11	BEVERAGES	1	No Quantity							14504624			0
S3	2000	2000	2000	2	0	2	Export	40	Austria	AUT	70	Bosnia Herzegovina	BIH								11	BEVERAGES	1	No Quantity							4377690			0
S3	2000	2000	2000	2	0	2	Export	40	Austria	AUT	76	Brazil	BRA								11	BEVERAGES	1	No Quantity							6635554			0
S3	2000	2000	2000	2	0	2	Export	40	Austria	AUT	100	Bulgaria	BGR								11	BEVERAGES	1	No Quantity							918830			0
S3	2000	2000	2000	2	0	2	Export	40	Austria	AUT	112	Belarus	BLR								11	BEVERAGES	1	No Quantity							8699			0
S3	2000	2000	2000	2	0	2	Export	40	Austria	AUT	120	Cameroon	CMR								11	BEVERAGES	1	No Quantity							10639			0
S3	2000	2000	2000	2	0	2	Export	40	Austria	AUT	124	Canada	CAN								11	BEVERAGES	1	No Quantity							465638			0
S3	2000	2000	2000	2	0	2	Export	40	Austria	AUT	136	Cayman Isds	CYM								11	BEVERAGES	1	No Quantity							1405			0
S3	2000	2000	2000	2	0	2	Export	40	Austria	AUT	156	China	CHN								11	BEVERAGES	1	No Quantity							137035			0
S3	2000	2000	2000	2	0	2	Export	40	Austria	AUT	170	Colombia	COL								11	BEVERAGES	1	No Quantity							51388			0
S3	2000	2000	2000	2	0	2	Export	40	Austria	AUT	188	Costa Rica	CRI								11	BEVERAGES	1	No Quantity							71997			0
S3	2000	2000	2000	2	0	2	Export	40	Austria	AUT	191	Croatia	HRV								11	BEVERAGES	1	No Quantity							9245240			0
S3	2000	2000	2000	2	0	2	Export	40	Austria	AUT	192	Cuba	CUB								11	BEVERAGES	1	No Quantity							4015			0
S3	2000	2000	2000	2	0	2	Export	40	Austria	AUT	196	Cyprus	CYP								11	BEVERAGES	1	No Quantity							3820517			0
S3	2000	2000	2000	2	0	2	Export	40	Austria	AUT	203	Czechia	CZE								11	BEVERAGES	1	No Quantity							10655803			0
S3	2000	2000	2000	2	0	2	Export	40	Austria	AUT	208	Denmark	DNK								11	BEVERAGES	1	No Quantity							345933			0
S3	2000	2000	2000	2	0	2	Export	40	Austria	AUT	214	Dominican Rep.	DOM								11	BEVERAGES	1	No Quantity							3496197			0
S3	2000	2000	2000	2	0	2	Export	40	Austria	AUT	222	El Salvador	SLV								11	BEVERAGES	1	No Quantity							35664			0
S3	2000	2000	2000	2	0	2	Export	40	Austria	AUT	233	Estonia	EST								11	BEVERAGES	1	No Quantity							686780			0
S3	2000	2000	2000	2	0	2	Export	40	Austria	AUT	246	Finland	FIN								11	BEVERAGES	1	No Quantity							2895532			0
S3	2000	2000	2000	2	0	2	Export	40	Austria	AUT	251	France	FRA								11	BEVERAGES	1	No Quantity							2210424			0
S3	2000	2000	2000	2	0	2	Export	40	Austria	AUT	262	Djibouti	DJI								11	BEVERAGES	1	No Quantity							70592			0
S3	2000	2000	2000	2	0	2	Export	40	Austria	AUT	270	Gambia	GMB								11	BEVERAGES	1	No Quantity							29307			0
S3	2000	2000	2000	2	0	2	Export	40	Austria	AUT	276	Germany	DEU								11	BEVERAGES	1	No Quantity							199208755			0
S3	2000	2000	2000	2	0	2	Export	40	Austria	AUT	288	Ghana	GHA								11	BEVERAGES	1	No Quantity							56473			0
S3	2000	2000	2000	2	0	2	Export	40	Austria	AUT	292	Gibraltar	GIB								11	BEVERAGES	1	No Quantity							6156			0
S3	2000	2000	2000	2	0	2	Export	40	Austria	AUT	300	Greece	GRC								11	BEVERAGES	1	No Quantity							6625183			0
S3	2000	2000	2000	2	0	2	Export	40	Austria	AUT	320	Guatemala	GTM								11	BEVERAGES	1	No Quantity							1071			0
S3	2000	2000	2000	2	0	2	Export	40	Austria	AUT	332	Haiti	HTI								11	BEVERAGES	1	No Quantity							1071			0
S3	2000	2000	2000	2	0	2	Export	40	Austria	AUT	340	Honduras	HND								11	BEVERAGES	1	No Quantity							468			0
S3	2000	2000	2000	2	0	2	Export	40	Austria	AUT	344	China, Hong Kong SAR	HKG								11	BEVERAGES	1	No Quantity							159785			0
S3	2000	2000	2000	2	0	2	Export	40	Austria	AUT	348	Hungary	HUN								11	BEVERAGES	1	No Quantity							5369922			0
S3	2000	2000	2000	2	0	2	Export	40	Austria	AUT	352	Iceland	ISL								11	BEVERAGES	1	No Quantity							26096			0
S3	2000	2000	2000	2	0	2	Export	40	Austria	AUT	360	Indonesia	IDN								11	BEVERAGES	1	No Quantity							12111			0
S3	2000	2000	2000	2	0	2	Export	40	Austria	AUT	364	Iran	IRN								11	BEVERAGES	1	No Quantity							41686			0
S3	2000	2000	2000	2	0	2	Export	40	Austria	AUT	372	Ireland	IRL								11	BEVERAGES	1	No Quantity							600063			0
S3	2000	2000	2000	2	0	2	Export	40	Austria	AUT	376	Israel	ISR								11	BEVERAGES	1	No Quantity							1722036			0
S3	2000	2000	2000	2	0	2	Export	40	Austria	AUT	381	Italy	ITA								11	BEVERAGES	1	No Quantity							63493736			0
S3	2000	2000	2000	2	0	2	Export	40	Austria	AUT	384	Côte d'Ivoire	CIV								11	BEVERAGES	1	No Quantity							1539			0
S3	2000	2000	2000	2	0	2	Export	40	Austria	AUT	392	Japan	JPN								11	BEVERAGES	1	No Quantity							1386542			0
S3	2000	2000	2000	2	0	2	Export	40	Austria	AUT	398	Kazakhstan	KAZ								11	BEVERAGES	1	No Quantity							39679			0
S3	2000	2000	2000	2	0	2	Export	40	Austria	AUT	400	Jordan	JOR								11	BEVERAGES	1	No Quantity							144797			0
S3	2000	2000	2000	2	0	2	Export	40	Austria	AUT	404	Kenya	KEN								11	BEVERAGES	1	No Quantity							131080			0
S3	2000	2000	2000	2	0	2	Export	40	Austria	AUT	408	Dem. People's Rep. of Korea	PRK								11	BEVERAGES	1	No Quantity							2141			0
S3	2000	2000	2000	2	0	2	Export	40	Austria	AUT	410	Rep. of Korea	KOR								11	BEVERAGES	1	No Quantity							23954			0
S3	2000	2000	2000	2	0	2	Export	40	Austria	AUT	414	Kuwait	KWT								11	BEVERAGES	1	No Quantity							132418			0
S3	2000	2000	2000	2	0	2	Export	40	Austria	AUT	422	Lebanon	LBN								11	BEVERAGES	1	No Quantity							169152			0
S3	2000	2000	2000	2	0	2	Export	40	Austria	AUT	428	Latvia	LVA								11	BEVERAGES	1	No Quantity							370289			0
S3	2000	2000	2000	2	0	2	Export	40	Austria	AUT	434	Libya	LBY								11	BEVERAGES	1	No Quantity							7703062			0
S3	2000	2000	2000	2	0	2	Export	40	Austria	AUT	440	Lithuania	LTU								11	BEVERAGES	1	No Quantity							81833			0
S3	2000	2000	2000	2	0	2	Export	40	Austria	AUT	442	Luxembourg	LUX								11	BEVERAGES	1	No Quantity							103981			0
S3	2000	2000	2000	2	0	2	Export	40	Austria	AUT	458	Malaysia	MYS								11	BEVERAGES	1	No Quantity							43426			0
S3	2000	2000	2000	2	0	2	Export	40	Austria	AUT	462	Maldives	MDV								11	BEVERAGES	1	No Quantity							67514			0
S3	2000	2000	2000	2	0	2	Export	40	Austria	AUT	470	Malta	MLT								11	BEVERAGES	1	No Quantity							704579			0
S3	2000	2000	2000	2	0	2	Export	40	Austria	AUT	484	Mexico	MEX								11	BEVERAGES	1	No Quantity							99163			0
S3	2000	2000	2000	2	0	2	Export	40	Austria	AUT	490	Other Asia, nes									11	BEVERAGES	1	No Quantity							319101			0
S3	2000	2000	2000	2	0	2	Export	40	Austria	AUT	496	Mongolia	MNG								11	BEVERAGES	1	No Quantity							11576			0
S3	2000	2000	2000	2	0	2	Export	40	Austria	AUT	498	Rep. of Moldova	MDA								11	BEVERAGES	1	No Quantity							100702			0
S3	2000	2000	2000	2	0	2	Export	40	Austria	AUT	512	Oman	OMN								11	BEVERAGES	1	No Quantity							92806			0
S3	2000	2000	2000	2	0	2	Export	40	Austria	AUT	516	Namibia	NAM								11	BEVERAGES	1	No Quantity							14921			0
S3	2000	2000	2000	2	0	2	Export	40	Austria	AUT	528	Netherlands	NLD								11	BEVERAGES	1	No Quantity							20350153			0
S3	2000	2000	2000	2	0	2	Export	40	Austria	AUT	530	Neth. Antilles	ANT								11	BEVERAGES	1	No Quantity							161926			0
S3	2000	2000	2000	2	0	2	Export	40	Austria	AUT	554	New Zealand	NZL								11	BEVERAGES	1	No Quantity							5451688			0
S3	2000	2000	2000	2	0	2	Export	40	Austria	AUT	558	Nicaragua	NIC								11	BEVERAGES	1	No Quantity							4215			0
S3	2000	2000	2000	2	0	2	Export	40	Austria	AUT	566	Nigeria	NGA								11	BEVERAGES	1	No Quantity							26631			0
S3	2000	2000	2000	2	0	2	Export	40	Austria	AUT	579	Norway	NOR								11	BEVERAGES	1	No Quantity							1185406			0
S3	2000	2000	2000	2	0	2	Export	40	Austria	AUT	586	Pakistan	PAK								11	BEVERAGES	1	No Quantity							30712			0
S3	2000	2000	2000	2	0	2	Export	40	Austria	AUT	591	Panama	PAN								11	BEVERAGES	1	No Quantity							535			0
S3	2000	2000	2000	2	0	2	Export	40	Austria	AUT	600	Paraguay	PRY								11	BEVERAGES	1	No Quantity							26430			0
S3	2000	2000	2000	2	0	2	Export	40	Austria	AUT	608	Philippines	PHL								11	BEVERAGES	1	No Quantity							97356			0
S3	2000	2000	2000	2	0	2	Export	40	Austria	AUT	616	Poland	POL								11	BEVERAGES	1	No Quantity							6402903			0
S3	2000	2000	2000	2	0	2	Export	40	Austria	AUT	620	Portugal	PRT								11	BEVERAGES	1	No Quantity							3972340			0
S3	2000	2000	2000	2	0	2	Export	40	Austria	AUT	634	Qatar	QAT								11	BEVERAGES	1	No Quantity							13516			0
S3	2000	2000	2000	2	0	2	Export	40	Austria	AUT	642	Romania	ROU								11	BEVERAGES	1	No Quantity							3002189			0
S3	2000	2000	2000	2	0	2	Export	40	Austria	AUT	643	Russian Federation	RUS								11	BEVERAGES	1	No Quantity							505985			0
S3	2000	2000	2000	2	0	2	Export	40	Austria	AUT	682	Saudi Arabia	SAU								11	BEVERAGES	1	No Quantity							3481142			0
S3	2000	2000	2000	2	0	2	Export	40	Austria	AUT	694	Sierra Leone	SLE								11	BEVERAGES	1	No Quantity							29307			0
S3	2000	2000	2000	2	0	2	Export	40	Austria	AUT	699	India	IND								11	BEVERAGES	1	No Quantity							24958			0
S3	2000	2000	2000	2	0	2	Export	40	Austria	AUT	702	Singapore	SGP								11	BEVERAGES	1	No Quantity							620203			0
S3	2000	2000	2000	2	0	2	Export	40	Austria	AUT	703	Slovakia	SVK								11	BEVERAGES	1	No Quantity							2321899			0
S3	2000	2000	2000	2	0	2	Export	40	Austria	AUT	704	Viet Nam	VNM								11	BEVERAGES	1	No Quantity							16661			0
S3	2000	2000	2000	2	0	2	Export	40	Austria	AUT	705	Slovenia	SVN								11	BEVERAGES	1	No Quantity							6554926			0
S3	2000	2000	2000	2	0	2	Export	40	Austria	AUT	710	South Africa	ZAF								11	BEVERAGES	1	No Quantity							8530691			0
S3	2000	2000	2000	2	0	2	Export	40	Austria	AUT	724	Spain	ESP								11	BEVERAGES	1	No Quantity							19372575			0
S3	2000	2000	2000	2	0	2	Export	40	Austria	AUT	752	Sweden	SWE								11	BEVERAGES	1	No Quantity							12902828			0
S3	2000	2000	2000	2	0	2	Export	40	Austria	AUT	757	Switzerland	CHE								11	BEVERAGES	1	No Quantity							33297210			0
S3	2000	2000	2000	2	0	2	Export	40	Austria	AUT	760	Syria	SYR								11	BEVERAGES	1	No Quantity							43426			0
S3	2000	2000	2000	2	0	2	Export	40	Austria	AUT	764	Thailand	THA								11	BEVERAGES	1	No Quantity							94948			0
S3	2000	2000	2000	2	0	2	Export	40	Austria	AUT	784	United Arab Emirates	ARE								11	BEVERAGES	1	No Quantity							1094205			0
S3	2000	2000	2000	2	0	2	Export	40	Austria	AUT	788	Tunisia	TUN								11	BEVERAGES	1	No Quantity							35129			0
S3	2000	2000	2000	2	0	2	Export	40	Austria	AUT	792	Turkey	TUR								11	BEVERAGES	1	No Quantity							1073529			0
S3	2000	2000	2000	2	0	2	Export	40	Austria	AUT	795	Turkmenistan	TKM								11	BEVERAGES	1	No Quantity							13784			0
S3	2000	2000	2000	2	0	2	Export	40	Austria	AUT	796	Turks and Caicos Isds	TCA								11	BEVERAGES	1	No Quantity							2877			0
S3	2000	2000	2000	2	0	2	Export	40	Austria	AUT	800	Uganda	UGA								11	BEVERAGES	1	No Quantity							28371			0
S3	2000	2000	2000	2	0	2	Export	40	Austria	AUT	804	Ukraine	UKR								11	BEVERAGES	1	No Quantity							105185			0
S3	2000	2000	2000	2	0	2	Export	40	Austria	AUT	807	North Macedonia	MKD								11	BEVERAGES	1	No Quantity							1024617			0
S3	2000	2000	2000	2	0	2	Export	40	Austria	AUT	818	Egypt	EGY								11	BEVERAGES	1	No Quantity							112746			0
S3	2000	2000	2000	2	0	2	Export	40	Austria	AUT	826	United Kingdom	GBR								11	BEVERAGES	1	No Quantity							99847400			0
S3	2000	2000	2000	2	0	2	Export	40	Austria	AUT	834	United Rep. of Tanzania	TZA								11	BEVERAGES	1	No Quantity							407291			0
S3	2000	2000	2000	2	0	2	Export	40	Austria	AUT	842	USA	USA								11	BEVERAGES	1	No Quantity							35408538			0
S3	2000	2000	2000	2	0	2	Export	40	Austria	AUT	860	Uzbekistan	UZB								11	BEVERAGES	1	No Quantity							602			0
S3	2000	2000	2000	2	0	2	Export	40	Austria	AUT	862	Venezuela	VEN								11	BEVERAGES	1	No Quantity							3078			0
S3	2000	2000	2000	2	0	2	Export	40	Austria	AUT	887	Yemen	YEM								11	BEVERAGES	1	No Quantity							666239			0
S3	2000	2000	2000	2	0	2	Export	40	Austria	AUT	891	Serbia and Montenegro	SCG								11	BEVERAGES	1	No Quantity							4227741			0
S3	2000	2000	2000	2	0	2	Export	36	Australia	AUS	0	World	WLD								12	TOBACCO,TOBACCO MANUFACT	1	No Quantity							31732709			0
S3	2000	2000	2000	2	0	2	Export	36	Australia	AUS	48	Bahrain	BHR								12	TOBACCO,TOBACCO MANUFACT	1	No Quantity							82968			0
S3	2000	2000	2000	2	0	2	Export	36	Australia	AUS	90	Solomon Isds	SLB								12	TOBACCO,TOBACCO MANUFACT	1	No Quantity							1083861			0
S3	2000	2000	2000	2	0	2	Export	36	Australia	AUS	124	Canada	CAN								12	TOBACCO,TOBACCO MANUFACT	1	No Quantity							11497			0
S3	2000	2000	2000	2	0	2	Export	36	Australia	AUS	162	Christmas Isds	CXR								12	TOBACCO,TOBACCO MANUFACT	1	No Quantity							61988			0
S3	2000	2000	2000	2	0	2	Export	36	Australia	AUS	166	Cocos Isds	CCK								12	TOBACCO,TOBACCO MANUFACT	1	No Quantity							12097			0
S3	2000	2000	2000	2	0	2	Export	36	Australia	AUS	184	Cook Isds	COK								12	TOBACCO,TOBACCO MANUFACT	1	No Quantity							21609			0
S3	2000	2000	2000	2	0	2	Export	36	Australia	AUS	242	Fiji	FJI								12	TOBACCO,TOBACCO MANUFACT	1	No Quantity							430806			0
S3	2000	2000	2000	2	0	2	Export	36	Australia	AUS	251	France	FRA								12	TOBACCO,TOBACCO MANUFACT	1	No Quantity							555			0
S3	2000	2000	2000	2	0	2	Export	36	Australia	AUS	258	French Polynesia	PYF								12	TOBACCO,TOBACCO MANUFACT	1	No Quantity							1041116			0
S3	2000	2000	2000	2	0	2	Export	36	Australia	AUS	296	Kiribati	KIR								12	TOBACCO,TOBACCO MANUFACT	1	No Quantity							1091021			0
S3	2000	2000	2000	2	0	2	Export	36	Australia	AUS	344	China, Hong Kong SAR	HKG								12	TOBACCO,TOBACCO MANUFACT	1	No Quantity							62961			0
S3	2000	2000	2000	2	0	2	Export	36	Australia	AUS	360	Indonesia	IDN								12	TOBACCO,TOBACCO MANUFACT	1	No Quantity							651020			0
S3	2000	2000	2000	2	0	2	Export	36	Australia	AUS	381	Italy	ITA								12	TOBACCO,TOBACCO MANUFACT	1	No Quantity							1406			0
S3	2000	2000	2000	2	0	2	Export	36	Australia	AUS	392	Japan	JPN								12	TOBACCO,TOBACCO MANUFACT	1	No Quantity							387			0
S3	2000	2000	2000	2	0	2	Export	36	Australia	AUS	414	Kuwait	KWT								12	TOBACCO,TOBACCO MANUFACT	1	No Quantity							3770			0
S3	2000	2000	2000	2	0	2	Export	36	Australia	AUS	458	Malaysia	MYS								12	TOBACCO,TOBACCO MANUFACT	1	No Quantity							415924			0
S3	2000	2000	2000	2	0	2	Export	36	Australia	AUS	512	Oman	OMN								12	TOBACCO,TOBACCO MANUFACT	1	No Quantity							124492			0
S3	2000	2000	2000	2	0	2	Export	36	Australia	AUS	520	Nauru	NRU								12	TOBACCO,TOBACCO MANUFACT	1	No Quantity							391078			0
S3	2000	2000	2000	2	0	2	Export	36	Australia	AUS	527	Oceania, nes									12	TOBACCO,TOBACCO MANUFACT	1	No Quantity							1569			0
S3	2000	2000	2000	2	0	2	Export	36	Australia	AUS	528	Netherlands	NLD								12	TOBACCO,TOBACCO MANUFACT	1	No Quantity							4232			0
S3	2000	2000	2000	2	0	2	Export	36	Australia	AUS	540	New Caledonia	NCL								12	TOBACCO,TOBACCO MANUFACT	1	No Quantity							3672819			0
S3	2000	2000	2000	2	0	2	Export	36	Australia	AUS	548	Vanuatu	VUT								12	TOBACCO,TOBACCO MANUFACT	1	No Quantity							867774			0
S3	2000	2000	2000	2	0	2	Export	36	Australia	AUS	554	New Zealand	NZL								12	TOBACCO,TOBACCO MANUFACT	1	No Quantity							4608868			0
S3	2000	2000	2000	2	0	2	Export	36	Australia	AUS	574	Norfolk Isds	NFK								12	TOBACCO,TOBACCO MANUFACT	1	No Quantity							368750			0
S3	2000	2000	2000	2	0	2	Export	36	Australia	AUS	581	United States Minor Outlying Islands	UMI								12	TOBACCO,TOBACCO MANUFACT	1	No Quantity							1408			0
S3	2000	2000	2000	2	0	2	Export	36	Australia	AUS	583	FS Micronesia	FSM								12	TOBACCO,TOBACCO MANUFACT	1	No Quantity							35199			0
S3	2000	2000	2000	2	0	2	Export	36	Australia	AUS	584	Marshall Isds	MHL								12	TOBACCO,TOBACCO MANUFACT	1	No Quantity							7633			0
S3	2000	2000	2000	2	0	2	Export	36	Australia	AUS	598	Papua New Guinea	PNG								12	TOBACCO,TOBACCO MANUFACT	1	No Quantity							2875322			0
S3	2000	2000	2000	2	0	2	Export	36	Australia	AUS	608	Philippines	PHL								12	TOBACCO,TOBACCO MANUFACT	1	No Quantity							554687			0
S3	2000	2000	2000	2	0	2	Export	36	Australia	AUS	616	Poland	POL								12	TOBACCO,TOBACCO MANUFACT	1	No Quantity							345			0
S3	2000	2000	2000	2	0	2	Export	36	Australia	AUS	626	Timor-Leste	TLS								12	TOBACCO,TOBACCO MANUFACT	1	No Quantity							1846			0
S3	2000	2000	2000	2	0	2	Export	36	Australia	AUS	634	Qatar	QAT								12	TOBACCO,TOBACCO MANUFACT	1	No Quantity							11098			0
S3	2000	2000	2000	2	0	2	Export	36	Australia	AUS	682	Saudi Arabia	SAU								12	TOBACCO,TOBACCO MANUFACT	1	No Quantity							1488672			0
S3	2000	2000	2000	2	0	2	Export	36	Australia	AUS	699	India	IND								12	TOBACCO,TOBACCO MANUFACT	1	No Quantity							334			0
S3	2000	2000	2000	2	0	2	Export	36	Australia	AUS	702	Singapore	SGP								12	TOBACCO,TOBACCO MANUFACT	1	No Quantity							8601139			0
S3	2000	2000	2000	2	0	2	Export	36	Australia	AUS	704	Viet Nam	VNM								12	TOBACCO,TOBACCO MANUFACT	1	No Quantity							14961			0
S3	2000	2000	2000	2	0	2	Export	36	Australia	AUS	757	Switzerland	CHE								12	TOBACCO,TOBACCO MANUFACT	1	No Quantity							300			0
S3	2000	2000	2000	2	0	2	Export	36	Australia	AUS	776	Tonga	TON								12	TOBACCO,TOBACCO MANUFACT	1	No Quantity							673194			0
S3	2000	2000	2000	2	0	2	Export	36	Australia	AUS	784	United Arab Emirates	ARE								12	TOBACCO,TOBACCO MANUFACT	1	No Quantity							245208			0
S3	2000	2000	2000	2	0	2	Export	36	Australia	AUS	798	Tuvalu	TUV								12	TOBACCO,TOBACCO MANUFACT	1	No Quantity							153195			0
S3	2000	2000	2000	2	0	2	Export	36	Australia	AUS	818	Egypt	EGY								12	TOBACCO,TOBACCO MANUFACT	1	No Quantity							4207			0
S3	2000	2000	2000	2	0	2	Export	36	Australia	AUS	826	United Kingdom	GBR								12	TOBACCO,TOBACCO MANUFACT	1	No Quantity							1320			0
S3	2000	2000	2000	2	0	2	Export	36	Australia	AUS	837	Bunkers									12	TOBACCO,TOBACCO MANUFACT	1	No Quantity							1824998			0
S3	2000	2000	2000	2	0	2	Export	36	Australia	AUS	842	USA	USA								12	TOBACCO,TOBACCO MANUFACT	1	No Quantity							204096			0
S3	2000	2000	2000	2	0	2	Export	36	Australia	AUS	862	Venezuela	VEN								12	TOBACCO,TOBACCO MANUFACT	1	No Quantity							4919			0
S3	2000	2000	2000	2	0	2	Export	36	Australia	AUS	876	Wallis and Futuna Isds	WLF								12	TOBACCO,TOBACCO MANUFACT	1	No Quantity							13645			0
S3	2000	2000	2000	2	0	2	Export	36	Australia	AUS	882	Samoa	WSM								12	TOBACCO,TOBACCO MANUFACT	1	No Quantity							2417			0
S3	2000	2000	2000	2	0	2	Export	40	Austria	AUT	0	World	WLD								12	TOBACCO,TOBACCO MANUFACT	1	No Quantity							85476532			0
S3	2000	2000	2000	2	0	2	Export	40	Austria	AUT	8	Albania	ALB								12	TOBACCO,TOBACCO MANUFACT	1	No Quantity							29173			0
S3	2000	2000	2000	2	0	2	Export	40	Austria	AUT	56	Belgium	BEL								12	TOBACCO,TOBACCO MANUFACT	1	No Quantity							184208			0
S3	2000	2000	2000	2	0	2	Export	40	Austria	AUT	70	Bosnia Herzegovina	BIH								12	TOBACCO,TOBACCO MANUFACT	1	No Quantity							398793			0
S3	2000	2000	2000	2	0	2	Export	40	Austria	AUT	156	China	CHN								12	TOBACCO,TOBACCO MANUFACT	1	No Quantity							1405			0
S3	2000	2000	2000	2	0	2	Export	40	Austria	AUT	196	Cyprus	CYP								12	TOBACCO,TOBACCO MANUFACT	1	No Quantity							937			0
S3	2000	2000	2000	2	0	2	Export	40	Austria	AUT	203	Czechia	CZE								12	TOBACCO,TOBACCO MANUFACT	1	No Quantity							307793			0
S3	2000	2000	2000	2	0	2	Export	40	Austria	AUT	208	Denmark	DNK								12	TOBACCO,TOBACCO MANUFACT	1	No Quantity							613312			0
S3	2000	2000	2000	2	0	2	Export	40	Austria	AUT	233	Estonia	EST								12	TOBACCO,TOBACCO MANUFACT	1	No Quantity							383136			0
S3	2000	2000	2000	2	0	2	Export	40	Austria	AUT	251	France	FRA								12	TOBACCO,TOBACCO MANUFACT	1	No Quantity							9970			0
S3	2000	2000	2000	2	0	2	Export	40	Austria	AUT	262	Djibouti	DJI								12	TOBACCO,TOBACCO MANUFACT	1	No Quantity							1357770			0
S3	2000	2000	2000	2	0	2	Export	40	Austria	AUT	268	Georgia	GEO								12	TOBACCO,TOBACCO MANUFACT	1	No Quantity							125192			0
S3	2000	2000	2000	2	0	2	Export	40	Austria	AUT	276	Germany	DEU								12	TOBACCO,TOBACCO MANUFACT	1	No Quantity							40411650			0
S3	2000	2000	2000	2	0	2	Export	40	Austria	AUT	300	Greece	GRC								12	TOBACCO,TOBACCO MANUFACT	1	No Quantity							1793699			0
S3	2000	2000	2000	2	0	2	Export	40	Austria	AUT	324	Guinea	GIN								12	TOBACCO,TOBACCO MANUFACT	1	No Quantity							15756473			0
S3	2000	2000	2000	2	0	2	Export	40	Austria	AUT	348	Hungary	HUN								12	TOBACCO,TOBACCO MANUFACT	1	No Quantity							2480613			0
S3	2000	2000	2000	2	0	2	Export	40	Austria	AUT	360	Indonesia	IDN								12	TOBACCO,TOBACCO MANUFACT	1	No Quantity							97959			0
S3	2000	2000	2000	2	0	2	Export	40	Austria	AUT	381	Italy	ITA								12	TOBACCO,TOBACCO MANUFACT	1	No Quantity							3973143			0
S3	2000	2000	2000	2	0	2	Export	40	Austria	AUT	392	Japan	JPN								12	TOBACCO,TOBACCO MANUFACT	1	No Quantity							958174			0
S3	2000	2000	2000	2	0	2	Export	40	Austria	AUT	470	Malta	MLT								12	TOBACCO,TOBACCO MANUFACT	1	No Quantity							197590			0
S3	2000	2000	2000	2	0	2	Export	40	Austria	AUT	490	Other Asia, nes									12	TOBACCO,TOBACCO MANUFACT	1	No Quantity							337435			0
S3	2000	2000	2000	2	0	2	Export	40	Austria	AUT	498	Rep. of Moldova	MDA								12	TOBACCO,TOBACCO MANUFACT	1	No Quantity							221477			0
S3	2000	2000	2000	2	0	2	Export	40	Austria	AUT	528	Netherlands	NLD								12	TOBACCO,TOBACCO MANUFACT	1	No Quantity							538036			0
S3	2000	2000	2000	2	0	2	Export	40	Austria	AUT	591	Panama	PAN								12	TOBACCO,TOBACCO MANUFACT	1	No Quantity							272263			0
S3	2000	2000	2000	2	0	2	Export	40	Austria	AUT	643	Russian Federation	RUS								12	TOBACCO,TOBACCO MANUFACT	1	No Quantity							291199			0
S3	2000	2000	2000	2	0	2	Export	40	Austria	AUT	694	Sierra Leone	SLE								12	TOBACCO,TOBACCO MANUFACT	1	No Quantity							248108			0
S3	2000	2000	2000	2	0	2	Export	40	Austria	AUT	703	Slovakia	SVK								12	TOBACCO,TOBACCO MANUFACT	1	No Quantity							615653			0
S3	2000	2000	2000	2	0	2	Export	40	Austria	AUT	705	Slovenia	SVN								12	TOBACCO,TOBACCO MANUFACT	1	No Quantity							4931919			0
S3	2000	2000	2000	2	0	2	Export	40	Austria	AUT	706	Somalia	SOM								12	TOBACCO,TOBACCO MANUFACT	1	No Quantity							1668574			0
S3	2000	2000	2000	2	0	2	Export	40	Austria	AUT	724	Spain	ESP								12	TOBACCO,TOBACCO MANUFACT	1	No Quantity							670454			0
S3	2000	2000	2000	2	0	2	Export	40	Austria	AUT	752	Sweden	SWE								12	TOBACCO,TOBACCO MANUFACT	1	No Quantity							407358			0
S3	2000	2000	2000	2	0	2	Export	40	Austria	AUT	757	Switzerland	CHE								12	TOBACCO,TOBACCO MANUFACT	1	No Quantity							595848			0
S3	2000	2000	2000	2	0	2	Export	40	Austria	AUT	792	Turkey	TUR								12	TOBACCO,TOBACCO MANUFACT	1	No Quantity							36467			0
S3	2000	2000	2000	2	0	2	Export	40	Austria	AUT	795	Turkmenistan	TKM								12	TOBACCO,TOBACCO MANUFACT	1	No Quantity							3412			0
S3	2000	2000	2000	2	0	2	Export	40	Austria	AUT	804	Ukraine	UKR								12	TOBACCO,TOBACCO MANUFACT	1	No Quantity							1030438			0
S3	2000	2000	2000	2	0	2	Export	40	Austria	AUT	826	United Kingdom	GBR								12	TOBACCO,TOBACCO MANUFACT	1	No Quantity							1581656			0
S3	2000	2000	2000	2	0	2	Export	40	Austria	AUT	842	USA	USA								12	TOBACCO,TOBACCO MANUFACT	1	No Quantity							220942			0
S3	2000	2000	2000	2	0	2	Export	40	Austria	AUT	891	Serbia and Montenegro	SCG								12	TOBACCO,TOBACCO MANUFACT	1	No Quantity							2724305			0
S3	2000	2000	2000	2	0	2	Export	36	Australia	AUS	0	World	WLD								21	HIDES,SKINS,FURSKINS,RAW	1	No Quantity							343849606			0
S3	2000	2000	2000	2	0	2	Export	36	Australia	AUS	50	Bangladesh	BGD								21	HIDES,SKINS,FURSKINS,RAW	1	No Quantity							29480			0
S3	2000	2000	2000	2	0	2	Export	36	Australia	AUS	56	Belgium	BEL								21	HIDES,SKINS,FURSKINS,RAW	1	No Quantity							2119871			0
S3	2000	2000	2000	2	0	2	Export	36	Australia	AUS	76	Brazil	BRA								21	HIDES,SKINS,FURSKINS,RAW	1	No Quantity							1103411			0
S3	2000	2000	2000	2	0	2	Export	36	Australia	AUS	96	Brunei Darussalam	BRN								21	HIDES,SKINS,FURSKINS,RAW	1	No Quantity							6315			0
S3	2000	2000	2000	2	0	2	Export	36	Australia	AUS	100	Bulgaria	BGR								21	HIDES,SKINS,FURSKINS,RAW	1	No Quantity							47753			0
S3	2000	2000	2000	2	0	2	Export	36	Australia	AUS	124	Canada	CAN								21	HIDES,SKINS,FURSKINS,RAW	1	No Quantity							100437			0
S3	2000	2000	2000	2	0	2	Export	36	Australia	AUS	156	China	CHN								21	HIDES,SKINS,FURSKINS,RAW	1	No Quantity							78658508			0
S3	2000	2000	2000	2	0	2	Export	36	Australia	AUS	191	Croatia	HRV								21	HIDES,SKINS,FURSKINS,RAW	1	No Quantity							32773			0
S3	2000	2000	2000	2	0	2	Export	36	Australia	AUS	203	Czechia	CZE								21	HIDES,SKINS,FURSKINS,RAW	1	No Quantity							284064			0
S3	2000	2000	2000	2	0	2	Export	36	Australia	AUS	208	Denmark	DNK								21	HIDES,SKINS,FURSKINS,RAW	1	No Quantity							90209			0
S3	2000	2000	2000	2	0	2	Export	36	Australia	AUS	242	Fiji	FJI								21	HIDES,SKINS,FURSKINS,RAW	1	No Quantity							375491			0
S3	2000	2000	2000	2	0	2	Export	36	Australia	AUS	246	Finland	FIN								21	HIDES,SKINS,FURSKINS,RAW	1	No Quantity							206697			0
S3	2000	2000	2000	2	0	2	Export	36	Australia	AUS	251	France	FRA								21	HIDES,SKINS,FURSKINS,RAW	1	No Quantity							2972633			0
S3	2000	2000	2000	2	0	2	Export	36	Australia	AUS	276	Germany	DEU								21	HIDES,SKINS,FURSKINS,RAW	1	No Quantity							960985			0
S3	2000	2000	2000	2	0	2	Export	36	Australia	AUS	300	Greece	GRC								21	HIDES,SKINS,FURSKINS,RAW	1	No Quantity							250705			0
S3	2000	2000	2000	2	0	2	Export	36	Australia	AUS	344	China, Hong Kong SAR	HKG								21	HIDES,SKINS,FURSKINS,RAW	1	No Quantity							9746667			0
S3	2000	2000	2000	2	0	2	Export	36	Australia	AUS	348	Hungary	HUN								21	HIDES,SKINS,FURSKINS,RAW	1	No Quantity							137969			0
S3	2000	2000	2000	2	0	2	Export	36	Australia	AUS	360	Indonesia	IDN								21	HIDES,SKINS,FURSKINS,RAW	1	No Quantity							748355			0
S3	2000	2000	2000	2	0	2	Export	36	Australia	AUS	372	Ireland	IRL								21	HIDES,SKINS,FURSKINS,RAW	1	No Quantity							552			0
S3	2000	2000	2000	2	0	2	Export	36	Australia	AUS	376	Israel	ISR								21	HIDES,SKINS,FURSKINS,RAW	1	No Quantity							49066			0
S3	2000	2000	2000	2	0	2	Export	36	Australia	AUS	381	Italy	ITA								21	HIDES,SKINS,FURSKINS,RAW	1	No Quantity							20118337			0
S3	2000	2000	2000	2	0	2	Export	36	Australia	AUS	392	Japan	JPN								21	HIDES,SKINS,FURSKINS,RAW	1	No Quantity							6039043			0
S3	2000	2000	2000	2	0	2	Export	36	Australia	AUS	398	Kazakhstan	KAZ								21	HIDES,SKINS,FURSKINS,RAW	1	No Quantity							10698			0
S3	2000	2000	2000	2	0	2	Export	36	Australia	AUS	410	Rep. of Korea	KOR								21	HIDES,SKINS,FURSKINS,RAW	1	No Quantity							2151762			0
S3	2000	2000	2000	2	0	2	Export	36	Australia	AUS	458	Malaysia	MYS								21	HIDES,SKINS,FURSKINS,RAW	1	No Quantity							51461			0
S3	2000	2000	2000	2	0	2	Export	36	Australia	AUS	490	Other Asia, nes									21	HIDES,SKINS,FURSKINS,RAW	1	No Quantity							4385240			0
S3	2000	2000	2000	2	0	2	Export	36	Australia	AUS	528	Netherlands	NLD								21	HIDES,SKINS,FURSKINS,RAW	1	No Quantity							76241			0
S3	2000	2000	2000	2	0	2	Export	36	Australia	AUS	554	New Zealand	NZL								21	HIDES,SKINS,FURSKINS,RAW	1	No Quantity							10051778			0
S3	2000	2000	2000	2	0	2	Export	36	Australia	AUS	579	Norway	NOR								21	HIDES,SKINS,FURSKINS,RAW	1	No Quantity							137957			0
S3	2000	2000	2000	2	0	2	Export	36	Australia	AUS	586	Pakistan	PAK								21	HIDES,SKINS,FURSKINS,RAW	1	No Quantity							161653			0
S3	2000	2000	2000	2	0	2	Export	36	Australia	AUS	598	Papua New Guinea	PNG								21	HIDES,SKINS,FURSKINS,RAW	1	No Quantity							9445			0
S3	2000	2000	2000	2	0	2	Export	36	Australia	AUS	616	Poland	POL								21	HIDES,SKINS,FURSKINS,RAW	1	No Quantity							112606			0
S3	2000	2000	2000	2	0	2	Export	36	Australia	AUS	620	Portugal	PRT								21	HIDES,SKINS,FURSKINS,RAW	1	No Quantity							8674			0
S3	2000	2000	2000	2	0	2	Export	36	Australia	AUS	643	Russian Federation	RUS								21	HIDES,SKINS,FURSKINS,RAW	1	No Quantity							2919523			0
S3	2000	2000	2000	2	0	2	Export	36	Australia	AUS	686	Senegal	SEN								21	HIDES,SKINS,FURSKINS,RAW	1	No Quantity							3060			0
S3	2000	2000	2000	2	0	2	Export	36	Australia	AUS	699	India	IND								21	HIDES,SKINS,FURSKINS,RAW	1	No Quantity							862207			0
S3	2000	2000	2000	2	0	2	Export	36	Australia	AUS	702	Singapore	SGP								21	HIDES,SKINS,FURSKINS,RAW	1	No Quantity							133574			0
S3	2000	2000	2000	2	0	2	Export	36	Australia	AUS	704	Viet Nam	VNM								21	HIDES,SKINS,FURSKINS,RAW	1	No Quantity							36284			0
[truncated: 10,788 more rows]
