# Supplementary material for: Core-periphery structure in sectoral international trade networks: A new approach to an old theory
Source: PLoS One. 2020 Apr 2;15(4):e0229547. doi: 10.1371/journal.pone.0229547 (PMC7117750; doi:10.1371/journal.pone.0229547)
Supplement: S7 File — (ZIP) [file pone.0229547.s007.zip › S7_File/RawData 2000/comtrade (40).csv]

Classification	Year	Period	Period Desc.	Aggregate Level	Is Leaf Code	Trade Flow Code	Trade Flow	Reporter Code	Reporter	Reporter ISO	Partner Code	Partner	Partner ISO	2nd Partner Code	2nd Partner	2nd Partner ISO	Customs Proc. Code	Customs	Mode of Transport Code	Mode of Transport	Commodity Code	Commodity	Qty Unit Code	Qty Unit	Qty	Alt Qty Unit Code	Alt Qty Unit	Alt Qty	Netweight (kg)	Gross weight (kg)	Trade Value (US$)	CIF Trade Value (US$)	FOB Trade Value (US$)	Flag
S3	2000	2000	2000	2	0	2	Export	440	Lithuania	LTU	0	World	WLD								00	LIVE ANIMALS	1	No Quantity							10720079			0
S3	2000	2000	2000	2	0	2	Export	440	Lithuania	LTU	56	Belgium	BEL								00	LIVE ANIMALS	1	No Quantity							316825			0
S3	2000	2000	2000	2	0	2	Export	440	Lithuania	LTU	112	Belarus	BLR								00	LIVE ANIMALS	1	No Quantity							38569			0
S3	2000	2000	2000	2	0	2	Export	440	Lithuania	LTU	124	Canada	CAN								00	LIVE ANIMALS	1	No Quantity							1300			0
S3	2000	2000	2000	2	0	2	Export	440	Lithuania	LTU	191	Croatia	HRV								00	LIVE ANIMALS	1	No Quantity							282215			0
S3	2000	2000	2000	2	0	2	Export	440	Lithuania	LTU	208	Denmark	DNK								00	LIVE ANIMALS	1	No Quantity							30664			0
S3	2000	2000	2000	2	0	2	Export	440	Lithuania	LTU	233	Estonia	EST								00	LIVE ANIMALS	1	No Quantity							9583			0
S3	2000	2000	2000	2	0	2	Export	440	Lithuania	LTU	246	Finland	FIN								00	LIVE ANIMALS	1	No Quantity							2890			0
S3	2000	2000	2000	2	0	2	Export	440	Lithuania	LTU	251	France	FRA								00	LIVE ANIMALS	1	No Quantity							48			0
S3	2000	2000	2000	2	0	2	Export	440	Lithuania	LTU	276	Germany	DEU								00	LIVE ANIMALS	1	No Quantity							165509			0
S3	2000	2000	2000	2	0	2	Export	440	Lithuania	LTU	348	Hungary	HUN								00	LIVE ANIMALS	1	No Quantity							11035			0
S3	2000	2000	2000	2	0	2	Export	440	Lithuania	LTU	381	Italy	ITA								00	LIVE ANIMALS	1	No Quantity							4815065			0
S3	2000	2000	2000	2	0	2	Export	440	Lithuania	LTU	428	Latvia	LVA								00	LIVE ANIMALS	1	No Quantity							2119705			0
S3	2000	2000	2000	2	0	2	Export	440	Lithuania	LTU	528	Netherlands	NLD								00	LIVE ANIMALS	1	No Quantity							27593			0
S3	2000	2000	2000	2	0	2	Export	440	Lithuania	LTU	616	Poland	POL								00	LIVE ANIMALS	1	No Quantity							2319593			0
S3	2000	2000	2000	2	0	2	Export	440	Lithuania	LTU	643	Russian Federation	RUS								00	LIVE ANIMALS	1	No Quantity							350353			0
S3	2000	2000	2000	2	0	2	Export	440	Lithuania	LTU	752	Sweden	SWE								00	LIVE ANIMALS	1	No Quantity							375			0
S3	2000	2000	2000	2	0	2	Export	440	Lithuania	LTU	757	Switzerland	CHE								00	LIVE ANIMALS	1	No Quantity							2842			0
S3	2000	2000	2000	2	0	2	Export	440	Lithuania	LTU	804	Ukraine	UKR								00	LIVE ANIMALS	1	No Quantity							185130			0
S3	2000	2000	2000	2	0	2	Export	440	Lithuania	LTU	826	United Kingdom	GBR								00	LIVE ANIMALS	1	No Quantity							225			0
S3	2000	2000	2000	2	0	2	Export	440	Lithuania	LTU	842	USA	USA								00	LIVE ANIMALS	1	No Quantity							40560			0
S3	2000	2000	2000	2	0	2	Export	442	Luxembourg	LUX	0	World	WLD								00	LIVE ANIMALS	1	No Quantity							23057549			0
S3	2000	2000	2000	2	0	2	Export	442	Luxembourg	LUX	32	Argentina	ARG								00	LIVE ANIMALS	1	No Quantity							351			0
S3	2000	2000	2000	2	0	2	Export	442	Luxembourg	LUX	40	Austria	AUT								00	LIVE ANIMALS	1	No Quantity							40857			0
S3	2000	2000	2000	2	0	2	Export	442	Luxembourg	LUX	56	Belgium	BEL								00	LIVE ANIMALS	1	No Quantity							6560711			0
S3	2000	2000	2000	2	0	2	Export	442	Luxembourg	LUX	251	France	FRA								00	LIVE ANIMALS	1	No Quantity							5679988			0
S3	2000	2000	2000	2	0	2	Export	442	Luxembourg	LUX	276	Germany	DEU								00	LIVE ANIMALS	1	No Quantity							3548642			0
S3	2000	2000	2000	2	0	2	Export	442	Luxembourg	LUX	381	Italy	ITA								00	LIVE ANIMALS	1	No Quantity							85746			0
S3	2000	2000	2000	2	0	2	Export	442	Luxembourg	LUX	392	Japan	JPN								00	LIVE ANIMALS	1	No Quantity							96667			0
S3	2000	2000	2000	2	0	2	Export	442	Luxembourg	LUX	528	Netherlands	NLD								00	LIVE ANIMALS	1	No Quantity							6479503			0
S3	2000	2000	2000	2	0	2	Export	442	Luxembourg	LUX	616	Poland	POL								00	LIVE ANIMALS	1	No Quantity							1189			0
S3	2000	2000	2000	2	0	2	Export	442	Luxembourg	LUX	643	Russian Federation	RUS								00	LIVE ANIMALS	1	No Quantity							282			0
S3	2000	2000	2000	2	0	2	Export	442	Luxembourg	LUX	842	USA	USA								00	LIVE ANIMALS	1	No Quantity							563612			0
S3	2000	2000	2000	2	0	2	Export	440	Lithuania	LTU	0	World	WLD								01	MEAT, MEAT PREPARATIONS	1	No Quantity							25606502			0
S3	2000	2000	2000	2	0	2	Export	440	Lithuania	LTU	51	Armenia	ARM								01	MEAT, MEAT PREPARATIONS	1	No Quantity							13398			0
S3	2000	2000	2000	2	0	2	Export	440	Lithuania	LTU	100	Bulgaria	BGR								01	MEAT, MEAT PREPARATIONS	1	No Quantity							141760			0
S3	2000	2000	2000	2	0	2	Export	440	Lithuania	LTU	112	Belarus	BLR								01	MEAT, MEAT PREPARATIONS	1	No Quantity							73036			0
S3	2000	2000	2000	2	0	2	Export	440	Lithuania	LTU	203	Czechia	CZE								01	MEAT, MEAT PREPARATIONS	1	No Quantity							172609			0
S3	2000	2000	2000	2	0	2	Export	440	Lithuania	LTU	233	Estonia	EST								01	MEAT, MEAT PREPARATIONS	1	No Quantity							3133974			0
S3	2000	2000	2000	2	0	2	Export	440	Lithuania	LTU	246	Finland	FIN								01	MEAT, MEAT PREPARATIONS	1	No Quantity							110744			0
S3	2000	2000	2000	2	0	2	Export	440	Lithuania	LTU	251	France	FRA								01	MEAT, MEAT PREPARATIONS	1	No Quantity							236389			0
S3	2000	2000	2000	2	0	2	Export	440	Lithuania	LTU	268	Georgia	GEO								01	MEAT, MEAT PREPARATIONS	1	No Quantity							949			0
S3	2000	2000	2000	2	0	2	Export	440	Lithuania	LTU	276	Germany	DEU								01	MEAT, MEAT PREPARATIONS	1	No Quantity							2823162			0
S3	2000	2000	2000	2	0	2	Export	440	Lithuania	LTU	300	Greece	GRC								01	MEAT, MEAT PREPARATIONS	1	No Quantity							56347			0
S3	2000	2000	2000	2	0	2	Export	440	Lithuania	LTU	348	Hungary	HUN								01	MEAT, MEAT PREPARATIONS	1	No Quantity							42425			0
S3	2000	2000	2000	2	0	2	Export	440	Lithuania	LTU	372	Ireland	IRL								01	MEAT, MEAT PREPARATIONS	1	No Quantity							15840			0
S3	2000	2000	2000	2	0	2	Export	440	Lithuania	LTU	381	Italy	ITA								01	MEAT, MEAT PREPARATIONS	1	No Quantity							139810			0
S3	2000	2000	2000	2	0	2	Export	440	Lithuania	LTU	428	Latvia	LVA								01	MEAT, MEAT PREPARATIONS	1	No Quantity							3816867			0
S3	2000	2000	2000	2	0	2	Export	440	Lithuania	LTU	528	Netherlands	NLD								01	MEAT, MEAT PREPARATIONS	1	No Quantity							67327			0
S3	2000	2000	2000	2	0	2	Export	440	Lithuania	LTU	616	Poland	POL								01	MEAT, MEAT PREPARATIONS	1	No Quantity							26472			0
S3	2000	2000	2000	2	0	2	Export	440	Lithuania	LTU	642	Romania	ROU								01	MEAT, MEAT PREPARATIONS	1	No Quantity							33649			0
S3	2000	2000	2000	2	0	2	Export	440	Lithuania	LTU	643	Russian Federation	RUS								01	MEAT, MEAT PREPARATIONS	1	No Quantity							12571550			0
S3	2000	2000	2000	2	0	2	Export	440	Lithuania	LTU	724	Spain	ESP								01	MEAT, MEAT PREPARATIONS	1	No Quantity							46			0
S3	2000	2000	2000	2	0	2	Export	440	Lithuania	LTU	752	Sweden	SWE								01	MEAT, MEAT PREPARATIONS	1	No Quantity							53916			0
S3	2000	2000	2000	2	0	2	Export	440	Lithuania	LTU	762	Tajikistan	TJK								01	MEAT, MEAT PREPARATIONS	1	No Quantity							45070			0
S3	2000	2000	2000	2	0	2	Export	440	Lithuania	LTU	764	Thailand	THA								01	MEAT, MEAT PREPARATIONS	1	No Quantity							31			0
S3	2000	2000	2000	2	0	2	Export	440	Lithuania	LTU	795	Turkmenistan	TKM								01	MEAT, MEAT PREPARATIONS	1	No Quantity							507092			0
S3	2000	2000	2000	2	0	2	Export	440	Lithuania	LTU	826	United Kingdom	GBR								01	MEAT, MEAT PREPARATIONS	1	No Quantity							83695			0
S3	2000	2000	2000	2	0	2	Export	440	Lithuania	LTU	842	USA	USA								01	MEAT, MEAT PREPARATIONS	1	No Quantity							821152			0
S3	2000	2000	2000	2	0	2	Export	440	Lithuania	LTU	860	Uzbekistan	UZB								01	MEAT, MEAT PREPARATIONS	1	No Quantity							612671			0
S3	2000	2000	2000	2	0	2	Export	440	Lithuania	LTU	899	Areas, nes									01	MEAT, MEAT PREPARATIONS	1	No Quantity							6521			0
S3	2000	2000	2000	2	0	2	Export	442	Luxembourg	LUX	0	World	WLD								01	MEAT, MEAT PREPARATIONS	1	No Quantity							28694243			0
S3	2000	2000	2000	2	0	2	Export	442	Luxembourg	LUX	56	Belgium	BEL								01	MEAT, MEAT PREPARATIONS	1	No Quantity							13151963			0
S3	2000	2000	2000	2	0	2	Export	442	Luxembourg	LUX	112	Belarus	BLR								01	MEAT, MEAT PREPARATIONS	1	No Quantity							11946			0
S3	2000	2000	2000	2	0	2	Export	442	Luxembourg	LUX	208	Denmark	DNK								01	MEAT, MEAT PREPARATIONS	1	No Quantity							49796			0
S3	2000	2000	2000	2	0	2	Export	442	Luxembourg	LUX	246	Finland	FIN								01	MEAT, MEAT PREPARATIONS	1	No Quantity							59856			0
S3	2000	2000	2000	2	0	2	Export	442	Luxembourg	LUX	251	France	FRA								01	MEAT, MEAT PREPARATIONS	1	No Quantity							10533861			0
S3	2000	2000	2000	2	0	2	Export	442	Luxembourg	LUX	276	Germany	DEU								01	MEAT, MEAT PREPARATIONS	1	No Quantity							2835356			0
S3	2000	2000	2000	2	0	2	Export	442	Luxembourg	LUX	300	Greece	GRC								01	MEAT, MEAT PREPARATIONS	1	No Quantity							5128			0
S3	2000	2000	2000	2	0	2	Export	442	Luxembourg	LUX	352	Iceland	ISL								01	MEAT, MEAT PREPARATIONS	1	No Quantity							135216			0
S3	2000	2000	2000	2	0	2	Export	442	Luxembourg	LUX	381	Italy	ITA								01	MEAT, MEAT PREPARATIONS	1	No Quantity							145709			0
S3	2000	2000	2000	2	0	2	Export	442	Luxembourg	LUX	528	Netherlands	NLD								01	MEAT, MEAT PREPARATIONS	1	No Quantity							1716766			0
S3	2000	2000	2000	2	0	2	Export	442	Luxembourg	LUX	616	Poland	POL								01	MEAT, MEAT PREPARATIONS	1	No Quantity							63			0
S3	2000	2000	2000	2	0	2	Export	442	Luxembourg	LUX	643	Russian Federation	RUS								01	MEAT, MEAT PREPARATIONS	1	No Quantity							31098			0
S3	2000	2000	2000	2	0	2	Export	442	Luxembourg	LUX	752	Sweden	SWE								01	MEAT, MEAT PREPARATIONS	1	No Quantity							9284			0
S3	2000	2000	2000	2	0	2	Export	442	Luxembourg	LUX	826	United Kingdom	GBR								01	MEAT, MEAT PREPARATIONS	1	No Quantity							8163			0
S3	2000	2000	2000	2	0	2	Export	442	Luxembourg	LUX	899	Areas, nes									01	MEAT, MEAT PREPARATIONS	1	No Quantity							39			0
S3	2000	2000	2000	2	0	2	Export	440	Lithuania	LTU	0	World	WLD								02	DAIRY PRODUCTS,BIRD EGGS	1	No Quantity							151271919			0
S3	2000	2000	2000	2	0	2	Export	440	Lithuania	LTU	31	Azerbaijan	AZE								02	DAIRY PRODUCTS,BIRD EGGS	1	No Quantity							116000			0
S3	2000	2000	2000	2	0	2	Export	440	Lithuania	LTU	40	Austria	AUT								02	DAIRY PRODUCTS,BIRD EGGS	1	No Quantity							131273			0
S3	2000	2000	2000	2	0	2	Export	440	Lithuania	LTU	50	Bangladesh	BGD								02	DAIRY PRODUCTS,BIRD EGGS	1	No Quantity							616776			0
S3	2000	2000	2000	2	0	2	Export	440	Lithuania	LTU	51	Armenia	ARM								02	DAIRY PRODUCTS,BIRD EGGS	1	No Quantity							177825			0
S3	2000	2000	2000	2	0	2	Export	440	Lithuania	LTU	56	Belgium	BEL								02	DAIRY PRODUCTS,BIRD EGGS	1	No Quantity							356960			0
S3	2000	2000	2000	2	0	2	Export	440	Lithuania	LTU	76	Brazil	BRA								02	DAIRY PRODUCTS,BIRD EGGS	1	No Quantity							7660			0
S3	2000	2000	2000	2	0	2	Export	440	Lithuania	LTU	84	Belize	BLZ								02	DAIRY PRODUCTS,BIRD EGGS	1	No Quantity							27106			0
S3	2000	2000	2000	2	0	2	Export	440	Lithuania	LTU	100	Bulgaria	BGR								02	DAIRY PRODUCTS,BIRD EGGS	1	No Quantity							228098			0
S3	2000	2000	2000	2	0	2	Export	440	Lithuania	LTU	112	Belarus	BLR								02	DAIRY PRODUCTS,BIRD EGGS	1	No Quantity							38117			0
S3	2000	2000	2000	2	0	2	Export	440	Lithuania	LTU	124	Canada	CAN								02	DAIRY PRODUCTS,BIRD EGGS	1	No Quantity							2118625			0
S3	2000	2000	2000	2	0	2	Export	440	Lithuania	LTU	156	China	CHN								02	DAIRY PRODUCTS,BIRD EGGS	1	No Quantity							820345			0
S3	2000	2000	2000	2	0	2	Export	440	Lithuania	LTU	203	Czechia	CZE								02	DAIRY PRODUCTS,BIRD EGGS	1	No Quantity							202750			0
S3	2000	2000	2000	2	0	2	Export	440	Lithuania	LTU	208	Denmark	DNK								02	DAIRY PRODUCTS,BIRD EGGS	1	No Quantity							1507551			0
S3	2000	2000	2000	2	0	2	Export	440	Lithuania	LTU	233	Estonia	EST								02	DAIRY PRODUCTS,BIRD EGGS	1	No Quantity							1574633			0
S3	2000	2000	2000	2	0	2	Export	440	Lithuania	LTU	246	Finland	FIN								02	DAIRY PRODUCTS,BIRD EGGS	1	No Quantity							7475			0
S3	2000	2000	2000	2	0	2	Export	440	Lithuania	LTU	251	France	FRA								02	DAIRY PRODUCTS,BIRD EGGS	1	No Quantity							1281330			0
S3	2000	2000	2000	2	0	2	Export	440	Lithuania	LTU	268	Georgia	GEO								02	DAIRY PRODUCTS,BIRD EGGS	1	No Quantity							23000			0
S3	2000	2000	2000	2	0	2	Export	440	Lithuania	LTU	276	Germany	DEU								02	DAIRY PRODUCTS,BIRD EGGS	1	No Quantity							12486113			0
S3	2000	2000	2000	2	0	2	Export	440	Lithuania	LTU	288	Ghana	GHA								02	DAIRY PRODUCTS,BIRD EGGS	1	No Quantity							67219			0
S3	2000	2000	2000	2	0	2	Export	440	Lithuania	LTU	348	Hungary	HUN								02	DAIRY PRODUCTS,BIRD EGGS	1	No Quantity							263727			0
S3	2000	2000	2000	2	0	2	Export	440	Lithuania	LTU	360	Indonesia	IDN								02	DAIRY PRODUCTS,BIRD EGGS	1	No Quantity							151848			0
S3	2000	2000	2000	2	0	2	Export	440	Lithuania	LTU	372	Ireland	IRL								02	DAIRY PRODUCTS,BIRD EGGS	1	No Quantity							608198			0
S3	2000	2000	2000	2	0	2	Export	440	Lithuania	LTU	376	Israel	ISR								02	DAIRY PRODUCTS,BIRD EGGS	1	No Quantity							245957			0
S3	2000	2000	2000	2	0	2	Export	440	Lithuania	LTU	381	Italy	ITA								02	DAIRY PRODUCTS,BIRD EGGS	1	No Quantity							12314			0
S3	2000	2000	2000	2	0	2	Export	440	Lithuania	LTU	392	Japan	JPN								02	DAIRY PRODUCTS,BIRD EGGS	1	No Quantity							5976469			0
S3	2000	2000	2000	2	0	2	Export	440	Lithuania	LTU	398	Kazakhstan	KAZ								02	DAIRY PRODUCTS,BIRD EGGS	1	No Quantity							165030			0
S3	2000	2000	2000	2	0	2	Export	440	Lithuania	LTU	408	Dem. People's Rep. of Korea	PRK								02	DAIRY PRODUCTS,BIRD EGGS	1	No Quantity							83220			0
S3	2000	2000	2000	2	0	2	Export	440	Lithuania	LTU	428	Latvia	LVA								02	DAIRY PRODUCTS,BIRD EGGS	1	No Quantity							7871027			0
S3	2000	2000	2000	2	0	2	Export	440	Lithuania	LTU	458	Malaysia	MYS								02	DAIRY PRODUCTS,BIRD EGGS	1	No Quantity							1109909			0
S3	2000	2000	2000	2	0	2	Export	440	Lithuania	LTU	466	Mali	MLI								02	DAIRY PRODUCTS,BIRD EGGS	1	No Quantity							31857			0
S3	2000	2000	2000	2	0	2	Export	440	Lithuania	LTU	478	Mauritania	MRT								02	DAIRY PRODUCTS,BIRD EGGS	1	No Quantity							336000			0
S3	2000	2000	2000	2	0	2	Export	440	Lithuania	LTU	484	Mexico	MEX								02	DAIRY PRODUCTS,BIRD EGGS	1	No Quantity							206986			0
S3	2000	2000	2000	2	0	2	Export	440	Lithuania	LTU	490	Other Asia, nes									02	DAIRY PRODUCTS,BIRD EGGS	1	No Quantity							258182			0
S3	2000	2000	2000	2	0	2	Export	440	Lithuania	LTU	498	Rep. of Moldova	MDA								02	DAIRY PRODUCTS,BIRD EGGS	1	No Quantity							18900			0
S3	2000	2000	2000	2	0	2	Export	440	Lithuania	LTU	504	Morocco	MAR								02	DAIRY PRODUCTS,BIRD EGGS	1	No Quantity							672342			0
S3	2000	2000	2000	2	0	2	Export	440	Lithuania	LTU	528	Netherlands	NLD								02	DAIRY PRODUCTS,BIRD EGGS	1	No Quantity							29353221			0
S3	2000	2000	2000	2	0	2	Export	440	Lithuania	LTU	533	Aruba	ABW								02	DAIRY PRODUCTS,BIRD EGGS	1	No Quantity							98214			0
S3	2000	2000	2000	2	0	2	Export	440	Lithuania	LTU	562	Niger	NER								02	DAIRY PRODUCTS,BIRD EGGS	1	No Quantity							108925			0
S3	2000	2000	2000	2	0	2	Export	440	Lithuania	LTU	566	Nigeria	NGA								02	DAIRY PRODUCTS,BIRD EGGS	1	No Quantity							13711			0
S3	2000	2000	2000	2	0	2	Export	440	Lithuania	LTU	586	Pakistan	PAK								02	DAIRY PRODUCTS,BIRD EGGS	1	No Quantity							379883			0
S3	2000	2000	2000	2	0	2	Export	440	Lithuania	LTU	591	Panama	PAN								02	DAIRY PRODUCTS,BIRD EGGS	1	No Quantity							98212			0
S3	2000	2000	2000	2	0	2	Export	440	Lithuania	LTU	604	Peru	PER								02	DAIRY PRODUCTS,BIRD EGGS	1	No Quantity							93920			0
S3	2000	2000	2000	2	0	2	Export	440	Lithuania	LTU	608	Philippines	PHL								02	DAIRY PRODUCTS,BIRD EGGS	1	No Quantity							3553584			0
S3	2000	2000	2000	2	0	2	Export	440	Lithuania	LTU	616	Poland	POL								02	DAIRY PRODUCTS,BIRD EGGS	1	No Quantity							5515414			0
S3	2000	2000	2000	2	0	2	Export	440	Lithuania	LTU	643	Russian Federation	RUS								02	DAIRY PRODUCTS,BIRD EGGS	1	No Quantity							27605251			0
S3	2000	2000	2000	2	0	2	Export	440	Lithuania	LTU	682	Saudi Arabia	SAU								02	DAIRY PRODUCTS,BIRD EGGS	1	No Quantity							63705			0
S3	2000	2000	2000	2	0	2	Export	440	Lithuania	LTU	703	Slovakia	SVK								02	DAIRY PRODUCTS,BIRD EGGS	1	No Quantity							6600			0
S3	2000	2000	2000	2	0	2	Export	440	Lithuania	LTU	752	Sweden	SWE								02	DAIRY PRODUCTS,BIRD EGGS	1	No Quantity							40290			0
S3	2000	2000	2000	2	0	2	Export	440	Lithuania	LTU	764	Thailand	THA								02	DAIRY PRODUCTS,BIRD EGGS	1	No Quantity							294500			0
S3	2000	2000	2000	2	0	2	Export	440	Lithuania	LTU	768	Togo	TGO								02	DAIRY PRODUCTS,BIRD EGGS	1	No Quantity							120122			0
S3	2000	2000	2000	2	0	2	Export	440	Lithuania	LTU	792	Turkey	TUR								02	DAIRY PRODUCTS,BIRD EGGS	1	No Quantity							111280			0
S3	2000	2000	2000	2	0	2	Export	440	Lithuania	LTU	795	Turkmenistan	TKM								02	DAIRY PRODUCTS,BIRD EGGS	1	No Quantity							86884			0
S3	2000	2000	2000	2	0	2	Export	440	Lithuania	LTU	804	Ukraine	UKR								02	DAIRY PRODUCTS,BIRD EGGS	1	No Quantity							174974			0
S3	2000	2000	2000	2	0	2	Export	440	Lithuania	LTU	826	United Kingdom	GBR								02	DAIRY PRODUCTS,BIRD EGGS	1	No Quantity							336739			0
S3	2000	2000	2000	2	0	2	Export	440	Lithuania	LTU	842	USA	USA								02	DAIRY PRODUCTS,BIRD EGGS	1	No Quantity							38800889			0
S3	2000	2000	2000	2	0	2	Export	440	Lithuania	LTU	860	Uzbekistan	UZB								02	DAIRY PRODUCTS,BIRD EGGS	1	No Quantity							3855312			0
S3	2000	2000	2000	2	0	2	Export	440	Lithuania	LTU	862	Venezuela	VEN								02	DAIRY PRODUCTS,BIRD EGGS	1	No Quantity							8990			0
S3	2000	2000	2000	2	0	2	Export	440	Lithuania	LTU	887	Yemen	YEM								02	DAIRY PRODUCTS,BIRD EGGS	1	No Quantity							750387			0
S3	2000	2000	2000	2	0	2	Export	440	Lithuania	LTU	899	Areas, nes									02	DAIRY PRODUCTS,BIRD EGGS	1	No Quantity							90			0
S3	2000	2000	2000	2	0	2	Export	442	Luxembourg	LUX	0	World	WLD								02	DAIRY PRODUCTS,BIRD EGGS	1	No Quantity							82420757			0
S3	2000	2000	2000	2	0	2	Export	442	Luxembourg	LUX	40	Austria	AUT								02	DAIRY PRODUCTS,BIRD EGGS	1	No Quantity							564			0
S3	2000	2000	2000	2	0	2	Export	442	Luxembourg	LUX	56	Belgium	BEL								02	DAIRY PRODUCTS,BIRD EGGS	1	No Quantity							24840523			0
S3	2000	2000	2000	2	0	2	Export	442	Luxembourg	LUX	208	Denmark	DNK								02	DAIRY PRODUCTS,BIRD EGGS	1	No Quantity							97648			0
S3	2000	2000	2000	2	0	2	Export	442	Luxembourg	LUX	251	France	FRA								02	DAIRY PRODUCTS,BIRD EGGS	1	No Quantity							18849611			0
S3	2000	2000	2000	2	0	2	Export	442	Luxembourg	LUX	276	Germany	DEU								02	DAIRY PRODUCTS,BIRD EGGS	1	No Quantity							30310062			0
S3	2000	2000	2000	2	0	2	Export	442	Luxembourg	LUX	352	Iceland	ISL								02	DAIRY PRODUCTS,BIRD EGGS	1	No Quantity							59071			0
S3	2000	2000	2000	2	0	2	Export	442	Luxembourg	LUX	381	Italy	ITA								02	DAIRY PRODUCTS,BIRD EGGS	1	No Quantity							1197170			0
S3	2000	2000	2000	2	0	2	Export	442	Luxembourg	LUX	528	Netherlands	NLD								02	DAIRY PRODUCTS,BIRD EGGS	1	No Quantity							4247191			0
S3	2000	2000	2000	2	0	2	Export	442	Luxembourg	LUX	579	Norway	NOR								02	DAIRY PRODUCTS,BIRD EGGS	1	No Quantity							35328			0
S3	2000	2000	2000	2	0	2	Export	442	Luxembourg	LUX	616	Poland	POL								02	DAIRY PRODUCTS,BIRD EGGS	1	No Quantity							42			0
S3	2000	2000	2000	2	0	2	Export	442	Luxembourg	LUX	620	Portugal	PRT								02	DAIRY PRODUCTS,BIRD EGGS	1	No Quantity							2612433			0
S3	2000	2000	2000	2	0	2	Export	442	Luxembourg	LUX	752	Sweden	SWE								02	DAIRY PRODUCTS,BIRD EGGS	1	No Quantity							167601			0
S3	2000	2000	2000	2	0	2	Export	442	Luxembourg	LUX	826	United Kingdom	GBR								02	DAIRY PRODUCTS,BIRD EGGS	1	No Quantity							3327			0
S3	2000	2000	2000	2	0	2	Export	442	Luxembourg	LUX	899	Areas, nes									02	DAIRY PRODUCTS,BIRD EGGS	1	No Quantity							187			0
S3	2000	2000	2000	2	0	2	Export	440	Lithuania	LTU	0	World	WLD								03	FISH,CRUSTACEANS,MOLLUSC	1	No Quantity							33170420			0
S3	2000	2000	2000	2	0	2	Export	440	Lithuania	LTU	36	Australia	AUS								03	FISH,CRUSTACEANS,MOLLUSC	1	No Quantity							4341			0
S3	2000	2000	2000	2	0	2	Export	440	Lithuania	LTU	44	Bahamas	BHS								03	FISH,CRUSTACEANS,MOLLUSC	1	No Quantity							58141			0
S3	2000	2000	2000	2	0	2	Export	440	Lithuania	LTU	56	Belgium	BEL								03	FISH,CRUSTACEANS,MOLLUSC	1	No Quantity							133295			0
S3	2000	2000	2000	2	0	2	Export	440	Lithuania	LTU	100	Bulgaria	BGR								03	FISH,CRUSTACEANS,MOLLUSC	1	No Quantity							231270			0
S3	2000	2000	2000	2	0	2	Export	440	Lithuania	LTU	112	Belarus	BLR								03	FISH,CRUSTACEANS,MOLLUSC	1	No Quantity							1187823			0
S3	2000	2000	2000	2	0	2	Export	440	Lithuania	LTU	203	Czechia	CZE								03	FISH,CRUSTACEANS,MOLLUSC	1	No Quantity							115908			0
S3	2000	2000	2000	2	0	2	Export	440	Lithuania	LTU	208	Denmark	DNK								03	FISH,CRUSTACEANS,MOLLUSC	1	No Quantity							2923056			0
S3	2000	2000	2000	2	0	2	Export	440	Lithuania	LTU	233	Estonia	EST								03	FISH,CRUSTACEANS,MOLLUSC	1	No Quantity							655863			0
S3	2000	2000	2000	2	0	2	Export	440	Lithuania	LTU	251	France	FRA								03	FISH,CRUSTACEANS,MOLLUSC	1	No Quantity							841450			0
S3	2000	2000	2000	2	0	2	Export	440	Lithuania	LTU	276	Germany	DEU								03	FISH,CRUSTACEANS,MOLLUSC	1	No Quantity							7952643			0
S3	2000	2000	2000	2	0	2	Export	440	Lithuania	LTU	300	Greece	GRC								03	FISH,CRUSTACEANS,MOLLUSC	1	No Quantity							68871			0
S3	2000	2000	2000	2	0	2	Export	440	Lithuania	LTU	348	Hungary	HUN								03	FISH,CRUSTACEANS,MOLLUSC	1	No Quantity							64			0
S3	2000	2000	2000	2	0	2	Export	440	Lithuania	LTU	352	Iceland	ISL								03	FISH,CRUSTACEANS,MOLLUSC	1	No Quantity							32784			0
S3	2000	2000	2000	2	0	2	Export	440	Lithuania	LTU	372	Ireland	IRL								03	FISH,CRUSTACEANS,MOLLUSC	1	No Quantity							352043			0
S3	2000	2000	2000	2	0	2	Export	440	Lithuania	LTU	376	Israel	ISR								03	FISH,CRUSTACEANS,MOLLUSC	1	No Quantity							122817			0
S3	2000	2000	2000	2	0	2	Export	440	Lithuania	LTU	381	Italy	ITA								03	FISH,CRUSTACEANS,MOLLUSC	1	No Quantity							148314			0
S3	2000	2000	2000	2	0	2	Export	440	Lithuania	LTU	398	Kazakhstan	KAZ								03	FISH,CRUSTACEANS,MOLLUSC	1	No Quantity							19530			0
S3	2000	2000	2000	2	0	2	Export	440	Lithuania	LTU	428	Latvia	LVA								03	FISH,CRUSTACEANS,MOLLUSC	1	No Quantity							3313524			0
S3	2000	2000	2000	2	0	2	Export	440	Lithuania	LTU	498	Rep. of Moldova	MDA								03	FISH,CRUSTACEANS,MOLLUSC	1	No Quantity							24785			0
S3	2000	2000	2000	2	0	2	Export	440	Lithuania	LTU	528	Netherlands	NLD								03	FISH,CRUSTACEANS,MOLLUSC	1	No Quantity							152258			0
S3	2000	2000	2000	2	0	2	Export	440	Lithuania	LTU	579	Norway	NOR								03	FISH,CRUSTACEANS,MOLLUSC	1	No Quantity							58630			0
S3	2000	2000	2000	2	0	2	Export	440	Lithuania	LTU	616	Poland	POL								03	FISH,CRUSTACEANS,MOLLUSC	1	No Quantity							593229			0
S3	2000	2000	2000	2	0	2	Export	440	Lithuania	LTU	643	Russian Federation	RUS								03	FISH,CRUSTACEANS,MOLLUSC	1	No Quantity							7460253			0
S3	2000	2000	2000	2	0	2	Export	440	Lithuania	LTU	699	India	IND								03	FISH,CRUSTACEANS,MOLLUSC	1	No Quantity							44150			0
S3	2000	2000	2000	2	0	2	Export	440	Lithuania	LTU	703	Slovakia	SVK								03	FISH,CRUSTACEANS,MOLLUSC	1	No Quantity							64008			0
S3	2000	2000	2000	2	0	2	Export	440	Lithuania	LTU	724	Spain	ESP								03	FISH,CRUSTACEANS,MOLLUSC	1	No Quantity							39578			0
S3	2000	2000	2000	2	0	2	Export	440	Lithuania	LTU	752	Sweden	SWE								03	FISH,CRUSTACEANS,MOLLUSC	1	No Quantity							15758			0
S3	2000	2000	2000	2	0	2	Export	440	Lithuania	LTU	757	Switzerland	CHE								03	FISH,CRUSTACEANS,MOLLUSC	1	No Quantity							290			0
S3	2000	2000	2000	2	0	2	Export	440	Lithuania	LTU	804	Ukraine	UKR								03	FISH,CRUSTACEANS,MOLLUSC	1	No Quantity							2671681			0
S3	2000	2000	2000	2	0	2	Export	440	Lithuania	LTU	826	United Kingdom	GBR								03	FISH,CRUSTACEANS,MOLLUSC	1	No Quantity							1530597			0
S3	2000	2000	2000	2	0	2	Export	440	Lithuania	LTU	842	USA	USA								03	FISH,CRUSTACEANS,MOLLUSC	1	No Quantity							2333642			0
S3	2000	2000	2000	2	0	2	Export	440	Lithuania	LTU	891	Serbia and Montenegro	SCG								03	FISH,CRUSTACEANS,MOLLUSC	1	No Quantity							19824			0
S3	2000	2000	2000	2	0	2	Export	442	Luxembourg	LUX	0	World	WLD								03	FISH,CRUSTACEANS,MOLLUSC	1	No Quantity							14325954			0
S3	2000	2000	2000	2	0	2	Export	442	Luxembourg	LUX	40	Austria	AUT								03	FISH,CRUSTACEANS,MOLLUSC	1	No Quantity							11378			0
S3	2000	2000	2000	2	0	2	Export	442	Luxembourg	LUX	56	Belgium	BEL								03	FISH,CRUSTACEANS,MOLLUSC	1	No Quantity							3257083			0
S3	2000	2000	2000	2	0	2	Export	442	Luxembourg	LUX	208	Denmark	DNK								03	FISH,CRUSTACEANS,MOLLUSC	1	No Quantity							269264			0
S3	2000	2000	2000	2	0	2	Export	442	Luxembourg	LUX	251	France	FRA								03	FISH,CRUSTACEANS,MOLLUSC	1	No Quantity							7221728			0
S3	2000	2000	2000	2	0	2	Export	442	Luxembourg	LUX	276	Germany	DEU								03	FISH,CRUSTACEANS,MOLLUSC	1	No Quantity							2060768			0
S3	2000	2000	2000	2	0	2	Export	442	Luxembourg	LUX	352	Iceland	ISL								03	FISH,CRUSTACEANS,MOLLUSC	1	No Quantity							12755			0
S3	2000	2000	2000	2	0	2	Export	442	Luxembourg	LUX	372	Ireland	IRL								03	FISH,CRUSTACEANS,MOLLUSC	1	No Quantity							10911			0
S3	2000	2000	2000	2	0	2	Export	442	Luxembourg	LUX	381	Italy	ITA								03	FISH,CRUSTACEANS,MOLLUSC	1	No Quantity							163975			0
S3	2000	2000	2000	2	0	2	Export	442	Luxembourg	LUX	528	Netherlands	NLD								03	FISH,CRUSTACEANS,MOLLUSC	1	No Quantity							870828			0
S3	2000	2000	2000	2	0	2	Export	442	Luxembourg	LUX	724	Spain	ESP								03	FISH,CRUSTACEANS,MOLLUSC	1	No Quantity							43273			0
S3	2000	2000	2000	2	0	2	Export	442	Luxembourg	LUX	757	Switzerland	CHE								03	FISH,CRUSTACEANS,MOLLUSC	1	No Quantity							4213			0
S3	2000	2000	2000	2	0	2	Export	442	Luxembourg	LUX	826	United Kingdom	GBR								03	FISH,CRUSTACEANS,MOLLUSC	1	No Quantity							398733			0
S3	2000	2000	2000	2	0	2	Export	442	Luxembourg	LUX	842	USA	USA								03	FISH,CRUSTACEANS,MOLLUSC	1	No Quantity							1044			0
S3	2000	2000	2000	2	0	2	Export	440	Lithuania	LTU	0	World	WLD								04	CEREALS,CEREAL PREPRTNS.	1	No Quantity							18151553			0
S3	2000	2000	2000	2	0	2	Export	440	Lithuania	LTU	31	Azerbaijan	AZE								04	CEREALS,CEREAL PREPRTNS.	1	No Quantity							4800			0
S3	2000	2000	2000	2	0	2	Export	440	Lithuania	LTU	36	Australia	AUS								04	CEREALS,CEREAL PREPRTNS.	1	No Quantity							48			0
S3	2000	2000	2000	2	0	2	Export	440	Lithuania	LTU	44	Bahamas	BHS								04	CEREALS,CEREAL PREPRTNS.	1	No Quantity							192			0
S3	2000	2000	2000	2	0	2	Export	440	Lithuania	LTU	56	Belgium	BEL								04	CEREALS,CEREAL PREPRTNS.	1	No Quantity							27190			0
S3	2000	2000	2000	2	0	2	Export	440	Lithuania	LTU	112	Belarus	BLR								04	CEREALS,CEREAL PREPRTNS.	1	No Quantity							12423823			0
S3	2000	2000	2000	2	0	2	Export	440	Lithuania	LTU	233	Estonia	EST								04	CEREALS,CEREAL PREPRTNS.	1	No Quantity							519559			0
S3	2000	2000	2000	2	0	2	Export	440	Lithuania	LTU	268	Georgia	GEO								04	CEREALS,CEREAL PREPRTNS.	1	No Quantity							1693			0
S3	2000	2000	2000	2	0	2	Export	440	Lithuania	LTU	276	Germany	DEU								04	CEREALS,CEREAL PREPRTNS.	1	No Quantity							130419			0
S3	2000	2000	2000	2	0	2	Export	440	Lithuania	LTU	398	Kazakhstan	KAZ								04	CEREALS,CEREAL PREPRTNS.	1	No Quantity							4800			0
S3	2000	2000	2000	2	0	2	Export	440	Lithuania	LTU	428	Latvia	LVA								04	CEREALS,CEREAL PREPRTNS.	1	No Quantity							2405361			0
S3	2000	2000	2000	2	0	2	Export	440	Lithuania	LTU	498	Rep. of Moldova	MDA								04	CEREALS,CEREAL PREPRTNS.	1	No Quantity							202976			0
S3	2000	2000	2000	2	0	2	Export	440	Lithuania	LTU	579	Norway	NOR								04	CEREALS,CEREAL PREPRTNS.	1	No Quantity							300			0
S3	2000	2000	2000	2	0	2	Export	440	Lithuania	LTU	616	Poland	POL								04	CEREALS,CEREAL PREPRTNS.	1	No Quantity							115905			0
S3	2000	2000	2000	2	0	2	Export	440	Lithuania	LTU	643	Russian Federation	RUS								04	CEREALS,CEREAL PREPRTNS.	1	No Quantity							2164902			0
S3	2000	2000	2000	2	0	2	Export	440	Lithuania	LTU	784	United Arab Emirates	ARE								04	CEREALS,CEREAL PREPRTNS.	1	No Quantity							1950			0
S3	2000	2000	2000	2	0	2	Export	440	Lithuania	LTU	792	Turkey	TUR								04	CEREALS,CEREAL PREPRTNS.	1	No Quantity							5570			0
S3	2000	2000	2000	2	0	2	Export	440	Lithuania	LTU	804	Ukraine	UKR								04	CEREALS,CEREAL PREPRTNS.	1	No Quantity							73061			0
S3	2000	2000	2000	2	0	2	Export	440	Lithuania	LTU	826	United Kingdom	GBR								04	CEREALS,CEREAL PREPRTNS.	1	No Quantity							13125			0
S3	2000	2000	2000	2	0	2	Export	440	Lithuania	LTU	842	USA	USA								04	CEREALS,CEREAL PREPRTNS.	1	No Quantity							55646			0
S3	2000	2000	2000	2	0	2	Export	440	Lithuania	LTU	899	Areas, nes									04	CEREALS,CEREAL PREPRTNS.	1	No Quantity							233			0
S3	2000	2000	2000	2	0	2	Export	442	Luxembourg	LUX	0	World	WLD								04	CEREALS,CEREAL PREPRTNS.	1	No Quantity							25728751			0
S3	2000	2000	2000	2	0	2	Export	442	Luxembourg	LUX	40	Austria	AUT								04	CEREALS,CEREAL PREPRTNS.	1	No Quantity							290091			0
S3	2000	2000	2000	2	0	2	Export	442	Luxembourg	LUX	56	Belgium	BEL								04	CEREALS,CEREAL PREPRTNS.	1	No Quantity							9197764			0
S3	2000	2000	2000	2	0	2	Export	442	Luxembourg	LUX	124	Canada	CAN								04	CEREALS,CEREAL PREPRTNS.	1	No Quantity							11			0
S3	2000	2000	2000	2	0	2	Export	442	Luxembourg	LUX	132	Cabo Verde	CPV								04	CEREALS,CEREAL PREPRTNS.	1	No Quantity							4345			0
S3	2000	2000	2000	2	0	2	Export	442	Luxembourg	LUX	203	Czechia	CZE								04	CEREALS,CEREAL PREPRTNS.	1	No Quantity							2859			0
S3	2000	2000	2000	2	0	2	Export	442	Luxembourg	LUX	208	Denmark	DNK								04	CEREALS,CEREAL PREPRTNS.	1	No Quantity							748170			0
S3	2000	2000	2000	2	0	2	Export	442	Luxembourg	LUX	246	Finland	FIN								04	CEREALS,CEREAL PREPRTNS.	1	No Quantity							18210			0
S3	2000	2000	2000	2	0	2	Export	442	Luxembourg	LUX	251	France	FRA								04	CEREALS,CEREAL PREPRTNS.	1	No Quantity							3398662			0
S3	2000	2000	2000	2	0	2	Export	442	Luxembourg	LUX	276	Germany	DEU								04	CEREALS,CEREAL PREPRTNS.	1	No Quantity							9942303			0
S3	2000	2000	2000	2	0	2	Export	442	Luxembourg	LUX	352	Iceland	ISL								04	CEREALS,CEREAL PREPRTNS.	1	No Quantity							11591			0
S3	2000	2000	2000	2	0	2	Export	442	Luxembourg	LUX	381	Italy	ITA								04	CEREALS,CEREAL PREPRTNS.	1	No Quantity							4			0
S3	2000	2000	2000	2	0	2	Export	442	Luxembourg	LUX	414	Kuwait	KWT								04	CEREALS,CEREAL PREPRTNS.	1	No Quantity							3823			0
S3	2000	2000	2000	2	0	2	Export	442	Luxembourg	LUX	490	Other Asia, nes									04	CEREALS,CEREAL PREPRTNS.	1	No Quantity							10610			0
S3	2000	2000	2000	2	0	2	Export	442	Luxembourg	LUX	528	Netherlands	NLD								04	CEREALS,CEREAL PREPRTNS.	1	No Quantity							971528			0
S3	2000	2000	2000	2	0	2	Export	442	Luxembourg	LUX	682	Saudi Arabia	SAU								04	CEREALS,CEREAL PREPRTNS.	1	No Quantity							584221			0
S3	2000	2000	2000	2	0	2	Export	442	Luxembourg	LUX	703	Slovakia	SVK								04	CEREALS,CEREAL PREPRTNS.	1	No Quantity							33839			0
S3	2000	2000	2000	2	0	2	Export	442	Luxembourg	LUX	724	Spain	ESP								04	CEREALS,CEREAL PREPRTNS.	1	No Quantity							1673			0
S3	2000	2000	2000	2	0	2	Export	442	Luxembourg	LUX	757	Switzerland	CHE								04	CEREALS,CEREAL PREPRTNS.	1	No Quantity							57392			0
S3	2000	2000	2000	2	0	2	Export	442	Luxembourg	LUX	788	Tunisia	TUN								04	CEREALS,CEREAL PREPRTNS.	1	No Quantity							26			0
S3	2000	2000	2000	2	0	2	Export	442	Luxembourg	LUX	807	North Macedonia	MKD								04	CEREALS,CEREAL PREPRTNS.	1	No Quantity							37180			0
S3	2000	2000	2000	2	0	2	Export	442	Luxembourg	LUX	842	USA	USA								04	CEREALS,CEREAL PREPRTNS.	1	No Quantity							40			0
S3	2000	2000	2000	2	0	2	Export	442	Luxembourg	LUX	887	Yemen	YEM								04	CEREALS,CEREAL PREPRTNS.	1	No Quantity							11			0
S3	2000	2000	2000	2	0	2	Export	442	Luxembourg	LUX	891	Serbia and Montenegro	SCG								04	CEREALS,CEREAL PREPRTNS.	1	No Quantity							414397			0
S3	2000	2000	2000	2	0	2	Export	440	Lithuania	LTU	0	World	WLD								05	VEGETABLES AND FRUIT	1	No Quantity							50999488			0
S3	2000	2000	2000	2	0	2	Export	440	Lithuania	LTU	31	Azerbaijan	AZE								05	VEGETABLES AND FRUIT	1	No Quantity							2010			0
S3	2000	2000	2000	2	0	2	Export	440	Lithuania	LTU	40	Austria	AUT								05	VEGETABLES AND FRUIT	1	No Quantity							1290351			0
S3	2000	2000	2000	2	0	2	Export	440	Lithuania	LTU	56	Belgium	BEL								05	VEGETABLES AND FRUIT	1	No Quantity							782049			0
S3	2000	2000	2000	2	0	2	Export	440	Lithuania	LTU	112	Belarus	BLR								05	VEGETABLES AND FRUIT	1	No Quantity							5322317			0
S3	2000	2000	2000	2	0	2	Export	440	Lithuania	LTU	152	Chile	CHL								05	VEGETABLES AND FRUIT	1	No Quantity							28971			0
S3	2000	2000	2000	2	0	2	Export	440	Lithuania	LTU	203	Czechia	CZE								05	VEGETABLES AND FRUIT	1	No Quantity							360757			0
S3	2000	2000	2000	2	0	2	Export	440	Lithuania	LTU	208	Denmark	DNK								05	VEGETABLES AND FRUIT	1	No Quantity							119306			0
S3	2000	2000	2000	2	0	2	Export	440	Lithuania	LTU	233	Estonia	EST								05	VEGETABLES AND FRUIT	1	No Quantity							1398424			0
S3	2000	2000	2000	2	0	2	Export	440	Lithuania	LTU	246	Finland	FIN								05	VEGETABLES AND FRUIT	1	No Quantity							261782			0
S3	2000	2000	2000	2	0	2	Export	440	Lithuania	LTU	251	France	FRA								05	VEGETABLES AND FRUIT	1	No Quantity							2076700			0
S3	2000	2000	2000	2	0	2	Export	440	Lithuania	LTU	276	Germany	DEU								05	VEGETABLES AND FRUIT	1	No Quantity							15115491			0
S3	2000	2000	2000	2	0	2	Export	440	Lithuania	LTU	348	Hungary	HUN								05	VEGETABLES AND FRUIT	1	No Quantity							134738			0
S3	2000	2000	2000	2	0	2	Export	440	Lithuania	LTU	376	Israel	ISR								05	VEGETABLES AND FRUIT	1	No Quantity							126224			0
S3	2000	2000	2000	2	0	2	Export	440	Lithuania	LTU	381	Italy	ITA								05	VEGETABLES AND FRUIT	1	No Quantity							3621335			0
S3	2000	2000	2000	2	0	2	Export	440	Lithuania	LTU	398	Kazakhstan	KAZ								05	VEGETABLES AND FRUIT	1	No Quantity							2559			0
S3	2000	2000	2000	2	0	2	Export	440	Lithuania	LTU	417	Kyrgyzstan	KGZ								05	VEGETABLES AND FRUIT	1	No Quantity							27166			0
S3	2000	2000	2000	2	0	2	Export	440	Lithuania	LTU	428	Latvia	LVA								05	VEGETABLES AND FRUIT	1	No Quantity							7592780			0
S3	2000	2000	2000	2	0	2	Export	440	Lithuania	LTU	498	Rep. of Moldova	MDA								05	VEGETABLES AND FRUIT	1	No Quantity							2018			0
S3	2000	2000	2000	2	0	2	Export	440	Lithuania	LTU	528	Netherlands	NLD								05	VEGETABLES AND FRUIT	1	No Quantity							3618934			0
S3	2000	2000	2000	2	0	2	Export	440	Lithuania	LTU	579	Norway	NOR								05	VEGETABLES AND FRUIT	1	No Quantity							38355			0
S3	2000	2000	2000	2	0	2	Export	440	Lithuania	LTU	616	Poland	POL								05	VEGETABLES AND FRUIT	1	No Quantity							2843543			0
S3	2000	2000	2000	2	0	2	Export	440	Lithuania	LTU	643	Russian Federation	RUS								05	VEGETABLES AND FRUIT	1	No Quantity							3658583			0
S3	2000	2000	2000	2	0	2	Export	440	Lithuania	LTU	703	Slovakia	SVK								05	VEGETABLES AND FRUIT	1	No Quantity							4147			0
S3	2000	2000	2000	2	0	2	Export	440	Lithuania	LTU	752	Sweden	SWE								05	VEGETABLES AND FRUIT	1	No Quantity							1388692			0
S3	2000	2000	2000	2	0	2	Export	440	Lithuania	LTU	757	Switzerland	CHE								05	VEGETABLES AND FRUIT	1	No Quantity							895883			0
S3	2000	2000	2000	2	0	2	Export	440	Lithuania	LTU	792	Turkey	TUR								05	VEGETABLES AND FRUIT	1	No Quantity							5380			0
S3	2000	2000	2000	2	0	2	Export	440	Lithuania	LTU	804	Ukraine	UKR								05	VEGETABLES AND FRUIT	1	No Quantity							1248			0
S3	2000	2000	2000	2	0	2	Export	440	Lithuania	LTU	826	United Kingdom	GBR								05	VEGETABLES AND FRUIT	1	No Quantity							29674			0
S3	2000	2000	2000	2	0	2	Export	440	Lithuania	LTU	842	USA	USA								05	VEGETABLES AND FRUIT	1	No Quantity							133780			0
S3	2000	2000	2000	2	0	2	Export	440	Lithuania	LTU	860	Uzbekistan	UZB								05	VEGETABLES AND FRUIT	1	No Quantity							90810			0
S3	2000	2000	2000	2	0	2	Export	440	Lithuania	LTU	891	Serbia and Montenegro	SCG								05	VEGETABLES AND FRUIT	1	No Quantity							16331			0
S3	2000	2000	2000	2	0	2	Export	440	Lithuania	LTU	899	Areas, nes									05	VEGETABLES AND FRUIT	1	No Quantity							9150			0
S3	2000	2000	2000	2	0	2	Export	442	Luxembourg	LUX	0	World	WLD								05	VEGETABLES AND FRUIT	1	No Quantity							62843838			0
S3	2000	2000	2000	2	0	2	Export	442	Luxembourg	LUX	40	Austria	AUT								05	VEGETABLES AND FRUIT	1	No Quantity							97488			0
S3	2000	2000	2000	2	0	2	Export	442	Luxembourg	LUX	56	Belgium	BEL								05	VEGETABLES AND FRUIT	1	No Quantity							7677776			0
S3	2000	2000	2000	2	0	2	Export	442	Luxembourg	LUX	70	Bosnia Herzegovina	BIH								05	VEGETABLES AND FRUIT	1	No Quantity							88834			0
S3	2000	2000	2000	2	0	2	Export	442	Luxembourg	LUX	76	Brazil	BRA								05	VEGETABLES AND FRUIT	1	No Quantity							154517			0
S3	2000	2000	2000	2	0	2	Export	442	Luxembourg	LUX	196	Cyprus	CYP								05	VEGETABLES AND FRUIT	1	No Quantity							39832			0
S3	2000	2000	2000	2	0	2	Export	442	Luxembourg	LUX	203	Czechia	CZE								05	VEGETABLES AND FRUIT	1	No Quantity							74094			0
S3	2000	2000	2000	2	0	2	Export	442	Luxembourg	LUX	208	Denmark	DNK								05	VEGETABLES AND FRUIT	1	No Quantity							147938			0
S3	2000	2000	2000	2	0	2	Export	442	Luxembourg	LUX	251	France	FRA								05	VEGETABLES AND FRUIT	1	No Quantity							8877862			0
S3	2000	2000	2000	2	0	2	Export	442	Luxembourg	LUX	276	Germany	DEU								05	VEGETABLES AND FRUIT	1	No Quantity							34713650			0
S3	2000	2000	2000	2	0	2	Export	442	Luxembourg	LUX	300	Greece	GRC								05	VEGETABLES AND FRUIT	1	No Quantity							1139769			0
S3	2000	2000	2000	2	0	2	Export	442	Luxembourg	LUX	352	Iceland	ISL								05	VEGETABLES AND FRUIT	1	No Quantity							79423			0
S3	2000	2000	2000	2	0	2	Export	442	Luxembourg	LUX	376	Israel	ISR								05	VEGETABLES AND FRUIT	1	No Quantity							189011			0
S3	2000	2000	2000	2	0	2	Export	442	Luxembourg	LUX	381	Italy	ITA								05	VEGETABLES AND FRUIT	1	No Quantity							1347756			0
S3	2000	2000	2000	2	0	2	Export	442	Luxembourg	LUX	404	Kenya	KEN								05	VEGETABLES AND FRUIT	1	No Quantity							5715			0
S3	2000	2000	2000	2	0	2	Export	442	Luxembourg	LUX	440	Lithuania	LTU								05	VEGETABLES AND FRUIT	1	No Quantity							4136			0
S3	2000	2000	2000	2	0	2	Export	442	Luxembourg	LUX	484	Mexico	MEX								05	VEGETABLES AND FRUIT	1	No Quantity							288156			0
S3	2000	2000	2000	2	0	2	Export	442	Luxembourg	LUX	528	Netherlands	NLD								05	VEGETABLES AND FRUIT	1	No Quantity							2306748			0
S3	2000	2000	2000	2	0	2	Export	442	Luxembourg	LUX	616	Poland	POL								05	VEGETABLES AND FRUIT	1	No Quantity							9743			0
S3	2000	2000	2000	2	0	2	Export	442	Luxembourg	LUX	620	Portugal	PRT								05	VEGETABLES AND FRUIT	1	No Quantity							1303706			0
S3	2000	2000	2000	2	0	2	Export	442	Luxembourg	LUX	705	Slovenia	SVN								05	VEGETABLES AND FRUIT	1	No Quantity							254491			0
S3	2000	2000	2000	2	0	2	Export	442	Luxembourg	LUX	724	Spain	ESP								05	VEGETABLES AND FRUIT	1	No Quantity							2263004			0
S3	2000	2000	2000	2	0	2	Export	442	Luxembourg	LUX	752	Sweden	SWE								05	VEGETABLES AND FRUIT	1	No Quantity							36982			0
S3	2000	2000	2000	2	0	2	Export	442	Luxembourg	LUX	757	Switzerland	CHE								05	VEGETABLES AND FRUIT	1	No Quantity							2103			0
S3	2000	2000	2000	2	0	2	Export	442	Luxembourg	LUX	788	Tunisia	TUN								05	VEGETABLES AND FRUIT	1	No Quantity							273274			0
S3	2000	2000	2000	2	0	2	Export	442	Luxembourg	LUX	807	North Macedonia	MKD								05	VEGETABLES AND FRUIT	1	No Quantity							52719			0
S3	2000	2000	2000	2	0	2	Export	442	Luxembourg	LUX	826	United Kingdom	GBR								05	VEGETABLES AND FRUIT	1	No Quantity							1163859			0
S3	2000	2000	2000	2	0	2	Export	442	Luxembourg	LUX	842	USA	USA								05	VEGETABLES AND FRUIT	1	No Quantity							36009			0
S3	2000	2000	2000	2	0	2	Export	442	Luxembourg	LUX	891	Serbia and Montenegro	SCG								05	VEGETABLES AND FRUIT	1	No Quantity							211815			0
S3	2000	2000	2000	2	0	2	Export	442	Luxembourg	LUX	899	Areas, nes									05	VEGETABLES AND FRUIT	1	No Quantity							3430			0
S3	2000	2000	2000	2	0	2	Export	440	Lithuania	LTU	0	World	WLD								06	SUGAR,SUGR.PREPTNS,HONEY	1	No Quantity							20728621			0
S3	2000	2000	2000	2	0	2	Export	440	Lithuania	LTU	76	Brazil	BRA								06	SUGAR,SUGR.PREPTNS,HONEY	1	No Quantity							5004			0
S3	2000	2000	2000	2	0	2	Export	440	Lithuania	LTU	112	Belarus	BLR								06	SUGAR,SUGR.PREPTNS,HONEY	1	No Quantity							663827			0
S3	2000	2000	2000	2	0	2	Export	440	Lithuania	LTU	152	Chile	CHL								06	SUGAR,SUGR.PREPTNS,HONEY	1	No Quantity							10723			0
S3	2000	2000	2000	2	0	2	Export	440	Lithuania	LTU	156	China	CHN								06	SUGAR,SUGR.PREPTNS,HONEY	1	No Quantity							206447			0
S3	2000	2000	2000	2	0	2	Export	440	Lithuania	LTU	208	Denmark	DNK								06	SUGAR,SUGR.PREPTNS,HONEY	1	No Quantity							483791			0
S3	2000	2000	2000	2	0	2	Export	440	Lithuania	LTU	233	Estonia	EST								06	SUGAR,SUGR.PREPTNS,HONEY	1	No Quantity							400931			0
S3	2000	2000	2000	2	0	2	Export	440	Lithuania	LTU	276	Germany	DEU								06	SUGAR,SUGR.PREPTNS,HONEY	1	No Quantity							700688			0
S3	2000	2000	2000	2	0	2	Export	440	Lithuania	LTU	376	Israel	ISR								06	SUGAR,SUGR.PREPTNS,HONEY	1	No Quantity							5104			0
S3	2000	2000	2000	2	0	2	Export	440	Lithuania	LTU	392	Japan	JPN								06	SUGAR,SUGR.PREPTNS,HONEY	1	No Quantity							275098			0
S3	2000	2000	2000	2	0	2	Export	440	Lithuania	LTU	398	Kazakhstan	KAZ								06	SUGAR,SUGR.PREPTNS,HONEY	1	No Quantity							18778			0
S3	2000	2000	2000	2	0	2	Export	440	Lithuania	LTU	410	Rep. of Korea	KOR								06	SUGAR,SUGR.PREPTNS,HONEY	1	No Quantity							89930			0
S3	2000	2000	2000	2	0	2	Export	440	Lithuania	LTU	417	Kyrgyzstan	KGZ								06	SUGAR,SUGR.PREPTNS,HONEY	1	No Quantity							501600			0
S3	2000	2000	2000	2	0	2	Export	440	Lithuania	LTU	428	Latvia	LVA								06	SUGAR,SUGR.PREPTNS,HONEY	1	No Quantity							1688385			0
S3	2000	2000	2000	2	0	2	Export	440	Lithuania	LTU	490	Other Asia, nes									06	SUGAR,SUGR.PREPTNS,HONEY	1	No Quantity							10890			0
S3	2000	2000	2000	2	0	2	Export	440	Lithuania	LTU	496	Mongolia	MNG								06	SUGAR,SUGR.PREPTNS,HONEY	1	No Quantity							70815			0
S3	2000	2000	2000	2	0	2	Export	440	Lithuania	LTU	498	Rep. of Moldova	MDA								06	SUGAR,SUGR.PREPTNS,HONEY	1	No Quantity							270420			0
S3	2000	2000	2000	2	0	2	Export	440	Lithuania	LTU	528	Netherlands	NLD								06	SUGAR,SUGR.PREPTNS,HONEY	1	No Quantity							11740			0
S3	2000	2000	2000	2	0	2	Export	440	Lithuania	LTU	608	Philippines	PHL								06	SUGAR,SUGR.PREPTNS,HONEY	1	No Quantity							20504			0
S3	2000	2000	2000	2	0	2	Export	440	Lithuania	LTU	616	Poland	POL								06	SUGAR,SUGR.PREPTNS,HONEY	1	No Quantity							102724			0
S3	2000	2000	2000	2	0	2	Export	440	Lithuania	LTU	642	Romania	ROU								06	SUGAR,SUGR.PREPTNS,HONEY	1	No Quantity							11756			0
S3	2000	2000	2000	2	0	2	Export	440	Lithuania	LTU	643	Russian Federation	RUS								06	SUGAR,SUGR.PREPTNS,HONEY	1	No Quantity							3850704			0
S3	2000	2000	2000	2	0	2	Export	440	Lithuania	LTU	699	India	IND								06	SUGAR,SUGR.PREPTNS,HONEY	1	No Quantity							156500			0
S3	2000	2000	2000	2	0	2	Export	440	Lithuania	LTU	703	Slovakia	SVK								06	SUGAR,SUGR.PREPTNS,HONEY	1	No Quantity							126			0
S3	2000	2000	2000	2	0	2	Export	440	Lithuania	LTU	704	Viet Nam	VNM								06	SUGAR,SUGR.PREPTNS,HONEY	1	No Quantity							5130			0
S3	2000	2000	2000	2	0	2	Export	440	Lithuania	LTU	752	Sweden	SWE								06	SUGAR,SUGR.PREPTNS,HONEY	1	No Quantity							887908			0
S3	2000	2000	2000	2	0	2	Export	440	Lithuania	LTU	757	Switzerland	CHE								06	SUGAR,SUGR.PREPTNS,HONEY	1	No Quantity							89120			0
S3	2000	2000	2000	2	0	2	Export	440	Lithuania	LTU	762	Tajikistan	TJK								06	SUGAR,SUGR.PREPTNS,HONEY	1	No Quantity							488737			0
S3	2000	2000	2000	2	0	2	Export	440	Lithuania	LTU	792	Turkey	TUR								06	SUGAR,SUGR.PREPTNS,HONEY	1	No Quantity							2539			0
S3	2000	2000	2000	2	0	2	Export	440	Lithuania	LTU	795	Turkmenistan	TKM								06	SUGAR,SUGR.PREPTNS,HONEY	1	No Quantity							321475			0
S3	2000	2000	2000	2	0	2	Export	440	Lithuania	LTU	804	Ukraine	UKR								06	SUGAR,SUGR.PREPTNS,HONEY	1	No Quantity							659606			0
S3	2000	2000	2000	2	0	2	Export	440	Lithuania	LTU	818	Egypt	EGY								06	SUGAR,SUGR.PREPTNS,HONEY	1	No Quantity							5580			0
S3	2000	2000	2000	2	0	2	Export	440	Lithuania	LTU	826	United Kingdom	GBR								06	SUGAR,SUGR.PREPTNS,HONEY	1	No Quantity							732			0
S3	2000	2000	2000	2	0	2	Export	440	Lithuania	LTU	842	USA	USA								06	SUGAR,SUGR.PREPTNS,HONEY	1	No Quantity							127327			0
S3	2000	2000	2000	2	0	2	Export	440	Lithuania	LTU	860	Uzbekistan	UZB								06	SUGAR,SUGR.PREPTNS,HONEY	1	No Quantity							8561168			0
S3	2000	2000	2000	2	0	2	Export	440	Lithuania	LTU	862	Venezuela	VEN								06	SUGAR,SUGR.PREPTNS,HONEY	1	No Quantity							4950			0
S3	2000	2000	2000	2	0	2	Export	440	Lithuania	LTU	899	Areas, nes									06	SUGAR,SUGR.PREPTNS,HONEY	1	No Quantity							17864			0
S3	2000	2000	2000	2	0	2	Export	442	Luxembourg	LUX	0	World	WLD								06	SUGAR,SUGR.PREPTNS,HONEY	1	No Quantity							684580			0
S3	2000	2000	2000	2	0	2	Export	442	Luxembourg	LUX	40	Austria	AUT								06	SUGAR,SUGR.PREPTNS,HONEY	1	No Quantity							1373			0
S3	2000	2000	2000	2	0	2	Export	442	Luxembourg	LUX	56	Belgium	BEL								06	SUGAR,SUGR.PREPTNS,HONEY	1	No Quantity							391749			0
S3	2000	2000	2000	2	0	2	Export	442	Luxembourg	LUX	196	Cyprus	CYP								06	SUGAR,SUGR.PREPTNS,HONEY	1	No Quantity							1898			0
S3	2000	2000	2000	2	0	2	Export	442	Luxembourg	LUX	203	Czechia	CZE								06	SUGAR,SUGR.PREPTNS,HONEY	1	No Quantity							39903			0
S3	2000	2000	2000	2	0	2	Export	442	Luxembourg	LUX	246	Finland	FIN								06	SUGAR,SUGR.PREPTNS,HONEY	1	No Quantity							38			0
S3	2000	2000	2000	2	0	2	Export	442	Luxembourg	LUX	251	France	FRA								06	SUGAR,SUGR.PREPTNS,HONEY	1	No Quantity							198248			0
S3	2000	2000	2000	2	0	2	Export	442	Luxembourg	LUX	276	Germany	DEU								06	SUGAR,SUGR.PREPTNS,HONEY	1	No Quantity							18265			0
S3	2000	2000	2000	2	0	2	Export	442	Luxembourg	LUX	300	Greece	GRC								06	SUGAR,SUGR.PREPTNS,HONEY	1	No Quantity							32311			0
S3	2000	2000	2000	2	0	2	Export	442	Luxembourg	LUX	528	Netherlands	NLD								06	SUGAR,SUGR.PREPTNS,HONEY	1	No Quantity							121			0
S3	2000	2000	2000	2	0	2	Export	442	Luxembourg	LUX	710	South Africa	ZAF								06	SUGAR,SUGR.PREPTNS,HONEY	1	No Quantity							140			0
S3	2000	2000	2000	2	0	2	Export	442	Luxembourg	LUX	842	USA	USA								06	SUGAR,SUGR.PREPTNS,HONEY	1	No Quantity							534			0
S3	2000	2000	2000	2	0	2	Export	440	Lithuania	LTU	0	World	WLD								07	COFFEE,TEA,COCOA,SPICES	1	No Quantity							22307405			0
S3	2000	2000	2000	2	0	2	Export	440	Lithuania	LTU	40	Austria	AUT								07	COFFEE,TEA,COCOA,SPICES	1	No Quantity							27965			0
S3	2000	2000	2000	2	0	2	Export	440	Lithuania	LTU	44	Bahamas	BHS								07	COFFEE,TEA,COCOA,SPICES	1	No Quantity							242665			0
S3	2000	2000	2000	2	0	2	Export	440	Lithuania	LTU	112	Belarus	BLR								07	COFFEE,TEA,COCOA,SPICES	1	No Quantity							355296			0
S3	2000	2000	2000	2	0	2	Export	440	Lithuania	LTU	203	Czechia	CZE								07	COFFEE,TEA,COCOA,SPICES	1	No Quantity							4323			0
S3	2000	2000	2000	2	0	2	Export	440	Lithuania	LTU	233	Estonia	EST								07	COFFEE,TEA,COCOA,SPICES	1	No Quantity							804038			0
S3	2000	2000	2000	2	0	2	Export	440	Lithuania	LTU	246	Finland	FIN								07	COFFEE,TEA,COCOA,SPICES	1	No Quantity							728			0
S3	2000	2000	2000	2	0	2	Export	440	Lithuania	LTU	251	France	FRA								07	COFFEE,TEA,COCOA,SPICES	1	No Quantity							94005			0
S3	2000	2000	2000	2	0	2	Export	440	Lithuania	LTU	276	Germany	DEU								07	COFFEE,TEA,COCOA,SPICES	1	No Quantity							339470			0
S3	2000	2000	2000	2	0	2	Export	440	Lithuania	LTU	344	China, Hong Kong SAR	HKG								07	COFFEE,TEA,COCOA,SPICES	1	No Quantity							30			0
S3	2000	2000	2000	2	0	2	Export	440	Lithuania	LTU	348	Hungary	HUN								07	COFFEE,TEA,COCOA,SPICES	1	No Quantity							32000			0
S3	2000	2000	2000	2	0	2	Export	440	Lithuania	LTU	376	Israel	ISR								07	COFFEE,TEA,COCOA,SPICES	1	No Quantity							78068			0
S3	2000	2000	2000	2	0	2	Export	440	Lithuania	LTU	381	Italy	ITA								07	COFFEE,TEA,COCOA,SPICES	1	No Quantity							6750			0
S3	2000	2000	2000	2	0	2	Export	440	Lithuania	LTU	417	Kyrgyzstan	KGZ								07	COFFEE,TEA,COCOA,SPICES	1	No Quantity							37			0
S3	2000	2000	2000	2	0	2	Export	440	Lithuania	LTU	428	Latvia	LVA								07	COFFEE,TEA,COCOA,SPICES	1	No Quantity							15676135			0
S3	2000	2000	2000	2	0	2	Export	440	Lithuania	LTU	528	Netherlands	NLD								07	COFFEE,TEA,COCOA,SPICES	1	No Quantity							40173			0
S3	2000	2000	2000	2	0	2	Export	440	Lithuania	LTU	586	Pakistan	PAK								07	COFFEE,TEA,COCOA,SPICES	1	No Quantity							50			0
S3	2000	2000	2000	2	0	2	Export	440	Lithuania	LTU	608	Philippines	PHL								07	COFFEE,TEA,COCOA,SPICES	1	No Quantity							63			0
S3	2000	2000	2000	2	0	2	Export	440	Lithuania	LTU	616	Poland	POL								07	COFFEE,TEA,COCOA,SPICES	1	No Quantity							8649			0
S3	2000	2000	2000	2	0	2	Export	440	Lithuania	LTU	642	Romania	ROU								07	COFFEE,TEA,COCOA,SPICES	1	No Quantity							80			0
S3	2000	2000	2000	2	0	2	Export	440	Lithuania	LTU	643	Russian Federation	RUS								07	COFFEE,TEA,COCOA,SPICES	1	No Quantity							3462554			0
S3	2000	2000	2000	2	0	2	Export	440	Lithuania	LTU	703	Slovakia	SVK								07	COFFEE,TEA,COCOA,SPICES	1	No Quantity							2171			0
S3	2000	2000	2000	2	0	2	Export	440	Lithuania	LTU	757	Switzerland	CHE								07	COFFEE,TEA,COCOA,SPICES	1	No Quantity							8393			0
S3	2000	2000	2000	2	0	2	Export	440	Lithuania	LTU	784	United Arab Emirates	ARE								07	COFFEE,TEA,COCOA,SPICES	1	No Quantity							20			0
S3	2000	2000	2000	2	0	2	Export	440	Lithuania	LTU	795	Turkmenistan	TKM								07	COFFEE,TEA,COCOA,SPICES	1	No Quantity							29405			0
S3	2000	2000	2000	2	0	2	Export	440	Lithuania	LTU	804	Ukraine	UKR								07	COFFEE,TEA,COCOA,SPICES	1	No Quantity							70257			0
S3	2000	2000	2000	2	0	2	Export	440	Lithuania	LTU	826	United Kingdom	GBR								07	COFFEE,TEA,COCOA,SPICES	1	No Quantity							34137			0
S3	2000	2000	2000	2	0	2	Export	440	Lithuania	LTU	842	USA	USA								07	COFFEE,TEA,COCOA,SPICES	1	No Quantity							848560			0
S3	2000	2000	2000	2	0	2	Export	440	Lithuania	LTU	860	Uzbekistan	UZB								07	COFFEE,TEA,COCOA,SPICES	1	No Quantity							40929			0
S3	2000	2000	2000	2	0	2	Export	440	Lithuania	LTU	899	Areas, nes									07	COFFEE,TEA,COCOA,SPICES	1	No Quantity							100454			0
S3	2000	2000	2000	2	0	2	Export	442	Luxembourg	LUX	0	World	WLD								07	COFFEE,TEA,COCOA,SPICES	1	No Quantity							22612035			0
S3	2000	2000	2000	2	0	2	Export	442	Luxembourg	LUX	20	Andorra	AND								07	COFFEE,TEA,COCOA,SPICES	1	No Quantity							9718			0
S3	2000	2000	2000	2	0	2	Export	442	Luxembourg	LUX	36	Australia	AUS								07	COFFEE,TEA,COCOA,SPICES	1	No Quantity							1475			0
S3	2000	2000	2000	2	0	2	Export	442	Luxembourg	LUX	40	Austria	AUT								07	COFFEE,TEA,COCOA,SPICES	1	No Quantity							2036			0
S3	2000	2000	2000	2	0	2	Export	442	Luxembourg	LUX	56	Belgium	BEL								07	COFFEE,TEA,COCOA,SPICES	1	No Quantity							4692324			0
S3	2000	2000	2000	2	0	2	Export	442	Luxembourg	LUX	76	Brazil	BRA								07	COFFEE,TEA,COCOA,SPICES	1	No Quantity							33			0
S3	2000	2000	2000	2	0	2	Export	442	Luxembourg	LUX	196	Cyprus	CYP								07	COFFEE,TEA,COCOA,SPICES	1	No Quantity							1875			0
S3	2000	2000	2000	2	0	2	Export	442	Luxembourg	LUX	203	Czechia	CZE								07	COFFEE,TEA,COCOA,SPICES	1	No Quantity							11			0
S3	2000	2000	2000	2	0	2	Export	442	Luxembourg	LUX	208	Denmark	DNK								07	COFFEE,TEA,COCOA,SPICES	1	No Quantity							84490			0
S3	2000	2000	2000	2	0	2	Export	442	Luxembourg	LUX	251	France	FRA								07	COFFEE,TEA,COCOA,SPICES	1	No Quantity							1298085			0
S3	2000	2000	2000	2	0	2	Export	442	Luxembourg	LUX	276	Germany	DEU								07	COFFEE,TEA,COCOA,SPICES	1	No Quantity							356080			0
S3	2000	2000	2000	2	0	2	Export	442	Luxembourg	LUX	300	Greece	GRC								07	COFFEE,TEA,COCOA,SPICES	1	No Quantity							305990			0
S3	2000	2000	2000	2	0	2	Export	442	Luxembourg	LUX	381	Italy	ITA								07	COFFEE,TEA,COCOA,SPICES	1	No Quantity							113163			0
S3	2000	2000	2000	2	0	2	Export	442	Luxembourg	LUX	392	Japan	JPN								07	COFFEE,TEA,COCOA,SPICES	1	No Quantity							3578			0
S3	2000	2000	2000	2	0	2	Export	442	Luxembourg	LUX	470	Malta	MLT								07	COFFEE,TEA,COCOA,SPICES	1	No Quantity							4116			0
S3	2000	2000	2000	2	0	2	Export	442	Luxembourg	LUX	528	Netherlands	NLD								07	COFFEE,TEA,COCOA,SPICES	1	No Quantity							15570013			0
S3	2000	2000	2000	2	0	2	Export	442	Luxembourg	LUX	579	Norway	NOR								07	COFFEE,TEA,COCOA,SPICES	1	No Quantity							29			0
S3	2000	2000	2000	2	0	2	Export	442	Luxembourg	LUX	620	Portugal	PRT								07	COFFEE,TEA,COCOA,SPICES	1	No Quantity							201			0
S3	2000	2000	2000	2	0	2	Export	442	Luxembourg	LUX	634	Qatar	QAT								07	COFFEE,TEA,COCOA,SPICES	1	No Quantity							16283			0
S3	2000	2000	2000	2	0	2	Export	442	Luxembourg	LUX	642	Romania	ROU								07	COFFEE,TEA,COCOA,SPICES	1	No Quantity							95997			0
S3	2000	2000	2000	2	0	2	Export	442	Luxembourg	LUX	705	Slovenia	SVN								07	COFFEE,TEA,COCOA,SPICES	1	No Quantity							41			0
S3	2000	2000	2000	2	0	2	Export	442	Luxembourg	LUX	724	Spain	ESP								07	COFFEE,TEA,COCOA,SPICES	1	No Quantity							1037			0
S3	2000	2000	2000	2	0	2	Export	442	Luxembourg	LUX	757	Switzerland	CHE								07	COFFEE,TEA,COCOA,SPICES	1	No Quantity							1691			0
S3	2000	2000	2000	2	0	2	Export	442	Luxembourg	LUX	792	Turkey	TUR								07	COFFEE,TEA,COCOA,SPICES	1	No Quantity							5283			0
S3	2000	2000	2000	2	0	2	Export	442	Luxembourg	LUX	826	United Kingdom	GBR								07	COFFEE,TEA,COCOA,SPICES	1	No Quantity							16261			0
S3	2000	2000	2000	2	0	2	Export	442	Luxembourg	LUX	842	USA	USA								07	COFFEE,TEA,COCOA,SPICES	1	No Quantity							10384			0
S3	2000	2000	2000	2	0	2	Export	442	Luxembourg	LUX	899	Areas, nes									07	COFFEE,TEA,COCOA,SPICES	1	No Quantity							21840			0
S3	2000	2000	2000	2	0	2	Export	440	Lithuania	LTU	0	World	WLD								08	ANIMAL FEED STUFF	1	No Quantity							58190354			0
S3	2000	2000	2000	2	0	2	Export	440	Lithuania	LTU	40	Austria	AUT								08	ANIMAL FEED STUFF	1	No Quantity							2105932			0
S3	2000	2000	2000	2	0	2	Export	440	Lithuania	LTU	56	Belgium	BEL								08	ANIMAL FEED STUFF	1	No Quantity							21361			0
S3	2000	2000	2000	2	0	2	Export	440	Lithuania	LTU	112	Belarus	BLR								08	ANIMAL FEED STUFF	1	No Quantity							4367232			0
S3	2000	2000	2000	2	0	2	Export	440	Lithuania	LTU	124	Canada	CAN								08	ANIMAL FEED STUFF	1	No Quantity							10890			0
S3	2000	2000	2000	2	0	2	Export	440	Lithuania	LTU	208	Denmark	DNK								08	ANIMAL FEED STUFF	1	No Quantity							1197802			0
S3	2000	2000	2000	2	0	2	Export	440	Lithuania	LTU	233	Estonia	EST								08	ANIMAL FEED STUFF	1	No Quantity							140476			0
S3	2000	2000	2000	2	0	2	Export	440	Lithuania	LTU	246	Finland	FIN								08	ANIMAL FEED STUFF	1	No Quantity							2425034			0
S3	2000	2000	2000	2	0	2	Export	440	Lithuania	LTU	251	France	FRA								08	ANIMAL FEED STUFF	1	No Quantity							477001			0
S3	2000	2000	2000	2	0	2	Export	440	Lithuania	LTU	276	Germany	DEU								08	ANIMAL FEED STUFF	1	No Quantity							26193877			0
S3	2000	2000	2000	2	0	2	Export	440	Lithuania	LTU	348	Hungary	HUN								08	ANIMAL FEED STUFF	1	No Quantity							402754			0
S3	2000	2000	2000	2	0	2	Export	440	Lithuania	LTU	372	Ireland	IRL								08	ANIMAL FEED STUFF	1	No Quantity							60563			0
S3	2000	2000	2000	2	0	2	Export	440	Lithuania	LTU	381	Italy	ITA								08	ANIMAL FEED STUFF	1	No Quantity							849462			0
S3	2000	2000	2000	2	0	2	Export	440	Lithuania	LTU	428	Latvia	LVA								08	ANIMAL FEED STUFF	1	No Quantity							516976			0
S3	2000	2000	2000	2	0	2	Export	440	Lithuania	LTU	498	Rep. of Moldova	MDA								08	ANIMAL FEED STUFF	1	No Quantity							21010			0
S3	2000	2000	2000	2	0	2	Export	440	Lithuania	LTU	528	Netherlands	NLD								08	ANIMAL FEED STUFF	1	No Quantity							219812			0
S3	2000	2000	2000	2	0	2	Export	440	Lithuania	LTU	554	New Zealand	NZL								08	ANIMAL FEED STUFF	1	No Quantity							200			0
S3	2000	2000	2000	2	0	2	Export	440	Lithuania	LTU	579	Norway	NOR								08	ANIMAL FEED STUFF	1	No Quantity							686783			0
S3	2000	2000	2000	2	0	2	Export	440	Lithuania	LTU	616	Poland	POL								08	ANIMAL FEED STUFF	1	No Quantity							1105487			0
S3	2000	2000	2000	2	0	2	Export	440	Lithuania	LTU	643	Russian Federation	RUS								08	ANIMAL FEED STUFF	1	No Quantity							7679165			0
S3	2000	2000	2000	2	0	2	Export	440	Lithuania	LTU	724	Spain	ESP								08	ANIMAL FEED STUFF	1	No Quantity							8503			0
S3	2000	2000	2000	2	0	2	Export	440	Lithuania	LTU	752	Sweden	SWE								08	ANIMAL FEED STUFF	1	No Quantity							1558470			0
S3	2000	2000	2000	2	0	2	Export	440	Lithuania	LTU	757	Switzerland	CHE								08	ANIMAL FEED STUFF	1	No Quantity							405382			0
S3	2000	2000	2000	2	0	2	Export	440	Lithuania	LTU	804	Ukraine	UKR								08	ANIMAL FEED STUFF	1	No Quantity							343805			0
S3	2000	2000	2000	2	0	2	Export	440	Lithuania	LTU	826	United Kingdom	GBR								08	ANIMAL FEED STUFF	1	No Quantity							7272601			0
S3	2000	2000	2000	2	0	2	Export	440	Lithuania	LTU	842	USA	USA								08	ANIMAL FEED STUFF	1	No Quantity							119776			0
S3	2000	2000	2000	2	0	2	Export	442	Luxembourg	LUX	0	World	WLD								08	ANIMAL FEED STUFF	1	No Quantity							2614996			0
S3	2000	2000	2000	2	0	2	Export	442	Luxembourg	LUX	56	Belgium	BEL								08	ANIMAL FEED STUFF	1	No Quantity							1831113			0
S3	2000	2000	2000	2	0	2	Export	442	Luxembourg	LUX	208	Denmark	DNK								08	ANIMAL FEED STUFF	1	No Quantity							3437			0
S3	2000	2000	2000	2	0	2	Export	442	Luxembourg	LUX	251	France	FRA								08	ANIMAL FEED STUFF	1	No Quantity							121476			0
S3	2000	2000	2000	2	0	2	Export	442	Luxembourg	LUX	276	Germany	DEU								08	ANIMAL FEED STUFF	1	No Quantity							449065			0
S3	2000	2000	2000	2	0	2	Export	442	Luxembourg	LUX	392	Japan	JPN								08	ANIMAL FEED STUFF	1	No Quantity							53			0
S3	2000	2000	2000	2	0	2	Export	442	Luxembourg	LUX	528	Netherlands	NLD								08	ANIMAL FEED STUFF	1	No Quantity							206128			0
S3	2000	2000	2000	2	0	2	Export	442	Luxembourg	LUX	752	Sweden	SWE								08	ANIMAL FEED STUFF	1	No Quantity							1291			0
S3	2000	2000	2000	2	0	2	Export	442	Luxembourg	LUX	757	Switzerland	CHE								08	ANIMAL FEED STUFF	1	No Quantity							1891			0
S3	2000	2000	2000	2	0	2	Export	442	Luxembourg	LUX	826	United Kingdom	GBR								08	ANIMAL FEED STUFF	1	No Quantity							542			0
S3	2000	2000	2000	2	0	2	Export	440	Lithuania	LTU	0	World	WLD								09	MISC.EDIBLE PRODUCTS ETC	1	No Quantity							6158931			0
S3	2000	2000	2000	2	0	2	Export	440	Lithuania	LTU	28	Antigua and Barbuda	ATG								09	MISC.EDIBLE PRODUCTS ETC	1	No Quantity							60			0
S3	2000	2000	2000	2	0	2	Export	440	Lithuania	LTU	36	Australia	AUS								09	MISC.EDIBLE PRODUCTS ETC	1	No Quantity							3187			0
S3	2000	2000	2000	2	0	2	Export	440	Lithuania	LTU	44	Bahamas	BHS								09	MISC.EDIBLE PRODUCTS ETC	1	No Quantity							95891			0
S3	2000	2000	2000	2	0	2	Export	440	Lithuania	LTU	112	Belarus	BLR								09	MISC.EDIBLE PRODUCTS ETC	1	No Quantity							84155			0
S3	2000	2000	2000	2	0	2	Export	440	Lithuania	LTU	203	Czechia	CZE								09	MISC.EDIBLE PRODUCTS ETC	1	No Quantity							5703			0
S3	2000	2000	2000	2	0	2	Export	440	Lithuania	LTU	233	Estonia	EST								09	MISC.EDIBLE PRODUCTS ETC	1	No Quantity							842860			0
S3	2000	2000	2000	2	0	2	Export	440	Lithuania	LTU	251	France	FRA								09	MISC.EDIBLE PRODUCTS ETC	1	No Quantity							105000			0
S3	2000	2000	2000	2	0	2	Export	440	Lithuania	LTU	276	Germany	DEU								09	MISC.EDIBLE PRODUCTS ETC	1	No Quantity							204478			0
S3	2000	2000	2000	2	0	2	Export	440	Lithuania	LTU	372	Ireland	IRL								09	MISC.EDIBLE PRODUCTS ETC	1	No Quantity							3500			0
S3	2000	2000	2000	2	0	2	Export	440	Lithuania	LTU	398	Kazakhstan	KAZ								09	MISC.EDIBLE PRODUCTS ETC	1	No Quantity							20383			0
S3	2000	2000	2000	2	0	2	Export	440	Lithuania	LTU	428	Latvia	LVA								09	MISC.EDIBLE PRODUCTS ETC	1	No Quantity							3055857			0
S3	2000	2000	2000	2	0	2	Export	440	Lithuania	LTU	528	Netherlands	NLD								09	MISC.EDIBLE PRODUCTS ETC	1	No Quantity							6209			0
S3	2000	2000	2000	2	0	2	Export	440	Lithuania	LTU	591	Panama	PAN								09	MISC.EDIBLE PRODUCTS ETC	1	No Quantity							495			0
S3	2000	2000	2000	2	0	2	Export	440	Lithuania	LTU	616	Poland	POL								09	MISC.EDIBLE PRODUCTS ETC	1	No Quantity							230845			0
S3	2000	2000	2000	2	0	2	Export	440	Lithuania	LTU	643	Russian Federation	RUS								09	MISC.EDIBLE PRODUCTS ETC	1	No Quantity							617829			0
S3	2000	2000	2000	2	0	2	Export	440	Lithuania	LTU	705	Slovenia	SVN								09	MISC.EDIBLE PRODUCTS ETC	1	No Quantity							6987			0
S3	2000	2000	2000	2	0	2	Export	440	Lithuania	LTU	752	Sweden	SWE								09	MISC.EDIBLE PRODUCTS ETC	1	No Quantity							773			0
S3	2000	2000	2000	2	0	2	Export	440	Lithuania	LTU	757	Switzerland	CHE								09	MISC.EDIBLE PRODUCTS ETC	1	No Quantity							35385			0
S3	2000	2000	2000	2	0	2	Export	440	Lithuania	LTU	804	Ukraine	UKR								09	MISC.EDIBLE PRODUCTS ETC	1	No Quantity							734760			0
S3	2000	2000	2000	2	0	2	Export	440	Lithuania	LTU	826	United Kingdom	GBR								09	MISC.EDIBLE PRODUCTS ETC	1	No Quantity							14614			0
S3	2000	2000	2000	2	0	2	Export	440	Lithuania	LTU	842	USA	USA								09	MISC.EDIBLE PRODUCTS ETC	1	No Quantity							70178			0
S3	2000	2000	2000	2	0	2	Export	440	Lithuania	LTU	860	Uzbekistan	UZB								09	MISC.EDIBLE PRODUCTS ETC	1	No Quantity							2281			0
S3	2000	2000	2000	2	0	2	Export	440	Lithuania	LTU	899	Areas, nes									09	MISC.EDIBLE PRODUCTS ETC	1	No Quantity							17501			0
S3	2000	2000	2000	2	0	2	Export	442	Luxembourg	LUX	0	World	WLD								09	MISC.EDIBLE PRODUCTS ETC	1	No Quantity							20766607			0
S3	2000	2000	2000	2	0	2	Export	442	Luxembourg	LUX	12	Algeria	DZA								09	MISC.EDIBLE PRODUCTS ETC	1	No Quantity							141			0
S3	2000	2000	2000	2	0	2	Export	442	Luxembourg	LUX	40	Austria	AUT								09	MISC.EDIBLE PRODUCTS ETC	1	No Quantity							362027			0
S3	2000	2000	2000	2	0	2	Export	442	Luxembourg	LUX	56	Belgium	BEL								09	MISC.EDIBLE PRODUCTS ETC	1	No Quantity							3237562			0
S3	2000	2000	2000	2	0	2	Export	442	Luxembourg	LUX	76	Brazil	BRA								09	MISC.EDIBLE PRODUCTS ETC	1	No Quantity							84034			0
S3	2000	2000	2000	2	0	2	Export	442	Luxembourg	LUX	191	Croatia	HRV								09	MISC.EDIBLE PRODUCTS ETC	1	No Quantity							9294			0
S3	2000	2000	2000	2	0	2	Export	442	Luxembourg	LUX	203	Czechia	CZE								09	MISC.EDIBLE PRODUCTS ETC	1	No Quantity							4176			0
S3	2000	2000	2000	2	0	2	Export	442	Luxembourg	LUX	251	France	FRA								09	MISC.EDIBLE PRODUCTS ETC	1	No Quantity							12018202			0
S3	2000	2000	2000	2	0	2	Export	442	Luxembourg	LUX	276	Germany	DEU								09	MISC.EDIBLE PRODUCTS ETC	1	No Quantity							1412655			0
S3	2000	2000	2000	2	0	2	Export	442	Luxembourg	LUX	300	Greece	GRC								09	MISC.EDIBLE PRODUCTS ETC	1	No Quantity							535953			0
S3	2000	2000	2000	2	0	2	Export	442	Luxembourg	LUX	348	Hungary	HUN								09	MISC.EDIBLE PRODUCTS ETC	1	No Quantity							17575			0
S3	2000	2000	2000	2	0	2	Export	442	Luxembourg	LUX	352	Iceland	ISL								09	MISC.EDIBLE PRODUCTS ETC	1	No Quantity							14588			0
S3	2000	2000	2000	2	0	2	Export	442	Luxembourg	LUX	376	Israel	ISR								09	MISC.EDIBLE PRODUCTS ETC	1	No Quantity							29219			0
S3	2000	2000	2000	2	0	2	Export	442	Luxembourg	LUX	381	Italy	ITA								09	MISC.EDIBLE PRODUCTS ETC	1	No Quantity							255665			0
S3	2000	2000	2000	2	0	2	Export	442	Luxembourg	LUX	392	Japan	JPN								09	MISC.EDIBLE PRODUCTS ETC	1	No Quantity							67503			0
S3	2000	2000	2000	2	0	2	Export	442	Luxembourg	LUX	414	Kuwait	KWT								09	MISC.EDIBLE PRODUCTS ETC	1	No Quantity							5			0
S3	2000	2000	2000	2	0	2	Export	442	Luxembourg	LUX	528	Netherlands	NLD								09	MISC.EDIBLE PRODUCTS ETC	1	No Quantity							1208823			0
S3	2000	2000	2000	2	0	2	Export	442	Luxembourg	LUX	530	Neth. Antilles	ANT								09	MISC.EDIBLE PRODUCTS ETC	1	No Quantity							672			0
S3	2000	2000	2000	2	0	2	Export	442	Luxembourg	LUX	579	Norway	NOR								09	MISC.EDIBLE PRODUCTS ETC	1	No Quantity							32282			0
S3	2000	2000	2000	2	0	2	Export	442	Luxembourg	LUX	620	Portugal	PRT								09	MISC.EDIBLE PRODUCTS ETC	1	No Quantity							120404			0
S3	2000	2000	2000	2	0	2	Export	442	Luxembourg	LUX	643	Russian Federation	RUS								09	MISC.EDIBLE PRODUCTS ETC	1	No Quantity							10676			0
S3	2000	2000	2000	2	0	2	Export	442	Luxembourg	LUX	686	Senegal	SEN								09	MISC.EDIBLE PRODUCTS ETC	1	No Quantity							20334			0
S3	2000	2000	2000	2	0	2	Export	442	Luxembourg	LUX	724	Spain	ESP								09	MISC.EDIBLE PRODUCTS ETC	1	No Quantity							446279			0
S3	2000	2000	2000	2	0	2	Export	442	Luxembourg	LUX	757	Switzerland	CHE								09	MISC.EDIBLE PRODUCTS ETC	1	No Quantity							75911			0
S3	2000	2000	2000	2	0	2	Export	442	Luxembourg	LUX	826	United Kingdom	GBR								09	MISC.EDIBLE PRODUCTS ETC	1	No Quantity							802388			0
S3	2000	2000	2000	2	0	2	Export	442	Luxembourg	LUX	899	Areas, nes									09	MISC.EDIBLE PRODUCTS ETC	1	No Quantity							239			0
S3	2000	2000	2000	2	0	2	Export	440	Lithuania	LTU	0	World	WLD								11	BEVERAGES	1	No Quantity							4762876			0
S3	2000	2000	2000	2	0	2	Export	440	Lithuania	LTU	31	Azerbaijan	AZE								11	BEVERAGES	1	No Quantity							929			0
S3	2000	2000	2000	2	0	2	Export	440	Lithuania	LTU	51	Armenia	ARM								11	BEVERAGES	1	No Quantity							441			0
S3	2000	2000	2000	2	0	2	Export	440	Lithuania	LTU	100	Bulgaria	BGR								11	BEVERAGES	1	No Quantity							4763			0
S3	2000	2000	2000	2	0	2	Export	440	Lithuania	LTU	112	Belarus	BLR								11	BEVERAGES	1	No Quantity							49398			0
S3	2000	2000	2000	2	0	2	Export	440	Lithuania	LTU	124	Canada	CAN								11	BEVERAGES	1	No Quantity							15			0
S3	2000	2000	2000	2	0	2	Export	440	Lithuania	LTU	188	Costa Rica	CRI								11	BEVERAGES	1	No Quantity							21770			0
S3	2000	2000	2000	2	0	2	Export	440	Lithuania	LTU	203	Czechia	CZE								11	BEVERAGES	1	No Quantity							2632			0
S3	2000	2000	2000	2	0	2	Export	440	Lithuania	LTU	208	Denmark	DNK								11	BEVERAGES	1	No Quantity							36			0
S3	2000	2000	2000	2	0	2	Export	440	Lithuania	LTU	233	Estonia	EST								11	BEVERAGES	1	No Quantity							746711			0
S3	2000	2000	2000	2	0	2	Export	440	Lithuania	LTU	246	Finland	FIN								11	BEVERAGES	1	No Quantity							548			0
S3	2000	2000	2000	2	0	2	Export	440	Lithuania	LTU	276	Germany	DEU								11	BEVERAGES	1	No Quantity							112997			0
S3	2000	2000	2000	2	0	2	Export	440	Lithuania	LTU	348	Hungary	HUN								11	BEVERAGES	1	No Quantity							13359			0
S3	2000	2000	2000	2	0	2	Export	440	Lithuania	LTU	376	Israel	ISR								11	BEVERAGES	1	No Quantity							42886			0
S3	2000	2000	2000	2	0	2	Export	440	Lithuania	LTU	381	Italy	ITA								11	BEVERAGES	1	No Quantity							365			0
S3	2000	2000	2000	2	0	2	Export	440	Lithuania	LTU	392	Japan	JPN								11	BEVERAGES	1	No Quantity							304			0
S3	2000	2000	2000	2	0	2	Export	440	Lithuania	LTU	428	Latvia	LVA								11	BEVERAGES	1	No Quantity							2737077			0
S3	2000	2000	2000	2	0	2	Export	440	Lithuania	LTU	498	Rep. of Moldova	MDA								11	BEVERAGES	1	No Quantity							25856			0
S3	2000	2000	2000	2	0	2	Export	440	Lithuania	LTU	528	Netherlands	NLD								11	BEVERAGES	1	No Quantity							193			0
S3	2000	2000	2000	2	0	2	Export	440	Lithuania	LTU	616	Poland	POL								11	BEVERAGES	1	No Quantity							35794			0
S3	2000	2000	2000	2	0	2	Export	440	Lithuania	LTU	643	Russian Federation	RUS								11	BEVERAGES	1	No Quantity							401148			0
S3	2000	2000	2000	2	0	2	Export	440	Lithuania	LTU	752	Sweden	SWE								11	BEVERAGES	1	No Quantity							47			0
S3	2000	2000	2000	2	0	2	Export	440	Lithuania	LTU	795	Turkmenistan	TKM								11	BEVERAGES	1	No Quantity							28003			0
S3	2000	2000	2000	2	0	2	Export	440	Lithuania	LTU	826	United Kingdom	GBR								11	BEVERAGES	1	No Quantity							39657			0
S3	2000	2000	2000	2	0	2	Export	440	Lithuania	LTU	842	USA	USA								11	BEVERAGES	1	No Quantity							196882			0
S3	2000	2000	2000	2	0	2	Export	440	Lithuania	LTU	860	Uzbekistan	UZB								11	BEVERAGES	1	No Quantity							4196			0
S3	2000	2000	2000	2	0	2	Export	440	Lithuania	LTU	899	Areas, nes									11	BEVERAGES	1	No Quantity							296869			0
S3	2000	2000	2000	2	0	2	Export	442	Luxembourg	LUX	0	World	WLD								11	BEVERAGES	1	No Quantity							54310208			0
S3	2000	2000	2000	2	0	2	Export	442	Luxembourg	LUX	31	Azerbaijan	AZE								11	BEVERAGES	1	No Quantity							14178			0
S3	2000	2000	2000	2	0	2	Export	442	Luxembourg	LUX	36	Australia	AUS								11	BEVERAGES	1	No Quantity							1296			0
S3	2000	2000	2000	2	0	2	Export	442	Luxembourg	LUX	40	Austria	AUT								11	BEVERAGES	1	No Quantity							8989			0
S3	2000	2000	2000	2	0	2	Export	442	Luxembourg	LUX	56	Belgium	BEL								11	BEVERAGES	1	No Quantity							29488286			0
S3	2000	2000	2000	2	0	2	Export	442	Luxembourg	LUX	124	Canada	CAN								11	BEVERAGES	1	No Quantity							23398			0
S3	2000	2000	2000	2	0	2	Export	442	Luxembourg	LUX	156	China	CHN								11	BEVERAGES	1	No Quantity							203			0
S3	2000	2000	2000	2	0	2	Export	442	Luxembourg	LUX	191	Croatia	HRV								11	BEVERAGES	1	No Quantity							42			0
S3	2000	2000	2000	2	0	2	Export	442	Luxembourg	LUX	196	Cyprus	CYP								11	BEVERAGES	1	No Quantity							34			0
S3	2000	2000	2000	2	0	2	Export	442	Luxembourg	LUX	203	Czechia	CZE								11	BEVERAGES	1	No Quantity							1656			0
S3	2000	2000	2000	2	0	2	Export	442	Luxembourg	LUX	208	Denmark	DNK								11	BEVERAGES	1	No Quantity							12332			0
S3	2000	2000	2000	2	0	2	Export	442	Luxembourg	LUX	231	Ethiopia	ETH								11	BEVERAGES	1	No Quantity							79			0
S3	2000	2000	2000	2	0	2	Export	442	Luxembourg	LUX	246	Finland	FIN								11	BEVERAGES	1	No Quantity							55378			0
S3	2000	2000	2000	2	0	2	Export	442	Luxembourg	LUX	251	France	FRA								11	BEVERAGES	1	No Quantity							17123221			0
S3	2000	2000	2000	2	0	2	Export	442	Luxembourg	LUX	276	Germany	DEU								11	BEVERAGES	1	No Quantity							5014912			0
S3	2000	2000	2000	2	0	2	Export	442	Luxembourg	LUX	300	Greece	GRC								11	BEVERAGES	1	No Quantity							3810			0
S3	2000	2000	2000	2	0	2	Export	442	Luxembourg	LUX	324	Guinea	GIN								11	BEVERAGES	1	No Quantity							2727			0
S3	2000	2000	2000	2	0	2	Export	442	Luxembourg	LUX	344	China, Hong Kong SAR	HKG								11	BEVERAGES	1	No Quantity							2246			0
S3	2000	2000	2000	2	0	2	Export	442	Luxembourg	LUX	348	Hungary	HUN								11	BEVERAGES	1	No Quantity							121			0
S3	2000	2000	2000	2	0	2	Export	442	Luxembourg	LUX	352	Iceland	ISL								11	BEVERAGES	1	No Quantity							44776			0
S3	2000	2000	2000	2	0	2	Export	442	Luxembourg	LUX	376	Israel	ISR								11	BEVERAGES	1	No Quantity							32			0
S3	2000	2000	2000	2	0	2	Export	442	Luxembourg	LUX	381	Italy	ITA								11	BEVERAGES	1	No Quantity							82241			0
S3	2000	2000	2000	2	0	2	Export	442	Luxembourg	LUX	392	Japan	JPN								11	BEVERAGES	1	No Quantity							71576			0
S3	2000	2000	2000	2	0	2	Export	442	Luxembourg	LUX	410	Rep. of Korea	KOR								11	BEVERAGES	1	No Quantity							5			0
S3	2000	2000	2000	2	0	2	Export	442	Luxembourg	LUX	458	Malaysia	MYS								11	BEVERAGES	1	No Quantity							138			0
S3	2000	2000	2000	2	0	2	Export	442	Luxembourg	LUX	470	Malta	MLT								11	BEVERAGES	1	No Quantity							57			0
S3	2000	2000	2000	2	0	2	Export	442	Luxembourg	LUX	484	Mexico	MEX								11	BEVERAGES	1	No Quantity							1862			0
S3	2000	2000	2000	2	0	2	Export	442	Luxembourg	LUX	528	Netherlands	NLD								11	BEVERAGES	1	No Quantity							455669			0
S3	2000	2000	2000	2	0	2	Export	442	Luxembourg	LUX	579	Norway	NOR								11	BEVERAGES	1	No Quantity							330			0
S3	2000	2000	2000	2	0	2	Export	442	Luxembourg	LUX	591	Panama	PAN								11	BEVERAGES	1	No Quantity							3757			0
S3	2000	2000	2000	2	0	2	Export	442	Luxembourg	LUX	616	Poland	POL								11	BEVERAGES	1	No Quantity							1777			0
S3	2000	2000	2000	2	0	2	Export	442	Luxembourg	LUX	643	Russian Federation	RUS								11	BEVERAGES	1	No Quantity							102696			0
S3	2000	2000	2000	2	0	2	Export	442	Luxembourg	LUX	702	Singapore	SGP								11	BEVERAGES	1	No Quantity							372			0
S3	2000	2000	2000	2	0	2	Export	442	Luxembourg	LUX	703	Slovakia	SVK								11	BEVERAGES	1	No Quantity							107			0
S3	2000	2000	2000	2	0	2	Export	442	Luxembourg	LUX	704	Viet Nam	VNM								11	BEVERAGES	1	No Quantity							133			0
S3	2000	2000	2000	2	0	2	Export	442	Luxembourg	LUX	724	Spain	ESP								11	BEVERAGES	1	No Quantity							143867			0
S3	2000	2000	2000	2	0	2	Export	442	Luxembourg	LUX	752	Sweden	SWE								11	BEVERAGES	1	No Quantity							455			0
S3	2000	2000	2000	2	0	2	Export	442	Luxembourg	LUX	757	Switzerland	CHE								11	BEVERAGES	1	No Quantity							263579			0
S3	2000	2000	2000	2	0	2	Export	442	Luxembourg	LUX	784	United Arab Emirates	ARE								11	BEVERAGES	1	No Quantity							3093			0
S3	2000	2000	2000	2	0	2	Export	442	Luxembourg	LUX	826	United Kingdom	GBR								11	BEVERAGES	1	No Quantity							1303392			0
S3	2000	2000	2000	2	0	2	Export	442	Luxembourg	LUX	842	USA	USA								11	BEVERAGES	1	No Quantity							77387			0
S3	2000	2000	2000	2	0	2	Export	440	Lithuania	LTU	0	World	WLD								12	TOBACCO,TOBACCO MANUFACT	1	No Quantity							23708298			0
S3	2000	2000	2000	2	0	2	Export	440	Lithuania	LTU	51	Armenia	ARM								12	TOBACCO,TOBACCO MANUFACT	1	No Quantity							1861800			0
S3	2000	2000	2000	2	0	2	Export	440	Lithuania	LTU	56	Belgium	BEL								12	TOBACCO,TOBACCO MANUFACT	1	No Quantity							730500			0
S3	2000	2000	2000	2	0	2	Export	440	Lithuania	LTU	233	Estonia	EST								12	TOBACCO,TOBACCO MANUFACT	1	No Quantity							9786821			0
S3	2000	2000	2000	2	0	2	Export	440	Lithuania	LTU	276	Germany	DEU								12	TOBACCO,TOBACCO MANUFACT	1	No Quantity							832			0
S3	2000	2000	2000	2	0	2	Export	440	Lithuania	LTU	428	Latvia	LVA								12	TOBACCO,TOBACCO MANUFACT	1	No Quantity							11327903			0
S3	2000	2000	2000	2	0	2	Export	440	Lithuania	LTU	757	Switzerland	CHE								12	TOBACCO,TOBACCO MANUFACT	1	No Quantity							442			0
S3	2000	2000	2000	2	0	2	Export	442	Luxembourg	LUX	0	World	WLD								12	TOBACCO,TOBACCO MANUFACT	1	No Quantity							181760295			0
S3	2000	2000	2000	2	0	2	Export	442	Luxembourg	LUX	8	Albania	ALB								12	TOBACCO,TOBACCO MANUFACT	1	No Quantity							29464			0
S3	2000	2000	2000	2	0	2	Export	442	Luxembourg	LUX	36	Australia	AUS								12	TOBACCO,TOBACCO MANUFACT	1	No Quantity							4019			0
S3	2000	2000	2000	2	0	2	Export	442	Luxembourg	LUX	40	Austria	AUT								12	TOBACCO,TOBACCO MANUFACT	1	No Quantity							664667			0
S3	2000	2000	2000	2	0	2	Export	442	Luxembourg	LUX	56	Belgium	BEL								12	TOBACCO,TOBACCO MANUFACT	1	No Quantity							25933230			0
S3	2000	2000	2000	2	0	2	Export	442	Luxembourg	LUX	251	France	FRA								12	TOBACCO,TOBACCO MANUFACT	1	No Quantity							10524610			0
S3	2000	2000	2000	2	0	2	Export	442	Luxembourg	LUX	276	Germany	DEU								12	TOBACCO,TOBACCO MANUFACT	1	No Quantity							52026467			0
S3	2000	2000	2000	2	0	2	Export	442	Luxembourg	LUX	324	Guinea	GIN								12	TOBACCO,TOBACCO MANUFACT	1	No Quantity							5034700			0
S3	2000	2000	2000	2	0	2	Export	442	Luxembourg	LUX	344	China, Hong Kong SAR	HKG								12	TOBACCO,TOBACCO MANUFACT	1	No Quantity							473394			0
S3	2000	2000	2000	2	0	2	Export	442	Luxembourg	LUX	348	Hungary	HUN								12	TOBACCO,TOBACCO MANUFACT	1	No Quantity							10370			0
S3	2000	2000	2000	2	0	2	Export	442	Luxembourg	LUX	372	Ireland	IRL								12	TOBACCO,TOBACCO MANUFACT	1	No Quantity							2135008			0
S3	2000	2000	2000	2	0	2	Export	442	Luxembourg	LUX	381	Italy	ITA								12	TOBACCO,TOBACCO MANUFACT	1	No Quantity							2583			0
S3	2000	2000	2000	2	0	2	Export	442	Luxembourg	LUX	430	Liberia	LBR								12	TOBACCO,TOBACCO MANUFACT	1	No Quantity							677352			0
S3	2000	2000	2000	2	0	2	Export	442	Luxembourg	LUX	528	Netherlands	NLD								12	TOBACCO,TOBACCO MANUFACT	1	No Quantity							5280357			0
S3	2000	2000	2000	2	0	2	Export	442	Luxembourg	LUX	554	New Zealand	NZL								12	TOBACCO,TOBACCO MANUFACT	1	No Quantity							10486			0
S3	2000	2000	2000	2	0	2	Export	442	Luxembourg	LUX	616	Poland	POL								12	TOBACCO,TOBACCO MANUFACT	1	No Quantity							3622			0
S3	2000	2000	2000	2	0	2	Export	442	Luxembourg	LUX	643	Russian Federation	RUS								12	TOBACCO,TOBACCO MANUFACT	1	No Quantity							176321			0
S3	2000	2000	2000	2	0	2	Export	442	Luxembourg	LUX	702	Singapore	SGP								12	TOBACCO,TOBACCO MANUFACT	1	No Quantity							296858			0
S3	2000	2000	2000	2	0	2	Export	442	Luxembourg	LUX	704	Viet Nam	VNM								12	TOBACCO,TOBACCO MANUFACT	1	No Quantity							103445			0
S3	2000	2000	2000	2	0	2	Export	442	Luxembourg	LUX	724	Spain	ESP								12	TOBACCO,TOBACCO MANUFACT	1	No Quantity							1861564			0
S3	2000	2000	2000	2	0	2	Export	442	Luxembourg	LUX	784	United Arab Emirates	ARE								12	TOBACCO,TOBACCO MANUFACT	1	No Quantity							288			0
S3	2000	2000	2000	2	0	2	Export	442	Luxembourg	LUX	826	United Kingdom	GBR								12	TOBACCO,TOBACCO MANUFACT	1	No Quantity							76252684			0
S3	2000	2000	2000	2	0	2	Export	442	Luxembourg	LUX	842	USA	USA								12	TOBACCO,TOBACCO MANUFACT	1	No Quantity							258809			0
S3	2000	2000	2000	2	0	2	Export	440	Lithuania	LTU	0	World	WLD								21	HIDES,SKINS,FURSKINS,RAW	1	No Quantity							14887069			0
S3	2000	2000	2000	2	0	2	Export	440	Lithuania	LTU	100	Bulgaria	BGR								21	HIDES,SKINS,FURSKINS,RAW	1	No Quantity							29310			0
S3	2000	2000	2000	2	0	2	Export	440	Lithuania	LTU	112	Belarus	BLR								21	HIDES,SKINS,FURSKINS,RAW	1	No Quantity							19425			0
S3	2000	2000	2000	2	0	2	Export	440	Lithuania	LTU	203	Czechia	CZE								21	HIDES,SKINS,FURSKINS,RAW	1	No Quantity							201996			0
S3	2000	2000	2000	2	0	2	Export	440	Lithuania	LTU	233	Estonia	EST								21	HIDES,SKINS,FURSKINS,RAW	1	No Quantity							851734			0
S3	2000	2000	2000	2	0	2	Export	440	Lithuania	LTU	246	Finland	FIN								21	HIDES,SKINS,FURSKINS,RAW	1	No Quantity							572064			0
S3	2000	2000	2000	2	0	2	Export	440	Lithuania	LTU	276	Germany	DEU								21	HIDES,SKINS,FURSKINS,RAW	1	No Quantity							39831			0
S3	2000	2000	2000	2	0	2	Export	440	Lithuania	LTU	348	Hungary	HUN								21	HIDES,SKINS,FURSKINS,RAW	1	No Quantity							371111			0
S3	2000	2000	2000	2	0	2	Export	440	Lithuania	LTU	381	Italy	ITA								21	HIDES,SKINS,FURSKINS,RAW	1	No Quantity							6435490			0
S3	2000	2000	2000	2	0	2	Export	440	Lithuania	LTU	428	Latvia	LVA								21	HIDES,SKINS,FURSKINS,RAW	1	No Quantity							54670			0
S3	2000	2000	2000	2	0	2	Export	440	Lithuania	LTU	490	Other Asia, nes									21	HIDES,SKINS,FURSKINS,RAW	1	No Quantity							10365			0
S3	2000	2000	2000	2	0	2	Export	440	Lithuania	LTU	528	Netherlands	NLD								21	HIDES,SKINS,FURSKINS,RAW	1	No Quantity							92713			0
S3	2000	2000	2000	2	0	2	Export	440	Lithuania	LTU	616	Poland	POL								21	HIDES,SKINS,FURSKINS,RAW	1	No Quantity							1934701			0
S3	2000	2000	2000	2	0	2	Export	440	Lithuania	LTU	620	Portugal	PRT								21	HIDES,SKINS,FURSKINS,RAW	1	No Quantity							40527			0
S3	2000	2000	2000	2	0	2	Export	440	Lithuania	LTU	643	Russian Federation	RUS								21	HIDES,SKINS,FURSKINS,RAW	1	No Quantity							1411947			0
S3	2000	2000	2000	2	0	2	Export	440	Lithuania	LTU	699	India	IND								21	HIDES,SKINS,FURSKINS,RAW	1	No Quantity							16650			0
S3	2000	2000	2000	2	0	2	Export	440	Lithuania	LTU	703	Slovakia	SVK								21	HIDES,SKINS,FURSKINS,RAW	1	No Quantity							143060			0
S3	2000	2000	2000	2	0	2	Export	440	Lithuania	LTU	724	Spain	ESP								21	HIDES,SKINS,FURSKINS,RAW	1	No Quantity							1556084			0
S3	2000	2000	2000	2	0	2	Export	440	Lithuania	LTU	752	Sweden	SWE								21	HIDES,SKINS,FURSKINS,RAW	1	No Quantity							24850			0
S3	2000	2000	2000	2	0	2	Export	440	Lithuania	LTU	784	United Arab Emirates	ARE								21	HIDES,SKINS,FURSKINS,RAW	1	No Quantity							83964			0
S3	2000	2000	2000	2	0	2	Export	440	Lithuania	LTU	804	Ukraine	UKR								21	HIDES,SKINS,FURSKINS,RAW	1	No Quantity							326718			0
S3	2000	2000	2000	2	0	2	Export	440	Lithuania	LTU	826	United Kingdom	GBR								21	HIDES,SKINS,FURSKINS,RAW	1	No Quantity							58819			0
S3	2000	2000	2000	2	0	2	Export	440	Lithuania	LTU	842	USA	USA								21	HIDES,SKINS,FURSKINS,RAW	1	No Quantity							611040			0
S3	2000	2000	2000	2	0	2	Export	442	Luxembourg	LUX	0	World	WLD								21	HIDES,SKINS,FURSKINS,RAW	1	No Quantity							462893			0
S3	2000	2000	2000	2	0	2	Export	442	Luxembourg	LUX	276	Germany	DEU								21	HIDES,SKINS,FURSKINS,RAW	1	No Quantity							461987			0
S3	2000	2000	2000	2	0	2	Export	442	Luxembourg	LUX	381	Italy	ITA								21	HIDES,SKINS,FURSKINS,RAW	1	No Quantity							906			0
S3	2000	2000	2000	2	0	2	Export	440	Lithuania	LTU	0	World	WLD								22	OIL SEED,OLEAGINUS FRUIT	1	No Quantity							12917656			0
S3	2000	2000	2000	2	0	2	Export	440	Lithuania	LTU	56	Belgium	BEL								22	OIL SEED,OLEAGINUS FRUIT	1	No Quantity							515108			0
S3	2000	2000	2000	2	0	2	Export	440	Lithuania	LTU	112	Belarus	BLR								22	OIL SEED,OLEAGINUS FRUIT	1	No Quantity							535952			0
S3	2000	2000	2000	2	0	2	Export	440	Lithuania	LTU	208	Denmark	DNK								22	OIL SEED,OLEAGINUS FRUIT	1	No Quantity							1416891			0
S3	2000	2000	2000	2	0	2	Export	440	Lithuania	LTU	233	Estonia	EST								22	OIL SEED,OLEAGINUS FRUIT	1	No Quantity							293956			0
S3	2000	2000	2000	2	0	2	Export	440	Lithuania	LTU	246	Finland	FIN								22	OIL SEED,OLEAGINUS FRUIT	1	No Quantity							1511050			0
S3	2000	2000	2000	2	0	2	Export	440	Lithuania	LTU	251	France	FRA								22	OIL SEED,OLEAGINUS FRUIT	1	No Quantity							2097			0
S3	2000	2000	2000	2	0	2	Export	440	Lithuania	LTU	276	Germany	DEU								22	OIL SEED,OLEAGINUS FRUIT	1	No Quantity							2574024			0
S3	2000	2000	2000	2	0	2	Export	440	Lithuania	LTU	348	Hungary	HUN								22	OIL SEED,OLEAGINUS FRUIT	1	No Quantity							7450			0
S3	2000	2000	2000	2	0	2	Export	440	Lithuania	LTU	428	Latvia	LVA								22	OIL SEED,OLEAGINUS FRUIT	1	No Quantity							1997976			0
S3	2000	2000	2000	2	0	2	Export	440	Lithuania	LTU	528	Netherlands	NLD								22	OIL SEED,OLEAGINUS FRUIT	1	No Quantity							119822			0
S3	2000	2000	2000	2	0	2	Export	440	Lithuania	LTU	579	Norway	NOR								22	OIL SEED,OLEAGINUS FRUIT	1	No Quantity							241468			0
S3	2000	2000	2000	2	0	2	Export	440	Lithuania	LTU	616	Poland	POL								22	OIL SEED,OLEAGINUS FRUIT	1	No Quantity							242785			0
S3	2000	2000	2000	2	0	2	Export	440	Lithuania	LTU	643	Russian Federation	RUS								22	OIL SEED,OLEAGINUS FRUIT	1	No Quantity							673947			0
S3	2000	2000	2000	2	0	2	Export	440	Lithuania	LTU	752	Sweden	SWE								22	OIL SEED,OLEAGINUS FRUIT	1	No Quantity							472517			0
S3	2000	2000	2000	2	0	2	Export	440	Lithuania	LTU	757	Switzerland	CHE								22	OIL SEED,OLEAGINUS FRUIT	1	No Quantity							1907211			0
S3	2000	2000	2000	2	0	2	Export	440	Lithuania	LTU	804	Ukraine	UKR								22	OIL SEED,OLEAGINUS FRUIT	1	No Quantity							80383			0
S3	2000	2000	2000	2	0	2	Export	440	Lithuania	LTU	826	United Kingdom	GBR								22	OIL SEED,OLEAGINUS FRUIT	1	No Quantity							325019			0
S3	2000	2000	2000	2	0	2	Export	442	Luxembourg	LUX	0	World	WLD								22	OIL SEED,OLEAGINUS FRUIT	1	No Quantity							4738844			0
S3	2000	2000	2000	2	0	2	Export	442	Luxembourg	LUX	40	Austria	AUT								22	OIL SEED,OLEAGINUS FRUIT	1	No Quantity							196133			0
S3	2000	2000	2000	2	0	2	Export	442	Luxembourg	LUX	56	Belgium	BEL								22	OIL SEED,OLEAGINUS FRUIT	1	No Quantity							74564			0
S3	2000	2000	2000	2	0	2	Export	442	Luxembourg	LUX	203	Czechia	CZE								22	OIL SEED,OLEAGINUS FRUIT	1	No Quantity							27600			0
S3	2000	2000	2000	2	0	2	Export	442	Luxembourg	LUX	251	France	FRA								22	OIL SEED,OLEAGINUS FRUIT	1	No Quantity							153593			0
S3	2000	2000	2000	2	0	2	Export	442	Luxembourg	LUX	276	Germany	DEU								22	OIL SEED,OLEAGINUS FRUIT	1	No Quantity							4195179			0
S3	2000	2000	2000	2	0	2	Export	442	Luxembourg	LUX	300	Greece	GRC								22	OIL SEED,OLEAGINUS FRUIT	1	No Quantity							5469			0
S3	2000	2000	2000	2	0	2	Export	442	Luxembourg	LUX	528	Netherlands	NLD								22	OIL SEED,OLEAGINUS FRUIT	1	No Quantity							6786			0
S3	2000	2000	2000	2	0	2	Export	442	Luxembourg	LUX	724	Spain	ESP								22	OIL SEED,OLEAGINUS FRUIT	1	No Quantity							79518			0
S3	2000	2000	2000	2	0	2	Export	440	Lithuania	LTU	0	World	WLD								23	CRUDE RUBBER	1	No Quantity							913506			0
S3	2000	2000	2000	2	0	2	Export	440	Lithuania	LTU	112	Belarus	BLR								23	CRUDE RUBBER	1	No Quantity							177397			0
S3	2000	2000	2000	2	0	2	Export	440	Lithuania	LTU	196	Cyprus	CYP								23	CRUDE RUBBER	1	No Quantity							2504			0
S3	2000	2000	2000	2	0	2	Export	440	Lithuania	LTU	233	Estonia	EST								23	CRUDE RUBBER	1	No Quantity							4991			0
S3	2000	2000	2000	2	0	2	Export	440	Lithuania	LTU	428	Latvia	LVA								23	CRUDE RUBBER	1	No Quantity							54825			0
S3	2000	2000	2000	2	0	2	Export	440	Lithuania	LTU	528	Netherlands	NLD								23	CRUDE RUBBER	1	No Quantity							228			0
S3	2000	2000	2000	2	0	2	Export	440	Lithuania	LTU	579	Norway	NOR								23	CRUDE RUBBER	1	No Quantity							3400			0
S3	2000	2000	2000	2	0	2	Export	440	Lithuania	LTU	643	Russian Federation	RUS								23	CRUDE RUBBER	1	No Quantity							670161			0
S3	2000	2000	2000	2	0	2	Export	442	Luxembourg	LUX	0	World	WLD								23	CRUDE RUBBER	1	No Quantity							582765			0
S3	2000	2000	2000	2	0	2	Export	442	Luxembourg	LUX	56	Belgium	BEL								23	CRUDE RUBBER	1	No Quantity							84208			0
S3	2000	2000	2000	2	0	2	Export	442	Luxembourg	LUX	124	Canada	CAN								23	CRUDE RUBBER	1	No Quantity							70267			0
S3	2000	2000	2000	2	0	2	Export	442	Luxembourg	LUX	203	Czechia	CZE								23	CRUDE RUBBER	1	No Quantity							18855			0
S3	2000	2000	2000	2	0	2	Export	442	Luxembourg	LUX	251	France	FRA								23	CRUDE RUBBER	1	No Quantity							44125			0
S3	2000	2000	2000	2	0	2	Export	442	Luxembourg	LUX	276	Germany	DEU								23	CRUDE RUBBER	1	No Quantity							11514			0
S3	2000	2000	2000	2	0	2	Export	442	Luxembourg	LUX	352	Iceland	ISL								23	CRUDE RUBBER	1	No Quantity							2869			0
S3	2000	2000	2000	2	0	2	Export	442	Luxembourg	LUX	381	Italy	ITA								23	CRUDE RUBBER	1	No Quantity							43697			0
S3	2000	2000	2000	2	0	2	Export	442	Luxembourg	LUX	392	Japan	JPN								23	CRUDE RUBBER	1	No Quantity							200			0
S3	2000	2000	2000	2	0	2	Export	442	Luxembourg	LUX	410	Rep. of Korea	KOR								23	CRUDE RUBBER	1	No Quantity							18			0
S3	2000	2000	2000	2	0	2	Export	442	Luxembourg	LUX	528	Netherlands	NLD								23	CRUDE RUBBER	1	No Quantity							4000			0
S3	2000	2000	2000	2	0	2	Export	442	Luxembourg	LUX	579	Norway	NOR								23	CRUDE RUBBER	1	No Quantity							48			0
S3	2000	2000	2000	2	0	2	Export	442	Luxembourg	LUX	616	Poland	POL								23	CRUDE RUBBER	1	No Quantity							219938			0
S3	2000	2000	2000	2	0	2	Export	442	Luxembourg	LUX	705	Slovenia	SVN								23	CRUDE RUBBER	1	No Quantity							59542			0
S3	2000	2000	2000	2	0	2	Export	442	Luxembourg	LUX	724	Spain	ESP								23	CRUDE RUBBER	1	No Quantity							1717			0
S3	2000	2000	2000	2	0	2	Export	442	Luxembourg	LUX	752	Sweden	SWE								23	CRUDE RUBBER	1	No Quantity							1349			0
S3	2000	2000	2000	2	0	2	Export	442	Luxembourg	LUX	757	Switzerland	CHE								23	CRUDE RUBBER	1	No Quantity							72			0
S3	2000	2000	2000	2	0	2	Export	442	Luxembourg	LUX	764	Thailand	THA								23	CRUDE RUBBER	1	No Quantity							2740			0
S3	2000	2000	2000	2	0	2	Export	442	Luxembourg	LUX	792	Turkey	TUR								23	CRUDE RUBBER	1	No Quantity							17600			0
S3	2000	2000	2000	2	0	2	Export	442	Luxembourg	LUX	842	USA	USA								23	CRUDE RUBBER	1	No Quantity							6			0
S3	2000	2000	2000	2	0	2	Export	440	Lithuania	LTU	0	World	WLD								24	CORK AND WOOD	1	No Quantity							154628476			0
S3	2000	2000	2000	2	0	2	Export	440	Lithuania	LTU	36	Australia	AUS								24	CORK AND WOOD	1	No Quantity							591954			0
S3	2000	2000	2000	2	0	2	Export	440	Lithuania	LTU	40	Austria	AUT								24	CORK AND WOOD	1	No Quantity							1382204			0
S3	2000	2000	2000	2	0	2	Export	440	Lithuania	LTU	56	Belgium	BEL								24	CORK AND WOOD	1	No Quantity							8723713			0
S3	2000	2000	2000	2	0	2	Export	440	Lithuania	LTU	84	Belize	BLZ								24	CORK AND WOOD	1	No Quantity							89			0
S3	2000	2000	2000	2	0	2	Export	440	Lithuania	LTU	112	Belarus	BLR								24	CORK AND WOOD	1	No Quantity							18048			0
S3	2000	2000	2000	2	0	2	Export	440	Lithuania	LTU	124	Canada	CAN								24	CORK AND WOOD	1	No Quantity							7303592			0
S3	2000	2000	2000	2	0	2	Export	440	Lithuania	LTU	203	Czechia	CZE								24	CORK AND WOOD	1	No Quantity							204304			0
S3	2000	2000	2000	2	0	2	Export	440	Lithuania	LTU	208	Denmark	DNK								24	CORK AND WOOD	1	No Quantity							6734292			0
S3	2000	2000	2000	2	0	2	Export	440	Lithuania	LTU	233	Estonia	EST								24	CORK AND WOOD	1	No Quantity							190466			0
S3	2000	2000	2000	2	0	2	Export	440	Lithuania	LTU	246	Finland	FIN								24	CORK AND WOOD	1	No Quantity							730244			0
S3	2000	2000	2000	2	0	2	Export	440	Lithuania	LTU	251	France	FRA								24	CORK AND WOOD	1	No Quantity							3523006			0
S3	2000	2000	2000	2	0	2	Export	440	Lithuania	LTU	268	Georgia	GEO								24	CORK AND WOOD	1	No Quantity							39			0
S3	2000	2000	2000	2	0	2	Export	440	Lithuania	LTU	276	Germany	DEU								24	CORK AND WOOD	1	No Quantity							39849475			0
S3	2000	2000	2000	2	0	2	Export	440	Lithuania	LTU	348	Hungary	HUN								24	CORK AND WOOD	1	No Quantity							863358			0
S3	2000	2000	2000	2	0	2	Export	440	Lithuania	LTU	352	Iceland	ISL								24	CORK AND WOOD	1	No Quantity							40582			0
S3	2000	2000	2000	2	0	2	Export	440	Lithuania	LTU	372	Ireland	IRL								24	CORK AND WOOD	1	No Quantity							35067			0
S3	2000	2000	2000	2	0	2	Export	440	Lithuania	LTU	376	Israel	ISR								24	CORK AND WOOD	1	No Quantity							19732			0
S3	2000	2000	2000	2	0	2	Export	440	Lithuania	LTU	381	Italy	ITA								24	CORK AND WOOD	1	No Quantity							3798904			0
S3	2000	2000	2000	2	0	2	Export	440	Lithuania	LTU	392	Japan	JPN								24	CORK AND WOOD	1	No Quantity							875119			0
S3	2000	2000	2000	2	0	2	Export	440	Lithuania	LTU	410	Rep. of Korea	KOR								24	CORK AND WOOD	1	No Quantity							412742			0
S3	2000	2000	2000	2	0	2	Export	440	Lithuania	LTU	428	Latvia	LVA								24	CORK AND WOOD	1	No Quantity							2007813			0
S3	2000	2000	2000	2	0	2	Export	440	Lithuania	LTU	458	Malaysia	MYS								24	CORK AND WOOD	1	No Quantity							232872			0
S3	2000	2000	2000	2	0	2	Export	440	Lithuania	LTU	470	Malta	MLT								24	CORK AND WOOD	1	No Quantity							1096			0
S3	2000	2000	2000	2	0	2	Export	440	Lithuania	LTU	478	Mauritania	MRT								24	CORK AND WOOD	1	No Quantity							2927			0
S3	2000	2000	2000	2	0	2	Export	440	Lithuania	LTU	528	Netherlands	NLD								24	CORK AND WOOD	1	No Quantity							4289807			0
S3	2000	2000	2000	2	0	2	Export	440	Lithuania	LTU	579	Norway	NOR								24	CORK AND WOOD	1	No Quantity							1602377			0
S3	2000	2000	2000	2	0	2	Export	440	Lithuania	LTU	591	Panama	PAN								24	CORK AND WOOD	1	No Quantity							285			0
S3	2000	2000	2000	2	0	2	Export	440	Lithuania	LTU	616	Poland	POL								24	CORK AND WOOD	1	No Quantity							13244696			0
S3	2000	2000	2000	2	0	2	Export	440	Lithuania	LTU	620	Portugal	PRT								24	CORK AND WOOD	1	No Quantity							108894			0
S3	2000	2000	2000	2	0	2	Export	440	Lithuania	LTU	643	Russian Federation	RUS								24	CORK AND WOOD	1	No Quantity							5644518			0
S3	2000	2000	2000	2	0	2	Export	440	Lithuania	LTU	703	Slovakia	SVK								24	CORK AND WOOD	1	No Quantity							12653			0
S3	2000	2000	2000	2	0	2	Export	440	Lithuania	LTU	724	Spain	ESP								24	CORK AND WOOD	1	No Quantity							423789			0
S3	2000	2000	2000	2	0	2	Export	440	Lithuania	LTU	752	Sweden	SWE								24	CORK AND WOOD	1	No Quantity							24049844			0
S3	2000	2000	2000	2	0	2	Export	440	Lithuania	LTU	757	Switzerland	CHE								24	CORK AND WOOD	1	No Quantity							393597			0
S3	2000	2000	2000	2	0	2	Export	440	Lithuania	LTU	762	Tajikistan	TJK								24	CORK AND WOOD	1	No Quantity							2325			0
S3	2000	2000	2000	2	0	2	Export	440	Lithuania	LTU	764	Thailand	THA								24	CORK AND WOOD	1	No Quantity							13503			0
S3	2000	2000	2000	2	0	2	Export	440	Lithuania	LTU	795	Turkmenistan	TKM								24	CORK AND WOOD	1	No Quantity							13800			0
S3	2000	2000	2000	2	0	2	Export	440	Lithuania	LTU	804	Ukraine	UKR								24	CORK AND WOOD	1	No Quantity							59191			0
S3	2000	2000	2000	2	0	2	Export	440	Lithuania	LTU	826	United Kingdom	GBR								24	CORK AND WOOD	1	No Quantity							8525664			0
S3	2000	2000	2000	2	0	2	Export	440	Lithuania	LTU	842	USA	USA								24	CORK AND WOOD	1	No Quantity							18698444			0
S3	2000	2000	2000	2	0	2	Export	440	Lithuania	LTU	862	Venezuela	VEN								24	CORK AND WOOD	1	No Quantity							2507			0
S3	2000	2000	2000	2	0	2	Export	440	Lithuania	LTU	899	Areas, nes									24	CORK AND WOOD	1	No Quantity							944			0
S3	2000	2000	2000	2	0	2	Export	442	Luxembourg	LUX	0	World	WLD								24	CORK AND WOOD	1	No Quantity							39397768			0
S3	2000	2000	2000	2	0	2	Export	442	Luxembourg	LUX	56	Belgium	BEL								24	CORK AND WOOD	1	No Quantity							12861962			0
S3	2000	2000	2000	2	0	2	Export	442	Luxembourg	LUX	156	China	CHN								24	CORK AND WOOD	1	No Quantity							342659			0
S3	2000	2000	2000	2	0	2	Export	442	Luxembourg	LUX	251	France	FRA								24	CORK AND WOOD	1	No Quantity							11383806			0
S3	2000	2000	2000	2	0	2	Export	442	Luxembourg	LUX	276	Germany	DEU								24	CORK AND WOOD	1	No Quantity							5935598			0
S3	2000	2000	2000	2	0	2	Export	442	Luxembourg	LUX	300	Greece	GRC								24	CORK AND WOOD	1	No Quantity							22117			0
S3	2000	2000	2000	2	0	2	Export	442	Luxembourg	LUX	332	Haiti	HTI								24	CORK AND WOOD	1	No Quantity							3072			0
S3	2000	2000	2000	2	0	2	Export	442	Luxembourg	LUX	348	Hungary	HUN								24	CORK AND WOOD	1	No Quantity							29726			0
S3	2000	2000	2000	2	0	2	Export	442	Luxembourg	LUX	360	Indonesia	IDN								24	CORK AND WOOD	1	No Quantity							174204			0
S3	2000	2000	2000	2	0	2	Export	442	Luxembourg	LUX	381	Italy	ITA								24	CORK AND WOOD	1	No Quantity							1360577			0
S3	2000	2000	2000	2	0	2	Export	442	Luxembourg	LUX	528	Netherlands	NLD								24	CORK AND WOOD	1	No Quantity							3254390			0
S3	2000	2000	2000	2	0	2	Export	442	Luxembourg	LUX	620	Portugal	PRT								24	CORK AND WOOD	1	No Quantity							1375202			0
S3	2000	2000	2000	2	0	2	Export	442	Luxembourg	LUX	724	Spain	ESP								24	CORK AND WOOD	1	No Quantity							442604			0
S3	2000	2000	2000	2	0	2	Export	442	Luxembourg	LUX	826	United Kingdom	GBR								24	CORK AND WOOD	1	No Quantity							2208624			0
S3	2000	2000	2000	2	0	2	Export	442	Luxembourg	LUX	842	USA	USA								24	CORK AND WOOD	1	No Quantity							3228			0
S3	2000	2000	2000	2	0	2	Export	440	Lithuania	LTU	0	World	WLD								25	PULP AND WASTE PAPER	1	No Quantity							4115259			0
S3	2000	2000	2000	2	0	2	Export	440	Lithuania	LTU	112	Belarus	BLR								25	PULP AND WASTE PAPER	1	No Quantity							3526369			0
S3	2000	2000	2000	2	0	2	Export	440	Lithuania	LTU	233	Estonia	EST								25	PULP AND WASTE PAPER	1	No Quantity							27574			0
S3	2000	2000	2000	2	0	2	Export	440	Lithuania	LTU	276	Germany	DEU								25	PULP AND WASTE PAPER	1	No Quantity							60139			0
S3	2000	2000	2000	2	0	2	Export	440	Lithuania	LTU	428	Latvia	LVA								25	PULP AND WASTE PAPER	1	No Quantity							47702			0
S3	2000	2000	2000	2	0	2	Export	440	Lithuania	LTU	616	Poland	POL								25	PULP AND WASTE PAPER	1	No Quantity							11633			0
S3	2000	2000	2000	2	0	2	Export	440	Lithuania	LTU	643	Russian Federation	RUS								25	PULP AND WASTE PAPER	1	No Quantity							6081			0
S3	2000	2000	2000	2	0	2	Export	440	Lithuania	LTU	804	Ukraine	UKR								25	PULP AND WASTE PAPER	1	No Quantity							435761			0
S3	2000	2000	2000	2	0	2	Export	442	Luxembourg	LUX	0	World	WLD								25	PULP AND WASTE PAPER	1	No Quantity							4381704			0
S3	2000	2000	2000	2	0	2	Export	442	Luxembourg	LUX	56	Belgium	BEL								25	PULP AND WASTE PAPER	1	No Quantity							363820			0
S3	2000	2000	2000	2	0	2	Export	442	Luxembourg	LUX	251	France	FRA								25	PULP AND WASTE PAPER	1	No Quantity							3320056			0
S3	2000	2000	2000	2	0	2	Export	442	Luxembourg	LUX	276	Germany	DEU								25	PULP AND WASTE PAPER	1	No Quantity							578777			0
S3	2000	2000	2000	2	0	2	Export	442	Luxembourg	LUX	528	Netherlands	NLD								25	PULP AND WASTE PAPER	1	No Quantity							119050			0
S3	2000	2000	2000	2	0	2	Export	440	Lithuania	LTU	0	World	WLD								26	TEXTILE FIBRES	1	No Quantity							18902836			0
S3	2000	2000	2000	2	0	2	Export	440	Lithuania	LTU	24	Angola	AGO								26	TEXTILE FIBRES	1	No Quantity							12690			0
S3	2000	2000	2000	2	0	2	Export	440	Lithuania	LTU	36	Australia	AUS								26	TEXTILE FIBRES	1	No Quantity							43			0
S3	2000	2000	2000	2	0	2	Export	440	Lithuania	LTU	40	Austria	AUT								26	TEXTILE FIBRES	1	No Quantity							2620476			0
S3	2000	2000	2000	2	0	2	Export	440	Lithuania	LTU	44	Bahamas	BHS								26	TEXTILE FIBRES	1	No Quantity							163			0
S3	2000	2000	2000	2	0	2	Export	440	Lithuania	LTU	52	Barbados	BRB								26	TEXTILE FIBRES	1	No Quantity							68			0
S3	2000	2000	2000	2	0	2	Export	440	Lithuania	LTU	56	Belgium	BEL								26	TEXTILE FIBRES	1	No Quantity							1974230			0
S3	2000	2000	2000	2	0	2	Export	440	Lithuania	LTU	76	Brazil	BRA								26	TEXTILE FIBRES	1	No Quantity							21304			0
S3	2000	2000	2000	2	0	2	Export	440	Lithuania	LTU	100	Bulgaria	BGR								26	TEXTILE FIBRES	1	No Quantity							19316			0
S3	2000	2000	2000	2	0	2	Export	440	Lithuania	LTU	112	Belarus	BLR								26	TEXTILE FIBRES	1	No Quantity							1529095			0
S3	2000	2000	2000	2	0	2	Export	440	Lithuania	LTU	124	Canada	CAN								26	TEXTILE FIBRES	1	No Quantity							30			0
S3	2000	2000	2000	2	0	2	Export	440	Lithuania	LTU	156	China	CHN								26	TEXTILE FIBRES	1	No Quantity							63000			0
S3	2000	2000	2000	2	0	2	Export	440	Lithuania	LTU	196	Cyprus	CYP								26	TEXTILE FIBRES	1	No Quantity							201			0
S3	2000	2000	2000	2	0	2	Export	440	Lithuania	LTU	203	Czechia	CZE								26	TEXTILE FIBRES	1	No Quantity							356490			0
S3	2000	2000	2000	2	0	2	Export	440	Lithuania	LTU	204	Benin	BEN								26	TEXTILE FIBRES	1	No Quantity							111977			0
S3	2000	2000	2000	2	0	2	Export	440	Lithuania	LTU	208	Denmark	DNK								26	TEXTILE FIBRES	1	No Quantity							62258			0
S3	2000	2000	2000	2	0	2	Export	440	Lithuania	LTU	233	Estonia	EST								26	TEXTILE FIBRES	1	No Quantity							124561			0
S3	2000	2000	2000	2	0	2	Export	440	Lithuania	LTU	246	Finland	FIN								26	TEXTILE FIBRES	1	No Quantity							182305			0
S3	2000	2000	2000	2	0	2	Export	440	Lithuania	LTU	251	France	FRA								26	TEXTILE FIBRES	1	No Quantity							716206			0
S3	2000	2000	2000	2	0	2	Export	440	Lithuania	LTU	268	Georgia	GEO								26	TEXTILE FIBRES	1	No Quantity							52494			0
S3	2000	2000	2000	2	0	2	Export	440	Lithuania	LTU	276	Germany	DEU								26	TEXTILE FIBRES	1	No Quantity							453986			0
S3	2000	2000	2000	2	0	2	Export	440	Lithuania	LTU	288	Ghana	GHA								26	TEXTILE FIBRES	1	No Quantity							23263			0
S3	2000	2000	2000	2	0	2	Export	440	Lithuania	LTU	340	Honduras	HND								26	TEXTILE FIBRES	1	No Quantity							24			0
S3	2000	2000	2000	2	0	2	Export	440	Lithuania	LTU	344	China, Hong Kong SAR	HKG								26	TEXTILE FIBRES	1	No Quantity							85622			0
S3	2000	2000	2000	2	0	2	Export	440	Lithuania	LTU	348	Hungary	HUN								26	TEXTILE FIBRES	1	No Quantity							881033			0
S3	2000	2000	2000	2	0	2	Export	440	Lithuania	LTU	372	Ireland	IRL								26	TEXTILE FIBRES	1	No Quantity							50101			0
S3	2000	2000	2000	2	0	2	Export	440	Lithuania	LTU	381	Italy	ITA								26	TEXTILE FIBRES	1	No Quantity							247821			0
S3	2000	2000	2000	2	0	2	Export	440	Lithuania	LTU	392	Japan	JPN								26	TEXTILE FIBRES	1	No Quantity							1416732			0
S3	2000	2000	2000	2	0	2	Export	440	Lithuania	LTU	398	Kazakhstan	KAZ								26	TEXTILE FIBRES	1	No Quantity							21388			0
S3	2000	2000	2000	2	0	2	Export	440	Lithuania	LTU	417	Kyrgyzstan	KGZ								26	TEXTILE FIBRES	1	No Quantity							17964			0
S3	2000	2000	2000	2	0	2	Export	440	Lithuania	LTU	428	Latvia	LVA								26	TEXTILE FIBRES	1	No Quantity							441104			0
S3	2000	2000	2000	2	0	2	Export	440	Lithuania	LTU	454	Malawi	MWI								26	TEXTILE FIBRES	1	No Quantity							54834			0
S3	2000	2000	2000	2	0	2	Export	440	Lithuania	LTU	470	Malta	MLT								26	TEXTILE FIBRES	1	No Quantity							235			0
S3	2000	2000	2000	2	0	2	Export	440	Lithuania	LTU	478	Mauritania	MRT								26	TEXTILE FIBRES	1	No Quantity							350			0
S3	2000	2000	2000	2	0	2	Export	440	Lithuania	LTU	498	Rep. of Moldova	MDA								26	TEXTILE FIBRES	1	No Quantity							2265			0
S3	2000	2000	2000	2	0	2	Export	440	Lithuania	LTU	508	Mozambique	MOZ								26	TEXTILE FIBRES	1	No Quantity							14225			0
S3	2000	2000	2000	2	0	2	Export	440	Lithuania	LTU	528	Netherlands	NLD								26	TEXTILE FIBRES	1	No Quantity							2478134			0
S3	2000	2000	2000	2	0	2	Export	440	Lithuania	LTU	566	Nigeria	NGA								26	TEXTILE FIBRES	1	No Quantity							9953			0
S3	2000	2000	2000	2	0	2	Export	440	Lithuania	LTU	579	Norway	NOR								26	TEXTILE FIBRES	1	No Quantity							1696			0
S3	2000	2000	2000	2	0	2	Export	440	Lithuania	LTU	591	Panama	PAN								26	TEXTILE FIBRES	1	No Quantity							116			0
S3	2000	2000	2000	2	0	2	Export	440	Lithuania	LTU	616	Poland	POL								26	TEXTILE FIBRES	1	No Quantity							931580			0
S3	2000	2000	2000	2	0	2	Export	440	Lithuania	LTU	643	Russian Federation	RUS								26	TEXTILE FIBRES	1	No Quantity							2809861			0
S3	2000	2000	2000	2	0	2	Export	440	Lithuania	LTU	724	Spain	ESP								26	TEXTILE FIBRES	1	No Quantity							48			0
S3	2000	2000	2000	2	0	2	Export	440	Lithuania	LTU	752	Sweden	SWE								26	TEXTILE FIBRES	1	No Quantity							32145			0
S3	2000	2000	2000	2	0	2	Export	440	Lithuania	LTU	757	Switzerland	CHE								26	TEXTILE FIBRES	1	No Quantity							4204			0
S3	2000	2000	2000	2	0	2	Export	440	Lithuania	LTU	792	Turkey	TUR								26	TEXTILE FIBRES	1	No Quantity							150			0
S3	2000	2000	2000	2	0	2	Export	440	Lithuania	LTU	804	Ukraine	UKR								26	TEXTILE FIBRES	1	No Quantity							256120			0
S3	2000	2000	2000	2	0	2	Export	440	Lithuania	LTU	826	United Kingdom	GBR								26	TEXTILE FIBRES	1	No Quantity							342969			0
S3	2000	2000	2000	2	0	2	Export	440	Lithuania	LTU	842	USA	USA								26	TEXTILE FIBRES	1	No Quantity							405869			0
S3	2000	2000	2000	2	0	2	Export	440	Lithuania	LTU	860	Uzbekistan	UZB								26	TEXTILE FIBRES	1	No Quantity							52693			0
S3	2000	2000	2000	2	0	2	Export	440	Lithuania	LTU	894	Zambia	ZMB								26	TEXTILE FIBRES	1	No Quantity							19444			0
S3	2000	2000	2000	2	0	2	Export	442	Luxembourg	LUX	0	World	WLD								26	TEXTILE FIBRES	1	No Quantity							382011			0
S3	2000	2000	2000	2	0	2	Export	442	Luxembourg	LUX	56	Belgium	BEL								26	TEXTILE FIBRES	1	No Quantity							103131			0
S3	2000	2000	2000	2	0	2	Export	442	Luxembourg	LUX	100	Bulgaria	BGR								26	TEXTILE FIBRES	1	No Quantity							9884			0
S3	2000	2000	2000	2	0	2	Export	442	Luxembourg	LUX	152	Chile	CHL								26	TEXTILE FIBRES	1	No Quantity							33068			0
S3	2000	2000	2000	2	0	2	Export	442	Luxembourg	LUX	178	Congo	COG								26	TEXTILE FIBRES	1	No Quantity							9219			0
S3	2000	2000	2000	2	0	2	Export	442	Luxembourg	LUX	251	France	FRA								26	TEXTILE FIBRES	1	No Quantity							2396			0
S3	2000	2000	2000	2	0	2	Export	442	Luxembourg	LUX	276	Germany	DEU								26	TEXTILE FIBRES	1	No Quantity							1723			0
S3	2000	2000	2000	2	0	2	Export	442	Luxembourg	LUX	348	Hungary	HUN								26	TEXTILE FIBRES	1	No Quantity							122661			0
S3	2000	2000	2000	2	0	2	Export	442	Luxembourg	LUX	450	Madagascar	MDG								26	TEXTILE FIBRES	1	No Quantity							46			0
S3	2000	2000	2000	2	0	2	Export	442	Luxembourg	LUX	498	Rep. of Moldova	MDA								26	TEXTILE FIBRES	1	No Quantity							6499			0
S3	2000	2000	2000	2	0	2	Export	442	Luxembourg	LUX	528	Netherlands	NLD								26	TEXTILE FIBRES	1	No Quantity							516			0
S3	2000	2000	2000	2	0	2	Export	442	Luxembourg	LUX	616	Poland	POL								26	TEXTILE FIBRES	1	No Quantity							10909			0
S3	2000	2000	2000	2	0	2	Export	442	Luxembourg	LUX	643	Russian Federation	RUS								26	TEXTILE FIBRES	1	No Quantity							75405			0
S3	2000	2000	2000	2	0	2	Export	442	Luxembourg	LUX	699	India	IND								26	TEXTILE FIBRES	1	No Quantity							6264			0
S3	2000	2000	2000	2	0	2	Export	442	Luxembourg	LUX	757	Switzerland	CHE								26	TEXTILE FIBRES	1	No Quantity							36			0
S3	2000	2000	2000	2	0	2	Export	442	Luxembourg	LUX	842	USA	USA								26	TEXTILE FIBRES	1	No Quantity							253			0
S3	2000	2000	2000	2	0	2	Export	440	Lithuania	LTU	0	World	WLD								27	CRUDE FERTILIZER,MINERAL	1	No Quantity							2592899			0
S3	2000	2000	2000	2	0	2	Export	440	Lithuania	LTU	44	Bahamas	BHS								27	CRUDE FERTILIZER,MINERAL	1	No Quantity							25			0
S3	2000	2000	2000	2	0	2	Export	440	Lithuania	LTU	112	Belarus	BLR								27	CRUDE FERTILIZER,MINERAL	1	No Quantity							17803			0
S3	2000	2000	2000	2	0	2	Export	440	Lithuania	LTU	156	China	CHN								27	CRUDE FERTILIZER,MINERAL	1	No Quantity							5763			0
S3	2000	2000	2000	2	0	2	Export	440	Lithuania	LTU	196	Cyprus	CYP								27	CRUDE FERTILIZER,MINERAL	1	No Quantity							1680			0
S3	2000	2000	2000	2	0	2	Export	440	Lithuania	LTU	208	Denmark	DNK								27	CRUDE FERTILIZER,MINERAL	1	No Quantity							121681			0
S3	2000	2000	2000	2	0	2	Export	440	Lithuania	LTU	233	Estonia	EST								27	CRUDE FERTILIZER,MINERAL	1	No Quantity							195483			0
S3	2000	2000	2000	2	0	2	Export	440	Lithuania	LTU	246	Finland	FIN								27	CRUDE FERTILIZER,MINERAL	1	No Quantity							41			0
S3	2000	2000	2000	2	0	2	Export	440	Lithuania	LTU	276	Germany	DEU								27	CRUDE FERTILIZER,MINERAL	1	No Quantity							24519			0
S3	2000	2000	2000	2	0	2	Export	440	Lithuania	LTU	344	China, Hong Kong SAR	HKG								27	CRUDE FERTILIZER,MINERAL	1	No Quantity							258236			0
S3	2000	2000	2000	2	0	2	Export	440	Lithuania	LTU	348	Hungary	HUN								27	CRUDE FERTILIZER,MINERAL	1	No Quantity							25712			0
S3	2000	2000	2000	2	0	2	Export	440	Lithuania	LTU	372	Ireland	IRL								27	CRUDE FERTILIZER,MINERAL	1	No Quantity							4797			0
S3	2000	2000	2000	2	0	2	Export	440	Lithuania	LTU	392	Japan	JPN								27	CRUDE FERTILIZER,MINERAL	1	No Quantity							900			0
S3	2000	2000	2000	2	0	2	Export	440	Lithuania	LTU	398	Kazakhstan	KAZ								27	CRUDE FERTILIZER,MINERAL	1	No Quantity							180			0
S3	2000	2000	2000	2	0	2	Export	440	Lithuania	LTU	400	Jordan	JOR								27	CRUDE FERTILIZER,MINERAL	1	No Quantity							138			0
S3	2000	2000	2000	2	0	2	Export	440	Lithuania	LTU	428	Latvia	LVA								27	CRUDE FERTILIZER,MINERAL	1	No Quantity							1174579			0
S3	2000	2000	2000	2	0	2	Export	440	Lithuania	LTU	478	Mauritania	MRT								27	CRUDE FERTILIZER,MINERAL	1	No Quantity							1732			0
S3	2000	2000	2000	2	0	2	Export	440	Lithuania	LTU	490	Other Asia, nes									27	CRUDE FERTILIZER,MINERAL	1	No Quantity							84514			0
S3	2000	2000	2000	2	0	2	Export	440	Lithuania	LTU	498	Rep. of Moldova	MDA								27	CRUDE FERTILIZER,MINERAL	1	No Quantity							3491			0
S3	2000	2000	2000	2	0	2	Export	440	Lithuania	LTU	528	Netherlands	NLD								27	CRUDE FERTILIZER,MINERAL	1	No Quantity							6450			0
S3	2000	2000	2000	2	0	2	Export	440	Lithuania	LTU	579	Norway	NOR								27	CRUDE FERTILIZER,MINERAL	1	No Quantity							477			0
S3	2000	2000	2000	2	0	2	Export	440	Lithuania	LTU	591	Panama	PAN								27	CRUDE FERTILIZER,MINERAL	1	No Quantity							474			0
S3	2000	2000	2000	2	0	2	Export	440	Lithuania	LTU	616	Poland	POL								27	CRUDE FERTILIZER,MINERAL	1	No Quantity							45796			0
S3	2000	2000	2000	2	0	2	Export	440	Lithuania	LTU	643	Russian Federation	RUS								27	CRUDE FERTILIZER,MINERAL	1	No Quantity							496265			0
S3	2000	2000	2000	2	0	2	Export	440	Lithuania	LTU	699	India	IND								27	CRUDE FERTILIZER,MINERAL	1	No Quantity							22364			0
S3	2000	2000	2000	2	0	2	Export	440	Lithuania	LTU	704	Viet Nam	VNM								27	CRUDE FERTILIZER,MINERAL	1	No Quantity							59			0
S3	2000	2000	2000	2	0	2	Export	440	Lithuania	LTU	724	Spain	ESP								27	CRUDE FERTILIZER,MINERAL	1	No Quantity							27			0
S3	2000	2000	2000	2	0	2	Export	440	Lithuania	LTU	752	Sweden	SWE								27	CRUDE FERTILIZER,MINERAL	1	No Quantity							2905			0
S3	2000	2000	2000	2	0	2	Export	440	Lithuania	LTU	757	Switzerland	CHE								27	CRUDE FERTILIZER,MINERAL	1	No Quantity							3000			0
S3	2000	2000	2000	2	0	2	Export	440	Lithuania	LTU	804	Ukraine	UKR								27	CRUDE FERTILIZER,MINERAL	1	No Quantity							954			0
S3	2000	2000	2000	2	0	2	Export	440	Lithuania	LTU	826	United Kingdom	GBR								27	CRUDE FERTILIZER,MINERAL	1	No Quantity							9938			0
S3	2000	2000	2000	2	0	2	Export	440	Lithuania	LTU	842	USA	USA								27	CRUDE FERTILIZER,MINERAL	1	No Quantity							82826			0
S3	2000	2000	2000	2	0	2	Export	440	Lithuania	LTU	899	Areas, nes									27	CRUDE FERTILIZER,MINERAL	1	No Quantity							90			0
S3	2000	2000	2000	2	0	2	Export	442	Luxembourg	LUX	0	World	WLD								27	CRUDE FERTILIZER,MINERAL	1	No Quantity							15456575			0
S3	2000	2000	2000	2	0	2	Export	442	Luxembourg	LUX	36	Australia	AUS								27	CRUDE FERTILIZER,MINERAL	1	No Quantity							23			0
S3	2000	2000	2000	2	0	2	Export	442	Luxembourg	LUX	40	Austria	AUT								27	CRUDE FERTILIZER,MINERAL	1	No Quantity							2259			0
S3	2000	2000	2000	2	0	2	Export	442	Luxembourg	LUX	56	Belgium	BEL								27	CRUDE FERTILIZER,MINERAL	1	No Quantity							6059349			0
S3	2000	2000	2000	2	0	2	Export	442	Luxembourg	LUX	76	Brazil	BRA								27	CRUDE FERTILIZER,MINERAL	1	No Quantity							4395			0
S3	2000	2000	2000	2	0	2	Export	442	Luxembourg	LUX	100	Bulgaria	BGR								27	CRUDE FERTILIZER,MINERAL	1	No Quantity							3479			0
S3	2000	2000	2000	2	0	2	Export	442	Luxembourg	LUX	124	Canada	CAN								27	CRUDE FERTILIZER,MINERAL	1	No Quantity							23			0
S3	2000	2000	2000	2	0	2	Export	442	Luxembourg	LUX	156	China	CHN								27	CRUDE FERTILIZER,MINERAL	1	No Quantity							1883			0
S3	2000	2000	2000	2	0	2	Export	442	Luxembourg	LUX	170	Colombia	COL								27	CRUDE FERTILIZER,MINERAL	1	No Quantity							11			0
S3	2000	2000	2000	2	0	2	Export	442	Luxembourg	LUX	203	Czechia	CZE								27	CRUDE FERTILIZER,MINERAL	1	No Quantity							84326			0
S3	2000	2000	2000	2	0	2	Export	442	Luxembourg	LUX	208	Denmark	DNK								27	CRUDE FERTILIZER,MINERAL	1	No Quantity							1777			0
S3	2000	2000	2000	2	0	2	Export	442	Luxembourg	LUX	246	Finland	FIN								27	CRUDE FERTILIZER,MINERAL	1	No Quantity							284			0
S3	2000	2000	2000	2	0	2	Export	442	Luxembourg	LUX	251	France	FRA								27	CRUDE FERTILIZER,MINERAL	1	No Quantity							4108971			0
S3	2000	2000	2000	2	0	2	Export	442	Luxembourg	LUX	276	Germany	DEU								27	CRUDE FERTILIZER,MINERAL	1	No Quantity							3709796			0
S3	2000	2000	2000	2	0	2	Export	442	Luxembourg	LUX	344	China, Hong Kong SAR	HKG								27	CRUDE FERTILIZER,MINERAL	1	No Quantity							69			0
S3	2000	2000	2000	2	0	2	Export	442	Luxembourg	LUX	352	Iceland	ISL								27	CRUDE FERTILIZER,MINERAL	1	No Quantity							278			0
S3	2000	2000	2000	2	0	2	Export	442	Luxembourg	LUX	372	Ireland	IRL								27	CRUDE FERTILIZER,MINERAL	1	No Quantity							6265			0
S3	2000	2000	2000	2	0	2	Export	442	Luxembourg	LUX	381	Italy	ITA								27	CRUDE FERTILIZER,MINERAL	1	No Quantity							4245			0
S3	2000	2000	2000	2	0	2	Export	442	Luxembourg	LUX	458	Malaysia	MYS								27	CRUDE FERTILIZER,MINERAL	1	No Quantity							23			0
S3	2000	2000	2000	2	0	2	Export	442	Luxembourg	LUX	490	Other Asia, nes									27	CRUDE FERTILIZER,MINERAL	1	No Quantity							23			0
S3	2000	2000	2000	2	0	2	Export	442	Luxembourg	LUX	528	Netherlands	NLD								27	CRUDE FERTILIZER,MINERAL	1	No Quantity							862993			0
S3	2000	2000	2000	2	0	2	Export	442	Luxembourg	LUX	579	Norway	NOR								27	CRUDE FERTILIZER,MINERAL	1	No Quantity							91			0
S3	2000	2000	2000	2	0	2	Export	442	Luxembourg	LUX	616	Poland	POL								27	CRUDE FERTILIZER,MINERAL	1	No Quantity							194742			0
S3	2000	2000	2000	2	0	2	Export	442	Luxembourg	LUX	620	Portugal	PRT								27	CRUDE FERTILIZER,MINERAL	1	No Quantity							38532			0
S3	2000	2000	2000	2	0	2	Export	442	Luxembourg	LUX	699	India	IND								27	CRUDE FERTILIZER,MINERAL	1	No Quantity							100			0
S3	2000	2000	2000	2	0	2	Export	442	Luxembourg	LUX	702	Singapore	SGP								27	CRUDE FERTILIZER,MINERAL	1	No Quantity							69			0
S3	2000	2000	2000	2	0	2	Export	442	Luxembourg	LUX	710	South Africa	ZAF								27	CRUDE FERTILIZER,MINERAL	1	No Quantity							133662			0
S3	2000	2000	2000	2	0	2	Export	442	Luxembourg	LUX	724	Spain	ESP								27	CRUDE FERTILIZER,MINERAL	1	No Quantity							142043			0
S3	2000	2000	2000	2	0	2	Export	442	Luxembourg	LUX	764	Thailand	THA								27	CRUDE FERTILIZER,MINERAL	1	No Quantity							11			0
S3	2000	2000	2000	2	0	2	Export	442	Luxembourg	LUX	792	Turkey	TUR								27	CRUDE FERTILIZER,MINERAL	1	No Quantity							47601			0
S3	2000	2000	2000	2	0	2	Export	442	Luxembourg	LUX	826	United Kingdom	GBR								27	CRUDE FERTILIZER,MINERAL	1	No Quantity							49228			0
S3	2000	2000	2000	2	0	2	Export	442	Luxembourg	LUX	842	USA	USA								27	CRUDE FERTILIZER,MINERAL	1	No Quantity							25			0
S3	2000	2000	2000	2	0	2	Export	440	Lithuania	LTU	0	World	WLD								28	METALLIFEROUS ORE,SCRAP	1	No Quantity							65748240			0
S3	2000	2000	2000	2	0	2	Export	440	Lithuania	LTU	40	Austria	AUT								28	METALLIFEROUS ORE,SCRAP	1	No Quantity							49394			0
S3	2000	2000	2000	2	0	2	Export	440	Lithuania	LTU	56	Belgium	BEL								28	METALLIFEROUS ORE,SCRAP	1	No Quantity							796843			0
S3	2000	2000	2000	2	0	2	Export	440	Lithuania	LTU	84	Belize	BLZ								28	METALLIFEROUS ORE,SCRAP	1	No Quantity							8837			0
S3	2000	2000	2000	2	0	2	Export	440	Lithuania	LTU	156	China	CHN								28	METALLIFEROUS ORE,SCRAP	1	No Quantity							54319			0
S3	2000	2000	2000	2	0	2	Export	440	Lithuania	LTU	208	Denmark	DNK								28	METALLIFEROUS ORE,SCRAP	1	No Quantity							7007			0
S3	2000	2000	2000	2	0	2	Export	440	Lithuania	LTU	233	Estonia	EST								28	METALLIFEROUS ORE,SCRAP	1	No Quantity							311984			0
S3	2000	2000	2000	2	0	2	Export	440	Lithuania	LTU	246	Finland	FIN								28	METALLIFEROUS ORE,SCRAP	1	No Quantity							845703			0
S3	2000	2000	2000	2	0	2	Export	440	Lithuania	LTU	276	Germany	DEU								28	METALLIFEROUS ORE,SCRAP	1	No Quantity							23567135			0
S3	2000	2000	2000	2	0	2	Export	440	Lithuania	LTU	344	China, Hong Kong SAR	HKG								28	METALLIFEROUS ORE,SCRAP	1	No Quantity							482620			0
S3	2000	2000	2000	2	0	2	Export	440	Lithuania	LTU	348	Hungary	HUN								28	METALLIFEROUS ORE,SCRAP	1	No Quantity							49131			0
S3	2000	2000	2000	2	0	2	Export	440	Lithuania	LTU	372	Ireland	IRL								28	METALLIFEROUS ORE,SCRAP	1	No Quantity							81270			0
S3	2000	2000	2000	2	0	2	Export	440	Lithuania	LTU	381	Italy	ITA								28	METALLIFEROUS ORE,SCRAP	1	No Quantity							240489			0
S3	2000	2000	2000	2	0	2	Export	440	Lithuania	LTU	428	Latvia	LVA								28	METALLIFEROUS ORE,SCRAP	1	No Quantity							5190733			0
S3	2000	2000	2000	2	0	2	Export	440	Lithuania	LTU	430	Liberia	LBR								28	METALLIFEROUS ORE,SCRAP	1	No Quantity							8506			0
S3	2000	2000	2000	2	0	2	Export	440	Lithuania	LTU	458	Malaysia	MYS								28	METALLIFEROUS ORE,SCRAP	1	No Quantity							68254			0
S3	2000	2000	2000	2	0	2	Export	440	Lithuania	LTU	490	Other Asia, nes									28	METALLIFEROUS ORE,SCRAP	1	No Quantity							1419318			0
S3	2000	2000	2000	2	0	2	Export	440	Lithuania	LTU	528	Netherlands	NLD								28	METALLIFEROUS ORE,SCRAP	1	No Quantity							958098			0
S3	2000	2000	2000	2	0	2	Export	440	Lithuania	LTU	579	Norway	NOR								28	METALLIFEROUS ORE,SCRAP	1	No Quantity							207767			0
S3	2000	2000	2000	2	0	2	Export	440	Lithuania	LTU	591	Panama	PAN								28	METALLIFEROUS ORE,SCRAP	1	No Quantity							1318670			0
S3	2000	2000	2000	2	0	2	Export	440	Lithuania	LTU	616	Poland	POL								28	METALLIFEROUS ORE,SCRAP	1	No Quantity							4022572			0
S3	2000	2000	2000	2	0	2	Export	440	Lithuania	LTU	643	Russian Federation	RUS								28	METALLIFEROUS ORE,SCRAP	1	No Quantity							523695			0
S3	2000	2000	2000	2	0	2	Export	440	Lithuania	LTU	699	India	IND								28	METALLIFEROUS ORE,SCRAP	1	No Quantity							31823			0
S3	2000	2000	2000	2	0	2	Export	440	Lithuania	LTU	724	Spain	ESP								28	METALLIFEROUS ORE,SCRAP	1	No Quantity							24223			0
S3	2000	2000	2000	2	0	2	Export	440	Lithuania	LTU	752	Sweden	SWE								28	METALLIFEROUS ORE,SCRAP	1	No Quantity							10251209			0
S3	2000	2000	2000	2	0	2	Export	440	Lithuania	LTU	757	Switzerland	CHE								28	METALLIFEROUS ORE,SCRAP	1	No Quantity							478040			0
S3	2000	2000	2000	2	0	2	Export	440	Lithuania	LTU	826	United Kingdom	GBR								28	METALLIFEROUS ORE,SCRAP	1	No Quantity							5759715			0
S3	2000	2000	2000	2	0	2	Export	440	Lithuania	LTU	842	USA	USA								28	METALLIFEROUS ORE,SCRAP	1	No Quantity							8990885			0
S3	2000	2000	2000	2	0	2	Export	442	Luxembourg	LUX	0	World	WLD								28	METALLIFEROUS ORE,SCRAP	1	No Quantity							18005741			0
S3	2000	2000	2000	2	0	2	Export	442	Luxembourg	LUX	40	Austria	AUT								28	METALLIFEROUS ORE,SCRAP	1	No Quantity							386			0
S3	2000	2000	2000	2	0	2	Export	442	Luxembourg	LUX	56	Belgium	BEL								28	METALLIFEROUS ORE,SCRAP	1	No Quantity							6389459			0
S3	2000	2000	2000	2	0	2	Export	442	Luxembourg	LUX	203	Czechia	CZE								28	METALLIFEROUS ORE,SCRAP	1	No Quantity							4202			0
S3	2000	2000	2000	2	0	2	Export	442	Luxembourg	LUX	251	France	FRA								28	METALLIFEROUS ORE,SCRAP	1	No Quantity							4680812			0
S3	2000	2000	2000	2	0	2	Export	442	Luxembourg	LUX	276	Germany	DEU								28	METALLIFEROUS ORE,SCRAP	1	No Quantity							3329591			0
S3	2000	2000	2000	2	0	2	Export	442	Luxembourg	LUX	372	Ireland	IRL								28	METALLIFEROUS ORE,SCRAP	1	No Quantity							858888			0
S3	2000	2000	2000	2	0	2	Export	442	Luxembourg	LUX	381	Italy	ITA								28	METALLIFEROUS ORE,SCRAP	1	No Quantity							6753			0
S3	2000	2000	2000	2	0	2	Export	442	Luxembourg	LUX	484	Mexico	MEX								28	METALLIFEROUS ORE,SCRAP	1	No Quantity							5			0
S3	2000	2000	2000	2	0	2	Export	442	Luxembourg	LUX	528	Netherlands	NLD								28	METALLIFEROUS ORE,SCRAP	1	No Quantity							2550571			0
S3	2000	2000	2000	2	0	2	Export	442	Luxembourg	LUX	616	Poland	POL								28	METALLIFEROUS ORE,SCRAP	1	No Quantity							11849			0
S3	2000	2000	2000	2	0	2	Export	442	Luxembourg	LUX	699	India	IND								28	METALLIFEROUS ORE,SCRAP	1	No Quantity							44447			0
S3	2000	2000	2000	2	0	2	Export	442	Luxembourg	LUX	724	Spain	ESP								28	METALLIFEROUS ORE,SCRAP	1	No Quantity							75634			0
S3	2000	2000	2000	2	0	2	Export	442	Luxembourg	LUX	752	Sweden	SWE								28	METALLIFEROUS ORE,SCRAP	1	No Quantity							47918			0
S3	2000	2000	2000	2	0	2	Export	442	Luxembourg	LUX	757	Switzerland	CHE								28	METALLIFEROUS ORE,SCRAP	1	No Quantity							9			0
S3	2000	2000	2000	2	0	2	Export	442	Luxembourg	LUX	826	United Kingdom	GBR								28	METALLIFEROUS ORE,SCRAP	1	No Quantity							1434			0
S3	2000	2000	2000	2	0	2	Export	442	Luxembourg	LUX	899	Areas, nes									28	METALLIFEROUS ORE,SCRAP	1	No Quantity							3781			0
S3	2000	2000	2000	2	0	2	Export	440	Lithuania	LTU	0	World	WLD								29	CRUDE ANIMAL,VEG.MATERL.	1	No Quantity							4945718			0
S3	2000	2000	2000	2	0	2	Export	440	Lithuania	LTU	31	Azerbaijan	AZE								29	CRUDE ANIMAL,VEG.MATERL.	1	No Quantity							35415			0
S3	2000	2000	2000	2	0	2	Export	440	Lithuania	LTU	40	Austria	AUT								29	CRUDE ANIMAL,VEG.MATERL.	1	No Quantity							4705			0
S3	2000	2000	2000	2	0	2	Export	440	Lithuania	LTU	112	Belarus	BLR								29	CRUDE ANIMAL,VEG.MATERL.	1	No Quantity							645356			0
S3	2000	2000	2000	2	0	2	Export	440	Lithuania	LTU	124	Canada	CAN								29	CRUDE ANIMAL,VEG.MATERL.	1	No Quantity							2600			0
S3	2000	2000	2000	2	0	2	Export	440	Lithuania	LTU	203	Czechia	CZE								29	CRUDE ANIMAL,VEG.MATERL.	1	No Quantity							45681			0
S3	2000	2000	2000	2	0	2	Export	440	Lithuania	LTU	208	Denmark	DNK								29	CRUDE ANIMAL,VEG.MATERL.	1	No Quantity							343284			0
S3	2000	2000	2000	2	0	2	Export	440	Lithuania	LTU	233	Estonia	EST								29	CRUDE ANIMAL,VEG.MATERL.	1	No Quantity							132758			0
S3	2000	2000	2000	2	0	2	Export	440	Lithuania	LTU	246	Finland	FIN								29	CRUDE ANIMAL,VEG.MATERL.	1	No Quantity							13272			0
S3	2000	2000	2000	2	0	2	Export	440	Lithuania	LTU	251	France	FRA								29	CRUDE ANIMAL,VEG.MATERL.	1	No Quantity							187307			0
S3	2000	2000	2000	2	0	2	Export	440	Lithuania	LTU	276	Germany	DEU								29	CRUDE ANIMAL,VEG.MATERL.	1	No Quantity							900644			0
S3	2000	2000	2000	2	0	2	Export	440	Lithuania	LTU	300	Greece	GRC								29	CRUDE ANIMAL,VEG.MATERL.	1	No Quantity							42022			0
S3	2000	2000	2000	2	0	2	Export	440	Lithuania	LTU	348	Hungary	HUN								29	CRUDE ANIMAL,VEG.MATERL.	1	No Quantity							22177			0
S3	2000	2000	2000	2	0	2	Export	440	Lithuania	LTU	381	Italy	ITA								29	CRUDE ANIMAL,VEG.MATERL.	1	No Quantity							20301			0
S3	2000	2000	2000	2	0	2	Export	440	Lithuania	LTU	410	Rep. of Korea	KOR								29	CRUDE ANIMAL,VEG.MATERL.	1	No Quantity							3195			0
S3	2000	2000	2000	2	0	2	Export	440	Lithuania	LTU	417	Kyrgyzstan	KGZ								29	CRUDE ANIMAL,VEG.MATERL.	1	No Quantity							1050			0
S3	2000	2000	2000	2	0	2	Export	440	Lithuania	LTU	428	Latvia	LVA								29	CRUDE ANIMAL,VEG.MATERL.	1	No Quantity							971069			0
S3	2000	2000	2000	2	0	2	Export	440	Lithuania	LTU	498	Rep. of Moldova	MDA								29	CRUDE ANIMAL,VEG.MATERL.	1	No Quantity							227			0
S3	2000	2000	2000	2	0	2	Export	440	Lithuania	LTU	528	Netherlands	NLD								29	CRUDE ANIMAL,VEG.MATERL.	1	No Quantity							20787			0
S3	2000	2000	2000	2	0	2	Export	440	Lithuania	LTU	579	Norway	NOR								29	CRUDE ANIMAL,VEG.MATERL.	1	No Quantity							3894			0
S3	2000	2000	2000	2	0	2	Export	440	Lithuania	LTU	616	Poland	POL								29	CRUDE ANIMAL,VEG.MATERL.	1	No Quantity							113919			0
S3	2000	2000	2000	2	0	2	Export	440	Lithuania	LTU	643	Russian Federation	RUS								29	CRUDE ANIMAL,VEG.MATERL.	1	No Quantity							1026766			0
S3	2000	2000	2000	2	0	2	Export	440	Lithuania	LTU	752	Sweden	SWE								29	CRUDE ANIMAL,VEG.MATERL.	1	No Quantity							160827			0
S3	2000	2000	2000	2	0	2	Export	440	Lithuania	LTU	757	Switzerland	CHE								29	CRUDE ANIMAL,VEG.MATERL.	1	No Quantity							41			0
S3	2000	2000	2000	2	0	2	Export	440	Lithuania	LTU	804	Ukraine	UKR								29	CRUDE ANIMAL,VEG.MATERL.	1	No Quantity							85173			0
S3	2000	2000	2000	2	0	2	Export	440	Lithuania	LTU	826	United Kingdom	GBR								29	CRUDE ANIMAL,VEG.MATERL.	1	No Quantity							125548			0
S3	2000	2000	2000	2	0	2	Export	440	Lithuania	LTU	842	USA	USA								29	CRUDE ANIMAL,VEG.MATERL.	1	No Quantity							35000			0
S3	2000	2000	2000	2	0	2	Export	440	Lithuania	LTU	860	Uzbekistan	UZB								29	CRUDE ANIMAL,VEG.MATERL.	1	No Quantity							2700			0
S3	2000	2000	2000	2	0	2	Export	442	Luxembourg	LUX	0	World	WLD								29	CRUDE ANIMAL,VEG.MATERL.	1	No Quantity							1702550			0
S3	2000	2000	2000	2	0	2	Export	442	Luxembourg	LUX	56	Belgium	BEL								29	CRUDE ANIMAL,VEG.MATERL.	1	No Quantity							715946			0
S3	2000	2000	2000	2	0	2	Export	442	Luxembourg	LUX	208	Denmark	DNK								29	CRUDE ANIMAL,VEG.MATERL.	1	No Quantity							97195			0
S3	2000	2000	2000	2	0	2	Export	442	Luxembourg	LUX	251	France	FRA								29	CRUDE ANIMAL,VEG.MATERL.	1	No Quantity							249462			0
S3	2000	2000	2000	2	0	2	Export	442	Luxembourg	LUX	276	Germany	DEU								29	CRUDE ANIMAL,VEG.MATERL.	1	No Quantity							124222			0
S3	2000	2000	2000	2	0	2	Export	442	Luxembourg	LUX	288	Ghana	GHA								29	CRUDE ANIMAL,VEG.MATERL.	1	No Quantity							2184			0
S3	2000	2000	2000	2	0	2	Export	442	Luxembourg	LUX	528	Netherlands	NLD								29	CRUDE ANIMAL,VEG.MATERL.	1	No Quantity							122058			0
S3	2000	2000	2000	2	0	2	Export	442	Luxembourg	LUX	566	Nigeria	NGA								29	CRUDE ANIMAL,VEG.MATERL.	1	No Quantity							5396			0
S3	2000	2000	2000	2	0	2	Export	442	Luxembourg	LUX	757	Switzerland	CHE								29	CRUDE ANIMAL,VEG.MATERL.	1	No Quantity							293021			0
S3	2000	2000	2000	2	0	2	Export	442	Luxembourg	LUX	826	United Kingdom	GBR								29	CRUDE ANIMAL,VEG.MATERL.	1	No Quantity							88591			0
S3	2000	2000	2000	2	0	2	Export	442	Luxembourg	LUX	899	Areas, nes									29	CRUDE ANIMAL,VEG.MATERL.	1	No Quantity							4477			0
S3	2000	2000	2000	2	0	2	Export	440	Lithuania	LTU	0	World	WLD								32	COAL, COKE, BRIQUETTES	1	No Quantity							10746629			0
S3	2000	2000	2000	2	0	2	Export	440	Lithuania	LTU	36	Australia	AUS								32	COAL, COKE, BRIQUETTES	1	No Quantity							13439			0
S3	2000	2000	2000	2	0	2	Export	440	Lithuania	LTU	40	Austria	AUT								32	COAL, COKE, BRIQUETTES	1	No Quantity							160344			0
S3	2000	2000	2000	2	0	2	Export	440	Lithuania	LTU	56	Belgium	BEL								32	COAL, COKE, BRIQUETTES	1	No Quantity							442564			0
S3	2000	2000	2000	2	0	2	Export	440	Lithuania	LTU	70	Bosnia Herzegovina	BIH								32	COAL, COKE, BRIQUETTES	1	No Quantity							2726			0
S3	2000	2000	2000	2	0	2	Export	440	Lithuania	LTU	100	Bulgaria	BGR								32	COAL, COKE, BRIQUETTES	1	No Quantity							16973			0
S3	2000	2000	2000	2	0	2	Export	440	Lithuania	LTU	191	Croatia	HRV								32	COAL, COKE, BRIQUETTES	1	No Quantity							37272			0
S3	2000	2000	2000	2	0	2	Export	440	Lithuania	LTU	196	Cyprus	CYP								32	COAL, COKE, BRIQUETTES	1	No Quantity							5121			0
S3	2000	2000	2000	2	0	2	Export	440	Lithuania	LTU	203	Czechia	CZE								32	COAL, COKE, BRIQUETTES	1	No Quantity							347856			0
S3	2000	2000	2000	2	0	2	Export	440	Lithuania	LTU	208	Denmark	DNK								32	COAL, COKE, BRIQUETTES	1	No Quantity							498223			0
S3	2000	2000	2000	2	0	2	Export	440	Lithuania	LTU	233	Estonia	EST								32	COAL, COKE, BRIQUETTES	1	No Quantity							413			0
S3	2000	2000	2000	2	0	2	Export	440	Lithuania	LTU	251	France	FRA								32	COAL, COKE, BRIQUETTES	1	No Quantity							1248068			0
S3	2000	2000	2000	2	0	2	Export	440	Lithuania	LTU	276	Germany	DEU								32	COAL, COKE, BRIQUETTES	1	No Quantity							3395996			0
S3	2000	2000	2000	2	0	2	Export	440	Lithuania	LTU	300	Greece	GRC								32	COAL, COKE, BRIQUETTES	1	No Quantity							241887			0
S3	2000	2000	2000	2	0	2	Export	440	Lithuania	LTU	348	Hungary	HUN								32	COAL, COKE, BRIQUETTES	1	No Quantity							417121			0
S3	2000	2000	2000	2	0	2	Export	440	Lithuania	LTU	376	Israel	ISR								32	COAL, COKE, BRIQUETTES	1	No Quantity							348575			0
S3	2000	2000	2000	2	0	2	Export	440	Lithuania	LTU	381	Italy	ITA								32	COAL, COKE, BRIQUETTES	1	No Quantity							2341446			0
S3	2000	2000	2000	2	0	2	Export	440	Lithuania	LTU	392	Japan	JPN								32	COAL, COKE, BRIQUETTES	1	No Quantity							46015			0
S3	2000	2000	2000	2	0	2	Export	440	Lithuania	LTU	400	Jordan	JOR								32	COAL, COKE, BRIQUETTES	1	No Quantity							17044			0
S3	2000	2000	2000	2	0	2	Export	440	Lithuania	LTU	408	Dem. People's Rep. of Korea	PRK								32	COAL, COKE, BRIQUETTES	1	No Quantity							843			0
S3	2000	2000	2000	2	0	2	Export	440	Lithuania	LTU	410	Rep. of Korea	KOR								32	COAL, COKE, BRIQUETTES	1	No Quantity							3382			0
S3	2000	2000	2000	2	0	2	Export	440	Lithuania	LTU	422	Lebanon	LBN								32	COAL, COKE, BRIQUETTES	1	No Quantity							27217			0
S3	2000	2000	2000	2	0	2	Export	440	Lithuania	LTU	442	Luxembourg	LUX								32	COAL, COKE, BRIQUETTES	1	No Quantity							1128			0
S3	2000	2000	2000	2	0	2	Export	440	Lithuania	LTU	490	Other Asia, nes									32	COAL, COKE, BRIQUETTES	1	No Quantity							12041			0
S3	2000	2000	2000	2	0	2	Export	440	Lithuania	LTU	528	Netherlands	NLD								32	COAL, COKE, BRIQUETTES	1	No Quantity							335753			0
S3	2000	2000	2000	2	0	2	Export	440	Lithuania	LTU	616	Poland	POL								32	COAL, COKE, BRIQUETTES	1	No Quantity							101727			0
S3	2000	2000	2000	2	0	2	Export	440	Lithuania	LTU	620	Portugal	PRT								32	COAL, COKE, BRIQUETTES	1	No Quantity							44462			0
S3	2000	2000	2000	2	0	2	Export	440	Lithuania	LTU	682	Saudi Arabia	SAU								32	COAL, COKE, BRIQUETTES	1	No Quantity							59578			0
S3	2000	2000	2000	2	0	2	Export	440	Lithuania	LTU	702	Singapore	SGP								32	COAL, COKE, BRIQUETTES	1	No Quantity							10052			0
S3	2000	2000	2000	2	0	2	Export	440	Lithuania	LTU	703	Slovakia	SVK								32	COAL, COKE, BRIQUETTES	1	No Quantity							50910			0
S3	2000	2000	2000	2	0	2	Export	440	Lithuania	LTU	705	Slovenia	SVN								32	COAL, COKE, BRIQUETTES	1	No Quantity							63442			0
S3	2000	2000	2000	2	0	2	Export	440	Lithuania	LTU	724	Spain	ESP								32	COAL, COKE, BRIQUETTES	1	No Quantity							121012			0
S3	2000	2000	2000	2	0	2	Export	440	Lithuania	LTU	757	Switzerland	CHE								32	COAL, COKE, BRIQUETTES	1	No Quantity							141759			0
S3	2000	2000	2000	2	0	2	Export	440	Lithuania	LTU	760	Syria	SYR								32	COAL, COKE, BRIQUETTES	1	No Quantity							50604			0
S3	2000	2000	2000	2	0	2	Export	440	Lithuania	LTU	764	Thailand	THA								32	COAL, COKE, BRIQUETTES	1	No Quantity							2109			0
S3	2000	2000	2000	2	0	2	Export	440	Lithuania	LTU	792	Turkey	TUR								32	COAL, COKE, BRIQUETTES	1	No Quantity							41381			0
S3	2000	2000	2000	2	0	2	Export	440	Lithuania	LTU	818	Egypt	EGY								32	COAL, COKE, BRIQUETTES	1	No Quantity							3522			0
S3	2000	2000	2000	2	0	2	Export	440	Lithuania	LTU	826	United Kingdom	GBR								32	COAL, COKE, BRIQUETTES	1	No Quantity							85344			0
S3	2000	2000	2000	2	0	2	Export	440	Lithuania	LTU	842	USA	USA								32	COAL, COKE, BRIQUETTES	1	No Quantity							9280			0
S3	2000	2000	2000	2	0	2	Export	442	Luxembourg	LUX	0	World	WLD								32	COAL, COKE, BRIQUETTES	1	No Quantity							9181			0
S3	2000	2000	2000	2	0	2	Export	442	Luxembourg	LUX	56	Belgium	BEL								32	COAL, COKE, BRIQUETTES	1	No Quantity							4686			0
S3	2000	2000	2000	2	0	2	Export	442	Luxembourg	LUX	251	France	FRA								32	COAL, COKE, BRIQUETTES	1	No Quantity							475			0
S3	2000	2000	2000	2	0	2	Export	442	Luxembourg	LUX	276	Germany	DEU								32	COAL, COKE, BRIQUETTES	1	No Quantity							2916			0
S3	2000	2000	2000	2	0	2	Export	442	Luxembourg	LUX	332	Haiti	HTI								32	COAL, COKE, BRIQUETTES	1	No Quantity							65			0
S3	2000	2000	2000	2	0	2	Export	442	Luxembourg	LUX	528	Netherlands	NLD								32	COAL, COKE, BRIQUETTES	1	No Quantity							1031			0
S3	2000	2000	2000	2	0	2	Export	442	Luxembourg	LUX	757	Switzerland	CHE								32	COAL, COKE, BRIQUETTES	1	No Quantity							9			0
S3	2000	2000	2000	2	0	2	Export	440	Lithuania	LTU	0	World	WLD								33	PETROLEUM,PETROL.PRODUCT	1	No Quantity							729669392			0
S3	2000	2000	2000	2	0	2	Export	440	Lithuania	LTU	28	Antigua and Barbuda	ATG								33	PETROLEUM,PETROL.PRODUCT	1	No Quantity							48			0
S3	2000	2000	2000	2	0	2	Export	440	Lithuania	LTU	40	Austria	AUT								33	PETROLEUM,PETROL.PRODUCT	1	No Quantity							163864			0
S3	2000	2000	2000	2	0	2	Export	440	Lithuania	LTU	51	Armenia	ARM								33	PETROLEUM,PETROL.PRODUCT	1	No Quantity							6820			0
S3	2000	2000	2000	2	0	2	Export	440	Lithuania	LTU	56	Belgium	BEL								33	PETROLEUM,PETROL.PRODUCT	1	No Quantity							52029			0
S3	2000	2000	2000	2	0	2	Export	440	Lithuania	LTU	60	Bermuda	BMU								33	PETROLEUM,PETROL.PRODUCT	1	No Quantity							904			0
S3	2000	2000	2000	2	0	2	Export	440	Lithuania	LTU	84	Belize	BLZ								33	PETROLEUM,PETROL.PRODUCT	1	No Quantity							50			0
S3	2000	2000	2000	2	0	2	Export	440	Lithuania	LTU	100	Bulgaria	BGR								33	PETROLEUM,PETROL.PRODUCT	1	No Quantity							25401			0
S3	2000	2000	2000	2	0	2	Export	440	Lithuania	LTU	112	Belarus	BLR								33	PETROLEUM,PETROL.PRODUCT	1	No Quantity							115727			0
S3	2000	2000	2000	2	0	2	Export	440	Lithuania	LTU	124	Canada	CAN								33	PETROLEUM,PETROL.PRODUCT	1	No Quantity							655			0
S3	2000	2000	2000	2	0	2	Export	440	Lithuania	LTU	156	China	CHN								33	PETROLEUM,PETROL.PRODUCT	1	No Quantity							3558			0
S3	2000	2000	2000	2	0	2	Export	440	Lithuania	LTU	191	Croatia	HRV								33	PETROLEUM,PETROL.PRODUCT	1	No Quantity							521			0
S3	2000	2000	2000	2	0	2	Export	440	Lithuania	LTU	196	Cyprus	CYP								33	PETROLEUM,PETROL.PRODUCT	1	No Quantity							3876872			0
S3	2000	2000	2000	2	0	2	Export	440	Lithuania	LTU	203	Czechia	CZE								33	PETROLEUM,PETROL.PRODUCT	1	No Quantity							15673998			0
S3	2000	2000	2000	2	0	2	Export	440	Lithuania	LTU	208	Denmark	DNK								33	PETROLEUM,PETROL.PRODUCT	1	No Quantity							1614887			0
S3	2000	2000	2000	2	0	2	Export	440	Lithuania	LTU	233	Estonia	EST								33	PETROLEUM,PETROL.PRODUCT	1	No Quantity							18878686			0
S3	2000	2000	2000	2	0	2	Export	440	Lithuania	LTU	246	Finland	FIN								33	PETROLEUM,PETROL.PRODUCT	1	No Quantity							9892			0
S3	2000	2000	2000	2	0	2	Export	440	Lithuania	LTU	251	France	FRA								33	PETROLEUM,PETROL.PRODUCT	1	No Quantity							10832187			0
S3	2000	2000	2000	2	0	2	Export	440	Lithuania	LTU	268	Georgia	GEO								33	PETROLEUM,PETROL.PRODUCT	1	No Quantity							4920			0
S3	2000	2000	2000	2	0	2	Export	440	Lithuania	LTU	276	Germany	DEU								33	PETROLEUM,PETROL.PRODUCT	1	No Quantity							634369			0
S3	2000	2000	2000	2	0	2	Export	440	Lithuania	LTU	300	Greece	GRC								33	PETROLEUM,PETROL.PRODUCT	1	No Quantity							1065			0
S3	2000	2000	2000	2	0	2	Export	440	Lithuania	LTU	348	Hungary	HUN								33	PETROLEUM,PETROL.PRODUCT	1	No Quantity							30167			0
S3	2000	2000	2000	2	0	2	Export	440	Lithuania	LTU	352	Iceland	ISL								33	PETROLEUM,PETROL.PRODUCT	1	No Quantity							16790			0
S3	2000	2000	2000	2	0	2	Export	440	Lithuania	LTU	364	Iran	IRN								33	PETROLEUM,PETROL.PRODUCT	1	No Quantity							31646			0
S3	2000	2000	2000	2	0	2	Export	440	Lithuania	LTU	372	Ireland	IRL								33	PETROLEUM,PETROL.PRODUCT	1	No Quantity							23823			0
S3	2000	2000	2000	2	0	2	Export	440	Lithuania	LTU	376	Israel	ISR								33	PETROLEUM,PETROL.PRODUCT	1	No Quantity							2434			0
S3	2000	2000	2000	2	0	2	Export	440	Lithuania	LTU	381	Italy	ITA								33	PETROLEUM,PETROL.PRODUCT	1	No Quantity							57719			0
S3	2000	2000	2000	2	0	2	Export	440	Lithuania	LTU	398	Kazakhstan	KAZ								33	PETROLEUM,PETROL.PRODUCT	1	No Quantity							2050			0
S3	2000	2000	2000	2	0	2	Export	440	Lithuania	LTU	428	Latvia	LVA								33	PETROLEUM,PETROL.PRODUCT	1	No Quantity							312040843			0
S3	2000	2000	2000	2	0	2	Export	440	Lithuania	LTU	442	Luxembourg	LUX								33	PETROLEUM,PETROL.PRODUCT	1	No Quantity							5288			0
S3	2000	2000	2000	2	0	2	Export	440	Lithuania	LTU	470	Malta	MLT								33	PETROLEUM,PETROL.PRODUCT	1	No Quantity							4824			0
S3	2000	2000	2000	2	0	2	Export	440	Lithuania	LTU	478	Mauritania	MRT								33	PETROLEUM,PETROL.PRODUCT	1	No Quantity							1437			0
S3	2000	2000	2000	2	0	2	Export	440	Lithuania	LTU	484	Mexico	MEX								33	PETROLEUM,PETROL.PRODUCT	1	No Quantity							642			0
S3	2000	2000	2000	2	0	2	Export	440	Lithuania	LTU	498	Rep. of Moldova	MDA								33	PETROLEUM,PETROL.PRODUCT	1	No Quantity							1003709			0
S3	2000	2000	2000	2	0	2	Export	440	Lithuania	LTU	528	Netherlands	NLD								33	PETROLEUM,PETROL.PRODUCT	1	No Quantity							9226019			0
S3	2000	2000	2000	2	0	2	Export	440	Lithuania	LTU	579	Norway	NOR								33	PETROLEUM,PETROL.PRODUCT	1	No Quantity							137029			0
S3	2000	2000	2000	2	0	2	Export	440	Lithuania	LTU	591	Panama	PAN								33	PETROLEUM,PETROL.PRODUCT	1	No Quantity							5650958			0
S3	2000	2000	2000	2	0	2	Export	440	Lithuania	LTU	604	Peru	PER								33	PETROLEUM,PETROL.PRODUCT	1	No Quantity							12091			0
S3	2000	2000	2000	2	0	2	Export	440	Lithuania	LTU	616	Poland	POL								33	PETROLEUM,PETROL.PRODUCT	1	No Quantity							76588480			0
S3	2000	2000	2000	2	0	2	Export	440	Lithuania	LTU	620	Portugal	PRT								33	PETROLEUM,PETROL.PRODUCT	1	No Quantity							5651555			0
S3	2000	2000	2000	2	0	2	Export	440	Lithuania	LTU	642	Romania	ROU								33	PETROLEUM,PETROL.PRODUCT	1	No Quantity							790			0
S3	2000	2000	2000	2	0	2	Export	440	Lithuania	LTU	643	Russian Federation	RUS								33	PETROLEUM,PETROL.PRODUCT	1	No Quantity							6330168			0
S3	2000	2000	2000	2	0	2	Export	440	Lithuania	LTU	670	Saint Vincent and the Grenadines	VCT								33	PETROLEUM,PETROL.PRODUCT	1	No Quantity							2260			0
S3	2000	2000	2000	2	0	2	Export	440	Lithuania	LTU	702	Singapore	SGP								33	PETROLEUM,PETROL.PRODUCT	1	No Quantity							2377380			0
S3	2000	2000	2000	2	0	2	Export	440	Lithuania	LTU	705	Slovenia	SVN								33	PETROLEUM,PETROL.PRODUCT	1	No Quantity							2304			0
S3	2000	2000	2000	2	0	2	Export	440	Lithuania	LTU	724	Spain	ESP								33	PETROLEUM,PETROL.PRODUCT	1	No Quantity							42731			0
S3	2000	2000	2000	2	0	2	Export	440	Lithuania	LTU	752	Sweden	SWE								33	PETROLEUM,PETROL.PRODUCT	1	No Quantity							1537829			0
S3	2000	2000	2000	2	0	2	Export	440	Lithuania	LTU	757	Switzerland	CHE								33	PETROLEUM,PETROL.PRODUCT	1	No Quantity							36309712			0
S3	2000	2000	2000	2	0	2	Export	440	Lithuania	LTU	784	United Arab Emirates	ARE								33	PETROLEUM,PETROL.PRODUCT	1	No Quantity							4094			0
S3	2000	2000	2000	2	0	2	Export	440	Lithuania	LTU	792	Turkey	TUR								33	PETROLEUM,PETROL.PRODUCT	1	No Quantity							30152			0
S3	2000	2000	2000	2	0	2	Export	440	Lithuania	LTU	795	Turkmenistan	TKM								33	PETROLEUM,PETROL.PRODUCT	1	No Quantity							1658857			0
S3	2000	2000	2000	2	0	2	Export	440	Lithuania	LTU	804	Ukraine	UKR								33	PETROLEUM,PETROL.PRODUCT	1	No Quantity							94633053			0
S3	2000	2000	2000	2	0	2	Export	440	Lithuania	LTU	826	United Kingdom	GBR								33	PETROLEUM,PETROL.PRODUCT	1	No Quantity							118640212			0
S3	2000	2000	2000	2	0	2	Export	440	Lithuania	LTU	842	USA	USA								33	PETROLEUM,PETROL.PRODUCT	1	No Quantity							5115475			0
S3	2000	2000	2000	2	0	2	Export	440	Lithuania	LTU	860	Uzbekistan	UZB								33	PETROLEUM,PETROL.PRODUCT	1	No Quantity							74195			0
S3	2000	2000	2000	2	0	2	Export	440	Lithuania	LTU	899	Areas, nes									33	PETROLEUM,PETROL.PRODUCT	1	No Quantity							526223			0
S3	2000	2000	2000	2	0	2	Export	442	Luxembourg	LUX	0	World	WLD								33	PETROLEUM,PETROL.PRODUCT	1	No Quantity							7051346			0
S3	2000	2000	2000	2	0	2	Export	442	Luxembourg	LUX	32	Argentina	ARG								33	PETROLEUM,PETROL.PRODUCT	1	No Quantity							5224			0
S3	2000	2000	2000	2	0	2	Export	442	Luxembourg	LUX	40	Austria	AUT								33	PETROLEUM,PETROL.PRODUCT	1	No Quantity							6296			0
S3	2000	2000	2000	2	0	2	Export	442	Luxembourg	LUX	56	Belgium	BEL								33	PETROLEUM,PETROL.PRODUCT	1	No Quantity							2560153			0
S3	2000	2000	2000	2	0	2	Export	442	Luxembourg	LUX	100	Bulgaria	BGR								33	PETROLEUM,PETROL.PRODUCT	1	No Quantity							1038			0
S3	2000	2000	2000	2	0	2	Export	442	Luxembourg	LUX	112	Belarus	BLR								33	PETROLEUM,PETROL.PRODUCT	1	No Quantity							687			0
S3	2000	2000	2000	2	0	2	Export	442	Luxembourg	LUX	140	Central African Rep.	CAF								33	PETROLEUM,PETROL.PRODUCT	1	No Quantity							2279			0
S3	2000	2000	2000	2	0	2	Export	442	Luxembourg	LUX	156	China	CHN								33	PETROLEUM,PETROL.PRODUCT	1	No Quantity							30			0
S3	2000	2000	2000	2	0	2	Export	442	Luxembourg	LUX	208	Denmark	DNK								33	PETROLEUM,PETROL.PRODUCT	1	No Quantity							64491			0
S3	2000	2000	2000	2	0	2	Export	442	Luxembourg	LUX	234	Faeroe Isds	FRO								33	PETROLEUM,PETROL.PRODUCT	1	No Quantity							25635			0
S3	2000	2000	2000	2	0	2	Export	442	Luxembourg	LUX	246	Finland	FIN								33	PETROLEUM,PETROL.PRODUCT	1	No Quantity							11275			0
S3	2000	2000	2000	2	0	2	Export	442	Luxembourg	LUX	251	France	FRA								33	PETROLEUM,PETROL.PRODUCT	1	No Quantity							87906			0
S3	2000	2000	2000	2	0	2	Export	442	Luxembourg	LUX	276	Germany	DEU								33	PETROLEUM,PETROL.PRODUCT	1	No Quantity							3938618			0
S3	2000	2000	2000	2	0	2	Export	442	Luxembourg	LUX	352	Iceland	ISL								33	PETROLEUM,PETROL.PRODUCT	1	No Quantity							1684			0
S3	2000	2000	2000	2	0	2	Export	442	Luxembourg	LUX	372	Ireland	IRL								33	PETROLEUM,PETROL.PRODUCT	1	No Quantity							6057			0
S3	2000	2000	2000	2	0	2	Export	442	Luxembourg	LUX	381	Italy	ITA								33	PETROLEUM,PETROL.PRODUCT	1	No Quantity							18017			0
S3	2000	2000	2000	2	0	2	Export	442	Luxembourg	LUX	434	Libya	LBY								33	PETROLEUM,PETROL.PRODUCT	1	No Quantity							101			0
S3	2000	2000	2000	2	0	2	Export	442	Luxembourg	LUX	484	Mexico	MEX								33	PETROLEUM,PETROL.PRODUCT	1	No Quantity							53171			0
S3	2000	2000	2000	2	0	2	Export	442	Luxembourg	LUX	504	Morocco	MAR								33	PETROLEUM,PETROL.PRODUCT	1	No Quantity							428			0
S3	2000	2000	2000	2	0	2	Export	442	Luxembourg	LUX	528	Netherlands	NLD								33	PETROLEUM,PETROL.PRODUCT	1	No Quantity							169411			0
S3	2000	2000	2000	2	0	2	Export	442	Luxembourg	LUX	579	Norway	NOR								33	PETROLEUM,PETROL.PRODUCT	1	No Quantity							5611			0
S3	2000	2000	2000	2	0	2	Export	442	Luxembourg	LUX	616	Poland	POL								33	PETROLEUM,PETROL.PRODUCT	1	No Quantity							47971			0
S3	2000	2000	2000	2	0	2	Export	442	Luxembourg	LUX	642	Romania	ROU								33	PETROLEUM,PETROL.PRODUCT	1	No Quantity							2965			0
S3	2000	2000	2000	2	0	2	Export	442	Luxembourg	LUX	710	South Africa	ZAF								33	PETROLEUM,PETROL.PRODUCT	1	No Quantity							101			0
S3	2000	2000	2000	2	0	2	Export	442	Luxembourg	LUX	724	Spain	ESP								33	PETROLEUM,PETROL.PRODUCT	1	No Quantity							6630			0
S3	2000	2000	2000	2	0	2	Export	442	Luxembourg	LUX	752	Sweden	SWE								33	PETROLEUM,PETROL.PRODUCT	1	No Quantity							15523			0
S3	2000	2000	2000	2	0	2	Export	442	Luxembourg	LUX	784	United Arab Emirates	ARE								33	PETROLEUM,PETROL.PRODUCT	1	No Quantity							1479			0
S3	2000	2000	2000	2	0	2	Export	442	Luxembourg	LUX	826	United Kingdom	GBR								33	PETROLEUM,PETROL.PRODUCT	1	No Quantity							15089			0
S3	2000	2000	2000	2	0	2	Export	442	Luxembourg	LUX	842	USA	USA								33	PETROLEUM,PETROL.PRODUCT	1	No Quantity							2289			0
S3	2000	2000	2000	2	0	2	Export	442	Luxembourg	LUX	899	Areas, nes									33	PETROLEUM,PETROL.PRODUCT	1	No Quantity							1188			0
S3	2000	2000	2000	2	0	2	Export	440	Lithuania	LTU	0	World	WLD								34	GAS,NATURAL,MANUFACTURED	1	No Quantity							28954144			0
S3	2000	2000	2000	2	0	2	Export	440	Lithuania	LTU	112	Belarus	BLR								34	GAS,NATURAL,MANUFACTURED	1	No Quantity							280664			0
S3	2000	2000	2000	2	0	2	Export	440	Lithuania	LTU	233	Estonia	EST								34	GAS,NATURAL,MANUFACTURED	1	No Quantity							181375			0
S3	2000	2000	2000	2	0	2	Export	440	Lithuania	LTU	398	Kazakhstan	KAZ								34	GAS,NATURAL,MANUFACTURED	1	No Quantity							4407			0
S3	2000	2000	2000	2	0	2	Export	440	Lithuania	LTU	428	Latvia	LVA								34	GAS,NATURAL,MANUFACTURED	1	No Quantity							3493853			0
S3	2000	2000	2000	2	0	2	Export	440	Lithuania	LTU	478	Mauritania	MRT								34	GAS,NATURAL,MANUFACTURED	1	No Quantity							232			0
S3	2000	2000	2000	2	0	2	Export	440	Lithuania	LTU	616	Poland	POL								34	GAS,NATURAL,MANUFACTURED	1	No Quantity							24688269			0
S3	2000	2000	2000	2	0	2	Export	440	Lithuania	LTU	643	Russian Federation	RUS								34	GAS,NATURAL,MANUFACTURED	1	No Quantity							2401			0
S3	2000	2000	2000	2	0	2	Export	440	Lithuania	LTU	804	Ukraine	UKR								34	GAS,NATURAL,MANUFACTURED	1	No Quantity							297264			0
S3	2000	2000	2000	2	0	2	Export	440	Lithuania	LTU	826	United Kingdom	GBR								34	GAS,NATURAL,MANUFACTURED	1	No Quantity							4517			0
S3	2000	2000	2000	2	0	2	Export	440	Lithuania	LTU	842	USA	USA								34	GAS,NATURAL,MANUFACTURED	1	No Quantity							1162			0
S3	2000	2000	2000	2	0	2	Export	442	Luxembourg	LUX	0	World	WLD								34	GAS,NATURAL,MANUFACTURED	1	No Quantity							395255			0
S3	2000	2000	2000	2	0	2	Export	442	Luxembourg	LUX	56	Belgium	BEL								34	GAS,NATURAL,MANUFACTURED	1	No Quantity							395205			0
S3	2000	2000	2000	2	0	2	Export	442	Luxembourg	LUX	251	France	FRA								34	GAS,NATURAL,MANUFACTURED	1	No Quantity							4			0
S3	2000	2000	2000	2	0	2	Export	442	Luxembourg	LUX	276	Germany	DEU								34	GAS,NATURAL,MANUFACTURED	1	No Quantity							46			0
S3	2000	2000	2000	2	0	2	Export	440	Lithuania	LTU	0	World	WLD								35	ELECTRIC CURRENT	1	No Quantity							25079524			0
S3	2000	2000	2000	2	0	2	Export	440	Lithuania	LTU	112	Belarus	BLR								35	ELECTRIC CURRENT	1	No Quantity							7079923			0
S3	2000	2000	2000	2	0	2	Export	440	Lithuania	LTU	233	Estonia	EST								35	ELECTRIC CURRENT	1	No Quantity							1683024			0
S3	2000	2000	2000	2	0	2	Export	440	Lithuania	LTU	428	Latvia	LVA								35	ELECTRIC CURRENT	1	No Quantity							16316577			0
S3	2000	2000	2000	2	0	2	Export	442	Luxembourg	LUX	0	World	WLD								35	ELECTRIC CURRENT	1	No Quantity							4068			0
S3	2000	2000	2000	2	0	2	Export	442	Luxembourg	LUX	251	France	FRA								35	ELECTRIC CURRENT	1	No Quantity							2849			0
S3	2000	2000	2000	2	0	2	Export	442	Luxembourg	LUX	528	Netherlands	NLD								35	ELECTRIC CURRENT	1	No Quantity							1218			0
S3	2000	2000	2000	2	0	2	Export	440	Lithuania	LTU	0	World	WLD								41	ANIMAL OILS AND FATS	1	No Quantity							317097			0
S3	2000	2000	2000	2	0	2	Export	440	Lithuania	LTU	112	Belarus	BLR								41	ANIMAL OILS AND FATS	1	No Quantity							49523			0
S3	2000	2000	2000	2	0	2	Export	440	Lithuania	LTU	233	Estonia	EST								41	ANIMAL OILS AND FATS	1	No Quantity							6537			0
S3	2000	2000	2000	2	0	2	Export	440	Lithuania	LTU	398	Kazakhstan	KAZ								41	ANIMAL OILS AND FATS	1	No Quantity							27774			0
S3	2000	2000	2000	2	0	2	Export	440	Lithuania	LTU	428	Latvia	LVA								41	ANIMAL OILS AND FATS	1	No Quantity							2435			0
S3	2000	2000	2000	2	0	2	Export	440	Lithuania	LTU	498	Rep. of Moldova	MDA								41	ANIMAL OILS AND FATS	1	No Quantity							2012			0
S3	2000	2000	2000	2	0	2	Export	440	Lithuania	LTU	528	Netherlands	NLD								41	ANIMAL OILS AND FATS	1	No Quantity							266			0
S3	2000	2000	2000	2	0	2	Export	440	Lithuania	LTU	643	Russian Federation	RUS								41	ANIMAL OILS AND FATS	1	No Quantity							228550			0
S3	2000	2000	2000	2	0	2	Export	442	Luxembourg	LUX	0	World	WLD								41	ANIMAL OILS AND FATS	1	No Quantity							591998			0
S3	2000	2000	2000	2	0	2	Export	442	Luxembourg	LUX	56	Belgium	BEL								41	ANIMAL OILS AND FATS	1	No Quantity							147660			0
S3	2000	2000	2000	2	0	2	Export	442	Luxembourg	LUX	251	France	FRA								41	ANIMAL OILS AND FATS	1	No Quantity							358952			0
S3	2000	2000	2000	2	0	2	Export	442	Luxembourg	LUX	276	Germany	DEU								41	ANIMAL OILS AND FATS	1	No Quantity							44565			0
S3	2000	2000	2000	2	0	2	Export	442	Luxembourg	LUX	352	Iceland	ISL								41	ANIMAL OILS AND FATS	1	No Quantity							7149			0
S3	2000	2000	2000	2	0	2	Export	442	Luxembourg	LUX	410	Rep. of Korea	KOR								41	ANIMAL OILS AND FATS	1	No Quantity							33672			0
S3	2000	2000	2000	2	0	2	Export	440	Lithuania	LTU	0	World	WLD								42	FIXED VEG. FATS AND OILS	1	No Quantity							2188704			0
S3	2000	2000	2000	2	0	2	Export	440	Lithuania	LTU	112	Belarus	BLR								42	FIXED VEG. FATS AND OILS	1	No Quantity							612159			0
S3	2000	2000	2000	2	0	2	Export	440	Lithuania	LTU	233	Estonia	EST								42	FIXED VEG. FATS AND OILS	1	No Quantity							7946			0
S3	2000	2000	2000	2	0	2	Export	440	Lithuania	LTU	276	Germany	DEU								42	FIXED VEG. FATS AND OILS	1	No Quantity							3000			0
S3	2000	2000	2000	2	0	2	Export	440	Lithuania	LTU	417	Kyrgyzstan	KGZ								42	FIXED VEG. FATS AND OILS	1	No Quantity							4863			0
S3	2000	2000	2000	2	0	2	Export	440	Lithuania	LTU	428	Latvia	LVA								42	FIXED VEG. FATS AND OILS	1	No Quantity							586519			0
S3	2000	2000	2000	2	0	2	Export	440	Lithuania	LTU	579	Norway	NOR								42	FIXED VEG. FATS AND OILS	1	No Quantity							1890			0
S3	2000	2000	2000	2	0	2	Export	440	Lithuania	LTU	643	Russian Federation	RUS								42	FIXED VEG. FATS AND OILS	1	No Quantity							727006			0
S3	2000	2000	2000	2	0	2	Export	440	Lithuania	LTU	804	Ukraine	UKR								42	FIXED VEG. FATS AND OILS	1	No Quantity							51945			0
S3	2000	2000	2000	2	0	2	Export	440	Lithuania	LTU	826	United Kingdom	GBR								42	FIXED VEG. FATS AND OILS	1	No Quantity							52825			0
S3	2000	2000	2000	2	0	2	Export	440	Lithuania	LTU	842	USA	USA								42	FIXED VEG. FATS AND OILS	1	No Quantity							88931			0
S3	2000	2000	2000	2	0	2	Export	440	Lithuania	LTU	860	Uzbekistan	UZB								42	FIXED VEG. FATS AND OILS	1	No Quantity							51620			0
S3	2000	2000	2000	2	0	2	Export	442	Luxembourg	LUX	0	World	WLD								42	FIXED VEG. FATS AND OILS	1	No Quantity							158693			0
S3	2000	2000	2000	2	0	2	Export	442	Luxembourg	LUX	56	Belgium	BEL								42	FIXED VEG. FATS AND OILS	1	No Quantity							87541			0
S3	2000	2000	2000	2	0	2	Export	442	Luxembourg	LUX	251	France	FRA								42	FIXED VEG. FATS AND OILS	1	No Quantity							13216			0
S3	2000	2000	2000	2	0	2	Export	442	Luxembourg	LUX	276	Germany	DEU								42	FIXED VEG. FATS AND OILS	1	No Quantity							31853			0
S3	2000	2000	2000	2	0	2	Export	442	Luxembourg	LUX	348	Hungary	HUN								42	FIXED VEG. FATS AND OILS	1	No Quantity							12334			0
S3	2000	2000	2000	2	0	2	Export	442	Luxembourg	LUX	381	Italy	ITA								42	FIXED VEG. FATS AND OILS	1	No Quantity							13740			0
S3	2000	2000	2000	2	0	2	Export	442	Luxembourg	LUX	528	Netherlands	NLD								42	FIXED VEG. FATS AND OILS	1	No Quantity							7			0
S3	2000	2000	2000	2	0	2	Export	440	Lithuania	LTU	0	World	WLD								43	ANIMAL,VEG.FATS,OILS,NES	1	No Quantity							1084029			0
S3	2000	2000	2000	2	0	2	Export	440	Lithuania	LTU	112	Belarus	BLR								43	ANIMAL,VEG.FATS,OILS,NES	1	No Quantity							61458			0
S3	2000	2000	2000	2	0	2	Export	440	Lithuania	LTU	233	Estonia	EST								43	ANIMAL,VEG.FATS,OILS,NES	1	No Quantity							30672			0
S3	2000	2000	2000	2	0	2	Export	440	Lithuania	LTU	428	Latvia	LVA								43	ANIMAL,VEG.FATS,OILS,NES	1	No Quantity							8644			0
S3	2000	2000	2000	2	0	2	Export	440	Lithuania	LTU	616	Poland	POL								43	ANIMAL,VEG.FATS,OILS,NES	1	No Quantity							733			0
S3	2000	2000	2000	2	0	2	Export	440	Lithuania	LTU	643	Russian Federation	RUS								43	ANIMAL,VEG.FATS,OILS,NES	1	No Quantity							651778			0
S3	2000	2000	2000	2	0	2	Export	440	Lithuania	LTU	752	Sweden	SWE								43	ANIMAL,VEG.FATS,OILS,NES	1	No Quantity							13392			0
S3	2000	2000	2000	2	0	2	Export	440	Lithuania	LTU	804	Ukraine	UKR								43	ANIMAL,VEG.FATS,OILS,NES	1	No Quantity							317352			0
S3	2000	2000	2000	2	0	2	Export	442	Luxembourg	LUX	0	World	WLD								43	ANIMAL,VEG.FATS,OILS,NES	1	No Quantity							8000			0
S3	2000	2000	2000	2	0	2	Export	442	Luxembourg	LUX	56	Belgium	BEL								43	ANIMAL,VEG.FATS,OILS,NES	1	No Quantity							5139			0
S3	2000	2000	2000	2	0	2	Export	442	Luxembourg	LUX	251	France	FRA								43	ANIMAL,VEG.FATS,OILS,NES	1	No Quantity							1648			0
S3	2000	2000	2000	2	0	2	Export	442	Luxembourg	LUX	276	Germany	DEU								43	ANIMAL,VEG.FATS,OILS,NES	1	No Quantity							1212			0
S3	2000	2000	2000	2	0	2	Export	440	Lithuania	LTU	0	World	WLD								51	ORGANIC CHEMICALS	1	No Quantity							8257610			0
S3	2000	2000	2000	2	0	2	Export	440	Lithuania	LTU	28	Antigua and Barbuda	ATG								51	ORGANIC CHEMICALS	1	No Quantity							60			0
S3	2000	2000	2000	2	0	2	Export	440	Lithuania	LTU	36	Australia	AUS								51	ORGANIC CHEMICALS	1	No Quantity							110972			0
S3	2000	2000	2000	2	0	2	Export	440	Lithuania	LTU	44	Bahamas	BHS								51	ORGANIC CHEMICALS	1	No Quantity							4223			0
S3	2000	2000	2000	2	0	2	Export	440	Lithuania	LTU	56	Belgium	BEL								51	ORGANIC CHEMICALS	1	No Quantity							26005			0
S3	2000	2000	2000	2	0	2	Export	440	Lithuania	LTU	84	Belize	BLZ								51	ORGANIC CHEMICALS	1	No Quantity							50			0
S3	2000	2000	2000	2	0	2	Export	440	Lithuania	LTU	100	Bulgaria	BGR								51	ORGANIC CHEMICALS	1	No Quantity							793			0
S3	2000	2000	2000	2	0	2	Export	440	Lithuania	LTU	112	Belarus	BLR								51	ORGANIC CHEMICALS	1	No Quantity							867877			0
S3	2000	2000	2000	2	0	2	Export	440	Lithuania	LTU	124	Canada	CAN								51	ORGANIC CHEMICALS	1	No Quantity							272882			0
S3	2000	2000	2000	2	0	2	Export	440	Lithuania	LTU	136	Cayman Isds	CYM								51	ORGANIC CHEMICALS	1	No Quantity							1599			0
S3	2000	2000	2000	2	0	2	Export	440	Lithuania	LTU	152	Chile	CHL								51	ORGANIC CHEMICALS	1	No Quantity							3760			0
S3	2000	2000	2000	2	0	2	Export	440	Lithuania	LTU	156	China	CHN								51	ORGANIC CHEMICALS	1	No Quantity							175998			0
S3	2000	2000	2000	2	0	2	Export	440	Lithuania	LTU	196	Cyprus	CYP								51	ORGANIC CHEMICALS	1	No Quantity							4112			0
S3	2000	2000	2000	2	0	2	Export	440	Lithuania	LTU	203	Czechia	CZE								51	ORGANIC CHEMICALS	1	No Quantity							20560			0
S3	2000	2000	2000	2	0	2	Export	440	Lithuania	LTU	208	Denmark	DNK								51	ORGANIC CHEMICALS	1	No Quantity							5221			0
S3	2000	2000	2000	2	0	2	Export	440	Lithuania	LTU	233	Estonia	EST								51	ORGANIC CHEMICALS	1	No Quantity							286421			0
S3	2000	2000	2000	2	0	2	Export	440	Lithuania	LTU	246	Finland	FIN								51	ORGANIC CHEMICALS	1	No Quantity							87539			0
S3	2000	2000	2000	2	0	2	Export	440	Lithuania	LTU	251	France	FRA								51	ORGANIC CHEMICALS	1	No Quantity							38389			0
S3	2000	2000	2000	2	0	2	Export	440	Lithuania	LTU	276	Germany	DEU								51	ORGANIC CHEMICALS	1	No Quantity							2254808			0
S3	2000	2000	2000	2	0	2	Export	440	Lithuania	LTU	300	Greece	GRC								51	ORGANIC CHEMICALS	1	No Quantity							6671			0
S3	2000	2000	2000	2	0	2	Export	440	Lithuania	LTU	340	Honduras	HND								51	ORGANIC CHEMICALS	1	No Quantity							74			0
S3	2000	2000	2000	2	0	2	Export	440	Lithuania	LTU	344	China, Hong Kong SAR	HKG								51	ORGANIC CHEMICALS	1	No Quantity							14056			0
S3	2000	2000	2000	2	0	2	Export	440	Lithuania	LTU	348	Hungary	HUN								51	ORGANIC CHEMICALS	1	No Quantity							33143			0
S3	2000	2000	2000	2	0	2	Export	440	Lithuania	LTU	364	Iran	IRN								51	ORGANIC CHEMICALS	1	No Quantity							16675			0
S3	2000	2000	2000	2	0	2	Export	440	Lithuania	LTU	376	Israel	ISR								51	ORGANIC CHEMICALS	1	No Quantity							24520			0
S3	2000	2000	2000	2	0	2	Export	440	Lithuania	LTU	381	Italy	ITA								51	ORGANIC CHEMICALS	1	No Quantity							43522			0
S3	2000	2000	2000	2	0	2	Export	440	Lithuania	LTU	392	Japan	JPN								51	ORGANIC CHEMICALS	1	No Quantity							272543			0
S3	2000	2000	2000	2	0	2	Export	440	Lithuania	LTU	398	Kazakhstan	KAZ								51	ORGANIC CHEMICALS	1	No Quantity							74051			0
S3	2000	2000	2000	2	0	2	Export	440	Lithuania	LTU	410	Rep. of Korea	KOR								51	ORGANIC CHEMICALS	1	No Quantity							446708			0
S3	2000	2000	2000	2	0	2	Export	440	Lithuania	LTU	428	Latvia	LVA								51	ORGANIC CHEMICALS	1	No Quantity							466206			0
S3	2000	2000	2000	2	0	2	Export	440	Lithuania	LTU	430	Liberia	LBR								51	ORGANIC CHEMICALS	1	No Quantity							25			0
S3	2000	2000	2000	2	0	2	Export	440	Lithuania	LTU	442	Luxembourg	LUX								51	ORGANIC CHEMICALS	1	No Quantity							25			0
S3	2000	2000	2000	2	0	2	Export	440	Lithuania	LTU	458	Malaysia	MYS								51	ORGANIC CHEMICALS	1	No Quantity							51556			0
S3	2000	2000	2000	2	0	2	Export	440	Lithuania	LTU	470	Malta	MLT								51	ORGANIC CHEMICALS	1	No Quantity							1265			0
S3	2000	2000	2000	2	0	2	Export	440	Lithuania	LTU	478	Mauritania	MRT								51	ORGANIC CHEMICALS	1	No Quantity							566			0
S3	2000	2000	2000	2	0	2	Export	440	Lithuania	LTU	484	Mexico	MEX								51	ORGANIC CHEMICALS	1	No Quantity							1936			0
S3	2000	2000	2000	2	0	2	Export	440	Lithuania	LTU	490	Other Asia, nes									51	ORGANIC CHEMICALS	1	No Quantity							39225			0
S3	2000	2000	2000	2	0	2	Export	440	Lithuania	LTU	498	Rep. of Moldova	MDA								51	ORGANIC CHEMICALS	1	No Quantity							7633			0
S3	2000	2000	2000	2	0	2	Export	440	Lithuania	LTU	528	Netherlands	NLD								51	ORGANIC CHEMICALS	1	No Quantity							304			0
S3	2000	2000	2000	2	0	2	Export	440	Lithuania	LTU	579	Norway	NOR								51	ORGANIC CHEMICALS	1	No Quantity							27799			0
S3	2000	2000	2000	2	0	2	Export	440	Lithuania	LTU	586	Pakistan	PAK								51	ORGANIC CHEMICALS	1	No Quantity							14596			0
S3	2000	2000	2000	2	0	2	Export	440	Lithuania	LTU	591	Panama	PAN								51	ORGANIC CHEMICALS	1	No Quantity							792			0
S3	2000	2000	2000	2	0	2	Export	440	Lithuania	LTU	604	Peru	PER								51	ORGANIC CHEMICALS	1	No Quantity							241			0
S3	2000	2000	2000	2	0	2	Export	440	Lithuania	LTU	616	Poland	POL								51	ORGANIC CHEMICALS	1	No Quantity							281280			0
S3	2000	2000	2000	2	0	2	Export	440	Lithuania	LTU	620	Portugal	PRT								51	ORGANIC CHEMICALS	1	No Quantity							28546			0
S3	2000	2000	2000	2	0	2	Export	440	Lithuania	LTU	642	Romania	ROU								51	ORGANIC CHEMICALS	1	No Quantity							131			0
S3	2000	2000	2000	2	0	2	Export	440	Lithuania	LTU	643	Russian Federation	RUS								51	ORGANIC CHEMICALS	1	No Quantity							466766			0
S3	2000	2000	2000	2	0	2	Export	440	Lithuania	LTU	670	Saint Vincent and the Grenadines	VCT								51	ORGANIC CHEMICALS	1	No Quantity							2040			0
S3	2000	2000	2000	2	0	2	Export	440	Lithuania	LTU	699	India	IND								51	ORGANIC CHEMICALS	1	No Quantity							54736			0
S3	2000	2000	2000	2	0	2	Export	440	Lithuania	LTU	704	Viet Nam	VNM								51	ORGANIC CHEMICALS	1	No Quantity							2365			0
S3	2000	2000	2000	2	0	2	Export	440	Lithuania	LTU	705	Slovenia	SVN								51	ORGANIC CHEMICALS	1	No Quantity							500			0
S3	2000	2000	2000	2	0	2	Export	440	Lithuania	LTU	724	Spain	ESP								51	ORGANIC CHEMICALS	1	No Quantity							18750			0
S3	2000	2000	2000	2	0	2	Export	440	Lithuania	LTU	752	Sweden	SWE								51	ORGANIC CHEMICALS	1	No Quantity							85155			0
S3	2000	2000	2000	2	0	2	Export	440	Lithuania	LTU	757	Switzerland	CHE								51	ORGANIC CHEMICALS	1	No Quantity							2817			0
S3	2000	2000	2000	2	0	2	Export	440	Lithuania	LTU	764	Thailand	THA								51	ORGANIC CHEMICALS	1	No Quantity							1734			0
S3	2000	2000	2000	2	0	2	Export	440	Lithuania	LTU	792	Turkey	TUR								51	ORGANIC CHEMICALS	1	No Quantity							58797			0
S3	2000	2000	2000	2	0	2	Export	440	Lithuania	LTU	804	Ukraine	UKR								51	ORGANIC CHEMICALS	1	No Quantity							237229			0
S3	2000	2000	2000	2	0	2	Export	440	Lithuania	LTU	826	United Kingdom	GBR								51	ORGANIC CHEMICALS	1	No Quantity							503927			0
S3	2000	2000	2000	2	0	2	Export	440	Lithuania	LTU	842	USA	USA								51	ORGANIC CHEMICALS	1	No Quantity							801930			0
S3	2000	2000	2000	2	0	2	Export	440	Lithuania	LTU	891	Serbia and Montenegro	SCG								51	ORGANIC CHEMICALS	1	No Quantity							609			0
S3	2000	2000	2000	2	0	2	Export	440	Lithuania	LTU	899	Areas, nes									51	ORGANIC CHEMICALS	1	No Quantity							4897			0
S3	2000	2000	2000	2	0	2	Export	442	Luxembourg	LUX	0	World	WLD								51	ORGANIC CHEMICALS	1	No Quantity							2848380			0
S3	2000	2000	2000	2	0	2	Export	442	Luxembourg	LUX	12	Algeria	DZA								51	ORGANIC CHEMICALS	1	No Quantity							29157			0
S3	2000	2000	2000	2	0	2	Export	442	Luxembourg	LUX	56	Belgium	BEL								51	ORGANIC CHEMICALS	1	No Quantity							1218353			0
S3	2000	2000	2000	2	0	2	Export	442	Luxembourg	LUX	108	Burundi	BDI								51	ORGANIC CHEMICALS	1	No Quantity							5377			0
S3	2000	2000	2000	2	0	2	Export	442	Luxembourg	LUX	156	China	CHN								51	ORGANIC CHEMICALS	1	No Quantity							4698			0
S3	2000	2000	2000	2	0	2	Export	442	Luxembourg	LUX	251	France	FRA								51	ORGANIC CHEMICALS	1	No Quantity							1039			0
S3	2000	2000	2000	2	0	2	Export	442	Luxembourg	LUX	276	Germany	DEU								51	ORGANIC CHEMICALS	1	No Quantity							141996			0
S3	2000	2000	2000	2	0	2	Export	442	Luxembourg	LUX	360	Indonesia	IDN								51	ORGANIC CHEMICALS	1	No Quantity							7820			0
S3	2000	2000	2000	2	0	2	Export	442	Luxembourg	LUX	376	Israel	ISR								51	ORGANIC CHEMICALS	1	No Quantity							898			0
S3	2000	2000	2000	2	0	2	Export	442	Luxembourg	LUX	400	Jordan	JOR								51	ORGANIC CHEMICALS	1	No Quantity							342			0
S3	2000	2000	2000	2	0	2	Export	442	Luxembourg	LUX	422	Lebanon	LBN								51	ORGANIC CHEMICALS	1	No Quantity							1789			0
S3	2000	2000	2000	2	0	2	Export	442	Luxembourg	LUX	434	Libya	LBY								51	ORGANIC CHEMICALS	1	No Quantity							131			0
S3	2000	2000	2000	2	0	2	Export	442	Luxembourg	LUX	458	Malaysia	MYS								51	ORGANIC CHEMICALS	1	No Quantity							9570			0
S3	2000	2000	2000	2	0	2	Export	442	Luxembourg	LUX	490	Other Asia, nes									51	ORGANIC CHEMICALS	1	No Quantity							3910			0
S3	2000	2000	2000	2	0	2	Export	442	Luxembourg	LUX	504	Morocco	MAR								51	ORGANIC CHEMICALS	1	No Quantity							128113			0
S3	2000	2000	2000	2	0	2	Export	442	Luxembourg	LUX	528	Netherlands	NLD								51	ORGANIC CHEMICALS	1	No Quantity							1124083			0
S3	2000	2000	2000	2	0	2	Export	442	Luxembourg	LUX	548	Vanuatu	VUT								51	ORGANIC CHEMICALS	1	No Quantity							2537			0
S3	2000	2000	2000	2	0	2	Export	442	Luxembourg	LUX	608	Philippines	PHL								51	ORGANIC CHEMICALS	1	No Quantity							3910			0
S3	2000	2000	2000	2	0	2	Export	442	Luxembourg	LUX	642	Romania	ROU								51	ORGANIC CHEMICALS	1	No Quantity							10130			0
S3	2000	2000	2000	2	0	2	Export	442	Luxembourg	LUX	682	Saudi Arabia	SAU								51	ORGANIC CHEMICALS	1	No Quantity							77891			0
S3	2000	2000	2000	2	0	2	Export	442	Luxembourg	LUX	703	Slovakia	SVK								51	ORGANIC CHEMICALS	1	No Quantity							3147			0
S3	2000	2000	2000	2	0	2	Export	442	Luxembourg	LUX	757	Switzerland	CHE								51	ORGANIC CHEMICALS	1	No Quantity							1628			0
S3	2000	2000	2000	2	0	2	Export	442	Luxembourg	LUX	760	Syria	SYR								51	ORGANIC CHEMICALS	1	No Quantity							2434			0
S3	2000	2000	2000	2	0	2	Export	442	Luxembourg	LUX	764	Thailand	THA								51	ORGANIC CHEMICALS	1	No Quantity							9091			0
S3	2000	2000	2000	2	0	2	Export	442	Luxembourg	LUX	788	Tunisia	TUN								51	ORGANIC CHEMICALS	1	No Quantity							3726			0
S3	2000	2000	2000	2	0	2	Export	442	Luxembourg	LUX	792	Turkey	TUR								51	ORGANIC CHEMICALS	1	No Quantity							25940			0
S3	2000	2000	2000	2	0	2	Export	442	Luxembourg	LUX	842	USA	USA								51	ORGANIC CHEMICALS	1	No Quantity							23217			0
S3	2000	2000	2000	2	0	2	Export	442	Luxembourg	LUX	854	Burkina Faso	BFA								51	ORGANIC CHEMICALS	1	No Quantity							1976			0
S3	2000	2000	2000	2	0	2	Export	442	Luxembourg	LUX	891	Serbia and Montenegro	SCG								51	ORGANIC CHEMICALS	1	No Quantity							5474			0
S3	2000	2000	2000	2	0	2	Export	440	Lithuania	LTU	0	World	WLD								52	INORGANIC CHEMICALS	1	No Quantity							11523329			0
S3	2000	2000	2000	2	0	2	Export	440	Lithuania	LTU	28	Antigua and Barbuda	ATG								52	INORGANIC CHEMICALS	1	No Quantity							90			0
S3	2000	2000	2000	2	0	2	Export	440	Lithuania	LTU	40	Austria	AUT								52	INORGANIC CHEMICALS	1	No Quantity							206279			0
S3	2000	2000	2000	2	0	2	Export	440	Lithuania	LTU	44	Bahamas	BHS								52	INORGANIC CHEMICALS	1	No Quantity							63			0
S3	2000	2000	2000	2	0	2	Export	440	Lithuania	LTU	56	Belgium	BEL								52	INORGANIC CHEMICALS	1	No Quantity							25302			0
S3	2000	2000	2000	2	0	2	Export	440	Lithuania	LTU	112	Belarus	BLR								52	INORGANIC CHEMICALS	1	No Quantity							300139			0
S3	2000	2000	2000	2	0	2	Export	440	Lithuania	LTU	136	Cayman Isds	CYM								52	INORGANIC CHEMICALS	1	No Quantity							41			0
S3	2000	2000	2000	2	0	2	Export	440	Lithuania	LTU	156	China	CHN								52	INORGANIC CHEMICALS	1	No Quantity							4			0
S3	2000	2000	2000	2	0	2	Export	440	Lithuania	LTU	196	Cyprus	CYP								52	INORGANIC CHEMICALS	1	No Quantity							2119			0
S3	2000	2000	2000	2	0	2	Export	440	Lithuania	LTU	203	Czechia	CZE								52	INORGANIC CHEMICALS	1	No Quantity							3193629			0
S3	2000	2000	2000	2	0	2	Export	440	Lithuania	LTU	208	Denmark	DNK								52	INORGANIC CHEMICALS	1	No Quantity							11100			0
S3	2000	2000	2000	2	0	2	Export	440	Lithuania	LTU	233	Estonia	EST								52	INORGANIC CHEMICALS	1	No Quantity							595960			0
S3	2000	2000	2000	2	0	2	Export	440	Lithuania	LTU	246	Finland	FIN								52	INORGANIC CHEMICALS	1	No Quantity							790			0
S3	2000	2000	2000	2	0	2	Export	440	Lithuania	LTU	276	Germany	DEU								52	INORGANIC CHEMICALS	1	No Quantity							34913			0
S3	2000	2000	2000	2	0	2	Export	440	Lithuania	LTU	300	Greece	GRC								52	INORGANIC CHEMICALS	1	No Quantity							140			0
S3	2000	2000	2000	2	0	2	Export	440	Lithuania	LTU	348	Hungary	HUN								52	INORGANIC CHEMICALS	1	No Quantity							10900			0
S3	2000	2000	2000	2	0	2	Export	440	Lithuania	LTU	428	Latvia	LVA								52	INORGANIC CHEMICALS	1	No Quantity							897445			0
S3	2000	2000	2000	2	0	2	Export	440	Lithuania	LTU	430	Liberia	LBR								52	INORGANIC CHEMICALS	1	No Quantity							9			0
S3	2000	2000	2000	2	0	2	Export	440	Lithuania	LTU	470	Malta	MLT								52	INORGANIC CHEMICALS	1	No Quantity							911			0
S3	2000	2000	2000	2	0	2	Export	440	Lithuania	LTU	478	Mauritania	MRT								52	INORGANIC CHEMICALS	1	No Quantity							164			0
S3	2000	2000	2000	2	0	2	Export	440	Lithuania	LTU	498	Rep. of Moldova	MDA								52	INORGANIC CHEMICALS	1	No Quantity							18066			0
S3	2000	2000	2000	2	0	2	Export	440	Lithuania	LTU	528	Netherlands	NLD								52	INORGANIC CHEMICALS	1	No Quantity							11062			0
S3	2000	2000	2000	2	0	2	Export	440	Lithuania	LTU	579	Norway	NOR								52	INORGANIC CHEMICALS	1	No Quantity							114			0
S3	2000	2000	2000	2	0	2	Export	440	Lithuania	LTU	591	Panama	PAN								52	INORGANIC CHEMICALS	1	No Quantity							1704			0
S3	2000	2000	2000	2	0	2	Export	440	Lithuania	LTU	616	Poland	POL								52	INORGANIC CHEMICALS	1	No Quantity							897599			0
S3	2000	2000	2000	2	0	2	Export	440	Lithuania	LTU	642	Romania	ROU								52	INORGANIC CHEMICALS	1	No Quantity							674527			0
S3	2000	2000	2000	2	0	2	Export	440	Lithuania	LTU	643	Russian Federation	RUS								52	INORGANIC CHEMICALS	1	No Quantity							239238			0
S3	2000	2000	2000	2	0	2	Export	440	Lithuania	LTU	670	Saint Vincent and the Grenadines	VCT								52	INORGANIC CHEMICALS	1	No Quantity							4			0
S3	2000	2000	2000	2	0	2	Export	440	Lithuania	LTU	704	Viet Nam	VNM								52	INORGANIC CHEMICALS	1	No Quantity							7377			0
S3	2000	2000	2000	2	0	2	Export	440	Lithuania	LTU	762	Tajikistan	TJK								52	INORGANIC CHEMICALS	1	No Quantity							2917550			0
S3	2000	2000	2000	2	0	2	Export	440	Lithuania	LTU	764	Thailand	THA								52	INORGANIC CHEMICALS	1	No Quantity							270			0
S3	2000	2000	2000	2	0	2	Export	440	Lithuania	LTU	792	Turkey	TUR								52	INORGANIC CHEMICALS	1	No Quantity							20			0
S3	2000	2000	2000	2	0	2	Export	440	Lithuania	LTU	804	Ukraine	UKR								52	INORGANIC CHEMICALS	1	No Quantity							1074992			0
S3	2000	2000	2000	2	0	2	Export	440	Lithuania	LTU	826	United Kingdom	GBR								52	INORGANIC CHEMICALS	1	No Quantity							14820			0
S3	2000	2000	2000	2	0	2	Export	440	Lithuania	LTU	842	USA	USA								52	INORGANIC CHEMICALS	1	No Quantity							304567			0
S3	2000	2000	2000	2	0	2	Export	440	Lithuania	LTU	860	Uzbekistan	UZB								52	INORGANIC CHEMICALS	1	No Quantity							80585			0
S3	2000	2000	2000	2	0	2	Export	440	Lithuania	LTU	887	Yemen	YEM								52	INORGANIC CHEMICALS	1	No Quantity							224			0
S3	2000	2000	2000	2	0	2	Export	440	Lithuania	LTU	899	Areas, nes									52	INORGANIC CHEMICALS	1	No Quantity							612			0
S3	2000	2000	2000	2	0	2	Export	442	Luxembourg	LUX	0	World	WLD								52	INORGANIC CHEMICALS	1	No Quantity							1262046			0
S3	2000	2000	2000	2	0	2	Export	442	Luxembourg	LUX	56	Belgium	BEL								52	INORGANIC CHEMICALS	1	No Quantity							331836			0
S3	2000	2000	2000	2	0	2	Export	442	Luxembourg	LUX	76	Brazil	BRA								52	INORGANIC CHEMICALS	1	No Quantity							10727			0
S3	2000	2000	2000	2	0	2	Export	442	Luxembourg	LUX	100	Bulgaria	BGR								52	INORGANIC CHEMICALS	1	No Quantity							6327			0
S3	2000	2000	2000	2	0	2	Export	442	Luxembourg	LUX	156	China	CHN								52	INORGANIC CHEMICALS	1	No Quantity							19230			0
S3	2000	2000	2000	2	0	2	Export	442	Luxembourg	LUX	251	France	FRA								52	INORGANIC CHEMICALS	1	No Quantity							3651			0
S3	2000	2000	2000	2	0	2	Export	442	Luxembourg	LUX	276	Germany	DEU								52	INORGANIC CHEMICALS	1	No Quantity							250814			0
S3	2000	2000	2000	2	0	2	Export	442	Luxembourg	LUX	381	Italy	ITA								52	INORGANIC CHEMICALS	1	No Quantity							767			0
S3	2000	2000	2000	2	0	2	Export	442	Luxembourg	LUX	434	Libya	LBY								52	INORGANIC CHEMICALS	1	No Quantity							825			0
S3	2000	2000	2000	2	0	2	Export	442	Luxembourg	LUX	504	Morocco	MAR								52	INORGANIC CHEMICALS	1	No Quantity							2105			0
S3	2000	2000	2000	2	0	2	Export	442	Luxembourg	LUX	528	Netherlands	NLD								52	INORGANIC CHEMICALS	1	No Quantity							11702			0
S3	2000	2000	2000	2	0	2	Export	442	Luxembourg	LUX	554	New Zealand	NZL								52	INORGANIC CHEMICALS	1	No Quantity							3340			0
S3	2000	2000	2000	2	0	2	Export	442	Luxembourg	LUX	579	Norway	NOR								52	INORGANIC CHEMICALS	1	No Quantity							406			0
S3	2000	2000	2000	2	0	2	Export	442	Luxembourg	LUX	616	Poland	POL								52	INORGANIC CHEMICALS	1	No Quantity							1437			0
S3	2000	2000	2000	2	0	2	Export	442	Luxembourg	LUX	646	Rwanda	RWA								52	INORGANIC CHEMICALS	1	No Quantity							807			0
S3	2000	2000	2000	2	0	2	Export	442	Luxembourg	LUX	705	Slovenia	SVN								52	INORGANIC CHEMICALS	1	No Quantity							838			0
S3	2000	2000	2000	2	0	2	Export	442	Luxembourg	LUX	724	Spain	ESP								52	INORGANIC CHEMICALS	1	No Quantity							1922			0
S3	2000	2000	2000	2	0	2	Export	442	Luxembourg	LUX	757	Switzerland	CHE								52	INORGANIC CHEMICALS	1	No Quantity							5508			0
S3	2000	2000	2000	2	0	2	Export	442	Luxembourg	LUX	764	Thailand	THA								52	INORGANIC CHEMICALS	1	No Quantity							4000			0
S3	2000	2000	2000	2	0	2	Export	442	Luxembourg	LUX	792	Turkey	TUR								52	INORGANIC CHEMICALS	1	No Quantity							47141			0
S3	2000	2000	2000	2	0	2	Export	442	Luxembourg	LUX	826	United Kingdom	GBR								52	INORGANIC CHEMICALS	1	No Quantity							5248			0
S3	2000	2000	2000	2	0	2	Export	442	Luxembourg	LUX	842	USA	USA								52	INORGANIC CHEMICALS	1	No Quantity							553415			0
S3	2000	2000	2000	2	0	2	Export	440	Lithuania	LTU	0	World	WLD								53	DYES,COLOURING MATERIALS	1	No Quantity							12168801			0
S3	2000	2000	2000	2	0	2	Export	440	Lithuania	LTU	28	Antigua and Barbuda	ATG								53	DYES,COLOURING MATERIALS	1	No Quantity							2196			0
S3	2000	2000	2000	2	0	2	Export	440	Lithuania	LTU	44	Bahamas	BHS								53	DYES,COLOURING MATERIALS	1	No Quantity							61557			0
S3	2000	2000	2000	2	0	2	Export	440	Lithuania	LTU	56	Belgium	BEL								53	DYES,COLOURING MATERIALS	1	No Quantity							293			0
S3	2000	2000	2000	2	0	2	Export	440	Lithuania	LTU	84	Belize	BLZ								53	DYES,COLOURING MATERIALS	1	No Quantity							3994			0
S3	2000	2000	2000	2	0	2	Export	440	Lithuania	LTU	112	Belarus	BLR								53	DYES,COLOURING MATERIALS	1	No Quantity							2830621			0
S3	2000	2000	2000	2	0	2	Export	440	Lithuania	LTU	116	Cambodia	KHM								53	DYES,COLOURING MATERIALS	1	No Quantity							191			0
S3	2000	2000	2000	2	0	2	Export	440	Lithuania	LTU	124	Canada	CAN								53	DYES,COLOURING MATERIALS	1	No Quantity							751			0
S3	2000	2000	2000	2	0	2	Export	440	Lithuania	LTU	136	Cayman Isds	CYM								53	DYES,COLOURING MATERIALS	1	No Quantity							21656			0
S3	2000	2000	2000	2	0	2	Export	440	Lithuania	LTU	196	Cyprus	CYP								53	DYES,COLOURING MATERIALS	1	No Quantity							17846			0
S3	2000	2000	2000	2	0	2	Export	440	Lithuania	LTU	203	Czechia	CZE								53	DYES,COLOURING MATERIALS	1	No Quantity							9323			0
S3	2000	2000	2000	2	0	2	Export	440	Lithuania	LTU	208	Denmark	DNK								53	DYES,COLOURING MATERIALS	1	No Quantity							59150			0
S3	2000	2000	2000	2	0	2	Export	440	Lithuania	LTU	233	Estonia	EST								53	DYES,COLOURING MATERIALS	1	No Quantity							667604			0
S3	2000	2000	2000	2	0	2	Export	440	Lithuania	LTU	246	Finland	FIN								53	DYES,COLOURING MATERIALS	1	No Quantity							44242			0
S3	2000	2000	2000	2	0	2	Export	440	Lithuania	LTU	251	France	FRA								53	DYES,COLOURING MATERIALS	1	No Quantity							23949			0
S3	2000	2000	2000	2	0	2	Export	440	Lithuania	LTU	268	Georgia	GEO								53	DYES,COLOURING MATERIALS	1	No Quantity							17578			0
S3	2000	2000	2000	2	0	2	Export	440	Lithuania	LTU	276	Germany	DEU								53	DYES,COLOURING MATERIALS	1	No Quantity							91188			0
S3	2000	2000	2000	2	0	2	Export	440	Lithuania	LTU	292	Gibraltar	GIB								53	DYES,COLOURING MATERIALS	1	No Quantity							21350			0
S3	2000	2000	2000	2	0	2	Export	440	Lithuania	LTU	300	Greece	GRC								53	DYES,COLOURING MATERIALS	1	No Quantity							4070			0
S3	2000	2000	2000	2	0	2	Export	440	Lithuania	LTU	340	Honduras	HND								53	DYES,COLOURING MATERIALS	1	No Quantity							1797			0
S3	2000	2000	2000	2	0	2	Export	440	Lithuania	LTU	348	Hungary	HUN								53	DYES,COLOURING MATERIALS	1	No Quantity							720			0
S3	2000	2000	2000	2	0	2	Export	440	Lithuania	LTU	352	Iceland	ISL								53	DYES,COLOURING MATERIALS	1	No Quantity							172			0
S3	2000	2000	2000	2	0	2	Export	440	Lithuania	LTU	372	Ireland	IRL								53	DYES,COLOURING MATERIALS	1	No Quantity							4031			0
S3	2000	2000	2000	2	0	2	Export	440	Lithuania	LTU	398	Kazakhstan	KAZ								53	DYES,COLOURING MATERIALS	1	No Quantity							293065			0
S3	2000	2000	2000	2	0	2	Export	440	Lithuania	LTU	428	Latvia	LVA								53	DYES,COLOURING MATERIALS	1	No Quantity							2126313			0
S3	2000	2000	2000	2	0	2	Export	440	Lithuania	LTU	470	Malta	MLT								53	DYES,COLOURING MATERIALS	1	No Quantity							8323			0
S3	2000	2000	2000	2	0	2	Export	440	Lithuania	LTU	478	Mauritania	MRT								53	DYES,COLOURING MATERIALS	1	No Quantity							6403			0
S3	2000	2000	2000	2	0	2	Export	440	Lithuania	LTU	484	Mexico	MEX								53	DYES,COLOURING MATERIALS	1	No Quantity							45			0
S3	2000	2000	2000	2	0	2	Export	440	Lithuania	LTU	528	Netherlands	NLD								53	DYES,COLOURING MATERIALS	1	No Quantity							19807			0
S3	2000	2000	2000	2	0	2	Export	440	Lithuania	LTU	579	Norway	NOR								53	DYES,COLOURING MATERIALS	1	No Quantity							90133			0
S3	2000	2000	2000	2	0	2	Export	440	Lithuania	LTU	591	Panama	PAN								53	DYES,COLOURING MATERIALS	1	No Quantity							67475			0
S3	2000	2000	2000	2	0	2	Export	440	Lithuania	LTU	616	Poland	POL								53	DYES,COLOURING MATERIALS	1	No Quantity							100556			0
S3	2000	2000	2000	2	0	2	Export	440	Lithuania	LTU	620	Portugal	PRT								53	DYES,COLOURING MATERIALS	1	No Quantity							8868			0
S3	2000	2000	2000	2	0	2	Export	440	Lithuania	LTU	643	Russian Federation	RUS								53	DYES,COLOURING MATERIALS	1	No Quantity							2292757			0
S3	2000	2000	2000	2	0	2	Export	440	Lithuania	LTU	670	Saint Vincent and the Grenadines	VCT								53	DYES,COLOURING MATERIALS	1	No Quantity							46			0
S3	2000	2000	2000	2	0	2	Export	440	Lithuania	LTU	705	Slovenia	SVN								53	DYES,COLOURING MATERIALS	1	No Quantity							110			0
S3	2000	2000	2000	2	0	2	Export	440	Lithuania	LTU	710	South Africa	ZAF								53	DYES,COLOURING MATERIALS	1	No Quantity							3548			0
S3	2000	2000	2000	2	0	2	Export	440	Lithuania	LTU	724	Spain	ESP								53	DYES,COLOURING MATERIALS	1	No Quantity							5240			0
S3	2000	2000	2000	2	0	2	Export	440	Lithuania	LTU	752	Sweden	SWE								53	DYES,COLOURING MATERIALS	1	No Quantity							18205			0
S3	2000	2000	2000	2	0	2	Export	440	Lithuania	LTU	757	Switzerland	CHE								53	DYES,COLOURING MATERIALS	1	No Quantity							24307			0
S3	2000	2000	2000	2	0	2	Export	440	Lithuania	LTU	762	Tajikistan	TJK								53	DYES,COLOURING MATERIALS	1	No Quantity							6479			0
S3	2000	2000	2000	2	0	2	Export	440	Lithuania	LTU	804	Ukraine	UKR								53	DYES,COLOURING MATERIALS	1	No Quantity							617321			0
S3	2000	2000	2000	2	0	2	Export	440	Lithuania	LTU	826	United Kingdom	GBR								53	DYES,COLOURING MATERIALS	1	No Quantity							112650			0
S3	2000	2000	2000	2	0	2	Export	440	Lithuania	LTU	842	USA	USA								53	DYES,COLOURING MATERIALS	1	No Quantity							2348816			0
S3	2000	2000	2000	2	0	2	Export	440	Lithuania	LTU	860	Uzbekistan	UZB								53	DYES,COLOURING MATERIALS	1	No Quantity							677			0
S3	2000	2000	2000	2	0	2	Export	440	Lithuania	LTU	899	Areas, nes									53	DYES,COLOURING MATERIALS	1	No Quantity							133378			0
S3	2000	2000	2000	2	0	2	Export	442	Luxembourg	LUX	0	World	WLD								53	DYES,COLOURING MATERIALS	1	No Quantity							41520211			0
S3	2000	2000	2000	2	0	2	Export	442	Luxembourg	LUX	31	Azerbaijan	AZE								53	DYES,COLOURING MATERIALS	1	No Quantity							342			0
S3	2000	2000	2000	2	0	2	Export	442	Luxembourg	LUX	40	Austria	AUT								53	DYES,COLOURING MATERIALS	1	No Quantity							380543			0
S3	2000	2000	2000	2	0	2	Export	442	Luxembourg	LUX	56	Belgium	BEL								53	DYES,COLOURING MATERIALS	1	No Quantity							19115322			0
S3	2000	2000	2000	2	0	2	Export	442	Luxembourg	LUX	76	Brazil	BRA								53	DYES,COLOURING MATERIALS	1	No Quantity							39606			0
S3	2000	2000	2000	2	0	2	Export	442	Luxembourg	LUX	152	Chile	CHL								53	DYES,COLOURING MATERIALS	1	No Quantity							12430			0
S3	2000	2000	2000	2	0	2	Export	442	Luxembourg	LUX	203	Czechia	CZE								53	DYES,COLOURING MATERIALS	1	No Quantity							75420			0
S3	2000	2000	2000	2	0	2	Export	442	Luxembourg	LUX	208	Denmark	DNK								53	DYES,COLOURING MATERIALS	1	No Quantity							113236			0
S3	2000	2000	2000	2	0	2	Export	442	Luxembourg	LUX	246	Finland	FIN								53	DYES,COLOURING MATERIALS	1	No Quantity							97575			0
S3	2000	2000	2000	2	0	2	Export	442	Luxembourg	LUX	251	France	FRA								53	DYES,COLOURING MATERIALS	1	No Quantity							6873439			0
S3	2000	2000	2000	2	0	2	Export	442	Luxembourg	LUX	276	Germany	DEU								53	DYES,COLOURING MATERIALS	1	No Quantity							8016894			0
S3	2000	2000	2000	2	0	2	Export	442	Luxembourg	LUX	288	Ghana	GHA								53	DYES,COLOURING MATERIALS	1	No Quantity							24			0
S3	2000	2000	2000	2	0	2	Export	442	Luxembourg	LUX	300	Greece	GRC								53	DYES,COLOURING MATERIALS	1	No Quantity							458891			0
S3	2000	2000	2000	2	0	2	Export	442	Luxembourg	LUX	344	China, Hong Kong SAR	HKG								53	DYES,COLOURING MATERIALS	1	No Quantity							366874			0
S3	2000	2000	2000	2	0	2	Export	442	Luxembourg	LUX	348	Hungary	HUN								53	DYES,COLOURING MATERIALS	1	No Quantity							67021			0
S3	2000	2000	2000	2	0	2	Export	442	Luxembourg	LUX	352	Iceland	ISL								53	DYES,COLOURING MATERIALS	1	No Quantity							931			0
S3	2000	2000	2000	2	0	2	Export	442	Luxembourg	LUX	360	Indonesia	IDN								53	DYES,COLOURING MATERIALS	1	No Quantity							15960			0
S3	2000	2000	2000	2	0	2	Export	442	Luxembourg	LUX	372	Ireland	IRL								53	DYES,COLOURING MATERIALS	1	No Quantity							15331			0
S3	2000	2000	2000	2	0	2	Export	442	Luxembourg	LUX	376	Israel	ISR								53	DYES,COLOURING MATERIALS	1	No Quantity							4032			0
S3	2000	2000	2000	2	0	2	Export	442	Luxembourg	LUX	381	Italy	ITA								53	DYES,COLOURING MATERIALS	1	No Quantity							1014948			0
S3	2000	2000	2000	2	0	2	Export	442	Luxembourg	LUX	392	Japan	JPN								53	DYES,COLOURING MATERIALS	1	No Quantity							16784			0
S3	2000	2000	2000	2	0	2	Export	442	Luxembourg	LUX	398	Kazakhstan	KAZ								53	DYES,COLOURING MATERIALS	1	No Quantity							13			0
S3	2000	2000	2000	2	0	2	Export	442	Luxembourg	LUX	400	Jordan	JOR								53	DYES,COLOURING MATERIALS	1	No Quantity							36585			0
S3	2000	2000	2000	2	0	2	Export	442	Luxembourg	LUX	410	Rep. of Korea	KOR								53	DYES,COLOURING MATERIALS	1	No Quantity							120			0
S3	2000	2000	2000	2	0	2	Export	442	Luxembourg	LUX	434	Libya	LBY								53	DYES,COLOURING MATERIALS	1	No Quantity							56			0
S3	2000	2000	2000	2	0	2	Export	442	Luxembourg	LUX	484	Mexico	MEX								53	DYES,COLOURING MATERIALS	1	No Quantity							3040			0
S3	2000	2000	2000	2	0	2	Export	442	Luxembourg	LUX	490	Other Asia, nes									53	DYES,COLOURING MATERIALS	1	No Quantity							163102			0
S3	2000	2000	2000	2	0	2	Export	442	Luxembourg	LUX	504	Morocco	MAR								53	DYES,COLOURING MATERIALS	1	No Quantity							516			0
S3	2000	2000	2000	2	0	2	Export	442	Luxembourg	LUX	528	Netherlands	NLD								53	DYES,COLOURING MATERIALS	1	No Quantity							547948			0
S3	2000	2000	2000	2	0	2	Export	442	Luxembourg	LUX	554	New Zealand	NZL								53	DYES,COLOURING MATERIALS	1	No Quantity							620			0
S3	2000	2000	2000	2	0	2	Export	442	Luxembourg	LUX	566	Nigeria	NGA								53	DYES,COLOURING MATERIALS	1	No Quantity							31214			0
S3	2000	2000	2000	2	0	2	Export	442	Luxembourg	LUX	579	Norway	NOR								53	DYES,COLOURING MATERIALS	1	No Quantity							1419			0
S3	2000	2000	2000	2	0	2	Export	442	Luxembourg	LUX	608	Philippines	PHL								53	DYES,COLOURING MATERIALS	1	No Quantity							269679			0
S3	2000	2000	2000	2	0	2	Export	442	Luxembourg	LUX	616	Poland	POL								53	DYES,COLOURING MATERIALS	1	No Quantity							9097			0
S3	2000	2000	2000	2	0	2	Export	442	Luxembourg	LUX	620	Portugal	PRT								53	DYES,COLOURING MATERIALS	1	No Quantity							8284			0
S3	2000	2000	2000	2	0	2	Export	442	Luxembourg	LUX	642	Romania	ROU								53	DYES,COLOURING MATERIALS	1	No Quantity							165478			0
S3	2000	2000	2000	2	0	2	Export	442	Luxembourg	LUX	643	Russian Federation	RUS								53	DYES,COLOURING MATERIALS	1	No Quantity							545			0
S3	2000	2000	2000	2	0	2	Export	442	Luxembourg	LUX	646	Rwanda	RWA								53	DYES,COLOURING MATERIALS	1	No Quantity							12797			0
S3	2000	2000	2000	2	0	2	Export	442	Luxembourg	LUX	666	Saint Pierre and Miquelon	SPM								53	DYES,COLOURING MATERIALS	1	No Quantity							777			0
S3	2000	2000	2000	2	0	2	Export	442	Luxembourg	LUX	704	Viet Nam	VNM								53	DYES,COLOURING MATERIALS	1	No Quantity							135544			0
S3	2000	2000	2000	2	0	2	Export	442	Luxembourg	LUX	705	Slovenia	SVN								53	DYES,COLOURING MATERIALS	1	No Quantity							37558			0
S3	2000	2000	2000	2	0	2	Export	442	Luxembourg	LUX	710	South Africa	ZAF								53	DYES,COLOURING MATERIALS	1	No Quantity							588			0
S3	2000	2000	2000	2	0	2	Export	442	Luxembourg	LUX	724	Spain	ESP								53	DYES,COLOURING MATERIALS	1	No Quantity							929668			0
S3	2000	2000	2000	2	0	2	Export	442	Luxembourg	LUX	752	Sweden	SWE								53	DYES,COLOURING MATERIALS	1	No Quantity							22218			0
S3	2000	2000	2000	2	0	2	Export	442	Luxembourg	LUX	757	Switzerland	CHE								53	DYES,COLOURING MATERIALS	1	No Quantity							93114			0
S3	2000	2000	2000	2	0	2	Export	442	Luxembourg	LUX	764	Thailand	THA								53	DYES,COLOURING MATERIALS	1	No Quantity							58789			0
S3	2000	2000	2000	2	0	2	Export	442	Luxembourg	LUX	780	Trinidad and Tobago	TTO								53	DYES,COLOURING MATERIALS	1	No Quantity							4110			0
S3	2000	2000	2000	2	0	2	Export	442	Luxembourg	LUX	784	United Arab Emirates	ARE								53	DYES,COLOURING MATERIALS	1	No Quantity							268817			0
S3	2000	2000	2000	2	0	2	Export	442	Luxembourg	LUX	792	Turkey	TUR								53	DYES,COLOURING MATERIALS	1	No Quantity							1270393			0
S3	2000	2000	2000	2	0	2	Export	442	Luxembourg	LUX	804	Ukraine	UKR								53	DYES,COLOURING MATERIALS	1	No Quantity							950			0
S3	2000	2000	2000	2	0	2	Export	442	Luxembourg	LUX	818	Egypt	EGY								53	DYES,COLOURING MATERIALS	1	No Quantity							38415			0
S3	2000	2000	2000	2	0	2	Export	442	Luxembourg	LUX	826	United Kingdom	GBR								53	DYES,COLOURING MATERIALS	1	No Quantity							720848			0
S3	2000	2000	2000	2	0	2	Export	442	Luxembourg	LUX	891	Serbia and Montenegro	SCG								53	DYES,COLOURING MATERIALS	1	No Quantity							2309			0
S3	2000	2000	2000	2	0	2	Export	440	Lithuania	LTU	0	World	WLD								54	MEDICINAL,PHARM.PRODUCTS	1	No Quantity							40687443			0
S3	2000	2000	2000	2	0	2	Export	440	Lithuania	LTU	28	Antigua and Barbuda	ATG								54	MEDICINAL,PHARM.PRODUCTS	1	No Quantity							95			0
S3	2000	2000	2000	2	0	2	Export	440	Lithuania	LTU	31	Azerbaijan	AZE								54	MEDICINAL,PHARM.PRODUCTS	1	No Quantity							683875			0
S3	2000	2000	2000	2	0	2	Export	440	Lithuania	LTU	36	Australia	AUS								54	MEDICINAL,PHARM.PRODUCTS	1	No Quantity							3036			0
S3	2000	2000	2000	2	0	2	Export	440	Lithuania	LTU	44	Bahamas	BHS								54	MEDICINAL,PHARM.PRODUCTS	1	No Quantity							174			0
S3	2000	2000	2000	2	0	2	Export	440	Lithuania	LTU	51	Armenia	ARM								54	MEDICINAL,PHARM.PRODUCTS	1	No Quantity							165113			0
S3	2000	2000	2000	2	0	2	Export	440	Lithuania	LTU	56	Belgium	BEL								54	MEDICINAL,PHARM.PRODUCTS	1	No Quantity							36635			0
S3	2000	2000	2000	2	0	2	Export	440	Lithuania	LTU	112	Belarus	BLR								54	MEDICINAL,PHARM.PRODUCTS	1	No Quantity							3488178			0
S3	2000	2000	2000	2	0	2	Export	440	Lithuania	LTU	116	Cambodia	KHM								54	MEDICINAL,PHARM.PRODUCTS	1	No Quantity							160			0
S3	2000	2000	2000	2	0	2	Export	440	Lithuania	LTU	124	Canada	CAN								54	MEDICINAL,PHARM.PRODUCTS	1	No Quantity							225			0
S3	2000	2000	2000	2	0	2	Export	440	Lithuania	LTU	203	Czechia	CZE								54	MEDICINAL,PHARM.PRODUCTS	1	No Quantity							23743			0
S3	2000	2000	2000	2	0	2	Export	440	Lithuania	LTU	208	Denmark	DNK								54	MEDICINAL,PHARM.PRODUCTS	1	No Quantity							11780			0
S3	2000	2000	2000	2	0	2	Export	440	Lithuania	LTU	233	Estonia	EST								54	MEDICINAL,PHARM.PRODUCTS	1	No Quantity							3715597			0
S3	2000	2000	2000	2	0	2	Export	440	Lithuania	LTU	246	Finland	FIN								54	MEDICINAL,PHARM.PRODUCTS	1	No Quantity							78757			0
S3	2000	2000	2000	2	0	2	Export	440	Lithuania	LTU	251	France	FRA								54	MEDICINAL,PHARM.PRODUCTS	1	No Quantity							21827			0
S3	2000	2000	2000	2	0	2	Export	440	Lithuania	LTU	268	Georgia	GEO								54	MEDICINAL,PHARM.PRODUCTS	1	No Quantity							743002			0
S3	2000	2000	2000	2	0	2	Export	440	Lithuania	LTU	276	Germany	DEU								54	MEDICINAL,PHARM.PRODUCTS	1	No Quantity							160154			0
S3	2000	2000	2000	2	0	2	Export	440	Lithuania	LTU	344	China, Hong Kong SAR	HKG								54	MEDICINAL,PHARM.PRODUCTS	1	No Quantity							13100			0
S3	2000	2000	2000	2	0	2	Export	440	Lithuania	LTU	348	Hungary	HUN								54	MEDICINAL,PHARM.PRODUCTS	1	No Quantity							5796			0
S3	2000	2000	2000	2	0	2	Export	440	Lithuania	LTU	372	Ireland	IRL								54	MEDICINAL,PHARM.PRODUCTS	1	No Quantity							1728			0
S3	2000	2000	2000	2	0	2	Export	440	Lithuania	LTU	381	Italy	ITA								54	MEDICINAL,PHARM.PRODUCTS	1	No Quantity							20996			0
S3	2000	2000	2000	2	0	2	Export	440	Lithuania	LTU	392	Japan	JPN								54	MEDICINAL,PHARM.PRODUCTS	1	No Quantity							10680			0
S3	2000	2000	2000	2	0	2	Export	440	Lithuania	LTU	398	Kazakhstan	KAZ								54	MEDICINAL,PHARM.PRODUCTS	1	No Quantity							5194009			0
S3	2000	2000	2000	2	0	2	Export	440	Lithuania	LTU	410	Rep. of Korea	KOR								54	MEDICINAL,PHARM.PRODUCTS	1	No Quantity							56050			0
S3	2000	2000	2000	2	0	2	Export	440	Lithuania	LTU	418	Lao People's Dem. Rep.	LAO								54	MEDICINAL,PHARM.PRODUCTS	1	No Quantity							5138			0
S3	2000	2000	2000	2	0	2	Export	440	Lithuania	LTU	428	Latvia	LVA								54	MEDICINAL,PHARM.PRODUCTS	1	No Quantity							10431873			0
S3	2000	2000	2000	2	0	2	Export	440	Lithuania	LTU	478	Mauritania	MRT								54	MEDICINAL,PHARM.PRODUCTS	1	No Quantity							21			0
S3	2000	2000	2000	2	0	2	Export	440	Lithuania	LTU	484	Mexico	MEX								54	MEDICINAL,PHARM.PRODUCTS	1	No Quantity							87977			0
S3	2000	2000	2000	2	0	2	Export	440	Lithuania	LTU	496	Mongolia	MNG								54	MEDICINAL,PHARM.PRODUCTS	1	No Quantity							27393			0
S3	2000	2000	2000	2	0	2	Export	440	Lithuania	LTU	498	Rep. of Moldova	MDA								54	MEDICINAL,PHARM.PRODUCTS	1	No Quantity							1001317			0
S3	2000	2000	2000	2	0	2	Export	440	Lithuania	LTU	528	Netherlands	NLD								54	MEDICINAL,PHARM.PRODUCTS	1	No Quantity							14218			0
S3	2000	2000	2000	2	0	2	Export	440	Lithuania	LTU	586	Pakistan	PAK								54	MEDICINAL,PHARM.PRODUCTS	1	No Quantity							305580			0
S3	2000	2000	2000	2	0	2	Export	440	Lithuania	LTU	591	Panama	PAN								54	MEDICINAL,PHARM.PRODUCTS	1	No Quantity							400			0
S3	2000	2000	2000	2	0	2	Export	440	Lithuania	LTU	616	Poland	POL								54	MEDICINAL,PHARM.PRODUCTS	1	No Quantity							9305			0
S3	2000	2000	2000	2	0	2	Export	440	Lithuania	LTU	620	Portugal	PRT								54	MEDICINAL,PHARM.PRODUCTS	1	No Quantity							127170			0
S3	2000	2000	2000	2	0	2	Export	440	Lithuania	LTU	643	Russian Federation	RUS								54	MEDICINAL,PHARM.PRODUCTS	1	No Quantity							3429279			0
S3	2000	2000	2000	2	0	2	Export	440	Lithuania	LTU	705	Slovenia	SVN								54	MEDICINAL,PHARM.PRODUCTS	1	No Quantity							29500			0
S3	2000	2000	2000	2	0	2	Export	440	Lithuania	LTU	752	Sweden	SWE								54	MEDICINAL,PHARM.PRODUCTS	1	No Quantity							34720			0
S3	2000	2000	2000	2	0	2	Export	440	Lithuania	LTU	757	Switzerland	CHE								54	MEDICINAL,PHARM.PRODUCTS	1	No Quantity							39045			0
S3	2000	2000	2000	2	0	2	Export	440	Lithuania	LTU	784	United Arab Emirates	ARE								54	MEDICINAL,PHARM.PRODUCTS	1	No Quantity							25300			0
S3	2000	2000	2000	2	0	2	Export	440	Lithuania	LTU	795	Turkmenistan	TKM								54	MEDICINAL,PHARM.PRODUCTS	1	No Quantity							1899318			0
S3	2000	2000	2000	2	0	2	Export	440	Lithuania	LTU	804	Ukraine	UKR								54	MEDICINAL,PHARM.PRODUCTS	1	No Quantity							1119020			0
S3	2000	2000	2000	2	0	2	Export	440	Lithuania	LTU	826	United Kingdom	GBR								54	MEDICINAL,PHARM.PRODUCTS	1	No Quantity							218990			0
S3	2000	2000	2000	2	0	2	Export	440	Lithuania	LTU	834	United Rep. of Tanzania	TZA								54	MEDICINAL,PHARM.PRODUCTS	1	No Quantity							1800			0
S3	2000	2000	2000	2	0	2	Export	440	Lithuania	LTU	842	USA	USA								54	MEDICINAL,PHARM.PRODUCTS	1	No Quantity							7158251			0
S3	2000	2000	2000	2	0	2	Export	440	Lithuania	LTU	860	Uzbekistan	UZB								54	MEDICINAL,PHARM.PRODUCTS	1	No Quantity							245641			0
S3	2000	2000	2000	2	0	2	Export	440	Lithuania	LTU	899	Areas, nes									54	MEDICINAL,PHARM.PRODUCTS	1	No Quantity							41477			0
S3	2000	2000	2000	2	0	2	Export	442	Luxembourg	LUX	0	World	WLD								54	MEDICINAL,PHARM.PRODUCTS	1	No Quantity							21042685			0
S3	2000	2000	2000	2	0	2	Export	442	Luxembourg	LUX	40	Austria	AUT								54	MEDICINAL,PHARM.PRODUCTS	1	No Quantity							295			0
S3	2000	2000	2000	2	0	2	Export	442	Luxembourg	LUX	56	Belgium	BEL								54	MEDICINAL,PHARM.PRODUCTS	1	No Quantity							19844404			0
S3	2000	2000	2000	2	0	2	Export	442	Luxembourg	LUX	76	Brazil	BRA								54	MEDICINAL,PHARM.PRODUCTS	1	No Quantity							40035			0
S3	2000	2000	2000	2	0	2	Export	442	Luxembourg	LUX	124	Canada	CAN								54	MEDICINAL,PHARM.PRODUCTS	1	No Quantity							17379			0
S3	2000	2000	2000	2	0	2	Export	442	Luxembourg	LUX	251	France	FRA								54	MEDICINAL,PHARM.PRODUCTS	1	No Quantity							629588			0
S3	2000	2000	2000	2	0	2	Export	442	Luxembourg	LUX	276	Germany	DEU								54	MEDICINAL,PHARM.PRODUCTS	1	No Quantity							140575			0
S3	2000	2000	2000	2	0	2	Export	442	Luxembourg	LUX	376	Israel	ISR								54	MEDICINAL,PHARM.PRODUCTS	1	No Quantity							4687			0
S3	2000	2000	2000	2	0	2	Export	442	Luxembourg	LUX	384	Côte d'Ivoire	CIV								54	MEDICINAL,PHARM.PRODUCTS	1	No Quantity							398			0
S3	2000	2000	2000	2	0	2	Export	442	Luxembourg	LUX	504	Morocco	MAR								54	MEDICINAL,PHARM.PRODUCTS	1	No Quantity							11			0
S3	2000	2000	2000	2	0	2	Export	442	Luxembourg	LUX	528	Netherlands	NLD								54	MEDICINAL,PHARM.PRODUCTS	1	No Quantity							84402			0
S3	2000	2000	2000	2	0	2	Export	442	Luxembourg	LUX	616	Poland	POL								54	MEDICINAL,PHARM.PRODUCTS	1	No Quantity							812			0
S3	2000	2000	2000	2	0	2	Export	442	Luxembourg	LUX	643	Russian Federation	RUS								54	MEDICINAL,PHARM.PRODUCTS	1	No Quantity							9386			0
S3	2000	2000	2000	2	0	2	Export	442	Luxembourg	LUX	646	Rwanda	RWA								54	MEDICINAL,PHARM.PRODUCTS	1	No Quantity							1254			0
S3	2000	2000	2000	2	0	2	Export	442	Luxembourg	LUX	705	Slovenia	SVN								54	MEDICINAL,PHARM.PRODUCTS	1	No Quantity							4236			0
S3	2000	2000	2000	2	0	2	Export	442	Luxembourg	LUX	724	Spain	ESP								54	MEDICINAL,PHARM.PRODUCTS	1	No Quantity							12290			0
S3	2000	2000	2000	2	0	2	Export	442	Luxembourg	LUX	757	Switzerland	CHE								54	MEDICINAL,PHARM.PRODUCTS	1	No Quantity							75663			0
S3	2000	2000	2000	2	0	2	Export	442	Luxembourg	LUX	792	Turkey	TUR								54	MEDICINAL,PHARM.PRODUCTS	1	No Quantity							176447			0
S3	2000	2000	2000	2	0	2	Export	442	Luxembourg	LUX	842	USA	USA								54	MEDICINAL,PHARM.PRODUCTS	1	No Quantity							820			0
S3	2000	2000	2000	2	0	2	Export	440	Lithuania	LTU	0	World	WLD								55	ESSENTL.OILS,PERFUME,ETC	1	No Quantity							12940844			0
S3	2000	2000	2000	2	0	2	Export	440	Lithuania	LTU	28	Antigua and Barbuda	ATG								55	ESSENTL.OILS,PERFUME,ETC	1	No Quantity							30			0
S3	2000	2000	2000	2	0	2	Export	440	Lithuania	LTU	31	Azerbaijan	AZE								55	ESSENTL.OILS,PERFUME,ETC	1	No Quantity							962			0
S3	2000	2000	2000	2	0	2	Export	440	Lithuania	LTU	44	Bahamas	BHS								55	ESSENTL.OILS,PERFUME,ETC	1	No Quantity							2750			0
S3	2000	2000	2000	2	0	2	Export	440	Lithuania	LTU	51	Armenia	ARM								55	ESSENTL.OILS,PERFUME,ETC	1	No Quantity							2750			0
S3	2000	2000	2000	2	0	2	Export	440	Lithuania	LTU	52	Barbados	BRB								55	ESSENTL.OILS,PERFUME,ETC	1	No Quantity							783			0
S3	2000	2000	2000	2	0	2	Export	440	Lithuania	LTU	56	Belgium	BEL								55	ESSENTL.OILS,PERFUME,ETC	1	No Quantity							66558			0
S3	2000	2000	2000	2	0	2	Export	440	Lithuania	LTU	84	Belize	BLZ								55	ESSENTL.OILS,PERFUME,ETC	1	No Quantity							62			0
S3	2000	2000	2000	2	0	2	Export	440	Lithuania	LTU	100	Bulgaria	BGR								55	ESSENTL.OILS,PERFUME,ETC	1	No Quantity							30			0
S3	2000	2000	2000	2	0	2	Export	440	Lithuania	LTU	104	Myanmar	MMR								55	ESSENTL.OILS,PERFUME,ETC	1	No Quantity							133			0
S3	2000	2000	2000	2	0	2	Export	440	Lithuania	LTU	112	Belarus	BLR								55	ESSENTL.OILS,PERFUME,ETC	1	No Quantity							711657			0
S3	2000	2000	2000	2	0	2	Export	440	Lithuania	LTU	116	Cambodia	KHM								55	ESSENTL.OILS,PERFUME,ETC	1	No Quantity							120			0
S3	2000	2000	2000	2	0	2	Export	440	Lithuania	LTU	124	Canada	CAN								55	ESSENTL.OILS,PERFUME,ETC	1	No Quantity							1036			0
S3	2000	2000	2000	2	0	2	Export	440	Lithuania	LTU	136	Cayman Isds	CYM								55	ESSENTL.OILS,PERFUME,ETC	1	No Quantity							1052			0
S3	2000	2000	2000	2	0	2	Export	440	Lithuania	LTU	196	Cyprus	CYP								55	ESSENTL.OILS,PERFUME,ETC	1	No Quantity							9796			0
S3	2000	2000	2000	2	0	2	Export	440	Lithuania	LTU	208	Denmark	DNK								55	ESSENTL.OILS,PERFUME,ETC	1	No Quantity							1581			0
S3	2000	2000	2000	2	0	2	Export	440	Lithuania	LTU	233	Estonia	EST								55	ESSENTL.OILS,PERFUME,ETC	1	No Quantity							1051094			0
S3	2000	2000	2000	2	0	2	Export	440	Lithuania	LTU	246	Finland	FIN								55	ESSENTL.OILS,PERFUME,ETC	1	No Quantity							14239			0
S3	2000	2000	2000	2	0	2	Export	440	Lithuania	LTU	251	France	FRA								55	ESSENTL.OILS,PERFUME,ETC	1	No Quantity							84622			0
S3	2000	2000	2000	2	0	2	Export	440	Lithuania	LTU	276	Germany	DEU								55	ESSENTL.OILS,PERFUME,ETC	1	No Quantity							583971			0
S3	2000	2000	2000	2	0	2	Export	440	Lithuania	LTU	300	Greece	GRC								55	ESSENTL.OILS,PERFUME,ETC	1	No Quantity							287			0
S3	2000	2000	2000	2	0	2	Export	440	Lithuania	LTU	344	China, Hong Kong SAR	HKG								55	ESSENTL.OILS,PERFUME,ETC	1	No Quantity							110			0
S3	2000	2000	2000	2	0	2	Export	440	Lithuania	LTU	372	Ireland	IRL								55	ESSENTL.OILS,PERFUME,ETC	1	No Quantity							263046			0
S3	2000	2000	2000	2	0	2	Export	440	Lithuania	LTU	381	Italy	ITA								55	ESSENTL.OILS,PERFUME,ETC	1	No Quantity							50886			0
S3	2000	2000	2000	2	0	2	Export	440	Lithuania	LTU	388	Jamaica	JAM								55	ESSENTL.OILS,PERFUME,ETC	1	No Quantity							53			0
S3	2000	2000	2000	2	0	2	Export	440	Lithuania	LTU	398	Kazakhstan	KAZ								55	ESSENTL.OILS,PERFUME,ETC	1	No Quantity							437127			0
S3	2000	2000	2000	2	0	2	Export	440	Lithuania	LTU	417	Kyrgyzstan	KGZ								55	ESSENTL.OILS,PERFUME,ETC	1	No Quantity							19658			0
S3	2000	2000	2000	2	0	2	Export	440	Lithuania	LTU	418	Lao People's Dem. Rep.	LAO								55	ESSENTL.OILS,PERFUME,ETC	1	No Quantity							262			0
S3	2000	2000	2000	2	0	2	Export	440	Lithuania	LTU	428	Latvia	LVA								55	ESSENTL.OILS,PERFUME,ETC	1	No Quantity							4369202			0
S3	2000	2000	2000	2	0	2	Export	440	Lithuania	LTU	430	Liberia	LBR								55	ESSENTL.OILS,PERFUME,ETC	1	No Quantity							44			0
S3	2000	2000	2000	2	0	2	Export	440	Lithuania	LTU	470	Malta	MLT								55	ESSENTL.OILS,PERFUME,ETC	1	No Quantity							30331			0
S3	2000	2000	2000	2	0	2	Export	440	Lithuania	LTU	478	Mauritania	MRT								55	ESSENTL.OILS,PERFUME,ETC	1	No Quantity							625			0
S3	2000	2000	2000	2	0	2	Export	440	Lithuania	LTU	528	Netherlands	NLD								55	ESSENTL.OILS,PERFUME,ETC	1	No Quantity							31			0
S3	2000	2000	2000	2	0	2	Export	440	Lithuania	LTU	579	Norway	NOR								55	ESSENTL.OILS,PERFUME,ETC	1	No Quantity							794			0
S3	2000	2000	2000	2	0	2	Export	440	Lithuania	LTU	591	Panama	PAN								55	ESSENTL.OILS,PERFUME,ETC	1	No Quantity							14047			0
S3	2000	2000	2000	2	0	2	Export	440	Lithuania	LTU	616	Poland	POL								55	ESSENTL.OILS,PERFUME,ETC	1	No Quantity							117541			0
S3	2000	2000	2000	2	0	2	Export	440	Lithuania	LTU	643	Russian Federation	RUS								55	ESSENTL.OILS,PERFUME,ETC	1	No Quantity							1792970			0
S3	2000	2000	2000	2	0	2	Export	440	Lithuania	LTU	670	Saint Vincent and the Grenadines	VCT								55	ESSENTL.OILS,PERFUME,ETC	1	No Quantity							620			0
S3	2000	2000	2000	2	0	2	Export	440	Lithuania	LTU	705	Slovenia	SVN								55	ESSENTL.OILS,PERFUME,ETC	1	No Quantity							5099			0
S3	2000	2000	2000	2	0	2	Export	440	Lithuania	LTU	724	Spain	ESP								55	ESSENTL.OILS,PERFUME,ETC	1	No Quantity							23226			0
S3	2000	2000	2000	2	0	2	Export	440	Lithuania	LTU	752	Sweden	SWE								55	ESSENTL.OILS,PERFUME,ETC	1	No Quantity							114344			0
S3	2000	2000	2000	2	0	2	Export	440	Lithuania	LTU	757	Switzerland	CHE								55	ESSENTL.OILS,PERFUME,ETC	1	No Quantity							1853			0
S3	2000	2000	2000	2	0	2	Export	440	Lithuania	LTU	762	Tajikistan	TJK								55	ESSENTL.OILS,PERFUME,ETC	1	No Quantity							63799			0
S3	2000	2000	2000	2	0	2	Export	440	Lithuania	LTU	792	Turkey	TUR								55	ESSENTL.OILS,PERFUME,ETC	1	No Quantity							381			0
S3	2000	2000	2000	2	0	2	Export	440	Lithuania	LTU	795	Turkmenistan	TKM								55	ESSENTL.OILS,PERFUME,ETC	1	No Quantity							6084			0
S3	2000	2000	2000	2	0	2	Export	440	Lithuania	LTU	804	Ukraine	UKR								55	ESSENTL.OILS,PERFUME,ETC	1	No Quantity							71832			0
S3	2000	2000	2000	2	0	2	Export	440	Lithuania	LTU	826	United Kingdom	GBR								55	ESSENTL.OILS,PERFUME,ETC	1	No Quantity							226035			0
S3	2000	2000	2000	2	0	2	Export	440	Lithuania	LTU	842	USA	USA								55	ESSENTL.OILS,PERFUME,ETC	1	No Quantity							2715996			0
S3	2000	2000	2000	2	0	2	Export	440	Lithuania	LTU	860	Uzbekistan	UZB								55	ESSENTL.OILS,PERFUME,ETC	1	No Quantity							70424			0
S3	2000	2000	2000	2	0	2	Export	440	Lithuania	LTU	899	Areas, nes									55	ESSENTL.OILS,PERFUME,ETC	1	No Quantity							10911			0
S3	2000	2000	2000	2	0	2	Export	442	Luxembourg	LUX	0	World	WLD								55	ESSENTL.OILS,PERFUME,ETC	1	No Quantity							76073794			0
S3	2000	2000	2000	2	0	2	Export	442	Luxembourg	LUX	32	Argentina	ARG								55	ESSENTL.OILS,PERFUME,ETC	1	No Quantity							2675			0
S3	2000	2000	2000	2	0	2	Export	442	Luxembourg	LUX	36	Australia	AUS								55	ESSENTL.OILS,PERFUME,ETC	1	No Quantity							2540			0
S3	2000	2000	2000	2	0	2	Export	442	Luxembourg	LUX	40	Austria	AUT								55	ESSENTL.OILS,PERFUME,ETC	1	No Quantity							4605869			0
S3	2000	2000	2000	2	0	2	Export	442	Luxembourg	LUX	50	Bangladesh	BGD								55	ESSENTL.OILS,PERFUME,ETC	1	No Quantity							6			0
S3	2000	2000	2000	2	0	2	Export	442	Luxembourg	LUX	56	Belgium	BEL								55	ESSENTL.OILS,PERFUME,ETC	1	No Quantity							5592548			0
S3	2000	2000	2000	2	0	2	Export	442	Luxembourg	LUX	76	Brazil	BRA								55	ESSENTL.OILS,PERFUME,ETC	1	No Quantity							36135			0
S3	2000	2000	2000	2	0	2	Export	442	Luxembourg	LUX	100	Bulgaria	BGR								55	ESSENTL.OILS,PERFUME,ETC	1	No Quantity							11			0
S3	2000	2000	2000	2	0	2	Export	442	Luxembourg	LUX	108	Burundi	BDI								55	ESSENTL.OILS,PERFUME,ETC	1	No Quantity							6892			0
S3	2000	2000	2000	2	0	2	Export	442	Luxembourg	LUX	156	China	CHN								55	ESSENTL.OILS,PERFUME,ETC	1	No Quantity							127			0
S3	2000	2000	2000	2	0	2	Export	442	Luxembourg	LUX	196	Cyprus	CYP								55	ESSENTL.OILS,PERFUME,ETC	1	No Quantity							58776			0
S3	2000	2000	2000	2	0	2	Export	442	Luxembourg	LUX	203	Czechia	CZE								55	ESSENTL.OILS,PERFUME,ETC	1	No Quantity							46313			0
S3	2000	2000	2000	2	0	2	Export	442	Luxembourg	LUX	208	Denmark	DNK								55	ESSENTL.OILS,PERFUME,ETC	1	No Quantity							5936			0
S3	2000	2000	2000	2	0	2	Export	442	Luxembourg	LUX	233	Estonia	EST								55	ESSENTL.OILS,PERFUME,ETC	1	No Quantity							14			0
S3	2000	2000	2000	2	0	2	Export	442	Luxembourg	LUX	246	Finland	FIN								55	ESSENTL.OILS,PERFUME,ETC	1	No Quantity							226363			0
S3	2000	2000	2000	2	0	2	Export	442	Luxembourg	LUX	251	France	FRA								55	ESSENTL.OILS,PERFUME,ETC	1	No Quantity							16705322			0
S3	2000	2000	2000	2	0	2	Export	442	Luxembourg	LUX	276	Germany	DEU								55	ESSENTL.OILS,PERFUME,ETC	1	No Quantity							32800624			0
S3	2000	2000	2000	2	0	2	Export	442	Luxembourg	LUX	300	Greece	GRC								55	ESSENTL.OILS,PERFUME,ETC	1	No Quantity							494359			0
S3	2000	2000	2000	2	0	2	Export	442	Luxembourg	LUX	324	Guinea	GIN								55	ESSENTL.OILS,PERFUME,ETC	1	No Quantity							1254			0
S3	2000	2000	2000	2	0	2	Export	442	Luxembourg	LUX	344	China, Hong Kong SAR	HKG								55	ESSENTL.OILS,PERFUME,ETC	1	No Quantity							104334			0
S3	2000	2000	2000	2	0	2	Export	442	Luxembourg	LUX	348	Hungary	HUN								55	ESSENTL.OILS,PERFUME,ETC	1	No Quantity							4987			0
S3	2000	2000	2000	2	0	2	Export	442	Luxembourg	LUX	360	Indonesia	IDN								55	ESSENTL.OILS,PERFUME,ETC	1	No Quantity							604			0
S3	2000	2000	2000	2	0	2	Export	442	Luxembourg	LUX	372	Ireland	IRL								55	ESSENTL.OILS,PERFUME,ETC	1	No Quantity							37736			0
S3	2000	2000	2000	2	0	2	Export	442	Luxembourg	LUX	376	Israel	ISR								55	ESSENTL.OILS,PERFUME,ETC	1	No Quantity							5250			0
S3	2000	2000	2000	2	0	2	Export	442	Luxembourg	LUX	381	Italy	ITA								55	ESSENTL.OILS,PERFUME,ETC	1	No Quantity							3724300			0
S3	2000	2000	2000	2	0	2	Export	442	Luxembourg	LUX	384	Côte d'Ivoire	CIV								55	ESSENTL.OILS,PERFUME,ETC	1	No Quantity							15			0
S3	2000	2000	2000	2	0	2	Export	442	Luxembourg	LUX	392	Japan	JPN								55	ESSENTL.OILS,PERFUME,ETC	1	No Quantity							5133			0
S3	2000	2000	2000	2	0	2	Export	442	Luxembourg	LUX	400	Jordan	JOR								55	ESSENTL.OILS,PERFUME,ETC	1	No Quantity							4322			0
S3	2000	2000	2000	2	0	2	Export	442	Luxembourg	LUX	410	Rep. of Korea	KOR								55	ESSENTL.OILS,PERFUME,ETC	1	No Quantity							6121			0
S3	2000	2000	2000	2	0	2	Export	442	Luxembourg	LUX	428	Latvia	LVA								55	ESSENTL.OILS,PERFUME,ETC	1	No Quantity							3361			0
S3	2000	2000	2000	2	0	2	Export	442	Luxembourg	LUX	434	Libya	LBY								55	ESSENTL.OILS,PERFUME,ETC	1	No Quantity							154			0
S3	2000	2000	2000	2	0	2	Export	442	Luxembourg	LUX	470	Malta	MLT								55	ESSENTL.OILS,PERFUME,ETC	1	No Quantity							1761			0
S3	2000	2000	2000	2	0	2	Export	442	Luxembourg	LUX	484	Mexico	MEX								55	ESSENTL.OILS,PERFUME,ETC	1	No Quantity							2035			0
S3	2000	2000	2000	2	0	2	Export	442	Luxembourg	LUX	490	Other Asia, nes									55	ESSENTL.OILS,PERFUME,ETC	1	No Quantity							680			0
S3	2000	2000	2000	2	0	2	Export	442	Luxembourg	LUX	498	Rep. of Moldova	MDA								55	ESSENTL.OILS,PERFUME,ETC	1	No Quantity							1324			0
S3	2000	2000	2000	2	0	2	Export	442	Luxembourg	LUX	504	Morocco	MAR								55	ESSENTL.OILS,PERFUME,ETC	1	No Quantity							679			0
S3	2000	2000	2000	2	0	2	Export	442	Luxembourg	LUX	528	Netherlands	NLD								55	ESSENTL.OILS,PERFUME,ETC	1	No Quantity							2725921			0
S3	2000	2000	2000	2	0	2	Export	442	Luxembourg	LUX	566	Nigeria	NGA								55	ESSENTL.OILS,PERFUME,ETC	1	No Quantity							12			0
S3	2000	2000	2000	2	0	2	Export	442	Luxembourg	LUX	579	Norway	NOR								55	ESSENTL.OILS,PERFUME,ETC	1	No Quantity							9252			0
S3	2000	2000	2000	2	0	2	Export	442	Luxembourg	LUX	586	Pakistan	PAK								55	ESSENTL.OILS,PERFUME,ETC	1	No Quantity							5			0
S3	2000	2000	2000	2	0	2	Export	442	Luxembourg	LUX	608	Philippines	PHL								55	ESSENTL.OILS,PERFUME,ETC	1	No Quantity							14			0
S3	2000	2000	2000	2	0	2	Export	442	Luxembourg	LUX	616	Poland	POL								55	ESSENTL.OILS,PERFUME,ETC	1	No Quantity							148023			0
S3	2000	2000	2000	2	0	2	Export	442	Luxembourg	LUX	620	Portugal	PRT								55	ESSENTL.OILS,PERFUME,ETC	1	No Quantity							224957			0
S3	2000	2000	2000	2	0	2	Export	442	Luxembourg	LUX	642	Romania	ROU								55	ESSENTL.OILS,PERFUME,ETC	1	No Quantity							2571			0
S3	2000	2000	2000	2	0	2	Export	442	Luxembourg	LUX	643	Russian Federation	RUS								55	ESSENTL.OILS,PERFUME,ETC	1	No Quantity							285934			0
S3	2000	2000	2000	2	0	2	Export	442	Luxembourg	LUX	666	Saint Pierre and Miquelon	SPM								55	ESSENTL.OILS,PERFUME,ETC	1	No Quantity							35899			0
S3	2000	2000	2000	2	0	2	Export	442	Luxembourg	LUX	682	Saudi Arabia	SAU								55	ESSENTL.OILS,PERFUME,ETC	1	No Quantity							26600			0
S3	2000	2000	2000	2	0	2	Export	442	Luxembourg	LUX	686	Senegal	SEN								55	ESSENTL.OILS,PERFUME,ETC	1	No Quantity							5			0
S3	2000	2000	2000	2	0	2	Export	442	Luxembourg	LUX	699	India	IND								55	ESSENTL.OILS,PERFUME,ETC	1	No Quantity							13			0
S3	2000	2000	2000	2	0	2	Export	442	Luxembourg	LUX	702	Singapore	SGP								55	ESSENTL.OILS,PERFUME,ETC	1	No Quantity							5929			0
S3	2000	2000	2000	2	0	2	Export	442	Luxembourg	LUX	704	Viet Nam	VNM								55	ESSENTL.OILS,PERFUME,ETC	1	No Quantity							38			0
S3	2000	2000	2000	2	0	2	Export	442	Luxembourg	LUX	705	Slovenia	SVN								55	ESSENTL.OILS,PERFUME,ETC	1	No Quantity							14054			0
S3	2000	2000	2000	2	0	2	Export	442	Luxembourg	LUX	710	South Africa	ZAF								55	ESSENTL.OILS,PERFUME,ETC	1	No Quantity							1566			0
S3	2000	2000	2000	2	0	2	Export	442	Luxembourg	LUX	724	Spain	ESP								55	ESSENTL.OILS,PERFUME,ETC	1	No Quantity							1527342			0
S3	2000	2000	2000	2	0	2	Export	442	Luxembourg	LUX	752	Sweden	SWE								55	ESSENTL.OILS,PERFUME,ETC	1	No Quantity							2097945			0
S3	2000	2000	2000	2	0	2	Export	442	Luxembourg	LUX	757	Switzerland	CHE								55	ESSENTL.OILS,PERFUME,ETC	1	No Quantity							542926			0
S3	2000	2000	2000	2	0	2	Export	442	Luxembourg	LUX	760	Syria	SYR								55	ESSENTL.OILS,PERFUME,ETC	1	No Quantity							9			0
S3	2000	2000	2000	2	0	2	Export	442	Luxembourg	LUX	764	Thailand	THA								55	ESSENTL.OILS,PERFUME,ETC	1	No Quantity							41			0
S3	2000	2000	2000	2	0	2	Export	442	Luxembourg	LUX	784	United Arab Emirates	ARE								55	ESSENTL.OILS,PERFUME,ETC	1	No Quantity							66764			0
S3	2000	2000	2000	2	0	2	Export	442	Luxembourg	LUX	788	Tunisia	TUN								55	ESSENTL.OILS,PERFUME,ETC	1	No Quantity							77			0
S3	2000	2000	2000	2	0	2	Export	442	Luxembourg	LUX	792	Turkey	TUR								55	ESSENTL.OILS,PERFUME,ETC	1	No Quantity							612			0
S3	2000	2000	2000	2	0	2	Export	442	Luxembourg	LUX	804	Ukraine	UKR								55	ESSENTL.OILS,PERFUME,ETC	1	No Quantity							14107			0
S3	2000	2000	2000	2	0	2	Export	442	Luxembourg	LUX	818	Egypt	EGY								55	ESSENTL.OILS,PERFUME,ETC	1	No Quantity							4025			0
S3	2000	2000	2000	2	0	2	Export	442	Luxembourg	LUX	826	United Kingdom	GBR								55	ESSENTL.OILS,PERFUME,ETC	1	No Quantity							2339033			0
S3	2000	2000	2000	2	0	2	Export	442	Luxembourg	LUX	842	USA	USA								55	ESSENTL.OILS,PERFUME,ETC	1	No Quantity							1451997			0
S3	2000	2000	2000	2	0	2	Export	442	Luxembourg	LUX	862	Venezuela	VEN								55	ESSENTL.OILS,PERFUME,ETC	1	No Quantity							59565			0
S3	2000	2000	2000	2	0	2	Export	440	Lithuania	LTU	0	World	WLD								56	FERTILIZER,EXCEPT GRP272	1	No Quantity							192566754			0
S3	2000	2000	2000	2	0	2	Export	440	Lithuania	LTU	56	Belgium	BEL								56	FERTILIZER,EXCEPT GRP272	1	No Quantity							458495			0
S3	2000	2000	2000	2	0	2	Export	440	Lithuania	LTU	112	Belarus	BLR								56	FERTILIZER,EXCEPT GRP272	1	No Quantity							21750			0
S3	2000	2000	2000	2	0	2	Export	440	Lithuania	LTU	203	Czechia	CZE								56	FERTILIZER,EXCEPT GRP272	1	No Quantity							58680			0
S3	2000	2000	2000	2	0	2	Export	440	Lithuania	LTU	208	Denmark	DNK								56	FERTILIZER,EXCEPT GRP272	1	No Quantity							1034315			0
S3	2000	2000	2000	2	0	2	Export	440	Lithuania	LTU	233	Estonia	EST								56	FERTILIZER,EXCEPT GRP272	1	No Quantity							1081714			0
S3	2000	2000	2000	2	0	2	Export	440	Lithuania	LTU	246	Finland	FIN								56	FERTILIZER,EXCEPT GRP272	1	No Quantity							1414406			0
S3	2000	2000	2000	2	0	2	Export	440	Lithuania	LTU	251	France	FRA								56	FERTILIZER,EXCEPT GRP272	1	No Quantity							22458865			0
S3	2000	2000	2000	2	0	2	Export	440	Lithuania	LTU	276	Germany	DEU								56	FERTILIZER,EXCEPT GRP272	1	No Quantity							62292566			0
S3	2000	2000	2000	2	0	2	Export	440	Lithuania	LTU	348	Hungary	HUN								56	FERTILIZER,EXCEPT GRP272	1	No Quantity							308125			0
S3	2000	2000	2000	2	0	2	Export	440	Lithuania	LTU	372	Ireland	IRL								56	FERTILIZER,EXCEPT GRP272	1	No Quantity							225463			0
S3	2000	2000	2000	2	0	2	Export	440	Lithuania	LTU	381	Italy	ITA								56	FERTILIZER,EXCEPT GRP272	1	No Quantity							432340			0
S3	2000	2000	2000	2	0	2	Export	440	Lithuania	LTU	428	Latvia	LVA								56	FERTILIZER,EXCEPT GRP272	1	No Quantity							1658214			0
S3	2000	2000	2000	2	0	2	Export	440	Lithuania	LTU	498	Rep. of Moldova	MDA								56	FERTILIZER,EXCEPT GRP272	1	No Quantity							108			0
S3	2000	2000	2000	2	0	2	Export	440	Lithuania	LTU	528	Netherlands	NLD								56	FERTILIZER,EXCEPT GRP272	1	No Quantity							83173122			0
S3	2000	2000	2000	2	0	2	Export	440	Lithuania	LTU	616	Poland	POL								56	FERTILIZER,EXCEPT GRP272	1	No Quantity							8167101			0
S3	2000	2000	2000	2	0	2	Export	440	Lithuania	LTU	643	Russian Federation	RUS								56	FERTILIZER,EXCEPT GRP272	1	No Quantity							266038			0
S3	2000	2000	2000	2	0	2	Export	440	Lithuania	LTU	752	Sweden	SWE								56	FERTILIZER,EXCEPT GRP272	1	No Quantity							4332471			0
S3	2000	2000	2000	2	0	2	Export	440	Lithuania	LTU	804	Ukraine	UKR								56	FERTILIZER,EXCEPT GRP272	1	No Quantity							481685			0
S3	2000	2000	2000	2	0	2	Export	440	Lithuania	LTU	826	United Kingdom	GBR								56	FERTILIZER,EXCEPT GRP272	1	No Quantity							4700873			0
S3	2000	2000	2000	2	0	2	Export	440	Lithuania	LTU	842	USA	USA								56	FERTILIZER,EXCEPT GRP272	1	No Quantity							423			0
S3	2000	2000	2000	2	0	2	Export	442	Luxembourg	LUX	0	World	WLD								56	FERTILIZER,EXCEPT GRP272	1	No Quantity							5101520			0
S3	2000	2000	2000	2	0	2	Export	442	Luxembourg	LUX	56	Belgium	BEL								56	FERTILIZER,EXCEPT GRP272	1	No Quantity							2907823			0
S3	2000	2000	2000	2	0	2	Export	442	Luxembourg	LUX	251	France	FRA								56	FERTILIZER,EXCEPT GRP272	1	No Quantity							427247			0
S3	2000	2000	2000	2	0	2	Export	442	Luxembourg	LUX	276	Germany	DEU								56	FERTILIZER,EXCEPT GRP272	1	No Quantity							1503528			0
S3	2000	2000	2000	2	0	2	Export	442	Luxembourg	LUX	528	Netherlands	NLD								56	FERTILIZER,EXCEPT GRP272	1	No Quantity							4032			0
S3	2000	2000	2000	2	0	2	Export	442	Luxembourg	LUX	616	Poland	POL								56	FERTILIZER,EXCEPT GRP272	1	No Quantity							11851			0
S3	2000	2000	2000	2	0	2	Export	442	Luxembourg	LUX	891	Serbia and Montenegro	SCG								56	FERTILIZER,EXCEPT GRP272	1	No Quantity							247039			0
S3	2000	2000	2000	2	0	2	Export	440	Lithuania	LTU	0	World	WLD								57	PLASTICS IN PRIMARY FORM	1	No Quantity							27345484			0
S3	2000	2000	2000	2	0	2	Export	440	Lithuania	LTU	28	Antigua and Barbuda	ATG								57	PLASTICS IN PRIMARY FORM	1	No Quantity							1425			0
S3	2000	2000	2000	2	0	2	Export	440	Lithuania	LTU	40	Austria	AUT								57	PLASTICS IN PRIMARY FORM	1	No Quantity							22011			0
S3	2000	2000	2000	2	0	2	Export	440	Lithuania	LTU	112	Belarus	BLR								57	PLASTICS IN PRIMARY FORM	1	No Quantity							1153004			0
S3	2000	2000	2000	2	0	2	Export	440	Lithuania	LTU	116	Cambodia	KHM								57	PLASTICS IN PRIMARY FORM	1	No Quantity							150			0
S3	2000	2000	2000	2	0	2	Export	440	Lithuania	LTU	124	Canada	CAN								57	PLASTICS IN PRIMARY FORM	1	No Quantity							60			0
S3	2000	2000	2000	2	0	2	Export	440	Lithuania	LTU	156	China	CHN								57	PLASTICS IN PRIMARY FORM	1	No Quantity							39920			0
S3	2000	2000	2000	2	0	2	Export	440	Lithuania	LTU	191	Croatia	HRV								57	PLASTICS IN PRIMARY FORM	1	No Quantity							46755			0
S3	2000	2000	2000	2	0	2	Export	440	Lithuania	LTU	196	Cyprus	CYP								57	PLASTICS IN PRIMARY FORM	1	No Quantity							467			0
S3	2000	2000	2000	2	0	2	Export	440	Lithuania	LTU	203	Czechia	CZE								57	PLASTICS IN PRIMARY FORM	1	No Quantity							20732			0
S3	2000	2000	2000	2	0	2	Export	440	Lithuania	LTU	208	Denmark	DNK								57	PLASTICS IN PRIMARY FORM	1	No Quantity							8500			0
S3	2000	2000	2000	2	0	2	Export	440	Lithuania	LTU	233	Estonia	EST								57	PLASTICS IN PRIMARY FORM	1	No Quantity							863920			0
S3	2000	2000	2000	2	0	2	Export	440	Lithuania	LTU	251	France	FRA								57	PLASTICS IN PRIMARY FORM	1	No Quantity							3540			0
S3	2000	2000	2000	2	0	2	Export	440	Lithuania	LTU	276	Germany	DEU								57	PLASTICS IN PRIMARY FORM	1	No Quantity							511631			0
S3	2000	2000	2000	2	0	2	Export	440	Lithuania	LTU	344	China, Hong Kong SAR	HKG								57	PLASTICS IN PRIMARY FORM	1	No Quantity							10006			0
S3	2000	2000	2000	2	0	2	Export	440	Lithuania	LTU	381	Italy	ITA								57	PLASTICS IN PRIMARY FORM	1	No Quantity							126816			0
S3	2000	2000	2000	2	0	2	Export	440	Lithuania	LTU	398	Kazakhstan	KAZ								57	PLASTICS IN PRIMARY FORM	1	No Quantity							11297			0
S3	2000	2000	2000	2	0	2	Export	440	Lithuania	LTU	410	Rep. of Korea	KOR								57	PLASTICS IN PRIMARY FORM	1	No Quantity							47			0
S3	2000	2000	2000	2	0	2	Export	440	Lithuania	LTU	428	Latvia	LVA								57	PLASTICS IN PRIMARY FORM	1	No Quantity							2587817			0
S3	2000	2000	2000	2	0	2	Export	440	Lithuania	LTU	442	Luxembourg	LUX								57	PLASTICS IN PRIMARY FORM	1	No Quantity							10360			0
S3	2000	2000	2000	2	0	2	Export	440	Lithuania	LTU	470	Malta	MLT								57	PLASTICS IN PRIMARY FORM	1	No Quantity							300			0
S3	2000	2000	2000	2	0	2	Export	440	Lithuania	LTU	478	Mauritania	MRT								57	PLASTICS IN PRIMARY FORM	1	No Quantity							309			0
S3	2000	2000	2000	2	0	2	Export	440	Lithuania	LTU	490	Other Asia, nes									57	PLASTICS IN PRIMARY FORM	1	No Quantity							300			0
S3	2000	2000	2000	2	0	2	Export	440	Lithuania	LTU	498	Rep. of Moldova	MDA								57	PLASTICS IN PRIMARY FORM	1	No Quantity							829503			0
S3	2000	2000	2000	2	0	2	Export	440	Lithuania	LTU	528	Netherlands	NLD								57	PLASTICS IN PRIMARY FORM	1	No Quantity							116220			0
S3	2000	2000	2000	2	0	2	Export	440	Lithuania	LTU	579	Norway	NOR								57	PLASTICS IN PRIMARY FORM	1	No Quantity							16			0
S3	2000	2000	2000	2	0	2	Export	440	Lithuania	LTU	591	Panama	PAN								57	PLASTICS IN PRIMARY FORM	1	No Quantity							263			0
S3	2000	2000	2000	2	0	2	Export	440	Lithuania	LTU	616	Poland	POL								57	PLASTICS IN PRIMARY FORM	1	No Quantity							1277204			0
S3	2000	2000	2000	2	0	2	Export	440	Lithuania	LTU	642	Romania	ROU								57	PLASTICS IN PRIMARY FORM	1	No Quantity							48			0
S3	2000	2000	2000	2	0	2	Export	440	Lithuania	LTU	643	Russian Federation	RUS								57	PLASTICS IN PRIMARY FORM	1	No Quantity							1952987			0
S3	2000	2000	2000	2	0	2	Export	440	Lithuania	LTU	670	Saint Vincent and the Grenadines	VCT								57	PLASTICS IN PRIMARY FORM	1	No Quantity							13			0
S3	2000	2000	2000	2	0	2	Export	440	Lithuania	LTU	699	India	IND								57	PLASTICS IN PRIMARY FORM	1	No Quantity							3444			0
S3	2000	2000	2000	2	0	2	Export	440	Lithuania	LTU	704	Viet Nam	VNM								57	PLASTICS IN PRIMARY FORM	1	No Quantity							9531			0
S3	2000	2000	2000	2	0	2	Export	440	Lithuania	LTU	710	South Africa	ZAF								57	PLASTICS IN PRIMARY FORM	1	No Quantity							19800			0
S3	2000	2000	2000	2	0	2	Export	440	Lithuania	LTU	752	Sweden	SWE								57	PLASTICS IN PRIMARY FORM	1	No Quantity							228660			0
S3	2000	2000	2000	2	0	2	Export	440	Lithuania	LTU	804	Ukraine	UKR								57	PLASTICS IN PRIMARY FORM	1	No Quantity							14326016			0
S3	2000	2000	2000	2	0	2	Export	440	Lithuania	LTU	826	United Kingdom	GBR								57	PLASTICS IN PRIMARY FORM	1	No Quantity							54206			0
S3	2000	2000	2000	2	0	2	Export	440	Lithuania	LTU	842	USA	USA								57	PLASTICS IN PRIMARY FORM	1	No Quantity							899374			0
S3	2000	2000	2000	2	0	2	Export	440	Lithuania	LTU	860	Uzbekistan	UZB								57	PLASTICS IN PRIMARY FORM	1	No Quantity							2208832			0
S3	2000	2000	2000	2	0	2	Export	442	Luxembourg	LUX	0	World	WLD								57	PLASTICS IN PRIMARY FORM	1	No Quantity							58402930			0
S3	2000	2000	2000	2	0	2	Export	442	Luxembourg	LUX	12	Algeria	DZA								57	PLASTICS IN PRIMARY FORM	1	No Quantity							4880			0
S3	2000	2000	2000	2	0	2	Export	442	Luxembourg	LUX	36	Australia	AUS								57	PLASTICS IN PRIMARY FORM	1	No Quantity							22			0
S3	2000	2000	2000	2	0	2	Export	442	Luxembourg	LUX	40	Austria	AUT								57	PLASTICS IN PRIMARY FORM	1	No Quantity							3309			0
S3	2000	2000	2000	2	0	2	Export	442	Luxembourg	LUX	56	Belgium	BEL								57	PLASTICS IN PRIMARY FORM	1	No Quantity							46105435			0
S3	2000	2000	2000	2	0	2	Export	442	Luxembourg	LUX	60	Bermuda	BMU								57	PLASTICS IN PRIMARY FORM	1	No Quantity							158			0
S3	2000	2000	2000	2	0	2	Export	442	Luxembourg	LUX	124	Canada	CAN								57	PLASTICS IN PRIMARY FORM	1	No Quantity							5145			0
S3	2000	2000	2000	2	0	2	Export	442	Luxembourg	LUX	156	China	CHN								57	PLASTICS IN PRIMARY FORM	1	No Quantity							73953			0
S3	2000	2000	2000	2	0	2	Export	442	Luxembourg	LUX	170	Colombia	COL								57	PLASTICS IN PRIMARY FORM	1	No Quantity							23909			0
S3	2000	2000	2000	2	0	2	Export	442	Luxembourg	LUX	203	Czechia	CZE								57	PLASTICS IN PRIMARY FORM	1	No Quantity							706			0
S3	2000	2000	2000	2	0	2	Export	442	Luxembourg	LUX	208	Denmark	DNK								57	PLASTICS IN PRIMARY FORM	1	No Quantity							5457			0
S3	2000	2000	2000	2	0	2	Export	442	Luxembourg	LUX	246	Finland	FIN								57	PLASTICS IN PRIMARY FORM	1	No Quantity							2646			0
S3	2000	2000	2000	2	0	2	Export	442	Luxembourg	LUX	251	France	FRA								57	PLASTICS IN PRIMARY FORM	1	No Quantity							1316769			0
S3	2000	2000	2000	2	0	2	Export	442	Luxembourg	LUX	276	Germany	DEU								57	PLASTICS IN PRIMARY FORM	1	No Quantity							2049799			0
S3	2000	2000	2000	2	0	2	Export	442	Luxembourg	LUX	300	Greece	GRC								57	PLASTICS IN PRIMARY FORM	1	No Quantity							5			0
S3	2000	2000	2000	2	0	2	Export	442	Luxembourg	LUX	348	Hungary	HUN								57	PLASTICS IN PRIMARY FORM	1	No Quantity							117519			0
S3	2000	2000	2000	2	0	2	Export	442	Luxembourg	LUX	360	Indonesia	IDN								57	PLASTICS IN PRIMARY FORM	1	No Quantity							25394			0
S3	2000	2000	2000	2	0	2	Export	442	Luxembourg	LUX	372	Ireland	IRL								57	PLASTICS IN PRIMARY FORM	1	No Quantity							55854			0
S3	2000	2000	2000	2	0	2	Export	442	Luxembourg	LUX	376	Israel	ISR								57	PLASTICS IN PRIMARY FORM	1	No Quantity							31			0
S3	2000	2000	2000	2	0	2	Export	442	Luxembourg	LUX	381	Italy	ITA								57	PLASTICS IN PRIMARY FORM	1	No Quantity							446617			0
S3	2000	2000	2000	2	0	2	Export	442	Luxembourg	LUX	384	Côte d'Ivoire	CIV								57	PLASTICS IN PRIMARY FORM	1	No Quantity							22751			0
S3	2000	2000	2000	2	0	2	Export	442	Luxembourg	LUX	392	Japan	JPN								57	PLASTICS IN PRIMARY FORM	1	No Quantity							1373928			0
S3	2000	2000	2000	2	0	2	Export	442	Luxembourg	LUX	400	Jordan	JOR								57	PLASTICS IN PRIMARY FORM	1	No Quantity							8474			0
S3	2000	2000	2000	2	0	2	Export	442	Luxembourg	LUX	410	Rep. of Korea	KOR								57	PLASTICS IN PRIMARY FORM	1	No Quantity							1392			0
S3	2000	2000	2000	2	0	2	Export	442	Luxembourg	LUX	440	Lithuania	LTU								57	PLASTICS IN PRIMARY FORM	1	No Quantity							100221			0
S3	2000	2000	2000	2	0	2	Export	442	Luxembourg	LUX	458	Malaysia	MYS								57	PLASTICS IN PRIMARY FORM	1	No Quantity							27050			0
S3	2000	2000	2000	2	0	2	Export	442	Luxembourg	LUX	484	Mexico	MEX								57	PLASTICS IN PRIMARY FORM	1	No Quantity							37855			0
S3	2000	2000	2000	2	0	2	Export	442	Luxembourg	LUX	490	Other Asia, nes									57	PLASTICS IN PRIMARY FORM	1	No Quantity							124323			0
S3	2000	2000	2000	2	0	2	Export	442	Luxembourg	LUX	504	Morocco	MAR								57	PLASTICS IN PRIMARY FORM	1	No Quantity							3025			0
S3	2000	2000	2000	2	0	2	Export	442	Luxembourg	LUX	512	Oman	OMN								57	PLASTICS IN PRIMARY FORM	1	No Quantity							1944			0
S3	2000	2000	2000	2	0	2	Export	442	Luxembourg	LUX	528	Netherlands	NLD								57	PLASTICS IN PRIMARY FORM	1	No Quantity							239981			0
S3	2000	2000	2000	2	0	2	Export	442	Luxembourg	LUX	566	Nigeria	NGA								57	PLASTICS IN PRIMARY FORM	1	No Quantity							116425			0
S3	2000	2000	2000	2	0	2	Export	442	Luxembourg	LUX	604	Peru	PER								57	PLASTICS IN PRIMARY FORM	1	No Quantity							6376			0
S3	2000	2000	2000	2	0	2	Export	442	Luxembourg	LUX	616	Poland	POL								57	PLASTICS IN PRIMARY FORM	1	No Quantity							5080			0
S3	2000	2000	2000	2	0	2	Export	442	Luxembourg	LUX	620	Portugal	PRT								57	PLASTICS IN PRIMARY FORM	1	No Quantity							228			0
S3	2000	2000	2000	2	0	2	Export	442	Luxembourg	LUX	643	Russian Federation	RUS								57	PLASTICS IN PRIMARY FORM	1	No Quantity							13			0
S3	2000	2000	2000	2	0	2	Export	442	Luxembourg	LUX	682	Saudi Arabia	SAU								57	PLASTICS IN PRIMARY FORM	1	No Quantity							59			0
S3	2000	2000	2000	2	0	2	Export	442	Luxembourg	LUX	694	Sierra Leone	SLE								57	PLASTICS IN PRIMARY FORM	1	No Quantity							59515			0
S3	2000	2000	2000	2	0	2	Export	442	Luxembourg	LUX	702	Singapore	SGP								57	PLASTICS IN PRIMARY FORM	1	No Quantity							51			0
S3	2000	2000	2000	2	0	2	Export	442	Luxembourg	LUX	703	Slovakia	SVK								57	PLASTICS IN PRIMARY FORM	1	No Quantity							17840			0
S3	2000	2000	2000	2	0	2	Export	442	Luxembourg	LUX	710	South Africa	ZAF								57	PLASTICS IN PRIMARY FORM	1	No Quantity							55868			0
S3	2000	2000	2000	2	0	2	Export	442	Luxembourg	LUX	724	Spain	ESP								57	PLASTICS IN PRIMARY FORM	1	No Quantity							27613			0
S3	2000	2000	2000	2	0	2	Export	442	Luxembourg	LUX	752	Sweden	SWE								57	PLASTICS IN PRIMARY FORM	1	No Quantity							15332			0
S3	2000	2000	2000	2	0	2	Export	442	Luxembourg	LUX	757	Switzerland	CHE								57	PLASTICS IN PRIMARY FORM	1	No Quantity							256172			0
S3	2000	2000	2000	2	0	2	Export	442	Luxembourg	LUX	792	Turkey	TUR								57	PLASTICS IN PRIMARY FORM	1	No Quantity							241908			0
S3	2000	2000	2000	2	0	2	Export	442	Luxembourg	LUX	826	United Kingdom	GBR								57	PLASTICS IN PRIMARY FORM	1	No Quantity							548774			0
S3	2000	2000	2000	2	0	2	Export	442	Luxembourg	LUX	842	USA	USA								57	PLASTICS IN PRIMARY FORM	1	No Quantity							4872329			0
S3	2000	2000	2000	2	0	2	Export	442	Luxembourg	LUX	858	Uruguay	URY								57	PLASTICS IN PRIMARY FORM	1	No Quantity							797			0
S3	2000	2000	2000	2	0	2	Export	440	Lithuania	LTU	0	World	WLD								58	PLASTIC,NON-PRIMARY FORM	1	No Quantity							37208328			0
S3	2000	2000	2000	2	0	2	Export	440	Lithuania	LTU	28	Antigua and Barbuda	ATG								58	PLASTIC,NON-PRIMARY FORM	1	No Quantity							7193			0
S3	2000	2000	2000	2	0	2	Export	440	Lithuania	LTU	36	Australia	AUS								58	PLASTIC,NON-PRIMARY FORM	1	No Quantity							300			0
S3	2000	2000	2000	2	0	2	Export	440	Lithuania	LTU	40	Austria	AUT								58	PLASTIC,NON-PRIMARY FORM	1	No Quantity							244			0
S3	2000	2000	2000	2	0	2	Export	440	Lithuania	LTU	44	Bahamas	BHS								58	PLASTIC,NON-PRIMARY FORM	1	No Quantity							277			0
S3	2000	2000	2000	2	0	2	Export	440	Lithuania	LTU	51	Armenia	ARM								58	PLASTIC,NON-PRIMARY FORM	1	No Quantity							5594			0
S3	2000	2000	2000	2	0	2	Export	440	Lithuania	LTU	52	Barbados	BRB								58	PLASTIC,NON-PRIMARY FORM	1	No Quantity							228			0
S3	2000	2000	2000	2	0	2	Export	440	Lithuania	LTU	56	Belgium	BEL								58	PLASTIC,NON-PRIMARY FORM	1	No Quantity							851252			0
S3	2000	2000	2000	2	0	2	Export	440	Lithuania	LTU	84	Belize	BLZ								58	PLASTIC,NON-PRIMARY FORM	1	No Quantity							796			0
S3	2000	2000	2000	2	0	2	Export	440	Lithuania	LTU	112	Belarus	BLR								58	PLASTIC,NON-PRIMARY FORM	1	No Quantity							1551192			0
S3	2000	2000	2000	2	0	2	Export	440	Lithuania	LTU	116	Cambodia	KHM								58	PLASTIC,NON-PRIMARY FORM	1	No Quantity							40			0
S3	2000	2000	2000	2	0	2	Export	440	Lithuania	LTU	170	Colombia	COL								58	PLASTIC,NON-PRIMARY FORM	1	No Quantity							613			0
S3	2000	2000	2000	2	0	2	Export	440	Lithuania	LTU	196	Cyprus	CYP								58	PLASTIC,NON-PRIMARY FORM	1	No Quantity							873			0
S3	2000	2000	2000	2	0	2	Export	440	Lithuania	LTU	203	Czechia	CZE								58	PLASTIC,NON-PRIMARY FORM	1	No Quantity							73064			0
S3	2000	2000	2000	2	0	2	Export	440	Lithuania	LTU	208	Denmark	DNK								58	PLASTIC,NON-PRIMARY FORM	1	No Quantity							2538705			0
S3	2000	2000	2000	2	0	2	Export	440	Lithuania	LTU	233	Estonia	EST								58	PLASTIC,NON-PRIMARY FORM	1	No Quantity							2249733			0
S3	2000	2000	2000	2	0	2	Export	440	Lithuania	LTU	246	Finland	FIN								58	PLASTIC,NON-PRIMARY FORM	1	No Quantity							525149			0
S3	2000	2000	2000	2	0	2	Export	440	Lithuania	LTU	251	France	FRA								58	PLASTIC,NON-PRIMARY FORM	1	No Quantity							1767977			0
S3	2000	2000	2000	2	0	2	Export	440	Lithuania	LTU	268	Georgia	GEO								58	PLASTIC,NON-PRIMARY FORM	1	No Quantity							15333			0
S3	2000	2000	2000	2	0	2	Export	440	Lithuania	LTU	276	Germany	DEU								58	PLASTIC,NON-PRIMARY FORM	1	No Quantity							3673483			0
S3	2000	2000	2000	2	0	2	Export	440	Lithuania	LTU	300	Greece	GRC								58	PLASTIC,NON-PRIMARY FORM	1	No Quantity							1252			0
S3	2000	2000	2000	2	0	2	Export	440	Lithuania	LTU	340	Honduras	HND								58	PLASTIC,NON-PRIMARY FORM	1	No Quantity							143			0
S3	2000	2000	2000	2	0	2	Export	440	Lithuania	LTU	348	Hungary	HUN								58	PLASTIC,NON-PRIMARY FORM	1	No Quantity							601			0
S3	2000	2000	2000	2	0	2	Export	440	Lithuania	LTU	352	Iceland	ISL								58	PLASTIC,NON-PRIMARY FORM	1	No Quantity							1616984			0
S3	2000	2000	2000	2	0	2	Export	440	Lithuania	LTU	372	Ireland	IRL								58	PLASTIC,NON-PRIMARY FORM	1	No Quantity							18000			0
S3	2000	2000	2000	2	0	2	Export	440	Lithuania	LTU	381	Italy	ITA								58	PLASTIC,NON-PRIMARY FORM	1	No Quantity							10843			0
S3	2000	2000	2000	2	0	2	Export	440	Lithuania	LTU	392	Japan	JPN								58	PLASTIC,NON-PRIMARY FORM	1	No Quantity							96			0
S3	2000	2000	2000	2	0	2	Export	440	Lithuania	LTU	398	Kazakhstan	KAZ								58	PLASTIC,NON-PRIMARY FORM	1	No Quantity							66216			0
S3	2000	2000	2000	2	0	2	Export	440	Lithuania	LTU	417	Kyrgyzstan	KGZ								58	PLASTIC,NON-PRIMARY FORM	1	No Quantity							456			0
S3	2000	2000	2000	2	0	2	Export	440	Lithuania	LTU	428	Latvia	LVA								58	PLASTIC,NON-PRIMARY FORM	1	No Quantity							6330674			0
S3	2000	2000	2000	2	0	2	Export	440	Lithuania	LTU	430	Liberia	LBR								58	PLASTIC,NON-PRIMARY FORM	1	No Quantity							213			0
S3	2000	2000	2000	2	0	2	Export	440	Lithuania	LTU	470	Malta	MLT								58	PLASTIC,NON-PRIMARY FORM	1	No Quantity							1602			0
S3	2000	2000	2000	2	0	2	Export	440	Lithuania	LTU	478	Mauritania	MRT								58	PLASTIC,NON-PRIMARY FORM	1	No Quantity							1656			0
S3	2000	2000	2000	2	0	2	Export	440	Lithuania	LTU	484	Mexico	MEX								58	PLASTIC,NON-PRIMARY FORM	1	No Quantity							98			0
S3	2000	2000	2000	2	0	2	Export	440	Lithuania	LTU	498	Rep. of Moldova	MDA								58	PLASTIC,NON-PRIMARY FORM	1	No Quantity							60677			0
S3	2000	2000	2000	2	0	2	Export	440	Lithuania	LTU	528	Netherlands	NLD								58	PLASTIC,NON-PRIMARY FORM	1	No Quantity							2562422			0
S3	2000	2000	2000	2	0	2	Export	440	Lithuania	LTU	579	Norway	NOR								58	PLASTIC,NON-PRIMARY FORM	1	No Quantity							13506			0
S3	2000	2000	2000	2	0	2	Export	440	Lithuania	LTU	591	Panama	PAN								58	PLASTIC,NON-PRIMARY FORM	1	No Quantity							243			0
S3	2000	2000	2000	2	0	2	Export	440	Lithuania	LTU	616	Poland	POL								58	PLASTIC,NON-PRIMARY FORM	1	No Quantity							279128			0
S3	2000	2000	2000	2	0	2	Export	440	Lithuania	LTU	620	Portugal	PRT								58	PLASTIC,NON-PRIMARY FORM	1	No Quantity							4034			0
S3	2000	2000	2000	2	0	2	Export	440	Lithuania	LTU	643	Russian Federation	RUS								58	PLASTIC,NON-PRIMARY FORM	1	No Quantity							3940880			0
S3	2000	2000	2000	2	0	2	Export	440	Lithuania	LTU	670	Saint Vincent and the Grenadines	VCT								58	PLASTIC,NON-PRIMARY FORM	1	No Quantity							878			0
S3	2000	2000	2000	2	0	2	Export	440	Lithuania	LTU	699	India	IND								58	PLASTIC,NON-PRIMARY FORM	1	No Quantity							26311			0
S3	2000	2000	2000	2	0	2	Export	440	Lithuania	LTU	702	Singapore	SGP								58	PLASTIC,NON-PRIMARY FORM	1	No Quantity							98			0
S3	2000	2000	2000	2	0	2	Export	440	Lithuania	LTU	703	Slovakia	SVK								58	PLASTIC,NON-PRIMARY FORM	1	No Quantity							33649			0
S3	2000	2000	2000	2	0	2	Export	440	Lithuania	LTU	704	Viet Nam	VNM								58	PLASTIC,NON-PRIMARY FORM	1	No Quantity							66			0
S3	2000	2000	2000	2	0	2	Export	440	Lithuania	LTU	752	Sweden	SWE								58	PLASTIC,NON-PRIMARY FORM	1	No Quantity							1270257			0
S3	2000	2000	2000	2	0	2	Export	440	Lithuania	LTU	757	Switzerland	CHE								58	PLASTIC,NON-PRIMARY FORM	1	No Quantity							1610			0
S3	2000	2000	2000	2	0	2	Export	440	Lithuania	LTU	762	Tajikistan	TJK								58	PLASTIC,NON-PRIMARY FORM	1	No Quantity							101			0
S3	2000	2000	2000	2	0	2	Export	440	Lithuania	LTU	792	Turkey	TUR								58	PLASTIC,NON-PRIMARY FORM	1	No Quantity							1196			0
S3	2000	2000	2000	2	0	2	Export	440	Lithuania	LTU	798	Tuvalu	TUV								58	PLASTIC,NON-PRIMARY FORM	1	No Quantity							228			0
S3	2000	2000	2000	2	0	2	Export	440	Lithuania	LTU	804	Ukraine	UKR								58	PLASTIC,NON-PRIMARY FORM	1	No Quantity							1278914			0
S3	2000	2000	2000	2	0	2	Export	440	Lithuania	LTU	826	United Kingdom	GBR								58	PLASTIC,NON-PRIMARY FORM	1	No Quantity							3514412			0
S3	2000	2000	2000	2	0	2	Export	440	Lithuania	LTU	842	USA	USA								58	PLASTIC,NON-PRIMARY FORM	1	No Quantity							2904047			0
S3	2000	2000	2000	2	0	2	Export	440	Lithuania	LTU	860	Uzbekistan	UZB								58	PLASTIC,NON-PRIMARY FORM	1	No Quantity							4308			0
S3	2000	2000	2000	2	0	2	Export	440	Lithuania	LTU	899	Areas, nes									58	PLASTIC,NON-PRIMARY FORM	1	No Quantity							483			0
S3	2000	2000	2000	2	0	2	Export	442	Luxembourg	LUX	0	World	WLD								58	PLASTIC,NON-PRIMARY FORM	1	No Quantity							238861587			0
S3	2000	2000	2000	2	0	2	Export	442	Luxembourg	LUX	32	Argentina	ARG								58	PLASTIC,NON-PRIMARY FORM	1	No Quantity							1854			0
S3	2000	2000	2000	2	0	2	Export	442	Luxembourg	LUX	36	Australia	AUS								58	PLASTIC,NON-PRIMARY FORM	1	No Quantity							20922			0
S3	2000	2000	2000	2	0	2	Export	442	Luxembourg	LUX	40	Austria	AUT								58	PLASTIC,NON-PRIMARY FORM	1	No Quantity							917946			0
S3	2000	2000	2000	2	0	2	Export	442	Luxembourg	LUX	48	Bahrain	BHR								58	PLASTIC,NON-PRIMARY FORM	1	No Quantity							32			0
S3	2000	2000	2000	2	0	2	Export	442	Luxembourg	LUX	56	Belgium	BEL								58	PLASTIC,NON-PRIMARY FORM	1	No Quantity							17528448			0
S3	2000	2000	2000	2	0	2	Export	442	Luxembourg	LUX	70	Bosnia Herzegovina	BIH								58	PLASTIC,NON-PRIMARY FORM	1	No Quantity							1422			0
S3	2000	2000	2000	2	0	2	Export	442	Luxembourg	LUX	76	Brazil	BRA								58	PLASTIC,NON-PRIMARY FORM	1	No Quantity							1386625			0
S3	2000	2000	2000	2	0	2	Export	442	Luxembourg	LUX	100	Bulgaria	BGR								58	PLASTIC,NON-PRIMARY FORM	1	No Quantity							49935			0
S3	2000	2000	2000	2	0	2	Export	442	Luxembourg	LUX	112	Belarus	BLR								58	PLASTIC,NON-PRIMARY FORM	1	No Quantity							156038			0
S3	2000	2000	2000	2	0	2	Export	442	Luxembourg	LUX	124	Canada	CAN								58	PLASTIC,NON-PRIMARY FORM	1	No Quantity							32285			0
S3	2000	2000	2000	2	0	2	Export	442	Luxembourg	LUX	152	Chile	CHL								58	PLASTIC,NON-PRIMARY FORM	1	No Quantity							6856			0
S3	2000	2000	2000	2	0	2	Export	442	Luxembourg	LUX	156	China	CHN								58	PLASTIC,NON-PRIMARY FORM	1	No Quantity							321702			0
S3	2000	2000	2000	2	0	2	Export	442	Luxembourg	LUX	191	Croatia	HRV								58	PLASTIC,NON-PRIMARY FORM	1	No Quantity							71124			0
S3	2000	2000	2000	2	0	2	Export	442	Luxembourg	LUX	196	Cyprus	CYP								58	PLASTIC,NON-PRIMARY FORM	1	No Quantity							2391			0
S3	2000	2000	2000	2	0	2	Export	442	Luxembourg	LUX	203	Czechia	CZE								58	PLASTIC,NON-PRIMARY FORM	1	No Quantity							788413			0
S3	2000	2000	2000	2	0	2	Export	442	Luxembourg	LUX	208	Denmark	DNK								58	PLASTIC,NON-PRIMARY FORM	1	No Quantity							5101890			0
S3	2000	2000	2000	2	0	2	Export	442	Luxembourg	LUX	233	Estonia	EST								58	PLASTIC,NON-PRIMARY FORM	1	No Quantity							521			0
S3	2000	2000	2000	2	0	2	Export	442	Luxembourg	LUX	246	Finland	FIN								58	PLASTIC,NON-PRIMARY FORM	1	No Quantity							1895192			0
S3	2000	2000	2000	2	0	2	Export	442	Luxembourg	LUX	251	France	FRA								58	PLASTIC,NON-PRIMARY FORM	1	No Quantity							39006376			0
S3	2000	2000	2000	2	0	2	Export	442	Luxembourg	LUX	276	Germany	DEU								58	PLASTIC,NON-PRIMARY FORM	1	No Quantity							67476121			0
S3	2000	2000	2000	2	0	2	Export	442	Luxembourg	LUX	292	Gibraltar	GIB								58	PLASTIC,NON-PRIMARY FORM	1	No Quantity							23			0
S3	2000	2000	2000	2	0	2	Export	442	Luxembourg	LUX	300	Greece	GRC								58	PLASTIC,NON-PRIMARY FORM	1	No Quantity							19141			0
S3	2000	2000	2000	2	0	2	Export	442	Luxembourg	LUX	324	Guinea	GIN								58	PLASTIC,NON-PRIMARY FORM	1	No Quantity							6			0
S3	2000	2000	2000	2	0	2	Export	442	Luxembourg	LUX	332	Haiti	HTI								58	PLASTIC,NON-PRIMARY FORM	1	No Quantity							24459			0
S3	2000	2000	2000	2	0	2	Export	442	Luxembourg	LUX	340	Honduras	HND								58	PLASTIC,NON-PRIMARY FORM	1	No Quantity							27231			0
S3	2000	2000	2000	2	0	2	Export	442	Luxembourg	LUX	344	China, Hong Kong SAR	HKG								58	PLASTIC,NON-PRIMARY FORM	1	No Quantity							1463617			0
S3	2000	2000	2000	2	0	2	Export	442	Luxembourg	LUX	348	Hungary	HUN								58	PLASTIC,NON-PRIMARY FORM	1	No Quantity							120974			0
S3	2000	2000	2000	2	0	2	Export	442	Luxembourg	LUX	352	Iceland	ISL								58	PLASTIC,NON-PRIMARY FORM	1	No Quantity							245			0
S3	2000	2000	2000	2	0	2	Export	442	Luxembourg	LUX	360	Indonesia	IDN								58	PLASTIC,NON-PRIMARY FORM	1	No Quantity							6974			0
S3	2000	2000	2000	2	0	2	Export	442	Luxembourg	LUX	364	Iran	IRN								58	PLASTIC,NON-PRIMARY FORM	1	No Quantity							232378			0
S3	2000	2000	2000	2	0	2	Export	442	Luxembourg	LUX	372	Ireland	IRL								58	PLASTIC,NON-PRIMARY FORM	1	No Quantity							101428			0
S3	2000	2000	2000	2	0	2	Export	442	Luxembourg	LUX	376	Israel	ISR								58	PLASTIC,NON-PRIMARY FORM	1	No Quantity							317657			0
S3	2000	2000	2000	2	0	2	Export	442	Luxembourg	LUX	381	Italy	ITA								58	PLASTIC,NON-PRIMARY FORM	1	No Quantity							18848478			0
S3	2000	2000	2000	2	0	2	Export	442	Luxembourg	LUX	392	Japan	JPN								58	PLASTIC,NON-PRIMARY FORM	1	No Quantity							8496119			0
S3	2000	2000	2000	2	0	2	Export	442	Luxembourg	LUX	404	Kenya	KEN								58	PLASTIC,NON-PRIMARY FORM	1	No Quantity							9688			0
S3	2000	2000	2000	2	0	2	Export	442	Luxembourg	LUX	410	Rep. of Korea	KOR								58	PLASTIC,NON-PRIMARY FORM	1	No Quantity							1299531			0
S3	2000	2000	2000	2	0	2	Export	442	Luxembourg	LUX	422	Lebanon	LBN								58	PLASTIC,NON-PRIMARY FORM	1	No Quantity							54219			0
S3	2000	2000	2000	2	0	2	Export	442	Luxembourg	LUX	428	Latvia	LVA								58	PLASTIC,NON-PRIMARY FORM	1	No Quantity							2435040			0
S3	2000	2000	2000	2	0	2	Export	442	Luxembourg	LUX	434	Libya	LBY								58	PLASTIC,NON-PRIMARY FORM	1	No Quantity							1004			0
S3	2000	2000	2000	2	0	2	Export	442	Luxembourg	LUX	440	Lithuania	LTU								58	PLASTIC,NON-PRIMARY FORM	1	No Quantity							20969			0
S3	2000	2000	2000	2	0	2	Export	442	Luxembourg	LUX	458	Malaysia	MYS								58	PLASTIC,NON-PRIMARY FORM	1	No Quantity							14026			0
S3	2000	2000	2000	2	0	2	Export	442	Luxembourg	LUX	484	Mexico	MEX								58	PLASTIC,NON-PRIMARY FORM	1	No Quantity							131234			0
S3	2000	2000	2000	2	0	2	Export	442	Luxembourg	LUX	490	Other Asia, nes									58	PLASTIC,NON-PRIMARY FORM	1	No Quantity							23664			0
S3	2000	2000	2000	2	0	2	Export	442	Luxembourg	LUX	498	Rep. of Moldova	MDA								58	PLASTIC,NON-PRIMARY FORM	1	No Quantity							3858932			0
S3	2000	2000	2000	2	0	2	Export	442	Luxembourg	LUX	504	Morocco	MAR								58	PLASTIC,NON-PRIMARY FORM	1	No Quantity							4647			0
S3	2000	2000	2000	2	0	2	Export	442	Luxembourg	LUX	528	Netherlands	NLD								58	PLASTIC,NON-PRIMARY FORM	1	No Quantity							8806523			0
S3	2000	2000	2000	2	0	2	Export	442	Luxembourg	LUX	554	New Zealand	NZL								58	PLASTIC,NON-PRIMARY FORM	1	No Quantity							20974			0
S3	2000	2000	2000	2	0	2	Export	442	Luxembourg	LUX	566	Nigeria	NGA								58	PLASTIC,NON-PRIMARY FORM	1	No Quantity							1514			0
S3	2000	2000	2000	2	0	2	Export	442	Luxembourg	LUX	579	Norway	NOR								58	PLASTIC,NON-PRIMARY FORM	1	No Quantity							129201			0
S3	2000	2000	2000	2	0	2	Export	442	Luxembourg	LUX	608	Philippines	PHL								58	PLASTIC,NON-PRIMARY FORM	1	No Quantity							5329			0
S3	2000	2000	2000	2	0	2	Export	442	Luxembourg	LUX	616	Poland	POL								58	PLASTIC,NON-PRIMARY FORM	1	No Quantity							3235943			0
S3	2000	2000	2000	2	0	2	Export	442	Luxembourg	LUX	620	Portugal	PRT								58	PLASTIC,NON-PRIMARY FORM	1	No Quantity							1085221			0
S3	2000	2000	2000	2	0	2	Export	442	Luxembourg	LUX	642	Romania	ROU								58	PLASTIC,NON-PRIMARY FORM	1	No Quantity							361293			0
S3	2000	2000	2000	2	0	2	Export	442	Luxembourg	LUX	643	Russian Federation	RUS								58	PLASTIC,NON-PRIMARY FORM	1	No Quantity							1225258			0
S3	2000	2000	2000	2	0	2	Export	442	Luxembourg	LUX	674	San Marino	SMR								58	PLASTIC,NON-PRIMARY FORM	1	No Quantity							108888			0
S3	2000	2000	2000	2	0	2	Export	442	Luxembourg	LUX	682	Saudi Arabia	SAU								58	PLASTIC,NON-PRIMARY FORM	1	No Quantity							295229			0
S3	2000	2000	2000	2	0	2	Export	442	Luxembourg	LUX	699	India	IND								58	PLASTIC,NON-PRIMARY FORM	1	No Quantity							665333			0
S3	2000	2000	2000	2	0	2	Export	442	Luxembourg	LUX	702	Singapore	SGP								58	PLASTIC,NON-PRIMARY FORM	1	No Quantity							3912			0
S3	2000	2000	2000	2	0	2	Export	442	Luxembourg	LUX	703	Slovakia	SVK								58	PLASTIC,NON-PRIMARY FORM	1	No Quantity							27613			0
S3	2000	2000	2000	2	0	2	Export	442	Luxembourg	LUX	705	Slovenia	SVN								58	PLASTIC,NON-PRIMARY FORM	1	No Quantity							683403			0
S3	2000	2000	2000	2	0	2	Export	442	Luxembourg	LUX	710	South Africa	ZAF								58	PLASTIC,NON-PRIMARY FORM	1	No Quantity							718301			0
S3	2000	2000	2000	2	0	2	Export	442	Luxembourg	LUX	724	Spain	ESP								58	PLASTIC,NON-PRIMARY FORM	1	No Quantity							7127868			0
S3	2000	2000	2000	2	0	2	Export	442	Luxembourg	LUX	752	Sweden	SWE								58	PLASTIC,NON-PRIMARY FORM	1	No Quantity							2687342			0
S3	2000	2000	2000	2	0	2	Export	442	Luxembourg	LUX	757	Switzerland	CHE								58	PLASTIC,NON-PRIMARY FORM	1	No Quantity							4113212			0
S3	2000	2000	2000	2	0	2	Export	442	Luxembourg	LUX	764	Thailand	THA								58	PLASTIC,NON-PRIMARY FORM	1	No Quantity							14195			0
S3	2000	2000	2000	2	0	2	Export	442	Luxembourg	LUX	784	United Arab Emirates	ARE								58	PLASTIC,NON-PRIMARY FORM	1	No Quantity							118732			0
S3	2000	2000	2000	2	0	2	Export	442	Luxembourg	LUX	788	Tunisia	TUN								58	PLASTIC,NON-PRIMARY FORM	1	No Quantity							5971			0
S3	2000	2000	2000	2	0	2	Export	442	Luxembourg	LUX	792	Turkey	TUR								58	PLASTIC,NON-PRIMARY FORM	1	No Quantity							1322162			0
S3	2000	2000	2000	2	0	2	Export	442	Luxembourg	LUX	804	Ukraine	UKR								58	PLASTIC,NON-PRIMARY FORM	1	No Quantity							499201			0
S3	2000	2000	2000	2	0	2	Export	442	Luxembourg	LUX	818	Egypt	EGY								58	PLASTIC,NON-PRIMARY FORM	1	No Quantity							107197			0
S3	2000	2000	2000	2	0	2	Export	442	Luxembourg	LUX	826	United Kingdom	GBR								58	PLASTIC,NON-PRIMARY FORM	1	No Quantity							18267962			0
S3	2000	2000	2000	2	0	2	Export	442	Luxembourg	LUX	842	USA	USA								58	PLASTIC,NON-PRIMARY FORM	1	No Quantity							14859918			0
S3	2000	2000	2000	2	0	2	Export	442	Luxembourg	LUX	860	Uzbekistan	UZB								58	PLASTIC,NON-PRIMARY FORM	1	No Quantity							1380			0
S3	2000	2000	2000	2	0	2	Export	442	Luxembourg	LUX	862	Venezuela	VEN								58	PLASTIC,NON-PRIMARY FORM	1	No Quantity							17054			0
S3	2000	2000	2000	2	0	2	Export	442	Luxembourg	LUX	891	Serbia and Montenegro	SCG								58	PLASTIC,NON-PRIMARY FORM	1	No Quantity							7518			0
S3	2000	2000	2000	2	0	2	Export	442	Luxembourg	LUX	899	Areas, nes									58	PLASTIC,NON-PRIMARY FORM	1	No Quantity							60162			0
S3	2000	2000	2000	2	0	2	Export	440	Lithuania	LTU	0	World	WLD								59	CHEMICAL MATERIALS NES	1	No Quantity							19708781			0
S3	2000	2000	2000	2	0	2	Export	440	Lithuania	LTU	28	Antigua and Barbuda	ATG								59	CHEMICAL MATERIALS NES	1	No Quantity							501			0
S3	2000	2000	2000	2	0	2	Export	440	Lithuania	LTU	31	Azerbaijan	AZE								59	CHEMICAL MATERIALS NES	1	No Quantity							7007			0
S3	2000	2000	2000	2	0	2	Export	440	Lithuania	LTU	36	Australia	AUS								59	CHEMICAL MATERIALS NES	1	No Quantity							2844			0
S3	2000	2000	2000	2	0	2	Export	440	Lithuania	LTU	40	Austria	AUT								59	CHEMICAL MATERIALS NES	1	No Quantity							60000			0
S3	2000	2000	2000	2	0	2	Export	440	Lithuania	LTU	44	Bahamas	BHS								59	CHEMICAL MATERIALS NES	1	No Quantity							155526			0
S3	2000	2000	2000	2	0	2	Export	440	Lithuania	LTU	56	Belgium	BEL								59	CHEMICAL MATERIALS NES	1	No Quantity							264764			0
S3	2000	2000	2000	2	0	2	Export	440	Lithuania	LTU	84	Belize	BLZ								59	CHEMICAL MATERIALS NES	1	No Quantity							1285			0
S3	2000	2000	2000	2	0	2	Export	440	Lithuania	LTU	112	Belarus	BLR								59	CHEMICAL MATERIALS NES	1	No Quantity							696077			0
S3	2000	2000	2000	2	0	2	Export	440	Lithuania	LTU	116	Cambodia	KHM								59	CHEMICAL MATERIALS NES	1	No Quantity							263			0
S3	2000	2000	2000	2	0	2	Export	440	Lithuania	LTU	124	Canada	CAN								59	CHEMICAL MATERIALS NES	1	No Quantity							25127			0
S3	2000	2000	2000	2	0	2	Export	440	Lithuania	LTU	152	Chile	CHL								59	CHEMICAL MATERIALS NES	1	No Quantity							743			0
S3	2000	2000	2000	2	0	2	Export	440	Lithuania	LTU	156	China	CHN								59	CHEMICAL MATERIALS NES	1	No Quantity							27466			0
S3	2000	2000	2000	2	0	2	Export	440	Lithuania	LTU	196	Cyprus	CYP								59	CHEMICAL MATERIALS NES	1	No Quantity							395			0
S3	2000	2000	2000	2	0	2	Export	440	Lithuania	LTU	203	Czechia	CZE								59	CHEMICAL MATERIALS NES	1	No Quantity							55496			0
S3	2000	2000	2000	2	0	2	Export	440	Lithuania	LTU	208	Denmark	DNK								59	CHEMICAL MATERIALS NES	1	No Quantity							89002			0
S3	2000	2000	2000	2	0	2	Export	440	Lithuania	LTU	233	Estonia	EST								59	CHEMICAL MATERIALS NES	1	No Quantity							1165790			0
S3	2000	2000	2000	2	0	2	Export	440	Lithuania	LTU	246	Finland	FIN								59	CHEMICAL MATERIALS NES	1	No Quantity							103412			0
S3	2000	2000	2000	2	0	2	Export	440	Lithuania	LTU	251	France	FRA								59	CHEMICAL MATERIALS NES	1	No Quantity							811578			0
S3	2000	2000	2000	2	0	2	Export	440	Lithuania	LTU	268	Georgia	GEO								59	CHEMICAL MATERIALS NES	1	No Quantity							29941			0
S3	2000	2000	2000	2	0	2	Export	440	Lithuania	LTU	276	Germany	DEU								59	CHEMICAL MATERIALS NES	1	No Quantity							7471554			0
S3	2000	2000	2000	2	0	2	Export	440	Lithuania	LTU	300	Greece	GRC								59	CHEMICAL MATERIALS NES	1	No Quantity							2577			0
S3	2000	2000	2000	2	0	2	Export	440	Lithuania	LTU	344	China, Hong Kong SAR	HKG								59	CHEMICAL MATERIALS NES	1	No Quantity							2887			0
S3	2000	2000	2000	2	0	2	Export	440	Lithuania	LTU	348	Hungary	HUN								59	CHEMICAL MATERIALS NES	1	No Quantity							60933			0
S3	2000	2000	2000	2	0	2	Export	440	Lithuania	LTU	352	Iceland	ISL								59	CHEMICAL MATERIALS NES	1	No Quantity							100562			0
S3	2000	2000	2000	2	0	2	Export	440	Lithuania	LTU	364	Iran	IRN								59	CHEMICAL MATERIALS NES	1	No Quantity							4950			0
S3	2000	2000	2000	2	0	2	Export	440	Lithuania	LTU	372	Ireland	IRL								59	CHEMICAL MATERIALS NES	1	No Quantity							462			0
S3	2000	2000	2000	2	0	2	Export	440	Lithuania	LTU	376	Israel	ISR								59	CHEMICAL MATERIALS NES	1	No Quantity							4305			0
S3	2000	2000	2000	2	0	2	Export	440	Lithuania	LTU	381	Italy	ITA								59	CHEMICAL MATERIALS NES	1	No Quantity							36819			0
S3	2000	2000	2000	2	0	2	Export	440	Lithuania	LTU	392	Japan	JPN								59	CHEMICAL MATERIALS NES	1	No Quantity							5791			0
S3	2000	2000	2000	2	0	2	Export	440	Lithuania	LTU	398	Kazakhstan	KAZ								59	CHEMICAL MATERIALS NES	1	No Quantity							86621			0
S3	2000	2000	2000	2	0	2	Export	440	Lithuania	LTU	410	Rep. of Korea	KOR								59	CHEMICAL MATERIALS NES	1	No Quantity							19215			0
S3	2000	2000	2000	2	0	2	Export	440	Lithuania	LTU	417	Kyrgyzstan	KGZ								59	CHEMICAL MATERIALS NES	1	No Quantity							61			0
S3	2000	2000	2000	2	0	2	Export	440	Lithuania	LTU	418	Lao People's Dem. Rep.	LAO								59	CHEMICAL MATERIALS NES	1	No Quantity							550			0
S3	2000	2000	2000	2	0	2	Export	440	Lithuania	LTU	428	Latvia	LVA								59	CHEMICAL MATERIALS NES	1	No Quantity							2218739			0
S3	2000	2000	2000	2	0	2	Export	440	Lithuania	LTU	430	Liberia	LBR								59	CHEMICAL MATERIALS NES	1	No Quantity							109			0
S3	2000	2000	2000	2	0	2	Export	440	Lithuania	LTU	458	Malaysia	MYS								59	CHEMICAL MATERIALS NES	1	No Quantity							4809			0
S3	2000	2000	2000	2	0	2	Export	440	Lithuania	LTU	470	Malta	MLT								59	CHEMICAL MATERIALS NES	1	No Quantity							2714			0
S3	2000	2000	2000	2	0	2	Export	440	Lithuania	LTU	478	Mauritania	MRT								59	CHEMICAL MATERIALS NES	1	No Quantity							3273			0
S3	2000	2000	2000	2	0	2	Export	440	Lithuania	LTU	484	Mexico	MEX								59	CHEMICAL MATERIALS NES	1	No Quantity							230			0
S3	2000	2000	2000	2	0	2	Export	440	Lithuania	LTU	490	Other Asia, nes									59	CHEMICAL MATERIALS NES	1	No Quantity							1704			0
S3	2000	2000	2000	2	0	2	Export	440	Lithuania	LTU	498	Rep. of Moldova	MDA								59	CHEMICAL MATERIALS NES	1	No Quantity							3226			0
S3	2000	2000	2000	2	0	2	Export	440	Lithuania	LTU	528	Netherlands	NLD								59	CHEMICAL MATERIALS NES	1	No Quantity							576472			0
S3	2000	2000	2000	2	0	2	Export	440	Lithuania	LTU	579	Norway	NOR								59	CHEMICAL MATERIALS NES	1	No Quantity							55085			0
S3	2000	2000	2000	2	0	2	Export	440	Lithuania	LTU	584	Marshall Isds	MHL								59	CHEMICAL MATERIALS NES	1	No Quantity							268			0
S3	2000	2000	2000	2	0	2	Export	440	Lithuania	LTU	586	Pakistan	PAK								59	CHEMICAL MATERIALS NES	1	No Quantity							562			0
S3	2000	2000	2000	2	0	2	Export	440	Lithuania	LTU	591	Panama	PAN								59	CHEMICAL MATERIALS NES	1	No Quantity							102			0
S3	2000	2000	2000	2	0	2	Export	440	Lithuania	LTU	616	Poland	POL								59	CHEMICAL MATERIALS NES	1	No Quantity							1492774			0
S3	2000	2000	2000	2	0	2	Export	440	Lithuania	LTU	620	Portugal	PRT								59	CHEMICAL MATERIALS NES	1	No Quantity							1118			0
S3	2000	2000	2000	2	0	2	Export	440	Lithuania	LTU	642	Romania	ROU								59	CHEMICAL MATERIALS NES	1	No Quantity							996			0
S3	2000	2000	2000	2	0	2	Export	440	Lithuania	LTU	643	Russian Federation	RUS								59	CHEMICAL MATERIALS NES	1	No Quantity							1767936			0
S3	2000	2000	2000	2	0	2	Export	440	Lithuania	LTU	670	Saint Vincent and the Grenadines	VCT								59	CHEMICAL MATERIALS NES	1	No Quantity							200			0
S3	2000	2000	2000	2	0	2	Export	440	Lithuania	LTU	699	India	IND								59	CHEMICAL MATERIALS NES	1	No Quantity							2686			0
S3	2000	2000	2000	2	0	2	Export	440	Lithuania	LTU	704	Viet Nam	VNM								59	CHEMICAL MATERIALS NES	1	No Quantity							8250			0
S3	2000	2000	2000	2	0	2	Export	440	Lithuania	LTU	724	Spain	ESP								59	CHEMICAL MATERIALS NES	1	No Quantity							4685			0
S3	2000	2000	2000	2	0	2	Export	440	Lithuania	LTU	752	Sweden	SWE								59	CHEMICAL MATERIALS NES	1	No Quantity							8922			0
S3	2000	2000	2000	2	0	2	Export	440	Lithuania	LTU	757	Switzerland	CHE								59	CHEMICAL MATERIALS NES	1	No Quantity							33793			0
S3	2000	2000	2000	2	0	2	Export	440	Lithuania	LTU	762	Tajikistan	TJK								59	CHEMICAL MATERIALS NES	1	No Quantity							672			0
S3	2000	2000	2000	2	0	2	Export	440	Lithuania	LTU	764	Thailand	THA								59	CHEMICAL MATERIALS NES	1	No Quantity							423			0
S3	2000	2000	2000	2	0	2	Export	440	Lithuania	LTU	792	Turkey	TUR								59	CHEMICAL MATERIALS NES	1	No Quantity							12597			0
S3	2000	2000	2000	2	0	2	Export	440	Lithuania	LTU	795	Turkmenistan	TKM								59	CHEMICAL MATERIALS NES	1	No Quantity							212648			0
S3	2000	2000	2000	2	0	2	Export	440	Lithuania	LTU	804	Ukraine	UKR								59	CHEMICAL MATERIALS NES	1	No Quantity							218266			0
S3	2000	2000	2000	2	0	2	Export	440	Lithuania	LTU	826	United Kingdom	GBR								59	CHEMICAL MATERIALS NES	1	No Quantity							288711			0
S3	2000	2000	2000	2	0	2	Export	440	Lithuania	LTU	842	USA	USA								59	CHEMICAL MATERIALS NES	1	No Quantity							1486892			0
S3	2000	2000	2000	2	0	2	Export	440	Lithuania	LTU	860	Uzbekistan	UZB								59	CHEMICAL MATERIALS NES	1	No Quantity							4761			0
S3	2000	2000	2000	2	0	2	Export	440	Lithuania	LTU	891	Serbia and Montenegro	SCG								59	CHEMICAL MATERIALS NES	1	No Quantity							136			0
S3	2000	2000	2000	2	0	2	Export	440	Lithuania	LTU	899	Areas, nes									59	CHEMICAL MATERIALS NES	1	No Quantity							518			0
S3	2000	2000	2000	2	0	2	Export	442	Luxembourg	LUX	0	World	WLD								59	CHEMICAL MATERIALS NES	1	No Quantity							72985874			0
S3	2000	2000	2000	2	0	2	Export	442	Luxembourg	LUX	31	Azerbaijan	AZE								59	CHEMICAL MATERIALS NES	1	No Quantity							33675			0
S3	2000	2000	2000	2	0	2	Export	442	Luxembourg	LUX	36	Australia	AUS								59	CHEMICAL MATERIALS NES	1	No Quantity							52361			0
S3	2000	2000	2000	2	0	2	Export	442	Luxembourg	LUX	40	Austria	AUT								59	CHEMICAL MATERIALS NES	1	No Quantity							1464399			0
S3	2000	2000	2000	2	0	2	Export	442	Luxembourg	LUX	56	Belgium	BEL								59	CHEMICAL MATERIALS NES	1	No Quantity							17852531			0
S3	2000	2000	2000	2	0	2	Export	442	Luxembourg	LUX	100	Bulgaria	BGR								59	CHEMICAL MATERIALS NES	1	No Quantity							1484			0
S3	2000	2000	2000	2	0	2	Export	442	Luxembourg	LUX	108	Burundi	BDI								59	CHEMICAL MATERIALS NES	1	No Quantity							161			0
S3	2000	2000	2000	2	0	2	Export	442	Luxembourg	LUX	112	Belarus	BLR								59	CHEMICAL MATERIALS NES	1	No Quantity							349144			0
S3	2000	2000	2000	2	0	2	Export	442	Luxembourg	LUX	124	Canada	CAN								59	CHEMICAL MATERIALS NES	1	No Quantity							530919			0
S3	2000	2000	2000	2	0	2	Export	442	Luxembourg	LUX	140	Central African Rep.	CAF								59	CHEMICAL MATERIALS NES	1	No Quantity							1238			0
S3	2000	2000	2000	2	0	2	Export	442	Luxembourg	LUX	156	China	CHN								59	CHEMICAL MATERIALS NES	1	No Quantity							258736			0
S3	2000	2000	2000	2	0	2	Export	442	Luxembourg	LUX	203	Czechia	CZE								59	CHEMICAL MATERIALS NES	1	No Quantity							45623			0
S3	2000	2000	2000	2	0	2	Export	442	Luxembourg	LUX	208	Denmark	DNK								59	CHEMICAL MATERIALS NES	1	No Quantity							2684793			0
S3	2000	2000	2000	2	0	2	Export	442	Luxembourg	LUX	246	Finland	FIN								59	CHEMICAL MATERIALS NES	1	No Quantity							228145			0
S3	2000	2000	2000	2	0	2	Export	442	Luxembourg	LUX	251	France	FRA								59	CHEMICAL MATERIALS NES	1	No Quantity							7057958			0
S3	2000	2000	2000	2	0	2	Export	442	Luxembourg	LUX	276	Germany	DEU								59	CHEMICAL MATERIALS NES	1	No Quantity							18108512			0
S3	2000	2000	2000	2	0	2	Export	442	Luxembourg	LUX	300	Greece	GRC								59	CHEMICAL MATERIALS NES	1	No Quantity							13052			0
S3	2000	2000	2000	2	0	2	Export	442	Luxembourg	LUX	348	Hungary	HUN								59	CHEMICAL MATERIALS NES	1	No Quantity							107644			0
S3	2000	2000	2000	2	0	2	Export	442	Luxembourg	LUX	352	Iceland	ISL								59	CHEMICAL MATERIALS NES	1	No Quantity							3525			0
S3	2000	2000	2000	2	0	2	Export	442	Luxembourg	LUX	364	Iran	IRN								59	CHEMICAL MATERIALS NES	1	No Quantity							709			0
S3	2000	2000	2000	2	0	2	Export	442	Luxembourg	LUX	372	Ireland	IRL								59	CHEMICAL MATERIALS NES	1	No Quantity							101049			0
S3	2000	2000	2000	2	0	2	Export	442	Luxembourg	LUX	376	Israel	ISR								59	CHEMICAL MATERIALS NES	1	No Quantity							21932			0
S3	2000	2000	2000	2	0	2	Export	442	Luxembourg	LUX	381	Italy	ITA								59	CHEMICAL MATERIALS NES	1	No Quantity							328841			0
S3	2000	2000	2000	2	0	2	Export	442	Luxembourg	LUX	392	Japan	JPN								59	CHEMICAL MATERIALS NES	1	No Quantity							311596			0
S3	2000	2000	2000	2	0	2	Export	442	Luxembourg	LUX	398	Kazakhstan	KAZ								59	CHEMICAL MATERIALS NES	1	No Quantity							146			0
S3	2000	2000	2000	2	0	2	Export	442	Luxembourg	LUX	400	Jordan	JOR								59	CHEMICAL MATERIALS NES	1	No Quantity							12491			0
S3	2000	2000	2000	2	0	2	Export	442	Luxembourg	LUX	414	Kuwait	KWT								59	CHEMICAL MATERIALS NES	1	No Quantity							1379			0
S3	2000	2000	2000	2	0	2	Export	442	Luxembourg	LUX	417	Kyrgyzstan	KGZ								59	CHEMICAL MATERIALS NES	1	No Quantity							330			0
S3	2000	2000	2000	2	0	2	Export	442	Luxembourg	LUX	428	Latvia	LVA								59	CHEMICAL MATERIALS NES	1	No Quantity							3986			0
S3	2000	2000	2000	2	0	2	Export	442	Luxembourg	LUX	434	Libya	LBY								59	CHEMICAL MATERIALS NES	1	No Quantity							26			0
S3	2000	2000	2000	2	0	2	Export	442	Luxembourg	LUX	440	Lithuania	LTU								59	CHEMICAL MATERIALS NES	1	No Quantity							2142			0
S3	2000	2000	2000	2	0	2	Export	442	Luxembourg	LUX	458	Malaysia	MYS								59	CHEMICAL MATERIALS NES	1	No Quantity							1258			0
S3	2000	2000	2000	2	0	2	Export	442	Luxembourg	LUX	484	Mexico	MEX								59	CHEMICAL MATERIALS NES	1	No Quantity							54555			0
S3	2000	2000	2000	2	0	2	Export	442	Luxembourg	LUX	490	Other Asia, nes									59	CHEMICAL MATERIALS NES	1	No Quantity							646			0
S3	2000	2000	2000	2	0	2	Export	442	Luxembourg	LUX	504	Morocco	MAR								59	CHEMICAL MATERIALS NES	1	No Quantity							134058			0
S3	2000	2000	2000	2	0	2	Export	442	Luxembourg	LUX	512	Oman	OMN								59	CHEMICAL MATERIALS NES	1	No Quantity							61			0
S3	2000	2000	2000	2	0	2	Export	442	Luxembourg	LUX	528	Netherlands	NLD								59	CHEMICAL MATERIALS NES	1	No Quantity							2603978			0
S3	2000	2000	2000	2	0	2	Export	442	Luxembourg	LUX	562	Niger	NER								59	CHEMICAL MATERIALS NES	1	No Quantity							711			0
S3	2000	2000	2000	2	0	2	Export	442	Luxembourg	LUX	566	Nigeria	NGA								59	CHEMICAL MATERIALS NES	1	No Quantity							28948			0
S3	2000	2000	2000	2	0	2	Export	442	Luxembourg	LUX	579	Norway	NOR								59	CHEMICAL MATERIALS NES	1	No Quantity							2430			0
S3	2000	2000	2000	2	0	2	Export	442	Luxembourg	LUX	586	Pakistan	PAK								59	CHEMICAL MATERIALS NES	1	No Quantity							1579			0
S3	2000	2000	2000	2	0	2	Export	442	Luxembourg	LUX	616	Poland	POL								59	CHEMICAL MATERIALS NES	1	No Quantity							5197127			0
S3	2000	2000	2000	2	0	2	Export	442	Luxembourg	LUX	620	Portugal	PRT								59	CHEMICAL MATERIALS NES	1	No Quantity							314			0
S3	2000	2000	2000	2	0	2	Export	442	Luxembourg	LUX	642	Romania	ROU								59	CHEMICAL MATERIALS NES	1	No Quantity							14261			0
S3	2000	2000	2000	2	0	2	Export	442	Luxembourg	LUX	643	Russian Federation	RUS								59	CHEMICAL MATERIALS NES	1	No Quantity							16367			0
S3	2000	2000	2000	2	0	2	Export	442	Luxembourg	LUX	646	Rwanda	RWA								59	CHEMICAL MATERIALS NES	1	No Quantity							1871			0
S3	2000	2000	2000	2	0	2	Export	442	Luxembourg	LUX	682	Saudi Arabia	SAU								59	CHEMICAL MATERIALS NES	1	No Quantity							10800			0
S3	2000	2000	2000	2	0	2	Export	442	Luxembourg	LUX	699	India	IND								59	CHEMICAL MATERIALS NES	1	No Quantity							841			0
S3	2000	2000	2000	2	0	2	Export	442	Luxembourg	LUX	702	Singapore	SGP								59	CHEMICAL MATERIALS NES	1	No Quantity							8784			0
S3	2000	2000	2000	2	0	2	Export	442	Luxembourg	LUX	703	Slovakia	SVK								59	CHEMICAL MATERIALS NES	1	No Quantity							22842			0
S3	2000	2000	2000	2	0	2	Export	442	Luxembourg	LUX	705	Slovenia	SVN								59	CHEMICAL MATERIALS NES	1	No Quantity							851			0
S3	2000	2000	2000	2	0	2	Export	442	Luxembourg	LUX	710	South Africa	ZAF								59	CHEMICAL MATERIALS NES	1	No Quantity							8220			0
S3	2000	2000	2000	2	0	2	Export	442	Luxembourg	LUX	724	Spain	ESP								59	CHEMICAL MATERIALS NES	1	No Quantity							24935			0
S3	2000	2000	2000	2	0	2	Export	442	Luxembourg	LUX	752	Sweden	SWE								59	CHEMICAL MATERIALS NES	1	No Quantity							1788185			0
S3	2000	2000	2000	2	0	2	Export	442	Luxembourg	LUX	757	Switzerland	CHE								59	CHEMICAL MATERIALS NES	1	No Quantity							4244017			0
S3	2000	2000	2000	2	0	2	Export	442	Luxembourg	LUX	760	Syria	SYR								59	CHEMICAL MATERIALS NES	1	No Quantity							157			0
S3	2000	2000	2000	2	0	2	Export	442	Luxembourg	LUX	764	Thailand	THA								59	CHEMICAL MATERIALS NES	1	No Quantity							113			0
S3	2000	2000	2000	2	0	2	Export	442	Luxembourg	LUX	780	Trinidad and Tobago	TTO								59	CHEMICAL MATERIALS NES	1	No Quantity							65698			0
S3	2000	2000	2000	2	0	2	Export	442	Luxembourg	LUX	784	United Arab Emirates	ARE								59	CHEMICAL MATERIALS NES	1	No Quantity							237			0
S3	2000	2000	2000	2	0	2	Export	442	Luxembourg	LUX	788	Tunisia	TUN								59	CHEMICAL MATERIALS NES	1	No Quantity							1689			0
S3	2000	2000	2000	2	0	2	Export	442	Luxembourg	LUX	792	Turkey	TUR								59	CHEMICAL MATERIALS NES	1	No Quantity							92403			0
S3	2000	2000	2000	2	0	2	Export	442	Luxembourg	LUX	804	Ukraine	UKR								59	CHEMICAL MATERIALS NES	1	No Quantity							21989			0
S3	2000	2000	2000	2	0	2	Export	442	Luxembourg	LUX	818	Egypt	EGY								59	CHEMICAL MATERIALS NES	1	No Quantity							5968			0
S3	2000	2000	2000	2	0	2	Export	442	Luxembourg	LUX	826	United Kingdom	GBR								59	CHEMICAL MATERIALS NES	1	No Quantity							3166302			0
S3	2000	2000	2000	2	0	2	Export	442	Luxembourg	LUX	842	USA	USA								59	CHEMICAL MATERIALS NES	1	No Quantity							5850761			0
S3	2000	2000	2000	2	0	2	Export	442	Luxembourg	LUX	860	Uzbekistan	UZB								59	CHEMICAL MATERIALS NES	1	No Quantity							307			0
S3	2000	2000	2000	2	0	2	Export	442	Luxembourg	LUX	899	Areas, nes									59	CHEMICAL MATERIALS NES	1	No Quantity							34090			0
S3	2000	2000	2000	2	0	2	Export	440	Lithuania	LTU	0	World	WLD								61	LEATHER, LEATHER GOODS	1	No Quantity							34886480			0
S3	2000	2000	2000	2	0	2	Export	440	Lithuania	LTU	56	Belgium	BEL								61	LEATHER, LEATHER GOODS	1	No Quantity							85			0
S3	2000	2000	2000	2	0	2	Export	440	Lithuania	LTU	112	Belarus	BLR								61	LEATHER, LEATHER GOODS	1	No Quantity							3970339			0
S3	2000	2000	2000	2	0	2	Export	440	Lithuania	LTU	203	Czechia	CZE								61	LEATHER, LEATHER GOODS	1	No Quantity							38815			0
S3	2000	2000	2000	2	0	2	Export	440	Lithuania	LTU	208	Denmark	DNK								61	LEATHER, LEATHER GOODS	1	No Quantity							86992			0
S3	2000	2000	2000	2	0	2	Export	440	Lithuania	LTU	233	Estonia	EST								61	LEATHER, LEATHER GOODS	1	No Quantity							743638			0
S3	2000	2000	2000	2	0	2	Export	440	Lithuania	LTU	246	Finland	FIN								61	LEATHER, LEATHER GOODS	1	No Quantity							2156482			0
S3	2000	2000	2000	2	0	2	Export	440	Lithuania	LTU	251	France	FRA								61	LEATHER, LEATHER GOODS	1	No Quantity							209851			0
S3	2000	2000	2000	2	0	2	Export	440	Lithuania	LTU	276	Germany	DEU								61	LEATHER, LEATHER GOODS	1	No Quantity							1401222			0
S3	2000	2000	2000	2	0	2	Export	440	Lithuania	LTU	381	Italy	ITA								61	LEATHER, LEATHER GOODS	1	No Quantity							6728339			0
S3	2000	2000	2000	2	0	2	Export	440	Lithuania	LTU	417	Kyrgyzstan	KGZ								61	LEATHER, LEATHER GOODS	1	No Quantity							792219			0
S3	2000	2000	2000	2	0	2	Export	440	Lithuania	LTU	428	Latvia	LVA								61	LEATHER, LEATHER GOODS	1	No Quantity							535781			0
S3	2000	2000	2000	2	0	2	Export	440	Lithuania	LTU	528	Netherlands	NLD								61	LEATHER, LEATHER GOODS	1	No Quantity							2619876			0
S3	2000	2000	2000	2	0	2	Export	440	Lithuania	LTU	616	Poland	POL								61	LEATHER, LEATHER GOODS	1	No Quantity							4298873			0
S3	2000	2000	2000	2	0	2	Export	440	Lithuania	LTU	620	Portugal	PRT								61	LEATHER, LEATHER GOODS	1	No Quantity							2995541			0
S3	2000	2000	2000	2	0	2	Export	440	Lithuania	LTU	643	Russian Federation	RUS								61	LEATHER, LEATHER GOODS	1	No Quantity							581640			0
S3	2000	2000	2000	2	0	2	Export	440	Lithuania	LTU	703	Slovakia	SVK								61	LEATHER, LEATHER GOODS	1	No Quantity							5249			0
S3	2000	2000	2000	2	0	2	Export	440	Lithuania	LTU	724	Spain	ESP								61	LEATHER, LEATHER GOODS	1	No Quantity							552908			0
S3	2000	2000	2000	2	0	2	Export	440	Lithuania	LTU	752	Sweden	SWE								61	LEATHER, LEATHER GOODS	1	No Quantity							1361025			0
S3	2000	2000	2000	2	0	2	Export	440	Lithuania	LTU	784	United Arab Emirates	ARE								61	LEATHER, LEATHER GOODS	1	No Quantity							20000			0
S3	2000	2000	2000	2	0	2	Export	440	Lithuania	LTU	792	Turkey	TUR								61	LEATHER, LEATHER GOODS	1	No Quantity							928289			0
S3	2000	2000	2000	2	0	2	Export	440	Lithuania	LTU	804	Ukraine	UKR								61	LEATHER, LEATHER GOODS	1	No Quantity							324477			0
[truncated: 3,432 more rows]
