# Supplementary material for: Core-periphery structure in sectoral international trade networks: A new approach to an old theory
Source: PLoS One. 2020 Apr 2;15(4):e0229547. doi: 10.1371/journal.pone.0229547 (PMC7117750; doi:10.1371/journal.pone.0229547)
Supplement: S7 File — (ZIP) [file pone.0229547.s007.zip › S7_File/RawData 2000/comtrade (41).csv]

Classification	Year	Period	Period Desc.	Aggregate Level	Is Leaf Code	Trade Flow Code	Trade Flow	Reporter Code	Reporter	Reporter ISO	Partner Code	Partner	Partner ISO	2nd Partner Code	2nd Partner	2nd Partner ISO	Customs Proc. Code	Customs	Mode of Transport Code	Mode of Transport	Commodity Code	Commodity	Qty Unit Code	Qty Unit	Qty	Alt Qty Unit Code	Alt Qty Unit	Alt Qty	Netweight (kg)	Gross weight (kg)	Trade Value (US$)	CIF Trade Value (US$)	FOB Trade Value (US$)	Flag
S3	2000	2000	2000	2	0	2	Export	446	China, Macao SAR	MAC	0	World	WLD								00	LIVE ANIMALS	1	No Quantity							8909			0
S3	2000	2000	2000	2	0	2	Export	446	China, Macao SAR	MAC	156	China	CHN								00	LIVE ANIMALS	1	No Quantity							7289			0
S3	2000	2000	2000	2	0	2	Export	446	China, Macao SAR	MAC	764	Thailand	THA								00	LIVE ANIMALS	1	No Quantity							748			0
S3	2000	2000	2000	2	0	2	Export	446	China, Macao SAR	MAC	842	USA	USA								00	LIVE ANIMALS	1	No Quantity							872			0
S3	2000	2000	2000	2	0	2	Export	450	Madagascar	MDG	0	World	WLD								00	LIVE ANIMALS	1	No Quantity							2047585			0
S3	2000	2000	2000	2	0	2	Export	450	Madagascar	MDG	56	Belgium	BEL								00	LIVE ANIMALS	1	No Quantity							23524			0
S3	2000	2000	2000	2	0	2	Export	450	Madagascar	MDG	124	Canada	CAN								00	LIVE ANIMALS	1	No Quantity							14635			0
S3	2000	2000	2000	2	0	2	Export	450	Madagascar	MDG	174	Comoros	COM								00	LIVE ANIMALS	1	No Quantity							14803			0
S3	2000	2000	2000	2	0	2	Export	450	Madagascar	MDG	251	France	FRA								00	LIVE ANIMALS	1	No Quantity							21063			0
S3	2000	2000	2000	2	0	2	Export	450	Madagascar	MDG	276	Germany	DEU								00	LIVE ANIMALS	1	No Quantity							49131			0
S3	2000	2000	2000	2	0	2	Export	450	Madagascar	MDG	392	Japan	JPN								00	LIVE ANIMALS	1	No Quantity							305356			0
S3	2000	2000	2000	2	0	2	Export	450	Madagascar	MDG	480	Mauritius	MUS								00	LIVE ANIMALS	1	No Quantity							19267			0
S3	2000	2000	2000	2	0	2	Export	450	Madagascar	MDG	528	Netherlands	NLD								00	LIVE ANIMALS	1	No Quantity							34095			0
S3	2000	2000	2000	2	0	2	Export	450	Madagascar	MDG	620	Portugal	PRT								00	LIVE ANIMALS	1	No Quantity							8120			0
S3	2000	2000	2000	2	0	2	Export	450	Madagascar	MDG	710	South Africa	ZAF								00	LIVE ANIMALS	1	No Quantity							42900			0
S3	2000	2000	2000	2	0	2	Export	450	Madagascar	MDG	724	Spain	ESP								00	LIVE ANIMALS	1	No Quantity							3287			0
S3	2000	2000	2000	2	0	2	Export	450	Madagascar	MDG	752	Sweden	SWE								00	LIVE ANIMALS	1	No Quantity							166			0
S3	2000	2000	2000	2	0	2	Export	450	Madagascar	MDG	757	Switzerland	CHE								00	LIVE ANIMALS	1	No Quantity							32277			0
S3	2000	2000	2000	2	0	2	Export	450	Madagascar	MDG	764	Thailand	THA								00	LIVE ANIMALS	1	No Quantity							5230			0
S3	2000	2000	2000	2	0	2	Export	450	Madagascar	MDG	826	United Kingdom	GBR								00	LIVE ANIMALS	1	No Quantity							11033			0
S3	2000	2000	2000	2	0	2	Export	450	Madagascar	MDG	842	USA	USA								00	LIVE ANIMALS	1	No Quantity							1462698			0
S3	2000	2000	2000	2	0	2	Export	446	China, Macao SAR	MAC	0	World	WLD								01	MEAT, MEAT PREPARATIONS	1	No Quantity							432425			0
S3	2000	2000	2000	2	0	2	Export	446	China, Macao SAR	MAC	124	Canada	CAN								01	MEAT, MEAT PREPARATIONS	1	No Quantity							648			0
S3	2000	2000	2000	2	0	2	Export	446	China, Macao SAR	MAC	156	China	CHN								01	MEAT, MEAT PREPARATIONS	1	No Quantity							255829			0
S3	2000	2000	2000	2	0	2	Export	446	China, Macao SAR	MAC	344	China, Hong Kong SAR	HKG								01	MEAT, MEAT PREPARATIONS	1	No Quantity							156845			0
S3	2000	2000	2000	2	0	2	Export	446	China, Macao SAR	MAC	360	Indonesia	IDN								01	MEAT, MEAT PREPARATIONS	1	No Quantity							14209			0
S3	2000	2000	2000	2	0	2	Export	446	China, Macao SAR	MAC	458	Malaysia	MYS								01	MEAT, MEAT PREPARATIONS	1	No Quantity							3078			0
S3	2000	2000	2000	2	0	2	Export	446	China, Macao SAR	MAC	490	Other Asia, nes									01	MEAT, MEAT PREPARATIONS	1	No Quantity							1699			0
S3	2000	2000	2000	2	0	2	Export	446	China, Macao SAR	MAC	620	Portugal	PRT								01	MEAT, MEAT PREPARATIONS	1	No Quantity							116			0
S3	2000	2000	2000	2	0	2	Export	450	Madagascar	MDG	0	World	WLD								01	MEAT, MEAT PREPARATIONS	1	No Quantity							149678			0
S3	2000	2000	2000	2	0	2	Export	450	Madagascar	MDG	56	Belgium	BEL								01	MEAT, MEAT PREPARATIONS	1	No Quantity							78760			0
S3	2000	2000	2000	2	0	2	Export	450	Madagascar	MDG	174	Comoros	COM								01	MEAT, MEAT PREPARATIONS	1	No Quantity							150			0
S3	2000	2000	2000	2	0	2	Export	450	Madagascar	MDG	251	France	FRA								01	MEAT, MEAT PREPARATIONS	1	No Quantity							42089			0
S3	2000	2000	2000	2	0	2	Export	450	Madagascar	MDG	344	China, Hong Kong SAR	HKG								01	MEAT, MEAT PREPARATIONS	1	No Quantity							8379			0
S3	2000	2000	2000	2	0	2	Export	450	Madagascar	MDG	480	Mauritius	MUS								01	MEAT, MEAT PREPARATIONS	1	No Quantity							20299			0
S3	2000	2000	2000	2	0	2	Export	446	China, Macao SAR	MAC	0	World	WLD								02	DAIRY PRODUCTS,BIRD EGGS	1	No Quantity							74711			0
S3	2000	2000	2000	2	0	2	Export	446	China, Macao SAR	MAC	156	China	CHN								02	DAIRY PRODUCTS,BIRD EGGS	1	No Quantity							18896			0
S3	2000	2000	2000	2	0	2	Export	446	China, Macao SAR	MAC	344	China, Hong Kong SAR	HKG								02	DAIRY PRODUCTS,BIRD EGGS	1	No Quantity							55771			0
S3	2000	2000	2000	2	0	2	Export	446	China, Macao SAR	MAC	620	Portugal	PRT								02	DAIRY PRODUCTS,BIRD EGGS	1	No Quantity							45			0
S3	2000	2000	2000	2	0	2	Export	450	Madagascar	MDG	0	World	WLD								02	DAIRY PRODUCTS,BIRD EGGS	1	No Quantity							131002			0
S3	2000	2000	2000	2	0	2	Export	450	Madagascar	MDG	174	Comoros	COM								02	DAIRY PRODUCTS,BIRD EGGS	1	No Quantity							2258			0
S3	2000	2000	2000	2	0	2	Export	450	Madagascar	MDG	251	France	FRA								02	DAIRY PRODUCTS,BIRD EGGS	1	No Quantity							84354			0
S3	2000	2000	2000	2	0	2	Export	450	Madagascar	MDG	404	Kenya	KEN								02	DAIRY PRODUCTS,BIRD EGGS	1	No Quantity							582			0
S3	2000	2000	2000	2	0	2	Export	450	Madagascar	MDG	480	Mauritius	MUS								02	DAIRY PRODUCTS,BIRD EGGS	1	No Quantity							31450			0
S3	2000	2000	2000	2	0	2	Export	450	Madagascar	MDG	591	Panama	PAN								02	DAIRY PRODUCTS,BIRD EGGS	1	No Quantity							27			0
S3	2000	2000	2000	2	0	2	Export	450	Madagascar	MDG	702	Singapore	SGP								02	DAIRY PRODUCTS,BIRD EGGS	1	No Quantity							2250			0
S3	2000	2000	2000	2	0	2	Export	450	Madagascar	MDG	710	South Africa	ZAF								02	DAIRY PRODUCTS,BIRD EGGS	1	No Quantity							10081			0
S3	2000	2000	2000	2	0	2	Export	446	China, Macao SAR	MAC	0	World	WLD								03	FISH,CRUSTACEANS,MOLLUSC	1	No Quantity							3588119			0
S3	2000	2000	2000	2	0	2	Export	446	China, Macao SAR	MAC	124	Canada	CAN								03	FISH,CRUSTACEANS,MOLLUSC	1	No Quantity							3925			0
S3	2000	2000	2000	2	0	2	Export	446	China, Macao SAR	MAC	156	China	CHN								03	FISH,CRUSTACEANS,MOLLUSC	1	No Quantity							264367			0
S3	2000	2000	2000	2	0	2	Export	446	China, Macao SAR	MAC	344	China, Hong Kong SAR	HKG								03	FISH,CRUSTACEANS,MOLLUSC	1	No Quantity							3085332			0
S3	2000	2000	2000	2	0	2	Export	446	China, Macao SAR	MAC	360	Indonesia	IDN								03	FISH,CRUSTACEANS,MOLLUSC	1	No Quantity							10697			0
S3	2000	2000	2000	2	0	2	Export	446	China, Macao SAR	MAC	458	Malaysia	MYS								03	FISH,CRUSTACEANS,MOLLUSC	1	No Quantity							4946			0
S3	2000	2000	2000	2	0	2	Export	446	China, Macao SAR	MAC	490	Other Asia, nes									03	FISH,CRUSTACEANS,MOLLUSC	1	No Quantity							121372			0
S3	2000	2000	2000	2	0	2	Export	446	China, Macao SAR	MAC	620	Portugal	PRT								03	FISH,CRUSTACEANS,MOLLUSC	1	No Quantity							16			0
S3	2000	2000	2000	2	0	2	Export	446	China, Macao SAR	MAC	702	Singapore	SGP								03	FISH,CRUSTACEANS,MOLLUSC	1	No Quantity							95067			0
S3	2000	2000	2000	2	0	2	Export	446	China, Macao SAR	MAC	842	USA	USA								03	FISH,CRUSTACEANS,MOLLUSC	1	No Quantity							2397			0
S3	2000	2000	2000	2	0	2	Export	450	Madagascar	MDG	0	World	WLD								03	FISH,CRUSTACEANS,MOLLUSC	1	No Quantity							123340195			0
S3	2000	2000	2000	2	0	2	Export	450	Madagascar	MDG	56	Belgium	BEL								03	FISH,CRUSTACEANS,MOLLUSC	1	No Quantity							2796577			0
S3	2000	2000	2000	2	0	2	Export	450	Madagascar	MDG	124	Canada	CAN								03	FISH,CRUSTACEANS,MOLLUSC	1	No Quantity							18008			0
S3	2000	2000	2000	2	0	2	Export	450	Madagascar	MDG	156	China	CHN								03	FISH,CRUSTACEANS,MOLLUSC	1	No Quantity							194094			0
S3	2000	2000	2000	2	0	2	Export	450	Madagascar	MDG	208	Denmark	DNK								03	FISH,CRUSTACEANS,MOLLUSC	1	No Quantity							2249186			0
S3	2000	2000	2000	2	0	2	Export	450	Madagascar	MDG	246	Finland	FIN								03	FISH,CRUSTACEANS,MOLLUSC	1	No Quantity							965873			0
S3	2000	2000	2000	2	0	2	Export	450	Madagascar	MDG	251	France	FRA								03	FISH,CRUSTACEANS,MOLLUSC	1	No Quantity							72290799			0
S3	2000	2000	2000	2	0	2	Export	450	Madagascar	MDG	276	Germany	DEU								03	FISH,CRUSTACEANS,MOLLUSC	1	No Quantity							4850888			0
S3	2000	2000	2000	2	0	2	Export	450	Madagascar	MDG	300	Greece	GRC								03	FISH,CRUSTACEANS,MOLLUSC	1	No Quantity							19			0
S3	2000	2000	2000	2	0	2	Export	450	Madagascar	MDG	344	China, Hong Kong SAR	HKG								03	FISH,CRUSTACEANS,MOLLUSC	1	No Quantity							719067			0
S3	2000	2000	2000	2	0	2	Export	450	Madagascar	MDG	381	Italy	ITA								03	FISH,CRUSTACEANS,MOLLUSC	1	No Quantity							477073			0
S3	2000	2000	2000	2	0	2	Export	450	Madagascar	MDG	384	Côte d'Ivoire	CIV								03	FISH,CRUSTACEANS,MOLLUSC	1	No Quantity							345			0
S3	2000	2000	2000	2	0	2	Export	450	Madagascar	MDG	392	Japan	JPN								03	FISH,CRUSTACEANS,MOLLUSC	1	No Quantity							18791624			0
S3	2000	2000	2000	2	0	2	Export	450	Madagascar	MDG	430	Liberia	LBR								03	FISH,CRUSTACEANS,MOLLUSC	1	No Quantity							1500			0
S3	2000	2000	2000	2	0	2	Export	450	Madagascar	MDG	458	Malaysia	MYS								03	FISH,CRUSTACEANS,MOLLUSC	1	No Quantity							66934			0
S3	2000	2000	2000	2	0	2	Export	450	Madagascar	MDG	480	Mauritius	MUS								03	FISH,CRUSTACEANS,MOLLUSC	1	No Quantity							7073560			0
S3	2000	2000	2000	2	0	2	Export	450	Madagascar	MDG	490	Other Asia, nes									03	FISH,CRUSTACEANS,MOLLUSC	1	No Quantity							84123			0
S3	2000	2000	2000	2	0	2	Export	450	Madagascar	MDG	528	Netherlands	NLD								03	FISH,CRUSTACEANS,MOLLUSC	1	No Quantity							2501074			0
S3	2000	2000	2000	2	0	2	Export	450	Madagascar	MDG	585	Palau	PLW								03	FISH,CRUSTACEANS,MOLLUSC	1	No Quantity							4573			0
S3	2000	2000	2000	2	0	2	Export	450	Madagascar	MDG	620	Portugal	PRT								03	FISH,CRUSTACEANS,MOLLUSC	1	No Quantity							1042169			0
S3	2000	2000	2000	2	0	2	Export	450	Madagascar	MDG	643	Russian Federation	RUS								03	FISH,CRUSTACEANS,MOLLUSC	1	No Quantity							23116			0
S3	2000	2000	2000	2	0	2	Export	450	Madagascar	MDG	690	Seychelles	SYC								03	FISH,CRUSTACEANS,MOLLUSC	1	No Quantity							121807			0
S3	2000	2000	2000	2	0	2	Export	450	Madagascar	MDG	702	Singapore	SGP								03	FISH,CRUSTACEANS,MOLLUSC	1	No Quantity							1053853			0
S3	2000	2000	2000	2	0	2	Export	450	Madagascar	MDG	710	South Africa	ZAF								03	FISH,CRUSTACEANS,MOLLUSC	1	No Quantity							426662			0
S3	2000	2000	2000	2	0	2	Export	450	Madagascar	MDG	724	Spain	ESP								03	FISH,CRUSTACEANS,MOLLUSC	1	No Quantity							4624969			0
S3	2000	2000	2000	2	0	2	Export	450	Madagascar	MDG	752	Sweden	SWE								03	FISH,CRUSTACEANS,MOLLUSC	1	No Quantity							239873			0
S3	2000	2000	2000	2	0	2	Export	450	Madagascar	MDG	764	Thailand	THA								03	FISH,CRUSTACEANS,MOLLUSC	1	No Quantity							83288			0
S3	2000	2000	2000	2	0	2	Export	450	Madagascar	MDG	768	Togo	TGO								03	FISH,CRUSTACEANS,MOLLUSC	1	No Quantity							93430			0
S3	2000	2000	2000	2	0	2	Export	450	Madagascar	MDG	784	United Arab Emirates	ARE								03	FISH,CRUSTACEANS,MOLLUSC	1	No Quantity							3965			0
S3	2000	2000	2000	2	0	2	Export	450	Madagascar	MDG	826	United Kingdom	GBR								03	FISH,CRUSTACEANS,MOLLUSC	1	No Quantity							2452608			0
S3	2000	2000	2000	2	0	2	Export	450	Madagascar	MDG	834	United Rep. of Tanzania	TZA								03	FISH,CRUSTACEANS,MOLLUSC	1	No Quantity							20978			0
S3	2000	2000	2000	2	0	2	Export	450	Madagascar	MDG	842	USA	USA								03	FISH,CRUSTACEANS,MOLLUSC	1	No Quantity							68162			0
S3	2000	2000	2000	2	0	2	Export	446	China, Macao SAR	MAC	0	World	WLD								04	CEREALS,CEREAL PREPRTNS.	1	No Quantity							712367			0
S3	2000	2000	2000	2	0	2	Export	446	China, Macao SAR	MAC	36	Australia	AUS								04	CEREALS,CEREAL PREPRTNS.	1	No Quantity							39907			0
S3	2000	2000	2000	2	0	2	Export	446	China, Macao SAR	MAC	124	Canada	CAN								04	CEREALS,CEREAL PREPRTNS.	1	No Quantity							73023			0
S3	2000	2000	2000	2	0	2	Export	446	China, Macao SAR	MAC	156	China	CHN								04	CEREALS,CEREAL PREPRTNS.	1	No Quantity							11481			0
S3	2000	2000	2000	2	0	2	Export	446	China, Macao SAR	MAC	344	China, Hong Kong SAR	HKG								04	CEREALS,CEREAL PREPRTNS.	1	No Quantity							338137			0
S3	2000	2000	2000	2	0	2	Export	446	China, Macao SAR	MAC	360	Indonesia	IDN								04	CEREALS,CEREAL PREPRTNS.	1	No Quantity							142			0
S3	2000	2000	2000	2	0	2	Export	446	China, Macao SAR	MAC	458	Malaysia	MYS								04	CEREALS,CEREAL PREPRTNS.	1	No Quantity							24338			0
S3	2000	2000	2000	2	0	2	Export	446	China, Macao SAR	MAC	490	Other Asia, nes									04	CEREALS,CEREAL PREPRTNS.	1	No Quantity							79823			0
S3	2000	2000	2000	2	0	2	Export	446	China, Macao SAR	MAC	620	Portugal	PRT								04	CEREALS,CEREAL PREPRTNS.	1	No Quantity							1915			0
S3	2000	2000	2000	2	0	2	Export	446	China, Macao SAR	MAC	842	USA	USA								04	CEREALS,CEREAL PREPRTNS.	1	No Quantity							143601			0
S3	2000	2000	2000	2	0	2	Export	450	Madagascar	MDG	0	World	WLD								04	CEREALS,CEREAL PREPRTNS.	1	No Quantity							524227			0
S3	2000	2000	2000	2	0	2	Export	450	Madagascar	MDG	174	Comoros	COM								04	CEREALS,CEREAL PREPRTNS.	1	No Quantity							6922			0
S3	2000	2000	2000	2	0	2	Export	450	Madagascar	MDG	251	France	FRA								04	CEREALS,CEREAL PREPRTNS.	1	No Quantity							391144			0
S3	2000	2000	2000	2	0	2	Export	450	Madagascar	MDG	276	Germany	DEU								04	CEREALS,CEREAL PREPRTNS.	1	No Quantity							100			0
S3	2000	2000	2000	2	0	2	Export	450	Madagascar	MDG	591	Panama	PAN								04	CEREALS,CEREAL PREPRTNS.	1	No Quantity							41			0
S3	2000	2000	2000	2	0	2	Export	450	Madagascar	MDG	690	Seychelles	SYC								04	CEREALS,CEREAL PREPRTNS.	1	No Quantity							75198			0
S3	2000	2000	2000	2	0	2	Export	450	Madagascar	MDG	702	Singapore	SGP								04	CEREALS,CEREAL PREPRTNS.	1	No Quantity							17			0
S3	2000	2000	2000	2	0	2	Export	450	Madagascar	MDG	757	Switzerland	CHE								04	CEREALS,CEREAL PREPRTNS.	1	No Quantity							48568			0
S3	2000	2000	2000	2	0	2	Export	450	Madagascar	MDG	899	Areas, nes									04	CEREALS,CEREAL PREPRTNS.	1	No Quantity							2238			0
S3	2000	2000	2000	2	0	2	Export	446	China, Macao SAR	MAC	0	World	WLD								05	VEGETABLES AND FRUIT	1	No Quantity							321318			0
S3	2000	2000	2000	2	0	2	Export	446	China, Macao SAR	MAC	124	Canada	CAN								05	VEGETABLES AND FRUIT	1	No Quantity							1901			0
S3	2000	2000	2000	2	0	2	Export	446	China, Macao SAR	MAC	156	China	CHN								05	VEGETABLES AND FRUIT	1	No Quantity							60126			0
S3	2000	2000	2000	2	0	2	Export	446	China, Macao SAR	MAC	344	China, Hong Kong SAR	HKG								05	VEGETABLES AND FRUIT	1	No Quantity							228135			0
S3	2000	2000	2000	2	0	2	Export	446	China, Macao SAR	MAC	360	Indonesia	IDN								05	VEGETABLES AND FRUIT	1	No Quantity							646			0
S3	2000	2000	2000	2	0	2	Export	446	China, Macao SAR	MAC	392	Japan	JPN								05	VEGETABLES AND FRUIT	1	No Quantity							1082			0
S3	2000	2000	2000	2	0	2	Export	446	China, Macao SAR	MAC	408	Dem. People's Rep. of Korea	PRK								05	VEGETABLES AND FRUIT	1	No Quantity							154			0
S3	2000	2000	2000	2	0	2	Export	446	China, Macao SAR	MAC	458	Malaysia	MYS								05	VEGETABLES AND FRUIT	1	No Quantity							6417			0
S3	2000	2000	2000	2	0	2	Export	446	China, Macao SAR	MAC	620	Portugal	PRT								05	VEGETABLES AND FRUIT	1	No Quantity							584			0
S3	2000	2000	2000	2	0	2	Export	446	China, Macao SAR	MAC	702	Singapore	SGP								05	VEGETABLES AND FRUIT	1	No Quantity							11172			0
S3	2000	2000	2000	2	0	2	Export	446	China, Macao SAR	MAC	842	USA	USA								05	VEGETABLES AND FRUIT	1	No Quantity							11100			0
S3	2000	2000	2000	2	0	2	Export	450	Madagascar	MDG	0	World	WLD								05	VEGETABLES AND FRUIT	1	No Quantity							19467210			0
S3	2000	2000	2000	2	0	2	Export	450	Madagascar	MDG	36	Australia	AUS								05	VEGETABLES AND FRUIT	1	No Quantity							15703			0
S3	2000	2000	2000	2	0	2	Export	450	Madagascar	MDG	56	Belgium	BEL								05	VEGETABLES AND FRUIT	1	No Quantity							318363			0
S3	2000	2000	2000	2	0	2	Export	450	Madagascar	MDG	86	Br. Indian Ocean Terr.	IOT								05	VEGETABLES AND FRUIT	1	No Quantity							9534			0
S3	2000	2000	2000	2	0	2	Export	450	Madagascar	MDG	124	Canada	CAN								05	VEGETABLES AND FRUIT	1	No Quantity							104232			0
S3	2000	2000	2000	2	0	2	Export	450	Madagascar	MDG	156	China	CHN								05	VEGETABLES AND FRUIT	1	No Quantity							37346			0
S3	2000	2000	2000	2	0	2	Export	450	Madagascar	MDG	174	Comoros	COM								05	VEGETABLES AND FRUIT	1	No Quantity							3806			0
S3	2000	2000	2000	2	0	2	Export	450	Madagascar	MDG	251	France	FRA								05	VEGETABLES AND FRUIT	1	No Quantity							18104226			0
S3	2000	2000	2000	2	0	2	Export	450	Madagascar	MDG	276	Germany	DEU								05	VEGETABLES AND FRUIT	1	No Quantity							123673			0
S3	2000	2000	2000	2	0	2	Export	450	Madagascar	MDG	344	China, Hong Kong SAR	HKG								05	VEGETABLES AND FRUIT	1	No Quantity							10268			0
S3	2000	2000	2000	2	0	2	Export	450	Madagascar	MDG	381	Italy	ITA								05	VEGETABLES AND FRUIT	1	No Quantity							16651			0
S3	2000	2000	2000	2	0	2	Export	450	Madagascar	MDG	404	Kenya	KEN								05	VEGETABLES AND FRUIT	1	No Quantity							19292			0
S3	2000	2000	2000	2	0	2	Export	450	Madagascar	MDG	410	Rep. of Korea	KOR								05	VEGETABLES AND FRUIT	1	No Quantity							2220			0
S3	2000	2000	2000	2	0	2	Export	450	Madagascar	MDG	480	Mauritius	MUS								05	VEGETABLES AND FRUIT	1	No Quantity							250780			0
S3	2000	2000	2000	2	0	2	Export	450	Madagascar	MDG	528	Netherlands	NLD								05	VEGETABLES AND FRUIT	1	No Quantity							229293			0
S3	2000	2000	2000	2	0	2	Export	450	Madagascar	MDG	554	New Zealand	NZL								05	VEGETABLES AND FRUIT	1	No Quantity							2064			0
S3	2000	2000	2000	2	0	2	Export	450	Madagascar	MDG	568	Other Europe, nes									05	VEGETABLES AND FRUIT	1	No Quantity							19165			0
S3	2000	2000	2000	2	0	2	Export	450	Madagascar	MDG	591	Panama	PAN								05	VEGETABLES AND FRUIT	1	No Quantity							59			0
S3	2000	2000	2000	2	0	2	Export	450	Madagascar	MDG	690	Seychelles	SYC								05	VEGETABLES AND FRUIT	1	No Quantity							3020			0
S3	2000	2000	2000	2	0	2	Export	450	Madagascar	MDG	702	Singapore	SGP								05	VEGETABLES AND FRUIT	1	No Quantity							1273			0
S3	2000	2000	2000	2	0	2	Export	450	Madagascar	MDG	710	South Africa	ZAF								05	VEGETABLES AND FRUIT	1	No Quantity							149828			0
S3	2000	2000	2000	2	0	2	Export	450	Madagascar	MDG	724	Spain	ESP								05	VEGETABLES AND FRUIT	1	No Quantity							3274			0
S3	2000	2000	2000	2	0	2	Export	450	Madagascar	MDG	757	Switzerland	CHE								05	VEGETABLES AND FRUIT	1	No Quantity							46			0
S3	2000	2000	2000	2	0	2	Export	450	Madagascar	MDG	784	United Arab Emirates	ARE								05	VEGETABLES AND FRUIT	1	No Quantity							6947			0
S3	2000	2000	2000	2	0	2	Export	450	Madagascar	MDG	826	United Kingdom	GBR								05	VEGETABLES AND FRUIT	1	No Quantity							35308			0
S3	2000	2000	2000	2	0	2	Export	450	Madagascar	MDG	842	USA	USA								05	VEGETABLES AND FRUIT	1	No Quantity							730			0
S3	2000	2000	2000	2	0	2	Export	450	Madagascar	MDG	899	Areas, nes									05	VEGETABLES AND FRUIT	1	No Quantity							111			0
S3	2000	2000	2000	2	0	2	Export	446	China, Macao SAR	MAC	0	World	WLD								06	SUGAR,SUGR.PREPTNS,HONEY	1	No Quantity							196398			0
S3	2000	2000	2000	2	0	2	Export	446	China, Macao SAR	MAC	156	China	CHN								06	SUGAR,SUGR.PREPTNS,HONEY	1	No Quantity							7523			0
S3	2000	2000	2000	2	0	2	Export	446	China, Macao SAR	MAC	344	China, Hong Kong SAR	HKG								06	SUGAR,SUGR.PREPTNS,HONEY	1	No Quantity							187667			0
S3	2000	2000	2000	2	0	2	Export	446	China, Macao SAR	MAC	490	Other Asia, nes									06	SUGAR,SUGR.PREPTNS,HONEY	1	No Quantity							1209			0
S3	2000	2000	2000	2	0	2	Export	450	Madagascar	MDG	0	World	WLD								06	SUGAR,SUGR.PREPTNS,HONEY	1	No Quantity							6650729			0
S3	2000	2000	2000	2	0	2	Export	450	Madagascar	MDG	174	Comoros	COM								06	SUGAR,SUGR.PREPTNS,HONEY	1	No Quantity							14330			0
S3	2000	2000	2000	2	0	2	Export	450	Madagascar	MDG	251	France	FRA								06	SUGAR,SUGR.PREPTNS,HONEY	1	No Quantity							4931513			0
S3	2000	2000	2000	2	0	2	Export	450	Madagascar	MDG	381	Italy	ITA								06	SUGAR,SUGR.PREPTNS,HONEY	1	No Quantity							507636			0
S3	2000	2000	2000	2	0	2	Export	450	Madagascar	MDG	404	Kenya	KEN								06	SUGAR,SUGR.PREPTNS,HONEY	1	No Quantity							70			0
S3	2000	2000	2000	2	0	2	Export	450	Madagascar	MDG	410	Rep. of Korea	KOR								06	SUGAR,SUGR.PREPTNS,HONEY	1	No Quantity							28015			0
S3	2000	2000	2000	2	0	2	Export	450	Madagascar	MDG	480	Mauritius	MUS								06	SUGAR,SUGR.PREPTNS,HONEY	1	No Quantity							123			0
S3	2000	2000	2000	2	0	2	Export	450	Madagascar	MDG	690	Seychelles	SYC								06	SUGAR,SUGR.PREPTNS,HONEY	1	No Quantity							1			0
S3	2000	2000	2000	2	0	2	Export	450	Madagascar	MDG	702	Singapore	SGP								06	SUGAR,SUGR.PREPTNS,HONEY	1	No Quantity							195			0
S3	2000	2000	2000	2	0	2	Export	450	Madagascar	MDG	710	South Africa	ZAF								06	SUGAR,SUGR.PREPTNS,HONEY	1	No Quantity							26			0
S3	2000	2000	2000	2	0	2	Export	450	Madagascar	MDG	724	Spain	ESP								06	SUGAR,SUGR.PREPTNS,HONEY	1	No Quantity							1166143			0
S3	2000	2000	2000	2	0	2	Export	450	Madagascar	MDG	899	Areas, nes									06	SUGAR,SUGR.PREPTNS,HONEY	1	No Quantity							2678			0
S3	2000	2000	2000	2	0	2	Export	446	China, Macao SAR	MAC	0	World	WLD								07	COFFEE,TEA,COCOA,SPICES	1	No Quantity							649582			0
S3	2000	2000	2000	2	0	2	Export	446	China, Macao SAR	MAC	36	Australia	AUS								07	COFFEE,TEA,COCOA,SPICES	1	No Quantity							748			0
S3	2000	2000	2000	2	0	2	Export	446	China, Macao SAR	MAC	156	China	CHN								07	COFFEE,TEA,COCOA,SPICES	1	No Quantity							33108			0
S3	2000	2000	2000	2	0	2	Export	446	China, Macao SAR	MAC	344	China, Hong Kong SAR	HKG								07	COFFEE,TEA,COCOA,SPICES	1	No Quantity							615648			0
S3	2000	2000	2000	2	0	2	Export	446	China, Macao SAR	MAC	620	Portugal	PRT								07	COFFEE,TEA,COCOA,SPICES	1	No Quantity							79			0
S3	2000	2000	2000	2	0	2	Export	450	Madagascar	MDG	0	World	WLD								07	COFFEE,TEA,COCOA,SPICES	1	No Quantity							117606593			0
S3	2000	2000	2000	2	0	2	Export	450	Madagascar	MDG	12	Algeria	DZA								07	COFFEE,TEA,COCOA,SPICES	1	No Quantity							260817			0
S3	2000	2000	2000	2	0	2	Export	450	Madagascar	MDG	32	Argentina	ARG								07	COFFEE,TEA,COCOA,SPICES	1	No Quantity							19267			0
S3	2000	2000	2000	2	0	2	Export	450	Madagascar	MDG	40	Austria	AUT								07	COFFEE,TEA,COCOA,SPICES	1	No Quantity							60378			0
S3	2000	2000	2000	2	0	2	Export	450	Madagascar	MDG	56	Belgium	BEL								07	COFFEE,TEA,COCOA,SPICES	1	No Quantity							1277126			0
S3	2000	2000	2000	2	0	2	Export	450	Madagascar	MDG	100	Bulgaria	BGR								07	COFFEE,TEA,COCOA,SPICES	1	No Quantity							134061			0
S3	2000	2000	2000	2	0	2	Export	450	Madagascar	MDG	124	Canada	CAN								07	COFFEE,TEA,COCOA,SPICES	1	No Quantity							2673116			0
S3	2000	2000	2000	2	0	2	Export	450	Madagascar	MDG	152	Chile	CHL								07	COFFEE,TEA,COCOA,SPICES	1	No Quantity							17203			0
S3	2000	2000	2000	2	0	2	Export	450	Madagascar	MDG	174	Comoros	COM								07	COFFEE,TEA,COCOA,SPICES	1	No Quantity							1753			0
S3	2000	2000	2000	2	0	2	Export	450	Madagascar	MDG	208	Denmark	DNK								07	COFFEE,TEA,COCOA,SPICES	1	No Quantity							17040			0
S3	2000	2000	2000	2	0	2	Export	450	Madagascar	MDG	214	Dominican Rep.	DOM								07	COFFEE,TEA,COCOA,SPICES	1	No Quantity							55812			0
S3	2000	2000	2000	2	0	2	Export	450	Madagascar	MDG	231	Ethiopia	ETH								07	COFFEE,TEA,COCOA,SPICES	1	No Quantity							14903			0
S3	2000	2000	2000	2	0	2	Export	450	Madagascar	MDG	251	France	FRA								07	COFFEE,TEA,COCOA,SPICES	1	No Quantity							22703222			0
S3	2000	2000	2000	2	0	2	Export	450	Madagascar	MDG	276	Germany	DEU								07	COFFEE,TEA,COCOA,SPICES	1	No Quantity							14551125			0
S3	2000	2000	2000	2	0	2	Export	450	Madagascar	MDG	300	Greece	GRC								07	COFFEE,TEA,COCOA,SPICES	1	No Quantity							437384			0
S3	2000	2000	2000	2	0	2	Export	450	Madagascar	MDG	344	China, Hong Kong SAR	HKG								07	COFFEE,TEA,COCOA,SPICES	1	No Quantity							999095			0
S3	2000	2000	2000	2	0	2	Export	450	Madagascar	MDG	360	Indonesia	IDN								07	COFFEE,TEA,COCOA,SPICES	1	No Quantity							4775182			0
S3	2000	2000	2000	2	0	2	Export	450	Madagascar	MDG	381	Italy	ITA								07	COFFEE,TEA,COCOA,SPICES	1	No Quantity							2058315			0
S3	2000	2000	2000	2	0	2	Export	450	Madagascar	MDG	392	Japan	JPN								07	COFFEE,TEA,COCOA,SPICES	1	No Quantity							2115035			0
S3	2000	2000	2000	2	0	2	Export	450	Madagascar	MDG	404	Kenya	KEN								07	COFFEE,TEA,COCOA,SPICES	1	No Quantity							432012			0
S3	2000	2000	2000	2	0	2	Export	450	Madagascar	MDG	480	Mauritius	MUS								07	COFFEE,TEA,COCOA,SPICES	1	No Quantity							39477			0
S3	2000	2000	2000	2	0	2	Export	450	Madagascar	MDG	504	Morocco	MAR								07	COFFEE,TEA,COCOA,SPICES	1	No Quantity							240826			0
S3	2000	2000	2000	2	0	2	Export	450	Madagascar	MDG	528	Netherlands	NLD								07	COFFEE,TEA,COCOA,SPICES	1	No Quantity							2423956			0
S3	2000	2000	2000	2	0	2	Export	450	Madagascar	MDG	568	Other Europe, nes									07	COFFEE,TEA,COCOA,SPICES	1	No Quantity							258059			0
S3	2000	2000	2000	2	0	2	Export	450	Madagascar	MDG	591	Panama	PAN								07	COFFEE,TEA,COCOA,SPICES	1	No Quantity							11			0
S3	2000	2000	2000	2	0	2	Export	450	Madagascar	MDG	616	Poland	POL								07	COFFEE,TEA,COCOA,SPICES	1	No Quantity							159316			0
S3	2000	2000	2000	2	0	2	Export	450	Madagascar	MDG	690	Seychelles	SYC								07	COFFEE,TEA,COCOA,SPICES	1	No Quantity							1			0
S3	2000	2000	2000	2	0	2	Export	450	Madagascar	MDG	699	India	IND								07	COFFEE,TEA,COCOA,SPICES	1	No Quantity							277526			0
S3	2000	2000	2000	2	0	2	Export	450	Madagascar	MDG	702	Singapore	SGP								07	COFFEE,TEA,COCOA,SPICES	1	No Quantity							35758315			0
S3	2000	2000	2000	2	0	2	Export	450	Madagascar	MDG	710	South Africa	ZAF								07	COFFEE,TEA,COCOA,SPICES	1	No Quantity							437797			0
S3	2000	2000	2000	2	0	2	Export	450	Madagascar	MDG	724	Spain	ESP								07	COFFEE,TEA,COCOA,SPICES	1	No Quantity							481370			0
S3	2000	2000	2000	2	0	2	Export	450	Madagascar	MDG	736	Fmr Sudan	SDN								07	COFFEE,TEA,COCOA,SPICES	1	No Quantity							45421			0
S3	2000	2000	2000	2	0	2	Export	450	Madagascar	MDG	757	Switzerland	CHE								07	COFFEE,TEA,COCOA,SPICES	1	No Quantity							40833			0
S3	2000	2000	2000	2	0	2	Export	450	Madagascar	MDG	784	United Arab Emirates	ARE								07	COFFEE,TEA,COCOA,SPICES	1	No Quantity							605619			0
S3	2000	2000	2000	2	0	2	Export	450	Madagascar	MDG	818	Egypt	EGY								07	COFFEE,TEA,COCOA,SPICES	1	No Quantity							181385			0
S3	2000	2000	2000	2	0	2	Export	450	Madagascar	MDG	826	United Kingdom	GBR								07	COFFEE,TEA,COCOA,SPICES	1	No Quantity							1935699			0
S3	2000	2000	2000	2	0	2	Export	450	Madagascar	MDG	842	USA	USA								07	COFFEE,TEA,COCOA,SPICES	1	No Quantity							21402873			0
S3	2000	2000	2000	2	0	2	Export	450	Madagascar	MDG	891	Serbia and Montenegro	SCG								07	COFFEE,TEA,COCOA,SPICES	1	No Quantity							32285			0
S3	2000	2000	2000	2	0	2	Export	450	Madagascar	MDG	899	Areas, nes									07	COFFEE,TEA,COCOA,SPICES	1	No Quantity							682980			0
S3	2000	2000	2000	2	0	2	Export	446	China, Macao SAR	MAC	0	World	WLD								08	ANIMAL FEED STUFF	1	No Quantity							24324			0
S3	2000	2000	2000	2	0	2	Export	446	China, Macao SAR	MAC	156	China	CHN								08	ANIMAL FEED STUFF	1	No Quantity							12422			0
S3	2000	2000	2000	2	0	2	Export	446	China, Macao SAR	MAC	344	China, Hong Kong SAR	HKG								08	ANIMAL FEED STUFF	1	No Quantity							11901			0
S3	2000	2000	2000	2	0	2	Export	450	Madagascar	MDG	0	World	WLD								08	ANIMAL FEED STUFF	1	No Quantity							261651			0
S3	2000	2000	2000	2	0	2	Export	450	Madagascar	MDG	144	Sri Lanka	LKA								08	ANIMAL FEED STUFF	1	No Quantity							283			0
S3	2000	2000	2000	2	0	2	Export	450	Madagascar	MDG	251	France	FRA								08	ANIMAL FEED STUFF	1	No Quantity							216754			0
S3	2000	2000	2000	2	0	2	Export	450	Madagascar	MDG	480	Mauritius	MUS								08	ANIMAL FEED STUFF	1	No Quantity							44478			0
S3	2000	2000	2000	2	0	2	Export	450	Madagascar	MDG	842	USA	USA								08	ANIMAL FEED STUFF	1	No Quantity							136			0
S3	2000	2000	2000	2	0	2	Export	446	China, Macao SAR	MAC	0	World	WLD								09	MISC.EDIBLE PRODUCTS ETC	1	No Quantity							1068740			0
S3	2000	2000	2000	2	0	2	Export	446	China, Macao SAR	MAC	36	Australia	AUS								09	MISC.EDIBLE PRODUCTS ETC	1	No Quantity							748			0
S3	2000	2000	2000	2	0	2	Export	446	China, Macao SAR	MAC	96	Brunei Darussalam	BRN								09	MISC.EDIBLE PRODUCTS ETC	1	No Quantity							8055			0
S3	2000	2000	2000	2	0	2	Export	446	China, Macao SAR	MAC	124	Canada	CAN								09	MISC.EDIBLE PRODUCTS ETC	1	No Quantity							386			0
S3	2000	2000	2000	2	0	2	Export	446	China, Macao SAR	MAC	156	China	CHN								09	MISC.EDIBLE PRODUCTS ETC	1	No Quantity							39722			0
S3	2000	2000	2000	2	0	2	Export	446	China, Macao SAR	MAC	344	China, Hong Kong SAR	HKG								09	MISC.EDIBLE PRODUCTS ETC	1	No Quantity							1013485			0
S3	2000	2000	2000	2	0	2	Export	446	China, Macao SAR	MAC	360	Indonesia	IDN								09	MISC.EDIBLE PRODUCTS ETC	1	No Quantity							266			0
S3	2000	2000	2000	2	0	2	Export	446	China, Macao SAR	MAC	458	Malaysia	MYS								09	MISC.EDIBLE PRODUCTS ETC	1	No Quantity							287			0
S3	2000	2000	2000	2	0	2	Export	446	China, Macao SAR	MAC	490	Other Asia, nes									09	MISC.EDIBLE PRODUCTS ETC	1	No Quantity							2655			0
S3	2000	2000	2000	2	0	2	Export	446	China, Macao SAR	MAC	620	Portugal	PRT								09	MISC.EDIBLE PRODUCTS ETC	1	No Quantity							420			0
S3	2000	2000	2000	2	0	2	Export	446	China, Macao SAR	MAC	702	Singapore	SGP								09	MISC.EDIBLE PRODUCTS ETC	1	No Quantity							1969			0
S3	2000	2000	2000	2	0	2	Export	446	China, Macao SAR	MAC	842	USA	USA								09	MISC.EDIBLE PRODUCTS ETC	1	No Quantity							748			0
S3	2000	2000	2000	2	0	2	Export	450	Madagascar	MDG	0	World	WLD								09	MISC.EDIBLE PRODUCTS ETC	1	No Quantity							279693			0
S3	2000	2000	2000	2	0	2	Export	450	Madagascar	MDG	174	Comoros	COM								09	MISC.EDIBLE PRODUCTS ETC	1	No Quantity							523			0
S3	2000	2000	2000	2	0	2	Export	450	Madagascar	MDG	251	France	FRA								09	MISC.EDIBLE PRODUCTS ETC	1	No Quantity							266289			0
S3	2000	2000	2000	2	0	2	Export	450	Madagascar	MDG	404	Kenya	KEN								09	MISC.EDIBLE PRODUCTS ETC	1	No Quantity							130			0
S3	2000	2000	2000	2	0	2	Export	450	Madagascar	MDG	480	Mauritius	MUS								09	MISC.EDIBLE PRODUCTS ETC	1	No Quantity							77			0
S3	2000	2000	2000	2	0	2	Export	450	Madagascar	MDG	490	Other Asia, nes									09	MISC.EDIBLE PRODUCTS ETC	1	No Quantity							12185			0
S3	2000	2000	2000	2	0	2	Export	450	Madagascar	MDG	702	Singapore	SGP								09	MISC.EDIBLE PRODUCTS ETC	1	No Quantity							314			0
S3	2000	2000	2000	2	0	2	Export	450	Madagascar	MDG	710	South Africa	ZAF								09	MISC.EDIBLE PRODUCTS ETC	1	No Quantity							175			0
S3	2000	2000	2000	2	0	2	Export	446	China, Macao SAR	MAC	0	World	WLD								11	BEVERAGES	1	No Quantity							4096627			0
S3	2000	2000	2000	2	0	2	Export	446	China, Macao SAR	MAC	124	Canada	CAN								11	BEVERAGES	1	No Quantity							43553			0
S3	2000	2000	2000	2	0	2	Export	446	China, Macao SAR	MAC	156	China	CHN								11	BEVERAGES	1	No Quantity							342664			0
S3	2000	2000	2000	2	0	2	Export	446	China, Macao SAR	MAC	344	China, Hong Kong SAR	HKG								11	BEVERAGES	1	No Quantity							784216			0
S3	2000	2000	2000	2	0	2	Export	446	China, Macao SAR	MAC	490	Other Asia, nes									11	BEVERAGES	1	No Quantity							1489518			0
S3	2000	2000	2000	2	0	2	Export	446	China, Macao SAR	MAC	580	N. Mariana Isds	MNP								11	BEVERAGES	1	No Quantity							1436160			0
S3	2000	2000	2000	2	0	2	Export	446	China, Macao SAR	MAC	620	Portugal	PRT								11	BEVERAGES	1	No Quantity							516			0
S3	2000	2000	2000	2	0	2	Export	450	Madagascar	MDG	0	World	WLD								11	BEVERAGES	1	No Quantity							1984468			0
S3	2000	2000	2000	2	0	2	Export	450	Madagascar	MDG	174	Comoros	COM								11	BEVERAGES	1	No Quantity							1910			0
S3	2000	2000	2000	2	0	2	Export	450	Madagascar	MDG	180	Dem. Rep. of the Congo	COD								11	BEVERAGES	1	No Quantity							1			0
S3	2000	2000	2000	2	0	2	Export	450	Madagascar	MDG	251	France	FRA								11	BEVERAGES	1	No Quantity							1925714			0
S3	2000	2000	2000	2	0	2	Export	450	Madagascar	MDG	276	Germany	DEU								11	BEVERAGES	1	No Quantity							3782			0
S3	2000	2000	2000	2	0	2	Export	450	Madagascar	MDG	300	Greece	GRC								11	BEVERAGES	1	No Quantity							1289			0
S3	2000	2000	2000	2	0	2	Export	450	Madagascar	MDG	404	Kenya	KEN								11	BEVERAGES	1	No Quantity							3477			0
S3	2000	2000	2000	2	0	2	Export	450	Madagascar	MDG	454	Malawi	MWI								11	BEVERAGES	1	No Quantity							467			0
S3	2000	2000	2000	2	0	2	Export	450	Madagascar	MDG	458	Malaysia	MYS								11	BEVERAGES	1	No Quantity							24329			0
S3	2000	2000	2000	2	0	2	Export	450	Madagascar	MDG	480	Mauritius	MUS								11	BEVERAGES	1	No Quantity							8685			0
S3	2000	2000	2000	2	0	2	Export	450	Madagascar	MDG	643	Russian Federation	RUS								11	BEVERAGES	1	No Quantity							1			0
S3	2000	2000	2000	2	0	2	Export	450	Madagascar	MDG	690	Seychelles	SYC								11	BEVERAGES	1	No Quantity							4			0
S3	2000	2000	2000	2	0	2	Export	450	Madagascar	MDG	702	Singapore	SGP								11	BEVERAGES	1	No Quantity							10157			0
S3	2000	2000	2000	2	0	2	Export	450	Madagascar	MDG	710	South Africa	ZAF								11	BEVERAGES	1	No Quantity							1672			0
S3	2000	2000	2000	2	0	2	Export	450	Madagascar	MDG	757	Switzerland	CHE								11	BEVERAGES	1	No Quantity							74			0
S3	2000	2000	2000	2	0	2	Export	450	Madagascar	MDG	826	United Kingdom	GBR								11	BEVERAGES	1	No Quantity							2906			0
S3	2000	2000	2000	2	0	2	Export	446	China, Macao SAR	MAC	0	World	WLD								12	TOBACCO,TOBACCO MANUFACT	1	No Quantity							13853161			0
S3	2000	2000	2000	2	0	2	Export	446	China, Macao SAR	MAC	156	China	CHN								12	TOBACCO,TOBACCO MANUFACT	1	No Quantity							636093			0
S3	2000	2000	2000	2	0	2	Export	446	China, Macao SAR	MAC	344	China, Hong Kong SAR	HKG								12	TOBACCO,TOBACCO MANUFACT	1	No Quantity							1448402			0
S3	2000	2000	2000	2	0	2	Export	446	China, Macao SAR	MAC	608	Philippines	PHL								12	TOBACCO,TOBACCO MANUFACT	1	No Quantity							1640191			0
S3	2000	2000	2000	2	0	2	Export	446	China, Macao SAR	MAC	702	Singapore	SGP								12	TOBACCO,TOBACCO MANUFACT	1	No Quantity							775648			0
S3	2000	2000	2000	2	0	2	Export	446	China, Macao SAR	MAC	704	Viet Nam	VNM								12	TOBACCO,TOBACCO MANUFACT	1	No Quantity							9249373			0
S3	2000	2000	2000	2	0	2	Export	446	China, Macao SAR	MAC	710	South Africa	ZAF								12	TOBACCO,TOBACCO MANUFACT	1	No Quantity							71272			0
S3	2000	2000	2000	2	0	2	Export	446	China, Macao SAR	MAC	842	USA	USA								12	TOBACCO,TOBACCO MANUFACT	1	No Quantity							32182			0
S3	2000	2000	2000	2	0	2	Export	450	Madagascar	MDG	0	World	WLD								12	TOBACCO,TOBACCO MANUFACT	1	No Quantity							688590			0
S3	2000	2000	2000	2	0	2	Export	450	Madagascar	MDG	174	Comoros	COM								12	TOBACCO,TOBACCO MANUFACT	1	No Quantity							10460			0
S3	2000	2000	2000	2	0	2	Export	450	Madagascar	MDG	208	Denmark	DNK								12	TOBACCO,TOBACCO MANUFACT	1	No Quantity							163			0
S3	2000	2000	2000	2	0	2	Export	450	Madagascar	MDG	251	France	FRA								12	TOBACCO,TOBACCO MANUFACT	1	No Quantity							676204			0
S3	2000	2000	2000	2	0	2	Export	450	Madagascar	MDG	404	Kenya	KEN								12	TOBACCO,TOBACCO MANUFACT	1	No Quantity							338			0
S3	2000	2000	2000	2	0	2	Export	450	Madagascar	MDG	480	Mauritius	MUS								12	TOBACCO,TOBACCO MANUFACT	1	No Quantity							744			0
S3	2000	2000	2000	2	0	2	Export	450	Madagascar	MDG	508	Mozambique	MOZ								12	TOBACCO,TOBACCO MANUFACT	1	No Quantity							19			0
S3	2000	2000	2000	2	0	2	Export	450	Madagascar	MDG	710	South Africa	ZAF								12	TOBACCO,TOBACCO MANUFACT	1	No Quantity							46			0
S3	2000	2000	2000	2	0	2	Export	450	Madagascar	MDG	826	United Kingdom	GBR								12	TOBACCO,TOBACCO MANUFACT	1	No Quantity							350			0
S3	2000	2000	2000	2	0	2	Export	450	Madagascar	MDG	842	USA	USA								12	TOBACCO,TOBACCO MANUFACT	1	No Quantity							265			0
S3	2000	2000	2000	2	0	2	Export	446	China, Macao SAR	MAC	0	World	WLD								21	HIDES,SKINS,FURSKINS,RAW	1	No Quantity							2344357			0
S3	2000	2000	2000	2	0	2	Export	446	China, Macao SAR	MAC	156	China	CHN								21	HIDES,SKINS,FURSKINS,RAW	1	No Quantity							1889869			0
S3	2000	2000	2000	2	0	2	Export	446	China, Macao SAR	MAC	344	China, Hong Kong SAR	HKG								21	HIDES,SKINS,FURSKINS,RAW	1	No Quantity							454264			0
S3	2000	2000	2000	2	0	2	Export	446	China, Macao SAR	MAC	490	Other Asia, nes									21	HIDES,SKINS,FURSKINS,RAW	1	No Quantity							224			0
S3	2000	2000	2000	2	0	2	Export	450	Madagascar	MDG	0	World	WLD								21	HIDES,SKINS,FURSKINS,RAW	1	No Quantity							2229651			0
S3	2000	2000	2000	2	0	2	Export	450	Madagascar	MDG	251	France	FRA								21	HIDES,SKINS,FURSKINS,RAW	1	No Quantity							118531			0
S3	2000	2000	2000	2	0	2	Export	450	Madagascar	MDG	344	China, Hong Kong SAR	HKG								21	HIDES,SKINS,FURSKINS,RAW	1	No Quantity							1980226			0
S3	2000	2000	2000	2	0	2	Export	450	Madagascar	MDG	381	Italy	ITA								21	HIDES,SKINS,FURSKINS,RAW	1	No Quantity							128485			0
S3	2000	2000	2000	2	0	2	Export	450	Madagascar	MDG	686	Senegal	SEN								21	HIDES,SKINS,FURSKINS,RAW	1	No Quantity							2409			0
S3	2000	2000	2000	2	0	2	Export	446	China, Macao SAR	MAC	0	World	WLD								22	OIL SEED,OLEAGINUS FRUIT	1	No Quantity							32			0
S3	2000	2000	2000	2	0	2	Export	446	China, Macao SAR	MAC	620	Portugal	PRT								22	OIL SEED,OLEAGINUS FRUIT	1	No Quantity							32			0
S3	2000	2000	2000	2	0	2	Export	450	Madagascar	MDG	0	World	WLD								22	OIL SEED,OLEAGINUS FRUIT	1	No Quantity							195753			0
S3	2000	2000	2000	2	0	2	Export	450	Madagascar	MDG	174	Comoros	COM								22	OIL SEED,OLEAGINUS FRUIT	1	No Quantity							297			0
S3	2000	2000	2000	2	0	2	Export	450	Madagascar	MDG	251	France	FRA								22	OIL SEED,OLEAGINUS FRUIT	1	No Quantity							47480			0
S3	2000	2000	2000	2	0	2	Export	450	Madagascar	MDG	344	China, Hong Kong SAR	HKG								22	OIL SEED,OLEAGINUS FRUIT	1	No Quantity							6230			0
S3	2000	2000	2000	2	0	2	Export	450	Madagascar	MDG	480	Mauritius	MUS								22	OIL SEED,OLEAGINUS FRUIT	1	No Quantity							141745			0
S3	2000	2000	2000	2	0	2	Export	450	Madagascar	MDG	752	Sweden	SWE								22	OIL SEED,OLEAGINUS FRUIT	1	No Quantity							1			0
S3	2000	2000	2000	2	0	2	Export	446	China, Macao SAR	MAC	0	World	WLD								23	CRUDE RUBBER	1	No Quantity							37467			0
S3	2000	2000	2000	2	0	2	Export	446	China, Macao SAR	MAC	156	China	CHN								23	CRUDE RUBBER	1	No Quantity							37026			0
S3	2000	2000	2000	2	0	2	Export	446	China, Macao SAR	MAC	344	China, Hong Kong SAR	HKG								23	CRUDE RUBBER	1	No Quantity							442			0
S3	2000	2000	2000	2	0	2	Export	446	China, Macao SAR	MAC	0	World	WLD								24	CORK AND WOOD	1	No Quantity							452858			0
S3	2000	2000	2000	2	0	2	Export	446	China, Macao SAR	MAC	36	Australia	AUS								24	CORK AND WOOD	1	No Quantity							4487			0
S3	2000	2000	2000	2	0	2	Export	446	China, Macao SAR	MAC	156	China	CHN								24	CORK AND WOOD	1	No Quantity							396998			0
S3	2000	2000	2000	2	0	2	Export	446	China, Macao SAR	MAC	344	China, Hong Kong SAR	HKG								24	CORK AND WOOD	1	No Quantity							51373			0
S3	2000	2000	2000	2	0	2	Export	450	Madagascar	MDG	0	World	WLD								24	CORK AND WOOD	1	No Quantity							7841217			0
S3	2000	2000	2000	2	0	2	Export	450	Madagascar	MDG	156	China	CHN								24	CORK AND WOOD	1	No Quantity							3711356			0
S3	2000	2000	2000	2	0	2	Export	450	Madagascar	MDG	174	Comoros	COM								24	CORK AND WOOD	1	No Quantity							106930			0
S3	2000	2000	2000	2	0	2	Export	450	Madagascar	MDG	203	Czechia	CZE								24	CORK AND WOOD	1	No Quantity							6956			0
S3	2000	2000	2000	2	0	2	Export	450	Madagascar	MDG	251	France	FRA								24	CORK AND WOOD	1	No Quantity							2412564			0
S3	2000	2000	2000	2	0	2	Export	450	Madagascar	MDG	276	Germany	DEU								24	CORK AND WOOD	1	No Quantity							149450			0
S3	2000	2000	2000	2	0	2	Export	450	Madagascar	MDG	344	China, Hong Kong SAR	HKG								24	CORK AND WOOD	1	No Quantity							74962			0
S3	2000	2000	2000	2	0	2	Export	450	Madagascar	MDG	368	Iraq	IRQ								24	CORK AND WOOD	1	No Quantity							2161			0
S3	2000	2000	2000	2	0	2	Export	450	Madagascar	MDG	381	Italy	ITA								24	CORK AND WOOD	1	No Quantity							34666			0
S3	2000	2000	2000	2	0	2	Export	450	Madagascar	MDG	392	Japan	JPN								24	CORK AND WOOD	1	No Quantity							2697			0
S3	2000	2000	2000	2	0	2	Export	450	Madagascar	MDG	480	Mauritius	MUS								24	CORK AND WOOD	1	No Quantity							1015116			0
S3	2000	2000	2000	2	0	2	Export	450	Madagascar	MDG	490	Other Asia, nes									24	CORK AND WOOD	1	No Quantity							18828			0
S3	2000	2000	2000	2	0	2	Export	450	Madagascar	MDG	508	Mozambique	MOZ								24	CORK AND WOOD	1	No Quantity							13714			0
S3	2000	2000	2000	2	0	2	Export	450	Madagascar	MDG	682	Saudi Arabia	SAU								24	CORK AND WOOD	1	No Quantity							1696			0
S3	2000	2000	2000	2	0	2	Export	450	Madagascar	MDG	699	India	IND								24	CORK AND WOOD	1	No Quantity							2911			0
S3	2000	2000	2000	2	0	2	Export	450	Madagascar	MDG	702	Singapore	SGP								24	CORK AND WOOD	1	No Quantity							35996			0
S3	2000	2000	2000	2	0	2	Export	450	Madagascar	MDG	724	Spain	ESP								24	CORK AND WOOD	1	No Quantity							226662			0
S3	2000	2000	2000	2	0	2	Export	450	Madagascar	MDG	826	United Kingdom	GBR								24	CORK AND WOOD	1	No Quantity							4554			0
S3	2000	2000	2000	2	0	2	Export	450	Madagascar	MDG	842	USA	USA								24	CORK AND WOOD	1	No Quantity							16506			0
S3	2000	2000	2000	2	0	2	Export	450	Madagascar	MDG	899	Areas, nes									24	CORK AND WOOD	1	No Quantity							3493			0
S3	2000	2000	2000	2	0	2	Export	446	China, Macao SAR	MAC	0	World	WLD								25	PULP AND WASTE PAPER	1	No Quantity							365099			0
S3	2000	2000	2000	2	0	2	Export	446	China, Macao SAR	MAC	156	China	CHN								25	PULP AND WASTE PAPER	1	No Quantity							361816			0
S3	2000	2000	2000	2	0	2	Export	446	China, Macao SAR	MAC	344	China, Hong Kong SAR	HKG								25	PULP AND WASTE PAPER	1	No Quantity							3283			0
S3	2000	2000	2000	2	0	2	Export	450	Madagascar	MDG	0	World	WLD								25	PULP AND WASTE PAPER	1	No Quantity							7			0
S3	2000	2000	2000	2	0	2	Export	450	Madagascar	MDG	251	France	FRA								25	PULP AND WASTE PAPER	1	No Quantity							7			0
S3	2000	2000	2000	2	0	2	Export	446	China, Macao SAR	MAC	0	World	WLD								26	TEXTILE FIBRES	1	No Quantity							16132277			0
S3	2000	2000	2000	2	0	2	Export	446	China, Macao SAR	MAC	50	Bangladesh	BGD								26	TEXTILE FIBRES	1	No Quantity							371325			0
S3	2000	2000	2000	2	0	2	Export	446	China, Macao SAR	MAC	156	China	CHN								26	TEXTILE FIBRES	1	No Quantity							14090379			0
S3	2000	2000	2000	2	0	2	Export	446	China, Macao SAR	MAC	344	China, Hong Kong SAR	HKG								26	TEXTILE FIBRES	1	No Quantity							1661719			0
S3	2000	2000	2000	2	0	2	Export	446	China, Macao SAR	MAC	360	Indonesia	IDN								26	TEXTILE FIBRES	1	No Quantity							4229			0
S3	2000	2000	2000	2	0	2	Export	446	China, Macao SAR	MAC	392	Japan	JPN								26	TEXTILE FIBRES	1	No Quantity							2026			0
S3	2000	2000	2000	2	0	2	Export	446	China, Macao SAR	MAC	490	Other Asia, nes									26	TEXTILE FIBRES	1	No Quantity							2600			0
S3	2000	2000	2000	2	0	2	Export	450	Madagascar	MDG	0	World	WLD								26	TEXTILE FIBRES	1	No Quantity							7562355			0
S3	2000	2000	2000	2	0	2	Export	450	Madagascar	MDG	56	Belgium	BEL								26	TEXTILE FIBRES	1	No Quantity							684237			0
S3	2000	2000	2000	2	0	2	Export	450	Madagascar	MDG	60	Bermuda	BMU								26	TEXTILE FIBRES	1	No Quantity							30058			0
S3	2000	2000	2000	2	0	2	Export	450	Madagascar	MDG	156	China	CHN								26	TEXTILE FIBRES	1	No Quantity							170998			0
S3	2000	2000	2000	2	0	2	Export	450	Madagascar	MDG	208	Denmark	DNK								26	TEXTILE FIBRES	1	No Quantity							407			0
S3	2000	2000	2000	2	0	2	Export	450	Madagascar	MDG	251	France	FRA								26	TEXTILE FIBRES	1	No Quantity							35623			0
S3	2000	2000	2000	2	0	2	Export	450	Madagascar	MDG	276	Germany	DEU								26	TEXTILE FIBRES	1	No Quantity							132674			0
S3	2000	2000	2000	2	0	2	Export	450	Madagascar	MDG	381	Italy	ITA								26	TEXTILE FIBRES	1	No Quantity							2965230			0
S3	2000	2000	2000	2	0	2	Export	450	Madagascar	MDG	392	Japan	JPN								26	TEXTILE FIBRES	1	No Quantity							3601			0
S3	2000	2000	2000	2	0	2	Export	450	Madagascar	MDG	430	Liberia	LBR								26	TEXTILE FIBRES	1	No Quantity							18302			0
S3	2000	2000	2000	2	0	2	Export	450	Madagascar	MDG	480	Mauritius	MUS								26	TEXTILE FIBRES	1	No Quantity							50930			0
S3	2000	2000	2000	2	0	2	Export	450	Madagascar	MDG	504	Morocco	MAR								26	TEXTILE FIBRES	1	No Quantity							276103			0
S3	2000	2000	2000	2	0	2	Export	450	Madagascar	MDG	528	Netherlands	NLD								26	TEXTILE FIBRES	1	No Quantity							1375			0
S3	2000	2000	2000	2	0	2	Export	450	Madagascar	MDG	620	Portugal	PRT								26	TEXTILE FIBRES	1	No Quantity							1207429			0
S3	2000	2000	2000	2	0	2	Export	450	Madagascar	MDG	699	India	IND								26	TEXTILE FIBRES	1	No Quantity							3589			0
S3	2000	2000	2000	2	0	2	Export	450	Madagascar	MDG	710	South Africa	ZAF								26	TEXTILE FIBRES	1	No Quantity							1393255			0
S3	2000	2000	2000	2	0	2	Export	450	Madagascar	MDG	724	Spain	ESP								26	TEXTILE FIBRES	1	No Quantity							443351			0
S3	2000	2000	2000	2	0	2	Export	450	Madagascar	MDG	757	Switzerland	CHE								26	TEXTILE FIBRES	1	No Quantity							27253			0
S3	2000	2000	2000	2	0	2	Export	450	Madagascar	MDG	818	Egypt	EGY								26	TEXTILE FIBRES	1	No Quantity							117220			0
S3	2000	2000	2000	2	0	2	Export	450	Madagascar	MDG	899	Areas, nes									26	TEXTILE FIBRES	1	No Quantity							719			0
S3	2000	2000	2000	2	0	2	Export	446	China, Macao SAR	MAC	0	World	WLD								27	CRUDE FERTILIZER,MINERAL	1	No Quantity							46401			0
S3	2000	2000	2000	2	0	2	Export	446	China, Macao SAR	MAC	50	Bangladesh	BGD								27	CRUDE FERTILIZER,MINERAL	1	No Quantity							444			0
S3	2000	2000	2000	2	0	2	Export	446	China, Macao SAR	MAC	156	China	CHN								27	CRUDE FERTILIZER,MINERAL	1	No Quantity							26599			0
S3	2000	2000	2000	2	0	2	Export	446	China, Macao SAR	MAC	344	China, Hong Kong SAR	HKG								27	CRUDE FERTILIZER,MINERAL	1	No Quantity							17833			0
S3	2000	2000	2000	2	0	2	Export	446	China, Macao SAR	MAC	458	Malaysia	MYS								27	CRUDE FERTILIZER,MINERAL	1	No Quantity							1526			0
S3	2000	2000	2000	2	0	2	Export	450	Madagascar	MDG	0	World	WLD								27	CRUDE FERTILIZER,MINERAL	1	No Quantity							7290018			0
S3	2000	2000	2000	2	0	2	Export	450	Madagascar	MDG	36	Australia	AUS								27	CRUDE FERTILIZER,MINERAL	1	No Quantity							11271			0
S3	2000	2000	2000	2	0	2	Export	450	Madagascar	MDG	56	Belgium	BEL								27	CRUDE FERTILIZER,MINERAL	1	No Quantity							301884			0
S3	2000	2000	2000	2	0	2	Export	450	Madagascar	MDG	124	Canada	CAN								27	CRUDE FERTILIZER,MINERAL	1	No Quantity							5715			0
S3	2000	2000	2000	2	0	2	Export	450	Madagascar	MDG	174	Comoros	COM								27	CRUDE FERTILIZER,MINERAL	1	No Quantity							1627			0
S3	2000	2000	2000	2	0	2	Export	450	Madagascar	MDG	251	France	FRA								27	CRUDE FERTILIZER,MINERAL	1	No Quantity							18079			0
S3	2000	2000	2000	2	0	2	Export	450	Madagascar	MDG	276	Germany	DEU								27	CRUDE FERTILIZER,MINERAL	1	No Quantity							1773704			0
S3	2000	2000	2000	2	0	2	Export	450	Madagascar	MDG	344	China, Hong Kong SAR	HKG								27	CRUDE FERTILIZER,MINERAL	1	No Quantity							182246			0
S3	2000	2000	2000	2	0	2	Export	450	Madagascar	MDG	381	Italy	ITA								27	CRUDE FERTILIZER,MINERAL	1	No Quantity							140494			0
S3	2000	2000	2000	2	0	2	Export	450	Madagascar	MDG	392	Japan	JPN								27	CRUDE FERTILIZER,MINERAL	1	No Quantity							306770			0
S3	2000	2000	2000	2	0	2	Export	450	Madagascar	MDG	404	Kenya	KEN								27	CRUDE FERTILIZER,MINERAL	1	No Quantity							7			0
S3	2000	2000	2000	2	0	2	Export	450	Madagascar	MDG	408	Dem. People's Rep. of Korea	PRK								27	CRUDE FERTILIZER,MINERAL	1	No Quantity							18920			0
S3	2000	2000	2000	2	0	2	Export	450	Madagascar	MDG	410	Rep. of Korea	KOR								27	CRUDE FERTILIZER,MINERAL	1	No Quantity							7674			0
S3	2000	2000	2000	2	0	2	Export	450	Madagascar	MDG	480	Mauritius	MUS								27	CRUDE FERTILIZER,MINERAL	1	No Quantity							102			0
S3	2000	2000	2000	2	0	2	Export	450	Madagascar	MDG	484	Mexico	MEX								27	CRUDE FERTILIZER,MINERAL	1	No Quantity							116802			0
S3	2000	2000	2000	2	0	2	Export	450	Madagascar	MDG	490	Other Asia, nes									27	CRUDE FERTILIZER,MINERAL	1	No Quantity							6000			0
S3	2000	2000	2000	2	0	2	Export	450	Madagascar	MDG	528	Netherlands	NLD								27	CRUDE FERTILIZER,MINERAL	1	No Quantity							3468			0
S3	2000	2000	2000	2	0	2	Export	450	Madagascar	MDG	586	Pakistan	PAK								27	CRUDE FERTILIZER,MINERAL	1	No Quantity							19356			0
S3	2000	2000	2000	2	0	2	Export	450	Madagascar	MDG	643	Russian Federation	RUS								27	CRUDE FERTILIZER,MINERAL	1	No Quantity							24639			0
S3	2000	2000	2000	2	0	2	Export	450	Madagascar	MDG	690	Seychelles	SYC								27	CRUDE FERTILIZER,MINERAL	1	No Quantity							1			0
S3	2000	2000	2000	2	0	2	Export	450	Madagascar	MDG	702	Singapore	SGP								27	CRUDE FERTILIZER,MINERAL	1	No Quantity							20			0
S3	2000	2000	2000	2	0	2	Export	450	Madagascar	MDG	710	South Africa	ZAF								27	CRUDE FERTILIZER,MINERAL	1	No Quantity							225437			0
S3	2000	2000	2000	2	0	2	Export	450	Madagascar	MDG	757	Switzerland	CHE								27	CRUDE FERTILIZER,MINERAL	1	No Quantity							20058			0
S3	2000	2000	2000	2	0	2	Export	450	Madagascar	MDG	826	United Kingdom	GBR								27	CRUDE FERTILIZER,MINERAL	1	No Quantity							2288790			0
S3	2000	2000	2000	2	0	2	Export	450	Madagascar	MDG	842	USA	USA								27	CRUDE FERTILIZER,MINERAL	1	No Quantity							1814945			0
S3	2000	2000	2000	2	0	2	Export	450	Madagascar	MDG	899	Areas, nes									27	CRUDE FERTILIZER,MINERAL	1	No Quantity							2011			0
S3	2000	2000	2000	2	0	2	Export	446	China, Macao SAR	MAC	0	World	WLD								28	METALLIFEROUS ORE,SCRAP	1	No Quantity							576196			0
S3	2000	2000	2000	2	0	2	Export	446	China, Macao SAR	MAC	50	Bangladesh	BGD								28	METALLIFEROUS ORE,SCRAP	1	No Quantity							561			0
S3	2000	2000	2000	2	0	2	Export	446	China, Macao SAR	MAC	156	China	CHN								28	METALLIFEROUS ORE,SCRAP	1	No Quantity							310103			0
S3	2000	2000	2000	2	0	2	Export	446	China, Macao SAR	MAC	344	China, Hong Kong SAR	HKG								28	METALLIFEROUS ORE,SCRAP	1	No Quantity							265532			0
S3	2000	2000	2000	2	0	2	Export	450	Madagascar	MDG	0	World	WLD								28	METALLIFEROUS ORE,SCRAP	1	No Quantity							7176610			0
S3	2000	2000	2000	2	0	2	Export	450	Madagascar	MDG	56	Belgium	BEL								28	METALLIFEROUS ORE,SCRAP	1	No Quantity							531			0
S3	2000	2000	2000	2	0	2	Export	450	Madagascar	MDG	251	France	FRA								28	METALLIFEROUS ORE,SCRAP	1	No Quantity							134148			0
S3	2000	2000	2000	2	0	2	Export	450	Madagascar	MDG	276	Germany	DEU								28	METALLIFEROUS ORE,SCRAP	1	No Quantity							14091			0
S3	2000	2000	2000	2	0	2	Export	450	Madagascar	MDG	579	Norway	NOR								28	METALLIFEROUS ORE,SCRAP	1	No Quantity							1384463			0
S3	2000	2000	2000	2	0	2	Export	450	Madagascar	MDG	699	India	IND								28	METALLIFEROUS ORE,SCRAP	1	No Quantity							826			0
S3	2000	2000	2000	2	0	2	Export	450	Madagascar	MDG	702	Singapore	SGP								28	METALLIFEROUS ORE,SCRAP	1	No Quantity							30845			0
S3	2000	2000	2000	2	0	2	Export	450	Madagascar	MDG	710	South Africa	ZAF								28	METALLIFEROUS ORE,SCRAP	1	No Quantity							2877			0
S3	2000	2000	2000	2	0	2	Export	450	Madagascar	MDG	752	Sweden	SWE								28	METALLIFEROUS ORE,SCRAP	1	No Quantity							5601826			0
S3	2000	2000	2000	2	0	2	Export	450	Madagascar	MDG	826	United Kingdom	GBR								28	METALLIFEROUS ORE,SCRAP	1	No Quantity							7004			0
S3	2000	2000	2000	2	0	2	Export	446	China, Macao SAR	MAC	0	World	WLD								29	CRUDE ANIMAL,VEG.MATERL.	1	No Quantity							465480			0
S3	2000	2000	2000	2	0	2	Export	446	China, Macao SAR	MAC	156	China	CHN								29	CRUDE ANIMAL,VEG.MATERL.	1	No Quantity							89433			0
S3	2000	2000	2000	2	0	2	Export	446	China, Macao SAR	MAC	344	China, Hong Kong SAR	HKG								29	CRUDE ANIMAL,VEG.MATERL.	1	No Quantity							359744			0
S3	2000	2000	2000	2	0	2	Export	446	China, Macao SAR	MAC	458	Malaysia	MYS								29	CRUDE ANIMAL,VEG.MATERL.	1	No Quantity							187			0
S3	2000	2000	2000	2	0	2	Export	446	China, Macao SAR	MAC	490	Other Asia, nes									29	CRUDE ANIMAL,VEG.MATERL.	1	No Quantity							769			0
S3	2000	2000	2000	2	0	2	Export	446	China, Macao SAR	MAC	620	Portugal	PRT								29	CRUDE ANIMAL,VEG.MATERL.	1	No Quantity							41			0
S3	2000	2000	2000	2	0	2	Export	446	China, Macao SAR	MAC	702	Singapore	SGP								29	CRUDE ANIMAL,VEG.MATERL.	1	No Quantity							15306			0
S3	2000	2000	2000	2	0	2	Export	450	Madagascar	MDG	0	World	WLD								29	CRUDE ANIMAL,VEG.MATERL.	1	No Quantity							11624141			0
S3	2000	2000	2000	2	0	2	Export	450	Madagascar	MDG	36	Australia	AUS								29	CRUDE ANIMAL,VEG.MATERL.	1	No Quantity							19954			0
S3	2000	2000	2000	2	0	2	Export	450	Madagascar	MDG	56	Belgium	BEL								29	CRUDE ANIMAL,VEG.MATERL.	1	No Quantity							29567			0
S3	2000	2000	2000	2	0	2	Export	450	Madagascar	MDG	124	Canada	CAN								29	CRUDE ANIMAL,VEG.MATERL.	1	No Quantity							3200			0
S3	2000	2000	2000	2	0	2	Export	450	Madagascar	MDG	144	Sri Lanka	LKA								29	CRUDE ANIMAL,VEG.MATERL.	1	No Quantity							236			0
S3	2000	2000	2000	2	0	2	Export	450	Madagascar	MDG	156	China	CHN								29	CRUDE ANIMAL,VEG.MATERL.	1	No Quantity							501895			0
S3	2000	2000	2000	2	0	2	Export	450	Madagascar	MDG	174	Comoros	COM								29	CRUDE ANIMAL,VEG.MATERL.	1	No Quantity							1466			0
S3	2000	2000	2000	2	0	2	Export	450	Madagascar	MDG	184	Cook Isds	COK								29	CRUDE ANIMAL,VEG.MATERL.	1	No Quantity							8940			0
S3	2000	2000	2000	2	0	2	Export	450	Madagascar	MDG	188	Costa Rica	CRI								29	CRUDE ANIMAL,VEG.MATERL.	1	No Quantity							7021			0
S3	2000	2000	2000	2	0	2	Export	450	Madagascar	MDG	208	Denmark	DNK								29	CRUDE ANIMAL,VEG.MATERL.	1	No Quantity							11241			0
S3	2000	2000	2000	2	0	2	Export	450	Madagascar	MDG	251	France	FRA								29	CRUDE ANIMAL,VEG.MATERL.	1	No Quantity							8903186			0
S3	2000	2000	2000	2	0	2	Export	450	Madagascar	MDG	276	Germany	DEU								29	CRUDE ANIMAL,VEG.MATERL.	1	No Quantity							285735			0
S3	2000	2000	2000	2	0	2	Export	450	Madagascar	MDG	344	China, Hong Kong SAR	HKG								29	CRUDE ANIMAL,VEG.MATERL.	1	No Quantity							276229			0
S3	2000	2000	2000	2	0	2	Export	450	Madagascar	MDG	372	Ireland	IRL								29	CRUDE ANIMAL,VEG.MATERL.	1	No Quantity							1498			0
S3	2000	2000	2000	2	0	2	Export	450	Madagascar	MDG	376	Israel	ISR								29	CRUDE ANIMAL,VEG.MATERL.	1	No Quantity							1412			0
S3	2000	2000	2000	2	0	2	Export	450	Madagascar	MDG	381	Italy	ITA								29	CRUDE ANIMAL,VEG.MATERL.	1	No Quantity							596767			0
S3	2000	2000	2000	2	0	2	Export	450	Madagascar	MDG	392	Japan	JPN								29	CRUDE ANIMAL,VEG.MATERL.	1	No Quantity							101818			0
S3	2000	2000	2000	2	0	2	Export	450	Madagascar	MDG	410	Rep. of Korea	KOR								29	CRUDE ANIMAL,VEG.MATERL.	1	No Quantity							2800			0
S3	2000	2000	2000	2	0	2	Export	450	Madagascar	MDG	480	Mauritius	MUS								29	CRUDE ANIMAL,VEG.MATERL.	1	No Quantity							104112			0
S3	2000	2000	2000	2	0	2	Export	450	Madagascar	MDG	484	Mexico	MEX								29	CRUDE ANIMAL,VEG.MATERL.	1	No Quantity							47797			0
S3	2000	2000	2000	2	0	2	Export	450	Madagascar	MDG	490	Other Asia, nes									29	CRUDE ANIMAL,VEG.MATERL.	1	No Quantity							127931			0
S3	2000	2000	2000	2	0	2	Export	450	Madagascar	MDG	504	Morocco	MAR								29	CRUDE ANIMAL,VEG.MATERL.	1	No Quantity							2189			0
S3	2000	2000	2000	2	0	2	Export	450	Madagascar	MDG	528	Netherlands	NLD								29	CRUDE ANIMAL,VEG.MATERL.	1	No Quantity							112343			0
S3	2000	2000	2000	2	0	2	Export	450	Madagascar	MDG	586	Pakistan	PAK								29	CRUDE ANIMAL,VEG.MATERL.	1	No Quantity							1105			0
S3	2000	2000	2000	2	0	2	Export	450	Madagascar	MDG	620	Portugal	PRT								29	CRUDE ANIMAL,VEG.MATERL.	1	No Quantity							3107			0
S3	2000	2000	2000	2	0	2	Export	450	Madagascar	MDG	682	Saudi Arabia	SAU								29	CRUDE ANIMAL,VEG.MATERL.	1	No Quantity							630			0
S3	2000	2000	2000	2	0	2	Export	450	Madagascar	MDG	686	Senegal	SEN								29	CRUDE ANIMAL,VEG.MATERL.	1	No Quantity							120			0
S3	2000	2000	2000	2	0	2	Export	450	Madagascar	MDG	699	India	IND								29	CRUDE ANIMAL,VEG.MATERL.	1	No Quantity							63270			0
S3	2000	2000	2000	2	0	2	Export	450	Madagascar	MDG	702	Singapore	SGP								29	CRUDE ANIMAL,VEG.MATERL.	1	No Quantity							21141			0
S3	2000	2000	2000	2	0	2	Export	450	Madagascar	MDG	710	South Africa	ZAF								29	CRUDE ANIMAL,VEG.MATERL.	1	No Quantity							15107			0
S3	2000	2000	2000	2	0	2	Export	450	Madagascar	MDG	724	Spain	ESP								29	CRUDE ANIMAL,VEG.MATERL.	1	No Quantity							47618			0
S3	2000	2000	2000	2	0	2	Export	450	Madagascar	MDG	752	Sweden	SWE								29	CRUDE ANIMAL,VEG.MATERL.	1	No Quantity							824			0
S3	2000	2000	2000	2	0	2	Export	450	Madagascar	MDG	757	Switzerland	CHE								29	CRUDE ANIMAL,VEG.MATERL.	1	No Quantity							288			0
S3	2000	2000	2000	2	0	2	Export	450	Madagascar	MDG	760	Syria	SYR								29	CRUDE ANIMAL,VEG.MATERL.	1	No Quantity							8426			0
S3	2000	2000	2000	2	0	2	Export	450	Madagascar	MDG	764	Thailand	THA								29	CRUDE ANIMAL,VEG.MATERL.	1	No Quantity							1184			0
S3	2000	2000	2000	2	0	2	Export	450	Madagascar	MDG	784	United Arab Emirates	ARE								29	CRUDE ANIMAL,VEG.MATERL.	1	No Quantity							214			0
S3	2000	2000	2000	2	0	2	Export	450	Madagascar	MDG	826	United Kingdom	GBR								29	CRUDE ANIMAL,VEG.MATERL.	1	No Quantity							1564			0
S3	2000	2000	2000	2	0	2	Export	450	Madagascar	MDG	842	USA	USA								29	CRUDE ANIMAL,VEG.MATERL.	1	No Quantity							301159			0
S3	2000	2000	2000	2	0	2	Export	450	Madagascar	MDG	899	Areas, nes									29	CRUDE ANIMAL,VEG.MATERL.	1	No Quantity							11047			0
S3	2000	2000	2000	2	0	2	Export	446	China, Macao SAR	MAC	0	World	WLD								33	PETROLEUM,PETROL.PRODUCT	1	No Quantity							17172921			0
S3	2000	2000	2000	2	0	2	Export	446	China, Macao SAR	MAC	156	China	CHN								33	PETROLEUM,PETROL.PRODUCT	1	No Quantity							796900			0
S3	2000	2000	2000	2	0	2	Export	446	China, Macao SAR	MAC	344	China, Hong Kong SAR	HKG								33	PETROLEUM,PETROL.PRODUCT	1	No Quantity							1019			0
S3	2000	2000	2000	2	0	2	Export	446	China, Macao SAR	MAC	899	Areas, nes									33	PETROLEUM,PETROL.PRODUCT	1	No Quantity							16375003			0
S3	2000	2000	2000	2	0	2	Export	450	Madagascar	MDG	0	World	WLD								33	PETROLEUM,PETROL.PRODUCT	1	No Quantity							43785227			0
S3	2000	2000	2000	2	0	2	Export	450	Madagascar	MDG	56	Belgium	BEL								33	PETROLEUM,PETROL.PRODUCT	1	No Quantity							18915			0
S3	2000	2000	2000	2	0	2	Export	450	Madagascar	MDG	144	Sri Lanka	LKA								33	PETROLEUM,PETROL.PRODUCT	1	No Quantity							2928			0
S3	2000	2000	2000	2	0	2	Export	450	Madagascar	MDG	174	Comoros	COM								33	PETROLEUM,PETROL.PRODUCT	1	No Quantity							915690			0
S3	2000	2000	2000	2	0	2	Export	450	Madagascar	MDG	231	Ethiopia	ETH								33	PETROLEUM,PETROL.PRODUCT	1	No Quantity							14905			0
S3	2000	2000	2000	2	0	2	Export	450	Madagascar	MDG	251	France	FRA								33	PETROLEUM,PETROL.PRODUCT	1	No Quantity							13183337			0
S3	2000	2000	2000	2	0	2	Export	450	Madagascar	MDG	276	Germany	DEU								33	PETROLEUM,PETROL.PRODUCT	1	No Quantity							48660			0
S3	2000	2000	2000	2	0	2	Export	450	Madagascar	MDG	381	Italy	ITA								33	PETROLEUM,PETROL.PRODUCT	1	No Quantity							1070947			0
S3	2000	2000	2000	2	0	2	Export	450	Madagascar	MDG	404	Kenya	KEN								33	PETROLEUM,PETROL.PRODUCT	1	No Quantity							366907			0
S3	2000	2000	2000	2	0	2	Export	450	Madagascar	MDG	434	Libya	LBY								33	PETROLEUM,PETROL.PRODUCT	1	No Quantity							21716			0
S3	2000	2000	2000	2	0	2	Export	450	Madagascar	MDG	442	Luxembourg	LUX								33	PETROLEUM,PETROL.PRODUCT	1	No Quantity							20820			0
S3	2000	2000	2000	2	0	2	Export	450	Madagascar	MDG	480	Mauritius	MUS								33	PETROLEUM,PETROL.PRODUCT	1	No Quantity							455050			0
S3	2000	2000	2000	2	0	2	Export	450	Madagascar	MDG	508	Mozambique	MOZ								33	PETROLEUM,PETROL.PRODUCT	1	No Quantity							216174			0
S3	2000	2000	2000	2	0	2	Export	450	Madagascar	MDG	516	Namibia	NAM								33	PETROLEUM,PETROL.PRODUCT	1	No Quantity							1953			0
S3	2000	2000	2000	2	0	2	Export	450	Madagascar	MDG	528	Netherlands	NLD								33	PETROLEUM,PETROL.PRODUCT	1	No Quantity							10912			0
S3	2000	2000	2000	2	0	2	Export	450	Madagascar	MDG	690	Seychelles	SYC								33	PETROLEUM,PETROL.PRODUCT	1	No Quantity							63673			0
S3	2000	2000	2000	2	0	2	Export	450	Madagascar	MDG	702	Singapore	SGP								33	PETROLEUM,PETROL.PRODUCT	1	No Quantity							364529			0
S3	2000	2000	2000	2	0	2	Export	450	Madagascar	MDG	710	South Africa	ZAF								33	PETROLEUM,PETROL.PRODUCT	1	No Quantity							362952			0
S3	2000	2000	2000	2	0	2	Export	450	Madagascar	MDG	764	Thailand	THA								33	PETROLEUM,PETROL.PRODUCT	1	No Quantity							231884			0
S3	2000	2000	2000	2	0	2	Export	450	Madagascar	MDG	818	Egypt	EGY								33	PETROLEUM,PETROL.PRODUCT	1	No Quantity							20841			0
S3	2000	2000	2000	2	0	2	Export	450	Madagascar	MDG	834	United Rep. of Tanzania	TZA								33	PETROLEUM,PETROL.PRODUCT	1	No Quantity							230047			0
S3	2000	2000	2000	2	0	2	Export	450	Madagascar	MDG	842	USA	USA								33	PETROLEUM,PETROL.PRODUCT	1	No Quantity							2285			0
S3	2000	2000	2000	2	0	2	Export	450	Madagascar	MDG	899	Areas, nes									33	PETROLEUM,PETROL.PRODUCT	1	No Quantity							26160102			0
S3	2000	2000	2000	2	0	2	Export	446	China, Macao SAR	MAC	0	World	WLD								41	ANIMAL OILS AND FATS	1	No Quantity							9968			0
S3	2000	2000	2000	2	0	2	Export	446	China, Macao SAR	MAC	156	China	CHN								41	ANIMAL OILS AND FATS	1	No Quantity							9968			0
S3	2000	2000	2000	2	0	2	Export	450	Madagascar	MDG	0	World	WLD								41	ANIMAL OILS AND FATS	1	No Quantity							6245			0
S3	2000	2000	2000	2	0	2	Export	450	Madagascar	MDG	410	Rep. of Korea	KOR								41	ANIMAL OILS AND FATS	1	No Quantity							6245			0
S3	2000	2000	2000	2	0	2	Export	446	China, Macao SAR	MAC	0	World	WLD								42	FIXED VEG. FATS AND OILS	1	No Quantity							26887			0
S3	2000	2000	2000	2	0	2	Export	446	China, Macao SAR	MAC	156	China	CHN								42	FIXED VEG. FATS AND OILS	1	No Quantity							635			0
S3	2000	2000	2000	2	0	2	Export	446	China, Macao SAR	MAC	344	China, Hong Kong SAR	HKG								42	FIXED VEG. FATS AND OILS	1	No Quantity							18481			0
S3	2000	2000	2000	2	0	2	Export	446	China, Macao SAR	MAC	360	Indonesia	IDN								42	FIXED VEG. FATS AND OILS	1	No Quantity							7679			0
S3	2000	2000	2000	2	0	2	Export	446	China, Macao SAR	MAC	620	Portugal	PRT								42	FIXED VEG. FATS AND OILS	1	No Quantity							91			0
S3	2000	2000	2000	2	0	2	Export	450	Madagascar	MDG	0	World	WLD								42	FIXED VEG. FATS AND OILS	1	No Quantity							69528			0
S3	2000	2000	2000	2	0	2	Export	450	Madagascar	MDG	251	France	FRA								42	FIXED VEG. FATS AND OILS	1	No Quantity							1120			0
S3	2000	2000	2000	2	0	2	Export	450	Madagascar	MDG	480	Mauritius	MUS								42	FIXED VEG. FATS AND OILS	1	No Quantity							9588			0
S3	2000	2000	2000	2	0	2	Export	450	Madagascar	MDG	520	Nauru	NRU								42	FIXED VEG. FATS AND OILS	1	No Quantity							7271			0
S3	2000	2000	2000	2	0	2	Export	450	Madagascar	MDG	528	Netherlands	NLD								42	FIXED VEG. FATS AND OILS	1	No Quantity							51548			0
S3	2000	2000	2000	2	0	2	Export	450	Madagascar	MDG	0	World	WLD								43	ANIMAL,VEG.FATS,OILS,NES	1	No Quantity							1518			0
S3	2000	2000	2000	2	0	2	Export	450	Madagascar	MDG	251	France	FRA								43	ANIMAL,VEG.FATS,OILS,NES	1	No Quantity							1518			0
S3	2000	2000	2000	2	0	2	Export	446	China, Macao SAR	MAC	0	World	WLD								51	ORGANIC CHEMICALS	1	No Quantity							2498117			0
S3	2000	2000	2000	2	0	2	Export	446	China, Macao SAR	MAC	50	Bangladesh	BGD								51	ORGANIC CHEMICALS	1	No Quantity							4583			0
S3	2000	2000	2000	2	0	2	Export	446	China, Macao SAR	MAC	104	Myanmar	MMR								51	ORGANIC CHEMICALS	1	No Quantity							411			0
S3	2000	2000	2000	2	0	2	Export	446	China, Macao SAR	MAC	116	Cambodia	KHM								51	ORGANIC CHEMICALS	1	No Quantity							12664			0
S3	2000	2000	2000	2	0	2	Export	446	China, Macao SAR	MAC	156	China	CHN								51	ORGANIC CHEMICALS	1	No Quantity							147446			0
S3	2000	2000	2000	2	0	2	Export	446	China, Macao SAR	MAC	276	Germany	DEU								51	ORGANIC CHEMICALS	1	No Quantity							594794			0
S3	2000	2000	2000	2	0	2	Export	446	China, Macao SAR	MAC	344	China, Hong Kong SAR	HKG								51	ORGANIC CHEMICALS	1	No Quantity							1418			0
S3	2000	2000	2000	2	0	2	Export	446	China, Macao SAR	MAC	360	Indonesia	IDN								51	ORGANIC CHEMICALS	1	No Quantity							2866			0
S3	2000	2000	2000	2	0	2	Export	446	China, Macao SAR	MAC	490	Other Asia, nes									51	ORGANIC CHEMICALS	1	No Quantity							102887			0
S3	2000	2000	2000	2	0	2	Export	446	China, Macao SAR	MAC	620	Portugal	PRT								51	ORGANIC CHEMICALS	1	No Quantity							1006652			0
S3	2000	2000	2000	2	0	2	Export	446	China, Macao SAR	MAC	702	Singapore	SGP								51	ORGANIC CHEMICALS	1	No Quantity							1495			0
S3	2000	2000	2000	2	0	2	Export	446	China, Macao SAR	MAC	842	USA	USA								51	ORGANIC CHEMICALS	1	No Quantity							622900			0
S3	2000	2000	2000	2	0	2	Export	450	Madagascar	MDG	0	World	WLD								51	ORGANIC CHEMICALS	1	No Quantity							342579			0
S3	2000	2000	2000	2	0	2	Export	450	Madagascar	MDG	174	Comoros	COM								51	ORGANIC CHEMICALS	1	No Quantity							7519			0
S3	2000	2000	2000	2	0	2	Export	450	Madagascar	MDG	203	Czechia	CZE								51	ORGANIC CHEMICALS	1	No Quantity							37			0
S3	2000	2000	2000	2	0	2	Export	450	Madagascar	MDG	251	France	FRA								51	ORGANIC CHEMICALS	1	No Quantity							31035			0
S3	2000	2000	2000	2	0	2	Export	450	Madagascar	MDG	430	Liberia	LBR								51	ORGANIC CHEMICALS	1	No Quantity							3700			0
S3	2000	2000	2000	2	0	2	Export	450	Madagascar	MDG	458	Malaysia	MYS								51	ORGANIC CHEMICALS	1	No Quantity							53074			0
S3	2000	2000	2000	2	0	2	Export	450	Madagascar	MDG	480	Mauritius	MUS								51	ORGANIC CHEMICALS	1	No Quantity							2856			0
S3	2000	2000	2000	2	0	2	Export	450	Madagascar	MDG	702	Singapore	SGP								51	ORGANIC CHEMICALS	1	No Quantity							2336			0
S3	2000	2000	2000	2	0	2	Export	450	Madagascar	MDG	710	South Africa	ZAF								51	ORGANIC CHEMICALS	1	No Quantity							16748			0
S3	2000	2000	2000	2	0	2	Export	450	Madagascar	MDG	826	United Kingdom	GBR								51	ORGANIC CHEMICALS	1	No Quantity							16			0
S3	2000	2000	2000	2	0	2	Export	450	Madagascar	MDG	842	USA	USA								51	ORGANIC CHEMICALS	1	No Quantity							330			0
S3	2000	2000	2000	2	0	2	Export	450	Madagascar	MDG	899	Areas, nes									51	ORGANIC CHEMICALS	1	No Quantity							224928			0
S3	2000	2000	2000	2	0	2	Export	446	China, Macao SAR	MAC	0	World	WLD								52	INORGANIC CHEMICALS	1	No Quantity							63452			0
S3	2000	2000	2000	2	0	2	Export	446	China, Macao SAR	MAC	50	Bangladesh	BGD								52	INORGANIC CHEMICALS	1	No Quantity							5682			0
S3	2000	2000	2000	2	0	2	Export	446	China, Macao SAR	MAC	104	Myanmar	MMR								52	INORGANIC CHEMICALS	1	No Quantity							654			0
S3	2000	2000	2000	2	0	2	Export	446	China, Macao SAR	MAC	116	Cambodia	KHM								52	INORGANIC CHEMICALS	1	No Quantity							6143			0
S3	2000	2000	2000	2	0	2	Export	446	China, Macao SAR	MAC	156	China	CHN								52	INORGANIC CHEMICALS	1	No Quantity							2564			0
S3	2000	2000	2000	2	0	2	Export	446	China, Macao SAR	MAC	344	China, Hong Kong SAR	HKG								52	INORGANIC CHEMICALS	1	No Quantity							47681			0
S3	2000	2000	2000	2	0	2	Export	446	China, Macao SAR	MAC	490	Other Asia, nes									52	INORGANIC CHEMICALS	1	No Quantity							728			0
S3	2000	2000	2000	2	0	2	Export	450	Madagascar	MDG	0	World	WLD								52	INORGANIC CHEMICALS	1	No Quantity							554080			0
S3	2000	2000	2000	2	0	2	Export	450	Madagascar	MDG	56	Belgium	BEL								52	INORGANIC CHEMICALS	1	No Quantity							1591			0
S3	2000	2000	2000	2	0	2	Export	450	Madagascar	MDG	174	Comoros	COM								52	INORGANIC CHEMICALS	1	No Quantity							1009			0
S3	2000	2000	2000	2	0	2	Export	450	Madagascar	MDG	251	France	FRA								52	INORGANIC CHEMICALS	1	No Quantity							18916			0
S3	2000	2000	2000	2	0	2	Export	450	Madagascar	MDG	276	Germany	DEU								52	INORGANIC CHEMICALS	1	No Quantity							69512			0
S3	2000	2000	2000	2	0	2	Export	450	Madagascar	MDG	480	Mauritius	MUS								52	INORGANIC CHEMICALS	1	No Quantity							19189			0
S3	2000	2000	2000	2	0	2	Export	450	Madagascar	MDG	724	Spain	ESP								52	INORGANIC CHEMICALS	1	No Quantity							1412			0
S3	2000	2000	2000	2	0	2	Export	450	Madagascar	MDG	842	USA	USA								52	INORGANIC CHEMICALS	1	No Quantity							17748			0
S3	2000	2000	2000	2	0	2	Export	450	Madagascar	MDG	899	Areas, nes									52	INORGANIC CHEMICALS	1	No Quantity							424703			0
S3	2000	2000	2000	2	0	2	Export	446	China, Macao SAR	MAC	0	World	WLD								53	DYES,COLOURING MATERIALS	1	No Quantity							901423			0
S3	2000	2000	2000	2	0	2	Export	446	China, Macao SAR	MAC	36	Australia	AUS								53	DYES,COLOURING MATERIALS	1	No Quantity							6834			0
S3	2000	2000	2000	2	0	2	Export	446	China, Macao SAR	MAC	104	Myanmar	MMR								53	DYES,COLOURING MATERIALS	1	No Quantity							6429			0
S3	2000	2000	2000	2	0	2	Export	446	China, Macao SAR	MAC	116	Cambodia	KHM								53	DYES,COLOURING MATERIALS	1	No Quantity							26915			0
S3	2000	2000	2000	2	0	2	Export	446	China, Macao SAR	MAC	156	China	CHN								53	DYES,COLOURING MATERIALS	1	No Quantity							453151			0
S3	2000	2000	2000	2	0	2	Export	446	China, Macao SAR	MAC	344	China, Hong Kong SAR	HKG								53	DYES,COLOURING MATERIALS	1	No Quantity							243000			0
S3	2000	2000	2000	2	0	2	Export	446	China, Macao SAR	MAC	376	Israel	ISR								53	DYES,COLOURING MATERIALS	1	No Quantity							31084			0
S3	2000	2000	2000	2	0	2	Export	446	China, Macao SAR	MAC	381	Italy	ITA								53	DYES,COLOURING MATERIALS	1	No Quantity							30206			0
S3	2000	2000	2000	2	0	2	Export	446	China, Macao SAR	MAC	528	Netherlands	NLD								53	DYES,COLOURING MATERIALS	1	No Quantity							82569			0
S3	2000	2000	2000	2	0	2	Export	446	China, Macao SAR	MAC	608	Philippines	PHL								53	DYES,COLOURING MATERIALS	1	No Quantity							1557			0
S3	2000	2000	2000	2	0	2	Export	446	China, Macao SAR	MAC	702	Singapore	SGP								53	DYES,COLOURING MATERIALS	1	No Quantity							19678			0
S3	2000	2000	2000	2	0	2	Export	450	Madagascar	MDG	0	World	WLD								53	DYES,COLOURING MATERIALS	1	No Quantity							1174208			0
S3	2000	2000	2000	2	0	2	Export	450	Madagascar	MDG	120	Cameroon	CMR								53	DYES,COLOURING MATERIALS	1	No Quantity							1755			0
S3	2000	2000	2000	2	0	2	Export	450	Madagascar	MDG	124	Canada	CAN								53	DYES,COLOURING MATERIALS	1	No Quantity							417			0
S3	2000	2000	2000	2	0	2	Export	450	Madagascar	MDG	174	Comoros	COM								53	DYES,COLOURING MATERIALS	1	No Quantity							1696			0
S3	2000	2000	2000	2	0	2	Export	450	Madagascar	MDG	251	France	FRA								53	DYES,COLOURING MATERIALS	1	No Quantity							39053			0
S3	2000	2000	2000	2	0	2	Export	450	Madagascar	MDG	422	Lebanon	LBN								53	DYES,COLOURING MATERIALS	1	No Quantity							67			0
S3	2000	2000	2000	2	0	2	Export	450	Madagascar	MDG	480	Mauritius	MUS								53	DYES,COLOURING MATERIALS	1	No Quantity							67			0
S3	2000	2000	2000	2	0	2	Export	450	Madagascar	MDG	710	South Africa	ZAF								53	DYES,COLOURING MATERIALS	1	No Quantity							2922			0
S3	2000	2000	2000	2	0	2	Export	450	Madagascar	MDG	842	USA	USA								53	DYES,COLOURING MATERIALS	1	No Quantity							4393			0
S3	2000	2000	2000	2	0	2	Export	450	Madagascar	MDG	899	Areas, nes									53	DYES,COLOURING MATERIALS	1	No Quantity							1123839			0
S3	2000	2000	2000	2	0	2	Export	446	China, Macao SAR	MAC	0	World	WLD								54	MEDICINAL,PHARM.PRODUCTS	1	No Quantity							8011605			0
S3	2000	2000	2000	2	0	2	Export	446	China, Macao SAR	MAC	36	Australia	AUS								54	MEDICINAL,PHARM.PRODUCTS	1	No Quantity							135458			0
S3	2000	2000	2000	2	0	2	Export	446	China, Macao SAR	MAC	56	Belgium	BEL								54	MEDICINAL,PHARM.PRODUCTS	1	No Quantity							69840			0
S3	2000	2000	2000	2	0	2	Export	446	China, Macao SAR	MAC	124	Canada	CAN								54	MEDICINAL,PHARM.PRODUCTS	1	No Quantity							83344			0
S3	2000	2000	2000	2	0	2	Export	446	China, Macao SAR	MAC	156	China	CHN								54	MEDICINAL,PHARM.PRODUCTS	1	No Quantity							228977			0
S3	2000	2000	2000	2	0	2	Export	446	China, Macao SAR	MAC	246	Finland	FIN								54	MEDICINAL,PHARM.PRODUCTS	1	No Quantity							41941			0
S3	2000	2000	2000	2	0	2	Export	446	China, Macao SAR	MAC	251	France	FRA								54	MEDICINAL,PHARM.PRODUCTS	1	No Quantity							773784			0
S3	2000	2000	2000	2	0	2	Export	446	China, Macao SAR	MAC	276	Germany	DEU								54	MEDICINAL,PHARM.PRODUCTS	1	No Quantity							57447			0
S3	2000	2000	2000	2	0	2	Export	446	China, Macao SAR	MAC	344	China, Hong Kong SAR	HKG								54	MEDICINAL,PHARM.PRODUCTS	1	No Quantity							1139130			0
S3	2000	2000	2000	2	0	2	Export	446	China, Macao SAR	MAC	348	Hungary	HUN								54	MEDICINAL,PHARM.PRODUCTS	1	No Quantity							27936			0
S3	2000	2000	2000	2	0	2	Export	446	China, Macao SAR	MAC	352	Iceland	ISL								54	MEDICINAL,PHARM.PRODUCTS	1	No Quantity							30985			0
S3	2000	2000	2000	2	0	2	Export	446	China, Macao SAR	MAC	360	Indonesia	IDN								54	MEDICINAL,PHARM.PRODUCTS	1	No Quantity							6984			0
S3	2000	2000	2000	2	0	2	Export	446	China, Macao SAR	MAC	372	Ireland	IRL								54	MEDICINAL,PHARM.PRODUCTS	1	No Quantity							20952			0
S3	2000	2000	2000	2	0	2	Export	446	China, Macao SAR	MAC	392	Japan	JPN								54	MEDICINAL,PHARM.PRODUCTS	1	No Quantity							116295			0
S3	2000	2000	2000	2	0	2	Export	446	China, Macao SAR	MAC	400	Jordan	JOR								54	MEDICINAL,PHARM.PRODUCTS	1	No Quantity							1844844			0
S3	2000	2000	2000	2	0	2	Export	446	China, Macao SAR	MAC	410	Rep. of Korea	KOR								54	MEDICINAL,PHARM.PRODUCTS	1	No Quantity							10391			0
S3	2000	2000	2000	2	0	2	Export	446	China, Macao SAR	MAC	458	Malaysia	MYS								54	MEDICINAL,PHARM.PRODUCTS	1	No Quantity							16771			0
S3	2000	2000	2000	2	0	2	Export	446	China, Macao SAR	MAC	490	Other Asia, nes									54	MEDICINAL,PHARM.PRODUCTS	1	No Quantity							4510			0
S3	2000	2000	2000	2	0	2	Export	446	China, Macao SAR	MAC	528	Netherlands	NLD								54	MEDICINAL,PHARM.PRODUCTS	1	No Quantity							256380			0
S3	2000	2000	2000	2	0	2	Export	446	China, Macao SAR	MAC	554	New Zealand	NZL								54	MEDICINAL,PHARM.PRODUCTS	1	No Quantity							432247			0
S3	2000	2000	2000	2	0	2	Export	446	China, Macao SAR	MAC	579	Norway	NOR								54	MEDICINAL,PHARM.PRODUCTS	1	No Quantity							31465			0
S3	2000	2000	2000	2	0	2	Export	446	China, Macao SAR	MAC	608	Philippines	PHL								54	MEDICINAL,PHARM.PRODUCTS	1	No Quantity							32038			0
S3	2000	2000	2000	2	0	2	Export	446	China, Macao SAR	MAC	620	Portugal	PRT								54	MEDICINAL,PHARM.PRODUCTS	1	No Quantity							307706			0
S3	2000	2000	2000	2	0	2	Export	446	China, Macao SAR	MAC	757	Switzerland	CHE								54	MEDICINAL,PHARM.PRODUCTS	1	No Quantity							83421			0
S3	2000	2000	2000	2	0	2	Export	446	China, Macao SAR	MAC	764	Thailand	THA								54	MEDICINAL,PHARM.PRODUCTS	1	No Quantity							21204			0
S3	2000	2000	2000	2	0	2	Export	446	China, Macao SAR	MAC	826	United Kingdom	GBR								54	MEDICINAL,PHARM.PRODUCTS	1	No Quantity							34920			0
S3	2000	2000	2000	2	0	2	Export	446	China, Macao SAR	MAC	842	USA	USA								54	MEDICINAL,PHARM.PRODUCTS	1	No Quantity							2202636			0
S3	2000	2000	2000	2	0	2	Export	450	Madagascar	MDG	0	World	WLD								54	MEDICINAL,PHARM.PRODUCTS	1	No Quantity							577			0
S3	2000	2000	2000	2	0	2	Export	450	Madagascar	MDG	251	France	FRA								54	MEDICINAL,PHARM.PRODUCTS	1	No Quantity							577			0
S3	2000	2000	2000	2	0	2	Export	446	China, Macao SAR	MAC	0	World	WLD								55	ESSENTL.OILS,PERFUME,ETC	1	No Quantity							4228161			0
S3	2000	2000	2000	2	0	2	Export	446	China, Macao SAR	MAC	36	Australia	AUS								55	ESSENTL.OILS,PERFUME,ETC	1	No Quantity							6930			0
S3	2000	2000	2000	2	0	2	Export	446	China, Macao SAR	MAC	50	Bangladesh	BGD								55	ESSENTL.OILS,PERFUME,ETC	1	No Quantity							14390			0
S3	2000	2000	2000	2	0	2	Export	446	China, Macao SAR	MAC	104	Myanmar	MMR								55	ESSENTL.OILS,PERFUME,ETC	1	No Quantity							2945			0
S3	2000	2000	2000	2	0	2	Export	446	China, Macao SAR	MAC	116	Cambodia	KHM								55	ESSENTL.OILS,PERFUME,ETC	1	No Quantity							26187			0
S3	2000	2000	2000	2	0	2	Export	446	China, Macao SAR	MAC	156	China	CHN								55	ESSENTL.OILS,PERFUME,ETC	1	No Quantity							1047010			0
S3	2000	2000	2000	2	0	2	Export	446	China, Macao SAR	MAC	344	China, Hong Kong SAR	HKG								55	ESSENTL.OILS,PERFUME,ETC	1	No Quantity							3008278			0
S3	2000	2000	2000	2	0	2	Export	446	China, Macao SAR	MAC	458	Malaysia	MYS								55	ESSENTL.OILS,PERFUME,ETC	1	No Quantity							1000			0
S3	2000	2000	2000	2	0	2	Export	446	China, Macao SAR	MAC	490	Other Asia, nes									55	ESSENTL.OILS,PERFUME,ETC	1	No Quantity							113951			0
S3	2000	2000	2000	2	0	2	Export	446	China, Macao SAR	MAC	702	Singapore	SGP								55	ESSENTL.OILS,PERFUME,ETC	1	No Quantity							6384			0
S3	2000	2000	2000	2	0	2	Export	446	China, Macao SAR	MAC	842	USA	USA								55	ESSENTL.OILS,PERFUME,ETC	1	No Quantity							1085			0
S3	2000	2000	2000	2	0	2	Export	450	Madagascar	MDG	0	World	WLD								55	ESSENTL.OILS,PERFUME,ETC	1	No Quantity							7223354			0
S3	2000	2000	2000	2	0	2	Export	450	Madagascar	MDG	12	Algeria	DZA								55	ESSENTL.OILS,PERFUME,ETC	1	No Quantity							73595			0
S3	2000	2000	2000	2	0	2	Export	450	Madagascar	MDG	36	Australia	AUS								55	ESSENTL.OILS,PERFUME,ETC	1	No Quantity							53615			0
S3	2000	2000	2000	2	0	2	Export	450	Madagascar	MDG	56	Belgium	BEL								55	ESSENTL.OILS,PERFUME,ETC	1	No Quantity							18716			0
S3	2000	2000	2000	2	0	2	Export	450	Madagascar	MDG	124	Canada	CAN								55	ESSENTL.OILS,PERFUME,ETC	1	No Quantity							4998			0
S3	2000	2000	2000	2	0	2	Export	450	Madagascar	MDG	156	China	CHN								55	ESSENTL.OILS,PERFUME,ETC	1	No Quantity							206014			0
S3	2000	2000	2000	2	0	2	Export	450	Madagascar	MDG	174	Comoros	COM								55	ESSENTL.OILS,PERFUME,ETC	1	No Quantity							7131			0
S3	2000	2000	2000	2	0	2	Export	450	Madagascar	MDG	251	France	FRA								55	ESSENTL.OILS,PERFUME,ETC	1	No Quantity							3595041			0
S3	2000	2000	2000	2	0	2	Export	450	Madagascar	MDG	276	Germany	DEU								55	ESSENTL.OILS,PERFUME,ETC	1	No Quantity							521001			0
S3	2000	2000	2000	2	0	2	Export	450	Madagascar	MDG	360	Indonesia	IDN								55	ESSENTL.OILS,PERFUME,ETC	1	No Quantity							479389			0
S3	2000	2000	2000	2	0	2	Export	450	Madagascar	MDG	381	Italy	ITA								55	ESSENTL.OILS,PERFUME,ETC	1	No Quantity							378			0
S3	2000	2000	2000	2	0	2	Export	450	Madagascar	MDG	404	Kenya	KEN								55	ESSENTL.OILS,PERFUME,ETC	1	No Quantity							81740			0
S3	2000	2000	2000	2	0	2	Export	450	Madagascar	MDG	410	Rep. of Korea	KOR								55	ESSENTL.OILS,PERFUME,ETC	1	No Quantity							154			0
S3	2000	2000	2000	2	0	2	Export	450	Madagascar	MDG	480	Mauritius	MUS								55	ESSENTL.OILS,PERFUME,ETC	1	No Quantity							22177			0
S3	2000	2000	2000	2	0	2	Export	450	Madagascar	MDG	528	Netherlands	NLD								55	ESSENTL.OILS,PERFUME,ETC	1	No Quantity							8539			0
S3	2000	2000	2000	2	0	2	Export	450	Madagascar	MDG	540	New Caledonia	NCL								55	ESSENTL.OILS,PERFUME,ETC	1	No Quantity							423			0
S3	2000	2000	2000	2	0	2	Export	450	Madagascar	MDG	699	India	IND								55	ESSENTL.OILS,PERFUME,ETC	1	No Quantity							347149			0
S3	2000	2000	2000	2	0	2	Export	450	Madagascar	MDG	702	Singapore	SGP								55	ESSENTL.OILS,PERFUME,ETC	1	No Quantity							652787			0
S3	2000	2000	2000	2	0	2	Export	450	Madagascar	MDG	710	South Africa	ZAF								55	ESSENTL.OILS,PERFUME,ETC	1	No Quantity							7441			0
S3	2000	2000	2000	2	0	2	Export	450	Madagascar	MDG	724	Spain	ESP								55	ESSENTL.OILS,PERFUME,ETC	1	No Quantity							319212			0
S3	2000	2000	2000	2	0	2	Export	450	Madagascar	MDG	757	Switzerland	CHE								55	ESSENTL.OILS,PERFUME,ETC	1	No Quantity							1614			0
S3	2000	2000	2000	2	0	2	Export	450	Madagascar	MDG	826	United Kingdom	GBR								55	ESSENTL.OILS,PERFUME,ETC	1	No Quantity							303607			0
S3	2000	2000	2000	2	0	2	Export	450	Madagascar	MDG	842	USA	USA								55	ESSENTL.OILS,PERFUME,ETC	1	No Quantity							290223			0
S3	2000	2000	2000	2	0	2	Export	450	Madagascar	MDG	899	Areas, nes									55	ESSENTL.OILS,PERFUME,ETC	1	No Quantity							228411			0
S3	2000	2000	2000	2	0	2	Export	446	China, Macao SAR	MAC	0	World	WLD								56	FERTILIZER,EXCEPT GRP272	1	No Quantity							358			0
S3	2000	2000	2000	2	0	2	Export	446	China, Macao SAR	MAC	116	Cambodia	KHM								56	FERTILIZER,EXCEPT GRP272	1	No Quantity							308			0
S3	2000	2000	2000	2	0	2	Export	446	China, Macao SAR	MAC	344	China, Hong Kong SAR	HKG								56	FERTILIZER,EXCEPT GRP272	1	No Quantity							50			0
S3	2000	2000	2000	2	0	2	Export	450	Madagascar	MDG	0	World	WLD								56	FERTILIZER,EXCEPT GRP272	1	No Quantity							10141			0
S3	2000	2000	2000	2	0	2	Export	450	Madagascar	MDG	276	Germany	DEU								56	FERTILIZER,EXCEPT GRP272	1	No Quantity							1012			0
S3	2000	2000	2000	2	0	2	Export	450	Madagascar	MDG	757	Switzerland	CHE								56	FERTILIZER,EXCEPT GRP272	1	No Quantity							524			0
S3	2000	2000	2000	2	0	2	Export	450	Madagascar	MDG	899	Areas, nes									56	FERTILIZER,EXCEPT GRP272	1	No Quantity							8606			0
S3	2000	2000	2000	2	0	2	Export	446	China, Macao SAR	MAC	0	World	WLD								57	PLASTICS IN PRIMARY FORM	1	No Quantity							1036695			0
S3	2000	2000	2000	2	0	2	Export	446	China, Macao SAR	MAC	156	China	CHN								57	PLASTICS IN PRIMARY FORM	1	No Quantity							694179			0
S3	2000	2000	2000	2	0	2	Export	446	China, Macao SAR	MAC	344	China, Hong Kong SAR	HKG								57	PLASTICS IN PRIMARY FORM	1	No Quantity							340737			0
S3	2000	2000	2000	2	0	2	Export	446	China, Macao SAR	MAC	490	Other Asia, nes									57	PLASTICS IN PRIMARY FORM	1	No Quantity							1779			0
S3	2000	2000	2000	2	0	2	Export	450	Madagascar	MDG	0	World	WLD								57	PLASTICS IN PRIMARY FORM	1	No Quantity							722223			0
S3	2000	2000	2000	2	0	2	Export	450	Madagascar	MDG	56	Belgium	BEL								57	PLASTICS IN PRIMARY FORM	1	No Quantity							2050			0
S3	2000	2000	2000	2	0	2	Export	450	Madagascar	MDG	174	Comoros	COM								57	PLASTICS IN PRIMARY FORM	1	No Quantity							36			0
S3	2000	2000	2000	2	0	2	Export	450	Madagascar	MDG	251	France	FRA								57	PLASTICS IN PRIMARY FORM	1	No Quantity							21007			0
S3	2000	2000	2000	2	0	2	Export	450	Madagascar	MDG	276	Germany	DEU								57	PLASTICS IN PRIMARY FORM	1	No Quantity							129858			0
S3	2000	2000	2000	2	0	2	Export	450	Madagascar	MDG	480	Mauritius	MUS								57	PLASTICS IN PRIMARY FORM	1	No Quantity							17282			0
S3	2000	2000	2000	2	0	2	Export	450	Madagascar	MDG	716	Zimbabwe	ZWE								57	PLASTICS IN PRIMARY FORM	1	No Quantity							96			0
S3	2000	2000	2000	2	0	2	Export	450	Madagascar	MDG	842	USA	USA								57	PLASTICS IN PRIMARY FORM	1	No Quantity							100874			0
S3	2000	2000	2000	2	0	2	Export	450	Madagascar	MDG	899	Areas, nes									57	PLASTICS IN PRIMARY FORM	1	No Quantity							451021			0
S3	2000	2000	2000	2	0	2	Export	446	China, Macao SAR	MAC	0	World	WLD								58	PLASTIC,NON-PRIMARY FORM	1	No Quantity							1383112			0
S3	2000	2000	2000	2	0	2	Export	446	China, Macao SAR	MAC	116	Cambodia	KHM								58	PLASTIC,NON-PRIMARY FORM	1	No Quantity							9388			0
S3	2000	2000	2000	2	0	2	Export	446	China, Macao SAR	MAC	156	China	CHN								58	PLASTIC,NON-PRIMARY FORM	1	No Quantity							1287596			0
S3	2000	2000	2000	2	0	2	Export	446	China, Macao SAR	MAC	344	China, Hong Kong SAR	HKG								58	PLASTIC,NON-PRIMARY FORM	1	No Quantity							84187			0
S3	2000	2000	2000	2	0	2	Export	446	China, Macao SAR	MAC	490	Other Asia, nes									58	PLASTIC,NON-PRIMARY FORM	1	No Quantity							1908			0
S3	2000	2000	2000	2	0	2	Export	446	China, Macao SAR	MAC	826	United Kingdom	GBR								58	PLASTIC,NON-PRIMARY FORM	1	No Quantity							33			0
S3	2000	2000	2000	2	0	2	Export	450	Madagascar	MDG	0	World	WLD								58	PLASTIC,NON-PRIMARY FORM	1	No Quantity							1858732			0
S3	2000	2000	2000	2	0	2	Export	450	Madagascar	MDG	40	Austria	AUT								58	PLASTIC,NON-PRIMARY FORM	1	No Quantity							2			0
S3	2000	2000	2000	2	0	2	Export	450	Madagascar	MDG	56	Belgium	BEL								58	PLASTIC,NON-PRIMARY FORM	1	No Quantity							650			0
S3	2000	2000	2000	2	0	2	Export	450	Madagascar	MDG	124	Canada	CAN								58	PLASTIC,NON-PRIMARY FORM	1	No Quantity							6			0
S3	2000	2000	2000	2	0	2	Export	450	Madagascar	MDG	174	Comoros	COM								58	PLASTIC,NON-PRIMARY FORM	1	No Quantity							22083			0
S3	2000	2000	2000	2	0	2	Export	450	Madagascar	MDG	180	Dem. Rep. of the Congo	COD								58	PLASTIC,NON-PRIMARY FORM	1	No Quantity							8			0
S3	2000	2000	2000	2	0	2	Export	450	Madagascar	MDG	203	Czechia	CZE								58	PLASTIC,NON-PRIMARY FORM	1	No Quantity							16			0
S3	2000	2000	2000	2	0	2	Export	450	Madagascar	MDG	208	Denmark	DNK								58	PLASTIC,NON-PRIMARY FORM	1	No Quantity							2			0
S3	2000	2000	2000	2	0	2	Export	450	Madagascar	MDG	251	France	FRA								58	PLASTIC,NON-PRIMARY FORM	1	No Quantity							10960			0
S3	2000	2000	2000	2	0	2	Export	450	Madagascar	MDG	276	Germany	DEU								58	PLASTIC,NON-PRIMARY FORM	1	No Quantity							29			0
S3	2000	2000	2000	2	0	2	Export	450	Madagascar	MDG	288	Ghana	GHA								58	PLASTIC,NON-PRIMARY FORM	1	No Quantity							13			0
S3	2000	2000	2000	2	0	2	Export	450	Madagascar	MDG	344	China, Hong Kong SAR	HKG								58	PLASTIC,NON-PRIMARY FORM	1	No Quantity							958			0
S3	2000	2000	2000	2	0	2	Export	450	Madagascar	MDG	348	Hungary	HUN								58	PLASTIC,NON-PRIMARY FORM	1	No Quantity							23			0
S3	2000	2000	2000	2	0	2	Export	450	Madagascar	MDG	381	Italy	ITA								58	PLASTIC,NON-PRIMARY FORM	1	No Quantity							768			0
S3	2000	2000	2000	2	0	2	Export	450	Madagascar	MDG	384	Côte d'Ivoire	CIV								58	PLASTIC,NON-PRIMARY FORM	1	No Quantity							12554			0
S3	2000	2000	2000	2	0	2	Export	450	Madagascar	MDG	392	Japan	JPN								58	PLASTIC,NON-PRIMARY FORM	1	No Quantity							1811			0
S3	2000	2000	2000	2	0	2	Export	450	Madagascar	MDG	404	Kenya	KEN								58	PLASTIC,NON-PRIMARY FORM	1	No Quantity							49			0
S3	2000	2000	2000	2	0	2	Export	450	Madagascar	MDG	422	Lebanon	LBN								58	PLASTIC,NON-PRIMARY FORM	1	No Quantity							44			0
S3	2000	2000	2000	2	0	2	Export	450	Madagascar	MDG	480	Mauritius	MUS								58	PLASTIC,NON-PRIMARY FORM	1	No Quantity							447			0
S3	2000	2000	2000	2	0	2	Export	450	Madagascar	MDG	528	Netherlands	NLD								58	PLASTIC,NON-PRIMARY FORM	1	No Quantity							3			0
S3	2000	2000	2000	2	0	2	Export	450	Madagascar	MDG	579	Norway	NOR								58	PLASTIC,NON-PRIMARY FORM	1	No Quantity							7			0
S3	2000	2000	2000	2	0	2	Export	450	Madagascar	MDG	616	Poland	POL								58	PLASTIC,NON-PRIMARY FORM	1	No Quantity							48			0
S3	2000	2000	2000	2	0	2	Export	450	Madagascar	MDG	620	Portugal	PRT								58	PLASTIC,NON-PRIMARY FORM	1	No Quantity							1582			0
S3	2000	2000	2000	2	0	2	Export	450	Madagascar	MDG	702	Singapore	SGP								58	PLASTIC,NON-PRIMARY FORM	1	No Quantity							89			0
S3	2000	2000	2000	2	0	2	Export	450	Madagascar	MDG	710	South Africa	ZAF								58	PLASTIC,NON-PRIMARY FORM	1	No Quantity							16			0
S3	2000	2000	2000	2	0	2	Export	450	Madagascar	MDG	724	Spain	ESP								58	PLASTIC,NON-PRIMARY FORM	1	No Quantity							775			0
S3	2000	2000	2000	2	0	2	Export	450	Madagascar	MDG	752	Sweden	SWE								58	PLASTIC,NON-PRIMARY FORM	1	No Quantity							22			0
S3	2000	2000	2000	2	0	2	Export	450	Madagascar	MDG	757	Switzerland	CHE								58	PLASTIC,NON-PRIMARY FORM	1	No Quantity							19			0
S3	2000	2000	2000	2	0	2	Export	450	Madagascar	MDG	826	United Kingdom	GBR								58	PLASTIC,NON-PRIMARY FORM	1	No Quantity							256			0
S3	2000	2000	2000	2	0	2	Export	450	Madagascar	MDG	842	USA	USA								58	PLASTIC,NON-PRIMARY FORM	1	No Quantity							1803594			0
S3	2000	2000	2000	2	0	2	Export	450	Madagascar	MDG	899	Areas, nes									58	PLASTIC,NON-PRIMARY FORM	1	No Quantity							1899			0
S3	2000	2000	2000	2	0	2	Export	446	China, Macao SAR	MAC	0	World	WLD								59	CHEMICAL MATERIALS NES	1	No Quantity							3483134			0
S3	2000	2000	2000	2	0	2	Export	446	China, Macao SAR	MAC	50	Bangladesh	BGD								59	CHEMICAL MATERIALS NES	1	No Quantity							68319			0
S3	2000	2000	2000	2	0	2	Export	446	China, Macao SAR	MAC	104	Myanmar	MMR								59	CHEMICAL MATERIALS NES	1	No Quantity							3129			0
S3	2000	2000	2000	2	0	2	Export	446	China, Macao SAR	MAC	116	Cambodia	KHM								59	CHEMICAL MATERIALS NES	1	No Quantity							17087			0
S3	2000	2000	2000	2	0	2	Export	446	China, Macao SAR	MAC	156	China	CHN								59	CHEMICAL MATERIALS NES	1	No Quantity							3141951			0
S3	2000	2000	2000	2	0	2	Export	446	China, Macao SAR	MAC	276	Germany	DEU								59	CHEMICAL MATERIALS NES	1	No Quantity							3190			0
S3	2000	2000	2000	2	0	2	Export	446	China, Macao SAR	MAC	344	China, Hong Kong SAR	HKG								59	CHEMICAL MATERIALS NES	1	No Quantity							223701			0
S3	2000	2000	2000	2	0	2	Export	446	China, Macao SAR	MAC	490	Other Asia, nes									59	CHEMICAL MATERIALS NES	1	No Quantity							18051			0
S3	2000	2000	2000	2	0	2	Export	446	China, Macao SAR	MAC	608	Philippines	PHL								59	CHEMICAL MATERIALS NES	1	No Quantity							7432			0
S3	2000	2000	2000	2	0	2	Export	446	China, Macao SAR	MAC	757	Switzerland	CHE								59	CHEMICAL MATERIALS NES	1	No Quantity							274			0
S3	2000	2000	2000	2	0	2	Export	450	Madagascar	MDG	0	World	WLD								59	CHEMICAL MATERIALS NES	1	No Quantity							1286540			0
S3	2000	2000	2000	2	0	2	Export	450	Madagascar	MDG	56	Belgium	BEL								59	CHEMICAL MATERIALS NES	1	No Quantity							3088			0
S3	2000	2000	2000	2	0	2	Export	450	Madagascar	MDG	174	Comoros	COM								59	CHEMICAL MATERIALS NES	1	No Quantity							6009			0
S3	2000	2000	2000	2	0	2	Export	450	Madagascar	MDG	203	Czechia	CZE								59	CHEMICAL MATERIALS NES	1	No Quantity							969			0
S3	2000	2000	2000	2	0	2	Export	450	Madagascar	MDG	251	France	FRA								59	CHEMICAL MATERIALS NES	1	No Quantity							79377			0
S3	2000	2000	2000	2	0	2	Export	450	Madagascar	MDG	276	Germany	DEU								59	CHEMICAL MATERIALS NES	1	No Quantity							90963			0
S3	2000	2000	2000	2	0	2	Export	450	Madagascar	MDG	348	Hungary	HUN								59	CHEMICAL MATERIALS NES	1	No Quantity							2			0
S3	2000	2000	2000	2	0	2	Export	450	Madagascar	MDG	381	Italy	ITA								59	CHEMICAL MATERIALS NES	1	No Quantity							5			0
S3	2000	2000	2000	2	0	2	Export	450	Madagascar	MDG	404	Kenya	KEN								59	CHEMICAL MATERIALS NES	1	No Quantity							43			0
S3	2000	2000	2000	2	0	2	Export	450	Madagascar	MDG	480	Mauritius	MUS								59	CHEMICAL MATERIALS NES	1	No Quantity							27383			0
S3	2000	2000	2000	2	0	2	Export	450	Madagascar	MDG	616	Poland	POL								59	CHEMICAL MATERIALS NES	1	No Quantity							433			0
S3	2000	2000	2000	2	0	2	Export	450	Madagascar	MDG	690	Seychelles	SYC								59	CHEMICAL MATERIALS NES	1	No Quantity							1			0
S3	2000	2000	2000	2	0	2	Export	450	Madagascar	MDG	702	Singapore	SGP								59	CHEMICAL MATERIALS NES	1	No Quantity							9185			0
S3	2000	2000	2000	2	0	2	Export	450	Madagascar	MDG	710	South Africa	ZAF								59	CHEMICAL MATERIALS NES	1	No Quantity							2229			0
S3	2000	2000	2000	2	0	2	Export	450	Madagascar	MDG	752	Sweden	SWE								59	CHEMICAL MATERIALS NES	1	No Quantity							2649			0
S3	2000	2000	2000	2	0	2	Export	450	Madagascar	MDG	757	Switzerland	CHE								59	CHEMICAL MATERIALS NES	1	No Quantity							5461			0
S3	2000	2000	2000	2	0	2	Export	450	Madagascar	MDG	818	Egypt	EGY								59	CHEMICAL MATERIALS NES	1	No Quantity							1711			0
S3	2000	2000	2000	2	0	2	Export	450	Madagascar	MDG	826	United Kingdom	GBR								59	CHEMICAL MATERIALS NES	1	No Quantity							4129			0
S3	2000	2000	2000	2	0	2	Export	450	Madagascar	MDG	842	USA	USA								59	CHEMICAL MATERIALS NES	1	No Quantity							20175			0
S3	2000	2000	2000	2	0	2	Export	450	Madagascar	MDG	899	Areas, nes									59	CHEMICAL MATERIALS NES	1	No Quantity							1032727			0
S3	2000	2000	2000	2	0	2	Export	446	China, Macao SAR	MAC	0	World	WLD								61	LEATHER, LEATHER GOODS	1	No Quantity							8972681			0
S3	2000	2000	2000	2	0	2	Export	446	China, Macao SAR	MAC	36	Australia	AUS								61	LEATHER, LEATHER GOODS	1	No Quantity							82835			0
S3	2000	2000	2000	2	0	2	Export	446	China, Macao SAR	MAC	76	Brazil	BRA								61	LEATHER, LEATHER GOODS	1	No Quantity							14787			0
S3	2000	2000	2000	2	0	2	Export	446	China, Macao SAR	MAC	156	China	CHN								61	LEATHER, LEATHER GOODS	1	No Quantity							3886520			0
S3	2000	2000	2000	2	0	2	Export	446	China, Macao SAR	MAC	208	Denmark	DNK								61	LEATHER, LEATHER GOODS	1	No Quantity							103170			0
S3	2000	2000	2000	2	0	2	Export	446	China, Macao SAR	MAC	251	France	FRA								61	LEATHER, LEATHER GOODS	1	No Quantity							63361			0
S3	2000	2000	2000	2	0	2	Export	446	China, Macao SAR	MAC	276	Germany	DEU								61	LEATHER, LEATHER GOODS	1	No Quantity							143127			0
S3	2000	2000	2000	2	0	2	Export	446	China, Macao SAR	MAC	344	China, Hong Kong SAR	HKG								61	LEATHER, LEATHER GOODS	1	No Quantity							1119047			0
S3	2000	2000	2000	2	0	2	Export	446	China, Macao SAR	MAC	392	Japan	JPN								61	LEATHER, LEATHER GOODS	1	No Quantity							97442			0
S3	2000	2000	2000	2	0	2	Export	446	China, Macao SAR	MAC	418	Lao People's Dem. Rep.	LAO								61	LEATHER, LEATHER GOODS	1	No Quantity							1724			0
S3	2000	2000	2000	2	0	2	Export	446	China, Macao SAR	MAC	528	Netherlands	NLD								61	LEATHER, LEATHER GOODS	1	No Quantity							75037			0
S3	2000	2000	2000	2	0	2	Export	446	China, Macao SAR	MAC	710	South Africa	ZAF								61	LEATHER, LEATHER GOODS	1	No Quantity							33425			0
S3	2000	2000	2000	2	0	2	Export	446	China, Macao SAR	MAC	724	Spain	ESP								61	LEATHER, LEATHER GOODS	1	No Quantity							12010			0
S3	2000	2000	2000	2	0	2	Export	446	China, Macao SAR	MAC	752	Sweden	SWE								61	LEATHER, LEATHER GOODS	1	No Quantity							530053			0
S3	2000	2000	2000	2	0	2	Export	446	China, Macao SAR	MAC	757	Switzerland	CHE								61	LEATHER, LEATHER GOODS	1	No Quantity							104531			0
S3	2000	2000	2000	2	0	2	Export	446	China, Macao SAR	MAC	826	United Kingdom	GBR								61	LEATHER, LEATHER GOODS	1	No Quantity							1583087			0
S3	2000	2000	2000	2	0	2	Export	446	China, Macao SAR	MAC	842	USA	USA								61	LEATHER, LEATHER GOODS	1	No Quantity							1122526			0
S3	2000	2000	2000	2	0	2	Export	450	Madagascar	MDG	0	World	WLD								61	LEATHER, LEATHER GOODS	1	No Quantity							1223715			0
S3	2000	2000	2000	2	0	2	Export	450	Madagascar	MDG	56	Belgium	BEL								61	LEATHER, LEATHER GOODS	1	No Quantity							1594			0
S3	2000	2000	2000	2	0	2	Export	450	Madagascar	MDG	174	Comoros	COM								61	LEATHER, LEATHER GOODS	1	No Quantity							76			0
S3	2000	2000	2000	2	0	2	Export	450	Madagascar	MDG	251	France	FRA								61	LEATHER, LEATHER GOODS	1	No Quantity							384551			0
S3	2000	2000	2000	2	0	2	Export	450	Madagascar	MDG	276	Germany	DEU								61	LEATHER, LEATHER GOODS	1	No Quantity							12			0
S3	2000	2000	2000	2	0	2	Export	450	Madagascar	MDG	344	China, Hong Kong SAR	HKG								61	LEATHER, LEATHER GOODS	1	No Quantity							14658			0
S3	2000	2000	2000	2	0	2	Export	450	Madagascar	MDG	381	Italy	ITA								61	LEATHER, LEATHER GOODS	1	No Quantity							34			0
S3	2000	2000	2000	2	0	2	Export	450	Madagascar	MDG	392	Japan	JPN								61	LEATHER, LEATHER GOODS	1	No Quantity							392			0
S3	2000	2000	2000	2	0	2	Export	450	Madagascar	MDG	480	Mauritius	MUS								61	LEATHER, LEATHER GOODS	1	No Quantity							18636			0
S3	2000	2000	2000	2	0	2	Export	450	Madagascar	MDG	710	South Africa	ZAF								61	LEATHER, LEATHER GOODS	1	No Quantity							26146			0
S3	2000	2000	2000	2	0	2	Export	450	Madagascar	MDG	788	Tunisia	TUN								61	LEATHER, LEATHER GOODS	1	No Quantity							710593			0
S3	2000	2000	2000	2	0	2	Export	450	Madagascar	MDG	826	United Kingdom	GBR								61	LEATHER, LEATHER GOODS	1	No Quantity							67012			0
S3	2000	2000	2000	2	0	2	Export	450	Madagascar	MDG	842	USA	USA								61	LEATHER, LEATHER GOODS	1	No Quantity							11			0
S3	2000	2000	2000	2	0	2	Export	446	China, Macao SAR	MAC	0	World	WLD								62	RUBBER MANUFACTURES, NES	1	No Quantity							1899011			0
S3	2000	2000	2000	2	0	2	Export	446	China, Macao SAR	MAC	156	China	CHN								62	RUBBER MANUFACTURES, NES	1	No Quantity							310750			0
S3	2000	2000	2000	2	0	2	Export	446	China, Macao SAR	MAC	344	China, Hong Kong SAR	HKG								62	RUBBER MANUFACTURES, NES	1	No Quantity							1587143			0
S3	2000	2000	2000	2	0	2	Export	446	China, Macao SAR	MAC	418	Lao People's Dem. Rep.	LAO								62	RUBBER MANUFACTURES, NES	1	No Quantity							957			0
S3	2000	2000	2000	2	0	2	Export	446	China, Macao SAR	MAC	608	Philippines	PHL								62	RUBBER MANUFACTURES, NES	1	No Quantity							125			0
S3	2000	2000	2000	2	0	2	Export	446	China, Macao SAR	MAC	842	USA	USA								62	RUBBER MANUFACTURES, NES	1	No Quantity							36			0
S3	2000	2000	2000	2	0	2	Export	450	Madagascar	MDG	0	World	WLD								62	RUBBER MANUFACTURES, NES	1	No Quantity							143237			0
S3	2000	2000	2000	2	0	2	Export	450	Madagascar	MDG	56	Belgium	BEL								62	RUBBER MANUFACTURES, NES	1	No Quantity							2496			0
S3	2000	2000	2000	2	0	2	Export	450	Madagascar	MDG	120	Cameroon	CMR								62	RUBBER MANUFACTURES, NES	1	No Quantity							47			0
S3	2000	2000	2000	2	0	2	Export	450	Madagascar	MDG	174	Comoros	COM								62	RUBBER MANUFACTURES, NES	1	No Quantity							2172			0
S3	2000	2000	2000	2	0	2	Export	450	Madagascar	MDG	208	Denmark	DNK								62	RUBBER MANUFACTURES, NES	1	No Quantity							1176			0
S3	2000	2000	2000	2	0	2	Export	450	Madagascar	MDG	251	France	FRA								62	RUBBER MANUFACTURES, NES	1	No Quantity							5743			0
S3	2000	2000	2000	2	0	2	Export	450	Madagascar	MDG	276	Germany	DEU								62	RUBBER MANUFACTURES, NES	1	No Quantity							3690			0
S3	2000	2000	2000	2	0	2	Export	450	Madagascar	MDG	404	Kenya	KEN								62	RUBBER MANUFACTURES, NES	1	No Quantity							91			0
S3	2000	2000	2000	2	0	2	Export	450	Madagascar	MDG	480	Mauritius	MUS								62	RUBBER MANUFACTURES, NES	1	No Quantity							5300			0
S3	2000	2000	2000	2	0	2	Export	450	Madagascar	MDG	690	Seychelles	SYC								62	RUBBER MANUFACTURES, NES	1	No Quantity							146			0
S3	2000	2000	2000	2	0	2	Export	450	Madagascar	MDG	710	South Africa	ZAF								62	RUBBER MANUFACTURES, NES	1	No Quantity							806			0
S3	2000	2000	2000	2	0	2	Export	450	Madagascar	MDG	818	Egypt	EGY								62	RUBBER MANUFACTURES, NES	1	No Quantity							164			0
S3	2000	2000	2000	2	0	2	Export	450	Madagascar	MDG	826	United Kingdom	GBR								62	RUBBER MANUFACTURES, NES	1	No Quantity							20			0
S3	2000	2000	2000	2	0	2	Export	450	Madagascar	MDG	842	USA	USA								62	RUBBER MANUFACTURES, NES	1	No Quantity							2321			0
S3	2000	2000	2000	2	0	2	Export	450	Madagascar	MDG	899	Areas, nes									62	RUBBER MANUFACTURES, NES	1	No Quantity							119063			0
S3	2000	2000	2000	2	0	2	Export	446	China, Macao SAR	MAC	0	World	WLD								63	CORK, WOOD MANUFACTURES	1	No Quantity							909024			0
S3	2000	2000	2000	2	0	2	Export	446	China, Macao SAR	MAC	116	Cambodia	KHM								63	CORK, WOOD MANUFACTURES	1	No Quantity							2449			0
S3	2000	2000	2000	2	0	2	Export	446	China, Macao SAR	MAC	124	Canada	CAN								63	CORK, WOOD MANUFACTURES	1	No Quantity							1121			0
S3	2000	2000	2000	2	0	2	Export	446	China, Macao SAR	MAC	156	China	CHN								63	CORK, WOOD MANUFACTURES	1	No Quantity							665301			0
S3	2000	2000	2000	2	0	2	Export	446	China, Macao SAR	MAC	344	China, Hong Kong SAR	HKG								63	CORK, WOOD MANUFACTURES	1	No Quantity							212886			0
S3	2000	2000	2000	2	0	2	Export	446	China, Macao SAR	MAC	376	Israel	ISR								63	CORK, WOOD MANUFACTURES	1	No Quantity							154			0
S3	2000	2000	2000	2	0	2	Export	446	China, Macao SAR	MAC	392	Japan	JPN								63	CORK, WOOD MANUFACTURES	1	No Quantity							6231			0
S3	2000	2000	2000	2	0	2	Export	446	China, Macao SAR	MAC	490	Other Asia, nes									63	CORK, WOOD MANUFACTURES	1	No Quantity							7410			0
S3	2000	2000	2000	2	0	2	Export	446	China, Macao SAR	MAC	598	Papua New Guinea	PNG								63	CORK, WOOD MANUFACTURES	1	No Quantity							1246			0
S3	2000	2000	2000	2	0	2	Export	446	China, Macao SAR	MAC	620	Portugal	PRT								63	CORK, WOOD MANUFACTURES	1	No Quantity							1121			0
S3	2000	2000	2000	2	0	2	Export	446	China, Macao SAR	MAC	699	India	IND								63	CORK, WOOD MANUFACTURES	1	No Quantity							411			0
S3	2000	2000	2000	2	0	2	Export	446	China, Macao SAR	MAC	764	Thailand	THA								63	CORK, WOOD MANUFACTURES	1	No Quantity							47			0
S3	2000	2000	2000	2	0	2	Export	446	China, Macao SAR	MAC	826	United Kingdom	GBR								63	CORK, WOOD MANUFACTURES	1	No Quantity							692			0
S3	2000	2000	2000	2	0	2	Export	446	China, Macao SAR	MAC	842	USA	USA								63	CORK, WOOD MANUFACTURES	1	No Quantity							9954			0
S3	2000	2000	2000	2	0	2	Export	450	Madagascar	MDG	0	World	WLD								63	CORK, WOOD MANUFACTURES	1	No Quantity							1636717			0
S3	2000	2000	2000	2	0	2	Export	450	Madagascar	MDG	36	Australia	AUS								63	CORK, WOOD MANUFACTURES	1	No Quantity							41			0
S3	2000	2000	2000	2	0	2	Export	450	Madagascar	MDG	40	Austria	AUT								63	CORK, WOOD MANUFACTURES	1	No Quantity							425			0
S3	2000	2000	2000	2	0	2	Export	450	Madagascar	MDG	56	Belgium	BEL								63	CORK, WOOD MANUFACTURES	1	No Quantity							16484			0
S3	2000	2000	2000	2	0	2	Export	450	Madagascar	MDG	124	Canada	CAN								63	CORK, WOOD MANUFACTURES	1	No Quantity							8064			0
S3	2000	2000	2000	2	0	2	Export	450	Madagascar	MDG	140	Central African Rep.	CAF								63	CORK, WOOD MANUFACTURES	1	No Quantity							80			0
S3	2000	2000	2000	2	0	2	Export	450	Madagascar	MDG	156	China	CHN								63	CORK, WOOD MANUFACTURES	1	No Quantity							34559			0
S3	2000	2000	2000	2	0	2	Export	450	Madagascar	MDG	174	Comoros	COM								63	CORK, WOOD MANUFACTURES	1	No Quantity							67756			0
S3	2000	2000	2000	2	0	2	Export	450	Madagascar	MDG	178	Congo	COG								63	CORK, WOOD MANUFACTURES	1	No Quantity							54			0
S3	2000	2000	2000	2	0	2	Export	450	Madagascar	MDG	203	Czechia	CZE								63	CORK, WOOD MANUFACTURES	1	No Quantity							248			0
S3	2000	2000	2000	2	0	2	Export	450	Madagascar	MDG	251	France	FRA								63	CORK, WOOD MANUFACTURES	1	No Quantity							1113927			0
S3	2000	2000	2000	2	0	2	Export	450	Madagascar	MDG	258	French Polynesia	PYF								63	CORK, WOOD MANUFACTURES	1	No Quantity							117			0
S3	2000	2000	2000	2	0	2	Export	450	Madagascar	MDG	262	Djibouti	DJI								63	CORK, WOOD MANUFACTURES	1	No Quantity							1216			0
S3	2000	2000	2000	2	0	2	Export	450	Madagascar	MDG	276	Germany	DEU								63	CORK, WOOD MANUFACTURES	1	No Quantity							22087			0
S3	2000	2000	2000	2	0	2	Export	450	Madagascar	MDG	300	Greece	GRC								63	CORK, WOOD MANUFACTURES	1	No Quantity							4223			0
S3	2000	2000	2000	2	0	2	Export	450	Madagascar	MDG	381	Italy	ITA								63	CORK, WOOD MANUFACTURES	1	No Quantity							175125			0
S3	2000	2000	2000	2	0	2	Export	450	Madagascar	MDG	392	Japan	JPN								63	CORK, WOOD MANUFACTURES	1	No Quantity							3185			0
S3	2000	2000	2000	2	0	2	Export	450	Madagascar	MDG	404	Kenya	KEN								63	CORK, WOOD MANUFACTURES	1	No Quantity							8			0
S3	2000	2000	2000	2	0	2	Export	450	Madagascar	MDG	410	Rep. of Korea	KOR								63	CORK, WOOD MANUFACTURES	1	No Quantity							1596			0
S3	2000	2000	2000	2	0	2	Export	450	Madagascar	MDG	480	Mauritius	MUS								63	CORK, WOOD MANUFACTURES	1	No Quantity							55691			0
S3	2000	2000	2000	2	0	2	Export	450	Madagascar	MDG	508	Mozambique	MOZ								63	CORK, WOOD MANUFACTURES	1	No Quantity							20484			0
S3	2000	2000	2000	2	0	2	Export	450	Madagascar	MDG	528	Netherlands	NLD								63	CORK, WOOD MANUFACTURES	1	No Quantity							11751			0
S3	2000	2000	2000	2	0	2	Export	450	Madagascar	MDG	540	New Caledonia	NCL								63	CORK, WOOD MANUFACTURES	1	No Quantity							3937			0
S3	2000	2000	2000	2	0	2	Export	450	Madagascar	MDG	616	Poland	POL								63	CORK, WOOD MANUFACTURES	1	No Quantity							325			0
S3	2000	2000	2000	2	0	2	Export	450	Madagascar	MDG	620	Portugal	PRT								63	CORK, WOOD MANUFACTURES	1	No Quantity							171			0
S3	2000	2000	2000	2	0	2	Export	450	Madagascar	MDG	682	Saudi Arabia	SAU								63	CORK, WOOD MANUFACTURES	1	No Quantity							135			0
S3	2000	2000	2000	2	0	2	Export	450	Madagascar	MDG	686	Senegal	SEN								63	CORK, WOOD MANUFACTURES	1	No Quantity							109			0
S3	2000	2000	2000	2	0	2	Export	450	Madagascar	MDG	690	Seychelles	SYC								63	CORK, WOOD MANUFACTURES	1	No Quantity							1398			0
S3	2000	2000	2000	2	0	2	Export	450	Madagascar	MDG	699	India	IND								63	CORK, WOOD MANUFACTURES	1	No Quantity							31			0
S3	2000	2000	2000	2	0	2	Export	450	Madagascar	MDG	702	Singapore	SGP								63	CORK, WOOD MANUFACTURES	1	No Quantity							19			0
S3	2000	2000	2000	2	0	2	Export	450	Madagascar	MDG	704	Viet Nam	VNM								63	CORK, WOOD MANUFACTURES	1	No Quantity							3332			0
S3	2000	2000	2000	2	0	2	Export	450	Madagascar	MDG	710	South Africa	ZAF								63	CORK, WOOD MANUFACTURES	1	No Quantity							533			0
S3	2000	2000	2000	2	0	2	Export	450	Madagascar	MDG	724	Spain	ESP								63	CORK, WOOD MANUFACTURES	1	No Quantity							38283			0
S3	2000	2000	2000	2	0	2	Export	450	Madagascar	MDG	752	Sweden	SWE								63	CORK, WOOD MANUFACTURES	1	No Quantity							1312			0
S3	2000	2000	2000	2	0	2	Export	450	Madagascar	MDG	757	Switzerland	CHE								63	CORK, WOOD MANUFACTURES	1	No Quantity							14012			0
S3	2000	2000	2000	2	0	2	Export	450	Madagascar	MDG	784	United Arab Emirates	ARE								63	CORK, WOOD MANUFACTURES	1	No Quantity							124			0
S3	2000	2000	2000	2	0	2	Export	450	Madagascar	MDG	818	Egypt	EGY								63	CORK, WOOD MANUFACTURES	1	No Quantity							1619			0
S3	2000	2000	2000	2	0	2	Export	450	Madagascar	MDG	826	United Kingdom	GBR								63	CORK, WOOD MANUFACTURES	1	No Quantity							5100			0
S3	2000	2000	2000	2	0	2	Export	450	Madagascar	MDG	842	USA	USA								63	CORK, WOOD MANUFACTURES	1	No Quantity							28257			0
S3	2000	2000	2000	2	0	2	Export	450	Madagascar	MDG	899	Areas, nes									63	CORK, WOOD MANUFACTURES	1	No Quantity							901			0
S3	2000	2000	2000	2	0	2	Export	446	China, Macao SAR	MAC	0	World	WLD								64	PAPER,PAPERBOARD,ETC.	1	No Quantity							2125742			0
S3	2000	2000	2000	2	0	2	Export	446	China, Macao SAR	MAC	104	Myanmar	MMR								64	PAPER,PAPERBOARD,ETC.	1	No Quantity							619			0
S3	2000	2000	2000	2	0	2	Export	446	China, Macao SAR	MAC	116	Cambodia	KHM								64	PAPER,PAPERBOARD,ETC.	1	No Quantity							3845			0
S3	2000	2000	2000	2	0	2	Export	446	China, Macao SAR	MAC	124	Canada	CAN								64	PAPER,PAPERBOARD,ETC.	1	No Quantity							422			0
S3	2000	2000	2000	2	0	2	Export	446	China, Macao SAR	MAC	156	China	CHN								64	PAPER,PAPERBOARD,ETC.	1	No Quantity							1529295			0
S3	2000	2000	2000	2	0	2	Export	446	China, Macao SAR	MAC	276	Germany	DEU								64	PAPER,PAPERBOARD,ETC.	1	No Quantity							973			0
S3	2000	2000	2000	2	0	2	Export	446	China, Macao SAR	MAC	344	China, Hong Kong SAR	HKG								64	PAPER,PAPERBOARD,ETC.	1	No Quantity							466674			0
S3	2000	2000	2000	2	0	2	Export	446	China, Macao SAR	MAC	392	Japan	JPN								64	PAPER,PAPERBOARD,ETC.	1	No Quantity							125			0
S3	2000	2000	2000	2	0	2	Export	446	China, Macao SAR	MAC	418	Lao People's Dem. Rep.	LAO								64	PAPER,PAPERBOARD,ETC.	1	No Quantity							571			0
S3	2000	2000	2000	2	0	2	Export	446	China, Macao SAR	MAC	490	Other Asia, nes									64	PAPER,PAPERBOARD,ETC.	1	No Quantity							28787			0
S3	2000	2000	2000	2	0	2	Export	446	China, Macao SAR	MAC	608	Philippines	PHL								64	PAPER,PAPERBOARD,ETC.	1	No Quantity							923			0
S3	2000	2000	2000	2	0	2	Export	446	China, Macao SAR	MAC	702	Singapore	SGP								64	PAPER,PAPERBOARD,ETC.	1	No Quantity							477			0
S3	2000	2000	2000	2	0	2	Export	446	China, Macao SAR	MAC	842	USA	USA								64	PAPER,PAPERBOARD,ETC.	1	No Quantity							93032			0
S3	2000	2000	2000	2	0	2	Export	450	Madagascar	MDG	0	World	WLD								64	PAPER,PAPERBOARD,ETC.	1	No Quantity							1474805			0
S3	2000	2000	2000	2	0	2	Export	450	Madagascar	MDG	32	Argentina	ARG								64	PAPER,PAPERBOARD,ETC.	1	No Quantity							539			0
S3	2000	2000	2000	2	0	2	Export	450	Madagascar	MDG	36	Australia	AUS								64	PAPER,PAPERBOARD,ETC.	1	No Quantity							415			0
S3	2000	2000	2000	2	0	2	Export	450	Madagascar	MDG	40	Austria	AUT								64	PAPER,PAPERBOARD,ETC.	1	No Quantity							1			0
S3	2000	2000	2000	2	0	2	Export	450	Madagascar	MDG	44	Bahamas	BHS								64	PAPER,PAPERBOARD,ETC.	1	No Quantity							233			0
S3	2000	2000	2000	2	0	2	Export	450	Madagascar	MDG	56	Belgium	BEL								64	PAPER,PAPERBOARD,ETC.	1	No Quantity							3257			0
S3	2000	2000	2000	2	0	2	Export	450	Madagascar	MDG	124	Canada	CAN								64	PAPER,PAPERBOARD,ETC.	1	No Quantity							3778			0
S3	2000	2000	2000	2	0	2	Export	450	Madagascar	MDG	140	Central African Rep.	CAF								64	PAPER,PAPERBOARD,ETC.	1	No Quantity							305			0
S3	2000	2000	2000	2	0	2	Export	450	Madagascar	MDG	144	Sri Lanka	LKA								64	PAPER,PAPERBOARD,ETC.	1	No Quantity							217			0
S3	2000	2000	2000	2	0	2	Export	450	Madagascar	MDG	152	Chile	CHL								64	PAPER,PAPERBOARD,ETC.	1	No Quantity							4			0
S3	2000	2000	2000	2	0	2	Export	450	Madagascar	MDG	174	Comoros	COM								64	PAPER,PAPERBOARD,ETC.	1	No Quantity							94082			0
S3	2000	2000	2000	2	0	2	Export	450	Madagascar	MDG	178	Congo	COG								64	PAPER,PAPERBOARD,ETC.	1	No Quantity							269			0
S3	2000	2000	2000	2	0	2	Export	450	Madagascar	MDG	180	Dem. Rep. of the Congo	COD								64	PAPER,PAPERBOARD,ETC.	1	No Quantity							14			0
S3	2000	2000	2000	2	0	2	Export	450	Madagascar	MDG	203	Czechia	CZE								64	PAPER,PAPERBOARD,ETC.	1	No Quantity							1612			0
S3	2000	2000	2000	2	0	2	Export	450	Madagascar	MDG	208	Denmark	DNK								64	PAPER,PAPERBOARD,ETC.	1	No Quantity							2362			0
S3	2000	2000	2000	2	0	2	Export	450	Madagascar	MDG	246	Finland	FIN								64	PAPER,PAPERBOARD,ETC.	1	No Quantity							27			0
S3	2000	2000	2000	2	0	2	Export	450	Madagascar	MDG	251	France	FRA								64	PAPER,PAPERBOARD,ETC.	1	No Quantity							789068			0
S3	2000	2000	2000	2	0	2	Export	450	Madagascar	MDG	258	French Polynesia	PYF								64	PAPER,PAPERBOARD,ETC.	1	No Quantity							102			0
S3	2000	2000	2000	2	0	2	Export	450	Madagascar	MDG	262	Djibouti	DJI								64	PAPER,PAPERBOARD,ETC.	1	No Quantity							27			0
S3	2000	2000	2000	2	0	2	Export	450	Madagascar	MDG	276	Germany	DEU								64	PAPER,PAPERBOARD,ETC.	1	No Quantity							10024			0
S3	2000	2000	2000	2	0	2	Export	450	Madagascar	MDG	288	Ghana	GHA								64	PAPER,PAPERBOARD,ETC.	1	No Quantity							79			0
S3	2000	2000	2000	2	0	2	Export	450	Madagascar	MDG	300	Greece	GRC								64	PAPER,PAPERBOARD,ETC.	1	No Quantity							644			0
S3	2000	2000	2000	2	0	2	Export	450	Madagascar	MDG	344	China, Hong Kong SAR	HKG								64	PAPER,PAPERBOARD,ETC.	1	No Quantity							1812			0
S3	2000	2000	2000	2	0	2	Export	450	Madagascar	MDG	348	Hungary	HUN								64	PAPER,PAPERBOARD,ETC.	1	No Quantity							43			0
S3	2000	2000	2000	2	0	2	Export	450	Madagascar	MDG	381	Italy	ITA								64	PAPER,PAPERBOARD,ETC.	1	No Quantity							92065			0
S3	2000	2000	2000	2	0	2	Export	450	Madagascar	MDG	392	Japan	JPN								64	PAPER,PAPERBOARD,ETC.	1	No Quantity							10858			0
S3	2000	2000	2000	2	0	2	Export	450	Madagascar	MDG	404	Kenya	KEN								64	PAPER,PAPERBOARD,ETC.	1	No Quantity							8427			0
S3	2000	2000	2000	2	0	2	Export	450	Madagascar	MDG	410	Rep. of Korea	KOR								64	PAPER,PAPERBOARD,ETC.	1	No Quantity							1442			0
S3	2000	2000	2000	2	0	2	Export	450	Madagascar	MDG	422	Lebanon	LBN								64	PAPER,PAPERBOARD,ETC.	1	No Quantity							326			0
S3	2000	2000	2000	2	0	2	Export	450	Madagascar	MDG	480	Mauritius	MUS								64	PAPER,PAPERBOARD,ETC.	1	No Quantity							13873			0
S3	2000	2000	2000	2	0	2	Export	450	Madagascar	MDG	490	Other Asia, nes									64	PAPER,PAPERBOARD,ETC.	1	No Quantity							36			0
S3	2000	2000	2000	2	0	2	Export	450	Madagascar	MDG	528	Netherlands	NLD								64	PAPER,PAPERBOARD,ETC.	1	No Quantity							2135			0
S3	2000	2000	2000	2	0	2	Export	450	Madagascar	MDG	579	Norway	NOR								64	PAPER,PAPERBOARD,ETC.	1	No Quantity							13			0
S3	2000	2000	2000	2	0	2	Export	450	Madagascar	MDG	616	Poland	POL								64	PAPER,PAPERBOARD,ETC.	1	No Quantity							952			0
S3	2000	2000	2000	2	0	2	Export	450	Madagascar	MDG	620	Portugal	PRT								64	PAPER,PAPERBOARD,ETC.	1	No Quantity							1280			0
S3	2000	2000	2000	2	0	2	Export	450	Madagascar	MDG	682	Saudi Arabia	SAU								64	PAPER,PAPERBOARD,ETC.	1	No Quantity							118			0
S3	2000	2000	2000	2	0	2	Export	450	Madagascar	MDG	686	Senegal	SEN								64	PAPER,PAPERBOARD,ETC.	1	No Quantity							528			0
S3	2000	2000	2000	2	0	2	Export	450	Madagascar	MDG	699	India	IND								64	PAPER,PAPERBOARD,ETC.	1	No Quantity							184			0
S3	2000	2000	2000	2	0	2	Export	450	Madagascar	MDG	702	Singapore	SGP								64	PAPER,PAPERBOARD,ETC.	1	No Quantity							21865			0
S3	2000	2000	2000	2	0	2	Export	450	Madagascar	MDG	710	South Africa	ZAF								64	PAPER,PAPERBOARD,ETC.	1	No Quantity							12248			0
S3	2000	2000	2000	2	0	2	Export	450	Madagascar	MDG	724	Spain	ESP								64	PAPER,PAPERBOARD,ETC.	1	No Quantity							9489			0
S3	2000	2000	2000	2	0	2	Export	450	Madagascar	MDG	752	Sweden	SWE								64	PAPER,PAPERBOARD,ETC.	1	No Quantity							1695			0
S3	2000	2000	2000	2	0	2	Export	450	Madagascar	MDG	757	Switzerland	CHE								64	PAPER,PAPERBOARD,ETC.	1	No Quantity							590			0
S3	2000	2000	2000	2	0	2	Export	450	Madagascar	MDG	818	Egypt	EGY								64	PAPER,PAPERBOARD,ETC.	1	No Quantity							116			0
S3	2000	2000	2000	2	0	2	Export	450	Madagascar	MDG	826	United Kingdom	GBR								64	PAPER,PAPERBOARD,ETC.	1	No Quantity							15942			0
S3	2000	2000	2000	2	0	2	Export	450	Madagascar	MDG	842	USA	USA								64	PAPER,PAPERBOARD,ETC.	1	No Quantity							332741			0
S3	2000	2000	2000	2	0	2	Export	450	Madagascar	MDG	899	Areas, nes									64	PAPER,PAPERBOARD,ETC.	1	No Quantity							38967			0
S3	2000	2000	2000	2	0	2	Export	446	China, Macao SAR	MAC	0	World	WLD								65	TEXTILE YARN,FABRIC,ETC.	1	No Quantity							271156951			0
S3	2000	2000	2000	2	0	2	Export	446	China, Macao SAR	MAC	36	Australia	AUS								65	TEXTILE YARN,FABRIC,ETC.	1	No Quantity							202			0
S3	2000	2000	2000	2	0	2	Export	446	China, Macao SAR	MAC	50	Bangladesh	BGD								65	TEXTILE YARN,FABRIC,ETC.	1	No Quantity							352513			0
S3	2000	2000	2000	2	0	2	Export	446	China, Macao SAR	MAC	104	Myanmar	MMR								65	TEXTILE YARN,FABRIC,ETC.	1	No Quantity							91156			0
S3	2000	2000	2000	2	0	2	Export	446	China, Macao SAR	MAC	116	Cambodia	KHM								65	TEXTILE YARN,FABRIC,ETC.	1	No Quantity							328601			0
S3	2000	2000	2000	2	0	2	Export	446	China, Macao SAR	MAC	124	Canada	CAN								65	TEXTILE YARN,FABRIC,ETC.	1	No Quantity							4780			0
S3	2000	2000	2000	2	0	2	Export	446	China, Macao SAR	MAC	144	Sri Lanka	LKA								65	TEXTILE YARN,FABRIC,ETC.	1	No Quantity							1742			0
S3	2000	2000	2000	2	0	2	Export	446	China, Macao SAR	MAC	152	Chile	CHL								65	TEXTILE YARN,FABRIC,ETC.	1	No Quantity							211329			0
S3	2000	2000	2000	2	0	2	Export	446	China, Macao SAR	MAC	156	China	CHN								65	TEXTILE YARN,FABRIC,ETC.	1	No Quantity							170876279			0
S3	2000	2000	2000	2	0	2	Export	446	China, Macao SAR	MAC	251	France	FRA								65	TEXTILE YARN,FABRIC,ETC.	1	No Quantity							28343			0
S3	2000	2000	2000	2	0	2	Export	446	China, Macao SAR	MAC	276	Germany	DEU								65	TEXTILE YARN,FABRIC,ETC.	1	No Quantity							30832			0
S3	2000	2000	2000	2	0	2	Export	446	China, Macao SAR	MAC	340	Honduras	HND								65	TEXTILE YARN,FABRIC,ETC.	1	No Quantity							276434			0
S3	2000	2000	2000	2	0	2	Export	446	China, Macao SAR	MAC	344	China, Hong Kong SAR	HKG								65	TEXTILE YARN,FABRIC,ETC.	1	No Quantity							73981305			0
S3	2000	2000	2000	2	0	2	Export	446	China, Macao SAR	MAC	348	Hungary	HUN								65	TEXTILE YARN,FABRIC,ETC.	1	No Quantity							1427			0
S3	2000	2000	2000	2	0	2	Export	446	China, Macao SAR	MAC	360	Indonesia	IDN								65	TEXTILE YARN,FABRIC,ETC.	1	No Quantity							119709			0
S3	2000	2000	2000	2	0	2	Export	446	China, Macao SAR	MAC	381	Italy	ITA								65	TEXTILE YARN,FABRIC,ETC.	1	No Quantity							54990			0
S3	2000	2000	2000	2	0	2	Export	446	China, Macao SAR	MAC	392	Japan	JPN								65	TEXTILE YARN,FABRIC,ETC.	1	No Quantity							3701386			0
S3	2000	2000	2000	2	0	2	Export	446	China, Macao SAR	MAC	410	Rep. of Korea	KOR								65	TEXTILE YARN,FABRIC,ETC.	1	No Quantity							196346			0
S3	2000	2000	2000	2	0	2	Export	446	China, Macao SAR	MAC	418	Lao People's Dem. Rep.	LAO								65	TEXTILE YARN,FABRIC,ETC.	1	No Quantity							137562			0
S3	2000	2000	2000	2	0	2	Export	446	China, Macao SAR	MAC	428	Latvia	LVA								65	TEXTILE YARN,FABRIC,ETC.	1	No Quantity							2105			0
S3	2000	2000	2000	2	0	2	Export	446	China, Macao SAR	MAC	450	Madagascar	MDG								65	TEXTILE YARN,FABRIC,ETC.	1	No Quantity							27950			0
S3	2000	2000	2000	2	0	2	Export	446	China, Macao SAR	MAC	458	Malaysia	MYS								65	TEXTILE YARN,FABRIC,ETC.	1	No Quantity							18143			0
S3	2000	2000	2000	2	0	2	Export	446	China, Macao SAR	MAC	480	Mauritius	MUS								65	TEXTILE YARN,FABRIC,ETC.	1	No Quantity							17536			0
S3	2000	2000	2000	2	0	2	Export	446	China, Macao SAR	MAC	490	Other Asia, nes									65	TEXTILE YARN,FABRIC,ETC.	1	No Quantity							2852264			0
S3	2000	2000	2000	2	0	2	Export	446	China, Macao SAR	MAC	528	Netherlands	NLD								65	TEXTILE YARN,FABRIC,ETC.	1	No Quantity							16165			0
S3	2000	2000	2000	2	0	2	Export	446	China, Macao SAR	MAC	598	Papua New Guinea	PNG								65	TEXTILE YARN,FABRIC,ETC.	1	No Quantity							677			0
S3	2000	2000	2000	2	0	2	Export	446	China, Macao SAR	MAC	608	Philippines	PHL								65	TEXTILE YARN,FABRIC,ETC.	1	No Quantity							91969			0
S3	2000	2000	2000	2	0	2	Export	446	China, Macao SAR	MAC	620	Portugal	PRT								65	TEXTILE YARN,FABRIC,ETC.	1	No Quantity							22197			0
S3	2000	2000	2000	2	0	2	Export	446	China, Macao SAR	MAC	642	Romania	ROU								65	TEXTILE YARN,FABRIC,ETC.	1	No Quantity							3269			0
S3	2000	2000	2000	2	0	2	Export	446	China, Macao SAR	MAC	699	India	IND								65	TEXTILE YARN,FABRIC,ETC.	1	No Quantity							214336			0
S3	2000	2000	2000	2	0	2	Export	446	China, Macao SAR	MAC	702	Singapore	SGP								65	TEXTILE YARN,FABRIC,ETC.	1	No Quantity							357421			0
S3	2000	2000	2000	2	0	2	Export	446	China, Macao SAR	MAC	704	Viet Nam	VNM								65	TEXTILE YARN,FABRIC,ETC.	1	No Quantity							23285			0
S3	2000	2000	2000	2	0	2	Export	446	China, Macao SAR	MAC	710	South Africa	ZAF								65	TEXTILE YARN,FABRIC,ETC.	1	No Quantity							110292			0
S3	2000	2000	2000	2	0	2	Export	446	China, Macao SAR	MAC	724	Spain	ESP								65	TEXTILE YARN,FABRIC,ETC.	1	No Quantity							28248			0
S3	2000	2000	2000	2	0	2	Export	446	China, Macao SAR	MAC	752	Sweden	SWE								65	TEXTILE YARN,FABRIC,ETC.	1	No Quantity							10891			0
S3	2000	2000	2000	2	0	2	Export	446	China, Macao SAR	MAC	757	Switzerland	CHE								65	TEXTILE YARN,FABRIC,ETC.	1	No Quantity							1682			0
S3	2000	2000	2000	2	0	2	Export	446	China, Macao SAR	MAC	764	Thailand	THA								65	TEXTILE YARN,FABRIC,ETC.	1	No Quantity							2085145			0
S3	2000	2000	2000	2	0	2	Export	446	China, Macao SAR	MAC	784	United Arab Emirates	ARE								65	TEXTILE YARN,FABRIC,ETC.	1	No Quantity							4882			0
S3	2000	2000	2000	2	0	2	Export	446	China, Macao SAR	MAC	826	United Kingdom	GBR								65	TEXTILE YARN,FABRIC,ETC.	1	No Quantity							85942			0
S3	2000	2000	2000	2	0	2	Export	446	China, Macao SAR	MAC	842	USA	USA								65	TEXTILE YARN,FABRIC,ETC.	1	No Quantity							14787618			0
S3	2000	2000	2000	2	0	2	Export	450	Madagascar	MDG	0	World	WLD								65	TEXTILE YARN,FABRIC,ETC.	1	No Quantity							90324502			0
S3	2000	2000	2000	2	0	2	Export	450	Madagascar	MDG	32	Argentina	ARG								65	TEXTILE YARN,FABRIC,ETC.	1	No Quantity							75233			0
S3	2000	2000	2000	2	0	2	Export	450	Madagascar	MDG	36	Australia	AUS								65	TEXTILE YARN,FABRIC,ETC.	1	No Quantity							21191			0
S3	2000	2000	2000	2	0	2	Export	450	Madagascar	MDG	40	Austria	AUT								65	TEXTILE YARN,FABRIC,ETC.	1	No Quantity							30415			0
S3	2000	2000	2000	2	0	2	Export	450	Madagascar	MDG	56	Belgium	BEL								65	TEXTILE YARN,FABRIC,ETC.	1	No Quantity							1045608			0
S3	2000	2000	2000	2	0	2	Export	450	Madagascar	MDG	120	Cameroon	CMR								65	TEXTILE YARN,FABRIC,ETC.	1	No Quantity							1334			0
S3	2000	2000	2000	2	0	2	Export	450	Madagascar	MDG	124	Canada	CAN								65	TEXTILE YARN,FABRIC,ETC.	1	No Quantity							8276			0
S3	2000	2000	2000	2	0	2	Export	450	Madagascar	MDG	144	Sri Lanka	LKA								65	TEXTILE YARN,FABRIC,ETC.	1	No Quantity							73487			0
S3	2000	2000	2000	2	0	2	Export	450	Madagascar	MDG	152	Chile	CHL								65	TEXTILE YARN,FABRIC,ETC.	1	No Quantity							124480			0
S3	2000	2000	2000	2	0	2	Export	450	Madagascar	MDG	156	China	CHN								65	TEXTILE YARN,FABRIC,ETC.	1	No Quantity							375700			0
S3	2000	2000	2000	2	0	2	Export	450	Madagascar	MDG	174	Comoros	COM								65	TEXTILE YARN,FABRIC,ETC.	1	No Quantity							44923			0
S3	2000	2000	2000	2	0	2	Export	450	Madagascar	MDG	180	Dem. Rep. of the Congo	COD								65	TEXTILE YARN,FABRIC,ETC.	1	No Quantity							5886			0
S3	2000	2000	2000	2	0	2	Export	450	Madagascar	MDG	203	Czechia	CZE								65	TEXTILE YARN,FABRIC,ETC.	1	No Quantity							97977			0
S3	2000	2000	2000	2	0	2	Export	450	Madagascar	MDG	208	Denmark	DNK								65	TEXTILE YARN,FABRIC,ETC.	1	No Quantity							20938			0
S3	2000	2000	2000	2	0	2	Export	450	Madagascar	MDG	246	Finland	FIN								65	TEXTILE YARN,FABRIC,ETC.	1	No Quantity							35770			0
S3	2000	2000	2000	2	0	2	Export	450	Madagascar	MDG	251	France	FRA								65	TEXTILE YARN,FABRIC,ETC.	1	No Quantity							49126150			0
S3	2000	2000	2000	2	0	2	Export	450	Madagascar	MDG	258	French Polynesia	PYF								65	TEXTILE YARN,FABRIC,ETC.	1	No Quantity							586			0
S3	2000	2000	2000	2	0	2	Export	450	Madagascar	MDG	262	Djibouti	DJI								65	TEXTILE YARN,FABRIC,ETC.	1	No Quantity							1930			0
S3	2000	2000	2000	2	0	2	Export	450	Madagascar	MDG	276	Germany	DEU								65	TEXTILE YARN,FABRIC,ETC.	1	No Quantity							2374490			0
S3	2000	2000	2000	2	0	2	Export	450	Madagascar	MDG	300	Greece	GRC								65	TEXTILE YARN,FABRIC,ETC.	1	No Quantity							30689			0
S3	2000	2000	2000	2	0	2	Export	450	Madagascar	MDG	344	China, Hong Kong SAR	HKG								65	TEXTILE YARN,FABRIC,ETC.	1	No Quantity							111326			0
S3	2000	2000	2000	2	0	2	Export	450	Madagascar	MDG	348	Hungary	HUN								65	TEXTILE YARN,FABRIC,ETC.	1	No Quantity							15843			0
S3	2000	2000	2000	2	0	2	Export	450	Madagascar	MDG	360	Indonesia	IDN								65	TEXTILE YARN,FABRIC,ETC.	1	No Quantity							4381			0
S3	2000	2000	2000	2	0	2	Export	450	Madagascar	MDG	372	Ireland	IRL								65	TEXTILE YARN,FABRIC,ETC.	1	No Quantity							6458			0
S3	2000	2000	2000	2	0	2	Export	450	Madagascar	MDG	381	Italy	ITA								65	TEXTILE YARN,FABRIC,ETC.	1	No Quantity							713232			0
S3	2000	2000	2000	2	0	2	Export	450	Madagascar	MDG	392	Japan	JPN								65	TEXTILE YARN,FABRIC,ETC.	1	No Quantity							65304			0
S3	2000	2000	2000	2	0	2	Export	450	Madagascar	MDG	404	Kenya	KEN								65	TEXTILE YARN,FABRIC,ETC.	1	No Quantity							143			0
S3	2000	2000	2000	2	0	2	Export	450	Madagascar	MDG	410	Rep. of Korea	KOR								65	TEXTILE YARN,FABRIC,ETC.	1	No Quantity							20368			0
S3	2000	2000	2000	2	0	2	Export	450	Madagascar	MDG	426	Lesotho	LSO								65	TEXTILE YARN,FABRIC,ETC.	1	No Quantity							3			0
S3	2000	2000	2000	2	0	2	Export	450	Madagascar	MDG	462	Maldives	MDV								65	TEXTILE YARN,FABRIC,ETC.	1	No Quantity							129			0
S3	2000	2000	2000	2	0	2	Export	450	Madagascar	MDG	478	Mauritania	MRT								65	TEXTILE YARN,FABRIC,ETC.	1	No Quantity							142			0
S3	2000	2000	2000	2	0	2	Export	450	Madagascar	MDG	480	Mauritius	MUS								65	TEXTILE YARN,FABRIC,ETC.	1	No Quantity							5787421			0
S3	2000	2000	2000	2	0	2	Export	450	Madagascar	MDG	490	Other Asia, nes									65	TEXTILE YARN,FABRIC,ETC.	1	No Quantity							382337			0
S3	2000	2000	2000	2	0	2	Export	450	Madagascar	MDG	528	Netherlands	NLD								65	TEXTILE YARN,FABRIC,ETC.	1	No Quantity							466629			0
S3	2000	2000	2000	2	0	2	Export	450	Madagascar	MDG	540	New Caledonia	NCL								65	TEXTILE YARN,FABRIC,ETC.	1	No Quantity							1997			0
S3	2000	2000	2000	2	0	2	Export	450	Madagascar	MDG	579	Norway	NOR								65	TEXTILE YARN,FABRIC,ETC.	1	No Quantity							26061			0
S3	2000	2000	2000	2	0	2	Export	450	Madagascar	MDG	608	Philippines	PHL								65	TEXTILE YARN,FABRIC,ETC.	1	No Quantity							11008			0
S3	2000	2000	2000	2	0	2	Export	450	Madagascar	MDG	616	Poland	POL								65	TEXTILE YARN,FABRIC,ETC.	1	No Quantity							45824			0
S3	2000	2000	2000	2	0	2	Export	450	Madagascar	MDG	620	Portugal	PRT								65	TEXTILE YARN,FABRIC,ETC.	1	No Quantity							48549			0
S3	2000	2000	2000	2	0	2	Export	450	Madagascar	MDG	682	Saudi Arabia	SAU								65	TEXTILE YARN,FABRIC,ETC.	1	No Quantity							2501			0
S3	2000	2000	2000	2	0	2	Export	450	Madagascar	MDG	690	Seychelles	SYC								65	TEXTILE YARN,FABRIC,ETC.	1	No Quantity							11133			0
S3	2000	2000	2000	2	0	2	Export	450	Madagascar	MDG	699	India	IND								65	TEXTILE YARN,FABRIC,ETC.	1	No Quantity							60			0
S3	2000	2000	2000	2	0	2	Export	450	Madagascar	MDG	702	Singapore	SGP								65	TEXTILE YARN,FABRIC,ETC.	1	No Quantity							1455293			0
S3	2000	2000	2000	2	0	2	Export	450	Madagascar	MDG	710	South Africa	ZAF								65	TEXTILE YARN,FABRIC,ETC.	1	No Quantity							29204			0
S3	2000	2000	2000	2	0	2	Export	450	Madagascar	MDG	724	Spain	ESP								65	TEXTILE YARN,FABRIC,ETC.	1	No Quantity							1906826			0
S3	2000	2000	2000	2	0	2	Export	450	Madagascar	MDG	752	Sweden	SWE								65	TEXTILE YARN,FABRIC,ETC.	1	No Quantity							265602			0
S3	2000	2000	2000	2	0	2	Export	450	Madagascar	MDG	757	Switzerland	CHE								65	TEXTILE YARN,FABRIC,ETC.	1	No Quantity							15473			0
S3	2000	2000	2000	2	0	2	Export	450	Madagascar	MDG	784	United Arab Emirates	ARE								65	TEXTILE YARN,FABRIC,ETC.	1	No Quantity							340			0
S3	2000	2000	2000	2	0	2	Export	450	Madagascar	MDG	818	Egypt	EGY								65	TEXTILE YARN,FABRIC,ETC.	1	No Quantity							1682			0
S3	2000	2000	2000	2	0	2	Export	450	Madagascar	MDG	826	United Kingdom	GBR								65	TEXTILE YARN,FABRIC,ETC.	1	No Quantity							920446			0
S3	2000	2000	2000	2	0	2	Export	450	Madagascar	MDG	834	United Rep. of Tanzania	TZA								65	TEXTILE YARN,FABRIC,ETC.	1	No Quantity							49			0
S3	2000	2000	2000	2	0	2	Export	450	Madagascar	MDG	842	USA	USA								65	TEXTILE YARN,FABRIC,ETC.	1	No Quantity							19079406			0
S3	2000	2000	2000	2	0	2	Export	450	Madagascar	MDG	858	Uruguay	URY								65	TEXTILE YARN,FABRIC,ETC.	1	No Quantity							16			0
S3	2000	2000	2000	2	0	2	Export	450	Madagascar	MDG	887	Yemen	YEM								65	TEXTILE YARN,FABRIC,ETC.	1	No Quantity							6406			0
S3	2000	2000	2000	2	0	2	Export	450	Madagascar	MDG	899	Areas, nes									65	TEXTILE YARN,FABRIC,ETC.	1	No Quantity							5427845			0
S3	2000	2000	2000	2	0	2	Export	446	China, Macao SAR	MAC	0	World	WLD								66	NON-METAL.MINERAL MANFCT	1	No Quantity							15186820			0
S3	2000	2000	2000	2	0	2	Export	446	China, Macao SAR	MAC	36	Australia	AUS								66	NON-METAL.MINERAL MANFCT	1	No Quantity							1246			0
S3	2000	2000	2000	2	0	2	Export	446	China, Macao SAR	MAC	116	Cambodia	KHM								66	NON-METAL.MINERAL MANFCT	1	No Quantity							274			0
S3	2000	2000	2000	2	0	2	Export	446	China, Macao SAR	MAC	124	Canada	CAN								66	NON-METAL.MINERAL MANFCT	1	No Quantity							1454			0
S3	2000	2000	2000	2	0	2	Export	446	China, Macao SAR	MAC	156	China	CHN								66	NON-METAL.MINERAL MANFCT	1	No Quantity							1405351			0
S3	2000	2000	2000	2	0	2	Export	446	China, Macao SAR	MAC	251	France	FRA								66	NON-METAL.MINERAL MANFCT	1	No Quantity							4353			0
S3	2000	2000	2000	2	0	2	Export	446	China, Macao SAR	MAC	276	Germany	DEU								66	NON-METAL.MINERAL MANFCT	1	No Quantity							1165			0
S3	2000	2000	2000	2	0	2	Export	446	China, Macao SAR	MAC	344	China, Hong Kong SAR	HKG								66	NON-METAL.MINERAL MANFCT	1	No Quantity							13628495			0
S3	2000	2000	2000	2	0	2	Export	446	China, Macao SAR	MAC	408	Dem. People's Rep. of Korea	PRK								66	NON-METAL.MINERAL MANFCT	1	No Quantity							2205			0
S3	2000	2000	2000	2	0	2	Export	446	China, Macao SAR	MAC	458	Malaysia	MYS								66	NON-METAL.MINERAL MANFCT	1	No Quantity							4398			0
S3	2000	2000	2000	2	0	2	Export	446	China, Macao SAR	MAC	490	Other Asia, nes									66	NON-METAL.MINERAL MANFCT	1	No Quantity							96343			0
S3	2000	2000	2000	2	0	2	Export	446	China, Macao SAR	MAC	620	Portugal	PRT								66	NON-METAL.MINERAL MANFCT	1	No Quantity							21285			0
S3	2000	2000	2000	2	0	2	Export	446	China, Macao SAR	MAC	702	Singapore	SGP								66	NON-METAL.MINERAL MANFCT	1	No Quantity							5564			0
S3	2000	2000	2000	2	0	2	Export	446	China, Macao SAR	MAC	764	Thailand	THA								66	NON-METAL.MINERAL MANFCT	1	No Quantity							452			0
S3	2000	2000	2000	2	0	2	Export	446	China, Macao SAR	MAC	842	USA	USA								66	NON-METAL.MINERAL MANFCT	1	No Quantity							14234			0
S3	2000	2000	2000	2	0	2	Export	450	Madagascar	MDG	0	World	WLD								66	NON-METAL.MINERAL MANFCT	1	No Quantity							17507851			0
S3	2000	2000	2000	2	0	2	Export	450	Madagascar	MDG	36	Australia	AUS								66	NON-METAL.MINERAL MANFCT	1	No Quantity							1073			0
S3	2000	2000	2000	2	0	2	Export	450	Madagascar	MDG	40	Austria	AUT								66	NON-METAL.MINERAL MANFCT	1	No Quantity							14691			0
S3	2000	2000	2000	2	0	2	Export	450	Madagascar	MDG	56	Belgium	BEL								66	NON-METAL.MINERAL MANFCT	1	No Quantity							8099			0
S3	2000	2000	2000	2	0	2	Export	450	Madagascar	MDG	120	Cameroon	CMR								66	NON-METAL.MINERAL MANFCT	1	No Quantity							10			0
S3	2000	2000	2000	2	0	2	Export	450	Madagascar	MDG	124	Canada	CAN								66	NON-METAL.MINERAL MANFCT	1	No Quantity							23793			0
S3	2000	2000	2000	2	0	2	Export	450	Madagascar	MDG	144	Sri Lanka	LKA								66	NON-METAL.MINERAL MANFCT	1	No Quantity							118367			0
S3	2000	2000	2000	2	0	2	Export	450	Madagascar	MDG	156	China	CHN								66	NON-METAL.MINERAL MANFCT	1	No Quantity							30824			0
S3	2000	2000	2000	2	0	2	Export	450	Madagascar	MDG	174	Comoros	COM								66	NON-METAL.MINERAL MANFCT	1	No Quantity							475			0
S3	2000	2000	2000	2	0	2	Export	450	Madagascar	MDG	246	Finland	FIN								66	NON-METAL.MINERAL MANFCT	1	No Quantity							127			0
S3	2000	2000	2000	2	0	2	Export	450	Madagascar	MDG	251	France	FRA								66	NON-METAL.MINERAL MANFCT	1	No Quantity							590615			0
S3	2000	2000	2000	2	0	2	Export	450	Madagascar	MDG	276	Germany	DEU								66	NON-METAL.MINERAL MANFCT	1	No Quantity							732507			0
S3	2000	2000	2000	2	0	2	Export	450	Madagascar	MDG	344	China, Hong Kong SAR	HKG								66	NON-METAL.MINERAL MANFCT	1	No Quantity							712054			0
S3	2000	2000	2000	2	0	2	Export	450	Madagascar	MDG	376	Israel	ISR								66	NON-METAL.MINERAL MANFCT	1	No Quantity							214037			0
S3	2000	2000	2000	2	0	2	Export	450	Madagascar	MDG	381	Italy	ITA								66	NON-METAL.MINERAL MANFCT	1	No Quantity							206914			0
S3	2000	2000	2000	2	0	2	Export	450	Madagascar	MDG	392	Japan	JPN								66	NON-METAL.MINERAL MANFCT	1	No Quantity							72796			0
S3	2000	2000	2000	2	0	2	Export	450	Madagascar	MDG	404	Kenya	KEN								66	NON-METAL.MINERAL MANFCT	1	No Quantity							866			0
S3	2000	2000	2000	2	0	2	Export	450	Madagascar	MDG	408	Dem. People's Rep. of Korea	PRK								66	NON-METAL.MINERAL MANFCT	1	No Quantity							19379			0
S3	2000	2000	2000	2	0	2	Export	450	Madagascar	MDG	410	Rep. of Korea	KOR								66	NON-METAL.MINERAL MANFCT	1	No Quantity							4116			0
S3	2000	2000	2000	2	0	2	Export	450	Madagascar	MDG	442	Luxembourg	LUX								66	NON-METAL.MINERAL MANFCT	1	No Quantity							18481			0
S3	2000	2000	2000	2	0	2	Export	450	Madagascar	MDG	480	Mauritius	MUS								66	NON-METAL.MINERAL MANFCT	1	No Quantity							49828			0
S3	2000	2000	2000	2	0	2	Export	450	Madagascar	MDG	490	Other Asia, nes									66	NON-METAL.MINERAL MANFCT	1	No Quantity							95571			0
S3	2000	2000	2000	2	0	2	Export	450	Madagascar	MDG	528	Netherlands	NLD								66	NON-METAL.MINERAL MANFCT	1	No Quantity							82823			0
S3	2000	2000	2000	2	0	2	Export	450	Madagascar	MDG	540	New Caledonia	NCL								66	NON-METAL.MINERAL MANFCT	1	No Quantity							1880			0
S3	2000	2000	2000	2	0	2	Export	450	Madagascar	MDG	586	Pakistan	PAK								66	NON-METAL.MINERAL MANFCT	1	No Quantity							15140			0
S3	2000	2000	2000	2	0	2	Export	450	Madagascar	MDG	616	Poland	POL								66	NON-METAL.MINERAL MANFCT	1	No Quantity							10738			0
S3	2000	2000	2000	2	0	2	Export	450	Madagascar	MDG	690	Seychelles	SYC								66	NON-METAL.MINERAL MANFCT	1	No Quantity							926			0
S3	2000	2000	2000	2	0	2	Export	450	Madagascar	MDG	699	India	IND								66	NON-METAL.MINERAL MANFCT	1	No Quantity							20327			0
S3	2000	2000	2000	2	0	2	Export	450	Madagascar	MDG	702	Singapore	SGP								66	NON-METAL.MINERAL MANFCT	1	No Quantity							308001			0
S3	2000	2000	2000	2	0	2	Export	450	Madagascar	MDG	710	South Africa	ZAF								66	NON-METAL.MINERAL MANFCT	1	No Quantity							241982			0
S3	2000	2000	2000	2	0	2	Export	450	Madagascar	MDG	724	Spain	ESP								66	NON-METAL.MINERAL MANFCT	1	No Quantity							24527			0
S3	2000	2000	2000	2	0	2	Export	450	Madagascar	MDG	757	Switzerland	CHE								66	NON-METAL.MINERAL MANFCT	1	No Quantity							184750			0
S3	2000	2000	2000	2	0	2	Export	450	Madagascar	MDG	764	Thailand	THA								66	NON-METAL.MINERAL MANFCT	1	No Quantity							12695728			0
S3	2000	2000	2000	2	0	2	Export	450	Madagascar	MDG	784	United Arab Emirates	ARE								66	NON-METAL.MINERAL MANFCT	1	No Quantity							20119			0
S3	2000	2000	2000	2	0	2	Export	450	Madagascar	MDG	818	Egypt	EGY								66	NON-METAL.MINERAL MANFCT	1	No Quantity							1294			0
S3	2000	2000	2000	2	0	2	Export	450	Madagascar	MDG	826	United Kingdom	GBR								66	NON-METAL.MINERAL MANFCT	1	No Quantity							118501			0
S3	2000	2000	2000	2	0	2	Export	450	Madagascar	MDG	842	USA	USA								66	NON-METAL.MINERAL MANFCT	1	No Quantity							865074			0
S3	2000	2000	2000	2	0	2	Export	450	Madagascar	MDG	899	Areas, nes									66	NON-METAL.MINERAL MANFCT	1	No Quantity							1419			0
S3	2000	2000	2000	2	0	2	Export	446	China, Macao SAR	MAC	0	World	WLD								67	IRON AND STEEL	1	No Quantity							202701			0
S3	2000	2000	2000	2	0	2	Export	446	China, Macao SAR	MAC	76	Brazil	BRA								67	IRON AND STEEL	1	No Quantity							178			0
S3	2000	2000	2000	2	0	2	Export	446	China, Macao SAR	MAC	156	China	CHN								67	IRON AND STEEL	1	No Quantity							149243			0
S3	2000	2000	2000	2	0	2	Export	446	China, Macao SAR	MAC	344	China, Hong Kong SAR	HKG								67	IRON AND STEEL	1	No Quantity							53205			0
S3	2000	2000	2000	2	0	2	Export	446	China, Macao SAR	MAC	702	Singapore	SGP								67	IRON AND STEEL	1	No Quantity							75			0
S3	2000	2000	2000	2	0	2	Export	450	Madagascar	MDG	0	World	WLD								67	IRON AND STEEL	1	No Quantity							29061			0
S3	2000	2000	2000	2	0	2	Export	450	Madagascar	MDG	251	France	FRA								67	IRON AND STEEL	1	No Quantity							4731			0
S3	2000	2000	2000	2	0	2	Export	450	Madagascar	MDG	422	Lebanon	LBN								67	IRON AND STEEL	1	No Quantity							6			0
S3	2000	2000	2000	2	0	2	Export	450	Madagascar	MDG	508	Mozambique	MOZ								67	IRON AND STEEL	1	No Quantity							14885			0
S3	2000	2000	2000	2	0	2	Export	450	Madagascar	MDG	710	South Africa	ZAF								67	IRON AND STEEL	1	No Quantity							251			0
S3	2000	2000	2000	2	0	2	Export	450	Madagascar	MDG	899	Areas, nes									67	IRON AND STEEL	1	No Quantity							9188			0
S3	2000	2000	2000	2	0	2	Export	446	China, Macao SAR	MAC	0	World	WLD								68	NON-FERROUS METALS	1	No Quantity							1389839			0
S3	2000	2000	2000	2	0	2	Export	446	China, Macao SAR	MAC	124	Canada	CAN								68	NON-FERROUS METALS	1	No Quantity							146			0
S3	2000	2000	2000	2	0	2	Export	446	China, Macao SAR	MAC	156	China	CHN								68	NON-FERROUS METALS	1	No Quantity							1112790			0
S3	2000	2000	2000	2	0	2	Export	446	China, Macao SAR	MAC	344	China, Hong Kong SAR	HKG								68	NON-FERROUS METALS	1	No Quantity							266667			0
S3	2000	2000	2000	2	0	2	Export	446	China, Macao SAR	MAC	458	Malaysia	MYS								68	NON-FERROUS METALS	1	No Quantity							9339			0
S3	2000	2000	2000	2	0	2	Export	446	China, Macao SAR	MAC	702	Singapore	SGP								68	NON-FERROUS METALS	1	No Quantity							897			0
S3	2000	2000	2000	2	0	2	Export	450	Madagascar	MDG	0	World	WLD								68	NON-FERROUS METALS	1	No Quantity							49438			0
S3	2000	2000	2000	2	0	2	Export	450	Madagascar	MDG	174	Comoros	COM								68	NON-FERROUS METALS	1	No Quantity							6			0
S3	2000	2000	2000	2	0	2	Export	450	Madagascar	MDG	251	France	FRA								68	NON-FERROUS METALS	1	No Quantity							1444			0
S3	2000	2000	2000	2	0	2	Export	450	Madagascar	MDG	480	Mauritius	MUS								68	NON-FERROUS METALS	1	No Quantity							37425			0
S3	2000	2000	2000	2	0	2	Export	450	Madagascar	MDG	704	Viet Nam	VNM								68	NON-FERROUS METALS	1	No Quantity							5591			0
S3	2000	2000	2000	2	0	2	Export	450	Madagascar	MDG	842	USA	USA								68	NON-FERROUS METALS	1	No Quantity							181			0
S3	2000	2000	2000	2	0	2	Export	450	Madagascar	MDG	899	Areas, nes									68	NON-FERROUS METALS	1	No Quantity							4791			0
S3	2000	2000	2000	2	0	2	Export	446	China, Macao SAR	MAC	0	World	WLD								69	METALS MANUFACTURES,NES	1	No Quantity							7113195			0
S3	2000	2000	2000	2	0	2	Export	446	China, Macao SAR	MAC	36	Australia	AUS								69	METALS MANUFACTURES,NES	1	No Quantity							219548			0
S3	2000	2000	2000	2	0	2	Export	446	China, Macao SAR	MAC	116	Cambodia	KHM								69	METALS MANUFACTURES,NES	1	No Quantity							5003			0
S3	2000	2000	2000	2	0	2	Export	446	China, Macao SAR	MAC	156	China	CHN								69	METALS MANUFACTURES,NES	1	No Quantity							4925143			0
S3	2000	2000	2000	2	0	2	Export	446	China, Macao SAR	MAC	251	France	FRA								69	METALS MANUFACTURES,NES	1	No Quantity							171638			0
S3	2000	2000	2000	2	0	2	Export	446	China, Macao SAR	MAC	276	Germany	DEU								69	METALS MANUFACTURES,NES	1	No Quantity							15092			0
S3	2000	2000	2000	2	0	2	Export	446	China, Macao SAR	MAC	344	China, Hong Kong SAR	HKG								69	METALS MANUFACTURES,NES	1	No Quantity							976856			0
S3	2000	2000	2000	2	0	2	Export	446	China, Macao SAR	MAC	392	Japan	JPN								69	METALS MANUFACTURES,NES	1	No Quantity							2004			0
S3	2000	2000	2000	2	0	2	Export	446	China, Macao SAR	MAC	418	Lao People's Dem. Rep.	LAO								69	METALS MANUFACTURES,NES	1	No Quantity							3807			0
S3	2000	2000	2000	2	0	2	Export	446	China, Macao SAR	MAC	490	Other Asia, nes									69	METALS MANUFACTURES,NES	1	No Quantity							127150			0
S3	2000	2000	2000	2	0	2	Export	446	China, Macao SAR	MAC	598	Papua New Guinea	PNG								69	METALS MANUFACTURES,NES	1	No Quantity							685			0
S3	2000	2000	2000	2	0	2	Export	446	China, Macao SAR	MAC	608	Philippines	PHL								69	METALS MANUFACTURES,NES	1	No Quantity							6566			0
S3	2000	2000	2000	2	0	2	Export	446	China, Macao SAR	MAC	620	Portugal	PRT								69	METALS MANUFACTURES,NES	1	No Quantity							22143			0
S3	2000	2000	2000	2	0	2	Export	446	China, Macao SAR	MAC	702	Singapore	SGP								69	METALS MANUFACTURES,NES	1	No Quantity							12313			0
S3	2000	2000	2000	2	0	2	Export	446	China, Macao SAR	MAC	757	Switzerland	CHE								69	METALS MANUFACTURES,NES	1	No Quantity							1869			0
S3	2000	2000	2000	2	0	2	Export	446	China, Macao SAR	MAC	764	Thailand	THA								69	METALS MANUFACTURES,NES	1	No Quantity							1541			0
S3	2000	2000	2000	2	0	2	Export	446	China, Macao SAR	MAC	826	United Kingdom	GBR								69	METALS MANUFACTURES,NES	1	No Quantity							2554			0
S3	2000	2000	2000	2	0	2	Export	446	China, Macao SAR	MAC	842	USA	USA								69	METALS MANUFACTURES,NES	1	No Quantity							619281			0
S3	2000	2000	2000	2	0	2	Export	450	Madagascar	MDG	0	World	WLD								69	METALS MANUFACTURES,NES	1	No Quantity							1072371			0
S3	2000	2000	2000	2	0	2	Export	450	Madagascar	MDG	56	Belgium	BEL								69	METALS MANUFACTURES,NES	1	No Quantity							6712			0
S3	2000	2000	2000	2	0	2	Export	450	Madagascar	MDG	124	Canada	CAN								69	METALS MANUFACTURES,NES	1	No Quantity							1465			0
S3	2000	2000	2000	2	0	2	Export	450	Madagascar	MDG	174	Comoros	COM								69	METALS MANUFACTURES,NES	1	No Quantity							23505			0
S3	2000	2000	2000	2	0	2	Export	450	Madagascar	MDG	178	Congo	COG								69	METALS MANUFACTURES,NES	1	No Quantity							2480			0
S3	2000	2000	2000	2	0	2	Export	450	Madagascar	MDG	203	Czechia	CZE								69	METALS MANUFACTURES,NES	1	No Quantity							1265			0
S3	2000	2000	2000	2	0	2	Export	450	Madagascar	MDG	251	France	FRA								69	METALS MANUFACTURES,NES	1	No Quantity							746555			0
S3	2000	2000	2000	2	0	2	Export	450	Madagascar	MDG	262	Djibouti	DJI								69	METALS MANUFACTURES,NES	1	No Quantity							52			0
S3	2000	2000	2000	2	0	2	Export	450	Madagascar	MDG	276	Germany	DEU								69	METALS MANUFACTURES,NES	1	No Quantity							8684			0
S3	2000	2000	2000	2	0	2	Export	450	Madagascar	MDG	288	Ghana	GHA								69	METALS MANUFACTURES,NES	1	No Quantity							20			0
S3	2000	2000	2000	2	0	2	Export	450	Madagascar	MDG	348	Hungary	HUN								69	METALS MANUFACTURES,NES	1	No Quantity							401			0
S3	2000	2000	2000	2	0	2	Export	450	Madagascar	MDG	381	Italy	ITA								69	METALS MANUFACTURES,NES	1	No Quantity							102242			0
S3	2000	2000	2000	2	0	2	Export	450	Madagascar	MDG	392	Japan	JPN								69	METALS MANUFACTURES,NES	1	No Quantity							511			0
S3	2000	2000	2000	2	0	2	Export	450	Madagascar	MDG	404	Kenya	KEN								69	METALS MANUFACTURES,NES	1	No Quantity							3227			0
S3	2000	2000	2000	2	0	2	Export	450	Madagascar	MDG	422	Lebanon	LBN								69	METALS MANUFACTURES,NES	1	No Quantity							20			0
S3	2000	2000	2000	2	0	2	Export	450	Madagascar	MDG	480	Mauritius	MUS								69	METALS MANUFACTURES,NES	1	No Quantity							32158			0
S3	2000	2000	2000	2	0	2	Export	450	Madagascar	MDG	484	Mexico	MEX								69	METALS MANUFACTURES,NES	1	No Quantity							36			0
S3	2000	2000	2000	2	0	2	Export	450	Madagascar	MDG	490	Other Asia, nes									69	METALS MANUFACTURES,NES	1	No Quantity							372			0
S3	2000	2000	2000	2	0	2	Export	450	Madagascar	MDG	528	Netherlands	NLD								69	METALS MANUFACTURES,NES	1	No Quantity							19186			0
S3	2000	2000	2000	2	0	2	Export	450	Madagascar	MDG	540	New Caledonia	NCL								69	METALS MANUFACTURES,NES	1	No Quantity							1739			0
S3	2000	2000	2000	2	0	2	Export	450	Madagascar	MDG	616	Poland	POL								69	METALS MANUFACTURES,NES	1	No Quantity							472			0
S3	2000	2000	2000	2	0	2	Export	450	Madagascar	MDG	620	Portugal	PRT								69	METALS MANUFACTURES,NES	1	No Quantity							277			0
S3	2000	2000	2000	2	0	2	Export	450	Madagascar	MDG	682	Saudi Arabia	SAU								69	METALS MANUFACTURES,NES	1	No Quantity							38			0
S3	2000	2000	2000	2	0	2	Export	450	Madagascar	MDG	702	Singapore	SGP								69	METALS MANUFACTURES,NES	1	No Quantity							11721			0
S3	2000	2000	2000	2	0	2	Export	450	Madagascar	MDG	710	South Africa	ZAF								69	METALS MANUFACTURES,NES	1	No Quantity							2479			0
S3	2000	2000	2000	2	0	2	Export	450	Madagascar	MDG	724	Spain	ESP								69	METALS MANUFACTURES,NES	1	No Quantity							1504			0
S3	2000	2000	2000	2	0	2	Export	450	Madagascar	MDG	752	Sweden	SWE								69	METALS MANUFACTURES,NES	1	No Quantity							2129			0
S3	2000	2000	2000	2	0	2	Export	450	Madagascar	MDG	757	Switzerland	CHE								69	METALS MANUFACTURES,NES	1	No Quantity							3379			0
S3	2000	2000	2000	2	0	2	Export	450	Madagascar	MDG	818	Egypt	EGY								69	METALS MANUFACTURES,NES	1	No Quantity							59			0
S3	2000	2000	2000	2	0	2	Export	450	Madagascar	MDG	826	United Kingdom	GBR								69	METALS MANUFACTURES,NES	1	No Quantity							3930			0
S3	2000	2000	2000	2	0	2	Export	450	Madagascar	MDG	842	USA	USA								69	METALS MANUFACTURES,NES	1	No Quantity							40773			0
S3	2000	2000	2000	2	0	2	Export	450	Madagascar	MDG	899	Areas, nes									69	METALS MANUFACTURES,NES	1	No Quantity							54981			0
S3	2000	2000	2000	2	0	2	Export	446	China, Macao SAR	MAC	0	World	WLD								71	POWER GENERATNG.MACHINES	1	No Quantity							1309782			0
S3	2000	2000	2000	2	0	2	Export	446	China, Macao SAR	MAC	50	Bangladesh	BGD								71	POWER GENERATNG.MACHINES	1	No Quantity							3898			0
S3	2000	2000	2000	2	0	2	Export	446	China, Macao SAR	MAC	116	Cambodia	KHM								71	POWER GENERATNG.MACHINES	1	No Quantity							449			0
S3	2000	2000	2000	2	0	2	Export	446	China, Macao SAR	MAC	156	China	CHN								71	POWER GENERATNG.MACHINES	1	No Quantity							997141			0
S3	2000	2000	2000	2	0	2	Export	446	China, Macao SAR	MAC	344	China, Hong Kong SAR	HKG								71	POWER GENERATNG.MACHINES	1	No Quantity							175159			0
S3	2000	2000	2000	2	0	2	Export	446	China, Macao SAR	MAC	392	Japan	JPN								71	POWER GENERATNG.MACHINES	1	No Quantity							114014			0
S3	2000	2000	2000	2	0	2	Export	446	China, Macao SAR	MAC	490	Other Asia, nes									71	POWER GENERATNG.MACHINES	1	No Quantity							17630			0
S3	2000	2000	2000	2	0	2	Export	446	China, Macao SAR	MAC	842	USA	USA								71	POWER GENERATNG.MACHINES	1	No Quantity							1490			0
S3	2000	2000	2000	2	0	2	Export	450	Madagascar	MDG	0	World	WLD								71	POWER GENERATNG.MACHINES	1	No Quantity							2305294			0
S3	2000	2000	2000	2	0	2	Export	450	Madagascar	MDG	56	Belgium	BEL								71	POWER GENERATNG.MACHINES	1	No Quantity							1399			0
S3	2000	2000	2000	2	0	2	Export	450	Madagascar	MDG	120	Cameroon	CMR								71	POWER GENERATNG.MACHINES	1	No Quantity							51516			0
S3	2000	2000	2000	2	0	2	Export	450	Madagascar	MDG	124	Canada	CAN								71	POWER GENERATNG.MACHINES	1	No Quantity							12263			0
S3	2000	2000	2000	2	0	2	Export	450	Madagascar	MDG	174	Comoros	COM								71	POWER GENERATNG.MACHINES	1	No Quantity							3297			0
S3	2000	2000	2000	2	0	2	Export	450	Madagascar	MDG	196	Cyprus	CYP								71	POWER GENERATNG.MACHINES	1	No Quantity							15814			0
S3	2000	2000	2000	2	0	2	Export	450	Madagascar	MDG	251	France	FRA								71	POWER GENERATNG.MACHINES	1	No Quantity							2026294			0
S3	2000	2000	2000	2	0	2	Export	450	Madagascar	MDG	276	Germany	DEU								71	POWER GENERATNG.MACHINES	1	No Quantity							223			0
S3	2000	2000	2000	2	0	2	Export	450	Madagascar	MDG	376	Israel	ISR								71	POWER GENERATNG.MACHINES	1	No Quantity							742			0
S3	2000	2000	2000	2	0	2	Export	450	Madagascar	MDG	381	Italy	ITA								71	POWER GENERATNG.MACHINES	1	No Quantity							236			0
S3	2000	2000	2000	2	0	2	Export	450	Madagascar	MDG	392	Japan	JPN								71	POWER GENERATNG.MACHINES	1	No Quantity							1256			0
S3	2000	2000	2000	2	0	2	Export	450	Madagascar	MDG	454	Malawi	MWI								71	POWER GENERATNG.MACHINES	1	No Quantity							244			0
S3	2000	2000	2000	2	0	2	Export	450	Madagascar	MDG	470	Malta	MLT								71	POWER GENERATNG.MACHINES	1	No Quantity							41362			0
S3	2000	2000	2000	2	0	2	Export	450	Madagascar	MDG	480	Mauritius	MUS								71	POWER GENERATNG.MACHINES	1	No Quantity							16652			0
S3	2000	2000	2000	2	0	2	Export	450	Madagascar	MDG	690	Seychelles	SYC								71	POWER GENERATNG.MACHINES	1	No Quantity							967			0
S3	2000	2000	2000	2	0	2	Export	450	Madagascar	MDG	710	South Africa	ZAF								71	POWER GENERATNG.MACHINES	1	No Quantity							45087			0
S3	2000	2000	2000	2	0	2	Export	450	Madagascar	MDG	724	Spain	ESP								71	POWER GENERATNG.MACHINES	1	No Quantity							29435			0
S3	2000	2000	2000	2	0	2	Export	450	Madagascar	MDG	757	Switzerland	CHE								71	POWER GENERATNG.MACHINES	1	No Quantity							2202			0
S3	2000	2000	2000	2	0	2	Export	450	Madagascar	MDG	764	Thailand	THA								71	POWER GENERATNG.MACHINES	1	No Quantity							2156			0
S3	2000	2000	2000	2	0	2	Export	450	Madagascar	MDG	826	United Kingdom	GBR								71	POWER GENERATNG.MACHINES	1	No Quantity							951			0
S3	2000	2000	2000	2	0	2	Export	450	Madagascar	MDG	842	USA	USA								71	POWER GENERATNG.MACHINES	1	No Quantity							11911			0
S3	2000	2000	2000	2	0	2	Export	450	Madagascar	MDG	899	Areas, nes									71	POWER GENERATNG.MACHINES	1	No Quantity							41286			0
S3	2000	2000	2000	2	0	2	Export	446	China, Macao SAR	MAC	0	World	WLD								72	SPECIAL.INDUST.MACHINERY	1	No Quantity							7442745			0
S3	2000	2000	2000	2	0	2	Export	446	China, Macao SAR	MAC	50	Bangladesh	BGD								72	SPECIAL.INDUST.MACHINERY	1	No Quantity							10219			0
S3	2000	2000	2000	2	0	2	Export	446	China, Macao SAR	MAC	104	Myanmar	MMR								72	SPECIAL.INDUST.MACHINERY	1	No Quantity							8513			0
S3	2000	2000	2000	2	0	2	Export	446	China, Macao SAR	MAC	116	Cambodia	KHM								72	SPECIAL.INDUST.MACHINERY	1	No Quantity							167299			0
S3	2000	2000	2000	2	0	2	Export	446	China, Macao SAR	MAC	156	China	CHN								72	SPECIAL.INDUST.MACHINERY	1	No Quantity							6149132			0
S3	2000	2000	2000	2	0	2	Export	446	China, Macao SAR	MAC	196	Cyprus	CYP								72	SPECIAL.INDUST.MACHINERY	1	No Quantity							7970			0
S3	2000	2000	2000	2	0	2	Export	446	China, Macao SAR	MAC	344	China, Hong Kong SAR	HKG								72	SPECIAL.INDUST.MACHINERY	1	No Quantity							992631			0
S3	2000	2000	2000	2	0	2	Export	446	China, Macao SAR	MAC	392	Japan	JPN								72	SPECIAL.INDUST.MACHINERY	1	No Quantity							5985			0
S3	2000	2000	2000	2	0	2	Export	446	China, Macao SAR	MAC	410	Rep. of Korea	KOR								72	SPECIAL.INDUST.MACHINERY	1	No Quantity							4990			0
S3	2000	2000	2000	2	0	2	Export	446	China, Macao SAR	MAC	418	Lao People's Dem. Rep.	LAO								72	SPECIAL.INDUST.MACHINERY	1	No Quantity							120			0
S3	2000	2000	2000	2	0	2	Export	446	China, Macao SAR	MAC	490	Other Asia, nes									72	SPECIAL.INDUST.MACHINERY	1	No Quantity							41123			0
S3	2000	2000	2000	2	0	2	Export	446	China, Macao SAR	MAC	702	Singapore	SGP								72	SPECIAL.INDUST.MACHINERY	1	No Quantity							48172			0
S3	2000	2000	2000	2	0	2	Export	446	China, Macao SAR	MAC	784	United Arab Emirates	ARE								72	SPECIAL.INDUST.MACHINERY	1	No Quantity							2964			0
S3	2000	2000	2000	2	0	2	Export	446	China, Macao SAR	MAC	842	USA	USA								72	SPECIAL.INDUST.MACHINERY	1	No Quantity							3627			0
S3	2000	2000	2000	2	0	2	Export	450	Madagascar	MDG	0	World	WLD								72	SPECIAL.INDUST.MACHINERY	1	No Quantity							207944			0
S3	2000	2000	2000	2	0	2	Export	450	Madagascar	MDG	56	Belgium	BEL								72	SPECIAL.INDUST.MACHINERY	1	No Quantity							145			0
S3	2000	2000	2000	2	0	2	Export	450	Madagascar	MDG	174	Comoros	COM								72	SPECIAL.INDUST.MACHINERY	1	No Quantity							5003			0
S3	2000	2000	2000	2	0	2	Export	450	Madagascar	MDG	251	France	FRA								72	SPECIAL.INDUST.MACHINERY	1	No Quantity							72470			0
S3	2000	2000	2000	2	0	2	Export	450	Madagascar	MDG	276	Germany	DEU								72	SPECIAL.INDUST.MACHINERY	1	No Quantity							226			0
S3	2000	2000	2000	2	0	2	Export	450	Madagascar	MDG	381	Italy	ITA								72	SPECIAL.INDUST.MACHINERY	1	No Quantity							57838			0
S3	2000	2000	2000	2	0	2	Export	450	Madagascar	MDG	480	Mauritius	MUS								72	SPECIAL.INDUST.MACHINERY	1	No Quantity							31890			0
S3	2000	2000	2000	2	0	2	Export	450	Madagascar	MDG	699	India	IND								72	SPECIAL.INDUST.MACHINERY	1	No Quantity							2638			0
S3	2000	2000	2000	2	0	2	Export	450	Madagascar	MDG	710	South Africa	ZAF								72	SPECIAL.INDUST.MACHINERY	1	No Quantity							11263			0
S3	2000	2000	2000	2	0	2	Export	450	Madagascar	MDG	757	Switzerland	CHE								72	SPECIAL.INDUST.MACHINERY	1	No Quantity							284			0
S3	2000	2000	2000	2	0	2	Export	450	Madagascar	MDG	842	USA	USA								72	SPECIAL.INDUST.MACHINERY	1	No Quantity							930			0
S3	2000	2000	2000	2	0	2	Export	450	Madagascar	MDG	899	Areas, nes									72	SPECIAL.INDUST.MACHINERY	1	No Quantity							25257			0
S3	2000	2000	2000	2	0	2	Export	446	China, Macao SAR	MAC	0	World	WLD								73	METALWORKING MACHINERY	1	No Quantity							134808			0
S3	2000	2000	2000	2	0	2	Export	446	China, Macao SAR	MAC	156	China	CHN								73	METALWORKING MACHINERY	1	No Quantity							95188			0
S3	2000	2000	2000	2	0	2	Export	446	China, Macao SAR	MAC	344	China, Hong Kong SAR	HKG								73	METALWORKING MACHINERY	1	No Quantity							28596			0
S3	2000	2000	2000	2	0	2	Export	446	China, Macao SAR	MAC	490	Other Asia, nes									73	METALWORKING MACHINERY	1	No Quantity							10126			0
S3	2000	2000	2000	2	0	2	Export	446	China, Macao SAR	MAC	598	Papua New Guinea	PNG								73	METALWORKING MACHINERY	1	No Quantity							897			0
S3	2000	2000	2000	2	0	2	Export	450	Madagascar	MDG	0	World	WLD								73	METALWORKING MACHINERY	1	No Quantity							34330			0
S3	2000	2000	2000	2	0	2	Export	450	Madagascar	MDG	251	France	FRA								73	METALWORKING MACHINERY	1	No Quantity							22056			0
S3	2000	2000	2000	2	0	2	Export	450	Madagascar	MDG	710	South Africa	ZAF								73	METALWORKING MACHINERY	1	No Quantity							2957			0
S3	2000	2000	2000	2	0	2	Export	450	Madagascar	MDG	757	Switzerland	CHE								73	METALWORKING MACHINERY	1	No Quantity							7292			0
S3	2000	2000	2000	2	0	2	Export	450	Madagascar	MDG	899	Areas, nes									73	METALWORKING MACHINERY	1	No Quantity							2025			0
S3	2000	2000	2000	2	0	2	Export	446	China, Macao SAR	MAC	0	World	WLD								74	GENERAL INDUSTL.MACH.NES	1	No Quantity							6401698			0
S3	2000	2000	2000	2	0	2	Export	446	China, Macao SAR	MAC	36	Australia	AUS								74	GENERAL INDUSTL.MACH.NES	1	No Quantity							4037			0
S3	2000	2000	2000	2	0	2	Export	446	China, Macao SAR	MAC	50	Bangladesh	BGD								74	GENERAL INDUSTL.MACH.NES	1	No Quantity							1918			0
S3	2000	2000	2000	2	0	2	Export	446	China, Macao SAR	MAC	76	Brazil	BRA								74	GENERAL INDUSTL.MACH.NES	1	No Quantity							1171			0
S3	2000	2000	2000	2	0	2	Export	446	China, Macao SAR	MAC	104	Myanmar	MMR								74	GENERAL INDUSTL.MACH.NES	1	No Quantity							4680			0
S3	2000	2000	2000	2	0	2	Export	446	China, Macao SAR	MAC	116	Cambodia	KHM								74	GENERAL INDUSTL.MACH.NES	1	No Quantity							1860			0
S3	2000	2000	2000	2	0	2	Export	446	China, Macao SAR	MAC	156	China	CHN								74	GENERAL INDUSTL.MACH.NES	1	No Quantity							2467669			0
S3	2000	2000	2000	2	0	2	Export	446	China, Macao SAR	MAC	251	France	FRA								74	GENERAL INDUSTL.MACH.NES	1	No Quantity							3653			0
S3	2000	2000	2000	2	0	2	Export	446	China, Macao SAR	MAC	276	Germany	DEU								74	GENERAL INDUSTL.MACH.NES	1	No Quantity							35822			0
S3	2000	2000	2000	2	0	2	Export	446	China, Macao SAR	MAC	344	China, Hong Kong SAR	HKG								74	GENERAL INDUSTL.MACH.NES	1	No Quantity							2925737			0
S3	2000	2000	2000	2	0	2	Export	446	China, Macao SAR	MAC	392	Japan	JPN								74	GENERAL INDUSTL.MACH.NES	1	No Quantity							18234			0
S3	2000	2000	2000	2	0	2	Export	446	China, Macao SAR	MAC	408	Dem. People's Rep. of Korea	PRK								74	GENERAL INDUSTL.MACH.NES	1	No Quantity							5358			0
S3	2000	2000	2000	2	0	2	Export	446	China, Macao SAR	MAC	410	Rep. of Korea	KOR								74	GENERAL INDUSTL.MACH.NES	1	No Quantity							42766			0
S3	2000	2000	2000	2	0	2	Export	446	China, Macao SAR	MAC	490	Other Asia, nes									74	GENERAL INDUSTL.MACH.NES	1	No Quantity							220558			0
S3	2000	2000	2000	2	0	2	Export	446	China, Macao SAR	MAC	608	Philippines	PHL								74	GENERAL INDUSTL.MACH.NES	1	No Quantity							149316			0
S3	2000	2000	2000	2	0	2	Export	446	China, Macao SAR	MAC	620	Portugal	PRT								74	GENERAL INDUSTL.MACH.NES	1	No Quantity							6230			0
S3	2000	2000	2000	2	0	2	Export	446	China, Macao SAR	MAC	702	Singapore	SGP								74	GENERAL INDUSTL.MACH.NES	1	No Quantity							508487			0
S3	2000	2000	2000	2	0	2	Export	446	China, Macao SAR	MAC	752	Sweden	SWE								74	GENERAL INDUSTL.MACH.NES	1	No Quantity							896			0
S3	2000	2000	2000	2	0	2	Export	446	China, Macao SAR	MAC	842	USA	USA								74	GENERAL INDUSTL.MACH.NES	1	No Quantity							3307			0
S3	2000	2000	2000	2	0	2	Export	450	Madagascar	MDG	0	World	WLD								74	GENERAL INDUSTL.MACH.NES	1	No Quantity							1031086			0
S3	2000	2000	2000	2	0	2	Export	450	Madagascar	MDG	56	Belgium	BEL								74	GENERAL INDUSTL.MACH.NES	1	No Quantity							7607			0
S3	2000	2000	2000	2	0	2	Export	450	Madagascar	MDG	120	Cameroon	CMR								74	GENERAL INDUSTL.MACH.NES	1	No Quantity							557			0
S3	2000	2000	2000	2	0	2	Export	450	Madagascar	MDG	124	Canada	CAN								74	GENERAL INDUSTL.MACH.NES	1	No Quantity							14305			0
S3	2000	2000	2000	2	0	2	Export	450	Madagascar	MDG	174	Comoros	COM								74	GENERAL INDUSTL.MACH.NES	1	No Quantity							1241			0
S3	2000	2000	2000	2	0	2	Export	450	Madagascar	MDG	251	France	FRA								74	GENERAL INDUSTL.MACH.NES	1	No Quantity							723090			0
S3	2000	2000	2000	2	0	2	Export	450	Madagascar	MDG	266	Gabon	GAB								74	GENERAL INDUSTL.MACH.NES	1	No Quantity							352			0
S3	2000	2000	2000	2	0	2	Export	450	Madagascar	MDG	276	Germany	DEU								74	GENERAL INDUSTL.MACH.NES	1	No Quantity							30583			0
S3	2000	2000	2000	2	0	2	Export	450	Madagascar	MDG	381	Italy	ITA								74	GENERAL INDUSTL.MACH.NES	1	No Quantity							10740			0
S3	2000	2000	2000	2	0	2	Export	450	Madagascar	MDG	392	Japan	JPN								74	GENERAL INDUSTL.MACH.NES	1	No Quantity							1337			0
S3	2000	2000	2000	2	0	2	Export	450	Madagascar	MDG	454	Malawi	MWI								74	GENERAL INDUSTL.MACH.NES	1	No Quantity							1388			0
S3	2000	2000	2000	2	0	2	Export	450	Madagascar	MDG	480	Mauritius	MUS								74	GENERAL INDUSTL.MACH.NES	1	No Quantity							14121			0
S3	2000	2000	2000	2	0	2	Export	450	Madagascar	MDG	528	Netherlands	NLD								74	GENERAL INDUSTL.MACH.NES	1	No Quantity							843			0
S3	2000	2000	2000	2	0	2	Export	450	Madagascar	MDG	586	Pakistan	PAK								74	GENERAL INDUSTL.MACH.NES	1	No Quantity							7001			0
S3	2000	2000	2000	2	0	2	Export	450	Madagascar	MDG	643	Russian Federation	RUS								74	GENERAL INDUSTL.MACH.NES	1	No Quantity							1884			0
S3	2000	2000	2000	2	0	2	Export	450	Madagascar	MDG	690	Seychelles	SYC								74	GENERAL INDUSTL.MACH.NES	1	No Quantity							15739			0
S3	2000	2000	2000	2	0	2	Export	450	Madagascar	MDG	699	India	IND								74	GENERAL INDUSTL.MACH.NES	1	No Quantity							1967			0
S3	2000	2000	2000	2	0	2	Export	450	Madagascar	MDG	702	Singapore	SGP								74	GENERAL INDUSTL.MACH.NES	1	No Quantity							384			0
S3	2000	2000	2000	2	0	2	Export	450	Madagascar	MDG	710	South Africa	ZAF								74	GENERAL INDUSTL.MACH.NES	1	No Quantity							32710			0
S3	2000	2000	2000	2	0	2	Export	450	Madagascar	MDG	818	Egypt	EGY								74	GENERAL INDUSTL.MACH.NES	1	No Quantity							389			0
S3	2000	2000	2000	2	0	2	Export	450	Madagascar	MDG	826	United Kingdom	GBR								74	GENERAL INDUSTL.MACH.NES	1	No Quantity							14029			0
S3	2000	2000	2000	2	0	2	Export	450	Madagascar	MDG	842	USA	USA								74	GENERAL INDUSTL.MACH.NES	1	No Quantity							87685			0
S3	2000	2000	2000	2	0	2	Export	450	Madagascar	MDG	899	Areas, nes									74	GENERAL INDUSTL.MACH.NES	1	No Quantity							63134			0
S3	2000	2000	2000	2	0	2	Export	446	China, Macao SAR	MAC	0	World	WLD								75	OFFICE MACHINES,ADP MACH	1	No Quantity							12024543			0
S3	2000	2000	2000	2	0	2	Export	446	China, Macao SAR	MAC	36	Australia	AUS								75	OFFICE MACHINES,ADP MACH	1	No Quantity							10703			0
S3	2000	2000	2000	2	0	2	Export	446	China, Macao SAR	MAC	56	Belgium	BEL								75	OFFICE MACHINES,ADP MACH	1	No Quantity							1918			0
S3	2000	2000	2000	2	0	2	Export	446	China, Macao SAR	MAC	116	Cambodia	KHM								75	OFFICE MACHINES,ADP MACH	1	No Quantity							1333			0
S3	2000	2000	2000	2	0	2	Export	446	China, Macao SAR	MAC	124	Canada	CAN								75	OFFICE MACHINES,ADP MACH	1	No Quantity							58824			0
S3	2000	2000	2000	2	0	2	Export	446	China, Macao SAR	MAC	156	China	CHN								75	OFFICE MACHINES,ADP MACH	1	No Quantity							1175650			0
S3	2000	2000	2000	2	0	2	Export	446	China, Macao SAR	MAC	251	France	FRA								75	OFFICE MACHINES,ADP MACH	1	No Quantity							6545			0
S3	2000	2000	2000	2	0	2	Export	446	China, Macao SAR	MAC	276	Germany	DEU								75	OFFICE MACHINES,ADP MACH	1	No Quantity							141637			0
S3	2000	2000	2000	2	0	2	Export	446	China, Macao SAR	MAC	344	China, Hong Kong SAR	HKG								75	OFFICE MACHINES,ADP MACH	1	No Quantity							4407456			0
S3	2000	2000	2000	2	0	2	Export	446	China, Macao SAR	MAC	360	Indonesia	IDN								75	OFFICE MACHINES,ADP MACH	1	No Quantity							2365			0
S3	2000	2000	2000	2	0	2	Export	446	China, Macao SAR	MAC	372	Ireland	IRL								75	OFFICE MACHINES,ADP MACH	1	No Quantity							271915			0
S3	2000	2000	2000	2	0	2	Export	446	China, Macao SAR	MAC	376	Israel	ISR								75	OFFICE MACHINES,ADP MACH	1	No Quantity							3771			0
S3	2000	2000	2000	2	0	2	Export	446	China, Macao SAR	MAC	381	Italy	ITA								75	OFFICE MACHINES,ADP MACH	1	No Quantity							361063			0
S3	2000	2000	2000	2	0	2	Export	446	China, Macao SAR	MAC	392	Japan	JPN								75	OFFICE MACHINES,ADP MACH	1	No Quantity							58191			0
S3	2000	2000	2000	2	0	2	Export	446	China, Macao SAR	MAC	408	Dem. People's Rep. of Korea	PRK								75	OFFICE MACHINES,ADP MACH	1	No Quantity							4635			0
S3	2000	2000	2000	2	0	2	Export	446	China, Macao SAR	MAC	410	Rep. of Korea	KOR								75	OFFICE MACHINES,ADP MACH	1	No Quantity							429			0
S3	2000	2000	2000	2	0	2	Export	446	China, Macao SAR	MAC	458	Malaysia	MYS								75	OFFICE MACHINES,ADP MACH	1	No Quantity							838076			0
S3	2000	2000	2000	2	0	2	Export	446	China, Macao SAR	MAC	484	Mexico	MEX								75	OFFICE MACHINES,ADP MACH	1	No Quantity							58062			0
S3	2000	2000	2000	2	0	2	Export	446	China, Macao SAR	MAC	490	Other Asia, nes									75	OFFICE MACHINES,ADP MACH	1	No Quantity							168604			0
S3	2000	2000	2000	2	0	2	Export	446	China, Macao SAR	MAC	528	Netherlands	NLD								75	OFFICE MACHINES,ADP MACH	1	No Quantity							5267			0
S3	2000	2000	2000	2	0	2	Export	446	China, Macao SAR	MAC	620	Portugal	PRT								75	OFFICE MACHINES,ADP MACH	1	No Quantity							498			0
S3	2000	2000	2000	2	0	2	Export	446	China, Macao SAR	MAC	702	Singapore	SGP								75	OFFICE MACHINES,ADP MACH	1	No Quantity							1347670			0
S3	2000	2000	2000	2	0	2	Export	446	China, Macao SAR	MAC	704	Viet Nam	VNM								75	OFFICE MACHINES,ADP MACH	1	No Quantity							1141			0
S3	2000	2000	2000	2	0	2	Export	446	China, Macao SAR	MAC	710	South Africa	ZAF								75	OFFICE MACHINES,ADP MACH	1	No Quantity							3875			0
S3	2000	2000	2000	2	0	2	Export	446	China, Macao SAR	MAC	724	Spain	ESP								75	OFFICE MACHINES,ADP MACH	1	No Quantity							3095			0
S3	2000	2000	2000	2	0	2	Export	446	China, Macao SAR	MAC	752	Sweden	SWE								75	OFFICE MACHINES,ADP MACH	1	No Quantity							6080			0
S3	2000	2000	2000	2	0	2	Export	446	China, Macao SAR	MAC	764	Thailand	THA								75	OFFICE MACHINES,ADP MACH	1	No Quantity							3883			0
S3	2000	2000	2000	2	0	2	Export	446	China, Macao SAR	MAC	792	Turkey	TUR								75	OFFICE MACHINES,ADP MACH	1	No Quantity							23797			0
S3	2000	2000	2000	2	0	2	Export	446	China, Macao SAR	MAC	826	United Kingdom	GBR								75	OFFICE MACHINES,ADP MACH	1	No Quantity							138098			0
S3	2000	2000	2000	2	0	2	Export	446	China, Macao SAR	MAC	842	USA	USA								75	OFFICE MACHINES,ADP MACH	1	No Quantity							2919961			0
S3	2000	2000	2000	2	0	2	Export	450	Madagascar	MDG	0	World	WLD								75	OFFICE MACHINES,ADP MACH	1	No Quantity							2820222			0
S3	2000	2000	2000	2	0	2	Export	450	Madagascar	MDG	56	Belgium	BEL								75	OFFICE MACHINES,ADP MACH	1	No Quantity							208			0
S3	2000	2000	2000	2	0	2	Export	450	Madagascar	MDG	76	Brazil	BRA								75	OFFICE MACHINES,ADP MACH	1	No Quantity							21			0
S3	2000	2000	2000	2	0	2	Export	450	Madagascar	MDG	124	Canada	CAN								75	OFFICE MACHINES,ADP MACH	1	No Quantity							1025			0
S3	2000	2000	2000	2	0	2	Export	450	Madagascar	MDG	174	Comoros	COM								75	OFFICE MACHINES,ADP MACH	1	No Quantity							26478			0
S3	2000	2000	2000	2	0	2	Export	450	Madagascar	MDG	251	France	FRA								75	OFFICE MACHINES,ADP MACH	1	No Quantity							2613037			0
S3	2000	2000	2000	2	0	2	Export	450	Madagascar	MDG	266	Gabon	GAB								75	OFFICE MACHINES,ADP MACH	1	No Quantity							1110			0
S3	2000	2000	2000	2	0	2	Export	450	Madagascar	MDG	276	Germany	DEU								75	OFFICE MACHINES,ADP MACH	1	No Quantity							2226			0
S3	2000	2000	2000	2	0	2	Export	450	Madagascar	MDG	344	China, Hong Kong SAR	HKG								75	OFFICE MACHINES,ADP MACH	1	No Quantity							2469			0
S3	2000	2000	2000	2	0	2	Export	450	Madagascar	MDG	392	Japan	JPN								75	OFFICE MACHINES,ADP MACH	1	No Quantity							1320			0
S3	2000	2000	2000	2	0	2	Export	450	Madagascar	MDG	480	Mauritius	MUS								75	OFFICE MACHINES,ADP MACH	1	No Quantity							149493			0
S3	2000	2000	2000	2	0	2	Export	450	Madagascar	MDG	490	Other Asia, nes									75	OFFICE MACHINES,ADP MACH	1	No Quantity							1603			0
S3	2000	2000	2000	2	0	2	Export	450	Madagascar	MDG	686	Senegal	SEN								75	OFFICE MACHINES,ADP MACH	1	No Quantity							471			0
S3	2000	2000	2000	2	0	2	Export	450	Madagascar	MDG	710	South Africa	ZAF								75	OFFICE MACHINES,ADP MACH	1	No Quantity							6444			0
S3	2000	2000	2000	2	0	2	Export	450	Madagascar	MDG	826	United Kingdom	GBR								75	OFFICE MACHINES,ADP MACH	1	No Quantity							8244			0
S3	2000	2000	2000	2	0	2	Export	450	Madagascar	MDG	842	USA	USA								75	OFFICE MACHINES,ADP MACH	1	No Quantity							2092			0
S3	2000	2000	2000	2	0	2	Export	450	Madagascar	MDG	899	Areas, nes									75	OFFICE MACHINES,ADP MACH	1	No Quantity							3982			0
S3	2000	2000	2000	2	0	2	Export	446	China, Macao SAR	MAC	0	World	WLD								76	TELECOMM.SOUND EQUIP ETC	1	No Quantity							3811512			0
S3	2000	2000	2000	2	0	2	Export	446	China, Macao SAR	MAC	40	Austria	AUT								76	TELECOMM.SOUND EQUIP ETC	1	No Quantity							4251			0
S3	2000	2000	2000	2	0	2	Export	446	China, Macao SAR	MAC	76	Brazil	BRA								76	TELECOMM.SOUND EQUIP ETC	1	No Quantity							903			0
S3	2000	2000	2000	2	0	2	Export	446	China, Macao SAR	MAC	124	Canada	CAN								76	TELECOMM.SOUND EQUIP ETC	1	No Quantity							3367			0
S3	2000	2000	2000	2	0	2	Export	446	China, Macao SAR	MAC	156	China	CHN								76	TELECOMM.SOUND EQUIP ETC	1	No Quantity							1393314			0
S3	2000	2000	2000	2	0	2	Export	446	China, Macao SAR	MAC	276	Germany	DEU								76	TELECOMM.SOUND EQUIP ETC	1	No Quantity							40719			0
S3	2000	2000	2000	2	0	2	Export	446	China, Macao SAR	MAC	344	China, Hong Kong SAR	HKG								76	TELECOMM.SOUND EQUIP ETC	1	No Quantity							2033136			0
S3	2000	2000	2000	2	0	2	Export	446	China, Macao SAR	MAC	392	Japan	JPN								76	TELECOMM.SOUND EQUIP ETC	1	No Quantity							2380			0
S3	2000	2000	2000	2	0	2	Export	446	China, Macao SAR	MAC	408	Dem. People's Rep. of Korea	PRK								76	TELECOMM.SOUND EQUIP ETC	1	No Quantity							1164			0
S3	2000	2000	2000	2	0	2	Export	446	China, Macao SAR	MAC	490	Other Asia, nes									76	TELECOMM.SOUND EQUIP ETC	1	No Quantity							8152			0
S3	2000	2000	2000	2	0	2	Export	446	China, Macao SAR	MAC	620	Portugal	PRT								76	TELECOMM.SOUND EQUIP ETC	1	No Quantity							923			0
S3	2000	2000	2000	2	0	2	Export	446	China, Macao SAR	MAC	702	Singapore	SGP								76	TELECOMM.SOUND EQUIP ETC	1	No Quantity							303228			0
S3	2000	2000	2000	2	0	2	Export	446	China, Macao SAR	MAC	724	Spain	ESP								76	TELECOMM.SOUND EQUIP ETC	1	No Quantity							87			0
S3	2000	2000	2000	2	0	2	Export	446	China, Macao SAR	MAC	757	Switzerland	CHE								76	TELECOMM.SOUND EQUIP ETC	1	No Quantity							3172			0
S3	2000	2000	2000	2	0	2	Export	446	China, Macao SAR	MAC	842	USA	USA								76	TELECOMM.SOUND EQUIP ETC	1	No Quantity							16716			0
S3	2000	2000	2000	2	0	2	Export	450	Madagascar	MDG	0	World	WLD								76	TELECOMM.SOUND EQUIP ETC	1	No Quantity							2488377			0
S3	2000	2000	2000	2	0	2	Export	450	Madagascar	MDG	36	Australia	AUS								76	TELECOMM.SOUND EQUIP ETC	1	No Quantity							1574			0
S3	2000	2000	2000	2	0	2	Export	450	Madagascar	MDG	56	Belgium	BEL								76	TELECOMM.SOUND EQUIP ETC	1	No Quantity							2412			0
S3	2000	2000	2000	2	0	2	Export	450	Madagascar	MDG	124	Canada	CAN								76	TELECOMM.SOUND EQUIP ETC	1	No Quantity							15189			0
S3	2000	2000	2000	2	0	2	Export	450	Madagascar	MDG	174	Comoros	COM								76	TELECOMM.SOUND EQUIP ETC	1	No Quantity							5214			0
S3	2000	2000	2000	2	0	2	Export	450	Madagascar	MDG	208	Denmark	DNK								76	TELECOMM.SOUND EQUIP ETC	1	No Quantity							2738			0
S3	2000	2000	2000	2	0	2	Export	450	Madagascar	MDG	251	France	FRA								76	TELECOMM.SOUND EQUIP ETC	1	No Quantity							2100517			0
S3	2000	2000	2000	2	0	2	Export	450	Madagascar	MDG	266	Gabon	GAB								76	TELECOMM.SOUND EQUIP ETC	1	No Quantity							2213			0
S3	2000	2000	2000	2	0	2	Export	450	Madagascar	MDG	276	Germany	DEU								76	TELECOMM.SOUND EQUIP ETC	1	No Quantity							16607			0
S3	2000	2000	2000	2	0	2	Export	450	Madagascar	MDG	288	Ghana	GHA								76	TELECOMM.SOUND EQUIP ETC	1	No Quantity							21798			0
S3	2000	2000	2000	2	0	2	Export	450	Madagascar	MDG	372	Ireland	IRL								76	TELECOMM.SOUND EQUIP ETC	1	No Quantity							6510			0
S3	2000	2000	2000	2	0	2	Export	450	Madagascar	MDG	376	Israel	ISR								76	TELECOMM.SOUND EQUIP ETC	1	No Quantity							62			0
S3	2000	2000	2000	2	0	2	Export	450	Madagascar	MDG	381	Italy	ITA								76	TELECOMM.SOUND EQUIP ETC	1	No Quantity							1526			0
S3	2000	2000	2000	2	0	2	Export	450	Madagascar	MDG	384	Côte d'Ivoire	CIV								76	TELECOMM.SOUND EQUIP ETC	1	No Quantity							675			0
S3	2000	2000	2000	2	0	2	Export	450	Madagascar	MDG	392	Japan	JPN								76	TELECOMM.SOUND EQUIP ETC	1	No Quantity							21982			0
S3	2000	2000	2000	2	0	2	Export	450	Madagascar	MDG	404	Kenya	KEN								76	TELECOMM.SOUND EQUIP ETC	1	No Quantity							961			0
S3	2000	2000	2000	2	0	2	Export	450	Madagascar	MDG	410	Rep. of Korea	KOR								76	TELECOMM.SOUND EQUIP ETC	1	No Quantity							9604			0
S3	2000	2000	2000	2	0	2	Export	450	Madagascar	MDG	480	Mauritius	MUS								76	TELECOMM.SOUND EQUIP ETC	1	No Quantity							41828			0
S3	2000	2000	2000	2	0	2	Export	450	Madagascar	MDG	699	India	IND								76	TELECOMM.SOUND EQUIP ETC	1	No Quantity							105			0
S3	2000	2000	2000	2	0	2	Export	450	Madagascar	MDG	702	Singapore	SGP								76	TELECOMM.SOUND EQUIP ETC	1	No Quantity							5254			0
S3	2000	2000	2000	2	0	2	Export	450	Madagascar	MDG	710	South Africa	ZAF								76	TELECOMM.SOUND EQUIP ETC	1	No Quantity							4882			0
S3	2000	2000	2000	2	0	2	Export	450	Madagascar	MDG	757	Switzerland	CHE								76	TELECOMM.SOUND EQUIP ETC	1	No Quantity							2731			0
S3	2000	2000	2000	2	0	2	Export	450	Madagascar	MDG	826	United Kingdom	GBR								76	TELECOMM.SOUND EQUIP ETC	1	No Quantity							7381			0
S3	2000	2000	2000	2	0	2	Export	450	Madagascar	MDG	842	USA	USA								76	TELECOMM.SOUND EQUIP ETC	1	No Quantity							216016			0
S3	2000	2000	2000	2	0	2	Export	450	Madagascar	MDG	899	Areas, nes									76	TELECOMM.SOUND EQUIP ETC	1	No Quantity							600			0
S3	2000	2000	2000	2	0	2	Export	446	China, Macao SAR	MAC	0	World	WLD								77	ELEC MCH APPAR,PARTS,NES	1	No Quantity							91708299			0
S3	2000	2000	2000	2	0	2	Export	446	China, Macao SAR	MAC	36	Australia	AUS								77	ELEC MCH APPAR,PARTS,NES	1	No Quantity							50700			0
S3	2000	2000	2000	2	0	2	Export	446	China, Macao SAR	MAC	56	Belgium	BEL								77	ELEC MCH APPAR,PARTS,NES	1	No Quantity							985			0
S3	2000	2000	2000	2	0	2	Export	446	China, Macao SAR	MAC	76	Brazil	BRA								77	ELEC MCH APPAR,PARTS,NES	1	No Quantity							944			0
S3	2000	2000	2000	2	0	2	Export	446	China, Macao SAR	MAC	96	Brunei Darussalam	BRN								77	ELEC MCH APPAR,PARTS,NES	1	No Quantity							255792			0
S3	2000	2000	2000	2	0	2	Export	446	China, Macao SAR	MAC	116	Cambodia	KHM								77	ELEC MCH APPAR,PARTS,NES	1	No Quantity							24903			0
S3	2000	2000	2000	2	0	2	Export	446	China, Macao SAR	MAC	124	Canada	CAN								77	ELEC MCH APPAR,PARTS,NES	1	No Quantity							24791			0
S3	2000	2000	2000	2	0	2	Export	446	China, Macao SAR	MAC	156	China	CHN								77	ELEC MCH APPAR,PARTS,NES	1	No Quantity							24156384			0
S3	2000	2000	2000	2	0	2	Export	446	China, Macao SAR	MAC	208	Denmark	DNK								77	ELEC MCH APPAR,PARTS,NES	1	No Quantity							87784			0
S3	2000	2000	2000	2	0	2	Export	446	China, Macao SAR	MAC	251	France	FRA								77	ELEC MCH APPAR,PARTS,NES	1	No Quantity							122864			0
S3	2000	2000	2000	2	0	2	Export	446	China, Macao SAR	MAC	276	Germany	DEU								77	ELEC MCH APPAR,PARTS,NES	1	No Quantity							163774			0
S3	2000	2000	2000	2	0	2	Export	446	China, Macao SAR	MAC	344	China, Hong Kong SAR	HKG								77	ELEC MCH APPAR,PARTS,NES	1	No Quantity							11378900			0
S3	2000	2000	2000	2	0	2	Export	446	China, Macao SAR	MAC	348	Hungary	HUN								77	ELEC MCH APPAR,PARTS,NES	1	No Quantity							192210			0
S3	2000	2000	2000	2	0	2	Export	446	China, Macao SAR	MAC	360	Indonesia	IDN								77	ELEC MCH APPAR,PARTS,NES	1	No Quantity							660			0
S3	2000	2000	2000	2	0	2	Export	446	China, Macao SAR	MAC	372	Ireland	IRL								77	ELEC MCH APPAR,PARTS,NES	1	No Quantity							5169959			0
S3	2000	2000	2000	2	0	2	Export	446	China, Macao SAR	MAC	376	Israel	ISR								77	ELEC MCH APPAR,PARTS,NES	1	No Quantity							8060			0
S3	2000	2000	2000	2	0	2	Export	446	China, Macao SAR	MAC	381	Italy	ITA								77	ELEC MCH APPAR,PARTS,NES	1	No Quantity							810292			0
S3	2000	2000	2000	2	0	2	Export	446	China, Macao SAR	MAC	392	Japan	JPN								77	ELEC MCH APPAR,PARTS,NES	1	No Quantity							166937			0
S3	2000	2000	2000	2	0	2	Export	446	China, Macao SAR	MAC	408	Dem. People's Rep. of Korea	PRK								77	ELEC MCH APPAR,PARTS,NES	1	No Quantity							975			0
S3	2000	2000	2000	2	0	2	Export	446	China, Macao SAR	MAC	410	Rep. of Korea	KOR								77	ELEC MCH APPAR,PARTS,NES	1	No Quantity							174137			0
S3	2000	2000	2000	2	0	2	Export	446	China, Macao SAR	MAC	428	Latvia	LVA								77	ELEC MCH APPAR,PARTS,NES	1	No Quantity							1996			0
S3	2000	2000	2000	2	0	2	Export	446	China, Macao SAR	MAC	442	Luxembourg	LUX								77	ELEC MCH APPAR,PARTS,NES	1	No Quantity							1026			0
S3	2000	2000	2000	2	0	2	Export	446	China, Macao SAR	MAC	458	Malaysia	MYS								77	ELEC MCH APPAR,PARTS,NES	1	No Quantity							5387008			0
S3	2000	2000	2000	2	0	2	Export	446	China, Macao SAR	MAC	484	Mexico	MEX								77	ELEC MCH APPAR,PARTS,NES	1	No Quantity							455144			0
S3	2000	2000	2000	2	0	2	Export	446	China, Macao SAR	MAC	490	Other Asia, nes									77	ELEC MCH APPAR,PARTS,NES	1	No Quantity							2604519			0
S3	2000	2000	2000	2	0	2	Export	446	China, Macao SAR	MAC	528	Netherlands	NLD								77	ELEC MCH APPAR,PARTS,NES	1	No Quantity							64660			0
S3	2000	2000	2000	2	0	2	Export	446	China, Macao SAR	MAC	579	Norway	NOR								77	ELEC MCH APPAR,PARTS,NES	1	No Quantity							82345			0
S3	2000	2000	2000	2	0	2	Export	446	China, Macao SAR	MAC	608	Philippines	PHL								77	ELEC MCH APPAR,PARTS,NES	1	No Quantity							2571			0
S3	2000	2000	2000	2	0	2	Export	446	China, Macao SAR	MAC	620	Portugal	PRT								77	ELEC MCH APPAR,PARTS,NES	1	No Quantity							18554			0
S3	2000	2000	2000	2	0	2	Export	446	China, Macao SAR	MAC	702	Singapore	SGP								77	ELEC MCH APPAR,PARTS,NES	1	No Quantity							7543365			0
S3	2000	2000	2000	2	0	2	Export	446	China, Macao SAR	MAC	724	Spain	ESP								77	ELEC MCH APPAR,PARTS,NES	1	No Quantity							55904			0
S3	2000	2000	2000	2	0	2	Export	446	China, Macao SAR	MAC	752	Sweden	SWE								77	ELEC MCH APPAR,PARTS,NES	1	No Quantity							196217			0
S3	2000	2000	2000	2	0	2	Export	446	China, Macao SAR	MAC	757	Switzerland	CHE								77	ELEC MCH APPAR,PARTS,NES	1	No Quantity							19352			0
S3	2000	2000	2000	2	0	2	Export	446	China, Macao SAR	MAC	764	Thailand	THA								77	ELEC MCH APPAR,PARTS,NES	1	No Quantity							26620			0
S3	2000	2000	2000	2	0	2	Export	446	China, Macao SAR	MAC	826	United Kingdom	GBR								77	ELEC MCH APPAR,PARTS,NES	1	No Quantity							395637			0
S3	2000	2000	2000	2	0	2	Export	446	China, Macao SAR	MAC	842	USA	USA								77	ELEC MCH APPAR,PARTS,NES	1	No Quantity							32062330			0
S3	2000	2000	2000	2	0	2	Export	450	Madagascar	MDG	0	World	WLD								77	ELEC MCH APPAR,PARTS,NES	1	No Quantity							2215598			0
S3	2000	2000	2000	2	0	2	Export	450	Madagascar	MDG	56	Belgium	BEL								77	ELEC MCH APPAR,PARTS,NES	1	No Quantity							8930			0
S3	2000	2000	2000	2	0	2	Export	450	Madagascar	MDG	120	Cameroon	CMR								77	ELEC MCH APPAR,PARTS,NES	1	No Quantity							34			0
S3	2000	2000	2000	2	0	2	Export	450	Madagascar	MDG	124	Canada	CAN								77	ELEC MCH APPAR,PARTS,NES	1	No Quantity							2269			0
S3	2000	2000	2000	2	0	2	Export	450	Madagascar	MDG	132	Cabo Verde	CPV								77	ELEC MCH APPAR,PARTS,NES	1	No Quantity							55			0
S3	2000	2000	2000	2	0	2	Export	450	Madagascar	MDG	174	Comoros	COM								77	ELEC MCH APPAR,PARTS,NES	1	No Quantity							1653			0
S3	2000	2000	2000	2	0	2	Export	450	Madagascar	MDG	208	Denmark	DNK								77	ELEC MCH APPAR,PARTS,NES	1	No Quantity							661			0
S3	2000	2000	2000	2	0	2	Export	450	Madagascar	MDG	251	France	FRA								77	ELEC MCH APPAR,PARTS,NES	1	No Quantity							2037309			0
S3	2000	2000	2000	2	0	2	Export	450	Madagascar	MDG	266	Gabon	GAB								77	ELEC MCH APPAR,PARTS,NES	1	No Quantity							128			0
S3	2000	2000	2000	2	0	2	Export	450	Madagascar	MDG	276	Germany	DEU								77	ELEC MCH APPAR,PARTS,NES	1	No Quantity							8951			0
S3	2000	2000	2000	2	0	2	Export	450	Madagascar	MDG	288	Ghana	GHA								77	ELEC MCH APPAR,PARTS,NES	1	No Quantity							2676			0
S3	2000	2000	2000	2	0	2	Export	450	Madagascar	MDG	372	Ireland	IRL								77	ELEC MCH APPAR,PARTS,NES	1	No Quantity							1657			0
S3	2000	2000	2000	2	0	2	Export	450	Madagascar	MDG	376	Israel	ISR								77	ELEC MCH APPAR,PARTS,NES	1	No Quantity							103			0
S3	2000	2000	2000	2	0	2	Export	450	Madagascar	MDG	381	Italy	ITA								77	ELEC MCH APPAR,PARTS,NES	1	No Quantity							17745			0
S3	2000	2000	2000	2	0	2	Export	450	Madagascar	MDG	392	Japan	JPN								77	ELEC MCH APPAR,PARTS,NES	1	No Quantity							3342			0
S3	2000	2000	2000	2	0	2	Export	450	Madagascar	MDG	404	Kenya	KEN								77	ELEC MCH APPAR,PARTS,NES	1	No Quantity							247			0
S3	2000	2000	2000	2	0	2	Export	450	Madagascar	MDG	480	Mauritius	MUS								77	ELEC MCH APPAR,PARTS,NES	1	No Quantity							26848			0
S3	2000	2000	2000	2	0	2	Export	450	Madagascar	MDG	528	Netherlands	NLD								77	ELEC MCH APPAR,PARTS,NES	1	No Quantity							1530			0
S3	2000	2000	2000	2	0	2	Export	450	Madagascar	MDG	616	Poland	POL								77	ELEC MCH APPAR,PARTS,NES	1	No Quantity							338			0
S3	2000	2000	2000	2	0	2	Export	450	Madagascar	MDG	686	Senegal	SEN								77	ELEC MCH APPAR,PARTS,NES	1	No Quantity							485			0
S3	2000	2000	2000	2	0	2	Export	450	Madagascar	MDG	702	Singapore	SGP								77	ELEC MCH APPAR,PARTS,NES	1	No Quantity							7447			0
S3	2000	2000	2000	2	0	2	Export	450	Madagascar	MDG	710	South Africa	ZAF								77	ELEC MCH APPAR,PARTS,NES	1	No Quantity							9826			0
S3	2000	2000	2000	2	0	2	Export	450	Madagascar	MDG	724	Spain	ESP								77	ELEC MCH APPAR,PARTS,NES	1	No Quantity							526			0
S3	2000	2000	2000	2	0	2	Export	450	Madagascar	MDG	757	Switzerland	CHE								77	ELEC MCH APPAR,PARTS,NES	1	No Quantity							5200			0
S3	2000	2000	2000	2	0	2	Export	450	Madagascar	MDG	818	Egypt	EGY								77	ELEC MCH APPAR,PARTS,NES	1	No Quantity							1797			0
S3	2000	2000	2000	2	0	2	Export	450	Madagascar	MDG	826	United Kingdom	GBR								77	ELEC MCH APPAR,PARTS,NES	1	No Quantity							3307			0
S3	2000	2000	2000	2	0	2	Export	450	Madagascar	MDG	842	USA	USA								77	ELEC MCH APPAR,PARTS,NES	1	No Quantity							68707			0
S3	2000	2000	2000	2	0	2	Export	450	Madagascar	MDG	899	Areas, nes									77	ELEC MCH APPAR,PARTS,NES	1	No Quantity							3827			0
S3	2000	2000	2000	2	0	2	Export	446	China, Macao SAR	MAC	0	World	WLD								78	ROAD VEHICLES	1	No Quantity							3627711			0
S3	2000	2000	2000	2	0	2	Export	446	China, Macao SAR	MAC	156	China	CHN								78	ROAD VEHICLES	1	No Quantity							11890			0
S3	2000	2000	2000	2	0	2	Export	446	China, Macao SAR	MAC	344	China, Hong Kong SAR	HKG								78	ROAD VEHICLES	1	No Quantity							3504133			0
S3	2000	2000	2000	2	0	2	Export	446	China, Macao SAR	MAC	381	Italy	ITA								78	ROAD VEHICLES	1	No Quantity							34841			0
S3	2000	2000	2000	2	0	2	Export	446	China, Macao SAR	MAC	408	Dem. People's Rep. of Korea	PRK								78	ROAD VEHICLES	1	No Quantity							2564			0
S3	2000	2000	2000	2	0	2	Export	446	China, Macao SAR	MAC	490	Other Asia, nes									78	ROAD VEHICLES	1	No Quantity							6162			0
S3	2000	2000	2000	2	0	2	Export	446	China, Macao SAR	MAC	598	Papua New Guinea	PNG								78	ROAD VEHICLES	1	No Quantity							2308			0
S3	2000	2000	2000	2	0	2	Export	446	China, Macao SAR	MAC	608	Philippines	PHL								78	ROAD VEHICLES	1	No Quantity							29604			0
S3	2000	2000	2000	2	0	2	Export	446	China, Macao SAR	MAC	702	Singapore	SGP								78	ROAD VEHICLES	1	No Quantity							75			0
S3	2000	2000	2000	2	0	2	Export	446	China, Macao SAR	MAC	826	United Kingdom	GBR								78	ROAD VEHICLES	1	No Quantity							36133			0
S3	2000	2000	2000	2	0	2	Export	450	Madagascar	MDG	0	World	WLD								78	ROAD VEHICLES	1	No Quantity							1164909			0
S3	2000	2000	2000	2	0	2	Export	450	Madagascar	MDG	56	Belgium	BEL								78	ROAD VEHICLES	1	No Quantity							71243			0
S3	2000	2000	2000	2	0	2	Export	450	Madagascar	MDG	174	Comoros	COM								78	ROAD VEHICLES	1	No Quantity							7779			0
S3	2000	2000	2000	2	0	2	Export	450	Madagascar	MDG	231	Ethiopia	ETH								78	ROAD VEHICLES	1	No Quantity							34645			0
S3	2000	2000	2000	2	0	2	Export	450	Madagascar	MDG	251	France	FRA								78	ROAD VEHICLES	1	No Quantity							392303			0
S3	2000	2000	2000	2	0	2	Export	450	Madagascar	MDG	266	Gabon	GAB								78	ROAD VEHICLES	1	No Quantity							957			0
S3	2000	2000	2000	2	0	2	Export	450	Madagascar	MDG	276	Germany	DEU								78	ROAD VEHICLES	1	No Quantity							9012			0
S3	2000	2000	2000	2	0	2	Export	450	Madagascar	MDG	381	Italy	ITA								78	ROAD VEHICLES	1	No Quantity							8819			0
S3	2000	2000	2000	2	0	2	Export	450	Madagascar	MDG	392	Japan	JPN								78	ROAD VEHICLES	1	No Quantity							158634			0
S3	2000	2000	2000	2	0	2	Export	450	Madagascar	MDG	454	Malawi	MWI								78	ROAD VEHICLES	1	No Quantity							34363			0
S3	2000	2000	2000	2	0	2	Export	450	Madagascar	MDG	466	Mali	MLI								78	ROAD VEHICLES	1	No Quantity							951			0
S3	2000	2000	2000	2	0	2	Export	450	Madagascar	MDG	480	Mauritius	MUS								78	ROAD VEHICLES	1	No Quantity							9023			0
S3	2000	2000	2000	2	0	2	Export	450	Madagascar	MDG	508	Mozambique	MOZ								78	ROAD VEHICLES	1	No Quantity							15394			0
S3	2000	2000	2000	2	0	2	Export	450	Madagascar	MDG	540	New Caledonia	NCL								78	ROAD VEHICLES	1	No Quantity							6586			0
S3	2000	2000	2000	2	0	2	Export	450	Madagascar	MDG	566	Nigeria	NGA								78	ROAD VEHICLES	1	No Quantity							13564			0
S3	2000	2000	2000	2	0	2	Export	450	Madagascar	MDG	686	Senegal	SEN								78	ROAD VEHICLES	1	No Quantity							12353			0
S3	2000	2000	2000	2	0	2	Export	450	Madagascar	MDG	690	Seychelles	SYC								78	ROAD VEHICLES	1	No Quantity							29			0
S3	2000	2000	2000	2	0	2	Export	450	Madagascar	MDG	710	South Africa	ZAF								78	ROAD VEHICLES	1	No Quantity							48785			0
S3	2000	2000	2000	2	0	2	Export	450	Madagascar	MDG	788	Tunisia	TUN								78	ROAD VEHICLES	1	No Quantity							7550			0
S3	2000	2000	2000	2	0	2	Export	450	Madagascar	MDG	792	Turkey	TUR								78	ROAD VEHICLES	1	No Quantity							18124			0
S3	2000	2000	2000	2	0	2	Export	450	Madagascar	MDG	826	United Kingdom	GBR								78	ROAD VEHICLES	1	No Quantity							6208			0
S3	2000	2000	2000	2	0	2	Export	450	Madagascar	MDG	842	USA	USA								78	ROAD VEHICLES	1	No Quantity							2853			0
S3	2000	2000	2000	2	0	2	Export	450	Madagascar	MDG	899	Areas, nes									78	ROAD VEHICLES	1	No Quantity							305736			0
S3	2000	2000	2000	2	0	2	Export	446	China, Macao SAR	MAC	0	World	WLD								79	OTHR.TRANSPORT EQUIPMENT	1	No Quantity							17390474			0
S3	2000	2000	2000	2	0	2	Export	446	China, Macao SAR	MAC	156	China	CHN								79	OTHR.TRANSPORT EQUIPMENT	1	No Quantity							253719			0
S3	2000	2000	2000	2	0	2	Export	446	China, Macao SAR	MAC	251	France	FRA								79	OTHR.TRANSPORT EQUIPMENT	1	No Quantity							62918			0
S3	2000	2000	2000	2	0	2	Export	446	China, Macao SAR	MAC	344	China, Hong Kong SAR	HKG								79	OTHR.TRANSPORT EQUIPMENT	1	No Quantity							12082098			0
S3	2000	2000	2000	2	0	2	Export	446	China, Macao SAR	MAC	458	Malaysia	MYS								79	OTHR.TRANSPORT EQUIPMENT	1	No Quantity							1310			0
S3	2000	2000	2000	2	0	2	Export	446	China, Macao SAR	MAC	490	Other Asia, nes									79	OTHR.TRANSPORT EQUIPMENT	1	No Quantity							54502			0
S3	2000	2000	2000	2	0	2	Export	446	China, Macao SAR	MAC	620	Portugal	PRT								79	OTHR.TRANSPORT EQUIPMENT	1	No Quantity							1246			0
S3	2000	2000	2000	2	0	2	Export	446	China, Macao SAR	MAC	702	Singapore	SGP								79	OTHR.TRANSPORT EQUIPMENT	1	No Quantity							3047661			0
S3	2000	2000	2000	2	0	2	Export	446	China, Macao SAR	MAC	826	United Kingdom	GBR								79	OTHR.TRANSPORT EQUIPMENT	1	No Quantity							1887020			0
S3	2000	2000	2000	2	0	2	Export	450	Madagascar	MDG	0	World	WLD								79	OTHR.TRANSPORT EQUIPMENT	1	No Quantity							321053			0
S3	2000	2000	2000	2	0	2	Export	450	Madagascar	MDG	56	Belgium	BEL								79	OTHR.TRANSPORT EQUIPMENT	1	No Quantity							816			0
S3	2000	2000	2000	2	0	2	Export	450	Madagascar	MDG	120	Cameroon	CMR								79	OTHR.TRANSPORT EQUIPMENT	1	No Quantity							7			0
S3	2000	2000	2000	2	0	2	Export	450	Madagascar	MDG	124	Canada	CAN								79	OTHR.TRANSPORT EQUIPMENT	1	No Quantity							40991			0
S3	2000	2000	2000	2	0	2	Export	450	Madagascar	MDG	174	Comoros	COM								79	OTHR.TRANSPORT EQUIPMENT	1	No Quantity							4722			0
S3	2000	2000	2000	2	0	2	Export	450	Madagascar	MDG	208	Denmark	DNK								79	OTHR.TRANSPORT EQUIPMENT	1	No Quantity							581			0
S3	2000	2000	2000	2	0	2	Export	450	Madagascar	MDG	251	France	FRA								79	OTHR.TRANSPORT EQUIPMENT	1	No Quantity							175246			0
S3	2000	2000	2000	2	0	2	Export	450	Madagascar	MDG	276	Germany	DEU								79	OTHR.TRANSPORT EQUIPMENT	1	No Quantity							53966			0
S3	2000	2000	2000	2	0	2	Export	450	Madagascar	MDG	690	Seychelles	SYC								79	OTHR.TRANSPORT EQUIPMENT	1	No Quantity							3543			0
S3	2000	2000	2000	2	0	2	Export	450	Madagascar	MDG	702	Singapore	SGP								79	OTHR.TRANSPORT EQUIPMENT	1	No Quantity							4453			0
S3	2000	2000	2000	2	0	2	Export	450	Madagascar	MDG	710	South Africa	ZAF								79	OTHR.TRANSPORT EQUIPMENT	1	No Quantity							13044			0
S3	2000	2000	2000	2	0	2	Export	450	Madagascar	MDG	780	Trinidad and Tobago	TTO								79	OTHR.TRANSPORT EQUIPMENT	1	No Quantity							309			0
S3	2000	2000	2000	2	0	2	Export	450	Madagascar	MDG	826	United Kingdom	GBR								79	OTHR.TRANSPORT EQUIPMENT	1	No Quantity							16242			0
S3	2000	2000	2000	2	0	2	Export	450	Madagascar	MDG	842	USA	USA								79	OTHR.TRANSPORT EQUIPMENT	1	No Quantity							2628			0
S3	2000	2000	2000	2	0	2	Export	450	Madagascar	MDG	899	Areas, nes									79	OTHR.TRANSPORT EQUIPMENT	1	No Quantity							4505			0
S3	2000	2000	2000	2	0	2	Export	446	China, Macao SAR	MAC	0	World	WLD								81	PREFAB BUILDGS,FTTNG ETC	1	No Quantity							25110010			0
S3	2000	2000	2000	2	0	2	Export	446	China, Macao SAR	MAC	36	Australia	AUS								81	PREFAB BUILDGS,FTTNG ETC	1	No Quantity							68925			0
S3	2000	2000	2000	2	0	2	Export	446	China, Macao SAR	MAC	116	Cambodia	KHM								81	PREFAB BUILDGS,FTTNG ETC	1	No Quantity							2108			0
S3	2000	2000	2000	2	0	2	Export	446	China, Macao SAR	MAC	124	Canada	CAN								81	PREFAB BUILDGS,FTTNG ETC	1	No Quantity							137595			0
S3	2000	2000	2000	2	0	2	Export	446	China, Macao SAR	MAC	156	China	CHN								81	PREFAB BUILDGS,FTTNG ETC	1	No Quantity							3880			0
S3	2000	2000	2000	2	0	2	Export	446	China, Macao SAR	MAC	208	Denmark	DNK								81	PREFAB BUILDGS,FTTNG ETC	1	No Quantity							6954			0
S3	2000	2000	2000	2	0	2	Export	446	China, Macao SAR	MAC	276	Germany	DEU								81	PREFAB BUILDGS,FTTNG ETC	1	No Quantity							959467			0
S3	2000	2000	2000	2	0	2	Export	446	China, Macao SAR	MAC	344	China, Hong Kong SAR	HKG								81	PREFAB BUILDGS,FTTNG ETC	1	No Quantity							582075			0
S3	2000	2000	2000	2	0	2	Export	446	China, Macao SAR	MAC	360	Indonesia	IDN								81	PREFAB BUILDGS,FTTNG ETC	1	No Quantity							112			0
S3	2000	2000	2000	2	0	2	Export	446	China, Macao SAR	MAC	376	Israel	ISR								81	PREFAB BUILDGS,FTTNG ETC	1	No Quantity							14913			0
S3	2000	2000	2000	2	0	2	Export	446	China, Macao SAR	MAC	392	Japan	JPN								81	PREFAB BUILDGS,FTTNG ETC	1	No Quantity							8380			0
S3	2000	2000	2000	2	0	2	Export	446	China, Macao SAR	MAC	490	Other Asia, nes									81	PREFAB BUILDGS,FTTNG ETC	1	No Quantity							21097			0
S3	2000	2000	2000	2	0	2	Export	446	China, Macao SAR	MAC	620	Portugal	PRT								81	PREFAB BUILDGS,FTTNG ETC	1	No Quantity							997			0
S3	2000	2000	2000	2	0	2	Export	446	China, Macao SAR	MAC	702	Singapore	SGP								81	PREFAB BUILDGS,FTTNG ETC	1	No Quantity							8378			0
S3	2000	2000	2000	2	0	2	Export	446	China, Macao SAR	MAC	818	Egypt	EGY								81	PREFAB BUILDGS,FTTNG ETC	1	No Quantity							2666			0
S3	2000	2000	2000	2	0	2	Export	446	China, Macao SAR	MAC	826	United Kingdom	GBR								81	PREFAB BUILDGS,FTTNG ETC	1	No Quantity							1357282			0
S3	2000	2000	2000	2	0	2	Export	446	China, Macao SAR	MAC	842	USA	USA								81	PREFAB BUILDGS,FTTNG ETC	1	No Quantity							21935181			0
S3	2000	2000	2000	2	0	2	Export	450	Madagascar	MDG	0	World	WLD								81	PREFAB BUILDGS,FTTNG ETC	1	No Quantity							136529			0
S3	2000	2000	2000	2	0	2	Export	450	Madagascar	MDG	56	Belgium	BEL								81	PREFAB BUILDGS,FTTNG ETC	1	No Quantity							280			0
S3	2000	2000	2000	2	0	2	Export	450	Madagascar	MDG	124	Canada	CAN								81	PREFAB BUILDGS,FTTNG ETC	1	No Quantity							17			0
S3	2000	2000	2000	2	0	2	Export	450	Madagascar	MDG	174	Comoros	COM								81	PREFAB BUILDGS,FTTNG ETC	1	No Quantity							216			0
S3	2000	2000	2000	2	0	2	Export	450	Madagascar	MDG	203	Czechia	CZE								81	PREFAB BUILDGS,FTTNG ETC	1	No Quantity							91			0
S3	2000	2000	2000	2	0	2	Export	450	Madagascar	MDG	208	Denmark	DNK								81	PREFAB BUILDGS,FTTNG ETC	1	No Quantity							143			0
S3	2000	2000	2000	2	0	2	Export	450	Madagascar	MDG	251	France	FRA								81	PREFAB BUILDGS,FTTNG ETC	1	No Quantity							51772			0
S3	2000	2000	2000	2	0	2	Export	450	Madagascar	MDG	258	French Polynesia	PYF								81	PREFAB BUILDGS,FTTNG ETC	1	No Quantity							58			0
S3	2000	2000	2000	2	0	2	Export	450	Madagascar	MDG	276	Germany	DEU								81	PREFAB BUILDGS,FTTNG ETC	1	No Quantity							308			0
S3	2000	2000	2000	2	0	2	Export	450	Madagascar	MDG	381	Italy	ITA								81	PREFAB BUILDGS,FTTNG ETC	1	No Quantity							76644			0
S3	2000	2000	2000	2	0	2	Export	450	Madagascar	MDG	392	Japan	JPN								81	PREFAB BUILDGS,FTTNG ETC	1	No Quantity							2			0
S3	2000	2000	2000	2	0	2	Export	450	Madagascar	MDG	480	Mauritius	MUS								81	PREFAB BUILDGS,FTTNG ETC	1	No Quantity							2286			0
S3	2000	2000	2000	2	0	2	Export	450	Madagascar	MDG	540	New Caledonia	NCL								81	PREFAB BUILDGS,FTTNG ETC	1	No Quantity							405			0
S3	2000	2000	2000	2	0	2	Export	450	Madagascar	MDG	690	Seychelles	SYC								81	PREFAB BUILDGS,FTTNG ETC	1	No Quantity							251			0
S3	2000	2000	2000	2	0	2	Export	450	Madagascar	MDG	710	South Africa	ZAF								81	PREFAB BUILDGS,FTTNG ETC	1	No Quantity							109			0
S3	2000	2000	2000	2	0	2	Export	450	Madagascar	MDG	724	Spain	ESP								81	PREFAB BUILDGS,FTTNG ETC	1	No Quantity							2255			0
S3	2000	2000	2000	2	0	2	Export	450	Madagascar	MDG	757	Switzerland	CHE								81	PREFAB BUILDGS,FTTNG ETC	1	No Quantity							43			0
S3	2000	2000	2000	2	0	2	Export	450	Madagascar	MDG	826	United Kingdom	GBR								81	PREFAB BUILDGS,FTTNG ETC	1	No Quantity							1584			0
S3	2000	2000	2000	2	0	2	Export	450	Madagascar	MDG	899	Areas, nes									81	PREFAB BUILDGS,FTTNG ETC	1	No Quantity							64			0
S3	2000	2000	2000	2	0	2	Export	446	China, Macao SAR	MAC	0	World	WLD								82	FURNITURE,BEDDING,ETC.	1	No Quantity							1546418			0
S3	2000	2000	2000	2	0	2	Export	446	China, Macao SAR	MAC	36	Australia	AUS								82	FURNITURE,BEDDING,ETC.	1	No Quantity							888			0
S3	2000	2000	2000	2	0	2	Export	446	China, Macao SAR	MAC	116	Cambodia	KHM								82	FURNITURE,BEDDING,ETC.	1	No Quantity							641			0
S3	2000	2000	2000	2	0	2	Export	446	China, Macao SAR	MAC	124	Canada	CAN								82	FURNITURE,BEDDING,ETC.	1	No Quantity							1495			0
S3	2000	2000	2000	2	0	2	Export	446	China, Macao SAR	MAC	156	China	CHN								82	FURNITURE,BEDDING,ETC.	1	No Quantity							32782			0
S3	2000	2000	2000	2	0	2	Export	446	China, Macao SAR	MAC	208	Denmark	DNK								82	FURNITURE,BEDDING,ETC.	1	No Quantity							1620			0
S3	2000	2000	2000	2	0	2	Export	446	China, Macao SAR	MAC	251	France	FRA								82	FURNITURE,BEDDING,ETC.	1	No Quantity							74750			0
S3	2000	2000	2000	2	0	2	Export	446	China, Macao SAR	MAC	276	Germany	DEU								82	FURNITURE,BEDDING,ETC.	1	No Quantity							25782			0
S3	2000	2000	2000	2	0	2	Export	446	China, Macao SAR	MAC	344	China, Hong Kong SAR	HKG								82	FURNITURE,BEDDING,ETC.	1	No Quantity							740681			0
S3	2000	2000	2000	2	0	2	Export	446	China, Macao SAR	MAC	360	Indonesia	IDN								82	FURNITURE,BEDDING,ETC.	1	No Quantity							4456			0
S3	2000	2000	2000	2	0	2	Export	446	China, Macao SAR	MAC	376	Israel	ISR								82	FURNITURE,BEDDING,ETC.	1	No Quantity							833			0
S3	2000	2000	2000	2	0	2	Export	446	China, Macao SAR	MAC	392	Japan	JPN								82	FURNITURE,BEDDING,ETC.	1	No Quantity							1562			0
S3	2000	2000	2000	2	0	2	Export	446	China, Macao SAR	MAC	410	Rep. of Korea	KOR								82	FURNITURE,BEDDING,ETC.	1	No Quantity							1465			0
S3	2000	2000	2000	2	0	2	Export	446	China, Macao SAR	MAC	490	Other Asia, nes									82	FURNITURE,BEDDING,ETC.	1	No Quantity							54014			0
S3	2000	2000	2000	2	0	2	Export	446	China, Macao SAR	MAC	598	Papua New Guinea	PNG								82	FURNITURE,BEDDING,ETC.	1	No Quantity							125			0
S3	2000	2000	2000	2	0	2	Export	446	China, Macao SAR	MAC	608	Philippines	PHL								82	FURNITURE,BEDDING,ETC.	1	No Quantity							150			0
S3	2000	2000	2000	2	0	2	Export	446	China, Macao SAR	MAC	620	Portugal	PRT								82	FURNITURE,BEDDING,ETC.	1	No Quantity							530575			0
S3	2000	2000	2000	2	0	2	Export	446	China, Macao SAR	MAC	699	India	IND								82	FURNITURE,BEDDING,ETC.	1	No Quantity							2617			0
S3	2000	2000	2000	2	0	2	Export	446	China, Macao SAR	MAC	702	Singapore	SGP								82	FURNITURE,BEDDING,ETC.	1	No Quantity							12196			0
S3	2000	2000	2000	2	0	2	Export	446	China, Macao SAR	MAC	792	Turkey	TUR								82	FURNITURE,BEDDING,ETC.	1	No Quantity							1396			0
S3	2000	2000	2000	2	0	2	Export	446	China, Macao SAR	MAC	826	United Kingdom	GBR								82	FURNITURE,BEDDING,ETC.	1	No Quantity							5190			0
S3	2000	2000	2000	2	0	2	Export	446	China, Macao SAR	MAC	842	USA	USA								82	FURNITURE,BEDDING,ETC.	1	No Quantity							53202			0
S3	2000	2000	2000	2	0	2	Export	450	Madagascar	MDG	0	World	WLD								82	FURNITURE,BEDDING,ETC.	1	No Quantity							726374			0
S3	2000	2000	2000	2	0	2	Export	450	Madagascar	MDG	36	Australia	AUS								82	FURNITURE,BEDDING,ETC.	1	No Quantity							41			0
S3	2000	2000	2000	2	0	2	Export	450	Madagascar	MDG	40	Austria	AUT								82	FURNITURE,BEDDING,ETC.	1	No Quantity							868			0
S3	2000	2000	2000	2	0	2	Export	450	Madagascar	MDG	56	Belgium	BEL								82	FURNITURE,BEDDING,ETC.	1	No Quantity							521			0
S3	2000	2000	2000	2	0	2	Export	450	Madagascar	MDG	124	Canada	CAN								82	FURNITURE,BEDDING,ETC.	1	No Quantity							13			0
S3	2000	2000	2000	2	0	2	Export	450	Madagascar	MDG	174	Comoros	COM								82	FURNITURE,BEDDING,ETC.	1	No Quantity							3058			0
S3	2000	2000	2000	2	0	2	Export	450	Madagascar	MDG	203	Czechia	CZE								82	FURNITURE,BEDDING,ETC.	1	No Quantity							1387			0
S3	2000	2000	2000	2	0	2	Export	450	Madagascar	MDG	251	France	FRA								82	FURNITURE,BEDDING,ETC.	1	No Quantity							548020			0
S3	2000	2000	2000	2	0	2	Export	450	Madagascar	MDG	276	Germany	DEU								82	FURNITURE,BEDDING,ETC.	1	No Quantity							898			0
S3	2000	2000	2000	2	0	2	Export	450	Madagascar	MDG	300	Greece	GRC								82	FURNITURE,BEDDING,ETC.	1	No Quantity							116			0
S3	2000	2000	2000	2	0	2	Export	450	Madagascar	MDG	381	Italy	ITA								82	FURNITURE,BEDDING,ETC.	1	No Quantity							16398			0
S3	2000	2000	2000	2	0	2	Export	450	Madagascar	MDG	392	Japan	JPN								82	FURNITURE,BEDDING,ETC.	1	No Quantity							1124			0
S3	2000	2000	2000	2	0	2	Export	450	Madagascar	MDG	410	Rep. of Korea	KOR								82	FURNITURE,BEDDING,ETC.	1	No Quantity							21019			0
S3	2000	2000	2000	2	0	2	Export	450	Madagascar	MDG	480	Mauritius	MUS								82	FURNITURE,BEDDING,ETC.	1	No Quantity							113272			0
S3	2000	2000	2000	2	0	2	Export	450	Madagascar	MDG	484	Mexico	MEX								82	FURNITURE,BEDDING,ETC.	1	No Quantity							3124			0
S3	2000	2000	2000	2	0	2	Export	450	Madagascar	MDG	512	Oman	OMN								82	FURNITURE,BEDDING,ETC.	1	No Quantity							3145			0
S3	2000	2000	2000	2	0	2	Export	450	Madagascar	MDG	528	Netherlands	NLD								82	FURNITURE,BEDDING,ETC.	1	No Quantity							215			0
S3	2000	2000	2000	2	0	2	Export	450	Madagascar	MDG	540	New Caledonia	NCL								82	FURNITURE,BEDDING,ETC.	1	No Quantity							2564			0
S3	2000	2000	2000	2	0	2	Export	450	Madagascar	MDG	682	Saudi Arabia	SAU								82	FURNITURE,BEDDING,ETC.	1	No Quantity							12			0
S3	2000	2000	2000	2	0	2	Export	450	Madagascar	MDG	690	Seychelles	SYC								82	FURNITURE,BEDDING,ETC.	1	No Quantity							2235			0
S3	2000	2000	2000	2	0	2	Export	450	Madagascar	MDG	710	South Africa	ZAF								82	FURNITURE,BEDDING,ETC.	1	No Quantity							66			0
S3	2000	2000	2000	2	0	2	Export	450	Madagascar	MDG	724	Spain	ESP								82	FURNITURE,BEDDING,ETC.	1	No Quantity							6559			0
S3	2000	2000	2000	2	0	2	Export	450	Madagascar	MDG	757	Switzerland	CHE								82	FURNITURE,BEDDING,ETC.	1	No Quantity							57			0
S3	2000	2000	2000	2	0	2	Export	450	Madagascar	MDG	826	United Kingdom	GBR								82	FURNITURE,BEDDING,ETC.	1	No Quantity							186			0
S3	2000	2000	2000	2	0	2	Export	450	Madagascar	MDG	842	USA	USA								82	FURNITURE,BEDDING,ETC.	1	No Quantity							636			0
S3	2000	2000	2000	2	0	2	Export	450	Madagascar	MDG	899	Areas, nes									82	FURNITURE,BEDDING,ETC.	1	No Quantity							842			0
S3	2000	2000	2000	2	0	2	Export	446	China, Macao SAR	MAC	0	World	WLD								83	TRAVEL GOODS,HANDBGS ETC	1	No Quantity							3306450			0
S3	2000	2000	2000	2	0	2	Export	446	China, Macao SAR	MAC	36	Australia	AUS								83	TRAVEL GOODS,HANDBGS ETC	1	No Quantity							10			0
S3	2000	2000	2000	2	0	2	Export	446	China, Macao SAR	MAC	56	Belgium	BEL								83	TRAVEL GOODS,HANDBGS ETC	1	No Quantity							238216			0
S3	2000	2000	2000	2	0	2	Export	446	China, Macao SAR	MAC	124	Canada	CAN								83	TRAVEL GOODS,HANDBGS ETC	1	No Quantity							42			0
S3	2000	2000	2000	2	0	2	Export	446	China, Macao SAR	MAC	156	China	CHN								83	TRAVEL GOODS,HANDBGS ETC	1	No Quantity							59223			0
S3	2000	2000	2000	2	0	2	Export	446	China, Macao SAR	MAC	208	Denmark	DNK								83	TRAVEL GOODS,HANDBGS ETC	1	No Quantity							32544			0
S3	2000	2000	2000	2	0	2	Export	446	China, Macao SAR	MAC	251	France	FRA								83	TRAVEL GOODS,HANDBGS ETC	1	No Quantity							52717			0
S3	2000	2000	2000	2	0	2	Export	446	China, Macao SAR	MAC	276	Germany	DEU								83	TRAVEL GOODS,HANDBGS ETC	1	No Quantity							851013			0
S3	2000	2000	2000	2	0	2	Export	446	China, Macao SAR	MAC	344	China, Hong Kong SAR	HKG								83	TRAVEL GOODS,HANDBGS ETC	1	No Quantity							126597			0
S3	2000	2000	2000	2	0	2	Export	446	China, Macao SAR	MAC	381	Italy	ITA								83	TRAVEL GOODS,HANDBGS ETC	1	No Quantity							15173			0
S3	2000	2000	2000	2	0	2	Export	446	China, Macao SAR	MAC	392	Japan	JPN								83	TRAVEL GOODS,HANDBGS ETC	1	No Quantity							180			0
S3	2000	2000	2000	2	0	2	Export	446	China, Macao SAR	MAC	490	Other Asia, nes									83	TRAVEL GOODS,HANDBGS ETC	1	No Quantity							32966			0
S3	2000	2000	2000	2	0	2	Export	446	China, Macao SAR	MAC	528	Netherlands	NLD								83	TRAVEL GOODS,HANDBGS ETC	1	No Quantity							3874			0
S3	2000	2000	2000	2	0	2	Export	446	China, Macao SAR	MAC	702	Singapore	SGP								83	TRAVEL GOODS,HANDBGS ETC	1	No Quantity							13396			0
S3	2000	2000	2000	2	0	2	Export	446	China, Macao SAR	MAC	724	Spain	ESP								83	TRAVEL GOODS,HANDBGS ETC	1	No Quantity							301			0
S3	2000	2000	2000	2	0	2	Export	446	China, Macao SAR	MAC	752	Sweden	SWE								83	TRAVEL GOODS,HANDBGS ETC	1	No Quantity							2			0
S3	2000	2000	2000	2	0	2	Export	446	China, Macao SAR	MAC	757	Switzerland	CHE								83	TRAVEL GOODS,HANDBGS ETC	1	No Quantity							840			0
S3	2000	2000	2000	2	0	2	Export	446	China, Macao SAR	MAC	818	Egypt	EGY								83	TRAVEL GOODS,HANDBGS ETC	1	No Quantity							16850			0
S3	2000	2000	2000	2	0	2	Export	446	China, Macao SAR	MAC	826	United Kingdom	GBR								83	TRAVEL GOODS,HANDBGS ETC	1	No Quantity							129			0
S3	2000	2000	2000	2	0	2	Export	446	China, Macao SAR	MAC	842	USA	USA								83	TRAVEL GOODS,HANDBGS ETC	1	No Quantity							1862379			0
S3	2000	2000	2000	2	0	2	Export	450	Madagascar	MDG	0	World	WLD								83	TRAVEL GOODS,HANDBGS ETC	1	No Quantity							12309949			0
S3	2000	2000	2000	2	0	2	Export	450	Madagascar	MDG	36	Australia	AUS								83	TRAVEL GOODS,HANDBGS ETC	1	No Quantity							253			0
S3	2000	2000	2000	2	0	2	Export	450	Madagascar	MDG	56	Belgium	BEL								83	TRAVEL GOODS,HANDBGS ETC	1	No Quantity							2901			0
S3	2000	2000	2000	2	0	2	Export	450	Madagascar	MDG	124	Canada	CAN								83	TRAVEL GOODS,HANDBGS ETC	1	No Quantity							6			0
S3	2000	2000	2000	2	0	2	Export	450	Madagascar	MDG	174	Comoros	COM								83	TRAVEL GOODS,HANDBGS ETC	1	No Quantity							813			0
S3	2000	2000	2000	2	0	2	Export	450	Madagascar	MDG	208	Denmark	DNK								83	TRAVEL GOODS,HANDBGS ETC	1	No Quantity							14958			0
S3	2000	2000	2000	2	0	2	Export	450	Madagascar	MDG	251	France	FRA								83	TRAVEL GOODS,HANDBGS ETC	1	No Quantity							12211075			0
S3	2000	2000	2000	2	0	2	Export	450	Madagascar	MDG	360	Indonesia	IDN								83	TRAVEL GOODS,HANDBGS ETC	1	No Quantity							339			0
S3	2000	2000	2000	2	0	2	Export	450	Madagascar	MDG	381	Italy	ITA								83	TRAVEL GOODS,HANDBGS ETC	1	No Quantity							8365			0
S3	2000	2000	2000	2	0	2	Export	450	Madagascar	MDG	392	Japan	JPN								83	TRAVEL GOODS,HANDBGS ETC	1	No Quantity							13688			0
S3	2000	2000	2000	2	0	2	Export	450	Madagascar	MDG	404	Kenya	KEN								83	TRAVEL GOODS,HANDBGS ETC	1	No Quantity							2603			0
S3	2000	2000	2000	2	0	2	Export	450	Madagascar	MDG	480	Mauritius	MUS								83	TRAVEL GOODS,HANDBGS ETC	1	No Quantity							8740			0
S3	2000	2000	2000	2	0	2	Export	450	Madagascar	MDG	528	Netherlands	NLD								83	TRAVEL GOODS,HANDBGS ETC	1	No Quantity							296			0
S3	2000	2000	2000	2	0	2	Export	450	Madagascar	MDG	540	New Caledonia	NCL								83	TRAVEL GOODS,HANDBGS ETC	1	No Quantity							41			0
S3	2000	2000	2000	2	0	2	Export	450	Madagascar	MDG	616	Poland	POL								83	TRAVEL GOODS,HANDBGS ETC	1	No Quantity							152			0
S3	2000	2000	2000	2	0	2	Export	450	Madagascar	MDG	682	Saudi Arabia	SAU								83	TRAVEL GOODS,HANDBGS ETC	1	No Quantity							103			0
S3	2000	2000	2000	2	0	2	Export	450	Madagascar	MDG	702	Singapore	SGP								83	TRAVEL GOODS,HANDBGS ETC	1	No Quantity							18371			0
S3	2000	2000	2000	2	0	2	Export	450	Madagascar	MDG	710	South Africa	ZAF								83	TRAVEL GOODS,HANDBGS ETC	1	No Quantity							1802			0
S3	2000	2000	2000	2	0	2	Export	450	Madagascar	MDG	724	Spain	ESP								83	TRAVEL GOODS,HANDBGS ETC	1	No Quantity							574			0
S3	2000	2000	2000	2	0	2	Export	450	Madagascar	MDG	736	Fmr Sudan	SDN								83	TRAVEL GOODS,HANDBGS ETC	1	No Quantity							119			0
S3	2000	2000	2000	2	0	2	Export	450	Madagascar	MDG	757	Switzerland	CHE								83	TRAVEL GOODS,HANDBGS ETC	1	No Quantity							349			0
S3	2000	2000	2000	2	0	2	Export	450	Madagascar	MDG	784	United Arab Emirates	ARE								83	TRAVEL GOODS,HANDBGS ETC	1	No Quantity							27			0
S3	2000	2000	2000	2	0	2	Export	450	Madagascar	MDG	818	Egypt	EGY								83	TRAVEL GOODS,HANDBGS ETC	1	No Quantity							2882			0
S3	2000	2000	2000	2	0	2	Export	450	Madagascar	MDG	826	United Kingdom	GBR								83	TRAVEL GOODS,HANDBGS ETC	1	No Quantity							46			0
S3	2000	2000	2000	2	0	2	Export	450	Madagascar	MDG	842	USA	USA								83	TRAVEL GOODS,HANDBGS ETC	1	No Quantity							21446			0
S3	2000	2000	2000	2	0	2	Export	446	China, Macao SAR	MAC	0	World	WLD								84	CLOTHING AND ACCESSORIES	1	No Quantity							1843800156			0
S3	2000	2000	2000	2	0	2	Export	446	China, Macao SAR	MAC	16	American Samoa	ASM								84	CLOTHING AND ACCESSORIES	1	No Quantity							92180			0
S3	2000	2000	2000	2	0	2	Export	446	China, Macao SAR	MAC	32	Argentina	ARG								84	CLOTHING AND ACCESSORIES	1	No Quantity							2846230			0
S3	2000	2000	2000	2	0	2	Export	446	China, Macao SAR	MAC	36	Australia	AUS								84	CLOTHING AND ACCESSORIES	1	No Quantity							2573543			0
S3	2000	2000	2000	2	0	2	Export	446	China, Macao SAR	MAC	40	Austria	AUT								84	CLOTHING AND ACCESSORIES	1	No Quantity							4521167			0
S3	2000	2000	2000	2	0	2	Export	446	China, Macao SAR	MAC	50	Bangladesh	BGD								84	CLOTHING AND ACCESSORIES	1	No Quantity							1540			0
S3	2000	2000	2000	2	0	2	Export	446	China, Macao SAR	MAC	56	Belgium	BEL								84	CLOTHING AND ACCESSORIES	1	No Quantity							8991946			0
S3	2000	2000	2000	2	0	2	Export	446	China, Macao SAR	MAC	60	Bermuda	BMU								84	CLOTHING AND ACCESSORIES	1	No Quantity							229481			0
S3	2000	2000	2000	2	0	2	Export	446	China, Macao SAR	MAC	70	Bosnia Herzegovina	BIH								84	CLOTHING AND ACCESSORIES	1	No Quantity							14524			0
S3	2000	2000	2000	2	0	2	Export	446	China, Macao SAR	MAC	76	Brazil	BRA								84	CLOTHING AND ACCESSORIES	1	No Quantity							96673			0
S3	2000	2000	2000	2	0	2	Export	446	China, Macao SAR	MAC	100	Bulgaria	BGR								84	CLOTHING AND ACCESSORIES	1	No Quantity							5682			0
S3	2000	2000	2000	2	0	2	Export	446	China, Macao SAR	MAC	104	Myanmar	MMR								84	CLOTHING AND ACCESSORIES	1	No Quantity							1498			0
S3	2000	2000	2000	2	0	2	Export	446	China, Macao SAR	MAC	116	Cambodia	KHM								84	CLOTHING AND ACCESSORIES	1	No Quantity							146338			0
S3	2000	2000	2000	2	0	2	Export	446	China, Macao SAR	MAC	124	Canada	CAN								84	CLOTHING AND ACCESSORIES	1	No Quantity							37525189			0
S3	2000	2000	2000	2	0	2	Export	446	China, Macao SAR	MAC	152	Chile	CHL								84	CLOTHING AND ACCESSORIES	1	No Quantity							797005			0
S3	2000	2000	2000	2	0	2	Export	446	China, Macao SAR	MAC	156	China	CHN								84	CLOTHING AND ACCESSORIES	1	No Quantity							2327493			0
S3	2000	2000	2000	2	0	2	Export	446	China, Macao SAR	MAC	170	Colombia	COL								84	CLOTHING AND ACCESSORIES	1	No Quantity							136958			0
S3	2000	2000	2000	2	0	2	Export	446	China, Macao SAR	MAC	191	Croatia	HRV								84	CLOTHING AND ACCESSORIES	1	No Quantity							49120			0
S3	2000	2000	2000	2	0	2	Export	446	China, Macao SAR	MAC	196	Cyprus	CYP								84	CLOTHING AND ACCESSORIES	1	No Quantity							25690			0
S3	2000	2000	2000	2	0	2	Export	446	China, Macao SAR	MAC	203	Czechia	CZE								84	CLOTHING AND ACCESSORIES	1	No Quantity							157095			0
S3	2000	2000	2000	2	0	2	Export	446	China, Macao SAR	MAC	208	Denmark	DNK								84	CLOTHING AND ACCESSORIES	1	No Quantity							21199407			0
S3	2000	2000	2000	2	0	2	Export	446	China, Macao SAR	MAC	218	Ecuador	ECU								84	CLOTHING AND ACCESSORIES	1	No Quantity							107161			0
S3	2000	2000	2000	2	0	2	Export	446	China, Macao SAR	MAC	233	Estonia	EST								84	CLOTHING AND ACCESSORIES	1	No Quantity							1974			0
S3	2000	2000	2000	2	0	2	Export	446	China, Macao SAR	MAC	246	Finland	FIN								84	CLOTHING AND ACCESSORIES	1	No Quantity							3240392			0
S3	2000	2000	2000	2	0	2	Export	446	China, Macao SAR	MAC	251	France	FRA								84	CLOTHING AND ACCESSORIES	1	No Quantity							122058939			0
S3	2000	2000	2000	2	0	2	Export	446	China, Macao SAR	MAC	276	Germany	DEU								84	CLOTHING AND ACCESSORIES	1	No Quantity							168719024			0
S3	2000	2000	2000	2	0	2	Export	446	China, Macao SAR	MAC	300	Greece	GRC								84	CLOTHING AND ACCESSORIES	1	No Quantity							1238401			0
S3	2000	2000	2000	2	0	2	Export	446	China, Macao SAR	MAC	340	Honduras	HND								84	CLOTHING AND ACCESSORIES	1	No Quantity							489064			0
S3	2000	2000	2000	2	0	2	Export	446	China, Macao SAR	MAC	344	China, Hong Kong SAR	HKG								84	CLOTHING AND ACCESSORIES	1	No Quantity							9812231			0
S3	2000	2000	2000	2	0	2	Export	446	China, Macao SAR	MAC	348	Hungary	HUN								84	CLOTHING AND ACCESSORIES	1	No Quantity							160521			0
S3	2000	2000	2000	2	0	2	Export	446	China, Macao SAR	MAC	352	Iceland	ISL								84	CLOTHING AND ACCESSORIES	1	No Quantity							296205			0
S3	2000	2000	2000	2	0	2	Export	446	China, Macao SAR	MAC	360	Indonesia	IDN								84	CLOTHING AND ACCESSORIES	1	No Quantity							57917			0
S3	2000	2000	2000	2	0	2	Export	446	China, Macao SAR	MAC	364	Iran	IRN								84	CLOTHING AND ACCESSORIES	1	No Quantity							2284			0
S3	2000	2000	2000	2	0	2	Export	446	China, Macao SAR	MAC	372	Ireland	IRL								84	CLOTHING AND ACCESSORIES	1	No Quantity							5910495			0
S3	2000	2000	2000	2	0	2	Export	446	China, Macao SAR	MAC	376	Israel	ISR								84	CLOTHING AND ACCESSORIES	1	No Quantity							761603			0
S3	2000	2000	2000	2	0	2	Export	446	China, Macao SAR	MAC	381	Italy	ITA								84	CLOTHING AND ACCESSORIES	1	No Quantity							16206275			0
S3	2000	2000	2000	2	0	2	Export	446	China, Macao SAR	MAC	392	Japan	JPN								84	CLOTHING AND ACCESSORIES	1	No Quantity							9379483			0
S3	2000	2000	2000	2	0	2	Export	446	China, Macao SAR	MAC	410	Rep. of Korea	KOR								84	CLOTHING AND ACCESSORIES	1	No Quantity							178889			0
S3	2000	2000	2000	2	0	2	Export	446	China, Macao SAR	MAC	414	Kuwait	KWT								84	CLOTHING AND ACCESSORIES	1	No Quantity							186494			0
S3	2000	2000	2000	2	0	2	Export	446	China, Macao SAR	MAC	418	Lao People's Dem. Rep.	LAO								84	CLOTHING AND ACCESSORIES	1	No Quantity							50			0
S3	2000	2000	2000	2	0	2	Export	446	China, Macao SAR	MAC	422	Lebanon	LBN								84	CLOTHING AND ACCESSORIES	1	No Quantity							53790			0
S3	2000	2000	2000	2	0	2	Export	446	China, Macao SAR	MAC	428	Latvia	LVA								84	CLOTHING AND ACCESSORIES	1	No Quantity							4850			0
S3	2000	2000	2000	2	0	2	Export	446	China, Macao SAR	MAC	442	Luxembourg	LUX								84	CLOTHING AND ACCESSORIES	1	No Quantity							34434			0
S3	2000	2000	2000	2	0	2	Export	446	China, Macao SAR	MAC	450	Madagascar	MDG								84	CLOTHING AND ACCESSORIES	1	No Quantity							42509			0
S3	2000	2000	2000	2	0	2	Export	446	China, Macao SAR	MAC	458	Malaysia	MYS								84	CLOTHING AND ACCESSORIES	1	No Quantity							16286			0
S3	2000	2000	2000	2	0	2	Export	446	China, Macao SAR	MAC	470	Malta	MLT								84	CLOTHING AND ACCESSORIES	1	No Quantity							9930			0
S3	2000	2000	2000	2	0	2	Export	446	China, Macao SAR	MAC	484	Mexico	MEX								84	CLOTHING AND ACCESSORIES	1	No Quantity							3410505			0
S3	2000	2000	2000	2	0	2	Export	446	China, Macao SAR	MAC	490	Other Asia, nes									84	CLOTHING AND ACCESSORIES	1	No Quantity							10002322			0
S3	2000	2000	2000	2	0	2	Export	446	China, Macao SAR	MAC	528	Netherlands	NLD								84	CLOTHING AND ACCESSORIES	1	No Quantity							56441143			0
S3	2000	2000	2000	2	0	2	Export	446	China, Macao SAR	MAC	554	New Zealand	NZL								84	CLOTHING AND ACCESSORIES	1	No Quantity							138075			0
S3	2000	2000	2000	2	0	2	Export	446	China, Macao SAR	MAC	558	Nicaragua	NIC								84	CLOTHING AND ACCESSORIES	1	No Quantity							754			0
S3	2000	2000	2000	2	0	2	Export	446	China, Macao SAR	MAC	579	Norway	NOR								84	CLOTHING AND ACCESSORIES	1	No Quantity							4838758			0
S3	2000	2000	2000	2	0	2	Export	446	China, Macao SAR	MAC	591	Panama	PAN								84	CLOTHING AND ACCESSORIES	1	No Quantity							737578			0
S3	2000	2000	2000	2	0	2	Export	446	China, Macao SAR	MAC	598	Papua New Guinea	PNG								84	CLOTHING AND ACCESSORIES	1	No Quantity							5270			0
S3	2000	2000	2000	2	0	2	Export	446	China, Macao SAR	MAC	604	Peru	PER								84	CLOTHING AND ACCESSORIES	1	No Quantity							120496			0
S3	2000	2000	2000	2	0	2	Export	446	China, Macao SAR	MAC	608	Philippines	PHL								84	CLOTHING AND ACCESSORIES	1	No Quantity							34363			0
S3	2000	2000	2000	2	0	2	Export	446	China, Macao SAR	MAC	616	Poland	POL								84	CLOTHING AND ACCESSORIES	1	No Quantity							359037			0
S3	2000	2000	2000	2	0	2	Export	446	China, Macao SAR	MAC	620	Portugal	PRT								84	CLOTHING AND ACCESSORIES	1	No Quantity							4856925			0
S3	2000	2000	2000	2	0	2	Export	446	China, Macao SAR	MAC	634	Qatar	QAT								84	CLOTHING AND ACCESSORIES	1	No Quantity							103840			0
S3	2000	2000	2000	2	0	2	Export	446	China, Macao SAR	MAC	642	Romania	ROU								84	CLOTHING AND ACCESSORIES	1	No Quantity							8293			0
S3	2000	2000	2000	2	0	2	Export	446	China, Macao SAR	MAC	643	Russian Federation	RUS								84	CLOTHING AND ACCESSORIES	1	No Quantity							27339			0
S3	2000	2000	2000	2	0	2	Export	446	China, Macao SAR	MAC	682	Saudi Arabia	SAU								84	CLOTHING AND ACCESSORIES	1	No Quantity							201510			0
S3	2000	2000	2000	2	0	2	Export	446	China, Macao SAR	MAC	702	Singapore	SGP								84	CLOTHING AND ACCESSORIES	1	No Quantity							486212			0
S3	2000	2000	2000	2	0	2	Export	446	China, Macao SAR	MAC	703	Slovakia	SVK								84	CLOTHING AND ACCESSORIES	1	No Quantity							30020			0
S3	2000	2000	2000	2	0	2	Export	446	China, Macao SAR	MAC	705	Slovenia	SVN								84	CLOTHING AND ACCESSORIES	1	No Quantity							33062			0
S3	2000	2000	2000	2	0	2	Export	446	China, Macao SAR	MAC	710	South Africa	ZAF								84	CLOTHING AND ACCESSORIES	1	No Quantity							106057			0
S3	2000	2000	2000	2	0	2	Export	446	China, Macao SAR	MAC	724	Spain	ESP								84	CLOTHING AND ACCESSORIES	1	No Quantity							19354358			0
S3	2000	2000	2000	2	0	2	Export	446	China, Macao SAR	MAC	752	Sweden	SWE								84	CLOTHING AND ACCESSORIES	1	No Quantity							27412026			0
S3	2000	2000	2000	2	0	2	Export	446	China, Macao SAR	MAC	757	Switzerland	CHE								84	CLOTHING AND ACCESSORIES	1	No Quantity							2902027			0
S3	2000	2000	2000	2	0	2	Export	446	China, Macao SAR	MAC	764	Thailand	THA								84	CLOTHING AND ACCESSORIES	1	No Quantity							14953			0
S3	2000	2000	2000	2	0	2	Export	446	China, Macao SAR	MAC	784	United Arab Emirates	ARE								84	CLOTHING AND ACCESSORIES	1	No Quantity							194474			0
S3	2000	2000	2000	2	0	2	Export	446	China, Macao SAR	MAC	792	Turkey	TUR								84	CLOTHING AND ACCESSORIES	1	No Quantity							917372			0
S3	2000	2000	2000	2	0	2	Export	446	China, Macao SAR	MAC	804	Ukraine	UKR								84	CLOTHING AND ACCESSORIES	1	No Quantity							21643			0
S3	2000	2000	2000	2	0	2	Export	446	China, Macao SAR	MAC	807	North Macedonia	MKD								84	CLOTHING AND ACCESSORIES	1	No Quantity							17343			0
S3	2000	2000	2000	2	0	2	Export	446	China, Macao SAR	MAC	818	Egypt	EGY								84	CLOTHING AND ACCESSORIES	1	No Quantity							40256			0
S3	2000	2000	2000	2	0	2	Export	446	China, Macao SAR	MAC	826	United Kingdom	GBR								84	CLOTHING AND ACCESSORIES	1	No Quantity							149809364			0
S3	2000	2000	2000	2	0	2	Export	446	China, Macao SAR	MAC	842	USA	USA								84	CLOTHING AND ACCESSORIES	1	No Quantity							1140287531			0
S3	2000	2000	2000	2	0	2	Export	446	China, Macao SAR	MAC	858	Uruguay	URY								84	CLOTHING AND ACCESSORIES	1	No Quantity							175193			0
S3	2000	2000	2000	2	0	2	Export	446	China, Macao SAR	MAC	891	Serbia and Montenegro	SCG								84	CLOTHING AND ACCESSORIES	1	No Quantity							4101			0
S3	2000	2000	2000	2	0	2	Export	450	Madagascar	MDG	0	World	WLD								84	CLOTHING AND ACCESSORIES	1	No Quantity							311514620			0
S3	2000	2000	2000	2	0	2	Export	450	Madagascar	MDG	32	Argentina	ARG								84	CLOTHING AND ACCESSORIES	1	No Quantity							142268			0
S3	2000	2000	2000	2	0	2	Export	450	Madagascar	MDG	36	Australia	AUS								84	CLOTHING AND ACCESSORIES	1	No Quantity							187670			0
S3	2000	2000	2000	2	0	2	Export	450	Madagascar	MDG	40	Austria	AUT								84	CLOTHING AND ACCESSORIES	1	No Quantity							178852			0
S3	2000	2000	2000	2	0	2	Export	450	Madagascar	MDG	56	Belgium	BEL								84	CLOTHING AND ACCESSORIES	1	No Quantity							4061933			0
S3	2000	2000	2000	2	0	2	Export	450	Madagascar	MDG	124	Canada	CAN								84	CLOTHING AND ACCESSORIES	1	No Quantity							865031			0
S3	2000	2000	2000	2	0	2	Export	450	Madagascar	MDG	132	Cabo Verde	CPV								84	CLOTHING AND ACCESSORIES	1	No Quantity							3081			0
S3	2000	2000	2000	2	0	2	Export	450	Madagascar	MDG	152	Chile	CHL								84	CLOTHING AND ACCESSORIES	1	No Quantity							84804			0
S3	2000	2000	2000	2	0	2	Export	450	Madagascar	MDG	156	China	CHN								84	CLOTHING AND ACCESSORIES	1	No Quantity							21306			0
S3	2000	2000	2000	2	0	2	Export	450	Madagascar	MDG	170	Colombia	COL								84	CLOTHING AND ACCESSORIES	1	No Quantity							192225			0
S3	2000	2000	2000	2	0	2	Export	450	Madagascar	MDG	174	Comoros	COM								84	CLOTHING AND ACCESSORIES	1	No Quantity							178725			0
S3	2000	2000	2000	2	0	2	Export	450	Madagascar	MDG	180	Dem. Rep. of the Congo	COD								84	CLOTHING AND ACCESSORIES	1	No Quantity							51076			0
S3	2000	2000	2000	2	0	2	Export	450	Madagascar	MDG	203	Czechia	CZE								84	CLOTHING AND ACCESSORIES	1	No Quantity							431634			0
S3	2000	2000	2000	2	0	2	Export	450	Madagascar	MDG	208	Denmark	DNK								84	CLOTHING AND ACCESSORIES	1	No Quantity							757676			0
S3	2000	2000	2000	2	0	2	Export	450	Madagascar	MDG	214	Dominican Rep.	DOM								84	CLOTHING AND ACCESSORIES	1	No Quantity							199			0
S3	2000	2000	2000	2	0	2	Export	450	Madagascar	MDG	246	Finland	FIN								84	CLOTHING AND ACCESSORIES	1	No Quantity							660600			0
S3	2000	2000	2000	2	0	2	Export	450	Madagascar	MDG	251	France	FRA								84	CLOTHING AND ACCESSORIES	1	No Quantity							133502415			0
S3	2000	2000	2000	2	0	2	Export	450	Madagascar	MDG	258	French Polynesia	PYF								84	CLOTHING AND ACCESSORIES	1	No Quantity							13710			0
S3	2000	2000	2000	2	0	2	Export	450	Madagascar	MDG	262	Djibouti	DJI								84	CLOTHING AND ACCESSORIES	1	No Quantity							3313			0
S3	2000	2000	2000	2	0	2	Export	450	Madagascar	MDG	266	Gabon	GAB								84	CLOTHING AND ACCESSORIES	1	No Quantity							75420			0
S3	2000	2000	2000	2	0	2	Export	450	Madagascar	MDG	276	Germany	DEU								84	CLOTHING AND ACCESSORIES	1	No Quantity							15226528			0
S3	2000	2000	2000	2	0	2	Export	450	Madagascar	MDG	292	Gibraltar	GIB								84	CLOTHING AND ACCESSORIES	1	No Quantity							20410			0
S3	2000	2000	2000	2	0	2	Export	450	Madagascar	MDG	300	Greece	GRC								84	CLOTHING AND ACCESSORIES	1	No Quantity							86816			0
S3	2000	2000	2000	2	0	2	Export	450	Madagascar	MDG	316	Guam	GUM								84	CLOTHING AND ACCESSORIES	1	No Quantity							322			0
S3	2000	2000	2000	2	0	2	Export	450	Madagascar	MDG	344	China, Hong Kong SAR	HKG								84	CLOTHING AND ACCESSORIES	1	No Quantity							300457			0
S3	2000	2000	2000	2	0	2	Export	450	Madagascar	MDG	348	Hungary	HUN								84	CLOTHING AND ACCESSORIES	1	No Quantity							73447			0
S3	2000	2000	2000	2	0	2	Export	450	Madagascar	MDG	352	Iceland	ISL								84	CLOTHING AND ACCESSORIES	1	No Quantity							124			0
S3	2000	2000	2000	2	0	2	Export	450	Madagascar	MDG	360	Indonesia	IDN								84	CLOTHING AND ACCESSORIES	1	No Quantity							81			0
S3	2000	2000	2000	2	0	2	Export	450	Madagascar	MDG	372	Ireland	IRL								84	CLOTHING AND ACCESSORIES	1	No Quantity							138760			0
S3	2000	2000	2000	2	0	2	Export	450	Madagascar	MDG	381	Italy	ITA								84	CLOTHING AND ACCESSORIES	1	No Quantity							12756559			0
S3	2000	2000	2000	2	0	2	Export	450	Madagascar	MDG	392	Japan	JPN								84	CLOTHING AND ACCESSORIES	1	No Quantity							613039			0
S3	2000	2000	2000	2	0	2	Export	450	Madagascar	MDG	410	Rep. of Korea	KOR								84	CLOTHING AND ACCESSORIES	1	No Quantity							40015			0
S3	2000	2000	2000	2	0	2	Export	450	Madagascar	MDG	414	Kuwait	KWT								84	CLOTHING AND ACCESSORIES	1	No Quantity							25709			0
S3	2000	2000	2000	2	0	2	Export	450	Madagascar	MDG	430	Liberia	LBR								84	CLOTHING AND ACCESSORIES	1	No Quantity							4882			0
S3	2000	2000	2000	2	0	2	Export	450	Madagascar	MDG	454	Malawi	MWI								84	CLOTHING AND ACCESSORIES	1	No Quantity							23			0
S3	2000	2000	2000	2	0	2	Export	450	Madagascar	MDG	480	Mauritius	MUS								84	CLOTHING AND ACCESSORIES	1	No Quantity							1217309			0
S3	2000	2000	2000	2	0	2	Export	450	Madagascar	MDG	484	Mexico	MEX								84	CLOTHING AND ACCESSORIES	1	No Quantity							28463			0
S3	2000	2000	2000	2	0	2	Export	450	Madagascar	MDG	490	Other Asia, nes									84	CLOTHING AND ACCESSORIES	1	No Quantity							164032			0
S3	2000	2000	2000	2	0	2	Export	450	Madagascar	MDG	528	Netherlands	NLD								84	CLOTHING AND ACCESSORIES	1	No Quantity							5918438			0
S3	2000	2000	2000	2	0	2	Export	450	Madagascar	MDG	540	New Caledonia	NCL								84	CLOTHING AND ACCESSORIES	1	No Quantity							602			0
S3	2000	2000	2000	2	0	2	Export	450	Madagascar	MDG	570	Niue	NIU								84	CLOTHING AND ACCESSORIES	1	No Quantity							12995			0
S3	2000	2000	2000	2	0	2	Export	450	Madagascar	MDG	579	Norway	NOR								84	CLOTHING AND ACCESSORIES	1	No Quantity							475256			0
S3	2000	2000	2000	2	0	2	Export	450	Madagascar	MDG	608	Philippines	PHL								84	CLOTHING AND ACCESSORIES	1	No Quantity							587			0
S3	2000	2000	2000	2	0	2	Export	450	Madagascar	MDG	612	Pitcairn	PCN								84	CLOTHING AND ACCESSORIES	1	No Quantity							2121			0
S3	2000	2000	2000	2	0	2	Export	450	Madagascar	MDG	616	Poland	POL								84	CLOTHING AND ACCESSORIES	1	No Quantity							118852			0
S3	2000	2000	2000	2	0	2	Export	450	Madagascar	MDG	620	Portugal	PRT								84	CLOTHING AND ACCESSORIES	1	No Quantity							470404			0
S3	2000	2000	2000	2	0	2	Export	450	Madagascar	MDG	626	Timor-Leste	TLS								84	CLOTHING AND ACCESSORIES	1	No Quantity							84178			0
S3	2000	2000	2000	2	0	2	Export	450	Madagascar	MDG	682	Saudi Arabia	SAU								84	CLOTHING AND ACCESSORIES	1	No Quantity							28557			0
S3	2000	2000	2000	2	0	2	Export	450	Madagascar	MDG	690	Seychelles	SYC								84	CLOTHING AND ACCESSORIES	1	No Quantity							70794			0
S3	2000	2000	2000	2	0	2	Export	450	Madagascar	MDG	699	India	IND								84	CLOTHING AND ACCESSORIES	1	No Quantity							17055			0
S3	2000	2000	2000	2	0	2	Export	450	Madagascar	MDG	702	Singapore	SGP								84	CLOTHING AND ACCESSORIES	1	No Quantity							14721			0
S3	2000	2000	2000	2	0	2	Export	450	Madagascar	MDG	710	South Africa	ZAF								84	CLOTHING AND ACCESSORIES	1	No Quantity							19776			0
S3	2000	2000	2000	2	0	2	Export	450	Madagascar	MDG	724	Spain	ESP								84	CLOTHING AND ACCESSORIES	1	No Quantity							8314152			0
S3	2000	2000	2000	2	0	2	Export	450	Madagascar	MDG	748	Swaziland	SWZ								84	CLOTHING AND ACCESSORIES	1	No Quantity							34425			0
S3	2000	2000	2000	2	0	2	Export	450	Madagascar	MDG	752	Sweden	SWE								84	CLOTHING AND ACCESSORIES	1	No Quantity							1944202			0
S3	2000	2000	2000	2	0	2	Export	450	Madagascar	MDG	757	Switzerland	CHE								84	CLOTHING AND ACCESSORIES	1	No Quantity							431146			0
S3	2000	2000	2000	2	0	2	Export	450	Madagascar	MDG	784	United Arab Emirates	ARE								84	CLOTHING AND ACCESSORIES	1	No Quantity							72			0
S3	2000	2000	2000	2	0	2	Export	450	Madagascar	MDG	818	Egypt	EGY								84	CLOTHING AND ACCESSORIES	1	No Quantity							2511			0
S3	2000	2000	2000	2	0	2	Export	450	Madagascar	MDG	826	United Kingdom	GBR								84	CLOTHING AND ACCESSORIES	1	No Quantity							14484408			0
S3	2000	2000	2000	2	0	2	Export	450	Madagascar	MDG	834	United Rep. of Tanzania	TZA								84	CLOTHING AND ACCESSORIES	1	No Quantity							256			0
S3	2000	2000	2000	2	0	2	Export	450	Madagascar	MDG	842	USA	USA								84	CLOTHING AND ACCESSORIES	1	No Quantity							105255710			0
S3	2000	2000	2000	2	0	2	Export	450	Madagascar	MDG	894	Zambia	ZMB								84	CLOTHING AND ACCESSORIES	1	No Quantity							267			0
S3	2000	2000	2000	2	0	2	Export	450	Madagascar	MDG	899	Areas, nes									84	CLOTHING AND ACCESSORIES	1	No Quantity							1704223			0
S3	2000	2000	2000	2	0	2	Export	446	China, Macao SAR	MAC	0	World	WLD								85	FOOTWEAR	1	No Quantity							79854496			0
S3	2000	2000	2000	2	0	2	Export	446	China, Macao SAR	MAC	32	Argentina	ARG								85	FOOTWEAR	1	No Quantity							140633			0
S3	2000	2000	2000	2	0	2	Export	446	China, Macao SAR	MAC	36	Australia	AUS								85	FOOTWEAR	1	No Quantity							545451			0
S3	2000	2000	2000	2	0	2	Export	446	China, Macao SAR	MAC	40	Austria	AUT								85	FOOTWEAR	1	No Quantity							1059097			0
S3	2000	2000	2000	2	0	2	Export	446	China, Macao SAR	MAC	56	Belgium	BEL								85	FOOTWEAR	1	No Quantity							631518			0
S3	2000	2000	2000	2	0	2	Export	446	China, Macao SAR	MAC	124	Canada	CAN								85	FOOTWEAR	1	No Quantity							2754186			0
S3	2000	2000	2000	2	0	2	Export	446	China, Macao SAR	MAC	152	Chile	CHL								85	FOOTWEAR	1	No Quantity							118875			0
S3	2000	2000	2000	2	0	2	Export	446	China, Macao SAR	MAC	156	China	CHN								85	FOOTWEAR	1	No Quantity							212108			0
S3	2000	2000	2000	2	0	2	Export	446	China, Macao SAR	MAC	196	Cyprus	CYP								85	FOOTWEAR	1	No Quantity							10724			0
S3	2000	2000	2000	2	0	2	Export	446	China, Macao SAR	MAC	203	Czechia	CZE								85	FOOTWEAR	1	No Quantity							23349			0
S3	2000	2000	2000	2	0	2	Export	446	China, Macao SAR	MAC	208	Denmark	DNK								85	FOOTWEAR	1	No Quantity							650155			0
S3	2000	2000	2000	2	0	2	Export	446	China, Macao SAR	MAC	246	Finland	FIN								85	FOOTWEAR	1	No Quantity							288010			0
S3	2000	2000	2000	2	0	2	Export	446	China, Macao SAR	MAC	251	France	FRA								85	FOOTWEAR	1	No Quantity							3862258			0
S3	2000	2000	2000	2	0	2	Export	446	China, Macao SAR	MAC	276	Germany	DEU								85	FOOTWEAR	1	No Quantity							24004278			0
S3	2000	2000	2000	2	0	2	Export	446	China, Macao SAR	MAC	300	Greece	GRC								85	FOOTWEAR	1	No Quantity							913434			0
S3	2000	2000	2000	2	0	2	Export	446	China, Macao SAR	MAC	344	China, Hong Kong SAR	HKG								85	FOOTWEAR	1	No Quantity							816370			0
S3	2000	2000	2000	2	0	2	Export	446	China, Macao SAR	MAC	348	Hungary	HUN								85	FOOTWEAR	1	No Quantity							9670			0
S3	2000	2000	2000	2	0	2	Export	446	China, Macao SAR	MAC	352	Iceland	ISL								85	FOOTWEAR	1	No Quantity							21409			0
S3	2000	2000	2000	2	0	2	Export	446	China, Macao SAR	MAC	372	Ireland	IRL								85	FOOTWEAR	1	No Quantity							68073			0
S3	2000	2000	2000	2	0	2	Export	446	China, Macao SAR	MAC	376	Israel	ISR								85	FOOTWEAR	1	No Quantity							136226			0
S3	2000	2000	2000	2	0	2	Export	446	China, Macao SAR	MAC	381	Italy	ITA								85	FOOTWEAR	1	No Quantity							5129851			0
S3	2000	2000	2000	2	0	2	Export	446	China, Macao SAR	MAC	392	Japan	JPN								85	FOOTWEAR	1	No Quantity							141822			0
S3	2000	2000	2000	2	0	2	Export	446	China, Macao SAR	MAC	422	Lebanon	LBN								85	FOOTWEAR	1	No Quantity							872			0
S3	2000	2000	2000	2	0	2	Export	446	China, Macao SAR	MAC	470	Malta	MLT								85	FOOTWEAR	1	No Quantity							4305			0
S3	2000	2000	2000	2	0	2	Export	446	China, Macao SAR	MAC	484	Mexico	MEX								85	FOOTWEAR	1	No Quantity							862573			0
S3	2000	2000	2000	2	0	2	Export	446	China, Macao SAR	MAC	490	Other Asia, nes									85	FOOTWEAR	1	No Quantity							1638377			0
S3	2000	2000	2000	2	0	2	Export	446	China, Macao SAR	MAC	528	Netherlands	NLD								85	FOOTWEAR	1	No Quantity							12461264			0
S3	2000	2000	2000	2	0	2	Export	446	China, Macao SAR	MAC	554	New Zealand	NZL								85	FOOTWEAR	1	No Quantity							395209			0
S3	2000	2000	2000	2	0	2	Export	446	China, Macao SAR	MAC	579	Norway	NOR								85	FOOTWEAR	1	No Quantity							37435			0
S3	2000	2000	2000	2	0	2	Export	446	China, Macao SAR	MAC	591	Panama	PAN								85	FOOTWEAR	1	No Quantity							7743			0
S3	2000	2000	2000	2	0	2	Export	446	China, Macao SAR	MAC	598	Papua New Guinea	PNG								85	FOOTWEAR	1	No Quantity							76			0
S3	2000	2000	2000	2	0	2	Export	446	China, Macao SAR	MAC	604	Peru	PER								85	FOOTWEAR	1	No Quantity							93574			0
S3	2000	2000	2000	2	0	2	Export	446	China, Macao SAR	MAC	616	Poland	POL								85	FOOTWEAR	1	No Quantity							26258			0
S3	2000	2000	2000	2	0	2	Export	446	China, Macao SAR	MAC	620	Portugal	PRT								85	FOOTWEAR	1	No Quantity							881610			0
S3	2000	2000	2000	2	0	2	Export	446	China, Macao SAR	MAC	702	Singapore	SGP								85	FOOTWEAR	1	No Quantity							15320			0
S3	2000	2000	2000	2	0	2	Export	446	China, Macao SAR	MAC	705	Slovenia	SVN								85	FOOTWEAR	1	No Quantity							3735			0
S3	2000	2000	2000	2	0	2	Export	446	China, Macao SAR	MAC	710	South Africa	ZAF								85	FOOTWEAR	1	No Quantity							549278			0
S3	2000	2000	2000	2	0	2	Export	446	China, Macao SAR	MAC	724	Spain	ESP								85	FOOTWEAR	1	No Quantity							680762			0
S3	2000	2000	2000	2	0	2	Export	446	China, Macao SAR	MAC	752	Sweden	SWE								85	FOOTWEAR	1	No Quantity							597954			0
S3	2000	2000	2000	2	0	2	Export	446	China, Macao SAR	MAC	757	Switzerland	CHE								85	FOOTWEAR	1	No Quantity							458164			0
S3	2000	2000	2000	2	0	2	Export	446	China, Macao SAR	MAC	784	United Arab Emirates	ARE								85	FOOTWEAR	1	No Quantity							11940			0
S3	2000	2000	2000	2	0	2	Export	446	China, Macao SAR	MAC	792	Turkey	TUR								85	FOOTWEAR	1	No Quantity							38851			0
S3	2000	2000	2000	2	0	2	Export	446	China, Macao SAR	MAC	826	United Kingdom	GBR								85	FOOTWEAR	1	No Quantity							18954235			0
S3	2000	2000	2000	2	0	2	Export	446	China, Macao SAR	MAC	842	USA	USA								85	FOOTWEAR	1	No Quantity							443607			0
S3	2000	2000	2000	2	0	2	Export	446	China, Macao SAR	MAC	862	Venezuela	VEN								85	FOOTWEAR	1	No Quantity							153854			0
S3	2000	2000	2000	2	0	2	Export	450	Madagascar	MDG	0	World	WLD								85	FOOTWEAR	1	No Quantity							145005			0
S3	2000	2000	2000	2	0	2	Export	450	Madagascar	MDG	174	Comoros	COM								85	FOOTWEAR	1	No Quantity							118			0
S3	2000	2000	2000	2	0	2	Export	450	Madagascar	MDG	208	Denmark	DNK								85	FOOTWEAR	1	No Quantity							1			0
S3	2000	2000	2000	2	0	2	Export	450	Madagascar	MDG	251	France	FRA								85	FOOTWEAR	1	No Quantity							19687			0
S3	2000	2000	2000	2	0	2	Export	450	Madagascar	MDG	262	Djibouti	DJI								85	FOOTWEAR	1	No Quantity							1			0
S3	2000	2000	2000	2	0	2	Export	450	Madagascar	MDG	300	Greece	GRC								85	FOOTWEAR	1	No Quantity							7			0
S3	2000	2000	2000	2	0	2	Export	450	Madagascar	MDG	381	Italy	ITA								85	FOOTWEAR	1	No Quantity							663			0
S3	2000	2000	2000	2	0	2	Export	450	Madagascar	MDG	392	Japan	JPN								85	FOOTWEAR	1	No Quantity							7770			0
S3	2000	2000	2000	2	0	2	Export	450	Madagascar	MDG	404	Kenya	KEN								85	FOOTWEAR	1	No Quantity							104			0
S3	2000	2000	2000	2	0	2	Export	450	Madagascar	MDG	462	Maldives	MDV								85	FOOTWEAR	1	No Quantity							65			0
S3	2000	2000	2000	2	0	2	Export	450	Madagascar	MDG	480	Mauritius	MUS								85	FOOTWEAR	1	No Quantity							20624			0
S3	2000	2000	2000	2	0	2	Export	450	Madagascar	MDG	620	Portugal	PRT								85	FOOTWEAR	1	No Quantity							96			0
S3	2000	2000	2000	2	0	2	Export	450	Madagascar	MDG	710	South Africa	ZAF								85	FOOTWEAR	1	No Quantity							1815			0
S3	2000	2000	2000	2	0	2	Export	450	Madagascar	MDG	724	Spain	ESP								85	FOOTWEAR	1	No Quantity							983			0
S3	2000	2000	2000	2	0	2	Export	450	Madagascar	MDG	788	Tunisia	TUN								85	FOOTWEAR	1	No Quantity							78812			0
S3	2000	2000	2000	2	0	2	Export	450	Madagascar	MDG	826	United Kingdom	GBR								85	FOOTWEAR	1	No Quantity							8848			0
S3	2000	2000	2000	2	0	2	Export	450	Madagascar	MDG	834	United Rep. of Tanzania	TZA								85	FOOTWEAR	1	No Quantity							60			0
S3	2000	2000	2000	2	0	2	Export	450	Madagascar	MDG	842	USA	USA								85	FOOTWEAR	1	No Quantity							397			0
S3	2000	2000	2000	2	0	2	Export	450	Madagascar	MDG	899	Areas, nes									85	FOOTWEAR	1	No Quantity							4952			0
S3	2000	2000	2000	2	0	2	Export	446	China, Macao SAR	MAC	0	World	WLD								87	SCIENTIFIC EQUIPMENT NES	1	No Quantity							2390466			0
S3	2000	2000	2000	2	0	2	Export	446	China, Macao SAR	MAC	36	Australia	AUS								87	SCIENTIFIC EQUIPMENT NES	1	No Quantity							349			0
S3	2000	2000	2000	2	0	2	Export	446	China, Macao SAR	MAC	116	Cambodia	KHM								87	SCIENTIFIC EQUIPMENT NES	1	No Quantity							174			0
S3	2000	2000	2000	2	0	2	Export	446	China, Macao SAR	MAC	156	China	CHN								87	SCIENTIFIC EQUIPMENT NES	1	No Quantity							278108			0
S3	2000	2000	2000	2	0	2	Export	446	China, Macao SAR	MAC	170	Colombia	COL								87	SCIENTIFIC EQUIPMENT NES	1	No Quantity							6108			0
S3	2000	2000	2000	2	0	2	Export	446	China, Macao SAR	MAC	251	France	FRA								87	SCIENTIFIC EQUIPMENT NES	1	No Quantity							1948			0
S3	2000	2000	2000	2	0	2	Export	446	China, Macao SAR	MAC	276	Germany	DEU								87	SCIENTIFIC EQUIPMENT NES	1	No Quantity							10607			0
S3	2000	2000	2000	2	0	2	Export	446	China, Macao SAR	MAC	344	China, Hong Kong SAR	HKG								87	SCIENTIFIC EQUIPMENT NES	1	No Quantity							978696			0
S3	2000	2000	2000	2	0	2	Export	446	China, Macao SAR	MAC	381	Italy	ITA								87	SCIENTIFIC EQUIPMENT NES	1	No Quantity							35605			0
S3	2000	2000	2000	2	0	2	Export	446	China, Macao SAR	MAC	490	Other Asia, nes									87	SCIENTIFIC EQUIPMENT NES	1	No Quantity							1267			0
S3	2000	2000	2000	2	0	2	Export	446	China, Macao SAR	MAC	528	Netherlands	NLD								87	SCIENTIFIC EQUIPMENT NES	1	No Quantity							69474			0
S3	2000	2000	2000	2	0	2	Export	446	China, Macao SAR	MAC	702	Singapore	SGP								87	SCIENTIFIC EQUIPMENT NES	1	No Quantity							102951			0
S3	2000	2000	2000	2	0	2	Export	446	China, Macao SAR	MAC	724	Spain	ESP								87	SCIENTIFIC EQUIPMENT NES	1	No Quantity							124597			0
S3	2000	2000	2000	2	0	2	Export	446	China, Macao SAR	MAC	842	USA	USA								87	SCIENTIFIC EQUIPMENT NES	1	No Quantity							780581			0
S3	2000	2000	2000	2	0	2	Export	450	Madagascar	MDG	0	World	WLD								87	SCIENTIFIC EQUIPMENT NES	1	No Quantity							3099337			0
S3	2000	2000	2000	2	0	2	Export	450	Madagascar	MDG	56	Belgium	BEL								87	SCIENTIFIC EQUIPMENT NES	1	No Quantity							7951			0
S3	2000	2000	2000	2	0	2	Export	450	Madagascar	MDG	120	Cameroon	CMR								87	SCIENTIFIC EQUIPMENT NES	1	No Quantity							137			0
S3	2000	2000	2000	2	0	2	Export	450	Madagascar	MDG	124	Canada	CAN								87	SCIENTIFIC EQUIPMENT NES	1	No Quantity							207783			0
S3	2000	2000	2000	2	0	2	Export	450	Madagascar	MDG	174	Comoros	COM								87	SCIENTIFIC EQUIPMENT NES	1	No Quantity							1157			0
S3	2000	2000	2000	2	0	2	Export	450	Madagascar	MDG	208	Denmark	DNK								87	SCIENTIFIC EQUIPMENT NES	1	No Quantity							683			0
S3	2000	2000	2000	2	0	2	Export	450	Madagascar	MDG	251	France	FRA								87	SCIENTIFIC EQUIPMENT NES	1	No Quantity							2150055			0
S3	2000	2000	2000	2	0	2	Export	450	Madagascar	MDG	276	Germany	DEU								87	SCIENTIFIC EQUIPMENT NES	1	No Quantity							5301			0
S3	2000	2000	2000	2	0	2	Export	450	Madagascar	MDG	372	Ireland	IRL								87	SCIENTIFIC EQUIPMENT NES	1	No Quantity							5942			0
S3	2000	2000	2000	2	0	2	Export	450	Madagascar	MDG	528	Netherlands	NLD								87	SCIENTIFIC EQUIPMENT NES	1	No Quantity							612			0
S3	2000	2000	2000	2	0	2	Export	450	Madagascar	MDG	690	Seychelles	SYC								87	SCIENTIFIC EQUIPMENT NES	1	No Quantity							1831			0
S3	2000	2000	2000	2	0	2	Export	450	Madagascar	MDG	710	South Africa	ZAF								87	SCIENTIFIC EQUIPMENT NES	1	No Quantity							20759			0
S3	2000	2000	2000	2	0	2	Export	450	Madagascar	MDG	757	Switzerland	CHE								87	SCIENTIFIC EQUIPMENT NES	1	No Quantity							1565			0
S3	2000	2000	2000	2	0	2	Export	450	Madagascar	MDG	818	Egypt	EGY								87	SCIENTIFIC EQUIPMENT NES	1	No Quantity							3641			0
S3	2000	2000	2000	2	0	2	Export	450	Madagascar	MDG	826	United Kingdom	GBR								87	SCIENTIFIC EQUIPMENT NES	1	No Quantity							53145			0
S3	2000	2000	2000	2	0	2	Export	450	Madagascar	MDG	842	USA	USA								87	SCIENTIFIC EQUIPMENT NES	1	No Quantity							635777			0
S3	2000	2000	2000	2	0	2	Export	450	Madagascar	MDG	899	Areas, nes									87	SCIENTIFIC EQUIPMENT NES	1	No Quantity							3000			0
S3	2000	2000	2000	2	0	2	Export	446	China, Macao SAR	MAC	0	World	WLD								88	PHOTO.APPARAT.NES;CLOCKS	1	No Quantity							2712472			0
S3	2000	2000	2000	2	0	2	Export	446	China, Macao SAR	MAC	36	Australia	AUS								88	PHOTO.APPARAT.NES;CLOCKS	1	No Quantity							328			0
S3	2000	2000	2000	2	0	2	Export	446	China, Macao SAR	MAC	50	Bangladesh	BGD								88	PHOTO.APPARAT.NES;CLOCKS	1	No Quantity							386336			0
S3	2000	2000	2000	2	0	2	Export	446	China, Macao SAR	MAC	104	Myanmar	MMR								88	PHOTO.APPARAT.NES;CLOCKS	1	No Quantity							359			0
S3	2000	2000	2000	2	0	2	Export	446	China, Macao SAR	MAC	116	Cambodia	KHM								88	PHOTO.APPARAT.NES;CLOCKS	1	No Quantity							1918			0
S3	2000	2000	2000	2	0	2	Export	446	China, Macao SAR	MAC	156	China	CHN								88	PHOTO.APPARAT.NES;CLOCKS	1	No Quantity							363552			0
S3	2000	2000	2000	2	0	2	Export	446	China, Macao SAR	MAC	344	China, Hong Kong SAR	HKG								88	PHOTO.APPARAT.NES;CLOCKS	1	No Quantity							641433			0
S3	2000	2000	2000	2	0	2	Export	446	China, Macao SAR	MAC	410	Rep. of Korea	KOR								88	PHOTO.APPARAT.NES;CLOCKS	1	No Quantity							298518			0
S3	2000	2000	2000	2	0	2	Export	446	China, Macao SAR	MAC	458	Malaysia	MYS								88	PHOTO.APPARAT.NES;CLOCKS	1	No Quantity							431238			0
S3	2000	2000	2000	2	0	2	Export	446	China, Macao SAR	MAC	490	Other Asia, nes									88	PHOTO.APPARAT.NES;CLOCKS	1	No Quantity							322270			0
S3	2000	2000	2000	2	0	2	Export	446	China, Macao SAR	MAC	586	Pakistan	PAK								88	PHOTO.APPARAT.NES;CLOCKS	1	No Quantity							34876			0
S3	2000	2000	2000	2	0	2	Export	446	China, Macao SAR	MAC	608	Philippines	PHL								88	PHOTO.APPARAT.NES;CLOCKS	1	No Quantity							6106			0
S3	2000	2000	2000	2	0	2	Export	446	China, Macao SAR	MAC	702	Singapore	SGP								88	PHOTO.APPARAT.NES;CLOCKS	1	No Quantity							87818			0
S3	2000	2000	2000	2	0	2	Export	446	China, Macao SAR	MAC	710	South Africa	ZAF								88	PHOTO.APPARAT.NES;CLOCKS	1	No Quantity							6579			0
S3	2000	2000	2000	2	0	2	Export	446	China, Macao SAR	MAC	724	Spain	ESP								88	PHOTO.APPARAT.NES;CLOCKS	1	No Quantity							997			0
S3	2000	2000	2000	2	0	2	Export	446	China, Macao SAR	MAC	764	Thailand	THA								88	PHOTO.APPARAT.NES;CLOCKS	1	No Quantity							130143			0
S3	2000	2000	2000	2	0	2	Export	450	Madagascar	MDG	0	World	WLD								88	PHOTO.APPARAT.NES;CLOCKS	1	No Quantity							4205073			0
S3	2000	2000	2000	2	0	2	Export	450	Madagascar	MDG	56	Belgium	BEL								88	PHOTO.APPARAT.NES;CLOCKS	1	No Quantity							148			0
S3	2000	2000	2000	2	0	2	Export	450	Madagascar	MDG	108	Burundi	BDI								88	PHOTO.APPARAT.NES;CLOCKS	1	No Quantity							2037			0
S3	2000	2000	2000	2	0	2	Export	450	Madagascar	MDG	124	Canada	CAN								88	PHOTO.APPARAT.NES;CLOCKS	1	No Quantity							16577			0
S3	2000	2000	2000	2	0	2	Export	450	Madagascar	MDG	174	Comoros	COM								88	PHOTO.APPARAT.NES;CLOCKS	1	No Quantity							1913			0
S3	2000	2000	2000	2	0	2	Export	450	Madagascar	MDG	208	Denmark	DNK								88	PHOTO.APPARAT.NES;CLOCKS	1	No Quantity							181			0
S3	2000	2000	2000	2	0	2	Export	450	Madagascar	MDG	251	France	FRA								88	PHOTO.APPARAT.NES;CLOCKS	1	No Quantity							3031152			0
S3	2000	2000	2000	2	0	2	Export	450	Madagascar	MDG	276	Germany	DEU								88	PHOTO.APPARAT.NES;CLOCKS	1	No Quantity							18525			0
S3	2000	2000	2000	2	0	2	Export	450	Madagascar	MDG	381	Italy	ITA								88	PHOTO.APPARAT.NES;CLOCKS	1	No Quantity							38			0
S3	2000	2000	2000	2	0	2	Export	450	Madagascar	MDG	392	Japan	JPN								88	PHOTO.APPARAT.NES;CLOCKS	1	No Quantity							46639			0
S3	2000	2000	2000	2	0	2	Export	450	Madagascar	MDG	404	Kenya	KEN								88	PHOTO.APPARAT.NES;CLOCKS	1	No Quantity							2894			0
S3	2000	2000	2000	2	0	2	Export	450	Madagascar	MDG	480	Mauritius	MUS								88	PHOTO.APPARAT.NES;CLOCKS	1	No Quantity							194766			0
S3	2000	2000	2000	2	0	2	Export	450	Madagascar	MDG	490	Other Asia, nes									88	PHOTO.APPARAT.NES;CLOCKS	1	No Quantity							1175			0
S3	2000	2000	2000	2	0	2	Export	450	Madagascar	MDG	842	USA	USA								88	PHOTO.APPARAT.NES;CLOCKS	1	No Quantity							887286			0
S3	2000	2000	2000	2	0	2	Export	450	Madagascar	MDG	899	Areas, nes									88	PHOTO.APPARAT.NES;CLOCKS	1	No Quantity							1742			0
S3	2000	2000	2000	2	0	2	Export	446	China, Macao SAR	MAC	0	World	WLD								89	MISC MANUFCTRD GOODS NES	1	No Quantity							43532055			0
S3	2000	2000	2000	2	0	2	Export	446	China, Macao SAR	MAC	36	Australia	AUS								89	MISC MANUFCTRD GOODS NES	1	No Quantity							57015			0
S3	2000	2000	2000	2	0	2	Export	446	China, Macao SAR	MAC	50	Bangladesh	BGD								89	MISC MANUFCTRD GOODS NES	1	No Quantity							8445			0
S3	2000	2000	2000	2	0	2	Export	446	China, Macao SAR	MAC	96	Brunei Darussalam	BRN								89	MISC MANUFCTRD GOODS NES	1	No Quantity							93			0
S3	2000	2000	2000	2	0	2	Export	446	China, Macao SAR	MAC	104	Myanmar	MMR								89	MISC MANUFCTRD GOODS NES	1	No Quantity							10092			0
S3	2000	2000	2000	2	0	2	Export	446	China, Macao SAR	MAC	116	Cambodia	KHM								89	MISC MANUFCTRD GOODS NES	1	No Quantity							101219			0
S3	2000	2000	2000	2	0	2	Export	446	China, Macao SAR	MAC	124	Canada	CAN								89	MISC MANUFCTRD GOODS NES	1	No Quantity							129169			0
S3	2000	2000	2000	2	0	2	Export	446	China, Macao SAR	MAC	152	Chile	CHL								89	MISC MANUFCTRD GOODS NES	1	No Quantity							872			0
S3	2000	2000	2000	2	0	2	Export	446	China, Macao SAR	MAC	156	China	CHN								89	MISC MANUFCTRD GOODS NES	1	No Quantity							7587275			0
S3	2000	2000	2000	2	0	2	Export	446	China, Macao SAR	MAC	208	Denmark	DNK								89	MISC MANUFCTRD GOODS NES	1	No Quantity							42974			0
S3	2000	2000	2000	2	0	2	Export	446	China, Macao SAR	MAC	218	Ecuador	ECU								89	MISC MANUFCTRD GOODS NES	1	No Quantity							1562			0
S3	2000	2000	2000	2	0	2	Export	446	China, Macao SAR	MAC	251	France	FRA								89	MISC MANUFCTRD GOODS NES	1	No Quantity							103069			0
S3	2000	2000	2000	2	0	2	Export	446	China, Macao SAR	MAC	276	Germany	DEU								89	MISC MANUFCTRD GOODS NES	1	No Quantity							1096439			0
S3	2000	2000	2000	2	0	2	Export	446	China, Macao SAR	MAC	300	Greece	GRC								89	MISC MANUFCTRD GOODS NES	1	No Quantity							48263			0
S3	2000	2000	2000	2	0	2	Export	446	China, Macao SAR	MAC	340	Honduras	HND								89	MISC MANUFCTRD GOODS NES	1	No Quantity							48963			0
S3	2000	2000	2000	2	0	2	Export	446	China, Macao SAR	MAC	344	China, Hong Kong SAR	HKG								89	MISC MANUFCTRD GOODS NES	1	No Quantity							6327512			0
S3	2000	2000	2000	2	0	2	Export	446	China, Macao SAR	MAC	348	Hungary	HUN								89	MISC MANUFCTRD GOODS NES	1	No Quantity							5355			0
S3	2000	2000	2000	2	0	2	Export	446	China, Macao SAR	MAC	360	Indonesia	IDN								89	MISC MANUFCTRD GOODS NES	1	No Quantity							78			0
S3	2000	2000	2000	2	0	2	Export	446	China, Macao SAR	MAC	381	Italy	ITA								89	MISC MANUFCTRD GOODS NES	1	No Quantity							287789			0
S3	2000	2000	2000	2	0	2	Export	446	China, Macao SAR	MAC	392	Japan	JPN								89	MISC MANUFCTRD GOODS NES	1	No Quantity							1699393			0
S3	2000	2000	2000	2	0	2	Export	446	China, Macao SAR	MAC	410	Rep. of Korea	KOR								89	MISC MANUFCTRD GOODS NES	1	No Quantity							37465			0
S3	2000	2000	2000	2	0	2	Export	446	China, Macao SAR	MAC	418	Lao People's Dem. Rep.	LAO								89	MISC MANUFCTRD GOODS NES	1	No Quantity							17600			0
S3	2000	2000	2000	2	0	2	Export	446	China, Macao SAR	MAC	450	Madagascar	MDG								89	MISC MANUFCTRD GOODS NES	1	No Quantity							641			0
S3	2000	2000	2000	2	0	2	Export	446	China, Macao SAR	MAC	458	Malaysia	MYS								89	MISC MANUFCTRD GOODS NES	1	No Quantity							11988			0
S3	2000	2000	2000	2	0	2	Export	446	China, Macao SAR	MAC	490	Other Asia, nes									89	MISC MANUFCTRD GOODS NES	1	No Quantity							1067935			0
S3	2000	2000	2000	2	0	2	Export	446	China, Macao SAR	MAC	528	Netherlands	NLD								89	MISC MANUFCTRD GOODS NES	1	No Quantity							18012272			0
S3	2000	2000	2000	2	0	2	Export	446	China, Macao SAR	MAC	540	New Caledonia	NCL								89	MISC MANUFCTRD GOODS NES	1	No Quantity							1688			0
S3	2000	2000	2000	2	0	2	Export	446	China, Macao SAR	MAC	579	Norway	NOR								89	MISC MANUFCTRD GOODS NES	1	No Quantity							35384			0
S3	2000	2000	2000	2	0	2	Export	446	China, Macao SAR	MAC	598	Papua New Guinea	PNG								89	MISC MANUFCTRD GOODS NES	1	No Quantity							19			0
S3	2000	2000	2000	2	0	2	Export	446	China, Macao SAR	MAC	608	Philippines	PHL								89	MISC MANUFCTRD GOODS NES	1	No Quantity							702			0
S3	2000	2000	2000	2	0	2	Export	446	China, Macao SAR	MAC	616	Poland	POL								89	MISC MANUFCTRD GOODS NES	1	No Quantity							41901			0
S3	2000	2000	2000	2	0	2	Export	446	China, Macao SAR	MAC	620	Portugal	PRT								89	MISC MANUFCTRD GOODS NES	1	No Quantity							38946			0
S3	2000	2000	2000	2	0	2	Export	446	China, Macao SAR	MAC	699	India	IND								89	MISC MANUFCTRD GOODS NES	1	No Quantity							2069			0
S3	2000	2000	2000	2	0	2	Export	446	China, Macao SAR	MAC	702	Singapore	SGP								89	MISC MANUFCTRD GOODS NES	1	No Quantity							308813			0
S3	2000	2000	2000	2	0	2	Export	446	China, Macao SAR	MAC	704	Viet Nam	VNM								89	MISC MANUFCTRD GOODS NES	1	No Quantity							109			0
S3	2000	2000	2000	2	0	2	Export	446	China, Macao SAR	MAC	710	South Africa	ZAF								89	MISC MANUFCTRD GOODS NES	1	No Quantity							1395			0
S3	2000	2000	2000	2	0	2	Export	446	China, Macao SAR	MAC	724	Spain	ESP								89	MISC MANUFCTRD GOODS NES	1	No Quantity							11492			0
S3	2000	2000	2000	2	0	2	Export	446	China, Macao SAR	MAC	752	Sweden	SWE								89	MISC MANUFCTRD GOODS NES	1	No Quantity							10356			0
S3	2000	2000	2000	2	0	2	Export	446	China, Macao SAR	MAC	757	Switzerland	CHE								89	MISC MANUFCTRD GOODS NES	1	No Quantity							33898			0
S3	2000	2000	2000	2	0	2	Export	446	China, Macao SAR	MAC	764	Thailand	THA								89	MISC MANUFCTRD GOODS NES	1	No Quantity							693			0
S3	2000	2000	2000	2	0	2	Export	446	China, Macao SAR	MAC	784	United Arab Emirates	ARE								89	MISC MANUFCTRD GOODS NES	1	No Quantity							7447			0
S3	2000	2000	2000	2	0	2	Export	446	China, Macao SAR	MAC	792	Turkey	TUR								89	MISC MANUFCTRD GOODS NES	1	No Quantity							60223			0
S3	2000	2000	2000	2	0	2	Export	446	China, Macao SAR	MAC	795	Turkmenistan	TKM								89	MISC MANUFCTRD GOODS NES	1	No Quantity							3572			0
S3	2000	2000	2000	2	0	2	Export	446	China, Macao SAR	MAC	826	United Kingdom	GBR								89	MISC MANUFCTRD GOODS NES	1	No Quantity							689358			0
S3	2000	2000	2000	2	0	2	Export	446	China, Macao SAR	MAC	842	USA	USA								89	MISC MANUFCTRD GOODS NES	1	No Quantity							5580512			0
S3	2000	2000	2000	2	0	2	Export	450	Madagascar	MDG	0	World	WLD								89	MISC MANUFCTRD GOODS NES	1	No Quantity							27365606			0
S3	2000	2000	2000	2	0	2	Export	450	Madagascar	MDG	32	Argentina	ARG								89	MISC MANUFCTRD GOODS NES	1	No Quantity							2257			0
S3	2000	2000	2000	2	0	2	Export	450	Madagascar	MDG	36	Australia	AUS								89	MISC MANUFCTRD GOODS NES	1	No Quantity							41311			0
S3	2000	2000	2000	2	0	2	Export	450	Madagascar	MDG	40	Austria	AUT								89	MISC MANUFCTRD GOODS NES	1	No Quantity							9260			0
S3	2000	2000	2000	2	0	2	Export	450	Madagascar	MDG	56	Belgium	BEL								89	MISC MANUFCTRD GOODS NES	1	No Quantity							111443			0
S3	2000	2000	2000	2	0	2	Export	450	Madagascar	MDG	76	Brazil	BRA								89	MISC MANUFCTRD GOODS NES	1	No Quantity							748			0
S3	2000	2000	2000	2	0	2	Export	450	Madagascar	MDG	100	Bulgaria	BGR								89	MISC MANUFCTRD GOODS NES	1	No Quantity							20247			0
S3	2000	2000	2000	2	0	2	Export	450	Madagascar	MDG	104	Myanmar	MMR								89	MISC MANUFCTRD GOODS NES	1	No Quantity							1			0
S3	2000	2000	2000	2	0	2	Export	450	Madagascar	MDG	124	Canada	CAN								89	MISC MANUFCTRD GOODS NES	1	No Quantity							33183			0
S3	2000	2000	2000	2	0	2	Export	450	Madagascar	MDG	140	Central African Rep.	CAF								89	MISC MANUFCTRD GOODS NES	1	No Quantity							17			0
S3	2000	2000	2000	2	0	2	Export	450	Madagascar	MDG	144	Sri Lanka	LKA								89	MISC MANUFCTRD GOODS NES	1	No Quantity							162			0
S3	2000	2000	2000	2	0	2	Export	450	Madagascar	MDG	152	Chile	CHL								89	MISC MANUFCTRD GOODS NES	1	No Quantity							937			0
S3	2000	2000	2000	2	0	2	Export	450	Madagascar	MDG	156	China	CHN								89	MISC MANUFCTRD GOODS NES	1	No Quantity							137337			0
S3	2000	2000	2000	2	0	2	Export	450	Madagascar	MDG	174	Comoros	COM								89	MISC MANUFCTRD GOODS NES	1	No Quantity							32792			0
S3	2000	2000	2000	2	0	2	Export	450	Madagascar	MDG	178	Congo	COG								89	MISC MANUFCTRD GOODS NES	1	No Quantity							873			0
S3	2000	2000	2000	2	0	2	Export	450	Madagascar	MDG	180	Dem. Rep. of the Congo	COD								89	MISC MANUFCTRD GOODS NES	1	No Quantity							5			0
S3	2000	2000	2000	2	0	2	Export	450	Madagascar	MDG	203	Czechia	CZE								89	MISC MANUFCTRD GOODS NES	1	No Quantity							9351			0
S3	2000	2000	2000	2	0	2	Export	450	Madagascar	MDG	208	Denmark	DNK								89	MISC MANUFCTRD GOODS NES	1	No Quantity							293854			0
S3	2000	2000	2000	2	0	2	Export	450	Madagascar	MDG	246	Finland	FIN								89	MISC MANUFCTRD GOODS NES	1	No Quantity							1435			0
S3	2000	2000	2000	2	0	2	Export	450	Madagascar	MDG	251	France	FRA								89	MISC MANUFCTRD GOODS NES	1	No Quantity							17787087			0
S3	2000	2000	2000	2	0	2	Export	450	Madagascar	MDG	258	French Polynesia	PYF								89	MISC MANUFCTRD GOODS NES	1	No Quantity							3255			0
S3	2000	2000	2000	2	0	2	Export	450	Madagascar	MDG	260	Fr. South Antarctic Terr.	ATF								89	MISC MANUFCTRD GOODS NES	1	No Quantity							892			0
S3	2000	2000	2000	2	0	2	Export	450	Madagascar	MDG	262	Djibouti	DJI								89	MISC MANUFCTRD GOODS NES	1	No Quantity							906			0
S3	2000	2000	2000	2	0	2	Export	450	Madagascar	MDG	276	Germany	DEU								89	MISC MANUFCTRD GOODS NES	1	No Quantity							300941			0
S3	2000	2000	2000	2	0	2	Export	450	Madagascar	MDG	300	Greece	GRC								89	MISC MANUFCTRD GOODS NES	1	No Quantity							5785			0
S3	2000	2000	2000	2	0	2	Export	450	Madagascar	MDG	344	China, Hong Kong SAR	HKG								89	MISC MANUFCTRD GOODS NES	1	No Quantity							202627			0
S3	2000	2000	2000	2	0	2	Export	450	Madagascar	MDG	348	Hungary	HUN								89	MISC MANUFCTRD GOODS NES	1	No Quantity							995			0
S3	2000	2000	2000	2	0	2	Export	450	Madagascar	MDG	360	Indonesia	IDN								89	MISC MANUFCTRD GOODS NES	1	No Quantity							15489			0
S3	2000	2000	2000	2	0	2	Export	450	Madagascar	MDG	376	Israel	ISR								89	MISC MANUFCTRD GOODS NES	1	No Quantity							11320			0
S3	2000	2000	2000	2	0	2	Export	450	Madagascar	MDG	381	Italy	ITA								89	MISC MANUFCTRD GOODS NES	1	No Quantity							579292			0
S3	2000	2000	2000	2	0	2	Export	450	Madagascar	MDG	388	Jamaica	JAM								89	MISC MANUFCTRD GOODS NES	1	No Quantity							1404			0
S3	2000	2000	2000	2	0	2	Export	450	Madagascar	MDG	392	Japan	JPN								89	MISC MANUFCTRD GOODS NES	1	No Quantity							237885			0
S3	2000	2000	2000	2	0	2	Export	450	Madagascar	MDG	404	Kenya	KEN								89	MISC MANUFCTRD GOODS NES	1	No Quantity							45839			0
S3	2000	2000	2000	2	0	2	Export	450	Madagascar	MDG	410	Rep. of Korea	KOR								89	MISC MANUFCTRD GOODS NES	1	No Quantity							5009			0
S3	2000	2000	2000	2	0	2	Export	450	Madagascar	MDG	422	Lebanon	LBN								89	MISC MANUFCTRD GOODS NES	1	No Quantity							29			0
S3	2000	2000	2000	2	0	2	Export	450	Madagascar	MDG	458	Malaysia	MYS								89	MISC MANUFCTRD GOODS NES	1	No Quantity							603			0
S3	2000	2000	2000	2	0	2	Export	450	Madagascar	MDG	462	Maldives	MDV								89	MISC MANUFCTRD GOODS NES	1	No Quantity							1907			0
S3	2000	2000	2000	2	0	2	Export	450	Madagascar	MDG	466	Mali	MLI								89	MISC MANUFCTRD GOODS NES	1	No Quantity							132			0
S3	2000	2000	2000	2	0	2	Export	450	Madagascar	MDG	480	Mauritius	MUS								89	MISC MANUFCTRD GOODS NES	1	No Quantity							3630975			0
S3	2000	2000	2000	2	0	2	Export	450	Madagascar	MDG	490	Other Asia, nes									89	MISC MANUFCTRD GOODS NES	1	No Quantity							482141			0
S3	2000	2000	2000	2	0	2	Export	450	Madagascar	MDG	520	Nauru	NRU								89	MISC MANUFCTRD GOODS NES	1	No Quantity							120			0
S3	2000	2000	2000	2	0	2	Export	450	Madagascar	MDG	528	Netherlands	NLD								89	MISC MANUFCTRD GOODS NES	1	No Quantity							47914			0
S3	2000	2000	2000	2	0	2	Export	450	Madagascar	MDG	540	New Caledonia	NCL								89	MISC MANUFCTRD GOODS NES	1	No Quantity							11159			0
S3	2000	2000	2000	2	0	2	Export	450	Madagascar	MDG	548	Vanuatu	VUT								89	MISC MANUFCTRD GOODS NES	1	No Quantity							229			0
S3	2000	2000	2000	2	0	2	Export	450	Madagascar	MDG	579	Norway	NOR								89	MISC MANUFCTRD GOODS NES	1	No Quantity							378			0
S3	2000	2000	2000	2	0	2	Export	450	Madagascar	MDG	616	Poland	POL								89	MISC MANUFCTRD GOODS NES	1	No Quantity							10482			0
S3	2000	2000	2000	2	0	2	Export	450	Madagascar	MDG	620	Portugal	PRT								89	MISC MANUFCTRD GOODS NES	1	No Quantity							13690			0
S3	2000	2000	2000	2	0	2	Export	450	Madagascar	MDG	643	Russian Federation	RUS								89	MISC MANUFCTRD GOODS NES	1	No Quantity							1017			0
S3	2000	2000	2000	2	0	2	Export	450	Madagascar	MDG	682	Saudi Arabia	SAU								89	MISC MANUFCTRD GOODS NES	1	No Quantity							600			0
S3	2000	2000	2000	2	0	2	Export	450	Madagascar	MDG	686	Senegal	SEN								89	MISC MANUFCTRD GOODS NES	1	No Quantity							212			0
S3	2000	2000	2000	2	0	2	Export	450	Madagascar	MDG	690	Seychelles	SYC								89	MISC MANUFCTRD GOODS NES	1	No Quantity							2494			0
S3	2000	2000	2000	2	0	2	Export	450	Madagascar	MDG	699	India	IND								89	MISC MANUFCTRD GOODS NES	1	No Quantity							5206			0
S3	2000	2000	2000	2	0	2	Export	450	Madagascar	MDG	702	Singapore	SGP								89	MISC MANUFCTRD GOODS NES	1	No Quantity							20409			0
S3	2000	2000	2000	2	0	2	Export	450	Madagascar	MDG	710	South Africa	ZAF								89	MISC MANUFCTRD GOODS NES	1	No Quantity							250836			0
S3	2000	2000	2000	2	0	2	Export	450	Madagascar	MDG	716	Zimbabwe	ZWE								89	MISC MANUFCTRD GOODS NES	1	No Quantity							9197			0
S3	2000	2000	2000	2	0	2	Export	450	Madagascar	MDG	724	Spain	ESP								89	MISC MANUFCTRD GOODS NES	1	No Quantity							133445			0
S3	2000	2000	2000	2	0	2	Export	450	Madagascar	MDG	736	Fmr Sudan	SDN								89	MISC MANUFCTRD GOODS NES	1	No Quantity							93			0
S3	2000	2000	2000	2	0	2	Export	450	Madagascar	MDG	748	Swaziland	SWZ								89	MISC MANUFCTRD GOODS NES	1	No Quantity							904			0
S3	2000	2000	2000	2	0	2	Export	450	Madagascar	MDG	752	Sweden	SWE								89	MISC MANUFCTRD GOODS NES	1	No Quantity							42224			0
S3	2000	2000	2000	2	0	2	Export	450	Madagascar	MDG	757	Switzerland	CHE								89	MISC MANUFCTRD GOODS NES	1	No Quantity							50199			0
S3	2000	2000	2000	2	0	2	Export	450	Madagascar	MDG	784	United Arab Emirates	ARE								89	MISC MANUFCTRD GOODS NES	1	No Quantity							441			0
S3	2000	2000	2000	2	0	2	Export	450	Madagascar	MDG	818	Egypt	EGY								89	MISC MANUFCTRD GOODS NES	1	No Quantity							3716			0
S3	2000	2000	2000	2	0	2	Export	450	Madagascar	MDG	826	United Kingdom	GBR								89	MISC MANUFCTRD GOODS NES	1	No Quantity							181163			0
S3	2000	2000	2000	2	0	2	Export	450	Madagascar	MDG	834	United Rep. of Tanzania	TZA								89	MISC MANUFCTRD GOODS NES	1	No Quantity							2485			0
S3	2000	2000	2000	2	0	2	Export	450	Madagascar	MDG	842	USA	USA								89	MISC MANUFCTRD GOODS NES	1	No Quantity							2350482			0
S3	2000	2000	2000	2	0	2	Export	450	Madagascar	MDG	891	Serbia and Montenegro	SCG								89	MISC MANUFCTRD GOODS NES	1	No Quantity							14			0
S3	2000	2000	2000	2	0	2	Export	450	Madagascar	MDG	894	Zambia	ZMB								89	MISC MANUFCTRD GOODS NES	1	No Quantity							338			0
S3	2000	2000	2000	2	0	2	Export	450	Madagascar	MDG	899	Areas, nes									89	MISC MANUFCTRD GOODS NES	1	No Quantity							216433			0
S3	2000	2000	2000	2	0	2	Export	450	Madagascar	MDG	0	World	WLD								93	SPEC.TRANSACT.NOT CLASSD	1	No Quantity							2290552			0
S3	2000	2000	2000	2	0	2	Export	450	Madagascar	MDG	56	Belgium	BEL								93	SPEC.TRANSACT.NOT CLASSD	1	No Quantity							234315			0
S3	2000	2000	2000	2	0	2	Export	450	Madagascar	MDG	108	Burundi	BDI								93	SPEC.TRANSACT.NOT CLASSD	1	No Quantity							757			0
S3	2000	2000	2000	2	0	2	Export	450	Madagascar	MDG	124	Canada	CAN								93	SPEC.TRANSACT.NOT CLASSD	1	No Quantity							9973			0
S3	2000	2000	2000	2	0	2	Export	450	Madagascar	MDG	152	Chile	CHL								93	SPEC.TRANSACT.NOT CLASSD	1	No Quantity							48539			0
S3	2000	2000	2000	2	0	2	Export	450	Madagascar	MDG	174	Comoros	COM								93	SPEC.TRANSACT.NOT CLASSD	1	No Quantity							7423			0
S3	2000	2000	2000	2	0	2	Export	450	Madagascar	MDG	180	Dem. Rep. of the Congo	COD								93	SPEC.TRANSACT.NOT CLASSD	1	No Quantity							7752			0
S3	2000	2000	2000	2	0	2	Export	450	Madagascar	MDG	204	Benin	BEN								93	SPEC.TRANSACT.NOT CLASSD	1	No Quantity							10395			0
S3	2000	2000	2000	2	0	2	Export	450	Madagascar	MDG	214	Dominican Rep.	DOM								93	SPEC.TRANSACT.NOT CLASSD	1	No Quantity							3711			0
S3	2000	2000	2000	2	0	2	Export	450	Madagascar	MDG	251	France	FRA								93	SPEC.TRANSACT.NOT CLASSD	1	No Quantity							863877			0
S3	2000	2000	2000	2	0	2	Export	450	Madagascar	MDG	258	French Polynesia	PYF								93	SPEC.TRANSACT.NOT CLASSD	1	No Quantity							282			0
S3	2000	2000	2000	2	0	2	Export	450	Madagascar	MDG	266	Gabon	GAB								93	SPEC.TRANSACT.NOT CLASSD	1	No Quantity							25479			0
S3	2000	2000	2000	2	0	2	Export	450	Madagascar	MDG	276	Germany	DEU								93	SPEC.TRANSACT.NOT CLASSD	1	No Quantity							61022			0
S3	2000	2000	2000	2	0	2	Export	450	Madagascar	MDG	288	Ghana	GHA								93	SPEC.TRANSACT.NOT CLASSD	1	No Quantity							5121			0
S3	2000	2000	2000	2	0	2	Export	450	Madagascar	MDG	360	Indonesia	IDN								93	SPEC.TRANSACT.NOT CLASSD	1	No Quantity							9164			0
S3	2000	2000	2000	2	0	2	Export	450	Madagascar	MDG	376	Israel	ISR								93	SPEC.TRANSACT.NOT CLASSD	1	No Quantity							19549			0
S3	2000	2000	2000	2	0	2	Export	450	Madagascar	MDG	381	Italy	ITA								93	SPEC.TRANSACT.NOT CLASSD	1	No Quantity							14123			0
S3	2000	2000	2000	2	0	2	Export	450	Madagascar	MDG	384	Côte d'Ivoire	CIV								93	SPEC.TRANSACT.NOT CLASSD	1	No Quantity							6512			0
S3	2000	2000	2000	2	0	2	Export	450	Madagascar	MDG	392	Japan	JPN								93	SPEC.TRANSACT.NOT CLASSD	1	No Quantity							6397			0
S3	2000	2000	2000	2	0	2	Export	450	Madagascar	MDG	404	Kenya	KEN								93	SPEC.TRANSACT.NOT CLASSD	1	No Quantity							12923			0
S3	2000	2000	2000	2	0	2	Export	450	Madagascar	MDG	422	Lebanon	LBN								93	SPEC.TRANSACT.NOT CLASSD	1	No Quantity							41473			0
S3	2000	2000	2000	2	0	2	Export	450	Madagascar	MDG	454	Malawi	MWI								93	SPEC.TRANSACT.NOT CLASSD	1	No Quantity							3764			0
S3	2000	2000	2000	2	0	2	Export	450	Madagascar	MDG	458	Malaysia	MYS								93	SPEC.TRANSACT.NOT CLASSD	1	No Quantity							210			0
S3	2000	2000	2000	2	0	2	Export	450	Madagascar	MDG	466	Mali	MLI								93	SPEC.TRANSACT.NOT CLASSD	1	No Quantity							13113			0
S3	2000	2000	2000	2	0	2	Export	450	Madagascar	MDG	480	Mauritius	MUS								93	SPEC.TRANSACT.NOT CLASSD	1	No Quantity							260809			0
S3	2000	2000	2000	2	0	2	Export	450	Madagascar	MDG	540	New Caledonia	NCL								93	SPEC.TRANSACT.NOT CLASSD	1	No Quantity							22948			0
S3	2000	2000	2000	2	0	2	Export	450	Madagascar	MDG	579	Norway	NOR								93	SPEC.TRANSACT.NOT CLASSD	1	No Quantity							6187			0
S3	2000	2000	2000	2	0	2	Export	450	Madagascar	MDG	643	Russian Federation	RUS								93	SPEC.TRANSACT.NOT CLASSD	1	No Quantity							297			0
S3	2000	2000	2000	2	0	2	Export	450	Madagascar	MDG	686	Senegal	SEN								93	SPEC.TRANSACT.NOT CLASSD	1	No Quantity							6063			0
S3	2000	2000	2000	2	0	2	Export	450	Madagascar	MDG	699	India	IND								93	SPEC.TRANSACT.NOT CLASSD	1	No Quantity							39453			0
S3	2000	2000	2000	2	0	2	Export	450	Madagascar	MDG	702	Singapore	SGP								93	SPEC.TRANSACT.NOT CLASSD	1	No Quantity							3671			0
S3	2000	2000	2000	2	0	2	Export	450	Madagascar	MDG	710	South Africa	ZAF								93	SPEC.TRANSACT.NOT CLASSD	1	No Quantity							76388			0
S3	2000	2000	2000	2	0	2	Export	450	Madagascar	MDG	757	Switzerland	CHE								93	SPEC.TRANSACT.NOT CLASSD	1	No Quantity							80849			0
S3	2000	2000	2000	2	0	2	Export	450	Madagascar	MDG	788	Tunisia	TUN								93	SPEC.TRANSACT.NOT CLASSD	1	No Quantity							20113			0
S3	2000	2000	2000	2	0	2	Export	450	Madagascar	MDG	792	Turkey	TUR								93	SPEC.TRANSACT.NOT CLASSD	1	No Quantity							78612			0
S3	2000	2000	2000	2	0	2	Export	450	Madagascar	MDG	826	United Kingdom	GBR								93	SPEC.TRANSACT.NOT CLASSD	1	No Quantity							14661			0
S3	2000	2000	2000	2	0	2	Export	450	Madagascar	MDG	842	USA	USA								93	SPEC.TRANSACT.NOT CLASSD	1	No Quantity							139207			0
S3	2000	2000	2000	2	0	2	Export	450	Madagascar	MDG	891	Serbia and Montenegro	SCG								93	SPEC.TRANSACT.NOT CLASSD	1	No Quantity							3785			0
S3	2000	2000	2000	2	0	2	Export	450	Madagascar	MDG	899	Areas, nes									93	SPEC.TRANSACT.NOT CLASSD	1	No Quantity							131638			0
S3	2000	2000	2000	2	0	2	Export	446	China, Macao SAR	MAC	0	World	WLD								96	COIN NONGOLD NONCURRENT	1	No Quantity							7027			0
S3	2000	2000	2000	2	0	2	Export	446	China, Macao SAR	MAC	156	China	CHN								96	COIN NONGOLD NONCURRENT	1	No Quantity							7027			0
S3	2000	2000	2000	2	0	2	Export	450	Madagascar	MDG	0	World	WLD								97	GOLD,NONMONTRY EXCL ORES	1	No Quantity							2118			0
S3	2000	2000	2000	2	0	2	Export	450	Madagascar	MDG	251	France	FRA								97	GOLD,NONMONTRY EXCL ORES	1	No Quantity							2118			0
