# Supplementary material for: Core-periphery structure in sectoral international trade networks: A new approach to an old theory
Source: PLoS One. 2020 Apr 2;15(4):e0229547. doi: 10.1371/journal.pone.0229547 (PMC7117750; doi:10.1371/journal.pone.0229547)
Supplement: S7 File — (ZIP) [file pone.0229547.s007.zip › S7_File/RawData 2000/comtrade (42).csv]

Classification	Year	Period	Period Desc.	Aggregate Level	Is Leaf Code	Trade Flow Code	Trade Flow	Reporter Code	Reporter	Reporter ISO	Partner Code	Partner	Partner ISO	2nd Partner Code	2nd Partner	2nd Partner ISO	Customs Proc. Code	Customs	Mode of Transport Code	Mode of Transport	Commodity Code	Commodity	Qty Unit Code	Qty Unit	Qty	Alt Qty Unit Code	Alt Qty Unit	Alt Qty	Netweight (kg)	Gross weight (kg)	Trade Value (US$)	CIF Trade Value (US$)	FOB Trade Value (US$)	Flag
S3	2000	2000	2000	2	0	2	Export	454	Malawi	MWI	0	World	WLD								00	LIVE ANIMALS	1	No Quantity							6226			0
S3	2000	2000	2000	2	0	2	Export	454	Malawi	MWI	508	Mozambique	MOZ								00	LIVE ANIMALS	1	No Quantity							2344			0
S3	2000	2000	2000	2	0	2	Export	454	Malawi	MWI	800	Uganda	UGA								00	LIVE ANIMALS	1	No Quantity							3015			0
S3	2000	2000	2000	2	0	2	Export	454	Malawi	MWI	834	United Rep. of Tanzania	TZA								00	LIVE ANIMALS	1	No Quantity							867			0
S3	2000	2000	2000	2	0	2	Export	458	Malaysia	MYS	0	World	WLD								00	LIVE ANIMALS	1	No Quantity							94799202			0
S3	2000	2000	2000	2	0	2	Export	458	Malaysia	MYS	36	Australia	AUS								00	LIVE ANIMALS	1	No Quantity							84619			0
S3	2000	2000	2000	2	0	2	Export	458	Malaysia	MYS	50	Bangladesh	BGD								00	LIVE ANIMALS	1	No Quantity							450703			0
S3	2000	2000	2000	2	0	2	Export	458	Malaysia	MYS	56	Belgium	BEL								00	LIVE ANIMALS	1	No Quantity							84465			0
S3	2000	2000	2000	2	0	2	Export	458	Malaysia	MYS	96	Brunei Darussalam	BRN								00	LIVE ANIMALS	1	No Quantity							458546			0
S3	2000	2000	2000	2	0	2	Export	458	Malaysia	MYS	100	Bulgaria	BGR								00	LIVE ANIMALS	1	No Quantity							4700			0
S3	2000	2000	2000	2	0	2	Export	458	Malaysia	MYS	124	Canada	CAN								00	LIVE ANIMALS	1	No Quantity							15368			0
S3	2000	2000	2000	2	0	2	Export	458	Malaysia	MYS	144	Sri Lanka	LKA								00	LIVE ANIMALS	1	No Quantity							425418			0
S3	2000	2000	2000	2	0	2	Export	458	Malaysia	MYS	156	China	CHN								00	LIVE ANIMALS	1	No Quantity							234769			0
S3	2000	2000	2000	2	0	2	Export	458	Malaysia	MYS	208	Denmark	DNK								00	LIVE ANIMALS	1	No Quantity							1361			0
S3	2000	2000	2000	2	0	2	Export	458	Malaysia	MYS	251	France	FRA								00	LIVE ANIMALS	1	No Quantity							74606			0
S3	2000	2000	2000	2	0	2	Export	458	Malaysia	MYS	276	Germany	DEU								00	LIVE ANIMALS	1	No Quantity							136472			0
S3	2000	2000	2000	2	0	2	Export	458	Malaysia	MYS	344	China, Hong Kong SAR	HKG								00	LIVE ANIMALS	1	No Quantity							58652			0
S3	2000	2000	2000	2	0	2	Export	458	Malaysia	MYS	360	Indonesia	IDN								00	LIVE ANIMALS	1	No Quantity							1523900			0
S3	2000	2000	2000	2	0	2	Export	458	Malaysia	MYS	381	Italy	ITA								00	LIVE ANIMALS	1	No Quantity							50599			0
S3	2000	2000	2000	2	0	2	Export	458	Malaysia	MYS	392	Japan	JPN								00	LIVE ANIMALS	1	No Quantity							82925			0
S3	2000	2000	2000	2	0	2	Export	458	Malaysia	MYS	410	Rep. of Korea	KOR								00	LIVE ANIMALS	1	No Quantity							52339			0
S3	2000	2000	2000	2	0	2	Export	458	Malaysia	MYS	446	China, Macao SAR	MAC								00	LIVE ANIMALS	1	No Quantity							4000			0
S3	2000	2000	2000	2	0	2	Export	458	Malaysia	MYS	490	Other Asia, nes									00	LIVE ANIMALS	1	No Quantity							84411			0
S3	2000	2000	2000	2	0	2	Export	458	Malaysia	MYS	528	Netherlands	NLD								00	LIVE ANIMALS	1	No Quantity							44106			0
S3	2000	2000	2000	2	0	2	Export	458	Malaysia	MYS	608	Philippines	PHL								00	LIVE ANIMALS	1	No Quantity							254539			0
S3	2000	2000	2000	2	0	2	Export	458	Malaysia	MYS	620	Portugal	PRT								00	LIVE ANIMALS	1	No Quantity							26885			0
S3	2000	2000	2000	2	0	2	Export	458	Malaysia	MYS	699	India	IND								00	LIVE ANIMALS	1	No Quantity							9000			0
S3	2000	2000	2000	2	0	2	Export	458	Malaysia	MYS	702	Singapore	SGP								00	LIVE ANIMALS	1	No Quantity							90240252			0
S3	2000	2000	2000	2	0	2	Export	458	Malaysia	MYS	704	Viet Nam	VNM								00	LIVE ANIMALS	1	No Quantity							14316			0
S3	2000	2000	2000	2	0	2	Export	458	Malaysia	MYS	724	Spain	ESP								00	LIVE ANIMALS	1	No Quantity							18583			0
S3	2000	2000	2000	2	0	2	Export	458	Malaysia	MYS	752	Sweden	SWE								00	LIVE ANIMALS	1	No Quantity							2026			0
S3	2000	2000	2000	2	0	2	Export	458	Malaysia	MYS	757	Switzerland	CHE								00	LIVE ANIMALS	1	No Quantity							7032			0
S3	2000	2000	2000	2	0	2	Export	458	Malaysia	MYS	764	Thailand	THA								00	LIVE ANIMALS	1	No Quantity							273672			0
S3	2000	2000	2000	2	0	2	Export	458	Malaysia	MYS	784	United Arab Emirates	ARE								00	LIVE ANIMALS	1	No Quantity							1579			0
S3	2000	2000	2000	2	0	2	Export	458	Malaysia	MYS	826	United Kingdom	GBR								00	LIVE ANIMALS	1	No Quantity							16503			0
S3	2000	2000	2000	2	0	2	Export	458	Malaysia	MYS	842	USA	USA								00	LIVE ANIMALS	1	No Quantity							62857			0
S3	2000	2000	2000	2	0	2	Export	454	Malawi	MWI	0	World	WLD								01	MEAT, MEAT PREPARATIONS	1	No Quantity							225			0
S3	2000	2000	2000	2	0	2	Export	454	Malawi	MWI	508	Mozambique	MOZ								01	MEAT, MEAT PREPARATIONS	1	No Quantity							225			0
S3	2000	2000	2000	2	0	2	Export	458	Malaysia	MYS	0	World	WLD								01	MEAT, MEAT PREPARATIONS	1	No Quantity							16990273			0
S3	2000	2000	2000	2	0	2	Export	458	Malaysia	MYS	36	Australia	AUS								01	MEAT, MEAT PREPARATIONS	1	No Quantity							9205			0
S3	2000	2000	2000	2	0	2	Export	458	Malaysia	MYS	48	Bahrain	BHR								01	MEAT, MEAT PREPARATIONS	1	No Quantity							71942			0
S3	2000	2000	2000	2	0	2	Export	458	Malaysia	MYS	96	Brunei Darussalam	BRN								01	MEAT, MEAT PREPARATIONS	1	No Quantity							4247728			0
S3	2000	2000	2000	2	0	2	Export	458	Malaysia	MYS	116	Cambodia	KHM								01	MEAT, MEAT PREPARATIONS	1	No Quantity							7648			0
S3	2000	2000	2000	2	0	2	Export	458	Malaysia	MYS	124	Canada	CAN								01	MEAT, MEAT PREPARATIONS	1	No Quantity							10275			0
S3	2000	2000	2000	2	0	2	Export	458	Malaysia	MYS	144	Sri Lanka	LKA								01	MEAT, MEAT PREPARATIONS	1	No Quantity							430003			0
S3	2000	2000	2000	2	0	2	Export	458	Malaysia	MYS	156	China	CHN								01	MEAT, MEAT PREPARATIONS	1	No Quantity							30959			0
S3	2000	2000	2000	2	0	2	Export	458	Malaysia	MYS	344	China, Hong Kong SAR	HKG								01	MEAT, MEAT PREPARATIONS	1	No Quantity							2870287			0
S3	2000	2000	2000	2	0	2	Export	458	Malaysia	MYS	360	Indonesia	IDN								01	MEAT, MEAT PREPARATIONS	1	No Quantity							252047			0
S3	2000	2000	2000	2	0	2	Export	458	Malaysia	MYS	392	Japan	JPN								01	MEAT, MEAT PREPARATIONS	1	No Quantity							48660			0
S3	2000	2000	2000	2	0	2	Export	458	Malaysia	MYS	410	Rep. of Korea	KOR								01	MEAT, MEAT PREPARATIONS	1	No Quantity							3132			0
S3	2000	2000	2000	2	0	2	Export	458	Malaysia	MYS	414	Kuwait	KWT								01	MEAT, MEAT PREPARATIONS	1	No Quantity							276365			0
S3	2000	2000	2000	2	0	2	Export	458	Malaysia	MYS	480	Mauritius	MUS								01	MEAT, MEAT PREPARATIONS	1	No Quantity							23334			0
S3	2000	2000	2000	2	0	2	Export	458	Malaysia	MYS	490	Other Asia, nes									01	MEAT, MEAT PREPARATIONS	1	No Quantity							48375			0
S3	2000	2000	2000	2	0	2	Export	458	Malaysia	MYS	520	Nauru	NRU								01	MEAT, MEAT PREPARATIONS	1	No Quantity							1316			0
S3	2000	2000	2000	2	0	2	Export	458	Malaysia	MYS	528	Netherlands	NLD								01	MEAT, MEAT PREPARATIONS	1	No Quantity							53261			0
S3	2000	2000	2000	2	0	2	Export	458	Malaysia	MYS	586	Pakistan	PAK								01	MEAT, MEAT PREPARATIONS	1	No Quantity							30503			0
S3	2000	2000	2000	2	0	2	Export	458	Malaysia	MYS	598	Papua New Guinea	PNG								01	MEAT, MEAT PREPARATIONS	1	No Quantity							3809			0
S3	2000	2000	2000	2	0	2	Export	458	Malaysia	MYS	608	Philippines	PHL								01	MEAT, MEAT PREPARATIONS	1	No Quantity							203434			0
S3	2000	2000	2000	2	0	2	Export	458	Malaysia	MYS	634	Qatar	QAT								01	MEAT, MEAT PREPARATIONS	1	No Quantity							25394			0
S3	2000	2000	2000	2	0	2	Export	458	Malaysia	MYS	682	Saudi Arabia	SAU								01	MEAT, MEAT PREPARATIONS	1	No Quantity							91489			0
S3	2000	2000	2000	2	0	2	Export	458	Malaysia	MYS	702	Singapore	SGP								01	MEAT, MEAT PREPARATIONS	1	No Quantity							7848443			0
S3	2000	2000	2000	2	0	2	Export	458	Malaysia	MYS	764	Thailand	THA								01	MEAT, MEAT PREPARATIONS	1	No Quantity							276186			0
S3	2000	2000	2000	2	0	2	Export	458	Malaysia	MYS	784	United Arab Emirates	ARE								01	MEAT, MEAT PREPARATIONS	1	No Quantity							48645			0
S3	2000	2000	2000	2	0	2	Export	458	Malaysia	MYS	842	USA	USA								01	MEAT, MEAT PREPARATIONS	1	No Quantity							77462			0
S3	2000	2000	2000	2	0	2	Export	458	Malaysia	MYS	899	Areas, nes									01	MEAT, MEAT PREPARATIONS	1	No Quantity							371			0
S3	2000	2000	2000	2	0	2	Export	454	Malawi	MWI	0	World	WLD								02	DAIRY PRODUCTS,BIRD EGGS	1	No Quantity							35581			0
S3	2000	2000	2000	2	0	2	Export	454	Malawi	MWI	508	Mozambique	MOZ								02	DAIRY PRODUCTS,BIRD EGGS	1	No Quantity							3079			0
S3	2000	2000	2000	2	0	2	Export	454	Malawi	MWI	716	Zimbabwe	ZWE								02	DAIRY PRODUCTS,BIRD EGGS	1	No Quantity							32502			0
S3	2000	2000	2000	2	0	2	Export	458	Malaysia	MYS	0	World	WLD								02	DAIRY PRODUCTS,BIRD EGGS	1	No Quantity							107936755			0
S3	2000	2000	2000	2	0	2	Export	458	Malaysia	MYS	36	Australia	AUS								02	DAIRY PRODUCTS,BIRD EGGS	1	No Quantity							18227			0
S3	2000	2000	2000	2	0	2	Export	458	Malaysia	MYS	50	Bangladesh	BGD								02	DAIRY PRODUCTS,BIRD EGGS	1	No Quantity							8000			0
S3	2000	2000	2000	2	0	2	Export	458	Malaysia	MYS	56	Belgium	BEL								02	DAIRY PRODUCTS,BIRD EGGS	1	No Quantity							21280			0
S3	2000	2000	2000	2	0	2	Export	458	Malaysia	MYS	96	Brunei Darussalam	BRN								02	DAIRY PRODUCTS,BIRD EGGS	1	No Quantity							4793258			0
S3	2000	2000	2000	2	0	2	Export	458	Malaysia	MYS	104	Myanmar	MMR								02	DAIRY PRODUCTS,BIRD EGGS	1	No Quantity							644516			0
S3	2000	2000	2000	2	0	2	Export	458	Malaysia	MYS	116	Cambodia	KHM								02	DAIRY PRODUCTS,BIRD EGGS	1	No Quantity							190010			0
S3	2000	2000	2000	2	0	2	Export	458	Malaysia	MYS	344	China, Hong Kong SAR	HKG								02	DAIRY PRODUCTS,BIRD EGGS	1	No Quantity							4926555			0
S3	2000	2000	2000	2	0	2	Export	458	Malaysia	MYS	360	Indonesia	IDN								02	DAIRY PRODUCTS,BIRD EGGS	1	No Quantity							8508558			0
S3	2000	2000	2000	2	0	2	Export	458	Malaysia	MYS	381	Italy	ITA								02	DAIRY PRODUCTS,BIRD EGGS	1	No Quantity							40910			0
S3	2000	2000	2000	2	0	2	Export	458	Malaysia	MYS	392	Japan	JPN								02	DAIRY PRODUCTS,BIRD EGGS	1	No Quantity							379879			0
S3	2000	2000	2000	2	0	2	Export	458	Malaysia	MYS	450	Madagascar	MDG								02	DAIRY PRODUCTS,BIRD EGGS	1	No Quantity							69676			0
S3	2000	2000	2000	2	0	2	Export	458	Malaysia	MYS	454	Malawi	MWI								02	DAIRY PRODUCTS,BIRD EGGS	1	No Quantity							14250			0
S3	2000	2000	2000	2	0	2	Export	458	Malaysia	MYS	462	Maldives	MDV								02	DAIRY PRODUCTS,BIRD EGGS	1	No Quantity							20015			0
S3	2000	2000	2000	2	0	2	Export	458	Malaysia	MYS	490	Other Asia, nes									02	DAIRY PRODUCTS,BIRD EGGS	1	No Quantity							7424038			0
S3	2000	2000	2000	2	0	2	Export	458	Malaysia	MYS	512	Oman	OMN								02	DAIRY PRODUCTS,BIRD EGGS	1	No Quantity							1118644			0
S3	2000	2000	2000	2	0	2	Export	458	Malaysia	MYS	528	Netherlands	NLD								02	DAIRY PRODUCTS,BIRD EGGS	1	No Quantity							21174			0
S3	2000	2000	2000	2	0	2	Export	458	Malaysia	MYS	554	New Zealand	NZL								02	DAIRY PRODUCTS,BIRD EGGS	1	No Quantity							226620			0
S3	2000	2000	2000	2	0	2	Export	458	Malaysia	MYS	586	Pakistan	PAK								02	DAIRY PRODUCTS,BIRD EGGS	1	No Quantity							4930			0
S3	2000	2000	2000	2	0	2	Export	458	Malaysia	MYS	598	Papua New Guinea	PNG								02	DAIRY PRODUCTS,BIRD EGGS	1	No Quantity							31635			0
S3	2000	2000	2000	2	0	2	Export	458	Malaysia	MYS	608	Philippines	PHL								02	DAIRY PRODUCTS,BIRD EGGS	1	No Quantity							1893140			0
S3	2000	2000	2000	2	0	2	Export	458	Malaysia	MYS	682	Saudi Arabia	SAU								02	DAIRY PRODUCTS,BIRD EGGS	1	No Quantity							541834			0
S3	2000	2000	2000	2	0	2	Export	458	Malaysia	MYS	702	Singapore	SGP								02	DAIRY PRODUCTS,BIRD EGGS	1	No Quantity							68658045			0
S3	2000	2000	2000	2	0	2	Export	458	Malaysia	MYS	704	Viet Nam	VNM								02	DAIRY PRODUCTS,BIRD EGGS	1	No Quantity							3481188			0
S3	2000	2000	2000	2	0	2	Export	458	Malaysia	MYS	710	South Africa	ZAF								02	DAIRY PRODUCTS,BIRD EGGS	1	No Quantity							23755			0
S3	2000	2000	2000	2	0	2	Export	458	Malaysia	MYS	724	Spain	ESP								02	DAIRY PRODUCTS,BIRD EGGS	1	No Quantity							23710			0
S3	2000	2000	2000	2	0	2	Export	458	Malaysia	MYS	757	Switzerland	CHE								02	DAIRY PRODUCTS,BIRD EGGS	1	No Quantity							3298			0
S3	2000	2000	2000	2	0	2	Export	458	Malaysia	MYS	764	Thailand	THA								02	DAIRY PRODUCTS,BIRD EGGS	1	No Quantity							4216481			0
S3	2000	2000	2000	2	0	2	Export	458	Malaysia	MYS	780	Trinidad and Tobago	TTO								02	DAIRY PRODUCTS,BIRD EGGS	1	No Quantity							496079			0
S3	2000	2000	2000	2	0	2	Export	458	Malaysia	MYS	784	United Arab Emirates	ARE								02	DAIRY PRODUCTS,BIRD EGGS	1	No Quantity							117198			0
S3	2000	2000	2000	2	0	2	Export	458	Malaysia	MYS	826	United Kingdom	GBR								02	DAIRY PRODUCTS,BIRD EGGS	1	No Quantity							14179			0
S3	2000	2000	2000	2	0	2	Export	458	Malaysia	MYS	842	USA	USA								02	DAIRY PRODUCTS,BIRD EGGS	1	No Quantity							5673			0
S3	2000	2000	2000	2	0	2	Export	454	Malawi	MWI	0	World	WLD								03	FISH,CRUSTACEANS,MOLLUSC	1	No Quantity							135142			0
S3	2000	2000	2000	2	0	2	Export	454	Malawi	MWI	56	Belgium	BEL								03	FISH,CRUSTACEANS,MOLLUSC	1	No Quantity							27627			0
S3	2000	2000	2000	2	0	2	Export	454	Malawi	MWI	124	Canada	CAN								03	FISH,CRUSTACEANS,MOLLUSC	1	No Quantity							10836			0
S3	2000	2000	2000	2	0	2	Export	454	Malawi	MWI	208	Denmark	DNK								03	FISH,CRUSTACEANS,MOLLUSC	1	No Quantity							1760			0
S3	2000	2000	2000	2	0	2	Export	454	Malawi	MWI	251	France	FRA								03	FISH,CRUSTACEANS,MOLLUSC	1	No Quantity							22524			0
S3	2000	2000	2000	2	0	2	Export	454	Malawi	MWI	276	Germany	DEU								03	FISH,CRUSTACEANS,MOLLUSC	1	No Quantity							16411			0
S3	2000	2000	2000	2	0	2	Export	454	Malawi	MWI	392	Japan	JPN								03	FISH,CRUSTACEANS,MOLLUSC	1	No Quantity							4710			0
S3	2000	2000	2000	2	0	2	Export	454	Malawi	MWI	710	South Africa	ZAF								03	FISH,CRUSTACEANS,MOLLUSC	1	No Quantity							4570			0
S3	2000	2000	2000	2	0	2	Export	454	Malawi	MWI	752	Sweden	SWE								03	FISH,CRUSTACEANS,MOLLUSC	1	No Quantity							9778			0
S3	2000	2000	2000	2	0	2	Export	454	Malawi	MWI	826	United Kingdom	GBR								03	FISH,CRUSTACEANS,MOLLUSC	1	No Quantity							4081			0
S3	2000	2000	2000	2	0	2	Export	454	Malawi	MWI	842	USA	USA								03	FISH,CRUSTACEANS,MOLLUSC	1	No Quantity							27891			0
S3	2000	2000	2000	2	0	2	Export	454	Malawi	MWI	894	Zambia	ZMB								03	FISH,CRUSTACEANS,MOLLUSC	1	No Quantity							4956			0
S3	2000	2000	2000	2	0	2	Export	458	Malaysia	MYS	0	World	WLD								03	FISH,CRUSTACEANS,MOLLUSC	1	No Quantity							344292839			0
S3	2000	2000	2000	2	0	2	Export	458	Malaysia	MYS	8	Albania	ALB								03	FISH,CRUSTACEANS,MOLLUSC	1	No Quantity							5153			0
S3	2000	2000	2000	2	0	2	Export	458	Malaysia	MYS	12	Algeria	DZA								03	FISH,CRUSTACEANS,MOLLUSC	1	No Quantity							3034			0
S3	2000	2000	2000	2	0	2	Export	458	Malaysia	MYS	16	American Samoa	ASM								03	FISH,CRUSTACEANS,MOLLUSC	1	No Quantity							679			0
S3	2000	2000	2000	2	0	2	Export	458	Malaysia	MYS	32	Argentina	ARG								03	FISH,CRUSTACEANS,MOLLUSC	1	No Quantity							2437			0
S3	2000	2000	2000	2	0	2	Export	458	Malaysia	MYS	36	Australia	AUS								03	FISH,CRUSTACEANS,MOLLUSC	1	No Quantity							16054304			0
S3	2000	2000	2000	2	0	2	Export	458	Malaysia	MYS	40	Austria	AUT								03	FISH,CRUSTACEANS,MOLLUSC	1	No Quantity							10912			0
S3	2000	2000	2000	2	0	2	Export	458	Malaysia	MYS	48	Bahrain	BHR								03	FISH,CRUSTACEANS,MOLLUSC	1	No Quantity							11520			0
S3	2000	2000	2000	2	0	2	Export	458	Malaysia	MYS	56	Belgium	BEL								03	FISH,CRUSTACEANS,MOLLUSC	1	No Quantity							13392710			0
S3	2000	2000	2000	2	0	2	Export	458	Malaysia	MYS	90	Solomon Isds	SLB								03	FISH,CRUSTACEANS,MOLLUSC	1	No Quantity							44729			0
S3	2000	2000	2000	2	0	2	Export	458	Malaysia	MYS	96	Brunei Darussalam	BRN								03	FISH,CRUSTACEANS,MOLLUSC	1	No Quantity							3430268			0
S3	2000	2000	2000	2	0	2	Export	458	Malaysia	MYS	100	Bulgaria	BGR								03	FISH,CRUSTACEANS,MOLLUSC	1	No Quantity							69			0
S3	2000	2000	2000	2	0	2	Export	458	Malaysia	MYS	104	Myanmar	MMR								03	FISH,CRUSTACEANS,MOLLUSC	1	No Quantity							8311			0
S3	2000	2000	2000	2	0	2	Export	458	Malaysia	MYS	116	Cambodia	KHM								03	FISH,CRUSTACEANS,MOLLUSC	1	No Quantity							4296			0
S3	2000	2000	2000	2	0	2	Export	458	Malaysia	MYS	120	Cameroon	CMR								03	FISH,CRUSTACEANS,MOLLUSC	1	No Quantity							23900			0
S3	2000	2000	2000	2	0	2	Export	458	Malaysia	MYS	124	Canada	CAN								03	FISH,CRUSTACEANS,MOLLUSC	1	No Quantity							227950			0
S3	2000	2000	2000	2	0	2	Export	458	Malaysia	MYS	144	Sri Lanka	LKA								03	FISH,CRUSTACEANS,MOLLUSC	1	No Quantity							129566			0
S3	2000	2000	2000	2	0	2	Export	458	Malaysia	MYS	156	China	CHN								03	FISH,CRUSTACEANS,MOLLUSC	1	No Quantity							14875779			0
S3	2000	2000	2000	2	0	2	Export	458	Malaysia	MYS	174	Comoros	COM								03	FISH,CRUSTACEANS,MOLLUSC	1	No Quantity							1890			0
S3	2000	2000	2000	2	0	2	Export	458	Malaysia	MYS	188	Costa Rica	CRI								03	FISH,CRUSTACEANS,MOLLUSC	1	No Quantity							43210			0
S3	2000	2000	2000	2	0	2	Export	458	Malaysia	MYS	191	Croatia	HRV								03	FISH,CRUSTACEANS,MOLLUSC	1	No Quantity							29509			0
S3	2000	2000	2000	2	0	2	Export	458	Malaysia	MYS	196	Cyprus	CYP								03	FISH,CRUSTACEANS,MOLLUSC	1	No Quantity							973265			0
S3	2000	2000	2000	2	0	2	Export	458	Malaysia	MYS	208	Denmark	DNK								03	FISH,CRUSTACEANS,MOLLUSC	1	No Quantity							4235791			0
S3	2000	2000	2000	2	0	2	Export	458	Malaysia	MYS	246	Finland	FIN								03	FISH,CRUSTACEANS,MOLLUSC	1	No Quantity							15372			0
S3	2000	2000	2000	2	0	2	Export	458	Malaysia	MYS	251	France	FRA								03	FISH,CRUSTACEANS,MOLLUSC	1	No Quantity							14671940			0
S3	2000	2000	2000	2	0	2	Export	458	Malaysia	MYS	276	Germany	DEU								03	FISH,CRUSTACEANS,MOLLUSC	1	No Quantity							3723447			0
S3	2000	2000	2000	2	0	2	Export	458	Malaysia	MYS	300	Greece	GRC								03	FISH,CRUSTACEANS,MOLLUSC	1	No Quantity							1365110			0
S3	2000	2000	2000	2	0	2	Export	458	Malaysia	MYS	316	Guam	GUM								03	FISH,CRUSTACEANS,MOLLUSC	1	No Quantity							26100			0
S3	2000	2000	2000	2	0	2	Export	458	Malaysia	MYS	344	China, Hong Kong SAR	HKG								03	FISH,CRUSTACEANS,MOLLUSC	1	No Quantity							30060134			0
S3	2000	2000	2000	2	0	2	Export	458	Malaysia	MYS	360	Indonesia	IDN								03	FISH,CRUSTACEANS,MOLLUSC	1	No Quantity							2789486			0
S3	2000	2000	2000	2	0	2	Export	458	Malaysia	MYS	364	Iran	IRN								03	FISH,CRUSTACEANS,MOLLUSC	1	No Quantity							79267			0
S3	2000	2000	2000	2	0	2	Export	458	Malaysia	MYS	372	Ireland	IRL								03	FISH,CRUSTACEANS,MOLLUSC	1	No Quantity							4627			0
S3	2000	2000	2000	2	0	2	Export	458	Malaysia	MYS	381	Italy	ITA								03	FISH,CRUSTACEANS,MOLLUSC	1	No Quantity							30676645			0
S3	2000	2000	2000	2	0	2	Export	458	Malaysia	MYS	392	Japan	JPN								03	FISH,CRUSTACEANS,MOLLUSC	1	No Quantity							67103175			0
S3	2000	2000	2000	2	0	2	Export	458	Malaysia	MYS	400	Jordan	JOR								03	FISH,CRUSTACEANS,MOLLUSC	1	No Quantity							93495			0
S3	2000	2000	2000	2	0	2	Export	458	Malaysia	MYS	410	Rep. of Korea	KOR								03	FISH,CRUSTACEANS,MOLLUSC	1	No Quantity							3642140			0
S3	2000	2000	2000	2	0	2	Export	458	Malaysia	MYS	414	Kuwait	KWT								03	FISH,CRUSTACEANS,MOLLUSC	1	No Quantity							89155			0
S3	2000	2000	2000	2	0	2	Export	458	Malaysia	MYS	422	Lebanon	LBN								03	FISH,CRUSTACEANS,MOLLUSC	1	No Quantity							216141			0
S3	2000	2000	2000	2	0	2	Export	458	Malaysia	MYS	442	Luxembourg	LUX								03	FISH,CRUSTACEANS,MOLLUSC	1	No Quantity							43034			0
S3	2000	2000	2000	2	0	2	Export	458	Malaysia	MYS	446	China, Macao SAR	MAC								03	FISH,CRUSTACEANS,MOLLUSC	1	No Quantity							2263			0
S3	2000	2000	2000	2	0	2	Export	458	Malaysia	MYS	462	Maldives	MDV								03	FISH,CRUSTACEANS,MOLLUSC	1	No Quantity							3631			0
S3	2000	2000	2000	2	0	2	Export	458	Malaysia	MYS	470	Malta	MLT								03	FISH,CRUSTACEANS,MOLLUSC	1	No Quantity							58368			0
S3	2000	2000	2000	2	0	2	Export	458	Malaysia	MYS	478	Mauritania	MRT								03	FISH,CRUSTACEANS,MOLLUSC	1	No Quantity							3767			0
S3	2000	2000	2000	2	0	2	Export	458	Malaysia	MYS	480	Mauritius	MUS								03	FISH,CRUSTACEANS,MOLLUSC	1	No Quantity							92229			0
S3	2000	2000	2000	2	0	2	Export	458	Malaysia	MYS	490	Other Asia, nes									03	FISH,CRUSTACEANS,MOLLUSC	1	No Quantity							5445060			0
S3	2000	2000	2000	2	0	2	Export	458	Malaysia	MYS	508	Mozambique	MOZ								03	FISH,CRUSTACEANS,MOLLUSC	1	No Quantity							1922			0
S3	2000	2000	2000	2	0	2	Export	458	Malaysia	MYS	512	Oman	OMN								03	FISH,CRUSTACEANS,MOLLUSC	1	No Quantity							3288			0
S3	2000	2000	2000	2	0	2	Export	458	Malaysia	MYS	528	Netherlands	NLD								03	FISH,CRUSTACEANS,MOLLUSC	1	No Quantity							20803908			0
S3	2000	2000	2000	2	0	2	Export	458	Malaysia	MYS	540	New Caledonia	NCL								03	FISH,CRUSTACEANS,MOLLUSC	1	No Quantity							23537			0
S3	2000	2000	2000	2	0	2	Export	458	Malaysia	MYS	554	New Zealand	NZL								03	FISH,CRUSTACEANS,MOLLUSC	1	No Quantity							640222			0
S3	2000	2000	2000	2	0	2	Export	458	Malaysia	MYS	579	Norway	NOR								03	FISH,CRUSTACEANS,MOLLUSC	1	No Quantity							6299			0
S3	2000	2000	2000	2	0	2	Export	458	Malaysia	MYS	586	Pakistan	PAK								03	FISH,CRUSTACEANS,MOLLUSC	1	No Quantity							15144			0
S3	2000	2000	2000	2	0	2	Export	458	Malaysia	MYS	598	Papua New Guinea	PNG								03	FISH,CRUSTACEANS,MOLLUSC	1	No Quantity							8494			0
S3	2000	2000	2000	2	0	2	Export	458	Malaysia	MYS	608	Philippines	PHL								03	FISH,CRUSTACEANS,MOLLUSC	1	No Quantity							1030129			0
S3	2000	2000	2000	2	0	2	Export	458	Malaysia	MYS	620	Portugal	PRT								03	FISH,CRUSTACEANS,MOLLUSC	1	No Quantity							2651357			0
S3	2000	2000	2000	2	0	2	Export	458	Malaysia	MYS	643	Russian Federation	RUS								03	FISH,CRUSTACEANS,MOLLUSC	1	No Quantity							91446			0
S3	2000	2000	2000	2	0	2	Export	458	Malaysia	MYS	682	Saudi Arabia	SAU								03	FISH,CRUSTACEANS,MOLLUSC	1	No Quantity							101553			0
S3	2000	2000	2000	2	0	2	Export	458	Malaysia	MYS	702	Singapore	SGP								03	FISH,CRUSTACEANS,MOLLUSC	1	No Quantity							40412310			0
S3	2000	2000	2000	2	0	2	Export	458	Malaysia	MYS	704	Viet Nam	VNM								03	FISH,CRUSTACEANS,MOLLUSC	1	No Quantity							1048862			0
S3	2000	2000	2000	2	0	2	Export	458	Malaysia	MYS	710	South Africa	ZAF								03	FISH,CRUSTACEANS,MOLLUSC	1	No Quantity							290193			0
S3	2000	2000	2000	2	0	2	Export	458	Malaysia	MYS	724	Spain	ESP								03	FISH,CRUSTACEANS,MOLLUSC	1	No Quantity							12766523			0
S3	2000	2000	2000	2	0	2	Export	458	Malaysia	MYS	740	Suriname	SUR								03	FISH,CRUSTACEANS,MOLLUSC	1	No Quantity							6400			0
S3	2000	2000	2000	2	0	2	Export	458	Malaysia	MYS	748	Swaziland	SWZ								03	FISH,CRUSTACEANS,MOLLUSC	1	No Quantity							4462			0
S3	2000	2000	2000	2	0	2	Export	458	Malaysia	MYS	752	Sweden	SWE								03	FISH,CRUSTACEANS,MOLLUSC	1	No Quantity							49132			0
S3	2000	2000	2000	2	0	2	Export	458	Malaysia	MYS	757	Switzerland	CHE								03	FISH,CRUSTACEANS,MOLLUSC	1	No Quantity							226022			0
S3	2000	2000	2000	2	0	2	Export	458	Malaysia	MYS	764	Thailand	THA								03	FISH,CRUSTACEANS,MOLLUSC	1	No Quantity							11028137			0
S3	2000	2000	2000	2	0	2	Export	458	Malaysia	MYS	784	United Arab Emirates	ARE								03	FISH,CRUSTACEANS,MOLLUSC	1	No Quantity							198535			0
S3	2000	2000	2000	2	0	2	Export	458	Malaysia	MYS	807	North Macedonia	MKD								03	FISH,CRUSTACEANS,MOLLUSC	1	No Quantity							4215			0
S3	2000	2000	2000	2	0	2	Export	458	Malaysia	MYS	818	Egypt	EGY								03	FISH,CRUSTACEANS,MOLLUSC	1	No Quantity							11482			0
S3	2000	2000	2000	2	0	2	Export	458	Malaysia	MYS	826	United Kingdom	GBR								03	FISH,CRUSTACEANS,MOLLUSC	1	No Quantity							15355880			0
S3	2000	2000	2000	2	0	2	Export	458	Malaysia	MYS	842	USA	USA								03	FISH,CRUSTACEANS,MOLLUSC	1	No Quantity							23786446			0
S3	2000	2000	2000	2	0	2	Export	458	Malaysia	MYS	860	Uzbekistan	UZB								03	FISH,CRUSTACEANS,MOLLUSC	1	No Quantity							1608			0
S3	2000	2000	2000	2	0	2	Export	458	Malaysia	MYS	862	Venezuela	VEN								03	FISH,CRUSTACEANS,MOLLUSC	1	No Quantity							7645			0
S3	2000	2000	2000	2	0	2	Export	458	Malaysia	MYS	899	Areas, nes									03	FISH,CRUSTACEANS,MOLLUSC	1	No Quantity							3816			0
S3	2000	2000	2000	2	0	2	Export	454	Malawi	MWI	0	World	WLD								04	CEREALS,CEREAL PREPRTNS.	1	No Quantity							7556053			0
S3	2000	2000	2000	2	0	2	Export	454	Malawi	MWI	120	Cameroon	CMR								04	CEREALS,CEREAL PREPRTNS.	1	No Quantity							6671			0
S3	2000	2000	2000	2	0	2	Export	454	Malawi	MWI	178	Congo	COG								04	CEREALS,CEREAL PREPRTNS.	1	No Quantity							8301			0
S3	2000	2000	2000	2	0	2	Export	454	Malawi	MWI	404	Kenya	KEN								04	CEREALS,CEREAL PREPRTNS.	1	No Quantity							3566021			0
S3	2000	2000	2000	2	0	2	Export	454	Malawi	MWI	426	Lesotho	LSO								04	CEREALS,CEREAL PREPRTNS.	1	No Quantity							112			0
S3	2000	2000	2000	2	0	2	Export	454	Malawi	MWI	508	Mozambique	MOZ								04	CEREALS,CEREAL PREPRTNS.	1	No Quantity							1104463			0
S3	2000	2000	2000	2	0	2	Export	454	Malawi	MWI	710	South Africa	ZAF								04	CEREALS,CEREAL PREPRTNS.	1	No Quantity							70623			0
S3	2000	2000	2000	2	0	2	Export	454	Malawi	MWI	716	Zimbabwe	ZWE								04	CEREALS,CEREAL PREPRTNS.	1	No Quantity							956155			0
S3	2000	2000	2000	2	0	2	Export	454	Malawi	MWI	757	Switzerland	CHE								04	CEREALS,CEREAL PREPRTNS.	1	No Quantity							510657			0
S3	2000	2000	2000	2	0	2	Export	454	Malawi	MWI	826	United Kingdom	GBR								04	CEREALS,CEREAL PREPRTNS.	1	No Quantity							24			0
S3	2000	2000	2000	2	0	2	Export	454	Malawi	MWI	834	United Rep. of Tanzania	TZA								04	CEREALS,CEREAL PREPRTNS.	1	No Quantity							285954			0
S3	2000	2000	2000	2	0	2	Export	454	Malawi	MWI	894	Zambia	ZMB								04	CEREALS,CEREAL PREPRTNS.	1	No Quantity							1047071			0
S3	2000	2000	2000	2	0	2	Export	458	Malaysia	MYS	0	World	WLD								04	CEREALS,CEREAL PREPRTNS.	1	No Quantity							164331258			0
S3	2000	2000	2000	2	0	2	Export	458	Malaysia	MYS	32	Argentina	ARG								04	CEREALS,CEREAL PREPRTNS.	1	No Quantity							12537			0
S3	2000	2000	2000	2	0	2	Export	458	Malaysia	MYS	36	Australia	AUS								04	CEREALS,CEREAL PREPRTNS.	1	No Quantity							2844186			0
S3	2000	2000	2000	2	0	2	Export	458	Malaysia	MYS	48	Bahrain	BHR								04	CEREALS,CEREAL PREPRTNS.	1	No Quantity							1116707			0
S3	2000	2000	2000	2	0	2	Export	458	Malaysia	MYS	50	Bangladesh	BGD								04	CEREALS,CEREAL PREPRTNS.	1	No Quantity							1589516			0
S3	2000	2000	2000	2	0	2	Export	458	Malaysia	MYS	52	Barbados	BRB								04	CEREALS,CEREAL PREPRTNS.	1	No Quantity							6735			0
S3	2000	2000	2000	2	0	2	Export	458	Malaysia	MYS	56	Belgium	BEL								04	CEREALS,CEREAL PREPRTNS.	1	No Quantity							8842			0
S3	2000	2000	2000	2	0	2	Export	458	Malaysia	MYS	96	Brunei Darussalam	BRN								04	CEREALS,CEREAL PREPRTNS.	1	No Quantity							6983564			0
S3	2000	2000	2000	2	0	2	Export	458	Malaysia	MYS	104	Myanmar	MMR								04	CEREALS,CEREAL PREPRTNS.	1	No Quantity							1008386			0
S3	2000	2000	2000	2	0	2	Export	458	Malaysia	MYS	116	Cambodia	KHM								04	CEREALS,CEREAL PREPRTNS.	1	No Quantity							1376802			0
S3	2000	2000	2000	2	0	2	Export	458	Malaysia	MYS	120	Cameroon	CMR								04	CEREALS,CEREAL PREPRTNS.	1	No Quantity							42344			0
S3	2000	2000	2000	2	0	2	Export	458	Malaysia	MYS	124	Canada	CAN								04	CEREALS,CEREAL PREPRTNS.	1	No Quantity							703669			0
S3	2000	2000	2000	2	0	2	Export	458	Malaysia	MYS	144	Sri Lanka	LKA								04	CEREALS,CEREAL PREPRTNS.	1	No Quantity							788266			0
S3	2000	2000	2000	2	0	2	Export	458	Malaysia	MYS	152	Chile	CHL								04	CEREALS,CEREAL PREPRTNS.	1	No Quantity							11770			0
S3	2000	2000	2000	2	0	2	Export	458	Malaysia	MYS	156	China	CHN								04	CEREALS,CEREAL PREPRTNS.	1	No Quantity							384609			0
S3	2000	2000	2000	2	0	2	Export	458	Malaysia	MYS	162	Christmas Isds	CXR								04	CEREALS,CEREAL PREPRTNS.	1	No Quantity							5250			0
S3	2000	2000	2000	2	0	2	Export	458	Malaysia	MYS	170	Colombia	COL								04	CEREALS,CEREAL PREPRTNS.	1	No Quantity							46389			0
S3	2000	2000	2000	2	0	2	Export	458	Malaysia	MYS	174	Comoros	COM								04	CEREALS,CEREAL PREPRTNS.	1	No Quantity							17480			0
S3	2000	2000	2000	2	0	2	Export	458	Malaysia	MYS	204	Benin	BEN								04	CEREALS,CEREAL PREPRTNS.	1	No Quantity							26844			0
S3	2000	2000	2000	2	0	2	Export	458	Malaysia	MYS	242	Fiji	FJI								04	CEREALS,CEREAL PREPRTNS.	1	No Quantity							20910			0
S3	2000	2000	2000	2	0	2	Export	458	Malaysia	MYS	251	France	FRA								04	CEREALS,CEREAL PREPRTNS.	1	No Quantity							257282			0
S3	2000	2000	2000	2	0	2	Export	458	Malaysia	MYS	258	French Polynesia	PYF								04	CEREALS,CEREAL PREPRTNS.	1	No Quantity							24421			0
S3	2000	2000	2000	2	0	2	Export	458	Malaysia	MYS	262	Djibouti	DJI								04	CEREALS,CEREAL PREPRTNS.	1	No Quantity							109923			0
S3	2000	2000	2000	2	0	2	Export	458	Malaysia	MYS	270	Gambia	GMB								04	CEREALS,CEREAL PREPRTNS.	1	No Quantity							6723			0
S3	2000	2000	2000	2	0	2	Export	458	Malaysia	MYS	276	Germany	DEU								04	CEREALS,CEREAL PREPRTNS.	1	No Quantity							58144			0
S3	2000	2000	2000	2	0	2	Export	458	Malaysia	MYS	288	Ghana	GHA								04	CEREALS,CEREAL PREPRTNS.	1	No Quantity							145798			0
S3	2000	2000	2000	2	0	2	Export	458	Malaysia	MYS	296	Kiribati	KIR								04	CEREALS,CEREAL PREPRTNS.	1	No Quantity							19755			0
S3	2000	2000	2000	2	0	2	Export	458	Malaysia	MYS	300	Greece	GRC								04	CEREALS,CEREAL PREPRTNS.	1	No Quantity							290428			0
S3	2000	2000	2000	2	0	2	Export	458	Malaysia	MYS	316	Guam	GUM								04	CEREALS,CEREAL PREPRTNS.	1	No Quantity							35902			0
S3	2000	2000	2000	2	0	2	Export	458	Malaysia	MYS	328	Guyana	GUY								04	CEREALS,CEREAL PREPRTNS.	1	No Quantity							2303			0
S3	2000	2000	2000	2	0	2	Export	458	Malaysia	MYS	344	China, Hong Kong SAR	HKG								04	CEREALS,CEREAL PREPRTNS.	1	No Quantity							10697520			0
S3	2000	2000	2000	2	0	2	Export	458	Malaysia	MYS	360	Indonesia	IDN								04	CEREALS,CEREAL PREPRTNS.	1	No Quantity							20527206			0
S3	2000	2000	2000	2	0	2	Export	458	Malaysia	MYS	381	Italy	ITA								04	CEREALS,CEREAL PREPRTNS.	1	No Quantity							19285			0
S3	2000	2000	2000	2	0	2	Export	458	Malaysia	MYS	392	Japan	JPN								04	CEREALS,CEREAL PREPRTNS.	1	No Quantity							1105444			0
S3	2000	2000	2000	2	0	2	Export	458	Malaysia	MYS	400	Jordan	JOR								04	CEREALS,CEREAL PREPRTNS.	1	No Quantity							33718			0
S3	2000	2000	2000	2	0	2	Export	458	Malaysia	MYS	404	Kenya	KEN								04	CEREALS,CEREAL PREPRTNS.	1	No Quantity							22437			0
S3	2000	2000	2000	2	0	2	Export	458	Malaysia	MYS	410	Rep. of Korea	KOR								04	CEREALS,CEREAL PREPRTNS.	1	No Quantity							1530380			0
S3	2000	2000	2000	2	0	2	Export	458	Malaysia	MYS	414	Kuwait	KWT								04	CEREALS,CEREAL PREPRTNS.	1	No Quantity							977611			0
S3	2000	2000	2000	2	0	2	Export	458	Malaysia	MYS	422	Lebanon	LBN								04	CEREALS,CEREAL PREPRTNS.	1	No Quantity							439619			0
S3	2000	2000	2000	2	0	2	Export	458	Malaysia	MYS	450	Madagascar	MDG								04	CEREALS,CEREAL PREPRTNS.	1	No Quantity							49236			0
S3	2000	2000	2000	2	0	2	Export	458	Malaysia	MYS	462	Maldives	MDV								04	CEREALS,CEREAL PREPRTNS.	1	No Quantity							463747			0
S3	2000	2000	2000	2	0	2	Export	458	Malaysia	MYS	470	Malta	MLT								04	CEREALS,CEREAL PREPRTNS.	1	No Quantity							30189			0
S3	2000	2000	2000	2	0	2	Export	458	Malaysia	MYS	480	Mauritius	MUS								04	CEREALS,CEREAL PREPRTNS.	1	No Quantity							2743360			0
S3	2000	2000	2000	2	0	2	Export	458	Malaysia	MYS	484	Mexico	MEX								04	CEREALS,CEREAL PREPRTNS.	1	No Quantity							36963			0
S3	2000	2000	2000	2	0	2	Export	458	Malaysia	MYS	490	Other Asia, nes									04	CEREALS,CEREAL PREPRTNS.	1	No Quantity							8507931			0
S3	2000	2000	2000	2	0	2	Export	458	Malaysia	MYS	496	Mongolia	MNG								04	CEREALS,CEREAL PREPRTNS.	1	No Quantity							9854			0
S3	2000	2000	2000	2	0	2	Export	458	Malaysia	MYS	508	Mozambique	MOZ								04	CEREALS,CEREAL PREPRTNS.	1	No Quantity							1900			0
S3	2000	2000	2000	2	0	2	Export	458	Malaysia	MYS	512	Oman	OMN								04	CEREALS,CEREAL PREPRTNS.	1	No Quantity							1337384			0
S3	2000	2000	2000	2	0	2	Export	458	Malaysia	MYS	524	Nepal	NPL								04	CEREALS,CEREAL PREPRTNS.	1	No Quantity							25556			0
S3	2000	2000	2000	2	0	2	Export	458	Malaysia	MYS	528	Netherlands	NLD								04	CEREALS,CEREAL PREPRTNS.	1	No Quantity							171246			0
S3	2000	2000	2000	2	0	2	Export	458	Malaysia	MYS	540	New Caledonia	NCL								04	CEREALS,CEREAL PREPRTNS.	1	No Quantity							28727			0
S3	2000	2000	2000	2	0	2	Export	458	Malaysia	MYS	554	New Zealand	NZL								04	CEREALS,CEREAL PREPRTNS.	1	No Quantity							374181			0
S3	2000	2000	2000	2	0	2	Export	458	Malaysia	MYS	566	Nigeria	NGA								04	CEREALS,CEREAL PREPRTNS.	1	No Quantity							795129			0
S3	2000	2000	2000	2	0	2	Export	458	Malaysia	MYS	570	Niue	NIU								04	CEREALS,CEREAL PREPRTNS.	1	No Quantity							2745			0
S3	2000	2000	2000	2	0	2	Export	458	Malaysia	MYS	579	Norway	NOR								04	CEREALS,CEREAL PREPRTNS.	1	No Quantity							5965			0
S3	2000	2000	2000	2	0	2	Export	458	Malaysia	MYS	580	N. Mariana Isds	MNP								04	CEREALS,CEREAL PREPRTNS.	1	No Quantity							6038			0
S3	2000	2000	2000	2	0	2	Export	458	Malaysia	MYS	586	Pakistan	PAK								04	CEREALS,CEREAL PREPRTNS.	1	No Quantity							129526			0
S3	2000	2000	2000	2	0	2	Export	458	Malaysia	MYS	598	Papua New Guinea	PNG								04	CEREALS,CEREAL PREPRTNS.	1	No Quantity							214080			0
S3	2000	2000	2000	2	0	2	Export	458	Malaysia	MYS	608	Philippines	PHL								04	CEREALS,CEREAL PREPRTNS.	1	No Quantity							5458771			0
S3	2000	2000	2000	2	0	2	Export	458	Malaysia	MYS	634	Qatar	QAT								04	CEREALS,CEREAL PREPRTNS.	1	No Quantity							253695			0
S3	2000	2000	2000	2	0	2	Export	458	Malaysia	MYS	682	Saudi Arabia	SAU								04	CEREALS,CEREAL PREPRTNS.	1	No Quantity							6180884			0
S3	2000	2000	2000	2	0	2	Export	458	Malaysia	MYS	690	Seychelles	SYC								04	CEREALS,CEREAL PREPRTNS.	1	No Quantity							50764			0
S3	2000	2000	2000	2	0	2	Export	458	Malaysia	MYS	699	India	IND								04	CEREALS,CEREAL PREPRTNS.	1	No Quantity							891631			0
S3	2000	2000	2000	2	0	2	Export	458	Malaysia	MYS	702	Singapore	SGP								04	CEREALS,CEREAL PREPRTNS.	1	No Quantity							51339236			0
S3	2000	2000	2000	2	0	2	Export	458	Malaysia	MYS	704	Viet Nam	VNM								04	CEREALS,CEREAL PREPRTNS.	1	No Quantity							1245433			0
S3	2000	2000	2000	2	0	2	Export	458	Malaysia	MYS	706	Somalia	SOM								04	CEREALS,CEREAL PREPRTNS.	1	No Quantity							85519			0
S3	2000	2000	2000	2	0	2	Export	458	Malaysia	MYS	710	South Africa	ZAF								04	CEREALS,CEREAL PREPRTNS.	1	No Quantity							540023			0
S3	2000	2000	2000	2	0	2	Export	458	Malaysia	MYS	724	Spain	ESP								04	CEREALS,CEREAL PREPRTNS.	1	No Quantity							35451			0
S3	2000	2000	2000	2	0	2	Export	458	Malaysia	MYS	740	Suriname	SUR								04	CEREALS,CEREAL PREPRTNS.	1	No Quantity							47810			0
S3	2000	2000	2000	2	0	2	Export	458	Malaysia	MYS	752	Sweden	SWE								04	CEREALS,CEREAL PREPRTNS.	1	No Quantity							24750			0
S3	2000	2000	2000	2	0	2	Export	458	Malaysia	MYS	757	Switzerland	CHE								04	CEREALS,CEREAL PREPRTNS.	1	No Quantity							32475			0
S3	2000	2000	2000	2	0	2	Export	458	Malaysia	MYS	764	Thailand	THA								04	CEREALS,CEREAL PREPRTNS.	1	No Quantity							20275400			0
S3	2000	2000	2000	2	0	2	Export	458	Malaysia	MYS	784	United Arab Emirates	ARE								04	CEREALS,CEREAL PREPRTNS.	1	No Quantity							3808131			0
S3	2000	2000	2000	2	0	2	Export	458	Malaysia	MYS	788	Tunisia	TUN								04	CEREALS,CEREAL PREPRTNS.	1	No Quantity							31463			0
S3	2000	2000	2000	2	0	2	Export	458	Malaysia	MYS	800	Uganda	UGA								04	CEREALS,CEREAL PREPRTNS.	1	No Quantity							24418			0
S3	2000	2000	2000	2	0	2	Export	458	Malaysia	MYS	804	Ukraine	UKR								04	CEREALS,CEREAL PREPRTNS.	1	No Quantity							29100			0
S3	2000	2000	2000	2	0	2	Export	458	Malaysia	MYS	818	Egypt	EGY								04	CEREALS,CEREAL PREPRTNS.	1	No Quantity							70205			0
S3	2000	2000	2000	2	0	2	Export	458	Malaysia	MYS	826	United Kingdom	GBR								04	CEREALS,CEREAL PREPRTNS.	1	No Quantity							1226189			0
S3	2000	2000	2000	2	0	2	Export	458	Malaysia	MYS	842	USA	USA								04	CEREALS,CEREAL PREPRTNS.	1	No Quantity							3860076			0
S3	2000	2000	2000	2	0	2	Export	458	Malaysia	MYS	858	Uruguay	URY								04	CEREALS,CEREAL PREPRTNS.	1	No Quantity							10661			0
S3	2000	2000	2000	2	0	2	Export	458	Malaysia	MYS	882	Samoa	WSM								04	CEREALS,CEREAL PREPRTNS.	1	No Quantity							2868			0
S3	2000	2000	2000	2	0	2	Export	458	Malaysia	MYS	887	Yemen	YEM								04	CEREALS,CEREAL PREPRTNS.	1	No Quantity							571547			0
S3	2000	2000	2000	2	0	2	Export	458	Malaysia	MYS	899	Areas, nes									04	CEREALS,CEREAL PREPRTNS.	1	No Quantity							2293			0
S3	2000	2000	2000	2	0	2	Export	454	Malawi	MWI	0	World	WLD								05	VEGETABLES AND FRUIT	1	No Quantity							9783698			0
S3	2000	2000	2000	2	0	2	Export	454	Malawi	MWI	52	Barbados	BRB								05	VEGETABLES AND FRUIT	1	No Quantity							5619			0
S3	2000	2000	2000	2	0	2	Export	454	Malawi	MWI	124	Canada	CAN								05	VEGETABLES AND FRUIT	1	No Quantity							346324			0
S3	2000	2000	2000	2	0	2	Export	454	Malawi	MWI	180	Dem. Rep. of the Congo	COD								05	VEGETABLES AND FRUIT	1	No Quantity							63			0
S3	2000	2000	2000	2	0	2	Export	454	Malawi	MWI	242	Fiji	FJI								05	VEGETABLES AND FRUIT	1	No Quantity							71846			0
S3	2000	2000	2000	2	0	2	Export	454	Malawi	MWI	276	Germany	DEU								05	VEGETABLES AND FRUIT	1	No Quantity							23200			0
S3	2000	2000	2000	2	0	2	Export	454	Malawi	MWI	404	Kenya	KEN								05	VEGETABLES AND FRUIT	1	No Quantity							12782			0
S3	2000	2000	2000	2	0	2	Export	454	Malawi	MWI	458	Malaysia	MYS								05	VEGETABLES AND FRUIT	1	No Quantity							421388			0
S3	2000	2000	2000	2	0	2	Export	454	Malawi	MWI	480	Mauritius	MUS								05	VEGETABLES AND FRUIT	1	No Quantity							22800			0
S3	2000	2000	2000	2	0	2	Export	454	Malawi	MWI	508	Mozambique	MOZ								05	VEGETABLES AND FRUIT	1	No Quantity							18028			0
S3	2000	2000	2000	2	0	2	Export	454	Malawi	MWI	528	Netherlands	NLD								05	VEGETABLES AND FRUIT	1	No Quantity							220752			0
S3	2000	2000	2000	2	0	2	Export	454	Malawi	MWI	586	Pakistan	PAK								05	VEGETABLES AND FRUIT	1	No Quantity							231623			0
S3	2000	2000	2000	2	0	2	Export	454	Malawi	MWI	620	Portugal	PRT								05	VEGETABLES AND FRUIT	1	No Quantity							24043			0
S3	2000	2000	2000	2	0	2	Export	454	Malawi	MWI	699	India	IND								05	VEGETABLES AND FRUIT	1	No Quantity							2324796			0
S3	2000	2000	2000	2	0	2	Export	454	Malawi	MWI	702	Singapore	SGP								05	VEGETABLES AND FRUIT	1	No Quantity							366484			0
S3	2000	2000	2000	2	0	2	Export	454	Malawi	MWI	710	South Africa	ZAF								05	VEGETABLES AND FRUIT	1	No Quantity							853595			0
S3	2000	2000	2000	2	0	2	Export	454	Malawi	MWI	716	Zimbabwe	ZWE								05	VEGETABLES AND FRUIT	1	No Quantity							388717			0
S3	2000	2000	2000	2	0	2	Export	454	Malawi	MWI	724	Spain	ESP								05	VEGETABLES AND FRUIT	1	No Quantity							1429			0
S3	2000	2000	2000	2	0	2	Export	454	Malawi	MWI	757	Switzerland	CHE								05	VEGETABLES AND FRUIT	1	No Quantity							3785			0
S3	2000	2000	2000	2	0	2	Export	454	Malawi	MWI	780	Trinidad and Tobago	TTO								05	VEGETABLES AND FRUIT	1	No Quantity							13326			0
S3	2000	2000	2000	2	0	2	Export	454	Malawi	MWI	826	United Kingdom	GBR								05	VEGETABLES AND FRUIT	1	No Quantity							3298861			0
S3	2000	2000	2000	2	0	2	Export	454	Malawi	MWI	834	United Rep. of Tanzania	TZA								05	VEGETABLES AND FRUIT	1	No Quantity							94439			0
S3	2000	2000	2000	2	0	2	Export	454	Malawi	MWI	842	USA	USA								05	VEGETABLES AND FRUIT	1	No Quantity							524274			0
S3	2000	2000	2000	2	0	2	Export	454	Malawi	MWI	894	Zambia	ZMB								05	VEGETABLES AND FRUIT	1	No Quantity							515523			0
S3	2000	2000	2000	2	0	2	Export	458	Malaysia	MYS	0	World	WLD								05	VEGETABLES AND FRUIT	1	No Quantity							208114357			0
S3	2000	2000	2000	2	0	2	Export	458	Malaysia	MYS	16	American Samoa	ASM								05	VEGETABLES AND FRUIT	1	No Quantity							2860			0
S3	2000	2000	2000	2	0	2	Export	458	Malaysia	MYS	32	Argentina	ARG								05	VEGETABLES AND FRUIT	1	No Quantity							26339			0
S3	2000	2000	2000	2	0	2	Export	458	Malaysia	MYS	36	Australia	AUS								05	VEGETABLES AND FRUIT	1	No Quantity							857106			0
S3	2000	2000	2000	2	0	2	Export	458	Malaysia	MYS	40	Austria	AUT								05	VEGETABLES AND FRUIT	1	No Quantity							32687			0
S3	2000	2000	2000	2	0	2	Export	458	Malaysia	MYS	48	Bahrain	BHR								05	VEGETABLES AND FRUIT	1	No Quantity							742990			0
S3	2000	2000	2000	2	0	2	Export	458	Malaysia	MYS	50	Bangladesh	BGD								05	VEGETABLES AND FRUIT	1	No Quantity							221545			0
S3	2000	2000	2000	2	0	2	Export	458	Malaysia	MYS	56	Belgium	BEL								05	VEGETABLES AND FRUIT	1	No Quantity							825605			0
S3	2000	2000	2000	2	0	2	Export	458	Malaysia	MYS	70	Bosnia Herzegovina	BIH								05	VEGETABLES AND FRUIT	1	No Quantity							1439			0
S3	2000	2000	2000	2	0	2	Export	458	Malaysia	MYS	72	Botswana	BWA								05	VEGETABLES AND FRUIT	1	No Quantity							1110			0
S3	2000	2000	2000	2	0	2	Export	458	Malaysia	MYS	76	Brazil	BRA								05	VEGETABLES AND FRUIT	1	No Quantity							12133			0
S3	2000	2000	2000	2	0	2	Export	458	Malaysia	MYS	96	Brunei Darussalam	BRN								05	VEGETABLES AND FRUIT	1	No Quantity							4234996			0
S3	2000	2000	2000	2	0	2	Export	458	Malaysia	MYS	100	Bulgaria	BGR								05	VEGETABLES AND FRUIT	1	No Quantity							16439			0
S3	2000	2000	2000	2	0	2	Export	458	Malaysia	MYS	104	Myanmar	MMR								05	VEGETABLES AND FRUIT	1	No Quantity							13550			0
S3	2000	2000	2000	2	0	2	Export	458	Malaysia	MYS	116	Cambodia	KHM								05	VEGETABLES AND FRUIT	1	No Quantity							4842			0
S3	2000	2000	2000	2	0	2	Export	458	Malaysia	MYS	124	Canada	CAN								05	VEGETABLES AND FRUIT	1	No Quantity							325379			0
S3	2000	2000	2000	2	0	2	Export	458	Malaysia	MYS	144	Sri Lanka	LKA								05	VEGETABLES AND FRUIT	1	No Quantity							112737			0
S3	2000	2000	2000	2	0	2	Export	458	Malaysia	MYS	152	Chile	CHL								05	VEGETABLES AND FRUIT	1	No Quantity							35310			0
S3	2000	2000	2000	2	0	2	Export	458	Malaysia	MYS	156	China	CHN								05	VEGETABLES AND FRUIT	1	No Quantity							615917			0
S3	2000	2000	2000	2	0	2	Export	458	Malaysia	MYS	162	Christmas Isds	CXR								05	VEGETABLES AND FRUIT	1	No Quantity							6421			0
S3	2000	2000	2000	2	0	2	Export	458	Malaysia	MYS	196	Cyprus	CYP								05	VEGETABLES AND FRUIT	1	No Quantity							105016			0
S3	2000	2000	2000	2	0	2	Export	458	Malaysia	MYS	203	Czechia	CZE								05	VEGETABLES AND FRUIT	1	No Quantity							458278			0
S3	2000	2000	2000	2	0	2	Export	458	Malaysia	MYS	204	Benin	BEN								05	VEGETABLES AND FRUIT	1	No Quantity							120702			0
S3	2000	2000	2000	2	0	2	Export	458	Malaysia	MYS	208	Denmark	DNK								05	VEGETABLES AND FRUIT	1	No Quantity							287421			0
S3	2000	2000	2000	2	0	2	Export	458	Malaysia	MYS	231	Ethiopia	ETH								05	VEGETABLES AND FRUIT	1	No Quantity							9950			0
S3	2000	2000	2000	2	0	2	Export	458	Malaysia	MYS	242	Fiji	FJI								05	VEGETABLES AND FRUIT	1	No Quantity							24953			0
S3	2000	2000	2000	2	0	2	Export	458	Malaysia	MYS	246	Finland	FIN								05	VEGETABLES AND FRUIT	1	No Quantity							9408			0
S3	2000	2000	2000	2	0	2	Export	458	Malaysia	MYS	251	France	FRA								05	VEGETABLES AND FRUIT	1	No Quantity							1144506			0
S3	2000	2000	2000	2	0	2	Export	458	Malaysia	MYS	258	French Polynesia	PYF								05	VEGETABLES AND FRUIT	1	No Quantity							28590			0
S3	2000	2000	2000	2	0	2	Export	458	Malaysia	MYS	262	Djibouti	DJI								05	VEGETABLES AND FRUIT	1	No Quantity							82900			0
S3	2000	2000	2000	2	0	2	Export	458	Malaysia	MYS	268	Georgia	GEO								05	VEGETABLES AND FRUIT	1	No Quantity							28686			0
S3	2000	2000	2000	2	0	2	Export	458	Malaysia	MYS	270	Gambia	GMB								05	VEGETABLES AND FRUIT	1	No Quantity							1361			0
S3	2000	2000	2000	2	0	2	Export	458	Malaysia	MYS	276	Germany	DEU								05	VEGETABLES AND FRUIT	1	No Quantity							1276335			0
S3	2000	2000	2000	2	0	2	Export	458	Malaysia	MYS	300	Greece	GRC								05	VEGETABLES AND FRUIT	1	No Quantity							120365			0
S3	2000	2000	2000	2	0	2	Export	458	Malaysia	MYS	344	China, Hong Kong SAR	HKG								05	VEGETABLES AND FRUIT	1	No Quantity							24504838			0
S3	2000	2000	2000	2	0	2	Export	458	Malaysia	MYS	348	Hungary	HUN								05	VEGETABLES AND FRUIT	1	No Quantity							382071			0
S3	2000	2000	2000	2	0	2	Export	458	Malaysia	MYS	360	Indonesia	IDN								05	VEGETABLES AND FRUIT	1	No Quantity							7825665			0
S3	2000	2000	2000	2	0	2	Export	458	Malaysia	MYS	364	Iran	IRN								05	VEGETABLES AND FRUIT	1	No Quantity							64647			0
S3	2000	2000	2000	2	0	2	Export	458	Malaysia	MYS	372	Ireland	IRL								05	VEGETABLES AND FRUIT	1	No Quantity							15200			0
S3	2000	2000	2000	2	0	2	Export	458	Malaysia	MYS	381	Italy	ITA								05	VEGETABLES AND FRUIT	1	No Quantity							637821			0
S3	2000	2000	2000	2	0	2	Export	458	Malaysia	MYS	388	Jamaica	JAM								05	VEGETABLES AND FRUIT	1	No Quantity							101224			0
S3	2000	2000	2000	2	0	2	Export	458	Malaysia	MYS	392	Japan	JPN								05	VEGETABLES AND FRUIT	1	No Quantity							4526816			0
S3	2000	2000	2000	2	0	2	Export	458	Malaysia	MYS	398	Kazakhstan	KAZ								05	VEGETABLES AND FRUIT	1	No Quantity							11289			0
S3	2000	2000	2000	2	0	2	Export	458	Malaysia	MYS	400	Jordan	JOR								05	VEGETABLES AND FRUIT	1	No Quantity							138461			0
S3	2000	2000	2000	2	0	2	Export	458	Malaysia	MYS	410	Rep. of Korea	KOR								05	VEGETABLES AND FRUIT	1	No Quantity							465391			0
S3	2000	2000	2000	2	0	2	Export	458	Malaysia	MYS	414	Kuwait	KWT								05	VEGETABLES AND FRUIT	1	No Quantity							739363			0
S3	2000	2000	2000	2	0	2	Export	458	Malaysia	MYS	422	Lebanon	LBN								05	VEGETABLES AND FRUIT	1	No Quantity							166445			0
S3	2000	2000	2000	2	0	2	Export	458	Malaysia	MYS	462	Maldives	MDV								05	VEGETABLES AND FRUIT	1	No Quantity							247054			0
S3	2000	2000	2000	2	0	2	Export	458	Malaysia	MYS	466	Mali	MLI								05	VEGETABLES AND FRUIT	1	No Quantity							11144			0
S3	2000	2000	2000	2	0	2	Export	458	Malaysia	MYS	480	Mauritius	MUS								05	VEGETABLES AND FRUIT	1	No Quantity							643517			0
S3	2000	2000	2000	2	0	2	Export	458	Malaysia	MYS	484	Mexico	MEX								05	VEGETABLES AND FRUIT	1	No Quantity							26921			0
S3	2000	2000	2000	2	0	2	Export	458	Malaysia	MYS	490	Other Asia, nes									05	VEGETABLES AND FRUIT	1	No Quantity							4365361			0
S3	2000	2000	2000	2	0	2	Export	458	Malaysia	MYS	504	Morocco	MAR								05	VEGETABLES AND FRUIT	1	No Quantity							727020			0
S3	2000	2000	2000	2	0	2	Export	458	Malaysia	MYS	508	Mozambique	MOZ								05	VEGETABLES AND FRUIT	1	No Quantity							1943			0
S3	2000	2000	2000	2	0	2	Export	458	Malaysia	MYS	512	Oman	OMN								05	VEGETABLES AND FRUIT	1	No Quantity							210541			0
S3	2000	2000	2000	2	0	2	Export	458	Malaysia	MYS	524	Nepal	NPL								05	VEGETABLES AND FRUIT	1	No Quantity							749532			0
S3	2000	2000	2000	2	0	2	Export	458	Malaysia	MYS	528	Netherlands	NLD								05	VEGETABLES AND FRUIT	1	No Quantity							4866618			0
S3	2000	2000	2000	2	0	2	Export	458	Malaysia	MYS	554	New Zealand	NZL								05	VEGETABLES AND FRUIT	1	No Quantity							304531			0
S3	2000	2000	2000	2	0	2	Export	458	Malaysia	MYS	566	Nigeria	NGA								05	VEGETABLES AND FRUIT	1	No Quantity							710596			0
S3	2000	2000	2000	2	0	2	Export	458	Malaysia	MYS	579	Norway	NOR								05	VEGETABLES AND FRUIT	1	No Quantity							37051			0
S3	2000	2000	2000	2	0	2	Export	458	Malaysia	MYS	586	Pakistan	PAK								05	VEGETABLES AND FRUIT	1	No Quantity							759496			0
S3	2000	2000	2000	2	0	2	Export	458	Malaysia	MYS	598	Papua New Guinea	PNG								05	VEGETABLES AND FRUIT	1	No Quantity							18994			0
S3	2000	2000	2000	2	0	2	Export	458	Malaysia	MYS	604	Peru	PER								05	VEGETABLES AND FRUIT	1	No Quantity							11034			0
S3	2000	2000	2000	2	0	2	Export	458	Malaysia	MYS	608	Philippines	PHL								05	VEGETABLES AND FRUIT	1	No Quantity							396651			0
S3	2000	2000	2000	2	0	2	Export	458	Malaysia	MYS	616	Poland	POL								05	VEGETABLES AND FRUIT	1	No Quantity							15766			0
S3	2000	2000	2000	2	0	2	Export	458	Malaysia	MYS	620	Portugal	PRT								05	VEGETABLES AND FRUIT	1	No Quantity							65052			0
S3	2000	2000	2000	2	0	2	Export	458	Malaysia	MYS	634	Qatar	QAT								05	VEGETABLES AND FRUIT	1	No Quantity							173086			0
S3	2000	2000	2000	2	0	2	Export	458	Malaysia	MYS	642	Romania	ROU								05	VEGETABLES AND FRUIT	1	No Quantity							55581			0
S3	2000	2000	2000	2	0	2	Export	458	Malaysia	MYS	643	Russian Federation	RUS								05	VEGETABLES AND FRUIT	1	No Quantity							79231			0
S3	2000	2000	2000	2	0	2	Export	458	Malaysia	MYS	682	Saudi Arabia	SAU								05	VEGETABLES AND FRUIT	1	No Quantity							1130249			0
S3	2000	2000	2000	2	0	2	Export	458	Malaysia	MYS	690	Seychelles	SYC								05	VEGETABLES AND FRUIT	1	No Quantity							68			0
S3	2000	2000	2000	2	0	2	Export	458	Malaysia	MYS	699	India	IND								05	VEGETABLES AND FRUIT	1	No Quantity							2820614			0
S3	2000	2000	2000	2	0	2	Export	458	Malaysia	MYS	702	Singapore	SGP								05	VEGETABLES AND FRUIT	1	No Quantity							113118388			0
S3	2000	2000	2000	2	0	2	Export	458	Malaysia	MYS	704	Viet Nam	VNM								05	VEGETABLES AND FRUIT	1	No Quantity							48691			0
S3	2000	2000	2000	2	0	2	Export	458	Malaysia	MYS	705	Slovenia	SVN								05	VEGETABLES AND FRUIT	1	No Quantity							12938			0
S3	2000	2000	2000	2	0	2	Export	458	Malaysia	MYS	706	Somalia	SOM								05	VEGETABLES AND FRUIT	1	No Quantity							6083			0
S3	2000	2000	2000	2	0	2	Export	458	Malaysia	MYS	710	South Africa	ZAF								05	VEGETABLES AND FRUIT	1	No Quantity							422566			0
S3	2000	2000	2000	2	0	2	Export	458	Malaysia	MYS	724	Spain	ESP								05	VEGETABLES AND FRUIT	1	No Quantity							112948			0
S3	2000	2000	2000	2	0	2	Export	458	Malaysia	MYS	736	Fmr Sudan	SDN								05	VEGETABLES AND FRUIT	1	No Quantity							29976			0
S3	2000	2000	2000	2	0	2	Export	458	Malaysia	MYS	748	Swaziland	SWZ								05	VEGETABLES AND FRUIT	1	No Quantity							5421			0
S3	2000	2000	2000	2	0	2	Export	458	Malaysia	MYS	752	Sweden	SWE								05	VEGETABLES AND FRUIT	1	No Quantity							172380			0
S3	2000	2000	2000	2	0	2	Export	458	Malaysia	MYS	757	Switzerland	CHE								05	VEGETABLES AND FRUIT	1	No Quantity							194671			0
S3	2000	2000	2000	2	0	2	Export	458	Malaysia	MYS	760	Syria	SYR								05	VEGETABLES AND FRUIT	1	No Quantity							436655			0
S3	2000	2000	2000	2	0	2	Export	458	Malaysia	MYS	764	Thailand	THA								05	VEGETABLES AND FRUIT	1	No Quantity							9804091			0
S3	2000	2000	2000	2	0	2	Export	458	Malaysia	MYS	784	United Arab Emirates	ARE								05	VEGETABLES AND FRUIT	1	No Quantity							3766081			0
S3	2000	2000	2000	2	0	2	Export	458	Malaysia	MYS	788	Tunisia	TUN								05	VEGETABLES AND FRUIT	1	No Quantity							13922			0
S3	2000	2000	2000	2	0	2	Export	458	Malaysia	MYS	792	Turkey	TUR								05	VEGETABLES AND FRUIT	1	No Quantity							166330			0
S3	2000	2000	2000	2	0	2	Export	458	Malaysia	MYS	804	Ukraine	UKR								05	VEGETABLES AND FRUIT	1	No Quantity							5500			0
S3	2000	2000	2000	2	0	2	Export	458	Malaysia	MYS	818	Egypt	EGY								05	VEGETABLES AND FRUIT	1	No Quantity							57520			0
S3	2000	2000	2000	2	0	2	Export	458	Malaysia	MYS	826	United Kingdom	GBR								05	VEGETABLES AND FRUIT	1	No Quantity							2667200			0
S3	2000	2000	2000	2	0	2	Export	458	Malaysia	MYS	842	USA	USA								05	VEGETABLES AND FRUIT	1	No Quantity							7037903			0
S3	2000	2000	2000	2	0	2	Export	458	Malaysia	MYS	858	Uruguay	URY								05	VEGETABLES AND FRUIT	1	No Quantity							9232			0
S3	2000	2000	2000	2	0	2	Export	458	Malaysia	MYS	860	Uzbekistan	UZB								05	VEGETABLES AND FRUIT	1	No Quantity							11834			0
S3	2000	2000	2000	2	0	2	Export	458	Malaysia	MYS	887	Yemen	YEM								05	VEGETABLES AND FRUIT	1	No Quantity							161277			0
S3	2000	2000	2000	2	0	2	Export	458	Malaysia	MYS	899	Areas, nes									05	VEGETABLES AND FRUIT	1	No Quantity							57994			0
S3	2000	2000	2000	2	0	2	Export	454	Malawi	MWI	0	World	WLD								06	SUGAR,SUGR.PREPTNS,HONEY	1	No Quantity							36462536			0
S3	2000	2000	2000	2	0	2	Export	454	Malawi	MWI	56	Belgium	BEL								06	SUGAR,SUGR.PREPTNS,HONEY	1	No Quantity							1183162			0
S3	2000	2000	2000	2	0	2	Export	454	Malawi	MWI	72	Botswana	BWA								06	SUGAR,SUGR.PREPTNS,HONEY	1	No Quantity							20199			0
S3	2000	2000	2000	2	0	2	Export	454	Malawi	MWI	251	France	FRA								06	SUGAR,SUGR.PREPTNS,HONEY	1	No Quantity							2406662			0
S3	2000	2000	2000	2	0	2	Export	454	Malawi	MWI	300	Greece	GRC								06	SUGAR,SUGR.PREPTNS,HONEY	1	No Quantity							32568			0
S3	2000	2000	2000	2	0	2	Export	454	Malawi	MWI	381	Italy	ITA								06	SUGAR,SUGR.PREPTNS,HONEY	1	No Quantity							66041			0
S3	2000	2000	2000	2	0	2	Export	454	Malawi	MWI	404	Kenya	KEN								06	SUGAR,SUGR.PREPTNS,HONEY	1	No Quantity							2531722			0
S3	2000	2000	2000	2	0	2	Export	454	Malawi	MWI	508	Mozambique	MOZ								06	SUGAR,SUGR.PREPTNS,HONEY	1	No Quantity							5899327			0
S3	2000	2000	2000	2	0	2	Export	454	Malawi	MWI	620	Portugal	PRT								06	SUGAR,SUGR.PREPTNS,HONEY	1	No Quantity							843423			0
S3	2000	2000	2000	2	0	2	Export	454	Malawi	MWI	710	South Africa	ZAF								06	SUGAR,SUGR.PREPTNS,HONEY	1	No Quantity							1195776			0
S3	2000	2000	2000	2	0	2	Export	454	Malawi	MWI	724	Spain	ESP								06	SUGAR,SUGR.PREPTNS,HONEY	1	No Quantity							1188418			0
S3	2000	2000	2000	2	0	2	Export	454	Malawi	MWI	800	Uganda	UGA								06	SUGAR,SUGR.PREPTNS,HONEY	1	No Quantity							1107657			0
S3	2000	2000	2000	2	0	2	Export	454	Malawi	MWI	826	United Kingdom	GBR								06	SUGAR,SUGR.PREPTNS,HONEY	1	No Quantity							10613601			0
S3	2000	2000	2000	2	0	2	Export	454	Malawi	MWI	834	United Rep. of Tanzania	TZA								06	SUGAR,SUGR.PREPTNS,HONEY	1	No Quantity							2838762			0
S3	2000	2000	2000	2	0	2	Export	454	Malawi	MWI	842	USA	USA								06	SUGAR,SUGR.PREPTNS,HONEY	1	No Quantity							5353892			0
S3	2000	2000	2000	2	0	2	Export	454	Malawi	MWI	894	Zambia	ZMB								06	SUGAR,SUGR.PREPTNS,HONEY	1	No Quantity							1181325			0
S3	2000	2000	2000	2	0	2	Export	458	Malaysia	MYS	0	World	WLD								06	SUGAR,SUGR.PREPTNS,HONEY	1	No Quantity							93073724			0
S3	2000	2000	2000	2	0	2	Export	458	Malaysia	MYS	32	Argentina	ARG								06	SUGAR,SUGR.PREPTNS,HONEY	1	No Quantity							8547			0
S3	2000	2000	2000	2	0	2	Export	458	Malaysia	MYS	36	Australia	AUS								06	SUGAR,SUGR.PREPTNS,HONEY	1	No Quantity							927507			0
S3	2000	2000	2000	2	0	2	Export	458	Malaysia	MYS	48	Bahrain	BHR								06	SUGAR,SUGR.PREPTNS,HONEY	1	No Quantity							28867			0
S3	2000	2000	2000	2	0	2	Export	458	Malaysia	MYS	50	Bangladesh	BGD								06	SUGAR,SUGR.PREPTNS,HONEY	1	No Quantity							732989			0
S3	2000	2000	2000	2	0	2	Export	458	Malaysia	MYS	56	Belgium	BEL								06	SUGAR,SUGR.PREPTNS,HONEY	1	No Quantity							31917			0
S3	2000	2000	2000	2	0	2	Export	458	Malaysia	MYS	76	Brazil	BRA								06	SUGAR,SUGR.PREPTNS,HONEY	1	No Quantity							23877			0
S3	2000	2000	2000	2	0	2	Export	458	Malaysia	MYS	96	Brunei Darussalam	BRN								06	SUGAR,SUGR.PREPTNS,HONEY	1	No Quantity							678686			0
S3	2000	2000	2000	2	0	2	Export	458	Malaysia	MYS	104	Myanmar	MMR								06	SUGAR,SUGR.PREPTNS,HONEY	1	No Quantity							31440			0
S3	2000	2000	2000	2	0	2	Export	458	Malaysia	MYS	116	Cambodia	KHM								06	SUGAR,SUGR.PREPTNS,HONEY	1	No Quantity							439829			0
S3	2000	2000	2000	2	0	2	Export	458	Malaysia	MYS	124	Canada	CAN								06	SUGAR,SUGR.PREPTNS,HONEY	1	No Quantity							63579			0
S3	2000	2000	2000	2	0	2	Export	458	Malaysia	MYS	144	Sri Lanka	LKA								06	SUGAR,SUGR.PREPTNS,HONEY	1	No Quantity							680910			0
S3	2000	2000	2000	2	0	2	Export	458	Malaysia	MYS	156	China	CHN								06	SUGAR,SUGR.PREPTNS,HONEY	1	No Quantity							258462			0
S3	2000	2000	2000	2	0	2	Export	458	Malaysia	MYS	242	Fiji	FJI								06	SUGAR,SUGR.PREPTNS,HONEY	1	No Quantity							1610			0
S3	2000	2000	2000	2	0	2	Export	458	Malaysia	MYS	251	France	FRA								06	SUGAR,SUGR.PREPTNS,HONEY	1	No Quantity							62557			0
S3	2000	2000	2000	2	0	2	Export	458	Malaysia	MYS	258	French Polynesia	PYF								06	SUGAR,SUGR.PREPTNS,HONEY	1	No Quantity							4920			0
S3	2000	2000	2000	2	0	2	Export	458	Malaysia	MYS	276	Germany	DEU								06	SUGAR,SUGR.PREPTNS,HONEY	1	No Quantity							57323			0
S3	2000	2000	2000	2	0	2	Export	458	Malaysia	MYS	300	Greece	GRC								06	SUGAR,SUGR.PREPTNS,HONEY	1	No Quantity							24000			0
S3	2000	2000	2000	2	0	2	Export	458	Malaysia	MYS	344	China, Hong Kong SAR	HKG								06	SUGAR,SUGR.PREPTNS,HONEY	1	No Quantity							5911351			0
S3	2000	2000	2000	2	0	2	Export	458	Malaysia	MYS	360	Indonesia	IDN								06	SUGAR,SUGR.PREPTNS,HONEY	1	No Quantity							45061657			0
S3	2000	2000	2000	2	0	2	Export	458	Malaysia	MYS	372	Ireland	IRL								06	SUGAR,SUGR.PREPTNS,HONEY	1	No Quantity							19971			0
S3	2000	2000	2000	2	0	2	Export	458	Malaysia	MYS	392	Japan	JPN								06	SUGAR,SUGR.PREPTNS,HONEY	1	No Quantity							457664			0
S3	2000	2000	2000	2	0	2	Export	458	Malaysia	MYS	400	Jordan	JOR								06	SUGAR,SUGR.PREPTNS,HONEY	1	No Quantity							70720			0
S3	2000	2000	2000	2	0	2	Export	458	Malaysia	MYS	404	Kenya	KEN								06	SUGAR,SUGR.PREPTNS,HONEY	1	No Quantity							113469			0
S3	2000	2000	2000	2	0	2	Export	458	Malaysia	MYS	410	Rep. of Korea	KOR								06	SUGAR,SUGR.PREPTNS,HONEY	1	No Quantity							135028			0
S3	2000	2000	2000	2	0	2	Export	458	Malaysia	MYS	414	Kuwait	KWT								06	SUGAR,SUGR.PREPTNS,HONEY	1	No Quantity							303773			0
S3	2000	2000	2000	2	0	2	Export	458	Malaysia	MYS	422	Lebanon	LBN								06	SUGAR,SUGR.PREPTNS,HONEY	1	No Quantity							21211			0
S3	2000	2000	2000	2	0	2	Export	458	Malaysia	MYS	462	Maldives	MDV								06	SUGAR,SUGR.PREPTNS,HONEY	1	No Quantity							158715			0
S3	2000	2000	2000	2	0	2	Export	458	Malaysia	MYS	480	Mauritius	MUS								06	SUGAR,SUGR.PREPTNS,HONEY	1	No Quantity							527104			0
S3	2000	2000	2000	2	0	2	Export	458	Malaysia	MYS	490	Other Asia, nes									06	SUGAR,SUGR.PREPTNS,HONEY	1	No Quantity							1109179			0
S3	2000	2000	2000	2	0	2	Export	458	Malaysia	MYS	496	Mongolia	MNG								06	SUGAR,SUGR.PREPTNS,HONEY	1	No Quantity							27292			0
S3	2000	2000	2000	2	0	2	Export	458	Malaysia	MYS	512	Oman	OMN								06	SUGAR,SUGR.PREPTNS,HONEY	1	No Quantity							8732			0
S3	2000	2000	2000	2	0	2	Export	458	Malaysia	MYS	528	Netherlands	NLD								06	SUGAR,SUGR.PREPTNS,HONEY	1	No Quantity							533526			0
S3	2000	2000	2000	2	0	2	Export	458	Malaysia	MYS	540	New Caledonia	NCL								06	SUGAR,SUGR.PREPTNS,HONEY	1	No Quantity							6605			0
S3	2000	2000	2000	2	0	2	Export	458	Malaysia	MYS	554	New Zealand	NZL								06	SUGAR,SUGR.PREPTNS,HONEY	1	No Quantity							2349840			0
S3	2000	2000	2000	2	0	2	Export	458	Malaysia	MYS	566	Nigeria	NGA								06	SUGAR,SUGR.PREPTNS,HONEY	1	No Quantity							167683			0
S3	2000	2000	2000	2	0	2	Export	458	Malaysia	MYS	579	Norway	NOR								06	SUGAR,SUGR.PREPTNS,HONEY	1	No Quantity							13024			0
S3	2000	2000	2000	2	0	2	Export	458	Malaysia	MYS	586	Pakistan	PAK								06	SUGAR,SUGR.PREPTNS,HONEY	1	No Quantity							149482			0
S3	2000	2000	2000	2	0	2	Export	458	Malaysia	MYS	598	Papua New Guinea	PNG								06	SUGAR,SUGR.PREPTNS,HONEY	1	No Quantity							126435			0
S3	2000	2000	2000	2	0	2	Export	458	Malaysia	MYS	608	Philippines	PHL								06	SUGAR,SUGR.PREPTNS,HONEY	1	No Quantity							4817400			0
S3	2000	2000	2000	2	0	2	Export	458	Malaysia	MYS	682	Saudi Arabia	SAU								06	SUGAR,SUGR.PREPTNS,HONEY	1	No Quantity							1448388			0
S3	2000	2000	2000	2	0	2	Export	458	Malaysia	MYS	699	India	IND								06	SUGAR,SUGR.PREPTNS,HONEY	1	No Quantity							260166			0
S3	2000	2000	2000	2	0	2	Export	458	Malaysia	MYS	702	Singapore	SGP								06	SUGAR,SUGR.PREPTNS,HONEY	1	No Quantity							19903779			0
S3	2000	2000	2000	2	0	2	Export	458	Malaysia	MYS	704	Viet Nam	VNM								06	SUGAR,SUGR.PREPTNS,HONEY	1	No Quantity							102659			0
S3	2000	2000	2000	2	0	2	Export	458	Malaysia	MYS	710	South Africa	ZAF								06	SUGAR,SUGR.PREPTNS,HONEY	1	No Quantity							1220718			0
S3	2000	2000	2000	2	0	2	Export	458	Malaysia	MYS	724	Spain	ESP								06	SUGAR,SUGR.PREPTNS,HONEY	1	No Quantity							320977			0
S3	2000	2000	2000	2	0	2	Export	458	Malaysia	MYS	752	Sweden	SWE								06	SUGAR,SUGR.PREPTNS,HONEY	1	No Quantity							1			0
S3	2000	2000	2000	2	0	2	Export	458	Malaysia	MYS	764	Thailand	THA								06	SUGAR,SUGR.PREPTNS,HONEY	1	No Quantity							1179890			0
S3	2000	2000	2000	2	0	2	Export	458	Malaysia	MYS	784	United Arab Emirates	ARE								06	SUGAR,SUGR.PREPTNS,HONEY	1	No Quantity							990477			0
S3	2000	2000	2000	2	0	2	Export	458	Malaysia	MYS	804	Ukraine	UKR								06	SUGAR,SUGR.PREPTNS,HONEY	1	No Quantity							28149			0
S3	2000	2000	2000	2	0	2	Export	458	Malaysia	MYS	826	United Kingdom	GBR								06	SUGAR,SUGR.PREPTNS,HONEY	1	No Quantity							108888			0
S3	2000	2000	2000	2	0	2	Export	458	Malaysia	MYS	842	USA	USA								06	SUGAR,SUGR.PREPTNS,HONEY	1	No Quantity							1097151			0
S3	2000	2000	2000	2	0	2	Export	458	Malaysia	MYS	887	Yemen	YEM								06	SUGAR,SUGR.PREPTNS,HONEY	1	No Quantity							228535			0
S3	2000	2000	2000	2	0	2	Export	458	Malaysia	MYS	899	Areas, nes									06	SUGAR,SUGR.PREPTNS,HONEY	1	No Quantity							37070			0
S3	2000	2000	2000	2	0	2	Export	454	Malawi	MWI	0	World	WLD								07	COFFEE,TEA,COCOA,SPICES	1	No Quantity							48197822			0
S3	2000	2000	2000	2	0	2	Export	454	Malawi	MWI	36	Australia	AUS								07	COFFEE,TEA,COCOA,SPICES	1	No Quantity							483394			0
S3	2000	2000	2000	2	0	2	Export	454	Malawi	MWI	56	Belgium	BEL								07	COFFEE,TEA,COCOA,SPICES	1	No Quantity							80444			0
S3	2000	2000	2000	2	0	2	Export	454	Malawi	MWI	72	Botswana	BWA								07	COFFEE,TEA,COCOA,SPICES	1	No Quantity							866993			0
S3	2000	2000	2000	2	0	2	Export	454	Malawi	MWI	124	Canada	CAN								07	COFFEE,TEA,COCOA,SPICES	1	No Quantity							416262			0
S3	2000	2000	2000	2	0	2	Export	454	Malawi	MWI	144	Sri Lanka	LKA								07	COFFEE,TEA,COCOA,SPICES	1	No Quantity							142241			0
S3	2000	2000	2000	2	0	2	Export	454	Malawi	MWI	156	China	CHN								07	COFFEE,TEA,COCOA,SPICES	1	No Quantity							16803			0
S3	2000	2000	2000	2	0	2	Export	454	Malawi	MWI	174	Comoros	COM								07	COFFEE,TEA,COCOA,SPICES	1	No Quantity							5853			0
S3	2000	2000	2000	2	0	2	Export	454	Malawi	MWI	178	Congo	COG								07	COFFEE,TEA,COCOA,SPICES	1	No Quantity							10171			0
S3	2000	2000	2000	2	0	2	Export	454	Malawi	MWI	180	Dem. Rep. of the Congo	COD								07	COFFEE,TEA,COCOA,SPICES	1	No Quantity							6959			0
S3	2000	2000	2000	2	0	2	Export	454	Malawi	MWI	208	Denmark	DNK								07	COFFEE,TEA,COCOA,SPICES	1	No Quantity							352159			0
S3	2000	2000	2000	2	0	2	Export	454	Malawi	MWI	246	Finland	FIN								07	COFFEE,TEA,COCOA,SPICES	1	No Quantity							76349			0
S3	2000	2000	2000	2	0	2	Export	454	Malawi	MWI	276	Germany	DEU								07	COFFEE,TEA,COCOA,SPICES	1	No Quantity							5832369			0
S3	2000	2000	2000	2	0	2	Export	454	Malawi	MWI	288	Ghana	GHA								07	COFFEE,TEA,COCOA,SPICES	1	No Quantity							987			0
S3	2000	2000	2000	2	0	2	Export	454	Malawi	MWI	344	China, Hong Kong SAR	HKG								07	COFFEE,TEA,COCOA,SPICES	1	No Quantity							1985			0
S3	2000	2000	2000	2	0	2	Export	454	Malawi	MWI	348	Hungary	HUN								07	COFFEE,TEA,COCOA,SPICES	1	No Quantity							90221			0
S3	2000	2000	2000	2	0	2	Export	454	Malawi	MWI	364	Iran	IRN								07	COFFEE,TEA,COCOA,SPICES	1	No Quantity							99350			0
S3	2000	2000	2000	2	0	2	Export	454	Malawi	MWI	372	Ireland	IRL								07	COFFEE,TEA,COCOA,SPICES	1	No Quantity							38508			0
S3	2000	2000	2000	2	0	2	Export	454	Malawi	MWI	381	Italy	ITA								07	COFFEE,TEA,COCOA,SPICES	1	No Quantity							23738			0
S3	2000	2000	2000	2	0	2	Export	454	Malawi	MWI	392	Japan	JPN								07	COFFEE,TEA,COCOA,SPICES	1	No Quantity							130642			0
S3	2000	2000	2000	2	0	2	Export	454	Malawi	MWI	404	Kenya	KEN								07	COFFEE,TEA,COCOA,SPICES	1	No Quantity							4156263			0
S3	2000	2000	2000	2	0	2	Export	454	Malawi	MWI	508	Mozambique	MOZ								07	COFFEE,TEA,COCOA,SPICES	1	No Quantity							2727			0
S3	2000	2000	2000	2	0	2	Export	454	Malawi	MWI	528	Netherlands	NLD								07	COFFEE,TEA,COCOA,SPICES	1	No Quantity							2512394			0
S3	2000	2000	2000	2	0	2	Export	454	Malawi	MWI	554	New Zealand	NZL								07	COFFEE,TEA,COCOA,SPICES	1	No Quantity							9810			0
S3	2000	2000	2000	2	0	2	Export	454	Malawi	MWI	586	Pakistan	PAK								07	COFFEE,TEA,COCOA,SPICES	1	No Quantity							3252742			0
S3	2000	2000	2000	2	0	2	Export	454	Malawi	MWI	616	Poland	POL								07	COFFEE,TEA,COCOA,SPICES	1	No Quantity							542419			0
S3	2000	2000	2000	2	0	2	Export	454	Malawi	MWI	620	Portugal	PRT								07	COFFEE,TEA,COCOA,SPICES	1	No Quantity							16756			0
S3	2000	2000	2000	2	0	2	Export	454	Malawi	MWI	643	Russian Federation	RUS								07	COFFEE,TEA,COCOA,SPICES	1	No Quantity							171467			0
S3	2000	2000	2000	2	0	2	Export	454	Malawi	MWI	682	Saudi Arabia	SAU								07	COFFEE,TEA,COCOA,SPICES	1	No Quantity							29333			0
S3	2000	2000	2000	2	0	2	Export	454	Malawi	MWI	694	Sierra Leone	SLE								07	COFFEE,TEA,COCOA,SPICES	1	No Quantity							17702			0
S3	2000	2000	2000	2	0	2	Export	454	Malawi	MWI	699	India	IND								07	COFFEE,TEA,COCOA,SPICES	1	No Quantity							265227			0
S3	2000	2000	2000	2	0	2	Export	454	Malawi	MWI	710	South Africa	ZAF								07	COFFEE,TEA,COCOA,SPICES	1	No Quantity							6443884			0
S3	2000	2000	2000	2	0	2	Export	454	Malawi	MWI	716	Zimbabwe	ZWE								07	COFFEE,TEA,COCOA,SPICES	1	No Quantity							36901			0
S3	2000	2000	2000	2	0	2	Export	454	Malawi	MWI	724	Spain	ESP								07	COFFEE,TEA,COCOA,SPICES	1	No Quantity							202114			0
S3	2000	2000	2000	2	0	2	Export	454	Malawi	MWI	757	Switzerland	CHE								07	COFFEE,TEA,COCOA,SPICES	1	No Quantity							379902			0
S3	2000	2000	2000	2	0	2	Export	454	Malawi	MWI	784	United Arab Emirates	ARE								07	COFFEE,TEA,COCOA,SPICES	1	No Quantity							65733			0
S3	2000	2000	2000	2	0	2	Export	454	Malawi	MWI	792	Turkey	TUR								07	COFFEE,TEA,COCOA,SPICES	1	No Quantity							14555			0
S3	2000	2000	2000	2	0	2	Export	454	Malawi	MWI	804	Ukraine	UKR								07	COFFEE,TEA,COCOA,SPICES	1	No Quantity							25359			0
S3	2000	2000	2000	2	0	2	Export	454	Malawi	MWI	818	Egypt	EGY								07	COFFEE,TEA,COCOA,SPICES	1	No Quantity							2814891			0
S3	2000	2000	2000	2	0	2	Export	454	Malawi	MWI	826	United Kingdom	GBR								07	COFFEE,TEA,COCOA,SPICES	1	No Quantity							16981599			0
S3	2000	2000	2000	2	0	2	Export	454	Malawi	MWI	842	USA	USA								07	COFFEE,TEA,COCOA,SPICES	1	No Quantity							1569185			0
S3	2000	2000	2000	2	0	2	Export	454	Malawi	MWI	894	Zambia	ZMB								07	COFFEE,TEA,COCOA,SPICES	1	No Quantity							11431			0
S3	2000	2000	2000	2	0	2	Export	458	Malaysia	MYS	0	World	WLD								07	COFFEE,TEA,COCOA,SPICES	1	No Quantity							303654158			0
S3	2000	2000	2000	2	0	2	Export	458	Malaysia	MYS	31	Azerbaijan	AZE								07	COFFEE,TEA,COCOA,SPICES	1	No Quantity							24279			0
S3	2000	2000	2000	2	0	2	Export	458	Malaysia	MYS	32	Argentina	ARG								07	COFFEE,TEA,COCOA,SPICES	1	No Quantity							680386			0
S3	2000	2000	2000	2	0	2	Export	458	Malaysia	MYS	36	Australia	AUS								07	COFFEE,TEA,COCOA,SPICES	1	No Quantity							14956403			0
S3	2000	2000	2000	2	0	2	Export	458	Malaysia	MYS	40	Austria	AUT								07	COFFEE,TEA,COCOA,SPICES	1	No Quantity							52400			0
S3	2000	2000	2000	2	0	2	Export	458	Malaysia	MYS	48	Bahrain	BHR								07	COFFEE,TEA,COCOA,SPICES	1	No Quantity							79741			0
S3	2000	2000	2000	2	0	2	Export	458	Malaysia	MYS	50	Bangladesh	BGD								07	COFFEE,TEA,COCOA,SPICES	1	No Quantity							151447			0
S3	2000	2000	2000	2	0	2	Export	458	Malaysia	MYS	51	Armenia	ARM								07	COFFEE,TEA,COCOA,SPICES	1	No Quantity							128133			0
S3	2000	2000	2000	2	0	2	Export	458	Malaysia	MYS	56	Belgium	BEL								07	COFFEE,TEA,COCOA,SPICES	1	No Quantity							1864443			0
S3	2000	2000	2000	2	0	2	Export	458	Malaysia	MYS	70	Bosnia Herzegovina	BIH								07	COFFEE,TEA,COCOA,SPICES	1	No Quantity							12381			0
S3	2000	2000	2000	2	0	2	Export	458	Malaysia	MYS	76	Brazil	BRA								07	COFFEE,TEA,COCOA,SPICES	1	No Quantity							623155			0
S3	2000	2000	2000	2	0	2	Export	458	Malaysia	MYS	96	Brunei Darussalam	BRN								07	COFFEE,TEA,COCOA,SPICES	1	No Quantity							2356356			0
S3	2000	2000	2000	2	0	2	Export	458	Malaysia	MYS	100	Bulgaria	BGR								07	COFFEE,TEA,COCOA,SPICES	1	No Quantity							1134441			0
S3	2000	2000	2000	2	0	2	Export	458	Malaysia	MYS	104	Myanmar	MMR								07	COFFEE,TEA,COCOA,SPICES	1	No Quantity							50881			0
S3	2000	2000	2000	2	0	2	Export	458	Malaysia	MYS	116	Cambodia	KHM								07	COFFEE,TEA,COCOA,SPICES	1	No Quantity							8227			0
S3	2000	2000	2000	2	0	2	Export	458	Malaysia	MYS	124	Canada	CAN								07	COFFEE,TEA,COCOA,SPICES	1	No Quantity							4598454			0
S3	2000	2000	2000	2	0	2	Export	458	Malaysia	MYS	144	Sri Lanka	LKA								07	COFFEE,TEA,COCOA,SPICES	1	No Quantity							583340			0
S3	2000	2000	2000	2	0	2	Export	458	Malaysia	MYS	152	Chile	CHL								07	COFFEE,TEA,COCOA,SPICES	1	No Quantity							66990			0
S3	2000	2000	2000	2	0	2	Export	458	Malaysia	MYS	156	China	CHN								07	COFFEE,TEA,COCOA,SPICES	1	No Quantity							1999539			0
S3	2000	2000	2000	2	0	2	Export	458	Malaysia	MYS	192	Cuba	CUB								07	COFFEE,TEA,COCOA,SPICES	1	No Quantity							12683			0
S3	2000	2000	2000	2	0	2	Export	458	Malaysia	MYS	196	Cyprus	CYP								07	COFFEE,TEA,COCOA,SPICES	1	No Quantity							87613			0
S3	2000	2000	2000	2	0	2	Export	458	Malaysia	MYS	208	Denmark	DNK								07	COFFEE,TEA,COCOA,SPICES	1	No Quantity							198056			0
S3	2000	2000	2000	2	0	2	Export	458	Malaysia	MYS	233	Estonia	EST								07	COFFEE,TEA,COCOA,SPICES	1	No Quantity							1262035			0
S3	2000	2000	2000	2	0	2	Export	458	Malaysia	MYS	242	Fiji	FJI								07	COFFEE,TEA,COCOA,SPICES	1	No Quantity							20807			0
S3	2000	2000	2000	2	0	2	Export	458	Malaysia	MYS	246	Finland	FIN								07	COFFEE,TEA,COCOA,SPICES	1	No Quantity							3844473			0
S3	2000	2000	2000	2	0	2	Export	458	Malaysia	MYS	251	France	FRA								07	COFFEE,TEA,COCOA,SPICES	1	No Quantity							1049822			0
S3	2000	2000	2000	2	0	2	Export	458	Malaysia	MYS	268	Georgia	GEO								07	COFFEE,TEA,COCOA,SPICES	1	No Quantity							26720			0
S3	2000	2000	2000	2	0	2	Export	458	Malaysia	MYS	276	Germany	DEU								07	COFFEE,TEA,COCOA,SPICES	1	No Quantity							7632226			0
S3	2000	2000	2000	2	0	2	Export	458	Malaysia	MYS	300	Greece	GRC								07	COFFEE,TEA,COCOA,SPICES	1	No Quantity							643828			0
S3	2000	2000	2000	2	0	2	Export	458	Malaysia	MYS	316	Guam	GUM								07	COFFEE,TEA,COCOA,SPICES	1	No Quantity							80552			0
S3	2000	2000	2000	2	0	2	Export	458	Malaysia	MYS	344	China, Hong Kong SAR	HKG								07	COFFEE,TEA,COCOA,SPICES	1	No Quantity							5293582			0
S3	2000	2000	2000	2	0	2	Export	458	Malaysia	MYS	348	Hungary	HUN								07	COFFEE,TEA,COCOA,SPICES	1	No Quantity							1714581			0
S3	2000	2000	2000	2	0	2	Export	458	Malaysia	MYS	360	Indonesia	IDN								07	COFFEE,TEA,COCOA,SPICES	1	No Quantity							5332338			0
S3	2000	2000	2000	2	0	2	Export	458	Malaysia	MYS	364	Iran	IRN								07	COFFEE,TEA,COCOA,SPICES	1	No Quantity							1927113			0
S3	2000	2000	2000	2	0	2	Export	458	Malaysia	MYS	372	Ireland	IRL								07	COFFEE,TEA,COCOA,SPICES	1	No Quantity							729818			0
S3	2000	2000	2000	2	0	2	Export	458	Malaysia	MYS	381	Italy	ITA								07	COFFEE,TEA,COCOA,SPICES	1	No Quantity							1978682			0
S3	2000	2000	2000	2	0	2	Export	458	Malaysia	MYS	388	Jamaica	JAM								07	COFFEE,TEA,COCOA,SPICES	1	No Quantity							40926			0
S3	2000	2000	2000	2	0	2	Export	458	Malaysia	MYS	392	Japan	JPN								07	COFFEE,TEA,COCOA,SPICES	1	No Quantity							32419607			0
S3	2000	2000	2000	2	0	2	Export	458	Malaysia	MYS	398	Kazakhstan	KAZ								07	COFFEE,TEA,COCOA,SPICES	1	No Quantity							148192			0
S3	2000	2000	2000	2	0	2	Export	458	Malaysia	MYS	400	Jordan	JOR								07	COFFEE,TEA,COCOA,SPICES	1	No Quantity							617743			0
S3	2000	2000	2000	2	0	2	Export	458	Malaysia	MYS	404	Kenya	KEN								07	COFFEE,TEA,COCOA,SPICES	1	No Quantity							341970			0
S3	2000	2000	2000	2	0	2	Export	458	Malaysia	MYS	410	Rep. of Korea	KOR								07	COFFEE,TEA,COCOA,SPICES	1	No Quantity							6568245			0
S3	2000	2000	2000	2	0	2	Export	458	Malaysia	MYS	414	Kuwait	KWT								07	COFFEE,TEA,COCOA,SPICES	1	No Quantity							142334			0
S3	2000	2000	2000	2	0	2	Export	458	Malaysia	MYS	422	Lebanon	LBN								07	COFFEE,TEA,COCOA,SPICES	1	No Quantity							686752			0
S3	2000	2000	2000	2	0	2	Export	458	Malaysia	MYS	450	Madagascar	MDG								07	COFFEE,TEA,COCOA,SPICES	1	No Quantity							1541			0
S3	2000	2000	2000	2	0	2	Export	458	Malaysia	MYS	462	Maldives	MDV								07	COFFEE,TEA,COCOA,SPICES	1	No Quantity							341863			0
S3	2000	2000	2000	2	0	2	Export	458	Malaysia	MYS	470	Malta	MLT								07	COFFEE,TEA,COCOA,SPICES	1	No Quantity							36780			0
S3	2000	2000	2000	2	0	2	Export	458	Malaysia	MYS	480	Mauritius	MUS								07	COFFEE,TEA,COCOA,SPICES	1	No Quantity							405142			0
S3	2000	2000	2000	2	0	2	Export	458	Malaysia	MYS	484	Mexico	MEX								07	COFFEE,TEA,COCOA,SPICES	1	No Quantity							202849			0
S3	2000	2000	2000	2	0	2	Export	458	Malaysia	MYS	490	Other Asia, nes									07	COFFEE,TEA,COCOA,SPICES	1	No Quantity							9212207			0
S3	2000	2000	2000	2	0	2	Export	458	Malaysia	MYS	498	Rep. of Moldova	MDA								07	COFFEE,TEA,COCOA,SPICES	1	No Quantity							13375			0
S3	2000	2000	2000	2	0	2	Export	458	Malaysia	MYS	504	Morocco	MAR								07	COFFEE,TEA,COCOA,SPICES	1	No Quantity							37050			0
S3	2000	2000	2000	2	0	2	Export	458	Malaysia	MYS	508	Mozambique	MOZ								07	COFFEE,TEA,COCOA,SPICES	1	No Quantity							11415			0
S3	2000	2000	2000	2	0	2	Export	458	Malaysia	MYS	512	Oman	OMN								07	COFFEE,TEA,COCOA,SPICES	1	No Quantity							134058			0
S3	2000	2000	2000	2	0	2	Export	458	Malaysia	MYS	524	Nepal	NPL								07	COFFEE,TEA,COCOA,SPICES	1	No Quantity							17446			0
S3	2000	2000	2000	2	0	2	Export	458	Malaysia	MYS	528	Netherlands	NLD								07	COFFEE,TEA,COCOA,SPICES	1	No Quantity							19454117			0
S3	2000	2000	2000	2	0	2	Export	458	Malaysia	MYS	554	New Zealand	NZL								07	COFFEE,TEA,COCOA,SPICES	1	No Quantity							2337641			0
S3	2000	2000	2000	2	0	2	Export	458	Malaysia	MYS	586	Pakistan	PAK								07	COFFEE,TEA,COCOA,SPICES	1	No Quantity							636090			0
S3	2000	2000	2000	2	0	2	Export	458	Malaysia	MYS	598	Papua New Guinea	PNG								07	COFFEE,TEA,COCOA,SPICES	1	No Quantity							32164			0
S3	2000	2000	2000	2	0	2	Export	458	Malaysia	MYS	608	Philippines	PHL								07	COFFEE,TEA,COCOA,SPICES	1	No Quantity							7121551			0
S3	2000	2000	2000	2	0	2	Export	458	Malaysia	MYS	620	Portugal	PRT								07	COFFEE,TEA,COCOA,SPICES	1	No Quantity							18288			0
S3	2000	2000	2000	2	0	2	Export	458	Malaysia	MYS	634	Qatar	QAT								07	COFFEE,TEA,COCOA,SPICES	1	No Quantity							19096			0
S3	2000	2000	2000	2	0	2	Export	458	Malaysia	MYS	642	Romania	ROU								07	COFFEE,TEA,COCOA,SPICES	1	No Quantity							296093			0
S3	2000	2000	2000	2	0	2	Export	458	Malaysia	MYS	643	Russian Federation	RUS								07	COFFEE,TEA,COCOA,SPICES	1	No Quantity							7558738			0
S3	2000	2000	2000	2	0	2	Export	458	Malaysia	MYS	682	Saudi Arabia	SAU								07	COFFEE,TEA,COCOA,SPICES	1	No Quantity							3676814			0
S3	2000	2000	2000	2	0	2	Export	458	Malaysia	MYS	690	Seychelles	SYC								07	COFFEE,TEA,COCOA,SPICES	1	No Quantity							21977			0
S3	2000	2000	2000	2	0	2	Export	458	Malaysia	MYS	699	India	IND								07	COFFEE,TEA,COCOA,SPICES	1	No Quantity							2251241			0
S3	2000	2000	2000	2	0	2	Export	458	Malaysia	MYS	702	Singapore	SGP								07	COFFEE,TEA,COCOA,SPICES	1	No Quantity							62620032			0
S3	2000	2000	2000	2	0	2	Export	458	Malaysia	MYS	704	Viet Nam	VNM								07	COFFEE,TEA,COCOA,SPICES	1	No Quantity							798195			0
S3	2000	2000	2000	2	0	2	Export	458	Malaysia	MYS	705	Slovenia	SVN								07	COFFEE,TEA,COCOA,SPICES	1	No Quantity							71592			0
S3	2000	2000	2000	2	0	2	Export	458	Malaysia	MYS	710	South Africa	ZAF								07	COFFEE,TEA,COCOA,SPICES	1	No Quantity							3922315			0
S3	2000	2000	2000	2	0	2	Export	458	Malaysia	MYS	724	Spain	ESP								07	COFFEE,TEA,COCOA,SPICES	1	No Quantity							7972560			0
S3	2000	2000	2000	2	0	2	Export	458	Malaysia	MYS	736	Fmr Sudan	SDN								07	COFFEE,TEA,COCOA,SPICES	1	No Quantity							87547			0
S3	2000	2000	2000	2	0	2	Export	458	Malaysia	MYS	752	Sweden	SWE								07	COFFEE,TEA,COCOA,SPICES	1	No Quantity							2152404			0
S3	2000	2000	2000	2	0	2	Export	458	Malaysia	MYS	757	Switzerland	CHE								07	COFFEE,TEA,COCOA,SPICES	1	No Quantity							639315			0
S3	2000	2000	2000	2	0	2	Export	458	Malaysia	MYS	760	Syria	SYR								07	COFFEE,TEA,COCOA,SPICES	1	No Quantity							1498780			0
S3	2000	2000	2000	2	0	2	Export	458	Malaysia	MYS	764	Thailand	THA								07	COFFEE,TEA,COCOA,SPICES	1	No Quantity							9271676			0
S3	2000	2000	2000	2	0	2	Export	458	Malaysia	MYS	784	United Arab Emirates	ARE								07	COFFEE,TEA,COCOA,SPICES	1	No Quantity							2425474			0
S3	2000	2000	2000	2	0	2	Export	458	Malaysia	MYS	788	Tunisia	TUN								07	COFFEE,TEA,COCOA,SPICES	1	No Quantity							62300			0
S3	2000	2000	2000	2	0	2	Export	458	Malaysia	MYS	792	Turkey	TUR								07	COFFEE,TEA,COCOA,SPICES	1	No Quantity							528874			0
S3	2000	2000	2000	2	0	2	Export	458	Malaysia	MYS	795	Turkmenistan	TKM								07	COFFEE,TEA,COCOA,SPICES	1	No Quantity							89587			0
S3	2000	2000	2000	2	0	2	Export	458	Malaysia	MYS	804	Ukraine	UKR								07	COFFEE,TEA,COCOA,SPICES	1	No Quantity							35860			0
S3	2000	2000	2000	2	0	2	Export	458	Malaysia	MYS	818	Egypt	EGY								07	COFFEE,TEA,COCOA,SPICES	1	No Quantity							2294836			0
S3	2000	2000	2000	2	0	2	Export	458	Malaysia	MYS	826	United Kingdom	GBR								07	COFFEE,TEA,COCOA,SPICES	1	No Quantity							4328376			0
S3	2000	2000	2000	2	0	2	Export	458	Malaysia	MYS	842	USA	USA								07	COFFEE,TEA,COCOA,SPICES	1	No Quantity							46813659			0
S3	2000	2000	2000	2	0	2	Export	458	Malaysia	MYS	858	Uruguay	URY								07	COFFEE,TEA,COCOA,SPICES	1	No Quantity							82651			0
S3	2000	2000	2000	2	0	2	Export	458	Malaysia	MYS	860	Uzbekistan	UZB								07	COFFEE,TEA,COCOA,SPICES	1	No Quantity							14525			0
S3	2000	2000	2000	2	0	2	Export	458	Malaysia	MYS	862	Venezuela	VEN								07	COFFEE,TEA,COCOA,SPICES	1	No Quantity							10500			0
S3	2000	2000	2000	2	0	2	Export	458	Malaysia	MYS	887	Yemen	YEM								07	COFFEE,TEA,COCOA,SPICES	1	No Quantity							514600			0
S3	2000	2000	2000	2	0	2	Export	458	Malaysia	MYS	891	Serbia and Montenegro	SCG								07	COFFEE,TEA,COCOA,SPICES	1	No Quantity							230936			0
S3	2000	2000	2000	2	0	2	Export	458	Malaysia	MYS	899	Areas, nes									07	COFFEE,TEA,COCOA,SPICES	1	No Quantity							1178331			0
S3	2000	2000	2000	2	0	2	Export	454	Malawi	MWI	0	World	WLD								08	ANIMAL FEED STUFF	1	No Quantity							359449			0
S3	2000	2000	2000	2	0	2	Export	454	Malawi	MWI	508	Mozambique	MOZ								08	ANIMAL FEED STUFF	1	No Quantity							10288			0
S3	2000	2000	2000	2	0	2	Export	454	Malawi	MWI	710	South Africa	ZAF								08	ANIMAL FEED STUFF	1	No Quantity							332661			0
S3	2000	2000	2000	2	0	2	Export	454	Malawi	MWI	757	Switzerland	CHE								08	ANIMAL FEED STUFF	1	No Quantity							1882			0
S3	2000	2000	2000	2	0	2	Export	454	Malawi	MWI	894	Zambia	ZMB								08	ANIMAL FEED STUFF	1	No Quantity							14619			0
S3	2000	2000	2000	2	0	2	Export	458	Malaysia	MYS	0	World	WLD								08	ANIMAL FEED STUFF	1	No Quantity							95096032			0
S3	2000	2000	2000	2	0	2	Export	458	Malaysia	MYS	12	Algeria	DZA								08	ANIMAL FEED STUFF	1	No Quantity							1801			0
S3	2000	2000	2000	2	0	2	Export	458	Malaysia	MYS	36	Australia	AUS								08	ANIMAL FEED STUFF	1	No Quantity							60596			0
S3	2000	2000	2000	2	0	2	Export	458	Malaysia	MYS	50	Bangladesh	BGD								08	ANIMAL FEED STUFF	1	No Quantity							276134			0
S3	2000	2000	2000	2	0	2	Export	458	Malaysia	MYS	76	Brazil	BRA								08	ANIMAL FEED STUFF	1	No Quantity							42087			0
S3	2000	2000	2000	2	0	2	Export	458	Malaysia	MYS	96	Brunei Darussalam	BRN								08	ANIMAL FEED STUFF	1	No Quantity							7428101			0
S3	2000	2000	2000	2	0	2	Export	458	Malaysia	MYS	104	Myanmar	MMR								08	ANIMAL FEED STUFF	1	No Quantity							10066			0
S3	2000	2000	2000	2	0	2	Export	458	Malaysia	MYS	116	Cambodia	KHM								08	ANIMAL FEED STUFF	1	No Quantity							13086			0
S3	2000	2000	2000	2	0	2	Export	458	Malaysia	MYS	144	Sri Lanka	LKA								08	ANIMAL FEED STUFF	1	No Quantity							3171351			0
S3	2000	2000	2000	2	0	2	Export	458	Malaysia	MYS	152	Chile	CHL								08	ANIMAL FEED STUFF	1	No Quantity							1906			0
S3	2000	2000	2000	2	0	2	Export	458	Malaysia	MYS	156	China	CHN								08	ANIMAL FEED STUFF	1	No Quantity							672286			0
S3	2000	2000	2000	2	0	2	Export	458	Malaysia	MYS	251	France	FRA								08	ANIMAL FEED STUFF	1	No Quantity							2601			0
S3	2000	2000	2000	2	0	2	Export	458	Malaysia	MYS	276	Germany	DEU								08	ANIMAL FEED STUFF	1	No Quantity							3484681			0
S3	2000	2000	2000	2	0	2	Export	458	Malaysia	MYS	340	Honduras	HND								08	ANIMAL FEED STUFF	1	No Quantity							2158			0
S3	2000	2000	2000	2	0	2	Export	458	Malaysia	MYS	344	China, Hong Kong SAR	HKG								08	ANIMAL FEED STUFF	1	No Quantity							2382822			0
S3	2000	2000	2000	2	0	2	Export	458	Malaysia	MYS	360	Indonesia	IDN								08	ANIMAL FEED STUFF	1	No Quantity							4872680			0
S3	2000	2000	2000	2	0	2	Export	458	Malaysia	MYS	364	Iran	IRN								08	ANIMAL FEED STUFF	1	No Quantity							1909			0
S3	2000	2000	2000	2	0	2	Export	458	Malaysia	MYS	392	Japan	JPN								08	ANIMAL FEED STUFF	1	No Quantity							3299893			0
S3	2000	2000	2000	2	0	2	Export	458	Malaysia	MYS	410	Rep. of Korea	KOR								08	ANIMAL FEED STUFF	1	No Quantity							4747379			0
S3	2000	2000	2000	2	0	2	Export	458	Malaysia	MYS	418	Lao People's Dem. Rep.	LAO								08	ANIMAL FEED STUFF	1	No Quantity							7368			0
S3	2000	2000	2000	2	0	2	Export	458	Malaysia	MYS	480	Mauritius	MUS								08	ANIMAL FEED STUFF	1	No Quantity							12627			0
S3	2000	2000	2000	2	0	2	Export	458	Malaysia	MYS	484	Mexico	MEX								08	ANIMAL FEED STUFF	1	No Quantity							9239			0
S3	2000	2000	2000	2	0	2	Export	458	Malaysia	MYS	490	Other Asia, nes									08	ANIMAL FEED STUFF	1	No Quantity							728244			0
S3	2000	2000	2000	2	0	2	Export	458	Malaysia	MYS	528	Netherlands	NLD								08	ANIMAL FEED STUFF	1	No Quantity							50062584			0
S3	2000	2000	2000	2	0	2	Export	458	Malaysia	MYS	554	New Zealand	NZL								08	ANIMAL FEED STUFF	1	No Quantity							21447			0
S3	2000	2000	2000	2	0	2	Export	458	Malaysia	MYS	608	Philippines	PHL								08	ANIMAL FEED STUFF	1	No Quantity							1006838			0
S3	2000	2000	2000	2	0	2	Export	458	Malaysia	MYS	620	Portugal	PRT								08	ANIMAL FEED STUFF	1	No Quantity							5428			0
S3	2000	2000	2000	2	0	2	Export	458	Malaysia	MYS	682	Saudi Arabia	SAU								08	ANIMAL FEED STUFF	1	No Quantity							5054			0
S3	2000	2000	2000	2	0	2	Export	458	Malaysia	MYS	699	India	IND								08	ANIMAL FEED STUFF	1	No Quantity							581544			0
S3	2000	2000	2000	2	0	2	Export	458	Malaysia	MYS	702	Singapore	SGP								08	ANIMAL FEED STUFF	1	No Quantity							7442990			0
S3	2000	2000	2000	2	0	2	Export	458	Malaysia	MYS	703	Slovakia	SVK								08	ANIMAL FEED STUFF	1	No Quantity							41687			0
S3	2000	2000	2000	2	0	2	Export	458	Malaysia	MYS	704	Viet Nam	VNM								08	ANIMAL FEED STUFF	1	No Quantity							2734271			0
S3	2000	2000	2000	2	0	2	Export	458	Malaysia	MYS	710	South Africa	ZAF								08	ANIMAL FEED STUFF	1	No Quantity							9451			0
S3	2000	2000	2000	2	0	2	Export	458	Malaysia	MYS	724	Spain	ESP								08	ANIMAL FEED STUFF	1	No Quantity							322876			0
S3	2000	2000	2000	2	0	2	Export	458	Malaysia	MYS	764	Thailand	THA								08	ANIMAL FEED STUFF	1	No Quantity							858200			0
S3	2000	2000	2000	2	0	2	Export	458	Malaysia	MYS	784	United Arab Emirates	ARE								08	ANIMAL FEED STUFF	1	No Quantity							21049			0
S3	2000	2000	2000	2	0	2	Export	458	Malaysia	MYS	818	Egypt	EGY								08	ANIMAL FEED STUFF	1	No Quantity							7415			0
S3	2000	2000	2000	2	0	2	Export	458	Malaysia	MYS	826	United Kingdom	GBR								08	ANIMAL FEED STUFF	1	No Quantity							164429			0
S3	2000	2000	2000	2	0	2	Export	458	Malaysia	MYS	842	USA	USA								08	ANIMAL FEED STUFF	1	No Quantity							88822			0
S3	2000	2000	2000	2	0	2	Export	458	Malaysia	MYS	862	Venezuela	VEN								08	ANIMAL FEED STUFF	1	No Quantity							492930			0
S3	2000	2000	2000	2	0	2	Export	454	Malawi	MWI	0	World	WLD								09	MISC.EDIBLE PRODUCTS ETC	1	No Quantity							201630			0
S3	2000	2000	2000	2	0	2	Export	454	Malawi	MWI	120	Cameroon	CMR								09	MISC.EDIBLE PRODUCTS ETC	1	No Quantity							9738			0
S3	2000	2000	2000	2	0	2	Export	454	Malawi	MWI	276	Germany	DEU								09	MISC.EDIBLE PRODUCTS ETC	1	No Quantity							463			0
S3	2000	2000	2000	2	0	2	Export	454	Malawi	MWI	404	Kenya	KEN								09	MISC.EDIBLE PRODUCTS ETC	1	No Quantity							1228			0
S3	2000	2000	2000	2	0	2	Export	454	Malawi	MWI	508	Mozambique	MOZ								09	MISC.EDIBLE PRODUCTS ETC	1	No Quantity							241			0
S3	2000	2000	2000	2	0	2	Export	454	Malawi	MWI	710	South Africa	ZAF								09	MISC.EDIBLE PRODUCTS ETC	1	No Quantity							101534			0
S3	2000	2000	2000	2	0	2	Export	454	Malawi	MWI	716	Zimbabwe	ZWE								09	MISC.EDIBLE PRODUCTS ETC	1	No Quantity							44677			0
S3	2000	2000	2000	2	0	2	Export	454	Malawi	MWI	834	United Rep. of Tanzania	TZA								09	MISC.EDIBLE PRODUCTS ETC	1	No Quantity							635			0
S3	2000	2000	2000	2	0	2	Export	454	Malawi	MWI	894	Zambia	ZMB								09	MISC.EDIBLE PRODUCTS ETC	1	No Quantity							43115			0
S3	2000	2000	2000	2	0	2	Export	458	Malaysia	MYS	0	World	WLD								09	MISC.EDIBLE PRODUCTS ETC	1	No Quantity							274434925			0
S3	2000	2000	2000	2	0	2	Export	458	Malaysia	MYS	4	Afghanistan	AFG								09	MISC.EDIBLE PRODUCTS ETC	1	No Quantity							351484			0
S3	2000	2000	2000	2	0	2	Export	458	Malaysia	MYS	8	Albania	ALB								09	MISC.EDIBLE PRODUCTS ETC	1	No Quantity							33795			0
S3	2000	2000	2000	2	0	2	Export	458	Malaysia	MYS	12	Algeria	DZA								09	MISC.EDIBLE PRODUCTS ETC	1	No Quantity							1750385			0
S3	2000	2000	2000	2	0	2	Export	458	Malaysia	MYS	16	American Samoa	ASM								09	MISC.EDIBLE PRODUCTS ETC	1	No Quantity							12880			0
S3	2000	2000	2000	2	0	2	Export	458	Malaysia	MYS	24	Angola	AGO								09	MISC.EDIBLE PRODUCTS ETC	1	No Quantity							73849			0
S3	2000	2000	2000	2	0	2	Export	458	Malaysia	MYS	31	Azerbaijan	AZE								09	MISC.EDIBLE PRODUCTS ETC	1	No Quantity							18223			0
S3	2000	2000	2000	2	0	2	Export	458	Malaysia	MYS	32	Argentina	ARG								09	MISC.EDIBLE PRODUCTS ETC	1	No Quantity							124344			0
S3	2000	2000	2000	2	0	2	Export	458	Malaysia	MYS	36	Australia	AUS								09	MISC.EDIBLE PRODUCTS ETC	1	No Quantity							9099674			0
S3	2000	2000	2000	2	0	2	Export	458	Malaysia	MYS	40	Austria	AUT								09	MISC.EDIBLE PRODUCTS ETC	1	No Quantity							63650			0
S3	2000	2000	2000	2	0	2	Export	458	Malaysia	MYS	48	Bahrain	BHR								09	MISC.EDIBLE PRODUCTS ETC	1	No Quantity							751017			0
S3	2000	2000	2000	2	0	2	Export	458	Malaysia	MYS	50	Bangladesh	BGD								09	MISC.EDIBLE PRODUCTS ETC	1	No Quantity							388800			0
S3	2000	2000	2000	2	0	2	Export	458	Malaysia	MYS	51	Armenia	ARM								09	MISC.EDIBLE PRODUCTS ETC	1	No Quantity							8154			0
S3	2000	2000	2000	2	0	2	Export	458	Malaysia	MYS	56	Belgium	BEL								09	MISC.EDIBLE PRODUCTS ETC	1	No Quantity							1113196			0
S3	2000	2000	2000	2	0	2	Export	458	Malaysia	MYS	90	Solomon Isds	SLB								09	MISC.EDIBLE PRODUCTS ETC	1	No Quantity							4917			0
S3	2000	2000	2000	2	0	2	Export	458	Malaysia	MYS	96	Brunei Darussalam	BRN								09	MISC.EDIBLE PRODUCTS ETC	1	No Quantity							10309319			0
S3	2000	2000	2000	2	0	2	Export	458	Malaysia	MYS	100	Bulgaria	BGR								09	MISC.EDIBLE PRODUCTS ETC	1	No Quantity							347240			0
S3	2000	2000	2000	2	0	2	Export	458	Malaysia	MYS	104	Myanmar	MMR								09	MISC.EDIBLE PRODUCTS ETC	1	No Quantity							4677385			0
S3	2000	2000	2000	2	0	2	Export	458	Malaysia	MYS	116	Cambodia	KHM								09	MISC.EDIBLE PRODUCTS ETC	1	No Quantity							919403			0
S3	2000	2000	2000	2	0	2	Export	458	Malaysia	MYS	120	Cameroon	CMR								09	MISC.EDIBLE PRODUCTS ETC	1	No Quantity							293845			0
S3	2000	2000	2000	2	0	2	Export	458	Malaysia	MYS	124	Canada	CAN								09	MISC.EDIBLE PRODUCTS ETC	1	No Quantity							695086			0
S3	2000	2000	2000	2	0	2	Export	458	Malaysia	MYS	144	Sri Lanka	LKA								09	MISC.EDIBLE PRODUCTS ETC	1	No Quantity							1925484			0
S3	2000	2000	2000	2	0	2	Export	458	Malaysia	MYS	152	Chile	CHL								09	MISC.EDIBLE PRODUCTS ETC	1	No Quantity							101153			0
S3	2000	2000	2000	2	0	2	Export	458	Malaysia	MYS	156	China	CHN								09	MISC.EDIBLE PRODUCTS ETC	1	No Quantity							2695627			0
S3	2000	2000	2000	2	0	2	Export	458	Malaysia	MYS	162	Christmas Isds	CXR								09	MISC.EDIBLE PRODUCTS ETC	1	No Quantity							19704			0
S3	2000	2000	2000	2	0	2	Export	458	Malaysia	MYS	170	Colombia	COL								09	MISC.EDIBLE PRODUCTS ETC	1	No Quantity							9150			0
S3	2000	2000	2000	2	0	2	Export	458	Malaysia	MYS	178	Congo	COG								09	MISC.EDIBLE PRODUCTS ETC	1	No Quantity							51860			0
S3	2000	2000	2000	2	0	2	Export	458	Malaysia	MYS	196	Cyprus	CYP								09	MISC.EDIBLE PRODUCTS ETC	1	No Quantity							91229			0
S3	2000	2000	2000	2	0	2	Export	458	Malaysia	MYS	203	Czechia	CZE								09	MISC.EDIBLE PRODUCTS ETC	1	No Quantity							117621			0
S3	2000	2000	2000	2	0	2	Export	458	Malaysia	MYS	204	Benin	BEN								09	MISC.EDIBLE PRODUCTS ETC	1	No Quantity							206029			0
S3	2000	2000	2000	2	0	2	Export	458	Malaysia	MYS	208	Denmark	DNK								09	MISC.EDIBLE PRODUCTS ETC	1	No Quantity							170551			0
S3	2000	2000	2000	2	0	2	Export	458	Malaysia	MYS	214	Dominican Rep.	DOM								09	MISC.EDIBLE PRODUCTS ETC	1	No Quantity							4174			0
S3	2000	2000	2000	2	0	2	Export	458	Malaysia	MYS	222	El Salvador	SLV								09	MISC.EDIBLE PRODUCTS ETC	1	No Quantity							147714			0
S3	2000	2000	2000	2	0	2	Export	458	Malaysia	MYS	226	Equatorial Guinea	GNQ								09	MISC.EDIBLE PRODUCTS ETC	1	No Quantity							5263			0
S3	2000	2000	2000	2	0	2	Export	458	Malaysia	MYS	231	Ethiopia	ETH								09	MISC.EDIBLE PRODUCTS ETC	1	No Quantity							22038			0
S3	2000	2000	2000	2	0	2	Export	458	Malaysia	MYS	242	Fiji	FJI								09	MISC.EDIBLE PRODUCTS ETC	1	No Quantity							200180			0
S3	2000	2000	2000	2	0	2	Export	458	Malaysia	MYS	246	Finland	FIN								09	MISC.EDIBLE PRODUCTS ETC	1	No Quantity							265963			0
S3	2000	2000	2000	2	0	2	Export	458	Malaysia	MYS	251	France	FRA								09	MISC.EDIBLE PRODUCTS ETC	1	No Quantity							865320			0
S3	2000	2000	2000	2	0	2	Export	458	Malaysia	MYS	258	French Polynesia	PYF								09	MISC.EDIBLE PRODUCTS ETC	1	No Quantity							12127			0
S3	2000	2000	2000	2	0	2	Export	458	Malaysia	MYS	262	Djibouti	DJI								09	MISC.EDIBLE PRODUCTS ETC	1	No Quantity							62107			0
S3	2000	2000	2000	2	0	2	Export	458	Malaysia	MYS	266	Gabon	GAB								09	MISC.EDIBLE PRODUCTS ETC	1	No Quantity							8383			0
S3	2000	2000	2000	2	0	2	Export	458	Malaysia	MYS	268	Georgia	GEO								09	MISC.EDIBLE PRODUCTS ETC	1	No Quantity							4503			0
S3	2000	2000	2000	2	0	2	Export	458	Malaysia	MYS	270	Gambia	GMB								09	MISC.EDIBLE PRODUCTS ETC	1	No Quantity							106558			0
S3	2000	2000	2000	2	0	2	Export	458	Malaysia	MYS	276	Germany	DEU								09	MISC.EDIBLE PRODUCTS ETC	1	No Quantity							2090917			0
S3	2000	2000	2000	2	0	2	Export	458	Malaysia	MYS	288	Ghana	GHA								09	MISC.EDIBLE PRODUCTS ETC	1	No Quantity							139129			0
S3	2000	2000	2000	2	0	2	Export	458	Malaysia	MYS	300	Greece	GRC								09	MISC.EDIBLE PRODUCTS ETC	1	No Quantity							12843			0
S3	2000	2000	2000	2	0	2	Export	458	Malaysia	MYS	320	Guatemala	GTM								09	MISC.EDIBLE PRODUCTS ETC	1	No Quantity							273869			0
S3	2000	2000	2000	2	0	2	Export	458	Malaysia	MYS	324	Guinea	GIN								09	MISC.EDIBLE PRODUCTS ETC	1	No Quantity							449719			0
S3	2000	2000	2000	2	0	2	Export	458	Malaysia	MYS	340	Honduras	HND								09	MISC.EDIBLE PRODUCTS ETC	1	No Quantity							3571			0
S3	2000	2000	2000	2	0	2	Export	458	Malaysia	MYS	344	China, Hong Kong SAR	HKG								09	MISC.EDIBLE PRODUCTS ETC	1	No Quantity							21989715			0
S3	2000	2000	2000	2	0	2	Export	458	Malaysia	MYS	348	Hungary	HUN								09	MISC.EDIBLE PRODUCTS ETC	1	No Quantity							28287			0
S3	2000	2000	2000	2	0	2	Export	458	Malaysia	MYS	352	Iceland	ISL								09	MISC.EDIBLE PRODUCTS ETC	1	No Quantity							54080			0
S3	2000	2000	2000	2	0	2	Export	458	Malaysia	MYS	360	Indonesia	IDN								09	MISC.EDIBLE PRODUCTS ETC	1	No Quantity							9007835			0
S3	2000	2000	2000	2	0	2	Export	458	Malaysia	MYS	364	Iran	IRN								09	MISC.EDIBLE PRODUCTS ETC	1	No Quantity							11870095			0
S3	2000	2000	2000	2	0	2	Export	458	Malaysia	MYS	368	Iraq	IRQ								09	MISC.EDIBLE PRODUCTS ETC	1	No Quantity							13834534			0
S3	2000	2000	2000	2	0	2	Export	458	Malaysia	MYS	372	Ireland	IRL								09	MISC.EDIBLE PRODUCTS ETC	1	No Quantity							644748			0
S3	2000	2000	2000	2	0	2	Export	458	Malaysia	MYS	381	Italy	ITA								09	MISC.EDIBLE PRODUCTS ETC	1	No Quantity							203519			0
S3	2000	2000	2000	2	0	2	Export	458	Malaysia	MYS	384	Côte d'Ivoire	CIV								09	MISC.EDIBLE PRODUCTS ETC	1	No Quantity							5420942			0
S3	2000	2000	2000	2	0	2	Export	458	Malaysia	MYS	388	Jamaica	JAM								09	MISC.EDIBLE PRODUCTS ETC	1	No Quantity							28818			0
S3	2000	2000	2000	2	0	2	Export	458	Malaysia	MYS	392	Japan	JPN								09	MISC.EDIBLE PRODUCTS ETC	1	No Quantity							4864269			0
S3	2000	2000	2000	2	0	2	Export	458	Malaysia	MYS	398	Kazakhstan	KAZ								09	MISC.EDIBLE PRODUCTS ETC	1	No Quantity							262127			0
S3	2000	2000	2000	2	0	2	Export	458	Malaysia	MYS	400	Jordan	JOR								09	MISC.EDIBLE PRODUCTS ETC	1	No Quantity							562493			0
S3	2000	2000	2000	2	0	2	Export	458	Malaysia	MYS	404	Kenya	KEN								09	MISC.EDIBLE PRODUCTS ETC	1	No Quantity							90082			0
S3	2000	2000	2000	2	0	2	Export	458	Malaysia	MYS	410	Rep. of Korea	KOR								09	MISC.EDIBLE PRODUCTS ETC	1	No Quantity							508142			0
S3	2000	2000	2000	2	0	2	Export	458	Malaysia	MYS	414	Kuwait	KWT								09	MISC.EDIBLE PRODUCTS ETC	1	No Quantity							1288112			0
S3	2000	2000	2000	2	0	2	Export	458	Malaysia	MYS	422	Lebanon	LBN								09	MISC.EDIBLE PRODUCTS ETC	1	No Quantity							387100			0
S3	2000	2000	2000	2	0	2	Export	458	Malaysia	MYS	428	Latvia	LVA								09	MISC.EDIBLE PRODUCTS ETC	1	No Quantity							310980			0
S3	2000	2000	2000	2	0	2	Export	458	Malaysia	MYS	434	Libya	LBY								09	MISC.EDIBLE PRODUCTS ETC	1	No Quantity							11180			0
S3	2000	2000	2000	2	0	2	Export	458	Malaysia	MYS	446	China, Macao SAR	MAC								09	MISC.EDIBLE PRODUCTS ETC	1	No Quantity							5256			0
S3	2000	2000	2000	2	0	2	Export	458	Malaysia	MYS	450	Madagascar	MDG								09	MISC.EDIBLE PRODUCTS ETC	1	No Quantity							342862			0
S3	2000	2000	2000	2	0	2	Export	458	Malaysia	MYS	454	Malawi	MWI								09	MISC.EDIBLE PRODUCTS ETC	1	No Quantity							159575			0
S3	2000	2000	2000	2	0	2	Export	458	Malaysia	MYS	462	Maldives	MDV								09	MISC.EDIBLE PRODUCTS ETC	1	No Quantity							695434			0
S3	2000	2000	2000	2	0	2	Export	458	Malaysia	MYS	466	Mali	MLI								09	MISC.EDIBLE PRODUCTS ETC	1	No Quantity							149237			0
S3	2000	2000	2000	2	0	2	Export	458	Malaysia	MYS	470	Malta	MLT								09	MISC.EDIBLE PRODUCTS ETC	1	No Quantity							121484			0
S3	2000	2000	2000	2	0	2	Export	458	Malaysia	MYS	480	Mauritius	MUS								09	MISC.EDIBLE PRODUCTS ETC	1	No Quantity							993070			0
S3	2000	2000	2000	2	0	2	Export	458	Malaysia	MYS	484	Mexico	MEX								09	MISC.EDIBLE PRODUCTS ETC	1	No Quantity							40613			0
S3	2000	2000	2000	2	0	2	Export	458	Malaysia	MYS	490	Other Asia, nes									09	MISC.EDIBLE PRODUCTS ETC	1	No Quantity							8788866			0
S3	2000	2000	2000	2	0	2	Export	458	Malaysia	MYS	496	Mongolia	MNG								09	MISC.EDIBLE PRODUCTS ETC	1	No Quantity							5810			0
S3	2000	2000	2000	2	0	2	Export	458	Malaysia	MYS	504	Morocco	MAR								09	MISC.EDIBLE PRODUCTS ETC	1	No Quantity							143818			0
S3	2000	2000	2000	2	0	2	Export	458	Malaysia	MYS	508	Mozambique	MOZ								09	MISC.EDIBLE PRODUCTS ETC	1	No Quantity							6202			0
S3	2000	2000	2000	2	0	2	Export	458	Malaysia	MYS	512	Oman	OMN								09	MISC.EDIBLE PRODUCTS ETC	1	No Quantity							463904			0
S3	2000	2000	2000	2	0	2	Export	458	Malaysia	MYS	524	Nepal	NPL								09	MISC.EDIBLE PRODUCTS ETC	1	No Quantity							117830			0
S3	2000	2000	2000	2	0	2	Export	458	Malaysia	MYS	528	Netherlands	NLD								09	MISC.EDIBLE PRODUCTS ETC	1	No Quantity							1870587			0
S3	2000	2000	2000	2	0	2	Export	458	Malaysia	MYS	530	Neth. Antilles	ANT								09	MISC.EDIBLE PRODUCTS ETC	1	No Quantity							18155			0
S3	2000	2000	2000	2	0	2	Export	458	Malaysia	MYS	540	New Caledonia	NCL								09	MISC.EDIBLE PRODUCTS ETC	1	No Quantity							4781			0
S3	2000	2000	2000	2	0	2	Export	458	Malaysia	MYS	554	New Zealand	NZL								09	MISC.EDIBLE PRODUCTS ETC	1	No Quantity							1903777			0
S3	2000	2000	2000	2	0	2	Export	458	Malaysia	MYS	566	Nigeria	NGA								09	MISC.EDIBLE PRODUCTS ETC	1	No Quantity							14371			0
S3	2000	2000	2000	2	0	2	Export	458	Malaysia	MYS	579	Norway	NOR								09	MISC.EDIBLE PRODUCTS ETC	1	No Quantity							30002			0
S3	2000	2000	2000	2	0	2	Export	458	Malaysia	MYS	583	FS Micronesia	FSM								09	MISC.EDIBLE PRODUCTS ETC	1	No Quantity							4890			0
S3	2000	2000	2000	2	0	2	Export	458	Malaysia	MYS	586	Pakistan	PAK								09	MISC.EDIBLE PRODUCTS ETC	1	No Quantity							112319			0
S3	2000	2000	2000	2	0	2	Export	458	Malaysia	MYS	598	Papua New Guinea	PNG								09	MISC.EDIBLE PRODUCTS ETC	1	No Quantity							845682			0
S3	2000	2000	2000	2	0	2	Export	458	Malaysia	MYS	608	Philippines	PHL								09	MISC.EDIBLE PRODUCTS ETC	1	No Quantity							11103164			0
S3	2000	2000	2000	2	0	2	Export	458	Malaysia	MYS	616	Poland	POL								09	MISC.EDIBLE PRODUCTS ETC	1	No Quantity							112643			0
S3	2000	2000	2000	2	0	2	Export	458	Malaysia	MYS	620	Portugal	PRT								09	MISC.EDIBLE PRODUCTS ETC	1	No Quantity							85306			0
S3	2000	2000	2000	2	0	2	Export	458	Malaysia	MYS	634	Qatar	QAT								09	MISC.EDIBLE PRODUCTS ETC	1	No Quantity							211471			0
S3	2000	2000	2000	2	0	2	Export	458	Malaysia	MYS	642	Romania	ROU								09	MISC.EDIBLE PRODUCTS ETC	1	No Quantity							1007621			0
S3	2000	2000	2000	2	0	2	Export	458	Malaysia	MYS	643	Russian Federation	RUS								09	MISC.EDIBLE PRODUCTS ETC	1	No Quantity							3704954			0
S3	2000	2000	2000	2	0	2	Export	458	Malaysia	MYS	682	Saudi Arabia	SAU								09	MISC.EDIBLE PRODUCTS ETC	1	No Quantity							5470447			0
S3	2000	2000	2000	2	0	2	Export	458	Malaysia	MYS	690	Seychelles	SYC								09	MISC.EDIBLE PRODUCTS ETC	1	No Quantity							28907			0
S3	2000	2000	2000	2	0	2	Export	458	Malaysia	MYS	694	Sierra Leone	SLE								09	MISC.EDIBLE PRODUCTS ETC	1	No Quantity							32962			0
S3	2000	2000	2000	2	0	2	Export	458	Malaysia	MYS	699	India	IND								09	MISC.EDIBLE PRODUCTS ETC	1	No Quantity							948975			0
S3	2000	2000	2000	2	0	2	Export	458	Malaysia	MYS	702	Singapore	SGP								09	MISC.EDIBLE PRODUCTS ETC	1	No Quantity							59715108			0
S3	2000	2000	2000	2	0	2	Export	458	Malaysia	MYS	704	Viet Nam	VNM								09	MISC.EDIBLE PRODUCTS ETC	1	No Quantity							7126171			0
S3	2000	2000	2000	2	0	2	Export	458	Malaysia	MYS	710	South Africa	ZAF								09	MISC.EDIBLE PRODUCTS ETC	1	No Quantity							6287692			0
S3	2000	2000	2000	2	0	2	Export	458	Malaysia	MYS	724	Spain	ESP								09	MISC.EDIBLE PRODUCTS ETC	1	No Quantity							74276			0
S3	2000	2000	2000	2	0	2	Export	458	Malaysia	MYS	736	Fmr Sudan	SDN								09	MISC.EDIBLE PRODUCTS ETC	1	No Quantity							429586			0
S3	2000	2000	2000	2	0	2	Export	458	Malaysia	MYS	748	Swaziland	SWZ								09	MISC.EDIBLE PRODUCTS ETC	1	No Quantity							25200			0
S3	2000	2000	2000	2	0	2	Export	458	Malaysia	MYS	752	Sweden	SWE								09	MISC.EDIBLE PRODUCTS ETC	1	No Quantity							550933			0
S3	2000	2000	2000	2	0	2	Export	458	Malaysia	MYS	757	Switzerland	CHE								09	MISC.EDIBLE PRODUCTS ETC	1	No Quantity							52635			0
S3	2000	2000	2000	2	0	2	Export	458	Malaysia	MYS	760	Syria	SYR								09	MISC.EDIBLE PRODUCTS ETC	1	No Quantity							16298873			0
S3	2000	2000	2000	2	0	2	Export	458	Malaysia	MYS	764	Thailand	THA								09	MISC.EDIBLE PRODUCTS ETC	1	No Quantity							1705813			0
S3	2000	2000	2000	2	0	2	Export	458	Malaysia	MYS	768	Togo	TGO								09	MISC.EDIBLE PRODUCTS ETC	1	No Quantity							298322			0
S3	2000	2000	2000	2	0	2	Export	458	Malaysia	MYS	784	United Arab Emirates	ARE								09	MISC.EDIBLE PRODUCTS ETC	1	No Quantity							6957004			0
S3	2000	2000	2000	2	0	2	Export	458	Malaysia	MYS	792	Turkey	TUR								09	MISC.EDIBLE PRODUCTS ETC	1	No Quantity							2164446			0
S3	2000	2000	2000	2	0	2	Export	458	Malaysia	MYS	804	Ukraine	UKR								09	MISC.EDIBLE PRODUCTS ETC	1	No Quantity							893967			0
S3	2000	2000	2000	2	0	2	Export	458	Malaysia	MYS	818	Egypt	EGY								09	MISC.EDIBLE PRODUCTS ETC	1	No Quantity							6460094			0
S3	2000	2000	2000	2	0	2	Export	458	Malaysia	MYS	826	United Kingdom	GBR								09	MISC.EDIBLE PRODUCTS ETC	1	No Quantity							9375730			0
S3	2000	2000	2000	2	0	2	Export	458	Malaysia	MYS	834	United Rep. of Tanzania	TZA								09	MISC.EDIBLE PRODUCTS ETC	1	No Quantity							427880			0
S3	2000	2000	2000	2	0	2	Export	458	Malaysia	MYS	842	USA	USA								09	MISC.EDIBLE PRODUCTS ETC	1	No Quantity							2690482			0
S3	2000	2000	2000	2	0	2	Export	458	Malaysia	MYS	854	Burkina Faso	BFA								09	MISC.EDIBLE PRODUCTS ETC	1	No Quantity							169811			0
S3	2000	2000	2000	2	0	2	Export	458	Malaysia	MYS	860	Uzbekistan	UZB								09	MISC.EDIBLE PRODUCTS ETC	1	No Quantity							39105			0
S3	2000	2000	2000	2	0	2	Export	458	Malaysia	MYS	882	Samoa	WSM								09	MISC.EDIBLE PRODUCTS ETC	1	No Quantity							8237			0
S3	2000	2000	2000	2	0	2	Export	458	Malaysia	MYS	887	Yemen	YEM								09	MISC.EDIBLE PRODUCTS ETC	1	No Quantity							311393			0
S3	2000	2000	2000	2	0	2	Export	458	Malaysia	MYS	891	Serbia and Montenegro	SCG								09	MISC.EDIBLE PRODUCTS ETC	1	No Quantity							19783			0
S3	2000	2000	2000	2	0	2	Export	458	Malaysia	MYS	899	Areas, nes									09	MISC.EDIBLE PRODUCTS ETC	1	No Quantity							340921			0
S3	2000	2000	2000	2	0	2	Export	454	Malawi	MWI	0	World	WLD								11	BEVERAGES	1	No Quantity							1387123			0
S3	2000	2000	2000	2	0	2	Export	454	Malawi	MWI	36	Australia	AUS								11	BEVERAGES	1	No Quantity							132			0
S3	2000	2000	2000	2	0	2	Export	454	Malawi	MWI	108	Burundi	BDI								11	BEVERAGES	1	No Quantity							57078			0
S3	2000	2000	2000	2	0	2	Export	454	Malawi	MWI	180	Dem. Rep. of the Congo	COD								11	BEVERAGES	1	No Quantity							1869			0
S3	2000	2000	2000	2	0	2	Export	454	Malawi	MWI	276	Germany	DEU								11	BEVERAGES	1	No Quantity							32			0
S3	2000	2000	2000	2	0	2	Export	454	Malawi	MWI	360	Indonesia	IDN								11	BEVERAGES	1	No Quantity							5667			0
S3	2000	2000	2000	2	0	2	Export	454	Malawi	MWI	508	Mozambique	MOZ								11	BEVERAGES	1	No Quantity							24300			0
S3	2000	2000	2000	2	0	2	Export	454	Malawi	MWI	710	South Africa	ZAF								11	BEVERAGES	1	No Quantity							23184			0
S3	2000	2000	2000	2	0	2	Export	454	Malawi	MWI	716	Zimbabwe	ZWE								11	BEVERAGES	1	No Quantity							56			0
S3	2000	2000	2000	2	0	2	Export	454	Malawi	MWI	826	United Kingdom	GBR								11	BEVERAGES	1	No Quantity							9756			0
S3	2000	2000	2000	2	0	2	Export	454	Malawi	MWI	834	United Rep. of Tanzania	TZA								11	BEVERAGES	1	No Quantity							1055020			0
S3	2000	2000	2000	2	0	2	Export	454	Malawi	MWI	894	Zambia	ZMB								11	BEVERAGES	1	No Quantity							210028			0
S3	2000	2000	2000	2	0	2	Export	458	Malaysia	MYS	0	World	WLD								11	BEVERAGES	1	No Quantity							116784188			0
S3	2000	2000	2000	2	0	2	Export	458	Malaysia	MYS	32	Argentina	ARG								11	BEVERAGES	1	No Quantity							27020			0
S3	2000	2000	2000	2	0	2	Export	458	Malaysia	MYS	36	Australia	AUS								11	BEVERAGES	1	No Quantity							510565			0
S3	2000	2000	2000	2	0	2	Export	458	Malaysia	MYS	40	Austria	AUT								11	BEVERAGES	1	No Quantity							1724			0
S3	2000	2000	2000	2	0	2	Export	458	Malaysia	MYS	48	Bahrain	BHR								11	BEVERAGES	1	No Quantity							141059			0
S3	2000	2000	2000	2	0	2	Export	458	Malaysia	MYS	50	Bangladesh	BGD								11	BEVERAGES	1	No Quantity							70529			0
S3	2000	2000	2000	2	0	2	Export	458	Malaysia	MYS	56	Belgium	BEL								11	BEVERAGES	1	No Quantity							30957			0
S3	2000	2000	2000	2	0	2	Export	458	Malaysia	MYS	76	Brazil	BRA								11	BEVERAGES	1	No Quantity							71			0
S3	2000	2000	2000	2	0	2	Export	458	Malaysia	MYS	90	Solomon Isds	SLB								11	BEVERAGES	1	No Quantity							14153			0
S3	2000	2000	2000	2	0	2	Export	458	Malaysia	MYS	96	Brunei Darussalam	BRN								11	BEVERAGES	1	No Quantity							5232325			0
S3	2000	2000	2000	2	0	2	Export	458	Malaysia	MYS	100	Bulgaria	BGR								11	BEVERAGES	1	No Quantity							13			0
S3	2000	2000	2000	2	0	2	Export	458	Malaysia	MYS	104	Myanmar	MMR								11	BEVERAGES	1	No Quantity							77240			0
S3	2000	2000	2000	2	0	2	Export	458	Malaysia	MYS	116	Cambodia	KHM								11	BEVERAGES	1	No Quantity							261415			0
S3	2000	2000	2000	2	0	2	Export	458	Malaysia	MYS	124	Canada	CAN								11	BEVERAGES	1	No Quantity							136933			0
S3	2000	2000	2000	2	0	2	Export	458	Malaysia	MYS	144	Sri Lanka	LKA								11	BEVERAGES	1	No Quantity							292236			0
S3	2000	2000	2000	2	0	2	Export	458	Malaysia	MYS	152	Chile	CHL								11	BEVERAGES	1	No Quantity							39			0
S3	2000	2000	2000	2	0	2	Export	458	Malaysia	MYS	156	China	CHN								11	BEVERAGES	1	No Quantity							48532			0
S3	2000	2000	2000	2	0	2	Export	458	Malaysia	MYS	162	Christmas Isds	CXR								11	BEVERAGES	1	No Quantity							23405			0
S3	2000	2000	2000	2	0	2	Export	458	Malaysia	MYS	170	Colombia	COL								11	BEVERAGES	1	No Quantity							29			0
S3	2000	2000	2000	2	0	2	Export	458	Malaysia	MYS	174	Comoros	COM								11	BEVERAGES	1	No Quantity							1680			0
S3	2000	2000	2000	2	0	2	Export	458	Malaysia	MYS	188	Costa Rica	CRI								11	BEVERAGES	1	No Quantity							484			0
S3	2000	2000	2000	2	0	2	Export	458	Malaysia	MYS	196	Cyprus	CYP								11	BEVERAGES	1	No Quantity							4850			0
S3	2000	2000	2000	2	0	2	Export	458	Malaysia	MYS	208	Denmark	DNK								11	BEVERAGES	1	No Quantity							1066			0
S3	2000	2000	2000	2	0	2	Export	458	Malaysia	MYS	242	Fiji	FJI								11	BEVERAGES	1	No Quantity							86069			0
S3	2000	2000	2000	2	0	2	Export	458	Malaysia	MYS	246	Finland	FIN								11	BEVERAGES	1	No Quantity							8486			0
S3	2000	2000	2000	2	0	2	Export	458	Malaysia	MYS	251	France	FRA								11	BEVERAGES	1	No Quantity							447145			0
S3	2000	2000	2000	2	0	2	Export	458	Malaysia	MYS	258	French Polynesia	PYF								11	BEVERAGES	1	No Quantity							57182			0
S3	2000	2000	2000	2	0	2	Export	458	Malaysia	MYS	276	Germany	DEU								11	BEVERAGES	1	No Quantity							63673			0
S3	2000	2000	2000	2	0	2	Export	458	Malaysia	MYS	288	Ghana	GHA								11	BEVERAGES	1	No Quantity							38			0
S3	2000	2000	2000	2	0	2	Export	458	Malaysia	MYS	292	Gibraltar	GIB								11	BEVERAGES	1	No Quantity							40			0
S3	2000	2000	2000	2	0	2	Export	458	Malaysia	MYS	316	Guam	GUM								11	BEVERAGES	1	No Quantity							43670			0
S3	2000	2000	2000	2	0	2	Export	458	Malaysia	MYS	344	China, Hong Kong SAR	HKG								11	BEVERAGES	1	No Quantity							7301334			0
S3	2000	2000	2000	2	0	2	Export	458	Malaysia	MYS	348	Hungary	HUN								11	BEVERAGES	1	No Quantity							136			0
S3	2000	2000	2000	2	0	2	Export	458	Malaysia	MYS	352	Iceland	ISL								11	BEVERAGES	1	No Quantity							4211			0
S3	2000	2000	2000	2	0	2	Export	458	Malaysia	MYS	360	Indonesia	IDN								11	BEVERAGES	1	No Quantity							3895387			0
S3	2000	2000	2000	2	0	2	Export	458	Malaysia	MYS	364	Iran	IRN								11	BEVERAGES	1	No Quantity							82			0
S3	2000	2000	2000	2	0	2	Export	458	Malaysia	MYS	372	Ireland	IRL								11	BEVERAGES	1	No Quantity							2295			0
S3	2000	2000	2000	2	0	2	Export	458	Malaysia	MYS	381	Italy	ITA								11	BEVERAGES	1	No Quantity							13548			0
S3	2000	2000	2000	2	0	2	Export	458	Malaysia	MYS	388	Jamaica	JAM								11	BEVERAGES	1	No Quantity							367158			0
S3	2000	2000	2000	2	0	2	Export	458	Malaysia	MYS	392	Japan	JPN								11	BEVERAGES	1	No Quantity							5863650			0
S3	2000	2000	2000	2	0	2	Export	458	Malaysia	MYS	410	Rep. of Korea	KOR								11	BEVERAGES	1	No Quantity							177407			0
S3	2000	2000	2000	2	0	2	Export	458	Malaysia	MYS	414	Kuwait	KWT								11	BEVERAGES	1	No Quantity							50649			0
S3	2000	2000	2000	2	0	2	Export	458	Malaysia	MYS	422	Lebanon	LBN								11	BEVERAGES	1	No Quantity							5215			0
S3	2000	2000	2000	2	0	2	Export	458	Malaysia	MYS	446	China, Macao SAR	MAC								11	BEVERAGES	1	No Quantity							98720			0
S3	2000	2000	2000	2	0	2	Export	458	Malaysia	MYS	462	Maldives	MDV								11	BEVERAGES	1	No Quantity							665584			0
S3	2000	2000	2000	2	0	2	Export	458	Malaysia	MYS	480	Mauritius	MUS								11	BEVERAGES	1	No Quantity							12912			0
S3	2000	2000	2000	2	0	2	Export	458	Malaysia	MYS	484	Mexico	MEX								11	BEVERAGES	1	No Quantity							69823			0
S3	2000	2000	2000	2	0	2	Export	458	Malaysia	MYS	490	Other Asia, nes									11	BEVERAGES	1	No Quantity							1736900			0
S3	2000	2000	2000	2	0	2	Export	458	Malaysia	MYS	496	Mongolia	MNG								11	BEVERAGES	1	No Quantity							9897			0
S3	2000	2000	2000	2	0	2	Export	458	Malaysia	MYS	512	Oman	OMN								11	BEVERAGES	1	No Quantity							41097			0
S3	2000	2000	2000	2	0	2	Export	458	Malaysia	MYS	524	Nepal	NPL								11	BEVERAGES	1	No Quantity							61			0
S3	2000	2000	2000	2	0	2	Export	458	Malaysia	MYS	528	Netherlands	NLD								11	BEVERAGES	1	No Quantity							541488			0
S3	2000	2000	2000	2	0	2	Export	458	Malaysia	MYS	540	New Caledonia	NCL								11	BEVERAGES	1	No Quantity							63964			0
S3	2000	2000	2000	2	0	2	Export	458	Malaysia	MYS	554	New Zealand	NZL								11	BEVERAGES	1	No Quantity							162483			0
S3	2000	2000	2000	2	0	2	Export	458	Malaysia	MYS	566	Nigeria	NGA								11	BEVERAGES	1	No Quantity							54565			0
S3	2000	2000	2000	2	0	2	Export	458	Malaysia	MYS	579	Norway	NOR								11	BEVERAGES	1	No Quantity							1609			0
S3	2000	2000	2000	2	0	2	Export	458	Malaysia	MYS	586	Pakistan	PAK								11	BEVERAGES	1	No Quantity							420			0
S3	2000	2000	2000	2	0	2	Export	458	Malaysia	MYS	598	Papua New Guinea	PNG								11	BEVERAGES	1	No Quantity							189286			0
S3	2000	2000	2000	2	0	2	Export	458	Malaysia	MYS	608	Philippines	PHL								11	BEVERAGES	1	No Quantity							518698			0
S3	2000	2000	2000	2	0	2	Export	458	Malaysia	MYS	616	Poland	POL								11	BEVERAGES	1	No Quantity							89			0
S3	2000	2000	2000	2	0	2	Export	458	Malaysia	MYS	634	Qatar	QAT								11	BEVERAGES	1	No Quantity							13829			0
S3	2000	2000	2000	2	0	2	Export	458	Malaysia	MYS	642	Romania	ROU								11	BEVERAGES	1	No Quantity							101			0
S3	2000	2000	2000	2	0	2	Export	458	Malaysia	MYS	643	Russian Federation	RUS								11	BEVERAGES	1	No Quantity							15617			0
S3	2000	2000	2000	2	0	2	Export	458	Malaysia	MYS	682	Saudi Arabia	SAU								11	BEVERAGES	1	No Quantity							5973			0
S3	2000	2000	2000	2	0	2	Export	458	Malaysia	MYS	699	India	IND								11	BEVERAGES	1	No Quantity							124719			0
S3	2000	2000	2000	2	0	2	Export	458	Malaysia	MYS	702	Singapore	SGP								11	BEVERAGES	1	No Quantity							68471016			0
S3	2000	2000	2000	2	0	2	Export	458	Malaysia	MYS	703	Slovakia	SVK								11	BEVERAGES	1	No Quantity							150			0
S3	2000	2000	2000	2	0	2	Export	458	Malaysia	MYS	704	Viet Nam	VNM								11	BEVERAGES	1	No Quantity							234920			0
S3	2000	2000	2000	2	0	2	Export	458	Malaysia	MYS	705	Slovenia	SVN								11	BEVERAGES	1	No Quantity							4626			0
S3	2000	2000	2000	2	0	2	Export	458	Malaysia	MYS	706	Somalia	SOM								11	BEVERAGES	1	No Quantity							5603			0
S3	2000	2000	2000	2	0	2	Export	458	Malaysia	MYS	710	South Africa	ZAF								11	BEVERAGES	1	No Quantity							37743			0
S3	2000	2000	2000	2	0	2	Export	458	Malaysia	MYS	724	Spain	ESP								11	BEVERAGES	1	No Quantity							306			0
S3	2000	2000	2000	2	0	2	Export	458	Malaysia	MYS	752	Sweden	SWE								11	BEVERAGES	1	No Quantity							101102			0
S3	2000	2000	2000	2	0	2	Export	458	Malaysia	MYS	757	Switzerland	CHE								11	BEVERAGES	1	No Quantity							34123			0
S3	2000	2000	2000	2	0	2	Export	458	Malaysia	MYS	764	Thailand	THA								11	BEVERAGES	1	No Quantity							12213043			0
S3	2000	2000	2000	2	0	2	Export	458	Malaysia	MYS	784	United Arab Emirates	ARE								11	BEVERAGES	1	No Quantity							407381			0
S3	2000	2000	2000	2	0	2	Export	458	Malaysia	MYS	792	Turkey	TUR								11	BEVERAGES	1	No Quantity							29440			0
S3	2000	2000	2000	2	0	2	Export	458	Malaysia	MYS	804	Ukraine	UKR								11	BEVERAGES	1	No Quantity							96			0
S3	2000	2000	2000	2	0	2	Export	458	Malaysia	MYS	818	Egypt	EGY								11	BEVERAGES	1	No Quantity							317			0
S3	2000	2000	2000	2	0	2	Export	458	Malaysia	MYS	826	United Kingdom	GBR								11	BEVERAGES	1	No Quantity							497778			0
S3	2000	2000	2000	2	0	2	Export	458	Malaysia	MYS	842	USA	USA								11	BEVERAGES	1	No Quantity							4062360			0
S3	2000	2000	2000	2	0	2	Export	458	Malaysia	MYS	862	Venezuela	VEN								11	BEVERAGES	1	No Quantity							227			0
S3	2000	2000	2000	2	0	2	Export	458	Malaysia	MYS	899	Areas, nes									11	BEVERAGES	1	No Quantity							1092423			0
S3	2000	2000	2000	2	0	2	Export	454	Malawi	MWI	0	World	WLD								12	TOBACCO,TOBACCO MANUFACT	1	No Quantity							225033055			0
S3	2000	2000	2000	2	0	2	Export	454	Malawi	MWI	32	Argentina	ARG								12	TOBACCO,TOBACCO MANUFACT	1	No Quantity							26579			0
S3	2000	2000	2000	2	0	2	Export	454	Malawi	MWI	36	Australia	AUS								12	TOBACCO,TOBACCO MANUFACT	1	No Quantity							2500101			0
S3	2000	2000	2000	2	0	2	Export	454	Malawi	MWI	40	Austria	AUT								12	TOBACCO,TOBACCO MANUFACT	1	No Quantity							3181766			0
S3	2000	2000	2000	2	0	2	Export	454	Malawi	MWI	50	Bangladesh	BGD								12	TOBACCO,TOBACCO MANUFACT	1	No Quantity							135855			0
S3	2000	2000	2000	2	0	2	Export	454	Malawi	MWI	56	Belgium	BEL								12	TOBACCO,TOBACCO MANUFACT	1	No Quantity							2358093			0
S3	2000	2000	2000	2	0	2	Export	454	Malawi	MWI	60	Bermuda	BMU								12	TOBACCO,TOBACCO MANUFACT	1	No Quantity							216137			0
S3	2000	2000	2000	2	0	2	Export	454	Malawi	MWI	72	Botswana	BWA								12	TOBACCO,TOBACCO MANUFACT	1	No Quantity							205020			0
S3	2000	2000	2000	2	0	2	Export	454	Malawi	MWI	76	Brazil	BRA								12	TOBACCO,TOBACCO MANUFACT	1	No Quantity							619279			0
S3	2000	2000	2000	2	0	2	Export	454	Malawi	MWI	90	Solomon Isds	SLB								12	TOBACCO,TOBACCO MANUFACT	1	No Quantity							151837			0
S3	2000	2000	2000	2	0	2	Export	454	Malawi	MWI	92	Br. Virgin Isds	VGB								12	TOBACCO,TOBACCO MANUFACT	1	No Quantity							201907			0
S3	2000	2000	2000	2	0	2	Export	454	Malawi	MWI	100	Bulgaria	BGR								12	TOBACCO,TOBACCO MANUFACT	1	No Quantity							41513			0
S3	2000	2000	2000	2	0	2	Export	454	Malawi	MWI	124	Canada	CAN								12	TOBACCO,TOBACCO MANUFACT	1	No Quantity							100404			0
S3	2000	2000	2000	2	0	2	Export	454	Malawi	MWI	156	China	CHN								12	TOBACCO,TOBACCO MANUFACT	1	No Quantity							306331			0
S3	2000	2000	2000	2	0	2	Export	454	Malawi	MWI	178	Congo	COG								12	TOBACCO,TOBACCO MANUFACT	1	No Quantity							51956			0
S3	2000	2000	2000	2	0	2	Export	454	Malawi	MWI	188	Costa Rica	CRI								12	TOBACCO,TOBACCO MANUFACT	1	No Quantity							9630			0
S3	2000	2000	2000	2	0	2	Export	454	Malawi	MWI	191	Croatia	HRV								12	TOBACCO,TOBACCO MANUFACT	1	No Quantity							3699773			0
S3	2000	2000	2000	2	0	2	Export	454	Malawi	MWI	203	Czechia	CZE								12	TOBACCO,TOBACCO MANUFACT	1	No Quantity							2288173			0
S3	2000	2000	2000	2	0	2	Export	454	Malawi	MWI	208	Denmark	DNK								12	TOBACCO,TOBACCO MANUFACT	1	No Quantity							2922080			0
S3	2000	2000	2000	2	0	2	Export	454	Malawi	MWI	212	Dominica	DMA								12	TOBACCO,TOBACCO MANUFACT	1	No Quantity							82455			0
S3	2000	2000	2000	2	0	2	Export	454	Malawi	MWI	214	Dominican Rep.	DOM								12	TOBACCO,TOBACCO MANUFACT	1	No Quantity							149132			0
S3	2000	2000	2000	2	0	2	Export	454	Malawi	MWI	218	Ecuador	ECU								12	TOBACCO,TOBACCO MANUFACT	1	No Quantity							78671			0
S3	2000	2000	2000	2	0	2	Export	454	Malawi	MWI	246	Finland	FIN								12	TOBACCO,TOBACCO MANUFACT	1	No Quantity							33162			0
S3	2000	2000	2000	2	0	2	Export	454	Malawi	MWI	251	France	FRA								12	TOBACCO,TOBACCO MANUFACT	1	No Quantity							4162527			0
S3	2000	2000	2000	2	0	2	Export	454	Malawi	MWI	262	Djibouti	DJI								12	TOBACCO,TOBACCO MANUFACT	1	No Quantity							26680			0
S3	2000	2000	2000	2	0	2	Export	454	Malawi	MWI	266	Gabon	GAB								12	TOBACCO,TOBACCO MANUFACT	1	No Quantity							70975			0
S3	2000	2000	2000	2	0	2	Export	454	Malawi	MWI	268	Georgia	GEO								12	TOBACCO,TOBACCO MANUFACT	1	No Quantity							104252			0
S3	2000	2000	2000	2	0	2	Export	454	Malawi	MWI	270	Gambia	GMB								12	TOBACCO,TOBACCO MANUFACT	1	No Quantity							424376			0
S3	2000	2000	2000	2	0	2	Export	454	Malawi	MWI	276	Germany	DEU								12	TOBACCO,TOBACCO MANUFACT	1	No Quantity							39866797			0
S3	2000	2000	2000	2	0	2	Export	454	Malawi	MWI	300	Greece	GRC								12	TOBACCO,TOBACCO MANUFACT	1	No Quantity							3344525			0
S3	2000	2000	2000	2	0	2	Export	454	Malawi	MWI	320	Guatemala	GTM								12	TOBACCO,TOBACCO MANUFACT	1	No Quantity							12214			0
S3	2000	2000	2000	2	0	2	Export	454	Malawi	MWI	324	Guinea	GIN								12	TOBACCO,TOBACCO MANUFACT	1	No Quantity							175094			0
S3	2000	2000	2000	2	0	2	Export	454	Malawi	MWI	344	China, Hong Kong SAR	HKG								12	TOBACCO,TOBACCO MANUFACT	1	No Quantity							6122			0
S3	2000	2000	2000	2	0	2	Export	454	Malawi	MWI	348	Hungary	HUN								12	TOBACCO,TOBACCO MANUFACT	1	No Quantity							2029160			0
S3	2000	2000	2000	2	0	2	Export	454	Malawi	MWI	364	Iran	IRN								12	TOBACCO,TOBACCO MANUFACT	1	No Quantity							748007			0
S3	2000	2000	2000	2	0	2	Export	454	Malawi	MWI	372	Ireland	IRL								12	TOBACCO,TOBACCO MANUFACT	1	No Quantity							801591			0
S3	2000	2000	2000	2	0	2	Export	454	Malawi	MWI	381	Italy	ITA								12	TOBACCO,TOBACCO MANUFACT	1	No Quantity							1658800			0
S3	2000	2000	2000	2	0	2	Export	454	Malawi	MWI	384	Côte d'Ivoire	CIV								12	TOBACCO,TOBACCO MANUFACT	1	No Quantity							111567			0
S3	2000	2000	2000	2	0	2	Export	454	Malawi	MWI	392	Japan	JPN								12	TOBACCO,TOBACCO MANUFACT	1	No Quantity							21553876			0
S3	2000	2000	2000	2	0	2	Export	454	Malawi	MWI	400	Jordan	JOR								12	TOBACCO,TOBACCO MANUFACT	1	No Quantity							3053860			0
S3	2000	2000	2000	2	0	2	Export	454	Malawi	MWI	417	Kyrgyzstan	KGZ								12	TOBACCO,TOBACCO MANUFACT	1	No Quantity							96712			0
S3	2000	2000	2000	2	0	2	Export	454	Malawi	MWI	430	Liberia	LBR								12	TOBACCO,TOBACCO MANUFACT	1	No Quantity							77299			0
S3	2000	2000	2000	2	0	2	Export	454	Malawi	MWI	458	Malaysia	MYS								12	TOBACCO,TOBACCO MANUFACT	1	No Quantity							565741			0
S3	2000	2000	2000	2	0	2	Export	454	Malawi	MWI	478	Mauritania	MRT								12	TOBACCO,TOBACCO MANUFACT	1	No Quantity							83806			0
S3	2000	2000	2000	2	0	2	Export	454	Malawi	MWI	484	Mexico	MEX								12	TOBACCO,TOBACCO MANUFACT	1	No Quantity							829931			0
S3	2000	2000	2000	2	0	2	Export	454	Malawi	MWI	490	Other Asia, nes									12	TOBACCO,TOBACCO MANUFACT	1	No Quantity							81250			0
S3	2000	2000	2000	2	0	2	Export	454	Malawi	MWI	504	Morocco	MAR								12	TOBACCO,TOBACCO MANUFACT	1	No Quantity							371398			0
S3	2000	2000	2000	2	0	2	Export	454	Malawi	MWI	508	Mozambique	MOZ								12	TOBACCO,TOBACCO MANUFACT	1	No Quantity							59			0
S3	2000	2000	2000	2	0	2	Export	454	Malawi	MWI	528	Netherlands	NLD								12	TOBACCO,TOBACCO MANUFACT	1	No Quantity							9805357			0
S3	2000	2000	2000	2	0	2	Export	454	Malawi	MWI	554	New Zealand	NZL								12	TOBACCO,TOBACCO MANUFACT	1	No Quantity							1437663			0
S3	2000	2000	2000	2	0	2	Export	454	Malawi	MWI	566	Nigeria	NGA								12	TOBACCO,TOBACCO MANUFACT	1	No Quantity							96986			0
S3	2000	2000	2000	2	0	2	Export	454	Malawi	MWI	579	Norway	NOR								12	TOBACCO,TOBACCO MANUFACT	1	No Quantity							184421			0
S3	2000	2000	2000	2	0	2	Export	454	Malawi	MWI	598	Papua New Guinea	PNG								12	TOBACCO,TOBACCO MANUFACT	1	No Quantity							397306			0
S3	2000	2000	2000	2	0	2	Export	454	Malawi	MWI	604	Peru	PER								12	TOBACCO,TOBACCO MANUFACT	1	No Quantity							322399			0
S3	2000	2000	2000	2	0	2	Export	454	Malawi	MWI	608	Philippines	PHL								12	TOBACCO,TOBACCO MANUFACT	1	No Quantity							9726561			0
S3	2000	2000	2000	2	0	2	Export	454	Malawi	MWI	616	Poland	POL								12	TOBACCO,TOBACCO MANUFACT	1	No Quantity							153540			0
S3	2000	2000	2000	2	0	2	Export	454	Malawi	MWI	620	Portugal	PRT								12	TOBACCO,TOBACCO MANUFACT	1	No Quantity							3793345			0
S3	2000	2000	2000	2	0	2	Export	454	Malawi	MWI	624	Guinea-Bissau	GNB								12	TOBACCO,TOBACCO MANUFACT	1	No Quantity							202515			0
S3	2000	2000	2000	2	0	2	Export	454	Malawi	MWI	643	Russian Federation	RUS								12	TOBACCO,TOBACCO MANUFACT	1	No Quantity							583704			0
S3	2000	2000	2000	2	0	2	Export	454	Malawi	MWI	659	Saint Kitts and Nevis	KNA								12	TOBACCO,TOBACCO MANUFACT	1	No Quantity							70471			0
S3	2000	2000	2000	2	0	2	Export	454	Malawi	MWI	686	Senegal	SEN								12	TOBACCO,TOBACCO MANUFACT	1	No Quantity							102624			0
S3	2000	2000	2000	2	0	2	Export	454	Malawi	MWI	690	Seychelles	SYC								12	TOBACCO,TOBACCO MANUFACT	1	No Quantity							39538			0
S3	2000	2000	2000	2	0	2	Export	454	Malawi	MWI	694	Sierra Leone	SLE								12	TOBACCO,TOBACCO MANUFACT	1	No Quantity							277412			0
S3	2000	2000	2000	2	0	2	Export	454	Malawi	MWI	703	Slovakia	SVK								12	TOBACCO,TOBACCO MANUFACT	1	No Quantity							513507			0
S3	2000	2000	2000	2	0	2	Export	454	Malawi	MWI	705	Slovenia	SVN								12	TOBACCO,TOBACCO MANUFACT	1	No Quantity							343678			0
S3	2000	2000	2000	2	0	2	Export	454	Malawi	MWI	710	South Africa	ZAF								12	TOBACCO,TOBACCO MANUFACT	1	No Quantity							5008258			0
S3	2000	2000	2000	2	0	2	Export	454	Malawi	MWI	716	Zimbabwe	ZWE								12	TOBACCO,TOBACCO MANUFACT	1	No Quantity							1562488			0
S3	2000	2000	2000	2	0	2	Export	454	Malawi	MWI	724	Spain	ESP								12	TOBACCO,TOBACCO MANUFACT	1	No Quantity							9202031			0
S3	2000	2000	2000	2	0	2	Export	454	Malawi	MWI	752	Sweden	SWE								12	TOBACCO,TOBACCO MANUFACT	1	No Quantity							481854			0
S3	2000	2000	2000	2	0	2	Export	454	Malawi	MWI	757	Switzerland	CHE								12	TOBACCO,TOBACCO MANUFACT	1	No Quantity							23387997			0
S3	2000	2000	2000	2	0	2	Export	454	Malawi	MWI	764	Thailand	THA								12	TOBACCO,TOBACCO MANUFACT	1	No Quantity							2620321			0
S3	2000	2000	2000	2	0	2	Export	454	Malawi	MWI	784	United Arab Emirates	ARE								12	TOBACCO,TOBACCO MANUFACT	1	No Quantity							7385			0
S3	2000	2000	2000	2	0	2	Export	454	Malawi	MWI	788	Tunisia	TUN								12	TOBACCO,TOBACCO MANUFACT	1	No Quantity							320010			0
S3	2000	2000	2000	2	0	2	Export	454	Malawi	MWI	792	Turkey	TUR								12	TOBACCO,TOBACCO MANUFACT	1	No Quantity							2577504			0
S3	2000	2000	2000	2	0	2	Export	454	Malawi	MWI	796	Turks and Caicos Isds	TCA								12	TOBACCO,TOBACCO MANUFACT	1	No Quantity							56872			0
S3	2000	2000	2000	2	0	2	Export	454	Malawi	MWI	804	Ukraine	UKR								12	TOBACCO,TOBACCO MANUFACT	1	No Quantity							1543599			0
S3	2000	2000	2000	2	0	2	Export	454	Malawi	MWI	818	Egypt	EGY								12	TOBACCO,TOBACCO MANUFACT	1	No Quantity							10186690			0
S3	2000	2000	2000	2	0	2	Export	454	Malawi	MWI	826	United Kingdom	GBR								12	TOBACCO,TOBACCO MANUFACT	1	No Quantity							1557112			0
S3	2000	2000	2000	2	0	2	Export	454	Malawi	MWI	834	United Rep. of Tanzania	TZA								12	TOBACCO,TOBACCO MANUFACT	1	No Quantity							53437			0
S3	2000	2000	2000	2	0	2	Export	454	Malawi	MWI	842	USA	USA								12	TOBACCO,TOBACCO MANUFACT	1	No Quantity							35195149			0
S3	2000	2000	2000	2	0	2	Export	454	Malawi	MWI	862	Venezuela	VEN								12	TOBACCO,TOBACCO MANUFACT	1	No Quantity							84103			0
S3	2000	2000	2000	2	0	2	Export	454	Malawi	MWI	891	Serbia and Montenegro	SCG								12	TOBACCO,TOBACCO MANUFACT	1	No Quantity							1406854			0
S3	2000	2000	2000	2	0	2	Export	454	Malawi	MWI	894	Zambia	ZMB								12	TOBACCO,TOBACCO MANUFACT	1	No Quantity							2113890			0
S3	2000	2000	2000	2	0	2	Export	458	Malaysia	MYS	0	World	WLD								12	TOBACCO,TOBACCO MANUFACT	1	No Quantity							202941623			0
S3	2000	2000	2000	2	0	2	Export	458	Malaysia	MYS	4	Afghanistan	AFG								12	TOBACCO,TOBACCO MANUFACT	1	No Quantity							236824			0
S3	2000	2000	2000	2	0	2	Export	458	Malaysia	MYS	36	Australia	AUS								12	TOBACCO,TOBACCO MANUFACT	1	No Quantity							155077			0
S3	2000	2000	2000	2	0	2	Export	458	Malaysia	MYS	40	Austria	AUT								12	TOBACCO,TOBACCO MANUFACT	1	No Quantity							81			0
S3	2000	2000	2000	2	0	2	Export	458	Malaysia	MYS	50	Bangladesh	BGD								12	TOBACCO,TOBACCO MANUFACT	1	No Quantity							33920			0
S3	2000	2000	2000	2	0	2	Export	458	Malaysia	MYS	56	Belgium	BEL								12	TOBACCO,TOBACCO MANUFACT	1	No Quantity							15809548			0
S3	2000	2000	2000	2	0	2	Export	458	Malaysia	MYS	68	Bolivia (Plurinational State of)	BOL								12	TOBACCO,TOBACCO MANUFACT	1	No Quantity							1099			0
S3	2000	2000	2000	2	0	2	Export	458	Malaysia	MYS	76	Brazil	BRA								12	TOBACCO,TOBACCO MANUFACT	1	No Quantity							23			0
S3	2000	2000	2000	2	0	2	Export	458	Malaysia	MYS	96	Brunei Darussalam	BRN								12	TOBACCO,TOBACCO MANUFACT	1	No Quantity							4879587			0
S3	2000	2000	2000	2	0	2	Export	458	Malaysia	MYS	104	Myanmar	MMR								12	TOBACCO,TOBACCO MANUFACT	1	No Quantity							1125			0
S3	2000	2000	2000	2	0	2	Export	458	Malaysia	MYS	116	Cambodia	KHM								12	TOBACCO,TOBACCO MANUFACT	1	No Quantity							1769552			0
S3	2000	2000	2000	2	0	2	Export	458	Malaysia	MYS	124	Canada	CAN								12	TOBACCO,TOBACCO MANUFACT	1	No Quantity							3087			0
S3	2000	2000	2000	2	0	2	Export	458	Malaysia	MYS	144	Sri Lanka	LKA								12	TOBACCO,TOBACCO MANUFACT	1	No Quantity							198			0
S3	2000	2000	2000	2	0	2	Export	458	Malaysia	MYS	152	Chile	CHL								12	TOBACCO,TOBACCO MANUFACT	1	No Quantity							20005			0
S3	2000	2000	2000	2	0	2	Export	458	Malaysia	MYS	156	China	CHN								12	TOBACCO,TOBACCO MANUFACT	1	No Quantity							1179075			0
S3	2000	2000	2000	2	0	2	Export	458	Malaysia	MYS	188	Costa Rica	CRI								12	TOBACCO,TOBACCO MANUFACT	1	No Quantity							112			0
S3	2000	2000	2000	2	0	2	Export	458	Malaysia	MYS	208	Denmark	DNK								12	TOBACCO,TOBACCO MANUFACT	1	No Quantity							200			0
S3	2000	2000	2000	2	0	2	Export	458	Malaysia	MYS	242	Fiji	FJI								12	TOBACCO,TOBACCO MANUFACT	1	No Quantity							14			0
S3	2000	2000	2000	2	0	2	Export	458	Malaysia	MYS	246	Finland	FIN								12	TOBACCO,TOBACCO MANUFACT	1	No Quantity							625			0
S3	2000	2000	2000	2	0	2	Export	458	Malaysia	MYS	251	France	FRA								12	TOBACCO,TOBACCO MANUFACT	1	No Quantity							2722			0
S3	2000	2000	2000	2	0	2	Export	458	Malaysia	MYS	276	Germany	DEU								12	TOBACCO,TOBACCO MANUFACT	1	No Quantity							259922			0
S3	2000	2000	2000	2	0	2	Export	458	Malaysia	MYS	288	Ghana	GHA								12	TOBACCO,TOBACCO MANUFACT	1	No Quantity							32			0
S3	2000	2000	2000	2	0	2	Export	458	Malaysia	MYS	300	Greece	GRC								12	TOBACCO,TOBACCO MANUFACT	1	No Quantity							61640			0
S3	2000	2000	2000	2	0	2	Export	458	Malaysia	MYS	344	China, Hong Kong SAR	HKG								12	TOBACCO,TOBACCO MANUFACT	1	No Quantity							24935003			0
S3	2000	2000	2000	2	0	2	Export	458	Malaysia	MYS	348	Hungary	HUN								12	TOBACCO,TOBACCO MANUFACT	1	No Quantity							66			0
S3	2000	2000	2000	2	0	2	Export	458	Malaysia	MYS	360	Indonesia	IDN								12	TOBACCO,TOBACCO MANUFACT	1	No Quantity							45048912			0
S3	2000	2000	2000	2	0	2	Export	458	Malaysia	MYS	364	Iran	IRN								12	TOBACCO,TOBACCO MANUFACT	1	No Quantity							255179			0
S3	2000	2000	2000	2	0	2	Export	458	Malaysia	MYS	372	Ireland	IRL								12	TOBACCO,TOBACCO MANUFACT	1	No Quantity							573380			0
S3	2000	2000	2000	2	0	2	Export	458	Malaysia	MYS	381	Italy	ITA								12	TOBACCO,TOBACCO MANUFACT	1	No Quantity							946			0
S3	2000	2000	2000	2	0	2	Export	458	Malaysia	MYS	392	Japan	JPN								12	TOBACCO,TOBACCO MANUFACT	1	No Quantity							981685			0
S3	2000	2000	2000	2	0	2	Export	458	Malaysia	MYS	410	Rep. of Korea	KOR								12	TOBACCO,TOBACCO MANUFACT	1	No Quantity							10110941			0
S3	2000	2000	2000	2	0	2	Export	458	Malaysia	MYS	414	Kuwait	KWT								12	TOBACCO,TOBACCO MANUFACT	1	No Quantity							524408			0
S3	2000	2000	2000	2	0	2	Export	458	Malaysia	MYS	418	Lao People's Dem. Rep.	LAO								12	TOBACCO,TOBACCO MANUFACT	1	No Quantity							367216			0
S3	2000	2000	2000	2	0	2	Export	458	Malaysia	MYS	446	China, Macao SAR	MAC								12	TOBACCO,TOBACCO MANUFACT	1	No Quantity							85712			0
S3	2000	2000	2000	2	0	2	Export	458	Malaysia	MYS	462	Maldives	MDV								12	TOBACCO,TOBACCO MANUFACT	1	No Quantity							689060			0
S3	2000	2000	2000	2	0	2	Export	458	Malaysia	MYS	480	Mauritius	MUS								12	TOBACCO,TOBACCO MANUFACT	1	No Quantity							198001			0
S3	2000	2000	2000	2	0	2	Export	458	Malaysia	MYS	484	Mexico	MEX								12	TOBACCO,TOBACCO MANUFACT	1	No Quantity							31			0
S3	2000	2000	2000	2	0	2	Export	458	Malaysia	MYS	490	Other Asia, nes									12	TOBACCO,TOBACCO MANUFACT	1	No Quantity							3381743			0
S3	2000	2000	2000	2	0	2	Export	458	Malaysia	MYS	498	Rep. of Moldova	MDA								12	TOBACCO,TOBACCO MANUFACT	1	No Quantity							316370			0
S3	2000	2000	2000	2	0	2	Export	458	Malaysia	MYS	524	Nepal	NPL								12	TOBACCO,TOBACCO MANUFACT	1	No Quantity							270436			0
S3	2000	2000	2000	2	0	2	Export	458	Malaysia	MYS	528	Netherlands	NLD								12	TOBACCO,TOBACCO MANUFACT	1	No Quantity							187812			0
S3	2000	2000	2000	2	0	2	Export	458	Malaysia	MYS	554	New Zealand	NZL								12	TOBACCO,TOBACCO MANUFACT	1	No Quantity							46924			0
S3	2000	2000	2000	2	0	2	Export	458	Malaysia	MYS	566	Nigeria	NGA								12	TOBACCO,TOBACCO MANUFACT	1	No Quantity							8			0
S3	2000	2000	2000	2	0	2	Export	458	Malaysia	MYS	579	Norway	NOR								12	TOBACCO,TOBACCO MANUFACT	1	No Quantity							545			0
S3	2000	2000	2000	2	0	2	Export	458	Malaysia	MYS	586	Pakistan	PAK								12	TOBACCO,TOBACCO MANUFACT	1	No Quantity							336			0
S3	2000	2000	2000	2	0	2	Export	458	Malaysia	MYS	591	Panama	PAN								12	TOBACCO,TOBACCO MANUFACT	1	No Quantity							44000			0
S3	2000	2000	2000	2	0	2	Export	458	Malaysia	MYS	600	Paraguay	PRY								12	TOBACCO,TOBACCO MANUFACT	1	No Quantity							49050			0
S3	2000	2000	2000	2	0	2	Export	458	Malaysia	MYS	608	Philippines	PHL								12	TOBACCO,TOBACCO MANUFACT	1	No Quantity							6981397			0
S3	2000	2000	2000	2	0	2	Export	458	Malaysia	MYS	616	Poland	POL								12	TOBACCO,TOBACCO MANUFACT	1	No Quantity							34			0
S3	2000	2000	2000	2	0	2	Export	458	Malaysia	MYS	642	Romania	ROU								12	TOBACCO,TOBACCO MANUFACT	1	No Quantity							19			0
S3	2000	2000	2000	2	0	2	Export	458	Malaysia	MYS	643	Russian Federation	RUS								12	TOBACCO,TOBACCO MANUFACT	1	No Quantity							1082			0
S3	2000	2000	2000	2	0	2	Export	458	Malaysia	MYS	690	Seychelles	SYC								12	TOBACCO,TOBACCO MANUFACT	1	No Quantity							23706			0
S3	2000	2000	2000	2	0	2	Export	458	Malaysia	MYS	699	India	IND								12	TOBACCO,TOBACCO MANUFACT	1	No Quantity							18448			0
S3	2000	2000	2000	2	0	2	Export	458	Malaysia	MYS	702	Singapore	SGP								12	TOBACCO,TOBACCO MANUFACT	1	No Quantity							45669925			0
S3	2000	2000	2000	2	0	2	Export	458	Malaysia	MYS	704	Viet Nam	VNM								12	TOBACCO,TOBACCO MANUFACT	1	No Quantity							12892204			0
S3	2000	2000	2000	2	0	2	Export	458	Malaysia	MYS	705	Slovenia	SVN								12	TOBACCO,TOBACCO MANUFACT	1	No Quantity							47			0
S3	2000	2000	2000	2	0	2	Export	458	Malaysia	MYS	710	South Africa	ZAF								12	TOBACCO,TOBACCO MANUFACT	1	No Quantity							5100			0
S3	2000	2000	2000	2	0	2	Export	458	Malaysia	MYS	724	Spain	ESP								12	TOBACCO,TOBACCO MANUFACT	1	No Quantity							239497			0
S3	2000	2000	2000	2	0	2	Export	458	Malaysia	MYS	752	Sweden	SWE								12	TOBACCO,TOBACCO MANUFACT	1	No Quantity							2068			0
S3	2000	2000	2000	2	0	2	Export	458	Malaysia	MYS	757	Switzerland	CHE								12	TOBACCO,TOBACCO MANUFACT	1	No Quantity							1533494			0
S3	2000	2000	2000	2	0	2	Export	458	Malaysia	MYS	764	Thailand	THA								12	TOBACCO,TOBACCO MANUFACT	1	No Quantity							19843576			0
S3	2000	2000	2000	2	0	2	Export	458	Malaysia	MYS	784	United Arab Emirates	ARE								12	TOBACCO,TOBACCO MANUFACT	1	No Quantity							517644			0
S3	2000	2000	2000	2	0	2	Export	458	Malaysia	MYS	792	Turkey	TUR								12	TOBACCO,TOBACCO MANUFACT	1	No Quantity							66			0
S3	2000	2000	2000	2	0	2	Export	458	Malaysia	MYS	818	Egypt	EGY								12	TOBACCO,TOBACCO MANUFACT	1	No Quantity							261			0
S3	2000	2000	2000	2	0	2	Export	458	Malaysia	MYS	826	United Kingdom	GBR								12	TOBACCO,TOBACCO MANUFACT	1	No Quantity							156224			0
S3	2000	2000	2000	2	0	2	Export	458	Malaysia	MYS	842	USA	USA								12	TOBACCO,TOBACCO MANUFACT	1	No Quantity							2067382			0
S3	2000	2000	2000	2	0	2	Export	458	Malaysia	MYS	858	Uruguay	URY								12	TOBACCO,TOBACCO MANUFACT	1	No Quantity							34600			0
S3	2000	2000	2000	2	0	2	Export	458	Malaysia	MYS	862	Venezuela	VEN								12	TOBACCO,TOBACCO MANUFACT	1	No Quantity							8			0
S3	2000	2000	2000	2	0	2	Export	458	Malaysia	MYS	899	Areas, nes									12	TOBACCO,TOBACCO MANUFACT	1	No Quantity							472608			0
S3	2000	2000	2000	2	0	2	Export	454	Malawi	MWI	0	World	WLD								21	HIDES,SKINS,FURSKINS,RAW	1	No Quantity							332873			0
S3	2000	2000	2000	2	0	2	Export	454	Malawi	MWI	266	Gabon	GAB								21	HIDES,SKINS,FURSKINS,RAW	1	No Quantity							5440			0
S3	2000	2000	2000	2	0	2	Export	454	Malawi	MWI	300	Greece	GRC								21	HIDES,SKINS,FURSKINS,RAW	1	No Quantity							4318			0
S3	2000	2000	2000	2	0	2	Export	454	Malawi	MWI	344	China, Hong Kong SAR	HKG								21	HIDES,SKINS,FURSKINS,RAW	1	No Quantity							55945			0
S3	2000	2000	2000	2	0	2	Export	454	Malawi	MWI	381	Italy	ITA								21	HIDES,SKINS,FURSKINS,RAW	1	No Quantity							232605			0
S3	2000	2000	2000	2	0	2	Export	454	Malawi	MWI	508	Mozambique	MOZ								21	HIDES,SKINS,FURSKINS,RAW	1	No Quantity							136			0
S3	2000	2000	2000	2	0	2	Export	454	Malawi	MWI	620	Portugal	PRT								21	HIDES,SKINS,FURSKINS,RAW	1	No Quantity							2672			0
S3	2000	2000	2000	2	0	2	Export	454	Malawi	MWI	716	Zimbabwe	ZWE								21	HIDES,SKINS,FURSKINS,RAW	1	No Quantity							8971			0
S3	2000	2000	2000	2	0	2	Export	454	Malawi	MWI	834	United Rep. of Tanzania	TZA								21	HIDES,SKINS,FURSKINS,RAW	1	No Quantity							955			0
S3	2000	2000	2000	2	0	2	Export	454	Malawi	MWI	842	USA	USA								21	HIDES,SKINS,FURSKINS,RAW	1	No Quantity							21830			0
S3	2000	2000	2000	2	0	2	Export	458	Malaysia	MYS	0	World	WLD								21	HIDES,SKINS,FURSKINS,RAW	1	No Quantity							9859440			0
S3	2000	2000	2000	2	0	2	Export	458	Malaysia	MYS	96	Brunei Darussalam	BRN								21	HIDES,SKINS,FURSKINS,RAW	1	No Quantity							1842			0
S3	2000	2000	2000	2	0	2	Export	458	Malaysia	MYS	156	China	CHN								21	HIDES,SKINS,FURSKINS,RAW	1	No Quantity							16307			0
S3	2000	2000	2000	2	0	2	Export	458	Malaysia	MYS	251	France	FRA								21	HIDES,SKINS,FURSKINS,RAW	1	No Quantity							2057460			0
S3	2000	2000	2000	2	0	2	Export	458	Malaysia	MYS	276	Germany	DEU								21	HIDES,SKINS,FURSKINS,RAW	1	No Quantity							492835			0
S3	2000	2000	2000	2	0	2	Export	458	Malaysia	MYS	344	China, Hong Kong SAR	HKG								21	HIDES,SKINS,FURSKINS,RAW	1	No Quantity							470590			0
S3	2000	2000	2000	2	0	2	Export	458	Malaysia	MYS	360	Indonesia	IDN								21	HIDES,SKINS,FURSKINS,RAW	1	No Quantity							1135331			0
S3	2000	2000	2000	2	0	2	Export	458	Malaysia	MYS	381	Italy	ITA								21	HIDES,SKINS,FURSKINS,RAW	1	No Quantity							2515745			0
S3	2000	2000	2000	2	0	2	Export	458	Malaysia	MYS	484	Mexico	MEX								21	HIDES,SKINS,FURSKINS,RAW	1	No Quantity							22000			0
S3	2000	2000	2000	2	0	2	Export	458	Malaysia	MYS	699	India	IND								21	HIDES,SKINS,FURSKINS,RAW	1	No Quantity							3852			0
S3	2000	2000	2000	2	0	2	Export	458	Malaysia	MYS	702	Singapore	SGP								21	HIDES,SKINS,FURSKINS,RAW	1	No Quantity							1439051			0
S3	2000	2000	2000	2	0	2	Export	458	Malaysia	MYS	724	Spain	ESP								21	HIDES,SKINS,FURSKINS,RAW	1	No Quantity							325012			0
S3	2000	2000	2000	2	0	2	Export	458	Malaysia	MYS	764	Thailand	THA								21	HIDES,SKINS,FURSKINS,RAW	1	No Quantity							1379415			0
S3	2000	2000	2000	2	0	2	Export	454	Malawi	MWI	0	World	WLD								22	OIL SEED,OLEAGINUS FRUIT	1	No Quantity							1973229			0
S3	2000	2000	2000	2	0	2	Export	454	Malawi	MWI	404	Kenya	KEN								22	OIL SEED,OLEAGINUS FRUIT	1	No Quantity							121423			0
S3	2000	2000	2000	2	0	2	Export	454	Malawi	MWI	508	Mozambique	MOZ								22	OIL SEED,OLEAGINUS FRUIT	1	No Quantity							3147			0
S3	2000	2000	2000	2	0	2	Export	454	Malawi	MWI	699	India	IND								22	OIL SEED,OLEAGINUS FRUIT	1	No Quantity							76848			0
S3	2000	2000	2000	2	0	2	Export	454	Malawi	MWI	710	South Africa	ZAF								22	OIL SEED,OLEAGINUS FRUIT	1	No Quantity							1093009			0
S3	2000	2000	2000	2	0	2	Export	454	Malawi	MWI	716	Zimbabwe	ZWE								22	OIL SEED,OLEAGINUS FRUIT	1	No Quantity							75826			0
S3	2000	2000	2000	2	0	2	Export	454	Malawi	MWI	800	Uganda	UGA								22	OIL SEED,OLEAGINUS FRUIT	1	No Quantity							151			0
S3	2000	2000	2000	2	0	2	Export	454	Malawi	MWI	826	United Kingdom	GBR								22	OIL SEED,OLEAGINUS FRUIT	1	No Quantity							29538			0
S3	2000	2000	2000	2	0	2	Export	454	Malawi	MWI	834	United Rep. of Tanzania	TZA								22	OIL SEED,OLEAGINUS FRUIT	1	No Quantity							578			0
S3	2000	2000	2000	2	0	2	Export	454	Malawi	MWI	894	Zambia	ZMB								22	OIL SEED,OLEAGINUS FRUIT	1	No Quantity							572709			0
S3	2000	2000	2000	2	0	2	Export	458	Malaysia	MYS	0	World	WLD								22	OIL SEED,OLEAGINUS FRUIT	1	No Quantity							12639191			0
S3	2000	2000	2000	2	0	2	Export	458	Malaysia	MYS	36	Australia	AUS								22	OIL SEED,OLEAGINUS FRUIT	1	No Quantity							31294			0
S3	2000	2000	2000	2	0	2	Export	458	Malaysia	MYS	50	Bangladesh	BGD								22	OIL SEED,OLEAGINUS FRUIT	1	No Quantity							1317032			0
S3	2000	2000	2000	2	0	2	Export	458	Malaysia	MYS	96	Brunei Darussalam	BRN								22	OIL SEED,OLEAGINUS FRUIT	1	No Quantity							471979			0
S3	2000	2000	2000	2	0	2	Export	458	Malaysia	MYS	144	Sri Lanka	LKA								22	OIL SEED,OLEAGINUS FRUIT	1	No Quantity							148642			0
S3	2000	2000	2000	2	0	2	Export	458	Malaysia	MYS	156	China	CHN								22	OIL SEED,OLEAGINUS FRUIT	1	No Quantity							58666			0
S3	2000	2000	2000	2	0	2	Export	458	Malaysia	MYS	276	Germany	DEU								22	OIL SEED,OLEAGINUS FRUIT	1	No Quantity							296107			0
S3	2000	2000	2000	2	0	2	Export	458	Malaysia	MYS	344	China, Hong Kong SAR	HKG								22	OIL SEED,OLEAGINUS FRUIT	1	No Quantity							7661			0
S3	2000	2000	2000	2	0	2	Export	458	Malaysia	MYS	360	Indonesia	IDN								22	OIL SEED,OLEAGINUS FRUIT	1	No Quantity							6820551			0
S3	2000	2000	2000	2	0	2	Export	458	Malaysia	MYS	392	Japan	JPN								22	OIL SEED,OLEAGINUS FRUIT	1	No Quantity							1773			0
S3	2000	2000	2000	2	0	2	Export	458	Malaysia	MYS	418	Lao People's Dem. Rep.	LAO								22	OIL SEED,OLEAGINUS FRUIT	1	No Quantity							6695			0
S3	2000	2000	2000	2	0	2	Export	458	Malaysia	MYS	490	Other Asia, nes									22	OIL SEED,OLEAGINUS FRUIT	1	No Quantity							11662			0
S3	2000	2000	2000	2	0	2	Export	458	Malaysia	MYS	554	New Zealand	NZL								22	OIL SEED,OLEAGINUS FRUIT	1	No Quantity							33391			0
S3	2000	2000	2000	2	0	2	Export	458	Malaysia	MYS	586	Pakistan	PAK								22	OIL SEED,OLEAGINUS FRUIT	1	No Quantity							34797			0
S3	2000	2000	2000	2	0	2	Export	458	Malaysia	MYS	598	Papua New Guinea	PNG								22	OIL SEED,OLEAGINUS FRUIT	1	No Quantity							15367			0
S3	2000	2000	2000	2	0	2	Export	458	Malaysia	MYS	608	Philippines	PHL								22	OIL SEED,OLEAGINUS FRUIT	1	No Quantity							3118			0
S3	2000	2000	2000	2	0	2	Export	458	Malaysia	MYS	682	Saudi Arabia	SAU								22	OIL SEED,OLEAGINUS FRUIT	1	No Quantity							40976			0
S3	2000	2000	2000	2	0	2	Export	458	Malaysia	MYS	699	India	IND								22	OIL SEED,OLEAGINUS FRUIT	1	No Quantity							34037			0
S3	2000	2000	2000	2	0	2	Export	458	Malaysia	MYS	702	Singapore	SGP								22	OIL SEED,OLEAGINUS FRUIT	1	No Quantity							2109510			0
S3	2000	2000	2000	2	0	2	Export	458	Malaysia	MYS	704	Viet Nam	VNM								22	OIL SEED,OLEAGINUS FRUIT	1	No Quantity							994739			0
S3	2000	2000	2000	2	0	2	Export	458	Malaysia	MYS	752	Sweden	SWE								22	OIL SEED,OLEAGINUS FRUIT	1	No Quantity							51641			0
S3	2000	2000	2000	2	0	2	Export	458	Malaysia	MYS	764	Thailand	THA								22	OIL SEED,OLEAGINUS FRUIT	1	No Quantity							30844			0
S3	2000	2000	2000	2	0	2	Export	458	Malaysia	MYS	826	United Kingdom	GBR								22	OIL SEED,OLEAGINUS FRUIT	1	No Quantity							99826			0
S3	2000	2000	2000	2	0	2	Export	458	Malaysia	MYS	842	USA	USA								22	OIL SEED,OLEAGINUS FRUIT	1	No Quantity							4130			0
S3	2000	2000	2000	2	0	2	Export	458	Malaysia	MYS	887	Yemen	YEM								22	OIL SEED,OLEAGINUS FRUIT	1	No Quantity							14755			0
S3	2000	2000	2000	2	0	2	Export	454	Malawi	MWI	0	World	WLD								23	CRUDE RUBBER	1	No Quantity							1186157			0
S3	2000	2000	2000	2	0	2	Export	454	Malawi	MWI	710	South Africa	ZAF								23	CRUDE RUBBER	1	No Quantity							912077			0
S3	2000	2000	2000	2	0	2	Export	454	Malawi	MWI	716	Zimbabwe	ZWE								23	CRUDE RUBBER	1	No Quantity							176429			0
S3	2000	2000	2000	2	0	2	Export	454	Malawi	MWI	894	Zambia	ZMB								23	CRUDE RUBBER	1	No Quantity							97651			0
S3	2000	2000	2000	2	0	2	Export	458	Malaysia	MYS	0	World	WLD								23	CRUDE RUBBER	1	No Quantity							685133969			0
S3	2000	2000	2000	2	0	2	Export	458	Malaysia	MYS	12	Algeria	DZA								23	CRUDE RUBBER	1	No Quantity							180302			0
S3	2000	2000	2000	2	0	2	Export	458	Malaysia	MYS	32	Argentina	ARG								23	CRUDE RUBBER	1	No Quantity							8765880			0
S3	2000	2000	2000	2	0	2	Export	458	Malaysia	MYS	36	Australia	AUS								23	CRUDE RUBBER	1	No Quantity							9083152			0
S3	2000	2000	2000	2	0	2	Export	458	Malaysia	MYS	40	Austria	AUT								23	CRUDE RUBBER	1	No Quantity							3406729			0
S3	2000	2000	2000	2	0	2	Export	458	Malaysia	MYS	50	Bangladesh	BGD								23	CRUDE RUBBER	1	No Quantity							520686			0
S3	2000	2000	2000	2	0	2	Export	458	Malaysia	MYS	56	Belgium	BEL								23	CRUDE RUBBER	1	No Quantity							34523218			0
S3	2000	2000	2000	2	0	2	Export	458	Malaysia	MYS	76	Brazil	BRA								23	CRUDE RUBBER	1	No Quantity							23849434			0
S3	2000	2000	2000	2	0	2	Export	458	Malaysia	MYS	100	Bulgaria	BGR								23	CRUDE RUBBER	1	No Quantity							28020			0
S3	2000	2000	2000	2	0	2	Export	458	Malaysia	MYS	104	Myanmar	MMR								23	CRUDE RUBBER	1	No Quantity							18868			0
S3	2000	2000	2000	2	0	2	Export	458	Malaysia	MYS	116	Cambodia	KHM								23	CRUDE RUBBER	1	No Quantity							159688			0
S3	2000	2000	2000	2	0	2	Export	458	Malaysia	MYS	124	Canada	CAN								23	CRUDE RUBBER	1	No Quantity							17947591			0
S3	2000	2000	2000	2	0	2	Export	458	Malaysia	MYS	144	Sri Lanka	LKA								23	CRUDE RUBBER	1	No Quantity							420749			0
S3	2000	2000	2000	2	0	2	Export	458	Malaysia	MYS	152	Chile	CHL								23	CRUDE RUBBER	1	No Quantity							2108468			0
S3	2000	2000	2000	2	0	2	Export	458	Malaysia	MYS	156	China	CHN								23	CRUDE RUBBER	1	No Quantity							60809593			0
S3	2000	2000	2000	2	0	2	Export	458	Malaysia	MYS	170	Colombia	COL								23	CRUDE RUBBER	1	No Quantity							828618			0
S3	2000	2000	2000	2	0	2	Export	458	Malaysia	MYS	192	Cuba	CUB								23	CRUDE RUBBER	1	No Quantity							161911			0
S3	2000	2000	2000	2	0	2	Export	458	Malaysia	MYS	196	Cyprus	CYP								23	CRUDE RUBBER	1	No Quantity							137277			0
S3	2000	2000	2000	2	0	2	Export	458	Malaysia	MYS	203	Czechia	CZE								23	CRUDE RUBBER	1	No Quantity							1800488			0
S3	2000	2000	2000	2	0	2	Export	458	Malaysia	MYS	208	Denmark	DNK								23	CRUDE RUBBER	1	No Quantity							1342450			0
S3	2000	2000	2000	2	0	2	Export	458	Malaysia	MYS	218	Ecuador	ECU								23	CRUDE RUBBER	1	No Quantity							215913			0
S3	2000	2000	2000	2	0	2	Export	458	Malaysia	MYS	231	Ethiopia	ETH								23	CRUDE RUBBER	1	No Quantity							826693			0
S3	2000	2000	2000	2	0	2	Export	458	Malaysia	MYS	242	Fiji	FJI								23	CRUDE RUBBER	1	No Quantity							3473			0
S3	2000	2000	2000	2	0	2	Export	458	Malaysia	MYS	246	Finland	FIN								23	CRUDE RUBBER	1	No Quantity							9215481			0
S3	2000	2000	2000	2	0	2	Export	458	Malaysia	MYS	251	France	FRA								23	CRUDE RUBBER	1	No Quantity							27748105			0
S3	2000	2000	2000	2	0	2	Export	458	Malaysia	MYS	276	Germany	DEU								23	CRUDE RUBBER	1	No Quantity							71827163			0
S3	2000	2000	2000	2	0	2	Export	458	Malaysia	MYS	300	Greece	GRC								23	CRUDE RUBBER	1	No Quantity							6291360			0
S3	2000	2000	2000	2	0	2	Export	458	Malaysia	MYS	320	Guatemala	GTM								23	CRUDE RUBBER	1	No Quantity							3618			0
S3	2000	2000	2000	2	0	2	Export	458	Malaysia	MYS	344	China, Hong Kong SAR	HKG								23	CRUDE RUBBER	1	No Quantity							10443994			0
S3	2000	2000	2000	2	0	2	Export	458	Malaysia	MYS	348	Hungary	HUN								23	CRUDE RUBBER	1	No Quantity							198196			0
S3	2000	2000	2000	2	0	2	Export	458	Malaysia	MYS	360	Indonesia	IDN								23	CRUDE RUBBER	1	No Quantity							3928188			0
S3	2000	2000	2000	2	0	2	Export	458	Malaysia	MYS	364	Iran	IRN								23	CRUDE RUBBER	1	No Quantity							28513908			0
S3	2000	2000	2000	2	0	2	Export	458	Malaysia	MYS	368	Iraq	IRQ								23	CRUDE RUBBER	1	No Quantity							494348			0
S3	2000	2000	2000	2	0	2	Export	458	Malaysia	MYS	372	Ireland	IRL								23	CRUDE RUBBER	1	No Quantity							1107117			0
S3	2000	2000	2000	2	0	2	Export	458	Malaysia	MYS	381	Italy	ITA								23	CRUDE RUBBER	1	No Quantity							25330843			0
S3	2000	2000	2000	2	0	2	Export	458	Malaysia	MYS	392	Japan	JPN								23	CRUDE RUBBER	1	No Quantity							21021381			0
S3	2000	2000	2000	2	0	2	Export	458	Malaysia	MYS	400	Jordan	JOR								23	CRUDE RUBBER	1	No Quantity							133133			0
S3	2000	2000	2000	2	0	2	Export	458	Malaysia	MYS	404	Kenya	KEN								23	CRUDE RUBBER	1	No Quantity							199587			0
S3	2000	2000	2000	2	0	2	Export	458	Malaysia	MYS	408	Dem. People's Rep. of Korea	PRK								23	CRUDE RUBBER	1	No Quantity							303463			0
S3	2000	2000	2000	2	0	2	Export	458	Malaysia	MYS	410	Rep. of Korea	KOR								23	CRUDE RUBBER	1	No Quantity							49823197			0
S3	2000	2000	2000	2	0	2	Export	458	Malaysia	MYS	422	Lebanon	LBN								23	CRUDE RUBBER	1	No Quantity							28686			0
S3	2000	2000	2000	2	0	2	Export	458	Malaysia	MYS	428	Latvia	LVA								23	CRUDE RUBBER	1	No Quantity							81685			0
S3	2000	2000	2000	2	0	2	Export	458	Malaysia	MYS	442	Luxembourg	LUX								23	CRUDE RUBBER	1	No Quantity							1260554			0
S3	2000	2000	2000	2	0	2	Export	458	Malaysia	MYS	480	Mauritius	MUS								23	CRUDE RUBBER	1	No Quantity							102162			0
S3	2000	2000	2000	2	0	2	Export	458	Malaysia	MYS	484	Mexico	MEX								23	CRUDE RUBBER	1	No Quantity							5242221			0
S3	2000	2000	2000	2	0	2	Export	458	Malaysia	MYS	490	Other Asia, nes									23	CRUDE RUBBER	1	No Quantity							8619617			0
S3	2000	2000	2000	2	0	2	Export	458	Malaysia	MYS	504	Morocco	MAR								23	CRUDE RUBBER	1	No Quantity							78260			0
S3	2000	2000	2000	2	0	2	Export	458	Malaysia	MYS	512	Oman	OMN								23	CRUDE RUBBER	1	No Quantity							190441			0
S3	2000	2000	2000	2	0	2	Export	458	Malaysia	MYS	524	Nepal	NPL								23	CRUDE RUBBER	1	No Quantity							11677			0
S3	2000	2000	2000	2	0	2	Export	458	Malaysia	MYS	528	Netherlands	NLD								23	CRUDE RUBBER	1	No Quantity							11970230			0
S3	2000	2000	2000	2	0	2	Export	458	Malaysia	MYS	554	New Zealand	NZL								23	CRUDE RUBBER	1	No Quantity							1648975			0
S3	2000	2000	2000	2	0	2	Export	458	Malaysia	MYS	566	Nigeria	NGA								23	CRUDE RUBBER	1	No Quantity							2520			0
S3	2000	2000	2000	2	0	2	Export	458	Malaysia	MYS	579	Norway	NOR								23	CRUDE RUBBER	1	No Quantity							10813			0
S3	2000	2000	2000	2	0	2	Export	458	Malaysia	MYS	586	Pakistan	PAK								23	CRUDE RUBBER	1	No Quantity							11060272			0
S3	2000	2000	2000	2	0	2	Export	458	Malaysia	MYS	598	Papua New Guinea	PNG								23	CRUDE RUBBER	1	No Quantity							9059			0
S3	2000	2000	2000	2	0	2	Export	458	Malaysia	MYS	600	Paraguay	PRY								23	CRUDE RUBBER	1	No Quantity							30406			0
S3	2000	2000	2000	2	0	2	Export	458	Malaysia	MYS	604	Peru	PER								23	CRUDE RUBBER	1	No Quantity							1271041			0
S3	2000	2000	2000	2	0	2	Export	458	Malaysia	MYS	608	Philippines	PHL								23	CRUDE RUBBER	1	No Quantity							891530			0
S3	2000	2000	2000	2	0	2	Export	458	Malaysia	MYS	616	Poland	POL								23	CRUDE RUBBER	1	No Quantity							6198663			0
S3	2000	2000	2000	2	0	2	Export	458	Malaysia	MYS	620	Portugal	PRT								23	CRUDE RUBBER	1	No Quantity							7329303			0
S3	2000	2000	2000	2	0	2	Export	458	Malaysia	MYS	642	Romania	ROU								23	CRUDE RUBBER	1	No Quantity							4109215			0
S3	2000	2000	2000	2	0	2	Export	458	Malaysia	MYS	643	Russian Federation	RUS								23	CRUDE RUBBER	1	No Quantity							3632497			0
S3	2000	2000	2000	2	0	2	Export	458	Malaysia	MYS	682	Saudi Arabia	SAU								23	CRUDE RUBBER	1	No Quantity							83765			0
S3	2000	2000	2000	2	0	2	Export	458	Malaysia	MYS	699	India	IND								23	CRUDE RUBBER	1	No Quantity							2273661			0
S3	2000	2000	2000	2	0	2	Export	458	Malaysia	MYS	702	Singapore	SGP								23	CRUDE RUBBER	1	No Quantity							10916554			0
S3	2000	2000	2000	2	0	2	Export	458	Malaysia	MYS	703	Slovakia	SVK								23	CRUDE RUBBER	1	No Quantity							196720			0
S3	2000	2000	2000	2	0	2	Export	458	Malaysia	MYS	704	Viet Nam	VNM								23	CRUDE RUBBER	1	No Quantity							1416089			0
S3	2000	2000	2000	2	0	2	Export	458	Malaysia	MYS	705	Slovenia	SVN								23	CRUDE RUBBER	1	No Quantity							2396442			0
S3	2000	2000	2000	2	0	2	Export	458	Malaysia	MYS	710	South Africa	ZAF								23	CRUDE RUBBER	1	No Quantity							18429406			0
S3	2000	2000	2000	2	0	2	Export	458	Malaysia	MYS	716	Zimbabwe	ZWE								23	CRUDE RUBBER	1	No Quantity							636565			0
S3	2000	2000	2000	2	0	2	Export	458	Malaysia	MYS	724	Spain	ESP								23	CRUDE RUBBER	1	No Quantity							11250986			0
S3	2000	2000	2000	2	0	2	Export	458	Malaysia	MYS	736	Fmr Sudan	SDN								23	CRUDE RUBBER	1	No Quantity							1060907			0
S3	2000	2000	2000	2	0	2	Export	458	Malaysia	MYS	752	Sweden	SWE								23	CRUDE RUBBER	1	No Quantity							8172681			0
S3	2000	2000	2000	2	0	2	Export	458	Malaysia	MYS	760	Syria	SYR								23	CRUDE RUBBER	1	No Quantity							799837			0
S3	2000	2000	2000	2	0	2	Export	458	Malaysia	MYS	764	Thailand	THA								23	CRUDE RUBBER	1	No Quantity							1102967			0
S3	2000	2000	2000	2	0	2	Export	458	Malaysia	MYS	784	United Arab Emirates	ARE								23	CRUDE RUBBER	1	No Quantity							1373833			0
S3	2000	2000	2000	2	0	2	Export	458	Malaysia	MYS	788	Tunisia	TUN								23	CRUDE RUBBER	1	No Quantity							3291449			0
S3	2000	2000	2000	2	0	2	Export	458	Malaysia	MYS	792	Turkey	TUR								23	CRUDE RUBBER	1	No Quantity							21036186			0
S3	2000	2000	2000	2	0	2	Export	458	Malaysia	MYS	804	Ukraine	UKR								23	CRUDE RUBBER	1	No Quantity							2669181			0
S3	2000	2000	2000	2	0	2	Export	458	Malaysia	MYS	818	Egypt	EGY								23	CRUDE RUBBER	1	No Quantity							9346908			0
S3	2000	2000	2000	2	0	2	Export	458	Malaysia	MYS	826	United Kingdom	GBR								23	CRUDE RUBBER	1	No Quantity							24000227			0
S3	2000	2000	2000	2	0	2	Export	458	Malaysia	MYS	834	United Rep. of Tanzania	TZA								23	CRUDE RUBBER	1	No Quantity							559730			0
S3	2000	2000	2000	2	0	2	Export	458	Malaysia	MYS	842	USA	USA								23	CRUDE RUBBER	1	No Quantity							71250659			0
S3	2000	2000	2000	2	0	2	Export	458	Malaysia	MYS	858	Uruguay	URY								23	CRUDE RUBBER	1	No Quantity							781874			0
S3	2000	2000	2000	2	0	2	Export	458	Malaysia	MYS	862	Venezuela	VEN								23	CRUDE RUBBER	1	No Quantity							2701161			0
S3	2000	2000	2000	2	0	2	Export	458	Malaysia	MYS	887	Yemen	YEM								23	CRUDE RUBBER	1	No Quantity							11984			0
S3	2000	2000	2000	2	0	2	Export	458	Malaysia	MYS	891	Serbia and Montenegro	SCG								23	CRUDE RUBBER	1	No Quantity							1792041			0
S3	2000	2000	2000	2	0	2	Export	458	Malaysia	MYS	899	Areas, nes									23	CRUDE RUBBER	1	No Quantity							80047			0
S3	2000	2000	2000	2	0	2	Export	454	Malawi	MWI	0	World	WLD								24	CORK AND WOOD	1	No Quantity							333582			0
S3	2000	2000	2000	2	0	2	Export	454	Malawi	MWI	36	Australia	AUS								24	CORK AND WOOD	1	No Quantity							28325			0
S3	2000	2000	2000	2	0	2	Export	454	Malawi	MWI	156	China	CHN								24	CORK AND WOOD	1	No Quantity							57765			0
S3	2000	2000	2000	2	0	2	Export	454	Malawi	MWI	490	Other Asia, nes									24	CORK AND WOOD	1	No Quantity							5892			0
S3	2000	2000	2000	2	0	2	Export	454	Malawi	MWI	508	Mozambique	MOZ								24	CORK AND WOOD	1	No Quantity							66618			0
S3	2000	2000	2000	2	0	2	Export	454	Malawi	MWI	710	South Africa	ZAF								24	CORK AND WOOD	1	No Quantity							134465			0
S3	2000	2000	2000	2	0	2	Export	454	Malawi	MWI	716	Zimbabwe	ZWE								24	CORK AND WOOD	1	No Quantity							6651			0
S3	2000	2000	2000	2	0	2	Export	454	Malawi	MWI	894	Zambia	ZMB								24	CORK AND WOOD	1	No Quantity							33867			0
S3	2000	2000	2000	2	0	2	Export	458	Malaysia	MYS	0	World	WLD								24	CORK AND WOOD	1	No Quantity							1760149982			0
S3	2000	2000	2000	2	0	2	Export	458	Malaysia	MYS	36	Australia	AUS								24	CORK AND WOOD	1	No Quantity							46606430			0
S3	2000	2000	2000	2	0	2	Export	458	Malaysia	MYS	40	Austria	AUT								24	CORK AND WOOD	1	No Quantity							3026			0
S3	2000	2000	2000	2	0	2	Export	458	Malaysia	MYS	48	Bahrain	BHR								24	CORK AND WOOD	1	No Quantity							3029448			0
S3	2000	2000	2000	2	0	2	Export	458	Malaysia	MYS	50	Bangladesh	BGD								24	CORK AND WOOD	1	No Quantity							279901			0
S3	2000	2000	2000	2	0	2	Export	458	Malaysia	MYS	56	Belgium	BEL								24	CORK AND WOOD	1	No Quantity							43112130			0
S3	2000	2000	2000	2	0	2	Export	458	Malaysia	MYS	76	Brazil	BRA								24	CORK AND WOOD	1	No Quantity							64788			0
S3	2000	2000	2000	2	0	2	Export	458	Malaysia	MYS	96	Brunei Darussalam	BRN								24	CORK AND WOOD	1	No Quantity							246491			0
S3	2000	2000	2000	2	0	2	Export	458	Malaysia	MYS	116	Cambodia	KHM								24	CORK AND WOOD	1	No Quantity							3637			0
S3	2000	2000	2000	2	0	2	Export	458	Malaysia	MYS	124	Canada	CAN								24	CORK AND WOOD	1	No Quantity							7252773			0
S3	2000	2000	2000	2	0	2	Export	458	Malaysia	MYS	144	Sri Lanka	LKA								24	CORK AND WOOD	1	No Quantity							3844134			0
S3	2000	2000	2000	2	0	2	Export	458	Malaysia	MYS	156	China	CHN								24	CORK AND WOOD	1	No Quantity							176572611			0
S3	2000	2000	2000	2	0	2	Export	458	Malaysia	MYS	191	Croatia	HRV								24	CORK AND WOOD	1	No Quantity							9168			0
S3	2000	2000	2000	2	0	2	Export	458	Malaysia	MYS	196	Cyprus	CYP								24	CORK AND WOOD	1	No Quantity							36149			0
S3	2000	2000	2000	2	0	2	Export	458	Malaysia	MYS	208	Denmark	DNK								24	CORK AND WOOD	1	No Quantity							1581879			0
S3	2000	2000	2000	2	0	2	Export	458	Malaysia	MYS	212	Dominica	DMA								24	CORK AND WOOD	1	No Quantity							98221			0
S3	2000	2000	2000	2	0	2	Export	458	Malaysia	MYS	246	Finland	FIN								24	CORK AND WOOD	1	No Quantity							541669			0
S3	2000	2000	2000	2	0	2	Export	458	Malaysia	MYS	251	France	FRA								24	CORK AND WOOD	1	No Quantity							17391317			0
S3	2000	2000	2000	2	0	2	Export	458	Malaysia	MYS	268	Georgia	GEO								24	CORK AND WOOD	1	No Quantity							25314			0
S3	2000	2000	2000	2	0	2	Export	458	Malaysia	MYS	276	Germany	DEU								24	CORK AND WOOD	1	No Quantity							21508241			0
S3	2000	2000	2000	2	0	2	Export	458	Malaysia	MYS	300	Greece	GRC								24	CORK AND WOOD	1	No Quantity							349239			0
S3	2000	2000	2000	2	0	2	Export	458	Malaysia	MYS	316	Guam	GUM								24	CORK AND WOOD	1	No Quantity							18157			0
S3	2000	2000	2000	2	0	2	Export	458	Malaysia	MYS	336	Holy See (Vatican City State)	VAT								24	CORK AND WOOD	1	No Quantity							20370			0
S3	2000	2000	2000	2	0	2	Export	458	Malaysia	MYS	344	China, Hong Kong SAR	HKG								24	CORK AND WOOD	1	No Quantity							104580146			0
S3	2000	2000	2000	2	0	2	Export	458	Malaysia	MYS	352	Iceland	ISL								24	CORK AND WOOD	1	No Quantity							17927			0
S3	2000	2000	2000	2	0	2	Export	458	Malaysia	MYS	360	Indonesia	IDN								24	CORK AND WOOD	1	No Quantity							9954440			0
S3	2000	2000	2000	2	0	2	Export	458	Malaysia	MYS	372	Ireland	IRL								24	CORK AND WOOD	1	No Quantity							758497			0
S3	2000	2000	2000	2	0	2	Export	458	Malaysia	MYS	381	Italy	ITA								24	CORK AND WOOD	1	No Quantity							17056030			0
S3	2000	2000	2000	2	0	2	Export	458	Malaysia	MYS	392	Japan	JPN								24	CORK AND WOOD	1	No Quantity							445140295			0
S3	2000	2000	2000	2	0	2	Export	458	Malaysia	MYS	410	Rep. of Korea	KOR								24	CORK AND WOOD	1	No Quantity							72916648			0
S3	2000	2000	2000	2	0	2	Export	458	Malaysia	MYS	414	Kuwait	KWT								24	CORK AND WOOD	1	No Quantity							3218471			0
S3	2000	2000	2000	2	0	2	Export	458	Malaysia	MYS	422	Lebanon	LBN								24	CORK AND WOOD	1	No Quantity							292234			0
S3	2000	2000	2000	2	0	2	Export	458	Malaysia	MYS	434	Libya	LBY								24	CORK AND WOOD	1	No Quantity							135513			0
S3	2000	2000	2000	2	0	2	Export	458	Malaysia	MYS	446	China, Macao SAR	MAC								24	CORK AND WOOD	1	No Quantity							113647			0
S3	2000	2000	2000	2	0	2	Export	458	Malaysia	MYS	450	Madagascar	MDG								24	CORK AND WOOD	1	No Quantity							1018342			0
S3	2000	2000	2000	2	0	2	Export	458	Malaysia	MYS	462	Maldives	MDV								24	CORK AND WOOD	1	No Quantity							808654			0
S3	2000	2000	2000	2	0	2	Export	458	Malaysia	MYS	480	Mauritius	MUS								24	CORK AND WOOD	1	No Quantity							1665577			0
S3	2000	2000	2000	2	0	2	Export	458	Malaysia	MYS	490	Other Asia, nes									24	CORK AND WOOD	1	No Quantity							139497759			0
S3	2000	2000	2000	2	0	2	Export	458	Malaysia	MYS	508	Mozambique	MOZ								24	CORK AND WOOD	1	No Quantity							24378			0
S3	2000	2000	2000	2	0	2	Export	458	Malaysia	MYS	512	Oman	OMN								24	CORK AND WOOD	1	No Quantity							446267			0
S3	2000	2000	2000	2	0	2	Export	458	Malaysia	MYS	528	Netherlands	NLD								24	CORK AND WOOD	1	No Quantity							173231851			0
S3	2000	2000	2000	2	0	2	Export	458	Malaysia	MYS	554	New Zealand	NZL								24	CORK AND WOOD	1	No Quantity							458955			0
S3	2000	2000	2000	2	0	2	Export	458	Malaysia	MYS	579	Norway	NOR								24	CORK AND WOOD	1	No Quantity							785134			0
S3	2000	2000	2000	2	0	2	Export	458	Malaysia	MYS	580	N. Mariana Isds	MNP								24	CORK AND WOOD	1	No Quantity							4307			0
S3	2000	2000	2000	2	0	2	Export	458	Malaysia	MYS	586	Pakistan	PAK								24	CORK AND WOOD	1	No Quantity							3189246			0
S3	2000	2000	2000	2	0	2	Export	458	Malaysia	MYS	608	Philippines	PHL								24	CORK AND WOOD	1	No Quantity							41748302			0
S3	2000	2000	2000	2	0	2	Export	458	Malaysia	MYS	616	Poland	POL								24	CORK AND WOOD	1	No Quantity							6066			0
S3	2000	2000	2000	2	0	2	Export	458	Malaysia	MYS	620	Portugal	PRT								24	CORK AND WOOD	1	No Quantity							70716			0
S3	2000	2000	2000	2	0	2	Export	458	Malaysia	MYS	634	Qatar	QAT								24	CORK AND WOOD	1	No Quantity							1043197			0
S3	2000	2000	2000	2	0	2	Export	458	Malaysia	MYS	682	Saudi Arabia	SAU								24	CORK AND WOOD	1	No Quantity							11337038			0
S3	2000	2000	2000	2	0	2	Export	458	Malaysia	MYS	690	Seychelles	SYC								24	CORK AND WOOD	1	No Quantity							40699			0
S3	2000	2000	2000	2	0	2	Export	458	Malaysia	MYS	699	India	IND								24	CORK AND WOOD	1	No Quantity							97856902			0
S3	2000	2000	2000	2	0	2	Export	458	Malaysia	MYS	702	Singapore	SGP								24	CORK AND WOOD	1	No Quantity							50839982			0
S3	2000	2000	2000	2	0	2	Export	458	Malaysia	MYS	704	Viet Nam	VNM								24	CORK AND WOOD	1	No Quantity							11322761			0
S3	2000	2000	2000	2	0	2	Export	458	Malaysia	MYS	710	South Africa	ZAF								24	CORK AND WOOD	1	No Quantity							20367040			0
S3	2000	2000	2000	2	0	2	Export	458	Malaysia	MYS	724	Spain	ESP								24	CORK AND WOOD	1	No Quantity							93105			0
S3	2000	2000	2000	2	0	2	Export	458	Malaysia	MYS	736	Fmr Sudan	SDN								24	CORK AND WOOD	1	No Quantity							428116			0
S3	2000	2000	2000	2	0	2	Export	458	Malaysia	MYS	752	Sweden	SWE								24	CORK AND WOOD	1	No Quantity							680447			0
S3	2000	2000	2000	2	0	2	Export	458	Malaysia	MYS	757	Switzerland	CHE								24	CORK AND WOOD	1	No Quantity							717044			0
S3	2000	2000	2000	2	0	2	Export	458	Malaysia	MYS	760	Syria	SYR								24	CORK AND WOOD	1	No Quantity							40858			0
S3	2000	2000	2000	2	0	2	Export	458	Malaysia	MYS	764	Thailand	THA								24	CORK AND WOOD	1	No Quantity							103050255			0
S3	2000	2000	2000	2	0	2	Export	458	Malaysia	MYS	784	United Arab Emirates	ARE								24	CORK AND WOOD	1	No Quantity							16343080			0
S3	2000	2000	2000	2	0	2	Export	458	Malaysia	MYS	792	Turkey	TUR								24	CORK AND WOOD	1	No Quantity							99645			0
S3	2000	2000	2000	2	0	2	Export	458	Malaysia	MYS	800	Uganda	UGA								24	CORK AND WOOD	1	No Quantity							3210			0
S3	2000	2000	2000	2	0	2	Export	458	Malaysia	MYS	804	Ukraine	UKR								24	CORK AND WOOD	1	No Quantity							19657			0
S3	2000	2000	2000	2	0	2	Export	458	Malaysia	MYS	826	United Kingdom	GBR								24	CORK AND WOOD	1	No Quantity							36666250			0
S3	2000	2000	2000	2	0	2	Export	458	Malaysia	MYS	842	USA	USA								24	CORK AND WOOD	1	No Quantity							49088649			0
S3	2000	2000	2000	2	0	2	Export	458	Malaysia	MYS	862	Venezuela	VEN								24	CORK AND WOOD	1	No Quantity							9000			0
S3	2000	2000	2000	2	0	2	Export	458	Malaysia	MYS	887	Yemen	YEM								24	CORK AND WOOD	1	No Quantity							20368551			0
S3	2000	2000	2000	2	0	2	Export	454	Malawi	MWI	0	World	WLD								25	PULP AND WASTE PAPER	1	No Quantity							21118			0
S3	2000	2000	2000	2	0	2	Export	454	Malawi	MWI	710	South Africa	ZAF								25	PULP AND WASTE PAPER	1	No Quantity							5358			0
S3	2000	2000	2000	2	0	2	Export	454	Malawi	MWI	716	Zimbabwe	ZWE								25	PULP AND WASTE PAPER	1	No Quantity							13442			0
S3	2000	2000	2000	2	0	2	Export	454	Malawi	MWI	894	Zambia	ZMB								25	PULP AND WASTE PAPER	1	No Quantity							2319			0
S3	2000	2000	2000	2	0	2	Export	458	Malaysia	MYS	0	World	WLD								25	PULP AND WASTE PAPER	1	No Quantity							560220			0
S3	2000	2000	2000	2	0	2	Export	458	Malaysia	MYS	36	Australia	AUS								25	PULP AND WASTE PAPER	1	No Quantity							22196			0
S3	2000	2000	2000	2	0	2	Export	458	Malaysia	MYS	40	Austria	AUT								25	PULP AND WASTE PAPER	1	No Quantity							21248			0
S3	2000	2000	2000	2	0	2	Export	458	Malaysia	MYS	124	Canada	CAN								25	PULP AND WASTE PAPER	1	No Quantity							1496			0
S3	2000	2000	2000	2	0	2	Export	458	Malaysia	MYS	344	China, Hong Kong SAR	HKG								25	PULP AND WASTE PAPER	1	No Quantity							23757			0
S3	2000	2000	2000	2	0	2	Export	458	Malaysia	MYS	360	Indonesia	IDN								25	PULP AND WASTE PAPER	1	No Quantity							316500			0
S3	2000	2000	2000	2	0	2	Export	458	Malaysia	MYS	554	New Zealand	NZL								25	PULP AND WASTE PAPER	1	No Quantity							23476			0
S3	2000	2000	2000	2	0	2	Export	458	Malaysia	MYS	702	Singapore	SGP								25	PULP AND WASTE PAPER	1	No Quantity							99828			0
S3	2000	2000	2000	2	0	2	Export	458	Malaysia	MYS	704	Viet Nam	VNM								25	PULP AND WASTE PAPER	1	No Quantity							18775			0
S3	2000	2000	2000	2	0	2	Export	458	Malaysia	MYS	764	Thailand	THA								25	PULP AND WASTE PAPER	1	No Quantity							31157			0
S3	2000	2000	2000	2	0	2	Export	458	Malaysia	MYS	826	United Kingdom	GBR								25	PULP AND WASTE PAPER	1	No Quantity							1787			0
S3	2000	2000	2000	2	0	2	Export	454	Malawi	MWI	0	World	WLD								26	TEXTILE FIBRES	1	No Quantity							8254026			0
S3	2000	2000	2000	2	0	2	Export	454	Malawi	MWI	36	Australia	AUS								26	TEXTILE FIBRES	1	No Quantity							11569			0
S3	2000	2000	2000	2	0	2	Export	454	Malawi	MWI	56	Belgium	BEL								26	TEXTILE FIBRES	1	No Quantity							1164			0
S3	2000	2000	2000	2	0	2	Export	454	Malawi	MWI	72	Botswana	BWA								26	TEXTILE FIBRES	1	No Quantity							498			0
S3	2000	2000	2000	2	0	2	Export	454	Malawi	MWI	196	Cyprus	CYP								26	TEXTILE FIBRES	1	No Quantity							1397			0
S3	2000	2000	2000	2	0	2	Export	454	Malawi	MWI	276	Germany	DEU								26	TEXTILE FIBRES	1	No Quantity							1822			0
S3	2000	2000	2000	2	0	2	Export	454	Malawi	MWI	288	Ghana	GHA								26	TEXTILE FIBRES	1	No Quantity							13953			0
S3	2000	2000	2000	2	0	2	Export	454	Malawi	MWI	381	Italy	ITA								26	TEXTILE FIBRES	1	No Quantity							6737			0
S3	2000	2000	2000	2	0	2	Export	454	Malawi	MWI	392	Japan	JPN								26	TEXTILE FIBRES	1	No Quantity							660			0
S3	2000	2000	2000	2	0	2	Export	454	Malawi	MWI	404	Kenya	KEN								26	TEXTILE FIBRES	1	No Quantity							16336			0
S3	2000	2000	2000	2	0	2	Export	454	Malawi	MWI	480	Mauritius	MUS								26	TEXTILE FIBRES	1	No Quantity							198066			0
S3	2000	2000	2000	2	0	2	Export	454	Malawi	MWI	490	Other Asia, nes									26	TEXTILE FIBRES	1	No Quantity							47146			0
S3	2000	2000	2000	2	0	2	Export	454	Malawi	MWI	508	Mozambique	MOZ								26	TEXTILE FIBRES	1	No Quantity							7749			0
S3	2000	2000	2000	2	0	2	Export	454	Malawi	MWI	528	Netherlands	NLD								26	TEXTILE FIBRES	1	No Quantity							2430			0
S3	2000	2000	2000	2	0	2	Export	454	Malawi	MWI	554	New Zealand	NZL								26	TEXTILE FIBRES	1	No Quantity							829			0
S3	2000	2000	2000	2	0	2	Export	454	Malawi	MWI	579	Norway	NOR								26	TEXTILE FIBRES	1	No Quantity							321			0
S3	2000	2000	2000	2	0	2	Export	454	Malawi	MWI	694	Sierra Leone	SLE								26	TEXTILE FIBRES	1	No Quantity							54280			0
S3	2000	2000	2000	2	0	2	Export	454	Malawi	MWI	699	India	IND								26	TEXTILE FIBRES	1	No Quantity							660620			0
S3	2000	2000	2000	2	0	2	Export	454	Malawi	MWI	710	South Africa	ZAF								26	TEXTILE FIBRES	1	No Quantity							1996071			0
S3	2000	2000	2000	2	0	2	Export	454	Malawi	MWI	716	Zimbabwe	ZWE								26	TEXTILE FIBRES	1	No Quantity							3152			0
S3	2000	2000	2000	2	0	2	Export	454	Malawi	MWI	757	Switzerland	CHE								26	TEXTILE FIBRES	1	No Quantity							863830			0
S3	2000	2000	2000	2	0	2	Export	454	Malawi	MWI	764	Thailand	THA								26	TEXTILE FIBRES	1	No Quantity							213962			0
S3	2000	2000	2000	2	0	2	Export	454	Malawi	MWI	800	Uganda	UGA								26	TEXTILE FIBRES	1	No Quantity							39803			0
S3	2000	2000	2000	2	0	2	Export	454	Malawi	MWI	826	United Kingdom	GBR								26	TEXTILE FIBRES	1	No Quantity							4044581			0
S3	2000	2000	2000	2	0	2	Export	454	Malawi	MWI	842	USA	USA								26	TEXTILE FIBRES	1	No Quantity							12551			0
S3	2000	2000	2000	2	0	2	Export	454	Malawi	MWI	894	Zambia	ZMB								26	TEXTILE FIBRES	1	No Quantity							54497			0
S3	2000	2000	2000	2	0	2	Export	458	Malaysia	MYS	0	World	WLD								26	TEXTILE FIBRES	1	No Quantity							81628456			0
S3	2000	2000	2000	2	0	2	Export	458	Malaysia	MYS	36	Australia	AUS								26	TEXTILE FIBRES	1	No Quantity							221249			0
S3	2000	2000	2000	2	0	2	Export	458	Malaysia	MYS	56	Belgium	BEL								26	TEXTILE FIBRES	1	No Quantity							699205			0
S3	2000	2000	2000	2	0	2	Export	458	Malaysia	MYS	76	Brazil	BRA								26	TEXTILE FIBRES	1	No Quantity							39270			0
S3	2000	2000	2000	2	0	2	Export	458	Malaysia	MYS	96	Brunei Darussalam	BRN								26	TEXTILE FIBRES	1	No Quantity							104392			0
S3	2000	2000	2000	2	0	2	Export	458	Malaysia	MYS	104	Myanmar	MMR								26	TEXTILE FIBRES	1	No Quantity							141116			0
S3	2000	2000	2000	2	0	2	Export	458	Malaysia	MYS	116	Cambodia	KHM								26	TEXTILE FIBRES	1	No Quantity							946560			0
S3	2000	2000	2000	2	0	2	Export	458	Malaysia	MYS	124	Canada	CAN								26	TEXTILE FIBRES	1	No Quantity							101232			0
S3	2000	2000	2000	2	0	2	Export	458	Malaysia	MYS	144	Sri Lanka	LKA								26	TEXTILE FIBRES	1	No Quantity							23606			0
S3	2000	2000	2000	2	0	2	Export	458	Malaysia	MYS	156	China	CHN								26	TEXTILE FIBRES	1	No Quantity							28783004			0
S3	2000	2000	2000	2	0	2	Export	458	Malaysia	MYS	170	Colombia	COL								26	TEXTILE FIBRES	1	No Quantity							546225			0
S3	2000	2000	2000	2	0	2	Export	458	Malaysia	MYS	214	Dominican Rep.	DOM								26	TEXTILE FIBRES	1	No Quantity							14096			0
S3	2000	2000	2000	2	0	2	Export	458	Malaysia	MYS	231	Ethiopia	ETH								26	TEXTILE FIBRES	1	No Quantity							7500			0
S3	2000	2000	2000	2	0	2	Export	458	Malaysia	MYS	251	France	FRA								26	TEXTILE FIBRES	1	No Quantity							197009			0
S3	2000	2000	2000	2	0	2	Export	458	Malaysia	MYS	276	Germany	DEU								26	TEXTILE FIBRES	1	No Quantity							309038			0
S3	2000	2000	2000	2	0	2	Export	458	Malaysia	MYS	344	China, Hong Kong SAR	HKG								26	TEXTILE FIBRES	1	No Quantity							919618			0
S3	2000	2000	2000	2	0	2	Export	458	Malaysia	MYS	348	Hungary	HUN								26	TEXTILE FIBRES	1	No Quantity							159096			0
S3	2000	2000	2000	2	0	2	Export	458	Malaysia	MYS	360	Indonesia	IDN								26	TEXTILE FIBRES	1	No Quantity							11549468			0
S3	2000	2000	2000	2	0	2	Export	458	Malaysia	MYS	364	Iran	IRN								26	TEXTILE FIBRES	1	No Quantity							628259			0
S3	2000	2000	2000	2	0	2	Export	458	Malaysia	MYS	372	Ireland	IRL								26	TEXTILE FIBRES	1	No Quantity							273710			0
S3	2000	2000	2000	2	0	2	Export	458	Malaysia	MYS	392	Japan	JPN								26	TEXTILE FIBRES	1	No Quantity							2852733			0
S3	2000	2000	2000	2	0	2	Export	458	Malaysia	MYS	410	Rep. of Korea	KOR								26	TEXTILE FIBRES	1	No Quantity							90166			0
S3	2000	2000	2000	2	0	2	Export	458	Malaysia	MYS	480	Mauritius	MUS								26	TEXTILE FIBRES	1	No Quantity							33057			0
S3	2000	2000	2000	2	0	2	Export	458	Malaysia	MYS	490	Other Asia, nes									26	TEXTILE FIBRES	1	No Quantity							9965696			0
S3	2000	2000	2000	2	0	2	Export	458	Malaysia	MYS	504	Morocco	MAR								26	TEXTILE FIBRES	1	No Quantity							85774			0
S3	2000	2000	2000	2	0	2	Export	458	Malaysia	MYS	508	Mozambique	MOZ								26	TEXTILE FIBRES	1	No Quantity							1850			0
S3	2000	2000	2000	2	0	2	Export	458	Malaysia	MYS	524	Nepal	NPL								26	TEXTILE FIBRES	1	No Quantity							12747			0
S3	2000	2000	2000	2	0	2	Export	458	Malaysia	MYS	528	Netherlands	NLD								26	TEXTILE FIBRES	1	No Quantity							24819			0
S3	2000	2000	2000	2	0	2	Export	458	Malaysia	MYS	554	New Zealand	NZL								26	TEXTILE FIBRES	1	No Quantity							1438			0
S3	2000	2000	2000	2	0	2	Export	458	Malaysia	MYS	586	Pakistan	PAK								26	TEXTILE FIBRES	1	No Quantity							98288			0
S3	2000	2000	2000	2	0	2	Export	458	Malaysia	MYS	598	Papua New Guinea	PNG								26	TEXTILE FIBRES	1	No Quantity							74396			0
S3	2000	2000	2000	2	0	2	Export	458	Malaysia	MYS	608	Philippines	PHL								26	TEXTILE FIBRES	1	No Quantity							6174867			0
S3	2000	2000	2000	2	0	2	Export	458	Malaysia	MYS	682	Saudi Arabia	SAU								26	TEXTILE FIBRES	1	No Quantity							23520			0
S3	2000	2000	2000	2	0	2	Export	458	Malaysia	MYS	699	India	IND								26	TEXTILE FIBRES	1	No Quantity							3858350			0
S3	2000	2000	2000	2	0	2	Export	458	Malaysia	MYS	702	Singapore	SGP								26	TEXTILE FIBRES	1	No Quantity							6789272			0
S3	2000	2000	2000	2	0	2	Export	458	Malaysia	MYS	704	Viet Nam	VNM								26	TEXTILE FIBRES	1	No Quantity							781660			0
S3	2000	2000	2000	2	0	2	Export	458	Malaysia	MYS	710	South Africa	ZAF								26	TEXTILE FIBRES	1	No Quantity							48603			0
S3	2000	2000	2000	2	0	2	Export	458	Malaysia	MYS	724	Spain	ESP								26	TEXTILE FIBRES	1	No Quantity							2850			0
S3	2000	2000	2000	2	0	2	Export	458	Malaysia	MYS	757	Switzerland	CHE								26	TEXTILE FIBRES	1	No Quantity							1229463			0
S3	2000	2000	2000	2	0	2	Export	458	Malaysia	MYS	764	Thailand	THA								26	TEXTILE FIBRES	1	No Quantity							3307392			0
S3	2000	2000	2000	2	0	2	Export	458	Malaysia	MYS	784	United Arab Emirates	ARE								26	TEXTILE FIBRES	1	No Quantity							11767			0
S3	2000	2000	2000	2	0	2	Export	458	Malaysia	MYS	792	Turkey	TUR								26	TEXTILE FIBRES	1	No Quantity							43263			0
S3	2000	2000	2000	2	0	2	Export	458	Malaysia	MYS	818	Egypt	EGY								26	TEXTILE FIBRES	1	No Quantity							240845			0
S3	2000	2000	2000	2	0	2	Export	458	Malaysia	MYS	826	United Kingdom	GBR								26	TEXTILE FIBRES	1	No Quantity							32583			0
S3	2000	2000	2000	2	0	2	Export	458	Malaysia	MYS	842	USA	USA								26	TEXTILE FIBRES	1	No Quantity							179401			0
S3	2000	2000	2000	2	0	2	Export	454	Malawi	MWI	0	World	WLD								27	CRUDE FERTILIZER,MINERAL	1	No Quantity							100109			0
S3	2000	2000	2000	2	0	2	Export	454	Malawi	MWI	276	Germany	DEU								27	CRUDE FERTILIZER,MINERAL	1	No Quantity							39030			0
S3	2000	2000	2000	2	0	2	Export	454	Malawi	MWI	381	Italy	ITA								27	CRUDE FERTILIZER,MINERAL	1	No Quantity							2846			0
S3	2000	2000	2000	2	0	2	Export	454	Malawi	MWI	392	Japan	JPN								27	CRUDE FERTILIZER,MINERAL	1	No Quantity							161			0
S3	2000	2000	2000	2	0	2	Export	454	Malawi	MWI	478	Mauritania	MRT								27	CRUDE FERTILIZER,MINERAL	1	No Quantity							48165			0
S3	2000	2000	2000	2	0	2	Export	454	Malawi	MWI	508	Mozambique	MOZ								27	CRUDE FERTILIZER,MINERAL	1	No Quantity							278			0
S3	2000	2000	2000	2	0	2	Export	454	Malawi	MWI	699	India	IND								27	CRUDE FERTILIZER,MINERAL	1	No Quantity							161			0
S3	2000	2000	2000	2	0	2	Export	454	Malawi	MWI	702	Singapore	SGP								27	CRUDE FERTILIZER,MINERAL	1	No Quantity							1397			0
S3	2000	2000	2000	2	0	2	Export	454	Malawi	MWI	710	South Africa	ZAF								27	CRUDE FERTILIZER,MINERAL	1	No Quantity							5160			0
S3	2000	2000	2000	2	0	2	Export	454	Malawi	MWI	764	Thailand	THA								27	CRUDE FERTILIZER,MINERAL	1	No Quantity							289			0
S3	2000	2000	2000	2	0	2	Export	454	Malawi	MWI	834	United Rep. of Tanzania	TZA								27	CRUDE FERTILIZER,MINERAL	1	No Quantity							664			0
S3	2000	2000	2000	2	0	2	Export	454	Malawi	MWI	842	USA	USA								27	CRUDE FERTILIZER,MINERAL	1	No Quantity							1939			0
S3	2000	2000	2000	2	0	2	Export	454	Malawi	MWI	894	Zambia	ZMB								27	CRUDE FERTILIZER,MINERAL	1	No Quantity							20			0
S3	2000	2000	2000	2	0	2	Export	458	Malaysia	MYS	0	World	WLD								27	CRUDE FERTILIZER,MINERAL	1	No Quantity							41210205			0
S3	2000	2000	2000	2	0	2	Export	458	Malaysia	MYS	36	Australia	AUS								27	CRUDE FERTILIZER,MINERAL	1	No Quantity							1056011			0
S3	2000	2000	2000	2	0	2	Export	458	Malaysia	MYS	50	Bangladesh	BGD								27	CRUDE FERTILIZER,MINERAL	1	No Quantity							1441882			0
S3	2000	2000	2000	2	0	2	Export	458	Malaysia	MYS	56	Belgium	BEL								27	CRUDE FERTILIZER,MINERAL	1	No Quantity							283709			0
S3	2000	2000	2000	2	0	2	Export	458	Malaysia	MYS	86	Br. Indian Ocean Terr.	IOT								27	CRUDE FERTILIZER,MINERAL	1	No Quantity							40924			0
S3	2000	2000	2000	2	0	2	Export	458	Malaysia	MYS	96	Brunei Darussalam	BRN								27	CRUDE FERTILIZER,MINERAL	1	No Quantity							1716107			0
S3	2000	2000	2000	2	0	2	Export	458	Malaysia	MYS	100	Bulgaria	BGR								27	CRUDE FERTILIZER,MINERAL	1	No Quantity							4615			0
S3	2000	2000	2000	2	0	2	Export	458	Malaysia	MYS	104	Myanmar	MMR								27	CRUDE FERTILIZER,MINERAL	1	No Quantity							91157			0
S3	2000	2000	2000	2	0	2	Export	458	Malaysia	MYS	144	Sri Lanka	LKA								27	CRUDE FERTILIZER,MINERAL	1	No Quantity							177916			0
S3	2000	2000	2000	2	0	2	Export	458	Malaysia	MYS	156	China	CHN								27	CRUDE FERTILIZER,MINERAL	1	No Quantity							1305751			0
S3	2000	2000	2000	2	0	2	Export	458	Malaysia	MYS	251	France	FRA								27	CRUDE FERTILIZER,MINERAL	1	No Quantity							3550			0
S3	2000	2000	2000	2	0	2	Export	458	Malaysia	MYS	300	Greece	GRC								27	CRUDE FERTILIZER,MINERAL	1	No Quantity							11600			0
S3	2000	2000	2000	2	0	2	Export	458	Malaysia	MYS	344	China, Hong Kong SAR	HKG								27	CRUDE FERTILIZER,MINERAL	1	No Quantity							253998			0
S3	2000	2000	2000	2	0	2	Export	458	Malaysia	MYS	352	Iceland	ISL								27	CRUDE FERTILIZER,MINERAL	1	No Quantity							3363			0
S3	2000	2000	2000	2	0	2	Export	458	Malaysia	MYS	360	Indonesia	IDN								27	CRUDE FERTILIZER,MINERAL	1	No Quantity							5409006			0
S3	2000	2000	2000	2	0	2	Export	458	Malaysia	MYS	364	Iran	IRN								27	CRUDE FERTILIZER,MINERAL	1	No Quantity							1360760			0
S3	2000	2000	2000	2	0	2	Export	458	Malaysia	MYS	381	Italy	ITA								27	CRUDE FERTILIZER,MINERAL	1	No Quantity							6826			0
S3	2000	2000	2000	2	0	2	Export	458	Malaysia	MYS	392	Japan	JPN								27	CRUDE FERTILIZER,MINERAL	1	No Quantity							2495660			0
S3	2000	2000	2000	2	0	2	Export	458	Malaysia	MYS	400	Jordan	JOR								27	CRUDE FERTILIZER,MINERAL	1	No Quantity							12850			0
S3	2000	2000	2000	2	0	2	Export	458	Malaysia	MYS	408	Dem. People's Rep. of Korea	PRK								27	CRUDE FERTILIZER,MINERAL	1	No Quantity							16920			0
S3	2000	2000	2000	2	0	2	Export	458	Malaysia	MYS	410	Rep. of Korea	KOR								27	CRUDE FERTILIZER,MINERAL	1	No Quantity							1137601			0
S3	2000	2000	2000	2	0	2	Export	458	Malaysia	MYS	462	Maldives	MDV								27	CRUDE FERTILIZER,MINERAL	1	No Quantity							6316			0
S3	2000	2000	2000	2	0	2	Export	458	Malaysia	MYS	480	Mauritius	MUS								27	CRUDE FERTILIZER,MINERAL	1	No Quantity							65643			0
S3	2000	2000	2000	2	0	2	Export	458	Malaysia	MYS	490	Other Asia, nes									27	CRUDE FERTILIZER,MINERAL	1	No Quantity							2328569			0
S3	2000	2000	2000	2	0	2	Export	458	Malaysia	MYS	528	Netherlands	NLD								27	CRUDE FERTILIZER,MINERAL	1	No Quantity							40425			0
S3	2000	2000	2000	2	0	2	Export	458	Malaysia	MYS	554	New Zealand	NZL								27	CRUDE FERTILIZER,MINERAL	1	No Quantity							15421			0
S3	2000	2000	2000	2	0	2	Export	458	Malaysia	MYS	566	Nigeria	NGA								27	CRUDE FERTILIZER,MINERAL	1	No Quantity							34680			0
S3	2000	2000	2000	2	0	2	Export	458	Malaysia	MYS	586	Pakistan	PAK								27	CRUDE FERTILIZER,MINERAL	1	No Quantity							72595			0
S3	2000	2000	2000	2	0	2	Export	458	Malaysia	MYS	598	Papua New Guinea	PNG								27	CRUDE FERTILIZER,MINERAL	1	No Quantity							45426			0
S3	2000	2000	2000	2	0	2	Export	458	Malaysia	MYS	608	Philippines	PHL								27	CRUDE FERTILIZER,MINERAL	1	No Quantity							1222289			0
S3	2000	2000	2000	2	0	2	Export	458	Malaysia	MYS	682	Saudi Arabia	SAU								27	CRUDE FERTILIZER,MINERAL	1	No Quantity							30199			0
S3	2000	2000	2000	2	0	2	Export	458	Malaysia	MYS	699	India	IND								27	CRUDE FERTILIZER,MINERAL	1	No Quantity							273223			0
S3	2000	2000	2000	2	0	2	Export	458	Malaysia	MYS	702	Singapore	SGP								27	CRUDE FERTILIZER,MINERAL	1	No Quantity							13734486			0
S3	2000	2000	2000	2	0	2	Export	458	Malaysia	MYS	704	Viet Nam	VNM								27	CRUDE FERTILIZER,MINERAL	1	No Quantity							2597102			0
S3	2000	2000	2000	2	0	2	Export	458	Malaysia	MYS	764	Thailand	THA								27	CRUDE FERTILIZER,MINERAL	1	No Quantity							3117281			0
S3	2000	2000	2000	2	0	2	Export	458	Malaysia	MYS	818	Egypt	EGY								27	CRUDE FERTILIZER,MINERAL	1	No Quantity							1568			0
S3	2000	2000	2000	2	0	2	Export	458	Malaysia	MYS	826	United Kingdom	GBR								27	CRUDE FERTILIZER,MINERAL	1	No Quantity							87148			0
S3	2000	2000	2000	2	0	2	Export	458	Malaysia	MYS	842	USA	USA								27	CRUDE FERTILIZER,MINERAL	1	No Quantity							703982			0
S3	2000	2000	2000	2	0	2	Export	458	Malaysia	MYS	887	Yemen	YEM								27	CRUDE FERTILIZER,MINERAL	1	No Quantity							3648			0
S3	2000	2000	2000	2	0	2	Export	454	Malawi	MWI	0	World	WLD								28	METALLIFEROUS ORE,SCRAP	1	No Quantity							636451			0
S3	2000	2000	2000	2	0	2	Export	454	Malawi	MWI	508	Mozambique	MOZ								28	METALLIFEROUS ORE,SCRAP	1	No Quantity							181827			0
S3	2000	2000	2000	2	0	2	Export	454	Malawi	MWI	710	South Africa	ZAF								28	METALLIFEROUS ORE,SCRAP	1	No Quantity							450686			0
S3	2000	2000	2000	2	0	2	Export	454	Malawi	MWI	716	Zimbabwe	ZWE								28	METALLIFEROUS ORE,SCRAP	1	No Quantity							3938			0
S3	2000	2000	2000	2	0	2	Export	458	Malaysia	MYS	0	World	WLD								28	METALLIFEROUS ORE,SCRAP	1	No Quantity							78373483			0
S3	2000	2000	2000	2	0	2	Export	458	Malaysia	MYS	36	Australia	AUS								28	METALLIFEROUS ORE,SCRAP	1	No Quantity							158409			0
S3	2000	2000	2000	2	0	2	Export	458	Malaysia	MYS	50	Bangladesh	BGD								28	METALLIFEROUS ORE,SCRAP	1	No Quantity							18125			0
S3	2000	2000	2000	2	0	2	Export	458	Malaysia	MYS	56	Belgium	BEL								28	METALLIFEROUS ORE,SCRAP	1	No Quantity							459266			0
S3	2000	2000	2000	2	0	2	Export	458	Malaysia	MYS	124	Canada	CAN								28	METALLIFEROUS ORE,SCRAP	1	No Quantity							35200			0
S3	2000	2000	2000	2	0	2	Export	458	Malaysia	MYS	144	Sri Lanka	LKA								28	METALLIFEROUS ORE,SCRAP	1	No Quantity							4060			0
S3	2000	2000	2000	2	0	2	Export	458	Malaysia	MYS	156	China	CHN								28	METALLIFEROUS ORE,SCRAP	1	No Quantity							13898804			0
S3	2000	2000	2000	2	0	2	Export	458	Malaysia	MYS	246	Finland	FIN								28	METALLIFEROUS ORE,SCRAP	1	No Quantity							1618043			0
S3	2000	2000	2000	2	0	2	Export	458	Malaysia	MYS	251	France	FRA								28	METALLIFEROUS ORE,SCRAP	1	No Quantity							4081			0
S3	2000	2000	2000	2	0	2	Export	458	Malaysia	MYS	276	Germany	DEU								28	METALLIFEROUS ORE,SCRAP	1	No Quantity							1973078			0
S3	2000	2000	2000	2	0	2	Export	458	Malaysia	MYS	344	China, Hong Kong SAR	HKG								28	METALLIFEROUS ORE,SCRAP	1	No Quantity							584804			0
S3	2000	2000	2000	2	0	2	Export	458	Malaysia	MYS	360	Indonesia	IDN								28	METALLIFEROUS ORE,SCRAP	1	No Quantity							3949589			0
S3	2000	2000	2000	2	0	2	Export	458	Malaysia	MYS	392	Japan	JPN								28	METALLIFEROUS ORE,SCRAP	1	No Quantity							21320774			0
S3	2000	2000	2000	2	0	2	Export	458	Malaysia	MYS	410	Rep. of Korea	KOR								28	METALLIFEROUS ORE,SCRAP	1	No Quantity							5836271			0
S3	2000	2000	2000	2	0	2	Export	458	Malaysia	MYS	470	Malta	MLT								28	METALLIFEROUS ORE,SCRAP	1	No Quantity							52933			0
S3	2000	2000	2000	2	0	2	Export	458	Malaysia	MYS	490	Other Asia, nes									28	METALLIFEROUS ORE,SCRAP	1	No Quantity							3729866			0
S3	2000	2000	2000	2	0	2	Export	458	Malaysia	MYS	524	Nepal	NPL								28	METALLIFEROUS ORE,SCRAP	1	No Quantity							4507			0
S3	2000	2000	2000	2	0	2	Export	458	Malaysia	MYS	528	Netherlands	NLD								28	METALLIFEROUS ORE,SCRAP	1	No Quantity							102914			0
S3	2000	2000	2000	2	0	2	Export	458	Malaysia	MYS	554	New Zealand	NZL								28	METALLIFEROUS ORE,SCRAP	1	No Quantity							2763			0
S3	2000	2000	2000	2	0	2	Export	458	Malaysia	MYS	558	Nicaragua	NIC								28	METALLIFEROUS ORE,SCRAP	1	No Quantity							7817			0
S3	2000	2000	2000	2	0	2	Export	458	Malaysia	MYS	608	Philippines	PHL								28	METALLIFEROUS ORE,SCRAP	1	No Quantity							5463142			0
S3	2000	2000	2000	2	0	2	Export	458	Malaysia	MYS	699	India	IND								28	METALLIFEROUS ORE,SCRAP	1	No Quantity							2504787			0
S3	2000	2000	2000	2	0	2	Export	458	Malaysia	MYS	702	Singapore	SGP								28	METALLIFEROUS ORE,SCRAP	1	No Quantity							10528078			0
S3	2000	2000	2000	2	0	2	Export	458	Malaysia	MYS	704	Viet Nam	VNM								28	METALLIFEROUS ORE,SCRAP	1	No Quantity							339453			0
S3	2000	2000	2000	2	0	2	Export	458	Malaysia	MYS	724	Spain	ESP								28	METALLIFEROUS ORE,SCRAP	1	No Quantity							5464			0
S3	2000	2000	2000	2	0	2	Export	458	Malaysia	MYS	752	Sweden	SWE								28	METALLIFEROUS ORE,SCRAP	1	No Quantity							11176			0
S3	2000	2000	2000	2	0	2	Export	458	Malaysia	MYS	757	Switzerland	CHE								28	METALLIFEROUS ORE,SCRAP	1	No Quantity							342704			0
S3	2000	2000	2000	2	0	2	Export	458	Malaysia	MYS	764	Thailand	THA								28	METALLIFEROUS ORE,SCRAP	1	No Quantity							1580948			0
S3	2000	2000	2000	2	0	2	Export	458	Malaysia	MYS	826	United Kingdom	GBR								28	METALLIFEROUS ORE,SCRAP	1	No Quantity							208949			0
S3	2000	2000	2000	2	0	2	Export	458	Malaysia	MYS	842	USA	USA								28	METALLIFEROUS ORE,SCRAP	1	No Quantity							3627480			0
S3	2000	2000	2000	2	0	2	Export	454	Malawi	MWI	0	World	WLD								29	CRUDE ANIMAL,VEG.MATERL.	1	No Quantity							714515			0
S3	2000	2000	2000	2	0	2	Export	454	Malawi	MWI	251	France	FRA								29	CRUDE ANIMAL,VEG.MATERL.	1	No Quantity							67			0
S3	2000	2000	2000	2	0	2	Export	454	Malawi	MWI	268	Georgia	GEO								29	CRUDE ANIMAL,VEG.MATERL.	1	No Quantity							12396			0
S3	2000	2000	2000	2	0	2	Export	454	Malawi	MWI	276	Germany	DEU								29	CRUDE ANIMAL,VEG.MATERL.	1	No Quantity							15736			0
S3	2000	2000	2000	2	0	2	Export	454	Malawi	MWI	404	Kenya	KEN								29	CRUDE ANIMAL,VEG.MATERL.	1	No Quantity							2416			0
S3	2000	2000	2000	2	0	2	Export	454	Malawi	MWI	528	Netherlands	NLD								29	CRUDE ANIMAL,VEG.MATERL.	1	No Quantity							281909			0
S3	2000	2000	2000	2	0	2	Export	454	Malawi	MWI	579	Norway	NOR								29	CRUDE ANIMAL,VEG.MATERL.	1	No Quantity							2218			0
S3	2000	2000	2000	2	0	2	Export	454	Malawi	MWI	699	India	IND								29	CRUDE ANIMAL,VEG.MATERL.	1	No Quantity							84905			0
S3	2000	2000	2000	2	0	2	Export	454	Malawi	MWI	710	South Africa	ZAF								29	CRUDE ANIMAL,VEG.MATERL.	1	No Quantity							70258			0
S3	2000	2000	2000	2	0	2	Export	454	Malawi	MWI	716	Zimbabwe	ZWE								29	CRUDE ANIMAL,VEG.MATERL.	1	No Quantity							90347			0
S3	2000	2000	2000	2	0	2	Export	454	Malawi	MWI	757	Switzerland	CHE								29	CRUDE ANIMAL,VEG.MATERL.	1	No Quantity							4101			0
S3	2000	2000	2000	2	0	2	Export	454	Malawi	MWI	826	United Kingdom	GBR								29	CRUDE ANIMAL,VEG.MATERL.	1	No Quantity							385			0
S3	2000	2000	2000	2	0	2	Export	454	Malawi	MWI	894	Zambia	ZMB								29	CRUDE ANIMAL,VEG.MATERL.	1	No Quantity							149776			0
S3	2000	2000	2000	2	0	2	Export	458	Malaysia	MYS	0	World	WLD								29	CRUDE ANIMAL,VEG.MATERL.	1	No Quantity							37917673			0
S3	2000	2000	2000	2	0	2	Export	458	Malaysia	MYS	36	Australia	AUS								29	CRUDE ANIMAL,VEG.MATERL.	1	No Quantity							683224			0
S3	2000	2000	2000	2	0	2	Export	458	Malaysia	MYS	50	Bangladesh	BGD								29	CRUDE ANIMAL,VEG.MATERL.	1	No Quantity							62000			0
S3	2000	2000	2000	2	0	2	Export	458	Malaysia	MYS	56	Belgium	BEL								29	CRUDE ANIMAL,VEG.MATERL.	1	No Quantity							4763			0
S3	2000	2000	2000	2	0	2	Export	458	Malaysia	MYS	76	Brazil	BRA								29	CRUDE ANIMAL,VEG.MATERL.	1	No Quantity							2940			0
S3	2000	2000	2000	2	0	2	Export	458	Malaysia	MYS	96	Brunei Darussalam	BRN								29	CRUDE ANIMAL,VEG.MATERL.	1	No Quantity							273214			0
S3	2000	2000	2000	2	0	2	Export	458	Malaysia	MYS	104	Myanmar	MMR								29	CRUDE ANIMAL,VEG.MATERL.	1	No Quantity							15082			0
S3	2000	2000	2000	2	0	2	Export	458	Malaysia	MYS	116	Cambodia	KHM								29	CRUDE ANIMAL,VEG.MATERL.	1	No Quantity							1358			0
S3	2000	2000	2000	2	0	2	Export	458	Malaysia	MYS	124	Canada	CAN								29	CRUDE ANIMAL,VEG.MATERL.	1	No Quantity							130248			0
S3	2000	2000	2000	2	0	2	Export	458	Malaysia	MYS	144	Sri Lanka	LKA								29	CRUDE ANIMAL,VEG.MATERL.	1	No Quantity							176890			0
S3	2000	2000	2000	2	0	2	Export	458	Malaysia	MYS	152	Chile	CHL								29	CRUDE ANIMAL,VEG.MATERL.	1	No Quantity							130801			0
S3	2000	2000	2000	2	0	2	Export	458	Malaysia	MYS	156	China	CHN								29	CRUDE ANIMAL,VEG.MATERL.	1	No Quantity							347876			0
S3	2000	2000	2000	2	0	2	Export	458	Malaysia	MYS	208	Denmark	DNK								29	CRUDE ANIMAL,VEG.MATERL.	1	No Quantity							681834			0
S3	2000	2000	2000	2	0	2	Export	458	Malaysia	MYS	246	Finland	FIN								29	CRUDE ANIMAL,VEG.MATERL.	1	No Quantity							5634			0
S3	2000	2000	2000	2	0	2	Export	458	Malaysia	MYS	251	France	FRA								29	CRUDE ANIMAL,VEG.MATERL.	1	No Quantity							42050			0
S3	2000	2000	2000	2	0	2	Export	458	Malaysia	MYS	276	Germany	DEU								29	CRUDE ANIMAL,VEG.MATERL.	1	No Quantity							151685			0
S3	2000	2000	2000	2	0	2	Export	458	Malaysia	MYS	300	Greece	GRC								29	CRUDE ANIMAL,VEG.MATERL.	1	No Quantity							9891			0
S3	2000	2000	2000	2	0	2	Export	458	Malaysia	MYS	344	China, Hong Kong SAR	HKG								29	CRUDE ANIMAL,VEG.MATERL.	1	No Quantity							4118590			0
S3	2000	2000	2000	2	0	2	Export	458	Malaysia	MYS	360	Indonesia	IDN								29	CRUDE ANIMAL,VEG.MATERL.	1	No Quantity							413538			0
S3	2000	2000	2000	2	0	2	Export	458	Malaysia	MYS	381	Italy	ITA								29	CRUDE ANIMAL,VEG.MATERL.	1	No Quantity							10636			0
S3	2000	2000	2000	2	0	2	Export	458	Malaysia	MYS	388	Jamaica	JAM								29	CRUDE ANIMAL,VEG.MATERL.	1	No Quantity							10830			0
S3	2000	2000	2000	2	0	2	Export	458	Malaysia	MYS	392	Japan	JPN								29	CRUDE ANIMAL,VEG.MATERL.	1	No Quantity							6262673			0
S3	2000	2000	2000	2	0	2	Export	458	Malaysia	MYS	410	Rep. of Korea	KOR								29	CRUDE ANIMAL,VEG.MATERL.	1	No Quantity							475966			0
S3	2000	2000	2000	2	0	2	Export	458	Malaysia	MYS	446	China, Macao SAR	MAC								29	CRUDE ANIMAL,VEG.MATERL.	1	No Quantity							2896			0
S3	2000	2000	2000	2	0	2	Export	458	Malaysia	MYS	462	Maldives	MDV								29	CRUDE ANIMAL,VEG.MATERL.	1	No Quantity							1632			0
S3	2000	2000	2000	2	0	2	Export	458	Malaysia	MYS	478	Mauritania	MRT								29	CRUDE ANIMAL,VEG.MATERL.	1	No Quantity							1559			0
S3	2000	2000	2000	2	0	2	Export	458	Malaysia	MYS	480	Mauritius	MUS								29	CRUDE ANIMAL,VEG.MATERL.	1	No Quantity							10989			0
S3	2000	2000	2000	2	0	2	Export	458	Malaysia	MYS	490	Other Asia, nes									29	CRUDE ANIMAL,VEG.MATERL.	1	No Quantity							5884458			0
S3	2000	2000	2000	2	0	2	Export	458	Malaysia	MYS	528	Netherlands	NLD								29	CRUDE ANIMAL,VEG.MATERL.	1	No Quantity							1940938			0
S3	2000	2000	2000	2	0	2	Export	458	Malaysia	MYS	554	New Zealand	NZL								29	CRUDE ANIMAL,VEG.MATERL.	1	No Quantity							161122			0
S3	2000	2000	2000	2	0	2	Export	458	Malaysia	MYS	579	Norway	NOR								29	CRUDE ANIMAL,VEG.MATERL.	1	No Quantity							2889			0
S3	2000	2000	2000	2	0	2	Export	458	Malaysia	MYS	598	Papua New Guinea	PNG								29	CRUDE ANIMAL,VEG.MATERL.	1	No Quantity							32029			0
S3	2000	2000	2000	2	0	2	Export	458	Malaysia	MYS	608	Philippines	PHL								29	CRUDE ANIMAL,VEG.MATERL.	1	No Quantity							422956			0
S3	2000	2000	2000	2	0	2	Export	458	Malaysia	MYS	682	Saudi Arabia	SAU								29	CRUDE ANIMAL,VEG.MATERL.	1	No Quantity							11424			0
S3	2000	2000	2000	2	0	2	Export	458	Malaysia	MYS	699	India	IND								29	CRUDE ANIMAL,VEG.MATERL.	1	No Quantity							216992			0
S3	2000	2000	2000	2	0	2	Export	458	Malaysia	MYS	702	Singapore	SGP								29	CRUDE ANIMAL,VEG.MATERL.	1	No Quantity							13210061			0
S3	2000	2000	2000	2	0	2	Export	458	Malaysia	MYS	704	Viet Nam	VNM								29	CRUDE ANIMAL,VEG.MATERL.	1	No Quantity							942470			0
S3	2000	2000	2000	2	0	2	Export	458	Malaysia	MYS	710	South Africa	ZAF								29	CRUDE ANIMAL,VEG.MATERL.	1	No Quantity							4044			0
S3	2000	2000	2000	2	0	2	Export	458	Malaysia	MYS	724	Spain	ESP								29	CRUDE ANIMAL,VEG.MATERL.	1	No Quantity							418694			0
S3	2000	2000	2000	2	0	2	Export	458	Malaysia	MYS	757	Switzerland	CHE								29	CRUDE ANIMAL,VEG.MATERL.	1	No Quantity							9207			0
S3	2000	2000	2000	2	0	2	Export	458	Malaysia	MYS	764	Thailand	THA								29	CRUDE ANIMAL,VEG.MATERL.	1	No Quantity							299683			0
S3	2000	2000	2000	2	0	2	Export	458	Malaysia	MYS	784	United Arab Emirates	ARE								29	CRUDE ANIMAL,VEG.MATERL.	1	No Quantity							14420			0
S3	2000	2000	2000	2	0	2	Export	458	Malaysia	MYS	818	Egypt	EGY								29	CRUDE ANIMAL,VEG.MATERL.	1	No Quantity							21426			0
S3	2000	2000	2000	2	0	2	Export	458	Malaysia	MYS	826	United Kingdom	GBR								29	CRUDE ANIMAL,VEG.MATERL.	1	No Quantity							35900			0
S3	2000	2000	2000	2	0	2	Export	458	Malaysia	MYS	834	United Rep. of Tanzania	TZA								29	CRUDE ANIMAL,VEG.MATERL.	1	No Quantity							1941			0
S3	2000	2000	2000	2	0	2	Export	458	Malaysia	MYS	842	USA	USA								29	CRUDE ANIMAL,VEG.MATERL.	1	No Quantity							258218			0
S3	2000	2000	2000	2	0	2	Export	458	Malaysia	MYS	0	World	WLD								32	COAL, COKE, BRIQUETTES	1	No Quantity							228252			0
S3	2000	2000	2000	2	0	2	Export	458	Malaysia	MYS	96	Brunei Darussalam	BRN								32	COAL, COKE, BRIQUETTES	1	No Quantity							133159			0
S3	2000	2000	2000	2	0	2	Export	458	Malaysia	MYS	344	China, Hong Kong SAR	HKG								32	COAL, COKE, BRIQUETTES	1	No Quantity							2167			0
S3	2000	2000	2000	2	0	2	Export	458	Malaysia	MYS	360	Indonesia	IDN								32	COAL, COKE, BRIQUETTES	1	No Quantity							33366			0
S3	2000	2000	2000	2	0	2	Export	458	Malaysia	MYS	462	Maldives	MDV								32	COAL, COKE, BRIQUETTES	1	No Quantity							7790			0
S3	2000	2000	2000	2	0	2	Export	458	Malaysia	MYS	480	Mauritius	MUS								32	COAL, COKE, BRIQUETTES	1	No Quantity							14357			0
S3	2000	2000	2000	2	0	2	Export	458	Malaysia	MYS	702	Singapore	SGP								32	COAL, COKE, BRIQUETTES	1	No Quantity							5263			0
S3	2000	2000	2000	2	0	2	Export	458	Malaysia	MYS	704	Viet Nam	VNM								32	COAL, COKE, BRIQUETTES	1	No Quantity							32151			0
S3	2000	2000	2000	2	0	2	Export	454	Malawi	MWI	0	World	WLD								33	PETROLEUM,PETROL.PRODUCT	1	No Quantity							649530			0
S3	2000	2000	2000	2	0	2	Export	454	Malawi	MWI	710	South Africa	ZAF								33	PETROLEUM,PETROL.PRODUCT	1	No Quantity							4283			0
S3	2000	2000	2000	2	0	2	Export	454	Malawi	MWI	716	Zimbabwe	ZWE								33	PETROLEUM,PETROL.PRODUCT	1	No Quantity							255608			0
S3	2000	2000	2000	2	0	2	Export	454	Malawi	MWI	834	United Rep. of Tanzania	TZA								33	PETROLEUM,PETROL.PRODUCT	1	No Quantity							311355			0
S3	2000	2000	2000	2	0	2	Export	454	Malawi	MWI	894	Zambia	ZMB								33	PETROLEUM,PETROL.PRODUCT	1	No Quantity							78284			0
S3	2000	2000	2000	2	0	2	Export	458	Malaysia	MYS	0	World	WLD								33	PETROLEUM,PETROL.PRODUCT	1	No Quantity							5831639313			0
S3	2000	2000	2000	2	0	2	Export	458	Malaysia	MYS	28	Antigua and Barbuda	ATG								33	PETROLEUM,PETROL.PRODUCT	1	No Quantity							6559380			0
S3	2000	2000	2000	2	0	2	Export	458	Malaysia	MYS	32	Argentina	ARG								33	PETROLEUM,PETROL.PRODUCT	1	No Quantity							18271			0
S3	2000	2000	2000	2	0	2	Export	458	Malaysia	MYS	36	Australia	AUS								33	PETROLEUM,PETROL.PRODUCT	1	No Quantity							459260590			0
S3	2000	2000	2000	2	0	2	Export	458	Malaysia	MYS	50	Bangladesh	BGD								33	PETROLEUM,PETROL.PRODUCT	1	No Quantity							135005			0
S3	2000	2000	2000	2	0	2	Export	458	Malaysia	MYS	56	Belgium	BEL								33	PETROLEUM,PETROL.PRODUCT	1	No Quantity							390900			0
S3	2000	2000	2000	2	0	2	Export	458	Malaysia	MYS	76	Brazil	BRA								33	PETROLEUM,PETROL.PRODUCT	1	No Quantity							9031			0
S3	2000	2000	2000	2	0	2	Export	458	Malaysia	MYS	96	Brunei Darussalam	BRN								33	PETROLEUM,PETROL.PRODUCT	1	No Quantity							46190825			0
S3	2000	2000	2000	2	0	2	Export	458	Malaysia	MYS	104	Myanmar	MMR								33	PETROLEUM,PETROL.PRODUCT	1	No Quantity							145377030			0
S3	2000	2000	2000	2	0	2	Export	458	Malaysia	MYS	116	Cambodia	KHM								33	PETROLEUM,PETROL.PRODUCT	1	No Quantity							266434			0
S3	2000	2000	2000	2	0	2	Export	458	Malaysia	MYS	124	Canada	CAN								33	PETROLEUM,PETROL.PRODUCT	1	No Quantity							12600			0
S3	2000	2000	2000	2	0	2	Export	458	Malaysia	MYS	144	Sri Lanka	LKA								33	PETROLEUM,PETROL.PRODUCT	1	No Quantity							101192727			0
S3	2000	2000	2000	2	0	2	Export	458	Malaysia	MYS	152	Chile	CHL								33	PETROLEUM,PETROL.PRODUCT	1	No Quantity							8430			0
S3	2000	2000	2000	2	0	2	Export	458	Malaysia	MYS	156	China	CHN								33	PETROLEUM,PETROL.PRODUCT	1	No Quantity							197888393			0
S3	2000	2000	2000	2	0	2	Export	458	Malaysia	MYS	242	Fiji	FJI								33	PETROLEUM,PETROL.PRODUCT	1	No Quantity							46942			0
S3	2000	2000	2000	2	0	2	Export	458	Malaysia	MYS	251	France	FRA								33	PETROLEUM,PETROL.PRODUCT	1	No Quantity							3176159			0
S3	2000	2000	2000	2	0	2	Export	458	Malaysia	MYS	276	Germany	DEU								33	PETROLEUM,PETROL.PRODUCT	1	No Quantity							887794			0
S3	2000	2000	2000	2	0	2	Export	458	Malaysia	MYS	344	China, Hong Kong SAR	HKG								33	PETROLEUM,PETROL.PRODUCT	1	No Quantity							10105562			0
S3	2000	2000	2000	2	0	2	Export	458	Malaysia	MYS	360	Indonesia	IDN								33	PETROLEUM,PETROL.PRODUCT	1	No Quantity							387669596			0
S3	2000	2000	2000	2	0	2	Export	458	Malaysia	MYS	381	Italy	ITA								33	PETROLEUM,PETROL.PRODUCT	1	No Quantity							6990059			0
S3	2000	2000	2000	2	0	2	Export	458	Malaysia	MYS	392	Japan	JPN								33	PETROLEUM,PETROL.PRODUCT	1	No Quantity							737971038			0
S3	2000	2000	2000	2	0	2	Export	458	Malaysia	MYS	410	Rep. of Korea	KOR								33	PETROLEUM,PETROL.PRODUCT	1	No Quantity							599166702			0
S3	2000	2000	2000	2	0	2	Export	458	Malaysia	MYS	450	Madagascar	MDG								33	PETROLEUM,PETROL.PRODUCT	1	No Quantity							176200			0
S3	2000	2000	2000	2	0	2	Export	458	Malaysia	MYS	462	Maldives	MDV								33	PETROLEUM,PETROL.PRODUCT	1	No Quantity							41010625			0
S3	2000	2000	2000	2	0	2	Export	458	Malaysia	MYS	470	Malta	MLT								33	PETROLEUM,PETROL.PRODUCT	1	No Quantity							412			0
S3	2000	2000	2000	2	0	2	Export	458	Malaysia	MYS	478	Mauritania	MRT								33	PETROLEUM,PETROL.PRODUCT	1	No Quantity							34273			0
S3	2000	2000	2000	2	0	2	Export	458	Malaysia	MYS	480	Mauritius	MUS								33	PETROLEUM,PETROL.PRODUCT	1	No Quantity							3900			0
S3	2000	2000	2000	2	0	2	Export	458	Malaysia	MYS	490	Other Asia, nes									33	PETROLEUM,PETROL.PRODUCT	1	No Quantity							156462672			0
S3	2000	2000	2000	2	0	2	Export	458	Malaysia	MYS	524	Nepal	NPL								33	PETROLEUM,PETROL.PRODUCT	1	No Quantity							2250			0
S3	2000	2000	2000	2	0	2	Export	458	Malaysia	MYS	528	Netherlands	NLD								33	PETROLEUM,PETROL.PRODUCT	1	No Quantity							50175818			0
S3	2000	2000	2000	2	0	2	Export	458	Malaysia	MYS	554	New Zealand	NZL								33	PETROLEUM,PETROL.PRODUCT	1	No Quantity							121195615			0
S3	2000	2000	2000	2	0	2	Export	458	Malaysia	MYS	586	Pakistan	PAK								33	PETROLEUM,PETROL.PRODUCT	1	No Quantity							27617			0
S3	2000	2000	2000	2	0	2	Export	458	Malaysia	MYS	598	Papua New Guinea	PNG								33	PETROLEUM,PETROL.PRODUCT	1	No Quantity							105707			0
S3	2000	2000	2000	2	0	2	Export	458	Malaysia	MYS	608	Philippines	PHL								33	PETROLEUM,PETROL.PRODUCT	1	No Quantity							130106197			0
S3	2000	2000	2000	2	0	2	Export	458	Malaysia	MYS	686	Senegal	SEN								33	PETROLEUM,PETROL.PRODUCT	1	No Quantity							4760			0
S3	2000	2000	2000	2	0	2	Export	458	Malaysia	MYS	699	India	IND								33	PETROLEUM,PETROL.PRODUCT	1	No Quantity							528019104			0
S3	2000	2000	2000	2	0	2	Export	458	Malaysia	MYS	702	Singapore	SGP								33	PETROLEUM,PETROL.PRODUCT	1	No Quantity							799882217			0
S3	2000	2000	2000	2	0	2	Export	458	Malaysia	MYS	704	Viet Nam	VNM								33	PETROLEUM,PETROL.PRODUCT	1	No Quantity							40370670			0
S3	2000	2000	2000	2	0	2	Export	458	Malaysia	MYS	710	South Africa	ZAF								33	PETROLEUM,PETROL.PRODUCT	1	No Quantity							5381			0
S3	2000	2000	2000	2	0	2	Export	458	Malaysia	MYS	757	Switzerland	CHE								33	PETROLEUM,PETROL.PRODUCT	1	No Quantity							911			0
S3	2000	2000	2000	2	0	2	Export	458	Malaysia	MYS	764	Thailand	THA								33	PETROLEUM,PETROL.PRODUCT	1	No Quantity							817874915			0
S3	2000	2000	2000	2	0	2	Export	458	Malaysia	MYS	784	United Arab Emirates	ARE								33	PETROLEUM,PETROL.PRODUCT	1	No Quantity							53956			0
S3	2000	2000	2000	2	0	2	Export	458	Malaysia	MYS	818	Egypt	EGY								33	PETROLEUM,PETROL.PRODUCT	1	No Quantity							1680			0
S3	2000	2000	2000	2	0	2	Export	458	Malaysia	MYS	826	United Kingdom	GBR								33	PETROLEUM,PETROL.PRODUCT	1	No Quantity							10569			0
S3	2000	2000	2000	2	0	2	Export	458	Malaysia	MYS	842	USA	USA								33	PETROLEUM,PETROL.PRODUCT	1	No Quantity							442775548			0
S3	2000	2000	2000	2	0	2	Export	458	Malaysia	MYS	899	Areas, nes									33	PETROLEUM,PETROL.PRODUCT	1	No Quantity							14850			0
S3	2000	2000	2000	2	0	2	Export	458	Malaysia	MYS	0	World	WLD								34	GAS,NATURAL,MANUFACTURED	1	No Quantity							3615462443			0
S3	2000	2000	2000	2	0	2	Export	458	Malaysia	MYS	144	Sri Lanka	LKA								34	GAS,NATURAL,MANUFACTURED	1	No Quantity							4538714			0
S3	2000	2000	2000	2	0	2	Export	458	Malaysia	MYS	156	China	CHN								34	GAS,NATURAL,MANUFACTURED	1	No Quantity							134199414			0
S3	2000	2000	2000	2	0	2	Export	458	Malaysia	MYS	251	France	FRA								34	GAS,NATURAL,MANUFACTURED	1	No Quantity							11499809			0
S3	2000	2000	2000	2	0	2	Export	458	Malaysia	MYS	344	China, Hong Kong SAR	HKG								34	GAS,NATURAL,MANUFACTURED	1	No Quantity							1669059			0
S3	2000	2000	2000	2	0	2	Export	458	Malaysia	MYS	360	Indonesia	IDN								34	GAS,NATURAL,MANUFACTURED	1	No Quantity							23849157			0
S3	2000	2000	2000	2	0	2	Export	458	Malaysia	MYS	392	Japan	JPN								34	GAS,NATURAL,MANUFACTURED	1	No Quantity							2220174417			0
S3	2000	2000	2000	2	0	2	Export	458	Malaysia	MYS	410	Rep. of Korea	KOR								34	GAS,NATURAL,MANUFACTURED	1	No Quantity							556854660			0
S3	2000	2000	2000	2	0	2	Export	458	Malaysia	MYS	480	Mauritius	MUS								34	GAS,NATURAL,MANUFACTURED	1	No Quantity							363046			0
S3	2000	2000	2000	2	0	2	Export	458	Malaysia	MYS	490	Other Asia, nes									34	GAS,NATURAL,MANUFACTURED	1	No Quantity							378873957			0
S3	2000	2000	2000	2	0	2	Export	458	Malaysia	MYS	608	Philippines	PHL								34	GAS,NATURAL,MANUFACTURED	1	No Quantity							56772761			0
S3	2000	2000	2000	2	0	2	Export	458	Malaysia	MYS	699	India	IND								34	GAS,NATURAL,MANUFACTURED	1	No Quantity							5538449			0
S3	2000	2000	2000	2	0	2	Export	458	Malaysia	MYS	702	Singapore	SGP								34	GAS,NATURAL,MANUFACTURED	1	No Quantity							212973132			0
S3	2000	2000	2000	2	0	2	Export	458	Malaysia	MYS	704	Viet Nam	VNM								34	GAS,NATURAL,MANUFACTURED	1	No Quantity							540094			0
S3	2000	2000	2000	2	0	2	Export	458	Malaysia	MYS	724	Spain	ESP								34	GAS,NATURAL,MANUFACTURED	1	No Quantity							6731500			0
S3	2000	2000	2000	2	0	2	Export	458	Malaysia	MYS	764	Thailand	THA								34	GAS,NATURAL,MANUFACTURED	1	No Quantity							208569			0
S3	2000	2000	2000	2	0	2	Export	458	Malaysia	MYS	792	Turkey	TUR								34	GAS,NATURAL,MANUFACTURED	1	No Quantity							675706			0
S3	2000	2000	2000	2	0	2	Export	458	Malaysia	MYS	0	World	WLD								35	ELECTRIC CURRENT	1	No Quantity							777176			0
S3	2000	2000	2000	2	0	2	Export	458	Malaysia	MYS	764	Thailand	THA								35	ELECTRIC CURRENT	1	No Quantity							777176			0
S3	2000	2000	2000	2	0	2	Export	458	Malaysia	MYS	0	World	WLD								41	ANIMAL OILS AND FATS	1	No Quantity							238784			0
S3	2000	2000	2000	2	0	2	Export	458	Malaysia	MYS	124	Canada	CAN								41	ANIMAL OILS AND FATS	1	No Quantity							53066			0
S3	2000	2000	2000	2	0	2	Export	458	Malaysia	MYS	344	China, Hong Kong SAR	HKG								41	ANIMAL OILS AND FATS	1	No Quantity							4219			0
S3	2000	2000	2000	2	0	2	Export	458	Malaysia	MYS	360	Indonesia	IDN								41	ANIMAL OILS AND FATS	1	No Quantity							22465			0
S3	2000	2000	2000	2	0	2	Export	458	Malaysia	MYS	528	Netherlands	NLD								41	ANIMAL OILS AND FATS	1	No Quantity							6842			0
S3	2000	2000	2000	2	0	2	Export	458	Malaysia	MYS	702	Singapore	SGP								41	ANIMAL OILS AND FATS	1	No Quantity							152191			0
S3	2000	2000	2000	2	0	2	Export	458	Malaysia	MYS	0	World	WLD								42	FIXED VEG. FATS AND OILS	1	No Quantity							2672547420			0
S3	2000	2000	2000	2	0	2	Export	458	Malaysia	MYS	4	Afghanistan	AFG								42	FIXED VEG. FATS AND OILS	1	No Quantity							324776			0
S3	2000	2000	2000	2	0	2	Export	458	Malaysia	MYS	12	Algeria	DZA								42	FIXED VEG. FATS AND OILS	1	No Quantity							2667603			0
S3	2000	2000	2000	2	0	2	Export	458	Malaysia	MYS	24	Angola	AGO								42	FIXED VEG. FATS AND OILS	1	No Quantity							539080			0
S3	2000	2000	2000	2	0	2	Export	458	Malaysia	MYS	28	Antigua and Barbuda	ATG								42	FIXED VEG. FATS AND OILS	1	No Quantity							12768			0
S3	2000	2000	2000	2	0	2	Export	458	Malaysia	MYS	32	Argentina	ARG								42	FIXED VEG. FATS AND OILS	1	No Quantity							2274091			0
S3	2000	2000	2000	2	0	2	Export	458	Malaysia	MYS	36	Australia	AUS								42	FIXED VEG. FATS AND OILS	1	No Quantity							36530438			0
S3	2000	2000	2000	2	0	2	Export	458	Malaysia	MYS	40	Austria	AUT								42	FIXED VEG. FATS AND OILS	1	No Quantity							155348			0
S3	2000	2000	2000	2	0	2	Export	458	Malaysia	MYS	48	Bahrain	BHR								42	FIXED VEG. FATS AND OILS	1	No Quantity							821888			0
S3	2000	2000	2000	2	0	2	Export	458	Malaysia	MYS	50	Bangladesh	BGD								42	FIXED VEG. FATS AND OILS	1	No Quantity							25161793			0
S3	2000	2000	2000	2	0	2	Export	458	Malaysia	MYS	51	Armenia	ARM								42	FIXED VEG. FATS AND OILS	1	No Quantity							22373			0
S3	2000	2000	2000	2	0	2	Export	458	Malaysia	MYS	56	Belgium	BEL								42	FIXED VEG. FATS AND OILS	1	No Quantity							196717			0
S3	2000	2000	2000	2	0	2	Export	458	Malaysia	MYS	76	Brazil	BRA								42	FIXED VEG. FATS AND OILS	1	No Quantity							7606660			0
S3	2000	2000	2000	2	0	2	Export	458	Malaysia	MYS	90	Solomon Isds	SLB								42	FIXED VEG. FATS AND OILS	1	No Quantity							152709			0
S3	2000	2000	2000	2	0	2	Export	458	Malaysia	MYS	96	Brunei Darussalam	BRN								42	FIXED VEG. FATS AND OILS	1	No Quantity							2508336			0
S3	2000	2000	2000	2	0	2	Export	458	Malaysia	MYS	100	Bulgaria	BGR								42	FIXED VEG. FATS AND OILS	1	No Quantity							177799			0
S3	2000	2000	2000	2	0	2	Export	458	Malaysia	MYS	104	Myanmar	MMR								42	FIXED VEG. FATS AND OILS	1	No Quantity							37384861			0
S3	2000	2000	2000	2	0	2	Export	458	Malaysia	MYS	116	Cambodia	KHM								42	FIXED VEG. FATS AND OILS	1	No Quantity							13890553			0
S3	2000	2000	2000	2	0	2	Export	458	Malaysia	MYS	120	Cameroon	CMR								42	FIXED VEG. FATS AND OILS	1	No Quantity							111934			0
S3	2000	2000	2000	2	0	2	Export	458	Malaysia	MYS	124	Canada	CAN								42	FIXED VEG. FATS AND OILS	1	No Quantity							2333268			0
S3	2000	2000	2000	2	0	2	Export	458	Malaysia	MYS	144	Sri Lanka	LKA								42	FIXED VEG. FATS AND OILS	1	No Quantity							11660521			0
S3	2000	2000	2000	2	0	2	Export	458	Malaysia	MYS	152	Chile	CHL								42	FIXED VEG. FATS AND OILS	1	No Quantity							211294			0
S3	2000	2000	2000	2	0	2	Export	458	Malaysia	MYS	156	China	CHN								42	FIXED VEG. FATS AND OILS	1	No Quantity							290518124			0
S3	2000	2000	2000	2	0	2	Export	458	Malaysia	MYS	170	Colombia	COL								42	FIXED VEG. FATS AND OILS	1	No Quantity							18179			0
S3	2000	2000	2000	2	0	2	Export	458	Malaysia	MYS	174	Comoros	COM								42	FIXED VEG. FATS AND OILS	1	No Quantity							17760			0
S3	2000	2000	2000	2	0	2	Export	458	Malaysia	MYS	180	Dem. Rep. of the Congo	COD								42	FIXED VEG. FATS AND OILS	1	No Quantity							915050			0
S3	2000	2000	2000	2	0	2	Export	458	Malaysia	MYS	196	Cyprus	CYP								42	FIXED VEG. FATS AND OILS	1	No Quantity							371255			0
S3	2000	2000	2000	2	0	2	Export	458	Malaysia	MYS	204	Benin	BEN								42	FIXED VEG. FATS AND OILS	1	No Quantity							863485			0
S3	2000	2000	2000	2	0	2	Export	458	Malaysia	MYS	208	Denmark	DNK								42	FIXED VEG. FATS AND OILS	1	No Quantity							18840389			0
S3	2000	2000	2000	2	0	2	Export	458	Malaysia	MYS	214	Dominican Rep.	DOM								42	FIXED VEG. FATS AND OILS	1	No Quantity							771776			0
S3	2000	2000	2000	2	0	2	Export	458	Malaysia	MYS	222	El Salvador	SLV								42	FIXED VEG. FATS AND OILS	1	No Quantity							914782			0
S3	2000	2000	2000	2	0	2	Export	458	Malaysia	MYS	231	Ethiopia	ETH								42	FIXED VEG. FATS AND OILS	1	No Quantity							98764			0
S3	2000	2000	2000	2	0	2	Export	458	Malaysia	MYS	232	Eritrea	ERI								42	FIXED VEG. FATS AND OILS	1	No Quantity							224148			0
S3	2000	2000	2000	2	0	2	Export	458	Malaysia	MYS	242	Fiji	FJI								42	FIXED VEG. FATS AND OILS	1	No Quantity							537833			0
S3	2000	2000	2000	2	0	2	Export	458	Malaysia	MYS	246	Finland	FIN								42	FIXED VEG. FATS AND OILS	1	No Quantity							295025			0
S3	2000	2000	2000	2	0	2	Export	458	Malaysia	MYS	251	France	FRA								42	FIXED VEG. FATS AND OILS	1	No Quantity							26351			0
S3	2000	2000	2000	2	0	2	Export	458	Malaysia	MYS	262	Djibouti	DJI								42	FIXED VEG. FATS AND OILS	1	No Quantity							3461960			0
S3	2000	2000	2000	2	0	2	Export	458	Malaysia	MYS	266	Gabon	GAB								42	FIXED VEG. FATS AND OILS	1	No Quantity							41508			0
S3	2000	2000	2000	2	0	2	Export	458	Malaysia	MYS	276	Germany	DEU								42	FIXED VEG. FATS AND OILS	1	No Quantity							22884838			0
S3	2000	2000	2000	2	0	2	Export	458	Malaysia	MYS	288	Ghana	GHA								42	FIXED VEG. FATS AND OILS	1	No Quantity							873823			0
S3	2000	2000	2000	2	0	2	Export	458	Malaysia	MYS	300	Greece	GRC								42	FIXED VEG. FATS AND OILS	1	No Quantity							5622763			0
S3	2000	2000	2000	2	0	2	Export	458	Malaysia	MYS	320	Guatemala	GTM								42	FIXED VEG. FATS AND OILS	1	No Quantity							159195			0
S3	2000	2000	2000	2	0	2	Export	458	Malaysia	MYS	324	Guinea	GIN								42	FIXED VEG. FATS AND OILS	1	No Quantity							24951			0
S3	2000	2000	2000	2	0	2	Export	458	Malaysia	MYS	332	Haiti	HTI								42	FIXED VEG. FATS AND OILS	1	No Quantity							643618			0
S3	2000	2000	2000	2	0	2	Export	458	Malaysia	MYS	344	China, Hong Kong SAR	HKG								42	FIXED VEG. FATS AND OILS	1	No Quantity							83092257			0
S3	2000	2000	2000	2	0	2	Export	458	Malaysia	MYS	348	Hungary	HUN								42	FIXED VEG. FATS AND OILS	1	No Quantity							1137234			0
S3	2000	2000	2000	2	0	2	Export	458	Malaysia	MYS	360	Indonesia	IDN								42	FIXED VEG. FATS AND OILS	1	No Quantity							8472982			0
S3	2000	2000	2000	2	0	2	Export	458	Malaysia	MYS	364	Iran	IRN								42	FIXED VEG. FATS AND OILS	1	No Quantity							6668627			0
S3	2000	2000	2000	2	0	2	Export	458	Malaysia	MYS	368	Iraq	IRQ								42	FIXED VEG. FATS AND OILS	1	No Quantity							1073243			0
S3	2000	2000	2000	2	0	2	Export	458	Malaysia	MYS	381	Italy	ITA								42	FIXED VEG. FATS AND OILS	1	No Quantity							47196411			0
S3	2000	2000	2000	2	0	2	Export	458	Malaysia	MYS	384	Côte d'Ivoire	CIV								42	FIXED VEG. FATS AND OILS	1	No Quantity							115461			0
S3	2000	2000	2000	2	0	2	Export	458	Malaysia	MYS	392	Japan	JPN								42	FIXED VEG. FATS AND OILS	1	No Quantity							137258222			0
S3	2000	2000	2000	2	0	2	Export	458	Malaysia	MYS	398	Kazakhstan	KAZ								42	FIXED VEG. FATS AND OILS	1	No Quantity							556115			0
S3	2000	2000	2000	2	0	2	Export	458	Malaysia	MYS	400	Jordan	JOR								42	FIXED VEG. FATS AND OILS	1	No Quantity							37601278			0
S3	2000	2000	2000	2	0	2	Export	458	Malaysia	MYS	404	Kenya	KEN								42	FIXED VEG. FATS AND OILS	1	No Quantity							14133998			0
S3	2000	2000	2000	2	0	2	Export	458	Malaysia	MYS	408	Dem. People's Rep. of Korea	PRK								42	FIXED VEG. FATS AND OILS	1	No Quantity							13167			0
S3	2000	2000	2000	2	0	2	Export	458	Malaysia	MYS	410	Rep. of Korea	KOR								42	FIXED VEG. FATS AND OILS	1	No Quantity							61029349			0
S3	2000	2000	2000	2	0	2	Export	458	Malaysia	MYS	414	Kuwait	KWT								42	FIXED VEG. FATS AND OILS	1	No Quantity							3106225			0
S3	2000	2000	2000	2	0	2	Export	458	Malaysia	MYS	418	Lao People's Dem. Rep.	LAO								42	FIXED VEG. FATS AND OILS	1	No Quantity							213237			0
S3	2000	2000	2000	2	0	2	Export	458	Malaysia	MYS	422	Lebanon	LBN								42	FIXED VEG. FATS AND OILS	1	No Quantity							1005673			0
S3	2000	2000	2000	2	0	2	Export	458	Malaysia	MYS	428	Latvia	LVA								42	FIXED VEG. FATS AND OILS	1	No Quantity							771771			0
S3	2000	2000	2000	2	0	2	Export	458	Malaysia	MYS	434	Libya	LBY								42	FIXED VEG. FATS AND OILS	1	No Quantity							47656			0
S3	2000	2000	2000	2	0	2	Export	458	Malaysia	MYS	440	Lithuania	LTU								42	FIXED VEG. FATS AND OILS	1	No Quantity							18656			0
S3	2000	2000	2000	2	0	2	Export	458	Malaysia	MYS	450	Madagascar	MDG								42	FIXED VEG. FATS AND OILS	1	No Quantity							437433			0
S3	2000	2000	2000	2	0	2	Export	458	Malaysia	MYS	454	Malawi	MWI								42	FIXED VEG. FATS AND OILS	1	No Quantity							26140			0
S3	2000	2000	2000	2	0	2	Export	458	Malaysia	MYS	462	Maldives	MDV								42	FIXED VEG. FATS AND OILS	1	No Quantity							100357			0
S3	2000	2000	2000	2	0	2	Export	458	Malaysia	MYS	470	Malta	MLT								42	FIXED VEG. FATS AND OILS	1	No Quantity							19551			0
S3	2000	2000	2000	2	0	2	Export	458	Malaysia	MYS	480	Mauritius	MUS								42	FIXED VEG. FATS AND OILS	1	No Quantity							1326211			0
S3	2000	2000	2000	2	0	2	Export	458	Malaysia	MYS	490	Other Asia, nes									42	FIXED VEG. FATS AND OILS	1	No Quantity							22050383			0
S3	2000	2000	2000	2	0	2	Export	458	Malaysia	MYS	504	Morocco	MAR								42	FIXED VEG. FATS AND OILS	1	No Quantity							195161			0
S3	2000	2000	2000	2	0	2	Export	458	Malaysia	MYS	508	Mozambique	MOZ								42	FIXED VEG. FATS AND OILS	1	No Quantity							727178			0
S3	2000	2000	2000	2	0	2	Export	458	Malaysia	MYS	512	Oman	OMN								42	FIXED VEG. FATS AND OILS	1	No Quantity							13546537			0
S3	2000	2000	2000	2	0	2	Export	458	Malaysia	MYS	524	Nepal	NPL								42	FIXED VEG. FATS AND OILS	1	No Quantity							1058794			0
S3	2000	2000	2000	2	0	2	Export	458	Malaysia	MYS	528	Netherlands	NLD								42	FIXED VEG. FATS AND OILS	1	No Quantity							114450084			0
S3	2000	2000	2000	2	0	2	Export	458	Malaysia	MYS	540	New Caledonia	NCL								42	FIXED VEG. FATS AND OILS	1	No Quantity							19626			0
S3	2000	2000	2000	2	0	2	Export	458	Malaysia	MYS	548	Vanuatu	VUT								42	FIXED VEG. FATS AND OILS	1	No Quantity							62135			0
S3	2000	2000	2000	2	0	2	Export	458	Malaysia	MYS	554	New Zealand	NZL								42	FIXED VEG. FATS AND OILS	1	No Quantity							8711069			0
S3	2000	2000	2000	2	0	2	Export	458	Malaysia	MYS	566	Nigeria	NGA								42	FIXED VEG. FATS AND OILS	1	No Quantity							24587859			0
S3	2000	2000	2000	2	0	2	Export	458	Malaysia	MYS	579	Norway	NOR								42	FIXED VEG. FATS AND OILS	1	No Quantity							337847			0
S3	2000	2000	2000	2	0	2	Export	458	Malaysia	MYS	586	Pakistan	PAK								42	FIXED VEG. FATS AND OILS	1	No Quantity							298525188			0
S3	2000	2000	2000	2	0	2	Export	458	Malaysia	MYS	598	Papua New Guinea	PNG								42	FIXED VEG. FATS AND OILS	1	No Quantity							1678158			0
S3	2000	2000	2000	2	0	2	Export	458	Malaysia	MYS	608	Philippines	PHL								42	FIXED VEG. FATS AND OILS	1	No Quantity							25326422			0
S3	2000	2000	2000	2	0	2	Export	458	Malaysia	MYS	620	Portugal	PRT								42	FIXED VEG. FATS AND OILS	1	No Quantity							1781694			0
S3	2000	2000	2000	2	0	2	Export	458	Malaysia	MYS	634	Qatar	QAT								42	FIXED VEG. FATS AND OILS	1	No Quantity							66484			0
S3	2000	2000	2000	2	0	2	Export	458	Malaysia	MYS	642	Romania	ROU								42	FIXED VEG. FATS AND OILS	1	No Quantity							115593			0
S3	2000	2000	2000	2	0	2	Export	458	Malaysia	MYS	643	Russian Federation	RUS								42	FIXED VEG. FATS AND OILS	1	No Quantity							6674534			0
S3	2000	2000	2000	2	0	2	Export	458	Malaysia	MYS	682	Saudi Arabia	SAU								42	FIXED VEG. FATS AND OILS	1	No Quantity							53585208			0
S3	2000	2000	2000	2	0	2	Export	458	Malaysia	MYS	686	Senegal	SEN								42	FIXED VEG. FATS AND OILS	1	No Quantity							102424			0
S3	2000	2000	2000	2	0	2	Export	458	Malaysia	MYS	690	Seychelles	SYC								42	FIXED VEG. FATS AND OILS	1	No Quantity							66335			0
S3	2000	2000	2000	2	0	2	Export	458	Malaysia	MYS	699	India	IND								42	FIXED VEG. FATS AND OILS	1	No Quantity							587267307			0
S3	2000	2000	2000	2	0	2	Export	458	Malaysia	MYS	702	Singapore	SGP								42	FIXED VEG. FATS AND OILS	1	No Quantity							148379169			0
S3	2000	2000	2000	2	0	2	Export	458	Malaysia	MYS	704	Viet Nam	VNM								42	FIXED VEG. FATS AND OILS	1	No Quantity							29370222			0
S3	2000	2000	2000	2	0	2	Export	458	Malaysia	MYS	705	Slovenia	SVN								42	FIXED VEG. FATS AND OILS	1	No Quantity							42132			0
S3	2000	2000	2000	2	0	2	Export	458	Malaysia	MYS	706	Somalia	SOM								42	FIXED VEG. FATS AND OILS	1	No Quantity							3308362			0
S3	2000	2000	2000	2	0	2	Export	458	Malaysia	MYS	710	South Africa	ZAF								42	FIXED VEG. FATS AND OILS	1	No Quantity							28326996			0
S3	2000	2000	2000	2	0	2	Export	458	Malaysia	MYS	724	Spain	ESP								42	FIXED VEG. FATS AND OILS	1	No Quantity							14053617			0
S3	2000	2000	2000	2	0	2	Export	458	Malaysia	MYS	736	Fmr Sudan	SDN								42	FIXED VEG. FATS AND OILS	1	No Quantity							2697656			0
S3	2000	2000	2000	2	0	2	Export	458	Malaysia	MYS	752	Sweden	SWE								42	FIXED VEG. FATS AND OILS	1	No Quantity							22043509			0
S3	2000	2000	2000	2	0	2	Export	458	Malaysia	MYS	757	Switzerland	CHE								42	FIXED VEG. FATS AND OILS	1	No Quantity							136449			0
S3	2000	2000	2000	2	0	2	Export	458	Malaysia	MYS	760	Syria	SYR								42	FIXED VEG. FATS AND OILS	1	No Quantity							6534001			0
S3	2000	2000	2000	2	0	2	Export	458	Malaysia	MYS	764	Thailand	THA								42	FIXED VEG. FATS AND OILS	1	No Quantity							15541575			0
S3	2000	2000	2000	2	0	2	Export	458	Malaysia	MYS	768	Togo	TGO								42	FIXED VEG. FATS AND OILS	1	No Quantity							5584437			0
S3	2000	2000	2000	2	0	2	Export	458	Malaysia	MYS	780	Trinidad and Tobago	TTO								42	FIXED VEG. FATS AND OILS	1	No Quantity							48016			0
S3	2000	2000	2000	2	0	2	Export	458	Malaysia	MYS	784	United Arab Emirates	ARE								42	FIXED VEG. FATS AND OILS	1	No Quantity							57736995			0
S3	2000	2000	2000	2	0	2	Export	458	Malaysia	MYS	788	Tunisia	TUN								42	FIXED VEG. FATS AND OILS	1	No Quantity							2840789			0
S3	2000	2000	2000	2	0	2	Export	458	Malaysia	MYS	792	Turkey	TUR								42	FIXED VEG. FATS AND OILS	1	No Quantity							48084704			0
S3	2000	2000	2000	2	0	2	Export	458	Malaysia	MYS	804	Ukraine	UKR								42	FIXED VEG. FATS AND OILS	1	No Quantity							3120847			0
S3	2000	2000	2000	2	0	2	Export	458	Malaysia	MYS	818	Egypt	EGY								42	FIXED VEG. FATS AND OILS	1	No Quantity							115168772			0
S3	2000	2000	2000	2	0	2	Export	458	Malaysia	MYS	826	United Kingdom	GBR								42	FIXED VEG. FATS AND OILS	1	No Quantity							5522926			0
S3	2000	2000	2000	2	0	2	Export	458	Malaysia	MYS	834	United Rep. of Tanzania	TZA								42	FIXED VEG. FATS AND OILS	1	No Quantity							5535992			0
S3	2000	2000	2000	2	0	2	Export	458	Malaysia	MYS	842	USA	USA								42	FIXED VEG. FATS AND OILS	1	No Quantity							71405532			0
S3	2000	2000	2000	2	0	2	Export	458	Malaysia	MYS	860	Uzbekistan	UZB								42	FIXED VEG. FATS AND OILS	1	No Quantity							37089			0
S3	2000	2000	2000	2	0	2	Export	458	Malaysia	MYS	862	Venezuela	VEN								42	FIXED VEG. FATS AND OILS	1	No Quantity							20092			0
S3	2000	2000	2000	2	0	2	Export	458	Malaysia	MYS	882	Samoa	WSM								42	FIXED VEG. FATS AND OILS	1	No Quantity							28742			0
S3	2000	2000	2000	2	0	2	Export	458	Malaysia	MYS	887	Yemen	YEM								42	FIXED VEG. FATS AND OILS	1	No Quantity							27135747			0
S3	2000	2000	2000	2	0	2	Export	458	Malaysia	MYS	891	Serbia and Montenegro	SCG								42	FIXED VEG. FATS AND OILS	1	No Quantity							49835			0
S3	2000	2000	2000	2	0	2	Export	458	Malaysia	MYS	899	Areas, nes									42	FIXED VEG. FATS AND OILS	1	No Quantity							565555			0
S3	2000	2000	2000	2	0	2	Export	454	Malawi	MWI	0	World	WLD								43	ANIMAL,VEG.FATS,OILS,NES	1	No Quantity							840			0
S3	2000	2000	2000	2	0	2	Export	454	Malawi	MWI	834	United Rep. of Tanzania	TZA								43	ANIMAL,VEG.FATS,OILS,NES	1	No Quantity							840			0
S3	2000	2000	2000	2	0	2	Export	458	Malaysia	MYS	0	World	WLD								43	ANIMAL,VEG.FATS,OILS,NES	1	No Quantity							731675230			0
S3	2000	2000	2000	2	0	2	Export	458	Malaysia	MYS	8	Albania	ALB								43	ANIMAL,VEG.FATS,OILS,NES	1	No Quantity							145733			0
S3	2000	2000	2000	2	0	2	Export	458	Malaysia	MYS	12	Algeria	DZA								43	ANIMAL,VEG.FATS,OILS,NES	1	No Quantity							8934696			0
S3	2000	2000	2000	2	0	2	Export	458	Malaysia	MYS	32	Argentina	ARG								43	ANIMAL,VEG.FATS,OILS,NES	1	No Quantity							1981988			0
S3	2000	2000	2000	2	0	2	Export	458	Malaysia	MYS	36	Australia	AUS								43	ANIMAL,VEG.FATS,OILS,NES	1	No Quantity							15563637			0
S3	2000	2000	2000	2	0	2	Export	458	Malaysia	MYS	40	Austria	AUT								43	ANIMAL,VEG.FATS,OILS,NES	1	No Quantity							51087			0
S3	2000	2000	2000	2	0	2	Export	458	Malaysia	MYS	48	Bahrain	BHR								43	ANIMAL,VEG.FATS,OILS,NES	1	No Quantity							59471			0
S3	2000	2000	2000	2	0	2	Export	458	Malaysia	MYS	50	Bangladesh	BGD								43	ANIMAL,VEG.FATS,OILS,NES	1	No Quantity							7932287			0
S3	2000	2000	2000	2	0	2	Export	458	Malaysia	MYS	51	Armenia	ARM								43	ANIMAL,VEG.FATS,OILS,NES	1	No Quantity							22522			0
S3	2000	2000	2000	2	0	2	Export	458	Malaysia	MYS	56	Belgium	BEL								43	ANIMAL,VEG.FATS,OILS,NES	1	No Quantity							2180765			0
S3	2000	2000	2000	2	0	2	Export	458	Malaysia	MYS	76	Brazil	BRA								43	ANIMAL,VEG.FATS,OILS,NES	1	No Quantity							3914152			0
S3	2000	2000	2000	2	0	2	Export	458	Malaysia	MYS	90	Solomon Isds	SLB								43	ANIMAL,VEG.FATS,OILS,NES	1	No Quantity							6240			0
S3	2000	2000	2000	2	0	2	Export	458	Malaysia	MYS	96	Brunei Darussalam	BRN								43	ANIMAL,VEG.FATS,OILS,NES	1	No Quantity							142342			0
S3	2000	2000	2000	2	0	2	Export	458	Malaysia	MYS	100	Bulgaria	BGR								43	ANIMAL,VEG.FATS,OILS,NES	1	No Quantity							773465			0
S3	2000	2000	2000	2	0	2	Export	458	Malaysia	MYS	104	Myanmar	MMR								43	ANIMAL,VEG.FATS,OILS,NES	1	No Quantity							2194697			0
S3	2000	2000	2000	2	0	2	Export	458	Malaysia	MYS	116	Cambodia	KHM								43	ANIMAL,VEG.FATS,OILS,NES	1	No Quantity							2955			0
S3	2000	2000	2000	2	0	2	Export	458	Malaysia	MYS	120	Cameroon	CMR								43	ANIMAL,VEG.FATS,OILS,NES	1	No Quantity							88423			0
S3	2000	2000	2000	2	0	2	Export	458	Malaysia	MYS	124	Canada	CAN								43	ANIMAL,VEG.FATS,OILS,NES	1	No Quantity							2092585			0
S3	2000	2000	2000	2	0	2	Export	458	Malaysia	MYS	144	Sri Lanka	LKA								43	ANIMAL,VEG.FATS,OILS,NES	1	No Quantity							7215308			0
S3	2000	2000	2000	2	0	2	Export	458	Malaysia	MYS	152	Chile	CHL								43	ANIMAL,VEG.FATS,OILS,NES	1	No Quantity							879857			0
S3	2000	2000	2000	2	0	2	Export	458	Malaysia	MYS	156	China	CHN								43	ANIMAL,VEG.FATS,OILS,NES	1	No Quantity							49778797			0
S3	2000	2000	2000	2	0	2	Export	458	Malaysia	MYS	170	Colombia	COL								43	ANIMAL,VEG.FATS,OILS,NES	1	No Quantity							5100			0
S3	2000	2000	2000	2	0	2	Export	458	Malaysia	MYS	178	Congo	COG								43	ANIMAL,VEG.FATS,OILS,NES	1	No Quantity							10880			0
S3	2000	2000	2000	2	0	2	Export	458	Malaysia	MYS	180	Dem. Rep. of the Congo	COD								43	ANIMAL,VEG.FATS,OILS,NES	1	No Quantity							461647			0
S3	2000	2000	2000	2	0	2	Export	458	Malaysia	MYS	196	Cyprus	CYP								43	ANIMAL,VEG.FATS,OILS,NES	1	No Quantity							257709			0
S3	2000	2000	2000	2	0	2	Export	458	Malaysia	MYS	203	Czechia	CZE								43	ANIMAL,VEG.FATS,OILS,NES	1	No Quantity							91877			0
S3	2000	2000	2000	2	0	2	Export	458	Malaysia	MYS	204	Benin	BEN								43	ANIMAL,VEG.FATS,OILS,NES	1	No Quantity							76709			0
S3	2000	2000	2000	2	0	2	Export	458	Malaysia	MYS	208	Denmark	DNK								43	ANIMAL,VEG.FATS,OILS,NES	1	No Quantity							6465537			0
S3	2000	2000	2000	2	0	2	Export	458	Malaysia	MYS	212	Dominica	DMA								43	ANIMAL,VEG.FATS,OILS,NES	1	No Quantity							9158			0
S3	2000	2000	2000	2	0	2	Export	458	Malaysia	MYS	214	Dominican Rep.	DOM								43	ANIMAL,VEG.FATS,OILS,NES	1	No Quantity							14817			0
S3	2000	2000	2000	2	0	2	Export	458	Malaysia	MYS	218	Ecuador	ECU								43	ANIMAL,VEG.FATS,OILS,NES	1	No Quantity							45875			0
S3	2000	2000	2000	2	0	2	Export	458	Malaysia	MYS	231	Ethiopia	ETH								43	ANIMAL,VEG.FATS,OILS,NES	1	No Quantity							3956167			0
S3	2000	2000	2000	2	0	2	Export	458	Malaysia	MYS	233	Estonia	EST								43	ANIMAL,VEG.FATS,OILS,NES	1	No Quantity							64800			0
S3	2000	2000	2000	2	0	2	Export	458	Malaysia	MYS	246	Finland	FIN								43	ANIMAL,VEG.FATS,OILS,NES	1	No Quantity							1318382			0
S3	2000	2000	2000	2	0	2	Export	458	Malaysia	MYS	251	France	FRA								43	ANIMAL,VEG.FATS,OILS,NES	1	No Quantity							576843			0
S3	2000	2000	2000	2	0	2	Export	458	Malaysia	MYS	262	Djibouti	DJI								43	ANIMAL,VEG.FATS,OILS,NES	1	No Quantity							284664			0
S3	2000	2000	2000	2	0	2	Export	458	Malaysia	MYS	276	Germany	DEU								43	ANIMAL,VEG.FATS,OILS,NES	1	No Quantity							26471417			0
S3	2000	2000	2000	2	0	2	Export	458	Malaysia	MYS	288	Ghana	GHA								43	ANIMAL,VEG.FATS,OILS,NES	1	No Quantity							81496			0
S3	2000	2000	2000	2	0	2	Export	458	Malaysia	MYS	300	Greece	GRC								43	ANIMAL,VEG.FATS,OILS,NES	1	No Quantity							1909699			0
S3	2000	2000	2000	2	0	2	Export	458	Malaysia	MYS	320	Guatemala	GTM								43	ANIMAL,VEG.FATS,OILS,NES	1	No Quantity							954713			0
S3	2000	2000	2000	2	0	2	Export	458	Malaysia	MYS	332	Haiti	HTI								43	ANIMAL,VEG.FATS,OILS,NES	1	No Quantity							1445359			0
S3	2000	2000	2000	2	0	2	Export	458	Malaysia	MYS	340	Honduras	HND								43	ANIMAL,VEG.FATS,OILS,NES	1	No Quantity							7654			0
S3	2000	2000	2000	2	0	2	Export	458	Malaysia	MYS	344	China, Hong Kong SAR	HKG								43	ANIMAL,VEG.FATS,OILS,NES	1	No Quantity							15569581			0
S3	2000	2000	2000	2	0	2	Export	458	Malaysia	MYS	348	Hungary	HUN								43	ANIMAL,VEG.FATS,OILS,NES	1	No Quantity							664049			0
S3	2000	2000	2000	2	0	2	Export	458	Malaysia	MYS	360	Indonesia	IDN								43	ANIMAL,VEG.FATS,OILS,NES	1	No Quantity							4492541			0
S3	2000	2000	2000	2	0	2	Export	458	Malaysia	MYS	364	Iran	IRN								43	ANIMAL,VEG.FATS,OILS,NES	1	No Quantity							4008150			0
S3	2000	2000	2000	2	0	2	Export	458	Malaysia	MYS	372	Ireland	IRL								43	ANIMAL,VEG.FATS,OILS,NES	1	No Quantity							21151			0
S3	2000	2000	2000	2	0	2	Export	458	Malaysia	MYS	381	Italy	ITA								43	ANIMAL,VEG.FATS,OILS,NES	1	No Quantity							2807199			0
S3	2000	2000	2000	2	0	2	Export	458	Malaysia	MYS	384	Côte d'Ivoire	CIV								43	ANIMAL,VEG.FATS,OILS,NES	1	No Quantity							464504			0
S3	2000	2000	2000	2	0	2	Export	458	Malaysia	MYS	388	Jamaica	JAM								43	ANIMAL,VEG.FATS,OILS,NES	1	No Quantity							166510			0
S3	2000	2000	2000	2	0	2	Export	458	Malaysia	MYS	392	Japan	JPN								43	ANIMAL,VEG.FATS,OILS,NES	1	No Quantity							42977820			0
S3	2000	2000	2000	2	0	2	Export	458	Malaysia	MYS	398	Kazakhstan	KAZ								43	ANIMAL,VEG.FATS,OILS,NES	1	No Quantity							233370			0
S3	2000	2000	2000	2	0	2	Export	458	Malaysia	MYS	400	Jordan	JOR								43	ANIMAL,VEG.FATS,OILS,NES	1	No Quantity							4653289			0
S3	2000	2000	2000	2	0	2	Export	458	Malaysia	MYS	404	Kenya	KEN								43	ANIMAL,VEG.FATS,OILS,NES	1	No Quantity							5091411			0
S3	2000	2000	2000	2	0	2	Export	458	Malaysia	MYS	408	Dem. People's Rep. of Korea	PRK								43	ANIMAL,VEG.FATS,OILS,NES	1	No Quantity							110713			0
S3	2000	2000	2000	2	0	2	Export	458	Malaysia	MYS	410	Rep. of Korea	KOR								43	ANIMAL,VEG.FATS,OILS,NES	1	No Quantity							23090943			0
S3	2000	2000	2000	2	0	2	Export	458	Malaysia	MYS	414	Kuwait	KWT								43	ANIMAL,VEG.FATS,OILS,NES	1	No Quantity							118325			0
S3	2000	2000	2000	2	0	2	Export	458	Malaysia	MYS	422	Lebanon	LBN								43	ANIMAL,VEG.FATS,OILS,NES	1	No Quantity							834399			0
S3	2000	2000	2000	2	0	2	Export	458	Malaysia	MYS	428	Latvia	LVA								43	ANIMAL,VEG.FATS,OILS,NES	1	No Quantity							615712			0
S3	2000	2000	2000	2	0	2	Export	458	Malaysia	MYS	434	Libya	LBY								43	ANIMAL,VEG.FATS,OILS,NES	1	No Quantity							91479			0
S3	2000	2000	2000	2	0	2	Export	458	Malaysia	MYS	440	Lithuania	LTU								43	ANIMAL,VEG.FATS,OILS,NES	1	No Quantity							114513			0
S3	2000	2000	2000	2	0	2	Export	458	Malaysia	MYS	446	China, Macao SAR	MAC								43	ANIMAL,VEG.FATS,OILS,NES	1	No Quantity							39100			0
S3	2000	2000	2000	2	0	2	Export	458	Malaysia	MYS	450	Madagascar	MDG								43	ANIMAL,VEG.FATS,OILS,NES	1	No Quantity							272082			0
S3	2000	2000	2000	2	0	2	Export	458	Malaysia	MYS	454	Malawi	MWI								43	ANIMAL,VEG.FATS,OILS,NES	1	No Quantity							4867			0
S3	2000	2000	2000	2	0	2	Export	458	Malaysia	MYS	462	Maldives	MDV								43	ANIMAL,VEG.FATS,OILS,NES	1	No Quantity							18570			0
S3	2000	2000	2000	2	0	2	Export	458	Malaysia	MYS	480	Mauritius	MUS								43	ANIMAL,VEG.FATS,OILS,NES	1	No Quantity							305766			0
S3	2000	2000	2000	2	0	2	Export	458	Malaysia	MYS	484	Mexico	MEX								43	ANIMAL,VEG.FATS,OILS,NES	1	No Quantity							2431799			0
S3	2000	2000	2000	2	0	2	Export	458	Malaysia	MYS	490	Other Asia, nes									43	ANIMAL,VEG.FATS,OILS,NES	1	No Quantity							17191309			0
S3	2000	2000	2000	2	0	2	Export	458	Malaysia	MYS	504	Morocco	MAR								43	ANIMAL,VEG.FATS,OILS,NES	1	No Quantity							1422035			0
S3	2000	2000	2000	2	0	2	Export	458	Malaysia	MYS	508	Mozambique	MOZ								43	ANIMAL,VEG.FATS,OILS,NES	1	No Quantity							1035082			0
S3	2000	2000	2000	2	0	2	Export	458	Malaysia	MYS	512	Oman	OMN								43	ANIMAL,VEG.FATS,OILS,NES	1	No Quantity							2021203			0
S3	2000	2000	2000	2	0	2	Export	458	Malaysia	MYS	524	Nepal	NPL								43	ANIMAL,VEG.FATS,OILS,NES	1	No Quantity							218537			0
S3	2000	2000	2000	2	0	2	Export	458	Malaysia	MYS	528	Netherlands	NLD								43	ANIMAL,VEG.FATS,OILS,NES	1	No Quantity							96117991			0
S3	2000	2000	2000	2	0	2	Export	458	Malaysia	MYS	554	New Zealand	NZL								43	ANIMAL,VEG.FATS,OILS,NES	1	No Quantity							2314156			0
S3	2000	2000	2000	2	0	2	Export	458	Malaysia	MYS	566	Nigeria	NGA								43	ANIMAL,VEG.FATS,OILS,NES	1	No Quantity							666746			0
S3	2000	2000	2000	2	0	2	Export	458	Malaysia	MYS	579	Norway	NOR								43	ANIMAL,VEG.FATS,OILS,NES	1	No Quantity							21917			0
S3	2000	2000	2000	2	0	2	Export	458	Malaysia	MYS	586	Pakistan	PAK								43	ANIMAL,VEG.FATS,OILS,NES	1	No Quantity							12397301			0
S3	2000	2000	2000	2	0	2	Export	458	Malaysia	MYS	598	Papua New Guinea	PNG								43	ANIMAL,VEG.FATS,OILS,NES	1	No Quantity							20856			0
S3	2000	2000	2000	2	0	2	Export	458	Malaysia	MYS	600	Paraguay	PRY								43	ANIMAL,VEG.FATS,OILS,NES	1	No Quantity							28320			0
S3	2000	2000	2000	2	0	2	Export	458	Malaysia	MYS	604	Peru	PER								43	ANIMAL,VEG.FATS,OILS,NES	1	No Quantity							447690			0
S3	2000	2000	2000	2	0	2	Export	458	Malaysia	MYS	608	Philippines	PHL								43	ANIMAL,VEG.FATS,OILS,NES	1	No Quantity							5099107			0
S3	2000	2000	2000	2	0	2	Export	458	Malaysia	MYS	616	Poland	POL								43	ANIMAL,VEG.FATS,OILS,NES	1	No Quantity							295729			0
S3	2000	2000	2000	2	0	2	Export	458	Malaysia	MYS	620	Portugal	PRT								43	ANIMAL,VEG.FATS,OILS,NES	1	No Quantity							3867981			0
S3	2000	2000	2000	2	0	2	Export	458	Malaysia	MYS	634	Qatar	QAT								43	ANIMAL,VEG.FATS,OILS,NES	1	No Quantity							8350			0
S3	2000	2000	2000	2	0	2	Export	458	Malaysia	MYS	642	Romania	ROU								43	ANIMAL,VEG.FATS,OILS,NES	1	No Quantity							254538			0
S3	2000	2000	2000	2	0	2	Export	458	Malaysia	MYS	643	Russian Federation	RUS								43	ANIMAL,VEG.FATS,OILS,NES	1	No Quantity							11527930			0
S3	2000	2000	2000	2	0	2	Export	458	Malaysia	MYS	682	Saudi Arabia	SAU								43	ANIMAL,VEG.FATS,OILS,NES	1	No Quantity							3597217			0
S3	2000	2000	2000	2	0	2	Export	458	Malaysia	MYS	686	Senegal	SEN								43	ANIMAL,VEG.FATS,OILS,NES	1	No Quantity							472862			0
S3	2000	2000	2000	2	0	2	Export	458	Malaysia	MYS	699	India	IND								43	ANIMAL,VEG.FATS,OILS,NES	1	No Quantity							41552917			0
S3	2000	2000	2000	2	0	2	Export	458	Malaysia	MYS	702	Singapore	SGP								43	ANIMAL,VEG.FATS,OILS,NES	1	No Quantity							34307743			0
S3	2000	2000	2000	2	0	2	Export	458	Malaysia	MYS	703	Slovakia	SVK								43	ANIMAL,VEG.FATS,OILS,NES	1	No Quantity							52187			0
S3	2000	2000	2000	2	0	2	Export	458	Malaysia	MYS	704	Viet Nam	VNM								43	ANIMAL,VEG.FATS,OILS,NES	1	No Quantity							8293190			0
S3	2000	2000	2000	2	0	2	Export	458	Malaysia	MYS	710	South Africa	ZAF								43	ANIMAL,VEG.FATS,OILS,NES	1	No Quantity							27754962			0
S3	2000	2000	2000	2	0	2	Export	458	Malaysia	MYS	716	Zimbabwe	ZWE								43	ANIMAL,VEG.FATS,OILS,NES	1	No Quantity							171929			0
S3	2000	2000	2000	2	0	2	Export	458	Malaysia	MYS	724	Spain	ESP								43	ANIMAL,VEG.FATS,OILS,NES	1	No Quantity							8282445			0
S3	2000	2000	2000	2	0	2	Export	458	Malaysia	MYS	736	Fmr Sudan	SDN								43	ANIMAL,VEG.FATS,OILS,NES	1	No Quantity							4773632			0
S3	2000	2000	2000	2	0	2	Export	458	Malaysia	MYS	752	Sweden	SWE								43	ANIMAL,VEG.FATS,OILS,NES	1	No Quantity							6181330			0
S3	2000	2000	2000	2	0	2	Export	458	Malaysia	MYS	757	Switzerland	CHE								43	ANIMAL,VEG.FATS,OILS,NES	1	No Quantity							545695			0
S3	2000	2000	2000	2	0	2	Export	458	Malaysia	MYS	760	Syria	SYR								43	ANIMAL,VEG.FATS,OILS,NES	1	No Quantity							11576566			0
S3	2000	2000	2000	2	0	2	Export	458	Malaysia	MYS	764	Thailand	THA								43	ANIMAL,VEG.FATS,OILS,NES	1	No Quantity							13394576			0
S3	2000	2000	2000	2	0	2	Export	458	Malaysia	MYS	780	Trinidad and Tobago	TTO								43	ANIMAL,VEG.FATS,OILS,NES	1	No Quantity							13304			0
S3	2000	2000	2000	2	0	2	Export	458	Malaysia	MYS	784	United Arab Emirates	ARE								43	ANIMAL,VEG.FATS,OILS,NES	1	No Quantity							1440021			0
S3	2000	2000	2000	2	0	2	Export	458	Malaysia	MYS	788	Tunisia	TUN								43	ANIMAL,VEG.FATS,OILS,NES	1	No Quantity							73500			0
S3	2000	2000	2000	2	0	2	Export	458	Malaysia	MYS	792	Turkey	TUR								43	ANIMAL,VEG.FATS,OILS,NES	1	No Quantity							10229444			0
S3	2000	2000	2000	2	0	2	Export	458	Malaysia	MYS	795	Turkmenistan	TKM								43	ANIMAL,VEG.FATS,OILS,NES	1	No Quantity							31782			0
S3	2000	2000	2000	2	0	2	Export	458	Malaysia	MYS	804	Ukraine	UKR								43	ANIMAL,VEG.FATS,OILS,NES	1	No Quantity							3804963			0
S3	2000	2000	2000	2	0	2	Export	458	Malaysia	MYS	807	North Macedonia	MKD								43	ANIMAL,VEG.FATS,OILS,NES	1	No Quantity							21756			0
S3	2000	2000	2000	2	0	2	Export	458	Malaysia	MYS	818	Egypt	EGY								43	ANIMAL,VEG.FATS,OILS,NES	1	No Quantity							23778471			0
S3	2000	2000	2000	2	0	2	Export	458	Malaysia	MYS	826	United Kingdom	GBR								43	ANIMAL,VEG.FATS,OILS,NES	1	No Quantity							22635072			0
S3	2000	2000	2000	2	0	2	Export	458	Malaysia	MYS	834	United Rep. of Tanzania	TZA								43	ANIMAL,VEG.FATS,OILS,NES	1	No Quantity							3407957			0
S3	2000	2000	2000	2	0	2	Export	458	Malaysia	MYS	842	USA	USA								43	ANIMAL,VEG.FATS,OILS,NES	1	No Quantity							85972317			0
S3	2000	2000	2000	2	0	2	Export	458	Malaysia	MYS	860	Uzbekistan	UZB								43	ANIMAL,VEG.FATS,OILS,NES	1	No Quantity							132542			0
S3	2000	2000	2000	2	0	2	Export	458	Malaysia	MYS	862	Venezuela	VEN								43	ANIMAL,VEG.FATS,OILS,NES	1	No Quantity							81985			0
S3	2000	2000	2000	2	0	2	Export	458	Malaysia	MYS	887	Yemen	YEM								43	ANIMAL,VEG.FATS,OILS,NES	1	No Quantity							3271612			0
S3	2000	2000	2000	2	0	2	Export	458	Malaysia	MYS	899	Areas, nes									43	ANIMAL,VEG.FATS,OILS,NES	1	No Quantity							3197116			0
S3	2000	2000	2000	2	0	2	Export	454	Malawi	MWI	0	World	WLD								51	ORGANIC CHEMICALS	1	No Quantity							8505			0
S3	2000	2000	2000	2	0	2	Export	454	Malawi	MWI	716	Zimbabwe	ZWE								51	ORGANIC CHEMICALS	1	No Quantity							8505			0
S3	2000	2000	2000	2	0	2	Export	458	Malaysia	MYS	0	World	WLD								51	ORGANIC CHEMICALS	1	No Quantity							1099802868			0
S3	2000	2000	2000	2	0	2	Export	458	Malaysia	MYS	32	Argentina	ARG								51	ORGANIC CHEMICALS	1	No Quantity							38986			0
S3	2000	2000	2000	2	0	2	Export	458	Malaysia	MYS	36	Australia	AUS								51	ORGANIC CHEMICALS	1	No Quantity							8011076			0
S3	2000	2000	2000	2	0	2	Export	458	Malaysia	MYS	48	Bahrain	BHR								51	ORGANIC CHEMICALS	1	No Quantity							27945			0
S3	2000	2000	2000	2	0	2	Export	458	Malaysia	MYS	50	Bangladesh	BGD								51	ORGANIC CHEMICALS	1	No Quantity							1507385			0
S3	2000	2000	2000	2	0	2	Export	458	Malaysia	MYS	56	Belgium	BEL								51	ORGANIC CHEMICALS	1	No Quantity							2372530			0
S3	2000	2000	2000	2	0	2	Export	458	Malaysia	MYS	76	Brazil	BRA								51	ORGANIC CHEMICALS	1	No Quantity							1419288			0
S3	2000	2000	2000	2	0	2	Export	458	Malaysia	MYS	96	Brunei Darussalam	BRN								51	ORGANIC CHEMICALS	1	No Quantity							1775949			0
S3	2000	2000	2000	2	0	2	Export	458	Malaysia	MYS	104	Myanmar	MMR								51	ORGANIC CHEMICALS	1	No Quantity							376753			0
S3	2000	2000	2000	2	0	2	Export	458	Malaysia	MYS	116	Cambodia	KHM								51	ORGANIC CHEMICALS	1	No Quantity							93144			0
S3	2000	2000	2000	2	0	2	Export	458	Malaysia	MYS	120	Cameroon	CMR								51	ORGANIC CHEMICALS	1	No Quantity							52340			0
S3	2000	2000	2000	2	0	2	Export	458	Malaysia	MYS	124	Canada	CAN								51	ORGANIC CHEMICALS	1	No Quantity							728727			0
S3	2000	2000	2000	2	0	2	Export	458	Malaysia	MYS	144	Sri Lanka	LKA								51	ORGANIC CHEMICALS	1	No Quantity							2528764			0
S3	2000	2000	2000	2	0	2	Export	458	Malaysia	MYS	156	China	CHN								51	ORGANIC CHEMICALS	1	No Quantity							111966241			0
S3	2000	2000	2000	2	0	2	Export	458	Malaysia	MYS	170	Colombia	COL								51	ORGANIC CHEMICALS	1	No Quantity							2520			0
S3	2000	2000	2000	2	0	2	Export	458	Malaysia	MYS	188	Costa Rica	CRI								51	ORGANIC CHEMICALS	1	No Quantity							65790			0
S3	2000	2000	2000	2	0	2	Export	458	Malaysia	MYS	196	Cyprus	CYP								51	ORGANIC CHEMICALS	1	No Quantity							15512			0
S3	2000	2000	2000	2	0	2	Export	458	Malaysia	MYS	208	Denmark	DNK								51	ORGANIC CHEMICALS	1	No Quantity							459598			0
S3	2000	2000	2000	2	0	2	Export	458	Malaysia	MYS	218	Ecuador	ECU								51	ORGANIC CHEMICALS	1	No Quantity							25050			0
S3	2000	2000	2000	2	0	2	Export	458	Malaysia	MYS	231	Ethiopia	ETH								51	ORGANIC CHEMICALS	1	No Quantity							27200			0
S3	2000	2000	2000	2	0	2	Export	458	Malaysia	MYS	242	Fiji	FJI								51	ORGANIC CHEMICALS	1	No Quantity							11812			0
S3	2000	2000	2000	2	0	2	Export	458	Malaysia	MYS	251	France	FRA								51	ORGANIC CHEMICALS	1	No Quantity							1373638			0
S3	2000	2000	2000	2	0	2	Export	458	Malaysia	MYS	276	Germany	DEU								51	ORGANIC CHEMICALS	1	No Quantity							44036730			0
S3	2000	2000	2000	2	0	2	Export	458	Malaysia	MYS	300	Greece	GRC								51	ORGANIC CHEMICALS	1	No Quantity							68817			0
S3	2000	2000	2000	2	0	2	Export	458	Malaysia	MYS	320	Guatemala	GTM								51	ORGANIC CHEMICALS	1	No Quantity							9393			0
S3	2000	2000	2000	2	0	2	Export	458	Malaysia	MYS	344	China, Hong Kong SAR	HKG								51	ORGANIC CHEMICALS	1	No Quantity							22739666			0
S3	2000	2000	2000	2	0	2	Export	458	Malaysia	MYS	360	Indonesia	IDN								51	ORGANIC CHEMICALS	1	No Quantity							160288809			0
S3	2000	2000	2000	2	0	2	Export	458	Malaysia	MYS	364	Iran	IRN								51	ORGANIC CHEMICALS	1	No Quantity							2460440			0
S3	2000	2000	2000	2	0	2	Export	458	Malaysia	MYS	372	Ireland	IRL								51	ORGANIC CHEMICALS	1	No Quantity							66900			0
S3	2000	2000	2000	2	0	2	Export	458	Malaysia	MYS	381	Italy	ITA								51	ORGANIC CHEMICALS	1	No Quantity							3437653			0
S3	2000	2000	2000	2	0	2	Export	458	Malaysia	MYS	384	Côte d'Ivoire	CIV								51	ORGANIC CHEMICALS	1	No Quantity							51400			0
S3	2000	2000	2000	2	0	2	Export	458	Malaysia	MYS	392	Japan	JPN								51	ORGANIC CHEMICALS	1	No Quantity							120705664			0
S3	2000	2000	2000	2	0	2	Export	458	Malaysia	MYS	400	Jordan	JOR								51	ORGANIC CHEMICALS	1	No Quantity							72036			0
S3	2000	2000	2000	2	0	2	Export	458	Malaysia	MYS	404	Kenya	KEN								51	ORGANIC CHEMICALS	1	No Quantity							274996			0
S3	2000	2000	2000	2	0	2	Export	458	Malaysia	MYS	408	Dem. People's Rep. of Korea	PRK								51	ORGANIC CHEMICALS	1	No Quantity							19278			0
S3	2000	2000	2000	2	0	2	Export	458	Malaysia	MYS	410	Rep. of Korea	KOR								51	ORGANIC CHEMICALS	1	No Quantity							26113967			0
S3	2000	2000	2000	2	0	2	Export	458	Malaysia	MYS	414	Kuwait	KWT								51	ORGANIC CHEMICALS	1	No Quantity							97396			0
S3	2000	2000	2000	2	0	2	Export	458	Malaysia	MYS	430	Liberia	LBR								51	ORGANIC CHEMICALS	1	No Quantity							21000			0
S3	2000	2000	2000	2	0	2	Export	458	Malaysia	MYS	450	Madagascar	MDG								51	ORGANIC CHEMICALS	1	No Quantity							18425			0
S3	2000	2000	2000	2	0	2	Export	458	Malaysia	MYS	462	Maldives	MDV								51	ORGANIC CHEMICALS	1	No Quantity							42089			0
S3	2000	2000	2000	2	0	2	Export	458	Malaysia	MYS	480	Mauritius	MUS								51	ORGANIC CHEMICALS	1	No Quantity							468203			0
S3	2000	2000	2000	2	0	2	Export	458	Malaysia	MYS	484	Mexico	MEX								51	ORGANIC CHEMICALS	1	No Quantity							1124093			0
S3	2000	2000	2000	2	0	2	Export	458	Malaysia	MYS	490	Other Asia, nes									51	ORGANIC CHEMICALS	1	No Quantity							45001404			0
S3	2000	2000	2000	2	0	2	Export	458	Malaysia	MYS	504	Morocco	MAR								51	ORGANIC CHEMICALS	1	No Quantity							46961			0
S3	2000	2000	2000	2	0	2	Export	458	Malaysia	MYS	512	Oman	OMN								51	ORGANIC CHEMICALS	1	No Quantity							26494			0
S3	2000	2000	2000	2	0	2	Export	458	Malaysia	MYS	524	Nepal	NPL								51	ORGANIC CHEMICALS	1	No Quantity							276174			0
S3	2000	2000	2000	2	0	2	Export	458	Malaysia	MYS	528	Netherlands	NLD								51	ORGANIC CHEMICALS	1	No Quantity							23310837			0
S3	2000	2000	2000	2	0	2	Export	458	Malaysia	MYS	554	New Zealand	NZL								51	ORGANIC CHEMICALS	1	No Quantity							731715			0
S3	2000	2000	2000	2	0	2	Export	458	Malaysia	MYS	566	Nigeria	NGA								51	ORGANIC CHEMICALS	1	No Quantity							6800			0
S3	2000	2000	2000	2	0	2	Export	458	Malaysia	MYS	579	Norway	NOR								51	ORGANIC CHEMICALS	1	No Quantity							1693473			0
S3	2000	2000	2000	2	0	2	Export	458	Malaysia	MYS	586	Pakistan	PAK								51	ORGANIC CHEMICALS	1	No Quantity							9848040			0
S3	2000	2000	2000	2	0	2	Export	458	Malaysia	MYS	598	Papua New Guinea	PNG								51	ORGANIC CHEMICALS	1	No Quantity							18756			0
S3	2000	2000	2000	2	0	2	Export	458	Malaysia	MYS	604	Peru	PER								51	ORGANIC CHEMICALS	1	No Quantity							1512			0
S3	2000	2000	2000	2	0	2	Export	458	Malaysia	MYS	608	Philippines	PHL								51	ORGANIC CHEMICALS	1	No Quantity							27052779			0
S3	2000	2000	2000	2	0	2	Export	458	Malaysia	MYS	616	Poland	POL								51	ORGANIC CHEMICALS	1	No Quantity							8026			0
S3	2000	2000	2000	2	0	2	Export	458	Malaysia	MYS	620	Portugal	PRT								51	ORGANIC CHEMICALS	1	No Quantity							200700			0
S3	2000	2000	2000	2	0	2	Export	458	Malaysia	MYS	643	Russian Federation	RUS								51	ORGANIC CHEMICALS	1	No Quantity							28740			0
S3	2000	2000	2000	2	0	2	Export	458	Malaysia	MYS	682	Saudi Arabia	SAU								51	ORGANIC CHEMICALS	1	No Quantity							12064539			0
S3	2000	2000	2000	2	0	2	Export	458	Malaysia	MYS	686	Senegal	SEN								51	ORGANIC CHEMICALS	1	No Quantity							17400			0
S3	2000	2000	2000	2	0	2	Export	458	Malaysia	MYS	694	Sierra Leone	SLE								51	ORGANIC CHEMICALS	1	No Quantity							13104			0
S3	2000	2000	2000	2	0	2	Export	458	Malaysia	MYS	699	India	IND								51	ORGANIC CHEMICALS	1	No Quantity							27367078			0
S3	2000	2000	2000	2	0	2	Export	458	Malaysia	MYS	702	Singapore	SGP								51	ORGANIC CHEMICALS	1	No Quantity							98728743			0
S3	2000	2000	2000	2	0	2	Export	458	Malaysia	MYS	704	Viet Nam	VNM								51	ORGANIC CHEMICALS	1	No Quantity							8188792			0
S3	2000	2000	2000	2	0	2	Export	458	Malaysia	MYS	710	South Africa	ZAF								51	ORGANIC CHEMICALS	1	No Quantity							714997			0
S3	2000	2000	2000	2	0	2	Export	458	Malaysia	MYS	724	Spain	ESP								51	ORGANIC CHEMICALS	1	No Quantity							6463048			0
S3	2000	2000	2000	2	0	2	Export	458	Malaysia	MYS	736	Fmr Sudan	SDN								51	ORGANIC CHEMICALS	1	No Quantity							1338			0
S3	2000	2000	2000	2	0	2	Export	458	Malaysia	MYS	752	Sweden	SWE								51	ORGANIC CHEMICALS	1	No Quantity							2262291			0
S3	2000	2000	2000	2	0	2	Export	458	Malaysia	MYS	757	Switzerland	CHE								51	ORGANIC CHEMICALS	1	No Quantity							207974			0
S3	2000	2000	2000	2	0	2	Export	458	Malaysia	MYS	760	Syria	SYR								51	ORGANIC CHEMICALS	1	No Quantity							287112			0
S3	2000	2000	2000	2	0	2	Export	458	Malaysia	MYS	764	Thailand	THA								51	ORGANIC CHEMICALS	1	No Quantity							70641083			0
S3	2000	2000	2000	2	0	2	Export	458	Malaysia	MYS	784	United Arab Emirates	ARE								51	ORGANIC CHEMICALS	1	No Quantity							1695491			0
S3	2000	2000	2000	2	0	2	Export	458	Malaysia	MYS	788	Tunisia	TUN								51	ORGANIC CHEMICALS	1	No Quantity							17850			0
S3	2000	2000	2000	2	0	2	Export	458	Malaysia	MYS	792	Turkey	TUR								51	ORGANIC CHEMICALS	1	No Quantity							1516273			0
S3	2000	2000	2000	2	0	2	Export	458	Malaysia	MYS	818	Egypt	EGY								51	ORGANIC CHEMICALS	1	No Quantity							1396166			0
S3	2000	2000	2000	2	0	2	Export	458	Malaysia	MYS	826	United Kingdom	GBR								51	ORGANIC CHEMICALS	1	No Quantity							17898697			0
S3	2000	2000	2000	2	0	2	Export	458	Malaysia	MYS	842	USA	USA								51	ORGANIC CHEMICALS	1	No Quantity							226455949			0
S3	2000	2000	2000	2	0	2	Export	458	Malaysia	MYS	862	Venezuela	VEN								51	ORGANIC CHEMICALS	1	No Quantity							10493			0
S3	2000	2000	2000	2	0	2	Export	458	Malaysia	MYS	882	Samoa	WSM								51	ORGANIC CHEMICALS	1	No Quantity							7070			0
S3	2000	2000	2000	2	0	2	Export	458	Malaysia	MYS	887	Yemen	YEM								51	ORGANIC CHEMICALS	1	No Quantity							38101			0
S3	2000	2000	2000	2	0	2	Export	458	Malaysia	MYS	899	Areas, nes									51	ORGANIC CHEMICALS	1	No Quantity							559665			0
S3	2000	2000	2000	2	0	2	Export	454	Malawi	MWI	0	World	WLD								52	INORGANIC CHEMICALS	1	No Quantity							13640			0
S3	2000	2000	2000	2	0	2	Export	454	Malawi	MWI	710	South Africa	ZAF								52	INORGANIC CHEMICALS	1	No Quantity							6979			0
S3	2000	2000	2000	2	0	2	Export	454	Malawi	MWI	716	Zimbabwe	ZWE								52	INORGANIC CHEMICALS	1	No Quantity							6089			0
S3	2000	2000	2000	2	0	2	Export	454	Malawi	MWI	894	Zambia	ZMB								52	INORGANIC CHEMICALS	1	No Quantity							572			0
S3	2000	2000	2000	2	0	2	Export	458	Malaysia	MYS	0	World	WLD								52	INORGANIC CHEMICALS	1	No Quantity							99452026			0
S3	2000	2000	2000	2	0	2	Export	458	Malaysia	MYS	20	Andorra	AND								52	INORGANIC CHEMICALS	1	No Quantity							2102			0
S3	2000	2000	2000	2	0	2	Export	458	Malaysia	MYS	32	Argentina	ARG								52	INORGANIC CHEMICALS	1	No Quantity							77960			0
S3	2000	2000	2000	2	0	2	Export	458	Malaysia	MYS	36	Australia	AUS								52	INORGANIC CHEMICALS	1	No Quantity							1761567			0
S3	2000	2000	2000	2	0	2	Export	458	Malaysia	MYS	48	Bahrain	BHR								52	INORGANIC CHEMICALS	1	No Quantity							2480			0
S3	2000	2000	2000	2	0	2	Export	458	Malaysia	MYS	50	Bangladesh	BGD								52	INORGANIC CHEMICALS	1	No Quantity							996533			0
S3	2000	2000	2000	2	0	2	Export	458	Malaysia	MYS	56	Belgium	BEL								52	INORGANIC CHEMICALS	1	No Quantity							253117			0
S3	2000	2000	2000	2	0	2	Export	458	Malaysia	MYS	76	Brazil	BRA								52	INORGANIC CHEMICALS	1	No Quantity							61812			0
S3	2000	2000	2000	2	0	2	Export	458	Malaysia	MYS	90	Solomon Isds	SLB								52	INORGANIC CHEMICALS	1	No Quantity							18229			0
S3	2000	2000	2000	2	0	2	Export	458	Malaysia	MYS	96	Brunei Darussalam	BRN								52	INORGANIC CHEMICALS	1	No Quantity							1104473			0
S3	2000	2000	2000	2	0	2	Export	458	Malaysia	MYS	100	Bulgaria	BGR								52	INORGANIC CHEMICALS	1	No Quantity							23684			0
S3	2000	2000	2000	2	0	2	Export	458	Malaysia	MYS	104	Myanmar	MMR								52	INORGANIC CHEMICALS	1	No Quantity							699803			0
S3	2000	2000	2000	2	0	2	Export	458	Malaysia	MYS	116	Cambodia	KHM								52	INORGANIC CHEMICALS	1	No Quantity							187801			0
S3	2000	2000	2000	2	0	2	Export	458	Malaysia	MYS	120	Cameroon	CMR								52	INORGANIC CHEMICALS	1	No Quantity							56658			0
S3	2000	2000	2000	2	0	2	Export	458	Malaysia	MYS	124	Canada	CAN								52	INORGANIC CHEMICALS	1	No Quantity							86226			0
S3	2000	2000	2000	2	0	2	Export	458	Malaysia	MYS	144	Sri Lanka	LKA								52	INORGANIC CHEMICALS	1	No Quantity							1025655			0
S3	2000	2000	2000	2	0	2	Export	458	Malaysia	MYS	152	Chile	CHL								52	INORGANIC CHEMICALS	1	No Quantity							429290			0
S3	2000	2000	2000	2	0	2	Export	458	Malaysia	MYS	156	China	CHN								52	INORGANIC CHEMICALS	1	No Quantity							1667681			0
S3	2000	2000	2000	2	0	2	Export	458	Malaysia	MYS	170	Colombia	COL								52	INORGANIC CHEMICALS	1	No Quantity							2447			0
S3	2000	2000	2000	2	0	2	Export	458	Malaysia	MYS	196	Cyprus	CYP								52	INORGANIC CHEMICALS	1	No Quantity							13846			0
S3	2000	2000	2000	2	0	2	Export	458	Malaysia	MYS	208	Denmark	DNK								52	INORGANIC CHEMICALS	1	No Quantity							4214			0
S3	2000	2000	2000	2	0	2	Export	458	Malaysia	MYS	222	El Salvador	SLV								52	INORGANIC CHEMICALS	1	No Quantity							22654			0
S3	2000	2000	2000	2	0	2	Export	458	Malaysia	MYS	242	Fiji	FJI								52	INORGANIC CHEMICALS	1	No Quantity							134471			0
S3	2000	2000	2000	2	0	2	Export	458	Malaysia	MYS	246	Finland	FIN								52	INORGANIC CHEMICALS	1	No Quantity							13680			0
S3	2000	2000	2000	2	0	2	Export	458	Malaysia	MYS	251	France	FRA								52	INORGANIC CHEMICALS	1	No Quantity							34536			0
S3	2000	2000	2000	2	0	2	Export	458	Malaysia	MYS	276	Germany	DEU								52	INORGANIC CHEMICALS	1	No Quantity							524526			0
S3	2000	2000	2000	2	0	2	Export	458	Malaysia	MYS	300	Greece	GRC								52	INORGANIC CHEMICALS	1	No Quantity							2002			0
S3	2000	2000	2000	2	0	2	Export	458	Malaysia	MYS	320	Guatemala	GTM								52	INORGANIC CHEMICALS	1	No Quantity							11398			0
S3	2000	2000	2000	2	0	2	Export	458	Malaysia	MYS	344	China, Hong Kong SAR	HKG								52	INORGANIC CHEMICALS	1	No Quantity							5963940			0
S3	2000	2000	2000	2	0	2	Export	458	Malaysia	MYS	360	Indonesia	IDN								52	INORGANIC CHEMICALS	1	No Quantity							12388370			0
S3	2000	2000	2000	2	0	2	Export	458	Malaysia	MYS	372	Ireland	IRL								52	INORGANIC CHEMICALS	1	No Quantity							11947			0
S3	2000	2000	2000	2	0	2	Export	458	Malaysia	MYS	381	Italy	ITA								52	INORGANIC CHEMICALS	1	No Quantity							135653			0
S3	2000	2000	2000	2	0	2	Export	458	Malaysia	MYS	384	Côte d'Ivoire	CIV								52	INORGANIC CHEMICALS	1	No Quantity							1726			0
S3	2000	2000	2000	2	0	2	Export	458	Malaysia	MYS	392	Japan	JPN								52	INORGANIC CHEMICALS	1	No Quantity							16303743			0
S3	2000	2000	2000	2	0	2	Export	458	Malaysia	MYS	400	Jordan	JOR								52	INORGANIC CHEMICALS	1	No Quantity							9120			0
S3	2000	2000	2000	2	0	2	Export	458	Malaysia	MYS	404	Kenya	KEN								52	INORGANIC CHEMICALS	1	No Quantity							135285			0
S3	2000	2000	2000	2	0	2	Export	458	Malaysia	MYS	410	Rep. of Korea	KOR								52	INORGANIC CHEMICALS	1	No Quantity							2062776			0
S3	2000	2000	2000	2	0	2	Export	458	Malaysia	MYS	414	Kuwait	KWT								52	INORGANIC CHEMICALS	1	No Quantity							4752			0
S3	2000	2000	2000	2	0	2	Export	458	Malaysia	MYS	450	Madagascar	MDG								52	INORGANIC CHEMICALS	1	No Quantity							13026			0
S3	2000	2000	2000	2	0	2	Export	458	Malaysia	MYS	462	Maldives	MDV								52	INORGANIC CHEMICALS	1	No Quantity							7909			0
S3	2000	2000	2000	2	0	2	Export	458	Malaysia	MYS	466	Mali	MLI								52	INORGANIC CHEMICALS	1	No Quantity							1910			0
S3	2000	2000	2000	2	0	2	Export	458	Malaysia	MYS	480	Mauritius	MUS								52	INORGANIC CHEMICALS	1	No Quantity							82403			0
S3	2000	2000	2000	2	0	2	Export	458	Malaysia	MYS	484	Mexico	MEX								52	INORGANIC CHEMICALS	1	No Quantity							121859			0
S3	2000	2000	2000	2	0	2	Export	458	Malaysia	MYS	490	Other Asia, nes									52	INORGANIC CHEMICALS	1	No Quantity							4452885			0
S3	2000	2000	2000	2	0	2	Export	458	Malaysia	MYS	512	Oman	OMN								52	INORGANIC CHEMICALS	1	No Quantity							75881			0
S3	2000	2000	2000	2	0	2	Export	458	Malaysia	MYS	524	Nepal	NPL								52	INORGANIC CHEMICALS	1	No Quantity							1418			0
S3	2000	2000	2000	2	0	2	Export	458	Malaysia	MYS	528	Netherlands	NLD								52	INORGANIC CHEMICALS	1	No Quantity							1253851			0
S3	2000	2000	2000	2	0	2	Export	458	Malaysia	MYS	540	New Caledonia	NCL								52	INORGANIC CHEMICALS	1	No Quantity							2013			0
S3	2000	2000	2000	2	0	2	Export	458	Malaysia	MYS	554	New Zealand	NZL								52	INORGANIC CHEMICALS	1	No Quantity							123473			0
S3	2000	2000	2000	2	0	2	Export	458	Malaysia	MYS	566	Nigeria	NGA								52	INORGANIC CHEMICALS	1	No Quantity							127424			0
S3	2000	2000	2000	2	0	2	Export	458	Malaysia	MYS	586	Pakistan	PAK								52	INORGANIC CHEMICALS	1	No Quantity							148639			0
S3	2000	2000	2000	2	0	2	Export	458	Malaysia	MYS	598	Papua New Guinea	PNG								52	INORGANIC CHEMICALS	1	No Quantity							732637			0
S3	2000	2000	2000	2	0	2	Export	458	Malaysia	MYS	608	Philippines	PHL								52	INORGANIC CHEMICALS	1	No Quantity							3431989			0
S3	2000	2000	2000	2	0	2	Export	458	Malaysia	MYS	620	Portugal	PRT								52	INORGANIC CHEMICALS	1	No Quantity							17593			0
S3	2000	2000	2000	2	0	2	Export	458	Malaysia	MYS	682	Saudi Arabia	SAU								52	INORGANIC CHEMICALS	1	No Quantity							126357			0
S3	2000	2000	2000	2	0	2	Export	458	Malaysia	MYS	694	Sierra Leone	SLE								52	INORGANIC CHEMICALS	1	No Quantity							14895			0
S3	2000	2000	2000	2	0	2	Export	458	Malaysia	MYS	699	India	IND								52	INORGANIC CHEMICALS	1	No Quantity							1634625			0
S3	2000	2000	2000	2	0	2	Export	458	Malaysia	MYS	702	Singapore	SGP								52	INORGANIC CHEMICALS	1	No Quantity							20096734			0
S3	2000	2000	2000	2	0	2	Export	458	Malaysia	MYS	704	Viet Nam	VNM								52	INORGANIC CHEMICALS	1	No Quantity							2864573			0
S3	2000	2000	2000	2	0	2	Export	458	Malaysia	MYS	710	South Africa	ZAF								52	INORGANIC CHEMICALS	1	No Quantity							1054851			0
S3	2000	2000	2000	2	0	2	Export	458	Malaysia	MYS	716	Zimbabwe	ZWE								52	INORGANIC CHEMICALS	1	No Quantity							2500			0
S3	2000	2000	2000	2	0	2	Export	458	Malaysia	MYS	724	Spain	ESP								52	INORGANIC CHEMICALS	1	No Quantity							164177			0
S3	2000	2000	2000	2	0	2	Export	458	Malaysia	MYS	752	Sweden	SWE								52	INORGANIC CHEMICALS	1	No Quantity							18729			0
S3	2000	2000	2000	2	0	2	Export	458	Malaysia	MYS	757	Switzerland	CHE								52	INORGANIC CHEMICALS	1	No Quantity							54097			0
S3	2000	2000	2000	2	0	2	Export	458	Malaysia	MYS	764	Thailand	THA								52	INORGANIC CHEMICALS	1	No Quantity							11720876			0
S3	2000	2000	2000	2	0	2	Export	458	Malaysia	MYS	784	United Arab Emirates	ARE								52	INORGANIC CHEMICALS	1	No Quantity							134794			0
S3	2000	2000	2000	2	0	2	Export	458	Malaysia	MYS	792	Turkey	TUR								52	INORGANIC CHEMICALS	1	No Quantity							80833			0
S3	2000	2000	2000	2	0	2	Export	458	Malaysia	MYS	807	North Macedonia	MKD								52	INORGANIC CHEMICALS	1	No Quantity							48355			0
S3	2000	2000	2000	2	0	2	Export	458	Malaysia	MYS	818	Egypt	EGY								52	INORGANIC CHEMICALS	1	No Quantity							1579			0
S3	2000	2000	2000	2	0	2	Export	458	Malaysia	MYS	826	United Kingdom	GBR								52	INORGANIC CHEMICALS	1	No Quantity							389721			0
S3	2000	2000	2000	2	0	2	Export	458	Malaysia	MYS	834	United Rep. of Tanzania	TZA								52	INORGANIC CHEMICALS	1	No Quantity							302969			0
S3	2000	2000	2000	2	0	2	Export	458	Malaysia	MYS	842	USA	USA								52	INORGANIC CHEMICALS	1	No Quantity							3910287			0
S3	2000	2000	2000	2	0	2	Export	454	Malawi	MWI	0	World	WLD								53	DYES,COLOURING MATERIALS	1	No Quantity							33603			0
S3	2000	2000	2000	2	0	2	Export	454	Malawi	MWI	508	Mozambique	MOZ								53	DYES,COLOURING MATERIALS	1	No Quantity							10733			0
S3	2000	2000	2000	2	0	2	Export	454	Malawi	MWI	716	Zimbabwe	ZWE								53	DYES,COLOURING MATERIALS	1	No Quantity							3891			0
S3	2000	2000	2000	2	0	2	Export	454	Malawi	MWI	894	Zambia	ZMB								53	DYES,COLOURING MATERIALS	1	No Quantity							18979			0
S3	2000	2000	2000	2	0	2	Export	458	Malaysia	MYS	0	World	WLD								53	DYES,COLOURING MATERIALS	1	No Quantity							202352067			0
S3	2000	2000	2000	2	0	2	Export	458	Malaysia	MYS	4	Afghanistan	AFG								53	DYES,COLOURING MATERIALS	1	No Quantity							15421			0
S3	2000	2000	2000	2	0	2	Export	458	Malaysia	MYS	32	Argentina	ARG								53	DYES,COLOURING MATERIALS	1	No Quantity							204942			0
S3	2000	2000	2000	2	0	2	Export	458	Malaysia	MYS	36	Australia	AUS								53	DYES,COLOURING MATERIALS	1	No Quantity							7972046			0
S3	2000	2000	2000	2	0	2	Export	458	Malaysia	MYS	40	Austria	AUT								53	DYES,COLOURING MATERIALS	1	No Quantity							291488			0
S3	2000	2000	2000	2	0	2	Export	458	Malaysia	MYS	48	Bahrain	BHR								53	DYES,COLOURING MATERIALS	1	No Quantity							21329			0
S3	2000	2000	2000	2	0	2	Export	458	Malaysia	MYS	50	Bangladesh	BGD								53	DYES,COLOURING MATERIALS	1	No Quantity							1332460			0
S3	2000	2000	2000	2	0	2	Export	458	Malaysia	MYS	56	Belgium	BEL								53	DYES,COLOURING MATERIALS	1	No Quantity							29576			0
S3	2000	2000	2000	2	0	2	Export	458	Malaysia	MYS	76	Brazil	BRA								53	DYES,COLOURING MATERIALS	1	No Quantity							926613			0
S3	2000	2000	2000	2	0	2	Export	458	Malaysia	MYS	90	Solomon Isds	SLB								53	DYES,COLOURING MATERIALS	1	No Quantity							2061			0
S3	2000	2000	2000	2	0	2	Export	458	Malaysia	MYS	96	Brunei Darussalam	BRN								53	DYES,COLOURING MATERIALS	1	No Quantity							2113149			0
S3	2000	2000	2000	2	0	2	Export	458	Malaysia	MYS	104	Myanmar	MMR								53	DYES,COLOURING MATERIALS	1	No Quantity							1509181			0
S3	2000	2000	2000	2	0	2	Export	458	Malaysia	MYS	116	Cambodia	KHM								53	DYES,COLOURING MATERIALS	1	No Quantity							372643			0
S3	2000	2000	2000	2	0	2	Export	458	Malaysia	MYS	124	Canada	CAN								53	DYES,COLOURING MATERIALS	1	No Quantity							1276472			0
S3	2000	2000	2000	2	0	2	Export	458	Malaysia	MYS	144	Sri Lanka	LKA								53	DYES,COLOURING MATERIALS	1	No Quantity							883310			0
S3	2000	2000	2000	2	0	2	Export	458	Malaysia	MYS	152	Chile	CHL								53	DYES,COLOURING MATERIALS	1	No Quantity							4131			0
S3	2000	2000	2000	2	0	2	Export	458	Malaysia	MYS	156	China	CHN								53	DYES,COLOURING MATERIALS	1	No Quantity							9094106			0
S3	2000	2000	2000	2	0	2	Export	458	Malaysia	MYS	208	Denmark	DNK								53	DYES,COLOURING MATERIALS	1	No Quantity							13793			0
S3	2000	2000	2000	2	0	2	Export	458	Malaysia	MYS	242	Fiji	FJI								53	DYES,COLOURING MATERIALS	1	No Quantity							33200			0
S3	2000	2000	2000	2	0	2	Export	458	Malaysia	MYS	246	Finland	FIN								53	DYES,COLOURING MATERIALS	1	No Quantity							5128			0
S3	2000	2000	2000	2	0	2	Export	458	Malaysia	MYS	251	France	FRA								53	DYES,COLOURING MATERIALS	1	No Quantity							41933			0
S3	2000	2000	2000	2	0	2	Export	458	Malaysia	MYS	276	Germany	DEU								53	DYES,COLOURING MATERIALS	1	No Quantity							7386794			0
S3	2000	2000	2000	2	0	2	Export	458	Malaysia	MYS	288	Ghana	GHA								53	DYES,COLOURING MATERIALS	1	No Quantity							34330			0
S3	2000	2000	2000	2	0	2	Export	458	Malaysia	MYS	300	Greece	GRC								53	DYES,COLOURING MATERIALS	1	No Quantity							10177			0
S3	2000	2000	2000	2	0	2	Export	458	Malaysia	MYS	316	Guam	GUM								53	DYES,COLOURING MATERIALS	1	No Quantity							17745			0
S3	2000	2000	2000	2	0	2	Export	458	Malaysia	MYS	344	China, Hong Kong SAR	HKG								53	DYES,COLOURING MATERIALS	1	No Quantity							18832646			0
S3	2000	2000	2000	2	0	2	Export	458	Malaysia	MYS	360	Indonesia	IDN								53	DYES,COLOURING MATERIALS	1	No Quantity							18971070			0
S3	2000	2000	2000	2	0	2	Export	458	Malaysia	MYS	364	Iran	IRN								53	DYES,COLOURING MATERIALS	1	No Quantity							62507			0
S3	2000	2000	2000	2	0	2	Export	458	Malaysia	MYS	372	Ireland	IRL								53	DYES,COLOURING MATERIALS	1	No Quantity							60574			0
S3	2000	2000	2000	2	0	2	Export	458	Malaysia	MYS	381	Italy	ITA								53	DYES,COLOURING MATERIALS	1	No Quantity							327593			0
S3	2000	2000	2000	2	0	2	Export	458	Malaysia	MYS	392	Japan	JPN								53	DYES,COLOURING MATERIALS	1	No Quantity							19224042			0
S3	2000	2000	2000	2	0	2	Export	458	Malaysia	MYS	400	Jordan	JOR								53	DYES,COLOURING MATERIALS	1	No Quantity							24934			0
[truncated: 3,948 more rows]
