# Supplementary material for: Core-periphery structure in sectoral international trade networks: A new approach to an old theory
Source: PLoS One. 2020 Apr 2;15(4):e0229547. doi: 10.1371/journal.pone.0229547 (PMC7117750; doi:10.1371/journal.pone.0229547)
Supplement: S7 File — (ZIP) [file pone.0229547.s007.zip › S7_File/RawData 2000/comtrade (43).csv]

Classification	Year	Period	Period Desc.	Aggregate Level	Is Leaf Code	Trade Flow Code	Trade Flow	Reporter Code	Reporter	Reporter ISO	Partner Code	Partner	Partner ISO	2nd Partner Code	2nd Partner	2nd Partner ISO	Customs Proc. Code	Customs	Mode of Transport Code	Mode of Transport	Commodity Code	Commodity	Qty Unit Code	Qty Unit	Qty	Alt Qty Unit Code	Alt Qty Unit	Alt Qty	Netweight (kg)	Gross weight (kg)	Trade Value (US$)	CIF Trade Value (US$)	FOB Trade Value (US$)	Flag
S3	2000	2000	2000	2	0	2	Export	462	Maldives	MDV	0	World	WLD								03	FISH,CRUSTACEANS,MOLLUSC	1	No Quantity							40085473			0
S3	2000	2000	2000	2	0	2	Export	466	Mali	MLI	0	World	WLD								00	LIVE ANIMALS	1	No Quantity							168886			0
S3	2000	2000	2000	2	0	2	Export	466	Mali	MLI	0	World	WLD								04	CEREALS,CEREAL PREPRTNS.	1	No Quantity							2896256			0
S3	2000	2000	2000	2	0	2	Export	466	Mali	MLI	0	World	WLD								05	VEGETABLES AND FRUIT	1	No Quantity							2263668			0
S3	2000	2000	2000	2	0	2	Export	466	Mali	MLI	0	World	WLD								06	SUGAR,SUGR.PREPTNS,HONEY	1	No Quantity							177428			0
S3	2000	2000	2000	2	0	2	Export	466	Mali	MLI	0	World	WLD								07	COFFEE,TEA,COCOA,SPICES	1	No Quantity							619714			0
S3	2000	2000	2000	2	0	2	Export	466	Mali	MLI	0	World	WLD								03	FISH,CRUSTACEANS,MOLLUSC	1	No Quantity							96715			0
S3	2000	2000	2000	2	0	2	Export	462	Maldives	MDV	0	World	WLD								08	ANIMAL FEED STUFF	1	No Quantity							805352			0
S3	2000	2000	2000	2	0	2	Export	466	Mali	MLI	0	World	WLD								09	MISC.EDIBLE PRODUCTS ETC	1	No Quantity							162201			0
S3	2000	2000	2000	2	0	2	Export	466	Mali	MLI	0	World	WLD								11	BEVERAGES	1	No Quantity							57491			0
S3	2000	2000	2000	2	0	2	Export	466	Mali	MLI	0	World	WLD								08	ANIMAL FEED STUFF	1	No Quantity							641925			0
S3	2000	2000	2000	2	0	2	Export	466	Mali	MLI	0	World	WLD								12	TOBACCO,TOBACCO MANUFACT	1	No Quantity							21641			0
S3	2000	2000	2000	2	0	2	Export	466	Mali	MLI	0	World	WLD								21	HIDES,SKINS,FURSKINS,RAW	1	No Quantity							127583			0
S3	2000	2000	2000	2	0	2	Export	466	Mali	MLI	0	World	WLD								22	OIL SEED,OLEAGINUS FRUIT	1	No Quantity							842388			0
S3	2000	2000	2000	2	0	2	Export	466	Mali	MLI	0	World	WLD								23	CRUDE RUBBER	1	No Quantity							1407			0
S3	2000	2000	2000	2	0	2	Export	466	Mali	MLI	0	World	WLD								24	CORK AND WOOD	1	No Quantity							4235			0
S3	2000	2000	2000	2	0	2	Export	466	Mali	MLI	0	World	WLD								26	TEXTILE FIBRES	1	No Quantity							162328683			0
S3	2000	2000	2000	2	0	2	Export	466	Mali	MLI	0	World	WLD								27	CRUDE FERTILIZER,MINERAL	1	No Quantity							412516			0
S3	2000	2000	2000	2	0	2	Export	466	Mali	MLI	0	World	WLD								28	METALLIFEROUS ORE,SCRAP	1	No Quantity							334429			0
S3	2000	2000	2000	2	0	2	Export	462	Maldives	MDV	0	World	WLD								28	METALLIFEROUS ORE,SCRAP	1	No Quantity							104253			0
S3	2000	2000	2000	2	0	2	Export	462	Maldives	MDV	0	World	WLD								29	CRUDE ANIMAL,VEG.MATERL.	1	No Quantity							32276			0
S3	2000	2000	2000	2	0	2	Export	466	Mali	MLI	0	World	WLD								33	PETROLEUM,PETROL.PRODUCT	1	No Quantity							4808087			0
S3	2000	2000	2000	2	0	2	Export	466	Mali	MLI	0	World	WLD								29	CRUDE ANIMAL,VEG.MATERL.	1	No Quantity							58118			0
S3	2000	2000	2000	2	0	2	Export	466	Mali	MLI	0	World	WLD								42	FIXED VEG. FATS AND OILS	1	No Quantity							140884			0
S3	2000	2000	2000	2	0	2	Export	466	Mali	MLI	0	World	WLD								43	ANIMAL,VEG.FATS,OILS,NES	1	No Quantity							68162			0
S3	2000	2000	2000	2	0	2	Export	466	Mali	MLI	0	World	WLD								52	INORGANIC CHEMICALS	1	No Quantity							212467			0
S3	2000	2000	2000	2	0	2	Export	466	Mali	MLI	0	World	WLD								51	ORGANIC CHEMICALS	1	No Quantity							208095			0
S3	2000	2000	2000	2	0	2	Export	466	Mali	MLI	0	World	WLD								53	DYES,COLOURING MATERIALS	1	No Quantity							34859			0
S3	2000	2000	2000	2	0	2	Export	466	Mali	MLI	0	World	WLD								54	MEDICINAL,PHARM.PRODUCTS	1	No Quantity							576245			0
S3	2000	2000	2000	2	0	2	Export	466	Mali	MLI	0	World	WLD								55	ESSENTL.OILS,PERFUME,ETC	1	No Quantity							337076			0
S3	2000	2000	2000	2	0	2	Export	462	Maldives	MDV	0	World	WLD								55	ESSENTL.OILS,PERFUME,ETC	1	No Quantity							3983			0
S3	2000	2000	2000	2	0	2	Export	466	Mali	MLI	0	World	WLD								57	PLASTICS IN PRIMARY FORM	1	No Quantity							29991			0
S3	2000	2000	2000	2	0	2	Export	466	Mali	MLI	0	World	WLD								58	PLASTIC,NON-PRIMARY FORM	1	No Quantity							208470			0
S3	2000	2000	2000	2	0	2	Export	466	Mali	MLI	0	World	WLD								59	CHEMICAL MATERIALS NES	1	No Quantity							873695			0
S3	2000	2000	2000	2	0	2	Export	466	Mali	MLI	0	World	WLD								61	LEATHER, LEATHER GOODS	1	No Quantity							2407771			0
S3	2000	2000	2000	2	0	2	Export	466	Mali	MLI	0	World	WLD								62	RUBBER MANUFACTURES, NES	1	No Quantity							76908			0
S3	2000	2000	2000	2	0	2	Export	466	Mali	MLI	0	World	WLD								65	TEXTILE YARN,FABRIC,ETC.	1	No Quantity							1611200			0
S3	2000	2000	2000	2	0	2	Export	466	Mali	MLI	0	World	WLD								63	CORK, WOOD MANUFACTURES	1	No Quantity							20913			0
S3	2000	2000	2000	2	0	2	Export	466	Mali	MLI	0	World	WLD								64	PAPER,PAPERBOARD,ETC.	1	No Quantity							64462			0
S3	2000	2000	2000	2	0	2	Export	466	Mali	MLI	0	World	WLD								66	NON-METAL.MINERAL MANFCT	1	No Quantity							1245			0
S3	2000	2000	2000	2	0	2	Export	466	Mali	MLI	0	World	WLD								67	IRON AND STEEL	1	No Quantity							245279			0
S3	2000	2000	2000	2	0	2	Export	466	Mali	MLI	0	World	WLD								69	METALS MANUFACTURES,NES	1	No Quantity							184767			0
S3	2000	2000	2000	2	0	2	Export	466	Mali	MLI	0	World	WLD								72	SPECIAL.INDUST.MACHINERY	1	No Quantity							5683653			0
S3	2000	2000	2000	2	0	2	Export	466	Mali	MLI	0	World	WLD								71	POWER GENERATNG.MACHINES	1	No Quantity							1055541			0
S3	2000	2000	2000	2	0	2	Export	466	Mali	MLI	0	World	WLD								73	METALWORKING MACHINERY	1	No Quantity							56649			0
S3	2000	2000	2000	2	0	2	Export	466	Mali	MLI	0	World	WLD								74	GENERAL INDUSTL.MACH.NES	1	No Quantity							1792298			0
S3	2000	2000	2000	2	0	2	Export	466	Mali	MLI	0	World	WLD								75	OFFICE MACHINES,ADP MACH	1	No Quantity							135520			0
S3	2000	2000	2000	2	0	2	Export	466	Mali	MLI	0	World	WLD								76	TELECOMM.SOUND EQUIP ETC	1	No Quantity							332825			0
S3	2000	2000	2000	2	0	2	Export	466	Mali	MLI	0	World	WLD								78	ROAD VEHICLES	1	No Quantity							3697674			0
S3	2000	2000	2000	2	0	2	Export	466	Mali	MLI	0	World	WLD								77	ELEC MCH APPAR,PARTS,NES	1	No Quantity							1012327			0
S3	2000	2000	2000	2	0	2	Export	462	Maldives	MDV	0	World	WLD								68	NON-FERROUS METALS	1	No Quantity							1120			0
S3	2000	2000	2000	2	0	2	Export	466	Mali	MLI	0	World	WLD								68	NON-FERROUS METALS	1	No Quantity							28726			0
S3	2000	2000	2000	2	0	2	Export	466	Mali	MLI	0	World	WLD								79	OTHR.TRANSPORT EQUIPMENT	1	No Quantity							387926			0
S3	2000	2000	2000	2	0	2	Export	462	Maldives	MDV	0	World	WLD								84	CLOTHING AND ACCESSORIES	1	No Quantity							35163326			0
S3	2000	2000	2000	2	0	2	Export	466	Mali	MLI	0	World	WLD								81	PREFAB BUILDGS,FTTNG ETC	1	No Quantity							31425			0
S3	2000	2000	2000	2	0	2	Export	466	Mali	MLI	0	World	WLD								82	FURNITURE,BEDDING,ETC.	1	No Quantity							2910			0
S3	2000	2000	2000	2	0	2	Export	466	Mali	MLI	0	World	WLD								84	CLOTHING AND ACCESSORIES	1	No Quantity							8980			0
S3	2000	2000	2000	2	0	2	Export	466	Mali	MLI	0	World	WLD								83	TRAVEL GOODS,HANDBGS ETC	1	No Quantity							866			0
S3	2000	2000	2000	2	0	2	Export	466	Mali	MLI	0	World	WLD								85	FOOTWEAR	1	No Quantity							16816			0
S3	2000	2000	2000	2	0	2	Export	466	Mali	MLI	0	World	WLD								93	SPEC.TRANSACT.NOT CLASSD	1	No Quantity							1563765			0
S3	2000	2000	2000	2	0	2	Export	466	Mali	MLI	0	World	WLD								89	MISC MANUFCTRD GOODS NES	1	No Quantity							1892075			0
S3	2000	2000	2000	2	0	2	Export	466	Mali	MLI	0	World	WLD								87	SCIENTIFIC EQUIPMENT NES	1	No Quantity							396426			0
S3	2000	2000	2000	2	0	2	Export	466	Mali	MLI	0	World	WLD								97	GOLD,NONMONTRY EXCL ORES	1	No Quantity							271475140			0
S3	2000	2000	2000	2	0	2	Export	466	Mali	MLI	0	World	WLD								88	PHOTO.APPARAT.NES;CLOCKS	1	No Quantity							22991			0
S3	2000	2000	2000	2	0	2	Export	466	Mali	MLI	12	Algeria	DZA								33	PETROLEUM,PETROL.PRODUCT	1	No Quantity							172621			0
S3	2000	2000	2000	2	0	2	Export	466	Mali	MLI	24	Angola	AGO								33	PETROLEUM,PETROL.PRODUCT	1	No Quantity							6518			0
S3	2000	2000	2000	2	0	2	Export	466	Mali	MLI	24	Angola	AGO								65	TEXTILE YARN,FABRIC,ETC.	1	No Quantity							5626			0
S3	2000	2000	2000	2	0	2	Export	466	Mali	MLI	24	Angola	AGO								54	MEDICINAL,PHARM.PRODUCTS	1	No Quantity							311753			0
S3	2000	2000	2000	2	0	2	Export	466	Mali	MLI	24	Angola	AGO								93	SPEC.TRANSACT.NOT CLASSD	1	No Quantity							246			0
S3	2000	2000	2000	2	0	2	Export	462	Maldives	MDV	36	Australia	AUS								84	CLOTHING AND ACCESSORIES	1	No Quantity							312			0
S3	2000	2000	2000	2	0	2	Export	466	Mali	MLI	36	Australia	AUS								65	TEXTILE YARN,FABRIC,ETC.	1	No Quantity							492			0
S3	2000	2000	2000	2	0	2	Export	466	Mali	MLI	36	Australia	AUS								72	SPECIAL.INDUST.MACHINERY	1	No Quantity							4077			0
S3	2000	2000	2000	2	0	2	Export	466	Mali	MLI	36	Australia	AUS								69	METALS MANUFACTURES,NES	1	No Quantity							14			0
S3	2000	2000	2000	2	0	2	Export	466	Mali	MLI	36	Australia	AUS								67	IRON AND STEEL	1	No Quantity							26			0
S3	2000	2000	2000	2	0	2	Export	466	Mali	MLI	40	Austria	AUT								83	TRAVEL GOODS,HANDBGS ETC	1	No Quantity							422			0
S3	2000	2000	2000	2	0	2	Export	466	Mali	MLI	40	Austria	AUT								89	MISC MANUFCTRD GOODS NES	1	No Quantity							155			0
S3	2000	2000	2000	2	0	2	Export	466	Mali	MLI	56	Belgium	BEL								89	MISC MANUFCTRD GOODS NES	1	No Quantity							4169			0
S3	2000	2000	2000	2	0	2	Export	466	Mali	MLI	56	Belgium	BEL								97	GOLD,NONMONTRY EXCL ORES	1	No Quantity							7831761			0
S3	2000	2000	2000	2	0	2	Export	466	Mali	MLI	56	Belgium	BEL								87	SCIENTIFIC EQUIPMENT NES	1	No Quantity							5064			0
S3	2000	2000	2000	2	0	2	Export	466	Mali	MLI	56	Belgium	BEL								93	SPEC.TRANSACT.NOT CLASSD	1	No Quantity							12741			0
S3	2000	2000	2000	2	0	2	Export	466	Mali	MLI	56	Belgium	BEL								78	ROAD VEHICLES	1	No Quantity							281906			0
S3	2000	2000	2000	2	0	2	Export	466	Mali	MLI	56	Belgium	BEL								76	TELECOMM.SOUND EQUIP ETC	1	No Quantity							255			0
S3	2000	2000	2000	2	0	2	Export	466	Mali	MLI	56	Belgium	BEL								75	OFFICE MACHINES,ADP MACH	1	No Quantity							51904			0
S3	2000	2000	2000	2	0	2	Export	466	Mali	MLI	56	Belgium	BEL								74	GENERAL INDUSTL.MACH.NES	1	No Quantity							70			0
S3	2000	2000	2000	2	0	2	Export	466	Mali	MLI	56	Belgium	BEL								66	NON-METAL.MINERAL MANFCT	1	No Quantity							281			0
S3	2000	2000	2000	2	0	2	Export	466	Mali	MLI	56	Belgium	BEL								72	SPECIAL.INDUST.MACHINERY	1	No Quantity							138634			0
S3	2000	2000	2000	2	0	2	Export	466	Mali	MLI	56	Belgium	BEL								73	METALWORKING MACHINERY	1	No Quantity							1055			0
S3	2000	2000	2000	2	0	2	Export	466	Mali	MLI	56	Belgium	BEL								65	TEXTILE YARN,FABRIC,ETC.	1	No Quantity							105			0
S3	2000	2000	2000	2	0	2	Export	466	Mali	MLI	56	Belgium	BEL								52	INORGANIC CHEMICALS	1	No Quantity							95369			0
S3	2000	2000	2000	2	0	2	Export	466	Mali	MLI	56	Belgium	BEL								33	PETROLEUM,PETROL.PRODUCT	1	No Quantity							578800			0
S3	2000	2000	2000	2	0	2	Export	466	Mali	MLI	56	Belgium	BEL								27	CRUDE FERTILIZER,MINERAL	1	No Quantity							35			0
S3	2000	2000	2000	2	0	2	Export	466	Mali	MLI	56	Belgium	BEL								26	TEXTILE FIBRES	1	No Quantity							21			0
S3	2000	2000	2000	2	0	2	Export	462	Maldives	MDV	56	Belgium	BEL								03	FISH,CRUSTACEANS,MOLLUSC	1	No Quantity							10155			0
S3	2000	2000	2000	2	0	2	Export	466	Mali	MLI	90	Solomon Isds	SLB								93	SPEC.TRANSACT.NOT CLASSD	1	No Quantity							324			0
S3	2000	2000	2000	2	0	2	Export	466	Mali	MLI	100	Bulgaria	BGR								89	MISC MANUFCTRD GOODS NES	1	No Quantity							7033			0
S3	2000	2000	2000	2	0	2	Export	466	Mali	MLI	108	Burundi	BDI								93	SPEC.TRANSACT.NOT CLASSD	1	No Quantity							1336			0
S3	2000	2000	2000	2	0	2	Export	466	Mali	MLI	120	Cameroon	CMR								93	SPEC.TRANSACT.NOT CLASSD	1	No Quantity							387			0
S3	2000	2000	2000	2	0	2	Export	466	Mali	MLI	120	Cameroon	CMR								33	PETROLEUM,PETROL.PRODUCT	1	No Quantity							10332			0
S3	2000	2000	2000	2	0	2	Export	466	Mali	MLI	120	Cameroon	CMR								65	TEXTILE YARN,FABRIC,ETC.	1	No Quantity							658			0
S3	2000	2000	2000	2	0	2	Export	466	Mali	MLI	120	Cameroon	CMR								69	METALS MANUFACTURES,NES	1	No Quantity							1125			0
S3	2000	2000	2000	2	0	2	Export	466	Mali	MLI	124	Canada	CAN								65	TEXTILE YARN,FABRIC,ETC.	1	No Quantity							105			0
S3	2000	2000	2000	2	0	2	Export	466	Mali	MLI	124	Canada	CAN								27	CRUDE FERTILIZER,MINERAL	1	No Quantity							1			0
S3	2000	2000	2000	2	0	2	Export	462	Maldives	MDV	124	Canada	CAN								03	FISH,CRUSTACEANS,MOLLUSC	1	No Quantity							109855			0
S3	2000	2000	2000	2	0	2	Export	466	Mali	MLI	124	Canada	CAN								93	SPEC.TRANSACT.NOT CLASSD	1	No Quantity							20301			0
S3	2000	2000	2000	2	0	2	Export	462	Maldives	MDV	124	Canada	CAN								84	CLOTHING AND ACCESSORIES	1	No Quantity							48275			0
S3	2000	2000	2000	2	0	2	Export	466	Mali	MLI	124	Canada	CAN								76	TELECOMM.SOUND EQUIP ETC	1	No Quantity							6717			0
S3	2000	2000	2000	2	0	2	Export	466	Mali	MLI	124	Canada	CAN								89	MISC MANUFCTRD GOODS NES	1	No Quantity							4346			0
S3	2000	2000	2000	2	0	2	Export	466	Mali	MLI	124	Canada	CAN								87	SCIENTIFIC EQUIPMENT NES	1	No Quantity							65525			0
S3	2000	2000	2000	2	0	2	Export	466	Mali	MLI	140	Central African Rep.	CAF								33	PETROLEUM,PETROL.PRODUCT	1	No Quantity							17409			0
S3	2000	2000	2000	2	0	2	Export	466	Mali	MLI	140	Central African Rep.	CAF								65	TEXTILE YARN,FABRIC,ETC.	1	No Quantity							563			0
S3	2000	2000	2000	2	0	2	Export	466	Mali	MLI	140	Central African Rep.	CAF								64	PAPER,PAPERBOARD,ETC.	1	No Quantity							3411			0
S3	2000	2000	2000	2	0	2	Export	462	Maldives	MDV	144	Sri Lanka	LKA								03	FISH,CRUSTACEANS,MOLLUSC	1	No Quantity							12747060			0
S3	2000	2000	2000	2	0	2	Export	462	Maldives	MDV	144	Sri Lanka	LKA								08	ANIMAL FEED STUFF	1	No Quantity							805352			0
S3	2000	2000	2000	2	0	2	Export	462	Maldives	MDV	144	Sri Lanka	LKA								84	CLOTHING AND ACCESSORIES	1	No Quantity							22730			0
S3	2000	2000	2000	2	0	2	Export	466	Mali	MLI	156	China	CHN								93	SPEC.TRANSACT.NOT CLASSD	1	No Quantity							1653			0
S3	2000	2000	2000	2	0	2	Export	466	Mali	MLI	178	Congo	COG								93	SPEC.TRANSACT.NOT CLASSD	1	No Quantity							633			0
S3	2000	2000	2000	2	0	2	Export	466	Mali	MLI	178	Congo	COG								85	FOOTWEAR	1	No Quantity							5443			0
S3	2000	2000	2000	2	0	2	Export	466	Mali	MLI	178	Congo	COG								78	ROAD VEHICLES	1	No Quantity							15473			0
S3	2000	2000	2000	2	0	2	Export	466	Mali	MLI	178	Congo	COG								89	MISC MANUFCTRD GOODS NES	1	No Quantity							250			0
S3	2000	2000	2000	2	0	2	Export	466	Mali	MLI	178	Congo	COG								05	VEGETABLES AND FRUIT	1	No Quantity							281			0
S3	2000	2000	2000	2	0	2	Export	466	Mali	MLI	178	Congo	COG								04	CEREALS,CEREAL PREPRTNS.	1	No Quantity							359			0
S3	2000	2000	2000	2	0	2	Export	466	Mali	MLI	178	Congo	COG								67	IRON AND STEEL	1	No Quantity							12571			0
S3	2000	2000	2000	2	0	2	Export	466	Mali	MLI	178	Congo	COG								65	TEXTILE YARN,FABRIC,ETC.	1	No Quantity							914			0
S3	2000	2000	2000	2	0	2	Export	466	Mali	MLI	178	Congo	COG								58	PLASTIC,NON-PRIMARY FORM	1	No Quantity							46216			0
S3	2000	2000	2000	2	0	2	Export	466	Mali	MLI	180	Dem. Rep. of the Congo	COD								93	SPEC.TRANSACT.NOT CLASSD	1	No Quantity							211			0
S3	2000	2000	2000	2	0	2	Export	466	Mali	MLI	188	Costa Rica	CRI								89	MISC MANUFCTRD GOODS NES	1	No Quantity							239			0
S3	2000	2000	2000	2	0	2	Export	466	Mali	MLI	188	Costa Rica	CRI								65	TEXTILE YARN,FABRIC,ETC.	1	No Quantity							492			0
S3	2000	2000	2000	2	0	2	Export	466	Mali	MLI	203	Czechia	CZE								89	MISC MANUFCTRD GOODS NES	1	No Quantity							3887			0
S3	2000	2000	2000	2	0	2	Export	466	Mali	MLI	204	Benin	BEN								89	MISC MANUFCTRD GOODS NES	1	No Quantity							2813			0
S3	2000	2000	2000	2	0	2	Export	466	Mali	MLI	204	Benin	BEN								93	SPEC.TRANSACT.NOT CLASSD	1	No Quantity							211			0
S3	2000	2000	2000	2	0	2	Export	466	Mali	MLI	204	Benin	BEN								78	ROAD VEHICLES	1	No Quantity							39384			0
S3	2000	2000	2000	2	0	2	Export	466	Mali	MLI	204	Benin	BEN								74	GENERAL INDUSTL.MACH.NES	1	No Quantity							844			0
S3	2000	2000	2000	2	0	2	Export	466	Mali	MLI	204	Benin	BEN								69	METALS MANUFACTURES,NES	1	No Quantity							25355			0
S3	2000	2000	2000	2	0	2	Export	466	Mali	MLI	204	Benin	BEN								71	POWER GENERATNG.MACHINES	1	No Quantity							778			0
S3	2000	2000	2000	2	0	2	Export	466	Mali	MLI	204	Benin	BEN								72	SPECIAL.INDUST.MACHINERY	1	No Quantity							18316			0
S3	2000	2000	2000	2	0	2	Export	466	Mali	MLI	204	Benin	BEN								33	PETROLEUM,PETROL.PRODUCT	1	No Quantity							10241			0
S3	2000	2000	2000	2	0	2	Export	466	Mali	MLI	208	Denmark	DNK								76	TELECOMM.SOUND EQUIP ETC	1	No Quantity							703			0
S3	2000	2000	2000	2	0	2	Export	462	Maldives	MDV	208	Denmark	DNK								84	CLOTHING AND ACCESSORIES	1	No Quantity							159			0
S3	2000	2000	2000	2	0	2	Export	466	Mali	MLI	208	Denmark	DNK								89	MISC MANUFCTRD GOODS NES	1	No Quantity							1092			0
S3	2000	2000	2000	2	0	2	Export	466	Mali	MLI	214	Dominican Rep.	DOM								93	SPEC.TRANSACT.NOT CLASSD	1	No Quantity							141			0
S3	2000	2000	2000	2	0	2	Export	466	Mali	MLI	226	Equatorial Guinea	GNQ								00	LIVE ANIMALS	1	No Quantity							7			0
S3	2000	2000	2000	2	0	2	Export	466	Mali	MLI	231	Ethiopia	ETH								33	PETROLEUM,PETROL.PRODUCT	1	No Quantity							10240			0
S3	2000	2000	2000	2	0	2	Export	466	Mali	MLI	231	Ethiopia	ETH								68	NON-FERROUS METALS	1	No Quantity							14157			0
S3	2000	2000	2000	2	0	2	Export	466	Mali	MLI	251	France	FRA								79	OTHR.TRANSPORT EQUIPMENT	1	No Quantity							14327			0
S3	2000	2000	2000	2	0	2	Export	466	Mali	MLI	251	France	FRA								77	ELEC MCH APPAR,PARTS,NES	1	No Quantity							102205			0
S3	2000	2000	2000	2	0	2	Export	466	Mali	MLI	251	France	FRA								78	ROAD VEHICLES	1	No Quantity							41868			0
S3	2000	2000	2000	2	0	2	Export	466	Mali	MLI	251	France	FRA								76	TELECOMM.SOUND EQUIP ETC	1	No Quantity							113045			0
S3	2000	2000	2000	2	0	2	Export	466	Mali	MLI	251	France	FRA								74	GENERAL INDUSTL.MACH.NES	1	No Quantity							8605			0
S3	2000	2000	2000	2	0	2	Export	466	Mali	MLI	251	France	FRA								75	OFFICE MACHINES,ADP MACH	1	No Quantity							5178			0
S3	2000	2000	2000	2	0	2	Export	466	Mali	MLI	251	France	FRA								93	SPEC.TRANSACT.NOT CLASSD	1	No Quantity							80233			0
S3	2000	2000	2000	2	0	2	Export	466	Mali	MLI	251	France	FRA								84	CLOTHING AND ACCESSORIES	1	No Quantity							4223			0
S3	2000	2000	2000	2	0	2	Export	466	Mali	MLI	251	France	FRA								82	FURNITURE,BEDDING,ETC.	1	No Quantity							14			0
S3	2000	2000	2000	2	0	2	Export	466	Mali	MLI	251	France	FRA								89	MISC MANUFCTRD GOODS NES	1	No Quantity							877554			0
S3	2000	2000	2000	2	0	2	Export	466	Mali	MLI	251	France	FRA								87	SCIENTIFIC EQUIPMENT NES	1	No Quantity							158252			0
S3	2000	2000	2000	2	0	2	Export	466	Mali	MLI	251	France	FRA								88	PHOTO.APPARAT.NES;CLOCKS	1	No Quantity							21099			0
S3	2000	2000	2000	2	0	2	Export	466	Mali	MLI	251	France	FRA								33	PETROLEUM,PETROL.PRODUCT	1	No Quantity							1123978			0
S3	2000	2000	2000	2	0	2	Export	466	Mali	MLI	251	France	FRA								29	CRUDE ANIMAL,VEG.MATERL.	1	No Quantity							173			0
S3	2000	2000	2000	2	0	2	Export	466	Mali	MLI	251	France	FRA								27	CRUDE FERTILIZER,MINERAL	1	No Quantity							386865			0
S3	2000	2000	2000	2	0	2	Export	466	Mali	MLI	251	France	FRA								28	METALLIFEROUS ORE,SCRAP	1	No Quantity							5366			0
S3	2000	2000	2000	2	0	2	Export	466	Mali	MLI	251	France	FRA								22	OIL SEED,OLEAGINUS FRUIT	1	No Quantity							148			0
S3	2000	2000	2000	2	0	2	Export	466	Mali	MLI	251	France	FRA								21	HIDES,SKINS,FURSKINS,RAW	1	No Quantity							47391			0
S3	2000	2000	2000	2	0	2	Export	466	Mali	MLI	251	France	FRA								00	LIVE ANIMALS	1	No Quantity							70			0
S3	2000	2000	2000	2	0	2	Export	466	Mali	MLI	251	France	FRA								04	CEREALS,CEREAL PREPRTNS.	1	No Quantity							33434			0
S3	2000	2000	2000	2	0	2	Export	462	Maldives	MDV	251	France	FRA								03	FISH,CRUSTACEANS,MOLLUSC	1	No Quantity							13380			0
S3	2000	2000	2000	2	0	2	Export	466	Mali	MLI	251	France	FRA								05	VEGETABLES AND FRUIT	1	No Quantity							349584			0
S3	2000	2000	2000	2	0	2	Export	466	Mali	MLI	251	France	FRA								06	SUGAR,SUGR.PREPTNS,HONEY	1	No Quantity							12540			0
S3	2000	2000	2000	2	0	2	Export	466	Mali	MLI	251	France	FRA								09	MISC.EDIBLE PRODUCTS ETC	1	No Quantity							429			0
S3	2000	2000	2000	2	0	2	Export	466	Mali	MLI	251	France	FRA								12	TOBACCO,TOBACCO MANUFACT	1	No Quantity							21641			0
S3	2000	2000	2000	2	0	2	Export	466	Mali	MLI	251	France	FRA								72	SPECIAL.INDUST.MACHINERY	1	No Quantity							2681			0
S3	2000	2000	2000	2	0	2	Export	466	Mali	MLI	251	France	FRA								71	POWER GENERATNG.MACHINES	1	No Quantity							15393			0
S3	2000	2000	2000	2	0	2	Export	466	Mali	MLI	251	France	FRA								73	METALWORKING MACHINERY	1	No Quantity							1775			0
S3	2000	2000	2000	2	0	2	Export	466	Mali	MLI	251	France	FRA								69	METALS MANUFACTURES,NES	1	No Quantity							1692			0
S3	2000	2000	2000	2	0	2	Export	466	Mali	MLI	251	France	FRA								67	IRON AND STEEL	1	No Quantity							65212			0
S3	2000	2000	2000	2	0	2	Export	466	Mali	MLI	251	France	FRA								66	NON-METAL.MINERAL MANFCT	1	No Quantity							957			0
S3	2000	2000	2000	2	0	2	Export	466	Mali	MLI	251	France	FRA								63	CORK, WOOD MANUFACTURES	1	No Quantity							2478			0
S3	2000	2000	2000	2	0	2	Export	466	Mali	MLI	251	France	FRA								65	TEXTILE YARN,FABRIC,ETC.	1	No Quantity							18491			0
S3	2000	2000	2000	2	0	2	Export	466	Mali	MLI	251	France	FRA								61	LEATHER, LEATHER GOODS	1	No Quantity							281			0
S3	2000	2000	2000	2	0	2	Export	466	Mali	MLI	251	France	FRA								52	INORGANIC CHEMICALS	1	No Quantity							1231			0
S3	2000	2000	2000	2	0	2	Export	466	Mali	MLI	251	France	FRA								54	MEDICINAL,PHARM.PRODUCTS	1	No Quantity							6666			0
S3	2000	2000	2000	2	0	2	Export	466	Mali	MLI	251	France	FRA								55	ESSENTL.OILS,PERFUME,ETC	1	No Quantity							50559			0
S3	2000	2000	2000	2	0	2	Export	466	Mali	MLI	266	Gabon	GAB								62	RUBBER MANUFACTURES, NES	1	No Quantity							1407			0
S3	2000	2000	2000	2	0	2	Export	466	Mali	MLI	266	Gabon	GAB								67	IRON AND STEEL	1	No Quantity							35662			0
S3	2000	2000	2000	2	0	2	Export	466	Mali	MLI	266	Gabon	GAB								05	VEGETABLES AND FRUIT	1	No Quantity							101			0
S3	2000	2000	2000	2	0	2	Export	466	Mali	MLI	266	Gabon	GAB								04	CEREALS,CEREAL PREPRTNS.	1	No Quantity							14207			0
S3	2000	2000	2000	2	0	2	Export	466	Mali	MLI	266	Gabon	GAB								00	LIVE ANIMALS	1	No Quantity							54611			0
S3	2000	2000	2000	2	0	2	Export	466	Mali	MLI	266	Gabon	GAB								33	PETROLEUM,PETROL.PRODUCT	1	No Quantity							11703			0
S3	2000	2000	2000	2	0	2	Export	466	Mali	MLI	266	Gabon	GAB								93	SPEC.TRANSACT.NOT CLASSD	1	No Quantity							70			0
S3	2000	2000	2000	2	0	2	Export	466	Mali	MLI	266	Gabon	GAB								77	ELEC MCH APPAR,PARTS,NES	1	No Quantity							3517			0
S3	2000	2000	2000	2	0	2	Export	466	Mali	MLI	270	Gambia	GMB								78	ROAD VEHICLES	1	No Quantity							1881			0
S3	2000	2000	2000	2	0	2	Export	466	Mali	MLI	270	Gambia	GMB								93	SPEC.TRANSACT.NOT CLASSD	1	No Quantity							1758			0
S3	2000	2000	2000	2	0	2	Export	466	Mali	MLI	270	Gambia	GMB								33	PETROLEUM,PETROL.PRODUCT	1	No Quantity							10242			0
S3	2000	2000	2000	2	0	2	Export	466	Mali	MLI	276	Germany	DEU								33	PETROLEUM,PETROL.PRODUCT	1	No Quantity							13			0
S3	2000	2000	2000	2	0	2	Export	466	Mali	MLI	276	Germany	DEU								27	CRUDE FERTILIZER,MINERAL	1	No Quantity							16			0
S3	2000	2000	2000	2	0	2	Export	462	Maldives	MDV	276	Germany	DEU								03	FISH,CRUSTACEANS,MOLLUSC	1	No Quantity							6048688			0
S3	2000	2000	2000	2	0	2	Export	466	Mali	MLI	276	Germany	DEU								05	VEGETABLES AND FRUIT	1	No Quantity							675			0
S3	2000	2000	2000	2	0	2	Export	466	Mali	MLI	276	Germany	DEU								03	FISH,CRUSTACEANS,MOLLUSC	1	No Quantity							211			0
S3	2000	2000	2000	2	0	2	Export	466	Mali	MLI	276	Germany	DEU								69	METALS MANUFACTURES,NES	1	No Quantity							94			0
S3	2000	2000	2000	2	0	2	Export	466	Mali	MLI	276	Germany	DEU								63	CORK, WOOD MANUFACTURES	1	No Quantity							809			0
S3	2000	2000	2000	2	0	2	Export	466	Mali	MLI	276	Germany	DEU								65	TEXTILE YARN,FABRIC,ETC.	1	No Quantity							345			0
S3	2000	2000	2000	2	0	2	Export	466	Mali	MLI	276	Germany	DEU								51	ORGANIC CHEMICALS	1	No Quantity							3939			0
S3	2000	2000	2000	2	0	2	Export	466	Mali	MLI	276	Germany	DEU								93	SPEC.TRANSACT.NOT CLASSD	1	No Quantity							67422			0
S3	2000	2000	2000	2	0	2	Export	462	Maldives	MDV	276	Germany	DEU								84	CLOTHING AND ACCESSORIES	1	No Quantity							1286739			0
S3	2000	2000	2000	2	0	2	Export	466	Mali	MLI	276	Germany	DEU								78	ROAD VEHICLES	1	No Quantity							3302			0
S3	2000	2000	2000	2	0	2	Export	466	Mali	MLI	276	Germany	DEU								77	ELEC MCH APPAR,PARTS,NES	1	No Quantity							14			0
S3	2000	2000	2000	2	0	2	Export	466	Mali	MLI	276	Germany	DEU								79	OTHR.TRANSPORT EQUIPMENT	1	No Quantity							1407			0
S3	2000	2000	2000	2	0	2	Export	466	Mali	MLI	276	Germany	DEU								76	TELECOMM.SOUND EQUIP ETC	1	No Quantity							1741			0
S3	2000	2000	2000	2	0	2	Export	466	Mali	MLI	276	Germany	DEU								89	MISC MANUFCTRD GOODS NES	1	No Quantity							6433			0
S3	2000	2000	2000	2	0	2	Export	466	Mali	MLI	288	Ghana	GHA								76	TELECOMM.SOUND EQUIP ETC	1	No Quantity							422			0
S3	2000	2000	2000	2	0	2	Export	466	Mali	MLI	288	Ghana	GHA								74	GENERAL INDUSTL.MACH.NES	1	No Quantity							119131			0
S3	2000	2000	2000	2	0	2	Export	466	Mali	MLI	288	Ghana	GHA								78	ROAD VEHICLES	1	No Quantity							172978			0
S3	2000	2000	2000	2	0	2	Export	466	Mali	MLI	288	Ghana	GHA								81	PREFAB BUILDGS,FTTNG ETC	1	No Quantity							2696			0
S3	2000	2000	2000	2	0	2	Export	466	Mali	MLI	288	Ghana	GHA								93	SPEC.TRANSACT.NOT CLASSD	1	No Quantity							64567			0
S3	2000	2000	2000	2	0	2	Export	466	Mali	MLI	288	Ghana	GHA								59	CHEMICAL MATERIALS NES	1	No Quantity							8130			0
S3	2000	2000	2000	2	0	2	Export	466	Mali	MLI	288	Ghana	GHA								69	METALS MANUFACTURES,NES	1	No Quantity							13923			0
S3	2000	2000	2000	2	0	2	Export	466	Mali	MLI	288	Ghana	GHA								73	METALWORKING MACHINERY	1	No Quantity							17715			0
S3	2000	2000	2000	2	0	2	Export	466	Mali	MLI	288	Ghana	GHA								71	POWER GENERATNG.MACHINES	1	No Quantity							10890			0
S3	2000	2000	2000	2	0	2	Export	466	Mali	MLI	288	Ghana	GHA								72	SPECIAL.INDUST.MACHINERY	1	No Quantity							242351			0
S3	2000	2000	2000	2	0	2	Export	466	Mali	MLI	288	Ghana	GHA								21	HIDES,SKINS,FURSKINS,RAW	1	No Quantity							225			0
S3	2000	2000	2000	2	0	2	Export	466	Mali	MLI	288	Ghana	GHA								33	PETROLEUM,PETROL.PRODUCT	1	No Quantity							79841			0
S3	2000	2000	2000	2	0	2	Export	462	Maldives	MDV	300	Greece	GRC								03	FISH,CRUSTACEANS,MOLLUSC	1	No Quantity							325002			0
S3	2000	2000	2000	2	0	2	Export	466	Mali	MLI	324	Guinea	GIN								09	MISC.EDIBLE PRODUCTS ETC	1	No Quantity							70184			0
S3	2000	2000	2000	2	0	2	Export	466	Mali	MLI	324	Guinea	GIN								11	BEVERAGES	1	No Quantity							14158			0
S3	2000	2000	2000	2	0	2	Export	466	Mali	MLI	324	Guinea	GIN								06	SUGAR,SUGR.PREPTNS,HONEY	1	No Quantity							540			0
S3	2000	2000	2000	2	0	2	Export	466	Mali	MLI	324	Guinea	GIN								07	COFFEE,TEA,COCOA,SPICES	1	No Quantity							150372			0
S3	2000	2000	2000	2	0	2	Export	466	Mali	MLI	324	Guinea	GIN								33	PETROLEUM,PETROL.PRODUCT	1	No Quantity							608926			0
S3	2000	2000	2000	2	0	2	Export	466	Mali	MLI	324	Guinea	GIN								72	SPECIAL.INDUST.MACHINERY	1	No Quantity							53084			0
S3	2000	2000	2000	2	0	2	Export	466	Mali	MLI	324	Guinea	GIN								71	POWER GENERATNG.MACHINES	1	No Quantity							22599			0
S3	2000	2000	2000	2	0	2	Export	466	Mali	MLI	324	Guinea	GIN								73	METALWORKING MACHINERY	1	No Quantity							1425			0
S3	2000	2000	2000	2	0	2	Export	466	Mali	MLI	324	Guinea	GIN								69	METALS MANUFACTURES,NES	1	No Quantity							1614			0
S3	2000	2000	2000	2	0	2	Export	466	Mali	MLI	324	Guinea	GIN								62	RUBBER MANUFACTURES, NES	1	No Quantity							9395			0
S3	2000	2000	2000	2	0	2	Export	466	Mali	MLI	324	Guinea	GIN								51	ORGANIC CHEMICALS	1	No Quantity							112997			0
S3	2000	2000	2000	2	0	2	Export	466	Mali	MLI	324	Guinea	GIN								53	DYES,COLOURING MATERIALS	1	No Quantity							6271			0
S3	2000	2000	2000	2	0	2	Export	466	Mali	MLI	324	Guinea	GIN								55	ESSENTL.OILS,PERFUME,ETC	1	No Quantity							90947			0
S3	2000	2000	2000	2	0	2	Export	466	Mali	MLI	324	Guinea	GIN								54	MEDICINAL,PHARM.PRODUCTS	1	No Quantity							4199			0
S3	2000	2000	2000	2	0	2	Export	466	Mali	MLI	324	Guinea	GIN								93	SPEC.TRANSACT.NOT CLASSD	1	No Quantity							2521			0
S3	2000	2000	2000	2	0	2	Export	466	Mali	MLI	324	Guinea	GIN								81	PREFAB BUILDGS,FTTNG ETC	1	No Quantity							495			0
S3	2000	2000	2000	2	0	2	Export	466	Mali	MLI	324	Guinea	GIN								78	ROAD VEHICLES	1	No Quantity							111835			0
S3	2000	2000	2000	2	0	2	Export	466	Mali	MLI	324	Guinea	GIN								77	ELEC MCH APPAR,PARTS,NES	1	No Quantity							38948			0
S3	2000	2000	2000	2	0	2	Export	466	Mali	MLI	324	Guinea	GIN								74	GENERAL INDUSTL.MACH.NES	1	No Quantity							26238			0
S3	2000	2000	2000	2	0	2	Export	466	Mali	MLI	324	Guinea	GIN								89	MISC MANUFCTRD GOODS NES	1	No Quantity							3493			0
S3	2000	2000	2000	2	0	2	Export	462	Maldives	MDV	344	China, Hong Kong SAR	HKG								84	CLOTHING AND ACCESSORIES	1	No Quantity							755			0
S3	2000	2000	2000	2	0	2	Export	462	Maldives	MDV	344	China, Hong Kong SAR	HKG								03	FISH,CRUSTACEANS,MOLLUSC	1	No Quantity							2485492			0
S3	2000	2000	2000	2	0	2	Export	466	Mali	MLI	372	Ireland	IRL								75	OFFICE MACHINES,ADP MACH	1	No Quantity							4206			0
S3	2000	2000	2000	2	0	2	Export	466	Mali	MLI	376	Israel	ISR								89	MISC MANUFCTRD GOODS NES	1	No Quantity							1070			0
S3	2000	2000	2000	2	0	2	Export	466	Mali	MLI	381	Italy	ITA								89	MISC MANUFCTRD GOODS NES	1	No Quantity							2346			0
S3	2000	2000	2000	2	0	2	Export	466	Mali	MLI	381	Italy	ITA								77	ELEC MCH APPAR,PARTS,NES	1	No Quantity							141			0
S3	2000	2000	2000	2	0	2	Export	466	Mali	MLI	381	Italy	ITA								78	ROAD VEHICLES	1	No Quantity							8940			0
S3	2000	2000	2000	2	0	2	Export	466	Mali	MLI	381	Italy	ITA								93	SPEC.TRANSACT.NOT CLASSD	1	No Quantity							542			0
S3	2000	2000	2000	2	0	2	Export	462	Maldives	MDV	381	Italy	ITA								03	FISH,CRUSTACEANS,MOLLUSC	1	No Quantity							544098			0
S3	2000	2000	2000	2	0	2	Export	466	Mali	MLI	381	Italy	ITA								00	LIVE ANIMALS	1	No Quantity							2540			0
S3	2000	2000	2000	2	0	2	Export	466	Mali	MLI	381	Italy	ITA								29	CRUDE ANIMAL,VEG.MATERL.	1	No Quantity							549			0
S3	2000	2000	2000	2	0	2	Export	466	Mali	MLI	381	Italy	ITA								65	TEXTILE YARN,FABRIC,ETC.	1	No Quantity							1667			0
S3	2000	2000	2000	2	0	2	Export	466	Mali	MLI	381	Italy	ITA								73	METALWORKING MACHINERY	1	No Quantity							25648			0
S3	2000	2000	2000	2	0	2	Export	466	Mali	MLI	381	Italy	ITA								72	SPECIAL.INDUST.MACHINERY	1	No Quantity							149293			0
S3	2000	2000	2000	2	0	2	Export	466	Mali	MLI	384	Côte d'Ivoire	CIV								72	SPECIAL.INDUST.MACHINERY	1	No Quantity							1951932			0
S3	2000	2000	2000	2	0	2	Export	466	Mali	MLI	384	Côte d'Ivoire	CIV								71	POWER GENERATNG.MACHINES	1	No Quantity							795992			0
S3	2000	2000	2000	2	0	2	Export	466	Mali	MLI	384	Côte d'Ivoire	CIV								69	METALS MANUFACTURES,NES	1	No Quantity							119502			0
S3	2000	2000	2000	2	0	2	Export	466	Mali	MLI	384	Côte d'Ivoire	CIV								67	IRON AND STEEL	1	No Quantity							121405			0
S3	2000	2000	2000	2	0	2	Export	466	Mali	MLI	384	Côte d'Ivoire	CIV								63	CORK, WOOD MANUFACTURES	1	No Quantity							9639			0
S3	2000	2000	2000	2	0	2	Export	466	Mali	MLI	384	Côte d'Ivoire	CIV								64	PAPER,PAPERBOARD,ETC.	1	No Quantity							52398			0
S3	2000	2000	2000	2	0	2	Export	466	Mali	MLI	384	Côte d'Ivoire	CIV								65	TEXTILE YARN,FABRIC,ETC.	1	No Quantity							407368			0
S3	2000	2000	2000	2	0	2	Export	466	Mali	MLI	384	Côte d'Ivoire	CIV								62	RUBBER MANUFACTURES, NES	1	No Quantity							30588			0
S3	2000	2000	2000	2	0	2	Export	466	Mali	MLI	384	Côte d'Ivoire	CIV								61	LEATHER, LEATHER GOODS	1	No Quantity							183030			0
S3	2000	2000	2000	2	0	2	Export	466	Mali	MLI	384	Côte d'Ivoire	CIV								59	CHEMICAL MATERIALS NES	1	No Quantity							796864			0
S3	2000	2000	2000	2	0	2	Export	466	Mali	MLI	384	Côte d'Ivoire	CIV								58	PLASTIC,NON-PRIMARY FORM	1	No Quantity							20557			0
S3	2000	2000	2000	2	0	2	Export	466	Mali	MLI	384	Côte d'Ivoire	CIV								54	MEDICINAL,PHARM.PRODUCTS	1	No Quantity							175011			0
S3	2000	2000	2000	2	0	2	Export	466	Mali	MLI	384	Côte d'Ivoire	CIV								55	ESSENTL.OILS,PERFUME,ETC	1	No Quantity							1218			0
S3	2000	2000	2000	2	0	2	Export	466	Mali	MLI	384	Côte d'Ivoire	CIV								57	PLASTICS IN PRIMARY FORM	1	No Quantity							28264			0
S3	2000	2000	2000	2	0	2	Export	466	Mali	MLI	384	Côte d'Ivoire	CIV								53	DYES,COLOURING MATERIALS	1	No Quantity							818			0
S3	2000	2000	2000	2	0	2	Export	466	Mali	MLI	384	Côte d'Ivoire	CIV								52	INORGANIC CHEMICALS	1	No Quantity							29077			0
S3	2000	2000	2000	2	0	2	Export	466	Mali	MLI	384	Côte d'Ivoire	CIV								29	CRUDE ANIMAL,VEG.MATERL.	1	No Quantity							20503			0
S3	2000	2000	2000	2	0	2	Export	466	Mali	MLI	384	Côte d'Ivoire	CIV								43	ANIMAL,VEG.FATS,OILS,NES	1	No Quantity							11605			0
S3	2000	2000	2000	2	0	2	Export	466	Mali	MLI	384	Côte d'Ivoire	CIV								42	FIXED VEG. FATS AND OILS	1	No Quantity							570			0
S3	2000	2000	2000	2	0	2	Export	466	Mali	MLI	384	Côte d'Ivoire	CIV								33	PETROLEUM,PETROL.PRODUCT	1	No Quantity							624884			0
S3	2000	2000	2000	2	0	2	Export	466	Mali	MLI	384	Côte d'Ivoire	CIV								21	HIDES,SKINS,FURSKINS,RAW	1	No Quantity							46948			0
S3	2000	2000	2000	2	0	2	Export	466	Mali	MLI	384	Côte d'Ivoire	CIV								22	OIL SEED,OLEAGINUS FRUIT	1	No Quantity							835724			0
S3	2000	2000	2000	2	0	2	Export	466	Mali	MLI	384	Côte d'Ivoire	CIV								26	TEXTILE FIBRES	1	No Quantity							117732315			0
S3	2000	2000	2000	2	0	2	Export	466	Mali	MLI	384	Côte d'Ivoire	CIV								24	CORK AND WOOD	1	No Quantity							3981			0
S3	2000	2000	2000	2	0	2	Export	466	Mali	MLI	384	Côte d'Ivoire	CIV								23	CRUDE RUBBER	1	No Quantity							1407			0
S3	2000	2000	2000	2	0	2	Export	466	Mali	MLI	384	Côte d'Ivoire	CIV								27	CRUDE FERTILIZER,MINERAL	1	No Quantity							1462			0
S3	2000	2000	2000	2	0	2	Export	466	Mali	MLI	384	Côte d'Ivoire	CIV								28	METALLIFEROUS ORE,SCRAP	1	No Quantity							251121			0
S3	2000	2000	2000	2	0	2	Export	466	Mali	MLI	384	Côte d'Ivoire	CIV								00	LIVE ANIMALS	1	No Quantity							30270			0
S3	2000	2000	2000	2	0	2	Export	466	Mali	MLI	384	Côte d'Ivoire	CIV								04	CEREALS,CEREAL PREPRTNS.	1	No Quantity							1744117			0
S3	2000	2000	2000	2	0	2	Export	466	Mali	MLI	384	Côte d'Ivoire	CIV								07	COFFEE,TEA,COCOA,SPICES	1	No Quantity							1188			0
S3	2000	2000	2000	2	0	2	Export	466	Mali	MLI	384	Côte d'Ivoire	CIV								06	SUGAR,SUGR.PREPTNS,HONEY	1	No Quantity							82709			0
S3	2000	2000	2000	2	0	2	Export	466	Mali	MLI	384	Côte d'Ivoire	CIV								05	VEGETABLES AND FRUIT	1	No Quantity							1898398			0
S3	2000	2000	2000	2	0	2	Export	466	Mali	MLI	384	Côte d'Ivoire	CIV								11	BEVERAGES	1	No Quantity							18887			0
S3	2000	2000	2000	2	0	2	Export	466	Mali	MLI	384	Côte d'Ivoire	CIV								08	ANIMAL FEED STUFF	1	No Quantity							604373			0
S3	2000	2000	2000	2	0	2	Export	466	Mali	MLI	384	Côte d'Ivoire	CIV								09	MISC.EDIBLE PRODUCTS ETC	1	No Quantity							49141			0
S3	2000	2000	2000	2	0	2	Export	466	Mali	MLI	384	Côte d'Ivoire	CIV								03	FISH,CRUSTACEANS,MOLLUSC	1	No Quantity							96504			0
S3	2000	2000	2000	2	0	2	Export	466	Mali	MLI	384	Côte d'Ivoire	CIV								93	SPEC.TRANSACT.NOT CLASSD	1	No Quantity							928039			0
S3	2000	2000	2000	2	0	2	Export	466	Mali	MLI	384	Côte d'Ivoire	CIV								81	PREFAB BUILDGS,FTTNG ETC	1	No Quantity							8640			0
S3	2000	2000	2000	2	0	2	Export	466	Mali	MLI	384	Côte d'Ivoire	CIV								82	FURNITURE,BEDDING,ETC.	1	No Quantity							1965			0
S3	2000	2000	2000	2	0	2	Export	466	Mali	MLI	384	Côte d'Ivoire	CIV								84	CLOTHING AND ACCESSORIES	1	No Quantity							3378			0
S3	2000	2000	2000	2	0	2	Export	466	Mali	MLI	384	Côte d'Ivoire	CIV								85	FOOTWEAR	1	No Quantity							11373			0
S3	2000	2000	2000	2	0	2	Export	466	Mali	MLI	384	Côte d'Ivoire	CIV								78	ROAD VEHICLES	1	No Quantity							1895401			0
S3	2000	2000	2000	2	0	2	Export	466	Mali	MLI	384	Côte d'Ivoire	CIV								77	ELEC MCH APPAR,PARTS,NES	1	No Quantity							246516			0
S3	2000	2000	2000	2	0	2	Export	466	Mali	MLI	384	Côte d'Ivoire	CIV								79	OTHR.TRANSPORT EQUIPMENT	1	No Quantity							372192			0
S3	2000	2000	2000	2	0	2	Export	466	Mali	MLI	384	Côte d'Ivoire	CIV								75	OFFICE MACHINES,ADP MACH	1	No Quantity							42659			0
S3	2000	2000	2000	2	0	2	Export	466	Mali	MLI	384	Côte d'Ivoire	CIV								74	GENERAL INDUSTL.MACH.NES	1	No Quantity							1338299			0
S3	2000	2000	2000	2	0	2	Export	466	Mali	MLI	384	Côte d'Ivoire	CIV								76	TELECOMM.SOUND EQUIP ETC	1	No Quantity							101861			0
S3	2000	2000	2000	2	0	2	Export	466	Mali	MLI	384	Côte d'Ivoire	CIV								89	MISC MANUFCTRD GOODS NES	1	No Quantity							151324			0
S3	2000	2000	2000	2	0	2	Export	466	Mali	MLI	384	Côte d'Ivoire	CIV								88	PHOTO.APPARAT.NES;CLOCKS	1	No Quantity							1891			0
S3	2000	2000	2000	2	0	2	Export	466	Mali	MLI	384	Côte d'Ivoire	CIV								87	SCIENTIFIC EQUIPMENT NES	1	No Quantity							23041			0
S3	2000	2000	2000	2	0	2	Export	466	Mali	MLI	392	Japan	JPN								89	MISC MANUFCTRD GOODS NES	1	No Quantity							2934			0
S3	2000	2000	2000	2	0	2	Export	466	Mali	MLI	392	Japan	JPN								76	TELECOMM.SOUND EQUIP ETC	1	No Quantity							13082			0
S3	2000	2000	2000	2	0	2	Export	462	Maldives	MDV	392	Japan	JPN								84	CLOTHING AND ACCESSORIES	1	No Quantity							19113			0
S3	2000	2000	2000	2	0	2	Export	466	Mali	MLI	392	Japan	JPN								93	SPEC.TRANSACT.NOT CLASSD	1	No Quantity							19			0
S3	2000	2000	2000	2	0	2	Export	462	Maldives	MDV	392	Japan	JPN								03	FISH,CRUSTACEANS,MOLLUSC	1	No Quantity							3156339			0
S3	2000	2000	2000	2	0	2	Export	466	Mali	MLI	392	Japan	JPN								65	TEXTILE YARN,FABRIC,ETC.	1	No Quantity							485			0
S3	2000	2000	2000	2	0	2	Export	466	Mali	MLI	392	Japan	JPN								72	SPECIAL.INDUST.MACHINERY	1	No Quantity							281			0
S3	2000	2000	2000	2	0	2	Export	466	Mali	MLI	404	Kenya	KEN								89	MISC MANUFCTRD GOODS NES	1	No Quantity							1066			0
S3	2000	2000	2000	2	0	2	Export	462	Maldives	MDV	410	Rep. of Korea	KOR								03	FISH,CRUSTACEANS,MOLLUSC	1	No Quantity							515			0
S3	2000	2000	2000	2	0	2	Export	466	Mali	MLI	422	Lebanon	LBN								33	PETROLEUM,PETROL.PRODUCT	1	No Quantity							10241			0
S3	2000	2000	2000	2	0	2	Export	466	Mali	MLI	430	Liberia	LBR								33	PETROLEUM,PETROL.PRODUCT	1	No Quantity							16410			0
S3	2000	2000	2000	2	0	2	Export	466	Mali	MLI	434	Libya	LBY								33	PETROLEUM,PETROL.PRODUCT	1	No Quantity							45434			0
S3	2000	2000	2000	2	0	2	Export	466	Mali	MLI	450	Madagascar	MDG								81	PREFAB BUILDGS,FTTNG ETC	1	No Quantity							8397			0
S3	2000	2000	2000	2	0	2	Export	462	Maldives	MDV	458	Malaysia	MYS								03	FISH,CRUSTACEANS,MOLLUSC	1	No Quantity							214876			0
S3	2000	2000	2000	2	0	2	Export	466	Mali	MLI	470	Malta	MLT								33	PETROLEUM,PETROL.PRODUCT	1	No Quantity							13966			0
S3	2000	2000	2000	2	0	2	Export	466	Mali	MLI	478	Mauritania	MRT								33	PETROLEUM,PETROL.PRODUCT	1	No Quantity							55723			0
S3	2000	2000	2000	2	0	2	Export	466	Mali	MLI	478	Mauritania	MRT								42	FIXED VEG. FATS AND OILS	1	No Quantity							132332			0
S3	2000	2000	2000	2	0	2	Export	466	Mali	MLI	478	Mauritania	MRT								04	CEREALS,CEREAL PREPRTNS.	1	No Quantity							85382			0
S3	2000	2000	2000	2	0	2	Export	466	Mali	MLI	478	Mauritania	MRT								72	SPECIAL.INDUST.MACHINERY	1	No Quantity							464			0
S3	2000	2000	2000	2	0	2	Export	466	Mali	MLI	478	Mauritania	MRT								65	TEXTILE YARN,FABRIC,ETC.	1	No Quantity							917521			0
S3	2000	2000	2000	2	0	2	Export	466	Mali	MLI	478	Mauritania	MRT								54	MEDICINAL,PHARM.PRODUCTS	1	No Quantity							37782			0
S3	2000	2000	2000	2	0	2	Export	466	Mali	MLI	478	Mauritania	MRT								93	SPEC.TRANSACT.NOT CLASSD	1	No Quantity							4593			0
S3	2000	2000	2000	2	0	2	Export	466	Mali	MLI	478	Mauritania	MRT								78	ROAD VEHICLES	1	No Quantity							70304			0
S3	2000	2000	2000	2	0	2	Export	466	Mali	MLI	490	Other Asia, nes									76	TELECOMM.SOUND EQUIP ETC	1	No Quantity							3902			0
S3	2000	2000	2000	2	0	2	Export	462	Maldives	MDV	490	Other Asia, nes									84	CLOTHING AND ACCESSORIES	1	No Quantity							221			0
S3	2000	2000	2000	2	0	2	Export	466	Mali	MLI	490	Other Asia, nes									65	TEXTILE YARN,FABRIC,ETC.	1	No Quantity							70			0
S3	2000	2000	2000	2	0	2	Export	462	Maldives	MDV	490	Other Asia, nes									03	FISH,CRUSTACEANS,MOLLUSC	1	No Quantity							895089			0
S3	2000	2000	2000	2	0	2	Export	466	Mali	MLI	500	Montserrat	MSR								87	SCIENTIFIC EQUIPMENT NES	1	No Quantity							3517			0
S3	2000	2000	2000	2	0	2	Export	466	Mali	MLI	504	Morocco	MAR								00	LIVE ANIMALS	1	No Quantity							211			0
S3	2000	2000	2000	2	0	2	Export	466	Mali	MLI	504	Morocco	MAR								06	SUGAR,SUGR.PREPTNS,HONEY	1	No Quantity							332			0
S3	2000	2000	2000	2	0	2	Export	466	Mali	MLI	504	Morocco	MAR								33	PETROLEUM,PETROL.PRODUCT	1	No Quantity							77830			0
S3	2000	2000	2000	2	0	2	Export	466	Mali	MLI	504	Morocco	MAR								54	MEDICINAL,PHARM.PRODUCTS	1	No Quantity							70			0
S3	2000	2000	2000	2	0	2	Export	466	Mali	MLI	504	Morocco	MAR								63	CORK, WOOD MANUFACTURES	1	No Quantity							141			0
S3	2000	2000	2000	2	0	2	Export	466	Mali	MLI	528	Netherlands	NLD								52	INORGANIC CHEMICALS	1	No Quantity							387			0
S3	2000	2000	2000	2	0	2	Export	466	Mali	MLI	528	Netherlands	NLD								65	TEXTILE YARN,FABRIC,ETC.	1	No Quantity							1182			0
S3	2000	2000	2000	2	0	2	Export	466	Mali	MLI	528	Netherlands	NLD								43	ANIMAL,VEG.FATS,OILS,NES	1	No Quantity							70			0
S3	2000	2000	2000	2	0	2	Export	466	Mali	MLI	528	Netherlands	NLD								21	HIDES,SKINS,FURSKINS,RAW	1	No Quantity							41			0
S3	2000	2000	2000	2	0	2	Export	462	Maldives	MDV	528	Netherlands	NLD								03	FISH,CRUSTACEANS,MOLLUSC	1	No Quantity							381650			0
S3	2000	2000	2000	2	0	2	Export	466	Mali	MLI	528	Netherlands	NLD								89	MISC MANUFCTRD GOODS NES	1	No Quantity							9742			0
S3	2000	2000	2000	2	0	2	Export	462	Maldives	MDV	528	Netherlands	NLD								84	CLOTHING AND ACCESSORIES	1	No Quantity							3516			0
S3	2000	2000	2000	2	0	2	Export	466	Mali	MLI	528	Netherlands	NLD								93	SPEC.TRANSACT.NOT CLASSD	1	No Quantity							696			0
S3	2000	2000	2000	2	0	2	Export	466	Mali	MLI	562	Niger	NER								93	SPEC.TRANSACT.NOT CLASSD	1	No Quantity							6901			0
S3	2000	2000	2000	2	0	2	Export	466	Mali	MLI	562	Niger	NER								75	OFFICE MACHINES,ADP MACH	1	No Quantity							169			0
S3	2000	2000	2000	2	0	2	Export	466	Mali	MLI	562	Niger	NER								78	ROAD VEHICLES	1	No Quantity							2896			0
S3	2000	2000	2000	2	0	2	Export	466	Mali	MLI	562	Niger	NER								77	ELEC MCH APPAR,PARTS,NES	1	No Quantity							489222			0
S3	2000	2000	2000	2	0	2	Export	466	Mali	MLI	562	Niger	NER								89	MISC MANUFCTRD GOODS NES	1	No Quantity							27601			0
S3	2000	2000	2000	2	0	2	Export	466	Mali	MLI	562	Niger	NER								87	SCIENTIFIC EQUIPMENT NES	1	No Quantity							8440			0
S3	2000	2000	2000	2	0	2	Export	466	Mali	MLI	562	Niger	NER								04	CEREALS,CEREAL PREPRTNS.	1	No Quantity							686374			0
S3	2000	2000	2000	2	0	2	Export	466	Mali	MLI	562	Niger	NER								11	BEVERAGES	1	No Quantity							6752			0
S3	2000	2000	2000	2	0	2	Export	466	Mali	MLI	562	Niger	NER								33	PETROLEUM,PETROL.PRODUCT	1	No Quantity							267577			0
S3	2000	2000	2000	2	0	2	Export	466	Mali	MLI	562	Niger	NER								59	CHEMICAL MATERIALS NES	1	No Quantity							3290			0
S3	2000	2000	2000	2	0	2	Export	466	Mali	MLI	562	Niger	NER								54	MEDICINAL,PHARM.PRODUCTS	1	No Quantity							22787			0
S3	2000	2000	2000	2	0	2	Export	466	Mali	MLI	562	Niger	NER								69	METALS MANUFACTURES,NES	1	No Quantity							2827			0
S3	2000	2000	2000	2	0	2	Export	466	Mali	MLI	566	Nigeria	NGA								54	MEDICINAL,PHARM.PRODUCTS	1	No Quantity							1266			0
S3	2000	2000	2000	2	0	2	Export	466	Mali	MLI	566	Nigeria	NGA								33	PETROLEUM,PETROL.PRODUCT	1	No Quantity							20482			0
S3	2000	2000	2000	2	0	2	Export	466	Mali	MLI	566	Nigeria	NGA								28	METALLIFEROUS ORE,SCRAP	1	No Quantity							57671			0
S3	2000	2000	2000	2	0	2	Export	466	Mali	MLI	566	Nigeria	NGA								93	SPEC.TRANSACT.NOT CLASSD	1	No Quantity							703			0
S3	2000	2000	2000	2	0	2	Export	466	Mali	MLI	579	Norway	NOR								93	SPEC.TRANSACT.NOT CLASSD	1	No Quantity							5394			0
S3	2000	2000	2000	2	0	2	Export	466	Mali	MLI	579	Norway	NOR								89	MISC MANUFCTRD GOODS NES	1	No Quantity							277			0
S3	2000	2000	2000	2	0	2	Export	462	Maldives	MDV	591	Panama	PAN								84	CLOTHING AND ACCESSORIES	1	No Quantity							10769			0
S3	2000	2000	2000	2	0	2	Export	466	Mali	MLI	620	Portugal	PRT								93	SPEC.TRANSACT.NOT CLASSD	1	No Quantity							141			0
S3	2000	2000	2000	2	0	2	Export	466	Mali	MLI	620	Portugal	PRT								00	LIVE ANIMALS	1	No Quantity							1090			0
S3	2000	2000	2000	2	0	2	Export	466	Mali	MLI	624	Guinea-Bissau	GNB								33	PETROLEUM,PETROL.PRODUCT	1	No Quantity							7597			0
S3	2000	2000	2000	2	0	2	Export	466	Mali	MLI	643	Russian Federation	RUS								93	SPEC.TRANSACT.NOT CLASSD	1	No Quantity							1266			0
S3	2000	2000	2000	2	0	2	Export	466	Mali	MLI	646	Rwanda	RWA								93	SPEC.TRANSACT.NOT CLASSD	1	No Quantity							14265			0
S3	2000	2000	2000	2	0	2	Export	466	Mali	MLI	682	Saudi Arabia	SAU								33	PETROLEUM,PETROL.PRODUCT	1	No Quantity							157703			0
S3	2000	2000	2000	2	0	2	Export	462	Maldives	MDV	682	Saudi Arabia	SAU								55	ESSENTL.OILS,PERFUME,ETC	1	No Quantity							3983			0
S3	2000	2000	2000	2	0	2	Export	466	Mali	MLI	686	Senegal	SEN								55	ESSENTL.OILS,PERFUME,ETC	1	No Quantity							40293			0
S3	2000	2000	2000	2	0	2	Export	466	Mali	MLI	686	Senegal	SEN								54	MEDICINAL,PHARM.PRODUCTS	1	No Quantity							13656			0
S3	2000	2000	2000	2	0	2	Export	466	Mali	MLI	686	Senegal	SEN								52	INORGANIC CHEMICALS	1	No Quantity							57580			0
S3	2000	2000	2000	2	0	2	Export	466	Mali	MLI	686	Senegal	SEN								53	DYES,COLOURING MATERIALS	1	No Quantity							16010			0
S3	2000	2000	2000	2	0	2	Export	466	Mali	MLI	686	Senegal	SEN								51	ORGANIC CHEMICALS	1	No Quantity							6764			0
S3	2000	2000	2000	2	0	2	Export	466	Mali	MLI	686	Senegal	SEN								59	CHEMICAL MATERIALS NES	1	No Quantity							6136			0
S3	2000	2000	2000	2	0	2	Export	466	Mali	MLI	686	Senegal	SEN								61	LEATHER, LEATHER GOODS	1	No Quantity							2221660			0
S3	2000	2000	2000	2	0	2	Export	466	Mali	MLI	686	Senegal	SEN								62	RUBBER MANUFACTURES, NES	1	No Quantity							7745			0
S3	2000	2000	2000	2	0	2	Export	466	Mali	MLI	686	Senegal	SEN								65	TEXTILE YARN,FABRIC,ETC.	1	No Quantity							7898			0
S3	2000	2000	2000	2	0	2	Export	466	Mali	MLI	686	Senegal	SEN								69	METALS MANUFACTURES,NES	1	No Quantity							12030			0
S3	2000	2000	2000	2	0	2	Export	466	Mali	MLI	686	Senegal	SEN								67	IRON AND STEEL	1	No Quantity							8209			0
S3	2000	2000	2000	2	0	2	Export	466	Mali	MLI	686	Senegal	SEN								63	CORK, WOOD MANUFACTURES	1	No Quantity							6686			0
S3	2000	2000	2000	2	0	2	Export	466	Mali	MLI	686	Senegal	SEN								66	NON-METAL.MINERAL MANFCT	1	No Quantity							7			0
S3	2000	2000	2000	2	0	2	Export	466	Mali	MLI	686	Senegal	SEN								72	SPECIAL.INDUST.MACHINERY	1	No Quantity							425764			0
S3	2000	2000	2000	2	0	2	Export	466	Mali	MLI	686	Senegal	SEN								71	POWER GENERATNG.MACHINES	1	No Quantity							92811			0
S3	2000	2000	2000	2	0	2	Export	466	Mali	MLI	686	Senegal	SEN								73	METALWORKING MACHINERY	1	No Quantity							6217			0
S3	2000	2000	2000	2	0	2	Export	466	Mali	MLI	686	Senegal	SEN								33	PETROLEUM,PETROL.PRODUCT	1	No Quantity							364565			0
S3	2000	2000	2000	2	0	2	Export	466	Mali	MLI	686	Senegal	SEN								42	FIXED VEG. FATS AND OILS	1	No Quantity							7279			0
S3	2000	2000	2000	2	0	2	Export	466	Mali	MLI	686	Senegal	SEN								29	CRUDE ANIMAL,VEG.MATERL.	1	No Quantity							35252			0
S3	2000	2000	2000	2	0	2	Export	466	Mali	MLI	686	Senegal	SEN								28	METALLIFEROUS ORE,SCRAP	1	No Quantity							20270			0
S3	2000	2000	2000	2	0	2	Export	466	Mali	MLI	686	Senegal	SEN								27	CRUDE FERTILIZER,MINERAL	1	No Quantity							23560			0
S3	2000	2000	2000	2	0	2	Export	466	Mali	MLI	686	Senegal	SEN								21	HIDES,SKINS,FURSKINS,RAW	1	No Quantity							28814			0
S3	2000	2000	2000	2	0	2	Export	466	Mali	MLI	686	Senegal	SEN								22	OIL SEED,OLEAGINUS FRUIT	1	No Quantity							5880			0
S3	2000	2000	2000	2	0	2	Export	466	Mali	MLI	686	Senegal	SEN								24	CORK AND WOOD	1	No Quantity							253			0
S3	2000	2000	2000	2	0	2	Export	466	Mali	MLI	686	Senegal	SEN								26	TEXTILE FIBRES	1	No Quantity							44591345			0
S3	2000	2000	2000	2	0	2	Export	466	Mali	MLI	686	Senegal	SEN								00	LIVE ANIMALS	1	No Quantity							79495			0
S3	2000	2000	2000	2	0	2	Export	466	Mali	MLI	686	Senegal	SEN								04	CEREALS,CEREAL PREPRTNS.	1	No Quantity							134640			0
S3	2000	2000	2000	2	0	2	Export	466	Mali	MLI	686	Senegal	SEN								11	BEVERAGES	1	No Quantity							11808			0
S3	2000	2000	2000	2	0	2	Export	466	Mali	MLI	686	Senegal	SEN								08	ANIMAL FEED STUFF	1	No Quantity							37552			0
S3	2000	2000	2000	2	0	2	Export	466	Mali	MLI	686	Senegal	SEN								07	COFFEE,TEA,COCOA,SPICES	1	No Quantity							22221			0
S3	2000	2000	2000	2	0	2	Export	466	Mali	MLI	686	Senegal	SEN								05	VEGETABLES AND FRUIT	1	No Quantity							563			0
S3	2000	2000	2000	2	0	2	Export	466	Mali	MLI	686	Senegal	SEN								93	SPEC.TRANSACT.NOT CLASSD	1	No Quantity							286342			0
S3	2000	2000	2000	2	0	2	Export	466	Mali	MLI	686	Senegal	SEN								82	FURNITURE,BEDDING,ETC.	1	No Quantity							861			0
S3	2000	2000	2000	2	0	2	Export	466	Mali	MLI	686	Senegal	SEN								83	TRAVEL GOODS,HANDBGS ETC	1	No Quantity							444			0
S3	2000	2000	2000	2	0	2	Export	466	Mali	MLI	686	Senegal	SEN								84	CLOTHING AND ACCESSORIES	1	No Quantity							1063			0
S3	2000	2000	2000	2	0	2	Export	466	Mali	MLI	686	Senegal	SEN								77	ELEC MCH APPAR,PARTS,NES	1	No Quantity							13045			0
S3	2000	2000	2000	2	0	2	Export	466	Mali	MLI	686	Senegal	SEN								68	NON-FERROUS METALS	1	No Quantity							14569			0
S3	2000	2000	2000	2	0	2	Export	466	Mali	MLI	686	Senegal	SEN								78	ROAD VEHICLES	1	No Quantity							358497			0
S3	2000	2000	2000	2	0	2	Export	466	Mali	MLI	686	Senegal	SEN								75	OFFICE MACHINES,ADP MACH	1	No Quantity							12969			0
S3	2000	2000	2000	2	0	2	Export	466	Mali	MLI	686	Senegal	SEN								74	GENERAL INDUSTL.MACH.NES	1	No Quantity							298857			0
S3	2000	2000	2000	2	0	2	Export	466	Mali	MLI	686	Senegal	SEN								76	TELECOMM.SOUND EQUIP ETC	1	No Quantity							2237			0
S3	2000	2000	2000	2	0	2	Export	466	Mali	MLI	686	Senegal	SEN								89	MISC MANUFCTRD GOODS NES	1	No Quantity							568752			0
S3	2000	2000	2000	2	0	2	Export	466	Mali	MLI	686	Senegal	SEN								87	SCIENTIFIC EQUIPMENT NES	1	No Quantity							125879			0
S3	2000	2000	2000	2	0	2	Export	466	Mali	MLI	694	Sierra Leone	SLE								33	PETROLEUM,PETROL.PRODUCT	1	No Quantity							27297			0
S3	2000	2000	2000	2	0	2	Export	462	Maldives	MDV	699	India	IND								29	CRUDE ANIMAL,VEG.MATERL.	1	No Quantity							32276			0
S3	2000	2000	2000	2	0	2	Export	462	Maldives	MDV	699	India	IND								28	METALLIFEROUS ORE,SCRAP	1	No Quantity							104253			0
S3	2000	2000	2000	2	0	2	Export	462	Maldives	MDV	699	India	IND								03	FISH,CRUSTACEANS,MOLLUSC	1	No Quantity							49337			0
S3	2000	2000	2000	2	0	2	Export	462	Maldives	MDV	699	India	IND								68	NON-FERROUS METALS	1	No Quantity							1120			0
S3	2000	2000	2000	2	0	2	Export	462	Maldives	MDV	699	India	IND								84	CLOTHING AND ACCESSORIES	1	No Quantity							51309			0
S3	2000	2000	2000	2	0	2	Export	466	Mali	MLI	699	India	IND								93	SPEC.TRANSACT.NOT CLASSD	1	No Quantity							324			0
S3	2000	2000	2000	2	0	2	Export	462	Maldives	MDV	702	Singapore	SGP								84	CLOTHING AND ACCESSORIES	1	No Quantity							42107			0
S3	2000	2000	2000	2	0	2	Export	462	Maldives	MDV	702	Singapore	SGP								03	FISH,CRUSTACEANS,MOLLUSC	1	No Quantity							3239202			0
S3	2000	2000	2000	2	0	2	Export	466	Mali	MLI	706	Somalia	SOM								93	SPEC.TRANSACT.NOT CLASSD	1	No Quantity							141			0
S3	2000	2000	2000	2	0	2	Export	466	Mali	MLI	710	South Africa	ZAF								93	SPEC.TRANSACT.NOT CLASSD	1	No Quantity							15			0
S3	2000	2000	2000	2	0	2	Export	466	Mali	MLI	710	South Africa	ZAF								77	ELEC MCH APPAR,PARTS,NES	1	No Quantity							985			0
S3	2000	2000	2000	2	0	2	Export	466	Mali	MLI	710	South Africa	ZAF								78	ROAD VEHICLES	1	No Quantity							422			0
S3	2000	2000	2000	2	0	2	Export	466	Mali	MLI	710	South Africa	ZAF								76	TELECOMM.SOUND EQUIP ETC	1	No Quantity							2855			0
S3	2000	2000	2000	2	0	2	Export	466	Mali	MLI	710	South Africa	ZAF								74	GENERAL INDUSTL.MACH.NES	1	No Quantity							254			0
S3	2000	2000	2000	2	0	2	Export	466	Mali	MLI	710	South Africa	ZAF								75	OFFICE MACHINES,ADP MACH	1	No Quantity							4179			0
S3	2000	2000	2000	2	0	2	Export	466	Mali	MLI	710	South Africa	ZAF								87	SCIENTIFIC EQUIPMENT NES	1	No Quantity							5554			0
S3	2000	2000	2000	2	0	2	Export	466	Mali	MLI	710	South Africa	ZAF								97	GOLD,NONMONTRY EXCL ORES	1	No Quantity							179348932			0
S3	2000	2000	2000	2	0	2	Export	466	Mali	MLI	710	South Africa	ZAF								89	MISC MANUFCTRD GOODS NES	1	No Quantity							369			0
S3	2000	2000	2000	2	0	2	Export	466	Mali	MLI	710	South Africa	ZAF								11	BEVERAGES	1	No Quantity							1			0
S3	2000	2000	2000	2	0	2	Export	466	Mali	MLI	710	South Africa	ZAF								27	CRUDE FERTILIZER,MINERAL	1	No Quantity							1			0
S3	2000	2000	2000	2	0	2	Export	466	Mali	MLI	710	South Africa	ZAF								33	PETROLEUM,PETROL.PRODUCT	1	No Quantity							17410			0
S3	2000	2000	2000	2	0	2	Export	466	Mali	MLI	710	South Africa	ZAF								71	POWER GENERATNG.MACHINES	1	No Quantity							96017			0
S3	2000	2000	2000	2	0	2	Export	466	Mali	MLI	710	South Africa	ZAF								72	SPECIAL.INDUST.MACHINERY	1	No Quantity							44186			0
S3	2000	2000	2000	2	0	2	Export	466	Mali	MLI	710	South Africa	ZAF								63	CORK, WOOD MANUFACTURES	1	No Quantity							809			0
S3	2000	2000	2000	2	0	2	Export	466	Mali	MLI	710	South Africa	ZAF								65	TEXTILE YARN,FABRIC,ETC.	1	No Quantity							281			0
S3	2000	2000	2000	2	0	2	Export	466	Mali	MLI	710	South Africa	ZAF								52	INORGANIC CHEMICALS	1	No Quantity							1			0
S3	2000	2000	2000	2	0	2	Export	466	Mali	MLI	716	Zimbabwe	ZWE								04	CEREALS,CEREAL PREPRTNS.	1	No Quantity							42			0
S3	2000	2000	2000	2	0	2	Export	466	Mali	MLI	724	Spain	ESP								05	VEGETABLES AND FRUIT	1	No Quantity							14066			0
S3	2000	2000	2000	2	0	2	Export	466	Mali	MLI	724	Spain	ESP								61	LEATHER, LEATHER GOODS	1	No Quantity							2349			0
S3	2000	2000	2000	2	0	2	Export	466	Mali	MLI	724	Spain	ESP								89	MISC MANUFCTRD GOODS NES	1	No Quantity							951			0
S3	2000	2000	2000	2	0	2	Export	466	Mali	MLI	724	Spain	ESP								76	TELECOMM.SOUND EQUIP ETC	1	No Quantity							70			0
S3	2000	2000	2000	2	0	2	Export	462	Maldives	MDV	724	Spain	ESP								84	CLOTHING AND ACCESSORIES	1	No Quantity							45815			0
S3	2000	2000	2000	2	0	2	Export	466	Mali	MLI	736	Fmr Sudan	SDN								93	SPEC.TRANSACT.NOT CLASSD	1	No Quantity							13437			0
S3	2000	2000	2000	2	0	2	Export	466	Mali	MLI	736	Fmr Sudan	SDN								65	TEXTILE YARN,FABRIC,ETC.	1	No Quantity							159			0
S3	2000	2000	2000	2	0	2	Export	462	Maldives	MDV	752	Sweden	SWE								84	CLOTHING AND ACCESSORIES	1	No Quantity							143			0
S3	2000	2000	2000	2	0	2	Export	466	Mali	MLI	752	Sweden	SWE								89	MISC MANUFCTRD GOODS NES	1	No Quantity							35			0
S3	2000	2000	2000	2	0	2	Export	466	Mali	MLI	757	Switzerland	CHE								89	MISC MANUFCTRD GOODS NES	1	No Quantity							5208			0
S3	2000	2000	2000	2	0	2	Export	466	Mali	MLI	757	Switzerland	CHE								97	GOLD,NONMONTRY EXCL ORES	1	No Quantity							62067328			0
S3	2000	2000	2000	2	0	2	Export	466	Mali	MLI	757	Switzerland	CHE								87	SCIENTIFIC EQUIPMENT NES	1	No Quantity							1155			0
S3	2000	2000	2000	2	0	2	Export	466	Mali	MLI	757	Switzerland	CHE								84	CLOTHING AND ACCESSORIES	1	No Quantity							316			0
S3	2000	2000	2000	2	0	2	Export	466	Mali	MLI	757	Switzerland	CHE								93	SPEC.TRANSACT.NOT CLASSD	1	No Quantity							10632			0
S3	2000	2000	2000	2	0	2	Export	466	Mali	MLI	757	Switzerland	CHE								76	TELECOMM.SOUND EQUIP ETC	1	No Quantity							267			0
S3	2000	2000	2000	2	0	2	Export	466	Mali	MLI	764	Thailand	THA								65	TEXTILE YARN,FABRIC,ETC.	1	No Quantity							436			0
S3	2000	2000	2000	2	0	2	Export	462	Maldives	MDV	764	Thailand	THA								03	FISH,CRUSTACEANS,MOLLUSC	1	No Quantity							4277222			0
S3	2000	2000	2000	2	0	2	Export	466	Mali	MLI	768	Togo	TGO								04	CEREALS,CEREAL PREPRTNS.	1	No Quantity							3517			0
S3	2000	2000	2000	2	0	2	Export	466	Mali	MLI	768	Togo	TGO								33	PETROLEUM,PETROL.PRODUCT	1	No Quantity							22868			0
S3	2000	2000	2000	2	0	2	Export	466	Mali	MLI	768	Togo	TGO								29	CRUDE ANIMAL,VEG.MATERL.	1	No Quantity							200			0
S3	2000	2000	2000	2	0	2	Export	466	Mali	MLI	768	Togo	TGO								72	SPECIAL.INDUST.MACHINERY	1	No Quantity							204966			0
S3	2000	2000	2000	2	0	2	Export	466	Mali	MLI	768	Togo	TGO								78	ROAD VEHICLES	1	No Quantity							25394			0
S3	2000	2000	2000	2	0	2	Export	466	Mali	MLI	768	Togo	TGO								93	SPEC.TRANSACT.NOT CLASSD	1	No Quantity							4094			0
S3	2000	2000	2000	2	0	2	Export	466	Mali	MLI	768	Togo	TGO								89	MISC MANUFCTRD GOODS NES	1	No Quantity							274			0
S3	2000	2000	2000	2	0	2	Export	466	Mali	MLI	784	United Arab Emirates	ARE								93	SPEC.TRANSACT.NOT CLASSD	1	No Quantity							12886			0
S3	2000	2000	2000	2	0	2	Export	462	Maldives	MDV	784	United Arab Emirates	ARE								84	CLOTHING AND ACCESSORIES	1	No Quantity							963			0
S3	2000	2000	2000	2	0	2	Export	462	Maldives	MDV	784	United Arab Emirates	ARE								03	FISH,CRUSTACEANS,MOLLUSC	1	No Quantity							778			0
S3	2000	2000	2000	2	0	2	Export	462	Maldives	MDV	818	Egypt	EGY								84	CLOTHING AND ACCESSORIES	1	No Quantity							399			0
S3	2000	2000	2000	2	0	2	Export	462	Maldives	MDV	826	United Kingdom	GBR								84	CLOTHING AND ACCESSORIES	1	No Quantity							67166			0
S3	2000	2000	2000	2	0	2	Export	466	Mali	MLI	826	United Kingdom	GBR								75	OFFICE MACHINES,ADP MACH	1	No Quantity							3185			0
S3	2000	2000	2000	2	0	2	Export	466	Mali	MLI	826	United Kingdom	GBR								89	MISC MANUFCTRD GOODS NES	1	No Quantity							735			0
S3	2000	2000	2000	2	0	2	Export	466	Mali	MLI	826	United Kingdom	GBR								97	GOLD,NONMONTRY EXCL ORES	1	No Quantity							22227119			0
S3	2000	2000	2000	2	0	2	Export	462	Maldives	MDV	826	United Kingdom	GBR								03	FISH,CRUSTACEANS,MOLLUSC	1	No Quantity							5451400			0
S3	2000	2000	2000	2	0	2	Export	466	Mali	MLI	826	United Kingdom	GBR								71	POWER GENERATNG.MACHINES	1	No Quantity							14789			0
S3	2000	2000	2000	2	0	2	Export	466	Mali	MLI	826	United Kingdom	GBR								63	CORK, WOOD MANUFACTURES	1	No Quantity							141			0
S3	2000	2000	2000	2	0	2	Export	466	Mali	MLI	842	USA	USA								63	CORK, WOOD MANUFACTURES	1	No Quantity							211			0
S3	2000	2000	2000	2	0	2	Export	466	Mali	MLI	842	USA	USA								72	SPECIAL.INDUST.MACHINERY	1	No Quantity							1655921			0
S3	2000	2000	2000	2	0	2	Export	466	Mali	MLI	842	USA	USA								65	TEXTILE YARN,FABRIC,ETC.	1	No Quantity							9794			0
S3	2000	2000	2000	2	0	2	Export	462	Maldives	MDV	842	USA	USA								03	FISH,CRUSTACEANS,MOLLUSC	1	No Quantity							135334			0
S3	2000	2000	2000	2	0	2	Export	466	Mali	MLI	842	USA	USA								04	CEREALS,CEREAL PREPRTNS.	1	No Quantity							345			0
S3	2000	2000	2000	2	0	2	Export	466	Mali	MLI	842	USA	USA								00	LIVE ANIMALS	1	No Quantity							591			0
S3	2000	2000	2000	2	0	2	Export	466	Mali	MLI	842	USA	USA								29	CRUDE ANIMAL,VEG.MATERL.	1	No Quantity							211			0
S3	2000	2000	2000	2	0	2	Export	466	Mali	MLI	842	USA	USA								27	CRUDE FERTILIZER,MINERAL	1	No Quantity							577			0
S3	2000	2000	2000	2	0	2	Export	466	Mali	MLI	842	USA	USA								89	MISC MANUFCTRD GOODS NES	1	No Quantity							115136			0
S3	2000	2000	2000	2	0	2	Export	466	Mali	MLI	842	USA	USA								75	OFFICE MACHINES,ADP MACH	1	No Quantity							5512			0
S3	2000	2000	2000	2	0	2	Export	466	Mali	MLI	842	USA	USA								76	TELECOMM.SOUND EQUIP ETC	1	No Quantity							83138			0
S3	2000	2000	2000	2	0	2	Export	466	Mali	MLI	842	USA	USA								78	ROAD VEHICLES	1	No Quantity							38616			0
S3	2000	2000	2000	2	0	2	Export	462	Maldives	MDV	842	USA	USA								84	CLOTHING AND ACCESSORIES	1	No Quantity							33562835			0
S3	2000	2000	2000	2	0	2	Export	466	Mali	MLI	842	USA	USA								82	FURNITURE,BEDDING,ETC.	1	No Quantity							70			0
S3	2000	2000	2000	2	0	2	Export	466	Mali	MLI	842	USA	USA								93	SPEC.TRANSACT.NOT CLASSD	1	No Quantity							2926			0
S3	2000	2000	2000	2	0	2	Export	466	Mali	MLI	854	Burkina Faso	BFA								93	SPEC.TRANSACT.NOT CLASSD	1	No Quantity							12193			0
S3	2000	2000	2000	2	0	2	Export	466	Mali	MLI	854	Burkina Faso	BFA								81	PREFAB BUILDGS,FTTNG ETC	1	No Quantity							11196			0
S3	2000	2000	2000	2	0	2	Export	466	Mali	MLI	854	Burkina Faso	BFA								78	ROAD VEHICLES	1	No Quantity							628578			0
S3	2000	2000	2000	2	0	2	Export	466	Mali	MLI	854	Burkina Faso	BFA								77	ELEC MCH APPAR,PARTS,NES	1	No Quantity							117734			0
S3	2000	2000	2000	2	0	2	Export	466	Mali	MLI	854	Burkina Faso	BFA								76	TELECOMM.SOUND EQUIP ETC	1	No Quantity							2532			0
S3	2000	2000	2000	2	0	2	Export	466	Mali	MLI	854	Burkina Faso	BFA								75	OFFICE MACHINES,ADP MACH	1	No Quantity							5559			0
S3	2000	2000	2000	2	0	2	Export	466	Mali	MLI	854	Burkina Faso	BFA								89	MISC MANUFCTRD GOODS NES	1	No Quantity							92718			0
S3	2000	2000	2000	2	0	2	Export	466	Mali	MLI	854	Burkina Faso	BFA								26	TEXTILE FIBRES	1	No Quantity							5001			0
S3	2000	2000	2000	2	0	2	Export	466	Mali	MLI	854	Burkina Faso	BFA								22	OIL SEED,OLEAGINUS FRUIT	1	No Quantity							637			0
S3	2000	2000	2000	2	0	2	Export	466	Mali	MLI	854	Burkina Faso	BFA								21	HIDES,SKINS,FURSKINS,RAW	1	No Quantity							4164			0
S3	2000	2000	2000	2	0	2	Export	466	Mali	MLI	854	Burkina Faso	BFA								29	CRUDE ANIMAL,VEG.MATERL.	1	No Quantity							1231			0
S3	2000	2000	2000	2	0	2	Export	466	Mali	MLI	854	Burkina Faso	BFA								42	FIXED VEG. FATS AND OILS	1	No Quantity							703			0
S3	2000	2000	2000	2	0	2	Export	466	Mali	MLI	854	Burkina Faso	BFA								43	ANIMAL,VEG.FATS,OILS,NES	1	No Quantity							56487			0
S3	2000	2000	2000	2	0	2	Export	466	Mali	MLI	854	Burkina Faso	BFA								33	PETROLEUM,PETROL.PRODUCT	1	No Quantity							437237			0
S3	2000	2000	2000	2	0	2	Export	466	Mali	MLI	854	Burkina Faso	BFA								04	CEREALS,CEREAL PREPRTNS.	1	No Quantity							193839			0
S3	2000	2000	2000	2	0	2	Export	466	Mali	MLI	854	Burkina Faso	BFA								07	COFFEE,TEA,COCOA,SPICES	1	No Quantity							445933			0
S3	2000	2000	2000	2	0	2	Export	466	Mali	MLI	854	Burkina Faso	BFA								06	SUGAR,SUGR.PREPTNS,HONEY	1	No Quantity							81307			0
S3	2000	2000	2000	2	0	2	Export	466	Mali	MLI	854	Burkina Faso	BFA								11	BEVERAGES	1	No Quantity							5887			0
S3	2000	2000	2000	2	0	2	Export	466	Mali	MLI	854	Burkina Faso	BFA								09	MISC.EDIBLE PRODUCTS ETC	1	No Quantity							42447			0
S3	2000	2000	2000	2	0	2	Export	466	Mali	MLI	854	Burkina Faso	BFA								65	TEXTILE YARN,FABRIC,ETC.	1	No Quantity							236548			0
S3	2000	2000	2000	2	0	2	Export	466	Mali	MLI	854	Burkina Faso	BFA								61	LEATHER, LEATHER GOODS	1	No Quantity							450			0
S3	2000	2000	2000	2	0	2	Export	466	Mali	MLI	854	Burkina Faso	BFA								62	RUBBER MANUFACTURES, NES	1	No Quantity							27774			0
S3	2000	2000	2000	2	0	2	Export	466	Mali	MLI	854	Burkina Faso	BFA								59	CHEMICAL MATERIALS NES	1	No Quantity							59275			0
S3	2000	2000	2000	2	0	2	Export	466	Mali	MLI	854	Burkina Faso	BFA								58	PLASTIC,NON-PRIMARY FORM	1	No Quantity							141697			0
S3	2000	2000	2000	2	0	2	Export	466	Mali	MLI	854	Burkina Faso	BFA								52	INORGANIC CHEMICALS	1	No Quantity							28823			0
S3	2000	2000	2000	2	0	2	Export	466	Mali	MLI	854	Burkina Faso	BFA								51	ORGANIC CHEMICALS	1	No Quantity							84395			0
S3	2000	2000	2000	2	0	2	Export	466	Mali	MLI	854	Burkina Faso	BFA								53	DYES,COLOURING MATERIALS	1	No Quantity							11760			0
S3	2000	2000	2000	2	0	2	Export	466	Mali	MLI	854	Burkina Faso	BFA								54	MEDICINAL,PHARM.PRODUCTS	1	No Quantity							3054			0
S3	2000	2000	2000	2	0	2	Export	466	Mali	MLI	854	Burkina Faso	BFA								55	ESSENTL.OILS,PERFUME,ETC	1	No Quantity							154059			0
S3	2000	2000	2000	2	0	2	Export	466	Mali	MLI	854	Burkina Faso	BFA								57	PLASTICS IN PRIMARY FORM	1	No Quantity							1727			0
S3	2000	2000	2000	2	0	2	Export	466	Mali	MLI	854	Burkina Faso	BFA								72	SPECIAL.INDUST.MACHINERY	1	No Quantity							791702			0
S3	2000	2000	2000	2	0	2	Export	466	Mali	MLI	854	Burkina Faso	BFA								71	POWER GENERATNG.MACHINES	1	No Quantity							6272			0
S3	2000	2000	2000	2	0	2	Export	466	Mali	MLI	854	Burkina Faso	BFA								73	METALWORKING MACHINERY	1	No Quantity							2813			0
S3	2000	2000	2000	2	0	2	Export	466	Mali	MLI	854	Burkina Faso	BFA								64	PAPER,PAPERBOARD,ETC.	1	No Quantity							8652			0
S3	2000	2000	2000	2	0	2	Export	466	Mali	MLI	854	Burkina Faso	BFA								67	IRON AND STEEL	1	No Quantity							2194			0
S3	2000	2000	2000	2	0	2	Export	466	Mali	MLI	854	Burkina Faso	BFA								69	METALS MANUFACTURES,NES	1	No Quantity							6591			0
S3	2000	2000	2000	2	0	2	Export	466	Mali	MLI	899	Areas, nes									89	MISC MANUFCTRD GOODS NES	1	No Quantity							70			0
S3	2000	2000	2000	2	0	2	Export	466	Mali	MLI	899	Areas, nes									93	SPEC.TRANSACT.NOT CLASSD	1	No Quantity							3464			0
