# Supplementary material for: Core-periphery structure in sectoral international trade networks: A new approach to an old theory
Source: PLoS One. 2020 Apr 2;15(4):e0229547. doi: 10.1371/journal.pone.0229547 (PMC7117750; doi:10.1371/journal.pone.0229547)
Supplement: S7 File — (ZIP) [file pone.0229547.s007.zip › S7_File/RawData 2000/comtrade (44).csv]

Classification	Year	Period	Period Desc.	Aggregate Level	Is Leaf Code	Trade Flow Code	Trade Flow	Reporter Code	Reporter	Reporter ISO	Partner Code	Partner	Partner ISO	2nd Partner Code	2nd Partner	2nd Partner ISO	Customs Proc. Code	Customs	Mode of Transport Code	Mode of Transport	Commodity Code	Commodity	Qty Unit Code	Qty Unit	Qty	Alt Qty Unit Code	Alt Qty Unit	Alt Qty	Netweight (kg)	Gross weight (kg)	Trade Value (US$)	CIF Trade Value (US$)	FOB Trade Value (US$)	Flag
S3	2000	2000	2000	2	0	2	Export	470	Malta	MLT	0	World	WLD								00	LIVE ANIMALS	1	No Quantity							36198			0
S3	2000	2000	2000	2	0	2	Export	470	Malta	MLT	36	Australia	AUS								00	LIVE ANIMALS	1	No Quantity							342			0
S3	2000	2000	2000	2	0	2	Export	470	Malta	MLT	40	Austria	AUT								00	LIVE ANIMALS	1	No Quantity							228			0
S3	2000	2000	2000	2	0	2	Export	470	Malta	MLT	56	Belgium	BEL								00	LIVE ANIMALS	1	No Quantity							569			0
S3	2000	2000	2000	2	0	2	Export	470	Malta	MLT	124	Canada	CAN								00	LIVE ANIMALS	1	No Quantity							478			0
S3	2000	2000	2000	2	0	2	Export	470	Malta	MLT	196	Cyprus	CYP								00	LIVE ANIMALS	1	No Quantity							23			0
S3	2000	2000	2000	2	0	2	Export	470	Malta	MLT	203	Czechia	CZE								00	LIVE ANIMALS	1	No Quantity							11			0
S3	2000	2000	2000	2	0	2	Export	470	Malta	MLT	251	France	FRA								00	LIVE ANIMALS	1	No Quantity							661			0
S3	2000	2000	2000	2	0	2	Export	470	Malta	MLT	276	Germany	DEU								00	LIVE ANIMALS	1	No Quantity							273			0
S3	2000	2000	2000	2	0	2	Export	470	Malta	MLT	344	China, Hong Kong SAR	HKG								00	LIVE ANIMALS	1	No Quantity							547			0
S3	2000	2000	2000	2	0	2	Export	470	Malta	MLT	381	Italy	ITA								00	LIVE ANIMALS	1	No Quantity							672			0
S3	2000	2000	2000	2	0	2	Export	470	Malta	MLT	392	Japan	JPN								00	LIVE ANIMALS	1	No Quantity							125			0
S3	2000	2000	2000	2	0	2	Export	470	Malta	MLT	434	Libya	LBY								00	LIVE ANIMALS	1	No Quantity							23			0
S3	2000	2000	2000	2	0	2	Export	470	Malta	MLT	528	Netherlands	NLD								00	LIVE ANIMALS	1	No Quantity							80			0
S3	2000	2000	2000	2	0	2	Export	470	Malta	MLT	643	Russian Federation	RUS								00	LIVE ANIMALS	1	No Quantity							114			0
S3	2000	2000	2000	2	0	2	Export	470	Malta	MLT	710	South Africa	ZAF								00	LIVE ANIMALS	1	No Quantity							25			0
S3	2000	2000	2000	2	0	2	Export	470	Malta	MLT	724	Spain	ESP								00	LIVE ANIMALS	1	No Quantity							27584			0
S3	2000	2000	2000	2	0	2	Export	470	Malta	MLT	752	Sweden	SWE								00	LIVE ANIMALS	1	No Quantity							1663			0
S3	2000	2000	2000	2	0	2	Export	470	Malta	MLT	760	Syria	SYR								00	LIVE ANIMALS	1	No Quantity							114			0
S3	2000	2000	2000	2	0	2	Export	470	Malta	MLT	784	United Arab Emirates	ARE								00	LIVE ANIMALS	1	No Quantity							46			0
S3	2000	2000	2000	2	0	2	Export	470	Malta	MLT	826	United Kingdom	GBR								00	LIVE ANIMALS	1	No Quantity							1774			0
S3	2000	2000	2000	2	0	2	Export	470	Malta	MLT	842	USA	USA								00	LIVE ANIMALS	1	No Quantity							638			0
S3	2000	2000	2000	2	0	2	Export	470	Malta	MLT	899	Areas, nes									00	LIVE ANIMALS	1	No Quantity							210			0
S3	2000	2000	2000	2	0	2	Export	470	Malta	MLT	0	World	WLD								01	MEAT, MEAT PREPARATIONS	1	No Quantity							104123			0
S3	2000	2000	2000	2	0	2	Export	470	Malta	MLT	76	Brazil	BRA								01	MEAT, MEAT PREPARATIONS	1	No Quantity							30403			0
S3	2000	2000	2000	2	0	2	Export	470	Malta	MLT	381	Italy	ITA								01	MEAT, MEAT PREPARATIONS	1	No Quantity							13129			0
S3	2000	2000	2000	2	0	2	Export	470	Malta	MLT	434	Libya	LBY								01	MEAT, MEAT PREPARATIONS	1	No Quantity							60590			0
S3	2000	2000	2000	2	0	2	Export	470	Malta	MLT	0	World	WLD								02	DAIRY PRODUCTS,BIRD EGGS	1	No Quantity							620538			0
S3	2000	2000	2000	2	0	2	Export	470	Malta	MLT	31	Azerbaijan	AZE								02	DAIRY PRODUCTS,BIRD EGGS	1	No Quantity							6785			0
S3	2000	2000	2000	2	0	2	Export	470	Malta	MLT	56	Belgium	BEL								02	DAIRY PRODUCTS,BIRD EGGS	1	No Quantity							5524			0
S3	2000	2000	2000	2	0	2	Export	470	Malta	MLT	208	Denmark	DNK								02	DAIRY PRODUCTS,BIRD EGGS	1	No Quantity							8245			0
S3	2000	2000	2000	2	0	2	Export	470	Malta	MLT	251	France	FRA								02	DAIRY PRODUCTS,BIRD EGGS	1	No Quantity							14			0
S3	2000	2000	2000	2	0	2	Export	470	Malta	MLT	276	Germany	DEU								02	DAIRY PRODUCTS,BIRD EGGS	1	No Quantity							3442			0
S3	2000	2000	2000	2	0	2	Export	470	Malta	MLT	381	Italy	ITA								02	DAIRY PRODUCTS,BIRD EGGS	1	No Quantity							11393			0
S3	2000	2000	2000	2	0	2	Export	470	Malta	MLT	414	Kuwait	KWT								02	DAIRY PRODUCTS,BIRD EGGS	1	No Quantity							55593			0
S3	2000	2000	2000	2	0	2	Export	470	Malta	MLT	422	Lebanon	LBN								02	DAIRY PRODUCTS,BIRD EGGS	1	No Quantity							26818			0
S3	2000	2000	2000	2	0	2	Export	470	Malta	MLT	434	Libya	LBY								02	DAIRY PRODUCTS,BIRD EGGS	1	No Quantity							235765			0
S3	2000	2000	2000	2	0	2	Export	470	Malta	MLT	462	Maldives	MDV								02	DAIRY PRODUCTS,BIRD EGGS	1	No Quantity							14445			0
S3	2000	2000	2000	2	0	2	Export	470	Malta	MLT	643	Russian Federation	RUS								02	DAIRY PRODUCTS,BIRD EGGS	1	No Quantity							5			0
S3	2000	2000	2000	2	0	2	Export	470	Malta	MLT	784	United Arab Emirates	ARE								02	DAIRY PRODUCTS,BIRD EGGS	1	No Quantity							88771			0
S3	2000	2000	2000	2	0	2	Export	470	Malta	MLT	792	Turkey	TUR								02	DAIRY PRODUCTS,BIRD EGGS	1	No Quantity							33528			0
S3	2000	2000	2000	2	0	2	Export	470	Malta	MLT	804	Ukraine	UKR								02	DAIRY PRODUCTS,BIRD EGGS	1	No Quantity							75546			0
S3	2000	2000	2000	2	0	2	Export	470	Malta	MLT	837	Bunkers									02	DAIRY PRODUCTS,BIRD EGGS	1	No Quantity							54664			0
S3	2000	2000	2000	2	0	2	Export	478	Mauritania	MRT	0	World	WLD								02	DAIRY PRODUCTS,BIRD EGGS	1	No Quantity							5224			0
S3	2000	2000	2000	2	0	2	Export	478	Mauritania	MRT	686	Senegal	SEN								02	DAIRY PRODUCTS,BIRD EGGS	1	No Quantity							5224			0
S3	2000	2000	2000	2	0	2	Export	470	Malta	MLT	0	World	WLD								03	FISH,CRUSTACEANS,MOLLUSC	1	No Quantity							7934410			0
S3	2000	2000	2000	2	0	2	Export	470	Malta	MLT	196	Cyprus	CYP								03	FISH,CRUSTACEANS,MOLLUSC	1	No Quantity							2966			0
S3	2000	2000	2000	2	0	2	Export	470	Malta	MLT	381	Italy	ITA								03	FISH,CRUSTACEANS,MOLLUSC	1	No Quantity							4410291			0
S3	2000	2000	2000	2	0	2	Export	470	Malta	MLT	392	Japan	JPN								03	FISH,CRUSTACEANS,MOLLUSC	1	No Quantity							2729269			0
S3	2000	2000	2000	2	0	2	Export	470	Malta	MLT	434	Libya	LBY								03	FISH,CRUSTACEANS,MOLLUSC	1	No Quantity							452942			0
S3	2000	2000	2000	2	0	2	Export	470	Malta	MLT	724	Spain	ESP								03	FISH,CRUSTACEANS,MOLLUSC	1	No Quantity							27793			0
S3	2000	2000	2000	2	0	2	Export	470	Malta	MLT	826	United Kingdom	GBR								03	FISH,CRUSTACEANS,MOLLUSC	1	No Quantity							311150			0
S3	2000	2000	2000	2	0	2	Export	478	Mauritania	MRT	0	World	WLD								03	FISH,CRUSTACEANS,MOLLUSC	1	No Quantity							71205863			0
S3	2000	2000	2000	2	0	2	Export	478	Mauritania	MRT	104	Myanmar	MMR								03	FISH,CRUSTACEANS,MOLLUSC	1	No Quantity							156081			0
S3	2000	2000	2000	2	0	2	Export	478	Mauritania	MRT	124	Canada	CAN								03	FISH,CRUSTACEANS,MOLLUSC	1	No Quantity							3271			0
S3	2000	2000	2000	2	0	2	Export	478	Mauritania	MRT	156	China	CHN								03	FISH,CRUSTACEANS,MOLLUSC	1	No Quantity							2300217			0
S3	2000	2000	2000	2	0	2	Export	478	Mauritania	MRT	178	Congo	COG								03	FISH,CRUSTACEANS,MOLLUSC	1	No Quantity							10626			0
S3	2000	2000	2000	2	0	2	Export	478	Mauritania	MRT	251	France	FRA								03	FISH,CRUSTACEANS,MOLLUSC	1	No Quantity							854651			0
S3	2000	2000	2000	2	0	2	Export	478	Mauritania	MRT	276	Germany	DEU								03	FISH,CRUSTACEANS,MOLLUSC	1	No Quantity							13807			0
S3	2000	2000	2000	2	0	2	Export	478	Mauritania	MRT	288	Ghana	GHA								03	FISH,CRUSTACEANS,MOLLUSC	1	No Quantity							15444			0
S3	2000	2000	2000	2	0	2	Export	478	Mauritania	MRT	300	Greece	GRC								03	FISH,CRUSTACEANS,MOLLUSC	1	No Quantity							926199			0
S3	2000	2000	2000	2	0	2	Export	478	Mauritania	MRT	344	China, Hong Kong SAR	HKG								03	FISH,CRUSTACEANS,MOLLUSC	1	No Quantity							52068			0
S3	2000	2000	2000	2	0	2	Export	478	Mauritania	MRT	381	Italy	ITA								03	FISH,CRUSTACEANS,MOLLUSC	1	No Quantity							7027456			0
S3	2000	2000	2000	2	0	2	Export	478	Mauritania	MRT	392	Japan	JPN								03	FISH,CRUSTACEANS,MOLLUSC	1	No Quantity							36160611			0
S3	2000	2000	2000	2	0	2	Export	478	Mauritania	MRT	410	Rep. of Korea	KOR								03	FISH,CRUSTACEANS,MOLLUSC	1	No Quantity							13431			0
S3	2000	2000	2000	2	0	2	Export	478	Mauritania	MRT	422	Lebanon	LBN								03	FISH,CRUSTACEANS,MOLLUSC	1	No Quantity							11723			0
S3	2000	2000	2000	2	0	2	Export	478	Mauritania	MRT	490	Other Asia, nes									03	FISH,CRUSTACEANS,MOLLUSC	1	No Quantity							24075			0
S3	2000	2000	2000	2	0	2	Export	478	Mauritania	MRT	643	Russian Federation	RUS								03	FISH,CRUSTACEANS,MOLLUSC	1	No Quantity							314			0
S3	2000	2000	2000	2	0	2	Export	478	Mauritania	MRT	686	Senegal	SEN								03	FISH,CRUSTACEANS,MOLLUSC	1	No Quantity							14854			0
S3	2000	2000	2000	2	0	2	Export	478	Mauritania	MRT	702	Singapore	SGP								03	FISH,CRUSTACEANS,MOLLUSC	1	No Quantity							6016			0
S3	2000	2000	2000	2	0	2	Export	478	Mauritania	MRT	724	Spain	ESP								03	FISH,CRUSTACEANS,MOLLUSC	1	No Quantity							19551843			0
S3	2000	2000	2000	2	0	2	Export	478	Mauritania	MRT	764	Thailand	THA								03	FISH,CRUSTACEANS,MOLLUSC	1	No Quantity							2892271			0
S3	2000	2000	2000	2	0	2	Export	478	Mauritania	MRT	842	USA	USA								03	FISH,CRUSTACEANS,MOLLUSC	1	No Quantity							23286			0
S3	2000	2000	2000	2	0	2	Export	478	Mauritania	MRT	899	Areas, nes									03	FISH,CRUSTACEANS,MOLLUSC	1	No Quantity							1147620			0
S3	2000	2000	2000	2	0	2	Export	470	Malta	MLT	0	World	WLD								04	CEREALS,CEREAL PREPRTNS.	1	No Quantity							2217038			0
S3	2000	2000	2000	2	0	2	Export	470	Malta	MLT	48	Bahrain	BHR								04	CEREALS,CEREAL PREPRTNS.	1	No Quantity							62834			0
S3	2000	2000	2000	2	0	2	Export	470	Malta	MLT	120	Cameroon	CMR								04	CEREALS,CEREAL PREPRTNS.	1	No Quantity							8849			0
S3	2000	2000	2000	2	0	2	Export	470	Malta	MLT	124	Canada	CAN								04	CEREALS,CEREAL PREPRTNS.	1	No Quantity							128593			0
S3	2000	2000	2000	2	0	2	Export	470	Malta	MLT	170	Colombia	COL								04	CEREALS,CEREAL PREPRTNS.	1	No Quantity							157			0
S3	2000	2000	2000	2	0	2	Export	470	Malta	MLT	192	Cuba	CUB								04	CEREALS,CEREAL PREPRTNS.	1	No Quantity							11191			0
S3	2000	2000	2000	2	0	2	Export	470	Malta	MLT	196	Cyprus	CYP								04	CEREALS,CEREAL PREPRTNS.	1	No Quantity							78899			0
S3	2000	2000	2000	2	0	2	Export	470	Malta	MLT	231	Ethiopia	ETH								04	CEREALS,CEREAL PREPRTNS.	1	No Quantity							1560			0
S3	2000	2000	2000	2	0	2	Export	470	Malta	MLT	251	France	FRA								04	CEREALS,CEREAL PREPRTNS.	1	No Quantity							435			0
S3	2000	2000	2000	2	0	2	Export	470	Malta	MLT	262	Djibouti	DJI								04	CEREALS,CEREAL PREPRTNS.	1	No Quantity							123408			0
S3	2000	2000	2000	2	0	2	Export	470	Malta	MLT	266	Gabon	GAB								04	CEREALS,CEREAL PREPRTNS.	1	No Quantity							19905			0
S3	2000	2000	2000	2	0	2	Export	470	Malta	MLT	288	Ghana	GHA								04	CEREALS,CEREAL PREPRTNS.	1	No Quantity							16696			0
S3	2000	2000	2000	2	0	2	Export	470	Malta	MLT	300	Greece	GRC								04	CEREALS,CEREAL PREPRTNS.	1	No Quantity							12352			0
S3	2000	2000	2000	2	0	2	Export	470	Malta	MLT	372	Ireland	IRL								04	CEREALS,CEREAL PREPRTNS.	1	No Quantity							21106			0
S3	2000	2000	2000	2	0	2	Export	470	Malta	MLT	376	Israel	ISR								04	CEREALS,CEREAL PREPRTNS.	1	No Quantity							11541			0
S3	2000	2000	2000	2	0	2	Export	470	Malta	MLT	381	Italy	ITA								04	CEREALS,CEREAL PREPRTNS.	1	No Quantity							48865			0
S3	2000	2000	2000	2	0	2	Export	470	Malta	MLT	400	Jordan	JOR								04	CEREALS,CEREAL PREPRTNS.	1	No Quantity							34916			0
S3	2000	2000	2000	2	0	2	Export	470	Malta	MLT	404	Kenya	KEN								04	CEREALS,CEREAL PREPRTNS.	1	No Quantity							24932			0
S3	2000	2000	2000	2	0	2	Export	470	Malta	MLT	414	Kuwait	KWT								04	CEREALS,CEREAL PREPRTNS.	1	No Quantity							92531			0
S3	2000	2000	2000	2	0	2	Export	470	Malta	MLT	422	Lebanon	LBN								04	CEREALS,CEREAL PREPRTNS.	1	No Quantity							23404			0
S3	2000	2000	2000	2	0	2	Export	470	Malta	MLT	434	Libya	LBY								04	CEREALS,CEREAL PREPRTNS.	1	No Quantity							92748			0
S3	2000	2000	2000	2	0	2	Export	470	Malta	MLT	442	Luxembourg	LUX								04	CEREALS,CEREAL PREPRTNS.	1	No Quantity							1626			0
S3	2000	2000	2000	2	0	2	Export	470	Malta	MLT	512	Oman	OMN								04	CEREALS,CEREAL PREPRTNS.	1	No Quantity							262283			0
S3	2000	2000	2000	2	0	2	Export	470	Malta	MLT	620	Portugal	PRT								04	CEREALS,CEREAL PREPRTNS.	1	No Quantity							45216			0
S3	2000	2000	2000	2	0	2	Export	470	Malta	MLT	634	Qatar	QAT								04	CEREALS,CEREAL PREPRTNS.	1	No Quantity							71719			0
S3	2000	2000	2000	2	0	2	Export	470	Malta	MLT	682	Saudi Arabia	SAU								04	CEREALS,CEREAL PREPRTNS.	1	No Quantity							426137			0
S3	2000	2000	2000	2	0	2	Export	470	Malta	MLT	724	Spain	ESP								04	CEREALS,CEREAL PREPRTNS.	1	No Quantity							50386			0
S3	2000	2000	2000	2	0	2	Export	470	Malta	MLT	784	United Arab Emirates	ARE								04	CEREALS,CEREAL PREPRTNS.	1	No Quantity							289374			0
S3	2000	2000	2000	2	0	2	Export	470	Malta	MLT	788	Tunisia	TUN								04	CEREALS,CEREAL PREPRTNS.	1	No Quantity							87062			0
S3	2000	2000	2000	2	0	2	Export	470	Malta	MLT	792	Turkey	TUR								04	CEREALS,CEREAL PREPRTNS.	1	No Quantity							4100			0
S3	2000	2000	2000	2	0	2	Export	470	Malta	MLT	818	Egypt	EGY								04	CEREALS,CEREAL PREPRTNS.	1	No Quantity							6287			0
S3	2000	2000	2000	2	0	2	Export	470	Malta	MLT	826	United Kingdom	GBR								04	CEREALS,CEREAL PREPRTNS.	1	No Quantity							77045			0
S3	2000	2000	2000	2	0	2	Export	470	Malta	MLT	837	Bunkers									04	CEREALS,CEREAL PREPRTNS.	1	No Quantity							76491			0
S3	2000	2000	2000	2	0	2	Export	470	Malta	MLT	887	Yemen	YEM								04	CEREALS,CEREAL PREPRTNS.	1	No Quantity							4389			0
S3	2000	2000	2000	2	0	2	Export	470	Malta	MLT	0	World	WLD								05	VEGETABLES AND FRUIT	1	No Quantity							2863385			0
S3	2000	2000	2000	2	0	2	Export	470	Malta	MLT	48	Bahrain	BHR								05	VEGETABLES AND FRUIT	1	No Quantity							24162			0
S3	2000	2000	2000	2	0	2	Export	470	Malta	MLT	60	Bermuda	BMU								05	VEGETABLES AND FRUIT	1	No Quantity							3685			0
S3	2000	2000	2000	2	0	2	Export	470	Malta	MLT	124	Canada	CAN								05	VEGETABLES AND FRUIT	1	No Quantity							12097			0
S3	2000	2000	2000	2	0	2	Export	470	Malta	MLT	170	Colombia	COL								05	VEGETABLES AND FRUIT	1	No Quantity							1660			0
S3	2000	2000	2000	2	0	2	Export	470	Malta	MLT	231	Ethiopia	ETH								05	VEGETABLES AND FRUIT	1	No Quantity							6646			0
S3	2000	2000	2000	2	0	2	Export	470	Malta	MLT	251	France	FRA								05	VEGETABLES AND FRUIT	1	No Quantity							1576			0
S3	2000	2000	2000	2	0	2	Export	470	Malta	MLT	276	Germany	DEU								05	VEGETABLES AND FRUIT	1	No Quantity							6706			0
S3	2000	2000	2000	2	0	2	Export	470	Malta	MLT	300	Greece	GRC								05	VEGETABLES AND FRUIT	1	No Quantity							21996			0
S3	2000	2000	2000	2	0	2	Export	470	Malta	MLT	381	Italy	ITA								05	VEGETABLES AND FRUIT	1	No Quantity							26272			0
S3	2000	2000	2000	2	0	2	Export	470	Malta	MLT	422	Lebanon	LBN								05	VEGETABLES AND FRUIT	1	No Quantity							18			0
S3	2000	2000	2000	2	0	2	Export	470	Malta	MLT	434	Libya	LBY								05	VEGETABLES AND FRUIT	1	No Quantity							216040			0
S3	2000	2000	2000	2	0	2	Export	470	Malta	MLT	512	Oman	OMN								05	VEGETABLES AND FRUIT	1	No Quantity							303			0
S3	2000	2000	2000	2	0	2	Export	470	Malta	MLT	524	Nepal	NPL								05	VEGETABLES AND FRUIT	1	No Quantity							1829			0
S3	2000	2000	2000	2	0	2	Export	470	Malta	MLT	528	Netherlands	NLD								05	VEGETABLES AND FRUIT	1	No Quantity							2240343			0
S3	2000	2000	2000	2	0	2	Export	470	Malta	MLT	566	Nigeria	NGA								05	VEGETABLES AND FRUIT	1	No Quantity							5232			0
S3	2000	2000	2000	2	0	2	Export	470	Malta	MLT	586	Pakistan	PAK								05	VEGETABLES AND FRUIT	1	No Quantity							14332			0
S3	2000	2000	2000	2	0	2	Export	470	Malta	MLT	608	Philippines	PHL								05	VEGETABLES AND FRUIT	1	No Quantity							19015			0
S3	2000	2000	2000	2	0	2	Export	470	Malta	MLT	702	Singapore	SGP								05	VEGETABLES AND FRUIT	1	No Quantity							18047			0
S3	2000	2000	2000	2	0	2	Export	470	Malta	MLT	705	Slovenia	SVN								05	VEGETABLES AND FRUIT	1	No Quantity							1645			0
S3	2000	2000	2000	2	0	2	Export	470	Malta	MLT	724	Spain	ESP								05	VEGETABLES AND FRUIT	1	No Quantity							326			0
S3	2000	2000	2000	2	0	2	Export	470	Malta	MLT	736	Fmr Sudan	SDN								05	VEGETABLES AND FRUIT	1	No Quantity							3515			0
S3	2000	2000	2000	2	0	2	Export	470	Malta	MLT	757	Switzerland	CHE								05	VEGETABLES AND FRUIT	1	No Quantity							2742			0
S3	2000	2000	2000	2	0	2	Export	470	Malta	MLT	784	United Arab Emirates	ARE								05	VEGETABLES AND FRUIT	1	No Quantity							37264			0
S3	2000	2000	2000	2	0	2	Export	470	Malta	MLT	788	Tunisia	TUN								05	VEGETABLES AND FRUIT	1	No Quantity							59365			0
S3	2000	2000	2000	2	0	2	Export	470	Malta	MLT	792	Turkey	TUR								05	VEGETABLES AND FRUIT	1	No Quantity							41763			0
S3	2000	2000	2000	2	0	2	Export	470	Malta	MLT	804	Ukraine	UKR								05	VEGETABLES AND FRUIT	1	No Quantity							1112			0
S3	2000	2000	2000	2	0	2	Export	470	Malta	MLT	818	Egypt	EGY								05	VEGETABLES AND FRUIT	1	No Quantity							3080			0
S3	2000	2000	2000	2	0	2	Export	470	Malta	MLT	826	United Kingdom	GBR								05	VEGETABLES AND FRUIT	1	No Quantity							10879			0
S3	2000	2000	2000	2	0	2	Export	470	Malta	MLT	837	Bunkers									05	VEGETABLES AND FRUIT	1	No Quantity							81737			0
S3	2000	2000	2000	2	0	2	Export	470	Malta	MLT	0	World	WLD								06	SUGAR,SUGR.PREPTNS,HONEY	1	No Quantity							125565			0
S3	2000	2000	2000	2	0	2	Export	470	Malta	MLT	251	France	FRA								06	SUGAR,SUGR.PREPTNS,HONEY	1	No Quantity							280			0
S3	2000	2000	2000	2	0	2	Export	470	Malta	MLT	422	Lebanon	LBN								06	SUGAR,SUGR.PREPTNS,HONEY	1	No Quantity							16846			0
S3	2000	2000	2000	2	0	2	Export	470	Malta	MLT	434	Libya	LBY								06	SUGAR,SUGR.PREPTNS,HONEY	1	No Quantity							21686			0
S3	2000	2000	2000	2	0	2	Export	470	Malta	MLT	442	Luxembourg	LUX								06	SUGAR,SUGR.PREPTNS,HONEY	1	No Quantity							13102			0
S3	2000	2000	2000	2	0	2	Export	470	Malta	MLT	512	Oman	OMN								06	SUGAR,SUGR.PREPTNS,HONEY	1	No Quantity							27561			0
S3	2000	2000	2000	2	0	2	Export	470	Malta	MLT	724	Spain	ESP								06	SUGAR,SUGR.PREPTNS,HONEY	1	No Quantity							246			0
S3	2000	2000	2000	2	0	2	Export	470	Malta	MLT	784	United Arab Emirates	ARE								06	SUGAR,SUGR.PREPTNS,HONEY	1	No Quantity							38164			0
S3	2000	2000	2000	2	0	2	Export	470	Malta	MLT	826	United Kingdom	GBR								06	SUGAR,SUGR.PREPTNS,HONEY	1	No Quantity							253			0
S3	2000	2000	2000	2	0	2	Export	470	Malta	MLT	842	USA	USA								06	SUGAR,SUGR.PREPTNS,HONEY	1	No Quantity							7428			0
S3	2000	2000	2000	2	0	2	Export	470	Malta	MLT	0	World	WLD								07	COFFEE,TEA,COCOA,SPICES	1	No Quantity							603102			0
S3	2000	2000	2000	2	0	2	Export	470	Malta	MLT	40	Austria	AUT								07	COFFEE,TEA,COCOA,SPICES	1	No Quantity							20354			0
S3	2000	2000	2000	2	0	2	Export	470	Malta	MLT	196	Cyprus	CYP								07	COFFEE,TEA,COCOA,SPICES	1	No Quantity							134777			0
S3	2000	2000	2000	2	0	2	Export	470	Malta	MLT	251	France	FRA								07	COFFEE,TEA,COCOA,SPICES	1	No Quantity							91			0
S3	2000	2000	2000	2	0	2	Export	470	Malta	MLT	262	Djibouti	DJI								07	COFFEE,TEA,COCOA,SPICES	1	No Quantity							12250			0
S3	2000	2000	2000	2	0	2	Export	470	Malta	MLT	276	Germany	DEU								07	COFFEE,TEA,COCOA,SPICES	1	No Quantity							110339			0
S3	2000	2000	2000	2	0	2	Export	470	Malta	MLT	381	Italy	ITA								07	COFFEE,TEA,COCOA,SPICES	1	No Quantity							3528			0
S3	2000	2000	2000	2	0	2	Export	470	Malta	MLT	414	Kuwait	KWT								07	COFFEE,TEA,COCOA,SPICES	1	No Quantity							24481			0
S3	2000	2000	2000	2	0	2	Export	470	Malta	MLT	434	Libya	LBY								07	COFFEE,TEA,COCOA,SPICES	1	No Quantity							253185			0
S3	2000	2000	2000	2	0	2	Export	470	Malta	MLT	442	Luxembourg	LUX								07	COFFEE,TEA,COCOA,SPICES	1	No Quantity							7984			0
S3	2000	2000	2000	2	0	2	Export	470	Malta	MLT	524	Nepal	NPL								07	COFFEE,TEA,COCOA,SPICES	1	No Quantity							8216			0
S3	2000	2000	2000	2	0	2	Export	470	Malta	MLT	724	Spain	ESP								07	COFFEE,TEA,COCOA,SPICES	1	No Quantity							383			0
S3	2000	2000	2000	2	0	2	Export	470	Malta	MLT	736	Fmr Sudan	SDN								07	COFFEE,TEA,COCOA,SPICES	1	No Quantity							854			0
S3	2000	2000	2000	2	0	2	Export	470	Malta	MLT	826	United Kingdom	GBR								07	COFFEE,TEA,COCOA,SPICES	1	No Quantity							18286			0
S3	2000	2000	2000	2	0	2	Export	470	Malta	MLT	837	Bunkers									07	COFFEE,TEA,COCOA,SPICES	1	No Quantity							8375			0
S3	2000	2000	2000	2	0	2	Export	470	Malta	MLT	0	World	WLD								08	ANIMAL FEED STUFF	1	No Quantity							6653			0
S3	2000	2000	2000	2	0	2	Export	470	Malta	MLT	381	Italy	ITA								08	ANIMAL FEED STUFF	1	No Quantity							5970			0
S3	2000	2000	2000	2	0	2	Export	470	Malta	MLT	826	United Kingdom	GBR								08	ANIMAL FEED STUFF	1	No Quantity							683			0
S3	2000	2000	2000	2	0	2	Export	470	Malta	MLT	0	World	WLD								09	MISC.EDIBLE PRODUCTS ETC	1	No Quantity							26717153			0
S3	2000	2000	2000	2	0	2	Export	470	Malta	MLT	24	Angola	AGO								09	MISC.EDIBLE PRODUCTS ETC	1	No Quantity							34540			0
S3	2000	2000	2000	2	0	2	Export	470	Malta	MLT	40	Austria	AUT								09	MISC.EDIBLE PRODUCTS ETC	1	No Quantity							55983			0
S3	2000	2000	2000	2	0	2	Export	470	Malta	MLT	48	Bahrain	BHR								09	MISC.EDIBLE PRODUCTS ETC	1	No Quantity							272047			0
S3	2000	2000	2000	2	0	2	Export	470	Malta	MLT	100	Bulgaria	BGR								09	MISC.EDIBLE PRODUCTS ETC	1	No Quantity							122969			0
S3	2000	2000	2000	2	0	2	Export	470	Malta	MLT	124	Canada	CAN								09	MISC.EDIBLE PRODUCTS ETC	1	No Quantity							91550			0
S3	2000	2000	2000	2	0	2	Export	470	Malta	MLT	170	Colombia	COL								09	MISC.EDIBLE PRODUCTS ETC	1	No Quantity							20311			0
S3	2000	2000	2000	2	0	2	Export	470	Malta	MLT	191	Croatia	HRV								09	MISC.EDIBLE PRODUCTS ETC	1	No Quantity							19671			0
S3	2000	2000	2000	2	0	2	Export	470	Malta	MLT	196	Cyprus	CYP								09	MISC.EDIBLE PRODUCTS ETC	1	No Quantity							1815			0
S3	2000	2000	2000	2	0	2	Export	470	Malta	MLT	208	Denmark	DNK								09	MISC.EDIBLE PRODUCTS ETC	1	No Quantity							25413			0
S3	2000	2000	2000	2	0	2	Export	470	Malta	MLT	231	Ethiopia	ETH								09	MISC.EDIBLE PRODUCTS ETC	1	No Quantity							169469			0
S3	2000	2000	2000	2	0	2	Export	470	Malta	MLT	251	France	FRA								09	MISC.EDIBLE PRODUCTS ETC	1	No Quantity							298			0
S3	2000	2000	2000	2	0	2	Export	470	Malta	MLT	262	Djibouti	DJI								09	MISC.EDIBLE PRODUCTS ETC	1	No Quantity							3090374			0
S3	2000	2000	2000	2	0	2	Export	470	Malta	MLT	276	Germany	DEU								09	MISC.EDIBLE PRODUCTS ETC	1	No Quantity							290449			0
S3	2000	2000	2000	2	0	2	Export	470	Malta	MLT	300	Greece	GRC								09	MISC.EDIBLE PRODUCTS ETC	1	No Quantity							32913			0
S3	2000	2000	2000	2	0	2	Export	470	Malta	MLT	344	China, Hong Kong SAR	HKG								09	MISC.EDIBLE PRODUCTS ETC	1	No Quantity							142742			0
S3	2000	2000	2000	2	0	2	Export	470	Malta	MLT	352	Iceland	ISL								09	MISC.EDIBLE PRODUCTS ETC	1	No Quantity							61376			0
S3	2000	2000	2000	2	0	2	Export	470	Malta	MLT	372	Ireland	IRL								09	MISC.EDIBLE PRODUCTS ETC	1	No Quantity							45503			0
S3	2000	2000	2000	2	0	2	Export	470	Malta	MLT	376	Israel	ISR								09	MISC.EDIBLE PRODUCTS ETC	1	No Quantity							15880			0
S3	2000	2000	2000	2	0	2	Export	470	Malta	MLT	381	Italy	ITA								09	MISC.EDIBLE PRODUCTS ETC	1	No Quantity							213149			0
S3	2000	2000	2000	2	0	2	Export	470	Malta	MLT	392	Japan	JPN								09	MISC.EDIBLE PRODUCTS ETC	1	No Quantity							86919			0
S3	2000	2000	2000	2	0	2	Export	470	Malta	MLT	400	Jordan	JOR								09	MISC.EDIBLE PRODUCTS ETC	1	No Quantity							202685			0
S3	2000	2000	2000	2	0	2	Export	470	Malta	MLT	404	Kenya	KEN								09	MISC.EDIBLE PRODUCTS ETC	1	No Quantity							164394			0
S3	2000	2000	2000	2	0	2	Export	470	Malta	MLT	414	Kuwait	KWT								09	MISC.EDIBLE PRODUCTS ETC	1	No Quantity							1388445			0
S3	2000	2000	2000	2	0	2	Export	470	Malta	MLT	422	Lebanon	LBN								09	MISC.EDIBLE PRODUCTS ETC	1	No Quantity							588885			0
S3	2000	2000	2000	2	0	2	Export	470	Malta	MLT	434	Libya	LBY								09	MISC.EDIBLE PRODUCTS ETC	1	No Quantity							1126593			0
S3	2000	2000	2000	2	0	2	Export	470	Malta	MLT	462	Maldives	MDV								09	MISC.EDIBLE PRODUCTS ETC	1	No Quantity							198592			0
S3	2000	2000	2000	2	0	2	Export	470	Malta	MLT	490	Other Asia, nes									09	MISC.EDIBLE PRODUCTS ETC	1	No Quantity							62365			0
S3	2000	2000	2000	2	0	2	Export	470	Malta	MLT	498	Rep. of Moldova	MDA								09	MISC.EDIBLE PRODUCTS ETC	1	No Quantity							27278			0
S3	2000	2000	2000	2	0	2	Export	470	Malta	MLT	504	Morocco	MAR								09	MISC.EDIBLE PRODUCTS ETC	1	No Quantity							36993			0
S3	2000	2000	2000	2	0	2	Export	470	Malta	MLT	512	Oman	OMN								09	MISC.EDIBLE PRODUCTS ETC	1	No Quantity							1276024			0
S3	2000	2000	2000	2	0	2	Export	470	Malta	MLT	524	Nepal	NPL								09	MISC.EDIBLE PRODUCTS ETC	1	No Quantity							53502			0
S3	2000	2000	2000	2	0	2	Export	470	Malta	MLT	528	Netherlands	NLD								09	MISC.EDIBLE PRODUCTS ETC	1	No Quantity							151684			0
S3	2000	2000	2000	2	0	2	Export	470	Malta	MLT	586	Pakistan	PAK								09	MISC.EDIBLE PRODUCTS ETC	1	No Quantity							112503			0
S3	2000	2000	2000	2	0	2	Export	470	Malta	MLT	634	Qatar	QAT								09	MISC.EDIBLE PRODUCTS ETC	1	No Quantity							335442			0
S3	2000	2000	2000	2	0	2	Export	470	Malta	MLT	682	Saudi Arabia	SAU								09	MISC.EDIBLE PRODUCTS ETC	1	No Quantity							6170011			0
S3	2000	2000	2000	2	0	2	Export	470	Malta	MLT	694	Sierra Leone	SLE								09	MISC.EDIBLE PRODUCTS ETC	1	No Quantity							19436			0
S3	2000	2000	2000	2	0	2	Export	470	Malta	MLT	699	India	IND								09	MISC.EDIBLE PRODUCTS ETC	1	No Quantity							19908			0
S3	2000	2000	2000	2	0	2	Export	470	Malta	MLT	702	Singapore	SGP								09	MISC.EDIBLE PRODUCTS ETC	1	No Quantity							156771			0
S3	2000	2000	2000	2	0	2	Export	470	Malta	MLT	705	Slovenia	SVN								09	MISC.EDIBLE PRODUCTS ETC	1	No Quantity							254263			0
S3	2000	2000	2000	2	0	2	Export	470	Malta	MLT	724	Spain	ESP								09	MISC.EDIBLE PRODUCTS ETC	1	No Quantity							214395			0
S3	2000	2000	2000	2	0	2	Export	470	Malta	MLT	736	Fmr Sudan	SDN								09	MISC.EDIBLE PRODUCTS ETC	1	No Quantity							1284461			0
S3	2000	2000	2000	2	0	2	Export	470	Malta	MLT	757	Switzerland	CHE								09	MISC.EDIBLE PRODUCTS ETC	1	No Quantity							3189			0
S3	2000	2000	2000	2	0	2	Export	470	Malta	MLT	784	United Arab Emirates	ARE								09	MISC.EDIBLE PRODUCTS ETC	1	No Quantity							4589595			0
S3	2000	2000	2000	2	0	2	Export	470	Malta	MLT	788	Tunisia	TUN								09	MISC.EDIBLE PRODUCTS ETC	1	No Quantity							31312			0
S3	2000	2000	2000	2	0	2	Export	470	Malta	MLT	792	Turkey	TUR								09	MISC.EDIBLE PRODUCTS ETC	1	No Quantity							137742			0
S3	2000	2000	2000	2	0	2	Export	470	Malta	MLT	818	Egypt	EGY								09	MISC.EDIBLE PRODUCTS ETC	1	No Quantity							1250097			0
S3	2000	2000	2000	2	0	2	Export	470	Malta	MLT	826	United Kingdom	GBR								09	MISC.EDIBLE PRODUCTS ETC	1	No Quantity							426338			0
S3	2000	2000	2000	2	0	2	Export	470	Malta	MLT	837	Bunkers									09	MISC.EDIBLE PRODUCTS ETC	1	No Quantity							170927			0
S3	2000	2000	2000	2	0	2	Export	470	Malta	MLT	842	USA	USA								09	MISC.EDIBLE PRODUCTS ETC	1	No Quantity							149038			0
S3	2000	2000	2000	2	0	2	Export	470	Malta	MLT	862	Venezuela	VEN								09	MISC.EDIBLE PRODUCTS ETC	1	No Quantity							47054			0
S3	2000	2000	2000	2	0	2	Export	470	Malta	MLT	887	Yemen	YEM								09	MISC.EDIBLE PRODUCTS ETC	1	No Quantity							1247644			0
S3	2000	2000	2000	2	0	2	Export	470	Malta	MLT	899	Areas, nes									09	MISC.EDIBLE PRODUCTS ETC	1	No Quantity							26217			0
S3	2000	2000	2000	2	0	2	Export	470	Malta	MLT	0	World	WLD								11	BEVERAGES	1	No Quantity							6426340			0
S3	2000	2000	2000	2	0	2	Export	470	Malta	MLT	40	Austria	AUT								11	BEVERAGES	1	No Quantity							738			0
S3	2000	2000	2000	2	0	2	Export	470	Malta	MLT	48	Bahrain	BHR								11	BEVERAGES	1	No Quantity							21447			0
S3	2000	2000	2000	2	0	2	Export	470	Malta	MLT	56	Belgium	BEL								11	BEVERAGES	1	No Quantity							3697			0
S3	2000	2000	2000	2	0	2	Export	470	Malta	MLT	60	Bermuda	BMU								11	BEVERAGES	1	No Quantity							5300			0
S3	2000	2000	2000	2	0	2	Export	470	Malta	MLT	156	China	CHN								11	BEVERAGES	1	No Quantity							157			0
S3	2000	2000	2000	2	0	2	Export	470	Malta	MLT	196	Cyprus	CYP								11	BEVERAGES	1	No Quantity							968			0
S3	2000	2000	2000	2	0	2	Export	470	Malta	MLT	208	Denmark	DNK								11	BEVERAGES	1	No Quantity							36			0
S3	2000	2000	2000	2	0	2	Export	470	Malta	MLT	251	France	FRA								11	BEVERAGES	1	No Quantity							87525			0
S3	2000	2000	2000	2	0	2	Export	470	Malta	MLT	276	Germany	DEU								11	BEVERAGES	1	No Quantity							70628			0
S3	2000	2000	2000	2	0	2	Export	470	Malta	MLT	372	Ireland	IRL								11	BEVERAGES	1	No Quantity							3829			0
S3	2000	2000	2000	2	0	2	Export	470	Malta	MLT	381	Italy	ITA								11	BEVERAGES	1	No Quantity							263167			0
S3	2000	2000	2000	2	0	2	Export	470	Malta	MLT	414	Kuwait	KWT								11	BEVERAGES	1	No Quantity							12341			0
S3	2000	2000	2000	2	0	2	Export	470	Malta	MLT	422	Lebanon	LBN								11	BEVERAGES	1	No Quantity							28700			0
S3	2000	2000	2000	2	0	2	Export	470	Malta	MLT	434	Libya	LBY								11	BEVERAGES	1	No Quantity							166677			0
S3	2000	2000	2000	2	0	2	Export	470	Malta	MLT	512	Oman	OMN								11	BEVERAGES	1	No Quantity							4858			0
S3	2000	2000	2000	2	0	2	Export	470	Malta	MLT	528	Netherlands	NLD								11	BEVERAGES	1	No Quantity							458			0
S3	2000	2000	2000	2	0	2	Export	470	Malta	MLT	566	Nigeria	NGA								11	BEVERAGES	1	No Quantity							8819			0
S3	2000	2000	2000	2	0	2	Export	470	Malta	MLT	579	Norway	NOR								11	BEVERAGES	1	No Quantity							1635			0
S3	2000	2000	2000	2	0	2	Export	470	Malta	MLT	586	Pakistan	PAK								11	BEVERAGES	1	No Quantity							11359			0
S3	2000	2000	2000	2	0	2	Export	470	Malta	MLT	608	Philippines	PHL								11	BEVERAGES	1	No Quantity							7706			0
S3	2000	2000	2000	2	0	2	Export	470	Malta	MLT	634	Qatar	QAT								11	BEVERAGES	1	No Quantity							11393			0
S3	2000	2000	2000	2	0	2	Export	470	Malta	MLT	643	Russian Federation	RUS								11	BEVERAGES	1	No Quantity							219			0
S3	2000	2000	2000	2	0	2	Export	470	Malta	MLT	702	Singapore	SGP								11	BEVERAGES	1	No Quantity							50757			0
S3	2000	2000	2000	2	0	2	Export	470	Malta	MLT	724	Spain	ESP								11	BEVERAGES	1	No Quantity							490			0
S3	2000	2000	2000	2	0	2	Export	470	Malta	MLT	752	Sweden	SWE								11	BEVERAGES	1	No Quantity							2446			0
S3	2000	2000	2000	2	0	2	Export	470	Malta	MLT	757	Switzerland	CHE								11	BEVERAGES	1	No Quantity							10361			0
S3	2000	2000	2000	2	0	2	Export	470	Malta	MLT	784	United Arab Emirates	ARE								11	BEVERAGES	1	No Quantity							53650			0
S3	2000	2000	2000	2	0	2	Export	470	Malta	MLT	788	Tunisia	TUN								11	BEVERAGES	1	No Quantity							24315			0
S3	2000	2000	2000	2	0	2	Export	470	Malta	MLT	792	Turkey	TUR								11	BEVERAGES	1	No Quantity							114799			0
S3	2000	2000	2000	2	0	2	Export	470	Malta	MLT	804	Ukraine	UKR								11	BEVERAGES	1	No Quantity							35610			0
S3	2000	2000	2000	2	0	2	Export	470	Malta	MLT	818	Egypt	EGY								11	BEVERAGES	1	No Quantity							29479			0
S3	2000	2000	2000	2	0	2	Export	470	Malta	MLT	826	United Kingdom	GBR								11	BEVERAGES	1	No Quantity							41767			0
S3	2000	2000	2000	2	0	2	Export	470	Malta	MLT	837	Bunkers									11	BEVERAGES	1	No Quantity							5350921			0
S3	2000	2000	2000	2	0	2	Export	470	Malta	MLT	842	USA	USA								11	BEVERAGES	1	No Quantity							87			0
S3	2000	2000	2000	2	0	2	Export	470	Malta	MLT	0	World	WLD								12	TOBACCO,TOBACCO MANUFACT	1	No Quantity							16894189			0
S3	2000	2000	2000	2	0	2	Export	470	Malta	MLT	204	Benin	BEN								12	TOBACCO,TOBACCO MANUFACT	1	No Quantity							3051133			0
S3	2000	2000	2000	2	0	2	Export	470	Malta	MLT	251	France	FRA								12	TOBACCO,TOBACCO MANUFACT	1	No Quantity							144063			0
S3	2000	2000	2000	2	0	2	Export	470	Malta	MLT	276	Germany	DEU								12	TOBACCO,TOBACCO MANUFACT	1	No Quantity							94299			0
S3	2000	2000	2000	2	0	2	Export	470	Malta	MLT	288	Ghana	GHA								12	TOBACCO,TOBACCO MANUFACT	1	No Quantity							145350			0
S3	2000	2000	2000	2	0	2	Export	470	Malta	MLT	300	Greece	GRC								12	TOBACCO,TOBACCO MANUFACT	1	No Quantity							23			0
S3	2000	2000	2000	2	0	2	Export	470	Malta	MLT	381	Italy	ITA								12	TOBACCO,TOBACCO MANUFACT	1	No Quantity							877965			0
S3	2000	2000	2000	2	0	2	Export	470	Malta	MLT	434	Libya	LBY								12	TOBACCO,TOBACCO MANUFACT	1	No Quantity							231674			0
S3	2000	2000	2000	2	0	2	Export	470	Malta	MLT	504	Morocco	MAR								12	TOBACCO,TOBACCO MANUFACT	1	No Quantity							866			0
S3	2000	2000	2000	2	0	2	Export	470	Malta	MLT	562	Niger	NER								12	TOBACCO,TOBACCO MANUFACT	1	No Quantity							145348			0
S3	2000	2000	2000	2	0	2	Export	470	Malta	MLT	566	Nigeria	NGA								12	TOBACCO,TOBACCO MANUFACT	1	No Quantity							145350			0
S3	2000	2000	2000	2	0	2	Export	470	Malta	MLT	724	Spain	ESP								12	TOBACCO,TOBACCO MANUFACT	1	No Quantity							7232			0
S3	2000	2000	2000	2	0	2	Export	470	Malta	MLT	792	Turkey	TUR								12	TOBACCO,TOBACCO MANUFACT	1	No Quantity							10022			0
S3	2000	2000	2000	2	0	2	Export	470	Malta	MLT	826	United Kingdom	GBR								12	TOBACCO,TOBACCO MANUFACT	1	No Quantity							147840			0
S3	2000	2000	2000	2	0	2	Export	470	Malta	MLT	837	Bunkers									12	TOBACCO,TOBACCO MANUFACT	1	No Quantity							11891126			0
S3	2000	2000	2000	2	0	2	Export	470	Malta	MLT	842	USA	USA								12	TOBACCO,TOBACCO MANUFACT	1	No Quantity							1194			0
S3	2000	2000	2000	2	0	2	Export	470	Malta	MLT	899	Areas, nes									12	TOBACCO,TOBACCO MANUFACT	1	No Quantity							706			0
S3	2000	2000	2000	2	0	2	Export	470	Malta	MLT	0	World	WLD								21	HIDES,SKINS,FURSKINS,RAW	1	No Quantity							229422			0
S3	2000	2000	2000	2	0	2	Export	470	Malta	MLT	381	Italy	ITA								21	HIDES,SKINS,FURSKINS,RAW	1	No Quantity							229422			0
S3	2000	2000	2000	2	0	2	Export	478	Mauritania	MRT	0	World	WLD								21	HIDES,SKINS,FURSKINS,RAW	1	No Quantity							3085			0
S3	2000	2000	2000	2	0	2	Export	478	Mauritania	MRT	251	France	FRA								21	HIDES,SKINS,FURSKINS,RAW	1	No Quantity							1423			0
S3	2000	2000	2000	2	0	2	Export	478	Mauritania	MRT	288	Ghana	GHA								21	HIDES,SKINS,FURSKINS,RAW	1	No Quantity							543			0
S3	2000	2000	2000	2	0	2	Export	478	Mauritania	MRT	504	Morocco	MAR								21	HIDES,SKINS,FURSKINS,RAW	1	No Quantity							1119			0
S3	2000	2000	2000	2	0	2	Export	470	Malta	MLT	0	World	WLD								22	OIL SEED,OLEAGINUS FRUIT	1	No Quantity							8337			0
S3	2000	2000	2000	2	0	2	Export	470	Malta	MLT	381	Italy	ITA								22	OIL SEED,OLEAGINUS FRUIT	1	No Quantity							8120			0
S3	2000	2000	2000	2	0	2	Export	470	Malta	MLT	434	Libya	LBY								22	OIL SEED,OLEAGINUS FRUIT	1	No Quantity							216			0
S3	2000	2000	2000	2	0	2	Export	470	Malta	MLT	0	World	WLD								24	CORK AND WOOD	1	No Quantity							17691			0
S3	2000	2000	2000	2	0	2	Export	470	Malta	MLT	56	Belgium	BEL								24	CORK AND WOOD	1	No Quantity							23			0
S3	2000	2000	2000	2	0	2	Export	470	Malta	MLT	276	Germany	DEU								24	CORK AND WOOD	1	No Quantity							469			0
S3	2000	2000	2000	2	0	2	Export	470	Malta	MLT	381	Italy	ITA								24	CORK AND WOOD	1	No Quantity							16719			0
S3	2000	2000	2000	2	0	2	Export	470	Malta	MLT	434	Libya	LBY								24	CORK AND WOOD	1	No Quantity							89			0
S3	2000	2000	2000	2	0	2	Export	470	Malta	MLT	826	United Kingdom	GBR								24	CORK AND WOOD	1	No Quantity							392			0
S3	2000	2000	2000	2	0	2	Export	470	Malta	MLT	0	World	WLD								25	PULP AND WASTE PAPER	1	No Quantity							12532			0
S3	2000	2000	2000	2	0	2	Export	470	Malta	MLT	381	Italy	ITA								25	PULP AND WASTE PAPER	1	No Quantity							11621			0
S3	2000	2000	2000	2	0	2	Export	470	Malta	MLT	434	Libya	LBY								25	PULP AND WASTE PAPER	1	No Quantity							911			0
S3	2000	2000	2000	2	0	2	Export	470	Malta	MLT	0	World	WLD								26	TEXTILE FIBRES	1	No Quantity							429927			0
S3	2000	2000	2000	2	0	2	Export	470	Malta	MLT	208	Denmark	DNK								26	TEXTILE FIBRES	1	No Quantity							46			0
S3	2000	2000	2000	2	0	2	Export	470	Malta	MLT	276	Germany	DEU								26	TEXTILE FIBRES	1	No Quantity							22370			0
S3	2000	2000	2000	2	0	2	Export	470	Malta	MLT	381	Italy	ITA								26	TEXTILE FIBRES	1	No Quantity							324561			0
S3	2000	2000	2000	2	0	2	Export	470	Malta	MLT	490	Other Asia, nes									26	TEXTILE FIBRES	1	No Quantity							47673			0
S3	2000	2000	2000	2	0	2	Export	470	Malta	MLT	528	Netherlands	NLD								26	TEXTILE FIBRES	1	No Quantity							105			0
S3	2000	2000	2000	2	0	2	Export	470	Malta	MLT	608	Philippines	PHL								26	TEXTILE FIBRES	1	No Quantity							87			0
S3	2000	2000	2000	2	0	2	Export	470	Malta	MLT	724	Spain	ESP								26	TEXTILE FIBRES	1	No Quantity							23463			0
S3	2000	2000	2000	2	0	2	Export	470	Malta	MLT	826	United Kingdom	GBR								26	TEXTILE FIBRES	1	No Quantity							11523			0
S3	2000	2000	2000	2	0	2	Export	470	Malta	MLT	834	United Rep. of Tanzania	TZA								26	TEXTILE FIBRES	1	No Quantity							100			0
S3	2000	2000	2000	2	0	2	Export	470	Malta	MLT	0	World	WLD								27	CRUDE FERTILIZER,MINERAL	1	No Quantity							103052			0
S3	2000	2000	2000	2	0	2	Export	470	Malta	MLT	36	Australia	AUS								27	CRUDE FERTILIZER,MINERAL	1	No Quantity							9382			0
S3	2000	2000	2000	2	0	2	Export	470	Malta	MLT	251	France	FRA								27	CRUDE FERTILIZER,MINERAL	1	No Quantity							16869			0
S3	2000	2000	2000	2	0	2	Export	470	Malta	MLT	276	Germany	DEU								27	CRUDE FERTILIZER,MINERAL	1	No Quantity							456			0
S3	2000	2000	2000	2	0	2	Export	470	Malta	MLT	381	Italy	ITA								27	CRUDE FERTILIZER,MINERAL	1	No Quantity							2649			0
S3	2000	2000	2000	2	0	2	Export	470	Malta	MLT	434	Libya	LBY								27	CRUDE FERTILIZER,MINERAL	1	No Quantity							24887			0
S3	2000	2000	2000	2	0	2	Export	470	Malta	MLT	504	Morocco	MAR								27	CRUDE FERTILIZER,MINERAL	1	No Quantity							52			0
S3	2000	2000	2000	2	0	2	Export	470	Malta	MLT	528	Netherlands	NLD								27	CRUDE FERTILIZER,MINERAL	1	No Quantity							1938			0
S3	2000	2000	2000	2	0	2	Export	470	Malta	MLT	788	Tunisia	TUN								27	CRUDE FERTILIZER,MINERAL	1	No Quantity							43154			0
S3	2000	2000	2000	2	0	2	Export	470	Malta	MLT	826	United Kingdom	GBR								27	CRUDE FERTILIZER,MINERAL	1	No Quantity							3665			0
S3	2000	2000	2000	2	0	2	Export	470	Malta	MLT	0	World	WLD								28	METALLIFEROUS ORE,SCRAP	1	No Quantity							3557875			0
S3	2000	2000	2000	2	0	2	Export	470	Malta	MLT	40	Austria	AUT								28	METALLIFEROUS ORE,SCRAP	1	No Quantity							483			0
S3	2000	2000	2000	2	0	2	Export	470	Malta	MLT	56	Belgium	BEL								28	METALLIFEROUS ORE,SCRAP	1	No Quantity							60212			0
S3	2000	2000	2000	2	0	2	Export	470	Malta	MLT	208	Denmark	DNK								28	METALLIFEROUS ORE,SCRAP	1	No Quantity							41911			0
S3	2000	2000	2000	2	0	2	Export	470	Malta	MLT	276	Germany	DEU								28	METALLIFEROUS ORE,SCRAP	1	No Quantity							35831			0
S3	2000	2000	2000	2	0	2	Export	470	Malta	MLT	300	Greece	GRC								28	METALLIFEROUS ORE,SCRAP	1	No Quantity							30351			0
S3	2000	2000	2000	2	0	2	Export	470	Malta	MLT	381	Italy	ITA								28	METALLIFEROUS ORE,SCRAP	1	No Quantity							2055317			0
S3	2000	2000	2000	2	0	2	Export	470	Malta	MLT	434	Libya	LBY								28	METALLIFEROUS ORE,SCRAP	1	No Quantity							189			0
S3	2000	2000	2000	2	0	2	Export	470	Malta	MLT	620	Portugal	PRT								28	METALLIFEROUS ORE,SCRAP	1	No Quantity							2836			0
S3	2000	2000	2000	2	0	2	Export	470	Malta	MLT	724	Spain	ESP								28	METALLIFEROUS ORE,SCRAP	1	No Quantity							832977			0
S3	2000	2000	2000	2	0	2	Export	470	Malta	MLT	826	United Kingdom	GBR								28	METALLIFEROUS ORE,SCRAP	1	No Quantity							497768			0
S3	2000	2000	2000	2	0	2	Export	478	Mauritania	MRT	0	World	WLD								28	METALLIFEROUS ORE,SCRAP	1	No Quantity							156743457			0
S3	2000	2000	2000	2	0	2	Export	478	Mauritania	MRT	56	Belgium	BEL								28	METALLIFEROUS ORE,SCRAP	1	No Quantity							38761256			0
S3	2000	2000	2000	2	0	2	Export	478	Mauritania	MRT	246	Finland	FIN								28	METALLIFEROUS ORE,SCRAP	1	No Quantity							2669168			0
S3	2000	2000	2000	2	0	2	Export	478	Mauritania	MRT	251	France	FRA								28	METALLIFEROUS ORE,SCRAP	1	No Quantity							56391444			0
S3	2000	2000	2000	2	0	2	Export	478	Mauritania	MRT	276	Germany	DEU								28	METALLIFEROUS ORE,SCRAP	1	No Quantity							10361894			0
S3	2000	2000	2000	2	0	2	Export	478	Mauritania	MRT	381	Italy	ITA								28	METALLIFEROUS ORE,SCRAP	1	No Quantity							25384436			0
S3	2000	2000	2000	2	0	2	Export	478	Mauritania	MRT	528	Netherlands	NLD								28	METALLIFEROUS ORE,SCRAP	1	No Quantity							357571			0
S3	2000	2000	2000	2	0	2	Export	478	Mauritania	MRT	586	Pakistan	PAK								28	METALLIFEROUS ORE,SCRAP	1	No Quantity							4689126			0
S3	2000	2000	2000	2	0	2	Export	478	Mauritania	MRT	724	Spain	ESP								28	METALLIFEROUS ORE,SCRAP	1	No Quantity							7915308			0
S3	2000	2000	2000	2	0	2	Export	478	Mauritania	MRT	752	Sweden	SWE								28	METALLIFEROUS ORE,SCRAP	1	No Quantity							1327714			0
S3	2000	2000	2000	2	0	2	Export	478	Mauritania	MRT	788	Tunisia	TUN								28	METALLIFEROUS ORE,SCRAP	1	No Quantity							293554			0
S3	2000	2000	2000	2	0	2	Export	478	Mauritania	MRT	826	United Kingdom	GBR								28	METALLIFEROUS ORE,SCRAP	1	No Quantity							4305983			0
S3	2000	2000	2000	2	0	2	Export	478	Mauritania	MRT	899	Areas, nes									28	METALLIFEROUS ORE,SCRAP	1	No Quantity							4286002			0
S3	2000	2000	2000	2	0	2	Export	470	Malta	MLT	0	World	WLD								29	CRUDE ANIMAL,VEG.MATERL.	1	No Quantity							660187			0
S3	2000	2000	2000	2	0	2	Export	470	Malta	MLT	196	Cyprus	CYP								29	CRUDE ANIMAL,VEG.MATERL.	1	No Quantity							11940			0
S3	2000	2000	2000	2	0	2	Export	470	Malta	MLT	251	France	FRA								29	CRUDE ANIMAL,VEG.MATERL.	1	No Quantity							137			0
S3	2000	2000	2000	2	0	2	Export	470	Malta	MLT	276	Germany	DEU								29	CRUDE ANIMAL,VEG.MATERL.	1	No Quantity							5678			0
S3	2000	2000	2000	2	0	2	Export	470	Malta	MLT	381	Italy	ITA								29	CRUDE ANIMAL,VEG.MATERL.	1	No Quantity							52582			0
S3	2000	2000	2000	2	0	2	Export	470	Malta	MLT	434	Libya	LBY								29	CRUDE ANIMAL,VEG.MATERL.	1	No Quantity							12350			0
S3	2000	2000	2000	2	0	2	Export	470	Malta	MLT	528	Netherlands	NLD								29	CRUDE ANIMAL,VEG.MATERL.	1	No Quantity							7041			0
S3	2000	2000	2000	2	0	2	Export	470	Malta	MLT	724	Spain	ESP								29	CRUDE ANIMAL,VEG.MATERL.	1	No Quantity							25			0
S3	2000	2000	2000	2	0	2	Export	470	Malta	MLT	826	United Kingdom	GBR								29	CRUDE ANIMAL,VEG.MATERL.	1	No Quantity							59155			0
S3	2000	2000	2000	2	0	2	Export	470	Malta	MLT	842	USA	USA								29	CRUDE ANIMAL,VEG.MATERL.	1	No Quantity							511279			0
S3	2000	2000	2000	2	0	2	Export	470	Malta	MLT	0	World	WLD								32	COAL, COKE, BRIQUETTES	1	No Quantity							2430			0
S3	2000	2000	2000	2	0	2	Export	470	Malta	MLT	56	Belgium	BEL								32	COAL, COKE, BRIQUETTES	1	No Quantity							114			0
S3	2000	2000	2000	2	0	2	Export	470	Malta	MLT	837	Bunkers									32	COAL, COKE, BRIQUETTES	1	No Quantity							2316			0
S3	2000	2000	2000	2	0	2	Export	470	Malta	MLT	0	World	WLD								33	PETROLEUM,PETROL.PRODUCT	1	No Quantity							107084403			0
S3	2000	2000	2000	2	0	2	Export	470	Malta	MLT	56	Belgium	BEL								33	PETROLEUM,PETROL.PRODUCT	1	No Quantity							5134			0
S3	2000	2000	2000	2	0	2	Export	470	Malta	MLT	100	Bulgaria	BGR								33	PETROLEUM,PETROL.PRODUCT	1	No Quantity							2			0
S3	2000	2000	2000	2	0	2	Export	470	Malta	MLT	276	Germany	DEU								33	PETROLEUM,PETROL.PRODUCT	1	No Quantity							135011			0
S3	2000	2000	2000	2	0	2	Export	470	Malta	MLT	300	Greece	GRC								33	PETROLEUM,PETROL.PRODUCT	1	No Quantity							10535			0
S3	2000	2000	2000	2	0	2	Export	470	Malta	MLT	381	Italy	ITA								33	PETROLEUM,PETROL.PRODUCT	1	No Quantity							248883			0
S3	2000	2000	2000	2	0	2	Export	470	Malta	MLT	434	Libya	LBY								33	PETROLEUM,PETROL.PRODUCT	1	No Quantity							21138			0
S3	2000	2000	2000	2	0	2	Export	470	Malta	MLT	528	Netherlands	NLD								33	PETROLEUM,PETROL.PRODUCT	1	No Quantity							7			0
S3	2000	2000	2000	2	0	2	Export	470	Malta	MLT	591	Panama	PAN								33	PETROLEUM,PETROL.PRODUCT	1	No Quantity							2			0
S3	2000	2000	2000	2	0	2	Export	470	Malta	MLT	702	Singapore	SGP								33	PETROLEUM,PETROL.PRODUCT	1	No Quantity							2			0
S3	2000	2000	2000	2	0	2	Export	470	Malta	MLT	784	United Arab Emirates	ARE								33	PETROLEUM,PETROL.PRODUCT	1	No Quantity							31333			0
S3	2000	2000	2000	2	0	2	Export	470	Malta	MLT	788	Tunisia	TUN								33	PETROLEUM,PETROL.PRODUCT	1	No Quantity							96			0
S3	2000	2000	2000	2	0	2	Export	470	Malta	MLT	792	Turkey	TUR								33	PETROLEUM,PETROL.PRODUCT	1	No Quantity							5496			0
S3	2000	2000	2000	2	0	2	Export	470	Malta	MLT	826	United Kingdom	GBR								33	PETROLEUM,PETROL.PRODUCT	1	No Quantity							261832			0
S3	2000	2000	2000	2	0	2	Export	470	Malta	MLT	837	Bunkers									33	PETROLEUM,PETROL.PRODUCT	1	No Quantity							106364511			0
S3	2000	2000	2000	2	0	2	Export	470	Malta	MLT	842	USA	USA								33	PETROLEUM,PETROL.PRODUCT	1	No Quantity							421			0
S3	2000	2000	2000	2	0	2	Export	470	Malta	MLT	0	World	WLD								42	FIXED VEG. FATS AND OILS	1	No Quantity							143			0
S3	2000	2000	2000	2	0	2	Export	470	Malta	MLT	434	Libya	LBY								42	FIXED VEG. FATS AND OILS	1	No Quantity							143			0
S3	2000	2000	2000	2	0	2	Export	470	Malta	MLT	0	World	WLD								43	ANIMAL,VEG.FATS,OILS,NES	1	No Quantity							137			0
S3	2000	2000	2000	2	0	2	Export	470	Malta	MLT	434	Libya	LBY								43	ANIMAL,VEG.FATS,OILS,NES	1	No Quantity							137			0
S3	2000	2000	2000	2	0	2	Export	470	Malta	MLT	0	World	WLD								51	ORGANIC CHEMICALS	1	No Quantity							1128968			0
S3	2000	2000	2000	2	0	2	Export	470	Malta	MLT	48	Bahrain	BHR								51	ORGANIC CHEMICALS	1	No Quantity							40170			0
S3	2000	2000	2000	2	0	2	Export	470	Malta	MLT	56	Belgium	BEL								51	ORGANIC CHEMICALS	1	No Quantity							61825			0
S3	2000	2000	2000	2	0	2	Export	470	Malta	MLT	124	Canada	CAN								51	ORGANIC CHEMICALS	1	No Quantity							957			0
S3	2000	2000	2000	2	0	2	Export	470	Malta	MLT	170	Colombia	COL								51	ORGANIC CHEMICALS	1	No Quantity							3458			0
S3	2000	2000	2000	2	0	2	Export	470	Malta	MLT	203	Czechia	CZE								51	ORGANIC CHEMICALS	1	No Quantity							207			0
S3	2000	2000	2000	2	0	2	Export	470	Malta	MLT	276	Germany	DEU								51	ORGANIC CHEMICALS	1	No Quantity							3086			0
S3	2000	2000	2000	2	0	2	Export	470	Malta	MLT	376	Israel	ISR								51	ORGANIC CHEMICALS	1	No Quantity							204599			0
S3	2000	2000	2000	2	0	2	Export	470	Malta	MLT	381	Italy	ITA								51	ORGANIC CHEMICALS	1	No Quantity							87536			0
S3	2000	2000	2000	2	0	2	Export	470	Malta	MLT	422	Lebanon	LBN								51	ORGANIC CHEMICALS	1	No Quantity							8906			0
S3	2000	2000	2000	2	0	2	Export	470	Malta	MLT	434	Libya	LBY								51	ORGANIC CHEMICALS	1	No Quantity							15051			0
S3	2000	2000	2000	2	0	2	Export	470	Malta	MLT	512	Oman	OMN								51	ORGANIC CHEMICALS	1	No Quantity							30073			0
S3	2000	2000	2000	2	0	2	Export	470	Malta	MLT	579	Norway	NOR								51	ORGANIC CHEMICALS	1	No Quantity							608			0
S3	2000	2000	2000	2	0	2	Export	470	Malta	MLT	591	Panama	PAN								51	ORGANIC CHEMICALS	1	No Quantity							2043			0
S3	2000	2000	2000	2	0	2	Export	470	Malta	MLT	682	Saudi Arabia	SAU								51	ORGANIC CHEMICALS	1	No Quantity							162533			0
S3	2000	2000	2000	2	0	2	Export	470	Malta	MLT	724	Spain	ESP								51	ORGANIC CHEMICALS	1	No Quantity							132690			0
S3	2000	2000	2000	2	0	2	Export	470	Malta	MLT	736	Fmr Sudan	SDN								51	ORGANIC CHEMICALS	1	No Quantity							3544			0
S3	2000	2000	2000	2	0	2	Export	470	Malta	MLT	757	Switzerland	CHE								51	ORGANIC CHEMICALS	1	No Quantity							52192			0
S3	2000	2000	2000	2	0	2	Export	470	Malta	MLT	784	United Arab Emirates	ARE								51	ORGANIC CHEMICALS	1	No Quantity							107560			0
S3	2000	2000	2000	2	0	2	Export	470	Malta	MLT	826	United Kingdom	GBR								51	ORGANIC CHEMICALS	1	No Quantity							16290			0
S3	2000	2000	2000	2	0	2	Export	470	Malta	MLT	837	Bunkers									51	ORGANIC CHEMICALS	1	No Quantity							2599			0
S3	2000	2000	2000	2	0	2	Export	470	Malta	MLT	842	USA	USA								51	ORGANIC CHEMICALS	1	No Quantity							193039			0
S3	2000	2000	2000	2	0	2	Export	470	Malta	MLT	0	World	WLD								52	INORGANIC CHEMICALS	1	No Quantity							177464			0
S3	2000	2000	2000	2	0	2	Export	470	Malta	MLT	48	Bahrain	BHR								52	INORGANIC CHEMICALS	1	No Quantity							13373			0
S3	2000	2000	2000	2	0	2	Export	470	Malta	MLT	124	Canada	CAN								52	INORGANIC CHEMICALS	1	No Quantity							2057			0
S3	2000	2000	2000	2	0	2	Export	470	Malta	MLT	170	Colombia	COL								52	INORGANIC CHEMICALS	1	No Quantity							476			0
S3	2000	2000	2000	2	0	2	Export	470	Malta	MLT	262	Djibouti	DJI								52	INORGANIC CHEMICALS	1	No Quantity							3952			0
S3	2000	2000	2000	2	0	2	Export	470	Malta	MLT	276	Germany	DEU								52	INORGANIC CHEMICALS	1	No Quantity							12821			0
S3	2000	2000	2000	2	0	2	Export	470	Malta	MLT	381	Italy	ITA								52	INORGANIC CHEMICALS	1	No Quantity							6845			0
S3	2000	2000	2000	2	0	2	Export	470	Malta	MLT	414	Kuwait	KWT								52	INORGANIC CHEMICALS	1	No Quantity							16921			0
S3	2000	2000	2000	2	0	2	Export	470	Malta	MLT	422	Lebanon	LBN								52	INORGANIC CHEMICALS	1	No Quantity							3597			0
S3	2000	2000	2000	2	0	2	Export	470	Malta	MLT	434	Libya	LBY								52	INORGANIC CHEMICALS	1	No Quantity							28312			0
S3	2000	2000	2000	2	0	2	Export	470	Malta	MLT	512	Oman	OMN								52	INORGANIC CHEMICALS	1	No Quantity							18634			0
S3	2000	2000	2000	2	0	2	Export	470	Malta	MLT	528	Netherlands	NLD								52	INORGANIC CHEMICALS	1	No Quantity							9			0
S3	2000	2000	2000	2	0	2	Export	470	Malta	MLT	634	Qatar	QAT								52	INORGANIC CHEMICALS	1	No Quantity							9708			0
S3	2000	2000	2000	2	0	2	Export	470	Malta	MLT	682	Saudi Arabia	SAU								52	INORGANIC CHEMICALS	1	No Quantity							17058			0
S3	2000	2000	2000	2	0	2	Export	470	Malta	MLT	736	Fmr Sudan	SDN								52	INORGANIC CHEMICALS	1	No Quantity							695			0
S3	2000	2000	2000	2	0	2	Export	470	Malta	MLT	757	Switzerland	CHE								52	INORGANIC CHEMICALS	1	No Quantity							979			0
S3	2000	2000	2000	2	0	2	Export	470	Malta	MLT	784	United Arab Emirates	ARE								52	INORGANIC CHEMICALS	1	No Quantity							40359			0
S3	2000	2000	2000	2	0	2	Export	470	Malta	MLT	826	United Kingdom	GBR								52	INORGANIC CHEMICALS	1	No Quantity							1667			0
S3	2000	2000	2000	2	0	2	Export	470	Malta	MLT	0	World	WLD								53	DYES,COLOURING MATERIALS	1	No Quantity							1427807			0
S3	2000	2000	2000	2	0	2	Export	470	Malta	MLT	40	Austria	AUT								53	DYES,COLOURING MATERIALS	1	No Quantity							19215			0
S3	2000	2000	2000	2	0	2	Export	470	Malta	MLT	48	Bahrain	BHR								53	DYES,COLOURING MATERIALS	1	No Quantity							36385			0
S3	2000	2000	2000	2	0	2	Export	470	Malta	MLT	124	Canada	CAN								53	DYES,COLOURING MATERIALS	1	No Quantity							1779			0
S3	2000	2000	2000	2	0	2	Export	470	Malta	MLT	144	Sri Lanka	LKA								53	DYES,COLOURING MATERIALS	1	No Quantity							1715			0
S3	2000	2000	2000	2	0	2	Export	470	Malta	MLT	170	Colombia	COL								53	DYES,COLOURING MATERIALS	1	No Quantity							344			0
S3	2000	2000	2000	2	0	2	Export	470	Malta	MLT	208	Denmark	DNK								53	DYES,COLOURING MATERIALS	1	No Quantity							28221			0
S3	2000	2000	2000	2	0	2	Export	470	Malta	MLT	231	Ethiopia	ETH								53	DYES,COLOURING MATERIALS	1	No Quantity							487			0
S3	2000	2000	2000	2	0	2	Export	470	Malta	MLT	251	France	FRA								53	DYES,COLOURING MATERIALS	1	No Quantity							1606			0
S3	2000	2000	2000	2	0	2	Export	470	Malta	MLT	262	Djibouti	DJI								53	DYES,COLOURING MATERIALS	1	No Quantity							10938			0
S3	2000	2000	2000	2	0	2	Export	470	Malta	MLT	276	Germany	DEU								53	DYES,COLOURING MATERIALS	1	No Quantity							34788			0
S3	2000	2000	2000	2	0	2	Export	470	Malta	MLT	300	Greece	GRC								53	DYES,COLOURING MATERIALS	1	No Quantity							4993			0
S3	2000	2000	2000	2	0	2	Export	470	Malta	MLT	344	China, Hong Kong SAR	HKG								53	DYES,COLOURING MATERIALS	1	No Quantity							3150			0
S3	2000	2000	2000	2	0	2	Export	470	Malta	MLT	376	Israel	ISR								53	DYES,COLOURING MATERIALS	1	No Quantity							48			0
S3	2000	2000	2000	2	0	2	Export	470	Malta	MLT	381	Italy	ITA								53	DYES,COLOURING MATERIALS	1	No Quantity							240362			0
S3	2000	2000	2000	2	0	2	Export	470	Malta	MLT	392	Japan	JPN								53	DYES,COLOURING MATERIALS	1	No Quantity							52297			0
S3	2000	2000	2000	2	0	2	Export	470	Malta	MLT	400	Jordan	JOR								53	DYES,COLOURING MATERIALS	1	No Quantity							961			0
S3	2000	2000	2000	2	0	2	Export	470	Malta	MLT	404	Kenya	KEN								53	DYES,COLOURING MATERIALS	1	No Quantity							581			0
S3	2000	2000	2000	2	0	2	Export	470	Malta	MLT	414	Kuwait	KWT								53	DYES,COLOURING MATERIALS	1	No Quantity							35665			0
S3	2000	2000	2000	2	0	2	Export	470	Malta	MLT	422	Lebanon	LBN								53	DYES,COLOURING MATERIALS	1	No Quantity							24609			0
S3	2000	2000	2000	2	0	2	Export	470	Malta	MLT	434	Libya	LBY								53	DYES,COLOURING MATERIALS	1	No Quantity							313054			0
S3	2000	2000	2000	2	0	2	Export	470	Malta	MLT	462	Maldives	MDV								53	DYES,COLOURING MATERIALS	1	No Quantity							1301			0
S3	2000	2000	2000	2	0	2	Export	470	Malta	MLT	512	Oman	OMN								53	DYES,COLOURING MATERIALS	1	No Quantity							47270			0
S3	2000	2000	2000	2	0	2	Export	470	Malta	MLT	524	Nepal	NPL								53	DYES,COLOURING MATERIALS	1	No Quantity							544			0
S3	2000	2000	2000	2	0	2	Export	470	Malta	MLT	528	Netherlands	NLD								53	DYES,COLOURING MATERIALS	1	No Quantity							42958			0
S3	2000	2000	2000	2	0	2	Export	470	Malta	MLT	579	Norway	NOR								53	DYES,COLOURING MATERIALS	1	No Quantity							1367			0
S3	2000	2000	2000	2	0	2	Export	470	Malta	MLT	634	Qatar	QAT								53	DYES,COLOURING MATERIALS	1	No Quantity							12926			0
S3	2000	2000	2000	2	0	2	Export	470	Malta	MLT	643	Russian Federation	RUS								53	DYES,COLOURING MATERIALS	1	No Quantity							3259			0
S3	2000	2000	2000	2	0	2	Export	470	Malta	MLT	682	Saudi Arabia	SAU								53	DYES,COLOURING MATERIALS	1	No Quantity							28679			0
S3	2000	2000	2000	2	0	2	Export	470	Malta	MLT	694	Sierra Leone	SLE								53	DYES,COLOURING MATERIALS	1	No Quantity							159			0
S3	2000	2000	2000	2	0	2	Export	470	Malta	MLT	702	Singapore	SGP								53	DYES,COLOURING MATERIALS	1	No Quantity							4692			0
S3	2000	2000	2000	2	0	2	Export	470	Malta	MLT	784	United Arab Emirates	ARE								53	DYES,COLOURING MATERIALS	1	No Quantity							67442			0
S3	2000	2000	2000	2	0	2	Export	470	Malta	MLT	818	Egypt	EGY								53	DYES,COLOURING MATERIALS	1	No Quantity							9421			0
S3	2000	2000	2000	2	0	2	Export	470	Malta	MLT	826	United Kingdom	GBR								53	DYES,COLOURING MATERIALS	1	No Quantity							74296			0
S3	2000	2000	2000	2	0	2	Export	470	Malta	MLT	837	Bunkers									53	DYES,COLOURING MATERIALS	1	No Quantity							315994			0
S3	2000	2000	2000	2	0	2	Export	470	Malta	MLT	899	Areas, nes									53	DYES,COLOURING MATERIALS	1	No Quantity							6300			0
S3	2000	2000	2000	2	0	2	Export	470	Malta	MLT	0	World	WLD								54	MEDICINAL,PHARM.PRODUCTS	1	No Quantity							20455896			0
S3	2000	2000	2000	2	0	2	Export	470	Malta	MLT	36	Australia	AUS								54	MEDICINAL,PHARM.PRODUCTS	1	No Quantity							65285			0
S3	2000	2000	2000	2	0	2	Export	470	Malta	MLT	56	Belgium	BEL								54	MEDICINAL,PHARM.PRODUCTS	1	No Quantity							115990			0
S3	2000	2000	2000	2	0	2	Export	470	Malta	MLT	68	Bolivia (Plurinational State of)	BOL								54	MEDICINAL,PHARM.PRODUCTS	1	No Quantity							854			0
S3	2000	2000	2000	2	0	2	Export	470	Malta	MLT	76	Brazil	BRA								54	MEDICINAL,PHARM.PRODUCTS	1	No Quantity							3034			0
S3	2000	2000	2000	2	0	2	Export	470	Malta	MLT	104	Myanmar	MMR								54	MEDICINAL,PHARM.PRODUCTS	1	No Quantity							1342			0
S3	2000	2000	2000	2	0	2	Export	470	Malta	MLT	144	Sri Lanka	LKA								54	MEDICINAL,PHARM.PRODUCTS	1	No Quantity							60272			0
S3	2000	2000	2000	2	0	2	Export	470	Malta	MLT	156	China	CHN								54	MEDICINAL,PHARM.PRODUCTS	1	No Quantity							3861			0
S3	2000	2000	2000	2	0	2	Export	470	Malta	MLT	196	Cyprus	CYP								54	MEDICINAL,PHARM.PRODUCTS	1	No Quantity							223			0
S3	2000	2000	2000	2	0	2	Export	470	Malta	MLT	208	Denmark	DNK								54	MEDICINAL,PHARM.PRODUCTS	1	No Quantity							1559356			0
S3	2000	2000	2000	2	0	2	Export	470	Malta	MLT	231	Ethiopia	ETH								54	MEDICINAL,PHARM.PRODUCTS	1	No Quantity							911			0
S3	2000	2000	2000	2	0	2	Export	470	Malta	MLT	233	Estonia	EST								54	MEDICINAL,PHARM.PRODUCTS	1	No Quantity							19539			0
S3	2000	2000	2000	2	0	2	Export	470	Malta	MLT	242	Fiji	FJI								54	MEDICINAL,PHARM.PRODUCTS	1	No Quantity							23789			0
S3	2000	2000	2000	2	0	2	Export	470	Malta	MLT	251	France	FRA								54	MEDICINAL,PHARM.PRODUCTS	1	No Quantity							171592			0
S3	2000	2000	2000	2	0	2	Export	470	Malta	MLT	276	Germany	DEU								54	MEDICINAL,PHARM.PRODUCTS	1	No Quantity							956185			0
S3	2000	2000	2000	2	0	2	Export	470	Malta	MLT	300	Greece	GRC								54	MEDICINAL,PHARM.PRODUCTS	1	No Quantity							37512			0
S3	2000	2000	2000	2	0	2	Export	470	Malta	MLT	348	Hungary	HUN								54	MEDICINAL,PHARM.PRODUCTS	1	No Quantity							315796			0
S3	2000	2000	2000	2	0	2	Export	470	Malta	MLT	376	Israel	ISR								54	MEDICINAL,PHARM.PRODUCTS	1	No Quantity							7692			0
S3	2000	2000	2000	2	0	2	Export	470	Malta	MLT	381	Italy	ITA								54	MEDICINAL,PHARM.PRODUCTS	1	No Quantity							799772			0
S3	2000	2000	2000	2	0	2	Export	470	Malta	MLT	392	Japan	JPN								54	MEDICINAL,PHARM.PRODUCTS	1	No Quantity							4651			0
S3	2000	2000	2000	2	0	2	Export	470	Malta	MLT	400	Jordan	JOR								54	MEDICINAL,PHARM.PRODUCTS	1	No Quantity							10619			0
S3	2000	2000	2000	2	0	2	Export	470	Malta	MLT	422	Lebanon	LBN								54	MEDICINAL,PHARM.PRODUCTS	1	No Quantity							4430			0
S3	2000	2000	2000	2	0	2	Export	470	Malta	MLT	434	Libya	LBY								54	MEDICINAL,PHARM.PRODUCTS	1	No Quantity							631246			0
S3	2000	2000	2000	2	0	2	Export	470	Malta	MLT	440	Lithuania	LTU								54	MEDICINAL,PHARM.PRODUCTS	1	No Quantity							20917			0
S3	2000	2000	2000	2	0	2	Export	470	Malta	MLT	490	Other Asia, nes									54	MEDICINAL,PHARM.PRODUCTS	1	No Quantity							12159			0
S3	2000	2000	2000	2	0	2	Export	470	Malta	MLT	512	Oman	OMN								54	MEDICINAL,PHARM.PRODUCTS	1	No Quantity							48			0
S3	2000	2000	2000	2	0	2	Export	470	Malta	MLT	528	Netherlands	NLD								54	MEDICINAL,PHARM.PRODUCTS	1	No Quantity							13284709			0
S3	2000	2000	2000	2	0	2	Export	470	Malta	MLT	554	New Zealand	NZL								54	MEDICINAL,PHARM.PRODUCTS	1	No Quantity							2772			0
S3	2000	2000	2000	2	0	2	Export	470	Malta	MLT	566	Nigeria	NGA								54	MEDICINAL,PHARM.PRODUCTS	1	No Quantity							16710			0
S3	2000	2000	2000	2	0	2	Export	470	Malta	MLT	598	Papua New Guinea	PNG								54	MEDICINAL,PHARM.PRODUCTS	1	No Quantity							7391			0
S3	2000	2000	2000	2	0	2	Export	470	Malta	MLT	608	Philippines	PHL								54	MEDICINAL,PHARM.PRODUCTS	1	No Quantity							18889			0
S3	2000	2000	2000	2	0	2	Export	470	Malta	MLT	682	Saudi Arabia	SAU								54	MEDICINAL,PHARM.PRODUCTS	1	No Quantity							1052			0
S3	2000	2000	2000	2	0	2	Export	470	Malta	MLT	699	India	IND								54	MEDICINAL,PHARM.PRODUCTS	1	No Quantity							13475			0
S3	2000	2000	2000	2	0	2	Export	470	Malta	MLT	702	Singapore	SGP								54	MEDICINAL,PHARM.PRODUCTS	1	No Quantity							9954			0
S3	2000	2000	2000	2	0	2	Export	470	Malta	MLT	710	South Africa	ZAF								54	MEDICINAL,PHARM.PRODUCTS	1	No Quantity							32			0
S3	2000	2000	2000	2	0	2	Export	470	Malta	MLT	716	Zimbabwe	ZWE								54	MEDICINAL,PHARM.PRODUCTS	1	No Quantity							7870			0
S3	2000	2000	2000	2	0	2	Export	470	Malta	MLT	736	Fmr Sudan	SDN								54	MEDICINAL,PHARM.PRODUCTS	1	No Quantity							192465			0
S3	2000	2000	2000	2	0	2	Export	470	Malta	MLT	752	Sweden	SWE								54	MEDICINAL,PHARM.PRODUCTS	1	No Quantity							592			0
S3	2000	2000	2000	2	0	2	Export	470	Malta	MLT	757	Switzerland	CHE								54	MEDICINAL,PHARM.PRODUCTS	1	No Quantity							692			0
S3	2000	2000	2000	2	0	2	Export	470	Malta	MLT	760	Syria	SYR								54	MEDICINAL,PHARM.PRODUCTS	1	No Quantity							5305			0
S3	2000	2000	2000	2	0	2	Export	470	Malta	MLT	764	Thailand	THA								54	MEDICINAL,PHARM.PRODUCTS	1	No Quantity							38437			0
S3	2000	2000	2000	2	0	2	Export	470	Malta	MLT	804	Ukraine	UKR								54	MEDICINAL,PHARM.PRODUCTS	1	No Quantity							4214			0
S3	2000	2000	2000	2	0	2	Export	470	Malta	MLT	826	United Kingdom	GBR								54	MEDICINAL,PHARM.PRODUCTS	1	No Quantity							1525360			0
S3	2000	2000	2000	2	0	2	Export	470	Malta	MLT	837	Bunkers									54	MEDICINAL,PHARM.PRODUCTS	1	No Quantity							32567			0
S3	2000	2000	2000	2	0	2	Export	470	Malta	MLT	887	Yemen	YEM								54	MEDICINAL,PHARM.PRODUCTS	1	No Quantity							251965			0
S3	2000	2000	2000	2	0	2	Export	470	Malta	MLT	899	Areas, nes									54	MEDICINAL,PHARM.PRODUCTS	1	No Quantity							214370			0
S3	2000	2000	2000	2	0	2	Export	470	Malta	MLT	0	World	WLD								55	ESSENTL.OILS,PERFUME,ETC	1	No Quantity							12002337			0
S3	2000	2000	2000	2	0	2	Export	470	Malta	MLT	12	Algeria	DZA								55	ESSENTL.OILS,PERFUME,ETC	1	No Quantity							386491			0
S3	2000	2000	2000	2	0	2	Export	470	Malta	MLT	36	Australia	AUS								55	ESSENTL.OILS,PERFUME,ETC	1	No Quantity							96			0
S3	2000	2000	2000	2	0	2	Export	470	Malta	MLT	48	Bahrain	BHR								55	ESSENTL.OILS,PERFUME,ETC	1	No Quantity							37423			0
S3	2000	2000	2000	2	0	2	Export	470	Malta	MLT	56	Belgium	BEL								55	ESSENTL.OILS,PERFUME,ETC	1	No Quantity							12703			0
S3	2000	2000	2000	2	0	2	Export	470	Malta	MLT	100	Bulgaria	BGR								55	ESSENTL.OILS,PERFUME,ETC	1	No Quantity							290921			0
S3	2000	2000	2000	2	0	2	Export	470	Malta	MLT	124	Canada	CAN								55	ESSENTL.OILS,PERFUME,ETC	1	No Quantity							1367			0
S3	2000	2000	2000	2	0	2	Export	470	Malta	MLT	156	China	CHN								55	ESSENTL.OILS,PERFUME,ETC	1	No Quantity							50			0
S3	2000	2000	2000	2	0	2	Export	470	Malta	MLT	170	Colombia	COL								55	ESSENTL.OILS,PERFUME,ETC	1	No Quantity							1007			0
S3	2000	2000	2000	2	0	2	Export	470	Malta	MLT	196	Cyprus	CYP								55	ESSENTL.OILS,PERFUME,ETC	1	No Quantity							11013			0
S3	2000	2000	2000	2	0	2	Export	470	Malta	MLT	208	Denmark	DNK								55	ESSENTL.OILS,PERFUME,ETC	1	No Quantity							1109			0
S3	2000	2000	2000	2	0	2	Export	470	Malta	MLT	218	Ecuador	ECU								55	ESSENTL.OILS,PERFUME,ETC	1	No Quantity							80			0
S3	2000	2000	2000	2	0	2	Export	470	Malta	MLT	231	Ethiopia	ETH								55	ESSENTL.OILS,PERFUME,ETC	1	No Quantity							973			0
S3	2000	2000	2000	2	0	2	Export	470	Malta	MLT	233	Estonia	EST								55	ESSENTL.OILS,PERFUME,ETC	1	No Quantity							10393			0
S3	2000	2000	2000	2	0	2	Export	470	Malta	MLT	246	Finland	FIN								55	ESSENTL.OILS,PERFUME,ETC	1	No Quantity							7			0
S3	2000	2000	2000	2	0	2	Export	470	Malta	MLT	251	France	FRA								55	ESSENTL.OILS,PERFUME,ETC	1	No Quantity							180017			0
S3	2000	2000	2000	2	0	2	Export	470	Malta	MLT	262	Djibouti	DJI								55	ESSENTL.OILS,PERFUME,ETC	1	No Quantity							4922			0
S3	2000	2000	2000	2	0	2	Export	470	Malta	MLT	268	Georgia	GEO								55	ESSENTL.OILS,PERFUME,ETC	1	No Quantity							854			0
S3	2000	2000	2000	2	0	2	Export	470	Malta	MLT	276	Germany	DEU								55	ESSENTL.OILS,PERFUME,ETC	1	No Quantity							93975			0
S3	2000	2000	2000	2	0	2	Export	470	Malta	MLT	288	Ghana	GHA								55	ESSENTL.OILS,PERFUME,ETC	1	No Quantity							3494			0
S3	2000	2000	2000	2	0	2	Export	470	Malta	MLT	300	Greece	GRC								55	ESSENTL.OILS,PERFUME,ETC	1	No Quantity							57659			0
S3	2000	2000	2000	2	0	2	Export	470	Malta	MLT	344	China, Hong Kong SAR	HKG								55	ESSENTL.OILS,PERFUME,ETC	1	No Quantity							3029			0
S3	2000	2000	2000	2	0	2	Export	470	Malta	MLT	348	Hungary	HUN								55	ESSENTL.OILS,PERFUME,ETC	1	No Quantity							377250			0
S3	2000	2000	2000	2	0	2	Export	470	Malta	MLT	352	Iceland	ISL								55	ESSENTL.OILS,PERFUME,ETC	1	No Quantity							27			0
S3	2000	2000	2000	2	0	2	Export	470	Malta	MLT	364	Iran	IRN								55	ESSENTL.OILS,PERFUME,ETC	1	No Quantity							45040			0
S3	2000	2000	2000	2	0	2	Export	470	Malta	MLT	372	Ireland	IRL								55	ESSENTL.OILS,PERFUME,ETC	1	No Quantity							21112			0
S3	2000	2000	2000	2	0	2	Export	470	Malta	MLT	381	Italy	ITA								55	ESSENTL.OILS,PERFUME,ETC	1	No Quantity							750370			0
S3	2000	2000	2000	2	0	2	Export	470	Malta	MLT	400	Jordan	JOR								55	ESSENTL.OILS,PERFUME,ETC	1	No Quantity							38278			0
S3	2000	2000	2000	2	0	2	Export	470	Malta	MLT	404	Kenya	KEN								55	ESSENTL.OILS,PERFUME,ETC	1	No Quantity							87			0
S3	2000	2000	2000	2	0	2	Export	470	Malta	MLT	410	Rep. of Korea	KOR								55	ESSENTL.OILS,PERFUME,ETC	1	No Quantity							1829			0
S3	2000	2000	2000	2	0	2	Export	470	Malta	MLT	414	Kuwait	KWT								55	ESSENTL.OILS,PERFUME,ETC	1	No Quantity							144427			0
S3	2000	2000	2000	2	0	2	Export	470	Malta	MLT	422	Lebanon	LBN								55	ESSENTL.OILS,PERFUME,ETC	1	No Quantity							8938			0
S3	2000	2000	2000	2	0	2	Export	470	Malta	MLT	428	Latvia	LVA								55	ESSENTL.OILS,PERFUME,ETC	1	No Quantity							81480			0
S3	2000	2000	2000	2	0	2	Export	470	Malta	MLT	434	Libya	LBY								55	ESSENTL.OILS,PERFUME,ETC	1	No Quantity							2022495			0
S3	2000	2000	2000	2	0	2	Export	470	Malta	MLT	440	Lithuania	LTU								55	ESSENTL.OILS,PERFUME,ETC	1	No Quantity							64337			0
S3	2000	2000	2000	2	0	2	Export	470	Malta	MLT	442	Luxembourg	LUX								55	ESSENTL.OILS,PERFUME,ETC	1	No Quantity							19935			0
S3	2000	2000	2000	2	0	2	Export	470	Malta	MLT	462	Maldives	MDV								55	ESSENTL.OILS,PERFUME,ETC	1	No Quantity							9084			0
S3	2000	2000	2000	2	0	2	Export	470	Malta	MLT	504	Morocco	MAR								55	ESSENTL.OILS,PERFUME,ETC	1	No Quantity							30613			0
S3	2000	2000	2000	2	0	2	Export	470	Malta	MLT	512	Oman	OMN								55	ESSENTL.OILS,PERFUME,ETC	1	No Quantity							62558			0
S3	2000	2000	2000	2	0	2	Export	470	Malta	MLT	524	Nepal	NPL								55	ESSENTL.OILS,PERFUME,ETC	1	No Quantity							2086			0
S3	2000	2000	2000	2	0	2	Export	470	Malta	MLT	528	Netherlands	NLD								55	ESSENTL.OILS,PERFUME,ETC	1	No Quantity							566351			0
S3	2000	2000	2000	2	0	2	Export	470	Malta	MLT	554	New Zealand	NZL								55	ESSENTL.OILS,PERFUME,ETC	1	No Quantity							15095			0
S3	2000	2000	2000	2	0	2	Export	470	Malta	MLT	566	Nigeria	NGA								55	ESSENTL.OILS,PERFUME,ETC	1	No Quantity							379134			0
S3	2000	2000	2000	2	0	2	Export	470	Malta	MLT	579	Norway	NOR								55	ESSENTL.OILS,PERFUME,ETC	1	No Quantity							105498			0
S3	2000	2000	2000	2	0	2	Export	470	Malta	MLT	591	Panama	PAN								55	ESSENTL.OILS,PERFUME,ETC	1	No Quantity							1383			0
S3	2000	2000	2000	2	0	2	Export	470	Malta	MLT	634	Qatar	QAT								55	ESSENTL.OILS,PERFUME,ETC	1	No Quantity							15789			0
S3	2000	2000	2000	2	0	2	Export	470	Malta	MLT	643	Russian Federation	RUS								55	ESSENTL.OILS,PERFUME,ETC	1	No Quantity							5637			0
S3	2000	2000	2000	2	0	2	Export	470	Malta	MLT	682	Saudi Arabia	SAU								55	ESSENTL.OILS,PERFUME,ETC	1	No Quantity							576004			0
S3	2000	2000	2000	2	0	2	Export	470	Malta	MLT	702	Singapore	SGP								55	ESSENTL.OILS,PERFUME,ETC	1	No Quantity							116120			0
S3	2000	2000	2000	2	0	2	Export	470	Malta	MLT	710	South Africa	ZAF								55	ESSENTL.OILS,PERFUME,ETC	1	No Quantity							235			0
S3	2000	2000	2000	2	0	2	Export	470	Malta	MLT	724	Spain	ESP								55	ESSENTL.OILS,PERFUME,ETC	1	No Quantity							27852			0
S3	2000	2000	2000	2	0	2	Export	470	Malta	MLT	748	Swaziland	SWZ								55	ESSENTL.OILS,PERFUME,ETC	1	No Quantity							16			0
S3	2000	2000	2000	2	0	2	Export	470	Malta	MLT	757	Switzerland	CHE								55	ESSENTL.OILS,PERFUME,ETC	1	No Quantity							594			0
S3	2000	2000	2000	2	0	2	Export	470	Malta	MLT	768	Togo	TGO								55	ESSENTL.OILS,PERFUME,ETC	1	No Quantity							50			0
S3	2000	2000	2000	2	0	2	Export	470	Malta	MLT	784	United Arab Emirates	ARE								55	ESSENTL.OILS,PERFUME,ETC	1	No Quantity							388003			0
S3	2000	2000	2000	2	0	2	Export	470	Malta	MLT	788	Tunisia	TUN								55	ESSENTL.OILS,PERFUME,ETC	1	No Quantity							198690			0
S3	2000	2000	2000	2	0	2	Export	470	Malta	MLT	804	Ukraine	UKR								55	ESSENTL.OILS,PERFUME,ETC	1	No Quantity							1096			0
S3	2000	2000	2000	2	0	2	Export	470	Malta	MLT	818	Egypt	EGY								55	ESSENTL.OILS,PERFUME,ETC	1	No Quantity							111277			0
S3	2000	2000	2000	2	0	2	Export	470	Malta	MLT	826	United Kingdom	GBR								55	ESSENTL.OILS,PERFUME,ETC	1	No Quantity							162884			0
S3	2000	2000	2000	2	0	2	Export	470	Malta	MLT	837	Bunkers									55	ESSENTL.OILS,PERFUME,ETC	1	No Quantity							4401619			0
S3	2000	2000	2000	2	0	2	Export	470	Malta	MLT	887	Yemen	YEM								55	ESSENTL.OILS,PERFUME,ETC	1	No Quantity							106936			0
S3	2000	2000	2000	2	0	2	Export	470	Malta	MLT	891	Serbia and Montenegro	SCG								55	ESSENTL.OILS,PERFUME,ETC	1	No Quantity							44544			0
S3	2000	2000	2000	2	0	2	Export	470	Malta	MLT	0	World	WLD								57	PLASTICS IN PRIMARY FORM	1	No Quantity							644717			0
S3	2000	2000	2000	2	0	2	Export	470	Malta	MLT	40	Austria	AUT								57	PLASTICS IN PRIMARY FORM	1	No Quantity							48215			0
S3	2000	2000	2000	2	0	2	Export	470	Malta	MLT	56	Belgium	BEL								57	PLASTICS IN PRIMARY FORM	1	No Quantity							18575			0
S3	2000	2000	2000	2	0	2	Export	470	Malta	MLT	100	Bulgaria	BGR								57	PLASTICS IN PRIMARY FORM	1	No Quantity							4508			0
S3	2000	2000	2000	2	0	2	Export	470	Malta	MLT	251	France	FRA								57	PLASTICS IN PRIMARY FORM	1	No Quantity							531			0
S3	2000	2000	2000	2	0	2	Export	470	Malta	MLT	276	Germany	DEU								57	PLASTICS IN PRIMARY FORM	1	No Quantity							79678			0
S3	2000	2000	2000	2	0	2	Export	470	Malta	MLT	344	China, Hong Kong SAR	HKG								57	PLASTICS IN PRIMARY FORM	1	No Quantity							16013			0
S3	2000	2000	2000	2	0	2	Export	470	Malta	MLT	376	Israel	ISR								57	PLASTICS IN PRIMARY FORM	1	No Quantity							34731			0
S3	2000	2000	2000	2	0	2	Export	470	Malta	MLT	381	Italy	ITA								57	PLASTICS IN PRIMARY FORM	1	No Quantity							58062			0
S3	2000	2000	2000	2	0	2	Export	470	Malta	MLT	392	Japan	JPN								57	PLASTICS IN PRIMARY FORM	1	No Quantity							9321			0
S3	2000	2000	2000	2	0	2	Export	470	Malta	MLT	430	Liberia	LBR								57	PLASTICS IN PRIMARY FORM	1	No Quantity							15411			0
S3	2000	2000	2000	2	0	2	Export	470	Malta	MLT	434	Libya	LBY								57	PLASTICS IN PRIMARY FORM	1	No Quantity							4649			0
S3	2000	2000	2000	2	0	2	Export	470	Malta	MLT	528	Netherlands	NLD								57	PLASTICS IN PRIMARY FORM	1	No Quantity							48475			0
S3	2000	2000	2000	2	0	2	Export	470	Malta	MLT	620	Portugal	PRT								57	PLASTICS IN PRIMARY FORM	1	No Quantity							107			0
S3	2000	2000	2000	2	0	2	Export	470	Malta	MLT	702	Singapore	SGP								57	PLASTICS IN PRIMARY FORM	1	No Quantity							1255			0
S3	2000	2000	2000	2	0	2	Export	470	Malta	MLT	724	Spain	ESP								57	PLASTICS IN PRIMARY FORM	1	No Quantity							63579			0
S3	2000	2000	2000	2	0	2	Export	470	Malta	MLT	757	Switzerland	CHE								57	PLASTICS IN PRIMARY FORM	1	No Quantity							241			0
S3	2000	2000	2000	2	0	2	Export	470	Malta	MLT	792	Turkey	TUR								57	PLASTICS IN PRIMARY FORM	1	No Quantity							492			0
S3	2000	2000	2000	2	0	2	Export	470	Malta	MLT	826	United Kingdom	GBR								57	PLASTICS IN PRIMARY FORM	1	No Quantity							170954			0
S3	2000	2000	2000	2	0	2	Export	470	Malta	MLT	837	Bunkers									57	PLASTICS IN PRIMARY FORM	1	No Quantity							31854			0
S3	2000	2000	2000	2	0	2	Export	470	Malta	MLT	842	USA	USA								57	PLASTICS IN PRIMARY FORM	1	No Quantity							38066			0
S3	2000	2000	2000	2	0	2	Export	470	Malta	MLT	0	World	WLD								58	PLASTIC,NON-PRIMARY FORM	1	No Quantity							1795479			0
S3	2000	2000	2000	2	0	2	Export	470	Malta	MLT	52	Barbados	BRB								58	PLASTIC,NON-PRIMARY FORM	1	No Quantity							20823			0
S3	2000	2000	2000	2	0	2	Export	470	Malta	MLT	56	Belgium	BEL								58	PLASTIC,NON-PRIMARY FORM	1	No Quantity							590716			0
S3	2000	2000	2000	2	0	2	Export	470	Malta	MLT	100	Bulgaria	BGR								58	PLASTIC,NON-PRIMARY FORM	1	No Quantity							15256			0
S3	2000	2000	2000	2	0	2	Export	470	Malta	MLT	196	Cyprus	CYP								58	PLASTIC,NON-PRIMARY FORM	1	No Quantity							6995			0
S3	2000	2000	2000	2	0	2	Export	470	Malta	MLT	251	France	FRA								58	PLASTIC,NON-PRIMARY FORM	1	No Quantity							23			0
S3	2000	2000	2000	2	0	2	Export	470	Malta	MLT	276	Germany	DEU								58	PLASTIC,NON-PRIMARY FORM	1	No Quantity							106822			0
S3	2000	2000	2000	2	0	2	Export	470	Malta	MLT	300	Greece	GRC								58	PLASTIC,NON-PRIMARY FORM	1	No Quantity							34219			0
S3	2000	2000	2000	2	0	2	Export	470	Malta	MLT	328	Guyana	GUY								58	PLASTIC,NON-PRIMARY FORM	1	No Quantity							3503			0
S3	2000	2000	2000	2	0	2	Export	470	Malta	MLT	344	China, Hong Kong SAR	HKG								58	PLASTIC,NON-PRIMARY FORM	1	No Quantity							166			0
S3	2000	2000	2000	2	0	2	Export	470	Malta	MLT	372	Ireland	IRL								58	PLASTIC,NON-PRIMARY FORM	1	No Quantity							46589			0
S3	2000	2000	2000	2	0	2	Export	470	Malta	MLT	376	Israel	ISR								58	PLASTIC,NON-PRIMARY FORM	1	No Quantity							1410			0
S3	2000	2000	2000	2	0	2	Export	470	Malta	MLT	381	Italy	ITA								58	PLASTIC,NON-PRIMARY FORM	1	No Quantity							68394			0
S3	2000	2000	2000	2	0	2	Export	470	Malta	MLT	388	Jamaica	JAM								58	PLASTIC,NON-PRIMARY FORM	1	No Quantity							118867			0
S3	2000	2000	2000	2	0	2	Export	470	Malta	MLT	422	Lebanon	LBN								58	PLASTIC,NON-PRIMARY FORM	1	No Quantity							21206			0
S3	2000	2000	2000	2	0	2	Export	470	Malta	MLT	434	Libya	LBY								58	PLASTIC,NON-PRIMARY FORM	1	No Quantity							102059			0
S3	2000	2000	2000	2	0	2	Export	470	Malta	MLT	528	Netherlands	NLD								58	PLASTIC,NON-PRIMARY FORM	1	No Quantity							1096			0
S3	2000	2000	2000	2	0	2	Export	470	Malta	MLT	643	Russian Federation	RUS								58	PLASTIC,NON-PRIMARY FORM	1	No Quantity							6854			0
S3	2000	2000	2000	2	0	2	Export	470	Malta	MLT	699	India	IND								58	PLASTIC,NON-PRIMARY FORM	1	No Quantity							2984			0
S3	2000	2000	2000	2	0	2	Export	470	Malta	MLT	702	Singapore	SGP								58	PLASTIC,NON-PRIMARY FORM	1	No Quantity							123923			0
S3	2000	2000	2000	2	0	2	Export	470	Malta	MLT	780	Trinidad and Tobago	TTO								58	PLASTIC,NON-PRIMARY FORM	1	No Quantity							127939			0
S3	2000	2000	2000	2	0	2	Export	470	Malta	MLT	784	United Arab Emirates	ARE								58	PLASTIC,NON-PRIMARY FORM	1	No Quantity							4253			0
S3	2000	2000	2000	2	0	2	Export	470	Malta	MLT	788	Tunisia	TUN								58	PLASTIC,NON-PRIMARY FORM	1	No Quantity							16215			0
S3	2000	2000	2000	2	0	2	Export	470	Malta	MLT	818	Egypt	EGY								58	PLASTIC,NON-PRIMARY FORM	1	No Quantity							114			0
S3	2000	2000	2000	2	0	2	Export	470	Malta	MLT	826	United Kingdom	GBR								58	PLASTIC,NON-PRIMARY FORM	1	No Quantity							375054			0
S3	2000	2000	2000	2	0	2	Export	470	Malta	MLT	0	World	WLD								59	CHEMICAL MATERIALS NES	1	No Quantity							1508642			0
S3	2000	2000	2000	2	0	2	Export	470	Malta	MLT	12	Algeria	DZA								59	CHEMICAL MATERIALS NES	1	No Quantity							661			0
S3	2000	2000	2000	2	0	2	Export	470	Malta	MLT	36	Australia	AUS								59	CHEMICAL MATERIALS NES	1	No Quantity							294			0
S3	2000	2000	2000	2	0	2	Export	470	Malta	MLT	40	Austria	AUT								59	CHEMICAL MATERIALS NES	1	No Quantity							135578			0
S3	2000	2000	2000	2	0	2	Export	470	Malta	MLT	48	Bahrain	BHR								59	CHEMICAL MATERIALS NES	1	No Quantity							1460			0
S3	2000	2000	2000	2	0	2	Export	470	Malta	MLT	56	Belgium	BEL								59	CHEMICAL MATERIALS NES	1	No Quantity							4025			0
S3	2000	2000	2000	2	0	2	Export	470	Malta	MLT	76	Brazil	BRA								59	CHEMICAL MATERIALS NES	1	No Quantity							159			0
S3	2000	2000	2000	2	0	2	Export	470	Malta	MLT	124	Canada	CAN								59	CHEMICAL MATERIALS NES	1	No Quantity							1068			0
S3	2000	2000	2000	2	0	2	Export	470	Malta	MLT	156	China	CHN								59	CHEMICAL MATERIALS NES	1	No Quantity							228			0
S3	2000	2000	2000	2	0	2	Export	470	Malta	MLT	170	Colombia	COL								59	CHEMICAL MATERIALS NES	1	No Quantity							351			0
S3	2000	2000	2000	2	0	2	Export	470	Malta	MLT	208	Denmark	DNK								59	CHEMICAL MATERIALS NES	1	No Quantity							1112			0
S3	2000	2000	2000	2	0	2	Export	470	Malta	MLT	231	Ethiopia	ETH								59	CHEMICAL MATERIALS NES	1	No Quantity							708			0
S3	2000	2000	2000	2	0	2	Export	470	Malta	MLT	246	Finland	FIN								59	CHEMICAL MATERIALS NES	1	No Quantity							280			0
S3	2000	2000	2000	2	0	2	Export	470	Malta	MLT	251	France	FRA								59	CHEMICAL MATERIALS NES	1	No Quantity							5410			0
S3	2000	2000	2000	2	0	2	Export	470	Malta	MLT	262	Djibouti	DJI								59	CHEMICAL MATERIALS NES	1	No Quantity							4555			0
S3	2000	2000	2000	2	0	2	Export	470	Malta	MLT	276	Germany	DEU								59	CHEMICAL MATERIALS NES	1	No Quantity							44653			0
S3	2000	2000	2000	2	0	2	Export	470	Malta	MLT	300	Greece	GRC								59	CHEMICAL MATERIALS NES	1	No Quantity							2296			0
S3	2000	2000	2000	2	0	2	Export	470	Malta	MLT	348	Hungary	HUN								59	CHEMICAL MATERIALS NES	1	No Quantity							14			0
S3	2000	2000	2000	2	0	2	Export	470	Malta	MLT	372	Ireland	IRL								59	CHEMICAL MATERIALS NES	1	No Quantity							134			0
S3	2000	2000	2000	2	0	2	Export	470	Malta	MLT	376	Israel	ISR								59	CHEMICAL MATERIALS NES	1	No Quantity							1064			0
S3	2000	2000	2000	2	0	2	Export	470	Malta	MLT	381	Italy	ITA								59	CHEMICAL MATERIALS NES	1	No Quantity							778724			0
S3	2000	2000	2000	2	0	2	Export	470	Malta	MLT	400	Jordan	JOR								59	CHEMICAL MATERIALS NES	1	No Quantity							1610			0
S3	2000	2000	2000	2	0	2	Export	470	Malta	MLT	410	Rep. of Korea	KOR								59	CHEMICAL MATERIALS NES	1	No Quantity							20			0
S3	2000	2000	2000	2	0	2	Export	470	Malta	MLT	414	Kuwait	KWT								59	CHEMICAL MATERIALS NES	1	No Quantity							32267			0
S3	2000	2000	2000	2	0	2	Export	470	Malta	MLT	422	Lebanon	LBN								59	CHEMICAL MATERIALS NES	1	No Quantity							5781			0
S3	2000	2000	2000	2	0	2	Export	470	Malta	MLT	434	Libya	LBY								59	CHEMICAL MATERIALS NES	1	No Quantity							19616			0
S3	2000	2000	2000	2	0	2	Export	470	Malta	MLT	462	Maldives	MDV								59	CHEMICAL MATERIALS NES	1	No Quantity							7394			0
S3	2000	2000	2000	2	0	2	Export	470	Malta	MLT	512	Oman	OMN								59	CHEMICAL MATERIALS NES	1	No Quantity							12828			0
S3	2000	2000	2000	2	0	2	Export	470	Malta	MLT	524	Nepal	NPL								59	CHEMICAL MATERIALS NES	1	No Quantity							223			0
S3	2000	2000	2000	2	0	2	Export	470	Malta	MLT	528	Netherlands	NLD								59	CHEMICAL MATERIALS NES	1	No Quantity							1756			0
S3	2000	2000	2000	2	0	2	Export	470	Malta	MLT	579	Norway	NOR								59	CHEMICAL MATERIALS NES	1	No Quantity							374			0
S3	2000	2000	2000	2	0	2	Export	470	Malta	MLT	591	Panama	PAN								59	CHEMICAL MATERIALS NES	1	No Quantity							695			0
S3	2000	2000	2000	2	0	2	Export	470	Malta	MLT	616	Poland	POL								59	CHEMICAL MATERIALS NES	1	No Quantity							672			0
S3	2000	2000	2000	2	0	2	Export	470	Malta	MLT	620	Portugal	PRT								59	CHEMICAL MATERIALS NES	1	No Quantity							91			0
S3	2000	2000	2000	2	0	2	Export	470	Malta	MLT	634	Qatar	QAT								59	CHEMICAL MATERIALS NES	1	No Quantity							11632			0
S3	2000	2000	2000	2	0	2	Export	470	Malta	MLT	682	Saudi Arabia	SAU								59	CHEMICAL MATERIALS NES	1	No Quantity							308207			0
S3	2000	2000	2000	2	0	2	Export	470	Malta	MLT	702	Singapore	SGP								59	CHEMICAL MATERIALS NES	1	No Quantity							3316			0
S3	2000	2000	2000	2	0	2	Export	470	Malta	MLT	703	Slovakia	SVK								59	CHEMICAL MATERIALS NES	1	No Quantity							25			0
S3	2000	2000	2000	2	0	2	Export	470	Malta	MLT	705	Slovenia	SVN								59	CHEMICAL MATERIALS NES	1	No Quantity							55			0
S3	2000	2000	2000	2	0	2	Export	470	Malta	MLT	724	Spain	ESP								59	CHEMICAL MATERIALS NES	1	No Quantity							1025			0
S3	2000	2000	2000	2	0	2	Export	470	Malta	MLT	736	Fmr Sudan	SDN								59	CHEMICAL MATERIALS NES	1	No Quantity							417			0
S3	2000	2000	2000	2	0	2	Export	470	Malta	MLT	752	Sweden	SWE								59	CHEMICAL MATERIALS NES	1	No Quantity							12487			0
S3	2000	2000	2000	2	0	2	Export	470	Malta	MLT	757	Switzerland	CHE								59	CHEMICAL MATERIALS NES	1	No Quantity							10111			0
S3	2000	2000	2000	2	0	2	Export	470	Malta	MLT	784	United Arab Emirates	ARE								59	CHEMICAL MATERIALS NES	1	No Quantity							69337			0
S3	2000	2000	2000	2	0	2	Export	470	Malta	MLT	826	United Kingdom	GBR								59	CHEMICAL MATERIALS NES	1	No Quantity							16511			0
S3	2000	2000	2000	2	0	2	Export	470	Malta	MLT	837	Bunkers									59	CHEMICAL MATERIALS NES	1	No Quantity							7102			0
S3	2000	2000	2000	2	0	2	Export	470	Malta	MLT	842	USA	USA								59	CHEMICAL MATERIALS NES	1	No Quantity							2316			0
S3	2000	2000	2000	2	0	2	Export	470	Malta	MLT	0	World	WLD								61	LEATHER, LEATHER GOODS	1	No Quantity							2399704			0
S3	2000	2000	2000	2	0	2	Export	470	Malta	MLT	196	Cyprus	CYP								61	LEATHER, LEATHER GOODS	1	No Quantity							5129			0
S3	2000	2000	2000	2	0	2	Export	470	Malta	MLT	208	Denmark	DNK								61	LEATHER, LEATHER GOODS	1	No Quantity							21741			0
S3	2000	2000	2000	2	0	2	Export	470	Malta	MLT	251	France	FRA								61	LEATHER, LEATHER GOODS	1	No Quantity							27529			0
S3	2000	2000	2000	2	0	2	Export	470	Malta	MLT	276	Germany	DEU								61	LEATHER, LEATHER GOODS	1	No Quantity							1029126			0
S3	2000	2000	2000	2	0	2	Export	470	Malta	MLT	381	Italy	ITA								61	LEATHER, LEATHER GOODS	1	No Quantity							746400			0
S3	2000	2000	2000	2	0	2	Export	470	Malta	MLT	528	Netherlands	NLD								61	LEATHER, LEATHER GOODS	1	No Quantity							36027			0
S3	2000	2000	2000	2	0	2	Export	470	Malta	MLT	642	Romania	ROU								61	LEATHER, LEATHER GOODS	1	No Quantity							704			0
S3	2000	2000	2000	2	0	2	Export	470	Malta	MLT	682	Saudi Arabia	SAU								61	LEATHER, LEATHER GOODS	1	No Quantity							1519			0
S3	2000	2000	2000	2	0	2	Export	470	Malta	MLT	724	Spain	ESP								61	LEATHER, LEATHER GOODS	1	No Quantity							441774			0
S3	2000	2000	2000	2	0	2	Export	470	Malta	MLT	757	Switzerland	CHE								61	LEATHER, LEATHER GOODS	1	No Quantity							1522			0
S3	2000	2000	2000	2	0	2	Export	470	Malta	MLT	818	Egypt	EGY								61	LEATHER, LEATHER GOODS	1	No Quantity							679			0
S3	2000	2000	2000	2	0	2	Export	470	Malta	MLT	826	United Kingdom	GBR								61	LEATHER, LEATHER GOODS	1	No Quantity							86138			0
S3	2000	2000	2000	2	0	2	Export	470	Malta	MLT	842	USA	USA								61	LEATHER, LEATHER GOODS	1	No Quantity							1417			0
S3	2000	2000	2000	2	0	2	Export	478	Mauritania	MRT	0	World	WLD								61	LEATHER, LEATHER GOODS	1	No Quantity							1737			0
S3	2000	2000	2000	2	0	2	Export	478	Mauritania	MRT	288	Ghana	GHA								61	LEATHER, LEATHER GOODS	1	No Quantity							271			0
S3	2000	2000	2000	2	0	2	Export	478	Mauritania	MRT	344	China, Hong Kong SAR	HKG								61	LEATHER, LEATHER GOODS	1	No Quantity							1465			0
S3	2000	2000	2000	2	0	2	Export	470	Malta	MLT	0	World	WLD								62	RUBBER MANUFACTURES, NES	1	No Quantity							54622806			0
S3	2000	2000	2000	2	0	2	Export	470	Malta	MLT	12	Algeria	DZA								62	RUBBER MANUFACTURES, NES	1	No Quantity							46318			0
S3	2000	2000	2000	2	0	2	Export	470	Malta	MLT	36	Australia	AUS								62	RUBBER MANUFACTURES, NES	1	No Quantity							3597			0
S3	2000	2000	2000	2	0	2	Export	470	Malta	MLT	40	Austria	AUT								62	RUBBER MANUFACTURES, NES	1	No Quantity							551			0
S3	2000	2000	2000	2	0	2	Export	470	Malta	MLT	52	Barbados	BRB								62	RUBBER MANUFACTURES, NES	1	No Quantity							9906			0
S3	2000	2000	2000	2	0	2	Export	470	Malta	MLT	56	Belgium	BEL								62	RUBBER MANUFACTURES, NES	1	No Quantity							1763775			0
S3	2000	2000	2000	2	0	2	Export	470	Malta	MLT	76	Brazil	BRA								62	RUBBER MANUFACTURES, NES	1	No Quantity							779072			0
S3	2000	2000	2000	2	0	2	Export	470	Malta	MLT	152	Chile	CHL								62	RUBBER MANUFACTURES, NES	1	No Quantity							14222			0
S3	2000	2000	2000	2	0	2	Export	470	Malta	MLT	203	Czechia	CZE								62	RUBBER MANUFACTURES, NES	1	No Quantity							60171			0
S3	2000	2000	2000	2	0	2	Export	470	Malta	MLT	208	Denmark	DNK								62	RUBBER MANUFACTURES, NES	1	No Quantity							18596			0
S3	2000	2000	2000	2	0	2	Export	470	Malta	MLT	218	Ecuador	ECU								62	RUBBER MANUFACTURES, NES	1	No Quantity							6430			0
S3	2000	2000	2000	2	0	2	Export	470	Malta	MLT	251	France	FRA								62	RUBBER MANUFACTURES, NES	1	No Quantity							4475079			0
S3	2000	2000	2000	2	0	2	Export	470	Malta	MLT	276	Germany	DEU								62	RUBBER MANUFACTURES, NES	1	No Quantity							13433644			0
S3	2000	2000	2000	2	0	2	Export	470	Malta	MLT	300	Greece	GRC								62	RUBBER MANUFACTURES, NES	1	No Quantity							118			0
S3	2000	2000	2000	2	0	2	Export	470	Malta	MLT	364	Iran	IRN								62	RUBBER MANUFACTURES, NES	1	No Quantity							3988			0
S3	2000	2000	2000	2	0	2	Export	470	Malta	MLT	372	Ireland	IRL								62	RUBBER MANUFACTURES, NES	1	No Quantity							7341			0
S3	2000	2000	2000	2	0	2	Export	470	Malta	MLT	381	Italy	ITA								62	RUBBER MANUFACTURES, NES	1	No Quantity							3660233			0
S3	2000	2000	2000	2	0	2	Export	470	Malta	MLT	392	Japan	JPN								62	RUBBER MANUFACTURES, NES	1	No Quantity							284183			0
S3	2000	2000	2000	2	0	2	Export	470	Malta	MLT	422	Lebanon	LBN								62	RUBBER MANUFACTURES, NES	1	No Quantity							6318			0
S3	2000	2000	2000	2	0	2	Export	470	Malta	MLT	434	Libya	LBY								62	RUBBER MANUFACTURES, NES	1	No Quantity							7512			0
S3	2000	2000	2000	2	0	2	Export	470	Malta	MLT	504	Morocco	MAR								62	RUBBER MANUFACTURES, NES	1	No Quantity							100			0
S3	2000	2000	2000	2	0	2	Export	470	Malta	MLT	528	Netherlands	NLD								62	RUBBER MANUFACTURES, NES	1	No Quantity							506223			0
S3	2000	2000	2000	2	0	2	Export	470	Malta	MLT	579	Norway	NOR								62	RUBBER MANUFACTURES, NES	1	No Quantity							1288381			0
S3	2000	2000	2000	2	0	2	Export	470	Malta	MLT	616	Poland	POL								62	RUBBER MANUFACTURES, NES	1	No Quantity							112919			0
S3	2000	2000	2000	2	0	2	Export	470	Malta	MLT	620	Portugal	PRT								62	RUBBER MANUFACTURES, NES	1	No Quantity							1064244			0
S3	2000	2000	2000	2	0	2	Export	470	Malta	MLT	699	India	IND								62	RUBBER MANUFACTURES, NES	1	No Quantity							4296			0
S3	2000	2000	2000	2	0	2	Export	470	Malta	MLT	702	Singapore	SGP								62	RUBBER MANUFACTURES, NES	1	No Quantity							36581			0
S3	2000	2000	2000	2	0	2	Export	470	Malta	MLT	752	Sweden	SWE								62	RUBBER MANUFACTURES, NES	1	No Quantity							1325481			0
S3	2000	2000	2000	2	0	2	Export	470	Malta	MLT	757	Switzerland	CHE								62	RUBBER MANUFACTURES, NES	1	No Quantity							474646			0
S3	2000	2000	2000	2	0	2	Export	470	Malta	MLT	760	Syria	SYR								62	RUBBER MANUFACTURES, NES	1	No Quantity							47231			0
S3	2000	2000	2000	2	0	2	Export	470	Malta	MLT	818	Egypt	EGY								62	RUBBER MANUFACTURES, NES	1	No Quantity							296			0
S3	2000	2000	2000	2	0	2	Export	470	Malta	MLT	826	United Kingdom	GBR								62	RUBBER MANUFACTURES, NES	1	No Quantity							8328449			0
S3	2000	2000	2000	2	0	2	Export	470	Malta	MLT	842	USA	USA								62	RUBBER MANUFACTURES, NES	1	No Quantity							16852096			0
S3	2000	2000	2000	2	0	2	Export	470	Malta	MLT	899	Areas, nes									62	RUBBER MANUFACTURES, NES	1	No Quantity							806			0
S3	2000	2000	2000	2	0	2	Export	470	Malta	MLT	0	World	WLD								63	CORK, WOOD MANUFACTURES	1	No Quantity							105678			0
S3	2000	2000	2000	2	0	2	Export	470	Malta	MLT	276	Germany	DEU								63	CORK, WOOD MANUFACTURES	1	No Quantity							4223			0
S3	2000	2000	2000	2	0	2	Export	470	Malta	MLT	372	Ireland	IRL								63	CORK, WOOD MANUFACTURES	1	No Quantity							8879			0
S3	2000	2000	2000	2	0	2	Export	470	Malta	MLT	381	Italy	ITA								63	CORK, WOOD MANUFACTURES	1	No Quantity							32128			0
S3	2000	2000	2000	2	0	2	Export	470	Malta	MLT	422	Lebanon	LBN								63	CORK, WOOD MANUFACTURES	1	No Quantity							594			0
S3	2000	2000	2000	2	0	2	Export	470	Malta	MLT	434	Libya	LBY								63	CORK, WOOD MANUFACTURES	1	No Quantity							21124			0
S3	2000	2000	2000	2	0	2	Export	470	Malta	MLT	504	Morocco	MAR								63	CORK, WOOD MANUFACTURES	1	No Quantity							510			0
S3	2000	2000	2000	2	0	2	Export	470	Malta	MLT	579	Norway	NOR								63	CORK, WOOD MANUFACTURES	1	No Quantity							1786			0
S3	2000	2000	2000	2	0	2	Export	470	Malta	MLT	643	Russian Federation	RUS								63	CORK, WOOD MANUFACTURES	1	No Quantity							6945			0
S3	2000	2000	2000	2	0	2	Export	470	Malta	MLT	682	Saudi Arabia	SAU								63	CORK, WOOD MANUFACTURES	1	No Quantity							10380			0
S3	2000	2000	2000	2	0	2	Export	470	Malta	MLT	760	Syria	SYR								63	CORK, WOOD MANUFACTURES	1	No Quantity							105			0
S3	2000	2000	2000	2	0	2	Export	470	Malta	MLT	788	Tunisia	TUN								63	CORK, WOOD MANUFACTURES	1	No Quantity							9211			0
S3	2000	2000	2000	2	0	2	Export	470	Malta	MLT	792	Turkey	TUR								63	CORK, WOOD MANUFACTURES	1	No Quantity							1112			0
S3	2000	2000	2000	2	0	2	Export	470	Malta	MLT	826	United Kingdom	GBR								63	CORK, WOOD MANUFACTURES	1	No Quantity							4127			0
S3	2000	2000	2000	2	0	2	Export	470	Malta	MLT	842	USA	USA								63	CORK, WOOD MANUFACTURES	1	No Quantity							4555			0
S3	2000	2000	2000	2	0	2	Export	470	Malta	MLT	0	World	WLD								64	PAPER,PAPERBOARD,ETC.	1	No Quantity							844945			0
S3	2000	2000	2000	2	0	2	Export	470	Malta	MLT	12	Algeria	DZA								64	PAPER,PAPERBOARD,ETC.	1	No Quantity							5389			0
S3	2000	2000	2000	2	0	2	Export	470	Malta	MLT	40	Austria	AUT								64	PAPER,PAPERBOARD,ETC.	1	No Quantity							114			0
S3	2000	2000	2000	2	0	2	Export	470	Malta	MLT	56	Belgium	BEL								64	PAPER,PAPERBOARD,ETC.	1	No Quantity							1697			0
S3	2000	2000	2000	2	0	2	Export	470	Malta	MLT	124	Canada	CAN								64	PAPER,PAPERBOARD,ETC.	1	No Quantity							123			0
S3	2000	2000	2000	2	0	2	Export	470	Malta	MLT	196	Cyprus	CYP								64	PAPER,PAPERBOARD,ETC.	1	No Quantity							13507			0
S3	2000	2000	2000	2	0	2	Export	470	Malta	MLT	251	France	FRA								64	PAPER,PAPERBOARD,ETC.	1	No Quantity							10141			0
S3	2000	2000	2000	2	0	2	Export	470	Malta	MLT	276	Germany	DEU								64	PAPER,PAPERBOARD,ETC.	1	No Quantity							64722			0
S3	2000	2000	2000	2	0	2	Export	470	Malta	MLT	352	Iceland	ISL								64	PAPER,PAPERBOARD,ETC.	1	No Quantity							8633			0
S3	2000	2000	2000	2	0	2	Export	470	Malta	MLT	372	Ireland	IRL								64	PAPER,PAPERBOARD,ETC.	1	No Quantity							2818			0
S3	2000	2000	2000	2	0	2	Export	470	Malta	MLT	376	Israel	ISR								64	PAPER,PAPERBOARD,ETC.	1	No Quantity							5230			0
S3	2000	2000	2000	2	0	2	Export	470	Malta	MLT	381	Italy	ITA								64	PAPER,PAPERBOARD,ETC.	1	No Quantity							85379			0
S3	2000	2000	2000	2	0	2	Export	470	Malta	MLT	400	Jordan	JOR								64	PAPER,PAPERBOARD,ETC.	1	No Quantity							456			0
S3	2000	2000	2000	2	0	2	Export	470	Malta	MLT	422	Lebanon	LBN								64	PAPER,PAPERBOARD,ETC.	1	No Quantity							14131			0
S3	2000	2000	2000	2	0	2	Export	470	Malta	MLT	434	Libya	LBY								64	PAPER,PAPERBOARD,ETC.	1	No Quantity							240605			0
S3	2000	2000	2000	2	0	2	Export	470	Malta	MLT	504	Morocco	MAR								64	PAPER,PAPERBOARD,ETC.	1	No Quantity							43			0
S3	2000	2000	2000	2	0	2	Export	470	Malta	MLT	566	Nigeria	NGA								64	PAPER,PAPERBOARD,ETC.	1	No Quantity							30			0
S3	2000	2000	2000	2	0	2	Export	470	Malta	MLT	579	Norway	NOR								64	PAPER,PAPERBOARD,ETC.	1	No Quantity							68			0
S3	2000	2000	2000	2	0	2	Export	470	Malta	MLT	620	Portugal	PRT								64	PAPER,PAPERBOARD,ETC.	1	No Quantity							4938			0
S3	2000	2000	2000	2	0	2	Export	470	Malta	MLT	642	Romania	ROU								64	PAPER,PAPERBOARD,ETC.	1	No Quantity							426			0
S3	2000	2000	2000	2	0	2	Export	470	Malta	MLT	643	Russian Federation	RUS								64	PAPER,PAPERBOARD,ETC.	1	No Quantity							10402			0
S3	2000	2000	2000	2	0	2	Export	470	Malta	MLT	682	Saudi Arabia	SAU								64	PAPER,PAPERBOARD,ETC.	1	No Quantity							4437			0
S3	2000	2000	2000	2	0	2	Export	470	Malta	MLT	702	Singapore	SGP								64	PAPER,PAPERBOARD,ETC.	1	No Quantity							27			0
S3	2000	2000	2000	2	0	2	Export	470	Malta	MLT	724	Spain	ESP								64	PAPER,PAPERBOARD,ETC.	1	No Quantity							13147			0
S3	2000	2000	2000	2	0	2	Export	470	Malta	MLT	752	Sweden	SWE								64	PAPER,PAPERBOARD,ETC.	1	No Quantity							1153			0
S3	2000	2000	2000	2	0	2	Export	470	Malta	MLT	784	United Arab Emirates	ARE								64	PAPER,PAPERBOARD,ETC.	1	No Quantity							11860			0
S3	2000	2000	2000	2	0	2	Export	470	Malta	MLT	788	Tunisia	TUN								64	PAPER,PAPERBOARD,ETC.	1	No Quantity							95041			0
S3	2000	2000	2000	2	0	2	Export	470	Malta	MLT	792	Turkey	TUR								64	PAPER,PAPERBOARD,ETC.	1	No Quantity							14974			0
S3	2000	2000	2000	2	0	2	Export	470	Malta	MLT	826	United Kingdom	GBR								64	PAPER,PAPERBOARD,ETC.	1	No Quantity							233686			0
S3	2000	2000	2000	2	0	2	Export	470	Malta	MLT	842	USA	USA								64	PAPER,PAPERBOARD,ETC.	1	No Quantity							1768			0
S3	2000	2000	2000	2	0	2	Export	470	Malta	MLT	0	World	WLD								65	TEXTILE YARN,FABRIC,ETC.	1	No Quantity							22735979			0
S3	2000	2000	2000	2	0	2	Export	470	Malta	MLT	12	Algeria	DZA								65	TEXTILE YARN,FABRIC,ETC.	1	No Quantity							15803			0
S3	2000	2000	2000	2	0	2	Export	470	Malta	MLT	36	Australia	AUS								65	TEXTILE YARN,FABRIC,ETC.	1	No Quantity							47070			0
S3	2000	2000	2000	2	0	2	Export	470	Malta	MLT	56	Belgium	BEL								65	TEXTILE YARN,FABRIC,ETC.	1	No Quantity							175719			0
S3	2000	2000	2000	2	0	2	Export	470	Malta	MLT	124	Canada	CAN								65	TEXTILE YARN,FABRIC,ETC.	1	No Quantity							84304			0
S3	2000	2000	2000	2	0	2	Export	470	Malta	MLT	156	China	CHN								65	TEXTILE YARN,FABRIC,ETC.	1	No Quantity							82138			0
S3	2000	2000	2000	2	0	2	Export	470	Malta	MLT	196	Cyprus	CYP								65	TEXTILE YARN,FABRIC,ETC.	1	No Quantity							1813			0
S3	2000	2000	2000	2	0	2	Export	470	Malta	MLT	203	Czechia	CZE								65	TEXTILE YARN,FABRIC,ETC.	1	No Quantity							85946			0
S3	2000	2000	2000	2	0	2	Export	470	Malta	MLT	208	Denmark	DNK								65	TEXTILE YARN,FABRIC,ETC.	1	No Quantity							16753			0
S3	2000	2000	2000	2	0	2	Export	470	Malta	MLT	246	Finland	FIN								65	TEXTILE YARN,FABRIC,ETC.	1	No Quantity							5373			0
S3	2000	2000	2000	2	0	2	Export	470	Malta	MLT	251	France	FRA								65	TEXTILE YARN,FABRIC,ETC.	1	No Quantity							173214			0
S3	2000	2000	2000	2	0	2	Export	470	Malta	MLT	276	Germany	DEU								65	TEXTILE YARN,FABRIC,ETC.	1	No Quantity							2602057			0
S3	2000	2000	2000	2	0	2	Export	470	Malta	MLT	288	Ghana	GHA								65	TEXTILE YARN,FABRIC,ETC.	1	No Quantity							48			0
S3	2000	2000	2000	2	0	2	Export	470	Malta	MLT	300	Greece	GRC								65	TEXTILE YARN,FABRIC,ETC.	1	No Quantity							243172			0
S3	2000	2000	2000	2	0	2	Export	470	Malta	MLT	344	China, Hong Kong SAR	HKG								65	TEXTILE YARN,FABRIC,ETC.	1	No Quantity							14616			0
S3	2000	2000	2000	2	0	2	Export	470	Malta	MLT	372	Ireland	IRL								65	TEXTILE YARN,FABRIC,ETC.	1	No Quantity							15976			0
S3	2000	2000	2000	2	0	2	Export	470	Malta	MLT	376	Israel	ISR								65	TEXTILE YARN,FABRIC,ETC.	1	No Quantity							116787			0
S3	2000	2000	2000	2	0	2	Export	470	Malta	MLT	381	Italy	ITA								65	TEXTILE YARN,FABRIC,ETC.	1	No Quantity							15428383			0
S3	2000	2000	2000	2	0	2	Export	470	Malta	MLT	392	Japan	JPN								65	TEXTILE YARN,FABRIC,ETC.	1	No Quantity							452855			0
S3	2000	2000	2000	2	0	2	Export	470	Malta	MLT	422	Lebanon	LBN								65	TEXTILE YARN,FABRIC,ETC.	1	No Quantity							19969			0
S3	2000	2000	2000	2	0	2	Export	470	Malta	MLT	434	Libya	LBY								65	TEXTILE YARN,FABRIC,ETC.	1	No Quantity							17115			0
S3	2000	2000	2000	2	0	2	Export	470	Malta	MLT	442	Luxembourg	LUX								65	TEXTILE YARN,FABRIC,ETC.	1	No Quantity							52			0
S3	2000	2000	2000	2	0	2	Export	470	Malta	MLT	512	Oman	OMN								65	TEXTILE YARN,FABRIC,ETC.	1	No Quantity							7560			0
S3	2000	2000	2000	2	0	2	Export	470	Malta	MLT	528	Netherlands	NLD								65	TEXTILE YARN,FABRIC,ETC.	1	No Quantity							45523			0
S3	2000	2000	2000	2	0	2	Export	470	Malta	MLT	554	New Zealand	NZL								65	TEXTILE YARN,FABRIC,ETC.	1	No Quantity							4959			0
S3	2000	2000	2000	2	0	2	Export	470	Malta	MLT	566	Nigeria	NGA								65	TEXTILE YARN,FABRIC,ETC.	1	No Quantity							5			0
S3	2000	2000	2000	2	0	2	Export	470	Malta	MLT	579	Norway	NOR								65	TEXTILE YARN,FABRIC,ETC.	1	No Quantity							2264			0
S3	2000	2000	2000	2	0	2	Export	470	Malta	MLT	620	Portugal	PRT								65	TEXTILE YARN,FABRIC,ETC.	1	No Quantity							70667			0
S3	2000	2000	2000	2	0	2	Export	470	Malta	MLT	634	Qatar	QAT								65	TEXTILE YARN,FABRIC,ETC.	1	No Quantity							17295			0
S3	2000	2000	2000	2	0	2	Export	470	Malta	MLT	642	Romania	ROU								65	TEXTILE YARN,FABRIC,ETC.	1	No Quantity							26112			0
S3	2000	2000	2000	2	0	2	Export	470	Malta	MLT	643	Russian Federation	RUS								65	TEXTILE YARN,FABRIC,ETC.	1	No Quantity							456			0
S3	2000	2000	2000	2	0	2	Export	470	Malta	MLT	682	Saudi Arabia	SAU								65	TEXTILE YARN,FABRIC,ETC.	1	No Quantity							8594			0
S3	2000	2000	2000	2	0	2	Export	470	Malta	MLT	702	Singapore	SGP								65	TEXTILE YARN,FABRIC,ETC.	1	No Quantity							52			0
S3	2000	2000	2000	2	0	2	Export	470	Malta	MLT	710	South Africa	ZAF								65	TEXTILE YARN,FABRIC,ETC.	1	No Quantity							48			0
S3	2000	2000	2000	2	0	2	Export	470	Malta	MLT	724	Spain	ESP								65	TEXTILE YARN,FABRIC,ETC.	1	No Quantity							269909			0
S3	2000	2000	2000	2	0	2	Export	470	Malta	MLT	752	Sweden	SWE								65	TEXTILE YARN,FABRIC,ETC.	1	No Quantity							5225			0
S3	2000	2000	2000	2	0	2	Export	470	Malta	MLT	760	Syria	SYR								65	TEXTILE YARN,FABRIC,ETC.	1	No Quantity							5462			0
S3	2000	2000	2000	2	0	2	Export	470	Malta	MLT	784	United Arab Emirates	ARE								65	TEXTILE YARN,FABRIC,ETC.	1	No Quantity							5519			0
S3	2000	2000	2000	2	0	2	Export	470	Malta	MLT	788	Tunisia	TUN								65	TEXTILE YARN,FABRIC,ETC.	1	No Quantity							703095			0
S3	2000	2000	2000	2	0	2	Export	470	Malta	MLT	792	Turkey	TUR								65	TEXTILE YARN,FABRIC,ETC.	1	No Quantity							854937			0
S3	2000	2000	2000	2	0	2	Export	470	Malta	MLT	818	Egypt	EGY								65	TEXTILE YARN,FABRIC,ETC.	1	No Quantity							1936			0
S3	2000	2000	2000	2	0	2	Export	470	Malta	MLT	826	United Kingdom	GBR								65	TEXTILE YARN,FABRIC,ETC.	1	No Quantity							615669			0
S3	2000	2000	2000	2	0	2	Export	470	Malta	MLT	837	Bunkers									65	TEXTILE YARN,FABRIC,ETC.	1	No Quantity							3963			0
S3	2000	2000	2000	2	0	2	Export	470	Malta	MLT	842	USA	USA								65	TEXTILE YARN,FABRIC,ETC.	1	No Quantity							314008			0
S3	2000	2000	2000	2	0	2	Export	470	Malta	MLT	862	Venezuela	VEN								65	TEXTILE YARN,FABRIC,ETC.	1	No Quantity							51659			0
S3	2000	2000	2000	2	0	2	Export	470	Malta	MLT	887	Yemen	YEM								65	TEXTILE YARN,FABRIC,ETC.	1	No Quantity							4822			0
S3	2000	2000	2000	2	0	2	Export	470	Malta	MLT	891	Serbia and Montenegro	SCG								65	TEXTILE YARN,FABRIC,ETC.	1	No Quantity							117076			0
S3	2000	2000	2000	2	0	2	Export	470	Malta	MLT	0	World	WLD								66	NON-METAL.MINERAL MANFCT	1	No Quantity							4674166			0
S3	2000	2000	2000	2	0	2	Export	470	Malta	MLT	12	Algeria	DZA								66	NON-METAL.MINERAL MANFCT	1	No Quantity							2474			0
S3	2000	2000	2000	2	0	2	Export	470	Malta	MLT	36	Australia	AUS								66	NON-METAL.MINERAL MANFCT	1	No Quantity							135982			0
S3	2000	2000	2000	2	0	2	Export	470	Malta	MLT	48	Bahrain	BHR								66	NON-METAL.MINERAL MANFCT	1	No Quantity							5			0
S3	2000	2000	2000	2	0	2	Export	470	Malta	MLT	56	Belgium	BEL								66	NON-METAL.MINERAL MANFCT	1	No Quantity							1793			0
S3	2000	2000	2000	2	0	2	Export	470	Malta	MLT	100	Bulgaria	BGR								66	NON-METAL.MINERAL MANFCT	1	No Quantity							672			0
S3	2000	2000	2000	2	0	2	Export	470	Malta	MLT	124	Canada	CAN								66	NON-METAL.MINERAL MANFCT	1	No Quantity							12765			0
S3	2000	2000	2000	2	0	2	Export	470	Malta	MLT	196	Cyprus	CYP								66	NON-METAL.MINERAL MANFCT	1	No Quantity							3697			0
S3	2000	2000	2000	2	0	2	Export	470	Malta	MLT	251	France	FRA								66	NON-METAL.MINERAL MANFCT	1	No Quantity							16983			0
S3	2000	2000	2000	2	0	2	Export	470	Malta	MLT	262	Djibouti	DJI								66	NON-METAL.MINERAL MANFCT	1	No Quantity							738			0
S3	2000	2000	2000	2	0	2	Export	470	Malta	MLT	276	Germany	DEU								66	NON-METAL.MINERAL MANFCT	1	No Quantity							2537553			0
S3	2000	2000	2000	2	0	2	Export	470	Malta	MLT	300	Greece	GRC								66	NON-METAL.MINERAL MANFCT	1	No Quantity							57185			0
S3	2000	2000	2000	2	0	2	Export	470	Malta	MLT	344	China, Hong Kong SAR	HKG								66	NON-METAL.MINERAL MANFCT	1	No Quantity							152584			0
S3	2000	2000	2000	2	0	2	Export	470	Malta	MLT	352	Iceland	ISL								66	NON-METAL.MINERAL MANFCT	1	No Quantity							15648			0
S3	2000	2000	2000	2	0	2	Export	470	Malta	MLT	372	Ireland	IRL								66	NON-METAL.MINERAL MANFCT	1	No Quantity							32198			0
S3	2000	2000	2000	2	0	2	Export	470	Malta	MLT	376	Israel	ISR								66	NON-METAL.MINERAL MANFCT	1	No Quantity							24759			0
S3	2000	2000	2000	2	0	2	Export	470	Malta	MLT	381	Italy	ITA								66	NON-METAL.MINERAL MANFCT	1	No Quantity							107867			0
S3	2000	2000	2000	2	0	2	Export	470	Malta	MLT	388	Jamaica	JAM								66	NON-METAL.MINERAL MANFCT	1	No Quantity							43			0
S3	2000	2000	2000	2	0	2	Export	470	Malta	MLT	392	Japan	JPN								66	NON-METAL.MINERAL MANFCT	1	No Quantity							37858			0
S3	2000	2000	2000	2	0	2	Export	470	Malta	MLT	434	Libya	LBY								66	NON-METAL.MINERAL MANFCT	1	No Quantity							406665			0
S3	2000	2000	2000	2	0	2	Export	470	Malta	MLT	528	Netherlands	NLD								66	NON-METAL.MINERAL MANFCT	1	No Quantity							29677			0
S3	2000	2000	2000	2	0	2	Export	470	Malta	MLT	643	Russian Federation	RUS								66	NON-METAL.MINERAL MANFCT	1	No Quantity							27488			0
S3	2000	2000	2000	2	0	2	Export	470	Malta	MLT	682	Saudi Arabia	SAU								66	NON-METAL.MINERAL MANFCT	1	No Quantity							55737			0
S3	2000	2000	2000	2	0	2	Export	470	Malta	MLT	702	Singapore	SGP								66	NON-METAL.MINERAL MANFCT	1	No Quantity							585			0
S3	2000	2000	2000	2	0	2	Export	470	Malta	MLT	705	Slovenia	SVN								66	NON-METAL.MINERAL MANFCT	1	No Quantity							41			0
S3	2000	2000	2000	2	0	2	Export	470	Malta	MLT	724	Spain	ESP								66	NON-METAL.MINERAL MANFCT	1	No Quantity							88664			0
S3	2000	2000	2000	2	0	2	Export	470	Malta	MLT	784	United Arab Emirates	ARE								66	NON-METAL.MINERAL MANFCT	1	No Quantity							96205			0
S3	2000	2000	2000	2	0	2	Export	470	Malta	MLT	818	Egypt	EGY								66	NON-METAL.MINERAL MANFCT	1	No Quantity							80931			0
S3	2000	2000	2000	2	0	2	Export	470	Malta	MLT	826	United Kingdom	GBR								66	NON-METAL.MINERAL MANFCT	1	No Quantity							690021			0
S3	2000	2000	2000	2	0	2	Export	470	Malta	MLT	842	USA	USA								66	NON-METAL.MINERAL MANFCT	1	No Quantity							57349			0
S3	2000	2000	2000	2	0	2	Export	470	Malta	MLT	0	World	WLD								67	IRON AND STEEL	1	No Quantity							318238			0
S3	2000	2000	2000	2	0	2	Export	470	Malta	MLT	40	Austria	AUT								67	IRON AND STEEL	1	No Quantity							683			0
S3	2000	2000	2000	2	0	2	Export	470	Malta	MLT	196	Cyprus	CYP								67	IRON AND STEEL	1	No Quantity							2660			0
S3	2000	2000	2000	2	0	2	Export	470	Malta	MLT	276	Germany	DEU								67	IRON AND STEEL	1	No Quantity							177676			0
S3	2000	2000	2000	2	0	2	Export	470	Malta	MLT	372	Ireland	IRL								67	IRON AND STEEL	1	No Quantity							19896			0
S3	2000	2000	2000	2	0	2	Export	470	Malta	MLT	381	Italy	ITA								67	IRON AND STEEL	1	No Quantity							1774			0
S3	2000	2000	2000	2	0	2	Export	470	Malta	MLT	434	Libya	LBY								67	IRON AND STEEL	1	No Quantity							54903			0
S3	2000	2000	2000	2	0	2	Export	470	Malta	MLT	528	Netherlands	NLD								67	IRON AND STEEL	1	No Quantity							54386			0
S3	2000	2000	2000	2	0	2	Export	470	Malta	MLT	818	Egypt	EGY								67	IRON AND STEEL	1	No Quantity							182			0
S3	2000	2000	2000	2	0	2	Export	470	Malta	MLT	826	United Kingdom	GBR								67	IRON AND STEEL	1	No Quantity							6077			0
S3	2000	2000	2000	2	0	2	Export	470	Malta	MLT	0	World	WLD								68	NON-FERROUS METALS	1	No Quantity							4588317			0
S3	2000	2000	2000	2	0	2	Export	470	Malta	MLT	12	Algeria	DZA								68	NON-FERROUS METALS	1	No Quantity							2			0
S3	2000	2000	2000	2	0	2	Export	470	Malta	MLT	251	France	FRA								68	NON-FERROUS METALS	1	No Quantity							465424			0
S3	2000	2000	2000	2	0	2	Export	470	Malta	MLT	276	Germany	DEU								68	NON-FERROUS METALS	1	No Quantity							1035250			0
S3	2000	2000	2000	2	0	2	Export	470	Malta	MLT	344	China, Hong Kong SAR	HKG								68	NON-FERROUS METALS	1	No Quantity							80			0
S3	2000	2000	2000	2	0	2	Export	470	Malta	MLT	372	Ireland	IRL								68	NON-FERROUS METALS	1	No Quantity							161107			0
S3	2000	2000	2000	2	0	2	Export	470	Malta	MLT	381	Italy	ITA								68	NON-FERROUS METALS	1	No Quantity							1836291			0
S3	2000	2000	2000	2	0	2	Export	470	Malta	MLT	434	Libya	LBY								68	NON-FERROUS METALS	1	No Quantity							32057			0
S3	2000	2000	2000	2	0	2	Export	470	Malta	MLT	528	Netherlands	NLD								68	NON-FERROUS METALS	1	No Quantity							2257			0
S3	2000	2000	2000	2	0	2	Export	470	Malta	MLT	724	Spain	ESP								68	NON-FERROUS METALS	1	No Quantity							1490			0
S3	2000	2000	2000	2	0	2	Export	470	Malta	MLT	784	United Arab Emirates	ARE								68	NON-FERROUS METALS	1	No Quantity							26415			0
S3	2000	2000	2000	2	0	2	Export	470	Malta	MLT	788	Tunisia	TUN								68	NON-FERROUS METALS	1	No Quantity							46903			0
S3	2000	2000	2000	2	0	2	Export	470	Malta	MLT	792	Turkey	TUR								68	NON-FERROUS METALS	1	No Quantity							113887			0
S3	2000	2000	2000	2	0	2	Export	470	Malta	MLT	826	United Kingdom	GBR								68	NON-FERROUS METALS	1	No Quantity							867153			0
S3	2000	2000	2000	2	0	2	Export	470	Malta	MLT	0	World	WLD								69	METALS MANUFACTURES,NES	1	No Quantity							17692554			0
S3	2000	2000	2000	2	0	2	Export	470	Malta	MLT	12	Algeria	DZA								69	METALS MANUFACTURES,NES	1	No Quantity							14712			0
S3	2000	2000	2000	2	0	2	Export	470	Malta	MLT	36	Australia	AUS								69	METALS MANUFACTURES,NES	1	No Quantity							19404			0
S3	2000	2000	2000	2	0	2	Export	470	Malta	MLT	40	Austria	AUT								69	METALS MANUFACTURES,NES	1	No Quantity							20955			0
S3	2000	2000	2000	2	0	2	Export	470	Malta	MLT	56	Belgium	BEL								69	METALS MANUFACTURES,NES	1	No Quantity							120878			0
S3	2000	2000	2000	2	0	2	Export	470	Malta	MLT	100	Bulgaria	BGR								69	METALS MANUFACTURES,NES	1	No Quantity							2050			0
S3	2000	2000	2000	2	0	2	Export	470	Malta	MLT	156	China	CHN								69	METALS MANUFACTURES,NES	1	No Quantity							21607			0
S3	2000	2000	2000	2	0	2	Export	470	Malta	MLT	191	Croatia	HRV								69	METALS MANUFACTURES,NES	1	No Quantity							3075			0
S3	2000	2000	2000	2	0	2	Export	470	Malta	MLT	196	Cyprus	CYP								69	METALS MANUFACTURES,NES	1	No Quantity							28080			0
S3	2000	2000	2000	2	0	2	Export	470	Malta	MLT	208	Denmark	DNK								69	METALS MANUFACTURES,NES	1	No Quantity							40437			0
S3	2000	2000	2000	2	0	2	Export	470	Malta	MLT	251	France	FRA								69	METALS MANUFACTURES,NES	1	No Quantity							444024			0
S3	2000	2000	2000	2	0	2	Export	470	Malta	MLT	276	Germany	DEU								69	METALS MANUFACTURES,NES	1	No Quantity							3070842			0
S3	2000	2000	2000	2	0	2	Export	470	Malta	MLT	288	Ghana	GHA								69	METALS MANUFACTURES,NES	1	No Quantity							127331			0
S3	2000	2000	2000	2	0	2	Export	470	Malta	MLT	300	Greece	GRC								69	METALS MANUFACTURES,NES	1	No Quantity							69941			0
S3	2000	2000	2000	2	0	2	Export	470	Malta	MLT	328	Guyana	GUY								69	METALS MANUFACTURES,NES	1	No Quantity							52388			0
S3	2000	2000	2000	2	0	2	Export	470	Malta	MLT	344	China, Hong Kong SAR	HKG								69	METALS MANUFACTURES,NES	1	No Quantity							1722			0
S3	2000	2000	2000	2	0	2	Export	470	Malta	MLT	348	Hungary	HUN								69	METALS MANUFACTURES,NES	1	No Quantity							12163			0
S3	2000	2000	2000	2	0	2	Export	470	Malta	MLT	364	Iran	IRN								69	METALS MANUFACTURES,NES	1	No Quantity							16409			0
S3	2000	2000	2000	2	0	2	Export	470	Malta	MLT	372	Ireland	IRL								69	METALS MANUFACTURES,NES	1	No Quantity							441145			0
S3	2000	2000	2000	2	0	2	Export	470	Malta	MLT	376	Israel	ISR								69	METALS MANUFACTURES,NES	1	No Quantity							12628			0
S3	2000	2000	2000	2	0	2	Export	470	Malta	MLT	381	Italy	ITA								69	METALS MANUFACTURES,NES	1	No Quantity							2545209			0
S3	2000	2000	2000	2	0	2	Export	470	Malta	MLT	388	Jamaica	JAM								69	METALS MANUFACTURES,NES	1	No Quantity							213377			0
S3	2000	2000	2000	2	0	2	Export	470	Malta	MLT	392	Japan	JPN								69	METALS MANUFACTURES,NES	1	No Quantity							23313			0
S3	2000	2000	2000	2	0	2	Export	470	Malta	MLT	398	Kazakhstan	KAZ								69	METALS MANUFACTURES,NES	1	No Quantity							109100			0
S3	2000	2000	2000	2	0	2	Export	470	Malta	MLT	410	Rep. of Korea	KOR								69	METALS MANUFACTURES,NES	1	No Quantity							144646			0
S3	2000	2000	2000	2	0	2	Export	470	Malta	MLT	414	Kuwait	KWT								69	METALS MANUFACTURES,NES	1	No Quantity							78020			0
S3	2000	2000	2000	2	0	2	Export	470	Malta	MLT	422	Lebanon	LBN								69	METALS MANUFACTURES,NES	1	No Quantity							344			0
S3	2000	2000	2000	2	0	2	Export	470	Malta	MLT	434	Libya	LBY								69	METALS MANUFACTURES,NES	1	No Quantity							676341			0
S3	2000	2000	2000	2	0	2	Export	470	Malta	MLT	440	Lithuania	LTU								69	METALS MANUFACTURES,NES	1	No Quantity							533			0
S3	2000	2000	2000	2	0	2	Export	470	Malta	MLT	504	Morocco	MAR								69	METALS MANUFACTURES,NES	1	No Quantity							610			0
S3	2000	2000	2000	2	0	2	Export	470	Malta	MLT	528	Netherlands	NLD								69	METALS MANUFACTURES,NES	1	No Quantity							92536			0
S3	2000	2000	2000	2	0	2	Export	470	Malta	MLT	579	Norway	NOR								69	METALS MANUFACTURES,NES	1	No Quantity							36018			0
S3	2000	2000	2000	2	0	2	Export	470	Malta	MLT	616	Poland	POL								69	METALS MANUFACTURES,NES	1	No Quantity							204364			0
S3	2000	2000	2000	2	0	2	Export	470	Malta	MLT	620	Portugal	PRT								69	METALS MANUFACTURES,NES	1	No Quantity							17678			0
S3	2000	2000	2000	2	0	2	Export	470	Malta	MLT	642	Romania	ROU								69	METALS MANUFACTURES,NES	1	No Quantity							6328			0
S3	2000	2000	2000	2	0	2	Export	470	Malta	MLT	643	Russian Federation	RUS								69	METALS MANUFACTURES,NES	1	No Quantity							145307			0
S3	2000	2000	2000	2	0	2	Export	470	Malta	MLT	682	Saudi Arabia	SAU								69	METALS MANUFACTURES,NES	1	No Quantity							44730			0
S3	2000	2000	2000	2	0	2	Export	470	Malta	MLT	694	Sierra Leone	SLE								69	METALS MANUFACTURES,NES	1	No Quantity							4726			0
S3	2000	2000	2000	2	0	2	Export	470	Malta	MLT	699	India	IND								69	METALS MANUFACTURES,NES	1	No Quantity							20247			0
S3	2000	2000	2000	2	0	2	Export	470	Malta	MLT	702	Singapore	SGP								69	METALS MANUFACTURES,NES	1	No Quantity							364			0
S3	2000	2000	2000	2	0	2	Export	470	Malta	MLT	710	South Africa	ZAF								69	METALS MANUFACTURES,NES	1	No Quantity							7316			0
S3	2000	2000	2000	2	0	2	Export	470	Malta	MLT	724	Spain	ESP								69	METALS MANUFACTURES,NES	1	No Quantity							21094			0
S3	2000	2000	2000	2	0	2	Export	470	Malta	MLT	736	Fmr Sudan	SDN								69	METALS MANUFACTURES,NES	1	No Quantity							273			0
S3	2000	2000	2000	2	0	2	Export	470	Malta	MLT	752	Sweden	SWE								69	METALS MANUFACTURES,NES	1	No Quantity							5879			0
S3	2000	2000	2000	2	0	2	Export	470	Malta	MLT	757	Switzerland	CHE								69	METALS MANUFACTURES,NES	1	No Quantity							271			0
S3	2000	2000	2000	2	0	2	Export	470	Malta	MLT	764	Thailand	THA								69	METALS MANUFACTURES,NES	1	No Quantity							98			0
S3	2000	2000	2000	2	0	2	Export	470	Malta	MLT	784	United Arab Emirates	ARE								69	METALS MANUFACTURES,NES	1	No Quantity							992420			0
S3	2000	2000	2000	2	0	2	Export	470	Malta	MLT	788	Tunisia	TUN								69	METALS MANUFACTURES,NES	1	No Quantity							9838			0
S3	2000	2000	2000	2	0	2	Export	470	Malta	MLT	792	Turkey	TUR								69	METALS MANUFACTURES,NES	1	No Quantity							215024			0
S3	2000	2000	2000	2	0	2	Export	470	Malta	MLT	804	Ukraine	UKR								69	METALS MANUFACTURES,NES	1	No Quantity							7981			0
S3	2000	2000	2000	2	0	2	Export	470	Malta	MLT	818	Egypt	EGY								69	METALS MANUFACTURES,NES	1	No Quantity							776719			0
S3	2000	2000	2000	2	0	2	Export	470	Malta	MLT	826	United Kingdom	GBR								69	METALS MANUFACTURES,NES	1	No Quantity							6319964			0
S3	2000	2000	2000	2	0	2	Export	470	Malta	MLT	837	Bunkers									69	METALS MANUFACTURES,NES	1	No Quantity							601			0
S3	2000	2000	2000	2	0	2	Export	470	Malta	MLT	842	USA	USA								69	METALS MANUFACTURES,NES	1	No Quantity							451402			0
S3	2000	2000	2000	2	0	2	Export	470	Malta	MLT	899	Areas, nes									69	METALS MANUFACTURES,NES	1	No Quantity							91			0
S3	2000	2000	2000	2	0	2	Export	470	Malta	MLT	0	World	WLD								71	POWER GENERATNG.MACHINES	1	No Quantity							17503872			0
S3	2000	2000	2000	2	0	2	Export	470	Malta	MLT	12	Algeria	DZA								71	POWER GENERATNG.MACHINES	1	No Quantity							30157			0
S3	2000	2000	2000	2	0	2	Export	470	Malta	MLT	36	Australia	AUS								71	POWER GENERATNG.MACHINES	1	No Quantity							2091			0
S3	2000	2000	2000	2	0	2	Export	470	Malta	MLT	40	Austria	AUT								71	POWER GENERATNG.MACHINES	1	No Quantity							527709			0
S3	2000	2000	2000	2	0	2	Export	470	Malta	MLT	48	Bahrain	BHR								71	POWER GENERATNG.MACHINES	1	No Quantity							174211			0
S3	2000	2000	2000	2	0	2	Export	470	Malta	MLT	56	Belgium	BEL								71	POWER GENERATNG.MACHINES	1	No Quantity							3649			0
S3	2000	2000	2000	2	0	2	Export	470	Malta	MLT	100	Bulgaria	BGR								71	POWER GENERATNG.MACHINES	1	No Quantity							116			0
S3	2000	2000	2000	2	0	2	Export	470	Malta	MLT	196	Cyprus	CYP								71	POWER GENERATNG.MACHINES	1	No Quantity							184643			0
S3	2000	2000	2000	2	0	2	Export	470	Malta	MLT	203	Czechia	CZE								71	POWER GENERATNG.MACHINES	1	No Quantity							163797			0
S3	2000	2000	2000	2	0	2	Export	470	Malta	MLT	208	Denmark	DNK								71	POWER GENERATNG.MACHINES	1	No Quantity							140537			0
S3	2000	2000	2000	2	0	2	Export	470	Malta	MLT	231	Ethiopia	ETH								71	POWER GENERATNG.MACHINES	1	No Quantity							84067			0
S3	2000	2000	2000	2	0	2	Export	470	Malta	MLT	246	Finland	FIN								71	POWER GENERATNG.MACHINES	1	No Quantity							415247			0
S3	2000	2000	2000	2	0	2	Export	470	Malta	MLT	251	France	FRA								71	POWER GENERATNG.MACHINES	1	No Quantity							385514			0
S3	2000	2000	2000	2	0	2	Export	470	Malta	MLT	276	Germany	DEU								71	POWER GENERATNG.MACHINES	1	No Quantity							921898			0
S3	2000	2000	2000	2	0	2	Export	470	Malta	MLT	300	Greece	GRC								71	POWER GENERATNG.MACHINES	1	No Quantity							442548			0
S3	2000	2000	2000	2	0	2	Export	470	Malta	MLT	372	Ireland	IRL								71	POWER GENERATNG.MACHINES	1	No Quantity							50530			0
S3	2000	2000	2000	2	0	2	Export	470	Malta	MLT	376	Israel	ISR								71	POWER GENERATNG.MACHINES	1	No Quantity							678382			0
S3	2000	2000	2000	2	0	2	Export	470	Malta	MLT	381	Italy	ITA								71	POWER GENERATNG.MACHINES	1	No Quantity							1438911			0
S3	2000	2000	2000	2	0	2	Export	470	Malta	MLT	392	Japan	JPN								71	POWER GENERATNG.MACHINES	1	No Quantity							1330			0
S3	2000	2000	2000	2	0	2	Export	470	Malta	MLT	434	Libya	LBY								71	POWER GENERATNG.MACHINES	1	No Quantity							360112			0
S3	2000	2000	2000	2	0	2	Export	470	Malta	MLT	490	Other Asia, nes									71	POWER GENERATNG.MACHINES	1	No Quantity							114			0
S3	2000	2000	2000	2	0	2	Export	470	Malta	MLT	504	Morocco	MAR								71	POWER GENERATNG.MACHINES	1	No Quantity							725390			0
S3	2000	2000	2000	2	0	2	Export	470	Malta	MLT	528	Netherlands	NLD								71	POWER GENERATNG.MACHINES	1	No Quantity							326912			0
S3	2000	2000	2000	2	0	2	Export	470	Malta	MLT	579	Norway	NOR								71	POWER GENERATNG.MACHINES	1	No Quantity							80172			0
S3	2000	2000	2000	2	0	2	Export	470	Malta	MLT	643	Russian Federation	RUS								71	POWER GENERATNG.MACHINES	1	No Quantity							1503			0
S3	2000	2000	2000	2	0	2	Export	470	Malta	MLT	710	South Africa	ZAF								71	POWER GENERATNG.MACHINES	1	No Quantity							14184			0
S3	2000	2000	2000	2	0	2	Export	470	Malta	MLT	724	Spain	ESP								71	POWER GENERATNG.MACHINES	1	No Quantity							382716			0
S3	2000	2000	2000	2	0	2	Export	470	Malta	MLT	752	Sweden	SWE								71	POWER GENERATNG.MACHINES	1	No Quantity							154302			0
S3	2000	2000	2000	2	0	2	Export	470	Malta	MLT	757	Switzerland	CHE								71	POWER GENERATNG.MACHINES	1	No Quantity							587996			0
S3	2000	2000	2000	2	0	2	Export	470	Malta	MLT	784	United Arab Emirates	ARE								71	POWER GENERATNG.MACHINES	1	No Quantity							478719			0
S3	2000	2000	2000	2	0	2	Export	470	Malta	MLT	792	Turkey	TUR								71	POWER GENERATNG.MACHINES	1	No Quantity							10724			0
S3	2000	2000	2000	2	0	2	Export	470	Malta	MLT	818	Egypt	EGY								71	POWER GENERATNG.MACHINES	1	No Quantity							433531			0
S3	2000	2000	2000	2	0	2	Export	470	Malta	MLT	826	United Kingdom	GBR								71	POWER GENERATNG.MACHINES	1	No Quantity							3518267			0
S3	2000	2000	2000	2	0	2	Export	470	Malta	MLT	837	Bunkers									71	POWER GENERATNG.MACHINES	1	No Quantity							2506			0
S3	2000	2000	2000	2	0	2	Export	470	Malta	MLT	842	USA	USA								71	POWER GENERATNG.MACHINES	1	No Quantity							4781386			0
S3	2000	2000	2000	2	0	2	Export	470	Malta	MLT	0	World	WLD								72	SPECIAL.INDUST.MACHINERY	1	No Quantity							12041273			0
S3	2000	2000	2000	2	0	2	Export	470	Malta	MLT	36	Australia	AUS								72	SPECIAL.INDUST.MACHINERY	1	No Quantity							42929			0
S3	2000	2000	2000	2	0	2	Export	470	Malta	MLT	40	Austria	AUT								72	SPECIAL.INDUST.MACHINERY	1	No Quantity							467			0
S3	2000	2000	2000	2	0	2	Export	470	Malta	MLT	50	Bangladesh	BGD								72	SPECIAL.INDUST.MACHINERY	1	No Quantity							3847			0
S3	2000	2000	2000	2	0	2	Export	470	Malta	MLT	56	Belgium	BEL								72	SPECIAL.INDUST.MACHINERY	1	No Quantity							188470			0
S3	2000	2000	2000	2	0	2	Export	470	Malta	MLT	76	Brazil	BRA								72	SPECIAL.INDUST.MACHINERY	1	No Quantity							149571			0
S3	2000	2000	2000	2	0	2	Export	470	Malta	MLT	124	Canada	CAN								72	SPECIAL.INDUST.MACHINERY	1	No Quantity							88670			0
S3	2000	2000	2000	2	0	2	Export	470	Malta	MLT	144	Sri Lanka	LKA								72	SPECIAL.INDUST.MACHINERY	1	No Quantity							17404			0
S3	2000	2000	2000	2	0	2	Export	470	Malta	MLT	156	China	CHN								72	SPECIAL.INDUST.MACHINERY	1	No Quantity							169526			0
S3	2000	2000	2000	2	0	2	Export	470	Malta	MLT	196	Cyprus	CYP								72	SPECIAL.INDUST.MACHINERY	1	No Quantity							4453			0
S3	2000	2000	2000	2	0	2	Export	470	Malta	MLT	208	Denmark	DNK								72	SPECIAL.INDUST.MACHINERY	1	No Quantity							53140			0
S3	2000	2000	2000	2	0	2	Export	470	Malta	MLT	251	France	FRA								72	SPECIAL.INDUST.MACHINERY	1	No Quantity							170551			0
S3	2000	2000	2000	2	0	2	Export	470	Malta	MLT	276	Germany	DEU								72	SPECIAL.INDUST.MACHINERY	1	No Quantity							2647650			0
S3	2000	2000	2000	2	0	2	Export	470	Malta	MLT	300	Greece	GRC								72	SPECIAL.INDUST.MACHINERY	1	No Quantity							10537			0
S3	2000	2000	2000	2	0	2	Export	470	Malta	MLT	372	Ireland	IRL								72	SPECIAL.INDUST.MACHINERY	1	No Quantity							3007			0
S3	2000	2000	2000	2	0	2	Export	470	Malta	MLT	381	Italy	ITA								72	SPECIAL.INDUST.MACHINERY	1	No Quantity							4422814			0
S3	2000	2000	2000	2	0	2	Export	470	Malta	MLT	404	Kenya	KEN								72	SPECIAL.INDUST.MACHINERY	1	No Quantity							8767			0
S3	2000	2000	2000	2	0	2	Export	470	Malta	MLT	434	Libya	LBY								72	SPECIAL.INDUST.MACHINERY	1	No Quantity							23279			0
S3	2000	2000	2000	2	0	2	Export	470	Malta	MLT	490	Other Asia, nes									72	SPECIAL.INDUST.MACHINERY	1	No Quantity							84			0
S3	2000	2000	2000	2	0	2	Export	470	Malta	MLT	512	Oman	OMN								72	SPECIAL.INDUST.MACHINERY	1	No Quantity							4373			0
S3	2000	2000	2000	2	0	2	Export	470	Malta	MLT	528	Netherlands	NLD								72	SPECIAL.INDUST.MACHINERY	1	No Quantity							435246			0
S3	2000	2000	2000	2	0	2	Export	470	Malta	MLT	554	New Zealand	NZL								72	SPECIAL.INDUST.MACHINERY	1	No Quantity							9177			0
S3	2000	2000	2000	2	0	2	Export	470	Malta	MLT	579	Norway	NOR								72	SPECIAL.INDUST.MACHINERY	1	No Quantity							1139			0
S3	2000	2000	2000	2	0	2	Export	470	Malta	MLT	586	Pakistan	PAK								72	SPECIAL.INDUST.MACHINERY	1	No Quantity							28834			0
S3	2000	2000	2000	2	0	2	Export	470	Malta	MLT	616	Poland	POL								72	SPECIAL.INDUST.MACHINERY	1	No Quantity							2808			0
S3	2000	2000	2000	2	0	2	Export	470	Malta	MLT	620	Portugal	PRT								72	SPECIAL.INDUST.MACHINERY	1	No Quantity							352769			0
S3	2000	2000	2000	2	0	2	Export	470	Malta	MLT	642	Romania	ROU								72	SPECIAL.INDUST.MACHINERY	1	No Quantity							4546			0
S3	2000	2000	2000	2	0	2	Export	470	Malta	MLT	682	Saudi Arabia	SAU								72	SPECIAL.INDUST.MACHINERY	1	No Quantity							70225			0
S3	2000	2000	2000	2	0	2	Export	470	Malta	MLT	694	Sierra Leone	SLE								72	SPECIAL.INDUST.MACHINERY	1	No Quantity							1515			0
S3	2000	2000	2000	2	0	2	Export	470	Malta	MLT	702	Singapore	SGP								72	SPECIAL.INDUST.MACHINERY	1	No Quantity							6858			0
S3	2000	2000	2000	2	0	2	Export	470	Malta	MLT	710	South Africa	ZAF								72	SPECIAL.INDUST.MACHINERY	1	No Quantity							40439			0
S3	2000	2000	2000	2	0	2	Export	470	Malta	MLT	724	Spain	ESP								72	SPECIAL.INDUST.MACHINERY	1	No Quantity							69405			0
S3	2000	2000	2000	2	0	2	Export	470	Malta	MLT	752	Sweden	SWE								72	SPECIAL.INDUST.MACHINERY	1	No Quantity							25941			0
S3	2000	2000	2000	2	0	2	Export	470	Malta	MLT	757	Switzerland	CHE								72	SPECIAL.INDUST.MACHINERY	1	No Quantity							28645			0
S3	2000	2000	2000	2	0	2	Export	470	Malta	MLT	784	United Arab Emirates	ARE								72	SPECIAL.INDUST.MACHINERY	1	No Quantity							3594			0
S3	2000	2000	2000	2	0	2	Export	470	Malta	MLT	788	Tunisia	TUN								72	SPECIAL.INDUST.MACHINERY	1	No Quantity							6870			0
S3	2000	2000	2000	2	0	2	Export	470	Malta	MLT	804	Ukraine	UKR								72	SPECIAL.INDUST.MACHINERY	1	No Quantity							1906			0
S3	2000	2000	2000	2	0	2	Export	470	Malta	MLT	818	Egypt	EGY								72	SPECIAL.INDUST.MACHINERY	1	No Quantity							117575			0
S3	2000	2000	2000	2	0	2	Export	470	Malta	MLT	826	United Kingdom	GBR								72	SPECIAL.INDUST.MACHINERY	1	No Quantity							992449			0
S3	2000	2000	2000	2	0	2	Export	470	Malta	MLT	842	USA	USA								72	SPECIAL.INDUST.MACHINERY	1	No Quantity							1717951			0
S3	2000	2000	2000	2	0	2	Export	470	Malta	MLT	862	Venezuela	VEN								72	SPECIAL.INDUST.MACHINERY	1	No Quantity							9179			0
S3	2000	2000	2000	2	0	2	Export	470	Malta	MLT	899	Areas, nes									72	SPECIAL.INDUST.MACHINERY	1	No Quantity							104660			0
S3	2000	2000	2000	2	0	2	Export	470	Malta	MLT	0	World	WLD								73	METALWORKING MACHINERY	1	No Quantity							4936380			0
S3	2000	2000	2000	2	0	2	Export	470	Malta	MLT	56	Belgium	BEL								73	METALWORKING MACHINERY	1	No Quantity							67617			0
S3	2000	2000	2000	2	0	2	Export	470	Malta	MLT	251	France	FRA								73	METALWORKING MACHINERY	1	No Quantity							91821			0
S3	2000	2000	2000	2	0	2	Export	470	Malta	MLT	276	Germany	DEU								73	METALWORKING MACHINERY	1	No Quantity							201681			0
S3	2000	2000	2000	2	0	2	Export	470	Malta	MLT	344	China, Hong Kong SAR	HKG								73	METALWORKING MACHINERY	1	No Quantity							9177			0
S3	2000	2000	2000	2	0	2	Export	470	Malta	MLT	381	Italy	ITA								73	METALWORKING MACHINERY	1	No Quantity							372621			0
S3	2000	2000	2000	2	0	2	Export	470	Malta	MLT	392	Japan	JPN								73	METALWORKING MACHINERY	1	No Quantity							5854			0
S3	2000	2000	2000	2	0	2	Export	470	Malta	MLT	434	Libya	LBY								73	METALWORKING MACHINERY	1	No Quantity							21623			0
S3	2000	2000	2000	2	0	2	Export	470	Malta	MLT	442	Luxembourg	LUX								73	METALWORKING MACHINERY	1	No Quantity							61110			0
S3	2000	2000	2000	2	0	2	Export	470	Malta	MLT	528	Netherlands	NLD								73	METALWORKING MACHINERY	1	No Quantity							566187			0
S3	2000	2000	2000	2	0	2	Export	470	Malta	MLT	702	Singapore	SGP								73	METALWORKING MACHINERY	1	No Quantity							2201100			0
S3	2000	2000	2000	2	0	2	Export	470	Malta	MLT	724	Spain	ESP								73	METALWORKING MACHINERY	1	No Quantity							1066			0
S3	2000	2000	2000	2	0	2	Export	470	Malta	MLT	757	Switzerland	CHE								73	METALWORKING MACHINERY	1	No Quantity							545261			0
S3	2000	2000	2000	2	0	2	Export	470	Malta	MLT	818	Egypt	EGY								73	METALWORKING MACHINERY	1	No Quantity							2506			0
S3	2000	2000	2000	2	0	2	Export	470	Malta	MLT	826	United Kingdom	GBR								73	METALWORKING MACHINERY	1	No Quantity							39583			0
S3	2000	2000	2000	2	0	2	Export	470	Malta	MLT	842	USA	USA								73	METALWORKING MACHINERY	1	No Quantity							735936			0
S3	2000	2000	2000	2	0	2	Export	470	Malta	MLT	899	Areas, nes									73	METALWORKING MACHINERY	1	No Quantity							13238			0
S3	2000	2000	2000	2	0	2	Export	470	Malta	MLT	0	World	WLD								74	GENERAL INDUSTL.MACH.NES	1	No Quantity							32751882			0
S3	2000	2000	2000	2	0	2	Export	470	Malta	MLT	12	Algeria	DZA								74	GENERAL INDUSTL.MACH.NES	1	No Quantity							15407			0
S3	2000	2000	2000	2	0	2	Export	470	Malta	MLT	40	Austria	AUT								74	GENERAL INDUSTL.MACH.NES	1	No Quantity							22848			0
S3	2000	2000	2000	2	0	2	Export	470	Malta	MLT	48	Bahrain	BHR								74	GENERAL INDUSTL.MACH.NES	1	No Quantity							216			0
S3	2000	2000	2000	2	0	2	Export	470	Malta	MLT	56	Belgium	BEL								74	GENERAL INDUSTL.MACH.NES	1	No Quantity							71462			0
S3	2000	2000	2000	2	0	2	Export	470	Malta	MLT	76	Brazil	BRA								74	GENERAL INDUSTL.MACH.NES	1	No Quantity							99945			0
S3	2000	2000	2000	2	0	2	Export	470	Malta	MLT	100	Bulgaria	BGR								74	GENERAL INDUSTL.MACH.NES	1	No Quantity							16864			0
S3	2000	2000	2000	2	0	2	Export	470	Malta	MLT	124	Canada	CAN								74	GENERAL INDUSTL.MACH.NES	1	No Quantity							114			0
S3	2000	2000	2000	2	0	2	Export	470	Malta	MLT	156	China	CHN								74	GENERAL INDUSTL.MACH.NES	1	No Quantity							39			0
S3	2000	2000	2000	2	0	2	Export	470	Malta	MLT	191	Croatia	HRV								74	GENERAL INDUSTL.MACH.NES	1	No Quantity							171			0
S3	2000	2000	2000	2	0	2	Export	470	Malta	MLT	196	Cyprus	CYP								74	GENERAL INDUSTL.MACH.NES	1	No Quantity							22695			0
S3	2000	2000	2000	2	0	2	Export	470	Malta	MLT	203	Czechia	CZE								74	GENERAL INDUSTL.MACH.NES	1	No Quantity							2004			0
S3	2000	2000	2000	2	0	2	Export	470	Malta	MLT	208	Denmark	DNK								74	GENERAL INDUSTL.MACH.NES	1	No Quantity							453			0
S3	2000	2000	2000	2	0	2	Export	470	Malta	MLT	246	Finland	FIN								74	GENERAL INDUSTL.MACH.NES	1	No Quantity							105			0
S3	2000	2000	2000	2	0	2	Export	470	Malta	MLT	251	France	FRA								74	GENERAL INDUSTL.MACH.NES	1	No Quantity							577910			0
S3	2000	2000	2000	2	0	2	Export	470	Malta	MLT	262	Djibouti	DJI								74	GENERAL INDUSTL.MACH.NES	1	No Quantity							649			0
S3	2000	2000	2000	2	0	2	Export	470	Malta	MLT	276	Germany	DEU								74	GENERAL INDUSTL.MACH.NES	1	No Quantity							11938009			0
S3	2000	2000	2000	2	0	2	Export	470	Malta	MLT	300	Greece	GRC								74	GENERAL INDUSTL.MACH.NES	1	No Quantity							55190			0
S3	2000	2000	2000	2	0	2	Export	470	Malta	MLT	348	Hungary	HUN								74	GENERAL INDUSTL.MACH.NES	1	No Quantity							11043			0
S3	2000	2000	2000	2	0	2	Export	470	Malta	MLT	372	Ireland	IRL								74	GENERAL INDUSTL.MACH.NES	1	No Quantity							278569			0
S3	2000	2000	2000	2	0	2	Export	470	Malta	MLT	376	Israel	ISR								74	GENERAL INDUSTL.MACH.NES	1	No Quantity							8580			0
S3	2000	2000	2000	2	0	2	Export	470	Malta	MLT	381	Italy	ITA								74	GENERAL INDUSTL.MACH.NES	1	No Quantity							5645017			0
S3	2000	2000	2000	2	0	2	Export	470	Malta	MLT	392	Japan	JPN								74	GENERAL INDUSTL.MACH.NES	1	No Quantity							22857			0
S3	2000	2000	2000	2	0	2	Export	470	Malta	MLT	410	Rep. of Korea	KOR								74	GENERAL INDUSTL.MACH.NES	1	No Quantity							435			0
S3	2000	2000	2000	2	0	2	Export	470	Malta	MLT	414	Kuwait	KWT								74	GENERAL INDUSTL.MACH.NES	1	No Quantity							216			0
S3	2000	2000	2000	2	0	2	Export	470	Malta	MLT	422	Lebanon	LBN								74	GENERAL INDUSTL.MACH.NES	1	No Quantity							125			0
S3	2000	2000	2000	2	0	2	Export	470	Malta	MLT	434	Libya	LBY								74	GENERAL INDUSTL.MACH.NES	1	No Quantity							1979477			0
S3	2000	2000	2000	2	0	2	Export	470	Malta	MLT	484	Mexico	MEX								74	GENERAL INDUSTL.MACH.NES	1	No Quantity							195203			0
S3	2000	2000	2000	2	0	2	Export	470	Malta	MLT	490	Other Asia, nes									74	GENERAL INDUSTL.MACH.NES	1	No Quantity							12031			0
S3	2000	2000	2000	2	0	2	Export	470	Malta	MLT	512	Oman	OMN								74	GENERAL INDUSTL.MACH.NES	1	No Quantity							433			0
S3	2000	2000	2000	2	0	2	Export	470	Malta	MLT	528	Netherlands	NLD								74	GENERAL INDUSTL.MACH.NES	1	No Quantity							51557			0
S3	2000	2000	2000	2	0	2	Export	470	Malta	MLT	554	New Zealand	NZL								74	GENERAL INDUSTL.MACH.NES	1	No Quantity							15306			0
S3	2000	2000	2000	2	0	2	Export	470	Malta	MLT	579	Norway	NOR								74	GENERAL INDUSTL.MACH.NES	1	No Quantity							569			0
S3	2000	2000	2000	2	0	2	Export	470	Malta	MLT	616	Poland	POL								74	GENERAL INDUSTL.MACH.NES	1	No Quantity							2688			0
S3	2000	2000	2000	2	0	2	Export	470	Malta	MLT	620	Portugal	PRT								74	GENERAL INDUSTL.MACH.NES	1	No Quantity							3874			0
S3	2000	2000	2000	2	0	2	Export	470	Malta	MLT	682	Saudi Arabia	SAU								74	GENERAL INDUSTL.MACH.NES	1	No Quantity							43295			0
S3	2000	2000	2000	2	0	2	Export	470	Malta	MLT	690	Seychelles	SYC								74	GENERAL INDUSTL.MACH.NES	1	No Quantity							1449			0
S3	2000	2000	2000	2	0	2	Export	470	Malta	MLT	694	Sierra Leone	SLE								74	GENERAL INDUSTL.MACH.NES	1	No Quantity							433			0
S3	2000	2000	2000	2	0	2	Export	470	Malta	MLT	699	India	IND								74	GENERAL INDUSTL.MACH.NES	1	No Quantity							3458			0
S3	2000	2000	2000	2	0	2	Export	470	Malta	MLT	702	Singapore	SGP								74	GENERAL INDUSTL.MACH.NES	1	No Quantity							12168			0
S3	2000	2000	2000	2	0	2	Export	470	Malta	MLT	703	Slovakia	SVK								74	GENERAL INDUSTL.MACH.NES	1	No Quantity							1178			0
S3	2000	2000	2000	2	0	2	Export	470	Malta	MLT	705	Slovenia	SVN								74	GENERAL INDUSTL.MACH.NES	1	No Quantity							2301			0
S3	2000	2000	2000	2	0	2	Export	470	Malta	MLT	710	South Africa	ZAF								74	GENERAL INDUSTL.MACH.NES	1	No Quantity							54655			0
S3	2000	2000	2000	2	0	2	Export	470	Malta	MLT	724	Spain	ESP								74	GENERAL INDUSTL.MACH.NES	1	No Quantity							105551			0
S3	2000	2000	2000	2	0	2	Export	470	Malta	MLT	736	Fmr Sudan	SDN								74	GENERAL INDUSTL.MACH.NES	1	No Quantity							433			0
S3	2000	2000	2000	2	0	2	Export	470	Malta	MLT	752	Sweden	SWE								74	GENERAL INDUSTL.MACH.NES	1	No Quantity							18072			0
S3	2000	2000	2000	2	0	2	Export	470	Malta	MLT	757	Switzerland	CHE								74	GENERAL INDUSTL.MACH.NES	1	No Quantity							7742			0
S3	2000	2000	2000	2	0	2	Export	470	Malta	MLT	784	United Arab Emirates	ARE								74	GENERAL INDUSTL.MACH.NES	1	No Quantity							649			0
S3	2000	2000	2000	2	0	2	Export	470	Malta	MLT	788	Tunisia	TUN								74	GENERAL INDUSTL.MACH.NES	1	No Quantity							3701			0
S3	2000	2000	2000	2	0	2	Export	470	Malta	MLT	792	Turkey	TUR								74	GENERAL INDUSTL.MACH.NES	1	No Quantity							22142			0
S3	2000	2000	2000	2	0	2	Export	470	Malta	MLT	818	Egypt	EGY								74	GENERAL INDUSTL.MACH.NES	1	No Quantity							8651			0
S3	2000	2000	2000	2	0	2	Export	470	Malta	MLT	826	United Kingdom	GBR								74	GENERAL INDUSTL.MACH.NES	1	No Quantity							270929			0
S3	2000	2000	2000	2	0	2	Export	470	Malta	MLT	842	USA	USA								74	GENERAL INDUSTL.MACH.NES	1	No Quantity							11106031			0
S3	2000	2000	2000	2	0	2	Export	470	Malta	MLT	862	Venezuela	VEN								74	GENERAL INDUSTL.MACH.NES	1	No Quantity							1098			0
S3	2000	2000	2000	2	0	2	Export	470	Malta	MLT	899	Areas, nes									74	GENERAL INDUSTL.MACH.NES	1	No Quantity							35884			0
S3	2000	2000	2000	2	0	2	Export	470	Malta	MLT	0	World	WLD								75	OFFICE MACHINES,ADP MACH	1	No Quantity							31424695			0
S3	2000	2000	2000	2	0	2	Export	470	Malta	MLT	8	Albania	ALB								75	OFFICE MACHINES,ADP MACH	1	No Quantity							52			0
S3	2000	2000	2000	2	0	2	Export	470	Malta	MLT	36	Australia	AUS								75	OFFICE MACHINES,ADP MACH	1	No Quantity							107075			0
S3	2000	2000	2000	2	0	2	Export	470	Malta	MLT	40	Austria	AUT								75	OFFICE MACHINES,ADP MACH	1	No Quantity							740			0
S3	2000	2000	2000	2	0	2	Export	470	Malta	MLT	48	Bahrain	BHR								75	OFFICE MACHINES,ADP MACH	1	No Quantity							9942			0
S3	2000	2000	2000	2	0	2	Export	470	Malta	MLT	51	Armenia	ARM								75	OFFICE MACHINES,ADP MACH	1	No Quantity							761			0
S3	2000	2000	2000	2	0	2	Export	470	Malta	MLT	56	Belgium	BEL								75	OFFICE MACHINES,ADP MACH	1	No Quantity							71227			0
S3	2000	2000	2000	2	0	2	Export	470	Malta	MLT	64	Bhutan	BTN								75	OFFICE MACHINES,ADP MACH	1	No Quantity							11473			0
S3	2000	2000	2000	2	0	2	Export	470	Malta	MLT	124	Canada	CAN								75	OFFICE MACHINES,ADP MACH	1	No Quantity							160326			0
S3	2000	2000	2000	2	0	2	Export	470	Malta	MLT	188	Costa Rica	CRI								75	OFFICE MACHINES,ADP MACH	1	No Quantity							292652			0
S3	2000	2000	2000	2	0	2	Export	470	Malta	MLT	191	Croatia	HRV								75	OFFICE MACHINES,ADP MACH	1	No Quantity							18			0
S3	2000	2000	2000	2	0	2	Export	470	Malta	MLT	203	Czechia	CZE								75	OFFICE MACHINES,ADP MACH	1	No Quantity							7927			0
S3	2000	2000	2000	2	0	2	Export	470	Malta	MLT	208	Denmark	DNK								75	OFFICE MACHINES,ADP MACH	1	No Quantity							97096			0
S3	2000	2000	2000	2	0	2	Export	470	Malta	MLT	251	France	FRA								75	OFFICE MACHINES,ADP MACH	1	No Quantity							345129			0
S3	2000	2000	2000	2	0	2	Export	470	Malta	MLT	276	Germany	DEU								75	OFFICE MACHINES,ADP MACH	1	No Quantity							4599298			0
S3	2000	2000	2000	2	0	2	Export	470	Malta	MLT	288	Ghana	GHA								75	OFFICE MACHINES,ADP MACH	1	No Quantity							1194			0
S3	2000	2000	2000	2	0	2	Export	470	Malta	MLT	300	Greece	GRC								75	OFFICE MACHINES,ADP MACH	1	No Quantity							13222			0
S3	2000	2000	2000	2	0	2	Export	470	Malta	MLT	344	China, Hong Kong SAR	HKG								75	OFFICE MACHINES,ADP MACH	1	No Quantity							6658			0
S3	2000	2000	2000	2	0	2	Export	470	Malta	MLT	352	Iceland	ISL								75	OFFICE MACHINES,ADP MACH	1	No Quantity							10733			0
S3	2000	2000	2000	2	0	2	Export	470	Malta	MLT	372	Ireland	IRL								75	OFFICE MACHINES,ADP MACH	1	No Quantity							26579			0
S3	2000	2000	2000	2	0	2	Export	470	Malta	MLT	376	Israel	ISR								75	OFFICE MACHINES,ADP MACH	1	No Quantity							1289			0
S3	2000	2000	2000	2	0	2	Export	470	Malta	MLT	381	Italy	ITA								75	OFFICE MACHINES,ADP MACH	1	No Quantity							6519775			0
S3	2000	2000	2000	2	0	2	Export	470	Malta	MLT	392	Japan	JPN								75	OFFICE MACHINES,ADP MACH	1	No Quantity							3679			0
S3	2000	2000	2000	2	0	2	Export	470	Malta	MLT	414	Kuwait	KWT								75	OFFICE MACHINES,ADP MACH	1	No Quantity							4521			0
S3	2000	2000	2000	2	0	2	Export	470	Malta	MLT	422	Lebanon	LBN								75	OFFICE MACHINES,ADP MACH	1	No Quantity							182			0
S3	2000	2000	2000	2	0	2	Export	470	Malta	MLT	434	Libya	LBY								75	OFFICE MACHINES,ADP MACH	1	No Quantity							221247			0
S3	2000	2000	2000	2	0	2	Export	470	Malta	MLT	462	Maldives	MDV								75	OFFICE MACHINES,ADP MACH	1	No Quantity							2278			0
S3	2000	2000	2000	2	0	2	Export	470	Malta	MLT	490	Other Asia, nes									75	OFFICE MACHINES,ADP MACH	1	No Quantity							11933			0
S3	2000	2000	2000	2	0	2	Export	470	Malta	MLT	504	Morocco	MAR								75	OFFICE MACHINES,ADP MACH	1	No Quantity							3298			0
S3	2000	2000	2000	2	0	2	Export	470	Malta	MLT	528	Netherlands	NLD								75	OFFICE MACHINES,ADP MACH	1	No Quantity							51097			0
S3	2000	2000	2000	2	0	2	Export	470	Malta	MLT	554	New Zealand	NZL								75	OFFICE MACHINES,ADP MACH	1	No Quantity							3480			0
S3	2000	2000	2000	2	0	2	Export	470	Malta	MLT	579	Norway	NOR								75	OFFICE MACHINES,ADP MACH	1	No Quantity							5945			0
S3	2000	2000	2000	2	0	2	Export	470	Malta	MLT	620	Portugal	PRT								75	OFFICE MACHINES,ADP MACH	1	No Quantity							1352163			0
S3	2000	2000	2000	2	0	2	Export	470	Malta	MLT	634	Qatar	QAT								75	OFFICE MACHINES,ADP MACH	1	No Quantity							10002			0
S3	2000	2000	2000	2	0	2	Export	470	Malta	MLT	682	Saudi Arabia	SAU								75	OFFICE MACHINES,ADP MACH	1	No Quantity							9546			0
S3	2000	2000	2000	2	0	2	Export	470	Malta	MLT	694	Sierra Leone	SLE								75	OFFICE MACHINES,ADP MACH	1	No Quantity							11471			0
S3	2000	2000	2000	2	0	2	Export	470	Malta	MLT	702	Singapore	SGP								75	OFFICE MACHINES,ADP MACH	1	No Quantity							1583623			0
S3	2000	2000	2000	2	0	2	Export	470	Malta	MLT	703	Slovakia	SVK								75	OFFICE MACHINES,ADP MACH	1	No Quantity							304111			0
S3	2000	2000	2000	2	0	2	Export	470	Malta	MLT	724	Spain	ESP								75	OFFICE MACHINES,ADP MACH	1	No Quantity							304512			0
S3	2000	2000	2000	2	0	2	Export	470	Malta	MLT	752	Sweden	SWE								75	OFFICE MACHINES,ADP MACH	1	No Quantity							208038			0
S3	2000	2000	2000	2	0	2	Export	470	Malta	MLT	757	Switzerland	CHE								75	OFFICE MACHINES,ADP MACH	1	No Quantity							38161			0
S3	2000	2000	2000	2	0	2	Export	470	Malta	MLT	764	Thailand	THA								75	OFFICE MACHINES,ADP MACH	1	No Quantity							37763			0
S3	2000	2000	2000	2	0	2	Export	470	Malta	MLT	784	United Arab Emirates	ARE								75	OFFICE MACHINES,ADP MACH	1	No Quantity							43377			0
S3	2000	2000	2000	2	0	2	Export	470	Malta	MLT	788	Tunisia	TUN								75	OFFICE MACHINES,ADP MACH	1	No Quantity							41002			0
S3	2000	2000	2000	2	0	2	Export	470	Malta	MLT	792	Turkey	TUR								75	OFFICE MACHINES,ADP MACH	1	No Quantity							33797			0
S3	2000	2000	2000	2	0	2	Export	470	Malta	MLT	818	Egypt	EGY								75	OFFICE MACHINES,ADP MACH	1	No Quantity							6252			0
S3	2000	2000	2000	2	0	2	Export	470	Malta	MLT	826	United Kingdom	GBR								75	OFFICE MACHINES,ADP MACH	1	No Quantity							10089975			0
S3	2000	2000	2000	2	0	2	Export	470	Malta	MLT	837	Bunkers									75	OFFICE MACHINES,ADP MACH	1	No Quantity							28381			0
S3	2000	2000	2000	2	0	2	Export	470	Malta	MLT	842	USA	USA								75	OFFICE MACHINES,ADP MACH	1	No Quantity							4731693			0
S3	2000	2000	2000	2	0	2	Export	470	Malta	MLT	0	World	WLD								76	TELECOMM.SOUND EQUIP ETC	1	No Quantity							11430119			0
S3	2000	2000	2000	2	0	2	Export	470	Malta	MLT	8	Albania	ALB								76	TELECOMM.SOUND EQUIP ETC	1	No Quantity							65301			0
S3	2000	2000	2000	2	0	2	Export	470	Malta	MLT	36	Australia	AUS								76	TELECOMM.SOUND EQUIP ETC	1	No Quantity							67296			0
S3	2000	2000	2000	2	0	2	Export	470	Malta	MLT	40	Austria	AUT								76	TELECOMM.SOUND EQUIP ETC	1	No Quantity							28501			0
S3	2000	2000	2000	2	0	2	Export	470	Malta	MLT	56	Belgium	BEL								76	TELECOMM.SOUND EQUIP ETC	1	No Quantity							6726			0
S3	2000	2000	2000	2	0	2	Export	470	Malta	MLT	76	Brazil	BRA								76	TELECOMM.SOUND EQUIP ETC	1	No Quantity							85101			0
S3	2000	2000	2000	2	0	2	Export	470	Malta	MLT	100	Bulgaria	BGR								76	TELECOMM.SOUND EQUIP ETC	1	No Quantity							228			0
S3	2000	2000	2000	2	0	2	Export	470	Malta	MLT	124	Canada	CAN								76	TELECOMM.SOUND EQUIP ETC	1	No Quantity							191			0
S3	2000	2000	2000	2	0	2	Export	470	Malta	MLT	208	Denmark	DNK								76	TELECOMM.SOUND EQUIP ETC	1	No Quantity							1168			0
S3	2000	2000	2000	2	0	2	Export	470	Malta	MLT	246	Finland	FIN								76	TELECOMM.SOUND EQUIP ETC	1	No Quantity							71			0
S3	2000	2000	2000	2	0	2	Export	470	Malta	MLT	251	France	FRA								76	TELECOMM.SOUND EQUIP ETC	1	No Quantity							170330			0
S3	2000	2000	2000	2	0	2	Export	470	Malta	MLT	276	Germany	DEU								76	TELECOMM.SOUND EQUIP ETC	1	No Quantity							4932223			0
S3	2000	2000	2000	2	0	2	Export	470	Malta	MLT	300	Greece	GRC								76	TELECOMM.SOUND EQUIP ETC	1	No Quantity							20507			0
S3	2000	2000	2000	2	0	2	Export	470	Malta	MLT	344	China, Hong Kong SAR	HKG								76	TELECOMM.SOUND EQUIP ETC	1	No Quantity							1016			0
S3	2000	2000	2000	2	0	2	Export	470	Malta	MLT	352	Iceland	ISL								76	TELECOMM.SOUND EQUIP ETC	1	No Quantity							1014			0
S3	2000	2000	2000	2	0	2	Export	470	Malta	MLT	364	Iran	IRN								76	TELECOMM.SOUND EQUIP ETC	1	No Quantity							5259			0
S3	2000	2000	2000	2	0	2	Export	470	Malta	MLT	372	Ireland	IRL								76	TELECOMM.SOUND EQUIP ETC	1	No Quantity							1690			0
S3	2000	2000	2000	2	0	2	Export	470	Malta	MLT	381	Italy	ITA								76	TELECOMM.SOUND EQUIP ETC	1	No Quantity							1613056			0
S3	2000	2000	2000	2	0	2	Export	470	Malta	MLT	384	Côte d'Ivoire	CIV								76	TELECOMM.SOUND EQUIP ETC	1	No Quantity							1230			0
S3	2000	2000	2000	2	0	2	Export	470	Malta	MLT	392	Japan	JPN								76	TELECOMM.SOUND EQUIP ETC	1	No Quantity							24030			0
S3	2000	2000	2000	2	0	2	Export	470	Malta	MLT	400	Jordan	JOR								76	TELECOMM.SOUND EQUIP ETC	1	No Quantity							456			0
S3	2000	2000	2000	2	0	2	Export	470	Malta	MLT	434	Libya	LBY								76	TELECOMM.SOUND EQUIP ETC	1	No Quantity							523274			0
S3	2000	2000	2000	2	0	2	Export	470	Malta	MLT	490	Other Asia, nes									76	TELECOMM.SOUND EQUIP ETC	1	No Quantity							8343			0
S3	2000	2000	2000	2	0	2	Export	470	Malta	MLT	528	Netherlands	NLD								76	TELECOMM.SOUND EQUIP ETC	1	No Quantity							24711			0
S3	2000	2000	2000	2	0	2	Export	470	Malta	MLT	620	Portugal	PRT								76	TELECOMM.SOUND EQUIP ETC	1	No Quantity							5334			0
S3	2000	2000	2000	2	0	2	Export	470	Malta	MLT	642	Romania	ROU								76	TELECOMM.SOUND EQUIP ETC	1	No Quantity							17869			0
S3	2000	2000	2000	2	0	2	Export	470	Malta	MLT	643	Russian Federation	RUS								76	TELECOMM.SOUND EQUIP ETC	1	No Quantity							19737			0
S3	2000	2000	2000	2	0	2	Export	470	Malta	MLT	682	Saudi Arabia	SAU								76	TELECOMM.SOUND EQUIP ETC	1	No Quantity							228			0
S3	2000	2000	2000	2	0	2	Export	470	Malta	MLT	710	South Africa	ZAF								76	TELECOMM.SOUND EQUIP ETC	1	No Quantity							16131			0
S3	2000	2000	2000	2	0	2	Export	470	Malta	MLT	724	Spain	ESP								76	TELECOMM.SOUND EQUIP ETC	1	No Quantity							429613			0
S3	2000	2000	2000	2	0	2	Export	470	Malta	MLT	757	Switzerland	CHE								76	TELECOMM.SOUND EQUIP ETC	1	No Quantity							47619			0
S3	2000	2000	2000	2	0	2	Export	470	Malta	MLT	784	United Arab Emirates	ARE								76	TELECOMM.SOUND EQUIP ETC	1	No Quantity							46655			0
S3	2000	2000	2000	2	0	2	Export	470	Malta	MLT	788	Tunisia	TUN								76	TELECOMM.SOUND EQUIP ETC	1	No Quantity							22568			0
S3	2000	2000	2000	2	0	2	Export	470	Malta	MLT	792	Turkey	TUR								76	TELECOMM.SOUND EQUIP ETC	1	No Quantity							228			0
S3	2000	2000	2000	2	0	2	Export	470	Malta	MLT	818	Egypt	EGY								76	TELECOMM.SOUND EQUIP ETC	1	No Quantity							392			0
S3	2000	2000	2000	2	0	2	Export	470	Malta	MLT	826	United Kingdom	GBR								76	TELECOMM.SOUND EQUIP ETC	1	No Quantity							401843			0
S3	2000	2000	2000	2	0	2	Export	470	Malta	MLT	837	Bunkers									76	TELECOMM.SOUND EQUIP ETC	1	No Quantity							2046120			0
S3	2000	2000	2000	2	0	2	Export	470	Malta	MLT	842	USA	USA								76	TELECOMM.SOUND EQUIP ETC	1	No Quantity							794060			0
S3	2000	2000	2000	2	0	2	Export	470	Malta	MLT	0	World	WLD								77	ELEC MCH APPAR,PARTS,NES	1	No Quantity							1597713315			0
S3	2000	2000	2000	2	0	2	Export	470	Malta	MLT	4	Afghanistan	AFG								77	ELEC MCH APPAR,PARTS,NES	1	No Quantity							1481			0
S3	2000	2000	2000	2	0	2	Export	470	Malta	MLT	28	Antigua and Barbuda	ATG								77	ELEC MCH APPAR,PARTS,NES	1	No Quantity							2474			0
S3	2000	2000	2000	2	0	2	Export	470	Malta	MLT	32	Argentina	ARG								77	ELEC MCH APPAR,PARTS,NES	1	No Quantity							85734			0
S3	2000	2000	2000	2	0	2	Export	470	Malta	MLT	36	Australia	AUS								77	ELEC MCH APPAR,PARTS,NES	1	No Quantity							568843			0
S3	2000	2000	2000	2	0	2	Export	470	Malta	MLT	40	Austria	AUT								77	ELEC MCH APPAR,PARTS,NES	1	No Quantity							233729			0
S3	2000	2000	2000	2	0	2	Export	470	Malta	MLT	50	Bangladesh	BGD								77	ELEC MCH APPAR,PARTS,NES	1	No Quantity							15133			0
S3	2000	2000	2000	2	0	2	Export	470	Malta	MLT	56	Belgium	BEL								77	ELEC MCH APPAR,PARTS,NES	1	No Quantity							3072018			0
S3	2000	2000	2000	2	0	2	Export	470	Malta	MLT	76	Brazil	BRA								77	ELEC MCH APPAR,PARTS,NES	1	No Quantity							260217			0
S3	2000	2000	2000	2	0	2	Export	470	Malta	MLT	124	Canada	CAN								77	ELEC MCH APPAR,PARTS,NES	1	No Quantity							22769444			0
S3	2000	2000	2000	2	0	2	Export	470	Malta	MLT	152	Chile	CHL								77	ELEC MCH APPAR,PARTS,NES	1	No Quantity							35756			0
S3	2000	2000	2000	2	0	2	Export	470	Malta	MLT	156	China	CHN								77	ELEC MCH APPAR,PARTS,NES	1	No Quantity							1130697			0
S3	2000	2000	2000	2	0	2	Export	470	Malta	MLT	170	Colombia	COL								77	ELEC MCH APPAR,PARTS,NES	1	No Quantity							49933			0
S3	2000	2000	2000	2	0	2	Export	470	Malta	MLT	196	Cyprus	CYP								77	ELEC MCH APPAR,PARTS,NES	1	No Quantity							1189			0
S3	2000	2000	2000	2	0	2	Export	470	Malta	MLT	203	Czechia	CZE								77	ELEC MCH APPAR,PARTS,NES	1	No Quantity							4328943			0
S3	2000	2000	2000	2	0	2	Export	470	Malta	MLT	208	Denmark	DNK								77	ELEC MCH APPAR,PARTS,NES	1	No Quantity							1259807			0
S3	2000	2000	2000	2	0	2	Export	470	Malta	MLT	218	Ecuador	ECU								77	ELEC MCH APPAR,PARTS,NES	1	No Quantity							11443			0
S3	2000	2000	2000	2	0	2	Export	470	Malta	MLT	222	El Salvador	SLV								77	ELEC MCH APPAR,PARTS,NES	1	No Quantity							6961			0
S3	2000	2000	2000	2	0	2	Export	470	Malta	MLT	246	Finland	FIN								77	ELEC MCH APPAR,PARTS,NES	1	No Quantity							20443070			0
S3	2000	2000	2000	2	0	2	Export	470	Malta	MLT	251	France	FRA								77	ELEC MCH APPAR,PARTS,NES	1	No Quantity							179147304			0
S3	2000	2000	2000	2	0	2	Export	470	Malta	MLT	276	Germany	DEU								77	ELEC MCH APPAR,PARTS,NES	1	No Quantity							41177037			0
S3	2000	2000	2000	2	0	2	Export	470	Malta	MLT	300	Greece	GRC								77	ELEC MCH APPAR,PARTS,NES	1	No Quantity							133567			0
S3	2000	2000	2000	2	0	2	Export	470	Malta	MLT	328	Guyana	GUY								77	ELEC MCH APPAR,PARTS,NES	1	No Quantity							24224			0
S3	2000	2000	2000	2	0	2	Export	470	Malta	MLT	332	Haiti	HTI								77	ELEC MCH APPAR,PARTS,NES	1	No Quantity							2048			0
S3	2000	2000	2000	2	0	2	Export	470	Malta	MLT	344	China, Hong Kong SAR	HKG								77	ELEC MCH APPAR,PARTS,NES	1	No Quantity							13891916			0
S3	2000	2000	2000	2	0	2	Export	470	Malta	MLT	348	Hungary	HUN								77	ELEC MCH APPAR,PARTS,NES	1	No Quantity							6634294			0
S3	2000	2000	2000	2	0	2	Export	470	Malta	MLT	352	Iceland	ISL								77	ELEC MCH APPAR,PARTS,NES	1	No Quantity							7059			0
S3	2000	2000	2000	2	0	2	Export	470	Malta	MLT	364	Iran	IRN								77	ELEC MCH APPAR,PARTS,NES	1	No Quantity							53188			0
S3	2000	2000	2000	2	0	2	Export	470	Malta	MLT	372	Ireland	IRL								77	ELEC MCH APPAR,PARTS,NES	1	No Quantity							1102988			0
S3	2000	2000	2000	2	0	2	Export	470	Malta	MLT	376	Israel	ISR								77	ELEC MCH APPAR,PARTS,NES	1	No Quantity							169339			0
S3	2000	2000	2000	2	0	2	Export	470	Malta	MLT	381	Italy	ITA								77	ELEC MCH APPAR,PARTS,NES	1	No Quantity							11408423			0
S3	2000	2000	2000	2	0	2	Export	470	Malta	MLT	388	Jamaica	JAM								77	ELEC MCH APPAR,PARTS,NES	1	No Quantity							242448			0
S3	2000	2000	2000	2	0	2	Export	470	Malta	MLT	392	Japan	JPN								77	ELEC MCH APPAR,PARTS,NES	1	No Quantity							86969789			0
S3	2000	2000	2000	2	0	2	Export	470	Malta	MLT	400	Jordan	JOR								77	ELEC MCH APPAR,PARTS,NES	1	No Quantity							6255			0
S3	2000	2000	2000	2	0	2	Export	470	Malta	MLT	410	Rep. of Korea	KOR								77	ELEC MCH APPAR,PARTS,NES	1	No Quantity							17128850			0
S3	2000	2000	2000	2	0	2	Export	470	Malta	MLT	414	Kuwait	KWT								77	ELEC MCH APPAR,PARTS,NES	1	No Quantity							8737			0
S3	2000	2000	2000	2	0	2	Export	470	Malta	MLT	434	Libya	LBY								77	ELEC MCH APPAR,PARTS,NES	1	No Quantity							13295581			0
S3	2000	2000	2000	2	0	2	Export	470	Malta	MLT	480	Mauritius	MUS								77	ELEC MCH APPAR,PARTS,NES	1	No Quantity							3351			0
S3	2000	2000	2000	2	0	2	Export	470	Malta	MLT	484	Mexico	MEX								77	ELEC MCH APPAR,PARTS,NES	1	No Quantity							1516026			0
S3	2000	2000	2000	2	0	2	Export	470	Malta	MLT	490	Other Asia, nes									77	ELEC MCH APPAR,PARTS,NES	1	No Quantity							1139284			0
S3	2000	2000	2000	2	0	2	Export	470	Malta	MLT	504	Morocco	MAR								77	ELEC MCH APPAR,PARTS,NES	1	No Quantity							26732			0
S3	2000	2000	2000	2	0	2	Export	470	Malta	MLT	528	Netherlands	NLD								77	ELEC MCH APPAR,PARTS,NES	1	No Quantity							3054586			0
S3	2000	2000	2000	2	0	2	Export	470	Malta	MLT	554	New Zealand	NZL								77	ELEC MCH APPAR,PARTS,NES	1	No Quantity							13461			0
S3	2000	2000	2000	2	0	2	Export	470	Malta	MLT	579	Norway	NOR								77	ELEC MCH APPAR,PARTS,NES	1	No Quantity							251762			0
S3	2000	2000	2000	2	0	2	Export	470	Malta	MLT	608	Philippines	PHL								77	ELEC MCH APPAR,PARTS,NES	1	No Quantity							8124839			0
S3	2000	2000	2000	2	0	2	Export	470	Malta	MLT	616	Poland	POL								77	ELEC MCH APPAR,PARTS,NES	1	No Quantity							354625			0
S3	2000	2000	2000	2	0	2	Export	470	Malta	MLT	620	Portugal	PRT								77	ELEC MCH APPAR,PARTS,NES	1	No Quantity							409266			0
S3	2000	2000	2000	2	0	2	Export	470	Malta	MLT	642	Romania	ROU								77	ELEC MCH APPAR,PARTS,NES	1	No Quantity							45944			0
S3	2000	2000	2000	2	0	2	Export	470	Malta	MLT	643	Russian Federation	RUS								77	ELEC MCH APPAR,PARTS,NES	1	No Quantity							148942			0
S3	2000	2000	2000	2	0	2	Export	470	Malta	MLT	682	Saudi Arabia	SAU								77	ELEC MCH APPAR,PARTS,NES	1	No Quantity							73792			0
S3	2000	2000	2000	2	0	2	Export	470	Malta	MLT	686	Senegal	SEN								77	ELEC MCH APPAR,PARTS,NES	1	No Quantity							110120			0
S3	2000	2000	2000	2	0	2	Export	470	Malta	MLT	690	Seychelles	SYC								77	ELEC MCH APPAR,PARTS,NES	1	No Quantity							64			0
S3	2000	2000	2000	2	0	2	Export	470	Malta	MLT	694	Sierra Leone	SLE								77	ELEC MCH APPAR,PARTS,NES	1	No Quantity							3107			0
S3	2000	2000	2000	2	0	2	Export	470	Malta	MLT	699	India	IND								77	ELEC MCH APPAR,PARTS,NES	1	No Quantity							32349			0
S3	2000	2000	2000	2	0	2	Export	470	Malta	MLT	702	Singapore	SGP								77	ELEC MCH APPAR,PARTS,NES	1	No Quantity							372842292			0
S3	2000	2000	2000	2	0	2	Export	470	Malta	MLT	703	Slovakia	SVK								77	ELEC MCH APPAR,PARTS,NES	1	No Quantity							16931			0
S3	2000	2000	2000	2	0	2	Export	470	Malta	MLT	705	Slovenia	SVN								77	ELEC MCH APPAR,PARTS,NES	1	No Quantity							6134			0
S3	2000	2000	2000	2	0	2	Export	470	Malta	MLT	710	South Africa	ZAF								77	ELEC MCH APPAR,PARTS,NES	1	No Quantity							1901102			0
S3	2000	2000	2000	2	0	2	Export	470	Malta	MLT	724	Spain	ESP								77	ELEC MCH APPAR,PARTS,NES	1	No Quantity							3196408			0
S3	2000	2000	2000	2	0	2	Export	470	Malta	MLT	736	Fmr Sudan	SDN								77	ELEC MCH APPAR,PARTS,NES	1	No Quantity							48682			0
S3	2000	2000	2000	2	0	2	Export	470	Malta	MLT	740	Suriname	SUR								77	ELEC MCH APPAR,PARTS,NES	1	No Quantity							18835			0
S3	2000	2000	2000	2	0	2	Export	470	Malta	MLT	752	Sweden	SWE								77	ELEC MCH APPAR,PARTS,NES	1	No Quantity							715705			0
S3	2000	2000	2000	2	0	2	Export	470	Malta	MLT	757	Switzerland	CHE								77	ELEC MCH APPAR,PARTS,NES	1	No Quantity							154543432			0
S3	2000	2000	2000	2	0	2	Export	470	Malta	MLT	760	Syria	SYR								77	ELEC MCH APPAR,PARTS,NES	1	No Quantity							10680			0
S3	2000	2000	2000	2	0	2	Export	470	Malta	MLT	764	Thailand	THA								77	ELEC MCH APPAR,PARTS,NES	1	No Quantity							14843988			0
S3	2000	2000	2000	2	0	2	Export	470	Malta	MLT	780	Trinidad and Tobago	TTO								77	ELEC MCH APPAR,PARTS,NES	1	No Quantity							455297			0
S3	2000	2000	2000	2	0	2	Export	470	Malta	MLT	784	United Arab Emirates	ARE								77	ELEC MCH APPAR,PARTS,NES	1	No Quantity							314865			0
S3	2000	2000	2000	2	0	2	Export	470	Malta	MLT	788	Tunisia	TUN								77	ELEC MCH APPAR,PARTS,NES	1	No Quantity							25258			0
S3	2000	2000	2000	2	0	2	Export	470	Malta	MLT	792	Turkey	TUR								77	ELEC MCH APPAR,PARTS,NES	1	No Quantity							10425			0
S3	2000	2000	2000	2	0	2	Export	470	Malta	MLT	818	Egypt	EGY								77	ELEC MCH APPAR,PARTS,NES	1	No Quantity							176464			0
S3	2000	2000	2000	2	0	2	Export	470	Malta	MLT	826	United Kingdom	GBR								77	ELEC MCH APPAR,PARTS,NES	1	No Quantity							18579525			0
S3	2000	2000	2000	2	0	2	Export	470	Malta	MLT	834	United Rep. of Tanzania	TZA								77	ELEC MCH APPAR,PARTS,NES	1	No Quantity							118			0
S3	2000	2000	2000	2	0	2	Export	470	Malta	MLT	837	Bunkers									77	ELEC MCH APPAR,PARTS,NES	1	No Quantity							189			0
S3	2000	2000	2000	2	0	2	Export	470	Malta	MLT	842	USA	USA								77	ELEC MCH APPAR,PARTS,NES	1	No Quantity							588763602			0
S3	2000	2000	2000	2	0	2	Export	470	Malta	MLT	887	Yemen	YEM								77	ELEC MCH APPAR,PARTS,NES	1	No Quantity							129369			0
S3	2000	2000	2000	2	0	2	Export	470	Malta	MLT	899	Areas, nes									77	ELEC MCH APPAR,PARTS,NES	1	No Quantity							125846			0
S3	2000	2000	2000	2	0	2	Export	470	Malta	MLT	0	World	WLD								78	ROAD VEHICLES	1	No Quantity							8929406			0
S3	2000	2000	2000	2	0	2	Export	470	Malta	MLT	36	Australia	AUS								78	ROAD VEHICLES	1	No Quantity							4355			0
S3	2000	2000	2000	2	0	2	Export	470	Malta	MLT	40	Austria	AUT								78	ROAD VEHICLES	1	No Quantity							4813			0
S3	2000	2000	2000	2	0	2	Export	470	Malta	MLT	56	Belgium	BEL								78	ROAD VEHICLES	1	No Quantity							1688			0
S3	2000	2000	2000	2	0	2	Export	470	Malta	MLT	246	Finland	FIN								78	ROAD VEHICLES	1	No Quantity							683			0
S3	2000	2000	2000	2	0	2	Export	470	Malta	MLT	251	France	FRA								78	ROAD VEHICLES	1	No Quantity							11275			0
S3	2000	2000	2000	2	0	2	Export	470	Malta	MLT	276	Germany	DEU								78	ROAD VEHICLES	1	No Quantity							1863526			0
S3	2000	2000	2000	2	0	2	Export	470	Malta	MLT	300	Greece	GRC								78	ROAD VEHICLES	1	No Quantity							435			0
S3	2000	2000	2000	2	0	2	Export	470	Malta	MLT	344	China, Hong Kong SAR	HKG								78	ROAD VEHICLES	1	No Quantity							3575701			0
S3	2000	2000	2000	2	0	2	Export	470	Malta	MLT	352	Iceland	ISL								78	ROAD VEHICLES	1	No Quantity							11389			0
S3	2000	2000	2000	2	0	2	Export	470	Malta	MLT	372	Ireland	IRL								78	ROAD VEHICLES	1	No Quantity							25991			0
S3	2000	2000	2000	2	0	2	Export	470	Malta	MLT	381	Italy	ITA								78	ROAD VEHICLES	1	No Quantity							299770			0
S3	2000	2000	2000	2	0	2	Export	470	Malta	MLT	392	Japan	JPN								78	ROAD VEHICLES	1	No Quantity							19140			0
S3	2000	2000	2000	2	0	2	Export	470	Malta	MLT	434	Libya	LBY								78	ROAD VEHICLES	1	No Quantity							79275			0
S3	2000	2000	2000	2	0	2	Export	470	Malta	MLT	446	China, Macao SAR	MAC								78	ROAD VEHICLES	1	No Quantity							11701			0
S3	2000	2000	2000	2	0	2	Export	470	Malta	MLT	504	Morocco	MAR								78	ROAD VEHICLES	1	No Quantity							236706			0
S3	2000	2000	2000	2	0	2	Export	470	Malta	MLT	528	Netherlands	NLD								78	ROAD VEHICLES	1	No Quantity							93900			0
S3	2000	2000	2000	2	0	2	Export	470	Malta	MLT	699	India	IND								78	ROAD VEHICLES	1	No Quantity							30			0
S3	2000	2000	2000	2	0	2	Export	470	Malta	MLT	702	Singapore	SGP								78	ROAD VEHICLES	1	No Quantity							260142			0
S3	2000	2000	2000	2	0	2	Export	470	Malta	MLT	724	Spain	ESP								78	ROAD VEHICLES	1	No Quantity							17728			0
S3	2000	2000	2000	2	0	2	Export	470	Malta	MLT	752	Sweden	SWE								78	ROAD VEHICLES	1	No Quantity							3779			0
S3	2000	2000	2000	2	0	2	Export	470	Malta	MLT	764	Thailand	THA								78	ROAD VEHICLES	1	No Quantity							104009			0
S3	2000	2000	2000	2	0	2	Export	470	Malta	MLT	788	Tunisia	TUN								78	ROAD VEHICLES	1	No Quantity							151951			0
S3	2000	2000	2000	2	0	2	Export	470	Malta	MLT	804	Ukraine	UKR								78	ROAD VEHICLES	1	No Quantity							171			0
S3	2000	2000	2000	2	0	2	Export	470	Malta	MLT	818	Egypt	EGY								78	ROAD VEHICLES	1	No Quantity							111154			0
S3	2000	2000	2000	2	0	2	Export	470	Malta	MLT	826	United Kingdom	GBR								78	ROAD VEHICLES	1	No Quantity							1910810			0
S3	2000	2000	2000	2	0	2	Export	470	Malta	MLT	842	USA	USA								78	ROAD VEHICLES	1	No Quantity							456			0
S3	2000	2000	2000	2	0	2	Export	470	Malta	MLT	899	Areas, nes									78	ROAD VEHICLES	1	No Quantity							128829			0
S3	2000	2000	2000	2	0	2	Export	470	Malta	MLT	0	World	WLD								79	OTHR.TRANSPORT EQUIPMENT	1	No Quantity							14133745			0
S3	2000	2000	2000	2	0	2	Export	470	Malta	MLT	36	Australia	AUS								79	OTHR.TRANSPORT EQUIPMENT	1	No Quantity							17024			0
S3	2000	2000	2000	2	0	2	Export	470	Malta	MLT	40	Austria	AUT								79	OTHR.TRANSPORT EQUIPMENT	1	No Quantity							74733			0
S3	2000	2000	2000	2	0	2	Export	470	Malta	MLT	56	Belgium	BEL								79	OTHR.TRANSPORT EQUIPMENT	1	No Quantity							441018			0
S3	2000	2000	2000	2	0	2	Export	470	Malta	MLT	68	Bolivia (Plurinational State of)	BOL								79	OTHR.TRANSPORT EQUIPMENT	1	No Quantity							569			0
S3	2000	2000	2000	2	0	2	Export	470	Malta	MLT	76	Brazil	BRA								79	OTHR.TRANSPORT EQUIPMENT	1	No Quantity							23			0
S3	2000	2000	2000	2	0	2	Export	470	Malta	MLT	100	Bulgaria	BGR								79	OTHR.TRANSPORT EQUIPMENT	1	No Quantity							7640			0
S3	2000	2000	2000	2	0	2	Export	470	Malta	MLT	124	Canada	CAN								79	OTHR.TRANSPORT EQUIPMENT	1	No Quantity							22308			0
S3	2000	2000	2000	2	0	2	Export	470	Malta	MLT	203	Czechia	CZE								79	OTHR.TRANSPORT EQUIPMENT	1	No Quantity							112008			0
S3	2000	2000	2000	2	0	2	Export	470	Malta	MLT	208	Denmark	DNK								79	OTHR.TRANSPORT EQUIPMENT	1	No Quantity							81434			0
S3	2000	2000	2000	2	0	2	Export	470	Malta	MLT	251	France	FRA								79	OTHR.TRANSPORT EQUIPMENT	1	No Quantity							1194424			0
S3	2000	2000	2000	2	0	2	Export	470	Malta	MLT	268	Georgia	GEO								79	OTHR.TRANSPORT EQUIPMENT	1	No Quantity							6378			0
S3	2000	2000	2000	2	0	2	Export	470	Malta	MLT	276	Germany	DEU								79	OTHR.TRANSPORT EQUIPMENT	1	No Quantity							1613090			0
S3	2000	2000	2000	2	0	2	Export	470	Malta	MLT	300	Greece	GRC								79	OTHR.TRANSPORT EQUIPMENT	1	No Quantity							228			0
S3	2000	2000	2000	2	0	2	Export	470	Malta	MLT	352	Iceland	ISL								79	OTHR.TRANSPORT EQUIPMENT	1	No Quantity							7107			0
S3	2000	2000	2000	2	0	2	Export	470	Malta	MLT	372	Ireland	IRL								79	OTHR.TRANSPORT EQUIPMENT	1	No Quantity							2278			0
S3	2000	2000	2000	2	0	2	Export	470	Malta	MLT	381	Italy	ITA								79	OTHR.TRANSPORT EQUIPMENT	1	No Quantity							470592			0
S3	2000	2000	2000	2	0	2	Export	470	Malta	MLT	392	Japan	JPN								79	OTHR.TRANSPORT EQUIPMENT	1	No Quantity							42505			0
S3	2000	2000	2000	2	0	2	Export	470	Malta	MLT	434	Libya	LBY								79	OTHR.TRANSPORT EQUIPMENT	1	No Quantity							178979			0
S3	2000	2000	2000	2	0	2	Export	470	Malta	MLT	504	Morocco	MAR								79	OTHR.TRANSPORT EQUIPMENT	1	No Quantity							305			0
S3	2000	2000	2000	2	0	2	Export	470	Malta	MLT	528	Netherlands	NLD								79	OTHR.TRANSPORT EQUIPMENT	1	No Quantity							114008			0
S3	2000	2000	2000	2	0	2	Export	470	Malta	MLT	579	Norway	NOR								79	OTHR.TRANSPORT EQUIPMENT	1	No Quantity							570783			0
S3	2000	2000	2000	2	0	2	Export	470	Malta	MLT	643	Russian Federation	RUS								79	OTHR.TRANSPORT EQUIPMENT	1	No Quantity							2665			0
S3	2000	2000	2000	2	0	2	Export	470	Malta	MLT	702	Singapore	SGP								79	OTHR.TRANSPORT EQUIPMENT	1	No Quantity							2118			0
S3	2000	2000	2000	2	0	2	Export	470	Malta	MLT	724	Spain	ESP								79	OTHR.TRANSPORT EQUIPMENT	1	No Quantity							363342			0
S3	2000	2000	2000	2	0	2	Export	470	Malta	MLT	757	Switzerland	CHE								79	OTHR.TRANSPORT EQUIPMENT	1	No Quantity							46			0
S3	2000	2000	2000	2	0	2	Export	470	Malta	MLT	784	United Arab Emirates	ARE								79	OTHR.TRANSPORT EQUIPMENT	1	No Quantity							2			0
S3	2000	2000	2000	2	0	2	Export	470	Malta	MLT	788	Tunisia	TUN								79	OTHR.TRANSPORT EQUIPMENT	1	No Quantity							6810			0
S3	2000	2000	2000	2	0	2	Export	470	Malta	MLT	792	Turkey	TUR								79	OTHR.TRANSPORT EQUIPMENT	1	No Quantity							5125			0
S3	2000	2000	2000	2	0	2	Export	470	Malta	MLT	818	Egypt	EGY								79	OTHR.TRANSPORT EQUIPMENT	1	No Quantity							228			0
S3	2000	2000	2000	2	0	2	Export	470	Malta	MLT	826	United Kingdom	GBR								79	OTHR.TRANSPORT EQUIPMENT	1	No Quantity							7620213			0
S3	2000	2000	2000	2	0	2	Export	470	Malta	MLT	842	USA	USA								79	OTHR.TRANSPORT EQUIPMENT	1	No Quantity							1084559			0
S3	2000	2000	2000	2	0	2	Export	470	Malta	MLT	899	Areas, nes									79	OTHR.TRANSPORT EQUIPMENT	1	No Quantity							91203			0
S3	2000	2000	2000	2	0	2	Export	470	Malta	MLT	0	World	WLD								81	PREFAB BUILDGS,FTTNG ETC	1	No Quantity							267528			0
S3	2000	2000	2000	2	0	2	Export	470	Malta	MLT	36	Australia	AUS								81	PREFAB BUILDGS,FTTNG ETC	1	No Quantity							1016			0
S3	2000	2000	2000	2	0	2	Export	470	Malta	MLT	56	Belgium	BEL								81	PREFAB BUILDGS,FTTNG ETC	1	No Quantity							389			0
S3	2000	2000	2000	2	0	2	Export	470	Malta	MLT	276	Germany	DEU								81	PREFAB BUILDGS,FTTNG ETC	1	No Quantity							51195			0
S3	2000	2000	2000	2	0	2	Export	470	Malta	MLT	344	China, Hong Kong SAR	HKG								81	PREFAB BUILDGS,FTTNG ETC	1	No Quantity							1560			0
S3	2000	2000	2000	2	0	2	Export	470	Malta	MLT	376	Israel	ISR								81	PREFAB BUILDGS,FTTNG ETC	1	No Quantity							383			0
S3	2000	2000	2000	2	0	2	Export	470	Malta	MLT	381	Italy	ITA								81	PREFAB BUILDGS,FTTNG ETC	1	No Quantity							44837			0
S3	2000	2000	2000	2	0	2	Export	470	Malta	MLT	434	Libya	LBY								81	PREFAB BUILDGS,FTTNG ETC	1	No Quantity							90290			0
S3	2000	2000	2000	2	0	2	Export	470	Malta	MLT	442	Luxembourg	LUX								81	PREFAB BUILDGS,FTTNG ETC	1	No Quantity							34166			0
S3	2000	2000	2000	2	0	2	Export	470	Malta	MLT	528	Netherlands	NLD								81	PREFAB BUILDGS,FTTNG ETC	1	No Quantity							46			0
S3	2000	2000	2000	2	0	2	Export	470	Malta	MLT	788	Tunisia	TUN								81	PREFAB BUILDGS,FTTNG ETC	1	No Quantity							2654			0
S3	2000	2000	2000	2	0	2	Export	470	Malta	MLT	826	United Kingdom	GBR								81	PREFAB BUILDGS,FTTNG ETC	1	No Quantity							19076			0
S3	2000	2000	2000	2	0	2	Export	470	Malta	MLT	834	United Rep. of Tanzania	TZA								81	PREFAB BUILDGS,FTTNG ETC	1	No Quantity							100			0
S3	2000	2000	2000	2	0	2	Export	470	Malta	MLT	842	USA	USA								81	PREFAB BUILDGS,FTTNG ETC	1	No Quantity							21816			0
S3	2000	2000	2000	2	0	2	Export	470	Malta	MLT	0	World	WLD								82	FURNITURE,BEDDING,ETC.	1	No Quantity							5723827			0
S3	2000	2000	2000	2	0	2	Export	470	Malta	MLT	12	Algeria	DZA								82	FURNITURE,BEDDING,ETC.	1	No Quantity							93			0
S3	2000	2000	2000	2	0	2	Export	470	Malta	MLT	36	Australia	AUS								82	FURNITURE,BEDDING,ETC.	1	No Quantity							665			0
S3	2000	2000	2000	2	0	2	Export	470	Malta	MLT	56	Belgium	BEL								82	FURNITURE,BEDDING,ETC.	1	No Quantity							1606872			0
S3	2000	2000	2000	2	0	2	Export	470	Malta	MLT	100	Bulgaria	BGR								82	FURNITURE,BEDDING,ETC.	1	No Quantity							8942			0
S3	2000	2000	2000	2	0	2	Export	470	Malta	MLT	251	France	FRA								82	FURNITURE,BEDDING,ETC.	1	No Quantity							788			0
S3	2000	2000	2000	2	0	2	Export	470	Malta	MLT	276	Germany	DEU								82	FURNITURE,BEDDING,ETC.	1	No Quantity							932542			0
S3	2000	2000	2000	2	0	2	Export	470	Malta	MLT	300	Greece	GRC								82	FURNITURE,BEDDING,ETC.	1	No Quantity							41494			0
S3	2000	2000	2000	2	0	2	Export	470	Malta	MLT	372	Ireland	IRL								82	FURNITURE,BEDDING,ETC.	1	No Quantity							399171			0
S3	2000	2000	2000	2	0	2	Export	470	Malta	MLT	381	Italy	ITA								82	FURNITURE,BEDDING,ETC.	1	No Quantity							250580			0
S3	2000	2000	2000	2	0	2	Export	470	Malta	MLT	414	Kuwait	KWT								82	FURNITURE,BEDDING,ETC.	1	No Quantity							93356			0
S3	2000	2000	2000	2	0	2	Export	470	Malta	MLT	434	Libya	LBY								82	FURNITURE,BEDDING,ETC.	1	No Quantity							159117			0
S3	2000	2000	2000	2	0	2	Export	470	Malta	MLT	504	Morocco	MAR								82	FURNITURE,BEDDING,ETC.	1	No Quantity							100			0
S3	2000	2000	2000	2	0	2	Export	470	Malta	MLT	528	Netherlands	NLD								82	FURNITURE,BEDDING,ETC.	1	No Quantity							12452			0
S3	2000	2000	2000	2	0	2	Export	470	Malta	MLT	642	Romania	ROU								82	FURNITURE,BEDDING,ETC.	1	No Quantity							804			0
S3	2000	2000	2000	2	0	2	Export	470	Malta	MLT	682	Saudi Arabia	SAU								82	FURNITURE,BEDDING,ETC.	1	No Quantity							13491			0
S3	2000	2000	2000	2	0	2	Export	470	Malta	MLT	699	India	IND								82	FURNITURE,BEDDING,ETC.	1	No Quantity							20			0
S3	2000	2000	2000	2	0	2	Export	470	Malta	MLT	724	Spain	ESP								82	FURNITURE,BEDDING,ETC.	1	No Quantity							23254			0
S3	2000	2000	2000	2	0	2	Export	470	Malta	MLT	784	United Arab Emirates	ARE								82	FURNITURE,BEDDING,ETC.	1	No Quantity							184117			0
S3	2000	2000	2000	2	0	2	Export	470	Malta	MLT	788	Tunisia	TUN								82	FURNITURE,BEDDING,ETC.	1	No Quantity							2644			0
S3	2000	2000	2000	2	0	2	Export	470	Malta	MLT	826	United Kingdom	GBR								82	FURNITURE,BEDDING,ETC.	1	No Quantity							1983318			0
S3	2000	2000	2000	2	0	2	Export	470	Malta	MLT	834	United Rep. of Tanzania	TZA								82	FURNITURE,BEDDING,ETC.	1	No Quantity							198			0
S3	2000	2000	2000	2	0	2	Export	470	Malta	MLT	837	Bunkers									82	FURNITURE,BEDDING,ETC.	1	No Quantity							683			0
S3	2000	2000	2000	2	0	2	Export	470	Malta	MLT	842	USA	USA								82	FURNITURE,BEDDING,ETC.	1	No Quantity							9125			0
S3	2000	2000	2000	2	0	2	Export	470	Malta	MLT	0	World	WLD								83	TRAVEL GOODS,HANDBGS ETC	1	No Quantity							4132672			0
S3	2000	2000	2000	2	0	2	Export	470	Malta	MLT	36	Australia	AUS								83	TRAVEL GOODS,HANDBGS ETC	1	No Quantity							18			0
S3	2000	2000	2000	2	0	2	Export	470	Malta	MLT	56	Belgium	BEL								83	TRAVEL GOODS,HANDBGS ETC	1	No Quantity							18211			0
S3	2000	2000	2000	2	0	2	Export	470	Malta	MLT	196	Cyprus	CYP								83	TRAVEL GOODS,HANDBGS ETC	1	No Quantity							574			0
S3	2000	2000	2000	2	0	2	Export	470	Malta	MLT	208	Denmark	DNK								83	TRAVEL GOODS,HANDBGS ETC	1	No Quantity							3337			0
S3	2000	2000	2000	2	0	2	Export	470	Malta	MLT	251	France	FRA								83	TRAVEL GOODS,HANDBGS ETC	1	No Quantity							131588			0
S3	2000	2000	2000	2	0	2	Export	470	Malta	MLT	276	Germany	DEU								83	TRAVEL GOODS,HANDBGS ETC	1	No Quantity							3781935			0
S3	2000	2000	2000	2	0	2	Export	470	Malta	MLT	381	Italy	ITA								83	TRAVEL GOODS,HANDBGS ETC	1	No Quantity							41439			0
S3	2000	2000	2000	2	0	2	Export	470	Malta	MLT	434	Libya	LBY								83	TRAVEL GOODS,HANDBGS ETC	1	No Quantity							157			0
S3	2000	2000	2000	2	0	2	Export	470	Malta	MLT	528	Netherlands	NLD								83	TRAVEL GOODS,HANDBGS ETC	1	No Quantity							1922			0
S3	2000	2000	2000	2	0	2	Export	470	Malta	MLT	579	Norway	NOR								83	TRAVEL GOODS,HANDBGS ETC	1	No Quantity							10013			0
S3	2000	2000	2000	2	0	2	Export	470	Malta	MLT	757	Switzerland	CHE								83	TRAVEL GOODS,HANDBGS ETC	1	No Quantity							3464			0
S3	2000	2000	2000	2	0	2	Export	470	Malta	MLT	784	United Arab Emirates	ARE								83	TRAVEL GOODS,HANDBGS ETC	1	No Quantity							27			0
S3	2000	2000	2000	2	0	2	Export	470	Malta	MLT	826	United Kingdom	GBR								83	TRAVEL GOODS,HANDBGS ETC	1	No Quantity							139986			0
S3	2000	2000	2000	2	0	2	Export	470	Malta	MLT	0	World	WLD								84	CLOTHING AND ACCESSORIES	1	No Quantity							143055744			0
S3	2000	2000	2000	2	0	2	Export	470	Malta	MLT	36	Australia	AUS								84	CLOTHING AND ACCESSORIES	1	No Quantity							9594			0
S3	2000	2000	2000	2	0	2	Export	470	Malta	MLT	40	Austria	AUT								84	CLOTHING AND ACCESSORIES	1	No Quantity							249015			0
S3	2000	2000	2000	2	0	2	Export	470	Malta	MLT	56	Belgium	BEL								84	CLOTHING AND ACCESSORIES	1	No Quantity							30893665			0
S3	2000	2000	2000	2	0	2	Export	470	Malta	MLT	76	Brazil	BRA								84	CLOTHING AND ACCESSORIES	1	No Quantity							120919			0
S3	2000	2000	2000	2	0	2	Export	470	Malta	MLT	100	Bulgaria	BGR								84	CLOTHING AND ACCESSORIES	1	No Quantity							86345			0
S3	2000	2000	2000	2	0	2	Export	470	Malta	MLT	124	Canada	CAN								84	CLOTHING AND ACCESSORIES	1	No Quantity							794864			0
S3	2000	2000	2000	2	0	2	Export	470	Malta	MLT	156	China	CHN								84	CLOTHING AND ACCESSORIES	1	No Quantity							35574			0
S3	2000	2000	2000	2	0	2	Export	470	Malta	MLT	196	Cyprus	CYP								84	CLOTHING AND ACCESSORIES	1	No Quantity							9801			0
S3	2000	2000	2000	2	0	2	Export	470	Malta	MLT	203	Czechia	CZE								84	CLOTHING AND ACCESSORIES	1	No Quantity							15564			0
S3	2000	2000	2000	2	0	2	Export	470	Malta	MLT	208	Denmark	DNK								84	CLOTHING AND ACCESSORIES	1	No Quantity							342690			0
S3	2000	2000	2000	2	0	2	Export	470	Malta	MLT	246	Finland	FIN								84	CLOTHING AND ACCESSORIES	1	No Quantity							93317			0
S3	2000	2000	2000	2	0	2	Export	470	Malta	MLT	251	France	FRA								84	CLOTHING AND ACCESSORIES	1	No Quantity							3145985			0
S3	2000	2000	2000	2	0	2	Export	470	Malta	MLT	268	Georgia	GEO								84	CLOTHING AND ACCESSORIES	1	No Quantity							4783			0
S3	2000	2000	2000	2	0	2	Export	470	Malta	MLT	276	Germany	DEU								84	CLOTHING AND ACCESSORIES	1	No Quantity							30699772			0
S3	2000	2000	2000	2	0	2	Export	470	Malta	MLT	300	Greece	GRC								84	CLOTHING AND ACCESSORIES	1	No Quantity							4763			0
S3	2000	2000	2000	2	0	2	Export	470	Malta	MLT	344	China, Hong Kong SAR	HKG								84	CLOTHING AND ACCESSORIES	1	No Quantity							1569			0
S3	2000	2000	2000	2	0	2	Export	470	Malta	MLT	348	Hungary	HUN								84	CLOTHING AND ACCESSORIES	1	No Quantity							1574			0
S3	2000	2000	2000	2	0	2	Export	470	Malta	MLT	372	Ireland	IRL								84	CLOTHING AND ACCESSORIES	1	No Quantity							571271			0
S3	2000	2000	2000	2	0	2	Export	470	Malta	MLT	376	Israel	ISR								84	CLOTHING AND ACCESSORIES	1	No Quantity							12733			0
S3	2000	2000	2000	2	0	2	Export	470	Malta	MLT	381	Italy	ITA								84	CLOTHING AND ACCESSORIES	1	No Quantity							4797057			0
S3	2000	2000	2000	2	0	2	Export	470	Malta	MLT	392	Japan	JPN								84	CLOTHING AND ACCESSORIES	1	No Quantity							1363677			0
S3	2000	2000	2000	2	0	2	Export	470	Malta	MLT	410	Rep. of Korea	KOR								84	CLOTHING AND ACCESSORIES	1	No Quantity							35806			0
S3	2000	2000	2000	2	0	2	Export	470	Malta	MLT	422	Lebanon	LBN								84	CLOTHING AND ACCESSORIES	1	No Quantity							872			0
S3	2000	2000	2000	2	0	2	Export	470	Malta	MLT	434	Libya	LBY								84	CLOTHING AND ACCESSORIES	1	No Quantity							788602			0
S3	2000	2000	2000	2	0	2	Export	470	Malta	MLT	490	Other Asia, nes									84	CLOTHING AND ACCESSORIES	1	No Quantity							127044			0
S3	2000	2000	2000	2	0	2	Export	470	Malta	MLT	504	Morocco	MAR								84	CLOTHING AND ACCESSORIES	1	No Quantity							49844			0
S3	2000	2000	2000	2	0	2	Export	470	Malta	MLT	528	Netherlands	NLD								84	CLOTHING AND ACCESSORIES	1	No Quantity							3953012			0
S3	2000	2000	2000	2	0	2	Export	470	Malta	MLT	554	New Zealand	NZL								84	CLOTHING AND ACCESSORIES	1	No Quantity							1196			0
S3	2000	2000	2000	2	0	2	Export	470	Malta	MLT	579	Norway	NOR								84	CLOTHING AND ACCESSORIES	1	No Quantity							107234			0
S3	2000	2000	2000	2	0	2	Export	470	Malta	MLT	620	Portugal	PRT								84	CLOTHING AND ACCESSORIES	1	No Quantity							10890			0
S3	2000	2000	2000	2	0	2	Export	470	Malta	MLT	642	Romania	ROU								84	CLOTHING AND ACCESSORIES	1	No Quantity							215928			0
S3	2000	2000	2000	2	0	2	Export	470	Malta	MLT	643	Russian Federation	RUS								84	CLOTHING AND ACCESSORIES	1	No Quantity							1594			0
S3	2000	2000	2000	2	0	2	Export	470	Malta	MLT	699	India	IND								84	CLOTHING AND ACCESSORIES	1	No Quantity							1205			0
S3	2000	2000	2000	2	0	2	Export	470	Malta	MLT	702	Singapore	SGP								84	CLOTHING AND ACCESSORIES	1	No Quantity							94424			0
S3	2000	2000	2000	2	0	2	Export	470	Malta	MLT	703	Slovakia	SVK								84	CLOTHING AND ACCESSORIES	1	No Quantity							20655			0
S3	2000	2000	2000	2	0	2	Export	470	Malta	MLT	724	Spain	ESP								84	CLOTHING AND ACCESSORIES	1	No Quantity							127896			0
S3	2000	2000	2000	2	0	2	Export	470	Malta	MLT	752	Sweden	SWE								84	CLOTHING AND ACCESSORIES	1	No Quantity							879689			0
S3	2000	2000	2000	2	0	2	Export	470	Malta	MLT	757	Switzerland	CHE								84	CLOTHING AND ACCESSORIES	1	No Quantity							84432			0
S3	2000	2000	2000	2	0	2	Export	470	Malta	MLT	760	Syria	SYR								84	CLOTHING AND ACCESSORIES	1	No Quantity							280			0
S3	2000	2000	2000	2	0	2	Export	470	Malta	MLT	788	Tunisia	TUN								84	CLOTHING AND ACCESSORIES	1	No Quantity							68563			0
S3	2000	2000	2000	2	0	2	Export	470	Malta	MLT	792	Turkey	TUR								84	CLOTHING AND ACCESSORIES	1	No Quantity							262			0
S3	2000	2000	2000	2	0	2	Export	470	Malta	MLT	818	Egypt	EGY								84	CLOTHING AND ACCESSORIES	1	No Quantity							273			0
S3	2000	2000	2000	2	0	2	Export	470	Malta	MLT	826	United Kingdom	GBR								84	CLOTHING AND ACCESSORIES	1	No Quantity							53541236			0
S3	2000	2000	2000	2	0	2	Export	470	Malta	MLT	837	Bunkers									84	CLOTHING AND ACCESSORIES	1	No Quantity							569			0
S3	2000	2000	2000	2	0	2	Export	470	Malta	MLT	842	USA	USA								84	CLOTHING AND ACCESSORIES	1	No Quantity							9689707			0
S3	2000	2000	2000	2	0	2	Export	470	Malta	MLT	0	World	WLD								85	FOOTWEAR	1	No Quantity							27079657			0
S3	2000	2000	2000	2	0	2	Export	470	Malta	MLT	251	France	FRA								85	FOOTWEAR	1	No Quantity							27			0
S3	2000	2000	2000	2	0	2	Export	470	Malta	MLT	276	Germany	DEU								85	FOOTWEAR	1	No Quantity							25866366			0
S3	2000	2000	2000	2	0	2	Export	470	Malta	MLT	344	China, Hong Kong SAR	HKG								85	FOOTWEAR	1	No Quantity							49072			0
S3	2000	2000	2000	2	0	2	Export	470	Malta	MLT	372	Ireland	IRL								85	FOOTWEAR	1	No Quantity							116			0
S3	2000	2000	2000	2	0	2	Export	470	Malta	MLT	381	Italy	ITA								85	FOOTWEAR	1	No Quantity							781459			0
S3	2000	2000	2000	2	0	2	Export	470	Malta	MLT	434	Libya	LBY								85	FOOTWEAR	1	No Quantity							333633			0
S3	2000	2000	2000	2	0	2	Export	470	Malta	MLT	724	Spain	ESP								85	FOOTWEAR	1	No Quantity							410			0
S3	2000	2000	2000	2	0	2	Export	470	Malta	MLT	818	Egypt	EGY								85	FOOTWEAR	1	No Quantity							44002			0
S3	2000	2000	2000	2	0	2	Export	470	Malta	MLT	826	United Kingdom	GBR								85	FOOTWEAR	1	No Quantity							1501			0
S3	2000	2000	2000	2	0	2	Export	470	Malta	MLT	842	USA	USA								85	FOOTWEAR	1	No Quantity							3070			0
S3	2000	2000	2000	2	0	2	Export	470	Malta	MLT	0	World	WLD								87	SCIENTIFIC EQUIPMENT NES	1	No Quantity							40022904			0
S3	2000	2000	2000	2	0	2	Export	470	Malta	MLT	32	Argentina	ARG								87	SCIENTIFIC EQUIPMENT NES	1	No Quantity							3847			0
S3	2000	2000	2000	2	0	2	Export	470	Malta	MLT	36	Australia	AUS								87	SCIENTIFIC EQUIPMENT NES	1	No Quantity							36918			0
S3	2000	2000	2000	2	0	2	Export	470	Malta	MLT	40	Austria	AUT								87	SCIENTIFIC EQUIPMENT NES	1	No Quantity							20090			0
S3	2000	2000	2000	2	0	2	Export	470	Malta	MLT	56	Belgium	BEL								87	SCIENTIFIC EQUIPMENT NES	1	No Quantity							7229795			0
S3	2000	2000	2000	2	0	2	Export	470	Malta	MLT	76	Brazil	BRA								87	SCIENTIFIC EQUIPMENT NES	1	No Quantity							395415			0
S3	2000	2000	2000	2	0	2	Export	470	Malta	MLT	124	Canada	CAN								87	SCIENTIFIC EQUIPMENT NES	1	No Quantity							16901			0
S3	2000	2000	2000	2	0	2	Export	470	Malta	MLT	191	Croatia	HRV								87	SCIENTIFIC EQUIPMENT NES	1	No Quantity							487			0
S3	2000	2000	2000	2	0	2	Export	470	Malta	MLT	203	Czechia	CZE								87	SCIENTIFIC EQUIPMENT NES	1	No Quantity							7487			0
S3	2000	2000	2000	2	0	2	Export	470	Malta	MLT	208	Denmark	DNK								87	SCIENTIFIC EQUIPMENT NES	1	No Quantity							32440			0
S3	2000	2000	2000	2	0	2	Export	470	Malta	MLT	246	Finland	FIN								87	SCIENTIFIC EQUIPMENT NES	1	No Quantity							11450			0
S3	2000	2000	2000	2	0	2	Export	470	Malta	MLT	251	France	FRA								87	SCIENTIFIC EQUIPMENT NES	1	No Quantity							1275316			0
S3	2000	2000	2000	2	0	2	Export	470	Malta	MLT	276	Germany	DEU								87	SCIENTIFIC EQUIPMENT NES	1	No Quantity							3310179			0
S3	2000	2000	2000	2	0	2	Export	470	Malta	MLT	300	Greece	GRC								87	SCIENTIFIC EQUIPMENT NES	1	No Quantity							22065			0
S3	2000	2000	2000	2	0	2	Export	470	Malta	MLT	348	Hungary	HUN								87	SCIENTIFIC EQUIPMENT NES	1	No Quantity							12295			0
S3	2000	2000	2000	2	0	2	Export	470	Malta	MLT	360	Indonesia	IDN								87	SCIENTIFIC EQUIPMENT NES	1	No Quantity							30160			0
S3	2000	2000	2000	2	0	2	Export	470	Malta	MLT	364	Iran	IRN								87	SCIENTIFIC EQUIPMENT NES	1	No Quantity							950			0
S3	2000	2000	2000	2	0	2	Export	470	Malta	MLT	372	Ireland	IRL								87	SCIENTIFIC EQUIPMENT NES	1	No Quantity							10879			0
S3	2000	2000	2000	2	0	2	Export	470	Malta	MLT	376	Israel	ISR								87	SCIENTIFIC EQUIPMENT NES	1	No Quantity							16653			0
S3	2000	2000	2000	2	0	2	Export	470	Malta	MLT	381	Italy	ITA								87	SCIENTIFIC EQUIPMENT NES	1	No Quantity							1265412			0
S3	2000	2000	2000	2	0	2	Export	470	Malta	MLT	392	Japan	JPN								87	SCIENTIFIC EQUIPMENT NES	1	No Quantity							53762			0
S3	2000	2000	2000	2	0	2	Export	470	Malta	MLT	410	Rep. of Korea	KOR								87	SCIENTIFIC EQUIPMENT NES	1	No Quantity							19662			0
S3	2000	2000	2000	2	0	2	Export	470	Malta	MLT	422	Lebanon	LBN								87	SCIENTIFIC EQUIPMENT NES	1	No Quantity							7234			0
S3	2000	2000	2000	2	0	2	Export	470	Malta	MLT	434	Libya	LBY								87	SCIENTIFIC EQUIPMENT NES	1	No Quantity							188901			0
S3	2000	2000	2000	2	0	2	Export	470	Malta	MLT	442	Luxembourg	LUX								87	SCIENTIFIC EQUIPMENT NES	1	No Quantity							499180			0
S3	2000	2000	2000	2	0	2	Export	470	Malta	MLT	480	Mauritius	MUS								87	SCIENTIFIC EQUIPMENT NES	1	No Quantity							46			0
S3	2000	2000	2000	2	0	2	Export	470	Malta	MLT	490	Other Asia, nes									87	SCIENTIFIC EQUIPMENT NES	1	No Quantity							442			0
S3	2000	2000	2000	2	0	2	Export	470	Malta	MLT	504	Morocco	MAR								87	SCIENTIFIC EQUIPMENT NES	1	No Quantity							100			0
S3	2000	2000	2000	2	0	2	Export	470	Malta	MLT	528	Netherlands	NLD								87	SCIENTIFIC EQUIPMENT NES	1	No Quantity							624946			0
S3	2000	2000	2000	2	0	2	Export	470	Malta	MLT	579	Norway	NOR								87	SCIENTIFIC EQUIPMENT NES	1	No Quantity							5633			0
S3	2000	2000	2000	2	0	2	Export	470	Malta	MLT	616	Poland	POL								87	SCIENTIFIC EQUIPMENT NES	1	No Quantity							9364			0
S3	2000	2000	2000	2	0	2	Export	470	Malta	MLT	620	Portugal	PRT								87	SCIENTIFIC EQUIPMENT NES	1	No Quantity							9945			0
S3	2000	2000	2000	2	0	2	Export	470	Malta	MLT	634	Qatar	QAT								87	SCIENTIFIC EQUIPMENT NES	1	No Quantity							6974			0
S3	2000	2000	2000	2	0	2	Export	470	Malta	MLT	682	Saudi Arabia	SAU								87	SCIENTIFIC EQUIPMENT NES	1	No Quantity							166			0
S3	2000	2000	2000	2	0	2	Export	470	Malta	MLT	690	Seychelles	SYC								87	SCIENTIFIC EQUIPMENT NES	1	No Quantity							950			0
S3	2000	2000	2000	2	0	2	Export	470	Malta	MLT	699	India	IND								87	SCIENTIFIC EQUIPMENT NES	1	No Quantity							1061			0
S3	2000	2000	2000	2	0	2	Export	470	Malta	MLT	702	Singapore	SGP								87	SCIENTIFIC EQUIPMENT NES	1	No Quantity							712664			0
S3	2000	2000	2000	2	0	2	Export	470	Malta	MLT	703	Slovakia	SVK								87	SCIENTIFIC EQUIPMENT NES	1	No Quantity							2834			0
S3	2000	2000	2000	2	0	2	Export	470	Malta	MLT	705	Slovenia	SVN								87	SCIENTIFIC EQUIPMENT NES	1	No Quantity							3134			0
S3	2000	2000	2000	2	0	2	Export	470	Malta	MLT	710	South Africa	ZAF								87	SCIENTIFIC EQUIPMENT NES	1	No Quantity							28333			0
S3	2000	2000	2000	2	0	2	Export	470	Malta	MLT	724	Spain	ESP								87	SCIENTIFIC EQUIPMENT NES	1	No Quantity							52311			0
S3	2000	2000	2000	2	0	2	Export	470	Malta	MLT	752	Sweden	SWE								87	SCIENTIFIC EQUIPMENT NES	1	No Quantity							150835			0
S3	2000	2000	2000	2	0	2	Export	470	Malta	MLT	757	Switzerland	CHE								87	SCIENTIFIC EQUIPMENT NES	1	No Quantity							302731			0
S3	2000	2000	2000	2	0	2	Export	470	Malta	MLT	764	Thailand	THA								87	SCIENTIFIC EQUIPMENT NES	1	No Quantity							40804			0
S3	2000	2000	2000	2	0	2	Export	470	Malta	MLT	788	Tunisia	TUN								87	SCIENTIFIC EQUIPMENT NES	1	No Quantity							10448			0
S3	2000	2000	2000	2	0	2	Export	470	Malta	MLT	792	Turkey	TUR								87	SCIENTIFIC EQUIPMENT NES	1	No Quantity							19306			0
S3	2000	2000	2000	2	0	2	Export	470	Malta	MLT	826	United Kingdom	GBR								87	SCIENTIFIC EQUIPMENT NES	1	No Quantity							22842327			0
S3	2000	2000	2000	2	0	2	Export	470	Malta	MLT	842	USA	USA								87	SCIENTIFIC EQUIPMENT NES	1	No Quantity							683092			0
S3	2000	2000	2000	2	0	2	Export	470	Malta	MLT	899	Areas, nes									87	SCIENTIFIC EQUIPMENT NES	1	No Quantity							46983			0
S3	2000	2000	2000	2	0	2	Export	470	Malta	MLT	0	World	WLD								88	PHOTO.APPARAT.NES;CLOCKS	1	No Quantity							19934592			0
S3	2000	2000	2000	2	0	2	Export	470	Malta	MLT	36	Australia	AUS								88	PHOTO.APPARAT.NES;CLOCKS	1	No Quantity							113165			0
S3	2000	2000	2000	2	0	2	Export	470	Malta	MLT	40	Austria	AUT								88	PHOTO.APPARAT.NES;CLOCKS	1	No Quantity							24711			0
S3	2000	2000	2000	2	0	2	Export	470	Malta	MLT	56	Belgium	BEL								88	PHOTO.APPARAT.NES;CLOCKS	1	No Quantity							85634			0
S3	2000	2000	2000	2	0	2	Export	470	Malta	MLT	144	Sri Lanka	LKA								88	PHOTO.APPARAT.NES;CLOCKS	1	No Quantity							1884			0
S3	2000	2000	2000	2	0	2	Export	470	Malta	MLT	251	France	FRA								88	PHOTO.APPARAT.NES;CLOCKS	1	No Quantity							7152			0
S3	2000	2000	2000	2	0	2	Export	470	Malta	MLT	276	Germany	DEU								88	PHOTO.APPARAT.NES;CLOCKS	1	No Quantity							16854900			0
S3	2000	2000	2000	2	0	2	Export	470	Malta	MLT	300	Greece	GRC								88	PHOTO.APPARAT.NES;CLOCKS	1	No Quantity							7			0
S3	2000	2000	2000	2	0	2	Export	470	Malta	MLT	344	China, Hong Kong SAR	HKG								88	PHOTO.APPARAT.NES;CLOCKS	1	No Quantity							28966			0
S3	2000	2000	2000	2	0	2	Export	470	Malta	MLT	352	Iceland	ISL								88	PHOTO.APPARAT.NES;CLOCKS	1	No Quantity							12614			0
S3	2000	2000	2000	2	0	2	Export	470	Malta	MLT	372	Ireland	IRL								88	PHOTO.APPARAT.NES;CLOCKS	1	No Quantity							354771			0
S3	2000	2000	2000	2	0	2	Export	470	Malta	MLT	376	Israel	ISR								88	PHOTO.APPARAT.NES;CLOCKS	1	No Quantity							8047			0
S3	2000	2000	2000	2	0	2	Export	470	Malta	MLT	381	Italy	ITA								88	PHOTO.APPARAT.NES;CLOCKS	1	No Quantity							31875			0
S3	2000	2000	2000	2	0	2	Export	470	Malta	MLT	392	Japan	JPN								88	PHOTO.APPARAT.NES;CLOCKS	1	No Quantity							45191			0
S3	2000	2000	2000	2	0	2	Export	470	Malta	MLT	404	Kenya	KEN								88	PHOTO.APPARAT.NES;CLOCKS	1	No Quantity							3239			0
S3	2000	2000	2000	2	0	2	Export	470	Malta	MLT	434	Libya	LBY								88	PHOTO.APPARAT.NES;CLOCKS	1	No Quantity							11193			0
S3	2000	2000	2000	2	0	2	Export	470	Malta	MLT	528	Netherlands	NLD								88	PHOTO.APPARAT.NES;CLOCKS	1	No Quantity							312			0
S3	2000	2000	2000	2	0	2	Export	470	Malta	MLT	554	New Zealand	NZL								88	PHOTO.APPARAT.NES;CLOCKS	1	No Quantity							8936			0
S3	2000	2000	2000	2	0	2	Export	470	Malta	MLT	702	Singapore	SGP								88	PHOTO.APPARAT.NES;CLOCKS	1	No Quantity							3599			0
S3	2000	2000	2000	2	0	2	Export	470	Malta	MLT	757	Switzerland	CHE								88	PHOTO.APPARAT.NES;CLOCKS	1	No Quantity							228030			0
S3	2000	2000	2000	2	0	2	Export	470	Malta	MLT	792	Turkey	TUR								88	PHOTO.APPARAT.NES;CLOCKS	1	No Quantity							11			0
S3	2000	2000	2000	2	0	2	Export	470	Malta	MLT	826	United Kingdom	GBR								88	PHOTO.APPARAT.NES;CLOCKS	1	No Quantity							560554			0
S3	2000	2000	2000	2	0	2	Export	470	Malta	MLT	837	Bunkers									88	PHOTO.APPARAT.NES;CLOCKS	1	No Quantity							3902			0
S3	2000	2000	2000	2	0	2	Export	470	Malta	MLT	842	USA	USA								88	PHOTO.APPARAT.NES;CLOCKS	1	No Quantity							1545899			0
S3	2000	2000	2000	2	0	2	Export	470	Malta	MLT	0	World	WLD								89	MISC MANUFCTRD GOODS NES	1	No Quantity							145021393			0
S3	2000	2000	2000	2	0	2	Export	470	Malta	MLT	12	Algeria	DZA								89	MISC MANUFCTRD GOODS NES	1	No Quantity							15418			0
S3	2000	2000	2000	2	0	2	Export	470	Malta	MLT	36	Australia	AUS								89	MISC MANUFCTRD GOODS NES	1	No Quantity							36355			0
S3	2000	2000	2000	2	0	2	Export	470	Malta	MLT	40	Austria	AUT								89	MISC MANUFCTRD GOODS NES	1	No Quantity							38041			0
S3	2000	2000	2000	2	0	2	Export	470	Malta	MLT	48	Bahrain	BHR								89	MISC MANUFCTRD GOODS NES	1	No Quantity							17042			0
S3	2000	2000	2000	2	0	2	Export	470	Malta	MLT	51	Armenia	ARM								89	MISC MANUFCTRD GOODS NES	1	No Quantity							91			0
S3	2000	2000	2000	2	0	2	Export	470	Malta	MLT	56	Belgium	BEL								89	MISC MANUFCTRD GOODS NES	1	No Quantity							717851			0
S3	2000	2000	2000	2	0	2	Export	470	Malta	MLT	76	Brazil	BRA								89	MISC MANUFCTRD GOODS NES	1	No Quantity							36569			0
S3	2000	2000	2000	2	0	2	Export	470	Malta	MLT	100	Bulgaria	BGR								89	MISC MANUFCTRD GOODS NES	1	No Quantity							10109			0
S3	2000	2000	2000	2	0	2	Export	470	Malta	MLT	124	Canada	CAN								89	MISC MANUFCTRD GOODS NES	1	No Quantity							334729			0
S3	2000	2000	2000	2	0	2	Export	470	Malta	MLT	144	Sri Lanka	LKA								89	MISC MANUFCTRD GOODS NES	1	No Quantity							772			0
S3	2000	2000	2000	2	0	2	Export	470	Malta	MLT	156	China	CHN								89	MISC MANUFCTRD GOODS NES	1	No Quantity							42881			0
S3	2000	2000	2000	2	0	2	Export	470	Malta	MLT	170	Colombia	COL								89	MISC MANUFCTRD GOODS NES	1	No Quantity							1783			0
S3	2000	2000	2000	2	0	2	Export	470	Malta	MLT	196	Cyprus	CYP								89	MISC MANUFCTRD GOODS NES	1	No Quantity							43879			0
S3	2000	2000	2000	2	0	2	Export	470	Malta	MLT	203	Czechia	CZE								89	MISC MANUFCTRD GOODS NES	1	No Quantity							18659			0
S3	2000	2000	2000	2	0	2	Export	470	Malta	MLT	208	Denmark	DNK								89	MISC MANUFCTRD GOODS NES	1	No Quantity							119035			0
S3	2000	2000	2000	2	0	2	Export	470	Malta	MLT	212	Dominica	DMA								89	MISC MANUFCTRD GOODS NES	1	No Quantity							23			0
S3	2000	2000	2000	2	0	2	Export	470	Malta	MLT	246	Finland	FIN								89	MISC MANUFCTRD GOODS NES	1	No Quantity							403			0
S3	2000	2000	2000	2	0	2	Export	470	Malta	MLT	251	France	FRA								89	MISC MANUFCTRD GOODS NES	1	No Quantity							2628524			0
S3	2000	2000	2000	2	0	2	Export	470	Malta	MLT	276	Germany	DEU								89	MISC MANUFCTRD GOODS NES	1	No Quantity							56898715			0
S3	2000	2000	2000	2	0	2	Export	470	Malta	MLT	288	Ghana	GHA								89	MISC MANUFCTRD GOODS NES	1	No Quantity							34			0
S3	2000	2000	2000	2	0	2	Export	470	Malta	MLT	292	Gibraltar	GIB								89	MISC MANUFCTRD GOODS NES	1	No Quantity							228			0
S3	2000	2000	2000	2	0	2	Export	470	Malta	MLT	300	Greece	GRC								89	MISC MANUFCTRD GOODS NES	1	No Quantity							300187			0
S3	2000	2000	2000	2	0	2	Export	470	Malta	MLT	320	Guatemala	GTM								89	MISC MANUFCTRD GOODS NES	1	No Quantity							10377			0
S3	2000	2000	2000	2	0	2	Export	470	Malta	MLT	324	Guinea	GIN								89	MISC MANUFCTRD GOODS NES	1	No Quantity							284263			0
S3	2000	2000	2000	2	0	2	Export	470	Malta	MLT	328	Guyana	GUY								89	MISC MANUFCTRD GOODS NES	1	No Quantity							2141			0
S3	2000	2000	2000	2	0	2	Export	470	Malta	MLT	344	China, Hong Kong SAR	HKG								89	MISC MANUFCTRD GOODS NES	1	No Quantity							26067			0
S3	2000	2000	2000	2	0	2	Export	470	Malta	MLT	348	Hungary	HUN								89	MISC MANUFCTRD GOODS NES	1	No Quantity							487			0
S3	2000	2000	2000	2	0	2	Export	470	Malta	MLT	352	Iceland	ISL								89	MISC MANUFCTRD GOODS NES	1	No Quantity							8662			0
S3	2000	2000	2000	2	0	2	Export	470	Malta	MLT	360	Indonesia	IDN								89	MISC MANUFCTRD GOODS NES	1	No Quantity							285			0
S3	2000	2000	2000	2	0	2	Export	470	Malta	MLT	364	Iran	IRN								89	MISC MANUFCTRD GOODS NES	1	No Quantity							17643			0
S3	2000	2000	2000	2	0	2	Export	470	Malta	MLT	372	Ireland	IRL								89	MISC MANUFCTRD GOODS NES	1	No Quantity							174687			0
S3	2000	2000	2000	2	0	2	Export	470	Malta	MLT	376	Israel	ISR								89	MISC MANUFCTRD GOODS NES	1	No Quantity							253			0
S3	2000	2000	2000	2	0	2	Export	470	Malta	MLT	381	Italy	ITA								89	MISC MANUFCTRD GOODS NES	1	No Quantity							5341828			0
S3	2000	2000	2000	2	0	2	Export	470	Malta	MLT	388	Jamaica	JAM								89	MISC MANUFCTRD GOODS NES	1	No Quantity							1440			0
S3	2000	2000	2000	2	0	2	Export	470	Malta	MLT	392	Japan	JPN								89	MISC MANUFCTRD GOODS NES	1	No Quantity							296167			0
S3	2000	2000	2000	2	0	2	Export	470	Malta	MLT	404	Kenya	KEN								89	MISC MANUFCTRD GOODS NES	1	No Quantity							1127			0
S3	2000	2000	2000	2	0	2	Export	470	Malta	MLT	410	Rep. of Korea	KOR								89	MISC MANUFCTRD GOODS NES	1	No Quantity							33093			0
S3	2000	2000	2000	2	0	2	Export	470	Malta	MLT	414	Kuwait	KWT								89	MISC MANUFCTRD GOODS NES	1	No Quantity							30788			0
S3	2000	2000	2000	2	0	2	Export	470	Malta	MLT	422	Lebanon	LBN								89	MISC MANUFCTRD GOODS NES	1	No Quantity							22345			0
S3	2000	2000	2000	2	0	2	Export	470	Malta	MLT	434	Libya	LBY								89	MISC MANUFCTRD GOODS NES	1	No Quantity							9356859			0
S3	2000	2000	2000	2	0	2	Export	470	Malta	MLT	442	Luxembourg	LUX								89	MISC MANUFCTRD GOODS NES	1	No Quantity							59588			0
S3	2000	2000	2000	2	0	2	Export	470	Malta	MLT	446	China, Macao SAR	MAC								89	MISC MANUFCTRD GOODS NES	1	No Quantity							18			0
S3	2000	2000	2000	2	0	2	Export	470	Malta	MLT	478	Mauritania	MRT								89	MISC MANUFCTRD GOODS NES	1	No Quantity							2704			0
S3	2000	2000	2000	2	0	2	Export	470	Malta	MLT	490	Other Asia, nes									89	MISC MANUFCTRD GOODS NES	1	No Quantity							3959			0
S3	2000	2000	2000	2	0	2	Export	470	Malta	MLT	504	Morocco	MAR								89	MISC MANUFCTRD GOODS NES	1	No Quantity							6009			0
S3	2000	2000	2000	2	0	2	Export	470	Malta	MLT	512	Oman	OMN								89	MISC MANUFCTRD GOODS NES	1	No Quantity							8350			0
S3	2000	2000	2000	2	0	2	Export	470	Malta	MLT	516	Namibia	NAM								89	MISC MANUFCTRD GOODS NES	1	No Quantity							777			0
S3	2000	2000	2000	2	0	2	Export	470	Malta	MLT	528	Netherlands	NLD								89	MISC MANUFCTRD GOODS NES	1	No Quantity							503772			0
S3	2000	2000	2000	2	0	2	Export	470	Malta	MLT	554	New Zealand	NZL								89	MISC MANUFCTRD GOODS NES	1	No Quantity							23			0
S3	2000	2000	2000	2	0	2	Export	470	Malta	MLT	566	Nigeria	NGA								89	MISC MANUFCTRD GOODS NES	1	No Quantity							663			0
S3	2000	2000	2000	2	0	2	Export	470	Malta	MLT	579	Norway	NOR								89	MISC MANUFCTRD GOODS NES	1	No Quantity							11418			0
S3	2000	2000	2000	2	0	2	Export	470	Malta	MLT	604	Peru	PER								89	MISC MANUFCTRD GOODS NES	1	No Quantity							569			0
S3	2000	2000	2000	2	0	2	Export	470	Malta	MLT	616	Poland	POL								89	MISC MANUFCTRD GOODS NES	1	No Quantity							1870			0
S3	2000	2000	2000	2	0	2	Export	470	Malta	MLT	620	Portugal	PRT								89	MISC MANUFCTRD GOODS NES	1	No Quantity							13115			0
S3	2000	2000	2000	2	0	2	Export	470	Malta	MLT	642	Romania	ROU								89	MISC MANUFCTRD GOODS NES	1	No Quantity							361586			0
S3	2000	2000	2000	2	0	2	Export	470	Malta	MLT	643	Russian Federation	RUS								89	MISC MANUFCTRD GOODS NES	1	No Quantity							63155			0
S3	2000	2000	2000	2	0	2	Export	470	Malta	MLT	682	Saudi Arabia	SAU								89	MISC MANUFCTRD GOODS NES	1	No Quantity							31424			0
S3	2000	2000	2000	2	0	2	Export	470	Malta	MLT	699	India	IND								89	MISC MANUFCTRD GOODS NES	1	No Quantity							380149			0
S3	2000	2000	2000	2	0	2	Export	470	Malta	MLT	702	Singapore	SGP								89	MISC MANUFCTRD GOODS NES	1	No Quantity							104503			0
S3	2000	2000	2000	2	0	2	Export	470	Malta	MLT	703	Slovakia	SVK								89	MISC MANUFCTRD GOODS NES	1	No Quantity							430583			0
S3	2000	2000	2000	2	0	2	Export	470	Malta	MLT	705	Slovenia	SVN								89	MISC MANUFCTRD GOODS NES	1	No Quantity							366768			0
S3	2000	2000	2000	2	0	2	Export	470	Malta	MLT	706	Somalia	SOM								89	MISC MANUFCTRD GOODS NES	1	No Quantity							536592			0
S3	2000	2000	2000	2	0	2	Export	470	Malta	MLT	724	Spain	ESP								89	MISC MANUFCTRD GOODS NES	1	No Quantity							2555053			0
S3	2000	2000	2000	2	0	2	Export	470	Malta	MLT	736	Fmr Sudan	SDN								89	MISC MANUFCTRD GOODS NES	1	No Quantity							2116			0
S3	2000	2000	2000	2	0	2	Export	470	Malta	MLT	752	Sweden	SWE								89	MISC MANUFCTRD GOODS NES	1	No Quantity							1056146			0
S3	2000	2000	2000	2	0	2	Export	470	Malta	MLT	757	Switzerland	CHE								89	MISC MANUFCTRD GOODS NES	1	No Quantity							211015			0
S3	2000	2000	2000	2	0	2	Export	470	Malta	MLT	760	Syria	SYR								89	MISC MANUFCTRD GOODS NES	1	No Quantity							745			0
S3	2000	2000	2000	2	0	2	Export	470	Malta	MLT	780	Trinidad and Tobago	TTO								89	MISC MANUFCTRD GOODS NES	1	No Quantity							30592			0
S3	2000	2000	2000	2	0	2	Export	470	Malta	MLT	784	United Arab Emirates	ARE								89	MISC MANUFCTRD GOODS NES	1	No Quantity							69966			0
S3	2000	2000	2000	2	0	2	Export	470	Malta	MLT	788	Tunisia	TUN								89	MISC MANUFCTRD GOODS NES	1	No Quantity							19379			0
S3	2000	2000	2000	2	0	2	Export	470	Malta	MLT	792	Turkey	TUR								89	MISC MANUFCTRD GOODS NES	1	No Quantity							68651			0
S3	2000	2000	2000	2	0	2	Export	470	Malta	MLT	795	Turkmenistan	TKM								89	MISC MANUFCTRD GOODS NES	1	No Quantity							1449741			0
S3	2000	2000	2000	2	0	2	Export	470	Malta	MLT	804	Ukraine	UKR								89	MISC MANUFCTRD GOODS NES	1	No Quantity							5453			0
S3	2000	2000	2000	2	0	2	Export	470	Malta	MLT	818	Egypt	EGY								89	MISC MANUFCTRD GOODS NES	1	No Quantity							5166			0
S3	2000	2000	2000	2	0	2	Export	470	Malta	MLT	826	United Kingdom	GBR								89	MISC MANUFCTRD GOODS NES	1	No Quantity							33441710			0
S3	2000	2000	2000	2	0	2	Export	470	Malta	MLT	837	Bunkers									89	MISC MANUFCTRD GOODS NES	1	No Quantity							501			0
S3	2000	2000	2000	2	0	2	Export	470	Malta	MLT	842	USA	USA								89	MISC MANUFCTRD GOODS NES	1	No Quantity							24152802			0
S3	2000	2000	2000	2	0	2	Export	470	Malta	MLT	887	Yemen	YEM								89	MISC MANUFCTRD GOODS NES	1	No Quantity							30			0
S3	2000	2000	2000	2	0	2	Export	470	Malta	MLT	891	Serbia and Montenegro	SCG								89	MISC MANUFCTRD GOODS NES	1	No Quantity							10617			0
S3	2000	2000	2000	2	0	2	Export	470	Malta	MLT	894	Zambia	ZMB								89	MISC MANUFCTRD GOODS NES	1	No Quantity							2114206			0
S3	2000	2000	2000	2	0	2	Export	470	Malta	MLT	899	Areas, nes									89	MISC MANUFCTRD GOODS NES	1	No Quantity							70066			0
S3	2000	2000	2000	2	0	2	Export	470	Malta	MLT	0	World	WLD								93	SPEC.TRANSACT.NOT CLASSD	1	No Quantity							2307594			0
S3	2000	2000	2000	2	0	2	Export	470	Malta	MLT	36	Australia	AUS								93	SPEC.TRANSACT.NOT CLASSD	1	No Quantity							171			0
S3	2000	2000	2000	2	0	2	Export	470	Malta	MLT	40	Austria	AUT								93	SPEC.TRANSACT.NOT CLASSD	1	No Quantity							14			0
S3	2000	2000	2000	2	0	2	Export	470	Malta	MLT	48	Bahrain	BHR								93	SPEC.TRANSACT.NOT CLASSD	1	No Quantity							11			0
S3	2000	2000	2000	2	0	2	Export	470	Malta	MLT	56	Belgium	BEL								93	SPEC.TRANSACT.NOT CLASSD	1	No Quantity							36			0
S3	2000	2000	2000	2	0	2	Export	470	Malta	MLT	100	Bulgaria	BGR								93	SPEC.TRANSACT.NOT CLASSD	1	No Quantity							2			0
S3	2000	2000	2000	2	0	2	Export	470	Malta	MLT	156	China	CHN								93	SPEC.TRANSACT.NOT CLASSD	1	No Quantity							205			0
S3	2000	2000	2000	2	0	2	Export	470	Malta	MLT	178	Congo	COG								93	SPEC.TRANSACT.NOT CLASSD	1	No Quantity							11			0
S3	2000	2000	2000	2	0	2	Export	470	Malta	MLT	188	Costa Rica	CRI								93	SPEC.TRANSACT.NOT CLASSD	1	No Quantity							191			0
S3	2000	2000	2000	2	0	2	Export	470	Malta	MLT	196	Cyprus	CYP								93	SPEC.TRANSACT.NOT CLASSD	1	No Quantity							1893			0
S3	2000	2000	2000	2	0	2	Export	470	Malta	MLT	208	Denmark	DNK								93	SPEC.TRANSACT.NOT CLASSD	1	No Quantity							137			0
S3	2000	2000	2000	2	0	2	Export	470	Malta	MLT	251	France	FRA								93	SPEC.TRANSACT.NOT CLASSD	1	No Quantity							86477			0
S3	2000	2000	2000	2	0	2	Export	470	Malta	MLT	276	Germany	DEU								93	SPEC.TRANSACT.NOT CLASSD	1	No Quantity							25727			0
S3	2000	2000	2000	2	0	2	Export	470	Malta	MLT	288	Ghana	GHA								93	SPEC.TRANSACT.NOT CLASSD	1	No Quantity							797			0
S3	2000	2000	2000	2	0	2	Export	470	Malta	MLT	328	Guyana	GUY								93	SPEC.TRANSACT.NOT CLASSD	1	No Quantity							43			0
S3	2000	2000	2000	2	0	2	Export	470	Malta	MLT	344	China, Hong Kong SAR	HKG								93	SPEC.TRANSACT.NOT CLASSD	1	No Quantity							128			0
S3	2000	2000	2000	2	0	2	Export	470	Malta	MLT	364	Iran	IRN								93	SPEC.TRANSACT.NOT CLASSD	1	No Quantity							2			0
S3	2000	2000	2000	2	0	2	Export	470	Malta	MLT	372	Ireland	IRL								93	SPEC.TRANSACT.NOT CLASSD	1	No Quantity							364			0
S3	2000	2000	2000	2	0	2	Export	470	Malta	MLT	376	Israel	ISR								93	SPEC.TRANSACT.NOT CLASSD	1	No Quantity							43			0
S3	2000	2000	2000	2	0	2	Export	470	Malta	MLT	381	Italy	ITA								93	SPEC.TRANSACT.NOT CLASSD	1	No Quantity							1118017			0
S3	2000	2000	2000	2	0	2	Export	470	Malta	MLT	392	Japan	JPN								93	SPEC.TRANSACT.NOT CLASSD	1	No Quantity							1968			0
S3	2000	2000	2000	2	0	2	Export	470	Malta	MLT	400	Jordan	JOR								93	SPEC.TRANSACT.NOT CLASSD	1	No Quantity							11			0
S3	2000	2000	2000	2	0	2	Export	470	Malta	MLT	414	Kuwait	KWT								93	SPEC.TRANSACT.NOT CLASSD	1	No Quantity							483			0
S3	2000	2000	2000	2	0	2	Export	470	Malta	MLT	434	Libya	LBY								93	SPEC.TRANSACT.NOT CLASSD	1	No Quantity							376881			0
S3	2000	2000	2000	2	0	2	Export	470	Malta	MLT	478	Mauritania	MRT								93	SPEC.TRANSACT.NOT CLASSD	1	No Quantity							73924			0
S3	2000	2000	2000	2	0	2	Export	470	Malta	MLT	528	Netherlands	NLD								93	SPEC.TRANSACT.NOT CLASSD	1	No Quantity							970			0
S3	2000	2000	2000	2	0	2	Export	470	Malta	MLT	566	Nigeria	NGA								93	SPEC.TRANSACT.NOT CLASSD	1	No Quantity							52			0
S3	2000	2000	2000	2	0	2	Export	470	Malta	MLT	620	Portugal	PRT								93	SPEC.TRANSACT.NOT CLASSD	1	No Quantity							9			0
S3	2000	2000	2000	2	0	2	Export	470	Malta	MLT	642	Romania	ROU								93	SPEC.TRANSACT.NOT CLASSD	1	No Quantity							9			0
S3	2000	2000	2000	2	0	2	Export	470	Malta	MLT	643	Russian Federation	RUS								93	SPEC.TRANSACT.NOT CLASSD	1	No Quantity							11			0
S3	2000	2000	2000	2	0	2	Export	470	Malta	MLT	682	Saudi Arabia	SAU								93	SPEC.TRANSACT.NOT CLASSD	1	No Quantity							134			0
S3	2000	2000	2000	2	0	2	Export	470	Malta	MLT	702	Singapore	SGP								93	SPEC.TRANSACT.NOT CLASSD	1	No Quantity							9			0
S3	2000	2000	2000	2	0	2	Export	470	Malta	MLT	724	Spain	ESP								93	SPEC.TRANSACT.NOT CLASSD	1	No Quantity							110002			0
S3	2000	2000	2000	2	0	2	Export	470	Malta	MLT	752	Sweden	SWE								93	SPEC.TRANSACT.NOT CLASSD	1	No Quantity							59			0
S3	2000	2000	2000	2	0	2	Export	470	Malta	MLT	757	Switzerland	CHE								93	SPEC.TRANSACT.NOT CLASSD	1	No Quantity							143			0
S3	2000	2000	2000	2	0	2	Export	470	Malta	MLT	784	United Arab Emirates	ARE								93	SPEC.TRANSACT.NOT CLASSD	1	No Quantity							148			0
S3	2000	2000	2000	2	0	2	Export	470	Malta	MLT	788	Tunisia	TUN								93	SPEC.TRANSACT.NOT CLASSD	1	No Quantity							25			0
S3	2000	2000	2000	2	0	2	Export	470	Malta	MLT	792	Turkey	TUR								93	SPEC.TRANSACT.NOT CLASSD	1	No Quantity							87			0
S3	2000	2000	2000	2	0	2	Export	470	Malta	MLT	818	Egypt	EGY								93	SPEC.TRANSACT.NOT CLASSD	1	No Quantity							2961			0
S3	2000	2000	2000	2	0	2	Export	470	Malta	MLT	826	United Kingdom	GBR								93	SPEC.TRANSACT.NOT CLASSD	1	No Quantity							431080			0
S3	2000	2000	2000	2	0	2	Export	470	Malta	MLT	842	USA	USA								93	SPEC.TRANSACT.NOT CLASSD	1	No Quantity							74355			0
S3	2000	2000	2000	2	0	2	Export	478	Mauritania	MRT	0	World	WLD								93	SPEC.TRANSACT.NOT CLASSD	1	No Quantity							114847457			0
S3	2000	2000	2000	2	0	2	Export	478	Mauritania	MRT	12	Algeria	DZA								93	SPEC.TRANSACT.NOT CLASSD	1	No Quantity							314390			0
S3	2000	2000	2000	2	0	2	Export	478	Mauritania	MRT	56	Belgium	BEL								93	SPEC.TRANSACT.NOT CLASSD	1	No Quantity							4383031			0
S3	2000	2000	2000	2	0	2	Export	478	Mauritania	MRT	76	Brazil	BRA								93	SPEC.TRANSACT.NOT CLASSD	1	No Quantity							733877			0
S3	2000	2000	2000	2	0	2	Export	478	Mauritania	MRT	100	Bulgaria	BGR								93	SPEC.TRANSACT.NOT CLASSD	1	No Quantity							92108			0
S3	2000	2000	2000	2	0	2	Export	478	Mauritania	MRT	120	Cameroon	CMR								93	SPEC.TRANSACT.NOT CLASSD	1	No Quantity							406891			0
S3	2000	2000	2000	2	0	2	Export	478	Mauritania	MRT	124	Canada	CAN								93	SPEC.TRANSACT.NOT CLASSD	1	No Quantity							27800			0
S3	2000	2000	2000	2	0	2	Export	478	Mauritania	MRT	152	Chile	CHL								93	SPEC.TRANSACT.NOT CLASSD	1	No Quantity							35760			0
S3	2000	2000	2000	2	0	2	Export	478	Mauritania	MRT	178	Congo	COG								93	SPEC.TRANSACT.NOT CLASSD	1	No Quantity							80872			0
S3	2000	2000	2000	2	0	2	Export	478	Mauritania	MRT	180	Dem. Rep. of the Congo	COD								93	SPEC.TRANSACT.NOT CLASSD	1	No Quantity							2564			0
S3	2000	2000	2000	2	0	2	Export	478	Mauritania	MRT	192	Cuba	CUB								93	SPEC.TRANSACT.NOT CLASSD	1	No Quantity							514719			0
S3	2000	2000	2000	2	0	2	Export	478	Mauritania	MRT	204	Benin	BEN								93	SPEC.TRANSACT.NOT CLASSD	1	No Quantity							69432			0
S3	2000	2000	2000	2	0	2	Export	478	Mauritania	MRT	226	Equatorial Guinea	GNQ								93	SPEC.TRANSACT.NOT CLASSD	1	No Quantity							14568			0
S3	2000	2000	2000	2	0	2	Export	478	Mauritania	MRT	246	Finland	FIN								93	SPEC.TRANSACT.NOT CLASSD	1	No Quantity							416658			0
S3	2000	2000	2000	2	0	2	Export	478	Mauritania	MRT	251	France	FRA								93	SPEC.TRANSACT.NOT CLASSD	1	No Quantity							18863316			0
S3	2000	2000	2000	2	0	2	Export	478	Mauritania	MRT	276	Germany	DEU								93	SPEC.TRANSACT.NOT CLASSD	1	No Quantity							2597352			0
S3	2000	2000	2000	2	0	2	Export	478	Mauritania	MRT	288	Ghana	GHA								93	SPEC.TRANSACT.NOT CLASSD	1	No Quantity							5423899			0
S3	2000	2000	2000	2	0	2	Export	478	Mauritania	MRT	300	Greece	GRC								93	SPEC.TRANSACT.NOT CLASSD	1	No Quantity							264500			0
S3	2000	2000	2000	2	0	2	Export	478	Mauritania	MRT	324	Guinea	GIN								93	SPEC.TRANSACT.NOT CLASSD	1	No Quantity							80808			0
S3	2000	2000	2000	2	0	2	Export	478	Mauritania	MRT	352	Iceland	ISL								93	SPEC.TRANSACT.NOT CLASSD	1	No Quantity							1931			0
S3	2000	2000	2000	2	0	2	Export	478	Mauritania	MRT	376	Israel	ISR								93	SPEC.TRANSACT.NOT CLASSD	1	No Quantity							8010			0
S3	2000	2000	2000	2	0	2	Export	478	Mauritania	MRT	381	Italy	ITA								93	SPEC.TRANSACT.NOT CLASSD	1	No Quantity							10827902			0
S3	2000	2000	2000	2	0	2	Export	478	Mauritania	MRT	384	Côte d'Ivoire	CIV								93	SPEC.TRANSACT.NOT CLASSD	1	No Quantity							3988528			0
S3	2000	2000	2000	2	0	2	Export	478	Mauritania	MRT	392	Japan	JPN								93	SPEC.TRANSACT.NOT CLASSD	1	No Quantity							144290			0
S3	2000	2000	2000	2	0	2	Export	478	Mauritania	MRT	400	Jordan	JOR								93	SPEC.TRANSACT.NOT CLASSD	1	No Quantity							1256			0
S3	2000	2000	2000	2	0	2	Export	478	Mauritania	MRT	422	Lebanon	LBN								93	SPEC.TRANSACT.NOT CLASSD	1	No Quantity							80130			0
S3	2000	2000	2000	2	0	2	Export	478	Mauritania	MRT	430	Liberia	LBR								93	SPEC.TRANSACT.NOT CLASSD	1	No Quantity							1256			0
S3	2000	2000	2000	2	0	2	Export	478	Mauritania	MRT	466	Mali	MLI								93	SPEC.TRANSACT.NOT CLASSD	1	No Quantity							1465			0
S3	2000	2000	2000	2	0	2	Export	478	Mauritania	MRT	504	Morocco	MAR								93	SPEC.TRANSACT.NOT CLASSD	1	No Quantity							1273667			0
S3	2000	2000	2000	2	0	2	Export	478	Mauritania	MRT	562	Niger	NER								93	SPEC.TRANSACT.NOT CLASSD	1	No Quantity							70614			0
S3	2000	2000	2000	2	0	2	Export	478	Mauritania	MRT	566	Nigeria	NGA								93	SPEC.TRANSACT.NOT CLASSD	1	No Quantity							25787531			0
S3	2000	2000	2000	2	0	2	Export	478	Mauritania	MRT	579	Norway	NOR								93	SPEC.TRANSACT.NOT CLASSD	1	No Quantity							24025			0
S3	2000	2000	2000	2	0	2	Export	478	Mauritania	MRT	586	Pakistan	PAK								93	SPEC.TRANSACT.NOT CLASSD	1	No Quantity							1475354			0
S3	2000	2000	2000	2	0	2	Export	478	Mauritania	MRT	620	Portugal	PRT								93	SPEC.TRANSACT.NOT CLASSD	1	No Quantity							249895			0
S3	2000	2000	2000	2	0	2	Export	478	Mauritania	MRT	643	Russian Federation	RUS								93	SPEC.TRANSACT.NOT CLASSD	1	No Quantity							9794839			0
S3	2000	2000	2000	2	0	2	Export	478	Mauritania	MRT	686	Senegal	SEN								93	SPEC.TRANSACT.NOT CLASSD	1	No Quantity							165409			0
S3	2000	2000	2000	2	0	2	Export	478	Mauritania	MRT	724	Spain	ESP								93	SPEC.TRANSACT.NOT CLASSD	1	No Quantity							18874965			0
S3	2000	2000	2000	2	0	2	Export	478	Mauritania	MRT	752	Sweden	SWE								93	SPEC.TRANSACT.NOT CLASSD	1	No Quantity							600014			0
S3	2000	2000	2000	2	0	2	Export	478	Mauritania	MRT	768	Togo	TGO								93	SPEC.TRANSACT.NOT CLASSD	1	No Quantity							3364470			0
S3	2000	2000	2000	2	0	2	Export	478	Mauritania	MRT	788	Tunisia	TUN								93	SPEC.TRANSACT.NOT CLASSD	1	No Quantity							16514			0
S3	2000	2000	2000	2	0	2	Export	478	Mauritania	MRT	818	Egypt	EGY								93	SPEC.TRANSACT.NOT CLASSD	1	No Quantity							406360			0
S3	2000	2000	2000	2	0	2	Export	478	Mauritania	MRT	842	USA	USA								93	SPEC.TRANSACT.NOT CLASSD	1	No Quantity							60447			0
S3	2000	2000	2000	2	0	2	Export	478	Mauritania	MRT	899	Areas, nes									93	SPEC.TRANSACT.NOT CLASSD	1	No Quantity							3306039			0
S3	2000	2000	2000	2	0	2	Export	470	Malta	MLT	0	World	WLD								96	COIN NONGOLD NONCURRENT	1	No Quantity							1362			0
S3	2000	2000	2000	2	0	2	Export	470	Malta	MLT	344	China, Hong Kong SAR	HKG								96	COIN NONGOLD NONCURRENT	1	No Quantity							1362			0
S3	2000	2000	2000	2	0	2	Export	470	Malta	MLT	0	World	WLD								97	GOLD,NONMONTRY EXCL ORES	1	No Quantity							572139			0
S3	2000	2000	2000	2	0	2	Export	470	Malta	MLT	156	China	CHN								97	GOLD,NONMONTRY EXCL ORES	1	No Quantity							1253			0
S3	2000	2000	2000	2	0	2	Export	470	Malta	MLT	381	Italy	ITA								97	GOLD,NONMONTRY EXCL ORES	1	No Quantity							287466			0
S3	2000	2000	2000	2	0	2	Export	470	Malta	MLT	702	Singapore	SGP								97	GOLD,NONMONTRY EXCL ORES	1	No Quantity							94946			0
S3	2000	2000	2000	2	0	2	Export	470	Malta	MLT	757	Switzerland	CHE								97	GOLD,NONMONTRY EXCL ORES	1	No Quantity							188475			0
