# Supplementary material for: Core-periphery structure in sectoral international trade networks: A new approach to an old theory
Source: PLoS One. 2020 Apr 2;15(4):e0229547. doi: 10.1371/journal.pone.0229547 (PMC7117750; doi:10.1371/journal.pone.0229547)
Supplement: S7 File — (ZIP) [file pone.0229547.s007.zip › S7_File/RawData 2000/comtrade (45).csv]

Classification	Year	Period	Period Desc.	Aggregate Level	Is Leaf Code	Trade Flow Code	Trade Flow	Reporter Code	Reporter	Reporter ISO	Partner Code	Partner	Partner ISO	2nd Partner Code	2nd Partner	2nd Partner ISO	Customs Proc. Code	Customs	Mode of Transport Code	Mode of Transport	Commodity Code	Commodity	Qty Unit Code	Qty Unit	Qty	Alt Qty Unit Code	Alt Qty Unit	Alt Qty	Netweight (kg)	Gross weight (kg)	Trade Value (US$)	CIF Trade Value (US$)	FOB Trade Value (US$)	Flag
S3	2000	2000	2000	2	0	2	Export	480	Mauritius	MUS	0	World	WLD								00	LIVE ANIMALS	1	No Quantity							9767013			0
S3	2000	2000	2000	2	0	2	Export	480	Mauritius	MUS	108	Burundi	BDI								00	LIVE ANIMALS	1	No Quantity							5371			0
S3	2000	2000	2000	2	0	2	Export	480	Mauritius	MUS	174	Comoros	COM								00	LIVE ANIMALS	1	No Quantity							4168			0
S3	2000	2000	2000	2	0	2	Export	480	Mauritius	MUS	251	France	FRA								00	LIVE ANIMALS	1	No Quantity							2515317			0
S3	2000	2000	2000	2	0	2	Export	480	Mauritius	MUS	260	Fr. South Antarctic Terr.	ATF								00	LIVE ANIMALS	1	No Quantity							470			0
S3	2000	2000	2000	2	0	2	Export	480	Mauritius	MUS	276	Germany	DEU								00	LIVE ANIMALS	1	No Quantity							720599			0
S3	2000	2000	2000	2	0	2	Export	480	Mauritius	MUS	381	Italy	ITA								00	LIVE ANIMALS	1	No Quantity							554586			0
S3	2000	2000	2000	2	0	2	Export	480	Mauritius	MUS	392	Japan	JPN								00	LIVE ANIMALS	1	No Quantity							25223			0
S3	2000	2000	2000	2	0	2	Export	480	Mauritius	MUS	404	Kenya	KEN								00	LIVE ANIMALS	1	No Quantity							27741			0
S3	2000	2000	2000	2	0	2	Export	480	Mauritius	MUS	450	Madagascar	MDG								00	LIVE ANIMALS	1	No Quantity							82426			0
S3	2000	2000	2000	2	0	2	Export	480	Mauritius	MUS	484	Mexico	MEX								00	LIVE ANIMALS	1	No Quantity							128400			0
S3	2000	2000	2000	2	0	2	Export	480	Mauritius	MUS	528	Netherlands	NLD								00	LIVE ANIMALS	1	No Quantity							1175			0
S3	2000	2000	2000	2	0	2	Export	480	Mauritius	MUS	690	Seychelles	SYC								00	LIVE ANIMALS	1	No Quantity							57			0
S3	2000	2000	2000	2	0	2	Export	480	Mauritius	MUS	702	Singapore	SGP								00	LIVE ANIMALS	1	No Quantity							1196			0
S3	2000	2000	2000	2	0	2	Export	480	Mauritius	MUS	710	South Africa	ZAF								00	LIVE ANIMALS	1	No Quantity							326			0
S3	2000	2000	2000	2	0	2	Export	480	Mauritius	MUS	724	Spain	ESP								00	LIVE ANIMALS	1	No Quantity							61501			0
S3	2000	2000	2000	2	0	2	Export	480	Mauritius	MUS	757	Switzerland	CHE								00	LIVE ANIMALS	1	No Quantity							190			0
S3	2000	2000	2000	2	0	2	Export	480	Mauritius	MUS	784	United Arab Emirates	ARE								00	LIVE ANIMALS	1	No Quantity							2732			0
S3	2000	2000	2000	2	0	2	Export	480	Mauritius	MUS	800	Uganda	UGA								00	LIVE ANIMALS	1	No Quantity							6634			0
S3	2000	2000	2000	2	0	2	Export	480	Mauritius	MUS	826	United Kingdom	GBR								00	LIVE ANIMALS	1	No Quantity							1676596			0
S3	2000	2000	2000	2	0	2	Export	480	Mauritius	MUS	834	United Rep. of Tanzania	TZA								00	LIVE ANIMALS	1	No Quantity							1873			0
S3	2000	2000	2000	2	0	2	Export	480	Mauritius	MUS	842	USA	USA								00	LIVE ANIMALS	1	No Quantity							3950432			0
S3	2000	2000	2000	2	0	2	Export	484	Mexico	MEX	0	World	WLD								00	LIVE ANIMALS	1	No Quantity							407400288			0
S3	2000	2000	2000	2	0	2	Export	484	Mexico	MEX	32	Argentina	ARG								00	LIVE ANIMALS	1	No Quantity							12000			0
S3	2000	2000	2000	2	0	2	Export	484	Mexico	MEX	56	Belgium	BEL								00	LIVE ANIMALS	1	No Quantity							21000			0
S3	2000	2000	2000	2	0	2	Export	484	Mexico	MEX	84	Belize	BLZ								00	LIVE ANIMALS	1	No Quantity							49371			0
S3	2000	2000	2000	2	0	2	Export	484	Mexico	MEX	170	Colombia	COL								00	LIVE ANIMALS	1	No Quantity							20			0
S3	2000	2000	2000	2	0	2	Export	484	Mexico	MEX	188	Costa Rica	CRI								00	LIVE ANIMALS	1	No Quantity							14750			0
S3	2000	2000	2000	2	0	2	Export	484	Mexico	MEX	203	Czechia	CZE								00	LIVE ANIMALS	1	No Quantity							3200			0
S3	2000	2000	2000	2	0	2	Export	484	Mexico	MEX	222	El Salvador	SLV								00	LIVE ANIMALS	1	No Quantity							12378			0
S3	2000	2000	2000	2	0	2	Export	484	Mexico	MEX	231	Ethiopia	ETH								00	LIVE ANIMALS	1	No Quantity							2800			0
S3	2000	2000	2000	2	0	2	Export	484	Mexico	MEX	276	Germany	DEU								00	LIVE ANIMALS	1	No Quantity							22099			0
S3	2000	2000	2000	2	0	2	Export	484	Mexico	MEX	320	Guatemala	GTM								00	LIVE ANIMALS	1	No Quantity							1500			0
S3	2000	2000	2000	2	0	2	Export	484	Mexico	MEX	392	Japan	JPN								00	LIVE ANIMALS	1	No Quantity							83413			0
S3	2000	2000	2000	2	0	2	Export	484	Mexico	MEX	528	Netherlands	NLD								00	LIVE ANIMALS	1	No Quantity							28550			0
S3	2000	2000	2000	2	0	2	Export	484	Mexico	MEX	530	Neth. Antilles	ANT								00	LIVE ANIMALS	1	No Quantity							1500			0
S3	2000	2000	2000	2	0	2	Export	484	Mexico	MEX	558	Nicaragua	NIC								00	LIVE ANIMALS	1	No Quantity							47936			0
S3	2000	2000	2000	2	0	2	Export	484	Mexico	MEX	591	Panama	PAN								00	LIVE ANIMALS	1	No Quantity							11000			0
S3	2000	2000	2000	2	0	2	Export	484	Mexico	MEX	604	Peru	PER								00	LIVE ANIMALS	1	No Quantity							18572			0
S3	2000	2000	2000	2	0	2	Export	484	Mexico	MEX	620	Portugal	PRT								00	LIVE ANIMALS	1	No Quantity							26640			0
S3	2000	2000	2000	2	0	2	Export	484	Mexico	MEX	710	South Africa	ZAF								00	LIVE ANIMALS	1	No Quantity							1000			0
S3	2000	2000	2000	2	0	2	Export	484	Mexico	MEX	724	Spain	ESP								00	LIVE ANIMALS	1	No Quantity							25571			0
S3	2000	2000	2000	2	0	2	Export	484	Mexico	MEX	757	Switzerland	CHE								00	LIVE ANIMALS	1	No Quantity							4000			0
S3	2000	2000	2000	2	0	2	Export	484	Mexico	MEX	826	United Kingdom	GBR								00	LIVE ANIMALS	1	No Quantity							3000			0
S3	2000	2000	2000	2	0	2	Export	484	Mexico	MEX	842	USA	USA								00	LIVE ANIMALS	1	No Quantity							407006988			0
S3	2000	2000	2000	2	0	2	Export	484	Mexico	MEX	862	Venezuela	VEN								00	LIVE ANIMALS	1	No Quantity							3000			0
S3	2000	2000	2000	2	0	2	Export	480	Mauritius	MUS	0	World	WLD								01	MEAT, MEAT PREPARATIONS	1	No Quantity							778397			0
S3	2000	2000	2000	2	0	2	Export	480	Mauritius	MUS	251	France	FRA								01	MEAT, MEAT PREPARATIONS	1	No Quantity							41197			0
S3	2000	2000	2000	2	0	2	Export	480	Mauritius	MUS	404	Kenya	KEN								01	MEAT, MEAT PREPARATIONS	1	No Quantity							62844			0
S3	2000	2000	2000	2	0	2	Export	480	Mauritius	MUS	490	Other Asia, nes									01	MEAT, MEAT PREPARATIONS	1	No Quantity							235			0
S3	2000	2000	2000	2	0	2	Export	480	Mauritius	MUS	508	Mozambique	MOZ								01	MEAT, MEAT PREPARATIONS	1	No Quantity							1897			0
S3	2000	2000	2000	2	0	2	Export	480	Mauritius	MUS	690	Seychelles	SYC								01	MEAT, MEAT PREPARATIONS	1	No Quantity							32227			0
S3	2000	2000	2000	2	0	2	Export	480	Mauritius	MUS	757	Switzerland	CHE								01	MEAT, MEAT PREPARATIONS	1	No Quantity							108			0
S3	2000	2000	2000	2	0	2	Export	480	Mauritius	MUS	768	Togo	TGO								01	MEAT, MEAT PREPARATIONS	1	No Quantity							46			0
S3	2000	2000	2000	2	0	2	Export	480	Mauritius	MUS	826	United Kingdom	GBR								01	MEAT, MEAT PREPARATIONS	1	No Quantity							639728			0
S3	2000	2000	2000	2	0	2	Export	480	Mauritius	MUS	834	United Rep. of Tanzania	TZA								01	MEAT, MEAT PREPARATIONS	1	No Quantity							115			0
S3	2000	2000	2000	2	0	2	Export	484	Mexico	MEX	0	World	WLD								01	MEAT, MEAT PREPARATIONS	1	No Quantity							239183166			0
S3	2000	2000	2000	2	0	2	Export	484	Mexico	MEX	36	Australia	AUS								01	MEAT, MEAT PREPARATIONS	1	No Quantity							8269			0
S3	2000	2000	2000	2	0	2	Export	484	Mexico	MEX	56	Belgium	BEL								01	MEAT, MEAT PREPARATIONS	1	No Quantity							2638730			0
S3	2000	2000	2000	2	0	2	Export	484	Mexico	MEX	68	Bolivia (Plurinational State of)	BOL								01	MEAT, MEAT PREPARATIONS	1	No Quantity							3198			0
S3	2000	2000	2000	2	0	2	Export	484	Mexico	MEX	84	Belize	BLZ								01	MEAT, MEAT PREPARATIONS	1	No Quantity							9259			0
S3	2000	2000	2000	2	0	2	Export	484	Mexico	MEX	152	Chile	CHL								01	MEAT, MEAT PREPARATIONS	1	No Quantity							37348			0
S3	2000	2000	2000	2	0	2	Export	484	Mexico	MEX	170	Colombia	COL								01	MEAT, MEAT PREPARATIONS	1	No Quantity							138625			0
S3	2000	2000	2000	2	0	2	Export	484	Mexico	MEX	188	Costa Rica	CRI								01	MEAT, MEAT PREPARATIONS	1	No Quantity							174834			0
S3	2000	2000	2000	2	0	2	Export	484	Mexico	MEX	192	Cuba	CUB								01	MEAT, MEAT PREPARATIONS	1	No Quantity							1071753			0
S3	2000	2000	2000	2	0	2	Export	484	Mexico	MEX	222	El Salvador	SLV								01	MEAT, MEAT PREPARATIONS	1	No Quantity							1162674			0
S3	2000	2000	2000	2	0	2	Export	484	Mexico	MEX	246	Finland	FIN								01	MEAT, MEAT PREPARATIONS	1	No Quantity							743885			0
S3	2000	2000	2000	2	0	2	Export	484	Mexico	MEX	251	France	FRA								01	MEAT, MEAT PREPARATIONS	1	No Quantity							68505			0
S3	2000	2000	2000	2	0	2	Export	484	Mexico	MEX	276	Germany	DEU								01	MEAT, MEAT PREPARATIONS	1	No Quantity							5333			0
S3	2000	2000	2000	2	0	2	Export	484	Mexico	MEX	320	Guatemala	GTM								01	MEAT, MEAT PREPARATIONS	1	No Quantity							3730241			0
S3	2000	2000	2000	2	0	2	Export	484	Mexico	MEX	340	Honduras	HND								01	MEAT, MEAT PREPARATIONS	1	No Quantity							1587			0
S3	2000	2000	2000	2	0	2	Export	484	Mexico	MEX	344	China, Hong Kong SAR	HKG								01	MEAT, MEAT PREPARATIONS	1	No Quantity							391168			0
S3	2000	2000	2000	2	0	2	Export	484	Mexico	MEX	381	Italy	ITA								01	MEAT, MEAT PREPARATIONS	1	No Quantity							239286			0
S3	2000	2000	2000	2	0	2	Export	484	Mexico	MEX	392	Japan	JPN								01	MEAT, MEAT PREPARATIONS	1	No Quantity							100065133			0
S3	2000	2000	2000	2	0	2	Export	484	Mexico	MEX	410	Rep. of Korea	KOR								01	MEAT, MEAT PREPARATIONS	1	No Quantity							78322			0
S3	2000	2000	2000	2	0	2	Export	484	Mexico	MEX	528	Netherlands	NLD								01	MEAT, MEAT PREPARATIONS	1	No Quantity							640102			0
S3	2000	2000	2000	2	0	2	Export	484	Mexico	MEX	558	Nicaragua	NIC								01	MEAT, MEAT PREPARATIONS	1	No Quantity							41777			0
S3	2000	2000	2000	2	0	2	Export	484	Mexico	MEX	591	Panama	PAN								01	MEAT, MEAT PREPARATIONS	1	No Quantity							1649137			0
S3	2000	2000	2000	2	0	2	Export	484	Mexico	MEX	699	India	IND								01	MEAT, MEAT PREPARATIONS	1	No Quantity							12075			0
S3	2000	2000	2000	2	0	2	Export	484	Mexico	MEX	724	Spain	ESP								01	MEAT, MEAT PREPARATIONS	1	No Quantity							2580			0
S3	2000	2000	2000	2	0	2	Export	484	Mexico	MEX	764	Thailand	THA								01	MEAT, MEAT PREPARATIONS	1	No Quantity							2359699			0
S3	2000	2000	2000	2	0	2	Export	484	Mexico	MEX	842	USA	USA								01	MEAT, MEAT PREPARATIONS	1	No Quantity							122035174			0
S3	2000	2000	2000	2	0	2	Export	484	Mexico	MEX	862	Venezuela	VEN								01	MEAT, MEAT PREPARATIONS	1	No Quantity							1874472			0
S3	2000	2000	2000	2	0	2	Export	480	Mauritius	MUS	0	World	WLD								02	DAIRY PRODUCTS,BIRD EGGS	1	No Quantity							407360			0
S3	2000	2000	2000	2	0	2	Export	480	Mauritius	MUS	36	Australia	AUS								02	DAIRY PRODUCTS,BIRD EGGS	1	No Quantity							7089			0
S3	2000	2000	2000	2	0	2	Export	480	Mauritius	MUS	174	Comoros	COM								02	DAIRY PRODUCTS,BIRD EGGS	1	No Quantity							5140			0
S3	2000	2000	2000	2	0	2	Export	480	Mauritius	MUS	251	France	FRA								02	DAIRY PRODUCTS,BIRD EGGS	1	No Quantity							33928			0
S3	2000	2000	2000	2	0	2	Export	480	Mauritius	MUS	404	Kenya	KEN								02	DAIRY PRODUCTS,BIRD EGGS	1	No Quantity							43757			0
S3	2000	2000	2000	2	0	2	Export	480	Mauritius	MUS	450	Madagascar	MDG								02	DAIRY PRODUCTS,BIRD EGGS	1	No Quantity							95265			0
S3	2000	2000	2000	2	0	2	Export	480	Mauritius	MUS	490	Other Asia, nes									02	DAIRY PRODUCTS,BIRD EGGS	1	No Quantity							205			0
S3	2000	2000	2000	2	0	2	Export	480	Mauritius	MUS	508	Mozambique	MOZ								02	DAIRY PRODUCTS,BIRD EGGS	1	No Quantity							55416			0
S3	2000	2000	2000	2	0	2	Export	480	Mauritius	MUS	690	Seychelles	SYC								02	DAIRY PRODUCTS,BIRD EGGS	1	No Quantity							56822			0
S3	2000	2000	2000	2	0	2	Export	480	Mauritius	MUS	710	South Africa	ZAF								02	DAIRY PRODUCTS,BIRD EGGS	1	No Quantity							109603			0
S3	2000	2000	2000	2	0	2	Export	480	Mauritius	MUS	757	Switzerland	CHE								02	DAIRY PRODUCTS,BIRD EGGS	1	No Quantity							134			0
S3	2000	2000	2000	2	0	2	Export	484	Mexico	MEX	0	World	WLD								02	DAIRY PRODUCTS,BIRD EGGS	1	No Quantity							52705552			0
S3	2000	2000	2000	2	0	2	Export	484	Mexico	MEX	32	Argentina	ARG								02	DAIRY PRODUCTS,BIRD EGGS	1	No Quantity							33896			0
S3	2000	2000	2000	2	0	2	Export	484	Mexico	MEX	36	Australia	AUS								02	DAIRY PRODUCTS,BIRD EGGS	1	No Quantity							340148			0
S3	2000	2000	2000	2	0	2	Export	484	Mexico	MEX	56	Belgium	BEL								02	DAIRY PRODUCTS,BIRD EGGS	1	No Quantity							113851			0
S3	2000	2000	2000	2	0	2	Export	484	Mexico	MEX	76	Brazil	BRA								02	DAIRY PRODUCTS,BIRD EGGS	1	No Quantity							235026			0
S3	2000	2000	2000	2	0	2	Export	484	Mexico	MEX	84	Belize	BLZ								02	DAIRY PRODUCTS,BIRD EGGS	1	No Quantity							963593			0
S3	2000	2000	2000	2	0	2	Export	484	Mexico	MEX	124	Canada	CAN								02	DAIRY PRODUCTS,BIRD EGGS	1	No Quantity							257444			0
S3	2000	2000	2000	2	0	2	Export	484	Mexico	MEX	152	Chile	CHL								02	DAIRY PRODUCTS,BIRD EGGS	1	No Quantity							37577			0
S3	2000	2000	2000	2	0	2	Export	484	Mexico	MEX	188	Costa Rica	CRI								02	DAIRY PRODUCTS,BIRD EGGS	1	No Quantity							1772758			0
S3	2000	2000	2000	2	0	2	Export	484	Mexico	MEX	192	Cuba	CUB								02	DAIRY PRODUCTS,BIRD EGGS	1	No Quantity							491675			0
S3	2000	2000	2000	2	0	2	Export	484	Mexico	MEX	214	Dominican Rep.	DOM								02	DAIRY PRODUCTS,BIRD EGGS	1	No Quantity							281782			0
S3	2000	2000	2000	2	0	2	Export	484	Mexico	MEX	218	Ecuador	ECU								02	DAIRY PRODUCTS,BIRD EGGS	1	No Quantity							9472			0
S3	2000	2000	2000	2	0	2	Export	484	Mexico	MEX	222	El Salvador	SLV								02	DAIRY PRODUCTS,BIRD EGGS	1	No Quantity							8022801			0
S3	2000	2000	2000	2	0	2	Export	484	Mexico	MEX	276	Germany	DEU								02	DAIRY PRODUCTS,BIRD EGGS	1	No Quantity							168471			0
S3	2000	2000	2000	2	0	2	Export	484	Mexico	MEX	320	Guatemala	GTM								02	DAIRY PRODUCTS,BIRD EGGS	1	No Quantity							15518850			0
S3	2000	2000	2000	2	0	2	Export	484	Mexico	MEX	340	Honduras	HND								02	DAIRY PRODUCTS,BIRD EGGS	1	No Quantity							3210802			0
S3	2000	2000	2000	2	0	2	Export	484	Mexico	MEX	376	Israel	ISR								02	DAIRY PRODUCTS,BIRD EGGS	1	No Quantity							35898			0
S3	2000	2000	2000	2	0	2	Export	484	Mexico	MEX	388	Jamaica	JAM								02	DAIRY PRODUCTS,BIRD EGGS	1	No Quantity							3953			0
S3	2000	2000	2000	2	0	2	Export	484	Mexico	MEX	392	Japan	JPN								02	DAIRY PRODUCTS,BIRD EGGS	1	No Quantity							3601799			0
S3	2000	2000	2000	2	0	2	Export	484	Mexico	MEX	490	Other Asia, nes									02	DAIRY PRODUCTS,BIRD EGGS	1	No Quantity							78057			0
S3	2000	2000	2000	2	0	2	Export	484	Mexico	MEX	504	Morocco	MAR								02	DAIRY PRODUCTS,BIRD EGGS	1	No Quantity							12375			0
S3	2000	2000	2000	2	0	2	Export	484	Mexico	MEX	533	Aruba	ABW								02	DAIRY PRODUCTS,BIRD EGGS	1	No Quantity							110392			0
S3	2000	2000	2000	2	0	2	Export	484	Mexico	MEX	558	Nicaragua	NIC								02	DAIRY PRODUCTS,BIRD EGGS	1	No Quantity							262473			0
S3	2000	2000	2000	2	0	2	Export	484	Mexico	MEX	591	Panama	PAN								02	DAIRY PRODUCTS,BIRD EGGS	1	No Quantity							3048692			0
S3	2000	2000	2000	2	0	2	Export	484	Mexico	MEX	604	Peru	PER								02	DAIRY PRODUCTS,BIRD EGGS	1	No Quantity							121152			0
S3	2000	2000	2000	2	0	2	Export	484	Mexico	MEX	682	Saudi Arabia	SAU								02	DAIRY PRODUCTS,BIRD EGGS	1	No Quantity							48535			0
S3	2000	2000	2000	2	0	2	Export	484	Mexico	MEX	724	Spain	ESP								02	DAIRY PRODUCTS,BIRD EGGS	1	No Quantity							524879			0
S3	2000	2000	2000	2	0	2	Export	484	Mexico	MEX	764	Thailand	THA								02	DAIRY PRODUCTS,BIRD EGGS	1	No Quantity							159413			0
S3	2000	2000	2000	2	0	2	Export	484	Mexico	MEX	780	Trinidad and Tobago	TTO								02	DAIRY PRODUCTS,BIRD EGGS	1	No Quantity							294562			0
S3	2000	2000	2000	2	0	2	Export	484	Mexico	MEX	804	Ukraine	UKR								02	DAIRY PRODUCTS,BIRD EGGS	1	No Quantity							20514			0
S3	2000	2000	2000	2	0	2	Export	484	Mexico	MEX	826	United Kingdom	GBR								02	DAIRY PRODUCTS,BIRD EGGS	1	No Quantity							47012			0
S3	2000	2000	2000	2	0	2	Export	484	Mexico	MEX	842	USA	USA								02	DAIRY PRODUCTS,BIRD EGGS	1	No Quantity							12875030			0
S3	2000	2000	2000	2	0	2	Export	484	Mexico	MEX	862	Venezuela	VEN								02	DAIRY PRODUCTS,BIRD EGGS	1	No Quantity							2670			0
S3	2000	2000	2000	2	0	2	Export	480	Mauritius	MUS	0	World	WLD								03	FISH,CRUSTACEANS,MOLLUSC	1	No Quantity							36480963			0
S3	2000	2000	2000	2	0	2	Export	480	Mauritius	MUS	56	Belgium	BEL								03	FISH,CRUSTACEANS,MOLLUSC	1	No Quantity							395558			0
S3	2000	2000	2000	2	0	2	Export	480	Mauritius	MUS	174	Comoros	COM								03	FISH,CRUSTACEANS,MOLLUSC	1	No Quantity							504			0
S3	2000	2000	2000	2	0	2	Export	480	Mauritius	MUS	246	Finland	FIN								03	FISH,CRUSTACEANS,MOLLUSC	1	No Quantity							316014			0
S3	2000	2000	2000	2	0	2	Export	480	Mauritius	MUS	251	France	FRA								03	FISH,CRUSTACEANS,MOLLUSC	1	No Quantity							667963			0
S3	2000	2000	2000	2	0	2	Export	480	Mauritius	MUS	276	Germany	DEU								03	FISH,CRUSTACEANS,MOLLUSC	1	No Quantity							965552			0
S3	2000	2000	2000	2	0	2	Export	480	Mauritius	MUS	300	Greece	GRC								03	FISH,CRUSTACEANS,MOLLUSC	1	No Quantity							179205			0
S3	2000	2000	2000	2	0	2	Export	480	Mauritius	MUS	344	China, Hong Kong SAR	HKG								03	FISH,CRUSTACEANS,MOLLUSC	1	No Quantity							63219			0
S3	2000	2000	2000	2	0	2	Export	480	Mauritius	MUS	392	Japan	JPN								03	FISH,CRUSTACEANS,MOLLUSC	1	No Quantity							20087			0
S3	2000	2000	2000	2	0	2	Export	480	Mauritius	MUS	450	Madagascar	MDG								03	FISH,CRUSTACEANS,MOLLUSC	1	No Quantity							85437			0
S3	2000	2000	2000	2	0	2	Export	480	Mauritius	MUS	458	Malaysia	MYS								03	FISH,CRUSTACEANS,MOLLUSC	1	No Quantity							11213			0
S3	2000	2000	2000	2	0	2	Export	480	Mauritius	MUS	504	Morocco	MAR								03	FISH,CRUSTACEANS,MOLLUSC	1	No Quantity							820			0
S3	2000	2000	2000	2	0	2	Export	480	Mauritius	MUS	528	Netherlands	NLD								03	FISH,CRUSTACEANS,MOLLUSC	1	No Quantity							394454			0
S3	2000	2000	2000	2	0	2	Export	480	Mauritius	MUS	690	Seychelles	SYC								03	FISH,CRUSTACEANS,MOLLUSC	1	No Quantity							1893			0
S3	2000	2000	2000	2	0	2	Export	480	Mauritius	MUS	710	South Africa	ZAF								03	FISH,CRUSTACEANS,MOLLUSC	1	No Quantity							2801			0
S3	2000	2000	2000	2	0	2	Export	480	Mauritius	MUS	716	Zimbabwe	ZWE								03	FISH,CRUSTACEANS,MOLLUSC	1	No Quantity							277			0
S3	2000	2000	2000	2	0	2	Export	480	Mauritius	MUS	724	Spain	ESP								03	FISH,CRUSTACEANS,MOLLUSC	1	No Quantity							263990			0
S3	2000	2000	2000	2	0	2	Export	480	Mauritius	MUS	752	Sweden	SWE								03	FISH,CRUSTACEANS,MOLLUSC	1	No Quantity							807780			0
S3	2000	2000	2000	2	0	2	Export	480	Mauritius	MUS	757	Switzerland	CHE								03	FISH,CRUSTACEANS,MOLLUSC	1	No Quantity							74518			0
S3	2000	2000	2000	2	0	2	Export	480	Mauritius	MUS	784	United Arab Emirates	ARE								03	FISH,CRUSTACEANS,MOLLUSC	1	No Quantity							1036			0
S3	2000	2000	2000	2	0	2	Export	480	Mauritius	MUS	826	United Kingdom	GBR								03	FISH,CRUSTACEANS,MOLLUSC	1	No Quantity							32227158			0
S3	2000	2000	2000	2	0	2	Export	480	Mauritius	MUS	894	Zambia	ZMB								03	FISH,CRUSTACEANS,MOLLUSC	1	No Quantity							1486			0
S3	2000	2000	2000	2	0	2	Export	484	Mexico	MEX	0	World	WLD								03	FISH,CRUSTACEANS,MOLLUSC	1	No Quantity							699397959			0
S3	2000	2000	2000	2	0	2	Export	484	Mexico	MEX	36	Australia	AUS								03	FISH,CRUSTACEANS,MOLLUSC	1	No Quantity							181678			0
S3	2000	2000	2000	2	0	2	Export	484	Mexico	MEX	56	Belgium	BEL								03	FISH,CRUSTACEANS,MOLLUSC	1	No Quantity							58243			0
S3	2000	2000	2000	2	0	2	Export	484	Mexico	MEX	84	Belize	BLZ								03	FISH,CRUSTACEANS,MOLLUSC	1	No Quantity							97149			0
S3	2000	2000	2000	2	0	2	Export	484	Mexico	MEX	124	Canada	CAN								03	FISH,CRUSTACEANS,MOLLUSC	1	No Quantity							603524			0
S3	2000	2000	2000	2	0	2	Export	484	Mexico	MEX	152	Chile	CHL								03	FISH,CRUSTACEANS,MOLLUSC	1	No Quantity							56832			0
S3	2000	2000	2000	2	0	2	Export	484	Mexico	MEX	156	China	CHN								03	FISH,CRUSTACEANS,MOLLUSC	1	No Quantity							5318526			0
S3	2000	2000	2000	2	0	2	Export	484	Mexico	MEX	188	Costa Rica	CRI								03	FISH,CRUSTACEANS,MOLLUSC	1	No Quantity							271787			0
S3	2000	2000	2000	2	0	2	Export	484	Mexico	MEX	192	Cuba	CUB								03	FISH,CRUSTACEANS,MOLLUSC	1	No Quantity							368206			0
S3	2000	2000	2000	2	0	2	Export	484	Mexico	MEX	214	Dominican Rep.	DOM								03	FISH,CRUSTACEANS,MOLLUSC	1	No Quantity							363517			0
S3	2000	2000	2000	2	0	2	Export	484	Mexico	MEX	222	El Salvador	SLV								03	FISH,CRUSTACEANS,MOLLUSC	1	No Quantity							42213			0
S3	2000	2000	2000	2	0	2	Export	484	Mexico	MEX	251	France	FRA								03	FISH,CRUSTACEANS,MOLLUSC	1	No Quantity							15385357			0
S3	2000	2000	2000	2	0	2	Export	484	Mexico	MEX	300	Greece	GRC								03	FISH,CRUSTACEANS,MOLLUSC	1	No Quantity							47916			0
S3	2000	2000	2000	2	0	2	Export	484	Mexico	MEX	320	Guatemala	GTM								03	FISH,CRUSTACEANS,MOLLUSC	1	No Quantity							164253			0
S3	2000	2000	2000	2	0	2	Export	484	Mexico	MEX	340	Honduras	HND								03	FISH,CRUSTACEANS,MOLLUSC	1	No Quantity							443135			0
S3	2000	2000	2000	2	0	2	Export	484	Mexico	MEX	344	China, Hong Kong SAR	HKG								03	FISH,CRUSTACEANS,MOLLUSC	1	No Quantity							10976157			0
S3	2000	2000	2000	2	0	2	Export	484	Mexico	MEX	360	Indonesia	IDN								03	FISH,CRUSTACEANS,MOLLUSC	1	No Quantity							19872			0
S3	2000	2000	2000	2	0	2	Export	484	Mexico	MEX	381	Italy	ITA								03	FISH,CRUSTACEANS,MOLLUSC	1	No Quantity							3571266			0
S3	2000	2000	2000	2	0	2	Export	484	Mexico	MEX	392	Japan	JPN								03	FISH,CRUSTACEANS,MOLLUSC	1	No Quantity							15524623			0
S3	2000	2000	2000	2	0	2	Export	484	Mexico	MEX	408	Dem. People's Rep. of Korea	PRK								03	FISH,CRUSTACEANS,MOLLUSC	1	No Quantity							370384			0
S3	2000	2000	2000	2	0	2	Export	484	Mexico	MEX	410	Rep. of Korea	KOR								03	FISH,CRUSTACEANS,MOLLUSC	1	No Quantity							19921788			0
S3	2000	2000	2000	2	0	2	Export	484	Mexico	MEX	458	Malaysia	MYS								03	FISH,CRUSTACEANS,MOLLUSC	1	No Quantity							1139985			0
S3	2000	2000	2000	2	0	2	Export	484	Mexico	MEX	490	Other Asia, nes									03	FISH,CRUSTACEANS,MOLLUSC	1	No Quantity							11316774			0
S3	2000	2000	2000	2	0	2	Export	484	Mexico	MEX	504	Morocco	MAR								03	FISH,CRUSTACEANS,MOLLUSC	1	No Quantity							204169			0
S3	2000	2000	2000	2	0	2	Export	484	Mexico	MEX	528	Netherlands	NLD								03	FISH,CRUSTACEANS,MOLLUSC	1	No Quantity							173902			0
S3	2000	2000	2000	2	0	2	Export	484	Mexico	MEX	558	Nicaragua	NIC								03	FISH,CRUSTACEANS,MOLLUSC	1	No Quantity							90879			0
S3	2000	2000	2000	2	0	2	Export	484	Mexico	MEX	591	Panama	PAN								03	FISH,CRUSTACEANS,MOLLUSC	1	No Quantity							16800			0
S3	2000	2000	2000	2	0	2	Export	484	Mexico	MEX	608	Philippines	PHL								03	FISH,CRUSTACEANS,MOLLUSC	1	No Quantity							1528667			0
S3	2000	2000	2000	2	0	2	Export	484	Mexico	MEX	620	Portugal	PRT								03	FISH,CRUSTACEANS,MOLLUSC	1	No Quantity							45600			0
S3	2000	2000	2000	2	0	2	Export	484	Mexico	MEX	702	Singapore	SGP								03	FISH,CRUSTACEANS,MOLLUSC	1	No Quantity							3574990			0
S3	2000	2000	2000	2	0	2	Export	484	Mexico	MEX	705	Slovenia	SVN								03	FISH,CRUSTACEANS,MOLLUSC	1	No Quantity							58800			0
S3	2000	2000	2000	2	0	2	Export	484	Mexico	MEX	724	Spain	ESP								03	FISH,CRUSTACEANS,MOLLUSC	1	No Quantity							7466989			0
S3	2000	2000	2000	2	0	2	Export	484	Mexico	MEX	764	Thailand	THA								03	FISH,CRUSTACEANS,MOLLUSC	1	No Quantity							192162			0
S3	2000	2000	2000	2	0	2	Export	484	Mexico	MEX	826	United Kingdom	GBR								03	FISH,CRUSTACEANS,MOLLUSC	1	No Quantity							330848			0
S3	2000	2000	2000	2	0	2	Export	484	Mexico	MEX	842	USA	USA								03	FISH,CRUSTACEANS,MOLLUSC	1	No Quantity							595439795			0
S3	2000	2000	2000	2	0	2	Export	484	Mexico	MEX	858	Uruguay	URY								03	FISH,CRUSTACEANS,MOLLUSC	1	No Quantity							3824814			0
S3	2000	2000	2000	2	0	2	Export	484	Mexico	MEX	862	Venezuela	VEN								03	FISH,CRUSTACEANS,MOLLUSC	1	No Quantity							206359			0
S3	2000	2000	2000	2	0	2	Export	480	Mauritius	MUS	0	World	WLD								04	CEREALS,CEREAL PREPRTNS.	1	No Quantity							5849823			0
S3	2000	2000	2000	2	0	2	Export	480	Mauritius	MUS	108	Burundi	BDI								04	CEREALS,CEREAL PREPRTNS.	1	No Quantity							171582			0
S3	2000	2000	2000	2	0	2	Export	480	Mauritius	MUS	174	Comoros	COM								04	CEREALS,CEREAL PREPRTNS.	1	No Quantity							125819			0
S3	2000	2000	2000	2	0	2	Export	480	Mauritius	MUS	251	France	FRA								04	CEREALS,CEREAL PREPRTNS.	1	No Quantity							161142			0
S3	2000	2000	2000	2	0	2	Export	480	Mauritius	MUS	260	Fr. South Antarctic Terr.	ATF								04	CEREALS,CEREAL PREPRTNS.	1	No Quantity							606187			0
S3	2000	2000	2000	2	0	2	Export	480	Mauritius	MUS	276	Germany	DEU								04	CEREALS,CEREAL PREPRTNS.	1	No Quantity							73			0
S3	2000	2000	2000	2	0	2	Export	480	Mauritius	MUS	381	Italy	ITA								04	CEREALS,CEREAL PREPRTNS.	1	No Quantity							92758			0
S3	2000	2000	2000	2	0	2	Export	480	Mauritius	MUS	404	Kenya	KEN								04	CEREALS,CEREAL PREPRTNS.	1	No Quantity							229279			0
S3	2000	2000	2000	2	0	2	Export	480	Mauritius	MUS	450	Madagascar	MDG								04	CEREALS,CEREAL PREPRTNS.	1	No Quantity							2922613			0
S3	2000	2000	2000	2	0	2	Export	480	Mauritius	MUS	454	Malawi	MWI								04	CEREALS,CEREAL PREPRTNS.	1	No Quantity							1115438			0
S3	2000	2000	2000	2	0	2	Export	480	Mauritius	MUS	490	Other Asia, nes									04	CEREALS,CEREAL PREPRTNS.	1	No Quantity							145			0
S3	2000	2000	2000	2	0	2	Export	480	Mauritius	MUS	508	Mozambique	MOZ								04	CEREALS,CEREAL PREPRTNS.	1	No Quantity							1229			0
S3	2000	2000	2000	2	0	2	Export	480	Mauritius	MUS	646	Rwanda	RWA								04	CEREALS,CEREAL PREPRTNS.	1	No Quantity							33228			0
S3	2000	2000	2000	2	0	2	Export	480	Mauritius	MUS	690	Seychelles	SYC								04	CEREALS,CEREAL PREPRTNS.	1	No Quantity							350909			0
S3	2000	2000	2000	2	0	2	Export	480	Mauritius	MUS	699	India	IND								04	CEREALS,CEREAL PREPRTNS.	1	No Quantity							13247			0
S3	2000	2000	2000	2	0	2	Export	480	Mauritius	MUS	702	Singapore	SGP								04	CEREALS,CEREAL PREPRTNS.	1	No Quantity							14695			0
S3	2000	2000	2000	2	0	2	Export	480	Mauritius	MUS	710	South Africa	ZAF								04	CEREALS,CEREAL PREPRTNS.	1	No Quantity							4470			0
S3	2000	2000	2000	2	0	2	Export	480	Mauritius	MUS	757	Switzerland	CHE								04	CEREALS,CEREAL PREPRTNS.	1	No Quantity							141			0
S3	2000	2000	2000	2	0	2	Export	480	Mauritius	MUS	834	United Rep. of Tanzania	TZA								04	CEREALS,CEREAL PREPRTNS.	1	No Quantity							6868			0
S3	2000	2000	2000	2	0	2	Export	484	Mexico	MEX	0	World	WLD								04	CEREALS,CEREAL PREPRTNS.	1	No Quantity							289103590			0
S3	2000	2000	2000	2	0	2	Export	484	Mexico	MEX	4	Afghanistan	AFG								04	CEREALS,CEREAL PREPRTNS.	1	No Quantity							5346			0
S3	2000	2000	2000	2	0	2	Export	484	Mexico	MEX	12	Algeria	DZA								04	CEREALS,CEREAL PREPRTNS.	1	No Quantity							68648506			0
S3	2000	2000	2000	2	0	2	Export	484	Mexico	MEX	28	Antigua and Barbuda	ATG								04	CEREALS,CEREAL PREPRTNS.	1	No Quantity							46387			0
S3	2000	2000	2000	2	0	2	Export	484	Mexico	MEX	32	Argentina	ARG								04	CEREALS,CEREAL PREPRTNS.	1	No Quantity							1443731			0
S3	2000	2000	2000	2	0	2	Export	484	Mexico	MEX	52	Barbados	BRB								04	CEREALS,CEREAL PREPRTNS.	1	No Quantity							178156			0
S3	2000	2000	2000	2	0	2	Export	484	Mexico	MEX	56	Belgium	BEL								04	CEREALS,CEREAL PREPRTNS.	1	No Quantity							2861			0
S3	2000	2000	2000	2	0	2	Export	484	Mexico	MEX	68	Bolivia (Plurinational State of)	BOL								04	CEREALS,CEREAL PREPRTNS.	1	No Quantity							122860			0
S3	2000	2000	2000	2	0	2	Export	484	Mexico	MEX	76	Brazil	BRA								04	CEREALS,CEREAL PREPRTNS.	1	No Quantity							1855146			0
S3	2000	2000	2000	2	0	2	Export	484	Mexico	MEX	84	Belize	BLZ								04	CEREALS,CEREAL PREPRTNS.	1	No Quantity							903070			0
S3	2000	2000	2000	2	0	2	Export	484	Mexico	MEX	92	Br. Virgin Isds	VGB								04	CEREALS,CEREAL PREPRTNS.	1	No Quantity							530352			0
S3	2000	2000	2000	2	0	2	Export	484	Mexico	MEX	124	Canada	CAN								04	CEREALS,CEREAL PREPRTNS.	1	No Quantity							3249804			0
S3	2000	2000	2000	2	0	2	Export	484	Mexico	MEX	152	Chile	CHL								04	CEREALS,CEREAL PREPRTNS.	1	No Quantity							1486942			0
S3	2000	2000	2000	2	0	2	Export	484	Mexico	MEX	170	Colombia	COL								04	CEREALS,CEREAL PREPRTNS.	1	No Quantity							3102541			0
S3	2000	2000	2000	2	0	2	Export	484	Mexico	MEX	188	Costa Rica	CRI								04	CEREALS,CEREAL PREPRTNS.	1	No Quantity							2557301			0
S3	2000	2000	2000	2	0	2	Export	484	Mexico	MEX	192	Cuba	CUB								04	CEREALS,CEREAL PREPRTNS.	1	No Quantity							1483670			0
S3	2000	2000	2000	2	0	2	Export	484	Mexico	MEX	196	Cyprus	CYP								04	CEREALS,CEREAL PREPRTNS.	1	No Quantity							20768			0
S3	2000	2000	2000	2	0	2	Export	484	Mexico	MEX	214	Dominican Rep.	DOM								04	CEREALS,CEREAL PREPRTNS.	1	No Quantity							2758497			0
S3	2000	2000	2000	2	0	2	Export	484	Mexico	MEX	218	Ecuador	ECU								04	CEREALS,CEREAL PREPRTNS.	1	No Quantity							1002039			0
S3	2000	2000	2000	2	0	2	Export	484	Mexico	MEX	222	El Salvador	SLV								04	CEREALS,CEREAL PREPRTNS.	1	No Quantity							2075129			0
S3	2000	2000	2000	2	0	2	Export	484	Mexico	MEX	251	France	FRA								04	CEREALS,CEREAL PREPRTNS.	1	No Quantity							12090			0
S3	2000	2000	2000	2	0	2	Export	484	Mexico	MEX	276	Germany	DEU								04	CEREALS,CEREAL PREPRTNS.	1	No Quantity							6869			0
S3	2000	2000	2000	2	0	2	Export	484	Mexico	MEX	308	Grenada	GRD								04	CEREALS,CEREAL PREPRTNS.	1	No Quantity							11036			0
S3	2000	2000	2000	2	0	2	Export	484	Mexico	MEX	320	Guatemala	GTM								04	CEREALS,CEREAL PREPRTNS.	1	No Quantity							4313198			0
S3	2000	2000	2000	2	0	2	Export	484	Mexico	MEX	332	Haiti	HTI								04	CEREALS,CEREAL PREPRTNS.	1	No Quantity							875885			0
S3	2000	2000	2000	2	0	2	Export	484	Mexico	MEX	340	Honduras	HND								04	CEREALS,CEREAL PREPRTNS.	1	No Quantity							3340328			0
S3	2000	2000	2000	2	0	2	Export	484	Mexico	MEX	376	Israel	ISR								04	CEREALS,CEREAL PREPRTNS.	1	No Quantity							121770			0
S3	2000	2000	2000	2	0	2	Export	484	Mexico	MEX	381	Italy	ITA								04	CEREALS,CEREAL PREPRTNS.	1	No Quantity							14824			0
S3	2000	2000	2000	2	0	2	Export	484	Mexico	MEX	388	Jamaica	JAM								04	CEREALS,CEREAL PREPRTNS.	1	No Quantity							265135			0
S3	2000	2000	2000	2	0	2	Export	484	Mexico	MEX	400	Jordan	JOR								04	CEREALS,CEREAL PREPRTNS.	1	No Quantity							5885			0
S3	2000	2000	2000	2	0	2	Export	484	Mexico	MEX	410	Rep. of Korea	KOR								04	CEREALS,CEREAL PREPRTNS.	1	No Quantity							237603			0
S3	2000	2000	2000	2	0	2	Export	484	Mexico	MEX	414	Kuwait	KWT								04	CEREALS,CEREAL PREPRTNS.	1	No Quantity							72262			0
S3	2000	2000	2000	2	0	2	Export	484	Mexico	MEX	422	Lebanon	LBN								04	CEREALS,CEREAL PREPRTNS.	1	No Quantity							43621			0
S3	2000	2000	2000	2	0	2	Export	484	Mexico	MEX	458	Malaysia	MYS								04	CEREALS,CEREAL PREPRTNS.	1	No Quantity							718092			0
S3	2000	2000	2000	2	0	2	Export	484	Mexico	MEX	528	Netherlands	NLD								04	CEREALS,CEREAL PREPRTNS.	1	No Quantity							28900			0
S3	2000	2000	2000	2	0	2	Export	484	Mexico	MEX	530	Neth. Antilles	ANT								04	CEREALS,CEREAL PREPRTNS.	1	No Quantity							174135			0
S3	2000	2000	2000	2	0	2	Export	484	Mexico	MEX	533	Aruba	ABW								04	CEREALS,CEREAL PREPRTNS.	1	No Quantity							120944			0
S3	2000	2000	2000	2	0	2	Export	484	Mexico	MEX	554	New Zealand	NZL								04	CEREALS,CEREAL PREPRTNS.	1	No Quantity							35381			0
S3	2000	2000	2000	2	0	2	Export	484	Mexico	MEX	558	Nicaragua	NIC								04	CEREALS,CEREAL PREPRTNS.	1	No Quantity							912220			0
S3	2000	2000	2000	2	0	2	Export	484	Mexico	MEX	591	Panama	PAN								04	CEREALS,CEREAL PREPRTNS.	1	No Quantity							2909423			0
S3	2000	2000	2000	2	0	2	Export	484	Mexico	MEX	600	Paraguay	PRY								04	CEREALS,CEREAL PREPRTNS.	1	No Quantity							111948			0
S3	2000	2000	2000	2	0	2	Export	484	Mexico	MEX	604	Peru	PER								04	CEREALS,CEREAL PREPRTNS.	1	No Quantity							277392			0
S3	2000	2000	2000	2	0	2	Export	484	Mexico	MEX	608	Philippines	PHL								04	CEREALS,CEREAL PREPRTNS.	1	No Quantity							59546			0
S3	2000	2000	2000	2	0	2	Export	484	Mexico	MEX	612	Pitcairn	PCN								04	CEREALS,CEREAL PREPRTNS.	1	No Quantity							4532			0
S3	2000	2000	2000	2	0	2	Export	484	Mexico	MEX	659	Saint Kitts and Nevis	KNA								04	CEREALS,CEREAL PREPRTNS.	1	No Quantity							6877			0
S3	2000	2000	2000	2	0	2	Export	484	Mexico	MEX	662	Saint Lucia	LCA								04	CEREALS,CEREAL PREPRTNS.	1	No Quantity							17868			0
S3	2000	2000	2000	2	0	2	Export	484	Mexico	MEX	682	Saudi Arabia	SAU								04	CEREALS,CEREAL PREPRTNS.	1	No Quantity							2784965			0
S3	2000	2000	2000	2	0	2	Export	484	Mexico	MEX	710	South Africa	ZAF								04	CEREALS,CEREAL PREPRTNS.	1	No Quantity							18650			0
S3	2000	2000	2000	2	0	2	Export	484	Mexico	MEX	724	Spain	ESP								04	CEREALS,CEREAL PREPRTNS.	1	No Quantity							41202			0
S3	2000	2000	2000	2	0	2	Export	484	Mexico	MEX	740	Suriname	SUR								04	CEREALS,CEREAL PREPRTNS.	1	No Quantity							23194			0
S3	2000	2000	2000	2	0	2	Export	484	Mexico	MEX	780	Trinidad and Tobago	TTO								04	CEREALS,CEREAL PREPRTNS.	1	No Quantity							530016			0
S3	2000	2000	2000	2	0	2	Export	484	Mexico	MEX	784	United Arab Emirates	ARE								04	CEREALS,CEREAL PREPRTNS.	1	No Quantity							104371			0
S3	2000	2000	2000	2	0	2	Export	484	Mexico	MEX	792	Turkey	TUR								04	CEREALS,CEREAL PREPRTNS.	1	No Quantity							536281			0
S3	2000	2000	2000	2	0	2	Export	484	Mexico	MEX	826	United Kingdom	GBR								04	CEREALS,CEREAL PREPRTNS.	1	No Quantity							89212			0
S3	2000	2000	2000	2	0	2	Export	484	Mexico	MEX	842	USA	USA								04	CEREALS,CEREAL PREPRTNS.	1	No Quantity							171423986			0
S3	2000	2000	2000	2	0	2	Export	484	Mexico	MEX	858	Uruguay	URY								04	CEREALS,CEREAL PREPRTNS.	1	No Quantity							107784			0
S3	2000	2000	2000	2	0	2	Export	484	Mexico	MEX	862	Venezuela	VEN								04	CEREALS,CEREAL PREPRTNS.	1	No Quantity							7273059			0
S3	2000	2000	2000	2	0	2	Export	480	Mauritius	MUS	0	World	WLD								05	VEGETABLES AND FRUIT	1	No Quantity							1753481			0
S3	2000	2000	2000	2	0	2	Export	480	Mauritius	MUS	36	Australia	AUS								05	VEGETABLES AND FRUIT	1	No Quantity							9568			0
S3	2000	2000	2000	2	0	2	Export	480	Mauritius	MUS	40	Austria	AUT								05	VEGETABLES AND FRUIT	1	No Quantity							1718			0
S3	2000	2000	2000	2	0	2	Export	480	Mauritius	MUS	56	Belgium	BEL								05	VEGETABLES AND FRUIT	1	No Quantity							43780			0
S3	2000	2000	2000	2	0	2	Export	480	Mauritius	MUS	124	Canada	CAN								05	VEGETABLES AND FRUIT	1	No Quantity							8302			0
S3	2000	2000	2000	2	0	2	Export	480	Mauritius	MUS	156	China	CHN								05	VEGETABLES AND FRUIT	1	No Quantity							3263			0
S3	2000	2000	2000	2	0	2	Export	480	Mauritius	MUS	174	Comoros	COM								05	VEGETABLES AND FRUIT	1	No Quantity							87088			0
S3	2000	2000	2000	2	0	2	Export	480	Mauritius	MUS	251	France	FRA								05	VEGETABLES AND FRUIT	1	No Quantity							892794			0
S3	2000	2000	2000	2	0	2	Export	480	Mauritius	MUS	260	Fr. South Antarctic Terr.	ATF								05	VEGETABLES AND FRUIT	1	No Quantity							1441			0
S3	2000	2000	2000	2	0	2	Export	480	Mauritius	MUS	276	Germany	DEU								05	VEGETABLES AND FRUIT	1	No Quantity							2501			0
S3	2000	2000	2000	2	0	2	Export	480	Mauritius	MUS	300	Greece	GRC								05	VEGETABLES AND FRUIT	1	No Quantity							422			0
S3	2000	2000	2000	2	0	2	Export	480	Mauritius	MUS	344	China, Hong Kong SAR	HKG								05	VEGETABLES AND FRUIT	1	No Quantity							4139			0
S3	2000	2000	2000	2	0	2	Export	480	Mauritius	MUS	376	Israel	ISR								05	VEGETABLES AND FRUIT	1	No Quantity							11307			0
S3	2000	2000	2000	2	0	2	Export	480	Mauritius	MUS	381	Italy	ITA								05	VEGETABLES AND FRUIT	1	No Quantity							146292			0
S3	2000	2000	2000	2	0	2	Export	480	Mauritius	MUS	404	Kenya	KEN								05	VEGETABLES AND FRUIT	1	No Quantity							114			0
S3	2000	2000	2000	2	0	2	Export	480	Mauritius	MUS	450	Madagascar	MDG								05	VEGETABLES AND FRUIT	1	No Quantity							60454			0
S3	2000	2000	2000	2	0	2	Export	480	Mauritius	MUS	454	Malawi	MWI								05	VEGETABLES AND FRUIT	1	No Quantity							11244			0
S3	2000	2000	2000	2	0	2	Export	480	Mauritius	MUS	490	Other Asia, nes									05	VEGETABLES AND FRUIT	1	No Quantity							1392			0
S3	2000	2000	2000	2	0	2	Export	480	Mauritius	MUS	528	Netherlands	NLD								05	VEGETABLES AND FRUIT	1	No Quantity							11636			0
S3	2000	2000	2000	2	0	2	Export	480	Mauritius	MUS	554	New Zealand	NZL								05	VEGETABLES AND FRUIT	1	No Quantity							7388			0
S3	2000	2000	2000	2	0	2	Export	480	Mauritius	MUS	690	Seychelles	SYC								05	VEGETABLES AND FRUIT	1	No Quantity							94414			0
S3	2000	2000	2000	2	0	2	Export	480	Mauritius	MUS	699	India	IND								05	VEGETABLES AND FRUIT	1	No Quantity							7330			0
S3	2000	2000	2000	2	0	2	Export	480	Mauritius	MUS	702	Singapore	SGP								05	VEGETABLES AND FRUIT	1	No Quantity							106			0
S3	2000	2000	2000	2	0	2	Export	480	Mauritius	MUS	710	South Africa	ZAF								05	VEGETABLES AND FRUIT	1	No Quantity							250927			0
S3	2000	2000	2000	2	0	2	Export	480	Mauritius	MUS	716	Zimbabwe	ZWE								05	VEGETABLES AND FRUIT	1	No Quantity							235			0
S3	2000	2000	2000	2	0	2	Export	480	Mauritius	MUS	757	Switzerland	CHE								05	VEGETABLES AND FRUIT	1	No Quantity							10606			0
S3	2000	2000	2000	2	0	2	Export	480	Mauritius	MUS	768	Togo	TGO								05	VEGETABLES AND FRUIT	1	No Quantity							440			0
S3	2000	2000	2000	2	0	2	Export	480	Mauritius	MUS	788	Tunisia	TUN								05	VEGETABLES AND FRUIT	1	No Quantity							23249			0
S3	2000	2000	2000	2	0	2	Export	480	Mauritius	MUS	826	United Kingdom	GBR								05	VEGETABLES AND FRUIT	1	No Quantity							61333			0
S3	2000	2000	2000	2	0	2	Export	484	Mexico	MEX	0	World	WLD								05	VEGETABLES AND FRUIT	1	No Quantity							3255764314			0
S3	2000	2000	2000	2	0	2	Export	484	Mexico	MEX	12	Algeria	DZA								05	VEGETABLES AND FRUIT	1	No Quantity							17342536			0
S3	2000	2000	2000	2	0	2	Export	484	Mexico	MEX	24	Angola	AGO								05	VEGETABLES AND FRUIT	1	No Quantity							7607			0
S3	2000	2000	2000	2	0	2	Export	484	Mexico	MEX	32	Argentina	ARG								05	VEGETABLES AND FRUIT	1	No Quantity							1944749			0
S3	2000	2000	2000	2	0	2	Export	484	Mexico	MEX	36	Australia	AUS								05	VEGETABLES AND FRUIT	1	No Quantity							3620786			0
S3	2000	2000	2000	2	0	2	Export	484	Mexico	MEX	44	Bahamas	BHS								05	VEGETABLES AND FRUIT	1	No Quantity							101047			0
S3	2000	2000	2000	2	0	2	Export	484	Mexico	MEX	48	Bahrain	BHR								05	VEGETABLES AND FRUIT	1	No Quantity							229216			0
S3	2000	2000	2000	2	0	2	Export	484	Mexico	MEX	56	Belgium	BEL								05	VEGETABLES AND FRUIT	1	No Quantity							3896571			0
S3	2000	2000	2000	2	0	2	Export	484	Mexico	MEX	60	Bermuda	BMU								05	VEGETABLES AND FRUIT	1	No Quantity							3979377			0
S3	2000	2000	2000	2	0	2	Export	484	Mexico	MEX	68	Bolivia (Plurinational State of)	BOL								05	VEGETABLES AND FRUIT	1	No Quantity							15393			0
S3	2000	2000	2000	2	0	2	Export	484	Mexico	MEX	76	Brazil	BRA								05	VEGETABLES AND FRUIT	1	No Quantity							5313532			0
S3	2000	2000	2000	2	0	2	Export	484	Mexico	MEX	84	Belize	BLZ								05	VEGETABLES AND FRUIT	1	No Quantity							1859966			0
S3	2000	2000	2000	2	0	2	Export	484	Mexico	MEX	120	Cameroon	CMR								05	VEGETABLES AND FRUIT	1	No Quantity							13199			0
S3	2000	2000	2000	2	0	2	Export	484	Mexico	MEX	124	Canada	CAN								05	VEGETABLES AND FRUIT	1	No Quantity							27153251			0
S3	2000	2000	2000	2	0	2	Export	484	Mexico	MEX	144	Sri Lanka	LKA								05	VEGETABLES AND FRUIT	1	No Quantity							981982			0
S3	2000	2000	2000	2	0	2	Export	484	Mexico	MEX	152	Chile	CHL								05	VEGETABLES AND FRUIT	1	No Quantity							1410877			0
S3	2000	2000	2000	2	0	2	Export	484	Mexico	MEX	156	China	CHN								05	VEGETABLES AND FRUIT	1	No Quantity							1631599			0
S3	2000	2000	2000	2	0	2	Export	484	Mexico	MEX	170	Colombia	COL								05	VEGETABLES AND FRUIT	1	No Quantity							13066659			0
S3	2000	2000	2000	2	0	2	Export	484	Mexico	MEX	188	Costa Rica	CRI								05	VEGETABLES AND FRUIT	1	No Quantity							5905414			0
S3	2000	2000	2000	2	0	2	Export	484	Mexico	MEX	192	Cuba	CUB								05	VEGETABLES AND FRUIT	1	No Quantity							3002253			0
S3	2000	2000	2000	2	0	2	Export	484	Mexico	MEX	196	Cyprus	CYP								05	VEGETABLES AND FRUIT	1	No Quantity							15029			0
S3	2000	2000	2000	2	0	2	Export	484	Mexico	MEX	203	Czechia	CZE								05	VEGETABLES AND FRUIT	1	No Quantity							2155			0
S3	2000	2000	2000	2	0	2	Export	484	Mexico	MEX	208	Denmark	DNK								05	VEGETABLES AND FRUIT	1	No Quantity							1072156			0
S3	2000	2000	2000	2	0	2	Export	484	Mexico	MEX	212	Dominica	DMA								05	VEGETABLES AND FRUIT	1	No Quantity							9608			0
S3	2000	2000	2000	2	0	2	Export	484	Mexico	MEX	214	Dominican Rep.	DOM								05	VEGETABLES AND FRUIT	1	No Quantity							569958			0
S3	2000	2000	2000	2	0	2	Export	484	Mexico	MEX	218	Ecuador	ECU								05	VEGETABLES AND FRUIT	1	No Quantity							131068			0
S3	2000	2000	2000	2	0	2	Export	484	Mexico	MEX	222	El Salvador	SLV								05	VEGETABLES AND FRUIT	1	No Quantity							16378699			0
S3	2000	2000	2000	2	0	2	Export	484	Mexico	MEX	233	Estonia	EST								05	VEGETABLES AND FRUIT	1	No Quantity							6696			0
S3	2000	2000	2000	2	0	2	Export	484	Mexico	MEX	246	Finland	FIN								05	VEGETABLES AND FRUIT	1	No Quantity							34866			0
S3	2000	2000	2000	2	0	2	Export	484	Mexico	MEX	251	France	FRA								05	VEGETABLES AND FRUIT	1	No Quantity							18781253			0
S3	2000	2000	2000	2	0	2	Export	484	Mexico	MEX	276	Germany	DEU								05	VEGETABLES AND FRUIT	1	No Quantity							9141862			0
S3	2000	2000	2000	2	0	2	Export	484	Mexico	MEX	300	Greece	GRC								05	VEGETABLES AND FRUIT	1	No Quantity							2246774			0
S3	2000	2000	2000	2	0	2	Export	484	Mexico	MEX	320	Guatemala	GTM								05	VEGETABLES AND FRUIT	1	No Quantity							13204166			0
S3	2000	2000	2000	2	0	2	Export	484	Mexico	MEX	328	Guyana	GUY								05	VEGETABLES AND FRUIT	1	No Quantity							102414			0
S3	2000	2000	2000	2	0	2	Export	484	Mexico	MEX	332	Haiti	HTI								05	VEGETABLES AND FRUIT	1	No Quantity							133328			0
S3	2000	2000	2000	2	0	2	Export	484	Mexico	MEX	340	Honduras	HND								05	VEGETABLES AND FRUIT	1	No Quantity							4445015			0
S3	2000	2000	2000	2	0	2	Export	484	Mexico	MEX	344	China, Hong Kong SAR	HKG								05	VEGETABLES AND FRUIT	1	No Quantity							234582			0
S3	2000	2000	2000	2	0	2	Export	484	Mexico	MEX	360	Indonesia	IDN								05	VEGETABLES AND FRUIT	1	No Quantity							115978			0
S3	2000	2000	2000	2	0	2	Export	484	Mexico	MEX	372	Ireland	IRL								05	VEGETABLES AND FRUIT	1	No Quantity							109320			0
S3	2000	2000	2000	2	0	2	Export	484	Mexico	MEX	376	Israel	ISR								05	VEGETABLES AND FRUIT	1	No Quantity							2404489			0
S3	2000	2000	2000	2	0	2	Export	484	Mexico	MEX	381	Italy	ITA								05	VEGETABLES AND FRUIT	1	No Quantity							7046450			0
S3	2000	2000	2000	2	0	2	Export	484	Mexico	MEX	388	Jamaica	JAM								05	VEGETABLES AND FRUIT	1	No Quantity							767387			0
S3	2000	2000	2000	2	0	2	Export	484	Mexico	MEX	392	Japan	JPN								05	VEGETABLES AND FRUIT	1	No Quantity							44982166			0
S3	2000	2000	2000	2	0	2	Export	484	Mexico	MEX	400	Jordan	JOR								05	VEGETABLES AND FRUIT	1	No Quantity							103116			0
S3	2000	2000	2000	2	0	2	Export	484	Mexico	MEX	410	Rep. of Korea	KOR								05	VEGETABLES AND FRUIT	1	No Quantity							120018			0
S3	2000	2000	2000	2	0	2	Export	484	Mexico	MEX	414	Kuwait	KWT								05	VEGETABLES AND FRUIT	1	No Quantity							1092405			0
S3	2000	2000	2000	2	0	2	Export	484	Mexico	MEX	422	Lebanon	LBN								05	VEGETABLES AND FRUIT	1	No Quantity							2004894			0
S3	2000	2000	2000	2	0	2	Export	484	Mexico	MEX	442	Luxembourg	LUX								05	VEGETABLES AND FRUIT	1	No Quantity							8511			0
S3	2000	2000	2000	2	0	2	Export	484	Mexico	MEX	458	Malaysia	MYS								05	VEGETABLES AND FRUIT	1	No Quantity							149478			0
S3	2000	2000	2000	2	0	2	Export	484	Mexico	MEX	470	Malta	MLT								05	VEGETABLES AND FRUIT	1	No Quantity							7058			0
S3	2000	2000	2000	2	0	2	Export	484	Mexico	MEX	490	Other Asia, nes									05	VEGETABLES AND FRUIT	1	No Quantity							166304			0
S3	2000	2000	2000	2	0	2	Export	484	Mexico	MEX	504	Morocco	MAR								05	VEGETABLES AND FRUIT	1	No Quantity							1111093			0
S3	2000	2000	2000	2	0	2	Export	484	Mexico	MEX	512	Oman	OMN								05	VEGETABLES AND FRUIT	1	No Quantity							16797			0
S3	2000	2000	2000	2	0	2	Export	484	Mexico	MEX	528	Netherlands	NLD								05	VEGETABLES AND FRUIT	1	No Quantity							12850376			0
S3	2000	2000	2000	2	0	2	Export	484	Mexico	MEX	530	Neth. Antilles	ANT								05	VEGETABLES AND FRUIT	1	No Quantity							467283			0
S3	2000	2000	2000	2	0	2	Export	484	Mexico	MEX	533	Aruba	ABW								05	VEGETABLES AND FRUIT	1	No Quantity							290269			0
S3	2000	2000	2000	2	0	2	Export	484	Mexico	MEX	554	New Zealand	NZL								05	VEGETABLES AND FRUIT	1	No Quantity							125843			0
S3	2000	2000	2000	2	0	2	Export	484	Mexico	MEX	558	Nicaragua	NIC								05	VEGETABLES AND FRUIT	1	No Quantity							684582			0
S3	2000	2000	2000	2	0	2	Export	484	Mexico	MEX	566	Nigeria	NGA								05	VEGETABLES AND FRUIT	1	No Quantity							21420			0
S3	2000	2000	2000	2	0	2	Export	484	Mexico	MEX	579	Norway	NOR								05	VEGETABLES AND FRUIT	1	No Quantity							84249			0
S3	2000	2000	2000	2	0	2	Export	484	Mexico	MEX	586	Pakistan	PAK								05	VEGETABLES AND FRUIT	1	No Quantity							229634			0
S3	2000	2000	2000	2	0	2	Export	484	Mexico	MEX	591	Panama	PAN								05	VEGETABLES AND FRUIT	1	No Quantity							492611			0
S3	2000	2000	2000	2	0	2	Export	484	Mexico	MEX	604	Peru	PER								05	VEGETABLES AND FRUIT	1	No Quantity							81367			0
S3	2000	2000	2000	2	0	2	Export	484	Mexico	MEX	608	Philippines	PHL								05	VEGETABLES AND FRUIT	1	No Quantity							236743			0
S3	2000	2000	2000	2	0	2	Export	484	Mexico	MEX	616	Poland	POL								05	VEGETABLES AND FRUIT	1	No Quantity							36742			0
S3	2000	2000	2000	2	0	2	Export	484	Mexico	MEX	620	Portugal	PRT								05	VEGETABLES AND FRUIT	1	No Quantity							4427309			0
S3	2000	2000	2000	2	0	2	Export	484	Mexico	MEX	634	Qatar	QAT								05	VEGETABLES AND FRUIT	1	No Quantity							97252			0
S3	2000	2000	2000	2	0	2	Export	484	Mexico	MEX	643	Russian Federation	RUS								05	VEGETABLES AND FRUIT	1	No Quantity							1320			0
S3	2000	2000	2000	2	0	2	Export	484	Mexico	MEX	660	Anguilla	AIA								05	VEGETABLES AND FRUIT	1	No Quantity							135694			0
S3	2000	2000	2000	2	0	2	Export	484	Mexico	MEX	682	Saudi Arabia	SAU								05	VEGETABLES AND FRUIT	1	No Quantity							2385310			0
S3	2000	2000	2000	2	0	2	Export	484	Mexico	MEX	699	India	IND								05	VEGETABLES AND FRUIT	1	No Quantity							4995223			0
S3	2000	2000	2000	2	0	2	Export	484	Mexico	MEX	710	South Africa	ZAF								05	VEGETABLES AND FRUIT	1	No Quantity							321419			0
S3	2000	2000	2000	2	0	2	Export	484	Mexico	MEX	724	Spain	ESP								05	VEGETABLES AND FRUIT	1	No Quantity							40294252			0
S3	2000	2000	2000	2	0	2	Export	484	Mexico	MEX	740	Suriname	SUR								05	VEGETABLES AND FRUIT	1	No Quantity							185891			0
S3	2000	2000	2000	2	0	2	Export	484	Mexico	MEX	752	Sweden	SWE								05	VEGETABLES AND FRUIT	1	No Quantity							892428			0
S3	2000	2000	2000	2	0	2	Export	484	Mexico	MEX	757	Switzerland	CHE								05	VEGETABLES AND FRUIT	1	No Quantity							815696			0
S3	2000	2000	2000	2	0	2	Export	484	Mexico	MEX	760	Syria	SYR								05	VEGETABLES AND FRUIT	1	No Quantity							147524			0
S3	2000	2000	2000	2	0	2	Export	484	Mexico	MEX	780	Trinidad and Tobago	TTO								05	VEGETABLES AND FRUIT	1	No Quantity							1368742			0
S3	2000	2000	2000	2	0	2	Export	484	Mexico	MEX	784	United Arab Emirates	ARE								05	VEGETABLES AND FRUIT	1	No Quantity							2803989			0
S3	2000	2000	2000	2	0	2	Export	484	Mexico	MEX	788	Tunisia	TUN								05	VEGETABLES AND FRUIT	1	No Quantity							167585			0
S3	2000	2000	2000	2	0	2	Export	484	Mexico	MEX	792	Turkey	TUR								05	VEGETABLES AND FRUIT	1	No Quantity							3487936			0
S3	2000	2000	2000	2	0	2	Export	484	Mexico	MEX	818	Egypt	EGY								05	VEGETABLES AND FRUIT	1	No Quantity							5578890			0
S3	2000	2000	2000	2	0	2	Export	484	Mexico	MEX	826	United Kingdom	GBR								05	VEGETABLES AND FRUIT	1	No Quantity							9710160			0
S3	2000	2000	2000	2	0	2	Export	484	Mexico	MEX	842	USA	USA								05	VEGETABLES AND FRUIT	1	No Quantity							2937858501			0
S3	2000	2000	2000	2	0	2	Export	484	Mexico	MEX	858	Uruguay	URY								05	VEGETABLES AND FRUIT	1	No Quantity							68246			0
S3	2000	2000	2000	2	0	2	Export	484	Mexico	MEX	862	Venezuela	VEN								05	VEGETABLES AND FRUIT	1	No Quantity							6218604			0
S3	2000	2000	2000	2	0	2	Export	484	Mexico	MEX	899	Areas, nes									05	VEGETABLES AND FRUIT	1	No Quantity							10117			0
S3	2000	2000	2000	2	0	2	Export	480	Mauritius	MUS	0	World	WLD								06	SUGAR,SUGR.PREPTNS,HONEY	1	No Quantity							212089228			0
S3	2000	2000	2000	2	0	2	Export	480	Mauritius	MUS	32	Argentina	ARG								06	SUGAR,SUGR.PREPTNS,HONEY	1	No Quantity							9484			0
S3	2000	2000	2000	2	0	2	Export	480	Mauritius	MUS	36	Australia	AUS								06	SUGAR,SUGR.PREPTNS,HONEY	1	No Quantity							63616			0
S3	2000	2000	2000	2	0	2	Export	480	Mauritius	MUS	40	Austria	AUT								06	SUGAR,SUGR.PREPTNS,HONEY	1	No Quantity							674968			0
S3	2000	2000	2000	2	0	2	Export	480	Mauritius	MUS	48	Bahrain	BHR								06	SUGAR,SUGR.PREPTNS,HONEY	1	No Quantity							1584			0
S3	2000	2000	2000	2	0	2	Export	480	Mauritius	MUS	56	Belgium	BEL								06	SUGAR,SUGR.PREPTNS,HONEY	1	No Quantity							3306203			0
S3	2000	2000	2000	2	0	2	Export	480	Mauritius	MUS	124	Canada	CAN								06	SUGAR,SUGR.PREPTNS,HONEY	1	No Quantity							39826			0
S3	2000	2000	2000	2	0	2	Export	480	Mauritius	MUS	174	Comoros	COM								06	SUGAR,SUGR.PREPTNS,HONEY	1	No Quantity							1781			0
S3	2000	2000	2000	2	0	2	Export	480	Mauritius	MUS	196	Cyprus	CYP								06	SUGAR,SUGR.PREPTNS,HONEY	1	No Quantity							13508			0
S3	2000	2000	2000	2	0	2	Export	480	Mauritius	MUS	246	Finland	FIN								06	SUGAR,SUGR.PREPTNS,HONEY	1	No Quantity							44081			0
S3	2000	2000	2000	2	0	2	Export	480	Mauritius	MUS	251	France	FRA								06	SUGAR,SUGR.PREPTNS,HONEY	1	No Quantity							5075556			0
S3	2000	2000	2000	2	0	2	Export	480	Mauritius	MUS	260	Fr. South Antarctic Terr.	ATF								06	SUGAR,SUGR.PREPTNS,HONEY	1	No Quantity							6449			0
S3	2000	2000	2000	2	0	2	Export	480	Mauritius	MUS	276	Germany	DEU								06	SUGAR,SUGR.PREPTNS,HONEY	1	No Quantity							2680623			0
S3	2000	2000	2000	2	0	2	Export	480	Mauritius	MUS	300	Greece	GRC								06	SUGAR,SUGR.PREPTNS,HONEY	1	No Quantity							133220			0
S3	2000	2000	2000	2	0	2	Export	480	Mauritius	MUS	344	China, Hong Kong SAR	HKG								06	SUGAR,SUGR.PREPTNS,HONEY	1	No Quantity							108539			0
S3	2000	2000	2000	2	0	2	Export	480	Mauritius	MUS	376	Israel	ISR								06	SUGAR,SUGR.PREPTNS,HONEY	1	No Quantity							459823			0
S3	2000	2000	2000	2	0	2	Export	480	Mauritius	MUS	381	Italy	ITA								06	SUGAR,SUGR.PREPTNS,HONEY	1	No Quantity							1935350			0
S3	2000	2000	2000	2	0	2	Export	480	Mauritius	MUS	392	Japan	JPN								06	SUGAR,SUGR.PREPTNS,HONEY	1	No Quantity							3893			0
S3	2000	2000	2000	2	0	2	Export	480	Mauritius	MUS	404	Kenya	KEN								06	SUGAR,SUGR.PREPTNS,HONEY	1	No Quantity							2548			0
S3	2000	2000	2000	2	0	2	Export	480	Mauritius	MUS	450	Madagascar	MDG								06	SUGAR,SUGR.PREPTNS,HONEY	1	No Quantity							2082			0
S3	2000	2000	2000	2	0	2	Export	480	Mauritius	MUS	458	Malaysia	MYS								06	SUGAR,SUGR.PREPTNS,HONEY	1	No Quantity							6424			0
S3	2000	2000	2000	2	0	2	Export	480	Mauritius	MUS	512	Oman	OMN								06	SUGAR,SUGR.PREPTNS,HONEY	1	No Quantity							44981			0
S3	2000	2000	2000	2	0	2	Export	480	Mauritius	MUS	528	Netherlands	NLD								06	SUGAR,SUGR.PREPTNS,HONEY	1	No Quantity							1950002			0
S3	2000	2000	2000	2	0	2	Export	480	Mauritius	MUS	554	New Zealand	NZL								06	SUGAR,SUGR.PREPTNS,HONEY	1	No Quantity							107837			0
S3	2000	2000	2000	2	0	2	Export	480	Mauritius	MUS	579	Norway	NOR								06	SUGAR,SUGR.PREPTNS,HONEY	1	No Quantity							8125			0
S3	2000	2000	2000	2	0	2	Export	480	Mauritius	MUS	620	Portugal	PRT								06	SUGAR,SUGR.PREPTNS,HONEY	1	No Quantity							14117088			0
S3	2000	2000	2000	2	0	2	Export	480	Mauritius	MUS	690	Seychelles	SYC								06	SUGAR,SUGR.PREPTNS,HONEY	1	No Quantity							25501			0
S3	2000	2000	2000	2	0	2	Export	480	Mauritius	MUS	702	Singapore	SGP								06	SUGAR,SUGR.PREPTNS,HONEY	1	No Quantity							10422			0
S3	2000	2000	2000	2	0	2	Export	480	Mauritius	MUS	710	South Africa	ZAF								06	SUGAR,SUGR.PREPTNS,HONEY	1	No Quantity							182			0
S3	2000	2000	2000	2	0	2	Export	480	Mauritius	MUS	724	Spain	ESP								06	SUGAR,SUGR.PREPTNS,HONEY	1	No Quantity							1431349			0
S3	2000	2000	2000	2	0	2	Export	480	Mauritius	MUS	752	Sweden	SWE								06	SUGAR,SUGR.PREPTNS,HONEY	1	No Quantity							112029			0
S3	2000	2000	2000	2	0	2	Export	480	Mauritius	MUS	757	Switzerland	CHE								06	SUGAR,SUGR.PREPTNS,HONEY	1	No Quantity							700764			0
S3	2000	2000	2000	2	0	2	Export	480	Mauritius	MUS	784	United Arab Emirates	ARE								06	SUGAR,SUGR.PREPTNS,HONEY	1	No Quantity							3989			0
S3	2000	2000	2000	2	0	2	Export	480	Mauritius	MUS	818	Egypt	EGY								06	SUGAR,SUGR.PREPTNS,HONEY	1	No Quantity							15310			0
S3	2000	2000	2000	2	0	2	Export	480	Mauritius	MUS	826	United Kingdom	GBR								06	SUGAR,SUGR.PREPTNS,HONEY	1	No Quantity							174564432			0
S3	2000	2000	2000	2	0	2	Export	480	Mauritius	MUS	842	USA	USA								06	SUGAR,SUGR.PREPTNS,HONEY	1	No Quantity							4427659			0
S3	2000	2000	2000	2	0	2	Export	484	Mexico	MEX	0	World	WLD								06	SUGAR,SUGR.PREPTNS,HONEY	1	No Quantity							326870285			0
S3	2000	2000	2000	2	0	2	Export	484	Mexico	MEX	8	Albania	ALB								06	SUGAR,SUGR.PREPTNS,HONEY	1	No Quantity							136290			0
S3	2000	2000	2000	2	0	2	Export	484	Mexico	MEX	32	Argentina	ARG								06	SUGAR,SUGR.PREPTNS,HONEY	1	No Quantity							669328			0
S3	2000	2000	2000	2	0	2	Export	484	Mexico	MEX	36	Australia	AUS								06	SUGAR,SUGR.PREPTNS,HONEY	1	No Quantity							510651			0
S3	2000	2000	2000	2	0	2	Export	484	Mexico	MEX	40	Austria	AUT								06	SUGAR,SUGR.PREPTNS,HONEY	1	No Quantity							157271			0
S3	2000	2000	2000	2	0	2	Export	484	Mexico	MEX	44	Bahamas	BHS								06	SUGAR,SUGR.PREPTNS,HONEY	1	No Quantity							38120			0
S3	2000	2000	2000	2	0	2	Export	484	Mexico	MEX	48	Bahrain	BHR								06	SUGAR,SUGR.PREPTNS,HONEY	1	No Quantity							32973			0
S3	2000	2000	2000	2	0	2	Export	484	Mexico	MEX	50	Bangladesh	BGD								06	SUGAR,SUGR.PREPTNS,HONEY	1	No Quantity							2024106			0
S3	2000	2000	2000	2	0	2	Export	484	Mexico	MEX	52	Barbados	BRB								06	SUGAR,SUGR.PREPTNS,HONEY	1	No Quantity							264148			0
S3	2000	2000	2000	2	0	2	Export	484	Mexico	MEX	56	Belgium	BEL								06	SUGAR,SUGR.PREPTNS,HONEY	1	No Quantity							2535162			0
S3	2000	2000	2000	2	0	2	Export	484	Mexico	MEX	68	Bolivia (Plurinational State of)	BOL								06	SUGAR,SUGR.PREPTNS,HONEY	1	No Quantity							195689			0
S3	2000	2000	2000	2	0	2	Export	484	Mexico	MEX	76	Brazil	BRA								06	SUGAR,SUGR.PREPTNS,HONEY	1	No Quantity							5422394			0
S3	2000	2000	2000	2	0	2	Export	484	Mexico	MEX	84	Belize	BLZ								06	SUGAR,SUGR.PREPTNS,HONEY	1	No Quantity							21266			0
S3	2000	2000	2000	2	0	2	Export	484	Mexico	MEX	124	Canada	CAN								06	SUGAR,SUGR.PREPTNS,HONEY	1	No Quantity							6457900			0
S3	2000	2000	2000	2	0	2	Export	484	Mexico	MEX	144	Sri Lanka	LKA								06	SUGAR,SUGR.PREPTNS,HONEY	1	No Quantity							1872080			0
S3	2000	2000	2000	2	0	2	Export	484	Mexico	MEX	152	Chile	CHL								06	SUGAR,SUGR.PREPTNS,HONEY	1	No Quantity							1223037			0
S3	2000	2000	2000	2	0	2	Export	484	Mexico	MEX	156	China	CHN								06	SUGAR,SUGR.PREPTNS,HONEY	1	No Quantity							11794			0
S3	2000	2000	2000	2	0	2	Export	484	Mexico	MEX	170	Colombia	COL								06	SUGAR,SUGR.PREPTNS,HONEY	1	No Quantity							2052436			0
S3	2000	2000	2000	2	0	2	Export	484	Mexico	MEX	188	Costa Rica	CRI								06	SUGAR,SUGR.PREPTNS,HONEY	1	No Quantity							7187649			0
S3	2000	2000	2000	2	0	2	Export	484	Mexico	MEX	192	Cuba	CUB								06	SUGAR,SUGR.PREPTNS,HONEY	1	No Quantity							634482			0
S3	2000	2000	2000	2	0	2	Export	484	Mexico	MEX	203	Czechia	CZE								06	SUGAR,SUGR.PREPTNS,HONEY	1	No Quantity							367956			0
S3	2000	2000	2000	2	0	2	Export	484	Mexico	MEX	214	Dominican Rep.	DOM								06	SUGAR,SUGR.PREPTNS,HONEY	1	No Quantity							2418596			0
S3	2000	2000	2000	2	0	2	Export	484	Mexico	MEX	218	Ecuador	ECU								06	SUGAR,SUGR.PREPTNS,HONEY	1	No Quantity							719049			0
S3	2000	2000	2000	2	0	2	Export	484	Mexico	MEX	222	El Salvador	SLV								06	SUGAR,SUGR.PREPTNS,HONEY	1	No Quantity							6492017			0
S3	2000	2000	2000	2	0	2	Export	484	Mexico	MEX	231	Ethiopia	ETH								06	SUGAR,SUGR.PREPTNS,HONEY	1	No Quantity							35840			0
S3	2000	2000	2000	2	0	2	Export	484	Mexico	MEX	251	France	FRA								06	SUGAR,SUGR.PREPTNS,HONEY	1	No Quantity							173589			0
S3	2000	2000	2000	2	0	2	Export	484	Mexico	MEX	258	French Polynesia	PYF								06	SUGAR,SUGR.PREPTNS,HONEY	1	No Quantity							25208			0
S3	2000	2000	2000	2	0	2	Export	484	Mexico	MEX	270	Gambia	GMB								06	SUGAR,SUGR.PREPTNS,HONEY	1	No Quantity							3647799			0
S3	2000	2000	2000	2	0	2	Export	484	Mexico	MEX	276	Germany	DEU								06	SUGAR,SUGR.PREPTNS,HONEY	1	No Quantity							21867979			0
S3	2000	2000	2000	2	0	2	Export	484	Mexico	MEX	288	Ghana	GHA								06	SUGAR,SUGR.PREPTNS,HONEY	1	No Quantity							2023280			0
S3	2000	2000	2000	2	0	2	Export	484	Mexico	MEX	300	Greece	GRC								06	SUGAR,SUGR.PREPTNS,HONEY	1	No Quantity							18859			0
S3	2000	2000	2000	2	0	2	Export	484	Mexico	MEX	320	Guatemala	GTM								06	SUGAR,SUGR.PREPTNS,HONEY	1	No Quantity							6207600			0
S3	2000	2000	2000	2	0	2	Export	484	Mexico	MEX	328	Guyana	GUY								06	SUGAR,SUGR.PREPTNS,HONEY	1	No Quantity							34876			0
S3	2000	2000	2000	2	0	2	Export	484	Mexico	MEX	332	Haiti	HTI								06	SUGAR,SUGR.PREPTNS,HONEY	1	No Quantity							8679738			0
S3	2000	2000	2000	2	0	2	Export	484	Mexico	MEX	340	Honduras	HND								06	SUGAR,SUGR.PREPTNS,HONEY	1	No Quantity							2865539			0
S3	2000	2000	2000	2	0	2	Export	484	Mexico	MEX	344	China, Hong Kong SAR	HKG								06	SUGAR,SUGR.PREPTNS,HONEY	1	No Quantity							144622			0
S3	2000	2000	2000	2	0	2	Export	484	Mexico	MEX	372	Ireland	IRL								06	SUGAR,SUGR.PREPTNS,HONEY	1	No Quantity							126035			0
S3	2000	2000	2000	2	0	2	Export	484	Mexico	MEX	376	Israel	ISR								06	SUGAR,SUGR.PREPTNS,HONEY	1	No Quantity							188249			0
S3	2000	2000	2000	2	0	2	Export	484	Mexico	MEX	381	Italy	ITA								06	SUGAR,SUGR.PREPTNS,HONEY	1	No Quantity							4021329			0
S3	2000	2000	2000	2	0	2	Export	484	Mexico	MEX	388	Jamaica	JAM								06	SUGAR,SUGR.PREPTNS,HONEY	1	No Quantity							1477017			0
S3	2000	2000	2000	2	0	2	Export	484	Mexico	MEX	392	Japan	JPN								06	SUGAR,SUGR.PREPTNS,HONEY	1	No Quantity							339643			0
S3	2000	2000	2000	2	0	2	Export	484	Mexico	MEX	408	Dem. People's Rep. of Korea	PRK								06	SUGAR,SUGR.PREPTNS,HONEY	1	No Quantity							48719			0
S3	2000	2000	2000	2	0	2	Export	484	Mexico	MEX	410	Rep. of Korea	KOR								06	SUGAR,SUGR.PREPTNS,HONEY	1	No Quantity							1541061			0
S3	2000	2000	2000	2	0	2	Export	484	Mexico	MEX	414	Kuwait	KWT								06	SUGAR,SUGR.PREPTNS,HONEY	1	No Quantity							111183			0
S3	2000	2000	2000	2	0	2	Export	484	Mexico	MEX	490	Other Asia, nes									06	SUGAR,SUGR.PREPTNS,HONEY	1	No Quantity							30744			0
S3	2000	2000	2000	2	0	2	Export	484	Mexico	MEX	528	Netherlands	NLD								06	SUGAR,SUGR.PREPTNS,HONEY	1	No Quantity							316368			0
S3	2000	2000	2000	2	0	2	Export	484	Mexico	MEX	533	Aruba	ABW								06	SUGAR,SUGR.PREPTNS,HONEY	1	No Quantity							34060			0
S3	2000	2000	2000	2	0	2	Export	484	Mexico	MEX	554	New Zealand	NZL								06	SUGAR,SUGR.PREPTNS,HONEY	1	No Quantity							207769			0
S3	2000	2000	2000	2	0	2	Export	484	Mexico	MEX	558	Nicaragua	NIC								06	SUGAR,SUGR.PREPTNS,HONEY	1	No Quantity							5492157			0
S3	2000	2000	2000	2	0	2	Export	484	Mexico	MEX	579	Norway	NOR								06	SUGAR,SUGR.PREPTNS,HONEY	1	No Quantity							154023			0
S3	2000	2000	2000	2	0	2	Export	484	Mexico	MEX	591	Panama	PAN								06	SUGAR,SUGR.PREPTNS,HONEY	1	No Quantity							1585808			0
S3	2000	2000	2000	2	0	2	Export	484	Mexico	MEX	600	Paraguay	PRY								06	SUGAR,SUGR.PREPTNS,HONEY	1	No Quantity							95415			0
S3	2000	2000	2000	2	0	2	Export	484	Mexico	MEX	604	Peru	PER								06	SUGAR,SUGR.PREPTNS,HONEY	1	No Quantity							3695867			0
S3	2000	2000	2000	2	0	2	Export	484	Mexico	MEX	608	Philippines	PHL								06	SUGAR,SUGR.PREPTNS,HONEY	1	No Quantity							544747			0
S3	2000	2000	2000	2	0	2	Export	484	Mexico	MEX	616	Poland	POL								06	SUGAR,SUGR.PREPTNS,HONEY	1	No Quantity							186715			0
S3	2000	2000	2000	2	0	2	Export	484	Mexico	MEX	643	Russian Federation	RUS								06	SUGAR,SUGR.PREPTNS,HONEY	1	No Quantity							1076288			0
S3	2000	2000	2000	2	0	2	Export	484	Mexico	MEX	682	Saudi Arabia	SAU								06	SUGAR,SUGR.PREPTNS,HONEY	1	No Quantity							2470206			0
S3	2000	2000	2000	2	0	2	Export	484	Mexico	MEX	686	Senegal	SEN								06	SUGAR,SUGR.PREPTNS,HONEY	1	No Quantity							108240			0
S3	2000	2000	2000	2	0	2	Export	484	Mexico	MEX	699	India	IND								06	SUGAR,SUGR.PREPTNS,HONEY	1	No Quantity							19066			0
S3	2000	2000	2000	2	0	2	Export	484	Mexico	MEX	702	Singapore	SGP								06	SUGAR,SUGR.PREPTNS,HONEY	1	No Quantity							13980			0
S3	2000	2000	2000	2	0	2	Export	484	Mexico	MEX	710	South Africa	ZAF								06	SUGAR,SUGR.PREPTNS,HONEY	1	No Quantity							178573			0
S3	2000	2000	2000	2	0	2	Export	484	Mexico	MEX	724	Spain	ESP								06	SUGAR,SUGR.PREPTNS,HONEY	1	No Quantity							1634714			0
S3	2000	2000	2000	2	0	2	Export	484	Mexico	MEX	740	Suriname	SUR								06	SUGAR,SUGR.PREPTNS,HONEY	1	No Quantity							32			0
S3	2000	2000	2000	2	0	2	Export	484	Mexico	MEX	752	Sweden	SWE								06	SUGAR,SUGR.PREPTNS,HONEY	1	No Quantity							70225			0
S3	2000	2000	2000	2	0	2	Export	484	Mexico	MEX	757	Switzerland	CHE								06	SUGAR,SUGR.PREPTNS,HONEY	1	No Quantity							2947883			0
S3	2000	2000	2000	2	0	2	Export	484	Mexico	MEX	760	Syria	SYR								06	SUGAR,SUGR.PREPTNS,HONEY	1	No Quantity							4749460			0
S3	2000	2000	2000	2	0	2	Export	484	Mexico	MEX	764	Thailand	THA								06	SUGAR,SUGR.PREPTNS,HONEY	1	No Quantity							24450			0
S3	2000	2000	2000	2	0	2	Export	484	Mexico	MEX	780	Trinidad and Tobago	TTO								06	SUGAR,SUGR.PREPTNS,HONEY	1	No Quantity							345562			0
S3	2000	2000	2000	2	0	2	Export	484	Mexico	MEX	784	United Arab Emirates	ARE								06	SUGAR,SUGR.PREPTNS,HONEY	1	No Quantity							139312			0
S3	2000	2000	2000	2	0	2	Export	484	Mexico	MEX	818	Egypt	EGY								06	SUGAR,SUGR.PREPTNS,HONEY	1	No Quantity							69472			0
S3	2000	2000	2000	2	0	2	Export	484	Mexico	MEX	826	United Kingdom	GBR								06	SUGAR,SUGR.PREPTNS,HONEY	1	No Quantity							7951158			0
S3	2000	2000	2000	2	0	2	Export	484	Mexico	MEX	834	United Rep. of Tanzania	TZA								06	SUGAR,SUGR.PREPTNS,HONEY	1	No Quantity							5922980			0
S3	2000	2000	2000	2	0	2	Export	484	Mexico	MEX	842	USA	USA								06	SUGAR,SUGR.PREPTNS,HONEY	1	No Quantity							188445430			0
S3	2000	2000	2000	2	0	2	Export	484	Mexico	MEX	862	Venezuela	VEN								06	SUGAR,SUGR.PREPTNS,HONEY	1	No Quantity							2628260			0
S3	2000	2000	2000	2	0	2	Export	484	Mexico	MEX	887	Yemen	YEM								06	SUGAR,SUGR.PREPTNS,HONEY	1	No Quantity							61427			0
S3	2000	2000	2000	2	0	2	Export	484	Mexico	MEX	891	Serbia and Montenegro	SCG								06	SUGAR,SUGR.PREPTNS,HONEY	1	No Quantity							647335			0
S3	2000	2000	2000	2	0	2	Export	480	Mauritius	MUS	0	World	WLD								07	COFFEE,TEA,COCOA,SPICES	1	No Quantity							854608			0
S3	2000	2000	2000	2	0	2	Export	480	Mauritius	MUS	36	Australia	AUS								07	COFFEE,TEA,COCOA,SPICES	1	No Quantity							747			0
S3	2000	2000	2000	2	0	2	Export	480	Mauritius	MUS	56	Belgium	BEL								07	COFFEE,TEA,COCOA,SPICES	1	No Quantity							23287			0
S3	2000	2000	2000	2	0	2	Export	480	Mauritius	MUS	124	Canada	CAN								07	COFFEE,TEA,COCOA,SPICES	1	No Quantity							28341			0
S3	2000	2000	2000	2	0	2	Export	480	Mauritius	MUS	174	Comoros	COM								07	COFFEE,TEA,COCOA,SPICES	1	No Quantity							2827			0
S3	2000	2000	2000	2	0	2	Export	480	Mauritius	MUS	246	Finland	FIN								07	COFFEE,TEA,COCOA,SPICES	1	No Quantity							10600			0
S3	2000	2000	2000	2	0	2	Export	480	Mauritius	MUS	251	France	FRA								07	COFFEE,TEA,COCOA,SPICES	1	No Quantity							470176			0
S3	2000	2000	2000	2	0	2	Export	480	Mauritius	MUS	260	Fr. South Antarctic Terr.	ATF								07	COFFEE,TEA,COCOA,SPICES	1	No Quantity							278			0
S3	2000	2000	2000	2	0	2	Export	480	Mauritius	MUS	276	Germany	DEU								07	COFFEE,TEA,COCOA,SPICES	1	No Quantity							111515			0
S3	2000	2000	2000	2	0	2	Export	480	Mauritius	MUS	392	Japan	JPN								07	COFFEE,TEA,COCOA,SPICES	1	No Quantity							21836			0
S3	2000	2000	2000	2	0	2	Export	480	Mauritius	MUS	404	Kenya	KEN								07	COFFEE,TEA,COCOA,SPICES	1	No Quantity							7194			0
S3	2000	2000	2000	2	0	2	Export	480	Mauritius	MUS	450	Madagascar	MDG								07	COFFEE,TEA,COCOA,SPICES	1	No Quantity							1662			0
S3	2000	2000	2000	2	0	2	Export	480	Mauritius	MUS	528	Netherlands	NLD								07	COFFEE,TEA,COCOA,SPICES	1	No Quantity							62747			0
S3	2000	2000	2000	2	0	2	Export	480	Mauritius	MUS	690	Seychelles	SYC								07	COFFEE,TEA,COCOA,SPICES	1	No Quantity							31069			0
S3	2000	2000	2000	2	0	2	Export	480	Mauritius	MUS	710	South Africa	ZAF								07	COFFEE,TEA,COCOA,SPICES	1	No Quantity							18539			0
S3	2000	2000	2000	2	0	2	Export	480	Mauritius	MUS	757	Switzerland	CHE								07	COFFEE,TEA,COCOA,SPICES	1	No Quantity							39569			0
S3	2000	2000	2000	2	0	2	Export	480	Mauritius	MUS	826	United Kingdom	GBR								07	COFFEE,TEA,COCOA,SPICES	1	No Quantity							4768			0
S3	2000	2000	2000	2	0	2	Export	480	Mauritius	MUS	842	USA	USA								07	COFFEE,TEA,COCOA,SPICES	1	No Quantity							19455			0
S3	2000	2000	2000	2	0	2	Export	484	Mexico	MEX	0	World	WLD								07	COFFEE,TEA,COCOA,SPICES	1	No Quantity							805710706			0
S3	2000	2000	2000	2	0	2	Export	484	Mexico	MEX	32	Argentina	ARG								07	COFFEE,TEA,COCOA,SPICES	1	No Quantity							1766869			0
S3	2000	2000	2000	2	0	2	Export	484	Mexico	MEX	36	Australia	AUS								07	COFFEE,TEA,COCOA,SPICES	1	No Quantity							633713			0
S3	2000	2000	2000	2	0	2	Export	484	Mexico	MEX	56	Belgium	BEL								07	COFFEE,TEA,COCOA,SPICES	1	No Quantity							7626302			0
S3	2000	2000	2000	2	0	2	Export	484	Mexico	MEX	68	Bolivia (Plurinational State of)	BOL								07	COFFEE,TEA,COCOA,SPICES	1	No Quantity							45520			0
S3	2000	2000	2000	2	0	2	Export	484	Mexico	MEX	76	Brazil	BRA								07	COFFEE,TEA,COCOA,SPICES	1	No Quantity							73996			0
S3	2000	2000	2000	2	0	2	Export	484	Mexico	MEX	84	Belize	BLZ								07	COFFEE,TEA,COCOA,SPICES	1	No Quantity							985519			0
S3	2000	2000	2000	2	0	2	Export	484	Mexico	MEX	92	Br. Virgin Isds	VGB								07	COFFEE,TEA,COCOA,SPICES	1	No Quantity							826684			0
S3	2000	2000	2000	2	0	2	Export	484	Mexico	MEX	100	Bulgaria	BGR								07	COFFEE,TEA,COCOA,SPICES	1	No Quantity							94759			0
S3	2000	2000	2000	2	0	2	Export	484	Mexico	MEX	124	Canada	CAN								07	COFFEE,TEA,COCOA,SPICES	1	No Quantity							9441915			0
S3	2000	2000	2000	2	0	2	Export	484	Mexico	MEX	152	Chile	CHL								07	COFFEE,TEA,COCOA,SPICES	1	No Quantity							608323			0
S3	2000	2000	2000	2	0	2	Export	484	Mexico	MEX	156	China	CHN								07	COFFEE,TEA,COCOA,SPICES	1	No Quantity							76921			0
S3	2000	2000	2000	2	0	2	Export	484	Mexico	MEX	170	Colombia	COL								07	COFFEE,TEA,COCOA,SPICES	1	No Quantity							820924			0
S3	2000	2000	2000	2	0	2	Export	484	Mexico	MEX	188	Costa Rica	CRI								07	COFFEE,TEA,COCOA,SPICES	1	No Quantity							342366			0
S3	2000	2000	2000	2	0	2	Export	484	Mexico	MEX	192	Cuba	CUB								07	COFFEE,TEA,COCOA,SPICES	1	No Quantity							1040403			0
S3	2000	2000	2000	2	0	2	Export	484	Mexico	MEX	203	Czechia	CZE								07	COFFEE,TEA,COCOA,SPICES	1	No Quantity							209757			0
S3	2000	2000	2000	2	0	2	Export	484	Mexico	MEX	208	Denmark	DNK								07	COFFEE,TEA,COCOA,SPICES	1	No Quantity							7037702			0
S3	2000	2000	2000	2	0	2	Export	484	Mexico	MEX	214	Dominican Rep.	DOM								07	COFFEE,TEA,COCOA,SPICES	1	No Quantity							661496			0
S3	2000	2000	2000	2	0	2	Export	484	Mexico	MEX	218	Ecuador	ECU								07	COFFEE,TEA,COCOA,SPICES	1	No Quantity							1452462			0
S3	2000	2000	2000	2	0	2	Export	484	Mexico	MEX	222	El Salvador	SLV								07	COFFEE,TEA,COCOA,SPICES	1	No Quantity							801177			0
S3	2000	2000	2000	2	0	2	Export	484	Mexico	MEX	246	Finland	FIN								07	COFFEE,TEA,COCOA,SPICES	1	No Quantity							2929415			0
S3	2000	2000	2000	2	0	2	Export	484	Mexico	MEX	251	France	FRA								07	COFFEE,TEA,COCOA,SPICES	1	No Quantity							15922907			0
S3	2000	2000	2000	2	0	2	Export	484	Mexico	MEX	276	Germany	DEU								07	COFFEE,TEA,COCOA,SPICES	1	No Quantity							19504637			0
S3	2000	2000	2000	2	0	2	Export	484	Mexico	MEX	300	Greece	GRC								07	COFFEE,TEA,COCOA,SPICES	1	No Quantity							462472			0
S3	2000	2000	2000	2	0	2	Export	484	Mexico	MEX	320	Guatemala	GTM								07	COFFEE,TEA,COCOA,SPICES	1	No Quantity							1172232			0
S3	2000	2000	2000	2	0	2	Export	484	Mexico	MEX	328	Guyana	GUY								07	COFFEE,TEA,COCOA,SPICES	1	No Quantity							62466			0
S3	2000	2000	2000	2	0	2	Export	484	Mexico	MEX	340	Honduras	HND								07	COFFEE,TEA,COCOA,SPICES	1	No Quantity							647839			0
S3	2000	2000	2000	2	0	2	Export	484	Mexico	MEX	344	China, Hong Kong SAR	HKG								07	COFFEE,TEA,COCOA,SPICES	1	No Quantity							118348			0
S3	2000	2000	2000	2	0	2	Export	484	Mexico	MEX	348	Hungary	HUN								07	COFFEE,TEA,COCOA,SPICES	1	No Quantity							638734			0
S3	2000	2000	2000	2	0	2	Export	484	Mexico	MEX	352	Iceland	ISL								07	COFFEE,TEA,COCOA,SPICES	1	No Quantity							45580			0
S3	2000	2000	2000	2	0	2	Export	484	Mexico	MEX	360	Indonesia	IDN								07	COFFEE,TEA,COCOA,SPICES	1	No Quantity							11933			0
S3	2000	2000	2000	2	0	2	Export	484	Mexico	MEX	372	Ireland	IRL								07	COFFEE,TEA,COCOA,SPICES	1	No Quantity							193448			0
S3	2000	2000	2000	2	0	2	Export	484	Mexico	MEX	376	Israel	ISR								07	COFFEE,TEA,COCOA,SPICES	1	No Quantity							1152081			0
S3	2000	2000	2000	2	0	2	Export	484	Mexico	MEX	381	Italy	ITA								07	COFFEE,TEA,COCOA,SPICES	1	No Quantity							3817277			0
S3	2000	2000	2000	2	0	2	Export	484	Mexico	MEX	392	Japan	JPN								07	COFFEE,TEA,COCOA,SPICES	1	No Quantity							24585321			0
S3	2000	2000	2000	2	0	2	Export	484	Mexico	MEX	400	Jordan	JOR								07	COFFEE,TEA,COCOA,SPICES	1	No Quantity							275500			0
S3	2000	2000	2000	2	0	2	Export	484	Mexico	MEX	408	Dem. People's Rep. of Korea	PRK								07	COFFEE,TEA,COCOA,SPICES	1	No Quantity							603031			0
S3	2000	2000	2000	2	0	2	Export	484	Mexico	MEX	410	Rep. of Korea	KOR								07	COFFEE,TEA,COCOA,SPICES	1	No Quantity							6348426			0
S3	2000	2000	2000	2	0	2	Export	484	Mexico	MEX	422	Lebanon	LBN								07	COFFEE,TEA,COCOA,SPICES	1	No Quantity							519807			0
S3	2000	2000	2000	2	0	2	Export	484	Mexico	MEX	458	Malaysia	MYS								07	COFFEE,TEA,COCOA,SPICES	1	No Quantity							845269			0
S3	2000	2000	2000	2	0	2	Export	484	Mexico	MEX	490	Other Asia, nes									07	COFFEE,TEA,COCOA,SPICES	1	No Quantity							50072			0
S3	2000	2000	2000	2	0	2	Export	484	Mexico	MEX	504	Morocco	MAR								07	COFFEE,TEA,COCOA,SPICES	1	No Quantity							172887			0
S3	2000	2000	2000	2	0	2	Export	484	Mexico	MEX	528	Netherlands	NLD								07	COFFEE,TEA,COCOA,SPICES	1	No Quantity							21026556			0
S3	2000	2000	2000	2	0	2	Export	484	Mexico	MEX	530	Neth. Antilles	ANT								07	COFFEE,TEA,COCOA,SPICES	1	No Quantity							16932			0
S3	2000	2000	2000	2	0	2	Export	484	Mexico	MEX	554	New Zealand	NZL								07	COFFEE,TEA,COCOA,SPICES	1	No Quantity							139645			0
S3	2000	2000	2000	2	0	2	Export	484	Mexico	MEX	558	Nicaragua	NIC								07	COFFEE,TEA,COCOA,SPICES	1	No Quantity							680318			0
S3	2000	2000	2000	2	0	2	Export	484	Mexico	MEX	579	Norway	NOR								07	COFFEE,TEA,COCOA,SPICES	1	No Quantity							4269377			0
S3	2000	2000	2000	2	0	2	Export	484	Mexico	MEX	581	United States Minor Outlying Islands	UMI								07	COFFEE,TEA,COCOA,SPICES	1	No Quantity							34400			0
S3	2000	2000	2000	2	0	2	Export	484	Mexico	MEX	591	Panama	PAN								07	COFFEE,TEA,COCOA,SPICES	1	No Quantity							79191			0
S3	2000	2000	2000	2	0	2	Export	484	Mexico	MEX	604	Peru	PER								07	COFFEE,TEA,COCOA,SPICES	1	No Quantity							555189			0
S3	2000	2000	2000	2	0	2	Export	484	Mexico	MEX	608	Philippines	PHL								07	COFFEE,TEA,COCOA,SPICES	1	No Quantity							680			0
S3	2000	2000	2000	2	0	2	Export	484	Mexico	MEX	616	Poland	POL								07	COFFEE,TEA,COCOA,SPICES	1	No Quantity							324941			0
S3	2000	2000	2000	2	0	2	Export	484	Mexico	MEX	620	Portugal	PRT								07	COFFEE,TEA,COCOA,SPICES	1	No Quantity							329606			0
S3	2000	2000	2000	2	0	2	Export	484	Mexico	MEX	642	Romania	ROU								07	COFFEE,TEA,COCOA,SPICES	1	No Quantity							44998			0
S3	2000	2000	2000	2	0	2	Export	484	Mexico	MEX	643	Russian Federation	RUS								07	COFFEE,TEA,COCOA,SPICES	1	No Quantity							349050			0
S3	2000	2000	2000	2	0	2	Export	484	Mexico	MEX	682	Saudi Arabia	SAU								07	COFFEE,TEA,COCOA,SPICES	1	No Quantity							175888			0
S3	2000	2000	2000	2	0	2	Export	484	Mexico	MEX	702	Singapore	SGP								07	COFFEE,TEA,COCOA,SPICES	1	No Quantity							2390			0
S3	2000	2000	2000	2	0	2	Export	484	Mexico	MEX	705	Slovenia	SVN								07	COFFEE,TEA,COCOA,SPICES	1	No Quantity							696460			0
S3	2000	2000	2000	2	0	2	Export	484	Mexico	MEX	710	South Africa	ZAF								07	COFFEE,TEA,COCOA,SPICES	1	No Quantity							38667			0
S3	2000	2000	2000	2	0	2	Export	484	Mexico	MEX	724	Spain	ESP								07	COFFEE,TEA,COCOA,SPICES	1	No Quantity							5906397			0
S3	2000	2000	2000	2	0	2	Export	484	Mexico	MEX	740	Suriname	SUR								07	COFFEE,TEA,COCOA,SPICES	1	No Quantity							5520			0
S3	2000	2000	2000	2	0	2	Export	484	Mexico	MEX	752	Sweden	SWE								07	COFFEE,TEA,COCOA,SPICES	1	No Quantity							4695000			0
S3	2000	2000	2000	2	0	2	Export	484	Mexico	MEX	757	Switzerland	CHE								07	COFFEE,TEA,COCOA,SPICES	1	No Quantity							6798059			0
S3	2000	2000	2000	2	0	2	Export	484	Mexico	MEX	760	Syria	SYR								07	COFFEE,TEA,COCOA,SPICES	1	No Quantity							271035			0
S3	2000	2000	2000	2	0	2	Export	484	Mexico	MEX	780	Trinidad and Tobago	TTO								07	COFFEE,TEA,COCOA,SPICES	1	No Quantity							15504			0
S3	2000	2000	2000	2	0	2	Export	484	Mexico	MEX	784	United Arab Emirates	ARE								07	COFFEE,TEA,COCOA,SPICES	1	No Quantity							702304			0
S3	2000	2000	2000	2	0	2	Export	484	Mexico	MEX	788	Tunisia	TUN								07	COFFEE,TEA,COCOA,SPICES	1	No Quantity							228048			0
S3	2000	2000	2000	2	0	2	Export	484	Mexico	MEX	792	Turkey	TUR								07	COFFEE,TEA,COCOA,SPICES	1	No Quantity							278342			0
S3	2000	2000	2000	2	0	2	Export	484	Mexico	MEX	804	Ukraine	UKR								07	COFFEE,TEA,COCOA,SPICES	1	No Quantity							69012			0
S3	2000	2000	2000	2	0	2	Export	484	Mexico	MEX	818	Egypt	EGY								07	COFFEE,TEA,COCOA,SPICES	1	No Quantity							432873			0
S3	2000	2000	2000	2	0	2	Export	484	Mexico	MEX	826	United Kingdom	GBR								07	COFFEE,TEA,COCOA,SPICES	1	No Quantity							14200919			0
S3	2000	2000	2000	2	0	2	Export	484	Mexico	MEX	842	USA	USA								07	COFFEE,TEA,COCOA,SPICES	1	No Quantity							627491401			0
S3	2000	2000	2000	2	0	2	Export	484	Mexico	MEX	858	Uruguay	URY								07	COFFEE,TEA,COCOA,SPICES	1	No Quantity							17998			0
S3	2000	2000	2000	2	0	2	Export	484	Mexico	MEX	862	Venezuela	VEN								07	COFFEE,TEA,COCOA,SPICES	1	No Quantity							872008			0
S3	2000	2000	2000	2	0	2	Export	484	Mexico	MEX	899	Areas, nes									07	COFFEE,TEA,COCOA,SPICES	1	No Quantity							335508			0
S3	2000	2000	2000	2	0	2	Export	480	Mauritius	MUS	0	World	WLD								08	ANIMAL FEED STUFF	1	No Quantity							4831541			0
S3	2000	2000	2000	2	0	2	Export	480	Mauritius	MUS	174	Comoros	COM								08	ANIMAL FEED STUFF	1	No Quantity							52883			0
S3	2000	2000	2000	2	0	2	Export	480	Mauritius	MUS	208	Denmark	DNK								08	ANIMAL FEED STUFF	1	No Quantity							12330			0
S3	2000	2000	2000	2	0	2	Export	480	Mauritius	MUS	251	France	FRA								08	ANIMAL FEED STUFF	1	No Quantity							490957			0
S3	2000	2000	2000	2	0	2	Export	480	Mauritius	MUS	260	Fr. South Antarctic Terr.	ATF								08	ANIMAL FEED STUFF	1	No Quantity							191			0
S3	2000	2000	2000	2	0	2	Export	480	Mauritius	MUS	381	Italy	ITA								08	ANIMAL FEED STUFF	1	No Quantity							239334			0
S3	2000	2000	2000	2	0	2	Export	480	Mauritius	MUS	392	Japan	JPN								08	ANIMAL FEED STUFF	1	No Quantity							1615511			0
S3	2000	2000	2000	2	0	2	Export	480	Mauritius	MUS	450	Madagascar	MDG								08	ANIMAL FEED STUFF	1	No Quantity							2112944			0
S3	2000	2000	2000	2	0	2	Export	480	Mauritius	MUS	498	Rep. of Moldova	MDA								08	ANIMAL FEED STUFF	1	No Quantity							35478			0
S3	2000	2000	2000	2	0	2	Export	480	Mauritius	MUS	508	Mozambique	MOZ								08	ANIMAL FEED STUFF	1	No Quantity							5136			0
S3	2000	2000	2000	2	0	2	Export	480	Mauritius	MUS	690	Seychelles	SYC								08	ANIMAL FEED STUFF	1	No Quantity							149816			0
S3	2000	2000	2000	2	0	2	Export	480	Mauritius	MUS	710	South Africa	ZAF								08	ANIMAL FEED STUFF	1	No Quantity							47722			0
S3	2000	2000	2000	2	0	2	Export	480	Mauritius	MUS	826	United Kingdom	GBR								08	ANIMAL FEED STUFF	1	No Quantity							69237			0
S3	2000	2000	2000	2	0	2	Export	484	Mexico	MEX	0	World	WLD								08	ANIMAL FEED STUFF	1	No Quantity							25620066			0
S3	2000	2000	2000	2	0	2	Export	484	Mexico	MEX	32	Argentina	ARG								08	ANIMAL FEED STUFF	1	No Quantity							322817			0
S3	2000	2000	2000	2	0	2	Export	484	Mexico	MEX	56	Belgium	BEL								08	ANIMAL FEED STUFF	1	No Quantity							139774			0
S3	2000	2000	2000	2	0	2	Export	484	Mexico	MEX	68	Bolivia (Plurinational State of)	BOL								08	ANIMAL FEED STUFF	1	No Quantity							17033			0
S3	2000	2000	2000	2	0	2	Export	484	Mexico	MEX	76	Brazil	BRA								08	ANIMAL FEED STUFF	1	No Quantity							1883207			0
S3	2000	2000	2000	2	0	2	Export	484	Mexico	MEX	84	Belize	BLZ								08	ANIMAL FEED STUFF	1	No Quantity							172981			0
S3	2000	2000	2000	2	0	2	Export	484	Mexico	MEX	124	Canada	CAN								08	ANIMAL FEED STUFF	1	No Quantity							117872			0
S3	2000	2000	2000	2	0	2	Export	484	Mexico	MEX	144	Sri Lanka	LKA								08	ANIMAL FEED STUFF	1	No Quantity							14225			0
S3	2000	2000	2000	2	0	2	Export	484	Mexico	MEX	152	Chile	CHL								08	ANIMAL FEED STUFF	1	No Quantity							230887			0
S3	2000	2000	2000	2	0	2	Export	484	Mexico	MEX	156	China	CHN								08	ANIMAL FEED STUFF	1	No Quantity							33000			0
S3	2000	2000	2000	2	0	2	Export	484	Mexico	MEX	170	Colombia	COL								08	ANIMAL FEED STUFF	1	No Quantity							279700			0
S3	2000	2000	2000	2	0	2	Export	484	Mexico	MEX	188	Costa Rica	CRI								08	ANIMAL FEED STUFF	1	No Quantity							1433624			0
S3	2000	2000	2000	2	0	2	Export	484	Mexico	MEX	192	Cuba	CUB								08	ANIMAL FEED STUFF	1	No Quantity							304853			0
S3	2000	2000	2000	2	0	2	Export	484	Mexico	MEX	208	Denmark	DNK								08	ANIMAL FEED STUFF	1	No Quantity							20299			0
S3	2000	2000	2000	2	0	2	Export	484	Mexico	MEX	214	Dominican Rep.	DOM								08	ANIMAL FEED STUFF	1	No Quantity							376570			0
S3	2000	2000	2000	2	0	2	Export	484	Mexico	MEX	218	Ecuador	ECU								08	ANIMAL FEED STUFF	1	No Quantity							215718			0
S3	2000	2000	2000	2	0	2	Export	484	Mexico	MEX	222	El Salvador	SLV								08	ANIMAL FEED STUFF	1	No Quantity							557110			0
S3	2000	2000	2000	2	0	2	Export	484	Mexico	MEX	232	Eritrea	ERI								08	ANIMAL FEED STUFF	1	No Quantity							1500			0
S3	2000	2000	2000	2	0	2	Export	484	Mexico	MEX	251	France	FRA								08	ANIMAL FEED STUFF	1	No Quantity							62210			0
S3	2000	2000	2000	2	0	2	Export	484	Mexico	MEX	276	Germany	DEU								08	ANIMAL FEED STUFF	1	No Quantity							15777			0
S3	2000	2000	2000	2	0	2	Export	484	Mexico	MEX	320	Guatemala	GTM								08	ANIMAL FEED STUFF	1	No Quantity							884109			0
S3	2000	2000	2000	2	0	2	Export	484	Mexico	MEX	340	Honduras	HND								08	ANIMAL FEED STUFF	1	No Quantity							100132			0
S3	2000	2000	2000	2	0	2	Export	484	Mexico	MEX	392	Japan	JPN								08	ANIMAL FEED STUFF	1	No Quantity							1227208			0
S3	2000	2000	2000	2	0	2	Export	484	Mexico	MEX	410	Rep. of Korea	KOR								08	ANIMAL FEED STUFF	1	No Quantity							89800			0
S3	2000	2000	2000	2	0	2	Export	484	Mexico	MEX	458	Malaysia	MYS								08	ANIMAL FEED STUFF	1	No Quantity							16758			0
S3	2000	2000	2000	2	0	2	Export	484	Mexico	MEX	490	Other Asia, nes									08	ANIMAL FEED STUFF	1	No Quantity							11129			0
S3	2000	2000	2000	2	0	2	Export	484	Mexico	MEX	528	Netherlands	NLD								08	ANIMAL FEED STUFF	1	No Quantity							24213			0
S3	2000	2000	2000	2	0	2	Export	484	Mexico	MEX	558	Nicaragua	NIC								08	ANIMAL FEED STUFF	1	No Quantity							254426			0
S3	2000	2000	2000	2	0	2	Export	484	Mexico	MEX	591	Panama	PAN								08	ANIMAL FEED STUFF	1	No Quantity							164345			0
S3	2000	2000	2000	2	0	2	Export	484	Mexico	MEX	604	Peru	PER								08	ANIMAL FEED STUFF	1	No Quantity							140380			0
S3	2000	2000	2000	2	0	2	Export	484	Mexico	MEX	642	Romania	ROU								08	ANIMAL FEED STUFF	1	No Quantity							78563			0
S3	2000	2000	2000	2	0	2	Export	484	Mexico	MEX	699	India	IND								08	ANIMAL FEED STUFF	1	No Quantity							100183			0
S3	2000	2000	2000	2	0	2	Export	484	Mexico	MEX	710	South Africa	ZAF								08	ANIMAL FEED STUFF	1	No Quantity							156863			0
S3	2000	2000	2000	2	0	2	Export	484	Mexico	MEX	724	Spain	ESP								08	ANIMAL FEED STUFF	1	No Quantity							11600			0
S3	2000	2000	2000	2	0	2	Export	484	Mexico	MEX	826	United Kingdom	GBR								08	ANIMAL FEED STUFF	1	No Quantity							65865			0
S3	2000	2000	2000	2	0	2	Export	484	Mexico	MEX	842	USA	USA								08	ANIMAL FEED STUFF	1	No Quantity							14978796			0
S3	2000	2000	2000	2	0	2	Export	484	Mexico	MEX	858	Uruguay	URY								08	ANIMAL FEED STUFF	1	No Quantity							55884			0
S3	2000	2000	2000	2	0	2	Export	484	Mexico	MEX	862	Venezuela	VEN								08	ANIMAL FEED STUFF	1	No Quantity							1060655			0
S3	2000	2000	2000	2	0	2	Export	480	Mauritius	MUS	0	World	WLD								09	MISC.EDIBLE PRODUCTS ETC	1	No Quantity							408496			0
S3	2000	2000	2000	2	0	2	Export	480	Mauritius	MUS	36	Australia	AUS								09	MISC.EDIBLE PRODUCTS ETC	1	No Quantity							2955			0
S3	2000	2000	2000	2	0	2	Export	480	Mauritius	MUS	108	Burundi	BDI								09	MISC.EDIBLE PRODUCTS ETC	1	No Quantity							606			0
S3	2000	2000	2000	2	0	2	Export	480	Mauritius	MUS	120	Cameroon	CMR								09	MISC.EDIBLE PRODUCTS ETC	1	No Quantity							679			0
S3	2000	2000	2000	2	0	2	Export	480	Mauritius	MUS	156	China	CHN								09	MISC.EDIBLE PRODUCTS ETC	1	No Quantity							8769			0
S3	2000	2000	2000	2	0	2	Export	480	Mauritius	MUS	174	Comoros	COM								09	MISC.EDIBLE PRODUCTS ETC	1	No Quantity							19603			0
S3	2000	2000	2000	2	0	2	Export	480	Mauritius	MUS	251	France	FRA								09	MISC.EDIBLE PRODUCTS ETC	1	No Quantity							88212			0
S3	2000	2000	2000	2	0	2	Export	480	Mauritius	MUS	260	Fr. South Antarctic Terr.	ATF								09	MISC.EDIBLE PRODUCTS ETC	1	No Quantity							17710			0
S3	2000	2000	2000	2	0	2	Export	480	Mauritius	MUS	372	Ireland	IRL								09	MISC.EDIBLE PRODUCTS ETC	1	No Quantity							9406			0
S3	2000	2000	2000	2	0	2	Export	480	Mauritius	MUS	404	Kenya	KEN								09	MISC.EDIBLE PRODUCTS ETC	1	No Quantity							53977			0
S3	2000	2000	2000	2	0	2	Export	480	Mauritius	MUS	450	Madagascar	MDG								09	MISC.EDIBLE PRODUCTS ETC	1	No Quantity							56482			0
S3	2000	2000	2000	2	0	2	Export	480	Mauritius	MUS	458	Malaysia	MYS								09	MISC.EDIBLE PRODUCTS ETC	1	No Quantity							1634			0
S3	2000	2000	2000	2	0	2	Export	480	Mauritius	MUS	508	Mozambique	MOZ								09	MISC.EDIBLE PRODUCTS ETC	1	No Quantity							12259			0
S3	2000	2000	2000	2	0	2	Export	480	Mauritius	MUS	690	Seychelles	SYC								09	MISC.EDIBLE PRODUCTS ETC	1	No Quantity							89084			0
S3	2000	2000	2000	2	0	2	Export	480	Mauritius	MUS	699	India	IND								09	MISC.EDIBLE PRODUCTS ETC	1	No Quantity							56			0
S3	2000	2000	2000	2	0	2	Export	480	Mauritius	MUS	710	South Africa	ZAF								09	MISC.EDIBLE PRODUCTS ETC	1	No Quantity							311			0
S3	2000	2000	2000	2	0	2	Export	480	Mauritius	MUS	716	Zimbabwe	ZWE								09	MISC.EDIBLE PRODUCTS ETC	1	No Quantity							33775			0
S3	2000	2000	2000	2	0	2	Export	480	Mauritius	MUS	748	Swaziland	SWZ								09	MISC.EDIBLE PRODUCTS ETC	1	No Quantity							12757			0
S3	2000	2000	2000	2	0	2	Export	480	Mauritius	MUS	768	Togo	TGO								09	MISC.EDIBLE PRODUCTS ETC	1	No Quantity							221			0
S3	2000	2000	2000	2	0	2	Export	484	Mexico	MEX	0	World	WLD								09	MISC.EDIBLE PRODUCTS ETC	1	No Quantity							252148008			0
S3	2000	2000	2000	2	0	2	Export	484	Mexico	MEX	24	Angola	AGO								09	MISC.EDIBLE PRODUCTS ETC	1	No Quantity							252000			0
S3	2000	2000	2000	2	0	2	Export	484	Mexico	MEX	32	Argentina	ARG								09	MISC.EDIBLE PRODUCTS ETC	1	No Quantity							3528915			0
S3	2000	2000	2000	2	0	2	Export	484	Mexico	MEX	36	Australia	AUS								09	MISC.EDIBLE PRODUCTS ETC	1	No Quantity							50958			0
S3	2000	2000	2000	2	0	2	Export	484	Mexico	MEX	44	Bahamas	BHS								09	MISC.EDIBLE PRODUCTS ETC	1	No Quantity							58808			0
S3	2000	2000	2000	2	0	2	Export	484	Mexico	MEX	52	Barbados	BRB								09	MISC.EDIBLE PRODUCTS ETC	1	No Quantity							21103			0
S3	2000	2000	2000	2	0	2	Export	484	Mexico	MEX	56	Belgium	BEL								09	MISC.EDIBLE PRODUCTS ETC	1	No Quantity							560872			0
S3	2000	2000	2000	2	0	2	Export	484	Mexico	MEX	68	Bolivia (Plurinational State of)	BOL								09	MISC.EDIBLE PRODUCTS ETC	1	No Quantity							284289			0
S3	2000	2000	2000	2	0	2	Export	484	Mexico	MEX	76	Brazil	BRA								09	MISC.EDIBLE PRODUCTS ETC	1	No Quantity							8073703			0
S3	2000	2000	2000	2	0	2	Export	484	Mexico	MEX	84	Belize	BLZ								09	MISC.EDIBLE PRODUCTS ETC	1	No Quantity							966696			0
S3	2000	2000	2000	2	0	2	Export	484	Mexico	MEX	124	Canada	CAN								09	MISC.EDIBLE PRODUCTS ETC	1	No Quantity							6235132			0
S3	2000	2000	2000	2	0	2	Export	484	Mexico	MEX	152	Chile	CHL								09	MISC.EDIBLE PRODUCTS ETC	1	No Quantity							6002008			0
S3	2000	2000	2000	2	0	2	Export	484	Mexico	MEX	170	Colombia	COL								09	MISC.EDIBLE PRODUCTS ETC	1	No Quantity							4795552			0
S3	2000	2000	2000	2	0	2	Export	484	Mexico	MEX	188	Costa Rica	CRI								09	MISC.EDIBLE PRODUCTS ETC	1	No Quantity							6119702			0
S3	2000	2000	2000	2	0	2	Export	484	Mexico	MEX	192	Cuba	CUB								09	MISC.EDIBLE PRODUCTS ETC	1	No Quantity							2831230			0
S3	2000	2000	2000	2	0	2	Export	484	Mexico	MEX	203	Czechia	CZE								09	MISC.EDIBLE PRODUCTS ETC	1	No Quantity							31607			0
S3	2000	2000	2000	2	0	2	Export	484	Mexico	MEX	208	Denmark	DNK								09	MISC.EDIBLE PRODUCTS ETC	1	No Quantity							23988			0
S3	2000	2000	2000	2	0	2	Export	484	Mexico	MEX	214	Dominican Rep.	DOM								09	MISC.EDIBLE PRODUCTS ETC	1	No Quantity							3992240			0
S3	2000	2000	2000	2	0	2	Export	484	Mexico	MEX	218	Ecuador	ECU								09	MISC.EDIBLE PRODUCTS ETC	1	No Quantity							1183957			0
S3	2000	2000	2000	2	0	2	Export	484	Mexico	MEX	222	El Salvador	SLV								09	MISC.EDIBLE PRODUCTS ETC	1	No Quantity							7462611			0
S3	2000	2000	2000	2	0	2	Export	484	Mexico	MEX	246	Finland	FIN								09	MISC.EDIBLE PRODUCTS ETC	1	No Quantity							60506			0
S3	2000	2000	2000	2	0	2	Export	484	Mexico	MEX	251	France	FRA								09	MISC.EDIBLE PRODUCTS ETC	1	No Quantity							396194			0
S3	2000	2000	2000	2	0	2	Export	484	Mexico	MEX	276	Germany	DEU								09	MISC.EDIBLE PRODUCTS ETC	1	No Quantity							683980			0
S3	2000	2000	2000	2	0	2	Export	484	Mexico	MEX	316	Guam	GUM								09	MISC.EDIBLE PRODUCTS ETC	1	No Quantity							1003			0
S3	2000	2000	2000	2	0	2	Export	484	Mexico	MEX	320	Guatemala	GTM								09	MISC.EDIBLE PRODUCTS ETC	1	No Quantity							10799531			0
S3	2000	2000	2000	2	0	2	Export	484	Mexico	MEX	328	Guyana	GUY								09	MISC.EDIBLE PRODUCTS ETC	1	No Quantity							155422			0
S3	2000	2000	2000	2	0	2	Export	484	Mexico	MEX	332	Haiti	HTI								09	MISC.EDIBLE PRODUCTS ETC	1	No Quantity							181485			0
S3	2000	2000	2000	2	0	2	Export	484	Mexico	MEX	340	Honduras	HND								09	MISC.EDIBLE PRODUCTS ETC	1	No Quantity							7707915			0
S3	2000	2000	2000	2	0	2	Export	484	Mexico	MEX	344	China, Hong Kong SAR	HKG								09	MISC.EDIBLE PRODUCTS ETC	1	No Quantity							394138			0
S3	2000	2000	2000	2	0	2	Export	484	Mexico	MEX	348	Hungary	HUN								09	MISC.EDIBLE PRODUCTS ETC	1	No Quantity							60769			0
S3	2000	2000	2000	2	0	2	Export	484	Mexico	MEX	360	Indonesia	IDN								09	MISC.EDIBLE PRODUCTS ETC	1	No Quantity							529951			0
S3	2000	2000	2000	2	0	2	Export	484	Mexico	MEX	372	Ireland	IRL								09	MISC.EDIBLE PRODUCTS ETC	1	No Quantity							250883			0
S3	2000	2000	2000	2	0	2	Export	484	Mexico	MEX	381	Italy	ITA								09	MISC.EDIBLE PRODUCTS ETC	1	No Quantity							32940			0
S3	2000	2000	2000	2	0	2	Export	484	Mexico	MEX	384	Côte d'Ivoire	CIV								09	MISC.EDIBLE PRODUCTS ETC	1	No Quantity							72000			0
S3	2000	2000	2000	2	0	2	Export	484	Mexico	MEX	388	Jamaica	JAM								09	MISC.EDIBLE PRODUCTS ETC	1	No Quantity							858939			0
S3	2000	2000	2000	2	0	2	Export	484	Mexico	MEX	392	Japan	JPN								09	MISC.EDIBLE PRODUCTS ETC	1	No Quantity							12200755			0
S3	2000	2000	2000	2	0	2	Export	484	Mexico	MEX	410	Rep. of Korea	KOR								09	MISC.EDIBLE PRODUCTS ETC	1	No Quantity							17269			0
S3	2000	2000	2000	2	0	2	Export	484	Mexico	MEX	458	Malaysia	MYS								09	MISC.EDIBLE PRODUCTS ETC	1	No Quantity							1248643			0
S3	2000	2000	2000	2	0	2	Export	484	Mexico	MEX	462	Maldives	MDV								09	MISC.EDIBLE PRODUCTS ETC	1	No Quantity							23030			0
S3	2000	2000	2000	2	0	2	Export	484	Mexico	MEX	490	Other Asia, nes									09	MISC.EDIBLE PRODUCTS ETC	1	No Quantity							48483			0
S3	2000	2000	2000	2	0	2	Export	484	Mexico	MEX	528	Netherlands	NLD								09	MISC.EDIBLE PRODUCTS ETC	1	No Quantity							1407914			0
S3	2000	2000	2000	2	0	2	Export	484	Mexico	MEX	530	Neth. Antilles	ANT								09	MISC.EDIBLE PRODUCTS ETC	1	No Quantity							10763			0
S3	2000	2000	2000	2	0	2	Export	484	Mexico	MEX	533	Aruba	ABW								09	MISC.EDIBLE PRODUCTS ETC	1	No Quantity							29121			0
S3	2000	2000	2000	2	0	2	Export	484	Mexico	MEX	558	Nicaragua	NIC								09	MISC.EDIBLE PRODUCTS ETC	1	No Quantity							4241117			0
S3	2000	2000	2000	2	0	2	Export	484	Mexico	MEX	591	Panama	PAN								09	MISC.EDIBLE PRODUCTS ETC	1	No Quantity							3371868			0
S3	2000	2000	2000	2	0	2	Export	484	Mexico	MEX	600	Paraguay	PRY								09	MISC.EDIBLE PRODUCTS ETC	1	No Quantity							2666			0
S3	2000	2000	2000	2	0	2	Export	484	Mexico	MEX	604	Peru	PER								09	MISC.EDIBLE PRODUCTS ETC	1	No Quantity							4717586			0
S3	2000	2000	2000	2	0	2	Export	484	Mexico	MEX	608	Philippines	PHL								09	MISC.EDIBLE PRODUCTS ETC	1	No Quantity							762107			0
S3	2000	2000	2000	2	0	2	Export	484	Mexico	MEX	620	Portugal	PRT								09	MISC.EDIBLE PRODUCTS ETC	1	No Quantity							48461			0
S3	2000	2000	2000	2	0	2	Export	484	Mexico	MEX	643	Russian Federation	RUS								09	MISC.EDIBLE PRODUCTS ETC	1	No Quantity							52857			0
S3	2000	2000	2000	2	0	2	Export	484	Mexico	MEX	662	Saint Lucia	LCA								09	MISC.EDIBLE PRODUCTS ETC	1	No Quantity							70304			0
S3	2000	2000	2000	2	0	2	Export	484	Mexico	MEX	682	Saudi Arabia	SAU								09	MISC.EDIBLE PRODUCTS ETC	1	No Quantity							89035			0
S3	2000	2000	2000	2	0	2	Export	484	Mexico	MEX	724	Spain	ESP								09	MISC.EDIBLE PRODUCTS ETC	1	No Quantity							437062			0
S3	2000	2000	2000	2	0	2	Export	484	Mexico	MEX	740	Suriname	SUR								09	MISC.EDIBLE PRODUCTS ETC	1	No Quantity							97150			0
S3	2000	2000	2000	2	0	2	Export	484	Mexico	MEX	752	Sweden	SWE								09	MISC.EDIBLE PRODUCTS ETC	1	No Quantity							41167			0
S3	2000	2000	2000	2	0	2	Export	484	Mexico	MEX	757	Switzerland	CHE								09	MISC.EDIBLE PRODUCTS ETC	1	No Quantity							3264			0
S3	2000	2000	2000	2	0	2	Export	484	Mexico	MEX	764	Thailand	THA								09	MISC.EDIBLE PRODUCTS ETC	1	No Quantity							245673			0
S3	2000	2000	2000	2	0	2	Export	484	Mexico	MEX	780	Trinidad and Tobago	TTO								09	MISC.EDIBLE PRODUCTS ETC	1	No Quantity							1150486			0
S3	2000	2000	2000	2	0	2	Export	484	Mexico	MEX	784	United Arab Emirates	ARE								09	MISC.EDIBLE PRODUCTS ETC	1	No Quantity							1501			0
S3	2000	2000	2000	2	0	2	Export	484	Mexico	MEX	826	United Kingdom	GBR								09	MISC.EDIBLE PRODUCTS ETC	1	No Quantity							835159			0
S3	2000	2000	2000	2	0	2	Export	484	Mexico	MEX	842	USA	USA								09	MISC.EDIBLE PRODUCTS ETC	1	No Quantity							136999603			0
S3	2000	2000	2000	2	0	2	Export	484	Mexico	MEX	858	Uruguay	URY								09	MISC.EDIBLE PRODUCTS ETC	1	No Quantity							26237			0
S3	2000	2000	2000	2	0	2	Export	484	Mexico	MEX	862	Venezuela	VEN								09	MISC.EDIBLE PRODUCTS ETC	1	No Quantity							9242718			0
S3	2000	2000	2000	2	0	2	Export	484	Mexico	MEX	899	Areas, nes									09	MISC.EDIBLE PRODUCTS ETC	1	No Quantity							64982			0
S3	2000	2000	2000	2	0	2	Export	480	Mauritius	MUS	0	World	WLD								11	BEVERAGES	1	No Quantity							1493645			0
S3	2000	2000	2000	2	0	2	Export	480	Mauritius	MUS	36	Australia	AUS								11	BEVERAGES	1	No Quantity							809			0
S3	2000	2000	2000	2	0	2	Export	480	Mauritius	MUS	40	Austria	AUT								11	BEVERAGES	1	No Quantity							473			0
S3	2000	2000	2000	2	0	2	Export	480	Mauritius	MUS	174	Comoros	COM								11	BEVERAGES	1	No Quantity							23797			0
S3	2000	2000	2000	2	0	2	Export	480	Mauritius	MUS	208	Denmark	DNK								11	BEVERAGES	1	No Quantity							44			0
S3	2000	2000	2000	2	0	2	Export	480	Mauritius	MUS	251	France	FRA								11	BEVERAGES	1	No Quantity							179329			0
S3	2000	2000	2000	2	0	2	Export	480	Mauritius	MUS	260	Fr. South Antarctic Terr.	ATF								11	BEVERAGES	1	No Quantity							124127			0
S3	2000	2000	2000	2	0	2	Export	480	Mauritius	MUS	276	Germany	DEU								11	BEVERAGES	1	No Quantity							564			0
S3	2000	2000	2000	2	0	2	Export	480	Mauritius	MUS	344	China, Hong Kong SAR	HKG								11	BEVERAGES	1	No Quantity							86			0
S3	2000	2000	2000	2	0	2	Export	480	Mauritius	MUS	372	Ireland	IRL								11	BEVERAGES	1	No Quantity							72			0
S3	2000	2000	2000	2	0	2	Export	480	Mauritius	MUS	381	Italy	ITA								11	BEVERAGES	1	No Quantity							2201			0
S3	2000	2000	2000	2	0	2	Export	480	Mauritius	MUS	404	Kenya	KEN								11	BEVERAGES	1	No Quantity							34316			0
S3	2000	2000	2000	2	0	2	Export	480	Mauritius	MUS	450	Madagascar	MDG								11	BEVERAGES	1	No Quantity							905585			0
S3	2000	2000	2000	2	0	2	Export	480	Mauritius	MUS	484	Mexico	MEX								11	BEVERAGES	1	No Quantity							253			0
S3	2000	2000	2000	2	0	2	Export	480	Mauritius	MUS	490	Other Asia, nes									11	BEVERAGES	1	No Quantity							618			0
S3	2000	2000	2000	2	0	2	Export	480	Mauritius	MUS	528	Netherlands	NLD								11	BEVERAGES	1	No Quantity							63			0
S3	2000	2000	2000	2	0	2	Export	480	Mauritius	MUS	690	Seychelles	SYC								11	BEVERAGES	1	No Quantity							189887			0
S3	2000	2000	2000	2	0	2	Export	480	Mauritius	MUS	699	India	IND								11	BEVERAGES	1	No Quantity							1230			0
S3	2000	2000	2000	2	0	2	Export	480	Mauritius	MUS	702	Singapore	SGP								11	BEVERAGES	1	No Quantity							158			0
S3	2000	2000	2000	2	0	2	Export	480	Mauritius	MUS	710	South Africa	ZAF								11	BEVERAGES	1	No Quantity							10349			0
S3	2000	2000	2000	2	0	2	Export	480	Mauritius	MUS	757	Switzerland	CHE								11	BEVERAGES	1	No Quantity							396			0
S3	2000	2000	2000	2	0	2	Export	480	Mauritius	MUS	800	Uganda	UGA								11	BEVERAGES	1	No Quantity							12652			0
S3	2000	2000	2000	2	0	2	Export	480	Mauritius	MUS	826	United Kingdom	GBR								11	BEVERAGES	1	No Quantity							6636			0
S3	2000	2000	2000	2	0	2	Export	484	Mexico	MEX	0	World	WLD								11	BEVERAGES	1	No Quantity							1523861147			0
S3	2000	2000	2000	2	0	2	Export	484	Mexico	MEX	32	Argentina	ARG								11	BEVERAGES	1	No Quantity							803599			0
S3	2000	2000	2000	2	0	2	Export	484	Mexico	MEX	36	Australia	AUS								11	BEVERAGES	1	No Quantity							6787110			0
S3	2000	2000	2000	2	0	2	Export	484	Mexico	MEX	40	Austria	AUT								11	BEVERAGES	1	No Quantity							1813947			0
S3	2000	2000	2000	2	0	2	Export	484	Mexico	MEX	44	Bahamas	BHS								11	BEVERAGES	1	No Quantity							961695			0
S3	2000	2000	2000	2	0	2	Export	484	Mexico	MEX	52	Barbados	BRB								11	BEVERAGES	1	No Quantity							5128			0
S3	2000	2000	2000	2	0	2	Export	484	Mexico	MEX	56	Belgium	BEL								11	BEVERAGES	1	No Quantity							11406855			0
S3	2000	2000	2000	2	0	2	Export	484	Mexico	MEX	60	Bermuda	BMU								11	BEVERAGES	1	No Quantity							307900			0
S3	2000	2000	2000	2	0	2	Export	484	Mexico	MEX	68	Bolivia (Plurinational State of)	BOL								11	BEVERAGES	1	No Quantity							405904			0
S3	2000	2000	2000	2	0	2	Export	484	Mexico	MEX	76	Brazil	BRA								11	BEVERAGES	1	No Quantity							2287609			0
S3	2000	2000	2000	2	0	2	Export	484	Mexico	MEX	84	Belize	BLZ								11	BEVERAGES	1	No Quantity							695151			0
S3	2000	2000	2000	2	0	2	Export	484	Mexico	MEX	92	Br. Virgin Isds	VGB								11	BEVERAGES	1	No Quantity							29870			0
S3	2000	2000	2000	2	0	2	Export	484	Mexico	MEX	116	Cambodia	KHM								11	BEVERAGES	1	No Quantity							72317			0
S3	2000	2000	2000	2	0	2	Export	484	Mexico	MEX	124	Canada	CAN								11	BEVERAGES	1	No Quantity							27225242			0
S3	2000	2000	2000	2	0	2	Export	484	Mexico	MEX	136	Cayman Isds	CYM								11	BEVERAGES	1	No Quantity							316405			0
S3	2000	2000	2000	2	0	2	Export	484	Mexico	MEX	144	Sri Lanka	LKA								11	BEVERAGES	1	No Quantity							93262			0
S3	2000	2000	2000	2	0	2	Export	484	Mexico	MEX	152	Chile	CHL								11	BEVERAGES	1	No Quantity							3714995			0
S3	2000	2000	2000	2	0	2	Export	484	Mexico	MEX	156	China	CHN								11	BEVERAGES	1	No Quantity							5007114			0
S3	2000	2000	2000	2	0	2	Export	484	Mexico	MEX	170	Colombia	COL								11	BEVERAGES	1	No Quantity							4208171			0
S3	2000	2000	2000	2	0	2	Export	484	Mexico	MEX	188	Costa Rica	CRI								11	BEVERAGES	1	No Quantity							3763171			0
S3	2000	2000	2000	2	0	2	Export	484	Mexico	MEX	192	Cuba	CUB								11	BEVERAGES	1	No Quantity							2056016			0
S3	2000	2000	2000	2	0	2	Export	484	Mexico	MEX	196	Cyprus	CYP								11	BEVERAGES	1	No Quantity							205896			0
S3	2000	2000	2000	2	0	2	Export	484	Mexico	MEX	203	Czechia	CZE								11	BEVERAGES	1	No Quantity							13341			0
S3	2000	2000	2000	2	0	2	Export	484	Mexico	MEX	204	Benin	BEN								11	BEVERAGES	1	No Quantity							109750			0
S3	2000	2000	2000	2	0	2	Export	484	Mexico	MEX	208	Denmark	DNK								11	BEVERAGES	1	No Quantity							4943100			0
S3	2000	2000	2000	2	0	2	Export	484	Mexico	MEX	212	Dominica	DMA								11	BEVERAGES	1	No Quantity							8480			0
S3	2000	2000	2000	2	0	2	Export	484	Mexico	MEX	214	Dominican Rep.	DOM								11	BEVERAGES	1	No Quantity							548472			0
S3	2000	2000	2000	2	0	2	Export	484	Mexico	MEX	218	Ecuador	ECU								11	BEVERAGES	1	No Quantity							576929			0
S3	2000	2000	2000	2	0	2	Export	484	Mexico	MEX	222	El Salvador	SLV								11	BEVERAGES	1	No Quantity							2919770			0
S3	2000	2000	2000	2	0	2	Export	484	Mexico	MEX	231	Ethiopia	ETH								11	BEVERAGES	1	No Quantity							15397			0
S3	2000	2000	2000	2	0	2	Export	484	Mexico	MEX	246	Finland	FIN								11	BEVERAGES	1	No Quantity							369664			0
S3	2000	2000	2000	2	0	2	Export	484	Mexico	MEX	251	France	FRA								11	BEVERAGES	1	No Quantity							12967568			0
S3	2000	2000	2000	2	0	2	Export	484	Mexico	MEX	258	French Polynesia	PYF								11	BEVERAGES	1	No Quantity							31906			0
S3	2000	2000	2000	2	0	2	Export	484	Mexico	MEX	276	Germany	DEU								11	BEVERAGES	1	No Quantity							36768489			0
S3	2000	2000	2000	2	0	2	Export	484	Mexico	MEX	300	Greece	GRC								11	BEVERAGES	1	No Quantity							6303355			0
S3	2000	2000	2000	2	0	2	Export	484	Mexico	MEX	316	Guam	GUM								11	BEVERAGES	1	No Quantity							76068			0
S3	2000	2000	2000	2	0	2	Export	484	Mexico	MEX	320	Guatemala	GTM								11	BEVERAGES	1	No Quantity							2677304			0
S3	2000	2000	2000	2	0	2	Export	484	Mexico	MEX	332	Haiti	HTI								11	BEVERAGES	1	No Quantity							31508			0
S3	2000	2000	2000	2	0	2	Export	484	Mexico	MEX	340	Honduras	HND								11	BEVERAGES	1	No Quantity							1686386			0
S3	2000	2000	2000	2	0	2	Export	484	Mexico	MEX	344	China, Hong Kong SAR	HKG								11	BEVERAGES	1	No Quantity							1677504			0
S3	2000	2000	2000	2	0	2	Export	484	Mexico	MEX	352	Iceland	ISL								11	BEVERAGES	1	No Quantity							54595			0
S3	2000	2000	2000	2	0	2	Export	484	Mexico	MEX	360	Indonesia	IDN								11	BEVERAGES	1	No Quantity							226889			0
S3	2000	2000	2000	2	0	2	Export	484	Mexico	MEX	372	Ireland	IRL								11	BEVERAGES	1	No Quantity							510638			0
S3	2000	2000	2000	2	0	2	Export	484	Mexico	MEX	376	Israel	ISR								11	BEVERAGES	1	No Quantity							563563			0
S3	2000	2000	2000	2	0	2	Export	484	Mexico	MEX	381	Italy	ITA								11	BEVERAGES	1	No Quantity							7623380			0
S3	2000	2000	2000	2	0	2	Export	484	Mexico	MEX	388	Jamaica	JAM								11	BEVERAGES	1	No Quantity							168719			0
S3	2000	2000	2000	2	0	2	Export	484	Mexico	MEX	392	Japan	JPN								11	BEVERAGES	1	No Quantity							12414961			0
S3	2000	2000	2000	2	0	2	Export	484	Mexico	MEX	408	Dem. People's Rep. of Korea	PRK								11	BEVERAGES	1	No Quantity							54231			0
S3	2000	2000	2000	2	0	2	Export	484	Mexico	MEX	410	Rep. of Korea	KOR								11	BEVERAGES	1	No Quantity							1987454			0
S3	2000	2000	2000	2	0	2	Export	484	Mexico	MEX	422	Lebanon	LBN								11	BEVERAGES	1	No Quantity							106657			0
S3	2000	2000	2000	2	0	2	Export	484	Mexico	MEX	446	China, Macao SAR	MAC								11	BEVERAGES	1	No Quantity							4476916			0
S3	2000	2000	2000	2	0	2	Export	484	Mexico	MEX	458	Malaysia	MYS								11	BEVERAGES	1	No Quantity							1174885			0
S3	2000	2000	2000	2	0	2	Export	484	Mexico	MEX	490	Other Asia, nes									11	BEVERAGES	1	No Quantity							2968462			0
S3	2000	2000	2000	2	0	2	Export	484	Mexico	MEX	504	Morocco	MAR								11	BEVERAGES	1	No Quantity							56169			0
S3	2000	2000	2000	2	0	2	Export	484	Mexico	MEX	528	Netherlands	NLD								11	BEVERAGES	1	No Quantity							5840040			0
S3	2000	2000	2000	2	0	2	Export	484	Mexico	MEX	530	Neth. Antilles	ANT								11	BEVERAGES	1	No Quantity							173152			0
S3	2000	2000	2000	2	0	2	Export	484	Mexico	MEX	533	Aruba	ABW								11	BEVERAGES	1	No Quantity							2335856			0
S3	2000	2000	2000	2	0	2	Export	484	Mexico	MEX	554	New Zealand	NZL								11	BEVERAGES	1	No Quantity							741110			0
S3	2000	2000	2000	2	0	2	Export	484	Mexico	MEX	558	Nicaragua	NIC								11	BEVERAGES	1	No Quantity							791001			0
S3	2000	2000	2000	2	0	2	Export	484	Mexico	MEX	579	Norway	NOR								11	BEVERAGES	1	No Quantity							322534			0
S3	2000	2000	2000	2	0	2	Export	484	Mexico	MEX	591	Panama	PAN								11	BEVERAGES	1	No Quantity							4013976			0
S3	2000	2000	2000	2	0	2	Export	484	Mexico	MEX	600	Paraguay	PRY								11	BEVERAGES	1	No Quantity							259039			0
S3	2000	2000	2000	2	0	2	Export	484	Mexico	MEX	604	Peru	PER								11	BEVERAGES	1	No Quantity							1623849			0
S3	2000	2000	2000	2	0	2	Export	484	Mexico	MEX	608	Philippines	PHL								11	BEVERAGES	1	No Quantity							1527639			0
S3	2000	2000	2000	2	0	2	Export	484	Mexico	MEX	616	Poland	POL								11	BEVERAGES	1	No Quantity							380588			0
S3	2000	2000	2000	2	0	2	Export	484	Mexico	MEX	620	Portugal	PRT								11	BEVERAGES	1	No Quantity							259008			0
S3	2000	2000	2000	2	0	2	Export	484	Mexico	MEX	643	Russian Federation	RUS								11	BEVERAGES	1	No Quantity							760242			0
S3	2000	2000	2000	2	0	2	Export	484	Mexico	MEX	660	Anguilla	AIA								11	BEVERAGES	1	No Quantity							4741			0
S3	2000	2000	2000	2	0	2	Export	484	Mexico	MEX	702	Singapore	SGP								11	BEVERAGES	1	No Quantity							1319620			0
S3	2000	2000	2000	2	0	2	Export	484	Mexico	MEX	704	Viet Nam	VNM								11	BEVERAGES	1	No Quantity							99844			0
S3	2000	2000	2000	2	0	2	Export	484	Mexico	MEX	710	South Africa	ZAF								11	BEVERAGES	1	No Quantity							1403178			0
S3	2000	2000	2000	2	0	2	Export	484	Mexico	MEX	724	Spain	ESP								11	BEVERAGES	1	No Quantity							20268677			0
S3	2000	2000	2000	2	0	2	Export	484	Mexico	MEX	740	Suriname	SUR								11	BEVERAGES	1	No Quantity							81072			0
S3	2000	2000	2000	2	0	2	Export	484	Mexico	MEX	752	Sweden	SWE								11	BEVERAGES	1	No Quantity							954645			0
S3	2000	2000	2000	2	0	2	Export	484	Mexico	MEX	757	Switzerland	CHE								11	BEVERAGES	1	No Quantity							1266511			0
S3	2000	2000	2000	2	0	2	Export	484	Mexico	MEX	764	Thailand	THA								11	BEVERAGES	1	No Quantity							268121			0
S3	2000	2000	2000	2	0	2	Export	484	Mexico	MEX	780	Trinidad and Tobago	TTO								11	BEVERAGES	1	No Quantity							133076			0
S3	2000	2000	2000	2	0	2	Export	484	Mexico	MEX	784	United Arab Emirates	ARE								11	BEVERAGES	1	No Quantity							32055			0
S3	2000	2000	2000	2	0	2	Export	484	Mexico	MEX	792	Turkey	TUR								11	BEVERAGES	1	No Quantity							232019			0
S3	2000	2000	2000	2	0	2	Export	484	Mexico	MEX	796	Turks and Caicos Isds	TCA								11	BEVERAGES	1	No Quantity							344236			0
S3	2000	2000	2000	2	0	2	Export	484	Mexico	MEX	826	United Kingdom	GBR								11	BEVERAGES	1	No Quantity							8677938			0
S3	2000	2000	2000	2	0	2	Export	484	Mexico	MEX	842	USA	USA								11	BEVERAGES	1	No Quantity							1280567490			0
S3	2000	2000	2000	2	0	2	Export	484	Mexico	MEX	858	Uruguay	URY								11	BEVERAGES	1	No Quantity							183741			0
S3	2000	2000	2000	2	0	2	Export	484	Mexico	MEX	862	Venezuela	VEN								11	BEVERAGES	1	No Quantity							7510622			0
S3	2000	2000	2000	2	0	2	Export	484	Mexico	MEX	891	Serbia and Montenegro	SCG								11	BEVERAGES	1	No Quantity							103076			0
S3	2000	2000	2000	2	0	2	Export	484	Mexico	MEX	899	Areas, nes									11	BEVERAGES	1	No Quantity							5102584			0
S3	2000	2000	2000	2	0	2	Export	480	Mauritius	MUS	0	World	WLD								12	TOBACCO,TOBACCO MANUFACT	1	No Quantity							396			0
S3	2000	2000	2000	2	0	2	Export	480	Mauritius	MUS	690	Seychelles	SYC								12	TOBACCO,TOBACCO MANUFACT	1	No Quantity							396			0
S3	2000	2000	2000	2	0	2	Export	484	Mexico	MEX	0	World	WLD								12	TOBACCO,TOBACCO MANUFACT	1	No Quantity							89886886			0
S3	2000	2000	2000	2	0	2	Export	484	Mexico	MEX	32	Argentina	ARG								12	TOBACCO,TOBACCO MANUFACT	1	No Quantity							17173			0
S3	2000	2000	2000	2	0	2	Export	484	Mexico	MEX	36	Australia	AUS								12	TOBACCO,TOBACCO MANUFACT	1	No Quantity							3796			0
S3	2000	2000	2000	2	0	2	Export	484	Mexico	MEX	40	Austria	AUT								12	TOBACCO,TOBACCO MANUFACT	1	No Quantity							6956			0
S3	2000	2000	2000	2	0	2	Export	484	Mexico	MEX	56	Belgium	BEL								12	TOBACCO,TOBACCO MANUFACT	1	No Quantity							43949			0
S3	2000	2000	2000	2	0	2	Export	484	Mexico	MEX	68	Bolivia (Plurinational State of)	BOL								12	TOBACCO,TOBACCO MANUFACT	1	No Quantity							1948239			0
S3	2000	2000	2000	2	0	2	Export	484	Mexico	MEX	76	Brazil	BRA								12	TOBACCO,TOBACCO MANUFACT	1	No Quantity							4757			0
S3	2000	2000	2000	2	0	2	Export	484	Mexico	MEX	100	Bulgaria	BGR								12	TOBACCO,TOBACCO MANUFACT	1	No Quantity							685977			0
S3	2000	2000	2000	2	0	2	Export	484	Mexico	MEX	124	Canada	CAN								12	TOBACCO,TOBACCO MANUFACT	1	No Quantity							36867			0
S3	2000	2000	2000	2	0	2	Export	484	Mexico	MEX	144	Sri Lanka	LKA								12	TOBACCO,TOBACCO MANUFACT	1	No Quantity							538474			0
S3	2000	2000	2000	2	0	2	Export	484	Mexico	MEX	152	Chile	CHL								12	TOBACCO,TOBACCO MANUFACT	1	No Quantity							174100			0
S3	2000	2000	2000	2	0	2	Export	484	Mexico	MEX	188	Costa Rica	CRI								12	TOBACCO,TOBACCO MANUFACT	1	No Quantity							20546			0
S3	2000	2000	2000	2	0	2	Export	484	Mexico	MEX	196	Cyprus	CYP								12	TOBACCO,TOBACCO MANUFACT	1	No Quantity							9372			0
S3	2000	2000	2000	2	0	2	Export	484	Mexico	MEX	203	Czechia	CZE								12	TOBACCO,TOBACCO MANUFACT	1	No Quantity							3031			0
S3	2000	2000	2000	2	0	2	Export	484	Mexico	MEX	208	Denmark	DNK								12	TOBACCO,TOBACCO MANUFACT	1	No Quantity							2686237			0
S3	2000	2000	2000	2	0	2	Export	484	Mexico	MEX	214	Dominican Rep.	DOM								12	TOBACCO,TOBACCO MANUFACT	1	No Quantity							924970			0
S3	2000	2000	2000	2	0	2	Export	484	Mexico	MEX	218	Ecuador	ECU								12	TOBACCO,TOBACCO MANUFACT	1	No Quantity							100269			0
S3	2000	2000	2000	2	0	2	Export	484	Mexico	MEX	251	France	FRA								12	TOBACCO,TOBACCO MANUFACT	1	No Quantity							36438			0
S3	2000	2000	2000	2	0	2	Export	484	Mexico	MEX	276	Germany	DEU								12	TOBACCO,TOBACCO MANUFACT	1	No Quantity							8584709			0
S3	2000	2000	2000	2	0	2	Export	484	Mexico	MEX	320	Guatemala	GTM								12	TOBACCO,TOBACCO MANUFACT	1	No Quantity							10819			0
S3	2000	2000	2000	2	0	2	Export	484	Mexico	MEX	340	Honduras	HND								12	TOBACCO,TOBACCO MANUFACT	1	No Quantity							247849			0
S3	2000	2000	2000	2	0	2	Export	484	Mexico	MEX	344	China, Hong Kong SAR	HKG								12	TOBACCO,TOBACCO MANUFACT	1	No Quantity							1589340			0
S3	2000	2000	2000	2	0	2	Export	484	Mexico	MEX	376	Israel	ISR								12	TOBACCO,TOBACCO MANUFACT	1	No Quantity							1688			0
S3	2000	2000	2000	2	0	2	Export	484	Mexico	MEX	381	Italy	ITA								12	TOBACCO,TOBACCO MANUFACT	1	No Quantity							3626761			0
S3	2000	2000	2000	2	0	2	Export	484	Mexico	MEX	392	Japan	JPN								12	TOBACCO,TOBACCO MANUFACT	1	No Quantity							2081974			0
S3	2000	2000	2000	2	0	2	Export	484	Mexico	MEX	528	Netherlands	NLD								12	TOBACCO,TOBACCO MANUFACT	1	No Quantity							263033			0
S3	2000	2000	2000	2	0	2	Export	484	Mexico	MEX	533	Aruba	ABW								12	TOBACCO,TOBACCO MANUFACT	1	No Quantity							1300606			0
S3	2000	2000	2000	2	0	2	Export	484	Mexico	MEX	558	Nicaragua	NIC								12	TOBACCO,TOBACCO MANUFACT	1	No Quantity							32040			0
S3	2000	2000	2000	2	0	2	Export	484	Mexico	MEX	579	Norway	NOR								12	TOBACCO,TOBACCO MANUFACT	1	No Quantity							1113			0
S3	2000	2000	2000	2	0	2	Export	484	Mexico	MEX	591	Panama	PAN								12	TOBACCO,TOBACCO MANUFACT	1	No Quantity							4047186			0
S3	2000	2000	2000	2	0	2	Export	484	Mexico	MEX	608	Philippines	PHL								12	TOBACCO,TOBACCO MANUFACT	1	No Quantity							337			0
S3	2000	2000	2000	2	0	2	Export	484	Mexico	MEX	643	Russian Federation	RUS								12	TOBACCO,TOBACCO MANUFACT	1	No Quantity							5260			0
S3	2000	2000	2000	2	0	2	Export	484	Mexico	MEX	702	Singapore	SGP								12	TOBACCO,TOBACCO MANUFACT	1	No Quantity							238900			0
S3	2000	2000	2000	2	0	2	Export	484	Mexico	MEX	710	South Africa	ZAF								12	TOBACCO,TOBACCO MANUFACT	1	No Quantity							384			0
S3	2000	2000	2000	2	0	2	Export	484	Mexico	MEX	724	Spain	ESP								12	TOBACCO,TOBACCO MANUFACT	1	No Quantity							79657			0
S3	2000	2000	2000	2	0	2	Export	484	Mexico	MEX	740	Suriname	SUR								12	TOBACCO,TOBACCO MANUFACT	1	No Quantity							113178			0
S3	2000	2000	2000	2	0	2	Export	484	Mexico	MEX	752	Sweden	SWE								12	TOBACCO,TOBACCO MANUFACT	1	No Quantity							239006			0
S3	2000	2000	2000	2	0	2	Export	484	Mexico	MEX	757	Switzerland	CHE								12	TOBACCO,TOBACCO MANUFACT	1	No Quantity							277698			0
S3	2000	2000	2000	2	0	2	Export	484	Mexico	MEX	784	United Arab Emirates	ARE								12	TOBACCO,TOBACCO MANUFACT	1	No Quantity							36419964			0
S3	2000	2000	2000	2	0	2	Export	484	Mexico	MEX	818	Egypt	EGY								12	TOBACCO,TOBACCO MANUFACT	1	No Quantity							1550386			0
S3	2000	2000	2000	2	0	2	Export	484	Mexico	MEX	826	United Kingdom	GBR								12	TOBACCO,TOBACCO MANUFACT	1	No Quantity							588469			0
S3	2000	2000	2000	2	0	2	Export	484	Mexico	MEX	842	USA	USA								12	TOBACCO,TOBACCO MANUFACT	1	No Quantity							20411541			0
S3	2000	2000	2000	2	0	2	Export	484	Mexico	MEX	858	Uruguay	URY								12	TOBACCO,TOBACCO MANUFACT	1	No Quantity							655643			0
S3	2000	2000	2000	2	0	2	Export	484	Mexico	MEX	862	Venezuela	VEN								12	TOBACCO,TOBACCO MANUFACT	1	No Quantity							86843			0
S3	2000	2000	2000	2	0	2	Export	484	Mexico	MEX	899	Areas, nes									12	TOBACCO,TOBACCO MANUFACT	1	No Quantity							191351			0
S3	2000	2000	2000	2	0	2	Export	480	Mauritius	MUS	0	World	WLD								21	HIDES,SKINS,FURSKINS,RAW	1	No Quantity							9453			0
S3	2000	2000	2000	2	0	2	Export	480	Mauritius	MUS	251	France	FRA								21	HIDES,SKINS,FURSKINS,RAW	1	No Quantity							562			0
S3	2000	2000	2000	2	0	2	Export	480	Mauritius	MUS	716	Zimbabwe	ZWE								21	HIDES,SKINS,FURSKINS,RAW	1	No Quantity							8891			0
S3	2000	2000	2000	2	0	2	Export	484	Mexico	MEX	0	World	WLD								21	HIDES,SKINS,FURSKINS,RAW	1	No Quantity							102665051			0
S3	2000	2000	2000	2	0	2	Export	484	Mexico	MEX	56	Belgium	BEL								21	HIDES,SKINS,FURSKINS,RAW	1	No Quantity							15405			0
S3	2000	2000	2000	2	0	2	Export	484	Mexico	MEX	76	Brazil	BRA								21	HIDES,SKINS,FURSKINS,RAW	1	No Quantity							46992			0
S3	2000	2000	2000	2	0	2	Export	484	Mexico	MEX	124	Canada	CAN								21	HIDES,SKINS,FURSKINS,RAW	1	No Quantity							63929			0
S3	2000	2000	2000	2	0	2	Export	484	Mexico	MEX	152	Chile	CHL								21	HIDES,SKINS,FURSKINS,RAW	1	No Quantity							7210			0
S3	2000	2000	2000	2	0	2	Export	484	Mexico	MEX	156	China	CHN								21	HIDES,SKINS,FURSKINS,RAW	1	No Quantity							893851			0
S3	2000	2000	2000	2	0	2	Export	484	Mexico	MEX	170	Colombia	COL								21	HIDES,SKINS,FURSKINS,RAW	1	No Quantity							21945			0
S3	2000	2000	2000	2	0	2	Export	484	Mexico	MEX	214	Dominican Rep.	DOM								21	HIDES,SKINS,FURSKINS,RAW	1	No Quantity							5137			0
S3	2000	2000	2000	2	0	2	Export	484	Mexico	MEX	218	Ecuador	ECU								21	HIDES,SKINS,FURSKINS,RAW	1	No Quantity							5500			0
S3	2000	2000	2000	2	0	2	Export	484	Mexico	MEX	276	Germany	DEU								21	HIDES,SKINS,FURSKINS,RAW	1	No Quantity							67864			0
S3	2000	2000	2000	2	0	2	Export	484	Mexico	MEX	344	China, Hong Kong SAR	HKG								21	HIDES,SKINS,FURSKINS,RAW	1	No Quantity							1031071			0
S3	2000	2000	2000	2	0	2	Export	484	Mexico	MEX	360	Indonesia	IDN								21	HIDES,SKINS,FURSKINS,RAW	1	No Quantity							562300			0
S3	2000	2000	2000	2	0	2	Export	484	Mexico	MEX	381	Italy	ITA								21	HIDES,SKINS,FURSKINS,RAW	1	No Quantity							184998			0
S3	2000	2000	2000	2	0	2	Export	484	Mexico	MEX	392	Japan	JPN								21	HIDES,SKINS,FURSKINS,RAW	1	No Quantity							75975			0
S3	2000	2000	2000	2	0	2	Export	484	Mexico	MEX	490	Other Asia, nes									21	HIDES,SKINS,FURSKINS,RAW	1	No Quantity							22488			0
S3	2000	2000	2000	2	0	2	Export	484	Mexico	MEX	586	Pakistan	PAK								21	HIDES,SKINS,FURSKINS,RAW	1	No Quantity							111843			0
S3	2000	2000	2000	2	0	2	Export	484	Mexico	MEX	724	Spain	ESP								21	HIDES,SKINS,FURSKINS,RAW	1	No Quantity							1694			0
S3	2000	2000	2000	2	0	2	Export	484	Mexico	MEX	764	Thailand	THA								21	HIDES,SKINS,FURSKINS,RAW	1	No Quantity							160459			0
S3	2000	2000	2000	2	0	2	Export	484	Mexico	MEX	842	USA	USA								21	HIDES,SKINS,FURSKINS,RAW	1	No Quantity							99386390			0
S3	2000	2000	2000	2	0	2	Export	480	Mauritius	MUS	0	World	WLD								22	OIL SEED,OLEAGINUS FRUIT	1	No Quantity							4736			0
S3	2000	2000	2000	2	0	2	Export	480	Mauritius	MUS	174	Comoros	COM								22	OIL SEED,OLEAGINUS FRUIT	1	No Quantity							2433			0
S3	2000	2000	2000	2	0	2	Export	480	Mauritius	MUS	251	France	FRA								22	OIL SEED,OLEAGINUS FRUIT	1	No Quantity							158			0
S3	2000	2000	2000	2	0	2	Export	480	Mauritius	MUS	450	Madagascar	MDG								22	OIL SEED,OLEAGINUS FRUIT	1	No Quantity							1972			0
S3	2000	2000	2000	2	0	2	Export	480	Mauritius	MUS	690	Seychelles	SYC								22	OIL SEED,OLEAGINUS FRUIT	1	No Quantity							172			0
S3	2000	2000	2000	2	0	2	Export	484	Mexico	MEX	0	World	WLD								22	OIL SEED,OLEAGINUS FRUIT	1	No Quantity							32960714			0
S3	2000	2000	2000	2	0	2	Export	484	Mexico	MEX	32	Argentina	ARG								22	OIL SEED,OLEAGINUS FRUIT	1	No Quantity							487315			0
S3	2000	2000	2000	2	0	2	Export	484	Mexico	MEX	36	Australia	AUS								22	OIL SEED,OLEAGINUS FRUIT	1	No Quantity							2184392			0
S3	2000	2000	2000	2	0	2	Export	484	Mexico	MEX	68	Bolivia (Plurinational State of)	BOL								22	OIL SEED,OLEAGINUS FRUIT	1	No Quantity							1501			0
S3	2000	2000	2000	2	0	2	Export	484	Mexico	MEX	76	Brazil	BRA								22	OIL SEED,OLEAGINUS FRUIT	1	No Quantity							601523			0
S3	2000	2000	2000	2	0	2	Export	484	Mexico	MEX	124	Canada	CAN								22	OIL SEED,OLEAGINUS FRUIT	1	No Quantity							62286			0
S3	2000	2000	2000	2	0	2	Export	484	Mexico	MEX	152	Chile	CHL								22	OIL SEED,OLEAGINUS FRUIT	1	No Quantity							169096			0
S3	2000	2000	2000	2	0	2	Export	484	Mexico	MEX	156	China	CHN								22	OIL SEED,OLEAGINUS FRUIT	1	No Quantity							101520			0
S3	2000	2000	2000	2	0	2	Export	484	Mexico	MEX	170	Colombia	COL								22	OIL SEED,OLEAGINUS FRUIT	1	No Quantity							18127			0
S3	2000	2000	2000	2	0	2	Export	484	Mexico	MEX	192	Cuba	CUB								22	OIL SEED,OLEAGINUS FRUIT	1	No Quantity							3736420			0
S3	2000	2000	2000	2	0	2	Export	484	Mexico	MEX	222	El Salvador	SLV								22	OIL SEED,OLEAGINUS FRUIT	1	No Quantity							4664			0
S3	2000	2000	2000	2	0	2	Export	484	Mexico	MEX	276	Germany	DEU								22	OIL SEED,OLEAGINUS FRUIT	1	No Quantity							48690			0
S3	2000	2000	2000	2	0	2	Export	484	Mexico	MEX	320	Guatemala	GTM								22	OIL SEED,OLEAGINUS FRUIT	1	No Quantity							34791			0
S3	2000	2000	2000	2	0	2	Export	484	Mexico	MEX	340	Honduras	HND								22	OIL SEED,OLEAGINUS FRUIT	1	No Quantity							8933			0
S3	2000	2000	2000	2	0	2	Export	484	Mexico	MEX	344	China, Hong Kong SAR	HKG								22	OIL SEED,OLEAGINUS FRUIT	1	No Quantity							171990			0
S3	2000	2000	2000	2	0	2	Export	484	Mexico	MEX	376	Israel	ISR								22	OIL SEED,OLEAGINUS FRUIT	1	No Quantity							89027			0
S3	2000	2000	2000	2	0	2	Export	484	Mexico	MEX	392	Japan	JPN								22	OIL SEED,OLEAGINUS FRUIT	1	No Quantity							892553			0
S3	2000	2000	2000	2	0	2	Export	484	Mexico	MEX	410	Rep. of Korea	KOR								22	OIL SEED,OLEAGINUS FRUIT	1	No Quantity							202770			0
S3	2000	2000	2000	2	0	2	Export	484	Mexico	MEX	414	Kuwait	KWT								22	OIL SEED,OLEAGINUS FRUIT	1	No Quantity							143940			0
S3	2000	2000	2000	2	0	2	Export	484	Mexico	MEX	490	Other Asia, nes									22	OIL SEED,OLEAGINUS FRUIT	1	No Quantity							104072			0
S3	2000	2000	2000	2	0	2	Export	484	Mexico	MEX	528	Netherlands	NLD								22	OIL SEED,OLEAGINUS FRUIT	1	No Quantity							2020473			0
S3	2000	2000	2000	2	0	2	Export	484	Mexico	MEX	554	New Zealand	NZL								22	OIL SEED,OLEAGINUS FRUIT	1	No Quantity							195321			0
S3	2000	2000	2000	2	0	2	Export	484	Mexico	MEX	558	Nicaragua	NIC								22	OIL SEED,OLEAGINUS FRUIT	1	No Quantity							10000			0
S3	2000	2000	2000	2	0	2	Export	484	Mexico	MEX	591	Panama	PAN								22	OIL SEED,OLEAGINUS FRUIT	1	No Quantity							7350			0
S3	2000	2000	2000	2	0	2	Export	484	Mexico	MEX	604	Peru	PER								22	OIL SEED,OLEAGINUS FRUIT	1	No Quantity							4950			0
S3	2000	2000	2000	2	0	2	Export	484	Mexico	MEX	608	Philippines	PHL								22	OIL SEED,OLEAGINUS FRUIT	1	No Quantity							13846			0
S3	2000	2000	2000	2	0	2	Export	484	Mexico	MEX	702	Singapore	SGP								22	OIL SEED,OLEAGINUS FRUIT	1	No Quantity							227278			0
S3	2000	2000	2000	2	0	2	Export	484	Mexico	MEX	710	South Africa	ZAF								22	OIL SEED,OLEAGINUS FRUIT	1	No Quantity							65317			0
S3	2000	2000	2000	2	0	2	Export	484	Mexico	MEX	724	Spain	ESP								22	OIL SEED,OLEAGINUS FRUIT	1	No Quantity							208026			0
S3	2000	2000	2000	2	0	2	Export	484	Mexico	MEX	752	Sweden	SWE								22	OIL SEED,OLEAGINUS FRUIT	1	No Quantity							137993			0
S3	2000	2000	2000	2	0	2	Export	484	Mexico	MEX	784	United Arab Emirates	ARE								22	OIL SEED,OLEAGINUS FRUIT	1	No Quantity							47840			0
S3	2000	2000	2000	2	0	2	Export	484	Mexico	MEX	818	Egypt	EGY								22	OIL SEED,OLEAGINUS FRUIT	1	No Quantity							31250			0
S3	2000	2000	2000	2	0	2	Export	484	Mexico	MEX	826	United Kingdom	GBR								22	OIL SEED,OLEAGINUS FRUIT	1	No Quantity							130693			0
S3	2000	2000	2000	2	0	2	Export	484	Mexico	MEX	842	USA	USA								22	OIL SEED,OLEAGINUS FRUIT	1	No Quantity							20752306			0
S3	2000	2000	2000	2	0	2	Export	484	Mexico	MEX	858	Uruguay	URY								22	OIL SEED,OLEAGINUS FRUIT	1	No Quantity							33925			0
S3	2000	2000	2000	2	0	2	Export	484	Mexico	MEX	862	Venezuela	VEN								22	OIL SEED,OLEAGINUS FRUIT	1	No Quantity							10536			0
S3	2000	2000	2000	2	0	2	Export	480	Mauritius	MUS	0	World	WLD								23	CRUDE RUBBER	1	No Quantity							2641			0
S3	2000	2000	2000	2	0	2	Export	480	Mauritius	MUS	251	France	FRA								23	CRUDE RUBBER	1	No Quantity							627			0
S3	2000	2000	2000	2	0	2	Export	480	Mauritius	MUS	381	Italy	ITA								23	CRUDE RUBBER	1	No Quantity							152			0
S3	2000	2000	2000	2	0	2	Export	480	Mauritius	MUS	450	Madagascar	MDG								23	CRUDE RUBBER	1	No Quantity							1862			0
S3	2000	2000	2000	2	0	2	Export	484	Mexico	MEX	0	World	WLD								23	CRUDE RUBBER	1	No Quantity							142324567			0
S3	2000	2000	2000	2	0	2	Export	484	Mexico	MEX	32	Argentina	ARG								23	CRUDE RUBBER	1	No Quantity							1483249			0
S3	2000	2000	2000	2	0	2	Export	484	Mexico	MEX	36	Australia	AUS								23	CRUDE RUBBER	1	No Quantity							279682			0
S3	2000	2000	2000	2	0	2	Export	484	Mexico	MEX	56	Belgium	BEL								23	CRUDE RUBBER	1	No Quantity							5306451			0
S3	2000	2000	2000	2	0	2	Export	484	Mexico	MEX	76	Brazil	BRA								23	CRUDE RUBBER	1	No Quantity							2408140			0
S3	2000	2000	2000	2	0	2	Export	484	Mexico	MEX	152	Chile	CHL								23	CRUDE RUBBER	1	No Quantity							856878			0
S3	2000	2000	2000	2	0	2	Export	484	Mexico	MEX	156	China	CHN								23	CRUDE RUBBER	1	No Quantity							45047			0
S3	2000	2000	2000	2	0	2	Export	484	Mexico	MEX	170	Colombia	COL								23	CRUDE RUBBER	1	No Quantity							2978026			0
S3	2000	2000	2000	2	0	2	Export	484	Mexico	MEX	188	Costa Rica	CRI								23	CRUDE RUBBER	1	No Quantity							3530175			0
S3	2000	2000	2000	2	0	2	Export	484	Mexico	MEX	192	Cuba	CUB								23	CRUDE RUBBER	1	No Quantity							3553234			0
S3	2000	2000	2000	2	0	2	Export	484	Mexico	MEX	214	Dominican Rep.	DOM								23	CRUDE RUBBER	1	No Quantity							74020			0
S3	2000	2000	2000	2	0	2	Export	484	Mexico	MEX	218	Ecuador	ECU								23	CRUDE RUBBER	1	No Quantity							451020			0
S3	2000	2000	2000	2	0	2	Export	484	Mexico	MEX	222	El Salvador	SLV								23	CRUDE RUBBER	1	No Quantity							171990			0
S3	2000	2000	2000	2	0	2	Export	484	Mexico	MEX	246	Finland	FIN								23	CRUDE RUBBER	1	No Quantity							105165			0
S3	2000	2000	2000	2	0	2	Export	484	Mexico	MEX	251	France	FRA								23	CRUDE RUBBER	1	No Quantity							1112			0
S3	2000	2000	2000	2	0	2	Export	484	Mexico	MEX	276	Germany	DEU								23	CRUDE RUBBER	1	No Quantity							33498			0
S3	2000	2000	2000	2	0	2	Export	484	Mexico	MEX	320	Guatemala	GTM								23	CRUDE RUBBER	1	No Quantity							612072			0
S3	2000	2000	2000	2	0	2	Export	484	Mexico	MEX	340	Honduras	HND								23	CRUDE RUBBER	1	No Quantity							242326			0
S3	2000	2000	2000	2	0	2	Export	484	Mexico	MEX	344	China, Hong Kong SAR	HKG								23	CRUDE RUBBER	1	No Quantity							3254572			0
S3	2000	2000	2000	2	0	2	Export	484	Mexico	MEX	360	Indonesia	IDN								23	CRUDE RUBBER	1	No Quantity							82119			0
S3	2000	2000	2000	2	0	2	Export	484	Mexico	MEX	381	Italy	ITA								23	CRUDE RUBBER	1	No Quantity							599284			0
S3	2000	2000	2000	2	0	2	Export	484	Mexico	MEX	392	Japan	JPN								23	CRUDE RUBBER	1	No Quantity							705262			0
S3	2000	2000	2000	2	0	2	Export	484	Mexico	MEX	410	Rep. of Korea	KOR								23	CRUDE RUBBER	1	No Quantity							186690			0
S3	2000	2000	2000	2	0	2	Export	484	Mexico	MEX	490	Other Asia, nes									23	CRUDE RUBBER	1	No Quantity							1497192			0
S3	2000	2000	2000	2	0	2	Export	484	Mexico	MEX	554	New Zealand	NZL								23	CRUDE RUBBER	1	No Quantity							181814			0
S3	2000	2000	2000	2	0	2	Export	484	Mexico	MEX	558	Nicaragua	NIC								23	CRUDE RUBBER	1	No Quantity							307159			0
S3	2000	2000	2000	2	0	2	Export	484	Mexico	MEX	586	Pakistan	PAK								23	CRUDE RUBBER	1	No Quantity							33187			0
S3	2000	2000	2000	2	0	2	Export	484	Mexico	MEX	591	Panama	PAN								23	CRUDE RUBBER	1	No Quantity							16950			0
S3	2000	2000	2000	2	0	2	Export	484	Mexico	MEX	604	Peru	PER								23	CRUDE RUBBER	1	No Quantity							220188			0
S3	2000	2000	2000	2	0	2	Export	484	Mexico	MEX	608	Philippines	PHL								23	CRUDE RUBBER	1	No Quantity							9715			0
S3	2000	2000	2000	2	0	2	Export	484	Mexico	MEX	699	India	IND								23	CRUDE RUBBER	1	No Quantity							17803			0
S3	2000	2000	2000	2	0	2	Export	484	Mexico	MEX	702	Singapore	SGP								23	CRUDE RUBBER	1	No Quantity							330030			0
S3	2000	2000	2000	2	0	2	Export	484	Mexico	MEX	704	Viet Nam	VNM								23	CRUDE RUBBER	1	No Quantity							203661			0
S3	2000	2000	2000	2	0	2	Export	484	Mexico	MEX	710	South Africa	ZAF								23	CRUDE RUBBER	1	No Quantity							115249			0
S3	2000	2000	2000	2	0	2	Export	484	Mexico	MEX	724	Spain	ESP								23	CRUDE RUBBER	1	No Quantity							2183914			0
S3	2000	2000	2000	2	0	2	Export	484	Mexico	MEX	764	Thailand	THA								23	CRUDE RUBBER	1	No Quantity							684935			0
S3	2000	2000	2000	2	0	2	Export	484	Mexico	MEX	792	Turkey	TUR								23	CRUDE RUBBER	1	No Quantity							86975			0
S3	2000	2000	2000	2	0	2	Export	484	Mexico	MEX	818	Egypt	EGY								23	CRUDE RUBBER	1	No Quantity							11624			0
S3	2000	2000	2000	2	0	2	Export	484	Mexico	MEX	826	United Kingdom	GBR								23	CRUDE RUBBER	1	No Quantity							4353396			0
S3	2000	2000	2000	2	0	2	Export	484	Mexico	MEX	842	USA	USA								23	CRUDE RUBBER	1	No Quantity							104086289			0
S3	2000	2000	2000	2	0	2	Export	484	Mexico	MEX	858	Uruguay	URY								23	CRUDE RUBBER	1	No Quantity							289214			0
S3	2000	2000	2000	2	0	2	Export	484	Mexico	MEX	862	Venezuela	VEN								23	CRUDE RUBBER	1	No Quantity							735260			0
S3	2000	2000	2000	2	0	2	Export	480	Mauritius	MUS	0	World	WLD								24	CORK AND WOOD	1	No Quantity							33480			0
S3	2000	2000	2000	2	0	2	Export	480	Mauritius	MUS	174	Comoros	COM								24	CORK AND WOOD	1	No Quantity							552			0
S3	2000	2000	2000	2	0	2	Export	480	Mauritius	MUS	251	France	FRA								24	CORK AND WOOD	1	No Quantity							5372			0
S3	2000	2000	2000	2	0	2	Export	480	Mauritius	MUS	450	Madagascar	MDG								24	CORK AND WOOD	1	No Quantity							6664			0
S3	2000	2000	2000	2	0	2	Export	480	Mauritius	MUS	690	Seychelles	SYC								24	CORK AND WOOD	1	No Quantity							20892			0
S3	2000	2000	2000	2	0	2	Export	484	Mexico	MEX	0	World	WLD								24	CORK AND WOOD	1	No Quantity							138437945			0
S3	2000	2000	2000	2	0	2	Export	484	Mexico	MEX	36	Australia	AUS								24	CORK AND WOOD	1	No Quantity							2852			0
S3	2000	2000	2000	2	0	2	Export	484	Mexico	MEX	44	Bahamas	BHS								24	CORK AND WOOD	1	No Quantity							2800			0
S3	2000	2000	2000	2	0	2	Export	484	Mexico	MEX	84	Belize	BLZ								24	CORK AND WOOD	1	No Quantity							16000			0
S3	2000	2000	2000	2	0	2	Export	484	Mexico	MEX	124	Canada	CAN								24	CORK AND WOOD	1	No Quantity							4261			0
S3	2000	2000	2000	2	0	2	Export	484	Mexico	MEX	136	Cayman Isds	CYM								24	CORK AND WOOD	1	No Quantity							5962			0
S3	2000	2000	2000	2	0	2	Export	484	Mexico	MEX	152	Chile	CHL								24	CORK AND WOOD	1	No Quantity							46747			0
S3	2000	2000	2000	2	0	2	Export	484	Mexico	MEX	156	China	CHN								24	CORK AND WOOD	1	No Quantity							23731			0
S3	2000	2000	2000	2	0	2	Export	484	Mexico	MEX	188	Costa Rica	CRI								24	CORK AND WOOD	1	No Quantity							5783			0
S3	2000	2000	2000	2	0	2	Export	484	Mexico	MEX	192	Cuba	CUB								24	CORK AND WOOD	1	No Quantity							488015			0
S3	2000	2000	2000	2	0	2	Export	484	Mexico	MEX	208	Denmark	DNK								24	CORK AND WOOD	1	No Quantity							4936			0
S3	2000	2000	2000	2	0	2	Export	484	Mexico	MEX	214	Dominican Rep.	DOM								24	CORK AND WOOD	1	No Quantity							205299			0
S3	2000	2000	2000	2	0	2	Export	484	Mexico	MEX	251	France	FRA								24	CORK AND WOOD	1	No Quantity							146576			0
S3	2000	2000	2000	2	0	2	Export	484	Mexico	MEX	276	Germany	DEU								24	CORK AND WOOD	1	No Quantity							86755			0
S3	2000	2000	2000	2	0	2	Export	484	Mexico	MEX	320	Guatemala	GTM								24	CORK AND WOOD	1	No Quantity							160439			0
S3	2000	2000	2000	2	0	2	Export	484	Mexico	MEX	340	Honduras	HND								24	CORK AND WOOD	1	No Quantity							14534			0
S3	2000	2000	2000	2	0	2	Export	484	Mexico	MEX	344	China, Hong Kong SAR	HKG								24	CORK AND WOOD	1	No Quantity							148846			0
S3	2000	2000	2000	2	0	2	Export	484	Mexico	MEX	360	Indonesia	IDN								24	CORK AND WOOD	1	No Quantity							4813			0
S3	2000	2000	2000	2	0	2	Export	484	Mexico	MEX	381	Italy	ITA								24	CORK AND WOOD	1	No Quantity							35254			0
S3	2000	2000	2000	2	0	2	Export	484	Mexico	MEX	392	Japan	JPN								24	CORK AND WOOD	1	No Quantity							502490			0
S3	2000	2000	2000	2	0	2	Export	484	Mexico	MEX	410	Rep. of Korea	KOR								24	CORK AND WOOD	1	No Quantity							39942			0
S3	2000	2000	2000	2	0	2	Export	484	Mexico	MEX	490	Other Asia, nes									24	CORK AND WOOD	1	No Quantity							16472			0
S3	2000	2000	2000	2	0	2	Export	484	Mexico	MEX	558	Nicaragua	NIC								24	CORK AND WOOD	1	No Quantity							9427			0
S3	2000	2000	2000	2	0	2	Export	484	Mexico	MEX	608	Philippines	PHL								24	CORK AND WOOD	1	No Quantity							47400			0
S3	2000	2000	2000	2	0	2	Export	484	Mexico	MEX	620	Portugal	PRT								24	CORK AND WOOD	1	No Quantity							79178			0
S3	2000	2000	2000	2	0	2	Export	484	Mexico	MEX	704	Viet Nam	VNM								24	CORK AND WOOD	1	No Quantity							32941			0
S3	2000	2000	2000	2	0	2	Export	484	Mexico	MEX	724	Spain	ESP								24	CORK AND WOOD	1	No Quantity							13603			0
S3	2000	2000	2000	2	0	2	Export	484	Mexico	MEX	752	Sweden	SWE								24	CORK AND WOOD	1	No Quantity							3990			0
S3	2000	2000	2000	2	0	2	Export	484	Mexico	MEX	757	Switzerland	CHE								24	CORK AND WOOD	1	No Quantity							37525			0
S3	2000	2000	2000	2	0	2	Export	484	Mexico	MEX	826	United Kingdom	GBR								24	CORK AND WOOD	1	No Quantity							285224			0
S3	2000	2000	2000	2	0	2	Export	484	Mexico	MEX	842	USA	USA								24	CORK AND WOOD	1	No Quantity							135966150			0
S3	2000	2000	2000	2	0	2	Export	480	Mauritius	MUS	0	World	WLD								25	PULP AND WASTE PAPER	1	No Quantity							49129			0
S3	2000	2000	2000	2	0	2	Export	480	Mauritius	MUS	404	Kenya	KEN								25	PULP AND WASTE PAPER	1	No Quantity							2389			0
S3	2000	2000	2000	2	0	2	Export	480	Mauritius	MUS	450	Madagascar	MDG								25	PULP AND WASTE PAPER	1	No Quantity							8146			0
S3	2000	2000	2000	2	0	2	Export	480	Mauritius	MUS	586	Pakistan	PAK								25	PULP AND WASTE PAPER	1	No Quantity							2030			0
S3	2000	2000	2000	2	0	2	Export	480	Mauritius	MUS	699	India	IND								25	PULP AND WASTE PAPER	1	No Quantity							32842			0
S3	2000	2000	2000	2	0	2	Export	480	Mauritius	MUS	710	South Africa	ZAF								25	PULP AND WASTE PAPER	1	No Quantity							1884			0
S3	2000	2000	2000	2	0	2	Export	480	Mauritius	MUS	834	United Rep. of Tanzania	TZA								25	PULP AND WASTE PAPER	1	No Quantity							1839			0
S3	2000	2000	2000	2	0	2	Export	484	Mexico	MEX	0	World	WLD								25	PULP AND WASTE PAPER	1	No Quantity							44874080			0
S3	2000	2000	2000	2	0	2	Export	484	Mexico	MEX	76	Brazil	BRA								25	PULP AND WASTE PAPER	1	No Quantity							12558			0
S3	2000	2000	2000	2	0	2	Export	484	Mexico	MEX	124	Canada	CAN								25	PULP AND WASTE PAPER	1	No Quantity							4677			0
S3	2000	2000	2000	2	0	2	Export	484	Mexico	MEX	136	Cayman Isds	CYM								25	PULP AND WASTE PAPER	1	No Quantity							69954			0
S3	2000	2000	2000	2	0	2	Export	484	Mexico	MEX	170	Colombia	COL								25	PULP AND WASTE PAPER	1	No Quantity							98804			0
S3	2000	2000	2000	2	0	2	Export	484	Mexico	MEX	188	Costa Rica	CRI								25	PULP AND WASTE PAPER	1	No Quantity							24037			0
S3	2000	2000	2000	2	0	2	Export	484	Mexico	MEX	192	Cuba	CUB								25	PULP AND WASTE PAPER	1	No Quantity							32667			0
S3	2000	2000	2000	2	0	2	Export	484	Mexico	MEX	214	Dominican Rep.	DOM								25	PULP AND WASTE PAPER	1	No Quantity							55175			0
S3	2000	2000	2000	2	0	2	Export	484	Mexico	MEX	276	Germany	DEU								25	PULP AND WASTE PAPER	1	No Quantity							3147			0
S3	2000	2000	2000	2	0	2	Export	484	Mexico	MEX	320	Guatemala	GTM								25	PULP AND WASTE PAPER	1	No Quantity							315261			0
S3	2000	2000	2000	2	0	2	Export	484	Mexico	MEX	360	Indonesia	IDN								25	PULP AND WASTE PAPER	1	No Quantity							1185996			0
S3	2000	2000	2000	2	0	2	Export	484	Mexico	MEX	381	Italy	ITA								25	PULP AND WASTE PAPER	1	No Quantity							1177001			0
S3	2000	2000	2000	2	0	2	Export	484	Mexico	MEX	392	Japan	JPN								25	PULP AND WASTE PAPER	1	No Quantity							1515			0
S3	2000	2000	2000	2	0	2	Export	484	Mexico	MEX	410	Rep. of Korea	KOR								25	PULP AND WASTE PAPER	1	No Quantity							7326			0
S3	2000	2000	2000	2	0	2	Export	484	Mexico	MEX	757	Switzerland	CHE								25	PULP AND WASTE PAPER	1	No Quantity							525930			0
S3	2000	2000	2000	2	0	2	Export	484	Mexico	MEX	792	Turkey	TUR								25	PULP AND WASTE PAPER	1	No Quantity							2454040			0
S3	2000	2000	2000	2	0	2	Export	484	Mexico	MEX	842	USA	USA								25	PULP AND WASTE PAPER	1	No Quantity							38905992			0
S3	2000	2000	2000	2	0	2	Export	480	Mauritius	MUS	0	World	WLD								26	TEXTILE FIBRES	1	No Quantity							2328892			0
S3	2000	2000	2000	2	0	2	Export	480	Mauritius	MUS	251	France	FRA								26	TEXTILE FIBRES	1	No Quantity							35831			0
S3	2000	2000	2000	2	0	2	Export	480	Mauritius	MUS	260	Fr. South Antarctic Terr.	ATF								26	TEXTILE FIBRES	1	No Quantity							114			0
S3	2000	2000	2000	2	0	2	Export	480	Mauritius	MUS	276	Germany	DEU								26	TEXTILE FIBRES	1	No Quantity							54424			0
S3	2000	2000	2000	2	0	2	Export	480	Mauritius	MUS	344	China, Hong Kong SAR	HKG								26	TEXTILE FIBRES	1	No Quantity							129465			0
S3	2000	2000	2000	2	0	2	Export	480	Mauritius	MUS	381	Italy	ITA								26	TEXTILE FIBRES	1	No Quantity							17598			0
S3	2000	2000	2000	2	0	2	Export	480	Mauritius	MUS	450	Madagascar	MDG								26	TEXTILE FIBRES	1	No Quantity							771447			0
S3	2000	2000	2000	2	0	2	Export	480	Mauritius	MUS	508	Mozambique	MOZ								26	TEXTILE FIBRES	1	No Quantity							1897			0
S3	2000	2000	2000	2	0	2	Export	480	Mauritius	MUS	699	India	IND								26	TEXTILE FIBRES	1	No Quantity							190			0
S3	2000	2000	2000	2	0	2	Export	480	Mauritius	MUS	710	South Africa	ZAF								26	TEXTILE FIBRES	1	No Quantity							172398			0
S3	2000	2000	2000	2	0	2	Export	480	Mauritius	MUS	724	Spain	ESP								26	TEXTILE FIBRES	1	No Quantity							774038			0
S3	2000	2000	2000	2	0	2	Export	480	Mauritius	MUS	764	Thailand	THA								26	TEXTILE FIBRES	1	No Quantity							50617			0
S3	2000	2000	2000	2	0	2	Export	480	Mauritius	MUS	826	United Kingdom	GBR								26	TEXTILE FIBRES	1	No Quantity							320234			0
S3	2000	2000	2000	2	0	2	Export	480	Mauritius	MUS	834	United Rep. of Tanzania	TZA								26	TEXTILE FIBRES	1	No Quantity							640			0
S3	2000	2000	2000	2	0	2	Export	484	Mexico	MEX	0	World	WLD								26	TEXTILE FIBRES	1	No Quantity							323638538			0
S3	2000	2000	2000	2	0	2	Export	484	Mexico	MEX	32	Argentina	ARG								26	TEXTILE FIBRES	1	No Quantity							6944416			0
S3	2000	2000	2000	2	0	2	Export	484	Mexico	MEX	56	Belgium	BEL								26	TEXTILE FIBRES	1	No Quantity							22704581			0
S3	2000	2000	2000	2	0	2	Export	484	Mexico	MEX	68	Bolivia (Plurinational State of)	BOL								26	TEXTILE FIBRES	1	No Quantity							5376393			0
S3	2000	2000	2000	2	0	2	Export	484	Mexico	MEX	76	Brazil	BRA								26	TEXTILE FIBRES	1	No Quantity							9071594			0
S3	2000	2000	2000	2	0	2	Export	484	Mexico	MEX	92	Br. Virgin Isds	VGB								26	TEXTILE FIBRES	1	No Quantity							13326			0
S3	2000	2000	2000	2	0	2	Export	484	Mexico	MEX	120	Cameroon	CMR								26	TEXTILE FIBRES	1	No Quantity							29275			0
S3	2000	2000	2000	2	0	2	Export	484	Mexico	MEX	124	Canada	CAN								26	TEXTILE FIBRES	1	No Quantity							905092			0
S3	2000	2000	2000	2	0	2	Export	484	Mexico	MEX	136	Cayman Isds	CYM								26	TEXTILE FIBRES	1	No Quantity							28			0
S3	2000	2000	2000	2	0	2	Export	484	Mexico	MEX	152	Chile	CHL								26	TEXTILE FIBRES	1	No Quantity							5503070			0
S3	2000	2000	2000	2	0	2	Export	484	Mexico	MEX	156	China	CHN								26	TEXTILE FIBRES	1	No Quantity							24895737			0
S3	2000	2000	2000	2	0	2	Export	484	Mexico	MEX	170	Colombia	COL								26	TEXTILE FIBRES	1	No Quantity							9522205			0
S3	2000	2000	2000	2	0	2	Export	484	Mexico	MEX	188	Costa Rica	CRI								26	TEXTILE FIBRES	1	No Quantity							618668			0
S3	2000	2000	2000	2	0	2	Export	484	Mexico	MEX	192	Cuba	CUB								26	TEXTILE FIBRES	1	No Quantity							2493594			0
S3	2000	2000	2000	2	0	2	Export	484	Mexico	MEX	214	Dominican Rep.	DOM								26	TEXTILE FIBRES	1	No Quantity							164698			0
S3	2000	2000	2000	2	0	2	Export	484	Mexico	MEX	218	Ecuador	ECU								26	TEXTILE FIBRES	1	No Quantity							11970825			0
S3	2000	2000	2000	2	0	2	Export	484	Mexico	MEX	222	El Salvador	SLV								26	TEXTILE FIBRES	1	No Quantity							2850032			0
S3	2000	2000	2000	2	0	2	Export	484	Mexico	MEX	251	France	FRA								26	TEXTILE FIBRES	1	No Quantity							712			0
S3	2000	2000	2000	2	0	2	Export	484	Mexico	MEX	276	Germany	DEU								26	TEXTILE FIBRES	1	No Quantity							28028			0
S3	2000	2000	2000	2	0	2	Export	484	Mexico	MEX	320	Guatemala	GTM								26	TEXTILE FIBRES	1	No Quantity							13090952			0
S3	2000	2000	2000	2	0	2	Export	484	Mexico	MEX	332	Haiti	HTI								26	TEXTILE FIBRES	1	No Quantity							13260			0
S3	2000	2000	2000	2	0	2	Export	484	Mexico	MEX	340	Honduras	HND								26	TEXTILE FIBRES	1	No Quantity							403712			0
S3	2000	2000	2000	2	0	2	Export	484	Mexico	MEX	344	China, Hong Kong SAR	HKG								26	TEXTILE FIBRES	1	No Quantity							255293			0
S3	2000	2000	2000	2	0	2	Export	484	Mexico	MEX	360	Indonesia	IDN								26	TEXTILE FIBRES	1	No Quantity							3187422			0
S3	2000	2000	2000	2	0	2	Export	484	Mexico	MEX	364	Iran	IRN								26	TEXTILE FIBRES	1	No Quantity							6333233			0
S3	2000	2000	2000	2	0	2	Export	484	Mexico	MEX	381	Italy	ITA								26	TEXTILE FIBRES	1	No Quantity							3601575			0
S3	2000	2000	2000	2	0	2	Export	484	Mexico	MEX	392	Japan	JPN								26	TEXTILE FIBRES	1	No Quantity							12659075			0
S3	2000	2000	2000	2	0	2	Export	484	Mexico	MEX	404	Kenya	KEN								26	TEXTILE FIBRES	1	No Quantity							144605			0
S3	2000	2000	2000	2	0	2	Export	484	Mexico	MEX	408	Dem. People's Rep. of Korea	PRK								26	TEXTILE FIBRES	1	No Quantity							48168			0
S3	2000	2000	2000	2	0	2	Export	484	Mexico	MEX	410	Rep. of Korea	KOR								26	TEXTILE FIBRES	1	No Quantity							824289			0
S3	2000	2000	2000	2	0	2	Export	484	Mexico	MEX	458	Malaysia	MYS								26	TEXTILE FIBRES	1	No Quantity							265351			0
S3	2000	2000	2000	2	0	2	Export	484	Mexico	MEX	490	Other Asia, nes									26	TEXTILE FIBRES	1	No Quantity							1896384			0
S3	2000	2000	2000	2	0	2	Export	484	Mexico	MEX	504	Morocco	MAR								26	TEXTILE FIBRES	1	No Quantity							1111179			0
S3	2000	2000	2000	2	0	2	Export	484	Mexico	MEX	528	Netherlands	NLD								26	TEXTILE FIBRES	1	No Quantity							41224			0
S3	2000	2000	2000	2	0	2	Export	484	Mexico	MEX	558	Nicaragua	NIC								26	TEXTILE FIBRES	1	No Quantity							1239			0
S3	2000	2000	2000	2	0	2	Export	484	Mexico	MEX	586	Pakistan	PAK								26	TEXTILE FIBRES	1	No Quantity							1829269			0
S3	2000	2000	2000	2	0	2	Export	484	Mexico	MEX	591	Panama	PAN								26	TEXTILE FIBRES	1	No Quantity							568056			0
S3	2000	2000	2000	2	0	2	Export	484	Mexico	MEX	600	Paraguay	PRY								26	TEXTILE FIBRES	1	No Quantity							2931569			0
S3	2000	2000	2000	2	0	2	Export	484	Mexico	MEX	604	Peru	PER								26	TEXTILE FIBRES	1	No Quantity							1939012			0
S3	2000	2000	2000	2	0	2	Export	484	Mexico	MEX	608	Philippines	PHL								26	TEXTILE FIBRES	1	No Quantity							464757			0
S3	2000	2000	2000	2	0	2	Export	484	Mexico	MEX	620	Portugal	PRT								26	TEXTILE FIBRES	1	No Quantity							102824			0
S3	2000	2000	2000	2	0	2	Export	484	Mexico	MEX	699	India	IND								26	TEXTILE FIBRES	1	No Quantity							638241			0
S3	2000	2000	2000	2	0	2	Export	484	Mexico	MEX	704	Viet Nam	VNM								26	TEXTILE FIBRES	1	No Quantity							251609			0
S3	2000	2000	2000	2	0	2	Export	484	Mexico	MEX	724	Spain	ESP								26	TEXTILE FIBRES	1	No Quantity							4021338			0
S3	2000	2000	2000	2	0	2	Export	484	Mexico	MEX	760	Syria	SYR								26	TEXTILE FIBRES	1	No Quantity							9032			0
S3	2000	2000	2000	2	0	2	Export	484	Mexico	MEX	764	Thailand	THA								26	TEXTILE FIBRES	1	No Quantity							1492462			0
S3	2000	2000	2000	2	0	2	Export	484	Mexico	MEX	792	Turkey	TUR								26	TEXTILE FIBRES	1	No Quantity							7931678			0
S3	2000	2000	2000	2	0	2	Export	484	Mexico	MEX	826	United Kingdom	GBR								26	TEXTILE FIBRES	1	No Quantity							35735			0
S3	2000	2000	2000	2	0	2	Export	484	Mexico	MEX	842	USA	USA								26	TEXTILE FIBRES	1	No Quantity							149010970			0
S3	2000	2000	2000	2	0	2	Export	484	Mexico	MEX	858	Uruguay	URY								26	TEXTILE FIBRES	1	No Quantity							2414882			0
S3	2000	2000	2000	2	0	2	Export	484	Mexico	MEX	862	Venezuela	VEN								26	TEXTILE FIBRES	1	No Quantity							2935558			0
S3	2000	2000	2000	2	0	2	Export	484	Mexico	MEX	899	Areas, nes									26	TEXTILE FIBRES	1	No Quantity							92311			0
S3	2000	2000	2000	2	0	2	Export	480	Mauritius	MUS	0	World	WLD								27	CRUDE FERTILIZER,MINERAL	1	No Quantity							608746			0
S3	2000	2000	2000	2	0	2	Export	480	Mauritius	MUS	56	Belgium	BEL								27	CRUDE FERTILIZER,MINERAL	1	No Quantity							413192			0
S3	2000	2000	2000	2	0	2	Export	480	Mauritius	MUS	174	Comoros	COM								27	CRUDE FERTILIZER,MINERAL	1	No Quantity							13565			0
S3	2000	2000	2000	2	0	2	Export	480	Mauritius	MUS	251	France	FRA								27	CRUDE FERTILIZER,MINERAL	1	No Quantity							22804			0
S3	2000	2000	2000	2	0	2	Export	480	Mauritius	MUS	276	Germany	DEU								27	CRUDE FERTILIZER,MINERAL	1	No Quantity							50			0
S3	2000	2000	2000	2	0	2	Export	480	Mauritius	MUS	450	Madagascar	MDG								27	CRUDE FERTILIZER,MINERAL	1	No Quantity							107079			0
S3	2000	2000	2000	2	0	2	Export	480	Mauritius	MUS	508	Mozambique	MOZ								27	CRUDE FERTILIZER,MINERAL	1	No Quantity							897			0
S3	2000	2000	2000	2	0	2	Export	480	Mauritius	MUS	579	Norway	NOR								27	CRUDE FERTILIZER,MINERAL	1	No Quantity							1860			0
S3	2000	2000	2000	2	0	2	Export	480	Mauritius	MUS	690	Seychelles	SYC								27	CRUDE FERTILIZER,MINERAL	1	No Quantity							39045			0
S3	2000	2000	2000	2	0	2	Export	480	Mauritius	MUS	699	India	IND								27	CRUDE FERTILIZER,MINERAL	1	No Quantity							4365			0
S3	2000	2000	2000	2	0	2	Export	480	Mauritius	MUS	710	South Africa	ZAF								27	CRUDE FERTILIZER,MINERAL	1	No Quantity							2591			0
S3	2000	2000	2000	2	0	2	Export	480	Mauritius	MUS	826	United Kingdom	GBR								27	CRUDE FERTILIZER,MINERAL	1	No Quantity							441			0
S3	2000	2000	2000	2	0	2	Export	480	Mauritius	MUS	834	United Rep. of Tanzania	TZA								27	CRUDE FERTILIZER,MINERAL	1	No Quantity							364			0
S3	2000	2000	2000	2	0	2	Export	480	Mauritius	MUS	842	USA	USA								27	CRUDE FERTILIZER,MINERAL	1	No Quantity							2492			0
S3	2000	2000	2000	2	0	2	Export	484	Mexico	MEX	0	World	WLD								27	CRUDE FERTILIZER,MINERAL	1	No Quantity							231181881			0
S3	2000	2000	2000	2	0	2	Export	484	Mexico	MEX	12	Algeria	DZA								27	CRUDE FERTILIZER,MINERAL	1	No Quantity							7044			0
S3	2000	2000	2000	2	0	2	Export	484	Mexico	MEX	32	Argentina	ARG								27	CRUDE FERTILIZER,MINERAL	1	No Quantity							789014			0
S3	2000	2000	2000	2	0	2	Export	484	Mexico	MEX	36	Australia	AUS								27	CRUDE FERTILIZER,MINERAL	1	No Quantity							35200			0
S3	2000	2000	2000	2	0	2	Export	484	Mexico	MEX	44	Bahamas	BHS								27	CRUDE FERTILIZER,MINERAL	1	No Quantity							8600			0
S3	2000	2000	2000	2	0	2	Export	484	Mexico	MEX	56	Belgium	BEL								27	CRUDE FERTILIZER,MINERAL	1	No Quantity							5367787			0
S3	2000	2000	2000	2	0	2	Export	484	Mexico	MEX	68	Bolivia (Plurinational State of)	BOL								27	CRUDE FERTILIZER,MINERAL	1	No Quantity							4726			0
S3	2000	2000	2000	2	0	2	Export	484	Mexico	MEX	76	Brazil	BRA								27	CRUDE FERTILIZER,MINERAL	1	No Quantity							2836618			0
S3	2000	2000	2000	2	0	2	Export	484	Mexico	MEX	84	Belize	BLZ								27	CRUDE FERTILIZER,MINERAL	1	No Quantity							183543			0
S3	2000	2000	2000	2	0	2	Export	484	Mexico	MEX	124	Canada	CAN								27	CRUDE FERTILIZER,MINERAL	1	No Quantity							10159143			0
S3	2000	2000	2000	2	0	2	Export	484	Mexico	MEX	152	Chile	CHL								27	CRUDE FERTILIZER,MINERAL	1	No Quantity							1325632			0
S3	2000	2000	2000	2	0	2	Export	484	Mexico	MEX	156	China	CHN								27	CRUDE FERTILIZER,MINERAL	1	No Quantity							18741			0
S3	2000	2000	2000	2	0	2	Export	484	Mexico	MEX	170	Colombia	COL								27	CRUDE FERTILIZER,MINERAL	1	No Quantity							737360			0
S3	2000	2000	2000	2	0	2	Export	484	Mexico	MEX	188	Costa Rica	CRI								27	CRUDE FERTILIZER,MINERAL	1	No Quantity							1400691			0
S3	2000	2000	2000	2	0	2	Export	484	Mexico	MEX	192	Cuba	CUB								27	CRUDE FERTILIZER,MINERAL	1	No Quantity							767415			0
S3	2000	2000	2000	2	0	2	Export	484	Mexico	MEX	208	Denmark	DNK								27	CRUDE FERTILIZER,MINERAL	1	No Quantity							89737			0
S3	2000	2000	2000	2	0	2	Export	484	Mexico	MEX	214	Dominican Rep.	DOM								27	CRUDE FERTILIZER,MINERAL	1	No Quantity							618160			0
S3	2000	2000	2000	2	0	2	Export	484	Mexico	MEX	218	Ecuador	ECU								27	CRUDE FERTILIZER,MINERAL	1	No Quantity							664440			0
S3	2000	2000	2000	2	0	2	Export	484	Mexico	MEX	222	El Salvador	SLV								27	CRUDE FERTILIZER,MINERAL	1	No Quantity							1001524			0
S3	2000	2000	2000	2	0	2	Export	484	Mexico	MEX	251	France	FRA								27	CRUDE FERTILIZER,MINERAL	1	No Quantity							263073			0
S3	2000	2000	2000	2	0	2	Export	484	Mexico	MEX	276	Germany	DEU								27	CRUDE FERTILIZER,MINERAL	1	No Quantity							4203282			0
S3	2000	2000	2000	2	0	2	Export	484	Mexico	MEX	300	Greece	GRC								27	CRUDE FERTILIZER,MINERAL	1	No Quantity							1526			0
S3	2000	2000	2000	2	0	2	Export	484	Mexico	MEX	320	Guatemala	GTM								27	CRUDE FERTILIZER,MINERAL	1	No Quantity							2433710			0
S3	2000	2000	2000	2	0	2	Export	484	Mexico	MEX	340	Honduras	HND								27	CRUDE FERTILIZER,MINERAL	1	No Quantity							132600			0
S3	2000	2000	2000	2	0	2	Export	484	Mexico	MEX	344	China, Hong Kong SAR	HKG								27	CRUDE FERTILIZER,MINERAL	1	No Quantity							3600			0
S3	2000	2000	2000	2	0	2	Export	484	Mexico	MEX	360	Indonesia	IDN								27	CRUDE FERTILIZER,MINERAL	1	No Quantity							9800			0
S3	2000	2000	2000	2	0	2	Export	484	Mexico	MEX	381	Italy	ITA								27	CRUDE FERTILIZER,MINERAL	1	No Quantity							4193258			0
S3	2000	2000	2000	2	0	2	Export	484	Mexico	MEX	388	Jamaica	JAM								27	CRUDE FERTILIZER,MINERAL	1	No Quantity							4936			0
S3	2000	2000	2000	2	0	2	Export	484	Mexico	MEX	392	Japan	JPN								27	CRUDE FERTILIZER,MINERAL	1	No Quantity							12447672			0
S3	2000	2000	2000	2	0	2	Export	484	Mexico	MEX	410	Rep. of Korea	KOR								27	CRUDE FERTILIZER,MINERAL	1	No Quantity							18087			0
S3	2000	2000	2000	2	0	2	Export	484	Mexico	MEX	490	Other Asia, nes									27	CRUDE FERTILIZER,MINERAL	1	No Quantity							380751			0
S3	2000	2000	2000	2	0	2	Export	484	Mexico	MEX	528	Netherlands	NLD								27	CRUDE FERTILIZER,MINERAL	1	No Quantity							3079698			0
S3	2000	2000	2000	2	0	2	Export	484	Mexico	MEX	533	Aruba	ABW								27	CRUDE FERTILIZER,MINERAL	1	No Quantity							1413388			0
S3	2000	2000	2000	2	0	2	Export	484	Mexico	MEX	558	Nicaragua	NIC								27	CRUDE FERTILIZER,MINERAL	1	No Quantity							7539			0
S3	2000	2000	2000	2	0	2	Export	484	Mexico	MEX	586	Pakistan	PAK								27	CRUDE FERTILIZER,MINERAL	1	No Quantity							4804			0
S3	2000	2000	2000	2	0	2	Export	484	Mexico	MEX	591	Panama	PAN								27	CRUDE FERTILIZER,MINERAL	1	No Quantity							129590			0
S3	2000	2000	2000	2	0	2	Export	484	Mexico	MEX	600	Paraguay	PRY								27	CRUDE FERTILIZER,MINERAL	1	No Quantity							44553			0
S3	2000	2000	2000	2	0	2	Export	484	Mexico	MEX	604	Peru	PER								27	CRUDE FERTILIZER,MINERAL	1	No Quantity							200100			0
S3	2000	2000	2000	2	0	2	Export	484	Mexico	MEX	620	Portugal	PRT								27	CRUDE FERTILIZER,MINERAL	1	No Quantity							164873			0
S3	2000	2000	2000	2	0	2	Export	484	Mexico	MEX	710	South Africa	ZAF								27	CRUDE FERTILIZER,MINERAL	1	No Quantity							511369			0
S3	2000	2000	2000	2	0	2	Export	484	Mexico	MEX	724	Spain	ESP								27	CRUDE FERTILIZER,MINERAL	1	No Quantity							675412			0
S3	2000	2000	2000	2	0	2	Export	484	Mexico	MEX	752	Sweden	SWE								27	CRUDE FERTILIZER,MINERAL	1	No Quantity							8011			0
S3	2000	2000	2000	2	0	2	Export	484	Mexico	MEX	757	Switzerland	CHE								27	CRUDE FERTILIZER,MINERAL	1	No Quantity							289665			0
S3	2000	2000	2000	2	0	2	Export	484	Mexico	MEX	764	Thailand	THA								27	CRUDE FERTILIZER,MINERAL	1	No Quantity							12000			0
S3	2000	2000	2000	2	0	2	Export	484	Mexico	MEX	780	Trinidad and Tobago	TTO								27	CRUDE FERTILIZER,MINERAL	1	No Quantity							67800			0
S3	2000	2000	2000	2	0	2	Export	484	Mexico	MEX	788	Tunisia	TUN								27	CRUDE FERTILIZER,MINERAL	1	No Quantity							880468			0
S3	2000	2000	2000	2	0	2	Export	484	Mexico	MEX	792	Turkey	TUR								27	CRUDE FERTILIZER,MINERAL	1	No Quantity							186880			0
S3	2000	2000	2000	2	0	2	Export	484	Mexico	MEX	826	United Kingdom	GBR								27	CRUDE FERTILIZER,MINERAL	1	No Quantity							1454211			0
S3	2000	2000	2000	2	0	2	Export	484	Mexico	MEX	842	USA	USA								27	CRUDE FERTILIZER,MINERAL	1	No Quantity							170733667			0
S3	2000	2000	2000	2	0	2	Export	484	Mexico	MEX	858	Uruguay	URY								27	CRUDE FERTILIZER,MINERAL	1	No Quantity							47893			0
S3	2000	2000	2000	2	0	2	Export	484	Mexico	MEX	862	Venezuela	VEN								27	CRUDE FERTILIZER,MINERAL	1	No Quantity							1162290			0
S3	2000	2000	2000	2	0	2	Export	480	Mauritius	MUS	0	World	WLD								28	METALLIFEROUS ORE,SCRAP	1	No Quantity							2619381			0
S3	2000	2000	2000	2	0	2	Export	480	Mauritius	MUS	56	Belgium	BEL								28	METALLIFEROUS ORE,SCRAP	1	No Quantity							10624			0
S3	2000	2000	2000	2	0	2	Export	480	Mauritius	MUS	251	France	FRA								28	METALLIFEROUS ORE,SCRAP	1	No Quantity							3687			0
S3	2000	2000	2000	2	0	2	Export	480	Mauritius	MUS	276	Germany	DEU								28	METALLIFEROUS ORE,SCRAP	1	No Quantity							272561			0
S3	2000	2000	2000	2	0	2	Export	480	Mauritius	MUS	344	China, Hong Kong SAR	HKG								28	METALLIFEROUS ORE,SCRAP	1	No Quantity							5098			0
S3	2000	2000	2000	2	0	2	Export	480	Mauritius	MUS	360	Indonesia	IDN								28	METALLIFEROUS ORE,SCRAP	1	No Quantity							5692			0
S3	2000	2000	2000	2	0	2	Export	480	Mauritius	MUS	408	Dem. People's Rep. of Korea	PRK								28	METALLIFEROUS ORE,SCRAP	1	No Quantity							30352			0
S3	2000	2000	2000	2	0	2	Export	480	Mauritius	MUS	450	Madagascar	MDG								28	METALLIFEROUS ORE,SCRAP	1	No Quantity							284227			0
S3	2000	2000	2000	2	0	2	Export	480	Mauritius	MUS	458	Malaysia	MYS								28	METALLIFEROUS ORE,SCRAP	1	No Quantity							84672			0
S3	2000	2000	2000	2	0	2	Export	480	Mauritius	MUS	490	Other Asia, nes									28	METALLIFEROUS ORE,SCRAP	1	No Quantity							26559			0
S3	2000	2000	2000	2	0	2	Export	480	Mauritius	MUS	586	Pakistan	PAK								28	METALLIFEROUS ORE,SCRAP	1	No Quantity							87733			0
S3	2000	2000	2000	2	0	2	Export	480	Mauritius	MUS	699	India	IND								28	METALLIFEROUS ORE,SCRAP	1	No Quantity							1225543			0
S3	2000	2000	2000	2	0	2	Export	480	Mauritius	MUS	702	Singapore	SGP								28	METALLIFEROUS ORE,SCRAP	1	No Quantity							434821			0
S3	2000	2000	2000	2	0	2	Export	480	Mauritius	MUS	710	South Africa	ZAF								28	METALLIFEROUS ORE,SCRAP	1	No Quantity							7320			0
S3	2000	2000	2000	2	0	2	Export	480	Mauritius	MUS	764	Thailand	THA								28	METALLIFEROUS ORE,SCRAP	1	No Quantity							70184			0
S3	2000	2000	2000	2	0	2	Export	480	Mauritius	MUS	784	United Arab Emirates	ARE								28	METALLIFEROUS ORE,SCRAP	1	No Quantity							70308			0
S3	2000	2000	2000	2	0	2	Export	484	Mexico	MEX	0	World	WLD								28	METALLIFEROUS ORE,SCRAP	1	No Quantity							643041274			0
S3	2000	2000	2000	2	0	2	Export	484	Mexico	MEX	40	Austria	AUT								28	METALLIFEROUS ORE,SCRAP	1	No Quantity							1972			0
S3	2000	2000	2000	2	0	2	Export	484	Mexico	MEX	56	Belgium	BEL								28	METALLIFEROUS ORE,SCRAP	1	No Quantity							19580933			0
S3	2000	2000	2000	2	0	2	Export	484	Mexico	MEX	76	Brazil	BRA								28	METALLIFEROUS ORE,SCRAP	1	No Quantity							2180			0
S3	2000	2000	2000	2	0	2	Export	484	Mexico	MEX	100	Bulgaria	BGR								28	METALLIFEROUS ORE,SCRAP	1	No Quantity							882904			0
S3	2000	2000	2000	2	0	2	Export	484	Mexico	MEX	124	Canada	CAN								28	METALLIFEROUS ORE,SCRAP	1	No Quantity							30697328			0
S3	2000	2000	2000	2	0	2	Export	484	Mexico	MEX	152	Chile	CHL								28	METALLIFEROUS ORE,SCRAP	1	No Quantity							3445632			0
S3	2000	2000	2000	2	0	2	Export	484	Mexico	MEX	156	China	CHN								28	METALLIFEROUS ORE,SCRAP	1	No Quantity							21377013			0
S3	2000	2000	2000	2	0	2	Export	484	Mexico	MEX	170	Colombia	COL								28	METALLIFEROUS ORE,SCRAP	1	No Quantity							880150			0
S3	2000	2000	2000	2	0	2	Export	484	Mexico	MEX	188	Costa Rica	CRI								28	METALLIFEROUS ORE,SCRAP	1	No Quantity							1185			0
S3	2000	2000	2000	2	0	2	Export	484	Mexico	MEX	192	Cuba	CUB								28	METALLIFEROUS ORE,SCRAP	1	No Quantity							2185052			0
S3	2000	2000	2000	2	0	2	Export	484	Mexico	MEX	214	Dominican Rep.	DOM								28	METALLIFEROUS ORE,SCRAP	1	No Quantity							121550			0
S3	2000	2000	2000	2	0	2	Export	484	Mexico	MEX	218	Ecuador	ECU								28	METALLIFEROUS ORE,SCRAP	1	No Quantity							28000			0
S3	2000	2000	2000	2	0	2	Export	484	Mexico	MEX	246	Finland	FIN								28	METALLIFEROUS ORE,SCRAP	1	No Quantity							1042029			0
S3	2000	2000	2000	2	0	2	Export	484	Mexico	MEX	251	France	FRA								28	METALLIFEROUS ORE,SCRAP	1	No Quantity							1220284			0
S3	2000	2000	2000	2	0	2	Export	484	Mexico	MEX	276	Germany	DEU								28	METALLIFEROUS ORE,SCRAP	1	No Quantity							2933065			0
S3	2000	2000	2000	2	0	2	Export	484	Mexico	MEX	320	Guatemala	GTM								28	METALLIFEROUS ORE,SCRAP	1	No Quantity							327295			0
S3	2000	2000	2000	2	0	2	Export	484	Mexico	MEX	340	Honduras	HND								28	METALLIFEROUS ORE,SCRAP	1	No Quantity							126000			0
S3	2000	2000	2000	2	0	2	Export	484	Mexico	MEX	344	China, Hong Kong SAR	HKG								28	METALLIFEROUS ORE,SCRAP	1	No Quantity							63089			0
S3	2000	2000	2000	2	0	2	Export	484	Mexico	MEX	360	Indonesia	IDN								28	METALLIFEROUS ORE,SCRAP	1	No Quantity							438390			0
S3	2000	2000	2000	2	0	2	Export	484	Mexico	MEX	381	Italy	ITA								28	METALLIFEROUS ORE,SCRAP	1	No Quantity							6095139			0
S3	2000	2000	2000	2	0	2	Export	484	Mexico	MEX	392	Japan	JPN								28	METALLIFEROUS ORE,SCRAP	1	No Quantity							42303547			0
S3	2000	2000	2000	2	0	2	Export	484	Mexico	MEX	404	Kenya	KEN								28	METALLIFEROUS ORE,SCRAP	1	No Quantity							20880			0
S3	2000	2000	2000	2	0	2	Export	484	Mexico	MEX	408	Dem. People's Rep. of Korea	PRK								28	METALLIFEROUS ORE,SCRAP	1	No Quantity							590204			0
S3	2000	2000	2000	2	0	2	Export	484	Mexico	MEX	410	Rep. of Korea	KOR								28	METALLIFEROUS ORE,SCRAP	1	No Quantity							10339893			0
S3	2000	2000	2000	2	0	2	Export	484	Mexico	MEX	458	Malaysia	MYS								28	METALLIFEROUS ORE,SCRAP	1	No Quantity							5269			0
S3	2000	2000	2000	2	0	2	Export	484	Mexico	MEX	490	Other Asia, nes									28	METALLIFEROUS ORE,SCRAP	1	No Quantity							902706			0
S3	2000	2000	2000	2	0	2	Export	484	Mexico	MEX	528	Netherlands	NLD								28	METALLIFEROUS ORE,SCRAP	1	No Quantity							1641729			0
S3	2000	2000	2000	2	0	2	Export	484	Mexico	MEX	604	Peru	PER								28	METALLIFEROUS ORE,SCRAP	1	No Quantity							27037180			0
S3	2000	2000	2000	2	0	2	Export	484	Mexico	MEX	608	Philippines	PHL								28	METALLIFEROUS ORE,SCRAP	1	No Quantity							88410			0
S3	2000	2000	2000	2	0	2	Export	484	Mexico	MEX	616	Poland	POL								28	METALLIFEROUS ORE,SCRAP	1	No Quantity							51418			0
S3	2000	2000	2000	2	0	2	Export	484	Mexico	MEX	643	Russian Federation	RUS								28	METALLIFEROUS ORE,SCRAP	1	No Quantity							18558718			0
S3	2000	2000	2000	2	0	2	Export	484	Mexico	MEX	699	India	IND								28	METALLIFEROUS ORE,SCRAP	1	No Quantity							6030607			0
S3	2000	2000	2000	2	0	2	Export	484	Mexico	MEX	702	Singapore	SGP								28	METALLIFEROUS ORE,SCRAP	1	No Quantity							104162			0
S3	2000	2000	2000	2	0	2	Export	484	Mexico	MEX	704	Viet Nam	VNM								28	METALLIFEROUS ORE,SCRAP	1	No Quantity							8295			0
S3	2000	2000	2000	2	0	2	Export	484	Mexico	MEX	724	Spain	ESP								28	METALLIFEROUS ORE,SCRAP	1	No Quantity							1813034			0
S3	2000	2000	2000	2	0	2	Export	484	Mexico	MEX	752	Sweden	SWE								28	METALLIFEROUS ORE,SCRAP	1	No Quantity							537627			0
S3	2000	2000	2000	2	0	2	Export	484	Mexico	MEX	764	Thailand	THA								28	METALLIFEROUS ORE,SCRAP	1	No Quantity							843363			0
S3	2000	2000	2000	2	0	2	Export	484	Mexico	MEX	780	Trinidad and Tobago	TTO								28	METALLIFEROUS ORE,SCRAP	1	No Quantity							1383886			0
S3	2000	2000	2000	2	0	2	Export	484	Mexico	MEX	818	Egypt	EGY								28	METALLIFEROUS ORE,SCRAP	1	No Quantity							82285			0
S3	2000	2000	2000	2	0	2	Export	484	Mexico	MEX	826	United Kingdom	GBR								28	METALLIFEROUS ORE,SCRAP	1	No Quantity							2390095			0
S3	2000	2000	2000	2	0	2	Export	484	Mexico	MEX	842	USA	USA								28	METALLIFEROUS ORE,SCRAP	1	No Quantity							436858776			0
S3	2000	2000	2000	2	0	2	Export	480	Mauritius	MUS	0	World	WLD								29	CRUDE ANIMAL,VEG.MATERL.	1	No Quantity							5122968			0
S3	2000	2000	2000	2	0	2	Export	480	Mauritius	MUS	36	Australia	AUS								29	CRUDE ANIMAL,VEG.MATERL.	1	No Quantity							245068			0
S3	2000	2000	2000	2	0	2	Export	480	Mauritius	MUS	40	Austria	AUT								29	CRUDE ANIMAL,VEG.MATERL.	1	No Quantity							8075			0
S3	2000	2000	2000	2	0	2	Export	480	Mauritius	MUS	124	Canada	CAN								29	CRUDE ANIMAL,VEG.MATERL.	1	No Quantity							30386			0
S3	2000	2000	2000	2	0	2	Export	480	Mauritius	MUS	156	China	CHN								29	CRUDE ANIMAL,VEG.MATERL.	1	No Quantity							18420			0
S3	2000	2000	2000	2	0	2	Export	480	Mauritius	MUS	203	Czechia	CZE								29	CRUDE ANIMAL,VEG.MATERL.	1	No Quantity							3602			0
S3	2000	2000	2000	2	0	2	Export	480	Mauritius	MUS	208	Denmark	DNK								29	CRUDE ANIMAL,VEG.MATERL.	1	No Quantity							3059			0
S3	2000	2000	2000	2	0	2	Export	480	Mauritius	MUS	251	France	FRA								29	CRUDE ANIMAL,VEG.MATERL.	1	No Quantity							825936			0
S3	2000	2000	2000	2	0	2	Export	480	Mauritius	MUS	276	Germany	DEU								29	CRUDE ANIMAL,VEG.MATERL.	1	No Quantity							7156			0
S3	2000	2000	2000	2	0	2	Export	480	Mauritius	MUS	300	Greece	GRC								29	CRUDE ANIMAL,VEG.MATERL.	1	No Quantity							46590			0
S3	2000	2000	2000	2	0	2	Export	480	Mauritius	MUS	344	China, Hong Kong SAR	HKG								29	CRUDE ANIMAL,VEG.MATERL.	1	No Quantity							280904			0
S3	2000	2000	2000	2	0	2	Export	480	Mauritius	MUS	381	Italy	ITA								29	CRUDE ANIMAL,VEG.MATERL.	1	No Quantity							936785			0
S3	2000	2000	2000	2	0	2	Export	480	Mauritius	MUS	392	Japan	JPN								29	CRUDE ANIMAL,VEG.MATERL.	1	No Quantity							2262207			0
S3	2000	2000	2000	2	0	2	Export	480	Mauritius	MUS	410	Rep. of Korea	KOR								29	CRUDE ANIMAL,VEG.MATERL.	1	No Quantity							450			0
S3	2000	2000	2000	2	0	2	Export	480	Mauritius	MUS	450	Madagascar	MDG								29	CRUDE ANIMAL,VEG.MATERL.	1	No Quantity							1460			0
S3	2000	2000	2000	2	0	2	Export	480	Mauritius	MUS	490	Other Asia, nes									29	CRUDE ANIMAL,VEG.MATERL.	1	No Quantity							80560			0
S3	2000	2000	2000	2	0	2	Export	480	Mauritius	MUS	528	Netherlands	NLD								29	CRUDE ANIMAL,VEG.MATERL.	1	No Quantity							937			0
S3	2000	2000	2000	2	0	2	Export	480	Mauritius	MUS	554	New Zealand	NZL								29	CRUDE ANIMAL,VEG.MATERL.	1	No Quantity							9989			0
S3	2000	2000	2000	2	0	2	Export	480	Mauritius	MUS	690	Seychelles	SYC								29	CRUDE ANIMAL,VEG.MATERL.	1	No Quantity							1683			0
S3	2000	2000	2000	2	0	2	Export	480	Mauritius	MUS	702	Singapore	SGP								29	CRUDE ANIMAL,VEG.MATERL.	1	No Quantity							45811			0
S3	2000	2000	2000	2	0	2	Export	480	Mauritius	MUS	710	South Africa	ZAF								29	CRUDE ANIMAL,VEG.MATERL.	1	No Quantity							4659			0
S3	2000	2000	2000	2	0	2	Export	480	Mauritius	MUS	724	Spain	ESP								29	CRUDE ANIMAL,VEG.MATERL.	1	No Quantity							11796			0
S3	2000	2000	2000	2	0	2	Export	480	Mauritius	MUS	757	Switzerland	CHE								29	CRUDE ANIMAL,VEG.MATERL.	1	No Quantity							60325			0
S3	2000	2000	2000	2	0	2	Export	480	Mauritius	MUS	784	United Arab Emirates	ARE								29	CRUDE ANIMAL,VEG.MATERL.	1	No Quantity							52994			0
S3	2000	2000	2000	2	0	2	Export	480	Mauritius	MUS	826	United Kingdom	GBR								29	CRUDE ANIMAL,VEG.MATERL.	1	No Quantity							7550			0
S3	2000	2000	2000	2	0	2	Export	480	Mauritius	MUS	842	USA	USA								29	CRUDE ANIMAL,VEG.MATERL.	1	No Quantity							176564			0
S3	2000	2000	2000	2	0	2	Export	484	Mexico	MEX	0	World	WLD								29	CRUDE ANIMAL,VEG.MATERL.	1	No Quantity							169018542			0
S3	2000	2000	2000	2	0	2	Export	484	Mexico	MEX	32	Argentina	ARG								29	CRUDE ANIMAL,VEG.MATERL.	1	No Quantity							219120			0
S3	2000	2000	2000	2	0	2	Export	484	Mexico	MEX	36	Australia	AUS								29	CRUDE ANIMAL,VEG.MATERL.	1	No Quantity							1463776			0
S3	2000	2000	2000	2	0	2	Export	484	Mexico	MEX	40	Austria	AUT								29	CRUDE ANIMAL,VEG.MATERL.	1	No Quantity							12096			0
S3	2000	2000	2000	2	0	2	Export	484	Mexico	MEX	56	Belgium	BEL								29	CRUDE ANIMAL,VEG.MATERL.	1	No Quantity							699022			0
S3	2000	2000	2000	2	0	2	Export	484	Mexico	MEX	68	Bolivia (Plurinational State of)	BOL								29	CRUDE ANIMAL,VEG.MATERL.	1	No Quantity							1800			0
S3	2000	2000	2000	2	0	2	Export	484	Mexico	MEX	76	Brazil	BRA								29	CRUDE ANIMAL,VEG.MATERL.	1	No Quantity							956410			0
S3	2000	2000	2000	2	0	2	Export	484	Mexico	MEX	84	Belize	BLZ								29	CRUDE ANIMAL,VEG.MATERL.	1	No Quantity							17010			0
S3	2000	2000	2000	2	0	2	Export	484	Mexico	MEX	124	Canada	CAN								29	CRUDE ANIMAL,VEG.MATERL.	1	No Quantity							2767745			0
S3	2000	2000	2000	2	0	2	Export	484	Mexico	MEX	152	Chile	CHL								29	CRUDE ANIMAL,VEG.MATERL.	1	No Quantity							2443816			0
S3	2000	2000	2000	2	0	2	Export	484	Mexico	MEX	156	China	CHN								29	CRUDE ANIMAL,VEG.MATERL.	1	No Quantity							245954			0
S3	2000	2000	2000	2	0	2	Export	484	Mexico	MEX	170	Colombia	COL								29	CRUDE ANIMAL,VEG.MATERL.	1	No Quantity							583080			0
S3	2000	2000	2000	2	0	2	Export	484	Mexico	MEX	188	Costa Rica	CRI								29	CRUDE ANIMAL,VEG.MATERL.	1	No Quantity							535438			0
S3	2000	2000	2000	2	0	2	Export	484	Mexico	MEX	192	Cuba	CUB								29	CRUDE ANIMAL,VEG.MATERL.	1	No Quantity							107437			0
S3	2000	2000	2000	2	0	2	Export	484	Mexico	MEX	203	Czechia	CZE								29	CRUDE ANIMAL,VEG.MATERL.	1	No Quantity							1445457			0
S3	2000	2000	2000	2	0	2	Export	484	Mexico	MEX	208	Denmark	DNK								29	CRUDE ANIMAL,VEG.MATERL.	1	No Quantity							17209376			0
S3	2000	2000	2000	2	0	2	Export	484	Mexico	MEX	214	Dominican Rep.	DOM								29	CRUDE ANIMAL,VEG.MATERL.	1	No Quantity							50556			0
S3	2000	2000	2000	2	0	2	Export	484	Mexico	MEX	218	Ecuador	ECU								29	CRUDE ANIMAL,VEG.MATERL.	1	No Quantity							13950			0
S3	2000	2000	2000	2	0	2	Export	484	Mexico	MEX	222	El Salvador	SLV								29	CRUDE ANIMAL,VEG.MATERL.	1	No Quantity							80986			0
S3	2000	2000	2000	2	0	2	Export	484	Mexico	MEX	246	Finland	FIN								29	CRUDE ANIMAL,VEG.MATERL.	1	No Quantity							65557			0
S3	2000	2000	2000	2	0	2	Export	484	Mexico	MEX	251	France	FRA								29	CRUDE ANIMAL,VEG.MATERL.	1	No Quantity							473906			0
S3	2000	2000	2000	2	0	2	Export	484	Mexico	MEX	276	Germany	DEU								29	CRUDE ANIMAL,VEG.MATERL.	1	No Quantity							4274634			0
S3	2000	2000	2000	2	0	2	Export	484	Mexico	MEX	300	Greece	GRC								29	CRUDE ANIMAL,VEG.MATERL.	1	No Quantity							6656			0
S3	2000	2000	2000	2	0	2	Export	484	Mexico	MEX	320	Guatemala	GTM								29	CRUDE ANIMAL,VEG.MATERL.	1	No Quantity							688543			0
S3	2000	2000	2000	2	0	2	Export	484	Mexico	MEX	340	Honduras	HND								29	CRUDE ANIMAL,VEG.MATERL.	1	No Quantity							886573			0
S3	2000	2000	2000	2	0	2	Export	484	Mexico	MEX	344	China, Hong Kong SAR	HKG								29	CRUDE ANIMAL,VEG.MATERL.	1	No Quantity							58387			0
S3	2000	2000	2000	2	0	2	Export	484	Mexico	MEX	372	Ireland	IRL								29	CRUDE ANIMAL,VEG.MATERL.	1	No Quantity							2727			0
S3	2000	2000	2000	2	0	2	Export	484	Mexico	MEX	376	Israel	ISR								29	CRUDE ANIMAL,VEG.MATERL.	1	No Quantity							7653			0
S3	2000	2000	2000	2	0	2	Export	484	Mexico	MEX	381	Italy	ITA								29	CRUDE ANIMAL,VEG.MATERL.	1	No Quantity							749484			0
S3	2000	2000	2000	2	0	2	Export	484	Mexico	MEX	392	Japan	JPN								29	CRUDE ANIMAL,VEG.MATERL.	1	No Quantity							2463196			0
S3	2000	2000	2000	2	0	2	Export	484	Mexico	MEX	410	Rep. of Korea	KOR								29	CRUDE ANIMAL,VEG.MATERL.	1	No Quantity							244042			0
S3	2000	2000	2000	2	0	2	Export	484	Mexico	MEX	422	Lebanon	LBN								29	CRUDE ANIMAL,VEG.MATERL.	1	No Quantity							8320			0
S3	2000	2000	2000	2	0	2	Export	484	Mexico	MEX	458	Malaysia	MYS								29	CRUDE ANIMAL,VEG.MATERL.	1	No Quantity							50164			0
S3	2000	2000	2000	2	0	2	Export	484	Mexico	MEX	490	Other Asia, nes									29	CRUDE ANIMAL,VEG.MATERL.	1	No Quantity							790201			0
S3	2000	2000	2000	2	0	2	Export	484	Mexico	MEX	528	Netherlands	NLD								29	CRUDE ANIMAL,VEG.MATERL.	1	No Quantity							6005831			0
S3	2000	2000	2000	2	0	2	Export	484	Mexico	MEX	554	New Zealand	NZL								29	CRUDE ANIMAL,VEG.MATERL.	1	No Quantity							321416			0
S3	2000	2000	2000	2	0	2	Export	484	Mexico	MEX	558	Nicaragua	NIC								29	CRUDE ANIMAL,VEG.MATERL.	1	No Quantity							3041			0
S3	2000	2000	2000	2	0	2	Export	484	Mexico	MEX	566	Nigeria	NGA								29	CRUDE ANIMAL,VEG.MATERL.	1	No Quantity							31857			0
S3	2000	2000	2000	2	0	2	Export	484	Mexico	MEX	579	Norway	NOR								29	CRUDE ANIMAL,VEG.MATERL.	1	No Quantity							11500			0
S3	2000	2000	2000	2	0	2	Export	484	Mexico	MEX	586	Pakistan	PAK								29	CRUDE ANIMAL,VEG.MATERL.	1	No Quantity							19337			0
S3	2000	2000	2000	2	0	2	Export	484	Mexico	MEX	591	Panama	PAN								29	CRUDE ANIMAL,VEG.MATERL.	1	No Quantity							1425283			0
S3	2000	2000	2000	2	0	2	Export	484	Mexico	MEX	600	Paraguay	PRY								29	CRUDE ANIMAL,VEG.MATERL.	1	No Quantity							3200			0
S3	2000	2000	2000	2	0	2	Export	484	Mexico	MEX	604	Peru	PER								29	CRUDE ANIMAL,VEG.MATERL.	1	No Quantity							336511			0
S3	2000	2000	2000	2	0	2	Export	484	Mexico	MEX	608	Philippines	PHL								29	CRUDE ANIMAL,VEG.MATERL.	1	No Quantity							297325			0
S3	2000	2000	2000	2	0	2	Export	484	Mexico	MEX	616	Poland	POL								29	CRUDE ANIMAL,VEG.MATERL.	1	No Quantity							20925			0
S3	2000	2000	2000	2	0	2	Export	484	Mexico	MEX	620	Portugal	PRT								29	CRUDE ANIMAL,VEG.MATERL.	1	No Quantity							17858			0
S3	2000	2000	2000	2	0	2	Export	484	Mexico	MEX	643	Russian Federation	RUS								29	CRUDE ANIMAL,VEG.MATERL.	1	No Quantity							3731			0
S3	2000	2000	2000	2	0	2	Export	484	Mexico	MEX	682	Saudi Arabia	SAU								29	CRUDE ANIMAL,VEG.MATERL.	1	No Quantity							3471			0
S3	2000	2000	2000	2	0	2	Export	484	Mexico	MEX	699	India	IND								29	CRUDE ANIMAL,VEG.MATERL.	1	No Quantity							323734			0
S3	2000	2000	2000	2	0	2	Export	484	Mexico	MEX	704	Viet Nam	VNM								29	CRUDE ANIMAL,VEG.MATERL.	1	No Quantity							13173			0
S3	2000	2000	2000	2	0	2	Export	484	Mexico	MEX	710	South Africa	ZAF								29	CRUDE ANIMAL,VEG.MATERL.	1	No Quantity							229038			0
S3	2000	2000	2000	2	0	2	Export	484	Mexico	MEX	724	Spain	ESP								29	CRUDE ANIMAL,VEG.MATERL.	1	No Quantity							750724			0
S3	2000	2000	2000	2	0	2	Export	484	Mexico	MEX	752	Sweden	SWE								29	CRUDE ANIMAL,VEG.MATERL.	1	No Quantity							109488			0
S3	2000	2000	2000	2	0	2	Export	484	Mexico	MEX	757	Switzerland	CHE								29	CRUDE ANIMAL,VEG.MATERL.	1	No Quantity							213893			0
S3	2000	2000	2000	2	0	2	Export	484	Mexico	MEX	764	Thailand	THA								29	CRUDE ANIMAL,VEG.MATERL.	1	No Quantity							1165683			0
S3	2000	2000	2000	2	0	2	Export	484	Mexico	MEX	784	United Arab Emirates	ARE								29	CRUDE ANIMAL,VEG.MATERL.	1	No Quantity							226951			0
S3	2000	2000	2000	2	0	2	Export	484	Mexico	MEX	826	United Kingdom	GBR								29	CRUDE ANIMAL,VEG.MATERL.	1	No Quantity							579197			0
S3	2000	2000	2000	2	0	2	Export	484	Mexico	MEX	842	USA	USA								29	CRUDE ANIMAL,VEG.MATERL.	1	No Quantity							116648367			0
S3	2000	2000	2000	2	0	2	Export	484	Mexico	MEX	858	Uruguay	URY								29	CRUDE ANIMAL,VEG.MATERL.	1	No Quantity							2240			0
S3	2000	2000	2000	2	0	2	Export	484	Mexico	MEX	862	Venezuela	VEN								29	CRUDE ANIMAL,VEG.MATERL.	1	No Quantity							631696			0
S3	2000	2000	2000	2	0	2	Export	484	Mexico	MEX	0	World	WLD								32	COAL, COKE, BRIQUETTES	1	No Quantity							1254733			0
S3	2000	2000	2000	2	0	2	Export	484	Mexico	MEX	32	Argentina	ARG								32	COAL, COKE, BRIQUETTES	1	No Quantity							24925			0
S3	2000	2000	2000	2	0	2	Export	484	Mexico	MEX	192	Cuba	CUB								32	COAL, COKE, BRIQUETTES	1	No Quantity							23881			0
S3	2000	2000	2000	2	0	2	Export	484	Mexico	MEX	222	El Salvador	SLV								32	COAL, COKE, BRIQUETTES	1	No Quantity							9000			0
S3	2000	2000	2000	2	0	2	Export	484	Mexico	MEX	320	Guatemala	GTM								32	COAL, COKE, BRIQUETTES	1	No Quantity							766500			0
S3	2000	2000	2000	2	0	2	Export	484	Mexico	MEX	842	USA	USA								32	COAL, COKE, BRIQUETTES	1	No Quantity							416927			0
S3	2000	2000	2000	2	0	2	Export	484	Mexico	MEX	862	Venezuela	VEN								32	COAL, COKE, BRIQUETTES	1	No Quantity							13500			0
S3	2000	2000	2000	2	0	2	Export	480	Mauritius	MUS	0	World	WLD								33	PETROLEUM,PETROL.PRODUCT	1	No Quantity							119804			0
S3	2000	2000	2000	2	0	2	Export	480	Mauritius	MUS	72	Botswana	BWA								33	PETROLEUM,PETROL.PRODUCT	1	No Quantity							3339			0
S3	2000	2000	2000	2	0	2	Export	480	Mauritius	MUS	86	Br. Indian Ocean Terr.	IOT								33	PETROLEUM,PETROL.PRODUCT	1	No Quantity							44010			0
S3	2000	2000	2000	2	0	2	Export	480	Mauritius	MUS	251	France	FRA								33	PETROLEUM,PETROL.PRODUCT	1	No Quantity							4055			0
S3	2000	2000	2000	2	0	2	Export	480	Mauritius	MUS	300	Greece	GRC								33	PETROLEUM,PETROL.PRODUCT	1	No Quantity							511			0
S3	2000	2000	2000	2	0	2	Export	480	Mauritius	MUS	340	Honduras	HND								33	PETROLEUM,PETROL.PRODUCT	1	No Quantity							937			0
S3	2000	2000	2000	2	0	2	Export	480	Mauritius	MUS	450	Madagascar	MDG								33	PETROLEUM,PETROL.PRODUCT	1	No Quantity							7172			0
S3	2000	2000	2000	2	0	2	Export	480	Mauritius	MUS	490	Other Asia, nes									33	PETROLEUM,PETROL.PRODUCT	1	No Quantity							1640			0
S3	2000	2000	2000	2	0	2	Export	480	Mauritius	MUS	591	Panama	PAN								33	PETROLEUM,PETROL.PRODUCT	1	No Quantity							42811			0
S3	2000	2000	2000	2	0	2	Export	480	Mauritius	MUS	690	Seychelles	SYC								33	PETROLEUM,PETROL.PRODUCT	1	No Quantity							1421			0
S3	2000	2000	2000	2	0	2	Export	480	Mauritius	MUS	702	Singapore	SGP								33	PETROLEUM,PETROL.PRODUCT	1	No Quantity							13908			0
S3	2000	2000	2000	2	0	2	Export	484	Mexico	MEX	0	World	WLD								33	PETROLEUM,PETROL.PRODUCT	1	No Quantity							15969691543			0
S3	2000	2000	2000	2	0	2	Export	484	Mexico	MEX	28	Antigua and Barbuda	ATG								33	PETROLEUM,PETROL.PRODUCT	1	No Quantity							339225			0
S3	2000	2000	2000	2	0	2	Export	484	Mexico	MEX	32	Argentina	ARG								33	PETROLEUM,PETROL.PRODUCT	1	No Quantity							39532			0
S3	2000	2000	2000	2	0	2	Export	484	Mexico	MEX	44	Bahamas	BHS								33	PETROLEUM,PETROL.PRODUCT	1	No Quantity							1370261			0
S3	2000	2000	2000	2	0	2	Export	484	Mexico	MEX	68	Bolivia (Plurinational State of)	BOL								33	PETROLEUM,PETROL.PRODUCT	1	No Quantity							38480			0
S3	2000	2000	2000	2	0	2	Export	484	Mexico	MEX	76	Brazil	BRA								33	PETROLEUM,PETROL.PRODUCT	1	No Quantity							27946743			0
S3	2000	2000	2000	2	0	2	Export	484	Mexico	MEX	84	Belize	BLZ								33	PETROLEUM,PETROL.PRODUCT	1	No Quantity							2538819			0
S3	2000	2000	2000	2	0	2	Export	484	Mexico	MEX	92	Br. Virgin Isds	VGB								33	PETROLEUM,PETROL.PRODUCT	1	No Quantity							20487			0
S3	2000	2000	2000	2	0	2	Export	484	Mexico	MEX	100	Bulgaria	BGR								33	PETROLEUM,PETROL.PRODUCT	1	No Quantity							5272			0
S3	2000	2000	2000	2	0	2	Export	484	Mexico	MEX	124	Canada	CAN								33	PETROLEUM,PETROL.PRODUCT	1	No Quantity							314855929			0
S3	2000	2000	2000	2	0	2	Export	484	Mexico	MEX	136	Cayman Isds	CYM								33	PETROLEUM,PETROL.PRODUCT	1	No Quantity							122931			0
S3	2000	2000	2000	2	0	2	Export	484	Mexico	MEX	152	Chile	CHL								33	PETROLEUM,PETROL.PRODUCT	1	No Quantity							549418			0
S3	2000	2000	2000	2	0	2	Export	484	Mexico	MEX	156	China	CHN								33	PETROLEUM,PETROL.PRODUCT	1	No Quantity							120963			0
S3	2000	2000	2000	2	0	2	Export	484	Mexico	MEX	170	Colombia	COL								33	PETROLEUM,PETROL.PRODUCT	1	No Quantity							433845			0
S3	2000	2000	2000	2	0	2	Export	484	Mexico	MEX	188	Costa Rica	CRI								33	PETROLEUM,PETROL.PRODUCT	1	No Quantity							4607781			0
S3	2000	2000	2000	2	0	2	Export	484	Mexico	MEX	191	Croatia	HRV								33	PETROLEUM,PETROL.PRODUCT	1	No Quantity							54531			0
S3	2000	2000	2000	2	0	2	Export	484	Mexico	MEX	192	Cuba	CUB								33	PETROLEUM,PETROL.PRODUCT	1	No Quantity							1930368			0
S3	2000	2000	2000	2	0	2	Export	484	Mexico	MEX	196	Cyprus	CYP								33	PETROLEUM,PETROL.PRODUCT	1	No Quantity							1195803			0
S3	2000	2000	2000	2	0	2	Export	484	Mexico	MEX	208	Denmark	DNK								33	PETROLEUM,PETROL.PRODUCT	1	No Quantity							442762			0
S3	2000	2000	2000	2	0	2	Export	484	Mexico	MEX	214	Dominican Rep.	DOM								33	PETROLEUM,PETROL.PRODUCT	1	No Quantity							298547602			0
S3	2000	2000	2000	2	0	2	Export	484	Mexico	MEX	218	Ecuador	ECU								33	PETROLEUM,PETROL.PRODUCT	1	No Quantity							2601603			0
S3	2000	2000	2000	2	0	2	Export	484	Mexico	MEX	222	El Salvador	SLV								33	PETROLEUM,PETROL.PRODUCT	1	No Quantity							66989255			0
S3	2000	2000	2000	2	0	2	Export	484	Mexico	MEX	251	France	FRA								33	PETROLEUM,PETROL.PRODUCT	1	No Quantity							407242			0
S3	2000	2000	2000	2	0	2	Export	484	Mexico	MEX	276	Germany	DEU								33	PETROLEUM,PETROL.PRODUCT	1	No Quantity							1000845			0
S3	2000	2000	2000	2	0	2	Export	484	Mexico	MEX	300	Greece	GRC								33	PETROLEUM,PETROL.PRODUCT	1	No Quantity							1211882			0
S3	2000	2000	2000	2	0	2	Export	484	Mexico	MEX	320	Guatemala	GTM								33	PETROLEUM,PETROL.PRODUCT	1	No Quantity							17803415			0
S3	2000	2000	2000	2	0	2	Export	484	Mexico	MEX	328	Guyana	GUY								33	PETROLEUM,PETROL.PRODUCT	1	No Quantity							17323			0
S3	2000	2000	2000	2	0	2	Export	484	Mexico	MEX	332	Haiti	HTI								33	PETROLEUM,PETROL.PRODUCT	1	No Quantity							123574			0
S3	2000	2000	2000	2	0	2	Export	484	Mexico	MEX	340	Honduras	HND								33	PETROLEUM,PETROL.PRODUCT	1	No Quantity							361161			0
S3	2000	2000	2000	2	0	2	Export	484	Mexico	MEX	344	China, Hong Kong SAR	HKG								33	PETROLEUM,PETROL.PRODUCT	1	No Quantity							570466			0
S3	2000	2000	2000	2	0	2	Export	484	Mexico	MEX	376	Israel	ISR								33	PETROLEUM,PETROL.PRODUCT	1	No Quantity							36861600			0
S3	2000	2000	2000	2	0	2	Export	484	Mexico	MEX	381	Italy	ITA								33	PETROLEUM,PETROL.PRODUCT	1	No Quantity							14538828			0
S3	2000	2000	2000	2	0	2	Export	484	Mexico	MEX	384	Côte d'Ivoire	CIV								33	PETROLEUM,PETROL.PRODUCT	1	No Quantity							5552723			0
S3	2000	2000	2000	2	0	2	Export	484	Mexico	MEX	388	Jamaica	JAM								33	PETROLEUM,PETROL.PRODUCT	1	No Quantity							99912909			0
S3	2000	2000	2000	2	0	2	Export	484	Mexico	MEX	392	Japan	JPN								33	PETROLEUM,PETROL.PRODUCT	1	No Quantity							330345222			0
S3	2000	2000	2000	2	0	2	Export	484	Mexico	MEX	408	Dem. People's Rep. of Korea	PRK								33	PETROLEUM,PETROL.PRODUCT	1	No Quantity							111228			0
S3	2000	2000	2000	2	0	2	Export	484	Mexico	MEX	410	Rep. of Korea	KOR								33	PETROLEUM,PETROL.PRODUCT	1	No Quantity							26415			0
S3	2000	2000	2000	2	0	2	Export	484	Mexico	MEX	422	Lebanon	LBN								33	PETROLEUM,PETROL.PRODUCT	1	No Quantity							8301			0
S3	2000	2000	2000	2	0	2	Export	484	Mexico	MEX	430	Liberia	LBR								33	PETROLEUM,PETROL.PRODUCT	1	No Quantity							3568731			0
S3	2000	2000	2000	2	0	2	Export	484	Mexico	MEX	434	Libya	LBY								33	PETROLEUM,PETROL.PRODUCT	1	No Quantity							116219			0
S3	2000	2000	2000	2	0	2	Export	484	Mexico	MEX	440	Lithuania	LTU								33	PETROLEUM,PETROL.PRODUCT	1	No Quantity							61383			0
S3	2000	2000	2000	2	0	2	Export	484	Mexico	MEX	458	Malaysia	MYS								33	PETROLEUM,PETROL.PRODUCT	1	No Quantity							400398			0
S3	2000	2000	2000	2	0	2	Export	484	Mexico	MEX	470	Malta	MLT								33	PETROLEUM,PETROL.PRODUCT	1	No Quantity							1532682			0
S3	2000	2000	2000	2	0	2	Export	484	Mexico	MEX	480	Mauritius	MUS								33	PETROLEUM,PETROL.PRODUCT	1	No Quantity							12258			0
S3	2000	2000	2000	2	0	2	Export	484	Mexico	MEX	528	Netherlands	NLD								33	PETROLEUM,PETROL.PRODUCT	1	No Quantity							11344842			0
S3	2000	2000	2000	2	0	2	Export	484	Mexico	MEX	530	Neth. Antilles	ANT								33	PETROLEUM,PETROL.PRODUCT	1	No Quantity							866462045			0
S3	2000	2000	2000	2	0	2	Export	484	Mexico	MEX	533	Aruba	ABW								33	PETROLEUM,PETROL.PRODUCT	1	No Quantity							43039111			0
S3	2000	2000	2000	2	0	2	Export	484	Mexico	MEX	548	Vanuatu	VUT								33	PETROLEUM,PETROL.PRODUCT	1	No Quantity							120017			0
S3	2000	2000	2000	2	0	2	Export	484	Mexico	MEX	558	Nicaragua	NIC								33	PETROLEUM,PETROL.PRODUCT	1	No Quantity							46382465			0
S3	2000	2000	2000	2	0	2	Export	484	Mexico	MEX	579	Norway	NOR								33	PETROLEUM,PETROL.PRODUCT	1	No Quantity							2252705			0
S3	2000	2000	2000	2	0	2	Export	484	Mexico	MEX	584	Marshall Isds	MHL								33	PETROLEUM,PETROL.PRODUCT	1	No Quantity							63059			0
S3	2000	2000	2000	2	0	2	Export	484	Mexico	MEX	586	Pakistan	PAK								33	PETROLEUM,PETROL.PRODUCT	1	No Quantity							6637			0
S3	2000	2000	2000	2	0	2	Export	484	Mexico	MEX	591	Panama	PAN								33	PETROLEUM,PETROL.PRODUCT	1	No Quantity							28830111			0
S3	2000	2000	2000	2	0	2	Export	484	Mexico	MEX	600	Paraguay	PRY								33	PETROLEUM,PETROL.PRODUCT	1	No Quantity							414926			0
S3	2000	2000	2000	2	0	2	Export	484	Mexico	MEX	604	Peru	PER								33	PETROLEUM,PETROL.PRODUCT	1	No Quantity							111145			0
S3	2000	2000	2000	2	0	2	Export	484	Mexico	MEX	608	Philippines	PHL								33	PETROLEUM,PETROL.PRODUCT	1	No Quantity							104919			0
S3	2000	2000	2000	2	0	2	Export	484	Mexico	MEX	616	Poland	POL								33	PETROLEUM,PETROL.PRODUCT	1	No Quantity							15449			0
S3	2000	2000	2000	2	0	2	Export	484	Mexico	MEX	620	Portugal	PRT								33	PETROLEUM,PETROL.PRODUCT	1	No Quantity							142214522			0
S3	2000	2000	2000	2	0	2	Export	484	Mexico	MEX	643	Russian Federation	RUS								33	PETROLEUM,PETROL.PRODUCT	1	No Quantity							248000			0
S3	2000	2000	2000	2	0	2	Export	484	Mexico	MEX	670	Saint Vincent and the Grenadines	VCT								33	PETROLEUM,PETROL.PRODUCT	1	No Quantity							531759			0
S3	2000	2000	2000	2	0	2	Export	484	Mexico	MEX	682	Saudi Arabia	SAU								33	PETROLEUM,PETROL.PRODUCT	1	No Quantity							20064			0
S3	2000	2000	2000	2	0	2	Export	484	Mexico	MEX	699	India	IND								33	PETROLEUM,PETROL.PRODUCT	1	No Quantity							41012420			0
S3	2000	2000	2000	2	0	2	Export	484	Mexico	MEX	702	Singapore	SGP								33	PETROLEUM,PETROL.PRODUCT	1	No Quantity							1295886			0
S3	2000	2000	2000	2	0	2	Export	484	Mexico	MEX	704	Viet Nam	VNM								33	PETROLEUM,PETROL.PRODUCT	1	No Quantity							17232			0
S3	2000	2000	2000	2	0	2	Export	484	Mexico	MEX	724	Spain	ESP								33	PETROLEUM,PETROL.PRODUCT	1	No Quantity							1189886681			0
S3	2000	2000	2000	2	0	2	Export	484	Mexico	MEX	752	Sweden	SWE								33	PETROLEUM,PETROL.PRODUCT	1	No Quantity							75552			0
S3	2000	2000	2000	2	0	2	Export	484	Mexico	MEX	757	Switzerland	CHE								33	PETROLEUM,PETROL.PRODUCT	1	No Quantity							42198			0
S3	2000	2000	2000	2	0	2	Export	484	Mexico	MEX	764	Thailand	THA								33	PETROLEUM,PETROL.PRODUCT	1	No Quantity							14842			0
S3	2000	2000	2000	2	0	2	Export	484	Mexico	MEX	780	Trinidad and Tobago	TTO								33	PETROLEUM,PETROL.PRODUCT	1	No Quantity							1179			0
S3	2000	2000	2000	2	0	2	Export	484	Mexico	MEX	784	United Arab Emirates	ARE								33	PETROLEUM,PETROL.PRODUCT	1	No Quantity							23483			0
S3	2000	2000	2000	2	0	2	Export	484	Mexico	MEX	792	Turkey	TUR								33	PETROLEUM,PETROL.PRODUCT	1	No Quantity							70936			0
S3	2000	2000	2000	2	0	2	Export	484	Mexico	MEX	798	Tuvalu	TUV								33	PETROLEUM,PETROL.PRODUCT	1	No Quantity							27170			0
S3	2000	2000	2000	2	0	2	Export	484	Mexico	MEX	804	Ukraine	UKR								33	PETROLEUM,PETROL.PRODUCT	1	No Quantity							8065			0
S3	2000	2000	2000	2	0	2	Export	484	Mexico	MEX	826	United Kingdom	GBR								33	PETROLEUM,PETROL.PRODUCT	1	No Quantity							162121213			0
S3	2000	2000	2000	2	0	2	Export	484	Mexico	MEX	842	USA	USA								33	PETROLEUM,PETROL.PRODUCT	1	No Quantity							12193441272			0
S3	2000	2000	2000	2	0	2	Export	484	Mexico	MEX	858	Uruguay	URY								33	PETROLEUM,PETROL.PRODUCT	1	No Quantity							8016			0
S3	2000	2000	2000	2	0	2	Export	484	Mexico	MEX	862	Venezuela	VEN								33	PETROLEUM,PETROL.PRODUCT	1	No Quantity							187207			0
S3	2000	2000	2000	2	0	2	Export	480	Mauritius	MUS	0	World	WLD								34	GAS,NATURAL,MANUFACTURED	1	No Quantity							2164			0
S3	2000	2000	2000	2	0	2	Export	480	Mauritius	MUS	251	France	FRA								34	GAS,NATURAL,MANUFACTURED	1	No Quantity							179			0
S3	2000	2000	2000	2	0	2	Export	480	Mauritius	MUS	690	Seychelles	SYC								34	GAS,NATURAL,MANUFACTURED	1	No Quantity							1836			0
S3	2000	2000	2000	2	0	2	Export	480	Mauritius	MUS	834	United Rep. of Tanzania	TZA								34	GAS,NATURAL,MANUFACTURED	1	No Quantity							149			0
S3	2000	2000	2000	2	0	2	Export	484	Mexico	MEX	0	World	WLD								34	GAS,NATURAL,MANUFACTURED	1	No Quantity							81456032			0
S3	2000	2000	2000	2	0	2	Export	484	Mexico	MEX	84	Belize	BLZ								34	GAS,NATURAL,MANUFACTURED	1	No Quantity							3372065			0
S3	2000	2000	2000	2	0	2	Export	484	Mexico	MEX	192	Cuba	CUB								34	GAS,NATURAL,MANUFACTURED	1	No Quantity							2800			0
S3	2000	2000	2000	2	0	2	Export	484	Mexico	MEX	320	Guatemala	GTM								34	GAS,NATURAL,MANUFACTURED	1	No Quantity							48996877			0
S3	2000	2000	2000	2	0	2	Export	484	Mexico	MEX	842	USA	USA								34	GAS,NATURAL,MANUFACTURED	1	No Quantity							29084290			0
S3	2000	2000	2000	2	0	2	Export	484	Mexico	MEX	0	World	WLD								35	ELECTRIC CURRENT	1	No Quantity							20429831			0
S3	2000	2000	2000	2	0	2	Export	484	Mexico	MEX	84	Belize	BLZ								35	ELECTRIC CURRENT	1	No Quantity							6599206			0
S3	2000	2000	2000	2	0	2	Export	484	Mexico	MEX	842	USA	USA								35	ELECTRIC CURRENT	1	No Quantity							13830625			0
S3	2000	2000	2000	2	0	2	Export	480	Mauritius	MUS	0	World	WLD								41	ANIMAL OILS AND FATS	1	No Quantity							788			0
S3	2000	2000	2000	2	0	2	Export	480	Mauritius	MUS	690	Seychelles	SYC								41	ANIMAL OILS AND FATS	1	No Quantity							788			0
S3	2000	2000	2000	2	0	2	Export	484	Mexico	MEX	0	World	WLD								41	ANIMAL OILS AND FATS	1	No Quantity							6323833			0
S3	2000	2000	2000	2	0	2	Export	484	Mexico	MEX	92	Br. Virgin Isds	VGB								41	ANIMAL OILS AND FATS	1	No Quantity							166595			0
S3	2000	2000	2000	2	0	2	Export	484	Mexico	MEX	192	Cuba	CUB								41	ANIMAL OILS AND FATS	1	No Quantity							185191			0
S3	2000	2000	2000	2	0	2	Export	484	Mexico	MEX	222	El Salvador	SLV								41	ANIMAL OILS AND FATS	1	No Quantity							3276			0
S3	2000	2000	2000	2	0	2	Export	484	Mexico	MEX	320	Guatemala	GTM								41	ANIMAL OILS AND FATS	1	No Quantity							85765			0
S3	2000	2000	2000	2	0	2	Export	484	Mexico	MEX	340	Honduras	HND								41	ANIMAL OILS AND FATS	1	No Quantity							6781			0
S3	2000	2000	2000	2	0	2	Export	484	Mexico	MEX	392	Japan	JPN								41	ANIMAL OILS AND FATS	1	No Quantity							398			0
S3	2000	2000	2000	2	0	2	Export	484	Mexico	MEX	591	Panama	PAN								41	ANIMAL OILS AND FATS	1	No Quantity							9680			0
S3	2000	2000	2000	2	0	2	Export	484	Mexico	MEX	842	USA	USA								41	ANIMAL OILS AND FATS	1	No Quantity							5551651			0
S3	2000	2000	2000	2	0	2	Export	484	Mexico	MEX	862	Venezuela	VEN								41	ANIMAL OILS AND FATS	1	No Quantity							314496			0
S3	2000	2000	2000	2	0	2	Export	480	Mauritius	MUS	0	World	WLD								42	FIXED VEG. FATS AND OILS	1	No Quantity							472462			0
S3	2000	2000	2000	2	0	2	Export	480	Mauritius	MUS	174	Comoros	COM								42	FIXED VEG. FATS AND OILS	1	No Quantity							216			0
S3	2000	2000	2000	2	0	2	Export	480	Mauritius	MUS	260	Fr. South Antarctic Terr.	ATF								42	FIXED VEG. FATS AND OILS	1	No Quantity							1436			0
S3	2000	2000	2000	2	0	2	Export	480	Mauritius	MUS	276	Germany	DEU								42	FIXED VEG. FATS AND OILS	1	No Quantity							297			0
S3	2000	2000	2000	2	0	2	Export	480	Mauritius	MUS	690	Seychelles	SYC								42	FIXED VEG. FATS AND OILS	1	No Quantity							462999			0
S3	2000	2000	2000	2	0	2	Export	480	Mauritius	MUS	826	United Kingdom	GBR								42	FIXED VEG. FATS AND OILS	1	No Quantity							7514			0
S3	2000	2000	2000	2	0	2	Export	484	Mexico	MEX	0	World	WLD								42	FIXED VEG. FATS AND OILS	1	No Quantity							39540818			0
S3	2000	2000	2000	2	0	2	Export	484	Mexico	MEX	4	Afghanistan	AFG								42	FIXED VEG. FATS AND OILS	1	No Quantity							42065			0
S3	2000	2000	2000	2	0	2	Export	484	Mexico	MEX	36	Australia	AUS								42	FIXED VEG. FATS AND OILS	1	No Quantity							34010			0
S3	2000	2000	2000	2	0	2	Export	484	Mexico	MEX	56	Belgium	BEL								42	FIXED VEG. FATS AND OILS	1	No Quantity							25686			0
S3	2000	2000	2000	2	0	2	Export	484	Mexico	MEX	76	Brazil	BRA								42	FIXED VEG. FATS AND OILS	1	No Quantity							54749			0
S3	2000	2000	2000	2	0	2	Export	484	Mexico	MEX	84	Belize	BLZ								42	FIXED VEG. FATS AND OILS	1	No Quantity							399308			0
S3	2000	2000	2000	2	0	2	Export	484	Mexico	MEX	92	Br. Virgin Isds	VGB								42	FIXED VEG. FATS AND OILS	1	No Quantity							397041			0
S3	2000	2000	2000	2	0	2	Export	484	Mexico	MEX	124	Canada	CAN								42	FIXED VEG. FATS AND OILS	1	No Quantity							38023			0
S3	2000	2000	2000	2	0	2	Export	484	Mexico	MEX	170	Colombia	COL								42	FIXED VEG. FATS AND OILS	1	No Quantity							9917			0
S3	2000	2000	2000	2	0	2	Export	484	Mexico	MEX	188	Costa Rica	CRI								42	FIXED VEG. FATS AND OILS	1	No Quantity							52649			0
S3	2000	2000	2000	2	0	2	Export	484	Mexico	MEX	192	Cuba	CUB								42	FIXED VEG. FATS AND OILS	1	No Quantity							4525399			0
S3	2000	2000	2000	2	0	2	Export	484	Mexico	MEX	214	Dominican Rep.	DOM								42	FIXED VEG. FATS AND OILS	1	No Quantity							63718			0
S3	2000	2000	2000	2	0	2	Export	484	Mexico	MEX	222	El Salvador	SLV								42	FIXED VEG. FATS AND OILS	1	No Quantity							82034			0
S3	2000	2000	2000	2	0	2	Export	484	Mexico	MEX	251	France	FRA								42	FIXED VEG. FATS AND OILS	1	No Quantity							17450			0
S3	2000	2000	2000	2	0	2	Export	484	Mexico	MEX	276	Germany	DEU								42	FIXED VEG. FATS AND OILS	1	No Quantity							180821			0
S3	2000	2000	2000	2	0	2	Export	484	Mexico	MEX	308	Grenada	GRD								42	FIXED VEG. FATS AND OILS	1	No Quantity							10212			0
S3	2000	2000	2000	2	0	2	Export	484	Mexico	MEX	320	Guatemala	GTM								42	FIXED VEG. FATS AND OILS	1	No Quantity							1313815			0
S3	2000	2000	2000	2	0	2	Export	484	Mexico	MEX	332	Haiti	HTI								42	FIXED VEG. FATS AND OILS	1	No Quantity							332622			0
S3	2000	2000	2000	2	0	2	Export	484	Mexico	MEX	388	Jamaica	JAM								42	FIXED VEG. FATS AND OILS	1	No Quantity							20169			0
S3	2000	2000	2000	2	0	2	Export	484	Mexico	MEX	392	Japan	JPN								42	FIXED VEG. FATS AND OILS	1	No Quantity							470637			0
S3	2000	2000	2000	2	0	2	Export	484	Mexico	MEX	410	Rep. of Korea	KOR								42	FIXED VEG. FATS AND OILS	1	No Quantity							43700			0
S3	2000	2000	2000	2	0	2	Export	484	Mexico	MEX	528	Netherlands	NLD								42	FIXED VEG. FATS AND OILS	1	No Quantity							218736			0
S3	2000	2000	2000	2	0	2	Export	484	Mexico	MEX	554	New Zealand	NZL								42	FIXED VEG. FATS AND OILS	1	No Quantity							16632			0
S3	2000	2000	2000	2	0	2	Export	484	Mexico	MEX	591	Panama	PAN								42	FIXED VEG. FATS AND OILS	1	No Quantity							540541			0
S3	2000	2000	2000	2	0	2	Export	484	Mexico	MEX	604	Peru	PER								42	FIXED VEG. FATS AND OILS	1	No Quantity							222539			0
S3	2000	2000	2000	2	0	2	Export	484	Mexico	MEX	662	Saint Lucia	LCA								42	FIXED VEG. FATS AND OILS	1	No Quantity							5284			0
S3	2000	2000	2000	2	0	2	Export	484	Mexico	MEX	702	Singapore	SGP								42	FIXED VEG. FATS AND OILS	1	No Quantity							371827			0
S3	2000	2000	2000	2	0	2	Export	484	Mexico	MEX	724	Spain	ESP								42	FIXED VEG. FATS AND OILS	1	No Quantity							9325			0
S3	2000	2000	2000	2	0	2	Export	484	Mexico	MEX	764	Thailand	THA								42	FIXED VEG. FATS AND OILS	1	No Quantity							168949			0
S3	2000	2000	2000	2	0	2	Export	484	Mexico	MEX	796	Turks and Caicos Isds	TCA								42	FIXED VEG. FATS AND OILS	1	No Quantity							40180			0
S3	2000	2000	2000	2	0	2	Export	484	Mexico	MEX	826	United Kingdom	GBR								42	FIXED VEG. FATS AND OILS	1	No Quantity							1036198			0
S3	2000	2000	2000	2	0	2	Export	484	Mexico	MEX	842	USA	USA								42	FIXED VEG. FATS AND OILS	1	No Quantity							27399416			0
S3	2000	2000	2000	2	0	2	Export	484	Mexico	MEX	862	Venezuela	VEN								42	FIXED VEG. FATS AND OILS	1	No Quantity							1397166			0
S3	2000	2000	2000	2	0	2	Export	480	Mauritius	MUS	0	World	WLD								43	ANIMAL,VEG.FATS,OILS,NES	1	No Quantity							21993			0
S3	2000	2000	2000	2	0	2	Export	480	Mauritius	MUS	450	Madagascar	MDG								43	ANIMAL,VEG.FATS,OILS,NES	1	No Quantity							13954			0
S3	2000	2000	2000	2	0	2	Export	480	Mauritius	MUS	690	Seychelles	SYC								43	ANIMAL,VEG.FATS,OILS,NES	1	No Quantity							84			0
S3	2000	2000	2000	2	0	2	Export	480	Mauritius	MUS	710	South Africa	ZAF								43	ANIMAL,VEG.FATS,OILS,NES	1	No Quantity							7955			0
S3	2000	2000	2000	2	0	2	Export	484	Mexico	MEX	0	World	WLD								43	ANIMAL,VEG.FATS,OILS,NES	1	No Quantity							8449148			0
S3	2000	2000	2000	2	0	2	Export	484	Mexico	MEX	32	Argentina	ARG								43	ANIMAL,VEG.FATS,OILS,NES	1	No Quantity							24721			0
S3	2000	2000	2000	2	0	2	Export	484	Mexico	MEX	36	Australia	AUS								43	ANIMAL,VEG.FATS,OILS,NES	1	No Quantity							2608			0
S3	2000	2000	2000	2	0	2	Export	484	Mexico	MEX	56	Belgium	BEL								43	ANIMAL,VEG.FATS,OILS,NES	1	No Quantity							194000			0
S3	2000	2000	2000	2	0	2	Export	484	Mexico	MEX	76	Brazil	BRA								43	ANIMAL,VEG.FATS,OILS,NES	1	No Quantity							5110			0
S3	2000	2000	2000	2	0	2	Export	484	Mexico	MEX	84	Belize	BLZ								43	ANIMAL,VEG.FATS,OILS,NES	1	No Quantity							180068			0
S3	2000	2000	2000	2	0	2	Export	484	Mexico	MEX	92	Br. Virgin Isds	VGB								43	ANIMAL,VEG.FATS,OILS,NES	1	No Quantity							402277			0
S3	2000	2000	2000	2	0	2	Export	484	Mexico	MEX	152	Chile	CHL								43	ANIMAL,VEG.FATS,OILS,NES	1	No Quantity							139817			0
S3	2000	2000	2000	2	0	2	Export	484	Mexico	MEX	170	Colombia	COL								43	ANIMAL,VEG.FATS,OILS,NES	1	No Quantity							45786			0
S3	2000	2000	2000	2	0	2	Export	484	Mexico	MEX	188	Costa Rica	CRI								43	ANIMAL,VEG.FATS,OILS,NES	1	No Quantity							102001			0
S3	2000	2000	2000	2	0	2	Export	484	Mexico	MEX	192	Cuba	CUB								43	ANIMAL,VEG.FATS,OILS,NES	1	No Quantity							1320892			0
S3	2000	2000	2000	2	0	2	Export	484	Mexico	MEX	214	Dominican Rep.	DOM								43	ANIMAL,VEG.FATS,OILS,NES	1	No Quantity							44476			0
S3	2000	2000	2000	2	0	2	Export	484	Mexico	MEX	218	Ecuador	ECU								43	ANIMAL,VEG.FATS,OILS,NES	1	No Quantity							6277			0
S3	2000	2000	2000	2	0	2	Export	484	Mexico	MEX	222	El Salvador	SLV								43	ANIMAL,VEG.FATS,OILS,NES	1	No Quantity							39241			0
S3	2000	2000	2000	2	0	2	Export	484	Mexico	MEX	251	France	FRA								43	ANIMAL,VEG.FATS,OILS,NES	1	No Quantity							395151			0
S3	2000	2000	2000	2	0	2	Export	484	Mexico	MEX	276	Germany	DEU								43	ANIMAL,VEG.FATS,OILS,NES	1	No Quantity							858487			0
S3	2000	2000	2000	2	0	2	Export	484	Mexico	MEX	320	Guatemala	GTM								43	ANIMAL,VEG.FATS,OILS,NES	1	No Quantity							546749			0
S3	2000	2000	2000	2	0	2	Export	484	Mexico	MEX	340	Honduras	HND								43	ANIMAL,VEG.FATS,OILS,NES	1	No Quantity							121729			0
S3	2000	2000	2000	2	0	2	Export	484	Mexico	MEX	381	Italy	ITA								43	ANIMAL,VEG.FATS,OILS,NES	1	No Quantity							57990			0
S3	2000	2000	2000	2	0	2	Export	484	Mexico	MEX	388	Jamaica	JAM								43	ANIMAL,VEG.FATS,OILS,NES	1	No Quantity							2770			0
S3	2000	2000	2000	2	0	2	Export	484	Mexico	MEX	392	Japan	JPN								43	ANIMAL,VEG.FATS,OILS,NES	1	No Quantity							951847			0
S3	2000	2000	2000	2	0	2	Export	484	Mexico	MEX	528	Netherlands	NLD								43	ANIMAL,VEG.FATS,OILS,NES	1	No Quantity							181087			0
S3	2000	2000	2000	2	0	2	Export	484	Mexico	MEX	558	Nicaragua	NIC								43	ANIMAL,VEG.FATS,OILS,NES	1	No Quantity							7942			0
S3	2000	2000	2000	2	0	2	Export	484	Mexico	MEX	586	Pakistan	PAK								43	ANIMAL,VEG.FATS,OILS,NES	1	No Quantity							3125			0
S3	2000	2000	2000	2	0	2	Export	484	Mexico	MEX	604	Peru	PER								43	ANIMAL,VEG.FATS,OILS,NES	1	No Quantity							9327			0
S3	2000	2000	2000	2	0	2	Export	484	Mexico	MEX	616	Poland	POL								43	ANIMAL,VEG.FATS,OILS,NES	1	No Quantity							67259			0
S3	2000	2000	2000	2	0	2	Export	484	Mexico	MEX	710	South Africa	ZAF								43	ANIMAL,VEG.FATS,OILS,NES	1	No Quantity							4692			0
S3	2000	2000	2000	2	0	2	Export	484	Mexico	MEX	724	Spain	ESP								43	ANIMAL,VEG.FATS,OILS,NES	1	No Quantity							85620			0
S3	2000	2000	2000	2	0	2	Export	484	Mexico	MEX	748	Swaziland	SWZ								43	ANIMAL,VEG.FATS,OILS,NES	1	No Quantity							17986			0
S3	2000	2000	2000	2	0	2	Export	484	Mexico	MEX	764	Thailand	THA								43	ANIMAL,VEG.FATS,OILS,NES	1	No Quantity							15639			0
S3	2000	2000	2000	2	0	2	Export	484	Mexico	MEX	826	United Kingdom	GBR								43	ANIMAL,VEG.FATS,OILS,NES	1	No Quantity							54858			0
S3	2000	2000	2000	2	0	2	Export	484	Mexico	MEX	842	USA	USA								43	ANIMAL,VEG.FATS,OILS,NES	1	No Quantity							2501958			0
S3	2000	2000	2000	2	0	2	Export	484	Mexico	MEX	858	Uruguay	URY								43	ANIMAL,VEG.FATS,OILS,NES	1	No Quantity							1472			0
S3	2000	2000	2000	2	0	2	Export	484	Mexico	MEX	862	Venezuela	VEN								43	ANIMAL,VEG.FATS,OILS,NES	1	No Quantity							56186			0
S3	2000	2000	2000	2	0	2	Export	480	Mauritius	MUS	0	World	WLD								51	ORGANIC CHEMICALS	1	No Quantity							878216			0
S3	2000	2000	2000	2	0	2	Export	480	Mauritius	MUS	32	Argentina	ARG								51	ORGANIC CHEMICALS	1	No Quantity							4382			0
S3	2000	2000	2000	2	0	2	Export	480	Mauritius	MUS	56	Belgium	BEL								51	ORGANIC CHEMICALS	1	No Quantity							182			0
S3	2000	2000	2000	2	0	2	Export	480	Mauritius	MUS	174	Comoros	COM								51	ORGANIC CHEMICALS	1	No Quantity							9221			0
S3	2000	2000	2000	2	0	2	Export	480	Mauritius	MUS	251	France	FRA								51	ORGANIC CHEMICALS	1	No Quantity							8864			0
S3	2000	2000	2000	2	0	2	Export	480	Mauritius	MUS	276	Germany	DEU								51	ORGANIC CHEMICALS	1	No Quantity							510			0
S3	2000	2000	2000	2	0	2	Export	480	Mauritius	MUS	344	China, Hong Kong SAR	HKG								51	ORGANIC CHEMICALS	1	No Quantity							131			0
S3	2000	2000	2000	2	0	2	Export	480	Mauritius	MUS	381	Italy	ITA								51	ORGANIC CHEMICALS	1	No Quantity							973			0
S3	2000	2000	2000	2	0	2	Export	480	Mauritius	MUS	404	Kenya	KEN								51	ORGANIC CHEMICALS	1	No Quantity							66209			0
S3	2000	2000	2000	2	0	2	Export	480	Mauritius	MUS	450	Madagascar	MDG								51	ORGANIC CHEMICALS	1	No Quantity							365950			0
S3	2000	2000	2000	2	0	2	Export	480	Mauritius	MUS	508	Mozambique	MOZ								51	ORGANIC CHEMICALS	1	No Quantity							1707			0
S3	2000	2000	2000	2	0	2	Export	480	Mauritius	MUS	528	Netherlands	NLD								51	ORGANIC CHEMICALS	1	No Quantity							256			0
S3	2000	2000	2000	2	0	2	Export	480	Mauritius	MUS	646	Rwanda	RWA								51	ORGANIC CHEMICALS	1	No Quantity							303556			0
S3	2000	2000	2000	2	0	2	Export	480	Mauritius	MUS	690	Seychelles	SYC								51	ORGANIC CHEMICALS	1	No Quantity							74244			0
S3	2000	2000	2000	2	0	2	Export	480	Mauritius	MUS	702	Singapore	SGP								51	ORGANIC CHEMICALS	1	No Quantity							1051			0
S3	2000	2000	2000	2	0	2	Export	480	Mauritius	MUS	710	South Africa	ZAF								51	ORGANIC CHEMICALS	1	No Quantity							30007			0
S3	2000	2000	2000	2	0	2	Export	480	Mauritius	MUS	724	Spain	ESP								51	ORGANIC CHEMICALS	1	No Quantity							8783			0
S3	2000	2000	2000	2	0	2	Export	480	Mauritius	MUS	834	United Rep. of Tanzania	TZA								51	ORGANIC CHEMICALS	1	No Quantity							2191			0
S3	2000	2000	2000	2	0	2	Export	484	Mexico	MEX	0	World	WLD								51	ORGANIC CHEMICALS	1	No Quantity							1006411537			0
S3	2000	2000	2000	2	0	2	Export	484	Mexico	MEX	28	Antigua and Barbuda	ATG								51	ORGANIC CHEMICALS	1	No Quantity							148301			0
S3	2000	2000	2000	2	0	2	Export	484	Mexico	MEX	32	Argentina	ARG								51	ORGANIC CHEMICALS	1	No Quantity							69203592			0
S3	2000	2000	2000	2	0	2	Export	484	Mexico	MEX	36	Australia	AUS								51	ORGANIC CHEMICALS	1	No Quantity							1727626			0
S3	2000	2000	2000	2	0	2	Export	484	Mexico	MEX	40	Austria	AUT								51	ORGANIC CHEMICALS	1	No Quantity							723300			0
S3	2000	2000	2000	2	0	2	Export	484	Mexico	MEX	44	Bahamas	BHS								51	ORGANIC CHEMICALS	1	No Quantity							41297			0
S3	2000	2000	2000	2	0	2	Export	484	Mexico	MEX	50	Bangladesh	BGD								51	ORGANIC CHEMICALS	1	No Quantity							197400			0
S3	2000	2000	2000	2	0	2	Export	484	Mexico	MEX	52	Barbados	BRB								51	ORGANIC CHEMICALS	1	No Quantity							20850			0
S3	2000	2000	2000	2	0	2	Export	484	Mexico	MEX	56	Belgium	BEL								51	ORGANIC CHEMICALS	1	No Quantity							38044910			0
S3	2000	2000	2000	2	0	2	Export	484	Mexico	MEX	68	Bolivia (Plurinational State of)	BOL								51	ORGANIC CHEMICALS	1	No Quantity							338512			0
S3	2000	2000	2000	2	0	2	Export	484	Mexico	MEX	76	Brazil	BRA								51	ORGANIC CHEMICALS	1	No Quantity							38527806			0
S3	2000	2000	2000	2	0	2	Export	484	Mexico	MEX	84	Belize	BLZ								51	ORGANIC CHEMICALS	1	No Quantity							60270			0
S3	2000	2000	2000	2	0	2	Export	484	Mexico	MEX	96	Brunei Darussalam	BRN								51	ORGANIC CHEMICALS	1	No Quantity							3400			0
S3	2000	2000	2000	2	0	2	Export	484	Mexico	MEX	104	Myanmar	MMR								51	ORGANIC CHEMICALS	1	No Quantity							35462			0
S3	2000	2000	2000	2	0	2	Export	484	Mexico	MEX	124	Canada	CAN								51	ORGANIC CHEMICALS	1	No Quantity							20718342			0
S3	2000	2000	2000	2	0	2	Export	484	Mexico	MEX	144	Sri Lanka	LKA								51	ORGANIC CHEMICALS	1	No Quantity							6000			0
S3	2000	2000	2000	2	0	2	Export	484	Mexico	MEX	152	Chile	CHL								51	ORGANIC CHEMICALS	1	No Quantity							7385463			0
S3	2000	2000	2000	2	0	2	Export	484	Mexico	MEX	156	China	CHN								51	ORGANIC CHEMICALS	1	No Quantity							5818522			0
S3	2000	2000	2000	2	0	2	Export	484	Mexico	MEX	170	Colombia	COL								51	ORGANIC CHEMICALS	1	No Quantity							55296453			0
S3	2000	2000	2000	2	0	2	Export	484	Mexico	MEX	188	Costa Rica	CRI								51	ORGANIC CHEMICALS	1	No Quantity							4480112			0
S3	2000	2000	2000	2	0	2	Export	484	Mexico	MEX	191	Croatia	HRV								51	ORGANIC CHEMICALS	1	No Quantity							16808			0
S3	2000	2000	2000	2	0	2	Export	484	Mexico	MEX	192	Cuba	CUB								51	ORGANIC CHEMICALS	1	No Quantity							1970012			0
S3	2000	2000	2000	2	0	2	Export	484	Mexico	MEX	196	Cyprus	CYP								51	ORGANIC CHEMICALS	1	No Quantity							263710			0
S3	2000	2000	2000	2	0	2	Export	484	Mexico	MEX	203	Czechia	CZE								51	ORGANIC CHEMICALS	1	No Quantity							2928			0
S3	2000	2000	2000	2	0	2	Export	484	Mexico	MEX	208	Denmark	DNK								51	ORGANIC CHEMICALS	1	No Quantity							2453			0
S3	2000	2000	2000	2	0	2	Export	484	Mexico	MEX	214	Dominican Rep.	DOM								51	ORGANIC CHEMICALS	1	No Quantity							2995345			0
S3	2000	2000	2000	2	0	2	Export	484	Mexico	MEX	218	Ecuador	ECU								51	ORGANIC CHEMICALS	1	No Quantity							1416426			0
S3	2000	2000	2000	2	0	2	Export	484	Mexico	MEX	222	El Salvador	SLV								51	ORGANIC CHEMICALS	1	No Quantity							5695891			0
S3	2000	2000	2000	2	0	2	Export	484	Mexico	MEX	231	Ethiopia	ETH								51	ORGANIC CHEMICALS	1	No Quantity							102964			0
S3	2000	2000	2000	2	0	2	Export	484	Mexico	MEX	251	France	FRA								51	ORGANIC CHEMICALS	1	No Quantity							22859265			0
S3	2000	2000	2000	2	0	2	Export	484	Mexico	MEX	276	Germany	DEU								51	ORGANIC CHEMICALS	1	No Quantity							42729873			0
S3	2000	2000	2000	2	0	2	Export	484	Mexico	MEX	288	Ghana	GHA								51	ORGANIC CHEMICALS	1	No Quantity							22472			0
S3	2000	2000	2000	2	0	2	Export	484	Mexico	MEX	300	Greece	GRC								51	ORGANIC CHEMICALS	1	No Quantity							64045			0
S3	2000	2000	2000	2	0	2	Export	484	Mexico	MEX	320	Guatemala	GTM								51	ORGANIC CHEMICALS	1	No Quantity							11862314			0
S3	2000	2000	2000	2	0	2	Export	484	Mexico	MEX	332	Haiti	HTI								51	ORGANIC CHEMICALS	1	No Quantity							158036			0
S3	2000	2000	2000	2	0	2	Export	484	Mexico	MEX	340	Honduras	HND								51	ORGANIC CHEMICALS	1	No Quantity							1318859			0
S3	2000	2000	2000	2	0	2	Export	484	Mexico	MEX	344	China, Hong Kong SAR	HKG								51	ORGANIC CHEMICALS	1	No Quantity							1776629			0
S3	2000	2000	2000	2	0	2	Export	484	Mexico	MEX	348	Hungary	HUN								51	ORGANIC CHEMICALS	1	No Quantity							516997			0
S3	2000	2000	2000	2	0	2	Export	484	Mexico	MEX	360	Indonesia	IDN								51	ORGANIC CHEMICALS	1	No Quantity							1566574			0
S3	2000	2000	2000	2	0	2	Export	484	Mexico	MEX	364	Iran	IRN								51	ORGANIC CHEMICALS	1	No Quantity							2318140			0
S3	2000	2000	2000	2	0	2	Export	484	Mexico	MEX	372	Ireland	IRL								51	ORGANIC CHEMICALS	1	No Quantity							178390			0
S3	2000	2000	2000	2	0	2	Export	484	Mexico	MEX	376	Israel	ISR								51	ORGANIC CHEMICALS	1	No Quantity							381872			0
S3	2000	2000	2000	2	0	2	Export	484	Mexico	MEX	381	Italy	ITA								51	ORGANIC CHEMICALS	1	No Quantity							40172921			0
S3	2000	2000	2000	2	0	2	Export	484	Mexico	MEX	384	Côte d'Ivoire	CIV								51	ORGANIC CHEMICALS	1	No Quantity							118080			0
S3	2000	2000	2000	2	0	2	Export	484	Mexico	MEX	388	Jamaica	JAM								51	ORGANIC CHEMICALS	1	No Quantity							371283			0
S3	2000	2000	2000	2	0	2	Export	484	Mexico	MEX	392	Japan	JPN								51	ORGANIC CHEMICALS	1	No Quantity							28919818			0
S3	2000	2000	2000	2	0	2	Export	484	Mexico	MEX	400	Jordan	JOR								51	ORGANIC CHEMICALS	1	No Quantity							61978			0
S3	2000	2000	2000	2	0	2	Export	484	Mexico	MEX	404	Kenya	KEN								51	ORGANIC CHEMICALS	1	No Quantity							133485			0
S3	2000	2000	2000	2	0	2	Export	484	Mexico	MEX	408	Dem. People's Rep. of Korea	PRK								51	ORGANIC CHEMICALS	1	No Quantity							3114681			0
S3	2000	2000	2000	2	0	2	Export	484	Mexico	MEX	410	Rep. of Korea	KOR								51	ORGANIC CHEMICALS	1	No Quantity							13951062			0
S3	2000	2000	2000	2	0	2	Export	484	Mexico	MEX	414	Kuwait	KWT								51	ORGANIC CHEMICALS	1	No Quantity							100419			0
S3	2000	2000	2000	2	0	2	Export	484	Mexico	MEX	458	Malaysia	MYS								51	ORGANIC CHEMICALS	1	No Quantity							153417			0
S3	2000	2000	2000	2	0	2	Export	484	Mexico	MEX	490	Other Asia, nes									51	ORGANIC CHEMICALS	1	No Quantity							16763220			0
S3	2000	2000	2000	2	0	2	Export	484	Mexico	MEX	504	Morocco	MAR								51	ORGANIC CHEMICALS	1	No Quantity							4988			0
S3	2000	2000	2000	2	0	2	Export	484	Mexico	MEX	528	Netherlands	NLD								51	ORGANIC CHEMICALS	1	No Quantity							84087806			0
S3	2000	2000	2000	2	0	2	Export	484	Mexico	MEX	554	New Zealand	NZL								51	ORGANIC CHEMICALS	1	No Quantity							131370			0
S3	2000	2000	2000	2	0	2	Export	484	Mexico	MEX	558	Nicaragua	NIC								51	ORGANIC CHEMICALS	1	No Quantity							863759			0
S3	2000	2000	2000	2	0	2	Export	484	Mexico	MEX	566	Nigeria	NGA								51	ORGANIC CHEMICALS	1	No Quantity							20786			0
S3	2000	2000	2000	2	0	2	Export	484	Mexico	MEX	586	Pakistan	PAK								51	ORGANIC CHEMICALS	1	No Quantity							618887			0
S3	2000	2000	2000	2	0	2	Export	484	Mexico	MEX	591	Panama	PAN								51	ORGANIC CHEMICALS	1	No Quantity							5226911			0
S3	2000	2000	2000	2	0	2	Export	484	Mexico	MEX	600	Paraguay	PRY								51	ORGANIC CHEMICALS	1	No Quantity							230214			0
S3	2000	2000	2000	2	0	2	Export	484	Mexico	MEX	604	Peru	PER								51	ORGANIC CHEMICALS	1	No Quantity							6703637			0
S3	2000	2000	2000	2	0	2	Export	484	Mexico	MEX	608	Philippines	PHL								51	ORGANIC CHEMICALS	1	No Quantity							3270770			0
S3	2000	2000	2000	2	0	2	Export	484	Mexico	MEX	616	Poland	POL								51	ORGANIC CHEMICALS	1	No Quantity							6000			0
S3	2000	2000	2000	2	0	2	Export	484	Mexico	MEX	620	Portugal	PRT								51	ORGANIC CHEMICALS	1	No Quantity							527595			0
S3	2000	2000	2000	2	0	2	Export	484	Mexico	MEX	624	Guinea-Bissau	GNB								51	ORGANIC CHEMICALS	1	No Quantity							20000			0
S3	2000	2000	2000	2	0	2	Export	484	Mexico	MEX	643	Russian Federation	RUS								51	ORGANIC CHEMICALS	1	No Quantity							1687018			0
S3	2000	2000	2000	2	0	2	Export	484	Mexico	MEX	659	Saint Kitts and Nevis	KNA								51	ORGANIC CHEMICALS	1	No Quantity							21810			0
S3	2000	2000	2000	2	0	2	Export	484	Mexico	MEX	682	Saudi Arabia	SAU								51	ORGANIC CHEMICALS	1	No Quantity							349784			0
S3	2000	2000	2000	2	0	2	Export	484	Mexico	MEX	699	India	IND								51	ORGANIC CHEMICALS	1	No Quantity							4225377			0
S3	2000	2000	2000	2	0	2	Export	484	Mexico	MEX	702	Singapore	SGP								51	ORGANIC CHEMICALS	1	No Quantity							1668639			0
S3	2000	2000	2000	2	0	2	Export	484	Mexico	MEX	704	Viet Nam	VNM								51	ORGANIC CHEMICALS	1	No Quantity							179305			0
S3	2000	2000	2000	2	0	2	Export	484	Mexico	MEX	705	Slovenia	SVN								51	ORGANIC CHEMICALS	1	No Quantity							1394697			0
S3	2000	2000	2000	2	0	2	Export	484	Mexico	MEX	710	South Africa	ZAF								51	ORGANIC CHEMICALS	1	No Quantity							277756			0
S3	2000	2000	2000	2	0	2	Export	484	Mexico	MEX	724	Spain	ESP								51	ORGANIC CHEMICALS	1	No Quantity							55524442			0
S3	2000	2000	2000	2	0	2	Export	484	Mexico	MEX	752	Sweden	SWE								51	ORGANIC CHEMICALS	1	No Quantity							3377838			0
S3	2000	2000	2000	2	0	2	Export	484	Mexico	MEX	757	Switzerland	CHE								51	ORGANIC CHEMICALS	1	No Quantity							27456487			0
S3	2000	2000	2000	2	0	2	Export	484	Mexico	MEX	760	Syria	SYR								51	ORGANIC CHEMICALS	1	No Quantity							504368			0
S3	2000	2000	2000	2	0	2	Export	484	Mexico	MEX	764	Thailand	THA								51	ORGANIC CHEMICALS	1	No Quantity							865860			0
S3	2000	2000	2000	2	0	2	Export	484	Mexico	MEX	780	Trinidad and Tobago	TTO								51	ORGANIC CHEMICALS	1	No Quantity							201218			0
S3	2000	2000	2000	2	0	2	Export	484	Mexico	MEX	784	United Arab Emirates	ARE								51	ORGANIC CHEMICALS	1	No Quantity							12393			0
S3	2000	2000	2000	2	0	2	Export	484	Mexico	MEX	788	Tunisia	TUN								51	ORGANIC CHEMICALS	1	No Quantity							41833			0
S3	2000	2000	2000	2	0	2	Export	484	Mexico	MEX	792	Turkey	TUR								51	ORGANIC CHEMICALS	1	No Quantity							1985870			0
S3	2000	2000	2000	2	0	2	Export	484	Mexico	MEX	818	Egypt	EGY								51	ORGANIC CHEMICALS	1	No Quantity							458500			0
S3	2000	2000	2000	2	0	2	Export	484	Mexico	MEX	826	United Kingdom	GBR								51	ORGANIC CHEMICALS	1	No Quantity							13573105			0
S3	2000	2000	2000	2	0	2	Export	484	Mexico	MEX	842	USA	USA								51	ORGANIC CHEMICALS	1	No Quantity							319981344			0
S3	2000	2000	2000	2	0	2	Export	484	Mexico	MEX	858	Uruguay	URY								51	ORGANIC CHEMICALS	1	No Quantity							676904			0
S3	2000	2000	2000	2	0	2	Export	484	Mexico	MEX	862	Venezuela	VEN								51	ORGANIC CHEMICALS	1	No Quantity							25310077			0
S3	2000	2000	2000	2	0	2	Export	484	Mexico	MEX	887	Yemen	YEM								51	ORGANIC CHEMICALS	1	No Quantity							53100			0
S3	2000	2000	2000	2	0	2	Export	484	Mexico	MEX	891	Serbia and Montenegro	SCG								51	ORGANIC CHEMICALS	1	No Quantity							13104			0
S3	2000	2000	2000	2	0	2	Export	480	Mauritius	MUS	0	World	WLD								52	INORGANIC CHEMICALS	1	No Quantity							750160			0
S3	2000	2000	2000	2	0	2	Export	480	Mauritius	MUS	36	Australia	AUS								52	INORGANIC CHEMICALS	1	No Quantity							427945			0
S3	2000	2000	2000	2	0	2	Export	480	Mauritius	MUS	72	Botswana	BWA								52	INORGANIC CHEMICALS	1	No Quantity							7718			0
S3	2000	2000	2000	2	0	2	Export	480	Mauritius	MUS	156	China	CHN								52	INORGANIC CHEMICALS	1	No Quantity							5066			0
S3	2000	2000	2000	2	0	2	Export	480	Mauritius	MUS	174	Comoros	COM								52	INORGANIC CHEMICALS	1	No Quantity							1424			0
S3	2000	2000	2000	2	0	2	Export	480	Mauritius	MUS	251	France	FRA								52	INORGANIC CHEMICALS	1	No Quantity							79143			0
S3	2000	2000	2000	2	0	2	Export	480	Mauritius	MUS	276	Germany	DEU								52	INORGANIC CHEMICALS	1	No Quantity							6035			0
S3	2000	2000	2000	2	0	2	Export	480	Mauritius	MUS	288	Ghana	GHA								52	INORGANIC CHEMICALS	1	No Quantity							21272			0
S3	2000	2000	2000	2	0	2	Export	480	Mauritius	MUS	360	Indonesia	IDN								52	INORGANIC CHEMICALS	1	No Quantity							529			0
S3	2000	2000	2000	2	0	2	Export	480	Mauritius	MUS	404	Kenya	KEN								52	INORGANIC CHEMICALS	1	No Quantity							67859			0
S3	2000	2000	2000	2	0	2	Export	480	Mauritius	MUS	450	Madagascar	MDG								52	INORGANIC CHEMICALS	1	No Quantity							25078			0
S3	2000	2000	2000	2	0	2	Export	480	Mauritius	MUS	508	Mozambique	MOZ								52	INORGANIC CHEMICALS	1	No Quantity							583			0
S3	2000	2000	2000	2	0	2	Export	480	Mauritius	MUS	528	Netherlands	NLD								52	INORGANIC CHEMICALS	1	No Quantity							489			0
S3	2000	2000	2000	2	0	2	Export	480	Mauritius	MUS	690	Seychelles	SYC								52	INORGANIC CHEMICALS	1	No Quantity							74823			0
S3	2000	2000	2000	2	0	2	Export	480	Mauritius	MUS	699	India	IND								52	INORGANIC CHEMICALS	1	No Quantity							5262			0
S3	2000	2000	2000	2	0	2	Export	480	Mauritius	MUS	702	Singapore	SGP								52	INORGANIC CHEMICALS	1	No Quantity							11026			0
S3	2000	2000	2000	2	0	2	Export	480	Mauritius	MUS	710	South Africa	ZAF								52	INORGANIC CHEMICALS	1	No Quantity							1860			0
S3	2000	2000	2000	2	0	2	Export	480	Mauritius	MUS	834	United Rep. of Tanzania	TZA								52	INORGANIC CHEMICALS	1	No Quantity							6230			0
S3	2000	2000	2000	2	0	2	Export	480	Mauritius	MUS	894	Zambia	ZMB								52	INORGANIC CHEMICALS	1	No Quantity							7819			0
S3	2000	2000	2000	2	0	2	Export	484	Mexico	MEX	0	World	WLD								52	INORGANIC CHEMICALS	1	No Quantity							437185059			0
S3	2000	2000	2000	2	0	2	Export	484	Mexico	MEX	32	Argentina	ARG								52	INORGANIC CHEMICALS	1	No Quantity							2266754			0
S3	2000	2000	2000	2	0	2	Export	484	Mexico	MEX	36	Australia	AUS								52	INORGANIC CHEMICALS	1	No Quantity							4777621			0
S3	2000	2000	2000	2	0	2	Export	484	Mexico	MEX	52	Barbados	BRB								52	INORGANIC CHEMICALS	1	No Quantity							22800			0
S3	2000	2000	2000	2	0	2	Export	484	Mexico	MEX	56	Belgium	BEL								52	INORGANIC CHEMICALS	1	No Quantity							4248699			0
S3	2000	2000	2000	2	0	2	Export	484	Mexico	MEX	68	Bolivia (Plurinational State of)	BOL								52	INORGANIC CHEMICALS	1	No Quantity							1236233			0
S3	2000	2000	2000	2	0	2	Export	484	Mexico	MEX	76	Brazil	BRA								52	INORGANIC CHEMICALS	1	No Quantity							18403389			0
S3	2000	2000	2000	2	0	2	Export	484	Mexico	MEX	84	Belize	BLZ								52	INORGANIC CHEMICALS	1	No Quantity							315323			0
S3	2000	2000	2000	2	0	2	Export	484	Mexico	MEX	124	Canada	CAN								52	INORGANIC CHEMICALS	1	No Quantity							4056392			0
S3	2000	2000	2000	2	0	2	Export	484	Mexico	MEX	144	Sri Lanka	LKA								52	INORGANIC CHEMICALS	1	No Quantity							8512			0
S3	2000	2000	2000	2	0	2	Export	484	Mexico	MEX	152	Chile	CHL								52	INORGANIC CHEMICALS	1	No Quantity							19926079			0
S3	2000	2000	2000	2	0	2	Export	484	Mexico	MEX	156	China	CHN								52	INORGANIC CHEMICALS	1	No Quantity							59581			0
S3	2000	2000	2000	2	0	2	Export	484	Mexico	MEX	170	Colombia	COL								52	INORGANIC CHEMICALS	1	No Quantity							5973179			0
S3	2000	2000	2000	2	0	2	Export	484	Mexico	MEX	188	Costa Rica	CRI								52	INORGANIC CHEMICALS	1	No Quantity							3641170			0
S3	2000	2000	2000	2	0	2	Export	484	Mexico	MEX	192	Cuba	CUB								52	INORGANIC CHEMICALS	1	No Quantity							8264775			0
S3	2000	2000	2000	2	0	2	Export	484	Mexico	MEX	208	Denmark	DNK								52	INORGANIC CHEMICALS	1	No Quantity							16798			0
S3	2000	2000	2000	2	0	2	Export	484	Mexico	MEX	214	Dominican Rep.	DOM								52	INORGANIC CHEMICALS	1	No Quantity							2794400			0
S3	2000	2000	2000	2	0	2	Export	484	Mexico	MEX	218	Ecuador	ECU								52	INORGANIC CHEMICALS	1	No Quantity							1004199			0
S3	2000	2000	2000	2	0	2	Export	484	Mexico	MEX	222	El Salvador	SLV								52	INORGANIC CHEMICALS	1	No Quantity							3591892			0
S3	2000	2000	2000	2	0	2	Export	484	Mexico	MEX	231	Ethiopia	ETH								52	INORGANIC CHEMICALS	1	No Quantity							10545			0
S3	2000	2000	2000	2	0	2	Export	484	Mexico	MEX	251	France	FRA								52	INORGANIC CHEMICALS	1	No Quantity							598981			0
S3	2000	2000	2000	2	0	2	Export	484	Mexico	MEX	276	Germany	DEU								52	INORGANIC CHEMICALS	1	No Quantity							6502012			0
S3	2000	2000	2000	2	0	2	Export	484	Mexico	MEX	300	Greece	GRC								52	INORGANIC CHEMICALS	1	No Quantity							120838			0
S3	2000	2000	2000	2	0	2	Export	484	Mexico	MEX	320	Guatemala	GTM								52	INORGANIC CHEMICALS	1	No Quantity							8010320			0
S3	2000	2000	2000	2	0	2	Export	484	Mexico	MEX	332	Haiti	HTI								52	INORGANIC CHEMICALS	1	No Quantity							411822			0
S3	2000	2000	2000	2	0	2	Export	484	Mexico	MEX	340	Honduras	HND								52	INORGANIC CHEMICALS	1	No Quantity							2726728			0
S3	2000	2000	2000	2	0	2	Export	484	Mexico	MEX	344	China, Hong Kong SAR	HKG								52	INORGANIC CHEMICALS	1	No Quantity							1150465			0
S3	2000	2000	2000	2	0	2	Export	484	Mexico	MEX	360	Indonesia	IDN								52	INORGANIC CHEMICALS	1	No Quantity							142092			0
S3	2000	2000	2000	2	0	2	Export	484	Mexico	MEX	376	Israel	ISR								52	INORGANIC CHEMICALS	1	No Quantity							147095			0
S3	2000	2000	2000	2	0	2	Export	484	Mexico	MEX	381	Italy	ITA								52	INORGANIC CHEMICALS	1	No Quantity							2250281			0
S3	2000	2000	2000	2	0	2	Export	484	Mexico	MEX	392	Japan	JPN								52	INORGANIC CHEMICALS	1	No Quantity							13689489			0
S3	2000	2000	2000	2	0	2	Export	484	Mexico	MEX	400	Jordan	JOR								52	INORGANIC CHEMICALS	1	No Quantity							6855			0
S3	2000	2000	2000	2	0	2	Export	484	Mexico	MEX	404	Kenya	KEN								52	INORGANIC CHEMICALS	1	No Quantity							6833			0
S3	2000	2000	2000	2	0	2	Export	484	Mexico	MEX	410	Rep. of Korea	KOR								52	INORGANIC CHEMICALS	1	No Quantity							195760			0
S3	2000	2000	2000	2	0	2	Export	484	Mexico	MEX	458	Malaysia	MYS								52	INORGANIC CHEMICALS	1	No Quantity							3682555			0
S3	2000	2000	2000	2	0	2	Export	484	Mexico	MEX	490	Other Asia, nes									52	INORGANIC CHEMICALS	1	No Quantity							1132087			0
S3	2000	2000	2000	2	0	2	Export	484	Mexico	MEX	504	Morocco	MAR								52	INORGANIC CHEMICALS	1	No Quantity							99883			0
S3	2000	2000	2000	2	0	2	Export	484	Mexico	MEX	528	Netherlands	NLD								52	INORGANIC CHEMICALS	1	No Quantity							606515			0
S3	2000	2000	2000	2	0	2	Export	484	Mexico	MEX	554	New Zealand	NZL								52	INORGANIC CHEMICALS	1	No Quantity							4400593			0
S3	2000	2000	2000	2	0	2	Export	484	Mexico	MEX	558	Nicaragua	NIC								52	INORGANIC CHEMICALS	1	No Quantity							206353			0
S3	2000	2000	2000	2	0	2	Export	484	Mexico	MEX	566	Nigeria	NGA								52	INORGANIC CHEMICALS	1	No Quantity							168280			0
S3	2000	2000	2000	2	0	2	Export	484	Mexico	MEX	591	Panama	PAN								52	INORGANIC CHEMICALS	1	No Quantity							1113777			0
S3	2000	2000	2000	2	0	2	Export	484	Mexico	MEX	600	Paraguay	PRY								52	INORGANIC CHEMICALS	1	No Quantity							115507			0
S3	2000	2000	2000	2	0	2	Export	484	Mexico	MEX	604	Peru	PER								52	INORGANIC CHEMICALS	1	No Quantity							13766841			0
S3	2000	2000	2000	2	0	2	Export	484	Mexico	MEX	608	Philippines	PHL								52	INORGANIC CHEMICALS	1	No Quantity							316457			0
S3	2000	2000	2000	2	0	2	Export	484	Mexico	MEX	616	Poland	POL								52	INORGANIC CHEMICALS	1	No Quantity							280199			0
S3	2000	2000	2000	2	0	2	Export	484	Mexico	MEX	620	Portugal	PRT								52	INORGANIC CHEMICALS	1	No Quantity							109153			0
S3	2000	2000	2000	2	0	2	Export	484	Mexico	MEX	682	Saudi Arabia	SAU								52	INORGANIC CHEMICALS	1	No Quantity							22200			0
S3	2000	2000	2000	2	0	2	Export	484	Mexico	MEX	699	India	IND								52	INORGANIC CHEMICALS	1	No Quantity							37225			0
S3	2000	2000	2000	2	0	2	Export	484	Mexico	MEX	702	Singapore	SGP								52	INORGANIC CHEMICALS	1	No Quantity							649093			0
S3	2000	2000	2000	2	0	2	Export	484	Mexico	MEX	704	Viet Nam	VNM								52	INORGANIC CHEMICALS	1	No Quantity							247412			0
S3	2000	2000	2000	2	0	2	Export	484	Mexico	MEX	710	South Africa	ZAF								52	INORGANIC CHEMICALS	1	No Quantity							142947			0
S3	2000	2000	2000	2	0	2	Export	484	Mexico	MEX	724	Spain	ESP								52	INORGANIC CHEMICALS	1	No Quantity							1631758			0
S3	2000	2000	2000	2	0	2	Export	484	Mexico	MEX	736	Fmr Sudan	SDN								52	INORGANIC CHEMICALS	1	No Quantity							67673			0
S3	2000	2000	2000	2	0	2	Export	484	Mexico	MEX	757	Switzerland	CHE								52	INORGANIC CHEMICALS	1	No Quantity							783523			0
S3	2000	2000	2000	2	0	2	Export	484	Mexico	MEX	764	Thailand	THA								52	INORGANIC CHEMICALS	1	No Quantity							1883766			0
S3	2000	2000	2000	2	0	2	Export	484	Mexico	MEX	780	Trinidad and Tobago	TTO								52	INORGANIC CHEMICALS	1	No Quantity							1024577			0
S3	2000	2000	2000	2	0	2	Export	484	Mexico	MEX	784	United Arab Emirates	ARE								52	INORGANIC CHEMICALS	1	No Quantity							21300			0
S3	2000	2000	2000	2	0	2	Export	484	Mexico	MEX	818	Egypt	EGY								52	INORGANIC CHEMICALS	1	No Quantity							32660			0
S3	2000	2000	2000	2	0	2	Export	484	Mexico	MEX	826	United Kingdom	GBR								52	INORGANIC CHEMICALS	1	No Quantity							7975982			0
S3	2000	2000	2000	2	0	2	Export	484	Mexico	MEX	842	USA	USA								52	INORGANIC CHEMICALS	1	No Quantity							264326036			0
S3	2000	2000	2000	2	0	2	Export	484	Mexico	MEX	858	Uruguay	URY								52	INORGANIC CHEMICALS	1	No Quantity							239496			0
S3	2000	2000	2000	2	0	2	Export	484	Mexico	MEX	862	Venezuela	VEN								52	INORGANIC CHEMICALS	1	No Quantity							15523299			0
S3	2000	2000	2000	2	0	2	Export	480	Mauritius	MUS	0	World	WLD								53	DYES,COLOURING MATERIALS	1	No Quantity							661188			0
S3	2000	2000	2000	2	0	2	Export	480	Mauritius	MUS	72	Botswana	BWA								53	DYES,COLOURING MATERIALS	1	No Quantity							30178			0
S3	2000	2000	2000	2	0	2	Export	480	Mauritius	MUS	76	Brazil	BRA								53	DYES,COLOURING MATERIALS	1	No Quantity							2154			0
S3	2000	2000	2000	2	0	2	Export	480	Mauritius	MUS	251	France	FRA								53	DYES,COLOURING MATERIALS	1	No Quantity							24570			0
S3	2000	2000	2000	2	0	2	Export	480	Mauritius	MUS	260	Fr. South Antarctic Terr.	ATF								53	DYES,COLOURING MATERIALS	1	No Quantity							3821			0
S3	2000	2000	2000	2	0	2	Export	480	Mauritius	MUS	276	Germany	DEU								53	DYES,COLOURING MATERIALS	1	No Quantity							18340			0
S3	2000	2000	2000	2	0	2	Export	480	Mauritius	MUS	392	Japan	JPN								53	DYES,COLOURING MATERIALS	1	No Quantity							379			0
S3	2000	2000	2000	2	0	2	Export	480	Mauritius	MUS	450	Madagascar	MDG								53	DYES,COLOURING MATERIALS	1	No Quantity							186667			0
S3	2000	2000	2000	2	0	2	Export	480	Mauritius	MUS	490	Other Asia, nes									53	DYES,COLOURING MATERIALS	1	No Quantity							17883			0
S3	2000	2000	2000	2	0	2	Export	480	Mauritius	MUS	508	Mozambique	MOZ								53	DYES,COLOURING MATERIALS	1	No Quantity							32448			0
S3	2000	2000	2000	2	0	2	Export	480	Mauritius	MUS	690	Seychelles	SYC								53	DYES,COLOURING MATERIALS	1	No Quantity							117706			0
S3	2000	2000	2000	2	0	2	Export	480	Mauritius	MUS	699	India	IND								53	DYES,COLOURING MATERIALS	1	No Quantity							43774			0
S3	2000	2000	2000	2	0	2	Export	480	Mauritius	MUS	710	South Africa	ZAF								53	DYES,COLOURING MATERIALS	1	No Quantity							110225			0
S3	2000	2000	2000	2	0	2	Export	480	Mauritius	MUS	757	Switzerland	CHE								53	DYES,COLOURING MATERIALS	1	No Quantity							63394			0
S3	2000	2000	2000	2	0	2	Export	480	Mauritius	MUS	760	Syria	SYR								53	DYES,COLOURING MATERIALS	1	No Quantity							3069			0
S3	2000	2000	2000	2	0	2	Export	480	Mauritius	MUS	826	United Kingdom	GBR								53	DYES,COLOURING MATERIALS	1	No Quantity							2627			0
S3	2000	2000	2000	2	0	2	Export	480	Mauritius	MUS	834	United Rep. of Tanzania	TZA								53	DYES,COLOURING MATERIALS	1	No Quantity							3759			0
S3	2000	2000	2000	2	0	2	Export	480	Mauritius	MUS	842	USA	USA								53	DYES,COLOURING MATERIALS	1	No Quantity							192			0
S3	2000	2000	2000	2	0	2	Export	484	Mexico	MEX	0	World	WLD								53	DYES,COLOURING MATERIALS	1	No Quantity							481828173			0
S3	2000	2000	2000	2	0	2	Export	484	Mexico	MEX	28	Antigua and Barbuda	ATG								53	DYES,COLOURING MATERIALS	1	No Quantity							5974			0
S3	2000	2000	2000	2	0	2	Export	484	Mexico	MEX	32	Argentina	ARG								53	DYES,COLOURING MATERIALS	1	No Quantity							14767547			0
S3	2000	2000	2000	2	0	2	Export	484	Mexico	MEX	36	Australia	AUS								53	DYES,COLOURING MATERIALS	1	No Quantity							1032065			0
S3	2000	2000	2000	2	0	2	Export	484	Mexico	MEX	40	Austria	AUT								53	DYES,COLOURING MATERIALS	1	No Quantity							14896			0
S3	2000	2000	2000	2	0	2	Export	484	Mexico	MEX	44	Bahamas	BHS								53	DYES,COLOURING MATERIALS	1	No Quantity							9949			0
S3	2000	2000	2000	2	0	2	Export	484	Mexico	MEX	52	Barbados	BRB								53	DYES,COLOURING MATERIALS	1	No Quantity							35926			0
S3	2000	2000	2000	2	0	2	Export	484	Mexico	MEX	56	Belgium	BEL								53	DYES,COLOURING MATERIALS	1	No Quantity							20923468			0
S3	2000	2000	2000	2	0	2	Export	484	Mexico	MEX	68	Bolivia (Plurinational State of)	BOL								53	DYES,COLOURING MATERIALS	1	No Quantity							228724			0
S3	2000	2000	2000	2	0	2	Export	484	Mexico	MEX	76	Brazil	BRA								53	DYES,COLOURING MATERIALS	1	No Quantity							16073993			0
S3	2000	2000	2000	2	0	2	Export	484	Mexico	MEX	84	Belize	BLZ								53	DYES,COLOURING MATERIALS	1	No Quantity							275945			0
S3	2000	2000	2000	2	0	2	Export	484	Mexico	MEX	124	Canada	CAN								53	DYES,COLOURING MATERIALS	1	No Quantity							2076047			0
S3	2000	2000	2000	2	0	2	Export	484	Mexico	MEX	136	Cayman Isds	CYM								53	DYES,COLOURING MATERIALS	1	No Quantity							103			0
S3	2000	2000	2000	2	0	2	Export	484	Mexico	MEX	148	Chad	TCD								53	DYES,COLOURING MATERIALS	1	No Quantity							4638			0
S3	2000	2000	2000	2	0	2	Export	484	Mexico	MEX	152	Chile	CHL								53	DYES,COLOURING MATERIALS	1	No Quantity							8061321			0
S3	2000	2000	2000	2	0	2	Export	484	Mexico	MEX	156	China	CHN								53	DYES,COLOURING MATERIALS	1	No Quantity							750266			0
S3	2000	2000	2000	2	0	2	Export	484	Mexico	MEX	170	Colombia	COL								53	DYES,COLOURING MATERIALS	1	No Quantity							11003223			0
S3	2000	2000	2000	2	0	2	Export	484	Mexico	MEX	188	Costa Rica	CRI								53	DYES,COLOURING MATERIALS	1	No Quantity							3593652			0
S3	2000	2000	2000	2	0	2	Export	484	Mexico	MEX	192	Cuba	CUB								53	DYES,COLOURING MATERIALS	1	No Quantity							7708316			0
S3	2000	2000	2000	2	0	2	Export	484	Mexico	MEX	196	Cyprus	CYP								53	DYES,COLOURING MATERIALS	1	No Quantity							155901			0
S3	2000	2000	2000	2	0	2	Export	484	Mexico	MEX	208	Denmark	DNK								53	DYES,COLOURING MATERIALS	1	No Quantity							2196			0
S3	2000	2000	2000	2	0	2	Export	484	Mexico	MEX	212	Dominica	DMA								53	DYES,COLOURING MATERIALS	1	No Quantity							3517			0
S3	2000	2000	2000	2	0	2	Export	484	Mexico	MEX	214	Dominican Rep.	DOM								53	DYES,COLOURING MATERIALS	1	No Quantity							4327825			0
S3	2000	2000	2000	2	0	2	Export	484	Mexico	MEX	218	Ecuador	ECU								53	DYES,COLOURING MATERIALS	1	No Quantity							3138133			0
S3	2000	2000	2000	2	0	2	Export	484	Mexico	MEX	222	El Salvador	SLV								53	DYES,COLOURING MATERIALS	1	No Quantity							4893400			0
S3	2000	2000	2000	2	0	2	Export	484	Mexico	MEX	251	France	FRA								53	DYES,COLOURING MATERIALS	1	No Quantity							1982814			0
S3	2000	2000	2000	2	0	2	Export	484	Mexico	MEX	276	Germany	DEU								53	DYES,COLOURING MATERIALS	1	No Quantity							12581797			0
S3	2000	2000	2000	2	0	2	Export	484	Mexico	MEX	300	Greece	GRC								53	DYES,COLOURING MATERIALS	1	No Quantity							45891			0
S3	2000	2000	2000	2	0	2	Export	484	Mexico	MEX	316	Guam	GUM								53	DYES,COLOURING MATERIALS	1	No Quantity							11060			0
S3	2000	2000	2000	2	0	2	Export	484	Mexico	MEX	320	Guatemala	GTM								53	DYES,COLOURING MATERIALS	1	No Quantity							11662059			0
S3	2000	2000	2000	2	0	2	Export	484	Mexico	MEX	328	Guyana	GUY								53	DYES,COLOURING MATERIALS	1	No Quantity							1855			0
S3	2000	2000	2000	2	0	2	Export	484	Mexico	MEX	332	Haiti	HTI								53	DYES,COLOURING MATERIALS	1	No Quantity							254029			0
S3	2000	2000	2000	2	0	2	Export	484	Mexico	MEX	340	Honduras	HND								53	DYES,COLOURING MATERIALS	1	No Quantity							1654994			0
S3	2000	2000	2000	2	0	2	Export	484	Mexico	MEX	344	China, Hong Kong SAR	HKG								53	DYES,COLOURING MATERIALS	1	No Quantity							163680			0
S3	2000	2000	2000	2	0	2	Export	484	Mexico	MEX	348	Hungary	HUN								53	DYES,COLOURING MATERIALS	1	No Quantity							4825			0
S3	2000	2000	2000	2	0	2	Export	484	Mexico	MEX	381	Italy	ITA								53	DYES,COLOURING MATERIALS	1	No Quantity							264308			0
S3	2000	2000	2000	2	0	2	Export	484	Mexico	MEX	388	Jamaica	JAM								53	DYES,COLOURING MATERIALS	1	No Quantity							559162			0
S3	2000	2000	2000	2	0	2	Export	484	Mexico	MEX	392	Japan	JPN								53	DYES,COLOURING MATERIALS	1	No Quantity							10289003			0
S3	2000	2000	2000	2	0	2	Export	484	Mexico	MEX	410	Rep. of Korea	KOR								53	DYES,COLOURING MATERIALS	1	No Quantity							717237			0
S3	2000	2000	2000	2	0	2	Export	484	Mexico	MEX	430	Liberia	LBR								53	DYES,COLOURING MATERIALS	1	No Quantity							136509			0
S3	2000	2000	2000	2	0	2	Export	484	Mexico	MEX	458	Malaysia	MYS								53	DYES,COLOURING MATERIALS	1	No Quantity							146415			0
S3	2000	2000	2000	2	0	2	Export	484	Mexico	MEX	470	Malta	MLT								53	DYES,COLOURING MATERIALS	1	No Quantity							1730			0
S3	2000	2000	2000	2	0	2	Export	484	Mexico	MEX	490	Other Asia, nes									53	DYES,COLOURING MATERIALS	1	No Quantity							145049			0
S3	2000	2000	2000	2	0	2	Export	484	Mexico	MEX	528	Netherlands	NLD								53	DYES,COLOURING MATERIALS	1	No Quantity							136763			0
S3	2000	2000	2000	2	0	2	Export	484	Mexico	MEX	558	Nicaragua	NIC								53	DYES,COLOURING MATERIALS	1	No Quantity							560935			0
S3	2000	2000	2000	2	0	2	Export	484	Mexico	MEX	579	Norway	NOR								53	DYES,COLOURING MATERIALS	1	No Quantity							7397			0
S3	2000	2000	2000	2	0	2	Export	484	Mexico	MEX	586	Pakistan	PAK								53	DYES,COLOURING MATERIALS	1	No Quantity							415457			0
S3	2000	2000	2000	2	0	2	Export	484	Mexico	MEX	591	Panama	PAN								53	DYES,COLOURING MATERIALS	1	No Quantity							2130636			0
S3	2000	2000	2000	2	0	2	Export	484	Mexico	MEX	600	Paraguay	PRY								53	DYES,COLOURING MATERIALS	1	No Quantity							249596			0
S3	2000	2000	2000	2	0	2	Export	484	Mexico	MEX	604	Peru	PER								53	DYES,COLOURING MATERIALS	1	No Quantity							5990438			0
S3	2000	2000	2000	2	0	2	Export	484	Mexico	MEX	608	Philippines	PHL								53	DYES,COLOURING MATERIALS	1	No Quantity							54497			0
S3	2000	2000	2000	2	0	2	Export	484	Mexico	MEX	620	Portugal	PRT								53	DYES,COLOURING MATERIALS	1	No Quantity							246160			0
S3	2000	2000	2000	2	0	2	Export	484	Mexico	MEX	624	Guinea-Bissau	GNB								53	DYES,COLOURING MATERIALS	1	No Quantity							8263			0
S3	2000	2000	2000	2	0	2	Export	484	Mexico	MEX	643	Russian Federation	RUS								53	DYES,COLOURING MATERIALS	1	No Quantity							84495			0
S3	2000	2000	2000	2	0	2	Export	484	Mexico	MEX	670	Saint Vincent and the Grenadines	VCT								53	DYES,COLOURING MATERIALS	1	No Quantity							11520			0
S3	2000	2000	2000	2	0	2	Export	484	Mexico	MEX	682	Saudi Arabia	SAU								53	DYES,COLOURING MATERIALS	1	No Quantity							3147			0
S3	2000	2000	2000	2	0	2	Export	484	Mexico	MEX	699	India	IND								53	DYES,COLOURING MATERIALS	1	No Quantity							115045			0
S3	2000	2000	2000	2	0	2	Export	484	Mexico	MEX	702	Singapore	SGP								53	DYES,COLOURING MATERIALS	1	No Quantity							364798			0
S3	2000	2000	2000	2	0	2	Export	484	Mexico	MEX	704	Viet Nam	VNM								53	DYES,COLOURING MATERIALS	1	No Quantity							204400			0
S3	2000	2000	2000	2	0	2	Export	484	Mexico	MEX	724	Spain	ESP								53	DYES,COLOURING MATERIALS	1	No Quantity							8379129			0
S3	2000	2000	2000	2	0	2	Export	484	Mexico	MEX	757	Switzerland	CHE								53	DYES,COLOURING MATERIALS	1	No Quantity							4914933			0
S3	2000	2000	2000	2	0	2	Export	484	Mexico	MEX	780	Trinidad and Tobago	TTO								53	DYES,COLOURING MATERIALS	1	No Quantity							107262			0
S3	2000	2000	2000	2	0	2	Export	484	Mexico	MEX	792	Turkey	TUR								53	DYES,COLOURING MATERIALS	1	No Quantity							3814			0
S3	2000	2000	2000	2	0	2	Export	484	Mexico	MEX	826	United Kingdom	GBR								53	DYES,COLOURING MATERIALS	1	No Quantity							738458			0
S3	2000	2000	2000	2	0	2	Export	484	Mexico	MEX	842	USA	USA								53	DYES,COLOURING MATERIALS	1	No Quantity							308436200			0
S3	2000	2000	2000	2	0	2	Export	484	Mexico	MEX	858	Uruguay	URY								53	DYES,COLOURING MATERIALS	1	No Quantity							967193			0
S3	2000	2000	2000	2	0	2	Export	484	Mexico	MEX	862	Venezuela	VEN								53	DYES,COLOURING MATERIALS	1	No Quantity							7988195			0
S3	2000	2000	2000	2	0	2	Export	480	Mauritius	MUS	0	World	WLD								54	MEDICINAL,PHARM.PRODUCTS	1	No Quantity							2164870			0
S3	2000	2000	2000	2	0	2	Export	480	Mauritius	MUS	36	Australia	AUS								54	MEDICINAL,PHARM.PRODUCTS	1	No Quantity							14766			0
S3	2000	2000	2000	2	0	2	Export	480	Mauritius	MUS	120	Cameroon	CMR								54	MEDICINAL,PHARM.PRODUCTS	1	No Quantity							273409			0
S3	2000	2000	2000	2	0	2	Export	480	Mauritius	MUS	174	Comoros	COM								54	MEDICINAL,PHARM.PRODUCTS	1	No Quantity							3578			0
S3	2000	2000	2000	2	0	2	Export	480	Mauritius	MUS	204	Benin	BEN								54	MEDICINAL,PHARM.PRODUCTS	1	No Quantity							19158			0
S3	2000	2000	2000	2	0	2	Export	480	Mauritius	MUS	251	France	FRA								54	MEDICINAL,PHARM.PRODUCTS	1	No Quantity							168454			0
S3	2000	2000	2000	2	0	2	Export	480	Mauritius	MUS	266	Gabon	GAB								54	MEDICINAL,PHARM.PRODUCTS	1	No Quantity							36175			0
S3	2000	2000	2000	2	0	2	Export	480	Mauritius	MUS	288	Ghana	GHA								54	MEDICINAL,PHARM.PRODUCTS	1	No Quantity							29317			0
S3	2000	2000	2000	2	0	2	Export	480	Mauritius	MUS	324	Guinea	GIN								54	MEDICINAL,PHARM.PRODUCTS	1	No Quantity							321			0
S3	2000	2000	2000	2	0	2	Export	480	Mauritius	MUS	384	Côte d'Ivoire	CIV								54	MEDICINAL,PHARM.PRODUCTS	1	No Quantity							16570			0
S3	2000	2000	2000	2	0	2	Export	480	Mauritius	MUS	392	Japan	JPN								54	MEDICINAL,PHARM.PRODUCTS	1	No Quantity							409			0
S3	2000	2000	2000	2	0	2	Export	480	Mauritius	MUS	404	Kenya	KEN								54	MEDICINAL,PHARM.PRODUCTS	1	No Quantity							10672			0
S3	2000	2000	2000	2	0	2	Export	480	Mauritius	MUS	450	Madagascar	MDG								54	MEDICINAL,PHARM.PRODUCTS	1	No Quantity							1080043			0
S3	2000	2000	2000	2	0	2	Export	480	Mauritius	MUS	454	Malawi	MWI								54	MEDICINAL,PHARM.PRODUCTS	1	No Quantity							127195			0
S3	2000	2000	2000	2	0	2	Export	480	Mauritius	MUS	466	Mali	MLI								54	MEDICINAL,PHARM.PRODUCTS	1	No Quantity							31703			0
S3	2000	2000	2000	2	0	2	Export	480	Mauritius	MUS	508	Mozambique	MOZ								54	MEDICINAL,PHARM.PRODUCTS	1	No Quantity							43260			0
S3	2000	2000	2000	2	0	2	Export	480	Mauritius	MUS	646	Rwanda	RWA								54	MEDICINAL,PHARM.PRODUCTS	1	No Quantity							32376			0
S3	2000	2000	2000	2	0	2	Export	480	Mauritius	MUS	686	Senegal	SEN								54	MEDICINAL,PHARM.PRODUCTS	1	No Quantity							321			0
S3	2000	2000	2000	2	0	2	Export	480	Mauritius	MUS	690	Seychelles	SYC								54	MEDICINAL,PHARM.PRODUCTS	1	No Quantity							24730			0
S3	2000	2000	2000	2	0	2	Export	480	Mauritius	MUS	699	India	IND								54	MEDICINAL,PHARM.PRODUCTS	1	No Quantity							15388			0
S3	2000	2000	2000	2	0	2	Export	480	Mauritius	MUS	710	South Africa	ZAF								54	MEDICINAL,PHARM.PRODUCTS	1	No Quantity							11077			0
S3	2000	2000	2000	2	0	2	Export	480	Mauritius	MUS	768	Togo	TGO								54	MEDICINAL,PHARM.PRODUCTS	1	No Quantity							245			0
S3	2000	2000	2000	2	0	2	Export	480	Mauritius	MUS	826	United Kingdom	GBR								54	MEDICINAL,PHARM.PRODUCTS	1	No Quantity							65779			0
S3	2000	2000	2000	2	0	2	Export	480	Mauritius	MUS	842	USA	USA								54	MEDICINAL,PHARM.PRODUCTS	1	No Quantity							1426			0
S3	2000	2000	2000	2	0	2	Export	480	Mauritius	MUS	854	Burkina Faso	BFA								54	MEDICINAL,PHARM.PRODUCTS	1	No Quantity							150780			0
S3	2000	2000	2000	2	0	2	Export	480	Mauritius	MUS	894	Zambia	ZMB								54	MEDICINAL,PHARM.PRODUCTS	1	No Quantity							7718			0
S3	2000	2000	2000	2	0	2	Export	484	Mexico	MEX	0	World	WLD								54	MEDICINAL,PHARM.PRODUCTS	1	No Quantity							878588242			0
S3	2000	2000	2000	2	0	2	Export	484	Mexico	MEX	28	Antigua and Barbuda	ATG								54	MEDICINAL,PHARM.PRODUCTS	1	No Quantity							1685			0
S3	2000	2000	2000	2	0	2	Export	484	Mexico	MEX	32	Argentina	ARG								54	MEDICINAL,PHARM.PRODUCTS	1	No Quantity							44465120			0
S3	2000	2000	2000	2	0	2	Export	484	Mexico	MEX	36	Australia	AUS								54	MEDICINAL,PHARM.PRODUCTS	1	No Quantity							7255293			0
S3	2000	2000	2000	2	0	2	Export	484	Mexico	MEX	40	Austria	AUT								54	MEDICINAL,PHARM.PRODUCTS	1	No Quantity							203366			0
S3	2000	2000	2000	2	0	2	Export	484	Mexico	MEX	44	Bahamas	BHS								54	MEDICINAL,PHARM.PRODUCTS	1	No Quantity							218466			0
S3	2000	2000	2000	2	0	2	Export	484	Mexico	MEX	50	Bangladesh	BGD								54	MEDICINAL,PHARM.PRODUCTS	1	No Quantity							37500			0
S3	2000	2000	2000	2	0	2	Export	484	Mexico	MEX	51	Armenia	ARM								54	MEDICINAL,PHARM.PRODUCTS	1	No Quantity							5600			0
S3	2000	2000	2000	2	0	2	Export	484	Mexico	MEX	52	Barbados	BRB								54	MEDICINAL,PHARM.PRODUCTS	1	No Quantity							143279			0
S3	2000	2000	2000	2	0	2	Export	484	Mexico	MEX	56	Belgium	BEL								54	MEDICINAL,PHARM.PRODUCTS	1	No Quantity							2684911			0
S3	2000	2000	2000	2	0	2	Export	484	Mexico	MEX	60	Bermuda	BMU								54	MEDICINAL,PHARM.PRODUCTS	1	No Quantity							153068			0
S3	2000	2000	2000	2	0	2	Export	484	Mexico	MEX	68	Bolivia (Plurinational State of)	BOL								54	MEDICINAL,PHARM.PRODUCTS	1	No Quantity							630400			0
S3	2000	2000	2000	2	0	2	Export	484	Mexico	MEX	76	Brazil	BRA								54	MEDICINAL,PHARM.PRODUCTS	1	No Quantity							105133511			0
S3	2000	2000	2000	2	0	2	Export	484	Mexico	MEX	84	Belize	BLZ								54	MEDICINAL,PHARM.PRODUCTS	1	No Quantity							562431			0
S3	2000	2000	2000	2	0	2	Export	484	Mexico	MEX	124	Canada	CAN								54	MEDICINAL,PHARM.PRODUCTS	1	No Quantity							12425166			0
S3	2000	2000	2000	2	0	2	Export	484	Mexico	MEX	136	Cayman Isds	CYM								54	MEDICINAL,PHARM.PRODUCTS	1	No Quantity							22209			0
S3	2000	2000	2000	2	0	2	Export	484	Mexico	MEX	144	Sri Lanka	LKA								54	MEDICINAL,PHARM.PRODUCTS	1	No Quantity							93347			0
S3	2000	2000	2000	2	0	2	Export	484	Mexico	MEX	152	Chile	CHL								54	MEDICINAL,PHARM.PRODUCTS	1	No Quantity							27133932			0
S3	2000	2000	2000	2	0	2	Export	484	Mexico	MEX	156	China	CHN								54	MEDICINAL,PHARM.PRODUCTS	1	No Quantity							1261336			0
S3	2000	2000	2000	2	0	2	Export	484	Mexico	MEX	166	Cocos Isds	CCK								54	MEDICINAL,PHARM.PRODUCTS	1	No Quantity							26690			0
S3	2000	2000	2000	2	0	2	Export	484	Mexico	MEX	170	Colombia	COL								54	MEDICINAL,PHARM.PRODUCTS	1	No Quantity							63779963			0
S3	2000	2000	2000	2	0	2	Export	484	Mexico	MEX	188	Costa Rica	CRI								54	MEDICINAL,PHARM.PRODUCTS	1	No Quantity							41876393			0
S3	2000	2000	2000	2	0	2	Export	484	Mexico	MEX	192	Cuba	CUB								54	MEDICINAL,PHARM.PRODUCTS	1	No Quantity							1716478			0
S3	2000	2000	2000	2	0	2	Export	484	Mexico	MEX	196	Cyprus	CYP								54	MEDICINAL,PHARM.PRODUCTS	1	No Quantity							129777			0
S3	2000	2000	2000	2	0	2	Export	484	Mexico	MEX	203	Czechia	CZE								54	MEDICINAL,PHARM.PRODUCTS	1	No Quantity							386318			0
S3	2000	2000	2000	2	0	2	Export	484	Mexico	MEX	208	Denmark	DNK								54	MEDICINAL,PHARM.PRODUCTS	1	No Quantity							19950			0
S3	2000	2000	2000	2	0	2	Export	484	Mexico	MEX	212	Dominica	DMA								54	MEDICINAL,PHARM.PRODUCTS	1	No Quantity							115297			0
S3	2000	2000	2000	2	0	2	Export	484	Mexico	MEX	214	Dominican Rep.	DOM								54	MEDICINAL,PHARM.PRODUCTS	1	No Quantity							11849424			0
S3	2000	2000	2000	2	0	2	Export	484	Mexico	MEX	218	Ecuador	ECU								54	MEDICINAL,PHARM.PRODUCTS	1	No Quantity							22460623			0
S3	2000	2000	2000	2	0	2	Export	484	Mexico	MEX	222	El Salvador	SLV								54	MEDICINAL,PHARM.PRODUCTS	1	No Quantity							11757132			0
S3	2000	2000	2000	2	0	2	Export	484	Mexico	MEX	231	Ethiopia	ETH								54	MEDICINAL,PHARM.PRODUCTS	1	No Quantity							74400			0
S3	2000	2000	2000	2	0	2	Export	484	Mexico	MEX	246	Finland	FIN								54	MEDICINAL,PHARM.PRODUCTS	1	No Quantity							24000			0
S3	2000	2000	2000	2	0	2	Export	484	Mexico	MEX	251	France	FRA								54	MEDICINAL,PHARM.PRODUCTS	1	No Quantity							5158928			0
S3	2000	2000	2000	2	0	2	Export	484	Mexico	MEX	276	Germany	DEU								54	MEDICINAL,PHARM.PRODUCTS	1	No Quantity							14011475			0
S3	2000	2000	2000	2	0	2	Export	484	Mexico	MEX	292	Gibraltar	GIB								54	MEDICINAL,PHARM.PRODUCTS	1	No Quantity							74000			0
S3	2000	2000	2000	2	0	2	Export	484	Mexico	MEX	300	Greece	GRC								54	MEDICINAL,PHARM.PRODUCTS	1	No Quantity							158738			0
S3	2000	2000	2000	2	0	2	Export	484	Mexico	MEX	308	Grenada	GRD								54	MEDICINAL,PHARM.PRODUCTS	1	No Quantity							310			0
S3	2000	2000	2000	2	0	2	Export	484	Mexico	MEX	320	Guatemala	GTM								54	MEDICINAL,PHARM.PRODUCTS	1	No Quantity							23357394			0
S3	2000	2000	2000	2	0	2	Export	484	Mexico	MEX	324	Guinea	GIN								54	MEDICINAL,PHARM.PRODUCTS	1	No Quantity							4350			0
S3	2000	2000	2000	2	0	2	Export	484	Mexico	MEX	328	Guyana	GUY								54	MEDICINAL,PHARM.PRODUCTS	1	No Quantity							11946			0
S3	2000	2000	2000	2	0	2	Export	484	Mexico	MEX	332	Haiti	HTI								54	MEDICINAL,PHARM.PRODUCTS	1	No Quantity							627804			0
S3	2000	2000	2000	2	0	2	Export	484	Mexico	MEX	340	Honduras	HND								54	MEDICINAL,PHARM.PRODUCTS	1	No Quantity							8722557			0
S3	2000	2000	2000	2	0	2	Export	484	Mexico	MEX	344	China, Hong Kong SAR	HKG								54	MEDICINAL,PHARM.PRODUCTS	1	No Quantity							1901642			0
S3	2000	2000	2000	2	0	2	Export	484	Mexico	MEX	348	Hungary	HUN								54	MEDICINAL,PHARM.PRODUCTS	1	No Quantity							20870			0
S3	2000	2000	2000	2	0	2	Export	484	Mexico	MEX	360	Indonesia	IDN								54	MEDICINAL,PHARM.PRODUCTS	1	No Quantity							4821772			0
S3	2000	2000	2000	2	0	2	Export	484	Mexico	MEX	364	Iran	IRN								54	MEDICINAL,PHARM.PRODUCTS	1	No Quantity							661268			0
S3	2000	2000	2000	2	0	2	Export	484	Mexico	MEX	372	Ireland	IRL								54	MEDICINAL,PHARM.PRODUCTS	1	No Quantity							96521			0
S3	2000	2000	2000	2	0	2	Export	484	Mexico	MEX	376	Israel	ISR								54	MEDICINAL,PHARM.PRODUCTS	1	No Quantity							9017701			0
S3	2000	2000	2000	2	0	2	Export	484	Mexico	MEX	381	Italy	ITA								54	MEDICINAL,PHARM.PRODUCTS	1	No Quantity							6143988			0
S3	2000	2000	2000	2	0	2	Export	484	Mexico	MEX	384	Côte d'Ivoire	CIV								54	MEDICINAL,PHARM.PRODUCTS	1	No Quantity							36000			0
S3	2000	2000	2000	2	0	2	Export	484	Mexico	MEX	388	Jamaica	JAM								54	MEDICINAL,PHARM.PRODUCTS	1	No Quantity							998808			0
S3	2000	2000	2000	2	0	2	Export	484	Mexico	MEX	392	Japan	JPN								54	MEDICINAL,PHARM.PRODUCTS	1	No Quantity							2300569			0
S3	2000	2000	2000	2	0	2	Export	484	Mexico	MEX	400	Jordan	JOR								54	MEDICINAL,PHARM.PRODUCTS	1	No Quantity							151804			0
S3	2000	2000	2000	2	0	2	Export	484	Mexico	MEX	404	Kenya	KEN								54	MEDICINAL,PHARM.PRODUCTS	1	No Quantity							333755			0
S3	2000	2000	2000	2	0	2	Export	484	Mexico	MEX	408	Dem. People's Rep. of Korea	PRK								54	MEDICINAL,PHARM.PRODUCTS	1	No Quantity							1563481			0
S3	2000	2000	2000	2	0	2	Export	484	Mexico	MEX	410	Rep. of Korea	KOR								54	MEDICINAL,PHARM.PRODUCTS	1	No Quantity							940631			0
S3	2000	2000	2000	2	0	2	Export	484	Mexico	MEX	414	Kuwait	KWT								54	MEDICINAL,PHARM.PRODUCTS	1	No Quantity							22680			0
S3	2000	2000	2000	2	0	2	Export	484	Mexico	MEX	440	Lithuania	LTU								54	MEDICINAL,PHARM.PRODUCTS	1	No Quantity							23422			0
S3	2000	2000	2000	2	0	2	Export	484	Mexico	MEX	442	Luxembourg	LUX								54	MEDICINAL,PHARM.PRODUCTS	1	No Quantity							4876316			0
S3	2000	2000	2000	2	0	2	Export	484	Mexico	MEX	458	Malaysia	MYS								54	MEDICINAL,PHARM.PRODUCTS	1	No Quantity							205471			0
S3	2000	2000	2000	2	0	2	Export	484	Mexico	MEX	490	Other Asia, nes									54	MEDICINAL,PHARM.PRODUCTS	1	No Quantity							339592			0
S3	2000	2000	2000	2	0	2	Export	484	Mexico	MEX	512	Oman	OMN								54	MEDICINAL,PHARM.PRODUCTS	1	No Quantity							159548			0
S3	2000	2000	2000	2	0	2	Export	484	Mexico	MEX	528	Netherlands	NLD								54	MEDICINAL,PHARM.PRODUCTS	1	No Quantity							59782124			0
S3	2000	2000	2000	2	0	2	Export	484	Mexico	MEX	530	Neth. Antilles	ANT								54	MEDICINAL,PHARM.PRODUCTS	1	No Quantity							349413			0
S3	2000	2000	2000	2	0	2	Export	484	Mexico	MEX	533	Aruba	ABW								54	MEDICINAL,PHARM.PRODUCTS	1	No Quantity							552222			0
S3	2000	2000	2000	2	0	2	Export	484	Mexico	MEX	554	New Zealand	NZL								54	MEDICINAL,PHARM.PRODUCTS	1	No Quantity							93957			0
S3	2000	2000	2000	2	0	2	Export	484	Mexico	MEX	558	Nicaragua	NIC								54	MEDICINAL,PHARM.PRODUCTS	1	No Quantity							6773082			0
S3	2000	2000	2000	2	0	2	Export	484	Mexico	MEX	566	Nigeria	NGA								54	MEDICINAL,PHARM.PRODUCTS	1	No Quantity							2500			0
S3	2000	2000	2000	2	0	2	Export	484	Mexico	MEX	586	Pakistan	PAK								54	MEDICINAL,PHARM.PRODUCTS	1	No Quantity							1499746			0
S3	2000	2000	2000	2	0	2	Export	484	Mexico	MEX	591	Panama	PAN								54	MEDICINAL,PHARM.PRODUCTS	1	No Quantity							46360720			0
S3	2000	2000	2000	2	0	2	Export	484	Mexico	MEX	600	Paraguay	PRY								54	MEDICINAL,PHARM.PRODUCTS	1	No Quantity							639205			0
S3	2000	2000	2000	2	0	2	Export	484	Mexico	MEX	604	Peru	PER								54	MEDICINAL,PHARM.PRODUCTS	1	No Quantity							23250163			0
S3	2000	2000	2000	2	0	2	Export	484	Mexico	MEX	608	Philippines	PHL								54	MEDICINAL,PHARM.PRODUCTS	1	No Quantity							940570			0
S3	2000	2000	2000	2	0	2	Export	484	Mexico	MEX	616	Poland	POL								54	MEDICINAL,PHARM.PRODUCTS	1	No Quantity							826224			0
S3	2000	2000	2000	2	0	2	Export	484	Mexico	MEX	620	Portugal	PRT								54	MEDICINAL,PHARM.PRODUCTS	1	No Quantity							1877286			0
S3	2000	2000	2000	2	0	2	Export	484	Mexico	MEX	642	Romania	ROU								54	MEDICINAL,PHARM.PRODUCTS	1	No Quantity							42810			0
S3	2000	2000	2000	2	0	2	Export	484	Mexico	MEX	643	Russian Federation	RUS								54	MEDICINAL,PHARM.PRODUCTS	1	No Quantity							1195543			0
S3	2000	2000	2000	2	0	2	Export	484	Mexico	MEX	662	Saint Lucia	LCA								54	MEDICINAL,PHARM.PRODUCTS	1	No Quantity							13839			0
S3	2000	2000	2000	2	0	2	Export	484	Mexico	MEX	670	Saint Vincent and the Grenadines	VCT								54	MEDICINAL,PHARM.PRODUCTS	1	No Quantity							20542			0
S3	2000	2000	2000	2	0	2	Export	484	Mexico	MEX	682	Saudi Arabia	SAU								54	MEDICINAL,PHARM.PRODUCTS	1	No Quantity							2278			0
S3	2000	2000	2000	2	0	2	Export	484	Mexico	MEX	699	India	IND								54	MEDICINAL,PHARM.PRODUCTS	1	No Quantity							11057831			0
S3	2000	2000	2000	2	0	2	Export	484	Mexico	MEX	702	Singapore	SGP								54	MEDICINAL,PHARM.PRODUCTS	1	No Quantity							62992			0
S3	2000	2000	2000	2	0	2	Export	484	Mexico	MEX	703	Slovakia	SVK								54	MEDICINAL,PHARM.PRODUCTS	1	No Quantity							1183			0
S3	2000	2000	2000	2	0	2	Export	484	Mexico	MEX	704	Viet Nam	VNM								54	MEDICINAL,PHARM.PRODUCTS	1	No Quantity							61780			0
S3	2000	2000	2000	2	0	2	Export	484	Mexico	MEX	705	Slovenia	SVN								54	MEDICINAL,PHARM.PRODUCTS	1	No Quantity							4472250			0
S3	2000	2000	2000	2	0	2	Export	484	Mexico	MEX	710	South Africa	ZAF								54	MEDICINAL,PHARM.PRODUCTS	1	No Quantity							1160704			0
S3	2000	2000	2000	2	0	2	Export	484	Mexico	MEX	724	Spain	ESP								54	MEDICINAL,PHARM.PRODUCTS	1	No Quantity							844941			0
S3	2000	2000	2000	2	0	2	Export	484	Mexico	MEX	740	Suriname	SUR								54	MEDICINAL,PHARM.PRODUCTS	1	No Quantity							933			0
S3	2000	2000	2000	2	0	2	Export	484	Mexico	MEX	752	Sweden	SWE								54	MEDICINAL,PHARM.PRODUCTS	1	No Quantity							804864			0
S3	2000	2000	2000	2	0	2	Export	484	Mexico	MEX	757	Switzerland	CHE								54	MEDICINAL,PHARM.PRODUCTS	1	No Quantity							2274921			0
S3	2000	2000	2000	2	0	2	Export	484	Mexico	MEX	760	Syria	SYR								54	MEDICINAL,PHARM.PRODUCTS	1	No Quantity							201856			0
S3	2000	2000	2000	2	0	2	Export	484	Mexico	MEX	764	Thailand	THA								54	MEDICINAL,PHARM.PRODUCTS	1	No Quantity							458496			0
S3	2000	2000	2000	2	0	2	Export	484	Mexico	MEX	780	Trinidad and Tobago	TTO								54	MEDICINAL,PHARM.PRODUCTS	1	No Quantity							614928			0
S3	2000	2000	2000	2	0	2	Export	484	Mexico	MEX	784	United Arab Emirates	ARE								54	MEDICINAL,PHARM.PRODUCTS	1	No Quantity							37055			0
S3	2000	2000	2000	2	0	2	Export	484	Mexico	MEX	788	Tunisia	TUN								54	MEDICINAL,PHARM.PRODUCTS	1	No Quantity							1151			0
S3	2000	2000	2000	2	0	2	Export	484	Mexico	MEX	792	Turkey	TUR								54	MEDICINAL,PHARM.PRODUCTS	1	No Quantity							1420860			0
S3	2000	2000	2000	2	0	2	Export	484	Mexico	MEX	804	Ukraine	UKR								54	MEDICINAL,PHARM.PRODUCTS	1	No Quantity							64970			0
S3	2000	2000	2000	2	0	2	Export	484	Mexico	MEX	818	Egypt	EGY								54	MEDICINAL,PHARM.PRODUCTS	1	No Quantity							299288			0
S3	2000	2000	2000	2	0	2	Export	484	Mexico	MEX	826	United Kingdom	GBR								54	MEDICINAL,PHARM.PRODUCTS	1	No Quantity							1911101			0
S3	2000	2000	2000	2	0	2	Export	484	Mexico	MEX	842	USA	USA								54	MEDICINAL,PHARM.PRODUCTS	1	No Quantity							179483010			0
S3	2000	2000	2000	2	0	2	Export	484	Mexico	MEX	858	Uruguay	URY								54	MEDICINAL,PHARM.PRODUCTS	1	No Quantity							9102970			0
S3	2000	2000	2000	2	0	2	Export	484	Mexico	MEX	862	Venezuela	VEN								54	MEDICINAL,PHARM.PRODUCTS	1	No Quantity							76544920			0
S3	2000	2000	2000	2	0	2	Export	484	Mexico	MEX	887	Yemen	YEM								54	MEDICINAL,PHARM.PRODUCTS	1	No Quantity							92608			0
S3	2000	2000	2000	2	0	2	Export	480	Mauritius	MUS	0	World	WLD								55	ESSENTL.OILS,PERFUME,ETC	1	No Quantity							633283			0
S3	2000	2000	2000	2	0	2	Export	480	Mauritius	MUS	156	China	CHN								55	ESSENTL.OILS,PERFUME,ETC	1	No Quantity							190			0
S3	2000	2000	2000	2	0	2	Export	480	Mauritius	MUS	174	Comoros	COM								55	ESSENTL.OILS,PERFUME,ETC	1	No Quantity							26987			0
S3	2000	2000	2000	2	0	2	Export	480	Mauritius	MUS	251	France	FRA								55	ESSENTL.OILS,PERFUME,ETC	1	No Quantity							144736			0
S3	2000	2000	2000	2	0	2	Export	480	Mauritius	MUS	260	Fr. South Antarctic Terr.	ATF								55	ESSENTL.OILS,PERFUME,ETC	1	No Quantity							11544			0
S3	2000	2000	2000	2	0	2	Export	480	Mauritius	MUS	276	Germany	DEU								55	ESSENTL.OILS,PERFUME,ETC	1	No Quantity							1361			0
S3	2000	2000	2000	2	0	2	Export	480	Mauritius	MUS	404	Kenya	KEN								55	ESSENTL.OILS,PERFUME,ETC	1	No Quantity							25550			0
S3	2000	2000	2000	2	0	2	Export	480	Mauritius	MUS	450	Madagascar	MDG								55	ESSENTL.OILS,PERFUME,ETC	1	No Quantity							286421			0
S3	2000	2000	2000	2	0	2	Export	480	Mauritius	MUS	528	Netherlands	NLD								55	ESSENTL.OILS,PERFUME,ETC	1	No Quantity							111			0
S3	2000	2000	2000	2	0	2	Export	480	Mauritius	MUS	690	Seychelles	SYC								55	ESSENTL.OILS,PERFUME,ETC	1	No Quantity							113379			0
S3	2000	2000	2000	2	0	2	Export	480	Mauritius	MUS	702	Singapore	SGP								55	ESSENTL.OILS,PERFUME,ETC	1	No Quantity							351			0
S3	2000	2000	2000	2	0	2	Export	480	Mauritius	MUS	710	South Africa	ZAF								55	ESSENTL.OILS,PERFUME,ETC	1	No Quantity							16373			0
S3	2000	2000	2000	2	0	2	Export	480	Mauritius	MUS	757	Switzerland	CHE								55	ESSENTL.OILS,PERFUME,ETC	1	No Quantity							5427			0
S3	2000	2000	2000	2	0	2	Export	480	Mauritius	MUS	826	United Kingdom	GBR								55	ESSENTL.OILS,PERFUME,ETC	1	No Quantity							565			0
S3	2000	2000	2000	2	0	2	Export	480	Mauritius	MUS	842	USA	USA								55	ESSENTL.OILS,PERFUME,ETC	1	No Quantity							291			0
S3	2000	2000	2000	2	0	2	Export	484	Mexico	MEX	0	World	WLD								55	ESSENTL.OILS,PERFUME,ETC	1	No Quantity							800129338			0
S3	2000	2000	2000	2	0	2	Export	484	Mexico	MEX	28	Antigua and Barbuda	ATG								55	ESSENTL.OILS,PERFUME,ETC	1	No Quantity							16468			0
S3	2000	2000	2000	2	0	2	Export	484	Mexico	MEX	32	Argentina	ARG								55	ESSENTL.OILS,PERFUME,ETC	1	No Quantity							16798243			0
S3	2000	2000	2000	2	0	2	Export	484	Mexico	MEX	36	Australia	AUS								55	ESSENTL.OILS,PERFUME,ETC	1	No Quantity							63913			0
S3	2000	2000	2000	2	0	2	Export	484	Mexico	MEX	44	Bahamas	BHS								55	ESSENTL.OILS,PERFUME,ETC	1	No Quantity							707785			0
S3	2000	2000	2000	2	0	2	Export	484	Mexico	MEX	52	Barbados	BRB								55	ESSENTL.OILS,PERFUME,ETC	1	No Quantity							101035			0
S3	2000	2000	2000	2	0	2	Export	484	Mexico	MEX	56	Belgium	BEL								55	ESSENTL.OILS,PERFUME,ETC	1	No Quantity							545932			0
S3	2000	2000	2000	2	0	2	Export	484	Mexico	MEX	68	Bolivia (Plurinational State of)	BOL								55	ESSENTL.OILS,PERFUME,ETC	1	No Quantity							2931638			0
S3	2000	2000	2000	2	0	2	Export	484	Mexico	MEX	76	Brazil	BRA								55	ESSENTL.OILS,PERFUME,ETC	1	No Quantity							9988690			0
S3	2000	2000	2000	2	0	2	Export	484	Mexico	MEX	84	Belize	BLZ								55	ESSENTL.OILS,PERFUME,ETC	1	No Quantity							2161227			0
S3	2000	2000	2000	2	0	2	Export	484	Mexico	MEX	124	Canada	CAN								55	ESSENTL.OILS,PERFUME,ETC	1	No Quantity							3934872			0
S3	2000	2000	2000	2	0	2	Export	484	Mexico	MEX	148	Chad	TCD								55	ESSENTL.OILS,PERFUME,ETC	1	No Quantity							1664			0
S3	2000	2000	2000	2	0	2	Export	484	Mexico	MEX	152	Chile	CHL								55	ESSENTL.OILS,PERFUME,ETC	1	No Quantity							17645311			0
S3	2000	2000	2000	2	0	2	Export	484	Mexico	MEX	156	China	CHN								55	ESSENTL.OILS,PERFUME,ETC	1	No Quantity							1837623			0
S3	2000	2000	2000	2	0	2	Export	484	Mexico	MEX	170	Colombia	COL								55	ESSENTL.OILS,PERFUME,ETC	1	No Quantity							64077224			0
S3	2000	2000	2000	2	0	2	Export	484	Mexico	MEX	188	Costa Rica	CRI								55	ESSENTL.OILS,PERFUME,ETC	1	No Quantity							16134887			0
S3	2000	2000	2000	2	0	2	Export	484	Mexico	MEX	192	Cuba	CUB								55	ESSENTL.OILS,PERFUME,ETC	1	No Quantity							22699816			0
S3	2000	2000	2000	2	0	2	Export	484	Mexico	MEX	196	Cyprus	CYP								55	ESSENTL.OILS,PERFUME,ETC	1	No Quantity							8590			0
S3	2000	2000	2000	2	0	2	Export	484	Mexico	MEX	203	Czechia	CZE								55	ESSENTL.OILS,PERFUME,ETC	1	No Quantity							10260			0
S3	2000	2000	2000	2	0	2	Export	484	Mexico	MEX	208	Denmark	DNK								55	ESSENTL.OILS,PERFUME,ETC	1	No Quantity							4793			0
S3	2000	2000	2000	2	0	2	Export	484	Mexico	MEX	212	Dominica	DMA								55	ESSENTL.OILS,PERFUME,ETC	1	No Quantity							124059			0
S3	2000	2000	2000	2	0	2	Export	484	Mexico	MEX	214	Dominican Rep.	DOM								55	ESSENTL.OILS,PERFUME,ETC	1	No Quantity							8817525			0
S3	2000	2000	2000	2	0	2	Export	484	Mexico	MEX	218	Ecuador	ECU								55	ESSENTL.OILS,PERFUME,ETC	1	No Quantity							9769256			0
S3	2000	2000	2000	2	0	2	Export	484	Mexico	MEX	222	El Salvador	SLV								55	ESSENTL.OILS,PERFUME,ETC	1	No Quantity							6296903			0
S3	2000	2000	2000	2	0	2	Export	484	Mexico	MEX	246	Finland	FIN								55	ESSENTL.OILS,PERFUME,ETC	1	No Quantity							22680			0
S3	2000	2000	2000	2	0	2	Export	484	Mexico	MEX	251	France	FRA								55	ESSENTL.OILS,PERFUME,ETC	1	No Quantity							2981682			0
S3	2000	2000	2000	2	0	2	Export	484	Mexico	MEX	276	Germany	DEU								55	ESSENTL.OILS,PERFUME,ETC	1	No Quantity							27048168			0
S3	2000	2000	2000	2	0	2	Export	484	Mexico	MEX	300	Greece	GRC								55	ESSENTL.OILS,PERFUME,ETC	1	No Quantity							98260			0
S3	2000	2000	2000	2	0	2	Export	484	Mexico	MEX	308	Grenada	GRD								55	ESSENTL.OILS,PERFUME,ETC	1	No Quantity							311803			0
S3	2000	2000	2000	2	0	2	Export	484	Mexico	MEX	320	Guatemala	GTM								55	ESSENTL.OILS,PERFUME,ETC	1	No Quantity							31312156			0
S3	2000	2000	2000	2	0	2	Export	484	Mexico	MEX	328	Guyana	GUY								55	ESSENTL.OILS,PERFUME,ETC	1	No Quantity							13637			0
S3	2000	2000	2000	2	0	2	Export	484	Mexico	MEX	332	Haiti	HTI								55	ESSENTL.OILS,PERFUME,ETC	1	No Quantity							1327617			0
S3	2000	2000	2000	2	0	2	Export	484	Mexico	MEX	340	Honduras	HND								55	ESSENTL.OILS,PERFUME,ETC	1	No Quantity							6247713			0
S3	2000	2000	2000	2	0	2	Export	484	Mexico	MEX	344	China, Hong Kong SAR	HKG								55	ESSENTL.OILS,PERFUME,ETC	1	No Quantity							158857			0
S3	2000	2000	2000	2	0	2	Export	484	Mexico	MEX	360	Indonesia	IDN								55	ESSENTL.OILS,PERFUME,ETC	1	No Quantity							1300475			0
S3	2000	2000	2000	2	0	2	Export	484	Mexico	MEX	372	Ireland	IRL								55	ESSENTL.OILS,PERFUME,ETC	1	No Quantity							37067			0
S3	2000	2000	2000	2	0	2	Export	484	Mexico	MEX	376	Israel	ISR								55	ESSENTL.OILS,PERFUME,ETC	1	No Quantity							932628			0
S3	2000	2000	2000	2	0	2	Export	484	Mexico	MEX	381	Italy	ITA								55	ESSENTL.OILS,PERFUME,ETC	1	No Quantity							286300			0
S3	2000	2000	2000	2	0	2	Export	484	Mexico	MEX	388	Jamaica	JAM								55	ESSENTL.OILS,PERFUME,ETC	1	No Quantity							2572983			0
S3	2000	2000	2000	2	0	2	Export	484	Mexico	MEX	392	Japan	JPN								55	ESSENTL.OILS,PERFUME,ETC	1	No Quantity							4902530			0
S3	2000	2000	2000	2	0	2	Export	484	Mexico	MEX	408	Dem. People's Rep. of Korea	PRK								55	ESSENTL.OILS,PERFUME,ETC	1	No Quantity							9380			0
S3	2000	2000	2000	2	0	2	Export	484	Mexico	MEX	410	Rep. of Korea	KOR								55	ESSENTL.OILS,PERFUME,ETC	1	No Quantity							1688207			0
S3	2000	2000	2000	2	0	2	Export	484	Mexico	MEX	414	Kuwait	KWT								55	ESSENTL.OILS,PERFUME,ETC	1	No Quantity							582982			0
S3	2000	2000	2000	2	0	2	Export	484	Mexico	MEX	458	Malaysia	MYS								55	ESSENTL.OILS,PERFUME,ETC	1	No Quantity							47548			0
S3	2000	2000	2000	2	0	2	Export	484	Mexico	MEX	490	Other Asia, nes									55	ESSENTL.OILS,PERFUME,ETC	1	No Quantity							122516			0
S3	2000	2000	2000	2	0	2	Export	484	Mexico	MEX	512	Oman	OMN								55	ESSENTL.OILS,PERFUME,ETC	1	No Quantity							144175			0
S3	2000	2000	2000	2	0	2	Export	484	Mexico	MEX	528	Netherlands	NLD								55	ESSENTL.OILS,PERFUME,ETC	1	No Quantity							489561			0
S3	2000	2000	2000	2	0	2	Export	484	Mexico	MEX	530	Neth. Antilles	ANT								55	ESSENTL.OILS,PERFUME,ETC	1	No Quantity							127167			0
S3	2000	2000	2000	2	0	2	Export	484	Mexico	MEX	533	Aruba	ABW								55	ESSENTL.OILS,PERFUME,ETC	1	No Quantity							647035			0
S3	2000	2000	2000	2	0	2	Export	484	Mexico	MEX	554	New Zealand	NZL								55	ESSENTL.OILS,PERFUME,ETC	1	No Quantity							18513			0
S3	2000	2000	2000	2	0	2	Export	484	Mexico	MEX	558	Nicaragua	NIC								55	ESSENTL.OILS,PERFUME,ETC	1	No Quantity							3863807			0
S3	2000	2000	2000	2	0	2	Export	484	Mexico	MEX	566	Nigeria	NGA								55	ESSENTL.OILS,PERFUME,ETC	1	No Quantity							337780			0
S3	2000	2000	2000	2	0	2	Export	484	Mexico	MEX	586	Pakistan	PAK								55	ESSENTL.OILS,PERFUME,ETC	1	No Quantity							554850			0
S3	2000	2000	2000	2	0	2	Export	484	Mexico	MEX	591	Panama	PAN								55	ESSENTL.OILS,PERFUME,ETC	1	No Quantity							11320844			0
S3	2000	2000	2000	2	0	2	Export	484	Mexico	MEX	600	Paraguay	PRY								55	ESSENTL.OILS,PERFUME,ETC	1	No Quantity							409997			0
S3	2000	2000	2000	2	0	2	Export	484	Mexico	MEX	604	Peru	PER								55	ESSENTL.OILS,PERFUME,ETC	1	No Quantity							17623442			0
S3	2000	2000	2000	2	0	2	Export	484	Mexico	MEX	608	Philippines	PHL								55	ESSENTL.OILS,PERFUME,ETC	1	No Quantity							93266			0
S3	2000	2000	2000	2	0	2	Export	484	Mexico	MEX	643	Russian Federation	RUS								55	ESSENTL.OILS,PERFUME,ETC	1	No Quantity							3014837			0
S3	2000	2000	2000	2	0	2	Export	484	Mexico	MEX	659	Saint Kitts and Nevis	KNA								55	ESSENTL.OILS,PERFUME,ETC	1	No Quantity							80373			0
S3	2000	2000	2000	2	0	2	Export	484	Mexico	MEX	662	Saint Lucia	LCA								55	ESSENTL.OILS,PERFUME,ETC	1	No Quantity							191923			0
S3	2000	2000	2000	2	0	2	Export	484	Mexico	MEX	670	Saint Vincent and the Grenadines	VCT								55	ESSENTL.OILS,PERFUME,ETC	1	No Quantity							155486			0
S3	2000	2000	2000	2	0	2	Export	484	Mexico	MEX	682	Saudi Arabia	SAU								55	ESSENTL.OILS,PERFUME,ETC	1	No Quantity							2737564			0
S3	2000	2000	2000	2	0	2	Export	484	Mexico	MEX	702	Singapore	SGP								55	ESSENTL.OILS,PERFUME,ETC	1	No Quantity							337586			0
S3	2000	2000	2000	2	0	2	Export	484	Mexico	MEX	705	Slovenia	SVN								55	ESSENTL.OILS,PERFUME,ETC	1	No Quantity							32480			0
S3	2000	2000	2000	2	0	2	Export	484	Mexico	MEX	710	South Africa	ZAF								55	ESSENTL.OILS,PERFUME,ETC	1	No Quantity							310505			0
S3	2000	2000	2000	2	0	2	Export	484	Mexico	MEX	724	Spain	ESP								55	ESSENTL.OILS,PERFUME,ETC	1	No Quantity							36276481			0
S3	2000	2000	2000	2	0	2	Export	484	Mexico	MEX	740	Suriname	SUR								55	ESSENTL.OILS,PERFUME,ETC	1	No Quantity							50225			0
[truncated: 3,327 more rows]
