# Supplementary material for: Core-periphery structure in sectoral international trade networks: A new approach to an old theory
Source: PLoS One. 2020 Apr 2;15(4):e0229547. doi: 10.1371/journal.pone.0229547 (PMC7117750; doi:10.1371/journal.pone.0229547)
Supplement: S7 File — (ZIP) [file pone.0229547.s007.zip › S7_File/RawData 2000/comtrade (46).csv]

Classification	Year	Period	Period Desc.	Aggregate Level	Is Leaf Code	Trade Flow Code	Trade Flow	Reporter Code	Reporter	Reporter ISO	Partner Code	Partner	Partner ISO	2nd Partner Code	2nd Partner	2nd Partner ISO	Customs Proc. Code	Customs	Mode of Transport Code	Mode of Transport	Commodity Code	Commodity	Qty Unit Code	Qty Unit	Qty	Alt Qty Unit Code	Alt Qty Unit	Alt Qty	Netweight (kg)	Gross weight (kg)	Trade Value (US$)	CIF Trade Value (US$)	FOB Trade Value (US$)	Flag
S3	2000	2000	2000	2	0	2	Export	496	Mongolia	MNG	0	World	WLD								00	LIVE ANIMALS	1	No Quantity							238574			0
S3	2000	2000	2000	2	0	2	Export	496	Mongolia	MNG	124	Canada	CAN								00	LIVE ANIMALS	1	No Quantity							100			0
S3	2000	2000	2000	2	0	2	Export	496	Mongolia	MNG	360	Indonesia	IDN								00	LIVE ANIMALS	1	No Quantity							300			0
S3	2000	2000	2000	2	0	2	Export	496	Mongolia	MNG	410	Rep. of Korea	KOR								00	LIVE ANIMALS	1	No Quantity							28			0
S3	2000	2000	2000	2	0	2	Export	496	Mongolia	MNG	414	Kuwait	KWT								00	LIVE ANIMALS	1	No Quantity							238000			0
S3	2000	2000	2000	2	0	2	Export	496	Mongolia	MNG	842	USA	USA								00	LIVE ANIMALS	1	No Quantity							146			0
S3	2000	2000	2000	2	0	2	Export	498	Rep. of Moldova	MDA	0	World	WLD								00	LIVE ANIMALS	1	No Quantity							1833965			0
S3	2000	2000	2000	2	0	2	Export	498	Rep. of Moldova	MDA	400	Jordan	JOR								00	LIVE ANIMALS	1	No Quantity							384766			0
S3	2000	2000	2000	2	0	2	Export	498	Rep. of Moldova	MDA	422	Lebanon	LBN								00	LIVE ANIMALS	1	No Quantity							1223691			0
S3	2000	2000	2000	2	0	2	Export	498	Rep. of Moldova	MDA	642	Romania	ROU								00	LIVE ANIMALS	1	No Quantity							97229			0
S3	2000	2000	2000	2	0	2	Export	498	Rep. of Moldova	MDA	643	Russian Federation	RUS								00	LIVE ANIMALS	1	No Quantity							12408			0
S3	2000	2000	2000	2	0	2	Export	498	Rep. of Moldova	MDA	804	Ukraine	UKR								00	LIVE ANIMALS	1	No Quantity							4720			0
S3	2000	2000	2000	2	0	2	Export	498	Rep. of Moldova	MDA	818	Egypt	EGY								00	LIVE ANIMALS	1	No Quantity							111001			0
S3	2000	2000	2000	2	0	2	Export	498	Rep. of Moldova	MDA	860	Uzbekistan	UZB								00	LIVE ANIMALS	1	No Quantity							150			0
S3	2000	2000	2000	2	0	2	Export	496	Mongolia	MNG	0	World	WLD								01	MEAT, MEAT PREPARATIONS	1	No Quantity							16045885			0
S3	2000	2000	2000	2	0	2	Export	496	Mongolia	MNG	156	China	CHN								01	MEAT, MEAT PREPARATIONS	1	No Quantity							298299			0
S3	2000	2000	2000	2	0	2	Export	496	Mongolia	MNG	276	Germany	DEU								01	MEAT, MEAT PREPARATIONS	1	No Quantity							8572			0
S3	2000	2000	2000	2	0	2	Export	496	Mongolia	MNG	392	Japan	JPN								01	MEAT, MEAT PREPARATIONS	1	No Quantity							1971			0
S3	2000	2000	2000	2	0	2	Export	496	Mongolia	MNG	398	Kazakhstan	KAZ								01	MEAT, MEAT PREPARATIONS	1	No Quantity							1006783			0
S3	2000	2000	2000	2	0	2	Export	496	Mongolia	MNG	643	Russian Federation	RUS								01	MEAT, MEAT PREPARATIONS	1	No Quantity							14730260			0
S3	2000	2000	2000	2	0	2	Export	498	Rep. of Moldova	MDA	0	World	WLD								01	MEAT, MEAT PREPARATIONS	1	No Quantity							15726950			0
S3	2000	2000	2000	2	0	2	Export	498	Rep. of Moldova	MDA	100	Bulgaria	BGR								01	MEAT, MEAT PREPARATIONS	1	No Quantity							379228			0
S3	2000	2000	2000	2	0	2	Export	498	Rep. of Moldova	MDA	112	Belarus	BLR								01	MEAT, MEAT PREPARATIONS	1	No Quantity							3850			0
S3	2000	2000	2000	2	0	2	Export	498	Rep. of Moldova	MDA	196	Cyprus	CYP								01	MEAT, MEAT PREPARATIONS	1	No Quantity							1182			0
S3	2000	2000	2000	2	0	2	Export	498	Rep. of Moldova	MDA	400	Jordan	JOR								01	MEAT, MEAT PREPARATIONS	1	No Quantity							34064			0
S3	2000	2000	2000	2	0	2	Export	498	Rep. of Moldova	MDA	642	Romania	ROU								01	MEAT, MEAT PREPARATIONS	1	No Quantity							336961			0
S3	2000	2000	2000	2	0	2	Export	498	Rep. of Moldova	MDA	643	Russian Federation	RUS								01	MEAT, MEAT PREPARATIONS	1	No Quantity							13957943			0
S3	2000	2000	2000	2	0	2	Export	498	Rep. of Moldova	MDA	795	Turkmenistan	TKM								01	MEAT, MEAT PREPARATIONS	1	No Quantity							881704			0
S3	2000	2000	2000	2	0	2	Export	498	Rep. of Moldova	MDA	804	Ukraine	UKR								01	MEAT, MEAT PREPARATIONS	1	No Quantity							132018			0
S3	2000	2000	2000	2	0	2	Export	498	Rep. of Moldova	MDA	0	World	WLD								02	DAIRY PRODUCTS,BIRD EGGS	1	No Quantity							7985589			0
S3	2000	2000	2000	2	0	2	Export	498	Rep. of Moldova	MDA	8	Albania	ALB								02	DAIRY PRODUCTS,BIRD EGGS	1	No Quantity							24400			0
S3	2000	2000	2000	2	0	2	Export	498	Rep. of Moldova	MDA	100	Bulgaria	BGR								02	DAIRY PRODUCTS,BIRD EGGS	1	No Quantity							1556775			0
S3	2000	2000	2000	2	0	2	Export	498	Rep. of Moldova	MDA	196	Cyprus	CYP								02	DAIRY PRODUCTS,BIRD EGGS	1	No Quantity							715			0
S3	2000	2000	2000	2	0	2	Export	498	Rep. of Moldova	MDA	428	Latvia	LVA								02	DAIRY PRODUCTS,BIRD EGGS	1	No Quantity							12634			0
S3	2000	2000	2000	2	0	2	Export	498	Rep. of Moldova	MDA	440	Lithuania	LTU								02	DAIRY PRODUCTS,BIRD EGGS	1	No Quantity							341600			0
S3	2000	2000	2000	2	0	2	Export	498	Rep. of Moldova	MDA	616	Poland	POL								02	DAIRY PRODUCTS,BIRD EGGS	1	No Quantity							7626			0
S3	2000	2000	2000	2	0	2	Export	498	Rep. of Moldova	MDA	642	Romania	ROU								02	DAIRY PRODUCTS,BIRD EGGS	1	No Quantity							5725350			0
S3	2000	2000	2000	2	0	2	Export	498	Rep. of Moldova	MDA	643	Russian Federation	RUS								02	DAIRY PRODUCTS,BIRD EGGS	1	No Quantity							291878			0
S3	2000	2000	2000	2	0	2	Export	498	Rep. of Moldova	MDA	804	Ukraine	UKR								02	DAIRY PRODUCTS,BIRD EGGS	1	No Quantity							24611			0
S3	2000	2000	2000	2	0	2	Export	496	Mongolia	MNG	0	World	WLD								03	FISH,CRUSTACEANS,MOLLUSC	1	No Quantity							220015			0
S3	2000	2000	2000	2	0	2	Export	496	Mongolia	MNG	156	China	CHN								03	FISH,CRUSTACEANS,MOLLUSC	1	No Quantity							117450			0
S3	2000	2000	2000	2	0	2	Export	496	Mongolia	MNG	392	Japan	JPN								03	FISH,CRUSTACEANS,MOLLUSC	1	No Quantity							4800			0
S3	2000	2000	2000	2	0	2	Export	496	Mongolia	MNG	643	Russian Federation	RUS								03	FISH,CRUSTACEANS,MOLLUSC	1	No Quantity							97765			0
S3	2000	2000	2000	2	0	2	Export	498	Rep. of Moldova	MDA	0	World	WLD								03	FISH,CRUSTACEANS,MOLLUSC	1	No Quantity							10221			0
S3	2000	2000	2000	2	0	2	Export	498	Rep. of Moldova	MDA	112	Belarus	BLR								03	FISH,CRUSTACEANS,MOLLUSC	1	No Quantity							2207			0
S3	2000	2000	2000	2	0	2	Export	498	Rep. of Moldova	MDA	642	Romania	ROU								03	FISH,CRUSTACEANS,MOLLUSC	1	No Quantity							6416			0
S3	2000	2000	2000	2	0	2	Export	498	Rep. of Moldova	MDA	795	Turkmenistan	TKM								03	FISH,CRUSTACEANS,MOLLUSC	1	No Quantity							1598			0
S3	2000	2000	2000	2	0	2	Export	496	Mongolia	MNG	0	World	WLD								04	CEREALS,CEREAL PREPRTNS.	1	No Quantity							2968			0
S3	2000	2000	2000	2	0	2	Export	496	Mongolia	MNG	156	China	CHN								04	CEREALS,CEREAL PREPRTNS.	1	No Quantity							720			0
S3	2000	2000	2000	2	0	2	Export	496	Mongolia	MNG	344	China, Hong Kong SAR	HKG								04	CEREALS,CEREAL PREPRTNS.	1	No Quantity							2248			0
S3	2000	2000	2000	2	0	2	Export	498	Rep. of Moldova	MDA	0	World	WLD								04	CEREALS,CEREAL PREPRTNS.	1	No Quantity							15915099			0
S3	2000	2000	2000	2	0	2	Export	498	Rep. of Moldova	MDA	51	Armenia	ARM								04	CEREALS,CEREAL PREPRTNS.	1	No Quantity							37044			0
S3	2000	2000	2000	2	0	2	Export	498	Rep. of Moldova	MDA	100	Bulgaria	BGR								04	CEREALS,CEREAL PREPRTNS.	1	No Quantity							32400			0
S3	2000	2000	2000	2	0	2	Export	498	Rep. of Moldova	MDA	112	Belarus	BLR								04	CEREALS,CEREAL PREPRTNS.	1	No Quantity							8267911			0
S3	2000	2000	2000	2	0	2	Export	498	Rep. of Moldova	MDA	203	Czechia	CZE								04	CEREALS,CEREAL PREPRTNS.	1	No Quantity							6800			0
S3	2000	2000	2000	2	0	2	Export	498	Rep. of Moldova	MDA	233	Estonia	EST								04	CEREALS,CEREAL PREPRTNS.	1	No Quantity							54950			0
S3	2000	2000	2000	2	0	2	Export	498	Rep. of Moldova	MDA	276	Germany	DEU								04	CEREALS,CEREAL PREPRTNS.	1	No Quantity							348258			0
S3	2000	2000	2000	2	0	2	Export	498	Rep. of Moldova	MDA	300	Greece	GRC								04	CEREALS,CEREAL PREPRTNS.	1	No Quantity							50690			0
S3	2000	2000	2000	2	0	2	Export	498	Rep. of Moldova	MDA	348	Hungary	HUN								04	CEREALS,CEREAL PREPRTNS.	1	No Quantity							229971			0
S3	2000	2000	2000	2	0	2	Export	498	Rep. of Moldova	MDA	376	Israel	ISR								04	CEREALS,CEREAL PREPRTNS.	1	No Quantity							26299			0
S3	2000	2000	2000	2	0	2	Export	498	Rep. of Moldova	MDA	422	Lebanon	LBN								04	CEREALS,CEREAL PREPRTNS.	1	No Quantity							62327			0
S3	2000	2000	2000	2	0	2	Export	498	Rep. of Moldova	MDA	428	Latvia	LVA								04	CEREALS,CEREAL PREPRTNS.	1	No Quantity							7308			0
S3	2000	2000	2000	2	0	2	Export	498	Rep. of Moldova	MDA	440	Lithuania	LTU								04	CEREALS,CEREAL PREPRTNS.	1	No Quantity							75851			0
S3	2000	2000	2000	2	0	2	Export	498	Rep. of Moldova	MDA	616	Poland	POL								04	CEREALS,CEREAL PREPRTNS.	1	No Quantity							3423			0
S3	2000	2000	2000	2	0	2	Export	498	Rep. of Moldova	MDA	642	Romania	ROU								04	CEREALS,CEREAL PREPRTNS.	1	No Quantity							183204			0
S3	2000	2000	2000	2	0	2	Export	498	Rep. of Moldova	MDA	643	Russian Federation	RUS								04	CEREALS,CEREAL PREPRTNS.	1	No Quantity							5263368			0
S3	2000	2000	2000	2	0	2	Export	498	Rep. of Moldova	MDA	804	Ukraine	UKR								04	CEREALS,CEREAL PREPRTNS.	1	No Quantity							825827			0
S3	2000	2000	2000	2	0	2	Export	498	Rep. of Moldova	MDA	826	United Kingdom	GBR								04	CEREALS,CEREAL PREPRTNS.	1	No Quantity							286205			0
S3	2000	2000	2000	2	0	2	Export	498	Rep. of Moldova	MDA	842	USA	USA								04	CEREALS,CEREAL PREPRTNS.	1	No Quantity							153263			0
S3	2000	2000	2000	2	0	2	Export	496	Mongolia	MNG	0	World	WLD								05	VEGETABLES AND FRUIT	1	No Quantity							199817			0
S3	2000	2000	2000	2	0	2	Export	496	Mongolia	MNG	156	China	CHN								05	VEGETABLES AND FRUIT	1	No Quantity							195013			0
S3	2000	2000	2000	2	0	2	Export	496	Mongolia	MNG	410	Rep. of Korea	KOR								05	VEGETABLES AND FRUIT	1	No Quantity							468			0
S3	2000	2000	2000	2	0	2	Export	496	Mongolia	MNG	643	Russian Federation	RUS								05	VEGETABLES AND FRUIT	1	No Quantity							4336			0
S3	2000	2000	2000	2	0	2	Export	498	Rep. of Moldova	MDA	0	World	WLD								05	VEGETABLES AND FRUIT	1	No Quantity							52664747			0
S3	2000	2000	2000	2	0	2	Export	498	Rep. of Moldova	MDA	40	Austria	AUT								05	VEGETABLES AND FRUIT	1	No Quantity							3189979			0
S3	2000	2000	2000	2	0	2	Export	498	Rep. of Moldova	MDA	70	Bosnia Herzegovina	BIH								05	VEGETABLES AND FRUIT	1	No Quantity							7800			0
S3	2000	2000	2000	2	0	2	Export	498	Rep. of Moldova	MDA	100	Bulgaria	BGR								05	VEGETABLES AND FRUIT	1	No Quantity							52297			0
S3	2000	2000	2000	2	0	2	Export	498	Rep. of Moldova	MDA	112	Belarus	BLR								05	VEGETABLES AND FRUIT	1	No Quantity							3407321			0
S3	2000	2000	2000	2	0	2	Export	498	Rep. of Moldova	MDA	124	Canada	CAN								05	VEGETABLES AND FRUIT	1	No Quantity							6876			0
S3	2000	2000	2000	2	0	2	Export	498	Rep. of Moldova	MDA	191	Croatia	HRV								05	VEGETABLES AND FRUIT	1	No Quantity							42375			0
S3	2000	2000	2000	2	0	2	Export	498	Rep. of Moldova	MDA	196	Cyprus	CYP								05	VEGETABLES AND FRUIT	1	No Quantity							52160			0
S3	2000	2000	2000	2	0	2	Export	498	Rep. of Moldova	MDA	203	Czechia	CZE								05	VEGETABLES AND FRUIT	1	No Quantity							102931			0
S3	2000	2000	2000	2	0	2	Export	498	Rep. of Moldova	MDA	233	Estonia	EST								05	VEGETABLES AND FRUIT	1	No Quantity							341011			0
S3	2000	2000	2000	2	0	2	Export	498	Rep. of Moldova	MDA	251	France	FRA								05	VEGETABLES AND FRUIT	1	No Quantity							7055683			0
S3	2000	2000	2000	2	0	2	Export	498	Rep. of Moldova	MDA	276	Germany	DEU								05	VEGETABLES AND FRUIT	1	No Quantity							4351146			0
S3	2000	2000	2000	2	0	2	Export	498	Rep. of Moldova	MDA	300	Greece	GRC								05	VEGETABLES AND FRUIT	1	No Quantity							2044627			0
S3	2000	2000	2000	2	0	2	Export	498	Rep. of Moldova	MDA	364	Iran	IRN								05	VEGETABLES AND FRUIT	1	No Quantity							253354			0
S3	2000	2000	2000	2	0	2	Export	498	Rep. of Moldova	MDA	376	Israel	ISR								05	VEGETABLES AND FRUIT	1	No Quantity							63254			0
S3	2000	2000	2000	2	0	2	Export	498	Rep. of Moldova	MDA	381	Italy	ITA								05	VEGETABLES AND FRUIT	1	No Quantity							218666			0
S3	2000	2000	2000	2	0	2	Export	498	Rep. of Moldova	MDA	398	Kazakhstan	KAZ								05	VEGETABLES AND FRUIT	1	No Quantity							25548			0
S3	2000	2000	2000	2	0	2	Export	498	Rep. of Moldova	MDA	400	Jordan	JOR								05	VEGETABLES AND FRUIT	1	No Quantity							980722			0
S3	2000	2000	2000	2	0	2	Export	498	Rep. of Moldova	MDA	422	Lebanon	LBN								05	VEGETABLES AND FRUIT	1	No Quantity							88570			0
S3	2000	2000	2000	2	0	2	Export	498	Rep. of Moldova	MDA	428	Latvia	LVA								05	VEGETABLES AND FRUIT	1	No Quantity							108444			0
S3	2000	2000	2000	2	0	2	Export	498	Rep. of Moldova	MDA	440	Lithuania	LTU								05	VEGETABLES AND FRUIT	1	No Quantity							486685			0
S3	2000	2000	2000	2	0	2	Export	498	Rep. of Moldova	MDA	528	Netherlands	NLD								05	VEGETABLES AND FRUIT	1	No Quantity							74784			0
S3	2000	2000	2000	2	0	2	Export	498	Rep. of Moldova	MDA	616	Poland	POL								05	VEGETABLES AND FRUIT	1	No Quantity							113503			0
S3	2000	2000	2000	2	0	2	Export	498	Rep. of Moldova	MDA	642	Romania	ROU								05	VEGETABLES AND FRUIT	1	No Quantity							1521523			0
S3	2000	2000	2000	2	0	2	Export	498	Rep. of Moldova	MDA	643	Russian Federation	RUS								05	VEGETABLES AND FRUIT	1	No Quantity							25001955			0
S3	2000	2000	2000	2	0	2	Export	498	Rep. of Moldova	MDA	703	Slovakia	SVK								05	VEGETABLES AND FRUIT	1	No Quantity							73060			0
S3	2000	2000	2000	2	0	2	Export	498	Rep. of Moldova	MDA	705	Slovenia	SVN								05	VEGETABLES AND FRUIT	1	No Quantity							63447			0
S3	2000	2000	2000	2	0	2	Export	498	Rep. of Moldova	MDA	724	Spain	ESP								05	VEGETABLES AND FRUIT	1	No Quantity							648540			0
S3	2000	2000	2000	2	0	2	Export	498	Rep. of Moldova	MDA	752	Sweden	SWE								05	VEGETABLES AND FRUIT	1	No Quantity							16000			0
S3	2000	2000	2000	2	0	2	Export	498	Rep. of Moldova	MDA	757	Switzerland	CHE								05	VEGETABLES AND FRUIT	1	No Quantity							9630			0
S3	2000	2000	2000	2	0	2	Export	498	Rep. of Moldova	MDA	760	Syria	SYR								05	VEGETABLES AND FRUIT	1	No Quantity							904408			0
S3	2000	2000	2000	2	0	2	Export	498	Rep. of Moldova	MDA	788	Tunisia	TUN								05	VEGETABLES AND FRUIT	1	No Quantity							18000			0
S3	2000	2000	2000	2	0	2	Export	498	Rep. of Moldova	MDA	792	Turkey	TUR								05	VEGETABLES AND FRUIT	1	No Quantity							589838			0
S3	2000	2000	2000	2	0	2	Export	498	Rep. of Moldova	MDA	804	Ukraine	UKR								05	VEGETABLES AND FRUIT	1	No Quantity							351765			0
S3	2000	2000	2000	2	0	2	Export	498	Rep. of Moldova	MDA	818	Egypt	EGY								05	VEGETABLES AND FRUIT	1	No Quantity							114000			0
S3	2000	2000	2000	2	0	2	Export	498	Rep. of Moldova	MDA	826	United Kingdom	GBR								05	VEGETABLES AND FRUIT	1	No Quantity							126675			0
S3	2000	2000	2000	2	0	2	Export	498	Rep. of Moldova	MDA	842	USA	USA								05	VEGETABLES AND FRUIT	1	No Quantity							149882			0
S3	2000	2000	2000	2	0	2	Export	498	Rep. of Moldova	MDA	891	Serbia and Montenegro	SCG								05	VEGETABLES AND FRUIT	1	No Quantity							8288			0
S3	2000	2000	2000	2	0	2	Export	498	Rep. of Moldova	MDA	0	World	WLD								06	SUGAR,SUGR.PREPTNS,HONEY	1	No Quantity							3445460			0
S3	2000	2000	2000	2	0	2	Export	498	Rep. of Moldova	MDA	40	Austria	AUT								06	SUGAR,SUGR.PREPTNS,HONEY	1	No Quantity							121418			0
S3	2000	2000	2000	2	0	2	Export	498	Rep. of Moldova	MDA	112	Belarus	BLR								06	SUGAR,SUGR.PREPTNS,HONEY	1	No Quantity							84510			0
S3	2000	2000	2000	2	0	2	Export	498	Rep. of Moldova	MDA	124	Canada	CAN								06	SUGAR,SUGR.PREPTNS,HONEY	1	No Quantity							2529			0
S3	2000	2000	2000	2	0	2	Export	498	Rep. of Moldova	MDA	203	Czechia	CZE								06	SUGAR,SUGR.PREPTNS,HONEY	1	No Quantity							302			0
S3	2000	2000	2000	2	0	2	Export	498	Rep. of Moldova	MDA	233	Estonia	EST								06	SUGAR,SUGR.PREPTNS,HONEY	1	No Quantity							440407			0
S3	2000	2000	2000	2	0	2	Export	498	Rep. of Moldova	MDA	276	Germany	DEU								06	SUGAR,SUGR.PREPTNS,HONEY	1	No Quantity							403351			0
S3	2000	2000	2000	2	0	2	Export	498	Rep. of Moldova	MDA	376	Israel	ISR								06	SUGAR,SUGR.PREPTNS,HONEY	1	No Quantity							54033			0
S3	2000	2000	2000	2	0	2	Export	498	Rep. of Moldova	MDA	400	Jordan	JOR								06	SUGAR,SUGR.PREPTNS,HONEY	1	No Quantity							15780			0
S3	2000	2000	2000	2	0	2	Export	498	Rep. of Moldova	MDA	428	Latvia	LVA								06	SUGAR,SUGR.PREPTNS,HONEY	1	No Quantity							109451			0
S3	2000	2000	2000	2	0	2	Export	498	Rep. of Moldova	MDA	616	Poland	POL								06	SUGAR,SUGR.PREPTNS,HONEY	1	No Quantity							17656			0
S3	2000	2000	2000	2	0	2	Export	498	Rep. of Moldova	MDA	642	Romania	ROU								06	SUGAR,SUGR.PREPTNS,HONEY	1	No Quantity							1648126			0
S3	2000	2000	2000	2	0	2	Export	498	Rep. of Moldova	MDA	643	Russian Federation	RUS								06	SUGAR,SUGR.PREPTNS,HONEY	1	No Quantity							371625			0
S3	2000	2000	2000	2	0	2	Export	498	Rep. of Moldova	MDA	784	United Arab Emirates	ARE								06	SUGAR,SUGR.PREPTNS,HONEY	1	No Quantity							15443			0
S3	2000	2000	2000	2	0	2	Export	498	Rep. of Moldova	MDA	795	Turkmenistan	TKM								06	SUGAR,SUGR.PREPTNS,HONEY	1	No Quantity							143603			0
S3	2000	2000	2000	2	0	2	Export	498	Rep. of Moldova	MDA	804	Ukraine	UKR								06	SUGAR,SUGR.PREPTNS,HONEY	1	No Quantity							12152			0
S3	2000	2000	2000	2	0	2	Export	498	Rep. of Moldova	MDA	842	USA	USA								06	SUGAR,SUGR.PREPTNS,HONEY	1	No Quantity							5074			0
S3	2000	2000	2000	2	0	2	Export	498	Rep. of Moldova	MDA	0	World	WLD								07	COFFEE,TEA,COCOA,SPICES	1	No Quantity							457980			0
S3	2000	2000	2000	2	0	2	Export	498	Rep. of Moldova	MDA	112	Belarus	BLR								07	COFFEE,TEA,COCOA,SPICES	1	No Quantity							84757			0
S3	2000	2000	2000	2	0	2	Export	498	Rep. of Moldova	MDA	124	Canada	CAN								07	COFFEE,TEA,COCOA,SPICES	1	No Quantity							5093			0
S3	2000	2000	2000	2	0	2	Export	498	Rep. of Moldova	MDA	203	Czechia	CZE								07	COFFEE,TEA,COCOA,SPICES	1	No Quantity							910			0
S3	2000	2000	2000	2	0	2	Export	498	Rep. of Moldova	MDA	233	Estonia	EST								07	COFFEE,TEA,COCOA,SPICES	1	No Quantity							11161			0
S3	2000	2000	2000	2	0	2	Export	498	Rep. of Moldova	MDA	268	Georgia	GEO								07	COFFEE,TEA,COCOA,SPICES	1	No Quantity							17238			0
S3	2000	2000	2000	2	0	2	Export	498	Rep. of Moldova	MDA	276	Germany	DEU								07	COFFEE,TEA,COCOA,SPICES	1	No Quantity							19365			0
S3	2000	2000	2000	2	0	2	Export	498	Rep. of Moldova	MDA	376	Israel	ISR								07	COFFEE,TEA,COCOA,SPICES	1	No Quantity							140350			0
S3	2000	2000	2000	2	0	2	Export	498	Rep. of Moldova	MDA	400	Jordan	JOR								07	COFFEE,TEA,COCOA,SPICES	1	No Quantity							282			0
S3	2000	2000	2000	2	0	2	Export	498	Rep. of Moldova	MDA	428	Latvia	LVA								07	COFFEE,TEA,COCOA,SPICES	1	No Quantity							3298			0
S3	2000	2000	2000	2	0	2	Export	498	Rep. of Moldova	MDA	642	Romania	ROU								07	COFFEE,TEA,COCOA,SPICES	1	No Quantity							41049			0
S3	2000	2000	2000	2	0	2	Export	498	Rep. of Moldova	MDA	643	Russian Federation	RUS								07	COFFEE,TEA,COCOA,SPICES	1	No Quantity							107507			0
S3	2000	2000	2000	2	0	2	Export	498	Rep. of Moldova	MDA	804	Ukraine	UKR								07	COFFEE,TEA,COCOA,SPICES	1	No Quantity							6140			0
S3	2000	2000	2000	2	0	2	Export	498	Rep. of Moldova	MDA	842	USA	USA								07	COFFEE,TEA,COCOA,SPICES	1	No Quantity							20830			0
S3	2000	2000	2000	2	0	2	Export	496	Mongolia	MNG	0	World	WLD								08	ANIMAL FEED STUFF	1	No Quantity							75238			0
S3	2000	2000	2000	2	0	2	Export	496	Mongolia	MNG	156	China	CHN								08	ANIMAL FEED STUFF	1	No Quantity							75238			0
S3	2000	2000	2000	2	0	2	Export	498	Rep. of Moldova	MDA	0	World	WLD								08	ANIMAL FEED STUFF	1	No Quantity							1234819			0
S3	2000	2000	2000	2	0	2	Export	498	Rep. of Moldova	MDA	100	Bulgaria	BGR								08	ANIMAL FEED STUFF	1	No Quantity							4271			0
S3	2000	2000	2000	2	0	2	Export	498	Rep. of Moldova	MDA	112	Belarus	BLR								08	ANIMAL FEED STUFF	1	No Quantity							39116			0
S3	2000	2000	2000	2	0	2	Export	498	Rep. of Moldova	MDA	276	Germany	DEU								08	ANIMAL FEED STUFF	1	No Quantity							40129			0
S3	2000	2000	2000	2	0	2	Export	498	Rep. of Moldova	MDA	381	Italy	ITA								08	ANIMAL FEED STUFF	1	No Quantity							227729			0
S3	2000	2000	2000	2	0	2	Export	498	Rep. of Moldova	MDA	400	Jordan	JOR								08	ANIMAL FEED STUFF	1	No Quantity							2301			0
S3	2000	2000	2000	2	0	2	Export	498	Rep. of Moldova	MDA	422	Lebanon	LBN								08	ANIMAL FEED STUFF	1	No Quantity							1199			0
S3	2000	2000	2000	2	0	2	Export	498	Rep. of Moldova	MDA	616	Poland	POL								08	ANIMAL FEED STUFF	1	No Quantity							9366			0
S3	2000	2000	2000	2	0	2	Export	498	Rep. of Moldova	MDA	642	Romania	ROU								08	ANIMAL FEED STUFF	1	No Quantity							170874			0
S3	2000	2000	2000	2	0	2	Export	498	Rep. of Moldova	MDA	643	Russian Federation	RUS								08	ANIMAL FEED STUFF	1	No Quantity							234			0
S3	2000	2000	2000	2	0	2	Export	498	Rep. of Moldova	MDA	703	Slovakia	SVK								08	ANIMAL FEED STUFF	1	No Quantity							6990			0
S3	2000	2000	2000	2	0	2	Export	498	Rep. of Moldova	MDA	757	Switzerland	CHE								08	ANIMAL FEED STUFF	1	No Quantity							732610			0
S3	2000	2000	2000	2	0	2	Export	496	Mongolia	MNG	0	World	WLD								09	MISC.EDIBLE PRODUCTS ETC	1	No Quantity							68670			0
S3	2000	2000	2000	2	0	2	Export	496	Mongolia	MNG	156	China	CHN								09	MISC.EDIBLE PRODUCTS ETC	1	No Quantity							4923			0
S3	2000	2000	2000	2	0	2	Export	496	Mongolia	MNG	344	China, Hong Kong SAR	HKG								09	MISC.EDIBLE PRODUCTS ETC	1	No Quantity							37015			0
S3	2000	2000	2000	2	0	2	Export	496	Mongolia	MNG	410	Rep. of Korea	KOR								09	MISC.EDIBLE PRODUCTS ETC	1	No Quantity							26732			0
S3	2000	2000	2000	2	0	2	Export	498	Rep. of Moldova	MDA	0	World	WLD								09	MISC.EDIBLE PRODUCTS ETC	1	No Quantity							862056			0
S3	2000	2000	2000	2	0	2	Export	498	Rep. of Moldova	MDA	112	Belarus	BLR								09	MISC.EDIBLE PRODUCTS ETC	1	No Quantity							96141			0
S3	2000	2000	2000	2	0	2	Export	498	Rep. of Moldova	MDA	203	Czechia	CZE								09	MISC.EDIBLE PRODUCTS ETC	1	No Quantity							152			0
S3	2000	2000	2000	2	0	2	Export	498	Rep. of Moldova	MDA	276	Germany	DEU								09	MISC.EDIBLE PRODUCTS ETC	1	No Quantity							20179			0
S3	2000	2000	2000	2	0	2	Export	498	Rep. of Moldova	MDA	428	Latvia	LVA								09	MISC.EDIBLE PRODUCTS ETC	1	No Quantity							67900			0
S3	2000	2000	2000	2	0	2	Export	498	Rep. of Moldova	MDA	440	Lithuania	LTU								09	MISC.EDIBLE PRODUCTS ETC	1	No Quantity							4151			0
S3	2000	2000	2000	2	0	2	Export	498	Rep. of Moldova	MDA	642	Romania	ROU								09	MISC.EDIBLE PRODUCTS ETC	1	No Quantity							103876			0
S3	2000	2000	2000	2	0	2	Export	498	Rep. of Moldova	MDA	643	Russian Federation	RUS								09	MISC.EDIBLE PRODUCTS ETC	1	No Quantity							552264			0
S3	2000	2000	2000	2	0	2	Export	498	Rep. of Moldova	MDA	804	Ukraine	UKR								09	MISC.EDIBLE PRODUCTS ETC	1	No Quantity							16425			0
S3	2000	2000	2000	2	0	2	Export	498	Rep. of Moldova	MDA	826	United Kingdom	GBR								09	MISC.EDIBLE PRODUCTS ETC	1	No Quantity							125			0
S3	2000	2000	2000	2	0	2	Export	498	Rep. of Moldova	MDA	842	USA	USA								09	MISC.EDIBLE PRODUCTS ETC	1	No Quantity							843			0
S3	2000	2000	2000	2	0	2	Export	496	Mongolia	MNG	0	World	WLD								11	BEVERAGES	1	No Quantity							914015			0
S3	2000	2000	2000	2	0	2	Export	496	Mongolia	MNG	156	China	CHN								11	BEVERAGES	1	No Quantity							71500			0
S3	2000	2000	2000	2	0	2	Export	496	Mongolia	MNG	251	France	FRA								11	BEVERAGES	1	No Quantity							147			0
S3	2000	2000	2000	2	0	2	Export	496	Mongolia	MNG	276	Germany	DEU								11	BEVERAGES	1	No Quantity							594			0
S3	2000	2000	2000	2	0	2	Export	496	Mongolia	MNG	392	Japan	JPN								11	BEVERAGES	1	No Quantity							6774			0
S3	2000	2000	2000	2	0	2	Export	496	Mongolia	MNG	643	Russian Federation	RUS								11	BEVERAGES	1	No Quantity							835000			0
S3	2000	2000	2000	2	0	2	Export	498	Rep. of Moldova	MDA	0	World	WLD								11	BEVERAGES	1	No Quantity							127688887			0
S3	2000	2000	2000	2	0	2	Export	498	Rep. of Moldova	MDA	100	Bulgaria	BGR								11	BEVERAGES	1	No Quantity							452396			0
S3	2000	2000	2000	2	0	2	Export	498	Rep. of Moldova	MDA	112	Belarus	BLR								11	BEVERAGES	1	No Quantity							6318174			0
S3	2000	2000	2000	2	0	2	Export	498	Rep. of Moldova	MDA	124	Canada	CAN								11	BEVERAGES	1	No Quantity							25296			0
S3	2000	2000	2000	2	0	2	Export	498	Rep. of Moldova	MDA	156	China	CHN								11	BEVERAGES	1	No Quantity							18086			0
S3	2000	2000	2000	2	0	2	Export	498	Rep. of Moldova	MDA	203	Czechia	CZE								11	BEVERAGES	1	No Quantity							361232			0
S3	2000	2000	2000	2	0	2	Export	498	Rep. of Moldova	MDA	208	Denmark	DNK								11	BEVERAGES	1	No Quantity							15763			0
S3	2000	2000	2000	2	0	2	Export	498	Rep. of Moldova	MDA	233	Estonia	EST								11	BEVERAGES	1	No Quantity							1178756			0
S3	2000	2000	2000	2	0	2	Export	498	Rep. of Moldova	MDA	251	France	FRA								11	BEVERAGES	1	No Quantity							67925			0
S3	2000	2000	2000	2	0	2	Export	498	Rep. of Moldova	MDA	268	Georgia	GEO								11	BEVERAGES	1	No Quantity							145000			0
S3	2000	2000	2000	2	0	2	Export	498	Rep. of Moldova	MDA	276	Germany	DEU								11	BEVERAGES	1	No Quantity							182666			0
S3	2000	2000	2000	2	0	2	Export	498	Rep. of Moldova	MDA	376	Israel	ISR								11	BEVERAGES	1	No Quantity							122731			0
S3	2000	2000	2000	2	0	2	Export	498	Rep. of Moldova	MDA	398	Kazakhstan	KAZ								11	BEVERAGES	1	No Quantity							4154513			0
S3	2000	2000	2000	2	0	2	Export	498	Rep. of Moldova	MDA	408	Dem. People's Rep. of Korea	PRK								11	BEVERAGES	1	No Quantity							9299			0
S3	2000	2000	2000	2	0	2	Export	498	Rep. of Moldova	MDA	428	Latvia	LVA								11	BEVERAGES	1	No Quantity							3218570			0
S3	2000	2000	2000	2	0	2	Export	498	Rep. of Moldova	MDA	440	Lithuania	LTU								11	BEVERAGES	1	No Quantity							2185908			0
S3	2000	2000	2000	2	0	2	Export	498	Rep. of Moldova	MDA	478	Mauritania	MRT								11	BEVERAGES	1	No Quantity							100500			0
S3	2000	2000	2000	2	0	2	Export	498	Rep. of Moldova	MDA	528	Netherlands	NLD								11	BEVERAGES	1	No Quantity							99807			0
S3	2000	2000	2000	2	0	2	Export	498	Rep. of Moldova	MDA	579	Norway	NOR								11	BEVERAGES	1	No Quantity							53640			0
S3	2000	2000	2000	2	0	2	Export	498	Rep. of Moldova	MDA	616	Poland	POL								11	BEVERAGES	1	No Quantity							78606			0
S3	2000	2000	2000	2	0	2	Export	498	Rep. of Moldova	MDA	642	Romania	ROU								11	BEVERAGES	1	No Quantity							155409			0
S3	2000	2000	2000	2	0	2	Export	498	Rep. of Moldova	MDA	643	Russian Federation	RUS								11	BEVERAGES	1	No Quantity							102530195			0
S3	2000	2000	2000	2	0	2	Export	498	Rep. of Moldova	MDA	703	Slovakia	SVK								11	BEVERAGES	1	No Quantity							84978			0
S3	2000	2000	2000	2	0	2	Export	498	Rep. of Moldova	MDA	704	Viet Nam	VNM								11	BEVERAGES	1	No Quantity							11206			0
S3	2000	2000	2000	2	0	2	Export	498	Rep. of Moldova	MDA	792	Turkey	TUR								11	BEVERAGES	1	No Quantity							8657			0
S3	2000	2000	2000	2	0	2	Export	498	Rep. of Moldova	MDA	795	Turkmenistan	TKM								11	BEVERAGES	1	No Quantity							179194			0
S3	2000	2000	2000	2	0	2	Export	498	Rep. of Moldova	MDA	804	Ukraine	UKR								11	BEVERAGES	1	No Quantity							5441838			0
S3	2000	2000	2000	2	0	2	Export	498	Rep. of Moldova	MDA	842	USA	USA								11	BEVERAGES	1	No Quantity							485706			0
S3	2000	2000	2000	2	0	2	Export	498	Rep. of Moldova	MDA	887	Yemen	YEM								11	BEVERAGES	1	No Quantity							2836			0
S3	2000	2000	2000	2	0	2	Export	496	Mongolia	MNG	0	World	WLD								12	TOBACCO,TOBACCO MANUFACT	1	No Quantity							92059			0
S3	2000	2000	2000	2	0	2	Export	496	Mongolia	MNG	56	Belgium	BEL								12	TOBACCO,TOBACCO MANUFACT	1	No Quantity							83388			0
S3	2000	2000	2000	2	0	2	Export	496	Mongolia	MNG	251	France	FRA								12	TOBACCO,TOBACCO MANUFACT	1	No Quantity							5051			0
S3	2000	2000	2000	2	0	2	Export	496	Mongolia	MNG	643	Russian Federation	RUS								12	TOBACCO,TOBACCO MANUFACT	1	No Quantity							2117			0
S3	2000	2000	2000	2	0	2	Export	496	Mongolia	MNG	826	United Kingdom	GBR								12	TOBACCO,TOBACCO MANUFACT	1	No Quantity							1503			0
S3	2000	2000	2000	2	0	2	Export	498	Rep. of Moldova	MDA	0	World	WLD								12	TOBACCO,TOBACCO MANUFACT	1	No Quantity							30555437			0
S3	2000	2000	2000	2	0	2	Export	498	Rep. of Moldova	MDA	100	Bulgaria	BGR								12	TOBACCO,TOBACCO MANUFACT	1	No Quantity							48825			0
S3	2000	2000	2000	2	0	2	Export	498	Rep. of Moldova	MDA	112	Belarus	BLR								12	TOBACCO,TOBACCO MANUFACT	1	No Quantity							1226456			0
S3	2000	2000	2000	2	0	2	Export	498	Rep. of Moldova	MDA	624	Guinea-Bissau	GNB								12	TOBACCO,TOBACCO MANUFACT	1	No Quantity							5290			0
S3	2000	2000	2000	2	0	2	Export	498	Rep. of Moldova	MDA	642	Romania	ROU								12	TOBACCO,TOBACCO MANUFACT	1	No Quantity							2008140			0
S3	2000	2000	2000	2	0	2	Export	498	Rep. of Moldova	MDA	643	Russian Federation	RUS								12	TOBACCO,TOBACCO MANUFACT	1	No Quantity							26929509			0
S3	2000	2000	2000	2	0	2	Export	498	Rep. of Moldova	MDA	762	Tajikistan	TJK								12	TOBACCO,TOBACCO MANUFACT	1	No Quantity							53450			0
S3	2000	2000	2000	2	0	2	Export	498	Rep. of Moldova	MDA	804	Ukraine	UKR								12	TOBACCO,TOBACCO MANUFACT	1	No Quantity							259237			0
S3	2000	2000	2000	2	0	2	Export	498	Rep. of Moldova	MDA	826	United Kingdom	GBR								12	TOBACCO,TOBACCO MANUFACT	1	No Quantity							24530			0
S3	2000	2000	2000	2	0	2	Export	496	Mongolia	MNG	0	World	WLD								21	HIDES,SKINS,FURSKINS,RAW	1	No Quantity							38539016			0
S3	2000	2000	2000	2	0	2	Export	496	Mongolia	MNG	40	Austria	AUT								21	HIDES,SKINS,FURSKINS,RAW	1	No Quantity							122			0
S3	2000	2000	2000	2	0	2	Export	496	Mongolia	MNG	156	China	CHN								21	HIDES,SKINS,FURSKINS,RAW	1	No Quantity							38489016			0
S3	2000	2000	2000	2	0	2	Export	496	Mongolia	MNG	276	Germany	DEU								21	HIDES,SKINS,FURSKINS,RAW	1	No Quantity							18053			0
S3	2000	2000	2000	2	0	2	Export	496	Mongolia	MNG	392	Japan	JPN								21	HIDES,SKINS,FURSKINS,RAW	1	No Quantity							27957			0
S3	2000	2000	2000	2	0	2	Export	496	Mongolia	MNG	410	Rep. of Korea	KOR								21	HIDES,SKINS,FURSKINS,RAW	1	No Quantity							2120			0
S3	2000	2000	2000	2	0	2	Export	496	Mongolia	MNG	643	Russian Federation	RUS								21	HIDES,SKINS,FURSKINS,RAW	1	No Quantity							1628			0
S3	2000	2000	2000	2	0	2	Export	496	Mongolia	MNG	842	USA	USA								21	HIDES,SKINS,FURSKINS,RAW	1	No Quantity							120			0
S3	2000	2000	2000	2	0	2	Export	498	Rep. of Moldova	MDA	0	World	WLD								21	HIDES,SKINS,FURSKINS,RAW	1	No Quantity							5207867			0
S3	2000	2000	2000	2	0	2	Export	498	Rep. of Moldova	MDA	100	Bulgaria	BGR								21	HIDES,SKINS,FURSKINS,RAW	1	No Quantity							7465			0
S3	2000	2000	2000	2	0	2	Export	498	Rep. of Moldova	MDA	112	Belarus	BLR								21	HIDES,SKINS,FURSKINS,RAW	1	No Quantity							21600			0
S3	2000	2000	2000	2	0	2	Export	498	Rep. of Moldova	MDA	348	Hungary	HUN								21	HIDES,SKINS,FURSKINS,RAW	1	No Quantity							59158			0
S3	2000	2000	2000	2	0	2	Export	498	Rep. of Moldova	MDA	381	Italy	ITA								21	HIDES,SKINS,FURSKINS,RAW	1	No Quantity							3054781			0
S3	2000	2000	2000	2	0	2	Export	498	Rep. of Moldova	MDA	528	Netherlands	NLD								21	HIDES,SKINS,FURSKINS,RAW	1	No Quantity							9753			0
S3	2000	2000	2000	2	0	2	Export	498	Rep. of Moldova	MDA	616	Poland	POL								21	HIDES,SKINS,FURSKINS,RAW	1	No Quantity							7525			0
S3	2000	2000	2000	2	0	2	Export	498	Rep. of Moldova	MDA	643	Russian Federation	RUS								21	HIDES,SKINS,FURSKINS,RAW	1	No Quantity							147137			0
S3	2000	2000	2000	2	0	2	Export	498	Rep. of Moldova	MDA	724	Spain	ESP								21	HIDES,SKINS,FURSKINS,RAW	1	No Quantity							1168623			0
S3	2000	2000	2000	2	0	2	Export	498	Rep. of Moldova	MDA	792	Turkey	TUR								21	HIDES,SKINS,FURSKINS,RAW	1	No Quantity							629855			0
S3	2000	2000	2000	2	0	2	Export	498	Rep. of Moldova	MDA	804	Ukraine	UKR								21	HIDES,SKINS,FURSKINS,RAW	1	No Quantity							101970			0
S3	2000	2000	2000	2	0	2	Export	498	Rep. of Moldova	MDA	0	World	WLD								22	OIL SEED,OLEAGINUS FRUIT	1	No Quantity							19837957			0
S3	2000	2000	2000	2	0	2	Export	498	Rep. of Moldova	MDA	51	Armenia	ARM								22	OIL SEED,OLEAGINUS FRUIT	1	No Quantity							111385			0
S3	2000	2000	2000	2	0	2	Export	498	Rep. of Moldova	MDA	92	Br. Virgin Isds	VGB								22	OIL SEED,OLEAGINUS FRUIT	1	No Quantity							50588			0
S3	2000	2000	2000	2	0	2	Export	498	Rep. of Moldova	MDA	100	Bulgaria	BGR								22	OIL SEED,OLEAGINUS FRUIT	1	No Quantity							141054			0
S3	2000	2000	2000	2	0	2	Export	498	Rep. of Moldova	MDA	112	Belarus	BLR								22	OIL SEED,OLEAGINUS FRUIT	1	No Quantity							5344			0
S3	2000	2000	2000	2	0	2	Export	498	Rep. of Moldova	MDA	233	Estonia	EST								22	OIL SEED,OLEAGINUS FRUIT	1	No Quantity							22377			0
S3	2000	2000	2000	2	0	2	Export	498	Rep. of Moldova	MDA	276	Germany	DEU								22	OIL SEED,OLEAGINUS FRUIT	1	No Quantity							8918			0
S3	2000	2000	2000	2	0	2	Export	498	Rep. of Moldova	MDA	292	Gibraltar	GIB								22	OIL SEED,OLEAGINUS FRUIT	1	No Quantity							274479			0
S3	2000	2000	2000	2	0	2	Export	498	Rep. of Moldova	MDA	300	Greece	GRC								22	OIL SEED,OLEAGINUS FRUIT	1	No Quantity							1458			0
S3	2000	2000	2000	2	0	2	Export	498	Rep. of Moldova	MDA	348	Hungary	HUN								22	OIL SEED,OLEAGINUS FRUIT	1	No Quantity							3596858			0
S3	2000	2000	2000	2	0	2	Export	498	Rep. of Moldova	MDA	372	Ireland	IRL								22	OIL SEED,OLEAGINUS FRUIT	1	No Quantity							173493			0
S3	2000	2000	2000	2	0	2	Export	498	Rep. of Moldova	MDA	400	Jordan	JOR								22	OIL SEED,OLEAGINUS FRUIT	1	No Quantity							9900			0
S3	2000	2000	2000	2	0	2	Export	498	Rep. of Moldova	MDA	428	Latvia	LVA								22	OIL SEED,OLEAGINUS FRUIT	1	No Quantity							30188			0
S3	2000	2000	2000	2	0	2	Export	498	Rep. of Moldova	MDA	616	Poland	POL								22	OIL SEED,OLEAGINUS FRUIT	1	No Quantity							34939			0
S3	2000	2000	2000	2	0	2	Export	498	Rep. of Moldova	MDA	642	Romania	ROU								22	OIL SEED,OLEAGINUS FRUIT	1	No Quantity							7812835			0
S3	2000	2000	2000	2	0	2	Export	498	Rep. of Moldova	MDA	643	Russian Federation	RUS								22	OIL SEED,OLEAGINUS FRUIT	1	No Quantity							550146			0
S3	2000	2000	2000	2	0	2	Export	498	Rep. of Moldova	MDA	660	Anguilla	AIA								22	OIL SEED,OLEAGINUS FRUIT	1	No Quantity							299317			0
S3	2000	2000	2000	2	0	2	Export	498	Rep. of Moldova	MDA	757	Switzerland	CHE								22	OIL SEED,OLEAGINUS FRUIT	1	No Quantity							210101			0
S3	2000	2000	2000	2	0	2	Export	498	Rep. of Moldova	MDA	788	Tunisia	TUN								22	OIL SEED,OLEAGINUS FRUIT	1	No Quantity							122025			0
S3	2000	2000	2000	2	0	2	Export	498	Rep. of Moldova	MDA	792	Turkey	TUR								22	OIL SEED,OLEAGINUS FRUIT	1	No Quantity							34662			0
S3	2000	2000	2000	2	0	2	Export	498	Rep. of Moldova	MDA	804	Ukraine	UKR								22	OIL SEED,OLEAGINUS FRUIT	1	No Quantity							1615392			0
S3	2000	2000	2000	2	0	2	Export	498	Rep. of Moldova	MDA	826	United Kingdom	GBR								22	OIL SEED,OLEAGINUS FRUIT	1	No Quantity							3524422			0
S3	2000	2000	2000	2	0	2	Export	498	Rep. of Moldova	MDA	842	USA	USA								22	OIL SEED,OLEAGINUS FRUIT	1	No Quantity							1208076			0
S3	2000	2000	2000	2	0	2	Export	496	Mongolia	MNG	0	World	WLD								24	CORK AND WOOD	1	No Quantity							697233			0
S3	2000	2000	2000	2	0	2	Export	496	Mongolia	MNG	156	China	CHN								24	CORK AND WOOD	1	No Quantity							594732			0
S3	2000	2000	2000	2	0	2	Export	496	Mongolia	MNG	392	Japan	JPN								24	CORK AND WOOD	1	No Quantity							6			0
S3	2000	2000	2000	2	0	2	Export	496	Mongolia	MNG	410	Rep. of Korea	KOR								24	CORK AND WOOD	1	No Quantity							102470			0
S3	2000	2000	2000	2	0	2	Export	496	Mongolia	MNG	643	Russian Federation	RUS								24	CORK AND WOOD	1	No Quantity							25			0
S3	2000	2000	2000	2	0	2	Export	498	Rep. of Moldova	MDA	0	World	WLD								24	CORK AND WOOD	1	No Quantity							188501			0
S3	2000	2000	2000	2	0	2	Export	498	Rep. of Moldova	MDA	100	Bulgaria	BGR								24	CORK AND WOOD	1	No Quantity							9685			0
S3	2000	2000	2000	2	0	2	Export	498	Rep. of Moldova	MDA	251	France	FRA								24	CORK AND WOOD	1	No Quantity							5101			0
S3	2000	2000	2000	2	0	2	Export	498	Rep. of Moldova	MDA	276	Germany	DEU								24	CORK AND WOOD	1	No Quantity							13007			0
S3	2000	2000	2000	2	0	2	Export	498	Rep. of Moldova	MDA	300	Greece	GRC								24	CORK AND WOOD	1	No Quantity							19461			0
S3	2000	2000	2000	2	0	2	Export	498	Rep. of Moldova	MDA	376	Israel	ISR								24	CORK AND WOOD	1	No Quantity							8179			0
S3	2000	2000	2000	2	0	2	Export	498	Rep. of Moldova	MDA	381	Italy	ITA								24	CORK AND WOOD	1	No Quantity							52418			0
S3	2000	2000	2000	2	0	2	Export	498	Rep. of Moldova	MDA	398	Kazakhstan	KAZ								24	CORK AND WOOD	1	No Quantity							1482			0
S3	2000	2000	2000	2	0	2	Export	498	Rep. of Moldova	MDA	642	Romania	ROU								24	CORK AND WOOD	1	No Quantity							74120			0
S3	2000	2000	2000	2	0	2	Export	498	Rep. of Moldova	MDA	703	Slovakia	SVK								24	CORK AND WOOD	1	No Quantity							3073			0
S3	2000	2000	2000	2	0	2	Export	498	Rep. of Moldova	MDA	724	Spain	ESP								24	CORK AND WOOD	1	No Quantity							1961			0
S3	2000	2000	2000	2	0	2	Export	498	Rep. of Moldova	MDA	804	Ukraine	UKR								24	CORK AND WOOD	1	No Quantity							14			0
S3	2000	2000	2000	2	0	2	Export	498	Rep. of Moldova	MDA	0	World	WLD								25	PULP AND WASTE PAPER	1	No Quantity							324321			0
S3	2000	2000	2000	2	0	2	Export	498	Rep. of Moldova	MDA	642	Romania	ROU								25	PULP AND WASTE PAPER	1	No Quantity							170940			0
S3	2000	2000	2000	2	0	2	Export	498	Rep. of Moldova	MDA	804	Ukraine	UKR								25	PULP AND WASTE PAPER	1	No Quantity							153381			0
S3	2000	2000	2000	2	0	2	Export	496	Mongolia	MNG	0	World	WLD								26	TEXTILE FIBRES	1	No Quantity							84634102			0
S3	2000	2000	2000	2	0	2	Export	496	Mongolia	MNG	156	China	CHN								26	TEXTILE FIBRES	1	No Quantity							50719902			0
S3	2000	2000	2000	2	0	2	Export	496	Mongolia	MNG	170	Colombia	COL								26	TEXTILE FIBRES	1	No Quantity							17908			0
S3	2000	2000	2000	2	0	2	Export	496	Mongolia	MNG	251	France	FRA								26	TEXTILE FIBRES	1	No Quantity							311			0
S3	2000	2000	2000	2	0	2	Export	496	Mongolia	MNG	276	Germany	DEU								26	TEXTILE FIBRES	1	No Quantity							14177			0
S3	2000	2000	2000	2	0	2	Export	496	Mongolia	MNG	344	China, Hong Kong SAR	HKG								26	TEXTILE FIBRES	1	No Quantity							2358216			0
S3	2000	2000	2000	2	0	2	Export	496	Mongolia	MNG	372	Ireland	IRL								26	TEXTILE FIBRES	1	No Quantity							1385			0
S3	2000	2000	2000	2	0	2	Export	496	Mongolia	MNG	381	Italy	ITA								26	TEXTILE FIBRES	1	No Quantity							14239437			0
S3	2000	2000	2000	2	0	2	Export	496	Mongolia	MNG	392	Japan	JPN								26	TEXTILE FIBRES	1	No Quantity							3975725			0
S3	2000	2000	2000	2	0	2	Export	496	Mongolia	MNG	398	Kazakhstan	KAZ								26	TEXTILE FIBRES	1	No Quantity							12000			0
S3	2000	2000	2000	2	0	2	Export	496	Mongolia	MNG	410	Rep. of Korea	KOR								26	TEXTILE FIBRES	1	No Quantity							197350			0
S3	2000	2000	2000	2	0	2	Export	496	Mongolia	MNG	484	Mexico	MEX								26	TEXTILE FIBRES	1	No Quantity							650866			0
S3	2000	2000	2000	2	0	2	Export	496	Mongolia	MNG	524	Nepal	NPL								26	TEXTILE FIBRES	1	No Quantity							92941			0
S3	2000	2000	2000	2	0	2	Export	496	Mongolia	MNG	528	Netherlands	NLD								26	TEXTILE FIBRES	1	No Quantity							323325			0
S3	2000	2000	2000	2	0	2	Export	496	Mongolia	MNG	586	Pakistan	PAK								26	TEXTILE FIBRES	1	No Quantity							6818			0
S3	2000	2000	2000	2	0	2	Export	496	Mongolia	MNG	643	Russian Federation	RUS								26	TEXTILE FIBRES	1	No Quantity							555542			0
S3	2000	2000	2000	2	0	2	Export	496	Mongolia	MNG	699	India	IND								26	TEXTILE FIBRES	1	No Quantity							65886			0
S3	2000	2000	2000	2	0	2	Export	496	Mongolia	MNG	757	Switzerland	CHE								26	TEXTILE FIBRES	1	No Quantity							384714			0
S3	2000	2000	2000	2	0	2	Export	496	Mongolia	MNG	826	United Kingdom	GBR								26	TEXTILE FIBRES	1	No Quantity							10807230			0
S3	2000	2000	2000	2	0	2	Export	496	Mongolia	MNG	842	USA	USA								26	TEXTILE FIBRES	1	No Quantity							210368			0
S3	2000	2000	2000	2	0	2	Export	498	Rep. of Moldova	MDA	0	World	WLD								26	TEXTILE FIBRES	1	No Quantity							970125			0
S3	2000	2000	2000	2	0	2	Export	498	Rep. of Moldova	MDA	100	Bulgaria	BGR								26	TEXTILE FIBRES	1	No Quantity							7561			0
S3	2000	2000	2000	2	0	2	Export	498	Rep. of Moldova	MDA	112	Belarus	BLR								26	TEXTILE FIBRES	1	No Quantity							7257			0
S3	2000	2000	2000	2	0	2	Export	498	Rep. of Moldova	MDA	276	Germany	DEU								26	TEXTILE FIBRES	1	No Quantity							98			0
S3	2000	2000	2000	2	0	2	Export	498	Rep. of Moldova	MDA	348	Hungary	HUN								26	TEXTILE FIBRES	1	No Quantity							14204			0
S3	2000	2000	2000	2	0	2	Export	498	Rep. of Moldova	MDA	381	Italy	ITA								26	TEXTILE FIBRES	1	No Quantity							134934			0
S3	2000	2000	2000	2	0	2	Export	498	Rep. of Moldova	MDA	528	Netherlands	NLD								26	TEXTILE FIBRES	1	No Quantity							46898			0
S3	2000	2000	2000	2	0	2	Export	498	Rep. of Moldova	MDA	642	Romania	ROU								26	TEXTILE FIBRES	1	No Quantity							34966			0
S3	2000	2000	2000	2	0	2	Export	498	Rep. of Moldova	MDA	643	Russian Federation	RUS								26	TEXTILE FIBRES	1	No Quantity							708513			0
S3	2000	2000	2000	2	0	2	Export	498	Rep. of Moldova	MDA	792	Turkey	TUR								26	TEXTILE FIBRES	1	No Quantity							12			0
S3	2000	2000	2000	2	0	2	Export	498	Rep. of Moldova	MDA	804	Ukraine	UKR								26	TEXTILE FIBRES	1	No Quantity							15681			0
S3	2000	2000	2000	2	0	2	Export	498	Rep. of Moldova	MDA	826	United Kingdom	GBR								26	TEXTILE FIBRES	1	No Quantity							1			0
S3	2000	2000	2000	2	0	2	Export	496	Mongolia	MNG	0	World	WLD								27	CRUDE FERTILIZER,MINERAL	1	No Quantity							19488234			0
S3	2000	2000	2000	2	0	2	Export	496	Mongolia	MNG	36	Australia	AUS								27	CRUDE FERTILIZER,MINERAL	1	No Quantity							1230			0
S3	2000	2000	2000	2	0	2	Export	496	Mongolia	MNG	124	Canada	CAN								27	CRUDE FERTILIZER,MINERAL	1	No Quantity							894			0
S3	2000	2000	2000	2	0	2	Export	496	Mongolia	MNG	156	China	CHN								27	CRUDE FERTILIZER,MINERAL	1	No Quantity							86658			0
S3	2000	2000	2000	2	0	2	Export	496	Mongolia	MNG	203	Czechia	CZE								27	CRUDE FERTILIZER,MINERAL	1	No Quantity							682			0
S3	2000	2000	2000	2	0	2	Export	496	Mongolia	MNG	251	France	FRA								27	CRUDE FERTILIZER,MINERAL	1	No Quantity							478			0
S3	2000	2000	2000	2	0	2	Export	496	Mongolia	MNG	276	Germany	DEU								27	CRUDE FERTILIZER,MINERAL	1	No Quantity							513			0
S3	2000	2000	2000	2	0	2	Export	496	Mongolia	MNG	381	Italy	ITA								27	CRUDE FERTILIZER,MINERAL	1	No Quantity							4			0
S3	2000	2000	2000	2	0	2	Export	496	Mongolia	MNG	392	Japan	JPN								27	CRUDE FERTILIZER,MINERAL	1	No Quantity							985			0
S3	2000	2000	2000	2	0	2	Export	496	Mongolia	MNG	410	Rep. of Korea	KOR								27	CRUDE FERTILIZER,MINERAL	1	No Quantity							717			0
S3	2000	2000	2000	2	0	2	Export	496	Mongolia	MNG	498	Rep. of Moldova	MDA								27	CRUDE FERTILIZER,MINERAL	1	No Quantity							42184			0
S3	2000	2000	2000	2	0	2	Export	496	Mongolia	MNG	554	New Zealand	NZL								27	CRUDE FERTILIZER,MINERAL	1	No Quantity							1			0
S3	2000	2000	2000	2	0	2	Export	496	Mongolia	MNG	643	Russian Federation	RUS								27	CRUDE FERTILIZER,MINERAL	1	No Quantity							17230928			0
S3	2000	2000	2000	2	0	2	Export	496	Mongolia	MNG	757	Switzerland	CHE								27	CRUDE FERTILIZER,MINERAL	1	No Quantity							325			0
S3	2000	2000	2000	2	0	2	Export	496	Mongolia	MNG	764	Thailand	THA								27	CRUDE FERTILIZER,MINERAL	1	No Quantity							92			0
S3	2000	2000	2000	2	0	2	Export	496	Mongolia	MNG	804	Ukraine	UKR								27	CRUDE FERTILIZER,MINERAL	1	No Quantity							2121125			0
S3	2000	2000	2000	2	0	2	Export	496	Mongolia	MNG	826	United Kingdom	GBR								27	CRUDE FERTILIZER,MINERAL	1	No Quantity							775			0
S3	2000	2000	2000	2	0	2	Export	496	Mongolia	MNG	842	USA	USA								27	CRUDE FERTILIZER,MINERAL	1	No Quantity							645			0
S3	2000	2000	2000	2	0	2	Export	498	Rep. of Moldova	MDA	0	World	WLD								27	CRUDE FERTILIZER,MINERAL	1	No Quantity							2315637			0
S3	2000	2000	2000	2	0	2	Export	498	Rep. of Moldova	MDA	100	Bulgaria	BGR								27	CRUDE FERTILIZER,MINERAL	1	No Quantity							52791			0
S3	2000	2000	2000	2	0	2	Export	498	Rep. of Moldova	MDA	112	Belarus	BLR								27	CRUDE FERTILIZER,MINERAL	1	No Quantity							146476			0
S3	2000	2000	2000	2	0	2	Export	498	Rep. of Moldova	MDA	203	Czechia	CZE								27	CRUDE FERTILIZER,MINERAL	1	No Quantity							34703			0
S3	2000	2000	2000	2	0	2	Export	498	Rep. of Moldova	MDA	276	Germany	DEU								27	CRUDE FERTILIZER,MINERAL	1	No Quantity							340			0
S3	2000	2000	2000	2	0	2	Export	498	Rep. of Moldova	MDA	616	Poland	POL								27	CRUDE FERTILIZER,MINERAL	1	No Quantity							100859			0
S3	2000	2000	2000	2	0	2	Export	498	Rep. of Moldova	MDA	642	Romania	ROU								27	CRUDE FERTILIZER,MINERAL	1	No Quantity							190378			0
S3	2000	2000	2000	2	0	2	Export	498	Rep. of Moldova	MDA	643	Russian Federation	RUS								27	CRUDE FERTILIZER,MINERAL	1	No Quantity							476552			0
S3	2000	2000	2000	2	0	2	Export	498	Rep. of Moldova	MDA	792	Turkey	TUR								27	CRUDE FERTILIZER,MINERAL	1	No Quantity							1412			0
S3	2000	2000	2000	2	0	2	Export	498	Rep. of Moldova	MDA	804	Ukraine	UKR								27	CRUDE FERTILIZER,MINERAL	1	No Quantity							1310326			0
S3	2000	2000	2000	2	0	2	Export	498	Rep. of Moldova	MDA	894	Zambia	ZMB								27	CRUDE FERTILIZER,MINERAL	1	No Quantity							1800			0
S3	2000	2000	2000	2	0	2	Export	496	Mongolia	MNG	0	World	WLD								28	METALLIFEROUS ORE,SCRAP	1	No Quantity							169636958			0
S3	2000	2000	2000	2	0	2	Export	496	Mongolia	MNG	36	Australia	AUS								28	METALLIFEROUS ORE,SCRAP	1	No Quantity							2195			0
S3	2000	2000	2000	2	0	2	Export	496	Mongolia	MNG	156	China	CHN								28	METALLIFEROUS ORE,SCRAP	1	No Quantity							160541141			0
S3	2000	2000	2000	2	0	2	Export	496	Mongolia	MNG	276	Germany	DEU								28	METALLIFEROUS ORE,SCRAP	1	No Quantity							55			0
S3	2000	2000	2000	2	0	2	Export	496	Mongolia	MNG	410	Rep. of Korea	KOR								28	METALLIFEROUS ORE,SCRAP	1	No Quantity							17993			0
S3	2000	2000	2000	2	0	2	Export	496	Mongolia	MNG	554	New Zealand	NZL								28	METALLIFEROUS ORE,SCRAP	1	No Quantity							1			0
S3	2000	2000	2000	2	0	2	Export	496	Mongolia	MNG	643	Russian Federation	RUS								28	METALLIFEROUS ORE,SCRAP	1	No Quantity							8925268			0
S3	2000	2000	2000	2	0	2	Export	496	Mongolia	MNG	764	Thailand	THA								28	METALLIFEROUS ORE,SCRAP	1	No Quantity							18			0
S3	2000	2000	2000	2	0	2	Export	496	Mongolia	MNG	842	USA	USA								28	METALLIFEROUS ORE,SCRAP	1	No Quantity							150287			0
S3	2000	2000	2000	2	0	2	Export	498	Rep. of Moldova	MDA	0	World	WLD								28	METALLIFEROUS ORE,SCRAP	1	No Quantity							5585215			0
S3	2000	2000	2000	2	0	2	Export	498	Rep. of Moldova	MDA	40	Austria	AUT								28	METALLIFEROUS ORE,SCRAP	1	No Quantity							1416633			0
S3	2000	2000	2000	2	0	2	Export	498	Rep. of Moldova	MDA	203	Czechia	CZE								28	METALLIFEROUS ORE,SCRAP	1	No Quantity							24813			0
S3	2000	2000	2000	2	0	2	Export	498	Rep. of Moldova	MDA	276	Germany	DEU								28	METALLIFEROUS ORE,SCRAP	1	No Quantity							3283168			0
S3	2000	2000	2000	2	0	2	Export	498	Rep. of Moldova	MDA	348	Hungary	HUN								28	METALLIFEROUS ORE,SCRAP	1	No Quantity							26000			0
S3	2000	2000	2000	2	0	2	Export	498	Rep. of Moldova	MDA	381	Italy	ITA								28	METALLIFEROUS ORE,SCRAP	1	No Quantity							46960			0
S3	2000	2000	2000	2	0	2	Export	498	Rep. of Moldova	MDA	528	Netherlands	NLD								28	METALLIFEROUS ORE,SCRAP	1	No Quantity							4200			0
S3	2000	2000	2000	2	0	2	Export	498	Rep. of Moldova	MDA	616	Poland	POL								28	METALLIFEROUS ORE,SCRAP	1	No Quantity							589900			0
S3	2000	2000	2000	2	0	2	Export	498	Rep. of Moldova	MDA	792	Turkey	TUR								28	METALLIFEROUS ORE,SCRAP	1	No Quantity							138907			0
S3	2000	2000	2000	2	0	2	Export	498	Rep. of Moldova	MDA	804	Ukraine	UKR								28	METALLIFEROUS ORE,SCRAP	1	No Quantity							54634			0
S3	2000	2000	2000	2	0	2	Export	496	Mongolia	MNG	0	World	WLD								29	CRUDE ANIMAL,VEG.MATERL.	1	No Quantity							5976334			0
S3	2000	2000	2000	2	0	2	Export	496	Mongolia	MNG	156	China	CHN								29	CRUDE ANIMAL,VEG.MATERL.	1	No Quantity							904157			0
S3	2000	2000	2000	2	0	2	Export	496	Mongolia	MNG	276	Germany	DEU								29	CRUDE ANIMAL,VEG.MATERL.	1	No Quantity							362747			0
S3	2000	2000	2000	2	0	2	Export	496	Mongolia	MNG	392	Japan	JPN								29	CRUDE ANIMAL,VEG.MATERL.	1	No Quantity							65639			0
S3	2000	2000	2000	2	0	2	Export	496	Mongolia	MNG	410	Rep. of Korea	KOR								29	CRUDE ANIMAL,VEG.MATERL.	1	No Quantity							813281			0
S3	2000	2000	2000	2	0	2	Export	496	Mongolia	MNG	422	Lebanon	LBN								29	CRUDE ANIMAL,VEG.MATERL.	1	No Quantity							190470			0
S3	2000	2000	2000	2	0	2	Export	496	Mongolia	MNG	490	Other Asia, nes									29	CRUDE ANIMAL,VEG.MATERL.	1	No Quantity							325			0
S3	2000	2000	2000	2	0	2	Export	496	Mongolia	MNG	528	Netherlands	NLD								29	CRUDE ANIMAL,VEG.MATERL.	1	No Quantity							2679901			0
S3	2000	2000	2000	2	0	2	Export	496	Mongolia	MNG	643	Russian Federation	RUS								29	CRUDE ANIMAL,VEG.MATERL.	1	No Quantity							185750			0
S3	2000	2000	2000	2	0	2	Export	496	Mongolia	MNG	792	Turkey	TUR								29	CRUDE ANIMAL,VEG.MATERL.	1	No Quantity							774007			0
S3	2000	2000	2000	2	0	2	Export	496	Mongolia	MNG	842	USA	USA								29	CRUDE ANIMAL,VEG.MATERL.	1	No Quantity							56			0
S3	2000	2000	2000	2	0	2	Export	498	Rep. of Moldova	MDA	0	World	WLD								29	CRUDE ANIMAL,VEG.MATERL.	1	No Quantity							7903374			0
S3	2000	2000	2000	2	0	2	Export	498	Rep. of Moldova	MDA	100	Bulgaria	BGR								29	CRUDE ANIMAL,VEG.MATERL.	1	No Quantity							3375			0
S3	2000	2000	2000	2	0	2	Export	498	Rep. of Moldova	MDA	112	Belarus	BLR								29	CRUDE ANIMAL,VEG.MATERL.	1	No Quantity							51189			0
S3	2000	2000	2000	2	0	2	Export	498	Rep. of Moldova	MDA	233	Estonia	EST								29	CRUDE ANIMAL,VEG.MATERL.	1	No Quantity							370			0
S3	2000	2000	2000	2	0	2	Export	498	Rep. of Moldova	MDA	276	Germany	DEU								29	CRUDE ANIMAL,VEG.MATERL.	1	No Quantity							2211			0
S3	2000	2000	2000	2	0	2	Export	498	Rep. of Moldova	MDA	381	Italy	ITA								29	CRUDE ANIMAL,VEG.MATERL.	1	No Quantity							262752			0
S3	2000	2000	2000	2	0	2	Export	498	Rep. of Moldova	MDA	400	Jordan	JOR								29	CRUDE ANIMAL,VEG.MATERL.	1	No Quantity							500			0
S3	2000	2000	2000	2	0	2	Export	498	Rep. of Moldova	MDA	422	Lebanon	LBN								29	CRUDE ANIMAL,VEG.MATERL.	1	No Quantity							7860			0
S3	2000	2000	2000	2	0	2	Export	498	Rep. of Moldova	MDA	428	Latvia	LVA								29	CRUDE ANIMAL,VEG.MATERL.	1	No Quantity							100			0
S3	2000	2000	2000	2	0	2	Export	498	Rep. of Moldova	MDA	440	Lithuania	LTU								29	CRUDE ANIMAL,VEG.MATERL.	1	No Quantity							2030			0
S3	2000	2000	2000	2	0	2	Export	498	Rep. of Moldova	MDA	528	Netherlands	NLD								29	CRUDE ANIMAL,VEG.MATERL.	1	No Quantity							7540			0
S3	2000	2000	2000	2	0	2	Export	498	Rep. of Moldova	MDA	616	Poland	POL								29	CRUDE ANIMAL,VEG.MATERL.	1	No Quantity							8316			0
S3	2000	2000	2000	2	0	2	Export	498	Rep. of Moldova	MDA	642	Romania	ROU								29	CRUDE ANIMAL,VEG.MATERL.	1	No Quantity							55635			0
S3	2000	2000	2000	2	0	2	Export	498	Rep. of Moldova	MDA	643	Russian Federation	RUS								29	CRUDE ANIMAL,VEG.MATERL.	1	No Quantity							145154			0
S3	2000	2000	2000	2	0	2	Export	498	Rep. of Moldova	MDA	760	Syria	SYR								29	CRUDE ANIMAL,VEG.MATERL.	1	No Quantity							1605			0
S3	2000	2000	2000	2	0	2	Export	498	Rep. of Moldova	MDA	788	Tunisia	TUN								29	CRUDE ANIMAL,VEG.MATERL.	1	No Quantity							7623			0
S3	2000	2000	2000	2	0	2	Export	498	Rep. of Moldova	MDA	792	Turkey	TUR								29	CRUDE ANIMAL,VEG.MATERL.	1	No Quantity							155912			0
S3	2000	2000	2000	2	0	2	Export	498	Rep. of Moldova	MDA	804	Ukraine	UKR								29	CRUDE ANIMAL,VEG.MATERL.	1	No Quantity							6110305			0
S3	2000	2000	2000	2	0	2	Export	498	Rep. of Moldova	MDA	818	Egypt	EGY								29	CRUDE ANIMAL,VEG.MATERL.	1	No Quantity							251			0
S3	2000	2000	2000	2	0	2	Export	498	Rep. of Moldova	MDA	842	USA	USA								29	CRUDE ANIMAL,VEG.MATERL.	1	No Quantity							475			0
S3	2000	2000	2000	2	0	2	Export	498	Rep. of Moldova	MDA	860	Uzbekistan	UZB								29	CRUDE ANIMAL,VEG.MATERL.	1	No Quantity							1075752			0
S3	2000	2000	2000	2	0	2	Export	498	Rep. of Moldova	MDA	891	Serbia and Montenegro	SCG								29	CRUDE ANIMAL,VEG.MATERL.	1	No Quantity							4419			0
S3	2000	2000	2000	2	0	2	Export	496	Mongolia	MNG	0	World	WLD								32	COAL, COKE, BRIQUETTES	1	No Quantity							4213			0
S3	2000	2000	2000	2	0	2	Export	496	Mongolia	MNG	156	China	CHN								32	COAL, COKE, BRIQUETTES	1	No Quantity							1			0
S3	2000	2000	2000	2	0	2	Export	496	Mongolia	MNG	203	Czechia	CZE								32	COAL, COKE, BRIQUETTES	1	No Quantity							5			0
S3	2000	2000	2000	2	0	2	Export	496	Mongolia	MNG	410	Rep. of Korea	KOR								32	COAL, COKE, BRIQUETTES	1	No Quantity							8			0
S3	2000	2000	2000	2	0	2	Export	496	Mongolia	MNG	643	Russian Federation	RUS								32	COAL, COKE, BRIQUETTES	1	No Quantity							4200			0
S3	2000	2000	2000	2	0	2	Export	496	Mongolia	MNG	0	World	WLD								33	PETROLEUM,PETROL.PRODUCT	1	No Quantity							2255473			0
S3	2000	2000	2000	2	0	2	Export	496	Mongolia	MNG	156	China	CHN								33	PETROLEUM,PETROL.PRODUCT	1	No Quantity							1812852			0
S3	2000	2000	2000	2	0	2	Export	496	Mongolia	MNG	643	Russian Federation	RUS								33	PETROLEUM,PETROL.PRODUCT	1	No Quantity							442612			0
S3	2000	2000	2000	2	0	2	Export	496	Mongolia	MNG	752	Sweden	SWE								33	PETROLEUM,PETROL.PRODUCT	1	No Quantity							9			0
S3	2000	2000	2000	2	0	2	Export	498	Rep. of Moldova	MDA	0	World	WLD								33	PETROLEUM,PETROL.PRODUCT	1	No Quantity							39039			0
S3	2000	2000	2000	2	0	2	Export	498	Rep. of Moldova	MDA	100	Bulgaria	BGR								33	PETROLEUM,PETROL.PRODUCT	1	No Quantity							8654			0
S3	2000	2000	2000	2	0	2	Export	498	Rep. of Moldova	MDA	178	Congo	COG								33	PETROLEUM,PETROL.PRODUCT	1	No Quantity							465			0
S3	2000	2000	2000	2	0	2	Export	498	Rep. of Moldova	MDA	203	Czechia	CZE								33	PETROLEUM,PETROL.PRODUCT	1	No Quantity							64			0
S3	2000	2000	2000	2	0	2	Export	498	Rep. of Moldova	MDA	276	Germany	DEU								33	PETROLEUM,PETROL.PRODUCT	1	No Quantity							358			0
S3	2000	2000	2000	2	0	2	Export	498	Rep. of Moldova	MDA	404	Kenya	KEN								33	PETROLEUM,PETROL.PRODUCT	1	No Quantity							702			0
S3	2000	2000	2000	2	0	2	Export	498	Rep. of Moldova	MDA	642	Romania	ROU								33	PETROLEUM,PETROL.PRODUCT	1	No Quantity							24921			0
S3	2000	2000	2000	2	0	2	Export	498	Rep. of Moldova	MDA	643	Russian Federation	RUS								33	PETROLEUM,PETROL.PRODUCT	1	No Quantity							3875			0
S3	2000	2000	2000	2	0	2	Export	498	Rep. of Moldova	MDA	0	World	WLD								34	GAS,NATURAL,MANUFACTURED	1	No Quantity							377845			0
S3	2000	2000	2000	2	0	2	Export	498	Rep. of Moldova	MDA	100	Bulgaria	BGR								34	GAS,NATURAL,MANUFACTURED	1	No Quantity							377845			0
S3	2000	2000	2000	2	0	2	Export	496	Mongolia	MNG	0	World	WLD								41	ANIMAL OILS AND FATS	1	No Quantity							10232			0
S3	2000	2000	2000	2	0	2	Export	496	Mongolia	MNG	276	Germany	DEU								41	ANIMAL OILS AND FATS	1	No Quantity							10232			0
S3	2000	2000	2000	2	0	2	Export	498	Rep. of Moldova	MDA	0	World	WLD								41	ANIMAL OILS AND FATS	1	No Quantity							770053			0
S3	2000	2000	2000	2	0	2	Export	498	Rep. of Moldova	MDA	643	Russian Federation	RUS								41	ANIMAL OILS AND FATS	1	No Quantity							770053			0
S3	2000	2000	2000	2	0	2	Export	496	Mongolia	MNG	0	World	WLD								42	FIXED VEG. FATS AND OILS	1	No Quantity							3000			0
S3	2000	2000	2000	2	0	2	Export	496	Mongolia	MNG	156	China	CHN								42	FIXED VEG. FATS AND OILS	1	No Quantity							3000			0
S3	2000	2000	2000	2	0	2	Export	498	Rep. of Moldova	MDA	0	World	WLD								42	FIXED VEG. FATS AND OILS	1	No Quantity							3061466			0
S3	2000	2000	2000	2	0	2	Export	498	Rep. of Moldova	MDA	100	Bulgaria	BGR								42	FIXED VEG. FATS AND OILS	1	No Quantity							131858			0
S3	2000	2000	2000	2	0	2	Export	498	Rep. of Moldova	MDA	112	Belarus	BLR								42	FIXED VEG. FATS AND OILS	1	No Quantity							141612			0
S3	2000	2000	2000	2	0	2	Export	498	Rep. of Moldova	MDA	233	Estonia	EST								42	FIXED VEG. FATS AND OILS	1	No Quantity							11430			0
S3	2000	2000	2000	2	0	2	Export	498	Rep. of Moldova	MDA	268	Georgia	GEO								42	FIXED VEG. FATS AND OILS	1	No Quantity							691			0
S3	2000	2000	2000	2	0	2	Export	498	Rep. of Moldova	MDA	276	Germany	DEU								42	FIXED VEG. FATS AND OILS	1	No Quantity							7420			0
S3	2000	2000	2000	2	0	2	Export	498	Rep. of Moldova	MDA	440	Lithuania	LTU								42	FIXED VEG. FATS AND OILS	1	No Quantity							47840			0
S3	2000	2000	2000	2	0	2	Export	498	Rep. of Moldova	MDA	616	Poland	POL								42	FIXED VEG. FATS AND OILS	1	No Quantity							149250			0
S3	2000	2000	2000	2	0	2	Export	498	Rep. of Moldova	MDA	642	Romania	ROU								42	FIXED VEG. FATS AND OILS	1	No Quantity							1784528			0
S3	2000	2000	2000	2	0	2	Export	498	Rep. of Moldova	MDA	643	Russian Federation	RUS								42	FIXED VEG. FATS AND OILS	1	No Quantity							371014			0
S3	2000	2000	2000	2	0	2	Export	498	Rep. of Moldova	MDA	804	Ukraine	UKR								42	FIXED VEG. FATS AND OILS	1	No Quantity							163416			0
S3	2000	2000	2000	2	0	2	Export	498	Rep. of Moldova	MDA	826	United Kingdom	GBR								42	FIXED VEG. FATS AND OILS	1	No Quantity							12600			0
S3	2000	2000	2000	2	0	2	Export	498	Rep. of Moldova	MDA	842	USA	USA								42	FIXED VEG. FATS AND OILS	1	No Quantity							239807			0
S3	2000	2000	2000	2	0	2	Export	496	Mongolia	MNG	0	World	WLD								43	ANIMAL,VEG.FATS,OILS,NES	1	No Quantity							27575			0
S3	2000	2000	2000	2	0	2	Export	496	Mongolia	MNG	203	Czechia	CZE								43	ANIMAL,VEG.FATS,OILS,NES	1	No Quantity							28			0
S3	2000	2000	2000	2	0	2	Export	496	Mongolia	MNG	276	Germany	DEU								43	ANIMAL,VEG.FATS,OILS,NES	1	No Quantity							26881			0
S3	2000	2000	2000	2	0	2	Export	496	Mongolia	MNG	703	Slovakia	SVK								43	ANIMAL,VEG.FATS,OILS,NES	1	No Quantity							666			0
S3	2000	2000	2000	2	0	2	Export	498	Rep. of Moldova	MDA	0	World	WLD								43	ANIMAL,VEG.FATS,OILS,NES	1	No Quantity							77034			0
S3	2000	2000	2000	2	0	2	Export	498	Rep. of Moldova	MDA	300	Greece	GRC								43	ANIMAL,VEG.FATS,OILS,NES	1	No Quantity							51800			0
S3	2000	2000	2000	2	0	2	Export	498	Rep. of Moldova	MDA	643	Russian Federation	RUS								43	ANIMAL,VEG.FATS,OILS,NES	1	No Quantity							17560			0
S3	2000	2000	2000	2	0	2	Export	498	Rep. of Moldova	MDA	804	Ukraine	UKR								43	ANIMAL,VEG.FATS,OILS,NES	1	No Quantity							7674			0
S3	2000	2000	2000	2	0	2	Export	498	Rep. of Moldova	MDA	0	World	WLD								51	ORGANIC CHEMICALS	1	No Quantity							946297			0
S3	2000	2000	2000	2	0	2	Export	498	Rep. of Moldova	MDA	56	Belgium	BEL								51	ORGANIC CHEMICALS	1	No Quantity							1950			0
S3	2000	2000	2000	2	0	2	Export	498	Rep. of Moldova	MDA	276	Germany	DEU								51	ORGANIC CHEMICALS	1	No Quantity							6563			0
S3	2000	2000	2000	2	0	2	Export	498	Rep. of Moldova	MDA	428	Latvia	LVA								51	ORGANIC CHEMICALS	1	No Quantity							99085			0
S3	2000	2000	2000	2	0	2	Export	498	Rep. of Moldova	MDA	642	Romania	ROU								51	ORGANIC CHEMICALS	1	No Quantity							6167			0
S3	2000	2000	2000	2	0	2	Export	498	Rep. of Moldova	MDA	643	Russian Federation	RUS								51	ORGANIC CHEMICALS	1	No Quantity							631274			0
S3	2000	2000	2000	2	0	2	Export	498	Rep. of Moldova	MDA	804	Ukraine	UKR								51	ORGANIC CHEMICALS	1	No Quantity							108658			0
S3	2000	2000	2000	2	0	2	Export	498	Rep. of Moldova	MDA	826	United Kingdom	GBR								51	ORGANIC CHEMICALS	1	No Quantity							16600			0
S3	2000	2000	2000	2	0	2	Export	498	Rep. of Moldova	MDA	860	Uzbekistan	UZB								51	ORGANIC CHEMICALS	1	No Quantity							76000			0
S3	2000	2000	2000	2	0	2	Export	496	Mongolia	MNG	0	World	WLD								52	INORGANIC CHEMICALS	1	No Quantity							70589			0
S3	2000	2000	2000	2	0	2	Export	496	Mongolia	MNG	40	Austria	AUT								52	INORGANIC CHEMICALS	1	No Quantity							299			0
S3	2000	2000	2000	2	0	2	Export	496	Mongolia	MNG	156	China	CHN								52	INORGANIC CHEMICALS	1	No Quantity							61354			0
S3	2000	2000	2000	2	0	2	Export	496	Mongolia	MNG	643	Russian Federation	RUS								52	INORGANIC CHEMICALS	1	No Quantity							8936			0
S3	2000	2000	2000	2	0	2	Export	498	Rep. of Moldova	MDA	0	World	WLD								52	INORGANIC CHEMICALS	1	No Quantity							20981			0
S3	2000	2000	2000	2	0	2	Export	498	Rep. of Moldova	MDA	276	Germany	DEU								52	INORGANIC CHEMICALS	1	No Quantity							1295			0
S3	2000	2000	2000	2	0	2	Export	498	Rep. of Moldova	MDA	398	Kazakhstan	KAZ								52	INORGANIC CHEMICALS	1	No Quantity							1440			0
S3	2000	2000	2000	2	0	2	Export	498	Rep. of Moldova	MDA	642	Romania	ROU								52	INORGANIC CHEMICALS	1	No Quantity							8106			0
S3	2000	2000	2000	2	0	2	Export	498	Rep. of Moldova	MDA	643	Russian Federation	RUS								52	INORGANIC CHEMICALS	1	No Quantity							4000			0
S3	2000	2000	2000	2	0	2	Export	498	Rep. of Moldova	MDA	804	Ukraine	UKR								52	INORGANIC CHEMICALS	1	No Quantity							6140			0
S3	2000	2000	2000	2	0	2	Export	496	Mongolia	MNG	0	World	WLD								53	DYES,COLOURING MATERIALS	1	No Quantity							5699			0
S3	2000	2000	2000	2	0	2	Export	496	Mongolia	MNG	643	Russian Federation	RUS								53	DYES,COLOURING MATERIALS	1	No Quantity							5699			0
S3	2000	2000	2000	2	0	2	Export	498	Rep. of Moldova	MDA	0	World	WLD								53	DYES,COLOURING MATERIALS	1	No Quantity							1165009			0
S3	2000	2000	2000	2	0	2	Export	498	Rep. of Moldova	MDA	112	Belarus	BLR								53	DYES,COLOURING MATERIALS	1	No Quantity							285			0
S3	2000	2000	2000	2	0	2	Export	498	Rep. of Moldova	MDA	203	Czechia	CZE								53	DYES,COLOURING MATERIALS	1	No Quantity							63			0
S3	2000	2000	2000	2	0	2	Export	498	Rep. of Moldova	MDA	251	France	FRA								53	DYES,COLOURING MATERIALS	1	No Quantity							2909			0
S3	2000	2000	2000	2	0	2	Export	498	Rep. of Moldova	MDA	276	Germany	DEU								53	DYES,COLOURING MATERIALS	1	No Quantity							8556			0
S3	2000	2000	2000	2	0	2	Export	498	Rep. of Moldova	MDA	642	Romania	ROU								53	DYES,COLOURING MATERIALS	1	No Quantity							9837			0
S3	2000	2000	2000	2	0	2	Export	498	Rep. of Moldova	MDA	643	Russian Federation	RUS								53	DYES,COLOURING MATERIALS	1	No Quantity							718521			0
S3	2000	2000	2000	2	0	2	Export	498	Rep. of Moldova	MDA	804	Ukraine	UKR								53	DYES,COLOURING MATERIALS	1	No Quantity							424838			0
S3	2000	2000	2000	2	0	2	Export	496	Mongolia	MNG	0	World	WLD								54	MEDICINAL,PHARM.PRODUCTS	1	No Quantity							21762			0
S3	2000	2000	2000	2	0	2	Export	496	Mongolia	MNG	36	Australia	AUS								54	MEDICINAL,PHARM.PRODUCTS	1	No Quantity							1			0
S3	2000	2000	2000	2	0	2	Export	496	Mongolia	MNG	156	China	CHN								54	MEDICINAL,PHARM.PRODUCTS	1	No Quantity							1			0
S3	2000	2000	2000	2	0	2	Export	496	Mongolia	MNG	276	Germany	DEU								54	MEDICINAL,PHARM.PRODUCTS	1	No Quantity							1			0
S3	2000	2000	2000	2	0	2	Export	496	Mongolia	MNG	392	Japan	JPN								54	MEDICINAL,PHARM.PRODUCTS	1	No Quantity							89			0
S3	2000	2000	2000	2	0	2	Export	496	Mongolia	MNG	616	Poland	POL								54	MEDICINAL,PHARM.PRODUCTS	1	No Quantity							21397			0
S3	2000	2000	2000	2	0	2	Export	496	Mongolia	MNG	643	Russian Federation	RUS								54	MEDICINAL,PHARM.PRODUCTS	1	No Quantity							1			0
S3	2000	2000	2000	2	0	2	Export	496	Mongolia	MNG	826	United Kingdom	GBR								54	MEDICINAL,PHARM.PRODUCTS	1	No Quantity							23			0
S3	2000	2000	2000	2	0	2	Export	496	Mongolia	MNG	842	USA	USA								54	MEDICINAL,PHARM.PRODUCTS	1	No Quantity							250			0
S3	2000	2000	2000	2	0	2	Export	498	Rep. of Moldova	MDA	0	World	WLD								54	MEDICINAL,PHARM.PRODUCTS	1	No Quantity							2692750			0
S3	2000	2000	2000	2	0	2	Export	498	Rep. of Moldova	MDA	100	Bulgaria	BGR								54	MEDICINAL,PHARM.PRODUCTS	1	No Quantity							4007			0
S3	2000	2000	2000	2	0	2	Export	498	Rep. of Moldova	MDA	112	Belarus	BLR								54	MEDICINAL,PHARM.PRODUCTS	1	No Quantity							645497			0
S3	2000	2000	2000	2	0	2	Export	498	Rep. of Moldova	MDA	276	Germany	DEU								54	MEDICINAL,PHARM.PRODUCTS	1	No Quantity							17984			0
S3	2000	2000	2000	2	0	2	Export	498	Rep. of Moldova	MDA	348	Hungary	HUN								54	MEDICINAL,PHARM.PRODUCTS	1	No Quantity							10489			0
S3	2000	2000	2000	2	0	2	Export	498	Rep. of Moldova	MDA	428	Latvia	LVA								54	MEDICINAL,PHARM.PRODUCTS	1	No Quantity							6280			0
S3	2000	2000	2000	2	0	2	Export	498	Rep. of Moldova	MDA	440	Lithuania	LTU								54	MEDICINAL,PHARM.PRODUCTS	1	No Quantity							517324			0
S3	2000	2000	2000	2	0	2	Export	498	Rep. of Moldova	MDA	616	Poland	POL								54	MEDICINAL,PHARM.PRODUCTS	1	No Quantity							13354			0
S3	2000	2000	2000	2	0	2	Export	498	Rep. of Moldova	MDA	642	Romania	ROU								54	MEDICINAL,PHARM.PRODUCTS	1	No Quantity							597575			0
S3	2000	2000	2000	2	0	2	Export	498	Rep. of Moldova	MDA	643	Russian Federation	RUS								54	MEDICINAL,PHARM.PRODUCTS	1	No Quantity							2437			0
S3	2000	2000	2000	2	0	2	Export	498	Rep. of Moldova	MDA	804	Ukraine	UKR								54	MEDICINAL,PHARM.PRODUCTS	1	No Quantity							877803			0
S3	2000	2000	2000	2	0	2	Export	496	Mongolia	MNG	0	World	WLD								55	ESSENTL.OILS,PERFUME,ETC	1	No Quantity							2838			0
S3	2000	2000	2000	2	0	2	Export	496	Mongolia	MNG	156	China	CHN								55	ESSENTL.OILS,PERFUME,ETC	1	No Quantity							156			0
S3	2000	2000	2000	2	0	2	Export	496	Mongolia	MNG	643	Russian Federation	RUS								55	ESSENTL.OILS,PERFUME,ETC	1	No Quantity							132			0
S3	2000	2000	2000	2	0	2	Export	496	Mongolia	MNG	703	Slovakia	SVK								55	ESSENTL.OILS,PERFUME,ETC	1	No Quantity							149			0
S3	2000	2000	2000	2	0	2	Export	496	Mongolia	MNG	860	Uzbekistan	UZB								55	ESSENTL.OILS,PERFUME,ETC	1	No Quantity							2400			0
S3	2000	2000	2000	2	0	2	Export	498	Rep. of Moldova	MDA	0	World	WLD								55	ESSENTL.OILS,PERFUME,ETC	1	No Quantity							2902600			0
S3	2000	2000	2000	2	0	2	Export	498	Rep. of Moldova	MDA	40	Austria	AUT								55	ESSENTL.OILS,PERFUME,ETC	1	No Quantity							26131			0
S3	2000	2000	2000	2	0	2	Export	498	Rep. of Moldova	MDA	100	Bulgaria	BGR								55	ESSENTL.OILS,PERFUME,ETC	1	No Quantity							18031			0
S3	2000	2000	2000	2	0	2	Export	498	Rep. of Moldova	MDA	203	Czechia	CZE								55	ESSENTL.OILS,PERFUME,ETC	1	No Quantity							106			0
S3	2000	2000	2000	2	0	2	Export	498	Rep. of Moldova	MDA	251	France	FRA								55	ESSENTL.OILS,PERFUME,ETC	1	No Quantity							4123			0
S3	2000	2000	2000	2	0	2	Export	498	Rep. of Moldova	MDA	276	Germany	DEU								55	ESSENTL.OILS,PERFUME,ETC	1	No Quantity							206197			0
S3	2000	2000	2000	2	0	2	Export	498	Rep. of Moldova	MDA	440	Lithuania	LTU								55	ESSENTL.OILS,PERFUME,ETC	1	No Quantity							6294			0
S3	2000	2000	2000	2	0	2	Export	498	Rep. of Moldova	MDA	528	Netherlands	NLD								55	ESSENTL.OILS,PERFUME,ETC	1	No Quantity							102536			0
S3	2000	2000	2000	2	0	2	Export	498	Rep. of Moldova	MDA	642	Romania	ROU								55	ESSENTL.OILS,PERFUME,ETC	1	No Quantity							65966			0
S3	2000	2000	2000	2	0	2	Export	498	Rep. of Moldova	MDA	643	Russian Federation	RUS								55	ESSENTL.OILS,PERFUME,ETC	1	No Quantity							2393808			0
S3	2000	2000	2000	2	0	2	Export	498	Rep. of Moldova	MDA	705	Slovenia	SVN								55	ESSENTL.OILS,PERFUME,ETC	1	No Quantity							11060			0
S3	2000	2000	2000	2	0	2	Export	498	Rep. of Moldova	MDA	804	Ukraine	UKR								55	ESSENTL.OILS,PERFUME,ETC	1	No Quantity							48648			0
S3	2000	2000	2000	2	0	2	Export	498	Rep. of Moldova	MDA	842	USA	USA								55	ESSENTL.OILS,PERFUME,ETC	1	No Quantity							19700			0
S3	2000	2000	2000	2	0	2	Export	496	Mongolia	MNG	0	World	WLD								57	PLASTICS IN PRIMARY FORM	1	No Quantity							1470000			0
S3	2000	2000	2000	2	0	2	Export	496	Mongolia	MNG	156	China	CHN								57	PLASTICS IN PRIMARY FORM	1	No Quantity							1470000			0
S3	2000	2000	2000	2	0	2	Export	498	Rep. of Moldova	MDA	0	World	WLD								57	PLASTICS IN PRIMARY FORM	1	No Quantity							6037			0
S3	2000	2000	2000	2	0	2	Export	498	Rep. of Moldova	MDA	112	Belarus	BLR								57	PLASTICS IN PRIMARY FORM	1	No Quantity							400			0
S3	2000	2000	2000	2	0	2	Export	498	Rep. of Moldova	MDA	642	Romania	ROU								57	PLASTICS IN PRIMARY FORM	1	No Quantity							5548			0
S3	2000	2000	2000	2	0	2	Export	498	Rep. of Moldova	MDA	804	Ukraine	UKR								57	PLASTICS IN PRIMARY FORM	1	No Quantity							89			0
S3	2000	2000	2000	2	0	2	Export	496	Mongolia	MNG	0	World	WLD								58	PLASTIC,NON-PRIMARY FORM	1	No Quantity							12906			0
S3	2000	2000	2000	2	0	2	Export	496	Mongolia	MNG	156	China	CHN								58	PLASTIC,NON-PRIMARY FORM	1	No Quantity							15			0
S3	2000	2000	2000	2	0	2	Export	496	Mongolia	MNG	410	Rep. of Korea	KOR								58	PLASTIC,NON-PRIMARY FORM	1	No Quantity							2295			0
S3	2000	2000	2000	2	0	2	Export	496	Mongolia	MNG	643	Russian Federation	RUS								58	PLASTIC,NON-PRIMARY FORM	1	No Quantity							10596			0
S3	2000	2000	2000	2	0	2	Export	498	Rep. of Moldova	MDA	0	World	WLD								58	PLASTIC,NON-PRIMARY FORM	1	No Quantity							208846			0
S3	2000	2000	2000	2	0	2	Export	498	Rep. of Moldova	MDA	40	Austria	AUT								58	PLASTIC,NON-PRIMARY FORM	1	No Quantity							902			0
S3	2000	2000	2000	2	0	2	Export	498	Rep. of Moldova	MDA	112	Belarus	BLR								58	PLASTIC,NON-PRIMARY FORM	1	No Quantity							306			0
S3	2000	2000	2000	2	0	2	Export	498	Rep. of Moldova	MDA	203	Czechia	CZE								58	PLASTIC,NON-PRIMARY FORM	1	No Quantity							841			0
S3	2000	2000	2000	2	0	2	Export	498	Rep. of Moldova	MDA	276	Germany	DEU								58	PLASTIC,NON-PRIMARY FORM	1	No Quantity							1538			0
S3	2000	2000	2000	2	0	2	Export	498	Rep. of Moldova	MDA	300	Greece	GRC								58	PLASTIC,NON-PRIMARY FORM	1	No Quantity							539			0
S3	2000	2000	2000	2	0	2	Export	498	Rep. of Moldova	MDA	381	Italy	ITA								58	PLASTIC,NON-PRIMARY FORM	1	No Quantity							13			0
S3	2000	2000	2000	2	0	2	Export	498	Rep. of Moldova	MDA	440	Lithuania	LTU								58	PLASTIC,NON-PRIMARY FORM	1	No Quantity							588			0
S3	2000	2000	2000	2	0	2	Export	498	Rep. of Moldova	MDA	642	Romania	ROU								58	PLASTIC,NON-PRIMARY FORM	1	No Quantity							8897			0
S3	2000	2000	2000	2	0	2	Export	498	Rep. of Moldova	MDA	643	Russian Federation	RUS								58	PLASTIC,NON-PRIMARY FORM	1	No Quantity							31920			0
S3	2000	2000	2000	2	0	2	Export	498	Rep. of Moldova	MDA	705	Slovenia	SVN								58	PLASTIC,NON-PRIMARY FORM	1	No Quantity							3923			0
S3	2000	2000	2000	2	0	2	Export	498	Rep. of Moldova	MDA	724	Spain	ESP								58	PLASTIC,NON-PRIMARY FORM	1	No Quantity							60			0
S3	2000	2000	2000	2	0	2	Export	498	Rep. of Moldova	MDA	804	Ukraine	UKR								58	PLASTIC,NON-PRIMARY FORM	1	No Quantity							159319			0
S3	2000	2000	2000	2	0	2	Export	496	Mongolia	MNG	0	World	WLD								59	CHEMICAL MATERIALS NES	1	No Quantity							2165			0
S3	2000	2000	2000	2	0	2	Export	496	Mongolia	MNG	156	China	CHN								59	CHEMICAL MATERIALS NES	1	No Quantity							215			0
S3	2000	2000	2000	2	0	2	Export	496	Mongolia	MNG	643	Russian Federation	RUS								59	CHEMICAL MATERIALS NES	1	No Quantity							1950			0
S3	2000	2000	2000	2	0	2	Export	498	Rep. of Moldova	MDA	0	World	WLD								59	CHEMICAL MATERIALS NES	1	No Quantity							728317			0
S3	2000	2000	2000	2	0	2	Export	498	Rep. of Moldova	MDA	56	Belgium	BEL								59	CHEMICAL MATERIALS NES	1	No Quantity							107955			0
S3	2000	2000	2000	2	0	2	Export	498	Rep. of Moldova	MDA	112	Belarus	BLR								59	CHEMICAL MATERIALS NES	1	No Quantity							75343			0
S3	2000	2000	2000	2	0	2	Export	498	Rep. of Moldova	MDA	203	Czechia	CZE								59	CHEMICAL MATERIALS NES	1	No Quantity							5134			0
S3	2000	2000	2000	2	0	2	Export	498	Rep. of Moldova	MDA	276	Germany	DEU								59	CHEMICAL MATERIALS NES	1	No Quantity							410			0
S3	2000	2000	2000	2	0	2	Export	498	Rep. of Moldova	MDA	381	Italy	ITA								59	CHEMICAL MATERIALS NES	1	No Quantity							5605			0
S3	2000	2000	2000	2	0	2	Export	498	Rep. of Moldova	MDA	398	Kazakhstan	KAZ								59	CHEMICAL MATERIALS NES	1	No Quantity							857			0
S3	2000	2000	2000	2	0	2	Export	498	Rep. of Moldova	MDA	528	Netherlands	NLD								59	CHEMICAL MATERIALS NES	1	No Quantity							3536			0
S3	2000	2000	2000	2	0	2	Export	498	Rep. of Moldova	MDA	642	Romania	ROU								59	CHEMICAL MATERIALS NES	1	No Quantity							7544			0
S3	2000	2000	2000	2	0	2	Export	498	Rep. of Moldova	MDA	643	Russian Federation	RUS								59	CHEMICAL MATERIALS NES	1	No Quantity							22819			0
S3	2000	2000	2000	2	0	2	Export	498	Rep. of Moldova	MDA	792	Turkey	TUR								59	CHEMICAL MATERIALS NES	1	No Quantity							470			0
S3	2000	2000	2000	2	0	2	Export	498	Rep. of Moldova	MDA	804	Ukraine	UKR								59	CHEMICAL MATERIALS NES	1	No Quantity							15644			0
S3	2000	2000	2000	2	0	2	Export	498	Rep. of Moldova	MDA	860	Uzbekistan	UZB								59	CHEMICAL MATERIALS NES	1	No Quantity							483000			0
S3	2000	2000	2000	2	0	2	Export	496	Mongolia	MNG	0	World	WLD								61	LEATHER, LEATHER GOODS	1	No Quantity							3413555			0
S3	2000	2000	2000	2	0	2	Export	496	Mongolia	MNG	156	China	CHN								61	LEATHER, LEATHER GOODS	1	No Quantity							3223693			0
S3	2000	2000	2000	2	0	2	Export	496	Mongolia	MNG	276	Germany	DEU								61	LEATHER, LEATHER GOODS	1	No Quantity							40881			0
S3	2000	2000	2000	2	0	2	Export	496	Mongolia	MNG	372	Ireland	IRL								61	LEATHER, LEATHER GOODS	1	No Quantity							1284			0
S3	2000	2000	2000	2	0	2	Export	496	Mongolia	MNG	643	Russian Federation	RUS								61	LEATHER, LEATHER GOODS	1	No Quantity							144100			0
S3	2000	2000	2000	2	0	2	Export	496	Mongolia	MNG	842	USA	USA								61	LEATHER, LEATHER GOODS	1	No Quantity							3598			0
S3	2000	2000	2000	2	0	2	Export	498	Rep. of Moldova	MDA	0	World	WLD								61	LEATHER, LEATHER GOODS	1	No Quantity							1738647			0
S3	2000	2000	2000	2	0	2	Export	498	Rep. of Moldova	MDA	348	Hungary	HUN								61	LEATHER, LEATHER GOODS	1	No Quantity							301469			0
S3	2000	2000	2000	2	0	2	Export	498	Rep. of Moldova	MDA	381	Italy	ITA								61	LEATHER, LEATHER GOODS	1	No Quantity							1047780			0
S3	2000	2000	2000	2	0	2	Export	498	Rep. of Moldova	MDA	528	Netherlands	NLD								61	LEATHER, LEATHER GOODS	1	No Quantity							96055			0
S3	2000	2000	2000	2	0	2	Export	498	Rep. of Moldova	MDA	620	Portugal	PRT								61	LEATHER, LEATHER GOODS	1	No Quantity							4534			0
S3	2000	2000	2000	2	0	2	Export	498	Rep. of Moldova	MDA	642	Romania	ROU								61	LEATHER, LEATHER GOODS	1	No Quantity							78738			0
S3	2000	2000	2000	2	0	2	Export	498	Rep. of Moldova	MDA	724	Spain	ESP								61	LEATHER, LEATHER GOODS	1	No Quantity							171629			0
S3	2000	2000	2000	2	0	2	Export	498	Rep. of Moldova	MDA	792	Turkey	TUR								61	LEATHER, LEATHER GOODS	1	No Quantity							5369			0
S3	2000	2000	2000	2	0	2	Export	498	Rep. of Moldova	MDA	804	Ukraine	UKR								61	LEATHER, LEATHER GOODS	1	No Quantity							33073			0
S3	2000	2000	2000	2	0	2	Export	496	Mongolia	MNG	0	World	WLD								62	RUBBER MANUFACTURES, NES	1	No Quantity							11955			0
S3	2000	2000	2000	2	0	2	Export	496	Mongolia	MNG	156	China	CHN								62	RUBBER MANUFACTURES, NES	1	No Quantity							11645			0
S3	2000	2000	2000	2	0	2	Export	496	Mongolia	MNG	643	Russian Federation	RUS								62	RUBBER MANUFACTURES, NES	1	No Quantity							310			0
S3	2000	2000	2000	2	0	2	Export	498	Rep. of Moldova	MDA	0	World	WLD								62	RUBBER MANUFACTURES, NES	1	No Quantity							832592			0
S3	2000	2000	2000	2	0	2	Export	498	Rep. of Moldova	MDA	178	Congo	COG								62	RUBBER MANUFACTURES, NES	1	No Quantity							777			0
S3	2000	2000	2000	2	0	2	Export	498	Rep. of Moldova	MDA	203	Czechia	CZE								62	RUBBER MANUFACTURES, NES	1	No Quantity							7			0
S3	2000	2000	2000	2	0	2	Export	498	Rep. of Moldova	MDA	276	Germany	DEU								62	RUBBER MANUFACTURES, NES	1	No Quantity							57			0
S3	2000	2000	2000	2	0	2	Export	498	Rep. of Moldova	MDA	348	Hungary	HUN								62	RUBBER MANUFACTURES, NES	1	No Quantity							2258			0
S3	2000	2000	2000	2	0	2	Export	498	Rep. of Moldova	MDA	404	Kenya	KEN								62	RUBBER MANUFACTURES, NES	1	No Quantity							955			0
S3	2000	2000	2000	2	0	2	Export	498	Rep. of Moldova	MDA	440	Lithuania	LTU								62	RUBBER MANUFACTURES, NES	1	No Quantity							397			0
S3	2000	2000	2000	2	0	2	Export	498	Rep. of Moldova	MDA	478	Mauritania	MRT								62	RUBBER MANUFACTURES, NES	1	No Quantity							4360			0
S3	2000	2000	2000	2	0	2	Export	498	Rep. of Moldova	MDA	616	Poland	POL								62	RUBBER MANUFACTURES, NES	1	No Quantity							21			0
S3	2000	2000	2000	2	0	2	Export	498	Rep. of Moldova	MDA	642	Romania	ROU								62	RUBBER MANUFACTURES, NES	1	No Quantity							32051			0
S3	2000	2000	2000	2	0	2	Export	498	Rep. of Moldova	MDA	643	Russian Federation	RUS								62	RUBBER MANUFACTURES, NES	1	No Quantity							11351			0
S3	2000	2000	2000	2	0	2	Export	498	Rep. of Moldova	MDA	678	Sao Tome and Principe	STP								62	RUBBER MANUFACTURES, NES	1	No Quantity							7538			0
S3	2000	2000	2000	2	0	2	Export	498	Rep. of Moldova	MDA	804	Ukraine	UKR								62	RUBBER MANUFACTURES, NES	1	No Quantity							771436			0
S3	2000	2000	2000	2	0	2	Export	498	Rep. of Moldova	MDA	887	Yemen	YEM								62	RUBBER MANUFACTURES, NES	1	No Quantity							1384			0
S3	2000	2000	2000	2	0	2	Export	496	Mongolia	MNG	0	World	WLD								63	CORK, WOOD MANUFACTURES	1	No Quantity							178157			0
S3	2000	2000	2000	2	0	2	Export	496	Mongolia	MNG	156	China	CHN								63	CORK, WOOD MANUFACTURES	1	No Quantity							28048			0
S3	2000	2000	2000	2	0	2	Export	496	Mongolia	MNG	251	France	FRA								63	CORK, WOOD MANUFACTURES	1	No Quantity							338			0
S3	2000	2000	2000	2	0	2	Export	496	Mongolia	MNG	276	Germany	DEU								63	CORK, WOOD MANUFACTURES	1	No Quantity							535			0
S3	2000	2000	2000	2	0	2	Export	496	Mongolia	MNG	372	Ireland	IRL								63	CORK, WOOD MANUFACTURES	1	No Quantity							137			0
S3	2000	2000	2000	2	0	2	Export	496	Mongolia	MNG	392	Japan	JPN								63	CORK, WOOD MANUFACTURES	1	No Quantity							1813			0
S3	2000	2000	2000	2	0	2	Export	496	Mongolia	MNG	410	Rep. of Korea	KOR								63	CORK, WOOD MANUFACTURES	1	No Quantity							136280			0
S3	2000	2000	2000	2	0	2	Export	496	Mongolia	MNG	643	Russian Federation	RUS								63	CORK, WOOD MANUFACTURES	1	No Quantity							11006			0
S3	2000	2000	2000	2	0	2	Export	498	Rep. of Moldova	MDA	0	World	WLD								63	CORK, WOOD MANUFACTURES	1	No Quantity							617812			0
S3	2000	2000	2000	2	0	2	Export	498	Rep. of Moldova	MDA	31	Azerbaijan	AZE								63	CORK, WOOD MANUFACTURES	1	No Quantity							2747			0
S3	2000	2000	2000	2	0	2	Export	498	Rep. of Moldova	MDA	40	Austria	AUT								63	CORK, WOOD MANUFACTURES	1	No Quantity							155			0
S3	2000	2000	2000	2	0	2	Export	498	Rep. of Moldova	MDA	100	Bulgaria	BGR								63	CORK, WOOD MANUFACTURES	1	No Quantity							2982			0
S3	2000	2000	2000	2	0	2	Export	498	Rep. of Moldova	MDA	112	Belarus	BLR								63	CORK, WOOD MANUFACTURES	1	No Quantity							12535			0
S3	2000	2000	2000	2	0	2	Export	498	Rep. of Moldova	MDA	203	Czechia	CZE								63	CORK, WOOD MANUFACTURES	1	No Quantity							1035			0
S3	2000	2000	2000	2	0	2	Export	498	Rep. of Moldova	MDA	251	France	FRA								63	CORK, WOOD MANUFACTURES	1	No Quantity							22689			0
S3	2000	2000	2000	2	0	2	Export	498	Rep. of Moldova	MDA	276	Germany	DEU								63	CORK, WOOD MANUFACTURES	1	No Quantity							8013			0
S3	2000	2000	2000	2	0	2	Export	498	Rep. of Moldova	MDA	300	Greece	GRC								63	CORK, WOOD MANUFACTURES	1	No Quantity							16489			0
S3	2000	2000	2000	2	0	2	Export	498	Rep. of Moldova	MDA	348	Hungary	HUN								63	CORK, WOOD MANUFACTURES	1	No Quantity							150			0
S3	2000	2000	2000	2	0	2	Export	498	Rep. of Moldova	MDA	376	Israel	ISR								63	CORK, WOOD MANUFACTURES	1	No Quantity							1157			0
S3	2000	2000	2000	2	0	2	Export	498	Rep. of Moldova	MDA	381	Italy	ITA								63	CORK, WOOD MANUFACTURES	1	No Quantity							13426			0
S3	2000	2000	2000	2	0	2	Export	498	Rep. of Moldova	MDA	398	Kazakhstan	KAZ								63	CORK, WOOD MANUFACTURES	1	No Quantity							2170			0
S3	2000	2000	2000	2	0	2	Export	498	Rep. of Moldova	MDA	428	Latvia	LVA								63	CORK, WOOD MANUFACTURES	1	No Quantity							1110			0
S3	2000	2000	2000	2	0	2	Export	498	Rep. of Moldova	MDA	440	Lithuania	LTU								63	CORK, WOOD MANUFACTURES	1	No Quantity							1576			0
S3	2000	2000	2000	2	0	2	Export	498	Rep. of Moldova	MDA	616	Poland	POL								63	CORK, WOOD MANUFACTURES	1	No Quantity							267			0
S3	2000	2000	2000	2	0	2	Export	498	Rep. of Moldova	MDA	642	Romania	ROU								63	CORK, WOOD MANUFACTURES	1	No Quantity							72579			0
S3	2000	2000	2000	2	0	2	Export	498	Rep. of Moldova	MDA	643	Russian Federation	RUS								63	CORK, WOOD MANUFACTURES	1	No Quantity							80698			0
S3	2000	2000	2000	2	0	2	Export	498	Rep. of Moldova	MDA	703	Slovakia	SVK								63	CORK, WOOD MANUFACTURES	1	No Quantity							700			0
S3	2000	2000	2000	2	0	2	Export	498	Rep. of Moldova	MDA	705	Slovenia	SVN								63	CORK, WOOD MANUFACTURES	1	No Quantity							4200			0
S3	2000	2000	2000	2	0	2	Export	498	Rep. of Moldova	MDA	804	Ukraine	UKR								63	CORK, WOOD MANUFACTURES	1	No Quantity							373062			0
S3	2000	2000	2000	2	0	2	Export	498	Rep. of Moldova	MDA	860	Uzbekistan	UZB								63	CORK, WOOD MANUFACTURES	1	No Quantity							72			0
S3	2000	2000	2000	2	0	2	Export	496	Mongolia	MNG	0	World	WLD								64	PAPER,PAPERBOARD,ETC.	1	No Quantity							3656			0
S3	2000	2000	2000	2	0	2	Export	496	Mongolia	MNG	156	China	CHN								64	PAPER,PAPERBOARD,ETC.	1	No Quantity							3656			0
S3	2000	2000	2000	2	0	2	Export	498	Rep. of Moldova	MDA	0	World	WLD								64	PAPER,PAPERBOARD,ETC.	1	No Quantity							1025249			0
S3	2000	2000	2000	2	0	2	Export	498	Rep. of Moldova	MDA	40	Austria	AUT								64	PAPER,PAPERBOARD,ETC.	1	No Quantity							48770			0
S3	2000	2000	2000	2	0	2	Export	498	Rep. of Moldova	MDA	56	Belgium	BEL								64	PAPER,PAPERBOARD,ETC.	1	No Quantity							2854			0
S3	2000	2000	2000	2	0	2	Export	498	Rep. of Moldova	MDA	112	Belarus	BLR								64	PAPER,PAPERBOARD,ETC.	1	No Quantity							5481			0
S3	2000	2000	2000	2	0	2	Export	498	Rep. of Moldova	MDA	203	Czechia	CZE								64	PAPER,PAPERBOARD,ETC.	1	No Quantity							598			0
S3	2000	2000	2000	2	0	2	Export	498	Rep. of Moldova	MDA	251	France	FRA								64	PAPER,PAPERBOARD,ETC.	1	No Quantity							73131			0
S3	2000	2000	2000	2	0	2	Export	498	Rep. of Moldova	MDA	276	Germany	DEU								64	PAPER,PAPERBOARD,ETC.	1	No Quantity							66953			0
S3	2000	2000	2000	2	0	2	Export	498	Rep. of Moldova	MDA	300	Greece	GRC								64	PAPER,PAPERBOARD,ETC.	1	No Quantity							54711			0
S3	2000	2000	2000	2	0	2	Export	498	Rep. of Moldova	MDA	376	Israel	ISR								64	PAPER,PAPERBOARD,ETC.	1	No Quantity							128			0
S3	2000	2000	2000	2	0	2	Export	498	Rep. of Moldova	MDA	381	Italy	ITA								64	PAPER,PAPERBOARD,ETC.	1	No Quantity							52505			0
S3	2000	2000	2000	2	0	2	Export	498	Rep. of Moldova	MDA	428	Latvia	LVA								64	PAPER,PAPERBOARD,ETC.	1	No Quantity							72			0
S3	2000	2000	2000	2	0	2	Export	498	Rep. of Moldova	MDA	440	Lithuania	LTU								64	PAPER,PAPERBOARD,ETC.	1	No Quantity							4592			0
S3	2000	2000	2000	2	0	2	Export	498	Rep. of Moldova	MDA	528	Netherlands	NLD								64	PAPER,PAPERBOARD,ETC.	1	No Quantity							1315			0
S3	2000	2000	2000	2	0	2	Export	498	Rep. of Moldova	MDA	616	Poland	POL								64	PAPER,PAPERBOARD,ETC.	1	No Quantity							360			0
S3	2000	2000	2000	2	0	2	Export	498	Rep. of Moldova	MDA	642	Romania	ROU								64	PAPER,PAPERBOARD,ETC.	1	No Quantity							225772			0
S3	2000	2000	2000	2	0	2	Export	498	Rep. of Moldova	MDA	643	Russian Federation	RUS								64	PAPER,PAPERBOARD,ETC.	1	No Quantity							124519			0
S3	2000	2000	2000	2	0	2	Export	498	Rep. of Moldova	MDA	703	Slovakia	SVK								64	PAPER,PAPERBOARD,ETC.	1	No Quantity							165			0
S3	2000	2000	2000	2	0	2	Export	498	Rep. of Moldova	MDA	705	Slovenia	SVN								64	PAPER,PAPERBOARD,ETC.	1	No Quantity							211			0
S3	2000	2000	2000	2	0	2	Export	498	Rep. of Moldova	MDA	724	Spain	ESP								64	PAPER,PAPERBOARD,ETC.	1	No Quantity							12856			0
S3	2000	2000	2000	2	0	2	Export	498	Rep. of Moldova	MDA	795	Turkmenistan	TKM								64	PAPER,PAPERBOARD,ETC.	1	No Quantity							872			0
S3	2000	2000	2000	2	0	2	Export	498	Rep. of Moldova	MDA	804	Ukraine	UKR								64	PAPER,PAPERBOARD,ETC.	1	No Quantity							339867			0
S3	2000	2000	2000	2	0	2	Export	498	Rep. of Moldova	MDA	826	United Kingdom	GBR								64	PAPER,PAPERBOARD,ETC.	1	No Quantity							1398			0
S3	2000	2000	2000	2	0	2	Export	498	Rep. of Moldova	MDA	842	USA	USA								64	PAPER,PAPERBOARD,ETC.	1	No Quantity							8078			0
S3	2000	2000	2000	2	0	2	Export	498	Rep. of Moldova	MDA	887	Yemen	YEM								64	PAPER,PAPERBOARD,ETC.	1	No Quantity							41			0
S3	2000	2000	2000	2	0	2	Export	496	Mongolia	MNG	0	World	WLD								65	TEXTILE YARN,FABRIC,ETC.	1	No Quantity							2560683			0
S3	2000	2000	2000	2	0	2	Export	496	Mongolia	MNG	40	Austria	AUT								65	TEXTILE YARN,FABRIC,ETC.	1	No Quantity							5373			0
S3	2000	2000	2000	2	0	2	Export	496	Mongolia	MNG	156	China	CHN								65	TEXTILE YARN,FABRIC,ETC.	1	No Quantity							1390025			0
S3	2000	2000	2000	2	0	2	Export	496	Mongolia	MNG	344	China, Hong Kong SAR	HKG								65	TEXTILE YARN,FABRIC,ETC.	1	No Quantity							150			0
S3	2000	2000	2000	2	0	2	Export	496	Mongolia	MNG	372	Ireland	IRL								65	TEXTILE YARN,FABRIC,ETC.	1	No Quantity							6117			0
S3	2000	2000	2000	2	0	2	Export	496	Mongolia	MNG	392	Japan	JPN								65	TEXTILE YARN,FABRIC,ETC.	1	No Quantity							298952			0
S3	2000	2000	2000	2	0	2	Export	496	Mongolia	MNG	410	Rep. of Korea	KOR								65	TEXTILE YARN,FABRIC,ETC.	1	No Quantity							595			0
S3	2000	2000	2000	2	0	2	Export	496	Mongolia	MNG	524	Nepal	NPL								65	TEXTILE YARN,FABRIC,ETC.	1	No Quantity							391612			0
S3	2000	2000	2000	2	0	2	Export	496	Mongolia	MNG	643	Russian Federation	RUS								65	TEXTILE YARN,FABRIC,ETC.	1	No Quantity							489			0
S3	2000	2000	2000	2	0	2	Export	496	Mongolia	MNG	699	India	IND								65	TEXTILE YARN,FABRIC,ETC.	1	No Quantity							355082			0
S3	2000	2000	2000	2	0	2	Export	496	Mongolia	MNG	757	Switzerland	CHE								65	TEXTILE YARN,FABRIC,ETC.	1	No Quantity							6451			0
S3	2000	2000	2000	2	0	2	Export	496	Mongolia	MNG	804	Ukraine	UKR								65	TEXTILE YARN,FABRIC,ETC.	1	No Quantity							299			0
S3	2000	2000	2000	2	0	2	Export	496	Mongolia	MNG	818	Egypt	EGY								65	TEXTILE YARN,FABRIC,ETC.	1	No Quantity							615			0
S3	2000	2000	2000	2	0	2	Export	496	Mongolia	MNG	842	USA	USA								65	TEXTILE YARN,FABRIC,ETC.	1	No Quantity							104924			0
S3	2000	2000	2000	2	0	2	Export	498	Rep. of Moldova	MDA	0	World	WLD								65	TEXTILE YARN,FABRIC,ETC.	1	No Quantity							7214174			0
S3	2000	2000	2000	2	0	2	Export	498	Rep. of Moldova	MDA	12	Algeria	DZA								65	TEXTILE YARN,FABRIC,ETC.	1	No Quantity							12371			0
S3	2000	2000	2000	2	0	2	Export	498	Rep. of Moldova	MDA	36	Australia	AUS								65	TEXTILE YARN,FABRIC,ETC.	1	No Quantity							76851			0
S3	2000	2000	2000	2	0	2	Export	498	Rep. of Moldova	MDA	40	Austria	AUT								65	TEXTILE YARN,FABRIC,ETC.	1	No Quantity							106			0
S3	2000	2000	2000	2	0	2	Export	498	Rep. of Moldova	MDA	56	Belgium	BEL								65	TEXTILE YARN,FABRIC,ETC.	1	No Quantity							8905			0
S3	2000	2000	2000	2	0	2	Export	498	Rep. of Moldova	MDA	100	Bulgaria	BGR								65	TEXTILE YARN,FABRIC,ETC.	1	No Quantity							46244			0
S3	2000	2000	2000	2	0	2	Export	498	Rep. of Moldova	MDA	112	Belarus	BLR								65	TEXTILE YARN,FABRIC,ETC.	1	No Quantity							19641			0
S3	2000	2000	2000	2	0	2	Export	498	Rep. of Moldova	MDA	124	Canada	CAN								65	TEXTILE YARN,FABRIC,ETC.	1	No Quantity							96396			0
S3	2000	2000	2000	2	0	2	Export	498	Rep. of Moldova	MDA	203	Czechia	CZE								65	TEXTILE YARN,FABRIC,ETC.	1	No Quantity							67651			0
S3	2000	2000	2000	2	0	2	Export	498	Rep. of Moldova	MDA	251	France	FRA								65	TEXTILE YARN,FABRIC,ETC.	1	No Quantity							17641			0
S3	2000	2000	2000	2	0	2	Export	498	Rep. of Moldova	MDA	276	Germany	DEU								65	TEXTILE YARN,FABRIC,ETC.	1	No Quantity							397123			0
S3	2000	2000	2000	2	0	2	Export	498	Rep. of Moldova	MDA	300	Greece	GRC								65	TEXTILE YARN,FABRIC,ETC.	1	No Quantity							818			0
S3	2000	2000	2000	2	0	2	Export	498	Rep. of Moldova	MDA	348	Hungary	HUN								65	TEXTILE YARN,FABRIC,ETC.	1	No Quantity							3			0
S3	2000	2000	2000	2	0	2	Export	498	Rep. of Moldova	MDA	381	Italy	ITA								65	TEXTILE YARN,FABRIC,ETC.	1	No Quantity							308569			0
S3	2000	2000	2000	2	0	2	Export	498	Rep. of Moldova	MDA	440	Lithuania	LTU								65	TEXTILE YARN,FABRIC,ETC.	1	No Quantity							12925			0
S3	2000	2000	2000	2	0	2	Export	498	Rep. of Moldova	MDA	528	Netherlands	NLD								65	TEXTILE YARN,FABRIC,ETC.	1	No Quantity							36312			0
S3	2000	2000	2000	2	0	2	Export	498	Rep. of Moldova	MDA	616	Poland	POL								65	TEXTILE YARN,FABRIC,ETC.	1	No Quantity							44049			0
S3	2000	2000	2000	2	0	2	Export	498	Rep. of Moldova	MDA	642	Romania	ROU								65	TEXTILE YARN,FABRIC,ETC.	1	No Quantity							984540			0
S3	2000	2000	2000	2	0	2	Export	498	Rep. of Moldova	MDA	643	Russian Federation	RUS								65	TEXTILE YARN,FABRIC,ETC.	1	No Quantity							2569456			0
S3	2000	2000	2000	2	0	2	Export	498	Rep. of Moldova	MDA	703	Slovakia	SVK								65	TEXTILE YARN,FABRIC,ETC.	1	No Quantity							42112			0
S3	2000	2000	2000	2	0	2	Export	498	Rep. of Moldova	MDA	705	Slovenia	SVN								65	TEXTILE YARN,FABRIC,ETC.	1	No Quantity							224958			0
S3	2000	2000	2000	2	0	2	Export	498	Rep. of Moldova	MDA	792	Turkey	TUR								65	TEXTILE YARN,FABRIC,ETC.	1	No Quantity							127704			0
S3	2000	2000	2000	2	0	2	Export	498	Rep. of Moldova	MDA	804	Ukraine	UKR								65	TEXTILE YARN,FABRIC,ETC.	1	No Quantity							1777792			0
S3	2000	2000	2000	2	0	2	Export	498	Rep. of Moldova	MDA	807	North Macedonia	MKD								65	TEXTILE YARN,FABRIC,ETC.	1	No Quantity							1072			0
S3	2000	2000	2000	2	0	2	Export	498	Rep. of Moldova	MDA	826	United Kingdom	GBR								65	TEXTILE YARN,FABRIC,ETC.	1	No Quantity							11197			0
S3	2000	2000	2000	2	0	2	Export	498	Rep. of Moldova	MDA	842	USA	USA								65	TEXTILE YARN,FABRIC,ETC.	1	No Quantity							329738			0
S3	2000	2000	2000	2	0	2	Export	496	Mongolia	MNG	0	World	WLD								66	NON-METAL.MINERAL MANFCT	1	No Quantity							1226703			0
S3	2000	2000	2000	2	0	2	Export	496	Mongolia	MNG	156	China	CHN								66	NON-METAL.MINERAL MANFCT	1	No Quantity							10472			0
S3	2000	2000	2000	2	0	2	Export	496	Mongolia	MNG	203	Czechia	CZE								66	NON-METAL.MINERAL MANFCT	1	No Quantity							6360			0
S3	2000	2000	2000	2	0	2	Export	496	Mongolia	MNG	251	France	FRA								66	NON-METAL.MINERAL MANFCT	1	No Quantity							5			0
S3	2000	2000	2000	2	0	2	Export	496	Mongolia	MNG	392	Japan	JPN								66	NON-METAL.MINERAL MANFCT	1	No Quantity							6471			0
S3	2000	2000	2000	2	0	2	Export	496	Mongolia	MNG	410	Rep. of Korea	KOR								66	NON-METAL.MINERAL MANFCT	1	No Quantity							20			0
S3	2000	2000	2000	2	0	2	Export	496	Mongolia	MNG	643	Russian Federation	RUS								66	NON-METAL.MINERAL MANFCT	1	No Quantity							1203374			0
S3	2000	2000	2000	2	0	2	Export	498	Rep. of Moldova	MDA	0	World	WLD								66	NON-METAL.MINERAL MANFCT	1	No Quantity							14803074			0
S3	2000	2000	2000	2	0	2	Export	498	Rep. of Moldova	MDA	31	Azerbaijan	AZE								66	NON-METAL.MINERAL MANFCT	1	No Quantity							183299			0
S3	2000	2000	2000	2	0	2	Export	498	Rep. of Moldova	MDA	100	Bulgaria	BGR								66	NON-METAL.MINERAL MANFCT	1	No Quantity							50692			0
S3	2000	2000	2000	2	0	2	Export	498	Rep. of Moldova	MDA	112	Belarus	BLR								66	NON-METAL.MINERAL MANFCT	1	No Quantity							70214			0
S3	2000	2000	2000	2	0	2	Export	498	Rep. of Moldova	MDA	203	Czechia	CZE								66	NON-METAL.MINERAL MANFCT	1	No Quantity							21302			0
S3	2000	2000	2000	2	0	2	Export	498	Rep. of Moldova	MDA	251	France	FRA								66	NON-METAL.MINERAL MANFCT	1	No Quantity							2400			0
S3	2000	2000	2000	2	0	2	Export	498	Rep. of Moldova	MDA	268	Georgia	GEO								66	NON-METAL.MINERAL MANFCT	1	No Quantity							27506			0
S3	2000	2000	2000	2	0	2	Export	498	Rep. of Moldova	MDA	276	Germany	DEU								66	NON-METAL.MINERAL MANFCT	1	No Quantity							6029			0
S3	2000	2000	2000	2	0	2	Export	498	Rep. of Moldova	MDA	348	Hungary	HUN								66	NON-METAL.MINERAL MANFCT	1	No Quantity							408			0
S3	2000	2000	2000	2	0	2	Export	498	Rep. of Moldova	MDA	381	Italy	ITA								66	NON-METAL.MINERAL MANFCT	1	No Quantity							2492			0
S3	2000	2000	2000	2	0	2	Export	498	Rep. of Moldova	MDA	398	Kazakhstan	KAZ								66	NON-METAL.MINERAL MANFCT	1	No Quantity							91062			0
S3	2000	2000	2000	2	0	2	Export	498	Rep. of Moldova	MDA	428	Latvia	LVA								66	NON-METAL.MINERAL MANFCT	1	No Quantity							11662			0
S3	2000	2000	2000	2	0	2	Export	498	Rep. of Moldova	MDA	440	Lithuania	LTU								66	NON-METAL.MINERAL MANFCT	1	No Quantity							2061			0
S3	2000	2000	2000	2	0	2	Export	498	Rep. of Moldova	MDA	579	Norway	NOR								66	NON-METAL.MINERAL MANFCT	1	No Quantity							951			0
S3	2000	2000	2000	2	0	2	Export	498	Rep. of Moldova	MDA	642	Romania	ROU								66	NON-METAL.MINERAL MANFCT	1	No Quantity							3841039			0
S3	2000	2000	2000	2	0	2	Export	498	Rep. of Moldova	MDA	643	Russian Federation	RUS								66	NON-METAL.MINERAL MANFCT	1	No Quantity							2535082			0
S3	2000	2000	2000	2	0	2	Export	498	Rep. of Moldova	MDA	804	Ukraine	UKR								66	NON-METAL.MINERAL MANFCT	1	No Quantity							7951603			0
S3	2000	2000	2000	2	0	2	Export	498	Rep. of Moldova	MDA	842	USA	USA								66	NON-METAL.MINERAL MANFCT	1	No Quantity							160			0
S3	2000	2000	2000	2	0	2	Export	498	Rep. of Moldova	MDA	860	Uzbekistan	UZB								66	NON-METAL.MINERAL MANFCT	1	No Quantity							5112			0
S3	2000	2000	2000	2	0	2	Export	496	Mongolia	MNG	0	World	WLD								67	IRON AND STEEL	1	No Quantity							1516002			0
S3	2000	2000	2000	2	0	2	Export	496	Mongolia	MNG	156	China	CHN								67	IRON AND STEEL	1	No Quantity							1498421			0
S3	2000	2000	2000	2	0	2	Export	496	Mongolia	MNG	643	Russian Federation	RUS								67	IRON AND STEEL	1	No Quantity							17581			0
S3	2000	2000	2000	2	0	2	Export	498	Rep. of Moldova	MDA	0	World	WLD								67	IRON AND STEEL	1	No Quantity							351802			0
S3	2000	2000	2000	2	0	2	Export	498	Rep. of Moldova	MDA	100	Bulgaria	BGR								67	IRON AND STEEL	1	No Quantity							34080			0
S3	2000	2000	2000	2	0	2	Export	498	Rep. of Moldova	MDA	112	Belarus	BLR								67	IRON AND STEEL	1	No Quantity							12295			0
S3	2000	2000	2000	2	0	2	Export	498	Rep. of Moldova	MDA	251	France	FRA								67	IRON AND STEEL	1	No Quantity							1513			0
S3	2000	2000	2000	2	0	2	Export	498	Rep. of Moldova	MDA	276	Germany	DEU								67	IRON AND STEEL	1	No Quantity							219			0
S3	2000	2000	2000	2	0	2	Export	498	Rep. of Moldova	MDA	348	Hungary	HUN								67	IRON AND STEEL	1	No Quantity							914			0
S3	2000	2000	2000	2	0	2	Export	498	Rep. of Moldova	MDA	428	Latvia	LVA								67	IRON AND STEEL	1	No Quantity							68			0
S3	2000	2000	2000	2	0	2	Export	498	Rep. of Moldova	MDA	642	Romania	ROU								67	IRON AND STEEL	1	No Quantity							178074			0
S3	2000	2000	2000	2	0	2	Export	498	Rep. of Moldova	MDA	643	Russian Federation	RUS								67	IRON AND STEEL	1	No Quantity							33864			0
S3	2000	2000	2000	2	0	2	Export	498	Rep. of Moldova	MDA	792	Turkey	TUR								67	IRON AND STEEL	1	No Quantity							30			0
S3	2000	2000	2000	2	0	2	Export	498	Rep. of Moldova	MDA	804	Ukraine	UKR								67	IRON AND STEEL	1	No Quantity							90745			0
S3	2000	2000	2000	2	0	2	Export	496	Mongolia	MNG	0	World	WLD								68	NON-FERROUS METALS	1	No Quantity							1302150			0
S3	2000	2000	2000	2	0	2	Export	496	Mongolia	MNG	156	China	CHN								68	NON-FERROUS METALS	1	No Quantity							67920			0
S3	2000	2000	2000	2	0	2	Export	496	Mongolia	MNG	392	Japan	JPN								68	NON-FERROUS METALS	1	No Quantity							312307			0
S3	2000	2000	2000	2	0	2	Export	496	Mongolia	MNG	410	Rep. of Korea	KOR								68	NON-FERROUS METALS	1	No Quantity							918187			0
S3	2000	2000	2000	2	0	2	Export	496	Mongolia	MNG	643	Russian Federation	RUS								68	NON-FERROUS METALS	1	No Quantity							3736			0
S3	2000	2000	2000	2	0	2	Export	498	Rep. of Moldova	MDA	0	World	WLD								68	NON-FERROUS METALS	1	No Quantity							361399			0
S3	2000	2000	2000	2	0	2	Export	498	Rep. of Moldova	MDA	40	Austria	AUT								68	NON-FERROUS METALS	1	No Quantity							16375			0
S3	2000	2000	2000	2	0	2	Export	498	Rep. of Moldova	MDA	112	Belarus	BLR								68	NON-FERROUS METALS	1	No Quantity							1940			0
S3	2000	2000	2000	2	0	2	Export	498	Rep. of Moldova	MDA	276	Germany	DEU								68	NON-FERROUS METALS	1	No Quantity							49760			0
S3	2000	2000	2000	2	0	2	Export	498	Rep. of Moldova	MDA	348	Hungary	HUN								68	NON-FERROUS METALS	1	No Quantity							22000			0
S3	2000	2000	2000	2	0	2	Export	498	Rep. of Moldova	MDA	381	Italy	ITA								68	NON-FERROUS METALS	1	No Quantity							173438			0
S3	2000	2000	2000	2	0	2	Export	498	Rep. of Moldova	MDA	428	Latvia	LVA								68	NON-FERROUS METALS	1	No Quantity							47930			0
S3	2000	2000	2000	2	0	2	Export	498	Rep. of Moldova	MDA	642	Romania	ROU								68	NON-FERROUS METALS	1	No Quantity							4032			0
S3	2000	2000	2000	2	0	2	Export	498	Rep. of Moldova	MDA	643	Russian Federation	RUS								68	NON-FERROUS METALS	1	No Quantity							17860			0
S3	2000	2000	2000	2	0	2	Export	498	Rep. of Moldova	MDA	804	Ukraine	UKR								68	NON-FERROUS METALS	1	No Quantity							28064			0
S3	2000	2000	2000	2	0	2	Export	496	Mongolia	MNG	0	World	WLD								69	METALS MANUFACTURES,NES	1	No Quantity							185286			0
S3	2000	2000	2000	2	0	2	Export	496	Mongolia	MNG	156	China	CHN								69	METALS MANUFACTURES,NES	1	No Quantity							37413			0
S3	2000	2000	2000	2	0	2	Export	496	Mongolia	MNG	203	Czechia	CZE								69	METALS MANUFACTURES,NES	1	No Quantity							12			0
S3	2000	2000	2000	2	0	2	Export	496	Mongolia	MNG	251	France	FRA								69	METALS MANUFACTURES,NES	1	No Quantity							196			0
S3	2000	2000	2000	2	0	2	Export	496	Mongolia	MNG	276	Germany	DEU								69	METALS MANUFACTURES,NES	1	No Quantity							60			0
S3	2000	2000	2000	2	0	2	Export	496	Mongolia	MNG	372	Ireland	IRL								69	METALS MANUFACTURES,NES	1	No Quantity							271			0
S3	2000	2000	2000	2	0	2	Export	496	Mongolia	MNG	410	Rep. of Korea	KOR								69	METALS MANUFACTURES,NES	1	No Quantity							2819			0
S3	2000	2000	2000	2	0	2	Export	496	Mongolia	MNG	643	Russian Federation	RUS								69	METALS MANUFACTURES,NES	1	No Quantity							144515			0
S3	2000	2000	2000	2	0	2	Export	498	Rep. of Moldova	MDA	0	World	WLD								69	METALS MANUFACTURES,NES	1	No Quantity							5396703			0
S3	2000	2000	2000	2	0	2	Export	498	Rep. of Moldova	MDA	31	Azerbaijan	AZE								69	METALS MANUFACTURES,NES	1	No Quantity							3948			0
S3	2000	2000	2000	2	0	2	Export	498	Rep. of Moldova	MDA	40	Austria	AUT								69	METALS MANUFACTURES,NES	1	No Quantity							1794			0
S3	2000	2000	2000	2	0	2	Export	498	Rep. of Moldova	MDA	100	Bulgaria	BGR								69	METALS MANUFACTURES,NES	1	No Quantity							1928			0
S3	2000	2000	2000	2	0	2	Export	498	Rep. of Moldova	MDA	112	Belarus	BLR								69	METALS MANUFACTURES,NES	1	No Quantity							35654			0
S3	2000	2000	2000	2	0	2	Export	498	Rep. of Moldova	MDA	156	China	CHN								69	METALS MANUFACTURES,NES	1	No Quantity							500			0
S3	2000	2000	2000	2	0	2	Export	498	Rep. of Moldova	MDA	203	Czechia	CZE								69	METALS MANUFACTURES,NES	1	No Quantity							23066			0
S3	2000	2000	2000	2	0	2	Export	498	Rep. of Moldova	MDA	208	Denmark	DNK								69	METALS MANUFACTURES,NES	1	No Quantity							63355			0
S3	2000	2000	2000	2	0	2	Export	498	Rep. of Moldova	MDA	251	France	FRA								69	METALS MANUFACTURES,NES	1	No Quantity							2000			0
S3	2000	2000	2000	2	0	2	Export	498	Rep. of Moldova	MDA	268	Georgia	GEO								69	METALS MANUFACTURES,NES	1	No Quantity							2769			0
S3	2000	2000	2000	2	0	2	Export	498	Rep. of Moldova	MDA	276	Germany	DEU								69	METALS MANUFACTURES,NES	1	No Quantity							36346			0
S3	2000	2000	2000	2	0	2	Export	498	Rep. of Moldova	MDA	300	Greece	GRC								69	METALS MANUFACTURES,NES	1	No Quantity							113877			0
S3	2000	2000	2000	2	0	2	Export	498	Rep. of Moldova	MDA	348	Hungary	HUN								69	METALS MANUFACTURES,NES	1	No Quantity							1614			0
S3	2000	2000	2000	2	0	2	Export	498	Rep. of Moldova	MDA	381	Italy	ITA								69	METALS MANUFACTURES,NES	1	No Quantity							71395			0
S3	2000	2000	2000	2	0	2	Export	498	Rep. of Moldova	MDA	428	Latvia	LVA								69	METALS MANUFACTURES,NES	1	No Quantity							1005			0
S3	2000	2000	2000	2	0	2	Export	498	Rep. of Moldova	MDA	440	Lithuania	LTU								69	METALS MANUFACTURES,NES	1	No Quantity							78			0
S3	2000	2000	2000	2	0	2	Export	498	Rep. of Moldova	MDA	642	Romania	ROU								69	METALS MANUFACTURES,NES	1	No Quantity							317296			0
S3	2000	2000	2000	2	0	2	Export	498	Rep. of Moldova	MDA	643	Russian Federation	RUS								69	METALS MANUFACTURES,NES	1	No Quantity							4045079			0
S3	2000	2000	2000	2	0	2	Export	498	Rep. of Moldova	MDA	703	Slovakia	SVK								69	METALS MANUFACTURES,NES	1	No Quantity							450			0
S3	2000	2000	2000	2	0	2	Export	498	Rep. of Moldova	MDA	705	Slovenia	SVN								69	METALS MANUFACTURES,NES	1	No Quantity							12987			0
S3	2000	2000	2000	2	0	2	Export	498	Rep. of Moldova	MDA	757	Switzerland	CHE								69	METALS MANUFACTURES,NES	1	No Quantity							2468			0
S3	2000	2000	2000	2	0	2	Export	498	Rep. of Moldova	MDA	792	Turkey	TUR								69	METALS MANUFACTURES,NES	1	No Quantity							16238			0
S3	2000	2000	2000	2	0	2	Export	498	Rep. of Moldova	MDA	795	Turkmenistan	TKM								69	METALS MANUFACTURES,NES	1	No Quantity							84258			0
S3	2000	2000	2000	2	0	2	Export	498	Rep. of Moldova	MDA	804	Ukraine	UKR								69	METALS MANUFACTURES,NES	1	No Quantity							557766			0
S3	2000	2000	2000	2	0	2	Export	498	Rep. of Moldova	MDA	826	United Kingdom	GBR								69	METALS MANUFACTURES,NES	1	No Quantity							632			0
S3	2000	2000	2000	2	0	2	Export	498	Rep. of Moldova	MDA	854	Burkina Faso	BFA								69	METALS MANUFACTURES,NES	1	No Quantity							200			0
S3	2000	2000	2000	2	0	2	Export	496	Mongolia	MNG	0	World	WLD								71	POWER GENERATNG.MACHINES	1	No Quantity							75895			0
S3	2000	2000	2000	2	0	2	Export	496	Mongolia	MNG	156	China	CHN								71	POWER GENERATNG.MACHINES	1	No Quantity							72872			0
S3	2000	2000	2000	2	0	2	Export	496	Mongolia	MNG	410	Rep. of Korea	KOR								71	POWER GENERATNG.MACHINES	1	No Quantity							12			0
S3	2000	2000	2000	2	0	2	Export	496	Mongolia	MNG	643	Russian Federation	RUS								71	POWER GENERATNG.MACHINES	1	No Quantity							3011			0
S3	2000	2000	2000	2	0	2	Export	498	Rep. of Moldova	MDA	0	World	WLD								71	POWER GENERATNG.MACHINES	1	No Quantity							622699			0
S3	2000	2000	2000	2	0	2	Export	498	Rep. of Moldova	MDA	100	Bulgaria	BGR								71	POWER GENERATNG.MACHINES	1	No Quantity							23000			0
S3	2000	2000	2000	2	0	2	Export	498	Rep. of Moldova	MDA	112	Belarus	BLR								71	POWER GENERATNG.MACHINES	1	No Quantity							6615			0
S3	2000	2000	2000	2	0	2	Export	498	Rep. of Moldova	MDA	196	Cyprus	CYP								71	POWER GENERATNG.MACHINES	1	No Quantity							800			0
S3	2000	2000	2000	2	0	2	Export	498	Rep. of Moldova	MDA	251	France	FRA								71	POWER GENERATNG.MACHINES	1	No Quantity							1900			0
S3	2000	2000	2000	2	0	2	Export	498	Rep. of Moldova	MDA	276	Germany	DEU								71	POWER GENERATNG.MACHINES	1	No Quantity							248			0
S3	2000	2000	2000	2	0	2	Export	498	Rep. of Moldova	MDA	348	Hungary	HUN								71	POWER GENERATNG.MACHINES	1	No Quantity							7175			0
S3	2000	2000	2000	2	0	2	Export	498	Rep. of Moldova	MDA	381	Italy	ITA								71	POWER GENERATNG.MACHINES	1	No Quantity							11018			0
S3	2000	2000	2000	2	0	2	Export	498	Rep. of Moldova	MDA	642	Romania	ROU								71	POWER GENERATNG.MACHINES	1	No Quantity							127736			0
S3	2000	2000	2000	2	0	2	Export	498	Rep. of Moldova	MDA	643	Russian Federation	RUS								71	POWER GENERATNG.MACHINES	1	No Quantity							54076			0
S3	2000	2000	2000	2	0	2	Export	498	Rep. of Moldova	MDA	678	Sao Tome and Principe	STP								71	POWER GENERATNG.MACHINES	1	No Quantity							541			0
S3	2000	2000	2000	2	0	2	Export	498	Rep. of Moldova	MDA	704	Viet Nam	VNM								71	POWER GENERATNG.MACHINES	1	No Quantity							4710			0
S3	2000	2000	2000	2	0	2	Export	498	Rep. of Moldova	MDA	804	Ukraine	UKR								71	POWER GENERATNG.MACHINES	1	No Quantity							378150			0
S3	2000	2000	2000	2	0	2	Export	498	Rep. of Moldova	MDA	842	USA	USA								71	POWER GENERATNG.MACHINES	1	No Quantity							100			0
S3	2000	2000	2000	2	0	2	Export	498	Rep. of Moldova	MDA	887	Yemen	YEM								71	POWER GENERATNG.MACHINES	1	No Quantity							6630			0
S3	2000	2000	2000	2	0	2	Export	496	Mongolia	MNG	0	World	WLD								72	SPECIAL.INDUST.MACHINERY	1	No Quantity							1214298			0
S3	2000	2000	2000	2	0	2	Export	496	Mongolia	MNG	36	Australia	AUS								72	SPECIAL.INDUST.MACHINERY	1	No Quantity							2800			0
S3	2000	2000	2000	2	0	2	Export	496	Mongolia	MNG	56	Belgium	BEL								72	SPECIAL.INDUST.MACHINERY	1	No Quantity							397888			0
S3	2000	2000	2000	2	0	2	Export	496	Mongolia	MNG	156	China	CHN								72	SPECIAL.INDUST.MACHINERY	1	No Quantity							312156			0
S3	2000	2000	2000	2	0	2	Export	496	Mongolia	MNG	392	Japan	JPN								72	SPECIAL.INDUST.MACHINERY	1	No Quantity							319527			0
S3	2000	2000	2000	2	0	2	Export	496	Mongolia	MNG	410	Rep. of Korea	KOR								72	SPECIAL.INDUST.MACHINERY	1	No Quantity							971			0
S3	2000	2000	2000	2	0	2	Export	496	Mongolia	MNG	643	Russian Federation	RUS								72	SPECIAL.INDUST.MACHINERY	1	No Quantity							78700			0
S3	2000	2000	2000	2	0	2	Export	496	Mongolia	MNG	702	Singapore	SGP								72	SPECIAL.INDUST.MACHINERY	1	No Quantity							102256			0
S3	2000	2000	2000	2	0	2	Export	498	Rep. of Moldova	MDA	0	World	WLD								72	SPECIAL.INDUST.MACHINERY	1	No Quantity							6655023			0
S3	2000	2000	2000	2	0	2	Export	498	Rep. of Moldova	MDA	40	Austria	AUT								72	SPECIAL.INDUST.MACHINERY	1	No Quantity							23824			0
S3	2000	2000	2000	2	0	2	Export	498	Rep. of Moldova	MDA	56	Belgium	BEL								72	SPECIAL.INDUST.MACHINERY	1	No Quantity							2100			0
S3	2000	2000	2000	2	0	2	Export	498	Rep. of Moldova	MDA	100	Bulgaria	BGR								72	SPECIAL.INDUST.MACHINERY	1	No Quantity							44600			0
S3	2000	2000	2000	2	0	2	Export	498	Rep. of Moldova	MDA	112	Belarus	BLR								72	SPECIAL.INDUST.MACHINERY	1	No Quantity							112164			0
S3	2000	2000	2000	2	0	2	Export	498	Rep. of Moldova	MDA	203	Czechia	CZE								72	SPECIAL.INDUST.MACHINERY	1	No Quantity							8776			0
S3	2000	2000	2000	2	0	2	Export	498	Rep. of Moldova	MDA	246	Finland	FIN								72	SPECIAL.INDUST.MACHINERY	1	No Quantity							500			0
S3	2000	2000	2000	2	0	2	Export	498	Rep. of Moldova	MDA	251	France	FRA								72	SPECIAL.INDUST.MACHINERY	1	No Quantity							47968			0
S3	2000	2000	2000	2	0	2	Export	498	Rep. of Moldova	MDA	276	Germany	DEU								72	SPECIAL.INDUST.MACHINERY	1	No Quantity							67218			0
S3	2000	2000	2000	2	0	2	Export	498	Rep. of Moldova	MDA	348	Hungary	HUN								72	SPECIAL.INDUST.MACHINERY	1	No Quantity							311993			0
S3	2000	2000	2000	2	0	2	Export	498	Rep. of Moldova	MDA	376	Israel	ISR								72	SPECIAL.INDUST.MACHINERY	1	No Quantity							16950			0
S3	2000	2000	2000	2	0	2	Export	498	Rep. of Moldova	MDA	381	Italy	ITA								72	SPECIAL.INDUST.MACHINERY	1	No Quantity							85831			0
S3	2000	2000	2000	2	0	2	Export	498	Rep. of Moldova	MDA	417	Kyrgyzstan	KGZ								72	SPECIAL.INDUST.MACHINERY	1	No Quantity							22600			0
S3	2000	2000	2000	2	0	2	Export	498	Rep. of Moldova	MDA	616	Poland	POL								72	SPECIAL.INDUST.MACHINERY	1	No Quantity							20419			0
S3	2000	2000	2000	2	0	2	Export	498	Rep. of Moldova	MDA	642	Romania	ROU								72	SPECIAL.INDUST.MACHINERY	1	No Quantity							1139049			0
S3	2000	2000	2000	2	0	2	Export	498	Rep. of Moldova	MDA	643	Russian Federation	RUS								72	SPECIAL.INDUST.MACHINERY	1	No Quantity							2305964			0
S3	2000	2000	2000	2	0	2	Export	498	Rep. of Moldova	MDA	703	Slovakia	SVK								72	SPECIAL.INDUST.MACHINERY	1	No Quantity							10			0
S3	2000	2000	2000	2	0	2	Export	498	Rep. of Moldova	MDA	705	Slovenia	SVN								72	SPECIAL.INDUST.MACHINERY	1	No Quantity							514479			0
S3	2000	2000	2000	2	0	2	Export	498	Rep. of Moldova	MDA	752	Sweden	SWE								72	SPECIAL.INDUST.MACHINERY	1	No Quantity							619034			0
S3	2000	2000	2000	2	0	2	Export	498	Rep. of Moldova	MDA	795	Turkmenistan	TKM								72	SPECIAL.INDUST.MACHINERY	1	No Quantity							31089			0
S3	2000	2000	2000	2	0	2	Export	498	Rep. of Moldova	MDA	804	Ukraine	UKR								72	SPECIAL.INDUST.MACHINERY	1	No Quantity							1242711			0
S3	2000	2000	2000	2	0	2	Export	498	Rep. of Moldova	MDA	826	United Kingdom	GBR								72	SPECIAL.INDUST.MACHINERY	1	No Quantity							894			0
S3	2000	2000	2000	2	0	2	Export	498	Rep. of Moldova	MDA	860	Uzbekistan	UZB								72	SPECIAL.INDUST.MACHINERY	1	No Quantity							850			0
S3	2000	2000	2000	2	0	2	Export	498	Rep. of Moldova	MDA	891	Serbia and Montenegro	SCG								72	SPECIAL.INDUST.MACHINERY	1	No Quantity							36000			0
S3	2000	2000	2000	2	0	2	Export	496	Mongolia	MNG	0	World	WLD								73	METALWORKING MACHINERY	1	No Quantity							46725			0
S3	2000	2000	2000	2	0	2	Export	496	Mongolia	MNG	156	China	CHN								73	METALWORKING MACHINERY	1	No Quantity							1935			0
S3	2000	2000	2000	2	0	2	Export	496	Mongolia	MNG	643	Russian Federation	RUS								73	METALWORKING MACHINERY	1	No Quantity							44790			0
S3	2000	2000	2000	2	0	2	Export	498	Rep. of Moldova	MDA	0	World	WLD								73	METALWORKING MACHINERY	1	No Quantity							627554			0
S3	2000	2000	2000	2	0	2	Export	498	Rep. of Moldova	MDA	100	Bulgaria	BGR								73	METALWORKING MACHINERY	1	No Quantity							2000			0
S3	2000	2000	2000	2	0	2	Export	498	Rep. of Moldova	MDA	112	Belarus	BLR								73	METALWORKING MACHINERY	1	No Quantity							1210			0
S3	2000	2000	2000	2	0	2	Export	498	Rep. of Moldova	MDA	251	France	FRA								73	METALWORKING MACHINERY	1	No Quantity							1630			0
S3	2000	2000	2000	2	0	2	Export	498	Rep. of Moldova	MDA	276	Germany	DEU								73	METALWORKING MACHINERY	1	No Quantity							79302			0
S3	2000	2000	2000	2	0	2	Export	498	Rep. of Moldova	MDA	300	Greece	GRC								73	METALWORKING MACHINERY	1	No Quantity							11650			0
S3	2000	2000	2000	2	0	2	Export	498	Rep. of Moldova	MDA	348	Hungary	HUN								73	METALWORKING MACHINERY	1	No Quantity							740			0
S3	2000	2000	2000	2	0	2	Export	498	Rep. of Moldova	MDA	364	Iran	IRN								73	METALWORKING MACHINERY	1	No Quantity							3350			0
S3	2000	2000	2000	2	0	2	Export	498	Rep. of Moldova	MDA	381	Italy	ITA								73	METALWORKING MACHINERY	1	No Quantity							161532			0
S3	2000	2000	2000	2	0	2	Export	498	Rep. of Moldova	MDA	616	Poland	POL								73	METALWORKING MACHINERY	1	No Quantity							18000			0
S3	2000	2000	2000	2	0	2	Export	498	Rep. of Moldova	MDA	642	Romania	ROU								73	METALWORKING MACHINERY	1	No Quantity							111267			0
S3	2000	2000	2000	2	0	2	Export	498	Rep. of Moldova	MDA	643	Russian Federation	RUS								73	METALWORKING MACHINERY	1	No Quantity							61416			0
S3	2000	2000	2000	2	0	2	Export	498	Rep. of Moldova	MDA	705	Slovenia	SVN								73	METALWORKING MACHINERY	1	No Quantity							39276			0
S3	2000	2000	2000	2	0	2	Export	498	Rep. of Moldova	MDA	792	Turkey	TUR								73	METALWORKING MACHINERY	1	No Quantity							55471			0
S3	2000	2000	2000	2	0	2	Export	498	Rep. of Moldova	MDA	804	Ukraine	UKR								73	METALWORKING MACHINERY	1	No Quantity							2710			0
S3	2000	2000	2000	2	0	2	Export	498	Rep. of Moldova	MDA	842	USA	USA								73	METALWORKING MACHINERY	1	No Quantity							3000			0
S3	2000	2000	2000	2	0	2	Export	498	Rep. of Moldova	MDA	891	Serbia and Montenegro	SCG								73	METALWORKING MACHINERY	1	No Quantity							75000			0
S3	2000	2000	2000	2	0	2	Export	496	Mongolia	MNG	0	World	WLD								74	GENERAL INDUSTL.MACH.NES	1	No Quantity							74147			0
S3	2000	2000	2000	2	0	2	Export	496	Mongolia	MNG	156	China	CHN								74	GENERAL INDUSTL.MACH.NES	1	No Quantity							30360			0
S3	2000	2000	2000	2	0	2	Export	496	Mongolia	MNG	410	Rep. of Korea	KOR								74	GENERAL INDUSTL.MACH.NES	1	No Quantity							15940			0
S3	2000	2000	2000	2	0	2	Export	496	Mongolia	MNG	643	Russian Federation	RUS								74	GENERAL INDUSTL.MACH.NES	1	No Quantity							27846			0
S3	2000	2000	2000	2	0	2	Export	498	Rep. of Moldova	MDA	0	World	WLD								74	GENERAL INDUSTL.MACH.NES	1	No Quantity							9338776			0
S3	2000	2000	2000	2	0	2	Export	498	Rep. of Moldova	MDA	40	Austria	AUT								74	GENERAL INDUSTL.MACH.NES	1	No Quantity							8150			0
S3	2000	2000	2000	2	0	2	Export	498	Rep. of Moldova	MDA	56	Belgium	BEL								74	GENERAL INDUSTL.MACH.NES	1	No Quantity							1805			0
S3	2000	2000	2000	2	0	2	Export	498	Rep. of Moldova	MDA	100	Bulgaria	BGR								74	GENERAL INDUSTL.MACH.NES	1	No Quantity							14757			0
S3	2000	2000	2000	2	0	2	Export	498	Rep. of Moldova	MDA	112	Belarus	BLR								74	GENERAL INDUSTL.MACH.NES	1	No Quantity							149531			0
S3	2000	2000	2000	2	0	2	Export	498	Rep. of Moldova	MDA	203	Czechia	CZE								74	GENERAL INDUSTL.MACH.NES	1	No Quantity							241			0
S3	2000	2000	2000	2	0	2	Export	498	Rep. of Moldova	MDA	233	Estonia	EST								74	GENERAL INDUSTL.MACH.NES	1	No Quantity							1283			0
S3	2000	2000	2000	2	0	2	Export	498	Rep. of Moldova	MDA	251	France	FRA								74	GENERAL INDUSTL.MACH.NES	1	No Quantity							3490			0
S3	2000	2000	2000	2	0	2	Export	498	Rep. of Moldova	MDA	268	Georgia	GEO								74	GENERAL INDUSTL.MACH.NES	1	No Quantity							17708			0
S3	2000	2000	2000	2	0	2	Export	498	Rep. of Moldova	MDA	276	Germany	DEU								74	GENERAL INDUSTL.MACH.NES	1	No Quantity							84208			0
S3	2000	2000	2000	2	0	2	Export	498	Rep. of Moldova	MDA	348	Hungary	HUN								74	GENERAL INDUSTL.MACH.NES	1	No Quantity							12366			0
S3	2000	2000	2000	2	0	2	Export	498	Rep. of Moldova	MDA	376	Israel	ISR								74	GENERAL INDUSTL.MACH.NES	1	No Quantity							40968			0
S3	2000	2000	2000	2	0	2	Export	498	Rep. of Moldova	MDA	381	Italy	ITA								74	GENERAL INDUSTL.MACH.NES	1	No Quantity							105046			0
S3	2000	2000	2000	2	0	2	Export	498	Rep. of Moldova	MDA	398	Kazakhstan	KAZ								74	GENERAL INDUSTL.MACH.NES	1	No Quantity							3164			0
S3	2000	2000	2000	2	0	2	Export	498	Rep. of Moldova	MDA	417	Kyrgyzstan	KGZ								74	GENERAL INDUSTL.MACH.NES	1	No Quantity							14000			0
S3	2000	2000	2000	2	0	2	Export	498	Rep. of Moldova	MDA	422	Lebanon	LBN								74	GENERAL INDUSTL.MACH.NES	1	No Quantity							1960			0
S3	2000	2000	2000	2	0	2	Export	498	Rep. of Moldova	MDA	428	Latvia	LVA								74	GENERAL INDUSTL.MACH.NES	1	No Quantity							5875			0
S3	2000	2000	2000	2	0	2	Export	498	Rep. of Moldova	MDA	440	Lithuania	LTU								74	GENERAL INDUSTL.MACH.NES	1	No Quantity							6044			0
S3	2000	2000	2000	2	0	2	Export	498	Rep. of Moldova	MDA	490	Other Asia, nes									74	GENERAL INDUSTL.MACH.NES	1	No Quantity							56			0
S3	2000	2000	2000	2	0	2	Export	498	Rep. of Moldova	MDA	616	Poland	POL								74	GENERAL INDUSTL.MACH.NES	1	No Quantity							1153			0
S3	2000	2000	2000	2	0	2	Export	498	Rep. of Moldova	MDA	642	Romania	ROU								74	GENERAL INDUSTL.MACH.NES	1	No Quantity							453970			0
S3	2000	2000	2000	2	0	2	Export	498	Rep. of Moldova	MDA	643	Russian Federation	RUS								74	GENERAL INDUSTL.MACH.NES	1	No Quantity							7338362			0
S3	2000	2000	2000	2	0	2	Export	498	Rep. of Moldova	MDA	678	Sao Tome and Principe	STP								74	GENERAL INDUSTL.MACH.NES	1	No Quantity							121			0
S3	2000	2000	2000	2	0	2	Export	498	Rep. of Moldova	MDA	704	Viet Nam	VNM								74	GENERAL INDUSTL.MACH.NES	1	No Quantity							56520			0
S3	2000	2000	2000	2	0	2	Export	498	Rep. of Moldova	MDA	705	Slovenia	SVN								74	GENERAL INDUSTL.MACH.NES	1	No Quantity							1360			0
S3	2000	2000	2000	2	0	2	Export	498	Rep. of Moldova	MDA	724	Spain	ESP								74	GENERAL INDUSTL.MACH.NES	1	No Quantity							3500			0
S3	2000	2000	2000	2	0	2	Export	498	Rep. of Moldova	MDA	792	Turkey	TUR								74	GENERAL INDUSTL.MACH.NES	1	No Quantity							20529			0
S3	2000	2000	2000	2	0	2	Export	498	Rep. of Moldova	MDA	795	Turkmenistan	TKM								74	GENERAL INDUSTL.MACH.NES	1	No Quantity							96511			0
S3	2000	2000	2000	2	0	2	Export	498	Rep. of Moldova	MDA	804	Ukraine	UKR								74	GENERAL INDUSTL.MACH.NES	1	No Quantity							694609			0
S3	2000	2000	2000	2	0	2	Export	498	Rep. of Moldova	MDA	842	USA	USA								74	GENERAL INDUSTL.MACH.NES	1	No Quantity							142489			0
S3	2000	2000	2000	2	0	2	Export	498	Rep. of Moldova	MDA	860	Uzbekistan	UZB								74	GENERAL INDUSTL.MACH.NES	1	No Quantity							11800			0
S3	2000	2000	2000	2	0	2	Export	498	Rep. of Moldova	MDA	891	Serbia and Montenegro	SCG								74	GENERAL INDUSTL.MACH.NES	1	No Quantity							47200			0
S3	2000	2000	2000	2	0	2	Export	496	Mongolia	MNG	0	World	WLD								75	OFFICE MACHINES,ADP MACH	1	No Quantity							11380			0
S3	2000	2000	2000	2	0	2	Export	496	Mongolia	MNG	36	Australia	AUS								75	OFFICE MACHINES,ADP MACH	1	No Quantity							1935			0
S3	2000	2000	2000	2	0	2	Export	496	Mongolia	MNG	156	China	CHN								75	OFFICE MACHINES,ADP MACH	1	No Quantity							6725			0
S3	2000	2000	2000	2	0	2	Export	496	Mongolia	MNG	203	Czechia	CZE								75	OFFICE MACHINES,ADP MACH	1	No Quantity							600			0
S3	2000	2000	2000	2	0	2	Export	496	Mongolia	MNG	251	France	FRA								75	OFFICE MACHINES,ADP MACH	1	No Quantity							720			0
S3	2000	2000	2000	2	0	2	Export	496	Mongolia	MNG	842	USA	USA								75	OFFICE MACHINES,ADP MACH	1	No Quantity							1400			0
S3	2000	2000	2000	2	0	2	Export	498	Rep. of Moldova	MDA	0	World	WLD								75	OFFICE MACHINES,ADP MACH	1	No Quantity							998083			0
S3	2000	2000	2000	2	0	2	Export	498	Rep. of Moldova	MDA	40	Austria	AUT								75	OFFICE MACHINES,ADP MACH	1	No Quantity							18628			0
S3	2000	2000	2000	2	0	2	Export	498	Rep. of Moldova	MDA	56	Belgium	BEL								75	OFFICE MACHINES,ADP MACH	1	No Quantity							100			0
S3	2000	2000	2000	2	0	2	Export	498	Rep. of Moldova	MDA	191	Croatia	HRV								75	OFFICE MACHINES,ADP MACH	1	No Quantity							2000			0
S3	2000	2000	2000	2	0	2	Export	498	Rep. of Moldova	MDA	251	France	FRA								75	OFFICE MACHINES,ADP MACH	1	No Quantity							41792			0
S3	2000	2000	2000	2	0	2	Export	498	Rep. of Moldova	MDA	276	Germany	DEU								75	OFFICE MACHINES,ADP MACH	1	No Quantity							2899			0
S3	2000	2000	2000	2	0	2	Export	498	Rep. of Moldova	MDA	300	Greece	GRC								75	OFFICE MACHINES,ADP MACH	1	No Quantity							272			0
S3	2000	2000	2000	2	0	2	Export	498	Rep. of Moldova	MDA	348	Hungary	HUN								75	OFFICE MACHINES,ADP MACH	1	No Quantity							4			0
S3	2000	2000	2000	2	0	2	Export	498	Rep. of Moldova	MDA	372	Ireland	IRL								75	OFFICE MACHINES,ADP MACH	1	No Quantity							6779			0
S3	2000	2000	2000	2	0	2	Export	498	Rep. of Moldova	MDA	528	Netherlands	NLD								75	OFFICE MACHINES,ADP MACH	1	No Quantity							89475			0
S3	2000	2000	2000	2	0	2	Export	498	Rep. of Moldova	MDA	642	Romania	ROU								75	OFFICE MACHINES,ADP MACH	1	No Quantity							744038			0
S3	2000	2000	2000	2	0	2	Export	498	Rep. of Moldova	MDA	643	Russian Federation	RUS								75	OFFICE MACHINES,ADP MACH	1	No Quantity							22401			0
S3	2000	2000	2000	2	0	2	Export	498	Rep. of Moldova	MDA	757	Switzerland	CHE								75	OFFICE MACHINES,ADP MACH	1	No Quantity							13961			0
S3	2000	2000	2000	2	0	2	Export	498	Rep. of Moldova	MDA	804	Ukraine	UKR								75	OFFICE MACHINES,ADP MACH	1	No Quantity							6818			0
S3	2000	2000	2000	2	0	2	Export	498	Rep. of Moldova	MDA	826	United Kingdom	GBR								75	OFFICE MACHINES,ADP MACH	1	No Quantity							36465			0
S3	2000	2000	2000	2	0	2	Export	498	Rep. of Moldova	MDA	842	USA	USA								75	OFFICE MACHINES,ADP MACH	1	No Quantity							11351			0
S3	2000	2000	2000	2	0	2	Export	498	Rep. of Moldova	MDA	860	Uzbekistan	UZB								75	OFFICE MACHINES,ADP MACH	1	No Quantity							1100			0
S3	2000	2000	2000	2	0	2	Export	496	Mongolia	MNG	0	World	WLD								76	TELECOMM.SOUND EQUIP ETC	1	No Quantity							36878			0
S3	2000	2000	2000	2	0	2	Export	496	Mongolia	MNG	124	Canada	CAN								76	TELECOMM.SOUND EQUIP ETC	1	No Quantity							2367			0
S3	2000	2000	2000	2	0	2	Export	496	Mongolia	MNG	156	China	CHN								76	TELECOMM.SOUND EQUIP ETC	1	No Quantity							1240			0
S3	2000	2000	2000	2	0	2	Export	496	Mongolia	MNG	276	Germany	DEU								76	TELECOMM.SOUND EQUIP ETC	1	No Quantity							5880			0
S3	2000	2000	2000	2	0	2	Export	496	Mongolia	MNG	392	Japan	JPN								76	TELECOMM.SOUND EQUIP ETC	1	No Quantity							27371			0
S3	2000	2000	2000	2	0	2	Export	496	Mongolia	MNG	643	Russian Federation	RUS								76	TELECOMM.SOUND EQUIP ETC	1	No Quantity							20			0
S3	2000	2000	2000	2	0	2	Export	498	Rep. of Moldova	MDA	0	World	WLD								76	TELECOMM.SOUND EQUIP ETC	1	No Quantity							2876631			0
S3	2000	2000	2000	2	0	2	Export	498	Rep. of Moldova	MDA	40	Austria	AUT								76	TELECOMM.SOUND EQUIP ETC	1	No Quantity							15125			0
S3	2000	2000	2000	2	0	2	Export	498	Rep. of Moldova	MDA	100	Bulgaria	BGR								76	TELECOMM.SOUND EQUIP ETC	1	No Quantity							8042			0
S3	2000	2000	2000	2	0	2	Export	498	Rep. of Moldova	MDA	112	Belarus	BLR								76	TELECOMM.SOUND EQUIP ETC	1	No Quantity							2811			0
S3	2000	2000	2000	2	0	2	Export	498	Rep. of Moldova	MDA	124	Canada	CAN								76	TELECOMM.SOUND EQUIP ETC	1	No Quantity							438			0
S3	2000	2000	2000	2	0	2	Export	498	Rep. of Moldova	MDA	191	Croatia	HRV								76	TELECOMM.SOUND EQUIP ETC	1	No Quantity							11877			0
S3	2000	2000	2000	2	0	2	Export	498	Rep. of Moldova	MDA	246	Finland	FIN								76	TELECOMM.SOUND EQUIP ETC	1	No Quantity							13000			0
S3	2000	2000	2000	2	0	2	Export	498	Rep. of Moldova	MDA	251	France	FRA								76	TELECOMM.SOUND EQUIP ETC	1	No Quantity							83400			0
S3	2000	2000	2000	2	0	2	Export	498	Rep. of Moldova	MDA	348	Hungary	HUN								76	TELECOMM.SOUND EQUIP ETC	1	No Quantity							1			0
S3	2000	2000	2000	2	0	2	Export	498	Rep. of Moldova	MDA	376	Israel	ISR								76	TELECOMM.SOUND EQUIP ETC	1	No Quantity							150			0
S3	2000	2000	2000	2	0	2	Export	498	Rep. of Moldova	MDA	417	Kyrgyzstan	KGZ								76	TELECOMM.SOUND EQUIP ETC	1	No Quantity							300			0
S3	2000	2000	2000	2	0	2	Export	498	Rep. of Moldova	MDA	579	Norway	NOR								76	TELECOMM.SOUND EQUIP ETC	1	No Quantity							8750			0
S3	2000	2000	2000	2	0	2	Export	498	Rep. of Moldova	MDA	642	Romania	ROU								76	TELECOMM.SOUND EQUIP ETC	1	No Quantity							87048			0
S3	2000	2000	2000	2	0	2	Export	498	Rep. of Moldova	MDA	643	Russian Federation	RUS								76	TELECOMM.SOUND EQUIP ETC	1	No Quantity							793057			0
S3	2000	2000	2000	2	0	2	Export	498	Rep. of Moldova	MDA	678	Sao Tome and Principe	STP								76	TELECOMM.SOUND EQUIP ETC	1	No Quantity							364			0
S3	2000	2000	2000	2	0	2	Export	498	Rep. of Moldova	MDA	699	India	IND								76	TELECOMM.SOUND EQUIP ETC	1	No Quantity							1816575			0
S3	2000	2000	2000	2	0	2	Export	498	Rep. of Moldova	MDA	804	Ukraine	UKR								76	TELECOMM.SOUND EQUIP ETC	1	No Quantity							28931			0
S3	2000	2000	2000	2	0	2	Export	498	Rep. of Moldova	MDA	826	United Kingdom	GBR								76	TELECOMM.SOUND EQUIP ETC	1	No Quantity							1687			0
S3	2000	2000	2000	2	0	2	Export	498	Rep. of Moldova	MDA	842	USA	USA								76	TELECOMM.SOUND EQUIP ETC	1	No Quantity							5075			0
S3	2000	2000	2000	2	0	2	Export	496	Mongolia	MNG	0	World	WLD								77	ELEC MCH APPAR,PARTS,NES	1	No Quantity							27656			0
S3	2000	2000	2000	2	0	2	Export	496	Mongolia	MNG	156	China	CHN								77	ELEC MCH APPAR,PARTS,NES	1	No Quantity							7653			0
S3	2000	2000	2000	2	0	2	Export	496	Mongolia	MNG	392	Japan	JPN								77	ELEC MCH APPAR,PARTS,NES	1	No Quantity							9435			0
S3	2000	2000	2000	2	0	2	Export	496	Mongolia	MNG	643	Russian Federation	RUS								77	ELEC MCH APPAR,PARTS,NES	1	No Quantity							10568			0
S3	2000	2000	2000	2	0	2	Export	498	Rep. of Moldova	MDA	0	World	WLD								77	ELEC MCH APPAR,PARTS,NES	1	No Quantity							5322878			0
S3	2000	2000	2000	2	0	2	Export	498	Rep. of Moldova	MDA	40	Austria	AUT								77	ELEC MCH APPAR,PARTS,NES	1	No Quantity							205			0
S3	2000	2000	2000	2	0	2	Export	498	Rep. of Moldova	MDA	56	Belgium	BEL								77	ELEC MCH APPAR,PARTS,NES	1	No Quantity							80651			0
S3	2000	2000	2000	2	0	2	Export	498	Rep. of Moldova	MDA	100	Bulgaria	BGR								77	ELEC MCH APPAR,PARTS,NES	1	No Quantity							50420			0
S3	2000	2000	2000	2	0	2	Export	498	Rep. of Moldova	MDA	112	Belarus	BLR								77	ELEC MCH APPAR,PARTS,NES	1	No Quantity							584653			0
S3	2000	2000	2000	2	0	2	Export	498	Rep. of Moldova	MDA	191	Croatia	HRV								77	ELEC MCH APPAR,PARTS,NES	1	No Quantity							848			0
S3	2000	2000	2000	2	0	2	Export	498	Rep. of Moldova	MDA	233	Estonia	EST								77	ELEC MCH APPAR,PARTS,NES	1	No Quantity							110064			0
S3	2000	2000	2000	2	0	2	Export	498	Rep. of Moldova	MDA	246	Finland	FIN								77	ELEC MCH APPAR,PARTS,NES	1	No Quantity							2627			0
S3	2000	2000	2000	2	0	2	Export	498	Rep. of Moldova	MDA	251	France	FRA								77	ELEC MCH APPAR,PARTS,NES	1	No Quantity							31362			0
S3	2000	2000	2000	2	0	2	Export	498	Rep. of Moldova	MDA	276	Germany	DEU								77	ELEC MCH APPAR,PARTS,NES	1	No Quantity							59520			0
S3	2000	2000	2000	2	0	2	Export	498	Rep. of Moldova	MDA	348	Hungary	HUN								77	ELEC MCH APPAR,PARTS,NES	1	No Quantity							486			0
S3	2000	2000	2000	2	0	2	Export	498	Rep. of Moldova	MDA	364	Iran	IRN								77	ELEC MCH APPAR,PARTS,NES	1	No Quantity							2650			0
S3	2000	2000	2000	2	0	2	Export	498	Rep. of Moldova	MDA	376	Israel	ISR								77	ELEC MCH APPAR,PARTS,NES	1	No Quantity							953			0
S3	2000	2000	2000	2	0	2	Export	498	Rep. of Moldova	MDA	398	Kazakhstan	KAZ								77	ELEC MCH APPAR,PARTS,NES	1	No Quantity							2925			0
S3	2000	2000	2000	2	0	2	Export	498	Rep. of Moldova	MDA	410	Rep. of Korea	KOR								77	ELEC MCH APPAR,PARTS,NES	1	No Quantity							800			0
S3	2000	2000	2000	2	0	2	Export	498	Rep. of Moldova	MDA	428	Latvia	LVA								77	ELEC MCH APPAR,PARTS,NES	1	No Quantity							1059			0
S3	2000	2000	2000	2	0	2	Export	498	Rep. of Moldova	MDA	440	Lithuania	LTU								77	ELEC MCH APPAR,PARTS,NES	1	No Quantity							2446			0
S3	2000	2000	2000	2	0	2	Export	498	Rep. of Moldova	MDA	616	Poland	POL								77	ELEC MCH APPAR,PARTS,NES	1	No Quantity							6761			0
S3	2000	2000	2000	2	0	2	Export	498	Rep. of Moldova	MDA	642	Romania	ROU								77	ELEC MCH APPAR,PARTS,NES	1	No Quantity							134730			0
S3	2000	2000	2000	2	0	2	Export	498	Rep. of Moldova	MDA	643	Russian Federation	RUS								77	ELEC MCH APPAR,PARTS,NES	1	No Quantity							2754263			0
S3	2000	2000	2000	2	0	2	Export	498	Rep. of Moldova	MDA	678	Sao Tome and Principe	STP								77	ELEC MCH APPAR,PARTS,NES	1	No Quantity							1570			0
S3	2000	2000	2000	2	0	2	Export	498	Rep. of Moldova	MDA	752	Sweden	SWE								77	ELEC MCH APPAR,PARTS,NES	1	No Quantity							79			0
S3	2000	2000	2000	2	0	2	Export	498	Rep. of Moldova	MDA	784	United Arab Emirates	ARE								77	ELEC MCH APPAR,PARTS,NES	1	No Quantity							1500			0
S3	2000	2000	2000	2	0	2	Export	498	Rep. of Moldova	MDA	795	Turkmenistan	TKM								77	ELEC MCH APPAR,PARTS,NES	1	No Quantity							55000			0
S3	2000	2000	2000	2	0	2	Export	498	Rep. of Moldova	MDA	804	Ukraine	UKR								77	ELEC MCH APPAR,PARTS,NES	1	No Quantity							1434435			0
S3	2000	2000	2000	2	0	2	Export	498	Rep. of Moldova	MDA	826	United Kingdom	GBR								77	ELEC MCH APPAR,PARTS,NES	1	No Quantity							2871			0
S3	2000	2000	2000	2	0	2	Export	496	Mongolia	MNG	0	World	WLD								78	ROAD VEHICLES	1	No Quantity							207100			0
S3	2000	2000	2000	2	0	2	Export	496	Mongolia	MNG	156	China	CHN								78	ROAD VEHICLES	1	No Quantity							98308			0
S3	2000	2000	2000	2	0	2	Export	496	Mongolia	MNG	276	Germany	DEU								78	ROAD VEHICLES	1	No Quantity							1199			0
S3	2000	2000	2000	2	0	2	Export	496	Mongolia	MNG	398	Kazakhstan	KAZ								78	ROAD VEHICLES	1	No Quantity							410			0
S3	2000	2000	2000	2	0	2	Export	496	Mongolia	MNG	643	Russian Federation	RUS								78	ROAD VEHICLES	1	No Quantity							106162			0
S3	2000	2000	2000	2	0	2	Export	496	Mongolia	MNG	702	Singapore	SGP								78	ROAD VEHICLES	1	No Quantity							1022			0
S3	2000	2000	2000	2	0	2	Export	498	Rep. of Moldova	MDA	0	World	WLD								78	ROAD VEHICLES	1	No Quantity							1621715			0
S3	2000	2000	2000	2	0	2	Export	498	Rep. of Moldova	MDA	40	Austria	AUT								78	ROAD VEHICLES	1	No Quantity							25404			0
S3	2000	2000	2000	2	0	2	Export	498	Rep. of Moldova	MDA	100	Bulgaria	BGR								78	ROAD VEHICLES	1	No Quantity							19418			0
S3	2000	2000	2000	2	0	2	Export	498	Rep. of Moldova	MDA	112	Belarus	BLR								78	ROAD VEHICLES	1	No Quantity							2620			0
S3	2000	2000	2000	2	0	2	Export	498	Rep. of Moldova	MDA	203	Czechia	CZE								78	ROAD VEHICLES	1	No Quantity							11116			0
S3	2000	2000	2000	2	0	2	Export	498	Rep. of Moldova	MDA	251	France	FRA								78	ROAD VEHICLES	1	No Quantity							38059			0
S3	2000	2000	2000	2	0	2	Export	498	Rep. of Moldova	MDA	276	Germany	DEU								78	ROAD VEHICLES	1	No Quantity							82665			0
S3	2000	2000	2000	2	0	2	Export	498	Rep. of Moldova	MDA	348	Hungary	HUN								78	ROAD VEHICLES	1	No Quantity							17940			0
S3	2000	2000	2000	2	0	2	Export	498	Rep. of Moldova	MDA	381	Italy	ITA								78	ROAD VEHICLES	1	No Quantity							975			0
S3	2000	2000	2000	2	0	2	Export	498	Rep. of Moldova	MDA	428	Latvia	LVA								78	ROAD VEHICLES	1	No Quantity							5000			0
S3	2000	2000	2000	2	0	2	Export	498	Rep. of Moldova	MDA	440	Lithuania	LTU								78	ROAD VEHICLES	1	No Quantity							91700			0
S3	2000	2000	2000	2	0	2	Export	498	Rep. of Moldova	MDA	616	Poland	POL								78	ROAD VEHICLES	1	No Quantity							20000			0
S3	2000	2000	2000	2	0	2	Export	498	Rep. of Moldova	MDA	642	Romania	ROU								78	ROAD VEHICLES	1	No Quantity							203722			0
S3	2000	2000	2000	2	0	2	Export	498	Rep. of Moldova	MDA	643	Russian Federation	RUS								78	ROAD VEHICLES	1	No Quantity							392837			0
S3	2000	2000	2000	2	0	2	Export	498	Rep. of Moldova	MDA	792	Turkey	TUR								78	ROAD VEHICLES	1	No Quantity							230218			0
S3	2000	2000	2000	2	0	2	Export	498	Rep. of Moldova	MDA	804	Ukraine	UKR								78	ROAD VEHICLES	1	No Quantity							476141			0
S3	2000	2000	2000	2	0	2	Export	498	Rep. of Moldova	MDA	818	Egypt	EGY								78	ROAD VEHICLES	1	No Quantity							3900			0
S3	2000	2000	2000	2	0	2	Export	496	Mongolia	MNG	0	World	WLD								79	OTHR.TRANSPORT EQUIPMENT	1	No Quantity							72200			0
S3	2000	2000	2000	2	0	2	Export	496	Mongolia	MNG	156	China	CHN								79	OTHR.TRANSPORT EQUIPMENT	1	No Quantity							72200			0
S3	2000	2000	2000	2	0	2	Export	498	Rep. of Moldova	MDA	0	World	WLD								79	OTHR.TRANSPORT EQUIPMENT	1	No Quantity							1255512			0
S3	2000	2000	2000	2	0	2	Export	498	Rep. of Moldova	MDA	31	Azerbaijan	AZE								79	OTHR.TRANSPORT EQUIPMENT	1	No Quantity							244460			0
S3	2000	2000	2000	2	0	2	Export	498	Rep. of Moldova	MDA	112	Belarus	BLR								79	OTHR.TRANSPORT EQUIPMENT	1	No Quantity							720			0
S3	2000	2000	2000	2	0	2	Export	498	Rep. of Moldova	MDA	276	Germany	DEU								79	OTHR.TRANSPORT EQUIPMENT	1	No Quantity							22			0
S3	2000	2000	2000	2	0	2	Export	498	Rep. of Moldova	MDA	398	Kazakhstan	KAZ								79	OTHR.TRANSPORT EQUIPMENT	1	No Quantity							185406			0
S3	2000	2000	2000	2	0	2	Export	498	Rep. of Moldova	MDA	642	Romania	ROU								79	OTHR.TRANSPORT EQUIPMENT	1	No Quantity							63232			0
S3	2000	2000	2000	2	0	2	Export	498	Rep. of Moldova	MDA	643	Russian Federation	RUS								79	OTHR.TRANSPORT EQUIPMENT	1	No Quantity							626014			0
S3	2000	2000	2000	2	0	2	Export	498	Rep. of Moldova	MDA	678	Sao Tome and Principe	STP								79	OTHR.TRANSPORT EQUIPMENT	1	No Quantity							4966			0
S3	2000	2000	2000	2	0	2	Export	498	Rep. of Moldova	MDA	804	Ukraine	UKR								79	OTHR.TRANSPORT EQUIPMENT	1	No Quantity							126305			0
S3	2000	2000	2000	2	0	2	Export	498	Rep. of Moldova	MDA	887	Yemen	YEM								79	OTHR.TRANSPORT EQUIPMENT	1	No Quantity							4387			0
S3	2000	2000	2000	2	0	2	Export	496	Mongolia	MNG	0	World	WLD								81	PREFAB BUILDGS,FTTNG ETC	1	No Quantity							188718			0
S3	2000	2000	2000	2	0	2	Export	496	Mongolia	MNG	124	Canada	CAN								81	PREFAB BUILDGS,FTTNG ETC	1	No Quantity							671			0
S3	2000	2000	2000	2	0	2	Export	496	Mongolia	MNG	156	China	CHN								81	PREFAB BUILDGS,FTTNG ETC	1	No Quantity							84			0
S3	2000	2000	2000	2	0	2	Export	496	Mongolia	MNG	251	France	FRA								81	PREFAB BUILDGS,FTTNG ETC	1	No Quantity							37515			0
S3	2000	2000	2000	2	0	2	Export	496	Mongolia	MNG	372	Ireland	IRL								81	PREFAB BUILDGS,FTTNG ETC	1	No Quantity							1600			0
S3	2000	2000	2000	2	0	2	Export	496	Mongolia	MNG	392	Japan	JPN								81	PREFAB BUILDGS,FTTNG ETC	1	No Quantity							44379			0
S3	2000	2000	2000	2	0	2	Export	496	Mongolia	MNG	410	Rep. of Korea	KOR								81	PREFAB BUILDGS,FTTNG ETC	1	No Quantity							80867			0
S3	2000	2000	2000	2	0	2	Export	496	Mongolia	MNG	643	Russian Federation	RUS								81	PREFAB BUILDGS,FTTNG ETC	1	No Quantity							11346			0
S3	2000	2000	2000	2	0	2	Export	496	Mongolia	MNG	724	Spain	ESP								81	PREFAB BUILDGS,FTTNG ETC	1	No Quantity							5000			0
S3	2000	2000	2000	2	0	2	Export	496	Mongolia	MNG	842	USA	USA								81	PREFAB BUILDGS,FTTNG ETC	1	No Quantity							7255			0
S3	2000	2000	2000	2	0	2	Export	498	Rep. of Moldova	MDA	0	World	WLD								81	PREFAB BUILDGS,FTTNG ETC	1	No Quantity							2356106			0
S3	2000	2000	2000	2	0	2	Export	498	Rep. of Moldova	MDA	40	Austria	AUT								81	PREFAB BUILDGS,FTTNG ETC	1	No Quantity							591233			0
S3	2000	2000	2000	2	0	2	Export	498	Rep. of Moldova	MDA	56	Belgium	BEL								81	PREFAB BUILDGS,FTTNG ETC	1	No Quantity							838329			0
S3	2000	2000	2000	2	0	2	Export	498	Rep. of Moldova	MDA	100	Bulgaria	BGR								81	PREFAB BUILDGS,FTTNG ETC	1	No Quantity							13142			0
S3	2000	2000	2000	2	0	2	Export	498	Rep. of Moldova	MDA	112	Belarus	BLR								81	PREFAB BUILDGS,FTTNG ETC	1	No Quantity							1495			0
S3	2000	2000	2000	2	0	2	Export	498	Rep. of Moldova	MDA	203	Czechia	CZE								81	PREFAB BUILDGS,FTTNG ETC	1	No Quantity							107			0
S3	2000	2000	2000	2	0	2	Export	498	Rep. of Moldova	MDA	642	Romania	ROU								81	PREFAB BUILDGS,FTTNG ETC	1	No Quantity							108837			0
S3	2000	2000	2000	2	0	2	Export	498	Rep. of Moldova	MDA	643	Russian Federation	RUS								81	PREFAB BUILDGS,FTTNG ETC	1	No Quantity							730410			0
S3	2000	2000	2000	2	0	2	Export	498	Rep. of Moldova	MDA	804	Ukraine	UKR								81	PREFAB BUILDGS,FTTNG ETC	1	No Quantity							33484			0
S3	2000	2000	2000	2	0	2	Export	498	Rep. of Moldova	MDA	826	United Kingdom	GBR								81	PREFAB BUILDGS,FTTNG ETC	1	No Quantity							1187			0
S3	2000	2000	2000	2	0	2	Export	498	Rep. of Moldova	MDA	842	USA	USA								81	PREFAB BUILDGS,FTTNG ETC	1	No Quantity							13382			0
S3	2000	2000	2000	2	0	2	Export	498	Rep. of Moldova	MDA	887	Yemen	YEM								81	PREFAB BUILDGS,FTTNG ETC	1	No Quantity							24500			0
S3	2000	2000	2000	2	0	2	Export	496	Mongolia	MNG	0	World	WLD								82	FURNITURE,BEDDING,ETC.	1	No Quantity							8155			0
S3	2000	2000	2000	2	0	2	Export	496	Mongolia	MNG	156	China	CHN								82	FURNITURE,BEDDING,ETC.	1	No Quantity							23			0
S3	2000	2000	2000	2	0	2	Export	496	Mongolia	MNG	251	France	FRA								82	FURNITURE,BEDDING,ETC.	1	No Quantity							798			0
S3	2000	2000	2000	2	0	2	Export	496	Mongolia	MNG	276	Germany	DEU								82	FURNITURE,BEDDING,ETC.	1	No Quantity							60			0
S3	2000	2000	2000	2	0	2	Export	496	Mongolia	MNG	372	Ireland	IRL								82	FURNITURE,BEDDING,ETC.	1	No Quantity							2064			0
S3	2000	2000	2000	2	0	2	Export	496	Mongolia	MNG	410	Rep. of Korea	KOR								82	FURNITURE,BEDDING,ETC.	1	No Quantity							5210			0
S3	2000	2000	2000	2	0	2	Export	498	Rep. of Moldova	MDA	0	World	WLD								82	FURNITURE,BEDDING,ETC.	1	No Quantity							1162240			0
S3	2000	2000	2000	2	0	2	Export	498	Rep. of Moldova	MDA	40	Austria	AUT								82	FURNITURE,BEDDING,ETC.	1	No Quantity							27974			0
S3	2000	2000	2000	2	0	2	Export	498	Rep. of Moldova	MDA	56	Belgium	BEL								82	FURNITURE,BEDDING,ETC.	1	No Quantity							4500			0
S3	2000	2000	2000	2	0	2	Export	498	Rep. of Moldova	MDA	112	Belarus	BLR								82	FURNITURE,BEDDING,ETC.	1	No Quantity							21413			0
S3	2000	2000	2000	2	0	2	Export	498	Rep. of Moldova	MDA	348	Hungary	HUN								82	FURNITURE,BEDDING,ETC.	1	No Quantity							20			0
S3	2000	2000	2000	2	0	2	Export	498	Rep. of Moldova	MDA	381	Italy	ITA								82	FURNITURE,BEDDING,ETC.	1	No Quantity							11447			0
S3	2000	2000	2000	2	0	2	Export	498	Rep. of Moldova	MDA	616	Poland	POL								82	FURNITURE,BEDDING,ETC.	1	No Quantity							18164			0
S3	2000	2000	2000	2	0	2	Export	498	Rep. of Moldova	MDA	642	Romania	ROU								82	FURNITURE,BEDDING,ETC.	1	No Quantity							19405			0
S3	2000	2000	2000	2	0	2	Export	498	Rep. of Moldova	MDA	643	Russian Federation	RUS								82	FURNITURE,BEDDING,ETC.	1	No Quantity							642935			0
S3	2000	2000	2000	2	0	2	Export	498	Rep. of Moldova	MDA	703	Slovakia	SVK								82	FURNITURE,BEDDING,ETC.	1	No Quantity							129803			0
S3	2000	2000	2000	2	0	2	Export	498	Rep. of Moldova	MDA	705	Slovenia	SVN								82	FURNITURE,BEDDING,ETC.	1	No Quantity							231016			0
S3	2000	2000	2000	2	0	2	Export	498	Rep. of Moldova	MDA	804	Ukraine	UKR								82	FURNITURE,BEDDING,ETC.	1	No Quantity							55112			0
S3	2000	2000	2000	2	0	2	Export	498	Rep. of Moldova	MDA	842	USA	USA								82	FURNITURE,BEDDING,ETC.	1	No Quantity							451			0
S3	2000	2000	2000	2	0	2	Export	496	Mongolia	MNG	0	World	WLD								83	TRAVEL GOODS,HANDBGS ETC	1	No Quantity							1045			0
S3	2000	2000	2000	2	0	2	Export	496	Mongolia	MNG	203	Czechia	CZE								83	TRAVEL GOODS,HANDBGS ETC	1	No Quantity							715			0
S3	2000	2000	2000	2	0	2	Export	496	Mongolia	MNG	703	Slovakia	SVK								83	TRAVEL GOODS,HANDBGS ETC	1	No Quantity							330			0
S3	2000	2000	2000	2	0	2	Export	498	Rep. of Moldova	MDA	0	World	WLD								83	TRAVEL GOODS,HANDBGS ETC	1	No Quantity							5984697			0
S3	2000	2000	2000	2	0	2	Export	498	Rep. of Moldova	MDA	56	Belgium	BEL								83	TRAVEL GOODS,HANDBGS ETC	1	No Quantity							14233			0
S3	2000	2000	2000	2	0	2	Export	498	Rep. of Moldova	MDA	276	Germany	DEU								83	TRAVEL GOODS,HANDBGS ETC	1	No Quantity							964054			0
S3	2000	2000	2000	2	0	2	Export	498	Rep. of Moldova	MDA	348	Hungary	HUN								83	TRAVEL GOODS,HANDBGS ETC	1	No Quantity							3			0
S3	2000	2000	2000	2	0	2	Export	498	Rep. of Moldova	MDA	381	Italy	ITA								83	TRAVEL GOODS,HANDBGS ETC	1	No Quantity							238080			0
S3	2000	2000	2000	2	0	2	Export	498	Rep. of Moldova	MDA	642	Romania	ROU								83	TRAVEL GOODS,HANDBGS ETC	1	No Quantity							4541770			0
S3	2000	2000	2000	2	0	2	Export	498	Rep. of Moldova	MDA	643	Russian Federation	RUS								83	TRAVEL GOODS,HANDBGS ETC	1	No Quantity							7880			0
S3	2000	2000	2000	2	0	2	Export	498	Rep. of Moldova	MDA	842	USA	USA								83	TRAVEL GOODS,HANDBGS ETC	1	No Quantity							218677			0
S3	2000	2000	2000	2	0	2	Export	496	Mongolia	MNG	0	World	WLD								84	CLOTHING AND ACCESSORIES	1	No Quantity							105995385			0
S3	2000	2000	2000	2	0	2	Export	496	Mongolia	MNG	40	Austria	AUT								84	CLOTHING AND ACCESSORIES	1	No Quantity							2272			0
S3	2000	2000	2000	2	0	2	Export	496	Mongolia	MNG	56	Belgium	BEL								84	CLOTHING AND ACCESSORIES	1	No Quantity							1127465			0
S3	2000	2000	2000	2	0	2	Export	496	Mongolia	MNG	100	Bulgaria	BGR								84	CLOTHING AND ACCESSORIES	1	No Quantity							1484			0
S3	2000	2000	2000	2	0	2	Export	496	Mongolia	MNG	124	Canada	CAN								84	CLOTHING AND ACCESSORIES	1	No Quantity							758168			0
S3	2000	2000	2000	2	0	2	Export	496	Mongolia	MNG	156	China	CHN								84	CLOTHING AND ACCESSORIES	1	No Quantity							4230054			0
S3	2000	2000	2000	2	0	2	Export	496	Mongolia	MNG	203	Czechia	CZE								84	CLOTHING AND ACCESSORIES	1	No Quantity							307			0
S3	2000	2000	2000	2	0	2	Export	496	Mongolia	MNG	208	Denmark	DNK								84	CLOTHING AND ACCESSORIES	1	No Quantity							7991			0
S3	2000	2000	2000	2	0	2	Export	496	Mongolia	MNG	251	France	FRA								84	CLOTHING AND ACCESSORIES	1	No Quantity							1756083			0
S3	2000	2000	2000	2	0	2	Export	496	Mongolia	MNG	276	Germany	DEU								84	CLOTHING AND ACCESSORIES	1	No Quantity							1397570			0
S3	2000	2000	2000	2	0	2	Export	496	Mongolia	MNG	344	China, Hong Kong SAR	HKG								84	CLOTHING AND ACCESSORIES	1	No Quantity							163097			0
S3	2000	2000	2000	2	0	2	Export	496	Mongolia	MNG	372	Ireland	IRL								84	CLOTHING AND ACCESSORIES	1	No Quantity							416932			0
S3	2000	2000	2000	2	0	2	Export	496	Mongolia	MNG	381	Italy	ITA								84	CLOTHING AND ACCESSORIES	1	No Quantity							298849			0
S3	2000	2000	2000	2	0	2	Export	496	Mongolia	MNG	392	Japan	JPN								84	CLOTHING AND ACCESSORIES	1	No Quantity							2943823			0
S3	2000	2000	2000	2	0	2	Export	496	Mongolia	MNG	398	Kazakhstan	KAZ								84	CLOTHING AND ACCESSORIES	1	No Quantity							900			0
S3	2000	2000	2000	2	0	2	Export	496	Mongolia	MNG	410	Rep. of Korea	KOR								84	CLOTHING AND ACCESSORIES	1	No Quantity							337721			0
S3	2000	2000	2000	2	0	2	Export	496	Mongolia	MNG	442	Luxembourg	LUX								84	CLOTHING AND ACCESSORIES	1	No Quantity							20568			0
S3	2000	2000	2000	2	0	2	Export	496	Mongolia	MNG	458	Malaysia	MYS								84	CLOTHING AND ACCESSORIES	1	No Quantity							10434			0
S3	2000	2000	2000	2	0	2	Export	496	Mongolia	MNG	528	Netherlands	NLD								84	CLOTHING AND ACCESSORIES	1	No Quantity							327822			0
S3	2000	2000	2000	2	0	2	Export	496	Mongolia	MNG	643	Russian Federation	RUS								84	CLOTHING AND ACCESSORIES	1	No Quantity							270718			0
S3	2000	2000	2000	2	0	2	Export	496	Mongolia	MNG	703	Slovakia	SVK								84	CLOTHING AND ACCESSORIES	1	No Quantity							1590			0
S3	2000	2000	2000	2	0	2	Export	496	Mongolia	MNG	724	Spain	ESP								84	CLOTHING AND ACCESSORIES	1	No Quantity							61695			0
S3	2000	2000	2000	2	0	2	Export	496	Mongolia	MNG	752	Sweden	SWE								84	CLOTHING AND ACCESSORIES	1	No Quantity							11344			0
S3	2000	2000	2000	2	0	2	Export	496	Mongolia	MNG	757	Switzerland	CHE								84	CLOTHING AND ACCESSORIES	1	No Quantity							1257			0
S3	2000	2000	2000	2	0	2	Export	496	Mongolia	MNG	804	Ukraine	UKR								84	CLOTHING AND ACCESSORIES	1	No Quantity							26778			0
S3	2000	2000	2000	2	0	2	Export	496	Mongolia	MNG	818	Egypt	EGY								84	CLOTHING AND ACCESSORIES	1	No Quantity							15394			0
S3	2000	2000	2000	2	0	2	Export	496	Mongolia	MNG	826	United Kingdom	GBR								84	CLOTHING AND ACCESSORIES	1	No Quantity							333766			0
S3	2000	2000	2000	2	0	2	Export	496	Mongolia	MNG	842	USA	USA								84	CLOTHING AND ACCESSORIES	1	No Quantity							91471304			0
S3	2000	2000	2000	2	0	2	Export	498	Rep. of Moldova	MDA	0	World	WLD								84	CLOTHING AND ACCESSORIES	1	No Quantity							75609092			0
S3	2000	2000	2000	2	0	2	Export	498	Rep. of Moldova	MDA	40	Austria	AUT								84	CLOTHING AND ACCESSORIES	1	No Quantity							103722			0
S3	2000	2000	2000	2	0	2	Export	498	Rep. of Moldova	MDA	56	Belgium	BEL								84	CLOTHING AND ACCESSORIES	1	No Quantity							1519259			0
S3	2000	2000	2000	2	0	2	Export	498	Rep. of Moldova	MDA	124	Canada	CAN								84	CLOTHING AND ACCESSORIES	1	No Quantity							1983720			0
S3	2000	2000	2000	2	0	2	Export	498	Rep. of Moldova	MDA	203	Czechia	CZE								84	CLOTHING AND ACCESSORIES	1	No Quantity							1576394			0
S3	2000	2000	2000	2	0	2	Export	498	Rep. of Moldova	MDA	251	France	FRA								84	CLOTHING AND ACCESSORIES	1	No Quantity							411035			0
S3	2000	2000	2000	2	0	2	Export	498	Rep. of Moldova	MDA	276	Germany	DEU								84	CLOTHING AND ACCESSORIES	1	No Quantity							25337128			0
S3	2000	2000	2000	2	0	2	Export	498	Rep. of Moldova	MDA	348	Hungary	HUN								84	CLOTHING AND ACCESSORIES	1	No Quantity							26			0
S3	2000	2000	2000	2	0	2	Export	498	Rep. of Moldova	MDA	381	Italy	ITA								84	CLOTHING AND ACCESSORIES	1	No Quantity							26909068			0
S3	2000	2000	2000	2	0	2	Export	498	Rep. of Moldova	MDA	528	Netherlands	NLD								84	CLOTHING AND ACCESSORIES	1	No Quantity							2664763			0
S3	2000	2000	2000	2	0	2	Export	498	Rep. of Moldova	MDA	616	Poland	POL								84	CLOTHING AND ACCESSORIES	1	No Quantity							735687			0
S3	2000	2000	2000	2	0	2	Export	498	Rep. of Moldova	MDA	642	Romania	ROU								84	CLOTHING AND ACCESSORIES	1	No Quantity							269874			0
S3	2000	2000	2000	2	0	2	Export	498	Rep. of Moldova	MDA	643	Russian Federation	RUS								84	CLOTHING AND ACCESSORIES	1	No Quantity							195954			0
S3	2000	2000	2000	2	0	2	Export	498	Rep. of Moldova	MDA	703	Slovakia	SVK								84	CLOTHING AND ACCESSORIES	1	No Quantity							3136			0
S3	2000	2000	2000	2	0	2	Export	498	Rep. of Moldova	MDA	757	Switzerland	CHE								84	CLOTHING AND ACCESSORIES	1	No Quantity							24000			0
S3	2000	2000	2000	2	0	2	Export	498	Rep. of Moldova	MDA	804	Ukraine	UKR								84	CLOTHING AND ACCESSORIES	1	No Quantity							153428			0
S3	2000	2000	2000	2	0	2	Export	498	Rep. of Moldova	MDA	826	United Kingdom	GBR								84	CLOTHING AND ACCESSORIES	1	No Quantity							1384577			0
S3	2000	2000	2000	2	0	2	Export	498	Rep. of Moldova	MDA	842	USA	USA								84	CLOTHING AND ACCESSORIES	1	No Quantity							12337321			0
S3	2000	2000	2000	2	0	2	Export	496	Mongolia	MNG	0	World	WLD								85	FOOTWEAR	1	No Quantity							534			0
S3	2000	2000	2000	2	0	2	Export	496	Mongolia	MNG	276	Germany	DEU								85	FOOTWEAR	1	No Quantity							464			0
S3	2000	2000	2000	2	0	2	Export	496	Mongolia	MNG	643	Russian Federation	RUS								85	FOOTWEAR	1	No Quantity							70			0
S3	2000	2000	2000	2	0	2	Export	498	Rep. of Moldova	MDA	0	World	WLD								85	FOOTWEAR	1	No Quantity							3867816			0
S3	2000	2000	2000	2	0	2	Export	498	Rep. of Moldova	MDA	112	Belarus	BLR								85	FOOTWEAR	1	No Quantity							2999			0
S3	2000	2000	2000	2	0	2	Export	498	Rep. of Moldova	MDA	203	Czechia	CZE								85	FOOTWEAR	1	No Quantity							16			0
S3	2000	2000	2000	2	0	2	Export	498	Rep. of Moldova	MDA	276	Germany	DEU								85	FOOTWEAR	1	No Quantity							198			0
S3	2000	2000	2000	2	0	2	Export	498	Rep. of Moldova	MDA	348	Hungary	HUN								85	FOOTWEAR	1	No Quantity							1			0
S3	2000	2000	2000	2	0	2	Export	498	Rep. of Moldova	MDA	381	Italy	ITA								85	FOOTWEAR	1	No Quantity							3107537			0
S3	2000	2000	2000	2	0	2	Export	498	Rep. of Moldova	MDA	440	Lithuania	LTU								85	FOOTWEAR	1	No Quantity							5190			0
S3	2000	2000	2000	2	0	2	Export	498	Rep. of Moldova	MDA	642	Romania	ROU								85	FOOTWEAR	1	No Quantity							163263			0
S3	2000	2000	2000	2	0	2	Export	498	Rep. of Moldova	MDA	643	Russian Federation	RUS								85	FOOTWEAR	1	No Quantity							381766			0
S3	2000	2000	2000	2	0	2	Export	498	Rep. of Moldova	MDA	804	Ukraine	UKR								85	FOOTWEAR	1	No Quantity							7223			0
S3	2000	2000	2000	2	0	2	Export	498	Rep. of Moldova	MDA	842	USA	USA								85	FOOTWEAR	1	No Quantity							19656			0
S3	2000	2000	2000	2	0	2	Export	498	Rep. of Moldova	MDA	860	Uzbekistan	UZB								85	FOOTWEAR	1	No Quantity							179967			0
S3	2000	2000	2000	2	0	2	Export	496	Mongolia	MNG	0	World	WLD								87	SCIENTIFIC EQUIPMENT NES	1	No Quantity							514752			0
S3	2000	2000	2000	2	0	2	Export	496	Mongolia	MNG	124	Canada	CAN								87	SCIENTIFIC EQUIPMENT NES	1	No Quantity							30692			0
S3	2000	2000	2000	2	0	2	Export	496	Mongolia	MNG	156	China	CHN								87	SCIENTIFIC EQUIPMENT NES	1	No Quantity							436796			0
S3	2000	2000	2000	2	0	2	Export	496	Mongolia	MNG	203	Czechia	CZE								87	SCIENTIFIC EQUIPMENT NES	1	No Quantity							1125			0
S3	2000	2000	2000	2	0	2	Export	496	Mongolia	MNG	392	Japan	JPN								87	SCIENTIFIC EQUIPMENT NES	1	No Quantity							37421			0
S3	2000	2000	2000	2	0	2	Export	496	Mongolia	MNG	643	Russian Federation	RUS								87	SCIENTIFIC EQUIPMENT NES	1	No Quantity							80			0
S3	2000	2000	2000	2	0	2	Export	496	Mongolia	MNG	703	Slovakia	SVK								87	SCIENTIFIC EQUIPMENT NES	1	No Quantity							8638			0
S3	2000	2000	2000	2	0	2	Export	498	Rep. of Moldova	MDA	0	World	WLD								87	SCIENTIFIC EQUIPMENT NES	1	No Quantity							3077763			0
S3	2000	2000	2000	2	0	2	Export	498	Rep. of Moldova	MDA	31	Azerbaijan	AZE								87	SCIENTIFIC EQUIPMENT NES	1	No Quantity							2015			0
S3	2000	2000	2000	2	0	2	Export	498	Rep. of Moldova	MDA	112	Belarus	BLR								87	SCIENTIFIC EQUIPMENT NES	1	No Quantity							116158			0
S3	2000	2000	2000	2	0	2	Export	498	Rep. of Moldova	MDA	156	China	CHN								87	SCIENTIFIC EQUIPMENT NES	1	No Quantity							985000			0
S3	2000	2000	2000	2	0	2	Export	498	Rep. of Moldova	MDA	268	Georgia	GEO								87	SCIENTIFIC EQUIPMENT NES	1	No Quantity							1399			0
S3	2000	2000	2000	2	0	2	Export	498	Rep. of Moldova	MDA	276	Germany	DEU								87	SCIENTIFIC EQUIPMENT NES	1	No Quantity							85978			0
S3	2000	2000	2000	2	0	2	Export	498	Rep. of Moldova	MDA	300	Greece	GRC								87	SCIENTIFIC EQUIPMENT NES	1	No Quantity							200			0
S3	2000	2000	2000	2	0	2	Export	498	Rep. of Moldova	MDA	348	Hungary	HUN								87	SCIENTIFIC EQUIPMENT NES	1	No Quantity							425			0
S3	2000	2000	2000	2	0	2	Export	498	Rep. of Moldova	MDA	376	Israel	ISR								87	SCIENTIFIC EQUIPMENT NES	1	No Quantity							24914			0
S3	2000	2000	2000	2	0	2	Export	498	Rep. of Moldova	MDA	381	Italy	ITA								87	SCIENTIFIC EQUIPMENT NES	1	No Quantity							15023			0
S3	2000	2000	2000	2	0	2	Export	498	Rep. of Moldova	MDA	398	Kazakhstan	KAZ								87	SCIENTIFIC EQUIPMENT NES	1	No Quantity							141780			0
S3	2000	2000	2000	2	0	2	Export	498	Rep. of Moldova	MDA	410	Rep. of Korea	KOR								87	SCIENTIFIC EQUIPMENT NES	1	No Quantity							9964			0
S3	2000	2000	2000	2	0	2	Export	498	Rep. of Moldova	MDA	428	Latvia	LVA								87	SCIENTIFIC EQUIPMENT NES	1	No Quantity							3460			0
S3	2000	2000	2000	2	0	2	Export	498	Rep. of Moldova	MDA	440	Lithuania	LTU								87	SCIENTIFIC EQUIPMENT NES	1	No Quantity							17087			0
S3	2000	2000	2000	2	0	2	Export	498	Rep. of Moldova	MDA	642	Romania	ROU								87	SCIENTIFIC EQUIPMENT NES	1	No Quantity							12825			0
S3	2000	2000	2000	2	0	2	Export	498	Rep. of Moldova	MDA	643	Russian Federation	RUS								87	SCIENTIFIC EQUIPMENT NES	1	No Quantity							1367188			0
S3	2000	2000	2000	2	0	2	Export	498	Rep. of Moldova	MDA	699	India	IND								87	SCIENTIFIC EQUIPMENT NES	1	No Quantity							75387			0
S3	2000	2000	2000	2	0	2	Export	498	Rep. of Moldova	MDA	757	Switzerland	CHE								87	SCIENTIFIC EQUIPMENT NES	1	No Quantity							18038			0
S3	2000	2000	2000	2	0	2	Export	498	Rep. of Moldova	MDA	792	Turkey	TUR								87	SCIENTIFIC EQUIPMENT NES	1	No Quantity							7254			0
S3	2000	2000	2000	2	0	2	Export	498	Rep. of Moldova	MDA	804	Ukraine	UKR								87	SCIENTIFIC EQUIPMENT NES	1	No Quantity							144759			0
S3	2000	2000	2000	2	0	2	Export	498	Rep. of Moldova	MDA	826	United Kingdom	GBR								87	SCIENTIFIC EQUIPMENT NES	1	No Quantity							88			0
S3	2000	2000	2000	2	0	2	Export	498	Rep. of Moldova	MDA	842	USA	USA								87	SCIENTIFIC EQUIPMENT NES	1	No Quantity							48821			0
S3	2000	2000	2000	2	0	2	Export	496	Mongolia	MNG	0	World	WLD								88	PHOTO.APPARAT.NES;CLOCKS	1	No Quantity							62137			0
S3	2000	2000	2000	2	0	2	Export	496	Mongolia	MNG	203	Czechia	CZE								88	PHOTO.APPARAT.NES;CLOCKS	1	No Quantity							604			0
S3	2000	2000	2000	2	0	2	Export	496	Mongolia	MNG	276	Germany	DEU								88	PHOTO.APPARAT.NES;CLOCKS	1	No Quantity							47860			0
S3	2000	2000	2000	2	0	2	Export	496	Mongolia	MNG	392	Japan	JPN								88	PHOTO.APPARAT.NES;CLOCKS	1	No Quantity							4030			0
S3	2000	2000	2000	2	0	2	Export	496	Mongolia	MNG	643	Russian Federation	RUS								88	PHOTO.APPARAT.NES;CLOCKS	1	No Quantity							150			0
S3	2000	2000	2000	2	0	2	Export	496	Mongolia	MNG	703	Slovakia	SVK								88	PHOTO.APPARAT.NES;CLOCKS	1	No Quantity							9492			0
S3	2000	2000	2000	2	0	2	Export	498	Rep. of Moldova	MDA	0	World	WLD								88	PHOTO.APPARAT.NES;CLOCKS	1	No Quantity							135288			0
S3	2000	2000	2000	2	0	2	Export	498	Rep. of Moldova	MDA	40	Austria	AUT								88	PHOTO.APPARAT.NES;CLOCKS	1	No Quantity							118			0
S3	2000	2000	2000	2	0	2	Export	498	Rep. of Moldova	MDA	112	Belarus	BLR								88	PHOTO.APPARAT.NES;CLOCKS	1	No Quantity							261			0
S3	2000	2000	2000	2	0	2	Export	498	Rep. of Moldova	MDA	203	Czechia	CZE								88	PHOTO.APPARAT.NES;CLOCKS	1	No Quantity							1250			0
S3	2000	2000	2000	2	0	2	Export	498	Rep. of Moldova	MDA	348	Hungary	HUN								88	PHOTO.APPARAT.NES;CLOCKS	1	No Quantity							9			0
S3	2000	2000	2000	2	0	2	Export	498	Rep. of Moldova	MDA	440	Lithuania	LTU								88	PHOTO.APPARAT.NES;CLOCKS	1	No Quantity							4415			0
S3	2000	2000	2000	2	0	2	Export	498	Rep. of Moldova	MDA	642	Romania	ROU								88	PHOTO.APPARAT.NES;CLOCKS	1	No Quantity							22128			0
S3	2000	2000	2000	2	0	2	Export	498	Rep. of Moldova	MDA	842	USA	USA								88	PHOTO.APPARAT.NES;CLOCKS	1	No Quantity							107107			0
S3	2000	2000	2000	2	0	2	Export	496	Mongolia	MNG	0	World	WLD								89	MISC MANUFCTRD GOODS NES	1	No Quantity							176148			0
S3	2000	2000	2000	2	0	2	Export	496	Mongolia	MNG	36	Australia	AUS								89	MISC MANUFCTRD GOODS NES	1	No Quantity							4000			0
S3	2000	2000	2000	2	0	2	Export	496	Mongolia	MNG	124	Canada	CAN								89	MISC MANUFCTRD GOODS NES	1	No Quantity							243			0
S3	2000	2000	2000	2	0	2	Export	496	Mongolia	MNG	156	China	CHN								89	MISC MANUFCTRD GOODS NES	1	No Quantity							9793			0
S3	2000	2000	2000	2	0	2	Export	496	Mongolia	MNG	203	Czechia	CZE								89	MISC MANUFCTRD GOODS NES	1	No Quantity							12			0
S3	2000	2000	2000	2	0	2	Export	496	Mongolia	MNG	251	France	FRA								89	MISC MANUFCTRD GOODS NES	1	No Quantity							265			0
S3	2000	2000	2000	2	0	2	Export	496	Mongolia	MNG	276	Germany	DEU								89	MISC MANUFCTRD GOODS NES	1	No Quantity							7084			0
S3	2000	2000	2000	2	0	2	Export	496	Mongolia	MNG	344	China, Hong Kong SAR	HKG								89	MISC MANUFCTRD GOODS NES	1	No Quantity							79			0
S3	2000	2000	2000	2	0	2	Export	496	Mongolia	MNG	348	Hungary	HUN								89	MISC MANUFCTRD GOODS NES	1	No Quantity							27010			0
S3	2000	2000	2000	2	0	2	Export	496	Mongolia	MNG	372	Ireland	IRL								89	MISC MANUFCTRD GOODS NES	1	No Quantity							80			0
S3	2000	2000	2000	2	0	2	Export	496	Mongolia	MNG	392	Japan	JPN								89	MISC MANUFCTRD GOODS NES	1	No Quantity							18098			0
S3	2000	2000	2000	2	0	2	Export	496	Mongolia	MNG	410	Rep. of Korea	KOR								89	MISC MANUFCTRD GOODS NES	1	No Quantity							4396			0
S3	2000	2000	2000	2	0	2	Export	496	Mongolia	MNG	528	Netherlands	NLD								89	MISC MANUFCTRD GOODS NES	1	No Quantity							65365			0
S3	2000	2000	2000	2	0	2	Export	496	Mongolia	MNG	643	Russian Federation	RUS								89	MISC MANUFCTRD GOODS NES	1	No Quantity							23650			0
S3	2000	2000	2000	2	0	2	Export	496	Mongolia	MNG	703	Slovakia	SVK								89	MISC MANUFCTRD GOODS NES	1	No Quantity							312			0
S3	2000	2000	2000	2	0	2	Export	496	Mongolia	MNG	757	Switzerland	CHE								89	MISC MANUFCTRD GOODS NES	1	No Quantity							3697			0
S3	2000	2000	2000	2	0	2	Export	496	Mongolia	MNG	842	USA	USA								89	MISC MANUFCTRD GOODS NES	1	No Quantity							12064			0
S3	2000	2000	2000	2	0	2	Export	498	Rep. of Moldova	MDA	0	World	WLD								89	MISC MANUFCTRD GOODS NES	1	No Quantity							2608441			0
S3	2000	2000	2000	2	0	2	Export	498	Rep. of Moldova	MDA	40	Austria	AUT								89	MISC MANUFCTRD GOODS NES	1	No Quantity							6635			0
S3	2000	2000	2000	2	0	2	Export	498	Rep. of Moldova	MDA	51	Armenia	ARM								89	MISC MANUFCTRD GOODS NES	1	No Quantity							6856			0
S3	2000	2000	2000	2	0	2	Export	498	Rep. of Moldova	MDA	56	Belgium	BEL								89	MISC MANUFCTRD GOODS NES	1	No Quantity							36613			0
S3	2000	2000	2000	2	0	2	Export	498	Rep. of Moldova	MDA	100	Bulgaria	BGR								89	MISC MANUFCTRD GOODS NES	1	No Quantity							26417			0
S3	2000	2000	2000	2	0	2	Export	498	Rep. of Moldova	MDA	112	Belarus	BLR								89	MISC MANUFCTRD GOODS NES	1	No Quantity							16657			0
S3	2000	2000	2000	2	0	2	Export	498	Rep. of Moldova	MDA	124	Canada	CAN								89	MISC MANUFCTRD GOODS NES	1	No Quantity							3148			0
S3	2000	2000	2000	2	0	2	Export	498	Rep. of Moldova	MDA	203	Czechia	CZE								89	MISC MANUFCTRD GOODS NES	1	No Quantity							7224			0
S3	2000	2000	2000	2	0	2	Export	498	Rep. of Moldova	MDA	208	Denmark	DNK								89	MISC MANUFCTRD GOODS NES	1	No Quantity							1906			0
S3	2000	2000	2000	2	0	2	Export	498	Rep. of Moldova	MDA	233	Estonia	EST								89	MISC MANUFCTRD GOODS NES	1	No Quantity							124			0
S3	2000	2000	2000	2	0	2	Export	498	Rep. of Moldova	MDA	251	France	FRA								89	MISC MANUFCTRD GOODS NES	1	No Quantity							8020			0
S3	2000	2000	2000	2	0	2	Export	498	Rep. of Moldova	MDA	268	Georgia	GEO								89	MISC MANUFCTRD GOODS NES	1	No Quantity							71			0
S3	2000	2000	2000	2	0	2	Export	498	Rep. of Moldova	MDA	276	Germany	DEU								89	MISC MANUFCTRD GOODS NES	1	No Quantity							34750			0
S3	2000	2000	2000	2	0	2	Export	498	Rep. of Moldova	MDA	300	Greece	GRC								89	MISC MANUFCTRD GOODS NES	1	No Quantity							7960			0
S3	2000	2000	2000	2	0	2	Export	498	Rep. of Moldova	MDA	348	Hungary	HUN								89	MISC MANUFCTRD GOODS NES	1	No Quantity							774			0
S3	2000	2000	2000	2	0	2	Export	498	Rep. of Moldova	MDA	376	Israel	ISR								89	MISC MANUFCTRD GOODS NES	1	No Quantity							53375			0
S3	2000	2000	2000	2	0	2	Export	498	Rep. of Moldova	MDA	381	Italy	ITA								89	MISC MANUFCTRD GOODS NES	1	No Quantity							65113			0
S3	2000	2000	2000	2	0	2	Export	498	Rep. of Moldova	MDA	392	Japan	JPN								89	MISC MANUFCTRD GOODS NES	1	No Quantity							3139			0
S3	2000	2000	2000	2	0	2	Export	498	Rep. of Moldova	MDA	398	Kazakhstan	KAZ								89	MISC MANUFCTRD GOODS NES	1	No Quantity							111577			0
S3	2000	2000	2000	2	0	2	Export	498	Rep. of Moldova	MDA	428	Latvia	LVA								89	MISC MANUFCTRD GOODS NES	1	No Quantity							5852			0
S3	2000	2000	2000	2	0	2	Export	498	Rep. of Moldova	MDA	440	Lithuania	LTU								89	MISC MANUFCTRD GOODS NES	1	No Quantity							47653			0
S3	2000	2000	2000	2	0	2	Export	498	Rep. of Moldova	MDA	528	Netherlands	NLD								89	MISC MANUFCTRD GOODS NES	1	No Quantity							4916			0
S3	2000	2000	2000	2	0	2	Export	498	Rep. of Moldova	MDA	616	Poland	POL								89	MISC MANUFCTRD GOODS NES	1	No Quantity							2471			0
S3	2000	2000	2000	2	0	2	Export	498	Rep. of Moldova	MDA	642	Romania	ROU								89	MISC MANUFCTRD GOODS NES	1	No Quantity							810583			0
S3	2000	2000	2000	2	0	2	Export	498	Rep. of Moldova	MDA	643	Russian Federation	RUS								89	MISC MANUFCTRD GOODS NES	1	No Quantity							375750			0
S3	2000	2000	2000	2	0	2	Export	498	Rep. of Moldova	MDA	703	Slovakia	SVK								89	MISC MANUFCTRD GOODS NES	1	No Quantity							386615			0
S3	2000	2000	2000	2	0	2	Export	498	Rep. of Moldova	MDA	724	Spain	ESP								89	MISC MANUFCTRD GOODS NES	1	No Quantity							8122			0
S3	2000	2000	2000	2	0	2	Export	498	Rep. of Moldova	MDA	752	Sweden	SWE								89	MISC MANUFCTRD GOODS NES	1	No Quantity							389			0
S3	2000	2000	2000	2	0	2	Export	498	Rep. of Moldova	MDA	804	Ukraine	UKR								89	MISC MANUFCTRD GOODS NES	1	No Quantity							524629			0
S3	2000	2000	2000	2	0	2	Export	498	Rep. of Moldova	MDA	842	USA	USA								89	MISC MANUFCTRD GOODS NES	1	No Quantity							51102			0
S3	2000	2000	2000	2	0	2	Export	498	Rep. of Moldova	MDA	0	World	WLD								93	SPEC.TRANSACT.NOT CLASSD	1	No Quantity							1362490			0
S3	2000	2000	2000	2	0	2	Export	498	Rep. of Moldova	MDA	226	Equatorial Guinea	GNQ								93	SPEC.TRANSACT.NOT CLASSD	1	No Quantity							264690			0
S3	2000	2000	2000	2	0	2	Export	498	Rep. of Moldova	MDA	703	Slovakia	SVK								93	SPEC.TRANSACT.NOT CLASSD	1	No Quantity							1097800			0
S3	2000	2000	2000	2	0	2	Export	496	Mongolia	MNG	0	World	WLD								96	COIN NONGOLD NONCURRENT	1	No Quantity							4434			0
S3	2000	2000	2000	2	0	2	Export	496	Mongolia	MNG	528	Netherlands	NLD								96	COIN NONGOLD NONCURRENT	1	No Quantity							4434			0
S3	2000	2000	2000	2	0	2	Export	496	Mongolia	MNG	0	World	WLD								97	GOLD,NONMONTRY EXCL ORES	1	No Quantity							75768840			0
S3	2000	2000	2000	2	0	2	Export	496	Mongolia	MNG	36	Australia	AUS								97	GOLD,NONMONTRY EXCL ORES	1	No Quantity							12516400			0
S3	2000	2000	2000	2	0	2	Export	496	Mongolia	MNG	344	China, Hong Kong SAR	HKG								97	GOLD,NONMONTRY EXCL ORES	1	No Quantity							4709142			0
S3	2000	2000	2000	2	0	2	Export	496	Mongolia	MNG	757	Switzerland	CHE								97	GOLD,NONMONTRY EXCL ORES	1	No Quantity							4495197			0
S3	2000	2000	2000	2	0	2	Export	496	Mongolia	MNG	826	United Kingdom	GBR								97	GOLD,NONMONTRY EXCL ORES	1	No Quantity							6301700			0
S3	2000	2000	2000	2	0	2	Export	496	Mongolia	MNG	842	USA	USA								97	GOLD,NONMONTRY EXCL ORES	1	No Quantity							38249498			0
S3	2000	2000	2000	2	0	2	Export	496	Mongolia	MNG	899	Areas, nes									97	GOLD,NONMONTRY EXCL ORES	1	No Quantity							9496902			0
