# Supplementary material for: Core-periphery structure in sectoral international trade networks: A new approach to an old theory
Source: PLoS One. 2020 Apr 2;15(4):e0229547. doi: 10.1371/journal.pone.0229547 (PMC7117750; doi:10.1371/journal.pone.0229547)
Supplement: S7 File — (ZIP) [file pone.0229547.s007.zip › S7_File/RawData 2000/comtrade (47).csv]

Classification	Year	Period	Period Desc.	Aggregate Level	Is Leaf Code	Trade Flow Code	Trade Flow	Reporter Code	Reporter	Reporter ISO	Partner Code	Partner	Partner ISO	2nd Partner Code	2nd Partner	2nd Partner ISO	Customs Proc. Code	Customs	Mode of Transport Code	Mode of Transport	Commodity Code	Commodity	Qty Unit Code	Qty Unit	Qty	Alt Qty Unit Code	Alt Qty Unit	Alt Qty	Netweight (kg)	Gross weight (kg)	Trade Value (US$)	CIF Trade Value (US$)	FOB Trade Value (US$)	Flag
S3	2000	2000	2000	2	0	2	Export	504	Morocco	MAR	0	World	WLD								00	LIVE ANIMALS	1	No Quantity							418675			0
S3	2000	2000	2000	2	0	2	Export	504	Morocco	MAR	56	Belgium	BEL								00	LIVE ANIMALS	1	No Quantity							362323			0
S3	2000	2000	2000	2	0	2	Export	504	Morocco	MAR	251	France	FRA								00	LIVE ANIMALS	1	No Quantity							26200			0
S3	2000	2000	2000	2	0	2	Export	504	Morocco	MAR	276	Germany	DEU								00	LIVE ANIMALS	1	No Quantity							5251			0
S3	2000	2000	2000	2	0	2	Export	504	Morocco	MAR	381	Italy	ITA								00	LIVE ANIMALS	1	No Quantity							17118			0
S3	2000	2000	2000	2	0	2	Export	504	Morocco	MAR	682	Saudi Arabia	SAU								00	LIVE ANIMALS	1	No Quantity							5400			0
S3	2000	2000	2000	2	0	2	Export	504	Morocco	MAR	724	Spain	ESP								00	LIVE ANIMALS	1	No Quantity							2383			0
S3	2000	2000	2000	2	0	2	Export	504	Morocco	MAR	0	World	WLD								01	MEAT, MEAT PREPARATIONS	1	No Quantity							2691920			0
S3	2000	2000	2000	2	0	2	Export	504	Morocco	MAR	36	Australia	AUS								01	MEAT, MEAT PREPARATIONS	1	No Quantity							1518			0
S3	2000	2000	2000	2	0	2	Export	504	Morocco	MAR	40	Austria	AUT								01	MEAT, MEAT PREPARATIONS	1	No Quantity							4931			0
S3	2000	2000	2000	2	0	2	Export	504	Morocco	MAR	56	Belgium	BEL								01	MEAT, MEAT PREPARATIONS	1	No Quantity							17507			0
S3	2000	2000	2000	2	0	2	Export	504	Morocco	MAR	124	Canada	CAN								01	MEAT, MEAT PREPARATIONS	1	No Quantity							21379			0
S3	2000	2000	2000	2	0	2	Export	504	Morocco	MAR	251	France	FRA								01	MEAT, MEAT PREPARATIONS	1	No Quantity							190815			0
S3	2000	2000	2000	2	0	2	Export	504	Morocco	MAR	381	Italy	ITA								01	MEAT, MEAT PREPARATIONS	1	No Quantity							3448			0
S3	2000	2000	2000	2	0	2	Export	504	Morocco	MAR	528	Netherlands	NLD								01	MEAT, MEAT PREPARATIONS	1	No Quantity							669			0
S3	2000	2000	2000	2	0	2	Export	504	Morocco	MAR	616	Poland	POL								01	MEAT, MEAT PREPARATIONS	1	No Quantity							2111			0
S3	2000	2000	2000	2	0	2	Export	504	Morocco	MAR	682	Saudi Arabia	SAU								01	MEAT, MEAT PREPARATIONS	1	No Quantity							518			0
S3	2000	2000	2000	2	0	2	Export	504	Morocco	MAR	724	Spain	ESP								01	MEAT, MEAT PREPARATIONS	1	No Quantity							2094303			0
S3	2000	2000	2000	2	0	2	Export	504	Morocco	MAR	788	Tunisia	TUN								01	MEAT, MEAT PREPARATIONS	1	No Quantity							112476			0
S3	2000	2000	2000	2	0	2	Export	504	Morocco	MAR	826	United Kingdom	GBR								01	MEAT, MEAT PREPARATIONS	1	No Quantity							4305			0
S3	2000	2000	2000	2	0	2	Export	504	Morocco	MAR	837	Bunkers									01	MEAT, MEAT PREPARATIONS	1	No Quantity							128970			0
S3	2000	2000	2000	2	0	2	Export	504	Morocco	MAR	842	USA	USA								01	MEAT, MEAT PREPARATIONS	1	No Quantity							108031			0
S3	2000	2000	2000	2	0	2	Export	504	Morocco	MAR	899	Areas, nes									01	MEAT, MEAT PREPARATIONS	1	No Quantity							939			0
S3	2000	2000	2000	2	0	2	Export	504	Morocco	MAR	0	World	WLD								02	DAIRY PRODUCTS,BIRD EGGS	1	No Quantity							19512848			0
S3	2000	2000	2000	2	0	2	Export	504	Morocco	MAR	24	Angola	AGO								02	DAIRY PRODUCTS,BIRD EGGS	1	No Quantity							216235			0
S3	2000	2000	2000	2	0	2	Export	504	Morocco	MAR	28	Antigua and Barbuda	ATG								02	DAIRY PRODUCTS,BIRD EGGS	1	No Quantity							16192			0
S3	2000	2000	2000	2	0	2	Export	504	Morocco	MAR	48	Bahrain	BHR								02	DAIRY PRODUCTS,BIRD EGGS	1	No Quantity							150386			0
S3	2000	2000	2000	2	0	2	Export	504	Morocco	MAR	120	Cameroon	CMR								02	DAIRY PRODUCTS,BIRD EGGS	1	No Quantity							203342			0
S3	2000	2000	2000	2	0	2	Export	504	Morocco	MAR	178	Congo	COG								02	DAIRY PRODUCTS,BIRD EGGS	1	No Quantity							289774			0
S3	2000	2000	2000	2	0	2	Export	504	Morocco	MAR	180	Dem. Rep. of the Congo	COD								02	DAIRY PRODUCTS,BIRD EGGS	1	No Quantity							16368			0
S3	2000	2000	2000	2	0	2	Export	504	Morocco	MAR	204	Benin	BEN								02	DAIRY PRODUCTS,BIRD EGGS	1	No Quantity							146138			0
S3	2000	2000	2000	2	0	2	Export	504	Morocco	MAR	262	Djibouti	DJI								02	DAIRY PRODUCTS,BIRD EGGS	1	No Quantity							40938			0
S3	2000	2000	2000	2	0	2	Export	504	Morocco	MAR	266	Gabon	GAB								02	DAIRY PRODUCTS,BIRD EGGS	1	No Quantity							204638			0
S3	2000	2000	2000	2	0	2	Export	504	Morocco	MAR	270	Gambia	GMB								02	DAIRY PRODUCTS,BIRD EGGS	1	No Quantity							69289			0
S3	2000	2000	2000	2	0	2	Export	504	Morocco	MAR	288	Ghana	GHA								02	DAIRY PRODUCTS,BIRD EGGS	1	No Quantity							83937			0
S3	2000	2000	2000	2	0	2	Export	504	Morocco	MAR	324	Guinea	GIN								02	DAIRY PRODUCTS,BIRD EGGS	1	No Quantity							296993			0
S3	2000	2000	2000	2	0	2	Export	504	Morocco	MAR	372	Ireland	IRL								02	DAIRY PRODUCTS,BIRD EGGS	1	No Quantity							28829			0
S3	2000	2000	2000	2	0	2	Export	504	Morocco	MAR	384	Côte d'Ivoire	CIV								02	DAIRY PRODUCTS,BIRD EGGS	1	No Quantity							120057			0
S3	2000	2000	2000	2	0	2	Export	504	Morocco	MAR	400	Jordan	JOR								02	DAIRY PRODUCTS,BIRD EGGS	1	No Quantity							293495			0
S3	2000	2000	2000	2	0	2	Export	504	Morocco	MAR	434	Libya	LBY								02	DAIRY PRODUCTS,BIRD EGGS	1	No Quantity							9864929			0
S3	2000	2000	2000	2	0	2	Export	504	Morocco	MAR	450	Madagascar	MDG								02	DAIRY PRODUCTS,BIRD EGGS	1	No Quantity							234899			0
S3	2000	2000	2000	2	0	2	Export	504	Morocco	MAR	466	Mali	MLI								02	DAIRY PRODUCTS,BIRD EGGS	1	No Quantity							49022			0
S3	2000	2000	2000	2	0	2	Export	504	Morocco	MAR	478	Mauritania	MRT								02	DAIRY PRODUCTS,BIRD EGGS	1	No Quantity							64540			0
S3	2000	2000	2000	2	0	2	Export	504	Morocco	MAR	508	Mozambique	MOZ								02	DAIRY PRODUCTS,BIRD EGGS	1	No Quantity							15347			0
S3	2000	2000	2000	2	0	2	Export	504	Morocco	MAR	512	Oman	OMN								02	DAIRY PRODUCTS,BIRD EGGS	1	No Quantity							1153986			0
S3	2000	2000	2000	2	0	2	Export	504	Morocco	MAR	566	Nigeria	NGA								02	DAIRY PRODUCTS,BIRD EGGS	1	No Quantity							40394			0
S3	2000	2000	2000	2	0	2	Export	504	Morocco	MAR	643	Russian Federation	RUS								02	DAIRY PRODUCTS,BIRD EGGS	1	No Quantity							646			0
S3	2000	2000	2000	2	0	2	Export	504	Morocco	MAR	682	Saudi Arabia	SAU								02	DAIRY PRODUCTS,BIRD EGGS	1	No Quantity							4070160			0
S3	2000	2000	2000	2	0	2	Export	504	Morocco	MAR	686	Senegal	SEN								02	DAIRY PRODUCTS,BIRD EGGS	1	No Quantity							459685			0
S3	2000	2000	2000	2	0	2	Export	504	Morocco	MAR	694	Sierra Leone	SLE								02	DAIRY PRODUCTS,BIRD EGGS	1	No Quantity							67533			0
S3	2000	2000	2000	2	0	2	Export	504	Morocco	MAR	736	Fmr Sudan	SDN								02	DAIRY PRODUCTS,BIRD EGGS	1	No Quantity							237963			0
S3	2000	2000	2000	2	0	2	Export	504	Morocco	MAR	818	Egypt	EGY								02	DAIRY PRODUCTS,BIRD EGGS	1	No Quantity							460074			0
S3	2000	2000	2000	2	0	2	Export	504	Morocco	MAR	837	Bunkers									02	DAIRY PRODUCTS,BIRD EGGS	1	No Quantity							9907			0
S3	2000	2000	2000	2	0	2	Export	504	Morocco	MAR	854	Burkina Faso	BFA								02	DAIRY PRODUCTS,BIRD EGGS	1	No Quantity							48516			0
S3	2000	2000	2000	2	0	2	Export	504	Morocco	MAR	887	Yemen	YEM								02	DAIRY PRODUCTS,BIRD EGGS	1	No Quantity							557455			0
S3	2000	2000	2000	2	0	2	Export	504	Morocco	MAR	899	Areas, nes									02	DAIRY PRODUCTS,BIRD EGGS	1	No Quantity							1180			0
S3	2000	2000	2000	2	0	2	Export	504	Morocco	MAR	0	World	WLD								03	FISH,CRUSTACEANS,MOLLUSC	1	No Quantity							966064832			0
S3	2000	2000	2000	2	0	2	Export	504	Morocco	MAR	24	Angola	AGO								03	FISH,CRUSTACEANS,MOLLUSC	1	No Quantity							4893281			0
S3	2000	2000	2000	2	0	2	Export	504	Morocco	MAR	36	Australia	AUS								03	FISH,CRUSTACEANS,MOLLUSC	1	No Quantity							754495			0
S3	2000	2000	2000	2	0	2	Export	504	Morocco	MAR	40	Austria	AUT								03	FISH,CRUSTACEANS,MOLLUSC	1	No Quantity							778829			0
S3	2000	2000	2000	2	0	2	Export	504	Morocco	MAR	56	Belgium	BEL								03	FISH,CRUSTACEANS,MOLLUSC	1	No Quantity							4492392			0
S3	2000	2000	2000	2	0	2	Export	504	Morocco	MAR	100	Bulgaria	BGR								03	FISH,CRUSTACEANS,MOLLUSC	1	No Quantity							13997			0
S3	2000	2000	2000	2	0	2	Export	504	Morocco	MAR	120	Cameroon	CMR								03	FISH,CRUSTACEANS,MOLLUSC	1	No Quantity							3316196			0
S3	2000	2000	2000	2	0	2	Export	504	Morocco	MAR	124	Canada	CAN								03	FISH,CRUSTACEANS,MOLLUSC	1	No Quantity							1428173			0
S3	2000	2000	2000	2	0	2	Export	504	Morocco	MAR	152	Chile	CHL								03	FISH,CRUSTACEANS,MOLLUSC	1	No Quantity							293763			0
S3	2000	2000	2000	2	0	2	Export	504	Morocco	MAR	156	China	CHN								03	FISH,CRUSTACEANS,MOLLUSC	1	No Quantity							2958526			0
S3	2000	2000	2000	2	0	2	Export	504	Morocco	MAR	174	Comoros	COM								03	FISH,CRUSTACEANS,MOLLUSC	1	No Quantity							501019			0
S3	2000	2000	2000	2	0	2	Export	504	Morocco	MAR	178	Congo	COG								03	FISH,CRUSTACEANS,MOLLUSC	1	No Quantity							3532647			0
S3	2000	2000	2000	2	0	2	Export	504	Morocco	MAR	180	Dem. Rep. of the Congo	COD								03	FISH,CRUSTACEANS,MOLLUSC	1	No Quantity							1328618			0
S3	2000	2000	2000	2	0	2	Export	504	Morocco	MAR	188	Costa Rica	CRI								03	FISH,CRUSTACEANS,MOLLUSC	1	No Quantity							128653			0
S3	2000	2000	2000	2	0	2	Export	504	Morocco	MAR	196	Cyprus	CYP								03	FISH,CRUSTACEANS,MOLLUSC	1	No Quantity							402102			0
S3	2000	2000	2000	2	0	2	Export	504	Morocco	MAR	203	Czechia	CZE								03	FISH,CRUSTACEANS,MOLLUSC	1	No Quantity							752453			0
S3	2000	2000	2000	2	0	2	Export	504	Morocco	MAR	204	Benin	BEN								03	FISH,CRUSTACEANS,MOLLUSC	1	No Quantity							1902961			0
S3	2000	2000	2000	2	0	2	Export	504	Morocco	MAR	208	Denmark	DNK								03	FISH,CRUSTACEANS,MOLLUSC	1	No Quantity							1703			0
S3	2000	2000	2000	2	0	2	Export	504	Morocco	MAR	214	Dominican Rep.	DOM								03	FISH,CRUSTACEANS,MOLLUSC	1	No Quantity							27168			0
S3	2000	2000	2000	2	0	2	Export	504	Morocco	MAR	222	El Salvador	SLV								03	FISH,CRUSTACEANS,MOLLUSC	1	No Quantity							291159			0
S3	2000	2000	2000	2	0	2	Export	504	Morocco	MAR	226	Equatorial Guinea	GNQ								03	FISH,CRUSTACEANS,MOLLUSC	1	No Quantity							1689630			0
S3	2000	2000	2000	2	0	2	Export	504	Morocco	MAR	232	Eritrea	ERI								03	FISH,CRUSTACEANS,MOLLUSC	1	No Quantity							99989			0
S3	2000	2000	2000	2	0	2	Export	504	Morocco	MAR	246	Finland	FIN								03	FISH,CRUSTACEANS,MOLLUSC	1	No Quantity							61769			0
S3	2000	2000	2000	2	0	2	Export	504	Morocco	MAR	251	France	FRA								03	FISH,CRUSTACEANS,MOLLUSC	1	No Quantity							42646088			0
S3	2000	2000	2000	2	0	2	Export	504	Morocco	MAR	258	French Polynesia	PYF								03	FISH,CRUSTACEANS,MOLLUSC	1	No Quantity							56059			0
S3	2000	2000	2000	2	0	2	Export	504	Morocco	MAR	266	Gabon	GAB								03	FISH,CRUSTACEANS,MOLLUSC	1	No Quantity							4471191			0
S3	2000	2000	2000	2	0	2	Export	504	Morocco	MAR	270	Gambia	GMB								03	FISH,CRUSTACEANS,MOLLUSC	1	No Quantity							1126229			0
S3	2000	2000	2000	2	0	2	Export	504	Morocco	MAR	276	Germany	DEU								03	FISH,CRUSTACEANS,MOLLUSC	1	No Quantity							17805016			0
S3	2000	2000	2000	2	0	2	Export	504	Morocco	MAR	288	Ghana	GHA								03	FISH,CRUSTACEANS,MOLLUSC	1	No Quantity							3320840			0
S3	2000	2000	2000	2	0	2	Export	504	Morocco	MAR	300	Greece	GRC								03	FISH,CRUSTACEANS,MOLLUSC	1	No Quantity							15114418			0
S3	2000	2000	2000	2	0	2	Export	504	Morocco	MAR	324	Guinea	GIN								03	FISH,CRUSTACEANS,MOLLUSC	1	No Quantity							1009871			0
S3	2000	2000	2000	2	0	2	Export	504	Morocco	MAR	340	Honduras	HND								03	FISH,CRUSTACEANS,MOLLUSC	1	No Quantity							46206			0
S3	2000	2000	2000	2	0	2	Export	504	Morocco	MAR	344	China, Hong Kong SAR	HKG								03	FISH,CRUSTACEANS,MOLLUSC	1	No Quantity							410930			0
S3	2000	2000	2000	2	0	2	Export	504	Morocco	MAR	348	Hungary	HUN								03	FISH,CRUSTACEANS,MOLLUSC	1	No Quantity							552197			0
S3	2000	2000	2000	2	0	2	Export	504	Morocco	MAR	381	Italy	ITA								03	FISH,CRUSTACEANS,MOLLUSC	1	No Quantity							150441040			0
S3	2000	2000	2000	2	0	2	Export	504	Morocco	MAR	384	Côte d'Ivoire	CIV								03	FISH,CRUSTACEANS,MOLLUSC	1	No Quantity							4260671			0
S3	2000	2000	2000	2	0	2	Export	504	Morocco	MAR	388	Jamaica	JAM								03	FISH,CRUSTACEANS,MOLLUSC	1	No Quantity							52301			0
S3	2000	2000	2000	2	0	2	Export	504	Morocco	MAR	392	Japan	JPN								03	FISH,CRUSTACEANS,MOLLUSC	1	No Quantity							257263760			0
S3	2000	2000	2000	2	0	2	Export	504	Morocco	MAR	400	Jordan	JOR								03	FISH,CRUSTACEANS,MOLLUSC	1	No Quantity							4740791			0
S3	2000	2000	2000	2	0	2	Export	504	Morocco	MAR	404	Kenya	KEN								03	FISH,CRUSTACEANS,MOLLUSC	1	No Quantity							150294			0
S3	2000	2000	2000	2	0	2	Export	504	Morocco	MAR	410	Rep. of Korea	KOR								03	FISH,CRUSTACEANS,MOLLUSC	1	No Quantity							489322			0
S3	2000	2000	2000	2	0	2	Export	504	Morocco	MAR	414	Kuwait	KWT								03	FISH,CRUSTACEANS,MOLLUSC	1	No Quantity							399699			0
S3	2000	2000	2000	2	0	2	Export	504	Morocco	MAR	422	Lebanon	LBN								03	FISH,CRUSTACEANS,MOLLUSC	1	No Quantity							2017529			0
S3	2000	2000	2000	2	0	2	Export	504	Morocco	MAR	430	Liberia	LBR								03	FISH,CRUSTACEANS,MOLLUSC	1	No Quantity							851910			0
S3	2000	2000	2000	2	0	2	Export	504	Morocco	MAR	450	Madagascar	MDG								03	FISH,CRUSTACEANS,MOLLUSC	1	No Quantity							132811			0
S3	2000	2000	2000	2	0	2	Export	504	Morocco	MAR	458	Malaysia	MYS								03	FISH,CRUSTACEANS,MOLLUSC	1	No Quantity							52576			0
S3	2000	2000	2000	2	0	2	Export	504	Morocco	MAR	466	Mali	MLI								03	FISH,CRUSTACEANS,MOLLUSC	1	No Quantity							574514			0
S3	2000	2000	2000	2	0	2	Export	504	Morocco	MAR	470	Malta	MLT								03	FISH,CRUSTACEANS,MOLLUSC	1	No Quantity							45633			0
S3	2000	2000	2000	2	0	2	Export	504	Morocco	MAR	478	Mauritania	MRT								03	FISH,CRUSTACEANS,MOLLUSC	1	No Quantity							340118			0
S3	2000	2000	2000	2	0	2	Export	504	Morocco	MAR	480	Mauritius	MUS								03	FISH,CRUSTACEANS,MOLLUSC	1	No Quantity							1554652			0
S3	2000	2000	2000	2	0	2	Export	504	Morocco	MAR	484	Mexico	MEX								03	FISH,CRUSTACEANS,MOLLUSC	1	No Quantity							6279			0
S3	2000	2000	2000	2	0	2	Export	504	Morocco	MAR	490	Other Asia, nes									03	FISH,CRUSTACEANS,MOLLUSC	1	No Quantity							92635			0
S3	2000	2000	2000	2	0	2	Export	504	Morocco	MAR	508	Mozambique	MOZ								03	FISH,CRUSTACEANS,MOLLUSC	1	No Quantity							52208			0
S3	2000	2000	2000	2	0	2	Export	504	Morocco	MAR	528	Netherlands	NLD								03	FISH,CRUSTACEANS,MOLLUSC	1	No Quantity							22533384			0
S3	2000	2000	2000	2	0	2	Export	504	Morocco	MAR	530	Neth. Antilles	ANT								03	FISH,CRUSTACEANS,MOLLUSC	1	No Quantity							27151			0
S3	2000	2000	2000	2	0	2	Export	504	Morocco	MAR	540	New Caledonia	NCL								03	FISH,CRUSTACEANS,MOLLUSC	1	No Quantity							451669			0
S3	2000	2000	2000	2	0	2	Export	504	Morocco	MAR	554	New Zealand	NZL								03	FISH,CRUSTACEANS,MOLLUSC	1	No Quantity							4076			0
S3	2000	2000	2000	2	0	2	Export	504	Morocco	MAR	562	Niger	NER								03	FISH,CRUSTACEANS,MOLLUSC	1	No Quantity							219412			0
S3	2000	2000	2000	2	0	2	Export	504	Morocco	MAR	566	Nigeria	NGA								03	FISH,CRUSTACEANS,MOLLUSC	1	No Quantity							8083966			0
S3	2000	2000	2000	2	0	2	Export	504	Morocco	MAR	579	Norway	NOR								03	FISH,CRUSTACEANS,MOLLUSC	1	No Quantity							189494			0
S3	2000	2000	2000	2	0	2	Export	504	Morocco	MAR	598	Papua New Guinea	PNG								03	FISH,CRUSTACEANS,MOLLUSC	1	No Quantity							29168			0
S3	2000	2000	2000	2	0	2	Export	504	Morocco	MAR	616	Poland	POL								03	FISH,CRUSTACEANS,MOLLUSC	1	No Quantity							262743			0
S3	2000	2000	2000	2	0	2	Export	504	Morocco	MAR	620	Portugal	PRT								03	FISH,CRUSTACEANS,MOLLUSC	1	No Quantity							9439304			0
S3	2000	2000	2000	2	0	2	Export	504	Morocco	MAR	624	Guinea-Bissau	GNB								03	FISH,CRUSTACEANS,MOLLUSC	1	No Quantity							78616			0
S3	2000	2000	2000	2	0	2	Export	504	Morocco	MAR	642	Romania	ROU								03	FISH,CRUSTACEANS,MOLLUSC	1	No Quantity							190469			0
S3	2000	2000	2000	2	0	2	Export	504	Morocco	MAR	643	Russian Federation	RUS								03	FISH,CRUSTACEANS,MOLLUSC	1	No Quantity							176790			0
S3	2000	2000	2000	2	0	2	Export	504	Morocco	MAR	682	Saudi Arabia	SAU								03	FISH,CRUSTACEANS,MOLLUSC	1	No Quantity							1088734			0
S3	2000	2000	2000	2	0	2	Export	504	Morocco	MAR	686	Senegal	SEN								03	FISH,CRUSTACEANS,MOLLUSC	1	No Quantity							98857			0
S3	2000	2000	2000	2	0	2	Export	504	Morocco	MAR	694	Sierra Leone	SLE								03	FISH,CRUSTACEANS,MOLLUSC	1	No Quantity							469427			0
S3	2000	2000	2000	2	0	2	Export	504	Morocco	MAR	702	Singapore	SGP								03	FISH,CRUSTACEANS,MOLLUSC	1	No Quantity							43868			0
S3	2000	2000	2000	2	0	2	Export	504	Morocco	MAR	703	Slovakia	SVK								03	FISH,CRUSTACEANS,MOLLUSC	1	No Quantity							304233			0
S3	2000	2000	2000	2	0	2	Export	504	Morocco	MAR	705	Slovenia	SVN								03	FISH,CRUSTACEANS,MOLLUSC	1	No Quantity							52023			0
S3	2000	2000	2000	2	0	2	Export	504	Morocco	MAR	710	South Africa	ZAF								03	FISH,CRUSTACEANS,MOLLUSC	1	No Quantity							835748			0
S3	2000	2000	2000	2	0	2	Export	504	Morocco	MAR	724	Spain	ESP								03	FISH,CRUSTACEANS,MOLLUSC	1	No Quantity							327343616			0
S3	2000	2000	2000	2	0	2	Export	504	Morocco	MAR	752	Sweden	SWE								03	FISH,CRUSTACEANS,MOLLUSC	1	No Quantity							250429			0
S3	2000	2000	2000	2	0	2	Export	504	Morocco	MAR	757	Switzerland	CHE								03	FISH,CRUSTACEANS,MOLLUSC	1	No Quantity							1583201			0
S3	2000	2000	2000	2	0	2	Export	504	Morocco	MAR	760	Syria	SYR								03	FISH,CRUSTACEANS,MOLLUSC	1	No Quantity							7783994			0
S3	2000	2000	2000	2	0	2	Export	504	Morocco	MAR	764	Thailand	THA								03	FISH,CRUSTACEANS,MOLLUSC	1	No Quantity							5424592			0
S3	2000	2000	2000	2	0	2	Export	504	Morocco	MAR	768	Togo	TGO								03	FISH,CRUSTACEANS,MOLLUSC	1	No Quantity							892915			0
S3	2000	2000	2000	2	0	2	Export	504	Morocco	MAR	784	United Arab Emirates	ARE								03	FISH,CRUSTACEANS,MOLLUSC	1	No Quantity							439045			0
S3	2000	2000	2000	2	0	2	Export	504	Morocco	MAR	788	Tunisia	TUN								03	FISH,CRUSTACEANS,MOLLUSC	1	No Quantity							83643			0
S3	2000	2000	2000	2	0	2	Export	504	Morocco	MAR	792	Turkey	TUR								03	FISH,CRUSTACEANS,MOLLUSC	1	No Quantity							107113			0
S3	2000	2000	2000	2	0	2	Export	504	Morocco	MAR	818	Egypt	EGY								03	FISH,CRUSTACEANS,MOLLUSC	1	No Quantity							4656519			0
S3	2000	2000	2000	2	0	2	Export	504	Morocco	MAR	826	United Kingdom	GBR								03	FISH,CRUSTACEANS,MOLLUSC	1	No Quantity							8507168			0
S3	2000	2000	2000	2	0	2	Export	504	Morocco	MAR	834	United Rep. of Tanzania	TZA								03	FISH,CRUSTACEANS,MOLLUSC	1	No Quantity							476013			0
S3	2000	2000	2000	2	0	2	Export	504	Morocco	MAR	842	USA	USA								03	FISH,CRUSTACEANS,MOLLUSC	1	No Quantity							23771486			0
S3	2000	2000	2000	2	0	2	Export	504	Morocco	MAR	854	Burkina Faso	BFA								03	FISH,CRUSTACEANS,MOLLUSC	1	No Quantity							385144			0
S3	2000	2000	2000	2	0	2	Export	504	Morocco	MAR	858	Uruguay	URY								03	FISH,CRUSTACEANS,MOLLUSC	1	No Quantity							50317			0
S3	2000	2000	2000	2	0	2	Export	504	Morocco	MAR	899	Areas, nes									03	FISH,CRUSTACEANS,MOLLUSC	1	No Quantity							3224			0
S3	2000	2000	2000	2	0	2	Export	504	Morocco	MAR	0	World	WLD								04	CEREALS,CEREAL PREPRTNS.	1	No Quantity							13817426			0
S3	2000	2000	2000	2	0	2	Export	504	Morocco	MAR	24	Angola	AGO								04	CEREALS,CEREAL PREPRTNS.	1	No Quantity							7843			0
S3	2000	2000	2000	2	0	2	Export	504	Morocco	MAR	56	Belgium	BEL								04	CEREALS,CEREAL PREPRTNS.	1	No Quantity							34739			0
S3	2000	2000	2000	2	0	2	Export	504	Morocco	MAR	124	Canada	CAN								04	CEREALS,CEREAL PREPRTNS.	1	No Quantity							1214			0
S3	2000	2000	2000	2	0	2	Export	504	Morocco	MAR	178	Congo	COG								04	CEREALS,CEREAL PREPRTNS.	1	No Quantity							30720			0
S3	2000	2000	2000	2	0	2	Export	504	Morocco	MAR	208	Denmark	DNK								04	CEREALS,CEREAL PREPRTNS.	1	No Quantity							3137			0
S3	2000	2000	2000	2	0	2	Export	504	Morocco	MAR	251	France	FRA								04	CEREALS,CEREAL PREPRTNS.	1	No Quantity							114180			0
S3	2000	2000	2000	2	0	2	Export	504	Morocco	MAR	266	Gabon	GAB								04	CEREALS,CEREAL PREPRTNS.	1	No Quantity							8725			0
S3	2000	2000	2000	2	0	2	Export	504	Morocco	MAR	270	Gambia	GMB								04	CEREALS,CEREAL PREPRTNS.	1	No Quantity							508824			0
S3	2000	2000	2000	2	0	2	Export	504	Morocco	MAR	276	Germany	DEU								04	CEREALS,CEREAL PREPRTNS.	1	No Quantity							3829			0
S3	2000	2000	2000	2	0	2	Export	504	Morocco	MAR	324	Guinea	GIN								04	CEREALS,CEREAL PREPRTNS.	1	No Quantity							242321			0
S3	2000	2000	2000	2	0	2	Export	504	Morocco	MAR	381	Italy	ITA								04	CEREALS,CEREAL PREPRTNS.	1	No Quantity							848			0
S3	2000	2000	2000	2	0	2	Export	504	Morocco	MAR	384	Côte d'Ivoire	CIV								04	CEREALS,CEREAL PREPRTNS.	1	No Quantity							228117			0
S3	2000	2000	2000	2	0	2	Export	504	Morocco	MAR	422	Lebanon	LBN								04	CEREALS,CEREAL PREPRTNS.	1	No Quantity							39598			0
S3	2000	2000	2000	2	0	2	Export	504	Morocco	MAR	430	Liberia	LBR								04	CEREALS,CEREAL PREPRTNS.	1	No Quantity							232316			0
S3	2000	2000	2000	2	0	2	Export	504	Morocco	MAR	434	Libya	LBY								04	CEREALS,CEREAL PREPRTNS.	1	No Quantity							11177519			0
S3	2000	2000	2000	2	0	2	Export	504	Morocco	MAR	466	Mali	MLI								04	CEREALS,CEREAL PREPRTNS.	1	No Quantity							252884			0
S3	2000	2000	2000	2	0	2	Export	504	Morocco	MAR	478	Mauritania	MRT								04	CEREALS,CEREAL PREPRTNS.	1	No Quantity							79322			0
S3	2000	2000	2000	2	0	2	Export	504	Morocco	MAR	562	Niger	NER								04	CEREALS,CEREAL PREPRTNS.	1	No Quantity							4865			0
S3	2000	2000	2000	2	0	2	Export	504	Morocco	MAR	686	Senegal	SEN								04	CEREALS,CEREAL PREPRTNS.	1	No Quantity							63874			0
S3	2000	2000	2000	2	0	2	Export	504	Morocco	MAR	724	Spain	ESP								04	CEREALS,CEREAL PREPRTNS.	1	No Quantity							25310			0
S3	2000	2000	2000	2	0	2	Export	504	Morocco	MAR	768	Togo	TGO								04	CEREALS,CEREAL PREPRTNS.	1	No Quantity							16851			0
S3	2000	2000	2000	2	0	2	Export	504	Morocco	MAR	826	United Kingdom	GBR								04	CEREALS,CEREAL PREPRTNS.	1	No Quantity							11912			0
S3	2000	2000	2000	2	0	2	Export	504	Morocco	MAR	837	Bunkers									04	CEREALS,CEREAL PREPRTNS.	1	No Quantity							3207			0
S3	2000	2000	2000	2	0	2	Export	504	Morocco	MAR	842	USA	USA								04	CEREALS,CEREAL PREPRTNS.	1	No Quantity							11125			0
S3	2000	2000	2000	2	0	2	Export	504	Morocco	MAR	854	Burkina Faso	BFA								04	CEREALS,CEREAL PREPRTNS.	1	No Quantity							712077			0
S3	2000	2000	2000	2	0	2	Export	504	Morocco	MAR	899	Areas, nes									04	CEREALS,CEREAL PREPRTNS.	1	No Quantity							2069			0
S3	2000	2000	2000	2	0	2	Export	504	Morocco	MAR	0	World	WLD								05	VEGETABLES AND FRUIT	1	No Quantity							532098336			0
S3	2000	2000	2000	2	0	2	Export	504	Morocco	MAR	12	Algeria	DZA								05	VEGETABLES AND FRUIT	1	No Quantity							8146			0
S3	2000	2000	2000	2	0	2	Export	504	Morocco	MAR	32	Argentina	ARG								05	VEGETABLES AND FRUIT	1	No Quantity							65105			0
S3	2000	2000	2000	2	0	2	Export	504	Morocco	MAR	36	Australia	AUS								05	VEGETABLES AND FRUIT	1	No Quantity							317265			0
S3	2000	2000	2000	2	0	2	Export	504	Morocco	MAR	40	Austria	AUT								05	VEGETABLES AND FRUIT	1	No Quantity							16970			0
S3	2000	2000	2000	2	0	2	Export	504	Morocco	MAR	48	Bahrain	BHR								05	VEGETABLES AND FRUIT	1	No Quantity							10580			0
S3	2000	2000	2000	2	0	2	Export	504	Morocco	MAR	56	Belgium	BEL								05	VEGETABLES AND FRUIT	1	No Quantity							22137372			0
S3	2000	2000	2000	2	0	2	Export	504	Morocco	MAR	76	Brazil	BRA								05	VEGETABLES AND FRUIT	1	No Quantity							1603985			0
S3	2000	2000	2000	2	0	2	Export	504	Morocco	MAR	100	Bulgaria	BGR								05	VEGETABLES AND FRUIT	1	No Quantity							14053			0
S3	2000	2000	2000	2	0	2	Export	504	Morocco	MAR	116	Cambodia	KHM								05	VEGETABLES AND FRUIT	1	No Quantity							1503			0
S3	2000	2000	2000	2	0	2	Export	504	Morocco	MAR	124	Canada	CAN								05	VEGETABLES AND FRUIT	1	No Quantity							19010624			0
S3	2000	2000	2000	2	0	2	Export	504	Morocco	MAR	140	Central African Rep.	CAF								05	VEGETABLES AND FRUIT	1	No Quantity							46484			0
S3	2000	2000	2000	2	0	2	Export	504	Morocco	MAR	170	Colombia	COL								05	VEGETABLES AND FRUIT	1	No Quantity							140736			0
S3	2000	2000	2000	2	0	2	Export	504	Morocco	MAR	178	Congo	COG								05	VEGETABLES AND FRUIT	1	No Quantity							4164			0
S3	2000	2000	2000	2	0	2	Export	504	Morocco	MAR	180	Dem. Rep. of the Congo	COD								05	VEGETABLES AND FRUIT	1	No Quantity							1518			0
S3	2000	2000	2000	2	0	2	Export	504	Morocco	MAR	192	Cuba	CUB								05	VEGETABLES AND FRUIT	1	No Quantity							14328			0
S3	2000	2000	2000	2	0	2	Export	504	Morocco	MAR	203	Czechia	CZE								05	VEGETABLES AND FRUIT	1	No Quantity							7636			0
S3	2000	2000	2000	2	0	2	Export	504	Morocco	MAR	204	Benin	BEN								05	VEGETABLES AND FRUIT	1	No Quantity							60755			0
S3	2000	2000	2000	2	0	2	Export	504	Morocco	MAR	208	Denmark	DNK								05	VEGETABLES AND FRUIT	1	No Quantity							238858			0
S3	2000	2000	2000	2	0	2	Export	504	Morocco	MAR	214	Dominican Rep.	DOM								05	VEGETABLES AND FRUIT	1	No Quantity							137654			0
S3	2000	2000	2000	2	0	2	Export	504	Morocco	MAR	246	Finland	FIN								05	VEGETABLES AND FRUIT	1	No Quantity							3949669			0
S3	2000	2000	2000	2	0	2	Export	504	Morocco	MAR	251	France	FRA								05	VEGETABLES AND FRUIT	1	No Quantity							255101664			0
S3	2000	2000	2000	2	0	2	Export	504	Morocco	MAR	266	Gabon	GAB								05	VEGETABLES AND FRUIT	1	No Quantity							79361			0
S3	2000	2000	2000	2	0	2	Export	504	Morocco	MAR	270	Gambia	GMB								05	VEGETABLES AND FRUIT	1	No Quantity							5279			0
S3	2000	2000	2000	2	0	2	Export	504	Morocco	MAR	276	Germany	DEU								05	VEGETABLES AND FRUIT	1	No Quantity							25827244			0
S3	2000	2000	2000	2	0	2	Export	504	Morocco	MAR	300	Greece	GRC								05	VEGETABLES AND FRUIT	1	No Quantity							127862			0
S3	2000	2000	2000	2	0	2	Export	504	Morocco	MAR	344	China, Hong Kong SAR	HKG								05	VEGETABLES AND FRUIT	1	No Quantity							34535			0
S3	2000	2000	2000	2	0	2	Export	504	Morocco	MAR	348	Hungary	HUN								05	VEGETABLES AND FRUIT	1	No Quantity							361316			0
S3	2000	2000	2000	2	0	2	Export	504	Morocco	MAR	372	Ireland	IRL								05	VEGETABLES AND FRUIT	1	No Quantity							20975			0
S3	2000	2000	2000	2	0	2	Export	504	Morocco	MAR	381	Italy	ITA								05	VEGETABLES AND FRUIT	1	No Quantity							15857908			0
S3	2000	2000	2000	2	0	2	Export	504	Morocco	MAR	384	Côte d'Ivoire	CIV								05	VEGETABLES AND FRUIT	1	No Quantity							124540			0
S3	2000	2000	2000	2	0	2	Export	504	Morocco	MAR	392	Japan	JPN								05	VEGETABLES AND FRUIT	1	No Quantity							3348188			0
S3	2000	2000	2000	2	0	2	Export	504	Morocco	MAR	410	Rep. of Korea	KOR								05	VEGETABLES AND FRUIT	1	No Quantity							22727			0
S3	2000	2000	2000	2	0	2	Export	504	Morocco	MAR	414	Kuwait	KWT								05	VEGETABLES AND FRUIT	1	No Quantity							203901			0
S3	2000	2000	2000	2	0	2	Export	504	Morocco	MAR	422	Lebanon	LBN								05	VEGETABLES AND FRUIT	1	No Quantity							34106			0
S3	2000	2000	2000	2	0	2	Export	504	Morocco	MAR	430	Liberia	LBR								05	VEGETABLES AND FRUIT	1	No Quantity							594			0
S3	2000	2000	2000	2	0	2	Export	504	Morocco	MAR	434	Libya	LBY								05	VEGETABLES AND FRUIT	1	No Quantity							3537784			0
S3	2000	2000	2000	2	0	2	Export	504	Morocco	MAR	440	Lithuania	LTU								05	VEGETABLES AND FRUIT	1	No Quantity							6542699			0
S3	2000	2000	2000	2	0	2	Export	504	Morocco	MAR	458	Malaysia	MYS								05	VEGETABLES AND FRUIT	1	No Quantity							753			0
S3	2000	2000	2000	2	0	2	Export	504	Morocco	MAR	466	Mali	MLI								05	VEGETABLES AND FRUIT	1	No Quantity							700			0
S3	2000	2000	2000	2	0	2	Export	504	Morocco	MAR	470	Malta	MLT								05	VEGETABLES AND FRUIT	1	No Quantity							10787			0
S3	2000	2000	2000	2	0	2	Export	504	Morocco	MAR	478	Mauritania	MRT								05	VEGETABLES AND FRUIT	1	No Quantity							81036			0
S3	2000	2000	2000	2	0	2	Export	504	Morocco	MAR	480	Mauritius	MUS								05	VEGETABLES AND FRUIT	1	No Quantity							8446			0
S3	2000	2000	2000	2	0	2	Export	504	Morocco	MAR	484	Mexico	MEX								05	VEGETABLES AND FRUIT	1	No Quantity							235198			0
S3	2000	2000	2000	2	0	2	Export	504	Morocco	MAR	528	Netherlands	NLD								05	VEGETABLES AND FRUIT	1	No Quantity							21516296			0
S3	2000	2000	2000	2	0	2	Export	504	Morocco	MAR	554	New Zealand	NZL								05	VEGETABLES AND FRUIT	1	No Quantity							10657			0
S3	2000	2000	2000	2	0	2	Export	504	Morocco	MAR	562	Niger	NER								05	VEGETABLES AND FRUIT	1	No Quantity							14420			0
S3	2000	2000	2000	2	0	2	Export	504	Morocco	MAR	579	Norway	NOR								05	VEGETABLES AND FRUIT	1	No Quantity							1469533			0
S3	2000	2000	2000	2	0	2	Export	504	Morocco	MAR	616	Poland	POL								05	VEGETABLES AND FRUIT	1	No Quantity							3890674			0
S3	2000	2000	2000	2	0	2	Export	504	Morocco	MAR	620	Portugal	PRT								05	VEGETABLES AND FRUIT	1	No Quantity							1148445			0
S3	2000	2000	2000	2	0	2	Export	504	Morocco	MAR	634	Qatar	QAT								05	VEGETABLES AND FRUIT	1	No Quantity							96487			0
S3	2000	2000	2000	2	0	2	Export	504	Morocco	MAR	643	Russian Federation	RUS								05	VEGETABLES AND FRUIT	1	No Quantity							54560524			0
S3	2000	2000	2000	2	0	2	Export	504	Morocco	MAR	682	Saudi Arabia	SAU								05	VEGETABLES AND FRUIT	1	No Quantity							6284117			0
S3	2000	2000	2000	2	0	2	Export	504	Morocco	MAR	686	Senegal	SEN								05	VEGETABLES AND FRUIT	1	No Quantity							477885			0
S3	2000	2000	2000	2	0	2	Export	504	Morocco	MAR	703	Slovakia	SVK								05	VEGETABLES AND FRUIT	1	No Quantity							1016587			0
S3	2000	2000	2000	2	0	2	Export	504	Morocco	MAR	710	South Africa	ZAF								05	VEGETABLES AND FRUIT	1	No Quantity							111264			0
S3	2000	2000	2000	2	0	2	Export	504	Morocco	MAR	724	Spain	ESP								05	VEGETABLES AND FRUIT	1	No Quantity							20318882			0
S3	2000	2000	2000	2	0	2	Export	504	Morocco	MAR	752	Sweden	SWE								05	VEGETABLES AND FRUIT	1	No Quantity							4703147			0
S3	2000	2000	2000	2	0	2	Export	504	Morocco	MAR	757	Switzerland	CHE								05	VEGETABLES AND FRUIT	1	No Quantity							4878884			0
S3	2000	2000	2000	2	0	2	Export	504	Morocco	MAR	784	United Arab Emirates	ARE								05	VEGETABLES AND FRUIT	1	No Quantity							687270			0
S3	2000	2000	2000	2	0	2	Export	504	Morocco	MAR	788	Tunisia	TUN								05	VEGETABLES AND FRUIT	1	No Quantity							1277193			0
S3	2000	2000	2000	2	0	2	Export	504	Morocco	MAR	792	Turkey	TUR								05	VEGETABLES AND FRUIT	1	No Quantity							12663			0
S3	2000	2000	2000	2	0	2	Export	504	Morocco	MAR	818	Egypt	EGY								05	VEGETABLES AND FRUIT	1	No Quantity							23303			0
S3	2000	2000	2000	2	0	2	Export	504	Morocco	MAR	826	United Kingdom	GBR								05	VEGETABLES AND FRUIT	1	No Quantity							22636880			0
S3	2000	2000	2000	2	0	2	Export	504	Morocco	MAR	837	Bunkers									05	VEGETABLES AND FRUIT	1	No Quantity							592345			0
S3	2000	2000	2000	2	0	2	Export	504	Morocco	MAR	842	USA	USA								05	VEGETABLES AND FRUIT	1	No Quantity							26488862			0
S3	2000	2000	2000	2	0	2	Export	504	Morocco	MAR	854	Burkina Faso	BFA								05	VEGETABLES AND FRUIT	1	No Quantity							33203			0
S3	2000	2000	2000	2	0	2	Export	504	Morocco	MAR	862	Venezuela	VEN								05	VEGETABLES AND FRUIT	1	No Quantity							479230			0
S3	2000	2000	2000	2	0	2	Export	504	Morocco	MAR	899	Areas, nes									05	VEGETABLES AND FRUIT	1	No Quantity							14597			0
S3	2000	2000	2000	2	0	2	Export	504	Morocco	MAR	0	World	WLD								06	SUGAR,SUGR.PREPTNS,HONEY	1	No Quantity							7376337			0
S3	2000	2000	2000	2	0	2	Export	504	Morocco	MAR	12	Algeria	DZA								06	SUGAR,SUGR.PREPTNS,HONEY	1	No Quantity							14431			0
S3	2000	2000	2000	2	0	2	Export	504	Morocco	MAR	56	Belgium	BEL								06	SUGAR,SUGR.PREPTNS,HONEY	1	No Quantity							455191			0
S3	2000	2000	2000	2	0	2	Export	504	Morocco	MAR	124	Canada	CAN								06	SUGAR,SUGR.PREPTNS,HONEY	1	No Quantity							13271			0
S3	2000	2000	2000	2	0	2	Export	504	Morocco	MAR	178	Congo	COG								06	SUGAR,SUGR.PREPTNS,HONEY	1	No Quantity							37647			0
S3	2000	2000	2000	2	0	2	Export	504	Morocco	MAR	204	Benin	BEN								06	SUGAR,SUGR.PREPTNS,HONEY	1	No Quantity							21887			0
S3	2000	2000	2000	2	0	2	Export	504	Morocco	MAR	251	France	FRA								06	SUGAR,SUGR.PREPTNS,HONEY	1	No Quantity							326353			0
S3	2000	2000	2000	2	0	2	Export	504	Morocco	MAR	270	Gambia	GMB								06	SUGAR,SUGR.PREPTNS,HONEY	1	No Quantity							9835			0
S3	2000	2000	2000	2	0	2	Export	504	Morocco	MAR	276	Germany	DEU								06	SUGAR,SUGR.PREPTNS,HONEY	1	No Quantity							362053			0
S3	2000	2000	2000	2	0	2	Export	504	Morocco	MAR	300	Greece	GRC								06	SUGAR,SUGR.PREPTNS,HONEY	1	No Quantity							13707			0
S3	2000	2000	2000	2	0	2	Export	504	Morocco	MAR	381	Italy	ITA								06	SUGAR,SUGR.PREPTNS,HONEY	1	No Quantity							3329			0
S3	2000	2000	2000	2	0	2	Export	504	Morocco	MAR	384	Côte d'Ivoire	CIV								06	SUGAR,SUGR.PREPTNS,HONEY	1	No Quantity							70725			0
S3	2000	2000	2000	2	0	2	Export	504	Morocco	MAR	434	Libya	LBY								06	SUGAR,SUGR.PREPTNS,HONEY	1	No Quantity							21149			0
S3	2000	2000	2000	2	0	2	Export	504	Morocco	MAR	528	Netherlands	NLD								06	SUGAR,SUGR.PREPTNS,HONEY	1	No Quantity							2717385			0
S3	2000	2000	2000	2	0	2	Export	504	Morocco	MAR	620	Portugal	PRT								06	SUGAR,SUGR.PREPTNS,HONEY	1	No Quantity							384759			0
S3	2000	2000	2000	2	0	2	Export	504	Morocco	MAR	682	Saudi Arabia	SAU								06	SUGAR,SUGR.PREPTNS,HONEY	1	No Quantity							15797			0
S3	2000	2000	2000	2	0	2	Export	504	Morocco	MAR	686	Senegal	SEN								06	SUGAR,SUGR.PREPTNS,HONEY	1	No Quantity							37711			0
S3	2000	2000	2000	2	0	2	Export	504	Morocco	MAR	724	Spain	ESP								06	SUGAR,SUGR.PREPTNS,HONEY	1	No Quantity							120213			0
S3	2000	2000	2000	2	0	2	Export	504	Morocco	MAR	768	Togo	TGO								06	SUGAR,SUGR.PREPTNS,HONEY	1	No Quantity							143029			0
S3	2000	2000	2000	2	0	2	Export	504	Morocco	MAR	788	Tunisia	TUN								06	SUGAR,SUGR.PREPTNS,HONEY	1	No Quantity							708447			0
S3	2000	2000	2000	2	0	2	Export	504	Morocco	MAR	826	United Kingdom	GBR								06	SUGAR,SUGR.PREPTNS,HONEY	1	No Quantity							1884697			0
S3	2000	2000	2000	2	0	2	Export	504	Morocco	MAR	837	Bunkers									06	SUGAR,SUGR.PREPTNS,HONEY	1	No Quantity							955			0
S3	2000	2000	2000	2	0	2	Export	504	Morocco	MAR	842	USA	USA								06	SUGAR,SUGR.PREPTNS,HONEY	1	No Quantity							12414			0
S3	2000	2000	2000	2	0	2	Export	504	Morocco	MAR	899	Areas, nes									06	SUGAR,SUGR.PREPTNS,HONEY	1	No Quantity							1352			0
S3	2000	2000	2000	2	0	2	Export	504	Morocco	MAR	0	World	WLD								07	COFFEE,TEA,COCOA,SPICES	1	No Quantity							22086096			0
S3	2000	2000	2000	2	0	2	Export	504	Morocco	MAR	12	Algeria	DZA								07	COFFEE,TEA,COCOA,SPICES	1	No Quantity							112306			0
S3	2000	2000	2000	2	0	2	Export	504	Morocco	MAR	36	Australia	AUS								07	COFFEE,TEA,COCOA,SPICES	1	No Quantity							141274			0
S3	2000	2000	2000	2	0	2	Export	504	Morocco	MAR	56	Belgium	BEL								07	COFFEE,TEA,COCOA,SPICES	1	No Quantity							130956			0
S3	2000	2000	2000	2	0	2	Export	504	Morocco	MAR	76	Brazil	BRA								07	COFFEE,TEA,COCOA,SPICES	1	No Quantity							7345			0
S3	2000	2000	2000	2	0	2	Export	504	Morocco	MAR	124	Canada	CAN								07	COFFEE,TEA,COCOA,SPICES	1	No Quantity							91043			0
S3	2000	2000	2000	2	0	2	Export	504	Morocco	MAR	178	Congo	COG								07	COFFEE,TEA,COCOA,SPICES	1	No Quantity							15071			0
S3	2000	2000	2000	2	0	2	Export	504	Morocco	MAR	196	Cyprus	CYP								07	COFFEE,TEA,COCOA,SPICES	1	No Quantity							32008			0
S3	2000	2000	2000	2	0	2	Export	504	Morocco	MAR	246	Finland	FIN								07	COFFEE,TEA,COCOA,SPICES	1	No Quantity							528128			0
S3	2000	2000	2000	2	0	2	Export	504	Morocco	MAR	251	France	FRA								07	COFFEE,TEA,COCOA,SPICES	1	No Quantity							1278987			0
S3	2000	2000	2000	2	0	2	Export	504	Morocco	MAR	262	Djibouti	DJI								07	COFFEE,TEA,COCOA,SPICES	1	No Quantity							65190			0
S3	2000	2000	2000	2	0	2	Export	504	Morocco	MAR	276	Germany	DEU								07	COFFEE,TEA,COCOA,SPICES	1	No Quantity							20786			0
S3	2000	2000	2000	2	0	2	Export	504	Morocco	MAR	300	Greece	GRC								07	COFFEE,TEA,COCOA,SPICES	1	No Quantity							67418			0
S3	2000	2000	2000	2	0	2	Export	504	Morocco	MAR	381	Italy	ITA								07	COFFEE,TEA,COCOA,SPICES	1	No Quantity							7673			0
S3	2000	2000	2000	2	0	2	Export	504	Morocco	MAR	384	Côte d'Ivoire	CIV								07	COFFEE,TEA,COCOA,SPICES	1	No Quantity							1131			0
S3	2000	2000	2000	2	0	2	Export	504	Morocco	MAR	392	Japan	JPN								07	COFFEE,TEA,COCOA,SPICES	1	No Quantity							2498097			0
S3	2000	2000	2000	2	0	2	Export	504	Morocco	MAR	410	Rep. of Korea	KOR								07	COFFEE,TEA,COCOA,SPICES	1	No Quantity							55720			0
S3	2000	2000	2000	2	0	2	Export	504	Morocco	MAR	422	Lebanon	LBN								07	COFFEE,TEA,COCOA,SPICES	1	No Quantity							565408			0
S3	2000	2000	2000	2	0	2	Export	504	Morocco	MAR	434	Libya	LBY								07	COFFEE,TEA,COCOA,SPICES	1	No Quantity							645450			0
S3	2000	2000	2000	2	0	2	Export	504	Morocco	MAR	458	Malaysia	MYS								07	COFFEE,TEA,COCOA,SPICES	1	No Quantity							17780			0
S3	2000	2000	2000	2	0	2	Export	504	Morocco	MAR	466	Mali	MLI								07	COFFEE,TEA,COCOA,SPICES	1	No Quantity							872			0
S3	2000	2000	2000	2	0	2	Export	504	Morocco	MAR	470	Malta	MLT								07	COFFEE,TEA,COCOA,SPICES	1	No Quantity							1266957			0
S3	2000	2000	2000	2	0	2	Export	504	Morocco	MAR	478	Mauritania	MRT								07	COFFEE,TEA,COCOA,SPICES	1	No Quantity							558223			0
S3	2000	2000	2000	2	0	2	Export	504	Morocco	MAR	490	Other Asia, nes									07	COFFEE,TEA,COCOA,SPICES	1	No Quantity							54383			0
S3	2000	2000	2000	2	0	2	Export	504	Morocco	MAR	528	Netherlands	NLD								07	COFFEE,TEA,COCOA,SPICES	1	No Quantity							611607			0
S3	2000	2000	2000	2	0	2	Export	504	Morocco	MAR	620	Portugal	PRT								07	COFFEE,TEA,COCOA,SPICES	1	No Quantity							1490			0
S3	2000	2000	2000	2	0	2	Export	504	Morocco	MAR	643	Russian Federation	RUS								07	COFFEE,TEA,COCOA,SPICES	1	No Quantity							5448256			0
S3	2000	2000	2000	2	0	2	Export	504	Morocco	MAR	682	Saudi Arabia	SAU								07	COFFEE,TEA,COCOA,SPICES	1	No Quantity							198894			0
S3	2000	2000	2000	2	0	2	Export	504	Morocco	MAR	686	Senegal	SEN								07	COFFEE,TEA,COCOA,SPICES	1	No Quantity							7554			0
S3	2000	2000	2000	2	0	2	Export	504	Morocco	MAR	710	South Africa	ZAF								07	COFFEE,TEA,COCOA,SPICES	1	No Quantity							13063			0
S3	2000	2000	2000	2	0	2	Export	504	Morocco	MAR	724	Spain	ESP								07	COFFEE,TEA,COCOA,SPICES	1	No Quantity							1169288			0
S3	2000	2000	2000	2	0	2	Export	504	Morocco	MAR	757	Switzerland	CHE								07	COFFEE,TEA,COCOA,SPICES	1	No Quantity							14142			0
S3	2000	2000	2000	2	0	2	Export	504	Morocco	MAR	784	United Arab Emirates	ARE								07	COFFEE,TEA,COCOA,SPICES	1	No Quantity							439607			0
S3	2000	2000	2000	2	0	2	Export	504	Morocco	MAR	788	Tunisia	TUN								07	COFFEE,TEA,COCOA,SPICES	1	No Quantity							3200694			0
S3	2000	2000	2000	2	0	2	Export	504	Morocco	MAR	792	Turkey	TUR								07	COFFEE,TEA,COCOA,SPICES	1	No Quantity							31487			0
S3	2000	2000	2000	2	0	2	Export	504	Morocco	MAR	804	Ukraine	UKR								07	COFFEE,TEA,COCOA,SPICES	1	No Quantity							214291			0
S3	2000	2000	2000	2	0	2	Export	504	Morocco	MAR	818	Egypt	EGY								07	COFFEE,TEA,COCOA,SPICES	1	No Quantity							2004734			0
S3	2000	2000	2000	2	0	2	Export	504	Morocco	MAR	826	United Kingdom	GBR								07	COFFEE,TEA,COCOA,SPICES	1	No Quantity							134085			0
S3	2000	2000	2000	2	0	2	Export	504	Morocco	MAR	837	Bunkers									07	COFFEE,TEA,COCOA,SPICES	1	No Quantity							9553			0
S3	2000	2000	2000	2	0	2	Export	504	Morocco	MAR	842	USA	USA								07	COFFEE,TEA,COCOA,SPICES	1	No Quantity							419267			0
S3	2000	2000	2000	2	0	2	Export	504	Morocco	MAR	899	Areas, nes									07	COFFEE,TEA,COCOA,SPICES	1	No Quantity							5878			0
S3	2000	2000	2000	2	0	2	Export	504	Morocco	MAR	0	World	WLD								08	ANIMAL FEED STUFF	1	No Quantity							6962290			0
S3	2000	2000	2000	2	0	2	Export	504	Morocco	MAR	56	Belgium	BEL								08	ANIMAL FEED STUFF	1	No Quantity							200833			0
S3	2000	2000	2000	2	0	2	Export	504	Morocco	MAR	251	France	FRA								08	ANIMAL FEED STUFF	1	No Quantity							11266			0
S3	2000	2000	2000	2	0	2	Export	504	Morocco	MAR	276	Germany	DEU								08	ANIMAL FEED STUFF	1	No Quantity							1073678			0
S3	2000	2000	2000	2	0	2	Export	504	Morocco	MAR	528	Netherlands	NLD								08	ANIMAL FEED STUFF	1	No Quantity							314145			0
S3	2000	2000	2000	2	0	2	Export	504	Morocco	MAR	724	Spain	ESP								08	ANIMAL FEED STUFF	1	No Quantity							3193875			0
S3	2000	2000	2000	2	0	2	Export	504	Morocco	MAR	818	Egypt	EGY								08	ANIMAL FEED STUFF	1	No Quantity							860776			0
S3	2000	2000	2000	2	0	2	Export	504	Morocco	MAR	826	United Kingdom	GBR								08	ANIMAL FEED STUFF	1	No Quantity							1307213			0
S3	2000	2000	2000	2	0	2	Export	504	Morocco	MAR	899	Areas, nes									08	ANIMAL FEED STUFF	1	No Quantity							504			0
S3	2000	2000	2000	2	0	2	Export	504	Morocco	MAR	0	World	WLD								09	MISC.EDIBLE PRODUCTS ETC	1	No Quantity							9706930			0
S3	2000	2000	2000	2	0	2	Export	504	Morocco	MAR	36	Australia	AUS								09	MISC.EDIBLE PRODUCTS ETC	1	No Quantity							11574			0
S3	2000	2000	2000	2	0	2	Export	504	Morocco	MAR	56	Belgium	BEL								09	MISC.EDIBLE PRODUCTS ETC	1	No Quantity							151460			0
S3	2000	2000	2000	2	0	2	Export	504	Morocco	MAR	124	Canada	CAN								09	MISC.EDIBLE PRODUCTS ETC	1	No Quantity							83667			0
S3	2000	2000	2000	2	0	2	Export	504	Morocco	MAR	178	Congo	COG								09	MISC.EDIBLE PRODUCTS ETC	1	No Quantity							86170			0
S3	2000	2000	2000	2	0	2	Export	504	Morocco	MAR	251	France	FRA								09	MISC.EDIBLE PRODUCTS ETC	1	No Quantity							4531448			0
S3	2000	2000	2000	2	0	2	Export	504	Morocco	MAR	266	Gabon	GAB								09	MISC.EDIBLE PRODUCTS ETC	1	No Quantity							21323			0
S3	2000	2000	2000	2	0	2	Export	504	Morocco	MAR	276	Germany	DEU								09	MISC.EDIBLE PRODUCTS ETC	1	No Quantity							1164453			0
S3	2000	2000	2000	2	0	2	Export	504	Morocco	MAR	324	Guinea	GIN								09	MISC.EDIBLE PRODUCTS ETC	1	No Quantity							19751			0
S3	2000	2000	2000	2	0	2	Export	504	Morocco	MAR	381	Italy	ITA								09	MISC.EDIBLE PRODUCTS ETC	1	No Quantity							39071			0
S3	2000	2000	2000	2	0	2	Export	504	Morocco	MAR	384	Côte d'Ivoire	CIV								09	MISC.EDIBLE PRODUCTS ETC	1	No Quantity							67622			0
S3	2000	2000	2000	2	0	2	Export	504	Morocco	MAR	414	Kuwait	KWT								09	MISC.EDIBLE PRODUCTS ETC	1	No Quantity							1231667			0
S3	2000	2000	2000	2	0	2	Export	504	Morocco	MAR	434	Libya	LBY								09	MISC.EDIBLE PRODUCTS ETC	1	No Quantity							37822			0
S3	2000	2000	2000	2	0	2	Export	504	Morocco	MAR	466	Mali	MLI								09	MISC.EDIBLE PRODUCTS ETC	1	No Quantity							51167			0
S3	2000	2000	2000	2	0	2	Export	504	Morocco	MAR	478	Mauritania	MRT								09	MISC.EDIBLE PRODUCTS ETC	1	No Quantity							282302			0
S3	2000	2000	2000	2	0	2	Export	504	Morocco	MAR	528	Netherlands	NLD								09	MISC.EDIBLE PRODUCTS ETC	1	No Quantity							64003			0
S3	2000	2000	2000	2	0	2	Export	504	Morocco	MAR	562	Niger	NER								09	MISC.EDIBLE PRODUCTS ETC	1	No Quantity							37325			0
S3	2000	2000	2000	2	0	2	Export	504	Morocco	MAR	579	Norway	NOR								09	MISC.EDIBLE PRODUCTS ETC	1	No Quantity							106973			0
S3	2000	2000	2000	2	0	2	Export	504	Morocco	MAR	620	Portugal	PRT								09	MISC.EDIBLE PRODUCTS ETC	1	No Quantity							100427			0
S3	2000	2000	2000	2	0	2	Export	504	Morocco	MAR	643	Russian Federation	RUS								09	MISC.EDIBLE PRODUCTS ETC	1	No Quantity							51752			0
S3	2000	2000	2000	2	0	2	Export	504	Morocco	MAR	686	Senegal	SEN								09	MISC.EDIBLE PRODUCTS ETC	1	No Quantity							1013322			0
S3	2000	2000	2000	2	0	2	Export	504	Morocco	MAR	724	Spain	ESP								09	MISC.EDIBLE PRODUCTS ETC	1	No Quantity							334298			0
S3	2000	2000	2000	2	0	2	Export	504	Morocco	MAR	784	United Arab Emirates	ARE								09	MISC.EDIBLE PRODUCTS ETC	1	No Quantity							1230			0
S3	2000	2000	2000	2	0	2	Export	504	Morocco	MAR	788	Tunisia	TUN								09	MISC.EDIBLE PRODUCTS ETC	1	No Quantity							42230			0
S3	2000	2000	2000	2	0	2	Export	504	Morocco	MAR	826	United Kingdom	GBR								09	MISC.EDIBLE PRODUCTS ETC	1	No Quantity							65205			0
S3	2000	2000	2000	2	0	2	Export	504	Morocco	MAR	837	Bunkers									09	MISC.EDIBLE PRODUCTS ETC	1	No Quantity							13144			0
S3	2000	2000	2000	2	0	2	Export	504	Morocco	MAR	842	USA	USA								09	MISC.EDIBLE PRODUCTS ETC	1	No Quantity							94554			0
S3	2000	2000	2000	2	0	2	Export	504	Morocco	MAR	899	Areas, nes									09	MISC.EDIBLE PRODUCTS ETC	1	No Quantity							2970			0
S3	2000	2000	2000	2	0	2	Export	504	Morocco	MAR	0	World	WLD								11	BEVERAGES	1	No Quantity							10820242			0
S3	2000	2000	2000	2	0	2	Export	504	Morocco	MAR	56	Belgium	BEL								11	BEVERAGES	1	No Quantity							167247			0
S3	2000	2000	2000	2	0	2	Export	504	Morocco	MAR	124	Canada	CAN								11	BEVERAGES	1	No Quantity							102733			0
S3	2000	2000	2000	2	0	2	Export	504	Morocco	MAR	174	Comoros	COM								11	BEVERAGES	1	No Quantity							142141			0
S3	2000	2000	2000	2	0	2	Export	504	Morocco	MAR	178	Congo	COG								11	BEVERAGES	1	No Quantity							18150			0
S3	2000	2000	2000	2	0	2	Export	504	Morocco	MAR	204	Benin	BEN								11	BEVERAGES	1	No Quantity							79833			0
S3	2000	2000	2000	2	0	2	Export	504	Morocco	MAR	226	Equatorial Guinea	GNQ								11	BEVERAGES	1	No Quantity							159943			0
S3	2000	2000	2000	2	0	2	Export	504	Morocco	MAR	251	France	FRA								11	BEVERAGES	1	No Quantity							5817651			0
S3	2000	2000	2000	2	0	2	Export	504	Morocco	MAR	258	French Polynesia	PYF								11	BEVERAGES	1	No Quantity							4544			0
S3	2000	2000	2000	2	0	2	Export	504	Morocco	MAR	262	Djibouti	DJI								11	BEVERAGES	1	No Quantity							58774			0
S3	2000	2000	2000	2	0	2	Export	504	Morocco	MAR	266	Gabon	GAB								11	BEVERAGES	1	No Quantity							156770			0
S3	2000	2000	2000	2	0	2	Export	504	Morocco	MAR	270	Gambia	GMB								11	BEVERAGES	1	No Quantity							120934			0
S3	2000	2000	2000	2	0	2	Export	504	Morocco	MAR	276	Germany	DEU								11	BEVERAGES	1	No Quantity							715936			0
S3	2000	2000	2000	2	0	2	Export	504	Morocco	MAR	288	Ghana	GHA								11	BEVERAGES	1	No Quantity							37540			0
S3	2000	2000	2000	2	0	2	Export	504	Morocco	MAR	324	Guinea	GIN								11	BEVERAGES	1	No Quantity							420128			0
S3	2000	2000	2000	2	0	2	Export	504	Morocco	MAR	344	China, Hong Kong SAR	HKG								11	BEVERAGES	1	No Quantity							3230			0
S3	2000	2000	2000	2	0	2	Export	504	Morocco	MAR	381	Italy	ITA								11	BEVERAGES	1	No Quantity							3977			0
S3	2000	2000	2000	2	0	2	Export	504	Morocco	MAR	384	Côte d'Ivoire	CIV								11	BEVERAGES	1	No Quantity							52269			0
S3	2000	2000	2000	2	0	2	Export	504	Morocco	MAR	392	Japan	JPN								11	BEVERAGES	1	No Quantity							5263			0
S3	2000	2000	2000	2	0	2	Export	504	Morocco	MAR	414	Kuwait	KWT								11	BEVERAGES	1	No Quantity							18290			0
S3	2000	2000	2000	2	0	2	Export	504	Morocco	MAR	430	Liberia	LBR								11	BEVERAGES	1	No Quantity							316626			0
S3	2000	2000	2000	2	0	2	Export	504	Morocco	MAR	434	Libya	LBY								11	BEVERAGES	1	No Quantity							588852			0
S3	2000	2000	2000	2	0	2	Export	504	Morocco	MAR	466	Mali	MLI								11	BEVERAGES	1	No Quantity							36701			0
S3	2000	2000	2000	2	0	2	Export	504	Morocco	MAR	478	Mauritania	MRT								11	BEVERAGES	1	No Quantity							381584			0
S3	2000	2000	2000	2	0	2	Export	504	Morocco	MAR	528	Netherlands	NLD								11	BEVERAGES	1	No Quantity							18561			0
S3	2000	2000	2000	2	0	2	Export	504	Morocco	MAR	562	Niger	NER								11	BEVERAGES	1	No Quantity							8470			0
S3	2000	2000	2000	2	0	2	Export	504	Morocco	MAR	686	Senegal	SEN								11	BEVERAGES	1	No Quantity							220745			0
S3	2000	2000	2000	2	0	2	Export	504	Morocco	MAR	694	Sierra Leone	SLE								11	BEVERAGES	1	No Quantity							87383			0
S3	2000	2000	2000	2	0	2	Export	504	Morocco	MAR	724	Spain	ESP								11	BEVERAGES	1	No Quantity							225999			0
S3	2000	2000	2000	2	0	2	Export	504	Morocco	MAR	757	Switzerland	CHE								11	BEVERAGES	1	No Quantity							17365			0
S3	2000	2000	2000	2	0	2	Export	504	Morocco	MAR	768	Togo	TGO								11	BEVERAGES	1	No Quantity							8806			0
S3	2000	2000	2000	2	0	2	Export	504	Morocco	MAR	784	United Arab Emirates	ARE								11	BEVERAGES	1	No Quantity							16687			0
S3	2000	2000	2000	2	0	2	Export	504	Morocco	MAR	818	Egypt	EGY								11	BEVERAGES	1	No Quantity							7447			0
S3	2000	2000	2000	2	0	2	Export	504	Morocco	MAR	826	United Kingdom	GBR								11	BEVERAGES	1	No Quantity							548276			0
S3	2000	2000	2000	2	0	2	Export	504	Morocco	MAR	837	Bunkers									11	BEVERAGES	1	No Quantity							51726			0
S3	2000	2000	2000	2	0	2	Export	504	Morocco	MAR	838	Free Zones									11	BEVERAGES	1	No Quantity							22116			0
S3	2000	2000	2000	2	0	2	Export	504	Morocco	MAR	842	USA	USA								11	BEVERAGES	1	No Quantity							175234			0
S3	2000	2000	2000	2	0	2	Export	504	Morocco	MAR	899	Areas, nes									11	BEVERAGES	1	No Quantity							2311			0
S3	2000	2000	2000	2	0	2	Export	504	Morocco	MAR	0	World	WLD								12	TOBACCO,TOBACCO MANUFACT	1	No Quantity							201836			0
S3	2000	2000	2000	2	0	2	Export	504	Morocco	MAR	324	Guinea	GIN								12	TOBACCO,TOBACCO MANUFACT	1	No Quantity							24935			0
S3	2000	2000	2000	2	0	2	Export	504	Morocco	MAR	686	Senegal	SEN								12	TOBACCO,TOBACCO MANUFACT	1	No Quantity							13765			0
S3	2000	2000	2000	2	0	2	Export	504	Morocco	MAR	837	Bunkers									12	TOBACCO,TOBACCO MANUFACT	1	No Quantity							162657			0
S3	2000	2000	2000	2	0	2	Export	504	Morocco	MAR	899	Areas, nes									12	TOBACCO,TOBACCO MANUFACT	1	No Quantity							479			0
S3	2000	2000	2000	2	0	2	Export	504	Morocco	MAR	0	World	WLD								21	HIDES,SKINS,FURSKINS,RAW	1	No Quantity							621144			0
S3	2000	2000	2000	2	0	2	Export	504	Morocco	MAR	251	France	FRA								21	HIDES,SKINS,FURSKINS,RAW	1	No Quantity							100123			0
S3	2000	2000	2000	2	0	2	Export	504	Morocco	MAR	381	Italy	ITA								21	HIDES,SKINS,FURSKINS,RAW	1	No Quantity							307497			0
S3	2000	2000	2000	2	0	2	Export	504	Morocco	MAR	724	Spain	ESP								21	HIDES,SKINS,FURSKINS,RAW	1	No Quantity							99589			0
S3	2000	2000	2000	2	0	2	Export	504	Morocco	MAR	792	Turkey	TUR								21	HIDES,SKINS,FURSKINS,RAW	1	No Quantity							92176			0
S3	2000	2000	2000	2	0	2	Export	504	Morocco	MAR	826	United Kingdom	GBR								21	HIDES,SKINS,FURSKINS,RAW	1	No Quantity							21610			0
S3	2000	2000	2000	2	0	2	Export	504	Morocco	MAR	899	Areas, nes									21	HIDES,SKINS,FURSKINS,RAW	1	No Quantity							149			0
S3	2000	2000	2000	2	0	2	Export	504	Morocco	MAR	0	World	WLD								22	OIL SEED,OLEAGINUS FRUIT	1	No Quantity							194268			0
S3	2000	2000	2000	2	0	2	Export	504	Morocco	MAR	48	Bahrain	BHR								22	OIL SEED,OLEAGINUS FRUIT	1	No Quantity							1613			0
S3	2000	2000	2000	2	0	2	Export	504	Morocco	MAR	251	France	FRA								22	OIL SEED,OLEAGINUS FRUIT	1	No Quantity							55509			0
S3	2000	2000	2000	2	0	2	Export	504	Morocco	MAR	528	Netherlands	NLD								22	OIL SEED,OLEAGINUS FRUIT	1	No Quantity							106490			0
S3	2000	2000	2000	2	0	2	Export	504	Morocco	MAR	788	Tunisia	TUN								22	OIL SEED,OLEAGINUS FRUIT	1	No Quantity							27874			0
S3	2000	2000	2000	2	0	2	Export	504	Morocco	MAR	842	USA	USA								22	OIL SEED,OLEAGINUS FRUIT	1	No Quantity							2764			0
S3	2000	2000	2000	2	0	2	Export	504	Morocco	MAR	899	Areas, nes									22	OIL SEED,OLEAGINUS FRUIT	1	No Quantity							18			0
S3	2000	2000	2000	2	0	2	Export	504	Morocco	MAR	0	World	WLD								23	CRUDE RUBBER	1	No Quantity							327			0
S3	2000	2000	2000	2	0	2	Export	504	Morocco	MAR	899	Areas, nes									23	CRUDE RUBBER	1	No Quantity							327			0
S3	2000	2000	2000	2	0	2	Export	504	Morocco	MAR	0	World	WLD								24	CORK AND WOOD	1	No Quantity							22539938			0
S3	2000	2000	2000	2	0	2	Export	504	Morocco	MAR	32	Argentina	ARG								24	CORK AND WOOD	1	No Quantity							87213			0
S3	2000	2000	2000	2	0	2	Export	504	Morocco	MAR	40	Austria	AUT								24	CORK AND WOOD	1	No Quantity							5252			0
S3	2000	2000	2000	2	0	2	Export	504	Morocco	MAR	251	France	FRA								24	CORK AND WOOD	1	No Quantity							116624			0
S3	2000	2000	2000	2	0	2	Export	504	Morocco	MAR	276	Germany	DEU								24	CORK AND WOOD	1	No Quantity							11502			0
S3	2000	2000	2000	2	0	2	Export	504	Morocco	MAR	381	Italy	ITA								24	CORK AND WOOD	1	No Quantity							796300			0
S3	2000	2000	2000	2	0	2	Export	504	Morocco	MAR	620	Portugal	PRT								24	CORK AND WOOD	1	No Quantity							15644310			0
S3	2000	2000	2000	2	0	2	Export	504	Morocco	MAR	724	Spain	ESP								24	CORK AND WOOD	1	No Quantity							5875186			0
S3	2000	2000	2000	2	0	2	Export	504	Morocco	MAR	837	Bunkers									24	CORK AND WOOD	1	No Quantity							3329			0
S3	2000	2000	2000	2	0	2	Export	504	Morocco	MAR	899	Areas, nes									24	CORK AND WOOD	1	No Quantity							222			0
S3	2000	2000	2000	2	0	2	Export	504	Morocco	MAR	0	World	WLD								25	PULP AND WASTE PAPER	1	No Quantity							58906488			0
S3	2000	2000	2000	2	0	2	Export	504	Morocco	MAR	251	France	FRA								25	PULP AND WASTE PAPER	1	No Quantity							11552637			0
S3	2000	2000	2000	2	0	2	Export	504	Morocco	MAR	300	Greece	GRC								25	PULP AND WASTE PAPER	1	No Quantity							4092236			0
S3	2000	2000	2000	2	0	2	Export	504	Morocco	MAR	381	Italy	ITA								25	PULP AND WASTE PAPER	1	No Quantity							16265432			0
S3	2000	2000	2000	2	0	2	Export	504	Morocco	MAR	788	Tunisia	TUN								25	PULP AND WASTE PAPER	1	No Quantity							10173923			0
S3	2000	2000	2000	2	0	2	Export	504	Morocco	MAR	792	Turkey	TUR								25	PULP AND WASTE PAPER	1	No Quantity							14958347			0
S3	2000	2000	2000	2	0	2	Export	504	Morocco	MAR	818	Egypt	EGY								25	PULP AND WASTE PAPER	1	No Quantity							1863449			0
S3	2000	2000	2000	2	0	2	Export	504	Morocco	MAR	899	Areas, nes									25	PULP AND WASTE PAPER	1	No Quantity							464			0
S3	2000	2000	2000	2	0	2	Export	504	Morocco	MAR	0	World	WLD								26	TEXTILE FIBRES	1	No Quantity							3018638			0
S3	2000	2000	2000	2	0	2	Export	504	Morocco	MAR	56	Belgium	BEL								26	TEXTILE FIBRES	1	No Quantity							527504			0
S3	2000	2000	2000	2	0	2	Export	504	Morocco	MAR	251	France	FRA								26	TEXTILE FIBRES	1	No Quantity							303268			0
S3	2000	2000	2000	2	0	2	Export	504	Morocco	MAR	276	Germany	DEU								26	TEXTILE FIBRES	1	No Quantity							19248			0
S3	2000	2000	2000	2	0	2	Export	504	Morocco	MAR	381	Italy	ITA								26	TEXTILE FIBRES	1	No Quantity							1139			0
S3	2000	2000	2000	2	0	2	Export	504	Morocco	MAR	392	Japan	JPN								26	TEXTILE FIBRES	1	No Quantity							22141			0
S3	2000	2000	2000	2	0	2	Export	504	Morocco	MAR	404	Kenya	KEN								26	TEXTILE FIBRES	1	No Quantity							485621			0
S3	2000	2000	2000	2	0	2	Export	504	Morocco	MAR	528	Netherlands	NLD								26	TEXTILE FIBRES	1	No Quantity							459898			0
S3	2000	2000	2000	2	0	2	Export	504	Morocco	MAR	620	Portugal	PRT								26	TEXTILE FIBRES	1	No Quantity							403722			0
S3	2000	2000	2000	2	0	2	Export	504	Morocco	MAR	710	South Africa	ZAF								26	TEXTILE FIBRES	1	No Quantity							721015			0
S3	2000	2000	2000	2	0	2	Export	504	Morocco	MAR	724	Spain	ESP								26	TEXTILE FIBRES	1	No Quantity							43138			0
S3	2000	2000	2000	2	0	2	Export	504	Morocco	MAR	768	Togo	TGO								26	TEXTILE FIBRES	1	No Quantity							5656			0
S3	2000	2000	2000	2	0	2	Export	504	Morocco	MAR	788	Tunisia	TUN								26	TEXTILE FIBRES	1	No Quantity							23772			0
S3	2000	2000	2000	2	0	2	Export	504	Morocco	MAR	842	USA	USA								26	TEXTILE FIBRES	1	No Quantity							824			0
S3	2000	2000	2000	2	0	2	Export	504	Morocco	MAR	899	Areas, nes									26	TEXTILE FIBRES	1	No Quantity							1692			0
S3	2000	2000	2000	2	0	2	Export	504	Morocco	MAR	0	World	WLD								27	CRUDE FERTILIZER,MINERAL	1	No Quantity							427872544			0
S3	2000	2000	2000	2	0	2	Export	504	Morocco	MAR	12	Algeria	DZA								27	CRUDE FERTILIZER,MINERAL	1	No Quantity							30944			0
S3	2000	2000	2000	2	0	2	Export	504	Morocco	MAR	24	Angola	AGO								27	CRUDE FERTILIZER,MINERAL	1	No Quantity							1064806			0
S3	2000	2000	2000	2	0	2	Export	504	Morocco	MAR	36	Australia	AUS								27	CRUDE FERTILIZER,MINERAL	1	No Quantity							14545580			0
S3	2000	2000	2000	2	0	2	Export	504	Morocco	MAR	40	Austria	AUT								27	CRUDE FERTILIZER,MINERAL	1	No Quantity							5457094			0
S3	2000	2000	2000	2	0	2	Export	504	Morocco	MAR	56	Belgium	BEL								27	CRUDE FERTILIZER,MINERAL	1	No Quantity							18417030			0
S3	2000	2000	2000	2	0	2	Export	504	Morocco	MAR	76	Brazil	BRA								27	CRUDE FERTILIZER,MINERAL	1	No Quantity							14456530			0
S3	2000	2000	2000	2	0	2	Export	504	Morocco	MAR	100	Bulgaria	BGR								27	CRUDE FERTILIZER,MINERAL	1	No Quantity							6130336			0
S3	2000	2000	2000	2	0	2	Export	504	Morocco	MAR	120	Cameroon	CMR								27	CRUDE FERTILIZER,MINERAL	1	No Quantity							75837			0
S3	2000	2000	2000	2	0	2	Export	504	Morocco	MAR	124	Canada	CAN								27	CRUDE FERTILIZER,MINERAL	1	No Quantity							5694363			0
S3	2000	2000	2000	2	0	2	Export	504	Morocco	MAR	156	China	CHN								27	CRUDE FERTILIZER,MINERAL	1	No Quantity							66059			0
S3	2000	2000	2000	2	0	2	Export	504	Morocco	MAR	170	Colombia	COL								27	CRUDE FERTILIZER,MINERAL	1	No Quantity							31070			0
S3	2000	2000	2000	2	0	2	Export	504	Morocco	MAR	178	Congo	COG								27	CRUDE FERTILIZER,MINERAL	1	No Quantity							244011			0
S3	2000	2000	2000	2	0	2	Export	504	Morocco	MAR	191	Croatia	HRV								27	CRUDE FERTILIZER,MINERAL	1	No Quantity							10321334			0
S3	2000	2000	2000	2	0	2	Export	504	Morocco	MAR	204	Benin	BEN								27	CRUDE FERTILIZER,MINERAL	1	No Quantity							12177			0
S3	2000	2000	2000	2	0	2	Export	504	Morocco	MAR	208	Denmark	DNK								27	CRUDE FERTILIZER,MINERAL	1	No Quantity							987			0
S3	2000	2000	2000	2	0	2	Export	504	Morocco	MAR	226	Equatorial Guinea	GNQ								27	CRUDE FERTILIZER,MINERAL	1	No Quantity							92595			0
S3	2000	2000	2000	2	0	2	Export	504	Morocco	MAR	251	France	FRA								27	CRUDE FERTILIZER,MINERAL	1	No Quantity							31905410			0
S3	2000	2000	2000	2	0	2	Export	504	Morocco	MAR	266	Gabon	GAB								27	CRUDE FERTILIZER,MINERAL	1	No Quantity							60688			0
S3	2000	2000	2000	2	0	2	Export	504	Morocco	MAR	270	Gambia	GMB								27	CRUDE FERTILIZER,MINERAL	1	No Quantity							5904			0
S3	2000	2000	2000	2	0	2	Export	504	Morocco	MAR	276	Germany	DEU								27	CRUDE FERTILIZER,MINERAL	1	No Quantity							3568939			0
S3	2000	2000	2000	2	0	2	Export	504	Morocco	MAR	288	Ghana	GHA								27	CRUDE FERTILIZER,MINERAL	1	No Quantity							17887			0
S3	2000	2000	2000	2	0	2	Export	504	Morocco	MAR	300	Greece	GRC								27	CRUDE FERTILIZER,MINERAL	1	No Quantity							7404097			0
S3	2000	2000	2000	2	0	2	Export	504	Morocco	MAR	324	Guinea	GIN								27	CRUDE FERTILIZER,MINERAL	1	No Quantity							554859			0
S3	2000	2000	2000	2	0	2	Export	504	Morocco	MAR	344	China, Hong Kong SAR	HKG								27	CRUDE FERTILIZER,MINERAL	1	No Quantity							5939			0
S3	2000	2000	2000	2	0	2	Export	504	Morocco	MAR	364	Iran	IRN								27	CRUDE FERTILIZER,MINERAL	1	No Quantity							3419849			0
S3	2000	2000	2000	2	0	2	Export	504	Morocco	MAR	372	Ireland	IRL								27	CRUDE FERTILIZER,MINERAL	1	No Quantity							156507			0
S3	2000	2000	2000	2	0	2	Export	504	Morocco	MAR	381	Italy	ITA								27	CRUDE FERTILIZER,MINERAL	1	No Quantity							6643109			0
S3	2000	2000	2000	2	0	2	Export	504	Morocco	MAR	384	Côte d'Ivoire	CIV								27	CRUDE FERTILIZER,MINERAL	1	No Quantity							187291			0
S3	2000	2000	2000	2	0	2	Export	504	Morocco	MAR	392	Japan	JPN								27	CRUDE FERTILIZER,MINERAL	1	No Quantity							6468215			0
S3	2000	2000	2000	2	0	2	Export	504	Morocco	MAR	410	Rep. of Korea	KOR								27	CRUDE FERTILIZER,MINERAL	1	No Quantity							10223144			0
S3	2000	2000	2000	2	0	2	Export	504	Morocco	MAR	434	Libya	LBY								27	CRUDE FERTILIZER,MINERAL	1	No Quantity							231462			0
S3	2000	2000	2000	2	0	2	Export	504	Morocco	MAR	466	Mali	MLI								27	CRUDE FERTILIZER,MINERAL	1	No Quantity							8350			0
S3	2000	2000	2000	2	0	2	Export	504	Morocco	MAR	484	Mexico	MEX								27	CRUDE FERTILIZER,MINERAL	1	No Quantity							49816480			0
S3	2000	2000	2000	2	0	2	Export	504	Morocco	MAR	490	Other Asia, nes									27	CRUDE FERTILIZER,MINERAL	1	No Quantity							1707142			0
S3	2000	2000	2000	2	0	2	Export	504	Morocco	MAR	528	Netherlands	NLD								27	CRUDE FERTILIZER,MINERAL	1	No Quantity							88656			0
S3	2000	2000	2000	2	0	2	Export	504	Morocco	MAR	554	New Zealand	NZL								27	CRUDE FERTILIZER,MINERAL	1	No Quantity							21184302			0
S3	2000	2000	2000	2	0	2	Export	504	Morocco	MAR	562	Niger	NER								27	CRUDE FERTILIZER,MINERAL	1	No Quantity							275390			0
S3	2000	2000	2000	2	0	2	Export	504	Morocco	MAR	566	Nigeria	NGA								27	CRUDE FERTILIZER,MINERAL	1	No Quantity							752517			0
S3	2000	2000	2000	2	0	2	Export	504	Morocco	MAR	579	Norway	NOR								27	CRUDE FERTILIZER,MINERAL	1	No Quantity							7616425			0
S3	2000	2000	2000	2	0	2	Export	504	Morocco	MAR	586	Pakistan	PAK								27	CRUDE FERTILIZER,MINERAL	1	No Quantity							9852556			0
S3	2000	2000	2000	2	0	2	Export	504	Morocco	MAR	604	Peru	PER								27	CRUDE FERTILIZER,MINERAL	1	No Quantity							2896910			0
S3	2000	2000	2000	2	0	2	Export	504	Morocco	MAR	616	Poland	POL								27	CRUDE FERTILIZER,MINERAL	1	No Quantity							22967048			0
S3	2000	2000	2000	2	0	2	Export	504	Morocco	MAR	620	Portugal	PRT								27	CRUDE FERTILIZER,MINERAL	1	No Quantity							874947			0
S3	2000	2000	2000	2	0	2	Export	504	Morocco	MAR	642	Romania	ROU								27	CRUDE FERTILIZER,MINERAL	1	No Quantity							10774331			0
S3	2000	2000	2000	2	0	2	Export	504	Morocco	MAR	682	Saudi Arabia	SAU								27	CRUDE FERTILIZER,MINERAL	1	No Quantity							3139			0
S3	2000	2000	2000	2	0	2	Export	504	Morocco	MAR	686	Senegal	SEN								27	CRUDE FERTILIZER,MINERAL	1	No Quantity							1727122			0
S3	2000	2000	2000	2	0	2	Export	504	Morocco	MAR	699	India	IND								27	CRUDE FERTILIZER,MINERAL	1	No Quantity							11899173			0
S3	2000	2000	2000	2	0	2	Export	504	Morocco	MAR	724	Spain	ESP								27	CRUDE FERTILIZER,MINERAL	1	No Quantity							59791136			0
S3	2000	2000	2000	2	0	2	Export	504	Morocco	MAR	757	Switzerland	CHE								27	CRUDE FERTILIZER,MINERAL	1	No Quantity							1131			0
S3	2000	2000	2000	2	0	2	Export	504	Morocco	MAR	764	Thailand	THA								27	CRUDE FERTILIZER,MINERAL	1	No Quantity							4714273			0
S3	2000	2000	2000	2	0	2	Export	504	Morocco	MAR	768	Togo	TGO								27	CRUDE FERTILIZER,MINERAL	1	No Quantity							43700			0
S3	2000	2000	2000	2	0	2	Export	504	Morocco	MAR	780	Trinidad and Tobago	TTO								27	CRUDE FERTILIZER,MINERAL	1	No Quantity							1264482			0
S3	2000	2000	2000	2	0	2	Export	504	Morocco	MAR	784	United Arab Emirates	ARE								27	CRUDE FERTILIZER,MINERAL	1	No Quantity							9717			0
S3	2000	2000	2000	2	0	2	Export	504	Morocco	MAR	788	Tunisia	TUN								27	CRUDE FERTILIZER,MINERAL	1	No Quantity							1291134			0
S3	2000	2000	2000	2	0	2	Export	504	Morocco	MAR	792	Turkey	TUR								27	CRUDE FERTILIZER,MINERAL	1	No Quantity							1076329			0
S3	2000	2000	2000	2	0	2	Export	504	Morocco	MAR	818	Egypt	EGY								27	CRUDE FERTILIZER,MINERAL	1	No Quantity							220239			0
S3	2000	2000	2000	2	0	2	Export	504	Morocco	MAR	826	United Kingdom	GBR								27	CRUDE FERTILIZER,MINERAL	1	No Quantity							2975868			0
S3	2000	2000	2000	2	0	2	Export	504	Morocco	MAR	842	USA	USA								27	CRUDE FERTILIZER,MINERAL	1	No Quantity							60994668			0
S3	2000	2000	2000	2	0	2	Export	504	Morocco	MAR	854	Burkina Faso	BFA								27	CRUDE FERTILIZER,MINERAL	1	No Quantity							3921			0
S3	2000	2000	2000	2	0	2	Export	504	Morocco	MAR	862	Venezuela	VEN								27	CRUDE FERTILIZER,MINERAL	1	No Quantity							5542519			0
S3	2000	2000	2000	2	0	2	Export	504	Morocco	MAR	899	Areas, nes									27	CRUDE FERTILIZER,MINERAL	1	No Quantity							4891			0
S3	2000	2000	2000	2	0	2	Export	504	Morocco	MAR	0	World	WLD								28	METALLIFEROUS ORE,SCRAP	1	No Quantity							114864528			0
S3	2000	2000	2000	2	0	2	Export	504	Morocco	MAR	56	Belgium	BEL								28	METALLIFEROUS ORE,SCRAP	1	No Quantity							4780087			0
S3	2000	2000	2000	2	0	2	Export	504	Morocco	MAR	100	Bulgaria	BGR								28	METALLIFEROUS ORE,SCRAP	1	No Quantity							14273599			0
S3	2000	2000	2000	2	0	2	Export	504	Morocco	MAR	124	Canada	CAN								28	METALLIFEROUS ORE,SCRAP	1	No Quantity							940834			0
S3	2000	2000	2000	2	0	2	Export	504	Morocco	MAR	156	China	CHN								28	METALLIFEROUS ORE,SCRAP	1	No Quantity							3123728			0
S3	2000	2000	2000	2	0	2	Export	504	Morocco	MAR	251	France	FRA								28	METALLIFEROUS ORE,SCRAP	1	No Quantity							22189196			0
S3	2000	2000	2000	2	0	2	Export	504	Morocco	MAR	276	Germany	DEU								28	METALLIFEROUS ORE,SCRAP	1	No Quantity							6799946			0
S3	2000	2000	2000	2	0	2	Export	504	Morocco	MAR	300	Greece	GRC								28	METALLIFEROUS ORE,SCRAP	1	No Quantity							2210048			0
S3	2000	2000	2000	2	0	2	Export	504	Morocco	MAR	344	China, Hong Kong SAR	HKG								28	METALLIFEROUS ORE,SCRAP	1	No Quantity							194866			0
S3	2000	2000	2000	2	0	2	Export	504	Morocco	MAR	381	Italy	ITA								28	METALLIFEROUS ORE,SCRAP	1	No Quantity							6157313			0
S3	2000	2000	2000	2	0	2	Export	504	Morocco	MAR	410	Rep. of Korea	KOR								28	METALLIFEROUS ORE,SCRAP	1	No Quantity							2420867			0
S3	2000	2000	2000	2	0	2	Export	504	Morocco	MAR	434	Libya	LBY								28	METALLIFEROUS ORE,SCRAP	1	No Quantity							21221			0
S3	2000	2000	2000	2	0	2	Export	504	Morocco	MAR	458	Malaysia	MYS								28	METALLIFEROUS ORE,SCRAP	1	No Quantity							4838			0
S3	2000	2000	2000	2	0	2	Export	504	Morocco	MAR	490	Other Asia, nes									28	METALLIFEROUS ORE,SCRAP	1	No Quantity							96075			0
S3	2000	2000	2000	2	0	2	Export	504	Morocco	MAR	528	Netherlands	NLD								28	METALLIFEROUS ORE,SCRAP	1	No Quantity							3054213			0
S3	2000	2000	2000	2	0	2	Export	504	Morocco	MAR	579	Norway	NOR								28	METALLIFEROUS ORE,SCRAP	1	No Quantity							377356			0
S3	2000	2000	2000	2	0	2	Export	504	Morocco	MAR	586	Pakistan	PAK								28	METALLIFEROUS ORE,SCRAP	1	No Quantity							85524			0
S3	2000	2000	2000	2	0	2	Export	504	Morocco	MAR	616	Poland	POL								28	METALLIFEROUS ORE,SCRAP	1	No Quantity							4259			0
S3	2000	2000	2000	2	0	2	Export	504	Morocco	MAR	620	Portugal	PRT								28	METALLIFEROUS ORE,SCRAP	1	No Quantity							34823			0
S3	2000	2000	2000	2	0	2	Export	504	Morocco	MAR	682	Saudi Arabia	SAU								28	METALLIFEROUS ORE,SCRAP	1	No Quantity							62793			0
S3	2000	2000	2000	2	0	2	Export	504	Morocco	MAR	699	India	IND								28	METALLIFEROUS ORE,SCRAP	1	No Quantity							828664			0
S3	2000	2000	2000	2	0	2	Export	504	Morocco	MAR	702	Singapore	SGP								28	METALLIFEROUS ORE,SCRAP	1	No Quantity							10354			0
S3	2000	2000	2000	2	0	2	Export	504	Morocco	MAR	710	South Africa	ZAF								28	METALLIFEROUS ORE,SCRAP	1	No Quantity							25674			0
S3	2000	2000	2000	2	0	2	Export	504	Morocco	MAR	724	Spain	ESP								28	METALLIFEROUS ORE,SCRAP	1	No Quantity							45661132			0
S3	2000	2000	2000	2	0	2	Export	504	Morocco	MAR	752	Sweden	SWE								28	METALLIFEROUS ORE,SCRAP	1	No Quantity							32127			0
S3	2000	2000	2000	2	0	2	Export	504	Morocco	MAR	760	Syria	SYR								28	METALLIFEROUS ORE,SCRAP	1	No Quantity							6966			0
S3	2000	2000	2000	2	0	2	Export	504	Morocco	MAR	784	United Arab Emirates	ARE								28	METALLIFEROUS ORE,SCRAP	1	No Quantity							94582			0
S3	2000	2000	2000	2	0	2	Export	504	Morocco	MAR	818	Egypt	EGY								28	METALLIFEROUS ORE,SCRAP	1	No Quantity							6905			0
S3	2000	2000	2000	2	0	2	Export	504	Morocco	MAR	826	United Kingdom	GBR								28	METALLIFEROUS ORE,SCRAP	1	No Quantity							1165296			0
S3	2000	2000	2000	2	0	2	Export	504	Morocco	MAR	842	USA	USA								28	METALLIFEROUS ORE,SCRAP	1	No Quantity							201245			0
S3	2000	2000	2000	2	0	2	Export	504	Morocco	MAR	0	World	WLD								29	CRUDE ANIMAL,VEG.MATERL.	1	No Quantity							64726312			0
S3	2000	2000	2000	2	0	2	Export	504	Morocco	MAR	12	Algeria	DZA								29	CRUDE ANIMAL,VEG.MATERL.	1	No Quantity							14486			0
S3	2000	2000	2000	2	0	2	Export	504	Morocco	MAR	32	Argentina	ARG								29	CRUDE ANIMAL,VEG.MATERL.	1	No Quantity							12256			0
S3	2000	2000	2000	2	0	2	Export	504	Morocco	MAR	36	Australia	AUS								29	CRUDE ANIMAL,VEG.MATERL.	1	No Quantity							295066			0
S3	2000	2000	2000	2	0	2	Export	504	Morocco	MAR	40	Austria	AUT								29	CRUDE ANIMAL,VEG.MATERL.	1	No Quantity							297358			0
S3	2000	2000	2000	2	0	2	Export	504	Morocco	MAR	50	Bangladesh	BGD								29	CRUDE ANIMAL,VEG.MATERL.	1	No Quantity							15630			0
S3	2000	2000	2000	2	0	2	Export	504	Morocco	MAR	56	Belgium	BEL								29	CRUDE ANIMAL,VEG.MATERL.	1	No Quantity							2518266			0
S3	2000	2000	2000	2	0	2	Export	504	Morocco	MAR	76	Brazil	BRA								29	CRUDE ANIMAL,VEG.MATERL.	1	No Quantity							32160			0
S3	2000	2000	2000	2	0	2	Export	504	Morocco	MAR	100	Bulgaria	BGR								29	CRUDE ANIMAL,VEG.MATERL.	1	No Quantity							11668			0
S3	2000	2000	2000	2	0	2	Export	504	Morocco	MAR	120	Cameroon	CMR								29	CRUDE ANIMAL,VEG.MATERL.	1	No Quantity							6270			0
S3	2000	2000	2000	2	0	2	Export	504	Morocco	MAR	124	Canada	CAN								29	CRUDE ANIMAL,VEG.MATERL.	1	No Quantity							682256			0
S3	2000	2000	2000	2	0	2	Export	504	Morocco	MAR	152	Chile	CHL								29	CRUDE ANIMAL,VEG.MATERL.	1	No Quantity							107619			0
S3	2000	2000	2000	2	0	2	Export	504	Morocco	MAR	156	China	CHN								29	CRUDE ANIMAL,VEG.MATERL.	1	No Quantity							26790			0
S3	2000	2000	2000	2	0	2	Export	504	Morocco	MAR	203	Czechia	CZE								29	CRUDE ANIMAL,VEG.MATERL.	1	No Quantity							7153			0
S3	2000	2000	2000	2	0	2	Export	504	Morocco	MAR	208	Denmark	DNK								29	CRUDE ANIMAL,VEG.MATERL.	1	No Quantity							21358			0
S3	2000	2000	2000	2	0	2	Export	504	Morocco	MAR	233	Estonia	EST								29	CRUDE ANIMAL,VEG.MATERL.	1	No Quantity							9150			0
S3	2000	2000	2000	2	0	2	Export	504	Morocco	MAR	246	Finland	FIN								29	CRUDE ANIMAL,VEG.MATERL.	1	No Quantity							120409			0
S3	2000	2000	2000	2	0	2	Export	504	Morocco	MAR	251	France	FRA								29	CRUDE ANIMAL,VEG.MATERL.	1	No Quantity							17762276			0
S3	2000	2000	2000	2	0	2	Export	504	Morocco	MAR	276	Germany	DEU								29	CRUDE ANIMAL,VEG.MATERL.	1	No Quantity							12699702			0
S3	2000	2000	2000	2	0	2	Export	504	Morocco	MAR	300	Greece	GRC								29	CRUDE ANIMAL,VEG.MATERL.	1	No Quantity							94127			0
S3	2000	2000	2000	2	0	2	Export	504	Morocco	MAR	344	China, Hong Kong SAR	HKG								29	CRUDE ANIMAL,VEG.MATERL.	1	No Quantity							49461			0
S3	2000	2000	2000	2	0	2	Export	504	Morocco	MAR	348	Hungary	HUN								29	CRUDE ANIMAL,VEG.MATERL.	1	No Quantity							22509			0
S3	2000	2000	2000	2	0	2	Export	504	Morocco	MAR	372	Ireland	IRL								29	CRUDE ANIMAL,VEG.MATERL.	1	No Quantity							157669			0
S3	2000	2000	2000	2	0	2	Export	504	Morocco	MAR	381	Italy	ITA								29	CRUDE ANIMAL,VEG.MATERL.	1	No Quantity							4032583			0
S3	2000	2000	2000	2	0	2	Export	504	Morocco	MAR	392	Japan	JPN								29	CRUDE ANIMAL,VEG.MATERL.	1	No Quantity							4290903			0
S3	2000	2000	2000	2	0	2	Export	504	Morocco	MAR	398	Kazakhstan	KAZ								29	CRUDE ANIMAL,VEG.MATERL.	1	No Quantity							35709			0
S3	2000	2000	2000	2	0	2	Export	504	Morocco	MAR	400	Jordan	JOR								29	CRUDE ANIMAL,VEG.MATERL.	1	No Quantity							4882			0
S3	2000	2000	2000	2	0	2	Export	504	Morocco	MAR	410	Rep. of Korea	KOR								29	CRUDE ANIMAL,VEG.MATERL.	1	No Quantity							1507009			0
S3	2000	2000	2000	2	0	2	Export	504	Morocco	MAR	422	Lebanon	LBN								29	CRUDE ANIMAL,VEG.MATERL.	1	No Quantity							34905			0
S3	2000	2000	2000	2	0	2	Export	504	Morocco	MAR	434	Libya	LBY								29	CRUDE ANIMAL,VEG.MATERL.	1	No Quantity							122807			0
S3	2000	2000	2000	2	0	2	Export	504	Morocco	MAR	440	Lithuania	LTU								29	CRUDE ANIMAL,VEG.MATERL.	1	No Quantity							12284			0
S3	2000	2000	2000	2	0	2	Export	504	Morocco	MAR	466	Mali	MLI								29	CRUDE ANIMAL,VEG.MATERL.	1	No Quantity							56454			0
S3	2000	2000	2000	2	0	2	Export	504	Morocco	MAR	484	Mexico	MEX								29	CRUDE ANIMAL,VEG.MATERL.	1	No Quantity							155592			0
S3	2000	2000	2000	2	0	2	Export	504	Morocco	MAR	490	Other Asia, nes									29	CRUDE ANIMAL,VEG.MATERL.	1	No Quantity							150774			0
S3	2000	2000	2000	2	0	2	Export	504	Morocco	MAR	524	Nepal	NPL								29	CRUDE ANIMAL,VEG.MATERL.	1	No Quantity							155680			0
S3	2000	2000	2000	2	0	2	Export	504	Morocco	MAR	528	Netherlands	NLD								29	CRUDE ANIMAL,VEG.MATERL.	1	No Quantity							1769093			0
S3	2000	2000	2000	2	0	2	Export	504	Morocco	MAR	562	Niger	NER								29	CRUDE ANIMAL,VEG.MATERL.	1	No Quantity							39499			0
S3	2000	2000	2000	2	0	2	Export	504	Morocco	MAR	566	Nigeria	NGA								29	CRUDE ANIMAL,VEG.MATERL.	1	No Quantity							71122			0
S3	2000	2000	2000	2	0	2	Export	504	Morocco	MAR	579	Norway	NOR								29	CRUDE ANIMAL,VEG.MATERL.	1	No Quantity							190613			0
S3	2000	2000	2000	2	0	2	Export	504	Morocco	MAR	586	Pakistan	PAK								29	CRUDE ANIMAL,VEG.MATERL.	1	No Quantity							86519			0
S3	2000	2000	2000	2	0	2	Export	504	Morocco	MAR	608	Philippines	PHL								29	CRUDE ANIMAL,VEG.MATERL.	1	No Quantity							67882			0
S3	2000	2000	2000	2	0	2	Export	504	Morocco	MAR	616	Poland	POL								29	CRUDE ANIMAL,VEG.MATERL.	1	No Quantity							5333			0
S3	2000	2000	2000	2	0	2	Export	504	Morocco	MAR	620	Portugal	PRT								29	CRUDE ANIMAL,VEG.MATERL.	1	No Quantity							575016			0
S3	2000	2000	2000	2	0	2	Export	504	Morocco	MAR	643	Russian Federation	RUS								29	CRUDE ANIMAL,VEG.MATERL.	1	No Quantity							301756			0
S3	2000	2000	2000	2	0	2	Export	504	Morocco	MAR	682	Saudi Arabia	SAU								29	CRUDE ANIMAL,VEG.MATERL.	1	No Quantity							25262			0
S3	2000	2000	2000	2	0	2	Export	504	Morocco	MAR	699	India	IND								29	CRUDE ANIMAL,VEG.MATERL.	1	No Quantity							431549			0
S3	2000	2000	2000	2	0	2	Export	504	Morocco	MAR	703	Slovakia	SVK								29	CRUDE ANIMAL,VEG.MATERL.	1	No Quantity							43506			0
S3	2000	2000	2000	2	0	2	Export	504	Morocco	MAR	710	South Africa	ZAF								29	CRUDE ANIMAL,VEG.MATERL.	1	No Quantity							4989			0
S3	2000	2000	2000	2	0	2	Export	504	Morocco	MAR	724	Spain	ESP								29	CRUDE ANIMAL,VEG.MATERL.	1	No Quantity							3302101			0
S3	2000	2000	2000	2	0	2	Export	504	Morocco	MAR	752	Sweden	SWE								29	CRUDE ANIMAL,VEG.MATERL.	1	No Quantity							6476			0
S3	2000	2000	2000	2	0	2	Export	504	Morocco	MAR	757	Switzerland	CHE								29	CRUDE ANIMAL,VEG.MATERL.	1	No Quantity							987738			0
S3	2000	2000	2000	2	0	2	Export	504	Morocco	MAR	760	Syria	SYR								29	CRUDE ANIMAL,VEG.MATERL.	1	No Quantity							10235			0
S3	2000	2000	2000	2	0	2	Export	504	Morocco	MAR	768	Togo	TGO								29	CRUDE ANIMAL,VEG.MATERL.	1	No Quantity							37206			0
S3	2000	2000	2000	2	0	2	Export	504	Morocco	MAR	784	United Arab Emirates	ARE								29	CRUDE ANIMAL,VEG.MATERL.	1	No Quantity							92838			0
S3	2000	2000	2000	2	0	2	Export	504	Morocco	MAR	788	Tunisia	TUN								29	CRUDE ANIMAL,VEG.MATERL.	1	No Quantity							138388			0
S3	2000	2000	2000	2	0	2	Export	504	Morocco	MAR	792	Turkey	TUR								29	CRUDE ANIMAL,VEG.MATERL.	1	No Quantity							13906			0
S3	2000	2000	2000	2	0	2	Export	504	Morocco	MAR	818	Egypt	EGY								29	CRUDE ANIMAL,VEG.MATERL.	1	No Quantity							14315			0
S3	2000	2000	2000	2	0	2	Export	504	Morocco	MAR	826	United Kingdom	GBR								29	CRUDE ANIMAL,VEG.MATERL.	1	No Quantity							4042553			0
S3	2000	2000	2000	2	0	2	Export	504	Morocco	MAR	842	USA	USA								29	CRUDE ANIMAL,VEG.MATERL.	1	No Quantity							6940126			0
S3	2000	2000	2000	2	0	2	Export	504	Morocco	MAR	887	Yemen	YEM								29	CRUDE ANIMAL,VEG.MATERL.	1	No Quantity							1678			0
S3	2000	2000	2000	2	0	2	Export	504	Morocco	MAR	899	Areas, nes									29	CRUDE ANIMAL,VEG.MATERL.	1	No Quantity							3391			0
S3	2000	2000	2000	2	0	2	Export	504	Morocco	MAR	0	World	WLD								33	PETROLEUM,PETROL.PRODUCT	1	No Quantity							271782016			0
S3	2000	2000	2000	2	0	2	Export	504	Morocco	MAR	76	Brazil	BRA								33	PETROLEUM,PETROL.PRODUCT	1	No Quantity							9590666			0
S3	2000	2000	2000	2	0	2	Export	504	Morocco	MAR	251	France	FRA								33	PETROLEUM,PETROL.PRODUCT	1	No Quantity							117321168			0
S3	2000	2000	2000	2	0	2	Export	504	Morocco	MAR	276	Germany	DEU								33	PETROLEUM,PETROL.PRODUCT	1	No Quantity							782			0
S3	2000	2000	2000	2	0	2	Export	504	Morocco	MAR	292	Gibraltar	GIB								33	PETROLEUM,PETROL.PRODUCT	1	No Quantity							6314739			0
S3	2000	2000	2000	2	0	2	Export	504	Morocco	MAR	381	Italy	ITA								33	PETROLEUM,PETROL.PRODUCT	1	No Quantity							63126316			0
S3	2000	2000	2000	2	0	2	Export	504	Morocco	MAR	384	Côte d'Ivoire	CIV								33	PETROLEUM,PETROL.PRODUCT	1	No Quantity							25303			0
S3	2000	2000	2000	2	0	2	Export	504	Morocco	MAR	434	Libya	LBY								33	PETROLEUM,PETROL.PRODUCT	1	No Quantity							903			0
S3	2000	2000	2000	2	0	2	Export	504	Morocco	MAR	478	Mauritania	MRT								33	PETROLEUM,PETROL.PRODUCT	1	No Quantity							34527			0
S3	2000	2000	2000	2	0	2	Export	504	Morocco	MAR	528	Netherlands	NLD								33	PETROLEUM,PETROL.PRODUCT	1	No Quantity							6210446			0
S3	2000	2000	2000	2	0	2	Export	504	Morocco	MAR	566	Nigeria	NGA								33	PETROLEUM,PETROL.PRODUCT	1	No Quantity							222532			0
S3	2000	2000	2000	2	0	2	Export	504	Morocco	MAR	586	Pakistan	PAK								33	PETROLEUM,PETROL.PRODUCT	1	No Quantity							68168			0
S3	2000	2000	2000	2	0	2	Export	504	Morocco	MAR	686	Senegal	SEN								33	PETROLEUM,PETROL.PRODUCT	1	No Quantity							33098			0
S3	2000	2000	2000	2	0	2	Export	504	Morocco	MAR	699	India	IND								33	PETROLEUM,PETROL.PRODUCT	1	No Quantity							689177			0
S3	2000	2000	2000	2	0	2	Export	504	Morocco	MAR	702	Singapore	SGP								33	PETROLEUM,PETROL.PRODUCT	1	No Quantity							8884450			0
S3	2000	2000	2000	2	0	2	Export	504	Morocco	MAR	724	Spain	ESP								33	PETROLEUM,PETROL.PRODUCT	1	No Quantity							10347853			0
S3	2000	2000	2000	2	0	2	Export	504	Morocco	MAR	784	United Arab Emirates	ARE								33	PETROLEUM,PETROL.PRODUCT	1	No Quantity							1014274			0
S3	2000	2000	2000	2	0	2	Export	504	Morocco	MAR	788	Tunisia	TUN								33	PETROLEUM,PETROL.PRODUCT	1	No Quantity							11541439			0
S3	2000	2000	2000	2	0	2	Export	504	Morocco	MAR	818	Egypt	EGY								33	PETROLEUM,PETROL.PRODUCT	1	No Quantity							24596			0
S3	2000	2000	2000	2	0	2	Export	504	Morocco	MAR	837	Bunkers									33	PETROLEUM,PETROL.PRODUCT	1	No Quantity							14627308			0
S3	2000	2000	2000	2	0	2	Export	504	Morocco	MAR	838	Free Zones									33	PETROLEUM,PETROL.PRODUCT	1	No Quantity							93335			0
S3	2000	2000	2000	2	0	2	Export	504	Morocco	MAR	842	USA	USA								33	PETROLEUM,PETROL.PRODUCT	1	No Quantity							21598434			0
S3	2000	2000	2000	2	0	2	Export	504	Morocco	MAR	887	Yemen	YEM								33	PETROLEUM,PETROL.PRODUCT	1	No Quantity							11365			0
S3	2000	2000	2000	2	0	2	Export	504	Morocco	MAR	899	Areas, nes									33	PETROLEUM,PETROL.PRODUCT	1	No Quantity							1145			0
S3	2000	2000	2000	2	0	2	Export	504	Morocco	MAR	0	World	WLD								34	GAS,NATURAL,MANUFACTURED	1	No Quantity							28			0
S3	2000	2000	2000	2	0	2	Export	504	Morocco	MAR	899	Areas, nes									34	GAS,NATURAL,MANUFACTURED	1	No Quantity							28			0
S3	2000	2000	2000	2	0	2	Export	504	Morocco	MAR	0	World	WLD								41	ANIMAL OILS AND FATS	1	No Quantity							2500583			0
S3	2000	2000	2000	2	0	2	Export	504	Morocco	MAR	251	France	FRA								41	ANIMAL OILS AND FATS	1	No Quantity							225982			0
S3	2000	2000	2000	2	0	2	Export	504	Morocco	MAR	566	Nigeria	NGA								41	ANIMAL OILS AND FATS	1	No Quantity							267286			0
S3	2000	2000	2000	2	0	2	Export	504	Morocco	MAR	579	Norway	NOR								41	ANIMAL OILS AND FATS	1	No Quantity							1771383			0
S3	2000	2000	2000	2	0	2	Export	504	Morocco	MAR	724	Spain	ESP								41	ANIMAL OILS AND FATS	1	No Quantity							235932			0
S3	2000	2000	2000	2	0	2	Export	504	Morocco	MAR	0	World	WLD								42	FIXED VEG. FATS AND OILS	1	No Quantity							1186968			0
S3	2000	2000	2000	2	0	2	Export	504	Morocco	MAR	56	Belgium	BEL								42	FIXED VEG. FATS AND OILS	1	No Quantity							29456			0
S3	2000	2000	2000	2	0	2	Export	504	Morocco	MAR	76	Brazil	BRA								42	FIXED VEG. FATS AND OILS	1	No Quantity							140815			0
S3	2000	2000	2000	2	0	2	Export	504	Morocco	MAR	124	Canada	CAN								42	FIXED VEG. FATS AND OILS	1	No Quantity							69218			0
S3	2000	2000	2000	2	0	2	Export	504	Morocco	MAR	152	Chile	CHL								42	FIXED VEG. FATS AND OILS	1	No Quantity							78867			0
S3	2000	2000	2000	2	0	2	Export	504	Morocco	MAR	251	France	FRA								42	FIXED VEG. FATS AND OILS	1	No Quantity							27942			0
S3	2000	2000	2000	2	0	2	Export	504	Morocco	MAR	276	Germany	DEU								42	FIXED VEG. FATS AND OILS	1	No Quantity							74656			0
S3	2000	2000	2000	2	0	2	Export	504	Morocco	MAR	324	Guinea	GIN								42	FIXED VEG. FATS AND OILS	1	No Quantity							22897			0
S3	2000	2000	2000	2	0	2	Export	504	Morocco	MAR	381	Italy	ITA								42	FIXED VEG. FATS AND OILS	1	No Quantity							178455			0
S3	2000	2000	2000	2	0	2	Export	504	Morocco	MAR	410	Rep. of Korea	KOR								42	FIXED VEG. FATS AND OILS	1	No Quantity							28947			0
S3	2000	2000	2000	2	0	2	Export	504	Morocco	MAR	414	Kuwait	KWT								42	FIXED VEG. FATS AND OILS	1	No Quantity							31644			0
S3	2000	2000	2000	2	0	2	Export	504	Morocco	MAR	528	Netherlands	NLD								42	FIXED VEG. FATS AND OILS	1	No Quantity							226206			0
S3	2000	2000	2000	2	0	2	Export	504	Morocco	MAR	579	Norway	NOR								42	FIXED VEG. FATS AND OILS	1	No Quantity							2448			0
S3	2000	2000	2000	2	0	2	Export	504	Morocco	MAR	686	Senegal	SEN								42	FIXED VEG. FATS AND OILS	1	No Quantity							6857			0
S3	2000	2000	2000	2	0	2	Export	504	Morocco	MAR	826	United Kingdom	GBR								42	FIXED VEG. FATS AND OILS	1	No Quantity							24205			0
S3	2000	2000	2000	2	0	2	Export	504	Morocco	MAR	842	USA	USA								42	FIXED VEG. FATS AND OILS	1	No Quantity							243252			0
S3	2000	2000	2000	2	0	2	Export	504	Morocco	MAR	899	Areas, nes									42	FIXED VEG. FATS AND OILS	1	No Quantity							1103			0
S3	2000	2000	2000	2	0	2	Export	504	Morocco	MAR	0	World	WLD								43	ANIMAL,VEG.FATS,OILS,NES	1	No Quantity							107093			0
S3	2000	2000	2000	2	0	2	Export	504	Morocco	MAR	300	Greece	GRC								43	ANIMAL,VEG.FATS,OILS,NES	1	No Quantity							40446			0
S3	2000	2000	2000	2	0	2	Export	504	Morocco	MAR	682	Saudi Arabia	SAU								43	ANIMAL,VEG.FATS,OILS,NES	1	No Quantity							4525			0
S3	2000	2000	2000	2	0	2	Export	504	Morocco	MAR	842	USA	USA								43	ANIMAL,VEG.FATS,OILS,NES	1	No Quantity							61078			0
S3	2000	2000	2000	2	0	2	Export	504	Morocco	MAR	899	Areas, nes									43	ANIMAL,VEG.FATS,OILS,NES	1	No Quantity							1044			0
S3	2000	2000	2000	2	0	2	Export	504	Morocco	MAR	0	World	WLD								51	ORGANIC CHEMICALS	1	No Quantity							2462640			0
S3	2000	2000	2000	2	0	2	Export	504	Morocco	MAR	56	Belgium	BEL								51	ORGANIC CHEMICALS	1	No Quantity							63220			0
S3	2000	2000	2000	2	0	2	Export	504	Morocco	MAR	208	Denmark	DNK								51	ORGANIC CHEMICALS	1	No Quantity							20394			0
S3	2000	2000	2000	2	0	2	Export	504	Morocco	MAR	251	France	FRA								51	ORGANIC CHEMICALS	1	No Quantity							631532			0
S3	2000	2000	2000	2	0	2	Export	504	Morocco	MAR	276	Germany	DEU								51	ORGANIC CHEMICALS	1	No Quantity							3804			0
S3	2000	2000	2000	2	0	2	Export	504	Morocco	MAR	381	Italy	ITA								51	ORGANIC CHEMICALS	1	No Quantity							2643			0
S3	2000	2000	2000	2	0	2	Export	504	Morocco	MAR	466	Mali	MLI								51	ORGANIC CHEMICALS	1	No Quantity							7740			0
S3	2000	2000	2000	2	0	2	Export	504	Morocco	MAR	528	Netherlands	NLD								51	ORGANIC CHEMICALS	1	No Quantity							95504			0
S3	2000	2000	2000	2	0	2	Export	504	Morocco	MAR	620	Portugal	PRT								51	ORGANIC CHEMICALS	1	No Quantity							33234			0
S3	2000	2000	2000	2	0	2	Export	504	Morocco	MAR	724	Spain	ESP								51	ORGANIC CHEMICALS	1	No Quantity							465567			0
S3	2000	2000	2000	2	0	2	Export	504	Morocco	MAR	752	Sweden	SWE								51	ORGANIC CHEMICALS	1	No Quantity							419384			0
S3	2000	2000	2000	2	0	2	Export	504	Morocco	MAR	788	Tunisia	TUN								51	ORGANIC CHEMICALS	1	No Quantity							632423			0
S3	2000	2000	2000	2	0	2	Export	504	Morocco	MAR	818	Egypt	EGY								51	ORGANIC CHEMICALS	1	No Quantity							74104			0
S3	2000	2000	2000	2	0	2	Export	504	Morocco	MAR	837	Bunkers									51	ORGANIC CHEMICALS	1	No Quantity							6521			0
S3	2000	2000	2000	2	0	2	Export	504	Morocco	MAR	887	Yemen	YEM								51	ORGANIC CHEMICALS	1	No Quantity							4094			0
S3	2000	2000	2000	2	0	2	Export	504	Morocco	MAR	899	Areas, nes									51	ORGANIC CHEMICALS	1	No Quantity							2476			0
S3	2000	2000	2000	2	0	2	Export	504	Morocco	MAR	0	World	WLD								52	INORGANIC CHEMICALS	1	No Quantity							507689184			0
S3	2000	2000	2000	2	0	2	Export	504	Morocco	MAR	36	Australia	AUS								52	INORGANIC CHEMICALS	1	No Quantity							15082			0
S3	2000	2000	2000	2	0	2	Export	504	Morocco	MAR	56	Belgium	BEL								52	INORGANIC CHEMICALS	1	No Quantity							60937484			0
S3	2000	2000	2000	2	0	2	Export	504	Morocco	MAR	76	Brazil	BRA								52	INORGANIC CHEMICALS	1	No Quantity							16790600			0
S3	2000	2000	2000	2	0	2	Export	504	Morocco	MAR	251	France	FRA								52	INORGANIC CHEMICALS	1	No Quantity							5720765			0
S3	2000	2000	2000	2	0	2	Export	504	Morocco	MAR	276	Germany	DEU								52	INORGANIC CHEMICALS	1	No Quantity							37411584			0
S3	2000	2000	2000	2	0	2	Export	504	Morocco	MAR	364	Iran	IRN								52	INORGANIC CHEMICALS	1	No Quantity							4800063			0
S3	2000	2000	2000	2	0	2	Export	504	Morocco	MAR	372	Ireland	IRL								52	INORGANIC CHEMICALS	1	No Quantity							4924314			0
S3	2000	2000	2000	2	0	2	Export	504	Morocco	MAR	381	Italy	ITA								52	INORGANIC CHEMICALS	1	No Quantity							6101813			0
S3	2000	2000	2000	2	0	2	Export	504	Morocco	MAR	434	Libya	LBY								52	INORGANIC CHEMICALS	1	No Quantity							37845			0
S3	2000	2000	2000	2	0	2	Export	504	Morocco	MAR	478	Mauritania	MRT								52	INORGANIC CHEMICALS	1	No Quantity							41544			0
S3	2000	2000	2000	2	0	2	Export	504	Morocco	MAR	528	Netherlands	NLD								52	INORGANIC CHEMICALS	1	No Quantity							2890666			0
S3	2000	2000	2000	2	0	2	Export	504	Morocco	MAR	620	Portugal	PRT								52	INORGANIC CHEMICALS	1	No Quantity							2112928			0
S3	2000	2000	2000	2	0	2	Export	504	Morocco	MAR	682	Saudi Arabia	SAU								52	INORGANIC CHEMICALS	1	No Quantity							28332292			0
S3	2000	2000	2000	2	0	2	Export	504	Morocco	MAR	686	Senegal	SEN								52	INORGANIC CHEMICALS	1	No Quantity							54650			0
S3	2000	2000	2000	2	0	2	Export	504	Morocco	MAR	699	India	IND								52	INORGANIC CHEMICALS	1	No Quantity							266325552			0
S3	2000	2000	2000	2	0	2	Export	504	Morocco	MAR	724	Spain	ESP								52	INORGANIC CHEMICALS	1	No Quantity							874319			0
S3	2000	2000	2000	2	0	2	Export	504	Morocco	MAR	788	Tunisia	TUN								52	INORGANIC CHEMICALS	1	No Quantity							41842			0
S3	2000	2000	2000	2	0	2	Export	504	Morocco	MAR	792	Turkey	TUR								52	INORGANIC CHEMICALS	1	No Quantity							24368246			0
S3	2000	2000	2000	2	0	2	Export	504	Morocco	MAR	826	United Kingdom	GBR								52	INORGANIC CHEMICALS	1	No Quantity							36821576			0
S3	2000	2000	2000	2	0	2	Export	504	Morocco	MAR	842	USA	USA								52	INORGANIC CHEMICALS	1	No Quantity							9085376			0
S3	2000	2000	2000	2	0	2	Export	504	Morocco	MAR	899	Areas, nes									52	INORGANIC CHEMICALS	1	No Quantity							652			0
S3	2000	2000	2000	2	0	2	Export	504	Morocco	MAR	0	World	WLD								53	DYES,COLOURING MATERIALS	1	No Quantity							2748673			0
S3	2000	2000	2000	2	0	2	Export	504	Morocco	MAR	56	Belgium	BEL								53	DYES,COLOURING MATERIALS	1	No Quantity							2719			0
S3	2000	2000	2000	2	0	2	Export	504	Morocco	MAR	178	Congo	COG								53	DYES,COLOURING MATERIALS	1	No Quantity							169234			0
S3	2000	2000	2000	2	0	2	Export	504	Morocco	MAR	251	France	FRA								53	DYES,COLOURING MATERIALS	1	No Quantity							241954			0
S3	2000	2000	2000	2	0	2	Export	504	Morocco	MAR	270	Gambia	GMB								53	DYES,COLOURING MATERIALS	1	No Quantity							30169			0
S3	2000	2000	2000	2	0	2	Export	504	Morocco	MAR	276	Germany	DEU								53	DYES,COLOURING MATERIALS	1	No Quantity							15613			0
S3	2000	2000	2000	2	0	2	Export	504	Morocco	MAR	381	Italy	ITA								53	DYES,COLOURING MATERIALS	1	No Quantity							136356			0
S3	2000	2000	2000	2	0	2	Export	504	Morocco	MAR	422	Lebanon	LBN								53	DYES,COLOURING MATERIALS	1	No Quantity							936			0
S3	2000	2000	2000	2	0	2	Export	504	Morocco	MAR	434	Libya	LBY								53	DYES,COLOURING MATERIALS	1	No Quantity							143037			0
S3	2000	2000	2000	2	0	2	Export	504	Morocco	MAR	466	Mali	MLI								53	DYES,COLOURING MATERIALS	1	No Quantity							1156684			0
S3	2000	2000	2000	2	0	2	Export	504	Morocco	MAR	478	Mauritania	MRT								53	DYES,COLOURING MATERIALS	1	No Quantity							604199			0
S3	2000	2000	2000	2	0	2	Export	504	Morocco	MAR	512	Oman	OMN								53	DYES,COLOURING MATERIALS	1	No Quantity							4596			0
S3	2000	2000	2000	2	0	2	Export	504	Morocco	MAR	682	Saudi Arabia	SAU								53	DYES,COLOURING MATERIALS	1	No Quantity							506			0
S3	2000	2000	2000	2	0	2	Export	504	Morocco	MAR	686	Senegal	SEN								53	DYES,COLOURING MATERIALS	1	No Quantity							33196			0
S3	2000	2000	2000	2	0	2	Export	504	Morocco	MAR	724	Spain	ESP								53	DYES,COLOURING MATERIALS	1	No Quantity							97205			0
S3	2000	2000	2000	2	0	2	Export	504	Morocco	MAR	788	Tunisia	TUN								53	DYES,COLOURING MATERIALS	1	No Quantity							26542			0
S3	2000	2000	2000	2	0	2	Export	504	Morocco	MAR	826	United Kingdom	GBR								53	DYES,COLOURING MATERIALS	1	No Quantity							1739			0
S3	2000	2000	2000	2	0	2	Export	504	Morocco	MAR	837	Bunkers									53	DYES,COLOURING MATERIALS	1	No Quantity							19471			0
S3	2000	2000	2000	2	0	2	Export	504	Morocco	MAR	842	USA	USA								53	DYES,COLOURING MATERIALS	1	No Quantity							667			0
S3	2000	2000	2000	2	0	2	Export	504	Morocco	MAR	854	Burkina Faso	BFA								53	DYES,COLOURING MATERIALS	1	No Quantity							59323			0
S3	2000	2000	2000	2	0	2	Export	504	Morocco	MAR	899	Areas, nes									53	DYES,COLOURING MATERIALS	1	No Quantity							4527			0
S3	2000	2000	2000	2	0	2	Export	504	Morocco	MAR	0	World	WLD								54	MEDICINAL,PHARM.PRODUCTS	1	No Quantity							14000039			0
S3	2000	2000	2000	2	0	2	Export	504	Morocco	MAR	12	Algeria	DZA								54	MEDICINAL,PHARM.PRODUCTS	1	No Quantity							1996871			0
S3	2000	2000	2000	2	0	2	Export	504	Morocco	MAR	56	Belgium	BEL								54	MEDICINAL,PHARM.PRODUCTS	1	No Quantity							118188			0
S3	2000	2000	2000	2	0	2	Export	504	Morocco	MAR	120	Cameroon	CMR								54	MEDICINAL,PHARM.PRODUCTS	1	No Quantity							25849			0
S3	2000	2000	2000	2	0	2	Export	504	Morocco	MAR	178	Congo	COG								54	MEDICINAL,PHARM.PRODUCTS	1	No Quantity							33826			0
S3	2000	2000	2000	2	0	2	Export	504	Morocco	MAR	204	Benin	BEN								54	MEDICINAL,PHARM.PRODUCTS	1	No Quantity							142873			0
S3	2000	2000	2000	2	0	2	Export	504	Morocco	MAR	208	Denmark	DNK								54	MEDICINAL,PHARM.PRODUCTS	1	No Quantity							6816			0
S3	2000	2000	2000	2	0	2	Export	504	Morocco	MAR	251	France	FRA								54	MEDICINAL,PHARM.PRODUCTS	1	No Quantity							4910919			0
S3	2000	2000	2000	2	0	2	Export	504	Morocco	MAR	266	Gabon	GAB								54	MEDICINAL,PHARM.PRODUCTS	1	No Quantity							4505			0
S3	2000	2000	2000	2	0	2	Export	504	Morocco	MAR	276	Germany	DEU								54	MEDICINAL,PHARM.PRODUCTS	1	No Quantity							2670			0
S3	2000	2000	2000	2	0	2	Export	504	Morocco	MAR	300	Greece	GRC								54	MEDICINAL,PHARM.PRODUCTS	1	No Quantity							38684			0
S3	2000	2000	2000	2	0	2	Export	504	Morocco	MAR	368	Iraq	IRQ								54	MEDICINAL,PHARM.PRODUCTS	1	No Quantity							215985			0
S3	2000	2000	2000	2	0	2	Export	504	Morocco	MAR	381	Italy	ITA								54	MEDICINAL,PHARM.PRODUCTS	1	No Quantity							8676			0
S3	2000	2000	2000	2	0	2	Export	504	Morocco	MAR	384	Côte d'Ivoire	CIV								54	MEDICINAL,PHARM.PRODUCTS	1	No Quantity							474041			0
S3	2000	2000	2000	2	0	2	Export	504	Morocco	MAR	414	Kuwait	KWT								54	MEDICINAL,PHARM.PRODUCTS	1	No Quantity							49224			0
S3	2000	2000	2000	2	0	2	Export	504	Morocco	MAR	422	Lebanon	LBN								54	MEDICINAL,PHARM.PRODUCTS	1	No Quantity							57337			0
S3	2000	2000	2000	2	0	2	Export	504	Morocco	MAR	434	Libya	LBY								54	MEDICINAL,PHARM.PRODUCTS	1	No Quantity							2810316			0
S3	2000	2000	2000	2	0	2	Export	504	Morocco	MAR	470	Malta	MLT								54	MEDICINAL,PHARM.PRODUCTS	1	No Quantity							136763			0
S3	2000	2000	2000	2	0	2	Export	504	Morocco	MAR	478	Mauritania	MRT								54	MEDICINAL,PHARM.PRODUCTS	1	No Quantity							864759			0
S3	2000	2000	2000	2	0	2	Export	504	Morocco	MAR	480	Mauritius	MUS								54	MEDICINAL,PHARM.PRODUCTS	1	No Quantity							56420			0
S3	2000	2000	2000	2	0	2	Export	504	Morocco	MAR	528	Netherlands	NLD								54	MEDICINAL,PHARM.PRODUCTS	1	No Quantity							35801			0
S3	2000	2000	2000	2	0	2	Export	504	Morocco	MAR	620	Portugal	PRT								54	MEDICINAL,PHARM.PRODUCTS	1	No Quantity							15831			0
S3	2000	2000	2000	2	0	2	Export	504	Morocco	MAR	682	Saudi Arabia	SAU								54	MEDICINAL,PHARM.PRODUCTS	1	No Quantity							1131			0
S3	2000	2000	2000	2	0	2	Export	504	Morocco	MAR	686	Senegal	SEN								54	MEDICINAL,PHARM.PRODUCTS	1	No Quantity							484373			0
S3	2000	2000	2000	2	0	2	Export	504	Morocco	MAR	724	Spain	ESP								54	MEDICINAL,PHARM.PRODUCTS	1	No Quantity							2822			0
S3	2000	2000	2000	2	0	2	Export	504	Morocco	MAR	736	Fmr Sudan	SDN								54	MEDICINAL,PHARM.PRODUCTS	1	No Quantity							19233			0
S3	2000	2000	2000	2	0	2	Export	504	Morocco	MAR	757	Switzerland	CHE								54	MEDICINAL,PHARM.PRODUCTS	1	No Quantity							119720			0
S3	2000	2000	2000	2	0	2	Export	504	Morocco	MAR	768	Togo	TGO								54	MEDICINAL,PHARM.PRODUCTS	1	No Quantity							2964			0
S3	2000	2000	2000	2	0	2	Export	504	Morocco	MAR	784	United Arab Emirates	ARE								54	MEDICINAL,PHARM.PRODUCTS	1	No Quantity							5171			0
S3	2000	2000	2000	2	0	2	Export	504	Morocco	MAR	788	Tunisia	TUN								54	MEDICINAL,PHARM.PRODUCTS	1	No Quantity							1281628			0
S3	2000	2000	2000	2	0	2	Export	504	Morocco	MAR	826	United Kingdom	GBR								54	MEDICINAL,PHARM.PRODUCTS	1	No Quantity							53239			0
S3	2000	2000	2000	2	0	2	Export	504	Morocco	MAR	854	Burkina Faso	BFA								54	MEDICINAL,PHARM.PRODUCTS	1	No Quantity							21579			0
S3	2000	2000	2000	2	0	2	Export	504	Morocco	MAR	899	Areas, nes									54	MEDICINAL,PHARM.PRODUCTS	1	No Quantity							1825			0
S3	2000	2000	2000	2	0	2	Export	504	Morocco	MAR	0	World	WLD								55	ESSENTL.OILS,PERFUME,ETC	1	No Quantity							24751640			0
S3	2000	2000	2000	2	0	2	Export	504	Morocco	MAR	12	Algeria	DZA								55	ESSENTL.OILS,PERFUME,ETC	1	No Quantity							3202181			0
S3	2000	2000	2000	2	0	2	Export	504	Morocco	MAR	56	Belgium	BEL								55	ESSENTL.OILS,PERFUME,ETC	1	No Quantity							37359			0
S3	2000	2000	2000	2	0	2	Export	504	Morocco	MAR	100	Bulgaria	BGR								55	ESSENTL.OILS,PERFUME,ETC	1	No Quantity							570			0
S3	2000	2000	2000	2	0	2	Export	504	Morocco	MAR	120	Cameroon	CMR								55	ESSENTL.OILS,PERFUME,ETC	1	No Quantity							7521			0
S3	2000	2000	2000	2	0	2	Export	504	Morocco	MAR	124	Canada	CAN								55	ESSENTL.OILS,PERFUME,ETC	1	No Quantity							792341			0
S3	2000	2000	2000	2	0	2	Export	504	Morocco	MAR	156	China	CHN								55	ESSENTL.OILS,PERFUME,ETC	1	No Quantity							1846			0
S3	2000	2000	2000	2	0	2	Export	504	Morocco	MAR	251	France	FRA								55	ESSENTL.OILS,PERFUME,ETC	1	No Quantity							9490964			0
S3	2000	2000	2000	2	0	2	Export	504	Morocco	MAR	266	Gabon	GAB								55	ESSENTL.OILS,PERFUME,ETC	1	No Quantity							46826			0
S3	2000	2000	2000	2	0	2	Export	504	Morocco	MAR	276	Germany	DEU								55	ESSENTL.OILS,PERFUME,ETC	1	No Quantity							428998			0
S3	2000	2000	2000	2	0	2	Export	504	Morocco	MAR	288	Ghana	GHA								55	ESSENTL.OILS,PERFUME,ETC	1	No Quantity							186525			0
S3	2000	2000	2000	2	0	2	Export	504	Morocco	MAR	324	Guinea	GIN								55	ESSENTL.OILS,PERFUME,ETC	1	No Quantity							5112			0
S3	2000	2000	2000	2	0	2	Export	504	Morocco	MAR	372	Ireland	IRL								55	ESSENTL.OILS,PERFUME,ETC	1	No Quantity							240432			0
S3	2000	2000	2000	2	0	2	Export	504	Morocco	MAR	381	Italy	ITA								55	ESSENTL.OILS,PERFUME,ETC	1	No Quantity							176544			0
S3	2000	2000	2000	2	0	2	Export	504	Morocco	MAR	392	Japan	JPN								55	ESSENTL.OILS,PERFUME,ETC	1	No Quantity							942071			0
S3	2000	2000	2000	2	0	2	Export	504	Morocco	MAR	410	Rep. of Korea	KOR								55	ESSENTL.OILS,PERFUME,ETC	1	No Quantity							54327			0
S3	2000	2000	2000	2	0	2	Export	504	Morocco	MAR	414	Kuwait	KWT								55	ESSENTL.OILS,PERFUME,ETC	1	No Quantity							12821			0
S3	2000	2000	2000	2	0	2	Export	504	Morocco	MAR	430	Liberia	LBR								55	ESSENTL.OILS,PERFUME,ETC	1	No Quantity							133387			0
S3	2000	2000	2000	2	0	2	Export	504	Morocco	MAR	434	Libya	LBY								55	ESSENTL.OILS,PERFUME,ETC	1	No Quantity							2767944			0
S3	2000	2000	2000	2	0	2	Export	504	Morocco	MAR	466	Mali	MLI								55	ESSENTL.OILS,PERFUME,ETC	1	No Quantity							4120			0
S3	2000	2000	2000	2	0	2	Export	504	Morocco	MAR	478	Mauritania	MRT								55	ESSENTL.OILS,PERFUME,ETC	1	No Quantity							390679			0
S3	2000	2000	2000	2	0	2	Export	504	Morocco	MAR	490	Other Asia, nes									55	ESSENTL.OILS,PERFUME,ETC	1	No Quantity							3724			0
S3	2000	2000	2000	2	0	2	Export	504	Morocco	MAR	516	Namibia	NAM								55	ESSENTL.OILS,PERFUME,ETC	1	No Quantity							8527			0
S3	2000	2000	2000	2	0	2	Export	504	Morocco	MAR	528	Netherlands	NLD								55	ESSENTL.OILS,PERFUME,ETC	1	No Quantity							245918			0
S3	2000	2000	2000	2	0	2	Export	504	Morocco	MAR	566	Nigeria	NGA								55	ESSENTL.OILS,PERFUME,ETC	1	No Quantity							753605			0
S3	2000	2000	2000	2	0	2	Export	504	Morocco	MAR	620	Portugal	PRT								55	ESSENTL.OILS,PERFUME,ETC	1	No Quantity							784			0
S3	2000	2000	2000	2	0	2	Export	504	Morocco	MAR	682	Saudi Arabia	SAU								55	ESSENTL.OILS,PERFUME,ETC	1	No Quantity							127143			0
S3	2000	2000	2000	2	0	2	Export	504	Morocco	MAR	686	Senegal	SEN								55	ESSENTL.OILS,PERFUME,ETC	1	No Quantity							25179			0
S3	2000	2000	2000	2	0	2	Export	504	Morocco	MAR	699	India	IND								55	ESSENTL.OILS,PERFUME,ETC	1	No Quantity							11406			0
S3	2000	2000	2000	2	0	2	Export	504	Morocco	MAR	710	South Africa	ZAF								55	ESSENTL.OILS,PERFUME,ETC	1	No Quantity							44026			0
S3	2000	2000	2000	2	0	2	Export	504	Morocco	MAR	724	Spain	ESP								55	ESSENTL.OILS,PERFUME,ETC	1	No Quantity							462048			0
S3	2000	2000	2000	2	0	2	Export	504	Morocco	MAR	757	Switzerland	CHE								55	ESSENTL.OILS,PERFUME,ETC	1	No Quantity							652546			0
S3	2000	2000	2000	2	0	2	Export	504	Morocco	MAR	760	Syria	SYR								55	ESSENTL.OILS,PERFUME,ETC	1	No Quantity							209218			0
S3	2000	2000	2000	2	0	2	Export	504	Morocco	MAR	784	United Arab Emirates	ARE								55	ESSENTL.OILS,PERFUME,ETC	1	No Quantity							102498			0
S3	2000	2000	2000	2	0	2	Export	504	Morocco	MAR	788	Tunisia	TUN								55	ESSENTL.OILS,PERFUME,ETC	1	No Quantity							144413			0
S3	2000	2000	2000	2	0	2	Export	504	Morocco	MAR	818	Egypt	EGY								55	ESSENTL.OILS,PERFUME,ETC	1	No Quantity							2590			0
S3	2000	2000	2000	2	0	2	Export	504	Morocco	MAR	826	United Kingdom	GBR								55	ESSENTL.OILS,PERFUME,ETC	1	No Quantity							60480			0
S3	2000	2000	2000	2	0	2	Export	504	Morocco	MAR	837	Bunkers									55	ESSENTL.OILS,PERFUME,ETC	1	No Quantity							39596			0
S3	2000	2000	2000	2	0	2	Export	504	Morocco	MAR	842	USA	USA								55	ESSENTL.OILS,PERFUME,ETC	1	No Quantity							2928074			0
S3	2000	2000	2000	2	0	2	Export	504	Morocco	MAR	899	Areas, nes									55	ESSENTL.OILS,PERFUME,ETC	1	No Quantity							7297			0
S3	2000	2000	2000	2	0	2	Export	504	Morocco	MAR	0	World	WLD								56	FERTILIZER,EXCEPT GRP272	1	No Quantity							323345280			0
S3	2000	2000	2000	2	0	2	Export	504	Morocco	MAR	32	Argentina	ARG								56	FERTILIZER,EXCEPT GRP272	1	No Quantity							2305010			0
S3	2000	2000	2000	2	0	2	Export	504	Morocco	MAR	56	Belgium	BEL								56	FERTILIZER,EXCEPT GRP272	1	No Quantity							6190518			0
S3	2000	2000	2000	2	0	2	Export	504	Morocco	MAR	76	Brazil	BRA								56	FERTILIZER,EXCEPT GRP272	1	No Quantity							25845858			0
S3	2000	2000	2000	2	0	2	Export	504	Morocco	MAR	120	Cameroon	CMR								56	FERTILIZER,EXCEPT GRP272	1	No Quantity							194800			0
S3	2000	2000	2000	2	0	2	Export	504	Morocco	MAR	156	China	CHN								56	FERTILIZER,EXCEPT GRP272	1	No Quantity							23608724			0
S3	2000	2000	2000	2	0	2	Export	504	Morocco	MAR	208	Denmark	DNK								56	FERTILIZER,EXCEPT GRP272	1	No Quantity							865122			0
S3	2000	2000	2000	2	0	2	Export	504	Morocco	MAR	251	France	FRA								56	FERTILIZER,EXCEPT GRP272	1	No Quantity							52204112			0
S3	2000	2000	2000	2	0	2	Export	504	Morocco	MAR	276	Germany	DEU								56	FERTILIZER,EXCEPT GRP272	1	No Quantity							1119776			0
S3	2000	2000	2000	2	0	2	Export	504	Morocco	MAR	364	Iran	IRN								56	FERTILIZER,EXCEPT GRP272	1	No Quantity							32664908			0
S3	2000	2000	2000	2	0	2	Export	504	Morocco	MAR	372	Ireland	IRL								56	FERTILIZER,EXCEPT GRP272	1	No Quantity							8338303			0
S3	2000	2000	2000	2	0	2	Export	504	Morocco	MAR	381	Italy	ITA								56	FERTILIZER,EXCEPT GRP272	1	No Quantity							32267214			0
S3	2000	2000	2000	2	0	2	Export	504	Morocco	MAR	392	Japan	JPN								56	FERTILIZER,EXCEPT GRP272	1	No Quantity							619086			0
S3	2000	2000	2000	2	0	2	Export	504	Morocco	MAR	434	Libya	LBY								56	FERTILIZER,EXCEPT GRP272	1	No Quantity							1621221			0
S3	2000	2000	2000	2	0	2	Export	504	Morocco	MAR	528	Netherlands	NLD								56	FERTILIZER,EXCEPT GRP272	1	No Quantity							1080632			0
S3	2000	2000	2000	2	0	2	Export	504	Morocco	MAR	554	New Zealand	NZL								56	FERTILIZER,EXCEPT GRP272	1	No Quantity							22509644			0
S3	2000	2000	2000	2	0	2	Export	504	Morocco	MAR	586	Pakistan	PAK								56	FERTILIZER,EXCEPT GRP272	1	No Quantity							21226630			0
S3	2000	2000	2000	2	0	2	Export	504	Morocco	MAR	620	Portugal	PRT								56	FERTILIZER,EXCEPT GRP272	1	No Quantity							4483631			0
S3	2000	2000	2000	2	0	2	Export	504	Morocco	MAR	682	Saudi Arabia	SAU								56	FERTILIZER,EXCEPT GRP272	1	No Quantity							5930510			0
S3	2000	2000	2000	2	0	2	Export	504	Morocco	MAR	686	Senegal	SEN								56	FERTILIZER,EXCEPT GRP272	1	No Quantity							166084			0
S3	2000	2000	2000	2	0	2	Export	504	Morocco	MAR	699	India	IND								56	FERTILIZER,EXCEPT GRP272	1	No Quantity							30368364			0
S3	2000	2000	2000	2	0	2	Export	504	Morocco	MAR	724	Spain	ESP								56	FERTILIZER,EXCEPT GRP272	1	No Quantity							19105724			0
S3	2000	2000	2000	2	0	2	Export	504	Morocco	MAR	760	Syria	SYR								56	FERTILIZER,EXCEPT GRP272	1	No Quantity							2480124			0
S3	2000	2000	2000	2	0	2	Export	504	Morocco	MAR	764	Thailand	THA								56	FERTILIZER,EXCEPT GRP272	1	No Quantity							6793670			0
S3	2000	2000	2000	2	0	2	Export	504	Morocco	MAR	826	United Kingdom	GBR								56	FERTILIZER,EXCEPT GRP272	1	No Quantity							16158760			0
S3	2000	2000	2000	2	0	2	Export	504	Morocco	MAR	842	USA	USA								56	FERTILIZER,EXCEPT GRP272	1	No Quantity							4554823			0
S3	2000	2000	2000	2	0	2	Export	504	Morocco	MAR	858	Uruguay	URY								56	FERTILIZER,EXCEPT GRP272	1	No Quantity							642015			0
S3	2000	2000	2000	2	0	2	Export	504	Morocco	MAR	0	World	WLD								57	PLASTICS IN PRIMARY FORM	1	No Quantity							8350422			0
S3	2000	2000	2000	2	0	2	Export	504	Morocco	MAR	12	Algeria	DZA								57	PLASTICS IN PRIMARY FORM	1	No Quantity							184279			0
S3	2000	2000	2000	2	0	2	Export	504	Morocco	MAR	56	Belgium	BEL								57	PLASTICS IN PRIMARY FORM	1	No Quantity							20432			0
S3	2000	2000	2000	2	0	2	Export	504	Morocco	MAR	120	Cameroon	CMR								57	PLASTICS IN PRIMARY FORM	1	No Quantity							13632			0
S3	2000	2000	2000	2	0	2	Export	504	Morocco	MAR	178	Congo	COG								57	PLASTICS IN PRIMARY FORM	1	No Quantity							308802			0
S3	2000	2000	2000	2	0	2	Export	504	Morocco	MAR	251	France	FRA								57	PLASTICS IN PRIMARY FORM	1	No Quantity							241162			0
S3	2000	2000	2000	2	0	2	Export	504	Morocco	MAR	276	Germany	DEU								57	PLASTICS IN PRIMARY FORM	1	No Quantity							77565			0
S3	2000	2000	2000	2	0	2	Export	504	Morocco	MAR	300	Greece	GRC								57	PLASTICS IN PRIMARY FORM	1	No Quantity							368792			0
S3	2000	2000	2000	2	0	2	Export	504	Morocco	MAR	344	China, Hong Kong SAR	HKG								57	PLASTICS IN PRIMARY FORM	1	No Quantity							143989			0
S3	2000	2000	2000	2	0	2	Export	504	Morocco	MAR	381	Italy	ITA								57	PLASTICS IN PRIMARY FORM	1	No Quantity							248505			0
S3	2000	2000	2000	2	0	2	Export	504	Morocco	MAR	384	Côte d'Ivoire	CIV								57	PLASTICS IN PRIMARY FORM	1	No Quantity							314850			0
S3	2000	2000	2000	2	0	2	Export	504	Morocco	MAR	410	Rep. of Korea	KOR								57	PLASTICS IN PRIMARY FORM	1	No Quantity							14149			0
S3	2000	2000	2000	2	0	2	Export	504	Morocco	MAR	434	Libya	LBY								57	PLASTICS IN PRIMARY FORM	1	No Quantity							62756			0
S3	2000	2000	2000	2	0	2	Export	504	Morocco	MAR	450	Madagascar	MDG								57	PLASTICS IN PRIMARY FORM	1	No Quantity							24032			0
S3	2000	2000	2000	2	0	2	Export	504	Morocco	MAR	466	Mali	MLI								57	PLASTICS IN PRIMARY FORM	1	No Quantity							1885			0
S3	2000	2000	2000	2	0	2	Export	504	Morocco	MAR	620	Portugal	PRT								57	PLASTICS IN PRIMARY FORM	1	No Quantity							1032838			0
S3	2000	2000	2000	2	0	2	Export	504	Morocco	MAR	686	Senegal	SEN								57	PLASTICS IN PRIMARY FORM	1	No Quantity							578902			0
S3	2000	2000	2000	2	0	2	Export	504	Morocco	MAR	724	Spain	ESP								57	PLASTICS IN PRIMARY FORM	1	No Quantity							3375093			0
S3	2000	2000	2000	2	0	2	Export	504	Morocco	MAR	788	Tunisia	TUN								57	PLASTICS IN PRIMARY FORM	1	No Quantity							1220891			0
S3	2000	2000	2000	2	0	2	Export	504	Morocco	MAR	818	Egypt	EGY								57	PLASTICS IN PRIMARY FORM	1	No Quantity							77517			0
S3	2000	2000	2000	2	0	2	Export	504	Morocco	MAR	887	Yemen	YEM								57	PLASTICS IN PRIMARY FORM	1	No Quantity							38581			0
S3	2000	2000	2000	2	0	2	Export	504	Morocco	MAR	899	Areas, nes									57	PLASTICS IN PRIMARY FORM	1	No Quantity							1770			0
S3	2000	2000	2000	2	0	2	Export	504	Morocco	MAR	0	World	WLD								58	PLASTIC,NON-PRIMARY FORM	1	No Quantity							4275053			0
S3	2000	2000	2000	2	0	2	Export	504	Morocco	MAR	12	Algeria	DZA								58	PLASTIC,NON-PRIMARY FORM	1	No Quantity							18081			0
S3	2000	2000	2000	2	0	2	Export	504	Morocco	MAR	36	Australia	AUS								58	PLASTIC,NON-PRIMARY FORM	1	No Quantity							13156			0
S3	2000	2000	2000	2	0	2	Export	504	Morocco	MAR	120	Cameroon	CMR								58	PLASTIC,NON-PRIMARY FORM	1	No Quantity							295209			0
S3	2000	2000	2000	2	0	2	Export	504	Morocco	MAR	178	Congo	COG								58	PLASTIC,NON-PRIMARY FORM	1	No Quantity							4546			0
S3	2000	2000	2000	2	0	2	Export	504	Morocco	MAR	203	Czechia	CZE								58	PLASTIC,NON-PRIMARY FORM	1	No Quantity							9886			0
S3	2000	2000	2000	2	0	2	Export	504	Morocco	MAR	251	France	FRA								58	PLASTIC,NON-PRIMARY FORM	1	No Quantity							1112437			0
S3	2000	2000	2000	2	0	2	Export	504	Morocco	MAR	266	Gabon	GAB								58	PLASTIC,NON-PRIMARY FORM	1	No Quantity							6367			0
S3	2000	2000	2000	2	0	2	Export	504	Morocco	MAR	276	Germany	DEU								58	PLASTIC,NON-PRIMARY FORM	1	No Quantity							582707			0
S3	2000	2000	2000	2	0	2	Export	504	Morocco	MAR	324	Guinea	GIN								58	PLASTIC,NON-PRIMARY FORM	1	No Quantity							72437			0
S3	2000	2000	2000	2	0	2	Export	504	Morocco	MAR	344	China, Hong Kong SAR	HKG								58	PLASTIC,NON-PRIMARY FORM	1	No Quantity							2681			0
S3	2000	2000	2000	2	0	2	Export	504	Morocco	MAR	381	Italy	ITA								58	PLASTIC,NON-PRIMARY FORM	1	No Quantity							115079			0
S3	2000	2000	2000	2	0	2	Export	504	Morocco	MAR	384	Côte d'Ivoire	CIV								58	PLASTIC,NON-PRIMARY FORM	1	No Quantity							385777			0
S3	2000	2000	2000	2	0	2	Export	504	Morocco	MAR	404	Kenya	KEN								58	PLASTIC,NON-PRIMARY FORM	1	No Quantity							6414			0
S3	2000	2000	2000	2	0	2	Export	504	Morocco	MAR	422	Lebanon	LBN								58	PLASTIC,NON-PRIMARY FORM	1	No Quantity							148778			0
S3	2000	2000	2000	2	0	2	Export	504	Morocco	MAR	434	Libya	LBY								58	PLASTIC,NON-PRIMARY FORM	1	No Quantity							60259			0
S3	2000	2000	2000	2	0	2	Export	504	Morocco	MAR	466	Mali	MLI								58	PLASTIC,NON-PRIMARY FORM	1	No Quantity							16375			0
S3	2000	2000	2000	2	0	2	Export	504	Morocco	MAR	478	Mauritania	MRT								58	PLASTIC,NON-PRIMARY FORM	1	No Quantity							55027			0
S3	2000	2000	2000	2	0	2	Export	504	Morocco	MAR	562	Niger	NER								58	PLASTIC,NON-PRIMARY FORM	1	No Quantity							183333			0
S3	2000	2000	2000	2	0	2	Export	504	Morocco	MAR	608	Philippines	PHL								58	PLASTIC,NON-PRIMARY FORM	1	No Quantity							2063			0
S3	2000	2000	2000	2	0	2	Export	504	Morocco	MAR	620	Portugal	PRT								58	PLASTIC,NON-PRIMARY FORM	1	No Quantity							511			0
S3	2000	2000	2000	2	0	2	Export	504	Morocco	MAR	643	Russian Federation	RUS								58	PLASTIC,NON-PRIMARY FORM	1	No Quantity							9581			0
S3	2000	2000	2000	2	0	2	Export	504	Morocco	MAR	682	Saudi Arabia	SAU								58	PLASTIC,NON-PRIMARY FORM	1	No Quantity							64651			0
S3	2000	2000	2000	2	0	2	Export	504	Morocco	MAR	686	Senegal	SEN								58	PLASTIC,NON-PRIMARY FORM	1	No Quantity							347263			0
S3	2000	2000	2000	2	0	2	Export	504	Morocco	MAR	705	Slovenia	SVN								58	PLASTIC,NON-PRIMARY FORM	1	No Quantity							1585			0
S3	2000	2000	2000	2	0	2	Export	504	Morocco	MAR	724	Spain	ESP								58	PLASTIC,NON-PRIMARY FORM	1	No Quantity							13897			0
S3	2000	2000	2000	2	0	2	Export	504	Morocco	MAR	784	United Arab Emirates	ARE								58	PLASTIC,NON-PRIMARY FORM	1	No Quantity							4869			0
S3	2000	2000	2000	2	0	2	Export	504	Morocco	MAR	788	Tunisia	TUN								58	PLASTIC,NON-PRIMARY FORM	1	No Quantity							306197			0
S3	2000	2000	2000	2	0	2	Export	504	Morocco	MAR	818	Egypt	EGY								58	PLASTIC,NON-PRIMARY FORM	1	No Quantity							304486			0
S3	2000	2000	2000	2	0	2	Export	504	Morocco	MAR	826	United Kingdom	GBR								58	PLASTIC,NON-PRIMARY FORM	1	No Quantity							117381			0
S3	2000	2000	2000	2	0	2	Export	504	Morocco	MAR	837	Bunkers									58	PLASTIC,NON-PRIMARY FORM	1	No Quantity							9281			0
S3	2000	2000	2000	2	0	2	Export	504	Morocco	MAR	899	Areas, nes									58	PLASTIC,NON-PRIMARY FORM	1	No Quantity							4739			0
S3	2000	2000	2000	2	0	2	Export	504	Morocco	MAR	0	World	WLD								59	CHEMICAL MATERIALS NES	1	No Quantity							4921626			0
S3	2000	2000	2000	2	0	2	Export	504	Morocco	MAR	12	Algeria	DZA								59	CHEMICAL MATERIALS NES	1	No Quantity							160656			0
S3	2000	2000	2000	2	0	2	Export	504	Morocco	MAR	232	Eritrea	ERI								59	CHEMICAL MATERIALS NES	1	No Quantity							131600			0
S3	2000	2000	2000	2	0	2	Export	504	Morocco	MAR	251	France	FRA								59	CHEMICAL MATERIALS NES	1	No Quantity							876547			0
S3	2000	2000	2000	2	0	2	Export	504	Morocco	MAR	266	Gabon	GAB								59	CHEMICAL MATERIALS NES	1	No Quantity							1060			0
S3	2000	2000	2000	2	0	2	Export	504	Morocco	MAR	276	Germany	DEU								59	CHEMICAL MATERIALS NES	1	No Quantity							2785			0
S3	2000	2000	2000	2	0	2	Export	504	Morocco	MAR	324	Guinea	GIN								59	CHEMICAL MATERIALS NES	1	No Quantity							3501			0
S3	2000	2000	2000	2	0	2	Export	504	Morocco	MAR	381	Italy	ITA								59	CHEMICAL MATERIALS NES	1	No Quantity							4359			0
S3	2000	2000	2000	2	0	2	Export	504	Morocco	MAR	384	Côte d'Ivoire	CIV								59	CHEMICAL MATERIALS NES	1	No Quantity							45283			0
S3	2000	2000	2000	2	0	2	Export	504	Morocco	MAR	434	Libya	LBY								59	CHEMICAL MATERIALS NES	1	No Quantity							1721280			0
S3	2000	2000	2000	2	0	2	Export	504	Morocco	MAR	458	Malaysia	MYS								59	CHEMICAL MATERIALS NES	1	No Quantity							7744			0
S3	2000	2000	2000	2	0	2	Export	504	Morocco	MAR	466	Mali	MLI								59	CHEMICAL MATERIALS NES	1	No Quantity							6976			0
S3	2000	2000	2000	2	0	2	Export	504	Morocco	MAR	478	Mauritania	MRT								59	CHEMICAL MATERIALS NES	1	No Quantity							166620			0
S3	2000	2000	2000	2	0	2	Export	504	Morocco	MAR	528	Netherlands	NLD								59	CHEMICAL MATERIALS NES	1	No Quantity							9150			0
S3	2000	2000	2000	2	0	2	Export	504	Morocco	MAR	620	Portugal	PRT								59	CHEMICAL MATERIALS NES	1	No Quantity							14993			0
S3	2000	2000	2000	2	0	2	Export	504	Morocco	MAR	686	Senegal	SEN								59	CHEMICAL MATERIALS NES	1	No Quantity							124187			0
S3	2000	2000	2000	2	0	2	Export	504	Morocco	MAR	699	India	IND								59	CHEMICAL MATERIALS NES	1	No Quantity							5845			0
S3	2000	2000	2000	2	0	2	Export	504	Morocco	MAR	724	Spain	ESP								59	CHEMICAL MATERIALS NES	1	No Quantity							81601			0
S3	2000	2000	2000	2	0	2	Export	504	Morocco	MAR	757	Switzerland	CHE								59	CHEMICAL MATERIALS NES	1	No Quantity							28906			0
S3	2000	2000	2000	2	0	2	Export	504	Morocco	MAR	788	Tunisia	TUN								59	CHEMICAL MATERIALS NES	1	No Quantity							1468348			0
S3	2000	2000	2000	2	0	2	Export	504	Morocco	MAR	837	Bunkers									59	CHEMICAL MATERIALS NES	1	No Quantity							628			0
S3	2000	2000	2000	2	0	2	Export	504	Morocco	MAR	842	USA	USA								59	CHEMICAL MATERIALS NES	1	No Quantity							55058			0
S3	2000	2000	2000	2	0	2	Export	504	Morocco	MAR	899	Areas, nes									59	CHEMICAL MATERIALS NES	1	No Quantity							4499			0
S3	2000	2000	2000	2	0	2	Export	504	Morocco	MAR	0	World	WLD								61	LEATHER, LEATHER GOODS	1	No Quantity							48251932			0
S3	2000	2000	2000	2	0	2	Export	504	Morocco	MAR	32	Argentina	ARG								61	LEATHER, LEATHER GOODS	1	No Quantity							593			0
S3	2000	2000	2000	2	0	2	Export	504	Morocco	MAR	56	Belgium	BEL								61	LEATHER, LEATHER GOODS	1	No Quantity							39558			0
S3	2000	2000	2000	2	0	2	Export	504	Morocco	MAR	124	Canada	CAN								61	LEATHER, LEATHER GOODS	1	No Quantity							9527			0
S3	2000	2000	2000	2	0	2	Export	504	Morocco	MAR	156	China	CHN								61	LEATHER, LEATHER GOODS	1	No Quantity							4850615			0
S3	2000	2000	2000	2	0	2	Export	504	Morocco	MAR	208	Denmark	DNK								61	LEATHER, LEATHER GOODS	1	No Quantity							20933			0
S3	2000	2000	2000	2	0	2	Export	504	Morocco	MAR	246	Finland	FIN								61	LEATHER, LEATHER GOODS	1	No Quantity							1580			0
S3	2000	2000	2000	2	0	2	Export	504	Morocco	MAR	251	France	FRA								61	LEATHER, LEATHER GOODS	1	No Quantity							6984693			0
S3	2000	2000	2000	2	0	2	Export	504	Morocco	MAR	266	Gabon	GAB								61	LEATHER, LEATHER GOODS	1	No Quantity							1759			0
S3	2000	2000	2000	2	0	2	Export	504	Morocco	MAR	276	Germany	DEU								61	LEATHER, LEATHER GOODS	1	No Quantity							302211			0
S3	2000	2000	2000	2	0	2	Export	504	Morocco	MAR	300	Greece	GRC								61	LEATHER, LEATHER GOODS	1	No Quantity							96340			0
S3	2000	2000	2000	2	0	2	Export	504	Morocco	MAR	344	China, Hong Kong SAR	HKG								61	LEATHER, LEATHER GOODS	1	No Quantity							356295			0
S3	2000	2000	2000	2	0	2	Export	504	Morocco	MAR	348	Hungary	HUN								61	LEATHER, LEATHER GOODS	1	No Quantity							5103			0
S3	2000	2000	2000	2	0	2	Export	504	Morocco	MAR	381	Italy	ITA								61	LEATHER, LEATHER GOODS	1	No Quantity							21535592			0
S3	2000	2000	2000	2	0	2	Export	504	Morocco	MAR	384	Côte d'Ivoire	CIV								61	LEATHER, LEATHER GOODS	1	No Quantity							26347			0
S3	2000	2000	2000	2	0	2	Export	504	Morocco	MAR	392	Japan	JPN								61	LEATHER, LEATHER GOODS	1	No Quantity							85112			0
S3	2000	2000	2000	2	0	2	Export	504	Morocco	MAR	410	Rep. of Korea	KOR								61	LEATHER, LEATHER GOODS	1	No Quantity							36574			0
S3	2000	2000	2000	2	0	2	Export	504	Morocco	MAR	434	Libya	LBY								61	LEATHER, LEATHER GOODS	1	No Quantity							133068			0
S3	2000	2000	2000	2	0	2	Export	504	Morocco	MAR	450	Madagascar	MDG								61	LEATHER, LEATHER GOODS	1	No Quantity							78310			0
S3	2000	2000	2000	2	0	2	Export	504	Morocco	MAR	528	Netherlands	NLD								61	LEATHER, LEATHER GOODS	1	No Quantity							4780			0
S3	2000	2000	2000	2	0	2	Export	504	Morocco	MAR	530	Neth. Antilles	ANT								61	LEATHER, LEATHER GOODS	1	No Quantity							974			0
S3	2000	2000	2000	2	0	2	Export	504	Morocco	MAR	620	Portugal	PRT								61	LEATHER, LEATHER GOODS	1	No Quantity							53095			0
S3	2000	2000	2000	2	0	2	Export	504	Morocco	MAR	686	Senegal	SEN								61	LEATHER, LEATHER GOODS	1	No Quantity							1900			0
S3	2000	2000	2000	2	0	2	Export	504	Morocco	MAR	699	India	IND								61	LEATHER, LEATHER GOODS	1	No Quantity							298229			0
S3	2000	2000	2000	2	0	2	Export	504	Morocco	MAR	724	Spain	ESP								61	LEATHER, LEATHER GOODS	1	No Quantity							2298641			0
S3	2000	2000	2000	2	0	2	Export	504	Morocco	MAR	757	Switzerland	CHE								61	LEATHER, LEATHER GOODS	1	No Quantity							145018			0
S3	2000	2000	2000	2	0	2	Export	504	Morocco	MAR	784	United Arab Emirates	ARE								61	LEATHER, LEATHER GOODS	1	No Quantity							563			0
S3	2000	2000	2000	2	0	2	Export	504	Morocco	MAR	788	Tunisia	TUN								61	LEATHER, LEATHER GOODS	1	No Quantity							6653107			0
S3	2000	2000	2000	2	0	2	Export	504	Morocco	MAR	792	Turkey	TUR								61	LEATHER, LEATHER GOODS	1	No Quantity							3847128			0
S3	2000	2000	2000	2	0	2	Export	504	Morocco	MAR	826	United Kingdom	GBR								61	LEATHER, LEATHER GOODS	1	No Quantity							21827			0
S3	2000	2000	2000	2	0	2	Export	504	Morocco	MAR	838	Free Zones									61	LEATHER, LEATHER GOODS	1	No Quantity							138323			0
S3	2000	2000	2000	2	0	2	Export	504	Morocco	MAR	842	USA	USA								61	LEATHER, LEATHER GOODS	1	No Quantity							218340			0
S3	2000	2000	2000	2	0	2	Export	504	Morocco	MAR	899	Areas, nes									61	LEATHER, LEATHER GOODS	1	No Quantity							5797			0
S3	2000	2000	2000	2	0	2	Export	504	Morocco	MAR	0	World	WLD								62	RUBBER MANUFACTURES, NES	1	No Quantity							27022418			0
S3	2000	2000	2000	2	0	2	Export	504	Morocco	MAR	40	Austria	AUT								62	RUBBER MANUFACTURES, NES	1	No Quantity							796490			0
S3	2000	2000	2000	2	0	2	Export	504	Morocco	MAR	56	Belgium	BEL								62	RUBBER MANUFACTURES, NES	1	No Quantity							77310			0
S3	2000	2000	2000	2	0	2	Export	504	Morocco	MAR	120	Cameroon	CMR								62	RUBBER MANUFACTURES, NES	1	No Quantity							17772			0
S3	2000	2000	2000	2	0	2	Export	504	Morocco	MAR	196	Cyprus	CYP								62	RUBBER MANUFACTURES, NES	1	No Quantity							12932			0
S3	2000	2000	2000	2	0	2	Export	504	Morocco	MAR	204	Benin	BEN								62	RUBBER MANUFACTURES, NES	1	No Quantity							16019			0
S3	2000	2000	2000	2	0	2	Export	504	Morocco	MAR	246	Finland	FIN								62	RUBBER MANUFACTURES, NES	1	No Quantity							638246			0
S3	2000	2000	2000	2	0	2	Export	504	Morocco	MAR	251	France	FRA								62	RUBBER MANUFACTURES, NES	1	No Quantity							1112629			0
S3	2000	2000	2000	2	0	2	Export	504	Morocco	MAR	266	Gabon	GAB								62	RUBBER MANUFACTURES, NES	1	No Quantity							239746			0
S3	2000	2000	2000	2	0	2	Export	504	Morocco	MAR	270	Gambia	GMB								62	RUBBER MANUFACTURES, NES	1	No Quantity							18553			0
S3	2000	2000	2000	2	0	2	Export	504	Morocco	MAR	276	Germany	DEU								62	RUBBER MANUFACTURES, NES	1	No Quantity							7304131			0
S3	2000	2000	2000	2	0	2	Export	504	Morocco	MAR	288	Ghana	GHA								62	RUBBER MANUFACTURES, NES	1	No Quantity							195900			0
S3	2000	2000	2000	2	0	2	Export	504	Morocco	MAR	300	Greece	GRC								62	RUBBER MANUFACTURES, NES	1	No Quantity							1226793			0
S3	2000	2000	2000	2	0	2	Export	504	Morocco	MAR	324	Guinea	GIN								62	RUBBER MANUFACTURES, NES	1	No Quantity							128912			0
S3	2000	2000	2000	2	0	2	Export	504	Morocco	MAR	368	Iraq	IRQ								62	RUBBER MANUFACTURES, NES	1	No Quantity							4732553			0
S3	2000	2000	2000	2	0	2	Export	504	Morocco	MAR	381	Italy	ITA								62	RUBBER MANUFACTURES, NES	1	No Quantity							981010			0
S3	2000	2000	2000	2	0	2	Export	504	Morocco	MAR	384	Côte d'Ivoire	CIV								62	RUBBER MANUFACTURES, NES	1	No Quantity							169701			0
S3	2000	2000	2000	2	0	2	Export	504	Morocco	MAR	400	Jordan	JOR								62	RUBBER MANUFACTURES, NES	1	No Quantity							67140			0
S3	2000	2000	2000	2	0	2	Export	504	Morocco	MAR	414	Kuwait	KWT								62	RUBBER MANUFACTURES, NES	1	No Quantity							67952			0
S3	2000	2000	2000	2	0	2	Export	504	Morocco	MAR	422	Lebanon	LBN								62	RUBBER MANUFACTURES, NES	1	No Quantity							37353			0
S3	2000	2000	2000	2	0	2	Export	504	Morocco	MAR	434	Libya	LBY								62	RUBBER MANUFACTURES, NES	1	No Quantity							1347309			0
S3	2000	2000	2000	2	0	2	Export	504	Morocco	MAR	466	Mali	MLI								62	RUBBER MANUFACTURES, NES	1	No Quantity							65888			0
S3	2000	2000	2000	2	0	2	Export	504	Morocco	MAR	470	Malta	MLT								62	RUBBER MANUFACTURES, NES	1	No Quantity							19336			0
S3	2000	2000	2000	2	0	2	Export	504	Morocco	MAR	478	Mauritania	MRT								62	RUBBER MANUFACTURES, NES	1	No Quantity							91721			0
S3	2000	2000	2000	2	0	2	Export	504	Morocco	MAR	512	Oman	OMN								62	RUBBER MANUFACTURES, NES	1	No Quantity							67898			0
S3	2000	2000	2000	2	0	2	Export	504	Morocco	MAR	528	Netherlands	NLD								62	RUBBER MANUFACTURES, NES	1	No Quantity							2653			0
S3	2000	2000	2000	2	0	2	Export	504	Morocco	MAR	562	Niger	NER								62	RUBBER MANUFACTURES, NES	1	No Quantity							105271			0
S3	2000	2000	2000	2	0	2	Export	504	Morocco	MAR	586	Pakistan	PAK								62	RUBBER MANUFACTURES, NES	1	No Quantity							24110			0
S3	2000	2000	2000	2	0	2	Export	504	Morocco	MAR	616	Poland	POL								62	RUBBER MANUFACTURES, NES	1	No Quantity							26049			0
S3	2000	2000	2000	2	0	2	Export	504	Morocco	MAR	620	Portugal	PRT								62	RUBBER MANUFACTURES, NES	1	No Quantity							1247806			0
S3	2000	2000	2000	2	0	2	Export	504	Morocco	MAR	643	Russian Federation	RUS								62	RUBBER MANUFACTURES, NES	1	No Quantity							127091			0
S3	2000	2000	2000	2	0	2	Export	504	Morocco	MAR	682	Saudi Arabia	SAU								62	RUBBER MANUFACTURES, NES	1	No Quantity							77912			0
S3	2000	2000	2000	2	0	2	Export	504	Morocco	MAR	686	Senegal	SEN								62	RUBBER MANUFACTURES, NES	1	No Quantity							174074			0
S3	2000	2000	2000	2	0	2	Export	504	Morocco	MAR	694	Sierra Leone	SLE								62	RUBBER MANUFACTURES, NES	1	No Quantity							33116			0
S3	2000	2000	2000	2	0	2	Export	504	Morocco	MAR	705	Slovenia	SVN								62	RUBBER MANUFACTURES, NES	1	No Quantity							151978			0
S3	2000	2000	2000	2	0	2	Export	504	Morocco	MAR	724	Spain	ESP								62	RUBBER MANUFACTURES, NES	1	No Quantity							763953			0
S3	2000	2000	2000	2	0	2	Export	504	Morocco	MAR	752	Sweden	SWE								62	RUBBER MANUFACTURES, NES	1	No Quantity							844970			0
S3	2000	2000	2000	2	0	2	Export	504	Morocco	MAR	757	Switzerland	CHE								62	RUBBER MANUFACTURES, NES	1	No Quantity							334976			0
S3	2000	2000	2000	2	0	2	Export	504	Morocco	MAR	768	Togo	TGO								62	RUBBER MANUFACTURES, NES	1	No Quantity							19243			0
S3	2000	2000	2000	2	0	2	Export	504	Morocco	MAR	784	United Arab Emirates	ARE								62	RUBBER MANUFACTURES, NES	1	No Quantity							226036			0
S3	2000	2000	2000	2	0	2	Export	504	Morocco	MAR	788	Tunisia	TUN								62	RUBBER MANUFACTURES, NES	1	No Quantity							1589414			0
S3	2000	2000	2000	2	0	2	Export	504	Morocco	MAR	792	Turkey	TUR								62	RUBBER MANUFACTURES, NES	1	No Quantity							382154			0
S3	2000	2000	2000	2	0	2	Export	504	Morocco	MAR	818	Egypt	EGY								62	RUBBER MANUFACTURES, NES	1	No Quantity							193355			0
S3	2000	2000	2000	2	0	2	Export	504	Morocco	MAR	826	United Kingdom	GBR								62	RUBBER MANUFACTURES, NES	1	No Quantity							1214488			0
S3	2000	2000	2000	2	0	2	Export	504	Morocco	MAR	837	Bunkers									62	RUBBER MANUFACTURES, NES	1	No Quantity							11183			0
S3	2000	2000	2000	2	0	2	Export	504	Morocco	MAR	854	Burkina Faso	BFA								62	RUBBER MANUFACTURES, NES	1	No Quantity							31909			0
S3	2000	2000	2000	2	0	2	Export	504	Morocco	MAR	899	Areas, nes									62	RUBBER MANUFACTURES, NES	1	No Quantity							7383			0
S3	2000	2000	2000	2	0	2	Export	504	Morocco	MAR	0	World	WLD								63	CORK, WOOD MANUFACTURES	1	No Quantity							39048576			0
S3	2000	2000	2000	2	0	2	Export	504	Morocco	MAR	12	Algeria	DZA								63	CORK, WOOD MANUFACTURES	1	No Quantity							11584			0
S3	2000	2000	2000	2	0	2	Export	504	Morocco	MAR	36	Australia	AUS								63	CORK, WOOD MANUFACTURES	1	No Quantity							23589			0
S3	2000	2000	2000	2	0	2	Export	504	Morocco	MAR	40	Austria	AUT								63	CORK, WOOD MANUFACTURES	1	No Quantity							274512			0
S3	2000	2000	2000	2	0	2	Export	504	Morocco	MAR	56	Belgium	BEL								63	CORK, WOOD MANUFACTURES	1	No Quantity							668746			0
S3	2000	2000	2000	2	0	2	Export	504	Morocco	MAR	76	Brazil	BRA								63	CORK, WOOD MANUFACTURES	1	No Quantity							8424			0
S3	2000	2000	2000	2	0	2	Export	504	Morocco	MAR	124	Canada	CAN								63	CORK, WOOD MANUFACTURES	1	No Quantity							94012			0
S3	2000	2000	2000	2	0	2	Export	504	Morocco	MAR	152	Chile	CHL								63	CORK, WOOD MANUFACTURES	1	No Quantity							2564			0
S3	2000	2000	2000	2	0	2	Export	504	Morocco	MAR	208	Denmark	DNK								63	CORK, WOOD MANUFACTURES	1	No Quantity							55792			0
S3	2000	2000	2000	2	0	2	Export	504	Morocco	MAR	214	Dominican Rep.	DOM								63	CORK, WOOD MANUFACTURES	1	No Quantity							8233			0
S3	2000	2000	2000	2	0	2	Export	504	Morocco	MAR	246	Finland	FIN								63	CORK, WOOD MANUFACTURES	1	No Quantity							942			0
S3	2000	2000	2000	2	0	2	Export	504	Morocco	MAR	251	France	FRA								63	CORK, WOOD MANUFACTURES	1	No Quantity							5270397			0
S3	2000	2000	2000	2	0	2	Export	504	Morocco	MAR	266	Gabon	GAB								63	CORK, WOOD MANUFACTURES	1	No Quantity							7149			0
S3	2000	2000	2000	2	0	2	Export	504	Morocco	MAR	270	Gambia	GMB								63	CORK, WOOD MANUFACTURES	1	No Quantity							47598			0
S3	2000	2000	2000	2	0	2	Export	504	Morocco	MAR	276	Germany	DEU								63	CORK, WOOD MANUFACTURES	1	No Quantity							370055			0
S3	2000	2000	2000	2	0	2	Export	504	Morocco	MAR	300	Greece	GRC								63	CORK, WOOD MANUFACTURES	1	No Quantity							4834			0
S3	2000	2000	2000	2	0	2	Export	504	Morocco	MAR	344	China, Hong Kong SAR	HKG								63	CORK, WOOD MANUFACTURES	1	No Quantity							4522			0
S3	2000	2000	2000	2	0	2	Export	504	Morocco	MAR	352	Iceland	ISL								63	CORK, WOOD MANUFACTURES	1	No Quantity							1103			0
S3	2000	2000	2000	2	0	2	Export	504	Morocco	MAR	372	Ireland	IRL								63	CORK, WOOD MANUFACTURES	1	No Quantity							20847			0
S3	2000	2000	2000	2	0	2	Export	504	Morocco	MAR	381	Italy	ITA								63	CORK, WOOD MANUFACTURES	1	No Quantity							4538489			0
S3	2000	2000	2000	2	0	2	Export	504	Morocco	MAR	392	Japan	JPN								63	CORK, WOOD MANUFACTURES	1	No Quantity							6096			0
S3	2000	2000	2000	2	0	2	Export	504	Morocco	MAR	400	Jordan	JOR								63	CORK, WOOD MANUFACTURES	1	No Quantity							3495			0
S3	2000	2000	2000	2	0	2	Export	504	Morocco	MAR	414	Kuwait	KWT								63	CORK, WOOD MANUFACTURES	1	No Quantity							15214			0
S3	2000	2000	2000	2	0	2	Export	504	Morocco	MAR	422	Lebanon	LBN								63	CORK, WOOD MANUFACTURES	1	No Quantity							5689			0
S3	2000	2000	2000	2	0	2	Export	504	Morocco	MAR	434	Libya	LBY								63	CORK, WOOD MANUFACTURES	1	No Quantity							67957			0
S3	2000	2000	2000	2	0	2	Export	504	Morocco	MAR	450	Madagascar	MDG								63	CORK, WOOD MANUFACTURES	1	No Quantity							1284			0
S3	2000	2000	2000	2	0	2	Export	504	Morocco	MAR	478	Mauritania	MRT								63	CORK, WOOD MANUFACTURES	1	No Quantity							2855			0
S3	2000	2000	2000	2	0	2	Export	504	Morocco	MAR	484	Mexico	MEX								63	CORK, WOOD MANUFACTURES	1	No Quantity							18809			0
S3	2000	2000	2000	2	0	2	Export	504	Morocco	MAR	512	Oman	OMN								63	CORK, WOOD MANUFACTURES	1	No Quantity							956			0
S3	2000	2000	2000	2	0	2	Export	504	Morocco	MAR	528	Netherlands	NLD								63	CORK, WOOD MANUFACTURES	1	No Quantity							17017084			0
S3	2000	2000	2000	2	0	2	Export	504	Morocco	MAR	620	Portugal	PRT								63	CORK, WOOD MANUFACTURES	1	No Quantity							4446871			0
S3	2000	2000	2000	2	0	2	Export	504	Morocco	MAR	634	Qatar	QAT								63	CORK, WOOD MANUFACTURES	1	No Quantity							2528			0
S3	2000	2000	2000	2	0	2	Export	504	Morocco	MAR	643	Russian Federation	RUS								63	CORK, WOOD MANUFACTURES	1	No Quantity							10125			0
S3	2000	2000	2000	2	0	2	Export	504	Morocco	MAR	682	Saudi Arabia	SAU								63	CORK, WOOD MANUFACTURES	1	No Quantity							199042			0
S3	2000	2000	2000	2	0	2	Export	504	Morocco	MAR	686	Senegal	SEN								63	CORK, WOOD MANUFACTURES	1	No Quantity							19079			0
S3	2000	2000	2000	2	0	2	Export	504	Morocco	MAR	710	South Africa	ZAF								63	CORK, WOOD MANUFACTURES	1	No Quantity							2560			0
S3	2000	2000	2000	2	0	2	Export	504	Morocco	MAR	724	Spain	ESP								63	CORK, WOOD MANUFACTURES	1	No Quantity							3457229			0
S3	2000	2000	2000	2	0	2	Export	504	Morocco	MAR	752	Sweden	SWE								63	CORK, WOOD MANUFACTURES	1	No Quantity							518			0
S3	2000	2000	2000	2	0	2	Export	504	Morocco	MAR	757	Switzerland	CHE								63	CORK, WOOD MANUFACTURES	1	No Quantity							40232			0
S3	2000	2000	2000	2	0	2	Export	504	Morocco	MAR	784	United Arab Emirates	ARE								63	CORK, WOOD MANUFACTURES	1	No Quantity							30036			0
S3	2000	2000	2000	2	0	2	Export	504	Morocco	MAR	788	Tunisia	TUN								63	CORK, WOOD MANUFACTURES	1	No Quantity							4346			0
S3	2000	2000	2000	2	0	2	Export	504	Morocco	MAR	792	Turkey	TUR								63	CORK, WOOD MANUFACTURES	1	No Quantity							2526			0
S3	2000	2000	2000	2	0	2	Export	504	Morocco	MAR	818	Egypt	EGY								63	CORK, WOOD MANUFACTURES	1	No Quantity							144047			0
S3	2000	2000	2000	2	0	2	Export	504	Morocco	MAR	826	United Kingdom	GBR								63	CORK, WOOD MANUFACTURES	1	No Quantity							951886			0
S3	2000	2000	2000	2	0	2	Export	504	Morocco	MAR	837	Bunkers									63	CORK, WOOD MANUFACTURES	1	No Quantity							29678			0
S3	2000	2000	2000	2	0	2	Export	504	Morocco	MAR	838	Free Zones									63	CORK, WOOD MANUFACTURES	1	No Quantity							589			0
S3	2000	2000	2000	2	0	2	Export	504	Morocco	MAR	842	USA	USA								63	CORK, WOOD MANUFACTURES	1	No Quantity							1135230			0
S3	2000	2000	2000	2	0	2	Export	504	Morocco	MAR	858	Uruguay	URY								63	CORK, WOOD MANUFACTURES	1	No Quantity							1161			0
S3	2000	2000	2000	2	0	2	Export	504	Morocco	MAR	862	Venezuela	VEN								63	CORK, WOOD MANUFACTURES	1	No Quantity							1326			0
S3	2000	2000	2000	2	0	2	Export	504	Morocco	MAR	899	Areas, nes									63	CORK, WOOD MANUFACTURES	1	No Quantity							16733			0
S3	2000	2000	2000	2	0	2	Export	504	Morocco	MAR	0	World	WLD								64	PAPER,PAPERBOARD,ETC.	1	No Quantity							17467864			0
S3	2000	2000	2000	2	0	2	Export	504	Morocco	MAR	12	Algeria	DZA								64	PAPER,PAPERBOARD,ETC.	1	No Quantity							1093756			0
S3	2000	2000	2000	2	0	2	Export	504	Morocco	MAR	32	Argentina	ARG								64	PAPER,PAPERBOARD,ETC.	1	No Quantity							39529			0
S3	2000	2000	2000	2	0	2	Export	504	Morocco	MAR	56	Belgium	BEL								64	PAPER,PAPERBOARD,ETC.	1	No Quantity							1080			0
S3	2000	2000	2000	2	0	2	Export	504	Morocco	MAR	120	Cameroon	CMR								64	PAPER,PAPERBOARD,ETC.	1	No Quantity							49641			0
S3	2000	2000	2000	2	0	2	Export	504	Morocco	MAR	196	Cyprus	CYP								64	PAPER,PAPERBOARD,ETC.	1	No Quantity							12596			0
S3	2000	2000	2000	2	0	2	Export	504	Morocco	MAR	251	France	FRA								64	PAPER,PAPERBOARD,ETC.	1	No Quantity							5364179			0
S3	2000	2000	2000	2	0	2	Export	504	Morocco	MAR	266	Gabon	GAB								64	PAPER,PAPERBOARD,ETC.	1	No Quantity							73921			0
S3	2000	2000	2000	2	0	2	Export	504	Morocco	MAR	270	Gambia	GMB								64	PAPER,PAPERBOARD,ETC.	1	No Quantity							289068			0
S3	2000	2000	2000	2	0	2	Export	504	Morocco	MAR	276	Germany	DEU								64	PAPER,PAPERBOARD,ETC.	1	No Quantity							1488			0
S3	2000	2000	2000	2	0	2	Export	504	Morocco	MAR	288	Ghana	GHA								64	PAPER,PAPERBOARD,ETC.	1	No Quantity							722650			0
S3	2000	2000	2000	2	0	2	Export	504	Morocco	MAR	300	Greece	GRC								64	PAPER,PAPERBOARD,ETC.	1	No Quantity							41726			0
S3	2000	2000	2000	2	0	2	Export	504	Morocco	MAR	324	Guinea	GIN								64	PAPER,PAPERBOARD,ETC.	1	No Quantity							1264			0
S3	2000	2000	2000	2	0	2	Export	504	Morocco	MAR	360	Indonesia	IDN								64	PAPER,PAPERBOARD,ETC.	1	No Quantity							142465			0
S3	2000	2000	2000	2	0	2	Export	504	Morocco	MAR	368	Iraq	IRQ								64	PAPER,PAPERBOARD,ETC.	1	No Quantity							1703676			0
S3	2000	2000	2000	2	0	2	Export	504	Morocco	MAR	381	Italy	ITA								64	PAPER,PAPERBOARD,ETC.	1	No Quantity							21539			0
S3	2000	2000	2000	2	0	2	Export	504	Morocco	MAR	384	Côte d'Ivoire	CIV								64	PAPER,PAPERBOARD,ETC.	1	No Quantity							1187374			0
S3	2000	2000	2000	2	0	2	Export	504	Morocco	MAR	392	Japan	JPN								64	PAPER,PAPERBOARD,ETC.	1	No Quantity							127278			0
S3	2000	2000	2000	2	0	2	Export	504	Morocco	MAR	434	Libya	LBY								64	PAPER,PAPERBOARD,ETC.	1	No Quantity							676412			0
S3	2000	2000	2000	2	0	2	Export	504	Morocco	MAR	466	Mali	MLI								64	PAPER,PAPERBOARD,ETC.	1	No Quantity							151116			0
S3	2000	2000	2000	2	0	2	Export	504	Morocco	MAR	478	Mauritania	MRT								64	PAPER,PAPERBOARD,ETC.	1	No Quantity							624649			0
S3	2000	2000	2000	2	0	2	Export	504	Morocco	MAR	528	Netherlands	NLD								64	PAPER,PAPERBOARD,ETC.	1	No Quantity							4245			0
S3	2000	2000	2000	2	0	2	Export	504	Morocco	MAR	566	Nigeria	NGA								64	PAPER,PAPERBOARD,ETC.	1	No Quantity							5333			0
S3	2000	2000	2000	2	0	2	Export	504	Morocco	MAR	620	Portugal	PRT								64	PAPER,PAPERBOARD,ETC.	1	No Quantity							68997			0
S3	2000	2000	2000	2	0	2	Export	504	Morocco	MAR	682	Saudi Arabia	SAU								64	PAPER,PAPERBOARD,ETC.	1	No Quantity							6480			0
S3	2000	2000	2000	2	0	2	Export	504	Morocco	MAR	686	Senegal	SEN								64	PAPER,PAPERBOARD,ETC.	1	No Quantity							562260			0
S3	2000	2000	2000	2	0	2	Export	504	Morocco	MAR	710	South Africa	ZAF								64	PAPER,PAPERBOARD,ETC.	1	No Quantity							76892			0
S3	2000	2000	2000	2	0	2	Export	504	Morocco	MAR	724	Spain	ESP								64	PAPER,PAPERBOARD,ETC.	1	No Quantity							518628			0
S3	2000	2000	2000	2	0	2	Export	504	Morocco	MAR	757	Switzerland	CHE								64	PAPER,PAPERBOARD,ETC.	1	No Quantity							5833			0
S3	2000	2000	2000	2	0	2	Export	504	Morocco	MAR	788	Tunisia	TUN								64	PAPER,PAPERBOARD,ETC.	1	No Quantity							2855189			0
S3	2000	2000	2000	2	0	2	Export	504	Morocco	MAR	818	Egypt	EGY								64	PAPER,PAPERBOARD,ETC.	1	No Quantity							597993			0
S3	2000	2000	2000	2	0	2	Export	504	Morocco	MAR	826	United Kingdom	GBR								64	PAPER,PAPERBOARD,ETC.	1	No Quantity							405478			0
S3	2000	2000	2000	2	0	2	Export	504	Morocco	MAR	837	Bunkers									64	PAPER,PAPERBOARD,ETC.	1	No Quantity							565			0
S3	2000	2000	2000	2	0	2	Export	504	Morocco	MAR	838	Free Zones									64	PAPER,PAPERBOARD,ETC.	1	No Quantity							24963			0
S3	2000	2000	2000	2	0	2	Export	504	Morocco	MAR	854	Burkina Faso	BFA								64	PAPER,PAPERBOARD,ETC.	1	No Quantity							1401			0
S3	2000	2000	2000	2	0	2	Export	504	Morocco	MAR	899	Areas, nes									64	PAPER,PAPERBOARD,ETC.	1	No Quantity							8200			0
S3	2000	2000	2000	2	0	2	Export	504	Morocco	MAR	0	World	WLD								65	TEXTILE YARN,FABRIC,ETC.	1	No Quantity							122678800			0
S3	2000	2000	2000	2	0	2	Export	504	Morocco	MAR	12	Algeria	DZA								65	TEXTILE YARN,FABRIC,ETC.	1	No Quantity							135178			0
S3	2000	2000	2000	2	0	2	Export	504	Morocco	MAR	24	Angola	AGO								65	TEXTILE YARN,FABRIC,ETC.	1	No Quantity							1160			0
S3	2000	2000	2000	2	0	2	Export	504	Morocco	MAR	32	Argentina	ARG								65	TEXTILE YARN,FABRIC,ETC.	1	No Quantity							11663			0
S3	2000	2000	2000	2	0	2	Export	504	Morocco	MAR	36	Australia	AUS								65	TEXTILE YARN,FABRIC,ETC.	1	No Quantity							61246			0
S3	2000	2000	2000	2	0	2	Export	504	Morocco	MAR	40	Austria	AUT								65	TEXTILE YARN,FABRIC,ETC.	1	No Quantity							95268			0
S3	2000	2000	2000	2	0	2	Export	504	Morocco	MAR	48	Bahrain	BHR								65	TEXTILE YARN,FABRIC,ETC.	1	No Quantity							52500			0
S3	2000	2000	2000	2	0	2	Export	504	Morocco	MAR	56	Belgium	BEL								65	TEXTILE YARN,FABRIC,ETC.	1	No Quantity							3631331			0
S3	2000	2000	2000	2	0	2	Export	504	Morocco	MAR	60	Bermuda	BMU								65	TEXTILE YARN,FABRIC,ETC.	1	No Quantity							4999			0
S3	2000	2000	2000	2	0	2	Export	504	Morocco	MAR	76	Brazil	BRA								65	TEXTILE YARN,FABRIC,ETC.	1	No Quantity							20749			0
S3	2000	2000	2000	2	0	2	Export	504	Morocco	MAR	100	Bulgaria	BGR								65	TEXTILE YARN,FABRIC,ETC.	1	No Quantity							7073			0
S3	2000	2000	2000	2	0	2	Export	504	Morocco	MAR	120	Cameroon	CMR								65	TEXTILE YARN,FABRIC,ETC.	1	No Quantity							77358			0
S3	2000	2000	2000	2	0	2	Export	504	Morocco	MAR	124	Canada	CAN								65	TEXTILE YARN,FABRIC,ETC.	1	No Quantity							247519			0
S3	2000	2000	2000	2	0	2	Export	504	Morocco	MAR	152	Chile	CHL								65	TEXTILE YARN,FABRIC,ETC.	1	No Quantity							1749			0
S3	2000	2000	2000	2	0	2	Export	504	Morocco	MAR	156	China	CHN								65	TEXTILE YARN,FABRIC,ETC.	1	No Quantity							92061			0
S3	2000	2000	2000	2	0	2	Export	504	Morocco	MAR	170	Colombia	COL								65	TEXTILE YARN,FABRIC,ETC.	1	No Quantity							57513			0
S3	2000	2000	2000	2	0	2	Export	504	Morocco	MAR	178	Congo	COG								65	TEXTILE YARN,FABRIC,ETC.	1	No Quantity							27962			0
S3	2000	2000	2000	2	0	2	Export	504	Morocco	MAR	191	Croatia	HRV								65	TEXTILE YARN,FABRIC,ETC.	1	No Quantity							534394			0
S3	2000	2000	2000	2	0	2	Export	504	Morocco	MAR	204	Benin	BEN								65	TEXTILE YARN,FABRIC,ETC.	1	No Quantity							9661			0
S3	2000	2000	2000	2	0	2	Export	504	Morocco	MAR	208	Denmark	DNK								65	TEXTILE YARN,FABRIC,ETC.	1	No Quantity							1810			0
S3	2000	2000	2000	2	0	2	Export	504	Morocco	MAR	214	Dominican Rep.	DOM								65	TEXTILE YARN,FABRIC,ETC.	1	No Quantity							8159			0
S3	2000	2000	2000	2	0	2	Export	504	Morocco	MAR	246	Finland	FIN								65	TEXTILE YARN,FABRIC,ETC.	1	No Quantity							246177			0
S3	2000	2000	2000	2	0	2	Export	504	Morocco	MAR	251	France	FRA								65	TEXTILE YARN,FABRIC,ETC.	1	No Quantity							39633160			0
S3	2000	2000	2000	2	0	2	Export	504	Morocco	MAR	258	French Polynesia	PYF								65	TEXTILE YARN,FABRIC,ETC.	1	No Quantity							509			0
S3	2000	2000	2000	2	0	2	Export	504	Morocco	MAR	266	Gabon	GAB								65	TEXTILE YARN,FABRIC,ETC.	1	No Quantity							187072			0
S3	2000	2000	2000	2	0	2	Export	504	Morocco	MAR	270	Gambia	GMB								65	TEXTILE YARN,FABRIC,ETC.	1	No Quantity							53479			0
S3	2000	2000	2000	2	0	2	Export	504	Morocco	MAR	276	Germany	DEU								65	TEXTILE YARN,FABRIC,ETC.	1	No Quantity							14522490			0
S3	2000	2000	2000	2	0	2	Export	504	Morocco	MAR	300	Greece	GRC								65	TEXTILE YARN,FABRIC,ETC.	1	No Quantity							21611			0
S3	2000	2000	2000	2	0	2	Export	504	Morocco	MAR	320	Guatemala	GTM								65	TEXTILE YARN,FABRIC,ETC.	1	No Quantity							2776			0
S3	2000	2000	2000	2	0	2	Export	504	Morocco	MAR	324	Guinea	GIN								65	TEXTILE YARN,FABRIC,ETC.	1	No Quantity							274707			0
S3	2000	2000	2000	2	0	2	Export	504	Morocco	MAR	344	China, Hong Kong SAR	HKG								65	TEXTILE YARN,FABRIC,ETC.	1	No Quantity							223369			0
S3	2000	2000	2000	2	0	2	Export	504	Morocco	MAR	352	Iceland	ISL								65	TEXTILE YARN,FABRIC,ETC.	1	No Quantity							4817			0
S3	2000	2000	2000	2	0	2	Export	504	Morocco	MAR	364	Iran	IRN								65	TEXTILE YARN,FABRIC,ETC.	1	No Quantity							3299			0
S3	2000	2000	2000	2	0	2	Export	504	Morocco	MAR	372	Ireland	IRL								65	TEXTILE YARN,FABRIC,ETC.	1	No Quantity							170520			0
S3	2000	2000	2000	2	0	2	Export	504	Morocco	MAR	381	Italy	ITA								65	TEXTILE YARN,FABRIC,ETC.	1	No Quantity							1744591			0
S3	2000	2000	2000	2	0	2	Export	504	Morocco	MAR	384	Côte d'Ivoire	CIV								65	TEXTILE YARN,FABRIC,ETC.	1	No Quantity							1106543			0
S3	2000	2000	2000	2	0	2	Export	504	Morocco	MAR	392	Japan	JPN								65	TEXTILE YARN,FABRIC,ETC.	1	No Quantity							21339			0
S3	2000	2000	2000	2	0	2	Export	504	Morocco	MAR	404	Kenya	KEN								65	TEXTILE YARN,FABRIC,ETC.	1	No Quantity							7477			0
S3	2000	2000	2000	2	0	2	Export	504	Morocco	MAR	410	Rep. of Korea	KOR								65	TEXTILE YARN,FABRIC,ETC.	1	No Quantity							5935			0
S3	2000	2000	2000	2	0	2	Export	504	Morocco	MAR	414	Kuwait	KWT								65	TEXTILE YARN,FABRIC,ETC.	1	No Quantity							904016			0
S3	2000	2000	2000	2	0	2	Export	504	Morocco	MAR	422	Lebanon	LBN								65	TEXTILE YARN,FABRIC,ETC.	1	No Quantity							131129			0
S3	2000	2000	2000	2	0	2	Export	504	Morocco	MAR	434	Libya	LBY								65	TEXTILE YARN,FABRIC,ETC.	1	No Quantity							2709193			0
S3	2000	2000	2000	2	0	2	Export	504	Morocco	MAR	440	Lithuania	LTU								65	TEXTILE YARN,FABRIC,ETC.	1	No Quantity							18885			0
S3	2000	2000	2000	2	0	2	Export	504	Morocco	MAR	458	Malaysia	MYS								65	TEXTILE YARN,FABRIC,ETC.	1	No Quantity							2128			0
S3	2000	2000	2000	2	0	2	Export	504	Morocco	MAR	466	Mali	MLI								65	TEXTILE YARN,FABRIC,ETC.	1	No Quantity							441990			0
S3	2000	2000	2000	2	0	2	Export	504	Morocco	MAR	470	Malta	MLT								65	TEXTILE YARN,FABRIC,ETC.	1	No Quantity							9945			0
S3	2000	2000	2000	2	0	2	Export	504	Morocco	MAR	478	Mauritania	MRT								65	TEXTILE YARN,FABRIC,ETC.	1	No Quantity							1390588			0
S3	2000	2000	2000	2	0	2	Export	504	Morocco	MAR	480	Mauritius	MUS								65	TEXTILE YARN,FABRIC,ETC.	1	No Quantity							28673			0
S3	2000	2000	2000	2	0	2	Export	504	Morocco	MAR	484	Mexico	MEX								65	TEXTILE YARN,FABRIC,ETC.	1	No Quantity							14722			0
S3	2000	2000	2000	2	0	2	Export	504	Morocco	MAR	490	Other Asia, nes									65	TEXTILE YARN,FABRIC,ETC.	1	No Quantity							9735			0
S3	2000	2000	2000	2	0	2	Export	504	Morocco	MAR	528	Netherlands	NLD								65	TEXTILE YARN,FABRIC,ETC.	1	No Quantity							2031213			0
S3	2000	2000	2000	2	0	2	Export	504	Morocco	MAR	530	Neth. Antilles	ANT								65	TEXTILE YARN,FABRIC,ETC.	1	No Quantity							4129			0
S3	2000	2000	2000	2	0	2	Export	504	Morocco	MAR	554	New Zealand	NZL								65	TEXTILE YARN,FABRIC,ETC.	1	No Quantity							2734			0
S3	2000	2000	2000	2	0	2	Export	504	Morocco	MAR	562	Niger	NER								65	TEXTILE YARN,FABRIC,ETC.	1	No Quantity							117542			0
S3	2000	2000	2000	2	0	2	Export	504	Morocco	MAR	566	Nigeria	NGA								65	TEXTILE YARN,FABRIC,ETC.	1	No Quantity							37846			0
S3	2000	2000	2000	2	0	2	Export	504	Morocco	MAR	579	Norway	NOR								65	TEXTILE YARN,FABRIC,ETC.	1	No Quantity							4948			0
S3	2000	2000	2000	2	0	2	Export	504	Morocco	MAR	591	Panama	PAN								65	TEXTILE YARN,FABRIC,ETC.	1	No Quantity							1087			0
S3	2000	2000	2000	2	0	2	Export	504	Morocco	MAR	608	Philippines	PHL								65	TEXTILE YARN,FABRIC,ETC.	1	No Quantity							104054			0
S3	2000	2000	2000	2	0	2	Export	504	Morocco	MAR	616	Poland	POL								65	TEXTILE YARN,FABRIC,ETC.	1	No Quantity							10268			0
S3	2000	2000	2000	2	0	2	Export	504	Morocco	MAR	620	Portugal	PRT								65	TEXTILE YARN,FABRIC,ETC.	1	No Quantity							2252884			0
S3	2000	2000	2000	2	0	2	Export	504	Morocco	MAR	624	Guinea-Bissau	GNB								65	TEXTILE YARN,FABRIC,ETC.	1	No Quantity							3878			0
S3	2000	2000	2000	2	0	2	Export	504	Morocco	MAR	634	Qatar	QAT								65	TEXTILE YARN,FABRIC,ETC.	1	No Quantity							20403			0
S3	2000	2000	2000	2	0	2	Export	504	Morocco	MAR	642	Romania	ROU								65	TEXTILE YARN,FABRIC,ETC.	1	No Quantity							1037			0
S3	2000	2000	2000	2	0	2	Export	504	Morocco	MAR	643	Russian Federation	RUS								65	TEXTILE YARN,FABRIC,ETC.	1	No Quantity							24463			0
S3	2000	2000	2000	2	0	2	Export	504	Morocco	MAR	682	Saudi Arabia	SAU								65	TEXTILE YARN,FABRIC,ETC.	1	No Quantity							10419900			0
S3	2000	2000	2000	2	0	2	Export	504	Morocco	MAR	686	Senegal	SEN								65	TEXTILE YARN,FABRIC,ETC.	1	No Quantity							326605			0
S3	2000	2000	2000	2	0	2	Export	504	Morocco	MAR	702	Singapore	SGP								65	TEXTILE YARN,FABRIC,ETC.	1	No Quantity							87145			0
S3	2000	2000	2000	2	0	2	Export	504	Morocco	MAR	710	South Africa	ZAF								65	TEXTILE YARN,FABRIC,ETC.	1	No Quantity							17166			0
S3	2000	2000	2000	2	0	2	Export	504	Morocco	MAR	724	Spain	ESP								65	TEXTILE YARN,FABRIC,ETC.	1	No Quantity							23640316			0
S3	2000	2000	2000	2	0	2	Export	504	Morocco	MAR	736	Fmr Sudan	SDN								65	TEXTILE YARN,FABRIC,ETC.	1	No Quantity							65919			0
S3	2000	2000	2000	2	0	2	Export	504	Morocco	MAR	740	Suriname	SUR								65	TEXTILE YARN,FABRIC,ETC.	1	No Quantity							10387			0
S3	2000	2000	2000	2	0	2	Export	504	Morocco	MAR	752	Sweden	SWE								65	TEXTILE YARN,FABRIC,ETC.	1	No Quantity							428211			0
S3	2000	2000	2000	2	0	2	Export	504	Morocco	MAR	757	Switzerland	CHE								65	TEXTILE YARN,FABRIC,ETC.	1	No Quantity							450099			0
S3	2000	2000	2000	2	0	2	Export	504	Morocco	MAR	768	Togo	TGO								65	TEXTILE YARN,FABRIC,ETC.	1	No Quantity							7672			0
S3	2000	2000	2000	2	0	2	Export	504	Morocco	MAR	784	United Arab Emirates	ARE								65	TEXTILE YARN,FABRIC,ETC.	1	No Quantity							977759			0
S3	2000	2000	2000	2	0	2	Export	504	Morocco	MAR	788	Tunisia	TUN								65	TEXTILE YARN,FABRIC,ETC.	1	No Quantity							616829			0
S3	2000	2000	2000	2	0	2	Export	504	Morocco	MAR	792	Turkey	TUR								65	TEXTILE YARN,FABRIC,ETC.	1	No Quantity							94176			0
S3	2000	2000	2000	2	0	2	Export	504	Morocco	MAR	818	Egypt	EGY								65	TEXTILE YARN,FABRIC,ETC.	1	No Quantity							226264			0
S3	2000	2000	2000	2	0	2	Export	504	Morocco	MAR	826	United Kingdom	GBR								65	TEXTILE YARN,FABRIC,ETC.	1	No Quantity							6199274			0
S3	2000	2000	2000	2	0	2	Export	504	Morocco	MAR	837	Bunkers									65	TEXTILE YARN,FABRIC,ETC.	1	No Quantity							8332			0
S3	2000	2000	2000	2	0	2	Export	504	Morocco	MAR	838	Free Zones									65	TEXTILE YARN,FABRIC,ETC.	1	No Quantity							367649			0
S3	2000	2000	2000	2	0	2	Export	504	Morocco	MAR	842	USA	USA								65	TEXTILE YARN,FABRIC,ETC.	1	No Quantity							4747525			0
S3	2000	2000	2000	2	0	2	Export	504	Morocco	MAR	854	Burkina Faso	BFA								65	TEXTILE YARN,FABRIC,ETC.	1	No Quantity							10017			0
S3	2000	2000	2000	2	0	2	Export	504	Morocco	MAR	858	Uruguay	URY								65	TEXTILE YARN,FABRIC,ETC.	1	No Quantity							978			0
S3	2000	2000	2000	2	0	2	Export	504	Morocco	MAR	862	Venezuela	VEN								65	TEXTILE YARN,FABRIC,ETC.	1	No Quantity							2731			0
S3	2000	2000	2000	2	0	2	Export	504	Morocco	MAR	887	Yemen	YEM								65	TEXTILE YARN,FABRIC,ETC.	1	No Quantity							325534			0
S3	2000	2000	2000	2	0	2	Export	504	Morocco	MAR	899	Areas, nes									65	TEXTILE YARN,FABRIC,ETC.	1	No Quantity							61601			0
S3	2000	2000	2000	2	0	2	Export	504	Morocco	MAR	0	World	WLD								66	NON-METAL.MINERAL MANFCT	1	No Quantity							33013768			0
S3	2000	2000	2000	2	0	2	Export	504	Morocco	MAR	12	Algeria	DZA								66	NON-METAL.MINERAL MANFCT	1	No Quantity							122779			0
S3	2000	2000	2000	2	0	2	Export	504	Morocco	MAR	32	Argentina	ARG								66	NON-METAL.MINERAL MANFCT	1	No Quantity							9853			0
S3	2000	2000	2000	2	0	2	Export	504	Morocco	MAR	36	Australia	AUS								66	NON-METAL.MINERAL MANFCT	1	No Quantity							267981			0
S3	2000	2000	2000	2	0	2	Export	504	Morocco	MAR	40	Austria	AUT								66	NON-METAL.MINERAL MANFCT	1	No Quantity							307896			0
S3	2000	2000	2000	2	0	2	Export	504	Morocco	MAR	44	Bahamas	BHS								66	NON-METAL.MINERAL MANFCT	1	No Quantity							1602			0
S3	2000	2000	2000	2	0	2	Export	504	Morocco	MAR	48	Bahrain	BHR								66	NON-METAL.MINERAL MANFCT	1	No Quantity							18589			0
S3	2000	2000	2000	2	0	2	Export	504	Morocco	MAR	56	Belgium	BEL								66	NON-METAL.MINERAL MANFCT	1	No Quantity							833587			0
S3	2000	2000	2000	2	0	2	Export	504	Morocco	MAR	60	Bermuda	BMU								66	NON-METAL.MINERAL MANFCT	1	No Quantity							1602			0
S3	2000	2000	2000	2	0	2	Export	504	Morocco	MAR	76	Brazil	BRA								66	NON-METAL.MINERAL MANFCT	1	No Quantity							50096			0
S3	2000	2000	2000	2	0	2	Export	504	Morocco	MAR	120	Cameroon	CMR								66	NON-METAL.MINERAL MANFCT	1	No Quantity							108585			0
S3	2000	2000	2000	2	0	2	Export	504	Morocco	MAR	124	Canada	CAN								66	NON-METAL.MINERAL MANFCT	1	No Quantity							262633			0
S3	2000	2000	2000	2	0	2	Export	504	Morocco	MAR	132	Cabo Verde	CPV								66	NON-METAL.MINERAL MANFCT	1	No Quantity							420349			0
S3	2000	2000	2000	2	0	2	Export	504	Morocco	MAR	152	Chile	CHL								66	NON-METAL.MINERAL MANFCT	1	No Quantity							29974			0
S3	2000	2000	2000	2	0	2	Export	504	Morocco	MAR	156	China	CHN								66	NON-METAL.MINERAL MANFCT	1	No Quantity							3806			0
S3	2000	2000	2000	2	0	2	Export	504	Morocco	MAR	178	Congo	COG								66	NON-METAL.MINERAL MANFCT	1	No Quantity							757			0
S3	2000	2000	2000	2	0	2	Export	504	Morocco	MAR	196	Cyprus	CYP								66	NON-METAL.MINERAL MANFCT	1	No Quantity							4515			0
S3	2000	2000	2000	2	0	2	Export	504	Morocco	MAR	208	Denmark	DNK								66	NON-METAL.MINERAL MANFCT	1	No Quantity							17166			0
S3	2000	2000	2000	2	0	2	Export	504	Morocco	MAR	214	Dominican Rep.	DOM								66	NON-METAL.MINERAL MANFCT	1	No Quantity							7788			0
S3	2000	2000	2000	2	0	2	Export	504	Morocco	MAR	246	Finland	FIN								66	NON-METAL.MINERAL MANFCT	1	No Quantity							942			0
S3	2000	2000	2000	2	0	2	Export	504	Morocco	MAR	251	France	FRA								66	NON-METAL.MINERAL MANFCT	1	No Quantity							6504320			0
S3	2000	2000	2000	2	0	2	Export	504	Morocco	MAR	266	Gabon	GAB								66	NON-METAL.MINERAL MANFCT	1	No Quantity							108006			0
S3	2000	2000	2000	2	0	2	Export	504	Morocco	MAR	270	Gambia	GMB								66	NON-METAL.MINERAL MANFCT	1	No Quantity							256840			0
S3	2000	2000	2000	2	0	2	Export	504	Morocco	MAR	276	Germany	DEU								66	NON-METAL.MINERAL MANFCT	1	No Quantity							1453843			0
S3	2000	2000	2000	2	0	2	Export	504	Morocco	MAR	300	Greece	GRC								66	NON-METAL.MINERAL MANFCT	1	No Quantity							58811			0
S3	2000	2000	2000	2	0	2	Export	504	Morocco	MAR	324	Guinea	GIN								66	NON-METAL.MINERAL MANFCT	1	No Quantity							4434			0
S3	2000	2000	2000	2	0	2	Export	504	Morocco	MAR	344	China, Hong Kong SAR	HKG								66	NON-METAL.MINERAL MANFCT	1	No Quantity							102353			0
S3	2000	2000	2000	2	0	2	Export	504	Morocco	MAR	348	Hungary	HUN								66	NON-METAL.MINERAL MANFCT	1	No Quantity							3292			0
S3	2000	2000	2000	2	0	2	Export	504	Morocco	MAR	352	Iceland	ISL								66	NON-METAL.MINERAL MANFCT	1	No Quantity							144587			0
S3	2000	2000	2000	2	0	2	Export	504	Morocco	MAR	372	Ireland	IRL								66	NON-METAL.MINERAL MANFCT	1	No Quantity							46719			0
S3	2000	2000	2000	2	0	2	Export	504	Morocco	MAR	381	Italy	ITA								66	NON-METAL.MINERAL MANFCT	1	No Quantity							3569291			0
S3	2000	2000	2000	2	0	2	Export	504	Morocco	MAR	384	Côte d'Ivoire	CIV								66	NON-METAL.MINERAL MANFCT	1	No Quantity							28517			0
S3	2000	2000	2000	2	0	2	Export	504	Morocco	MAR	392	Japan	JPN								66	NON-METAL.MINERAL MANFCT	1	No Quantity							46119			0
S3	2000	2000	2000	2	0	2	Export	504	Morocco	MAR	400	Jordan	JOR								66	NON-METAL.MINERAL MANFCT	1	No Quantity							5864			0
S3	2000	2000	2000	2	0	2	Export	504	Morocco	MAR	404	Kenya	KEN								66	NON-METAL.MINERAL MANFCT	1	No Quantity							1880			0
S3	2000	2000	2000	2	0	2	Export	504	Morocco	MAR	410	Rep. of Korea	KOR								66	NON-METAL.MINERAL MANFCT	1	No Quantity							1319			0
S3	2000	2000	2000	2	0	2	Export	504	Morocco	MAR	414	Kuwait	KWT								66	NON-METAL.MINERAL MANFCT	1	No Quantity							57513			0
S3	2000	2000	2000	2	0	2	Export	504	Morocco	MAR	422	Lebanon	LBN								66	NON-METAL.MINERAL MANFCT	1	No Quantity							58755			0
S3	2000	2000	2000	2	0	2	Export	504	Morocco	MAR	430	Liberia	LBR								66	NON-METAL.MINERAL MANFCT	1	No Quantity							26544			0
S3	2000	2000	2000	2	0	2	Export	504	Morocco	MAR	434	Libya	LBY								66	NON-METAL.MINERAL MANFCT	1	No Quantity							839081			0
S3	2000	2000	2000	2	0	2	Export	504	Morocco	MAR	440	Lithuania	LTU								66	NON-METAL.MINERAL MANFCT	1	No Quantity							5070			0
S3	2000	2000	2000	2	0	2	Export	504	Morocco	MAR	450	Madagascar	MDG								66	NON-METAL.MINERAL MANFCT	1	No Quantity							14645			0
S3	2000	2000	2000	2	0	2	Export	504	Morocco	MAR	458	Malaysia	MYS								66	NON-METAL.MINERAL MANFCT	1	No Quantity							2158			0
S3	2000	2000	2000	2	0	2	Export	504	Morocco	MAR	466	Mali	MLI								66	NON-METAL.MINERAL MANFCT	1	No Quantity							33411			0
S3	2000	2000	2000	2	0	2	Export	504	Morocco	MAR	478	Mauritania	MRT								66	NON-METAL.MINERAL MANFCT	1	No Quantity							1198953			0
S3	2000	2000	2000	2	0	2	Export	504	Morocco	MAR	484	Mexico	MEX								66	NON-METAL.MINERAL MANFCT	1	No Quantity							11097			0
S3	2000	2000	2000	2	0	2	Export	504	Morocco	MAR	512	Oman	OMN								66	NON-METAL.MINERAL MANFCT	1	No Quantity							100229			0
S3	2000	2000	2000	2	0	2	Export	504	Morocco	MAR	528	Netherlands	NLD								66	NON-METAL.MINERAL MANFCT	1	No Quantity							1052523			0
S3	2000	2000	2000	2	0	2	Export	504	Morocco	MAR	530	Neth. Antilles	ANT								66	NON-METAL.MINERAL MANFCT	1	No Quantity							4388			0
S3	2000	2000	2000	2	0	2	Export	504	Morocco	MAR	566	Nigeria	NGA								66	NON-METAL.MINERAL MANFCT	1	No Quantity							6666			0
S3	2000	2000	2000	2	0	2	Export	504	Morocco	MAR	586	Pakistan	PAK								66	NON-METAL.MINERAL MANFCT	1	No Quantity							1037			0
S3	2000	2000	2000	2	0	2	Export	504	Morocco	MAR	591	Panama	PAN								66	NON-METAL.MINERAL MANFCT	1	No Quantity							570			0
S3	2000	2000	2000	2	0	2	Export	504	Morocco	MAR	604	Peru	PER								66	NON-METAL.MINERAL MANFCT	1	No Quantity							8596			0
S3	2000	2000	2000	2	0	2	Export	504	Morocco	MAR	608	Philippines	PHL								66	NON-METAL.MINERAL MANFCT	1	No Quantity							923			0
S3	2000	2000	2000	2	0	2	Export	504	Morocco	MAR	616	Poland	POL								66	NON-METAL.MINERAL MANFCT	1	No Quantity							6327			0
S3	2000	2000	2000	2	0	2	Export	504	Morocco	MAR	620	Portugal	PRT								66	NON-METAL.MINERAL MANFCT	1	No Quantity							1149247			0
S3	2000	2000	2000	2	0	2	Export	504	Morocco	MAR	624	Guinea-Bissau	GNB								66	NON-METAL.MINERAL MANFCT	1	No Quantity							403977			0
S3	2000	2000	2000	2	0	2	Export	504	Morocco	MAR	634	Qatar	QAT								66	NON-METAL.MINERAL MANFCT	1	No Quantity							1799			0
S3	2000	2000	2000	2	0	2	Export	504	Morocco	MAR	643	Russian Federation	RUS								66	NON-METAL.MINERAL MANFCT	1	No Quantity							3695			0
S3	2000	2000	2000	2	0	2	Export	504	Morocco	MAR	682	Saudi Arabia	SAU								66	NON-METAL.MINERAL MANFCT	1	No Quantity							108125			0
S3	2000	2000	2000	2	0	2	Export	504	Morocco	MAR	686	Senegal	SEN								66	NON-METAL.MINERAL MANFCT	1	No Quantity							167400			0
S3	2000	2000	2000	2	0	2	Export	504	Morocco	MAR	702	Singapore	SGP								66	NON-METAL.MINERAL MANFCT	1	No Quantity							23256			0
S3	2000	2000	2000	2	0	2	Export	504	Morocco	MAR	704	Viet Nam	VNM								66	NON-METAL.MINERAL MANFCT	1	No Quantity							754			0
S3	2000	2000	2000	2	0	2	Export	504	Morocco	MAR	705	Slovenia	SVN								66	NON-METAL.MINERAL MANFCT	1	No Quantity							20842			0
S3	2000	2000	2000	2	0	2	Export	504	Morocco	MAR	710	South Africa	ZAF								66	NON-METAL.MINERAL MANFCT	1	No Quantity							70192			0
S3	2000	2000	2000	2	0	2	Export	504	Morocco	MAR	724	Spain	ESP								66	NON-METAL.MINERAL MANFCT	1	No Quantity							7831358			0
S3	2000	2000	2000	2	0	2	Export	504	Morocco	MAR	748	Swaziland	SWZ								66	NON-METAL.MINERAL MANFCT	1	No Quantity							1197			0
S3	2000	2000	2000	2	0	2	Export	504	Morocco	MAR	752	Sweden	SWE								66	NON-METAL.MINERAL MANFCT	1	No Quantity							2385			0
S3	2000	2000	2000	2	0	2	Export	504	Morocco	MAR	757	Switzerland	CHE								66	NON-METAL.MINERAL MANFCT	1	No Quantity							108001			0
S3	2000	2000	2000	2	0	2	Export	504	Morocco	MAR	760	Syria	SYR								66	NON-METAL.MINERAL MANFCT	1	No Quantity							3088			0
S3	2000	2000	2000	2	0	2	Export	504	Morocco	MAR	768	Togo	TGO								66	NON-METAL.MINERAL MANFCT	1	No Quantity							2203			0
S3	2000	2000	2000	2	0	2	Export	504	Morocco	MAR	784	United Arab Emirates	ARE								66	NON-METAL.MINERAL MANFCT	1	No Quantity							43510			0
S3	2000	2000	2000	2	0	2	Export	504	Morocco	MAR	788	Tunisia	TUN								66	NON-METAL.MINERAL MANFCT	1	No Quantity							942885			0
S3	2000	2000	2000	2	0	2	Export	504	Morocco	MAR	792	Turkey	TUR								66	NON-METAL.MINERAL MANFCT	1	No Quantity							532317			0
S3	2000	2000	2000	2	0	2	Export	504	Morocco	MAR	818	Egypt	EGY								66	NON-METAL.MINERAL MANFCT	1	No Quantity							388962			0
S3	2000	2000	2000	2	0	2	Export	504	Morocco	MAR	826	United Kingdom	GBR								66	NON-METAL.MINERAL MANFCT	1	No Quantity							671197			0
S3	2000	2000	2000	2	0	2	Export	504	Morocco	MAR	837	Bunkers									66	NON-METAL.MINERAL MANFCT	1	No Quantity							193820			0
S3	2000	2000	2000	2	0	2	Export	504	Morocco	MAR	842	USA	USA								66	NON-METAL.MINERAL MANFCT	1	No Quantity							2066680			0
S3	2000	2000	2000	2	0	2	Export	504	Morocco	MAR	858	Uruguay	URY								66	NON-METAL.MINERAL MANFCT	1	No Quantity							2333			0
S3	2000	2000	2000	2	0	2	Export	504	Morocco	MAR	862	Venezuela	VEN								66	NON-METAL.MINERAL MANFCT	1	No Quantity							4576			0
S3	2000	2000	2000	2	0	2	Export	504	Morocco	MAR	899	Areas, nes									66	NON-METAL.MINERAL MANFCT	1	No Quantity							34788			0
S3	2000	2000	2000	2	0	2	Export	504	Morocco	MAR	0	World	WLD								67	IRON AND STEEL	1	No Quantity							36729196			0
S3	2000	2000	2000	2	0	2	Export	504	Morocco	MAR	12	Algeria	DZA								67	IRON AND STEEL	1	No Quantity							13670			0
S3	2000	2000	2000	2	0	2	Export	504	Morocco	MAR	40	Austria	AUT								67	IRON AND STEEL	1	No Quantity							6367			0
S3	2000	2000	2000	2	0	2	Export	504	Morocco	MAR	56	Belgium	BEL								67	IRON AND STEEL	1	No Quantity							310375			0
S3	2000	2000	2000	2	0	2	Export	504	Morocco	MAR	120	Cameroon	CMR								67	IRON AND STEEL	1	No Quantity							17528			0
S3	2000	2000	2000	2	0	2	Export	504	Morocco	MAR	124	Canada	CAN								67	IRON AND STEEL	1	No Quantity							15640			0
S3	2000	2000	2000	2	0	2	Export	504	Morocco	MAR	178	Congo	COG								67	IRON AND STEEL	1	No Quantity							25890			0
S3	2000	2000	2000	2	0	2	Export	504	Morocco	MAR	180	Dem. Rep. of the Congo	COD								67	IRON AND STEEL	1	No Quantity							24709			0
S3	2000	2000	2000	2	0	2	Export	504	Morocco	MAR	251	France	FRA								67	IRON AND STEEL	1	No Quantity							7308603			0
S3	2000	2000	2000	2	0	2	Export	504	Morocco	MAR	266	Gabon	GAB								67	IRON AND STEEL	1	No Quantity							41346			0
S3	2000	2000	2000	2	0	2	Export	504	Morocco	MAR	270	Gambia	GMB								67	IRON AND STEEL	1	No Quantity							565			0
S3	2000	2000	2000	2	0	2	Export	504	Morocco	MAR	300	Greece	GRC								67	IRON AND STEEL	1	No Quantity							80293			0
S3	2000	2000	2000	2	0	2	Export	504	Morocco	MAR	381	Italy	ITA								67	IRON AND STEEL	1	No Quantity							533634			0
S3	2000	2000	2000	2	0	2	Export	504	Morocco	MAR	384	Côte d'Ivoire	CIV								67	IRON AND STEEL	1	No Quantity							658480			0
S3	2000	2000	2000	2	0	2	Export	504	Morocco	MAR	422	Lebanon	LBN								67	IRON AND STEEL	1	No Quantity							110428			0
S3	2000	2000	2000	2	0	2	Export	504	Morocco	MAR	434	Libya	LBY								67	IRON AND STEEL	1	No Quantity							324154			0
S3	2000	2000	2000	2	0	2	Export	504	Morocco	MAR	466	Mali	MLI								67	IRON AND STEEL	1	No Quantity							47554			0
S3	2000	2000	2000	2	0	2	Export	504	Morocco	MAR	478	Mauritania	MRT								67	IRON AND STEEL	1	No Quantity							1824552			0
S3	2000	2000	2000	2	0	2	Export	504	Morocco	MAR	620	Portugal	PRT								67	IRON AND STEEL	1	No Quantity							1207594			0
S3	2000	2000	2000	2	0	2	Export	504	Morocco	MAR	686	Senegal	SEN								67	IRON AND STEEL	1	No Quantity							622153			0
S3	2000	2000	2000	2	0	2	Export	504	Morocco	MAR	724	Spain	ESP								67	IRON AND STEEL	1	No Quantity							14166808			0
S3	2000	2000	2000	2	0	2	Export	504	Morocco	MAR	757	Switzerland	CHE								67	IRON AND STEEL	1	No Quantity							67276			0
S3	2000	2000	2000	2	0	2	Export	504	Morocco	MAR	768	Togo	TGO								67	IRON AND STEEL	1	No Quantity							523818			0
S3	2000	2000	2000	2	0	2	Export	504	Morocco	MAR	784	United Arab Emirates	ARE								67	IRON AND STEEL	1	No Quantity							7223			0
S3	2000	2000	2000	2	0	2	Export	504	Morocco	MAR	788	Tunisia	TUN								67	IRON AND STEEL	1	No Quantity							3827599			0
S3	2000	2000	2000	2	0	2	Export	504	Morocco	MAR	792	Turkey	TUR								67	IRON AND STEEL	1	No Quantity							1167999			0
S3	2000	2000	2000	2	0	2	Export	504	Morocco	MAR	826	United Kingdom	GBR								67	IRON AND STEEL	1	No Quantity							2713383			0
S3	2000	2000	2000	2	0	2	Export	504	Morocco	MAR	842	USA	USA								67	IRON AND STEEL	1	No Quantity							22703			0
S3	2000	2000	2000	2	0	2	Export	504	Morocco	MAR	854	Burkina Faso	BFA								67	IRON AND STEEL	1	No Quantity							1055280			0
S3	2000	2000	2000	2	0	2	Export	504	Morocco	MAR	899	Areas, nes									67	IRON AND STEEL	1	No Quantity							3572			0
S3	2000	2000	2000	2	0	2	Export	504	Morocco	MAR	0	World	WLD								68	NON-FERROUS METALS	1	No Quantity							107437248			0
S3	2000	2000	2000	2	0	2	Export	504	Morocco	MAR	56	Belgium	BEL								68	NON-FERROUS METALS	1	No Quantity							18924940			0
S3	2000	2000	2000	2	0	2	Export	504	Morocco	MAR	251	France	FRA								68	NON-FERROUS METALS	1	No Quantity							31024084			0
S3	2000	2000	2000	2	0	2	Export	504	Morocco	MAR	266	Gabon	GAB								68	NON-FERROUS METALS	1	No Quantity							1252			0
S3	2000	2000	2000	2	0	2	Export	504	Morocco	MAR	276	Germany	DEU								68	NON-FERROUS METALS	1	No Quantity							2483741			0
S3	2000	2000	2000	2	0	2	Export	504	Morocco	MAR	381	Italy	ITA								68	NON-FERROUS METALS	1	No Quantity							1874786			0
S3	2000	2000	2000	2	0	2	Export	504	Morocco	MAR	392	Japan	JPN								68	NON-FERROUS METALS	1	No Quantity							7320393			0
S3	2000	2000	2000	2	0	2	Export	504	Morocco	MAR	478	Mauritania	MRT								68	NON-FERROUS METALS	1	No Quantity							1184			0
S3	2000	2000	2000	2	0	2	Export	504	Morocco	MAR	490	Other Asia, nes									68	NON-FERROUS METALS	1	No Quantity							254279			0
S3	2000	2000	2000	2	0	2	Export	504	Morocco	MAR	528	Netherlands	NLD								68	NON-FERROUS METALS	1	No Quantity							1806273			0
S3	2000	2000	2000	2	0	2	Export	504	Morocco	MAR	643	Russian Federation	RUS								68	NON-FERROUS METALS	1	No Quantity							4902			0
S3	2000	2000	2000	2	0	2	Export	504	Morocco	MAR	699	India	IND								68	NON-FERROUS METALS	1	No Quantity							18108			0
S3	2000	2000	2000	2	0	2	Export	504	Morocco	MAR	724	Spain	ESP								68	NON-FERROUS METALS	1	No Quantity							12096627			0
S3	2000	2000	2000	2	0	2	Export	504	Morocco	MAR	757	Switzerland	CHE								68	NON-FERROUS METALS	1	No Quantity							14609475			0
S3	2000	2000	2000	2	0	2	Export	504	Morocco	MAR	760	Syria	SYR								68	NON-FERROUS METALS	1	No Quantity							28490			0
S3	2000	2000	2000	2	0	2	Export	504	Morocco	MAR	788	Tunisia	TUN								68	NON-FERROUS METALS	1	No Quantity							2027649			0
S3	2000	2000	2000	2	0	2	Export	504	Morocco	MAR	792	Turkey	TUR								68	NON-FERROUS METALS	1	No Quantity							5169164			0
S3	2000	2000	2000	2	0	2	Export	504	Morocco	MAR	818	Egypt	EGY								68	NON-FERROUS METALS	1	No Quantity							630634			0
S3	2000	2000	2000	2	0	2	Export	504	Morocco	MAR	826	United Kingdom	GBR								68	NON-FERROUS METALS	1	No Quantity							6487120			0
S3	2000	2000	2000	2	0	2	Export	504	Morocco	MAR	842	USA	USA								68	NON-FERROUS METALS	1	No Quantity							2560802			0
S3	2000	2000	2000	2	0	2	Export	504	Morocco	MAR	854	Burkina Faso	BFA								68	NON-FERROUS METALS	1	No Quantity							111863			0
S3	2000	2000	2000	2	0	2	Export	504	Morocco	MAR	899	Areas, nes									68	NON-FERROUS METALS	1	No Quantity							1482			0
S3	2000	2000	2000	2	0	2	Export	504	Morocco	MAR	0	World	WLD								69	METALS MANUFACTURES,NES	1	No Quantity							27375500			0
S3	2000	2000	2000	2	0	2	Export	504	Morocco	MAR	12	Algeria	DZA								69	METALS MANUFACTURES,NES	1	No Quantity							21216			0
S3	2000	2000	2000	2	0	2	Export	504	Morocco	MAR	32	Argentina	ARG								69	METALS MANUFACTURES,NES	1	No Quantity							31722			0
S3	2000	2000	2000	2	0	2	Export	504	Morocco	MAR	36	Australia	AUS								69	METALS MANUFACTURES,NES	1	No Quantity							118185			0
S3	2000	2000	2000	2	0	2	Export	504	Morocco	MAR	40	Austria	AUT								69	METALS MANUFACTURES,NES	1	No Quantity							22780			0
S3	2000	2000	2000	2	0	2	Export	504	Morocco	MAR	48	Bahrain	BHR								69	METALS MANUFACTURES,NES	1	No Quantity							12266			0
S3	2000	2000	2000	2	0	2	Export	504	Morocco	MAR	56	Belgium	BEL								69	METALS MANUFACTURES,NES	1	No Quantity							651025			0
S3	2000	2000	2000	2	0	2	Export	504	Morocco	MAR	60	Bermuda	BMU								69	METALS MANUFACTURES,NES	1	No Quantity							631			0
S3	2000	2000	2000	2	0	2	Export	504	Morocco	MAR	76	Brazil	BRA								69	METALS MANUFACTURES,NES	1	No Quantity							5262			0
S3	2000	2000	2000	2	0	2	Export	504	Morocco	MAR	116	Cambodia	KHM								69	METALS MANUFACTURES,NES	1	No Quantity							1875			0
S3	2000	2000	2000	2	0	2	Export	504	Morocco	MAR	120	Cameroon	CMR								69	METALS MANUFACTURES,NES	1	No Quantity							282175			0
S3	2000	2000	2000	2	0	2	Export	504	Morocco	MAR	124	Canada	CAN								69	METALS MANUFACTURES,NES	1	No Quantity							105185			0
S3	2000	2000	2000	2	0	2	Export	504	Morocco	MAR	148	Chad	TCD								69	METALS MANUFACTURES,NES	1	No Quantity							3413			0
S3	2000	2000	2000	2	0	2	Export	504	Morocco	MAR	152	Chile	CHL								69	METALS MANUFACTURES,NES	1	No Quantity							9898			0
S3	2000	2000	2000	2	0	2	Export	504	Morocco	MAR	156	China	CHN								69	METALS MANUFACTURES,NES	1	No Quantity							5364			0
S3	2000	2000	2000	2	0	2	Export	504	Morocco	MAR	178	Congo	COG								69	METALS MANUFACTURES,NES	1	No Quantity							22768			0
S3	2000	2000	2000	2	0	2	Export	504	Morocco	MAR	196	Cyprus	CYP								69	METALS MANUFACTURES,NES	1	No Quantity							981			0
S3	2000	2000	2000	2	0	2	Export	504	Morocco	MAR	204	Benin	BEN								69	METALS MANUFACTURES,NES	1	No Quantity							12533			0
S3	2000	2000	2000	2	0	2	Export	504	Morocco	MAR	208	Denmark	DNK								69	METALS MANUFACTURES,NES	1	No Quantity							2427			0
S3	2000	2000	2000	2	0	2	Export	504	Morocco	MAR	214	Dominican Rep.	DOM								69	METALS MANUFACTURES,NES	1	No Quantity							2496			0
S3	2000	2000	2000	2	0	2	Export	504	Morocco	MAR	251	France	FRA								69	METALS MANUFACTURES,NES	1	No Quantity							8368283			0
S3	2000	2000	2000	2	0	2	Export	504	Morocco	MAR	266	Gabon	GAB								69	METALS MANUFACTURES,NES	1	No Quantity							166074			0
S3	2000	2000	2000	2	0	2	Export	504	Morocco	MAR	270	Gambia	GMB								69	METALS MANUFACTURES,NES	1	No Quantity							13241			0
S3	2000	2000	2000	2	0	2	Export	504	Morocco	MAR	276	Germany	DEU								69	METALS MANUFACTURES,NES	1	No Quantity							564678			0
S3	2000	2000	2000	2	0	2	Export	504	Morocco	MAR	300	Greece	GRC								69	METALS MANUFACTURES,NES	1	No Quantity							12390			0
S3	2000	2000	2000	2	0	2	Export	504	Morocco	MAR	320	Guatemala	GTM								69	METALS MANUFACTURES,NES	1	No Quantity							8056			0
S3	2000	2000	2000	2	0	2	Export	504	Morocco	MAR	324	Guinea	GIN								69	METALS MANUFACTURES,NES	1	No Quantity							12622			0
S3	2000	2000	2000	2	0	2	Export	504	Morocco	MAR	344	China, Hong Kong SAR	HKG								69	METALS MANUFACTURES,NES	1	No Quantity							27214			0
S3	2000	2000	2000	2	0	2	Export	504	Morocco	MAR	348	Hungary	HUN								69	METALS MANUFACTURES,NES	1	No Quantity							1111			0
S3	2000	2000	2000	2	0	2	Export	504	Morocco	MAR	352	Iceland	ISL								69	METALS MANUFACTURES,NES	1	No Quantity							2764			0
S3	2000	2000	2000	2	0	2	Export	504	Morocco	MAR	372	Ireland	IRL								69	METALS MANUFACTURES,NES	1	No Quantity							5128			0
S3	2000	2000	2000	2	0	2	Export	504	Morocco	MAR	381	Italy	ITA								69	METALS MANUFACTURES,NES	1	No Quantity							1772974			0
S3	2000	2000	2000	2	0	2	Export	504	Morocco	MAR	384	Côte d'Ivoire	CIV								69	METALS MANUFACTURES,NES	1	No Quantity							6042			0
S3	2000	2000	2000	2	0	2	Export	504	Morocco	MAR	392	Japan	JPN								69	METALS MANUFACTURES,NES	1	No Quantity							35652			0
S3	2000	2000	2000	2	0	2	Export	504	Morocco	MAR	400	Jordan	JOR								69	METALS MANUFACTURES,NES	1	No Quantity							215478			0
S3	2000	2000	2000	2	0	2	Export	504	Morocco	MAR	404	Kenya	KEN								69	METALS MANUFACTURES,NES	1	No Quantity							347390			0
S3	2000	2000	2000	2	0	2	Export	504	Morocco	MAR	410	Rep. of Korea	KOR								69	METALS MANUFACTURES,NES	1	No Quantity							659			0
S3	2000	2000	2000	2	0	2	Export	504	Morocco	MAR	414	Kuwait	KWT								69	METALS MANUFACTURES,NES	1	No Quantity							39527			0
S3	2000	2000	2000	2	0	2	Export	504	Morocco	MAR	422	Lebanon	LBN								69	METALS MANUFACTURES,NES	1	No Quantity							13042			0
S3	2000	2000	2000	2	0	2	Export	504	Morocco	MAR	434	Libya	LBY								69	METALS MANUFACTURES,NES	1	No Quantity							1300714			0
S3	2000	2000	2000	2	0	2	Export	504	Morocco	MAR	450	Madagascar	MDG								69	METALS MANUFACTURES,NES	1	No Quantity							11064			0
S3	2000	2000	2000	2	0	2	Export	504	Morocco	MAR	466	Mali	MLI								69	METALS MANUFACTURES,NES	1	No Quantity							578766			0
S3	2000	2000	2000	2	0	2	Export	504	Morocco	MAR	470	Malta	MLT								69	METALS MANUFACTURES,NES	1	No Quantity							6045			0
S3	2000	2000	2000	2	0	2	Export	504	Morocco	MAR	478	Mauritania	MRT								69	METALS MANUFACTURES,NES	1	No Quantity							1401359			0
S3	2000	2000	2000	2	0	2	Export	504	Morocco	MAR	480	Mauritius	MUS								69	METALS MANUFACTURES,NES	1	No Quantity							6263			0
S3	2000	2000	2000	2	0	2	Export	504	Morocco	MAR	484	Mexico	MEX								69	METALS MANUFACTURES,NES	1	No Quantity							2712			0
S3	2000	2000	2000	2	0	2	Export	504	Morocco	MAR	490	Other Asia, nes									69	METALS MANUFACTURES,NES	1	No Quantity							193336			0
S3	2000	2000	2000	2	0	2	Export	504	Morocco	MAR	512	Oman	OMN								69	METALS MANUFACTURES,NES	1	No Quantity							7122			0
S3	2000	2000	2000	2	0	2	Export	504	Morocco	MAR	528	Netherlands	NLD								69	METALS MANUFACTURES,NES	1	No Quantity							535128			0
S3	2000	2000	2000	2	0	2	Export	504	Morocco	MAR	530	Neth. Antilles	ANT								69	METALS MANUFACTURES,NES	1	No Quantity							16311			0
S3	2000	2000	2000	2	0	2	Export	504	Morocco	MAR	554	New Zealand	NZL								69	METALS MANUFACTURES,NES	1	No Quantity							781			0
S3	2000	2000	2000	2	0	2	Export	504	Morocco	MAR	604	Peru	PER								69	METALS MANUFACTURES,NES	1	No Quantity							3137			0
S3	2000	2000	2000	2	0	2	Export	504	Morocco	MAR	620	Portugal	PRT								69	METALS MANUFACTURES,NES	1	No Quantity							226714			0
S3	2000	2000	2000	2	0	2	Export	504	Morocco	MAR	634	Qatar	QAT								69	METALS MANUFACTURES,NES	1	No Quantity							7754			0
S3	2000	2000	2000	2	0	2	Export	504	Morocco	MAR	643	Russian Federation	RUS								69	METALS MANUFACTURES,NES	1	No Quantity							7542			0
S3	2000	2000	2000	2	0	2	Export	504	Morocco	MAR	682	Saudi Arabia	SAU								69	METALS MANUFACTURES,NES	1	No Quantity							303035			0
S3	2000	2000	2000	2	0	2	Export	504	Morocco	MAR	686	Senegal	SEN								69	METALS MANUFACTURES,NES	1	No Quantity							1176121			0
S3	2000	2000	2000	2	0	2	Export	504	Morocco	MAR	699	India	IND								69	METALS MANUFACTURES,NES	1	No Quantity							53824			0
S3	2000	2000	2000	2	0	2	Export	504	Morocco	MAR	702	Singapore	SGP								69	METALS MANUFACTURES,NES	1	No Quantity							4231			0
S3	2000	2000	2000	2	0	2	Export	504	Morocco	MAR	710	South Africa	ZAF								69	METALS MANUFACTURES,NES	1	No Quantity							232475			0
S3	2000	2000	2000	2	0	2	Export	504	Morocco	MAR	724	Spain	ESP								69	METALS MANUFACTURES,NES	1	No Quantity							5991307			0
S3	2000	2000	2000	2	0	2	Export	504	Morocco	MAR	736	Fmr Sudan	SDN								69	METALS MANUFACTURES,NES	1	No Quantity							239701			0
S3	2000	2000	2000	2	0	2	Export	504	Morocco	MAR	748	Swaziland	SWZ								69	METALS MANUFACTURES,NES	1	No Quantity							2636			0
S3	2000	2000	2000	2	0	2	Export	504	Morocco	MAR	752	Sweden	SWE								69	METALS MANUFACTURES,NES	1	No Quantity							6684			0
S3	2000	2000	2000	2	0	2	Export	504	Morocco	MAR	757	Switzerland	CHE								69	METALS MANUFACTURES,NES	1	No Quantity							131277			0
S3	2000	2000	2000	2	0	2	Export	504	Morocco	MAR	768	Togo	TGO								69	METALS MANUFACTURES,NES	1	No Quantity							10750			0
S3	2000	2000	2000	2	0	2	Export	504	Morocco	MAR	784	United Arab Emirates	ARE								69	METALS MANUFACTURES,NES	1	No Quantity							53001			0
S3	2000	2000	2000	2	0	2	Export	504	Morocco	MAR	788	Tunisia	TUN								69	METALS MANUFACTURES,NES	1	No Quantity							146691			0
S3	2000	2000	2000	2	0	2	Export	504	Morocco	MAR	792	Turkey	TUR								69	METALS MANUFACTURES,NES	1	No Quantity							8818			0
S3	2000	2000	2000	2	0	2	Export	504	Morocco	MAR	818	Egypt	EGY								69	METALS MANUFACTURES,NES	1	No Quantity							1340			0
S3	2000	2000	2000	2	0	2	Export	504	Morocco	MAR	826	United Kingdom	GBR								69	METALS MANUFACTURES,NES	1	No Quantity							470386			0
S3	2000	2000	2000	2	0	2	Export	504	Morocco	MAR	837	Bunkers									69	METALS MANUFACTURES,NES	1	No Quantity							212604			0
S3	2000	2000	2000	2	0	2	Export	504	Morocco	MAR	838	Free Zones									69	METALS MANUFACTURES,NES	1	No Quantity							2192			0
S3	2000	2000	2000	2	0	2	Export	504	Morocco	MAR	842	USA	USA								69	METALS MANUFACTURES,NES	1	No Quantity							991574			0
S3	2000	2000	2000	2	0	2	Export	504	Morocco	MAR	854	Burkina Faso	BFA								69	METALS MANUFACTURES,NES	1	No Quantity							42480			0
S3	2000	2000	2000	2	0	2	Export	504	Morocco	MAR	858	Uruguay	URY								69	METALS MANUFACTURES,NES	1	No Quantity							1954			0
S3	2000	2000	2000	2	0	2	Export	504	Morocco	MAR	862	Venezuela	VEN								69	METALS MANUFACTURES,NES	1	No Quantity							15302			0
S3	2000	2000	2000	2	0	2	Export	504	Morocco	MAR	899	Areas, nes									69	METALS MANUFACTURES,NES	1	No Quantity							47842			0
S3	2000	2000	2000	2	0	2	Export	504	Morocco	MAR	0	World	WLD								71	POWER GENERATNG.MACHINES	1	No Quantity							8518966			0
S3	2000	2000	2000	2	0	2	Export	504	Morocco	MAR	56	Belgium	BEL								71	POWER GENERATNG.MACHINES	1	No Quantity							100843			0
S3	2000	2000	2000	2	0	2	Export	504	Morocco	MAR	124	Canada	CAN								71	POWER GENERATNG.MACHINES	1	No Quantity							5826			0
S3	2000	2000	2000	2	0	2	Export	504	Morocco	MAR	204	Benin	BEN								71	POWER GENERATNG.MACHINES	1	No Quantity							336100			0
S3	2000	2000	2000	2	0	2	Export	504	Morocco	MAR	251	France	FRA								71	POWER GENERATNG.MACHINES	1	No Quantity							6229006			0
S3	2000	2000	2000	2	0	2	Export	504	Morocco	MAR	276	Germany	DEU								71	POWER GENERATNG.MACHINES	1	No Quantity							19014			0
S3	2000	2000	2000	2	0	2	Export	504	Morocco	MAR	288	Ghana	GHA								71	POWER GENERATNG.MACHINES	1	No Quantity							1846			0
S3	2000	2000	2000	2	0	2	Export	504	Morocco	MAR	344	China, Hong Kong SAR	HKG								71	POWER GENERATNG.MACHINES	1	No Quantity							503			0
S3	2000	2000	2000	2	0	2	Export	504	Morocco	MAR	381	Italy	ITA								71	POWER GENERATNG.MACHINES	1	No Quantity							15885			0
S3	2000	2000	2000	2	0	2	Export	504	Morocco	MAR	434	Libya	LBY								71	POWER GENERATNG.MACHINES	1	No Quantity							995747			0
S3	2000	2000	2000	2	0	2	Export	504	Morocco	MAR	450	Madagascar	MDG								71	POWER GENERATNG.MACHINES	1	No Quantity							1083			0
S3	2000	2000	2000	2	0	2	Export	504	Morocco	MAR	466	Mali	MLI								71	POWER GENERATNG.MACHINES	1	No Quantity							38455			0
S3	2000	2000	2000	2	0	2	Export	504	Morocco	MAR	478	Mauritania	MRT								71	POWER GENERATNG.MACHINES	1	No Quantity							205376			0
S3	2000	2000	2000	2	0	2	Export	504	Morocco	MAR	490	Other Asia, nes									71	POWER GENERATNG.MACHINES	1	No Quantity							667			0
S3	2000	2000	2000	2	0	2	Export	504	Morocco	MAR	528	Netherlands	NLD								71	POWER GENERATNG.MACHINES	1	No Quantity							112413			0
S3	2000	2000	2000	2	0	2	Export	504	Morocco	MAR	566	Nigeria	NGA								71	POWER GENERATNG.MACHINES	1	No Quantity							1846			0
S3	2000	2000	2000	2	0	2	Export	504	Morocco	MAR	682	Saudi Arabia	SAU								71	POWER GENERATNG.MACHINES	1	No Quantity							3771			0
S3	2000	2000	2000	2	0	2	Export	504	Morocco	MAR	686	Senegal	SEN								71	POWER GENERATNG.MACHINES	1	No Quantity							31894			0
S3	2000	2000	2000	2	0	2	Export	504	Morocco	MAR	724	Spain	ESP								71	POWER GENERATNG.MACHINES	1	No Quantity							37140			0
S3	2000	2000	2000	2	0	2	Export	504	Morocco	MAR	784	United Arab Emirates	ARE								71	POWER GENERATNG.MACHINES	1	No Quantity							2921			0
S3	2000	2000	2000	2	0	2	Export	504	Morocco	MAR	788	Tunisia	TUN								71	POWER GENERATNG.MACHINES	1	No Quantity							312011			0
S3	2000	2000	2000	2	0	2	Export	504	Morocco	MAR	826	United Kingdom	GBR								71	POWER GENERATNG.MACHINES	1	No Quantity							9173			0
S3	2000	2000	2000	2	0	2	Export	504	Morocco	MAR	838	Free Zones									71	POWER GENERATNG.MACHINES	1	No Quantity							2945			0
S3	2000	2000	2000	2	0	2	Export	504	Morocco	MAR	842	USA	USA								71	POWER GENERATNG.MACHINES	1	No Quantity							42774			0
S3	2000	2000	2000	2	0	2	Export	504	Morocco	MAR	858	Uruguay	URY								71	POWER GENERATNG.MACHINES	1	No Quantity							9001			0
S3	2000	2000	2000	2	0	2	Export	504	Morocco	MAR	899	Areas, nes									71	POWER GENERATNG.MACHINES	1	No Quantity							2726			0
S3	2000	2000	2000	2	0	2	Export	504	Morocco	MAR	0	World	WLD								72	SPECIAL.INDUST.MACHINERY	1	No Quantity							7305743			0
S3	2000	2000	2000	2	0	2	Export	504	Morocco	MAR	12	Algeria	DZA								72	SPECIAL.INDUST.MACHINERY	1	No Quantity							14203			0
S3	2000	2000	2000	2	0	2	Export	504	Morocco	MAR	56	Belgium	BEL								72	SPECIAL.INDUST.MACHINERY	1	No Quantity							266976			0
S3	2000	2000	2000	2	0	2	Export	504	Morocco	MAR	124	Canada	CAN								72	SPECIAL.INDUST.MACHINERY	1	No Quantity							29971			0
S3	2000	2000	2000	2	0	2	Export	504	Morocco	MAR	144	Sri Lanka	LKA								72	SPECIAL.INDUST.MACHINERY	1	No Quantity							76603			0
S3	2000	2000	2000	2	0	2	Export	504	Morocco	MAR	156	China	CHN								72	SPECIAL.INDUST.MACHINERY	1	No Quantity							56450			0
S3	2000	2000	2000	2	0	2	Export	504	Morocco	MAR	218	Ecuador	ECU								72	SPECIAL.INDUST.MACHINERY	1	No Quantity							4772			0
S3	2000	2000	2000	2	0	2	Export	504	Morocco	MAR	251	France	FRA								72	SPECIAL.INDUST.MACHINERY	1	No Quantity							1845644			0
S3	2000	2000	2000	2	0	2	Export	504	Morocco	MAR	276	Germany	DEU								72	SPECIAL.INDUST.MACHINERY	1	No Quantity							578119			0
S3	2000	2000	2000	2	0	2	Export	504	Morocco	MAR	300	Greece	GRC								72	SPECIAL.INDUST.MACHINERY	1	No Quantity							2918			0
S3	2000	2000	2000	2	0	2	Export	504	Morocco	MAR	348	Hungary	HUN								72	SPECIAL.INDUST.MACHINERY	1	No Quantity							21757			0
S3	2000	2000	2000	2	0	2	Export	504	Morocco	MAR	381	Italy	ITA								72	SPECIAL.INDUST.MACHINERY	1	No Quantity							1103758			0
S3	2000	2000	2000	2	0	2	Export	504	Morocco	MAR	384	Côte d'Ivoire	CIV								72	SPECIAL.INDUST.MACHINERY	1	No Quantity							10648			0
S3	2000	2000	2000	2	0	2	Export	504	Morocco	MAR	400	Jordan	JOR								72	SPECIAL.INDUST.MACHINERY	1	No Quantity							3383			0
S3	2000	2000	2000	2	0	2	Export	504	Morocco	MAR	422	Lebanon	LBN								72	SPECIAL.INDUST.MACHINERY	1	No Quantity							13972			0
S3	2000	2000	2000	2	0	2	Export	504	Morocco	MAR	434	Libya	LBY								72	SPECIAL.INDUST.MACHINERY	1	No Quantity							5370			0
S3	2000	2000	2000	2	0	2	Export	504	Morocco	MAR	450	Madagascar	MDG								72	SPECIAL.INDUST.MACHINERY	1	No Quantity							78998			0
S3	2000	2000	2000	2	0	2	Export	504	Morocco	MAR	478	Mauritania	MRT								72	SPECIAL.INDUST.MACHINERY	1	No Quantity							396950			0
S3	2000	2000	2000	2	0	2	Export	504	Morocco	MAR	480	Mauritius	MUS								72	SPECIAL.INDUST.MACHINERY	1	No Quantity							6035			0
S3	2000	2000	2000	2	0	2	Export	504	Morocco	MAR	566	Nigeria	NGA								72	SPECIAL.INDUST.MACHINERY	1	No Quantity							86757			0
S3	2000	2000	2000	2	0	2	Export	504	Morocco	MAR	586	Pakistan	PAK								72	SPECIAL.INDUST.MACHINERY	1	No Quantity							12578			0
S3	2000	2000	2000	2	0	2	Export	504	Morocco	MAR	608	Philippines	PHL								72	SPECIAL.INDUST.MACHINERY	1	No Quantity							11621			0
S3	2000	2000	2000	2	0	2	Export	504	Morocco	MAR	620	Portugal	PRT								72	SPECIAL.INDUST.MACHINERY	1	No Quantity							70045			0
S3	2000	2000	2000	2	0	2	Export	504	Morocco	MAR	682	Saudi Arabia	SAU								72	SPECIAL.INDUST.MACHINERY	1	No Quantity							5185			0
S3	2000	2000	2000	2	0	2	Export	504	Morocco	MAR	686	Senegal	SEN								72	SPECIAL.INDUST.MACHINERY	1	No Quantity							61281			0
S3	2000	2000	2000	2	0	2	Export	504	Morocco	MAR	724	Spain	ESP								72	SPECIAL.INDUST.MACHINERY	1	No Quantity							1262526			0
S3	2000	2000	2000	2	0	2	Export	504	Morocco	MAR	752	Sweden	SWE								72	SPECIAL.INDUST.MACHINERY	1	No Quantity							62762			0
S3	2000	2000	2000	2	0	2	Export	504	Morocco	MAR	757	Switzerland	CHE								72	SPECIAL.INDUST.MACHINERY	1	No Quantity							23663			0
S3	2000	2000	2000	2	0	2	Export	504	Morocco	MAR	784	United Arab Emirates	ARE								72	SPECIAL.INDUST.MACHINERY	1	No Quantity							26800			0
S3	2000	2000	2000	2	0	2	Export	504	Morocco	MAR	788	Tunisia	TUN								72	SPECIAL.INDUST.MACHINERY	1	No Quantity							196689			0
S3	2000	2000	2000	2	0	2	Export	504	Morocco	MAR	792	Turkey	TUR								72	SPECIAL.INDUST.MACHINERY	1	No Quantity							42317			0
S3	2000	2000	2000	2	0	2	Export	504	Morocco	MAR	818	Egypt	EGY								72	SPECIAL.INDUST.MACHINERY	1	No Quantity							26694			0
S3	2000	2000	2000	2	0	2	Export	504	Morocco	MAR	826	United Kingdom	GBR								72	SPECIAL.INDUST.MACHINERY	1	No Quantity							704855			0
S3	2000	2000	2000	2	0	2	Export	504	Morocco	MAR	838	Free Zones									72	SPECIAL.INDUST.MACHINERY	1	No Quantity							63322			0
S3	2000	2000	2000	2	0	2	Export	504	Morocco	MAR	842	USA	USA								72	SPECIAL.INDUST.MACHINERY	1	No Quantity							125416			0
S3	2000	2000	2000	2	0	2	Export	504	Morocco	MAR	899	Areas, nes									72	SPECIAL.INDUST.MACHINERY	1	No Quantity							6705			0
S3	2000	2000	2000	2	0	2	Export	504	Morocco	MAR	0	World	WLD								73	METALWORKING MACHINERY	1	No Quantity							306833			0
S3	2000	2000	2000	2	0	2	Export	504	Morocco	MAR	12	Algeria	DZA								73	METALWORKING MACHINERY	1	No Quantity							8202			0
S3	2000	2000	2000	2	0	2	Export	504	Morocco	MAR	251	France	FRA								73	METALWORKING MACHINERY	1	No Quantity							47200			0
S3	2000	2000	2000	2	0	2	Export	504	Morocco	MAR	266	Gabon	GAB								73	METALWORKING MACHINERY	1	No Quantity							579			0
S3	2000	2000	2000	2	0	2	Export	504	Morocco	MAR	276	Germany	DEU								73	METALWORKING MACHINERY	1	No Quantity							6520			0
S3	2000	2000	2000	2	0	2	Export	504	Morocco	MAR	381	Italy	ITA								73	METALWORKING MACHINERY	1	No Quantity							27520			0
S3	2000	2000	2000	2	0	2	Export	504	Morocco	MAR	434	Libya	LBY								73	METALWORKING MACHINERY	1	No Quantity							14096			0
S3	2000	2000	2000	2	0	2	Export	504	Morocco	MAR	686	Senegal	SEN								73	METALWORKING MACHINERY	1	No Quantity							30500			0
S3	2000	2000	2000	2	0	2	Export	504	Morocco	MAR	724	Spain	ESP								73	METALWORKING MACHINERY	1	No Quantity							78891			0
S3	2000	2000	2000	2	0	2	Export	504	Morocco	MAR	788	Tunisia	TUN								73	METALWORKING MACHINERY	1	No Quantity							90058			0
S3	2000	2000	2000	2	0	2	Export	504	Morocco	MAR	899	Areas, nes									73	METALWORKING MACHINERY	1	No Quantity							3267			0
S3	2000	2000	2000	2	0	2	Export	504	Morocco	MAR	0	World	WLD								74	GENERAL INDUSTL.MACH.NES	1	No Quantity							7611601			0
S3	2000	2000	2000	2	0	2	Export	504	Morocco	MAR	12	Algeria	DZA								74	GENERAL INDUSTL.MACH.NES	1	No Quantity							1230			0
S3	2000	2000	2000	2	0	2	Export	504	Morocco	MAR	36	Australia	AUS								74	GENERAL INDUSTL.MACH.NES	1	No Quantity							22791			0
S3	2000	2000	2000	2	0	2	Export	504	Morocco	MAR	56	Belgium	BEL								74	GENERAL INDUSTL.MACH.NES	1	No Quantity							50311			0
S3	2000	2000	2000	2	0	2	Export	504	Morocco	MAR	120	Cameroon	CMR								74	GENERAL INDUSTL.MACH.NES	1	No Quantity							1060			0
S3	2000	2000	2000	2	0	2	Export	504	Morocco	MAR	124	Canada	CAN								74	GENERAL INDUSTL.MACH.NES	1	No Quantity							2047			0
S3	2000	2000	2000	2	0	2	Export	504	Morocco	MAR	156	China	CHN								74	GENERAL INDUSTL.MACH.NES	1	No Quantity							10496			0
S3	2000	2000	2000	2	0	2	Export	504	Morocco	MAR	208	Denmark	DNK								74	GENERAL INDUSTL.MACH.NES	1	No Quantity							1566			0
S3	2000	2000	2000	2	0	2	Export	504	Morocco	MAR	251	France	FRA								74	GENERAL INDUSTL.MACH.NES	1	No Quantity							2296352			0
S3	2000	2000	2000	2	0	2	Export	504	Morocco	MAR	266	Gabon	GAB								74	GENERAL INDUSTL.MACH.NES	1	No Quantity							12743			0
S3	2000	2000	2000	2	0	2	Export	504	Morocco	MAR	270	Gambia	GMB								74	GENERAL INDUSTL.MACH.NES	1	No Quantity							2923			0
S3	2000	2000	2000	2	0	2	Export	504	Morocco	MAR	276	Germany	DEU								74	GENERAL INDUSTL.MACH.NES	1	No Quantity							58718			0
S3	2000	2000	2000	2	0	2	Export	504	Morocco	MAR	324	Guinea	GIN								74	GENERAL INDUSTL.MACH.NES	1	No Quantity							3576			0
S3	2000	2000	2000	2	0	2	Export	504	Morocco	MAR	348	Hungary	HUN								74	GENERAL INDUSTL.MACH.NES	1	No Quantity							14708			0
S3	2000	2000	2000	2	0	2	Export	504	Morocco	MAR	381	Italy	ITA								74	GENERAL INDUSTL.MACH.NES	1	No Quantity							876808			0
S3	2000	2000	2000	2	0	2	Export	504	Morocco	MAR	384	Côte d'Ivoire	CIV								74	GENERAL INDUSTL.MACH.NES	1	No Quantity							4819			0
S3	2000	2000	2000	2	0	2	Export	504	Morocco	MAR	400	Jordan	JOR								74	GENERAL INDUSTL.MACH.NES	1	No Quantity							4435			0
S3	2000	2000	2000	2	0	2	Export	504	Morocco	MAR	434	Libya	LBY								74	GENERAL INDUSTL.MACH.NES	1	No Quantity							142329			0
S3	2000	2000	2000	2	0	2	Export	504	Morocco	MAR	466	Mali	MLI								74	GENERAL INDUSTL.MACH.NES	1	No Quantity							444483			0
S3	2000	2000	2000	2	0	2	Export	504	Morocco	MAR	470	Malta	MLT								74	GENERAL INDUSTL.MACH.NES	1	No Quantity							608			0
S3	2000	2000	2000	2	0	2	Export	504	Morocco	MAR	478	Mauritania	MRT								74	GENERAL INDUSTL.MACH.NES	1	No Quantity							150062			0
S3	2000	2000	2000	2	0	2	Export	504	Morocco	MAR	528	Netherlands	NLD								74	GENERAL INDUSTL.MACH.NES	1	No Quantity							6567			0
S3	2000	2000	2000	2	0	2	Export	504	Morocco	MAR	566	Nigeria	NGA								74	GENERAL INDUSTL.MACH.NES	1	No Quantity							85958			0
S3	2000	2000	2000	2	0	2	Export	504	Morocco	MAR	682	Saudi Arabia	SAU								74	GENERAL INDUSTL.MACH.NES	1	No Quantity							40978			0
S3	2000	2000	2000	2	0	2	Export	504	Morocco	MAR	686	Senegal	SEN								74	GENERAL INDUSTL.MACH.NES	1	No Quantity							116154			0
S3	2000	2000	2000	2	0	2	Export	504	Morocco	MAR	724	Spain	ESP								74	GENERAL INDUSTL.MACH.NES	1	No Quantity							2178961			0
S3	2000	2000	2000	2	0	2	Export	504	Morocco	MAR	752	Sweden	SWE								74	GENERAL INDUSTL.MACH.NES	1	No Quantity							30284			0
S3	2000	2000	2000	2	0	2	Export	504	Morocco	MAR	757	Switzerland	CHE								74	GENERAL INDUSTL.MACH.NES	1	No Quantity							4462			0
S3	2000	2000	2000	2	0	2	Export	504	Morocco	MAR	760	Syria	SYR								74	GENERAL INDUSTL.MACH.NES	1	No Quantity							10995			0
S3	2000	2000	2000	2	0	2	Export	504	Morocco	MAR	768	Togo	TGO								74	GENERAL INDUSTL.MACH.NES	1	No Quantity							660			0
S3	2000	2000	2000	2	0	2	Export	504	Morocco	MAR	784	United Arab Emirates	ARE								74	GENERAL INDUSTL.MACH.NES	1	No Quantity							379439			0
S3	2000	2000	2000	2	0	2	Export	504	Morocco	MAR	788	Tunisia	TUN								74	GENERAL INDUSTL.MACH.NES	1	No Quantity							178973			0
S3	2000	2000	2000	2	0	2	Export	504	Morocco	MAR	818	Egypt	EGY								74	GENERAL INDUSTL.MACH.NES	1	No Quantity							395727			0
S3	2000	2000	2000	2	0	2	Export	504	Morocco	MAR	826	United Kingdom	GBR								74	GENERAL INDUSTL.MACH.NES	1	No Quantity							19492			0
S3	2000	2000	2000	2	0	2	Export	504	Morocco	MAR	837	Bunkers									74	GENERAL INDUSTL.MACH.NES	1	No Quantity							6188			0
S3	2000	2000	2000	2	0	2	Export	504	Morocco	MAR	842	USA	USA								74	GENERAL INDUSTL.MACH.NES	1	No Quantity							15684			0
S3	2000	2000	2000	2	0	2	Export	504	Morocco	MAR	854	Burkina Faso	BFA								74	GENERAL INDUSTL.MACH.NES	1	No Quantity							23622			0
S3	2000	2000	2000	2	0	2	Export	504	Morocco	MAR	899	Areas, nes									74	GENERAL INDUSTL.MACH.NES	1	No Quantity							15392			0
S3	2000	2000	2000	2	0	2	Export	504	Morocco	MAR	0	World	WLD								75	OFFICE MACHINES,ADP MACH	1	No Quantity							1805321			0
S3	2000	2000	2000	2	0	2	Export	504	Morocco	MAR	12	Algeria	DZA								75	OFFICE MACHINES,ADP MACH	1	No Quantity							8493			0
S3	2000	2000	2000	2	0	2	Export	504	Morocco	MAR	48	Bahrain	BHR								75	OFFICE MACHINES,ADP MACH	1	No Quantity							6963			0
S3	2000	2000	2000	2	0	2	Export	504	Morocco	MAR	56	Belgium	BEL								75	OFFICE MACHINES,ADP MACH	1	No Quantity							106723			0
S3	2000	2000	2000	2	0	2	Export	504	Morocco	MAR	204	Benin	BEN								75	OFFICE MACHINES,ADP MACH	1	No Quantity							4197			0
S3	2000	2000	2000	2	0	2	Export	504	Morocco	MAR	251	France	FRA								75	OFFICE MACHINES,ADP MACH	1	No Quantity							356208			0
S3	2000	2000	2000	2	0	2	Export	504	Morocco	MAR	276	Germany	DEU								75	OFFICE MACHINES,ADP MACH	1	No Quantity							490194			0
S3	2000	2000	2000	2	0	2	Export	504	Morocco	MAR	324	Guinea	GIN								75	OFFICE MACHINES,ADP MACH	1	No Quantity							644			0
S3	2000	2000	2000	2	0	2	Export	504	Morocco	MAR	381	Italy	ITA								75	OFFICE MACHINES,ADP MACH	1	No Quantity							13986			0
S3	2000	2000	2000	2	0	2	Export	504	Morocco	MAR	384	Côte d'Ivoire	CIV								75	OFFICE MACHINES,ADP MACH	1	No Quantity							60678			0
S3	2000	2000	2000	2	0	2	Export	504	Morocco	MAR	392	Japan	JPN								75	OFFICE MACHINES,ADP MACH	1	No Quantity							14877			0
S3	2000	2000	2000	2	0	2	Export	504	Morocco	MAR	434	Libya	LBY								75	OFFICE MACHINES,ADP MACH	1	No Quantity							440748			0
S3	2000	2000	2000	2	0	2	Export	504	Morocco	MAR	466	Mali	MLI								75	OFFICE MACHINES,ADP MACH	1	No Quantity							1518			0
S3	2000	2000	2000	2	0	2	Export	504	Morocco	MAR	528	Netherlands	NLD								75	OFFICE MACHINES,ADP MACH	1	No Quantity							105118			0
S3	2000	2000	2000	2	0	2	Export	504	Morocco	MAR	686	Senegal	SEN								75	OFFICE MACHINES,ADP MACH	1	No Quantity							3568			0
S3	2000	2000	2000	2	0	2	Export	504	Morocco	MAR	724	Spain	ESP								75	OFFICE MACHINES,ADP MACH	1	No Quantity							26946			0
S3	2000	2000	2000	2	0	2	Export	504	Morocco	MAR	757	Switzerland	CHE								75	OFFICE MACHINES,ADP MACH	1	No Quantity							29360			0
S3	2000	2000	2000	2	0	2	Export	504	Morocco	MAR	784	United Arab Emirates	ARE								75	OFFICE MACHINES,ADP MACH	1	No Quantity							1540			0
S3	2000	2000	2000	2	0	2	Export	504	Morocco	MAR	788	Tunisia	TUN								75	OFFICE MACHINES,ADP MACH	1	No Quantity							48302			0
S3	2000	2000	2000	2	0	2	Export	504	Morocco	MAR	792	Turkey	TUR								75	OFFICE MACHINES,ADP MACH	1	No Quantity							42360			0
S3	2000	2000	2000	2	0	2	Export	504	Morocco	MAR	826	United Kingdom	GBR								75	OFFICE MACHINES,ADP MACH	1	No Quantity							11930			0
S3	2000	2000	2000	2	0	2	Export	504	Morocco	MAR	838	Free Zones									75	OFFICE MACHINES,ADP MACH	1	No Quantity							4704			0
S3	2000	2000	2000	2	0	2	Export	504	Morocco	MAR	842	USA	USA								75	OFFICE MACHINES,ADP MACH	1	No Quantity							4127			0
S3	2000	2000	2000	2	0	2	Export	504	Morocco	MAR	854	Burkina Faso	BFA								75	OFFICE MACHINES,ADP MACH	1	No Quantity							17915			0
S3	2000	2000	2000	2	0	2	Export	504	Morocco	MAR	899	Areas, nes									75	OFFICE MACHINES,ADP MACH	1	No Quantity							4222			0
S3	2000	2000	2000	2	0	2	Export	504	Morocco	MAR	0	World	WLD								76	TELECOMM.SOUND EQUIP ETC	1	No Quantity							23972072			0
S3	2000	2000	2000	2	0	2	Export	504	Morocco	MAR	48	Bahrain	BHR								76	TELECOMM.SOUND EQUIP ETC	1	No Quantity							43887			0
S3	2000	2000	2000	2	0	2	Export	504	Morocco	MAR	56	Belgium	BEL								76	TELECOMM.SOUND EQUIP ETC	1	No Quantity							66754			0
S3	2000	2000	2000	2	0	2	Export	504	Morocco	MAR	116	Cambodia	KHM								76	TELECOMM.SOUND EQUIP ETC	1	No Quantity							1897			0
S3	2000	2000	2000	2	0	2	Export	504	Morocco	MAR	120	Cameroon	CMR								76	TELECOMM.SOUND EQUIP ETC	1	No Quantity							11156			0
S3	2000	2000	2000	2	0	2	Export	504	Morocco	MAR	144	Sri Lanka	LKA								76	TELECOMM.SOUND EQUIP ETC	1	No Quantity							1246128			0
S3	2000	2000	2000	2	0	2	Export	504	Morocco	MAR	156	China	CHN								76	TELECOMM.SOUND EQUIP ETC	1	No Quantity							11862			0
S3	2000	2000	2000	2	0	2	Export	504	Morocco	MAR	204	Benin	BEN								76	TELECOMM.SOUND EQUIP ETC	1	No Quantity							4062			0
S3	2000	2000	2000	2	0	2	Export	504	Morocco	MAR	251	France	FRA								76	TELECOMM.SOUND EQUIP ETC	1	No Quantity							20489948			0
S3	2000	2000	2000	2	0	2	Export	504	Morocco	MAR	262	Djibouti	DJI								76	TELECOMM.SOUND EQUIP ETC	1	No Quantity							746			0
S3	2000	2000	2000	2	0	2	Export	504	Morocco	MAR	266	Gabon	GAB								76	TELECOMM.SOUND EQUIP ETC	1	No Quantity							675			0
S3	2000	2000	2000	2	0	2	Export	504	Morocco	MAR	270	Gambia	GMB								76	TELECOMM.SOUND EQUIP ETC	1	No Quantity							4714			0
S3	2000	2000	2000	2	0	2	Export	504	Morocco	MAR	276	Germany	DEU								76	TELECOMM.SOUND EQUIP ETC	1	No Quantity							4996			0
S3	2000	2000	2000	2	0	2	Export	504	Morocco	MAR	344	China, Hong Kong SAR	HKG								76	TELECOMM.SOUND EQUIP ETC	1	No Quantity							248422			0
S3	2000	2000	2000	2	0	2	Export	504	Morocco	MAR	381	Italy	ITA								76	TELECOMM.SOUND EQUIP ETC	1	No Quantity							1012			0
S3	2000	2000	2000	2	0	2	Export	504	Morocco	MAR	384	Côte d'Ivoire	CIV								76	TELECOMM.SOUND EQUIP ETC	1	No Quantity							6106			0
S3	2000	2000	2000	2	0	2	Export	504	Morocco	MAR	392	Japan	JPN								76	TELECOMM.SOUND EQUIP ETC	1	No Quantity							715			0
S3	2000	2000	2000	2	0	2	Export	504	Morocco	MAR	414	Kuwait	KWT								76	TELECOMM.SOUND EQUIP ETC	1	No Quantity							58240			0
S3	2000	2000	2000	2	0	2	Export	504	Morocco	MAR	430	Liberia	LBR								76	TELECOMM.SOUND EQUIP ETC	1	No Quantity							767			0
S3	2000	2000	2000	2	0	2	Export	504	Morocco	MAR	458	Malaysia	MYS								76	TELECOMM.SOUND EQUIP ETC	1	No Quantity							34363			0
S3	2000	2000	2000	2	0	2	Export	504	Morocco	MAR	466	Mali	MLI								76	TELECOMM.SOUND EQUIP ETC	1	No Quantity							1697			0
S3	2000	2000	2000	2	0	2	Export	504	Morocco	MAR	528	Netherlands	NLD								76	TELECOMM.SOUND EQUIP ETC	1	No Quantity							20290			0
S3	2000	2000	2000	2	0	2	Export	504	Morocco	MAR	566	Nigeria	NGA								76	TELECOMM.SOUND EQUIP ETC	1	No Quantity							88981			0
S3	2000	2000	2000	2	0	2	Export	504	Morocco	MAR	682	Saudi Arabia	SAU								76	TELECOMM.SOUND EQUIP ETC	1	No Quantity							33071			0
S3	2000	2000	2000	2	0	2	Export	504	Morocco	MAR	686	Senegal	SEN								76	TELECOMM.SOUND EQUIP ETC	1	No Quantity							7814			0
S3	2000	2000	2000	2	0	2	Export	504	Morocco	MAR	702	Singapore	SGP								76	TELECOMM.SOUND EQUIP ETC	1	No Quantity							204134			0
S3	2000	2000	2000	2	0	2	Export	504	Morocco	MAR	724	Spain	ESP								76	TELECOMM.SOUND EQUIP ETC	1	No Quantity							284633			0
S3	2000	2000	2000	2	0	2	Export	504	Morocco	MAR	752	Sweden	SWE								76	TELECOMM.SOUND EQUIP ETC	1	No Quantity							72613			0
S3	2000	2000	2000	2	0	2	Export	504	Morocco	MAR	757	Switzerland	CHE								76	TELECOMM.SOUND EQUIP ETC	1	No Quantity							37792			0
S3	2000	2000	2000	2	0	2	Export	504	Morocco	MAR	784	United Arab Emirates	ARE								76	TELECOMM.SOUND EQUIP ETC	1	No Quantity							444774			0
S3	2000	2000	2000	2	0	2	Export	504	Morocco	MAR	788	Tunisia	TUN								76	TELECOMM.SOUND EQUIP ETC	1	No Quantity							98946			0
S3	2000	2000	2000	2	0	2	Export	504	Morocco	MAR	826	United Kingdom	GBR								76	TELECOMM.SOUND EQUIP ETC	1	No Quantity							106010			0
S3	2000	2000	2000	2	0	2	Export	504	Morocco	MAR	837	Bunkers									76	TELECOMM.SOUND EQUIP ETC	1	No Quantity							27105			0
S3	2000	2000	2000	2	0	2	Export	504	Morocco	MAR	842	USA	USA								76	TELECOMM.SOUND EQUIP ETC	1	No Quantity							300220			0
S3	2000	2000	2000	2	0	2	Export	504	Morocco	MAR	854	Burkina Faso	BFA								76	TELECOMM.SOUND EQUIP ETC	1	No Quantity							1581			0
S3	2000	2000	2000	2	0	2	Export	504	Morocco	MAR	899	Areas, nes									76	TELECOMM.SOUND EQUIP ETC	1	No Quantity							5961			0
S3	2000	2000	2000	2	0	2	Export	504	Morocco	MAR	0	World	WLD								77	ELEC MCH APPAR,PARTS,NES	1	No Quantity							735048064			0
S3	2000	2000	2000	2	0	2	Export	504	Morocco	MAR	12	Algeria	DZA								77	ELEC MCH APPAR,PARTS,NES	1	No Quantity							991			0
S3	2000	2000	2000	2	0	2	Export	504	Morocco	MAR	56	Belgium	BEL								77	ELEC MCH APPAR,PARTS,NES	1	No Quantity							2110068			0
S3	2000	2000	2000	2	0	2	Export	504	Morocco	MAR	76	Brazil	BRA								77	ELEC MCH APPAR,PARTS,NES	1	No Quantity							196291			0
S3	2000	2000	2000	2	0	2	Export	504	Morocco	MAR	116	Cambodia	KHM								77	ELEC MCH APPAR,PARTS,NES	1	No Quantity							9253			0
S3	2000	2000	2000	2	0	2	Export	504	Morocco	MAR	120	Cameroon	CMR								77	ELEC MCH APPAR,PARTS,NES	1	No Quantity							719129			0
S3	2000	2000	2000	2	0	2	Export	504	Morocco	MAR	148	Chad	TCD								77	ELEC MCH APPAR,PARTS,NES	1	No Quantity							28073			0
S3	2000	2000	2000	2	0	2	Export	504	Morocco	MAR	156	China	CHN								77	ELEC MCH APPAR,PARTS,NES	1	No Quantity							21731			0
S3	2000	2000	2000	2	0	2	Export	504	Morocco	MAR	178	Congo	COG								77	ELEC MCH APPAR,PARTS,NES	1	No Quantity							487749			0
S3	2000	2000	2000	2	0	2	Export	504	Morocco	MAR	203	Czechia	CZE								77	ELEC MCH APPAR,PARTS,NES	1	No Quantity							108805			0
S3	2000	2000	2000	2	0	2	Export	504	Morocco	MAR	204	Benin	BEN								77	ELEC MCH APPAR,PARTS,NES	1	No Quantity							161586			0
S3	2000	2000	2000	2	0	2	Export	504	Morocco	MAR	251	France	FRA								77	ELEC MCH APPAR,PARTS,NES	1	No Quantity							606384704			0
S3	2000	2000	2000	2	0	2	Export	504	Morocco	MAR	266	Gabon	GAB								77	ELEC MCH APPAR,PARTS,NES	1	No Quantity							408871			0
S3	2000	2000	2000	2	0	2	Export	504	Morocco	MAR	270	Gambia	GMB								77	ELEC MCH APPAR,PARTS,NES	1	No Quantity							219913			0
S3	2000	2000	2000	2	0	2	Export	504	Morocco	MAR	276	Germany	DEU								77	ELEC MCH APPAR,PARTS,NES	1	No Quantity							2766336			0
S3	2000	2000	2000	2	0	2	Export	504	Morocco	MAR	288	Ghana	GHA								77	ELEC MCH APPAR,PARTS,NES	1	No Quantity							15197			0
S3	2000	2000	2000	2	0	2	Export	504	Morocco	MAR	300	Greece	GRC								77	ELEC MCH APPAR,PARTS,NES	1	No Quantity							14321			0
S3	2000	2000	2000	2	0	2	Export	504	Morocco	MAR	324	Guinea	GIN								77	ELEC MCH APPAR,PARTS,NES	1	No Quantity							401720			0
S3	2000	2000	2000	2	0	2	Export	504	Morocco	MAR	348	Hungary	HUN								77	ELEC MCH APPAR,PARTS,NES	1	No Quantity							5221			0
S3	2000	2000	2000	2	0	2	Export	504	Morocco	MAR	372	Ireland	IRL								77	ELEC MCH APPAR,PARTS,NES	1	No Quantity							1463			0
S3	2000	2000	2000	2	0	2	Export	504	Morocco	MAR	381	Italy	ITA								77	ELEC MCH APPAR,PARTS,NES	1	No Quantity							77330344			0
S3	2000	2000	2000	2	0	2	Export	504	Morocco	MAR	384	Côte d'Ivoire	CIV								77	ELEC MCH APPAR,PARTS,NES	1	No Quantity							770608			0
S3	2000	2000	2000	2	0	2	Export	504	Morocco	MAR	392	Japan	JPN								77	ELEC MCH APPAR,PARTS,NES	1	No Quantity							1181			0
S3	2000	2000	2000	2	0	2	Export	504	Morocco	MAR	422	Lebanon	LBN								77	ELEC MCH APPAR,PARTS,NES	1	No Quantity							144783			0
S3	2000	2000	2000	2	0	2	Export	504	Morocco	MAR	430	Liberia	LBR								77	ELEC MCH APPAR,PARTS,NES	1	No Quantity							12136			0
S3	2000	2000	2000	2	0	2	Export	504	Morocco	MAR	434	Libya	LBY								77	ELEC MCH APPAR,PARTS,NES	1	No Quantity							6382744			0
S3	2000	2000	2000	2	0	2	Export	504	Morocco	MAR	450	Madagascar	MDG								77	ELEC MCH APPAR,PARTS,NES	1	No Quantity							277578			0
S3	2000	2000	2000	2	0	2	Export	504	Morocco	MAR	466	Mali	MLI								77	ELEC MCH APPAR,PARTS,NES	1	No Quantity							1561996			0
S3	2000	2000	2000	2	0	2	Export	504	Morocco	MAR	470	Malta	MLT								77	ELEC MCH APPAR,PARTS,NES	1	No Quantity							1567			0
S3	2000	2000	2000	2	0	2	Export	504	Morocco	MAR	478	Mauritania	MRT								77	ELEC MCH APPAR,PARTS,NES	1	No Quantity							364582			0
S3	2000	2000	2000	2	0	2	Export	504	Morocco	MAR	490	Other Asia, nes									77	ELEC MCH APPAR,PARTS,NES	1	No Quantity							4518			0
S3	2000	2000	2000	2	0	2	Export	504	Morocco	MAR	528	Netherlands	NLD								77	ELEC MCH APPAR,PARTS,NES	1	No Quantity							29611			0
S3	2000	2000	2000	2	0	2	Export	504	Morocco	MAR	562	Niger	NER								77	ELEC MCH APPAR,PARTS,NES	1	No Quantity							28034			0
S3	2000	2000	2000	2	0	2	Export	504	Morocco	MAR	620	Portugal	PRT								77	ELEC MCH APPAR,PARTS,NES	1	No Quantity							411717			0
S3	2000	2000	2000	2	0	2	Export	504	Morocco	MAR	682	Saudi Arabia	SAU								77	ELEC MCH APPAR,PARTS,NES	1	No Quantity							9986			0
S3	2000	2000	2000	2	0	2	Export	504	Morocco	MAR	686	Senegal	SEN								77	ELEC MCH APPAR,PARTS,NES	1	No Quantity							2039851			0
S3	2000	2000	2000	2	0	2	Export	504	Morocco	MAR	705	Slovenia	SVN								77	ELEC MCH APPAR,PARTS,NES	1	No Quantity							4711			0
S3	2000	2000	2000	2	0	2	Export	504	Morocco	MAR	724	Spain	ESP								77	ELEC MCH APPAR,PARTS,NES	1	No Quantity							29419056			0
S3	2000	2000	2000	2	0	2	Export	504	Morocco	MAR	736	Fmr Sudan	SDN								77	ELEC MCH APPAR,PARTS,NES	1	No Quantity							15333			0
S3	2000	2000	2000	2	0	2	Export	504	Morocco	MAR	752	Sweden	SWE								77	ELEC MCH APPAR,PARTS,NES	1	No Quantity							21714			0
S3	2000	2000	2000	2	0	2	Export	504	Morocco	MAR	757	Switzerland	CHE								77	ELEC MCH APPAR,PARTS,NES	1	No Quantity							233719			0
S3	2000	2000	2000	2	0	2	Export	504	Morocco	MAR	760	Syria	SYR								77	ELEC MCH APPAR,PARTS,NES	1	No Quantity							4302			0
S3	2000	2000	2000	2	0	2	Export	504	Morocco	MAR	768	Togo	TGO								77	ELEC MCH APPAR,PARTS,NES	1	No Quantity							182130			0
S3	2000	2000	2000	2	0	2	Export	504	Morocco	MAR	784	United Arab Emirates	ARE								77	ELEC MCH APPAR,PARTS,NES	1	No Quantity							785381			0
S3	2000	2000	2000	2	0	2	Export	504	Morocco	MAR	788	Tunisia	TUN								77	ELEC MCH APPAR,PARTS,NES	1	No Quantity							294548			0
S3	2000	2000	2000	2	0	2	Export	504	Morocco	MAR	818	Egypt	EGY								77	ELEC MCH APPAR,PARTS,NES	1	No Quantity							94420			0
S3	2000	2000	2000	2	0	2	Export	504	Morocco	MAR	826	United Kingdom	GBR								77	ELEC MCH APPAR,PARTS,NES	1	No Quantity							222051			0
S3	2000	2000	2000	2	0	2	Export	504	Morocco	MAR	837	Bunkers									77	ELEC MCH APPAR,PARTS,NES	1	No Quantity							5129			0
S3	2000	2000	2000	2	0	2	Export	504	Morocco	MAR	838	Free Zones									77	ELEC MCH APPAR,PARTS,NES	1	No Quantity							34037			0
S3	2000	2000	2000	2	0	2	Export	504	Morocco	MAR	842	USA	USA								77	ELEC MCH APPAR,PARTS,NES	1	No Quantity							102969			0
S3	2000	2000	2000	2	0	2	Export	504	Morocco	MAR	854	Burkina Faso	BFA								77	ELEC MCH APPAR,PARTS,NES	1	No Quantity							173259			0
S3	2000	2000	2000	2	0	2	Export	504	Morocco	MAR	899	Areas, nes									77	ELEC MCH APPAR,PARTS,NES	1	No Quantity							22593			0
S3	2000	2000	2000	2	0	2	Export	504	Morocco	MAR	0	World	WLD								78	ROAD VEHICLES	1	No Quantity							24138660			0
S3	2000	2000	2000	2	0	2	Export	504	Morocco	MAR	56	Belgium	BEL								78	ROAD VEHICLES	1	No Quantity							528608			0
S3	2000	2000	2000	2	0	2	Export	504	Morocco	MAR	120	Cameroon	CMR								78	ROAD VEHICLES	1	No Quantity							1491			0
S3	2000	2000	2000	2	0	2	Export	504	Morocco	MAR	124	Canada	CAN								78	ROAD VEHICLES	1	No Quantity							3299			0
S3	2000	2000	2000	2	0	2	Export	504	Morocco	MAR	156	China	CHN								78	ROAD VEHICLES	1	No Quantity							2939			0
S3	2000	2000	2000	2	0	2	Export	504	Morocco	MAR	231	Ethiopia	ETH								78	ROAD VEHICLES	1	No Quantity							32311			0
S3	2000	2000	2000	2	0	2	Export	504	Morocco	MAR	251	France	FRA								78	ROAD VEHICLES	1	No Quantity							16375321			0
S3	2000	2000	2000	2	0	2	Export	504	Morocco	MAR	266	Gabon	GAB								78	ROAD VEHICLES	1	No Quantity							5046			0
S3	2000	2000	2000	2	0	2	Export	504	Morocco	MAR	276	Germany	DEU								78	ROAD VEHICLES	1	No Quantity							24931			0
S3	2000	2000	2000	2	0	2	Export	504	Morocco	MAR	288	Ghana	GHA								78	ROAD VEHICLES	1	No Quantity							15254			0
S3	2000	2000	2000	2	0	2	Export	504	Morocco	MAR	381	Italy	ITA								78	ROAD VEHICLES	1	No Quantity							1059534			0
S3	2000	2000	2000	2	0	2	Export	504	Morocco	MAR	384	Côte d'Ivoire	CIV								78	ROAD VEHICLES	1	No Quantity							5478			0
S3	2000	2000	2000	2	0	2	Export	504	Morocco	MAR	400	Jordan	JOR								78	ROAD VEHICLES	1	No Quantity							4360			0
S3	2000	2000	2000	2	0	2	Export	504	Morocco	MAR	422	Lebanon	LBN								78	ROAD VEHICLES	1	No Quantity							63235			0
S3	2000	2000	2000	2	0	2	Export	504	Morocco	MAR	434	Libya	LBY								78	ROAD VEHICLES	1	No Quantity							320455			0
S3	2000	2000	2000	2	0	2	Export	504	Morocco	MAR	450	Madagascar	MDG								78	ROAD VEHICLES	1	No Quantity							12786			0
S3	2000	2000	2000	2	0	2	Export	504	Morocco	MAR	458	Malaysia	MYS								78	ROAD VEHICLES	1	No Quantity							4714			0
S3	2000	2000	2000	2	0	2	Export	504	Morocco	MAR	466	Mali	MLI								78	ROAD VEHICLES	1	No Quantity							236425			0
S3	2000	2000	2000	2	0	2	Export	504	Morocco	MAR	478	Mauritania	MRT								78	ROAD VEHICLES	1	No Quantity							16667			0
S3	2000	2000	2000	2	0	2	Export	504	Morocco	MAR	528	Netherlands	NLD								78	ROAD VEHICLES	1	No Quantity							316890			0
S3	2000	2000	2000	2	0	2	Export	504	Morocco	MAR	566	Nigeria	NGA								78	ROAD VEHICLES	1	No Quantity							15349			0
S3	2000	2000	2000	2	0	2	Export	504	Morocco	MAR	642	Romania	ROU								78	ROAD VEHICLES	1	No Quantity							68390			0
S3	2000	2000	2000	2	0	2	Export	504	Morocco	MAR	682	Saudi Arabia	SAU								78	ROAD VEHICLES	1	No Quantity							16968			0
S3	2000	2000	2000	2	0	2	Export	504	Morocco	MAR	686	Senegal	SEN								78	ROAD VEHICLES	1	No Quantity							78339			0
S3	2000	2000	2000	2	0	2	Export	504	Morocco	MAR	724	Spain	ESP								78	ROAD VEHICLES	1	No Quantity							2704187			0
S3	2000	2000	2000	2	0	2	Export	504	Morocco	MAR	784	United Arab Emirates	ARE								78	ROAD VEHICLES	1	No Quantity							3296			0
S3	2000	2000	2000	2	0	2	Export	504	Morocco	MAR	788	Tunisia	TUN								78	ROAD VEHICLES	1	No Quantity							1573551			0
S3	2000	2000	2000	2	0	2	Export	504	Morocco	MAR	792	Turkey	TUR								78	ROAD VEHICLES	1	No Quantity							12614			0
S3	2000	2000	2000	2	0	2	Export	504	Morocco	MAR	818	Egypt	EGY								78	ROAD VEHICLES	1	No Quantity							1102			0
S3	2000	2000	2000	2	0	2	Export	504	Morocco	MAR	826	United Kingdom	GBR								78	ROAD VEHICLES	1	No Quantity							169187			0
S3	2000	2000	2000	2	0	2	Export	504	Morocco	MAR	842	USA	USA								78	ROAD VEHICLES	1	No Quantity							446157			0
S3	2000	2000	2000	2	0	2	Export	504	Morocco	MAR	854	Burkina Faso	BFA								78	ROAD VEHICLES	1	No Quantity							13584			0
S3	2000	2000	2000	2	0	2	Export	504	Morocco	MAR	899	Areas, nes									78	ROAD VEHICLES	1	No Quantity							6192			0
S3	2000	2000	2000	2	0	2	Export	504	Morocco	MAR	0	World	WLD								79	OTHR.TRANSPORT EQUIPMENT	1	No Quantity							12488090			0
S3	2000	2000	2000	2	0	2	Export	504	Morocco	MAR	251	France	FRA								79	OTHR.TRANSPORT EQUIPMENT	1	No Quantity							5898840			0
S3	2000	2000	2000	2	0	2	Export	504	Morocco	MAR	381	Italy	ITA								79	OTHR.TRANSPORT EQUIPMENT	1	No Quantity							5228458			0
S3	2000	2000	2000	2	0	2	Export	504	Morocco	MAR	470	Malta	MLT								79	OTHR.TRANSPORT EQUIPMENT	1	No Quantity							917798			0
S3	2000	2000	2000	2	0	2	Export	504	Morocco	MAR	480	Mauritius	MUS								79	OTHR.TRANSPORT EQUIPMENT	1	No Quantity							45820			0
S3	2000	2000	2000	2	0	2	Export	504	Morocco	MAR	528	Netherlands	NLD								79	OTHR.TRANSPORT EQUIPMENT	1	No Quantity							105615			0
S3	2000	2000	2000	2	0	2	Export	504	Morocco	MAR	620	Portugal	PRT								79	OTHR.TRANSPORT EQUIPMENT	1	No Quantity							921			0
S3	2000	2000	2000	2	0	2	Export	504	Morocco	MAR	724	Spain	ESP								79	OTHR.TRANSPORT EQUIPMENT	1	No Quantity							110003			0
S3	2000	2000	2000	2	0	2	Export	504	Morocco	MAR	826	United Kingdom	GBR								79	OTHR.TRANSPORT EQUIPMENT	1	No Quantity							164189			0
S3	2000	2000	2000	2	0	2	Export	504	Morocco	MAR	837	Bunkers									79	OTHR.TRANSPORT EQUIPMENT	1	No Quantity							6274			0
S3	2000	2000	2000	2	0	2	Export	504	Morocco	MAR	842	USA	USA								79	OTHR.TRANSPORT EQUIPMENT	1	No Quantity							9583			0
S3	2000	2000	2000	2	0	2	Export	504	Morocco	MAR	899	Areas, nes									79	OTHR.TRANSPORT EQUIPMENT	1	No Quantity							589			0
S3	2000	2000	2000	2	0	2	Export	504	Morocco	MAR	0	World	WLD								81	PREFAB BUILDGS,FTTNG ETC	1	No Quantity							28771652			0
S3	2000	2000	2000	2	0	2	Export	504	Morocco	MAR	12	Algeria	DZA								81	PREFAB BUILDGS,FTTNG ETC	1	No Quantity							83272			0
S3	2000	2000	2000	2	0	2	Export	504	Morocco	MAR	32	Argentina	ARG								81	PREFAB BUILDGS,FTTNG ETC	1	No Quantity							1510			0
S3	2000	2000	2000	2	0	2	Export	504	Morocco	MAR	36	Australia	AUS								81	PREFAB BUILDGS,FTTNG ETC	1	No Quantity							13598			0
S3	2000	2000	2000	2	0	2	Export	504	Morocco	MAR	40	Austria	AUT								81	PREFAB BUILDGS,FTTNG ETC	1	No Quantity							4746			0
S3	2000	2000	2000	2	0	2	Export	504	Morocco	MAR	48	Bahrain	BHR								81	PREFAB BUILDGS,FTTNG ETC	1	No Quantity							15016			0
S3	2000	2000	2000	2	0	2	Export	504	Morocco	MAR	56	Belgium	BEL								81	PREFAB BUILDGS,FTTNG ETC	1	No Quantity							95787			0
S3	2000	2000	2000	2	0	2	Export	504	Morocco	MAR	76	Brazil	BRA								81	PREFAB BUILDGS,FTTNG ETC	1	No Quantity							62327			0
S3	2000	2000	2000	2	0	2	Export	504	Morocco	MAR	116	Cambodia	KHM								81	PREFAB BUILDGS,FTTNG ETC	1	No Quantity							1001			0
S3	2000	2000	2000	2	0	2	Export	504	Morocco	MAR	120	Cameroon	CMR								81	PREFAB BUILDGS,FTTNG ETC	1	No Quantity							119332			0
S3	2000	2000	2000	2	0	2	Export	504	Morocco	MAR	124	Canada	CAN								81	PREFAB BUILDGS,FTTNG ETC	1	No Quantity							55214			0
S3	2000	2000	2000	2	0	2	Export	504	Morocco	MAR	148	Chad	TCD								81	PREFAB BUILDGS,FTTNG ETC	1	No Quantity							7572			0
S3	2000	2000	2000	2	0	2	Export	504	Morocco	MAR	152	Chile	CHL								81	PREFAB BUILDGS,FTTNG ETC	1	No Quantity							2950			0
S3	2000	2000	2000	2	0	2	Export	504	Morocco	MAR	156	China	CHN								81	PREFAB BUILDGS,FTTNG ETC	1	No Quantity							12256			0
S3	2000	2000	2000	2	0	2	Export	504	Morocco	MAR	178	Congo	COG								81	PREFAB BUILDGS,FTTNG ETC	1	No Quantity							68608			0
S3	2000	2000	2000	2	0	2	Export	504	Morocco	MAR	204	Benin	BEN								81	PREFAB BUILDGS,FTTNG ETC	1	No Quantity							33225			0
S3	2000	2000	2000	2	0	2	Export	504	Morocco	MAR	251	France	FRA								81	PREFAB BUILDGS,FTTNG ETC	1	No Quantity							2998066			0
S3	2000	2000	2000	2	0	2	Export	504	Morocco	MAR	266	Gabon	GAB								81	PREFAB BUILDGS,FTTNG ETC	1	No Quantity							166873			0
S3	2000	2000	2000	2	0	2	Export	504	Morocco	MAR	270	Gambia	GMB								81	PREFAB BUILDGS,FTTNG ETC	1	No Quantity							15325			0
S3	2000	2000	2000	2	0	2	Export	504	Morocco	MAR	276	Germany	DEU								81	PREFAB BUILDGS,FTTNG ETC	1	No Quantity							97672			0
S3	2000	2000	2000	2	0	2	Export	504	Morocco	MAR	288	Ghana	GHA								81	PREFAB BUILDGS,FTTNG ETC	1	No Quantity							9439			0
S3	2000	2000	2000	2	0	2	Export	504	Morocco	MAR	300	Greece	GRC								81	PREFAB BUILDGS,FTTNG ETC	1	No Quantity							32973			0
S3	2000	2000	2000	2	0	2	Export	504	Morocco	MAR	324	Guinea	GIN								81	PREFAB BUILDGS,FTTNG ETC	1	No Quantity							66040			0
S3	2000	2000	2000	2	0	2	Export	504	Morocco	MAR	344	China, Hong Kong SAR	HKG								81	PREFAB BUILDGS,FTTNG ETC	1	No Quantity							50108			0
S3	2000	2000	2000	2	0	2	Export	504	Morocco	MAR	352	Iceland	ISL								81	PREFAB BUILDGS,FTTNG ETC	1	No Quantity							3118			0
S3	2000	2000	2000	2	0	2	Export	504	Morocco	MAR	372	Ireland	IRL								81	PREFAB BUILDGS,FTTNG ETC	1	No Quantity							7542			0
S3	2000	2000	2000	2	0	2	Export	504	Morocco	MAR	381	Italy	ITA								81	PREFAB BUILDGS,FTTNG ETC	1	No Quantity							1344491			0
S3	2000	2000	2000	2	0	2	Export	504	Morocco	MAR	384	Côte d'Ivoire	CIV								81	PREFAB BUILDGS,FTTNG ETC	1	No Quantity							34609			0
S3	2000	2000	2000	2	0	2	Export	504	Morocco	MAR	392	Japan	JPN								81	PREFAB BUILDGS,FTTNG ETC	1	No Quantity							976			0
S3	2000	2000	2000	2	0	2	Export	504	Morocco	MAR	400	Jordan	JOR								81	PREFAB BUILDGS,FTTNG ETC	1	No Quantity							526972			0
S3	2000	2000	2000	2	0	2	Export	504	Morocco	MAR	414	Kuwait	KWT								81	PREFAB BUILDGS,FTTNG ETC	1	No Quantity							352978			0
S3	2000	2000	2000	2	0	2	Export	504	Morocco	MAR	422	Lebanon	LBN								81	PREFAB BUILDGS,FTTNG ETC	1	No Quantity							125071			0
S3	2000	2000	2000	2	0	2	Export	504	Morocco	MAR	430	Liberia	LBR								81	PREFAB BUILDGS,FTTNG ETC	1	No Quantity							10405			0
S3	2000	2000	2000	2	0	2	Export	504	Morocco	MAR	434	Libya	LBY								81	PREFAB BUILDGS,FTTNG ETC	1	No Quantity							257520			0
S3	2000	2000	2000	2	0	2	Export	504	Morocco	MAR	450	Madagascar	MDG								81	PREFAB BUILDGS,FTTNG ETC	1	No Quantity							75274			0
S3	2000	2000	2000	2	0	2	Export	504	Morocco	MAR	466	Mali	MLI								81	PREFAB BUILDGS,FTTNG ETC	1	No Quantity							109303			0
S3	2000	2000	2000	2	0	2	Export	504	Morocco	MAR	478	Mauritania	MRT								81	PREFAB BUILDGS,FTTNG ETC	1	No Quantity							102986			0
S3	2000	2000	2000	2	0	2	Export	504	Morocco	MAR	484	Mexico	MEX								81	PREFAB BUILDGS,FTTNG ETC	1	No Quantity							11857			0
S3	2000	2000	2000	2	0	2	Export	504	Morocco	MAR	490	Other Asia, nes									81	PREFAB BUILDGS,FTTNG ETC	1	No Quantity							8945			0
S3	2000	2000	2000	2	0	2	Export	504	Morocco	MAR	512	Oman	OMN								81	PREFAB BUILDGS,FTTNG ETC	1	No Quantity							6392			0
S3	2000	2000	2000	2	0	2	Export	504	Morocco	MAR	528	Netherlands	NLD								81	PREFAB BUILDGS,FTTNG ETC	1	No Quantity							57767			0
S3	2000	2000	2000	2	0	2	Export	504	Morocco	MAR	530	Neth. Antilles	ANT								81	PREFAB BUILDGS,FTTNG ETC	1	No Quantity							1885			0
S3	2000	2000	2000	2	0	2	Export	504	Morocco	MAR	554	New Zealand	NZL								81	PREFAB BUILDGS,FTTNG ETC	1	No Quantity							56684			0
S3	2000	2000	2000	2	0	2	Export	504	Morocco	MAR	562	Niger	NER								81	PREFAB BUILDGS,FTTNG ETC	1	No Quantity							7443			0
S3	2000	2000	2000	2	0	2	Export	504	Morocco	MAR	566	Nigeria	NGA								81	PREFAB BUILDGS,FTTNG ETC	1	No Quantity							31458			0
S3	2000	2000	2000	2	0	2	Export	504	Morocco	MAR	591	Panama	PAN								81	PREFAB BUILDGS,FTTNG ETC	1	No Quantity							1071			0
S3	2000	2000	2000	2	0	2	Export	504	Morocco	MAR	620	Portugal	PRT								81	PREFAB BUILDGS,FTTNG ETC	1	No Quantity							98903			0
S3	2000	2000	2000	2	0	2	Export	504	Morocco	MAR	634	Qatar	QAT								81	PREFAB BUILDGS,FTTNG ETC	1	No Quantity							112134			0
S3	2000	2000	2000	2	0	2	Export	504	Morocco	MAR	682	Saudi Arabia	SAU								81	PREFAB BUILDGS,FTTNG ETC	1	No Quantity							110488			0
S3	2000	2000	2000	2	0	2	Export	504	Morocco	MAR	686	Senegal	SEN								81	PREFAB BUILDGS,FTTNG ETC	1	No Quantity							375974			0
S3	2000	2000	2000	2	0	2	Export	504	Morocco	MAR	702	Singapore	SGP								81	PREFAB BUILDGS,FTTNG ETC	1	No Quantity							177854			0
S3	2000	2000	2000	2	0	2	Export	504	Morocco	MAR	705	Slovenia	SVN								81	PREFAB BUILDGS,FTTNG ETC	1	No Quantity							1019			0
S3	2000	2000	2000	2	0	2	Export	504	Morocco	MAR	710	South Africa	ZAF								81	PREFAB BUILDGS,FTTNG ETC	1	No Quantity							1080			0
S3	2000	2000	2000	2	0	2	Export	504	Morocco	MAR	724	Spain	ESP								81	PREFAB BUILDGS,FTTNG ETC	1	No Quantity							16261120			0
S3	2000	2000	2000	2	0	2	Export	504	Morocco	MAR	757	Switzerland	CHE								81	PREFAB BUILDGS,FTTNG ETC	1	No Quantity							10562			0
S3	2000	2000	2000	2	0	2	Export	504	Morocco	MAR	760	Syria	SYR								81	PREFAB BUILDGS,FTTNG ETC	1	No Quantity							39509			0
S3	2000	2000	2000	2	0	2	Export	504	Morocco	MAR	764	Thailand	THA								81	PREFAB BUILDGS,FTTNG ETC	1	No Quantity							18046			0
S3	2000	2000	2000	2	0	2	Export	504	Morocco	MAR	768	Togo	TGO								81	PREFAB BUILDGS,FTTNG ETC	1	No Quantity							36379			0
S3	2000	2000	2000	2	0	2	Export	504	Morocco	MAR	784	United Arab Emirates	ARE								81	PREFAB BUILDGS,FTTNG ETC	1	No Quantity							428537			0
S3	2000	2000	2000	2	0	2	Export	504	Morocco	MAR	788	Tunisia	TUN								81	PREFAB BUILDGS,FTTNG ETC	1	No Quantity							2027952			0
S3	2000	2000	2000	2	0	2	Export	504	Morocco	MAR	792	Turkey	TUR								81	PREFAB BUILDGS,FTTNG ETC	1	No Quantity							6593			0
S3	2000	2000	2000	2	0	2	Export	504	Morocco	MAR	826	United Kingdom	GBR								81	PREFAB BUILDGS,FTTNG ETC	1	No Quantity							108219			0
S3	2000	2000	2000	2	0	2	Export	504	Morocco	MAR	842	USA	USA								81	PREFAB BUILDGS,FTTNG ETC	1	No Quantity							1535553			0
S3	2000	2000	2000	2	0	2	Export	504	Morocco	MAR	854	Burkina Faso	BFA								81	PREFAB BUILDGS,FTTNG ETC	1	No Quantity							57370			0
S3	2000	2000	2000	2	0	2	Export	504	Morocco	MAR	862	Venezuela	VEN								81	PREFAB BUILDGS,FTTNG ETC	1	No Quantity							208939			0
S3	2000	2000	2000	2	0	2	Export	504	Morocco	MAR	899	Areas, nes									81	PREFAB BUILDGS,FTTNG ETC	1	No Quantity							7763			0
S3	2000	2000	2000	2	0	2	Export	504	Morocco	MAR	0	World	WLD								82	FURNITURE,BEDDING,ETC.	1	No Quantity							13435624			0
S3	2000	2000	2000	2	0	2	Export	504	Morocco	MAR	12	Algeria	DZA								82	FURNITURE,BEDDING,ETC.	1	No Quantity							962			0
S3	2000	2000	2000	2	0	2	Export	504	Morocco	MAR	32	Argentina	ARG								82	FURNITURE,BEDDING,ETC.	1	No Quantity							5606			0
S3	2000	2000	2000	2	0	2	Export	504	Morocco	MAR	36	Australia	AUS								82	FURNITURE,BEDDING,ETC.	1	No Quantity							52301			0
S3	2000	2000	2000	2	0	2	Export	504	Morocco	MAR	40	Austria	AUT								82	FURNITURE,BEDDING,ETC.	1	No Quantity							29759			0
S3	2000	2000	2000	2	0	2	Export	504	Morocco	MAR	48	Bahrain	BHR								82	FURNITURE,BEDDING,ETC.	1	No Quantity							25069			0
S3	2000	2000	2000	2	0	2	Export	504	Morocco	MAR	56	Belgium	BEL								82	FURNITURE,BEDDING,ETC.	1	No Quantity							452222			0
S3	2000	2000	2000	2	0	2	Export	504	Morocco	MAR	120	Cameroon	CMR								82	FURNITURE,BEDDING,ETC.	1	No Quantity							1081			0
S3	2000	2000	2000	2	0	2	Export	504	Morocco	MAR	124	Canada	CAN								82	FURNITURE,BEDDING,ETC.	1	No Quantity							87401			0
S3	2000	2000	2000	2	0	2	Export	504	Morocco	MAR	152	Chile	CHL								82	FURNITURE,BEDDING,ETC.	1	No Quantity							1438			0
S3	2000	2000	2000	2	0	2	Export	504	Morocco	MAR	156	China	CHN								82	FURNITURE,BEDDING,ETC.	1	No Quantity							4415			0
S3	2000	2000	2000	2	0	2	Export	504	Morocco	MAR	178	Congo	COG								82	FURNITURE,BEDDING,ETC.	1	No Quantity							2192			0
S3	2000	2000	2000	2	0	2	Export	504	Morocco	MAR	204	Benin	BEN								82	FURNITURE,BEDDING,ETC.	1	No Quantity							17381			0
S3	2000	2000	2000	2	0	2	Export	504	Morocco	MAR	208	Denmark	DNK								82	FURNITURE,BEDDING,ETC.	1	No Quantity							13639			0
S3	2000	2000	2000	2	0	2	Export	504	Morocco	MAR	214	Dominican Rep.	DOM								82	FURNITURE,BEDDING,ETC.	1	No Quantity							3463			0
S3	2000	2000	2000	2	0	2	Export	504	Morocco	MAR	218	Ecuador	ECU								82	FURNITURE,BEDDING,ETC.	1	No Quantity							1131			0
S3	2000	2000	2000	2	0	2	Export	504	Morocco	MAR	251	France	FRA								82	FURNITURE,BEDDING,ETC.	1	No Quantity							8039463			0
S3	2000	2000	2000	2	0	2	Export	504	Morocco	MAR	266	Gabon	GAB								82	FURNITURE,BEDDING,ETC.	1	No Quantity							44884			0
S3	2000	2000	2000	2	0	2	Export	504	Morocco	MAR	270	Gambia	GMB								82	FURNITURE,BEDDING,ETC.	1	No Quantity							162193			0
S3	2000	2000	2000	2	0	2	Export	504	Morocco	MAR	276	Germany	DEU								82	FURNITURE,BEDDING,ETC.	1	No Quantity							476500			0
S3	2000	2000	2000	2	0	2	Export	504	Morocco	MAR	292	Gibraltar	GIB								82	FURNITURE,BEDDING,ETC.	1	No Quantity							2867			0
S3	2000	2000	2000	2	0	2	Export	504	Morocco	MAR	300	Greece	GRC								82	FURNITURE,BEDDING,ETC.	1	No Quantity							29848			0
S3	2000	2000	2000	2	0	2	Export	504	Morocco	MAR	324	Guinea	GIN								82	FURNITURE,BEDDING,ETC.	1	No Quantity							45271			0
S3	2000	2000	2000	2	0	2	Export	504	Morocco	MAR	344	China, Hong Kong SAR	HKG								82	FURNITURE,BEDDING,ETC.	1	No Quantity							1595			0
S3	2000	2000	2000	2	0	2	Export	504	Morocco	MAR	372	Ireland	IRL								82	FURNITURE,BEDDING,ETC.	1	No Quantity							15033			0
S3	2000	2000	2000	2	0	2	Export	504	Morocco	MAR	381	Italy	ITA								82	FURNITURE,BEDDING,ETC.	1	No Quantity							181851			0
S3	2000	2000	2000	2	0	2	Export	504	Morocco	MAR	384	Côte d'Ivoire	CIV								82	FURNITURE,BEDDING,ETC.	1	No Quantity							119246			0
S3	2000	2000	2000	2	0	2	Export	504	Morocco	MAR	392	Japan	JPN								82	FURNITURE,BEDDING,ETC.	1	No Quantity							7386			0
S3	2000	2000	2000	2	0	2	Export	504	Morocco	MAR	400	Jordan	JOR								82	FURNITURE,BEDDING,ETC.	1	No Quantity							942			0
S3	2000	2000	2000	2	0	2	Export	504	Morocco	MAR	414	Kuwait	KWT								82	FURNITURE,BEDDING,ETC.	1	No Quantity							26060			0
S3	2000	2000	2000	2	0	2	Export	504	Morocco	MAR	422	Lebanon	LBN								82	FURNITURE,BEDDING,ETC.	1	No Quantity							24783			0
S3	2000	2000	2000	2	0	2	Export	504	Morocco	MAR	430	Liberia	LBR								82	FURNITURE,BEDDING,ETC.	1	No Quantity							515			0
S3	2000	2000	2000	2	0	2	Export	504	Morocco	MAR	434	Libya	LBY								82	FURNITURE,BEDDING,ETC.	1	No Quantity							140074			0
S3	2000	2000	2000	2	0	2	Export	504	Morocco	MAR	450	Madagascar	MDG								82	FURNITURE,BEDDING,ETC.	1	No Quantity							1883			0
S3	2000	2000	2000	2	0	2	Export	504	Morocco	MAR	466	Mali	MLI								82	FURNITURE,BEDDING,ETC.	1	No Quantity							27717			0
S3	2000	2000	2000	2	0	2	Export	504	Morocco	MAR	470	Malta	MLT								82	FURNITURE,BEDDING,ETC.	1	No Quantity							4195			0
S3	2000	2000	2000	2	0	2	Export	504	Morocco	MAR	478	Mauritania	MRT								82	FURNITURE,BEDDING,ETC.	1	No Quantity							5871			0
S3	2000	2000	2000	2	0	2	Export	504	Morocco	MAR	484	Mexico	MEX								82	FURNITURE,BEDDING,ETC.	1	No Quantity							8054			0
S3	2000	2000	2000	2	0	2	Export	504	Morocco	MAR	528	Netherlands	NLD								82	FURNITURE,BEDDING,ETC.	1	No Quantity							309004			0
S3	2000	2000	2000	2	0	2	Export	504	Morocco	MAR	530	Neth. Antilles	ANT								82	FURNITURE,BEDDING,ETC.	1	No Quantity							2863			0
S3	2000	2000	2000	2	0	2	Export	504	Morocco	MAR	562	Niger	NER								82	FURNITURE,BEDDING,ETC.	1	No Quantity							28660			0
S3	2000	2000	2000	2	0	2	Export	504	Morocco	MAR	604	Peru	PER								82	FURNITURE,BEDDING,ETC.	1	No Quantity							1529			0
S3	2000	2000	2000	2	0	2	Export	504	Morocco	MAR	616	Poland	POL								82	FURNITURE,BEDDING,ETC.	1	No Quantity							1461			0
S3	2000	2000	2000	2	0	2	Export	504	Morocco	MAR	620	Portugal	PRT								82	FURNITURE,BEDDING,ETC.	1	No Quantity							4626			0
S3	2000	2000	2000	2	0	2	Export	504	Morocco	MAR	682	Saudi Arabia	SAU								82	FURNITURE,BEDDING,ETC.	1	No Quantity							189246			0
S3	2000	2000	2000	2	0	2	Export	504	Morocco	MAR	686	Senegal	SEN								82	FURNITURE,BEDDING,ETC.	1	No Quantity							66973			0
S3	2000	2000	2000	2	0	2	Export	504	Morocco	MAR	702	Singapore	SGP								82	FURNITURE,BEDDING,ETC.	1	No Quantity							20132			0
S3	2000	2000	2000	2	0	2	Export	504	Morocco	MAR	710	South Africa	ZAF								82	FURNITURE,BEDDING,ETC.	1	No Quantity							16755			0
S3	2000	2000	2000	2	0	2	Export	504	Morocco	MAR	724	Spain	ESP								82	FURNITURE,BEDDING,ETC.	1	No Quantity							966927			0
S3	2000	2000	2000	2	0	2	Export	504	Morocco	MAR	736	Fmr Sudan	SDN								82	FURNITURE,BEDDING,ETC.	1	No Quantity							2338			0
S3	2000	2000	2000	2	0	2	Export	504	Morocco	MAR	752	Sweden	SWE								82	FURNITURE,BEDDING,ETC.	1	No Quantity							10306			0
S3	2000	2000	2000	2	0	2	Export	504	Morocco	MAR	757	Switzerland	CHE								82	FURNITURE,BEDDING,ETC.	1	No Quantity							159778			0
S3	2000	2000	2000	2	0	2	Export	504	Morocco	MAR	768	Togo	TGO								82	FURNITURE,BEDDING,ETC.	1	No Quantity							23290			0
S3	2000	2000	2000	2	0	2	Export	504	Morocco	MAR	784	United Arab Emirates	ARE								82	FURNITURE,BEDDING,ETC.	1	No Quantity							11185			0
S3	2000	2000	2000	2	0	2	Export	504	Morocco	MAR	788	Tunisia	TUN								82	FURNITURE,BEDDING,ETC.	1	No Quantity							259956			0
S3	2000	2000	2000	2	0	2	Export	504	Morocco	MAR	818	Egypt	EGY								82	FURNITURE,BEDDING,ETC.	1	No Quantity							1342			0
S3	2000	2000	2000	2	0	2	Export	504	Morocco	MAR	826	United Kingdom	GBR								82	FURNITURE,BEDDING,ETC.	1	No Quantity							416198			0
S3	2000	2000	2000	2	0	2	Export	504	Morocco	MAR	838	Free Zones									82	FURNITURE,BEDDING,ETC.	1	No Quantity							6367			0
S3	2000	2000	2000	2	0	2	Export	504	Morocco	MAR	842	USA	USA								82	FURNITURE,BEDDING,ETC.	1	No Quantity							831359			0
S3	2000	2000	2000	2	0	2	Export	504	Morocco	MAR	854	Burkina Faso	BFA								82	FURNITURE,BEDDING,ETC.	1	No Quantity							19500			0
S3	2000	2000	2000	2	0	2	Export	504	Morocco	MAR	862	Venezuela	VEN								82	FURNITURE,BEDDING,ETC.	1	No Quantity							3646			0
S3	2000	2000	2000	2	0	2	Export	504	Morocco	MAR	899	Areas, nes									82	FURNITURE,BEDDING,ETC.	1	No Quantity							17892			0
S3	2000	2000	2000	2	0	2	Export	504	Morocco	MAR	0	World	WLD								83	TRAVEL GOODS,HANDBGS ETC	1	No Quantity							17132124			0
S3	2000	2000	2000	2	0	2	Export	504	Morocco	MAR	24	Angola	AGO								83	TRAVEL GOODS,HANDBGS ETC	1	No Quantity							1627			0
S3	2000	2000	2000	2	0	2	Export	504	Morocco	MAR	36	Australia	AUS								83	TRAVEL GOODS,HANDBGS ETC	1	No Quantity							2742			0
S3	2000	2000	2000	2	0	2	Export	504	Morocco	MAR	56	Belgium	BEL								83	TRAVEL GOODS,HANDBGS ETC	1	No Quantity							1514702			0
S3	2000	2000	2000	2	0	2	Export	504	Morocco	MAR	76	Brazil	BRA								83	TRAVEL GOODS,HANDBGS ETC	1	No Quantity							1885			0
S3	2000	2000	2000	2	0	2	Export	504	Morocco	MAR	120	Cameroon	CMR								83	TRAVEL GOODS,HANDBGS ETC	1	No Quantity							4606			0
S3	2000	2000	2000	2	0	2	Export	504	Morocco	MAR	124	Canada	CAN								83	TRAVEL GOODS,HANDBGS ETC	1	No Quantity							16289			0
S3	2000	2000	2000	2	0	2	Export	504	Morocco	MAR	156	China	CHN								83	TRAVEL GOODS,HANDBGS ETC	1	No Quantity							3341			0
S3	2000	2000	2000	2	0	2	Export	504	Morocco	MAR	203	Czechia	CZE								83	TRAVEL GOODS,HANDBGS ETC	1	No Quantity							41012			0
S3	2000	2000	2000	2	0	2	Export	504	Morocco	MAR	204	Benin	BEN								83	TRAVEL GOODS,HANDBGS ETC	1	No Quantity							1399			0
S3	2000	2000	2000	2	0	2	Export	504	Morocco	MAR	208	Denmark	DNK								83	TRAVEL GOODS,HANDBGS ETC	1	No Quantity							108954			0
S3	2000	2000	2000	2	0	2	Export	504	Morocco	MAR	251	France	FRA								83	TRAVEL GOODS,HANDBGS ETC	1	No Quantity							12139064			0
S3	2000	2000	2000	2	0	2	Export	504	Morocco	MAR	266	Gabon	GAB								83	TRAVEL GOODS,HANDBGS ETC	1	No Quantity							12051			0
S3	2000	2000	2000	2	0	2	Export	504	Morocco	MAR	276	Germany	DEU								83	TRAVEL GOODS,HANDBGS ETC	1	No Quantity							430875			0
S3	2000	2000	2000	2	0	2	Export	504	Morocco	MAR	292	Gibraltar	GIB								83	TRAVEL GOODS,HANDBGS ETC	1	No Quantity							957			0
S3	2000	2000	2000	2	0	2	Export	504	Morocco	MAR	300	Greece	GRC								83	TRAVEL GOODS,HANDBGS ETC	1	No Quantity							1657			0
S3	2000	2000	2000	2	0	2	Export	504	Morocco	MAR	324	Guinea	GIN								83	TRAVEL GOODS,HANDBGS ETC	1	No Quantity							2656			0
S3	2000	2000	2000	2	0	2	Export	504	Morocco	MAR	344	China, Hong Kong SAR	HKG								83	TRAVEL GOODS,HANDBGS ETC	1	No Quantity							16680			0
S3	2000	2000	2000	2	0	2	Export	504	Morocco	MAR	381	Italy	ITA								83	TRAVEL GOODS,HANDBGS ETC	1	No Quantity							131236			0
S3	2000	2000	2000	2	0	2	Export	504	Morocco	MAR	384	Côte d'Ivoire	CIV								83	TRAVEL GOODS,HANDBGS ETC	1	No Quantity							3672			0
S3	2000	2000	2000	2	0	2	Export	504	Morocco	MAR	392	Japan	JPN								83	TRAVEL GOODS,HANDBGS ETC	1	No Quantity							20108			0
S3	2000	2000	2000	2	0	2	Export	504	Morocco	MAR	414	Kuwait	KWT								83	TRAVEL GOODS,HANDBGS ETC	1	No Quantity							29698			0
S3	2000	2000	2000	2	0	2	Export	504	Morocco	MAR	446	China, Macao SAR	MAC								83	TRAVEL GOODS,HANDBGS ETC	1	No Quantity							550			0
S3	2000	2000	2000	2	0	2	Export	504	Morocco	MAR	466	Mali	MLI								83	TRAVEL GOODS,HANDBGS ETC	1	No Quantity							22782			0
S3	2000	2000	2000	2	0	2	Export	504	Morocco	MAR	508	Mozambique	MOZ								83	TRAVEL GOODS,HANDBGS ETC	1	No Quantity							1049			0
S3	2000	2000	2000	2	0	2	Export	504	Morocco	MAR	528	Netherlands	NLD								83	TRAVEL GOODS,HANDBGS ETC	1	No Quantity							96363			0
S3	2000	2000	2000	2	0	2	Export	504	Morocco	MAR	566	Nigeria	NGA								83	TRAVEL GOODS,HANDBGS ETC	1	No Quantity							8761			0
S3	2000	2000	2000	2	0	2	Export	504	Morocco	MAR	620	Portugal	PRT								83	TRAVEL GOODS,HANDBGS ETC	1	No Quantity							9337			0
S3	2000	2000	2000	2	0	2	Export	504	Morocco	MAR	634	Qatar	QAT								83	TRAVEL GOODS,HANDBGS ETC	1	No Quantity							70769			0
S3	2000	2000	2000	2	0	2	Export	504	Morocco	MAR	682	Saudi Arabia	SAU								83	TRAVEL GOODS,HANDBGS ETC	1	No Quantity							2845			0
S3	2000	2000	2000	2	0	2	Export	504	Morocco	MAR	686	Senegal	SEN								83	TRAVEL GOODS,HANDBGS ETC	1	No Quantity							9018			0
S3	2000	2000	2000	2	0	2	Export	504	Morocco	MAR	716	Zimbabwe	ZWE								83	TRAVEL GOODS,HANDBGS ETC	1	No Quantity							995			0
S3	2000	2000	2000	2	0	2	Export	504	Morocco	MAR	724	Spain	ESP								83	TRAVEL GOODS,HANDBGS ETC	1	No Quantity							1163266			0
S3	2000	2000	2000	2	0	2	Export	504	Morocco	MAR	752	Sweden	SWE								83	TRAVEL GOODS,HANDBGS ETC	1	No Quantity							959			0
S3	2000	2000	2000	2	0	2	Export	504	Morocco	MAR	757	Switzerland	CHE								83	TRAVEL GOODS,HANDBGS ETC	1	No Quantity							970757			0
S3	2000	2000	2000	2	0	2	Export	504	Morocco	MAR	784	United Arab Emirates	ARE								83	TRAVEL GOODS,HANDBGS ETC	1	No Quantity							3394			0
S3	2000	2000	2000	2	0	2	Export	504	Morocco	MAR	788	Tunisia	TUN								83	TRAVEL GOODS,HANDBGS ETC	1	No Quantity							2467			0
S3	2000	2000	2000	2	0	2	Export	504	Morocco	MAR	818	Egypt	EGY								83	TRAVEL GOODS,HANDBGS ETC	1	No Quantity							1654			0
S3	2000	2000	2000	2	0	2	Export	504	Morocco	MAR	826	United Kingdom	GBR								83	TRAVEL GOODS,HANDBGS ETC	1	No Quantity							105578			0
S3	2000	2000	2000	2	0	2	Export	504	Morocco	MAR	837	Bunkers									83	TRAVEL GOODS,HANDBGS ETC	1	No Quantity							75107			0
S3	2000	2000	2000	2	0	2	Export	504	Morocco	MAR	842	USA	USA								83	TRAVEL GOODS,HANDBGS ETC	1	No Quantity							90391			0
S3	2000	2000	2000	2	0	2	Export	504	Morocco	MAR	858	Uruguay	URY								83	TRAVEL GOODS,HANDBGS ETC	1	No Quantity							923			0
S3	2000	2000	2000	2	0	2	Export	504	Morocco	MAR	899	Areas, nes									83	TRAVEL GOODS,HANDBGS ETC	1	No Quantity							9947			0
S3	2000	2000	2000	2	0	2	Export	504	Morocco	MAR	0	World	WLD								84	CLOTHING AND ACCESSORIES	1	No Quantity							2401432832			0
S3	2000	2000	2000	2	0	2	Export	504	Morocco	MAR	24	Angola	AGO								84	CLOTHING AND ACCESSORIES	1	No Quantity							19703			0
S3	2000	2000	2000	2	0	2	Export	504	Morocco	MAR	32	Argentina	ARG								84	CLOTHING AND ACCESSORIES	1	No Quantity							55290			0
S3	2000	2000	2000	2	0	2	Export	504	Morocco	MAR	36	Australia	AUS								84	CLOTHING AND ACCESSORIES	1	No Quantity							382877			0
S3	2000	2000	2000	2	0	2	Export	504	Morocco	MAR	40	Austria	AUT								84	CLOTHING AND ACCESSORIES	1	No Quantity							13499424			0
S3	2000	2000	2000	2	0	2	Export	504	Morocco	MAR	48	Bahrain	BHR								84	CLOTHING AND ACCESSORIES	1	No Quantity							34004			0
S3	2000	2000	2000	2	0	2	Export	504	Morocco	MAR	56	Belgium	BEL								84	CLOTHING AND ACCESSORIES	1	No Quantity							54778792			0
S3	2000	2000	2000	2	0	2	Export	504	Morocco	MAR	76	Brazil	BRA								84	CLOTHING AND ACCESSORIES	1	No Quantity							19795			0
S3	2000	2000	2000	2	0	2	Export	504	Morocco	MAR	100	Bulgaria	BGR								84	CLOTHING AND ACCESSORIES	1	No Quantity							91999			0
S3	2000	2000	2000	2	0	2	Export	504	Morocco	MAR	120	Cameroon	CMR								84	CLOTHING AND ACCESSORIES	1	No Quantity							136908			0
S3	2000	2000	2000	2	0	2	Export	504	Morocco	MAR	124	Canada	CAN								84	CLOTHING AND ACCESSORIES	1	No Quantity							742902			0
S3	2000	2000	2000	2	0	2	Export	504	Morocco	MAR	132	Cabo Verde	CPV								84	CLOTHING AND ACCESSORIES	1	No Quantity							214610			0
S3	2000	2000	2000	2	0	2	Export	504	Morocco	MAR	152	Chile	CHL								84	CLOTHING AND ACCESSORIES	1	No Quantity							111907			0
S3	2000	2000	2000	2	0	2	Export	504	Morocco	MAR	156	China	CHN								84	CLOTHING AND ACCESSORIES	1	No Quantity							18778			0
S3	2000	2000	2000	2	0	2	Export	504	Morocco	MAR	170	Colombia	COL								84	CLOTHING AND ACCESSORIES	1	No Quantity							64970			0
S3	2000	2000	2000	2	0	2	Export	504	Morocco	MAR	178	Congo	COG								84	CLOTHING AND ACCESSORIES	1	No Quantity							777017			0
S3	2000	2000	2000	2	0	2	Export	504	Morocco	MAR	196	Cyprus	CYP								84	CLOTHING AND ACCESSORIES	1	No Quantity							22351			0
S3	2000	2000	2000	2	0	2	Export	504	Morocco	MAR	203	Czechia	CZE								84	CLOTHING AND ACCESSORIES	1	No Quantity							63493			0
S3	2000	2000	2000	2	0	2	Export	504	Morocco	MAR	204	Benin	BEN								84	CLOTHING AND ACCESSORIES	1	No Quantity							824			0
S3	2000	2000	2000	2	0	2	Export	504	Morocco	MAR	208	Denmark	DNK								84	CLOTHING AND ACCESSORIES	1	No Quantity							2000682			0
S3	2000	2000	2000	2	0	2	Export	504	Morocco	MAR	218	Ecuador	ECU								84	CLOTHING AND ACCESSORIES	1	No Quantity							244983			0
S3	2000	2000	2000	2	0	2	Export	504	Morocco	MAR	246	Finland	FIN								84	CLOTHING AND ACCESSORIES	1	No Quantity							286266			0
S3	2000	2000	2000	2	0	2	Export	504	Morocco	MAR	251	France	FRA								84	CLOTHING AND ACCESSORIES	1	No Quantity							963060352			0
S3	2000	2000	2000	2	0	2	Export	504	Morocco	MAR	266	Gabon	GAB								84	CLOTHING AND ACCESSORIES	1	No Quantity							364235			0
S3	2000	2000	2000	2	0	2	Export	504	Morocco	MAR	268	Georgia	GEO								84	CLOTHING AND ACCESSORIES	1	No Quantity							4751			0
S3	2000	2000	2000	2	0	2	Export	504	Morocco	MAR	270	Gambia	GMB								84	CLOTHING AND ACCESSORIES	1	No Quantity							68756			0
S3	2000	2000	2000	2	0	2	Export	504	Morocco	MAR	276	Germany	DEU								84	CLOTHING AND ACCESSORIES	1	No Quantity							210275120			0
S3	2000	2000	2000	2	0	2	Export	504	Morocco	MAR	288	Ghana	GHA								84	CLOTHING AND ACCESSORIES	1	No Quantity							632559			0
S3	2000	2000	2000	2	0	2	Export	504	Morocco	MAR	292	Gibraltar	GIB								84	CLOTHING AND ACCESSORIES	1	No Quantity							34114			0
S3	2000	2000	2000	2	0	2	Export	504	Morocco	MAR	300	Greece	GRC								84	CLOTHING AND ACCESSORIES	1	No Quantity							382835			0
S3	2000	2000	2000	2	0	2	Export	504	Morocco	MAR	324	Guinea	GIN								84	CLOTHING AND ACCESSORIES	1	No Quantity							1724858			0
S3	2000	2000	2000	2	0	2	Export	504	Morocco	MAR	344	China, Hong Kong SAR	HKG								84	CLOTHING AND ACCESSORIES	1	No Quantity							8460			0
S3	2000	2000	2000	2	0	2	Export	504	Morocco	MAR	348	Hungary	HUN								84	CLOTHING AND ACCESSORIES	1	No Quantity							74675			0
S3	2000	2000	2000	2	0	2	Export	504	Morocco	MAR	352	Iceland	ISL								84	CLOTHING AND ACCESSORIES	1	No Quantity							9409			0
S3	2000	2000	2000	2	0	2	Export	504	Morocco	MAR	364	Iran	IRN								84	CLOTHING AND ACCESSORIES	1	No Quantity							31810			0
S3	2000	2000	2000	2	0	2	Export	504	Morocco	MAR	372	Ireland	IRL								84	CLOTHING AND ACCESSORIES	1	No Quantity							13327346			0
S3	2000	2000	2000	2	0	2	Export	504	Morocco	MAR	381	Italy	ITA								84	CLOTHING AND ACCESSORIES	1	No Quantity							76977072			0
S3	2000	2000	2000	2	0	2	Export	504	Morocco	MAR	384	Côte d'Ivoire	CIV								84	CLOTHING AND ACCESSORIES	1	No Quantity							3364029			0
S3	2000	2000	2000	2	0	2	Export	504	Morocco	MAR	392	Japan	JPN								84	CLOTHING AND ACCESSORIES	1	No Quantity							559276			0
S3	2000	2000	2000	2	0	2	Export	504	Morocco	MAR	400	Jordan	JOR								84	CLOTHING AND ACCESSORIES	1	No Quantity							268313			0
S3	2000	2000	2000	2	0	2	Export	504	Morocco	MAR	414	Kuwait	KWT								84	CLOTHING AND ACCESSORIES	1	No Quantity							217986			0
S3	2000	2000	2000	2	0	2	Export	504	Morocco	MAR	422	Lebanon	LBN								84	CLOTHING AND ACCESSORIES	1	No Quantity							338454			0
S3	2000	2000	2000	2	0	2	Export	504	Morocco	MAR	430	Liberia	LBR								84	CLOTHING AND ACCESSORIES	1	No Quantity							42897			0
S3	2000	2000	2000	2	0	2	Export	504	Morocco	MAR	434	Libya	LBY								84	CLOTHING AND ACCESSORIES	1	No Quantity							4119003			0
S3	2000	2000	2000	2	0	2	Export	504	Morocco	MAR	440	Lithuania	LTU								84	CLOTHING AND ACCESSORIES	1	No Quantity							10201			0
S3	2000	2000	2000	2	0	2	Export	504	Morocco	MAR	446	China, Macao SAR	MAC								84	CLOTHING AND ACCESSORIES	1	No Quantity							6734			0
S3	2000	2000	2000	2	0	2	Export	504	Morocco	MAR	454	Malawi	MWI								84	CLOTHING AND ACCESSORIES	1	No Quantity							1826			0
S3	2000	2000	2000	2	0	2	Export	504	Morocco	MAR	458	Malaysia	MYS								84	CLOTHING AND ACCESSORIES	1	No Quantity							3205			0
S3	2000	2000	2000	2	0	2	Export	504	Morocco	MAR	466	Mali	MLI								84	CLOTHING AND ACCESSORIES	1	No Quantity							4072948			0
S3	2000	2000	2000	2	0	2	Export	504	Morocco	MAR	470	Malta	MLT								84	CLOTHING AND ACCESSORIES	1	No Quantity							716			0
S3	2000	2000	2000	2	0	2	Export	504	Morocco	MAR	478	Mauritania	MRT								84	CLOTHING AND ACCESSORIES	1	No Quantity							546431			0
S3	2000	2000	2000	2	0	2	Export	504	Morocco	MAR	480	Mauritius	MUS								84	CLOTHING AND ACCESSORIES	1	No Quantity							31349			0
S3	2000	2000	2000	2	0	2	Export	504	Morocco	MAR	484	Mexico	MEX								84	CLOTHING AND ACCESSORIES	1	No Quantity							58956			0
S3	2000	2000	2000	2	0	2	Export	504	Morocco	MAR	490	Other Asia, nes									84	CLOTHING AND ACCESSORIES	1	No Quantity							279124			0
S3	2000	2000	2000	2	0	2	Export	504	Morocco	MAR	508	Mozambique	MOZ								84	CLOTHING AND ACCESSORIES	1	No Quantity							10405			0
S3	2000	2000	2000	2	0	2	Export	504	Morocco	MAR	512	Oman	OMN								84	CLOTHING AND ACCESSORIES	1	No Quantity							2501			0
S3	2000	2000	2000	2	0	2	Export	504	Morocco	MAR	528	Netherlands	NLD								84	CLOTHING AND ACCESSORIES	1	No Quantity							34782112			0
S3	2000	2000	2000	2	0	2	Export	504	Morocco	MAR	530	Neth. Antilles	ANT								84	CLOTHING AND ACCESSORIES	1	No Quantity							1448			0
S3	2000	2000	2000	2	0	2	Export	504	Morocco	MAR	562	Niger	NER								84	CLOTHING AND ACCESSORIES	1	No Quantity							17691			0
S3	2000	2000	2000	2	0	2	Export	504	Morocco	MAR	566	Nigeria	NGA								84	CLOTHING AND ACCESSORIES	1	No Quantity							76571			0
S3	2000	2000	2000	2	0	2	Export	504	Morocco	MAR	579	Norway	NOR								84	CLOTHING AND ACCESSORIES	1	No Quantity							575421			0
S3	2000	2000	2000	2	0	2	Export	504	Morocco	MAR	616	Poland	POL								84	CLOTHING AND ACCESSORIES	1	No Quantity							73841			0
S3	2000	2000	2000	2	0	2	Export	504	Morocco	MAR	620	Portugal	PRT								84	CLOTHING AND ACCESSORIES	1	No Quantity							7051882			0
S3	2000	2000	2000	2	0	2	Export	504	Morocco	MAR	624	Guinea-Bissau	GNB								84	CLOTHING AND ACCESSORIES	1	No Quantity							2559			0
S3	2000	2000	2000	2	0	2	Export	504	Morocco	MAR	634	Qatar	QAT								84	CLOTHING AND ACCESSORIES	1	No Quantity							28065			0
S3	2000	2000	2000	2	0	2	Export	504	Morocco	MAR	643	Russian Federation	RUS								84	CLOTHING AND ACCESSORIES	1	No Quantity							2910			0
S3	2000	2000	2000	2	0	2	Export	504	Morocco	MAR	654	Saint Helena	SHN								84	CLOTHING AND ACCESSORIES	1	No Quantity							532			0
S3	2000	2000	2000	2	0	2	Export	504	Morocco	MAR	682	Saudi Arabia	SAU								84	CLOTHING AND ACCESSORIES	1	No Quantity							2164425			0
S3	2000	2000	2000	2	0	2	Export	504	Morocco	MAR	686	Senegal	SEN								84	CLOTHING AND ACCESSORIES	1	No Quantity							4363229			0
S3	2000	2000	2000	2	0	2	Export	504	Morocco	MAR	702	Singapore	SGP								84	CLOTHING AND ACCESSORIES	1	No Quantity							5603			0
S3	2000	2000	2000	2	0	2	Export	504	Morocco	MAR	710	South Africa	ZAF								84	CLOTHING AND ACCESSORIES	1	No Quantity							21830			0
S3	2000	2000	2000	2	0	2	Export	504	Morocco	MAR	716	Zimbabwe	ZWE								84	CLOTHING AND ACCESSORIES	1	No Quantity							7794			0
S3	2000	2000	2000	2	0	2	Export	504	Morocco	MAR	724	Spain	ESP								84	CLOTHING AND ACCESSORIES	1	No Quantity							318017472			0
S3	2000	2000	2000	2	0	2	Export	504	Morocco	MAR	736	Fmr Sudan	SDN								84	CLOTHING AND ACCESSORIES	1	No Quantity							10309			0
S3	2000	2000	2000	2	0	2	Export	504	Morocco	MAR	752	Sweden	SWE								84	CLOTHING AND ACCESSORIES	1	No Quantity							808639			0
S3	2000	2000	2000	2	0	2	Export	504	Morocco	MAR	757	Switzerland	CHE								84	CLOTHING AND ACCESSORIES	1	No Quantity							2484412			0
S3	2000	2000	2000	2	0	2	Export	504	Morocco	MAR	768	Togo	TGO								84	CLOTHING AND ACCESSORIES	1	No Quantity							163435			0
S3	2000	2000	2000	2	0	2	Export	504	Morocco	MAR	784	United Arab Emirates	ARE								84	CLOTHING AND ACCESSORIES	1	No Quantity							1073077			0
S3	2000	2000	2000	2	0	2	Export	504	Morocco	MAR	788	Tunisia	TUN								84	CLOTHING AND ACCESSORIES	1	No Quantity							45000			0
S3	2000	2000	2000	2	0	2	Export	504	Morocco	MAR	792	Turkey	TUR								84	CLOTHING AND ACCESSORIES	1	No Quantity							67200			0
S3	2000	2000	2000	2	0	2	Export	504	Morocco	MAR	818	Egypt	EGY								84	CLOTHING AND ACCESSORIES	1	No Quantity							46135			0
S3	2000	2000	2000	2	0	2	Export	504	Morocco	MAR	826	United Kingdom	GBR								84	CLOTHING AND ACCESSORIES	1	No Quantity							593012032			0
S3	2000	2000	2000	2	0	2	Export	504	Morocco	MAR	837	Bunkers									84	CLOTHING AND ACCESSORIES	1	No Quantity							73053			0
S3	2000	2000	2000	2	0	2	Export	504	Morocco	MAR	838	Free Zones									84	CLOTHING AND ACCESSORIES	1	No Quantity							2466392			0
S3	2000	2000	2000	2	0	2	Export	504	Morocco	MAR	842	USA	USA								84	CLOTHING AND ACCESSORIES	1	No Quantity							78748256			0
S3	2000	2000	2000	2	0	2	Export	504	Morocco	MAR	854	Burkina Faso	BFA								84	CLOTHING AND ACCESSORIES	1	No Quantity							630102			0
S3	2000	2000	2000	2	0	2	Export	504	Morocco	MAR	862	Venezuela	VEN								84	CLOTHING AND ACCESSORIES	1	No Quantity							38128			0
S3	2000	2000	2000	2	0	2	Export	504	Morocco	MAR	887	Yemen	YEM								84	CLOTHING AND ACCESSORIES	1	No Quantity							29307			0
S3	2000	2000	2000	2	0	2	Export	504	Morocco	MAR	894	Zambia	ZMB								84	CLOTHING AND ACCESSORIES	1	No Quantity							4532			0
S3	2000	2000	2000	2	0	2	Export	504	Morocco	MAR	899	Areas, nes									84	CLOTHING AND ACCESSORIES	1	No Quantity							61261			0
S3	2000	2000	2000	2	0	2	Export	504	Morocco	MAR	0	World	WLD								85	FOOTWEAR	1	No Quantity							148692000			0
S3	2000	2000	2000	2	0	2	Export	504	Morocco	MAR	24	Angola	AGO								85	FOOTWEAR	1	No Quantity							7348			0
S3	2000	2000	2000	2	0	2	Export	504	Morocco	MAR	28	Antigua and Barbuda	ATG								85	FOOTWEAR	1	No Quantity							4313			0
S3	2000	2000	2000	2	0	2	Export	504	Morocco	MAR	36	Australia	AUS								85	FOOTWEAR	1	No Quantity							8217			0
S3	2000	2000	2000	2	0	2	Export	504	Morocco	MAR	40	Austria	AUT								85	FOOTWEAR	1	No Quantity							3080			0
S3	2000	2000	2000	2	0	2	Export	504	Morocco	MAR	52	Barbados	BRB								85	FOOTWEAR	1	No Quantity							4585			0
S3	2000	2000	2000	2	0	2	Export	504	Morocco	MAR	56	Belgium	BEL								85	FOOTWEAR	1	No Quantity							145342			0
S3	2000	2000	2000	2	0	2	Export	504	Morocco	MAR	120	Cameroon	CMR								85	FOOTWEAR	1	No Quantity							212175			0
S3	2000	2000	2000	2	0	2	Export	504	Morocco	MAR	156	China	CHN								85	FOOTWEAR	1	No Quantity							6659			0
S3	2000	2000	2000	2	0	2	Export	504	Morocco	MAR	178	Congo	COG								85	FOOTWEAR	1	No Quantity							93260			0
S3	2000	2000	2000	2	0	2	Export	504	Morocco	MAR	196	Cyprus	CYP								85	FOOTWEAR	1	No Quantity							43864			0
S3	2000	2000	2000	2	0	2	Export	504	Morocco	MAR	203	Czechia	CZE								85	FOOTWEAR	1	No Quantity							76875			0
S3	2000	2000	2000	2	0	2	Export	504	Morocco	MAR	204	Benin	BEN								85	FOOTWEAR	1	No Quantity							98759			0
S3	2000	2000	2000	2	0	2	Export	504	Morocco	MAR	208	Denmark	DNK								85	FOOTWEAR	1	No Quantity							57023			0
S3	2000	2000	2000	2	0	2	Export	504	Morocco	MAR	251	France	FRA								85	FOOTWEAR	1	No Quantity							85758016			0
S3	2000	2000	2000	2	0	2	Export	504	Morocco	MAR	266	Gabon	GAB								85	FOOTWEAR	1	No Quantity							893962			0
S3	2000	2000	2000	2	0	2	Export	504	Morocco	MAR	270	Gambia	GMB								85	FOOTWEAR	1	No Quantity							4270			0
S3	2000	2000	2000	2	0	2	Export	504	Morocco	MAR	276	Germany	DEU								85	FOOTWEAR	1	No Quantity							14224214			0
S3	2000	2000	2000	2	0	2	Export	504	Morocco	MAR	300	Greece	GRC								85	FOOTWEAR	1	No Quantity							28432			0
S3	2000	2000	2000	2	0	2	Export	504	Morocco	MAR	324	Guinea	GIN								85	FOOTWEAR	1	No Quantity							600716			0
S3	2000	2000	2000	2	0	2	Export	504	Morocco	MAR	344	China, Hong Kong SAR	HKG								85	FOOTWEAR	1	No Quantity							7723			0
S3	2000	2000	2000	2	0	2	Export	504	Morocco	MAR	360	Indonesia	IDN								85	FOOTWEAR	1	No Quantity							6525			0
S3	2000	2000	2000	2	0	2	Export	504	Morocco	MAR	372	Ireland	IRL								85	FOOTWEAR	1	No Quantity							200242			0
S3	2000	2000	2000	2	0	2	Export	504	Morocco	MAR	381	Italy	ITA								85	FOOTWEAR	1	No Quantity							24929478			0
S3	2000	2000	2000	2	0	2	Export	504	Morocco	MAR	384	Côte d'Ivoire	CIV								85	FOOTWEAR	1	No Quantity							646534			0
S3	2000	2000	2000	2	0	2	Export	504	Morocco	MAR	392	Japan	JPN								85	FOOTWEAR	1	No Quantity							15724			0
S3	2000	2000	2000	2	0	2	Export	504	Morocco	MAR	422	Lebanon	LBN								85	FOOTWEAR	1	No Quantity							23533			0
S3	2000	2000	2000	2	0	2	Export	504	Morocco	MAR	430	Liberia	LBR								85	FOOTWEAR	1	No Quantity							84416			0
S3	2000	2000	2000	2	0	2	Export	504	Morocco	MAR	434	Libya	LBY								85	FOOTWEAR	1	No Quantity							6908480			0
S3	2000	2000	2000	2	0	2	Export	504	Morocco	MAR	446	China, Macao SAR	MAC								85	FOOTWEAR	1	No Quantity							3214			0
S3	2000	2000	2000	2	0	2	Export	504	Morocco	MAR	454	Malawi	MWI								85	FOOTWEAR	1	No Quantity							1793			0
S3	2000	2000	2000	2	0	2	Export	504	Morocco	MAR	466	Mali	MLI								85	FOOTWEAR	1	No Quantity							625836			0
S3	2000	2000	2000	2	0	2	Export	504	Morocco	MAR	470	Malta	MLT								85	FOOTWEAR	1	No Quantity							1692			0
S3	2000	2000	2000	2	0	2	Export	504	Morocco	MAR	478	Mauritania	MRT								85	FOOTWEAR	1	No Quantity							149627			0
S3	2000	2000	2000	2	0	2	Export	504	Morocco	MAR	508	Mozambique	MOZ								85	FOOTWEAR	1	No Quantity							4899			0
S3	2000	2000	2000	2	0	2	Export	504	Morocco	MAR	512	Oman	OMN								85	FOOTWEAR	1	No Quantity							3429			0
S3	2000	2000	2000	2	0	2	Export	504	Morocco	MAR	516	Namibia	NAM								85	FOOTWEAR	1	No Quantity							989			0
S3	2000	2000	2000	2	0	2	Export	504	Morocco	MAR	528	Netherlands	NLD								85	FOOTWEAR	1	No Quantity							1107037			0
S3	2000	2000	2000	2	0	2	Export	504	Morocco	MAR	530	Neth. Antilles	ANT								85	FOOTWEAR	1	No Quantity							10679			0
S3	2000	2000	2000	2	0	2	Export	504	Morocco	MAR	562	Niger	NER								85	FOOTWEAR	1	No Quantity							123895			0
S3	2000	2000	2000	2	0	2	Export	504	Morocco	MAR	566	Nigeria	NGA								85	FOOTWEAR	1	No Quantity							37504			0
S3	2000	2000	2000	2	0	2	Export	504	Morocco	MAR	620	Portugal	PRT								85	FOOTWEAR	1	No Quantity							298524			0
S3	2000	2000	2000	2	0	2	Export	504	Morocco	MAR	624	Guinea-Bissau	GNB								85	FOOTWEAR	1	No Quantity							1052			0
S3	2000	2000	2000	2	0	2	Export	504	Morocco	MAR	662	Saint Lucia	LCA								85	FOOTWEAR	1	No Quantity							6100			0
S3	2000	2000	2000	2	0	2	Export	504	Morocco	MAR	682	Saudi Arabia	SAU								85	FOOTWEAR	1	No Quantity							6151			0
S3	2000	2000	2000	2	0	2	Export	504	Morocco	MAR	686	Senegal	SEN								85	FOOTWEAR	1	No Quantity							610879			0
S3	2000	2000	2000	2	0	2	Export	504	Morocco	MAR	699	India	IND								85	FOOTWEAR	1	No Quantity							846			0
S3	2000	2000	2000	2	0	2	Export	504	Morocco	MAR	702	Singapore	SGP								85	FOOTWEAR	1	No Quantity							8123			0
S3	2000	2000	2000	2	0	2	Export	504	Morocco	MAR	703	Slovakia	SVK								85	FOOTWEAR	1	No Quantity							3383			0
S3	2000	2000	2000	2	0	2	Export	504	Morocco	MAR	710	South Africa	ZAF								85	FOOTWEAR	1	No Quantity							2528			0
S3	2000	2000	2000	2	0	2	Export	504	Morocco	MAR	716	Zimbabwe	ZWE								85	FOOTWEAR	1	No Quantity							3272			0
S3	2000	2000	2000	2	0	2	Export	504	Morocco	MAR	724	Spain	ESP								85	FOOTWEAR	1	No Quantity							9724423			0
S3	2000	2000	2000	2	0	2	Export	504	Morocco	MAR	752	Sweden	SWE								85	FOOTWEAR	1	No Quantity							2074			0
S3	2000	2000	2000	2	0	2	Export	504	Morocco	MAR	757	Switzerland	CHE								85	FOOTWEAR	1	No Quantity							183517			0
S3	2000	2000	2000	2	0	2	Export	504	Morocco	MAR	768	Togo	TGO								85	FOOTWEAR	1	No Quantity							145280			0
S3	2000	2000	2000	2	0	2	Export	504	Morocco	MAR	784	United Arab Emirates	ARE								85	FOOTWEAR	1	No Quantity							256844			0
S3	2000	2000	2000	2	0	2	Export	504	Morocco	MAR	788	Tunisia	TUN								85	FOOTWEAR	1	No Quantity							11957			0
S3	2000	2000	2000	2	0	2	Export	504	Morocco	MAR	826	United Kingdom	GBR								85	FOOTWEAR	1	No Quantity							86149			0
S3	2000	2000	2000	2	0	2	Export	504	Morocco	MAR	837	Bunkers									85	FOOTWEAR	1	No Quantity							51469			0
S3	2000	2000	2000	2	0	2	Export	504	Morocco	MAR	842	USA	USA								85	FOOTWEAR	1	No Quantity							73454			0
S3	2000	2000	2000	2	0	2	Export	504	Morocco	MAR	854	Burkina Faso	BFA								85	FOOTWEAR	1	No Quantity							44781			0
S3	2000	2000	2000	2	0	2	Export	504	Morocco	MAR	894	Zambia	ZMB								85	FOOTWEAR	1	No Quantity							2071			0
S3	2000	2000	2000	2	0	2	Export	504	Morocco	MAR	899	Areas, nes									85	FOOTWEAR	1	No Quantity							4760			0
S3	2000	2000	2000	2	0	2	Export	504	Morocco	MAR	0	World	WLD								87	SCIENTIFIC EQUIPMENT NES	1	No Quantity							41475656			0
S3	2000	2000	2000	2	0	2	Export	504	Morocco	MAR	56	Belgium	BEL								87	SCIENTIFIC EQUIPMENT NES	1	No Quantity							707307			0
S3	2000	2000	2000	2	0	2	Export	504	Morocco	MAR	124	Canada	CAN								87	SCIENTIFIC EQUIPMENT NES	1	No Quantity							5057			0
S3	2000	2000	2000	2	0	2	Export	504	Morocco	MAR	233	Estonia	EST								87	SCIENTIFIC EQUIPMENT NES	1	No Quantity							2576			0
S3	2000	2000	2000	2	0	2	Export	504	Morocco	MAR	251	France	FRA								87	SCIENTIFIC EQUIPMENT NES	1	No Quantity							39699752			0
S3	2000	2000	2000	2	0	2	Export	504	Morocco	MAR	276	Germany	DEU								87	SCIENTIFIC EQUIPMENT NES	1	No Quantity							12175			0
S3	2000	2000	2000	2	0	2	Export	504	Morocco	MAR	292	Gibraltar	GIB								87	SCIENTIFIC EQUIPMENT NES	1	No Quantity							2234			0
S3	2000	2000	2000	2	0	2	Export	504	Morocco	MAR	348	Hungary	HUN								87	SCIENTIFIC EQUIPMENT NES	1	No Quantity							1144			0
S3	2000	2000	2000	2	0	2	Export	504	Morocco	MAR	381	Italy	ITA								87	SCIENTIFIC EQUIPMENT NES	1	No Quantity							30132			0
S3	2000	2000	2000	2	0	2	Export	504	Morocco	MAR	466	Mali	MLI								87	SCIENTIFIC EQUIPMENT NES	1	No Quantity							13817			0
S3	2000	2000	2000	2	0	2	Export	504	Morocco	MAR	478	Mauritania	MRT								87	SCIENTIFIC EQUIPMENT NES	1	No Quantity							3023			0
S3	2000	2000	2000	2	0	2	Export	504	Morocco	MAR	528	Netherlands	NLD								87	SCIENTIFIC EQUIPMENT NES	1	No Quantity							6063			0
S3	2000	2000	2000	2	0	2	Export	504	Morocco	MAR	604	Peru	PER								87	SCIENTIFIC EQUIPMENT NES	1	No Quantity							1843			0
S3	2000	2000	2000	2	0	2	Export	504	Morocco	MAR	620	Portugal	PRT								87	SCIENTIFIC EQUIPMENT NES	1	No Quantity							18681			0
S3	2000	2000	2000	2	0	2	Export	504	Morocco	MAR	634	Qatar	QAT								87	SCIENTIFIC EQUIPMENT NES	1	No Quantity							712			0
S3	2000	2000	2000	2	0	2	Export	504	Morocco	MAR	686	Senegal	SEN								87	SCIENTIFIC EQUIPMENT NES	1	No Quantity							4891			0
S3	2000	2000	2000	2	0	2	Export	504	Morocco	MAR	724	Spain	ESP								87	SCIENTIFIC EQUIPMENT NES	1	No Quantity							753803			0
S3	2000	2000	2000	2	0	2	Export	504	Morocco	MAR	757	Switzerland	CHE								87	SCIENTIFIC EQUIPMENT NES	1	No Quantity							96661			0
S3	2000	2000	2000	2	0	2	Export	504	Morocco	MAR	788	Tunisia	TUN								87	SCIENTIFIC EQUIPMENT NES	1	No Quantity							55934			0
S3	2000	2000	2000	2	0	2	Export	504	Morocco	MAR	800	Uganda	UGA								87	SCIENTIFIC EQUIPMENT NES	1	No Quantity							4554			0
S3	2000	2000	2000	2	0	2	Export	504	Morocco	MAR	818	Egypt	EGY								87	SCIENTIFIC EQUIPMENT NES	1	No Quantity							516			0
S3	2000	2000	2000	2	0	2	Export	504	Morocco	MAR	826	United Kingdom	GBR								87	SCIENTIFIC EQUIPMENT NES	1	No Quantity							6170			0
S3	2000	2000	2000	2	0	2	Export	504	Morocco	MAR	837	Bunkers									87	SCIENTIFIC EQUIPMENT NES	1	No Quantity							1455			0
S3	2000	2000	2000	2	0	2	Export	504	Morocco	MAR	842	USA	USA								87	SCIENTIFIC EQUIPMENT NES	1	No Quantity							32854			0
S3	2000	2000	2000	2	0	2	Export	504	Morocco	MAR	862	Venezuela	VEN								87	SCIENTIFIC EQUIPMENT NES	1	No Quantity							7541			0
S3	2000	2000	2000	2	0	2	Export	504	Morocco	MAR	899	Areas, nes									87	SCIENTIFIC EQUIPMENT NES	1	No Quantity							6762			0
S3	2000	2000	2000	2	0	2	Export	504	Morocco	MAR	0	World	WLD								88	PHOTO.APPARAT.NES;CLOCKS	1	No Quantity							12610632			0
S3	2000	2000	2000	2	0	2	Export	504	Morocco	MAR	12	Algeria	DZA								88	PHOTO.APPARAT.NES;CLOCKS	1	No Quantity							702			0
S3	2000	2000	2000	2	0	2	Export	504	Morocco	MAR	251	France	FRA								88	PHOTO.APPARAT.NES;CLOCKS	1	No Quantity							4207864			0
S3	2000	2000	2000	2	0	2	Export	504	Morocco	MAR	266	Gabon	GAB								88	PHOTO.APPARAT.NES;CLOCKS	1	No Quantity							62794			0
S3	2000	2000	2000	2	0	2	Export	504	Morocco	MAR	270	Gambia	GMB								88	PHOTO.APPARAT.NES;CLOCKS	1	No Quantity							22364			0
S3	2000	2000	2000	2	0	2	Export	504	Morocco	MAR	324	Guinea	GIN								88	PHOTO.APPARAT.NES;CLOCKS	1	No Quantity							28511			0
S3	2000	2000	2000	2	0	2	Export	504	Morocco	MAR	381	Italy	ITA								88	PHOTO.APPARAT.NES;CLOCKS	1	No Quantity							38782			0
S3	2000	2000	2000	2	0	2	Export	504	Morocco	MAR	384	Côte d'Ivoire	CIV								88	PHOTO.APPARAT.NES;CLOCKS	1	No Quantity							16367			0
S3	2000	2000	2000	2	0	2	Export	504	Morocco	MAR	466	Mali	MLI								88	PHOTO.APPARAT.NES;CLOCKS	1	No Quantity							20138			0
S3	2000	2000	2000	2	0	2	Export	504	Morocco	MAR	528	Netherlands	NLD								88	PHOTO.APPARAT.NES;CLOCKS	1	No Quantity							1463			0
S3	2000	2000	2000	2	0	2	Export	504	Morocco	MAR	686	Senegal	SEN								88	PHOTO.APPARAT.NES;CLOCKS	1	No Quantity							77867			0
S3	2000	2000	2000	2	0	2	Export	504	Morocco	MAR	724	Spain	ESP								88	PHOTO.APPARAT.NES;CLOCKS	1	No Quantity							3485225			0
S3	2000	2000	2000	2	0	2	Export	504	Morocco	MAR	757	Switzerland	CHE								88	PHOTO.APPARAT.NES;CLOCKS	1	No Quantity							3132380			0
S3	2000	2000	2000	2	0	2	Export	504	Morocco	MAR	784	United Arab Emirates	ARE								88	PHOTO.APPARAT.NES;CLOCKS	1	No Quantity							588			0
S3	2000	2000	2000	2	0	2	Export	504	Morocco	MAR	788	Tunisia	TUN								88	PHOTO.APPARAT.NES;CLOCKS	1	No Quantity							5703			0
S3	2000	2000	2000	2	0	2	Export	504	Morocco	MAR	837	Bunkers									88	PHOTO.APPARAT.NES;CLOCKS	1	No Quantity							703942			0
S3	2000	2000	2000	2	0	2	Export	504	Morocco	MAR	838	Free Zones									88	PHOTO.APPARAT.NES;CLOCKS	1	No Quantity							52465			0
S3	2000	2000	2000	2	0	2	Export	504	Morocco	MAR	842	USA	USA								88	PHOTO.APPARAT.NES;CLOCKS	1	No Quantity							750276			0
S3	2000	2000	2000	2	0	2	Export	504	Morocco	MAR	899	Areas, nes									88	PHOTO.APPARAT.NES;CLOCKS	1	No Quantity							3201			0
S3	2000	2000	2000	2	0	2	Export	504	Morocco	MAR	0	World	WLD								89	MISC MANUFCTRD GOODS NES	1	No Quantity							32296328			0
S3	2000	2000	2000	2	0	2	Export	504	Morocco	MAR	12	Algeria	DZA								89	MISC MANUFCTRD GOODS NES	1	No Quantity							93000			0
S3	2000	2000	2000	2	0	2	Export	504	Morocco	MAR	36	Australia	AUS								89	MISC MANUFCTRD GOODS NES	1	No Quantity							11432			0
S3	2000	2000	2000	2	0	2	Export	504	Morocco	MAR	40	Austria	AUT								89	MISC MANUFCTRD GOODS NES	1	No Quantity							14383			0
S3	2000	2000	2000	2	0	2	Export	504	Morocco	MAR	48	Bahrain	BHR								89	MISC MANUFCTRD GOODS NES	1	No Quantity							1235			0
S3	2000	2000	2000	2	0	2	Export	504	Morocco	MAR	56	Belgium	BEL								89	MISC MANUFCTRD GOODS NES	1	No Quantity							1696005			0
S3	2000	2000	2000	2	0	2	Export	504	Morocco	MAR	76	Brazil	BRA								89	MISC MANUFCTRD GOODS NES	1	No Quantity							6931			0
S3	2000	2000	2000	2	0	2	Export	504	Morocco	MAR	116	Cambodia	KHM								89	MISC MANUFCTRD GOODS NES	1	No Quantity							5239			0
S3	2000	2000	2000	2	0	2	Export	504	Morocco	MAR	120	Cameroon	CMR								89	MISC MANUFCTRD GOODS NES	1	No Quantity							224790			0
S3	2000	2000	2000	2	0	2	Export	504	Morocco	MAR	124	Canada	CAN								89	MISC MANUFCTRD GOODS NES	1	No Quantity							178346			0
S3	2000	2000	2000	2	0	2	Export	504	Morocco	MAR	144	Sri Lanka	LKA								89	MISC MANUFCTRD GOODS NES	1	No Quantity							36374			0
S3	2000	2000	2000	2	0	2	Export	504	Morocco	MAR	148	Chad	TCD								89	MISC MANUFCTRD GOODS NES	1	No Quantity							19411			0
S3	2000	2000	2000	2	0	2	Export	504	Morocco	MAR	156	China	CHN								89	MISC MANUFCTRD GOODS NES	1	No Quantity							10564			0
S3	2000	2000	2000	2	0	2	Export	504	Morocco	MAR	178	Congo	COG								89	MISC MANUFCTRD GOODS NES	1	No Quantity							109848			0
S3	2000	2000	2000	2	0	2	Export	504	Morocco	MAR	196	Cyprus	CYP								89	MISC MANUFCTRD GOODS NES	1	No Quantity							3794			0
S3	2000	2000	2000	2	0	2	Export	504	Morocco	MAR	203	Czechia	CZE								89	MISC MANUFCTRD GOODS NES	1	No Quantity							27177			0
S3	2000	2000	2000	2	0	2	Export	504	Morocco	MAR	204	Benin	BEN								89	MISC MANUFCTRD GOODS NES	1	No Quantity							67285			0
S3	2000	2000	2000	2	0	2	Export	504	Morocco	MAR	208	Denmark	DNK								89	MISC MANUFCTRD GOODS NES	1	No Quantity							166483			0
S3	2000	2000	2000	2	0	2	Export	504	Morocco	MAR	214	Dominican Rep.	DOM								89	MISC MANUFCTRD GOODS NES	1	No Quantity							8980			0
S3	2000	2000	2000	2	0	2	Export	504	Morocco	MAR	246	Finland	FIN								89	MISC MANUFCTRD GOODS NES	1	No Quantity							2641			0
[truncated: 54 more rows]
